# Supplementary material for: Genetic dissection of main and epistatic effects of QTL based on augmented triple test cross design
Source: PLoS One. 2017 Dec 14;12(12):e0189054. doi: 10.1371/journal.pone.0189054 (PMC5730204; doi:10.1371/journal.pone.0189054)
Supplement: S6 Supporting Information — (ZIP) [file pone.0189054.s006.zip › z1_1800_0.8_10.csv]

203.69	204.04	203.2	204.3	203.52	203.13	203.78	202.84	204.27	203	203.9	202.99	202.72	203.4	203.2	202.64	203.44	203.9	203.45	203.53	203.29	202.54	202.48	203.54	204.43	202.74	202.76	202.29	202.99	203.96	204.17	203.46	202.3	203.21	203.29	202.4	203.66	203.3	203.08	203.48	203.44	202.65	203.37	201.87	203.98	202.77	203.76	203.05	203.3	202.88
203.18	201.87	202.48	203.62	201.68	201.94	203.44	202.77	201.33	202.21	202.14	203.65	202.5	203.05	202.13	203.16	201.7	202.95	202.73	201.66	202.65	202.33	201.55	202.57	200.33	203.52	202.49	202.11	202.16	201.97	201.97	202.94	202.87	202.16	202.42	202.95	201.72	202.34	201.05	201.45	201.85	203.11	202.51	202.8	202.24	202.69	203.77	202.08	202.14	201.6
199.92	200.21	199.35	199.41	200.16	198.56	199.13	198.5	200.94	199.81	198.68	199.62	199.22	200.32	198.5	199.54	198.5	200	199.05	199.62	199.7	199.99	199.04	198.84	198.94	198.62	199.29	197.95	198.16	199.58	199.65	197.95	199.05	199.4	199.64	199.4	198.59	199.61	198.69	198.36	199.79	199.42	198.43	199.53	199.85	198.52	199.14	199.09	199.66	199.56
210.14	209.85	208.88	210.04	209.79	208.46	209.25	210.51	210.51	209.01	209.72	209.01	208.66	209.59	209.73	209.79	209.37	209.56	210.04	210.18	209.12	209.87	209.27	209.01	210.12	210.01	209.3	208.88	210.52	208.78	209.06	209.23	209.42	210.04	209.58	209.39	210.13	208.61	209.99	209.82	209.85	210.59	209.47	210.02	209.45	209.64	210.48	209.54	210.04	209.03
207.81	208.21	209.73	209.13	209.48	208.29	208.5	208.25	208.48	208.78	208.57	208.04	208.71	208.41	209.37	208.09	209.19	209.02	209.59	209.64	208.72	209.59	208.69	209.16	208.97	208.71	209.24	208.79	208.2	208.19	209.65	208.24	209.88	208.22	209.1	209.61	209	208.44	209.69	208.86	210.02	209.99	209.15	208.71	207.94	208.56	208.09	208.78	208.16	208.94
207.85	209	208.99	208.45	208.32	208.65	208.78	209.79	207.73	209.18	209.18	208.23	208.06	208.3	209.19	210.37	208.06	209.19	208.79	209.4	208.59	208.61	208.24	208.82	209.1	209.51	209.35	209.11	208.81	209.64	207.77	208.05	207.81	208.75	208.69	206.97	209.22	208.45	209.48	208.14	208.29	207.86	209.39	209.11	208.01	208.81	208.65	207.6	207.95	209.21
203.82	203.36	202.39	203.92	204.15	202.9	203.84	203.23	203.79	203.07	203.01	204.6	204.54	203.77	203.8	203.71	204.47	204.01	202.76	203.93	204.11	203.98	203.75	203.41	203.58	203.22	203.01	204.49	203.87	203.48	204.49	202.87	204.65	203.54	203.35	203.56	204.36	204.71	203.56	203.37	204.24	204.27	203.62	203.97	204.27	204.24	203.87	203.87	204.75	203.44
212.12	211.59	210.65	211.69	211.83	211.97	211.54	212.75	211.28	210.87	211.97	212.2	211.4	212.61	210.6	210.65	211.95	211.4	211.14	210.95	211.65	212.58	211.17	210.42	211.5	212.13	210.88	212.45	210.91	210.59	212.31	211.58	211.78	211.46	211.96	211	211.77	211.49	211.95	210.91	211.31	211.25	213.44	211.57	211.69	210.72	210.05	211.14	211.48	211.61
198.58	199.2	198.96	199.17	199	199.15	199.87	197.68	199.47	198.18	198.54	199.22	199.67	199.57	200.6	199.51	198.91	200.28	199.22	200.11	199.14	199.49	200.05	199.09	199.65	199.45	199.17	198.74	199.27	198.26	199.28	199.07	200.45	199.48	199.48	199.72	199.29	199.51	199.52	199.93	198.4	199.06	199.99	199.52	200.06	199.15	199.72	198.59	198.27	199.23
206.19	206.37	205.41	205.6	205.62	205.52	207.12	207.36	206.68	206.53	206.39	207.17	205.71	206.78	206.54	207.95	207.38	207.75	206.13	207.12	206.19	207.04	206.36	205.92	206.45	207.03	205.9	205.52	206.29	206.95	205.92	205.21	205.02	207.02	205.59	205.41	206.75	207.21	206.06	207.14	205.61	206.27	206.19	205.91	206.91	206.25	206.44	206.49	206.25	206.71
212.11	212.82	211.66	212.42	212.5	213.61	212.36	212.5	212.89	212.87	212.28	212.19	214.16	212.83	214.16	213.03	213.5	212.12	212.76	213.11	212.46	213.57	213.91	213.82	213.87	213.89	212.75	213	213.83	213.23	212.35	212.77	212.36	212.32	212.84	214.07	213.11	211.44	212.92	212.88	213.27	212.92	212.54	212.73	212.63	212.98	212.3	213.18	213.13	213.07
200.55	200.96	200.74	201.8	201.49	201.27	200.22	199.88	200.48	201.53	200.61	200.62	201.53	199.72	199.48	201.12	200.03	198.96	200.35	199.61	200.91	200.94	200.16	200.09	200.84	200.08	199.33	200.73	200.64	202.06	200.5	201.26	199.26	200.54	200.77	200.56	200.05	200.34	201.03	201.34	200.53	200.83	200.9	200.93	199.16	199.34	201.07	199.61	200.65	199.64
203.82	204.65	203.66	203.8	203.55	203.86	203.25	205.02	203.71	203.45	203.32	202.29	203.99	203.25	202.56	204.44	203.9	205.07	204.24	202.59	203.84	204.09	203.97	203.51	204.01	204.74	203.89	203.32	203.81	204.35	203.98	204.56	204.53	204.05	203.45	203.8	204.08	203.58	203.01	203.53	204.19	205.61	204.38	204.43	203.64	203.32	203.6	203.5	203.43	203.06
212.21	212.21	212.05	211.15	212.28	211.17	212.28	213.31	212.05	211.13	212.57	211.25	211.41	211.73	212.25	210.04	211.72	211.77	211.87	211.86	212.88	211.19	211.69	211.74	211.65	212.64	211.88	211.54	212.02	211.96	212.21	212.01	212.05	210.34	211.78	212.02	211.34	211.34	211.77	211.28	212.54	212.47	212.85	211.9	210.94	211.98	211.58	211.58	211.05	211.9
211.38	211.54	211.18	211.55	211.62	211.07	211.45	212.27	210.92	212.56	211.15	211.55	211.71	211.67	211.83	212.21	210.03	211.19	211.8	211.03	212.28	212.12	211.12	211.25	212.03	212.63	211.29	212.13	211.52	211.88	211.98	211.37	211.93	212.43	211.51	212	212.67	211.8	212.04	211.79	211.28	211.46	211.67	212.09	210.31	212.04	213.41	211.86	212.92	210.91
201.97	202.17	202.36	202.24	202.41	202.63	203.07	203.14	202.79	203.19	202.45	202.26	202.5	202.07	201.25	203.91	202.96	202.8	202.99	203.65	203.08	203.26	203.27	200.62	202.6	203.07	203.69	202.76	202.95	203.05	202.92	203.15	203.03	202.82	202.29	201.55	203.12	202.44	203.48	201.74	200.76	202.03	201.73	203.49	202.64	202.87	202.26	203.05	202.83	201.24
209.42	209.75	209.69	210.4	210.81	210.53	209.27	208.93	209.66	209.21	210.09	210.27	210.68	210.09	209.81	209.45	209.61	209.82	209.07	209.86	209.53	209.19	209.63	209.47	210.38	209.95	209.65	210.18	210.27	208.59	209.12	209.42	209.2	210.27	210.54	209.8	209.83	209.64	210.05	209.89	209.75	209.55	209.42	210.42	210.35	209.59	208.7	209.26	210.41	208.75
212.06	211.64	211.3	211.32	211.43	211.58	211.41	211.95	211.78	211.25	210.92	211.37	212.5	210.79	211.27	211.88	211.95	210.85	212.78	211.52	211.17	211.88	210.37	211.87	211.3	211.47	211.73	211.85	211.08	211.16	210.63	211.46	211.95	212.55	211.23	210.81	211.54	211.76	210.86	212.39	211.63	210.83	210.9	211.42	211.77	211.24	211.63	210.27	211.27	211.74
208.87	206.62	208.31	208.67	208.13	206.63	208	208.56	208.89	206.8	207.61	207.06	207.92	207.29	207.8	207.15	206.78	208.89	207.01	208.43	207.29	206.93	207.5	206.76	205.78	207.61	207.16	208.17	208	208.12	207.8	208.25	207.22	208.37	206.38	208.05	206.36	207.81	208.07	206.3	206.39	207.86	208.35	207.39	209.21	207.03	207.87	207.86	207.48	207.71
212.68	212.97	213.22	213.78	213.33	212.31	213.2	211.85	213.69	213.35	212.55	212.28	212.74	212.32	212.52	213.89	212.65	211.85	213.16	211.46	213.68	212.96	213.37	213.69	213.17	212.5	213.56	212.72	212.72	212.85	213.23	213.61	214.3	212.62	213.31	211.76	213.68	213.05	213.04	213.41	212.77	212.63	213.73	213.41	212.99	212.46	212.66	212.68	213.21	212.86
206.25	207.28	207.11	206.21	206.36	206.33	206.6	205.87	206.07	205.96	207.85	206.9	205.3	207.56	207.32	206.9	206.1	206.35	206.41	205.78	206.25	205.7	205.99	206.34	206	206.02	206.67	206.68	207.12	206	207.39	205.82	205.77	205.77	205.92	206.12	206.11	206.34	206.08	206.73	207.15	206.53	206.35	206.75	206.42	206.17	206.25	207.5	207.24	206.82
208.83	209.17	209.34	208.75	208.79	210.25	208.96	210.04	208.63	209.24	207.6	208.78	210.51	210.3	208.89	208.6	210.36	209.81	208.85	209.24	208.83	209.97	210.15	210.16	209.17	210.6	209.33	210.64	209.61	209.54	209.65	210.24	210.23	210.16	209.84	208.25	210.23	210.54	208.98	208.48	210.21	210.05	209.3	209.21	210.16	210.88	208.98	209.04	210.34	210.39
206.41	207.73	207.47	208.09	207.58	206.94	207.76	207.74	208.07	207.29	207.73	207.32	206.71	207.97	207.7	207.42	207.88	207.96	207.36	207.22	208.72	208.27	207.42	206.75	206.17	207.97	208.6	209.13	207.57	207.55	207.59	207.54	208.01	207.61	208.39	208.04	207.08	207.14	207.4	206.65	207.77	208.08	207.62	208.52	208.05	207.8	207.98	207.15	207.84	207.97
202.84	202.26	203.13	202.34	202.12	203.31	203.25	202.84	201.92	202.78	203.72	202.15	203.82	202.5	201.91	202.12	202.5	202.71	202.22	201.66	202.29	202.5	202.09	203.08	202.55	201.84	203.58	202.72	201.69	202.95	201.53	202.05	204.14	201.29	203.09	201.61	202.64	201.27	202.84	202.9	202.71	203.05	203.54	202.17	202.61	202.07	202.19	202.15	201.06	201.06
216.34	216.81	217.44	218.32	216.56	217.57	217.03	218.19	217.55	217.56	217.12	216.44	217.05	216.2	215.87	217.18	216.87	216.96	216.96	217.67	217.69	216.19	216.8	216.76	218.04	217.71	215.46	216.06	217.13	217.06	217.08	216.96	218.38	218.05	218.41	215.84	217.53	218.02	218.09	217.99	217.85	217.59	216.96	217.78	217.49	217.54	217.02	217.28	217.24	216.95
200.51	199.67	198.98	199.15	199.01	199.71	199.44	200.21	200.2	198.32	199.97	199.64	198.28	198.78	199.51	199.05	198.83	199.98	198.44	199.28	200.17	199.16	200.07	198.95	199.02	198.8	199.49	199.01	199.58	197.59	200.99	200.05	199.25	199.26	200.08	199.21	199.72	199.8	200.85	199.22	199.49	199.37	200.55	198.51	200.08	200.59	200.28	199.67	200.53	198.23
202.93	203.73	203.05	202.71	201.98	203.12	202.95	204.12	203.69	203.99	202.28	203.61	203.92	203.49	203.37	204.07	203.51	203.61	203.11	204.49	203.54	201.83	202.94	203.84	202.84	203.39	204.58	201.54	203.07	203.34	203.49	204.66	202.79	203.98	203.33	203.78	203.62	203	202.43	203.53	203.2	202.29	203.03	204.15	202.25	202.91	203.32	203.25	203.66	203.58
194.36	193.87	195.22	194.45	195.41	194.04	193.87	194.04	193.82	195.39	194.49	193.73	193.6	193.79	194.49	193.96	193.27	194.56	194.69	195.63	194.9	195.11	194.48	195.02	193.22	194.1	194.87	194.64	193.88	194.48	194.32	195.03	195.03	194.65	194.36	193.6	194.54	195.1	194.11	195.57	193.85	193.81	193.86	194.06	194.7	194.12	193.9	194.23	194.63	193.8
208.59	206.55	208.66	208.14	207.28	207.03	208.18	208.78	208.08	207.48	207.64	206.74	207.26	206.75	207.63	207.52	207.9	206.85	207.39	207.92	208.21	208.74	207.12	208.01	207.79	207.46	207.05	207.9	207.53	207.72	207.94	206.88	206.76	206.62	207.61	207.63	208.25	208.36	208.06	207.89	207.67	206.74	207.55	207.61	207.1	208.25	207.62	207.86	208.24	207.21
211.46	212.23	211.6	210.9	212.54	212.36	210.71	212.66	211.49	211.88	211.49	210.83	212.42	212.93	211.13	213.36	211.94	211.33	211.74	212.67	212.47	213.1	211.3	212.38	211.98	212.02	210.99	211.62	212.15	211.75	211.44	211.46	211.77	212.35	211.55	211.93	210.98	211.57	212.01	212.96	210.84	210.83	211.1	211.99	211.5	211.4	212.39	211.23	211.15	211.71
201.72	200.7	201.22	201.81	201.56	201.12	201.26	200.25	200.5	201.53	201.08	201.56	201.8	200.4	200.91	200.89	201.55	201.48	202.09	200.44	201.71	201.93	201.02	202.47	202.63	200.71	199.91	201.02	201.99	201.89	201.61	201.25	200.27	203	202.21	201.33	202.07	200.91	200.62	201.37	201.97	201.76	201.7	202.66	201.63	200.77	201.56	201.54	199.83	201.51
209.33	209.71	207.76	208.46	208.25	208.69	209.07	209.5	209.37	208.52	208.44	207.82	208.67	208.38	209.41	209.15	209.61	209.89	207.89	207.94	207.82	210.45	209.12	209.55	208.47	207.71	209.65	208.61	209.13	209.8	208.23	208.56	208.31	208.87	208.28	208.46	208.09	208.54	208.72	209.26	208.84	208.91	207.66	209.26	208.13	208.88	208.7	209.1	208.98	207.91
211.4	211.15	211.74	211.17	212.19	211.08	211.81	212.13	212.36	211.88	211.61	211.29	212.49	212.13	211.25	211.47	211.24	212.21	211.81	211.11	212.06	212.6	210.85	211.45	211.5	211.04	211.71	210.86	211	211.79	212.57	212.21	212.36	211.44	211.73	212.1	211.28	211.11	211.17	211.17	211.38	212.05	212.1	212.01	211.91	211.05	211.37	210.75	212.22	210.98
197.72	196.96	198.25	198.41	198.3	198.68	198.58	199.3	199.36	198.31	198.28	197.87	198.58	199.32	198.17	198.67	198.28	198.38	198.33	199.26	197.19	198.65	198.13	199.07	198.6	198.13	197.45	199.37	198.91	199.32	199.15	198.4	198.93	199.43	199.39	198.82	198.64	198.36	199.78	198.66	198.22	198.8	197.91	198.05	199.61	198.95	197.37	198.14	199.42	196.82
208.16	208.29	210.31	208.27	209.55	208.8	208.86	209.28	208.81	208.07	208.14	210.23	208.33	209.07	207.3	207.76	208.71	208.67	208.6	207.99	208.73	209.28	208.57	207.9	208.91	208.23	208.14	208.84	208.54	208.51	208.59	209.31	208.64	209.11	208.83	208.08	207.71	209.5	208.94	207.84	207.42	207.77	208.47	209.03	209.22	210.07	208.91	208.65	208.82	207.54
204.35	203.9	203.72	203.07	203.99	204.04	203.82	204.64	203.57	205.08	202.89	204.41	203.29	203.45	204.37	203.37	203.53	203.16	203.42	203.09	202.54	204.28	204.46	203.79	204.05	203.98	204.61	202.96	203.95	203.63	204.48	204.68	203.89	204.32	203.43	204.49	203.25	205.36	203.44	202.72	203.46	204.44	203.31	204.69	204.66	203.88	204.63	203.58	204.94	203.3
209.68	209.07	208.47	209.05	207.18	208.32	208.65	207.72	208.34	209.05	208.79	208.91	207.69	208.39	208.75	207.97	209.48	208.77	209.08	209.15	208.35	207.56	208.83	208.72	209.59	208.24	208.94	207.81	208	208.91	207.53	207.25	208.63	208.9	209.31	208.26	208.12	209.38	207.35	209.37	209.26	208.34	207.6	209.74	208.08	208.71	208.98	209.87	209.14	208.25
199.75	199.38	200.47	201.15	199.51	199.67	200.12	200.08	200.13	200.13	200.66	201.49	200.96	200.6	200.36	200.1	200.37	200.17	199.47	199.6	201.32	199.44	201.29	200.03	201.23	200.66	199.69	201.27	200.68	200.47	201.08	201.17	199.86	200.2	199.18	200.78	199.91	200.37	200.18	201.04	201.57	200.81	200.66	200.02	201.15	200.15	199.99	200.75	199.8	199.95
211.92	212.4	212.14	212.01	211.72	212.23	211.52	212.6	211.95	211.65	211.03	212.08	211.66	211.74	211.48	212.5	211.63	212.09	211.64	212.23	211.59	211.05	211.7	212.06	211.86	212.76	212.07	211.29	211.57	212.12	212.3	211.46	211.91	211.41	211.67	211.87	212.52	211.37	211.05	210.65	212.48	211.92	212.66	211.84	212.12	210.68	212.1	211.67	211.4	212.83
209.13	209.98	208.73	207.63	208.7	208.79	208.7	208.15	208.58	209.09	207.56	208.69	209.87	207.8	208.93	209.73	209.4	208.81	209.65	208.62	208.04	209.38	208.55	207.85	208.78	209.13	208.97	209.21	208.33	208.92	207.59	208.74	209.37	208.87	209.06	208.43	207.45	209.24	208.79	207.45	209.17	208.35	208.65	208.21	208.32	208.82	207.37	207.45	208.7	208.89
208.36	208.07	207.66	207.73	207.07	207.64	207.38	207.56	208.79	206.7	208.46	207.6	206.77	207.64	207.01	207.29	207.24	207.98	207.35	207.62	208.23	207.84	207.07	206.83	208.99	208.67	208.07	207.11	206.38	207.56	207	206.39	206.92	208.49	208.57	208.22	207.93	208.2	207.77	208.17	205.53	207.22	208.59	207.37	207.1	207.39	207.77	208.15	208.11	207.86
207.99	207.84	207.45	207.11	208.23	207.76	207.65	207.73	207.53	207.53	207.54	207.35	207.11	207.82	208.9	207.38	208.04	207.38	207.25	208.13	207.12	207.93	206.87	207.36	206.28	208.97	208.25	206.34	207.74	208.15	207.06	208.09	207.02	207.41	207.14	208.05	206.98	208.08	208.75	207.13	206.96	207.3	208.48	207.64	207.18	207.93	207.4	207.29	207.91	207.34
207.24	207.19	208.85	208.65	206.66	208.64	208.15	207.21	207.94	207.77	207.58	207.28	207.34	208.04	208.05	206.9	207.69	207.64	208.26	207.69	208.21	208.19	207.23	207.33	208.24	207.38	207.79	206.79	208.33	208.8	208.21	207.99	208.59	207.76	207.7	207.7	207.61	207.64	207.55	207.96	207.66	207.71	209.45	208.27	208.19	208.48	207.5	208.36	207.37	207.74
209.77	209.26	211	209.72	209.26	207.84	208.54	209.16	209.65	210.44	209.51	209.63	208.76	209.52	209.79	209.57	209.76	208.11	210.36	209.58	211.18	208.98	209.4	208.49	208.79	209.17	209.86	209.73	208.98	210.04	210.11	208.52	209.48	209.9	210.14	210.18	209.42	209.88	209.88	210.32	210.5	209.32	209.92	208.82	208.71	210.25	209.98	209.34	209.74	210.5
207.56	206.8	207.09	207.88	207	207.39	207.35	207.56	208.5	207.95	208.13	208.15	207.13	207.9	206.49	207.11	207.74	207.7	207.77	205.06	208.68	206.94	208.02	208.32	207.29	207.49	207.55	207.3	207.45	208.61	208.01	207.45	207.49	207.84	206.71	207.27	207.41	207.46	208.7	207.65	208.13	207.88	206.68	206.78	206.68	207.54	207.46	207.53	207.42	207.41
208.43	208.51	207.51	207.72	207.32	208.29	207.47	206.93	208.49	208.22	207.21	207	208.85	208	206.97	207.79	208.72	206.87	207.2	207.91	206.94	208.23	207.01	207.41	207.41	208.03	208.24	208.71	207.35	207.88	207.71	206.93	208.99	207.54	207.99	208.49	208.06	206.29	208.44	208	207.48	207.94	207.82	207.77	207.62	207.38	208.48	207.09	207.4	206.66
199.48	200.24	200.19	200.64	200.67	199.5	199.66	198.72	200.28	200.72	198.83	200.99	200.08	200.26	200.27	199.67	201.08	200.1	200.4	200.35	200.13	201.32	200.68	200.38	201.05	200.98	200.66	200.45	200.76	200.54	200.72	199.74	199.67	200.03	199.06	201.56	200.68	200.54	200.26	201.17	199.87	200.87	199.97	201.22	201.41	199.38	198.97	200.37	199.78	199.77
217.91	218.43	217.5	217.99	217.69	217.43	218.82	217.15	216.66	217.3	216.69	218.84	218.03	217.62	217.73	218.22	217.79	218.7	217.77	217.24	218.02	217.21	217.36	217.63	217.6	217.42	218.23	217.85	216.99	217.33	218.29	217.77	218.18	217.67	216.33	217.26	218.19	218.37	218.72	217.51	217.96	217.79	217.24	216.68	217.65	218.28	217.66	218.22	218.5	217.91
197.18	196.65	198.77	198.55	197.73	197.43	197.75	198.29	198.02	197.95	198.6	197.58	198.76	197.54	197.89	198.37	197.47	198.24	197.48	199	198.6	198.04	198.28	198.55	198.02	196.57	197.19	197.53	198.92	198.19	198.34	197.74	197.45	197.47	199.05	198.31	197.56	197.72	196.87	198.6	198.13	198.63	197.65	196.84	197.29	198.95	198.21	196.38	198.13	197.27
211.47	212.98	211.84	211.92	212.94	211.75	211.86	213	213.19	210.66	211.71	211.49	211.23	211.25	211.22	211.77	213.06	210.21	212.06	212.45	211.15	211.28	211.05	211.34	211.69	210.79	211.77	211.77	210.86	211.3	211.59	213.41	212.11	212.73	212	211.55	211.47	211.62	212.08	212.76	211.95	212.41	212.38	212.99	211.53	211.76	212.5	211.68	212.33	210.86
216.96	217.01	217.71	218.09	217.77	216.79	217.36	217.22	216.75	217.27	217.57	217.8	217.64	218.34	219.06	217.84	218.29	218.62	218.04	218.47	217.98	218.67	217.69	217.76	217.96	217.7	216.86	217.05	217.12	217.63	217.07	217.17	217.91	218.18	217.41	216.14	218.04	217.66	217.52	218.02	218.1	218.04	218.48	218.13	217.39	217.81	218.64	216.97	218.15	217.94
215.34	216.41	215.93	217.37	216.47	217.51	218	217.26	218.12	216.43	216	218.57	217.29	217.63	216.89	217.42	216.27	216.17	216.73	216.67	217.48	216.04	216.83	218.09	218.52	217.02	216.49	217.43	217.91	216.5	216.33	216.95	216.7	217.78	216.95	217.93	216.42	217.19	217.11	217.66	216.78	216.28	217.52	216.54	217.68	216.89	217.78	217.7	217.41	217.47
204.34	204.28	205.51	205.2	205.19	205.47	205.32	204.09	205.88	205.43	205.36	205.49	204.57	204.43	204.24	205.11	204.05	205.44	205.53	204.91	205.76	204.93	204.76	204.68	204.52	204.21	204.04	205.78	204.85	204.82	203.74	205.6	205.47	205.73	206.43	204.32	205.59	205.02	203.68	205.72	205.45	205.39	206.09	205.27	205.89	204.51	203.66	205.63	205.7	204.22
199.31	199.82	198.7	200.58	200.22	200.53	198.96	199.78	198.42	199.63	200.28	199.71	199.58	198.45	199.42	200.14	199.75	199.14	199.09	199.85	200.04	200.52	199.66	199.7	199.27	200.06	200.3	199.24	200.05	199.51	199.4	200.49	200.15	199.9	200.52	199.14	200.54	200.45	199.59	199.19	199.67	199.02	200.64	199.73	199.9	198.55	198.51	199.78	200.19	199.64
209.16	209.37	208.39	208.46	209.36	209.7	208.72	207.12	209.16	209.58	208.05	209.38	209.76	208.02	208.46	208.44	208.93	208.46	208.45	208.46	208.81	208.91	208.95	209.62	207.96	208.94	208.74	208.06	208.34	210.17	209.51	208.16	208.92	208.38	208.7	208.74	208.04	208.56	207.96	209.2	208.41	207.9	209.59	209.18	207.94	208.77	209.31	208.52	208.92	208.67
217	216.74	216.28	217.29	216.4	217.95	216.66	216.54	218.1	217.58	218.5	217.46	217.08	217.22	217.29	217.21	216.73	216.41	216.84	216.74	216.75	216.39	216.72	216.86	217.12	216.18	216.65	217.59	216.47	217.29	216.66	217.28	217.37	217.49	217.42	216.46	216.45	217.82	217.02	217.99	217.46	216.55	217.31	216.77	216.86	217.49	216.55	217.31	217.49	217.78
201.86	201.67	203.4	202.96	202.12	202.51	202.41	201.22	203.58	201.52	201.55	202.77	201.61	202.57	202.46	201.14	201.65	202.76	202.8	202.2	203.22	202.9	203.18	203.83	202.21	202.18	203.27	202.5	202.35	202.75	203.18	201.71	201.78	202.77	202.13	202.07	202.13	203.02	202.67	202.48	202.8	201.82	201.92	203.05	202.07	203.54	202.88	201.98	202.89	202.19
209.58	207.57	208.91	209.33	209.74	207.89	208.55	209.08	208.76	208.97	208.93	209.06	209.43	208.9	208.58	208.61	208.67	209.08	208.82	208.21	208.62	209.43	207.89	209.04	208.76	207.63	209.78	208.4	208.13	209.72	208.6	208.69	208.88	209.27	208.61	208.93	209.22	208.46	208.99	209.63	207.93	207.76	209.87	208.46	207.99	209.31	209.6	208.37	208.43	208.5
207.68	208.3	208.15	208.22	207.9	207.59	208.22	207.72	207.45	207.96	206.88	207.09	208.19	208.21	207.64	208.64	206.43	208.73	206.45	207.15	207.53	206.62	207.4	208.13	208.23	207.15	207.52	208.72	207.25	208.12	208.63	207.99	208.16	207.61	207.02	209.61	206.79	207.4	208.31	207.07	207.44	207.63	208.76	207.32	207.12	207.18	208.37	207.69	208.25	208.17
203.9	204.34	204.56	204.68	204.49	204.24	203.52	205.48	203.81	205.06	203.52	203.98	204.81	204.22	204.09	204.21	204.09	205.41	205.08	206.08	205.51	205.13	204.44	205.31	204.94	205.21	203.59	204.86	204.92	203.99	204.53	204.22	204.34	203.95	205.95	204.69	204.97	204.34	204.83	204.16	204.32	204.33	204.63	204.83	204.6	205.04	205.72	204.17	203.17	202.49
213.66	214.09	213.3	213.46	213.81	214.93	213.4	214.89	212.98	214.46	212.82	214.27	213.95	213.6	213.63	214.05	214.57	213.08	212.11	214.05	214.59	213.46	214.19	213.72	212.59	214.3	214.49	213.44	213.87	212.3	213.88	214.23	213.63	212.56	213.79	214.42	213.24	213.67	213.58	213.86	212.68	214.46	212.8	213.65	214.33	213.48	213.12	214.79	214.18	213.92
207.96	207.63	207.49	208.23	207.78	208.1	207.69	207.64	208	208.76	207.31	208.35	208.25	208.17	207.85	207.97	208.08	207.61	209.36	207.07	208.25	207.13	207.86	208.48	206.86	207.78	208.28	206.82	206.81	207.47	208.05	208.85	206.16	208.15	207.46	208.39	206.75	207.32	208.21	208.16	208.15	209.08	207.9	207.1	208.85	207.49	207.51	207.72	208.23	206.7
218.09	218.7	216.74	218.78	216.85	216.93	216.76	217.75	218.1	217.7	217.39	217.52	218.02	217.59	218.31	218.57	217.55	218.28	218.64	218.85	219.09	217.11	216.95	217.66	217.13	217.61	218.2	219.35	218.32	217.93	218.34	218.3	218.49	218.08	218.22	216.92	218.67	216.93	217.33	218.59	218.67	217.25	217.55	217.45	218.82	217.15	217.49	218.13	218.54	217.46
203.9	205.29	204.05	205.89	203.52	203.7	205.01	203.91	204.03	202.47	204.48	204.54	205.19	204.1	205.04	204.47	205.08	204.73	204.47	204.54	204.55	204.13	204.79	204.44	204.96	205.01	204.16	204.35	204.11	204.51	204.42	204.41	204.99	204.32	205.18	205.06	205.76	204.67	203.51	205.12	205.39	205.79	205.38	203.36	205.34	204.73	204.85	203.9	204.54	204.52
201.1	202.75	201.49	202.33	201.36	202.87	202.33	202.15	203.04	201.89	202.48	202.65	203.5	202.69	202.56	202.97	203.63	202.34	203.14	202.48	202.45	202.64	203.03	202.17	201.69	202.92	203.31	204.28	203.21	202.14	202.3	202.97	201.91	203.22	203	202.5	202.11	201.83	202.66	202.14	203.54	202.21	203.24	203.14	202.19	202.98	202.74	201.49	203.75	202.03
194.95	194.95	195.12	195.76	195.58	194.73	195.54	195.35	195.4	195.71	195.77	194.4	195.79	196.1	194.46	195.66	194.87	194.58	194.61	195.02	194.71	194.85	195.26	194.88	194.66	195.11	195.38	195.82	196.09	194.11	194.73	195.68	195.14	195.66	194.84	195.71	194.84	195.69	195.07	194.82	194.26	195.04	195.01	193.82	195.15	195.27	195.82	195.23	194.67	196.17
198.56	199.1	198.18	199.08	199.05	198.4	197.73	199.51	198.55	197.43	199.24	198.21	199.44	198.41	199.63	198.7	198.65	198.73	198.31	198.88	199.84	199.8	198.72	197.71	198.78	198.62	197.69	198.28	198.05	197.57	197.59	199.38	199.09	197.7	197.2	199.72	198.35	198.95	199.85	198.07	198.67	199	198.52	199.54	197.66	198.93	198.63	199.01	198.46	198.36
211.47	212.62	211.66	211.24	211.42	211.64	210.93	210.1	211.98	211.63	212.4	210.99	211.84	211.51	211.85	210.76	211.92	212.23	211.5	211.8	211.79	211.17	211.57	212.34	212.06	211.19	212.05	211.9	211.29	212.19	211.03	211.57	212.98	211.43	210.4	212.11	212.23	212.04	210.86	211.16	211.6	211.68	211.51	211.29	212.44	211.84	211.56	211.1	210.97	210.84
200.71	201.6	199.76	199.87	199.8	201.11	200.44	200.66	200.5	200.4	200.51	200.38	199.97	200.3	200.2	199.63	200.57	200.62	199.69	200.63	200.25	200.09	199.98	200.13	201.34	200.59	200.95	200.59	199.92	200.04	200.25	200.53	200.54	200.53	199.8	200.19	200.22	198.64	200.78	202.32	200.48	200.56	199.87	200.83	200.37	200.34	200.56	200.25	199.61	200.36
200.3	199.08	199	201.15	199.39	199.32	199.44	199.82	199.02	198.89	199.04	198.81	198.72	199.82	199.87	198.92	198.67	199.15	199.02	199.64	199.59	198.49	199.08	199.34	200.64	199.76	199.85	199.15	199.7	199.14	198.7	199.48	200.76	199.61	198.35	200.49	198.51	199.16	200.55	199.49	199.12	198.5	199.7	199.41	198.7	199.49	199.81	199.48	199.99	199.95
218.26	217.09	218.02	217.74	218.55	219.58	217.92	218.92	217.72	217.79	217.6	216.74	218.58	217.61	218.17	217.5	218.47	218.21	217.53	218	217.86	217.6	217.14	217.09	217.4	218.58	217.24	217.55	219.69	216.9	217.66	217.12	217.78	218.38	218.2	218.2	218.89	216.87	218.44	218.34	218.09	217.8	217.81	218.23	217.84	217.01	218.13	218.14	217.22	217.7
207.8	208.8	209.27	207.82	207.53	206.86	208.41	206.96	208.08	207.3	206.49	209.27	207.81	208.02	207.4	207.64	207.52	207.66	206.27	207.92	208.08	207.36	208.16	208.25	207.61	207.5	207.95	207.88	208.03	207.62	207.87	208.18	207.75	207.25	208.03	207.79	206.18	207.26	208.01	208.33	207.2	207.39	207.57	207.23	207.39	207.27	206.69	209.44	207.67	208.29
199.82	198.27	199.33	197.46	198.29	197.8	197.8	199.28	198.33	198.93	197.66	198.05	197.93	197.71	197.79	198.32	198.22	199.21	197.96	199.33	199.52	199.01	200.06	197.99	198.76	199.56	198.53	197.83	198.95	199.39	198.86	198.97	199.16	199.06	198.82	198.66	197.74	198.74	197.47	199.06	199.33	198.48	199.33	198.53	198.22	198.41	198.88	198.61	198.46	198.7
208.22	208.88	208.92	209.6	208.77	208.79	208.63	209.15	208.71	209.25	208.96	208.03	208.16	207.97	208.67	208.87	207.61	209.85	209.27	208.65	209.24	209.51	208.41	209.36	208.95	209.07	207.32	208.14	208.54	208.8	208.55	206.86	208.44	208.43	208.94	209.18	209.29	209.14	209.13	208.7	208.01	208.97	209.93	208.36	208.3	209.03	210.11	209.47	208.79	209.18
204.34	204.48	203.39	203.65	203.31	203.94	203.85	203.68	203.52	203.66	203.56	203.75	204.81	203.14	202.43	204.09	203.64	204.2	203.86	202.93	203.8	203.47	203.96	203.48	204.33	204.39	203.96	202.68	203.61	203.52	204.44	204.26	203.83	203.28	202.82	204.63	203.92	203.06	204.68	203.52	203.82	205.19	202.88	203.56	204.2	204.76	203.2	203.1	203.9	204.77
216.6	217.26	215.85	217.37	216.59	217.49	218	218.18	216.23	216.23	216.55	216.61	217.68	217.21	216.98	217.46	216.55	217.46	217.53	216.82	216.6	217.54	217.69	216.9	216.99	217.39	216.38	216.86	215.85	216.14	217.73	216.56	217.97	216.7	216.74	216.22	217.87	218.12	217.36	216.36	217.35	216.14	216.32	217.96	215.95	217.37	216.97	217.55	217.18	217.44
216.96	216.03	217.47	216.75	217.2	217.21	216.89	217.28	218.07	216.95	216.17	216.96	217.87	217.51	217.04	217.44	217.88	217.02	217.47	217.15	216.68	217.24	216.45	217.19	216.63	217.44	217.39	216.51	217.23	216.49	216.56	216.49	217.76	216.73	217.16	216.08	217.84	217.09	217.1	216.71	216.41	216.49	217.28	216.44	217.43	217.17	216.36	216.44	216.33	216.46
199.74	199.09	199.14	199.81	199.11	199.93	199.78	199.63	199.28	198.18	199.57	198.91	199.06	199.66	199.72	200.03	198.59	198.3	198.53	200.4	199.79	199.77	199.86	198.98	199.05	200.74	200.14	199.83	199.58	198.53	199.93	199.12	200.09	199.9	198.72	198.77	199.31	199.66	199.69	199.47	198.96	198.9	200.01	198.65	199.42	199.67	198.74	200.03	198.62	199.72
217.36	217.74	216.9	216.82	216.83	217.79	216.8	216.48	217.88	216.72	216.48	217.93	216.15	217.1	217.12	216.58	216.41	218.21	217.8	217.29	216.46	216.22	216.96	216.51	216.77	218.31	216.58	216.65	216.39	217.19	217.26	217.28	215.71	217.03	216.58	217.08	215.59	217.49	217.69	216.89	216.27	217.05	217.4	216.67	216.66	216.12	216.47	217.26	215.88	216.4
207.7	208.91	206.73	209.02	207.81	207.83	209.05	207.15	207.17	207.87	209.18	207.83	208.47	207.73	207.63	208.01	208.06	208.35	207.19	207.51	208.02	207.48	207.46	206.53	208	208.5	208.27	207.27	207.9	207.65	207.64	207.8	207.84	206.99	208.56	208.37	207.97	207.9	207.56	207.84	208.18	208.97	206.53	208.67	206.17	208.04	207.87	208.25	207.61	209.07
211.89	211.41	212.4	211.24	210.78	211.75	210.97	212.01	210.94	212.19	212.93	210.28	211.33	210.7	212.27	211.54	210.73	211.95	211.49	211.74	212.27	211.81	210.63	211.73	213.18	211.55	211.41	211.77	211.88	210.95	210.67	211.81	211.22	213.11	212.04	210.95	212.23	212.24	211.95	212.49	211.6	212.7	213.33	211.28	211.49	212.02	211.98	211.41	210.91	212.03
203.78	203.53	203.96	204.4	203.3	203.75	204.09	203.89	204.72	203.39	203.8	203.92	203.05	203.82	204.5	203.37	204.5	203.41	204.11	203.36	204.23	204.58	204.35	203.75	203.76	203.74	203.65	204.66	203.08	204.42	204.13	202.2	204.33	204	203.36	203.81	204.59	203.5	203.36	203.15	203.09	203.4	203.15	203.8	203.86	203.52	203.83	204.16	203.91	204.19
202.62	203.87	201.89	202.77	202.41	202.34	202.9	203.83	203.32	203.04	202.69	203.32	202.74	202.75	202.9	204.25	203.87	202.55	203.65	203.2	203.14	203.71	201.91	203.41	203.92	203.36	203.64	203.37	203.39	203.68	203.58	203.39	202.68	203.6	203.2	203.29	203.84	203.11	203.41	202.77	204.39	203.7	204.24	203.89	202.59	204.04	202.29	203.36	202.48	203.5
209.92	208.81	207.93	210.69	210.71	209.74	209.16	209.65	210.31	209.89	209.66	209.55	208.52	208.92	208.32	209.78	208.8	208.47	208.93	209.64	210.89	209.43	209.44	210.44	209.63	209.73	209.83	209.79	209.71	210.3	209.29	208.85	210.08	209.17	210.46	209.24	208.86	209.4	209.02	210.5	210.2	209.89	210.49	210.27	208.76	209.89	210.23	208.65	208.93	209.49
209.28	208.88	208.68	209.23	209.17	209.12	209.04	208.58	209.76	207.74	208.04	208.78	208.7	208.88	209.41	208.62	209.35	209.07	207.79	208.4	208.08	210.1	208.41	208.09	209.76	208.64	209.26	209.08	208.84	208.66	209.53	208.68	209.01	208.51	208.57	209.4	209.16	208.64	208.32	208.59	207.5	208.63	209.03	208.72	209.89	209.2	208.94	209.36	209.35	209.76
217.55	217.31	218.78	217.22	218.26	217.22	217.69	217.41	217.4	217.74	217.8	219.3	217.77	216.06	217.33	217.51	218.38	217.69	218.15	217.41	218.2	217.87	218.22	218.06	217.81	217.91	216.26	217.74	218.19	218.03	216.91	216.54	217.17	218.4	217.5	217.22	217.64	218.28	217.83	218.59	216.87	217.31	217.72	218.01	217.24	218.85	217.97	217.28	218.07	217.55
211.66	211.36	212	210.69	211.8	211.17	212.75	210.82	212.14	210.75	211.15	211.29	212.31	212.03	211.02	212.21	211.32	212.75	211.53	212.01	211.5	211.85	211.48	211.12	212.63	210.65	212.54	211.51	211.43	211.56	210.95	212.07	212.11	211.86	210.61	212.64	213.03	212.41	210.96	210.82	211.35	211.38	211.43	211.52	211.95	211.29	211.85	211.18	211.75	211.38
218.21	218.21	216.83	217.33	217.7	217.33	217.15	217.3	217.57	217.32	217.91	217.88	216.85	217.73	217.69	217.64	218.01	218.01	217.15	217.38	217.98	217.46	218.2	218.52	218.63	217.7	218.07	217.83	217.72	217.69	216.67	218.04	217.25	217.39	218.3	217.76	217.04	217.36	218.34	218.47	217.95	217.59	217.39	218.31	217.95	217.94	218.71	217.87	217.61	218.35
207.49	210.09	208.71	208.06	208.32	208.2	208.74	208.3	209.22	208.38	208.71	209.88	209.3	208.34	209.23	208.68	208.29	209.26	208.18	208.27	209.17	208.56	208.03	208.76	208.2	208.8	208.98	209.27	209.13	208.89	208.42	209.01	208.87	207.87	209.43	208.64	209.4	209.05	208.45	210.15	208.57	209.31	208.33	208.68	207.88	208.43	209.07	208.41	208.36	208.65
213.01	213.41	212.87	212.96	211.99	212.52	212.7	213.43	213.39	213.07	213.66	214.49	213.34	212.01	213.05	213.11	213.29	212.29	214.18	213.86	213.7	212.02	212.21	212.5	213.27	211.92	212.85	213.43	212.69	214.13	214.04	213.19	213.45	213.25	214.09	212.8	213.15	212.69	213.04	212.81	212.63	213.36	213.46	213.86	213.61	213.11	212.34	213.25	212.29	214.33
206.78	207.71	207.38	207.91	208.25	206.66	206.51	207.4	207.69	207.72	207.72	207.69	207.32	207.8	208.09	207.27	207.85	207.2	208.37	207.85	207.73	207.53	207.39	207.82	207.32	206.92	209.15	208.47	208.18	207.47	206.4	208.31	208.31	207.94	208.72	206.65	208.04	207.17	207.11	207.91	207.68	208.47	207.74	206.77	206.61	207.92	207.42	206.56	208.33	206.97
204.38	204.11	204.66	203.54	204.36	204.86	204.16	203.81	204.05	202.49	203.94	203.72	204.08	203.81	203.17	203.91	204.8	203.87	202.73	204.13	202.91	203.24	203.13	203.47	203.82	203.22	203.82	204.18	203.13	204.12	203.75	204.49	203.71	204.3	204.68	203.46	202.99	203.52	203.08	204.34	202.97	204.11	204.16	203.18	204.33	202.98	203.8	204.48	204.08	203.82
199.91	200.24	200.38	199.85	200.1	198.93	201.24	200.27	200.25	200.17	201.15	200.79	200.12	199.11	199.76	201.05	200.3	199.87	200.43	200.15	199.14	199.77	199.07	199.14	200.28	199.49	199.21	200.09	200.68	199.89	200.02	200	200.96	200.35	200.01	199.98	199.89	199.63	201.07	200.04	200.36	200.92	200.6	200.19	199.82	200.22	201.82	199.98	199.32	200.37
202.96	203.5	203.85	203.65	203.11	203.31	203.33	203.81	202.89	203	203.76	203.15	202.86	203.12	204.22	203.78	203.44	203.18	203.56	202.34	203.26	202.9	202.61	202.78	203.47	203.28	203.96	203.32	203.63	202.78	203.18	203.69	203.12	203.73	203.08	203.13	203.29	202.21	202.77	202.93	204.29	202.54	203.98	203.47	202.86	203.56	203.46	203.33	203.04	202.99
210.73	208.75	208.71	208.72	208.82	208.71	209.68	208.24	209.14	208.64	209.74	208.62	208.83	208.96	209.46	209.03	209.42	209.15	209.29	209.84	208	209.34	209.46	209.03	209.94	209.3	209.23	209.69	207.9	209.56	210.8	210.19	209.55	208.39	207.7	208.86	209.62	208.84	208.44	207.96	208.45	208.48	208.95	210.07	209.74	209.07	208.25	208.71	208.24	210.48
211.93	212.05	210.69	211.91	211.96	212.23	211.87	212.51	211.62	211.26	212.87	211.24	211.3	213.09	211.62	211.79	211.6	212.08	211.82	212.01	210.84	211.05	211.62	212.08	210.65	211.74	210.61	212.19	212.75	212.55	211.7	212.7	211.44	211.27	211.31	211.87	211.74	212.03	211.94	210.55	211.97	211.43	211.28	212.81	211.56	211.65	211.75	211.78	210.11	212.22
218.85	216.63	217.8	217.44	218.02	217.51	218.42	217.64	217.49	218.51	218.05	217.72	217.66	217.75	218.01	217.98	217.06	218.33	216.53	218.26	217.86	217.7	217.03	217.71	216.75	218.16	217.12	218.56	217.15	217.29	217.87	218.01	217.51	218.61	217.54	218.25	218.39	217.55	218.1	217.65	217.19	216.37	217.67	218.97	218.2	217.92	217.1	218.62	217.87	217.85
203.83	202.9	203.8	202.1	203.05	202.5	203.67	203.17	202.56	203.59	202.5	204.01	203.96	203.74	202.87	202.98	203.63	203.46	203.6	202.79	202.91	203.63	203.13	203.51	203.98	203.49	203.09	204.18	203.87	202.93	203.55	203.07	203.83	203.95	202.67	203.11	204.07	203.92	203.77	202.84	202.45	203.84	203.51	204.2	203.11	204.01	203.06	202.34	202.95	202.95
211.61	211.83	211.39	211.18	212.45	212.04	210.97	210.54	212.18	212.22	212.05	211.37	211.79	211.67	210.73	210.81	212.33	211.86	211.55	211.93	212.08	211.79	211.13	211.05	211.12	212.24	211.62	211.79	212.14	211.62	212.11	211.96	211.96	211.88	210.05	210.25	212.63	211.43	212.71	211.8	210.89	211.61	210.91	211.45	211.26	211.36	210.92	211.78	210.22	211.22
212.32	212.68	212.06	213.44	212.6	211.37	212.58	214.16	213.61	211.95	213.56	212.25	212.48	212.79	211.54	212.19	211.91	212.57	212.75	212.6	213.24	211.95	212.45	212.61	212.01	213.37	212.73	211.73	210.48	212.34	212.22	212.85	211.12	212.34	214.36	212.1	212.16	211.61	212.7	213.55	212.17	211.75	212.87	212.74	212.5	211.98	211.66	211.69	212.82	211.88
199.81	199.75	200.53	199.08	200.72	199.54	200.23	199.59	199.37	198.39	198.18	199.39	199.48	199.37	199.09	198.87	199.65	199.85	199.75	199.06	200.37	200.96	199.05	199.47	200.29	199.61	200.02	199.32	199.35	198.85	200.56	200.34	199.97	199.74	200.28	199.3	199.21	199.46	200.3	199.54	198.57	200.62	198.74	200.34	199.02	199.4	198.93	199.87	199.54	199.98
199.1	198.26	198.58	198.74	199.25	198.54	197.25	198.78	199.08	199.27	197.71	198.24	197.76	198.54	197.96	198.94	199.2	197.98	198.03	197.38	198.98	198.08	198.35	198.21	198.3	198.5	198.04	198.38	198.24	197.86	199	198.21	198.77	199.56	199.68	198.04	198.68	197.94	198.81	198.63	198.25	198.28	198	198.61	198.93	198.83	198.22	198.24	198.8	199.02
210.85	211.09	211.32	211.06	210.66	212.08	212.01	211.67	211.47	212.51	211.41	211.53	211.45	211.82	210.27	211.62	211.29	211.54	211.46	211.8	212.71	211.06	212.21	211.1	211.18	210.54	211	210.99	211.55	211.26	212.41	210.76	212.18	211.35	211.05	211.12	213.16	211.3	210.63	211.1	211.5	210.6	212.1	211.91	211.4	211.22	210.36	212.09	210.89	211.63
216.71	216.86	218.26	216.29	215.71	217.02	216.78	216.24	217.18	216.72	217.92	215.51	217.07	216.79	217.9	217.23	216.46	217.47	216.68	216.79	216.73	217.12	216.95	217.42	216.91	217.55	217.81	217.05	216.7	217.05	216.56	217.41	216.93	217.85	217.6	216.03	216.28	217.36	216.09	217.24	216.29	217.25	216.93	215.42	216.86	216.88	216.98	216.99	217.14	217.25
202.26	202.15	203.99	203.23	203.38	203.14	201.71	202.16	202.54	203.08	202.64	202.25	202.77	201.76	202.62	202.26	202.3	202.69	202.6	201.9	202.43	203.07	203.35	201.73	202.44	203.2	203.44	203.06	203.22	202.55	202.09	202.16	203.14	203.09	202.4	202.46	202.95	201.74	203.39	202.4	202.14	201.69	203.2	202.16	202.37	203.02	203.34	201.75	202.72	202.34
208.03	208.38	208.49	208.37	209.27	208.99	209.18	208.94	208.74	210.09	208.58	207.06	208.88	209.76	208.19	208.99	208.03	208.45	208.32	208.57	208.47	208.71	209.07	209.31	208.98	207.83	208.81	209.28	209.09	208.34	208.53	208.9	209.43	209.35	208.05	209.55	208.91	208.8	208.85	209.24	207.96	207.67	209.01	209.06	208.17	208.32	208.9	208.04	207.68	207.86
201.79	201.46	201.64	201.88	200.08	200.88	201.78	202.23	200.87	201.45	201.19	200.85	200.46	200.45	200.99	200.01	201.27	201.89	201.8	200.8	200.62	202.54	201.88	200.28	200.87	201.08	201.55	200.31	202.01	200.49	201.61	201.62	201.8	201.44	201.47	201.5	201.6	201.14	201.74	201.28	200.43	201.6	199.95	201.13	199.54	201.54	200.39	202.89	201.7	201.63
199.29	200.47	200.86	199.93	200.96	200.41	199.56	200.51	200.31	200.04	199.52	199.34	201.86	200.71	200.98	199.65	199.24	201.5	199.57	200.05	200.06	199.88	199.77	201.07	200	200.03	200.61	200.46	200.26	200.73	199.92	200.04	200.82	200.9	199.75	200.29	200.29	200.05	200.21	201.02	199.82	199.93	202.13	199.94	200.84	199.55	200.02	200.02	200.34	200.16
203.06	203.54	203.04	202.56	203.05	202.41	201.83	201.54	202.68	202.26	202.44	200.62	200.56	202.46	203.33	201.49	201.54	202.01	202.42	203.27	202.36	203.22	201.83	201.69	202.75	202.14	203.27	201.77	202.98	201.99	202.53	202.04	202.12	201.71	202.96	202.61	203.3	203.66	202.86	201.44	201.71	202.14	202.24	203.48	202.09	203.12	202.69	202.1	201.39	202.38
217.28	217.63	217.74	218.8	217.76	217.51	217.71	218.08	217.51	218.19	217.51	218.39	218.23	217.54	218.45	216.59	217.51	218.49	217.75	218.13	217.65	218.64	218.37	216.66	218.07	217.02	219.14	218.9	217.45	217.16	217.43	218.24	217.7	218.31	218.7	217.38	217.28	219.19	217.86	217.63	218.41	218.38	217.01	217.16	218.09	217.88	216.07	217.32	217.58	217.95
205.9	206.23	206.61	206.42	206.16	205.65	205.96	205.87	206.22	206.94	206.58	206.24	206.29	206.3	207.43	206.53	207.31	205.59	207.14	206.77	206.14	207.45	206.7	205.42	206.01	206.95	206.65	206.82	206.73	206.26	205.86	205.98	205.7	206.55	206.21	206.65	206.58	206.17	206.37	205.95	206.13	206.56	205.66	206.42	207.26	207.37	206.28	206.7	205.99	205.78
217.45	216.62	217.65	216.14	216.78	217.17	216.52	217.08	216.49	216.4	216.83	217.16	217.52	218.05	216.34	217.26	216.63	216.94	217.31	216.64	216.14	216.32	216.65	218.04	216.18	216.8	217.24	218	216.87	217.18	217.76	217.48	216.1	216.54	217.07	217.7	216.64	216.79	217.3	216.32	215.96	215.37	216.11	217.48	216.93	217.15	216.74	216.4	217.42	216.25
213.59	213.59	212.98	214.34	214.34	213.94	212.85	212.56	214.22	213.97	212.83	213.62	213.34	212.47	214.31	213.98	213.27	212.83	212.62	212.87	213.31	214.48	215.36	214.98	213.8	214.15	214.23	212.95	213.07	213.45	214.38	213.34	213.5	214.44	212.74	213.72	213.31	213.52	214.53	213.79	213.77	214.17	214.2	214.67	214.41	214.27	214.57	214.29	213.84	212.91
201.98	201.66	201.97	201.56	201.82	201.12	201.61	200.61	199.91	201.02	201.79	200.89	201.69	199.51	201.1	201.92	201.15	200.65	201.3	200.59	200.88	199.97	201.17	200.56	201.81	200.9	200.58	201.73	200.72	200.81	200.68	203.01	201.3	200.35	201.58	201.06	201.62	200.65	201.28	199.31	201.74	200.14	202.3	201.66	202.42	201.62	200.73	200.78	199.69	200.61
202.83	203.78	203.83	204.44	203.17	205.27	205.21	203.52	202.75	203.85	204.4	203.79	204.5	204.49	203.43	204.11	204.16	203.96	203.44	204.53	204.73	203.87	203.42	203.7	203.38	203.02	203.72	203.44	202.79	204.23	204.54	204.81	205.17	203.75	204.09	204.06	204.07	203.7	204.44	202.96	202.97	203.48	203.39	204.08	204.77	203.88	204.65	205.38	204.09	203.69
208.89	208.61	208.25	208.32	208.31	208.87	208.11	209.35	207.97	208.99	207.35	208.29	208.09	207.55	207.98	208.5	208.69	208.29	209.1	208.38	209.32	207.98	209.2	209.7	207.18	207.5	208.8	208.35	208.49	208.97	208.2	207.52	207.56	209.56	207.5	208.9	209.79	207.72	207.58	208.34	208.39	209.23	208.92	208.83	208.99	208.15	208.04	208.72	208.97	208.62
202.42	202.9	202.01	202.07	201.69	202.62	202.74	203.13	201.96	202.75	202.27	203.41	203.1	202.56	203.21	202.34	201.74	203.1	204.58	202.63	203.2	200.61	204.43	202.34	202.52	202.67	202.25	202.95	202.51	201.76	203.41	203.43	203.31	202.92	202.36	202.02	203.11	203.41	202.47	201.65	203.01	202.77	202.72	201.45	203.32	202.09	202.58	203.4	203.75	203.23
208.66	207.48	209.15	208.92	209.02	208.7	208.05	207.83	208.16	209.27	208.62	209.08	208.71	208.89	208.31	208.89	209.44	208.55	209.03	208.04	209.35	208.23	208.61	209.56	207.62	208.98	209.97	209.45	208.44	208.54	208.57	208.82	207.45	208.63	209.08	209.3	208.96	209.47	209.61	209.21	209.59	207.97	207.86	207.69	208.6	209	209.67	208	209.6	208.27
201.62	199.91	199.98	199.8	200.2	198.7	199.61	199.31	201.15	200.75	199.74	199.86	200.43	200.76	199.46	201.36	200.8	201.74	199.81	199.43	199.79	200.17	199.05	199.07	201.37	199.99	199.63	199.59	200.39	199.97	200.4	199.48	200	200.25	200.44	201.18	200.97	199.8	200.72	200.18	199.13	200.23	199.86	199.63	200.59	200.49	200.4	199.32	201.18	199.83
204.25	205.53	204.45	204.37	205.03	204.19	204.79	205.18	204.39	204.11	205.31	204.26	204.82	203.99	205.17	203.5	204.06	205.65	204.58	203.41	205.74	205.25	204.07	204.08	204.87	204.27	204.43	204.79	203.52	203.94	205.52	205.99	204.35	205.15	204.6	205.33	205.57	204.93	205.18	204.64	203.91	204.73	204.23	205.26	204.23	204.81	204.48	203.91	204.33	204.05
213.25	210.71	212.67	211.92	212.68	212.55	211.56	212.84	211.78	212.03	213.3	211.94	212.17	211.98	212.58	211.65	212.76	212.65	212.93	212.08	213.97	212.18	212.58	212.05	213.29	213.24	212.55	212.01	212.54	212.42	212.94	212.25	213.1	213.04	213.13	212.53	212.89	213.2	212.96	211.46	211.7	211.91	212.8	212.52	212.86	211.5	211.86	211.4	213.18	213.5
207.2	207.5	207.45	206.62	207.25	207.42	207.1	207.14	206.21	206.61	207.27	207.92	207.81	207.2	207.37	207.94	207.24	207.32	206.84	208.32	208.08	208.54	206.87	209.93	207.69	207.29	208.9	207.72	207.43	206.85	208.58	207.68	208.36	208.48	208.13	206.91	207.59	206.87	207.62	207.84	207.25	207.1	207.12	206.93	207.98	207.4	207.02	207.39	207.54	207.67
203.8	204.2	204.28	203.03	204.43	202.7	204.66	203.85	203.41	202.28	204.78	202.67	203.2	203.88	204.32	203.96	204.19	204.12	205.08	202.84	203.45	203.05	203.4	203.01	203.95	203.98	203.66	203.74	201.45	203.58	203.25	202.89	202.73	203.25	203.51	203.39	202.61	203.51	203.99	204.99	203.31	205.16	204.47	204.28	203.89	204.07	204.27	204.27	203.79	203.65
215.84	216.63	216.49	216.87	217.05	216.14	217.06	217.58	216.59	217.28	216.71	216.37	217.17	216.93	217.89	217.62	216.28	217.3	216.13	216.73	218.2	217.38	218.25	216.96	216.24	216.44	217.61	216.91	216.28	216.24	217.27	217.3	216.85	217.55	216.52	216.06	216.71	216.55	216.87	215.39	215.98	217.15	217.15	216.57	216.03	217.96	217.26	216.84	216.95	217.34
217.75	218.18	218.44	217.95	218.08	218.11	217.69	218.31	216.92	215.95	218.93	218.04	218.38	217.33	218.18	217.21	217.14	217.48	217.05	217.17	218.19	216.89	218.31	217.8	217.9	217.78	217.84	217.28	217.33	218.14	218.17	217.14	217.97	218.27	217.61	217.11	218.11	217.17	218.57	218.42	218.06	218.4	217.52	218.16	218.21	217.13	218.29	217.06	217.61	217.8
202.68	201.75	202.91	202.21	202.75	202.95	203.26	202.52	203.65	202.61	201.92	202.23	202.48	202.82	201.25	201.71	203	203.79	202.26	202.75	202.79	203.07	202.21	202.94	203.73	201.56	202.24	202.47	201.95	202.13	202.23	203.14	202.39	202.18	203.08	203.06	202.63	202.38	203.01	202.16	201.98	202.2	204.07	202.1	202.5	201.39	202.65	203.34	202.97	202.72
205.15	204.86	203.69	205.17	204.31	205.55	204.45	205.09	203.74	204.79	205.56	204.45	204.56	204.4	203.72	204.08	204.26	205.15	205.14	204.06	203.26	204.77	204.68	203.7	204.6	204.73	203.98	205.05	204.44	204.59	204.29	204.82	204.75	204.92	204.47	203.76	203.64	204.25	203.74	204.56	204.27	205.78	205.3	204.07	204.46	204.32	204.76	203.63	205.28	204.15
212.89	211.03	211.84	212.41	211.77	211.52	210.77	212.26	211.95	211.95	211.44	212.05	211.14	213.06	211.87	211.85	212.27	210.2	212.24	211.21	211.8	211.01	211.15	211.73	212.02	212.33	211.72	211.74	211.35	211.75	211.45	212.23	210.79	211.53	212.62	210.94	211.95	210.52	212.81	211.94	211.28	211.95	212.45	212.28	211.8	211.21	212.28	211.84	212.04	211.63
209.5	210.49	209.87	209.28	208.75	209.01	209.47	209.02	208.57	209.56	210.16	209.39	210.49	209.07	210.72	210.64	209.15	209.12	209.79	209.02	210.38	209.98	209.17	209.41	209.85	209.36	210.33	209.01	209.51	209.84	209.13	209.56	210.07	209.69	209.67	209.45	209.1	209.42	210.03	208.97	210.1	209.06	209.08	210.31	210.07	209.66	211.01	210.72	209.35	209.66
208.72	208.51	208.77	208.33	208.4	208.25	209.6	208.64	209.1	207.96	208.98	209.11	208.63	206.86	209.9	208.98	208.98	209.4	208.78	208.94	208.61	209.58	209.39	208.8	209.2	207.77	208.39	208.07	208.86	207.56	210.43	208.77	208.07	209.62	207.18	208.33	208.19	209.66	209.02	208.1	209.38	208.72	208.54	209.03	209.28	207.27	208.83	208.3	207.76	208.48
200.74	200.74	200.31	199.72	200.51	199.6	199.47	200.49	199.56	200.25	200.21	200.48	199.9	199.54	199.82	199.73	200.23	199.56	200.71	200.73	199.95	199.22	200.42	200.08	199.44	200.19	200.21	199.84	200.02	199.92	201.66	199.12	200.6	200.43	199.81	200.02	200.36	199.97	201.15	199.97	201.43	199.6	201.26	200.41	200.23	200.18	200.71	200.8	201.06	200.22
208.05	207.35	208.3	208.62	206.94	207.65	207.66	207.82	208.14	206.33	208.87	207.56	208.16	208.69	206.65	207.72	208.78	207.86	207.94	208.56	208.36	207.42	208.08	208.9	208.48	208.3	207.61	206.45	208.14	208	207.95	207.64	207.57	207.84	206.93	208.23	207.5	208.25	208.03	208.5	208.05	208.31	207.67	208.7	208.97	208.12	207.47	207.76	207.44	207.41
198.18	198.33	197.48	199.25	197.09	198.59	197.32	198.02	197.54	197.86	198.27	197.8	198.2	198.5	198.37	197.86	197.95	197.28	198.06	197.37	197.98	198.54	198.11	198.42	198.33	197.66	197.72	198.74	198.9	197.29	198.61	198.66	197.93	198.06	197.73	198.97	197.52	199.58	198.17	197.82	198.27	198.04	198.76	197.14	198.57	198.63	197.73	198.05	199.42	198.09
205.18	204.97	205.71	204.79	205.54	204.45	204.23	205.43	205.32	205.71	205.22	204.66	205.5	204.37	204.58	205.74	204.13	204.12	205.19	204.68	204.87	204.49	204.54	204.57	204.84	204.27	203.84	203.85	205.61	204.14	205.02	204.06	204.94	204.33	205.77	204.31	205.12	204.22	204.12	205.69	205.6	204.19	204.42	204.03	203.68	205.12	205.28	205.67	204.99	203.67
209.27	208.34	208.42	208.94	209.31	208.1	208.81	208.58	209.59	208.01	207.64	208.34	208.9	209.99	209.58	208.86	208.77	209.28	208.35	208.99	209.1	209.46	210.22	209.24	208.64	208.45	209.67	207.99	208.9	209.79	208.53	208.29	208.75	208.87	208.77	209.86	208.55	209.06	208.3	209.18	208.9	207.9	207.8	207.99	208.38	209.22	207.86	209.08	208.05	208.9
204.01	203.16	204.03	203.58	204.2	202.48	203.55	204.31	203.26	202.5	204.35	203.41	204.36	203.41	203.14	204.29	203.85	203.82	203.79	202.76	202.67	203.53	204.72	203.83	203.44	204.13	204.04	204.26	203.97	203.34	203.26	203.32	203.87	203.88	203.42	203.68	203.49	204.74	203.05	203.7	203.96	202.47	203	203.81	203.1	204.88	203.88	202.47	203.95	204.64
218.97	216.41	217.64	216.2	218.67	218.04	218.12	216.97	219.09	217.8	217.71	219.17	216.79	217.06	217.11	218.68	217.94	217.69	218.18	219.07	216.92	218.36	217.25	217.92	216.95	217.59	218.42	218.01	218.7	216.39	216.47	218.32	218.69	218.61	218.74	217.91	216.91	218	217.57	218.32	217.34	218.4	217.3	217.23	217.85	218.28	217.75	218.69	216.86	217.71
202.42	202.98	201.45	202.25	202.82	201.94	202.22	201.86	202.49	202.8	202.88	202.62	201.99	202.78	203.31	202.85	202.8	203.94	202.86	202.56	202.72	202.21	203	203.38	201.97	202.13	202.53	201.81	202.38	203.86	203	201.46	202.7	203.49	203.62	201.53	201.89	204.02	201.83	203.57	202.7	202.96	203.08	202.23	202.7	202.41	203.53	202.24	202.93	203.15
207.13	206.95	207.78	208.37	207.97	207.59	207.8	208.11	207.63	207.92	207.83	208.04	207.61	207.73	207.73	206.71	206.76	208.16	208.03	209.15	208.48	207.92	208.46	207.28	208.69	208.68	208.27	207.3	207.69	208.49	207.14	208.18	208.84	208.46	207.41	207.55	207.73	207.69	208.94	207.31	207.39	207.4	206.9	207.25	206.92	207.21	207.84	205.26	207.66	207.8
213.57	214.35	213.12	213.11	213.82	213.1	214.28	213.72	212.95	213.15	211.96	212.29	212.19	213.54	212.69	213.41	213.07	214.77	212.66	212.89	212.92	213.03	213.21	212.6	213.87	212.44	211.96	212.36	213.65	213.84	212.64	213.29	213.51	213.75	213.11	212.75	213.11	212.19	213.58	212.63	213.54	213.84	213.5	212.92	213.37	214.16	213.81	213.87	212.83	212.51
209.3	209.82	209.99	207.98	208.73	207.71	208.81	208.19	209.16	208.04	207.36	208.92	208.56	209.15	208.98	209.26	208.58	209.26	209.03	209.35	208.06	209.75	208.22	210.8	208.5	208.78	208.43	209.45	207.69	209.43	208.84	209.53	210.01	208.94	207.82	208.61	209.18	208.03	208.34	207.26	208.73	208.87	209.84	207.84	208.54	208.96	208.45	209.14	208.3	208.78
200.75	200.54	199.39	200.34	200.1	201.34	200.36	200.07	200.29	199.85	200.55	199.62	200.47	200.3	201.66	201.03	201.29	200.09	200.96	200.52	199.78	200.32	199.84	200.46	199.94	199.42	200.77	199.65	199.6	199.91	200.94	200.77	200.73	199.92	200.63	200.2	202.03	201.72	200.5	200.46	200.32	201.89	199.98	200.5	201.31	200.55	199.64	200.41	200.77	200.13
205.32	205.2	205.86	205.63	205.83	206.48	205.2	205.43	204.89	207.1	204.73	205.31	205.32	205.88	205.75	206.46	205.09	205.91	205.44	204.79	203.92	206.21	205.74	205.48	205.7	207.19	205.3	204.98	205.4	204.37	205.75	204.39	204.88	204.18	205.87	205.94	204.98	205.36	205.89	206.25	205.2	205.8	204.61	204.94	206.22	205.39	205.85	205.28	204.7	204.82
208.77	208.37	208.71	208.9	209.56	208.73	209.82	209.06	207.64	207.83	209.51	208.88	208.56	208.37	209.02	208.25	209.13	208.57	207.88	209.14	208.52	208.99	207.95	208.92	207.99	208.07	207.47	208.43	208.27	209.51	209.04	207.64	208.64	208.73	208.21	209.3	209.25	208.07	208.66	208.72	208.63	209.66	208.69	209.05	208.83	207.65	208.14	209.74	209.12	209.7
207.58	208.25	207.6	207.33	207.84	208.6	207.43	207.25	207.79	207.14	207.65	207.77	207.33	208.29	208.59	207.71	208.11	207.37	207.74	209	207.23	207.31	207.73	207.41	207.54	207.38	207.9	206.57	208.23	208.05	208.33	207.97	208.39	208.03	206.72	207.87	207.83	206.7	209.24	209.19	207.18	208.21	208.33	207.81	207.27	207.8	208.32	207.06	207.96	207.71
199.44	198.94	199.22	199.9	197.04	198.48	199.03	198.7	199.18	198.1	198.18	198.2	197.74	199.49	198.35	199.01	199	198.03	197.91	199.15	197.61	199.9	197.91	197.69	198.22	198.13	198.22	198.89	199.39	197.8	198.74	198.8	199.14	198.09	199.08	197.66	198.57	198.75	197.94	199.29	198.34	199.38	199.15	198.86	199.46	198.49	199.78	198.8	198.06	198.43
209.13	209.67	207.55	209.28	208.61	209.7	209.48	208.79	208.81	209.34	208.19	208.85	209.07	207.95	210.19	208.94	209.6	209.07	207.92	210.05	208.86	209.14	209.23	208.63	209.37	208.76	208.53	209.54	208.87	209.27	207.65	209	209.38	207.8	210	209.3	208.55	208.94	208.4	208.86	209.81	209.12	208.95	209.2	209.15	208.18	208.85	209.92	209.19	209.24
205.64	205.9	206.52	206.24	205.66	205.94	204.36	205.48	205.25	205.72	205.23	204.46	205.02	205.58	205.13	205.68	205.22	204.22	206.05	205.07	206.23	205.5	205.05	206.41	206.46	205.96	205.11	205.53	204.13	205.71	206.1	206.68	205.56	206.54	206.22	205.72	206.31	205.27	205.15	205.2	204.74	205.29	206.02	205.34	205.24	204.69	205.06	206.24	205.29	204.74
199.04	200.14	199.37	199.24	200.07	198.1	199.77	199.48	199.92	199.92	199.51	198.9	200.12	198.52	199.71	199.25	199.5	198.55	200.03	200.05	200.91	199.43	199.47	199.08	198.31	199.96	198.32	199.22	199.09	198.3	199.04	198.11	199.68	199.4	200.38	199.1	199.18	199.56	200.14	199.29	200.11	198.82	199.09	199.1	200.36	199.42	199.04	200.29	200.4	198.36
217.73	217.5	217.06	217.84	216.41	215.74	217.63	217.53	217.01	217.18	218.41	217.11	216.43	217.66	215.8	215.96	216.51	216.99	217.81	216.73	216.26	217.05	217.58	217	218.16	217.91	215.56	216.04	217.46	217.45	217.51	217.26	216.49	216.78	216.7	217.07	215.93	215.37	216.36	216.96	217.44	216.66	217.42	217.2	216.81	218.15	216.11	216.36	217.45	217.54
209.14	210.01	210.41	209.19	209.5	209.15	209.21	210.38	209.78	209.83	209.97	209.74	209.22	209.19	209.99	210.28	208.34	210.74	207.96	209.3	208.43	208.34	209.41	209.72	208.75	209.01	209.53	209.06	210.04	209.42	210.09	209.6	209.64	209.3	208.8	209.44	209.18	209.78	209.73	209.17	209.91	210.43	209.33	209.3	210.41	211.11	210.7	211.05	209.37	209.54
217.2	217.52	216.69	217.2	216.84	216.63	217.48	216.26	217.33	217.58	216	217.08	217.36	217.08	216.87	216.44	216.47	216.75	217.44	216.43	216.65	215.45	217.13	217.5	218.24	216.6	216.8	217.5	216.25	217.2	216.76	216.64	217.69	217.29	217.37	216.95	217.06	217.21	217.71	216	217.2	218.07	216.36	217.44	216.99	217.23	216.3	217.3	217.29	216.96
203.21	202.46	203.31	202.81	203.06	203.69	203.23	202.96	203.91	202.01	202.9	202.86	203.63	202.86	203.91	202.72	202.17	203.45	203.17	204.26	202.51	203.01	203.8	204.19	203.18	204.51	203.75	203.41	203.25	203.02	204.76	203.91	203.6	202.98	203.09	204.07	203.18	203.48	203.47	204.02	202.32	203.41	203.28	203.11	203.06	202.86	203.89	204.06	202.33	203.34
216.89	216.66	217.8	217.21	217.81	218.04	216.7	217.34	217.52	216.12	216.49	216.88	216.47	216.52	217.75	216.08	216.42	217.08	218.33	217.96	216.81	218.22	217.03	217.31	217.04	217.34	217.84	217.43	217.3	215.73	216.83	216.59	217.84	216.51	216.76	216.89	216.91	216.96	216.72	217.14	216.91	217.81	216.09	216.4	218.22	216.87	216.49	217.81	217.79	217.9
216.55	217	216.92	217.08	216.83	217.92	216.5	216.38	216.81	217.62	216.19	216.29	217.06	216.87	217.7	216.56	217.02	216.98	217.53	216.85	217.37	217.04	217.23	217.18	217.3	218.3	217.6	217.06	216.58	218.39	216.85	215.96	217.56	216.72	216.47	216.28	217.12	217.06	216.61	217.03	216.49	218.55	216.32	216.9	217.8	217.34	217.68	216.14	217.11	217.15
208.12	207.81	209.09	208.86	208.47	209.07	208.13	209.52	209.66	208.01	208.67	208.53	208.59	208.33	208.35	209.1	208.47	208.25	208.22	209.07	209	209.67	209.66	208.95	207.25	207.96	207.46	208.13	208.7	208.94	208.53	208.18	208.46	207.81	207.84	208.45	209.98	208.98	208.67	208.17	208.38	207.2	208.77	207.97	208.4	209.11	207.15	208.93	208.57	207.44
201.35	201.79	202.87	201.34	201.34	201.83	200.53	201.08	201.53	201.54	201.51	200.92	200.91	200.51	201.44	199.61	201.68	201.02	200.86	201.06	200.31	201.28	201.43	201.56	201.61	200.24	200.63	201.08	200.75	200.22	200.76	201.11	200.36	200.71	200.62	201.68	201.91	201.85	201.51	201.46	201.53	201.2	201.91	200.41	201.27	201.12	200.79	201.34	200.7	200.04
208.95	207.61	208.44	207.81	207.51	209.17	208.56	207.96	208.3	207.59	207.84	207.77	207.55	207.46	206.94	208.32	208.68	208.39	206.41	208.52	208.07	207.66	207.49	207.27	208.25	206.95	207.82	208.13	208.25	208.88	207.09	207.96	208.17	207.79	207.75	207.82	207.05	207.7	208.68	208.01	206.79	208.54	208.53	208.07	208.26	207.89	206.67	207.95	207.53	207.12
208.32	207.67	208.56	207.76	208.47	208.17	208.89	209.25	208.36	207.88	207.76	207.91	207.98	207.95	208.3	208.4	207.18	208.73	207.59	207.77	207.93	208.51	208.53	207.12	208.91	208.29	208.72	208.5	209.92	208.91	207.81	209.12	208.33	208.75	208.73	208.83	207.51	209.01	207.99	208.8	208.91	207.31	208.42	208.12	209.51	208.2	207.19	208.05	208.12	208.85
218.03	217.37	217.94	217.92	216.63	217.34	217.17	217.86	217.33	218.47	219.24	217.73	217.87	217.73	218.52	216.6	216.41	217.13	217.78	217.76	217.57	216.95	218.11	217.18	218.85	218.14	218.98	217.93	217.85	218.52	218.2	218.12	216.78	217.53	217.66	216.57	217.95	217.8	218.76	218.31	216.6	217.87	217.4	218.04	218.6	217.65	217.99	217.78	217.79	217.12
207.85	208.16	209.16	209.31	208.31	208.89	208.64	208.66	207.57	208.37	209.1	209.19	209.59	209.04	209.61	208.03	208.9	207.33	208.86	207.74	208.61	208.61	208.75	209.84	207.65	208.42	207.84	208.16	208.4	208.15	208.41	208.89	208.05	208.24	208.38	209.27	207.72	208.39	208.52	209.14	208.93	210.13	208.12	209.26	208.79	209.64	208.28	209.85	209.6	208.87
216.22	216.86	216.66	216.88	216.97	217.11	216.4	217.69	216.36	218.39	217.05	217.11	218.56	217.08	217.79	217.26	216.47	216.92	217.43	216.52	217.02	216.42	216.31	216.81	216.42	217.04	217.13	216.67	217.33	217.18	217.65	217.01	216.41	216.43	217.8	217.59	217.16	217.63	216.65	216.46	216.77	215.95	216.86	216.98	217.03	217	216.63	217.7	216.21	217.41
207.69	207.89	207.39	207.42	208.15	207.18	208.32	208.72	208.29	207.8	207.31	208.22	207.54	207.91	207.47	207.75	209.12	207.43	207.97	207.35	207.37	207.92	207.9	208	207.95	206.53	206.91	207.72	207.89	207.26	208.31	209.14	206.61	207.19	208.22	207.62	206.88	207.44	206.67	207.64	207.69	209.11	207.53	209.72	208.71	207.83	207.91	208.41	207.5	206.94
202.35	204.33	203.02	204.05	204.07	203.41	203.3	203.31	203.96	204.18	202.49	203.18	204.13	202.41	203.85	204.06	202.95	203.95	203.41	203.66	203.57	204.04	203.54	203.79	202.6	203.38	204.58	203.64	203.28	203.5	203.08	202.89	204.29	203.05	204.89	204.69	202.29	202.69	204.3	203.06	202.73	204.46	203.99	204.57	205.24	203.62	203.96	203.05	203.19	203.49
199.76	201.1	202.34	202.34	201.02	200.14	200.34	200.64	199.11	201.06	199.83	201.01	201.05	200.18	201.01	200.86	199.96	200.48	200.02	200.57	200.43	200.82	199.66	200.13	200.76	200.36	200.15	201.05	200.58	200.16	200.39	199.97	201.15	200.92	198.46	200.56	200.72	200.58	199.81	199.9	199.9	200.23	200.23	200.78	199.58	200.82	200.97	201.1	200.93	200.27
208.64	208.7	208.57	209.15	208.22	209.13	208.36	207.88	208.49	208.76	208.23	207.85	209.96	209.17	207.58	209.94	208.84	208.3	208.46	209.08	207.4	208.72	208.5	208.23	208.42	207.99	207.21	208.29	209.21	208.37	209.66	208.83	208.79	208.72	208.2	207.49	209.48	208.23	209.22	208.07	208.59	208.43	209.33	209.58	209.14	207.7	208.84	209.15	208.72	208.7
208.51	206.01	207.09	207.89	208.05	207.48	208.01	208.25	207.36	208.54	207.62	207.1	207.39	206.81	206.43	207.13	208.39	207.17	208.15	206.82	208.13	208.58	206.55	207.47	208.14	207.7	207.65	207.89	207.03	207.93	207.8	208.68	207.57	207.59	207.44	206.5	207.07	206.99	205.81	208.12	208.34	207.45	207.86	207.8	206.58	207.57	207.53	207.36	205.81	207.63
208.42	208.23	207.89	209.36	208.03	209.7	209.34	208	208.59	208.88	209.88	208.33	208.36	209.4	208.92	208.25	208.31	208.1	210.13	209.35	209.52	208.49	208.71	207.26	209.03	209.43	208.5	207.69	208.03	208.15	207.64	209.2	207.38	208.87	208.68	208.58	209.04	208.61	207.98	209.34	209.77	207.94	209.19	207.91	209.36	208.15	208.18	208.68	208.28	210.29
207.86	207.15	207.68	208.3	207.48	207.72	208.47	207.56	207.14	208.94	207.29	206.83	207.61	207.19	209.11	207.86	207.21	206.54	207.65	206.88	208.15	208.69	207.16	208.09	207.97	207.61	207.73	207.46	208.94	208.3	208.33	208.24	208.45	207.83	208.22	208.46	207.2	207.82	208.09	208.11	206.76	207.94	208.78	208.56	208.08	207.73	206.58	207.56	208.51	208.08
202.98	202.68	202.31	202.53	201.59	203.06	202.54	202.6	202.97	203.07	203.63	202.45	203.17	202.84	202.28	201.92	203.35	202.94	202.23	200.66	202.78	200.82	202.72	202.29	202.97	202.97	203.86	203.83	203.62	201.75	202.27	202.69	202.79	203.3	203.03	202.35	202.17	202.66	203.03	202.15	203.57	203.78	203.74	203.56	202.48	201.72	203.19	203.26	202.87	202.31
200.7	199.12	198.58	199.28	200.06	198.83	199.7	199.44	199.06	199.92	200.72	198.62	199.15	199.13	199.21	198.81	200.86	198.98	200.08	198.64	199.04	199.61	198.29	198.25	199.84	198.16	199.87	198.77	200.07	199.44	200.08	199.8	198.81	199.61	198.32	199.89	199.83	200.34	198.73	200.63	200	199.79	199.51	199.49	199.59	200.6	199.95	198.8	199.77	200.15
199.77	199.19	199.18	199.06	198.82	198.55	197.6	198.14	198.27	199.33	200.2	199	199.17	198.44	198.97	198.76	198.66	198.44	197.72	197.48	199.2	199.49	198.46	199.26	198.84	199.03	197.82	198.33	198.77	198.67	198.94	199.99	198.47	199.49	198.91	198.19	198.77	198.7	197.98	198.52	198.88	198.98	198.47	199.18	198.45	198.19	198.67	197.64	198.46	199.18
212.58	212.6	213.45	213.08	213.54	213.1	213.76	212.36	213.25	213.13	212.68	211.93	212.36	212.29	213.19	213.28	214.06	212.8	212.73	214.37	213.49	214.29	212.75	213.7	212.29	212.9	212.94	213.52	213.28	213.54	212.43	212.59	211.88	212.75	213.17	213.18	212.68	213.99	211.62	213.07	213.6	213.1	214.13	212.14	212.15	212.78	212.46	212.84	214.04	211.79
216.39	216.77	218.09	217.29	216.23	215.98	217.49	215.61	217.08	216.91	216.61	216.6	216.72	217.04	217.87	216.39	216.56	217.35	217.05	217.39	216.88	215.91	216.3	218.08	217.88	217.06	216.4	217.3	217.34	217.9	216.96	217.58	217.22	217.35	217.16	218.09	217.87	216.59	217.7	216.89	216.43	217.55	217.72	218.52	216.5	217.77	218.82	218.38	217.4	216.12
217.02	217.51	217.89	217.06	217.84	217.59	217.09	217.92	217.18	216.55	217.46	216.65	216.35	216.85	216.64	215.9	215.87	217.21	216.66	216.15	216.37	217.16	217.41	215.85	217.5	217.34	217.1	217.31	216.74	217.34	216.04	217.19	217.74	217.21	216.81	218.22	217.64	216.48	217.27	217.83	215.58	217.74	216.71	217.27	216.53	216.75	216.3	216.86	216.36	217.2
203.6	203.24	203.67	203.49	202.87	203.43	204.47	204.18	204.1	202.89	204.41	204.65	203.63	204.06	203.83	202.91	202.44	203.86	203.11	203.55	203.5	202.63	203.52	204.14	203.73	203.88	203.55	202.46	203.96	202.71	202.59	203.83	204.37	204.38	203.18	203.83	203.59	202.79	204.46	204.25	204.1	203.86	203.4	203.27	203.19	203.08	202.56	204.16	204.26	204.04
205.32	203.93	204.92	204.85	205.93	204.06	205.11	204.82	204.61	203.77	205.1	204.74	205.11	204.78	204.08	204.66	205.06	205.35	204.68	205.46	204.81	205.02	204.53	205.28	205.59	205.15	205.49	203.95	204.84	204.1	205.58	205.4	205.41	204.99	205.21	204.33	204.79	205.07	204.8	204.32	203.94	204.27	204.45	205.56	204.33	206.22	204.68	204.98	206.09	202.43
204.16	205.31	204.72	205.41	204.05	204.96	203.68	204.21	206.1	205	205.37	205.17	204.27	204.98	206.36	204.35	204.56	204.74	203.82	204.45	204.21	204.74	206.22	204.69	205.46	203.57	204.97	206.01	204.69	204.47	205.31	204.04	205.7	203.64	204.64	204.8	204.89	204.25	206.25	204.29	204.17	204.84	206.18	204.22	205.14	204.55	204.41	204.73	205.23	204.76
203.77	203.21	202.56	202.34	201.99	203.9	200.82	202.06	203.19	201.84	202.43	202.25	201.79	201.16	201.92	203.63	202.08	202.93	202.83	203.27	202.14	202.69	202.33	201.97	202.38	202.28	201.74	202.29	202.29	201.46	201.89	201.85	202.77	201.14	202.04	202.74	202.58	202.28	203.68	203.07	203.96	202.92	201.1	202.79	203.02	203.14	202.38	202.68	201.56	201.52
193.77	194.87	193.99	195.36	194.08	194.62	194.1	194.46	194.08	192.79	193.66	193.3	194.68	193.75	193.54	194.03	195.14	194.14	194.03	194.88	193.47	194.66	193.75	194.71	193.56	194.17	194.57	194.3	194.12	195.42	194.18	194.3	194.59	194.51	193.96	194.25	193.98	193.82	193.37	194.91	193.63	193.68	194.74	194.27	194.05	194.65	193.55	194.69	192.76	193.89
202.64	202.62	202.54	203	201.79	202.95	200.95	202.77	203.63	202.7	202.57	203.29	202.68	202.28	202.44	203.55	203.56	203.27	202.5	201.39	202.5	202.67	202.84	202.28	201.54	203.15	202.76	202.36	203.51	202.44	203.08	202.56	203.02	201.43	202.13	203.12	201.62	202.03	202.21	201.25	202.28	202.49	202.72	201.68	201.76	202.86	202.29	203.19	202.31	202.25
209.02	208.54	208.57	208.18	209.36	207.68	208.76	207.66	208.77	208.95	209.27	208.8	208.46	209.22	209.67	208.57	208.96	208.97	208.49	208.78	209.25	209.45	208.09	209.66	208.12	209.48	208.91	209.4	208.11	209.3	209.22	210.2	208.34	209.07	208.48	208.05	209.52	208.86	208.9	208.36	209.28	207.97	208.63	208.99	207.88	209.11	209.23	208.6	208.41	209.46
200.95	199.95	201.06	199.81	201.25	200.19	200.8	200.7	200.44	202.79	201.06	201.31	201.06	201.94	201.2	201.33	200.59	200.74	200.72	201.17	200.69	201.6	201.33	201.41	200.86	199.78	201.03	200.9	201.5	201.47	201.35	202	202.14	201.19	202.26	202.1	201.77	201.96	199.5	200.59	200.91	201.3	201.26	201.57	202	201.12	201.9	200.69	201.1	201.7
198.76	196.57	198.81	198.05	197.48	197.6	197.84	198.27	197.58	197.39	199.12	198.46	197.76	197.36	198.47	197.59	197.88	198.89	198.66	198.05	198.58	198.16	197.68	198.29	198.21	198.07	199.42	197.9	198.83	197.49	198.66	198.12	197.66	197.46	198.05	197.57	198.33	198.88	196.54	198.54	199.83	197.28	198.97	197.91	198.09	198.18	198.92	198.19	197.85	197.88
206.65	205.88	205.78	206.35	206.12	205.79	206.45	206.37	206.45	206.04	207.86	205.88	207.11	205.79	204.98	206.41	206.93	205.56	206.11	205.31	205.48	206.44	207.53	205.52	205.42	206.1	206.47	205.49	207.12	206.19	206.24	206.96	206.61	206.01	205.78	206.79	206.98	206.19	206.31	206.47	206.98	206.22	206	206.1	205.53	205.55	206.14	206.14	206.92	205.73
203.3	203.63	201.52	203.48	203.28	203.1	202.86	203.05	202.76	203.57	203.11	202.24	203.8	202.67	202.95	203.43	204.01	202.29	203.32	203.33	202.95	203.8	203.07	203.6	202.91	202.39	203.63	203.24	203.15	204.11	204.02	203	202.04	203.52	204.46	203.15	202.07	202.94	204.31	202.12	204.07	203.84	202.55	203.72	202.98	202.62	203.81	202.89	203.98	202.82
198.65	198.47	199.04	198.78	199.5	199.96	199.99	200.85	197.85	198.24	199.51	199	200.52	198.84	199.58	200.22	199.53	198.56	198.78	199.83	198.88	199.94	199.69	199.15	199.54	198.91	198.42	199.78	199.66	200.15	199.08	198.74	200.03	199.47	200.34	199.36	199.38	199.22	198.94	199.98	200.46	199.83	199.24	199.3	200.13	199.38	199.9	198.74	198.92	199.83
210.69	209.9	209.48	209.99	208.79	209.31	209.44	208.01	208.63	209.24	210.08	210.1	209.56	209.08	209.43	210.09	209.9	209.1	210.12	207.88	209.01	209.41	211.14	210.22	209.61	208.58	210.12	209.13	209.18	209.8	209.33	209.73	209.71	209.66	209.19	209.08	209.64	209.6	209.58	210.08	209.07	208.67	209.53	210.7	209.6	209.17	210.35	209.64	210.23	209.46
205.58	206.05	204.79	205.16	205.77	205.1	205.7	205.39	205.33	205.03	205.62	205.68	205.72	205.54	205.13	204.66	205.93	205.27	205.61	205.74	206.13	204.15	204.9	205.91	205.51	205.92	204.69	204.9	205.37	205.06	205.53	205.97	205.03	205.84	205.4	205.88	205.24	205.58	204.34	204.53	205.65	205.32	204.87	205.54	206.36	205.3	206.25	206.89	204.97	205.71
203.79	204.15	202.95	204.47	204.11	202.95	204.26	203.45	202.16	203.12	203.78	201.98	203.46	203.09	202.81	203.93	203.83	203.61	203.76	204.52	205.84	203.45	202.69	204.73	202.9	202.57	204.78	203.32	203.9	204.68	204.25	203.5	202.74	203.61	203.94	203.91	203.59	203.31	204.3	202.78	202.2	203.9	203.74	203.8	203.62	203.3	203.96	202.89	204.27	203.74
209.02	208.23	209.36	209.1	208.13	208.38	209.21	208.84	208.98	208.66	208.46	208.46	209.09	209.29	208.99	208.78	208	208.54	208.56	209.17	208.14	208.33	208.38	209.87	207.95	207.67	208.71	209.45	208.56	210.25	207.7	207.96	207.51	209.01	208.36	209.04	208.46	208.91	208.55	208.54	207.8	209.72	208.48	208.44	208.68	208.2	209.08	209.08	208.46	208.42
207.55	208.54	207.31	207.78	207.39	208.79	207.57	207.14	207.87	208.31	208.64	206.99	207.78	208.35	208.14	208.76	207.02	208.41	207.78	207.04	207.88	207.6	208.05	208.34	208.56	208	207.83	208.1	206.87	207.56	207.44	206.82	209.29	208.46	208.21	207.79	207.89	209.37	206.76	208.5	208.3	207.99	207.6	208.19	208.23	206.78	208.2	206.66	208.05	207.58
208.88	208.63	206.2	207.86	208.23	208.51	207.75	207.71	208.3	207.36	206.83	206.46	208.01	207.76	207.66	207.95	207.29	208.29	208.43	207.18	208.37	207.78	207.78	208.43	208.74	208.26	207.35	207.37	208	206.7	208.31	207.07	207.57	207.95	207.43	207.52	208.63	207.59	207.21	207.28	208.32	208.28	208.75	207.92	207.97	207.2	208.26	207.78	208.78	207.89
203.06	203.96	203.64	202.81	205.19	204.32	203.83	204.52	203.73	204.35	204.47	203.65	204.57	203.18	203.78	204.68	204.2	204.61	203.93	203.19	204.23	203.22	204.3	203.91	204.31	203.71	204.15	205.61	203.6	203.35	202.79	203.24	203.91	203.76	204.35	203.12	204.56	204.97	203.48	204.57	204.87	202.77	203.66	203.29	203.64	203.75	203.75	203.72	203.4	204.7
208.11	208.22	208.76	208.41	208.48	208.32	207.5	207.84	207.86	207.03	207.28	207.6	208.7	209.2	207.06	209.02	208.85	208.76	207.92	207.9	208.91	208.76	208.44	208.37	208.05	208.74	209.36	207.63	207.47	208.77	209.56	207.99	207.46	207.7	207.52	209.55	209.86	208.01	207.42	210.47	209.18	207.34	208.97	209.17	209.66	208.58	210.06	209.12	208.19	208.08
208.07	207.66	208.06	207.81	207.46	207.87	206.6	206.2	207.99	207.08	207.35	208.21	207.51	207.51	208.44	206.93	208.07	208.04	207.12	208.45	207.44	207.28	207.37	207.59	207.89	208.3	208.22	207.29	206.86	207.18	206.63	208.95	208.91	208.53	208.26	208.08	210.16	206.75	208.37	207.26	208.17	207.09	207.46	208.03	208.58	208.19	207.57	207.05	208.66	208.45
204.72	203.86	204.4	205.24	204.61	205.63	204.61	203.94	204.05	204.81	204.32	205.19	204.63	204.03	204.07	205.07	205.1	203.33	206.04	204.54	205.34	204.71	204.9	204.19	204.25	205.18	204.17	204.82	205.82	205.76	204.39	205.28	204.65	204.99	205.27	205.13	204.89	205.28	205.83	204.05	204.65	204.75	205.09	205.34	205.6	204.86	204.73	205.41	203.99	204.83
202.03	204.25	202.82	203.76	203.97	202.61	204.22	204.11	204.3	202.79	203.52	204.13	202.3	204.07	204.05	204.62	204.77	205.25	203.83	203.42	204.08	203.37	203.38	204.92	204.02	205.29	204.18	203.75	204.2	203.49	203.64	203.04	204.46	204.69	205.58	204.67	203.94	204.1	202.71	204.11	202.67	203.13	204.01	204.5	204.51	203.2	203.31	204.97	203.06	203.59
215.99	217.18	218.04	217.26	217.16	217.25	216.79	217.32	217.23	216.71	216.51	218.45	217.16	217.31	217.11	217.13	217.66	217.34	216.61	216.91	216.9	216.22	216.39	216.92	217.41	217.48	217.18	216.73	216.68	217.32	216.87	217.3	216.37	216.27	217.67	217.65	217.19	217.6	216.02	216.3	216.57	217.33	216.23	218.17	217.98	216	216.61	217.83	216.77	217.14
202.35	203.91	202.67	203.54	202.94	203.31	203.11	202.84	204.29	202.62	203.37	203.5	203.78	203.78	203.26	202.92	202.79	202.97	202.83	202.36	203.4	202.13	203.6	203.38	202.89	203.06	203.27	203.21	203.92	202.18	202.68	202.17	203.36	202.74	203.56	203.62	203.24	203.69	203.35	203.05	202.89	204.31	203.38	203.72	203.27	203.82	202.69	203.95	202.85	202.51
203.59	203.63	202.61	201.84	203.08	204.01	203.32	204.11	202.98	203.79	203.73	204.17	203.33	201.69	203.26	205.25	202.31	202.76	203.31	203.69	202.67	203.36	204.56	205.26	203.57	204.09	203.74	204.18	203.08	204.01	203.61	202.86	202.06	203.98	202.88	203.57	203.36	203.77	203.05	203.04	202.26	203.79	203.39	203.83	203.19	203.66	203.18	203.72	202.48	204.16
209.54	210.05	209.77	209.18	208.72	209.77	210.26	209.59	208.86	209.13	211.31	208.8	209.18	209.42	209.35	209.53	209.26	210.2	209.73	209.78	209.96	209.51	208.67	210.45	208.87	209.56	209.49	210.35	209.98	210.15	209.29	209.56	209.3	209.79	209.8	209.42	209.51	208.74	209.72	210.11	209.25	208.8	209.03	208.12	208.92	209.12	210.45	210.05	208.95	208.87
209.58	207.68	209.28	209.33	207.8	209.58	208.48	208.15	208.73	209.46	208.31	207.84	209.4	208.75	208.88	209.12	208.55	208.12	209.26	209.32	209.09	208.11	208.7	208.49	207.93	208.63	209	208.57	208.32	209.09	208.52	208.59	208.46	208.21	209.17	208.4	209.17	208.57	209.77	208.55	208.59	208.18	208.17	209.14	207.91	209.25	207.99	209.77	209.02	207.49
205.96	205.32	207.25	206.61	206.07	205.93	205.5	205.92	205.61	206.52	206.18	207.35	205.76	204.66	206.61	205.85	206.15	206.08	207.35	205.43	206.46	206.97	206.15	206.1	207.09	206.92	206.34	206.32	206.68	206.7	206.45	205.45	206.03	205.48	206.68	205.36	206.61	205.79	206.37	208.45	206.16	207	205.78	206.63	206.44	205.69	206.39	205.88	206.37	206.64
201.17	201.56	200.26	201.18	200.33	200.24	200.44	199.81	200.75	200.38	201.03	200.17	200.42	199.58	200.56	199.46	201.11	201.04	199.29	199.47	199.09	200.07	200.15	199.85	200.46	199.83	201.49	200.25	200.32	200.86	200.4	200.78	200.28	199.83	200.06	200.71	200.03	199	199.96	199.96	200.69	200.24	199.46	199.07	200.15	200.59	200.54	199.66	200.95	199.69
208.96	208.11	208.48	209.56	209.4	209.71	209.64	209.04	208.91	209.85	211.11	209.35	208.79	208.75	209.18	209.21	209.56	208.83	209.49	209.1	209.87	208.28	209.1	210.13	209.84	209.04	209.31	208.26	209.09	209.71	209.81	209.68	209.51	208.22	208.97	209.54	209.57	210.27	209.9	209.34	208.48	208.47	209.51	209.64	208.11	210.19	209.2	208.76	208.68	207.6
204.44	204.43	205.28	204.64	204.72	204.02	203.49	204.37	205.72	205.57	204.62	204.02	205.51	204.27	204.21	204.73	203.3	205.44	204.84	205.51	204.4	204.53	203.53	204.89	205.33	204.23	204.22	203.69	203.69	205.99	204.84	205.32	204.8	204.49	204.39	205.49	205.06	204.22	204.72	204.51	204.98	203.77	204.85	203.72	205.09	204.57	204.59	205.62	203.6	205.51
211.75	212.12	213.44	213.21	212.16	211.71	213.46	212.03	211.69	212.28	212.2	212.1	212.18	211.69	211.29	212.31	212.93	211.49	212.59	212.5	211.79	211.99	212.28	212.77	212.12	212.59	212.74	211.58	211.93	212.44	211.42	212.92	212.32	211.49	212.13	212.6	212.01	212.9	212.8	213.11	212.85	212.57	212.02	212.9	212.08	211.91	212.69	212.34	211.17	212.33
216.07	216.36	216.75	216.86	217.32	216.49	216.06	216.65	216.5	215.97	216.69	216.9	217.21	217.75	216.58	215.68	217.21	216.6	217.39	217.6	216.68	217.6	216.72	217.65	216.9	217.55	217.38	216.33	216.8	216.55	217.25	217.06	217.65	217.63	218.37	217.67	216.3	218.31	216.98	216.26	216.89	217.43	216.18	216.69	216.96	217.49	216.68	217.54	217.18	217.8
208.48	208.64	207.59	209	208.84	209.05	209.12	209.19	208.9	209.22	208.83	208.24	209.32	208.13	209.24	208.74	207.99	208.38	208.15	209.79	207.92	209.08	209.52	208.89	208.72	207.37	207.86	209.19	208.97	208.36	209.59	208.74	208.06	208.39	210.38	208.74	210.06	208.89	209.96	209.31	209.14	208	209.27	208.3	208.16	208.16	209.2	207.36	208.12	208.32
208.68	208.32	208.22	210.01	208.19	208.72	209.33	208.44	209.55	208.65	209.34	207.69	208.61	209.42	207.92	208.91	208.4	208.48	209.44	209.07	209.79	207.63	209.38	208.03	209.38	208.13	209.41	208.25	209.55	207.89	209.38	208.67	208.26	210.28	209.95	208.53	208.34	208.92	209.36	209.35	209.82	209.06	208.82	207.69	208.82	208.21	208.4	208.62	208.26	209.65
202.27	203.64	204.04	203.36	202.71	203.02	203.83	202.09	202.94	204.11	203.03	202.26	202.57	204.55	203.28	202.89	203.34	204.45	203.62	203.16	203.18	204.16	204	203.33	203.75	202.75	203.09	204.31	203.28	203.29	202.36	202.35	203.56	202.1	203.5	203.9	203.18	203.3	204.21	203.97	202.33	202.93	203.42	203.59	203.2	204.3	203.95	205.27	203.78	202.57
204.78	203.92	204.47	203.35	205.48	203.15	203.73	203.42	204.9	203.56	203.99	203.41	204.47	203.11	203.28	203.86	202.99	204.52	204.9	204.33	203.5	204.75	203.39	204.03	202.63	204.37	203.43	203.62	203.77	204.69	203.8	203.98	204.2	203.59	203.87	203.63	203.06	203.96	203.16	203.6	204.71	204.38	203.14	203.63	203.95	203.04	204.15	203.31	203.34	204.16
218.02	217.92	217.68	216.36	218.24	216.81	216.87	217.99	216.4	215.91	215.96	216.33	216.03	218.06	217.16	216.8	218.18	217.64	216.17	217.21	216.58	217.53	217.42	216.53	217.48	218.16	217.33	216.86	217.98	217.22	215.58	217.14	217.11	216.73	217.98	217.17	216.73	216.52	216.94	217.99	216.69	217.12	217.62	216.19	217.28	217.05	217.17	216.77	216.56	217.05
211.62	211.8	212.84	211.75	210.85	211.9	211.68	211.64	211.96	209.8	212.34	211.52	211.64	212.37	210.66	209.98	211.48	212.16	210.92	210.87	211.07	211.36	211.39	210.73	213.63	211.92	211.55	211.52	211.32	211.22	211.24	211.15	212.69	211.94	211.53	211.23	211.34	211.42	210.97	210.42	210.13	212.12	211.72	211.08	211.32	210.46	211.81	211.73	210.18	212.72
209.4	208.14	209.36	208.76	208.6	209.04	209.24	208.19	209.09	209.09	208.98	208.33	207.96	209.01	208.24	208.5	207.45	208.39	208.69	209.07	208.41	208.06	209.04	208.55	207.89	207.75	208.34	208.99	208.34	207.88	208.82	209.28	208.34	208.91	208.64	207.91	208.78	208.94	207.61	208.3	207.64	208.25	208.51	209.05	207.74	209.6	208.11	207.32	208.66	209.48
209.76	209.95	208.58	209.45	208.34	208.59	207.95	207.7	208.71	208.6	208.78	208.82	210.04	208.73	209.87	208.11	208.25	209.39	208.33	209.15	207.16	209.82	208.52	208.65	208.75	209	208.1	209.3	207.62	208.91	209.51	208.39	208.95	209.26	208.53	208.29	208.13	208.64	208.51	208.62	208.22	208.82	208.45	208.31	208.74	208.18	207.82	207.69	207.91	208.67
198.79	198.56	198.54	197.74	198.35	198.48	198.32	196.72	197.35	198.37	197.81	198.44	197.96	200.26	198.69	197.19	198.99	197.96	197.14	197.99	197.48	198.13	198.45	197.54	198.66	198.82	197.47	197.28	198.24	197.51	197.86	198.73	197.39	196.61	197.19	198.42	197.58	198.3	197.67	197.58	198.15	197.45	198.61	198.25	197.77	198.09	197.91	197.43	197.94	197.83
197.04	197.92	197.57	198.17	198.07	197.9	198.59	197.76	198.01	198.25	197.34	198.04	198.28	196.79	197.82	198.56	197.8	198.58	196.5	198.35	198.25	198.64	197.72	197.7	198.25	198.27	198.23	197.9	197.96	197.96	197.86	198.2	197.8	198.22	198.21	197.7	197.98	199.57	196.55	198.86	198.95	196.69	198.26	199.5	196.66	198.64	197.03	198.13	198.17	197.72
198.78	197.75	199.02	198.86	198.71	199.04	198.91	199.87	199.57	198.73	198.07	199.73	199.6	198.88	199.89	199.06	199.34	199.97	198.85	198.27	200.05	199.95	198.88	198.27	199.59	198.99	199.53	200.1	199.94	199.56	199.58	199.21	199.16	200.6	200.1	198.16	199.11	198.49	199.7	199.53	198.78	199.11	198.6	198.78	199.61	199.37	199.6	197.84	200.08	198.58
209.77	209.08	208.49	207.58	208.76	209.47	208.78	208.54	208.12	209.39	209.52	208.29	207.12	209.21	207.71	208.98	208.67	209.37	207.77	208.54	208.27	209.3	208.83	208.04	208.14	208.87	208.18	208.75	209.06	208.13	208.93	209	207.87	208.54	206.88	208.32	208.81	208.82	208.54	208.33	209.37	207.79	208.86	207.75	209.43	208	208.53	208.98	208.93	208.73
207.03	206.75	204.87	206.87	207.11	205.18	207	205.44	205.61	205.57	206.6	205.65	206.59	206.6	207.47	206.63	207.06	206.51	206.31	207.09	206.99	206.61	206.55	205.43	205.93	206.85	206.84	206.58	206.35	206.37	206.85	206.77	206.82	207.74	206.1	206.6	206.57	206.45	205.34	206.14	207.2	205.6	206.49	206.67	205.87	206.35	206.07	207.27	206.71	208
198.56	198.24	198.37	197.7	198.42	197.65	197.33	198.88	198.25	197.97	198.68	199.2	197.09	197	197.92	197.42	198.63	198.28	197.2	197.87	197.05	198.69	198.39	198.58	197.44	198.09	198.18	197.51	196.27	198.62	197.53	198.13	196.65	197.25	198.25	198.12	198.54	197.93	197.45	198.7	197.81	197.94	198.16	198.69	198.46	198.41	197.75	198.32	198.51	197.51
203.4	202.38	203.86	202.18	203.11	203.38	203.52	204.13	202.84	202.77	203.54	203.85	202.68	202.75	203.66	202.82	202.12	202.85	203.01	204.17	204.5	203.24	203.62	202.83	204.17	203.47	203.05	202.63	203.41	203.01	204	204.17	203.74	203.94	202.85	204.51	203.78	203.69	203.3	203.95	204.11	203.32	203.63	203.51	203.26	204.92	202.38	202.93	204.37	202.95
207.55	208.16	208.44	208.43	208.17	207.48	207.66	208.25	207.78	207.72	208.54	207.46	207.7	207.95	206.83	207.04	207.48	208.78	207.62	208.2	209.19	207.74	209.66	208.32	207.23	208.46	206.86	207.13	208.22	207.47	208.54	207.23	207.82	208.76	207.28	207.96	208.49	207.61	206.98	207.43	206.83	206.96	207.45	207.33	208.2	207.45	207.42	207.79	207.87	207.67
202.34	203.6	203.23	201.37	202.23	201.11	202.25	201.74	201.68	202.15	202.7	202.73	201.53	202.96	202.7	202.48	202.2	202.93	202.23	202.73	202.31	202.01	202.1	202.9	202.35	203.22	201.87	201.46	203.15	202.57	202.56	201.64	202.43	202.33	202.94	200.96	202.91	202.14	202.24	203.03	201.5	201.82	202.85	201.59	202.7	202.12	203.2	202.81	202.81	202.7
206.92	207.87	207.95	207.08	208	207.84	207.31	207.89	209.11	207.08	208.78	208.68	207.41	207.5	206.43	208.56	206.71	207.75	208.15	206.75	207.37	208.43	207.64	206.25	207.48	208.33	208.79	207.82	208.09	207.76	208.43	207.04	207.37	207.62	208.16	207.3	207.71	207.4	206.95	208.37	208.48	206.78	207.53	207.42	206.75	207.72	206.89	207.2	207.25	207.18
208.15	207.72	208.59	207.86	208.35	206.95	207.97	207.51	208.46	208.15	206.39	207.62	208.32	208.43	208.59	207.41	208.16	207.95	207.35	208.26	209.38	208.06	207.8	208.03	207.23	207.73	208.3	206.93	207.57	207.63	206.63	208.07	208.41	207.53	208.28	208.44	208.59	207.35	206.7	207.87	208.43	209.02	207.03	207.73	208.68	207.31	207.6	208.85	207.89	208.59
211.51	211.23	211.8	211.92	212.8	212.19	211.91	212.19	212.27	211.25	210.8	211.81	210.5	212.08	211.95	211.81	211.37	211.4	212.16	210.7	211.79	211.5	211.87	211.42	211.49	210.43	211.44	212.35	211.44	211.79	212.51	211.99	211.22	211.74	211.57	211.04	211.85	211.93	212.28	211.92	212.1	210.9	211.73	211.83	210.74	211.69	211.19	211.16	211.94	211.56
199.6	198.95	198.67	199.14	200.22	198.29	198.58	199.8	199.28	199.94	199.05	198.15	199.29	198.86	199.57	199.93	198.85	200	200.49	198.95	199.85	199.61	199.64	199.18	199.72	199.1	200.39	198.53	199.98	198.97	198.79	199.76	199.37	198.69	199.82	199	199.58	200.07	198.73	199.23	200.14	198.91	198.97	199.38	199.13	199.73	198.56	200.97	200.44	200.42
209.23	210.33	208.82	209.23	210.24	209.77	209.54	209.42	209.02	210.01	209.49	209.53	210	208.91	209.95	210.6	210.18	210.47	210.01	208.66	208.74	209.44	210.33	210.81	210.07	210.19	209.49	209.06	209.12	209.74	210.29	210.07	210.37	209.87	208.84	210.64	210.45	210.27	209.83	209.13	208.93	209.22	209.75	210.15	208.72	209.29	209.33	210.61	209.38	210.52
211.06	212.53	211.5	212.55	212.72	212.81	212.95	210.9	212.97	213.27	212.07	212.36	212.75	212.23	212.55	211.26	212.61	213.69	211.61	212.95	213.5	210.99	211.45	212.52	213.16	213.21	212.56	211.6	212.12	213.09	211.88	213.17	212.79	212.73	213.15	213.58	211.64	212.27	212.38	211.7	211.87	212.52	213.65	213.25	213	212.68	211.6	212.42	212.16	212.37
203.19	201.98	202.31	202.6	202.23	201.35	203.53	202.46	202.84	204.31	201.94	203.61	202.57	202.41	202.77	202.62	202.74	202.24	202.21	203.31	203.44	201.68	202.53	202.94	201.64	200.71	202.37	202.65	203.59	202.67	202.85	202.94	202.12	202.49	202.55	201.64	201.3	202.42	201.88	202.17	202.68	201.64	202.58	202.34	202.31	202.47	202.03	202.91	201.59	202.37
205.42	204.82	204.83	204.81	204.92	205.36	205.04	204.83	205.17	204.24	203.26	204.78	205.48	204.62	204.87	203.55	205.62	205.07	205.51	203.71	205.53	205.49	203.21	204.41	204.47	204.51	205.03	205.18	204.48	203.84	206.04	205.97	203.92	205.35	204.5	205.32	205.33	204.95	205.05	204.93	204.33	204.59	204.52	203.91	205.48	203.67	205.91	205.05	204.61	205.53
209.81	208.33	208.61	208.59	207.33	207.83	207.46	208	209.85	208.61	209.01	208.91	209.17	207.12	207.41	208.87	207.7	208.56	208.65	208.81	209.03	208.27	207.97	209.08	210.18	209.51	208.65	209.63	206.89	207.86	209.53	208.38	208.77	208.25	208.79	208.08	208.18	208.4	207.96	208.27	208.92	208.64	207.73	208.09	209.8	207.92	209.54	208.77	208.72	208.84
203.8	204.28	203.8	205.32	203.6	204.3	203.2	204.53	204.75	204.33	203.7	204.38	204.1	205.59	204.26	204.26	203.37	204.79	203.69	203.3	204.7	203.04	203.49	203.55	203.21	204.32	204.27	205.08	204.11	204.3	203.37	204.42	203.62	204.5	204.91	204.42	204.02	202.93	204.45	204.89	204.57	203.97	203.43	203.89	203.85	204.85	202.95	203.41	202.9	203.26
194.28	194.13	194.1	195.71	195.07	193.74	194.81	194.27	194.54	194.39	195.35	194.04	194.34	193.7	193.94	193.96	194.81	193.71	194.95	194.52	195.14	193.27	194.4	194.46	194.78	193.33	194.64	194.94	193.93	193.98	194.35	195.39	194.14	194.47	193.71	194.72	194.9	194.79	194.62	194.22	194.19	194.38	194.23	193.76	194.68	193.53	193.35	194.81	195.55	195.01
209.46	209.68	209.22	209.96	209.12	209.62	211.46	208.85	209.32	209.24	209.55	209	210.51	209.97	210.49	209.18	210.2	209.89	209.96	208.62	209.45	210.75	210.39	210.2	208.31	209.99	209.99	210.04	209.29	208.81	209.91	210.31	210.14	209.62	208.51	209.47	208.93	210.62	209.63	210.07	209.88	209.59	210.01	209.05	209.5	209.89	209.28	209.16	209.47	209.59
209.35	208.84	209.78	209.37	209.76	209.24	209.4	210.34	209.93	210.74	209.84	208.75	209.58	209.86	209.77	209.22	209.44	208.73	209.08	209.75	209.12	209.31	210.35	210.43	210.35	209.15	209.03	209.93	208.93	208.81	209.58	209.33	208.45	209.91	210.03	209.65	210.24	209.62	210.57	210.11	209.53	209.29	209.56	209.74	208.41	209.82	209.21	209.22	209.74	207.98
209.27	209.07	208.01	209.53	208.91	208.6	208.44	208.13	208.66	207.89	209.48	208.45	209.58	209.59	208.21	209.06	208.51	208.87	207.54	208.24	208.49	208.82	209.16	208.51	209.28	209.54	208.59	209.05	208.19	208.95	208.76	207.86	208.71	208.12	208.14	208.9	208.66	207.21	209.25	209.15	208.73	208.19	209.03	207.98	209.84	207.78	207.83	207.44	209.54	208.31
200.43	199.52	200.15	199.39	199.93	200.02	201.41	199.47	199.52	200.32	200.47	200.39	200.34	200.4	200.46	200.57	200.01	200.61	200.54	201.52	199.86	199.37	199.77	201.12	200.09	201.05	200.47	201.97	200.41	201.99	200.6	200.33	200.15	200.57	200.44	199.75	200.45	199.21	199.92	199.99	199.54	200.58	200.62	199.94	200.98	201.29	199.82	200.23	200.42	201.2
207.1	206.84	206.88	208.01	208.61	207.91	208.12	207.72	207.99	207.94	206.03	208.13	209.25	207.86	208.52	208.33	207.55	208.06	206.89	207.12	208.33	208.86	208.09	207.36	206.95	207.62	207.11	207.68	207.2	208.01	207.85	208.68	207.3	207.71	207.59	208.03	207.45	207.86	207.66	207.37	207.07	208.48	206.35	207.79	208.61	208.01	207.44	208.48	205.91	208.19
206.01	205.36	205.36	205.18	205.99	206.14	204.61	206.36	206.35	204.41	205.62	204.96	205.29	204.66	204.97	204.98	205.57	205.74	205.03	204.74	205.92	205.21	205.36	205.14	207.15	205.57	207.01	206.43	206.02	206.48	204.76	206.2	205.12	205.08	205.32	205.82	205.22	205.53	206.04	205.69	205.95	204.74	205	205.4	205.65	205.7	205.88	205.24	206.3	206.42
212.19	211.95	212.67	212.02	212.41	212.38	211.93	213.21	212.78	211.66	212.33	212.07	212.45	213.32	211.69	213.72	212.8	212.53	212.86	211.59	212.33	212.26	212.34	212.41	211.13	213.79	213.21	212.86	212.56	212.43	212.66	211.34	212.28	211.87	211.85	211.96	212.54	212.19	211.9	212.94	213.55	212.37	212.32	212.78	213.2	212.6	212.79	212.33	213.02	212.57
213.9	213.52	214	214.49	213.14	213.82	214.3	214.97	214.11	213.4	213.84	212.84	214.62	213.29	214.06	214.43	212.65	213.46	214.49	214.2	213.33	213.68	213.48	213.36	213.71	212.97	213.9	212.63	213.67	212.69	213.77	213.99	214.44	214.22	213.85	214.18	213.36	214.96	213.19	213.94	213.03	213.66	213.42	213.39	212.46	213.1	213.29	213.07	214.21	214.23
215.36	217.54	217.12	217.78	217.77	216.63	216.5	217.71	217.09	217.39	217.12	217.32	217.15	216.75	217.42	216.23	217.81	216.46	217.04	217.29	216.74	216.96	216.67	217.43	216.78	216.7	216.65	216.15	216.82	216.75	217.9	216.88	216.13	216.37	217.59	217.22	217.03	217.3	217.15	217.47	216.75	217.23	217.65	217.43	216.57	217.59	217.71	216.22	217.1	217.56
211.54	211.08	211.74	212.25	211.26	211.38	212.09	212.06	212.61	211.82	211.8	212.18	212.46	211.48	211.29	212.34	211.75	212.48	211.39	213.39	213.02	211.93	212.15	211.59	211.31	210.53	212.41	211.42	212.87	212.52	211.25	212.57	212.26	212.19	212.17	211.54	212.18	212.84	212.09	212.09	213.19	211.44	211.81	211.85	212.18	210.41	211.78	211.39	212.56	211.02
208.59	209.06	208.96	209.01	208.26	208.71	207.92	207.97	208.64	208.82	208.01	209.25	207.75	208.72	207.37	208.38	208.92	208.63	207.25	208.93	208.86	207.12	208.08	207.68	208.41	209.02	208.38	208.28	208.26	208.64	208.61	207.94	207.9	207.08	208.71	208.33	208.29	208.49	208.49	208.41	207.34	209.12	208.02	209.63	208.4	208.57	208.03	208.12	208.05	209.1
199.26	198.37	199.35	199.26	200.28	198.67	200.1	199.4	198.25	198.43	200.13	200.21	199.26	199.78	199.29	198.84	200.06	198.58	199.07	199.56	199.89	199.24	199.83	198.73	199.31	201.55	200.05	199.47	198.94	198.62	199.58	199.87	200.41	200.62	199.19	198.39	199.43	199.24	198.56	199.31	199.81	198.99	199.51	199.31	199.4	199.98	199.76	199.56	200.29	199.92
215.64	216.68	216.72	216.52	216.68	217.2	216.37	216.1	216.76	217.5	216.69	217.77	216.09	217.28	217.73	217.5	216.35	217.48	217.65	217.57	216.82	216.46	218.64	217	216.89	216.97	216.9	216.84	217.56	217.47	217.14	217.51	217.15	216.49	216.19	216.84	217.23	217.08	217.1	217.31	216.52	217.84	216.07	218.09	215.8	216.79	215.75	217.05	216.79	217.72
200.79	199.35	199.03	199.93	200.17	200.46	200.49	200.13	198.98	199.49	198.52	199.19	200.36	199.78	201.39	200.4	201	200.17	201.46	200.61	200.66	199.39	200	200.49	199.88	201.01	200.23	200.21	200.36	199.4	199.38	199.99	198.66	200.92	200.63	199.88	200.45	199.58	201.77	200.61	200.83	201.03	199.6	201.58	201.01	200.01	201.03	200.19	198.8	200.11
210.66	209.7	209.78	210.32	210.26	208.13	210.04	208.71	210.53	209.63	209.41	209.52	209.52	208.48	209.27	209.22	209.93	209.87	209.57	209.36	209.29	209.86	209.33	209.19	211.01	210.73	209.95	207.6	209.34	208.54	208.77	209.7	208.92	209.11	208.95	209.61	209.16	210.5	209.88	209.78	209.7	209.03	209.8	210.64	209.32	209.27	210.11	208.49	208.7	209.66
209.08	208.69	208.53	210.01	209.02	209.52	208.57	208.47	208.43	208.73	208.66	208.63	208.43	209.12	209.01	209.16	209.63	208.34	208.95	209.39	207.61	210.02	209.49	209.16	209.3	208.63	208.79	209.41	208.52	208.83	208.77	208.95	207.52	208.74	208.09	209.32	208.6	208.67	209.38	208.76	208.82	208.74	208.4	208.26	209.26	208.64	208.94	209.11	208.83	208.34
208.12	208.32	208.91	207.72	207.61	208.65	208.54	208	209.76	208.24	209.58	208.46	207.51	209.06	207.71	208.13	207.59	208.1	208.79	209.37	208.76	208.45	207.58	208.11	208.36	208.91	207.61	208.95	209.03	208.32	208.39	208.54	207.46	208.84	208.33	208.5	208.38	208.21	209.16	209.3	209.1	209.42	208.36	207.91	208.4	209.79	207.61	208.45	209.35	206.66
202.88	203.3	203.14	203.18	203.48	204.35	203.21	203.34	204.22	203.31	203.67	203.63	203.52	203.11	203.54	203.51	203.39	203.39	202.43	203.57	203.82	204.19	203.56	203.77	204.09	204.84	203.7	202.88	203.05	203.13	203.52	204.06	203.46	203.1	204.27	202.77	204.66	203.07	204.69	203.19	203.51	203.7	204.38	203.83	204.35	204.42	203.98	203	203.79	204.47
207.38	208.92	208.25	208.81	208.92	208.72	208.42	209.41	209.81	209.19	208.66	208.61	207.65	207.83	208.81	208.01	208.59	208.74	209.15	208.93	208.48	209.32	208.79	209.2	209.05	208.18	207.92	209.59	208.85	208.46	209.36	208.62	208.78	209.04	207.73	210.27	208.73	208.3	210.07	209.55	208.84	209.62	209.91	209.28	208.94	208.3	208.98	208.69	208.39	208.85
207.34	206.5	206.47	206.47	207.9	207.94	206.64	207.7	207.12	206.67	207	208.31	207.41	206.51	208.25	206.51	206.78	207.76	207.61	206.76	206.27	206.68	207.23	207.93	207.23	207.26	207.56	208.28	206.71	207.88	207.34	208.55	207.35	206.17	208.52	207.88	208.03	207.29	209.29	206.7	207.62	207.15	207.35	207.65	208.4	206.49	206.75	206.78	208.06	206.84
207.38	206.34	206.71	206.8	207.65	207.69	206.64	206.87	207.07	208.06	207.62	207.56	207.73	207.59	209.24	207.87	208.76	207.55	208.4	208.49	207.3	208.57	207.63	207.76	208.21	207.3	208.49	208.51	208.01	207.82	207.89	207.63	207.53	208.83	207.31	207.72	208.37	207.64	207.25	205.8	207.38	208.34	207.26	207.57	207.78	208.03	208.09	206.97	207.21	208.12
204.05	202.92	202.74	202.67	203.54	203.76	204.18	202.57	203.12	203.37	203.89	203.07	203.24	203.49	203.27	204.33	202.97	203.61	203.34	204.17	202.43	204.56	203.59	202.44	203.67	204.06	203.23	201.86	204.63	203.06	203.88	204.19	204.15	203.15	202.75	203.87	203.64	204	203.47	203.35	203.87	203.83	202.67	204.17	202.64	202.79	202.69	203.55	202.97	204.62
198.78	198.8	198.5	198.53	198.05	197.94	198.04	198.95	199.28	198.6	197.6	198.34	197.86	198.65	199.66	198.62	197.29	198.52	199.02	198.45	199.35	198.69	198.13	198.89	198.68	198.16	197.48	198.19	198.35	198.84	198.58	198.57	199.35	198.31	198.53	199.07	198.12	197.09	199.13	198.59	198.66	198.59	198.35	198.35	198.16	197.96	198.66	198.24	198.39	198.14
208.22	208.29	208.18	207.39	207.86	207.55	208.49	208.47	208.4	207.13	208.97	208.26	208.12	207.55	206.25	207.83	208.16	208.38	207.34	207.41	208.15	208.93	207.58	208.53	208.57	206.49	208.13	208.09	206.96	207.49	207.79	208.64	207.53	208.07	207.62	207.83	206.43	208.24	208.27	207.62	208.43	207.89	207.86	207.91	208.48	208.13	208.21	207.54	207.84	205.84
203.07	203.13	203.85	204	202.51	203.68	202.26	203.74	202.32	203.3	203.49	203.86	202.62	202.84	202.71	203.09	203.64	204.28	203.47	203.11	202.6	202.83	203.5	203.45	204.96	203.88	203.64	202.67	203.77	203.67	203.39	202.73	203.2	204.09	203.75	203.02	202.67	204.23	202.31	203.99	202.85	204.45	202.77	204.54	203.4	203.22	203.33	202.63	203.72	203.08
206.32	205.94	205.58	204.64	204.79	205.71	205.55	206.47	205.88	204.99	205.94	205.6	205.2	205.06	204.93	206.25	206.59	205.31	205.36	205.93	205.91	206.46	204.73	204.92	204.71	205.57	205.2	206.04	205.99	206.52	205	205.4	204.94	206.8	204.72	205.18	206.09	205.53	205.85	206.08	205.91	206.42	206.34	205.7	205.51	205.49	205.22	204.65	204.99	205.72
217.81	217.05	216.89	217.59	216.9	217.37	217.68	216.17	216.66	217.55	217.09	216.31	216.93	217.4	217.01	217.56	217.54	216.81	217.5	217.21	217.98	217.93	217.23	216.63	217.25	217.47	216.67	216.42	217.54	216.6	216.93	216.69	216.04	217.06	217.18	215.92	216.85	216.73	217.41	216.41	217.55	216.85	217.31	216.83	217.7	217.17	217.1	216.68	217.21	216.54
200.38	200.69	200.12	200.81	199.37	200.77	200.92	200.46	201.67	200.3	200.86	199.8	200.55	199.84	201.62	200.33	200.58	201.11	200.48	200.02	200.16	200.19	199.28	199.6	200.94	200.03	200.39	200.31	200.05	201.09	199.47	200.01	199.2	200.07	199.89	200.63	200.42	200.95	200.37	200.97	199.98	200.91	200.76	200.82	200.53	200.87	200.6	200.46	200.25	201.77
208.77	207.63	209.18	207.59	207.88	208.79	207.32	208.53	208.19	207.67	208.63	207.14	207.39	208.03	207.62	207.59	207.49	207.05	207.01	208.28	207.31	209.32	207.87	207.63	208.05	207.56	206.88	206.98	207.05	208.07	207.13	207.06	207.89	208.21	207.99	206.9	206.78	206.74	208.23	208.54	207.44	207.01	207.13	207.81	207.57	207.41	207.02	208.56	207.42	206.96
201.67	203.06	202.87	203.76	203.1	203.68	204.38	203.29	203.48	202.79	203.42	203.96	203.74	202.25	203.9	203.49	202.59	204.19	203.21	202.26	203.01	202.85	202.78	203.54	203.07	204.13	202.44	203.46	203.08	203.49	202.52	203.45	203.52	202.62	203.71	202.99	202.87	203.7	203.14	201.77	202.32	202.6	203.97	203.92	202.85	203.85	202.56	203.49	204.07	203.44
203.33	203.33	204.8	204.51	203.76	204.18	203.88	203.88	204.45	205.34	203.31	204.44	203.21	204.06	203.47	204.9	203.42	204.96	203.63	204.39	203.08	204.3	203.77	202.99	204.57	203.91	204.11	203.98	203.01	203.55	203.62	204.39	204.49	203.51	203.64	204.45	203.2	204.43	204.15	203.74	204.61	203.52	204.51	204.24	204.14	202.7	203.41	203	203.29	203.43
209.49	207.68	210.62	208.01	208.82	208.46	207.73	209.02	207.44	208.69	208.75	208.48	209.19	209.24	208.51	207.91	209	209.01	208.89	208.47	208.8	208.07	208.69	208.76	208.84	208.3	208.67	208.79	208.52	209.24	208.96	208.7	209.09	209.3	209.45	209.08	208.48	208.73	208.64	208.95	208.29	208.47	209.83	208.45	208.87	208.71	208.02	207.83	208.74	208.73
211.21	211.91	211.42	212.02	212.21	211.65	210.93	211.91	211.82	213.16	212.11	212.6	212.63	212.05	211.92	211.8	211.6	211.38	210.66	212.03	212.43	212.43	210.83	212.33	212.41	210.88	213.1	211.02	211.86	212.3	211.93	211.15	211.95	210.51	211.71	212.09	212.25	212.99	211.35	212.94	212.02	212.47	212.07	212.77	211.6	211.5	212.25	210.95	211.79	211.84
205.86	206.19	206.34	206.49	206.48	205.79	206.76	207.17	207.54	206.55	205.86	205.95	206.43	206.1	206.37	205.94	206.84	206.78	206.01	206.49	207.54	206.01	206.63	207.63	206.32	206	206.15	206.66	206.4	205.69	206.31	206.31	206.79	206.52	205.71	205.89	207.01	206.3	206.07	205.76	206.72	205.69	206.12	205.02	207.16	207.16	205.26	206.12	206.85	206.1
216.47	217.33	216.9	218.39	218.04	217.82	216.79	216.68	217.1	217.36	218.41	216.42	217.55	217.75	216.64	217.12	215.89	217.83	217.22	217.9	216.22	216.28	216.52	218.48	216.26	217.68	218.3	216.23	217.01	217.13	217.42	217.37	216.58	217.01	218.25	215.97	217.23	217.87	216.77	216.3	217.72	216.13	217.79	218.77	217.25	216.76	216.67	216.43	216.59	217.14
206.98	207.78	207.58	207.26	206.88	207.54	208.21	208.03	207.42	208.48	207.9	207.95	207.19	207.5	206.79	208.05	207.76	207.03	207.52	207.09	208.3	208.46	207.74	208.08	207.22	207.15	207.6	207.41	207.65	207.66	207.5	207.74	207.79	208.52	207.57	208.36	207.89	207.97	207.96	207.69	208.62	208.36	207.56	208.27	207.68	207	206.35	207.75	207.96	207.21
216.75	215.49	217.82	217.44	217.21	216.1	216.96	217	218.84	216.71	216.98	216.88	217.08	217.61	216.49	217.5	216.16	215.73	217.63	217.23	216.53	215.49	216.62	216.97	218.14	217.98	217.93	216.28	217.35	217.42	216.26	216.07	215.98	216.16	216.27	216.43	217.87	216.6	217.11	217.2	216.84	217.32	217.32	217.91	216.14	217.88	216.27	217.33	216.97	216.58
204.16	204.56	203.43	203.88	204.55	205.14	204.35	205.47	204.99	203.9	204.42	205.01	205.21	204.66	204.89	204.8	204.65	204.5	205.41	205.73	205.77	205.73	204.49	204.79	205.09	204.74	203.85	204.06	205.44	204.79	206.53	204.11	204.38	205.24	205.84	205.34	204.82	205.62	203.91	204.57	204.4	204.93	205.08	205.36	205.23	204.56	204.75	204.77	205.87	204.78
208.88	208.63	209.06	209.36	209.92	209.44	209.78	209.54	208.24	209.49	209.31	208.83	208.59	209.02	207.98	207.67	208.77	208.34	208.79	209.65	207.85	210.05	208.85	209.49	208.07	208.78	209.15	209.04	207.34	208.66	208.73	209.25	209.76	208.81	207.64	208.82	208.96	208.6	208.91	208.14	209.37	209.75	208.75	208.32	208.64	208.76	209.61	209.98	207.8	208.65
206.77	206.92	205.71	205.52	207.29	206.49	205.4	207.05	206.6	206.63	206.11	206.37	207.16	205.74	206.63	205.63	204.75	207.57	205.95	206.61	207.26	206.65	206.64	206.08	207.8	208.32	205.52	205.28	206.01	206.58	206.14	207.31	206.44	206.55	206.5	207.63	206.36	206.92	205.87	205.28	205.19	206.3	206.4	206.72	207.34	207.22	206.27	205.96	205.8	206.91
203.06	203.92	205.19	202.69	203.81	202.99	204.56	204.08	203.34	203.86	203.92	203.91	203	203.05	202.16	203.34	205.3	202.87	204.37	204.08	203.25	203.72	201.57	203.1	202.41	203.2	204.71	203.39	203.38	203.33	203.68	203.69	203.73	203.5	203.31	203.07	202.78	202.34	202.8	203.17	204.2	203.49	203.84	202.68	203.15	203.75	203.57	203.89	204.02	202.14
199.34	200.67	199.79	199.86	199.27	201.16	201.02	199.75	200.82	200.07	200.26	200.79	199.32	199.84	200.17	200.42	199.79	200.81	199.9	200.39	200.57	200.14	201.57	199.84	200.39	199.79	199.84	199.65	199.66	200.5	200.49	199.86	200.16	200.5	200.85	200.15	201.43	201.09	200.73	201.67	200.15	200.34	200.44	199.45	199.78	200.45	199.49	199.45	201.2	200.53
210.47	209.51	208.36	208.59	209.34	210.11	209.44	209.97	209.2	209.45	209.2	210.32	209.53	209.4	210.07	209.34	209.85	210.17	210.32	209.03	210.63	209.9	209.48	210.25	210.32	208.11	209.26	209.31	208.69	209.95	210.24	208.82	209.83	209.34	209.11	210.49	210.18	209.14	209.96	208.64	209.62	208.56	209.66	209.42	209.85	209.56	209.06	208.84	210.03	209.94
202.49	203.87	204.41	203.47	202.25	203.07	202.69	203.71	203.35	202.51	203.39	203.71	202.83	203.29	203.8	204.57	203.93	203.86	203.85	203.53	203.75	204.47	203.03	203.95	203.91	203.91	202.45	204.84	203.5	203.21	203.35	203.51	204.53	202.96	204.08	203.28	202.88	203.2	203.24	203.09	203.73	203.09	203.62	204.06	202.93	203.82	204.33	203.6	202.87	202.56
203.54	204.39	203.22	205.04	202.74	203.72	205	204.32	203.65	204.37	203.13	203.42	203.17	203.22	204.3	203.75	203.77	204.26	203.14	204.55	204.29	202.8	203.84	203.62	204.22	205.01	203.02	204.43	204.31	203.95	204.8	203.5	203.95	203.22	203.98	203.38	204.44	203.99	203.84	203.2	203.85	202.53	203.33	203.79	204.91	203.61	203.4	202.88	204.14	204.56
203.24	203.64	204.54	203.99	203.58	203.57	204.17	204.49	204.44	204.46	203.83	202.94	203.59	203.84	204.26	204.18	204.09	204.78	202.88	203.86	204.2	204.62	204.96	203.73	204.47	203.98	203.61	204.16	204.67	204.12	203.21	203.87	204.23	204.29	203.24	204.23	203.31	205.26	203.67	205.19	203.97	203.44	203.45	203.52	203.19	203.7	203.71	203.89	204.02	203.73
208.07	208.88	209.52	208.67	208.48	210.03	207.92	208.56	207.86	208.76	209.55	207.99	209.06	209.05	208.83	208.74	208.25	209.14	209.09	209.14	209.02	208.89	208.94	209.36	208.36	208.23	208.29	209.39	209.67	208.35	209.29	209.77	208.88	207.96	210.79	208.84	208.16	209.04	209.06	210.14	207.81	209.09	208.75	208.22	208.33	208.3	209.48	209.59	208.87	209.84
209.23	209.89	209.39	210.39	209.64	209.75	210.7	209.71	210.86	209.76	209.06	209.01	209.38	210.52	209.67	208.99	209.59	210.75	209.78	210.3	208.71	209.52	208.92	209.55	210.73	208.69	209.04	209.95	208.86	210.01	210.52	209.79	210.38	208.67	210	209.43	209.1	210.5	210.1	210.03	209.53	208.94	210.38	209.46	209.53	210.24	209.34	209.43	209.05	209.96
205.88	206.54	204.71	205.35	205.51	205.21	205.14	204.47	205.47	206.57	206.09	206.02	205.49	206	205.83	204.96	206.07	205.2	206.21	205.81	204.57	205.62	205.02	204.81	204.57	205.93	205.65	205.57	206.03	205.74	205.37	205.94	206.3	205.28	205.82	205.67	205.38	205.8	204.2	204.81	206.01	205.7	205.23	206.1	205.86	205.23	204.77	205.4	205.88	206.51
209.51	209.93	207.36	208.72	208.2	210.08	209.09	208.67	208.13	208.04	209.49	209.41	208.79	208.21	208.37	209.25	208.88	208.97	208.4	208.87	209.02	208.55	208.92	208	208.9	207.71	207.95	208.42	208.89	208.47	208.66	208.1	209.52	208.68	208.88	208.44	209.33	210.03	209.09	208.75	207.95	207.86	208.11	208.25	208.81	209.25	208.43	208.82	208.49	209.43
217.39	218.31	217.01	217.39	216.55	217.12	216.92	216.01	216.46	217.1	216.65	216.91	216.18	216.66	216.12	218.15	216.27	217.25	217.39	216.96	216.69	217.83	217.72	217.22	218.16	217.12	216.77	217.43	217.25	215.88	215.98	217.43	217.14	216.3	217.25	217.29	215.98	215.95	217.33	217.4	216.89	217.52	215.8	217.63	217.76	216.73	217.37	217.55	216.57	216.56
207.07	207.74	207.27	208.17	208.41	207.07	207.81	208.83	208.56	207.03	208.2	209.42	206.56	207.31	208.1	207.61	208.12	206.53	208.01	207.32	207.9	207.03	207.57	208.43	207.28	207.27	207.54	207.93	207.57	207.13	207.38	208.4	207.32	208.29	207.04	207.16	208.48	207.82	208.63	208.11	208.02	209.07	206.34	208.26	207.4	208.39	206.97	208.56	207.81	207.3
208.57	209.11	209.14	207.72	207.46	208.18	208.52	208.66	208.51	208.99	208.36	209.57	209.21	209.32	209.27	208.73	208.68	208.09	208.96	208.86	209.59	209.34	208.78	209	208.21	208.87	207.34	208.63	209.77	208.99	208.38	208.95	208.94	208.84	208.8	207.95	209	209.92	207.55	208	209.02	209.34	208.49	209.63	209.17	208.14	209.26	208.29	208.51	208.58
197.58	198.42	197.41	198.26	198.09	197.23	197.85	197.53	197.37	197.95	197.31	198.48	196.85	198.12	199.23	198.49	198.93	197.78	198.96	198.72	198.05	197.41	198.73	197.11	197.59	198.85	196.97	197.63	197.85	197.73	197.69	198.1	197.56	198.65	198.12	197.1	198.11	197.78	197.74	198.17	197.67	197.8	198.63	197.58	199.13	197.58	198.47	197.54	197.43	198.23
202.85	202.6	203.21	203.08	202.92	202.02	201.16	202.61	203	201.77	201.87	201.13	201.22	202.35	201.14	203.08	202.89	203.42	203.03	203.92	202.19	203.45	203.17	203.37	202.87	202.21	202.41	202.61	202.15	202.13	203.86	202.27	203.14	202.77	202.88	203.17	202.28	201.1	202.29	201.91	203.01	202.17	203.94	201.64	203.06	203.55	202.99	203.11	202.03	202.38
203.15	202.73	203.39	202.54	204	203.13	204.32	204.05	202.79	203.54	203.74	203.78	202.74	201.99	204.39	202.98	203.28	203.24	202.83	203.69	202.25	202.54	203.88	203.4	203.44	203.73	202.84	202.52	203.98	202.78	202.98	204.36	203.88	202.72	203.48	202.65	203.17	203.52	203.13	203.04	203	202.6	203.4	204.25	204.72	201.32	203.67	203.69	203.85	204.11
204.39	203.98	203.56	204.59	203.92	203.89	203.82	203.01	203.99	204.35	203.99	202.34	204.65	204.06	202.29	203.03	203.18	204.82	203.8	203.01	203.84	203.63	203.6	203.16	203.85	204.02	202.75	204.07	202.34	202.52	204.16	203.82	203.77	204.09	202.66	203.91	201.82	203.43	203.1	204.27	203.31	203.85	203.05	203.51	203.23	202.74	202.45	202.41	204.76	203.37
198.61	197.41	198.19	197.22	198.43	198.05	198.48	199.25	197.06	198	198.13	198.09	197.9	197.94	198.71	199.46	197.97	198.1	197.77	198.19	197.78	198.64	197.78	198.69	199.62	198.03	197.98	198.36	198.16	198.72	197.32	197.94	197.35	197.97	198.47	199.15	199.11	198.37	198.42	198.38	198.7	198.69	198.21	198.5	198.05	197.68	198.69	199.37	197.55	197.94
209.84	209.05	208.92	208.42	208.62	207.55	209.18	209.19	208.72	208.35	207.81	209.15	208.41	208.92	208.65	207.39	207.88	209.09	208.41	207.46	209.24	207.1	207.9	208.56	208.61	208.89	208.8	207.78	207.9	209.48	208.69	208.57	208.52	207.83	205.98	208.05	209.22	208.51	208.36	208.24	208.72	208.48	208.5	209.38	208.58	209.16	208.74	208.82	208.21	208.92
195.01	195.11	194.48	195.63	194.8	195	196.05	194.48	194.73	195.38	195.6	195.18	196.5	194.68	194.87	195.11	194.58	195.43	194.42	195.75	195.49	194.86	194.81	195.38	195.95	194.84	195.2	194.68	196.11	195.03	194.89	194.47	194.77	195.59	194.35	195.16	195.28	195.74	195.02	195.58	195.37	194.65	195.79	195.09	193.92	195.29	194.97	195.76	195.23	195.83
199.83	200.07	200.07	200.27	200.73	200.15	200.96	200.4	200.73	200.5	200.71	200.47	199.15	199.57	199.86	199.95	199.78	200.42	199.6	199.47	200.74	200.16	199.22	200.82	201.31	199.05	200.13	200.25	199.08	201.4	200.33	201.1	199.38	201.36	199.75	200.01	199.88	199.65	201.24	200.6	199.21	200.52	200.97	200.69	199.24	199.41	200.93	199.85	200.59	200.27
216.63	217.92	216.02	218.39	217.22	216.43	217.34	217.41	218.03	217.56	217.23	216.75	217.3	217.58	215.67	216.21	217.04	216.67	216.18	216.24	216.58	216.94	216.94	217.74	218.42	217.94	217.16	218.16	218	216.65	217.15	217.55	218.16	217.56	217.29	217.76	217.52	217.34	217.66	216.41	216.68	216.94	217.43	215.96	218.15	218.04	216.78	216.73	217.76	216.96
207.95	207.13	207.57	207.36	208.41	207.86	208.62	208.54	208.8	209.04	207.22	208.16	207.93	207.21	208.96	207.03	208.29	208.07	207.61	208.37	208.04	207.26	208.04	207.16	207.62	208.01	208.72	206.83	208.18	208.33	207.92	207.96	208.84	206.77	206.67	206.62	207.31	207.39	206.91	208.16	208.64	207.6	207.73	208.01	207.88	206.23	208.09	206.86	206.98	207.92
217.46	217.97	216.38	216.55	215.69	215.62	217.41	218.51	217.53	216.11	217.42	217.75	216.76	216.64	216.38	216.17	216.7	217.02	215.63	216.42	216.92	216.61	217.42	217.45	218.53	216.84	218.06	218.23	216.29	217.15	217.75	217.51	218.29	216.3	217.81	217.64	216.6	217.45	217.45	217.7	216.53	216.74	216.89	216.82	216.33	216.9	217.93	215.92	216.67	217.15
204.19	203.8	202.37	203.7	203.47	204.29	202.22	203.51	203.2	204.49	203.99	203.07	203.49	204.91	202.94	203.48	203.38	202.89	202.79	202.98	203.63	202.32	202.12	202.79	203.96	204.05	202	202.75	203.56	202.52	203.35	205.91	203.27	203.38	203.84	204.27	202.71	203.87	203.6	202.91	203.03	203.32	202.63	203.2	203.72	203.43	203.71	203.19	202.81	202.53
199.55	201.41	199.84	200.92	200.15	200.08	200.41	199.48	200.28	199.09	200.61	199.2	198.71	199.56	200.8	199.92	198.91	200.9	199.01	200.1	200.1	199.34	200.61	199.04	199.74	200.05	199.18	199.07	200.23	199.01	200.55	200.02	199.23	199.43	200.22	200.4	198.46	200.78	198.42	199.55	199.19	200.16	200.02	199.59	198.87	199.81	199.51	200.08	199.42	199.84
213.18	212.48	210.18	211.96	209.69	210.99	210.64	211.33	211.93	211.67	210.88	211.04	211.41	211.58	211.13	212.15	211.57	210.96	211.91	211.03	209.69	212.43	212.11	211.36	211.65	211.44	211.34	211.86	211.37	210.35	211.1	211.73	211.63	211.64	211.29	211.14	211.27	212.21	211.47	210.55	211.25	211.68	212.06	211.5	210.36	212.73	210.88	211.41	210.7	210.81
211.36	212.17	210.92	213.48	211.36	211.61	211.21	210.9	211.05	211.64	211.27	211.92	212.19	211.11	211.44	211.32	210.96	212.47	211.43	212	211.52	211.12	211.74	210.85	212.59	211.79	211.66	210.73	211.03	211.52	211.72	211.15	211.33	210.97	211.67	211.1	212.32	212.23	211.41	211.59	211.4	211.77	212.99	212.57	211.77	211.2	211.4	211.38	211.5	211.82
200.56	200.06	198.57	199.52	198.16	201.35	198.99	200.04	200.07	199.45	199.79	199.77	200.43	200	198.6	199.26	199.1	200.47	199.02	198.11	199.13	200.2	199.34	199.2	199.32	199.92	198.14	198.93	199.24	199.57	200.4	199.82	199.93	198.83	199.9	199.72	200.21	198.89	198.83	199.3	200.11	197.98	198.77	198.17	199.1	199.64	199.49	199.84	199.29	200.41
218	218.07	218.4	217.32	216.85	217.97	217.77	216.17	219.16	216.57	217.45	217.37	216.95	218.44	215.9	218.11	217.71	219.07	218.31	216.98	218.28	218.38	218.89	217.9	217.89	216.94	218.02	218.54	218.29	218	217.2	216.85	217.27	217.72	218.82	216.79	216.65	217.91	217.56	217.58	217.78	218.26	217.89	218.01	217.72	217.52	218.72	218.08	217.58	217.61
209.66	208.84	209.05	208.72	208.85	208.99	208.5	207.53	208.79	209.03	209.49	208.37	209.01	208.32	209.55	209.76	207.53	208.46	209.43	208.68	208.46	208.42	208.34	208.75	208.27	209.22	208.82	207.86	208.91	208.18	208.13	209.91	208.66	208.66	208.07	209.68	208.86	207.84	208.47	209.22	208.68	209.02	208.95	209.08	208.23	208.77	208.64	207.67	209.44	209.32
203.69	203.78	203.14	202.95	203.76	204.59	203.9	204.63	203.53	204.65	203.69	202.8	204.69	204.01	203.75	203.07	203.44	203.44	202.98	203.16	202.8	203.36	203.5	202.99	201.68	203.51	203.63	203.46	204.24	203.71	203.18	203.29	203.61	204.1	203.32	204.44	203.66	202.64	204.26	202.34	203.02	202.16	203.18	203.34	202.78	204.68	202.71	202.83	203.64	202.6
206.66	206.63	205.11	205.17	207.29	206.2	206.74	205.48	207.89	207.09	206.27	206.32	207.05	206.49	206.88	206.58	205.3	207.69	206.62	206.68	207.23	205.77	206.52	205.91	206.24	206.53	206.28	206.16	206.37	205.34	207.25	206.79	206.13	205.48	206.81	205.94	206.07	207.34	205.77	206.04	206.97	207.73	206.31	206.02	206.17	206.9	205.72	206.01	207.06	205.98
203.69	203.11	202.93	204.53	205.05	202.52	203.96	202.65	204.3	202.54	204.01	204.01	202.8	203.22	202.71	204.07	202.97	203.91	202.76	203.09	203.69	204.43	203.68	203.62	205.18	203.89	202.27	203.3	204.17	202.92	203.74	203.61	203.44	203.13	203.31	204.5	203.92	203.19	203.08	202.82	204.12	203.46	202.14	202.98	204.28	202.85	203.48	203.66	204.51	204.19
211.75	211.77	212.47	210.79	211.43	211.68	210.79	212.76	211.48	211.15	211.67	211.63	212.67	212.07	211.3	211.46	211.01	212.55	212.26	210.3	212.33	211.24	211.76	211.28	211.12	211.66	212.63	211.77	212.62	212.47	211.46	210.98	212.11	211.88	211.35	212.55	212	211.85	211.06	212.19	212.41	211.1	211.6	211.4	211.9	211.89	211.82	211.21	210.85	211.08
212.77	214.1	214.2	213.19	213.79	214.07	215.01	213.75	214.16	213.68	212.85	214.42	214.15	212.73	215.34	212.86	213.71	214.5	214.33	213.06	212.63	214.6	213.07	213.69	213.49	213.14	213.02	213.61	213.73	213.53	214.45	213.58	213.21	212.81	214.58	213.42	213.87	213.54	214.66	213.28	213.43	214.19	213.19	213.7	214.02	213.59	213.14	214.07	214.78	212.87
211.88	210.43	211.49	211.57	211.49	211.24	211.83	212.86	211.13	210.79	212.52	211.92	211.13	212.16	212.15	211.3	211.28	211.48	210.82	211.83	212.18	210.92	212.49	211.97	212.57	211.44	211.74	212.43	211.65	211.79	212.84	211.96	211.64	211.36	210.49	211.65	212.41	211.53	211.35	210.99	212.24	211.68	212.99	212.73	211.85	210.89	210.35	210.52	211.63	211.47
207.63	207.42	208.96	208.16	208.3	208.76	208.15	208.1	208.37	207.72	207.41	207.81	207.07	207.64	207.33	207.87	207.7	207.97	207.34	208.04	207.8	208.51	208.45	207.61	207.18	207.83	207.77	208.29	208.3	208.31	206.73	206.95	207.94	207.61	207.87	207.83	208.7	207.52	208.55	207.94	207.47	208.69	208.56	207.84	207.88	207.67	208.41	207.54	207.47	207.57
216.61	217.12	216.35	217.1	217.64	217.59	216.38	216.17	217.14	216.29	217.09	217.52	217.74	216.78	217.51	217.98	216.69	216.9	216.28	217.46	216.84	217.72	216.57	216.89	217.02	216.7	217.48	217.38	217.5	216.91	217.64	216.65	216.79	216.67	216.9	215.77	218.05	216.98	216.66	217.03	215.8	215.99	216.33	216.25	217.05	217.64	217.43	217.72	216.35	217.38
198.75	199.43	199.07	199.12	200.74	199.89	198.98	198.36	199.08	199.88	199.73	199.45	198.95	198.54	199.9	199.72	199.18	199.05	199.29	199.03	198.87	199.45	199.84	198.77	198.96	199.94	199.1	198.7	200.22	198.66	198.82	199.37	200.23	199.76	200.77	199.19	199.68	199.82	199.38	200.23	198.7	200.06	199.35	199.62	199.7	199.29	199.27	199.58	200.13	199.72
211.61	211.89	211.9	212.53	211.7	212.18	211.34	211.69	212.19	211.47	212.41	213.35	212.02	212.43	211.71	210.34	212.73	211.29	211.88	211.81	211.43	211.62	211.22	212.64	212.2	212.1	212.41	212.09	212.46	209.68	211.45	211.59	211.23	210.9	211.15	212.02	212.19	211.25	210.88	211.48	211.38	211.95	212.35	211.51	212.26	212.07	211.02	212.09	211.1	211.12
208.11	208.75	206.25	206.31	207.36	208.47	208.18	206.03	207.91	208.31	207.81	206.97	208.07	209.16	207.34	207.45	207.75	207.58	208.47	207.97	207.85	207.01	207.09	207.59	207.49	205.72	207.92	207.24	207.93	207.75	207.37	206.99	206.46	208.88	207.36	207.78	207.14	207.96	207.06	207.73	208.17	207.78	207.47	207.89	207.28	207.8	207.46	207.8	207.86	206.88
204.99	206.46	204.94	206.55	206.11	205.94	205.07	205.32	205.19	205.59	205.98	206.17	205.04	205.21	205.74	205.36	205.55	205.93	205.43	205.69	205.27	205.56	206.04	206.64	206.77	205.29	205.73	205.41	206.62	205.59	206	205.12	206.68	204.75	204.9	205.91	205.29	206	206.29	204.83	205.62	205.67	204.44	205.82	206.32	206.65	205.22	205.97	205.39	206.16
211.46	211.52	211.64	212.18	211.75	212.76	211.27	211.83	211.11	211.39	211.79	210.8	211.5	211	212.13	211.42	212.76	211.47	212.21	212.57	211.1	212.65	211.47	212.27	211.78	211.73	212.16	212.52	212.67	211.72	211.18	211.47	211.18	212.86	211.06	212.16	212.3	213.41	211.36	211.74	212.86	212.63	210.96	212.74	212.25	211.38	211.54	211.13	210.95	211.31
201.35	200.8	200.53	201.17	200.52	200.88	200.98	200.71	200.84	201.31	201.26	200.99	202.19	201.48	201.31	201.25	202.47	201.37	202.49	201.31	200.52	201.44	200.54	201.33	200.57	200.66	201.62	201.41	200.65	199.78	201.39	201.26	201	201.09	200.86	201.41	202.55	200.63	201.15	201.67	201.78	201.18	200.98	201.29	200.3	201.32	201.53	201.22	200.89	200.16
207.56	208.47	209.23	208.38	210.3	208.79	208.48	210.11	209.21	209.74	207.95	208.88	208.75	209.85	208.53	208.39	209	209.29	209.53	210.13	208.52	207.59	209.24	207.8	207.28	209.87	208.78	209.38	210.31	210.25	208.62	209.54	208.9	208.38	208.66	208.91	208.65	210.03	208.63	208.99	209.81	208.89	208.96	208.96	208.18	208.1	208.79	209.52	207.74	209.36
203.05	203.97	202.62	202.44	203.49	202.53	201.44	202.21	203.44	202.78	203.31	202.33	201.79	202.65	202.21	202.84	202.9	203.13	203.71	202.36	202.64	202.3	203.86	203.59	202.8	202.44	202.17	202.05	203.22	202.54	201.98	202.91	202.96	202.79	202.11	202.2	203.7	202.61	203.07	203.81	201.85	202.43	203.45	203.97	202.48	202.7	202.1	202.2	202.33	203.53
204.67	204.49	205.62	205.77	204.62	205.06	205.25	204.71	204.44	204.3	204.76	205.34	204.71	204.61	204.61	204.36	205.73	204.88	204.47	204.02	205.33	205.92	204.59	205.56	205.21	205.39	205.24	204.33	204.7	205.59	203.59	204.54	204.7	203.89	205.48	203.79	204.71	204.43	204.54	204.8	204.99	204.33	203.87	205.15	203.94	204.34	204.82	205.29	204.32	205.23
217.89	217.85	218.64	217.83	217.58	217.8	217.36	216.79	217.01	217.42	216.72	218.82	217.22	217.19	218.38	217.07	217.71	217.37	217.59	216.97	217.15	216.7	216.42	218.05	217.37	218.16	217.68	217.86	217.93	218.22	218.13	216.83	217.65	217.77	218.38	217.61	218.4	218.12	218.65	217.58	217.57	218.54	218.07	218.31	218.72	217.79	217.96	218.24	217.16	216.93
199.95	198.21	200.3	200.44	199.34	199.5	199.42	199.42	199.82	199.77	199.92	200.15	200.36	198.73	200.05	198.61	198.89	199.34	199.93	199.67	199.15	199.87	199.68	199.28	199.4	200.13	199.94	199.99	199.35	199.38	199.77	198.9	199.05	199.12	199.14	199.7	199.93	199.56	198.91	198.64	199.54	198.84	199.22	200.02	198.91	199.68	199.69	199.38	200.19	198.04
199.75	199.67	199.97	198.88	198.47	199.44	199.12	199.41	199.18	200.72	198.82	199.29	198.22	199.09	199.25	199.86	198.29	199.05	199.5	198.96	198.95	200.47	198.85	199.87	199.05	200.45	200.4	199.64	200.19	199.66	199.94	200.21	199.19	199.98	198.52	199.15	200.1	200.34	198.83	199.33	198.82	199.54	199.11	199.44	199.75	199.01	200.02	201.11	199.84	199.86
202.45	203.19	202.98	204.35	204.66	204.24	202.5	203.62	203.96	204.44	204.47	203.71	202.38	203.69	203.59	204.07	203.09	203.92	204	203.65	204.16	204.06	204.41	203.41	204.07	201.99	203.93	203.01	204.35	202.94	203.21	203.44	204.42	203.2	204.65	204.51	203.95	203.62	204.35	203.47	202.39	203.41	203.95	204.11	204.08	203.53	202.81	203.66	204.63	203.09
205.6	205.49	204.35	204.94	204.95	204.55	204.23	204.48	204.85	204.81	204.06	203.42	204.06	205.4	205.56	205.9	205.09	205.35	204.63	205.57	204.15	203.56	206.04	204.22	204.66	205.52	204.83	204.03	204.73	205.7	205.09	205.05	204.84	204.22	204.25	203.74	204.24	206.66	204.24	203.6	204.92	204.9	204.61	204.59	205.24	205.65	205.46	206.24	205.29	204.72
218.67	216.73	216.6	217.2	219.9	216.66	218.8	217.52	217.86	217.42	217.72	217.78	218.18	217.45	217.99	217.61	218.29	216.74	218.7	217.35	218.75	217.59	217.05	217.44	217.72	216.97	217.55	218.74	218.41	218.95	217.54	218.66	217.53	216.81	217.83	218.31	218.19	217.71	218.14	217.57	217.45	216.58	218.47	218.64	218.06	217.71	217.15	217.2	218.96	217.73
209.37	209.18	209.91	209.63	209.89	210.49	210.29	208.55	209.44	209.8	208.32	209.38	209.06	210.34	208.88	209.08	209.67	209.54	209.7	209.36	209.04	209.44	208.81	209.67	210.27	208.36	210.55	210.26	209.17	209.43	209.71	209.71	210.41	207.86	209.73	209.7	208.84	209.91	208.66	210.92	208.57	209.73	209.69	209.42	209.91	208.95	209.38	209.07	209.04	210.39
212.24	211.83	212.2	211.39	211.68	212.88	211.12	212.34	211.08	211.56	211.78	211.6	211.67	211.26	211.08	210.65	211.53	212.36	211.29	211.67	211.8	211.09	212.38	211.72	212.51	211.81	210.64	211.61	212.25	211.84	212.15	211.62	210.73	211.26	211.67	211.9	210.65	212.2	211.99	211.7	212.78	212.11	210.73	210.81	210.98	211.22	211.79	211.38	211.75	210.82
213.37	215.17	214.55	213.89	212.66	214.1	213.35	213.4	214.66	213.43	212.97	213.48	213.74	212.16	213.62	213.42	213.9	213.92	214.66	213.86	214.33	213.63	214.89	212.88	214.49	212.74	214.58	213.05	214.23	213.32	213.47	214.26	212.6	213.63	213.06	213.72	214.12	213.76	212.61	214.13	212.51	213.36	212.91	212.81	214.96	213.46	214.54	214.05	213.63	214.6
200.87	200.56	199.92	200.58	200.39	199.4	200.97	200.87	199.73	199.6	201.08	201.31	199.98	199.25	199.58	200.25	199.92	200.91	200.65	200.92	200.68	201.19	199.58	201.14	200.8	200.69	200.03	200.07	200.83	200.37	199.45	199.67	200.32	200.8	200.01	200.86	200.08	201.64	200.56	201.44	200.16	200.02	200.47	199.83	199.63	199.85	199.46	200.62	200.8	201.68
208.52	207.04	209.4	208.98	210.17	208.59	209.39	209.4	208.88	209.27	207.93	207.93	209.75	208.7	207.95	208.3	209.4	208.02	208.12	208.87	209.06	209.15	210.03	208.7	209.57	208.9	209.72	209.03	208.45	208.77	208.03	208.97	208.18	207.92	209.39	208.71	207.93	208.23	209.2	209.05	208.84	209.29	209.59	209.58	209.41	208.33	208.64	208.9	209.41	208.46
217.37	218.18	217.38	216.82	215.47	217.09	217.38	217.24	217.18	217.44	216.81	217.72	217.21	216.67	216.94	217.6	216.11	216.33	216.55	216.88	216.54	216.92	217.86	217.57	217.12	217.33	217.31	216.92	216.25	217.39	218.32	217.37	216.67	216.21	217.77	216.85	217.13	216.19	216.9	215.98	217.6	215.97	217.41	217.22	216.29	216.15	216.67	216.93	217.58	217.9
217.36	217.67	217.62	216.95	217.95	217.79	216.6	217.29	216.62	217.16	216.83	217.82	216.79	216.45	217.48	216.91	216.76	217.59	216.72	216.65	216.84	216.36	217.84	217.18	215.96	216.89	215.99	217.04	217.39	216.78	216.39	215.9	216.67	216.92	217.84	218.42	216.61	217.22	217.22	217.88	216.42	216.46	216.52	215.98	216.72	217.6	217.19	216.55	216.68	216.56
208.71	208.08	207.7	207.69	207.83	208.08	208.15	207.49	206.89	207.81	206.97	207.06	208.49	208.23	207.61	208.05	207.77	208.29	207.57	208.61	207.97	207.19	207.98	208.11	207.87	208.31	207.85	208.18	208.08	208.01	207.33	207.65	207.54	207.9	208.18	207.8	207.52	207.95	207.26	206.58	207.45	207.14	208.05	207.98	208.23	208.31	208.32	206.6	208.73	206.87
217.79	215.89	216.94	217.54	216.63	216.74	216.3	217.06	217.79	216.8	215.9	218.82	216.61	216.98	217.5	216.87	217.24	217.9	217.17	216.56	215.96	217.1	217.29	216.88	217.83	217.32	216.04	216.93	216.88	216.69	217.22	218.04	216.18	216.71	216.69	218.33	218.1	216.59	217.22	216.58	216.66	215.28	216.69	217.3	218.53	216.6	217.09	215.64	216.62	217.96
209.37	208.54	210.49	209.53	208.77	209.4	209.62	210.41	210.15	210.3	208.84	209.83	209.34	209.74	208.74	208.99	210.1	209.14	208.53	208.89	210.81	208.65	208.67	209.97	208.94	210.12	210.66	210.28	210.09	208.47	209.22	209.18	209.97	209.29	207.58	208.66	210.02	209.1	209.09	208.51	208.93	208.4	208.85	209.24	209.69	211.38	209.67	209.24	209.16	208.97
216.33	218.21	216.35	217.15	217.69	217.52	217.01	216.71	217.72	217.6	217.54	216.89	216.52	216.53	216.23	216.5	217.14	215.98	218.16	216.28	216.01	217.01	217.35	217.14	217.39	216.42	217.59	215.76	216.6	217.11	216.85	216.32	217.42	217.48	217.42	216.69	216.95	217.24	216.98	216.31	216.64	216.63	216.92	216.54	216.6	217.55	217.5	217.47	216.77	217.43
204.67	205.35	204.51	204.46	204.87	204.75	204.47	205.01	205.25	204.03	205.01	205.05	206.03	204.69	205.28	205.61	204.93	204.96	205.44	205.5	205.04	204.69	204.55	203.92	204.74	204.43	205.37	203.8	203.74	204.48	205.21	204.71	204.54	204.75	205.24	204.7	205.18	204.5	204.27	204.72	204.45	204.29	204.66	204.83	204.04	205.99	204.41	205.58	205.15	204.33
209.89	209.01	207.59	207.72	208.42	209.97	208.62	207.9	208.69	210.03	209.37	208.68	208.82	209.11	208.31	208.17	207.97	209.51	209.23	209.21	209.37	208.89	209.22	210.09	208.64	209.2	208.73	208.38	208.36	208.6	208.2	209.9	208.97	208.68	208.53	208.8	209.37	208.9	207.71	210.03	209.56	209.32	208.91	209.49	208.25	207.59	207.58	208.76	209.24	208.61
194.24	194.07	195.13	193.87	193.77	194.28	193.8	193.4	194.84	195.58	193.51	193.69	194.21	193.14	193.68	194.78	194.29	194.21	194.01	194.41	193.65	193.83	194.92	194.12	194.02	193.72	193.98	193.79	193.65	194.34	193.7	193.14	193.13	194.18	194.05	193.7	194.6	194.65	194.44	195	194.09	193.53	194.71	194.59	194.14	193.48	193.94	193.62	194.64	193.66
212.92	211.26	210.84	212.08	213.16	212.37	211.87	212.48	212.52	211.28	212.79	211.42	213.89	211.87	211.91	212.42	211.14	213.15	212.61	211.78	211.33	213.17	212.07	212.29	213.01	212.33	211.01	211.58	212.35	211.87	212.84	211.96	212.08	212.25	212.34	212.64	213.57	211.55	212.54	213.23	212.51	212.56	210.65	212.52	212.17	212.68	212.99	213	212.64	212.08
218.04	217.37	217.84	218.39	217.49	217.53	217.06	217.33	217.16	216.61	215.88	217.57	216.73	217.16	218.12	217.7	217.78	215.9	216.49	217.4	217.62	217.43	217.46	217.26	216.39	217.26	216.8	217.64	217.12	216.28	217.28	216.92	216.18	217.29	217.17	217.1	215.99	218.15	216.5	216.12	217.52	216.17	216.2	217.74	217.12	217.63	216.02	216.26	216.08	216.58
200.73	199.32	200.56	198.09	198.43	200.29	199.9	199.16	200.11	199.59	199.21	199.21	199.27	199.36	197.87	199.25	199.43	199.78	199.34	199.74	199.65	199.37	199.99	200.82	199.28	197.57	199.87	199.05	198.42	200.43	198.08	199.09	199.29	199.08	199.46	199.22	199.42	199.28	198.7	199.8	198.96	200.38	199.72	199.08	199.19	200.25	199.33	199.77	199	199.36
202.29	203.25	204.08	203.82	203.95	203.16	202.98	204.16	202.84	203.01	203.34	203.25	203.69	202.9	202.58	204.4	204.58	203.61	203.65	204.2	204.22	203.93	204.59	203.46	204.2	203.46	203.73	202.73	204.07	204.97	204.7	203.72	203.34	204.09	203.01	204.4	202.9	203.53	203.93	203.11	205.25	204.47	204.26	203.07	204.67	202.37	203.9	203.87	203.97	203.48
205.87	205.64	204.93	204.97	205.75	204.39	204.7	204.96	203.97	205.12	204.08	204.71	205.25	205.45	205.58	204.67	203.78	204.9	204.76	204.35	204.14	203.95	204.8	204.2	205.62	204.36	204.07	205.35	205.68	204.53	205.05	205.49	205.33	204.67	205.54	205.41	204.98	204.72	205.52	203.56	205.03	204.55	205.54	204.78	203.66	205.18	204.72	205.57	204.57	204.51
197.59	198.19	198.71	198.73	198.64	198.34	198.86	199.14	197.93	198.79	197.4	199.28	199.05	197.96	198.4	199.18	198.8	198.67	197.93	197.54	197.85	198	199.27	197.67	198.69	198.42	198.38	199.43	198.5	198.58	199.6	197.96	198.6	198.44	197.82	198.12	197.66	198.8	198.02	199.51	198.33	197.77	197.35	198.55	198.76	198.72	199.15	198.97	198.21	197.53
205.88	206.79	208.34	208.78	207.33	207.85	207.31	207.33	207.32	207.88	208.62	207.82	208.78	207.25	206.55	208.09	207.41	207.47	208	207.46	208.17	208.17	207.79	207.67	207.82	206.83	206.72	208.73	207.77	208.26	207.74	207.81	207.05	208.84	207.81	208.77	207.14	208.12	208.03	207.69	208.14	207.91	207.48	207.31	208.34	207.44	207.42	208.59	207.96	209.04
209.14	208.28	208.94	209	208.99	208.51	208.62	209.03	209.29	208.49	208.69	208.59	208.83	208.97	209.14	207.47	208.33	208.01	209.29	209.4	208.6	208.18	208.05	208.34	208.49	209.56	208.2	208.95	208.23	209.14	207.89	208.86	209.52	208.85	208.4	207.92	209.12	209	208.93	208.42	208.63	209.85	209.28	208.27	208.5	208.94	209.2	207.5	209.05	207.12
212.03	211.28	211.92	211.92	211.16	211.15	212.8	211.6	211.31	212.33	212.73	211.27	212.11	211.56	212.29	211.56	209.88	211.62	211.63	211.7	211.08	212.06	211.61	211.72	212.15	211.63	212.01	212.75	211.3	211.6	211.95	212.23	212.33	211.39	210.68	211.59	211.07	211.33	212.08	211.09	210.46	210.21	211.44	210.61	211.73	212.42	211.53	211.06	211.75	212.69
203.69	204.29	203.62	203.75	203.14	204.2	204.02	202.74	203.61	204.2	204.38	203.83	203.46	204.55	203.54	203.44	203.54	204.53	204.22	204.15	203.81	204	203.72	204.22	203.87	205.63	204.68	204.95	203.49	203.35	205.25	204.87	204.09	203.8	204.24	203.9	204.09	204.22	203	204.46	204.12	203.94	203.26	205.02	204.52	204.18	204.49	204.21	204.49	204.25
209.09	208.9	208.07	210.06	208.57	209.37	207.71	208.97	208.6	207.58	208.44	209.24	208.52	209.1	207.45	207.61	207.07	208.59	209.95	209.04	208.92	209.3	209.53	208.23	208.29	208.39	207.61	208.11	208.5	208.23	208.37	208.76	208.9	209.12	209.3	208.56	208.82	207.64	208.64	207.97	206.82	208.95	208.74	207.67	208.49	208.13	209.12	208.27	208.55	209.01
207.54	206.5	206.21	207.3	205.88	206.34	205.91	206.68	206.98	205.72	206.22	206.37	205.52	207.26	206.25	206.63	206.81	205.64	204.84	206.1	206.12	205.81	207.09	207.49	206.28	206.63	206.65	206.3	206.66	206.33	206.11	205.52	206.31	206.33	206.5	206.96	206.2	206.06	205.69	206.38	206.68	206.26	206.77	206.03	206.48	205.85	206.81	206.52	206.89	206.08
204.61	203.8	204.4	204.49	203.96	203.09	203.46	204.48	203.44	204.2	204.31	204.07	204.35	203.47	203.19	202.99	203.61	203.61	204.01	202.65	204.5	204.69	203.65	202.81	203.98	204.02	204.1	204.35	204.14	203.66	204.41	203.12	203.19	203.12	202.82	204.19	203.3	203.58	204.23	203.07	203.87	203.98	203.72	203.62	203.77	203.73	203.9	202.84	205.14	203.88
203.48	204.2	204.09	204.75	203.33	203.32	203.17	204.87	205.1	205.41	203.86	202.81	204.1	204.31	203.64	203.32	204.48	204.39	203.7	204.16	203.82	203.16	203.51	203.93	204.36	203.75	203.82	204.51	204.13	204.17	203.72	203.96	203.19	204.81	205.05	203.65	203.53	204.75	204.42	204.41	203.96	204.24	204.1	205.17	203.97	203.69	203.67	203.72	204.52	203.78
206.25	206.72	206.93	207.45	206.12	206.83	206.39	206.5	207.39	206.24	206.39	207.05	205.24	205.74	206.57	206.32	206.4	205.98	206.56	205.88	205.92	205.81	207.39	207.01	205.91	206.05	206.13	206.96	207.37	206.55	205.34	206.5	205.57	208	206.64	207.52	206.43	207.3	205.83	207.21	206.72	205.53	207.16	206.86	205.66	206.05	207.14	205.26	206.01	207.67
209.24	208.52	209.83	211.24	208.24	208.93	208.84	207.97	209.14	208.2	209.06	208.99	207.97	208	210.08	208.39	207.45	208.53	209.66	208.12	209.21	209.24	209.36	210.04	208.87	208.45	208.59	208.06	207.99	209.7	209.23	208.89	209.51	208.25	208.69	208.7	209.37	209.72	207.47	209.25	208.63	209.4	208.53	209.84	208.65	207.74	208.67	208.73	209.69	208.21
209.1	207.45	208.73	207.28	208.15	207.09	208.47	207.61	207.07	208.06	207.28	208.17	207.98	208.33	207.72	206.35	207.49	208.47	207.29	206.85	207.58	207.94	207.3	207.1	208.18	206.43	206.96	208.14	208.09	208.64	208.14	207.32	208.43	207.79	207.26	208.38	207.35	207.65	207.7	207.29	206.58	208.39	207.14	207.15	207.81	207.98	207.91	207.91	207.77	207.82
202.89	204.36	204.42	204.19	203.22	202.75	202.72	203.83	203.41	203.44	202.78	204.58	203.15	202.86	204.62	203.06	203.59	203.92	202.98	202.79	203.69	203.9	202.99	203.96	204.23	202.59	202.25	204.24	203.45	203.44	203.01	204.24	202.6	202.56	203.01	203.41	204.12	203.19	203.24	204.25	203.62	203.36	203.1	204.49	202.4	203.03	202.71	203.61	202.91	203.99
217.56	216.75	216.99	216.69	217.63	216.68	216.7	217.14	217.31	217.8	216.67	217.45	216.87	216.47	216.66	217.4	216.8	216.81	217.1	217.69	216.73	216.65	216.65	216.41	216.62	216.88	216.48	216.77	216.75	217.6	217.88	217.3	216.67	216.69	217.99	218.4	217.65	216.57	216.4	216.56	217.25	216.88	216.67	217.69	215.67	217.12	216.25	216.5	215.68	217.36
202.38	202.15	201.61	202.28	202.38	201.7	201.27	200.8	201.53	201.32	199.68	201.49	200.78	200.42	201.19	202.15	201.7	201.81	201.79	202.51	201.29	201.1	201.41	201.59	200.07	201.27	201.52	199.86	201.77	201.35	200.34	199.6	200.9	200.73	202.05	200.96	199.89	201.85	201.57	201.09	201.18	200.63	201.78	201.82	201.1	201.35	200.46	201.42	201.73	201.56
217.06	218.93	216.87	215.84	217.36	219.16	216.68	217.3	216.66	217.34	216.92	216.9	216.73	216.87	216.4	217.03	217.11	216.35	216.44	217.81	217.15	217.62	217.85	216.76	217.43	217.29	216.93	216.4	217.46	216.41	217.82	216.62	216.63	216.39	216.67	217.81	216.67	216.88	218.15	216.36	217.2	217.7	216.67	216.49	217.59	216.48	216.84	217	216.93	217.42
207.59	209.24	208.93	209	209.85	208.99	209.75	209.16	209.76	206.97	208.66	210.35	208.39	209.54	208.93	209.08	208.66	209.05	209.5	208.29	208.11	209.42	208.4	207.96	209.47	209.28	207.65	209.04	208.39	208.44	208.85	209.64	208.94	207.55	209.03	207.72	209.04	208.79	208.79	209.23	207.72	207.64	207.86	208.36	208.11	208.73	207.66	209	209.45	208.62
208.87	208.91	208.32	206.91	208.27	207.96	208.37	206.94	207.94	207.91	206.79	208.53	207.36	209.16	207.88	207.65	208.44	207.79	207.86	207.7	208.07	207.96	207.71	207.94	207.06	208.14	208.34	207.99	207.99	207.51	206.68	208.4	206.03	208.8	207.54	207.91	207.78	207.22	207.13	207.7	207.37	209.11	208.34	207.66	208.12	206.66	208.85	207.1	207.25	207.14
209.39	209.55	208.89	210.02	209.89	209.56	209.14	209.91	209.98	209.7	209.33	210.03	209.55	209.64	209.05	210.04	209.54	209.28	209.16	209.69	210.23	209.58	210.51	209.45	209.55	209.37	209.49	210.6	209.02	209.08	209.89	210	209.28	209.1	209.69	210.1	210.11	209.3	209.22	209.72	209.95	209.02	209.47	210.29	209.93	210.12	208.84	208.73	208.71	209.01
192.98	193.67	192.9	193.36	194.95	194.68	193.56	193.06	193.47	195.05	194.03	195.13	193.83	193.3	195	193.48	194	193.67	194.29	193.69	193.87	195.98	194.92	194.99	193.81	194.78	193.93	193.97	194.86	193.79	194.22	194.25	194.5	194.71	193.91	192.94	193.73	195.1	194.78	194.73	194.62	193.14	194.35	193.68	195.35	195.06	195.05	195.01	193.28	194.43
197.63	198.11	198.63	197.88	198.19	198.81	198.31	198.34	198.09	200.14	199.75	197.32	199.61	198.7	198.95	198.34	199.76	197.23	198.74	198.06	198.23	199.49	197.9	198.53	197.75	199.1	198.83	198.74	197.85	198.04	199.38	198.5	197.37	197.9	197.96	198.85	200.76	199.73	198.19	198.57	198.78	196.89	198.96	198.5	198.19	198.42	199.08	198.13	199.59	196.89
208.83	209.65	209.68	209.92	210.2	210.2	210.44	209.57	209.7	209.91	209.47	209.13	209.92	208.48	210.26	210.11	208.1	208.79	209.84	210.11	209.51	208.73	210.28	209.27	210.04	210.41	209.51	208.73	209.14	209.45	209.17	210.05	210.65	208.78	210.44	210.07	209.92	208.78	208.73	208.69	208.1	209.29	209.7	210.36	209.74	211.34	209.54	208.98	209.85	209.8
213.22	211.34	212.18	212.55	212.29	211.47	212.55	211.93	212.99	211.64	211.7	211.8	212.81	212.73	211.36	212.33	211.84	211.64	213.23	212.53	211.68	212.85	212.51	212.89	212.16	211.6	212.06	212.03	212.12	211.39	211.94	211.99	212.32	211.7	212.62	212.5	211.38	212.53	211.7	211.34	211.3	211.52	212.18	210.77	210.13	210.94	211.43	212.19	212.64	211.3
195.7	194.47	197.51	194.75	194.31	195.25	194.4	195.7	196.25	195.81	195.36	192.82	194.54	195.26	195.41	196.33	195.64	196.35	195.01	195.72	195.38	194.86	195.63	194.8	194.59	196.02	194.63	194.48	194.95	193.61	194.14	193.61	194.75	194.45	196.09	194.9	194.24	195.81	194.03	194.85	195.59	195.17	196.18	195.75	195.67	194.54	195.57	194.34	195.88	195.55
207.73	207.77	208.24	208.1	207.41	208.6	207.98	207.92	207.27	208.46	207.99	207.38	208.52	207.5	208.49	207.65	207.6	207.27	208.22	208.05	207.97	207.64	207.43	208.08	207.15	207.46	208.79	208.97	207.92	207.97	207.97	208.3	208.04	207.37	208.76	207.66	208.28	207.73	208.51	208.62	207.13	206.37	207.57	207.53	208.15	206.54	207.02	207.83	208.47	206.74
201.49	199.96	199.82	201.27	202.01	201.47	201.35	201.32	201.41	201.26	199.02	200.71	202.49	201.04	201.51	200.94	200.67	201.48	201.26	200.87	202.09	201.9	202.1	200.39	202	200.51	201.5	200.56	201.8	202.72	201.24	200.73	201.44	200.8	202.01	200.71	200.52	200.8	200.84	200.77	201.26	201.54	201.17	201.45	202.76	200.33	201.52	201.12	200.22	201.31
204.34	204.2	203.87	202.71	202.7	204.37	202.57	202.9	204.03	202.67	202.41	203.93	202.39	203.08	203.29	203.33	203.78	202.58	203.46	204.65	203.89	203.34	203.47	203.75	203.59	203.11	203.42	203.49	203.1	203.2	202.78	203.48	202.61	203.45	204.23	202.59	202.87	204.59	202.87	203.41	203.26	203.74	203.97	203.67	202.69	203.15	203.74	203.17	202.81	202.33
202.75	203.41	201.66	203.15	201.86	201.81	203.11	204.03	203.19	201.49	201.3	202.85	201.8	202.25	202.6	202.08	202.23	202.56	202.72	202.68	202.98	203.44	202.55	202.15	203.28	202.35	202.49	202.68	203.36	202.24	202.74	201.91	202.73	202.77	202.87	203.42	203.51	202.01	203.18	203.15	201.32	202.26	202.86	202.36	203.01	202.18	203.32	202.42	202.37	202.98
202.63	202.72	202.8	202.18	203.26	202.52	202.71	202.36	202.29	203.82	202.39	202.26	203.53	202.42	202.17	202.5	203.59	202.48	202.86	202.62	201.67	202.62	203.38	202.92	203.06	202.63	202.74	202.78	203.63	202.72	202.84	202.67	202.77	203.54	202.43	202.27	202.39	202.01	203.12	201.91	203.07	203.05	202.31	201.88	202.63	204.02	202.83	202.1	202.5	202.59
207.13	206.52	206.63	206.35	206.65	206.54	206.24	206.88	206.25	205.81	205.89	206.57	206.13	206.46	206.95	206.51	206.51	205.56	207.45	206.88	206.42	205.66	207.47	206.44	205.88	206.75	206.68	206.05	205.56	205.79	205.35	205.65	207.39	205.6	206.54	206.43	206.72	206.61	207.42	206.21	206.48	207.06	206.34	206.3	205.86	206.67	206.68	207.52	207.21	207.79
201.73	200.5	201.31	201.15	200.37	201.05	201.4	200.93	201.02	201.34	200.86	201.94	200.49	201.77	201.55	200.63	202.1	201.94	201.9	201.51	201.29	201.04	201.41	200.34	201.35	200.8	201.7	199.54	200.23	201.69	202.76	200.75	202.4	202.19	201.6	200.27	201.1	200.63	201.08	201.38	201.82	201.2	201.41	201.69	201.09	200.51	201.99	200.48	201.38	201.84
207.79	208.52	208.52	208.73	208.2	207.64	207.66	207.48	207.65	208.1	207.61	207.7	207.71	208.22	208.42	209.75	208.14	208.37	207.41	208.6	206.57	208.13	207.25	208.8	209.02	207.94	208.5	208.13	207.9	206.94	207.47	207.38	208.11	208.93	207.9	207.19	208.52	207.74	207.21	207.52	207.98	207.45	207.11	207.08	208.36	207.13	206.6	208.98	207.56	207.97
202.17	203.92	201.97	202.72	201.62	203.1	203.54	202.33	202	201.99	204.1	203.81	203.34	203.69	203.69	202.31	202.3	202.94	202.52	202.18	202.61	202.08	202.62	202.11	201.9	202.02	201.58	203.1	203.26	203.3	202.77	203.9	204.34	202.67	202.27	202.1	201.78	203.49	202.8	203.96	202.27	203.56	201.78	202.49	201.41	202.22	201.74	202.54	202.49	203.18
203.96	204.77	205.87	204.71	204.5	204.99	206.33	204.37	204.37	204.73	205.2	204.2	205.06	205.31	204.48	205.1	204.47	204.35	204.66	204.26	206.2	204.69	204.19	204.82	205.06	205.55	204.26	205.66	205.55	205.87	205.34	205.23	205.61	203.84	205.58	204.48	204.54	204.18	204.93	203.64	204.03	204.65	204.73	205.58	204.8	206.54	204.35	204.26	204.79	205.36
213.24	213.52	213.24	213.64	214	213.76	214.03	212.39	213.36	214.43	214.33	213.59	214.57	213.97	213.21	214.11	213.92	213.72	214.74	213.48	213.97	213.2	213.65	213.37	213.35	214.5	213.42	215.12	214.57	213.78	213.69	213.84	213.39	214.63	213.88	213.37	214.36	215.55	213.19	213.36	214.17	214.11	214.34	214.39	214.53	214.1	213.6	213.77	213.38	213.7
211.1	212.76	212.12	212.65	211.48	211.73	212.06	212.12	212.33	212	212.73	210.78	211.26	210.77	212.27	211.65	211.3	211.78	211.24	212.01	210.98	211.4	211.97	212.93	211.87	211.01	213.32	211.69	212.14	211.17	211.95	210.91	211.54	211.05	211.47	211.75	211.99	212.02	210.41	211.81	211.91	211.69	211.93	210.66	211.38	211.03	211.73	211.56	212.27	210.07
198.77	198.67	198.62	200.25	200.07	198.8	200.51	198.67	199.71	199.52	199.41	199.18	199.46	199.13	199.25	199.02	198.28	200.03	199.09	201.44	199.97	198.8	198.6	200.03	198.64	199.58	199.6	199.09	199.19	198.85	198.37	200.46	198.32	199.17	199.2	200.82	198.96	199.78	198.45	200.2	199.81	199.97	199.83	199.26	200.24	199.32	199.53	198.3	198.49	199.31
213.13	212.75	212.54	213.48	213.86	212.99	213.47	213.46	211.81	213.4	212.46	213.32	212.96	213.24	213.27	213.6	213.51	214.36	212.74	212.46	213.1	213.12	212.08	212.31	212.89	212.67	212.64	213.64	212.66	212.78	212.84	212.14	212.29	212.83	213.36	213.7	213.48	211.85	213.8	212.6	213.91	212.92	212.2	213.98	212.39	213.09	213.42	212.35	213.79	212.62
213.74	213.27	212.76	213.11	212.7	213.61	214.59	213.34	212.43	215.21	212.73	212.85	213.08	213.02	212.54	212.67	212.77	212.31	213	211.98	212.84	213.48	212.61	212.99	213.38	212.53	213.13	212.97	212.79	212.48	212.87	213.01	212.28	212.53	212.21	212.93	213.42	212.09	213.86	212.31	212.54	213.07	212.65	213.66	212.74	214.2	211.7	212.78	213.74	212.37
207.9	208.38	209.46	208.04	209.66	208.58	208.51	209.21	209.56	208.55	208.69	207.48	207.66	208.02	208.36	207.97	208.22	208.93	209.22	208.94	207.95	208.28	208.5	207.51	208.61	209.06	208.14	208.57	208.6	209.12	208.33	209.6	208.41	208.15	209.45	208.3	208.57	209.52	208.14	207.52	207.01	209.81	208.97	207.56	208.73	208.85	208.05	209.17	207.98	207.9
203.82	203.71	204.45	203.29	203.47	204.25	204.53	202.15	202.82	202.51	203.62	203.32	202.75	204.9	203.72	203.61	205.46	203	203.64	202.51	204.66	203	204.23	204.31	203.37	202.69	203.22	203.69	203.77	202.52	203.43	204.07	204.52	204.66	204.22	203.77	202.97	203.78	202.95	204.12	204.2	203.48	203.62	203.72	204.21	203.65	203.42	203.66	202.24	203.42
203.08	203.8	204.05	203.84	203.37	203.52	204.74	204.49	203.12	204.89	203.98	203.21	204.03	204.23	204.02	204.99	203.68	203.37	204.1	204.13	204.41	203.28	203.91	203.02	203.11	203.16	204.19	203.36	203.89	204.68	202.84	203.19	203.89	203.7	203.79	203.48	204.83	203.83	203.96	203.48	204.01	203.83	204.1	203.87	202.52	203.3	204.05	203.96	203.7	203
204.43	205.9	205.23	204.84	204.93	204.24	203.76	204.44	203.81	204.31	205.5	204.21	206.03	205.43	204.8	204.63	204.46	205.71	204.18	204.9	204.57	205.52	204.06	204.93	205.07	204.84	204.51	204.18	205.74	205.47	204.4	203.83	203.79	204.48	204.31	205.28	205.08	205.4	205.04	206.41	205.4	204.97	204.97	206.09	204.52	205.15	204.09	203.95	203.7	204
212.71	212.67	213.13	213.1	213.55	214.36	212.99	213.84	214.46	211.51	211.86	214.02	213.45	213.76	212.7	213.09	212.3	212.85	214.45	212.62	212.9	214.07	213.37	212.73	212.87	213	213.26	212.69	212	214.09	212.05	213.05	211.56	212.96	212.66	213.72	214.34	212.66	212.85	213.04	212.52	213.67	213.27	213.31	212.54	213.72	212.2	213.1	212.22	212.9
213.32	213.67	211.47	211.6	213.46	212.91	211.58	212.56	212.49	211.26	212.2	213.34	212.84	212.18	212.86	213.72	213.22	212.78	213.44	212.93	214.69	213.54	213.52	212.95	213.86	213.76	213.05	213.35	213.42	212.71	212.31	213.01	214.11	213.16	212.35	212.92	212.82	213.01	213.17	211.97	213.73	213	214.26	213.52	211.86	213.92	213.16	213.4	214.16	211.73
217.99	217.55	218.31	218.17	217.38	217.24	218.1	217.13	217.02	217.17	217.54	218.56	218.28	218.35	216.14	217.25	217.54	217.77	217.8	218.05	217.4	217.76	218.53	217.24	217.72	218.17	218.63	218.4	217.9	218.14	217.7	217.97	217.44	217.42	217.28	217.47	218.06	216.69	217.94	217.3	217.89	217.54	218.05	216.6	217.85	218.61	217.04	217.52	217.23	217.8
208.46	208.68	208.54	208.77	208.15	206.31	208.53	207.04	208.14	207.93	207.11	209.08	208.29	207.48	207.13	206.68	207.19	208.72	207.79	207.83	208.03	207.91	207.36	208.02	208	205.7	207.86	207.93	207.6	208.85	208.24	207.35	208.04	207.73	207.08	207.35	207.69	206.93	208.3	207.83	207.44	208	208	208.24	207.75	208.49	208.51	208.05	208.35	208.35
212.47	213.28	213.18	213.64	214.18	212.84	213.17	214.16	213.16	213.12	212.01	213.88	214.01	213.31	212.94	213.14	214.28	212.72	213.45	212.88	213.62	213.39	212.68	213.3	213.39	212.53	213.96	212.85	212.56	213.02	212.79	213.28	212.71	212.68	212.45	212.44	212.43	212.41	213.17	211.73	212.61	212.78	211.44	213.17	213.89	212.39	213.6	213.7	213.56	213.44
202.45	203.04	201.01	202.33	201.25	201.93	203.2	202.34	203.27	203.04	202.85	202.48	202.73	202.65	201.42	202.29	202.62	203.06	202.34	202.07	202.09	202.05	202.24	201.58	203.09	201.73	202.34	202.51	202.15	202.65	202.77	202.6	202.91	203.18	202.77	201.99	203.21	203.21	201.95	202.75	201.84	202.46	202.57	201.53	202.46	202.38	202.9	200.82	201.9	203.53
211.67	211	212.11	211.03	211.22	210.92	211.91	211.05	212.03	211.35	211.49	212.06	211.95	212.42	211.28	211.02	211.79	211.08	211.1	211.21	210.7	211.56	210.6	211.24	210.99	212.27	211.33	211.32	211.94	211.16	211.86	211.75	212.52	210.95	210.85	211.38	212.3	213	211.16	210.83	211.44	212.29	211.56	211.96	211.11	212.28	211.19	210.79	212.81	211.95
217.95	218.55	217.47	217.33	218.64	218.43	218.65	217.4	217.58	218.09	218.24	218.25	217.68	217.01	218.18	217.6	218.02	218.06	218.14	217.46	216.73	217.59	218.29	218.14	219.01	218.89	217.87	218.38	218.27	218.22	217.61	217.8	218.55	217.3	217.41	218.08	218.67	218.37	218.88	218.81	217.59	217.84	217.83	217.76	217.26	217.53	217.83	217.86	217.71	217.41
207.56	208.24	207.64	207.39	207.99	208.58	208.35	207.6	209.19	207.01	208.4	206.79	208.04	208.32	206.91	207.55	208.21	207.11	208.96	207.2	208.67	207.58	207.72	207.86	208.01	208.02	207.47	207.47	208.33	207.91	209.09	206.37	207.5	207.52	208.02	206.72	207.75	207.45	208.42	208.81	207.73	207.68	208.69	208.49	208.19	206.23	207.99	207.75	207.32	208.04
208.04	208.02	207.94	207.55	207.29	206.96	208.19	208.12	208.16	207.56	207	207.86	207.14	207.36	206.91	207.74	207.01	207.91	207.26	208.42	207.32	208.36	207.75	208.66	208.78	207.85	207.02	208.72	208.35	208.2	208.34	208.73	207.72	207.02	207.46	207.81	207.84	207.73	207.73	208.18	206.86	207.26	207.75	208.35	208.82	208.19	207.63	208.54	208.5	207.13
211.99	212.47	211.67	212.27	211.15	211.32	212.3	212.71	212.76	213.05	212.97	211.97	211.68	212.41	210.96	213.48	212.93	212.64	212.58	213.09	212.14	211.91	212.9	211.57	212.26	213.48	211.41	212.34	211.73	211.77	212.2	211.17	213.12	211.68	212.39	212.63	212.47	212.11	212.49	212.98	212.03	212.63	211.51	211.93	212.88	212.95	211.48	212.38	213.13	213.09
203.91	205.09	205.42	204.35	203.65	204.46	205.45	205.45	205.23	204.43	204.61	204.21	205	204.18	204.54	206.11	204.76	204.3	204.84	205.61	204.89	204.7	205.11	204.01	204.11	205.32	204.73	203.21	204.82	203.38	204.28	204.67	204.94	205.97	203.71	206.01	205.34	205.34	205.3	205.57	205.29	204.91	205.4	204.02	205.97	205	203.94	204.62	205.57	203.94
215.45	216.97	216.45	217.74	217.17	216.11	216.66	217.81	215.41	216.83	215.89	217.53	217.44	217.2	215.37	217.09	216.81	216.19	217.89	216.83	217.04	217.46	218.03	216.92	216.66	215.91	216.53	216.91	218.37	215.68	216.96	217.46	216.19	217.33	217.58	216.61	216.91	217.78	216.76	217.14	216.55	216.26	217.13	216.61	216.59	217.3	216.36	217.25	217.92	216.91
194.55	195.14	195.1	195.09	195.16	195.06	194.71	194.54	194.86	195.57	195.65	194.75	195.92	194.72	194.94	193.78	195.48	195.89	194.89	194.5	195.66	195.31	195.63	195.74	196.03	195.15	193.72	196.29	194.52	194.78	194.88	195.25	195.17	194.61	195.34	194.85	195.01	195.5	195.39	194.67	194.94	195.21	194.84	194.47	193.94	196.36	194.78	195.78	194.83	195.1
203.52	205.05	203.97	203.78	203.71	203.48	203.69	203.02	203.52	203.6	204.47	203.39	204.39	203.95	203.68	203.78	204.26	203.85	203.37	203.04	203.72	203.63	204.28	202.88	202.98	204.87	203.97	203.86	203.69	204.41	203.87	204.58	204.59	203.67	204.22	203.65	204.31	204.42	203.32	204.49	204.12	202.78	203.49	202.74	204	203.09	203.29	203.28	204.14	202.35
218.07	217.56	218.29	217.3	217.31	216.86	217.45	218.09	217.23	217.08	217.94	218.62	218.46	217.37	218.07	218.83	217.42	217.7	216.72	217.75	217.9	217.49	217.33	219.06	218.66	217.34	217.82	216.85	219.22	218.08	217.45	217.35	217.56	217.73	217.6	218.47	218.48	217.16	217.34	218.19	217.28	217.66	217.27	218.77	217.14	217.36	219.33	217.29	218.15	217.22
208.35	207.99	208.16	208.45	208.99	209.02	208.31	208.9	209.45	208.85	207.88	209.23	208.53	208.89	208.53	208.62	208.89	208.53	208.38	208.29	208.54	208	208.36	209.61	209.91	209.61	207.45	208.3	209.04	208.01	209.5	208.54	208.97	208.65	208.48	208.84	208.81	209.12	209.43	208.96	209.95	209.66	208	207.08	209	208.95	208.55	207.93	209.51	209.31
209.08	210.34	209.61	209.12	209.78	209.64	209.11	207.74	209.38	209.96	208.4	209.89	209.15	208.46	209.63	208.31	210.18	208.81	209.58	209.16	209.47	209.03	208.73	209.1	209.88	209.15	210.34	209.2	209.02	209.26	208.17	209.77	209.19	209.13	210.18	208.97	209.87	209.81	209.84	208.27	208.36	209.45	208.76	209.45	209.12	209.01	210.61	209.38	209.76	209.38
203.96	203.09	202.72	203.77	203.85	204.49	203.29	204.09	204.06	203.54	204.27	202.77	202.51	203.37	203.2	203.97	203.83	204.01	203.47	203.35	203.19	202.88	204.4	203.23	204.59	203.42	203.19	202.86	202.82	204.48	203.59	203.37	203.35	203.1	203.15	204.18	203.49	203.54	203.63	204.03	203.99	203.92	203.68	203.37	203.12	203.54	204.65	203.89	204.1	203.06
209.04	208.92	209.09	209.61	208.51	207.04	207.7	208.33	208.26	208.64	208.6	209.16	208.87	208.64	209.09	208.51	207.37	208.17	208.52	208.95	208.08	209.12	207.89	208.45	208.9	208.25	207.69	209.89	207.65	208.57	209.21	208.5	208.27	207.04	207.56	208.26	208.73	208.56	208.16	208.19	208.91	209.51	207.85	209.52	208.17	207.76	207.21	208.15	207.67	208.35
207.61	207.87	207.34	208.01	207.2	208.19	208.65	207.26	208.16	208.32	207.98	208.41	207.69	209.51	208.27	207.62	207.86	208.52	207.86	208.72	208.14	207.87	208.14	207.37	207.34	207.97	208.84	207.5	207.56	208.05	208.51	207.04	207.94	207.41	206.88	207.3	208.21	208.21	208.45	208.12	208.05	208.32	207.32	207.47	207.18	208.36	207.84	207.5	208.17	208.22
217.28	217.02	217.39	217.15	217.08	217.5	218.13	217	217.11	216.81	216.94	218.5	216.82	217.19	216.84	217.39	217.64	216.46	217.79	217	218.44	216.73	217.54	217.84	216.03	216.73	217	216.14	216.65	216.14	216.51	217.32	216.63	216.74	217.31	216.85	216.8	217.35	216.8	217.14	216	216.81	216.12	217.33	218.55	217.53	216.79	216.18	217.06	216.19
206.24	205.54	206.05	207.47	204.49	206.08	204.5	204.53	205.55	205.47	204.57	205.66	204.88	205.91	206.28	205.8	205.82	205.32	205.14	205.38	205.41	204.66	204.92	205.27	205.47	207.21	205.6	205.31	204.7	206.33	205.6	205.03	206.94	206.04	205.07	205.93	204.88	205.37	205.09	205.68	204.61	205.5	206.1	205.63	206.08	204.49	204.72	206.37	206.49	206.15
211.44	210.85	211.67	211.57	212.38	211.65	211.69	212	211.69	211.94	211.8	212.53	211.62	212.51	211.32	211.93	211.6	211.96	210.98	212.56	212.65	211.02	211.12	212.47	211.45	211.53	211.09	212.09	210.5	211.69	210.65	211.59	212.32	211.52	212.12	211.66	209.8	211.22	210.84	212.15	210.99	210.77	211.68	212.25	211.99	211.68	211.28	212.45	211.75	211.66
217.64	217.7	217.08	217.12	216.66	217.24	217.26	216.53	217.46	217.66	216.97	216.28	217.06	217.9	217.39	215.81	218.01	216.59	216.18	216.65	217.09	216.57	217.02	215.87	218.45	217.85	216.37	218.06	216.89	216.19	216.22	216.89	217.61	217.7	216.86	217.53	217.42	216.8	217.61	216.46	216.66	217.24	218.42	217.02	216.44	216.39	216.76	217.46	217.4	216.05
209.81	208.71	207.8	209.19	208.7	207.45	209.36	209.35	208.72	208.55	208.73	208.97	209.45	209.2	208.51	208.83	209.85	208.7	209.08	209.28	209.32	209.15	208.51	208.89	207.25	208.88	208.75	208.36	208.93	208.18	207.68	208.21	210.19	209.36	209.92	208.69	207.85	208.86	208.47	210.2	208.11	208.93	207.45	209.03	209.28	208.77	208.06	209.76	209.31	209.32
217.07	216.39	217.65	217.58	217.63	215.73	217.77	217.18	218.87	217.72	217.13	216.26	216.19	216.85	216.67	215.19	216.81	216.49	217.38	217.4	216.81	215.81	217.41	216.78	216.9	217.72	217.58	217.17	217.3	216.39	217.55	217.13	217.14	216.34	216.2	215.43	217.19	217.42	217.32	216.84	216.73	217.29	216.73	217.35	216.59	217.02	217.85	217.07	217.3	216.76
204.19	203.95	204.24	204.19	205.08	202.79	203.47	205.6	203.99	203.48	204	204.04	204.46	203.64	203.44	203.59	204.17	202.96	203.99	204.2	204.75	204.72	204.19	203.25	203.51	203.39	205.06	203.73	203.94	204	203.36	203.78	204.91	204.67	203.15	203.98	204.85	203.76	205.23	204.46	203.16	204.02	203.72	204.57	204.03	203.64	204.22	202.8	204.52	204.07
217.08	217.51	217.22	216.16	216.74	216.46	217.44	217.07	215.36	217.45	217.05	216.59	217.59	217.27	216.54	216.55	217.42	217.83	216.97	217.46	217.35	216.82	216.93	217.58	216.77	218.05	215.36	216.02	217.72	217.32	217.6	216.91	215.54	217.92	216.82	216.36	216.77	217.19	216.12	216.22	217.17	217.14	217.09	217.6	217.05	217.94	216.36	217.79	216.35	217.36
209.04	208.45	208.25	208.87	208.68	208.82	208.14	208.35	207.87	208.48	208.39	207.61	208.5	209.54	208.55	208.17	208.72	208.59	209.09	208.59	208.52	208.95	208.23	208.33	208.76	208.76	207.54	207.34	208.44	208.06	208.52	209.98	208.92	209.37	208.13	208.39	208.44	209.47	207.62	208.51	208.91	208.9	209.33	208.41	208.65	208.45	209.53	208.49	210.59	207.5
201.34	202.98	202.28	202.02	202.2	202.07	202.8	202.11	202.44	202.97	203.77	201.78	203.07	202.35	202.17	201.76	201.72	202.09	202.31	202.42	202.26	203.12	201.6	202.43	201.38	203.09	203.72	203.16	202.47	201.73	203.33	202.35	201.14	202.15	203.34	201.85	201.79	202.67	202.59	201.84	202.09	202.94	202.72	201.22	202.74	202.34	201.51	203.03	202.28	201.91
218.03	218.64	218.41	218.17	218.15	217.33	218.26	218.45	217.49	217.68	217.19	219.01	217.11	217.65	217.45	217.71	217.93	217.74	216.96	217.38	218.46	219.1	217.1	217.3	218.15	217.97	218.26	217.58	217.22	218.09	217.4	218.21	218.17	218.18	219.49	217.31	218.73	217.79	217.32	217.43	217.43	217.89	218.45	216.98	216.95	217.2	217.94	218.09	217.89	218.06
211.03	212.6	211.24	210.95	212	212.23	211.36	211.78	211.96	212.05	212.69	211.53	211.58	211.42	210.79	212.5	211.9	211.62	212.21	211.73	212.04	211.52	212.1	211.3	212.98	212.24	211.6	211.72	211.36	211.99	210.79	211	211.03	211.11	211.43	211.59	210.65	210.44	212.36	211	211.28	211.62	210.91	212.27	212.02	212.1	210.22	211.77	211.38	210.86
200.21	199.05	200.08	199.51	200.42	200.4	199.97	200.62	201.21	199.99	200.93	200.57	198.98	200.13	200.06	200.61	199.96	199.96	200.26	200.74	199.38	201.23	200.01	200.36	199.86	200.36	200.18	201.14	200.58	200.15	201.68	199.8	200.32	201.07	201.18	200.54	199.64	199.89	200.39	201.01	200.77	201.14	202.04	199.39	199.33	200.81	200.05	200.8	200.52	200.01
212.03	210.9	212.01	212.44	211	211.43	212.02	212.13	211.96	211.23	212.06	212.09	211.87	211.54	212.49	212.04	211.52	210.87	211.69	212.62	211.16	211.35	211.45	212.23	211.88	211.4	211.9	212.33	212.26	210.98	211.13	210.36	211.22	211.83	212.83	212.63	211.11	211.88	211.44	211.43	211.35	212.41	211.27	211.05	211.8	211.08	211.13	211.98	211.28	211.07
212.74	212.92	213.18	213.38	213.54	212.74	213.02	212.2	212.56	213.7	214.23	212.48	212.75	213.01	213.4	212.97	212.81	211.66	214.17	213.55	213.58	213.95	213.13	212.46	213.78	212.77	212.61	213.07	214.59	214.44	213.26	212.16	212.94	213.52	213.46	213.59	213.68	212.91	214.1	212.97	212.84	213.11	213.73	213.78	213	213.82	213.53	212.98	212.56	212.19
194.82	195.54	193.74	194.77	194.67	194.79	194.66	194.05	194.67	193.68	194.56	193.53	195.09	193.09	194.11	194.26	194.51	193.68	193.55	195.48	193.12	193.88	195.1	193.21	194.71	194.47	194.16	194.44	192.95	194.87	193.7	193.57	193.56	193.68	194.56	193.11	193.93	194.43	194.52	193.89	194.86	193.93	193.8	193.87	195.08	194.58	193.93	194.94	194.37	193.72
208.55	208.72	207.91	207.13	207.88	208.34	205.91	208.77	208.11	208.99	207.66	207.94	207.77	207.86	208.44	207.41	208.17	206.9	209.06	208.7	208.34	208.17	208.55	207.33	207.74	206.83	208.29	207.27	207.87	207.99	207.91	207.89	206.97	207.06	207.68	207.04	206.57	207.92	207.78	207.25	208.45	207.31	206.84	207.82	208.14	207.37	206.44	208.33	208.3	208.21
207.85	207.31	207.37	207.75	206.33	207.35	207.12	207.56	208.44	207.9	207.29	207.01	207.06	205.81	207.78	208.11	206.91	207	207.87	207.56	207.13	208.22	207.32	207.38	207.07	207.11	207.12	208.26	206.97	207.01	208.47	207.35	207.19	206.96	207.3	206.56	207.45	206.76	206.32	207.73	207.14	207.06	207.99	208.07	207.75	207.46	207.14	207.39	207.37	207.15
195.41	195.41	195.41	195.98	196.25	195.94	195.5	194.19	194.95	194.98	195.4	194.52	194.55	194.81	194.45	196.32	194.87	195.33	194.75	194.91	195.55	195.18	195.91	194.76	195.84	194.25	195.66	194.09	195.65	195.36	194.68	195.88	196.49	193.6	195.4	195.84	195.16	195	194.27	194.84	195.12	194.92	194.38	195.76	196.95	195.44	194.54	195.17	194.54	196.07
207.39	207.99	208.03	207.57	207.51	208.76	208.27	207.75	206.57	207.96	206.66	208.05	208.25	208.45	207.35	208.07	208	206.24	207.84	207.81	207.18	207.15	207.99	207.71	206.99	208.02	207.68	208.41	208.13	207.27	207.09	208.52	207.38	208.44	207.84	208.94	207.74	207.76	208.3	207.87	207.26	207.45	207.3	207.55	208.53	207.78	207.38	207.6	208.25	207.89
202.13	204.02	202.88	203.71	203.42	203.2	203.81	202.88	203.05	202.47	203.23	203.01	204.27	203.01	203.35	203.81	202.22	203.01	203.19	203.84	202.53	203.19	202.22	203.46	203.27	203.57	203.92	203.75	203.31	204.6	202.36	203.38	202.62	203.2	203.83	203.39	203.45	203.03	203.18	203.05	202.63	202.94	203.77	203.21	203.89	203.43	200.95	203.27	203.48	203.03
217.26	216.41	217.63	217.64	215.3	216.5	216.37	218	217.28	216.27	216.08	218.34	217.81	216.91	216.5	216.9	217.43	216.72	216.83	216.91	217.66	216.24	216.58	217.13	217.43	218.57	216.16	216.08	216.4	216.8	217.4	216.41	217.24	217.4	217.7	216.63	217.27	217.18	217.18	217.71	216.76	216.79	216.35	217.6	216.83	216.99	216.57	217.36	217.71	216.28
211.1	211.81	211.5	212.87	212.68	212.33	211.68	212.07	211.39	211.04	211.93	212.57	211.88	211.3	211.56	212.57	211.17	211.77	211.72	211.65	212.78	210.78	211.53	211.76	209.73	211.17	211.34	210.95	211.65	212.55	212.05	211.86	210.92	210.85	212.17	211.92	212.21	212.69	210.79	212.7	211.58	211.16	212.22	211.44	212.39	212.05	211.85	211.93	211.43	211.7
211.1	211.66	211.41	211.85	212.25	211.67	210.58	211.85	211.8	212.29	211.16	211.07	211.61	211.49	211.55	210.92	211.03	211.54	212.41	210.17	211.33	210.53	211.81	211.09	212.49	212.17	212.34	213.11	212.83	212.28	210.52	212.08	210.46	212.33	210.22	212.42	211.24	212.29	211.82	211.57	211.42	212.22	211.11	212.33	211.26	211.32	211.48	212.28	211.24	211.69
213.37	211.74	213.11	212.95	212	212.44	211.83	211.54	212.44	212.44	212.67	212.76	211.18	212.58	211.82	212.46	212.72	211.93	213.14	212.95	212.74	212.77	212.86	212.4	212.28	212	212	212.25	211.62	212.14	211.39	213.75	212.51	211.2	213.47	211.94	211.68	212.27	211.84	212.82	212.7	212.25	213.07	212.09	212.82	213.27	213.78	211.83	213.28	212.87
204.03	203.86	203.33	205.15	203.18	202.56	204.03	203.96	203.67	204.38	203.49	202.98	203.49	203.78	204.08	203.97	203.01	203.31	205.1	204.63	203.2	204.4	203.8	204.42	202.56	202.5	203.44	204.08	204.44	203.6	204.15	204.73	203.08	203.95	204.01	204.72	203.2	203.86	202.79	203.16	203.56	203.16	204.49	203.16	203.74	203.34	203.99	204.3	204.45	204.28
205.89	206.04	206.43	207.38	207.25	207.33	206.47	206.51	206.41	206.78	206.83	206.71	206.63	207.07	206.25	206.21	206.73	207.17	205.79	204.91	206.4	205.14	206.68	206.26	206.89	206.7	206.75	206.36	206.67	206.58	205.99	207.34	205.57	206.6	206.43	206.54	207.02	208.45	206.42	206.49	205.69	205.33	206.34	206.66	205.36	206.21	207.37	206.43	206.32	206.79
203.96	204.46	203.74	203.01	203.66	202.4	202.41	204.02	203.14	203.23	203.4	203.34	201.91	202.52	202.81	202.37	202.76	203.76	202.85	203.72	203.86	203.96	203.5	203.44	204.42	204.37	203.33	202.53	202.86	203	202.4	202.47	202.74	203.06	203.26	203.01	202.71	203.93	203.46	202.35	202.63	203.17	204.06	203.19	202.79	203.54	203.42	203.86	203.01	203.12
204.48	204.21	204.26	205.02	204.85	205.45	204.93	204.73	203.85	205.36	204.62	204.99	204.91	204.04	204.68	204.53	205.1	204.12	205.01	205.52	204.28	205.41	205.01	204.34	204.99	205.18	204.14	206.04	205.74	204.86	204.54	205.22	203.45	204.07	203.95	204.66	204.76	205.34	205.19	203.69	204.9	204.5	205.04	204.98	204.93	203.9	204.55	204.18	205.52	203.87
207.57	207.95	208.39	207.65	207.57	207.22	207.62	207.19	207.57	207.57	207.48	207.89	207.99	207.19	205.93	206.64	208.39	207.81	206.95	207.87	207.76	206.91	207.75	207.64	207.76	206.79	207.59	207.8	206.55	207.53	207.45	207.68	207.38	209.1	206.7	207.06	207.12	208.96	206.89	208.52	206.31	206.75	207.07	207.61	207.88	207.17	207.24	207.56	208.07	207.9
217.04	216.96	218.03	216.94	218.06	217.5	218.12	217.14	217.49	216.76	218.13	217.33	217.11	216.56	216.75	217.49	217.61	216.9	217.87	216.33	217.42	217.08	218.29	216.57	217.53	217.51	216.87	217.83	217.93	216.4	216.6	216.83	215.54	216	216.95	216.92	218.01	217	216.67	216.42	217.2	215.93	216.87	217.86	217.21	217.88	217.15	216.89	217.18	217.77
209.65	209.61	210.08	209.68	209.89	209.86	208.82	209.04	209.96	209.49	208.99	209.93	209.19	210.47	210.98	209.67	209.18	208.96	208.74	210.03	208.89	209.59	209.42	209.36	209.38	210.2	207.94	210.52	209.23	209.27	209.06	209.02	209.23	208.43	207.98	208.89	209.54	208.69	208.8	209.88	209.17	208.22	210.06	209.78	209.14	208.73	210.32	208.97	209.24	210.16
203.7	203.22	204.44	203.14	203.85	202.7	202.25	202.97	202.27	203.58	203.63	203.65	202.83	202.95	202.37	202.74	202.21	202.5	202.85	204.16	203.79	202.91	203.14	203.81	204.15	202.19	202.96	202.63	203.04	204.1	204.33	203.36	202.37	203.35	201.85	203.3	202.56	203.13	202.89	203.46	203.92	202.62	203.02	202.86	203.39	203.29	202.49	203.76	202.86	203.8
199.45	200	200.52	199.74	199.91	200.86	200.19	200.45	199.53	200.74	201.06	198.96	199.42	201.05	201.25	200.84	200.77	200.69	200.51	201.53	200.21	200.81	199.75	200.42	200.38	199.37	201.24	200.52	199.9	199.43	201.03	200.49	200.34	200.54	200.44	200.64	200.91	201.4	201.47	199.18	200.82	201.14	201.5	199.68	198.78	200.5	201.58	200.87	199.73	201.27
198.55	198.77	198.28	198.83	198.71	197.61	199.3	198.57	198.46	198.09	199.99	197.19	198.16	198.15	200.74	198.4	199.25	199.49	197.16	198.63	198.95	199.13	197.59	198.34	198.88	199.53	199.71	198.58	198.9	197.85	198.52	199.17	198.85	198.42	198.7	197.7	200.41	198.28	198.88	197.59	198.6	198.76	198.73	198.36	199.39	199.8	198.94	198.42	199.66	198.78
217.98	218.28	217.97	217.85	218.28	218.16	218.58	218.22	219.05	218.09	217.26	217.38	217.43	217.58	218.48	216.73	217.37	218.18	217.11	217.68	217.9	217.95	217.24	219.38	218.23	218.35	218.29	217.51	216.9	217.69	216.71	218.86	217.71	217.68	217.28	217.85	216.87	218.03	218	216.81	216.97	217.62	217.48	217.76	217.22	218.07	217.91	218.41	218.19	217.28
202.85	204.34	204.15	203.31	203.7	204.41	202.73	203.36	203.35	203.2	204.11	203.51	203.62	202.14	202.6	202.95	203.71	204.01	202.9	203.15	202.69	203.19	204.39	203.88	204.13	203.82	203.27	203	202.49	204.07	203.49	203.96	203.87	202.1	204.35	204.07	203.17	203.53	203.06	203.46	202.12	202.98	202.91	203.82	203.52	203.61	204.93	203.54	203.17	204.32
205.46	204.92	205.7	205.69	204.15	204.89	204.68	204.6	206.21	203.92	204.93	204.98	204.32	203.64	206.05	204.46	205.52	204.59	204.16	204.75	205.1	204.16	204.06	204.65	204.09	206.36	204.52	203.99	204.42	205.02	204.98	205.73	205.81	204.18	204.21	204.94	204.47	204.98	205.32	204.29	204.98	205.06	203.83	204.04	203.75	204.97	204.94	203.35	203.8	204.92
210.8	211.02	211.11	211.29	211.06	211.08	212.08	211.73	212.5	211.68	212.6	210.84	211.24	211.15	212.09	211.84	211.65	213.01	210.63	211.81	212.35	210.63	211.56	211.55	211.32	211.47	211.22	211.89	211.54	212.15	212.7	212.69	210.67	211.6	211.54	212.32	210.78	211.53	211.15	211.13	210.92	212.07	211.02	209.89	212.61	210.66	211.41	211.42	212.15	211.84
203.73	203.31	203.16	202.93	203.71	203.19	203.7	202.65	202.79	205.26	204.18	204.16	203.69	201.85	203.1	201.81	202.98	202.98	203.58	203.55	203.33	204.05	203.46	204.27	202.6	202.78	203.35	203.07	202.88	203.43	203.42	204.79	203.51	203.84	204.28	204.12	203.27	203	203.69	203.43	202.97	203.76	203.86	203.42	201.82	203.76	203.43	204.71	203.55	203.09
213.68	214.14	214.12	213.88	213.83	213.57	213.32	214.1	213.18	213.77	214.45	213.71	214.15	212.5	214.5	214.37	213.71	214.4	213.29	214.29	213.78	213.53	214.6	214.24	214.16	214.4	212.54	213.46	213.43	214.29	212.55	214.54	213.93	213.5	213.71	213.24	213.33	214.16	214.41	213.7	214.25	213.19	215.42	213.54	212.47	213.33	212.37	213.62	214.07	213.83
208.11	209.05	210.04	208.07	207.91	209.57	208.37	208.17	208.83	208.86	208.64	209.3	208.46	208.71	207.88	208.86	208.86	208.62	208.05	208.78	208.46	209.25	209	208.28	208.19	209.46	209.19	207.65	207.95	208.32	208.67	208.8	207.58	209.57	207.76	206.9	209	208.2	207.53	209.06	208.82	208.14	208.12	208.22	209	209.48	207.97	209.5	208.27	207.97
217.16	216.35	217.43	216.9	217.03	217.23	217.1	215.8	217.62	217.55	217.73	217.5	216.86	216.5	216.83	216.23	217.38	216.78	216.47	216.4	215.59	217.07	215.66	216.82	217.34	217.24	216.02	216.92	216.34	217.47	217.58	217.41	216.82	218.19	217.51	217.96	217.17	216.08	217	216.86	216.26	216.12	217.11	218.04	216.66	216.53	217.08	217.27	216.72	216.87
207.24	207.26	207.1	208.83	207.98	208.09	208.06	207.45	208.51	207.17	208.22	206.42	206.93	208.76	208.19	207.58	208.12	208.56	207.3	208.72	207.69	208.21	206.96	208.89	208.14	207.06	207.24	208.06	208.71	208.7	208.64	207.71	208.41	208.95	207.87	206.97	208.96	208.22	207.98	208.23	208.93	207.93	207.17	207.82	207.72	208.2	208.76	207.6	208.36	208.66
199.25	200.2	199.79	199.51	200.2	199.08	199.74	199.63	199.75	199.5	198.25	199.46	198.95	200.79	197.82	200.54	199.45	200.27	199.18	200.48	198.27	200.45	199.3	199.81	199.93	199.77	199.11	200.21	199.4	199.53	198.47	199.08	199.15	200.23	198.73	199.34	199.92	199.88	199.53	199.98	199.72	200.13	200.1	200.15	199.15	199.72	200.58	199.13	199.55	199.25
199.57	199.12	198.56	199.54	198.68	198.81	199.12	198.45	198.41	199.21	198.86	199.05	199.83	199.92	199.57	199.85	199.77	198.71	198.51	199.49	198.8	199.52	199.15	199.7	198.17	199.03	199.45	199.77	199.56	199.56	199.59	198.58	200.15	199.77	199.97	199.09	199.38	198.37	199.62	199.05	198.76	199.08	199.33	200.02	198.71	198.81	199.41	199.35	199.96	199.39
216.8	216.22	217	218.09	216.54	216.58	217.28	217.29	216.36	217.99	218.12	215.93	217.51	216.11	217.7	217.1	217.36	216.33	216.36	217.12	217.41	216.63	217.63	216.53	216.96	217.37	217.04	217.35	217.45	216.11	216.51	216.01	216.65	217.47	216.34	216.61	216.99	216.04	217.95	216.82	216.98	217.31	217.83	216.75	216.82	217.68	217.3	217.36	217.62	216.93
209.09	208.67	209.93	208.63	208.69	209.28	209.77	210.08	208.56	209.44	208.22	208.5	209.14	207.83	209.29	208.89	208.54	208.05	209.14	209.2	207.94	208.39	208.47	209.02	209.17	208.8	207.04	208.94	209.54	209.05	208.25	208.95	209.56	209.27	208.78	207.91	208.53	208.15	208.76	209.34	208.44	208.23	208.66	208.35	209.74	209.93	208.8	210.13	208.37	208.16
217.41	217.14	218.02	218.58	218.73	218.76	217.47	218.13	217	218.27	217.32	218.2	218.4	217.51	217.81	217.08	217.47	218.59	217.8	218.16	218.28	217.56	218.25	217.84	217.45	217.85	217.84	218.45	217.76	217.89	218.37	217.61	218.05	218.23	217.59	217.65	217.64	218.01	217.05	218.44	217	217.13	217.31	216.45	218.15	218.3	217.53	217.76	219.36	217.84
214.84	214.24	213.32	214.09	214.51	213.32	214.34	214.01	214.24	212.28	213.82	214.24	213.4	213.05	213.47	214.07	214.26	212.92	213.93	213.61	213.61	213.63	213.49	214.16	213.74	213.79	213.53	214.45	213.1	214.19	212.48	212.27	214.47	213.63	212.94	213.84	213.2	215.03	214.95	212.41	213.27	213.38	214.01	214.36	213.24	213.78	215.39	214.03	213.92	213.99
215.59	217.52	217.61	217.06	216.49	217.6	217.92	217.76	216.65	216.65	217.36	216.84	217.05	216.27	216.7	217.79	216.97	216.21	217.4	217.75	216.63	216.7	216.09	216.77	218.14	217.58	217.38	215.89	217.46	216.22	217.09	217.81	216.6	216.57	217.61	216.66	217.61	215.73	217.83	216.78	216.95	216.68	216.81	216.35	216.95	217.23	216.74	217.29	216.91	216.73
208.07	209.46	209.48	209.09	207.48	208.34	209.03	208.7	209.09	209.26	208.72	208.62	209.03	208.83	209.53	209.38	208.5	208.19	208.5	208.86	210	209.47	209.45	208.65	208.07	209.17	209.17	208.47	209.25	207.92	208.7	209.3	208.32	208.35	209.41	208.24	208.1	209.19	208.33	208.34	208.04	209.14	208.34	209.1	209.81	210.05	208.21	208.89	209.53	208.32
208.54	208.79	208.63	208.25	208.34	208.63	208.64	209.05	208.26	208.09	209.17	209.12	209.66	208.68	208.53	210.12	208.8	207.81	208.28	208.78	209.08	207.88	208.5	208.87	208.71	207.84	209.46	208.51	208.44	208.54	208.32	209.8	208.2	207.5	208.89	208.15	209.25	208.66	209.85	208.57	209.3	209.48	208.83	208.81	208.26	207.89	208.59	207.93	208.78	208.97
204.19	203.32	203.25	204.39	203.79	203.23	203.93	203.27	203.24	203.73	203.43	203.46	204.35	203.92	204.13	203.72	203.38	203.86	204.6	204.11	204.03	204.13	203.16	202.54	204.18	203.01	204.47	203.44	205.69	203.84	204.83	203.86	205.32	204.5	204.05	204.84	202.8	203.92	204.75	204.8	203.38	203.6	204.65	203.96	204.27	202.72	204.25	204.02	203.87	204.61
203.82	204.77	203.89	202.15	203.74	203.16	203.07	203.4	203.78	203.92	203.55	203.62	203.95	203.83	204.07	203.49	202.95	203.31	203.15	202.67	202.44	203.51	204.12	204.83	203.53	204.2	203.71	203.38	204.35	203.22	204.09	202.87	202.92	202.63	202.48	203.58	202.5	203.41	203.96	203.54	203.42	203.87	204.82	201.78	202.94	204.86	203.79	202.95	202.38	203.18
212.68	212.58	214.1	211.56	211.42	211.43	212.04	212.75	213.19	212.59	212.17	212.47	212.63	212.56	211.44	212.74	212.85	213.69	211.72	211.9	211.77	211.24	213.46	213.01	212.64	212.02	212.39	211.66	211.36	213.05	212.57	212.29	211.99	211.5	212.73	211.93	213.83	211.83	212.84	213.11	212.93	211.58	211.77	212.15	212.01	211.78	211.12	213.79	211.05	211.99
217.31	216.47	216.52	216.52	216.5	215.95	216.99	216.53	216.96	216.98	216.39	216.71	216.2	217.25	217.6	217.73	218.05	216.54	215.7	217.37	215.98	218.62	217.07	216.28	217.42	217.07	216.06	217.37	218.29	216.97	216.77	217.05	216.88	216.98	217.8	216.23	216.62	216.58	216.86	216.62	217.25	217.07	217.53	216.69	216.68	217.21	215.8	216.12	216.56	217.12
217.43	216.88	217.32	216.76	216.4	216.72	217.16	216.68	217.23	216.52	216.87	217.66	217.4	216.57	216.47	217.64	217.02	216.78	216.21	216.8	216.76	217.98	217.25	217.41	216.88	216.92	216.32	216.18	216.36	216.03	217.72	216.85	217.94	216.94	216.63	217.89	216.39	216.4	217.27	216.86	218.02	217.84	216.26	217.48	217.09	216.63	215.88	216.93	216.72	217.9
200.34	199.17	199.56	200.56	199.54	198.47	199.11	199.04	199.82	200.06	199.31	200.43	199.19	199.21	198.92	199.9	200.37	199.56	199.5	199.91	199.27	199.14	200.33	199.99	199.02	198.54	199.56	198.75	198.57	198.71	199.35	200.45	199.68	199.42	199.93	199.44	198.51	200.27	199.8	198.21	198.94	200.14	199.2	200.57	199.72	199.67	200.24	199.89	199.95	198.67
216.89	217.08	216.94	217.09	217.03	218.1	216.76	215.94	217.39	217.73	217.46	216.33	216.27	217.58	216.37	216.36	216.98	216.86	217.54	216.48	217.9	217.66	217.6	216.85	217.39	216.62	216.8	216.41	217.54	216.19	217.67	216.89	216.82	216.86	216.73	217.01	216.93	216.86	217.88	216.63	217.35	217.15	217.2	216.78	217.07	216.51	217.02	216.61	217.64	216.43
216.2	217.7	216.66	217.06	217.6	215.91	216.64	217.62	218.07	217.06	216.96	216.48	216.06	216.77	217.16	216.71	217.4	216.34	217.67	217.5	216.91	216.66	216.7	216.79	216.28	217.21	216.97	215.68	216.26	216.87	217.15	217.17	217.57	216.72	216.78	217.83	216.1	217.36	217.38	217.68	217.85	218.22	215.83	217.15	217.28	217.29	217.16	216.37	217.46	216.75
203.91	204.54	205.19	204.54	204.56	203.79	204.58	203.77	206.19	204.19	205.04	205.13	206.74	204.92	204.41	205.77	204.55	204.78	205.57	202.75	203.83	204.34	204.75	205.41	204.59	204.15	205.19	204.46	203.47	203.52	204.11	205.54	204.62	204.89	203.33	205.59	204.76	204.4	204.6	204.31	204.63	204.39	204.57	203.75	202.84	204	204.36	205.31	205.88	205.68
206.26	205.82	204.59	203.59	204.67	204.54	205.42	205.41	204.28	204.5	204.51	204.52	204.74	205	205.55	203.7	204.87	203.97	204.92	203.65	205.15	205.08	203.99	206.13	204.97	205.13	205.63	205.08	205.27	204.58	205.39	205.21	205.66	204.77	205.29	205.34	205.11	203.64	204.95	204.13	205.61	204.75	204.25	204.91	205.37	204.31	204.83	204.59	206.31	205.57
203.41	203.38	203.49	203.19	202.08	203.43	203.37	203.37	203.68	203.63	203.46	202.14	203.87	203.43	203.2	203.45	204.19	202.61	202.62	203.09	203.36	203.39	203.67	203.47	203.02	202.54	203.6	202.48	203.35	202.88	203.6	203.57	202.82	202.18	201.69	202.89	203.61	203.8	202.93	203.56	202.89	203.22	202.68	202.8	203.18	203.52	203.39	202.8	203.05	203.44
207.78	207.76	208.54	209.58	208.9	208.52	208.5	208.36	208.12	208.27	209.29	209.65	209.01	209	209.32	209.39	209.37	209.42	209.3	208.47	208.69	210.17	208.23	210.42	208.29	209.27	208.31	209.36	209.75	208.67	208.15	209.29	208.84	207.47	209.17	208.24	208.65	208.75	208.97	209.48	208.74	208.75	210	209.15	209.27	208.27	209.1	208.7	209.05	208.93
208.42	208.45	208.16	208.65	208.5	208.39	209.58	209.27	208.5	209.81	209.64	208.59	209.43	208.72	210.24	208.26	208.12	208.08	208.02	209.2	209.12	208.54	209.53	208.7	209.11	208.02	207.73	208.83	207.52	208.98	208.32	209.53	208.5	209.45	207.25	209.92	208.82	209.1	210.34	209.55	210.2	208.52	208.26	208.19	207.99	209.6	208.26	208.73	208.49	208.3
212.86	211.25	211.65	210.93	211.77	210.9	211.73	211.74	210.9	212.66	210.97	212.19	211.78	211.9	213.04	211.44	212.32	212.14	212.07	211.42	211.02	212.94	211.68	210.89	212.1	211.52	212.09	211.17	211.91	211.43	212.46	212.18	211.24	211.67	211.78	211.7	211.09	211.59	211.16	210.93	212.43	212.27	211.27	212.5	211.52	211.63	211.37	210.75	211.28	211.88
201.13	198.67	200.45	198.96	198.48	199.11	199.33	199.53	199.28	197.91	199.55	198.96	198.9	200.06	198.81	197.98	200.65	199.32	199.28	199.04	200.14	198.98	199.38	198.93	199.57	198.97	198.57	199.06	199.59	199.6	199.86	197.95	200.11	199.36	199.64	198.56	199.26	200.58	200.37	199.95	198.92	200.5	200.3	199.35	198.83	199.47	199.18	199.48	198.8	198.88
206.91	207.58	209.05	206.96	207.07	207	207.64	206.98	206.63	207.66	208.88	207.27	208.74	207.8	208.51	207.32	206.72	208.09	206.92	207.3	207.43	207.56	208.01	207.09	207.54	206.34	207.56	208.44	208.13	207.19	208.6	206.71	207.97	207.86	207.29	207.88	207.31	207.7	206.88	207	208.2	207.35	207.24	207.41	208.59	207.88	207.6	207.83	207.22	208.19
205.25	204.04	205.25	204.37	204.7	204.42	204.85	203.33	204.1	205.03	204.12	204.69	204.61	204.22	205.66	205.53	204.31	204.67	205.13	204.98	204.15	204.66	205.47	204.43	204.67	203.94	205.38	204.4	205.76	204.81	205.16	204.67	205.56	205.12	204.21	203.09	204.19	204.98	204.76	204.19	205.67	205.69	204.64	205.34	205.4	203.93	205.71	204.32	205.33	204.88
217.68	217.46	216.8	218.1	216.91	216.24	215.88	217.14	216.61	216.44	217.76	215.65	217.35	215.81	217.04	217.58	217.51	217.61	217.29	215.83	217.23	216.68	216.66	216.61	216.67	217.74	217.86	217.21	216.2	215.81	215.53	216.59	216.13	216.73	218.38	217.04	217.43	217.19	217.27	217.64	216.85	217.48	217.11	216.19	217.67	217.87	216.57	216.96	216.74	216.86
204.09	203.52	204.68	203.29	202.96	204.04	203.82	203.31	203.3	203.29	202.97	203.75	204.74	203.32	204.19	202.67	203.95	202.97	203.7	204.02	203.82	201.85	204.49	203.62	203.96	203.13	203.3	204.39	202.97	203.5	204.31	203.37	203.08	203.27	203.26	203.88	203.2	203.54	202.67	203.63	203.33	203.08	202.68	204.39	202.84	202.38	203.13	203.98	203.62	204.28
194.57	195.51	195.81	195.67	196.13	195.49	194.96	194.5	194.45	194.49	194.83	195.23	194.77	195.83	196.1	193.89	195.74	196.72	194.66	194.22	196.32	194.41	194.73	194.42	195.19	195.61	194.6	195.87	194.7	195.57	194.9	195.78	195.39	196.09	196.24	195.55	195.78	195.14	194.93	195.42	196.04	195.37	195.01	194.97	195.57	194.45	195.52	195.32	196.25	194.77
213.07	214.19	212.95	214.65	214.52	212.76	214.62	214.62	214.61	213.82	214.87	213.63	213.13	213.45	214.29	214.3	213.01	213.83	214.57	213.58	213.04	213.47	211.57	214.06	214.29	214.04	213.7	212.91	214.04	213.67	214.11	214.3	213.52	213.63	213.21	214.6	214.22	213.47	215	214.01	213.86	214.51	213.29	213.25	214.03	213.65	213.74	213.64	213.91	213.16
200.2	201.28	200.02	200.21	200.21	199.92	200.43	201.23	200.02	200.04	200.09	199.87	199.19	199.77	199.67	200.95	200.53	200.93	198.32	199.94	201	200.48	200.54	200.14	200.48	200.18	200.72	201.3	199.78	201.26	199.43	200.35	201.41	200.74	200.84	201.3	201.57	200.7	199.99	200	198.9	201.36	199.69	201.09	201.32	201.11	201.25	200.7	200.85	199.65
211.83	210.96	211.35	211.5	211.58	211.04	210.6	210.97	211.28	210.57	212.34	211.61	211.64	210.45	212.31	212.12	212.29	211.82	212.57	210.82	211.31	212.07	211.72	211.18	210.96	211.34	211.77	211.84	211.14	212.2	211.02	211.95	212.9	211.48	210.95	210.74	212.54	211.97	210.51	211.53	212.98	210.98	211.91	211.9	211.42	210.8	210.39	211.13	211.16	210.78
202.96	203.04	203.58	203.47	202.37	203.05	203.23	203.94	203.58	202.9	203.73	203.42	202.34	203.07	204.58	203.35	203.1	203.88	203.53	203.38	202.84	203.01	203.89	203.72	203.43	204.29	203.42	202.51	202.8	203.59	203.17	202.66	205.28	203.61	203.64	202.38	203.32	203.81	204.08	203.82	202.72	204.32	204.02	203.75	203.24	203.16	203.81	202.72	203.61	202.73
213.35	213.44	213.92	213.76	214.22	214.01	212.98	213.51	213.74	213.46	214.26	214.94	213.46	212.91	213.76	214.17	214.75	213.83	214.02	213.65	214.93	214.11	214.21	212.69	213.85	213.37	213.34	213.46	213.11	213.27	213.16	213.69	214.23	214.82	212.84	214.74	213.02	213.32	214.07	214.13	214.29	212.62	213.96	214.71	213.09	214.15	213.42	213.55	213.91	214.29
208.75	208.24	209.12	209	209.11	209.19	208.61	208.37	208.8	209.9	208.68	208.79	209.02	209.51	209.13	209.97	208.82	209.77	209.43	209.38	208.64	209.42	208.79	209.26	209.23	208.33	209.06	208.91	208.21	208.96	208.18	209.57	209.1	209.82	209.15	209.62	208.57	208.87	208.29	208.49	209.09	209.12	209.4	208.99	209.27	208.96	208.29	208.16	210.03	207.81
201.78	203.14	202.61	201.67	203.44	201.46	203.77	202.89	203.34	202.64	202.62	203.42	202.37	202.44	201.56	201.94	201.77	201.65	203.35	202	202.71	202.87	200.36	202.61	202.74	202.93	201.84	202.05	202.71	202.6	201.48	202.87	203.34	201.38	201.81	201.96	201.9	202.17	201.85	203.92	202.15	203.03	201.94	203.6	201.62	202.05	202.42	202.76	203	202.42
206.84	206.65	207.83	208.11	207.38	207.31	206.9	206.52	208.15	207.36	206.88	207.35	207.04	207.66	207.18	207.27	207.29	208.24	208.12	206.83	209.06	208.14	207.98	207.96	207.67	206.83	208.61	207.26	206.93	206.16	207.64	206.95	207.96	205.97	208.51	208.33	206.26	207.06	207.09	207.38	207.3	209.32	207.56	207.11	206.93	208.21	207.32	208.24	207.43	207.83
210.84	211.48	211.91	212.26	211.26	211.72	211.22	212.95	211.76	212.16	211.64	212.33	211.83	211.45	211.81	211.39	212.04	212.59	211.89	210.95	210.59	210.86	211.96	211.59	211.05	211.64	212.21	211.75	210.36	212.54	211.65	211.95	212.34	212.06	211.2	211.73	212.19	211.4	211.42	210.91	213.07	211.63	212.39	212.82	212.3	212.03	211.75	211.32	211.53	210.68
207.37	207.59	208.66	207.49	208.88	208.03	208.96	207.94	208.9	208.42	208.32	208.48	209.12	209.09	207.97	208.75	208.15	209.01	208.39	208.43	208.23	209.5	208	207.72	209.07	208.72	208.22	208.32	209.14	209.37	208.85	209.35	208.26	208.66	209.15	209.19	208.34	207.19	209.15	208.69	208.5	207.72	208.68	208.23	208.6	207.93	208.98	208.33	209.83	207.88
197.91	199.17	199.19	199.98	199.31	199.63	199.12	198.63	197.99	200.5	199.11	198.77	199.75	198.74	200.31	198.66	200.25	199.35	199.62	199.01	199.46	198.61	199.72	200.07	199.88	199.49	200.41	199.47	199.74	199.65	200.4	198.78	198.68	199.29	199.37	200.03	198.86	198.23	200.55	199.48	198.12	199.46	199.98	199.14	199.75	199.43	199.18	198.9	198.62	198.8
209.01	208.82	209.06	208.78	209.32	209.82	209.35	209.07	209.47	208.4	209.13	208.98	208.6	209.9	208.92	207.92	209.15	208.57	208.67	208.98	209.55	207.63	208.81	209.48	208.68	208.15	209.21	209.73	209.5	209.26	208.62	209.28	209.71	209.08	209.73	209.34	209.11	209.38	207.77	207.89	208.3	208.58	209.55	208.48	208.2	208.88	209.45	208.77	209.1	208.39
209.25	208.81	209.86	208.44	208.71	209.02	207.87	208.94	210.17	208.97	209.12	208.29	209.06	208.79	209.24	209.83	208	208.2	209.1	208.95	207.8	207.54	208.51	209.3	208.91	208.47	208.81	208.35	208.9	208.7	208.98	208.84	208.76	209.24	208.71	208.65	209.92	208.1	208.74	209.4	208.89	209.43	208.18	209.24	209.38	209.59	209.38	209.84	207.38	208.31
211.77	211.05	212.16	212.26	212.6	210.93	210.76	211.7	211.5	211.09	210.99	210.43	212.85	212.79	210.56	212.47	211.97	212.46	211.73	212.05	211.44	211.83	211.88	212.32	211.81	212.25	211.52	212.51	212.44	211.4	211.36	211.5	212.11	212.82	211.64	212.7	211.53	211.26	210.18	211.57	211.25	211.91	210.89	211.5	212.1	210.71	210.72	212.02	211.04	211.21
205	204.55	205.2	203.73	204.8	202.77	204.93	204.73	204.04	205.64	205.7	205.57	203.92	203.83	205.09	204.67	205.4	205.6	204.06	204.45	204.5	204.78	205.5	205.17	204.48	204.02	205.22	205.06	204.52	205.89	205.02	204.28	204.26	204.7	205.98	204.94	204.51	204.43	205.63	204.63	205.28	204.68	204.96	204.74	204.29	204.68	205.21	204.1	205.7	204.93
203.53	204.1	203.53	203.88	204.77	203.98	203.19	204.56	203.91	202.85	202.7	204.61	204.27	203.08	203.03	205.15	202.39	204.7	203.06	204.37	203.17	203.75	203	202.78	203.83	203.23	203.15	203.67	203.58	203.04	203.25	204.21	203.16	203.43	202.41	203.43	203.09	204	203.87	204.24	202.86	204.42	204.12	203.24	203.12	202.85	202.99	203.65	203.27	203.66
208.81	208.64	208.72	206.58	209.09	209.18	207.85	208.75	208.03	207.26	207.9	209	208.3	208.57	208.39	209.15	208.18	209.14	208.89	208.85	207.98	207.8	208.85	207.47	209.13	208.38	208.31	208.23	208.34	207.52	207.81	208.67	209.01	208.41	208.7	208.18	208.46	208.31	209.2	209	208.54	208.67	208.94	207.51	205.97	208.83	208.48	209.19	209.02	207.74
206.83	206.01	206.58	206.17	205.81	206.2	206.56	206.25	206.86	206.57	206.66	206.18	205.84	206.48	207.41	206.74	207.2	205.95	206.86	206.76	206.39	205.58	206.8	206.44	207.65	207.41	205.94	206.67	206.91	206.35	206.68	206.42	205.91	206.35	207.03	206.14	205.92	206.19	205.98	205.98	207.17	206.54	206.67	206.57	206.12	206.19	207.13	206.33	204.92	205.36
208.67	207.66	208.26	209.97	208.79	210.02	209.11	208.82	208.95	208.13	208.78	209.25	208.92	207.45	208.54	209.09	208.72	208.51	209.34	208.66	207.77	208.83	207.85	207.72	209.71	209.46	207.73	208.09	208.42	209.33	208.52	208.83	207.77	208.65	208.13	209.25	208.21	208	207.88	209.08	208.88	208.35	208.14	208.63	208.77	209.12	208.67	208.85	208.78	209.26
202.71	203.85	201.72	202.88	203.41	203.5	203.16	203.69	203.65	202.72	203.01	204.51	203.27	202.8	201.98	202.61	203.22	203.01	201.46	203.43	201.93	202.84	203.85	202.57	202.72	202.33	203.34	203.02	203.52	202.91	202.23	203.02	203.2	203.07	202.52	202.82	203.55	203.89	204.31	203.1	202.58	203.05	202.96	203.42	203.36	203.35	202.69	202.64	202.53	202.9
202.98	203.17	203.56	203.27	204.02	203.51	203.11	202.14	203.57	204.14	203.16	202.55	202.5	201.83	203.64	204.13	202.84	203.43	203.09	202.63	202.42	203.69	202.51	202.02	203.56	202.91	202.19	203.53	204.18	203.15	203.64	203.19	203.18	203.95	204.09	202.72	201.92	203.16	203.6	203.02	203.56	203.53	204.82	203.23	203.84	203.18	202.71	204.94	202.74	203.18
213.41	214.23	212.92	213.31	212.58	213.75	214.85	213.32	212.27	213.23	214.19	213.9	214.79	212.53	213.02	214.2	212.92	212.85	213.39	212.43	212.22	212.57	212.36	212.63	213.81	213.13	212.61	212.27	213.67	213.43	212.3	212.88	212.04	212.76	213.83	213.14	212.37	211.88	212.29	213.33	213.33	212.56	213.2	211.99	212.42	213.76	213.15	212.12	212.58	213.56
200.87	200.44	201.12	201.22	200.28	199.76	200.03	200.6	199.77	201.09	200.38	201.78	200.17	200.63	200.98	199.39	199.67	200.57	199.89	200.67	201.27	200.47	200.79	200.46	199.9	200.23	200.93	200.56	200.23	201.24	200.63	200.98	200.97	201.6	200.21	199.68	201.4	199.8	201.34	200.2	201.43	200.57	200.61	201.13	201.07	200.17	200.5	199.37	201.21	200.65
199.96	200.56	200.12	201.39	201.01	201.17	199.75	199.94	200.01	201.62	201.27	200.11	200.64	201.22	201.18	201.65	199.91	200.95	199.72	200.45	200.25	201.09	199.28	200.61	200.96	201.13	199.85	200.63	200.08	201.56	199.84	200.78	201.12	199.85	200.75	200.15	199.88	200.59	200.62	200.39	200.58	201.98	201.19	199.72	201.68	200.5	199.37	200.19	200.3	200.39
217.81	218.11	217.67	216.63	217.53	217.61	217.83	217.6	218.52	217.35	217.71	218.67	217.98	217.86	217.15	217.55	217.39	218.78	218.8	217.92	217.38	217.17	219.26	219.26	218.35	216.98	217.77	218.39	217.91	217.57	217.67	217.65	216.95	218.51	217.82	217.1	217.91	217.77	218.68	216.94	217.05	217.77	217.28	217.94	217.28	218.27	217.86	217.67	217.21	218.04
209.77	208.75	208.27	209.57	208.85	208.19	208.64	208.48	207.89	207.8	209.21	209.13	208.14	208.06	208.63	208.01	209.3	207.67	208.17	208.71	207.76	208.04	209.74	208.08	209.12	208.82	209.12	209.57	209.85	208.27	207.89	209.11	209.35	208.77	208.83	209.17	209.71	208.04	207.85	209.79	208.71	207.87	208.31	207.75	209.76	209.64	209.38	208.82	207.3	208.99
210.77	208.53	209.65	209.42	208.87	209.68	209.96	209.66	210.3	209.63	209.47	209.7	209.74	209.02	209.07	211.34	209.5	209.42	210.68	209.43	209.16	208.89	209.5	210.03	210.35	210.15	209.35	210.26	210.72	209.94	209.04	209.24	209.14	209.15	209.14	209.58	209.79	209.6	208.55	209.48	209.61	210.35	209.79	211.29	210.05	208.8	209	209.78	208.66	209.43
203.52	201.92	202.31	203.43	204.46	203.01	203.19	202.94	203.29	203.82	204.54	203.37	203.24	202.67	204.54	203.52	203.93	203.3	203.42	202.65	203.06	204.4	202.41	202.92	203.7	203.88	203.41	203.76	204.2	203.96	202.14	203.05	202.35	203.43	204.31	202.66	202.68	203.77	203.05	204.66	202.9	203.77	203.84	203.18	204.11	203.92	201.77	203	204.2	202
194.45	195.02	195.42	195.05	194.61	195.02	195.26	194.09	196.07	195.59	195.07	195.3	196.23	196.04	194.62	195.07	195.21	196.05	195.68	194.68	193.55	195.43	195.05	195.31	195.77	195.38	194.7	194.19	195.07	194.67	194.6	194.82	194.7	195.93	195.38	194.59	195.49	195.51	194.66	195.16	195.46	193.93	195.55	194.66	194.54	195.56	194.71	195.57	193.85	196.04
200.23	200.92	201.63	201.38	200.88	200.83	200.3	200.98	201.41	200.16	202.2	199.52	202.6	201.43	201.48	201.15	201.39	201.38	200.95	200.65	200.51	201.72	202.02	199.81	200.96	202.06	201.69	200.69	201.11	200.68	202.57	200.42	200.33	201.43	201.41	201.54	201.44	200.11	201.55	201.94	201.52	200.98	202.12	200.49	202.48	200.77	201.67	201.08	200.85	201.5
204.74	204.53	205.16	204.71	204.65	204.52	204.28	203.9	204.92	203.6	204.64	204.19	204.08	204.27	205.4	204.44	202.5	204.47	204.26	204.75	204.63	204.5	204.08	204.17	205.54	203.95	203.63	205.55	204.87	204.28	203.06	205.15	204.75	205.17	205.17	204.26	203.86	203.89	204.28	204.38	205.39	203.94	205.03	204.97	204.86	204.51	203.91	203.8	204.95	203.5
203.34	204.43	205.42	204.79	204.49	204.95	205.22	204.92	204.78	206.29	204.71	205.37	204.08	205.81	202.92	204.98	204.29	205.59	204.13	204.85	204.19	205.65	205.26	205.46	203.07	205.44	204.76	203.61	204.11	205.13	204.34	204.72	205.81	205.6	205.13	203.77	204.98	205.1	204.76	205.09	204.67	204.37	204.79	204.6	205.21	205.41	205.95	204.42	204.56	204.36
207.42	207.78	207.64	207.54	208.29	207.38	208.57	207.9	208.17	207.89	207.63	208.6	206.64	207.92	208.61	207.53	208.05	208.41	209.57	209.33	207.21	208.52	207.65	207.63	207.53	206.89	207.21	208.59	207.97	206.89	207.55	208.14	208.36	207.69	208.24	207.95	207.76	208.4	206.74	207.07	207.5	207.86	208.15	207.39	207.38	208.21	207.46	208.19	208.86	207.21
198.9	201.01	198.79	198.4	199.28	199.57	198.85	199.26	200.83	199.21	199.13	198.98	199.15	198.93	199.64	199.45	198.48	199.15	198.86	199.07	199.34	200.26	200.16	199.87	199.68	199.84	200.19	200.16	199.22	199.13	198.86	199.8	200.07	199.71	198.58	199.82	198.89	198.87	199.72	199.03	198.82	198.62	199.33	200.72	198.75	198.2	200.09	198.85	199.45	199.43
207.9	208.94	207.77	208.68	207.75	208.33	207.96	207.82	207.96	207.31	207.95	208.9	207.8	209.25	208.59	207.42	207.82	209.26	206.77	207.54	208.22	207.33	208	207.82	206.15	207.42	206.48	207.08	207.04	208.8	208.12	208.49	207.59	209.46	209.24	208.54	208.69	207.89	207.16	208.26	208.14	206.66	208.62	207.77	206.91	209.67	208.49	208.13	207.97	208.79
204.29	205.36	205.08	204.65	205.02	203.51	205.56	205.08	204.29	204.84	204.48	203.49	205.37	205.41	205.26	204.53	205.17	206.56	204.23	205.48	204.58	204.93	205.02	204.54	204.31	204.82	204.31	204.58	204.44	204.47	205.29	203.74	204.16	204.9	204.74	204.2	205.19	204.92	202.9	205.41	204.92	205.23	204.22	205.03	204.58	205.57	203.74	205.01	204.98	205.4
208.47	209.37	209.02	208.58	209.09	208.84	209.08	208.16	208.7	208.17	209.97	208.89	208.94	208.84	209.29	208.04	208.99	208	208.89	209.02	208.92	208.53	208.59	209.08	209.24	209.68	208.97	209.39	208.37	208.19	208.46	208.63	210.49	209.21	209.28	207.86	209.1	208.63	208.07	209.58	208.34	209.37	208.72	209.47	207.78	208.5	209.4	210.06	208.47	208.97
215.92	216.79	216.75	216.74	216.9	217.37	217.65	218.25	218.53	216.88	216.71	217.48	217.39	216.54	218.22	216.32	218.12	216.57	217.46	216.07	216.83	217.46	217.49	216.96	217.11	216.96	216.88	216.3	217.48	215.96	218.21	218.44	215.21	217.76	216.02	217.22	217.05	217.27	216.11	216.76	217.28	216.13	216.57	217.12	216.56	216.88	216.93	217.07	217.1	217.93
203.85	202.33	203.23	201.96	202.65	202.44	203.87	202.75	203.31	203.74	203.31	203.19	202.92	203.58	201.88	202.59	202.8	203.26	203.62	203.14	204.65	202.43	203.97	203.56	202.87	203.23	204.39	203.57	203.85	203.19	204.75	203.28	204.2	203.77	203.25	204.19	202.52	203.28	204.09	203.96	202.71	203.56	201.94	203.71	202.84	203.18	203.07	202.59	203.77	203.29
203.06	202.73	203.89	204.49	204.07	202.9	204.23	202.31	204.42	203.92	204.36	203.86	203.87	204.42	203.5	204.06	203.71	203.44	202.82	202.61	203.52	204.09	204.71	204.59	203.75	203.77	203.67	204.33	203.99	204.28	203.41	204.67	201.99	203.16	202.68	203.88	203.02	204.42	204.37	204.32	203.8	202.58	203.74	203.03	203.75	203.17	203.99	204.11	203.39	204.67
203.94	203.86	204.06	203.11	203.76	204.13	203.92	203.19	204.09	205.25	203.65	203.51	203.81	204.94	203.51	203.87	204.56	205.35	204.86	203.13	203.77	203.74	203.89	203.72	203.28	203.77	203.68	204.45	204.28	203.53	203.79	205.03	202.83	204.85	204.4	204.22	204.63	203.5	203.89	204.62	204.04	203.99	203.76	204.35	203.49	203.44	204.93	204.27	206.01	203.89
206.97	207.02	207.8	208.6	207.79	207.44	208.1	207.92	208.57	207.32	208.4	207.77	208.63	207.24	207.86	208.34	208.64	207.24	209.62	207.63	207.32	207.2	207.31	207.37	207.02	208.59	207.59	207.17	206.64	208.35	207.11	208.8	207.26	208.59	207.47	207.79	207.2	207.26	207.54	207.61	207.82	207.59	208.4	207.99	208.24	208.13	207.59	207.05	207.35	206.97
208.58	208.1	207.04	206.75	207.01	207.59	208.5	207.82	207.9	208.31	207.19	207.9	206.93	208.09	207.75	208.56	207.6	206.83	207.39	209.25	207.41	207.09	207.12	209.05	207.88	207.48	207.4	207.54	207.96	207.07	207.28	207.32	208.33	207.84	207.21	207.76	207.74	207.75	206.51	207.44	208.55	208.46	207.37	208.39	207.05	207.93	206.9	206.75	208.21	208.24
196.1	196.2	195.15	195.96	196.34	194.93	194.84	195.01	194.92	195.79	196.07	195.87	195.6	196	195.46	195.04	195.55	194.73	194.82	195.85	195.64	194.27	195.46	195.17	195.54	194.23	194.86	195.16	194.81	194.15	195.57	195.4	195.18	194.84	196.07	194.67	194.43	195.06	195.28	195.53	195.39	195.3	194.24	195.66	195.05	195.23	194.85	195.21	194.38	195.56
211.26	210.92	210.78	211.41	210.78	213.49	211.16	211.72	211.07	211.68	210.77	211.64	211.88	211.61	211.86	212.57	210.65	211.5	211.2	212.8	211.58	212.27	211.99	211.09	211.74	211.59	210.96	211.32	212.84	211.26	211.91	210.89	211.39	212.04	211.25	210.54	211.39	212.78	212.05	211.32	211.19	211.67	212.18	211.15	212.71	211.29	211.54	211.32	211.52	211.42
207.79	208.13	208.46	208.61	207.53	207.8	207.91	207.99	207.51	207.27	207.55	208.3	208.02	206.86	207.91	208.06	207.32	208.58	207.96	208.5	208.26	207.8	207.94	207.28	209.13	207.7	208.38	207.48	208.2	208.18	207.72	208.02	208.18	207.5	208.81	207.19	207.6	207.19	207.55	208.68	207.82	207.83	207	208.08	207.28	208.61	207.74	207.48	207.53	209.1
206.3	208.43	208.79	207.67	206.79	208.43	207.26	208.8	208.19	206.78	209.06	208.06	207.33	207.27	207.1	208.9	208.16	207.23	208.01	206.91	208.02	208.48	208.99	208.28	207.21	206.68	207.99	207.47	207.23	207.97	208.04	206.43	207.42	206.8	207.87	207.02	207.82	207.12	208.2	208.23	207.75	207.29	208.39	207.44	207.43	208.33	207.38	207.79	209.29	207.61
209.93	209.34	209.55	209.74	209.76	210.38	210.2	209.98	209.75	209.91	208.65	210.14	210.4	211.13	208.73	210.27	209.64	209.52	209.71	208.83	210.7	209.2	209.47	209.75	210.45	210.34	210.52	210.42	208.84	210.28	208.78	210.39	210.27	209.71	209.58	211.14	209.33	208.01	209.28	210.05	209.48	209.94	209.05	210.94	209.76	209.77	209.68	209.56	209.72	209.51
208.67	208.69	207.5	207.87	207.97	207.72	207.76	206.58	206.98	206.88	208.66	207.66	207.36	208.71	208.03	207.63	207.46	206.9	207.91	208.73	207.57	207.88	207.2	208.65	208.34	208.4	207.96	209.8	206.76	207.93	207.26	206.7	207.25	207.96	206.6	208.32	208.15	207.81	208.55	207.82	207.16	207.97	208.14	208.45	207.76	207.5	207.39	207.45	207.52	208.52
204.53	203.95	203.8	203.6	204.76	203.96	204.1	204.46	203.7	205.91	203.48	204.27	204.31	204.58	203.45	204.69	203.89	203.11	204.12	205.12	205.01	205.37	204.74	203.36	204.32	203.97	203.48	204.45	203.83	203.98	202.54	203.38	203.97	204.59	203.99	204.45	203.71	204.15	203.62	204.1	202.77	204.32	203.59	204.68	203.22	204.92	204.18	203.03	203.75	205.04
211.88	211.75	212.8	211.34	212.51	211.78	210.43	212.94	212.16	211.09	212.69	212.45	212.43	211.43	211.08	211.74	211.65	212.69	212.96	212.07	212.92	212.36	210.76	211.83	211.98	212.34	211.57	211.91	212.91	212.01	211.38	211.95	212.12	213.72	212.27	211.9	212.11	211.63	212.2	211.09	212.19	212.46	210.92	211.06	211.27	212.48	211.15	211.46	211.12	212.55
206.55	207.26	208.4	208.46	207.64	207.45	207.05	207.25	208.45	208.08	206.9	208.25	206.75	208.93	208.22	207.65	206.63	208.88	208.69	207.92	207.16	207.78	207.94	207.54	207.47	207.93	207.14	207.06	208.56	207.28	208.79	207.73	207.3	208.23	207.47	207.84	207.46	207.12	206.96	207.25	207.17	208.2	207.48	206.66	208.52	207.67	208.3	207.29	207.74	206.81
217.24	217.65	216.68	216.96	217.63	217.72	216.85	216.91	217.28	216.94	216.78	217.03	216.87	217.09	218.08	218.35	215.34	217.16	217.65	217.79	217.25	217.4	216.39	216.32	216.83	217.11	216.99	216.58	217.79	216.33	215.67	217.76	217.3	217.1	216.35	215.62	217.39	216.91	217	217.75	216.53	217.72	215.25	217.63	217.08	217.65	215.9	218.14	215.46	217.54
216.85	217.61	216.28	216.61	216.64	217.14	216.57	217.68	216.97	217.3	216.99	216.52	217.26	217.66	216.53	217.99	216.66	216.78	217.2	217.37	217.26	217.97	217.34	216.58	216.93	216.58	217.57	215.76	216.29	216.32	216.59	217	217.79	217.64	217.36	216.46	216.93	216.59	217.12	216.59	217.02	217.22	217.85	217.94	215.72	217	216.77	216.84	217.48	217.16
212.38	212.22	211.96	212.49	212.81	210.51	212.23	210.71	211.88	210.87	210.72	213.02	211.91	211.6	212.05	211.83	211.82	211.72	211.41	212.1	211.38	211.54	212.13	212.2	212	212.09	210.08	211.17	212	212.54	210.99	211.83	211.65	212.11	212	211.8	212.57	210.44	212.05	212.89	211.8	212.21	212.87	211.48	211.24	213.47	211.6	212.49	211.12	211.97
206.22	203.65	205.56	203.82	204.96	204.07	204.41	203.86	203.51	203.93	204.84	204.6	203.83	205	205.89	204.96	205.04	205.28	205.11	204.8	204.16	204.04	203.9	204.85	204.9	204.72	204.62	204.87	204.29	203.25	204.38	205.95	203.79	203.95	205.34	205.21	204.96	204.65	204.33	204.99	204.29	204.88	203.51	204.01	204.49	205.35	203.83	204.91	204.26	206.01
209.32	207.44	207.68	208.31	208.2	207.66	207.66	208.02	207.25	207.07	209.04	206.77	207.85	207.71	208.53	208.48	207.66	207.24	207.01	207.74	208.67	207.21	208.78	208.88	206.95	207.91	208.19	207.88	207.94	208.18	207.38	208.37	209.31	207.53	206.85	209.07	208.75	207.41	206.99	207.96	207.88	206.92	207.71	207.03	207.76	207.95	208.55	208.91	208.43	208.9
212.48	212.25	210.69	211.4	212.6	213.19	211.64	212.63	210.54	211.85	211.62	211.35	211.43	211.16	211.79	210.75	211.62	212.29	212.05	212.16	211.9	210.24	211.72	211.64	212.09	211.81	211.89	212	211.23	211.45	211.64	212.03	211.43	211.22	212.25	210.75	210.98	210.92	211.62	211.87	212.07	211.93	211.3	211.81	211.02	212.19	210.93	210.95	210.95	211.55
207.12	207.33	208.7	207.5	208.6	206.92	208.22	207.86	208.26	207.93	207.6	208.85	208.08	208.51	207.81	208.7	207.49	207.42	208.12	208.64	207.49	207.63	208.56	208.19	207.86	208.82	208.25	207.11	208.63	206.79	207.09	208.19	206.79	208.36	207.16	207.1	206.89	208.54	208.49	207.99	207.34	206.48	208.32	208.18	206.52	207.91	208.33	207.57	207.69	208.23
212.26	212.22	213.66	212.65	211.67	213.52	212.68	212.18	212.38	212.66	212.87	211.96	212.28	212.63	212.99	212.45	212	211.73	212.4	213.1	212.86	212.81	211.77	213.11	213.17	212.43	211.25	212.32	212.19	212.43	212.82	211.29	211.76	212.45	212.38	212.17	214.08	212.72	212.27	211.98	211.32	212.6	212.47	211.18	213.26	211.5	211.85	212.58	213.8	212.56
200.22	200.29	201.12	199.67	201.45	200.59	199.57	200.7	200.47	199.75	200.28	199.95	200.74	200.06	200.3	200.06	200.8	201.39	200.43	199.47	201.2	200.34	201.68	199.68	200.43	201.25	200.59	199.21	199.89	200	200.24	200.7	200.56	199.92	199.88	199.64	199.4	199.11	199.69	200.27	200.57	200.93	201.25	199.38	199.96	200.82	200.42	199.09	200.9	200.37
216.84	216.67	216.56	216.42	217.26	217.53	215.49	216.95	217.07	216.48	217.19	216.52	216.1	216.44	217.69	216.14	217.49	217.18	216.13	218.06	216.83	217.64	216.76	216.88	217.01	216.95	216.2	216.54	215.5	217.46	217.21	216.99	217.29	218.24	216.59	217.31	217.36	216.72	217.34	217.41	217.43	217.21	217.9	215.74	216.19	217.08	216.9	217.19	216.61	216.76
202.49	202.05	203.38	202.7	201.79	202.33	202.95	202.72	203.11	202.71	202.9	202.86	202.24	202.25	202.15	202.67	202.62	201.98	202.98	202.09	202.55	202.27	203.04	202.5	202.26	202.52	201.94	202.58	201.78	202.71	202.77	201.93	202.72	202.44	201.81	203.86	203.47	202.83	202.74	202.69	202.09	202.81	203.65	201.38	203.43	202.99	203.52	202.25	202.9	202.72
208.71	209.04	209.67	208.83	209.66	208.55	209.38	208.33	208.1	209.81	208.48	208.22	208.41	209.23	208.11	207.8	209.22	208.42	208.11	208.93	208.01	209.03	207.5	209.4	208.18	210	209.94	209.51	209.1	208.08	208.99	207.86	209	209.68	208.9	208.74	208.71	208.7	209.92	209.47	208.55	208.67	208.82	208.91	208.47	209.37	209.49	208.04	208.23	209.14
208.03	207.64	208.21	207.44	208.53	207.79	208.04	207.63	207.34	207.26	205.94	207.16	209.54	208.31	208.35	209.14	207.73	207.87	207.22	207.91	208.48	207.88	207.54	208.21	208.04	207.37	207.31	208.43	207.01	207.69	207.8	207.83	208.38	208.05	208.65	207.39	207.79	207.32	207.02	208.86	207.84	207.53	207.38	206.79	208.43	207.35	207.32	208.63	208.29	207.9
208.79	208.94	208.88	208.78	208.66	208.57	206.63	208.47	208.38	207.53	208.21	208.7	208.73	209.24	208.53	209.02	209.26	208.7	209.19	208.75	208.65	208.93	208.42	209.48	208.92	209.08	208.81	209.71	207.4	207.4	208.68	209.48	209.17	207.17	208.78	208.14	209.21	209.51	209.43	209.13	209.89	209.81	208.49	209.67	207.5	208.81	208.75	209.7	208.64	208.73
200.42	201.59	200.15	201.06	199.98	199.81	200.05	200.04	200.69	200.41	201.15	198.68	200.17	201.03	200.6	200.4	198.86	201.09	200.57	200.85	200.83	200.36	201.13	200.56	200.62	201.57	201.24	199.89	199.27	199.88	199.34	199.6	199.24	199.82	201.46	200.6	200.35	200.98	200.32	199.26	201.13	200.59	200.17	199.83	200.64	200.32	201.01	200.34	201.86	200
204.12	203.71	204.67	203.36	203.7	202.97	203.46	203.9	204.7	204.33	204.55	203.82	204.16	203.17	204.35	203.46	204.48	203.88	204.55	204.09	203.87	204	203.97	203.44	203.72	203.82	203.5	204.18	203.14	202.78	204.16	204.14	204.17	204.41	204.9	204.37	203.2	202.9	204.62	204.13	204	203.3	203.81	204.15	202.74	203.72	202.91	204.7	204.55	203.87
204.39	204.07	204.84	203.63	203.79	203.48	203.78	204.24	204	204.34	202.98	204.6	204.75	202.57	203.95	204.96	204.27	204.1	204.82	203.91	204.21	204.11	203.73	203.38	202.77	203.79	203.58	203.91	203.65	202.79	204.97	204.17	204.56	203.01	204.2	202.96	202.17	204.29	204.87	202.9	204.91	202.48	204.81	204.6	203.02	203.88	203.59	204.42	204.34	203.47
203.25	203.45	203.61	203.7	203.58	204.8	202.44	204.73	203.76	202.93	204.96	204.12	204.06	203.27	204.3	202.94	204.57	203.99	201.98	203.49	203.67	202.46	203.77	204.13	203.76	203.6	204.67	202.91	202.61	203.9	203.25	203.49	203.04	204.59	203.62	203.04	203.72	203.96	203.36	204.74	203.68	204.62	204.59	203.62	204.08	203.3	203.8	204.08	203.22	202.72
217.1	216.08	216.24	216.93	216.83	218.16	216.88	216.24	216.44	217.61	216.88	216.76	216.93	216.78	217.51	215.14	216.43	217.24	216.99	217.27	216.82	216.21	216.36	217.35	216.76	216.63	217.54	217.8	215.87	217.57	216.59	216.69	216.36	217.51	217.52	217.26	216.59	216.44	216.66	216.65	216.3	216.79	217.32	217.43	216.99	216.98	217.28	216.74	216.89	216.72
211.13	211.74	211.32	211.5	212.27	210.68	211.13	210.99	213.23	212.12	212.48	211.67	212.2	211.34	212.45	212.92	212.37	213.19	211.55	211.44	211.71	211	211.87	211.65	210.18	211.48	210.82	211.11	211.04	211.91	211.74	212.03	212.08	211.18	211.79	211.38	211.58	211.82	212.39	210.99	211.86	211.8	211.48	213.15	211.34	211.87	210.71	212.1	212.32	211.36
203.85	203.56	204.62	203.63	202.35	202.82	203.12	203.33	202.88	203.65	204.36	202.43	203.81	203.55	204.19	203.92	203.32	203.87	204.41	205.2	204.02	202.92	203.09	204.88	203.77	202.22	203.56	203.7	202.81	205.14	204.55	203.72	204.51	204.26	204.21	203.24	203.99	203.95	203.06	203.04	204.97	204.08	203.87	204.9	204.55	203.16	202.05	203.5	204.15	204.75
206.14	206.59	206.73	206.87	206.19	207.34	205.61	206.65	204.78	206.29	206.22	206.5	205.36	206.89	205.83	206.89	205.53	205.43	206.31	205.47	206.04	206.65	205.7	206.14	206.24	207.11	207.17	206.9	207.02	206.9	205.77	206.81	207.22	207.57	207.01	206.22	206.34	205.66	204.82	206	206.26	206.18	205.1	205.79	206.84	206.74	207.04	207.5	205.86	207.28
204.87	203.85	204.5	204.44	202.84	204.54	204.27	204.9	204.22	203.58	203.74	204.07	202.6	203.88	204.26	204.21	203.03	203.96	203.96	204.31	204.23	203.72	204.81	202.96	203.44	203.19	204.42	202.92	205.33	203.26	203.3	203.49	203.58	203.54	203.54	203.71	204.45	202.57	204.38	204.5	203.13	203.99	204.68	203.68	204.25	203.79	203.39	203.96	203.83	203.96
212.84	211.35	210.87	212.84	213.85	212.92	212.65	211.79	211.82	211.61	212.5	211.27	211.87	211.93	213.29	211.04	214	213.93	210.98	212.89	211.24	211.09	211.91	211.08	213.38	212.24	212.85	212.15	211.79	213.31	212.47	212.64	212.17	212.92	212.51	211.74	213.15	211.22	211.31	212.96	212.03	211.93	211.94	211.72	212.35	212.12	212.45	213.16	212.67	212.47
204.88	205.66	205.36	205.18	204.84	205.09	204.85	206.92	207.18	205.67	204.99	205.85	204.57	205.83	205.56	205.54	204.57	205.77	204.74	203.13	205.91	206.58	205.05	205.44	205.79	206.22	206.33	207.38	206.47	205.28	206.34	205.76	205.88	205.07	205	206.49	206.33	205.81	204.99	206.4	204.99	205.47	205.64	206.64	206.61	206.33	206.46	206.17	205.42	205.41
201.62	202.14	202.22	204.05	202.85	202.39	202.12	201.83	201.85	201.82	202.08	203.21	202	202.48	202.22	201.93	202.67	202.44	201.86	202.67	201.83	202.9	202.52	200.8	202.74	202.77	203.16	202.23	203.53	203.42	202.13	202.62	202.73	202.61	202.05	202.61	202.21	202.44	202.51	202.46	201.79	202.28	201.62	201.32	202.16	202.13	201.82	202.35	202.95	202.03
217.26	216.18	217	216.64	216.27	217.21	217.34	216.92	215.23	217.28	217.85	217.73	216.71	216.83	216.95	215.94	216.88	216.8	217.39	216.58	216.84	217.58	216.66	216.8	217.4	216.96	217.73	217.39	217.33	215.94	217.52	216.37	216.9	215.85	216.82	216.71	217.11	217.43	217.48	216.31	216.47	217.06	216.12	217.78	216.43	216.75	215.61	217.56	217.77	216.39
209.41	208.2	208.78	208.33	209.27	208.22	208.4	208.26	208.73	208.72	209.26	208.57	208.55	208.41	208.79	208.79	208.51	209.19	208.36	209.36	208.33	210.05	208.85	207.69	207.33	208.98	209.44	209.6	208.68	208.78	209.23	208.8	209.25	209.1	208.25	209.1	208.99	208.08	208.04	209.24	209.31	208.38	208.68	208.88	208.05	208.12	209.45	208.6	208.2	209.4
199.67	200.15	200.32	200.98	199.81	199.98	199.55	199.15	199.37	200.71	199.45	199.13	199.77	199.8	200.47	200.18	199.82	200.63	200.34	200.17	199.43	199.54	199.36	200.09	201.2	200.92	201.69	199.51	200.44	200.79	200.64	199.27	199.67	200.22	199.32	199.79	199.85	200.98	198.88	199.75	200.33	200.08	200.17	200.47	199.58	200.22	200.56	199.29	201.57	199.57
209.97	210.84	208.9	210.01	210.62	209.5	209.52	209.67	210.05	210.74	209.59	210.09	209.53	209.45	210.1	209.53	210.34	209.27	210.09	210.81	209.87	210.07	210.55	209.51	209.01	208.89	209.95	210.04	209.31	210.25	210.19	209.75	209.33	209.38	210.31	210.09	209.27	209.01	209.03	209.03	210.06	208.88	208.19	210.05	209.42	209.26	210.25	209.36	209.66	210.51
199.81	199.29	198.07	200.21	199.39	198.93	200.65	199.61	199.44	199.29	199.02	200.33	200.21	200.22	199.63	200.1	200.16	199.22	199.21	199.68	199.57	199.35	199.2	198.94	199.5	200.38	199.01	200.2	199.64	199.59	199.26	199.67	199.66	199.57	199.74	200.4	200.39	198.84	199.51	198.74	199.42	199.91	199.01	198.59	199.91	199.71	199.65	199.39	199.43	200.14
203.65	203.36	203	203.66	203.85	203.13	202.67	203.6	202.57	203.3	203.4	203.45	203.12	203.74	203.56	202.14	203.99	202.7	203.8	202.03	203.1	203.5	203.61	203.58	203.09	202.16	204.3	204.25	203.93	203.83	203.61	204.37	203.43	202.48	203.05	203.31	203.22	202.74	203.55	203.14	204.22	202.61	204.67	203.89	202.7	202.5	204.02	205.02	202.11	203.56
198.94	198.89	199.71	198.98	199.95	198.58	199.75	199.15	200.17	200.16	198.52	199.12	199.59	200.36	200.57	200.22	199.03	199.97	200.1	200.37	198.94	199	198.07	198.24	200.12	199.29	199.01	199.26	199.35	198.58	198.82	199.54	199.69	199.18	198.87	198.45	199.71	199.05	199.28	200.13	199.47	199.59	199.39	199.35	198.98	199.47	199.03	199.62	200.05	199.54
199.44	200.39	200.61	199.39	199.27	198.91	200.72	200.42	199.52	199.6	200.78	199.78	200.42	199.61	200.17	198.31	199.21	200.43	199.75	199.28	199.37	199.45	199.72	198.82	200.13	199.41	199.54	200.83	199.52	200.26	198.87	199.72	199.09	199.79	199.38	199.59	200.13	199.17	199.92	200.07	199.23	199.09	199.45	198.95	199.49	199.12	198.57	198.84	200.42	199.53
208.47	208.7	208.14	209.09	209.59	208.67	208.58	208.82	208.84	208.4	207.94	209.26	208.22	209.33	209.9	208.41	208.36	210.01	207.65	208.16	209.15	209	208.63	208.34	207.99	209.85	208.62	207.92	209.42	208.95	208.02	209.89	208.59	208.96	208.82	208.9	208.65	209.46	208.29	207.8	208.22	207.3	209.65	208.37	208.36	208.36	209.06	208.97	209.1	209.04
199.92	200.02	199.74	200.7	199.16	199.37	199.56	198.69	199.57	199.58	198.67	199.79	199.21	200.33	199.99	199.63	200.2	199.5	199.56	199.63	198.79	200.58	199.4	199.99	199.03	198.71	198.39	198.05	199.71	198.68	199.11	200.03	198.89	199.01	198.5	200.07	199.7	200.12	200.15	200.02	200.26	199.43	200.13	197.76	198.73	198.62	199.36	199.75	198.03	199.49
212.25	212.35	212.28	212.24	212.49	210.17	210.09	211.68	211.88	212	211.83	211.03	212.17	211	212.22	211.08	212.12	211.72	210.53	211.62	212.09	210.64	212.08	211.72	211.98	212.03	211.51	211.33	212.29	211.2	211.91	212.05	211.61	212.38	212.39	211.19	212.67	211.43	211.82	212.16	211.53	211.69	211.8	212.43	212.29	211.41	211.58	211.23	213.17	211.66
213.49	213.64	214.37	213.03	214.95	213.57	214.1	214.07	213.34	212.54	214.79	214.05	213.5	213.14	213.7	213.63	212.94	212.91	214.12	214.23	214.54	212.87	215.25	214.56	214.36	214.26	214.82	214.04	212.77	213.58	213.77	214.12	213.13	214.57	213.2	212.69	214.79	214.18	214.13	213.42	214.57	212.66	213.53	213.33	214.03	213.14	213.47	214.46	212.75	214.1
207.8	208.73	210.09	209.12	209.02	208.9	208.53	208.54	208.4	207.46	208.8	208	209.53	208.09	209.08	208.21	208.41	208.02	209.88	207.91	208.99	208.61	208.73	208.59	209.64	208.68	208.2	208.65	209.33	208.65	208.58	207.39	208.12	208.6	209.79	208.69	207.96	209.89	209.49	208.37	208.82	209.51	209.23	208.75	208.42	208.53	208.97	208.76	208.26	208.98
201.51	201.41	202.27	201.82	203.21	203.69	202.89	202.73	202.63	201.97	202.36	202.5	201.42	202.72	202.6	203.09	202.16	202.66	202.18	203.54	202.56	202.13	203.41	202.83	201.84	202.09	202.12	203.19	202.49	202.95	201.67	202.12	203.06	201.28	202.28	201.91	203.23	201.57	202.5	201.91	202.21	204.01	204.19	203.04	203.22	202.54	201.83	201.81	203.63	202.66
211.93	212.7	214.21	212.82	211.95	212.77	213.11	211.79	213.09	213.25	211.26	212.35	212.02	212.23	211.1	212.84	211.81	212.32	212.62	212.73	212.46	212.25	213	212.06	212.75	212.17	212.89	210.7	212.92	213.02	211.54	212.62	212.09	212.75	212.82	212.91	212.56	212.71	212.55	211.84	213.05	211.3	212.78	212.22	213.66	213.05	212.7	212.26	213.27	211.88
205.62	206.23	205.37	205.67	206.07	205.74	205.33	205.55	205.29	204.64	205.31	205.38	205.54	206.32	204.49	206.25	205	205.46	204.63	205.48	205.31	205.24	205.34	205.97	205.95	204.88	204.91	205.07	206.6	204.5	205.93	204.9	204.65	204.34	206.48	205.59	205.14	206.81	206.25	205.06	205.91	205.27	205.59	205.41	206.31	205.71	204.05	205.26	205.23	205.67
209.02	208.81	209.4	209.5	208.38	208.8	208.53	208.23	208.59	207.5	209.19	209.22	208.94	209.31	208.89	207.87	208.71	207.41	209.31	209.1	209.65	208.82	207.98	208.34	208.62	208.56	209.21	208.11	209.08	208.05	209.03	209.57	208.51	208.81	209.23	208.98	207.6	209.11	209.07	208.38	207.63	208.28	208.28	208.06	208.67	208.72	209.61	208.64	209.7	208.22
207.52	208.06	208.92	207.71	208.33	207.28	208.28	207.84	207.6	208.93	207.33	207.14	209.31	207.85	208.57	208.7	208.52	207.82	207.71	207.98	208.71	208.31	206.85	206.68	207.95	208.65	207.82	209.49	206.89	208.08	206.6	207.66	208	207.01	208.52	206.58	208.08	207.78	208.05	207.63	207.86	206.93	207.98	207.55	208.1	208.56	207.55	208.44	207.54	208.21
200.57	200.41	199.81	199.57	200.67	200.5	199.88	200.74	199.82	200.59	200.08	199.89	199.72	200.81	200.37	199.65	201.15	199.92	200.25	200.77	201.17	201.04	200.91	199.41	199.82	199.71	200.73	200.79	200.02	201.57	200.1	200.22	200.48	201.23	200.26	201.57	200.35	199.83	200.88	199.21	200.55	199.75	201.62	201.39	200.75	201.44	202.34	200.49	200.41	200.76
200.17	201.13	199.56	200.6	201.35	200.26	199.92	200.31	200.26	200.93	200.33	200.03	199.45	201.28	201.04	198.12	199.55	199.61	200.9	199.42	200.48	199.56	199.57	200.03	200.7	200.23	199.78	199.78	200.29	199.5	199.11	199.65	199.93	199.94	200.57	199.95	200.25	200.47	200.61	200.4	200.79	199.56	199.36	200.67	200.78	200.36	199.89	200.81	199.93	199.41
203.79	202.95	203.91	204.38	205.07	203.85	205.13	204.7	204.86	205.77	203.08	204.55	205.52	204.06	205.67	203.87	204.75	205.02	205.12	204.14	204.17	204.24	204.71	204.94	205.29	203.91	204.49	204.58	204.08	204.88	204.92	204.51	204.14	205.5	204.82	203.52	204.94	204	204.88	203.12	205.48	205.18	206.06	204.2	205.5	204.26	205.38	205.01	205.08	203.51
204.04	204.3	204.11	204.56	204.79	203.19	204.65	203.33	205.02	203.93	205.27	205.52	204.52	205.02	204.02	205.69	204.56	204.75	205.31	204.51	204.09	205.18	203.84	204.87	203.91	205.14	205.91	205.89	204.81	204.55	204.35	204.49	204.07	204.72	204.3	204.46	204.96	204.07	204.72	204.7	204.96	204.6	203.87	204.91	204.34	204.49	203.66	204.36	205.14	204.2
216.51	217.91	217.74	216.74	218.65	216.53	216.84	217.8	216.64	216.49	217.47	217.23	216.77	218.14	215.99	216.31	215.86	216.14	217.41	216.87	217.02	216.03	217.4	217.52	217	216.93	217.42	216.14	216.57	216.62	218.56	216.6	216.94	216.92	216.21	216.32	215.93	217.1	217.52	215.87	217.94	217.44	217.21	216.98	217.42	216.87	217.01	216.85	217.57	217.34
213.06	214.18	214.2	215.1	213.79	214.35	214.41	213.89	213.46	214.98	213.31	213.5	213.62	213	214.03	213.86	214.03	213.49	215.09	213.79	214.6	213.83	213.94	214.25	214.51	214.13	213.1	213.76	214.31	213.75	214.26	213.05	213.64	214.22	214.24	213.87	213.33	215.17	213.52	214.57	212.97	213.21	214.54	213.78	213.55	213.65	214.01	214.11	212.43	213.54
203.96	203.32	203.63	203.34	203.43	203.49	203.23	204.27	204.24	203.92	204.22	203.95	203.18	204.07	204	203.39	203.26	204.71	203.34	203.65	204.15	203.18	203.6	203.98	203.35	202.79	203.26	203.53	204.22	202.93	204.85	203.79	204.93	203.86	203.2	204.3	203.72	203.98	203.1	204.99	204.74	204.18	203.39	203.77	203.97	203.33	203.95	204.06	203.59	204.66
208.04	209.07	209.08	208.31	208.33	208.96	208.33	208.81	208.16	207.87	209.56	208.88	209	209.47	208.77	208.93	208.04	207.73	208.15	208.23	207.39	208.56	209.22	208.68	208.48	209.45	207.65	208.46	209.9	209.12	208.64	207.72	207.91	208.91	208.57	209.24	208.16	207.75	209.79	208.84	208.51	208.87	206.98	209.16	209.54	209.77	208.82	209.07	208.29	209.79
194	194.53	193.61	193.81	193.46	193.89	194.6	194.17	194.55	194.98	194.76	194.8	194.11	194.78	194.17	194.72	194.98	194.45	193.23	193.91	194.52	194.26	193.52	194.65	194.65	194.81	194.21	194.4	194.29	193.84	193.56	194.15	195.2	193.77	193.51	194.29	194.13	193.03	193.49	192.64	194.73	193.01	196.05	193.83	193.18	194.81	195.31	194.45	193.28	193.95
201.91	200.93	200.92	200.76	201.17	201.02	200.93	200.76	202.01	201.38	200.39	200.52	201.09	202.08	201.05	201.34	201.34	200.97	202.45	201.02	202.45	201.85	201.94	201.75	201.18	200.88	200.6	201.08	201.21	200.69	200.23	200.54	200.84	201.64	200.88	201.2	202.67	201.71	201.76	201.32	201.86	200.82	201.18	201.51	202.1	200.4	201.23	202.01	201.78	200.62
207.64	208.15	207.49	207.62	207.71	207.3	207.12	207.19	207.67	208.07	207.6	207.66	208.49	208.36	207.62	207.81	208.2	207.68	207.63	207.92	207.05	208.36	206.89	207.56	207.7	207.48	207.56	208.61	207.84	207.2	207.51	208.74	208.66	208.68	207.27	208.22	206.77	208.3	207.87	208.45	206.73	207.44	206.39	208.25	207.05	208.63	207.17	208	206.7	207.86
213.83	213.23	212.8	212.56	213.9	212.44	213.27	212.74	212.95	213.22	213.5	213.07	212.99	213.46	213.2	213.12	211.7	214.57	215.4	212.57	213.18	211.86	213.03	212.7	212.92	212.78	213.11	214.17	212.18	213.13	212.12	213.3	212.12	212.49	212.8	213.15	212.92	212.92	212.48	213.2	212.94	212.56	212.51	213.19	213.22	213.84	212.78	212.79	213.38	212.95
203.06	204.01	203.6	203.13	204.15	204.45	203.81	205.08	202.29	204	204.32	202.93	203.52	204.41	204.18	203.74	203.23	204.06	203.42	204.08	204.43	204.59	203.61	204.15	205.1	203.57	203.38	203.53	202.8	202.93	203.93	203.69	205.18	203.81	204.52	202.37	204.08	203.11	204.17	203.43	203.11	204.96	203.55	204.21	202.94	203.84	204.19	204.11	202.34	203.36
208.37	208	209.29	208.7	209.04	207.66	208.91	208.55	208.21	207.55	208.76	208.36	208.75	209.73	208.37	207.97	208.66	207.88	206.63	209.21	208.63	207.92	209.1	209.02	208.77	207.7	208.12	208.91	209.23	207.2	208.03	207.33	207.92	209.31	207.84	208.84	208.63	208.19	207.34	208.55	208.55	208.76	209.69	209.64	207.69	208.67	207.52	208.07	209.68	208.21
201.7	201.14	202.42	200.75	202.17	201.26	201.73	201.62	201.53	200.46	201.18	201.01	200.14	202.03	200.89	201.45	202.19	201.12	200.69	201.57	201.06	201.14	201.6	201.07	201.14	201.41	200.88	201.32	200.44	201.08	201.93	201.05	201.25	200.94	201.76	199.94	200.94	202.06	201.08	200.96	201	200.91	201.47	201.15	200.99	200.84	200.94	201.94	201.38	201.56
211.59	210.62	212.14	211.6	211.75	211.23	210.79	211.1	212.29	211.03	212.52	211.32	211.02	210.28	211.75	212.23	211.06	210.98	211.02	211.21	211.76	210.82	212.63	211.26	211.64	212.05	211.96	211.5	211.67	211.52	212.36	210.35	210.9	211.68	210.64	211.11	212.23	212.06	211.85	211.55	212.43	211.16	212.66	209.86	211.63	211.59	210.66	211.27	211.87	211.4
208.91	208.14	207.35	208.53	209.48	208.91	208.85	208.44	209.38	209.17	208.08	207.35	208.07	208.6	208.32	208.9	209.5	209.42	210.04	209.17	208.11	208.82	208.46	208.41	208.07	207.7	207.74	208.91	208.97	208.65	207.91	209	209.19	207.62	209.08	208.44	209.69	207.6	207.97	208.42	208.41	209.7	208.7	207.65	209.08	209.27	209.11	208.91	209.14	207.65
217.35	216.07	217.27	217.23	217.35	216.4	218.15	217.71	217.67	216.39	216.2	216.64	216.45	216.4	216.9	217.08	216.09	216.9	216.59	217.58	216.16	216.81	215.56	216.57	215.24	217.74	217.48	216.01	218.32	216.52	216.88	217.63	216.62	216.49	216.91	216.99	217.4	217.26	217.46	216.83	218.64	216.69	218.15	216.99	216.5	217.09	216.48	216.86	216.35	216.51
203.51	203.25	204.94	202.41	203.68	203.33	204.07	202.89	203.16	204.09	203.46	203.95	203.2	203.97	202.85	204.01	203.89	203.41	203.21	203.85	202.05	203.94	203.16	202.61	204.44	204.32	203.73	202.83	203.88	202.86	201.98	203.89	203.58	203.08	203.51	204.24	203.91	203.56	204.51	203.77	203.03	204.58	204.61	203.26	202.73	203.02	203.76	204.23	202.89	203.27
199.4	198.86	199	198.62	199.5	199.64	198.38	200.88	199.51	198.58	199.21	199.78	200.25	200.2	199.11	200.09	198.98	199.6	199.11	198.98	199.65	198.43	198.73	199.55	199.39	198.9	199.17	199.68	199.08	199.35	199.31	198.99	200.12	198.37	199.33	199.43	199.73	201.17	199.84	199.17	198.48	197.14	198.89	199.37	199.62	198.58	199.29	198.07	199.49	199.68
208.83	209.01	209.56	208.45	208.98	208.64	209.66	209.29	209.59	209.79	208.99	208.58	208.49	208.3	208.79	209.69	209.16	209.21	208.9	208.9	208.27	208.69	208.93	208.68	208.79	208	207.76	208.98	208.3	209.19	209.16	208.34	208.49	209.07	208.53	207.77	209.25	208.45	208.38	208.37	209.94	209.13	208.56	208.09	207.57	207.66	210	209.42	207.96	208.8
208.07	207.91	206.31	208.73	209.04	208.8	209.13	207.84	207.95	206.75	208.11	208.37	207.57	208.2	208.55	207.19	208.12	206.96	209.51	208.82	208.02	207.05	208.97	207.12	208.27	208.64	208.15	207.65	207.81	207.19	207.88	208.71	207.51	206.77	207.94	208.27	207.07	207.85	207.39	207.7	207.84	207.27	207.13	207.8	207.83	208.09	206.87	207	207.87	207.33
212.59	212.88	211.6	212.22	212.01	212.6	211.34	211.36	211.93	212.29	213.16	211.91	211.42	213.21	211.65	211.99	211.14	212.12	212.28	212.65	212.13	211.75	213.26	212.39	213.81	213.01	212.78	212.66	213.3	211.8	211.98	213.4	212.34	212.04	213.68	212.39	212.32	212.05	211.95	211.76	211.8	212.36	211.64	212.6	211.81	211.94	212.05	212.4	212.52	212.37
206.97	208.99	208.37	207.35	207.54	207.8	207.97	207.13	206.91	207.74	207.53	208.06	208.22	208.18	206.73	205.98	206.72	207.8	208.1	208.32	208.32	207.09	207.87	207.79	209.26	206.99	208.68	208.77	208.34	207.61	208.58	209	207.59	208.13	208.16	208.05	207.46	208.14	208.48	208.75	208.09	208.12	207.23	209.26	208.49	207.23	208.66	208.99	207.98	207.04
207.59	207.63	208.86	208.63	208.78	208.14	209.74	207.88	208.48	207.79	207.95	209.92	208.2	208.29	208.78	208.2	208.19	208.98	208.68	209	207.83	207.18	208.73	207.88	207.58	209.18	208.07	207.83	207.73	208.38	210.33	209.85	209.4	208.68	210.11	208.8	208.18	207.83	208.64	208.79	208.91	207.53	208.7	207.74	208.56	208.73	207.81	208	207.39	207.58
202.04	202.89	202.84	202.43	202.98	201.33	202.76	202.79	201.84	202.67	202.46	203.2	201.8	203.01	202.05	203.06	201.46	201.91	202.52	201.84	202.07	202.95	201.56	203.38	202.82	202.75	202.31	202.85	202.18	202.63	202.77	203.76	202.02	201.89	203.47	202.3	203.33	202.21	202.97	202.94	203.59	202.21	202.88	202.81	202.55	202.46	202.82	202.87	202.78	203.28
200.21	201.78	200.41	200.37	199.67	200.16	201.25	201.33	199.59	200.09	199.93	200.53	200.81	200.34	200.04	201.55	200.31	200.82	200.46	200.76	200.76	199.75	200.88	200	200.55	199.91	200.05	200.2	200.16	201.39	200.64	201.02	200.87	200.68	200.13	200.32	199.53	199.79	201.08	200.71	199.42	200.21	201.88	199.7	201.5	199.54	200.06	199.7	201.71	200.77
213.32	213.2	214	213.91	213.06	213.25	213.05	212.02	212.11	212.85	212.88	212.12	213.72	212.81	213.24	213.21	212.95	213.46	212.88	211.52	212.85	213.67	212.48	213.28	213.02	212.07	213.21	213.02	212.83	212.87	211.89	212.44	212.93	212.6	213.62	212.34	212.53	212.77	212.81	211.8	213.11	212.22	212.93	213.37	213.58	212.18	213.81	212.97	213.31	211.98
200.04	199.68	198.63	198.43	199.21	199.79	199.17	199.41	199.19	199.1	199.16	198.52	198.91	199.34	198.18	198.18	199.13	198.64	197.98	199.85	198.62	198.72	198.74	199.83	200.44	198.92	198.43	200.34	199.08	200.35	200.42	199	199.72	198.91	199.83	198.84	198.31	198.76	198.07	199.1	199.83	198.84	199.05	199.96	199.59	199.44	199.03	200.06	200.54	199.74
210.73	209.4	208.94	209.65	208.44	209.47	209.33	210.45	208.81	208.98	208.81	209.57	209.79	208.54	209.86	208.84	208.42	209.38	208.35	209.4	210.45	209.13	208.45	208.82	208.82	209.34	208.3	208.64	209.17	209.04	209.84	209.21	210.82	208.74	209.76	209.1	210.51	210.5	209.7	208.79	210.06	209.08	209.25	208.76	209.76	208.96	211.2	209.22	208.23	210.51
196.07	195.19	195.33	195.18	195.51	194.54	195.11	195.42	195.12	194.83	194.88	194.58	195.02	194.8	193.84	193.25	195.44	194.94	194.99	195.89	194.27	194.81	195.41	194.79	195	195.9	195.6	194.54	195.43	195.15	195.24	195.63	196.26	195.14	195.8	195.26	195.63	195.14	196.82	195.64	196.54	196.13	195.31	194.7	193.91	195.7	194.34	195.04	194.98	194.89
209.04	209.3	208.62	207.88	209.08	208.4	209.03	207.91	211.07	208.79	208.61	208.95	208.64	208.98	208.23	208.83	208.93	209.65	210.43	207.7	209.15	208.38	208.58	209.29	209.14	208.22	209.45	209.17	208.87	209.6	209.58	208.75	208.56	207.81	208.46	209.06	209.91	209.48	208.98	208.32	208.13	208.99	208.53	208.35	208.74	209.87	209.08	209.21	207.85	209.42
199.9	198.92	199.52	199.68	198.57	199.54	199.68	198.38	200.35	199.06	199.75	199.84	199.03	200.9	198.33	199.56	199.73	200.23	199.32	199.07	199.08	199.1	199.01	200.43	200.1	199.43	199.19	199.58	199.76	199.06	199.45	200.53	200.6	200.47	199.7	199.7	200.31	200.18	199.49	199.31	199.6	199.05	200.62	199.1	199.53	199.94	199.47	199.53	200.17	199.07
209.8	207.73	209.36	209.02	208.6	207.48	208.64	208.46	208.99	208.93	208.75	207.92	208.63	208.49	207.86	208.26	208.18	208.84	209.57	207.83	209.05	207.58	209.44	208.9	208.69	208.86	207.58	208.56	209.05	209.56	207.6	210.35	208.47	207.91	208.79	210.78	208.03	208.8	208.67	208.85	209.67	209.52	208.92	208	208.88	209.21	209.56	208.09	209.09	209.22
218.2	217.11	217.04	218.05	218.41	218.07	218.28	218.42	217.32	217.57	218.58	217.5	216.94	217.13	217.52	217.9	217.39	218.96	218.85	217.35	219.28	217.04	217.59	218.82	217	217	218.04	218.38	217.35	217.13	216.57	216.92	217.36	217.9	218.31	217	217.84	217.93	218.29	217.76	218.09	217.37	218	217.7	217.42	219.33	217.64	219.32	217.39	218.07
218.62	217.14	217.75	217.82	216.6	218.9	218.11	216.69	217.6	216.77	217.32	217.61	216.2	217.07	218.62	218.27	218.54	218.01	218.07	218.41	217	218.87	218.63	218.41	217.45	218.6	216.57	217.11	216.94	217.26	219.44	217.3	218.76	216.64	218.83	217.77	218.11	217.29	218.77	218.36	217.49	218.38	217.42	217.73	217.61	217.5	217.96	218.07	219.13	217.77
210.01	212.59	211.96	211.81	212.32	211.08	211.28	211.43	212.04	211.1	210.7	212.29	212.07	211.19	211.59	212.35	211.32	211.08	211.75	211.87	211.09	212.23	211.35	210.81	212.02	211.52	212.43	211.5	211.94	210.93	211.9	212.02	211.69	211.96	211.04	211.7	212.53	212.66	211.63	211.52	212.24	211.53	212.67	211.84	211.18	211.83	211.27	211.97	211.83	211.49
203.8	204.25	204.1	204.19	205.09	204.09	204.02	205.66	204.49	204.62	203.39	205.09	205.69	204.99	206.33	204.73	204.64	204.54	205.01	204.19	204.07	204.45	203.71	205.27	205.53	205.4	206.66	205.32	205.12	204.46	203.67	204.58	204.85	204.82	204.63	204.94	204.1	205.32	205.1	204.29	205.51	204.18	205.29	204.52	204.51	204.25	205.6	204.08	204.59	204.49
207.33	209.22	208.26	207.86	207.76	207.78	207.95	206.45	207.99	208.44	208.41	208.31	206.55	207.4	208.38	208.81	207.09	207.45	206.61	207.29	207.7	207.78	206.98	207.64	208.75	208.8	206.05	208.17	207.21	208.76	208.09	207.98	206.2	206.33	207.31	207.08	209.58	207.18	208.26	206.97	206.9	207.38	207.46	207.75	208.01	207.21	208.69	207.68	207.87	208.04
193.63	194.26	193.84	193.42	192.64	194.76	194.56	195.23	193.95	193.6	194.99	194.36	193.73	194.21	195.02	194.69	194.53	194.77	193.7	195.25	194.63	194.17	193.68	194.52	195.03	194.27	193.87	194.03	193.48	194.09	193.76	194.48	194.14	193.55	194.53	192.95	194.36	193.65	193.81	193.93	194.47	193.53	194.26	194.61	194.88	194.57	194.1	194.63	194.28	193.14
205.97	207.12	207.02	207.67	208.71	207.78	207.46	208.13	207.65	207.31	208.31	208.66	207.05	207.18	206.78	207.82	206.63	209.01	207.61	207.93	207.88	207.67	208.17	207.79	208.05	207.69	207.71	207.69	207.46	208.1	206.8	206.9	207.42	207.58	207.29	208.54	207.5	207.39	208.28	207.84	208.36	207.67	208.05	207.36	207.52	207.11	206.66	207.82	207.72	208.05
206.74	208.56	208.49	206.08	207.68	206.37	208.05	207.78	207.59	208.99	207.85	208.8	208.83	208.01	207.39	207.71	208.59	207.87	207.7	208.11	208.06	207.11	206.85	207.31	207.95	207.64	207.79	207.81	207.67	208.06	207.78	208.09	208.53	207.96	207.37	207.67	208.3	207.94	208.02	208.19	208.39	207.8	208.41	207.46	207.95	208.52	207.58	208.2	207.98	207.41
194.86	193.84	194.03	193.47	194.06	194.28	194.31	193.86	194.45	192.49	193.47	193.61	193.67	194.09	194.13	194.53	194.46	193.63	194.85	194.71	194.26	194.27	194.04	195.08	194.18	194.09	195.23	194.46	193.66	192.53	195.3	194.76	193.73	195.17	194.48	193.59	194.19	195.37	193.19	194.75	194.9	194.65	194.9	193.25	193.78	194.39	194.76	194.23	194.5	194.99
194.52	194.01	194.36	194.63	194.53	193.56	194.08	193.41	194.64	194.8	194.65	194.18	194.64	194	194.08	194.11	195.17	193.97	194.2	194.38	193.79	193.07	194.48	193.77	194.54	193.6	194.33	192.63	193.8	194.42	193.59	195.39	195.54	193.17	195	194.36	193.89	195.39	192.63	194.26	194.45	195.2	194.49	194.35	193.34	194.61	193.9	194.83	194.24	193.98
217.42	217.18	217.65	217.45	216.83	217.79	218.16	216.24	216.1	216.39	216.66	217.96	216.76	216.78	217.22	216.4	217.52	215.96	217.9	216.48	217.97	217.45	216.48	216.71	216.99	216.98	218.23	217.73	218.65	217.32	217.48	217.62	216.77	217.07	217.18	218.03	216.35	217.84	216.96	217.29	217.25	217.07	216.99	216.25	217.37	218.43	216.38	217.16	217.28	217.7
210.4	210.33	210.03	209.64	209.38	209.97	208.28	209.99	209.78	210.32	209.78	208.61	208.73	209.29	208.78	210.03	210.54	209.86	209.36	208.79	210.6	209.02	210.54	209.98	208.97	208.59	209.84	210.34	208.5	209.7	208.45	209.71	209.54	209.55	209.93	209.01	210.49	209.43	209.71	209.65	209.66	209.81	209.58	209.61	209.3	209.28	209.34	209.56	210.21	209.67
217.91	216.89	217.22	215.88	217.52	216.23	217.54	217.92	217.48	216.99	216.82	215.71	215.95	218	217.02	217.3	217.94	216.86	216.1	216.99	217.08	215.73	217.24	216.55	217.13	217.75	216.73	216.32	216.36	216.87	216.55	217.32	217.9	217.68	217.27	217.48	216.48	216.46	216.97	217.71	217.66	216.93	217.19	217.61	217.72	217.02	216.77	216.88	216.58	217.37
211.54	211.36	212.41	212.26	212.21	211.03	210.93	210.65	211.3	212.09	211.99	211.88	210.21	211.44	212.61	211.61	211.29	212.84	212.61	212.68	212.41	211.04	212.95	211.25	212.05	211.74	212.3	210.66	212.26	211.52	213.08	211.56	211.77	213.2	211.61	211.78	211.43	212.3	212.54	212.05	210.97	212.55	212.4	211.5	211.06	212.36	212.9	211.09	212.81	211.12
203.82	203.44	203.3	203.04	204.16	202.63	202.92	204.25	202.76	203.31	203.14	202.77	202.71	203.95	203.65	203.77	203.34	203.13	202.71	202.78	203.21	202.82	203.56	203.37	203.9	201.73	203.74	202.79	204.5	203.97	203.62	202.94	203.57	203.5	202.71	203.21	202.77	203.4	204.05	203.06	202.37	202.77	203.5	202.96	202.02	203.41	202.93	203.2	202.93	204.2
209.34	210	210.3	209.76	210.86	209.14	210.15	209.06	208.46	208.71	209.29	210.16	209.42	210.47	209.71	209.1	210.28	209.68	211.14	209.85	210.45	208.79	209.52	210.33	209.86	209.8	210.09	208.61	210.59	210.8	210.87	209.74	209.31	209.96	210.04	208.96	209.38	209.1	210.32	210.29	209.98	209.92	209.18	209.83	210.02	209.52	209.42	209.81	208.79	208.86
207.39	208.03	209.12	208.4	208.59	208.66	208.88	208.68	208.26	209	209.13	209.59	208.52	208.81	207.75	208.72	209.74	208.17	209.79	209.79	208.98	209.65	209.8	209.82	208.51	208.87	207.99	208.8	209.08	208.86	208.7	208.52	208.49	209.46	208.05	208.17	208.73	209.12	208.73	208.27	208.25	208.98	208.46	209.03	208.7	209.72	209.95	209.57	208.87	208.61
207.77	207.98	209.36	209.71	207.97	209.16	208.11	208.41	209.19	209.39	208.62	209.19	209.19	208.69	209.27	208.72	210.12	208.39	209.27	209.32	209.56	208.14	208.31	209.14	208.22	208.69	208.79	210.02	207.74	209.09	208.65	208.97	209.61	207.98	208.48	208.43	208.61	208.37	208.79	208.96	209.96	208.59	208.4	208.23	209.08	208.89	207.6	208.72	209.54	209.07
208.58	209.64	208.73	208.46	207.45	209.09	208.93	208.35	208.9	208.18	208.1	208.82	208.19	208.9	208.42	208.41	209.02	208.87	209.16	210.94	209.28	207.86	208.94	208.33	208.36	208.93	208.03	208.56	209.08	207.82	207.42	209.63	207.95	208.87	208.28	207.77	209.1	208.8	209.74	208.93	209.14	209.71	208.14	208.7	208.46	207.83	208.66	207.99	208.01	208.07
217.61	216.88	216.63	218.57	217.23	217.02	218.11	217.72	217.82	217.35	217.34	218.08	217.43	217.63	217.36	217.95	218.14	217.83	217.63	218.43	217.56	217.53	217.37	218.18	218.32	217.85	217.8	218.06	216.9	216.93	216.41	218.25	218.72	217.72	217.48	217.99	218.07	218.63	217.06	217.35	218.34	217.11	218.09	218.2	218.12	218.17	218.14	216.96	217.02	217.97
208.25	207.9	208.2	207.67	208.63	207.61	208.2	207.37	207.56	207.91	207.63	207.66	208.78	208.6	207.86	206.87	207.1	208.05	208.52	206.42	208.6	207.06	207.61	208.43	207.97	207.69	208.39	208.59	207.84	206.87	207.09	207.79	207.65	207.54	207.06	208.73	206.73	207.1	206.86	207.18	206.96	208.04	208.85	208.62	207.86	208.9	208.79	208.71	207.63	206.81
206.84	207.45	208.39	207.09	207.05	208.19	208.53	207.33	208.39	207.25	207.99	207.19	208.46	206.5	208.71	208.26	207.75	207.26	208.31	206.92	207.92	207.61	208.1	208.69	206.76	207.65	207.39	207.33	208.24	207.63	207.43	207.64	207.64	207.66	207.28	208.23	209.13	208.61	207.24	207.7	208.4	206.69	207.2	208.44	206.96	207.76	207.92	207.67	208.17	206.49
199.9	199.22	199.38	200.16	199.35	199.27	200.92	200.04	199.17	198.87	198.83	199.75	199.27	198.6	199.71	199.64	200.36	200.77	199.88	199.38	199.81	199.36	199.99	199.21	199.1	198.71	198.83	198.64	199.76	200.42	199.48	199.81	198.11	198.46	199.15	199.71	199.94	199.8	199.78	199.97	199.69	199.01	199.16	199.38	200.34	199.67	199.93	199.39	199.08	199.59
193.35	194.98	193.12	194.53	194.54	193.24	192.92	194.45	194.49	195.3	194.39	196.43	194.38	193.82	194.03	194.86	193.42	194.61	194.34	194.35	195.33	193.99	194.09	193.79	194.05	193.34	194.19	195.38	195.02	194.78	194.08	195	193.46	195.08	194.18	196.07	193.33	193.5	193.01	194.07	194.23	194.38	195.12	195.4	194.23	193.97	194.52	194.81	193.95	194.87
212.48	211.32	211.65	212.46	212.09	212.21	212.59	211.18	212.04	211.84	211.48	211.39	212.01	211.76	211.34	210.45	210.53	211.91	210.89	210.98	210.94	211.43	211.98	211.97	212.42	211.79	211.54	210.96	211.34	212.42	211.32	211.58	211.47	211.06	210.86	211.25	212.11	211.21	211.26	211.58	211.45	212.55	211.72	212.01	211.34	212.1	213.16	211.42	211.34	211.36
200.93	200.97	201.06	200.78	200.2	201.12	200.93	201.23	200.02	201.12	200.07	200.05	199.34	201.18	200.41	200.68	200.09	199.95	200.17	200.11	200.77	200.86	200.65	200.42	200.17	200.08	198.71	200.64	200.69	199.78	200.46	200.82	201.03	200.49	199.58	201.11	199.26	200.69	200.12	200.61	200.68	200.01	201.09	200.06	200.41	200.79	200.66	201.17	200.25	199.98
202.28	202.01	202.1	203.48	202.3	202.51	201.97	202.53	203.58	201.93	202.81	202.91	202.92	202.36	202.71	201.97	203.72	203.36	203.99	202.15	203	202.22	201.17	202.48	202.77	201.74	201.6	202.3	201.49	202.63	203.12	202.65	201.97	202.87	203.12	201.96	201.72	202.3	202.6	203.04	201.07	202.78	203	202.13	203.15	202.35	201.72	202.72	202.97	202.85
204.16	203	204.75	203.7	202.5	204.55	204.95	203.08	203.53	203.52	204.63	203.09	203.55	203.3	203.55	203.71	202.71	203.15	203.14	203.93	203.25	203.5	203.85	203.93	203.26	203.43	204.07	202.94	202.75	203.45	204.12	204.42	204.26	203.61	203.71	203.3	203.18	203.84	204.07	203.93	203.32	202.86	203.99	204.12	203.38	203.8	204.77	204.08	204.05	204.65
201.09	199.94	199.96	200.3	200.11	200.51	200.37	199.58	200.23	200.49	199.53	200.24	201.08	200.23	200.55	201.45	199.92	200.71	200.26	200.65	199.81	199.45	199.09	201.25	200.76	199.99	200.2	200.19	199.85	199.56	200.18	201.11	200.73	199.68	201.05	200.89	200.51	199.34	200.04	201.28	201.65	201.18	201.12	200.33	199.74	200.09	200.53	200.05	200.88	200.22
217.19	217.19	216.22	217.42	216.39	216.88	218.04	216.49	217.47	217.13	215.69	217	216.28	215.92	217.48	217.43	216.67	216.91	216.91	216.21	217.7	217.93	217.24	216.87	217.54	217.03	217.11	216.49	216.97	216.58	216.24	216.93	216.86	217.6	217.63	217.37	217.06	217.72	216.59	217.2	217.14	218.19	217.19	215.57	217.46	217.61	216.19	216	217.14	216.72
203.86	203.54	202.21	202.9	202.79	203.63	203.29	202.73	203.26	202.4	203.15	202.82	204.07	201.74	202.91	204.65	203.24	203.8	202.76	202.84	202.76	203.77	203.29	202.29	202.89	202.14	204.06	203.12	203.1	202.81	203	203.39	204.25	202.22	203.3	202.03	203.21	204.97	202.85	203.88	202.48	204.28	203.78	202.9	203.23	202.97	204.87	201.75	204.01	204
198.87	199.39	199.16	200.87	198.26	200.01	199.55	198.65	199.03	199.38	199.36	199.99	200.53	199.38	198.7	199.46	199.83	199.55	198.17	199.43	200.16	200.19	199.61	200.32	199.78	198.75	199.04	198.63	199.15	199.64	198.43	200.59	199.98	200.15	199.01	200.61	198.67	199.24	200.57	199.48	200.43	200.02	199.49	198.5	198.88	199.24	198.48	199.65	200.12	198.93
202.4	203.29	204.1	203.83	202.14	202.42	202.65	202.35	202.9	204.22	204.41	203.86	202.92	203.66	203.56	202.24	204.13	203.02	202.95	203.1	202.01	203.58	203.93	202.97	204.25	202.69	202.64	202.98	203.05	202.9	203.15	202.55	203.62	203.94	202.57	202.36	203.95	203.12	203.21	203	202.2	202.56	202.99	203.65	203.26	202.71	202	203.43	203.21	203.52
203.85	202.23	202.95	204.25	203.3	205.59	203.94	204.88	203.26	202.08	203.97	203.2	204.04	203.81	202.73	204.99	203.19	202.99	203.51	204.99	204.27	204.77	203.97	204.94	203.84	203.31	203.76	202.61	203.11	204.13	204.12	203.99	203.68	203.82	203.34	204.32	204.14	203.84	203.94	204.35	203.55	203.03	204.21	203.44	204.39	204.25	203.83	203.18	203.74	203.66
205.37	206.54	205.07	205.61	206.05	205.28	205.82	205.14	204.34	207.78	205.88	206.99	204.71	206.25	205.19	206.99	205.84	206.38	204.17	204.87	205.49	204.69	205.38	206.63	206.1	206.19	205.41	204.86	206.27	205.61	205.95	205.94	206.12	205.71	205.71	205.4	205.98	205.96	206.06	205.42	203.62	205.96	206.52	205.91	205.53	204.84	205.25	206.15	205.52	205.31
212.71	213.87	213.58	213.04	214.24	212.92	214.43	213.74	212.6	213.19	212.77	213.42	212.23	212.97	213.43	212.86	213.62	212.68	212.54	211.89	213.78	212.52	212.52	213.51	213.14	213.19	214.66	214.03	212.68	213.13	213.82	212.74	212.99	213.41	213.18	211.87	213.99	213.34	213.24	213.93	212.49	213.76	213.13	213.64	213.44	212.72	213.51	213.01	213.31	212.38
198.36	198.82	198.02	197.69	198.23	198.07	198.34	197.68	197.68	197.97	198.29	197.53	198.13	197.34	197.91	196.73	198.04	197.32	197.86	198.36	197.67	198.15	199.47	198.72	196.36	196.96	197.98	198.8	197.85	198.27	198.15	196.97	196.96	197.01	199.1	197.13	196.94	197.21	198.2	198.31	198.83	197.19	197.83	196.5	197.79	198.56	197.5	198.65	197.93	198.27
216.91	217.93	218.23	218.85	218.55	216.55	218.33	218.43	216.82	218.01	218.66	217.86	216.76	217.49	217.62	218.41	216.93	218.4	216.73	217.76	217.79	218.49	217.85	217.24	218.13	218.1	217.17	216.99	216.9	217.36	217.51	218.16	217.22	217.73	217.83	218.27	218.49	219.2	217.48	219.15	217.69	217.18	217.91	217.55	216.78	218.29	217.88	217.8	218.64	217.61
209.15	209.19	209.27	209.25	209.59	208.7	210.19	209.23	209.8	209.77	209.82	209.77	209.2	209.18	209.62	209.96	209.02	209.28	210.5	209.95	209.43	209.19	209.12	209.27	209.26	209.03	209.11	208.04	210.16	209.58	210.33	209.26	209.22	209.35	210.87	210.18	210.41	209.63	210.21	209.92	209.45	209.58	208.4	210.13	210.14	210.23	210.24	209.36	210	209.59
208.68	209.31	208.31	209.43	208.32	208.5	208.49	207.85	208.97	208.61	208.64	209.78	209.09	209.22	209.05	209.7	209.01	209.38	209.53	208.98	209.06	207.57	209.31	209.34	208.09	210.27	209.39	209.33	208.86	209.67	208.11	209.92	207.34	209.76	207.52	208.78	208.71	207.29	208.62	208.25	208.45	208.46	209.25	209.3	209.24	207.83	208.53	208.29	209.07	208.31
207.75	206.88	208.33	207.57	208.08	206.84	207.03	207.04	208.32	208.95	207.65	207.03	206.86	208.34	207.37	206.43	208.5	207.97	207.11	207.52	207.48	207.34	207.24	207.78	207.08	207.6	208.57	206.78	206.61	208.78	206.62	207.56	208.4	207.33	206.88	207.02	207.58	207.64	207.03	208.26	206.71	206.91	208.33	207.2	207.23	208.96	208.44	206.96	208.82	208.25
203.75	202.6	203.63	202.81	203.47	203.71	203.2	204.04	203.57	204.55	203.63	202.67	203.58	203.81	203.94	203.57	202.83	203.93	203.07	203.08	203.26	203	203.8	203.14	203.42	203.91	204.06	203.95	202.4	204.29	202.83	203.8	203.24	204.25	204.04	203.48	204.56	203.55	204.06	203.92	203.48	203.45	204.62	203.31	203.54	204.62	202.8	203.28	203.85	203.16
203.52	202.58	204.29	203.3	205.18	204.19	204.26	204.73	202.5	203.26	203.57	204.78	203.77	204.17	204.22	203.22	203.99	203.82	204.05	201.67	203.88	203.16	204.03	204.2	203.94	204.24	204.03	203.39	204.5	203.96	203.2	204.9	204.21	203.71	203.32	203.82	203.42	204.92	204.11	202.77	201.97	203.93	203.58	203.17	202.58	204.17	204.64	204.05	203.54	205.38
204.11	204.25	204.9	204.7	204.71	204.97	204.07	206.37	204.85	204.83	204.81	205.26	205.52	204.84	204.85	205.05	204.74	205.32	204.64	205.7	204.66	204.3	203.67	203.75	204.75	205.2	203.67	205.37	204.37	204.84	205.28	204.51	205.02	204.29	204.8	204.78	204.72	204.37	204.35	204.24	204.22	205.15	204.22	205.16	204.98	204.68	205.14	205.19	205.16	205.13
208.79	209.54	208.42	209.15	208.73	208.67	209.37	207.85	209.4	208.16	207.85	209.31	208.73	208.35	208.87	208.06	208.8	208.53	208.82	208.68	207.85	207.42	209.35	208.15	208.27	208.63	208.21	209.41	208.71	208.05	208.59	208.45	207.47	207.62	208.43	208.36	207.64	208.84	208.54	208.26	208.28	208.72	209.07	209.22	209.26	208.06	208.02	209.11	208.59	208.32
198.21	198.65	199.31	198.56	198.55	199.49	198.88	199.3	198.27	198.24	199.36	197.26	198.19	197.54	199.18	198.85	198.65	198.3	199.11	199.24	198.52	198.28	198.63	198.56	197.98	199.43	198.89	199.13	198.64	198.62	198.84	199.16	198.97	198.63	197.9	198.71	198.01	198.29	198.35	199.53	196.97	198.47	198.51	199.2	198.07	199.01	198.8	199.4	199.76	198.81
211.16	211.31	212.48	213.17	212.54	212.44	213.32	211.91	212.24	212.09	212.69	211.19	213.2	213.01	212.73	212.56	211.74	211.77	211.77	212.69	212.83	213.12	212.63	212.35	212.04	212.24	213.23	211.84	211.9	212.83	210.44	212.98	212.3	212.04	211.8	212.25	211.93	212.41	212.01	212.62	213.62	212.77	212.49	212.67	212.4	212.21	211.7	212.42	212.89	212.46
208.41	208.04	207.54	208.16	207.71	206.9	207.68	207.56	207.43	207.65	207.28	208.7	208.02	206.79	207.54	206.85	207.66	208.96	208.81	207.48	208.25	207.71	208.56	207.32	207.69	208.22	207.84	206.43	207.97	207.44	207.14	208.88	206.91	208.24	208.59	207.01	206.97	206.9	206.3	207.74	207.01	207.8	207.23	207.43	207.02	206.88	206.54	208.64	207.97	207.72
214.21	213.48	213.42	213.96	215.21	213.59	213.32	214.1	214.87	213.59	214.42	213.63	213.75	213.28	213.86	214.92	214	212.98	213.74	213.48	214.98	214.43	212.33	214.45	214.32	212.44	214.61	214.78	214.46	214.91	213.16	213.79	214.41	214.13	212.95	215.32	213.65	213.21	212.56	213.75	213.37	213.04	214.31	213.84	213.75	214.07	214.44	213.21	212.84	214.14
212.85	212.18	214.04	211.56	212.16	211.41	212.8	213.36	212.14	212.32	212.17	213.32	211.63	211.76	212.96	212.13	213.08	212.57	212.69	211.5	212.68	211.87	210.67	211.31	213.07	211.8	213.33	212.11	211.59	212.94	212.96	213.12	212.21	212.34	212.05	212.65	212.67	213.41	212.12	212.74	212.43	212.61	211.7	213.19	213.07	212.87	212.4	211.78	211.47	211.81
213.02	212.57	214.07	212.37	213.57	213.56	213.22	212.77	213.83	212.23	212.52	212.84	213.22	212.16	212.96	213.11	212.26	211.91	213.61	213.07	212.69	213.34	213	213.92	213.63	213.75	213.05	213.81	213.09	213.94	212.89	213.56	212.47	213.76	212.16	212.05	213.37	213.19	212.42	211.87	212.27	212.83	212.79	213.79	211.41	211.9	212.3	213.33	213.44	212.74
204.92	204.04	202.83	203.14	203.66	203.23	204.26	203.66	202.67	204.26	203.17	203.65	204.18	202.75	203.9	203.53	203.88	202.67	203.48	203.35	203.59	204	203.36	204.82	204.23	203.95	203.64	202.98	203.67	203.22	203.32	202.81	204.79	202.93	203.29	203.13	204.29	204.17	202.89	203.54	204.36	203.38	203	202.07	204.26	203.03	203.91	203.33	203.8	203.58
217.77	218.37	218.5	218.01	218.45	217.71	218.39	217.34	217.63	219.23	217.63	217.85	217.5	218.26	218.07	218.16	217.43	218.1	218.38	217.06	217.82	219.01	216.91	217.13	217.83	218.36	216.74	216.18	217.79	218.07	218.13	218.09	218.25	218.12	218.14	217.23	217.83	216.78	218.39	218.45	218.47	218.83	216.3	217.85	217.29	217.65	217.34	218.55	217.15	217.35
217.11	216.42	216.22	216.68	217.21	216.09	217.07	218.56	217.8	216.78	216.84	216.71	216.84	217.44	216.7	217.94	217.07	216.89	216.52	217.26	218.1	216.8	217.64	216.9	217.26	216.75	216.59	217.46	216.98	216.44	216.43	217.67	217.66	217.46	217.42	216.56	217.04	217.49	216.24	216.67	216.4	216.21	217.31	216.76	217.07	217.91	215.94	216.9	217.18	216.53
207.96	208.78	207.93	207.65	207.99	206.71	207.21	207.61	208.38	207.1	207.94	208.38	207.68	206.82	207.66	208.03	207.84	207.41	207.92	207.66	207.52	207.65	208.22	208.42	209.4	207.17	208.08	208.42	207.57	207.06	208.02	208.41	207.82	208.14	207.84	208.82	207.95	207.12	207.56	207.31	208.68	208.43	208.36	206.62	207.26	207.41	208.32	208.18	206.41	206.76
209.03	210.01	209.56	208.93	209.01	209	209.48	209.7	209.68	209.34	209.22	209.66	208.86	210.04	209.1	211.23	209.1	210.34	209.04	208.87	209.05	209.22	209.25	209.23	209.99	209.76	209.06	208.57	209.07	209.4	209.19	207.77	208.67	208.36	209.41	209.06	209.46	209.43	208.11	208.16	209.3	209.05	209.66	208.75	209.65	210.8	210.29	208.2	210.45	209.08
197.52	198.75	199.74	197.01	198.72	199.21	197.75	199.02	198.89	197.99	198.12	198.59	198.33	198.75	199	198.41	198.21	198.46	199.32	198.08	199.01	197.89	197.8	198.92	197.82	198.59	198.68	198.41	198.59	199.21	197.91	198.67	198.93	198.94	198.19	198.59	198.15	198.93	198.71	196.59	198.94	199.47	199.64	198.94	199.08	198.74	198.73	197.96	198.18	199.04
208.28	208.42	208.44	210.55	207.97	208.32	208.12	209.84	207.71	209.7	207.83	209.46	209.68	208.55	208.82	208.27	208.4	208.74	208.46	209.53	207.9	209.07	207.08	209.58	208.65	207.84	209.02	209.26	208.37	209.99	208.82	208.66	208.99	209.13	208.75	208.41	208.47	208.41	209.12	208.77	208.13	208.27	208.15	208.9	209.33	208.49	207.07	209.06	209.23	206.97
208.26	209.34	207.63	207.48	209.58	209.04	209.29	208.19	207.96	209.29	207.88	208.69	209.55	209.01	208.69	208.47	209.81	208.93	207.38	208.55	209.48	208.89	209.33	208.68	208.82	209.02	208.41	208.81	208.35	208.15	208.8	208.45	208.81	208.52	209.24	209	208.39	208.36	208.67	208.49	208.57	208.33	209.52	207.78	209.09	208.88	209.29	208.01	209.02	208.87
195.18	195.03	193.66	195.27	194.39	193.75	194.81	195.02	194.46	193.05	193.89	194.29	194.73	193.83	194.79	194.76	194.5	194.71	193.46	193.98	194.7	194.11	194.08	193.75	195.18	195.29	193.86	194.79	194.92	193.71	193.34	194.59	193.84	194.49	193.12	194.15	194.07	193.28	194.07	193.96	193.65	195.08	193.87	193.39	194.75	194.08	194.6	193.91	194.57	193.44
217.98	217.09	217.5	216.59	217.41	218.49	218.87	218.19	218.02	217.75	217.14	218.02	217.16	218.25	217.33	217.2	216.76	218.23	217.71	217.22	218.71	218.64	218.15	217.63	218.96	216.75	218.2	217.47	217.64	218.17	218.28	219.09	216.3	216.52	217.48	217.95	218.08	217.44	218.33	219.32	215.94	217.36	218.4	218.69	217.26	217.82	218.31	217.44	217.81	216.21
199.39	199.96	198.67	199.67	198.64	198.07	198.92	199.98	199.66	198.55	199.08	198.78	199.03	198.81	200.08	198.62	199.93	199.21	198.77	199.45	198.9	200.12	199.71	199.58	199.46	200.34	199.21	199.56	199.96	199.23	198.9	200.28	199.44	198.85	199.08	198.47	199.91	199.77	200.34	199.88	199.53	199.77	199.34	199.38	198.51	199.63	199.21	198.95	199.6	199.88
203.84	202.88	203.3	202.76	203.92	203.96	203.21	204.44	203.14	202.93	204.86	204.1	203.23	202.85	204.14	203.77	203.81	204.86	203.79	205.22	203.52	204.28	203.18	204.04	203.95	204.59	204.57	203.18	204.01	203.56	203.19	203.21	203.09	204.6	203.7	203.92	203.4	204.16	203.67	204.21	205.05	203.56	203.73	204.59	203.63	204.61	204.72	204.15	203.41	203.19
208.1	208.74	209.26	210.01	209.32	209.01	209.46	207.46	208.74	208.76	208.21	208.77	209.92	208.63	209.26	207.43	209.74	208.91	209.54	209.37	209.63	209.01	209.12	208.48	208.28	208.3	208.21	208.83	208.84	208.33	207.51	209.19	209.71	209.65	208.33	207.84	208.74	209.95	208.56	208.57	209.24	208.56	208.94	207.7	209.27	208.33	208.82	208.07	209.34	208.59
212.39	212.29	212.93	213.08	212.25	212.42	212.13	211.55	213.17	211.66	212.89	212.86	212.57	212.48	212.65	212.44	212.22	212.79	212.44	211.87	211.16	212.5	212.24	212.44	212.48	211.29	212.18	211.39	211.51	211.76	211.92	212.45	211.91	211.54	212.64	212.41	212.09	212.79	213.77	211.66	212.68	212.06	211.71	211.64	212.44	211.55	212.01	211.72	212.62	212.85
199.7	199.95	200.33	200.28	198.49	199.71	199.73	199.62	199.65	199.3	199.7	200.51	198.95	199.85	199.95	198.85	200.03	199.22	200.24	198.65	198.66	198.39	198.83	199.91	200.14	199.11	198.17	198.12	199.26	199.37	198.77	199.49	198.84	199.49	200.11	199.47	198.11	200.45	200.35	199.59	200.1	199.98	199.88	199.54	199.72	199.67	200.87	201.03	200.38	199.89
207.85	209.42	208.94	207.91	209.49	206.91	209.4	209.11	209.16	208.97	208.69	209.09	209.11	209.43	209.55	208.23	208.73	208.24	208.76	208.09	208.11	209.67	209.13	208.83	209.76	209.27	209.01	209.04	210.15	209.35	208.88	209.49	209.78	209.67	208.63	209.56	208.88	209.09	209.12	209.38	208.73	208.25	208.94	208.95	210.15	208.79	210.05	208.72	208.19	208.39
204.19	203.56	204.14	203.58	204.57	203.48	203.45	204.11	204.62	203.85	205.03	203.37	204.51	204.49	204.36	203.94	203.62	204.05	203.54	204.79	204.8	203.06	204.82	203.98	204.23	204.13	203.81	203.56	203.97	204.64	204.07	203.88	204.15	204.62	203.53	203.9	204.66	204.25	204.15	204.94	204.37	204.23	203.55	203.63	204.69	204.14	204.34	203.98	203.03	205.08
208.65	207.26	208.62	207.91	207.88	207.32	207.66	207.58	207.34	207.41	207.79	207.93	208.33	208.2	208.07	207.68	208.67	206.84	206.96	208.73	208.4	207.79	207.61	208.27	207.28	208.28	207.47	207.4	207.93	207.02	208.11	206.88	208.33	207.42	208.52	208.21	207.97	208.16	207.67	208.77	208.49	208.33	208.4	207.55	206.95	208.12	208.36	208.09	207.08	208.95
205.77	204.06	205.63	205.15	204.05	205.09	204.65	205.13	204.71	205.18	204.79	203.73	204.18	205	205.14	203.55	205.51	204.2	204.75	203.94	204.66	204.92	205.45	204.29	204.91	205.77	203.9	205.95	205.19	205.3	204.93	204.33	205.61	205.45	205.25	205.37	205.31	205.22	205	205.23	203.16	204.98	203.95	203.85	204.16	204.95	204.43	204.4	204.78	205.74
205.68	205.47	205.58	204.21	204.43	205.3	205.53	204.39	204.3	205.43	204.99	204.42	205.4	205.02	205.21	204.51	205.79	205.44	203.83	205.5	204.04	203.37	204.15	204.75	203.86	204.67	204.3	205.41	204.84	204.67	205.29	205.05	205.33	205.16	205.2	204.28	204.23	205.24	204.88	204.8	204.69	204.01	205.9	205.6	204.73	205.19	203.95	205.89	205.26	204.58
200.43	199.93	200.39	199.93	200.71	199.82	200.33	200.82	200.37	200.19	201.29	200.45	200.53	200.9	200.45	200.12	199.48	199.96	200.78	201.13	200.2	200.8	200.2	200.65	199.82	201.04	199.21	200.01	200.29	199.94	199.7	201.63	200.64	199.04	201.66	200.6	200.8	201.46	200.61	200.27	201.27	199.46	200.93	201.57	200.04	200.15	199.67	201.31	201.07	199.42
203.01	202.91	202.45	202.06	203.87	201.8	202.85	203.16	202.34	202.67	202.54	202.79	203.11	203.05	201.38	201.95	204.01	202.74	203.52	203.35	202.95	202.58	202.75	202.28	201.81	202.3	203.4	202.45	203.3	203.35	202.12	203.54	203.18	202.43	202.87	201.6	203.34	201.17	202.38	202.71	203.17	202.67	203.25	202.25	202.72	202.24	203.76	203.41	202.72	202.35
212.34	211.28	210.17	211.23	210.93	211.69	211.19	212.69	211.33	211.74	212.62	210.99	211.32	210.47	211.14	211.09	211.56	211.45	212.01	212.16	210.37	210.95	212.08	211.47	211.52	211.19	211.63	210.56	212.64	211.89	211.51	213.73	211.34	211.8	211.64	211.57	212.56	211.32	211.22	210.43	210.7	211.48	211.07	211.05	211.41	212.93	211.53	211.62	211.87	211.21
199.17	198.46	198.04	198.72	199.16	198.99	197.81	198.78	199.2	196.84	198.5	199.15	197.59	198.17	198.68	198.98	198.34	199.8	197.87	198.19	198.35	197.7	198.16	199.09	198.78	199.32	198.39	198.2	198.79	198.7	198.68	198.53	199.26	198.6	199.91	197.85	198.49	198.78	197.68	199.54	198.28	198.79	198.81	198.53	197.73	198.48	197.61	199.96	198.07	200
207.99	208.47	208.1	207.71	208.99	209.15	207.62	208.85	207.82	206.24	208.44	208.27	209.09	207.72	209.22	209.02	208.54	209.01	207.47	209.05	209.71	208.38	208.89	208.42	208.44	208.24	208.84	208.59	208.51	208.99	208.39	209.48	207.59	208.44	209.06	209.82	209.26	207.91	209.98	208.67	208.37	209.47	208.6	208.79	209.09	207.9	208.51	208.5	208.24	208.17
213.1	213.05	212.3	213.84	213.05	213.14	212.91	211.6	214.29	214.3	212.36	213.33	212.86	212.23	213.2	212.65	214.2	212.68	212.17	212.57	212.16	212.44	212.78	212.89	212.12	212.67	212.69	213.57	212.24	213.61	212.75	212.14	213.22	213.61	213.18	213.75	213.13	213.51	213.88	211.43	212.1	213.02	212.85	212.87	212.42	213.34	213.27	213.99	212.61	212.73
215.95	216.57	217.41	217.51	217.79	217.19	218.04	216.23	216.85	217.71	216.76	217.21	216.2	216.84	216.44	216.88	216.99	217.83	217.42	216.7	216.49	216.21	215.95	217.83	217.08	217.46	217.1	215.83	216.85	216.62	216.83	216.05	217.07	217.52	216.99	216.32	216.95	216.63	217.07	216.97	217.85	217.4	216.49	216.58	216.35	217.88	217.03	217.23	216.07	216.86
213.33	212.91	212.22	213.2	212.57	213.25	212.53	212.42	213.18	212.94	212.45	210.86	212.95	212.28	214.03	213.21	212.46	212.28	213.3	213.05	213.39	213.44	213.42	213.12	212.13	213.16	212.91	212.33	214.09	212.47	212.09	213.07	212.92	212.6	213.41	212.39	212.56	212.26	213.8	213.3	213.21	213.69	212.69	213.13	210.93	211.85	212.77	214.08	212.6	212.5
211.01	211.36	211.62	211.26	211.9	209.91	211.03	211.44	212.24	211.14	212.6	211.63	212.09	211.72	211.16	211.38	211.51	212.52	211.29	212.67	211.39	211.52	211.53	212.29	211.32	212.21	211.81	212.13	212.25	212.25	212.55	211.19	211.34	213.3	212.54	211.52	211.85	211.08	211.28	212.02	212.62	211.76	212.68	211.25	212.25	212.58	210.43	211.77	210.82	212.01
217.39	217.41	216.94	215.77	217.97	217.94	218.09	217.32	218.02	217.2	216.47	216.68	218.55	217.34	217.34	217.75	216.18	216.78	218.49	216.7	216.63	217.19	216.63	215.72	216.8	218.03	217.1	217.65	216.43	217.31	217.04	217.18	215.65	215.59	216.97	216.53	217.73	217.55	217.33	216.75	216.44	217.99	216.71	217.45	217.21	216.04	216.83	215.79	216.54	215.89
209.85	208.16	208.16	209.9	207.55	208.54	208.89	209.77	208.5	209.41	208.83	208.9	209.23	209.79	209.95	207.67	208.92	208.36	208.29	209.29	208.33	209.45	208.14	208.44	207.81	209.3	208.68	209.51	208.45	208.13	210.32	208.41	208.11	209.31	208.34	207.39	208.67	208.02	209.75	209.3	210.08	208.68	209.12	209.28	209.55	209.73	209.91	208.32	209.53	209.07
212.24	212.37	212.25	212.97	211.57	212.42	213.07	212.03	212.69	212.18	211.35	212.14	211.82	212.05	212.53	212.45	212.21	212.28	213.12	212	213.47	211.79	212.66	212.41	212.28	211.92	212.86	211.55	211.64	211.75	212.61	212.15	212.57	210.74	212.06	212.3	211.94	212.58	210.98	212.36	212.36	212.59	212.78	211.74	212.36	212.37	211.44	212	212.52	212.03
200.18	200.41	201.01	200.66	200.41	201.28	200.55	200.04	199.56	200.95	198.8	200.59	201.08	201.51	199.39	200.38	201.19	200.13	200.51	200	201.37	200.67	200.01	200.37	200.53	200.39	200.75	201.04	199.76	201.54	200.39	199.23	199.74	201.04	199.28	200.93	200.52	199.86	200.67	200.46	200.52	200.29	200.79	200.09	201.18	199.56	200.99	201.1	200.59	200.36
200.66	201.63	201.61	201.05	200.02	201.42	200.39	201.85	200.79	200.7	202.02	201.39	202.01	201.21	201.2	201.69	202.72	201.75	200.82	201.29	202.09	202.07	201.45	201.68	201.14	201.79	201.27	201.81	201.3	201.29	201.52	200.9	200	201.93	201.07	201.63	200.63	201.29	200.83	200.21	201.38	201.09	201.47	201.61	200.92	201.87	201.41	202.45	200.62	202.52
203.8	202.77	204.17	204.29	204.36	202.75	202.95	203.58	203.84	204.42	202.68	203.91	203.13	202.61	203.41	203.47	203.31	203.52	203.09	203.25	203.92	202.69	203.71	203.48	202.81	203.2	203.35	204.38	203.17	203.04	203.04	203.79	203.47	203.44	203.34	203.67	202.35	204.01	204.94	203.59	202.33	203.51	205.08	203.29	202.3	203.87	201.86	203.58	202.97	202.96
206.48	206.24	206.5	205.76	206.81	206.68	206	206.88	206.14	206.15	205.93	206.18	205.73	207.27	206.11	207.28	206.09	204.57	206.27	206.69	206.87	206.29	206.69	205.58	206.94	206.14	206.49	206.66	206.99	206.26	205.46	207.33	206.15	206.48	206.61	206.47	207.26	205.55	206.5	207.01	206.28	204.89	205.77	208.1	206.52	206.14	205.88	206.43	205.07	207.27
205.19	203.63	204.95	205.61	204.45	204.74	203.76	202.58	204.02	204.05	204.84	203.48	204.45	205.19	204.63	203.71	204.2	203.99	204.86	203.01	203.81	203.66	203.39	204.62	203.27	204.9	204.96	203.85	204.13	204.18	204.38	202.96	204.58	203.7	203.88	204.3	203.69	203.1	204.79	202.95	203.94	203.31	204.71	202.36	205.07	203.82	204.31	203.8	202.54	202.7
208.32	208.87	207.85	208.83	208.29	208.97	207.44	208.34	208.43	207.73	208.83	209.08	209.02	208.09	208.63	207.78	207.97	209	207.99	207.74	209.07	209.17	208.46	208.71	208.24	209.43	209.02	208.08	208.43	209.13	208.49	208.54	209.51	207.97	208.46	209.25	208.88	207.74	208.91	208.48	208.92	207.55	208.58	208.57	209	208.45	209.87	210.27	209.15	208.76
204.85	203.98	204.65	204.76	204.67	203.63	203.8	205.69	205.54	204.09	204.46	203.89	203.37	204.13	205.32	204	203.89	204.75	204.51	204.36	205.12	204.64	204.73	204.87	204.48	205.15	204.8	205.32	205.12	204.96	205.04	204.26	204.09	204.64	204.57	205.61	205.31	204.05	204.15	205.34	204.1	204.71	205.03	204.16	204.25	204.71	204.75	206.06	205.1	204.56
212.45	210.16	211.92	210.86	212.46	212.09	210.68	210.28	210.97	212.33	209.72	212.03	210.13	211.49	210.83	211.74	211.3	211.14	211.2	211.78	211.16	211.82	210.46	210.88	212.8	211.55	210.48	210.39	211.3	210.78	212.28	210.17	212.18	210.75	211.92	211.39	212.64	212.09	212.12	211.22	212.15	210.56	211.14	211.49	211.62	211.56	211.51	211.53	211.16	210.84
205.7	203.24	205.5	205.52	204.65	203.85	205.16	205.01	205.45	205.13	205	205.49	204.06	204.75	204.39	204.19	204.68	202.64	205.08	205.85	205.37	204.76	204.08	203.71	203.87	205.06	205.21	204.84	204.45	204.49	204.68	204.83	204.28	205.69	205.47	203.49	204.52	204.66	203.21	204.43	204.68	204.03	205.5	204.91	203.7	205.61	205.03	204.95	204.79	205.08
204.26	204.27	203.83	203.63	203.78	204.41	203.11	205.57	204.17	206.67	205.16	203.94	205.18	205.32	205.98	204.42	204.74	205.61	203.89	204.85	205.76	205.44	205.69	204.5	204.53	205.71	203.96	204.35	205.23	205.33	204.37	204.94	203.85	204.74	204.73	204.63	204.48	204.34	205.44	204.82	205.76	204.77	205.4	204.46	205.14	205.71	205.23	204.79	203.87	203.42
213.01	213.05	213.57	212.42	213.79	213.36	213	212.53	213.58	213.4	213.94	212.6	212.78	212.64	213.04	213.09	213.66	212.77	213.5	212.94	212.14	213.37	212.57	212.99	212.84	212.14	213.52	213.03	211.77	213.21	212.68	214.34	214.24	213.71	214.06	213.21	212.39	212.36	212.62	212.88	212.62	212.73	212.57	212.34	212.79	214.42	213.22	214.01	212.75	213.17
203.73	203.04	203.98	204.71	204.08	203.4	203.81	203.53	202.83	204.6	202.79	203.26	204.74	202.91	204.12	203.27	202.85	202.68	203.4	203.37	202.55	203.93	202.97	204.09	203.74	204.98	203.18	202.96	204.44	205.33	204.11	203.77	203.41	203.72	203.29	204.01	203.38	202.76	204.09	204.06	203.36	203.86	202.61	204.47	202.34	202.39	203.82	201.56	203.82	203.31
201.91	201.51	202.65	202.34	201.84	201.28	201.27	202.41	203.66	201.85	202.32	201.93	203.1	202.01	202.21	202.01	201.89	203.18	202.36	202.05	203.2	202	203.27	202.52	201.82	202.85	201.95	202.79	201.58	202.93	203.34	201.77	200.78	201.89	202.74	202.37	202.41	201.98	202.05	202.8	202.16	203.83	201.92	203.36	201.9	202.76	202.74	202.39	203.22	202.11
209.78	209.59	210.14	209.03	208.94	208.42	209.24	209.76	209.52	209.15	209.38	208.98	210.05	209.03	209.12	209.36	209.76	209.26	209.45	210.96	210.28	209.91	210.03	209.85	209.45	210.23	210.12	208.04	209.52	209.74	210.68	209.84	210.12	208.84	209.36	209.91	209.11	210	209.59	210.24	209.8	208.88	209.02	208.85	209.75	210.42	210.48	210.63	209.77	208.85
207.32	207.89	208.51	207.6	206.73	207.18	207.59	207.59	207.44	207.41	208.43	209.27	207.74	207.81	207.87	207.52	208.1	207.47	208.02	207.5	206.44	208.09	207.93	208.41	207.62	208.08	207.36	208.19	207.99	208.49	209.13	208.06	206.99	207.8	207.52	207.32	207.23	207.3	208.7	208.2	208.39	207.87	208.19	207.31	208.6	207.55	206.95	207.37	207.68	207.39
202.24	202.11	202.42	202.75	202.55	202.97	202.22	203.78	202.52	203.63	202.4	203.69	203.05	202.59	203.13	202.98	201.81	202.26	203.93	203.05	202.05	203.09	201.99	202.52	202.55	203.6	202.36	202.56	202.9	202.38	202.39	201.52	202.1	202.71	202.38	203.1	202.84	202.91	203.36	203.14	202.96	201.94	202.84	201.86	201.03	202.85	202.25	204.03	203.16	202.81
205.59	203.5	205.34	204.74	205.95	204.05	204.82	205.62	205.39	205.04	204.5	206.03	204.95	204.84	203.86	205.6	204.18	203.75	204.85	204.79	205.99	205.01	203.63	203.5	204.97	204.63	204.21	205.11	204.74	204.89	206.53	205.13	204.19	204.5	205	205.52	204.18	204.46	203.88	204.64	204.58	204.68	205.42	205.39	204.06	204.49	204.68	204.92	204.98	204.12
208.47	208.7	209.6	207.81	209.46	209.09	208.71	208.23	209.43	208.16	209.59	209.44	208.09	208.33	209.22	208.24	208.43	209.6	209.05	210.14	208.43	209.45	210	208.72	209.3	208.99	208.59	208.13	209.59	210.34	209.36	209.22	209.86	208.57	207.76	208.65	208.2	209.02	208.75	209.84	210.07	209.97	207.66	208.42	208.58	208.79	209.96	208.71	208.68	208.02
208.89	209.48	210.88	210.09	208.65	208.67	209.21	209.72	209.61	209.65	209.09	209.12	209.17	209.41	210.81	209.47	209.57	210.21	208.57	207.79	208.73	208.45	209.59	210.32	210.26	208.99	210.3	209.14	208.65	208.92	209.81	208.85	208.2	208.96	209.72	209.44	209.76	209.94	209.3	210.04	209.38	209.38	209.47	208.78	208.77	209.84	208.56	209.17	209.39	208.04
206.91	207.09	208.86	207.27	208.36	207.72	208.42	207.86	207.39	208.77	207.57	209.04	208.27	207.99	208.19	206.32	206.84	208.1	207.03	207.81	207.26	206.57	208.77	207.99	207.61	207.77	208.6	207.96	207.37	208.28	207.46	208.2	206.76	206.23	208.44	207.28	208.76	208.51	208.23	208.33	206.21	208.11	207.1	208.14	208.09	208.27	206.64	208.64	207.5	208.28
199.75	199.69	198.82	199.26	199.53	200.23	200.17	199.13	199.3	200.1	198.94	199.32	200.27	200.52	199.43	199.92	200.06	199.5	199.79	199.95	199.01	200.65	199.83	200.14	199.78	198.64	200.02	200.71	199.87	199.01	198.28	198.84	199.81	200.32	199.63	199.42	198.51	200.15	199.45	199.37	198.87	199.46	198.48	199.78	199.66	200.46	200.68	199.49	199.35	198.61
212.9	212.89	212.84	213.35	213.28	211.99	212.68	212.93	213.11	212.73	213.51	213.11	213.24	213.63	212.91	212.67	213.61	212.66	213.73	212.84	213.18	213.13	214.28	213.2	213.4	212.64	212.89	213.17	212.93	212.44	212.71	212.41	212.94	213.16	213.37	213.9	213.33	213.62	212.93	213.21	213.91	214.05	213.12	213.08	213.51	213.08	212.75	211.85	212.34	213.28
208.67	207.76	207.98	208.05	206.58	207.67	206.33	208.77	207.82	207.83	207.35	209.09	208.37	207.52	208.13	207.01	207.22	208.4	208.45	208.84	207.58	208.85	207.21	208.2	208.25	208.3	207.22	208.53	207.43	207.16	207.71	208.51	208.81	207.13	208.45	207.42	207.24	207.43	207.84	207.99	208.25	208.71	207.66	206.87	208.46	207.73	207.38	206.79	207.13	208.47
200.53	199.41	200.19	200.46	199.46	200.4	200.53	199.13	199.49	199.39	200.09	198.99	199.27	199.68	200.42	200.24	200.3	200.72	199.7	200.39	200.91	200.44	199.88	200.73	199.84	200.28	200.31	200.74	200.85	199.23	200.45	200.17	200.65	200.06	200.48	200.29	200.22	199.45	200.71	198.42	200.37	200.38	198.68	199.31	200.24	200.25	199.69	199.7	201.33	199.97
204.24	205.21	204.88	205.37	205.06	204.28	203.77	204.64	205.48	205.11	205.55	204.96	205.27	204.14	204.04	204.85	204.85	203.79	203.83	204.94	205.25	203.75	205.6	205.95	205.44	205.2	205.21	204.8	203.81	204.95	203.92	204.91	203.83	204.77	204.93	205.47	204.75	204.18	204.37	205.67	204.08	204.77	204.45	205.26	203.98	203.91	203.32	204.18	204.17	203.34
205.41	205.51	204.82	205.95	205.3	205.8	205.91	205.55	206.6	205.63	204.37	205.91	205.38	206.23	205.57	206.77	205.03	205.45	204.81	206.28	206.67	205.58	205.56	206.02	204.96	205.78	205.62	205.61	205.36	205.79	206.71	206.81	206.23	206.12	205.64	205.37	206.09	205.18	205.35	206.24	205.23	205.92	205.53	205.42	205.63	205.66	205.47	205.95	205.59	205.52
208.94	209.53	208.36	209.31	208.99	207.57	209.67	208.55	208.73	209.41	209.7	209.14	208.64	208.99	208.56	208.35	209.43	208.39	207.67	208.66	208.71	208.36	208.57	209.9	209.13	209.37	209.21	209.76	208.92	208.04	208.32	209.03	208.63	208.79	208.98	208.62	209.71	208.76	208.98	209.05	209.16	208.99	208.66	208.82	209.2	208.44	208.38	207.45	209.5	208.07
209.32	209.73	208.65	209.13	208.82	208.04	209.09	208.05	209.15	208.49	207.82	208.67	208.35	209.14	209.02	208.03	209.27	208.31	209.32	208.85	208.82	208.08	209.85	208.32	208.79	208.39	209.41	207.88	208.78	208.33	209.32	208.99	208.39	208.48	209.72	208.68	208.74	208.67	209.45	207.01	208.65	209.36	209.26	208.17	208.74	208.14	208.27	208.45	208.39	209.3
208.52	208.63	208.02	207.81	209.41	208.31	208.46	207.73	207.89	208.58	208.01	209.28	209.44	209.04	209.42	208.55	208.16	208.22	208.62	207.99	209.24	208.93	207.95	208.88	208.3	207.92	208.35	208.74	208.12	208.19	207.69	207.5	209.7	207.79	208.68	207.81	208.24	208.36	209.72	209.5	208.98	208.4	209.16	208.33	207.19	208.21	208.4	208.19	207.99	207.8
207.74	207.56	207.68	208.48	208.32	207.05	208.36	206.86	208.22	207.29	207.67	207.68	208.49	207.71	208.22	207.63	208	206.14	207.35	207.73	208.05	207.39	206.6	207.29	207.58	207.33	207.01	207.75	208.31	207.65	208.28	207.26	207.68	207.25	207.97	207.36	208.28	208.48	207.54	208.79	207.3	207.07	207.44	207.24	207.52	207.16	207.01	207.64	207.67	207
213.16	213.19	212.12	213.05	212.8	213.55	213.52	212.97	213.96	213.94	213.85	212.03	213.13	214.01	214.22	212.91	212.94	213.31	212.8	211.88	213.4	214.91	212.55	212.39	212.95	211.84	212.51	212.47	213.13	213.85	212.69	211.73	213.26	213.01	213.81	212.36	213.47	212.87	213.91	211.75	211.99	211.92	213.1	212.42	213.4	213.23	213.09	213.72	212.23	211.8
213.68	212.73	213.63	214.47	213.45	213.32	213.48	213.27	213.84	213.17	213.93	213.42	213.82	213.68	213.53	212.99	214.74	213.62	214.65	213.92	214.15	214.37	213.7	214.56	212.71	214.81	213.05	213.75	214.74	214.82	214.43	214.04	213.93	214.76	213.65	214.11	213.3	214.11	213.59	214.79	214.51	213.87	213.63	213.84	213.28	213.82	212.72	214.24	214.09	214.71
217.08	217.8	216.38	217.68	216.75	215.9	216.07	217.06	217.45	216.44	218.16	216.28	217.27	216.3	216.83	216.58	217.87	216.41	217.34	216.29	216.17	217.15	216.77	217.58	216.7	217.03	217.94	217	216.47	216.64	216.78	216.93	216.8	217.47	218.14	216.6	215.23	217.57	217.44	216.05	216.97	215.92	218.31	218.01	216.8	217.74	216.77	216.46	217.84	217.64
201.21	200.08	198.96	199.84	200.52	200.83	200.55	199.87	199.88	199.75	200.02	200.87	199.93	200.39	200.67	201.08	200.63	200.57	201.51	200.11	200.22	201	199.92	199.05	199.56	200.16	199.77	200.5	200.06	200.86	199.54	200.58	200.26	200.14	200	199.3	200.27	201.3	200	200.49	200.3	199.66	199.78	199.14	200.28	201.5	200.57	201.61	200.41	199.99
197.75	198.01	198.2	198.26	198.11	198.19	197.57	198.48	198.14	197.9	198.15	197.2	198.16	199.27	197.33	197.11	198.02	197.71	197.31	198.3	197.97	197.81	198.27	197.88	197.5	196.54	198.67	196.97	199.14	198.36	198.04	198.47	197.74	198.67	198.24	197.91	199	197.59	198.98	198.05	197.53	197.5	199.77	198.83	198.75	199.05	198.19	197.38	197.86	198.55
201.25	200.45	200.81	200.67	201.16	200.22	200.73	202.09	201.29	201.56	200.92	202.32	201.84	200.89	201.45	200.82	200.41	201.51	201.18	201.98	200.88	201.68	202.11	200.35	201.55	202.15	201.79	201.84	201.24	201.95	200.09	199.8	200.82	201.39	201.33	200.85	200.61	201.82	202.27	201.23	201.73	199.76	201.74	201.61	200.7	202.34	200.83	201.66	200.66	201.2
194.2	193.34	194.37	193.4	192.79	194.38	194.58	194.84	194.46	194.7	195.44	194.31	194.02	193.06	194.24	193.55	195.12	193.91	193.61	194.04	194.18	193.41	193.35	194.58	193.97	194.61	194.18	193.18	194.13	194.9	194.16	194.7	194.47	194.3	194.76	194.49	194.91	193.69	195.17	194.11	193.88	194.19	193.99	194	194.23	193.87	194.09	194.34	193.64	194.46
217.43	216.28	218.77	217.56	216.81	216.68	217.16	216.76	217.9	216.8	217.15	216.91	217.02	218.12	215.62	215.84	217.86	216.07	216.93	217.48	216.55	216.67	217.38	216.02	217.91	217.17	216.05	218.26	217.22	216.79	217	217.47	216.64	216.82	216	217.39	217.22	218	216.79	217.78	216.17	216.99	218.16	217.13	216.84	217.03	215.96	215.73	217.33	216.1
203.83	205.14	206.53	204.65	206.04	204.76	205.61	204.03	203.62	204.47	203.88	205.8	204.1	205.01	205.57	204.16	204.28	205.01	204.27	204.68	205.19	203	205.53	204.64	204.58	206.05	204.43	204.58	204.73	204.54	204.54	204.9	205.09	205.69	205.23	204.17	204.06	204.13	204.71	205.39	204.98	204.99	203.84	204.88	205.89	204.08	205.18	204.54	204.74	203.98
213.4	213.07	214.1	213.59	214.13	212.13	212.99	213.24	213.28	213.37	212.91	212.21	211.05	212.41	213.33	212.98	213.46	212.1	212.46	212.89	212.64	213.86	213.69	212.7	212.36	212.89	213.74	213.4	212.43	214.25	213.19	212.38	212.87	212.34	213.05	211.83	213.38	213.03	214.3	212.38	213.59	212.67	212.8	212.94	213.31	212.65	212.88	213.01	213.49	213.29
206.91	207.24	207.07	205.42	207.13	207.12	206.05	206.69	206.43	206.07	207.14	205.54	205.91	206.29	205.68	206.89	206.93	207.17	206.28	205.25	206.42	206.65	207.68	206.66	207.54	206.44	206.75	206.1	206.97	207.1	206.23	206.07	206.95	205.91	206.22	206.91	205.79	205.79	206.2	205.85	206.32	207.84	205.22	205.66	206.42	206.23	206.56	206.79	205.83	207.11
198.27	197.55	197.8	195.99	196.98	198.35	198.63	199.58	198.56	197.79	197.94	198.23	198.12	198.27	197.25	196.93	197.63	199.8	199	199.61	198.26	197.16	198.16	197.94	196.84	198.44	197.25	198.64	198.78	196.9	197.39	198.24	198.53	197.63	198.15	197.17	197.77	197.39	198.46	197.92	196.75	198.35	197.28	198.14	198.26	198.64	197.32	198.72	198.22	197.62
202.6	202.67	202.85	203.96	203.23	204.71	204.33	204.65	204.44	203.36	204.84	203.57	204.48	203.49	203.33	204.35	202.31	203.52	203.62	204.39	202.82	203.38	203.55	204.31	203.97	203.64	203.42	202.79	203.36	203.7	205.19	203.73	203.76	204.33	202.27	204.26	204.11	204.54	203.69	203.95	203.42	203.67	204.66	204.57	205.24	204.44	204.63	204.46	203.99	203.38
203.33	202.87	204.04	204.44	203.46	202.27	203.08	202.97	204.1	202.77	203.47	202.98	202.19	203.89	203.31	203.05	203.16	202.88	202.65	202.88	202.12	203.85	203.41	203.84	203.67	203.37	202.46	204.45	203.02	203.86	202.81	203.5	204.84	202.87	203.31	203.66	203.17	204.02	204.27	203.42	203.14	203.36	203.21	202.71	203.9	203.4	204.02	202.76	203.29	202.91
206.52	207.26	205.98	206.22	205.86	207.1	206.24	206.94	206.27	206.43	207.34	206.67	206.96	206.28	206.26	205.47	207.2	205.95	205.57	206.02	205.83	207.53	206.18	206.22	206.42	206.72	205.08	206.88	206.46	206.68	205.97	206.53	205.55	206.69	206.57	206.92	205.79	207.56	205.97	206.38	206.12	206.94	206.84	206.92	206.04	205.28	207.5	207.1	206.59	207.27
206.04	206.08	206.5	206.24	206.07	206.58	205.83	206.13	206.88	205.6	206.58	206.59	207.46	206.67	207.03	205.65	205.84	207.47	205.88	206.4	206.25	206.4	205.64	206.33	205.55	206.74	206.61	205.79	205.39	206.38	206.43	204.79	206.83	205.93	206.15	205.51	206.5	206.47	206.45	205.18	206.51	206.48	205.58	206.28	207.06	205.67	206.94	205.99	206.15	207.18
209.68	208.61	209.02	208.94	209.65	208.63	209.08	208.81	208.99	208.45	209.89	208.81	208.57	208.99	209	209.65	208.43	208.39	208.6	207.98	209.94	209.39	209.68	207.8	208.35	209.22	208.77	208.96	209.55	209.55	209.29	208.7	209.22	209.35	208.04	208.06	208.52	208.83	208.91	208.65	209.41	208.89	206.79	209.69	209.4	209.52	209.31	209.02	208.17	207.98
202.63	202.05	202.2	203.36	202.49	202.13	202.4	202.44	201.58	203.22	203.02	203.07	202.83	201.08	202.23	201.86	202.68	202.89	202.4	202.2	202.27	202.37	202.78	202.17	202.63	203.38	202.44	203.57	202.97	202.32	202.79	201.76	202.91	202.39	201.98	202.02	202.45	202.35	203.34	201.45	203.13	202.34	203.11	201.58	201.98	202.38	203.16	201.89	202.56	203.8
202.56	202.16	201.99	202.83	202.34	203.01	202.32	202.62	203.33	203.61	202.89	202.3	203.12	202.1	202.68	202.5	202.45	202.78	202.2	202.8	202.41	203.07	204.02	201.72	202.18	202.68	202.86	203.16	201.7	201.49	203.51	202.72	202.02	202.3	201.1	201.75	203.2	201.94	204.09	203.36	203.15	202.52	201.97	202.83	202.98	202.54	203.17	201.34	204.21	203.23
202.34	202.26	202.75	203.21	202.29	203.26	201.43	202.59	202.75	203.71	203.17	202.11	202.36	203.67	202.4	202.6	203.13	203.28	203.26	202.99	201.4	203.55	202.63	203.57	203.69	202.09	203.43	202.69	203.55	202.94	201.73	202.66	203.1	202.2	202.73	202.62	203.34	201.86	204.01	203.11	202.79	202.12	202.36	202.92	203.36	203.59	203.04	202.1	202.85	203.29
209.26	208.54	209.5	209.45	209.85	208.64	209.15	209.12	209	208.64	209.03	208.85	209.84	208.9	209.7	209.15	208.67	209.35	210.03	208.47	209.61	207.92	208.47	209.05	210.34	209.32	209.03	209.6	209.74	208.61	209.34	210.23	209.16	210.73	208.91	209.26	209.11	209.8	209.95	208.32	209.44	208.91	209.17	208.77	209.44	209.65	209.23	209.44	209.57	209.65
203.07	203.83	204.03	203.75	203.01	204.1	203.18	204.98	204.28	203.93	203.54	203.33	203.34	204.04	203.59	204.52	204.75	204.52	205.33	203.79	203.5	203.73	203.8	204.19	203.1	203.94	205.12	203.07	205.12	204.88	203.79	203.22	205.52	202.66	204.26	203.78	203.58	204.11	203.85	203.53	204.24	203.7	205.21	204.27	203.93	204.42	203.89	203.73	205.2	204.17
208.05	207.15	207.2	207.92	207.38	207.87	208.19	207.58	206.78	207	207.81	207.37	208.3	208.56	208	208.29	208.06	207.28	208.75	208.79	207.37	208.2	207.2	206.39	207.17	208.08	207.83	208.2	207.47	207.98	207.8	207.19	208.15	207.43	208.11	206.93	206.92	208.16	208.85	207.82	208.14	208.25	206.85	208.39	208.63	208.38	208.54	207.26	208.81	207.98
212.89	213.86	213.36	213.04	213.65	211.64	213.66	212.52	213.96	213.19	213.22	212.7	212.89	212.6	212.8	213.78	213.43	212.75	213.72	212.65	213.74	212.46	213.41	212.45	212.9	212.12	212.91	212.5	213.66	213.8	213.31	213.01	213.33	214.08	213.12	211.68	213.07	212.1	212.73	213.45	212.82	212.61	212.75	212.47	211.5	212.71	214.07	213.58	213.67	213.54
211.7	210.98	211.78	212.3	211	211.08	211.76	211.83	211.5	212.44	212.09	210.77	211.17	211.04	211.74	211.74	211.98	211.38	212.14	211.74	210.64	211.77	211.66	211.7	211.57	212.45	212.48	212.38	211.09	210.14	213.05	212.2	211.26	211.92	210.8	211.6	212.23	211.87	211.95	212.21	212.08	211.85	212.73	210.69	212.01	211.53	210.91	211.45	211.26	212.06
199.79	199.91	198.77	199.51	200.35	199.06	198.46	198.91	197.23	198.36	199.6	200.84	199.1	198.34	199.6	200.11	199.82	199.39	200.73	199.85	198.44	198.98	199.12	199.27	199.08	199.35	200.13	198.34	199.79	199.52	198.9	198.96	199.48	197.75	199.74	198.85	199.61	199.32	199.17	199.48	199.48	199.64	200.24	199.58	199.63	198.46	200.6	199.75	198.54	198.65
214.34	213.56	214.15	214.14	214.09	214.71	214.03	213.43	214.34	214.25	214.4	213.71	214.06	214.44	213.6	213.61	214.31	212.79	213.85	214.43	213.56	213.78	213.92	213.31	214.31	213.56	214.21	213.98	214.34	213.25	212.69	213.82	213.9	213.12	212.7	212.47	213.17	212.52	213.96	213.36	213.47	214.46	213.95	214.14	213.77	214.3	213.95	213.94	214.27	214.31
212.19	213.28	212.18	212.12	213.36	212.75	212.56	214.45	212.01	213.17	212	212.88	213.33	213.45	212.88	213.36	212.14	212.21	212.88	213.53	212.5	212.55	213.61	213.47	213.01	211.68	212.78	213.56	211.96	213.4	214	213.53	212.55	212.32	213.87	214.04	213.32	214.05	213.33	211.99	211.77	212.99	213.72	211.23	213.18	212.98	213.39	213.05	213.01	212.23
208.35	207.56	207.16	206.35	207.22	207.87	208.01	208.84	208.2	208.08	208.71	208.26	207.49	206.95	207.28	207.19	207.53	207.91	207.8	208.3	207.27	208.27	207.98	206.41	207.66	208.59	207.28	207.48	206.96	207.8	207.43	207.72	207.15	207.97	208.09	208.17	208.2	207.41	206.73	208.6	207.98	207.71	207.59	207.92	206.86	206.97	207.19	208.5	207.87	206.98
208.3	210.2	208.87	207.93	207.91	207.9	208.34	208.27	208.61	208.72	208.36	209.36	207.26	208.24	207.89	208.3	208.48	208.45	207.41	207.14	208.11	207.91	208.88	207.84	207.75	207.49	207.66	208.37	207.92	208.33	207.89	208.76	208.77	208.43	207.59	208.12	208.18	208.4	209.82	207.65	208.58	207.55	208.81	209.21	208.39	208.18	209.13	207.28	208.95	208.95
205.23	203.36	203.8	204.14	204.5	204.16	203.78	204.38	203.14	204.21	203.44	204.56	204.78	204.16	204.45	205.52	203.74	204.02	204.08	202.95	203.77	202.61	203.11	203.42	203.62	203.96	203.47	204.47	204.61	202.62	204.65	204.9	204.12	203.09	204.14	204.54	204.68	203.98	204.22	204.62	203.14	204.01	204.23	203.53	204.28	204.46	203.83	204.44	205.03	203.26
207.72	207.9	207.85	208.16	208.18	207.69	208.9	209.01	208.34	208.11	207.35	208.17	208.45	207.68	208.18	207.77	208.14	207.86	208.28	207.73	208.47	208.43	207.99	207.29	207.44	207.67	208.27	209.29	207.31	207.96	206.86	207.44	207.56	206.04	207.19	207.21	207.92	207.37	207.56	207.2	207.48	206.53	207.81	208.03	206.83	207.74	208.88	207.74	209.28	207.37
212.48	211.44	212.29	212	210.65	210.9	212.06	211.42	211.24	212.57	211.57	212	211.9	211.47	211.4	212.73	211.96	211.51	211.88	211.93	211.8	211.92	211.35	212.12	211.56	211.94	211.73	212.18	210.69	213.67	211.51	210.85	211.39	211.28	212	210.91	211.45	212.65	211.67	211.43	211.21	212.05	213.22	213.07	211.37	212.6	212.92	211.98	211.82	211.97
200.21	200.58	200.66	200.45	201.07	200.27	200.18	199.8	200.42	199.21	201.11	200.13	200.37	201.76	200.22	200.35	200.89	200.61	200.38	200.33	199.56	198.96	200.39	200.64	200.21	200.87	199.89	199.4	199.69	200.86	200.5	200.03	200.09	200	201.21	200.12	200.91	199.38	200.19	200.34	200.13	200.28	200.22	199.34	200.15	200.53	200.9	200.33	199.9	200.18
211.02	213.2	212.72	211.6	211.54	212.24	211.53	211.65	211.37	212.33	211.79	212.14	212.57	211.22	211.38	211.69	211.67	211.31	210.23	211.22	210.64	210.73	211.84	211.53	212.07	211.01	212.66	211.43	211.23	212.57	211.27	211.94	212	210.96	212.03	211.4	211.09	211.08	212.1	211.34	211.01	212.33	211.3	210.99	211.61	211.93	211.79	211.25	211.55	212.17
202.38	202.27	202.43	202.74	202.81	201.16	202.36	202.75	202.62	201.84	201.32	203.62	202.68	203.31	203.38	203.05	202.63	201.84	203.35	202.68	202.07	203.61	202.51	202.26	202.14	202.55	202.37	203.24	202.28	202.25	202.56	202.29	203.15	202.98	201.51	204.04	202.67	203.69	203.69	201.77	203.12	201.69	202.36	202.64	201.65	203.42	202.24	203.14	203.11	202.78
207.19	206.22	205.98	205.92	207.76	207.08	206.5	208.14	206.82	205.8	207.26	207.34	205.88	205.95	206.02	206.12	205.58	206.25	206.2	207.52	206.38	206.29	206.37	205.49	205.16	206.34	207.11	206.75	206.43	206.18	206.5	205.35	206.77	206.27	207.2	205.02	205.58	205.61	205.87	205.1	206.71	206.73	207.11	204.79	207.18	206.77	206.04	206.23	207.02	207.01
202.44	204.46	204.47	203.5	203.25	202.85	203.52	203.25	204.69	203.17	202.23	204	203.47	203.49	203.74	203.98	203.28	203.48	203.92	203.44	203.58	203.81	204.29	202.4	205.36	203.93	203.53	204.21	204.91	203.86	203.75	203.76	202.98	203.28	204.15	205.07	203	204.08	202.92	203.69	203.35	203.72	203.73	202.84	203.65	205.11	204.02	203.02	203.5	203.72
200.21	200.16	200.18	200.16	199.83	199.59	199.51	200.08	200.49	200.49	200.2	198.9	199.54	199.9	199.38	199.58	199.94	198.72	199.96	199.4	198.37	200.13	199.97	199.91	198.93	200.34	200.83	200.69	199.29	198.55	199.83	199	199.91	199.79	199.21	199.13	199.45	199.42	200.52	199.18	199.52	200.09	199.39	200.16	198.38	199.75	200.33	200.27	200.08	200.49
209.85	209	209.4	210.44	210.15	210.06	210.39	210.28	208.75	209.68	211.31	209.01	209.79	209.86	209.29	209.74	208.88	210.62	209.2	210.42	209.72	209.73	209.24	210.79	209.58	210.87	210.54	208.85	211.16	209.27	209.18	209.62	209.85	209.52	209.86	209.94	209.01	209.94	210.81	211.06	209.94	209.27	209.29	209.53	210.37	209.26	209.65	209.26	209.68	209.66
197.98	197.59	199.15	197.78	199.69	197.41	198.99	198.1	199.14	197.94	198.45	199.5	199.77	198.85	198.69	198.52	199.52	198.39	199.5	199.19	198.54	198.21	197.72	197.76	197.39	198.14	199.61	197.29	198.27	197.81	198.21	200.05	199.44	198.76	198.36	199.15	198.45	198.63	197.8	198.47	198.31	198.58	198.71	198.3	198.1	198.16	198.31	198.58	198.87	198.67
198.9	199.5	199.75	198.97	198.72	198.88	198.79	198.24	198.66	199.68	199.48	199.8	199.33	199.8	198.55	198.65	199.5	199.58	199.77	198.54	199.44	199.2	200.48	199.66	199.98	199.29	198.24	199.09	199.06	199.86	199.54	198.79	199.33	198.96	199.69	198.83	200.28	199.32	199.37	197.52	200.08	198.26	199.63	199.16	198.31	199.06	200.56	198.98	200.27	199.76
208.72	209.15	207.28	208.48	208.9	208.29	207.94	207.87	209.31	208.04	208.3	207.95	207.75	208.14	208.79	207.97	209.02	207.5	207.36	207.86	208.45	209.28	207.65	209.08	208.05	208.46	208.2	208	209.2	208.48	208.83	208.02	209.27	208.74	208.41	208.17	207.57	208.7	208.58	207.82	208.87	209.76	209.25	207.58	208.35	208.01	208.18	208.93	209.27	208.13
202.67	202.47	201.7	202.33	203.74	202.66	201.89	201.83	203.58	204.06	202.53	203.46	202.46	202.25	202.29	203.97	203.29	202.59	201.46	201.88	202.25	201.77	202.95	201.94	202.81	201.4	201.62	202.33	201.78	201.83	203.03	202.82	203.65	202.22	201.07	203.52	201.49	200.9	203.24	202.31	203.01	202.39	202.52	203.57	202.51	202.53	202.18	202.29	201.96	203.04
209.23	209.85	210.06	210.09	209.25	209.58	209.66	209.42	208.59	209.22	209.1	209.62	208.77	210.82	209.95	209.51	210.03	210.09	208.64	209.32	209.97	208.53	209.52	209.29	209.06	209.49	209.63	209.25	208.98	209.78	209.89	208.9	209.18	209.83	208.37	208.86	208.97	210.25	209.81	209.5	209.07	209.44	208.41	209.14	209.11	208.78	208.74	207.89	209.35	210.38
207.96	207.77	208.37	209.23	207.75	208.27	208.14	209.51	208.42	208.75	208.83	208.66	209.01	210.47	210.11	208.59	208.3	208.77	209.19	209.16	210.19	209.06	209.1	209.96	207.93	208.46	209.3	208.97	208.33	209.1	208.88	207.95	209.12	209.17	208.07	209.15	208.4	208.47	209.64	209.78	208.32	207.64	208.55	208.44	209.37	208.96	209.69	208.93	209.33	208.12
201.29	201.6	201.78	200.04	202.02	201.47	200.01	200.45	201.95	201.94	199.19	200.2	201.43	201.68	200.72	201.34	201.35	200.78	201	202.67	201.07	202.1	201.11	201.62	200.14	201.12	201.73	201.09	201.8	200.82	201.19	200.4	199.5	200.37	200.99	200.14	200.71	200.02	200.72	200.27	202.27	200.98	200.58	200.64	201.37	201.06	201.66	201.27	200.72	201.33
203.64	202.38	202.37	202.42	203.23	204.2	202.7	203.4	203.4	202.87	203.61	202.16	204.68	203.6	202.84	203.45	203.17	204.23	204.05	204.31	203.04	203.62	202.82	203.49	203.73	203.76	202.02	202.75	203.21	203.01	203.44	203.55	203	204	202.92	203.41	203.54	202.7	202.32	203.16	203.54	203.44	202.74	203.41	202.93	202.52	203.74	203.64	203.55	202.58
207.31	207.65	208.31	206.94	207.6	208.23	207.02	207.49	207.81	207.65	208.1	207.8	207.08	207.1	208.74	207.77	207.75	207.53	207.13	208.57	208.81	208.03	207.91	208.79	207.37	207.7	207.99	206.5	207.87	209.31	207.68	208.4	208.45	208.16	207.41	207.88	207.75	207.54	207.64	206.92	207.56	208.29	206.6	207.48	207.68	207.97	207.85	207.57	208.68	208.07
208.6	208.27	209.51	209.53	209.53	208.39	208.32	209.42	208.83	209.11	208.22	208.97	207.55	208.58	208.4	208.35	208.33	208.71	207.15	208.58	208.71	207.68	208.36	207.31	207.51	208.44	208.08	208.41	207.62	208.91	209.23	209.49	209.15	207.68	208.02	208.12	209.89	208.24	207.61	208.01	207.3	208.66	208.97	208.84	208.9	207.66	208.45	208.86	207.95	208.93
212.86	212.29	212.36	212.95	212.05	212.3	211.81	212.87	212.93	212.43	212.65	212.72	212.56	211.67	213.55	212.36	211.98	211.81	212.24	212.28	211.76	210.52	212.47	212.9	213.22	212.42	212	212.97	211.56	211.96	212.25	212.36	212.75	211.19	212.29	212.56	212.37	212.84	212.65	211.99	213.61	212.53	212.38	212.13	212.08	213.27	212.53	211.43	212.37	212.58
197.97	197.56	196.96	198.32	199.31	197.89	197.17	197.08	197.56	197.59	198	199.13	197.87	197.01	197.73	198.13	198.36	197.55	197.78	197.58	198.37	197.88	197.78	197.8	199.15	198.95	199.38	199.13	198.71	197.47	198.35	198.13	198.33	198.01	197.63	198.09	198.26	198.07	198.06	197.68	199.07	198.88	197.64	198.16	198.82	198.19	197.9	197.68	198.27	197.26
203.99	204.34	203.9	203.98	203.95	203.99	204.42	204.34	204	204.68	202.06	203.1	202.71	203.54	203.95	204.72	202.4	204.61	204.18	203.38	203.69	204.47	203.94	203.88	203.3	204.92	204.45	202.95	204.74	202.88	202.38	204.72	203.95	202.47	203.51	204.99	204.03	203.37	203.71	203.51	204.25	203.57	203.06	205.22	203.58	204.51	204.3	204.11	204.8	203.76
198.92	197.91	198.06	198.32	197.66	199.72	199.09	198.39	197.49	199.12	198.28	198.39	197.79	198.52	198.85	198.11	197.24	198.61	199.48	199.13	198.65	198.66	198.04	198.91	198.84	198.76	198.11	198.06	198.55	198.51	198.83	199.25	198.71	198.38	196.97	197.98	197.91	198.67	198.43	199.72	197.56	199.47	199.23	198.85	197.71	197.9	198.85	197.75	198.84	199.45
207.71	207.89	207.83	208.63	208.22	209.15	208.44	207.42	208.26	209.34	208.74	208.94	209.01	209.43	208.95	208.21	209.35	208.3	208.59	208.46	210.52	208.43	209.26	208.64	208.87	209.4	207.9	209.04	208.23	209.06	209.86	209.09	208.41	208.99	208.71	208.35	208.67	209.61	208.55	209.63	208.74	208.17	207.69	208.64	208.16	208.51	208.32	207.79	208.8	207.93
208.57	207.16	207.17	208.01	208.41	208.17	208.86	207.86	207.99	207.95	208.25	208.19	207.66	208.59	207.08	207.87	207.59	208.12	206.69	207.73	208.35	208.01	208.08	208.67	207.75	207.53	207.94	207.3	207.73	207.57	207.51	207.38	207.38	207.81	207.49	207.49	206.61	208.82	209.03	208.25	208.34	207.88	208.18	208.42	207.41	207.51	207.9	208.52	208.43	207.77
208.62	207.41	208.05	207.24	207.35	208.49	207.53	208.03	207.36	206.81	207.35	207.37	207.02	206.91	207.94	207.64	206.17	207.4	207.63	207.26	207.56	206.48	207.53	207.93	208.23	206.71	207.98	207.61	207.68	207.32	208.25	207.34	208.41	207.99	207.32	207.05	207.69	207.61	208.46	207.63	207.5	208.19	208.15	207.45	207.65	207.95	207.11	207.34	207.81	208.65
208.51	208.13	207.71	208.86	209.37	208.3	209.64	209.27	208.61	207.82	208.32	208.74	209.22	209.79	208.65	208.57	209.31	208.75	209.78	208.99	209.15	209.23	209.05	208.81	207.29	207.71	208.47	208.27	208.75	209.74	209.78	209.76	208.09	209.86	208.92	208.36	209.19	209.59	208.31	209.58	209.85	209.43	208.99	208.94	208.95	209.14	208.93	208.39	210.14	208.58
199.26	198.47	199.14	198.91	199.69	198.5	199.5	199.75	198.91	199.38	199.79	199.5	199.19	198.41	199.59	199.08	198.98	199.98	198.54	199.85	199.16	197.87	199.03	198.37	198.96	200.78	199.44	198.08	198.93	198	199.64	199.56	199.91	199.16	199.09	199.24	199.64	198.93	200.13	199.01	199.75	199.5	199.89	199.42	198.58	200.06	199.43	200.18	199.49	199.6
211.14	212.91	211.68	212.09	212.34	211.03	212.73	211.94	210.79	211.38	210.92	212.34	212.39	212.18	211.64	211.76	211.66	212.42	211.42	211.46	211.69	211.1	212.17	212.29	211.17	211.27	212.96	212.66	210.95	211.09	211.3	212.47	210.72	212.73	210.78	211.74	211.45	211.77	211.32	212.28	211.19	211.4	212.34	211.36	213.78	211.83	211.46	212.03	211.7	211.48
199.6	199.23	199.49	199.99	199.7	199.15	199.95	200.18	200.11	199.24	198.78	200.19	199.71	200.34	198.84	198.9	199.12	198.71	200.26	198.84	200.61	200.44	199.76	199.28	198.91	200	198.98	199.59	198.36	199.95	199.29	198.36	198.95	199.63	199.67	199.24	199.56	199.33	198.77	200.47	199.58	199.83	199.87	199.92	199.83	199.52	198.95	199.24	198	199.84
208.15	208.02	207.28	206.25	207.51	208.15	207.33	207.04	207.85	208.18	206.74	208.77	207.83	207.73	209.35	208.46	208.25	208.12	207.49	208.32	208.93	207.17	207.81	207.78	208.85	207.21	207.84	206.77	207.98	207.01	208.39	208.33	206.56	208.41	208.93	206.85	208.07	209.04	207.28	208.31	207.65	207.83	208.02	207.25	207.2	208.09	207.56	207.72	208.09	206.31
211.78	211.2	213.73	212.23	212.44	213.64	212.63	211.98	212.37	212.7	212.34	211.72	212.45	212.1	212.66	213.02	212.92	212.88	212.13	212.49	211.89	211.73	212	211.94	213.17	212.51	212.26	212.54	211.82	213.02	212.73	213.05	212.43	212.88	214	213.14	212.58	212.42	212.35	213.29	211.49	212	212.95	213.65	211.91	213.06	213.08	211.88	212.24	210.9
203.29	204.98	204.03	204.57	203.24	202.95	203.91	203.78	203.4	204.52	204.45	203.91	204.33	204.08	204.9	202.87	205.25	203.67	204.01	202.6	202.64	205.18	204.98	205.63	204.1	203.6	203.22	202.93	203.58	204.24	203.63	203.32	204.81	203.5	203.86	204.24	204.73	204.17	203.78	205.06	203.95	203.33	205.13	204.07	203.26	204.13	204.2	204.11	205.2	203.73
208.17	208.3	207.98	208.49	208.7	207.79	208.03	208.41	207.72	206.29	206.99	207.51	207.3	208.06	207.16	207.52	207.11	208.15	208.33	208.02	207.27	207.15	207.51	207.82	207.86	208.19	207.61	207.55	207.35	207.32	207.13	208.24	208.69	208.75	207.11	208.05	207.43	207.62	207.07	207.74	209.09	206.44	208.59	208.04	207.62	206.99	207.06	208.34	206.71	208.58
214.21	213.89	214.41	213.24	213.66	214.79	214.41	214.69	212.66	213.31	213.37	214.58	213.9	214.17	214.03	213.73	214	213.68	213.2	213.56	214.32	213.62	213.47	213.77	213.22	213.94	213.74	213.24	213.75	213.37	214.45	214.92	214.44	213.7	214.47	212.47	214.47	214.37	213.67	213.27	214.22	212.99	214.92	213.51	213.37	214.47	212.82	214.19	213.34	213.79
204.98	204.81	203.94	204.42	204.74	205.19	204.14	205.88	205.47	204.08	205.19	205.69	204.42	204.64	205.28	204.66	204.62	205.98	204.6	204.7	204.43	205.18	204.3	205.88	203.33	203.6	205.49	205.09	203.88	203.91	205.9	204.6	203.83	204.99	205.55	203.85	203.79	204.65	205.54	205.11	205.18	204.38	203.93	205.48	204.88	204.83	203.97	205.06	204.01	205.04
202.45	202.92	203.21	203.52	204.32	203.63	203.01	203.54	204.16	204.21	202.85	203.05	202.56	203.68	202.77	202.28	203.3	202.39	204.3	203.4	203.29	204.18	203.17	204.59	202.38	202.99	202.68	203.14	202.32	203.94	203	203.85	203.46	203.75	203.16	204.05	203.2	203.53	202.74	202.29	203.48	202.72	202.55	202.37	203.89	204.3	203.06	204.11	203.02	203.15
206.66	207.91	206.8	208.11	207.39	208.49	207.92	208.07	208.13	206.75	207.48	207.56	207.44	207.98	207.65	207.33	207.37	208.22	207.21	207.42	207.59	207.66	209.7	208.02	207.68	207.41	207.45	207.33	208.39	207.81	207.95	207.9	207.35	207.73	208.12	208.6	206.67	207.63	207.45	207.23	208.01	207.29	206.48	206.97	207.41	207.17	208.71	208.81	207.97	207.74
211.95	211.16	211.84	211.58	212.11	211.3	211.63	211.92	211.89	211.81	211.33	211.84	212.92	211.33	211.91	211.56	211.85	211.2	210.53	210.63	211.49	210.98	212.03	211.13	210.88	211.01	211.11	212.33	211.65	211.44	211.9	212.42	211.06	212.03	212.37	211.04	213.27	211.36	212.43	212.31	211.83	211.81	211.46	212.74	211.78	212.19	211.32	211.44	211.78	211.64
206.68	206.46	206.11	206.71	205.19	207.35	205.84	206.57	206.79	206.74	206.3	206.33	206.81	207.77	206.08	207.71	206.96	206.25	205.17	206.92	206.65	206.8	206.28	205.99	205.49	206.68	206.92	206.37	206.18	206.79	206.06	206.7	206.69	206.68	207.2	206.92	205.6	205.69	205.94	206.54	207.13	206.41	205.42	206.82	206.63	206.18	207.51	207.11	207.41	207.03
201.75	202.03	202.32	202.29	203.06	201.38	202.64	202.61	203.74	201.39	202.2	203.63	202.48	203.29	202.42	203.2	202.41	202.06	202.13	201.56	201.13	202.8	202.44	202.22	201.93	201.43	202.38	202.53	202.45	202.92	202.75	201.28	202.16	201.91	203.43	202.37	202.96	203.24	202.33	202.65	201.86	202.08	203.23	202.04	203.35	202.44	201.95	201.91	202.57	202.54
207.26	207.65	207.41	207.56	206.76	207.54	209.43	208.36	206.82	207.5	208.61	208.3	207.78	208.63	207.23	207.48	206.32	207.22	208	207.33	207.04	208.32	208.29	208.85	207.79	207.23	207.28	209.02	207.57	208.19	207.51	207.99	208.28	208.59	208.41	208.01	208.5	207.4	208.26	206.76	207.99	207.52	208.38	208.03	207.52	208.63	208.21	207.92	209.21	208.52
212.63	211.4	211.41	210.96	210.85	211.62	211.15	212.55	210.86	212.56	212.47	211.45	211.23	210.73	212.62	212.29	212.55	212.05	210.94	211.76	211.15	210.6	213.03	211.09	210.87	212.88	211.81	211.86	210.42	212.7	211.53	212.14	212.58	212.23	211.42	211.39	211.57	212.59	211.74	213.08	211.32	211.35	210.87	211.84	212.01	212.84	210.93	211.95	212.37	211.13
208.44	209.65	208.53	207.29	207.77	208.29	208.15	208.99	208.61	210.3	209.79	206.99	207.29	208.57	208.03	210.59	207.99	208.16	208.78	207.64	208.29	208.45	209.46	208.89	208.85	208.55	210.35	210.13	209.14	208.11	208.96	208.14	208.55	208.65	209.53	209.61	209.82	208.77	208.97	207.96	208.46	208.21	208.84	208.79	208.59	208.89	210.38	208.13	210.26	207.55
208.22	206.63	206.79	206.48	209.23	207.66	207.86	207.43	208.95	209.03	208.97	208.23	209.42	207.52	208.38	208.41	207.77	207.77	206.85	207.73	208.6	208.3	207.74	207.34	206.66	208.38	207.45	207.79	208.77	207.76	207.86	207.26	208.13	208.25	208.28	207.07	206.97	206.2	208.54	207.65	208.3	207.45	205.93	206.96	207.54	208	208.65	207.79	208.5	207.67
212.56	214.27	212.41	213.03	212.87	213.31	213.17	213.07	213.19	213.61	212.59	214.23	212.68	213.7	213.05	213.79	213.08	212.17	213.68	212.51	212.6	214.22	213.87	213.18	213.25	214.03	212.52	213.03	213.78	212.94	213.38	212.19	212.76	212.45	213.57	214.2	213.01	212.21	213.85	212.39	213.28	213.38	213.65	212.76	214.52	212.05	211.58	213.34	213.19	213.55
208.22	208.13	206.64	207.69	207.67	207.92	206.62	207.03	209.06	207.39	207.41	207.73	207.4	208.53	208.65	207.4	208.48	207.19	205.52	206.46	207.43	207.1	207.13	207.52	207.99	208.19	207.53	207.13	208.29	208.01	206.57	207.33	207.38	208	207.45	208.42	207.53	207.55	207.11	207.79	208.37	208.28	207.89	206.78	207.43	208.62	207.77	207.11	206.83	208.96
212.23	211.4	211.81	211.34	212.01	211.06	211.34	211.52	210.59	212.04	211.17	212.15	211.06	210.59	212.54	211.6	210.85	211.64	210.84	212.36	210.65	211.4	212.39	211.46	211.37	211.81	211.47	211.54	211.55	211.62	211.59	211.4	211.79	210.65	212.06	211.66	211.6	211.37	211.75	211.93	211.48	211.79	210.15	212.2	213.54	211.97	212.78	212.15	210.77	212.15
208.69	209.2	209.9	207.31	208.54	209.43	209.69	208.36	208.91	209.66	208.43	208.07	210.76	210.41	208.63	208.81	207.58	208.4	209.73	208.08	209.79	209.49	209.41	209.81	209.11	208.25	208.63	207.87	208.99	208.93	208.84	208.55	208.79	209.41	209.28	208.42	208.39	208.09	209.07	209.35	208.66	208.76	209.7	208.14	208.72	209.1	208.14	209.82	209.24	210.19
202.8	204.8	204.01	203.96	204.67	204.32	204.25	203.34	204.34	203.79	203.67	203.76	203.46	204.17	204.12	204.66	203.88	204.35	204.56	204.51	204.07	203.06	202.39	204.78	204.8	203.44	204.28	203.64	205	204.13	203.39	203.55	204.08	204.1	203.38	204.94	203.67	204.19	203.23	204.57	203.95	203.16	204.47	203.71	204.55	202.68	204.17	204.49	202.64	204.66
200.04	200.15	200.3	200.41	201.06	200.11	201.19	199.5	200.42	199.37	200.1	201.14	200.88	200.09	200.79	200.31	200.51	201.11	200.19	200.47	199.74	199.93	201.27	199.71	199.9	201.2	200.77	200.47	200.43	200.25	199.93	201.05	201.13	200.1	200.67	200.39	200.81	200.21	200.47	199.92	199.95	200.89	199.34	200.76	200.82	200.18	200.49	199.59	200.23	201.5
215.95	216.15	217	216.4	216.46	216.93	216.42	217.94	217.84	217.97	217.06	219.04	217.61	216.55	217.16	216.77	215.91	217.17	216.82	217.08	217.28	215.83	217.21	216.68	216.44	218.16	217.46	216.68	216.24	217.54	217.55	216.89	216.25	216.8	215.88	216.66	216.36	217.39	217.19	217.02	216.32	217.63	217.4	216.24	216.62	215.9	216.79	215.41	217.67	215.98
208.94	208.65	209.56	207.95	207.62	208.07	207.85	208.55	208	209.7	208.27	208.99	208.03	208.23	208.85	207.92	208.39	208.57	209.08	208.54	208.23	209.02	209.42	209.26	207.84	207.69	208.78	208.6	207.84	208.18	208.65	207.81	208.06	209	208.2	209.29	208.14	208.61	208.12	208.07	207.81	208.24	209.07	208.18	210.3	208.16	208.22	208.8	208.31	207.92
210.34	208.42	209.38	208.68	208.54	208.14	208.36	207.97	209.55	209.87	208.09	208.65	208.4	208.46	207.56	209.13	208.68	209.29	208.35	209.53	209.06	208.56	208.71	208.95	208.27	208.31	208.48	208.24	208.02	208.12	208.56	208.75	208.29	208.87	208.45	208.87	207.71	208.03	208.55	208.45	208.86	209.56	209.15	208.18	208.72	208.25	209.06	208.62	207.84	207.67
211.09	213.39	211.97	211.47	211.56	211.07	212.21	212.02	212.37	211.31	212.11	211.73	212.16	211.19	212.41	211.01	211.53	211.36	212.28	212.47	210.74	211.76	212.11	211.03	212	211.53	211.69	212.93	212.71	211.72	212.33	210.85	212.8	211.67	211.8	212.03	210.85	210.88	212.01	212	211.27	211.87	212.27	210.6	211.37	211.45	211.71	212.17	212.02	212.43
209.34	209.17	209.09	209	208.58	208.74	208.23	208.93	209.78	208.53	208.26	208.95	208.52	209.3	209.65	209.89	210.5	208.62	207.42	209.42	208.81	209.11	209.88	208.45	208.18	207.4	209.07	207.27	209.54	208.14	208.78	208.68	207.66	209.04	208.91	209.01	207.73	208.22	208.21	208.45	209.06	208.36	208.13	208.03	208.35	209.29	207.96	208.59	209.11	209.13
207	206.2	208.5	207.6	208.43	206.68	207.71	208.02	208.45	207.39	207.17	207.96	206.98	208.3	206.93	208.03	206.91	207.85	207.66	207.35	208.26	207.69	207.2	207.12	208.64	208.13	207.44	206.99	206.94	206.24	207.46	207.68	207.9	207.87	206.43	207.43	207.23	207.55	206.93	207.73	208.27	208.14	207.37	207.27	208.07	207.77	208.62	206.57	207.91	208.17
209.01	209.36	209.91	209.55	209.58	209.37	208.15	209.92	208.04	208.4	207.01	209.26	209.36	208.54	209.3	208.31	208.75	208.11	207.46	209.08	209.15	209.41	209.34	209.41	209.04	207.2	209.21	209.44	208.37	210.09	209.81	209.6	207.65	209.79	209.15	209.81	208.95	208.48	208.37	209.3	209.13	208.9	208.95	209.48	208.29	209.43	209.68	207.91	208.29	209.09
203.39	203.36	203.31	203.47	204.02	204.01	202.79	203.72	203.56	204.84	203.5	203.21	202.84	202.1	204.55	203.49	203.29	203.39	203.94	203.05	202.91	203.61	203.08	203	203.37	203.74	202.94	204.69	202.32	202.7	202.71	203.24	202.48	203.48	204.58	203.71	202.95	203.53	203.94	203.81	204	203.21	203.51	203.61	203.18	203.64	202.86	203.51	204.34	202.83
204.8	204.1	204.04	205.6	204.03	204.8	205.31	204.87	204.36	204.98	204.78	205.56	203.9	205.2	204.92	204.18	203.99	205.26	204.1	205.69	203.8	204.82	204.42	204.32	204.75	205.03	204.12	206.41	204.16	204.84	205.39	204.71	204.34	204.41	204.7	204.96	204.94	204.99	204.66	204.87	205.41	204.61	204.95	206.4	204.89	205.75	204.46	204.15	205.47	204.8
194.49	194.25	194.04	194.02	193.3	193.09	194.12	194.34	192.9	194.08	194.52	193.58	193.42	194.68	193.1	193.65	193.62	192.33	194.62	194.8	193.45	193.93	194.67	192.61	194.73	194.11	192.89	194.54	194.13	194.96	194.25	195.1	193.52	193.47	193.94	193.35	195.35	196.04	194.33	195.22	193.41	194.87	194.94	194.7	194.75	194.41	194.47	192.94	194.67	193.89
200.6	201.39	200.25	199.48	200.62	198.96	200.46	200.92	201.76	200.06	200.75	200.38	200.07	200.77	200.09	200.44	201.13	199.81	200.02	201.06	199.64	199.27	200.59	200.44	201.05	199.14	201.15	200.44	199.24	200.71	200.76	200.45	200.83	199.99	201.03	200.05	200.47	201.69	200.86	200.45	200.16	199.81	201.06	201.08	200.48	200.13	199.59	201.46	199.29	200.19
208.3	207.34	206.84	206.81	208.83	207.21	207.22	207.57	207.51	208.08	208.05	208.32	208.57	208.09	208.5	207.57	207.71	208.02	207.74	208.7	208.06	208.72	207.12	207.9	207.32	208.18	208.98	207.49	207.36	208.16	207.12	208.15	208.39	207.12	207.97	207.19	208.01	208.15	208.43	206.72	207.67	207.3	207.68	208.21	207.91	207.19	208.03	208.34	208.86	208.76
202.94	202.24	202.34	202.06	201.9	201.87	202.08	202.15	202.51	202.09	202.16	202.43	202.34	202.96	204.44	202.62	202.9	202.98	202.4	202.39	202.35	202.32	202.48	202.38	202.79	202.71	203.09	203.2	201.92	201.79	201.02	203.12	201.31	202.88	202.72	202.8	202.64	203.5	203.67	203.76	201.64	203.13	202.96	202.25	202.94	203.43	202.43	203.24	202.49	202
204.26	204.43	203.48	204.47	204.12	205.09	203.82	204.33	203.73	205.14	204.48	204.27	205.64	203.75	203.93	205.49	204.88	204.79	203.72	204.89	205.19	204.11	203.7	205.71	205.89	204.09	205.58	205.32	206.38	205.49	204.67	204.4	204.76	205.01	204.64	204.37	204.77	204.36	206.73	204.76	205.16	204.36	203.93	203.49	204.02	204.44	204.72	205.79	204.56	204
204.98	204.62	204.25	205.28	205.36	204.9	205.06	206.35	205.02	204.94	203.84	203.6	204.6	205.35	205.3	205.24	204.47	205.12	203.21	205.55	204.26	204.57	204.54	204.88	204.42	205.19	204.29	205.52	203.95	204.69	204.62	204.34	204.73	204.9	205.59	204.65	204.86	205.06	204.27	204.87	205.35	204.99	205.05	204.46	204.9	204.47	204.74	205.31	204.72	204.73
217.39	218.01	217.25	216.99	217.01	216.31	216.5	217.5	216.93	216.38	216.56	217.87	217.69	217.32	216.4	217.02	215.34	218.21	217.94	217.24	216.79	217.07	217.84	217.21	217.54	216.16	216.78	216.51	216.12	216.33	217.34	216.83	217.16	218.57	216.25	217.25	216.7	216.68	218.02	217.51	216.99	216.21	217.41	217.68	216.52	217.26	217.07	216.13	217.17	217.05
198.92	200.89	200.45	200.35	199.18	198.55	199.04	199.5	199.39	199.22	200.4	198.76	199.13	198.86	199.35	200.21	200.22	199.07	199.5	199.13	199.51	199.27	198.64	199.39	199.85	199.45	198.35	199.51	198.95	199.3	199.99	199.46	199.92	199.36	199.5	198.76	198.74	199.26	198.95	199.21	199.08	199.99	199.51	199.77	199.98	200.33	199.31	199.53	197.92	199.72
205.56	205.47	204.43	204.13	203.78	204.4	204.4	205.36	204.87	205.18	204.11	203.85	204.81	204.8	204.7	205.05	204.99	204.19	204.83	204.99	204.53	204.15	205.13	204.95	204.38	205.98	204.82	203.78	203.98	205.65	204.48	206.49	204.11	204.22	205.89	202.89	204.67	205.44	204.73	203.9	204.29	204.99	205.1	204.02	204.9	205.4	205.35	204.01	205.37	205.89
212.64	212.76	212.97	212.68	213.14	212.45	213.15	213.89	212.9	212.96	212.64	212.04	213.53	213.32	213.03	212.82	213.24	212.97	212.41	213.08	212.25	213.76	212.65	212.88	212.88	213.34	213.2	212.21	212.98	212.33	212.51	212.61	213.22	212.87	212.2	212.51	213.52	212.76	213.11	214.75	213.02	213.46	213.44	213.21	212.03	211.54	212.91	214.06	211.77	213.57
203.15	203.63	203.04	203.57	202.33	203.28	202.72	203.68	203.57	203.32	203.55	204.03	203.58	203.28	202.46	203.12	202.86	202.65	202.47	203.43	202.78	203.59	203.84	201.92	202.91	202.24	203.74	203.09	202.45	202.9	202.37	202.75	204.02	203.6	202.9	202.75	204.24	203.1	202.88	202.31	202.72	202.97	202.87	203	203.67	203.32	202.57	203.33	203.02	203.84
216.72	217.02	218.1	216.47	216.17	217	216.47	216.9	216.95	216.83	216.19	217.33	216.89	216.47	215.98	217.04	216.99	216.22	217.46	217.5	218.07	217.18	217.13	216.37	216.65	215.97	216.89	216.47	216.88	216.44	217.65	216.77	217.96	217.21	216.94	217.21	216.12	217.08	217.09	217.17	217.25	217.04	216.77	217.17	216.33	216.81	216.18	217.57	216.54	216.95
208.79	210.54	208.46	209.2	208.78	208.89	208.88	208.19	208.86	209.33	207.8	209.11	209.41	209.89	209.84	208.73	208.08	209.27	207.72	208.39	208.16	210.07	208.58	209.38	207.9	209.2	208.23	209.24	209.2	209.03	209.25	209.63	208.72	208.72	209.47	208.17	208.66	207.87	208.19	208.56	208.57	208.69	208.98	208.3	208.15	208.75	208.29	208.82	208.73	208.12
209.01	208.7	207.6	209.31	208.61	208.99	209.02	208.41	208.04	208.31	208.69	208.29	209.48	208.82	208.92	207.45	208.33	208.08	208.34	208.64	208.62	209.01	208.5	208.16	208.18	208.95	207.9	208.68	209.06	208.99	207.93	208.74	209.54	208.99	209.53	207.54	208.14	207.74	209.15	207.41	208.71	208.18	209.31	208.03	209.8	209.26	208.17	210.57	208.39	206.9
213.81	213.2	213.56	212.1	211.44	212.33	213.53	213.91	212.96	213.47	212.99	214.4	211.7	213.41	213.49	213.02	214.4	212.61	213.2	213.23	212.48	213.94	212.14	212.5	212.83	212.66	212.64	213.33	213.41	213.06	212	213.68	212.44	212.4	213.32	212.45	213.02	212.27	213.1	213.2	212.8	213.12	213.22	212.09	212.33	211.54	212.62	213.47	214.61	213.17
210.87	211.34	211.37	210.86	210.9	212.33	211.81	211.98	210.24	210.6	210.64	211.8	212.07	212.4	211.78	211.7	210.72	211.79	211.95	211.2	211.04	211.31	211.98	211.46	211.18	211.76	212.35	211.76	212.91	211.55	212.49	212.09	211.77	212.14	210.67	211.21	212.53	211.12	212.1	212.13	212.83	211.4	211.27	211.89	212.34	212.32	212.19	211.95	211.81	211.75
201.1	201.49	202.05	201.27	200.46	201.5	201.71	202.13	201.56	200.84	201.17	201.61	200.96	200.87	200.6	201.1	201.06	201.36	201.22	200.41	199.96	199.77	201.57	201.69	201.18	201.61	202.62	201.41	200.79	200.27	200.67	202.34	200.77	201.12	201.03	201.94	201.8	201.55	199.7	200.69	200.46	201.31	202.48	201.11	202.51	200.28	201.22	201	201.62	201.51
212.66	214.35	211.93	213.91	213.36	212.65	213.31	212.64	214.14	212.75	213.03	213.13	213.05	212.48	212.85	213.11	212.1	212.53	213.38	212.54	213.57	213.04	213.53	212.43	213	212.06	212.94	213.14	213.56	212.53	213.09	213.08	213.78	213.7	213.5	214.13	213.36	212.08	213.01	212.49	213.86	212.74	212.83	213.3	212.47	213.39	213.88	213.75	212.85	213.65
211.59	211.83	211.88	210.64	211.75	212.25	212.57	211.64	213.18	211.54	211.08	212.53	210.87	212.88	211.39	211.74	212.32	211.06	211.5	212.58	210	211.29	211.74	211.93	212.96	211.64	211.22	211.65	211.29	212.19	211.61	211.33	211.95	211.75	210.78	211.84	211.96	212.8	211.6	210.97	211.83	212.82	211.97	212.03	211.74	211.06	211.21	212.02	212.12	210.73
195.55	193.76	194.44	194.63	196.15	195.21	194.81	194.64	194.89	195.84	194.17	195.52	195.22	195.62	194.88	195.29	195.53	194.66	194.8	195.08	195.06	195.61	196.68	196.91	194.77	195.54	194.84	194.8	195.56	196.13	196.51	195.36	194.09	195.1	196.2	195.49	195.25	194.64	194.68	195.65	194.34	194.67	195.6	193.79	194.77	195.8	195.4	194.93	195.39	195.6
207.88	206.96	206.99	208.58	207.52	207.89	207.89	208.53	206.31	208.13	207.35	208.18	208.59	208.84	207.7	208.08	207.85	207.29	207.29	207.83	207.85	207.99	207.63	206.28	207.94	207.7	207.41	208.15	208.09	207.3	207.37	206.85	206.27	208.69	207.45	208	207.6	207.82	207.52	209.3	207.91	208.24	208.07	206.98	207.16	209.69	208.35	207.01	207.43	207.91
210.92	213.15	212.57	212.83	212.43	211.56	211.58	212.47	211.67	212.69	212.02	212.4	210.56	212.47	212.39	212.23	213.24	211.35	212.21	211.8	211.99	212.99	211.46	213.13	212.58	212.45	213.22	212.18	212.45	212.63	212.8	211.01	211.99	211.69	212.99	211.1	212.45	211.36	211.95	212.34	212.11	213.25	213.64	213.51	211.35	211.89	212.14	212.08	213.57	212.23
208.54	208.66	207.93	208.95	208.98	208.66	209.66	208.84	208.87	209.43	208.45	208.07	207.77	208.66	206.9	207.64	208.81	208.92	207.64	207.97	208.41	208.37	208.96	207.78	208.26	209.15	209.02	209.29	208.49	209.8	209.49	208.15	207.81	208.73	208.9	207.71	208.64	208.54	209.25	207.84	208.65	208.11	209.92	207.76	210.04	207.6	207.83	208.17	208.88	209.54
201.19	199.89	200.35	201.88	200.7	199.75	200.42	200.85	200.99	199.75	199.57	201.29	200.06	199.19	201.05	201.28	200.84	200.78	199.93	200.48	199.66	199.99	200.64	201.21	198.41	200.43	201.09	200.89	199.08	200.58	200.19	200.45	201.07	199.25	199.9	200.6	200.72	201.12	200.61	200.57	200.45	201.67	200.38	201.3	200.9	199.66	199.61	200.29	201.1	200.28
199.28	199.5	200.44	200.14	200.36	199.53	199.36	198.92	198.73	199.2	199.47	199.43	199.28	199.18	198.7	200.15	198.38	199.36	199.32	199.83	199.42	198.99	199.01	199.42	199.39	198.98	198.59	199.41	199.24	198.93	198.12	199.36	199.04	199.44	199.65	200.27	198.41	199.55	199.55	199.13	198.98	199.52	199.36	201.01	199.89	199.91	200.16	199.75	199.44	199.99
211.99	212.2	211.95	212.75	210.9	211.81	211.06	212.08	211.05	210.86	211.75	212.61	211.66	211.11	211.67	211.63	211.07	212.35	212.39	211.77	211.97	213.91	209.83	212.1	211.61	212.18	211.2	213.08	211.15	212.78	211.06	212.54	211.97	210.8	211.13	211.1	211.12	210.67	212.45	211.51	212.84	212.06	212.64	212	212.23	212.54	211.73	212.11	213.11	210.99
208.49	209.14	208.09	208.91	208.68	209.43	208.83	208.9	208.74	208.24	206.86	208.21	209.15	209.34	208.12	206.84	207.98	208.2	208.03	208.66	208.04	208.26	209.04	208.51	208.11	209.21	208.98	207.68	208.89	209.36	208.49	209.31	208.6	209.51	208.94	209.44	208.27	209.52	207.56	207.75	208.26	209.31	208.08	209.04	208.31	208.73	206.95	209.83	208.91	208.27
197.49	197.58	198.52	198.45	198.49	198.21	197.73	197.35	198.56	197.8	198.24	197.85	199.08	196.9	196.84	197.93	197.53	198.12	197.08	198.65	196.73	198.77	197.71	198.43	197.73	198.03	198.66	198.54	198.84	196.85	197.16	198.74	197.34	198.92	198.13	197.75	198.28	197.79	197.79	197.75	198.37	198.51	197.82	198.27	197.79	197.72	198.13	197.85	198.69	198.08
204.43	203.95	203.73	202.8	203.66	203.44	203.36	204.13	203.67	204.14	203.76	203.8	204.83	203.1	204.41	202.74	203.06	203.91	203.17	203.95	202.3	204.81	202.14	203.74	203.23	202.77	203.93	204	203.41	203.67	203.57	204.39	203.52	203.49	203.45	202.94	203.19	203.8	204.31	203.6	203.14	203.24	203.65	203.4	203.65	203.41	204.06	202.65	203.48	204.49
216.84	218.63	215.86	217.32	216.77	216.74	217.91	217.56	217.21	217.74	217.83	217.32	217.89	217.15	217.68	217.09	217.46	216.73	216.66	216.34	218.19	216.71	216.34	216.41	217.36	217.19	217.65	216.64	216.28	216.23	215.96	217.05	217.31	217.69	215.88	217.87	217.84	217.29	217.39	217	216.59	217.86	217.37	217.46	216.6	218.24	217.52	216.02	216.95	217.71
200.1	199.88	197.85	200.37	199.66	200.4	199.92	199.69	199.92	200.26	199.3	200.72	199.04	198.66	199.42	199.82	200.09	198.84	200.73	199.18	200.39	199.3	197.99	198.35	199.05	200.48	198.42	198.84	198.56	199.34	199.19	198.85	200.55	199.43	199.86	199.82	199.31	199.8	199.64	200.15	200.49	199.23	200.01	199.1	198.82	200.01	199.4	198.81	198.94	200.39
207.99	209.16	207.14	208.79	208.2	209.01	208.01	208.42	208.03	209.22	208.73	209	208.36	208.57	208.56	209.31	208.43	208.6	208.97	208.54	208.01	207.85	208.27	207.77	208.88	208.57	208.41	207.59	208.92	208.12	208.58	208.43	208.43	208.73	208.54	207.53	207.8	208.87	208.4	208.64	208.99	208.73	207.81	207.87	207.91	209.58	208.74	209.25	209.52	208.26
207.57	207.08	206.77	207.6	207.52	205.78	209.15	207.57	208.11	208.46	206.88	207.29	208.22	207.9	207.57	206.43	208.37	207.11	207.23	207.84	206.7	207.35	207.41	208.84	208.41	207.92	207.8	208.13	208.68	208.01	207.97	207.51	206.6	208.09	207.18	206.65	208.3	207.65	207.02	207.81	207.38	207.2	207.47	207.25	207.53	208.01	207.16	208.34	207.85	206.9
205.96	207.04	206.11	206.6	206.57	205.56	205.87	206.2	206.29	207.99	206.16	206.13	206.31	206.22	207.34	206.27	206.52	206.75	205.82	205.59	206.32	205.08	206.79	206.46	206.37	206.41	205.71	205.41	206.66	206.4	206.36	206.44	206.35	205.55	206.33	206.08	205.8	205.65	206.5	206.2	206.84	205.82	206.05	206.06	206.77	206.7	206.88	205.44	206.87	206.82
203.42	203.59	202.93	203.81	202.75	204.15	202.95	202.82	203.88	204.27	204.54	202.51	204.2	203.95	203.63	203.41	204.04	203.24	203.59	202.66	202.44	203.36	203.47	203.47	203.17	203.74	204.04	203.43	203.48	203.66	203.9	203.21	203.54	203.96	204.79	203.41	203.56	204.01	204.35	203.72	204.2	202.88	203.95	204.53	203.53	203.43	204.19	204.57	204.2	203.99
210.68	211.4	211.1	211.95	212.81	211.36	212.56	212.2	211.93	211.5	211.66	211.59	211.37	211.59	211.76	211.11	212.28	212.34	211.77	211.86	211.55	212.68	212	210.94	213.18	211.78	212.12	212.63	211.74	211.26	211.82	211.98	211.95	211.44	211.37	212.19	212.42	212.46	211.35	211.64	212.11	212.17	212.18	210.56	211.68	212.03	211.46	211.96	211.97	211.63
211.62	211.65	211.65	211.23	210.97	212.07	211.85	211.16	211.49	211.88	211.65	210.86	212.26	210.4	210.15	211.21	211.31	211.78	212.22	212.39	212.18	212.21	211.33	211.84	211.49	211.61	211.11	211.4	211.86	211.2	211.45	212.02	210.78	211.22	211.35	212.42	211.76	211.72	210.94	212.74	212.23	210.68	211.49	212.31	211.47	210.68	210.52	212.99	211.66	211.02
208.91	206.26	207.49	207.75	207.87	208.72	208.47	207.67	206.69	208.06	208.14	208.33	207.56	208.86	207.8	206.87	208.19	207.38	207.89	208.38	208.52	207.22	208.2	207.11	207.22	207.73	208.35	207.8	208.04	206.95	207.99	206.33	206.91	208.04	208.21	208.26	207.62	207.58	207.05	207.87	208.06	207.38	206.8	208.02	207.87	206.54	208.81	207.53	207.75	207.98
203.17	205.21	203.74	204.02	203.34	204.21	204.29	204.56	203.68	203.31	203.55	204.11	202.7	203.54	203.84	203.29	204.74	203.48	203.19	203.97	204.63	203.16	204	203.58	204.27	204.08	203.17	203.26	203.13	203.75	203.18	203.06	204.19	203.95	203.4	203.96	203.09	203.89	202.89	204.21	204.06	204.02	203.33	204.14	204.15	203.98	203.12	202.9	202.89	202.68
208.11	207.7	207.29	207.69	207.7	207.43	207.43	208.01	207.32	207.48	207.25	207.75	208.14	207.89	207.05	207.73	207.76	207.12	207.67	207.99	207.48	208.56	207.04	207.25	207.96	207.59	207.92	208.91	207.86	207.24	206	207.8	208.59	207.92	208.78	206.58	208.14	207.53	208.08	207.63	207.6	207.63	208.55	207.36	207.28	207.41	207.4	207.57	207.94	207.67
204.71	204.19	204.3	203.01	204.3	203.12	202.99	203.32	203.4	203.78	203.68	203.31	203.47	203.27	204.53	204.21	203.45	203.3	203.04	203.6	203.78	203.59	204.66	204.45	203.16	202.81	203.47	203.95	204	203.47	204.3	205.66	204.56	204.14	204.57	203.92	203.51	203.88	203.86	203.7	203.77	203.38	202.9	203.49	202.64	204.51	202.63	203.68	203.4	204.15
209.33	207.8	207.66	207.81	210.02	209.31	208.12	208.52	208.41	208.62	209.64	209.19	209.31	207.74	208.71	207.34	208.24	209.05	209.26	209.44	207.32	208.56	208.71	209.14	209.5	208.55	209.59	208.27	209.82	208.39	207.81	208.5	209.3	208.67	208.34	208.29	209.89	209.6	208.77	208.02	208.17	208.42	208.33	209.3	207.49	209.83	208.94	209.04	209.19	208.58
209.63	210.89	209.62	209.66	208.67	210.3	209.2	210	209.2	209.79	209.39	209.46	210.18	208.19	209.6	209.71	208.99	210.31	209.68	209.88	209.45	209.72	209.18	210.23	208.59	208.04	210.32	209.72	209.38	208.59	209.76	210.09	209.25	209.43	209.78	210.25	209.44	209.62	210.01	209.59	209.4	209.67	208.27	209.55	209.07	209.42	208.6	209.55	209.54	208.94
208.58	207.55	208.91	209.17	208.13	207.83	208.89	209.56	209.13	209.03	208.73	208.67	208.09	208.32	208.68	207.75	207.18	208.36	207.79	208.47	209.9	209.29	208.13	208.18	209.21	208.73	209.33	208.02	207.49	208.46	208.07	208.6	208.92	207.82	209.29	209.46	207.28	209.03	207.49	208.57	208.28	208.76	208.86	209.06	208.75	208.88	208.34	209.22	208.16	208.27
207.81	206.52	205.51	206.51	206.59	206.62	205.72	206.66	206.53	205.81	205.96	206.24	206.13	206.65	206.88	206.93	205.8	206.7	206.5	205.75	206.33	206.38	206.84	204.9	206.42	207.13	207.62	205.31	207.12	205.74	206.42	207.18	207.11	206.53	206.94	206.55	204.55	206.55	205.91	205.77	206.76	206.92	206.31	204.43	206.11	205.99	206.38	206.08	205.85	206.11
209.02	208.02	208.61	208.72	208.96	208.58	207.57	208.35	208.35	208.09	208.75	208.79	208.85	209	208.56	207.62	209.17	208.68	207.86	209.77	208.48	209.2	208	208.66	208.83	208.26	208.46	208.41	208.67	207.64	208.34	209.28	208.33	208	207.88	207.85	207.51	207.51	208.71	208.77	210.51	208.41	208.67	209.35	207.63	208.63	208.59	208.74	208.65	208.96
201.3	202.62	202.62	201.54	202.68	203.38	203.62	202.5	203.23	202.46	202.05	203.29	201.57	203.62	202.9	201.26	202.04	202.65	202.11	201.97	202.46	201.7	201.96	202.42	202.26	202.84	202.75	202.65	203.07	202.26	203.08	202.75	202.06	202.02	203.48	201.28	202.55	202.24	201.66	202.97	202.05	202.23	203	202.18	202.7	202.74	202.95	201.57	203.22	201.54
208.66	209.03	207.91	207.86	208.62	208.27	209.5	208.03	208.99	209.11	209.3	209.02	208.72	208.9	207.66	208.19	208.59	208.89	208.61	207.88	207.48	208.85	208.85	208.4	209.24	208.12	208.77	209.03	208.81	209.64	208.8	207.14	208.76	207.57	207.74	209.29	207.63	208.26	209.31	208.05	208.53	209.86	208.97	209.59	208.59	208.73	208.11	208.79	207.09	208.11
217.93	218.14	216.92	217.27	217.41	217.55	217.79	217.32	218.38	218.57	217.73	218.86	217.43	218.13	217.49	217.03	217.92	218.57	217.57	216.02	217.45	218.1	219.21	216.66	217.59	216.78	217.46	217.38	219.45	218.49	218.36	218.18	218.89	218.88	218.02	218.22	217.89	217.95	217.8	217.68	217.89	217.66	216.86	218.21	218.08	218.52	218.16	217.36	217.67	218.58
203.19	202.04	200.38	202.22	202.91	201.94	202.96	202.24	202.89	202.36	202.21	201.78	201.98	201.87	202.23	202.42	202.51	202.34	202.63	203.22	202.63	202.94	202.96	202.16	201.09	202.3	202.49	202.99	202.24	203.57	202.57	201.94	203.11	203.43	201.52	202.23	202.34	202.48	201.81	202.24	201.74	202.79	202.42	202.09	202.15	202.23	203.31	201.8	201.89	202.19
204.91	205.71	204.88	204.94	204.94	204.27	205.46	205.99	204.2	205.08	204.36	204.81	205.12	204.4	204.67	204.73	205.1	204.21	205.55	204.12	204.5	204.01	204.87	204.92	205.24	205.14	204.25	205.04	204.22	204.23	205.36	204.6	204.5	204.72	204.92	205.61	204.48	204.56	205.21	204.44	204.57	205.05	204.43	204.91	203.91	204.84	204.99	204.12	205.55	204.24
200.54	199.53	200.22	200.05	200.15	201.49	200.96	200.73	200.5	200.05	201.29	200.95	200.81	199.76	200.49	201.09	200.46	199.63	199.08	200.21	200.31	200.54	199.58	200.03	202.5	201.07	201.32	200.96	199.43	199.99	198.84	199.9	200.69	201.31	200.34	200.07	200.7	201.66	201.25	200.89	200.76	200.35	199.14	199.25	199.99	200.26	200.34	200.48	201.07	199.16
208.25	207.99	207.29	206.74	207.33	207.11	207.83	207.41	206.79	206.99	206.52	207.83	208.23	207.23	207.54	207.58	208.57	208.35	207.15	207.83	206.7	207.74	206.22	207.3	207.37	207.56	207.48	207.88	207.4	207.25	207.62	207.55	207.89	208.35	207.6	206.49	206.91	207.32	207.04	207.22	207.93	207.23	208.02	207.26	207.36	207.07	207.9	207.13	207.57	205.86
211.19	211.72	212.34	211.16	212.15	211.58	212.03	212.17	211.29	212.49	210.79	211.47	211.81	212.02	209.96	211.23	211.19	210.79	212.62	211.81	211.81	211	211.34	210.54	210.75	211.84	211.81	211.48	212.29	212.1	212.39	211.43	211.14	211.93	211.01	211.82	211.48	211.63	211.57	210.35	212.05	211.98	211.04	211.51	212.03	211.64	212.08	211.39	211.31	211.74
208.71	208.87	209.11	208.2	208.66	208.03	209.09	209.12	208.75	207.86	208.3	209	209.35	207.72	208.01	209.26	209.18	208.1	208.48	208.26	208.91	208.89	209.33	209.8	208.07	207.51	207.5	209.53	208.78	208.63	208.17	208.84	209.08	208.14	208.53	207.97	208.95	209.4	208.5	207.76	209.34	209.24	209.35	207.79	207.98	208.19	208.84	207.63	208.74	207.96
208.52	207.07	207.7	207.07	208.15	208.17	207.61	207.69	207.85	207.27	207.7	206.98	208.46	208.69	207.12	208.94	207.34	207.65	207.53	207.45	207.52	208.33	208	207.33	207.21	208.18	207.56	208.48	208.31	208.26	208.41	208.03	207.66	207.4	207.72	208.61	208.43	207.66	208.24	208.25	207.45	207.25	207.72	207.94	208.44	208.7	208.53	207.23	208.8	208.51
206.3	205.96	206.58	206.37	206.76	205.76	206.25	206.37	206.98	205.88	206.96	207	206.21	206.2	206.59	206.15	205.32	207.01	205.33	206.86	206.36	206.21	205.15	206	208.04	206.62	206.64	205.68	206.43	206.99	207.26	205.72	205.14	206.67	206.91	206.98	206.19	207.08	206.67	206.52	206.68	205.1	206.89	205.95	206.49	205.88	204.93	205.67	207.02	206.81
211.55	211.37	209.66	212.01	212.04	211.42	212.05	212.08	212.12	211.05	212.24	211.29	211.73	211.13	211.79	211.94	211.58	210.82	212.1	212.7	211.91	211.48	211.19	210.96	211.63	212.8	212.75	211.66	212.1	212.02	212.31	211.28	210.89	210.47	211.37	211.36	211.21	211.61	211.65	211.21	211.73	212.19	210.57	211.71	211.16	211.21	210.38	210.62	211.44	211.83
208.24	208.77	208.59	208.66	209.68	209.19	209.11	209.17	209.4	210.24	208.82	209.87	209.17	209.31	209.95	208.26	209.38	209.91	209.53	209.87	208.89	208.84	208.55	209.92	208.42	209.94	210.32	208.85	209.06	209.89	208.46	210.05	209.7	209.21	208.46	208.79	209.6	208.98	209.6	209.51	210.06	210.03	209.27	209.99	209.14	210.56	208.97	209.53	209.58	209.99
200.61	200.71	200.13	199.95	200.75	199.82	200.21	199.77	201.42	198.9	198.98	200.07	199.04	201.17	200.73	200.06	199.54	199.06	200.03	201.71	199.43	200.6	200	199.26	200.55	199.82	201.14	200.56	199.39	200.76	199.12	200.2	200.15	200.86	201.28	201.75	201.6	200.25	200.32	199.67	200.24	200.31	200.94	200.76	201.18	201.97	200.27	199.11	199.12	199.81
194.8	195	194.7	192.7	194.68	194.17	195.41	194.82	194.12	193.72	195.16	194.36	194.41	193.95	193.94	195.63	195.17	193.97	194.04	195.72	194.79	194.02	194.12	194.19	193.79	193.31	194.09	193	194.22	195.11	194.21	194.47	193.2	193.95	193.7	194.26	194.67	193.47	194.58	194.83	194.19	193.83	193.86	193.6	194.9	194.22	193.76	193.62	194.47	195.07
212.62	211.34	210.76	212.1	211.67	212.07	210.54	211.11	211.65	212.81	212.01	210.75	211.32	211.18	210.51	212.54	211.92	211.57	212.36	211.65	212.26	213.1	211.34	211.48	211.74	211.85	211.17	211.94	210.62	211.13	212.14	211.59	212.51	211.13	212.09	211.52	210.56	212.64	211.78	210.8	210.68	211.68	211.19	211.93	211.83	212.29	211.68	211.01	212	211.19
211.95	212.82	211.76	211.19	211.2	211.43	212.08	212.13	211.92	211.95	211.01	212.11	211.8	211.76	211.11	210.43	211.61	212.47	211.55	210.94	210.99	212	211.05	212.62	211.53	211.88	211.03	212.72	211.59	211.63	211.48	211.65	211.81	211.45	211.01	211.13	211.54	211.48	211.54	211.98	211.32	211.73	211.66	211.3	212.5	211.25	210.34	210.52	211.52	212.53
211.72	212.52	210.76	212.5	211.34	212.77	212.62	212.58	212.05	212.68	211.81	212.22	211.3	211.87	212.36	211.94	211.01	211.53	212.08	210.72	213.05	211	211.67	212.58	211.83	211.86	211.34	212.13	212.21	212.06	212.16	211.73	212.43	212.28	211.18	211.19	211.64	211.04	210.67	210.45	211.06	211.6	212.06	212.08	213.2	211.11	212.1	211.94	211.13	212.11
213.06	212.64	210.58	211.78	212.76	211.89	211.46	212.21	213.19	211.98	212.02	211.8	212.02	211.29	211.33	211.65	211	211.37	211.99	211.82	211	212.46	211.65	211.23	211.88	211.73	213.9	212.46	212.23	211.09	211.23	211.18	212.33	211.69	212.04	212.28	211.55	212.19	212.35	211.62	212.31	212.41	212.57	211.14	212.29	212.06	211.12	211.4	212.52	211.86
207.69	208.21	207.4	207.88	207.56	206.14	206.7	206.88	206.59	208	207.34	206.6	207.51	207.14	206.96	207.41	208.54	208.73	208.41	207.16	207.49	208.7	207.79	207.98	207.88	207.82	207.47	207.29	207.57	207.16	208.12	207.78	208.4	207.2	207.28	207.43	207.33	207.99	208.75	207.61	208.01	207.91	207.83	208.31	208.78	206.99	207.76	207.14	207.66	208.06
204.42	203.21	203.69	204.57	203.04	204.11	204.26	203.31	203.55	203.93	203.08	203.24	203.69	203.92	204.51	203.31	203.53	203.3	203.72	202.23	203.24	203.82	202.71	202.4	204.06	203.03	203.74	203.42	203.33	203.7	203.37	203.62	204.59	202.64	203.24	204.96	202.95	203.64	203.31	203.47	203.75	203.5	203.28	204.24	203.08	203.25	204.97	203.32	203.87	204.02
210.86	211.18	210.72	212.24	212.16	211.28	211.86	212.08	211.26	212.15	211.83	212.08	212.1	211.52	211.22	212.4	211.27	211.94	210.9	211.65	211.66	212.35	210.68	211.35	210.82	212.45	211.43	211.41	211.56	211.04	211.02	210.84	212.21	211.71	212.18	212.84	211.46	211.78	211.85	211.37	212.35	212.08	211.54	211.09	210.78	212.15	210.92	210.37	211.49	211.74
204.53	204.55	204.41	204.41	205	205.22	205.64	203.51	205.77	205.57	204.72	203.54	204.6	205.4	205.25	205.22	204.17	205.44	205.09	203.72	204.57	205.52	205.28	204.14	204.41	203.91	205.86	206.46	204.77	205.26	204.38	204.23	204.99	203.96	205.05	204.17	205.4	204.54	205.61	203.83	205.15	204.12	205.65	204.61	205.04	204.83	205.12	204.9	205	204.37
199.97	198.73	200.16	199.75	199.57	199.01	200.07	199.18	199.95	198.64	199.74	199.91	199.6	200.51	200.14	198.44	199.33	199.87	199.11	199.62	199.05	198.59	200.3	201.03	199.7	200.5	199.88	200.45	198.88	199.41	199.83	199.26	199.27	199.56	199.69	199.49	198.63	200.19	199.79	200.78	200.3	200.2	198.81	201.12	198.94	199.35	200.11	200.64	200.27	199.15
206.82	208.21	206.72	207.23	208.19	207.55	206.42	206.75	207.28	208.05	207	207.34	208.51	206.72	205.9	207.34	206.27	209.15	206.68	207.36	207.37	208.51	207.85	207.4	209.76	208.07	207.94	207.4	206.91	208.04	207.78	207.97	207.76	207.59	207.94	208.78	206.85	207.24	206.59	207.48	208.28	207.34	207.72	209.17	206.72	206.22	208.24	207.62	206.99	206.36
212.1	212.36	209.74	211.48	211.03	211.64	211.77	211.59	211.95	210.96	211.1	211.19	210.99	211.44	211.19	211.38	211.97	212.01	211.48	211.2	211.94	212.16	211.51	211.66	210.14	211.65	211.3	211.67	211.16	210.62	212.67	211.65	211.9	211.76	211.04	211.86	212.07	211.6	212.38	211.51	212.1	212.7	210.15	211.23	213.2	211.17	211	211.36	211.47	212.17
204.05	202.81	203.07	203.32	203.92	202.89	202.96	203.73	203.04	203.52	203.83	204.11	204.79	202.58	204.32	202.63	203.38	203.59	202.85	203.16	203.66	204.19	203.22	204.85	203.37	204.21	204.1	203.06	203.41	203.83	204.69	203.39	203.58	203.82	203.11	203.37	204.13	203.94	202.48	203.57	202.85	203.78	203.42	204.88	203.76	203.49	203.67	204.68	202.97	204.69
208.87	207.1	207.47	208.59	208.28	209.62	208.5	208.31	209.05	208.5	208.49	208.41	209.25	209.22	208.55	208.27	209.75	209.57	208.71	209	208.42	209.55	209.66	208.13	207.67	209.05	207.98	208.22	209.69	208.51	209.57	208.8	208.42	209.67	209.93	209.51	209.55	208.86	208.71	209.41	208.22	208.6	208.8	209.31	208.66	208.61	208.92	209.36	209.19	209.64
204.56	204.47	205.51	204.97	205.03	205.47	204.56	205.83	205.49	204.83	205.61	204.87	203.96	205.31	204.89	204.61	204.86	205.67	204.87	205.25	205.57	204.8	205.11	205.29	204.25	205.06	204.64	205.89	205.22	203.67	204.68	204.02	205.24	204.53	204.63	204.14	204.22	203.52	204.84	204.88	205.05	204.74	204.88	204.69	204.38	204.52	204.96	206.2	205.42	205.57
207.83	207.35	207.76	207.73	207.41	207.33	206.76	207.82	208.6	207.83	207.74	206.29	207.86	207.06	207.68	209.19	207.26	207.05	206.99	207.96	206.66	208.07	207.41	205.49	207.74	206.27	208.14	207.51	208	208.53	207.75	207.95	207.99	207.91	208.38	207.02	208.01	208.48	207.3	207.81	207.34	207.42	206.64	207.1	206.84	206.57	207.87	207.46	207.6	207.6
211.13	212.14	211.62	211.35	211.21	210.39	211.65	210.67	211.43	211.63	210.83	211.71	211.47	210.84	211.44	211.35	211.62	212.93	212.86	211.88	211.43	211.19	211.13	211.58	211.95	212.09	210.93	212.37	210.56	211.44	210.87	211.95	211.3	211.82	210.96	211.26	212.19	212.31	211.58	212.72	210.71	210.58	212.56	211.88	212.68	211.64	212.18	212.25	212.32	211.86
207.93	207.91	209.35	207.06	208.45	207.82	208.4	209.4	207.99	209.11	208.87	209.33	207.91	208.5	209.86	208.75	207.77	209.77	208.34	208.2	208.05	207.76	207.97	208.76	208.35	208.24	209.18	209.2	209.69	209.17	208.92	208.72	208.79	208.92	209.15	209.07	206.7	209.03	208.34	208.15	208.4	209.77	207.44	208.13	209.23	208	208.68	207.69	208.33	208.6
195.3	194.82	194.57	194.59	194.85	195.12	194.95	195.93	195.31	195.67	195.33	195.48	195.06	194.91	195.25	195.21	196.03	195.74	195.07	195.02	195.04	195.54	196.06	194.83	194.37	196.25	195.77	196.29	195.34	195.26	194.93	195.59	194.17	194.43	194.55	195.17	195.68	194.6	195.3	194.39	194.75	194.95	195.21	194.82	195.63	194.93	194.82	195.9	195.03	195.09
204.38	203.42	203.01	202.79	203.36	203.82	203.07	204.19	202.31	204.41	204.7	202.44	202.95	202.7	203.82	202.89	203.12	202.84	203.33	202.91	203.21	202.61	203.63	204.2	203.07	203.74	203.71	203.85	201.75	202.99	202.3	202.88	203.08	202.92	201.78	203.29	202.96	203.05	202.99	202.99	203.45	201.97	203.17	202.68	204.17	203.4	203.48	204.03	202.58	203.01
210.8	210.78	210.98	210.7	212.49	210.2	211.74	211.99	210.66	211.16	210.81	210.97	211.45	211.84	211.45	211.74	210.07	211.75	211.83	210.93	212.43	211.85	211.58	213.26	211.75	211.09	211.05	212.03	212.42	212.5	212.21	211.73	211.45	210.85	212.2	211.91	211.07	212.08	212.24	212.62	211.8	210.38	211.95	211.6	211.72	212.18	210.58	211.58	212.06	211.01
207.83	207.95	207.78	208.58	208.34	207.98	206.7	207.18	208.32	206.87	208.18	206.24	207.68	208.21	207.65	207.54	207.04	207.46	208.89	206.9	207.69	207.37	207.51	206.29	207.97	208.06	208.35	207.66	207.19	208.68	207.46	207.48	207.52	206.98	208.87	208.73	207.84	207.44	207.97	208.01	207.66	207.71	206.76	207.31	208.3	207.46	207.55	207.95	207.43	207.28
202.66	203.86	203.02	203.45	202.79	204.13	202.9	204.26	203.3	204.59	204.02	204.1	203.15	203	203.02	204.02	203.34	202.43	203.5	203.43	203.44	203.59	204.55	202.66	203.01	203.77	203.18	203.61	203.48	204.33	204.46	203.73	203.2	203.93	203.82	203.91	204.97	203.22	203.65	205.18	204.31	203.97	202.3	203.47	203.05	203.09	205.13	203.73	204.24	203.71
199.37	199.31	198.94	199.05	199.19	199.34	196.45	198.94	198.84	198.51	198.48	198.53	198.22	198.68	199.79	198.37	199.85	197.68	198.11	198.94	198.83	197.79	197.85	198.11	198.81	198.69	198.9	198.21	197.48	197.99	198.9	198.81	199.41	199.05	198.07	198.95	197.93	198.41	198.61	200.2	198.32	198.84	198.88	198.56	198.84	198.43	197.48	197.75	198.34	198.12
207.57	208.1	207.95	207.71	206.93	209.56	207.8	207.63	207.94	208.27	208.93	207.43	207.87	208.64	208.44	208.56	207.16	207.95	208.04	207.43	206.98	208.16	208.35	207.87	206.99	208.29	207.11	208.99	207.41	206.87	208.18	207.22	206.75	208.55	206.9	208.03	207.92	208.9	207.81	207.59	207.55	207.73	206.68	206.86	208.52	207.29	208.04	206.47	207.26	207.2
208.26	208.19	208.01	208.78	207.9	208.61	207.61	208.75	208.43	207.5	209.2	208.35	208.6	209.36	207.6	208.19	208.9	208.04	208.56	208.86	208.62	208.35	208.01	208.64	208.29	207.67	209.35	207.57	207.54	209.77	208.52	208.06	208.35	209.43	208.72	209.6	208.42	209.54	210.24	208.04	209.51	207.54	208.31	208.59	208.48	209.12	207.96	208.66	208.88	209.15
202.92	201.65	202.44	202.64	203.28	201.82	202.52	203.2	201.88	202.71	202.34	202.8	202.39	203.48	203.41	203.33	201.45	202.34	202	202.57	201.6	202.32	201.7	202.77	202.3	201.78	202.21	202.24	202.6	203.57	201.53	203.06	203.86	203.44	203.06	202.51	202.3	202.35	203.69	202.58	202.07	202.5	201.82	202.64	201.78	202.55	202.86	202.4	202.68	202.85
209.34	208.22	208.93	207.92	209.28	208.61	208.19	208.17	208.38	208.87	208.23	207.72	209.09	209.29	207.79	208.59	208.89	207.6	208.63	208.42	208.14	208.73	209.01	208.37	207.74	208.3	208.81	208.02	209.68	208.21	207.51	208.62	209.22	208.2	207.96	207.73	209.42	208.31	208.17	208.27	208.33	207.92	208.35	208.07	208.87	207.04	209.44	209.1	208.17	209.61
207.62	207.92	207.96	208.4	206.83	208.87	208	208.28	208.11	208.36	208.31	208.82	208.08	207.92	207.8	208.33	209.68	208.78	208.94	209.4	208.43	209.3	207.9	207.9	208.19	208.16	208.08	207.85	208.49	209.31	208.19	209.02	208.36	207.94	209.11	208.11	207.04	208.92	208.59	207.87	207.99	209.33	207.93	208.38	208.99	208.31	208.14	208.33	209.74	208.37
208.22	208.24	207.57	207.06	208.07	206.49	207.55	207.67	207.19	207.45	207.24	207.41	206.39	207.16	206.99	208.01	207.14	207.48	207.36	207.37	206.99	207.21	207.78	208.33	207.78	207.28	210.05	207.71	207.63	207.99	207.52	207.69	208.71	206.18	207.35	207.17	207.11	206.47	207.85	208.01	207.79	206.74	207.43	207.19	208.03	208.47	207.48	207.13	207.72	208.65
202.98	204.41	203.62	204.11	203.07	203.96	203.76	204.12	202.85	202.35	203.9	203.17	202.65	203.59	202.69	203.12	203.72	204.65	204.44	203.2	203.19	202.91	203.25	203.53	203.29	203.06	203.5	203.94	204.1	204.78	204.69	203.43	203.53	202.78	204.77	203.94	204.21	202.99	203.63	202.89	203.3	203.06	203.3	203.09	203.7	203.22	202.48	203.7	203.01	203.91
206.1	204.46	204	204.14	204.58	204.66	205.33	205.13	204.5	204.78	206.37	205.21	204.99	204.25	205.83	205.35	205.51	205.09	205.3	204.54	203.76	205.2	205.06	204.79	204.77	204.16	205.1	204.75	203.33	204.19	205	204.61	203.97	204.58	203.59	204.1	204.14	205.04	204.82	205.22	204.93	204.67	206.25	204.25	205.05	203.93	204.05	204.67	203.86	203.96
202.29	202.94	202.25	202.53	202.4	203.37	203.05	202.03	201.2	201.78	201.32	203.1	202.09	202.39	202.98	202.92	202.59	202.84	202.68	201.87	201.82	200.59	202.9	202.05	203.89	201.97	202.59	201.83	202.26	203.58	203.11	202.09	202.17	202.89	202.62	202.6	202.8	202.96	201.98	202.83	202.87	202	202.94	202.28	204.56	201.19	202.03	201.95	203.39	203.09
203.46	204.28	203.75	202.86	204.61	203.61	202.77	203.69	203.84	203.61	204.01	203.25	204.25	204.63	203.34	204	203.68	204.09	203.97	203.94	204.65	204.65	203.14	204.02	203.55	204.67	204.28	204.4	203.79	203.63	203.88	204.67	203.64	204	203.13	203.82	203.88	203.54	203.4	202.43	203.28	204.65	205.25	203.86	204.15	203.03	204.44	203.54	203.47	203.35
198.61	197.41	196.81	197.95	197.97	198.12	198.61	199.12	197.76	199.44	197.31	197.92	196.9	198.15	198.36	197.38	197.13	197.9	198.17	197.99	197.58	197.2	196.96	198.75	197.62	196.91	198.24	197.17	197.46	198.32	197.41	197.93	197.31	197.77	197.46	199.27	197.09	196.81	197.55	198.63	197.34	198.15	198.72	198.13	198.15	198.26	198.46	198.08	198.27	198.99
204.36	203.77	205.27	204.44	204.51	204.93	205.81	205.6	205.43	204.73	204.61	202.64	205.06	204.85	202.94	204.53	204.96	205.48	204.74	204.56	204.6	205.07	204.59	205.28	205.92	204.89	205.38	205.56	205.78	203.9	203.94	205.1	203.83	205.22	204.76	204.35	205.3	205.55	204.26	205.77	205.07	205.65	204.26	206.15	204.58	206.41	204.09	203.59	204.78	205.24
208.8	209.72	209.21	209.58	210.56	210.05	210.57	210.09	210.06	208.87	208.52	210.39	210.56	209.56	209.59	210.1	208.85	209.5	209.23	210.14	208.68	210.19	209.23	210.75	208.42	208.75	209.51	209.56	209.47	209.75	209.54	209.53	208.7	209.56	208.92	209.06	209.29	210.22	210.28	209.31	209.74	208.76	210.34	209.71	210.45	209.54	209.19	208.83	210.05	209.64
208.25	208.56	208.38	207.91	207.07	207.34	206.5	207.32	209.03	207.13	208.05	209.19	207.92	207.82	207.63	208.01	207.09	207.26	207.49	207.63	208.29	208.5	208.7	208.35	208.19	207.87	207.17	208.17	207.6	208.48	207.59	207.39	208.08	208.82	207.56	208.3	207.35	207.76	208.15	208.19	207.6	207.55	207.5	207.17	209.03	208.43	208.69	207.75	208.1	208.87
197.68	198	197.73	198.2	197.95	197.9	197.68	199.99	197.05	198.65	198.1	198.83	198.34	197.37	198.37	198.59	197.89	199.01	198.28	197.7	199.1	198.3	198.53	198.47	198.93	198.4	199.39	198.33	196.51	198.6	198.23	197.42	197.97	198.59	198.07	197.97	197.17	197.16	197.04	198.04	197.2	197.95	196.89	198.21	197.41	198.76	197.67	197.88	198.43	197.84
199.95	199.02	199.53	199.83	198.61	200.25	199.06	200.21	199.9	199.43	197.84	199.66	198.88	200.33	199.31	199.62	199.44	200.57	200.27	199.16	200.11	199.4	199.19	199.4	199.19	199.68	199.32	200.23	200	200.14	199.87	199.04	200.48	200.72	199.1	200.09	199.64	198.35	199.47	200.37	199.24	199.36	198.35	199.47	199.94	200.26	200.65	199.6	200.08	200.06
206.86	205.53	204.34	204.89	204.27	205.32	204.89	205.3	204.64	204.41	204.3	204.97	204.54	203.1	204.83	204.26	204.52	204.59	205.03	205.82	204.76	203.88	202.58	204.89	205.72	205.08	204.7	204.73	205.05	203.83	204.54	205.5	205.06	205.16	204.77	204.83	205.04	206.37	203.59	204.13	205.07	204.54	203.83	206.09	204.8	205.08	204.84	203.14	203.84	204.8
194.99	194.07	195.53	193.73	194.77	194.32	193.37	193.77	195.13	194.24	193.48	193.76	193.16	193.95	194.75	193.46	194.83	192.95	195.01	193.85	194.4	195.34	194.22	193.99	193.84	195.03	194.23	194.44	194.42	194.49	194.49	193.29	194.12	194.2	193.87	194.35	193.41	194.01	193.73	193.39	193	193.4	193.41	193.99	194.59	194.65	194.52	194.25	193.95	194.38
216.35	217.16	216.41	216.53	217.29	216.48	216.9	216.73	218.01	217.22	216.53	216.38	216.9	217.21	216.08	216.32	218.17	216.68	216.46	217.69	217.38	217.08	216.62	217.77	218.24	217.49	217.43	216.47	217.3	216.17	217.12	215.55	217.27	215.82	217.43	217.03	218.06	217.42	217.74	217.37	217.51	217.89	216.51	215.59	217.03	217.81	216.51	216.75	216.35	216.58
199.18	199.9	199.21	199.09	199.57	200.23	199.72	198.28	200.45	199.61	198.43	199.72	200.27	199.92	199.97	198.97	200.37	200.71	199.87	199.57	200.4	199.45	199.56	198.46	199.67	199.18	199.34	198.82	199.55	199.15	200.98	199.37	200.11	199.44	199.77	199.23	199.42	200.14	200.51	199.57	200.47	200.4	198.55	200.18	199	200.45	199.45	199.92	199.19	199.52
195.27	196.44	195.64	195.73	195.73	194.28	194.83	194.74	195.48	195.29	195.79	195.28	195.93	195.45	196.29	194.62	194.33	195.24	195.67	195.56	194.88	195.48	194.84	196.28	194.17	195.93	194.69	194.77	195.18	194.64	194.82	194.66	194.36	195.22	193.74	195.83	195.68	195.08	194.98	195.76	195.05	195.68	195.05	194.29	195.44	194.75	196.45	194.42	196.64	195.55
209.57	209.28	209.14	208.74	208.86	208.33	208.72	208.32	209.7	207.63	208.28	207.57	209.71	208.23	207.91	208.77	208.76	209.12	209.59	208.89	208.88	209.15	208.97	208.89	208.47	208.91	208.79	208.81	207.38	209.28	208.75	208.16	209.07	208.27	208.83	208.95	208.72	209.47	208.31	207.42	208.41	209.57	209.59	208.78	208.23	208.35	208.78	207.88	208.97	209.15
218.39	216.55	218.17	218.98	217.56	217.59	217.46	217.66	217.48	217.95	217.05	218.06	217.86	216.78	218.26	217.73	217.58	216.39	216.85	217.2	217.77	216.5	216.8	218.22	219.58	218.32	217.45	216.59	216.48	218.06	217.99	216.77	217.34	218.22	218.6	219.11	216.81	217.82	218.56	218.31	217.63	218.08	218.3	218.1	218.27	218.45	217.98	218.91	218.18	217.66
210.62	212.71	213.04	211.41	212.26	210.66	211.17	211.51	211.92	211.95	212.08	211.42	212.07	210.37	212.07	211.72	211.42	212.08	211.22	212.84	212.03	211.71	211.17	210.95	210.83	211.32	211.18	211.39	210.48	212.55	211.88	211.47	211.12	212.49	211.78	212.25	211.35	211.16	210.84	210.44	210.81	210.87	213.08	212.29	210.79	211.79	211.45	212.15	211.34	211.02
200.37	201.96	201.1	201.1	201.63	200.93	200.99	202.08	201.18	201.08	200.51	201.21	201.6	201.03	201.3	200.9	201.86	202.44	200.49	201.67	200.9	201.3	200.78	201.49	202.23	201.27	202.25	201.34	201.04	201.11	200.65	200.41	201.6	201.12	201.44	200.25	200.16	201.21	200.22	201.39	201.05	201.34	200.43	200.26	200.52	201.43	200.99	200.42	200.49	201.12
217.08	216.69	216.51	216.52	217.62	217.63	217.03	217.46	216.17	215.93	216.98	216.48	217	217.01	217.41	217.84	217.79	218.23	216.11	217.68	216.92	217.1	216.47	216.97	217.48	217.16	216.76	216.02	217.57	217.28	216.65	217.6	216.66	217.18	215.95	217.43	216.91	216.64	217.03	216.05	217.46	217.1	218.2	217.33	217.38	217.48	218.16	217.04	217.23	217.46
212.33	213.97	213.14	212.82	213.26	211.43	211.8	212.92	212.65	212.1	211.38	211.65	212.64	211.83	211.72	211.78	211.28	212.21	212.43	213.45	211.1	212.21	213.47	212.05	212.06	211.37	213.06	213.65	213.3	212.59	212.37	212.11	212.11	212.51	212.12	213.01	212.46	211.31	212.52	212.52	212.81	213.26	212.52	212.46	210.94	212.82	211.51	212.62	213.13	212.12
207.55	207.8	207.84	207.52	207.84	207.7	208.27	208.11	207.27	207.59	208.02	207.27	207.84	208.72	207.03	207.84	207.13	207.07	207.23	207.8	207.31	208.01	207.85	209.11	207.9	208.46	207.4	207.74	208.38	206.92	207.55	208.37	207.55	206.72	208.22	207.54	208.35	207.5	206.85	208.46	207.86	207.75	208.62	207.34	208.56	208.43	208.24	209.02	208.11	207.76
217.57	217.53	217.21	217.37	216.47	217.2	216.85	216.49	216.89	217.55	216.85	217.38	217.68	218.49	215.68	216.62	218.01	216.21	217.29	216.7	216.87	216.51	217.48	216.95	217.54	217.76	217.19	216.67	217.64	216.94	217.84	216.17	217.24	217.05	216.48	216.84	216.6	216.06	216.93	217.37	217.24	216.95	218.26	216.83	217.8	217.47	218.41	217.97	217.27	217.26
201.43	201.3	203.3	202.41	202.51	202.56	201.39	201.99	202.66	202.31	202.19	202.05	203.73	203.56	202.35	202.13	201.63	201.82	201.33	203.34	204.1	202.26	200.2	203.44	202.33	203.32	202.16	202.01	201.53	201.97	202.38	202.07	202.56	202.09	202.53	201.8	202.88	201.25	203.31	202.16	201.94	203.12	202.84	202.58	201.99	202.74	201.57	201.7	202.75	202.59
212.07	212.72	211.72	210.07	211.14	211.49	212	212.14	212.02	210.96	211.69	211.61	212.35	212.18	211.69	212.42	212.01	211.36	210.46	211.91	211.69	211.32	211.72	210.81	210.69	212.61	210.7	210.81	212.1	211.87	211.38	211.11	211.45	210.09	211.81	211.93	211.13	210.53	211.75	211.38	212.77	212.13	211.76	211.47	211.42	211.04	212.65	212.65	211.17	210.86
208	207.97	207.79	206.97	208.06	207.79	207.59	208.12	208.22	208.15	207.76	206.2	207.54	207.89	207.67	207.39	208.28	207.6	207.24	208.61	207.55	207.57	207.67	207.59	208.66	209.26	208.42	208.1	207.09	207.25	207.75	206.98	208.05	207.27	207.88	207.75	209	208.58	206.04	207.64	206.87	206.51	208.27	207.19	208.55	208.25	207.87	208.38	208.09	208.36
209.5	209.79	209.64	210.8	208.87	210.15	209.76	208.61	210.08	210.3	209.06	209.63	209.51	209.78	209.75	209.46	209.56	210.04	209.8	210.21	209.94	209.28	209.41	209.39	210.01	207.77	209.25	210.2	209.65	208.26	209.85	209.53	209.83	210.27	209.71	209.98	210.02	210.86	211.15	210.35	209.35	209.56	210.24	209.81	208.52	208.23	209.38	209.97	209.06	209.41
203.56	203.99	203.5	203.49	204.13	203.9	202.95	202.78	202.71	202.03	203.11	202.45	202.98	203.52	202.36	203.06	203.96	202.91	202.15	202.48	202.2	203.64	202.21	201.75	202.29	202.95	202.65	203.5	203.21	203.43	203.18	203.49	203.66	202.35	202.43	202.46	203.08	203.77	203.29	203.29	203.35	203.49	203.35	202.4	202.17	203.31	203.45	203.09	201.4	203.07
211.66	209.86	211.67	211.96	210.92	212.6	212.04	212.18	212.3	211.43	211.34	211.19	212.42	213.07	210.83	211.96	212.29	212.43	211.59	212.81	211.21	212.1	210.72	211.47	211.22	212.38	210.36	211	211.4	211.14	210.96	210.94	212.28	211.63	212.47	211.83	211.46	211.21	212.24	211.66	211	211.93	211.56	211.91	211.48	210.98	212.25	211.34	210.11	212.17
204.58	203.53	204.39	204.55	202.99	204.14	204.32	204.89	204.08	203.86	203.68	203.5	204.48	204.3	202.48	204.35	205.16	204.26	204.29	203.95	203.01	203.45	202.48	204.24	203.1	204.06	203.44	204.64	204.02	204.51	203.88	204.8	205.24	204.08	203.97	203.91	203.96	203.5	202.2	204.53	202.99	203.98	204.6	202.69	204.33	204.03	203.52	204.67	204.12	203.62
206.79	206.84	206.86	207.82	207.22	208.58	206.03	207.6	208.19	208.72	208.01	207.15	207.38	207.36	207.44	207.93	207.73	207.24	207.23	207.81	208.15	207.95	207.3	207.77	207.19	208.12	206.73	207.99	206.41	208.11	207.32	208.17	207.81	207.97	208.31	206.78	207.14	207.54	208.65	207.51	206.02	207.44	207.67	207.11	206.68	208.07	208.05	207.49	207.27	207.26
210.13	208.74	208.4	209.47	209.66	209.57	209.35	208.95	208.5	209.84	209.97	209.21	209.55	209.32	209.04	209.28	209.06	209.22	208.79	209.38	209.41	210.56	210.06	210.87	208.83	209.54	209.21	209.31	209.26	208.78	209.6	208.17	209.09	208.78	209.46	209.1	209.26	209.82	210.72	209.73	208.59	208.87	208.78	210.1	209.41	209.72	209.29	210.2	208.59	208.9
207.48	207.77	207.81	206.59	208.12	207.71	206.83	207.87	207.5	208.17	207.31	207.83	206.95	207.91	208.62	208.4	208.46	207.99	207.19	207.41	207.62	206.51	207.19	207.3	207.88	208.22	209.2	208.01	207.41	208.38	207.59	207.04	207.63	208.55	207.67	208.11	208.52	208.04	208.03	207	206.48	207.36	208.03	207.35	208.81	207.82	208.37	207.97	207.57	207
211.5	213.12	212.43	213.16	212.28	211.55	212.7	212.52	212.99	211.29	211.56	211.63	212.52	212.63	211.32	212.08	212.32	212.68	212.34	212.25	212.75	211.97	212.29	212.47	212.51	211.53	212.58	211.83	211.99	212.39	212.94	212.28	211.97	212.49	212.33	213.33	213.35	212.34	211.95	212.1	212.82	212.03	213.19	212.29	212.62	211.78	212.46	212.38	213.77	213.06
207.79	207.5	206.93	207.91	207.67	207.57	207.72	207.66	207.18	207.87	208.39	208.99	207.4	208.16	208.51	207.48	207.98	207.35	207.65	208.44	207.94	207.4	207.5	207.34	207.25	207.53	209.36	207.78	208.85	208.89	208.42	207	209.06	208.35	206.93	208.29	208.36	207.44	206.53	207.14	208.13	206.75	208.07	207.85	208.23	207.48	208.99	208.41	208.59	209.13
200.2	201.43	201.09	201.43	201.32	201.26	200.9	200.86	200.07	200.99	201.83	200.32	202.02	201.17	200.69	201.78	200.78	200.73	201.2	202.66	201.39	200.91	200.73	199.8	201.14	199.6	201.42	201.28	200.33	200.62	201.52	201.8	201.95	202.04	201.73	199.17	201.8	201.04	201.91	201.12	202.06	201.31	201.46	200.84	201.08	201.78	201.36	202.32	201.44	202.24
206.53	206.66	207.21	206.51	206.75	206.27	206.85	206.49	206.76	207.95	207.64	206.92	206.41	205.64	205.82	206.23	206.22	205.67	205.07	206.41	205.51	205.89	206.01	206.14	206.13	206.65	206.03	206.14	206.31	207.37	205.73	206.31	205.47	205.86	207.01	206.49	207.1	206.18	206.08	206.41	206.91	207.59	207.46	205.91	206.52	206.76	206.27	207.13	206.7	205.33
202.73	204.7	203.9	204.19	203.61	203.81	203.99	203.11	202.94	204.63	203.7	203.26	203.71	203.29	203.18	202.25	204.37	203.59	203.55	203.72	203.53	203.64	204.31	203.59	204.3	203.65	203.75	203.54	203.07	202.65	203.57	203.51	204.38	203.08	203.58	205.33	205.21	203.78	203.84	203.15	203.71	204.03	203.86	203.02	204.19	203.59	204.44	204.11	205.15	204.85
204.79	202.78	204.16	202.72	205.21	203.03	204.81	202.86	204.26	204.15	203.93	202.59	203.8	204.22	204.94	204.47	203.51	203.84	203.55	203.3	203.37	203.81	204.04	203.84	204.67	203.54	203.98	203.18	203.85	202.97	203.38	203.66	204.23	203.86	203.82	204.01	204.58	203.4	203.69	204.01	204.16	204.16	203.07	204.39	204.4	203.9	203.72	204.64	204.44	204.82
204.72	204.5	203.59	203.87	202.86	203.94	204.11	204.77	203.74	202.99	203.96	203.71	204.55	204.75	204.13	204.6	203.18	204.22	204.8	203.03	203.49	204.26	203.19	203.23	205	203.26	204.26	204.14	204.9	202.62	203.91	204.06	202.71	203.1	204.26	203.5	204.29	203.39	203.72	203.99	201.66	203.43	204.01	203.6	203.75	203.43	203.08	203.34	203.86	203.65
206.54	208.26	207.48	208.63	208.56	208.49	207.44	207.37	207.2	208.09	208.44	208.15	206.99	207.83	207.78	208.04	208.27	208.33	208.47	207.16	207.34	207.18	208.86	208.45	208.37	207.35	206.83	207.9	207.46	208.15	207.29	207.14	207.77	207.43	207.91	207.25	207.94	207.37	207.38	207.84	208.88	208.05	208.93	208.61	207.66	208.2	207.52	207.3	207.47	207.09
202.68	202.75	202.22	203.11	202.56	202.61	203.5	203.43	201.68	202.63	203.6	202.37	202.33	202.94	203.5	201.53	203.1	202.94	202.7	202.24	201.96	202.35	203.14	203.18	202.58	202.88	200.18	203.98	202.33	202.91	202.36	202.78	203.07	202.3	203.26	202.42	202.77	202.7	202.22	203.53	203.28	202.81	202.25	202.35	203.66	201.98	202.28	203.29	202.95	202.94
199.19	199.18	199.21	199.56	199.97	199.51	200.26	200.25	199.31	199.28	200.03	199.77	199.57	199.55	199.4	198.06	199.38	199.6	200.14	199.68	199.56	199.29	199.67	200.23	199.05	199.01	199.64	200.4	198.88	199.91	199.69	199.72	199.46	199.81	199.75	200.42	200.14	199.69	198.75	201.2	200.52	199.73	199.76	199.41	199.37	199.54	200.5	199.49	200.18	199.53
207.57	208.74	206.95	206.66	207.17	206.06	208	208.65	207.33	207.76	208.39	207.66	208.09	208.66	207.82	207.13	206.91	206.72	207.83	207.69	207.16	207.69	208.64	208.75	208.25	208.82	208.17	208.03	209.34	206.07	208.19	207.53	208.91	208.73	208.38	208.97	207.36	206.94	207.2	208.55	208.68	208.93	208.4	208.2	206.96	206.62	207.05	208.22	207.17	208.1
198.56	198.79	199.19	199.09	199.35	199.91	199.66	198.54	200.21	200.3	200.56	200.18	199.95	198.92	199.64	200.59	199.84	199.5	200.23	199.83	198.83	199.08	199.93	200.27	200.02	200.17	199.43	199.27	199.46	199.55	199.14	199.46	200.01	199.55	200.03	200.12	199.72	199.6	200.13	198.72	199.82	199.71	199.27	197.55	199.38	199.37	200.44	199.2	199.16	199.56
199.86	200.38	200.93	200.13	200.54	199.93	200.78	200.57	200.03	198.85	200.46	200.32	200.48	200.39	198.92	201.61	201.12	199.93	199.05	199.6	199.52	199.76	200.27	200.49	201.39	199.65	201.13	201.56	199.79	200.96	199.8	201.59	200.73	200.32	201.1	200.67	200.69	200.5	201.27	200.1	200.66	200.87	200.28	200.75	200.83	200.15	199.61	199.76	199.73	200.9
196.2	194.72	195.96	194.86	194.39	195.05	197.42	194.84	195.37	195.71	196.48	195.1	194.91	195.38	196	194.74	195.59	195.44	193.81	195.88	194.48	195.45	195.72	194.9	196.21	194.53	194.99	194.91	195.21	196.44	195.11	194.97	196.93	195.78	195.61	194.86	194.04	194.34	194.76	193.49	194.61	194.15	195.65	194.97	195.18	194.77	194.41	194.86	194.4	193.85
199.6	199.1	199.98	199.75	200.22	199.81	199.31	199.34	199.91	198.55	199.1	200.27	199.51	199.15	199.05	199.17	199.97	198.83	198.67	199.53	199.34	199.42	199.45	200.17	199.49	199.16	198.79	199.18	199.9	199.41	199.32	198.79	199.85	199.61	199.8	199.63	199.86	199.65	200.04	200.05	199.15	199.88	199.59	200.37	199.76	200.65	199.55	199.83	200.34	199.42
217.57	216.92	217.09	216.53	216.76	216.67	215.99	217.66	216.82	217.15	218.1	217.42	216.71	216.98	217.23	216.91	216.63	216.94	217.08	216.73	217.01	215.59	216.44	216.52	217.2	216.78	216.91	216.5	217.16	217.25	217.38	217.49	216.61	217.22	217.07	217.03	217.1	217.75	217.71	216.69	215.75	217.67	217.32	217.29	217.13	217.42	216.25	216.61	217.81	216.58
199.34	197.93	198.99	198.77	198.74	198.18	198.95	198.33	198.26	199.27	198.51	196.64	197.37	198.57	198.11	198.32	198.37	199.3	199.97	198.7	197.79	198.03	197.87	198.39	198.53	198.73	198.91	198.29	198.77	198.64	198.33	197.63	197.28	198.91	198.84	199.31	197.93	197.99	198.59	198.12	198.08	198.58	198.25	198.52	198.38	198.18	198.55	197.67	199.05	198.53
203.35	203.09	202.54	201.74	202.74	203.12	201.97	202.84	201.15	203.06	201.42	202.97	203.14	202.07	201.89	202.16	202.85	202.72	201.79	203.13	202.8	202.5	202.29	201	203.1	203.19	203.14	202.69	203.02	202.88	202.55	201.92	202.35	202.81	203.27	202.33	204.04	202.3	201.36	202.28	202.28	203.5	203.12	203.27	202.5	201.54	202.86	202.39	202.82	203.32
206.24	204.63	205.33	204.33	204.88	204.63	205.49	205.61	205.74	206.26	205	206.57	205.02	205.56	206.98	205.84	205.9	206.9	205.95	204.56	205.18	204.69	206.46	205.32	206.09	204.86	205.7	206.5	206.75	205.17	205.85	206.71	205.62	205.63	205.42	205.9	204.87	205.63	205.52	204.77	205.57	205.86	205.89	206.34	205.63	205.41	206.49	204.58	205.06	205.23
203.74	203.97	203.69	203.04	202.71	203.58	203.9	203.59	202.81	203.47	203.23	204.21	202.86	202.06	203.24	203.13	203.09	204.03	203.31	203.25	202.62	202.86	203.39	203.41	203.03	202.88	203.28	202.7	203.77	203.8	202.54	203.07	203.62	202.11	202.74	202.72	202.67	203.31	203	202.87	203.05	202.73	203.44	203.15	203.15	202.88	203.64	203.28	203.26	202.71
208.03	209.65	208.66	208.6	208.5	209.06	208.92	208.35	207.32	208.83	208.39	209.4	208.72	207.29	208.56	208.45	208.43	208.57	208.31	210.38	209.44	207.9	208.3	209.04	209.05	207.68	208.75	209.14	209.19	209.31	209.11	207.78	208.46	209.41	207.84	208.84	208	208.62	208.7	207.8	208.77	207.87	208.55	208.19	209.24	208.09	208.75	209.31	209.29	208.54
202.72	201.35	202.52	203.03	202.23	201.76	203.17	203.56	203.06	201.98	203.05	202.99	202.37	202.13	203.65	202.66	203.54	203.45	203.44	202.67	202.46	201.72	203.14	202.88	201.15	202.8	202.36	201.84	202.49	202.26	202.57	202.94	201.94	203.74	203.01	203.61	202.59	201.97	202.51	202.21	202.65	202.62	202.41	202.36	202.29	202.02	203.08	202.33	202.36	201.76
199.61	200.63	200.88	201.3	200.08	201.12	200.68	200.33	200.29	200.79	199.81	200.04	199.98	200.75	199.8	200.01	200.86	200.02	199.71	200.99	199.06	200.68	199.38	200.12	200.49	199.78	199.24	199.76	200.35	199.85	198.97	200.14	200.4	200.88	200.31	200.64	200.71	200.9	200.53	199.64	200.49	199.71	200.34	200.1	200.48	200.16	199.69	201.58	200.33	199.15
204.81	203.67	203.84	203.66	203.99	205.17	204.1	204.86	204.29	204.77	204.75	203.95	203.59	203.98	203.1	204.18	203.67	204.47	204.48	204.34	202.8	203.86	204.25	204.02	203.58	204.09	204.52	203.17	204.52	204.37	203.9	202.77	204.26	203.8	204.88	204.43	204.89	203.61	203.73	204.14	204.26	203.2	204.03	203.18	204.48	204.79	204.19	203.71	204.62	204.74
213.2	212.53	212.18	212.49	211.59	210.95	212.01	210.5	211.06	210.76	211.2	212.29	211.34	211.97	210.7	211.53	212.45	213.3	211.32	211.06	211.62	210.73	210.64	212.38	211.58	211.39	212.15	211.79	213.11	211.34	212.73	211.58	212.16	211.23	210.26	210.8	211.54	209.94	211.26	211.79	212.06	211.9	212.54	212.65	211.77	211.1	211.81	210.64	212.27	212.23
206	206.34	205.03	206.84	206.55	206.74	206.45	207.42	206.51	206.61	205.95	206.8	206.81	205.92	206.21	206.44	206.23	206	206.85	206.08	206.63	206.41	206.25	207.2	206.24	206.52	206.52	207.32	206.67	207.14	205.98	207.47	206.22	206.84	206.62	206.88	205.35	205.42	206.04	205.41	206.5	207.1	207.24	207.61	205.73	206	207.24	206.74	205.55	205.85
211.8	211.43	210.53	211.6	213	212.38	211.8	211.27	211.22	212.14	211.29	211.58	211.02	211.53	211.9	210.33	210.96	211.3	212.18	212.36	211.89	211.53	210.95	211.59	211.62	211.7	211.12	211.86	212.27	211.07	211.56	212.18	211.72	211.15	212.57	211.86	211.51	211.43	212.62	211.88	211.45	211.72	212.7	211.75	212.11	212.69	211.59	211.74	211.82	211.67
208.17	208.67	209.39	209.68	209.57	209.84	208.73	209.25	208.12	210.01	209.66	208.96	209.69	208.57	208.76	208.52	208.91	208.51	209.88	209.11	208.82	208.01	208.74	208.92	208.83	208.03	208.39	209.14	208.67	208.58	207.85	209.26	208.44	209	207.79	209.43	208.9	209.12	209.84	208.92	208.98	208.59	207.38	208.46	208.43	208.65	207.13	207.87	207.88	209.63
212.18	212.27	211.91	213.22	211.73	211.06	211.92	212.85	211.99	211.18	213.21	211.95	210.83	212.35	211.92	211.64	211.88	210.97	212.43	211.58	211.34	212.18	211.27	212.45	211.55	212.23	211.64	211.91	212.09	211.09	211.41	211.8	210.76	211.29	211.42	210.83	211.1	211.37	211.74	212.15	212.42	212.07	211.56	212.59	211.22	211.51	212.31	212.39	210.42	211.11
208.44	208.72	208.49	208.18	207.93	208.7	209.14	208.53	209.77	208.75	207.75	208.36	208.74	209.33	207.63	207.65	208.18	208	207.84	208.64	209.59	208.32	209.49	209.03	208.13	210.23	207.58	207.35	208.28	207.51	209.18	208.59	208.12	209.78	209.23	207.76	209.1	209.17	208.4	208.56	209.89	209.33	208.18	208.83	207.78	208.33	209.3	209.39	209.6	207.71
212.89	213.95	213.16	212.07	212.78	212.42	213.06	212.53	213.77	212.54	213.37	212.84	212.6	214.13	213.16	212.88	213.02	212.7	212.92	213.22	213.1	211.9	213.56	213.06	213.26	212.07	213.96	212.71	212.91	213.33	213.53	212.95	211.9	213.53	212.85	213.34	211.74	213.13	213.09	213.83	212.79	214.02	212.67	213.46	211.62	213.46	213.74	213.47	213.38	212.52
218.46	217.5	218.27	217.49	217.06	217.8	218.51	218.79	217.04	217.05	219.06	216.74	218.53	217.14	217.33	218.4	216.94	217.23	218.36	217.68	217.17	217.41	217.93	218.11	218.18	217.67	218.48	218.56	217.44	218.59	218.18	217.86	216.7	216.74	217.82	218.48	218.25	216.11	218	217.66	217.89	217.01	217.36	217.78	216.83	218.03	217.04	218.48	218.44	216.86
204.22	204.12	204.14	203.43	204.04	204.14	204.21	204	202.66	203.82	203.46	203.88	203.26	204.12	203.76	203.89	204.05	203.7	203.14	204.23	203.13	202.53	203.98	203.59	203.48	203.15	203.67	203.26	204.33	203.41	203.2	203.93	203.99	203.56	203.51	203.45	203.92	204.25	203.36	203.65	203.78	203.56	202.85	205.86	204.3	203.24	204.59	203.3	203.34	202.99
217.92	218.91	218.95	217.46	218.17	217.12	218.66	218	217.08	217.79	218.22	216.68	217.81	217.78	215.98	218.65	217.18	217.91	217.45	217.29	216.31	217.52	218.13	218.89	218.62	217.66	216.83	219.56	216.72	219.21	217.56	218.33	216.48	217.75	217.07	218.08	218.6	217.65	218.47	218.9	217.53	218.19	218.14	218.27	216.62	217.41	217.74	217.26	217.96	218.27
204.44	204.99	204.72	204.89	204.33	204.38	204.36	204.76	206.16	204.03	204.8	204.46	204.68	204.4	205.35	204.9	204.08	204.59	205.33	203.91	205.53	205.29	204.91	205.6	205.96	204.52	204.23	204.48	205.27	204.49	204.98	204.95	205.61	204.2	205.43	205.67	205.59	204.28	205.5	204.02	204.7	205.21	205.05	203.92	204.3	203.28	203.92	205.2	204.76	204.11
206.66	207.4	209.11	208.12	207.61	207.44	206.38	207.93	206.99	207.73	207.04	209.33	207.47	208.78	207.88	207.55	207.7	207.38	207.97	207.61	207.3	207.75	207.66	208.29	207.27	207.61	207.83	207.24	207.84	208.06	207.12	206.88	207.87	208.06	207.81	207.29	208.31	208.39	208.71	206.95	206.88	208.31	207.04	208.84	207.3	207.66	208.02	207.94	207.03	208.39
212.98	214.42	212.49	212.65	212.21	212.6	212.08	210.97	212.02	212.21	212.02	212.79	211.25	212.32	211.44	212.85	213.26	211.6	212.49	212.85	213.02	212.74	213.12	213.16	212.64	211.51	211.49	212.48	212.28	211.45	213.45	212.57	212.12	210.07	212.03	212.14	211.72	211.84	212.64	211.84	212.87	212.28	212.81	212.26	211.37	212.42	212.41	212.89	210.91	212.69
209.23	209.47	208.52	208.05	208.49	208.03	207.76	207.99	208.86	209.43	208.42	209.28	210.16	208.16	209.41	208.87	209.23	209.27	208.16	208.45	208.36	209.7	208.76	209.53	209.02	208.89	209.42	209.38	208.98	208.87	208.08	209.5	208.11	208.19	208.26	208.65	208.34	209.22	209.69	207.61	208.79	208.74	207.43	209.14	208.56	208.45	209.02	207.58	208.99	208.57
202.88	202.76	204.36	203.28	203.83	204.96	204.81	204.48	203.68	204.17	202.39	203.84	203.78	203.56	204.02	203.76	202.78	203.22	203.05	203.77	203	203.98	204.64	203.51	203.68	204.92	203.22	203.11	202.85	203.32	204.3	203.25	202.89	203.93	203.37	203.4	203.23	202.97	202.73	203.27	203.63	203.25	204.69	203.73	203.54	204.48	202.97	203.68	204.02	203.93
206.25	205.54	206.46	206.01	204.99	205.1	204.84	205.82	205.64	205.65	205.74	206.83	205.34	205.09	204.99	205.49	205.44	206.13	206.32	205.35	205.73	204.44	205.72	205.28	205.18	206	205.69	205.21	206.68	205.76	206.36	206.63	205.91	205.44	207.01	204.5	205.49	205.22	206.39	205.85	205.2	205.55	205.78	206.24	204.56	206.3	206.13	205.38	205.45	206.49
198.83	197.65	198.2	197.84	198.66	198.78	199.48	199.25	198.65	199.95	197.73	198.15	199.02	199.4	197.42	197.82	198.72	198.78	198.61	198.47	197.27	198.5	198.61	198.47	198.54	199.66	197.97	198.71	198.62	198.97	198.47	198.27	198.63	198.11	198.3	198.73	197.83	198.16	198.16	199.21	199.34	198.8	198.14	199.37	198.49	198.77	198.35	199.66	198.31	198.55
208.92	207.83	208.76	208.67	208.49	208.32	209.6	208.67	209.23	209.39	208.32	207.53	208.71	209.93	209.27	208.39	207.77	208.8	207.93	207.5	209.25	209.02	208.24	208.36	208.91	208.78	208.33	208.98	208.82	208.99	208.79	208.65	208.68	209.13	208.31	209.4	209.57	208.91	209.82	208.71	208.85	209.65	208.1	207.63	209.03	208.92	208.16	207.85	208.65	208.81
216.59	216.97	216.53	216.78	217.04	216.58	217.11	215.66	217.33	217.15	215.94	215.59	216.23	217.92	217.07	215.91	217.24	216.58	216.02	216.92	218.18	217.19	217.01	216.12	217.25	217.3	216.93	216.15	217.24	216.64	215.74	216.53	216.76	215.86	217.18	216.71	217.15	216.75	217.8	217.35	215.71	217.44	216.27	216.3	216.37	216.73	216.85	218.67	217.32	217.73
205.98	206.03	206.88	205.88	205.07	205.23	205.38	206.21	206.55	206.64	205.36	206.13	205.68	207	206.17	206.59	205.46	206.1	206.21	205.92	205.99	207.06	205.88	204.86	206.05	205.62	205.8	206.96	206.9	207.14	206.41	205.7	206.16	207.66	205.74	205.96	205.45	206.43	206.9	206.68	205.79	207.09	205.63	205.67	205.69	206.53	205.91	207.14	206.52	207.01
208.56	208.42	208.81	207.7	208.58	208.43	209.1	208.54	207.44	208.36	208.5	209.09	207.76	208.18	208.12	208.66	208.44	208.75	208.36	207.44	208.83	208.37	208.55	209.36	210.16	208.73	209.25	208.08	208.67	209.99	208.06	207.89	209.03	207.6	208.23	208.06	208.3	208.55	208.69	210.03	207.9	208.75	209.08	208.87	209.01	208.63	207.58	209.41	207.97	208.42
203.94	204.7	204.03	204.54	203.36	203.69	203.27	203.87	202.94	204.39	204.32	203.58	202.9	204.89	203.6	206.01	204.03	204.53	204.32	203.96	204.42	204.28	203.17	203.76	204.56	203.09	204.55	204.97	205.47	205.23	203.59	203.49	203.75	203.28	204.89	204.15	203.04	203.6	203.36	204.19	203.13	203.41	204.85	203.69	204.8	204.15	204.7	203.52	203.75	204.57
208.93	208.65	210.55	209.58	209.1	209.83	208.76	208.99	208.72	208.08	208.82	209.66	208.83	208.64	209.09	209.38	209.26	209.23	207.58	209.3	209.09	208.57	209.5	207.77	210.46	209.42	208.96	208.17	208.29	207.74	209.59	208.72	210.6	208.15	208.02	209.2	209.04	210.22	208.94	208.17	207.48	208.89	208.85	208.76	208.29	209.65	207.79	208.11	208.04	208.91
209.83	209.43	208.2	207.94	209.72	209.73	207.45	208.12	209.68	209.13	209.46	208.21	208.52	207.2	208.6	207.54	207.88	208.68	209.29	207.54	209.71	208.42	208.44	208.82	208.99	209.09	208.99	208.1	208.64	208.42	208.45	209.15	209.31	207.59	210.46	209.09	208.27	209.79	208.42	207.97	208.38	207.46	208.81	207.76	209.43	208.38	207.25	209.26	208.2	208.62
204.38	204.06	203.14	203.24	204.78	203.74	204.05	203.32	202.81	203.44	203.34	203.95	202.37	204.19	204.04	203.94	204.22	204.62	203.38	203.62	202.74	203.76	203.5	203.96	204.59	202.97	204.34	203.11	203.35	203.92	204.02	203.64	204.13	204.82	204.56	204.09	204.37	204.13	202.83	203.37	204.96	204.23	203.44	204.77	204.4	203.06	203.88	203.98	204.52	204.09
206.17	206.18	205.74	207.42	206.72	206.41	205.98	205.88	207.33	206.09	207.16	205.11	206.19	207.15	205.82	206.35	206.31	206.55	206.25	205.49	206.19	205.94	206.38	205.74	205.68	206.14	205.76	205.92	206.9	205.5	205.92	205.99	205.83	206.01	206.98	207.81	206.59	207.3	204.87	207.22	206.22	206.46	206.06	207.18	205.99	206.92	206.13	206.03	206.57	205.47
203.06	204.59	203.41	204.7	204.32	203.23	204.26	203.43	204.68	205.08	204.06	204.27	204.93	204.29	204.4	204.02	204.12	204.2	204.46	203.95	204.57	204.01	203.9	205.06	204.24	203.96	204.35	202.94	204.11	203.93	204.55	203.65	204.22	203.22	204.34	204.01	204.42	203.62	204.55	202.69	204.62	204.12	203.99	203.34	204.74	203.92	204.1	203.88	204.2	204.83
210.35	211.5	211.32	211.37	210.83	212.03	210.73	211.78	211.47	211.71	211.7	212.4	210.65	212.36	211.95	210.98	210.54	211.71	211.17	210.06	210.71	211.07	210.75	211.68	210.95	210.59	211.96	212.06	211.41	210.53	211.56	211.12	211.89	211.23	211.63	211.12	211.29	211.4	212.04	211.74	210.98	211.92	212	212.83	212.04	210.29	211.83	212.18	211.89	211.7
208.84	208.38	208.43	207.91	208.58	208.83	209.39	207.53	208.84	208.74	207.35	208.02	209.33	208.61	207.85	208.94	208.31	208.88	209.36	208.65	208.72	207.95	208.63	208.81	208.85	208.99	209.21	208.21	209.64	208.69	208.99	209.47	207.93	208.54	208.79	208.54	209.11	210.03	209.86	209.08	208.41	207.8	207.32	210.03	208.2	209.55	208.67	208.63	209.06	207.18
204.98	204.15	204.06	203.56	205.3	204.9	206.47	204.49	204.14	205.37	204.49	204.82	204.96	205.38	204.55	204.66	204.42	205.94	205.29	205.04	205.23	205.62	204.91	204.75	204.52	205.09	205.24	204.21	204.81	204.46	205.65	205.06	204.78	203.96	204.76	203.83	205.73	204.67	205.4	205.96	204.2	205.63	205.54	205.2	205.38	205.19	203.94	204.25	204.56	204.99
208.47	207.66	207.41	208.16	208.26	207.88	208.95	209	208.53	209.23	208.03	209.26	208.32	207.72	209.17	208.89	210.15	208.65	209.62	209.47	208.53	208.56	209.03	208.83	208.72	207.9	208.17	208.26	208.04	207.91	206.94	210.06	209.7	208.84	208.8	208.82	207.88	208.88	208.37	208.35	207.86	207.91	208.6	208.87	208.44	208.18	207.81	207.94	208.25	208.58
213.98	212.48	212.34	212.03	212.57	212.56	212.44	212.71	211.71	213.01	211.86	213.93	212.17	212.63	213.07	212.18	212.96	211.01	211.88	211.74	211.83	212.42	211.71	212.88	213.31	211.85	211.6	212.02	213.38	212.81	212.84	212.83	211.92	212.7	212.31	212.35	212.4	211.91	212.51	213.14	213.15	212.49	213.77	212.53	212.05	211.74	212.54	211.58	213.35	211.55
212.62	212.18	212.32	211.13	211.77	211.46	212.43	212.89	212.76	213.74	211.77	212.18	212.57	211.78	212.87	212.29	211.86	212.61	213.82	211.62	212.97	211.87	212.9	212.07	211.88	212.03	211.73	212.08	213.62	214.39	213.61	212.47	212.98	211.91	213.58	212.6	212.15	212.78	213.32	212.14	212.86	211.93	212.88	212.02	213.13	212.94	213.01	212.62	210.97	212.54
207.08	208.06	208.85	208.41	207.33	208.15	207.1	206.88	207.13	207.79	207.91	208.07	208.03	207.5	207.81	208.13	207.66	207	207.89	208.27	207.41	207.14	208.38	207.5	207.07	207.79	207.93	207.44	207.35	207.06	207.67	207.45	207.31	207.47	208.23	206.94	207.99	207.38	206.75	208.35	207.44	207.46	207.23	207.3	207.04	208.75	208.4	206.69	207.78	207.96
200.16	199.88	200.24	200.42	200.67	200.37	199.68	199.24	200.46	199.51	199.42	200.32	200.78	200.86	201.09	200.43	199.75	199.62	199.93	200.26	200.81	200.68	200.21	200.44	200.78	200.85	200.52	199.78	200.24	199.79	200.02	200.26	200.52	200.36	200.93	200.1	200.94	200.66	201.64	201.6	201.1	199.89	200.59	200.84	200.22	200.75	200.15	200.3	201.03	199.66
208.62	208.34	208.38	208.78	209.11	208.14	208.42	209.35	208.62	207.6	209.95	208.39	208.12	208.41	207.85	207.22	209.22	210.05	208.71	210.53	208.61	209.18	208.5	209.27	208.51	210.3	209.73	208.47	209.62	208.42	207.31	208.88	208.36	208.78	209.25	209.11	207.81	209.74	208.44	207.87	208.5	209.18	209.35	208.96	208.1	207.75	208.36	209.53	207.95	208.22
217.54	218.35	216.71	216.81	216.03	215.02	217.35	217.07	217.92	217.17	218.05	216.35	217.26	216.44	216.8	217.31	217.03	217.46	216.71	215.9	216.73	216.69	217.02	217.52	216.9	215.74	215.77	217.09	216.39	217.77	217.49	215.34	216.52	217.72	217.42	216.19	217.65	216.53	217.23	216.87	216.56	216.47	216.67	217.26	217.13	216.27	218.04	216.84	218.24	217.15
209.47	209.22	208.75	208.86	211	210.8	209.87	209.27	210.84	209.56	208.77	209.69	209.29	209.43	209.19	209.59	210.35	209.8	209.17	209.81	209.95	210.13	208.17	210.51	209.28	209.09	210.03	209.56	209.66	209.6	209.8	209.59	211.4	209.3	209.89	209.71	209.71	209.78	210.41	209.55	208.18	209.28	208.57	210.37	209.93	208.44	210.47	210.81	209.82	209.34
208.63	208.3	209.11	209.12	208.03	207.51	208.76	208.86	208.62	208.43	208.55	208.93	208.54	208.18	209.05	208.61	209.1	208.47	208.37	208.64	208.67	207.91	208.97	208.19	210.01	208.91	209.28	209.08	208.41	208.48	207.76	208.66	207.95	208.85	208.06	209.92	208.19	209.24	209.69	208.34	209.12	208.57	209.88	207.9	208.67	208.35	208.22	208.4	209.52	210.58
204.17	204.45	204.43	203.77	203.74	203.88	204.04	204.04	204.31	203.15	204.01	203.65	202.31	204.36	203.85	203.71	205.09	203.43	204.63	203.75	204.75	203.08	202.43	203.52	202.96	202.75	204.42	204.4	203.54	203.95	203.66	203.57	204.01	203.88	204.5	203.87	204.48	204	203.6	203.05	203.73	202.75	203.66	203.88	203.95	203.84	204.78	203.34	204.36	202.56
208.38	209.06	209.64	208.3	210.05	209.37	207.77	208.44	209	208.82	210.03	208.63	208.29	208.76	208.28	209.44	208.73	208.94	209.44	209.39	209.35	209.11	209.91	208.09	209.67	209.99	207.98	209.48	207.37	209.98	209.77	208.12	209.04	207.97	208.86	207.92	209.09	209.17	209.51	209.81	208.21	209.01	209.77	208.66	209.68	207.3	209.89	209.12	210.03	208.29
212.79	213.87	214.04	212.28	212.75	213.95	213.55	212.03	212.47	213.01	212.05	213.31	213.27	213.53	212.66	212.57	212.75	211.55	212.72	213.07	212.86	212.19	211.14	212.54	213.17	213.07	213.12	212.72	214.03	213.78	213.2	212.9	212.1	213.09	212.46	212.45	213.2	213.84	211.8	213.94	212.74	213.03	212.42	213.32	213.78	212.96	213.18	212.76	213.37	213.25
209.45	208.04	208.72	207.9	208.21	208.3	208.14	208.83	208.68	208.09	209.89	209.45	208.35	209.35	209.28	208.95	208.55	209.23	208.19	209.91	207.77	208.85	208.52	209.68	209.07	208.16	209.28	208.8	208.7	209.47	208.95	208.83	210.66	208.65	208.25	208.12	207.82	208.93	208.74	208.17	209.27	208.54	209.29	207.92	210.04	208.82	208.23	209.29	208.02	208.48
207.44	207.68	208.04	207.22	207.56	207.47	208.23	208.89	207.1	208.47	206.46	208.32	207.87	207.55	207.7	206.98	207.94	206.88	207.61	206.77	207.61	207.57	208.04	207.17	208.7	208.23	207.37	207.03	207.51	207.87	207.67	208.15	207.61	207.51	208.06	207.3	207.82	208.03	207.79	208.33	208.87	208.94	208.02	209	207.21	207.98	207.91	209.03	208.3	207.64
204.91	204.32	204.82	204.85	205.61	204.1	204.84	205.57	205.3	204.61	204.65	205.95	204.02	205.09	204.18	205.69	203.25	205.16	204.21	204.23	204.8	205.56	204.9	205.42	205.37	204.78	203.66	204.77	205.27	205.36	205.53	205.25	205.25	203.65	204.49	204.86	205.54	205.21	204.05	205.18	203.72	205.82	204.85	204.66	204.81	204.76	204.2	204.91	204.21	204.68
208.27	207.82	207.94	207.59	208.51	207.02	207.19	207.16	208.42	207.5	207.21	207.67	206.57	207.33	208	207.85	207.97	207.35	208.4	208.32	207.7	207.38	206.41	207.64	206.82	207.86	207.5	206.34	208.26	207.63	208.79	207.92	207.83	208.19	207.57	207.63	207.99	207.6	207.2	207.44	208.36	207.28	208.37	208.2	208.1	207.58	208.36	208.47	207.85	207.93
208.36	209.02	209.14	209.18	209.85	209.08	210.46	209.52	209.1	209.99	210.09	209.03	209.47	210.28	209.14	210.52	208.55	209.65	209.66	209.15	209.31	209.51	209.39	209.06	210.1	209.34	210.3	209.78	209.35	208.97	209.62	209.65	208.75	208.63	208.87	210.62	210.23	209.13	209.09	208.86	209.63	208.68	210.67	209.61	210.2	209.29	209.5	209.32	209.19	209.03
193.98	195.25	194.43	194.14	193.12	194.65	194.33	194.05	195.25	192.97	196.09	193.92	194.23	194.1	194.77	193.81	193.89	193.16	194.65	193.78	195.42	195	194.65	194.13	194.66	194.76	194.06	195.24	194.2	194.04	194.65	193.76	194.63	194.5	194.55	194.03	194.59	193.88	193.87	194.49	193.71	194.16	195.77	194.06	194.08	194.18	194.58	193.69	194.32	194.05
204.24	205.17	205.48	205.28	205.45	203.71	204.72	204.21	205.33	203.99	203.44	204.33	205.14	205.2	204.17	203.89	205.4	204.54	204.84	204.37	205.03	204.67	205.09	204.32	204.26	204.9	204.63	205.42	205.91	205.08	204.95	205.43	205.53	206.24	203.84	204.54	205.46	204.43	204.91	204.7	203.27	205.4	204.44	205.32	205.98	204.65	204.89	204.19	205.12	205.41
204.83	204.62	203.7	204.31	205	205.01	205.46	203.6	203.69	205.09	203.78	204.81	205.24	204.27	204.48	204.19	205.76	205.03	204.87	204.74	204.27	205.92	205.54	204.92	204.34	205.37	204.72	205.68	204.73	205.9	205.21	205.17	205.61	204.73	203.8	204.36	205.22	205.68	204.18	203.89	204.87	203.61	204.47	204.73	204.52	205.1	205.21	203.86	204.01	204.4
207.55	210.45	210.85	208.02	208.66	207.78	209.83	208.12	208.23	208.8	208.01	208.37	208.58	208.55	207.31	208.7	207.34	208.35	208.22	208.45	207.76	208.27	210.17	208.44	208.87	209.25	209.49	208.71	208.2	207.42	208.16	208.44	208.44	208.15	208.87	208.57	208.67	208.87	207.87	209.01	207.47	207.62	208.26	209.38	207.82	209.54	208.27	209.05	209.14	208.02
210.53	209.42	209	210.3	209.09	208.82	210.68	209.56	209.13	210.31	209.99	209.54	208.94	209.61	209.47	210.22	208.48	209.75	209.74	210.24	210.71	209.9	210.03	209.75	209.99	209.87	209.27	209.78	210.19	209.78	210.28	210.44	210.22	208.93	210.6	210.43	209.78	209.89	210.98	209.99	208.91	209.78	208.76	209.32	209.78	209.64	209.35	208.48	209.63	209.26
200.52	199.43	198.5	199.32	199.16	199.59	199.41	199.21	199.96	199.47	199.65	199.63	198.91	198.99	200.66	199.49	200.22	198.26	199.81	199.2	199.54	198.79	200.3	199.9	199.18	198.7	199.61	200.12	199.99	199.18	200.44	200.53	199.95	200.09	198.5	199.53	199.08	198.63	198.34	198.68	199.34	199.17	200.71	199.62	199.63	198.52	200.11	198.72	199.61	200.73
216.68	217.39	218.17	216.59	217.4	216.49	217.12	217.08	216.79	216.95	216.83	217.51	218.21	217.2	216.01	217.39	217.53	217.05	216.9	217.04	217.98	216.82	217.18	217.07	217.93	217.05	215.39	217.87	218	216.9	217.31	216.56	216.53	217.16	216.86	216.76	216.68	217.19	216.34	215.86	217.85	217.11	217.27	217.08	216.13	218.29	217.14	217.25	217.77	217.16
216.99	216.85	218.7	218.07	217.09	216.21	217.75	216.89	216.08	216.07	216.2	217.19	216.42	216.17	217.07	216.66	215.71	216.68	216.79	217.48	216.36	215.73	217.64	217.2	216.61	216.67	216.18	216.81	216.03	216.96	217.77	217.64	217.23	216.24	216.8	216.93	217.61	217.7	216.43	216.97	216.67	217.14	217.91	216.7	216.21	217.5	216.37	218.14	217.01	217.67
212.53	211.82	211.7	211.59	211.22	211.96	210.9	212.43	212.03	211.25	211.84	212.85	211.95	211.92	212.83	211.85	212.23	211.74	211.74	211.47	211.08	211.37	210.98	212.17	211.01	210.47	211.86	211.2	211.23	211.15	213.16	211.58	211.39	212.01	211.11	211.03	211.53	210.76	211.38	212.77	211.28	211.22	211.93	213.08	212.07	211.64	211.56	211.73	212.33	211.4
204.49	204.12	203.97	205.21	204.24	205.15	202.91	205.4	204.43	203.87	205.98	203.77	204.31	203.39	204.52	205.04	205.29	204.97	204.68	205.95	204.65	204.31	204.96	204.67	204.58	204.76	204.49	205.58	204.76	204.74	204.18	204.9	204.26	203.47	204.2	204.6	204.69	206.37	203.95	204.5	205.29	204.54	204.2	204.09	204.49	204.79	203.97	204.21	204.85	205.38
215.86	216.97	216.81	216.66	217.72	216.5	216.09	218.13	216.94	216.57	216.52	215.42	218.94	216.3	217.08	216.78	217.15	217.07	216.88	217.19	216.87	217.94	217.25	217.44	216.82	216.72	216.45	216.74	217.58	217.03	216.91	216.33	216.17	217.12	216.75	217.12	216.15	216.69	216.73	216.85	217.85	216.67	217.45	217.91	217.1	216.51	217.36	217.73	217.31	217.85
204.05	204.13	204.18	204.37	203.55	204.7	203.67	202.81	204.47	204.21	202.77	204.52	203.93	203.48	203.78	203.06	204.19	205.05	204.08	204.13	204.33	204	203.2	204.09	203.89	204.01	203.34	203.29	204.34	203.34	204.53	204.88	203.58	204.25	204.83	203.94	205.05	204.49	203.56	203.27	204.23	204.72	203.31	203.05	202.88	203.3	204.28	205.67	202.96	204.49
213.6	211.94	213.01	212.73	212.09	212.21	212.05	213.88	212.57	212.5	213.22	212.78	212.41	213.17	212.49	212.93	213.37	212.41	213.14	214.16	213	213.31	213.53	213.06	212.88	213.13	212.06	212.93	212.88	213.31	212.46	212.65	213.5	212.33	212.74	212.92	212.74	212.82	213.48	213.94	211.88	213.94	212.88	212.99	213.49	213.19	213.2	212.22	213.18	212.97
201.09	201.08	201.61	201.16	201.36	200.96	201.17	201.09	201.13	201.11	201.57	200.91	200.17	201.85	200.91	202.08	200.58	201.73	200.61	202.04	200.32	201.98	200.85	201.77	201.84	202.65	201.91	201.44	202.51	201.18	201.82	199.88	201.67	200.55	200.11	201.36	201.05	201.4	201.47	202.19	201.2	200.74	201.03	200.83	200.67	201.03	202.27	202.05	200.89	202.02
209.24	208.78	209.61	209.91	207.91	209.29	208.94	208.64	208.23	208.88	207.78	208.32	208.92	207.97	208.86	209.09	208.28	208.6	208.77	207.27	209.17	209.92	209.17	208.64	209.13	209.03	208.24	208.68	209.09	207.84	209.1	207.39	209.45	209.47	209.23	209.1	208.59	208.63	209.12	208.95	208.62	208.89	208.29	208.08	208.32	208.67	209.54	208.48	208.74	209.76
212.19	212.41	212.76	212.54	211.78	211.68	211.91	212.34	211.76	211.17	212.17	212.07	211.7	211.88	210.95	212.26	212.31	211.83	213.03	210.9	211.39	212.77	211.38	211.58	211.16	211.25	211.87	211.31	211.95	212.2	211.13	211.93	210.97	212.3	212.2	211.55	212.72	211.16	212.08	211.74	211.16	211.09	211.74	212.49	212.27	212.77	211.83	211.23	212.04	211.11
204.95	205.43	205.64	204.69	205.36	204.97	204.91	205.8	204.15	204.2	204.33	205.87	206.04	205.33	203.19	204.03	203.76	204.93	204.97	205.02	204.53	204.03	205.61	204.75	204.81	204.42	204.36	205.05	205.19	204.45	205.48	205.01	205.35	204.13	204.74	204.24	204.57	204.36	203.59	205.31	204.81	203.93	204.48	204.67	206.19	205.95	204.64	205.27	205.29	203.32
207.34	206.29	206.62	206.12	205.87	205.72	206.07	205.46	206.55	206.28	205.49	206.87	207.24	206.61	206.1	206.39	206.85	207.31	205.93	206.02	206.01	205.85	205.78	206.36	207.44	205.88	206.13	206.62	205.75	206.08	206.71	205.79	207.14	205.65	206.6	206.47	207.11	205.87	207.44	205.06	205.75	206.49	206.1	206.59	206.95	205.76	206.64	206.95	207.22	206.19
216.88	217.63	217.48	218.49	217.6	216.45	216.95	219.59	217.48	218.03	216.01	218.96	217.5	217.32	217.61	217.65	218.7	218.47	216.83	218.31	217.84	217.79	217.77	218.44	217.86	219.04	217.91	216.98	217.75	218.09	218.91	217.72	217.77	217.29	218.86	218.11	217.58	217.61	216.11	217.72	217.74	217.24	216.16	216.7	217.69	217.1	216.87	217.62	218.89	217.66
197.29	197.59	198.26	198.27	198.85	198.9	198.68	198.24	198.48	197.59	198.18	197.39	197.61	196.84	196.99	197.81	199.26	196.61	197.28	197.66	197.68	197.96	198.6	197.34	197.34	199.21	198.26	198.12	198.19	196.56	197.19	198.08	197.43	197.82	197.41	199.25	197.37	196.74	198.91	196.48	197.59	198.13	197.93	198.49	196.61	197.83	198.03	199.13	198.61	198.09
205.13	206.11	203.75	204.44	205.1	204.73	204.41	204.94	204.62	204.35	203.45	203.55	205.29	204.27	205.27	204.97	204.48	204.27	205.56	205.16	203.84	204.86	205.31	203.81	203.46	205.34	203.38	203.89	204.09	205.25	205.6	204.02	204.25	205.27	204.35	204.61	204.07	205.5	205.32	204.53	205.67	204.21	204.46	203.8	203.53	204.35	205.89	204.42	204.89	203.48
208.44	209.01	208.41	208.36	207.66	208.48	209.36	207.21	208.98	208.72	209.12	209.08	208.46	208.79	208.93	208.39	208.96	207.99	209.66	209.24	207.24	209.3	208.61	208.15	209.33	207.5	207.91	208.11	208.64	207.73	207.43	208.74	207.7	209.17	209.05	209.35	208.45	209	209.13	208.1	209.5	208.69	208.75	208.87	208.79	209.27	208.16	208.49	208.54	208.24
207.33	207.13	207.08	207.1	208.1	207.73	207.57	207.82	208.78	208.9	207.29	208.33	207.05	207.76	207.75	206.96	207.95	206.98	208.47	207.37	207.3	208.27	208.63	207.58	207.38	208.5	207.24	208.93	207.94	207.29	206.9	208.75	206.97	208.97	208.08	207.21	208.38	207.79	207.42	207.5	207.85	207.62	207.58	208.6	208.17	207.42	208.14	207.63	208.47	209.26
212.85	213.29	213.83	212.52	212.51	213.21	213.34	213.51	213.17	212.86	212.38	213.71	212.48	213.13	213.01	213.83	212.74	211.61	212.9	213.48	212.31	213.75	212.49	212.51	212.97	212.64	211.53	213.14	213.35	213.99	212.54	213.26	211.6	212.57	212.4	214.75	212.65	212.63	213.05	212.99	212.46	212.18	214.04	212.62	213.59	213	213.14	212.94	212.39	212.75
207.37	207.86	207.3	209.27	207.16	208.17	208.98	207.69	207.45	208.35	208.37	208.52	207.71	206.54	207.59	207.82	206.68	207.71	207.23	207.75	207.02	206.95	208.79	207.28	207.34	208.05	206.74	207.58	207.91	208.24	207.99	207.12	207.53	207.92	208.16	208.28	207.18	206.97	207.41	206.69	209.48	207.36	207.11	207.78	207.82	207.44	207.7	207.89	207.37	207.18
207.7	208.76	209.45	208.64	208.96	208.62	209.31	208.95	208.61	209.31	209.74	209.28	208.97	208.07	209.4	208.77	208.69	209.88	208.78	207.54	208.02	208.56	208.15	209.32	209.18	208.68	208.23	209.95	208.89	209.07	208.54	208.9	208.62	209.82	209.28	209.2	208.25	209.99	209.28	208.96	207.53	209.41	208.84	208.53	208.42	209.76	208.7	208.61	208.93	207.89
209.53	209.43	208.79	209.35	210.08	210.29	209.95	210.49	209.65	209.09	209.38	208.98	210.77	209.94	210.14	209.62	209.76	210.3	209.47	209.28	209.2	210.14	210.1	210.23	210.34	210.19	209.49	209.21	210.19	210.17	209.66	209.07	210.26	210.15	209.63	209.95	210.65	209.66	208.92	209.98	210.38	209.42	208.69	208.91	208.85	210.07	210.64	209.16	210.54	209.52
218.1	217.54	219.15	218.49	217.68	219	218.44	216.99	218.11	217.8	217.61	218.63	217.35	218.43	217.68	217.26	216.98	217.98	216.92	217.47	217.53	218.13	217.42	218.36	218.4	218.05	217.49	217.73	217.01	217.1	218.82	218.09	217.03	217.65	217.66	217.62	218.25	217.46	218.04	217.07	218.2	218.16	218.44	218.27	217.5	218.24	217.19	217.31	216.85	218
209.77	210.05	209.18	208.99	209.42	209.04	209.54	210	208.38	209.13	210.43	209.61	209.36	209.84	209.46	210.28	209.06	209.02	208.81	209.78	209.19	209.18	209.71	209.35	210	210.01	209.29	209.08	209.56	209.8	209.13	208.31	210.12	209.03	210.7	210.45	208.88	210.65	208.64	209.63	209.51	208.56	210.08	209.88	209.01	209.79	210.19	211.33	209.04	209.96
218.79	217.19	217.84	217.4	217.09	217.21	217.52	217.59	218.01	217.86	218.06	217.18	217.43	217.44	217.78	218.22	216.52	217.92	218.47	218.41	218.31	217.73	218.47	217.6	217.79	218.67	218.53	217.84	218.24	217.44	217.98	216.9	218.08	217.47	217.65	217.12	217.4	216.95	216.59	217.1	218.64	217.34	217.94	217.72	218.02	217.35	217.05	217.84	218.27	217.75
213.44	213.81	213.98	212.96	214.6	213.5	213.23	213.61	214.66	213.98	212.83	214.13	214.4	213.1	213.51	213.7	213.38	213.79	213.17	214.16	214.41	213.93	213.43	213.39	214.82	213.65	213.8	213.33	212.95	213.63	213.21	214.04	213.85	213.33	212.63	214.35	213.47	214.23	213.66	213.03	214.2	214.82	213.71	212.91	212.97	214.44	213.48	213.64	214.51	214.61
203.02	203.64	203.01	202.47	204.41	202.76	202.51	202.75	204.12	203.01	203.11	204.13	203.76	202.57	203.34	203.82	203.54	203.06	203.09	203.02	202.89	203.34	204.08	203.26	202.77	203.36	204.41	203.7	203.67	203.68	203.81	202.99	202.52	204.17	204.03	202.72	201.54	204	203.75	202.78	203.81	203.38	202.29	203.43	203.52	203.7	203.26	202.26	202.71	203.45
209.54	208.83	208.85	208.53	208.73	207.6	208.11	207.95	207.89	208.83	208.32	208.39	208.83	207.7	208.57	208.54	208.24	209.13	208.82	209.75	207.76	208.99	209.13	209.32	208.08	210.05	208.17	207.89	209.49	207.81	208.59	209.11	208.6	208.48	209.39	209.87	208.4	208.53	208.55	208.42	208.81	209.95	207.79	208.38	208.58	208.69	207.79	208.42	209.15	207.71
218.32	217.58	216.38	219.22	218.33	218.08	217.82	217.6	217.51	217.34	218.56	217.98	218.16	218.35	218.15	217.06	216.76	218.65	219.06	217.57	217.72	218.32	217.55	219.06	218.1	218.06	216.99	217.69	217.65	217.97	217.49	217.2	218.3	217.95	218.37	216.96	218.99	218.33	218.56	218.66	218.6	217.93	217.98	217.02	219.2	217.52	218.39	218.44	217.78	219.19
208.77	208.63	208.03	208.38	209.28	208.82	207.71	207.45	208.71	209.68	208.48	208.82	208.49	207.99	208.26	208.86	208.77	209.04	207.93	207.19	208.75	208.9	208.36	209.13	208.19	207.84	208.35	208.45	208.57	206.94	208.25	209.25	207.88	208.71	208.71	208.87	207.54	208.89	208.16	209.51	208.17	208.46	208.37	208.45	209.62	208.72	209.18	207.39	208.3	208.79
210.03	210.22	210.41	210.86	210.15	209.3	209.28	209.56	207.98	209.19	209.76	210.24	209.72	208.87	209.9	208.71	209.84	209.41	210.02	209.33	209.45	208.83	209.85	209.67	209.6	209.57	209.38	210.4	209.11	209.6	209.17	210.92	209.25	209.62	209.3	209.91	210.45	208.87	208.71	210.2	209.56	209.49	209.8	208.91	209.24	209.9	210.29	209.54	210.55	209.21
199.95	198.64	200.44	199.72	199.63	199.62	199.1	199.94	199.31	199.79	200.66	199.21	199.05	198	198.87	198.97	199.25	198.73	199.98	199.37	200.08	200.25	199.63	200.74	199.14	198.27	199.21	200.08	199.62	199.21	199.47	199.81	199.67	200.5	198.6	199.38	199.37	198.69	199.81	200.27	200.7	199.67	199.59	199.92	200.17	198.68	199.29	199.06	199.51	199.78
203.62	203.38	204.76	203.24	203.07	205.13	203.85	204.57	204.64	204.32	203.72	203.51	202.96	203.38	204.29	204.57	203.44	203.58	203.43	204.4	203.58	203.88	204.39	203.64	204.22	203.9	204.81	203.74	204.09	203.55	204.27	204.45	203.26	203.73	203.34	203.19	203.08	204.33	204.3	203.35	204.33	203.76	203.84	204.72	203.13	203.61	203.13	205.01	203.12	205.27
209.67	209.21	209.48	209.4	209.66	210.51	209.43	209.81	209.47	210.35	209.34	209.33	210.64	209.17	210.06	209.14	208.57	208.68	209.88	209.21	209.39	209.14	209.78	209.4	210	209.98	210.4	210.37	209.22	208.91	209.65	208.88	208.66	209.2	209.41	209.58	208.85	211.05	210.61	209.19	209.51	209.46	208.41	209.32	209.73	208.6	209.72	209.64	210.1	210.11
200.03	200.8	199.92	199.93	199.01	200.43	199.57	200.54	199.69	200.15	200.27	200.97	200.07	199.57	200.7	200.05	200.41	200.37	199.4	200.97	200.71	200.78	200.02	200.21	199.82	199.9	201.22	199.62	199.96	200.56	200.6	199.54	200	200.85	199.44	199.76	199.3	200.38	200.57	199.5	198.59	202.42	199.8	200.24	201.07	199.77	200.13	200.56	200.4	199.73
218.12	216.59	217.66	217.21	219.07	217.02	216.89	217.58	217.99	217.42	217.21	217.13	218.22	217.69	218.01	217.52	217.77	216.88	218.65	217.61	218.08	218.38	216.16	216.87	217.23	218.02	218.79	217.99	218.8	217.89	219.57	217.26	216.59	217.35	216.88	217.82	218.35	217.76	215.54	217.86	218.12	217.74	217.22	217.41	218.92	217.98	217.28	216.82	218.09	217.94
204.01	203.56	202.77	203.95	202.8	203.32	202.98	203.6	202.83	202.68	202.75	204.32	203.07	203.96	203.66	203.6	202.52	203.3	202.91	202.36	202.31	203.72	202.67	203.56	203.84	203.8	203.63	203.15	202.7	203.2	203.95	203.39	203.07	202.84	203.81	202.9	203.52	202.79	204.03	202.46	202.45	202.67	202.26	202.66	202.74	202.38	202.58	203.87	203.66	202.53
211.57	211.24	211.57	211.43	210.59	211.91	209.97	211.55	211.8	211.49	212.1	211.32	210.16	211.13	211.38	212.63	210.7	211.22	211.23	211.29	210.75	211.1	212.31	211.22	212.04	211.49	211.4	210.69	212.82	210.95	210.63	210.7	211.73	211.23	212.32	211.11	212	210.55	212.22	212.27	211.29	212.63	211.48	211.87	211.92	211.03	211.4	212.62	212.1	212.62
216.01	218.06	215.86	216.85	217.04	216.37	217.78	218.11	217.43	216.84	217.61	217.42	216.94	216.28	216.2	216.89	217.31	216.78	217.64	217.09	217.76	216.74	218.19	216.51	217.32	217.42	217.93	217.39	216.89	217.13	216.87	217.66	216.23	218.13	216.83	215.77	217.04	216.97	217.04	217.51	217.35	216.2	217.16	216.5	216.03	217.46	216.97	216.47	216.96	216.65
209.3	208.56	208.94	209.06	208.91	208.74	208.05	208.48	209.01	209	207.08	209.3	209.4	209.29	209.1	208.55	208.04	208.6	208.56	208.36	208.65	208.58	208.22	208.22	208.29	207.74	209.3	209.27	209.44	208.37	208.51	208.4	208.26	207.9	209.1	208.35	209.69	208.66	209.08	209.02	207.17	208.93	208.28	208.98	207.32	209.73	207.79	209.63	209.33	209.29
211.75	211.9	213.1	212.54	211.38	211.54	211.99	211	211.58	210.99	210.84	211.65	211.46	212.43	211.36	210.31	211.71	211.32	211.21	210.88	211.85	210.76	213.12	211.84	210.32	210.83	210.95	212.46	212.71	212.53	211.12	211.08	212.72	211.51	211.69	211.63	211.09	211.7	212.33	211.85	211.18	211.35	211.44	210.97	211.38	210.45	211.19	211.72	210.64	212.75
208.11	209.58	208.44	208.06	207.83	208.23	207.6	208.58	208.67	208.47	209.07	208.32	208.72	207.94	208.97	207.21	210.48	208.61	208.07	208.29	209.33	208.25	208.59	209.11	208.88	208.85	207.71	208.62	208.63	208.89	209.63	206.98	208.04	208.31	208.64	207.56	207.06	208.63	209.91	207.83	209.08	208.56	209.56	209	207.78	208.03	208.38	208.41	208.61	208.98
208.76	208.68	207.52	208.07	208.75	208.17	207.95	208.62	207.39	208.27	208.44	208.16	209.72	209.54	209.12	208.83	208.64	209.03	209.03	208.08	209.64	209.4	209.45	208.17	208.93	207.91	208.09	208.46	207.81	208.81	207.75	208.31	208.19	209.12	209.03	209.43	208.15	208.89	208.2	207.82	208.76	208.42	208.73	208.23	208.97	208.86	208.09	208.6	207.31	207.56
203.53	204.39	204.94	201.86	203.4	204.17	204.55	203.86	203.98	203.71	202.89	203.64	203.35	203.16	203.66	203.19	204	203.66	203.1	203.27	204.18	202.54	203.36	203.52	203.75	202.46	202.7	204.39	203.45	204.29	203.59	203.7	203.94	202.86	203.05	203	203.86	204.45	203.57	203.11	203.11	203.71	204.26	204.39	204.82	203.96	203.17	203.99	203.51	203.79
208.21	209.42	209.07	208.88	208.62	207.67	208.38	209.6	209.7	209.04	208.46	208.86	208.02	209.37	209.52	209.36	208.34	208.66	208.64	209.08	207.71	209.35	209.15	209.14	208.97	208.2	209.72	209.05	209.15	207.35	207.97	208.64	208.56	208.78	207.87	207.87	209.72	208.77	208.72	208.34	209.08	209.5	209.2	209.1	209.64	209.08	209.53	209.1	208.8	209.42
217.01	218.27	218.6	217.85	218.19	217.42	217.91	217.65	217.36	217.62	217.47	217.65	217.66	218.11	216.85	218.84	217.35	218.61	217.31	218.61	217.89	217.85	217.9	218.63	217.61	217.57	218.5	217.78	218.61	218.57	217.51	218.05	218.31	216.85	217.86	217.78	218.27	217.77	218.04	218.39	217.81	217.67	217.63	218.17	217.75	217.84	217.86	218.2	217.21	217.64
193.47	193.96	194.2	194.93	194.15	194.96	194.3	194.5	194.09	194.71	194.62	193.84	194.03	193.61	194.73	194.61	193.97	193.76	194.54	193.97	194.32	193.79	193.95	194.84	193.79	194.77	193.89	193.4	195.09	194.09	194.25	193.66	194.06	194.47	193.84	193.88	193.15	193.99	194.49	194.01	195.18	194.14	195.01	194.88	194.26	193.57	194.98	194.46	194.08	194.7
207.08	205.82	206.16	205.14	206.82	206.61	206.46	206.31	205.77	206.52	205.55	206.81	206.13	207.19	206.28	205.77	206.03	206.98	206.8	205.64	205.8	206.18	206.15	206.44	205.9	206.28	206.04	206.43	207.09	207.36	206.74	207.14	207.07	206.39	207.1	206.68	206.83	205.37	206.34	206.98	205.47	206.33	205.39	206.82	206.54	206.99	207.72	206.78	207.17	207.56
216.77	217.99	216.11	216.26	216.18	217.57	217.33	217.26	217.11	217.98	216.73	215.68	218.07	217.49	216.87	217.31	216.96	217.83	217.12	216.03	216.49	217.87	217.2	216.98	216.08	217.28	217.52	216.29	217.5	218.18	217.11	216.63	216.42	218.34	217.72	217.17	216.86	217.72	216.99	217.48	217.14	218.03	216.34	216.66	216.69	217.06	217.14	216.27	216.84	215.88
204.81	204.75	205.39	203.83	204.13	202.46	203.89	203.38	204.36	204.25	204.09	204.03	203.85	205.83	204.09	204.42	203.7	205.02	204.39	205.91	204.57	203.62	203.96	203.57	204.89	202.74	204.07	203.15	203.91	204.66	203.68	204.25	204.13	202.99	203.91	204.07	203.16	203.87	204.26	203.87	204.96	204.08	203.69	203.32	203.27	203.53	203.37	203.98	204.17	202.71
211.6	212.36	211.73	211.41	213	212.56	212.65	211.87	212.25	211.7	211.1	212.32	211.7	212.2	212.49	213.37	213.03	211.83	210.94	212.26	211.86	211.57	211.4	212.14	211.61	211.54	211.42	210.61	211.21	211.78	211.59	210.77	210.69	213.15	210.94	211.72	212.15	211.49	211.97	212.41	212.14	212.97	210.95	210.44	211.24	211.9	211.71	211.73	211.62	212.83
209.4	208.79	209.77	208.92	209.25	208.75	208.55	208.15	210.36	207.69	208.76	209.2	208.34	208.6	209	208.5	208.55	209.79	208.52	208.19	208.92	208.01	209.98	208.48	209.67	208.65	207.32	210.16	208.06	208.68	208.13	208.5	209.1	209.01	208.67	209.56	208.6	207.59	207.12	209.09	208.47	209.38	208.32	208.59	208.54	208.55	209.1	208.57	208.47	209.74
202.42	202.17	201.93	202.54	202.86	202.38	202.67	202.32	202.93	202.67	202.13	202.44	202.51	202.76	203.27	202.79	202.94	203.52	203.34	202.91	201.96	202.57	202.7	202.67	203.49	202.46	202.51	202.96	202.23	202.41	201.61	202.71	202.93	202.42	202.27	203.02	202.73	202.87	201.39	203.33	203.06	201.95	201.51	203.36	202.44	202.1	202.02	203.9	202.46	202.21
208.16	209.49	208.57	209.77	207.48	209.98	209.12	208.57	207.28	207.67	208.2	209.15	208.9	209.42	208.34	207.93	209.4	207.63	207.22	207.88	208.51	209.08	210.01	207.29	208.4	208.27	208.4	206.89	208.49	208.28	207.17	208.86	208.74	208.38	208.41	207.75	207.1	209.14	208.59	207.46	208.86	207.72	209.41	208.45	208.6	208.54	209.69	208.41	210.24	208.45
207.76	207.76	209.39	208.38	207.54	208.27	208.46	208.96	209.48	207.55	208.34	208.33	208.94	209.75	208.46	208.3	209.96	209.25	207.8	208.5	208.24	208.21	208.83	208.76	208.81	209.17	208.54	208.34	208.63	209.08	208.88	209.56	208.38	208.73	209.48	207.82	208.87	209.42	208.62	208.81	209.24	208.54	208.13	208.53	208.26	209.11	207.91	208.04	209.18	208.71
198.35	198.62	198.69	199.06	197.93	199.59	198.11	198.92	197.15	197.69	198.51	198.98	198.86	198.5	198.67	198.47	199.66	198.67	199.11	198.4	198.28	198.11	199.01	198.74	198.59	200.01	199.05	198.17	198.39	198.88	198.27	198.37	197.77	198.07	197.89	197.92	199.21	198.79	199.56	199.17	199.21	198.77	198.07	198.71	199.04	199.1	198.35	199.07	198.29	198.62
197.54	197.8	198.3	199.19	197.46	198.13	197.87	198.53	199.99	198.35	198	197.99	198.75	199.03	198.31	198.09	199.02	198.71	198.78	197.64	197.36	198.92	198.34	199.22	199.14	197.82	196.93	198.79	198.19	198.51	197.2	198.83	198.94	198.47	198.62	199.03	197.57	197.47	199.27	199.59	198.14	199.81	199.19	199.23	198.48	199.28	198.69	198.36	198.52	198.59
217.45	217.06	217.39	216.69	216.66	216.47	217.78	217.64	216.36	217.46	217.55	217.08	217.18	216.08	217.21	217.37	218.15	216.67	216.61	217.75	217.81	216.35	215.69	216.65	216.17	216.53	216.65	216.22	217.17	216.79	217.18	217.79	218	217.09	215.89	216.19	217.24	217.03	217.24	216.93	216.96	216.65	216.19	217.19	218.54	217.25	217.08	218.12	215.2	217.64
207.15	206.46	207.39	207.17	207.73	208.39	207.08	208.39	207.7	207.46	208.23	207.39	208.56	208.61	209.6	207.55	208.01	207.56	208.59	208.14	208	208.48	207.44	207.52	207.95	207.19	207.84	207.41	207.59	207.6	207.71	208.56	207.69	208.64	207.34	207.15	207.21	207.42	208.23	207.74	208	208.53	206.09	207.37	208.95	208.24	207.08	207.54	207.94	207.45
207.83	206.2	207.94	208.32	206.66	207.8	208.36	207.99	207.43	207.02	207.98	207.26	207.1	207.61	207.98	207.62	206.71	207.96	207.72	208.78	207.57	207.13	207.22	207.49	207.36	207.48	208.47	208.19	208.66	207.69	207.73	208.76	208.55	208.88	206.73	207.94	208.19	207.49	206.88	207.27	207.99	208.54	208.11	208.27	208.6	206.55	207.15	207.22	206.98	208.24
217.95	216.54	216.47	217.52	216.85	216.28	216.77	216.74	217.22	216.52	217.19	218.49	216.97	217.96	215.99	218.21	217.73	217.36	217.21	217	216.06	217.43	218.35	217.15	217.24	217.24	216.52	217.36	217.46	217.42	217.38	216.27	217.39	216.09	217.85	217.14	217.1	217.66	217.8	217.26	217.73	217	217.03	217.17	215.68	216.93	217.58	217.9	215.66	216.85
212.09	214.25	213.53	213.62	213.11	212.36	213.78	213.27	212.32	213.08	212.74	212.91	213.39	212.55	213.26	213.15	212.78	213.79	213.31	212.91	212.29	213.11	211.98	213.77	212.91	212.31	212.63	212.98	212.12	212.55	213.1	212.14	212.47	212.51	213.29	213.12	212.69	212.99	211.43	212.77	211.97	212.78	212.34	213.77	212.83	212.16	213.12	213.66	214.01	213.13
204.62	202.85	203.72	204.27	202.56	203.73	203.3	203.79	203.91	203.36	203.92	203.53	204.72	203.38	203.97	203.14	203.39	203.83	203.1	204.04	204.3	204.09	203.78	203.82	204.82	204.17	203.07	202.78	203.51	202.61	204.29	203.86	203.08	202.29	204.3	203.96	203.01	204.45	203.86	202.95	203.48	202.93	203.31	203.64	203.31	203.16	204.49	202.37	202.3	203.37
206.34	207.51	208.15	207.95	207.48	206.8	207.24	208.55	207.07	207.87	206.57	207.18	207.04	208.03	207.26	208.85	207.22	207.85	207.25	207.57	207.68	207.73	207.11	208.06	208.03	208.32	207.22	207.99	207.01	208.14	208.72	208.11	207.91	208.21	207.6	208.52	206.81	207.81	208.19	207.53	207.94	207.2	208.53	206.71	207.44	207.52	207.41	207.85	207.22	207.71
204.2	202.72	203.09	203.55	202.23	202.86	201.82	202.72	202.85	202.96	203.34	202.57	202.76	203.7	203.58	204.01	201.65	202.89	202.79	202.72	203.24	203.41	203.72	203.58	202.89	203.96	202.87	203.66	202.17	202.7	202.79	203.41	203.53	202.91	203.48	202.84	202.78	204.1	203.89	203.2	203.37	203.07	203.43	202.92	202.91	204.27	203.6	202.61	203.94	202.38
209.28	209.65	209.61	210.33	209.59	209.86	209.95	209.51	209.47	209.97	208.78	209.37	209.91	210.21	209.12	209.31	209.85	209.11	209.23	209.35	210.11	210.93	208.99	210.19	210.24	209.84	209.54	210.57	210.44	208.56	210.7	209.36	210.09	209.67	210.86	209.82	208.74	209.26	209.39	209.09	209.25	209.66	209.36	209.41	209.95	209.91	208.8	210.95	209.5	209.68
203.46	201.4	202.45	202.76	202.84	202.6	201.88	202.13	203.08	202.66	201.86	202.93	202.31	202.03	203.24	203.29	202.36	202.37	201.57	202.36	201.84	202.92	202.3	202.1	202.58	202.82	202.27	203.3	202.62	202.68	201.54	203.03	202.72	202.96	203.3	204.12	202.25	202.59	201.82	201.91	203.56	202.8	203.15	202.33	202.58	203.25	202.13	203.54	202.58	202.24
202.63	203.48	203.21	203.33	204.29	202.99	203	204.38	204.68	203.18	203.99	203.62	203.11	204.1	203.74	203.35	203.22	203.87	202.47	203.71	202.53	204.13	204.21	203.72	202.75	205.41	202.47	204.36	202.9	203.07	203.08	203.99	203.94	202.85	202.97	204.1	203.84	203.35	203.14	204.77	204.37	203.3	204.48	202.56	203.05	202.96	204.53	203.38	203.33	203.66
209.59	208.11	208.69	208.37	208.53	209.82	208.05	209.59	208.38	208.12	209.26	208.7	207.85	208.99	208.63	209.58	209.04	209.88	208.08	208.75	209.04	209.18	208.76	207.49	209.4	207.73	207.6	208.63	208.65	208.43	208.79	208.44	208.58	208.22	208.68	209.07	208.68	207.75	209.22	208.31	208.49	208.53	209.38	208.6	208.47	209.38	208.73	208.42	209.4	208.64
216.94	217.31	217.51	216.78	217.96	217.78	217.29	216.8	216.06	217.02	217.11	217.44	217.16	217.67	217.47	217.01	217.47	217.32	217.1	217.65	216.08	217.29	216.01	216.09	216.47	215.32	217.49	217.55	217.3	215.85	215.83	216.78	217.27	216.93	216.79	215.56	218.3	216.65	218.19	216.65	217.82	216.97	216.59	216.94	217.28	216.5	217.36	217.73	217.57	217.52
198.67	197.73	200.18	198.92	198.42	198.79	197.68	198.48	197.97	198.49	199.56	198.8	198.58	198.06	198.12	198.21	198.72	198.67	198.22	198.59	198.35	199.4	198.07	198.57	197.74	198.7	199.31	199.09	198.83	197.86	197.52	198.71	199.04	199.12	198.5	199.23	198.58	198.76	199.04	198.24	198.75	199.41	197.72	198.15	199.15	199.11	198.42	199.09	197.84	198.29
208.57	208.97	208.76	208.25	208.35	209.66	209.62	208.9	209.44	209.7	209.15	208.51	208.43	209.39	208.19	208.55	209.14	208.22	209.16	208.98	209.31	208.76	209.74	208.16	208.52	209.69	208.41	209.27	209.19	207.99	208.02	208.65	208.12	208.64	209.69	208.49	209.78	209.02	207.92	209.08	208.2	209.16	209.78	209.96	207.44	210.06	208.54	209.09	207.63	208.55
213.1	212.41	212.55	213.31	214.18	213.35	213.71	213.95	213.11	212.65	213.63	212.96	212.42	212.28	213.44	213.89	213.09	213.84	213.38	213.11	214	213.02	212.77	212.97	212.71	213.78	213.62	213.04	213.29	213.76	213.15	212.28	213.01	213.53	212.7	213.96	213.64	211.92	212.18	212.9	212.29	213.1	212.95	213.7	213.31	212.48	211.66	212.7	212.92	212.36
202.98	204.26	203.81	203.06	203.37	204.07	203.37	203.66	202.61	203.7	203.88	203.39	203.54	202.72	203.13	204.02	203.67	202.97	203.17	203.7	204.1	203.27	202.85	203.53	204.49	202.5	203.86	203.45	203.27	204.11	204.29	203.62	202.41	204	202.64	204.05	201.54	203.92	202.33	203.59	202.1	203.63	203.48	202.49	203.27	203.49	202.09	203.04	204.43	203.06
202.66	202.25	203.52	203.92	202.74	203.68	204.07	203.17	203.22	202.65	203.99	203.85	203.71	202.93	204.09	202.51	202.91	203.98	202.66	202.22	203.97	202.24	203.39	202.82	202.41	203.57	202.23	203.04	204.18	203.9	203.62	203.38	203.71	202.68	203.52	203.29	203.19	202.55	203.32	203.52	202.63	202.4	202.38	203.97	203.55	203.32	203.43	202.52	203.31	203.31
202.81	204.22	202.39	203.99	204.03	203.72	203.72	203.68	203.47	203.87	203.18	204.45	203.51	203.8	202.63	203.38	203.26	204.17	203.11	202.28	204.42	202.73	203.73	204.4	203.22	203.36	203.32	202.36	203.46	202.65	203.25	202.88	204	204.09	204.36	202.44	203.31	203.4	204.76	203.01	202.79	204.04	203.71	202.87	203.41	204.28	203.47	203.17	204.3	203.44
218.21	217.15	218.09	217.18	218.28	218.11	217.94	218.03	218.7	217.89	217.7	217.24	218.33	218.49	217.94	216.86	217.95	218.73	217.86	217.93	217.5	216.8	216.92	217.97	218.86	218.19	217.35	218.63	217.95	218.02	217.01	218.26	216.77	218.09	218.36	216.65	218.84	217.76	218.98	218.19	217.81	218.11	218.02	218.75	218.45	216.9	216.82	218.48	218.85	217.73
202.44	203.06	204.26	202.99	202.74	202.07	203.51	204.61	203.36	202.94	203.26	203.8	203.32	204.04	202.87	203.55	203.17	203.56	203.2	203.24	202.16	203.35	204.04	203.69	203.15	203.83	203.48	203.02	203.11	203.54	204.04	202.54	202.78	203.05	203.81	203.49	203.18	202.92	202.49	203.85	201.76	203.26	203.83	203.31	203.26	202.97	203.61	203.04	203.13	203.09
213.05	213.75	213.44	213.63	214.08	213.19	213.68	213.74	213.57	213.34	212.32	212.96	213.84	213.06	213.45	213.34	213.18	212.81	212.65	213.02	214.52	212.78	213.49	212.02	212.42	213.97	213.1	212.55	212.96	214.51	212.97	213.07	212.38	213	213.96	212.6	214.05	213.86	211.74	212.25	212.36	212.9	212.86	212.32	213.51	213.18	213.45	213.94	213.11	213.54
216.22	216.97	217.36	216.93	217.57	217.88	216.92	215.72	217.72	217.19	216.99	218.12	216.93	216.47	216.07	216.44	217.02	218.13	216.66	216.78	217.58	217.49	217.12	215.92	215.8	218.06	216.84	216.76	216.54	215.99	216.01	216.54	216.96	216.64	217.3	216.08	216.74	217.4	216.85	215.67	216.33	216.37	216.08	215.88	216.81	216.31	215.57	217.23	217.83	216.14
199.59	199.4	199.24	200.06	199.9	199.58	200.69	200.35	199.45	199.8	200	200.34	199.81	200.4	198.39	198.66	199.78	199.42	199.74	199.78	199.16	199.09	198.98	199.85	198.68	199.5	200.1	199.3	200.13	199.07	200.26	200.47	199.77	198.21	199.84	199.41	200.18	199.68	199.55	199.36	199.09	198.95	199.71	198.51	199.36	199.45	200.67	199.92	198.11	199.15
205.06	205.68	206.19	205.48	205.41	206.17	206.83	204.33	205.56	206.1	205.85	207.19	206.43	206.05	205.76	205.19	205.87	204.46	205.03	206.65	206.36	206.26	205.17	205	206.27	205.51	205.5	205.57	205.84	206.54	206.45	206.4	207.04	205.75	206.19	205.36	205.7	205.24	205.78	205.43	206.35	205.86	205.78	205.59	206.62	205.24	205.99	206.38	204.4	205.12
208.46	208.91	208.99	208.22	208.29	208.89	208.6	208.94	208.15	208.31	209.14	209.17	207.63	208.95	208.01	209.1	210.04	208.09	208.43	208.38	207.4	209.07	209.55	209.33	209.1	207.07	208.94	208.91	209.19	208.59	207.91	209.1	209.02	208.81	208.51	208	208.49	207.92	208.79	209.02	208.45	208.36	208.66	208.15	208.72	208.64	207.87	209.37	209.24	208.86
211.59	210.08	211.23	212.2	211.56	211.54	211.6	211.39	211.56	211.46	211.55	211.69	211.19	211.8	210.95	211.13	211.61	211.69	212.68	210.86	211.38	211.67	211.55	211.32	211.85	211.71	210.63	211.96	211.83	211.82	211.26	212	211.42	212.37	210.73	211.14	211.24	212.55	211.38	211.56	210.86	212.03	210.87	210.99	211.11	211.53	210.94	212.22	211.3	211.09
204.98	204.35	204.1	204.02	204.63	204.04	204.88	205.67	206.34	205.06	205.04	204.28	205.36	204.52	204.31	203.91	205.12	204.93	204.29	205.18	204.92	204.13	204.97	204.82	204.76	205.21	203.67	203.9	205.29	203.83	204.24	204.91	204.97	205.4	203.81	205.22	205.44	204.93	204.94	204.57	204.3	204.57	204.04	204.74	205.22	204.97	204.58	205.82	203.84	204.98
200.66	200.87	199.5	199.46	201.06	199.84	199.2	201.23	199.54	200.15	199.17	200.42	199.11	199.44	200.12	198.57	200.24	198.77	199.18	198.73	199.1	198.65	200.72	199.52	200.38	198.88	200.04	198.74	200.1	200.34	199.77	199.36	199.78	199.15	199.35	199.6	200.41	199.7	199.55	200.44	200.03	199.43	199.56	198.9	199.53	199.76	198.61	197.29	199.13	199.67
206.68	207.12	206.82	205.82	207.28	207.33	205.97	206.79	206.22	205.8	205.85	205.39	207.39	206.82	207.82	206.47	206.13	206.59	206.72	206.83	206.25	206.41	207.02	207.3	207.08	206.09	206.64	206.29	206.77	206.54	207.03	207.04	206.42	206.78	205.44	206.01	206.33	206.09	206.38	206.87	205.61	206.31	206.24	206.16	207.86	205.05	206.15	205.84	205.81	206.8
208.45	209.91	210.49	210.12	209.37	209.61	208.87	209.47	209.26	208.62	210.35	209.84	208.53	209.65	208.57	210.07	209.4	210.4	210.22	209.93	209.46	209.2	209.17	208.9	210.16	209.64	208.95	209.41	209.49	209.57	209.29	210.42	209.46	208.64	209.67	209.52	210.19	210.92	209.85	210.2	210.01	210.18	210.16	211.01	211.03	209.32	209.84	209.9	209.75	209.37
211.96	212.73	212.55	212.52	210.7	212.23	212.31	211.39	211.68	212.23	211.87	212.06	211.49	211.77	211.45	212.26	211.85	211.76	212.48	212.89	212.5	212.09	212.65	210.92	212.09	212.06	211.27	211.47	210.68	211.86	212.24	211.98	211.58	211.97	213.4	211.41	211.46	212.72	211.71	211.91	211.81	211.56	212.16	211.34	211.46	213.07	211.74	212.15	211.53	211.63
212.49	212.9	213.26	212.25	212.97	212.3	212.78	213.29	212.9	212.31	213.2	213.05	213	212	213.16	213.19	212.67	213.24	212.1	213.52	212.76	214.43	212.01	212.9	212.34	212.04	212.46	212.47	212.75	212.58	212.97	212.55	212.79	213.37	212.13	213.13	213.56	214.05	213.35	212.73	211.56	212.76	213.08	213.64	212.42	212.97	212.75	212.49	213.15	213.45
204.04	203.26	202.5	202.67	203.81	203.48	203.92	204.53	203.02	203.62	204.34	204.02	204.9	203.96	203.08	203.28	203.57	204.25	202.15	204.37	202.5	203.81	203.56	203.01	204.62	205.07	203.26	204.01	203.09	202.73	204.15	203.89	203.95	203.86	203.82	203	203.83	203.44	203.84	204	203.66	203.18	204.65	203.93	204.3	202.47	204.41	201.84	203.56	202.5
209.35	209.59	209.24	208.94	208.88	207.65	208.89	208.17	207.37	208.03	209.07	208.32	208.24	208.28	208.33	208.59	207.79	208.11	207.97	208.54	207.87	209	209.08	208.87	208.87	208.57	209.46	208.35	208.34	208.46	208.18	208.47	208.54	209.08	209.31	209.21	209.22	209.11	208.99	208.32	209.54	209.2	208.05	208.52	208.19	208.61	208.82	208.83	209.11	209.17
204.85	203.62	203.6	203.53	204.53	202.86	203.33	203.3	203.85	204.63	203.75	202.46	203.35	203.44	203.42	204.14	203.94	203.83	205.52	203.71	204.16	203.75	203.22	203.57	203.74	203.08	204.33	202.47	203.06	204.02	204.2	203.5	203.43	202.35	203.73	203.37	204.21	204.08	203.14	204.36	202.87	203.37	203.91	203.89	203.39	204.02	203.78	203.03	203.83	204.12
208.52	208.78	209.78	209.04	208.99	209.46	208.62	207.53	209.38	208.5	208.39	209.29	208.72	208.88	208.78	208.28	208.18	209.63	209.1	208.58	208.74	208.75	209.23	208.4	208.81	208.83	209.6	207.16	208.14	207.96	209.06	209.65	209.48	209.67	209	209.25	209.52	208.92	209.26	208.4	208.48	208.82	207.88	210.29	208.61	208.2	208.69	207.99	209.3	209.76
207.51	207.72	209.63	207.22	206.93	207.42	208.26	206.96	207.84	208.38	207.42	207.55	207.36	208.3	207.88	205.97	207.58	207.58	207.65	207.85	209.09	206.87	207.89	207.33	207.31	207.59	208.19	207.32	208.26	207.63	207.18	207.15	208.11	207.6	207.4	209.21	206.85	207.63	207.87	208.25	208.06	207.92	208.37	207.96	207.28	208.12	206.86	206.98	206.69	207.41
204.23	204.8	204.46	205.6	205.02	205.16	203.25	204.55	204.08	204.94	203.96	206.07	206.01	203.47	205.18	204.26	204.66	205.03	203.96	204.5	205.2	205.59	204.27	204.7	204.42	204.52	204.67	205.47	204.98	206.04	205.91	204.91	204.24	204.98	204.14	205.64	204.68	204.5	205.51	204.75	205.45	204.09	204.2	204.59	204.43	204.38	204.97	206.04	205.19	206.23
212.71	212.6	212.53	211.68	211.62	210.94	212.62	211.98	211.17	212.52	211.54	211.69	212.56	212.75	212.54	212.46	213.05	213.19	213.28	212.98	210.86	212.09	212.22	212.25	213.07	211.66	213	212.85	212.74	212.88	213.54	212.31	211.63	212.28	212.19	212.31	211.55	212.85	211.96	211.82	213.65	212.45	211.96	211.72	212.79	212.11	212.5	212.46	211.89	212.42
208.99	209.76	208.17	208.35	208.89	209.11	208.97	207.79	209.59	208.64	208.09	207.79	208.16	207.82	207.6	209.94	208.81	208.63	209.51	208.85	208.9	209.21	209.72	208.37	207.93	208.91	207.63	208.36	208.51	208.41	208.53	208.52	209.06	207.05	207.49	208.79	209.53	208.46	207.85	208.86	208.24	209.83	209.04	208.05	210.31	209.63	207.6	208.34	209.42	208.45
203.7	203.8	203.74	202.45	203.19	203.16	203.45	204.26	204.28	203.68	203.34	203.49	203.33	203.46	203.33	204.28	203.16	204.81	202.57	204.19	203.6	204.04	203.18	204.85	202.5	203.82	203.76	204.48	203.69	203.2	203.87	202.96	204.21	202.63	203.57	203.06	203.57	203.25	202.79	203.44	203.81	203.72	203.43	203.24	203.56	204.18	203.46	203.97	203.57	205.04
200.82	201.26	201.52	201.12	200.96	200.49	200.27	201.24	201.2	201.07	201.13	201.88	201.41	201.02	201.62	202.18	200.31	200.47	200.97	200.64	200.99	199.97	201.72	201.76	200.65	201.19	200.3	200.78	201.14	201.69	201.93	201.75	203.51	200.58	201.54	201.5	202.1	201.29	201.29	201.97	200.68	202.01	201.1	202.02	201.07	201.45	201.34	200.87	201.3	201.06
204.93	203.51	204.75	204.48	204.75	203.35	203.56	203.78	203.84	204.8	204.24	202.5	204.14	203.98	203.56	203.7	204.63	203.64	204.9	204.39	203.85	204.01	203.8	204.41	205.7	203.6	204.1	202.58	204.18	204.76	204.56	204.3	202.61	203.24	203.77	204.56	203.81	205.24	204.13	203.74	204	203.74	202.95	203.64	203.34	204.14	203.57	203.72	204.72	204.16
202.02	203.44	202.99	201.96	203.07	202.14	202.6	203.02	202.2	201.87	203.06	203.24	202.58	202.94	202.81	203.31	202.67	202.74	202.31	201.64	202.96	202.56	203.1	203.43	203.66	202.4	201.78	203.04	202.55	201.8	201.67	202.04	203.76	202.28	202.09	202.91	202.46	201.89	202.96	202.77	203.65	202.57	202.97	202	202.27	203.62	202.91	202.36	203.34	202.45
208.5	208.61	209.19	207.78	207.79	210.59	208.43	208.97	208.02	209.57	207.96	208.44	208.68	208.05	210.23	207.78	207.97	207.72	208.87	209.04	208.84	209.23	208.07	208.52	209.41	208.95	208.68	210.14	208.48	206.84	208.68	208.51	207.22	209.06	208.39	207.56	208.35	208.32	208.19	209.21	209.1	208.79	208.3	208.8	208.62	208.69	209.16	209.24	209.16	208.45
209.88	208.34	209.15	208.74	208.18	208.3	208.85	208.32	207.44	206.93	208.79	207.5	209.51	207.99	209.6	209.17	208.2	208.52	208.97	209.08	207.43	208.49	208.35	209.25	209.05	208.54	209.6	207.2	209.25	208.1	208.83	208.3	208.33	208.51	209.36	208.41	208.37	209.65	209.16	208.94	209.09	209.65	208.3	208.56	208.04	209.56	207.45	209.13	208.75	207.6
211.5	211.4	212.18	212.22	211.82	210.79	210.76	211.49	211.64	210.57	212.95	213.17	211.43	212.41	211.76	211.47	211.34	212.34	211.44	212.9	210.97	211.85	211.81	210.59	211.96	210.93	212.29	212.04	211.92	210.68	212.15	211.47	211.73	211.28	211.21	211.81	211.82	212.01	212.16	211.38	211.33	212.08	212.38	211.47	211.18	211.38	210.32	211.33	210.85	211.9
217.96	217.02	217.62	218.02	217.38	217.93	217.77	217.71	217.55	217.36	216.83	217.98	217.58	217.13	219.51	217.55	216.15	218.38	217.54	217.6	218.2	218.84	218.3	218.16	217.93	217.85	215.97	216.85	217.26	218.4	218.38	218.35	218.95	217.9	217.56	218.23	218.37	218.15	217.93	217.41	217.49	218.83	218.25	217.5	217.63	217.6	217.2	218.13	218.71	217.42
201.62	200.24	200.78	200.78	201.14	200.44	201.56	200.94	202.13	201.44	200.59	200.24	200.41	202.38	201.79	201.56	201.14	201.7	201.01	200.58	201.31	199.88	200.46	200.97	200.94	201.17	201.59	200.49	201.64	201.95	201.08	201.21	201.46	200.6	201.55	201.31	200.78	202.27	200.72	201.2	201.21	201.54	200.72	201.41	201.95	202.49	202.44	200.91	199.87	201.5
200.11	200.26	200.66	200.97	199.9	200.78	199.97	201.56	200.48	201.3	200.6	201.52	200.83	200.32	199.9	200.96	200.75	200.06	200.35	200.35	201.04	200.02	200.85	201.34	199.87	200.6	200.48	200.36	201.38	199.83	200.11	201.99	200.63	200.07	200.18	201.19	199.33	199.79	200.92	200.64	199.88	200.05	201.09	201.54	200.62	199.62	201.15	200.12	200.6	199.14
208.77	207.79	208.91	207.92	208.82	208.38	209.1	208.72	208.07	208.13	208.98	208.93	209.73	208.53	209.16	208.94	210.03	208.71	209.07	208.53	208.16	209.05	207.94	208.68	209.02	207.26	209.8	208.57	207.58	208.06	209.44	208.88	208.75	208.34	208.34	208.58	209.23	207.85	209.4	209.12	207.54	207.79	208.46	207.85	209.03	208.77	209.23	208.09	208.27	209.47
211.69	212.22	210.96	211.39	211.41	212.1	211.93	212.54	211.23	211.06	212.05	211.42	212.97	212.38	211.39	212.55	212.09	211.86	210.48	212.87	213.12	212.16	212.9	211.27	211.92	211.45	211.58	212.54	211.2	211.54	211.98	211.51	211.61	211.44	211.97	211.51	212.01	212.17	213.19	212.07	211.55	211.87	211.63	211.77	212.3	211.11	211.5	210.99	211.54	212.29
201.42	201.12	200.68	200.1	200.28	200.9	200.57	199.18	201	199.35	200.31	200.21	201.43	199.81	200.81	200.85	200.73	200.17	199.98	200.89	199.64	200.14	200.56	200.68	200.48	199.26	200.94	200.94	199.66	199.17	200.86	200.66	201.11	200.36	199.04	200.66	200.12	199.88	199.72	201.81	199.94	200.26	201.01	200.45	201.21	199.53	198.66	200.25	200.39	200.77
203.44	202.82	202.3	202.11	202.45	202.48	201.72	203.31	203.47	202.94	202.98	202.56	202.78	203.2	202.4	201.55	202.77	202.27	201.83	201.99	203.21	202.74	202.83	203.04	203.14	201.42	201.81	202.09	202.44	201.42	203.36	202.12	203.58	201.25	203.22	201.94	202.51	202.08	200.36	202.76	202.13	201.54	202.78	202.85	202.29	202.89	202.83	201.14	202.1	202.08
208.38	207.7	208.17	207.87	209.18	209.43	209.4	208.68	208.99	209.59	208.42	208.02	208.92	208.45	208.97	208.33	208.66	208.09	208.74	208.89	208.46	208.21	210.03	209.16	209.07	208.63	208.99	207.66	210.15	208.19	209.28	208.57	208.13	208.11	208.61	208.45	209.13	207.22	209.49	207.77	207.68	209.75	209.22	208.7	209.31	208.26	209.13	209.12	208.65	208.82
200.16	200.57	199.74	200.9	201.48	199.93	200.25	200.58	201.03	201.96	200.02	200.31	199.55	200.99	201.84	199.8	199.94	201.08	201.48	199.96	199.39	200.66	201.64	200.78	200.07	199.94	199.33	200.59	200.09	200.2	199.93	200.73	201.4	200.82	200.36	199.57	200.03	200.17	200.08	200.5	200.21	200.66	199.97	200.52	200.92	200.97	201.87	199.96	200.46	199.41
212.04	211.48	211.85	211.5	211.24	212.59	211.51	211.89	212	212.18	211.94	212.02	212.82	211.34	212.71	211.87	211.66	211.79	212	210.47	211.84	211.8	212	211.44	212.29	212.32	212.43	212.45	211.08	212.07	211.01	210.89	212.17	211.77	212.18	211.08	211.11	211.11	211.99	211	210.65	211.12	212.23	212.6	211.92	210.38	211.51	211.25	211.73	212.61
211.04	211.79	211.69	212.24	212.78	212.15	213.41	210.95	211.65	211.57	211.01	212.04	211.63	211.59	211.42	210.57	211.2	211.41	211.83	211.01	211.08	211.56	211.64	211.48	212.04	212.01	211.26	211.7	212.15	212.32	210.14	212.44	211.93	212.32	211.65	211.44	211.58	211.9	212.03	211.85	211.36	210.63	212.61	212.48	209.96	211.11	211.04	211.21	212.99	211.98
210.33	210.69	209.53	209.98	210.38	208.91	209.86	209.97	208.87	209.26	208.04	210.02	208.82	209.12	210.17	210.03	209.2	209.73	209.81	209.41	209.99	210.29	207.82	210.67	209.2	209.87	210.76	209.89	209.85	209.92	209.52	209.1	209.39	209.23	209.38	209.4	209.59	208.94	209.6	208.79	208.85	209.97	209.16	209.89	209.6	209.49	209.45	209.92	209.59	209.96
204.36	203.78	203.64	203.88	204.15	202.52	204.5	203.85	203.5	204.2	203.51	203.62	203.61	203.55	204.29	204.17	204.36	203.23	203.78	203.29	203.88	203.77	204.41	203.65	202.93	204.44	204.71	203.96	203.96	203.62	204.51	204.18	204.36	203.93	203.82	203.23	202.64	204.57	203.81	203.99	203.91	203.68	203.45	203	203.51	203.34	203.63	203.59	204.11	204.85
216.61	215.83	217.42	216.15	217.85	216.55	217.33	216.51	216.01	217.4	216.97	216.73	216.57	217.08	216	216.63	216.44	216.91	217	217.01	217.47	217.21	216.88	216.32	217.02	215.47	215.7	216.88	217.63	217.68	217.27	216.88	216.89	215.74	217.89	217.46	216.41	217.2	217.33	217.2	216.35	216.43	216.27	215.84	217.12	217.07	217.14	217.84	216.85	217.08
203.86	203.7	204.6	203.55	204.55	203.23	203.8	202.96	204.8	201.78	204.66	204.33	203.38	204.29	203.53	205.04	203.68	202.81	203.16	204.63	202.74	203.85	204.26	203.47	203.59	203.9	202.85	204.62	204.4	203.29	204.59	203.55	203.38	204.12	204.53	203.57	203.86	203.38	205	203.27	203.73	203.5	204.58	204.36	203	204.45	203.04	202.74	203.63	204.79
211.99	210.68	210.6	210.92	211.15	212.05	211.49	211	212.59	212.25	212.46	211.49	210.82	212.22	211.68	212.1	211.95	212.43	211.47	212.44	211.56	211.25	212.43	211.88	212.07	211.55	211.8	211.54	210.85	211.67	212.21	211.57	211.42	211.74	211.65	212.06	211.08	212.14	211.68	211.57	211.6	211.09	210.59	210.9	212.39	211.23	210.95	212.55	211.46	212.38
203.38	203.92	204.07	202.88	205.17	203.62	203.79	203.76	204.03	203.06	204.05	203.29	205.52	205.3	204.68	203.39	203.81	203.88	204.16	203.27	203.36	204.27	203.7	202.85	204.81	205.26	204.06	204.56	203.97	204.16	205.17	204.05	203.9	203.74	203.98	202.45	203.01	204.94	203.4	204.42	204.5	203.28	203.09	204.04	203.25	203.96	203.55	203.44	204.7	204.66
200.81	199.22	200.74	200.27	200.61	200.56	199.69	199.4	200.37	199.3	199.8	199.94	199.26	201.05	201.51	199.99	201.16	200.01	200.8	201.18	200.37	199.98	200.7	200.08	201.32	200.53	199.9	199.07	199.54	201.33	200.62	200.47	201.04	199.29	200.12	199.69	198.35	200.66	201.05	200.04	199.3	200.45	200.84	200.51	199.73	200.18	199.85	199.38	199.98	200.75
199.84	198.57	199.06	200.25	200.09	199.16	198.1	200.49	199.01	199.39	200.27	199.36	199.13	199.97	199.11	200.12	199.63	199.3	199.4	198.89	198.75	200.09	199.49	198.98	200.04	198.92	200.49	199.09	199.32	199.71	197.9	198.26	199.17	198.59	199.04	199.5	198.48	200.88	200.19	199.38	198.72	199.79	199.25	199.5	199.21	199.52	199.25	199.91	199.86	199.72
209.36	208.92	209.06	209.68	208.33	208.72	208.43	209.38	208.23	208.8	208.66	210.31	209.25	209.09	208.7	209.43	209.65	208.77	207.82	207.67	208.88	208.3	208.78	208.38	208.34	208.21	208.88	208.97	209.34	208.46	210.08	208.62	208.48	208.76	209.34	209.74	209.11	209.09	208.4	209.71	209.09	208.42	208.97	208.9	207.92	209.35	208.96	208.33	208.63	207.97
208.12	206.48	207.38	207.59	208.16	207.78	207.42	207.99	208.59	208.42	207.76	208.75	207.83	207.77	207.4	207.29	208.38	208.86	207.71	207.7	209.3	206.49	208.84	207.87	206.38	208.34	208.86	208.33	208.97	207.82	207.45	208.85	207.17	207.07	208.77	207.18	207.66	206.6	206.6	208.01	207.26	208.13	208.59	208.61	207.77	208.05	207.19	207.75	207.26	207.03
210.09	209.9	210.03	210.63	210.33	209.85	210.36	209.83	210.33	208.63	209.85	209.38	210.39	209.66	210.12	210.79	208.74	209.29	209.93	210.08	210.4	208.6	210.9	209.47	209.73	209.81	209.24	209.9	208.71	210.37	209.73	210.3	209.12	208.26	209.77	209.32	209.96	209.97	210.61	209.96	210.32	209.05	209.08	208.07	209.51	210.53	208.86	209.42	211.57	209.58
199.84	199.87	199.23	198.56	199.67	199.13	199.51	200.38	198.3	199.89	199.74	199.59	199.28	199.34	199.62	199.08	198.87	199.63	199.52	199.79	199.97	199.76	200.81	197.21	199.95	200.3	199.63	199.24	199.5	199.9	200.01	200.54	198.78	199.74	200.05	198.33	199.69	199.51	199.44	199.51	199.4	199.11	199.46	199.09	198.63	198.79	200.41	199.21	200.41	199.62
209.66	209.47	208.44	208.59	207.69	209.79	208.6	209.57	208.55	208.81	208.64	208.38	207.91	209.8	208.5	208.47	209.02	208.65	208.75	207.93	208.93	208.64	209.06	209.02	209.15	209.34	208.9	208.65	208.96	207.63	208.19	208.63	208.56	208.54	209.42	209.33	208.94	208.96	209.06	209.93	208.37	209.51	208.68	208.75	208.67	209.48	208.37	208.31	209.25	208.59
198.85	200.03	199.92	199.22	200.99	199.58	199.35	198.89	199.68	198.89	199.86	200.29	199.17	199.46	199.57	200.25	199.12	200.5	198.54	199.75	200.08	199.43	199.58	199.99	200.13	198.69	198.62	199.37	198.69	199.27	198.58	199.91	198.6	199.67	200.41	198.81	198.81	199.87	200.39	200.01	199.59	199.87	199.02	199.39	198.8	199.17	199.6	199.57	198.29	201.25
[truncated: 650 more rows]
[truncated: 150 more columns]
