# Supplementary material for: Genetic dissection of main and epistatic effects of QTL based on augmented triple test cross design
Source: PLoS One. 2017 Dec 14;12(12):e0189054. doi: 10.1371/journal.pone.0189054 (PMC5730204; doi:10.1371/journal.pone.0189054)
Supplement: S6 Supporting Information — (ZIP) [file pone.0189054.s006.zip › z1_1800_0.8_5.csv]

207.96	208.27	209.36	207.89	210.19	209.92	209.18	208.36	208.69	210.37	208.37	207.72	207.51	207.63	210.02	209.2	207.21	209.87	208.67	209.21	207.75	207.4	209.46	208.51	206.53	209.26	208.94	208.6	208.48	208.4	208.8	209.37	206.71	208.64	209.1	210.29	208.96	209.4	207.97	208.03	207.9	208.74	208.85	208.62	207.65	209.27	206.65	207.11	208.34	208.93
206.52	205.93	205.42	208.19	207.54	206.28	205.51	207.11	204.57	203.12	207.1	205.03	207.88	205.9	204.11	206.01	207.84	205.5	206.44	206.08	205.9	207.03	206.05	206.33	205.62	206.56	206.95	206.96	205.93	206.39	207.08	207.61	207.27	206.64	207.5	205.18	205.22	207.3	204.81	206.41	207.16	208.3	205.37	206.12	205.94	207.68	206.09	204.97	206.15	205.82
211.42	211.22	210.36	210.98	211.24	212.33	211.37	211.84	211.26	210.97	211.79	212.11	210.75	211.16	212.62	210.08	211.1	210.97	212.24	210.02	213.1	211.89	208.87	211.77	212.12	211.68	211.29	212.11	211.67	212.56	211.52	211.21	211.79	211.65	211.7	212.91	212.61	212.38	211.09	210.2	210.9	212.01	213.23	210.89	211.18	211.8	211.97	210.73	212.79	209.54
208.53	209.08	208.79	208.38	207.76	207.65	208.54	208.45	207.14	209.74	209.31	208.97	207.34	210.05	208.62	207.01	208.53	208.36	208.84	207.98	209.93	208.33	208.45	207.36	207.99	208.63	208.31	209.07	208.17	209.33	208.99	209.03	209.03	208.52	209.26	208.82	208.42	207.92	207.39	209.1	208.02	208.82	208.31	207.98	207.7	208.06	208.09	208.78	208.33	209.08
201.68	202.61	200.6	200.17	201.05	201.37	201.24	200.1	201.59	200.88	201.49	201.53	201.55	199.15	202.08	200.69	201.56	202.43	202.06	200.58	199.86	200.15	200.77	200.85	199.49	199.98	202.02	202.8	201.66	201.05	202.53	199.4	202.17	200.3	201.49	200.76	201.29	201.85	202.4	200.86	199.55	200.35	200.04	201.41	202.66	200.55	199.79	200.17	199.86	202.74
204.57	205.72	205.86	206.21	205.78	203.4	205.89	208.07	206.75	207.61	206.59	207.31	207.9	206.47	205.53	205.48	206.27	205.93	206.22	206.87	206.38	206.55	206.12	206.19	206.63	205.4	207.28	205.88	206.91	206.42	206.55	206.34	207.23	206.59	206.51	205.44	207.93	206.27	207.11	205.93	207.75	206.01	205.29	206.62	205.52	206.76	207.26	206.93	207.16	206.22
207.41	207.45	208.56	208.82	207.48	208.23	208.38	208.05	209.8	208.74	208.05	209.9	207.38	206.53	206.73	207.8	208.97	207	209.27	207.89	209.67	207.46	205.97	208.58	207.5	208.74	207.28	207.62	207.81	207.61	207.83	208.59	208.56	208.31	208.13	208.82	210.2	208.88	207.82	209.27	207.98	209.33	207.18	209.31	209.37	209.14	208.9	208.37	209.26	208.52
196.72	196.22	198.11	197.68	198.27	199.05	198.82	198.76	198.46	198.45	198.33	197.18	199.21	197.49	198.19	197.42	199.09	198.18	197.61	198.26	198.25	199.24	197.48	198.34	197.88	197.18	199.15	197.17	198.78	198.09	198.34	198.17	197.47	197.31	198.49	197.81	197.06	198.47	198.57	196.9	195.46	197.85	197.65	198.11	198.81	198.35	198.52	198.53	198.45	198.39
210.77	209.82	208.62	209.35	209.76	209.51	208	209.31	209.11	210.47	210.35	209.86	209.85	210.02	208.65	209.62	209.43	209.91	210.34	208.73	209.85	209.23	209.24	208.65	209.31	209.21	208.6	209.41	209.79	209.77	210.34	210.21	209.19	208.41	209.14	209.26	210.72	207.29	209.35	209.16	209.62	208.87	209.67	209.44	210.37	209.78	208.75	209.02	208.47	210.13
209.5	208.82	208.45	209.81	210.17	208.76	209.7	208.83	208.62	207.52	208.07	208.19	208.21	208.86	208.74	208.15	209.31	208.66	206.87	209.11	207.5	209	207.85	207.31	208.87	209.05	208.93	208.14	209.1	208.76	208.39	208.85	207.96	208.79	208.38	207.25	210.04	208.44	210.03	208.76	209.97	208.64	208.01	209.61	207.77	207.65	209.24	208.54	207.4	208.4
205.8	205.52	206.12	204.96	206.59	205.48	206.86	206.58	205.23	206.77	205.44	205.66	204.59	206.46	205.67	206.17	208.52	207.26	207.09	207.75	205.73	207.05	207.18	207.4	205.03	207.16	207.91	204.99	203.51	206.73	206.93	205.76	207.32	207.05	208.03	206.04	205.9	206.04	206.58	205.95	206.58	206.39	206.54	206.36	207.61	205.46	206.44	204.9	208.07	205.45
212.57	210.81	211.24	209.97	212.21	211.46	211.13	211.62	212.26	213.06	211.28	210.88	212.06	211.21	210.82	214.02	214.02	210.97	212.52	211.33	212.17	212.92	210.56	212.54	211.26	211.02	212.4	211.5	210.65	211.97	212.33	210.49	208.84	211.06	210.35	212.42	211.28	212.3	210.59	211.7	212.33	213.21	212.34	210.81	211.47	210.97	212.46	210.18	213.39	211.45
198.79	200.87	198.18	198.7	198.99	198.69	198.38	199.02	199.65	199.81	199.35	199.45	199.97	199.24	199.29	199.11	198.49	199.28	199.4	200.06	198.89	199.56	199.69	200.13	199.21	198.84	198.71	199.24	199.88	198.55	199.28	199.92	199.13	199.06	200.59	199.01	199.41	199.3	198.28	198.34	198.31	199.43	200.56	200.45	200.12	201.42	199.19	198.7	199.2	200.15
207.72	207.8	208.77	207.52	207.68	209.37	208.22	207.23	207.95	206.71	208.14	207.75	206.53	207.05	205.72	209.01	206.65	208.01	208.08	206.41	208.1	206.33	209.04	207.51	208.1	208.96	208.33	206.97	207.59	206.61	207.4	207.97	208.67	206.26	207.02	207.43	207.97	206.83	208.28	207.24	207.06	206.56	208.15	207.72	207.38	207.08	207.55	209.2	208.18	207.88
199.3	200.26	201.36	199.43	201.07	200.18	200.64	199.61	200.67	198.61	199.53	198.73	200.37	200.55	200.58	200.16	202.14	199.08	199.11	200.36	200.7	200.18	199.61	201.63	201.5	202.6	201.73	200.66	199.78	201.04	200.74	200.38	199.72	198.09	200.61	199.63	200.19	199.28	199.85	201.47	200.68	200.71	198.93	200.47	201.58	201.04	200.84	199.92	200.7	198.56
216.12	216.91	218.19	217.06	216.19	216.53	217.56	216.2	217.17	217.35	216.38	217.3	216.84	216.92	217.95	216.79	217.01	216.84	218.03	218.14	217.59	215.68	217.06	216.08	217.09	217.23	217.02	217.95	215.33	217.15	216.92	217.7	216.88	217.17	217.81	217.77	217.9	216.9	216.59	217.59	218.99	214.69	216.71	216.64	217.77	217.33	216.61	217.17	216.64	216.46
206.83	209.1	208.69	208.68	208.94	208.85	208.21	208.35	208.11	208.86	209.44	207.4	207.97	208.89	207.76	207.89	208.63	209.43	207.47	207.59	208.55	206.67	208.14	207.69	207.26	208.5	209.34	208.66	208.75	207.88	207.75	208.33	207.22	209.01	208.28	208.23	207.67	208.17	207.71	209.98	209.59	209.2	208.02	208.66	208.53	209.22	206.75	207.9	208.79	209.77
217.67	216.97	217.3	217.74	217.58	216.94	217.39	216.87	215.47	217.47	215.83	216.02	218.52	217.69	217.71	216.59	217.16	217.89	217.96	215.93	217.23	217.02	217.91	217.11	217.53	216.73	216.96	217.84	217.73	217.13	217.39	216.9	219.16	216.3	215.02	217.6	218.44	215.56	218.83	217.42	217.31	216.08	216.89	216.55	216.51	216.97	217	215.21	216.15	216.29
194.61	193.61	195.2	194.83	196.41	197.48	194.8	195.63	196.67	194.83	196.3	195.55	195.74	195.59	195.68	194.2	194.64	194.13	195.27	193.77	195.12	195.35	194.73	196.49	193.84	195.54	194.79	195.56	195.08	194.6	194.41	193.77	194.12	194.82	193.53	194.54	195.06	195.69	195.75	195.22	194.31	195.22	196.5	193.19	195.11	194.67	195.46	196.41	195.36	195.18
200.02	199.07	198.98	200.09	199.02	200.83	197.68	199.77	200.76	199.6	198.83	200.67	199.88	199.96	200.45	198.32	200.8	199.25	199.06	200.24	199.84	198.32	200.82	198.46	200.27	200.12	199.72	200.37	198.08	200.1	200.52	199.22	199.5	199.35	198.32	198.62	198.79	198.23	200.54	201.84	199.47	200.17	202.03	201.38	198.69	200.29	199.55	200.73	199.91	198.46
213.88	212.72	212.25	212.45	212.8	214	214.03	211.68	213.05	211.9	214.13	214.73	213.8	212.31	212.93	212.53	213.08	213.16	213.58	212.42	214.46	211.63	213.41	213.6	212.81	215.66	211.85	213.89	211.99	213.12	212.83	212.27	212.36	212.39	212.86	212.36	213.23	215.05	214.38	213.08	212.12	213.69	213.21	212.77	212.23	214.29	213.88	212.78	215.01	213.71
205.03	205.58	204.35	204.32	205.68	205.02	204.88	205.84	204.89	204.11	205.17	204.88	205.1	205.44	205.27	205.39	204.91	204.54	204.74	205.31	204.13	205.68	206.41	206.64	204.55	203.88	205.26	204.32	205.45	206.35	205.74	205.63	203.23	202.81	204.07	204.92	205.83	204.24	204.08	204.5	204.98	203.39	204.93	205.25	204.64	204.12	205.95	204.28	204.22	206.82
209.04	209.57	209.22	210.86	208.6	210.18	210.82	210.62	208.16	209.56	208.87	210.26	209.52	208.15	209.99	210.61	210.01	208.83	208.45	207.83	209.39	207.49	209.5	209.28	207.98	209.88	208.79	209	209.93	210.1	209.46	209.45	209.62	208.54	211.26	210.13	209.12	209.94	209.26	208.55	209.44	207.69	209.15	210.19	208.31	210.41	208.8	207.06	209.9	209.91
209.88	210.34	209.17	208.8	208.52	207.74	208.95	207.33	208.29	208.89	208.61	207.47	208.13	210.01	207.69	209.22	209.14	209.86	208.76	208.91	208.76	207.75	207.46	207.79	209.57	208.19	208.33	208.25	206.88	209.3	206.95	208.36	209.2	209.42	207.1	209.42	209.78	207.7	209.39	207.59	209.51	208.35	208.38	210.39	209.95	209.12	208.03	209.99	206.75	208.66
206.27	204.91	203.78	204.13	204.64	204.16	204.31	205.16	205.54	206.24	204.98	204	205.42	203.25	204.1	203.56	205.47	202.85	204.95	204.56	204.79	204.93	204.85	204.23	204.5	206.21	205.12	205.92	205.08	204.44	204.08	204.62	203.35	204.21	203.59	204.56	204.47	204.95	205.83	204.72	205.15	207.7	204.72	205.56	203.97	205.59	207.2	204.73	203.66	203.77
204.54	203.53	203.83	202.83	202.52	203.73	201.14	202.02	201.87	204.09	203.68	204.49	205.02	205.18	202.93	202.5	201.39	201.77	203.15	203.67	201.53	201.89	203.39	202.55	202.92	203.08	202.56	202.71	204.31	201.62	203.47	200.41	202.27	203.5	203.29	203.05	202.39	202.21	201.73	202.92	202.99	202.08	203.83	203.18	202.46	200.89	202.8	202.45	201.33	203.96
202.9	202.43	203.36	203.07	202.47	204.16	203.94	203.61	204.33	201.94	202.92	204.93	202.73	202.23	203.05	202.18	203.98	204.44	205.1	204.59	202.06	202.65	202.65	203.91	203.98	203.33	203.13	203.62	202.15	203.59	202.46	202.06	203.04	201.85	203.01	203.18	204.12	203.94	204.61	202.61	203.01	203.08	204.43	203.28	203.16	203.44	203.69	202.9	203.99	204.08
217.68	215.96	218.04	217.19	216.59	216.68	217.3	218.28	216.86	216.38	216.58	216.45	216.65	217.65	215.12	218.33	217.54	216.51	216.66	217.59	217.25	215.34	217.66	216.82	216.34	217.5	218.23	215.92	216.52	217.56	217.17	215.8	217.7	216.15	216.99	217.21	216.49	216.33	216.33	215.68	217.77	218.04	217.05	215.38	216.99	219.6	217.18	217.3	216.38	216.5
208.31	206.44	206.26	207.69	206.72	208.9	207.15	208.03	206.81	207.5	207.49	206.34	208.31	207.38	208.64	207.63	209.05	206.76	206.41	207.43	207.3	207.2	206.87	209.06	207.97	207.33	207.71	207.14	208.9	208.47	207.33	207.57	208.33	206.97	208.16	207.94	206.74	207.45	207.62	208.53	207.33	207.69	207.58	208.58	207.75	207.75	207.71	206.29	207.6	207.68
202.6	202.57	203.59	203.44	203.76	202.05	203.56	203.51	203.39	203.92	201.94	203.8	201.94	202	203.15	202.48	202.47	204.35	202.74	202.81	203	204.04	203.21	203.95	204.77	203.58	203.26	203.79	203.89	202.3	202.51	205.01	202.97	203.94	204.02	202.92	203.13	202.59	203.33	202.84	202.98	203.33	202.46	204.88	202.97	202.88	201.52	202.27	204.85	203.86
203.81	202.78	205.07	204.15	202.51	202.88	205.38	204.31	204.28	203.11	202.21	202.72	204.47	204.47	202.88	204.74	203.91	201.14	203.55	205.01	204.83	204.38	204.29	204.5	203.74	205.65	203.84	203.86	203.25	202.08	204.9	203.83	201.98	204.91	203.15	205.59	202.44	202.97	202.9	204.39	203.71	204.02	203.46	201.95	203.78	203.4	203.92	202.59	202.8	203.47
209.48	208.98	207.96	209.06	207.49	207.1	207.36	208.49	209.32	208.39	209.21	208.17	208.53	208.83	208.53	208.89	209.25	207.54	208.44	210.13	209.73	209.28	207.99	208.57	208.51	209.51	208.48	208.53	208.47	209.79	208.09	207.71	208.88	208	209.35	210.23	208.37	210.04	208.47	210.58	207.74	209.44	209.14	207.82	210.19	207.49	208.86	206.8	207.24	209.97
211.76	213.25	212.62	211.51	210.97	210.54	213.07	211.07	211.02	211.31	212.55	211.76	211.16	211.15	211.61	212.3	211.93	210.32	212.22	212.27	211.08	212.25	212.03	212.4	210.78	210.24	212.76	210.95	212.45	212.18	213.17	212.62	211.97	212.67	211.86	213.31	209.99	211.27	210.46	212.49	212.84	211.5	210.98	211.22	213.32	210.7	212.42	210.96	212.16	212.69
213.99	212.27	212.78	212.97	212.8	212.03	212.16	211.5	211.41	212.26	211.07	213.71	212.98	212.17	213.2	212.75	211.53	212.78	211.85	211.05	213.7	211.57	213.25	212.39	212.18	213.5	212.56	212.09	212.28	212.87	211.68	213.14	213.3	210.21	210.74	211.15	213.28	212.29	212.2	212.95	211.27	211.65	210.77	212.05	212.48	211.91	213.45	212.06	212.2	213.34
206.23	208.2	207.14	207.01	208.41	207.51	209.52	206.41	206.66	206.92	207.4	207.27	208.33	207.36	208.03	208.66	206.54	207.16	207.86	207.82	208.69	208.57	208.54	206.72	207.61	207.23	206.93	206.76	209.47	209.56	209.32	206.75	207.73	207.4	207.58	207.46	208.04	208.13	209.68	208.71	208.08	207.21	207	206.27	207.66	207.76	207.66	208.33	209.24	208.4
207	209.58	209.52	209.79	208.01	209.63	208.6	209.38	209.35	208.05	208.63	210.55	208.72	207.73	208.97	212.01	209.01	209.07	210.2	209.99	207.36	209.6	206.7	209.49	208.12	209.32	210.23	209.12	208.92	209.68	208.85	208.64	208.66	209.3	210.21	207.74	208.47	210.77	209.37	209.98	208.99	207.32	209.48	209.74	209.83	209.75	208.41	208.29	210.83	210.02
213.47	211.2	211.72	210.46	211.54	212.1	213.04	212.65	213.11	210.74	211.87	212.96	210.6	210.15	212.15	211.03	211.63	211.58	211.76	211.05	212.82	210.74	210.82	213.12	211.2	210.88	211.79	211.2	210.98	209.57	209.9	211.72	211.23	210.6	211.98	210.91	211.53	210.52	211.44	211.67	212.8	210.37	213.39	212.21	211.4	210.92	210.16	210.86	212.18	212.9
203.93	205.12	204.95	207.28	203.41	204.99	204.47	205.95	204.81	204.95	204.58	206.56	204.44	206.21	205	203.2	203.38	204.29	204.1	204.36	204.42	206.56	204.95	204.42	204.45	204.86	204.8	203.2	204.98	204.47	206.73	204.8	205.06	207.89	205.85	204.56	206.12	205.5	205.12	206.48	204.63	205.52	203.56	205.89	204.8	204.29	204.29	204.52	204.79	204.99
208.63	207.94	208.34	206.32	206.68	205.73	206.95	205.01	207.46	207.34	206.61	207	207.83	206.76	206.46	206.64	207.32	209.2	208.22	206.16	209.23	207.5	205.22	205.71	208.59	208.66	208.73	207.04	206.52	208.91	208.63	207.07	208.08	207.46	208.18	207.41	208.01	208.74	208.5	207.17	207.29	207.72	208.84	208.32	208.19	206.83	209.52	208.55	206.82	207.83
212.26	211.71	210.56	213.1	211.84	210.5	211.13	212.39	210.11	210.11	211.64	211.34	211.45	211.2	209.38	211.1	209.97	211.98	211.31	213.18	210.43	210.82	209.64	213.07	211.73	213.24	212.83	211.1	212.76	210.96	210.37	211.26	209.33	210.09	211.29	209.51	210.73	211.28	211.45	210.09	213.1	211.32	212.1	211.09	212.6	212.52	210.96	211.73	210.77	210.42
204.23	205.12	202.49	206.32	203.97	203.14	204.56	202.63	203.34	204.37	205.02	201.19	203.71	203.38	203.18	203.88	204.95	202.71	202.6	204.3	204.07	203.55	202.62	204.42	204.77	202.38	204.52	204.51	203.66	206.12	204.62	205.57	205.35	203.86	203.65	204.29	203.21	204.41	203.36	205.46	202.5	202.64	204.13	204.92	202.98	205.36	203.92	202.97	203.14	205.15
202.91	203.77	201.07	203.41	203.61	203.48	202.63	203.88	204.87	202.81	202.38	203.08	203.55	202.5	202.83	202.56	202.67	204.75	202.56	203.33	203.76	202.56	203.56	202.6	203.52	203.25	202.29	202.82	202.06	202.3	203.77	203.24	202.4	204.11	201.24	204.21	204.89	202.31	203.63	204.34	202.35	202.26	204.97	203.66	202.97	203.31	201.9	203.13	204.35	202.18
203.52	202.21	202.54	202.88	204.22	203.49	203.2	203.84	204.13	202.79	203.54	204.81	205.68	203.43	202.84	203.84	205.14	203.61	204.4	204.91	202.94	201.94	203.88	204.31	203.28	203.62	204.02	203.65	203.77	202.75	204.43	203.86	204.65	204.32	204.2	202.07	203.86	202.53	202.24	204.47	204.11	204.52	203.24	204.16	203.27	202.3	202.31	203.74	204.01	204.38
212.44	211.83	210.76	212.49	213.39	213.5	211.28	212.39	211.59	213.07	213.4	214.49	213.11	212.67	211.33	211.31	211.7	210.22	212.77	211.37	213.26	212.5	212.4	211.13	211.64	211.96	211.69	211.67	211.66	213.61	211.18	212.72	212.63	211.95	210.88	212.67	211.02	212.4	213.11	212.71	212.92	212.57	213	212.21	214.17	211.86	210.47	212	211.49	211.13
213.15	211.6	211.82	211.75	211.52	211.39	211.78	210.21	211.17	211.41	212.33	211.91	211.09	212.73	210.9	210.15	211.38	211.2	212.51	212.06	212.45	211.86	211.63	210.19	211.55	212.21	212.01	211.91	210.42	210.89	212.49	209.42	208.97	211.11	213.62	212.82	212.65	211.87	212.9	210.9	212.38	210.23	210.98	211.71	211.76	211.99	213.02	212.29	211.54	211.61
211.89	210.77	211.13	211.36	212.33	210.79	211	210.83	211.72	211.35	211.94	212.34	212.46	210.83	210.72	211.84	211.67	211.21	212.4	210.96	212.6	211.18	212.62	212.11	212.41	210.29	213.6	211.86	210.57	211.84	211.48	211.68	210.26	212.6	211.25	211.76	211.8	211.42	212.4	212.66	212.35	212.9	210.83	210.43	211.72	211.33	211.17	212.61	212.36	211.03
203.11	206.21	204.37	203.68	202.85	204.4	204.46	204.35	205.33	205.89	201.46	204.36	204.8	203.85	205.66	205.05	204.77	203.84	204.89	205.46	204.39	205.33	204.23	203.59	204.46	204.76	204.93	202.88	204.2	205.88	204.37	202.75	204.27	205.3	202.08	204.77	204.02	205	204.82	205.08	205.2	204.87	204.68	205.29	205.41	204.92	204.56	204.15	203.98	203.47
199.41	200.58	199.11	199.32	198.49	198.43	198.32	199.98	198.29	199.83	199.62	200.82	199.64	200.23	199.58	197.82	198.54	199.52	200.78	199.62	199.22	199.85	199.75	199.7	199.08	200.07	200.1	199.18	198.4	199.05	199.04	199.41	199.82	198.81	199.94	198.03	197.73	198.82	199.81	199.19	200.21	199.83	198.3	198.87	200.33	199.51	198.37	199.72	200.44	197.73
198.65	198.71	200	200.33	199.77	200.59	199.4	199.58	200.21	199.34	199.94	200.73	199.85	199.47	199.47	199.33	198.59	199.2	199.12	197.73	200.18	198.96	199.12	200.22	198.99	200.64	200.27	199.57	199.72	199.35	200.53	202.15	199.9	200.34	198.86	198.98	200.3	198.59	199.3	199.24	200.26	199.15	198.35	200.22	198.71	198.32	201.72	199.61	199.8	200.45
207.66	209.82	208.75	208.13	209.1	207.96	208.02	209.18	210.48	208.56	208.39	210.13	208.93	210.69	210.52	207.12	208.88	207.45	207.63	210.46	209.74	208.76	209	208.53	208.73	207.56	209.17	209.64	207.75	208.16	208.94	208.22	207	208.9	207.97	209.9	210.66	209.98	210.02	208.95	207.77	210.04	208.99	208.84	208.81	208.54	207.8	207.02	210.11	208.85
199.28	199.54	200.13	200.2	199.03	199.89	199.91	199.7	201.06	200.86	198.94	200.9	199.41	200.88	199.08	199.72	199.49	199.69	199.62	200.48	199.56	200.12	199.66	199.9	198.45	201.77	198.96	201.26	200.44	199.56	200.8	199.21	199.33	199.79	200.08	200.37	199.19	199.62	199.64	200.05	199.72	200.03	201.41	199.49	199.99	201.24	199.73	199.03	198.51	202.43
205.12	206.06	203.37	205.39	204.21	205.8	206.67	204.81	205.2	205.83	203.78	204.74	206.74	204.41	205.11	204.37	204.85	204.13	205.92	204.4	205.15	204.62	204.89	205.1	205.35	204.41	204.56	205.62	205.1	204.16	203.97	205.11	203.92	205.25	205.5	205.87	205.45	206.36	204.09	205.1	204.07	206.74	205.82	206.49	205.81	205.42	201.89	204.57	205.22	203.77
195.83	195.61	196.54	196.29	193.38	195.21	194.42	194.38	193.93	194.78	195.27	195.7	194.42	196.8	195.97	196.54	194.94	196.84	195.54	193.63	195.84	194.9	195.97	194.95	194.93	196.4	194.39	195.55	194.57	193.68	193.75	196.36	195.56	194.48	195.96	194.19	196.34	195.98	196.58	194.99	194.22	195.44	194.29	196.77	195.08	196.06	195.55	193.64	195.72	194.49
204.77	204.3	205.64	204.37	205.05	205.1	203.03	205.78	204.71	204.95	206.72	205.53	206.43	202.66	205.01	204	205.71	205.18	204.29	204.97	205.04	205.33	203.81	205.39	206.06	205.66	203.04	203.52	205.78	204	204.56	204.64	204.2	204.59	204.13	205.96	204.07	205.16	204.64	204.15	203.81	204.86	206.65	205.36	204.91	204.18	204.79	205.64	204.47	204.61
207.92	207	207.81	208.52	206.75	208.07	205.66	208.12	206.7	207.11	207.16	208.19	206.53	208.22	208.09	206.8	208.11	207.21	207.75	207.76	207.3	207.34	206.64	208.02	206.79	208.69	209.24	207.72	207.11	206.94	208.25	207.75	208.88	206.94	207.66	207.31	207.77	207.59	207.9	207.39	207.57	208.9	207.66	206.87	206	207.84	206.5	208.65	208.19	207.49
204.58	203.44	205.4	203.98	203.54	202.98	204.17	203.74	204.82	203.6	204.34	203.94	204.11	203.12	202.48	204.31	203.69	203.1	202.59	203.13	204.25	204.51	201.24	204.38	203.14	204.25	204.61	204.7	204.98	203.76	204.5	204.09	203.26	202.34	202.47	202.84	204.31	204.78	206.14	204.25	205.33	202.71	206.23	202.92	204.1	203.27	204.78	204.51	203.67	202.22
202.76	203.87	204.4	203.91	202.46	204.46	203.04	203.36	204.93	203.79	203.7	202.67	203.83	203.92	203.41	203.7	205.04	204.27	205.74	202.31	202.86	202.84	202.57	203.78	204.24	203.87	202.74	203.64	204.25	203.11	204.11	204.22	202.34	204.36	204.02	202.84	204.77	203.55	203.59	202.35	203.86	203.91	203.43	202.67	203.61	203.31	203.96	202.06	203.37	204.24
207.53	205.78	205.99	206.52	206.75	206.58	207.21	206.95	206.29	205.86	206.86	206.64	206.64	206.94	205.93	204.67	205.14	205.38	206.75	206.1	206.93	204.63	206.25	207.45	205.94	205.13	206.75	206.23	207.88	205.75	207.14	206.71	206	205.77	205.51	206.89	206.96	207.07	205.69	204.73	205.87	205.17	204.97	206.49	206.15	206.39	207.05	206.96	206.44	206.71
208	207.54	207.65	208.53	207.21	207.02	209.09	207.26	209.13	207.91	208.34	207.68	207.15	206.88	207.83	207.85	206.72	207.49	207.11	208.37	207.79	208.76	207.59	208.42	206.52	206.36	207.71	209.33	208.41	208.17	208.31	205.5	207.6	207.44	207.35	208.16	206.18	205.1	208.4	208.4	207.85	208.36	208.23	206.88	207.88	207.8	207.84	207.47	207.69	207.25
203.12	202.14	202.53	203.7	201.95	203.28	203.36	202.69	202.7	203.26	202.74	203.25	202.36	202.96	202.6	204.04	202.69	202.99	203.23	202.22	203.13	204.37	204.5	202.29	203.05	203.68	202.73	203.2	203.39	202.54	201.62	203.04	203.41	202.1	203.45	202.88	204	204.03	202.39	203.43	201.79	203.04	203.23	202.01	202.61	202.73	202.71	202.36	202.34	202.14
206.11	205.2	205.1	207.8	206.57	205.58	205.48	207.02	208.38	205.45	204.57	205.96	205.01	206.19	206.24	205.43	207.76	206.05	206.48	205.77	205.88	205.2	205.18	207.44	206.84	205.82	207.53	206.11	205.63	205.4	206.77	207.64	206.07	207.14	207.4	206.74	205.45	205.88	207.19	205.69	206.14	205.76	205.56	207.43	207.97	206.61	207.16	207.6	206.16	205.92
207.43	209.47	208.86	208.68	207.62	208.28	208.06	205.91	209.01	206.64	205.52	207.87	207.57	206.69	208.93	206.9	207.48	208.29	208.3	207.98	208	207.72	208.45	207.47	206.62	207.75	209.16	205.22	208.97	208.13	206.98	208.39	206.89	207.15	206.23	208.23	207.78	209.63	207.3	207.88	206.43	207.62	206.41	206.87	208.58	207.59	208.97	207.03	209.09	207.72
209.5	208.6	208.33	207.65	209.19	208.74	207.84	206.79	208.61	206.32	207.79	207.71	208.17	206.37	209.29	208.72	208.79	208.17	208.15	206.31	208.45	208.55	208.18	208.65	208.41	208.28	209.86	208.6	208.67	208.63	209.15	209.06	209.9	208.58	208.05	208.88	208.98	207.7	209.17	208.82	207.22	207.24	208.45	209.68	207.84	207.87	208.4	208.88	209.21	209.47
219.06	216.67	216.88	216.69	216.58	215.87	216.46	216.87	216.59	218.04	217.3	216.09	217.42	218.18	217.46	215.73	217.07	216.25	216.96	217.76	217.49	215.46	217.69	217.67	217.22	216.72	217.91	217.94	216.15	218.9	216.9	216.39	217.37	217.64	216.38	217.67	215.4	215.8	217.27	219.38	217.04	217.27	216.8	219.04	216.12	217.18	217.42	217.6	219.58	217.31
210.78	211.38	211.98	210.53	212.9	210.7	211.71	212.05	211.78	211.27	213.08	211.75	211.24	211.39	212.65	211.01	212.35	211.42	210.59	210.65	211.03	211.99	211.74	210.4	211.13	212.76	210.49	212.24	210.89	210.58	212.62	210.64	210.35	211.19	211.9	210.7	211.2	212.2	211.67	213.05	211.79	212.2	213.69	210.81	211.64	213.57	210.37	213.16	211.25	210.83
201.23	201.96	199.77	201.34	198.87	199.37	198.47	198.96	199.51	201.78	199.75	202.61	198.04	199.34	201.72	200.36	199.94	200.25	200.8	201.59	201.45	200.7	201.19	201.63	199.21	201.47	199.84	199.54	199.84	199.25	201.08	200.49	198.19	199.77	198.92	200.61	200.23	200.92	201.44	201.04	200.25	200.24	200.46	200.83	200.28	200.6	201.29	199.44	200.69	200.95
202.97	203.63	204.39	203.15	204.98	204.38	204.69	203.74	204.39	203.12	203.63	206.07	203.99	204.14	203.98	204.07	202.82	201.85	203.44	201.93	204.19	203.65	204.13	202.51	204.47	203.23	204.01	203.08	203.72	203.77	203.68	203.51	204.28	204.81	204.4	204.06	204.89	204.07	202.82	203.09	203.76	204.07	203.88	202.53	202.14	204.2	204.56	203.38	204.86	203.03
198.75	198.54	199.88	198.24	199.35	198.6	199.37	198.64	197.93	198.96	199.28	199.02	200.85	197.97	200.03	198.06	199.9	199.37	199.73	198.47	200.92	196.26	200.63	199.63	199.84	199.16	200	199.1	200.48	200.97	200.69	200.39	197.77	197.72	198.15	199.63	200.23	198.16	198.35	198.36	199.89	199.91	198.31	198.67	198.3	199.5	200.04	198.69	199.54	200.28
216.81	217.2	217.85	220.89	216.53	217.38	217.37	216.73	219.59	217.84	218.07	218.51	216.59	219.33	219.8	219.4	217.18	218.4	217.86	216.89	216.5	218.26	219.09	216.96	218.3	216.78	218.45	216.72	216.78	216.87	217.77	217.08	219.09	218.09	218.55	217.98	218.07	217.27	217.88	218.85	217.76	218.75	216.14	217.26	218.66	217.24	217.1	217.16	218.64	217.49
210.19	208.86	208.44	207.58	209.92	209.26	208.48	208.03	208.81	208.49	208.31	208.8	208.74	208.13	208.03	208.63	208.18	209.4	210.19	209.3	209.02	209.25	209.86	207.76	209.85	209.59	209.2	208.77	209.36	209.44	209.12	210.27	210.13	207.98	208.45	209.53	209.41	208.55	209.22	209.3	209.4	208.51	206.66	210.36	210.43	208.87	207.97	207.61	208.23	208.79
218.15	218.58	217.09	217.91	216.92	218.97	217.56	218.09	217.51	217.47	218.71	217.05	218.43	219.07	216.32	217.89	217.7	218.08	219.46	216.83	218.64	218.56	217.53	218.77	218.59	217.89	218.32	218.4	217.19	216.52	217.83	217.9	218.46	215.11	218.12	217.73	216.87	216.65	217.78	217.06	217.38	218.48	218.05	216.52	219.2	218.75	217.3	218.95	217.78	218.6
204.21	204.5	204.45	204.72	203.79	203.49	203.09	206.69	204.39	203.81	202.99	201.63	204.29	203.21	203.63	204.99	202.27	205.29	203.54	203.5	202.74	203.18	203.51	204.01	203.69	203.74	203.63	203.77	204.27	202.45	203.88	203.05	203.29	204.25	204.61	203.32	203.33	203.69	204.01	204.67	205.11	204.85	202.18	203.38	204.41	204.84	203.72	202.58	203.72	203.86
198.44	199.47	197.65	199.35	197.6	199.73	200.91	199.53	199.86	200.08	200.08	199.68	199.03	199.78	199.09	199.68	199.32	200.01	199.97	200.2	198.71	199.46	201.32	199.53	199	198.9	199.34	199.59	198.8	200.92	200.1	199.76	198.53	198.68	198.87	199.51	200.5	199.1	198.86	198.57	197.51	198.74	200.2	198.25	200.42	200.09	200.13	199.22	199.57	200.34
217.3	217.3	220.17	217.49	217.98	218.62	217.42	217.85	219.11	218.11	217.17	219.28	219.76	218.22	216.55	219.19	217.71	217.49	217.99	217.18	218.12	218.35	218.86	217.37	218.88	216.39	217.77	216.61	218.29	215.93	218.02	219.12	218.01	217.8	217.27	218	218.3	217.61	218.11	219.48	217.36	217.05	218.4	217.57	217	218.69	217.31	218.64	218.24	217.96
204.47	203.16	202.13	204.3	203.81	202.87	203.01	204.44	201.45	202.96	202.99	202.56	201.15	203.41	204.13	203.35	204.4	204.03	204.8	201.84	202.51	202.99	203.11	202.78	202.63	204.17	202.98	204.2	204.46	204.21	202.92	203.99	202.1	203.3	204.51	203.71	204.49	203.98	202.55	202.34	203.49	203.87	204.53	202.63	202.23	201.44	202.57	203.16	203.63	204.45
214.03	213.49	214.38	214.25	214.2	213.61	212.73	213.26	214	215.42	214.6	213	215.59	214	213.83	213.74	212.85	214.29	213.88	214.11	214.54	215.03	213.41	213.91	212.6	214.58	213.64	214.39	214.81	213.47	215.3	214.67	213.88	212.83	214.07	215.2	214.16	212.94	215.24	213.22	212.58	214.97	214.46	214.44	213.23	213.89	213.96	213.43	213.2	213.63
218.59	217.46	217.82	217.1	218.46	217.17	218.45	216.82	218.37	217.33	217.99	217.85	217.28	217.29	217.65	216.03	217.33	217.28	215.95	218.97	216.45	218.33	218.21	218.29	216.54	218.43	217.86	218.89	217.03	217.87	217.24	217.36	217.02	218.25	217.32	216.72	215.94	218.75	218.75	219.06	217.88	219.04	218.34	217.14	218.48	217.87	217.69	218.15	216.9	217.2
211.84	209.98	212.29	212.89	211.39	211.31	211.97	209.35	210.98	212.68	210.4	212.97	210.75	210.29	212.46	211.93	212.72	211.08	212.1	210.58	212.01	211.23	212.73	211.02	210.9	211.94	211.79	212.23	210.76	211.49	212.28	211.22	211.57	212.08	211.65	211.23	210.66	213.66	212.07	210.67	209.89	210.04	212.58	212.19	212.37	212.09	213.01	212.02	213.01	212.03
202.94	203.92	202.8	201.84	203.86	200.3	204.69	202.61	203.54	203.27	203.72	204.7	203.03	201.78	202.44	201.87	203.21	202.62	202.27	202.18	200.99	202.21	203.62	201.99	203.1	201.91	204.5	202.65	202.99	203.79	203.75	203.58	202.58	204.48	203.09	203.51	203.39	202.81	203.16	203.26	202.57	202.81	201.62	201.56	203.14	204.11	204.46	203.51	202.27	204.73
202.45	203.26	201.48	201.94	202.31	204.78	200.76	202.61	202.48	202.75	202.42	202.02	202.13	203.12	201.57	202.43	201.85	202.52	202.67	202.09	202.09	200.92	201.43	202.17	202.4	202.02	202.11	203.78	203.6	204.46	203.7	204.03	202.57	202.11	200.73	202.26	203.52	202.11	202.16	204.17	203.43	201.28	201.16	203.19	202.07	202.26	204.66	204.07	202.8	202.89
211.64	211.17	211.72	211.82	210.76	213.69	212.2	210.01	211.05	212.45	212.79	211.47	212.12	212.96	212.7	212.12	211.08	212.25	211.5	212.12	212.13	211.84	211.24	211.75	210.15	212.4	210.81	211.41	212.72	212.94	212.4	212.11	212.23	211.91	211.64	211.15	213.22	212.17	212.07	212.02	211.48	211.39	211.42	212.32	210.93	210.99	212.61	211.17	212.14	211.81
207.53	208.38	208.65	207.36	206.19	207.83	206	207.08	208.34	208.2	207.88	207.14	207.3	208.78	207.63	207.62	206.76	205.94	206.41	207.23	209.01	207.06	207.37	207.7	207.71	207.84	208.04	207.22	206.25	208.24	208.18	208.33	207.14	206.73	207.69	206.14	207.66	206.71	206.86	208.69	206.76	207.29	206.71	207.68	206.57	207.71	207.96	207.57	206.78	209.76
204.95	204.93	203.74	204.62	204.04	206.34	204.16	204.59	203.6	204.41	203.65	204.65	205.1	205.62	204.75	204.64	204.28	204.77	205.69	204.71	205.67	204.28	203.8	204.77	204.86	204.28	205.97	203.5	204.01	204.19	203.72	205.61	204.86	204.81	204.6	205.16	205.31	205.34	205.58	203.88	206.17	203.88	203.12	204.93	206.1	206.46	205.94	205.25	205.81	204.54
211.88	211.27	212.83	212.06	210.61	211.36	213.19	212.54	209.81	210.91	211.29	209.95	211.34	213.63	210.74	212.16	211.11	211.08	211.51	210.8	211.94	211.73	211.37	211.29	211.73	211.82	209.84	210.96	212.57	212.18	211.72	210.96	211.02	211.72	209.92	212.11	212.01	211.44	212.05	210.76	212.63	213.54	213.67	211.12	212.27	210.55	211.11	212.17	210.94	212.02
211.32	212.18	212.95	212.41	212.52	211.59	211.92	214.04	212.49	212.15	212.28	212.98	213.2	210.13	212.67	212.05	211.94	213.6	212.04	213.53	210.3	211.28	212.36	213.91	211.91	213.87	212.03	212.38	212.76	211.71	213.71	213.26	212.05	210.84	211.3	210.42	213.84	213.16	212.75	211.17	211.4	211.24	213.37	212.64	212.91	211.71	212.37	213.6	212	213.13
207.29	207.85	208.45	207.57	207.15	205.8	208.65	207.79	207.21	206.33	206.61	207.98	207.54	209.02	207.04	207.5	208.5	209.02	208.39	209.2	209.22	208.37	209.22	207.16	207.05	207.89	207.15	207.35	207.51	208.35	209.93	207.12	208	208.57	207.14	207.68	207.42	207.87	208.54	205.83	207.46	208.95	206.77	207.55	208.02	207.11	207.34	208.43	209.13	206.19
216.6	217.26	216.27	217.76	217.93	218.1	218.78	218.1	217	216.27	216.5	217.23	215.38	215.45	216.79	216.09	216.71	217.16	217.51	216.47	216.32	216.5	217.54	217.52	215.62	216.69	216.32	217.28	217	217.09	217.05	216.41	216.5	217.22	215.85	217.05	218.52	216.95	217.4	216.86	216.25	217.95	217.64	217.77	216.08	216.26	215.5	216.63	216.42	217.48
218.65	217.82	219.19	215.99	217.26	220.45	218.54	218.31	218.76	219.96	218.24	217.26	217.43	219.34	218.2	217.14	218.25	216.63	217.33	217.82	218.4	216.21	216.42	218.38	217.31	216.51	216.64	218.17	218.04	218.6	217.45	218.13	216.54	217.23	218.29	219.02	217.83	217.9	217.71	217.7	217.21	215.64	216.49	218.47	216.67	217.49	219.95	218.11	218.28	217.49
217.39	217.09	215.5	217.42	217.79	215.99	217.76	216.95	216.63	215.1	217.25	218.1	218.41	217.15	216.43	215.2	216.15	218.03	215.25	216.58	218.47	214.88	217.31	217.07	217.53	216.65	215.1	216.79	215.89	215.51	218.07	218.37	217.5	216.1	216.56	216.39	215.82	215.93	214.88	217.87	216.38	217.52	217.29	217.43	218.36	218.53	217.26	217.18	216.5	219.09
210.78	211.66	211.31	212.43	211.43	210.97	210.88	211.97	211.43	212.44	211.71	213.42	211.48	211.34	209.65	210.35	212.49	210.18	211.24	211.34	211.54	210.96	213.47	211.81	211.11	211.15	213.66	210.85	210.09	212.03	210.97	212	211.78	211.02	211.86	211.86	212.34	212.61	212.12	212.8	210.74	212.2	211.12	210.7	212	211.52	211.64	212.46	211.09	212.11
206.6	207.3	207.96	205.36	207.21	208.56	207.52	207.07	209.29	206.56	207.96	207.73	207.87	207.29	207.9	206.51	207.96	207.18	208.44	207.35	208.06	206.87	208.63	207.61	206.25	205.78	208.67	206.85	206.78	208.17	207.56	209.84	208.11	208	208.1	209.95	209	208.17	208.84	205.73	207.95	207.06	207.59	208.13	209.14	208.84	206.95	206.76	208.53	208.49
217.5	218.83	216.18	218.89	218.91	217.25	216.27	216.94	218.73	217.91	216.72	217.77	217.68	219.24	216.55	217.85	216.87	217.62	216.67	218.88	216.55	218.07	217.07	217.57	217.25	216.43	218.16	218.62	216.97	219.24	217.97	218.31	216.95	218.51	217.95	217.48	216.98	217.97	217.45	216.7	216.4	218.77	217.83	218.56	219.53	218.59	217.03	216.44	217.14	218.75
214.15	212.01	214.62	213.81	212.42	214.77	212.53	213.5	212.75	212.43	213.18	213.96	212.62	211.42	215.06	211.01	212.54	213.44	212.42	213.25	212.67	214.07	211.77	212.17	212.77	211.28	211.86	212.5	211.83	212.93	212.04	214.04	212.96	212.22	211.36	214.05	213.53	214.46	212.59	213.05	212.62	215.48	214.34	214.43	211.93	212.39	213.7	212.7	212.74	213.98
202.82	203.37	202.48	202.84	203.4	203.52	204.07	203.32	202	204.87	203.97	203.67	203.55	202.65	203.59	204.44	204.54	204.21	204.07	204.37	202.87	203.77	204.21	202.75	204.08	203.65	203.68	204.47	202	203.89	203.27	204.38	204.4	204.35	202.63	204.14	202.1	202.49	204.51	204.49	205.49	205.24	203.67	206.19	203.77	204.8	204.6	203.54	204.02	204.33
197.5	195.29	194.65	194.86	194.79	194.68	194.64	195.64	195.5	195.12	194.28	196.36	195.49	194.85	195.32	195.02	195.93	194.07	195.15	196.1	194.55	195.85	195.1	194.35	194.57	195.51	195.21	196.53	195.41	195.21	196.07	196.2	195.06	193.94	194.65	195.3	193.31	195.06	197.13	195.28	193.49	196.1	193.86	195.22	195.06	195.46	194.2	194.13	194.54	195.35
204.43	204.84	205.36	205.35	203.05	203.99	202.64	203.55	204.06	204.26	203.38	202.63	203.44	204.47	204.9	204.84	204.18	203.7	203.8	204.74	203.65	203.28	203.66	202.43	204.98	203.62	203.73	204.27	201.98	204.96	204.57	204.37	202.67	203.44	204.48	204.71	202.99	204.16	203.08	205.11	204.36	204.38	203.25	204.55	205.09	203.62	202.53	204.9	203.76	204.44
194.19	194.93	194.67	194.81	194.07	194.83	195.58	192.99	193.94	193.84	195.13	191.34	193.07	194.35	194.23	193.98	194.77	195.48	192.84	193.61	194.39	193.38	194.48	193.18	193.94	193.29	194.93	193.83	192.99	193.4	193.71	194.13	196.32	194.35	193.95	195.24	193.11	195.24	192.91	196.9	193.83	194.03	194.36	195.18	194.53	193.05	196.74	194.52	194.78	194.9
207.48	210.24	206.76	208.24	209.37	208.25	209.06	208.79	206.84	208.9	208.45	209.7	207.99	212.47	208.82	209.64	208.21	207.92	208.91	208.55	209.14	209.26	208.83	208.11	207.32	207.4	208.31	209.72	209.26	211.21	206.41	210.06	209.72	207.23	208.08	206.72	208.6	208.16	209.72	208.97	209.18	207.6	210.79	209.13	209.55	208.16	207.8	209.35	209.46	208.53
212.93	211.53	213.4	212.91	213.32	210.95	213.12	213.19	213.66	213.2	213.64	213.35	213.28	213.92	213.6	213.18	213.56	213.62	212.9	213.47	211.06	213.17	213	213.2	213.04	212.84	212.23	212.07	211.63	212.23	212.54	211.38	214.12	214.37	212.61	213.65	213.52	213.09	211.73	213.94	213.3	212.13	213.34	212.01	212.52	213.35	212.85	213.18	213.9	214.21
203.48	204.14	204.06	202.92	203.68	204.05	203.57	203.37	202.17	203.54	203.01	204.54	204.34	204.99	202.82	205.16	204.75	203.25	204.92	203.02	203.79	204.65	203.28	203.58	203.44	203.1	203.66	204.66	203.15	203.88	203.83	204.36	201.54	205.34	203.62	204.03	204.84	203.07	201.87	204.19	203.99	203.29	204.19	203.93	203.92	204.16	204.83	204.17	203.79	204.26
202.22	203.13	203.35	203.95	202.1	203.02	202.59	203.31	203.42	203.91	204.49	202.47	204.56	202.53	203.38	203.15	203.27	204.08	203.62	201.47	202.93	203.62	202.72	204.61	202.69	202.83	203.63	202.89	203.61	203.98	202.62	202.05	203.52	203.15	203.98	202.68	204.51	202.85	203.45	201.29	202.6	202.16	204.56	205.32	203.54	205.07	201.6	202.64	205.26	202.9
199.74	200.72	199.26	196.57	199.25	201.29	200.58	199.75	200.87	201.51	201.26	199.56	198.8	200.49	201.4	201.25	199.5	200.1	201.37	200.77	199.72	200.57	200.47	201.69	201.07	199.78	200.09	200.06	201.57	198.78	201.52	199.16	199.52	199.28	200.5	201.67	200.02	199.58	200.87	201.04	201.05	200.35	199.92	198.72	200.03	200.63	201.08	201.28	200.52	200.87
204.48	204.04	205.62	204.92	202.53	203.91	205.44	205.39	205.2	204.46	204.25	205.66	204.32	205.49	204.14	203.82	206.24	205.58	203.94	204.35	202.83	203.97	203.7	202.95	204.13	204.94	203.37	204.87	205.74	205.31	203.94	202.66	203.57	204.01	206.07	204.52	203.74	203.73	202.92	204	204.15	203.53	205.27	205.27	206.98	204.38	203.18	204.73	204.13	204.81
217.63	218.04	216.01	217.73	216.18	218.48	217.59	215.24	216.92	216.4	218.19	216.82	216.17	217.5	217.5	217.43	216.09	218.17	217.4	216.2	216.88	215.36	217.89	218.03	219.03	218	216.69	215.79	217.58	216.71	217.19	216.14	216.11	217.7	216.9	216.45	216.11	215.12	215.72	218.55	215.75	218.01	215.29	216.41	216.17	216.23	216.07	214.4	216.27	216.26
213.32	213.46	211.78	213.93	212.16	212.54	211.88	212.87	213.8	212.41	211.92	213.28	212.85	212.56	212.9	211.46	214.47	214.04	214.19	213.47	213.43	212.77	212.46	212.84	213.85	213.9	212.26	214.25	213.2	213.28	212.95	211.49	213.84	212.02	213.94	214.38	211.6	213.68	212.12	212.75	213.26	211.36	213.19	212.88	212.29	212.96	214.24	213.55	211.36	212.51
207.8	206.93	208.74	207.48	206.93	206.16	206.97	206.37	208.59	206.77	206.34	207.5	207.86	207.21	206.27	208.04	209.43	206.9	208.83	207.38	208.16	207.31	206.48	207.69	208.31	207.1	207.01	207.45	207.63	207.65	207.82	208.72	207.53	206.39	207.94	207.5	207.66	208.04	208.33	207.47	208.55	208.93	208.78	206.12	207.76	206.72	208.55	208.19	208.8	207.37
193.69	193.88	193.28	193.4	194.67	195.02	193.36	191.73	195.22	194.11	193.47	191.86	194.64	194.79	194.66	193.64	194.65	192.81	194.21	195.52	192.12	193.02	194.66	193.42	194.93	195.45	195.06	195.07	193.68	193.77	195.51	193.68	193.76	194.41	194.15	193.38	193.68	193.51	193.85	193.93	191.38	194.08	193.81	195.26	192.16	193.47	196.67	194.03	192.94	196.03
199.25	199.37	199.68	200.82	200.91	200.33	200.22	200.72	199.94	200.32	200.44	199.74	200.61	199.66	200.5	199.99	201.4	199.68	200.76	200.4	200.71	199.38	200.56	199.46	200.78	200.49	199.85	200.23	199.33	200.75	201.48	200.35	200.3	200.98	200.47	201.09	200.88	201.04	202.26	198.42	199.84	199.31	200.79	199.4	199.44	201.96	200.17	201.19	198.07	200.64
207.16	207.76	207.71	209.71	208.72	208.73	207.86	208.28	209.36	207.39	207.36	207.58	209.92	208.78	207.92	206.66	208.12	209.38	208.3	207.22	209.29	209.75	208.15	210	208.6	208.33	207.7	209.01	208.43	210.1	208.46	207.74	207.44	209.8	208.95	207.8	209.4	208.94	210.56	209.32	208.79	207.35	207.84	209.09	206.48	209.74	209.57	209.55	208.33	208.4
213.74	212.73	214.37	214.26	214.38	214.38	214.24	213.15	212.65	213.17	212.15	212.87	211.41	212.32	212.64	212	213.33	213.78	213.04	213.07	212.34	212.02	214	212.9	213.45	213.41	214.39	213.62	212.83	213.54	212.36	213.81	215.26	213.86	213.36	213.25	214.31	211.83	212.3	212.29	211.94	213.57	213.9	211.62	211.05	213.04	212.94	212.5	212.72	212.4
205.91	206.46	207.47	205.99	207.2	205.23	204.13	205.08	205.73	207.47	206.78	206.74	204.35	206.55	204.5	206.33	204.47	206.15	207.19	206.16	204.6	205.08	205.45	206.95	206.41	204.02	205.73	205.86	205.87	205.92	206.52	206.81	205.38	204.85	205.38	205.02	205.92	204.78	206.25	205.36	204.61	206.61	206.98	204.82	205.24	206.32	205.92	204.61	206.16	205.96
209.25	207.47	207.6	209.29	209.16	209.28	209.99	207.32	208.69	209.53	207.71	208	209.36	208.95	207.85	209.33	208.97	209.23	209.18	208.12	206.57	209.48	207.67	208.66	208.23	209.15	208.56	208.17	209.06	208.86	208.14	208.72	208.03	209.21	209.12	208.08	207.87	209.69	207.58	206.9	207.62	207.44	206.73	210.29	207.92	208.87	209.98	208.36	207.53	208.93
208.92	208.47	209.04	208.54	209.58	208.81	209.86	209.25	207.21	208.99	209.53	210	206.88	206.82	207.02	208.88	208.07	208.87	209.38	207.83	209.59	209.56	209.32	209.3	209.46	209.04	207.42	209.02	209.82	209.39	209.28	209.4	209.29	209.81	208.48	207.51	209.25	210.06	207.92	207.92	209.54	207.77	209.14	207.81	208.51	208.68	209.83	209.01	209.74	207.72
193.69	195.43	195.5	194.99	194.1	192.81	194.85	195.36	194.8	193.37	194.02	194.66	193.19	193.92	194.76	192.5	193.56	193.48	193.59	195.78	194.02	195.3	196.34	193.05	195.64	195.1	194.52	192.55	194.05	193.83	194.54	193.91	192.64	192.06	195.33	193.33	193.54	193.04	194.73	191.16	194.84	195.3	193.84	194.05	194.92	194.68	193.67	194.01	194.12	194.15
203.17	201.95	199.98	202.9	203.45	202.37	202.24	202.4	203.9	201.66	202.81	202.36	200.83	201.48	202.14	203.24	200.26	203.02	203.72	202.59	201.75	202.59	201.07	201.59	202.91	202.63	202.08	201	202.21	201.12	201.55	202.61	201.21	204.22	202.85	200.35	200.59	202.27	201.85	202.6	202.23	203.09	201.89	202.77	202.61	201.86	201.7	201.34	202.69	201.09
209.22	209.15	206.81	207.01	208.38	206.84	207.77	209.15	207.99	205.89	208.02	206.12	208.39	209.15	206.08	207.87	207.63	209.77	207.37	207.8	207.17	206.68	208.28	207.58	208.31	208.7	207.33	207.41	208.27	207.03	207.49	207.19	207.24	207.99	208.57	207.81	206.59	207.53	209.41	209.29	207.27	207.74	208.21	207.3	207.91	208.51	207.66	210.02	209.06	208.2
206.42	208.43	207.02	207.63	207.53	207.46	208.39	207.62	208.11	207.85	208.29	210.29	208.34	206.66	208.72	210.18	207.75	208.44	207.74	206.87	208.92	208.8	209	208.6	207.29	207.53	208.24	208.68	207.59	209.17	208.65	210.19	207.67	207.48	207.98	208.77	209.45	207.64	207.58	209.83	209.33	209.29	208.25	207.88	208.08	208.27	209.09	210.18	208.95	209.04
208.98	209.48	208.43	208.7	209.16	209.37	208.73	209.92	210.97	209.09	209.77	208.82	208.68	210.66	209.31	209.75	208.06	209.8	208.77	210.66	209.52	208.38	209.59	209.76	208.64	209.52	208.1	208.41	208.68	209.38	209.75	209.05	208.17	208.01	209.5	209.02	209	209.94	208.24	210.2	208.46	209.65	208.6	210.28	210.2	209.07	207.66	208.68	210.11	209.31
212.09	212.12	210.75	212.65	211.34	211.1	210.65	211.48	211.79	213.71	211.56	211.55	211.77	212.36	211.21	212.28	211.35	210.98	212.57	210.7	210.49	211.86	211.29	211.11	210.47	209.73	210.95	211.64	211.47	212.38	211.5	210.97	211.99	210.08	211.47	211.78	211.39	212.85	212.35	210.55	210.47	211.38	212.05	212.39	209.54	212.8	211.06	212.61	210.55	211.49
209.82	211.45	210.71	209.84	210.62	210.09	211.24	209.22	209.31	210.21	209.25	211.22	210.49	209.49	208.66	209.51	209.79	208.14	208.47	209.28	209.38	209.3	209.52	207.74	209.27	209.17	209.45	209.55	208.31	209.23	210.39	208.53	209.86	208.71	209.04	209.01	209.34	207.85	209.73	210.03	209.31	211.76	211.15	208.9	207.56	209.57	208.9	210.55	208.43	208.28
208.2	207.35	209.68	209.75	208.76	209.55	209.86	206.46	208.54	208.33	209.56	208.71	208.56	207.58	208.27	208.88	207.04	208.86	207.71	208.51	208.11	208.85	207.74	207.09	208.86	209.62	208.34	208.84	208.42	209.9	207.98	209.34	208.28	209.81	208.54	207.22	208.74	209.27	208.71	208.44	208.06	208.44	209.02	208.29	208.35	208.96	207.71	208.26	208.49	208.02
203.37	203.56	203.69	204.47	203.4	205.24	202.43	203.78	203.56	204.86	202.73	203.23	202.39	202.79	204.37	203.54	202.92	204.15	202.77	205.5	204.05	201.24	204.6	203.94	203.56	204.91	204.34	202.94	202.03	204.16	203.84	203.49	204.16	203.55	202.44	205.76	204.5	204.61	204.06	203.07	203.81	202.97	203.76	202.9	203.59	202.97	203.21	201.75	203.45	204.03
194.64	195.22	195.98	195.17	195.69	196.71	194.85	196.14	195.39	195.25	196.21	195.12	194.99	195.44	195.24	194.79	195.81	195.73	196.51	193.79	195.34	194.8	196.49	194.33	195.53	194.56	194.34	194.03	195.36	194.66	196.25	195.12	194.16	194.77	193.84	195.52	196.54	195.17	195.05	194.7	196.24	196.56	195.5	196.17	197.35	194.16	195.83	194.84	194.33	194.6
203.78	205.39	204.49	205.14	203.73	203.31	204.94	202.57	205.62	205.31	205.77	204.37	204.34	204.84	204.29	204.63	204.91	206.76	206.02	204.24	204.87	203.98	204.79	203.72	204.82	204.63	204.27	204.6	205.04	206.26	204.2	206.11	205.63	203.49	203.97	204.1	204.34	204.2	204.44	204.25	205.88	204.61	204.06	206.11	205.51	205.13	205.26	204.05	205.6	205.29
202.22	202.08	203.12	202.39	201.22	199.69	203.34	202.58	200.38	203.89	201.92	202.88	201.24	202.39	202.4	202.53	201.35	200.45	201.66	202.82	204.12	203.49	202.71	203.42	201.63	202.25	201.02	204.09	202.23	201.81	203.08	203.03	201.11	202.77	202.52	202.76	201.84	201.6	201.92	201.57	202.92	201.92	201.87	201.66	202.35	201.11	202.39	202.89	201.97	201.75
198.16	198.26	200.55	200.11	199.79	201.5	198.29	199.97	198.99	199.48	199.68	200.86	200.68	199.16	199.47	198.47	200	202.28	199.05	198.89	199.52	198.28	198.36	198.63	199.58	198.66	199.47	196.99	199.85	199.15	199.58	198.46	198.13	198.78	199.16	198.82	198.14	198.05	199.87	200.98	199.79	200.03	198.84	201.01	198.5	198.31	198.94	198.13	200.79	201.83
209.72	209.83	209.63	208.51	208.86	209.68	209.35	207.77	209.7	208.82	211.23	207.61	209.25	209.84	209.77	208.72	207.5	207	207.35	207.45	207.37	209.07	208.52	207.95	207.93	209.12	209.67	208.33	208.36	208.77	209.42	207.88	209.69	208.96	208.81	208.84	208.18	207.28	208.15	209.09	208.39	208.86	209.8	208.71	209	209.79	208.55	207.32	208.04	209.02
208.33	206.36	208.46	208.33	208.64	205.9	207.83	207.94	208.49	207.33	207.98	208.41	208.27	208.07	208.85	205.98	206.8	208.48	207.57	207.9	207.84	208.09	207.16	206.79	207.3	208.71	207.71	208.01	207.69	207.23	208.27	208.15	207.11	208.65	208.48	207.28	205.98	206.75	207.42	206.94	207.96	207.72	209.5	208.55	206.36	209.83	207.57	207.66	208.14	206.81
218.34	219.39	217.46	217.42	217.2	216.14	217.16	216.57	216.39	217.65	216.46	216.33	217.51	216.29	216.87	217.71	217.71	214.94	216.8	218.77	217.07	216.35	217.16	217.91	218.89	216.86	217.43	215.66	218.7	218.28	219.91	218.09	217.87	218	218.3	217.79	216.82	216.67	215.75	220.48	218.44	219.12	217.86	217.26	218.32	217.87	216.78	217.04	216.81	218.03
212.25	212.86	213.45	212.01	210.52	212.47	211.18	211.94	212.29	212.23	212.38	211.14	210.67	212.36	210.74	210.14	210.75	211.94	212.53	212.26	210.68	210.49	211.5	211.25	213.45	210.32	212.21	210.4	211.68	212.13	211.5	210.56	210.29	212.14	210.48	212.72	209.06	210.92	211.98	211.82	211.03	211.63	211.99	211.63	212.02	210.9	209.5	211.76	211.86	211.28
204.86	203.22	204.7	202.15	201.76	202.95	204.62	203.39	203.35	204.05	202.61	203.25	201.82	202.35	202.9	204.15	201.1	203.19	204.07	203.67	202.66	204.22	203.64	204.41	202.69	203.1	202.54	202.72	203.72	202.09	204.81	201.89	203.79	202.9	203.88	202.47	202.86	201.52	202.44	204.04	203.53	204.83	203.25	202.3	203	204.11	202.85	202.8	203.58	202.61
208.53	208.04	208.18	207.91	209.11	209.35	209.17	208.2	209.68	209.54	208.43	208.35	208.69	206.97	210.42	210.26	208.76	212.07	208.83	208.52	208.59	208.62	208.15	209.52	208.83	207.87	209.03	208.86	208.95	209.02	209.71	208.41	209.4	209.59	208.8	208.59	208.81	209.29	209.98	207.98	209.62	209.29	208.6	208.81	208.54	208.98	209.41	207.52	208.38	208.39
212.28	210.19	210.69	211.59	213.16	212.16	210.44	212	211.25	211.72	210.85	210.67	213.53	210.61	211.39	211.71	211.91	212.27	211.73	212.31	212.44	211.97	210.95	210.57	210.46	211.01	210.21	211.71	211.09	211.04	211.82	212.36	212.77	210.43	211.57	211.7	210.38	210.98	211.45	210.81	210.19	211.46	211.41	211.68	211.25	211.18	212.8	211.73	211.57	209.07
205.11	204.22	204.6	204.09	204.89	205.06	205.2	205.5	205.48	203.11	203.5	205.11	204.94	204.83	203.26	203.72	203.49	204.59	203.96	203.14	205.84	205.25	203.8	205.86	203.82	203.52	204.38	203.92	204.77	204.41	204.3	205.55	205.02	205.5	203.87	203.9	203.2	204.84	206.36	205	204.62	204.65	204.54	204.57	204.1	205.06	205.39	204.82	204.54	204.17
194.47	194.12	192.68	194.42	195.48	194.39	194.39	194.37	195.55	195.31	194.67	194.5	196.84	195.54	194.13	194.86	196.4	195.52	194.55	194.38	195.63	194.3	192.75	195.71	195.3	194.79	194.09	195.43	194.22	194.97	195.76	196	194.73	195.24	193.03	195.31	195.12	196.26	196.43	197.06	195.15	196.19	196.04	194.38	196.03	196.79	196.3	196.47	194.72	195.07
212.37	211.66	212.85	212	212.85	211.57	212.13	210.99	212.17	209.89	211.56	210.57	210.83	211.1	213.83	212.29	212.85	213.13	212.86	212.61	212.38	212.89	212.12	212.49	212.2	212.17	209.94	211.99	210.88	212.31	210.35	210.72	210.64	212.57	209.71	210.81	213.39	211.8	211.64	213.38	210.74	211.81	209.99	213.61	211.74	212.09	212.64	210.65	210.51	211.51
198.66	198.4	197.9	200.29	197.86	198.6	198.61	197.14	198.28	198.01	199.06	197.59	195.83	199.45	199.16	198.64	197.91	199.76	198.27	199.38	199.4	199.03	198.31	198.71	197.89	198.59	198.25	199.21	198.79	196.64	200.85	198.36	197.49	198.66	197.77	198.1	198.38	198.01	197.33	197.82	197.15	199.21	196.37	198.77	198.94	196.45	199.52	198.61	198.92	197.87
197.92	199.07	199.21	197.78	198.84	199.3	199.79	199.92	197.64	198.3	197.54	197.83	198.62	198.56	198.54	197.62	200.1	197.94	198.53	197.54	198.47	197.67	196.95	197.73	196.81	198.74	199.17	198.99	198.42	198.68	199.97	198.97	199.45	198.25	198.48	198.15	197.81	198.76	198.47	197.81	198.16	198.06	198.6	198.88	196.88	197.87	198.22	198.82	198.49	199.68
209.06	209.31	208.37	208.77	209	207.63	208.95	209.66	208.39	210.96	208.27	208.32	206.92	208.39	209.22	209.57	208.15	208.95	209.02	208.32	207.11	209.52	210.82	209.44	208.67	209.26	207.61	209.26	208.99	209.13	207.93	208.59	208.81	209.21	208.33	209.54	208.67	208.38	207.49	207.61	209.12	208.48	209.63	209.51	209.2	209.17	208.69	208.61	208.34	207.68
201.64	201.85	204.77	203.41	203.47	202.13	201.76	202.74	201.31	202.35	201.74	200.98	202.03	202.47	201.86	200.6	201.78	201.91	202.96	204.31	202.44	201.52	202.04	203.26	201.98	203.4	201.1	202.35	202.5	202.26	202.46	201.73	203.33	202.16	203.54	203.29	202.09	201.87	202.14	202.5	202.05	202.1	201.83	203.03	201.23	200.87	202.42	202.82	202.19	202.96
207.91	207.81	207.31	208.01	207.38	208.98	207.58	208.53	208.39	207.39	208.78	208.41	207.06	207.12	205.42	206.88	206.87	207.93	209	207.54	208.63	209.28	208.35	208.19	207.53	208.69	206.06	208.13	207.86	206.46	208.2	208.33	206.5	208.27	207.87	208.59	208.6	208.47	208.52	206.86	207.78	208.65	207.68	206.7	209.03	207.6	207.7	208.87	206.88	208.37
203.16	201.39	201.36	201.88	203.18	203.05	202.41	203.42	204.48	202.49	203.56	202.23	202.6	204.23	203.47	203.4	203.23	201.52	203.1	203.23	203.23	203.07	204.2	203.87	203.41	204.99	203.76	202.01	202.94	203.12	202.1	203.49	203.55	204.32	203.14	204.6	203.42	203.33	201.28	201.75	201.84	203.88	205.99	203.36	201.44	202.5	202.93	202.9	202.03	203.04
210.22	212	211.82	211.14	212.31	211.46	211.98	212.4	211.49	212.65	211.63	211.96	212.77	211.68	211.68	212.55	212.38	212.01	211.2	212.52	211.75	214.63	212.48	210.19	211.61	212.45	210.14	211.98	210.67	213.78	212.66	211.61	210.91	211.85	210.67	211.8	211.18	213.43	210.32	211.96	212.75	211.92	212	212.55	213.65	212.78	211.24	212.47	213.94	212.1
210.34	209.19	207.63	207.16	208.66	208.68	207.66	208.81	209.43	206.35	207.53	208.46	207.74	209.31	209.03	209.91	209.03	210.83	207.99	210	206.53	209.63	208.82	207.72	210.73	206.8	209.04	207.86	208.6	209.96	209.4	208.03	206.3	208.98	210.23	205.69	208.83	208.86	208.36	207.7	208.13	207.6	209.34	208.87	209.24	208.89	208.42	208.93	208.43	209.47
208.69	209.93	207.2	208.32	208.84	207.72	208.21	208.35	209.11	208.21	209.48	207.93	209.01	208.52	210.68	208.43	207.68	208.48	209.15	208.85	209.09	207.68	207.69	207.77	208.15	210.04	207.6	207.64	208.63	208.18	209.76	209.33	210.82	209.39	208.62	208.15	209.1	208.04	208.63	208.92	207.89	208.31	207.59	208.26	208.68	209.08	208.54	209.81	208.51	207.45
204.98	203.97	205.13	204.38	205.48	205.45	205.19	206.37	204.59	204.8	204.5	206.15	204.63	204.76	203.6	204.87	204.34	203.91	205.61	204.86	205.75	205.7	205.44	204.47	205.09	204.19	205.86	204.71	204.52	204.75	204.33	205.32	205.24	203.6	204.87	205.5	204.33	204.35	205.24	204.86	204.41	204.71	204.51	201.74	205	205.53	206.3	204.43	204.63	204.88
202.81	204.63	204.4	203.45	204.64	203.77	203.23	203.84	203.14	204.45	203.8	202.6	204.86	204.04	204.32	203.99	204.24	202.69	203.31	205.08	204.44	203.56	204.26	204.01	203.16	204.19	202.87	202.59	202.71	203	204.31	203.75	203.92	206.28	201.76	202.68	203.68	203.12	203.2	203.08	203.24	204.2	203.93	204.6	204.92	204.85	203.12	202.84	204.28	203.32
211.37	211.8	210.48	211.25	211.05	214.23	212.29	210.97	211.99	211.25	210.14	213.18	211.52	212.05	211.4	211.62	211.64	211.02	213.04	212.98	213.07	211.66	210.74	211.81	211.39	212.4	212.01	210.54	211.73	212.8	213.51	211.33	211.78	210.97	211.74	211.55	212.8	210.92	214.36	211.94	210.17	211.54	212.44	212.98	211.11	211.81	212.41	213.12	211.5	211.66
202.69	203.67	204	202.39	203.44	202.27	205.26	201.89	202.71	203.18	203.43	202.75	203.68	202.25	203.21	202.26	203.52	203.47	204.65	203.54	203.04	202.78	201.89	204.5	203.43	203.77	203.5	204.56	203.63	204.08	203.69	201.93	202.75	204.99	201.57	202.94	202.81	202.71	202.63	202.76	200.96	205.11	205.49	203.27	202.88	203.31	203.68	204.71	203.5	203.39
218.7	218.31	217.37	217.78	218.34	218.08	218.61	218.28	217.28	218.4	217.32	218.48	219.24	218.31	217.85	218.18	217.92	219.36	218.36	217.26	216.87	216.92	216.6	217.53	217.78	217.47	217.86	218.47	217.34	219.68	216.16	218.29	217.47	216.89	218.42	217.16	217.2	215.78	218.09	219.93	218.94	218.14	218.22	217.71	218.11	218.47	218.61	219.02	216.85	218.83
212.6	211.29	210.87	212.27	210.37	212.65	212.15	212.5	212.41	211.9	211.05	211.68	212.71	211.77	211.62	211.9	210.97	212.44	210.93	210.71	211.32	210.02	211.24	210.86	212.1	211.69	210.64	210.84	211.55	213.5	212.77	211.21	211.44	211.95	211.08	212.75	211.02	211.52	212.78	211.25	212.12	212.07	212.62	212.49	210.59	211.08	211.38	213.46	212.82	211.84
212.27	211.59	211.89	212.64	212.97	213.5	212.27	212.56	212.03	212.78	211.97	211.59	210.89	211.37	212.04	210.43	212.33	211.78	210.86	210.31	211.92	211.58	210.27	211.92	212.84	211.05	211.64	211.38	211.33	211.64	212.7	211.32	211.22	211.2	211.83	211.55	211.3	212.66	211.42	211.85	210.66	211.22	213.1	212.93	211.7	212.76	211.78	211.19	211.92	211.82
199.02	198	197.94	197.26	198.46	196.12	197.37	197.89	197.94	197.39	198.13	197.38	197.96	198.32	199.38	198.06	198.98	198.09	197.22	198.8	198.7	197.59	198.76	199.38	198.98	197.42	197.95	198.61	198.92	198.71	197.17	198.52	198.36	198.48	199.24	196.01	197.34	198.85	196.83	198.28	198.07	197.62	198.41	197.89	198.15	196.92	196.07	198.69	198.11	199.04
211.82	210.6	213.03	211.95	211.42	212.85	212.04	210.39	212.78	210.73	212.84	212.18	212.74	211.7	210.48	211.48	210.48	212.42	210.41	210.61	211.99	212.86	213.12	211.82	212.37	211.64	211.95	211.12	211.98	211.54	212.55	212.95	211.78	211.68	211.16	211.58	212.45	212.12	211.26	210.92	210.61	211.05	212.26	210.5	209.88	212.75	211.5	210.86	212.6	210.72
208.8	208.09	208.79	208.82	207.48	208.88	208.58	210	207.34	209.19	209.09	209.6	208.69	208.43	207.91	208.82	208.21	209.09	207.75	208.71	208.48	209.88	209.23	206.95	209.48	209.6	209.7	210.28	209.1	208.11	209.17	208.27	209.49	209.52	207.91	208.91	208.4	207.77	208.9	207.41	208.36	209.24	207.84	208.83	210.23	209	209.31	207.58	206.76	207.74
217.59	216.94	217.51	216.81	215.88	218.31	216.28	217.76	216.97	216.73	215.97	216.36	217.7	217.31	216.91	214.94	215.85	216.55	217.01	216.75	218.32	217.44	217.01	217.24	215.93	215.97	216.87	215.79	218.73	214.84	215.97	216.89	217.74	216.15	218.08	218	216.97	217.24	216.74	216.69	216.48	216.72	218.73	217.94	217.7	215.93	217.93	217.17	217.42	216.8
204.56	203.05	204.71	204.83	204.54	204.4	205.67	204.05	204.25	205.36	204.98	204.41	203.26	204.85	204.17	204.08	205.4	203.41	205.67	204.62	204.11	204.53	205.16	203.82	204	205.65	205.19	204.74	205.01	204.96	205.4	204.36	205.54	204.37	205.5	204.49	205.53	205.23	204.98	206.66	204.12	205.41	205.97	204.31	206.5	205.46	204.59	205.57	205.76	204.94
211.93	212.34	212.88	211.83	213.43	209.62	209.82	210.6	209.89	211.05	211.95	211.23	212.77	210.35	210.59	211.75	210.98	211.88	211.45	211.66	211.1	211.74	212.23	210.57	212.19	209.8	209.87	210.92	212.12	211.71	211.46	211.58	211.58	212.1	211.01	211.73	212.24	210.26	211.23	211.93	212.79	211.28	212.06	213.23	212.79	211.24	210.17	211.97	211.12	210.06
208.84	206.98	208.49	207.6	207.6	207.34	209.02	208.9	209.63	207	210.49	207.66	207.84	208.85	208.46	209.96	209.35	208.44	208.81	208.54	208.76	206.78	208.94	208.59	208.66	208.56	206.81	207.74	209.24	208.68	209.41	208.03	208.85	207.89	210.1	208.05	210.66	208.5	207.52	207.26	208.87	208.03	208.01	209.87	210.3	209.02	208.43	207.52	208.64	208.87
205.68	205.44	206.18	203.61	205.06	205.12	207.43	206.28	206.24	206.46	206.89	206.02	206.09	205.95	204.84	207.53	206.84	206.27	205.71	205.91	206.5	206.95	208.23	203.53	205.16	204.42	205.55	206	205.11	204.88	205.02	204.81	206.31	206.13	205.36	205.1	204.25	206.27	204.68	205.17	204.34	206.48	205.64	205.83	205.32	203.88	205.09	204.89	204.37	205.08
208.9	206.29	207.29	208.85	206.86	205.92	207.54	207.88	207.43	208.77	207.64	206.74	205.74	207.08	208.37	209.41	208.99	207.83	209.06	206.75	207.13	208.84	207.53	208.42	206.78	208.7	209.55	209.96	207.59	209.99	209.03	207.75	207.45	208.17	206.71	206.87	207.67	206.78	207.42	207.45	208.77	206.46	206.68	207.56	207.84	207.28	208.32	207.92	207.98	208.24
203.33	202.5	202.94	203.24	202.29	201.08	202.19	202.13	202.4	201.88	203.31	202.84	202.55	203.65	203.97	202.27	203.53	202.35	201.55	202.94	202.49	203.33	204.37	203.29	202.65	202.92	201.88	202.91	203.35	203.65	204.9	205.25	201.66	203.25	202.84	202.74	202.3	201.44	201.79	203.18	204.81	202.18	203.41	203.69	203.38	201.76	203.73	202.75	203	201.86
211.32	211.74	213.75	211.8	211.45	210.85	212.36	212.34	210.07	211.75	211.38	211.88	212.13	211.51	212.1	210.88	212.22	212.18	212.38	210.62	212.2	210.55	212.84	211.57	212.12	210.75	211.06	212.34	210.87	212.04	209.97	211.74	211.84	210.97	211.7	211.42	213.05	211.99	209.61	211.07	212.18	213.01	211.6	210.54	209.88	211.24	212.34	212.19	211.99	211.46
203.71	203.54	203.77	204.04	203.45	206.98	203.22	202.05	203.98	204.72	204.24	203.42	203.35	202.7	203.04	202.96	203.98	202.7	202.89	202.47	204.43	203.24	204.41	202.75	202.96	204.45	204.64	203.48	203.69	203.16	203.74	203.52	202.02	204.15	203.34	203.56	203.92	203.61	203.21	204.48	203.96	203.17	201.71	202.87	203.07	203.21	203.87	204.25	203.24	204.16
218.63	216.75	215.97	216.31	216.68	217.58	216.59	215.48	215.53	215.92	217.64	216.59	217.47	216.94	217.59	217.24	217.52	215.3	216.83	216.71	218.2	218.17	217.82	217.6	215.48	216.83	215.87	217.38	218.51	218.16	215.04	217.19	216.71	217.3	218.51	216.68	215.22	216.93	215.85	216.05	217.3	215.23	217.35	217.77	216.42	217	217.91	218.03	216.74	217.01
206.57	203.19	203.51	205.6	206.27	205.76	205.68	206.76	205.39	206.3	205.51	205.11	206.15	205.81	206.63	205.02	204.64	205.8	205.2	206.07	206.82	203.98	207.8	205.55	205.53	206.79	206.8	204.6	205.83	205.38	204.72	205.06	207.15	206.66	205.33	207.03	203.62	205.06	204.96	206.61	204.48	205.62	205.54	206.53	207.08	204.01	204.83	204.4	206.22	206.67
212.22	211.03	211.73	212.54	211.43	211.18	211.52	210.75	212.15	211.29	210.71	212.24	210.08	209.79	211.03	210.97	212.25	210.74	211.85	211.84	212.32	211.11	211.11	210.96	211.89	211.2	211.81	212.16	212.08	212.53	212.11	211.09	213.1	211.71	212.19	212.65	211.36	212.09	212.09	211.86	210.51	210.17	211.74	210.64	211.62	211.77	211.35	211.32	211.69	212.87
217.68	217.93	218.46	217.87	217.6	218.64	218.39	217.44	217.39	216.82	218.35	218.85	216.79	216.97	217.34	218.08	217.64	218.03	215.56	217.73	217.79	219.02	218.85	217.39	217.31	216.61	218.7	216.85	218.33	217.86	218.64	216.12	217.25	219.08	217.61	218.83	216.85	218.32	217.33	218.56	217.26	216.67	217.08	217.97	218.14	216.13	217.41	217.27	219.08	216.34
207.23	204.56	207.86	207	205.85	204.73	207.11	205.97	205.94	204.47	207.42	207.08	205.89	206.67	205.77	204.69	206.69	206.7	207.4	206.98	206.35	207.72	206.65	207.57	206.79	206.91	207.02	205.53	206.62	206.6	206.86	206.13	207.58	206.85	204.22	204.95	208.17	207.46	206.11	207.5	205.27	206.39	206.49	207.58	206.41	205.83	207.06	205.41	205.59	205.73
200.83	200.46	199.82	198.92	198.79	200.15	199.15	200.21	198.84	199.54	199.52	198.8	198.94	199.44	200.43	198.96	201.41	199.11	198.87	198.25	199.27	198.09	199.37	198.08	200.18	199.1	199.43	199.27	199.79	199.37	198.46	197.71	198.86	199.27	200.15	201.11	200.27	199.13	199.76	200.48	200.09	200.4	199.18	200.19	199.42	200.38	200.58	199.57	199.45	199.64
198.41	201.38	199.19	199.28	201.55	201.64	200.06	200.28	199.88	201.15	200.11	198.16	199.56	199.94	199.02	200.39	200.47	199.95	201.33	199.12	199.62	200.69	198.92	201.2	200.24	200.9	200.44	198.81	199.12	199.76	200.36	201.78	200.84	200.46	201.37	199.53	200.08	199.15	200.37	201.07	200.38	199.25	200.83	200.77	199.75	202.73	201.19	201.25	200.12	198.74
203.14	203.46	204.08	202.63	204.21	201.94	204.14	203.81	202.91	204.3	202.78	202.6	203.23	204.06	203.67	203.7	205.58	202.44	202.34	202.35	204.96	203.99	203.53	203.99	202.61	202.57	204.61	202.7	202.61	202.52	203.04	203.56	204.28	203.13	204.26	202.37	203.22	205.31	202.77	203.9	202.46	201.01	203.58	204.86	204.45	202.61	204.47	203.63	203.81	203.57
206.03	207.31	206.56	206.86	206.5	206.33	206.63	206.18	205.81	206.29	206.59	206.55	205.8	205.01	208.27	206.75	205.93	206.98	207.47	208.5	205.87	207.34	207.89	207.7	204.72	206.18	205.55	207.33	205.79	206.08	207.35	206.89	206.39	204.91	206.96	205.36	206.49	206.41	205.71	206.53	206.39	207.15	209.38	207.79	208.15	206.7	203.78	205.89	205.84	206.77
209.54	208.74	209.52	209	208.41	208.17	208.78	207.33	207.09	207.54	209.39	208.39	208.59	206.84	208.94	208.46	208.27	208.22	207.65	209.16	207.1	206.91	207.88	208.84	208.94	209.31	208.14	209.2	207.94	208.7	208.81	207.88	208.4	209.4	207.77	208.18	208	207.16	211.37	209.5	207.61	207.87	209.87	209.92	208.4	208.81	208.98	208.45	207.54	207.71
200.09	200.88	197.92	198.35	199.86	198.7	199.31	199.2	199.22	199.58	199.16	199.16	198.77	199.79	199.45	198.89	200.15	198.59	199.67	200.2	198.63	199.65	200.09	200.66	199.74	198.42	199.96	197.94	198.68	199.45	198.83	198.7	198.11	199.42	198.03	199.12	201.23	199.9	199.83	199.66	198.86	199.17	199.33	200.25	200.09	199.58	199.03	199.8	199.71	199.96
209.64	208.06	209	208.64	208.42	209.5	208.43	208.42	208.55	209.64	208.17	207.9	208.7	207.97	208.11	206.48	208.87	208.27	209.05	207.33	209.42	206.97	210.03	208.6	207.49	208	209.69	210.51	209.56	208.44	209.45	208.73	209.31	208.7	209.26	207.91	209.21	208.28	209.46	208.34	206.68	207.61	209.48	209.71	208.38	210.05	209.23	209.54	211.91	206.87
205.66	205.34	204.58	204.73	206.33	205.63	205.32	203.9	205.67	206.95	205.99	204.66	205.27	204.58	204.92	207.24	205.16	207.24	205.98	205.53	206.96	205.18	205.42	205.81	205.41	204.83	207.11	205.68	207.31	205.75	207.07	204.38	206.09	204.51	206.15	206.33	205.17	205.22	203.38	205.85	205.41	205.32	205.06	206.37	206.72	205.25	206.63	205.75	203.86	205.27
208.79	207.2	208.64	208.66	208.37	210.11	209.06	207.31	208.36	208.2	210.52	208.21	209.4	209.43	205.51	208.65	209.53	208.22	208.1	208.8	208.33	208.25	208.77	208.46	207.41	209.12	207.53	208.12	206.76	208.71	210.44	207.61	209.03	208.82	208.21	207.61	207.29	208.18	208.53	207.86	207.68	207.05	208.52	209.64	207.81	208.04	208.9	208.92	206.65	207.84
211.27	210.75	212.11	212.2	210.75	210.65	211.89	212.04	211.21	211.09	211.64	212.52	212.33	211.62	212.72	211.67	211.02	211.79	211.26	212.12	210.87	211.83	211.35	211.49	210.97	211.46	211.5	213.26	212.1	210.97	211.8	211.33	213.17	210.83	211.47	212.7	211.68	212.72	212.17	210.58	211.58	211.57	209	212.58	212.1	211.39	210.89	211.32	212.12	211.06
195.44	192.79	193.55	194.56	194.47	194.76	193.55	196.02	192.9	194.68	193.29	193.81	192.2	194.87	194.68	193.65	193.33	195.17	195.79	192.64	194.35	195.79	194.34	192.97	194.15	192.85	193.21	193.7	194.1	194.38	194.88	193.77	195.24	194.19	195.09	195.38	195.22	193.28	195.9	193.46	193.54	194.4	193.21	193.99	194.88	196.03	195.2	195.1	192.44	195.02
209.75	208.66	209.25	209.93	208	208.8	210.85	210.11	208.81	208.94	208.36	208.31	209.04	208.1	207.54	207.38	206.81	208.81	208.4	208	207.2	210.27	208.82	207.74	208.79	208.75	209.93	208.57	210.29	208.65	208.89	207.42	209.53	208.67	208.48	208.15	207.9	208.59	208.49	210.22	207.22	209.24	208.56	208.61	207.49	208.68	207.93	210.99	208.68	209.52
201.27	199.99	200.24	201.18	199.46	200.12	202.56	200.41	200.12	199.67	201.2	200.38	200.3	199.34	198.57	199.54	199.65	201.41	201.17	201.81	200.93	200.22	199.84	200.13	201.35	200.49	202.18	199.93	201.09	199.21	200.03	200.66	200.54	199.79	201.08	201.19	199.84	198.59	199.82	200.24	201	201.51	200.75	200.78	199.66	200.57	201.7	201.36	198.82	201.21
208.77	209.53	207.5	209.5	208.19	207.31	208.33	208.74	207.59	206.65	209.67	209.58	208.77	208.57	207.84	208.31	208.21	211.18	210.44	207.39	208.84	207.8	209.93	207.85	209.18	207.83	208.06	208.64	209.37	207.97	209.41	208.73	209.62	208.2	209.05	207.36	209.04	209.19	209.73	209.63	208.14	207.56	209.04	208.67	206.15	209.73	208.76	209.29	207.44	206.93
211.12	212.34	212.73	210.98	211.52	211.28	212.85	211.7	212.51	213.05	211.98	212.73	210.55	211.81	211.51	211.83	211.4	211.35	212.03	211.88	212.17	210.24	212.56	211.4	211.59	211.28	211.49	210.88	211.62	212.16	212.29	212.13	212.44	212.36	210.93	212.78	212.93	211.43	213.05	211.29	211.9	212.59	212.37	211.32	212.07	212.66	211.63	210.77	211.98	213.62
199.16	197.76	198.72	198.44	198.41	198.09	199.92	198.98	197.2	197.51	199.02	197.12	198.46	198.03	196.52	198.49	198.63	197.18	196.76	198.42	198.89	198.55	199.76	199.94	200.62	197.64	198.98	198.5	198.79	198.54	199.61	197.92	197.86	198.56	196.82	199.88	196.9	198.57	198.51	197.7	198.2	197.07	198.13	198.65	198.12	199.28	198.48	199.92	198.93	198.58
198.22	200.5	201.78	199.79	200.36	197.78	199.43	199.27	199.17	200.53	200.03	199.43	199.79	199.56	198.79	197.99	199.1	199.4	198.84	200.2	199.19	199.06	200	198.78	199.79	199.34	198.13	199.35	198.8	200.72	199.57	199.02	197.96	198.1	199.44	198.5	199.46	199.28	199.63	199.27	199.19	200.13	198.07	197.83	199.01	198.25	199.83	201.07	199.66	201.14
203.96	204.38	203.38	202.68	204.37	202.5	205.21	203.88	204.53	202.82	205.2	204.55	204.37	203.73	203.74	203.67	204.2	203.58	203.29	205.2	205.66	205.05	205.12	203.94	202.5	203.76	204.22	203.11	202.56	203.67	204.64	203.72	204.49	203.23	203.65	203.38	202.85	205.37	204.99	203.73	205.1	203.04	204.37	203.76	204.44	203.92	202.27	205.12	203.76	204.09
204.03	202.84	204.97	203.75	203.89	204.18	203.41	204.07	203.7	203.3	204.43	203.72	204.75	205.86	204.63	203.27	202.03	201.39	202.47	202.87	202.09	203.12	201.85	203.5	204.5	203.98	203.02	203.69	202.88	203.55	204.17	203.33	202.7	204.34	203.19	203.12	203.6	202.74	205.01	203.67	202.02	203.53	204.86	204.87	202.42	203.14	203.96	203.61	205.17	203.58
213.4	212.62	212.96	214.34	212.78	213.31	212.7	214.45	214.22	214.63	213.28	212.94	214.84	214.37	211.92	213.43	213.71	212.65	213.48	214.03	213.4	212.16	214.66	214.65	214.04	213.42	212.26	213.94	214.37	213.13	213.77	211.95	212.98	214.19	213.1	213.36	214.96	214.13	214.14	214.5	213.21	212.35	214.09	215.08	214.02	212.81	213.97	213.45	213.49	213.3
209.35	207.86	207.81	208.31	209.73	207.61	210.17	208.43	208.07	209.7	209.53	208.77	208.85	209.33	209.1	209.01	207.77	209.84	207.78	207.93	208.86	211.87	209.37	207.19	206.91	209.57	206.88	208.56	209.7	208.89	210.17	210.07	208.79	208.46	210.08	208.22	209.53	209.08	208.22	208.58	208.76	208.31	209.24	207.8	208.95	208.57	209.54	207.77	208.32	208.11
208.4	205.88	207.03	207.56	207.13	208.83	206.27	207.29	208.78	207.73	206.96	207.53	208.04	208.03	209.12	207.21	207.48	206.95	207.56	206.62	207.85	208.38	206.73	207.47	207.59	207.62	206.86	206.52	207.32	207.84	208.1	206.18	206.17	207.43	208.33	208.27	208.51	207.42	210.1	207.62	207.28	207.51	208.82	208.02	207.29	206.55	207.58	207.89	206.42	208.24
217.39	217.74	217.62	216.8	217.77	215.97	218.14	216.56	218.66	218.87	215.89	216.83	215.28	218.24	217.72	218.17	218.32	216.87	217.09	219.4	215.07	216.55	217.38	217.08	216.02	218.28	217.83	217.74	215.19	217.2	216.26	217.18	217.02	217.88	216.48	217.52	216.4	216.64	217.17	217.75	218.53	216.6	216.2	216.91	216.67	216.19	217.82	215.67	214.66	217.7
206.87	204.72	205.43	205.71	205.2	205.17	207.46	206.7	205.72	205.64	206.89	206.65	205.57	204.48	207.49	206.84	206.52	205.43	205.52	207.35	205.15	206.63	206.86	204.77	206.19	207.19	207.83	205.36	205.97	207.22	206.56	207.04	207.03	206.98	206.08	205.63	205.79	205.12	206.41	205.22	205.95	205.94	204.84	206.52	206.99	206.48	206.73	206.85	206.42	206.95
200.68	200.73	198.72	199.11	200.45	199.82	197.94	198.1	199.65	198.73	200.35	199.63	200.39	200.1	199.98	199.51	199.54	200.62	198.72	200.36	199.04	198.95	200.34	200.55	200.15	198.32	199.89	198.59	200.56	199.59	197.94	199.6	199.9	201.48	199.16	199.2	199.93	201.73	199.13	200.44	199.49	200.41	198.98	200.3	198.73	201.22	199.27	201.93	198.21	199.03
209.41	207.46	208.23	209.03	207.83	207.58	206.64	207.29	206.64	208.36	206.32	209.39	207.27	208.86	208.23	206.35	207.51	206.83	208.51	207.62	206.46	206.31	207.73	207.15	206.26	208.53	207.66	208.34	210.18	207.46	207.5	206.89	208.71	208.95	206.86	207.37	206.99	207.28	206.51	207.32	207.42	207.11	208.53	206.03	207.3	207.27	208.43	207.75	207.59	207.52
209.28	210.16	208.54	208.57	208.02	209.57	207.87	207.83	207.89	206.76	208.11	209	209.83	209.13	207.67	207.36	208.33	207.74	208.76	207.29	209.87	209.56	208.55	209.26	208.89	208.68	209.57	208.3	210.1	208.69	209.18	208.58	207.96	207.86	208.55	208.33	208.02	208.45	207.85	207.9	208.44	208.34	208.91	208.34	208.14	208.38	209.63	208.31	207.44	208.32
201.38	201.41	200.94	199.4	199.74	200.18	200.87	198.85	200.05	200.96	201.48	201.55	199.86	200.06	200.84	200.77	200.21	200.44	201.55	200.96	200.52	201.01	198.8	201.18	200.98	198.7	203.27	200.08	198.75	201.82	201.59	199.69	200.73	200.68	200.05	202.17	199.08	199.5	200.9	200.1	200.1	201.32	200.13	201.04	200.06	199.41	200.95	200.11	200.56	199.9
199.44	198.62	199.95	199.83	201.07	200.49	197.42	199.85	199.7	198.38	200.91	200.06	199.45	199.94	199.57	199.82	198.83	199.23	201.04	200.6	199.44	200.06	199.13	199.74	201.05	199.66	200.73	200.43	199.88	199.79	200.1	200.58	199.61	201.1	199.72	200.66	198.55	200.21	199.6	198.9	199.61	199.02	196.78	200.91	199.31	198.26	199.98	199.94	199.51	200.51
200.39	201.38	201.7	199.75	201.06	199.66	201.08	202.34	200.86	200.67	202.36	201.47	200.11	200.29	201.42	202.22	200.94	201.09	201.31	200.9	200.42	201.77	202.43	200.8	198.8	199.91	200.48	200.08	200.31	200.71	202.64	199.83	202.1	202.04	200.12	200.83	202.13	200.17	201.56	199.95	199.32	201.87	200.05	201.37	200.07	200.26	202.44	201.96	201.17	202.56
208.65	210.24	209.4	208.85	209.73	209.81	210.73	209.78	208.98	208.6	209.91	208.64	209.19	208.61	210.43	210.52	210.14	208.94	209.68	208.25	210.49	209.67	209.04	211.15	210.97	209.43	209.32	211.03	209.38	210.06	208.65	209.14	210.02	208.58	210.58	210.67	209.34	210.35	210.53	209.45	209.21	209.7	210.06	210.23	207.76	208.06	210.86	209.94	210.32	209.41
208.76	208.18	207.17	207.2	207.87	207.88	208.41	208.36	208.42	208.75	207.53	208.32	207.7	208.41	208.28	209.45	207.78	207.31	207.06	209.13	208.73	207.09	207.43	207.67	205.62	206.65	207.37	208.04	209.15	208.45	207.12	207.88	207.89	207.96	207.98	208.62	208.61	207.18	207.35	207.77	207.5	206.31	207.46	207.86	207.75	208.13	208.99	208.5	208.95	206.42
203.27	205.31	200.97	203.63	203.35	202.44	203.1	203.53	202.86	202.66	203.3	204.2	203.28	203.68	203.35	202.91	204.54	202.91	203.27	204.71	204.16	203.34	203.46	203.27	203.08	201.96	204.24	203.25	205.55	202.01	203.98	202.56	204.33	203.2	203.77	202.3	205.41	204.52	203.27	202.75	203.52	204.75	202.66	203.98	203.17	201.88	202.73	203.49	204.13	204.24
206.18	206.64	207.3	205.59	207.46	207.02	205.95	205.84	206.51	206.88	207.11	206.24	207.14	205.93	205.42	206.03	206.25	205.87	206.16	205.99	207.26	205.26	206.44	206.43	205.36	207.32	205.32	203.87	207.33	205.53	205.85	206.32	206.64	207.41	205.87	208.27	205.61	204.98	205.7	206.6	206.4	206.3	207	207.23	205.73	206.25	205.96	204.01	205.79	206.76
211.88	213.6	213.86	212.45	213.16	213.74	211.67	213.55	214.07	212.09	213.33	212.22	213.42	212.71	211.79	213.82	213.61	212.81	212.48	212.57	213.25	213.18	212.92	213.1	214.31	211.42	211.77	214.45	214.72	213.33	212.89	212.19	212.85	212.22	211.49	212.38	213.46	213.38	212.31	212.24	213.94	212.76	212.74	214.43	214.05	213.29	212.48	213.67	212.9	213.23
199.52	200.65	201.44	201.38	200.63	199.19	200.64	201.06	201.19	201.47	201.03	199.81	199.66	201.57	199.91	202.09	199.55	200.09	200.89	200.72	200.86	200.75	199.94	200.99	201.17	199.39	199.4	200.85	200.65	202.78	202.48	200.6	200.98	199.43	200.27	199.82	200.5	202.07	201.21	198.93	198.9	200.47	201.84	199.03	200.87	200.46	199.49	201.9	199.74	200.92
208.48	206.63	207.45	208.95	207.82	207.88	207.4	207.87	205.48	209.6	208.34	207.55	207.96	206.55	207.35	208.65	207.24	208.17	207.66	209.79	208.71	208.6	207.12	208.15	207.35	208.65	205.75	208.16	208.06	207.33	207.45	207.46	208.12	208.98	207.46	208.6	207.65	207.31	208.47	207.93	209.12	206.76	207.2	207.91	207.19	207.82	209.93	208.51	208.83	208.87
212.03	211.11	211.92	212.7	211.15	210.53	211.98	212.15	211.17	212	213.12	211.06	212.72	211.36	212.77	213.18	212.84	212.73	211.64	210.68	212.09	212.25	213.98	213.29	211.73	211.65	211.18	211.33	212.31	213.53	211.27	212.92	212.8	212.01	213.82	210.9	212.79	211.88	211.79	213	210.83	210.75	211.39	213.35	211.63	212.1	210.61	211.65	211.23	211.74
208.38	207.47	205.94	207.1	209.09	205.36	208.46	207.31	207.72	206.66	208.99	208.23	206.98	207.29	207.7	208.42	208.4	208.79	207.54	206.97	207.21	208.58	207.45	209.01	207.35	206.25	207.99	208.11	208.79	206.53	209.02	207.23	206.74	207.71	208.6	207.76	207.71	209.11	206.6	209.13	206.86	207.07	206.87	206.68	209	207.91	207.17	207.93	206.47	209.19
203.55	203.92	203.72	202.86	203.92	204.84	204.92	206.65	204.52	203.92	202.94	203.37	202.83	203.03	204.17	201.61	202.42	202.63	205.62	203.26	203.25	203.6	204.72	205.29	205.03	204.13	204.65	203.98	203.9	202.21	203.52	203.59	203.3	203.94	204.98	204.09	202.63	205.5	205.13	204.78	204.82	205.08	203.83	204.88	203.94	203.15	202.65	204.94	203.57	203.45
197.25	197.85	198.88	198.19	198.9	199.39	199.59	197.42	196.17	199.27	198.24	196.79	196.86	198.7	198.75	198.53	198.03	197.9	197.22	198.18	198.17	198.15	196.94	195.84	197.45	197.72	198.68	200.32	197.63	198.01	198.78	197.61	198.47	198.15	198.42	197.57	197.38	197.8	196.82	197.84	198.15	197.84	200.03	198.25	197.57	197.81	198.25	198.94	198.34	199.18
208.42	207.65	209.07	207.24	209.4	209.08	207.62	205.8	208.67	207.52	205.4	207.54	208.31	206.85	208.73	207.76	207.43	207.26	207.92	209.54	205.94	208.04	207.9	209.14	208.44	208.07	206.23	207.26	207.08	207.58	208.3	209.21	209	208.75	207.52	208.44	207.24	208.37	206.83	207.66	207.3	207.13	209.55	207.42	207.71	209.22	206.58	207.31	209.74	207.17
215.76	215.92	216.52	216.88	216.56	217.33	217.5	217.32	218	216.48	218.83	216.63	215.35	216.9	217.1	218.11	216.47	217.49	218.07	216.05	218.68	216.86	216.96	216.6	217.93	216.12	218.1	215.8	217.39	217.16	215.66	218.9	218.52	217.22	216.71	217.45	216.3	218.02	217.24	216.8	216.24	215.57	216.81	218.04	218.45	217.73	217.25	216.76	216.28	216.62
209.5	209.15	208.37	207.65	208.27	207.94	208.24	208.35	207.96	209.57	208.09	208.58	208.53	209.08	207.77	207.95	208.75	207.42	207.94	210.41	208.43	209.83	207.55	209.25	209.29	207.96	208.48	207.82	210.1	209.39	207.72	207.51	208.68	208.32	208.07	208.16	209.37	207.51	208.74	209.2	209.07	208.67	209.42	207.85	208.98	209.21	207.6	209.23	208.39	207.95
217.07	218.53	217.38	217.43	219.28	216.69	217.04	218.35	217.79	216.67	218.34	217.06	218.42	217.61	219.07	217.99	218.18	218.09	217.23	216.17	217.84	218.46	216.77	219.26	218.72	215.95	219.1	218.29	217.74	219.07	216.74	217.64	217.71	218.22	217.66	217.74	219.73	218.65	217.54	218.35	217.79	217.93	217.65	218.19	219.1	218.92	217.3	217	216.84	217.56
203.94	205.29	203.44	204.68	204.62	205.03	204.31	204.53	204.71	205.27	205.34	204.56	204.87	205.3	203.97	204.38	204.27	202.99	205.13	205	204.76	204.7	204.08	203.7	203.73	205.68	204.77	204.91	205.33	204.37	203.76	204.56	204.49	205.27	204.26	205.81	207.18	204.7	203.19	206.56	203.58	205.16	203.91	205.84	205.06	205.14	204.78	206.7	204.9	204.7
204.16	202.95	204.58	204.61	202.08	204.11	205.83	203.42	201.92	202.73	203.15	202.41	202.76	204.27	203.26	203.7	203.98	204.05	203.36	203.5	203.14	204.29	203.76	204.63	204.95	204.71	202.03	202.47	202.28	203.05	203.08	203.69	204.29	203.37	203.2	203.87	204.38	203.56	202.81	204.84	204.61	203.58	204.21	201.81	204.07	202.56	202.87	203.89	202.85	203.42
200.23	199.11	200.15	199.69	200.4	198.7	199.45	201.17	199.46	198.39	200.16	199.05	198.36	198.88	198.71	200.41	198.63	198.5	198.61	197.86	199.4	198.64	199.47	199.98	200.87	199.05	198.72	198.17	200.29	199.12	199.76	199.73	199.94	198.75	199.21	198.78	201.9	199.65	199.46	200.15	199.48	200.55	199.33	199.76	198.9	198.74	199.95	198.76	200.47	200.09
199.92	200.16	199.93	199.88	201.2	201.59	200.03	200.3	199.88	201.27	200.08	200.57	200.76	201.77	200.66	201.46	204	200.44	199.54	201.45	199.54	199.37	199.95	200.44	200.97	199.75	199.65	200.33	200.08	201.58	200.9	199.32	199.39	201.9	200.37	201.32	199.63	199.67	199.47	200.22	199.56	200.77	199.95	200.98	199.58	201.72	200.16	199.56	200.27	201.38
206.76	209.17	208.69	207.49	207.71	210.1	207.13	206.62	208.1	206.38	206.72	208.67	208.86	208.09	208.2	207.78	209.41	207.29	207.86	207.56	209.32	206.5	208.75	206.74	208.42	206.68	208.43	209.11	207.37	208.62	208.17	208.38	206.97	206.81	206.81	207.65	207.24	206.46	208.9	208.26	208.19	207.46	207.83	206.2	208.65	207.35	208.28	208.45	209.16	206.17
204.2	205.11	204.71	205.07	205.78	204.42	203.72	203.81	204.91	203.16	203.51	203.89	204.59	206.39	204.37	204.72	205.45	206.06	205.05	202.24	204.74	205.08	204.89	204.09	204.53	203.18	205.47	205.22	204.84	204.09	203.34	203.95	204.05	206.41	203.66	204.95	206.03	204.16	206.33	204.35	204.69	204.95	204.48	205.07	204.71	204.45	205.79	204.11	205.59	204.28
204.39	203.1	203.08	204.02	203.19	204.71	202.88	204	203.99	205.05	203.28	203	202.83	203.62	204.25	203.6	205.05	202.91	202.86	204.29	203.99	203.28	203.05	204.36	203.97	203.04	203.13	202.84	203.01	202.78	203.99	202.35	204.55	202.58	203.07	205.32	203.4	204.16	202.74	202.89	203.69	201.86	205.29	202.76	204.2	205.64	202.97	204.64	202.58	203.52
213.7	209.71	214.01	213.1	211.33	211.45	211.49	212.78	212.03	213.05	210.72	212.43	212.66	211.12	210.52	210.72	212.1	211.9	210.83	211.59	211.54	213.14	211.74	211.46	212.41	212.27	214	211.14	212.57	213.27	211.41	211.68	212.04	210.33	211.41	212.76	210.25	211.76	211.17	210.36	210.59	211.42	211.85	211.33	211.32	212.07	213.36	212.9	210.35	212.87
203.82	203.25	203.51	204.02	204.65	204.27	202.07	203.27	201.52	204.29	205	203.21	203.42	203.82	202.64	204.16	204.25	203.84	203.68	202.96	203.79	202.36	203.86	203.15	203.32	202.22	203.86	203.47	202.45	202.92	202.78	202.91	203.61	204.87	203.28	204.23	204.3	203.37	203.96	204.25	203.09	202.37	203.11	203.03	203.95	203.75	204.32	202.82	202.38	203.25
198.32	198.9	199.63	198.18	198.25	197.57	199.28	197.81	197.81	200.61	198.36	198.84	197.92	198.39	198.2	197.47	199.54	197.49	198.48	199.1	197.87	199.49	199.61	197.06	199.39	197.45	198.91	200.83	200.3	197.9	197.32	198.73	199.55	198.36	200.26	199.37	198.36	197.5	197.41	199.85	199.4	197.58	197.39	198.5	197.93	197.92	197.72	197.79	198.76	198.83
206	206.48	206.09	204.87	205.63	205.6	206.28	206.76	208.11	206.23	206.68	206.07	205.62	207.2	206.61	207.03	205.74	206.39	206.88	207.27	207.92	206.22	206.84	207.04	205.65	205.87	206.03	207.27	204.67	205.19	205.15	206.29	205.47	206.19	206.13	205.36	206.44	206.18	207.05	204.42	205.66	207.19	205.88	206.81	205.4	206.17	206.94	204.64	206.96	206.25
204.39	205.47	205.81	204.25	204.64	202.83	204.85	203.7	203.93	205.31	203.96	202.66	203.85	204.23	204.09	204.18	202.81	202.33	203.87	203.45	204.93	203.19	204.79	203.62	204.11	204.41	204.56	202.61	204.94	203.09	204.04	203.91	203.61	203.76	204.25	203.53	203.9	204.87	203.14	202.45	203.3	204.19	202.8	203.71	203.54	205.18	202.9	204.35	203.36	204.66
209.48	207.83	209.21	207.83	206.81	207.3	208.18	205.8	208	207.7	206.6	208.81	207.25	206.84	209.7	207.04	209.16	210.02	207.54	209.62	205.92	207.96	207.79	207.1	206.65	207.39	207.15	208.18	209.06	208.24	208.57	206.31	207.7	209.08	208.99	208.73	208.07	207.55	205.99	208.25	206.44	207.66	207.83	209.07	207.88	208.33	208.01	207.76	208.17	207.82
208.16	207.67	209.62	207.05	206.38	207.01	206.48	207.46	207.95	207.54	207.67	205.88	207.15	207.26	207.42	208.62	206.34	207.77	207.59	206.48	207.49	208.83	209.24	208.29	209.13	206.36	209.45	208.63	209.44	207.83	207.67	208.12	207.57	207.26	207.69	207.93	208.89	209.28	209.09	207.9	206.75	207.5	208.05	208.81	207.62	207.94	206.08	208.87	208.08	206.64
202.77	203.73	203.87	203.61	200.76	204.4	203.94	203.15	204.31	200.82	203.28	204.28	202.99	203.45	203.84	201.69	202.4	200.76	202.67	201.77	203.3	203.43	203.85	203.07	204.83	205.4	202.56	203.7	202.61	202.55	203.29	202.66	204.66	203.72	203.48	201.96	203.78	201.7	204.45	202.53	203.24	203.87	203.86	203.3	202.02	202.87	203.51	203.74	203.27	204.4
206.47	205.63	205.08	205.86	205.22	208.95	206.02	206.79	205.71	207.73	205.84	206.25	205.72	206.57	206.79	205.89	204.94	206.87	205.9	205.49	208.18	206.61	206.34	207.45	206.28	204.9	205.07	205.16	207.13	205.35	207.13	206.49	206.53	206.46	205.74	205.37	208.39	206.83	205.89	206.05	206.6	206.11	204.43	208.02	207.67	208.53	207.1	206.83	205.03	206.82
210.41	210.16	207.21	207.97	209	208.73	207.79	209.08	208.97	209.63	207.92	208.36	208.3	209.37	210	209.39	209.6	207.18	208.14	209.19	208.34	206.98	208.72	208.53	208.59	209.01	208.19	206.92	208.05	209.8	208.52	208.58	208.51	206.89	208.92	208.24	207.74	208.08	210.74	208.9	207.71	208.91	209.22	210.01	208.6	207.57	208.72	210.38	208.24	208.44
205.77	205.63	205.16	207.4	206.21	206.96	205.47	206.3	206.46	206.87	206.38	207.03	206.77	204.34	207.31	206.61	204.08	205.32	206.98	206.93	205.67	207.91	206.37	206.55	205.96	205.39	207.05	206.04	206.85	206.26	205	206.36	205.35	206.66	206.91	207.07	205.33	206.57	206.46	206.98	206.81	205.98	205.52	206.55	208.2	208.1	205.43	205.88	204.88	206.06
210.46	209.57	209.84	208.3	209.68	207.16	208.86	209.03	207.98	210.02	208.44	208.98	207.7	207.42	209.32	207.67	209.31	207.97	209.56	210.19	209.25	208.81	208.1	208.53	209.57	208.61	208.43	207.73	208.05	207.4	207.92	209.86	207.51	207.35	208.62	208.73	208.72	207.85	207.86	207.42	207.99	208.95	209.11	208.65	208.61	208.21	208.16	207.97	209.74	207.55
201.19	204.54	203.26	202.7	203.6	204.09	203.11	205.17	203.63	203.92	204.04	204.1	204.08	203.45	203.46	204.41	203.37	204.12	204.72	203.98	204.49	203.14	202.78	204.52	202.54	205	202.69	202.75	204.83	203.53	203.5	204	202.85	200.48	204.31	203.91	203.5	204.86	204.03	202.11	203.56	202.55	204.59	204.38	204.05	204.91	202.92	202.8	205.49	202.71
207.88	206.18	208	207.8	205.61	207.91	208.92	207	208	207.61	207.94	206.53	207.08	208.21	209.44	208.45	209.23	207.21	207.75	208.8	208.4	205.6	209.18	207.65	206.8	207.31	208.98	206.85	206.71	209.02	207.69	209.92	206.8	207.58	208.03	207.21	209.8	206.2	206.47	208.19	207.27	206.03	207.68	207.26	208.38	209.53	206.39	208.61	207.15	209.72
211.28	208.65	209.43	209.3	209.15	209.73	208.12	208.91	208.65	207.63	208.48	209.99	209.46	209.57	208.23	209.66	208.44	211.39	211.79	209.33	208.11	210.68	208.68	209.39	211.19	209.78	209.17	209.95	208.95	208.7	209.78	209.63	209.12	210.21	208.69	209.6	209.7	211.05	209.74	210.06	210.03	208.85	208.73	209.55	208.78	209.36	209.57	209.46	209.76	210.45
202.04	203.74	200.1	202.77	203.86	202.27	203.49	202.05	202.91	202.81	202.28	202.61	202.82	202.05	201.97	202.13	200.86	202.99	202.47	204.21	202.46	203.42	203.29	202.62	203.62	202.36	202.99	200.45	202.99	199.58	203.77	203.67	203.55	201.86	202.3	201.07	204.16	203.55	202.69	202.71	201.74	203.7	201.58	201.58	202.99	203.81	203.36	202.48	202.16	202.79
197.71	199.66	200.47	200.48	201.32	198.12	198.46	198.37	199.49	199.07	200.78	198.99	199.58	197.94	199.69	198.34	199.82	199.54	197.82	199.08	200.64	200.44	199.95	197.67	200.48	199.49	199.93	199.81	198.73	199.68	198.26	198.7	198.33	200.43	199.08	199.41	199.87	199.49	198.75	200.15	199.88	199.25	201.67	200.47	199.28	200.27	197.99	200.14	199.09	199.09
217.47	215.65	216.25	214.86	216.01	217.37	216.78	217.44	217.23	216.27	216.49	217.18	216.67	216.66	217.14	216.38	215.65	217.34	215.5	216.29	218.07	216.74	217.28	217.11	217.41	217.03	216.48	214.95	216.95	215.83	217.03	217.27	215.16	218.79	217.25	215.94	216.84	218.54	218.63	216.24	218.6	217.93	216.31	218.57	215.64	216.31	216.45	217.64	217.79	217.16
207.07	206.46	207.7	207.98	207.54	209.04	207.01	208.34	208.58	209.87	207.45	208.12	207.91	207.73	208.26	209.17	207.82	209.18	208.26	208.1	208.93	206.7	207.45	206.93	206.83	209.31	208.22	208.4	209.38	207.36	206.43	207.25	207	210.05	207.94	207.29	208.05	207.31	208.47	207.92	209.45	208.32	205.82	208.61	207.69	207.04	208.8	208.92	208.05	208.97
210.06	208.47	208.78	209.2	208.31	209.54	209.84	208.97	207.46	209.06	209.75	209.83	209.95	209.93	210.88	208.72	208.62	211.23	210.26	210.74	209.04	210.06	208.17	209.39	209.64	210.62	208.86	210.52	210.05	208.88	210.48	209.24	209.49	209.5	209.06	210	210.02	208.76	209.2	208.84	208.75	209.93	208.67	208.76	209.39	209.4	210.4	208.33	208.83	209.52
199.67	200.09	201.56	201.01	201.23	200.91	201.28	199.92	200.82	200.46	200.83	198.18	200.84	200.25	199.5	199.97	199.87	201.59	201.5	199.72	200.5	200.15	201.11	201.03	198.92	199.42	199.55	199.66	200.6	200.42	198.85	198.84	199.9	200.42	200.32	199.69	200.75	200.66	199.65	200.28	200.69	199.04	201.34	199.51	200.18	201.96	199.11	200.14	200.6	200.58
207.38	207.4	208.09	208.1	207.13	207.11	206.89	208.58	208.37	207.09	207.4	208.09	208.22	208.25	206.53	207.04	208.5	207.43	206.13	207.44	207.5	208.7	207.52	205.79	208.27	208.52	208.58	207.01	208.54	206.71	209.44	207.13	206.66	207.06	206.82	207.58	208.76	207.02	206.7	207.24	208.45	207.05	208.67	207.07	208.55	206.3	207.03	208.25	207.55	207.38
212.82	212.59	213.03	212.43	213.67	212.25	212.68	211.64	211.08	213.47	213.19	213.48	212.9	212.5	214.58	211.57	211.83	212.33	212.63	210.72	213	213.19	214.03	211.45	211.55	212.97	212.72	213.22	212	212.03	211.49	212.97	212.03	212.76	212.76	213.91	211.19	212.18	214.19	212.07	212.34	212.6	211.15	212.69	211.18	211.78	212.3	212.79	211.99	213.13
212.3	209.83	211.2	212.25	210.37	211.09	211.61	211.5	211.62	211.75	210.75	211.36	211.13	211.49	213.23	212.26	211.2	211.48	211.15	212.03	210.41	210.72	213.11	212.35	213.13	213.25	211.82	212.3	211.39	213.4	211.5	211.66	212.17	210.85	211.16	211.61	210.95	210.25	210.06	211.58	211.27	211.29	212.9	213.26	211.76	210.94	212.19	212.06	211.28	210.38
207.29	209.58	207.55	207.98	209	208.81	208.03	207.49	207.98	208.15	208.23	208.85	207.17	208.85	209.09	208.56	206.81	207.84	208.95	208.88	208.12	208.29	207.21	208.03	209.48	205.43	208.14	209.44	206.96	207.84	207.8	208.72	206.53	208.28	208.33	205.91	206.72	208.35	206.47	206.66	208.31	207.81	207.66	207.78	206.51	208.13	207.78	207.46	208.31	207.33
212.1	212.13	214.26	214.27	211.73	212.53	212.91	213.85	214.59	212.27	211.32	213.12	212.68	212.43	211.02	212.8	213.06	212.59	211.96	212.15	213.15	212.92	213.12	213.1	212.77	212.82	213.06	213.95	213.19	211.68	212.1	212.9	211.72	214.99	212.62	213.62	212.32	213.93	214.11	213.19	212.62	213.49	214.09	213.92	212.79	212.06	213.76	212.12	212.88	214.12
204.56	204.14	203.04	204.09	203.58	203.98	203.39	203.35	205.17	201.96	203.94	202.99	203.55	203.84	203	203.83	201.57	203.72	203.68	203.76	203.01	203.49	204.72	203.47	204.27	202.22	204.14	203.69	204.73	202.66	204.57	204.97	205.78	202.89	203.54	204.64	204.25	203.24	203.5	202.64	204.65	202.14	204.8	203.94	203.53	203.6	204.14	202.33	204.33	203.04
202.06	202.84	202.61	202.05	203.33	202.77	203.29	202.34	201.99	202.67	201.65	202.14	199.89	203.07	203.24	203.57	201.3	201.4	201.38	202.67	203.08	201.1	202.26	203.31	200.91	201.83	202.87	202.41	202.26	202.86	203.29	202.61	202.34	203.3	202.58	203.19	203.75	202.82	203.62	201.08	202.86	203.21	203.78	203.06	202.26	202.1	202.69	203.53	202.32	203.72
209.36	210.31	209.7	208.65	208.08	207.92	209.45	209.29	208.51	210.39	207.56	211.67	209.36	209.12	209.19	209.63	209	209.67	209.55	210.18	208.18	208.17	208.4	210.06	209.41	209.27	208.28	208.33	209.82	209.43	209.92	209.96	209.08	210.88	209.16	208.14	208.33	210.42	209.35	209.39	208.42	207.66	209.31	210.14	210.6	209.73	209.26	209.75	209.62	209.05
206.87	206.09	208.17	207.25	209.08	207.96	208.9	207.02	206.12	206.87	206.78	209.43	209.32	208.23	207.87	209.74	206.23	208.38	208.44	209.13	207.97	206.81	207.21	209.7	207.65	208.01	206.43	206.83	206.96	207.47	207.89	208.72	207.68	207.27	207.77	208.11	209.04	207.6	207.52	207.68	207.33	207.28	209.21	205.93	207.25	207.92	208.37	207.68	209.66	208.18
203.42	202.32	202.62	204.02	203.82	202.32	202	203.8	205.09	203.51	203.28	202.39	201.88	204.75	203.54	202.54	202.84	203.87	205.01	201.04	203.35	204.55	203.26	203.8	201.64	203.41	201.79	204.52	201.59	204.18	204.97	203	202.05	201.02	201.81	203.83	203.93	203.02	203.44	204.43	203.74	203.64	203.16	203.8	202.66	203.91	204.37	202.66	203.45	202.07
208.84	208.63	208.03	209.19	208.26	209.64	207.2	209.46	210.02	207.59	208.88	209.46	208.49	209	207.2	210.2	209.37	208.82	209.3	208.7	207.74	208.3	208.57	209.7	209.08	208.64	209.49	208.92	207.94	208.57	210.27	207.92	208.75	208.73	209.1	209.67	207.09	208.93	209.48	207.56	207.83	208.9	208.73	208.07	208.58	208.3	208.14	207.66	207.97	208.69
211.55	210.34	211	211.87	210.81	213	211.12	210.89	212.67	210.53	210.94	212.34	210.42	211.32	212.82	211.82	212.14	210.68	212.31	210.9	212.39	211.09	210.6	213.07	212.47	211.31	210.25	211.75	210.44	211.55	211.6	211.63	211.09	211.42	209.95	212.1	211.61	211.93	213.22	212.34	210.15	213.72	211.15	213.03	210.95	212.21	211.67	211.07	211.05	210.93
211.66	211.62	212.03	211.43	210.74	210.75	212.7	212.43	211.96	212.73	211.2	212.11	211.73	212.28	212.32	212.23	211.89	213.47	212.9	211.58	214.3	211.56	211.48	212.12	213.32	210.64	211.88	213.18	212.76	211.2	214.5	210.78	212.33	213.36	213.66	212.15	210.98	211.36	211.48	211.24	211.96	213.08	212.91	212.44	212.35	212.46	212.3	210.75	211.41	212.56
205.31	204.61	203.7	204.65	205.32	204.39	205.63	204.71	204.48	204.39	204.41	205.39	203.52	204.93	205.36	205.37	204.71	203.64	202.8	204	204.74	204.24	204.81	204.68	204.15	205.05	205.32	205.46	204.94	203.75	205.05	204.72	205.33	204.27	206.36	206.77	204.9	204.78	205.85	204.34	205.41	203.92	205.78	204.82	204.18	206.21	203.06	204.6	202.99	204.3
208.81	207.59	206.92	208.87	209.66	207.58	206.46	206.35	206.08	206.75	207.06	206.77	208.38	208.39	206.81	206.11	209.13	207.27	207.78	207.98	207.32	207.51	207.51	206.3	206.8	205.26	208.29	206.91	207.89	207.8	206.86	207.53	206.33	208.54	207.55	208.09	206.94	207.72	206.68	207.82	207.77	208.92	208.23	207.61	208.05	207.51	208.66	207.62	207.83	208.32
215.35	218.62	217.19	216.17	217.64	218.13	215.22	217.11	218.77	216.31	217.62	216.51	215.8	216.04	217.95	215.64	215.2	215.86	216.63	216.01	216.33	216.71	217.06	214.8	217.95	217.18	216.14	217.07	217.15	218.06	216.72	217.98	217.59	217.35	216.79	217.34	218.18	216.68	218.32	216.59	217.48	215.54	216.59	217.98	217.99	215.54	217.43	218.24	216.1	216.23
213.69	213.14	212.93	213.23	212.09	213.33	212.85	213.94	212.37	211.48	213.35	213.45	211.7	211.43	212.97	213	212.81	213.26	211.96	211.93	211.94	211.64	211.47	212.67	211.63	212.53	212.02	210.36	213.44	212.54	212.28	211.49	211.79	213.35	211.58	213.04	210.51	212.88	211.75	211.53	213.58	213.11	212.69	213.04	212.2	213.67	212.04	210.95	211.64	211.21
193.04	195.68	194.36	196.05	195.15	195.32	194.06	196.13	194.18	197.58	194	194.74	196.2	196.55	195.55	194.19	194.88	197.19	195.1	194.62	195.18	196.35	195.22	194.26	195.02	196.94	195.54	195.94	195.52	195.69	194.28	195.25	195.48	195.54	195.67	193.62	194.64	196.79	194.34	194.38	194.28	195.25	195.26	195.2	193.55	194	194.63	194.58	194.71	195.42
206.12	208.18	207.94	207.94	208.48	208.72	207.54	206.52	208	206.58	207.28	207.9	207.84	206.73	207.22	207.22	208.03	208.36	206.7	207.72	205.57	206.97	207.77	207.77	207.18	207.68	209.29	207.38	208.1	207.6	206.42	207	206.68	207.68	209.5	207.7	207.37	207.08	208.01	208.54	206.81	206.52	207.41	209.69	208.14	206.29	207.1	206.89	206.38	209.38
210.64	211.65	211.77	213.27	213.26	212.75	212.44	214.54	211.09	211.57	212.58	212.11	212.56	211.16	211.5	212.74	212.34	212.09	211.78	213.33	211.85	212.3	211.25	212.71	211.01	211.23	212.48	213	211.51	211.91	210.61	212.97	211.93	212.29	212.87	212.9	211.88	211.65	214.31	213.11	212.54	211.49	211.65	212.23	213.56	213.75	212.06	212.42	211.88	212.76
205.03	203.77	204.89	205.25	204.29	205.35	206.97	204.15	202.65	204.33	203.88	206.08	204.21	204.4	205.89	205.53	203.8	204.6	205.47	204.67	206.61	204.77	204.86	205.3	205.33	203.05	205.94	203.9	205.23	204.91	203.83	206.09	204.73	206.75	204.7	205.26	203.11	205.36	203.24	205.22	204.64	204.69	204.44	203.34	203.91	204.66	204.07	204.75	204.42	205.08
207.08	206.84	208.3	209.15	205.12	207.54	207.14	209.47	205.8	207.93	206.36	208.79	208.09	208.57	207.24	208.62	207.95	208.32	207.44	208.18	206.71	207.75	208.64	208.3	209.41	210.04	208.95	208.47	206.14	206.37	206.82	208.79	209.33	208.82	207.25	207.64	207.78	207.36	207.66	207.35	207.82	206.11	206.3	207.08	205.88	208.03	209.88	207.06	206.85	205.98
207.17	208.16	207.76	207.86	208.47	208.08	208.09	207.66	206.13	206.63	207.97	208.69	208.4	207.05	208.98	208.25	208.49	208.52	207.7	207.43	206.7	207.98	207.21	207.33	205.88	207.85	208.16	208.65	208.89	207.64	208.18	207.36	206.92	209.6	209.42	208.96	206.59	206.66	207.14	207.67	207.46	208.49	207.19	207.51	208.45	206.58	206.49	207.06	207.58	207.8
202.39	204.15	202.34	203.73	203	204.1	204.01	203.75	203.2	204.49	204.74	202.5	203.09	203.32	204.94	203.12	203.2	203.51	203.71	203.94	204.42	203.86	202.48	203.54	204.39	204.83	203.7	205.23	202.47	203.13	204.12	202.35	203.94	203.14	204.3	202.28	203.39	203.4	204.81	204.68	201.58	202.76	203.24	204.28	202.84	204.92	204.11	204.12	203.42	204.1
203.51	203.3	202.74	203.05	204.45	202.14	203.65	203.35	203.92	202.32	204.69	203.51	203.01	204.26	203.17	205.07	204.77	203.01	202.07	203.46	204.62	204.59	203.58	205.31	201.14	202.87	204.03	202.4	203	203.38	204.01	202.87	203.03	203.32	203.46	203.54	203.33	201.65	204.21	203.96	203.57	204.29	203.85	202.95	202.88	204.32	206.12	200.87	203.8	202.99
197.56	197.49	198.17	198.43	198.08	199.14	198.61	197.91	197.51	198.07	197.35	198.68	197.48	199	198.73	197.23	197.05	199.37	198.42	197.36	199.01	197.01	197.36	198.72	198.9	196.26	198.29	197.4	198.31	198.79	198.05	197.24	198.45	198.9	198.25	196.27	196.55	198.93	197.36	196.99	197.71	197.6	198.9	200.73	197.34	197.77	197.42	197.23	199.71	196.05
207.98	208.69	208.56	208.67	208.67	207.63	207.22	207.67	207.31	207.7	208.77	208.51	207.79	210.48	208.28	210.27	208.99	210.42	208.49	207.53	209.72	209	210	209.68	208.75	209.91	208.96	209.01	207.67	207.91	207.92	208.3	208.83	208.71	207.75	208.37	209.9	208.89	207.27	209.41	208.04	209.67	209.55	207.71	210.84	207.42	209.17	209.13	209.19	207.07
203.71	205.2	203.27	204.02	203.26	203.81	202.65	202.99	202.93	202.23	202.71	200.88	202.09	202.75	203.79	203.7	203.71	204.23	202.34	203.95	202.62	203.24	202.34	202.92	201.64	201.84	203.12	202.82	203.17	204.03	202	201.26	204.32	203.53	204.05	201.6	203.62	203.42	202.74	203.71	203.9	201.64	202.27	204.16	203.11	204.02	202.35	203.07	204.54	203.65
209.92	207.98	209.44	208.4	209.87	207.23	209.02	209.31	209.54	208.08	209.1	207.36	209.43	208.1	209.21	208.96	207.72	209.29	208.3	208.24	208.75	208.8	208.63	210.26	208.51	208.49	209.94	209	209.25	208.37	208.78	208.52	208.73	209.87	210.2	208.53	208.53	209.48	209.5	208.99	208.29	208.01	207.06	208.31	208.76	208.46	208.42	208.7	208.49	208.62
203.75	205.15	203.72	202.52	205.18	203.06	203.06	204.13	204	203.77	203.7	202.72	202.1	205.47	204.19	203.48	204.13	202.8	202.65	204.77	202.77	203.2	203.07	204.35	203.72	202.98	203.85	202.92	204.06	203.14	204.6	203.81	203.21	202.37	203.18	203.13	206.52	204.19	202.53	203.71	203.48	202.18	205.71	203.52	203.16	202.01	204.66	202.88	202.05	204.15
200.28	199.47	201.44	199.8	201.59	202.03	201.1	199.66	199.41	200.76	200.36	201.43	200.56	201.25	200.64	199.64	199.59	200.6	200.21	200.13	200.35	200.9	200.34	199.53	202.11	199.16	200.59	200.28	199.23	199.09	199.65	199.39	201.93	198.95	201.62	199.39	200.55	200.87	202.02	200.51	201.37	201.46	202.12	198.69	199.07	200.92	201.03	199.58	200.54	199.45
210.99	212.05	211.61	211.48	212.9	212.09	212.19	212.52	211.08	213.22	211.05	211.68	211.04	210.23	213.41	211.47	210.9	211.35	211.3	211.19	211.16	210.33	210.89	210.26	212.2	211.44	212.62	212.2	210.84	212.81	210.04	210.81	211.93	214.17	212.87	211.62	211.59	210.06	211.99	212.81	212.31	212.36	212.44	212.11	211.56	212.77	213.22	212.49	211.21	211.92
209.27	207.94	209.5	207.56	208.41	210.53	208.05	209.05	208.68	210.13	208.03	207.87	206.59	209.19	209	208.35	207.24	209.31	209.7	209.6	209.52	209.94	209.87	208.42	208.05	208.6	209.83	208.71	208.25	209.33	209.12	207.46	208.36	208.94	207.91	208.74	207.71	209.4	208.31	206.63	208.23	209.23	210.62	209.93	208.32	210.08	208.27	208.51	210.02	209.12
213.31	212.81	212.49	212.72	212.12	213.47	212.5	213.22	214.19	212.81	214	212.05	214.31	213.38	211.95	214.35	213.3	213.88	213.7	212.95	210.1	212.72	212.86	213.03	212.65	213.66	213.17	213.95	212.64	214.72	213.34	212.8	214.36	213.16	213.84	212.45	213.28	213.64	213.11	212.65	213.61	214.28	213.63	212.04	212.9	213.09	213.55	212.45	212.47	214.76
206.46	208.05	209.03	208.5	209.34	207.59	209.08	208.19	207.17	207.97	209.21	206.64	205.95	207.97	207.59	208.68	207.19	207.75	207.94	208.4	205.91	208.37	208.2	206.99	208.42	205.65	205.27	208.22	206.65	206.67	207.63	207.35	207.54	205.48	206.95	208.47	205.77	206.94	207.53	208.39	208.33	208.79	209.11	207.67	208.43	206.86	207.63	209.71	208.21	207.83
204.76	206.39	205.12	206.27	206.42	203.84	205.46	204.37	203.76	203.76	203.88	205.48	204.55	204.85	205.07	205.98	206.22	205.7	204.81	205.05	204.54	204.56	205.03	204.22	203.3	204.54	204.37	206.02	203.81	205.92	204.86	206.57	203.02	202.75	204.5	204.37	204.45	205.99	205.92	205.1	206.17	202.61	203.89	204.99	204.17	204.37	206.97	204.32	204.98	206.32
202.99	204.1	202.84	203.8	202.71	203.36	204	202.22	204.12	203.23	201.55	202.67	204.19	204.17	201.92	203.96	203.79	202.55	202.9	204.41	203.13	204.01	204.01	204.37	203.9	204.7	204	203.76	204.9	204.11	201.36	203.19	203.5	201.98	202.08	203.09	202.65	203.04	202.36	203.67	205.64	202.08	201.99	204.02	204.15	202.05	203.37	203.95	202.62	202.93
212.25	211.49	211.99	212.32	211.3	211.81	212.13	210.92	210.71	211.15	209.46	212.09	213.14	211.66	212.27	211.95	210.92	210.66	209.4	213.1	213.01	209.81	211.23	211.08	211.27	212.38	210.41	212.04	212.58	212.8	213.24	210.92	211.58	212.46	211	211.16	212.57	211.66	211.43	212.88	211.12	212.36	211.17	211.28	211.2	209.98	211.12	210.26	213.16	211.06
207.68	206.22	207.69	209.22	208.94	207.57	207.18	208.89	208.57	208	207.3	206.91	208.29	207.71	207.21	208.94	207.05	207.27	208.07	208.77	207.06	207.49	207.87	208.64	207.78	206.53	206.77	207.96	208.81	206.95	207.88	205.86	207.88	209.21	209.41	207.11	206.92	206.24	207.71	207.57	208.76	209.28	207.53	207.89	207.42	207.56	206.71	208.54	209.35	207.45
208.97	208.7	209.89	208.48	208.44	208.22	209.42	209.25	209	208.51	207.74	208.55	208.75	210.36	208.28	206.42	208.29	207.95	207.81	209.14	208.36	208.42	208.82	207.27	209.17	208.73	206.97	209.63	207.5	208.68	207.69	208.22	207.77	208.11	208.93	208.69	210.28	209.54	207.57	208.51	208.68	208.56	208.4	208.86	207.3	208.42	208.32	207.79	208.71	206.66
203.94	202.28	202.22	202.85	203.08	202.88	203.98	204.02	203	202.81	203.36	201.5	202.19	202.95	203.02	202.24	202.67	203.94	203.87	204.7	202.53	201.84	203.13	203.8	203.11	202.9	203.59	203.2	202.46	202.74	202.37	203.36	202.73	203.7	201.37	204.07	204.97	204.29	202.81	203.66	202.05	203.06	202.43	202.35	203.94	203.46	201.8	203.21	203.51	202.9
202.65	204.23	203.65	202.53	203.68	204.57	204.65	204.17	203.34	204.47	203.89	204.09	204.25	205.06	203.11	202.18	204.22	204.37	203.6	203.91	205.71	204.71	203.42	203.62	204.54	204.35	204.24	203.56	203.64	201.57	203.55	202.46	205.1	202.69	204.21	203.7	204.2	203.34	204.56	202.73	203.55	203.72	204.82	202.39	205.11	204.41	202.77	203.08	202.89	204.37
209.48	208.41	208.19	208.89	210.09	209.16	208.51	207.27	209.66	210.09	208.64	207.83	209.1	206.53	210.63	209.78	207.59	209.24	207.73	208.74	209.26	208.83	207.94	208.59	208.25	209.1	208.19	208.79	207.66	207.7	209.26	207.95	208.51	208.82	209.02	207.56	210.14	207.89	211.25	209.79	209.02	207.98	208.89	209.9	208.96	209.17	209.76	209.16	209.09	208.52
208.26	209.44	209.3	208.58	208.63	207.68	207.65	210.16	209.16	210.26	209.9	208.96	207.5	209.28	208.56	209.09	208.77	208.22	208.75	209.85	207.95	208.62	209.09	208.91	209.9	207.72	208.19	208.08	210.22	209.8	209.77	208.9	208.85	209.55	209.25	207.74	208	208.55	208.43	210.13	207.79	209.26	207.91	209.83	208.89	208.35	208.24	208.74	208.26	208.01
203.27	203.56	204.56	203.1	203.19	203.09	204.39	202.82	204.21	204.72	203.08	203.3	203.39	203.45	203.78	202.42	202.71	203.65	203.09	204.87	203.58	204.28	204.28	203.32	204.95	203.15	203.67	203.45	203.74	203.2	204.59	203.78	206.3	205.19	202.78	202.57	203.65	201.76	203.56	203.55	202.94	205.04	203.14	202.69	202.59	202.82	203.47	202.87	203.43	202.91
204.33	208.68	205.39	205.78	205.69	205.87	206.75	205.44	206.06	205.8	206.49	205.86	205.98	206.03	206.39	206.12	206.66	207.09	206.38	208.14	207.72	206.42	206.1	207.03	205.67	208.36	205.74	206.59	207.28	205.94	204.94	206.56	207.05	205.43	205.33	207.05	206.75	206.35	205.82	207.11	207.1	207.56	206.8	208.37	207.07	206.48	207	207.61	205.32	206.66
219.01	218.43	216.83	217.81	216.92	217.03	217.26	219.07	217.41	217.43	216.94	217.09	217.28	218.13	216.58	216.93	217.94	218.36	218	217.5	217.19	216.28	216.46	218.9	216.76	216.67	215.24	216.4	217.4	216.97	216.34	215.67	217.66	215.47	215.65	218.37	216.92	215.61	217.75	215.48	216.9	217.6	217.25	217.17	216.53	217.65	218.12	217.51	217.19	217.48
195.62	194.15	192.93	194.43	194.97	194.23	194.63	194.85	194.06	193.04	193.26	193.64	193.97	194.9	194.6	193.63	192.91	194.13	193.61	193.67	192.03	194.04	195.21	192.13	195.1	194.62	195.15	192.39	192.97	193.98	193.24	194.45	192.37	193.37	194.43	194.48	194.68	196.02	193.84	192.34	193.14	194.44	194.99	195.08	195.29	195.22	194.14	195.16	195.66	193.93
193.6	195.14	195.97	195.27	193.78	194.95	195.56	194.42	195.24	195.01	195.55	195.71	194.7	197.08	194.46	194.81	195.55	196.37	195.53	196.81	195.03	194.73	194.89	196.82	194.9	194.9	195.4	195.57	195.31	195.56	194.57	196.13	194.88	194.8	197.15	196.19	195.71	195.68	196.66	197.34	196.26	194.94	194.78	195.46	194.94	195.2	194.2	195.23	195.45	195.47
209.29	208.15	209.46	209.49	208.73	207.92	208.28	209.78	210.2	207.72	209.99	210.78	209.67	211.05	210.77	210.7	211.46	208.74	209.71	210.05	209.96	208.67	209.48	209.68	208.94	211.01	209.17	208.89	209.04	211.05	209.58	209.53	210.21	208.81	208.96	210.15	209.84	209.02	208.6	209.3	209.98	209.43	210.2	209.28	207.43	209.08	210.07	210.7	209.98	209.2
215.06	217.64	217.51	216.62	217.93	216.39	216.97	217.53	217.23	216.79	217.51	216.38	217.21	216.76	217.85	216.55	217.49	216.33	217.16	217.83	218.98	216.51	219.26	216.95	216.94	216.8	216.6	216.69	216.15	215.44	216.87	216.92	216.64	217.18	217.55	216.39	216.86	217.83	218	216.45	219.09	218.83	217.77	216.65	215.72	218.36	215.93	217.39	217.63	217.14
209.52	210.22	209.52	209.57	210.26	209.76	209.84	211.65	208.72	208.75	208.79	209.32	209.16	210.51	209.85	208.24	209.68	209.41	209.71	209.17	210.51	211.07	209.06	209.57	209.91	208.58	210.68	211.42	211.3	209.57	210.33	210.16	209.33	209.3	209.23	208.29	209.66	208.5	209.66	209.6	208.39	209.22	209.7	210.53	209.36	210.21	209.81	208.45	208.05	210.44
214	213.96	213.78	213.74	214.83	215.32	213.9	214.04	214.25	214.63	213.6	214.65	213.16	212.17	213.35	214.53	214.19	213.64	215.96	213.72	213.66	213.79	213.04	213.7	213.71	213.99	213.62	214.42	213	214.77	212.05	215.22	212.92	214.51	212.02	212.77	213.6	213.61	214.51	213.34	214.49	214.06	211.45	212.69	214.1	214.3	214.24	213.53	214.7	214.11
208.35	208.66	207.8	210.15	208.3	208.99	210.12	208.71	208.45	207.43	208.72	208.54	209.97	208.1	208.71	207.61	208.48	208.37	208.33	208.8	208.64	208.13	208.6	208.7	210.3	208.94	206.55	208.19	207.96	208.9	207.98	208.54	208.26	208.31	208.04	207.9	208.54	208.14	207.78	209.11	209.51	208.67	207.31	207.63	208.97	210.04	207.81	208.15	209.21	209.97
208.78	208.27	209.64	209.81	209.18	210.61	207.97	208.42	207.61	209.25	208.19	208.32	208.61	208.35	207.76	207.61	210.65	209.12	207.69	208.64	208.6	208.83	209.47	208.54	209.53	207.64	207.25	207.32	208.1	207.01	208.82	206.1	211.02	210.11	207.43	208.82	207.95	208.72	208.52	208.71	207.36	208.43	207.69	209.03	208.95	207.96	207.24	207.57	206.68	208.7
207.92	208.45	206.78	209.7	207.35	207.25	209.9	208.91	206.78	207.14	208.88	207.31	208.7	207.99	208.83	207.8	208.6	207.33	208.55	207.94	207.99	207.73	207.05	208.63	209.71	208.2	208.09	208.79	209.96	208.95	207.23	208.92	208.8	208.25	208.35	208.62	209.18	208.48	209.25	208.93	209.76	210.25	208.76	207.92	207.77	208.31	210.33	209.13	207.79	209.63
208.45	208.27	208.42	208.96	210.11	207.65	209.68	207.81	209.85	208.87	210.25	209.79	209.46	210.73	209.23	211.09	209.15	208.52	207.85	208.59	209.23	207.52	208.69	208.21	209.17	207.81	208.02	209.45	209.2	207.24	206.89	207.4	209.18	208.91	208	207.06	208.83	208.94	208.89	207.8	209.56	209.14	209.49	208.14	209.05	208.17	206.96	207.8	208.24	209.16
211.69	210.07	211.3	213.09	212.12	214.06	211.58	211.67	212.57	211.45	211.89	211.35	211.05	211.57	211.82	211.55	211.69	212.11	210.86	211.19	211.94	210.16	210.42	210.16	211.31	212.62	211.46	211.73	210.49	212.64	210.47	211.49	211.8	210.94	212.33	210.93	212	210.75	210.71	212.92	211.9	211.18	210.47	210.71	210.29	211.52	211.47	211.81	211.95	212.73
218.33	216.93	217.94	218.09	217.39	217.54	216.8	215.36	217.23	217.41	217.51	218.37	218.05	217.88	218.06	219.13	218.08	215.03	218.5	217.58	216.87	217.69	216.66	216.39	217.43	219.05	218.39	217.88	216.65	217.69	216.89	216.71	217.87	218.79	217.25	217.44	218.73	218.31	216.48	216.7	217.9	217.35	218.27	216.97	216.41	216.96	217.48	217.95	216.79	217.9
203.89	202.52	203.55	204.21	202.6	203.28	202.95	202.18	202.98	202.82	202.37	203.56	203.57	203.24	202.43	202.9	202.48	202.82	203.32	203.73	203.52	201.9	202.56	201.97	204.02	202.74	201.89	202.17	202.79	204.65	204.51	202.42	203.29	204.92	203.4	203.12	202.86	202.5	204.75	202.94	202.99	205.2	204.47	202.96	204.76	202.17	203.39	202.04	203.8	203.49
205.87	203.15	206.75	205.05	204.8	204.22	205.77	205.42	204.45	204.04	206.19	203.68	203.67	206.01	204.93	204.69	204.66	205.51	204.09	202.33	203.67	206.73	203.75	205.53	205.08	205.13	206.24	206.22	205.63	205.9	205.44	204.57	204.28	204.78	205.25	204.65	205.33	205.53	205.51	203.95	204.3	205.09	205.14	205.68	204.98	204.93	206.07	203.8	203.09	205.33
199.75	197.85	198.72	198.34	198.17	198.23	198.35	198.24	198.57	198.33	198.84	197.97	197.75	196.88	198.28	197.35	196.78	197.82	198.62	198.67	199.03	198.35	197.81	197.42	198.26	198.47	198.53	198.28	198.66	198.03	198.88	198.39	198.12	198.23	197.07	198.06	199.2	197.01	195.72	196.51	198.49	197.49	199.44	197.43	198.51	197.63	199.59	198.7	198.68	198.51
211.16	211.64	210.53	210.7	212.12	212.89	211.07	209.93	211.1	212.19	210.94	211.09	210.02	211.95	210.62	212.55	212.45	212.47	211.22	211.72	210.5	212.45	211.74	210.77	211.45	212.61	211.1	210.5	210.74	210.56	211.81	211.23	210.03	211.18	210.97	213.46	212.12	212.23	210.71	212.88	211.93	211.89	209.88	210.29	210.85	210.97	212.06	211.36	212.01	213.06
211.61	210.09	213.59	211.85	211.29	211.56	211.01	209.5	211.01	210.69	212.91	211.58	211.22	210.3	212.61	211.65	211.22	211.2	211.75	212.12	209.78	211.69	211.96	213.33	212.19	210.58	210.33	211.98	211.3	211.44	211.94	212.15	210.45	212.26	212.57	211.69	211.38	211.64	212.04	211.2	211.91	211.81	210.23	212.63	212.4	212.29	212.23	213.33	212.13	212.22
199.52	199.81	202.02	199.63	200.63	199.23	201.07	201	199.02	200.99	201.83	200.13	200.1	201.35	200.96	201.39	201.27	201.74	199.83	199.82	198.95	201.17	200.51	200.18	200.69	201.79	200.13	199.5	201.51	201.12	199.98	199.62	198.73	200.53	201.18	201.09	200.96	201.16	199.29	199.16	199.87	199.69	200.32	200.51	200.43	201.04	199.64	199.96	199.47	199.56
204.82	202.21	204.34	204.2	203.67	204.47	204.18	204.71	204.43	203.91	204	203.15	204.58	203.71	202.31	203.18	202.82	205.46	202.1	203.69	203.7	202.43	203.93	203.46	205	202.77	204.49	202.72	204.33	204.6	203.12	204.21	203.5	205.22	202.63	204.29	203.55	204.05	204.11	204.47	204.59	203.28	206.06	205.05	203.82	202.67	204.37	205.39	204.26	205.86
210.65	207.73	209.04	208.8	208.54	209.97	209.48	208.79	207.69	208.09	207.4	206.86	208.59	209.82	207.57	208.99	208.2	209.51	209.25	210.49	208.9	208.03	208.29	208.31	208.59	210.72	209.43	209.98	208.41	209.49	209.31	209.54	206.94	208.81	208.78	208.65	208.79	209.68	209.33	209.18	210.32	209.03	209.32	208.94	210.39	208.72	209.52	208.8	207.72	209
208.46	209.23	208.81	208.09	207.73	209.51	207.32	209.85	208.48	209.24	210.23	207.9	206.98	207.62	209.16	207.41	207.75	207.97	209.62	207.16	208.42	208.8	208.84	210.69	208.92	208.36	209.41	208	208.97	208.42	208.2	208.43	210.1	208.95	207.9	208.17	208.99	210.77	208.43	208.73	209.89	208.91	207.75	207.84	208.71	209.15	208.71	207.63	208.27	209.3
211.13	211.49	210.2	213.32	211.72	211.69	212.44	213.26	213.35	211.91	210.63	212.27	212.66	213.68	212.63	213.46	211.63	213.04	210.08	212.52	213.38	212.4	213.91	212.38	214.78	211.87	211.52	212.82	212.76	212.64	212.04	211.81	213.42	211.63	212.07	212.35	211.98	212.88	212.52	211.83	213.6	212.08	212.5	212.6	212.17	212.98	212	212.91	211.36	212.53
201.75	198.47	199.93	200.65	199.58	199.39	200.68	199.37	199.06	199.56	201.37	199.59	200.29	201.2	199.37	199.96	199.92	199.85	199.73	202.22	199.77	200.49	201.14	199.95	198.32	200.84	198.67	200	199.58	199.44	199.51	199.83	200.71	200.86	200.26	199.14	200.83	200.96	200.39	200.38	200.73	198.78	199.66	200.63	199.83	201.48	199.9	200.5	198.22	199.53
210.77	212.23	212.69	210.21	211.15	211.78	212.28	212.23	210.84	213.08	213.65	210.98	210.26	212.92	212.02	212.02	211.31	212.31	212.15	212.68	213.06	211.41	213.22	211.29	212.91	210.73	211.39	211.96	210.95	212.74	212.31	213.19	210.79	211.1	211.11	211.95	211.1	212.59	212.07	212.72	211.23	212.19	212.79	211.72	212.62	211.6	211.85	212.23	210.9	213.25
209.67	208.8	210.38	209.81	208.2	209.93	210.2	208.71	209.14	208.91	209.01	209.35	210.83	209.43	209.25	210.33	210.42	211.05	209.05	210.27	209.96	209.78	208.64	210.19	208.96	208.38	209.35	208.73	209.14	209.88	209.74	209.47	208.31	208.78	209.6	209.99	209.5	209.37	209.03	209.72	209.71	208.52	209.92	209.45	208.87	209.52	210.27	209.7	209.26	209.35
213.62	212.73	213.09	211.59	211.39	210.68	211.85	210.9	212.4	212.12	211.04	210.47	212.21	211.52	213.86	210.15	211.64	211.51	212.39	211.18	214.2	211.37	212.74	212.92	214.01	211.93	211.25	211.9	211.02	210.9	210.74	212.43	212.18	211.4	211.02	212.43	211.09	212.51	209.99	211.7	210.01	211.36	212.92	212.06	211.3	211.61	211.62	212.6	212.87	209.59
208.81	209.89	208.19	207.55	208.33	209.02	208.23	208.71	208.84	208.59	209.39	209.07	208.25	208.68	207.68	208.67	208.29	209.19	207.76	208.71	209.02	207.8	208.99	209.25	209.12	207.5	209.05	206.81	208.83	207.84	208.96	209.53	208.84	209.09	211.52	207.74	209.9	209.27	207.99	209.54	208.69	208.21	209.18	208.74	210.08	208.88	209.37	210.25	208.02	208.61
210.3	208.76	208.85	209.85	208.71	210.18	209.6	210.06	208.54	208.76	210.06	207.3	209.65	209.16	209.53	209.75	208.97	208.33	208.81	209.15	208.07	209.06	209.52	210.01	211.3	209.56	209.34	209.14	208.52	209.83	210.72	209.63	210.71	209.65	208.55	210.31	207.57	208.75	209.16	209.93	209.65	208.79	209.69	209.4	210.09	209.35	209.21	208.74	209.75	210.06
202.84	203.63	205.26	203.96	203.46	204.69	203.49	204.04	204.82	203.43	201.86	203.89	205.1	204.31	203.56	204.82	205.62	203.9	204.41	205.6	202.94	204.34	204.72	202.8	204.01	202.63	203.68	202.24	204.72	203.26	203.19	203.87	204.78	203.87	204.01	201.48	202.75	202.82	203.39	201.92	203.2	204.73	203.04	202.99	202.94	203.64	202.68	203.57	203.7	202.84
194.52	192.89	195.36	194.2	194.54	194.65	194.5	195.83	192.55	193.38	194.63	194.93	193.32	195.33	193.6	193.69	194.16	192.47	193.48	194.21	194.43	193.52	193.61	194.16	193.45	194.4	194.57	194.21	193.79	194.7	193.16	193.48	193.88	194.22	193.4	193.66	194.61	192.96	192	194.67	194.7	193.66	193.91	194.64	193.39	195.56	193.76	194.53	194.54	195.25
210.12	207.12	208.76	208.62	209.33	209.07	208.31	209.14	208.76	208.97	209.07	209.64	208.91	209.5	208.58	209.36	210.31	208.45	208.57	209.91	207.41	208.53	209.4	209.38	208.19	208.18	208.41	208.14	207.44	209.48	208.21	208.02	208.64	209.49	207.17	209.38	207.49	207.76	209.66	209.41	208.77	208.64	208.15	210.4	209.93	207.57	209.63	207.48	207.55	209.47
208.52	208.35	208.8	210.15	208.45	207.1	208.77	208.31	208.95	207.27	209.05	209.54	207.69	207.51	208.06	209	208.63	209.6	210.02	207.69	209.62	209.43	208.82	208.65	208.45	207.63	209.42	208.32	209.22	211.25	207.37	210.15	208.27	207.69	208.17	208.04	208.14	208.23	208.98	207.66	209.09	208.01	206.71	208.73	207.81	207.04	208.11	207.35	209.39	208.99
212.3	211.04	212.88	210.49	211.27	210.26	212.58	211.9	212.24	212.16	212.86	210.73	210.7	213.09	212.87	211.6	211.51	212.12	211.18	211.79	212.95	212.6	211.65	213.16	211.03	213.2	211.7	213.11	212.36	212.61	211.95	212.35	212.34	212.08	210.52	212.22	212.08	211.12	210.18	211.75	212.53	211.26	211.36	211.22	211.71	211.32	211.94	212.79	212.48	211.54
208.17	208.28	209.13	209.13	208.33	207.45	208.22	208.18	209.01	207.89	207.82	208.47	209.93	207.91	208.63	208.38	208.19	205.46	209.77	208.72	207.83	208.48	207.04	208.34	208.27	207.93	206.25	208.45	207.28	208.37	207.36	209	208.11	207.82	208.71	207.22	205.92	207.48	207.42	208.89	208.46	207.43	207	207.51	207.86	207.33	207.51	207.6	207.01	207.53
200.18	200.78	201.54	202.26	202.02	200.49	197.99	200.76	200.08	201.1	200.35	200.4	200.89	199.03	199.07	199.77	199.39	199.84	199.03	200.34	199.39	200.29	200.07	200.15	198.07	199.5	200.27	200.15	201.72	200.86	200.08	200.15	200.46	199.62	200.52	201.39	201.45	200.02	199.57	201.87	200.21	201.61	202.06	200.08	201.02	199.9	200.27	201.08	200.69	199.58
210.49	211.3	210.97	213.59	212.53	212.54	210.31	212.6	211.2	212.73	212.37	211.48	212.28	211.91	211.86	212.35	211.21	212.5	211.34	210.84	211.29	212.29	212.7	210.81	211.58	211.43	210.34	209.91	208.96	213.19	210.49	211.39	212.33	212.41	212.85	212.23	211.41	212.18	212.19	212.34	210.97	211.11	212.31	211.83	210.98	213.43	211.22	212	211.2	211.91
211.38	212.32	211.52	211.29	211.92	211.77	211.33	210.31	211.89	211.72	212.85	211.29	211.88	210.99	210.5	211.96	211.74	211.91	212.54	211.35	210.55	210.73	211.67	209.54	211.32	212.3	210.96	210.2	211.27	210.71	209.75	212.16	211.17	211.42	212.34	211.55	211.75	211.56	211.17	211.6	211.88	210.39	211.66	211.69	212.07	211.98	211.88	210.78	211.29	210.45
210.78	212.92	212.67	210.45	212.03	211.36	211.71	211.54	212.86	211.65	211.29	211.02	212.63	210.66	211.53	212.94	211.6	210.26	210.32	211.78	210.47	211.72	210.56	211.97	212.09	209.58	214.15	213.46	212.14	210.88	211.34	212.07	211.69	211.45	209.04	212.36	210.28	211.18	212.11	210.49	211.32	210.9	211.76	211.83	211.74	212.03	210.82	212.49	210.23	212.32
204.39	202.7	204.8	203.04	202.35	202.83	202.52	203.16	202.06	203.94	204.87	204.03	204.44	203.71	204.46	204.01	204.08	203.5	204.7	203.76	204.31	204.17	205.45	204.18	203.39	204.24	202.15	203.82	203.35	205.4	202.9	202.83	202.45	202.52	203.62	203.87	202.95	203.42	203.2	203.73	203.09	203.69	204.95	203.21	203.85	202.61	204.49	203.85	204.12	204.14
206.17	205.85	208.54	207.78	208.36	206.75	208.75	208.08	207.25	208.85	208.49	207.55	208.34	207.97	208.05	207.54	210.29	207.31	208.36	208	208.68	208.34	208.88	207.76	208.67	207.67	207.67	207.11	206.39	208.46	208.19	206.13	207.92	206.38	206.86	206.54	206.27	208.31	207.47	207.4	208.22	208.8	207.16	207.36	207.33	207.33	208.94	208	208.95	206.59
204.1	202.65	204.03	204.78	203.53	204.17	204.69	202.95	204.54	203.3	202.46	203.89	203.59	204.52	205.32	204.8	205.03	204.21	203.65	203.62	204.05	205.65	205.05	203.57	202.79	203.27	202.32	202.12	203.38	204.54	203.67	202.83	203.71	202.75	204.38	204.28	203.38	203.85	204.45	204.25	202.68	203.82	203.83	202.83	203.33	204.97	204.27	205.36	204.89	204.4
200.27	200.94	200.29	200.94	200.69	200.19	199.68	201.52	199.04	198.96	200.63	198.5	200.4	200.44	201.19	199.72	199.36	200.99	202.14	201.43	201.38	199.58	199.54	200.46	200.69	198.22	200.28	201.15	200.97	198.94	200.39	199.09	198.04	201.72	198.99	200.85	200.99	199.21	201.33	199.71	198.71	199.52	199.56	199.45	200.45	198.33	200.26	199.82	200.13	198.55
208.81	207.82	210.3	208.8	209.59	208.12	208.23	208.29	209.14	209.2	209.68	207.87	208.77	208.66	208.55	207.01	207.89	209.03	208.39	208.92	208.88	209.45	209.89	207.89	211.27	208.19	208.86	207.05	210.78	210.75	209.78	208.82	209.63	209.98	208.43	208.94	208.57	210.04	207.37	209.59	209.43	210.11	208.78	207.65	208.78	208.16	207.8	208.42	207.54	210.27
208.96	208.34	209.91	208.87	209.51	207.74	208.97	208.7	208.67	208.48	210.02	210.17	207.8	209.89	208.2	207.49	209.83	209.07	208.29	208.67	208.74	209.04	209.37	209.44	208.75	208.5	208.36	209.64	208.77	209.76	210.21	209.22	208.92	208.95	209.31	209.78	209.88	208.39	208.17	207.24	208.81	208.17	208.08	209.34	207.81	207.41	208.04	207.42	208.46	207.95
209.51	209.52	208.18	208.49	209.83	208.44	208.85	209.71	208.78	207.92	208.39	208.27	209.84	206.25	208.93	209.68	208.59	208.7	209.36	208.8	210.56	207.82	208.76	207.8	209.69	207.99	209.9	208.97	206.94	208.14	208.94	208.35	207.65	207.04	207.3	207.67	209.41	208.12	208.73	209.42	209.07	207.85	209.83	208.95	207.95	207.8	207.45	208.76	208.11	208.07
211.34	211.19	212.5	211.99	210.34	212.46	211.4	212.47	211.72	211.82	210.69	212.8	212.22	210.89	212.31	213.02	213.34	210.87	211.29	211.07	211.63	211.04	209.73	212.64	210.89	210.92	212.97	211.77	211.18	212.4	212.62	210.84	211.7	208.84	212.44	213.59	211.75	211.12	211.36	213.11	211.23	212.39	210.93	211.11	211.08	211.8	211.46	212.57	210.05	212.94
199.29	199.49	199.66	199.56	198.43	199.36	200.64	200.31	200.48	198.93	198.94	200.49	199.13	197.6	200.77	201.73	199.07	199.93	199.25	199.17	200.2	200.36	199.41	197.76	201.07	198.47	198.13	198.34	199.45	199.19	199.23	200.09	197.49	198.75	199.49	198.16	198.83	200.46	198.89	199.77	198.45	199.75	199.88	199.04	200.82	199.52	199.84	198.66	199.59	198.75
193.46	194.25	193.6	194.17	191.94	193.55	194.05	195.2	194.63	190.89	194.81	193.79	194.04	194.45	195.24	195.16	192.86	193.61	193.59	194.86	193.33	193.12	194.51	194.09	194.97	193.58	193.43	194.47	194.4	194.49	193.01	194.45	194.75	194.73	193.92	193.3	194.12	193.36	193.18	193.98	193.51	194.59	195.93	192.1	193.98	194.07	193.76	194.52	194.39	195.07
203.38	202.64	203.01	202.1	201.77	202.29	201.91	202.65	201.78	202.4	203.37	200.38	205.85	201.93	202.73	203.41	200.08	202.4	201.49	202.11	201.58	203.29	202.39	204.09	202.08	202.06	201.34	202.03	203.08	203.15	202.06	201.7	202.67	202.12	202.14	200.61	202.58	201.88	201.22	201.52	202.78	201.69	203.15	202.67	203.1	202.38	202.31	202.25	201.49	199.58
202.7	200.69	200.96	201.3	199.73	199.49	199.69	199.49	198.78	200.04	199.88	201.24	198.74	198.8	201.19	198.68	200.85	198.77	200.08	199.14	198.22	199.06	199.57	199.81	199.69	199.56	198.08	197.95	199.79	199.92	201.25	200.47	201.24	201.3	200.22	200.05	200.33	198.81	200.27	199.76	200.43	200.38	200.19	199.27	200.2	198.89	199.56	199.81	199.72	200.74
216.78	217.08	217.58	218.26	217.32	217.4	217.85	217.01	215.9	217.99	216.62	216.96	217.29	217.12	215.47	217.16	216.68	216.79	217.77	218	216.26	217.45	217.49	218.49	215.1	216.45	217.67	214.62	216.25	216.26	217.09	216.76	217.56	218.9	216.66	219.14	218	216.57	217.4	219.7	216.58	217.27	217.83	216.48	217.43	217.27	217.17	217.32	218.19	217.32
201.65	202.66	201.08	203.13	203.88	203.04	204.11	199.93	202.65	200.7	201.97	202.48	201.8	201.8	203.53	204.01	200.95	201.48	201.53	202.41	203.49	202.52	202.79	204.17	201.92	204.06	201.94	203.78	202.36	202.11	201.68	201.64	202.95	203.52	201.82	203.11	203.68	202.59	202.62	202.7	203.09	201.16	203.91	201.42	201.9	202.76	201.18	202.01	204.26	203.12
211.08	213.73	212.37	211.09	212.9	213.69	211.98	214.09	212.72	213.87	213.42	213.15	212.66	212.9	213.64	212.05	212.21	212.62	212.27	213.81	212.2	212.75	212.9	213.67	212.24	212.67	214.25	212.84	213.9	214.93	212.8	212.47	212.72	213.49	212.58	212.63	211.53	213.07	211.32	211.7	212.82	213.5	215.76	212.81	212.34	212.16	214.01	210.87	213.56	214.04
207.73	208.3	208.11	209.38	209.88	208.49	209.63	208.76	206.91	209.81	206.89	207.5	208.26	208.39	207.63	210.36	209.04	208.23	208.99	207.12	208.64	207.47	210.23	209.24	207.72	206.96	208.52	207.14	208.75	210.33	209.27	208.18	208.81	208.11	209.88	208.69	209.64	208.71	210.91	210	208.81	209.37	209.01	209.28	208.13	208.53	208.85	208.19	209.75	209.21
203.3	204.24	204.56	204.5	203.59	201.26	203.68	202.95	203.95	203.94	204.7	203.74	203.88	204.09	204.79	203.75	204.22	203.76	203.04	205.09	204.15	203.14	204.13	205.37	202.85	203.02	203.39	204.77	203.03	202.9	203.98	204.39	204.94	203.7	204.95	203.07	204.07	204.03	204.18	203.67	203.33	204.21	204.23	203.34	203.93	204.15	204.9	204.33	204.44	204.26
203.53	202.12	203.62	204.94	202.71	201.75	202.3	201.42	203.2	203.15	203.69	201.22	204.07	203.3	202.9	204.03	200.93	201.91	201.95	202.29	203.09	203.44	201.85	202.17	203.25	203.85	201.94	203.92	202.69	203.41	202.79	203.62	201.98	200.75	202.35	202.56	203.49	203.5	203.03	201.76	202.12	202.09	202.12	202.42	202.71	202.82	201.67	201.93	203.57	202.94
208.11	207.89	207.41	206.99	207.54	208.61	209.39	208.69	207.59	207.55	207.88	208.47	208.52	207.22	206.26	207.52	207.31	208.36	208.55	206.55	208.02	207.5	206.5	208.12	208.27	209.15	205.6	207.33	207.91	207.87	207.36	207.71	206.84	207.39	207.89	207.35	205.97	207.59	206.92	207.14	206.73	208.46	207.87	208.24	207.4	208.36	207.61	207.66	208.22	207.02
211.68	212.41	210.65	211.55	210.6	213.43	212.92	210.57	210.57	210.79	210.83	211.34	213.4	210.46	211.91	211.01	212.22	213.17	210.33	211.93	213.27	211.97	210.42	210.14	212.82	211.08	211.71	211.17	212.08	210.85	211.52	210.3	212.09	211.04	209.88	211.83	211.41	211.17	212.51	213.56	212.58	211.7	211.34	213.25	211.52	209.63	212.29	210.84	210.89	212.05
208.86	209.79	208.93	207.98	209.01	209.3	208.5	209.5	208.52	209.52	209.59	209.27	207.52	207.68	207.46	209.39	208.88	207.5	208.01	209.5	210.51	208.2	208.07	210.08	207.8	208.1	209.11	210.86	207.53	209.39	208.59	208.1	209.93	207.77	208.53	208.95	208.2	207.59	208.87	208.27	206.39	209.19	208.96	210.31	209.96	209.2	208.68	206.57	208.46	207.88
209.18	209.73	207.45	208.84	207.7	207.28	207.97	208.07	206.19	209.66	208.43	206.88	208.3	208	208.06	207.16	207.59	208.3	209.58	207.51	206.86	208.13	208.72	207.54	206.38	207.51	207.45	209.5	209.37	207.09	208.11	207.45	207.35	208.25	207.32	207.54	205.82	207.27	209.13	207.85	208.24	208.05	207.44	207.83	207.25	207.4	208.57	206.97	207.85	207.44
207.48	207.65	208.39	209.11	208.79	211.03	208.46	208.88	208.46	209.42	208.76	208.94	209.83	208.13	208.37	207.58	209.29	208.98	208.95	209.69	208.08	207.45	208.14	208.49	208.31	207.99	210.31	210.29	208.39	208.54	208.14	208.98	207.6	208.62	208.56	208.17	210.52	208.14	208.95	207.45	207.3	207.95	208.64	208.63	208.79	208.8	208.22	209.83	208.47	208.28
206.91	205.08	207.09	206.07	206.4	205.77	206.57	206.64	206.58	207.54	206.62	204.33	205.92	207.04	207.76	205.97	206.57	206.81	207.07	206.45	205.42	208.43	203.86	205.24	207.1	208.1	206.07	208.49	207.87	207.47	207.41	205.94	207.19	206.53	205.58	205.13	205.56	207.12	206.77	205.21	206.57	205.4	207.21	205.15	207.12	205.39	205.53	206.24	206.62	206.4
205.12	204.74	203.57	202.65	204.54	205.23	202.48	204.33	204.1	202.56	204.91	204.38	205.78	203.61	204.29	204.28	202.58	204.42	202.41	205.24	203.86	203.56	203.97	203.76	203.2	204.01	205.21	204.33	205.16	205.29	202.31	204.36	202.46	203.75	203.86	204.02	203.29	201.83	201.92	203.26	203.46	201.69	203.14	202.96	204.37	202.84	204.84	204.52	202.51	203.23
208.96	208.92	209.78	209.03	209.31	208.65	208.12	209.9	207.94	209.28	208.48	208.04	209.47	208.7	210.21	208.93	207.38	207.62	208.63	207.96	208.52	208.94	207.93	210.16	208.96	208.89	207.77	210.15	209.7	208.39	209.2	208.89	209.36	209.14	209.29	209	209.72	207.44	210.43	207.71	206.37	209.46	207.82	209.48	207.38	205.78	207.93	208.8	208.93	209.9
210.53	208.72	208.56	209.02	208.45	207.55	208.76	207.99	208.58	208.46	208.32	206.89	210.38	207.48	209.77	210.74	208.15	207.68	209.18	209.42	208.63	208.38	207.66	209.36	208.93	207.33	208.49	209.32	208.89	207.36	210.37	208.71	209.16	209.48	208.77	209.48	208.65	207.9	208.27	207.97	208.52	209.15	210.51	207.18	208.9	209.51	209.65	210.03	210.92	208.4
209.08	210.05	209.8	211.02	208.34	208.78	210.39	208.45	210.79	211.31	211.65	208.43	209.1	208.9	209.84	209.66	209.4	208.69	208.3	210.69	209.19	209.64	209.62	208.55	210.59	209.18	210.53	209.84	210.1	209.89	210.66	211.09	209.39	208.36	207.96	208.44	210.55	209.82	211.81	210.9	209.92	210.02	208.34	210.18	208.57	208.26	209.83	211.86	209.59	211.03
200.87	200.16	200.49	201.53	200.58	199.88	199.04	200.24	201.59	200.22	201.22	200.27	199.79	200.84	199.78	200.69	200.37	200.51	200.54	199.87	200.96	199.21	200.91	199.89	200.33	200.19	200.39	200.53	199.73	201.17	201.36	200.77	200.27	200.11	200.29	201.05	199.98	200.58	202.05	199.92	199.49	201.38	200.8	199.59	200.77	200.98	199.04	201.1	202.01	200.99
214.16	212.74	214.56	213.81	212.82	212.78	213.14	212.92	212.68	210.63	214.37	213.68	213.01	212.81	213.02	213.68	212.88	214.17	213.56	214.6	212.09	211.68	212.67	214.29	212.31	212	213.17	212.56	211.74	212.55	214.04	212.64	213.76	214.36	213.3	213.75	213.05	211.05	212.16	212.27	212.89	212.85	212.3	212.68	212.09	213.66	213.92	213.38	212.46	212.47
209.64	209.85	212.18	211.43	211.99	212.62	212.81	212.5	211.54	210.49	211.04	211.2	208.76	213.6	211.47	212.06	209.95	210.7	212.35	212.03	212.02	211.12	212.09	212.21	210.94	211.52	210.77	211.76	212.8	211.63	212.13	211.39	211.77	212.26	211.96	212.01	212.37	210.51	212.88	209.52	211.38	211.3	211.48	211.59	212.42	211.76	211.47	211.41	211.66	209.84
201.91	201.89	200.97	200.92	200.69	200.51	200.24	200.07	201.25	201.23	199.84	199.62	199.96	200.34	200.1	201.32	201.81	201.22	200.45	200.06	198.99	200.23	200.78	201.64	202.07	200.72	199.97	200.34	199.15	200.55	200.11	200.95	201.05	199.7	200.68	199.95	201.2	201.04	201.55	198.92	199.7	201.25	199.86	200.62	200.15	200.58	199.75	201.03	200.63	201.15
216.24	217.46	216.96	218.25	217.41	218.42	218.31	218.18	217.28	217.23	218.03	218.59	217.56	219.39	219.01	218.8	218.12	218.8	217.17	218.48	218.21	220.16	216.98	218.98	218.2	217.97	216.17	216.07	217.01	217.85	215.94	215.66	217.86	218.1	216.07	216.39	218.01	217.67	216.23	218.05	216.87	217.62	218.4	217.02	218.13	216.45	217.27	216.92	217.06	218
211.62	212.38	211.92	212.16	212.93	212.88	212.76	212.03	211.91	212.21	212.09	212.01	212.49	212.31	212.76	212.22	213.21	212.65	212.33	211.83	211.86	211.85	211.87	211.5	211.66	213.07	212.75	213.12	212.89	213.44	213.36	211.79	212.42	211.54	212.38	212.57	211.2	211.49	212.16	212.19	211.83	213.07	212.41	212.69	211.64	212.79	211.09	212.89	212.37	212.26
216.55	216.58	216	217.65	216.53	216.43	218.53	216.77	216.64	217.48	218.04	216.09	218.64	217.68	216.83	215.86	216.91	218.45	216.64	215.77	217.96	217.4	217.55	217.7	217.33	216.4	216.35	216.62	216.22	216.45	216.46	217.21	217.14	215.57	216.48	216.26	218.48	219.07	217.22	218.05	217.38	217.77	215.56	215.66	217.31	215.12	217.14	216.63	216.52	216.1
209.43	207.13	207.69	209.07	207.64	208.89	208.5	208.55	207.78	206.78	208.97	205.34	209.86	207.42	207.18	207.55	208.73	208	207.24	206.67	209.13	208.88	206.57	207.99	207.61	207.02	207.14	208.29	207.11	208.31	207.59	207.91	206.4	207.67	208.28	209.23	207.43	209.5	209.9	207.46	207.52	206.74	207.7	208.58	208.54	206.19	206.7	208.44	210.15	208.49
210.71	209.84	209.45	210.07	210.08	210.01	207.83	209.39	210.47	210.26	209.06	206.52	209.59	208.64	207.67	210.47	208.72	209.6	210.18	210.36	208.8	209.64	208.33	208.85	208.68	209.45	207.27	209.11	209.23	210.13	208.64	210	209.54	209.34	209.94	208.96	209.4	208.22	208.27	211.51	208.59	209.94	208.57	210.65	210.21	207.84	209.14	209.37	209.3	210.53
212.37	212.39	212.85	213.09	213.42	214.63	212.88	212.12	212.33	213.46	213.1	211.63	211.27	213.23	212.98	212.45	212.09	209.49	212.44	211.23	212.15	213.23	212.98	212.1	213.26	212.44	210.74	211.86	213.43	212.14	212.23	212.61	211.17	211.76	212.69	212.79	210.69	212.69	211.89	213.35	211.85	212.02	211.39	212.28	212.84	212.51	210.8	210.5	214.34	212.87
200.2	200.41	201.46	200.81	199.93	199.99	201.15	200.02	202.34	201.25	199.18	200.71	200.2	200.28	202.02	202.16	197.86	200.14	201.79	201.36	199.32	201.15	200.69	199.29	200.32	199.7	198.59	199.33	201.35	200.57	200.5	201.02	201.48	200.19	202.09	201.13	201.96	200.86	200.91	200.12	202.05	201.18	201.53	200.94	200.66	200.12	201.25	200.64	200.91	200.49
198.36	197.82	196.96	195.88	198.24	197.97	197.47	197.03	198.01	198.39	200.17	199.39	198.05	197.25	198.29	198.02	199.54	197.95	197.76	196.19	197.68	197.88	198.53	199.06	197.74	196.83	199.3	198.48	197.16	198.53	197.53	198.86	197.83	198.22	196.77	199.23	196.53	197.93	198.71	198.52	197.85	197.89	198.64	197.71	197.08	198.61	198.24	198.19	198.38	196.19
213.41	210.56	211.42	210.54	211.58	212.62	212.6	212.13	209.75	213.59	212.29	211.75	211.72	212.04	211.96	212.02	212.96	212.04	211.15	212	210.73	213.06	211.26	211.97	211.1	211.94	213.18	212.41	213.23	211.07	213.52	211.31	211.04	213.28	210.96	210.13	211.6	211.66	211.97	209.62	212.2	212.23	211.84	212.64	211.1	212.17	210.5	212.79	210.7	211.53
203.77	202.51	204.73	205.1	203.86	204.24	203.36	202.65	203.51	204.73	204.07	204.83	202.74	203.81	203.27	204.26	203.83	202.75	203.04	204.43	203.15	203.17	204.67	203.68	201.61	202.49	203.39	203.71	203.31	203.03	203.62	202.14	203.52	203.99	204	204.02	202.86	204.3	204.51	201.92	202.63	203.91	205.71	203.51	204.74	203.76	203.72	204.16	204.31	205.15
210.66	210.71	211.9	211.6	211.1	212.58	212.11	212.89	211.49	211.59	211.62	210.94	210.46	210.22	211.08	211.07	211.66	212.29	212.96	212.41	210.21	210.7	212.03	212.43	210.9	211.22	212.06	212.11	211.32	213.23	210.77	212.08	211.47	211.85	210.09	211.1	212.29	211.54	211.58	211.17	213.26	210.59	212.2	211.79	209.07	212.67	211.61	213.79	212.58	213.58
207.44	206.42	207.81	207.59	206.19	207.39	206.91	207.87	209.55	209.79	207.72	206.07	206.43	207.91	208.86	206.95	206.67	208.55	207.83	207.02	208.89	208.55	207.59	207.33	208.63	208.55	206.2	207.62	208.66	208.46	207.05	205.93	207.5	207.08	207.68	207.44	206.6	206.72	206.73	208.22	206.72	206.52	206.5	207.34	207.99	207.63	206.94	206.87	208.17	206.25
205.34	203.1	203.26	204.36	204.91	203.68	204.14	201.92	203.6	204.49	203.47	204.47	202.54	204.66	204.1	204.17	204.65	203.74	202.94	203.52	201.86	203.33	202.94	202.9	202.1	203.25	203.13	203.67	204.04	203.74	202.55	203.83	203.78	204.08	202.93	204.31	203.41	202.9	202.35	203.62	203.9	206.77	204.96	203.58	203.73	206.1	203.42	203.22	201.63	202.69
200.16	200.23	199.4	201.58	199.25	202.95	201.51	201.17	200.09	201.2	199.51	200.8	200.99	201.05	199.76	200.7	200.49	200.68	201.07	201.71	199.04	200.96	201.87	200.74	201.45	199.1	200.75	201.05	200.1	200.25	199.93	199.3	199.94	199.24	199.87	200	199.63	201.4	200.95	200.22	199.49	200.2	201.09	200.16	201.67	200.26	198.76	200.46	200.95	199.57
215.97	215.86	218.05	215.63	216.32	216.93	216.03	217.27	218.12	218.3	216.58	217.06	216.36	217.04	217.07	215.53	217.77	217.35	218.13	217.13	216.42	216.55	217.88	216.09	216.15	216.57	216.67	217.36	216.77	217.15	217.92	216.7	216.82	218.17	218.47	217.64	217.41	217.28	216.12	217.38	216.71	217.02	215.58	216.84	217.92	217.15	215.42	216.32	217.1	218.14
199.85	200.06	201.01	201.19	201.42	201.15	200.33	201.13	198.95	199.59	198.36	200.33	200.53	200.03	200.56	200.23	200.68	198.94	199.75	199.16	198.64	202.28	200.31	200.2	201.87	199.63	198.97	200.13	201.59	199.43	199.73	200.67	201.88	198.71	202.42	201.4	198.94	199.45	200.22	201.1	200.27	199.55	199.21	200.76	201.15	200.52	199.87	199.55	200.16	201.15
203.15	202.78	202.9	203.87	204.81	201.93	201.94	202.09	203.25	202.42	204.18	204.85	201.32	204.19	201.75	204.08	201	202.3	202.23	202.27	201.85	202.24	203.98	204.55	203.1	202.71	202.08	203.09	202.23	202.61	204.06	204.19	203.15	203.05	204.75	203.07	204.2	201.61	204.66	204.63	202.55	203.14	203.91	203.93	202.29	203.26	202.54	202.98	202.77	203.69
204.6	203.59	203.08	206.4	203.81	204.01	204.5	205.75	205.59	203.96	204.09	205.27	204.41	204.67	204.93	204.86	204.4	204.05	206.52	204.78	204.67	204.87	204.37	204.85	204.12	206.72	204.72	205.26	203.95	203.13	203.73	205.46	205.47	205.76	203.9	204.64	204.61	203.78	204.35	204.87	204.76	206.09	205.29	203.35	205.26	205.16	206.22	206.07	204.89	204.74
214.66	214.36	212.49	214.1	213.86	214.71	214.59	214.11	213.07	213.33	213	213.98	213.98	214.25	214.68	213.33	213.8	212.86	213.4	213.99	214.67	213.5	213.55	212.96	213.06	213.26	212.52	214.01	214.24	214.33	215	214.2	213.23	214	213.38	212.32	213.37	213.83	213.66	214.45	214.01	214.32	213.28	214.24	212.55	213.79	213.74	212.7	214.28	215.01
218.28	217.64	216.22	215.82	215.98	216.25	215.88	217.76	217.84	215.78	217.89	216.15	215.75	217.31	217.4	217.08	217.34	216.09	217.45	218.66	217.55	216.4	217.4	217.27	217.01	218.85	216.5	217.76	218.32	217.7	216.14	216.21	216.05	218.24	217.73	217.92	217.75	217.82	217.39	216.55	217.66	217.27	215.28	216.47	214.63	217.42	219.55	217.49	216.46	217.73
208.93	205.57	207.56	206.89	206.24	208.37	207.69	208.45	207.79	206.47	205.78	207.48	208.87	207.77	208.21	208.45	209.21	206.2	208.88	208.48	208.46	209.14	207.17	208.74	207.39	207.94	207.17	208.51	208.57	208.59	206.43	207.83	208.08	207.52	209.09	208.48	208.74	207.32	206.96	207.28	208.4	207.69	207.34	208.43	207.39	206.91	207.21	208.12	207.81	207.36
216.56	215.75	216.6	216.82	217.12	217.11	216.31	214.8	215.62	218.63	217.67	216.1	217.87	217.51	217.48	215.99	215.25	216.86	216.25	216.65	216.38	216.76	217.56	216.35	217.3	218.99	216.45	216.9	215.87	217.6	217.1	216.25	216.26	216.48	216.99	218.67	217.85	217.85	217.32	218.37	218.67	217.23	218.22	216.2	218.34	218.27	218.08	218.45	217.43	216.23
204.24	204.71	203.41	203.71	204.93	205.44	204.35	203.41	203.79	204.38	202.39	203.26	204.12	203.7	203.37	204.99	203.85	205.57	204.87	205.49	205.5	204.25	203.19	203.37	202.61	203.57	204.97	204.43	203.13	203.52	204.1	202.18	203.83	203.99	203.39	205	203.34	203.34	202.93	204.6	203.89	202.97	201.95	204.74	203.17	202.38	204.16	203.79	203.01	204.47
213.24	212.84	212.18	210.62	212.65	212.7	213.94	211.06	212.04	213.09	212.01	212.65	211.79	212.72	212.04	212.06	213.61	212.21	211.54	212.99	213.71	211.55	213.39	212.99	212.31	213.38	213.11	211.74	213.71	211.33	212.22	213.96	213.64	212.8	212.73	212.75	213.25	213.26	211.97	214.39	212.48	211.12	212.73	211.23	212.72	213.06	212.77	211.41	211.66	212.49
212.57	212.88	212.03	212.62	212.1	210.56	210.2	213.02	212.2	211.6	210.73	212.44	212.74	210.9	212.1	211.45	212.07	211.43	210.48	212.76	211.04	212.78	211.09	211.16	212.05	213.1	211.88	212.69	211.98	211.08	211.09	211.31	212.47	212.36	211.63	210.58	213.96	210.55	213.29	211.82	210.89	212.09	211.88	210.98	211.25	213.02	211.53	211.43	210.17	211.38
209.58	208.32	208.86	208.13	207.22	207.24	206.59	206.98	207.84	206.37	208.99	207.76	207.79	207.67	207.14	207.51	208.22	206.49	208.2	208.97	207.28	208.09	207.64	206.79	207.09	207.25	207.13	207.46	209.25	206.61	207.03	207.14	209.7	207.26	207.73	207.37	206.75	206.84	207.84	208.18	207.99	207.19	208.83	208.25	207.36	207.64	208.67	207.91	207.32	207.85
208.78	208.31	208.74	208.26	207.23	208.79	209	206.73	208.24	209.07	208.16	209.33	209.61	207.38	209.14	208.05	208.24	207.55	208.63	209.07	209.33	207.77	207.95	208.36	209.36	209.1	208.35	208.8	209.22	208.8	207.88	208.48	208.16	208.36	207.99	208.95	207.74	206.72	207.55	208.61	209.33	208.87	208.52	208.58	207.79	206.59	208.8	209.52	207.94	208.77
211.36	213.29	212.1	210.66	212.16	209.87	211.47	211.8	210.54	211.74	211.33	212.54	210.78	211.12	211.53	212.67	213.01	212.98	212.31	211.09	212.98	213.96	210.46	212.47	213.42	209.94	210.7	211.8	211.34	211.23	210.46	210.39	212.59	210.93	210.67	210.76	211.02	210.2	211.54	211.47	211.82	212.86	212.69	210.75	211.74	212.87	211.16	211.88	210.9	212.74
207.97	208.83	209.37	207.15	208.43	208.13	208.49	207.56	208.72	208.66	206.68	208.33	209.03	207.62	208.27	208.24	208.33	209.15	208.08	208.65	207.77	209.24	207.71	208.18	207.59	207.42	208.61	207.17	207.16	207.03	206.32	206.6	208.58	208.48	205.3	208.28	207.68	208.07	208.41	207.02	208.43	206.22	207.81	208.77	207.18	206.95	208.86	207.65	207.46	206.96
207.7	208.06	207.82	211.62	206.96	208.01	208.82	206.84	208.09	209.48	208.08	210.42	207.31	207.8	208.44	209.09	209.33	208.5	208.22	208.44	210.99	207.91	208.18	208.88	208.87	207.65	208.81	209.63	207.04	207.59	208.89	208.65	208.38	209.32	208.44	209.17	208.59	208.27	208.89	208.42	208.75	210.23	207.83	208.72	207.56	209.77	208.28	207.13	208.15	208.36
215.49	216.95	215.99	216.9	214.14	217.15	217.03	217.05	215.1	216.36	218.32	216.29	216.23	217.15	215.53	216.53	217.41	218.09	217.12	216.69	218.1	216.2	218.74	216.78	218.89	216.98	217.47	216.47	217.29	216.99	215.92	216.38	217.26	216.75	215.98	215.99	216.51	216.76	217.52	217.3	217.39	216.08	216.59	216.19	218.51	216.44	217.83	217.31	216.92	216.85
194.54	195.04	195.46	197.12	193.17	194.15	195.39	193.98	195.5	194.69	194.56	196.38	194.06	196.24	194.28	194.57	193.98	194.14	194.58	195.96	195.83	194.58	194.92	195.18	194.63	194.52	195.77	196.45	194.95	197.54	194.44	195.27	195.08	196.02	195.02	195.14	195.88	195.07	196.73	194.45	196.06	194.51	195.18	194.01	194.2	196.57	194.61	194.54	194.03	195.44
207.77	207.05	206.35	206.71	206.19	207.48	207.47	207.81	207.51	207.08	206.69	206.22	206.98	208.15	207.58	206.09	209.83	206.76	208.29	209.17	208.34	207.85	207.04	207.43	205.81	207.75	207.79	206.9	208.32	208.03	207.89	208.01	207.91	208.64	207.59	207.82	207.45	208.25	205.97	206.04	207.3	207.85	207.05	206.08	208.17	208.26	208.03	207.75	207.39	208.12
208.92	207.82	206.52	207.13	208.36	207.26	209.11	207.73	207.43	208.68	208.67	206.54	208.07	208.71	206.68	208.49	206.93	207.43	209.06	208.45	207.77	209.25	208.46	206.7	207.39	206.94	208.02	207.86	207.62	208.02	208.4	206.92	208.48	208.12	207.58	208.11	209	209.02	210.1	206.72	208.13	209.22	208.19	206.51	207.17	207.06	208.37	208.24	207.17	206.9
209.78	209.88	208.2	210.27	209.44	209.02	210.33	211.12	207.76	207.98	209.06	208.25	210.85	211.22	210.18	210.8	208.76	209.81	207.27	209.36	210.26	210.02	209.52	209.09	211.17	208.83	210.9	208.58	209.82	209.38	209.68	209.02	208.11	208.49	210.49	210.12	209.58	209.51	210.37	209.76	210.03	209.53	211.14	209.35	210.28	211.48	209.15	210.13	210.85	209.71
203.88	203.74	205.19	204.24	203.92	203.84	203.97	203.48	205.05	203.76	202.24	203.48	202.88	204.77	202.84	203.42	203.92	203.49	203.93	204.07	203.75	203.93	203.77	205.19	204.63	204.02	204.88	203.47	202.58	203.58	204.12	203.1	203.71	204.55	205.16	203.15	204.22	204.37	203.96	204.46	204.6	204.08	203.14	203.27	202.94	203.82	202.1	204.61	203.76	203.15
204.51	204.58	203.85	205.28	204.17	204.45	205.22	204.28	204.3	205.3	204.21	204.14	204.94	206.1	204.64	205.79	203.72	205.3	204.91	202.84	203.48	203.13	204.14	203.76	204.19	205.22	205.67	204.76	204.69	205.55	204.49	204.7	204.79	204.33	204.08	205.62	204.34	203.56	205.25	204.83	205.03	203.6	204.05	204.43	203.65	204.75	202.89	204.66	205.8	205.6
210.84	209.96	210.38	208.34	208.17	209.84	208.68	209.37	207.88	208.83	208.1	206.2	208.46	208.63	209.14	208.6	208.1	208.86	207.99	208.87	206.29	208.74	208.45	206.98	209.79	208.83	208.32	210.49	207.48	207.96	209.86	209.17	209.38	208.6	208.55	209.47	210.18	208.33	207.54	208.66	209.07	209.13	208.02	208.72	209.3	208.04	208.91	208.98	208.16	208.11
194.41	193.88	193.86	194.12	193.49	195.8	195.17	195.48	195.13	194.58	194.45	193.37	193.26	193.44	194.15	195.22	195.35	194.08	194.52	196.15	193.17	194.5	193.69	194.58	193.14	193.59	194.17	194.49	195.81	193.73	194.83	195.19	193.21	194.41	194.98	193.91	193.79	192.58	194.82	194.48	193.43	195.02	194.49	194.23	193.38	194.23	194.02	195.71	194.2	192.63
202.76	204.45	203.84	203.09	203.18	202.19	204.65	202.9	203.46	204.35	204.75	202.48	202.28	202.3	203.92	204.52	202.28	201.6	203.06	203.06	203.78	203.67	202.54	204.15	203.41	203.68	204.67	203	203.35	203.63	203.23	202.9	204.21	203.93	203.24	203.09	202.73	203.67	203.48	202.63	204.47	203.29	203.22	203.55	204.08	204.82	203.98	203.45	203.86	202.03
212.55	211.72	210.58	210.65	209.58	212.04	211.84	210.73	211.32	211.64	213.03	212.24	211.77	211.64	212.62	211.93	211.81	211.55	211.99	212.82	211.28	212.99	210.86	211.28	213.2	212.43	211.16	211.93	210.95	211.87	209.72	212.34	211.75	210.24	211.2	211.17	211.15	212.18	211.93	211.2	211.52	211.36	211.92	212.45	212.64	213	211.08	212.94	213.71	212.69
209.47	209.7	209.92	208.85	209.54	208.66	208.95	210.66	209.43	209.7	208.77	210.23	209.78	209.62	210.57	209.79	209.43	210.1	209.9	208.59	209.84	210.6	209.67	209.44	211.28	210.74	209.35	209.57	208.47	209.45	208.62	208.72	209.7	211.37	209.99	208.52	208.57	208.4	210.61	208.82	209.63	211.3	211.02	210.92	209.01	210.19	210.1	210.08	208.39	209.95
194.88	194.11	193.3	196.83	196.28	193.95	196.43	195.65	194.95	194.38	194.04	195.78	194.4	194.53	194.37	194.93	196.54	195.48	193.28	195.36	194.4	194.14	194.39	195.48	195.72	195.18	194.25	197.59	195.73	195.65	195.65	194.1	195.15	194.72	194.89	195.58	194.22	195.97	195.7	193.69	195.04	194.59	194.35	195.99	195.44	195.36	196.37	194.88	192.74	195.2
216.59	218.92	218.95	218.52	216.87	216.45	216.87	216.72	217.27	217.92	216.02	216.96	219.34	217.95	216.71	218.23	218.07	217.7	216.99	217.82	218.22	217.22	217.89	217.09	216.36	217.66	215.58	217.78	218.08	218.47	218.51	217.61	218.72	218.86	218.03	217.44	218.57	216.87	217.16	217.12	218.21	216.29	216.83	217.52	219.09	216.52	217.09	216.45	217.64	216.23
207.17	205.35	206.36	206.28	207.57	206.68	208.04	207.53	207.63	208.3	206.84	206.58	208.72	206.88	209.94	206.3	207.93	206.88	209.33	207.22	207.22	207.44	208.44	208.17	206.49	209.25	208.17	206.39	207.18	208.3	207.18	206.7	207.85	205.72	206.82	208.48	207.08	208.94	207.99	207.84	207.81	207.89	207.86	206.13	206.71	207.65	208.26	208	208.08	207.05
199.2	201.31	199.69	198.47	199.46	200.57	199.33	198.76	199.91	199.65	199.4	198.2	199.82	199.06	198.23	200	198.93	198.74	200.81	198.29	200.57	198.72	200.72	200.08	199.82	200.67	200.13	200.23	198.56	198.36	199.17	198.02	200.45	201.22	199.38	198.41	199.77	198.86	198.72	199.72	200.09	199.89	198.15	198.9	198.53	201.98	199.17	199.52	198.39	199.54
205	204.68	205.27	204	204.24	205.28	205.52	207.25	205.74	204.72	205.4	203.99	205.25	205.07	205.17	205.54	204.51	205.58	204.07	203.47	203.25	203.57	202.63	205.09	204.99	204.71	205.03	204.36	204.57	204.23	203.15	205.03	205.3	205.42	203.47	203.68	205.22	204.67	203.75	203.25	206.69	204.69	203.6	204.22	205.72	203.21	206.7	205.77	203.84	205.31
217.52	216.9	217.81	215.76	216.38	218.19	215.49	218.06	218.04	217.44	218.11	217.9	217.5	217.73	217.71	217.32	215.76	217.48	217.36	216.25	216.62	217.77	217.9	218.09	215.84	218.81	218.09	216.19	215.83	217.14	217.58	217.21	217.52	217.44	216.73	216.34	216.98	216.83	218.41	217.59	216.15	215.63	215.44	216.36	216.69	217.6	215.72	215.42	216.73	218.25
200.21	200.16	198.87	200.65	198.52	200.05	200.93	200.15	198.42	199.66	200.34	199.47	199.3	199.84	199.03	199.98	200.49	199.6	200.13	199.3	198.91	199.73	199.59	201	200.73	199.39	199.61	199.29	197.72	200.12	199.93	200.58	199.42	198.72	200.16	200.61	200.78	198.57	201.13	201.01	199.52	200.1	198.09	198.36	198.9	199.42	199.09	199.91	199.54	200.15
205.5	205.08	205.35	204.2	205.11	206.43	203.74	203.98	204.28	204.62	204.77	204.84	206.97	205.52	204.17	202.78	204.94	204.77	204.85	203.54	204.17	204.47	204.56	204.49	204.49	203.75	204.79	205.13	203.24	204.44	202.34	203.4	205.77	205.01	204.55	203.85	205.43	203.45	205.92	204.02	206.51	204.63	202.58	203.92	205.1	206.13	205.24	205.52	205.19	204.28
198.11	199.65	198.12	198.81	197.38	197.74	198.16	198.6	199.16	198.51	198.27	198.51	198.43	198.39	200.66	197.83	198.6	198.75	196.9	198.39	198.69	197.74	199	198.9	200.01	198.84	201.53	198.03	199.94	198.17	199.48	199.49	197.24	196.78	198.43	198.06	198.06	198.29	198.42	198.75	197.58	197.12	198.62	200.01	198.67	198.52	199.72	198.16	198.74	199.13
202.22	203.7	204.45	202.96	201.77	204.19	201.98	203.27	204.89	202.69	203.26	204.37	205.64	203.15	203.94	204	203.37	204.13	203.48	203.41	203.7	205.25	202.53	205.75	203.05	203.28	203.3	203.66	202.29	203.7	204.93	202.37	202.86	205.06	203.26	204.13	202.65	203.84	203.47	203.24	201.72	201.54	202.92	204.09	203.22	202.43	203.32	202.57	203.03	204.87
199.3	197.93	197.93	196.68	197.74	199.86	197.7	198.42	196.8	197.9	199.38	198.54	199.14	197.16	199.84	199.25	197.9	199.37	196.81	198.15	198.32	198.42	196.74	198.02	197.42	198.26	195.09	198.49	198.64	197.62	196.22	197.39	198.02	198.38	198.28	198.97	196.5	197.03	197.14	197.84	198	196.4	196.47	197.55	197.63	197.04	198.41	196.4	199.04	198.53
201.61	202.11	201.53	205.58	202.77	203.37	203.07	202.2	203.05	201.76	202.23	203.04	204.05	200.66	204.35	203.35	202.47	202.19	201.7	201.13	204.18	204.09	202.33	202.17	201.95	203.55	202.06	203.09	201.32	200.9	203.18	203.58	202.46	204.39	202.55	201.02	203.41	203.4	202.55	201.96	201.82	202.58	202.17	202.6	202.06	204.13	201.8	202.47	202.83	203.4
208.37	208.49	209.04	209.2	208.97	208.73	208.18	208.98	207.75	207.37	208.91	207.34	207.27	207.6	207.03	209.15	209.24	206.84	207.97	209.69	210.47	209.54	209.87	208.88	209.71	208.79	209.51	208.29	207.27	208.36	208.53	208.93	208.46	208.51	208.63	208.89	207.66	208.76	206.22	208.74	208.13	208.12	209.28	208.8	210.41	208.2	207.57	209.34	207.17	209.62
209.41	208.41	208.21	208.96	207.42	207.76	209.84	209	208.76	209.87	208.87	209.14	208.66	208.21	209.13	208.71	209.39	208.87	207.7	207.93	210.53	208.2	207.3	207.75	208.83	207.65	209.15	208.05	207.84	209.04	208.81	210.24	208.08	210	209.98	208.93	208.14	207.72	208.17	208.37	209.39	207.2	208.85	209	209.71	208.22	208.62	209.17	209.32	207.95
209.13	208.4	209.28	210.08	211.58	209.26	210.41	208.7	211.27	210.98	209.79	208.15	208.44	209.56	208.59	209.1	210.72	210.23	208.34	207.97	209.37	212.36	208.48	211.71	208.58	209.26	209.78	210.76	209.01	208.38	208.07	209.14	209.08	210.31	209.59	210.25	210.34	210.34	210.78	210.06	209.8	210.21	209.22	208.63	210.39	209.52	208.12	209.39	209.63	210.33
201.1	202.04	199.99	201.76	201.07	201.97	198.92	199.59	199.83	199.72	200.59	202.13	201.6	200.44	200.1	199.31	200.02	200.62	199.88	200.67	199.97	201.03	199.74	200.72	201.36	200.78	201.03	199.68	200.35	200.09	199.78	201.48	199.4	201.66	201.45	202.42	198.89	200.44	198.69	199.95	201.57	201.32	200.28	198.79	200.6	199.95	202.07	201.22	201.33	199.31
207.68	205.62	208.63	207.94	208.84	208.6	207.76	207.13	208.71	207.58	209.62	208.15	209.5	208.59	207.59	208.58	207.66	208.3	205.9	206.59	208.52	206.93	208.42	207.97	207.17	206.34	208.03	208.01	207.26	208.23	206.99	209.16	208.68	207.02	207.98	207.2	206.98	207.93	209.49	208.22	208.47	208.75	206.27	205.11	207.85	206.99	207.2	207.04	207.98	209.15
202.35	202.54	203.9	203.07	201.89	203.7	202.98	203.17	203.11	202.96	202.69	202.24	204.36	202.28	204.44	203.49	202.7	203.72	202.73	204.26	202.5	202.67	204.13	202.75	203.11	203.6	202.75	203.37	203.13	203.2	202.56	202.81	203.86	205.46	202.39	203.01	203.03	204.05	202.89	202.81	202.33	202.25	203.73	203.59	203.11	203.16	204.88	203.1	203.89	202.08
201.4	202.42	203.06	200.79	201.93	202.71	203.06	204.36	202.25	203.23	202.82	203.21	201.13	203.22	202.52	201.73	203.95	202.72	202.23	201.71	202.02	202	201.21	201.83	203.7	202.34	202.28	202.91	202.9	203.21	203.38	201.38	202.73	202.68	203.49	203.56	203.54	202.5	202.76	201.89	202.58	202.7	201.93	202.01	201.76	203.19	203.56	203.34	201.72	202.77
212.47	212.25	211.36	212.31	210.36	213.25	212.96	211.43	212.82	211.71	212.03	210.43	213.73	209.24	211.3	212.28	213.74	211.77	212.94	213.27	211.37	212.2	210.31	211.57	213.48	211.41	211.67	213.39	211.69	211.46	211.67	211.96	211.01	211.25	210.88	213.65	212.16	210.83	210.98	212.29	211.19	212.29	211.46	208.6	210.01	211.66	211.26	211.15	211.2	210.23
197.89	197.19	197.47	199.83	197.83	197.7	199.18	199.04	198.37	198.74	198.65	199.05	196.36	197.74	199.98	198.41	198.86	197.73	198.38	198.58	199.65	198.69	198.66	198.41	197.76	198.82	200.02	199.17	197.13	200.45	199.47	199.11	198.6	198.93	198.38	198.43	199.07	199.08	198.83	199.22	199.52	198.75	198.53	197.91	199.65	200.82	197.72	198.58	199.1	198.84
203.31	203.41	204.12	202.54	204.12	204.32	203.02	204.32	203.31	203.37	201.59	203.62	202.76	205.11	203.39	205.63	204.32	203.91	204.89	204.01	203.12	202.03	203.58	202.69	203.13	205.23	203.15	204.55	204.73	203.76	204	204.62	203.32	204.32	202.41	202.79	203.92	204.09	203.98	203.58	204.41	204.1	202.87	203.85	203.17	205.6	203.08	203.15	204.49	203.77
199.48	199.19	199.49	199.52	200.12	199.74	199.93	200.75	198.42	199.92	198.86	197.94	201.19	200.74	199.89	199.08	198.99	199.58	199.63	201.19	199.63	199.47	199.1	198.76	199.02	199.27	200.25	200.49	199.93	198.76	200.27	200.38	199.97	199.18	200.67	200.21	198.44	199.13	198.2	198.89	199.32	200.4	200.12	200.17	198.94	199.63	199.54	200.31	199.48	198.86
206.71	208.07	207.27	209.04	208.08	206.83	207.54	208.72	206.53	206.85	207.95	207.44	207.35	209.51	207.87	207.87	205.79	207.84	208.32	206.46	209.82	207.78	208.47	208.81	207.79	208.32	207.82	209.26	207.43	208.36	209.26	207.5	209.13	207.73	207.78	207.91	207.59	208.56	208.27	207.66	207.55	209.07	209.51	208.05	208.98	207.19	208.33	208.19	207.54	207.71
212.38	211.24	210.36	212.29	211.29	210.74	212.74	211.52	213.22	211.91	213.01	213.85	211.39	211.01	211.83	211.68	209.38	211.49	210.24	210.72	211.54	209.4	212.6	212.95	211.68	210.84	210.98	212.51	210.8	210.78	210.56	212.16	211.92	210.65	211.34	212.84	210.95	212.53	212.11	212	212.96	210.64	211.45	212.38	212.24	212.09	212.97	211.51	209.52	211.02
208.57	207.64	207.87	209.09	208.21	208.63	208.14	208.54	211.62	206.5	209.22	208.81	208.63	207.76	206.99	208.4	209.4	208	207.28	209.51	206.97	208.55	207.51	209.89	209.97	207.43	208.94	208.15	207.69	207.97	207.65	208.11	207.38	209.65	208.04	207.27	209.28	209.45	207.56	209.09	207.08	209.22	208.55	207.54	208.11	209.39	208.82	206.86	207.9	209.94
205.25	204.63	204.84	203.14	206.31	204.58	203.96	204.4	205.01	204.05	205.33	204.48	205.33	204.68	205.07	204.88	205.06	203.7	205.52	204.12	203.83	204.91	204.38	205.95	204.45	204.56	204.35	204.82	205.14	205.05	204.85	203.06	205.04	205.88	204.11	204.34	204.59	203.21	206.33	204.36	204.74	204.65	204.67	206.2	204.39	204.86	205.67	203.81	204.59	204.61
199.99	199.08	200.65	199.74	199.68	199.22	201.46	200.7	201.57	201.63	201.27	199.27	200.02	200.12	200.27	199.65	200.44	199.78	199.56	200.99	199.81	200.91	199.23	202.12	198.4	201.28	199.9	199.13	201.97	200.8	200.96	201.91	200.26	200.95	200.36	199.68	199.25	200.72	200.88	199.71	201.26	201.46	199.89	201.28	200.2	199.22	199.89	199.87	199.79	198.56
207.44	206.88	208.46	207.15	207.52	207.95	209.96	208.5	209.8	207.78	206.86	207.19	207.34	208.55	206.64	208.67	206.29	208.69	205.77	207.04	207.57	207.91	207.5	206.61	208.3	208.56	206.38	207.73	207.74	208.09	206.75	209.13	209.22	206.54	207.95	206.95	207.79	206.83	207.49	209.1	206.55	207.68	208.9	206.47	206.87	207.63	206.85	207.08	206.6	208.98
195.31	194.52	194.27	195.15	195.49	194.35	195.83	194.12	196.4	196.4	195.53	196	195.36	195.82	194.67	193.78	194.3	195.65	194.65	197.03	194.86	193.21	194.69	195	195.82	195.75	195.11	196.47	195.33	196.47	193.67	195.41	194.91	195.46	196.08	193.4	195.79	194.4	195.9	195.21	194.52	196.66	195.35	194.43	195.3	194.81	194.56	194.53	195.69	196.45
200.43	198.89	199.19	199.7	198.35	198.53	198.67	198.19	195.92	198.72	198.06	199.84	198.38	198.4	198.85	198.06	197.49	197.13	199.11	199.4	198.16	199.43	199.77	197.39	199.6	197.85	198.26	199.36	199.12	198.94	198.56	199.15	198.52	198.68	197.54	199.96	198.66	199.02	199.19	197.26	197.12	198.78	198.38	198.02	197.49	198.75	198.75	199.23	198.26	200.22
204.15	203.57	203.76	203.26	202.63	204.06	201.21	203.29	203.72	203.39	202.79	203.35	204.32	204.42	203.05	202.9	205.17	203.77	204.09	201.86	205.19	201.82	202.31	202.23	203.79	203.51	203.43	203.49	203.19	205.15	202.55	204.85	203	203.93	202.92	203.18	203.44	201.98	203.35	202.77	202.22	205.35	204.11	203.3	203.04	203.44	202.28	203.47	203.06	203.38
208	210.04	209.7	208.23	207.13	208.16	208.16	208.16	208.06	207.49	208.39	208.28	207.49	208.06	209.68	207.38	207.49	209.52	208.26	210.4	206.71	208.86	207.77	208.32	208.38	208.42	207.26	208.73	207.77	209.05	207.69	208.09	209.74	209.69	207.51	209.02	207.6	207.78	208.56	208.5	209.93	209.25	211.36	207.07	208.49	206.65	210.36	209.08	208.02	207.87
200.14	199.32	200.74	198.29	199.93	199.96	197.98	200.26	198.86	199.82	199.15	200.05	200.83	199.7	199.9	199.14	201.08	198.78	200.84	200.08	199.44	198.68	199.6	199.36	200.35	199.04	199.73	200.28	199.94	199.23	198.96	200.76	199.23	199.34	199.98	199.91	198.96	199.23	199.22	200.14	199.89	199.23	198.76	198.34	199.54	199.76	199.59	198.77	199.77	199.53
202.11	204.67	203.36	204.43	202.99	205.1	203.68	203.8	203.47	202.15	202.96	203.53	202.54	202.83	203.44	204.1	202.16	203.09	203.66	204.59	203.84	203.22	203.03	203.4	202.86	203.89	204.13	204.44	204.81	203.51	203.54	202.55	204.66	202.75	200.76	203.24	202.6	203	202.56	202.62	203.58	204.06	202.34	203.86	204.08	203.81	201.83	202.4	203.92	203.16
211.75	210.98	213.1	211.77	210.76	211.21	210.69	211.95	211.93	210.27	212.14	213.28	210.49	210.99	212	210.66	211.49	213.5	211.55	212.18	210.18	211.96	210.81	213.46	210.58	211.75	211.16	208.69	210.68	212.63	211.78	212.34	211.13	213.89	213.28	210.42	210.74	213.06	210.18	210.74	211.81	210.76	212.01	210.65	212.24	212.79	210.73	211.97	212.91	211.07
197.95	196.67	197.58	198.77	197.9	198.23	196.75	198.73	197.7	198.23	197.96	198.8	197.94	200.38	197.48	198.86	198.53	197.22	198.91	198.9	196.94	198.48	196.58	197.93	198.25	195.22	198.62	198.28	198.11	198.24	199.05	199.14	197.18	197.99	198.24	197.71	198.81	198.46	198.62	198.19	197.33	197.86	197.83	198.45	198.1	196.67	198.43	197.54	197.8	198.73
206.83	209.86	209.87	209.27	209.97	210.17	210.26	207.71	209.78	208.8	210.45	210.54	209.28	209.72	209.42	209.06	209.13	209.23	208.34	208.37	208.63	207.76	208.93	209.35	208.97	208.82	207.04	208.38	207.97	210.04	211.06	208.55	208.95	209.45	208.71	207.98	210.29	207.3	208.72	207.22	208.08	208.94	208.89	208.44	208.79	208.65	208.77	208.79	208.69	207.59
204.66	204.61	203.9	204.29	205.41	204.48	204.63	205.87	204.13	204.97	205.2	203.35	204.85	205.3	204.26	206.65	205.49	202.65	203.13	203.41	204.83	203.91	204.58	204.71	205.8	205.86	204.47	204.32	203.48	203.83	204.59	203.86	205.4	205.56	204.67	205.05	203.73	206.31	204.87	205.52	204.17	203.65	206.48	204.27	205.28	204.94	204.82	205.18	203.55	203.89
208.79	209.71	210.44	209.48	208.53	209.34	208.64	209.16	207.29	209.83	209.46	208.93	208.4	208.67	210.09	207.1	209.42	208.69	208.67	210.2	209.54	207.9	209.58	209.52	209.08	209.43	208.58	209.05	209.69	208	209.03	208.19	208.23	208.92	209.78	208.62	209.64	210.01	208.68	210.27	208.93	208.89	209.49	209.17	209.6	209.45	209.9	208.12	208.31	208.03
208.93	209.33	210.59	210.16	208.66	207.34	207.41	207.76	209.38	208.01	209.34	208.41	207.66	209.19	208.84	208.34	209.25	208.07	207.88	208.59	208.4	208.39	209.37	208.57	208.64	208.88	209.81	209.45	209.54	207.77	208.85	209.72	207.33	208.97	209.07	209.28	206.59	209.37	207.91	207.26	209.45	208.83	208.01	207.31	209.15	208.72	209.48	208.76	207.76	209.84
212.46	212.63	214.79	212.54	214.35	212.86	213.11	212.65	213.44	211.85	212.79	212.73	213.04	212.36	213.18	212.84	211.81	211.88	212.2	213.46	212.76	213.11	213.77	211.88	212.17	212.39	213.11	212.4	212.88	212.15	214.3	212.85	213.65	211.5	213.17	214.06	213.39	210.35	212.95	213.45	212.66	212.67	214.23	213.18	214.54	214.46	213.21	212.63	212.56	211.63
199.8	199.92	199.66	199.57	199.52	199.85	200.17	197.73	199.86	198.86	198.38	200.71	199.58	199.79	201.7	198.74	200.44	199.85	199.22	197.94	199.48	201.01	198.54	198.37	199.59	198.93	199.67	198.31	199.49	200.24	198.09	200.14	200	199.31	199.69	199.42	199.66	199	199.12	200.45	198.88	198.96	199.14	200.06	199.09	200.73	200.88	199.7	199.33	198.03
208.35	208.64	208.95	206.86	208.41	208.24	208.41	209.71	208.06	207.56	209.4	209.49	208.34	209.89	208.91	208.26	207.2	209.46	207.63	208.11	209.35	208.84	209.59	206.82	208.37	207.84	208.4	208.12	208.86	208.71	208.05	208.05	209.25	209.14	207.32	208.01	208.13	208.99	209.7	207.89	208.04	207.74	208.38	208	207.27	208.3	208.27	208.36	208.77	206.53
211.84	210.49	210.78	211.54	212.4	210.65	210.46	211.19	212.1	211.05	211.6	212.61	212.06	211.79	212.06	211.35	212.25	210.9	212.72	212.09	210.87	211.5	209.46	210.9	211.46	210.74	211.34	209.93	211.91	211.76	210.39	212.47	211.61	210.83	210.92	211.6	211.35	212.81	211.13	210.56	212.46	209.53	212.61	213.18	211.25	211.17	212.66	210.89	210.8	210.9
198.29	200.82	201.54	201.78	200.37	198.78	200.81	199.78	198.47	199.87	198.74	200.65	200.52	201.35	201.05	199.47	200.1	200	201.36	200.18	201.14	199.55	198.35	199.44	199.66	200.11	199.79	199.59	201.6	199.74	201.03	199.86	200.63	200.81	200.91	200.04	202.05	202.67	200.16	200.1	200.01	200.26	199.43	200.34	199.33	199.23	199.64	200.24	200.34	199.18
203.59	205.15	204.32	204.12	204.11	204.3	203.37	202.86	205.01	204.02	203.65	203.76	203.04	203.87	203.99	202.74	204.65	205.13	203.87	203.85	203.95	203.48	204.15	204.92	204.51	202.49	204.6	203.27	203.44	205.9	202.39	204.66	204.15	203.22	202.89	204.11	204.81	205.35	203.42	203.46	203.18	205.26	203.23	204.04	203.02	205.53	203.98	203.01	204.2	203.72
206.96	207.44	209.32	208.59	207.43	208.04	208.61	207.71	208.3	210.15	208.32	209.32	209.73	207.71	208.37	207.87	207.9	206.88	208.8	208.83	208.77	208.53	208.36	209.77	207.26	208.66	208.4	207.77	209.62	208.74	207.88	207.59	208.57	207.35	207.05	208.78	208.23	206.94	208.79	208.03	207.6	208.47	210.05	209.28	207.84	209.82	207.23	206.95	209.14	207.18
201.78	203.45	202.15	199.65	200.86	202.39	201.34	200.45	200.47	199.45	199.39	200.94	201.04	199.94	200.05	199.22	200.37	202.05	202.28	198.88	200.32	201.23	199.35	201.35	200.06	200.52	200.65	202.26	201.24	201.45	199.56	201.4	200.99	201.68	200.37	201.73	202.01	200.38	201.6	202	202.26	200.62	202.01	199.85	201.18	201.04	201.44	202.32	201.98	200.61
194.25	195.4	194.98	193.85	193.92	194.96	194.59	194.95	196.24	194.71	194.75	193.17	195.2	195.16	195.59	197	194	194.37	193.97	192.89	193.42	192.66	192.95	193.74	194.91	194.1	192.9	194.73	194.01	194.68	194.3	193.96	195.35	194.31	195.76	192.17	193.89	195.62	195.11	195.07	196.07	194.13	194.8	194.57	193.44	193.88	194.41	193.78	193.83	194.3
205.98	206.36	207.89	209.26	207.19	208.56	207.67	208.14	207.69	208.84	208.85	205.89	207.09	206.88	209.36	208.85	208.04	208.2	206.54	209.32	207.32	207.08	207.17	207.6	208.62	207.27	209.84	207.15	207.82	206.98	208.39	206.72	208.37	208.2	208.89	208.07	208.46	206.04	207.37	207.13	208.09	206.88	208.64	208.92	208.09	206.99	208.8	208.06	207.36	209.05
199.6	200.78	198.61	197.61	201.3	199.48	200.69	199.33	198.35	199.03	198.96	200.17	198.32	197.85	198.56	198.62	201.47	198.7	201.62	198.31	199.2	200.31	200.38	199.77	201.2	200.62	200.27	199.57	200.42	197.79	199.3	198.72	198.48	199.4	198.36	198.84	198.44	200.08	199.71	198.93	198.58	199.92	198.87	200.54	200.28	199.93	199.64	198.86	200.1	199.29
206.89	208.73	208.81	208.5	208.83	209.29	207.5	207.35	208.03	209.21	208.67	209.56	207.32	206.89	208.18	207.92	208.96	208.55	205.8	209.62	206.97	208.53	207.6	208.87	208.47	207.76	207.89	206.26	209	208.79	208.27	207.08	208.94	207.93	208.87	207.88	207.16	206.99	207.62	207.15	208.23	206.87	207.98	208.06	208.3	206.18	207.3	206.93	209.41	208.51
212.69	211.63	210.74	211.88	211.95	212.08	212.47	212.43	212.2	212.83	211.57	210.34	212.58	211.29	210.87	212.25	212.42	210.92	212.1	211.05	212.33	210.36	211.66	211.34	213.18	211.95	209.79	211.05	212.22	211.66	211.12	212.75	212.79	212.78	209.93	211.49	211.36	209.37	211.18	211.52	211.68	211.94	211.94	212.83	213.26	210.86	212.23	210.86	212.09	213.14
206.77	207.87	207.06	207.28	207.21	207.77	207.9	207.37	206.59	209.5	207.86	207.06	208.44	207.71	208.34	205.89	209.01	206.36	207.62	207.29	207.05	206.87	208.09	206.99	207.43	206.98	208.16	207.91	208.77	207.25	208.07	207.91	208.37	206.37	208.2	207.54	206.39	208.38	207.54	207.45	207.3	207.83	207.54	206.84	208.13	209.46	205.98	208.56	208.43	207.85
210.55	210.45	209.74	209.71	209.01	209.49	210.18	211.03	210.42	209.19	210.46	209.39	207.52	208.57	208.09	210.23	209.1	210.47	208.21	209.65	211.74	209.31	208.94	208.06	210.94	209.12	208.95	209.28	209.11	208.41	210.67	208.58	209.41	210.53	210.89	211.24	207.85	210.82	210.07	209.88	211.27	209.31	209.63	208.74	208.77	209.61	210.04	208.22	210.15	210.1
209.09	210.48	209.85	208.64	209.18	209.26	208.58	209.63	208.56	208.86	209.38	209.85	209.6	208.95	209.7	209.88	208.71	210.62	208.45	210.44	206.9	211.28	209.52	211.48	209.61	209.68	208.92	208.66	208.32	211.23	209.38	210.48	207.9	210.31	208.43	209.38	209.5	210.33	208.86	211.05	209.57	209.46	210.61	209.02	210.82	209.92	209.62	207.67	208.98	210.22
205.31	205.54	204.05	206.41	204.26	204.84	205.71	205.65	203.7	204.27	205.24	205.38	205.55	205.95	205.02	204.32	203.54	205.84	202.64	205.08	203.49	204.44	204.34	205.57	205.97	204.09	203.69	205.89	204.65	204.7	204.75	203.58	207.04	204.92	205.65	205.44	205.32	205.56	203.72	203.03	205.31	203.65	204.27	207.66	205.44	204.43	204.42	204.46	204.18	203.99
198.27	196.97	199.01	198.51	198.42	198.66	198.95	197.34	197.77	198.22	198.7	198.31	198.13	197.66	198.19	197.61	198.77	197.99	196.41	197.89	198.84	198.14	198.5	198.84	198.42	197.36	196.71	197.85	197.09	197.4	196.67	199.44	198.2	196.86	197.56	198.17	198.8	199.08	198.66	198.32	197.79	197.91	196.76	199.1	197.04	198.17	197.65	198.35	197.84	199.35
208.52	210.09	209.31	208.6	208.57	209.98	208.09	208.52	208.3	208.17	208.23	208.43	210.85	209.01	209.41	210.11	209.07	208.92	207.77	208.31	209.78	208.95	210.07	208.12	206.9	209.02	209.17	209.67	210.7	209.35	208.06	209.82	208.26	207.49	210.1	207.87	208.85	209.46	208.47	207.86	210.63	210.43	208.03	209.73	209.61	207.83	207.97	208.01	209.53	208.15
217.87	216.75	217.02	215.42	216.75	216.13	218.57	217.51	216.79	217.8	217.35	216.25	217.14	216.32	216.73	214.83	218.11	217.39	216.79	216.58	217.78	218.48	217.06	216.86	218.4	219.43	217.45	215.91	216.55	216.28	217.56	216.13	218.08	217.79	215.99	216.91	218.48	217	216.19	217.05	216.54	216.62	217.5	217.92	217.96	217.68	216.39	215.86	216.15	217.32
217.74	218.87	216.45	218.46	217.69	216.93	216.95	218.11	217.42	217.1	216.93	217.01	216.85	217.64	217.41	216.81	217.03	216.4	217.99	216.9	215.02	217.78	216.79	218.26	218.02	217.9	217.58	215.7	216.54	217.16	219.05	217.62	218.48	217.07	217.72	218.48	218.03	218.13	217.21	216.67	219.48	215.76	217.68	218.88	218.14	219.09	217.33	217.02	217.08	219.48
209.28	210.21	209.66	208.1	208.07	210.41	210.06	209.48	210	209.61	210.92	209.03	209.77	210.23	207.56	211.09	210.6	210.42	208.15	209.27	209	211.21	208.87	209.85	209.54	210.91	209.01	210.02	209.7	210.43	209.81	209.44	209.84	208.27	208.58	209.39	208.96	210.42	209.84	209.42	208.8	209.75	208.72	210.22	209.32	208.44	207.42	209.56	210.53	208.74
205.77	207.48	208.97	207.68	208.35	207.76	209.38	206.88	209.35	209.93	207.98	210.3	206.39	207.01	206.42	207.31	207.91	208.98	207.55	207.6	207.35	207.59	208.26	208.16	208.54	206.5	207.77	207.91	206.74	208.43	208	207.66	206.89	209.14	208.79	207.34	207.41	207.37	208.16	206.99	208.32	206.99	208.64	207.59	206.92	208.16	207.88	207.78	208.49	207.54
218.18	216.56	215.21	216.26	217.04	216.15	216.93	217.28	215.65	218.39	217.15	217.52	218.79	217.39	217.91	216.73	217.35	217.07	217.69	217.33	217.27	217.45	215	218.33	215.97	215.22	217.09	216.32	218.23	217.68	218.6	217	216.41	216.24	216.48	217.36	219.05	216.19	214.99	217.92	216.57	218.32	216.41	216.33	216.89	216.8	216.71	216.36	216.53	217.51
203.78	204.18	204	204.91	202.86	204.5	204.3	203.23	203.03	204.13	203.42	203.2	202.16	204.09	206.35	203.55	203.37	204.03	205.46	203.89	204.79	205.28	204.25	204.9	204.12	204.02	203.3	203.24	203.66	202.79	203.79	203.87	202.33	203.08	202.32	204.57	204.17	203.79	204.74	204.13	204.55	205.38	205.17	203.31	202.78	204.66	204.17	204.33	203.52	202.17
206.46	210.3	209.95	210.24	209.99	209.03	208.81	209.66	209.97	209.06	208.59	210.23	208.97	209.16	208.24	210.31	209.3	210.35	209.1	209.14	208.88	209.88	209.53	209.09	208.85	208.23	209.52	210.14	211.17	209.45	210.71	208.53	209.33	210.47	208.15	210.47	210.75	210.1	208.74	206.42	207.07	210.56	209.9	209.07	210.08	210.73	209.71	210.9	208.36	210.41
203.28	203.39	202.84	204.35	204.33	204.86	203.92	203.72	203.86	204.38	204.3	204.85	203.13	203.51	204.1	201.59	204.64	203.69	204.26	203.92	202.99	204.86	204.04	203.93	203.52	206.22	202.16	203.78	203.25	203.08	204.64	204.62	203.77	202.95	204.21	204.11	204.53	203.04	205.05	202.72	204.07	202.6	204.46	203.86	200.24	202.18	203.68	204.46	202.64	204.23
210.19	210.81	211.2	210.45	212.26	209.84	212.88	210.38	211.9	211.4	214.06	213.28	211.67	212.51	212.75	212.1	211.41	211.94	211.71	211.68	211.06	212.52	212.56	212.07	210.73	212.05	212.17	211.92	212.27	211.41	211.36	211.97	212.53	211.73	210.08	210.61	213.14	212.4	212.38	211.31	212.71	211.22	211.37	209.52	211.06	212.45	212.57	212.55	212.25	212.94
207.95	207.34	206.24	207.41	208.01	208.44	207.62	207.62	208.46	207.2	207.24	208.12	207.63	207.52	207.38	207.35	208.5	208.24	206.61	205.8	207.51	208.22	208.49	208.24	208.66	208.36	207.61	208.01	208.52	207.54	207.38	206.87	206.05	207.8	208.28	209.03	208.01	208.32	206.97	208.44	208.12	206.78	208.25	206.51	207.93	207.52	208.07	207.38	204.99	206.89
209.23	208.75	210.17	209.41	207.62	208.72	208.51	210.03	208.47	209.85	209.37	209.72	209.84	207.68	208.49	208.3	207.78	207.66	209.67	206.81	207.82	209.57	209.22	208.81	207.1	208.34	207.78	209.78	208.47	208.12	208.02	208.99	208.43	209.62	207.62	210.46	209.29	209.25	209.01	208.33	209.61	206.72	209.3	209.03	207.57	207.99	208.88	207.39	208.65	209.33
218.93	216.54	217.38	220.01	219.51	216.76	218.14	218.9	219.14	217.25	218.13	216.41	217.84	219.09	218.23	218.59	217.69	217.39	218.54	218.94	218.55	219.24	217.25	217.89	217.17	217.74	218.73	218.97	219.22	217.84	218.39	216.4	217.54	218.43	217.31	218.52	216.99	217.18	216.81	218.8	217.74	218.79	217.99	217.49	216.99	217.58	217.28	216.94	216.98	217.32
207.53	209.06	208.02	207.34	208.21	206.41	207.87	207.87	207.6	209.04	207.65	207.65	207.19	206.73	207.48	208.51	206.65	207.13	207.91	209.5	208.09	207.08	207.67	209.29	206.02	206.46	207.9	207.96	207	207.64	208.18	208.04	207.75	208.7	208.27	208.03	208.18	208.66	207.29	208.32	207.99	208.23	206.55	208.66	207.55	206.82	207.3	208.15	207.22	209.33
207.39	208.1	208.36	208.52	207.14	208.56	206.8	208.53	207.25	208.13	208.13	206.8	207.84	208.15	208.25	207.97	207.3	207.12	206.62	207.87	208.49	207.96	208.04	206.45	206.66	208.18	209.06	207.17	207.21	208.96	206.62	208.88	207.01	208.76	208.06	208	207.87	208.26	208.47	208.29	208.18	209.29	209.06	207.38	207.85	208.16	208.75	207.57	208.21	207.76
207.95	206.83	206.08	208.13	207.35	208.17	208.39	207.75	209.02	208.36	208.35	207.66	208.86	208.31	208.21	207.48	208.62	207.06	207.67	207.51	207.26	208.72	206.93	206.94	207.67	208.84	208.12	206.32	206.05	208.6	207.71	206.3	207.83	208.62	208.93	209.33	207.06	209.06	208.62	206.59	207.97	207.86	208.15	208.75	207.98	207.35	209.06	207.67	207.82	206.8
211.12	206.83	209.24	208.79	207.85	209.84	210.47	209.03	208.9	208.1	207.51	209.28	207.69	209.34	210.81	208.84	208.34	210.5	209.83	211.14	209.93	210.28	210.11	208.62	210.22	210.95	209.28	209.74	208.32	210.63	210.46	208.41	210.42	208.57	209.8	210.49	211.17	209.19	210.47	207.96	209.55	210.99	209.91	208.92	209.47	209.51	210.53	210.21	210.2	209.46
205.59	208.36	206.63	205.92	206	205.05	207.93	207.11	208.24	205.26	205.28	207.85	206.43	204.88	207.05	205.51	206.14	206.23	206.14	205.79	207.33	207.12	207.17	205.23	207.81	205.27	205.91	206.24	205.34	204.9	208.43	206.62	205.52	206.38	206.79	205.73	207.53	205.17	207.57	205.53	206.82	206.23	207.51	207.49	205.39	205.69	207.57	205.91	207	206.66
199.7	198.86	198.48	199.23	198.79	200.91	200.94	198.59	200.25	199.42	199.67	198.75	199.98	200.33	198.32	198.21	199.74	200.89	200.81	200.83	197.49	200.55	198.65	199.54	200.77	198.29	199.04	198.9	197.69	200.05	198.91	198.59	198.1	198.93	199.2	197.4	200.83	199.01	199.6	198.95	199.65	201.13	200.41	199.28	200.04	200.03	198.54	199.14	198.53	200.63
202.77	202.04	202.73	203.09	203.62	202.91	202.13	201.91	202.14	204.18	201.92	202.43	202.58	202.83	202.33	203.62	202.39	201.85	202.58	202.78	201.75	202.45	205.03	202.44	204.1	202.88	203.5	203.66	203.06	201.56	202.62	202.55	203.13	201.57	202.66	202.28	201.94	202.18	203.26	202.22	201.67	202.24	202.3	203.69	203.43	203.41	202.73	202.49	203.72	203.14
206.04	205.55	206.4	207.89	207.01	207.01	206.12	206.96	207.45	205.14	206.88	207.26	206.49	206.83	206.63	207.43	207.1	206.98	206.95	206.22	206.42	206.16	206.12	205.86	207.23	206.6	206.35	205.11	206.72	205.7	204.13	205.44	205.38	205.8	206.46	206.18	205.19	205.75	207.3	207.45	207.26	207.35	205.48	205.72	206.02	206.25	207.83	207.52	206.06	207.86
209.14	208.89	209.31	207.7	208.23	208.26	208.68	209.4	208.55	208.72	208.96	207.79	208.48	207.51	207.77	207.78	208.05	208.35	208.96	209.06	208.14	209.56	208.39	209.16	208.67	208.7	208.25	206.91	209.36	208.07	209.04	207.04	207.26	207.45	209.06	208.83	209.57	207.32	208.4	207.85	208.47	208.34	208.13	209.08	208.23	209.67	209.58	208.42	208.33	209.35
209.54	208.33	208.01	208.43	209.78	209.44	209.07	210.13	210.77	209.57	209.03	207.91	208.05	209.77	208.35	208.51	209.21	208.23	208.93	210.78	209.06	209.33	208.74	207.72	208.66	208.46	207.59	209.2	208.03	209.44	207.14	209.78	207.91	209.05	209.09	209.19	208.61	209.12	207.6	208.13	207.95	208.32	208.02	209.23	208.43	209.21	209.07	208.07	208.53	208.4
199.64	200.34	199.5	199.94	199.26	199.33	200.59	200.43	200.74	199.56	200.54	198.85	200.01	199.07	199.78	200.66	200.47	200.34	198.67	200.51	200.69	199.33	198.9	199.61	200.75	199.79	199.38	201.15	199.84	199.42	200.24	200.48	199.44	198.47	200.2	200	199.67	199.44	200.73	200.75	199.89	199.48	202.11	199.77	201.25	200.33	200.36	200.56	200.55	199.86
205.38	206.41	207.2	207.81	206.03	206.2	206.44	207.02	207.2	205.72	206.93	208.06	208.28	205.19	207.48	204.69	206.15	205.83	205.82	205.99	206.53	206.56	206.31	206.09	205.68	207.98	206.92	207.72	206.71	207.04	205.99	205.83	207.02	206.87	206.51	206.57	205.5	206.79	205.09	205.47	206.12	204.66	206.39	207	207.09	206.51	207.68	205.61	206.39	205.98
208.81	207.49	208.86	210.05	208.3	209.67	207.05	207.09	208.12	208.77	207.3	207.94	207.92	209.66	208.96	208.56	207.67	208.71	208.95	210.72	209.86	209.18	209.09	208.49	209.7	209.02	208.01	208.07	208.76	208.13	207.7	207.28	208.3	208.09	208.38	208.22	207.13	208.39	209.83	208.89	209.22	208.29	207.72	208.22	208.77	207.6	208.41	208.26	207.91	208.36
204.79	203.59	204.61	203.81	203.41	203.22	203.63	202.52	203.79	203.14	205.16	203.27	204.85	203.47	204.28	204.8	204.57	203.89	202.74	204.96	204.12	203.22	203.21	204.11	204.55	203.57	203.4	204.26	204.05	204.86	203.06	203.76	203.47	204.09	205.72	203.61	204.47	203.98	205.01	203.98	204.2	203.91	205.73	204	204.89	204.54	202.57	204.02	203.27	204.19
201.8	203.69	204.64	202.76	203.61	203.88	204.24	204.08	204.48	204.77	203.13	204.43	204.09	202.49	202.82	202.4	202.07	203.1	202.92	203.59	202.94	203.76	204.42	203.24	203.21	203.73	204.52	202.73	204.33	203.31	203.47	203.08	203.12	203.47	205.15	204.16	202.8	201.81	203.86	203.03	204.48	203.33	204.02	202	204.11	203.32	201.02	203.77	205.07	203.28
217.23	218.59	216.27	216.44	216.79	216.5	216.58	216.81	215.46	218.69	216.1	217.86	216.82	216.81	217.17	215.53	217.36	217.34	216.13	216.23	215.95	215.42	216.96	217.2	217.22	217.44	217.34	217.54	217.81	217.95	216.07	216.81	218.24	217.07	217.24	217.64	216.03	216.88	217.64	218.38	214.89	217.31	216.8	216.86	217.6	215.84	215.74	218.21	216.49	215.44
216.49	218.53	218.26	216.62	216.86	216.82	216.94	217.4	217.26	217.12	217.26	216.5	217.73	217.36	216.62	216.16	218.61	218.14	216.14	217.73	217.3	217.69	215.74	217.34	216.98	217.06	216.72	218.19	215.94	219.52	217.03	215.54	216.98	218.85	217.65	216.2	216.18	218.52	215.96	217.7	217.53	217.04	216.55	216.44	216.89	217.02	216.12	217.56	216.4	216.17
215.77	215.91	215.86	217.81	215.53	216.44	217.84	218.32	215.93	218.84	217.97	216.57	216.13	215.37	218.19	218.93	216.54	217.53	215.83	217.05	218.24	215.8	215.42	215.58	216.75	217.68	215.93	216.71	217.62	215.94	216.39	216.8	216.97	216.2	215.82	217.71	216.67	216.01	217.24	217.47	214.75	217.83	217	216.19	219.07	217.77	217.37	216.78	217.05	214.36
204.18	202.27	203.39	203.88	201.68	202.77	203.03	204.15	203.34	202.81	203.34	202.75	203.5	202.89	204.84	202.71	204.46	204.88	204.04	202.71	204.51	201.54	203.7	203.41	203.21	203.33	203.25	206.56	204.51	202.74	203.07	205.39	203.18	203.65	202.45	203.77	203.03	204.74	203.36	206.39	202.89	204.84	203.83	203.11	204.07	203.88	204.31	204.49	203.43	202.22
198.32	200.36	199.07	197.55	199.49	198.79	199.65	198.66	198.88	199.73	199.37	198.77	199.48	199.8	198.7	199.84	197.1	197.39	199.19	198.57	198.97	198.54	198.72	199.05	197.87	199.48	199.18	199.55	197.37	198.11	197.82	197.94	198.87	198.27	198.35	198.96	197.82	197.68	199.12	199.13	199.56	197.7	197.42	200.19	198.58	198.39	198.02	198.93	198.45	198.32
204.38	204.68	202.95	203.48	205.06	205.22	203.54	203.88	203.52	204.91	203.64	203.2	202.61	205.76	203.23	203.63	205.16	205.07	204.34	202.86	204.36	202.75	204.42	203.58	204.39	204.09	203.2	203.57	203.51	204.33	204.94	204.79	205.11	204.84	204.21	204.27	204.39	202.76	205.1	204	201.64	204.04	202.61	203.36	203.44	204.05	204.91	204.39	203.82	205.05
209.52	210.32	207.94	208.57	209.92	209.4	208.35	208.93	207.61	209.49	207.65	208	208	208.75	207.81	206.02	208.21	209.63	208.69	208.58	209.38	207.7	208.65	208.69	208.05	208.09	208.38	209.08	207.44	209.5	208.03	209.53	209.16	209.78	208.74	208.23	207.8	208.34	207.86	208.18	209.57	209.11	205.84	208.2	208.87	208.41	207.34	207.78	207.95	207.24
203.65	203.44	204.05	203.72	204.26	204.59	202.19	203.19	202.39	205.42	203.76	201.86	204.23	202.41	202.7	204.11	203.75	202.55	203.64	203.31	203.07	203.5	203.86	200.59	204.51	202.81	204.72	204.39	205.83	204.03	204.47	204.69	202.89	203.13	205.39	204.25	204.71	204.23	204.7	202.97	204.85	203.26	203.91	203.89	204.17	203.97	204.34	203.64	203.33	203.26
214.1	211.93	213.39	212.23	212.91	215.35	213.82	213.49	213.71	212.05	213.33	213.22	214.17	212.41	212.9	214.02	213.67	214.31	211.96	213.72	213.93	212.23	212.47	212.36	212.98	212.6	212.82	213.74	212.55	214.76	211.4	214.04	213.5	212.62	215.97	211.77	213.9	212.05	212.43	212.54	212	213.15	213.02	212.65	211.37	213.27	212.53	215.14	213.65	214.1
217.53	217.34	217.66	217.67	217.78	217.3	217.81	218.7	218.4	217.81	216.61	216.61	217.69	218.7	218.7	218.13	216.29	217.4	217.31	217.14	218.87	218.75	219.43	218.24	218.38	218.22	219.17	217.18	217.69	216.58	217.75	216.58	218.18	217.82	216.47	217.75	217.07	218.57	217.81	218.43	217.55	218.35	217.15	216.69	218.87	217.34	217.23	217.41	216.19	219.12
205.28	203.04	202.38	203.47	203.13	203.46	204.22	202.34	202.47	202.53	202.74	204	202.08	202.46	204.52	202.24	202.62	203.28	204.44	203.54	202.35	204.77	202.22	200.17	204.64	203.14	201.24	203.9	202.24	202.92	203.21	203.41	202.7	202.96	202.67	203.79	202.68	203.68	201.72	204.61	202.9	202.92	204.58	203.88	202.37	203.91	203.63	202.96	202.33	205.16
208.57	208.24	207.86	208.91	207.76	209.59	209	209.02	208.16	208.19	209.61	207.71	207.09	208.88	209.6	209.16	207.59	209.46	208.55	208.11	209.59	209.05	207.71	207.98	210.14	207.71	206.63	208.8	209.24	208.79	209.04	208.58	209.62	209.48	208.8	210.19	209.34	209.14	209.36	208.66	208.99	208.37	207.11	208.77	209.47	209.07	208.12	208.55	208.56	206.65
211.81	211.46	212.16	212.82	210.57	211.34	212.52	211.58	212.05	212.24	211.67	211.99	213.62	209.98	211.95	210.84	211.83	212.36	212.56	211.74	213.32	211.36	212.42	212.18	211.66	211.92	212.86	211.28	210.45	211.6	211.23	212.07	212.77	211.34	209.93	211.51	209.54	212.36	210.02	211.05	211.35	210.92	211.02	212.73	212.79	211.92	211.93	211.86	211.1	212.99
207.73	208.91	209.01	207.88	207.97	206.66	209.09	208.33	207.41	209.31	206.41	207.6	207.77	207.08	207.38	208.73	208.01	208.22	206.56	208.05	207.92	206.86	207.88	208	206.4	208.93	206.67	206.79	208.07	207.8	206.94	208.62	206.74	206.98	206.79	207.41	206.94	208.64	208.87	207.43	207.72	206.39	208.5	207.03	209.35	207.56	206.78	208.89	209.41	206.56
202.89	202.58	201.2	202.99	203.03	204.35	204.83	201.55	202.04	202.86	202.54	202.56	202.51	203.02	203.17	203.04	204.06	203.15	202.03	205.07	203.8	202.71	200.33	202.25	203.89	202.11	203.75	202.79	203.61	203.21	202.06	203.34	203.52	203.49	203.77	204.09	205.03	202.91	204.36	203.29	203.54	202.69	201.08	202.89	204.74	204.05	203.55	204.1	204.25	202.87
216.5	216.45	217.52	218.53	217.03	217.33	217.1	216.17	216.08	217.09	216.5	217.8	216.06	217.49	215.37	217.11	216.89	217.97	214.93	217.79	215.34	215.08	216.8	215.84	216.53	216.75	218.33	216.94	217.46	217.09	216.54	217.88	215.88	216.95	216.36	217.13	218.66	217.05	217.88	216.74	217.39	218.86	218.74	216.49	217.64	216.84	218.22	217.89	216.06	216.8
207.58	209.47	208.09	207.98	207.15	208.09	207.74	210.03	208.43	209.12	207.98	209.66	210.16	208.52	208.55	210.72	208.36	210.26	206.67	209.86	208.34	209.59	209.2	209.45	209.67	208.74	208.71	208.26	208.69	208.75	207.54	209.18	208.68	209.38	209.56	207.55	208.6	208.29	208.78	208.25	208.38	208.78	206.79	209.32	209.31	208.19	207.89	208.79	208.3	208.37
206.11	206.22	207.65	207.77	206.9	208.12	208.45	206.79	209.04	208.48	206.97	210.06	206.6	207.4	206.19	208.8	207.42	207.38	207.62	209.96	208.58	207.61	208.45	209.5	208.32	206.85	207.4	207.86	207.93	208.79	208.32	207.73	206.99	207.4	208.3	208.55	207.64	210.24	207.87	207.37	207.26	207.11	208.61	208.08	208.55	207.47	207.08	207.14	205.94	208.35
211.36	213.75	213.15	214.4	213.43	213.48	211.85	213.2	213.62	212.3	213.17	214.03	213.23	213.39	213.05	212.32	214.03	213	214.38	213.74	212.95	214.33	212.08	211.24	212.03	213.32	211.04	212.59	214.44	212.26	211.55	211.95	213.44	213.34	212.38	212.66	211.59	212.69	214.19	212.9	212.95	213.84	213.71	214.15	211.87	211.72	213.04	213.38	214.05	211.45
193.42	193.85	195.35	193.19	194.54	192.93	193.89	194.4	195.09	195.22	194.79	194.97	194.13	192.57	194.26	194.55	193.43	194.8	193.69	194.33	194.31	195.64	195.98	195.45	195.92	194.75	193.6	194.25	194.16	193.98	194.67	194.51	194.24	194.74	194.3	195.25	194.6	194.69	195	194.32	194.74	194.02	195.85	194.61	195.88	192.75	193.27	192.57	193.69	193.65
201.27	198.82	200.86	200.31	201.65	201.7	200.62	200.94	201.12	202.71	200.54	200.51	202.3	201.27	200.28	200.59	201.09	200.62	200.77	201.19	201.16	200.63	202.2	200.51	200.69	199.82	202.18	200.94	199.95	200.77	199.57	200.6	200.96	201.03	200.17	202.37	199.96	201.94	203.53	200.11	201.03	201.68	201.24	200.85	201.82	200.8	202.66	199.07	201.84	199.06
217.35	216.86	216.11	216.28	216.67	217.89	218.97	216.69	216.3	217.78	216.42	216.96	218.08	216.25	215.84	216.83	216.75	218.74	216.91	217.57	217.59	217.55	217.58	216.4	217.29	218.63	216.62	218.35	218.08	217.2	217.28	217.36	217.55	217.44	216.69	215.32	216.08	217.55	217.55	216.92	219.33	215.89	217.37	217.29	216.86	216.37	216.53	216.95	215.82	218.08
208.72	208.59	210.02	210.4	208.08	209.99	208.97	211.49	209.15	210.92	210.88	209.95	211.56	207.86	210.45	210.22	208.81	211.22	210.96	209.99	208.62	208.11	209.44	210	210.09	208.91	209.51	209.95	210.71	210.34	209.11	210.72	210.24	209.22	210.12	210.08	210.51	208.91	209.61	208.8	210.54	208.29	209.25	209.69	209.77	209.89	209.03	208.64	211.95	209.69
210.41	208.7	210.3	209.94	210.56	208.42	209.94	209.14	210.3	209.35	208.38	208.59	210.12	210.79	207.93	211.94	208.61	209.68	209.46	210.46	210.11	209	210.13	208.93	211.23	208.59	208.25	208.86	209.5	209.63	208.35	209.95	210.47	210.39	208.72	208.56	208.19	209.63	209.64	210.11	209.42	208.66	211.11	210.06	210.7	210.11	209.96	210.69	208.53	209.46
210.02	209.33	210.36	210.08	209.37	208.57	209.49	208.54	210.07	209.48	209.84	209.72	208.1	209.98	210.65	209.56	209.77	209.02	210.21	209.92	209.91	208.93	209.44	209.69	208.65	208.68	210.23	208.59	208.44	209.08	208.97	208.29	207.81	209.99	208.3	210.04	208.79	210.04	209.36	208.05	209.19	208.69	207.69	209.6	209.28	209.23	208.45	208.19	210.64	210.22
207.78	208.8	208.34	208.84	210.17	208.25	208.34	210.21	208.34	208.3	208.43	208.17	209.72	208.13	209.35	207.22	209.04	208.24	210.21	207.98	208.15	209.74	208.31	208.31	208.77	210.41	208.78	207.65	207.6	208.73	209.09	208.71	209.87	206.96	208.66	207.26	207.91	207.86	210.39	207.99	209.36	210.15	208.54	208.23	207.95	209.12	209.42	208.18	211.22	209.17
196.72	197.94	198.38	198.11	198.69	197.79	198.45	199.54	198.8	198.94	199.23	199.23	199.02	199.78	199.04	199.47	199.58	198.98	198.39	196.46	199.12	198.38	198.66	199.32	198.39	198.1	199.88	197.27	198.33	197.83	198.42	198.51	198.1	199.19	198.26	200.96	199.55	200.03	198.86	199.32	200	200.19	197.58	199.2	197.6	197.95	198.95	199.66	198.66	198.86
208.74	207.91	207.89	207.5	207.93	208.8	205.96	208.49	206.77	206.6	207.95	208.54	206.95	207.44	207.95	207.98	208.98	207.57	208.32	207.44	208.66	206.83	206.94	208.63	206.9	207.72	208.21	208.23	208.37	207.61	208.29	206.89	206.67	208.2	208.28	206.58	208.4	208.12	207.97	208.28	208.83	208.53	207.28	207.04	208.02	208.34	208.92	208.7	208.37	207.32
200.89	201.04	200.81	201.22	199.57	200.25	200.55	201.27	199.98	199.22	201.29	200.17	199.48	202.24	200.06	200.35	200.69	202.15	200.74	200.21	201.42	202.78	201.58	200.4	199.64	200.56	201.46	201.25	200.53	201.66	200.21	200.58	199.99	199.03	201.71	199.54	200.48	199.12	200.55	199.95	201.82	199.74	200.7	201.91	199.75	200.8	199.82	199.93	201.89	200.21
213.13	215.9	213.8	212.91	214	215.04	213.15	211.99	212.65	212.36	212.73	213.91	213.25	214.18	214.57	214.26	213.95	214.02	214.03	215.01	213.68	213.62	213.39	213.82	213.58	213.8	214.6	213.46	214.09	214.08	214.38	213.15	214.44	214.12	215.44	214.54	213.26	214.3	213.65	213.41	213.29	213.27	212.31	213.65	213.84	213.42	212.55	213.83	214.14	213.92
200.52	197.95	198.62	200.99	198.6	199.93	199.47	198.92	198.83	197.82	201.77	199.39	199.76	200.6	199.42	199.74	198.88	199.96	199.1	199.95	199.18	200.04	198.32	199.96	200.2	198.31	199.6	200.13	200.23	200.83	199.37	200.41	200.05	200.45	198.87	200.33	201.71	198.25	199.22	199.53	198.76	199.3	199.02	199.26	199.38	199.14	199.11	198.64	200.18	198.51
209.81	209.18	209.05	209.89	211.74	209.49	209.06	210.15	210.93	209.6	209.67	210.57	208.24	210.75	209.68	209.97	210.93	211.71	210.24	209.45	206.56	209.24	210.17	208.79	209.47	210.32	210.55	210.1	209.38	209.91	209.94	209.89	211.23	208.14	209.48	210.35	210.11	208.18	208.88	210.55	210.17	209.32	207.72	209.22	208.07	210.27	208.8	210.39	209.59	211.18
208.87	208.39	207.7	209.2	208.8	207.57	207.38	208.33	208.42	209.36	209.36	208.9	208.48	207.49	208.4	208.77	210.11	208.63	208.44	208.07	208.3	209	209.08	208.3	207.61	209.11	208.51	207.47	209.76	207.57	208.52	209.85	207.57	208.41	209	208.39	209.52	206.57	208.41	208.71	207.36	207.74	208.58	207.49	207.36	208.09	208.04	210.05	210.32	208.62
206.34	208.98	208.54	207.2	209.23	209.66	209.51	208.98	209.09	207.62	208.25	209.05	206.82	208.9	209.31	208.29	208.17	208.95	208.58	208.06	207.88	207.41	210.35	207.92	209.24	208.32	209.14	208.33	208.18	207.14	207.12	208.97	208.31	208.68	208.31	208.34	208.64	208.45	209.25	208.36	207.94	208.59	207.7	207.31	208.58	208.15	206.77	209.47	209.18	209.19
217.76	217.24	218.39	217.47	218.11	218.5	217.9	217.95	217.64	217.52	218.75	218.5	218.49	219.6	217.67	216.94	216.22	218.85	215.77	218.27	218.43	218.04	218.24	217.33	217.4	216.52	217.31	217.02	218.98	217.17	218.98	217.53	217.99	218.26	217.32	218.68	216.77	217.6	218.02	216.77	217.29	218.62	218.52	217.65	218.05	215.85	218.46	219.01	216.05	217.56
211.77	211.93	212.74	212.31	209.93	211.76	211.55	210.15	211.27	211.11	211.01	211.98	213.08	212.2	210.8	211.31	211.68	212.5	212.28	210.94	209.97	213.06	210.79	212.6	211.93	212.07	211.99	210.89	211.18	210.4	211.4	211.97	212.43	210.89	212.74	210.41	211.47	210.79	212.16	212.46	209.14	211.99	213.63	213.82	210.94	212.05	210.96	211.34	212.61	211.68
199.93	198.57	199.45	200.33	200.38	199.28	200.17	199.53	199.9	198.33	198.21	199.39	199.45	199.82	198.99	198.95	200.2	200.77	200.96	199.96	200.4	200.52	199.39	197.86	198.8	199.75	198.17	199.37	201.23	199.08	200.48	197.51	197.67	202.17	198.85	199.74	198.13	199.38	198.39	198.87	196.8	197.96	197.03	199.06	198.61	197.72	198.91	198.37	198.47	198.24
211.19	211.98	211.74	211.78	212.88	211.3	211.91	211.03	212.98	211.91	211.98	211.8	211.79	213.35	211.41	211.67	212.63	211.37	213.88	211.14	212.01	210.82	211.5	212.78	211.79	210.41	211.67	210.39	212.57	213.75	212.49	212.81	212.05	212.51	212.1	211.36	212.56	210.77	211.28	209.86	210.92	211.5	210.7	212.68	211.21	211.95	212.62	210.53	211.56	210.59
200.39	200.06	200.02	199.8	200.77	200.69	199.58	199.05	201.35	201.37	200.52	200.45	199.07	199.64	198.33	201.46	201.41	199.42	201.3	199.57	201.45	199.41	199.86	198.76	201.55	198.07	199.94	200.95	199.56	200.11	200.18	201.61	201.48	199.86	200.65	199.15	200.74	200.42	202.02	200.68	199.77	199.53	200.09	199.58	200.92	201.38	199.89	200.08	200.87	200.51
218.94	219.03	218.07	218.07	218.97	217.45	216.91	218.34	218.89	217.85	216.51	218.49	217.56	217.85	216.71	217.95	217.5	217.58	216.7	217.55	218.47	218.85	218.38	217.53	217.5	218.66	217.17	218.88	219.34	218.08	219.71	219.02	219.07	217.71	216.45	216.83	219.23	219.54	215.94	218.13	217.01	218.02	217.99	217.01	216.69	217.46	218.65	218.29	216.69	218.56
217.14	217.16	217.12	219.57	218.5	220.15	217.61	218.04	217.71	218.91	218.62	217.64	216.79	217.72	217.11	219.3	217.76	217.38	217.26	218.45	217.69	218.49	216.99	218.89	218.03	217.59	217.45	215.94	217.82	217.81	218.28	219.85	218.01	216.88	217.38	217.66	217.92	217.64	217.15	217.66	217.93	218.71	217.32	218.64	216.85	216.42	217.46	218.43	217.45	219.14
207.12	208.66	207.05	207.85	208.18	207.72	207.58	207.15	209.03	207.43	207.93	205.99	207.3	208.18	206.84	208.78	207.32	207.6	209.6	208.23	204.76	208.82	209.37	205.34	207.97	208.17	207.62	205.9	208.8	206.3	208.11	207.47	209.69	206.62	206.85	207.22	207.58	207.82	206.81	207.5	207.59	209.61	206.5	207.03	209.18	206.73	207.92	207.58	208.86	207.82
210.45	212.08	210.48	211.68	211.74	213.95	211.27	211.26	212.69	212.94	209.98	211.25	212.68	210.44	211.52	211.1	211.8	210.26	210.97	210.58	211.74	212.3	211.78	211.07	211.82	211.93	211.02	210.64	211.29	212.35	213.27	212.89	210.29	211.06	211.37	211.66	211.58	210.71	214.09	210.67	212.26	210.99	210.99	211.9	211.86	211.48	212.07	212.06	211.1	211.45
204.68	203.88	203.51	205.09	203.66	203.44	205.42	203.46	203.28	203.98	203.67	203.99	203.76	203.64	203.44	204.39	204.7	203.03	203.1	203.58	204.72	205.21	203.95	204.52	202.75	204.9	203.7	204.57	203.72	204.21	204.57	203.01	202.83	203.93	204.65	205.07	205.38	202.88	204.17	205.5	202.52	204.66	201.59	203.59	204.05	205.06	203.77	202.5	203.43	204.25
205.85	205.59	204.65	206.31	205.54	206.08	205.62	205.07	205.08	205.46	205.33	205.82	206.75	206.08	206.42	204.29	205.03	204.43	205.33	205.43	204.89	205.36	205.08	204.86	204.8	205.19	204.63	207.02	204.96	206.91	205.16	206.31	205.8	205.86	207.46	204.96	205.51	205.91	204.91	205.52	204.92	206.41	206.48	205.65	206.23	205.52	205.36	204.7	206.15	205.91
216.77	217.08	218.59	217.61	216.62	217.36	216.88	215.35	217.76	217.11	217.55	217.03	217.02	217.51	216.67	216.82	217.91	217.06	217.01	216.27	219.16	218.07	216.69	216.9	218.31	216.23	217	218.24	216.94	215.96	217	216.04	218.66	217.1	217.4	217.64	218.02	217.23	216.49	217.42	217.52	217.3	218.02	217.36	218.14	217	215.93	216.57	215.96	217.04
208.73	209.29	208.99	209.99	210.01	207.91	208.63	208.83	208.52	209.16	208.61	209.79	211.25	209.8	208.87	208.44	208.72	209.41	209.04	208.24	209.68	208.81	209.82	208.09	210.9	209.89	209.76	208.97	210.19	210.37	210.25	209.57	210.32	208.63	208.57	209.18	209.54	209.55	208.99	208.59	209.65	209.35	209.94	209.94	209.81	208.29	209.15	209.65	209.17	208.23
202.59	203.45	202.94	202.13	201.27	202.78	201.9	201.77	202.64	203.19	201.37	201.32	201.76	202.25	202.82	203.23	203.13	203.58	202.89	202.62	202.34	203.65	202.03	202.2	202.97	201.71	203.23	201.69	202.25	202.54	201.44	203.51	203.37	202.07	203.41	202.31	202.46	202.7	204.05	202.69	201.36	202.58	204.14	201.58	201.8	200.91	203.37	202.78	202.2	203.8
212.61	211.8	212.07	212.71	209.94	211.68	211.07	211.5	212.93	211.64	211.55	212.56	211.11	212.84	212.32	211.57	212.01	211.41	212.84	212.39	212.74	211.61	211.5	212.31	213.88	211.66	212.3	211.08	211.76	212.55	213.03	212.93	213.67	211.51	213.81	212.27	211.65	210.72	212.44	210.5	211.29	211.09	211.88	210.34	212.22	211.22	212.41	211.32	211.39	210.54
208.35	209.3	209.03	208.23	207.15	208.82	208.96	207.21	209.21	210.33	209.82	209.35	207.84	207.23	207.5	209.9	208.34	209.02	208.47	208.48	208.84	207.97	209.5	208.46	207.46	207.81	207.78	208.22	208.75	208.94	207.75	209.62	208.01	208.31	207.96	208.91	207.71	207.7	207.61	209.51	208.75	208.22	208.7	207.13	209.82	209.99	208.11	208.38	208.08	207.82
217.84	218.17	218.4	219.35	216.7	215.58	218.77	217.9	217.25	217.96	218.36	218.61	218.17	219.76	218.48	216.73	218.69	216.67	217.3	219.2	218.49	218.25	218.39	217.36	219.26	218.46	216.59	216.59	217.91	216.97	218.75	218.66	217.02	217.78	218.08	217.41	216.68	216.63	216.35	218.88	217.41	216.78	218.45	217.34	218.59	217.52	217	217.21	215.31	219.08
207.98	209.22	207.87	207.51	208.34	208.16	207.9	208.98	207.3	208.99	208.87	208.17	208.85	207.74	205.87	206.76	208	208.78	207.38	206.99	207.33	206.78	208.04	207.11	207.05	207.34	208.46	207.31	207.57	208.98	206.07	207.93	207.48	208.13	207.52	208.36	207.99	207.8	208.41	206.99	208.16	207.43	207.7	207.38	211.2	206.33	209.39	206.38	207.2	206.75
204.09	205.41	204.64	205.1	204.37	204.81	204.37	204.62	203.67	205.04	205.35	204.88	204.15	204.53	205.23	204.06	204.74	203.24	204.84	205.37	204.3	204.28	204.34	203.84	202.36	204.02	206.83	206.22	205.05	205.24	204.65	205.75	206.12	204.75	204.61	204.63	204.04	205.18	206.52	203.98	205.09	203.43	204.87	204.26	205.42	205.94	204.88	204.49	204.93	205.57
203.62	204.72	204.43	205.54	204.66	204.55	204.28	204.36	204.45	203.78	205.64	204.2	203.69	205.75	203.07	204.59	206.24	205.25	205.36	203.86	205.26	202.91	203.63	205.4	203.22	205.56	204.5	203.31	204.12	203.23	204.9	204.24	203.8	204.09	204.02	204.72	203.59	204.93	204.29	203.45	204.27	203.41	203.54	205.75	205.18	204.03	204.17	205.42	205.59	203.98
203.47	204.68	203.99	205.06	203.82	204.18	203.52	203.7	204.17	205.61	205.21	205.39	204.85	204.84	204.27	204.65	203.52	204.91	203.27	204.07	204.51	204.99	204.06	204.11	204.91	204.16	204.88	204.99	204.55	204.75	203.31	205.23	203.46	205.5	204.52	203.85	204.94	204.61	205.69	202.87	203.68	203.64	205.89	204.11	203.14	205.03	203.89	204.2	203.89	204.82
216.58	215.81	217.02	215.93	216.96	216.08	215.89	215.61	217.44	218.4	218.17	216.76	217.09	218.35	216.37	215.73	215.71	216.65	216.74	217.31	218.7	216.46	217.41	217.6	218.33	216.04	217.05	215.65	218.1	217.71	216.98	217.57	217.82	215.82	215.78	215.9	217.52	216.3	216.74	216.87	217.32	217.94	217.2	216.95	217.38	216.42	217.66	216.99	217.93	217.45
202.58	201.19	201.82	202.87	202.22	200.89	201.56	199.96	201.66	201.56	202.67	198.68	201.54	200.09	202.88	199.68	199.81	201	200.43	202	200.51	202.1	200.26	201.4	201.12	201.31	200.41	201.65	200.53	199.97	201.46	201.38	201.94	201.44	200.63	201.24	201.31	201.04	200.41	201	201.28	201.49	201.51	201.51	201.17	201.6	201.15	202.03	201.22	202.5
200.74	199.65	199.91	200.38	200.2	200.9	200.82	200.03	199.78	200.91	200.62	200.62	200.73	199.26	202.81	201.7	200.56	200.49	201.74	201.33	202.56	199.8	199.11	200.16	200.22	200.02	201.71	200.17	202.38	200.49	198.06	202.44	199.74	201.29	201.32	200.35	199.52	197.74	201.52	200.17	200.66	199.52	202.33	199.43	200.14	201.63	200.89	199.32	199.66	200.22
212.88	212.6	211.82	213.36	212.34	211.17	211.75	212.18	213.03	212.85	213.04	214.26	211	212.87	212.9	212.29	212.6	211.57	212.85	213.22	211.36	213.26	212.22	212.21	214	212.32	214.02	213.29	212.79	211.67	212.13	211.98	212.23	213.64	212.34	213.48	213.07	211.02	212.43	213.95	212.98	212.66	210.87	212.94	210.48	212.8	211.37	214	211.72	212.53
211.67	213.68	212.59	214.89	211.84	213.11	215.45	213.41	213.97	213.38	214.38	212.03	213.25	212.49	211.41	213.19	211.88	213.36	212.1	213.55	213.62	213.4	212.21	211.26	211.53	212.85	213.07	213.09	212.86	213.86	212.47	214.33	213.25	214.31	214.23	212.61	215.01	214.48	212.88	213.21	212.32	213.36	213.13	211.69	213.25	212.6	213.46	213.55	212.71	212.78
202.95	202.5	202.28	203.09	203.76	202.82	203.71	203.7	202.84	204.18	201.65	204.23	202.18	204.02	201.54	204.28	202.47	203.14	202.24	204.02	203	203.98	202.7	204.27	203.42	204.19	202.44	202.58	202.82	203.88	203.24	202.09	202.55	202.67	202.73	201.6	202.78	201.93	204.09	203.29	203.42	202.28	204.72	204.09	202.95	204.23	203.3	204.71	202.53	202.83
204.22	205.23	204.05	204.77	203.99	205.08	204.57	204.46	204.12	204.43	206.45	204.99	205.24	204.35	204.09	205.56	205.06	205.87	204.97	206.07	205.24	203.89	205.47	204.29	204	203.71	205.12	205.72	204.94	203.96	204.98	207.24	204.81	205.26	205.15	204.51	205.51	205.53	205.08	204.31	205.53	203.16	205.33	205.6	204.92	203.92	205.44	204.14	205.92	203.94
211.03	209.42	209.37	210.14	209.67	210.71	209.77	209.19	209.35	210.35	209.77	209.84	210.13	210.83	210.32	209.97	209.78	210.1	211.4	207.53	211.4	210.47	208.1	209.83	209.81	209.84	210.19	210.27	210.04	210.07	211.24	210.16	210.18	210.17	210.16	208.59	211.01	208.48	208.29	209.19	210.89	209.03	207.29	211.08	209.04	210.22	209.88	210.66	208.59	211.19
211.14	211.78	212.56	211.76	212.24	209.91	210.85	211.66	212.61	212.3	209.72	211.71	213.05	212.44	211.4	212.83	210.73	212.86	211.9	211.08	211.49	211.73	212.59	212.27	211.56	212.54	210.51	212.7	210.22	211.8	211.98	212.81	212.12	212.2	211.17	211.4	211.56	212.78	209.81	210.93	210.39	210.82	211.74	210.28	212.99	211.33	213.15	213	211.35	211.82
204.82	203.2	202.67	203.43	202.97	204.19	202.55	202.91	204.71	202.17	203.28	203.64	204.6	203.75	203.05	202.68	203.67	203.74	203.22	203.5	202.69	203.7	203.47	203.45	204.4	202.84	204.22	203.31	202.61	204.09	203.42	204.22	202.89	203.68	202.42	202.73	203.07	202.34	203.19	203.05	203.46	202.44	203.64	203.73	202.8	202.23	201.67	205.47	205.29	203.94
213.26	213.36	212.66	212.29	212.74	212.46	213.12	213.9	213.45	213.28	213.15	213.36	214.18	214.53	210.17	213.15	212.36	213.35	212.63	213.85	212.17	214.3	214.16	212.24	212.3	213.1	212.68	212.66	213.19	212.9	212.16	214.53	213.96	214.05	212.04	215.22	211.94	213.23	213.09	214.07	212.5	213.38	212.17	213.63	212.73	214.61	212.56	211.42	213.64	212.58
198.53	200.3	199.58	200.32	198.44	200.38	200.97	197.85	198.59	198.99	198.89	198.3	199.23	200.07	201.05	199.78	199.49	198.48	200.21	199.24	199.13	199.55	198.29	199.29	198.49	199.17	197.58	200.63	198.97	198.87	197.09	200.06	198.63	198.39	197.56	199.03	199.95	199.45	199.94	200.89	200.21	196.78	198.56	199.02	200.99	199.54	199.99	199.66	199.77	197.37
206.33	206.38	204.37	205.01	206.22	206.08	203.54	206.14	205.71	206.23	205.35	205.57	205.59	205.12	208.17	206.62	206.2	205.46	204.97	206.42	204.36	204.88	207.25	204.59	205.28	205.67	205.75	205.39	205.62	205.22	206.15	205.78	204.65	206.43	203.49	205.32	204.7	205.93	205.44	204.94	206.07	206.88	206.08	203.5	204.82	204.97	204.5	204.29	205.87	206.32
203.62	203.18	201.59	203.04	202.2	202.59	202.08	202.7	201.68	203.21	202.36	201.45	201.53	202.61	202.41	202.11	201.68	203.26	202.82	202.21	202.09	202.79	202.65	202.79	201.57	201.8	201.99	204.09	201.98	201.29	202.96	202.08	202.63	202.48	200.21	201.09	202.44	202.76	202.58	200.48	205.08	201.73	203.27	202.97	201.96	201.75	203.07	201.66	201.75	202.09
217.58	218.14	217.78	216.93	218.42	220.19	218.29	219.01	217.28	219.2	216.9	217	218.14	219.54	217.88	219.75	217.49	218.14	216.73	216.77	218.59	218.06	219.06	217.39	215.59	218.63	218.99	218.89	217.91	216.97	216.49	218.89	217.87	216.98	219.14	217.86	218.23	218.23	217.78	217.56	217.59	218.51	216.58	218.14	219.15	218.44	218.53	219	218.64	218.54
204.72	206.46	206.9	206.87	206.21	206.66	206.33	205.75	207.53	207.82	207.15	205.75	206.9	207.99	205.65	207.01	204.77	206.02	207.82	206.51	205.94	207.76	205.65	205.3	206.95	205.94	205.4	205.86	206.7	207.04	207.12	205.11	205.74	207.12	206.64	206.1	205.96	207.5	207.11	206.74	205.98	206.26	207.1	206.22	208.4	206.31	205.15	206.13	206.47	206.25
218.95	218.24	216.8	218.47	216.98	218.47	217.76	218.19	218.39	217.4	217.61	216.68	217.76	218.44	218.45	217.23	218.04	217.99	217.51	218.12	217.07	216.53	217.61	218.12	217.76	219.62	215.74	215.35	218.47	217.82	217.09	216.71	218.81	217.73	218.34	217.55	217.16	216.95	218.1	217.42	216.94	218.03	217.38	219.18	219.27	218.05	218.6	217.78	217.37	216.95
202.52	203.8	202.97	202.29	205.17	203.4	203.6	201.71	204.27	204.37	204.93	203.62	203.83	203.18	202.76	203.24	204.03	204.11	203.04	204.14	204.2	203.87	203.57	204.17	204.72	204.78	203.85	204.03	203.49	203.12	203.93	204.53	204.63	203.4	204.3	202.43	204.32	204.19	203.24	202.58	202.46	203.86	204.04	204.73	203.1	203.5	203.72	203.12	204.33	204.25
200.11	199.34	199.23	199.74	199.36	199.98	199.39	198.27	199.21	197.96	198.94	199.38	200.21	200.43	199.72	197.98	199.81	200.21	202.23	198.62	200.48	199.33	199.1	197.67	200.56	199.94	198.13	199.58	200.04	199.21	199.84	199.42	198.15	199.35	198.72	199.15	199.45	199.04	197.63	198.82	200.64	199.35	197.79	199.82	202.19	199.7	199.9	198.99	199.61	199.14
212.24	210.6	211.75	212.85	210.87	211.3	210.58	211.29	211.36	212.01	212.14	212.18	212.15	210.28	210.84	212.28	211.48	212.14	211.09	211.41	211.88	211.21	211.46	212.36	211.58	212.63	211.08	209.65	211.05	212.11	211.92	213.21	212.92	212.36	210.75	210.91	212.38	211.65	211.64	212.68	211.27	212.78	211.31	209.75	212.85	211.5	210.74	213.2	210.54	210.95
203.36	201.23	202.19	202.74	201.55	202.24	202.76	201.67	202.55	204.16	203.05	201.69	201.52	202.89	202.28	203	201.96	202.46	201.87	202.81	203.2	203.87	203.01	203.84	200.97	204.48	203.09	203.3	202.05	201.57	201.08	201.58	202.49	202.34	202.3	202.99	204.94	203.33	202.6	202.55	201.19	203.13	203.35	202.81	202.26	202.79	202.11	202.81	202.32	203.01
197.41	201	201.21	200.9	201.21	201.02	200.79	201.5	200.32	198.37	199.68	198.23	200.37	199.68	200.1	200.76	198.64	199.2	199.77	199.79	199.66	200	200.57	200.3	202.17	198.94	200.9	199.43	198.54	200.81	200.42	200.3	199.75	199.92	198.72	199.02	201.51	200.3	200.12	199.24	200.8	201.08	199.8	199.5	198.96	201.11	200.03	199.16	201.04	199.94
204.47	201.76	201.29	202.37	200.89	201.5	202.31	201.67	202.06	203.28	202.35	202.73	203.32	203.33	203.51	202.39	203	201.58	202.01	203.39	204.49	201.99	203.96	203.13	201.96	202.61	203.66	204.24	201.55	203.74	201.73	204.34	204.75	203.05	201.6	203.21	201.92	202.51	202.64	201.54	202.43	204.41	202.81	202.72	204.28	202.79	202.79	204.1	203.33	203.31
212.37	214.25	212.29	212.72	213.14	213.57	213.02	212.56	213.95	212.02	211.49	212.35	212.34	214.08	212.9	212.51	211	213.33	212.93	215.84	210.71	212.43	213.41	214.08	212.01	212.06	211.48	211.84	211.05	212.09	213.88	213.15	211.7	212.23	212.87	212.73	213.09	213.36	213.5	212.97	212.01	211.52	212	212.75	212.11	213.1	212.38	213.04	212.47	210.66
218.04	215.93	217.21	215.54	217.54	217.73	217.47	215.91	217.82	219.8	218.46	217.08	216.12	216.39	218.06	216.38	218.35	217.91	216.52	217.5	218.25	216.07	216.21	216.6	217.44	216.05	218.63	219.3	215.59	216.62	215.78	217.59	215.62	216.59	217.4	217.21	216.76	216.15	216.9	215.84	218.58	216.85	217.76	217.42	215.89	216.76	216.76	215.89	216.86	216.62
217.61	217.23	216.64	218.42	219.21	220.22	218.59	217.36	215.4	217.46	218.06	218.51	216.82	219.11	218.05	219.31	216.57	217.4	217.28	217.78	218.63	216.75	216.86	217.34	217.84	215.74	218.46	217.95	217.54	217.85	218.38	218.43	217.11	219.35	217.08	217.11	217.44	217.66	217.61	217.54	218.84	218.75	218.63	217.47	217.29	219.35	218.88	218.1	217.32	217.16
201.04	201.69	202.7	201.36	203.38	203.95	201.82	202.36	202.19	201.38	201.98	203.59	201.25	203.15	203.5	202.44	201.83	201.84	203.66	202.14	201.87	200.68	202.06	202.83	204.15	201.18	203.1	202.94	202.3	201.35	203.35	202.59	204.09	202.76	203.37	203.7	201.56	201.67	202.87	201.98	201.97	201.96	203.06	201.55	202.46	200.24	202.38	202.95	202.33	204.59
208.48	208.64	207.11	207.59	207.31	205.39	207.98	207.54	206.95	206.85	206.53	207.01	207.6	206.99	208.98	208.34	207.43	207.3	207.6	208.66	207.13	207.63	206.9	206.96	209.31	207.27	208.76	208	205.43	208.9	208.73	208.87	207.56	207.61	207.84	207.99	209.2	207.61	209.99	207.09	207.83	207.16	208.13	207.22	208.65	207.67	208.43	208.02	207.38	207.41
202.37	203.59	204.23	204.61	201.94	203.36	204.25	202.53	203.01	202.25	203.56	204.79	203.21	202.51	203.31	202.83	201.75	202.7	202.77	203.12	202.85	203.29	203.26	204.53	203.2	202.1	204.2	204.51	201.84	203.29	203.74	204.62	202.98	202.96	202.31	203.75	203.4	201.94	204.15	203.1	203.97	202.96	204.82	202.63	203.7	203.98	201.66	202.77	202.79	201.57
218.27	219.08	218.34	218.09	217.97	218.5	218.03	219.08	218.91	218.09	217.5	216.11	216.75	219.04	217.09	217.87	217.31	217.72	216.5	216.98	216.91	217.23	215.81	218.26	217.62	218.59	217.81	217.01	216.5	216.43	217.86	218.74	217.25	217.36	218	217.3	217.81	217.79	218.77	218	217.5	218.11	217.91	217.54	216.9	218.84	217.83	217.1	218.33	217.37
205.32	206.94	206.02	207.53	204.44	206.36	205.88	205.53	205.57	206.36	206.4	207.72	207.4	206.42	206.79	206.49	207.2	207.62	206.56	206.19	206.45	205.96	205.79	207.9	208.49	208.27	204.08	205.43	205.61	206.2	206.87	206.49	208.08	206.8	206.71	205.59	205.32	205.56	206.31	205.33	204.73	206.08	207.15	206.99	206.01	205.78	207.01	208.5	205.81	206.44
212.66	212.32	213.57	211.64	212.73	212.52	212.89	212.35	213.41	214.02	212.92	212.88	213.41	215.68	211.93	212.35	212.89	213.61	213.02	213.83	215.6	212.57	215.13	215.35	213.5	211.88	212.96	213.28	212.86	213.85	214.33	212.8	214.02	212.51	212.79	212.85	212.89	212.5	212.94	215.21	212.05	213.29	213.69	213.09	212.58	214.02	213.54	212.81	212.62	215.62
208.87	207.03	208.22	209.23	208.67	208.56	207.73	209.15	209.3	208.22	208.87	207.81	210.15	209.14	208.1	207.71	207.96	207.8	209.21	209.56	210.46	209.67	208.81	207.82	208.82	208.47	209.62	208.5	208.01	208.29	209.97	207.82	208.27	209.59	210.06	207.8	206.25	208.74	208.82	206.58	210.24	210.26	209.93	209.7	208.82	207.59	208.26	208.87	208.88	209.63
205.02	204.36	203.76	205.14	204.4	204.04	204.5	204.61	203.49	203.85	202.07	203.53	204.15	204.03	205.21	201.74	206.18	204.3	205.27	204.31	205.67	205.13	204.2	204.21	205	205.22	204.77	205.29	205.07	205.06	206.09	202.01	204.86	205.38	205.24	205.7	205.7	205.72	204.76	203.88	205.28	206.06	203.73	204.88	204.06	205.78	204.62	204.51	206.37	205.06
208.23	207.23	207.37	207.28	207.22	206.75	207.69	209.44	209.53	209.06	207.23	208.91	207.35	208.14	207.69	206.45	209.36	206.87	206.62	208.09	208.18	207.21	207.89	208.79	207.87	207.01	208.09	209.37	208.32	206.25	205.96	209.31	206.8	206.57	208.53	207.24	206.59	207.39	208.53	207.42	206.37	207.43	208.41	208.76	207.95	208.37	207.97	208.55	208.96	206.94
205.31	204.63	204.32	202.67	204.48	204.03	205.55	204.28	202.97	205.17	203.8	206.07	203.49	205.53	204.2	204.6	205.81	203.73	204.16	204.73	203.43	204.49	205.48	205.87	205.07	206.26	204.64	205.57	204.21	204.68	204.94	206.43	203.37	204.56	204.43	203.77	205.2	205.19	206.88	201.37	204.93	205.08	203.17	205.9	204.74	204	204.74	206.18	204.23	204.58
203.15	203.53	203.03	202.37	201.34	203.21	203.9	203.2	203.71	203.45	205.16	202.66	204.62	201.94	202.51	203.07	203.63	202.9	203.8	202.56	204.06	203.88	203.46	203.49	203.45	202.84	202.12	203.99	203.06	203.05	203.07	203.75	203.59	201.52	202.47	204.24	203.28	203.23	204.67	202.94	202.13	203.05	204.71	204.72	201.42	202.4	202.64	202.27	202.1	202.64
201.13	200.87	200.71	200.53	199.08	201.71	200.4	200.18	199.17	201.5	201.47	200.34	201.05	200.33	200.19	201.49	199.24	200.63	202.1	198.82	200.57	200.58	201.2	201.22	201.17	199.81	200.6	199.82	200.84	200.7	200.16	200.04	200.69	200.66	200.31	198.76	201.1	200.46	199.81	200.45	199.93	199.85	201.35	200.48	199.61	200.26	200.02	199.99	199.49	199.2
204.5	205.24	204.47	203.16	204.13	203.5	204.02	204.65	204.18	204.82	202.18	203.11	203.05	203.08	202.61	202.54	203.85	204.3	202.45	205.14	202.77	203.46	202.8	203.39	203.07	203.72	204.27	203.73	204.04	204.04	203.15	203.41	201.13	202.91	204.09	203.59	203.82	203.89	203.26	204.01	204.28	204.54	203	203.12	203.73	204.21	204.56	202.8	204.6	204.42
207.46	207.68	207.38	208.12	206.24	207.57	208.52	208.64	207.16	208.51	207.97	206.5	207.1	207.34	208.63	207.93	208.87	205.82	208.37	207.38	208.85	208.55	209.16	205.95	208.8	208.31	206.98	207.07	206.36	207.62	206.34	207.56	207.68	206.54	207.39	207.27	206.98	206.69	206.58	207.47	206.84	208.12	208.32	207.17	206	207.73	207.74	207.11	206.99	208.26
210.82	209.36	211.69	212.36	211.94	212.26	212.95	211.29	211.67	210.88	211.03	210.86	211.53	211.86	211.12	211.83	211.34	210.88	211.53	212.3	211.52	211.45	211.28	209.66	213.13	212.57	212.63	211.57	212.26	212.26	213.55	211.3	213.34	210.87	214.39	213.21	210.5	212.73	211.57	211.25	211.63	210	210.4	211.95	211.67	211.2	211.57	211.34	213.13	212.04
200.22	199.71	200.85	198.37	199.37	200.44	200.46	199.22	198.44	198.42	199.96	200.44	198.94	199.14	199.96	200.53	199.6	198.89	198.99	200.42	199.11	198.59	199.15	199.22	200.54	200.5	199.68	199.32	198.91	200.05	199.68	199.72	200.03	200.63	199.98	198.87	199.62	199.78	200.2	201.06	198.84	200.09	198.54	200.93	197.4	199.81	200.16	196.81	198.57	199.38
217.63	217.27	215.84	218.69	219.33	217.91	217.68	217.79	217.18	215.71	218.05	218.88	219.14	217.34	217.88	217.8	217.46	218.32	219.51	217.01	219.11	218.98	218.37	218.15	217.07	218.4	218.36	218.5	218.33	218.42	218.01	218.23	218.46	219.09	217.51	217.66	217.36	217.27	217.29	218.1	216.83	218.17	218.79	218.82	218.11	217.78	217.57	218.61	216.69	218.41
203.48	204.14	204.31	201.83	203.38	203.51	203.46	205.17	203.46	203.91	204.65	203.63	204.83	202.51	202.15	204.2	203.24	203.51	202.8	203.52	201.69	205.2	202.46	204.5	204.26	204.02	202.97	204.7	204.13	203.89	204.76	204.97	202.18	203.98	203.89	203.98	203.26	204.6	203.69	203.25	203.16	203.14	204.65	203.27	204.26	206.04	203.19	205.04	204.76	202.95
206.47	206.15	207.03	204.95	206.63	206.74	206.19	206.91	207.42	206.96	207.01	205.42	206.13	203.94	206.04	205.79	206.47	206.88	206.03	207.03	206.33	205.19	206.9	204.31	204.31	207.74	206.45	205.74	207.02	206.31	206.75	207.01	205.56	205.37	206.04	206.87	206.13	207.25	206.55	207.7	207.42	206.91	206.88	206.76	207.03	206.83	204.89	206.76	206.14	207.54
207.9	210.26	207.53	208.68	207.99	207.92	207.34	209.44	209.16	208.72	208.21	208	209.14	210.46	209.02	208.98	208.09	208.67	208.78	207.75	207.61	209.25	209.79	208.63	208.44	208.73	208.17	209.03	209.64	210	209.95	211.13	208.84	209.02	210.04	208.76	209.78	207.67	209.08	208.3	209.31	209.2	207.71	208.09	208.25	208.56	209.4	209.26	210.05	207.46
203.17	205.07	204.1	204.6	202.77	204.35	204.67	204.54	203.07	205.59	204.16	204.63	203.4	203.25	204.99	205.77	205.32	205	204.92	203.33	202.08	205.44	205.56	203.27	205.61	205.55	203.63	203.68	202.93	205.12	203.74	205.76	203.35	204.2	203.97	203.88	203.1	204.38	204.34	204.67	204.14	206.28	202.39	204.26	204.2	203.47	204.5	203.84	204.44	203.36
213.5	212.75	213.34	212.13	210.14	212.27	211.27	211.36	212.12	212.37	210.44	211.56	213.25	211.88	211.68	211.71	213.16	213.86	212.39	213.32	211.52	212.69	213.34	211.68	212.57	212.65	211.86	213.51	211.33	212.3	212.15	211.91	212.69	213.08	212.36	213.71	212.37	211.25	212.57	211.32	214.5	211.18	210.38	212.63	213.07	213.06	212.33	212.7	213.35	211.67
204.28	202.76	203.61	205.08	202.84	204.54	202.48	203.55	204.13	203.79	204.88	201.59	205.72	203.51	204.62	203.8	202.25	203.25	204.16	203.89	204.06	201.69	205.12	204.33	203.4	203.38	203.4	204.46	202.87	204.25	202.84	203.28	203.95	203.92	204.13	203.01	202.16	202.33	203.8	204.08	203.37	204.21	203.34	203.29	202.6	203.71	203.73	202.72	203.31	203.39
206.91	207.85	209.02	207.39	206.46	207.19	206.11	208.59	208.32	206.46	205.89	207.32	208.23	207.59	208.54	208.1	208.55	207.39	208.82	208.02	209.63	207.55	207.78	209.58	207.61	207.62	207.16	207.5	207.75	207.36	207.4	208.62	207.03	207.17	207.02	208.07	207.9	207.75	207.43	208.6	208.81	204.98	207.65	208.3	207.79	206.3	207.05	207.96	207.81	208.43
208.33	208.82	207.26	207.26	208.12	205.82	206.87	207	206.21	207.85	207.41	206.51	207.19	207.44	204.82	207.53	207.87	208.24	206.64	206.26	207.64	206.47	205.62	207.88	207.68	207.02	209.23	208.06	208.19	208.15	208.46	207.32	206.67	207.33	209.1	208.4	207.32	207.56	207.2	206.59	207.24	209.62	208.4	208.79	209.15	207.94	208.49	206.26	206.86	208.3
203.03	203.18	204.55	203.85	202.29	203.53	203.32	203.49	203.94	202.94	203.61	203.86	203.94	204.27	201.91	203.83	201.72	201.12	202.48	203.31	204.31	203.15	203.6	201.96	204	203.56	204.11	203.18	203.66	202.89	202.67	202.8	204.94	202.79	203.13	203.49	202.34	203.24	203.78	203.95	204.24	203.55	204.78	203.57	203.88	203.26	205.04	203.38	204.81	204.33
217.36	219.28	216.32	218.79	216.97	217.86	217.03	220.41	218.2	218.24	217.9	217.11	217.4	218.05	217.33	218.66	219	217.14	219.06	219.36	218.1	217.23	218.89	218.38	217.88	219.35	218.19	217.66	217.71	218.77	217.7	217.63	218.42	217.98	217.39	218.51	218.16	216.13	216.97	218.45	217.81	218.94	216.61	217.37	217.51	216.74	217.49	217.79	217.81	218.61
214.03	212.45	214.61	214.38	214.5	213.12	213.2	213.4	211.96	213.22	212.84	212.1	213.95	212.81	211.88	214.06	211.73	212.87	212.47	213.86	212.87	213.4	211.29	212.92	213	212.71	213.52	212.9	214.06	211.7	213.61	211.84	213.72	213.27	211.84	212.75	213.76	213.45	213.97	212.7	213.39	212.8	212.88	211.55	212.65	213.19	213.68	213.08	213.17	212.46
208.71	206.49	206.94	207.32	208.94	208.35	208.63	207.89	207.51	207.21	206.36	207.49	207.37	207.99	208.24	206.88	207.36	205.64	208.26	209	207	208.05	208.76	208.3	207.9	208.58	208.56	208.36	207.64	207.86	207.37	208.73	207.51	209.13	209.51	208.2	206.92	207.27	208.58	207.86	208.89	207.69	207.74	208.87	207.19	208.98	207.02	207.19	207.54	208.48
205.24	206.07	205.36	205.72	205.11	206.03	204.6	205.03	204.94	206.65	205.62	204.66	204.43	205.89	205.99	205.11	205.84	206.4	206.45	205.48	204.43	204.13	204.89	203.8	204.94	205.17	206.31	205.89	204.88	204.48	203.9	205.26	204.65	206.07	206.93	205.64	204.89	205.72	204.87	205.06	205.09	204.83	206.68	205.43	204.96	204.25	207.79	206.13	206.94	204.07
203.06	203.87	203.03	204.05	203.36	204.01	204.73	202.23	203.94	204.19	202.3	203.96	204.04	203.7	203.16	204.24	205.31	203.51	203.61	203.86	202.97	202.79	203.45	202.29	204.75	202.68	202.11	203.56	204.36	203.5	204.15	204.52	201.69	206.13	204.46	203.75	203.34	204.36	202.65	204.59	204.16	203.38	204.25	202.87	202.93	202.62	202.55	202.75	203.65	202.65
204.36	205.11	202.97	202.24	204.62	203.33	203.69	203.06	203.77	204.23	203.28	203.55	202.11	201.73	204.21	203.59	204.96	204.07	203.54	204.62	203.65	202.98	203.66	203.28	204.83	206.42	204.21	202.36	203.26	203.18	203.26	203.5	205.15	202.56	204.28	203.52	204.84	204.45	202.12	204.85	202.79	203.6	202.97	203.68	204.31	205.46	204.21	204.07	204.6	203.62
198.96	199.39	199.79	199.48	200.51	200.3	199.46	201.28	201.61	201.01	198.2	201.3	201.1	199.88	201.01	200.96	199.58	201.54	199.56	200.86	200.8	201.77	200.94	199.85	200.46	201.21	200.66	201.7	199.5	200.64	201.29	200.3	199.95	202.04	200.26	200.49	199.73	200.17	200.39	201.5	200.95	200.51	199.75	200.8	199.38	201.26	199.4	198.99	201.94	200.34
209.89	211.3	211.43	209.77	211.35	211.95	210.09	212.22	210.93	211.19	210.96	210.87	211.43	214.39	211.92	212.98	213.23	212.84	211.81	212.73	210.71	211.7	213.67	214.79	212.89	211.73	211.89	211.2	212.34	211.14	212.8	211.5	212.16	211.96	211.51	213.03	211.44	211.09	211.95	212.53	213.33	210.87	211.21	212.37	212.68	213.09	211.67	210.6	214.34	213.02
209.41	208.49	208.69	208.64	208.37	208.82	208.55	207.62	208.66	209.38	210.17	207.61	207.63	208.94	208.37	209.12	208.96	207.54	208.47	208.93	208.2	208.42	208.9	208.74	209.05	208.97	210.46	207.87	209.01	209.02	207.98	209.21	209.07	209.7	208.2	209.29	208.11	208.72	208.7	209.08	207.43	208.79	209.18	210.47	208.59	207.22	207.1	208.02	209.1	208.06
213.26	214.1	213.14	213.46	214.17	213.48	213.02	213.27	212.64	214.6	212.93	211.51	212.67	212.25	214.33	212.52	212.39	212.63	212.59	212.85	214.37	213.6	212.9	214.23	212.25	211.45	212.25	212.99	213.25	211.53	212.11	212.96	212.73	212.53	213.18	213.5	213.85	213.6	212.73	212.18	212.03	214.89	213.14	212.52	211.87	213.07	213.78	213.2	213.18	212.18
217.52	216.87	217.08	216.73	216.19	214.65	217.07	217.31	217.12	218.54	217.11	216.7	216.86	216.91	217.21	217.65	217.21	215.48	217.57	218.1	216.82	217.57	217.28	217.31	215.86	217.1	216.95	216.07	216.92	215.69	217.85	217.09	216.03	215.89	216.63	217.29	218.4	216.57	218.25	215.61	216.33	217.26	217.67	216.66	217.46	218.43	218.93	217.57	216.74	216.54
202.77	203.21	203.94	204.08	202.77	203.4	203.17	205.95	202.81	205.01	203.69	202.19	203.66	203.77	205.38	205.21	205.71	202.33	203.61	202.52	203.32	202.51	203.15	202.66	204.11	202.38	203.72	204.34	203.24	205.02	201.94	204.66	204.43	203.81	203	202.52	202.96	204.1	203.59	205.56	203.73	204.03	203.74	202.65	202.64	202.37	203.53	201.19	203.97	202.81
199.65	201.32	200.42	199.64	198.51	199.52	200.17	200.8	202	199.69	200.56	202.46	201.61	201.92	201.23	200.53	200.3	200.12	199.36	200.98	200.39	200.88	200.84	201.02	201	200.87	200.37	200.74	200.44	199.38	200.17	200.56	199.59	200.64	198.99	198.61	199.86	202.3	201.12	199.64	200.65	200.05	200.15	200.66	201.96	199.25	200.73	201.01	200.54	199.23
212.56	211.44	209.61	211.15	211.11	212.64	211.68	212.03	211.32	210.61	211.67	212.31	210.77	210.67	211.59	213.33	212.98	211.52	211.01	210.67	210.34	210.9	210.46	212.29	212.26	212.34	212.44	212.1	212.96	211.77	212.18	210.46	212.36	210.43	211.09	211.73	211.91	209.8	212.78	211.07	211.16	211.16	211.89	209.78	211.8	211.12	210.5	212.49	212.06	211.81
201.52	201.69	201	203.62	202.74	201.99	202.1	202.47	202.63	202.56	202.98	202.52	201.03	203.31	203.35	201.63	202.46	201.83	201.68	200.05	202.05	203.23	202.58	202.76	203.18	201.65	202.21	200.98	201.39	202.21	203.59	205.36	203	202.88	202.21	202.08	201.81	202.81	202.92	202.19	203.67	202.14	201.99	201.73	201.94	201.41	203.81	203.44	201.88	203.36
207.81	208.32	210.28	209.4	208.88	207.35	207.34	208.16	208.26	209.02	206.47	206.78	207.88	209.71	208.45	208.33	207	207.79	209.78	207.32	207.7	208.88	206.77	208.03	207.64	209.29	207.17	207.24	207.78	208.34	207.03	208.79	207.51	208.11	208.99	208.49	207.01	206.96	208.4	207.33	208.01	209.57	209.22	208.51	205.67	206.64	207.94	209.52	207.39	206.94
210.24	209.79	210.54	211.58	209.03	211.39	208.94	208.1	209.75	209.08	209.17	209.87	209.67	209.47	208.62	209.47	210.88	209	211.37	210.59	209.58	209.92	210.69	209.22	210.57	209.1	208.93	210.42	208.97	209.63	208.57	209.57	210.12	212.42	208.74	208.48	210.36	210.93	210.28	209.68	210.87	209.72	211	209.77	211.02	209.02	209.3	207.63	209.39	208.65
198.48	198.74	199.83	197.94	198.88	199.84	201.29	200.02	198.91	197.84	198.69	198.51	198.51	198.67	200.34	198.22	198.63	199.79	200.02	198.73	199.64	199.69	201.35	199.38	200.32	199.19	201.27	200.08	198.65	199.09	199	200.69	198.85	198.53	199.68	198.68	199.05	197.73	198.51	199.73	200.12	201.17	199.24	200.55	198.62	199.75	201.66	198.44	198.46	198.37
204.22	204.05	205.77	202.74	203.32	205.47	204.43	204.29	203.23	205.11	205.19	204.54	202.99	205.79	205.49	202.68	204.1	205.33	205.75	203.49	204.6	205.29	204.26	204.4	204.63	205.59	204.48	204.04	205.04	205.21	204.97	204.66	205.1	204.35	203.44	205.79	204.79	205.7	204.89	204.57	203.8	203.68	205.87	204.19	204.57	203.86	204.22	205.45	204.76	204.66
204.17	203.56	205.64	203.12	205.42	202.26	206.53	204.28	204.92	202.99	204.77	203.92	204.15	205.66	205.02	203.23	204.28	203.37	205.39	203.06	203.28	202.93	206.04	204.1	205.17	203.69	204.5	202.88	202.67	203.39	204.32	204.23	205.56	203.27	204.19	204.13	204	203.45	203.77	203.96	204.86	203.65	204.64	203.77	206.4	203.89	205.24	204.34	202.72	204.21
199.75	198.98	199.35	199.42	200.87	200.91	200.81	199.79	199.25	201.11	198.6	198.85	200.16	200.55	200.11	202.1	200.93	199.84	198.24	200.68	200.27	201.18	201.5	200.28	199.08	199.43	200.59	198.41	201.64	199.99	199.4	198.96	200.5	200.22	198.96	201.29	201.31	198.78	200.01	200.8	200.12	200.8	200.42	201.03	199.94	199.89	199.69	198.89	198.52	200.47
194.76	195.95	194.03	195.64	194.58	194.72	194.49	194.16	194.92	194.62	196.07	194.84	193.17	195.45	197.05	194.14	195.5	195.12	196.62	195.43	197.05	196.8	194.95	197.09	194.75	195.33	195.1	195.04	194.77	195.65	196.97	195.83	197.15	194.86	193.04	194.55	194.81	195.03	195.38	197.73	195.26	194.11	196.62	195.23	194.94	196.09	195.18	194.46	195.77	195.52
212.83	211.56	212.31	211.95	214	212.28	212.83	213.13	211.36	212.25	213.21	211.82	212.13	211.65	214.77	211.46	211.46	212.14	212.12	211.87	211.94	212.59	213.22	212.76	212.27	212.01	213.33	211.29	212.65	210.83	214.37	213.93	211.75	213.87	212.38	213.54	212.79	212.16	211.36	212.06	211.48	212.3	212.53	212.01	211.66	211.99	212.47	211.87	211.92	212.77
218.3	217.34	217.7	216.89	215.99	215.97	217.29	216.45	218.77	218.18	216.85	217.73	217.58	216.17	217.26	217.48	215.57	216.54	217.89	217.03	215.94	216.82	216.64	216.67	218.79	215.15	216.41	217.21	216.41	217.53	216.73	217.03	216.63	216.26	217.34	216.54	217.22	217.37	216.85	216.55	214.36	218.78	216.66	216.04	216.7	218.2	217.45	217.71	216.92	216.66
200.25	202.16	202.48	202.15	202.78	201.95	203.18	203.31	202.3	202.84	203.28	201.74	203.19	202.19	202.73	203.49	204.67	202.2	203.5	203.58	202.44	201.69	202.29	202.8	203.47	202.14	202.66	202.24	202.24	201.45	201.41	202.4	201.85	203.44	201.52	201.8	200.95	202.43	202.81	201.69	203.37	203.26	203.65	201.18	201.34	201.84	202.96	203.39	202.77	201.14
201.76	201.38	201.65	203.15	202.26	202.68	201.37	202.17	201.93	201.11	202.74	202.87	203.54	202.77	203.33	203.72	201.4	203.33	203	203.65	203.38	202.11	202.26	201.71	202.11	201.43	201.49	202.73	202.48	202.59	201.81	202.51	202.99	201.45	202.15	202.42	202.32	200.72	203.18	202.22	202.37	202.25	202.93	201.64	202.61	201.29	202.69	203.45	202.37	202.66
207.9	207.37	208.72	208.47	207.92	210.09	209.53	209.39	209.61	209.86	208.77	207.97	208.6	206.73	208.9	208.4	210.25	209.63	207.74	206.83	211.27	209.64	207.65	210.48	208.25	208.51	207.93	208.53	208.04	207.04	208.63	209.22	208.6	209.22	208.23	208.67	210.1	208.63	208.52	208.7	209.52	209.18	208.39	208.56	209.71	209.19	208.66	208.86	208.24	208.75
197.64	196.07	198.19	198.04	200.31	198.46	197.7	199.03	198.86	199.84	199.35	198.37	198.56	198.88	199.37	199.87	198.47	198.12	198.22	199.85	197.81	197.06	198.58	197.45	197.25	198.1	198.13	199.4	198.08	199.75	197.97	198.93	199.85	199.39	198.5	199.6	198.62	198.13	198.95	198.2	198.17	199.3	197.01	198.59	198.5	199.07	197.74	198.08	200.17	197.97
209.75	208.7	208.93	208.95	210.18	206.93	207.81	207.91	208	209.77	206.73	210.07	207.79	209.35	208.82	208.26	208.58	209.16	209.26	208.38	207.16	209.01	207.02	207.59	209.13	208.65	208.59	209.59	208.45	205.48	208.57	208.03	208.38	206.94	209.21	205.47	208.23	208.47	209.07	207.91	209.94	207.19	208.83	209.54	206.52	207.88	208.91	206.9	207.25	207.78
198.68	198.02	200.52	199.05	200.2	198.08	199.97	200.21	198.43	199.21	199.78	198.99	199.31	200.87	199.33	199.9	199.3	198.88	199.18	198.59	198.55	199.74	199.81	199.77	199.88	199.59	199.57	199.27	199.97	198.92	200.68	200.07	197.8	200.95	198.67	200.03	198.6	199.54	199.22	198.31	198.54	199.61	198.02	199.67	200.24	200.61	197.98	199.28	199.7	198.74
205.09	205.52	206.64	206.1	206.11	205.17	204.77	204.69	205.6	205.99	206	206.06	206.64	205.56	205.16	205.18	204.43	206.3	206.54	205.21	205.81	205.59	205.57	207.61	205.07	206.03	204.03	205.84	203.44	205.25	205.53	205.35	205.19	204.97	204.28	207.38	205.51	205.54	207.54	206.77	206.14	206.28	205.69	206.38	204.83	206.06	207.7	206.91	205.29	204.06
207.68	206.23	207.06	207.78	206.53	206.54	207.03	209.02	207.7	209.63	208.28	207.07	206.68	207.82	205.58	207.79	207.7	205.93	206.44	208.03	208.37	206.86	207.36	206.91	209.68	206.63	208.29	208.4	207.77	207.95	207.59	207.92	206.38	206.51	207.86	205.83	209.3	206.79	208	207.08	207.97	207.53	209.46	207.24	206.97	207.67	208.14	208.58	207.18	207.74
204.35	203.07	202.89	203.54	202.43	203.82	203.17	201.56	203.26	203.92	203.43	202.5	202.81	203.93	202.97	202.84	204.97	202.46	203.54	201.91	203.37	201.25	202.99	202.51	202.52	202.98	203.86	203.03	204.61	203.98	202.27	204.12	203.77	203.17	203.85	203.6	203.61	203.3	203.68	202.84	203.57	203.28	201.34	203.91	201.64	202.15	201.89	203.93	201.85	204.61
199.28	198.78	196.86	198.99	200.48	197.94	198.12	197.85	199.85	198.69	199.44	200.1	198.35	198.36	198.23	200.71	199.79	200.32	199.48	199.79	198.48	197.52	198.88	198.69	197.83	198.29	198.17	198.78	198.77	199.38	199.26	198.26	198.87	198.79	199.89	196.96	199.29	196.84	197.77	200.29	199.09	198.57	198.17	200.47	198.54	198.27	199.3	199.63	199.11	198.3
206.31	208.04	208.83	207.7	206.76	208.17	207.63	208.17	208.4	208.2	207.38	209.87	206.63	207.16	207.16	208.09	206.98	208.03	206.98	207.39	207.94	208.1	208.25	207.35	208.33	206.76	208.17	207.82	207.64	208.29	207.74	207.61	207.47	208.01	207.03	205.22	207.09	207.92	207.6	207.69	206.87	207.32	208.44	208.37	207.04	208.94	207.33	208.09	208.02	205.85
199.48	201.52	198.82	200.2	199.05	199.6	199.59	200.93	200.5	199.99	200.14	200.72	197.46	200.3	199.98	201.66	200.17	198.09	198.29	199.9	200.32	199.05	200.4	197.81	199.87	198.48	200.12	199.12	198	200.06	198.49	199.32	198.92	199.94	198.49	199.68	199	200.16	200.66	201.01	198.08	199.01	200.3	201.02	200.28	200.1	200.48	198.93	199.37	199.09
203.78	202.23	203.45	203.7	204.32	202.45	203.77	203.16	204.08	205.28	202.91	203.84	204.17	203.31	204.72	203.24	202.03	202.54	202.38	204.19	203.96	203.44	202.7	203.55	204.07	204.74	203.06	203.72	204.32	204.25	202.56	203.94	203.23	203.48	202.47	202.96	202.64	203.52	203.24	202.92	203.04	204.59	205.4	203.46	203.74	202.34	202.32	202.7	202.35	203.79
211.65	212.76	211.94	211.03	211.95	210.68	210.46	211.54	211.31	211.75	210.6	212.23	211.72	210.31	211.26	212.34	212.05	210.16	211.63	211.16	210.92	212.57	211.01	209.76	211.49	211.97	211.9	210.89	211.39	212.5	210.72	211.61	212.42	211.04	211.7	211.94	211.12	211.69	212.63	211.55	210.29	212.43	211.62	211.95	211.26	212.43	212.34	211.64	210.18	211.73
215.91	216.88	217.74	216.76	216.97	217.57	217.17	216.64	215.45	217.28	216.71	216.4	217.15	216.88	217.6	217.73	217.18	216.28	216.61	218.11	215.9	218.06	217.57	217.17	216.27	215.92	216.64	217.85	216.11	216.27	217.57	217.43	216.71	217.26	217.72	215.57	217.49	216.88	216.81	216.86	218.42	216.81	216.56	217.63	217.94	216.51	217.79	215.47	216.58	217.56
201.79	200.6	200.49	200.1	201.21	201.08	199.51	202.43	200.24	200.91	201.34	201.66	200.73	200.25	201.82	199.86	199.1	201.08	201.2	201.14	199.93	200.89	199.18	200.5	201.03	200.48	200.87	198.69	198.88	200.76	201.22	200.39	202.11	201.63	200.93	201.18	200.81	199.83	200.42	201.09	200.81	200.47	199.74	200.1	201.57	199.58	201.17	199.08	200.76	201.48
214.11	210.73	210.02	212.9	211.7	213.39	213.8	214.27	211.8	211.64	213.2	213.27	213.12	213.54	212.37	212.38	213.9	212.4	211.82	211.71	211.14	213.55	212.49	212.39	212.15	212.58	212.74	211.19	213.08	211.44	212.54	210.29	212.58	211.36	212.51	212.08	213.46	212.94	212.14	213.27	213.39	213.05	214.65	213.39	211.33	212.82	211.82	213.02	214.46	212.78
209.94	209.69	210.88	209.58	210.23	211.38	209.92	208.18	208.78	209.49	210.18	211.03	209.71	208.37	208.39	209.03	210.54	209.07	209.54	207.78	210.53	210.15	209.94	209.06	209.11	209.49	210.35	209.07	209.81	211.4	209.84	210.5	210.41	208.14	210.31	208.72	209.19	210	209.12	210.04	209.74	209.2	209.54	209.55	209.18	210.45	210.17	209.31	211.13	210.51
197.13	197.91	198.55	198.41	197.43	197.68	198.28	198.09	198.3	198.14	197.86	197.89	198.78	198.58	197.96	196.43	198.41	197.67	199.25	199.53	197.26	196.93	197.62	197.92	197.77	197.51	196.08	198.61	198.59	196.68	198.54	198.52	197.06	196.72	197.28	198.2	198.21	198.37	198.61	198	197.01	197.91	198.47	197.6	197.96	198.83	196.44	198.17	196.58	197.54
209.03	209.67	209.56	207.97	209.76	208.13	209.43	208.78	207.62	208.54	207.68	208.82	208.72	207.68	209.03	207.41	209.83	208.68	209.68	207.8	208.51	208.82	207.24	207.76	207.81	207.42	208.55	209.62	210.64	209.41	207.15	209.33	208.52	208.92	209.88	209.79	207.96	207.81	207.36	208.71	208.06	206.9	207.59	206.98	208.61	210.22	207.47	208.49	209.83	208.98
205.31	203.18	205.38	204.63	206.23	205.66	205.04	204.51	204.15	203.69	205.37	206.1	203.91	205.45	203.64	205.19	205.91	204.42	205.26	205.3	204.92	205.32	204.26	204.36	204.56	205.06	205.13	205.66	205.24	205.53	204.08	205.01	205.33	206.05	206.03	204.43	204.37	207.09	203.97	203.8	204.64	204.63	204.2	203.56	204.47	205.16	204.56	202.62	204.87	206.1
203.44	204.29	203.35	203.05	203.39	203.16	203.87	203.9	204.52	204.18	204.63	202.99	203.69	204.38	204.07	203.1	204.18	204.11	203.17	202.66	204.42	204.39	202.1	205.81	204.45	202.3	204.74	204.68	204.99	204.75	204.04	202.25	203.44	203.33	202.89	203.82	203.12	202.13	202.68	204.62	202.85	204.08	203.88	204.23	203.98	204.44	202.27	202.58	203.59	202.91
207.34	206.77	206.61	205.87	204.37	205.14	207.92	206.55	206.47	207.52	204.56	204.82	204.92	206.4	205.83	205.4	206.54	205.92	206.07	206.04	206.05	207.1	206.88	206.03	206.78	205.76	206.08	207.85	206.11	207.22	205.58	207.13	206.3	206.09	207.13	205.98	205.82	207.01	207.17	205.99	205.88	207.25	206.25	205.94	207.79	206.86	207.27	207.32	206.94	207.22
203.06	203.53	203.8	202.33	201.93	204.33	202.97	204.17	204.01	203.14	204.43	204.49	202.97	203.35	202.96	202.45	203.05	203.91	202.35	204.2	202.11	202.55	204.15	204.56	204.01	203.52	204.14	204.28	203.61	204.15	204.73	203.19	203.27	203.73	204.05	202.43	203.43	204.23	203.96	203.81	204.65	203.78	203.4	203.42	203.14	202.3	201.91	202.48	203.59	204.47
199.41	197.86	198.82	199.01	197.9	200.44	198.79	197.97	196.99	198.04	198.38	197.57	199.03	199.02	197.69	198.11	198.67	197.79	198.58	200.55	200.27	199.48	197.95	198.2	198.02	199.52	198.11	198.72	198.06	198.68	199.33	197.58	199.16	197.47	198.37	198.62	200.21	199.62	199.39	198.32	198.48	199.24	199.35	197.61	199.4	199.87	197.93	199.99	198.22	199.32
217.85	219.81	216.94	218.12	218.46	218.58	217.15	219.13	216.77	217.33	218.66	217.74	217.94	218.3	217.76	219.06	218.75	218.67	216.8	216.42	218.37	217.98	218.2	219.96	216.48	217.68	217.75	217.94	218.63	219.4	218.89	218.18	218.71	217.37	218.83	217.44	218.32	217.78	217.86	218.19	218.19	218.41	218.13	217.82	218.86	218.09	220.04	216.47	218.23	218.01
204.02	203.97	204.37	203.78	203.21	203.29	204.12	204.76	202.34	201.88	203.6	205.05	203.64	203.1	202.75	203.56	203.41	204.4	203.42	203.17	202.9	203.92	203.79	202.63	204.85	203.93	202.83	204.04	204.33	204.3	202.89	202.89	201.94	204.3	204.2	203.31	203.39	203.93	204.75	204.31	203.02	205.04	204.42	205.61	204.11	203.51	202.73	202.83	204.13	204.52
208.68	208.55	208.93	208.61	208.77	209.91	207.78	207.86	209.55	209.68	208.23	208.48	208.34	207.44	209.73	209.3	208.13	208.11	208.75	207.89	208.81	208.17	208.26	210.08	207.83	209.59	209.37	209.48	207.68	207.99	209.17	210	207.78	208.37	209.11	207.27	207.5	208.68	209.63	207.33	208.51	209.68	210.11	209.94	210.07	208.44	207.35	208.5	209.11	210.18
207.86	208.84	209.34	209.62	207.73	210.34	208.3	209.74	208.54	207.13	209.53	210.05	209.15	208.53	209.26	207.38	208.05	208.66	210.62	208.44	208.87	209.82	208.28	207.86	208.96	208.14	209.64	208.46	208.69	208.51	209.76	208.3	209.75	206.85	207.64	207.15	207.94	209.47	208.24	207.7	207.65	210.12	208.51	208.5	208.39	209.03	208.49	208.99	208.03	207.47
207.8	208.41	207.36	208.46	206.97	209.18	207.58	208.24	208.24	207.34	209.22	206.84	207.65	207.83	207.82	207.1	208.78	209.28	207.3	207.69	208.47	207.18	207.78	207.2	206.75	209.42	205.32	207.99	207.65	207.65	207.68	207.11	208.4	206.43	207.61	208.81	207.48	207.92	208.06	208.43	207.55	207.62	209.7	208.37	208.31	207.25	207.82	205.71	207.69	206.67
203.19	206.73	204.54	203.57	203.27	202.61	203.83	202.89	204.37	203.53	202.33	204.56	204.81	202.31	205.32	201.9	204.52	203.55	204.28	204.1	204.7	202.23	204.64	202.93	204.57	204.25	203.28	204.51	202.55	203.73	205	204.05	203.27	203.89	204.91	203.52	203.98	202.51	202.03	203.02	205.25	202.19	203.65	202.61	204.25	204.33	203.77	203.1	204.65	204.08
216.76	215.26	215.13	217.73	218.27	216.11	217.27	215.95	217.93	217.08	216.83	216.63	217.86	216.92	217.22	215.63	215.9	216.65	215.59	215.63	216.56	215.72	217.85	217.54	216.65	217.57	217.35	215.94	217.75	216.33	217.15	217.6	216.21	217.59	215.51	216.58	217.22	217.14	217.87	217.19	217.58	216.54	216.87	217.08	219.43	215.17	217.3	216.21	217.51	219.01
199.04	200.73	198.94	199.18	199.71	199.01	197.76	199.91	199.84	200.85	199.12	197.21	197.83	200.73	198	200.47	201.3	199.45	198.32	199.23	198.66	199.33	200.06	200.01	198.41	199.46	200.51	200	198.1	198.69	199.24	200.82	200.1	200.33	199	198.43	197.8	200.11	199.15	201.04	198.67	199.33	198.8	200.15	199.94	200.89	200.12	199.19	199.28	199.99
212.72	211.92	212.33	210.08	209.95	211.2	211.12	212.01	213.1	212.16	210.39	211.84	210.95	211.26	212.47	213.13	212.16	211.94	212.21	212.33	210.47	210.56	213.26	212.35	211.33	210.16	211.35	212.43	212.25	211.69	210.98	211.43	212.16	211.58	210.5	211.42	211.95	211.92	211.23	211.35	212.23	212.26	210.88	210.52	210.52	212.16	212.34	213.09	210.82	212.02
210.48	212.83	210.79	211.33	211.78	212.05	212.26	210.1	212.53	212.04	211.88	212.07	212.26	213.08	211.25	210.34	211.85	212.31	210.13	211.26	211.02	212.52	212.74	211.47	212.77	210.55	211.81	211.83	212.64	212.37	211.69	212.22	211.72	211.5	212.42	210.62	209.52	211.16	211.26	212.22	211.04	211.13	211.66	212.15	212.52	211.87	211.71	210.77	210.28	210.29
209.89	210.99	212.75	211.41	211.57	210.08	211.73	211.26	210.69	211.52	211.56	212.19	211.86	210.98	211.56	211.37	210.78	210.39	211.7	211.34	211.55	211.57	212.24	211.22	209.98	211.43	210.45	212.21	212.18	211.97	212.54	211.31	210.96	212.53	211.64	212.54	212.25	212.68	210.91	211.32	211.77	212.74	212.22	210.48	210.78	211.88	213.27	210.48	211.98	212.68
210.09	209.74	208.92	208.55	208.75	208.91	208.88	210.93	208.32	210.86	211.52	207.78	209.59	208.62	208.7	209.3	208.85	210.06	209.81	209.95	209.39	210.39	211.16	210.02	208.72	208.9	208.07	209.03	208.49	208.43	208.8	207.81	210.81	210.43	209.05	210.32	209.88	209.06	209.91	209.5	208.19	209.27	208.34	207.4	209.28	209.13	209.1	208.81	210.57	210.57
209.43	208.24	208.87	211.43	210.43	210.4	209.77	208.92	210.27	207.68	208.23	209.56	208.45	208.54	208.68	210.09	209.55	208.91	209.39	210.2	210.04	209.19	208.61	208.83	211.01	208.28	209.41	208.04	210.12	210.25	209.25	209.87	211.19	209.3	210.62	209.36	210.48	209.38	210.45	209.82	209.33	209.66	208.97	208.99	209.55	209.57	209.85	209.7	208.83	209.34
213.72	213.66	214.38	212.03	213.93	214.04	213.27	214.84	214.06	213.86	212.88	213.94	215.07	213.96	213.24	213.97	212.49	215.45	214.39	212.39	214.04	214.6	213.43	214.27	213.31	213.07	214.13	214.4	213.87	215.03	213.08	213.73	214.18	212.26	215.36	212.41	214.23	214.34	214.63	213.8	213.49	213.94	214.17	214.42	214.29	214.5	213.79	212.14	214.88	213.47
201.71	202.09	203.77	201.22	201.22	202.68	203.18	203.3	202.53	201.79	202.43	203.47	202.53	201.98	203.23	203.39	202.66	202.59	203.77	201.63	200.73	202.49	202.85	202.39	203.91	201.49	202.75	202.76	201.67	201.37	202.6	203.56	201.74	202.97	202.53	202.79	202.39	202.89	201.72	203.14	201.8	203.4	202.55	203.83	202.34	203.3	202.07	202.13	203.57	203.37
208.38	209.51	208.43	208.38	209.33	208.08	207.1	209.31	209.42	207.29	210.55	208.88	209.58	209.13	208.44	208.32	207.68	208.07	210.11	207.99	209.09	209.7	205.8	209.78	209.34	208.69	207.12	208.43	207.42	208.72	208.94	209.16	207.33	209.76	208.47	210.55	207.39	209.77	207.6	207.86	209.23	208.16	208.34	206.93	208.65	208.82	208.43	208.94	209.93	208.07
218.48	217.4	217.21	216.33	217.21	217.19	216.38	218.15	217.3	218.06	216.32	217.28	217.18	216.47	217.89	215.53	216.84	217.1	216.69	216.26	217.42	217.35	218.04	216.44	216.97	216.26	219.27	216.13	217.46	217.32	217.05	217.08	215.69	216.41	216.51	218.22	218.18	215.88	217.2	216.97	217.1	216.15	217.41	215.52	216.89	217.88	217.26	217.7	218.53	217.06
199.06	200.07	200.58	199.58	200.64	199.16	198.92	198.45	199.55	197.85	199.6	199.22	198.61	199.31	199.83	200.36	200.81	199.1	199.7	198.79	199.73	197.84	200.08	200.44	198.32	199.68	199.95	198.75	199.31	200.88	200.66	199.82	199.9	200.67	200.18	198.76	198.79	198.62	200.03	200.73	198.67	199.43	199.73	199.85	199.32	198.78	199.04	199.28	198.61	200.15
211.69	211.93	211.42	210.17	209.45	211.14	211.11	213.53	211.58	211.74	213.37	212.73	210.08	212.81	209.74	212.2	210.97	211.9	211.21	210.29	210.32	211.93	212.09	211.66	211.48	212.06	213.16	212.26	211.84	210.81	211.21	211.93	212.34	211.34	210.71	211.48	211.51	211.63	212.22	211.89	213.27	209.58	212.08	211.26	211.51	211.01	211.66	212.55	212.03	210.97
209.65	210.08	209.31	209.4	208.98	208.74	209.38	210.05	209.22	209.19	209.63	208.72	208.75	209.42	209.61	209.4	211.32	209.92	209.69	207.96	208.82	209.91	207.87	208.13	209.29	210.3	210.84	210.83	210.16	209.57	209.96	209.62	208.82	210.36	209.15	211.89	208.8	209.59	210.2	209.26	210.01	208.89	207.97	208.59	209.47	210.25	210.37	209.18	211.43	208.43
209.91	209.69	208.11	208.35	209.41	207.8	209.9	209.67	208.2	208.06	207.8	208.51	208.57	209.22	209.37	209.55	208.88	208.44	208.74	208.8	207.3	209.29	209.03	210.27	209.79	209.13	209.89	209.85	208.72	208.51	209.07	209.13	207.94	208.89	209.74	209.56	208.42	209	208.04	209.18	208.66	207.21	210.52	209.5	208.51	208	209.99	208.38	207.79	210.01
216.1	218.05	216.58	218.31	218.8	218.16	217.51	216.3	217.55	216.77	216.03	217.56	215.85	217.4	217.24	216.72	216.76	216.93	217.26	216.22	216.54	216.78	216.98	217.7	216.97	217.62	214.98	218.15	216.45	217.78	217.97	216.39	216.2	216.35	216.54	216.97	217.04	217.97	217.07	215.26	216.58	216.35	217.24	216.92	217.49	217.91	216.4	218.07	214.11	216.29
212.49	211.46	211.15	213.21	210.27	210.02	212.54	210.41	212.77	212.11	210.39	209.51	212.48	210.92	211.25	214.23	212.82	210.5	213.1	212.09	211.93	211.64	210.42	211.37	211.16	212.6	212.36	212	211.23	210.64	212.24	211.94	212.11	211.38	211.47	210.74	211.61	211.75	210.17	212.5	210.58	211.84	211.14	213.07	211.69	210.86	211.3	210.03	212.97	211.63
204.68	204.94	203.67	204.65	205.16	203.78	204.01	203.92	203.53	204.7	204.8	203.52	204.05	203.78	205.12	201.69	202.42	203.92	203.26	203.77	203.73	203.18	206.38	204.49	204.58	202.59	204.84	204.25	204.02	204.05	204.93	205.82	202.99	203.95	204.64	203.84	202.3	203.78	205.6	204.21	203.05	203.54	203.63	204.75	202.59	204.38	203.72	204.44	202.98	202.72
199.31	198.25	199.73	201.5	200.61	198.2	199.88	199.34	200.25	201.63	198.18	200.08	198.56	197.48	199.19	198.66	200.34	200.35	199.2	198.26	200.55	199.16	199.68	199.43	200.22	197.99	200.99	198.59	199.15	199.47	199.61	198.75	198.2	197.9	199.97	200.57	199.9	198.88	201.16	200.25	199.41	198.74	199.32	198.51	200.45	199.12	198.84	199.55	199.15	198.7
209.01	209.57	207.22	209.34	207.46	209.43	208.67	207.44	207.74	207.96	209.27	209.6	208.34	208.44	205.85	209.44	209.4	208.1	208.16	209.8	208.06	208.44	210.19	207.47	209.43	206.85	209.01	208.4	208.23	210.26	207.69	207.75	208.96	207.84	208.72	208.15	208.83	208.47	209.08	210.67	208.17	208.22	209.03	206.99	209.21	207.73	207.33	207.44	209.51	209.77
201.14	203.68	203.99	202.91	202.93	203.42	204.27	202.99	201.91	203.56	203.89	203.01	204.5	203.81	203.76	204.47	203.41	205.11	204.76	203.79	204.44	203.9	202.11	204.99	201.92	204.64	201.85	202.83	203.71	203.69	202.52	202.59	204.98	201.86	204.06	203.83	205.14	205.18	203.72	203.33	202.44	203.2	203.97	203.9	203.21	202.43	201.42	203.08	204.4	204.05
208.64	208.45	204.36	208.07	208.18	208.32	209.05	207.5	208.89	207.9	208.77	204.46	207.68	208.53	206.71	208.03	207.19	208.41	207.42	207.81	206.49	207.8	207.87	208.55	208.01	204.99	206.21	208.38	208.72	206.12	209.48	208.15	207.7	207.59	206.9	207.5	207.29	208.1	208.71	208.46	207.67	207.75	208.03	208.69	208.49	206.24	206.64	207.87	208.94	208.13
211.28	211.37	209.45	209.56	209.72	208.66	208.6	207.78	211.44	209.15	209.81	209.19	207.97	209.14	211.48	207.51	210.79	208.78	209.4	209.96	208.97	209.86	208.77	208.55	209.92	208.67	207.12	209.82	209.03	209.33	209.67	209.28	209.14	210.8	209.03	209.16	210.01	210.73	209.45	210.13	209.34	210	209.42	208.74	210	210.52	209.55	210.52	210.36	209.51
202.84	203.89	203.25	203.71	204.14	204.2	203.49	204.61	203.28	202.84	203.53	202.86	204.71	201.64	203.6	203.71	203.61	202.45	203.74	204.88	203.45	202.14	204.09	204.69	203.03	205.54	202.56	203.14	203.53	203.21	203.56	204.85	204.39	204.3	203.13	203.93	203.3	200.67	205.56	203.61	203.87	203.23	202.49	203.79	204.22	205.25	202.64	204.43	204.17	204.71
205.84	206.71	205.36	205.79	204.35	206.3	204.33	206.28	204.68	204.88	204.4	205.97	205.52	206.58	204.15	205.31	206.34	204.28	206.94	205.45	206.92	205.76	203.74	205.73	205.29	203.31	204.95	206.04	205.2	205.33	204.88	206.93	206.87	204.39	204.26	206.96	206.19	205.46	205.48	203.84	204.91	205.06	205.19	206.49	205.63	205.23	206.11	206.58	206.21	206.68
203.31	204.55	205.51	203.27	203.19	204.38	202.42	204.87	204.57	205.35	204.24	204.08	203.86	202.98	202.07	204.29	204.48	204.3	202.51	204.55	202.28	203.35	203.47	203.32	204.86	203.64	204.18	203.04	203.54	204.16	203.6	203.32	203.58	204.64	204.25	204.06	202.98	202.77	203.15	202.85	204.59	203.03	203.41	204.23	202.97	205.25	205.56	203.25	203.88	203.88
193.19	194.21	192.86	195.02	194.12	194.49	194.75	195.37	192.55	194	192.97	193.01	193.05	192.99	193.21	194.82	194.05	194.83	194.79	194.28	195.04	193.29	194.36	192.25	194.1	192.95	192.69	195.01	194.19	194.86	193.79	194.09	194.19	192.18	194.48	194.1	193.85	193.92	193.89	195.03	194.4	195.53	195.58	193.36	195.38	194.08	193.82	194.54	193.63	193.53
202.11	200.6	199.76	199.43	201.15	201.1	200.54	200.1	201.4	202.39	200.57	200.55	197.71	201.59	201.2	202.04	200.29	201.44	202.81	199.71	201.51	201.27	201.6	198.72	202.14	200.83	202.04	202.44	201.99	201.9	199.86	200.96	200.65	201.82	200.32	200.53	201.61	201.3	201.44	201.99	200.41	201.38	201.63	201.44	200.61	200.72	201.39	201.35	201.79	201.39
198.93	198.62	198.69	199.63	196.94	198.35	197.92	197.97	199.55	197.49	198.35	198.36	198.12	196.49	198.04	199.19	197.79	197.74	198.7	198.69	197.6	197.39	198.9	198.4	197.45	197.3	197.71	197.17	197.8	196.44	196.72	198.3	199.86	197.74	197.76	197.98	199.61	198.24	198.9	198.37	197.72	197.05	196.75	197.6	197.37	198.51	196.39	195.81	197.74	198.13
211.24	211	212.84	211.45	210.25	212.4	211.53	211	211.14	210.33	210.21	211.46	211.41	211.29	212.11	210.96	210.29	211.38	213.49	210.75	210.84	210.92	210.19	211.45	211.12	212.71	210.8	211.82	211.94	211.94	210.68	211.39	210.92	213.27	212.26	211.24	211.48	211.72	211.34	212.41	211.35	212.57	211.16	212.68	211.68	210.72	209.93	211.34	211.13	210.51
217.33	216.58	218.71	216.11	217.66	219.19	217.43	216.29	216.88	216.63	217.98	216.41	217.27	216.69	216.06	219.19	216.26	217.42	215.32	217.53	216.73	217.45	217.81	218.08	217.91	218.29	218.34	215.65	215.98	216.51	217.72	215.46	217.63	216.88	217.3	217.85	216.26	216.58	216.42	215.73	217.55	217.37	216.07	216.72	217.26	217.04	216.65	216.63	217.58	217.01
212.9	214.38	211.44	212.27	212.37	214.11	212.63	212.83	214.24	213.22	212.01	211.62	212.75	213.19	213.15	212.5	214.24	213.19	214.11	213.93	213	212.31	213.56	213.1	214.12	213.3	214.25	213.43	214.53	214.19	211.84	211.75	213.39	212.81	213.96	212.76	212.75	213.14	213.82	213.24	212.13	214.4	213.33	212.7	212.12	214.01	212.25	213.05	213.63	212.64
201.3	200.9	201.8	200.96	200.19	201.61	200.77	201.04	201.06	201.23	203.2	203.26	201.87	201.66	202.29	201.67	201.05	200.35	201.96	201.42	201.41	200.95	200.74	202.13	200.81	202.31	200.35	202.4	202.23	201.59	198.89	200.86	201.59	200.69	202.5	202.97	200.44	200.28	201.44	199.34	202.6	200.26	201.36	200.86	201.78	202.73	200.56	202.21	200.63	201.88
198.73	199.41	199.06	200.79	199.91	200.1	201.12	201.32	201.03	198.81	199.66	200.09	200.61	199.71	202.14	200	200.78	200.96	200.05	200.98	199.74	199.08	201.37	200.82	201.19	201.48	201.78	199.47	200.03	200.66	200.78	199.03	200.83	199.85	202.36	200.88	201.45	201.07	199.37	200.48	200.88	199.45	200.08	199.6	200.45	200.63	199.26	200.15	198.57	201.65
207.67	207.89	208.32	208.87	210.25	208.01	210	206.83	208.66	210.09	208.62	208.69	208.5	209.04	209.44	209.7	209.87	207.93	209.08	207.63	209.56	208.52	208.63	209.54	209.47	207.98	207.79	208.94	208.76	207.09	208.54	207.33	209.89	207.42	209.7	209.69	209.47	209.27	208.95	208.82	210.17	207.9	207.53	208.46	208.93	207.73	208.04	209.92	211.07	210.09
207.96	206.71	207.24	209.05	207.03	208.42	208.45	207.36	207.47	210.37	207.32	207.16	207.37	208.93	208.39	206.89	209.58	206.2	209.04	207	209.08	207.18	208.14	207.77	207.29	207.68	209.16	207.93	208.18	207.92	206.97	207.23	207.9	206.78	208.27	208	207.09	207.68	206.13	206.98	207.18	207.08	207.88	207.76	208.89	207.68	206.52	207.47	206.43	208.84
205.53	201.49	204.81	204.66	205.97	204.41	204.39	204.04	204.6	203.31	204.91	205.2	203.91	204.37	205.57	203.24	204.82	203.97	205.23	205.04	204.83	203.11	204.69	204.71	203.39	202.82	204.06	205.27	204.32	202.28	204.15	203.02	203.87	205.47	203.39	204.75	204.41	205.51	204.43	205.56	204.45	204.37	203.83	203.32	204.99	205.53	205.02	206.04	204.21	204.44
200.4	199.3	199	200.11	198.55	201.99	200.28	198.3	200.17	200.86	198.42	199.74	199.84	200.61	201.19	200.28	198.89	200.93	200.68	202.11	198.9	199.82	200.31	201.54	201.01	201.47	200.18	199.74	200.5	199.27	201.24	199.76	199.34	199.89	198.78	201.22	198.41	199.92	202.06	199.74	202	200.44	201.17	200.75	200.05	199.68	201.44	200.45	200.93	202.39
207.07	205.81	204.06	205.17	206.24	206.98	208.14	206.07	205.61	205.44	207.43	206.92	205.84	206.87	206.28	206.33	207.88	207.17	205.54	206.4	208.66	206.61	206.43	206.21	205.64	206.38	206.74	207.66	203.95	206.79	204.95	206.7	206.48	207.07	207.17	205.5	206.41	207.22	205.6	205.66	206.68	206.39	206.66	204.62	206.38	206.08	206.33	206.98	207.04	206.35
206.77	208.46	208.4	207.31	210.56	208.7	209.4	206.92	209.1	208.18	208.81	207.99	209.37	208.9	208.86	208.95	208.15	207.31	209.5	206.82	208.18	206.41	209.09	208.15	207.09	207.64	208.98	208.4	208.23	208.19	209.78	208.58	210.48	207.76	207.66	207.85	207.92	208.66	209.74	208.89	209.14	207.85	208.34	208.35	208.27	207.95	209.79	207.56	210.02	209.48
208.64	208.03	209.66	209.06	209.05	207.24	209.6	208.25	210.6	208.61	210.24	209.9	208.54	209.27	208.66	208.33	207.38	208.29	207.2	209.18	207.93	207.68	210.01	208.88	208.61	208.98	210.2	209.62	209.84	208.97	208.78	208.51	208.21	206.92	208.73	208.79	210.03	206.83	208.76	208.98	209.83	208.59	209.43	210.45	208.59	208.19	207.96	207.7	208.72	208.11
207.85	207.78	207.57	206.88	206.56	208.99	207.01	207.35	207.8	206.82	208.58	207.74	206.51	209.39	208.26	207.4	208.79	208.56	208.86	208.09	208.51	207.95	206.52	209.31	206.72	208.22	209.58	208.83	206.34	207.26	208.04	206.18	206.35	208.82	208.44	208.08	208.5	208.52	207.25	207.56	207.73	208.77	208.52	209.7	207.1	207.89	207.7	208.76	207.02	209.05
216.89	217.78	217.4	218.39	215.25	215.57	217	218.07	216.48	217.04	217.31	216.24	216.85	217.84	217.72	217.12	216.93	218.69	217	216.6	217.67	215.62	215.29	217.55	216.1	217.34	217.9	217.88	216.89	217	214.73	217.34	217.85	218.22	217.3	215.46	215.51	217.63	215.28	218.17	216.66	216.08	216.96	216.55	218.3	217.55	216.87	217.62	215.77	216.66
215.43	217.13	217.5	216.55	216.76	217.74	218.66	216.05	216.15	216.91	217.86	217.39	216.25	215.19	216.48	216.36	217.7	217.45	217.99	218.55	217.73	215.91	216.77	216.75	217.25	217.57	215.47	216.78	217.45	215.25	217.16	217.88	216.89	218.62	216.1	216.26	216.9	217.33	217.9	217.37	216.24	216.26	217.45	216.48	217.52	217.76	217.23	216.67	217.11	216.12
207.57	208.5	209.18	208.7	209.45	209.09	208.08	208.89	210.54	210.63	208.06	210.98	208.94	210.46	207.94	208.54	208.94	207.97	209.37	209.62	206.82	209.03	206.58	208.78	209.58	207.91	208.66	208.56	208.71	207.53	206.83	207.58	210.37	207.6	209.02	209	208.29	208.95	208.69	208.22	209.28	209.43	209.31	208.27	210.37	209.76	209.77	210.15	208.58	208.07
202.3	203.4	206.18	203.14	202.47	202.74	204.3	201.56	202.19	202.36	204.86	203.37	202.28	202.84	202.46	203.25	203.85	204.22	204.12	204.21	203.59	204.2	203.57	205.22	203.26	203.15	203.55	203.47	201.42	204.22	202.9	206.28	202.81	203.82	204.68	203.84	204.33	202.79	204.06	204.15	204.35	203.67	204.55	202.47	202.39	203.82	203.99	203.45	201.87	202.25
208.31	208.02	208.59	208.7	209.07	208.29	208.64	208.11	206.98	207	207.55	208.54	206.17	207.92	208.59	207.35	208.12	205.85	208.29	208.55	206.33	207.16	207.75	210.61	207.88	207.4	208.21	208.68	208	207.23	207.37	207.33	208.3	206.67	207.37	209.12	207.46	206.36	208.62	208.7	208.2	208.11	207.03	208.1	207.16	206.92	206.5	206.38	207.41	208.23
206.53	208.37	208.16	208	208.31	208.15	206.91	206.97	207.1	208.29	208.51	208.44	207.23	208.84	207.25	207.38	208.48	206.81	207.37	208.68	206.46	207.66	209.34	206.09	206.68	207	207.49	207.54	208.9	205.58	208.92	208.41	208.8	208.39	206.69	209.15	207.26	208.32	207.36	207.94	208.18	206.32	209.69	208.13	207.6	208.28	207.92	207.46	207.44	209.25
200.63	199.92	200.12	200.23	199.01	200.42	199.92	197.94	200.16	199.01	198.9	199.78	200.21	199.46	199.68	199.87	200.31	197.38	198.98	199.86	199.13	199.41	199.85	199.77	199.12	199.92	198.39	199.84	200.12	199.61	200.62	197.95	198.32	200.49	200.2	199.67	199.28	198.24	197.13	198.89	199.99	198.31	198.15	200.63	199.04	200.5	198.66	200.14	201.26	199.45
204.14	205.22	204.26	205.87	203.8	204.2	203.23	204.22	204.69	204.69	205.79	204.86	203.35	203.55	205.69	206.29	204.5	205.02	205.16	204.38	205.29	204.69	204.41	204.51	204.68	203.84	207.37	204.84	205.54	203.91	203.17	203.13	202.97	204.44	204.64	203.95	205.19	204.47	204.75	206.01	205.04	204.48	203.53	205.48	203.98	204.83	204.2	204.78	203.38	205.29
206.8	208.87	207.43	208.41	207.78	205.21	207.03	208.19	209.86	207.25	207.12	209.7	207.71	208.38	207.69	207.89	209.57	208.44	208.74	207.85	207.72	206.89	206.46	207.86	207.69	207.43	208.47	207.04	207.7	207.17	205.37	207.94	208.55	207.72	206.4	207.27	207.3	208.45	208.08	207.6	207.29	207.77	207.48	206.73	207.71	208.67	209.14	208.05	208.69	208.39
207.58	209.59	209.15	207.47	209.82	209.51	207.6	208.36	207.64	206.92	208.43	208.89	209.23	209.13	208.02	208.82	208.61	209.36	208.3	207.98	208.8	207.5	207.24	207.36	208.79	209.06	208.83	208.71	208.7	209.94	208.9	209.39	208.21	208.31	208.87	210.08	208.11	207.35	209.13	208.45	208.5	208.87	209.03	207.65	208.46	209.3	207.23	207.48	208.44	208.36
204.55	202.54	203.77	203.29	202.51	202.97	204.68	203.2	204.44	204.56	203.36	205.64	203	203.4	202.19	204.64	203.09	202.94	204.21	202.11	203.57	203.42	203.1	202.89	202.62	203.83	203.33	203.09	203.78	202.24	203.93	204.11	204.75	204.13	205.2	203.25	202.64	203.23	203.67	202.73	203.15	204.1	203.78	202.96	202.21	203.87	204.43	203.13	203	202.27
211.22	211.85	212.28	213.54	212.27	212.9	210.56	211.46	213.2	212.64	213.05	212.13	213.04	212.66	212.53	212.23	213.26	212.24	212.3	212.44	211.93	212.87	212.21	213.51	212.64	212.12	211.47	212.95	212.47	213.03	211.12	213.29	212.14	213.57	211.17	211.44	214.06	214.24	210.79	212.68	214.08	211.35	214.17	212.21	211.95	211.35	211.85	212.45	213.91	212.41
217.08	216.48	216.26	218.22	215.53	218.37	216.97	216.4	217.35	216.53	216.79	215.91	217.16	216.35	216.63	216.17	216.31	218.26	216.34	216.59	216.92	217.4	217.38	217.35	216.69	216.76	216.94	216.63	217.69	216.15	216.59	217.92	216.02	215.38	217.34	216.28	217.82	216.58	218.3	215.52	217.6	215.76	216.01	217.67	218.55	217.52	218.3	217.26	216.63	216.69
204.98	205.45	204.73	204.66	202.16	205.29	205.08	203.94	203.29	205.74	203.75	203.85	205.89	204.69	205.01	204.65	203.69	204.43	202.97	204.04	204.27	206.29	204.46	204.6	203	204.17	205.2	204.79	203	204.52	204.91	204.47	205.04	205.43	204.36	204.79	204.61	204.87	204.43	205.03	204.02	203.81	205.46	205.42	205.26	205.05	204.18	204.55	203.86	203.53
209.21	208.02	207.13	206.9	207.83	207.85	207.45	207.72	207.06	207.61	207	208.32	207.59	206.22	207.76	208.25	207.93	207.56	207.57	209.49	206	208.08	205.55	208.72	208.1	207.48	208.62	206.38	207.79	206.84	206.96	206.83	207.68	208.12	207.36	207.4	207.67	207.25	207.51	208.94	206.74	208.7	206.81	208.23	207.65	206.09	207.73	206.9	207.27	207.64
207.74	209.47	208.79	209.46	208.48	209.72	208.91	207.31	208.15	208.25	208.11	209.26	208.81	209.72	207.88	210.1	209.09	207.07	208.9	207.84	210.34	209.6	208.42	208.49	208.89	208.22	209.41	209.83	207.9	209.9	210.02	210.61	209	208.43	208.89	210.22	209.21	208.79	208.21	207.89	208.79	208.59	208.85	208.13	207.87	208.99	209	209.64	207.27	208.6
205.45	206.82	205.69	205.59	205.62	206.39	204.44	204.57	206.11	206.18	203.86	205.48	206.12	205.11	206.2	204.35	205.9	206.8	207.08	206.36	205.39	204.98	205.24	205.71	206.17	207.38	208.16	205.9	206.04	203.93	206.5	205.23	204.92	206.36	206.54	206.29	205.02	205.93	204.81	205.76	205.22	204.58	204.91	207.13	206.49	205.4	205.98	205.4	205.39	204.68
213.03	211.24	211.06	210.57	209.99	210.12	213.17	211.99	210.8	211.15	212.45	212.44	211.16	209.79	211.33	211.57	210.76	209.32	212.44	211.12	211.91	212.25	212.04	212.71	210.71	212.39	211.64	211.54	212.61	212.53	211.81	211.8	213.82	211.64	212.23	211.1	210.59	212.88	212.22	212.42	211.47	209.63	212.02	211.93	212.04	211.67	210.41	213.47	212.08	211.11
202.68	202.55	201.76	202.73	201.9	201.52	202.85	203.55	201.62	203.25	203.55	201.69	202.32	202.53	203.27	203.37	201.07	201.6	202.43	201.86	201.34	201.63	203.21	202.39	201.22	204.01	202.82	200.67	201.86	202.68	201.1	204.05	203.13	203.06	203.2	202.65	201.1	202	202.56	202.75	203.28	202.3	202.67	203.93	202.44	203.69	204.14	202.32	200.82	202.6
199.2	199.53	199.68	200.86	198.8	198.29	199.54	199.54	200.2	200.26	198.91	199.38	199.31	198.22	198.27	199.46	199.74	198.91	199.19	197.96	199.47	200.27	197.91	199.36	199.47	199.3	199.27	199.87	200.45	198.48	200.62	199.48	200.18	198.7	200.7	198.84	198.61	198.62	199.96	198.78	199.68	200.03	200.81	200.89	198.64	200.32	199.26	197.45	198.29	200.29
209.05	209.25	209.63	208.63	210.49	209.31	207.97	207.25	210.37	208.48	208.33	208.41	209.95	208.98	208.67	209.16	208.59	208.23	209.44	209.14	209.39	208.44	208.83	209.09	208.91	211.02	208.77	208.58	210.27	211.53	210.01	209.61	209.11	211.26	208.3	208.39	207.92	208.74	210.7	208.44	207.77	209.91	208.94	209.4	208.89	211.04	209.69	210.94	208.14	208.39
207.97	208.77	208.98	210.06	210.01	208.58	208.14	209.62	208.58	210.4	212.82	209.32	209.26	210.95	210.38	208.77	210.39	209.43	209.47	208.27	209.9	208.38	209.17	209.03	210.24	208.49	210.11	211.18	209.01	210.49	209.03	210.19	209.71	209.93	208.55	208.28	210.01	209.98	209.77	206.98	208.64	208.44	210.32	210.48	208.49	209.41	210.24	209.64	208.74	208.16
198.93	200.46	200.25	200.42	199.65	199.66	200.27	201.67	200.98	200.13	200.63	200.62	198.58	200.51	199.86	199.24	200.36	201.21	201.2	199.94	199.51	201.58	200.81	199.21	200.64	199.87	199.14	200.83	199.66	199.14	200.53	199.2	200.19	200.25	199.56	201	200.78	199.66	198.89	202.18	200.8	200.18	199.4	200.65	198.73	201.13	199.41	199.95	199.3	200.36
208.68	208.95	209.4	208.25	208.6	209.11	207.48	208.39	208.72	208.07	209.06	209.32	210.12	206.29	206.88	209.84	209.08	208	208.55	207.98	207.82	208.25	209.39	206.73	209.08	209.25	210.29	207.37	209.47	208.97	209.39	208.16	210.13	209.64	208.97	208.35	210.4	209.69	209.26	208.86	207.64	208.33	207.61	210.57	207.35	210.53	208.49	207.96	208.32	208.58
206.2	206.71	205.53	205.32	204.84	205.1	206.52	207.55	207.2	206.03	207	206.31	208.32	208.29	207.45	205.89	205.23	206.79	207.25	207.19	207.33	207.4	206.54	205.73	205	205.4	206.6	205.3	205.6	205.85	206.53	207.36	206.91	206.08	205.65	206.63	206.67	205.38	206.62	207.1	207.9	206.49	205.68	205.63	205.97	208.18	206.31	207.26	205.62	206.38
201.65	201.25	203.18	202.72	203.99	202.28	201.35	203.06	201.03	203.63	202.02	202.65	200.55	201.44	202.77	201.86	201.49	203.11	202.77	202.62	203.02	204.69	202.34	203.4	202.71	201.04	203.64	202.92	203.44	203.11	202.34	201.05	201.74	202.27	202.11	203.69	202.77	203.67	203.3	204.05	203.52	202.6	202.57	202.89	202.67	202.95	201	201.97	202.08	202.69
208.1	207.83	209.45	207.04	208.33	206.85	209.27	207.93	208.04	207.49	207.38	207.99	207.05	207.5	206.83	205.74	207.91	207.16	207.79	207.09	208.91	207.69	206.9	206.76	209.28	207.38	206.82	207.24	206.83	208.4	207.38	207.56	209.31	207.51	207.46	207.32	206.84	206.18	206.32	208.12	208.07	207.76	206.53	205.78	207.97	207.76	207.44	208.14	206.92	206.92
213.05	212.17	211.96	212.68	213.52	211.93	211.24	211.75	212.06	212.26	211.69	210.44	213.3	211.39	212.27	210.06	212.37	211.75	212.06	212.49	211.49	213.53	211.57	211.36	212.66	211.91	210.91	211.36	213.04	211.52	212.47	212.26	210.68	211.82	212.66	211.63	213.64	212.65	212.7	211.17	212.56	211.75	211.64	212.32	212.6	210.75	212.66	211.38	212.12	213.41
207.23	208.1	208.22	208.76	208.03	207.89	208.43	208.57	208.34	207.88	208.27	205.34	208.58	208.11	207.35	208.35	208.55	208.33	206.92	207.44	209.04	206.37	206.75	208.11	208.18	208.09	209.17	207.01	206.5	207.91	207.35	207.66	209.64	206.91	208.38	206.56	207.07	208	207.22	208.34	208.72	209.3	206.4	207.08	206.82	209.07	209.31	208.46	206.77	206.87
202.14	201.23	203.48	202.36	203.58	203.68	202.37	202.49	203.42	201.65	201.77	201.14	201.47	203.66	202.08	201.9	202.69	202.48	202.54	202.56	201.95	202.22	201.13	203.32	202.38	202.18	201.89	201.94	202.5	203.46	204.6	202.26	201.78	202.21	203.14	203.45	203.15	202.53	202.98	203.5	201.99	201.14	201.45	202.48	200.94	202.71	202.86	202.32	202.47	204.76
207.59	208.18	206.59	206.77	207.94	207.25	207.47	208.34	206.38	208.04	207.97	208.28	205.77	209.02	207.14	207.35	208.01	207.8	208.81	209.13	207.04	208.31	208.79	207.94	208.63	208.47	208.06	209.11	207.55	208.62	207.61	209	208.18	206.92	208.83	206.24	207.27	208.31	208.98	207.36	207.63	208.47	207.11	208.28	206.95	209.38	207.22	208.3	206.7	207.69
208.47	207.55	210	208.92	208.53	207.18	206.8	208.31	209.18	208.28	210.16	207.87	210.3	210.33	208.09	208.59	208.79	208.91	209.36	209.77	209.61	206.98	210.71	208.15	207.92	209.66	208.95	208.49	207.58	208.86	208.39	208.11	209.3	209.39	209.4	207.56	208.19	208.48	207.65	208.02	208.38	208.75	208.49	207.49	209.85	208.24	207.4	209.37	208.7	209.59
207.69	208.1	207.58	207.37	209.53	207.62	209.11	209.51	207.65	207.93	206.99	210.13	208.55	205.98	209.35	209.29	208.08	210.94	208.08	209.47	208.6	210.11	209.33	209.53	207.57	209.66	208.69	209.09	209.34	209.44	209.46	208.92	209.43	208.63	210.75	208.51	208.5	206.62	208.89	209.02	210.88	209.08	209.11	209.3	208.97	209.49	207.41	208.19	209.25	208.81
199.32	198.31	199.23	201.13	198.3	199.23	198.57	200.59	199.28	199.63	199.76	199.32	199.75	200.47	198.91	198.22	199.92	198.89	198.81	198.58	198.04	199.78	200.34	197.29	201.05	198.58	200.26	199.62	200.79	200.02	199.3	198.93	197.88	199.14	198.17	200.61	198.13	199.31	197.89	199.68	198.48	199.61	199.32	200.55	198.89	200.98	198.8	200.52	198.72	199.43
204.94	205.13	206.6	204.6	205.51	203.98	205.06	207.28	206.8	207.26	206.49	206.79	205.32	206.8	207.09	205.16	205.52	205.53	206.33	206.51	206.43	206.3	205.54	206.72	204.7	205.13	205.57	205.53	205.65	204.72	205.39	204.72	206	205.65	205.27	206.73	204.29	205.34	205.65	203.85	206.14	206.07	205.36	205.9	206.38	204.87	206.19	205.37	205.96	204.73
205.59	203.11	202.85	204.03	205.95	204.8	203.02	203.81	204.01	204.84	203.29	205.56	204.31	204.65	205.5	204.71	203.21	204.31	204.44	204.61	203.91	203.67	203.01	203.2	205.38	203.7	202.69	204.73	203.18	203.5	203.78	202.48	203.52	206.78	204.18	203.19	205.13	204.02	204.47	203.17	204.33	202.76	205.25	202.47	204.26	203.81	203.98	204.39	204.61	203.72
195.29	195.88	195.15	194.41	194.82	194.98	194.52	194.79	194.54	195.76	196.38	195.45	195.18	195.6	194.99	195.71	194.15	195.68	196.49	195.73	193.5	196.88	195.91	196.61	194.13	194.56	196.46	195.08	195.64	193.98	194.6	195.83	195.19	194.75	195.12	195.44	195.5	195.24	196.33	195.59	196.21	196.31	196.8	195.33	194.58	195.43	195.05	194.71	195.1	194.78
216.77	216.67	215.91	218.31	217.8	218.5	217.33	216.88	217.43	218.56	215.89	216.24	216.73	215.82	215.99	216.63	216.64	216.94	216.99	217.41	216.05	217.24	217.82	218.52	217.83	216.39	217.25	216.24	217.64	216.79	217.74	216.68	217.27	215.55	217.43	217.26	216.89	216.07	216.77	217.14	216.29	215.93	217.7	216.51	216.05	216.65	216.85	218.52	216.98	217.25
202.58	199.93	200.63	200.62	201.01	200.36	200.02	201.16	200.64	202.22	199.62	200.82	200.27	201.03	201.46	200.83	200.56	200.01	200.78	200.71	201.29	201.38	200.92	201.45	201.33	201.82	198.81	201.15	200.52	201.37	201.72	201.71	200.81	201.38	199.57	200.53	201.3	201.27	201.31	202.26	201.29	202.09	200.49	202.08	201.88	201.03	200.73	201.04	200.73	202.55
204.88	204.28	204.78	204.11	204.51	205.69	204.09	203.45	203.36	204.83	203.26	205.25	204.97	205.08	204.84	205.71	205.26	205.09	204.47	204.48	205.62	204.33	204.15	204.67	203.38	205.53	203.94	205.55	205.23	204.99	204.78	206.19	204.87	204.92	204.46	204.92	203.55	204.89	202.89	205.22	204.03	204.56	204.95	205.72	204.82	204.55	205.3	205.62	201.89	203.87
203.49	204.89	203.35	203.8	202.11	204.51	203.95	203.48	204.63	203.12	203.34	203	203.67	204.58	205.54	203.38	203.77	204.6	203.89	205.22	204.4	203.56	204.9	204.17	203.41	203.81	204.68	203.8	204.76	204.29	204.04	202.83	204.24	202.3	204.22	204.12	202.75	204.07	203.44	202.93	203.76	203.22	203.16	204.19	204.14	203.73	204.14	204.07	204.46	203.3
218.31	218.22	216.64	216.33	216.46	216.94	218.45	216.57	215.64	216.73	216.77	217.22	217.06	216.91	218.04	217.86	215.94	217	216.54	216.91	217.69	214.91	215.4	218.33	216.66	216.59	217.24	215.57	216.64	217.61	217.11	216.35	214.8	218.05	217.1	218.5	217.3	216.69	216.77	217.11	216.83	217.24	217.19	216.47	216.99	216.43	215.8	216.26	216.93	216.35
212.23	211.89	212.76	210.4	212.15	210.65	214.21	212.81	210.99	212.61	213.09	212.74	211.87	211.97	212.74	211.73	211.53	212.71	211.37	211.04	211.95	212.23	211.34	211.67	211.87	210.5	210.9	211.04	211.97	213.29	210.13	212	211.4	212.16	212	211.54	211.3	212.49	211.66	211.78	210.18	211.74	211.4	211.92	211.4	212.55	211.6	208.91	212.96	213.97
209.79	208.04	209.79	208.48	208.72	209.84	206.65	208.52	208.45	209.33	208.69	209.42	208.03	207.93	207.61	208.97	207.29	207.54	208.62	208.41	207.74	208.69	207.97	209.19	208.25	208.27	211.28	210.06	208.24	209.08	207.61	207.87	208.87	208.47	208.88	210.99	207.85	209.03	208.37	208.4	209.3	210.84	209.12	208.53	208.12	209.26	208.35	209.11	209.26	209.12
208.74	207.82	210.38	209.87	207.8	208.88	207.15	207.7	207.88	208.5	209.41	207.83	208.52	209.59	209.04	208.22	206.46	209.3	209.2	208.97	208.54	206.79	207.92	210.13	210.13	208.33	209.44	209.42	209.54	208.35	208.89	207.69	209.09	209.9	208.61	208.52	208.03	208.89	206.21	207.37	209.3	208.67	208.45	207.92	207.56	208.8	207.95	208.11	208.12	208.15
208.46	209.41	208.25	209.37	211.23	209.82	209.89	209.72	206.78	210.15	208.96	207.74	207.44	208.65	207.85	208.28	209.04	206.73	209.37	209.49	207.57	208.71	208.9	208.54	208.01	210.09	208.55	208.35	210.03	208.93	208.97	209.24	209.75	208.26	209.28	210.39	208.21	209.98	210.05	208.82	210.88	208.93	208.1	208.91	209.73	207.6	209.64	209.99	207.88	208.88
216.62	217.36	216.57	216.29	218.23	216.91	217.04	215.75	217.5	217.83	217.68	216.95	217.71	216.93	215.45	216.27	217.95	216.92	217.19	216.36	216.78	217.86	216.92	217.29	219.61	216.27	217.11	217.52	216.1	216.68	217.37	217.1	217.11	216.17	217.8	217.37	216.93	216.5	217.18	218.5	216.66	216.9	217.8	217.35	216.75	215.58	217.27	217.48	217.43	216.77
209.1	209.37	208.23	209.93	208.56	210.37	208.69	208.95	208.6	208.37	207.05	208.45	207.06	209.03	207.92	207.36	208.88	208.26	211.35	208.05	208.72	210.02	208.78	208.82	208.35	208.48	209.97	207.97	208.41	207.44	209.8	207.99	209.16	208.76	209.37	209.46	209.65	209.58	208.23	208.23	207.97	208.47	209.17	207.57	207.27	207.76	207.85	209.69	208.57	207.35
204.1	206.13	204.23	204.24	205.2	205.06	204.83	204.71	204.42	205.01	206.37	205.26	205.78	206.09	204.96	205.15	206.8	204.8	204.19	205.17	203.12	203.61	204.45	205.95	203.72	202.86	204.82	204.24	204.62	204.84	205.7	204.38	205.75	205.43	204.94	205.18	203.25	206	203.7	205.36	205.74	202.84	203.82	205.11	204.53	203.77	205.82	204.73	205.58	204.94
203.65	203.21	202.8	203.61	204.73	203.88	202.22	203.49	202.6	203.96	204.17	202.86	203.52	203.37	203.19	204.2	205.19	202.1	202.96	203.16	203.16	202.25	203.36	204.37	203.69	202.07	203.48	203.43	204.23	204.54	203.44	202.7	203.86	202.15	203.37	202.44	201.34	204.23	204.64	202.71	204.22	203.76	202.53	205.71	203.41	201	203.7	205.61	201.82	202.59
213.01	212.51	212.65	213.18	213.87	213.99	212.26	213.26	212.25	211.9	211.9	211.41	213.07	213.29	213.02	211.48	213.92	212.59	212.84	210.61	213.12	214.35	213.44	212.64	211.68	212.43	213.76	213.5	213.94	212.29	211.22	212.75	214.52	213.84	213.29	213.23	214	213.67	212.23	212.29	212.5	215.43	213.43	212.53	212.57	213.21	214.32	214.24	212.47	214.13
204	203.71	201.63	202.18	201.03	203.34	204.24	204.45	201.65	202.5	203.9	202.24	202.75	202.65	202.53	202.42	202.77	204.56	201.72	202.74	204.67	203.49	203.53	202.25	204.41	203.86	204.56	203.52	202.77	202.92	202.63	202.83	203.13	203.81	202.58	203.55	202.15	202.53	203.88	205.02	202.2	203.14	203.8	203.43	203.89	203.44	203.19	202.99	204.31	202.96
205.52	206.51	204.63	204.18	205.68	206.58	204.36	206.76	207.59	206.82	205.83	205.76	205.14	205.15	204.63	207.09	205.49	204.77	204.23	206.39	206.3	206.45	205.42	206.64	204.54	205	204.93	203.17	204.92	204.69	205.27	204.17	206.52	206.68	205.52	206.82	205.14	205.02	207.06	205.68	204.93	205.28	204.63	205.45	206.44	206.08	204.62	204.59	204.2	204.95
211.56	210.76	212.05	212.19	210.85	211.97	211.87	212.44	211.15	212.6	211.38	213.09	211.46	212.1	211.87	212.01	211.78	211.19	212.34	211.98	210	212.48	212	211.95	211.9	214.18	212.67	212.02	212.01	212.55	212.31	211.23	211.02	211.59	209.28	210.56	209.76	211.32	211.45	212.89	211.99	211.67	208.97	212.54	211.39	211.45	211.57	210.83	211.58	209.56
207.65	207.4	208.52	208.42	208.84	209.93	207.42	206.78	208.74	207.46	208.05	207.72	207.92	208.2	207.92	206.8	207.8	207.45	206.02	207.66	207.16	207.16	206.29	207.17	206.98	207.38	206.63	208.98	206.85	206.68	208.06	205.34	207.18	207.22	207.53	206.7	207.56	207.73	206.89	207.71	208.62	208.03	208.18	207.8	207.04	207.65	207.37	207.56	207.64	207.93
212.28	212.12	212.35	211.14	210.52	211.46	210.87	212.39	213.07	211.22	211.92	210.46	211.39	210.77	213.34	211.43	211.41	211.73	210.33	211.63	211.64	210.88	210.75	212.17	211.62	211.35	211.6	211.77	212.09	210.87	211.29	212.89	210.96	211.85	210.72	211.38	211.2	210.94	211.92	211.34	211.87	210.85	211.17	212	212.38	212.02	212.06	212.8	211.3	212.7
210.56	212.54	212.71	211.43	211.37	212.68	210.62	211.83	211.31	210.51	211.29	210.29	210.23	212.74	211.51	212.84	211.68	212.41	209.86	210.92	211.53	211.8	212.47	212.62	212.6	211.17	213.01	212.63	211.9	211.16	211.61	213.34	210.25	211.69	211.97	212.12	211.5	210.83	211.11	212.59	212.25	210.83	212.69	211.46	211.01	212.81	210.43	211.9	210.05	210.99
217.08	217.23	217.72	217.1	216.53	217.51	217.84	217.94	217.08	217.92	217.63	218.68	218.08	216.85	217.26	216.79	216.66	217.74	217.62	218.3	216.44	218.78	217.99	217.45	217.33	217.73	216.45	217.79	218.52	218.11	218.07	217.92	218.38	218.67	218.19	217.29	217.66	218.81	218.38	218.94	218.13	218.58	217.92	216.47	218.38	218.21	218.77	219.21	219.49	218.61
203.84	203.77	203.25	206.23	203.42	203.92	205.93	203.49	201.85	204.74	205.28	201.86	203.29	204.07	203.01	204.32	203.36	203.5	205.21	203.83	204.45	203.86	203.34	203.05	202.78	203.09	203.82	203.66	204.01	204.6	204.22	204	203	204.15	204.99	203.67	204.05	203.57	203.74	203.52	203.37	204.12	203.66	202.83	205.02	205.41	203.41	205.1	203.6	205.18
207.36	206.73	209.3	208.01	208.19	207.74	207.21	208.18	210	209.32	208.78	207.47	208.47	209.5	206.56	207.65	207.91	207.3	207.47	207.95	208.72	208.79	208.2	208.32	208.81	208	207.63	207.05	207.54	206.25	208.6	206.84	207.3	208.4	207.47	208.95	207.14	206.99	207.34	206.71	206.8	209.2	206.2	207.55	208.52	208.26	208.4	207.02	207.95	207.95
203.79	202.91	203.77	203.5	204.83	204.56	205.04	204.55	204.14	203.15	204.55	204.33	204.16	203.09	204.37	202.88	204.22	203.02	205.24	204.03	203.6	205.04	204.98	202.94	204.39	203.23	202.3	203.35	202.49	205.71	203.75	203.47	204.75	203.09	204.29	203.89	203.13	204.06	204.49	203.54	202.51	203.11	203.24	204.61	204.26	203.97	204.08	203.28	206.48	203.94
211.51	212.87	211.7	213.31	212.77	211.42	213.06	210.51	211.55	213.91	212.84	212.01	214.28	213.81	212.37	210.71	210.72	212.7	213.23	212.91	211.26	212.79	212	212.54	210.7	212.75	212.15	213.18	212.09	212.42	211.29	210.95	212.28	211.3	211.07	213.15	211.53	213.29	212.08	212.69	212.51	212.96	212.37	210.98	212.55	212.5	212.71	212.7	214.39	212.61
204.7	202.11	203.21	203.69	204.74	204.29	202.74	204.91	203.3	204.8	204.05	203.97	203.1	202.67	204.07	204.6	202.57	203.09	203.43	202.44	202.1	202.79	203.71	205.33	202.98	202.17	203.91	204.83	204.2	203.62	203.54	204.76	203.27	203.28	205.04	203.39	203.63	202.25	205.07	203.98	205.47	203.65	203.44	203.84	202.26	204.54	203.72	202.38	203.48	202.43
201.73	200.95	199.72	200.99	201.35	200.94	199.91	199.89	200.94	200.63	198.74	200.39	200.23	200.6	200.14	199.49	201.03	200.19	200.82	199.35	200.51	201.07	200.98	201.36	198.2	201.37	198.84	200.06	199.79	200.21	201.91	200.8	198.6	198.53	201.93	199.78	200.78	201.96	201.25	199.38	200.4	199.53	199.63	200.76	201.24	200.26	199.68	199.65	198.44	201.04
203.49	202.29	201.23	202.8	201.8	204.13	202.86	200.84	204.12	204.32	202.92	202.02	203.3	202.13	202.06	202.01	201.45	202.9	202.04	201.73	203.38	203.44	201.49	203.48	202.49	202.99	202.92	202.44	203.16	199.86	204.93	202.61	202.39	202.33	203.28	203.45	202.95	203.1	202.26	203.29	201.57	202.84	202.1	202.56	203.21	204.44	201.14	202.07	201.25	204.42
209.43	207.12	210.03	208.85	207.56	209.13	207.67	206.85	208.52	207.97	208.83	209.51	208.71	208.15	208.94	209.54	209.03	209.9	208.28	208.39	209.28	207.4	209	207.17	206.92	208.18	208.62	206.89	208.79	207.54	208.2	206.58	208.4	208.72	208.79	208.8	208.76	209.2	207.83	209.93	208.8	209.81	207.51	208.04	207.55	207.42	208.89	209.14	208.35	207.1
199.46	198.02	199.63	199.6	198.14	198	196.31	198.31	201.08	197.41	197.54	198.16	199.9	198.32	198.67	197.6	200.65	199.46	197.34	197.33	197.78	199.24	198.48	197.28	199.16	197.3	198.63	199.41	197.93	199.41	198.72	198.98	198.55	197.5	198	198.6	197.68	199.75	198.71	199.09	197.91	199.71	197.41	198.07	197.97	198.71	198.45	199.74	198.9	198.9
200.65	199.98	201.21	201.36	200	200.33	199.91	201.24	200.29	200.42	198.34	200.05	199.17	200.22	197.58	199.41	200.51	199.81	199.69	200.06	199.4	201.44	200.73	200.78	200.17	200.99	198.24	200.93	199.94	200.09	201.2	199.89	199.9	200.86	199.13	200.81	201.81	200.9	200.33	198.56	201.3	198.79	199.68	202.29	200.62	201.1	200.23	198.75	199.54	200.82
206.06	203.85	204.44	204.68	204.25	202.16	204.19	202.91	202.05	204.37	204.69	204.31	203.24	202.62	203.73	203.57	205.14	205.59	203.81	203.09	203.45	204.3	202.87	204.77	203.56	202.65	205.64	203.38	204.18	204.69	204.62	203.45	203.18	204.38	204.56	203.85	203.96	204.95	203.98	203.35	202.48	203.67	204.07	204.1	203.99	204.19	202.01	203.77	203.71	204.58
216.25	216.79	217.52	217.04	216.98	216.39	217.49	217.94	217.1	216.67	216.39	216.86	216.39	219.22	218.62	218.21	215.9	216.79	215.37	217.07	215.68	216.56	217.2	219.49	217.26	216.88	217.68	217.89	218.83	216.07	217.72	217.02	216.66	219.44	217.27	218.1	217.05	216.96	217.93	216.43	217.43	216.86	215.78	217.95	216	216.52	217.06	215.99	216.73	217.23
209.08	207.85	208.46	207.95	207.02	206.95	208.95	207.15	206.7	208.59	207.1	207.91	207.12	207.64	206.95	207.98	208.11	206.97	207.37	207.16	209.03	207.17	205.91	207.63	208.69	207.08	207.19	207.06	206.26	207.98	208.45	208.26	207.29	207.31	208.28	208.09	206.98	208.56	208.54	208.47	207.97	207.09	207.06	207.88	207.6	206.29	207.31	207.17	208.73	208.76
208.5	206.43	209.15	207.81	207.29	206.94	208.31	206.4	208.86	208.75	207.39	206.99	209.91	207.73	207.61	207.24	206.24	208.14	208.46	207.84	206.08	208.07	206.61	208.88	206.63	207.21	209.6	209.9	206.79	208.54	207.79	207.12	207.69	206.38	208.24	207.09	209.07	208.16	207.16	207.21	209.95	206.66	206.98	207.52	208.86	208.3	208.13	208.27	207.42	207.44
198.7	198.91	196.73	196.89	198.44	197.71	197.54	197.15	197.7	196.63	198.77	198.44	198.54	197.02	197.81	198.45	195.86	196.87	196.82	197.38	196.48	198.47	198.15	198.21	201.04	196.78	198.68	196.96	198.43	199.53	197.84	197.31	197.65	196.55	198.19	197.89	198.2	196.41	197.2	196.59	199.15	198.45	199.16	198.13	197.96	198.48	197.91	199.24	196.75	197.63
212.03	213.18	213.02	212.69	213.91	213.69	212.02	212	212.66	214.04	213.66	213.6	213.5	213.34	213.18	213.85	212.87	213.14	213.94	212.59	213.3	214.69	214.29	213.48	214.42	213.05	212.2	212.9	213.76	213.4	212.41	213.76	212.28	211.74	214.74	214.42	213.59	214.89	212.71	212.27	211.17	212.92	213.29	213.43	212.27	213.21	212.43	212.26	212.47	211.75
205.14	204.47	202.91	203.76	204.68	203.52	203.82	202.73	202.62	203.69	202.8	202.2	204.37	203.79	204.26	205.51	204.12	205.01	204.94	205.02	204.73	203.38	204.13	205.56	204.7	203.32	204.18	204.4	203.22	203.33	203.93	204.49	204.44	204.17	204.05	205.07	203.92	203.76	204.37	203.77	205.15	204.39	205.12	204.83	205.06	204.5	205.39	205.27	204.74	202.62
206.86	207.53	209.86	209.38	209.12	208.88	208.77	206.68	208.46	207.44	207.92	209.29	209.16	207.15	207.26	208.74	206.9	209.23	208.2	207.06	208.57	209.13	207.39	208.93	208.89	208.09	207.9	207.99	209.65	209.42	208.84	207.98	208.2	208.84	209.01	208.93	209.27	209.9	206.77	208.67	208.15	208.89	208.55	208.53	209.43	208.04	207.47	208.9	208.65	208.23
200.03	199.73	199.4	201.85	201	201.04	199.71	200.33	200	200.56	200.04	201.76	200.55	199.78	200.91	199.92	200.41	201.73	201.15	200.84	200.83	201.22	200.22	203.02	200.59	201.18	200.5	200.99	201.3	200.83	198.79	200.31	200.99	200.81	201.42	200.87	200.42	200.41	199.51	200.01	200.14	200.62	199.89	200.4	200.94	199.65	201.23	199.84	200.77	199.82
206.97	205.67	208.35	207.97	208.74	206.82	207.43	207.54	207.85	209.95	206.61	208.21	206.67	206.72	207.7	208.12	207.43	207.74	208.47	210.28	208.35	206.29	208.36	208.25	210.09	207.93	208.2	208.13	205.85	207.74	206.3	208.97	207.8	207.7	210.04	207.55	206.67	207.54	207.67	208.2	206.66	209.4	207.59	207.9	207.43	206.78	207.07	207.87	209.2	207.44
215.14	216.13	217.04	215.66	217.27	217.24	216.91	216.03	217.38	219	216.13	214.96	216.44	218.22	216.79	216.64	217.97	217.22	217.14	218.1	215.44	217.61	215.58	217.03	217.15	218.08	217.09	216.61	215.17	216.98	216.87	218.09	216.49	218.67	217.29	216.41	217.57	217.47	216.11	217.06	214.86	218.35	215.41	217.34	216.21	216.5	216.21	217.45	216.65	216.28
209.35	209.21	209.54	207.81	209.48	207.61	208.6	208.34	207.62	209.13	205.17	208.63	208.8	207.9	209.01	210.25	208.71	208.39	208.64	208.62	208.16	208.09	209.51	209.37	207.36	206.84	208.13	206.65	207.72	208.3	209.67	207.41	208.3	209.76	209.69	207.52	206.72	208.76	207.39	208.85	208.79	207.63	208.67	208.29	209.09	207.99	208.82	208.65	207.09	208.56
206.98	207.98	207.59	207.03	204.8	207.14	207.32	207.5	206.6	206.32	206.65	205.71	205.7	203.63	205.82	206.51	207.67	206.64	206.98	205.22	206.22	206.18	207.41	207.02	207.68	206.89	205.94	206.79	205.25	205.48	204.5	206.61	205.63	207.55	206.87	207.5	206.38	206.5	207.45	206.19	206.44	205.13	205.2	206.48	205.94	206.67	205.21	205.68	206.42	206.71
195.12	195.31	195.09	195.39	195.32	195.55	196.08	195.53	195.88	194.72	195	196.45	196.01	194.51	194.66	194.96	195.77	193.04	195.82	193.78	196.09	196.35	194.51	195.18	194.98	194.89	195.3	195.38	194.82	194.71	196.26	195.86	195.04	195.4	193.69	196.42	194.67	195.67	195.12	194.38	195.32	195.16	195.04	196.79	195.41	195.71	194.82	196.08	194.24	195.73
198.99	201.67	200.21	200.19	199.04	200.13	200.07	202.05	200.31	199.38	200.39	199.72	201.18	199.43	200.66	199.56	200.58	200.91	201.73	199.21	201.03	199.92	201.04	200.46	200.22	199.67	200.89	199.41	200.15	199.4	200.68	199.24	201.39	200.46	201.12	199.62	199.91	199.25	201.34	200.47	200.46	200.05	200.72	200.24	200.72	201.69	201.15	200.63	201.71	199.8
209.02	209.4	208.8	207.72	207.42	208.52	208.05	208.69	210.08	208.13	207.63	208.69	211.15	208.89	208.79	208.03	208.54	209.4	209.23	209.42	207.92	208.82	209.07	210.12	207.6	208.12	207.11	209.19	208.38	209.58	208.45	209.16	208.6	209.69	207	209.42	207.65	209.35	208.65	208.83	208.08	209.21	207.79	207.77	210.43	209.75	206.34	207	209.67	209.48
200.8	199.42	202.02	200.67	201.35	199.82	200.79	201.18	200.96	199.36	200.45	199.15	199.3	200.03	202.36	200.9	200.19	201.4	199.89	200.05	200.19	200.98	202.12	199.83	200.98	201.4	199.96	200.24	201.37	199.8	200.28	202.85	199.32	200.05	200.83	200.28	200.13	200.98	201.05	200.28	202.89	200.93	201.04	198.9	200.26	200.52	200.26	199.75	200.66	201.13
218.64	220.17	217.81	219.24	217.59	217.89	217.65	218.36	217.93	217.81	219.41	217.75	218.53	218.3	218.81	217.04	218.94	217.77	217.74	218.19	218.27	219.67	217.73	218.74	218.77	217.34	218.28	217.06	217.99	218.33	217.73	218.18	217.32	218.35	217.68	216.95	216.21	218.72	217.38	219.2	217.73	219.26	216.97	218.44	219.28	217.64	217.07	217.99	218.87	217.53
207.27	207.11	207.97	207.08	208.52	207.11	205.7	206.62	205.3	207.01	206.12	205.86	206.57	205.95	207.69	206.52	206.9	208.2	207.23	207.07	205.2	206.99	207.37	205.25	206.59	207.28	206.59	206.17	204.16	207.39	205.15	203.1	205.41	205.9	206.79	205.96	205.09	207.32	206.13	205.32	206	205.45	205.98	204.8	207.82	205.99	205.43	204.22	205.9	207.56
207.03	207.6	207.56	207.93	208.13	207.94	206.85	208.42	208.97	208.73	207.38	208.57	208.29	207.77	207.61	207.81	208.39	208.27	207.22	208.22	206.15	207.57	208.13	207.88	209.4	207.74	208.86	206.26	207.36	208.44	207.99	206.87	208.02	208.1	206.51	208.06	206.56	206.78	207.8	209.08	208.63	208.05	207.65	208.48	206.64	208.31	208.8	206.18	208.33	208.28
207.26	208.15	208.35	208.43	207.09	208.42	207.67	208.59	207.53	208.14	209.25	209.37	207.37	209.25	208.1	209.22	209.89	209.11	207.29	207.83	210.75	208.35	209.63	208.31	207.37	207.81	208.75	208.01	207.05	208.64	209.66	207.29	209.32	207.24	206.56	209.3	207.1	208.18	208.18	208.63	210.02	208.43	209.58	207.37	209.36	208.4	207.91	209.95	209.1	208.21
203.89	204.45	203.08	204.08	203.17	202.64	203.81	203.88	204.06	200.92	204.03	204.76	204.81	201.76	203.34	204.7	204	204	203.31	203.48	202.69	202.67	203.88	202.38	202.43	203.76	205.12	202.77	203.02	202.8	203.31	203.52	204.25	203.52	201.41	202.44	203.95	201.45	204.43	203.93	202.87	203.29	203.35	203.55	203.49	203.26	203.52	202.95	201.94	204.02
209.21	207.25	209.23	208.6	209.31	208.99	207.35	208.52	208.24	209.43	206.73	209.23	209.6	208.98	209.21	208.77	208.23	208.86	209.35	208.48	207.53	208.57	209.89	209.25	207.99	208.61	209.06	209.36	207.89	207.28	209.3	210.23	207.69	209.31	209.05	207.61	209.04	208.47	208.24	209.07	209.19	210.67	208.8	208.21	208.49	207.43	207.69	207.4	208.69	209.53
209.51	210.97	210.2	209.12	208.62	210.9	209.42	209.77	209.21	210.96	208.26	209.37	209.66	211.87	209.75	208.33	209.58	208.6	209.28	209.75	209.78	209.74	209.4	210.68	210.63	210.45	210.89	210.19	209.65	209.97	210.17	209.19	209.63	210.09	209.14	209.56	209.74	208.82	209.65	208.55	210	210.15	209.57	209.33	210.68	210.26	210.26	208.93	209.36	210.24
207.46	209.37	208.92	208.65	208.37	207.04	209.39	209.95	209.22	210.51	209.01	207.99	212.01	209.25	208.25	210.31	208.2	209.53	208.51	210.63	208.86	208.25	208.86	208.65	209.88	209.88	207.9	208.69	207.29	207.99	209.52	209.24	209.81	208.47	208.28	209.77	208.35	210.57	209.19	208.63	209.58	208.87	208.83	208.62	208.54	209.68	209.28	209.54	208.47	210.2
203.18	203.29	204.01	202.64	204.21	202.43	205.82	202.43	204.18	201.83	201.64	203.72	201.88	203.68	202.2	202.17	202.11	203.36	203.15	203.77	202.11	202.1	201.8	204.11	202.28	202.49	204.79	204.06	202.25	202.58	202.61	202.93	203.72	202.66	200.93	202.11	201.66	204.07	204.01	203.4	200.33	201.68	202.29	202.25	203.6	202.57	202.47	202.95	203.47	201.6
205.8	205.6	205.03	206.35	204.73	206.51	204.48	205.44	204.84	205.83	205.28	206.63	204.8	204.71	206.03	208.23	204.45	206.28	205.64	206.39	205.42	207.87	204.59	205.69	205.27	206.98	204.86	206.04	205.19	206.86	206.52	204.31	206.39	204.55	204.61	204.28	205.56	205.25	205.78	205.13	205.41	205.45	204.86	204.92	204.51	204.52	205.56	206.51	207.49	205.46
199.68	198.7	201.66	198.95	198.56	199.59	199.75	200.34	198.77	198.08	198.8	200.26	199.53	200.84	199.16	200.47	198.03	198.47	199.78	198.66	199.76	199.25	198.83	199.77	199.21	200.66	199.5	199.82	199.21	199.22	199.94	200.3	199.79	199.11	199	199.92	199.7	199.01	200.4	199.42	200.56	198.46	200.5	198.38	198.86	198.79	198.32	198.92	199.91	198.95
199.19	198.41	198.47	198.94	200.75	198.53	198.42	200.25	198.92	198.42	200.42	199.08	199.92	198.11	200.38	199.98	201.11	199.62	199.69	198.85	199.42	199.32	199.69	198.61	199.18	199.94	198.35	199.11	197.59	198.53	199.26	199.22	197.51	200.33	199.15	199.38	200.2	199.41	199.56	199.37	198.82	198.32	197.84	198.94	199.61	198.15	198.72	197.85	200.86	199.07
209.73	208.08	208.86	209.72	207.61	211.16	210.32	209.47	210.12	209.3	211.44	209.69	209.06	210.58	209.42	210.98	209.52	208.53	208.67	208.96	209.73	210.16	209.32	210.29	211	210.27	207.78	210.57	209.57	211.44	207.8	208.13	210.01	209.38	208.34	210.46	210.41	207.81	209.27	208.46	210.48	209.31	210.6	210.24	208.52	209.16	209.78	208.49	209.21	211.45
204.31	201.43	203.34	203.17	204.35	205.32	204.19	202.65	203.34	205	202.66	203.76	204.49	202.18	204.25	203.25	204.22	202.39	203.68	203.38	204.14	202.88	202.35	203.01	203.61	203.79	202.7	202.51	203.56	204.75	202.69	202.19	202.92	204.52	204.5	202.44	202.94	204.43	204.27	202.35	203.28	203.65	204.72	203.46	205.53	201.5	203.96	202.66	202.78	202.84
212.19	213.86	212.5	212.4	212.94	212.86	213.34	211.25	213.52	212.77	211.72	214.44	210.69	210.88	211.95	212.43	211.65	213	212.86	213.01	213.56	212.14	212.14	212.61	213.82	212.68	212.76	212.67	211.63	212.56	212.42	213.3	214.01	211.36	212.59	212.83	212.94	213.19	213.54	212.14	213.11	212.36	212.95	213.66	213.17	211.98	211.35	212.74	211.74	212.64
210.38	211.1	212.32	210.57	211.83	211.67	212.3	212.34	211.07	211.16	212.55	213.03	211.81	212.05	211.29	212.87	211.8	210.69	212.48	211.14	211.27	210.99	211.29	211.72	212.38	210.97	211.98	211.77	210	212.17	211.04	212.2	210.57	210.66	210.11	211.79	212.28	212.45	211.25	209.88	212.02	212.63	211.29	212.03	211.54	211.18	211.62	213.39	211.52	213.8
209.45	208.37	209.77	209.53	209.51	208.77	209.81	209.75	208.64	208.94	209.25	209.39	208.17	209.68	206.68	208.22	208.82	208.34	208.21	206.4	208.01	208.35	208.94	208.28	207.42	208.64	209.5	208.98	208.7	208.15	209.24	209.76	209.16	206.36	209.26	209.46	209.06	208.16	209.22	209.79	208.41	210.02	210.23	207.96	210.19	208.6	208.46	208.15	209.17	209.29
203.16	199.34	200.09	199.48	198.92	200.22	199.48	197.82	200.13	198.07	199.27	199.42	197.98	198.46	200.91	200.08	200.58	200.2	198.23	198.3	199.28	200.39	200.2	200.2	199.68	199.51	199.09	198.25	199.46	199.87	199.74	201.5	199.54	200.34	198.93	199.13	200.22	199.93	200.26	199.46	198.34	198.2	198.79	199.85	198.71	200.72	201.48	201.17	199.1	199
203.92	203.3	202.67	204.94	202.08	204.62	203.66	203.32	203.64	204.69	203.16	204.72	202.68	203.21	202.77	204.6	204.31	203.66	204.29	202.79	205.62	203.74	202.86	204.44	203.03	202.16	204.39	204.37	203.4	202.93	203.96	202.82	205.59	203.49	201.89	205.69	203.99	202.91	203.53	203.65	204.43	204.52	202.63	204.05	202.94	203.15	203.07	204.74	205.47	204.93
199.65	200.59	200.56	200.35	199.44	199.6	200.33	200.93	199.61	201.93	199.31	201.03	201.05	201.31	199.12	200.35	200.66	200.64	200.93	200.57	199.19	199.54	201.28	201.73	201.2	200.2	199.39	199.76	201.6	200.6	201.35	200.2	200.12	200.99	199.67	199.81	198.93	200.79	198.97	201.25	200.96	200.78	201.18	200.67	199.49	201.04	202.11	200.06	201.51	200.27
204.75	204.61	205.82	204.42	204.52	205.2	205.29	203.76	205.52	204.57	204.53	203.62	203.98	203.67	205.11	205.14	205.68	204.27	205.26	205.29	206.83	203.24	205.03	204.88	204.7	205.94	204.12	205.25	205.44	205.25	203.14	205.45	203.69	203	206.51	204.93	203.71	205.73	205.34	204.54	205.82	204.84	203.4	204.68	205.36	205.39	205.55	204.78	204.86	205.31
210.1	209.71	208.71	208.58	210.28	209.32	209.23	209.85	208.74	210.12	210.55	209.96	210.14	210.58	209.59	209.93	210.72	209.07	209.31	209.88	210.06	209.09	210.73	210.71	211.15	208.7	209.45	210.06	208.12	210.93	209.84	209.14	210.34	211.1	210.16	210.48	211.41	209.63	210.22	208.98	210.89	208.92	207.21	209.42	209.94	209.83	209.23	210.33	210.49	210.27
210.73	211.47	211.13	211.77	210.8	211.44	211.4	212.46	211.89	211.1	211.78	209.78	211.29	211.75	212.4	211.95	210.34	213.01	211.78	210.84	213.08	211.17	211.83	211.37	210.52	211.81	210.51	212.25	210.67	211.89	211.94	209.49	210.77	209.03	212.21	212.42	211.05	210.9	212.15	211.21	212.01	210.15	212.78	212.15	211.96	211.14	212.51	211.12	210.8	211.04
208.14	208.87	208.87	207.49	208.95	208.37	209.4	208.45	209.28	208.86	208.48	209.77	208.26	208.65	207.79	209.5	208.01	208.74	207.89	209.03	209.63	208.04	208.51	209.85	208.97	208.79	207.64	208.29	208.63	208.42	208.48	207.98	209.45	209.31	207.29	208.94	209.56	209.33	209.09	208.4	209.58	206.8	206.95	208.98	210.08	209.98	209.17	209.5	210.91	208.37
201.79	201.45	201.42	200.37	201.55	200.74	202.28	201.61	201.62	201.87	200.79	201.38	201.04	201.66	200.55	202.06	200.02	200.73	201.28	201.51	199.49	200.88	201.83	201.62	199.63	200.94	199.94	200.97	201	200.84	201.57	203.14	200.63	201.5	199.94	201.92	199.74	202.12	200.48	201.77	200.06	201.42	202.07	201.84	201.36	202.28	198.78	200.98	201.23	202.47
198.05	196.3	198.84	197.51	197.02	197.92	199.03	200.02	196.69	197.37	198.77	198.61	196.93	198.68	198.21	198.37	198.91	197.9	197.47	197.32	196.45	198.54	197.66	196.77	197.72	197.9	197.17	197.38	197.15	197.29	198.37	196.89	198.81	197.88	197.56	197.49	198.41	198.39	198.36	199.03	197.71	195.86	197.45	196.88	196.82	197.82	198.86	199.62	198.62	198.6
202.14	202.61	203.26	202.93	202.56	203.74	204.74	203.71	201.28	202.37	203.37	201.83	202.88	201.82	203.58	201.97	202.47	202.34	202.52	203.05	202.15	201.95	202.12	204.19	203.94	203.1	203.26	203.72	200.93	202.32	200.95	203.46	203.67	204.67	202.45	202.49	203.03	203.2	203.99	202.66	204.41	204.33	203.68	204.31	203.73	202.67	201.69	204.98	202.58	203.68
201.63	200.02	200.42	198.63	202.72	201.88	201.31	201.67	199.87	201.04	199.66	201.42	203.04	201.15	199.37	202.74	200.91	201.01	200.91	201.37	200.41	201.92	200.59	200.96	200.8	200.34	201.17	201.83	202.6	199.18	202.66	201	201.64	202.05	202.04	200.43	201.97	201.68	200.24	200.96	201.87	201.07	201.15	202.57	201.94	199.99	199.49	202.47	201.14	199.84
207.67	207.78	208.08	207.46	208.65	209.57	208.78	206.71	208.67	206.24	207.47	207.95	209.2	208.59	207.82	207.58	207.41	209.13	208.53	208.36	207.8	208.09	204.83	207.8	207.54	206.52	207.43	207.73	207.37	208.9	207.73	207.92	207.41	208.2	208.32	207.35	208.81	207.85	207.39	207.92	207.06	207.85	207.65	207.36	209.7	205.88	208.3	206.89	209.17	207.62
199.67	199.43	199.66	201.82	202.99	202.55	199.37	200.65	201.95	200.11	199.78	199.95	201.46	199.83	201.32	198.72	200.61	202.75	199.49	199.37	201.16	200.74	200.04	200.85	200.13	200.98	200.04	200.58	201.56	200.54	200.11	200.61	200.8	199.47	199.8	200.7	201.3	200.07	200.94	201.86	199.1	200.37	200.13	200.36	199.63	201	200.01	199.88	201.16	201.66
218.2	215.8	216.92	218.01	217.6	217.19	217.59	217.71	218.96	217.1	219.79	217.88	217.33	218.78	217.09	216.86	217.78	217.16	218.1	219.1	217.09	216.96	217.21	219.08	217.5	216.89	217.26	217.98	217.8	218.08	217.91	216.91	217.27	217.73	217.11	217.43	218.04	217.06	217.04	217.29	217.42	217.53	219.59	216.57	219.89	217.4	218.36	218.17	219.43	218.17
203.1	204.4	202.71	204.17	203.95	205.37	202.74	203.1	204.2	203.68	204.5	203.94	203.91	203.93	202.36	201.63	203.87	203.58	204.01	203.33	203.17	203.17	204.03	205	202.72	202.95	202.83	203.05	203.09	202.61	202.76	204.15	203.3	203.58	204.55	204.33	203.63	203.95	203.82	203.84	203.37	203.9	202.91	202.8	203.3	203.61	205.19	203.85	204.23	203.32
218.49	217.8	219.15	218.2	216.05	217.01	217.48	218.06	218.2	218.32	216.45	216.65	218.53	216.96	216.03	216.89	216.88	217.27	218.72	216.83	218.52	219.01	217.1	219.24	218.27	217.46	218.5	217.38	217.67	217.16	216.99	218.22	217.68	217.45	219.38	218.05	217.88	219.72	217.3	217.11	218.63	218.3	217.04	217.13	217.21	216.31	218.54	217.78	216.81	217.18
212.96	212.75	211.98	212.33	212.72	211.73	212.11	211.83	212.37	213.24	212.67	211.26	211.66	212.8	210.84	211.5	211.09	212.97	212.6	212.18	211.94	211.17	211.91	213.58	213.28	213.56	212.29	211.34	210.95	213.4	212.09	211.74	210.45	211.82	212.22	212.05	212.14	212.75	211.4	213.29	211.54	212.87	211.5	212.47	213.19	213.4	211.3	210.87	213.14	213.51
204.96	206.53	204.67	204.55	205.67	205.92	206.29	204.67	204.34	206.15	207.43	205.43	206.53	205.63	205.04	203.94	205.28	207.01	205.52	206.71	205.3	205.15	204.14	205.97	204.95	206.38	205.36	206.45	206.17	205.88	206.67	206.17	205.6	206.15	205.28	204.46	204.03	204.86	206.46	205.29	206.84	206.54	206.02	205.56	204.31	203.87	205.7	205.26	205.66	206.2
211.71	210.7	212.17	212.29	211.13	210.92	210.78	212.1	211.97	212.23	212.67	211.61	210.81	211.77	211.48	210.63	212.66	210.1	211.41	212.48	212.76	211.52	210.5	210.72	210.95	210.64	213.09	212.32	211.38	210.59	212.49	212.92	212.49	210.7	211.95	213.18	212.62	209.68	210.66	211.59	210.55	211.73	213.54	211.03	211.29	210.23	211.39	211.79	212.38	210.57
218.9	218.29	219.36	217.49	218.87	218.43	218.24	217.27	218.03	217.46	217.87	215.96	218.15	217.72	219.29	217.73	216.14	217.54	218.98	217.94	215.6	217.12	216.88	217.12	218.13	217.45	219.13	217.84	216.29	217.3	218.13	218.06	216.69	220.28	217.98	217.69	218.73	217.7	217.32	218.03	218.56	219.28	218.5	220.02	219.13	218.46	217.95	217.98	217.2	218.11
216.07	215.09	216.2	216.88	217.96	218.67	216.39	217.02	214.94	215.49	216.95	216.48	217.27	217.12	217.1	216.28	217.02	217.02	216.25	217.05	215.88	216.83	217.31	217.04	216.99	217.06	218.82	217.56	216.12	218.09	216.71	215.87	217.96	218.68	215.76	216.57	216.2	217.8	217.39	217.16	217.85	216.55	218.32	215.63	216.23	215.9	217.92	217.48	215.73	216.12
204.59	205.31	204.53	204.04	204.18	204.86	204.13	204.37	205.63	204.41	204.22	203.51	205.36	204.33	203.96	203.53	204.18	204.24	204.62	205.68	204.32	203.54	203.83	204.54	205.26	204.67	205.02	205.14	205.31	204.83	204.82	204.89	204.72	205.86	205.86	204.35	204.41	204.95	204.51	204.93	204.76	204.34	203.98	202.71	205.87	203.17	204.12	205.61	204.21	204.73
199.41	199.04	200.22	199.24	199.51	199.7	199.15	198.32	198.78	199.45	199.25	199.33	198.19	200.63	199.96	198.06	199.51	199.79	199.68	199	199.42	198.85	199.68	199.59	197.93	198.5	198.42	198.83	199.9	201.9	199.71	198.59	200.83	199.31	197.89	199.73	199.76	198.38	199.06	200.03	198.54	200.65	198.61	200.12	200.02	198.64	199.21	197.03	200.81	199.81
200.46	200.41	199.8	200.82	201.96	199.71	201.41	202.08	200.47	198.91	201.97	201.27	201.05	201.58	201.79	198.87	201.92	202.44	200.15	199.41	201.08	199.5	200.44	199.96	200.38	200.38	200.16	200.04	201.33	199.57	200.39	200.03	201.58	200.96	200.65	200.63	200.62	199.28	199.64	200.96	200.8	200.29	200.05	201.6	199.46	200.77	200.34	201.5	200.06	200.99
201.05	200.06	200.59	199.52	199.55	200.29	200.63	197.67	200.04	200.2	200.15	199.99	199.48	200.94	200.66	199.42	201.87	199.29	202.26	200.21	200.04	200.92	200.36	198.34	200.92	201.21	200.38	200.78	197.9	200.54	200.3	200.68	199.36	198.38	198.13	201.52	201.07	200.98	199.36	200.1	201.1	199.97	200.03	201.37	199.41	200.21	200.21	199.11	199.57	202.3
202.61	203.33	204.76	205.13	204.89	204.93	205.61	203.52	203.89	204.46	205.14	204.53	204.27	202.94	202.97	204.84	204.55	205.19	202.14	204.81	203.63	204.46	203.69	204.21	205.03	204.27	204.7	203.6	204.6	203.95	204.17	204.49	204.17	202.76	204.73	204.9	203.98	203.55	206	203.84	202.33	206.55	205.45	205.36	204.77	204.51	203.4	203.39	205.35	203.27
206.82	207.4	208.3	207.55	207.4	207.14	206.78	206.47	208.42	207.89	207.72	207.72	205.75	207.84	208.86	208.74	208.37	208.88	206.19	206.87	206.63	208.47	208.09	206.79	206.59	208.18	208.23	207.44	208.02	206.47	207.73	208.67	207.65	208.62	206.98	208.86	209.22	206.9	207.3	206.61	207.3	208.35	207.96	207.64	208.64	208.78	206.4	207.28	208.33	207.77
199.83	198.87	200.52	199.7	199.62	200.35	199.73	199.43	197.87	201.47	201.19	198.49	199.51	201.87	201.47	198.76	199.05	200.41	200.22	198.93	199.58	198.52	199.73	198.6	199.27	199.47	199.28	201.01	198.27	198.11	198.88	200.88	199.06	200.41	198.16	198.42	201.35	198.46	199.66	198.74	199.55	199.14	198.21	198.98	199.9	199.73	197.88	200.07	201.4	199.12
204.47	205.09	203.57	203.9	205.36	205.85	205.21	204.76	204.95	204.93	203.89	204.96	204.84	205.96	205.04	204.44	205.9	205.33	205.33	205.79	206.31	204.27	205.84	202.87	205.43	205.74	204.73	204.63	204.61	203.41	205.72	206.63	204.42	204.41	204.79	206.24	203.68	203.86	204.29	204.87	204.65	202.79	205.33	205.04	204.72	205.79	205.06	204.51	204.67	203.99
209.22	208.83	209.29	208.39	207.85	208.91	208.63	208.23	207.9	210.26	208.33	209.48	209.63	207.18	207.8	207.87	208.43	208.99	208.53	208.09	208.18	207.89	209	208.36	209.11	208.19	209.2	208.56	209.31	208.33	211.67	208.9	209.33	209.51	208.84	209.05	208.27	209.08	209.49	209.61	206.22	211.9	210.05	208.68	210.18	208.31	208.45	209.02	208.77	209.54
198.55	197.73	197.88	197.33	198.59	197.99	197.76	197.73	198.13	197.92	196.31	199.55	198.55	197.57	197.73	197.47	196.47	198.67	199.69	197.52	197.7	196.04	198.32	197.58	197.73	197.33	198.48	197.55	198	197.49	197.75	197.89	198.21	197.94	197.89	198.51	198.71	196.5	197.54	197.3	197.89	197.15	197.68	198.35	197.54	197.41	198.41	197.78	196.4	199.3
208.17	207.43	209.18	208.47	210.47	210.01	209.53	208.88	208.98	210.1	211.29	209.47	209	208.87	209.03	209.01	208.05	211.34	208.98	209.92	210.16	210.93	209.21	210.68	209.4	208.11	210.05	209.74	210.73	208.54	210.42	209.13	210.28	210.1	209.7	208.8	210.92	210.28	211.97	210.35	209.9	209.7	209.19	209.43	208.6	208.71	211	210.11	207.84	209.1
209.71	208.43	208.77	211.03	209.03	207.99	209.51	209.7	208.55	208.77	208.02	208.79	207.65	207.3	208.57	208.46	210.27	208.78	207.54	209.37	208.21	208.6	207.8	208.37	209.04	208.86	207.75	207.41	210.14	208.67	208.08	209.12	209.07	208.53	208.58	208.21	208.49	208.02	207.67	210.21	208.5	210.13	207.9	208.53	208.13	208.68	208.18	208.17	207.69	209.18
207.89	206.94	206.23	207.43	206.31	206.87	208.58	207.21	205.62	207.56	207.17	207.32	207.51	208.68	206.58	205.75	208.87	207.5	207.54	207.22	206.08	207.12	208.31	208.44	207.55	206.71	207.15	208.06	208.48	207.12	206.25	207.8	207.02	206.95	207.59	206.76	206.16	207.24	208.88	207.42	206.77	207.32	207.31	208.47	205.97	208.19	207.44	207.72	206.29	206.91
214.81	213.47	214.14	213.87	213.73	211.69	213.71	213.68	212.71	214.1	212.47	212.71	213.06	213.34	211.84	213.28	213.62	214.83	211.91	213.77	213.23	214.85	215.66	214.14	213.08	213.23	213.74	213.96	214.04	213.15	214.53	213.65	213.89	214.03	213.54	213.99	212.69	213.98	214.26	212.84	214.2	214.25	213.25	212.86	211.54	214.92	213.88	214.08	214.62	214.39
202.91	203.6	201.64	202.53	203.9	203.22	204.23	203.35	202.78	203.3	202.65	204.16	202.94	203.68	201.72	202.67	202.35	204.05	204.25	202.72	203.01	202.21	203.1	204.63	203.75	203.47	203.11	203.25	203.23	202.34	201.61	203.81	203.06	203.18	203.44	204.97	201.93	202.7	203.47	203.36	204.03	203.93	201.47	202.44	204.01	203.93	202.4	203.38	203.82	203.49
210.65	210.11	207.96	209.22	208.32	207.42	207.94	209.13	208.29	208.06	207.9	207.34	207.52	209.61	207.8	210.15	209.43	210.24	209.76	209.58	207.79	206.86	207	209.46	209.64	209.29	207.99	209.51	209.52	208.37	208.85	209.53	206.64	207.96	207.08	208.31	208.46	210.88	208.55	208.06	207.46	208.95	208.59	208.42	207.55	207.89	207.05	208.63	207.75	208.19
203.47	201.13	202.71	202.54	201.6	203.85	203	203.76	202.23	203.12	203.89	204.02	201.6	203.3	202.3	202.8	204.88	202.33	201.34	203.04	202.29	201.93	202.62	203.41	203.34	201.44	201.05	203.52	202.79	204.09	202.17	202.7	202.88	200.97	203.32	203.01	203.45	202.08	201.4	202.99	203.23	202.62	201.05	202.42	201.76	201.67	201.52	202.89	203.35	203.01
203.03	202.74	201.44	202.2	202.11	202.65	202.19	203.28	201.9	203.1	202.02	201.48	202.71	203.47	202.21	202.23	202.38	201.2	203.14	202.21	203.23	202.58	202.68	201.27	202.35	202.35	203.68	203.4	202.95	202.21	202.93	201.58	203.02	202.53	202.76	203.42	203.99	203.97	202.47	202.94	201.84	203.24	201.64	201.58	201.7	202.58	202.77	202.35	201.39	202.81
211.47	211	212.83	210.62	216.05	211.87	211.52	213.76	211.57	214.51	210.55	212.02	212.86	213.6	212.89	213.25	212.8	212.89	212.4	211.45	212.12	211.09	213.43	211.95	212.99	212.48	212.3	212.83	213.6	210.8	212.97	212.28	211.93	212.98	211.71	213.15	211.99	212.39	211.92	211.81	211.4	212.86	212.24	211.21	212.6	213.04	213.38	213.14	213.26	212.29
208.99	210.75	209.71	210.54	211.15	210.64	208.4	210.34	210.85	209.23	209.32	210.16	209.54	210.75	209.1	209.57	208.1	209.79	209.94	210.3	209.28	209.32	207.23	208.49	209.86	209.94	209.62	209.28	208.69	209.69	209.11	210.32	210.72	209.02	212.21	209.54	208.95	209.04	207.64	210.31	209.63	208.85	209	209	209.17	208.82	209.64	210.77	209.08	208.29
208.34	207.46	206.59	208.93	207.62	207.79	207.36	209.78	209.59	208.33	210.04	208.07	207.73	209.44	208.24	209.82	207.08	206.8	207.47	206.81	207.67	207.46	208.54	207.18	207.25	208.32	206.4	208.25	207.18	207.11	207.28	207	208.82	206.79	208.64	207.01	206.53	208.37	206.45	206.36	208.51	207.74	206.38	209.91	209.03	209.13	208.59	206.44	208.27	207.68
215.12	214.01	212.81	215.02	215.95	215.27	212.58	213.46	214	214.31	215.55	213.38	214.01	212.12	212.72	214.05	214.37	215	212.44	213.47	213.87	214.12	214.09	215.17	214.88	213.32	213.77	212.76	214.17	214.47	213.15	214.65	213.16	214.55	212.56	213.89	215.3	213.31	213.52	213.76	214.01	214.09	215.03	214.39	213.26	213.12	213.73	213.82	212.19	215.32
203.29	202.8	203.94	206.09	202.31	204.29	203.82	203.14	203.99	202.53	204.36	203.17	203.94	203.98	203.01	203.07	202.69	203.77	201.1	204.37	204.04	203.95	203.42	204.71	204.37	205.1	203.26	204.35	203.15	204.7	204.52	203.59	204.36	203.96	203.59	202.96	203.32	204.05	203.76	203.8	204.62	205.51	204.26	204.05	204.15	204.8	205	204.09	204.5	203.16
213.72	212.65	210.95	211.11	211.64	212.31	211.22	211.85	210.65	210.62	212.37	212.14	211.59	212.02	211.49	210.99	212.18	210.37	213.83	211.89	210.54	211.14	211.55	211.01	211.64	210.6	211.52	210.78	210.9	212.55	212.57	212.43	213.24	211.57	210.24	212.07	211.22	211.09	212.81	212.41	211.67	211.28	211.98	211.48	210.68	211.69	212.35	211.53	212.02	212.1
210.79	210.23	208.37	210.44	210.74	209.51	209.87	209.96	209.78	210.67	208.9	208.3	208.92	208.65	209.39	209.48	209.5	208.31	208.59	209.62	208.13	209.72	210.06	209.56	208.26	210.41	208.86	208.07	209.48	208.61	210.96	208.73	210.03	211.14	210.47	210.38	209.65	209.78	207.8	209.21	209.63	208.86	209.9	209.17	209.41	207.68	208.3	208.43	209.5	210.12
201.92	202.93	200.82	203.96	202.29	202.31	201.45	202.44	202.83	202.09	202.43	203.29	204.82	202.82	204.33	203.05	201.96	202.82	202.43	203.62	202.38	203.66	202.21	203.37	203.97	203.48	203.42	203.93	202.98	202.68	202.15	201.96	202.74	202.49	202.4	202.11	203.97	203.43	202.92	201.95	202.34	201.9	201.24	202.68	202.87	203.97	201.61	201.96	201.92	201.94
198.54	200.5	197.92	202.33	200.7	201.22	199.82	200.5	200.07	201.26	199.75	200.48	201.51	200.37	199.18	200.96	200.69	200.27	200.02	199.31	200.73	200.68	199.72	200.81	200.23	200.33	200.97	201.45	199.91	199.26	200.62	200.1	200.31	200.62	201.2	200.94	199.54	199.22	198.58	199.64	199.76	200.86	200.52	200.76	201.87	200.19	199.99	199.08	200.97	200.83
210.53	212.24	211.94	211.19	210.83	211.92	210.57	211.36	211.45	212.19	212.37	212.68	211.32	211.68	212.03	211.8	212.19	211.05	210.11	211.4	211.24	211.48	212.59	212.88	210.99	211.75	212.46	211.4	211.35	212.39	212.68	212.95	210.89	210.81	210.86	210.93	211.69	212.05	211.88	211.84	210.83	212.5	210	211.72	212.01	211.27	212.94	212.85	212.17	211
213.04	213.17	213.56	214.86	213.85	211.75	213.14	214.29	213.79	212.21	214.26	215.9	214.01	215	213.99	213.77	213.68	214.02	214.81	212.64	213.6	214.74	212.51	214.31	214.11	215	213.45	214.05	214.21	213.97	212.9	214.56	215.31	213.43	214.72	214.24	213.68	214.83	214.47	213.89	211.61	213.07	212.29	213.29	212.84	213.74	213.94	212.35	214.75	213.37
208.74	208.93	209.23	209.15	207.04	209.36	207.06	208.34	208.14	208.72	208.31	208.26	209.05	210.13	208.49	208.75	210.05	209.31	207.83	208.03	208.41	207.88	206.75	208.37	208.39	208.61	208.21	208	209.02	208.02	208.87	207.3	209.01	208.52	208.65	209.41	207.92	207.51	209.12	208.69	207.12	208.46	209.65	210.03	209.54	209.83	210.13	207.7	207.86	207.97
218.2	218.64	218.96	218.47	218.3	218.89	217.4	218.93	217.87	216.81	217.54	217.01	217.3	219.73	217.31	216.08	218.13	218.86	217.71	218.07	218.18	219.07	219.66	217.31	218.62	217.72	217.13	218.84	217.14	218.12	218.78	217.3	217.15	216.89	217.58	218.04	218.14	217.79	218.66	217.81	219.86	216.26	218.47	217.92	218.27	216.88	217.97	218.84	218.15	217.83
204.24	205.07	204	204.5	204	204.03	206.31	204.09	204.39	203.42	204	204.75	205.21	202.83	203.89	204.02	204.81	203.94	206.27	204.45	204.82	205.04	205.89	205.05	203.78	203.68	204.35	203.47	204.64	203.86	204.44	203.74	203.61	203.99	204.15	205.04	204.11	205.99	204.46	206.01	204.22	206.51	204.6	203.64	205.54	205.37	205.65	205	204.79	204.41
208.42	208.11	208.92	208.26	208.74	209.15	208.72	209.7	209.37	209.86	209.58	210.2	208.06	208.71	208.39	209.41	208.15	208.97	209.6	207.6	208.98	208.54	208.15	207.84	209.24	209.18	208.88	209.63	210.16	207.64	206.31	208.71	208.31	208.43	209.04	208.44	210.82	209.62	208.21	209.13	211.42	208.64	208.19	208.52	208.65	208.49	210.35	208.42	206.97	208.75
200.18	198.31	198.28	198.02	197.25	198.24	197.73	199.27	198.19	200.93	200.63	197.44	197.91	198.66	199.99	197.47	198.27	197.69	198.6	199.46	199.52	197.95	198.49	198.12	199.96	198.65	197.44	198.77	198.29	197.89	196.66	198.44	199.5	198.96	198.59	198.88	198.04	199.04	197.93	199.02	199.5	198.59	197.39	198.33	198	198.58	199.09	199.25	199.19	199.05
209.65	209.57	209.72	209.59	210.39	211.26	209.82	210.92	211	210.12	209.99	209.02	210.57	210.88	208.73	210.02	208.28	209.94	210.52	209.74	210.76	210.51	211.45	208.72	209.96	211.48	210.02	210.41	209.77	210.65	209.54	210.19	208.36	211.03	209.96	208.58	210.16	210.76	208.89	208.68	210.07	208.99	209.03	207.56	209.71	209.57	210.18	209.11	210.29	209.4
217.39	219.41	217.67	217.82	217.02	217.17	217.26	219.22	218.11	217.03	216.51	218.57	218.64	217.54	216.9	218.01	218.21	218.53	216.67	217.22	218.65	219.42	217.96	218.68	218.6	217.48	219.14	218.52	218.58	218.92	217.63	219.94	218	216.74	219.17	218.18	215.98	217.93	217.53	218.47	217.8	217.25	217.15	217.27	217.86	216.17	216.21	217.7	217.97	217.05
201.31	198.57	200.91	200.66	201.65	201.63	200.68	203.21	202.16	202.61	201.17	201.06	202.16	200.34	199.7	200.89	200.6	201.72	200.52	199.93	202.81	202.89	202.34	201.39	199.76	199.83	200.31	203.32	201.09	201.58	201.64	201.39	200.84	202.18	200.73	201.56	201.03	200.22	198.96	199.91	202.95	200.49	200.59	200.84	202.02	201.08	200.06	201.23	201.58	200.15
204.86	204.84	205.51	206.23	205.15	203.51	203.44	205.56	204.58	204.55	205.51	205.77	206.43	204.85	205.39	206.06	203.95	203.94	203.58	205.07	204.66	205.72	204.29	205.83	205.57	204.22	205.4	205.11	205.43	205.7	205.8	206.34	203.99	205.47	204.52	206.15	206.29	204.46	206.12	204.8	203.59	204.84	204.21	205.64	204.66	205.51	205.28	204.77	204.74	204.7
210.75	209.45	209.55	209.29	209.4	209.51	208.09	209.18	208.72	209.02	207.92	208.69	209.93	209.25	208.09	208.98	208.1	208.81	208.8	208.84	208.67	208.49	208.79	209.86	208	207.02	209.05	207.36	208.13	209.3	207.03	210.04	208.89	208.99	207.63	209.16	209.98	209.55	207.88	210.36	208.5	209.03	209.34	208.21	208.26	208.55	208.98	209.66	210.28	209.53
207.92	208.98	208.64	207.19	209.98	207.4	208.11	210.89	207.55	208.47	209.29	207.58	209.73	208.68	209.18	208.43	207.27	208.75	208.36	207.66	208.71	209.09	209.82	209.04	208.32	207.91	210.4	210.79	207.92	210.65	209.31	211.67	209.08	208.33	206.95	208.04	208.99	209.4	209.96	209.38	208.39	208.94	208.41	209.44	207.79	208.21	208.68	208.62	209.61	210.29
208.58	208.08	207.81	205.67	208.52	207.31	209.85	207.25	207.28	208.02	207.6	207.84	206.72	206.27	206.4	208.74	207.96	207.58	208.42	208.24	209.1	207.75	207.19	208.34	208.54	207.67	207.46	207.11	207.77	208.78	206.39	207.95	207.17	207.81	209.63	207.21	208.18	205.57	206.89	208.46	208.29	208.26	207.21	207.31	208.98	206.31	209.54	207.79	207.77	206.6
208.15	207.49	208.66	208.82	208.99	207.76	208.22	208.48	208.08	211.52	208.55	209.56	207.54	208.98	207.35	208.31	209.12	207.5	209.12	208.2	207.8	210.16	209.47	206.8	208.41	209.38	208.88	206.25	209.76	209.04	209.22	208.9	208.81	209.47	208.33	208.91	209.18	209.63	208.58	209.1	207.61	208.93	210.01	209.18	208.53	208.12	210.28	207.35	209.08	208.82
204.51	203.25	201.98	203.82	203.78	203.5	204.13	204.62	204.57	202.51	204.64	203.11	203.39	203.73	204.85	204.23	204.04	202.61	203.31	205.25	204	203.69	205.13	205.04	205.08	202.75	204.46	203.23	202.74	204	204.04	203.19	202.56	203.43	204.79	202.66	204.09	204.24	204.44	203.23	203.98	204.68	203.83	203.41	202.83	204.63	204.16	205.05	203.74	204.11
197.74	197.23	199.27	198.67	199.56	197.71	197.71	199.22	196.85	196.88	198.49	197.27	197.68	197.13	197.17	196.23	199.09	197.58	196.61	198.69	198.41	196.7	199.24	197.19	198.96	196.7	198.76	197.46	196.16	197.75	199.12	199.06	199.35	198.26	198.47	198.37	199.35	199.22	196.88	197.38	198.27	197.53	198.13	198.26	199.17	198.7	197.98	198.48	198.54	198.46
207.32	206.88	208.74	207.12	208.58	207.03	207.77	207.47	209.2	207.92	207.44	209.04	208.03	207.55	207.04	206.38	207.26	207.68	208.79	208.87	206.64	204.94	207.63	208.12	207.93	206.7	206.46	207.21	207.41	208.85	207.54	208.73	208.47	208.78	206.54	205.63	208.57	207.42	208.47	206.62	207.14	207.26	209.87	207	207.62	208.47	207.96	207.59	207.84	207.97
202.15	201.68	202.5	203.84	203.24	201.84	202.18	201.7	201.72	200.93	201.85	202.32	201.02	201.12	203.27	202.02	202.54	201.83	202.15	201.75	202.52	204.23	202.86	202.23	200.07	202.51	202.75	203.44	203.35	201.98	202.78	204.18	202.85	201.98	203.06	201.5	202.92	201.81	202.33	202.81	203.57	201.66	202.84	202.45	201.96	202.56	201.52	201.52	202.69	202.68
202.47	203.51	202.61	203.58	200.89	204.12	203.9	204.11	203.2	203.74	201.97	203.63	202.49	202.81	203.55	203.05	202.35	202.97	202.5	202.48	202.6	202.79	202.64	201.43	202.17	202.37	203.49	200.88	203.41	200.73	203.56	203.59	203.23	202.89	203.12	202.96	202.6	203.85	203.08	203.54	202.6	204.4	202.76	202.51	204.83	203.66	202.75	202.59	202.77	202.61
217.76	216.62	217.98	217.98	216.41	216.97	217.11	216.13	217.57	216.49	216.23	217	216.57	217.75	217.26	216.94	216.24	217.76	215.72	217.94	215.81	218.8	217.88	215.98	215.82	217.07	218.45	218.06	216.73	217.78	216.3	215.61	218.27	216.72	215.44	217.36	216.67	217.37	215.48	217.81	216.53	218.35	216.73	216.18	216.96	218.01	217.16	216.08	218.57	214.72
206.07	207.1	205.94	207.11	207.18	205.59	206.75	207.3	208.22	206.2	205.48	207.15	206.13	205.73	206	205.85	206.89	206.35	205.68	205.63	206.31	206.16	206.55	206.15	205.41	207.57	206.66	206.42	207.32	205.83	205.77	205.91	207.09	206.77	206.77	205.18	206.14	207.23	207.43	206.83	205.81	206.59	206.46	204.78	207.01	206.73	206.32	207.23	206.57	205.53
208.36	208.07	209.73	209.88	209.17	208.43	209.01	209.57	209.71	208.88	207.9	209.18	209.27	210.05	208.72	208.99	208.62	210.71	208.21	211.34	207.26	207.75	208.61	210.01	208.78	209.94	208.71	207.81	208.87	210.27	208.58	209.73	208.4	209.55	208.8	209.66	208.2	209.29	209.35	208.09	208.97	210.37	207.92	207.62	208.92	208.73	209.17	209.4	208.76	210.3
195.81	194.2	195.88	194.39	194.59	195.12	196.48	195.16	196.07	195.46	194.4	195.18	195.53	195.43	194.34	195.09	194.49	196.07	195.66	196.18	193.28	195.26	195.05	194.39	195.87	195.28	195.02	194.08	194.62	193.56	194.97	196.17	195.59	194.77	195.3	195.82	195.05	195.06	197.22	194.33	195.06	194.25	195.29	194.02	193.06	195.59	195.27	194.74	194.78	195.96
208.55	210.5	208.49	208.34	207.41	209.99	207.87	208.88	207.46	208.64	209.4	208.67	208.68	208.92	208.15	207.82	209.67	208.82	208.11	207.11	208.47	208.41	208.05	209.6	210.28	209.53	208.76	209.84	208.1	208.44	208.15	207.15	210.62	209.14	208.55	209.96	210.11	208.69	209.37	208.18	209.04	209.19	209.48	209.53	208.59	208.13	210.37	207.91	207.68	209.11
197.87	197.49	197.99	198.11	197.5	198.39	199.23	197.68	196.32	197.39	198.35	195.92	199.91	198.77	197.79	197.24	198.42	198.4	197.25	197.29	198.53	196.24	199.45	198.25	198.14	198.86	198.92	198.13	199.6	198.43	196.99	198.59	198.5	199.59	196.91	197.6	199.15	198.72	197.47	198.92	197.5	196.94	198.95	198.06	198.87	197.56	198.96	198.04	197.91	197.13
212.61	210.56	210.82	211.98	210.14	210.33	212.32	211.87	211.94	212.01	210.42	212.9	211.61	212.31	213.01	211.24	212.23	211.3	213.06	213.33	212.77	210.26	212.4	212.38	210.12	211.46	209.49	211.46	210.36	211.9	210.97	212.27	212.74	211.9	211.52	211.91	211.04	210.29	212.29	211.14	210.81	211.7	212.11	210.84	212.51	212	212.61	211.78	210.79	210.89
207.39	209.84	206.87	207.28	206.38	206.78	208.42	207.38	207.74	207.88	206.96	207.47	205.57	208.28	209.15	206.94	207.2	207.64	208.45	206.73	205.46	207.14	208.22	206.47	207.52	207.36	208.29	207.63	206.96	207.68	207.37	205.74	208.85	206.94	208.27	208	207.33	208.42	207.04	208.64	207.02	209.35	206.3	206.83	207.86	208.63	209.13	206.14	208.24	207.85
204.86	206.11	206.4	206.58	206.31	207	204.73	205.24	205.72	207.06	205.25	206.96	205.96	205.41	205.61	208.61	205.93	206.32	208.79	205.83	205.21	206.33	205.63	205.87	206.53	206.97	206.7	206.47	205.47	207.13	206.31	206.77	207	205.75	206.74	205.88	205.91	206.31	205.5	205.2	205.13	207.09	206.55	205.57	208.12	206.22	205.45	206.66	204.93	206.88
202.36	204.16	202.6	202.55	205.48	203.34	203.94	203.03	201.32	205.36	203.15	203.53	203.23	204.73	204.03	203.58	205.02	204.14	203.7	204.38	202.86	203.85	205.33	202.62	202.78	203.53	203.28	203.82	203.08	204.88	204.06	202.3	204.65	203.35	204.48	203.8	203.79	202.32	205.43	204.11	202.49	201.89	203.44	203.32	202.17	202.77	203.11	203.19	201.34	204
206.11	207.23	207.28	206.49	208.76	207.65	207.64	207.15	207.62	206.21	208.92	208.74	207.17	207.91	208.05	209.13	207.35	208.77	208.15	208.94	208.23	208.85	209.17	208.29	208.32	208.63	206.82	207.33	208.83	209.46	206.88	207.22	208.27	207.95	208.26	209.45	205.53	208.91	207.76	208.51	207.36	206.8	206.22	207.95	208.69	205.62	207.28	207.48	206.32	207.13
204.17	205.55	206.19	204.61	203.82	203.45	204.2	205.67	204.95	204.28	205.49	204.06	203.7	203.56	204.09	204.22	206.12	203.83	204.76	203.39	202.57	202.91	203.7	204.81	204.39	204.15	205.37	204.77	206.1	205.1	205.15	202.19	206.97	204.64	203.75	203.15	205.39	204.7	204.3	202.8	205.27	203.78	204.99	205.37	205.62	203.61	204.52	204.45	204.5	203.87
205.02	205.31	205.32	204.58	205.79	203.3	204.99	205.65	206.7	206.22	205.19	204.92	204.61	204.53	205.05	204	205.36	207.08	203.44	204.46	204.05	205.86	206.28	203.43	205.6	203.32	205.27	205.97	204.93	205.21	204.19	206.25	204.9	204.92	205.37	204.01	204.73	204.26	203.6	205.06	203.6	204.3	203.9	205.69	204.14	203.82	202.58	205.12	204.54	204.28
206.68	208.23	207.29	208	207.78	207.95	207.52	207.65	208.61	207.63	208.29	209.09	208.76	208.73	208.25	208	208.53	207.2	209.15	206.25	209.4	206.84	207.14	206.71	206.52	207.17	206.9	207.21	208.49	206.66	208	206.95	208.3	207.56	207.84	207.34	207.69	208.73	209.94	208.11	206.81	208.46	210.2	207.2	208.88	207.29	208.23	206.93	208.15	208.02
204.61	202.24	203.16	204.1	205.2	203.26	203.12	204.84	203.61	204.95	204.33	203.43	205.76	203.36	202.56	202.93	205.09	203.4	202.92	204.43	203.18	203.14	204.05	204.3	204.53	203.6	203.45	203.49	202.27	204.52	204.19	202.82	203.7	203.47	203.91	203.87	205.31	203.39	204.08	204.74	202.2	203.49	204.99	203.89	203.65	202.96	203.8	203.01	203.3	206.03
202.69	202.7	203.89	203.56	203.17	203.46	203.01	204.49	203.02	203.61	203.63	203.18	205.24	203.99	203.09	204.29	202.53	203.21	202.85	204.23	202.93	203.84	204.18	203.65	202.33	204.81	203.07	204.16	202.47	204.27	203.29	203.51	204.39	203.02	204.62	203.54	203.54	204.24	205.17	203.24	203.75	205.12	203.72	203.68	204.85	204.09	203.74	204.12	203.92	203.7
198.63	198.59	198.63	199.45	197.67	197.6	197.05	199.42	197.03	199.12	195.77	197.77	196.71	197.79	197.06	198.67	196.37	198.37	195.6	197.18	197.98	197.22	198.05	199.48	199.06	198.16	198.3	198.8	197.1	199.12	196.98	198.04	197.72	199.75	197.53	198.58	198.04	198.56	197.83	198.71	196.74	196.69	197.66	197.97	198.07	197.23	198.28	197.35	196.87	196.68
213.06	212.29	213.43	212.62	212.63	213.32	211.57	212.76	212.5	214.84	212.03	213.91	213.38	212.79	212.06	212.29	212.42	212.61	214.71	213.4	211.48	214.29	214.27	213.11	212.88	210.57	212.82	213.03	213.12	212.4	212.14	212.12	212.61	212.66	213.85	213.01	212.07	212.39	211.12	212.89	213.56	213.14	213.66	212.33	210.71	214.06	212.85	212.08	214.8	213.74
207.84	209.27	208.77	209.1	209.64	208.89	206.35	208.75	209.97	209.19	209.26	207.48	208.36	207.09	207.57	209.12	208.63	208.6	207.93	210.65	208.98	208.77	209.47	211.06	207.45	209.91	208.57	207.48	211.47	207.82	206.62	207.77	207.5	209.78	208.13	208.15	207.61	209.25	206.58	209.63	208.24	208.17	208.57	209.73	208.33	209.59	208.44	208.13	207.54	207.35
212.03	212.2	212.46	211.15	211.83	213.23	212.05	210.58	212.89	211.59	211.56	211.74	211.89	212.54	211.27	210.39	213.87	212.13	211.78	212.97	213.52	211.57	213.49	210.47	211.13	211.64	213.36	211.19	210.66	212.56	211.54	210.78	211.43	213.53	211.99	209.38	210.8	213.32	211.65	210.29	212.19	212.12	210.95	211.23	211.03	211.61	211.58	211.71	212.87	211.3
211.73	211.42	210.66	212.7	213.68	211.86	213.53	212.64	211.66	213.09	212.39	211.63	212.81	211.04	211.91	213.37	212.69	213.37	210.45	211.38	211.38	212.76	214.7	214.47	211.03	211.68	213.98	213.82	212.17	212.07	212.97	212.61	212.35	212.36	214.3	211.26	212.04	212.91	213.69	211.33	212.74	212.38	212.79	212.67	210.85	212.8	212.91	213.41	211.07	211.75
200.91	200.25	200.23	201.42	199.58	200.66	199.15	200.82	200.45	199.69	201.2	199.55	200.03	200.09	198.83	200.25	200.19	201.63	200.82	200.15	201.74	200.44	200.26	199.8	200.05	200.01	199.18	199.21	202.3	199.74	200.45	198.93	198.43	198.44	200.81	200.13	199.29	199.26	199.4	199.91	201.15	200.06	199.76	200.43	200.58	202.42	200.65	200.75	200.26	201.19
208.57	206.88	207.47	206.56	206.55	207.33	208.86	209.28	207.49	207.59	207.17	207.56	206.04	207.62	207.72	206.1	208.06	208.82	208.98	208.36	208.74	207.37	206.31	206.31	207.61	207.26	206.5	208.87	207.45	210.09	209.65	208.03	207.35	207.87	207.34	209.59	207.96	208.12	208.78	208.95	208.42	208.67	208.56	207.57	209.21	208.93	207.31	208.56	207.09	208.56
207.84	207.38	206.24	206.94	208.12	207.06	207.71	206.6	208.75	207.34	206.74	207.88	207.44	206.77	208.43	207.72	207.18	208.06	208.74	208.2	206.83	207.69	207.51	207.37	207.69	208.54	209.19	206.94	207.8	207.07	207.36	207.39	207.05	208.7	207.38	207.9	206.74	209.07	209.39	207.92	207	208.35	207.66	208.37	206.61	207.8	208.65	207.8	207.67	208.47
212.96	212.3	212.09	213.47	212.37	212.15	213.79	213.52	212.4	212.86	211.22	212.16	212.42	211.1	212.21	210.9	212.16	213.86	213.08	214.38	211.45	212.73	211.62	212.3	213.28	212	212.92	213.22	212.98	213.22	212.49	211.26	212.61	212.23	211.96	212.41	211.97	210.65	212.25	212.89	214.23	212.24	212.12	211.55	212.24	213	215.08	212.61	212.95	213.44
207.01	207.73	207.74	206.17	207.34	209.15	207.16	205.34	206.44	207.85	207.77	207.57	206.13	207.87	207.26	205.82	208.4	208.17	207.53	207.89	206.48	207.14	206.99	207.87	207.61	206.92	209.32	207.04	206.17	207.47	207.37	205.83	208.39	208.42	208.47	208.65	206.79	208.56	208.23	207.86	208.8	207.11	206.37	209.79	207.5	208.95	206.47	207.77	210.03	206.92
209.25	210.68	209.4	209.68	210.76	210.08	209.18	211.36	209.08	209.42	209.8	208.89	209.66	208.53	210.6	208.75	210.36	210.05	208.01	210.05	211.46	210.58	211.13	208.24	208.5	209.73	209.48	209.66	207.73	210.12	210.46	211.86	209.92	210.42	209.87	210.62	210.76	209.42	208.89	209.24	208.7	208.48	209.56	211.36	209.55	209.34	209.02	209.78	210.57	209.26
201.81	204.06	202.32	204.46	203.29	203.92	203.41	202.51	205.27	203.24	204.26	204.36	202.71	202.69	202.38	203.49	204.26	203.8	204.52	204.99	203.3	204.12	202.35	203.44	204.85	205.38	205.44	204.26	204.49	203.45	203.22	202.89	203.9	202.38	203.11	202.49	205.19	204.07	201.51	204.13	204.3	201.32	204.51	203.84	203.3	203.56	202.26	203.91	204.04	202.17
211.4	211.77	211.16	212.27	211.59	211.43	212.45	212.64	211.55	210.21	211.69	212.86	211.74	210.26	211.49	212.1	212.93	212.56	209.74	211.1	210.97	212.08	210.29	211.88	211.42	211.26	211.23	211.57	212.95	211.8	209.97	209.37	211.89	211.37	210.7	211.1	212.24	212.28	211.09	212.61	212.12	212.16	211.87	212.05	211.29	210.6	212.53	212.81	212.92	209.9
214.71	214.27	212.49	214.27	213.25	213.31	214.42	213.06	215.31	211.89	215.69	213.53	214.88	212.54	212.16	213.67	213.92	215.35	215.93	213.87	212.9	214.37	215.33	213.87	214.45	213.68	213.06	213.56	212.1	214.58	215.05	215.07	214.96	213.88	213.35	213.87	214.02	213.33	213.56	213.92	213.74	213.87	213.97	215.75	212.75	213.23	213.82	213.51	214.28	213.69
214.19	214.84	213.21	213.98	212.85	213.9	214.67	212.54	214.04	213.35	212.89	213.78	213.04	214.86	214.04	213.37	213.93	214.46	213.67	213.76	212.56	213.82	214.77	214.36	215.59	213.4	214.49	213.94	212.96	213.42	212.92	213.99	213.02	211.48	213.33	215	213.24	214.24	214.35	215.58	213.46	214.71	213.71	213.95	212.22	214.54	212.89	212.81	212.76	213.53
217.1	215.32	216.98	217.56	217.52	217.32	217.07	216.92	216.71	216.98	216.31	215.79	217.59	216.99	216.84	216.98	216.4	216.81	217.13	217.55	216.93	216.74	217.3	217.26	216.2	216.9	215.91	217.74	217.93	216.81	217.51	215.62	217.78	217.4	215.07	216.22	217.7	215.21	215.81	216.16	216.46	216.31	218.63	215.88	218.03	216.93	216.36	216.49	216.89	216.98
207.94	209.4	209.36	209.13	208.86	210.48	210.1	208.98	210.21	208.84	209.83	209	207.72	209.22	208.19	207.76	208.03	208.55	209.09	209.75	208.64	210.5	209.53	209.35	209.76	208.25	207.62	208.63	209.39	209.02	209.53	209.44	210.23	208.94	209.98	208.82	211.18	208.36	207.19	210.01	207.61	209.34	209.21	208.97	208.71	209.57	209.48	208.27	209.51	209.6
202.95	203.97	202.4	205.28	203.68	203.68	203.7	204.42	204.42	204.54	204.17	204.04	203.19	204.25	203.39	204.41	204.44	204.25	202.56	204.89	203.08	202.48	203.26	204.11	202.51	204.61	204.39	203.3	203.36	202.95	204.9	204.91	205.77	204.35	205.75	204.72	203.76	203.71	204	202.81	202.3	205.94	205.7	205.35	202.49	203.68	204.63	202.41	203.98	204.48
208.28	208.14	208.67	206.91	208.97	209.17	209.23	209.11	209.64	208.77	209.85	208.52	208.45	209.31	206.66	208.76	209.67	208.85	208.81	209.36	208.91	208.48	207.5	208.96	209.08	208.6	209.67	209.6	207.37	207.69	208.34	209.61	209	208.97	209.96	209.37	207.56	209.61	208.82	208.19	209.83	210.02	209.88	208.57	208.46	208.38	208.63	208.98	208.68	209.26
210.27	209.02	207.35	208.26	211.69	207.29	206.97	208.34	209.67	208.64	209.65	208.92	206.78	208.45	209.51	208.33	209.8	208.64	209.54	208.72	209.45	209.95	208.99	209.24	209.65	209.02	208.84	208.2	207.92	208.82	207.56	208.56	208.17	208.2	208.57	209.23	207.77	210.03	207.59	208.9	208.54	207.61	206.97	209.35	209.18	207.05	207.85	208.71	208.96	209.4
212.22	213.15	212.12	210.93	211.35	211.18	210.56	210.9	212.35	212.39	211.93	211.24	213.01	210.74	211.36	210.99	211.16	210.45	211.79	210.59	210.82	211.31	212.19	209.58	212.74	209.58	212.19	210.51	210.59	211.41	210.34	212.24	210.99	212.49	212.54	213.06	210.96	211.82	211.75	212.95	210.02	211.58	212.28	211.66	212.18	213.11	210.14	212.56	210.69	212.72
207.9	208.51	208.53	209.24	207.89	210.37	208.81	209.74	209.18	209	208.45	209.06	210.67	209.5	209.46	208.2	210.07	208.27	208.87	207.99	210.03	209.35	209.7	207.23	208.6	207.84	209.79	209.58	209.76	207.98	210.11	209.24	208.94	209.3	208.09	207.73	210.85	208.77	208.46	207.24	207.92	207.62	208.79	207.37	207.97	207.79	208.38	208.58	211.1	209.18
194.05	195.15	195.42	194.58	195.24	194.65	195.2	196.06	195.35	195.4	195.7	195.55	193.73	194.41	196.1	195.88	195.75	196.1	196.05	193.9	194.37	194.28	196.06	194.2	195.46	193.68	195.95	193.82	196.07	195.68	195.12	195.94	195.82	195.56	195.61	194.93	196.47	193.79	194.59	196.99	195.89	194.04	195.21	193.59	195.71	195.81	195.33	195.06	194.81	194.89
199.79	198.21	199.7	199.74	201.11	199.32	199.27	200.33	199.48	198.08	199.39	201.22	200.06	198.46	199.78	200.29	198.8	198.82	199.78	202.32	200.63	199.38	201.34	199.25	199.64	199.17	199.65	199.88	201.23	201.38	200.07	199.88	200.47	201.31	200.37	200.04	201.76	201.78	200.37	200.55	200.77	200.87	199.65	200.49	199.82	199.57	199.18	199.7	200.59	199.12
199.52	200.74	199.49	198.93	199.47	199.15	198.52	199.73	198.39	199.25	199.72	200.97	199.29	198.82	197.92	200.04	198.6	198.96	198.87	199.49	199.38	198.56	199.01	199.01	200.16	198.68	199.47	198.6	198.16	199.63	198.47	199.99	200.47	198.83	198.59	199.38	200.66	199.71	199.21	199.29	200.12	199.37	199.44	197.66	199.25	197.85	198.6	200.14	200.52	198.03
201.16	198.85	199.61	200.5	198.91	199.97	200.18	201	200.84	199.71	199.97	201.28	200.56	201.28	201.16	201.91	199.17	201.8	199.79	201.76	199.32	200.26	200.28	202.13	200.69	198.86	201.67	198.84	200.92	200.34	200.62	200.8	201.01	199.8	199.51	200.28	199.19	201.2	198.42	200.83	200.87	201.47	200.16	199.07	200.08	199.62	200.98	201.63	200.56	201.48
213.47	213.8	213.8	214.78	215.07	212.94	213.93	212.92	215.56	212.39	215.87	212.61	212.55	215.83	213.69	213.98	214.05	214.77	213.9	211.76	213.13	214.84	213.81	214.58	213.82	212.92	212.93	213.79	213.42	214.09	213.71	214.27	212.9	214.66	213.96	214.33	214.24	212.51	214.98	214.2	214.56	213.35	212.16	214.64	214.22	214.79	213.61	215.13	212.92	215.98
200.63	200.4	200.33	199.79	199.87	200.67	198.86	200.47	200.68	200.07	200.2	200.29	200.9	200.91	200.53	201.25	199.87	198.94	199.03	200.17	201.38	201.05	200.86	200.42	199.93	200.79	201.15	200.58	198.7	200.19	201.06	201.02	200.08	199.99	199.96	201.57	200.17	200.81	199.65	200.35	199.75	200.5	198.74	200.4	199.8	201.63	202.21	199.97	199.91	200.08
210.14	209.59	209.48	209.77	210.08	209.84	210.49	209.76	209.87	208.63	210.91	210.28	210.05	210.55	209.68	210.99	210.23	209.1	209.51	210.15	209.17	210.33	210.15	209.06	209.16	211.04	210.16	209.78	209.64	210.55	209.04	210.06	212.6	208.58	208.81	208.7	209.27	211.39	207.94	209.48	210.51	210.27	208.86	208.52	210.75	208.12	209.23	209.27	208.41	210.39
201.14	201.34	201.8	201.63	202.43	202.28	200.95	200.74	202.41	200.84	202.92	201.33	200.99	200.43	201.07	201.39	199.79	201.16	201.51	200.01	201.09	200.34	201.85	201.96	200.71	200.39	201.08	200.62	201.39	200.85	201.11	201.36	201.27	201.63	200.31	202.29	199.57	204.12	201.45	200.85	201.88	201.12	201.63	201.71	201.39	200.24	199.93	201.6	200.11	202.02
216.23	216.18	216.79	217.69	217.28	214.74	216.26	217.26	217.41	216.21	216.78	217.18	217.87	217.53	217.35	216.42	217.47	216.47	217.61	216.94	217.2	216.13	217.12	215.44	216.29	216.87	216.58	217.27	217.36	216.75	216.12	217.9	217.31	217.81	219.24	216.5	216.96	216.7	216.86	215.36	217.23	216.53	216.08	216.21	217.59	217.39	217.17	214.83	215.94	218.45
216.11	217.32	217.48	216.95	215.37	217.16	216.88	218.12	216.92	216.65	216.66	218.13	217.27	216.09	219.18	216.75	216.52	217.52	216.92	218.02	215.7	215.31	217.06	216.18	217.82	216.85	216.51	215.95	217.99	218.11	215.66	217.15	218.51	216.07	217.47	218	216.43	216.34	216.2	217.39	216.38	217.43	216.54	216.09	218	217.07	218.36	216.28	217.85	216.8
199.27	197.02	197.3	199.05	198.33	198.01	198.84	198.74	198.9	199.67	198.72	198.72	199.34	198.72	197.29	200.08	199.05	198.7	199.01	198.81	197.32	198.52	197.66	199.1	199.58	198.04	199.69	199.06	197.51	198.21	197.96	197.41	196.96	198.92	199.2	198.52	199.41	198.23	198.55	198.78	198.36	198.26	197.4	198.35	199.21	199.62	198.65	197.79	196.9	198.25
208.37	206.38	207.81	208.17	209.4	208.03	209.03	207.8	207.57	206.59	207.17	208.96	207.55	208	207.03	208.19	209.23	206.85	209.03	207.65	206.63	205.41	208.15	207.87	209.93	205.24	207.35	207.69	208.85	207.2	207.84	208.04	207.64	206.7	206.39	208.49	208.71	207.7	207.46	208.51	207.19	208.73	208.76	208.49	206.87	208.66	207.06	207.71	208.53	207.14
204.88	203.5	203.63	203.84	201.74	204.1	204	202.97	204.09	203.5	203.42	202.76	203.3	202.91	203.72	204.28	203.51	203.99	203.93	201.32	203.54	204.79	203.5	204.05	204.84	204.26	204.05	204.59	205.63	202.65	201.88	203.01	203.18	204.46	204.97	202.25	202.99	202.71	202.43	204.27	204.43	202.97	202.02	203.28	204.18	202.24	202.72	203.17	203.59	202.58
212.58	212.51	212.2	213.33	211.65	213.11	213.83	214.66	212.65	213.66	212.27	213.67	211.53	213.36	213.58	213.13	211.71	211.9	212.46	211.43	211.96	213.97	213.38	212.23	212.62	213.27	214.69	211.88	215.23	213.26	210.59	212.19	213.35	212.41	214.64	213.36	212.89	211.99	213.81	213.03	212.86	213.77	212.37	211.6	213.36	214.42	213	214.84	213.82	212.72
199.27	199.35	198.83	199.55	200.55	198.32	200.53	198.85	198.67	197.15	198.96	199.64	199.15	199.6	199.08	199.24	199.66	198.82	199.38	199.89	198.29	199.97	199.79	198.83	196.83	199.06	197.96	200.72	198.45	199.72	198.53	198.2	199.98	199.22	199.9	199.57	199.69	198.89	198.06	198.48	200.02	198.4	198.28	197.97	199.27	200.56	200.01	199.03	199.72	200.29
216.54	216.56	217.72	218.15	217.4	217.57	218.12	216.59	216.43	217.84	217.13	217.98	217.58	214.77	217.17	217.97	217.3	216.45	216.98	219.13	217.31	217.64	216.92	217.28	217.83	216.96	215.92	216.1	218.27	216.32	218.85	216.72	214.77	216.75	217.56	217.51	215.83	217.77	216.4	217.66	216.17	215.88	216.61	218.87	216.97	217.65	216.21	217.03	216.72	215.2
207.87	209.71	206.67	210.16	207.98	209.25	208.59	208.79	206.77	207.86	207.19	208.58	207.62	209.57	209.09	207.48	206.93	210.7	208.21	209.51	208.57	208.05	207.78	207.5	209.53	209.37	208.88	208.64	209.08	208.41	209.48	208.91	207.91	207.23	207.96	208.44	208.84	207.74	208.01	207.97	207.58	208.41	208.45	209.76	208.78	208.47	210.01	208.19	207.02	208.19
204.93	204.97	205.42	206	204.12	205.49	205.23	203.33	203	205.04	205.78	204.92	205.31	204.01	203.24	204.84	204.63	203.02	205.45	204.82	204.02	204.42	203.42	204.34	201.87	205.53	204.43	204.33	206.41	203.24	203.98	205.17	203.59	205.66	204.68	204.25	205.3	205.09	204.56	205.02	203.63	202.94	205.63	204.22	205.56	206.23	204.42	203.94	204.69	205.54
210.18	209.51	210.57	209.03	209.78	208.2	208.15	210.51	209.88	208.68	208.41	208.23	207.52	207.98	208.61	208.66	208.5	210.41	208.57	208.77	207.55	208.66	207.71	206.88	208.38	209.24	210.43	208.68	209.56	207.16	207.89	207.47	207.41	209.5	208.84	208.44	209.1	208.22	207.22	209.39	207.34	207.91	209	208.07	210.71	208.63	208.85	208.48	207.74	209.51
205.18	204.12	202.85	204.06	204.81	204.71	203.5	203.39	203.14	204.48	204.88	203.78	203.09	202.48	204.68	204.36	203.64	204.37	203.53	204.02	205.61	203.58	203.86	204.75	203.9	203.08	203.43	204.47	203.93	202.69	204.54	204.21	204.07	205.28	202.08	202.39	203.04	205.14	203.24	203.4	204.1	202.53	204.48	203.6	203.15	203.59	204.49	203.84	205.41	203.25
203.5	201.37	202.39	203.17	204.53	201.65	201.3	202.62	202.74	202.5	202.5	203.5	202.6	202.8	203.5	203.49	203.27	201.8	203.75	201.62	203.8	203.82	203.24	201.98	203.23	202.53	200.96	202.27	201	203.54	201.72	202.23	202.71	201.87	202.46	203.41	202.98	202.63	202.42	203.27	201.65	202.64	203.09	202.18	202.93	203.17	203.27	201.6	202.04	203.37
210.1	208.23	209.27	208.82	209.84	209.93	208.14	210.26	210.52	210.6	210.18	208.65	209.78	209.03	209.88	210.49	210.82	210.48	207.59	208.16	208.8	209.35	209.59	210.59	209.5	211.03	209.64	208.51	209.98	209.43	208.81	209.29	209.11	208.39	208.97	210.15	208.67	211.67	208.57	210.98	209.93	210.55	209.33	208.82	209.42	209.63	209.94	210.76	208.93	209.07
212.71	212.24	212.97	211.35	211.73	212.28	213.23	211.44	211.73	212.33	213.14	212.5	213.75	211.71	212	213.21	213.35	213.67	212.37	212.28	212.95	212.91	213.2	214.13	212.95	213.18	211.34	211.19	213.02	212.8	211.1	211.08	212.7	211.05	213.39	212.03	211.78	213.3	213.91	212.3	212.2	212.89	210.07	212.7	211.24	212.74	212.51	210.35	212.07	213.53
208.89	208.97	209.2	208.1	207.99	207.45	208.22	207.85	207.81	208.71	207.93	208.73	207.8	208.05	208.06	206.87	209.02	206.25	207.83	207.48	209.16	206.11	207.17	207.63	207.26	207.44	209.17	207.82	207.45	208.79	206.95	208	207.57	208.2	206.48	208.32	207.43	208.62	207.79	208.11	208.2	208.28	206.46	207.52	207.61	207.42	207.26	206.79	207.87	207.83
213.04	211	212.08	211.04	212.65	211.88	212.95	211.7	212.16	212.58	211.05	211.59	214.64	213.23	212.11	213.08	213.3	212.18	212.02	213.09	212.78	212.82	212.6	211.36	213.01	212.37	213.46	211.19	212.75	211.19	212.32	211.93	211.48	212.92	211.69	213.79	211.32	212.96	213.42	212.1	210.91	214.14	212.22	212.97	212.06	211.99	212.69	214.25	212.79	211.49
208.85	207.96	210.01	209.31	209.88	208.79	208.12	207.56	209.43	209.36	207.15	208.53	208.59	209.38	208.97	208.57	208.65	208.82	209.07	209.51	209.67	208.4	208.7	210.52	208.27	208.67	209.43	211.16	208.66	208.95	208.75	208.22	208.14	208.22	207.87	209.08	208.64	209.57	209.34	208.55	208.36	209.6	210.16	208.35	208.99	209.49	210.49	208.83	209.62	210.04
204.33	205.57	203.34	204.48	204.64	204.05	205.84	204.54	203.23	204.38	204.19	205.3	204.57	204.6	204.43	203.53	205.28	204.43	204.33	203.41	205.03	204.87	204.05	204.24	203.23	205.85	202.93	203.15	203.07	204.27	205.62	204.08	204.91	205.06	204.09	205.27	205.1	203.99	203.3	204.65	205.59	203.94	204.38	202.74	202.82	204.55	202.93	203.27	204.33	204.88
209.33	208.41	208.86	209.58	208.81	209.79	210.11	207.46	207.89	209.13	209.2	209.36	206.83	209.38	207.91	209.54	210.58	208.31	208.63	209.75	208.4	209.5	207.89	208.06	207.98	207.07	209.56	207.89	207.87	209.07	209.7	209.19	207.86	207.62	207.73	208.01	208.24	207.42	208.89	209.19	209.91	208.03	209.13	206.12	208.6	208.93	209.35	207.44	209.92	209.02
199.93	200.93	200.8	200.25	199.62	199.78	200.48	198.53	200.07	200.28	200.14	198.87	200.82	199.71	200.87	201.36	201.47	201.63	201.36	200.36	201.84	200.23	201.02	201.36	199.67	197.44	200.23	200.5	201.2	200.13	200.85	200.34	200.98	200.07	199.18	199.54	199.8	199.9	201.31	200.74	198.88	200.45	200.15	200.62	200.5	199.97	199.82	200.01	200.59	200.83
213.34	213.28	213.12	213.8	211.98	211.62	212.21	212.61	212.86	212.76	213.04	211.43	211.8	211.74	212	210.91	211.27	212.36	211.61	214.82	211.39	212.05	212.04	210.81	212.36	212.19	210.58	212.1	209.89	214.1	212.03	211.62	213.11	212.09	212	212.11	212.41	211.27	211.77	213.05	211.64	212	212.44	213.49	212.5	212.1	212.93	211.61	210.71	210.65
205.34	204.72	205.85	202.91	206.21	204.79	204.13	206.22	204.52	204.39	204.03	204.42	203.76	205.23	203.76	206.57	206.31	205.75	205.2	204.66	205.14	205.88	203.94	204.12	205.02	205.09	203.5	205.96	205.04	204.88	205.43	205.57	206.3	205.11	205.25	204.59	204	205.91	203.14	203.57	204.42	204.54	204.36	205.34	205.05	204.13	204.47	203.17	205.84	206.16
203.08	202.78	202.87	201.66	201.51	201.87	202.23	202.52	201.95	201.33	203.34	202.41	202.94	202.98	201.7	201.79	202.09	201.86	201.53	202.17	203.09	203.13	202.08	202.94	201.67	204.33	203.04	201.39	202.33	202.34	203.43	203.05	201.8	203.34	202.56	203.44	203.77	202.08	203.69	204.17	202.42	201.93	204.98	202.65	202.44	202.96	203.02	202.61	202.43	202.35
207.44	208.29	209.27	208.77	209.46	208.49	209.93	209.22	207.55	208.52	208.85	207.23	208.23	208.98	207.81	208.49	207.03	207.99	206.71	209.15	207.99	208.74	208.54	207.53	208.21	208.96	208.93	210.07	208.37	208.69	208.96	211.21	208.96	209.59	208.89	207.93	208.57	209.14	209.31	208.73	208.92	209.51	207.7	207.34	209.99	208.68	209.67	209.24	208.27	209.76
207.86	207.09	210.08	207.27	208.91	208.42	209.39	210.11	209.83	208.28	209.35	207.73	207.59	207.62	206.37	209.11	208.63	208.57	209.68	207.08	208.22	208.52	208.06	208.21	209.56	208.03	207.5	208.36	207.9	208.1	207.71	207.33	208.8	209.18	209.12	208.52	208.47	206.94	207.48	208.2	209.17	207.75	207.56	207.41	209.41	208.09	207.8	208.78	209.48	210.18
199.18	200.21	200.11	200.66	199.96	201.18	201.67	199.54	199.34	200.18	201.52	199.6	201.64	200.71	198.62	200.02	199.53	201.15	200.82	201.85	199.62	200.19	198.81	200.91	200.82	199.14	200.23	199.98	199.45	198.84	201.97	199.87	200.13	200.05	201.25	199.66	200.12	199.28	200.73	200.3	200.52	198.25	200.47	200	200.58	200.82	200.33	200.69	200.22	200.03
202.37	205.39	203.63	205.28	204	203.2	203.08	202	203.32	203.17	202.33	204.94	203.69	203.37	204.45	203.91	204.16	204.42	202.04	203.16	203.97	203.74	202.38	202.95	204.51	204.62	202.72	203.34	204.03	203.47	204.66	203.12	204.72	203.19	202.45	203.01	204.7	203.23	204.36	201.63	202.46	205.17	203.81	204.37	202.11	204.83	203.79	204.42	203.51	201.43
211.95	212.14	212.21	213.04	210.88	211.43	211.56	212.39	211.17	213.14	212	210.11	212.02	210.12	211.54	212.41	211.74	212.05	211.72	211.58	211.25	211.5	211.62	211.24	211.95	210.23	211.11	210.23	211.42	210.97	212.47	209.79	209.53	210.84	210.39	212.22	211.47	211.34	211.47	212.72	212.92	210.84	212.37	211.83	212.72	211.45	212.24	211.63	210.48	211.47
213.46	211.83	212.31	213.81	211.76	211.68	211.54	212.54	210.06	213.81	212.01	211.25	211.74	211.08	211.5	210.89	210.25	211.04	212.2	212.9	212.67	211.83	212.9	212.64	211.48	211.59	211.26	213.62	212.17	211.52	213.11	212.64	211.18	212.03	210.24	212.89	211.47	211.57	211.41	211.35	211.34	211.07	211.72	211.21	211.49	211.25	211.49	212.01	212.2	213.28
212.71	211.93	211.73	211.21	211.56	211.76	211.07	211.71	211.99	210.62	212.4	211.04	210.51	212.25	210.71	210.93	211.71	212.54	211.19	209.56	210.03	211.84	212.68	212.4	212.63	211.61	208.72	211.89	211.37	211.98	209.01	209.97	211.82	212.82	211.76	213.02	211.74	211.79	210.57	210.73	212.56	210.55	210.8	212.03	211.56	212.39	211.79	211.47	212.31	211.77
205.72	202.53	203.28	203.65	203.86	202.99	202.5	204.55	203.87	202.34	203.93	204.31	201.41	203.81	202.96	203.48	204.32	201.33	204.13	203.65	204.44	201.95	201.28	202.52	202.7	201.45	203.12	203.28	203.59	205.25	203.38	203.69	202.41	203.33	203.07	204.31	202.71	203.27	203.88	203.81	203.71	202.21	201.95	201.72	202.29	202.99	200.97	203.83	202.33	203.62
211.58	211.85	210.99	210.95	211.8	211.61	211.09	211.39	210.26	213.34	213.08	211.67	210.63	210.73	210.66	209.17	209.89	212.13	213.54	212.09	212.26	210.71	211.89	211.49	212.2	211.8	211.93	211.14	212.83	210.08	211.84	211.5	211.08	210.77	212.19	210.8	210.04	211.21	210.63	210.15	211.22	210.51	211.84	211.91	211.47	212.03	211.56	210.94	210.88	213.27
211.75	211.2	212.14	210.81	211.73	210.68	212.47	212.26	211.16	211.88	212.94	210.41	211.92	212.06	210.89	210.81	212.01	211.54	210.99	211.03	212.29	211.3	211.14	210.64	211.27	210.68	212.55	212.17	212.93	211.2	210.6	211.22	212.66	210.9	211.32	210.87	214.84	211.77	211.51	212.23	211.94	211.91	212.53	211.42	212.81	211.53	210.84	210.88	212.35	212.43
212.39	212.31	211.26	213.5	212.83	212.59	212.78	211.77	214.15	211.97	213.51	212.78	211.14	212.66	213.61	212.18	211.92	213.59	212.25	212.99	212.35	211.45	212.51	212.5	212.26	213.03	211.63	213.22	211.99	214.92	211.82	211.33	213.66	211.4	212.83	212.37	212.45	210.88	212.71	213.04	212.12	212.24	213.15	212.43	212.01	213.73	212.99	211.48	212.62	211.49
216.58	217.48	218.62	216.98	216.74	216.19	216.51	215.5	217.31	215.94	218.09	215.78	215.76	216.04	216.91	216.55	215.86	216.83	215.62	218.97	217.38	217.09	216.66	216.83	217.1	215.68	217.12	216.64	216.96	217.71	215.92	216.77	216.19	217.61	217.19	216.39	216.94	216.74	217.29	216.81	215.66	217.47	217.2	217.64	217.52	218.11	216.39	216.8	216.44	217.25
218.01	217.19	218.5	218.38	217.41	218.72	219.43	219.15	217.45	218.38	216.18	217.78	217.22	218.53	217.67	218.71	218.32	217.52	218.1	217.82	218.93	217.15	218.03	217.75	217.29	218.67	217.85	216.03	215.95	216.17	218.44	216.81	217.45	218.66	216.52	217.37	217.3	216.78	218.93	217.34	218.71	218.56	218.64	216.26	217.71	218.05	218.01	218.93	216.68	215.47
207.84	207.75	207.95	209.16	209.61	210.57	207.58	209.7	207.81	209.08	209.7	209.31	207.38	210.31	208.3	208.88	208.53	208.8	207.2	208.71	209.38	207.97	208.24	208.41	209.28	208.57	208.19	208.4	207.49	208.05	210.8	209.91	209.57	209.52	208.27	207.48	206.97	209.82	210.45	208.88	210.18	206.63	208.12	209.47	207.98	209.41	209.84	207.98	208.53	207.13
200.64	199.66	200.47	199.9	200.1	200.65	200.47	199.52	201.07	200.82	199.68	199.24	201.37	200.01	198.97	199.82	199.73	199.43	200.32	200.8	201.86	199.82	200.75	200.64	200.69	199.87	199.55	200.86	199.88	200.9	200.54	199.08	201.26	200.45	201.06	199.85	200.5	200.11	201.91	198.93	199.96	199.36	202.02	200.36	200.11	201.32	199.9	200.1	201.09	199.96
207.58	208.57	208.63	207.12	210.27	209.99	209.51	209.38	207.81	208.83	208.32	208.43	209.32	208.21	209.27	206.66	209.1	210.28	208.69	207.74	207.82	208.43	209.54	209.35	209.67	209.26	209.76	210.17	207.68	210.77	210.09	209.18	209.18	209.33	208.04	208.61	209.44	208.44	208.51	208.58	209.24	209.59	208.7	208.43	208.68	209.42	208.82	207.46	210.57	208.36
206.55	205.88	205.98	205.2	207.92	208.17	205.38	205.05	206.15	206.77	204.85	206.17	208.2	207.14	206.5	205.98	207.54	206.05	204.75	205.45	205.76	205.39	207.22	205.03	206.88	207.85	206.17	207	206.05	206.86	206.95	207.9	205.46	207.26	207.58	207.17	207.39	205.38	205.62	205.33	206.57	207.02	205.81	207.45	204.77	207.56	206.2	205.84	205.62	208.07
207.15	208.1	209.23	207.25	206.24	208.57	206.68	207.79	207.8	207.92	208.39	207.98	207.35	208.55	207.88	209.19	208.98	208.02	206.84	207.46	207.22	206.3	208.73	206.31	209.3	207.75	206.36	208.57	207	208.3	208.81	209.2	207.26	207.31	207.74	208.13	208.82	207.45	208.54	208.75	208.56	209.47	209.61	207.86	208.06	206.97	206.8	207.92	207.78	208.82
207.03	208.73	207.84	209.1	207.6	207.8	206.68	207.96	207.54	207.65	208	207.65	207.67	207.12	207.21	209.96	207.49	209.47	208.41	206.49	208.23	206.92	209.16	206.41	208.14	208.88	207.43	207.83	207.59	207.74	208.04	208.03	207.6	206.83	207.6	206.6	207.93	207.3	208.57	208.02	207.5	206.98	209.98	207.77	207.18	207.2	209.29	206.72	207.32	208.68
203.72	203.62	202.62	203.34	202.84	204.94	203.2	201.56	203.96	202.97	201.72	202.19	202.23	204.71	202.08	203.94	201.17	201.24	202.3	202.16	202.76	201.73	202.15	202.4	202.08	202.26	201.28	202.04	201.02	203.23	201.85	201.68	203.31	201.11	201.79	203.02	202.62	204.59	203.47	203.87	203.72	202.67	201.97	204.13	202.75	200.65	202.17	204.14	202.4	202.28
200.58	199.35	198.89	199.68	201.42	199.43	199.99	199.92	199.78	198.85	200.12	200.13	201	199.95	201.63	201.14	200.51	201.69	200.08	200.05	199.46	201.28	200.66	202.4	200.03	200.22	200.72	201.1	201.26	201.07	201.08	200.98	200.94	200.61	200.42	201.65	201.05	199.96	200.69	200.01	201.8	199.43	200.45	200.08	201.7	200.49	201.04	198.95	199.52	199.87
213.28	211.99	213.14	213.37	213.57	213.87	213.27	211.89	213.02	212.66	213.92	214.58	212.11	212.07	212.55	213.1	211.21	212.35	212.04	213.35	213.39	212.9	211.97	210.66	212.44	212.79	211.7	214.43	213.15	213.41	213.8	211.74	212.92	214.37	212.46	213.72	212.16	214.3	212.14	212.43	213.22	213.24	211.98	211.25	213.19	214.11	213.55	213.23	214.33	213.84
208.3	207.21	207.3	206.17	208.18	208.38	207.89	207.94	206.32	207.31	207.95	208.84	207.56	208.63	209.21	208.73	207.75	208.14	209.6	207.7	208.53	208	207.44	208.81	208.05	207.18	208.2	208.25	208.26	207.79	206.49	206.56	207.84	208.02	209.37	207.3	207.78	209.33	208.37	206.66	208.45	206.24	205.99	209.66	207.63	207.52	208.02	207.77	208.97	208.71
203.24	203.21	202.98	202.28	202.75	202.92	204.22	204.02	203.17	203.37	203.53	202.76	202.85	202.64	203.01	203.73	203.16	202.01	204.36	204.34	203.07	204.13	204.89	204.56	203.42	204.77	202.71	204.5	201.87	204.27	203.62	202.65	203.99	202.8	202.17	203.12	202.72	203.59	203.87	204.93	203.61	203.03	202.95	202.94	203.26	203.93	203.83	203.67	205.34	204.03
198.95	199.49	199.08	199.75	199.4	199.63	199.08	201.43	200.16	199.62	199.71	199.81	197.99	198.75	199.89	199.13	199.12	199.71	200.79	199.42	198.96	198.53	197.91	198.88	201.6	199.19	198.14	199.56	198.16	198.61	198.44	198.04	198.72	198.87	199.32	200.04	200.11	200.84	199.9	197.72	199.1	200.52	199.98	197.97	198.08	198.3	198.63	199.44	199.04	199.49
213	213.49	212.18	214.92	213.42	214.15	212.43	213.86	212.26	214.21	213.04	212.78	213.82	213.16	212.49	211.81	211.45	212.54	211.87	212.61	213.34	212.33	212.44	213.57	213.47	214.44	213.21	212.9	213.64	213.57	213.47	213.1	213.13	214.08	214.85	212.04	213.65	212.45	212.92	214.08	212.9	211.71	212.38	213.18	214.1	212.94	213.87	213.23	212.66	214.54
213.01	212.85	212.46	210.63	211.72	211.37	210.72	212.08	210.7	212	211.37	211.76	211.91	211.74	211.75	211.31	212.17	210.75	211.14	210.03	209.7	211.41	211.58	210.92	210.92	212.68	210.7	211.29	212.66	211.29	211.7	212.21	211.94	212.7	211.72	209.93	211.42	210.38	211.76	212.96	211.92	212.81	210.96	212.14	211.81	210.61	210.62	212.08	211.99	211.6
216.63	215.81	216.89	218.47	216.4	217.44	217	217.18	216.46	217.86	219.49	217.33	219.07	217.12	216.97	217.06	216.45	215.04	216.99	216.49	218.23	216.97	217.18	217.65	217.77	217.61	217.95	217.4	218.77	217.55	216.31	216.39	216.93	214.71	216.79	217.53	216.93	215.74	216.32	216.74	217.4	216.84	217.51	217.26	217.97	216.66	216.76	217.29	218.01	216.88
201.16	199.72	199.7	200.08	202.14	199.69	199.48	200.77	201.58	200.47	199.23	200.59	199.33	199.98	200.51	201.94	200.47	201.01	200.69	199.8	198.82	200.88	199.07	199.47	200.87	201.25	200.46	199.42	200.77	199.73	200.25	200.81	199.45	201.08	199.51	198.71	197.89	199.39	199.67	200.05	201.56	199.54	200.44	199.5	199.7	200.58	200.1	199.23	200.09	200.77
203.65	205.77	204.65	203.22	204.62	204.72	205.49	204.86	206.48	204.42	205.72	203.6	204.73	203.6	205.5	205.79	204.59	205.74	204.66	205.52	203.66	205.05	205.66	203.69	204.58	204.87	205.25	204.25	205.46	204.46	205.15	205.79	205.4	203.38	203.48	204.24	205.05	204.01	203.79	204.49	205.1	205.26	203.69	203.73	205.29	205.04	204.15	204.9	204.24	204.93
205.42	205.65	205.04	204.08	205.44	206.44	205.06	204.07	205.3	205.54	205.37	205.3	204.81	204.49	204.37	204.53	204.21	204.44	203.64	204.38	204.6	206.81	203.99	206.01	204.35	204.9	204.55	205.04	205.34	204.75	202.96	205.74	203.36	204.81	205.55	205.41	205.81	205.38	204.48	205.59	204.55	204.1	204.72	204.3	205	204.32	204.25	205.38	204.05	205.43
205.92	204.4	203.78	203.91	203.57	203.79	202.16	204.58	204.86	202.89	202.96	202.87	204.06	203.98	204.28	202.64	201.74	205.22	202.61	202.65	202.83	204.57	202.95	203.57	203.54	203.97	203.84	205.4	204.52	205.25	204.81	202.63	203.2	205.49	204.91	203.83	205.51	203.54	203.9	203.79	204.2	203.94	202.9	203.83	203.48	204.16	205.6	202.79	203.97	203.43
199.28	200.53	199.72	200.44	199.96	200.36	200.25	200.92	200.23	201.23	200.02	199.55	200.34	200.77	200.13	200.74	200.85	200.12	199.44	199.55	199.4	199.52	197.86	202.3	201.8	200.97	200.3	200.68	200.62	200.01	199.08	200.78	199.25	201.06	201.52	200.15	201.77	201.28	200.41	200.02	198.63	199.64	200	201.81	200.57	201.87	200.59	199.62	199.67	200.26
202.77	201.74	203.21	203.44	202.64	203.77	204.02	204	204.33	204.33	204.52	205.14	202.49	205.68	202.77	203.71	204.78	205.02	202.01	201.9	203.01	204.6	204.18	203.22	202.6	202.79	204.23	203.02	204.3	203.79	202.21	202.84	203.98	203.16	203.35	203.78	204.67	202.9	205.52	204.7	202.81	203.82	204.45	204.7	202.82	203.09	203.65	203.6	204.95	204.14
216.82	216.93	217.36	217.2	215.9	218.3	217.39	216.69	217.43	216.31	215.67	216.77	217.3	216.38	216.81	218.8	216.85	216.84	219.16	217.82	217.06	216.34	217.61	218.73	214.63	216.08	217.94	214.46	216.33	216.93	216.86	218.62	217.22	217.74	216.21	218.42	217.36	217.95	216.99	218.7	215.3	216.1	217.33	215.18	217.17	216.45	218.27	217.98	217.08	217.31
208.03	209.25	206.4	206.93	208.09	208.65	207.65	207.85	206.68	209.57	207.66	207.77	206.62	207.22	207.02	208.31	208.09	206.76	209.78	208.03	207.74	208.1	208.58	207.08	207.64	206.71	207.72	207.2	206.52	207.26	208.37	206.93	208.6	206.26	206.9	207.79	208.03	206.8	207.59	207.66	206.63	207.29	207.57	208.39	208.03	206.78	208.02	207.76	207.66	209.32
202.85	205.83	205.01	203.69	206.1	205.02	206.11	204.12	203.55	203.96	203.57	206.28	202.43	206.23	205.3	205.1	203.92	206.01	204.75	205.35	204.9	204.22	205.98	204	205.49	204.85	204.4	206.06	204.85	203.25	205.08	206.75	203.97	202.95	204.42	203.98	204.91	205.2	203.84	205.59	205.96	203.77	205.98	205.53	204.96	204.54	203.79	203.36	203.08	207.07
207.87	207.48	207.14	207.08	206.17	209.04	206.62	206.86	209.2	207.85	207.22	207.37	207.56	207.55	207.96	209.16	208.23	209.14	208.52	206.89	207.75	207.7	204.78	209.48	206.93	208.63	207.45	207.75	207.85	208.65	208.46	208.66	209.24	207.85	207.46	208.69	207.9	208.3	207.77	206.59	207.67	208.23	207.08	206.25	208.44	208.04	207.29	206.62	208.2	206.65
208.61	208.93	208.95	207.52	206.91	207.83	208.5	206.38	208.19	206.35	207.77	208.08	207.78	208.75	206.03	208.17	208.65	209.32	207.17	207.49	206.69	205.97	206.37	207.46	207.67	206.19	208.67	207.61	208.55	208.1	207.98	208.4	207.25	206.78	207.65	208.67	206.71	206.4	209.3	206.85	206.89	207.42	208.37	208.71	207.33	208.36	208.1	207.17	208.61	207.34
198.62	199.03	199.13	198.63	200.78	199.24	198.91	198.57	200.02	200.26	201.31	199.09	199.75	199.73	198.4	199.25	199.41	201.11	198.68	199.82	200.64	200.11	198.8	198.4	198.49	198.97	199.63	198.37	197.74	198.74	199.7	199.21	199.95	200.25	200.79	198.78	198.19	199.59	198.71	198.87	199.37	200.02	199.35	199.12	198.68	199.73	199.83	198.67	199.99	200.45
205.7	206.79	208.13	206.06	206.79	205.93	206.46	205.01	203.89	206.67	206.32	206.13	206.89	205.87	205.73	206.48	206.53	206.03	207.57	208.11	205.66	207.66	206.2	204.84	208.13	206.55	206.26	206.92	207.6	205.49	206.05	205.69	206.62	206.99	205.6	205.72	204.85	207.05	206.79	206.25	206.04	207.16	205.77	205.55	206.75	206.26	205.99	206.22	205.72	205.95
207.24	207.37	206.74	206.31	207.37	207.07	208.41	206.2	207.65	208.12	207.37	207.99	207.33	207.67	207.81	206.3	207.75	206.95	207.73	209.43	206.17	206.94	207.1	207.57	207.87	206.68	208.41	207.43	205.81	207.13	207.57	207.49	207.69	208.93	207.51	207.59	205.16	206.27	208.05	207.37	207.52	204.88	208.65	206.7	206.89	207.55	208.1	207.62	207.61	207.6
217.73	215.8	216.31	216.63	216.21	217.28	216.83	218.37	218.37	217.73	218.3	217.55	217.49	217.72	216.91	217.14	218.06	216.93	217.43	217.59	217.95	215.95	217.59	216.27	216.85	217.29	217.27	218.12	216.86	216.8	216.97	216.94	219.23	217.04	217.19	217.25	215.24	217.57	217.77	216.2	218.25	216.84	215.41	216.1	216.72	216.05	216.24	214.63	217.34	217.65
209.47	209.62	209.08	210.06	209.05	208.93	209.01	210.63	209.33	210.1	209.44	210	210.59	208.94	209.47	210.35	211.05	210.14	209.42	208.8	209.07	209.38	209.89	210.47	209.08	209.34	208.14	209.68	210.18	208.51	209.29	208.2	209.54	211.78	208.03	210.68	209.46	209.35	208.16	209.28	209.89	209.7	209.52	210.17	209.68	209.8	210.85	210	210.71	210.62
209.13	210.1	209.59	208.24	211.01	209.32	209.95	209.94	211.09	209.41	208.15	211.25	208.94	211.63	209.96	208.98	209.7	209.86	207.8	209.05	207.7	211.01	210.04	209.31	209.16	209.66	209.57	211.4	210.36	210.02	208.75	209.22	208.87	208.28	209.49	210.81	210.43	209.84	210	210.55	209.33	208.71	209.85	210.34	208.29	207.55	208.98	209.97	208.51	211.77
208.1	209.52	208.33	207.98	208.94	210.43	208.84	209.14	206.95	208.7	207.8	208.71	208.79	207.49	208.84	208.02	209.05	208.23	208.65	210.43	207.77	207.66	208.52	208.9	206.75	207.61	208.61	210.11	208.86	208.58	208.67	208.76	208.39	209.82	209.24	208.25	207.33	208.97	209.4	209.69	209.75	208.88	208.76	208.01	207.99	210.19	209.65	209.57	209.43	208.5
208.12	208.89	207.85	206.34	207.84	207.69	206.61	209.27	207.19	207.81	207.69	208.31	206.89	207.01	207.1	208.12	208.41	208.56	207.04	206.28	206.99	206.66	207.12	208.11	206.34	208.15	206.8	207.65	207.94	207.22	207.79	208.72	207.82	208.48	207.32	208.36	208.77	207.69	208.35	209.1	207.75	208.36	208.05	209.69	207.44	208.56	207.57	207.22	207.53	208.79
209.46	212	212.1	211.56	211.7	211.9	212.36	210.47	210.3	209.83	211.14	210.8	211.02	211.25	210.43	211.57	210.79	211.66	211.08	211.53	212.68	210.28	210.82	211.6	211.39	212.78	210.53	213.5	211.63	211.84	211.38	211.91	210.41	212.28	209.89	210.63	209.24	212.03	212.66	210.49	212.18	211.96	211.95	213.01	211.43	212.14	211.64	211.76	211.62	211.53
212.72	214.37	212.76	213.52	214.77	212.66	212.71	213.01	212.1	213.16	210.65	214.05	212.44	214.22	212.69	211.4	213.47	212.97	211.11	213.82	213.23	213.29	214.67	213.43	212.83	212.66	212.49	212.46	211.71	213.3	212.74	213.28	211.06	213.77	212.43	213.14	212.59	212.45	213.58	212.18	212.61	212.4	213.37	213.85	213.27	212.1	212.25	212.39	212.39	210.5
199.26	196.77	197.47	198.29	198.09	196.42	198.93	199.08	197.99	199.29	197.92	198.17	198.41	197.3	199.2	199.51	199.05	197.74	198.71	198.17	197.08	197.47	196.92	198.94	196.87	197.68	198.13	197.25	200.17	196.9	198.52	198.43	196.77	198.55	198.55	197.32	197.78	197.25	198.91	199.57	198.76	197.41	199.75	197.32	199.9	197.34	198.21	199	197.22	198.25
212.41	211.83	214.91	213.04	212.69	213.87	213.28	212.09	212.49	212.37	213.31	212.46	212.88	213.58	214.4	212.99	213.25	211.69	212.53	214.43	213.48	214.22	212.86	213.07	212.86	213.49	211.45	212.77	212.44	213.24	212.27	214.1	215.86	213.92	211.01	212.26	212.22	212.66	212.55	212.62	211.32	211.71	212.46	214	214.21	212.42	214.69	212.5	213.66	211.89
211.75	210.42	212.26	210.97	211.09	211.97	210.86	211.17	212.17	213.13	212.89	211.32	211.16	211.56	210.33	212.2	211.32	212.26	211.31	211.48	211.74	211.65	212.21	211	211.66	212.64	212.01	211.17	211.87	210.85	213.09	211.31	211.52	209.92	213.14	212.74	211.55	213.39	211.57	212.15	210.09	211.89	212.92	211.55	211.39	212.58	212.14	211.62	210.12	212.79
200.15	200.18	198.93	201.02	201.59	200.16	200.48	200.23	199.81	199.18	200.45	200.64	199.64	199.32	200.11	200.32	199.34	200.46	200.59	199.98	198.44	199.09	199.98	197.79	199.52	200.3	200.48	199.52	201.21	198.08	200.03	198.57	200.16	199.43	199.3	200.06	199.56	201.06	200.64	198.52	199.31	198.35	198.47	198.07	199.09	199.93	200.5	199.75	197.48	200.32
207.61	209.8	209.91	211.94	209.37	209.34	211.48	209.31	209.33	210.15	209.06	208.69	210.01	208.38	209.27	209.85	209.3	210.71	209	209.14	210.69	211.48	210.41	209.94	209.28	210.01	210.62	209.27	208.97	208.71	210.82	209.07	207.71	210.26	209.03	210.53	209.45	208.94	209.83	209.21	211.48	209.74	207.63	208.67	207.15	209	208.81	209.02	211.2	209.07
195.58	195.4	195.31	194.11	193.94	194.47	195.09	195.8	195.99	194.73	194.92	196.31	195.21	196.01	194.39	195.29	194.7	194.41	194.88	194.86	195.16	195.38	195.22	194.82	193.55	195.03	195.25	196.03	194.5	195.69	194.38	195.66	194.84	193.95	196.21	195.97	195.65	196.99	195.22	194.83	193.99	193.94	194.76	194.76	196.75	195.55	194.84	194.1	196.48	193.94
203.84	204.34	205.11	203.94	204.23	203.8	203.62	203.77	203.98	204.44	204.54	205.09	203.82	204.19	204.68	204.86	205.25	204.58	203.25	205.7	203.5	203	204.8	205.35	205.34	204.46	203.84	201.91	204.4	203.88	203.44	204.99	204.71	204.3	203.67	204.59	203.46	203.39	202.42	203.35	203.37	204.28	204.86	203.85	204.66	203.92	205.34	205.3	202.65	203.83
205.8	205.3	206.56	206.01	206.38	207.48	205.97	206.55	207.39	207.38	206.74	206.99	206.46	205.1	206.53	207.78	204.94	204.84	206.34	204.98	205.18	207.8	207.85	207.11	204.53	206.06	207.22	205.55	206.31	207.17	206.01	205.21	205.4	207.68	206.06	207.28	205.81	207.12	204.3	207.65	207.75	206.23	206.07	204.1	205.86	205.1	205.9	206.8	206.49	204.67
199.6	199.71	199.33	198.67	198.84	200.92	200.33	199.98	199.4	198.78	199.18	199.44	200.07	200.32	200.33	200.69	199.09	199.8	198.85	200.26	200.38	199.46	198.34	199.68	198.28	199.58	200.38	200.5	200.1	201.18	200.32	201.21	198.85	198.96	199.39	200.3	199.73	199.99	200.49	201.24	199.58	199.02	198.69	199.98	198.05	201.47	200.16	200.24	199.42	198.08
209.96	211.66	212.86	211.4	211.87	210.66	212.01	211.8	210.81	211.48	211.52	213.09	212.65	211.97	212.67	211.26	211.05	211.74	211.46	210.97	212.93	211.39	211.59	211.54	212.41	209.23	212.59	211.03	210.52	211.79	210.79	212.12	210.4	213.04	211.43	211.85	212.57	212.67	210.99	212.51	213.56	211.6	210.71	211.52	211.99	211.38	212.16	212.7	211.53	212.89
217.74	216.94	219.06	217.64	217.32	216.37	217.92	218.26	218.51	217.75	218.05	218.51	218.42	216.93	216.6	216.62	219.69	218.87	218.54	217.87	218.21	217.89	217.05	218.19	217.49	216.83	216.13	219.57	218.97	219.63	218.45	217.54	219.41	217.35	217.86	217.53	217.35	216.68	216.28	217.82	217.14	218.67	217.86	216.68	218.58	218.85	217.69	216.91	218.84	218.56
206.9	207.85	206.09	205.68	204.63	206.06	205.21	206.77	206.44	207.02	206.98	206.93	206.54	206.06	206.85	207.09	206.03	206.44	206.51	205.12	205.12	206.03	205.59	206.72	206.66	207.56	207.2	206.44	206.4	205.6	208	206.96	206.4	205.48	206.03	205.5	207.4	206.4	206.78	208.04	206.75	208.46	205.25	208.14	207.25	206.63	206.94	207.42	206.87	205.36
204.4	202.59	204.31	205.81	203.78	202.32	203.24	204.11	202.99	202.1	203.16	203.98	203.5	202.81	204.99	203.15	203.26	204.28	204.38	203.07	203.59	203.14	204.87	203.31	202.72	205.04	202.99	202.84	202.97	204.02	204.5	201.8	204.45	205.09	202.8	203.37	204.91	202.95	203.91	204.25	204.36	203.68	202.22	203.91	204.07	204.84	205.74	202.38	202.64	204.87
208.59	208.77	207.95	206.52	209	207.25	207.42	206.58	208.44	207.93	208.46	209	208.22	208.18	207.83	208.3	208.08	208.03	209.05	206.72	206.94	206.83	208.17	207.61	207.3	207.6	206.64	208.09	207.43	208.68	208.77	208.37	207.3	206.54	208.66	208.44	208.31	207.68	207.32	207.26	208.55	207.99	208.42	207.3	207.81	207.37	209.26	207.82	207.69	208.61
201.01	199.64	200.14	201.54	198.19	199.89	199.76	198.94	199.21	198.45	199.23	199.81	199.08	200.02	199.92	201.55	200.62	199.68	202.08	199.47	198.96	199.39	199.08	199.99	201.09	199.65	199.24	199.78	198.79	198.61	199.63	199.55	201.31	200.52	200.33	198.21	199.06	200.53	200.81	200.62	198.84	199.52	199.89	198.83	198.26	199.12	200.1	199.39	199.33	200.3
206.65	206.99	207.39	208.8	208.89	207.69	206.1	207.93	208.73	209	207.94	207.87	208.7	207.67	207.63	207.65	207.65	208.64	206.54	206.5	208.8	207.69	208.56	206.76	207.74	207.94	206.88	206.36	207.21	207.04	207.26	208.21	207.46	207.72	207.79	207.67	208.43	206.98	207.4	208.36	206.43	206.42	205.27	207.97	208.5	210.36	206.22	206.91	208.39	208.28
202.47	204.02	204.15	203.69	202.65	202	203.2	203.25	203.65	204.51	205.18	203.45	205.07	202.78	204.63	204.77	203.34	203.32	203.66	204.46	204.36	203.77	204.24	204.06	203.75	204.97	203.9	203.37	204.08	202.8	204.27	203.56	202.83	204.32	204.35	204.2	203.26	204.71	203.17	203.68	204.29	202.49	203.95	204.91	203.87	204.19	205.35	203.47	203.91	205.97
204.31	206.12	205.72	205.74	206.08	205.94	204.68	205.76	204.82	205.09	205.13	204.76	206.18	205.25	206.73	205.58	205.32	204.62	206.09	205.36	205.77	206.61	206.3	204.74	204.78	206.49	204.64	205.04	205.23	205.54	206	205.97	206.68	204.1	204.44	205.57	202.64	205.52	206.92	206.5	204.82	205.95	206.69	205.06	206.38	204.73	205.28	205.97	205.02	205.04
195.19	193.49	193.73	194.27	193.88	194.32	194.68	192.95	193.65	194.11	194.99	193.79	194.36	193.4	194.54	192.87	195.15	194.48	194.93	193.38	193.99	193.47	194.39	193.53	194.61	195.9	194.27	194.41	193.09	194.29	195.9	194.41	193.74	194.39	195.89	194.12	192.92	192.44	194.93	192.31	193.43	193.16	195.96	194.48	194.17	194.37	194.16	193.01	194.92	194.18
210.29	211.8	212.64	211.65	209.4	212.48	213.18	211.73	212.09	212.83	210.79	211.89	211.06	211.93	213.46	211.89	210.6	211.51	211.98	211.44	210.95	212.23	210.47	211.18	210.69	213.68	211.13	212.77	212.46	211.47	211.44	211.65	212	210.93	212.22	212	212.99	209.63	210.93	210.47	211.54	212.13	211.02	213.97	212.23	212.77	212.29	212.47	211.81	211.95
219.07	218.5	217.82	217.41	217.27	218.09	218.93	218.46	216.07	217.31	219.13	217.41	217.25	219.37	216.87	217.05	217.26	218.14	217.22	217.38	219.08	219.61	217.92	218.49	217.61	217.86	217.62	217.69	217.98	217.54	217.53	216.15	216.69	218.08	218.89	218.4	217.92	217.61	216.97	216.96	216.95	216.82	217.48	219.35	218.07	215.23	217.13	219.35	218.33	216.99
202.64	200.89	203.28	200.54	202.89	202.22	203.25	202.39	201.55	203.48	201.44	202.68	202.09	201.5	202.11	200.94	204.57	202.35	201.62	201.5	203.58	204.37	203.59	203.21	202.82	202.61	203.18	202.42	202.83	203.21	202.42	203.37	203.7	202.69	202.79	203.18	201.08	203.72	201.63	203.82	201.26	202.47	203.25	201.18	203.31	202.7	202.98	202.47	202.97	203.88
204.35	205.2	203.42	204.74	203.97	205.08	204.65	203.26	202.48	202.88	205.23	205.77	204.47	204.24	204.7	203.86	203.56	204.43	200.94	203.82	204.26	204.79	203.37	203.87	204.33	203.25	204.03	203.47	200.83	203.64	203.92	203.36	203.56	203.49	203.3	204	203.97	202.83	203.07	203.93	202.41	203.75	203.85	203.9	202.74	205.33	202.58	205.21	202.37	202.33
207.28	207.46	207.31	209.03	207.71	206.86	207.04	207.41	206.79	207.46	209.07	207.78	206.85	207.1	208.42	207.8	207.85	209.16	208.17	207.12	205.56	206.98	207.61	208.47	207.55	207.59	207.11	206.77	208.46	208.79	208.4	207.23	207.29	207	207.6	208.64	208.56	207	208.18	209.25	206.5	208.52	207.39	207.68	209.27	206.83	208.31	206.73	208.44	206.45
203.1	205.45	203.32	204.38	205.8	203.58	205.1	204.9	205.06	204.53	204.67	203.49	206.13	204.88	205.34	203.56	205.1	203.88	203.48	204.81	205.13	204.04	202.32	205.65	205.21	204.54	204.13	205.34	204.66	203.55	204.7	204.15	204.81	204.43	205.01	204.93	205.62	205.77	203.57	205.53	205.13	205.53	204.6	205.31	205.38	206.2	204.83	203.95	203.22	204.27
210.82	211	212.51	210.5	213.67	211.41	212.23	212.03	210.43	209.82	212.83	211	211.87	210.41	211.68	212.07	212.51	212.92	211.21	211.43	211.97	212.56	212.25	212.81	211.54	210.15	211.49	212.16	210.66	211.82	212.4	212.03	211.67	212.97	211.65	212.42	212.51	211.3	211.88	212.66	211.16	211.79	211.38	212	210.39	212.06	212.47	213	211.58	213.15
216.97	217.91	216.98	216.9	216.57	217.52	218.33	215.67	216.18	217.05	216.18	216.57	217.49	216.76	215.54	217.49	217.44	216.8	217.33	216.62	216.13	217.8	217.47	217.63	216.24	215.58	216.76	216.62	217.24	216.3	217.75	218.17	218.45	217.05	217.22	216.62	217.33	216.97	217.6	214.21	218.19	216.96	217.01	216.63	218.12	216.76	215.72	218.11	217.29	216.39
207.74	206.09	206.88	204.9	207.01	204.06	206.93	206.99	206.45	206.64	206.09	206.63	205.58	205.55	205.67	206.34	205.14	205.89	205.88	205.5	206.5	206.31	206.53	205.23	207.36	207.22	207.54	207.01	207.06	206.49	207.14	206.45	206.14	205.58	206.39	207.26	208.1	206.03	207.42	208.05	207.21	205.76	205.74	205.05	206.23	206.21	206.33	206.81	206.96	205.69
198.81	198.86	199.72	198.92	200.5	197.87	199.59	201.04	200	199	200.75	199.31	199.97	198.85	201.22	198.85	199.17	201.03	199.58	200.11	200.49	200.28	200.41	197.79	199.88	200.05	199.69	199.59	199.47	200.64	199.09	199.61	199.67	199.26	199.52	198.31	199.79	199.31	200.26	198.83	199.11	200.62	199.05	198.58	200.06	198.98	200	200.66	198.78	199.05
194.13	194.1	193.42	195.37	193.27	193.38	192.81	195.86	192.99	194.26	194.41	195.59	194.98	195.14	194.5	194.62	193.06	193.41	195.55	193.2	193.45	194.09	193.56	194.8	193.79	194.07	195.14	194.23	194.46	194.71	194.02	194.19	193.8	194.68	194.44	194.29	193.31	194.44	193.44	192.99	193.73	194.01	195.52	195.18	192.07	194.45	193.92	193.02	195.29	192.76
200.32	201.46	202.6	200.83	200.69	202.05	201.82	200.43	200.78	200.49	202.11	202.16	201.29	201.83	200.87	201.72	200.08	201.23	200.57	203.32	201.64	201.25	199.53	200.8	199.89	201.57	200.54	202.45	200.58	201.06	202.44	202.41	201.21	202.73	202.07	201.57	202.11	200.09	200.5	200.18	201.76	199.45	203.78	200.82	201.44	202.88	201.2	202	199.7	200.24
211.4	210.97	211.6	212.66	211.88	211.58	213.13	211.95	212.09	212.05	211.32	210.46	211.14	210.99	210.86	212.16	210.13	212.44	211.65	213.02	211.48	212.15	210.59	212.52	211.94	211.87	211.46	211.99	211.01	212.8	211.83	210.3	210.5	211.49	211.66	211.32	210.33	211.88	209.83	210.57	211.27	211.57	210.91	211.23	212.34	210.97	212.88	212.56	210.35	211.23
210.78	210.29	212.05	211.07	210.84	210.72	209.97	211.56	213.41	210.81	212.58	211.37	211.65	210.38	211.95	212.14	211.08	212.37	211.72	212.02	211.37	212	214.12	212.19	212.06	211.51	211.95	211.36	211.33	211.5	210.02	212.37	211.02	212.59	211.35	211.83	210.86	211.06	211.16	210.83	211.04	210.22	212.12	210.75	211.85	211.91	211.35	211.44	210.7	209.69
207.06	210.43	208.05	207.29	208.63	210.02	210.54	210.24	209.01	208.7	208.65	210.95	209.76	207.75	209.99	208.28	207.39	208.47	208.75	210.63	210	210.09	209.98	208.18	211.32	208.52	208.12	210.61	208.37	210.16	211.81	208.92	210.15	208.67	209.08	210.12	209.67	210.73	210.63	208.67	209.34	208.75	209.51	209.29	208.4	209.88	211.34	210.33	208.33	210.22
205.15	204.78	203.47	203.99	205.46	204.54	205.53	203.13	205.6	203.56	203.85	203.54	206.23	204.96	204.55	204.27	204.3	204.25	205.65	205.44	203.43	205.87	204.14	204.1	204.59	202.88	204.72	203.06	204.23	206.29	203.64	204.73	204.45	204.93	203.15	203.62	205.64	202.67	203.67	202.91	204.07	204.96	204.47	204.78	204.57	205.52	205.71	204.95	204.4	204.22
200.74	203.64	202.84	201.62	202.15	203.89	200.92	202.91	202.94	202.25	202.01	202.46	204.5	202.17	202.64	202.59	202.45	201.6	201.61	202.64	202.15	202.86	202.56	202.9	201.68	203.32	201.56	203.52	203.45	202.59	203.45	201.84	202.56	202.32	202.94	203.86	201.52	202.86	202.93	204.09	201.99	201.18	202.9	202.94	203.6	201.72	202.27	201.15	202.46	203.03
200.1	199.92	199.46	199.76	200.54	200.49	199.41	199.31	197.36	198.76	200.46	198.32	200.01	201	197.4	199.34	199.55	200.99	198.74	198.43	200.12	200.3	198.96	200.28	199.73	199.26	199.2	198.34	199.55	199.84	199.45	198.05	199.41	200.36	199.74	197.62	199.29	198.97	198.84	198.62	199.1	200	199.09	199.24	197.63	198.05	198.81	199.32	198.82	201.88
216.58	217.37	216.79	216.13	217.51	216.1	218.55	215.21	215.63	217.23	217.81	217.83	217.37	217.27	217.33	215.28	216.72	217.88	218.33	216.17	218.02	216.28	215.92	216.77	216.1	216.53	217.51	217.6	218.04	216.6	216.67	215.73	217.1	218.51	215.97	217.34	217.39	217.58	215.47	217.51	216.05	217.4	216.33	216.27	217.54	217.31	215.63	215.32	217.22	217.2
207	207.46	208.43	208.71	207.5	207.99	206.45	207.68	208.04	209.05	206.83	209.2	209.08	208.84	207.11	208.05	208.34	208.67	208.72	207.2	207.67	207.77	208.91	207.21	208.3	207.31	209.23	206.46	207.56	209.61	207.76	207.59	209.08	208.87	208.6	207.94	208.2	208.87	208.2	207.9	206.79	207.89	207.5	208.24	208.97	206.56	207.68	209.53	206.67	208.08
209.11	208.05	207.94	208.38	208.17	207.24	210.14	208.3	208.65	209.83	208.97	210.7	208.64	208.64	208.73	209.25	207.4	208.81	209.51	207.99	209.36	208.93	208.96	209.29	208.99	208.14	208.44	208.11	209.63	207.9	208.39	208.83	210.08	208.65	207.19	209.44	208.37	210	208.28	208.05	207.31	208.48	208.31	208.11	208.85	207.39	208.22	211.34	208.77	209.45
210.52	209.04	210.41	209.5	209.57	208.84	207.87	206.83	209	209.33	208.22	209.47	208.74	206.63	210.35	209.65	209.1	209.44	208.45	208.99	208.75	208.53	208.91	208.49	209.62	206.3	208.27	209.03	210.04	209	208.99	209.38	208.37	208.4	210.01	208.34	209.66	209.03	208.67	208.54	208.23	208.56	209.27	207.41	207.72	209.11	209.54	210.52	208.29	211.07
207.1	206.28	207.54	208.8	208.59	208.26	206.44	207.29	206.23	208.43	208.24	207.02	208.18	205.81	208.96	209.07	208.31	206.35	208.48	207.49	207.78	207.93	207.72	206.7	209.55	207.96	206.8	207.92	207.65	208.38	207.11	208.23	208.17	209.59	207.57	209.54	208.05	208.5	209.19	208.37	209.09	209.87	209.09	207.26	208.03	207.73	206.59	208.14	209.68	207.55
193.19	192.4	194.7	194.87	193.03	195.5	194.85	193.93	194.63	193.25	194.7	195.32	194.13	194.43	195.93	194.2	194.26	195.31	194.23	196.06	194.69	194.11	196.23	194.54	194.65	194.5	194.36	195.7	195.3	192.77	193.85	193.77	194.27	192.81	194.66	192.9	194.43	192.61	193.04	193.51	194.95	194.34	193.03	194.95	193.08	193.41	194.05	195.62	192.67	195.04
204.27	204.25	203.76	202.92	202.95	202.94	202.43	202.8	203.37	204.8	205.22	204.18	204.33	205.02	203.57	204.16	203.88	203.61	204.33	205.2	204.26	204.2	203.26	204.92	204.8	204.1	203.83	205.23	203.9	203.11	203.49	204.7	204.19	203.61	204.39	204.65	204.48	203.44	203.34	204.21	203.1	204.56	204.29	204.69	204.21	203.4	203.94	202.64	204.02	203.06
206.6	207.28	207.82	207.48	209.59	206.29	209	206.79	207.77	207.71	207.69	208.55	206.3	206.22	209.6	207.24	205.81	208.3	207.6	207.82	208.38	208.29	207.69	207.51	209	207.73	206.69	207.42	208.24	208.26	206.44	208.23	208.18	208.77	207.6	205.93	209.48	205.86	208.21	208.87	208.37	207.51	207.97	206.71	206.88	207.02	207.44	207.86	207.43	207.23
209.24	210.38	208.02	209.4	208.8	209.06	210.47	210.65	208.92	210.87	209.99	210.17	210	211.16	210	209.26	209.83	210.03	209.03	207.58	208.72	209.59	211.15	209.59	208.18	208.74	210.25	210.56	210.15	209.37	209.81	210.39	209.61	209.99	209.96	209.48	208.34	209.66	210.94	211	210.07	207.23	209.55	208.83	209.87	209.07	209.99	208.96	210.01	209.39
202.59	202.15	204	203.54	203.96	203.65	204.79	202.95	203.38	204.43	204.89	203.87	203.6	204.24	204.29	203.68	204.18	204.26	202.81	202.75	205.2	204.39	204.3	203.84	204.54	204.06	203.6	202.36	202.88	204.49	202.8	202.85	203.92	202.25	201.55	202.5	204.75	203.26	204.03	203.19	202.6	204.59	203.73	202.11	201.83	204.58	203.12	203.54	203.71	202.92
212.29	214.62	212.08	213.49	213.47	211.72	214.21	213.8	213.83	213.42	213.75	212.75	214.76	212.03	212.68	211.89	213.64	212.89	211.95	212.83	211.92	213.73	212.18	212.34	213.92	213.58	212.63	210.91	211.62	213.46	213.31	213.88	211.32	211.88	212.89	211.35	212.31	212.43	214.77	213.97	211.51	213.47	214.64	213.52	212.73	213.59	215.02	213.45	213.4	212.31
193.73	193.82	193.38	194.17	194.32	194.9	193.96	194.22	193.09	194.98	194.08	192.97	194.13	191.37	193.42	193.95	195.67	194.35	193.43	195.43	194.96	194.39	194.93	192.94	195.36	193.99	193.81	194.47	194.56	194.44	194.98	195.41	194.52	191.94	195.9	193.15	194.9	194.25	193.69	195.21	194.05	192.76	195.56	194.58	194.42	193.33	192.62	193.93	194.44	193.17
209.59	208.12	206.78	207.56	206.85	208.34	207.24	207.1	207.41	207.51	207.45	208.03	209.01	207.26	208.79	208.49	207.07	208.08	207.92	207.25	207.12	208.06	208.35	207.43	207.07	208.24	206.61	208.57	208.26	210.16	207.56	207.91	207.51	207.75	208.68	208.52	206.26	206.71	206.69	208.96	206.58	207.14	206.15	206.75	207.39	208.94	208.67	207.42	209.58	207.12
205.98	203.53	205.03	203.38	205.27	203.68	205.13	204.31	204.32	203.54	204.32	204.64	205.11	204.68	203.54	205.83	204.42	204.08	204.76	202.75	205.17	205.47	205.6	204.78	205.89	205.94	204.67	205.81	204.86	203.72	203.87	203.19	204.54	204.69	204.38	205.22	204.18	206.13	206.38	203.42	203.79	204.61	203.27	203.89	204.02	203.52	202.54	205.69	205.11	203.81
212.95	213.92	215.31	214.28	213.58	213.13	213.01	210.98	213.95	213.79	213.11	213.62	213.41	213.77	213.89	214.54	213.33	214.15	214	213.01	215.19	214.98	211.82	214.77	214.49	214.4	213.99	213.91	213.02	213.87	212.58	215.18	214.68	212.8	213.58	213.98	212.53	214.19	214.09	214.73	214.1	212.68	213.34	214.87	214.13	212.01	214.45	213.94	213	215.16
208.16	208.02	209.12	207.05	208.78	208.86	207.11	208.01	208.89	208.59	209.65	207.97	208.29	208.71	209.17	208.24	209.71	208.16	207.98	209.16	209.26	208.69	208.46	208.38	209.2	209.7	208.93	206.37	207.75	209.01	208.52	209.59	209.43	208.74	208.76	208.73	207.42	209.14	207.8	208.72	209.42	208.12	209.79	206.94	208.09	207.81	208.4	209.68	209.38	207.3
212.26	211.22	210.77	211.47	211.48	211.1	213.46	211.59	212.29	211.73	211.32	211.2	212.39	210.85	211.81	211.67	211.78	211.67	212.35	210.91	210.36	211.29	211.49	211.64	210.16	212.95	211.97	210.78	210.96	211.37	211.6	212.62	209.98	210.86	211.47	211.22	210.4	209.23	211.49	214.03	210.09	211.01	211.21	210.31	211.93	212.25	211.61	210.93	211.04	211.36
217.84	216.72	215.74	216.19	217.23	216.4	217.7	216.31	217.43	218.26	218.48	217.62	215.64	218.69	216.89	216.82	216.18	217.38	216.43	217.44	216.34	218.14	216.98	217.6	217.14	217.43	215.62	216.61	216.08	215.11	216.48	217.49	217.24	216.99	217.87	218.13	216.85	216.47	217.02	216.9	217.46	218.54	216.41	216.08	215.35	217.79	216.03	215.86	218.1	216.14
212.16	212.4	212.57	212.62	213.62	213	213.96	213.58	212.08	213.74	214.45	213.44	213.03	211.07	213.26	213.87	212.24	214.59	212.5	211.77	212.16	213.59	214.57	212.13	213.97	213.45	212.2	213.75	212.23	211.86	211.64	212.54	213.47	214.51	212.87	211.73	213.74	214.62	212.17	211.32	211.92	213.75	214.74	212.15	212.08	213.16	212.92	212.63	213.32	213.97
213.28	215.04	213.29	212.75	213.18	213.44	213.95	213.98	214.12	214.63	214.24	214.17	215.23	215.03	214.05	213.97	213.73	213.49	212.98	212.67	213.15	213.59	214.08	214.26	213.71	215.71	214.93	212.26	214.64	214.3	214.05	213.27	214.73	214.81	213.12	214.38	214.58	213.98	213.35	215.01	213.51	212.14	213.79	211.77	215.2	214.9	214.56	213.62	214.18	214.27
209.74	210.23	209.06	209.42	210.39	210.83	211.7	210.14	209.14	208.91	209.45	210.8	209.61	207.84	208.65	210.03	210.6	208.56	211.34	209.47	208.85	207.99	209.81	210.39	208.7	210.85	211.16	209.05	208.86	208.61	208.94	211.04	209.44	207.49	208.07	209.55	208.49	209.81	209.35	208.9	209.3	210.5	211.11	208.94	208.62	208.83	209.45	209.12	208.36	209.46
202.45	201.83	203.28	203.83	202.84	202.16	202.54	203.8	202.04	201.91	201.9	204.11	202.73	202.51	203.32	202.74	203.11	201.76	202.08	203.31	201.8	202.05	202.4	202.49	203.51	202.87	202.7	203.46	204.03	202.27	202.58	202.94	201.56	202.78	203.69	203.09	201.96	201.94	203.21	203.8	203.41	202.92	203.89	203.51	202.6	202.56	201.56	199.52	203.87	202.15
204.24	206.61	204.98	205.34	205.52	206.27	206.15	204.92	206.16	203.77	205.93	205.19	206.19	205.52	206.58	203.99	205.54	205.49	208.14	204.98	204.85	204.63	205.64	205.35	206.53	207.86	205.55	205.94	206.22	206.84	205.51	205.26	205.84	205.65	207.49	205.49	207.14	205.89	204.68	205.84	207.02	204.64	203.81	206.65	205.14	206.09	205.17	204.98	205.69	205.21
203.43	203.63	203.58	202.41	202.34	202.29	202.06	203.63	205.25	201.89	203.51	205.23	204.32	205.08	204.46	204.16	204.06	202.22	202.2	203.7	204.06	203.52	204.8	200.95	204.72	204.37	205.53	202.94	203.33	204.11	204.78	204.22	203.78	203.95	204.66	202.96	203.19	204.55	203.86	204.47	205.28	203.4	203.27	204.45	202.52	202.5	201.95	203.04	205.27	202.25
216.35	216.83	218.15	217.8	217.69	217.18	217.19	216.67	217.28	217.43	216.53	214.61	216.81	218.56	216.69	216.8	217.08	217.19	216.79	216.08	216.34	216.98	216.39	218.23	217.96	216.89	216.29	216.17	216.52	216.5	215.74	215.89	216.93	216.88	216.31	216.74	217.53	215.93	216.75	218.05	218.22	218.08	218.37	216.18	218.63	218.05	216.2	218.24	216.47	216.7
198.15	198.17	197.55	198.7	197.12	198.79	199.41	196.88	198.04	197.93	197.8	197.66	199.32	197.86	199.56	196.74	199.1	199.49	198.29	197.61	198.85	197.59	198.15	197.38	199.26	196.48	197.03	198.64	197.09	197.92	197.78	197.29	197.33	199.11	197.62	198.4	198.91	197.12	198.2	198.69	198.36	198.78	197.18	197.55	197.14	199.04	196.89	198.79	197.79	198.47
215.24	216.87	218.61	216.99	218.24	216.66	218.59	216.92	216.55	215.14	216.17	216.88	216.73	215.8	218.42	216.58	215.68	217.74	215.68	217.01	216.34	217.29	217.42	216.6	216.95	216.13	216.4	216.64	217.41	216.92	217.96	217.23	216.87	218.54	217.79	218.51	215.73	218.48	216.62	216.76	217.24	214.91	215.82	217.77	217.84	216.21	217.22	216.88	215.89	217.85
219.64	216.11	217.72	217.47	216.88	217.81	218.84	216.16	216.12	216.18	218.91	218.38	216.77	217.42	215.76	218.33	219.31	217.85	216.63	217.44	215.29	216.51	217.37	218.65	218.27	216.57	217.89	219.11	218.71	217.9	219.01	217.34	214.9	218.01	216.8	218.69	217.43	217.81	217.44	219.36	219.02	217.55	217.49	218.99	218.8	218.44	218.53	216.86	219.88	217.78
218.05	216.37	216.51	216.07	217.1	218.27	217.68	217.06	217.34	217.2	217.44	217.97	217.6	216.17	216.08	217.11	217.76	216.54	217.5	217.4	218.5	218.56	217.29	216.16	217.79	218.59	215.89	215.76	216.47	219.2	216.73	215.89	217.4	215.95	219.37	215.7	215.47	217.51	217.72	218.58	216.52	217.26	215.63	217.06	215.75	217.51	217.23	215.46	216.36	217.38
202	204.12	204.4	204.87	204.96	203.67	203.33	203.33	203.18	203.96	202.39	204.63	204.86	204.1	203.19	202.81	203.59	203.18	203.37	204.03	204.28	203.21	204.07	203.09	204.58	204.07	204.69	203.34	202.54	204.7	203.03	205.06	204.01	204.18	203.73	203.41	203.8	204.51	203.25	203.85	202.97	203.67	204.14	202.68	203.41	203.98	204.79	204	202.34	202.32
199.78	200.79	198.24	200.17	199.58	199.06	199.65	198.96	198.93	198.53	201.55	200.94	201.49	200.95	199.23	200.71	199.59	198.88	197.8	199.2	201.53	202.04	200.65	199.71	200.46	199.67	199.99	201.26	200.02	199.7	201.63	199.16	199.47	198.36	199.63	201.26	199.44	200.14	201.13	198.16	198.71	200.67	202.07	200.34	199.25	200.43	200.13	199.9	199.78	200.37
211.19	210.03	209.7	209.6	210.69	211.42	209.54	210.44	209.43	209.42	211.65	209.87	208.91	207.97	208.52	209.2	209.57	210.03	210.41	209.14	209.23	210.11	209.58	209.92	208.34	210.79	210.24	209.95	209.41	209.12	209.15	210.32	209.01	210.55	209.23	209.59	209.58	208.36	209.42	209.43	208.59	209.57	210.32	209.72	209.39	208.03	208.72	207.44	209.94	210.5
207.33	207.5	206.35	206.38	206.24	205.85	205.69	206.6	205.04	206.56	206.11	205.87	206.29	205.69	206.24	204.61	207.43	206.51	206.26	205.51	206.28	205.26	206.21	206.7	205.83	205.45	205.6	205.31	206.57	206.1	203.89	206.95	205.02	206.08	206.29	207.93	206.12	206.42	206.67	205.43	207.21	206.76	204.52	207.19	207.19	207.27	205.55	204.54	206.94	207.02
202.78	203.34	204.26	203.52	204.33	202.71	204.38	203.96	203.31	204.39	204.86	204.95	203.25	203.3	202.92	204.94	203.21	206.6	203	204.05	204.61	204.31	203.6	204.12	203.17	204.61	203.65	203.54	203.52	204.17	203.5	202.63	204.34	202.93	203.87	203.73	203.63	204.36	204.05	202.92	205.02	202.98	204.04	203.13	203.18	202.36	203.4	203.66	202.51	202.52
206.58	209.57	208.15	208.53	208.49	207.89	207.66	209.42	208.47	208.88	208.88	208.83	210.7	209.48	207.25	209.44	208.09	209.08	207.85	208.75	208.82	208.76	209.51	208.23	209.51	208.05	208	208.16	206.88	209.44	208.19	208.35	209.24	208.78	208.42	208.1	208.81	208.06	209.71	208.05	208.83	209.29	206.74	207.73	208.32	209.26	208.43	209.09	208.24	208.27
204.5	205.06	204.58	203.86	205.84	204.82	203.03	205.78	204.05	204.89	204.75	204.65	205.73	204.4	204.55	203.65	204.33	204.38	204.83	203.91	204.41	204.99	205.88	205.41	204.47	204.9	203.65	205.36	205.59	204.4	203.03	204.88	204.06	203.44	205.99	203.99	205.06	204.84	204.62	203.4	205.28	205.58	206.02	204.28	205.87	204.28	204.45	205.19	205.34	204.16
211.97	212.05	212.58	211.8	211.56	213.93	211.89	212.41	211.7	212	211.69	212.82	213.37	211.79	213.04	210.7	211.86	212.73	212.25	212.2	212.18	212.11	213.67	210.74	212.11	212.8	211.61	211.87	212.15	215.16	211.58	212.69	212.95	212.84	213.13	212.74	211.83	212.39	211.85	211.03	212.45	213.39	212.56	213.01	211.85	213.54	212.04	213.28	212.14	211.9
205.73	207.33	207.32	207.11	206.15	206.21	206.59	205.48	207.22	204.92	205.23	206.79	204.37	206.09	204.91	206.56	207.21	204.82	206	205.57	207.22	206.74	206.3	206.29	207.12	207.76	206.87	207.03	206.83	205.27	205.81	206.9	206.14	205.97	206.69	206.65	206.23	206.18	206.9	205.69	207.03	205.47	205.58	206.82	205.58	207.21	208.6	205.9	205.81	206.31
204.59	205.08	203.7	204.67	204.92	204.86	202.89	205.87	204.93	205.36	204.62	205.83	203.5	205.87	205.39	206.19	205.38	205.33	205.8	204.27	204.44	204.79	205.57	203.69	205.17	203.5	204.49	204.93	206.26	203.89	205.54	205.59	205.6	203.17	204.52	204.65	204.42	205.16	204.36	205.19	204.32	204.65	203.38	204.5	204.93	206.03	205.28	205.21	205.68	205.05
200.39	200.96	198.01	199.56	199.87	200.39	201.02	198.67	200.36	200.23	200.43	199.92	199.33	200.25	198.63	200.65	199.89	198.87	201.72	201.37	200.13	201.38	200.49	201.44	200.49	199.72	200.95	200.55	199.87	201.86	199.94	202.01	199.88	199.37	200.52	198.87	200.63	200.81	200.99	200.33	200.81	202.56	199.56	201.02	200.45	200.58	200.88	200.09	200.3	200.26
204.43	204.42	203.29	201.77	203.55	203.92	204.95	202.48	203.16	201.76	202.3	203.25	204.52	204.57	203.34	202.95	202.31	202.3	202.27	203.38	202.43	202.39	203.89	204.11	203.72	203.45	201.13	204.67	201.75	202.43	204.21	204.09	202.86	203.16	204.31	202.66	203.75	203.47	203.14	202.12	202.95	203.06	202.36	202.26	203.72	203.3	202.13	202.19	204	203.34
203.17	203.63	203.12	204.32	203.33	204.63	205.26	202.63	203.72	204.3	204.28	202.95	204.96	203.51	203.38	203.45	202.97	203.54	202.75	203.48	204.23	205.56	203.73	203.61	203.65	204.17	203.63	204.02	204.61	203.44	203.32	203.1	202.75	201.31	203.58	205.07	201.64	203.36	203.01	203.93	203.42	203.58	203.26	203.64	202.63	204.03	204.31	203.74	204.78	205.58
211.51	211.71	210.4	212.67	211.86	212.78	211.54	213.08	210.84	212.88	210.65	212.33	211.63	212.66	212.59	210.41	211.79	210.89	212.37	212.4	211.87	209.98	210.79	211.99	214.01	213.16	211.17	211.51	211.08	210.81	211.25	211.02	211	210.46	210.88	211.25	211.88	210.9	210.99	211.69	214.18	211.17	212.7	211.73	211.88	211.14	213.54	211.25	212.05	211.62
200.62	201.16	202.71	201.41	202.32	201.45	201.67	202.98	201.61	201.74	203.32	200.29	202.85	201.79	202.87	202.39	200.76	202.22	202.25	201.63	202.91	201.78	203.01	202.7	201.92	200.65	200.8	203.79	202.69	203.15	202.45	200.85	203.05	202.74	201.88	202.59	201.3	202.14	202.55	201.51	200.67	202.42	203.38	204.25	201.03	203.74	202.5	202.27	203.3	204.05
193.41	194.98	192.38	194.39	193.99	193.15	194.6	194.07	193.76	192.88	194.3	192.77	195.84	194.43	195.53	193.73	193.76	195.2	193.91	195.59	194.5	193.13	192.73	193.94	195.2	195.11	193.56	193.28	194.39	195.27	193.08	194.61	193.56	194.78	192.98	193.72	193.33	193.45	192.79	193.2	195.39	194.18	195.31	195.39	193.03	193.76	194.3	194.07	194.39	194.88
211.15	210	213.23	210.01	211.9	211.34	213.22	210.89	211.63	211.82	211.93	212.62	209.51	211.97	211.08	209.8	211.71	212.16	211.07	211.38	212.33	211.27	210.42	211.01	213.28	210.89	211.4	211.77	211.28	210.94	212	211.3	211.38	211.18	211.58	212.35	211.45	211.9	212.01	210.92	210.41	212.03	214.35	210.53	211.28	211.99	212.92	211.77	212.59	211.47
208.82	208.88	207.19	209.66	208.61	208.51	210.46	208.73	209.25	207.9	209.99	208.57	209.59	209.1	207.88	209.56	209.22	207.5	208.56	209.86	210.17	209.95	207.99	207.98	207.24	210.34	209.29	208.75	208.28	208.91	209.27	208.44	206.59	210.31	209.71	208.07	208.37	208.75	210.07	208.87	208.33	209.06	208.45	208.36	208.71	207.94	207.6	207.7	208.31	207.01
212.9	212.91	211.51	211.19	212.38	213.87	212.44	211.24	213.55	212.26	211.44	213.15	211.98	212.36	211.45	212.57	211.99	211.12	211.57	212.32	211.83	211.81	212.03	212.09	211.78	212.19	211.7	210.67	212.7	212.16	211.41	212.49	212.07	211.49	211.81	213.25	210.8	211.22	211.84	211.53	211.16	212.26	212.47	210.93	211.98	210.73	212.19	211.7	212.15	212.43
207.84	207.72	206.58	207.27	208	210.25	207.46	206.95	207.66	208.08	208.46	208.84	207.27	209.43	206.94	206.95	206.86	206.74	207.49	208.26	208.42	207.9	208.44	206.34	207.29	208.12	207.7	207.15	208.23	207.43	207.49	206.9	210.03	208.34	206.95	207.39	208.04	208.46	207.91	208.16	207.97	207.36	206.03	206.86	209.1	207.43	209.54	208	208.38	208.26
204.64	204.72	201.98	204.17	205.72	204.26	203.79	204.39	203.69	204.12	204.6	204.12	202.51	203.47	203.61	203.41	203.01	203.31	204.97	204.16	205.32	202.47	203.67	204.8	202.96	204.92	202.49	203.61	203.14	203.62	202.73	205.08	203.23	204	204.74	203.42	203.5	203.16	205.28	203.45	202.9	204.39	201.56	204.18	204.32	205.14	204.09	205.62	205.22	203.52
204.83	203.74	203.29	203.68	204.93	203.74	205.25	204.7	203.96	203.99	205.05	205.67	204.89	204.35	203.52	205.27	204.6	204.94	203.82	203.37	204.52	202.98	201.78	205.86	203.77	205.47	204.7	204.02	204.47	204.43	204.58	203.34	203.41	204.61	205.15	202.92	203.06	204.26	205.16	203.69	204.53	202.58	202.93	205.31	202.74	205.38	203.07	202.65	203.04	204.33
205.09	203.86	205.35	205.36	204.67	205.01	205.01	204.41	204.42	204.93	204.75	204.62	205.75	204	203.78	206.52	205.32	204.39	204.17	204.72	204.99	205.88	204.46	203.7	204.85	202.7	204.21	204.12	203.09	205.25	204.58	204.27	205.5	204.62	206.25	204.14	204.41	205.54	204.06	204.48	204.45	205.6	205.67	203.3	205.27	204.83	204.01	204.18	203.8	205.9
207.82	208.16	208.21	207.49	207.28	207.54	208.25	207.23	208.28	207.42	208.07	207.44	209.19	208.02	208.55	209.68	207.83	207.21	209	206.2	208.37	208.49	206.43	207.97	209.09	207.49	207.26	206.23	205.23	206.81	208.86	206.31	207.32	207.06	206.79	207.64	206.58	208.74	206.2	208.81	208.66	208.2	209.75	207.19	207.46	208.76	208.19	208.25	209.24	208.46
203.89	204.55	202.41	204.75	204.06	202.23	204.27	203.18	202.92	204.87	204.36	203.54	204.03	204.46	201.89	202.47	202.88	204.07	203.3	201.81	204.3	203.42	203.86	203.8	203.5	203.35	202.8	202.94	203.91	203.73	202.86	203.47	204.14	202.69	203.24	204.44	204	203.3	204.55	202.97	203.48	203.78	205.08	202.37	203.74	204.1	203.4	203.57	204.14	202.05
204.55	203.95	203.45	203.56	203.1	204.02	202.78	203.82	203.86	203.74	205.61	203.07	205.08	204.64	204.94	204.84	206.28	204.87	204.67	204.67	204.52	204.77	202.82	203.58	206.07	205.66	206.58	204.66	203.81	204.15	203.33	205.62	205.85	206.32	204.28	204.59	204.97	205.14	205.03	205.57	205.16	204.18	203.84	204.53	205.33	203.82	204.29	205.48	205.35	205.51
201.53	200.69	202.11	202.42	201.17	200.76	201.77	201.15	203.68	201.33	200.31	200.48	200.25	200.21	202.79	201.45	200.35	202.47	202.77	201.27	200.89	200.76	202.4	201.67	200.01	200.47	202.52	201.05	201.33	203.64	202.77	201.06	200.71	200.76	203.12	200.62	201.12	200.19	202.69	201.67	201.17	200.77	201.07	200.48	201.25	201.85	201.83	201.67	201.2	201.1
208.16	208	210.73	208.55	206.79	210.65	211.51	208.86	211.41	208.58	207.97	210.84	208.65	212.56	210.2	210.32	208.98	209.65	209.22	209.84	209.02	208.12	209.37	209.7	209.42	208.86	208.87	210.41	209.68	209.71	209.64	209.64	208.81	210.81	209.92	209.84	209.55	210.17	210.73	209.26	209.37	209.11	207.74	210.65	210.2	208.42	209.69	211.79	210.77	210.27
201.54	203.05	201.72	202.06	202.58	203.19	203.32	202.33	202.35	203.45	201.15	202.96	201.64	201.94	201.88	203.25	201.01	201.28	203.79	204.6	201.82	202.76	202.22	202.79	202.39	201.95	202.85	201.21	202.39	201.69	201.97	203.71	203.8	202.65	203.54	202.25	200	201.1	201.63	203.15	203.42	202.16	202.01	203.69	204.23	203.39	204.14	203.81	203.27	201.74
211.78	213.55	212.88	213.23	211.53	212.01	213.84	213.18	211.73	213.17	212.41	210.69	212.21	213.42	213.33	212.99	212.72	212.43	213.2	210.94	210.36	210.67	213.31	213.19	212.38	213.33	212.5	212.76	213.06	212.22	211.24	212.7	214.55	212.64	212.67	213.23	213.1	210.65	210.69	211.23	212.24	211.59	211.97	213.71	211.56	211.87	212.9	213.43	210.61	214.33
194.28	193.33	194.44	192.26	193.68	193.79	194.41	194.53	195.06	193.57	194.35	193.62	194.59	195.38	192.93	195.23	193.59	195.09	194.54	193.16	194.7	192.88	195.51	195.37	195.24	193.38	194.22	193.47	194.63	194.85	194.94	193.35	194.58	194.2	195.5	194.94	192.02	192.44	194.69	195.03	193.74	193.58	193.63	194.01	194.58	193.06	195.45	194.47	195.71	194.9
212.23	212.4	212.96	213.88	211.7	211.13	213.18	212	212.3	212	213.95	213.44	212.14	213.84	212.32	214.11	212.73	212.93	212.1	212.41	213.97	211.68	212.44	213.6	212.17	212.97	211.94	213.63	213.25	212.84	211.84	211.4	210.14	213.18	213.24	211.4	213.53	212.65	212.25	213.73	212.92	212.38	213.04	213.03	212.14	212.22	212.3	213.22	212.85	213.47
202.42	202.48	202.09	202.91	202.22	202.5	201.98	202.77	201.97	202.45	201.12	202.26	202.77	203.47	201.96	202.99	202.17	202.44	202.93	203.24	202.23	202.67	202.3	202.69	202.71	203.3	201.05	201.74	200.98	202.47	201.53	200.94	202.66	201.99	202.86	203.19	202.5	203.05	202.07	203.61	202.94	200.89	203.1	202.09	203.12	203.21	202.49	203.14	202.08	201.87
207.27	208.7	207.47	209.07	209.1	207.75	209.65	210.4	206.91	208.35	209.9	208.94	209.14	208.89	206.99	208.84	207.22	208.77	208.06	208.87	209.65	208.3	210.08	209.04	208.86	209.22	207.69	210.28	209.04	208.12	210.52	209.82	207.11	209.08	208.66	207.22	208.19	209.21	207.78	207.75	208.32	208.03	209.35	208.36	208.87	208.58	208.58	208.03	210.4	208.59
203.54	204.45	203.52	201.68	202.61	204.34	202.64	202.74	204.32	202.79	203.03	201.49	202.09	203.63	202.41	203.81	201.12	202.39	202.48	204.61	203.62	203.96	204.21	203.57	202.41	202.82	202.48	202.75	203.99	205.27	202.53	201.85	204.45	203.47	201.31	204.76	201.9	204.11	203.94	202.56	203.76	203.4	203.33	203.37	203.99	203.02	203.99	203.15	201.87	201.87
217.38	217.43	217.82	218.85	217.67	216.92	218.22	217.89	217.57	217.32	216.92	217.56	215.91	217.79	218.34	217.84	218.56	218.06	217.88	217.27	218.32	217.39	217.31	217.95	217.77	218.76	216.39	217.71	216.78	216.65	217.13	218.26	218.47	218.82	218.09	217.36	216.54	218.15	216.84	218.74	215.87	217.23	217.38	218.35	216.66	217.35	217.15	216.05	216.75	218.38
200.52	201.02	200.16	200.79	201.52	200.04	200.31	200.78	199.79	199.88	200.45	200.38	200.24	200.61	199.13	200.45	199.64	201.46	201.31	200.88	201.83	200.82	200.44	200.83	201.52	199.88	199.04	200.15	201.3	200.49	202.35	201	199.92	201.99	201.1	201.91	200.08	200.53	199.97	200.64	199.08	201.92	200.38	200.22	200.58	200.5	200.06	199.84	201.22	201.08
205.39	206.73	202.53	204.3	205.91	204.03	204.56	206.39	204.39	204.88	204.17	206.22	205.99	202.66	205.71	204.88	204.95	204.36	204.42	205.25	205.4	204.69	205.93	206.36	205.11	205.52	204.18	204.68	203.99	204.63	204.81	205.37	204.43	203.77	204.45	203.25	205.82	204.19	205.36	203.53	204.87	204.99	205.11	205.28	205.31	204.33	204.73	201.79	204.76	204.53
215.1	212.22	212.78	214.2	214.41	213.43	213.22	214.89	212.76	212.4	212.41	212.75	213.66	213.93	212.74	212.74	211.74	213.93	213.96	214.15	213.12	212.23	212.86	213.77	214.68	214.07	212.87	212.4	212.69	212.95	213.99	213.71	214.42	213.44	213	211.38	212.54	212.66	213.21	212.24	211.93	212.96	213.05	213.06	213.21	213.03	212.53	213.27	213.47	212.63
204.56	205.78	203.95	205.55	204.51	202.94	204.07	204.99	204.64	205.34	202.66	205.18	205.17	203.89	206.55	204.82	203.68	204.67	204.29	205.11	205.89	203.78	204.55	204.59	202.98	204.98	204.72	206.04	206.44	203.94	205.54	203.11	202.9	206.51	206.38	204.35	205.2	205.24	203.39	204.07	205.58	203	203.72	205.49	204.79	203.8	205.86	203.54	205.45	204.54
206.56	206.71	208.7	206.12	209.1	208.68	207.99	207.02	208.07	208.23	207.46	208.76	207.03	209.05	207.68	207.4	208.88	206.91	207.94	207.05	207.65	208.68	207.74	207.31	208.19	208.35	208.8	207.83	207.26	206.88	208.63	208.06	208.98	208.04	207.63	207.57	207.3	208.13	207.7	208.55	206.55	207.59	207.48	207.24	208.36	208.09	208.29	207.67	209.15	206.48
199.24	200.52	200.54	201.74	200.57	200.23	200.98	199.09	201.41	200.1	199.72	201.24	199.73	199.02	200	199.32	200.47	201.5	201.7	200.3	200.32	200.51	200.73	199.54	200.98	199.2	198.87	200.72	199.55	199.7	199.78	198.72	201.04	202.45	199.42	200.83	199.33	200.31	200.08	200.77	198.85	200.25	200.81	199.53	201.25	200.62	199.76	200.95	200.51	200.41
212.45	215.36	213.11	213.88	210.54	212.24	213.44	212.53	213.32	213.23	212.62	213.42	212.71	214.51	212.54	212.6	213.35	212.6	213.22	212.2	213.07	212.53	212.56	214.69	213.44	211.91	213.55	213.35	213.4	211.9	212.09	213.59	211.81	213.32	213.16	214	212.36	214.24	212.34	212.16	213.64	213.33	213.22	211.42	213.15	212.12	213.18	211.57	214.43	213.47
197.24	199.76	198.93	199.2	200.48	198.19	199.43	199.82	198.88	196.77	196.89	199.9	198.98	200.11	198.31	199.98	199.03	200.31	198.34	198.67	198.66	197.26	197.95	197.95	197.81	198.54	197.8	198.86	197.53	197.78	197.2	197.06	199.74	199.44	198.05	199.62	197.77	198.09	199.86	197.68	197.99	199.08	198.03	198.61	199.15	199.1	199.29	199.05	199.79	198.83
213.48	211.57	212.4	212.61	210.36	212.02	213.02	211.36	212.63	213.54	212.71	212.1	211.93	212.42	212.95	212.45	212.46	213.67	210.8	211.92	212.08	212.22	213.05	211.5	214.41	211.53	213.12	212.19	212.73	212.68	212.17	212.37	211.87	212.89	212.47	212.02	213.22	211.23	213.11	212.26	212.24	210.5	212.44	212.79	212.6	211.22	212.78	213.42	210.28	211.04
194.99	193.93	194.35	192.91	194.86	194.81	193.15	193.62	194.15	194.17	195.82	194.7	193.59	194.22	193.56	194.23	195.34	193	192.56	193.64	195.14	194.11	194.1	194.44	195.22	195.4	193.08	194.39	193.14	193.81	194.55	193.63	193.75	193.36	194.15	193.72	195.05	191.75	195.75	195.58	193.33	194.53	194.48	195.14	193.64	192.55	194.28	193.68	192.6	194.45
198.36	199.52	199.12	200.48	199.52	200.96	199	199.43	198.35	199.05	199.65	199.24	201.21	199.47	198.5	201.65	200.01	199.88	200.64	199.27	201.38	198.16	199.35	199.61	199.59	199.22	200.22	198.85	200.65	199.13	200.65	198.89	201.25	198.62	201.1	200.05	199.17	201.15	200.74	198.12	198.37	200.54	199.87	199.27	199.86	199.74	198.66	197.76	198.78	198.73
216.48	216.46	217.87	218.11	218	216.27	214.51	218.34	215.69	215.5	216.09	215.79	218.57	216.01	216.8	216.25	215.28	217.23	216.49	215.98	218.25	216.61	216.01	216.82	217.83	216.99	217.03	217.38	216.42	217.24	216.21	216.62	216.95	218.21	217.05	216.32	218.25	217.22	218.37	217.55	216.38	217.23	216.84	217.9	216.72	217.65	215.58	217.55	218.3	216.27
202.34	203.4	203.84	202.97	203.26	202.72	202.36	203.05	203.12	201.43	202.98	202.68	201.94	203.86	203.89	202.83	201.99	202.45	203.55	202.66	200.54	203.57	202.39	202	202.06	202.64	205.34	202.27	202.08	202.97	203.05	202.1	202.43	201.6	201.93	202.43	203.06	203.15	203.1	203.46	202.35	201.97	202.21	201.79	202.58	205.52	202	201.76	202.91	201.54
203.78	204.33	204.24	204.81	205.52	205.06	205.03	204.46	203.82	205.38	204.42	203.51	203.19	206.46	203.95	204.97	204.34	204.86	204.9	206.93	204.35	202.17	204.66	203.73	203.8	204.12	205.13	204.78	203.41	205.27	206.42	204.32	205.65	205.25	204.44	205.25	204.38	204.6	203.26	205.84	203.1	205.81	205.37	205.06	205.15	203.21	205.38	204	204.44	204.49
208.9	208.02	206.18	207.04	208.56	207.49	208.97	207.69	206.69	207.7	206.11	206.7	208.83	207.49	206.81	208.29	207.03	208.13	208.09	206.89	207.82	209.11	208.75	208.48	208.03	207.2	209.16	207.63	209.41	206.71	208.01	207.74	208.56	209.32	208.79	207.15	207.07	208.26	208.22	207.82	209.23	209.32	207.79	208.88	208.34	207.8	208.24	205.49	206.5	207.19
197.44	199.31	197.94	197.2	198.09	199.74	196.85	198.96	197.86	197.5	197.1	198.05	197.83	198.15	197.16	196.52	197.78	196.92	198.48	197.06	196.92	198.87	198.59	197.13	199.32	197.81	197.99	198.53	200.01	197.64	196.66	196.94	197.67	198.6	198.24	196.9	197.73	199.2	196.52	196.62	196.53	200.35	199.22	198.01	198.52	198.09	198.61	198.71	197.55	199.86
201.67	199.42	198.51	199.78	199.23	198.49	199.16	200.02	199.16	200.48	198.96	199.73	199.03	199.5	196.34	200.43	198.75	199.78	199.98	200.39	199.24	201.77	199.23	199.5	200.53	198.87	199.59	199.2	200.26	200.96	201.3	201.11	198.78	200.62	199.85	199.09	201.47	198.28	198.55	199.69	200.27	199.55	200.16	199.92	198.58	200.73	199.14	200.55	198.88	198.16
208.2	207.94	208.9	208.59	207.7	208.09	208	208.83	209.15	207.42	207.21	208.53	207.65	208.21	206.77	208.02	207.7	209.53	207.35	207.98	207.93	208.65	207.96	208.99	208.78	207.25	209.29	208.62	208.09	207.01	208.04	206	208.98	207.06	207.66	208.82	209.07	206.22	208.06	208.13	208.8	209.39	207.74	206.88	207.94	209.88	207.46	210	208.72	207.98
200.04	200.6	202	202.26	202.23	201.37	202.6	201.49	198.27	199.74	203.39	203.01	201.42	201.85	202.84	201.82	202.56	201.11	202.41	200.79	201.78	201.62	199.36	199.82	201.06	200.88	201.51	200.92	202.11	201.73	200.98	201.31	201.23	200.74	199.52	201.94	201.58	201.48	201.44	202.9	200.67	200.68	200.94	202.89	202.56	202.64	201.85	202.05	202.16	201.06
204.24	204.15	202.96	204.32	202.49	204.51	203.43	202.76	204.96	203.68	204.27	204.22	203.51	204.38	203.52	204.03	205.42	202.15	203.9	204.32	204.42	204.75	204.15	203.57	204.07	203.14	203.47	203.7	204.67	203.35	203.61	203.51	204.27	204.25	203.18	204.96	205	204.81	204.2	203.28	204.49	204.21	204.46	203.6	203.54	203.92	204.71	203.42	203.07	203.08
199.89	199.61	202.3	201.13	201.74	200.3	201.59	201.11	202.18	199.43	201.74	199.49	201.39	200.95	200.63	199.53	200.82	200.95	201.55	202.12	202.38	199.21	201.63	200.73	201.27	201.59	201.23	201.44	200.83	199.67	200.2	201.58	201.46	200.17	201.14	199.74	202.11	201.18	200.41	200.44	200.94	202.42	201.14	201.6	200.87	201.6	200.87	201.83	201.94	201.88
215.85	217.6	217.51	215.37	215.56	217.87	216.06	217.7	217.53	216.28	216.45	217.91	215.05	217	216.74	216.9	216.01	215.7	217.09	218.2	217.56	217.06	216.89	216.73	215.72	216.69	217.18	217.62	216.82	216.03	216.54	217.72	218.56	216.01	217.84	217.05	218.28	216.97	217.63	217.17	215.78	219.8	214.94	218	217.16	215.79	215.59	217.17	217.55	216.78
210.35	209.06	208.98	210.69	211.22	210.26	210.97	210.02	208.85	208.76	210.21	208.98	210.19	209.45	209.62	207.85	210.23	209.47	210.56	208.35	209.55	210.24	210.31	210.01	210.67	208.71	209.15	209.6	209.98	209.76	209.59	210.14	210.15	210.5	209.7	209.26	208.48	208.73	209.52	210.67	210.24	210.08	210.14	211.18	211.15	209.39	208.89	209.08	209.15	210.06
203.19	204.1	203.33	205.46	203.84	201.6	204.28	202.58	203.41	202.22	203.29	202.86	204.03	202.33	203.34	203.56	204.85	203.81	203.56	204.62	205.01	204.73	202.7	203.3	203.64	204.16	202.62	204.13	204.64	203.73	204.7	204.48	204.63	202.58	204.68	203.72	205.57	202.14	204.02	203.35	203.62	202.95	206.51	205.08	202.44	205.43	205.13	202.3	204.1	203.35
209.64	211.8	209.84	209.99	208.83	208.95	208.88	208.97	209.18	209.71	209.15	210.56	208.61	209.89	210.38	208.08	209.88	208.95	210.63	209.76	210.52	208.81	210.48	209.09	210.46	208.97	211.66	209.31	209.02	209.74	209.57	208.63	209.86	210.77	210.15	210.56	209.81	209.96	208.21	209.76	209.04	211.56	211.05	209.47	208.58	207.67	209.93	210.31	208.84	208.33
201.91	200.78	199.66	200.47	198.27	201.04	199.35	199.25	198.24	201.84	200.64	198.49	202.02	200.92	201.22	199.3	201.12	200.43	200.05	201.67	199.93	201.26	200.12	201.69	201.08	200.72	201.49	199.34	201.07	200.45	199.02	200.03	200.42	200.27	201.26	202.33	202.85	201.06	200.17	199.18	199.82	200.68	201.91	199.42	201.41	200.16	198.65	199.41	200.62	201.33
200.91	201.94	201.28	200.6	201.3	200.35	202.51	201.63	201.41	201.26	200.51	201.51	201.72	200.41	201	199.41	201.17	201.82	199.71	201.14	200.72	201.77	201.77	201.66	200.25	201.88	199.66	199.41	201.48	200.82	200.1	202.46	201.55	201.49	200.38	200.66	202.47	201.89	200.23	199.62	201.18	200.6	201.78	202.14	201.54	201.39	202.2	201.95	200.21	201.01
208.81	207.56	206.94	207.63	207.74	207.77	207.35	209.19	207.97	207.31	208.22	206	205.65	209.46	208.31	208.24	207.32	208.4	206.64	207.5	208.75	208.83	207.98	207.42	206.01	207.18	208.19	209	208.04	208.13	206.56	208.17	208.92	207.66	207.54	208.37	208.93	208.43	206.9	208.1	208.65	207.14	208.75	206.87	208.21	207.48	208.49	207.6	208.93	206.09
207.94	207.89	209.9	208.67	206.44	208.54	208.04	207.64	207.38	207.85	208.47	207.57	209.53	208.89	210.13	209.16	209.4	209.98	209.12	208.69	209.37	208.49	208.12	208.3	207.29	209.01	208.24	207.77	209.08	208.22	207.13	209.01	208.68	209.95	208.29	208.82	208.45	208.98	208.1	209.24	206.72	208.31	207.69	207.02	208.27	207.03	207.9	208.5	207.88	207.27
203.13	203.68	202.87	203.38	204.05	202.82	203.68	204.21	203.61	203.07	203.68	202.78	203.87	202.96	204	203.06	204.59	205.79	204.26	202.57	203.89	203.04	202.77	201.91	202.05	203.83	204.57	202.94	203.26	203.9	203.06	202.8	203.82	205.08	202.85	204.64	204.61	203.64	202.75	202.96	202.64	203.98	204.43	202.47	203.87	203.31	203.03	202.96	201.63	204.1
206.63	209.74	209.48	209.74	212.06	209.9	207.61	210.18	208.6	208.88	209.54	208.66	210.5	208.91	209.54	209.58	208.59	210.42	207.99	209.62	207.7	209.59	207.95	209.61	208.58	209.32	208.26	210.07	208.78	207.36	208.31	210.57	209.35	207.71	209.16	209.66	209.53	208.83	210.03	208.45	209.04	208.47	206.82	207.98	209.8	208.02	208.84	209.72	208.37	211.08
206.69	206.42	209.5	207.98	207.44	208	208.11	208.46	208.33	207.99	208.32	207.78	208.76	208.15	206.48	206.57	208.01	206.92	208.54	209.11	206.82	206.52	207.2	208	208.45	207.19	207.9	207.36	209.01	207.77	206.73	207.89	208.4	207.53	207.15	206.67	207.4	207.18	208.75	206.98	207.25	206.79	208.91	209.18	208.23	207.77	208.18	208.81	208.49	207.22
202.5	202.78	202.94	201.61	203.64	201.99	203.51	203.89	202.02	202.23	202.72	202.62	203.75	202.8	202.51	203.37	203.03	202.44	202.04	203.71	203.81	203.01	201.88	204.28	203.94	203.86	202.33	202.9	202.33	204.31	203.51	202.26	202.41	203.19	202.68	203.49	202.89	202.68	201.88	202.42	204.13	203.64	203.57	201.76	203.04	202.94	201.02	202.31	202.58	202.42
203.25	204.31	203.13	203.92	203.66	204.47	203.26	203.22	202.52	202.93	201.79	203.19	202.58	202	203.71	203.97	203.03	202.26	202.89	202.09	203.49	202.82	202.13	201.89	202.33	202.94	202.1	202.85	202.36	202.11	201.63	204.24	203.42	203.39	202.24	202.43	201.68	202.86	204.41	200.75	202.51	201.34	202.58	203.73	202.01	203.99	202.1	202.61	202.23	202.62
207.56	206.52	207.14	205.82	206.49	206.26	204.21	204.98	206.93	204.69	207.09	206.96	206.59	206.25	207.21	206.5	208.22	207.33	205.77	206.8	207.58	206.09	206.53	207.47	205.52	206.71	205.79	206.52	206.61	206.55	207.59	205.24	206.69	206.41	206.04	206.31	205.52	206.35	206.48	206.99	206.88	206.23	206.81	206.53	208.02	206.97	205.85	205.3	206.46	205.68
212.87	212.18	213.37	212.67	213.03	212.98	213.27	213.07	214.72	214.29	212.63	214.15	212.84	213.85	212.21	212.36	212.13	212.61	213.74	215.14	214.72	213.1	214.58	212.76	212.76	213.65	214.93	211.49	214.54	214.85	210.53	214.06	213.55	212.85	213.77	212.69	212.02	212.58	214.53	214.96	213.96	212.92	213.91	212.94	213.28	212.45	213.28	212.7	212.58	213.02
200.57	201.75	202.22	201.66	201.96	200.21	201.28	200.38	201.59	200.42	200.81	200.28	201.57	201.35	201.19	200.7	200.66	201.86	200.36	202.02	200.81	202.35	199.64	200.93	201.81	200.7	201.36	200.97	201.48	201.14	201.33	199.57	201.93	201.38	201.28	201.07	201.63	201.72	201.74	199.53	200.24	200.7	200.94	201.95	201.64	202.1	199.58	202.46	200.94	200.02
206.01	204.55	204.05	204.46	202.77	204.72	202.73	204.42	203.55	203.39	203.01	203.64	205.05	203.19	203.76	203.1	203.86	204.02	202.47	201.88	204.18	203.05	204.07	205.48	204.58	203.52	204.07	205	203.7	203	204.15	205.41	203.91	201.78	203.33	204.49	204.67	204.53	204.24	207.01	202.94	204.13	203.66	205.26	203.17	205.59	204.88	204.27	205.11	202.9
219.39	216.31	217.43	217.57	217.77	216.46	218.08	214.93	216.69	217.87	218.66	217.39	215.93	217.47	216.14	216.16	218.19	217.94	216.07	216.58	218.98	217.56	217.63	216.1	215.54	217.59	218.72	217.64	217.52	216.68	216.62	216.81	217.41	216.46	216.51	219.12	217.39	218.07	216.02	215.82	217.45	216.81	216.86	216.11	217.6	218.93	218.22	215.31	216.34	217.15
205.83	204.54	205.39	202.81	205.79	205.31	204.62	205.2	205.4	206.18	205.19	204.35	204.1	205.65	203.71	206.95	203.51	204.49	205.9	205.46	204.27	205.21	204.99	206.32	206.3	206	205.16	204.37	204.15	204.84	204.57	205.46	204.68	204.29	204.79	206.36	205.18	203.88	203.53	205.79	204.6	206.18	204.13	204.26	206.02	204.68	204.21	205.89	205.77	205.05
208.21	210.73	208.41	207.87	209.95	208.92	208.64	209.32	209.52	206.87	207.45	207.28	209.33	209.24	208.48	209.48	208.17	210.17	209.29	208.91	208.28	209.3	207.96	207.41	208.24	208.75	208.97	207.5	210.29	208.59	208.31	208.27	208.4	209.94	209.02	208.72	208.1	208.71	207.79	208.68	208.21	206.83	207.32	208.3	208.5	209.65	209.95	209.91	207.49	207.49
209.26	209.1	207.48	209.21	206.85	210.35	207.85	207.51	209.34	206.82	209.22	208.36	209.69	207.52	209.77	207.23	208.93	208.24	209.63	209.44	209.02	209.07	208.8	208.34	210.53	207.13	208.52	206.38	209.28	208.85	207.66	208.44	209.07	209.53	208.64	206.92	209.96	208.67	208.93	209.05	207.17	208.76	207.84	209.57	209.27	209.33	208.46	208.66	208.17	208.52
207.97	206.72	208.25	208.83	208.81	208.91	207.71	208.43	208.38	207.94	209.51	206.3	207.54	207.09	207.05	207.56	206.95	208.32	207.49	206.59	206.65	207.38	206.37	208.08	208.19	208.87	206.09	207.33	207.77	208.86	208.08	207.98	206.52	207.49	208.32	207.63	208.63	207.74	207.41	208.27	208.33	206.66	206.93	208.32	205.89	208.36	208.11	207.86	208.27	207.51
199.98	199.61	199.23	199.71	197.7	199.11	197.56	198.9	198.75	199.32	197.56	197.67	197.84	198.8	198.65	197.62	196.64	198.43	198.59	197.97	199.05	199.06	198.78	197.86	198.61	198.41	198.27	198.85	197.96	198.34	199.08	198.93	198.27	197.48	199.22	197.62	198.96	198.65	195.83	198.09	199.42	198.4	198.69	199.72	199.21	199.58	198.65	198.52	197.57	197.84
210.51	209.4	208.02	207.82	209.31	210.08	209.77	208.66	208.66	208.24	209.64	209.37	210.67	208.61	208	209.23	209.26	209.15	206.89	207.97	209.34	208.15	208.92	209.83	210.05	209.73	208.93	208.09	208.13	209.73	208	209.66	207.89	208.62	209.35	208.64	208.43	207.28	208.77	208.59	210.37	210.39	208.82	208.72	208.9	210.12	208.4	209.95	209	209.08
208.81	209.01	209.92	209.1	208.33	208.98	210.67	206.51	208.82	207.86	208.07	209.21	209.11	208.74	209.95	207.68	207.67	208.46	209.15	207.8	210.92	207.88	208.52	208.27	207.68	207.4	208.43	207.43	210.1	208.79	209.29	209.52	207.91	208.75	208.45	207.31	208.68	208.21	209.16	207.86	207.36	208.36	207.95	208.9	208.45	209.72	208.13	208.86	208.39	207.24
211.01	212.75	211.64	213.25	211.67	211.15	212.68	211.72	210.43	211.09	211.52	212.79	210.6	213	211.49	213.37	211.12	211.85	211.21	212.18	212.02	211.4	211.68	212.04	211.21	212.6	211.54	211.92	209.68	213.33	211.25	211.89	211.03	210.59	210.51	211.56	211.85	211.23	210.36	211.75	212.48	211.07	210.71	210.67	213.29	211.74	211.86	210.71	212.19	212.62
207.19	209.9	209.4	207.5	209.96	207.94	207.39	208.57	207.79	208.67	209.16	208.35	208.05	208.41	209.05	208.11	207.03	208.87	207.69	208.57	207.78	207.06	207.06	206.73	209.2	208.58	207.47	208.47	206.54	208.21	208.17	207.23	208.04	207.14	205.89	207.97	209.75	208.17	207.59	206.8	208.21	205.94	208.23	207.95	206.5	205.84	207.16	207.93	208.24	207.69
212.83	212.14	213.22	211.51	212.83	210.63	211.39	210.37	211.73	212.38	211.38	211.7	209.86	209.39	210.62	213.55	211.33	211.34	211.46	210.91	212.28	213.1	212.87	211.7	212.5	211.18	212.59	211	213.03	212.55	211.96	213.05	210.6	211.56	212.94	212.57	212.43	211.07	210.67	211.69	210.83	211.04	213.21	211.06	211.57	210.66	213.9	209.46	210.71	213.08
199.55	200.79	198.98	199.18	200.89	200.94	198.89	199.05	201.01	200.99	200.88	200.35	199.89	200.24	200.77	199.4	201.34	200.25	199.85	199.52	200.47	199.52	201.75	199.12	200.95	200.18	200.26	201.14	200.76	200.79	200.14	200.24	201.2	200.67	200.44	201.12	200.42	200.7	201.47	201.26	200.49	200.76	201.57	200.32	199.99	199.79	200.89	200.65	200.44	200.79
206.32	204.94	205.88	206.22	205.7	206.78	207.29	204.99	203.84	204.82	207.12	205.14	205.57	205.68	205.47	206.01	206.76	205.74	205.39	205.37	205.53	205.37	206.9	205.71	204.56	203.91	203.1	204.41	205.14	205.44	205.76	204.91	205.55	205.73	206.12	205.55	204.91	207.41	207.53	205.37	205.28	205.66	205	206.33	205.22	205.43	205.37	207.11	204.53	205.84
210.86	208.86	210.67	208.94	210.17	208.32	210.8	210.18	210.42	208.78	211.17	209.49	211.51	209.15	210.13	209.61	210.3	210.3	210.14	211.03	210.4	208.87	208.94	209.35	209.28	209.34	210.32	210.89	209.56	208.5	210.54	209.51	209.23	208.89	209.83	208.94	209.54	210.15	210.83	208.83	210.36	209.4	211.06	210.72	208.88	208.86	209.4	210.71	209.49	210.25
196.18	195.01	195.95	195.27	193.73	195.76	196.25	195.11	195.75	195.02	196.61	195.36	196.66	196.68	193.81	195.66	195.03	195.82	194.72	193.62	195.44	195.66	194.6	193.61	195.59	193.7	195.3	195.64	194.45	195.27	194.69	197.64	194.33	193.81	196.34	195.83	194.89	195.72	196.69	195.16	194.35	195.71	194.52	195.57	194.49	195.57	195.66	194.84	194.24	196.43
208.88	209.7	211.33	211.01	209.88	207.55	211.18	209.89	209.64	209.29	209.21	210	211.13	209.84	209.37	209.17	210.45	209.35	210.03	209.02	208.04	209.63	208.92	209.56	210.19	208.3	208.76	207.69	209.59	211.62	210.99	209.02	210.86	208.35	209.55	208.63	210.71	208.29	210.69	209.85	208.46	210.51	209.46	210.47	209.44	210.07	211.49	209.34	209.11	210.84
201.83	203.18	203.08	202.47	203.53	202.38	203.24	204.25	202.59	203.98	201.27	202.74	202.17	203.61	203.38	203.22	203.2	202.76	202.73	202.77	203.12	203.25	202.28	203.32	202.95	202.1	203.68	202.73	205.07	203.5	203.48	201.05	202.82	202.6	202.01	203.49	202.8	203.88	203.05	203.16	204.42	202.87	202.14	203.25	202.37	204.75	202.67	202.23	204.39	204.59
208.49	211.89	210.69	209.79	210.27	211.88	209.17	209.71	210.65	209.74	209.94	209.7	210.84	210.14	209.19	209.09	208.92	209.21	209.59	210.77	207.7	209.79	207.82	208.2	210.47	209.58	210.44	208.26	210.23	209.84	209.43	209.85	208.81	210.79	209.69	209.06	208.98	210	209.24	209.29	209.48	209.7	208.35	209.5	208.67	210.05	208.3	207.02	208.57	209.22
208.69	209.74	208.6	208.74	207.84	208.08	208.06	207.92	210.14	208.48	207.83	206.94	208.16	208.93	209.27	208.41	210.08	208.02	207.43	210.18	207.83	208.94	208.07	208.34	209.13	207.36	209.78	207.79	208.76	208.62	207.95	207.82	211.16	208.58	207.65	206.35	207.64	207.41	208.16	207.34	207.04	208.71	206.97	208.45	208.93	207.6	208.37	208.94	207.71	208.65
200.11	201.79	200.34	201.64	200.27	199.69	199.7	201.65	199.7	200.43	198.88	201.1	199.44	199.09	199.63	200.38	199.35	199.44	201	199.99	200.18	201.75	201.41	200.01	200.57	199.01	200.96	200.56	200.23	200.32	199.39	198.95	199.21	200.87	200.2	200.8	199.86	199.57	199.48	199.11	200.42	201.56	201.94	199.44	201.55	200.69	200.33	200.62	200.65	201
203.11	202.24	202.95	202.33	201.49	202.26	202.85	201.68	201.57	202.84	200.88	202.09	204.23	202.17	201.45	201.85	203.1	204.75	203.59	202.27	202.45	201.64	201.39	202.83	201.94	202.1	202.98	202.77	200.8	203.13	202.31	201.54	202.31	201.8	204.12	201.77	202.44	203.24	203.05	204.25	201.64	202.33	201.72	203.24	203.72	201.74	203.51	202.11	203.38	203.62
193.3	196.24	196.35	195.61	194.86	195.6	196.2	196.69	193.84	196.65	194.7	193.83	194.96	194.51	194.71	194.94	193.77	195.29	196.25	195	194.87	193.75	194.53	194.34	194.22	197.23	193.42	196.44	196.14	195.95	193.93	195.4	196.1	196.15	195.5	195.6	195.21	196.21	197.33	194.71	196.06	194.3	196.52	194.03	196.34	195.24	195.76	195.64	194.73	194.55
206.3	208.72	208.27	207.42	209.71	209.94	208.6	209.85	209.67	207.43	207.67	209.35	208.78	208.08	207.93	208.47	209.61	207.78	207.92	209.25	208.45	208.62	208.69	208.99	207.93	208.63	210.25	207.25	209.23	210.29	209.44	208.6	208.83	208.81	207.88	210.78	208.77	209.1	209.32	209.29	210.13	209.56	209.48	207.08	208.9	208.02	209.3	209.19	208.93	210.5
207.69	208.44	209.77	208.63	208.04	208.06	207.19	207.71	208.18	209.65	209.85	208.34	208.34	208.49	209.22	210.24	208.99	208.44	208.94	209.14	207.4	209.24	209.79	210.35	207.31	208.8	208.8	208.83	208.65	208.73	209.26	209.06	208.46	209.43	207.53	208.66	207.86	209.33	207.15	208.49	208.04	208.15	209.29	209.75	207.97	207.47	209.31	208.41	208.33	209.37
207.77	206.15	206.71	206.26	207.15	206.86	208.5	208.45	207.19	209.33	209.38	207.54	208.85	208.1	207.87	205.36	207.51	208.67	206.48	207.68	206.71	206.82	208.06	204.84	206.28	207.44	208.53	205.71	207.27	208.58	208.52	206.91	207.54	206.28	206.27	206.77	206.48	208.38	206.95	207.58	207.62	207.88	206.67	207.04	207.85	208.63	206.82	205.89	209.53	209.56
216.19	218.64	217.3	217.24	217.18	216.47	215.64	216.77	215.26	217.39	216.89	216.25	216.91	217.19	217.43	217.32	216.29	216.71	217.37	217	215.17	216.95	215.03	218.01	215.66	216.88	217.19	216.8	216.62	215.4	217.67	217.44	217.23	217.85	218.45	216.78	217.33	216.43	216.66	217.31	216.88	219.17	218.18	216.03	217.53	216.93	217.94	217.45	216.59	215.41
203.44	204.2	203.94	203.39	203.58	203.54	203.85	203.84	204.39	205.38	204.35	203.83	203.76	203.47	204	203.63	205.19	202.96	204.35	204.06	202.43	203.89	204.31	203.47	203	202.57	203.98	203.04	203.13	203.34	202.45	203.66	202.34	203.67	202.1	202.71	203.3	204.75	204.12	203.38	203.08	203.64	202.93	204.41	204.51	202.67	202.19	204.28	205.62	202.99
202.39	202.04	203.01	201.92	204.52	202.65	202.29	202.07	203.33	202.72	203.64	202.66	204.28	202.29	202.41	203.42	203.71	202.28	203.97	201.97	202.83	201.88	201.98	202.81	202.15	201.65	202.91	202.13	201.49	201.56	203.51	203.34	202.1	200.27	201.62	202.12	202.37	202.2	201.78	201.29	202.29	201.75	203.35	201.8	202	202.75	203.15	201.05	201.34	201.99
217.87	217.26	217.72	217.25	218.86	216.49	219.82	217.51	216.54	218.19	217.27	216.88	216.29	218.28	216.76	218.68	216.36	218.41	218.91	218.27	216.75	216.81	218.08	216.92	217.41	217.77	218.4	216.42	216.38	218.32	219.08	219.74	217.72	216.38	220.33	217.58	215.17	216.31	217.17	218.69	218.36	218.73	217.99	217.91	217.2	217.89	218.81	218.48	216.99	217.34
212.06	210.53	211.48	211.27	210.84	210.3	211.33	211.51	211.57	211.99	212.02	210.94	210.78	212.26	212.73	211.18	211.43	213.31	212.77	210.48	211.82	211.64	212.96	211.7	211.3	213.34	212.18	211.78	210.05	211.96	211.44	211.66	210.63	210.33	212.5	210.1	211.93	212.52	211.78	209.45	211.36	211.04	210.18	212.75	212.75	212.76	210.65	210.38	212.94	211.73
[truncated: 649 more rows]
[truncated: 150 more columns]
