# Supplementary material for: Genetic dissection of main and epistatic effects of QTL based on augmented triple test cross design
Source: PLoS One. 2017 Dec 14;12(12):e0189054. doi: 10.1371/journal.pone.0189054 (PMC5730204; doi:10.1371/journal.pone.0189054)
Supplement: S6 Supporting Information — (ZIP) [file pone.0189054.s006.zip › z1_1850_0.2_10.csv]

211.34	212.25	205.7	212.86	210.82	209.51	214.4	210.21	213.96	210.46	213.01	211.19	210.33	213.86	209.66	214.24	211.87	212.49	210.74	207.63	210.83	212.63	213.74	209.78	212.16	212.79	213.87	210.92	209.7	213.13	212.66	213.14	217.02	213.4	215.49	213.69	214.4	215.51	212.01	212.68	212.74	213.24	211.69	214.21	207.43	210.15	209	212.25	211.33	212.82
195.09	196.85	196.15	199.51	199.24	196.24	196.3	200.43	200.04	197.96	199.25	196.59	202.39	196.42	200.49	198.93	197.69	194.81	195.94	196.97	197.68	198.92	197.2	199.16	193.35	198.36	199.85	199.85	203.43	198.78	197.18	196.63	197.06	195.92	199.69	196.59	197.33	198.11	199	197.15	195.29	195.94	195.44	196.71	199.91	194.22	198.62	197.71	198.86	195.69
198.54	200.55	202.87	206.13	204.36	208.32	207.33	202.93	206.99	203.12	202.83	200.81	203.09	206.32	204.72	206.46	205.48	206.06	205.62	201.33	200.55	202.93	206.94	202.09	211.15	205.35	209.33	206.11	202.72	199.49	200.36	203.38	201.49	204.41	207.91	200.91	200.48	202.01	204.65	202.69	204.37	200.67	204.54	199.54	200.4	202.24	206.46	206.44	201.81	205.63
210.62	206.64	208.05	205.46	209.02	206.54	207.25	206.51	206.35	204.03	201.43	206.61	206.74	202.52	209.05	208.73	206.48	203	204.27	206.71	205.3	207.72	204.57	206.23	206.86	203.05	202.86	206.47	205.33	203.99	203.1	208.67	204.06	205.36	201.01	205.8	205.72	205.53	203.41	203.4	201.16	202.83	206.97	208.47	202.03	204.12	208.92	206.91	204.89	204.21
204.26	205.31	205.45	205.8	202.83	202.07	207.16	203.34	205.93	204.67	204.04	205.93	205.64	205.6	204.78	203.16	202.19	204.54	205.62	200.73	206.08	202.8	207.21	207.37	201.16	203.67	203.7	207.68	203.58	203.1	198.14	198.44	205.33	201.51	203.95	200.77	204.38	207.33	201.77	200.1	208.32	204.07	203.32	203.01	205.92	202.56	201.87	202.38	203.97	207.04
196.11	193.34	197.82	195.17	192.29	198.47	192.13	193.51	196.74	192.63	192.7	193.17	198.49	192.85	198.79	196.16	195.34	198.05	196.18	195.86	192.75	195.32	196.53	198.77	194.81	196.59	195.99	190.47	194.63	191.62	198.5	197.84	195.7	195.37	195.36	195.43	193.08	195.49	198.45	190.8	194.16	195.13	193.86	193.06	194.14	195.43	193.2	194.83	195.05	190.04
208.44	206.12	201.77	204.81	200.13	202.43	207.9	202.18	207.77	199.98	203.99	203.93	203.22	198.83	204.39	200.09	203.45	202.43	200.98	203.65	203.44	201.35	203.65	208.9	202.36	205.71	202.03	201.34	204.47	208.12	202.79	204.97	198.58	202.51	197.29	205.07	202.95	201.32	206.13	200.61	201.84	201.6	203.79	205.58	204.73	204.92	202.1	204.05	201.74	202.94
208.88	210.92	207.33	211.18	204.29	213.11	214.54	211.27	208.88	211.83	210.74	212.9	207.73	212.6	213.22	213.26	208.43	211.55	211.02	217.95	211.36	209.09	213.55	210.9	210.05	208.99	213.32	211.38	212.21	204.75	208.75	207.31	210.07	213.41	208.56	214.89	206.58	212.99	207.46	210.45	211.1	207.93	208.57	207.82	209.36	214.58	207.74	210.09	214.74	208.66
209.62	206.82	209.52	212.4	211.82	210.27	209.47	214.55	208.32	207.5	214.65	209.25	210.87	203.92	210.88	207.42	211.69	208.19	209.62	214.31	210.73	212.6	211.59	212.63	207.85	209.81	209.76	212.51	213.15	213.32	207.87	213.03	209.98	205.29	208.3	209.15	214.28	211.26	211.53	206.72	206.68	214.03	207.15	205.78	210.73	213.49	208.98	210.28	211.68	213.5
206.6	209.29	206.48	206.76	207.7	205.15	208.9	213.02	209.57	209.15	203.86	208.59	208.47	213.34	209.72	206.04	210.45	212.46	209.44	211.94	206.69	208.17	210.16	209.57	202.49	202.95	210.36	205.38	209.08	204.28	207.84	208.39	211.93	202.94	207.02	208	215.52	208.28	209.87	210.49	208.79	208.47	206.8	211.58	206.27	210.41	210.19	204.51	207.5	206.63
212.63	209.42	204.19	212.81	206.07	204.25	211.97	213.84	204.16	214.45	208.93	203.78	206	211.21	205.46	208.99	206.42	211.38	203.67	208.05	210.57	212.12	211.02	205.82	211.34	210.15	211.91	208.71	209.44	206.13	211.99	207.94	210.43	211.68	211.24	207.39	209.39	208.46	211.16	210.82	210.92	212.43	209.97	206.7	207.71	209.77	210.14	206.95	207.76	209.47
205.57	202.4	205.07	202.93	201.78	206.02	199.34	199.36	203.35	203.06	197.72	202.69	201.27	204.29	203.32	202.2	203.42	205.1	201.55	202.42	203.98	204.82	200.32	205.28	202.74	206.1	196.7	199.89	204.12	201.86	201.94	203.75	199.48	205.78	202.2	206.57	204.45	203.63	205.97	203.57	204.7	205.43	203.37	203.41	202.97	201.37	206.78	201.69	204.52	208.31
206.15	211.64	205.64	208.13	205.67	203.89	205.36	206.99	208.79	208.65	207.95	207.69	204.57	207.39	208.67	210.48	205.98	211.07	209.85	212	207.85	205.63	209.11	209.55	209.32	208.27	212.5	206.09	203.84	208.47	210	204.91	210.94	208.42	206.92	210.89	205.25	206.22	210.89	204.19	206.91	207.8	208.17	205.92	205.59	211.34	207.77	206.27	203.95	210.73
209.07	203.3	205.85	216.58	210.11	206.09	205.64	202.6	208.57	205.62	209.96	210.38	212.34	209.49	209.62	203.72	213.3	206.43	208.71	214.2	210.89	211.46	206.1	209.56	206.18	207.62	209.76	211.99	206.22	209.37	209.86	207.21	206.73	205.29	205.63	208.49	212.23	209.89	207.56	207.85	209.72	211.03	205.36	207.98	211.06	208.95	210.28	215.19	210.69	206.34
205.21	209.13	200.15	212.36	207.37	203.84	206.42	208.92	204.66	202.03	209.39	204.6	208.14	200.29	209.19	203.84	208.71	206.11	202.14	209.04	205.48	202.98	208.94	210.68	208.12	203.49	204.3	205.82	207.65	205.26	205.32	206.35	203.48	205.82	207.91	207.73	206.98	209.28	208.71	210.53	205.03	201.13	206.75	203.1	206.04	203.11	205.53	206.91	205.89	207.78
202.2	202.13	202.84	200.86	207.04	204.1	203.42	204.16	200.23	199.12	203.24	206.23	201.35	201.16	199.45	199.53	202.62	198.75	202.68	203.73	202.66	200.64	199.96	200.5	204.39	202.63	200.35	205.74	205.53	203.53	204.98	199.7	199.19	200.83	203.31	202.14	203.81	202.05	203.89	202.3	204.41	206.43	202.9	208.03	202.8	204.91	203.4	204.98	209.95	200.15
204.37	212.13	207.08	209.77	209.86	208.04	208.17	211.82	208.29	201.78	209.25	205.04	209.69	209.18	213.2	202.46	207.47	203.84	209.98	210.57	208.6	207.84	204.06	206.23	207.07	210.34	202.44	210.22	210.25	210.38	208.22	210.04	206.45	215.39	209.62	209.29	210.58	205.67	206.94	208.2	210.32	208.76	208.14	208.71	207.23	210.36	205.07	208.7	208.42	207.47
205.98	203.14	204.93	202.5	206.27	202.92	203.23	199.4	203.34	200.55	200.87	205.26	206.79	201.73	201	203.56	201.86	201.51	203.36	206.22	201.28	206.37	201.74	205.33	204.21	200.59	207.72	208.59	201.4	200.47	201.32	206.33	201.11	206.17	203.91	199.47	202.78	202.41	203.14	206.4	202.97	204.1	204.08	204.93	202.13	203.47	205.63	205.03	205.4	200.68
204.66	196.89	201.59	201.32	199.05	199.75	201.54	201.16	201.66	202.95	196.96	196.87	199.08	203.27	201.22	196.35	197.88	202.71	202.49	202.78	201.13	199.36	198.43	199.28	202.38	199.68	199.2	202.26	198.7	202.36	197.06	203.21	201.46	200.18	204.32	201.94	203.56	200.44	200.52	204.69	202.8	205.85	198.19	197.84	200.15	202.27	205.38	204.09	199	201.15
198.5	207.1	200.85	204.98	205.15	202.3	204.86	206.32	209.45	207.66	204.57	204.57	205.21	202.3	203.52	204.22	202.87	202.91	204.25	198.36	201.76	203.02	202.11	204.74	207.12	200.52	201.7	205.21	205	204.34	203.88	201.02	202.6	202.07	203.79	207.05	204.09	205.55	203.55	205.43	205.28	204.91	204.09	205.3	206.77	201.54	200.19	203.66	202.01	202.33
198.66	201.51	201.18	197.81	197.17	205.02	201.93	199.25	202.61	201.93	200.75	197.31	201.2	197.39	197.43	198.88	199.48	198.75	196.28	194.43	201.27	197.48	199.99	205.49	199.38	197.93	199.88	199.86	200.13	200.26	198.37	198.58	200.46	200.15	198.81	199.84	200.98	203.51	196.03	198.64	197.26	197.94	199.8	199.39	200.24	200.11	195.33	195.39	198.53	198.32
192.61	198.37	199.87	199.39	196.99	196.6	196.75	199.32	197.88	199.91	200.54	198.31	198.72	196.74	200.39	200.07	199.51	197.49	198.03	197.27	201.47	197.66	199.57	201.25	196.18	196.08	199.19	199.32	204.1	200.48	200.02	198.72	197.69	200.48	198.34	201.94	197.43	196.89	198.8	194.32	199.12	200.22	198.55	194.94	199.9	201.78	196.02	198.82	197.22	205.64
204.89	200.51	208.03	205.2	204.21	203.45	200.75	205.75	202.88	204.15	203.05	204.23	199.06	201.85	205.55	205.81	203.16	206.83	204.26	202.7	203.06	206.3	204.33	208.89	204.72	206.2	202.26	206.52	201.92	205.42	205.82	204.7	199.69	203.8	202.82	203.59	206.27	202.13	198.53	202.87	205.58	200.65	207.53	202.99	202.03	202.39	204.81	199.83	205.77	204.18
204.14	204.46	205.57	202.16	207.7	206.26	205.83	205.35	207.54	201.47	207.34	203.99	203.2	207.59	205.9	201.12	205.45	206.18	201.91	201.15	202.31	203.06	206.61	209.13	205.6	202.54	208.62	204.91	209.16	205.33	205.29	204.92	205.98	203.15	204.03	203.49	201.89	205.35	203.53	203.19	210.75	202.19	203.14	207.86	207.98	203.56	201.65	208.86	206.8	202.03
211.79	205.35	210.93	204.53	203.85	208.21	209.88	208.95	209.65	208.96	206.14	211.13	210.04	209.99	211.51	208.99	206.28	211.69	209.68	209.22	213.32	209.53	206.39	205.29	208.19	203.03	208.33	209.91	209.96	208.54	210.25	206.18	206.21	211.84	207.04	206.31	206.95	209.68	208.88	208.38	209.71	207.08	211.83	206.84	210.23	208.29	208.5	208.73	211.74	206.74
194.6	189.85	196.41	194.89	195.42	194.78	200.34	196.09	195.23	197.52	194.1	193.79	194.46	194.68	200.78	193.83	196.96	196.16	193.48	200.75	189.93	195.28	195.09	196	198.23	195.1	196.98	194.41	202.62	197.44	190.72	197.74	192.96	198.3	193.43	197.68	194.59	191	200.19	197.28	192.73	193.41	198.77	191.59	196.24	194.59	197.7	195.65	194.98	192.79
207.54	204.54	207.51	204.98	206.9	206.94	209.99	201.4	205.39	202.38	202.58	205.49	205.39	203.77	203.21	208.68	206.26	204.01	202.11	204.4	205.64	202.82	204.12	205.37	206.77	207.09	209.99	207.48	200.53	203.46	208.82	205.07	202.55	202.71	203.47	204.67	203.25	207.59	198.99	203.03	202.29	204.13	208.16	204.94	204.76	205.73	204.07	206.03	206.54	210.42
209.75	209.58	202.79	199.61	207.38	206.88	208.06	206.37	206.14	209.22	209.51	208.78	206.07	205.37	208.85	205.57	208.02	205.54	203.7	209.25	206.87	209.86	208.67	205.66	209.03	209.64	207.99	207.73	210.4	208.35	204.73	209.49	210.63	206.03	203.8	210.85	212.34	203.9	207.64	210.04	208.89	208.33	209.27	207.38	207.57	207.74	208.9	209.02	204.3	203.55
198.52	205.73	203.85	201.54	205.45	203.3	198.68	202.91	204.17	202.4	203.78	201	208.74	203.48	200.72	202.24	205.93	202.18	199.41	204.36	201.4	201.78	200.72	200.09	201.15	204.04	202.76	202	202.19	203.25	197.48	202.93	199.35	203.16	204.85	201.24	200.79	204.67	200.2	201.06	202.74	196.77	203.3	197.73	204.31	198.49	204.2	206.54	199.68	201.05
197.67	198.74	196.3	198.02	197.53	197.84	196.33	200.13	198.57	197.9	199.7	193.18	194.46	199.92	197.19	198.52	196.61	195.81	198.29	198.21	201.07	200.01	194.87	196.14	197.45	201.56	201.53	198.69	200.35	199.5	200.97	195.48	201.27	201.1	200.9	199.41	199.68	197.07	198.48	198.64	199.25	199.29	196.41	200.44	202.76	198.57	197.86	196.25	197.02	195.56
202.93	208.65	208.94	209.52	209.81	206.52	210.24	206.85	207.94	207.93	209.3	207.19	212.43	204.51	211.63	209.56	202.65	204.51	210.42	213.43	210.23	210.33	206.84	206.02	207.85	211.61	212.47	207.74	208.35	207.77	209.22	210.87	213.27	208.98	211.15	211.45	209.76	208.85	208.25	207.84	205.92	208.37	209.92	210.13	211.72	206.37	209.77	212.45	212.67	206.9
201.35	204	203.96	200.55	201.64	209.4	207.44	208.81	204.59	207.77	206.3	204.85	203.83	208.88	202.53	203.48	203.52	201.62	208.97	207.82	205.51	202.77	205.97	202.27	204.83	205.58	199.88	208.9	206.53	209.41	206.97	205.86	204.03	201.44	205.76	206.23	203.62	199.02	208.02	206.28	208.43	205.23	204.25	200.75	203.99	205.52	204.01	207.92	204.48	206.7
205.81	206.58	210.4	212.16	206.14	207	207.43	206.37	202.22	206.1	201.68	210.37	202.94	212.19	211.95	205.55	201.88	205.77	209.89	208.14	211.51	209.27	208.28	202.91	208.04	204.2	207.3	209.02	208.35	210.46	207.57	207.49	213.01	205.86	205.97	202.74	208.08	207.21	211.46	207.84	202.02	209.22	212.95	205.44	204.95	205.18	208.91	207.01	206.88	210.64
199.86	197.42	202.45	198.39	197.22	200.98	201.61	198.49	202.29	194.12	197.37	196.95	199.19	199.7	201.84	199.28	200.88	199.1	197.89	197.35	198.37	199.4	200.17	198.11	201.62	197.91	204.38	202.88	201.37	201.39	199.56	199.92	201.61	204.43	201.96	201.91	202.45	205.51	196.48	199.63	200.3	195.5	200.78	202.94	197.27	198.43	201.06	198.54	199.29	199.62
205.32	211.06	206.16	208.8	199.78	207.38	200.91	207.21	204.01	204.18	201.42	206.1	203.82	206.76	210.66	203.73	209.07	203.72	206.84	203.84	205.64	212.26	204.91	205.11	204.69	202.01	209.64	209.84	199.33	205.04	204.11	205.69	205.54	202.46	204.1	205.15	203.54	208.3	209.38	202.06	202.12	203.09	207.76	200.54	200.33	201.3	201.81	201.63	206.32	207.36
210.27	206.28	211.19	208.66	206.82	208.69	204.8	206.29	213.2	210.32	208.9	210.74	203.61	202.42	203.32	205.81	207.14	203.8	204.79	203.97	207.99	206.19	201.81	211.47	205.67	210.95	207.1	205.48	214.04	208.02	200.01	202.2	206.08	207.36	200.69	203.39	209.63	208.15	207.46	208.32	206.89	206.16	209.65	204.89	211.05	207.23	208.43	208.57	204.52	207.5
192.03	199.11	190.79	191.99	196.15	193.6	196.3	189.92	196.67	194.26	191.11	190.74	194.3	196.44	194.04	200.35	195.2	195.89	191.03	194.9	191.16	192.75	198.94	195.47	195.61	194.85	190.71	192.54	197.56	192.52	193.32	193.18	194.7	193.35	196.79	193.32	193.76	191.59	194.57	189.98	193.35	193.38	194.67	195.68	195.69	191.91	193.48	194.12	192.59	192.91
203.3	213.62	207.02	207.58	206.62	206.88	206.18	209.77	208.75	209.36	202.81	212.5	211.11	205.72	208.09	209.79	205.7	209.75	205.73	207.16	208.12	207.84	207.45	204.59	204.57	203.48	211.8	205.7	208.7	207.1	205.16	211.74	208.78	209.6	208.4	210.19	213.21	204.75	213.15	206.16	210.05	209.22	203.82	206.76	210.32	205.19	205.1	204.25	203.83	207.09
213.13	209.65	214.86	212.07	211.59	211.12	208.32	212.75	215.07	211.97	209.69	211.05	216.66	212.96	211.15	207.08	217.65	214.64	208.91	208.41	212.01	214.92	211.91	211.87	214.03	216.09	212.24	214.61	213.11	215.17	211.04	213	209.15	212.61	210.76	213.69	212.96	211.53	210.73	210.65	215.72	211.52	213.65	210.9	207.91	211.97	213.17	216.96	213.22	217.5
210.18	208.94	205.4	208.18	208.1	210.65	208.58	203.8	209.88	208.05	204.24	209.69	207.44	211.31	207.48	208.52	209.01	210.06	206.99	205.35	211.43	212.66	209.55	205.33	214.9	206.97	207.07	207.15	204.27	208.32	209.76	212.53	206.88	210.32	204.13	208.83	205.52	209.17	211.04	206	206.44	205.21	207.55	208.44	208.45	209.07	207.49	210.4	208.88	208.36
205.94	204.94	211.92	201.24	208.61	201.73	206.76	207.09	208.22	204.59	209.07	209.09	203.35	209.53	208.61	206.19	206.02	206.54	204.61	212.83	203.06	206.85	209.05	208.64	209.7	206.32	206.85	204.57	204.83	210.18	207.21	205.81	207.11	208.04	208.16	207.11	207.52	207.49	210.17	206.64	206.13	203.17	206.42	207.07	206.53	205.42	201.36	208.09	207.62	206.53
192.99	194.14	196.23	196.4	196.36	196.72	192.62	195.14	199.48	195.51	193.33	198.62	196.64	194.96	197.96	196.54	197.08	196.65	196.89	194.11	194.2	193.69	193.66	197.24	191.33	193.87	198.51	196.12	196.68	195.8	195.87	194.2	196.25	194.3	195.19	194.76	191.41	196.63	195.96	197	192.75	192.67	197.49	196.98	197.17	198.47	193.06	193.69	194.02	188.22
206.44	206.69	211.67	206.51	204.06	208.63	206.92	205.94	206.51	210.82	208.89	208.02	207.82	213.73	206.56	206.52	205.31	207.1	206.9	207.52	206.94	210.21	202.89	210.48	206.28	206.89	207.13	208.05	206.82	204.67	207.27	207.92	210.56	204.94	208.62	208.97	206.3	208.45	205.12	203.44	204.29	211.67	214.7	209.14	202.12	208.63	207.52	208.03	208.95	206.66
209.67	204.83	206.99	206.82	205.66	211.29	206.6	208.84	210.29	209.31	213.24	206.39	204.44	208.63	207.39	210.09	210.78	210.29	206.27	204.34	210.38	210.43	214.4	208.66	209.01	208.98	210.46	210.54	206.96	209.47	208.52	209.27	207.27	213.54	209.02	212.27	208.39	210.5	210.84	209.3	207.52	201.63	212.19	211.04	210	211.87	208.05	211.31	210.33	209.19
219.75	218.47	214.08	221.12	213.45	220.08	218.85	214.75	217.29	218.87	220.95	218.12	210.3	215.95	216.77	219.69	221.05	213.9	215.76	217.95	220.21	216.21	220.14	217.22	217.69	215.9	215.56	219.81	216.64	215.68	214.43	214.16	215.82	220.81	213.01	217.64	221.97	216.97	214.48	215.4	216.86	220.8	215.94	214.67	221.02	217.52	220.32	218.93	218.41	215.04
202.32	202.69	203.79	207.5	200.23	201.58	203.51	200.53	202.49	200.64	202.26	200.58	204.97	202.16	204.66	199.94	198.81	197.57	200.16	201.46	198.51	199.06	207.87	202.84	203.43	206.99	202.28	200.41	200.64	204.51	205.62	203.77	206.41	210.3	205.63	201.39	202.39	204.42	204.67	202.43	201.29	206.98	205.07	198.8	203.97	202.14	202.46	204.98	204.24	202.89
210.35	209.42	207.38	207.75	204.12	208.68	205.99	207.39	208.15	205.26	207.82	208.9	207.43	206.69	208.01	204.57	207.1	206.77	207.84	208.91	204.56	210.23	204.64	210.04	210.95	209.32	206.68	209.77	207.16	208.26	205.23	209.61	208.22	207.94	208.7	208.85	206.45	206.71	213.68	205.35	207.92	209.52	206.16	207.97	206.79	205.97	208.61	207.64	207.91	204.47
208.79	209.55	207.77	209.98	207.52	210.37	208.06	208.61	206.24	206.53	211.12	207.9	204.01	206.17	208.5	207.95	208.59	205.74	206.66	207.81	205.93	209.16	208.06	206.74	210.55	205.08	210.06	211.99	211.16	205.71	209.55	204.72	209.9	208.86	207.76	213.04	204.4	210.4	206.34	207.23	205.05	207.29	204.84	208.86	212.08	206.04	208.77	212.68	212.03	214.03
208.44	200.16	205.16	203.25	198.75	201.23	206.07	204.42	205.07	204.51	202.55	201.77	204.68	206.82	205.05	203.08	202.01	207.48	206.12	204.05	204.02	203.93	205.6	207.64	205.02	200.47	200.56	206.71	207.84	203.97	198.31	206.37	200.93	204.84	201.63	201.13	201.62	201.43	204.65	202.86	198.71	206.28	202.14	205.76	201.41	202.59	209.8	202.85	203.61	202.94
215.27	214.07	212.4	211.76	216.09	214.18	210.07	213.68	210.14	218.12	217.62	210.83	213.37	216.6	212.84	212.64	215.07	216.53	217.33	214.24	216.02	214.08	216.91	214.77	213.49	218.81	214.49	206.2	214.62	207.81	208.82	209.53	215	214.17	211.3	213.5	214.78	213.74	209.2	218.58	214.56	216.32	216.32	211.79	219.2	212.18	213.92	214.34	209.75	212.49
208.67	205.09	208.93	207.37	211.36	207.54	206.58	205.07	205.69	204.26	209.63	207.95	202.78	209.15	209.8	204.91	208.32	203.12	209.83	207.3	207.87	208.99	209.16	205.99	211.26	209.67	211.3	207.11	207.16	203.89	203.9	210.4	205.06	203.5	207.76	208.9	207	205.83	211.86	211.03	214.75	206.05	211.42	211.42	207.2	207.89	204.18	207.41	203.6	207.03
200.67	205.2	203.34	204.95	198.71	198.99	202.68	204.19	195.85	207.91	204.4	206.67	197.76	198.74	204.46	203.54	201.32	199.8	202.73	199.36	204.25	205.97	203.05	201.82	198.93	204.78	200.29	205.51	204.49	203.3	199.3	200.58	204.37	207.26	199.46	208.25	197.65	198.3	202.18	201.31	203.27	204.18	198.87	200.23	204.11	200.53	204.13	201.21	200.99	202.54
207.69	209.33	211.58	210.35	207.19	207.3	213.56	207.17	208.5	207.1	206.72	208.35	208.32	208.78	209.15	203.91	206.47	206.21	208.67	209.14	209.94	209.98	210.7	209.81	206.22	205.7	204.23	213.45	208.09	208.67	209.47	203.9	205.73	207.49	208.63	206.94	208.78	210.56	208.63	205.07	209.15	211.84	206.57	205.72	211.72	206.99	206.42	208.02	208.84	209.1
205.83	207.38	208.24	206.48	208.17	207.58	206.35	205.66	212.45	208.86	212.92	209.89	214.06	210.84	208.79	208.55	203.77	212.25	207.51	210.77	211.06	210.48	205.92	207.76	211.25	210.7	208.13	214.15	205.61	199.86	213.48	207.93	207.87	206.7	208.54	208.09	210.18	207.44	204.82	213.13	209.09	209.73	204.49	212.97	210.96	210.15	212.26	208.56	209.48	209.23
208.05	208.06	210.88	207.35	204.56	207.15	198.97	211.25	207.19	204.44	206.34	206.4	207.69	205.19	205.74	209.65	209.91	209.47	209.1	202.68	205.58	207.99	207.82	204.9	209.58	204.77	208.69	203.99	210.52	209.99	211.55	207.27	207.4	209.69	206.61	206.29	213.4	213.16	211.61	208.47	206.01	209.29	207.84	206.1	212.18	204.98	208.84	205.47	205.36	210.99
211.61	210.2	206.68	207.15	211.89	212.36	208.94	210.23	213.63	205.13	215.93	211.5	210.83	212.3	209.86	211.91	209.47	206.78	206.97	209.86	208.55	211.35	208.61	211.1	212.4	209.2	205.26	210.51	210.27	213.53	213.28	209.8	211.75	206.99	208.17	210.73	210.04	209.31	208.72	209.32	211.94	208.38	210.88	208.8	209.98	205.63	205.32	208.93	208.78	212.61
214.22	211.4	210.71	212.14	213.53	207.25	211.82	212.95	209.4	207.73	214.02	211.42	212.75	214.55	212.66	211.24	211.09	210.5	211.4	209	214.95	210.48	211.24	210.63	211.2	209.17	205.71	208.6	213.2	212.3	211.94	211.04	211.51	211.06	212.92	210.81	215.4	213.58	211.31	214.2	214.9	211.43	210.6	211.82	209.24	210.23	216.22	211.07	213.72	214.54
214.03	209.96	210.48	210.95	211.9	206.36	212.5	211.18	206.67	212.03	206.74	205.68	212.17	214.69	213.62	209.72	208.09	214.65	212.68	210.43	213.5	210.27	207.01	214.42	207.61	211.95	211.05	212.64	210.8	209.51	207.07	214.46	208.16	210.96	209.64	209.71	210.2	209.3	209.93	208.14	212.04	209.57	205.96	206.57	208.26	210.54	207.48	207.62	209.46	208.05
209.19	208.99	205.96	209.36	210.19	209.46	210.4	204.98	210.31	209.13	209.52	209.84	208.76	208.95	207.34	208.49	215.83	207.21	207.61	209.89	205.75	208.67	215.91	206.69	211.06	210.32	207.02	206.74	207.06	211.24	207.18	212.94	213.54	210.81	212.3	209.33	210.06	214.57	210.31	213.15	206.58	208.59	213.24	212.22	211.35	213.35	214.47	214.68	209.26	214.88
208.49	206.8	207.27	210.73	207.96	208	207.58	208.7	207.58	211.16	208.16	210.8	208.63	208.28	204.77	210.98	206.69	207.53	206.92	206.16	214.23	207.95	208.53	203.39	208.32	205.91	210.77	207.78	209.74	201.38	206.86	209.99	209.39	206.19	211.34	210.41	208.84	206.88	209.54	211.21	206.65	206.97	209.55	204.62	204.21	207.32	203.27	207.05	206.32	209.29
200.38	199.01	198.5	198.57	198.49	203.44	194.83	201.54	198.51	202.67	200.13	198.58	197.28	193.88	203.12	205.98	200.57	201.63	198.82	200.56	197.72	200.9	200.44	198.29	198.31	196.69	202.31	198.09	198.66	198.25	197.53	199.57	200.34	197.86	198.92	208.09	201.95	196.59	203.16	199.6	196.13	198.52	200.11	199.12	199.67	202.93	199.73	199.26	195.92	203.17
210.1	211.93	209.51	205.6	208.39	212.32	205.74	213.66	207.37	209.83	209.53	214.48	207.83	213.57	213.69	209.14	209.54	207.99	207.48	213.46	203.64	204.18	208.53	206.8	205.97	208.82	212.56	212.43	209.65	206.08	212.4	207.62	208.5	209.13	207.43	209.64	211.77	210.24	208.44	209.89	207.49	209.63	210.31	209.21	206.39	209.74	209.87	210.87	208.23	209.39
209.8	207.59	210.63	208.61	206.16	208.97	211.23	214.37	210.02	210.62	209.2	214.58	210.58	209.27	206.66	207.7	209.66	210.55	209.15	209.2	207.82	207.46	210.61	210.8	209.39	207.15	208.92	209.31	210.34	209.44	205.62	201.53	212.04	210.03	208.29	208.14	209.15	210.43	209.5	207.84	207.59	209.66	210.85	209.82	210.32	210.14	213.21	210.78	208.04	209.84
200.92	194.55	199.27	200.37	199.91	201.97	194.85	198.99	197.39	197.4	200.89	197.92	199.77	194.09	195.78	201.63	197.98	201.75	196.42	200.74	197.97	198.58	194.69	197.23	198.66	203.69	200.94	195.01	200.38	198.42	201.63	196.43	196.2	197.38	195.68	198.84	194.17	199.92	199.73	196.62	195.79	197.45	198.82	198.37	200.46	193.83	195.16	193.17	200.17	196.17
203.08	208.28	200.97	205.16	205.91	203.31	204.02	205.36	204.79	206.08	201.12	203.08	202.13	202.08	203.12	201.83	204.03	202.8	204.25	207.24	205.88	204.41	201.44	205.49	204.25	200.65	200.41	203.46	203.25	206.29	202.95	205.89	204.07	202.7	204.64	204.68	203.84	206.27	206.71	204.26	206.28	203.02	205.27	208.18	202.19	203.51	205.42	209.24	206.85	207.36
219.49	218.82	215.41	220.92	218.81	209.82	212.67	217.61	220.94	219.3	216.22	219.18	218.68	219.8	213.72	215.86	220.46	216.84	218.28	220.34	221.31	219.15	216.97	215.42	219.6	217.93	217.2	217.94	215.58	218.39	216.51	225.41	218.9	220.16	217.44	215.99	215.08	213.5	212.71	219.04	215.96	216.41	213.71	218.65	219.94	215.93	222.16	215.86	214.14	218.49
214.06	212.94	212.87	211.13	211.91	209.23	212.23	208.65	210.94	211.96	211.83	206.99	210.87	205.53	208.29	211.07	214.49	213.61	214.18	207.53	212.64	214.12	208.91	211.78	211.85	210.3	210.2	210.54	210.04	212.29	218.31	214.04	206.77	211.87	210.62	212.14	207.99	217.86	209.45	208.09	210.07	206.28	215.98	211.74	207	209.22	213.5	210.41	209.93	211.97
203.39	206.73	211.4	205.2	209.07	209.05	210.34	206.25	208.02	210.18	203.2	206.2	205.74	206.43	204.72	208.3	204.46	204.34	209	206.2	206.61	207.21	206.17	205.42	206.91	208.13	206.91	208.31	212.78	208.52	206.93	202.76	207.61	207.79	206.19	204.14	204.42	205.06	208.4	211.5	210.83	206.77	203.16	209.77	208.04	208.4	211.77	205.8	210.91	207.57
206.39	206.19	210.4	207.77	208.34	209.34	206.3	207.62	211.6	210.55	209.81	205.24	204.41	209.32	205.46	210.66	206.4	206.77	207.15	211.9	209.41	209.37	208.28	209.43	212.94	205.57	211.14	207.73	211.17	210.82	209.72	212.79	210.85	209.08	206.93	207.98	206.86	205.13	205.9	210.71	208.47	210.58	208.06	208.45	206.23	207.29	210.97	206.49	209.41	210.2
218.81	218.33	217.68	212.48	216.43	219.53	213.9	216.44	215.88	217.63	219.41	221.67	219.52	216.32	220.1	219.13	216.56	217.54	219.88	216.96	213.83	218.85	217.72	213.5	218.21	217.65	218.2	215.75	222.46	216.47	218.22	222.41	218.32	219.02	217.34	215.85	214.15	216.12	216.53	216.25	214.42	215.57	220.57	219.86	215.83	215.29	219.06	215.25	220.92	218.43
205.94	209.83	210.69	208.36	212.47	210.59	209.36	207.02	210.2	209.26	210.26	205.55	207.88	208.39	205.74	204.55	208.17	208.98	207.45	210.53	207.47	208.3	207.36	210.27	208.24	205.06	204.83	209.55	211.79	212.04	209.44	206.6	211.22	207.26	206.88	207.24	208.81	206.77	210.19	209.78	210.62	204.91	207.69	210.03	206.19	209.55	205.25	209.6	210.05	208.08
207.33	205.71	198.34	203.5	204.71	200.7	203.37	198.97	200.59	203.29	202.9	201.48	200.29	204.15	201.27	204.64	201.46	207.17	203.7	202.87	207.68	198.89	201.52	201.49	202.6	206.76	203.94	205.5	205.07	204.57	203.14	202.18	201.66	196.33	202.3	201.69	200.8	207.45	200.67	198.45	205.73	202.29	199.05	201.99	201.47	203.65	197.07	201.1	200.11	203.5
201.08	195.37	198.64	196.12	199.92	204.48	194.62	198.4	200.94	202.29	200.77	199.78	201.24	202.07	197.97	200.4	195.39	200.53	198.34	204.09	200.78	200.14	199.1	196.3	201.88	200.31	202.36	195.05	206.15	200.15	204.01	203.87	198.35	204.16	198.07	198.95	202.54	197.03	200.05	202.47	199.59	204.1	205.82	203.66	199.85	201.31	201.11	205.13	197.49	204.04
213.15	211.14	214.65	214.29	211.31	211.31	204.98	208.74	210.39	209.63	213.69	214.09	212.6	209.04	210.43	212.6	208.5	209.69	209.83	215.93	207.76	207.27	214.97	210.85	209.71	207.69	211.16	212.45	210.64	210.16	215	212.64	213.47	206.37	206.31	211.26	213.29	210.83	207.69	212.78	211.71	212.5	212.04	210.69	214.18	209.83	213.28	212.95	211.87	215.7
201.35	206.1	204.55	203.38	201.82	203.9	201.1	200.93	206.37	199.41	201.83	205.6	203.27	202.35	207.22	200.91	207.76	205.57	205.43	205.23	208.16	202	206.68	203.93	205.93	201.59	200.93	204.35	204.22	203.58	203.51	201.66	203.64	209.19	203.47	203.18	200.96	199.55	204.37	204.14	203.62	209.09	205.69	206.91	205.37	205.12	205.67	206.07	203.63	206.75
196.13	198.07	198.55	199.75	202.88	199.01	199.5	197.47	198.94	198.91	201.96	201.64	201.13	200.75	198.56	196.56	197.08	196.23	200.14	198	198.64	198.37	198.17	202.51	197.54	202.8	196.25	200.75	201.31	197.12	198.88	199.05	200.3	194.91	202.01	196	197.06	195.71	200.13	195.24	197.07	199.58	197.54	199.12	194.86	197.65	200.63	198.6	199.11	203.71
208.05	203.98	204.64	208.37	205.41	206.91	207.4	211.87	204.55	211.27	209.73	205.09	210.3	208.11	206.1	211.18	205.42	206.6	210.02	207.7	212.3	206.15	204.82	205.8	205.54	206.18	208.26	207.67	205.78	204.38	209.89	210.25	204.78	209.68	208.95	206.91	206.74	209.49	206.91	204.91	208.71	208.29	201.76	207.51	204.39	208.33	209.34	205.13	208.48	206.86
212.22	209.76	207.95	209.2	211.84	206.67	207.5	212.74	204.16	207.8	208.91	207.27	209.23	211.11	209.69	214.52	205.34	214.56	208.64	212.4	206.36	213.57	209.61	212.05	208.05	208.21	208.09	206.75	207.77	209.29	204	211.11	210.5	211.32	207.41	207.64	207.91	212.65	209.14	203.1	210.81	213.39	213	207.43	209.75	206.36	212	213.65	214.8	204.89
208.13	213.65	209.22	211.05	211.39	209.27	209.64	214.29	209.96	215.36	208.5	208.48	211.66	209.67	210.81	210.41	211.93	206.12	209.5	207.25	210.27	206.62	208.8	209.31	211.34	207.37	208.57	205.48	204.87	205.04	209.41	212.23	211.95	208.37	209.42	207.87	210.66	206.29	207.39	210	213.68	208.85	209.35	206.93	210.5	209.46	211.06	207.03	213.03	209.71
201.01	202.71	206.03	203.95	206.47	204.96	204.61	207.05	203.72	206.15	205.62	203.67	202.98	199.92	201.29	202.33	202.87	206.47	203.77	198.27	199.38	200.84	204.12	204.87	202.35	206.74	201.02	203.71	204.04	204.03	202.49	203.68	203.33	203.14	204.86	204.58	201.17	202.06	204.78	203.55	205.64	207.6	204.68	198.39	206.63	208.06	202.14	201.75	200.15	208.71
198.16	201.13	202.44	198.48	202.11	203.52	204.25	202.13	200.64	196.41	197.89	202.72	198.54	202	200.43	204.14	200.67	203.4	201.35	203.46	198.52	195.18	197.96	202.32	199.26	196.45	200.49	202.35	198.33	202.81	198.92	201.35	200.84	200.27	197.53	199.23	202.91	196.39	196.62	200.62	201.64	198.72	202.23	197.72	202.95	201.56	198.17	202.29	199.6	197.05
207.14	210.75	207.92	205.32	214.64	204.25	206.86	205.76	207.56	206.02	204.58	206.86	211.53	205.37	206.39	205.16	207.33	207.44	209.2	209	207.24	200.86	210.21	207.51	207.25	204.04	207.73	206.79	207.82	208.82	210.01	203.65	209.82	207.08	203.5	207.85	207.93	206.07	206.34	207.91	212.88	207.98	210.07	211.26	211.12	205.51	209.04	206.8	207.16	204.38
206.87	207.26	207.91	203.23	205.13	205.41	201.25	207.22	207.32	204.37	203.38	209.1	207.09	206.92	205.63	206.02	198.4	202.68	207.22	210.07	205.63	205.33	206.04	209.26	204.66	204.6	205.46	207.01	205.51	209.1	203	207	206.76	206.62	206.1	203.92	202.74	206.87	205.48	207.03	209.52	201.48	202.05	205.5	202.22	205.52	206.83	204.94	203.93	203.46
203.86	203.29	203.52	201.83	202.27	204.45	205.72	204.48	202.61	200.5	203.99	207.38	197.84	204.51	203.02	201.62	202.73	200.45	202.52	201.93	201.17	202.62	204.85	203.13	198.88	203.64	201.45	199.22	204.24	200.05	198.46	200.35	205.63	202.64	202.33	200.01	206.46	203.61	202.47	202.02	205.84	200.46	200.13	201.82	200.96	202.62	204.67	202.78	198.42	202.53
205.54	214.55	209.59	209.98	207.16	211.1	209.81	206.97	204.53	210.93	207.15	212.07	206.96	207.61	209.33	210.61	210.2	206.84	209.13	208.77	209.07	207.36	211.84	208.81	206.62	207.45	203.12	213.68	207.71	209.42	210.78	213.12	207.91	209.29	208.46	206.93	209.14	208.78	206.84	211.52	208.55	208.87	206.35	207.96	211.71	206.67	207.94	205.16	206.82	210.68
207.27	211.66	211.04	210.34	208.5	206.82	205.48	207.78	209.61	212.62	211.81	203.82	208.06	210.82	211.5	210.94	205.78	211.2	207.66	205.37	210.84	206.27	207.69	203.56	209.46	208.63	210.12	210.32	204.05	208.38	208.6	207.59	205.64	210.26	206.7	211.29	207.5	208.65	208.32	211.55	209.13	210.33	207.49	206.42	204.41	207.43	211.13	210.21	210.31	208.39
203.76	209.23	212.52	208.18	207.43	207.22	210.83	207.83	207.55	208.73	210.41	206.67	214.07	203.28	204.93	209.76	208.29	209.74	205.18	208.21	213.22	210.38	209.75	206.41	207.1	213.65	209.7	208.66	209.89	210.3	210.4	207.98	211.65	206.96	209.94	205.66	211.28	208.62	206.87	211.02	208.91	210.97	206.77	208.37	206.05	208.1	208.23	206.42	209.31	210.95
201.92	204.53	202.69	200.6	206.14	203.13	201.78	200.71	203.62	208.91	207.09	202.33	198.16	201.37	199.92	202.64	201.38	199.64	207.11	198.01	202.7	203.78	201.27	208.27	202.34	201.78	202.8	205.33	202.15	200.77	205.92	200.45	203.64	202.54	202.47	197.4	206.91	204.96	204.17	205.4	204.81	200.76	207.18	203.32	198.07	202.77	206.15	199.71	201.91	200.95
198.06	202.09	199.44	197.42	199.05	201.79	202.45	200.42	200.05	200.63	199.01	202.25	198.22	198.02	193.51	204.99	196.23	198.27	198.36	201.94	195.18	200.2	197.34	204.84	200.46	199.15	198.3	197.46	199.05	199.09	199.55	200.49	197.56	195.81	198.04	205.64	200.66	198.76	198.87	197.51	198.82	199.75	198.31	199.47	203.79	201.01	200.64	197.72	201.07	200.47
199.08	203.8	204.25	202.99	202.75	199.86	197.85	204.42	202.13	205.18	201.93	198	201.58	202.56	203.25	199.89	201.29	204.91	202.69	201.96	201.92	204.56	204.13	204.83	202.33	200.33	200.2	204.35	203.69	204.38	204.01	204.5	204.38	203.34	199.7	206.01	203.2	199.42	201.67	202.77	202.26	204.93	201.83	196.8	201.64	203.54	201.22	205.98	202.98	201.29
205.55	204.3	209.48	204.81	209	207.49	212.98	209.57	206.09	213.91	211.23	210.23	210.32	210.24	210.38	209.42	205.98	206.47	206.52	206.36	208.27	208.6	210.57	206.93	202.87	203.18	206.71	210.12	207.64	206.89	205.99	209.2	210.91	206.21	208.39	211.44	202.14	207.75	207	208.06	208.65	210.79	211.49	206.58	206.07	211.87	208.4	208.15	206.53	209.13
210.7	211.76	214.01	215	210.46	210.37	214.44	213.54	214.17	215.32	210.68	215.58	214.44	211.2	211.95	210.2	212.78	213.59	212.42	211.74	210.27	212.91	214.83	214.74	214.64	211.69	215.84	214.03	213.67	210.7	214.18	210.41	210.35	213.25	210.74	212.22	211.97	208.63	208.14	213.4	211.86	215.32	207.88	211.76	215.44	207.82	212.72	212.81	214.15	213.86
207.96	201.81	203.97	205.65	198.26	207.08	208.06	202.94	207.5	206.24	202.4	205.23	204.65	206.6	202.96	204.8	207.24	205.58	205.08	210.21	206.87	200.79	205.57	202.31	202.76	201.5	209.12	208.47	208.26	207.61	204.6	205.11	203.44	207.2	204.22	206.44	205.34	206.78	202.66	207.4	203.98	206.03	200.34	207.65	206.24	199.92	208.17	200.52	203.88	202.81
201.5	209.37	201.93	206.48	210.02	209.48	206.92	207.79	210.55	202.67	205.29	206.37	206.91	206.94	206.04	206.03	207.94	205.54	202.17	206.79	205.04	207.79	207.27	204.56	203.63	207.27	208.21	208.47	201.94	203.92	202.96	204.29	205.76	202.36	203.49	206.51	210.73	208.78	202.76	208.96	207.58	208.81	209.93	207.62	209.24	207.19	203.85	207.4	206.34	206.42
195.26	196.34	200.78	202.11	200.87	198.88	199.35	199.95	200.56	196.2	202.72	198.65	200.48	200.23	196.46	198.77	201.64	203.94	199.84	202.16	194.66	200.32	198.33	199.69	195.44	197.15	199	201.26	202.23	203.74	203.86	199.06	201.12	196.18	205.33	198.61	201.25	199.5	203.78	200.45	200.6	195.88	205.83	200.63	195.68	199.4	199.09	200.41	204.9	200.87
209.82	209.96	211.83	209.62	204.31	208.93	209.57	206.19	211.68	208.82	208.35	209.11	208.47	210.8	204.45	208.46	206.1	212.92	207.86	208.79	206.51	206.24	208.86	208.27	211.25	208.83	207.3	207.55	209.93	209.88	205.89	208.95	209.99	208.55	207.91	207.38	206.22	211.66	205.42	209.22	210.11	209.65	208.2	208.89	209.83	210.99	210.76	206.68	207.98	208.1
205.73	206.21	210.22	205.64	205	200.86	205.31	209.36	206.75	204.46	207.79	205.97	205.42	203.93	204.11	206.44	205.22	206.45	202.31	209.79	203.59	206.92	205.14	209.14	206.7	207.43	209.31	206.83	205.4	209.63	204.83	203.18	206.83	203.43	207.98	210.23	209.55	205.01	207.36	202.64	205.79	205.85	205.13	208.35	204.54	205.25	205.49	206.14	210.6	206.05
201.85	202.95	203.6	202.62	205.73	200.88	208.96	204.26	204.79	204.67	204.02	204.67	204.33	199.39	202.06	196.93	205.81	206.78	202.55	205.77	201.68	203.61	206.69	199.54	204.29	204.11	200.98	205.67	197.73	202.65	198	203.17	201.11	199.36	201.21	204.29	202.12	206.48	201.15	200.19	204.38	203.75	201.48	205.82	203.03	203.31	202.58	205.11	200.37	204.1
208.07	211.28	209.67	205.07	212.52	208.08	206.56	207.76	205.04	210.7	210.28	209.81	212.24	206.27	208.74	206.02	209.91	209.39	207	209.24	211.15	207.4	210.92	208.62	207	208.15	207.51	208.25	207.85	205.72	210.77	210.26	210.71	211.68	206.38	209.72	210.89	206.15	208.37	210.35	210.95	211.93	212.16	205.64	205.75	209.93	204.55	209.06	207.34	208.21
207.28	210.48	204.39	211.11	208.11	208.38	209.44	208.01	205.39	209.3	204.81	208.71	206.59	208.65	212.08	203.95	210.67	207.04	207.55	204.53	211.74	209.7	210.25	208.44	207.71	205.7	209.51	209.9	209.53	205.64	205.22	206.32	204.34	205.5	211.6	212.51	208.06	204.25	206.94	209.92	208.53	206.69	210.71	207.21	211.56	210.6	202.23	208.86	208.79	212.44
202.3	199.71	205.19	203.44	206.47	206.57	203.23	202.46	201.66	201.95	208.32	204.37	207.55	203.79	203.12	208.25	206.41	205.69	204.55	208.15	210.04	199.82	207.02	198.97	204.93	207.92	208.66	203.42	206.4	205.73	208.28	203.78	207.5	202.62	203.92	210.46	198.3	203.24	205.29	207.04	209.82	207.27	199.77	202.5	204.04	205.31	205.95	203.49	202.83	201.38
201.17	200.08	204	202.44	202.02	202.8	203.68	204.01	202.27	208.86	201.01	203.17	203.02	200.34	205.53	204.06	202.65	201.35	201.88	198.79	204.3	204.12	204.53	202.39	203.84	204.49	206.39	199.67	203.89	203.95	203.22	204.39	207.25	203.48	203.9	202.89	206.67	201.11	204.88	197.49	202.43	206.95	201.48	198.39	202.88	203.77	201.47	206.37	202.63	201.25
201.92	200.53	197.18	199.22	200.77	202.15	202.49	200.08	198.4	201.03	201.32	198.24	202.69	202.15	201.74	199.49	199.6	197.28	195.62	200.81	199.09	199.11	195.59	198.23	195.47	199.46	205.83	197.23	198.34	203.02	198.91	198.87	201.86	205.24	201.26	199.79	199.83	200.6	201.09	200.41	198.86	197.32	201.24	205.96	198.44	200.58	199.27	201.18	198.63	197.95
216.16	219.23	217	215.23	219.62	222.4	215.39	218.29	217.65	217.31	218.69	217.43	215.23	220.02	215.41	215.42	218.18	216.15	222.49	213.18	212.68	215.52	216.74	216.84	215.54	220.4	214.5	218.92	217.07	214.54	216.41	216.21	218.3	217.18	220.59	213.86	214.57	216.03	215.4	217.51	216.21	216.91	217.33	216.64	217.02	218.81	216.42	215.77	220.42	221.71
210.18	210.69	208.26	208.65	207.88	210.85	207.31	207.62	208.49	205.3	210.62	208.33	212.02	213.77	208.12	208.13	213.6	210.11	210.38	212.64	208.22	210.61	206.26	207.52	210.77	213.17	210.04	207.22	206.1	204.42	209.1	211.77	206.76	206.9	208.67	209.52	212.45	211.16	206.91	208.97	211.73	212.26	209.48	208.84	207.76	209.14	211.92	209.59	208.24	210.6
209.74	210.56	208.5	205.59	207.22	209.5	213.75	207.75	203.5	208.44	208.31	208.9	207.85	205.57	207.66	209.72	206.57	206.21	205.68	208.74	210.59	208.45	205.85	207.58	206.03	212.57	207.7	211.91	212.05	209.4	211.56	205.93	212.01	205.06	210.25	208.74	212.1	210.34	211.23	210.96	204.82	205.04	203.18	208.29	205.98	211.47	207.24	210.97	206.25	208.29
195.34	202.78	202.28	201.63	202.14	199.4	202.57	202.56	196.83	197.56	201.19	202.11	198.95	198.87	198.5	199.23	197.72	201.92	197.77	195.28	203.06	199.12	197.27	199.25	197.93	203.23	198.87	200.49	203.69	199.55	198.1	200.53	196.86	197.52	198.89	199.17	199.68	201.79	199.96	193.82	203.99	199.41	200.85	194.47	198.84	199.22	201.79	195.14	199.11	198.27
207.79	208.53	204.55	207.24	205.92	211.39	209.77	210.64	212.24	207.93	208.9	207.53	208.41	207.83	211.33	209.25	204.38	206.69	210.36	205.8	212.7	207.3	210	206.01	213.12	207.8	210.6	205.85	213.3	204.87	212.77	207.41	208.09	207.3	211.98	204.29	210.9	209.51	210	206.5	211.76	205.81	207.3	206.9	211.23	209.04	210.73	213.86	210.15	212.19
191.05	193.04	194.2	196.44	195.63	194.41	194.24	192.75	194.51	197.14	193.3	193.34	197.83	193.86	197.53	198.07	199.01	195.06	197.3	195.08	189.12	193.86	196.06	192.35	195.63	192.83	199.53	195.68	193.78	192.21	195.1	193.42	193.8	197.89	196.63	196.41	193.13	194.99	193.23	196.81	196.68	193.94	192.09	191.71	194.87	195.46	196.53	196.77	200.04	196.62
204.29	200.31	199.35	201.88	203.97	198.97	202.24	199.98	199.67	204.35	201.68	197.71	204.19	197.96	202.42	202.28	203	199.29	201.42	200.4	195.87	207.35	198.84	200.98	202.28	202.87	200.69	203.16	197.52	201.67	202.31	201.36	204.44	203.75	201.93	198.59	204.8	202.69	206.1	196.76	199.18	199.82	199.94	202.49	203.19	202.05	198.42	203.53	198.84	202.95
206.2	198.91	205.85	201.02	197.92	202.58	195.68	199.36	195.27	201.41	200.16	199.78	196.62	201.97	198.37	200.44	204.08	203.49	198.78	201.39	198.72	196.67	199.76	202.73	199.75	200.03	200.24	197.43	198.95	193.47	199.18	193.32	200.04	197.26	199.27	197.11	201.8	203.78	200.98	201.48	199.31	196.88	195.69	200.48	195.66	197.82	200.68	197.38	198.33	203.35
210.87	208.32	209.7	207.53	207.5	207.93	207.98	212.67	206.34	206.94	212.96	206.28	208.88	209.33	209.2	211.08	209.77	208.82	207.56	206.85	210.72	209.35	206.73	206.12	207.21	206.28	210.29	213	208.86	201.87	211.08	208.19	207.01	210.27	206.6	209.21	208.99	207	211.15	209.41	205.6	211.32	212.91	212.22	210.3	211.32	206.52	211.28	209.26	206.08
203.16	204.08	203.12	201.24	204.24	203.37	202.05	200.87	207.29	210.97	206.85	200.2	204.13	206.28	201.86	199.21	202.88	198.84	206.35	206.27	209.91	207.01	203.14	204.68	200.59	206.7	206.98	200.79	203.98	198.45	206.61	203.05	204.43	202.32	206.39	203.45	203.35	201.85	203.02	207.47	206.02	206.34	201.53	207.96	206.95	202.29	202.35	201.98	201.87	204.5
207.81	205.85	209.09	207.99	206.45	207.81	211.48	210.04	211.53	207.58	205.89	211.86	208.88	210.74	209.56	209.9	209.55	209.08	205.72	208.3	209.37	211.03	212.7	210.37	207.57	209.66	213.28	210.5	205.42	210.33	207.36	207.81	207.14	209.16	210.66	207.48	210.41	206.24	210.41	206.92	209.52	211.15	208.22	206.37	208.67	207.7	212.87	212.47	204.5	207.53
203.39	204.91	210.85	206.41	209.22	206.97	206.77	207.73	209.6	204.79	212.35	209.84	207.48	211.12	212.7	210.73	207.83	207.19	210.32	207.22	210.69	208.34	213.4	208.31	210.58	208.48	207.47	209.02	209.76	207.38	208.03	208.95	213.75	212.08	208.57	207.01	208.63	209.27	207.11	205.42	210.96	209.72	208.92	203.59	209.59	207.31	210.63	208.1	208.65	209.62
208.14	208.76	205.53	205.46	205.91	205.49	204.98	208.1	206.63	208.03	208.09	205.33	206.19	209.77	208.32	203.66	205.8	206.01	207.26	205.01	204.91	210.94	210.52	207.24	203.23	208.71	205.49	206.21	204.97	208.67	211.06	208.82	208.31	211.72	204.07	203.61	204.27	205.48	206.03	212.84	205.13	207.86	208.84	208.03	207.7	206.34	200.62	207.06	206.03	203.75
209.36	210.89	211.4	208.83	212.26	211.86	211.73	213.67	210.68	207.29	210.73	206.24	210.12	210.3	210.01	208.6	208.96	209.51	212.61	211.25	215.16	209.17	216.22	207.32	209.76	214.9	215.8	214.31	211.17	212.36	212	211.91	215.78	209.84	210.89	207.86	211.22	211.15	216.59	213.74	216.14	209.72	211.71	208.9	209.4	214.91	209.55	216.04	210.51	209.51
200.46	200.74	199.57	197.15	200.38	200.74	201.06	204.14	200.98	202.67	200.89	200.31	195.89	199.15	198.44	202.9	201.3	201.09	197.56	203.9	201.88	201.09	200.94	201.15	203.42	200.79	202.23	204.29	198.21	198.74	202.52	202.94	202	197.1	195.87	203.86	199.02	201.69	201.26	204.33	204.31	203.58	201.7	201.55	201.09	203.33	205.44	205.56	199.36	202.95
207.63	206.52	204.73	206.71	199.4	204.98	204.75	205.46	201.76	207.07	203.94	205.44	210.54	205.91	201.81	206.22	204.31	205.75	206.06	204.34	203.93	205.82	206.72	203.51	204.7	205.84	204.41	203.59	203.33	201.99	199.55	206.14	206.91	204.33	203.47	205.88	205.52	201.52	206.03	203.48	204.58	208.5	207.75	206.1	205.57	204.14	205.27	202.02	206.08	199.08
211.59	204.56	211.68	209.23	208.34	209.77	206.01	212.22	208.57	210.74	212.07	208.05	206.12	210.27	209	208.01	208.47	212.02	210.47	207.29	213.49	206.41	208.74	207.6	205.92	207.94	210.55	208.72	207.13	210.6	209.4	204.35	209.87	205.7	206.66	203.5	208.56	208.82	204.62	212.48	210.52	208.35	209.98	209.53	208.54	209.8	208.66	212.83	209.84	210.33
208.06	206.89	209.7	207.43	205.4	209.61	209.64	205.85	205.68	209.76	211.78	208.19	209.26	205.67	208.62	208.31	209.98	208.08	204.18	208.83	204.96	207.55	209.95	210.15	207.19	211.34	212.13	208.09	206.51	208.23	204.41	208.36	207.28	205.87	208.97	207.94	207.26	208.9	212.79	209.82	207.68	210.69	211.41	205.34	211.85	207.35	210.02	206.2	204.95	211.15
200.46	200.48	201.29	199.37	200.18	197.02	200.38	198.97	200.85	198.89	201.13	200.3	197.36	202.92	204.56	198.13	201.84	199.76	202.07	200.59	203.65	198.38	201.53	199.27	198.88	200.8	197.35	201.3	198.05	202.91	201.64	203.62	196.62	197.57	202.14	202.82	201.36	198.42	204.91	203.22	201.84	203.94	198.03	201.02	201.69	202.73	205.38	202.92	198.25	199.08
207.82	202.24	200.4	206.59	204.84	205.65	206.13	204.51	202.04	201.37	201.95	203.01	204.33	205.77	204.38	207.52	203.18	203.97	200.99	199.21	202.18	197.78	205.62	201.9	199.91	204.15	204.74	201.91	202.85	205.14	205.97	201.2	205.22	201.2	201.41	203.99	199.83	199.83	198.88	201.75	204.8	201.58	203.96	200.68	205.52	197.94	205.78	200.42	202.19	200.46
200.8	207.12	203.63	201.71	205.67	204.07	204.29	204.94	207.38	203.37	202.77	203.18	202.26	202.72	202.95	204.31	201.18	205.35	204.28	207.74	203.92	204.69	200.32	207.12	199.04	205.02	202.15	200.36	198.93	206.27	203.6	208.18	206.82	204.87	202.05	202.72	202.31	199.33	202.87	204.78	205.5	205.24	202.41	201.78	202.32	202.5	204.32	206.01	203.88	204.31
196.38	200.34	198.78	200.73	200.33	195.94	197.75	197.22	198.23	194.02	199.05	194.99	198.76	199.73	198.22	201.9	198.09	200	196.33	197.53	199.45	197.4	195.05	198.64	197.21	197.31	195.99	196.49	198.98	200.47	192.76	197.78	199.19	197.3	195.83	199.41	192.94	196.49	199.71	196.74	194.56	197.27	199.25	198.93	199.26	198.42	198.93	193.75	197.32	196.42
209.1	208.06	208.14	206.66	209.7	210.51	213.91	206.84	207.57	209.18	210.9	211.53	211.86	203.64	213.01	213.55	211.63	210.74	208.55	209.05	210	211.58	209.82	215.05	211.27	207.96	207.84	210.28	205.93	212.58	212.65	208.09	207.69	205.87	210.46	206.2	211.2	208.85	202.31	208.66	212.98	209.68	211.6	212.53	207.49	209.1	210.22	212.67	204.71	212.47
200.53	200.1	200.3	202.72	198.7	198.53	197.71	201.79	199.75	200.18	202.29	199.03	204.03	204.28	198.96	202.34	200.39	197.81	202.67	200.16	202.27	205.03	200.85	200.8	197.61	203.45	197.32	197.44	199.52	196.65	204.1	202.12	199.68	200.62	200.79	202.64	205.74	197.06	202.72	204.01	201.49	199.2	202.21	201.48	203.54	201.96	199.41	199.49	200.98	207.4
208.05	207.29	206	203.92	210.12	207.72	204.1	210.24	209.11	213.62	213.91	209.57	207.25	208.18	205.89	206.31	207.6	201.73	210.12	211.25	207	209.8	204.31	208.54	210.01	204.66	210.18	206.9	205.47	207.41	212.9	210.06	212.29	212.21	207.96	205.37	206.02	208.89	206.76	211.77	211.7	209.09	212.17	208.26	206.89	206.74	209.8	206.2	208.29	212.14
201.43	204.04	201.56	202	205.65	204.3	201.49	199.74	205.48	204.38	202.29	203.98	202.59	205.45	198.57	202	203.56	205.65	200.84	203.73	201.1	209.22	204.02	205.5	203.62	205.64	208.53	203.94	200.22	204.4	203.38	199.23	204.49	200.98	204.41	203.03	205.19	202.81	208.35	203.47	201.42	201.09	204.05	202.85	203.34	211.88	202.86	200.65	204.4	203.72
213.62	212.35	212.27	207.6	209.24	209.63	212.93	210.65	210.68	211.72	211.8	210.96	211	209.21	215.81	211.69	210.58	217.38	210.37	211.16	214.01	207.5	208.19	216.4	212.5	209.76	212.84	207.43	210.72	210.64	210.54	211.62	210.81	211.17	211.06	211.72	208.93	211.43	215.25	214.52	212.84	208.64	210.95	213.63	213.43	214.16	212.53	212.24	211.91	206.82
215.69	215.6	217.34	218.46	219.96	214.81	221.17	217.62	220.69	217.04	220.02	216.18	218.33	219.24	216.63	217.75	216.24	221.28	213.78	215.23	213.86	220.09	214.2	214.97	213.89	217.23	213.61	216.13	214.73	218.13	218.2	213.53	217.01	214.18	220.92	220.57	216.55	222.18	219.17	215.82	218.37	218.33	217.74	218.25	216.45	216.62	216.6	213.58	215.83	220.56
203.06	200.41	201.46	197.92	204.14	198.79	201.16	201.17	198.73	201	202.98	198.94	200.81	202.62	197.06	199.13	200.61	203.07	199.89	203.71	199.79	197.46	196.72	199.72	195.42	204	205.87	204.62	200.89	200.36	201.07	197.67	197.63	200.05	205.03	201.27	198.54	201.55	199.3	200.96	198.16	199.68	200.46	197.21	198.77	200.95	200.26	200.76	199.13	204.32
209.74	212.36	215.34	206.74	214.09	208.04	211.73	212.12	216.46	209.44	214.68	211.7	213.53	211.33	212.75	213.92	206.97	213.53	216.16	212.6	214.38	215.73	214.41	211.17	210.84	209.08	210.93	211.46	206.15	213.11	211.72	213.35	211.08	212.02	212.98	216.97	210.84	211.22	213.45	212	212.39	209.08	210.27	210.81	214.26	211.84	204.77	215.24	209.24	215.61
210.64	212.37	205.87	212.3	212.34	209.34	208.61	208.89	212.85	212.11	213.78	212.23	210.61	212.34	210.51	209.52	209.61	211.3	212.09	211.9	211.95	217.94	208.59	216	211.74	218.12	213.26	215.02	212.61	213.94	216.54	212.07	213.79	212.2	214.21	212.3	215.79	211.83	210.16	209.5	208.58	212.07	211.48	212.2	207.22	213.11	209.56	215.27	214.72	212.79
196.09	200.96	196.66	196.83	201.32	201.69	199.07	202.7	201.82	196.41	197.22	202.54	200.52	200.07	202.38	207.57	201.01	199.92	201.59	199.98	205.66	203.8	199.44	198.43	199.96	201.69	201.8	198.15	200.27	203.93	197.38	199.36	198.18	199.93	202.19	203.08	197.61	200.49	200.71	197.68	200.67	199.98	199.16	200.66	199.57	200.54	200.2	200.59	199.83	196.58
210.63	207.28	211.61	205.93	206.91	211.68	206.62	206.64	210.13	207.86	206.83	210.21	208.83	208.97	206.94	209.24	208.19	212.43	213.46	213.59	209.19	207.19	203.7	205.88	210.12	206.98	209.56	205.92	209.52	206.64	209.53	207.17	208.08	209.06	209.86	210.76	209.19	207.68	208.58	204.58	209.56	212.06	209.16	209.12	208.19	213.96	211.27	207.7	207.04	204.91
205.2	206.04	206.77	205.06	203.09	202.54	204.73	204.99	202.64	203.48	207.07	202.33	203.42	204	204.57	204.13	203.15	207.82	203.02	204.69	204.85	201.26	201.64	206.11	206.61	200.49	208.22	206.05	202.99	201.5	204.15	201.61	201.35	205.71	203.71	200.89	203.94	197.92	199.88	205.33	201.49	203.31	207.56	205.06	205.42	204.65	202.27	205.23	200.9	202.75
208.15	208.43	205.85	204.91	211.18	209.54	207	212.6	206.28	206.83	205.62	208.95	204.33	202.61	205.65	207.44	209.8	207.68	209.47	208.08	206.76	206.65	206.02	207.98	208.51	205.68	207.36	208.79	204.76	202.77	211.16	209.61	203.8	208.46	206.89	211.65	205.72	208.24	212	208.93	206.76	208.93	207.44	208.5	207.6	208.8	205.22	206.94	204.28	209.94
209.59	204.64	211.75	205.44	207.57	207.04	205.7	210.02	208.19	211.65	205.31	213.74	205.2	209.97	207.22	207.24	206.54	210.44	207.6	207.1	206.28	215.18	208.68	210.69	206.46	209.5	211.04	205.27	207.22	209.58	205.56	206.86	208.01	214.59	210.75	206.05	206.62	207.91	208.92	207.65	210.74	209.64	209.01	204.4	208.26	207.96	208	210.62	210.78	208.77
199.1	202.03	199.14	196.07	199.91	197.22	195.31	199.38	196.46	198.14	201.07	198.33	198.69	204.43	197.8	203.96	194.38	198.75	200.08	203.19	199.5	197.98	201.86	202.2	200.83	199.86	201.88	200.77	197.16	198.21	199.89	194.15	196.94	198.09	199.29	197.97	198.57	193.64	196.83	200.92	200.35	200.58	198.55	202.99	200.54	196.07	195.75	199.64	198.9	200.81
204.25	206.05	210.42	203.95	202.16	200.8	200.9	209.67	202.97	208.17	204.38	205.47	206.66	200.6	205.59	205.64	208.31	210.02	210.32	205.58	206.57	208.46	207.8	205.38	208.11	206.64	205	202.68	205.88	211.24	208.61	207.97	202.78	207.76	205.42	211.5	209.93	208.06	206.49	209.69	210.21	205.36	208.38	204.38	209.78	210.12	206.12	204.49	203.51	208.68
205.72	205.29	204.69	211.12	208.55	211.76	207.7	210.57	208.33	206.21	205.3	208.61	210.98	205.88	210.87	208.22	207.64	203.96	205.86	208.76	209.43	211.5	208.87	211.2	212.87	212.41	210.19	206.56	209.19	208.16	209.69	211.93	208.57	209.18	208.19	212.68	211.77	209.19	206.1	210.69	207.33	213.17	206.82	209.43	209.64	210.21	211.39	208.26	209.74	210.63
206.22	205.43	202.52	203.11	199.62	203.54	206.09	204.94	205.14	201.12	203.51	204.95	206.91	209.17	204.81	200.98	204.33	202.78	204.55	209.13	201.84	203.6	202.71	203.34	207.8	205.42	209.07	208.82	204.4	204.57	206.14	204.97	201.4	205	197.89	210.69	203.57	201.66	203.92	207.47	206.2	205.08	207.57	204.15	205.55	200.63	202.93	205.41	206.54	204.3
210.04	212.39	209.07	203.68	208.37	209.69	208.4	209.45	205.09	209.8	208.06	208.54	208.12	207.45	206.68	210.08	208.33	211.77	203.25	208.52	208.46	212.94	201.65	208.78	212.9	209.26	211.88	211.22	209.05	210.46	204.68	209.71	208.69	212.33	206.24	208.71	206.77	208.56	209.78	206.38	210.72	208.85	207.71	207.71	209.36	205.28	208.97	209.68	212.46	207.22
203.24	203.7	201.41	202.63	200.9	198.88	204.52	206.29	202.59	199.41	201.4	204.67	204.8	206.93	206.99	204.04	200.8	203.89	201.2	199.9	201.4	205.89	205.06	203.85	198.8	203.68	204.05	205.54	202.64	205.42	206.87	204.32	208.02	203.61	205.34	204.82	202.86	202.9	200.69	204.44	199.96	201.56	204.5	203.55	201.44	199.89	205.13	209.12	205.36	202.23
197.03	199.06	199.71	203.05	202.38	207.15	198.43	199.7	201.6	203.68	198.36	198.85	199.25	204.97	201.81	199.88	198.58	201.54	196.76	194.17	199.73	204.43	199.12	201.26	201.95	199.24	198.68	203.34	198.39	201.03	199.6	201.5	200.72	201.32	199.3	199.5	201.83	203.09	198.35	198.99	200.06	203.17	202.98	199.17	202.45	196.89	203.13	199.09	198.09	200.22
205.9	206.43	202.83	207.06	203.93	209.23	203.07	210.14	207.77	207.05	205.17	207.53	204.8	205.19	209.54	206.52	206.07	207.48	205.36	207.55	209.27	206.55	205.94	205.28	205.65	204.4	205.92	205.05	203.7	204.15	209.14	205.73	206.59	203.54	206.67	202.85	205.41	208.24	203.77	205.93	207.19	203.76	208.28	205.84	204.88	210.21	208.02	205.93	204.5	200.61
196.25	198.09	204.75	202.4	199.16	206.06	202.75	204.3	203.02	198.52	202.25	200.28	204.43	201.26	201.23	199.81	204.44	204.31	199.97	201.56	198	201.45	199.28	206.39	201.11	202.39	207.23	200.56	204.42	208.86	205.12	205.8	202.05	199.08	205.16	204.19	200.77	207.22	202.26	201.24	198.73	206.83	200.46	204.98	204.05	201.1	202.1	204.22	203.64	205.73
202.64	205.06	206.01	201.39	200.31	203.98	203.12	204.47	200.83	204.79	207.72	202.6	205.62	207.67	201.64	202.83	203.35	207.91	202.54	204.69	201.07	204.16	199.47	200.36	202.5	206.49	204.72	202.3	203.31	201.33	202.01	206.64	206.61	198.63	200.88	199.86	206.49	204.24	199.88	200.62	204.43	204.32	203.27	203.54	201.36	202.31	204.38	207.96	203.63	204.61
196.19	202.5	193.85	197.98	197.94	204.51	199.31	199.54	196.67	202.76	200.51	198.05	198.68	205.01	195.48	198.15	198.57	201.11	202.63	196.48	195.74	196.53	196.21	199.81	202.07	199.39	200.09	198.95	199.88	198.93	200.46	200.62	195.73	195.09	197.78	197.8	199.45	199.52	198.04	202.03	198.16	194.94	201.81	199.21	199.93	196.72	198.56	200.18	201.29	200.61
197.77	198.5	204.03	200.75	200.75	196.03	196.24	199.32	199.21	200.31	205.99	202.96	199.74	197.61	200.29	198.77	203.17	203.43	204.44	202.69	199.25	205.6	197.62	197.69	196.74	197.81	198.68	200	203.09	195.32	199.87	198.28	199.97	202.31	201.01	202.56	196.03	199.44	198.55	194.17	201.57	201.64	197.79	201.01	195.76	195.51	202.34	200.8	202.84	199.1
209.47	211	207.89	211.45	210.72	215.3	211.18	212.96	210.97	214.02	206.66	213.07	211.83	212.75	216.35	209.95	210.33	212.14	206.85	210.88	208.75	214.04	211.29	211.06	209.15	208.02	213.92	208.31	208.25	215.3	211.36	209.63	212.33	210.74	212.16	213.9	209.74	213.29	213.38	210.54	213.19	212.64	212.39	210.35	212.27	212.08	214.53	211.19	214.5	212.02
192.94	199.28	201.75	196.52	199.19	198.27	196.62	197.72	195.57	196.53	199.17	194.34	200.83	194.95	197.83	195.69	200.21	201.86	203.03	200.17	202.47	199.67	203.5	194.87	198.84	197.85	197.66	198.5	195.36	201.51	195.42	195.93	197.89	203.66	197.15	193.52	200.02	203.57	197.83	196.22	196.59	198.45	194	192.61	198.69	197.54	199.65	197.29	199.42	196.69
206.73	202.37	200.93	199.01	205.43	208.61	198.33	207.11	204.22	206.7	205.13	204.29	203.95	202.14	204.15	202.84	203.96	204.96	205.98	202.92	203.58	201.72	199.67	203.12	204.88	201.57	199.79	204.71	205.3	201.43	199.94	204.97	208.44	206.14	207.41	200.02	201.72	205.88	203.01	206.34	203.74	203.21	205.31	202.61	206.91	206.59	206.57	206.93	203.06	205.95
196.65	202.26	200.42	200.63	199.69	196.97	196.96	199.42	202.6	201.74	198.23	202.27	203.48	202.95	204.88	202.05	199.09	201.34	202.51	199.74	198.87	205.39	200.97	203.68	200.37	200.72	204.91	202.92	196.98	201.84	201.56	198.8	198.07	203.41	197.03	201.22	201.01	201.25	201.88	199.74	200.58	200.76	205.03	206.27	203.98	201.98	201.91	200.64	200.33	202.78
202.62	206.86	202.95	201.31	198.97	205.47	202.92	205.96	201.47	202.45	201.34	205.41	204.32	206.27	209.14	202.56	207.3	205.75	207.56	203.83	202.8	203.47	204.67	204.91	205.36	203.42	200.49	202.43	199.69	207.31	202.87	204.18	194.98	205.15	202.92	205.1	198.53	205.6	204.71	204.28	205.39	202.44	203	201.41	204.01	197.47	206	208.89	208.07	206.17
219.56	215	216.57	218.39	215.61	215.5	214.85	218.36	219.12	217.96	215.41	218.78	214.95	214.18	217.81	219.08	215.52	213.3	213.25	213.33	214.88	213.32	214.59	217.14	219.22	221.02	219.66	217.63	218.19	214.68	219.69	216.57	217.24	216.89	211.73	218.18	219.39	218.8	216.86	216.67	215.65	217.86	219.95	213.24	220.17	216.82	218.16	217.18	219.96	215.72
201.78	202.19	204.74	202.66	207.2	202.78	208.95	201.77	201.58	201.1	203.14	203.07	202.5	204.08	201.88	203.32	198.04	203.84	202.05	203.74	197.81	202.93	203.32	205.48	201.93	205.91	203.09	203.35	202.63	200.75	206.75	201.7	201.93	202.91	207.39	207.2	201.53	202.82	202.99	202.53	201.22	208.97	202.12	205.6	205.17	202.04	205.06	208.57	201.51	201.86
207	211.19	207.37	208.29	204.81	208.15	209.49	207.77	208.98	212.29	208.74	210.53	208.27	207.34	207.57	209.04	206.35	208.21	206.32	201.48	206.43	212.66	211.5	207.94	209.53	208.07	210.86	206.48	209.72	207.93	209.04	211.51	206.25	211.64	208.75	208.32	209.11	205.39	204.35	203.56	209.93	204.57	207.49	208.53	211.51	205.94	208.56	210.08	211.29	205.16
202.28	205.91	203.17	203.19	205.13	207.23	206.51	204.07	202.46	205.11	202.45	200.51	201.47	200.94	209.32	204.24	206.14	206.3	204.25	205.81	199.77	206.26	200.83	206.98	203.91	202.91	202.92	208.78	208.33	204.81	206.34	203.15	203.3	208.22	202.42	205.11	203.89	201.8	205.67	206.25	204.58	206.82	204.29	199.6	206.43	200.68	203.47	203.72	199.39	204.15
211.98	208.89	203.13	209.64	206.18	211.35	209.29	206.07	202.33	206.75	205.2	208.49	208.41	206.57	207.01	206.79	206.09	210.72	212	206.8	209.44	208.44	209.68	203.8	208.54	209.36	208.15	205.74	207.72	209.06	209.52	207.52	208.67	207.4	206.71	209.44	210.86	205.02	212.71	209.92	206.62	212.1	203.8	209.34	205.39	208.85	208.85	210.65	208.37	206.22
216.01	213.57	215.7	212.45	212.31	214.93	217.1	215.2	212.35	213.33	217.05	211.74	210.04	213.81	211.54	216.31	213.28	218.83	213.18	211.44	220.32	217.72	211.26	212.32	213.85	214.67	212.94	210.1	217.67	215.66	214	210.77	214.59	213.79	218.66	215.55	214.46	214.42	213.23	217.52	213.63	214.48	212.24	214.13	215.04	210.22	213.52	215.25	208.83	209.36
210.31	211.39	212.22	214.47	209.39	212.34	212.3	213.46	213	220.91	212.7	215.09	210.36	214.31	214.77	214.02	218.49	209.98	215.06	211.53	210.54	208.22	210.71	214.94	210.95	208.87	213.2	214.78	214.52	210.48	211.65	217.79	215.95	214.19	215.2	210.95	215.16	212.14	216.38	210.85	213.12	215.51	210.48	216.1	211.37	215.39	211.48	213.34	217.7	211.07
208.5	209.43	211.59	213.07	212.29	211.22	213.9	208.94	211.34	208.51	209.59	215.15	214.66	210.45	208	209.08	216.2	213.47	215.09	214.46	213.28	212.71	211.8	208.69	213.08	209.24	208.71	216.32	211.89	211.77	212.1	210.61	211.48	211.8	208.91	213.19	211.2	212.52	206.88	211.42	213.44	211.47	211.96	213.24	214.01	211.04	209.81	213.03	210.3	207.79
202.03	203.19	201.34	204.41	201.23	198.86	199.79	203.59	201.21	203.26	202.21	200.06	199.68	199.76	203.17	201.2	203.73	207.44	201.15	204.76	199.83	200.85	202.21	204.14	198.85	204.67	203.18	200.67	203.2	202.58	207.5	196.95	205.89	198.17	202	201.73	201.07	198.5	201.28	200.85	198.99	199.77	203.71	200.85	200	203.64	203.47	200.83	207.36	199.82
201.67	204.21	197.23	202.49	201.7	198.87	199.21	198.87	198.93	198.97	200.11	199.19	198.64	196.67	204.26	201.33	197.15	200.5	201.03	200.15	196.73	197.25	198.72	203.56	199.18	190.88	202.31	198.19	201.44	197.52	197.72	198.24	201.75	203.79	201.45	200.28	202.05	201.6	195.98	199.2	193.2	200.36	196.38	199.32	198.5	198.67	201.93	202.99	198.56	193.53
198.26	202.85	195.15	204.13	196.85	205.59	198.84	199.27	199.42	200.5	196.11	197.91	200.22	194.76	201.54	197.03	194.76	192.81	197.51	196.38	196.25	196.04	201.28	199.48	206.75	200.12	197.23	197.24	201.92	198.74	201.23	199.66	198.25	199.39	193.92	198.95	200.45	198.23	201.96	205.31	200.13	196.41	201.95	200.64	199.88	199.72	198.92	200.35	204.13	204.31
202.42	209.95	206.05	209.53	206.61	208.8	211.05	210.06	206.3	204.85	204.44	206.32	209.86	207.31	204.49	211.39	208.79	209.02	209.83	213.27	209.82	209.46	204.94	213.36	208.43	209.32	208.58	206.59	207.29	212.94	210.61	211.94	210.58	205.82	206.1	210.23	205.47	202.89	206.76	209.49	209.13	209.73	202.37	209.98	205.16	211.28	206.11	208.03	208.98	206.59
212.03	210.42	208.27	217.61	213.72	213.85	213.78	205.56	209.34	210.37	211.16	209.93	210.98	213.53	210.58	210.12	213.33	214.79	205.74	211.64	212.25	212.12	210.4	211.16	211.34	209.45	212.55	209.35	209.38	215.45	213.08	208.86	211.91	213.01	210.2	207.83	216.1	211.06	215.16	213.75	214.7	210.32	216.57	209.05	210.4	207.56	213.5	209.95	214.2	207.77
194.47	195.77	195.5	194.43	195.35	193.35	193.56	193.79	194.1	195.06	195.48	198.16	193.58	194.24	191.44	192.8	191.2	193.49	193.18	194.27	194.99	199.99	195.22	192.06	194.86	194.2	193.47	192.1	193.82	194.72	195.25	193.24	194.69	198.06	191.78	199.96	198.84	194.4	197.08	196.31	191.69	194.23	194.27	200.75	195.12	194.75	197.57	194.49	194.04	190.57
201.48	210.43	210.95	208.23	209.13	211.04	210.25	209.02	209.37	209.83	212.01	207.32	207.01	207.48	213.56	208.34	209.28	210.27	211.19	203.91	209.39	213.15	210.7	211.52	214.81	207.27	205.14	204.07	207.74	208.25	209.51	205.61	208.15	204.47	210.67	209.46	210.69	211.36	203.06	210.53	206.58	204.27	212.8	208.94	208.06	206.13	203.6	208.12	204.24	205.01
204.77	203.48	205.46	203.48	207.8	204.38	202.78	202.89	203.02	205.77	203.84	205.5	201.74	206.26	203.15	202.09	207.59	200.07	206.13	198.22	206.03	203.53	206.24	204.87	200.42	203.53	203.01	201.18	199.17	202.48	202.4	203.27	205.76	204.56	203.43	205.65	202.17	201.3	203.28	206.09	204.91	204.36	202.43	199.77	204.75	201.57	201.15	205.32	199.92	205.72
206.38	210.29	214.61	210.39	207.65	204.89	208.91	207.13	204.52	207.84	209.14	208.57	204.07	205.87	211.02	206.97	210.26	209.22	208.66	208.09	210.37	209.98	208.87	209.92	208.56	207.09	208.63	209.46	208.86	206.76	211.84	202.66	209.51	208.42	209.33	209.67	209.39	208.61	210.82	211.76	208.18	207.63	205.34	207.37	209.91	209.18	208.68	210.17	206.71	214.07
201.84	202.65	201.22	203.53	193.19	203.35	196.64	198.54	200.96	196.67	200.58	199.72	198.5	198.42	202.62	197.78	198.97	200.71	197.59	204.03	200.6	200.1	199.86	203.14	200.09	198.98	197.85	201.71	195.22	197.57	196.9	204.1	196.64	205.16	200.72	197.27	194.11	194.72	198.81	203.48	198.06	198.43	196.16	202.21	195.71	197.96	199.55	201.63	198.09	196.17
213.05	205.48	207.59	213.81	210.08	212.42	208.94	213.98	209.81	208.07	207.72	212.29	211.45	208.7	212.97	206.66	210.29	205.4	211.22	211.32	210.45	211.41	214.12	210.26	216.82	207.24	209.48	213.83	209.59	211.73	211.01	213.77	209.8	208.69	217.09	213.25	211.5	212.09	207.65	214.06	212.1	209.07	206.19	209.14	211.16	210.26	214.22	213.4	214.29	210.45
211.04	209.77	210.77	209.17	210.52	205.37	208.32	211.95	208.55	210.27	206.06	209.72	209.16	208.71	205.5	209.91	201.12	205.6	213.04	211.9	208.31	211.34	209.15	210.86	213.43	209.37	208.22	213.4	206.7	209.72	209.77	212.63	206.15	209.93	208.44	212.13	204.79	206.66	208.31	208	210.14	210.25	211.97	210.4	210.33	208.7	207.91	211.63	204.83	212.18
206.58	203.62	201.34	201.21	202.91	204.81	201.98	202.87	206.58	206.18	200.82	203.36	204.51	200.16	199.08	204.46	203.08	207.64	202.64	205.52	199.98	202.92	197.11	199.58	206.45	202.39	199.76	200.86	204.18	207.37	206.63	204.65	199.86	205.32	204.53	204.48	203.63	201.63	199.07	208.17	201.3	203.17	203.53	203.69	205.32	199.74	206.75	200.51	202.09	201.46
209.02	215.15	211.52	212.34	212.33	208.79	212.96	212.83	213.73	209.51	214.17	213.83	213.22	214.04	213.27	212.13	208.16	212.37	209.89	208.33	211.23	208.38	211.2	213.13	209.7	214.5	213.82	216.8	213.61	210.45	212.49	216.76	211.63	211.24	212.74	209.74	212.37	209.32	207.1	209.83	209.69	211.23	210.99	210.98	217.34	211.56	210.23	209.66	212.35	213.67
201.77	196.79	202.93	204.95	201.51	200.36	197.6	204.26	198.89	200.07	198.04	201.62	200.96	199.35	202.39	199.87	197.72	203.61	199.29	204.83	200.77	198.59	198.12	198.55	199.28	198.94	198.74	196.37	195.6	204.67	203.6	202.75	201.36	201.29	196.88	198.98	196.79	197.5	199.56	201.73	206.51	200.28	200.9	199.31	201.11	203.05	197.56	200.76	199.42	198.38
202.54	201.84	204.84	204.41	198.54	203.39	200.47	205.03	205.01	201.82	204.6	201.38	202.13	206.18	204.44	201.47	200.83	197.97	203.88	203.27	205.2	201.19	202.95	206.15	208.27	203.71	205.13	205.87	201.45	201.37	201.6	203.59	200.64	205.58	203.62	207.78	203.42	203.77	202.47	205.93	200.1	206.19	205.46	204.58	203.73	204.47	204.92	206.17	201.85	202.21
205.44	214.36	209.79	203.99	210.92	208.97	208.49	210.62	200.26	206.17	208.89	207.72	205.77	205.08	207.05	208.96	203.53	209.86	207.5	207.21	205.98	207.41	208.47	208.67	210.93	208.05	206.23	211.43	206.83	213.08	210.3	211.21	205.67	206.02	206.38	206.86	212.21	207.63	209.63	205.34	208.97	207.29	204.75	207.21	206.58	204.64	206.93	206.95	209.33	209.46
210.18	212.73	211.73	209.78	208.57	217.16	210.52	211.55	214	213.12	213.74	210.66	215.77	212.14	212.28	209.55	210.6	212.86	212.08	212.35	214.87	210.99	216.25	213.61	214.4	210.59	209.69	214.2	212.02	211.36	212.69	210.98	214.8	212.07	210.85	214.51	213.37	212.86	212.18	214.69	213.31	215.93	213.23	214.06	209.94	212.03	210.7	213.61	211.32	215.37
205.94	201.56	203.83	197.91	200.15	201.37	203.55	195.28	196.87	198.71	202.44	202.96	201.74	206.66	202.57	205.24	197.95	201.1	200.87	199.19	202.86	198.95	205.73	199.83	206.52	199.46	199.23	201.58	196.57	201.69	201.7	199.74	203.14	204.1	196.54	202.87	198.97	194.3	198.86	196.7	203.52	197.44	200.3	201.3	204.78	203.65	202.33	198.39	205	195.34
200.62	201.64	198.63	200.81	200.6	199.34	204.19	199.74	198.44	199.29	200.37	196.79	205.06	200.92	198.74	202.14	196.75	204.99	203.54	202.14	200.57	195.87	200.23	198.59	202.27	199.41	197.79	203.36	198.97	202.1	197.47	198.37	198.9	197.31	200.45	205.6	199.21	199.85	197.49	201.53	202.14	204.17	201.86	198.16	199.65	203.1	200.28	202.73	202.51	200.49
205.8	209.58	205.34	211.69	206.44	211.37	210.1	213.1	208.71	207.64	210.42	206.24	208.62	207.76	212.74	208.24	207.46	203.84	206.54	210.59	211.56	210.24	211.55	205.11	207.7	207.45	206.9	207.28	205.81	207.69	207.61	207.03	214.41	208.8	201.38	208.32	211.3	207.31	204.09	209.64	207.32	204.27	208.33	203.44	205.16	209.07	210.13	207.81	208.27	207.15
210.79	209.33	212.54	206.75	211.23	205.85	213.51	214.2	211.59	212.87	214.13	208.08	214.12	213.65	213.37	212.89	215.83	212.85	209.35	213.46	206.38	214.56	209.73	209.04	212.46	212.43	208.86	211.85	212.1	213.3	214.49	215.02	209.8	211.81	211.64	211.64	209.83	212.67	206.87	206.44	213.68	213.27	213.72	211.77	214.63	214.21	216.39	207.61	210.16	215.93
210.51	211.26	212.05	207.55	215.86	206.32	212.36	209.84	215.93	209.28	213.79	214.31	213.14	212.99	215.71	214.9	212.08	210.87	215.71	213.92	215.29	208.93	211.23	210.77	209.85	213.91	210.36	211.14	211.02	207.78	210.28	213.18	207.89	213.2	212.27	213.69	210.18	212.67	203.64	215.7	212.82	215.27	215.56	214.41	213.76	207.88	214.82	208.57	209.97	211.68
197.24	193.39	196.88	196.64	192.45	192.19	197.67	192.4	194.93	192.44	197.35	193.89	196.9	194.02	193.7	195.13	188.31	197.27	196.07	195.54	193.87	196.59	190.99	195.21	195.22	198.08	199.72	194.62	199.4	198.23	194.01	191.42	195	195.73	195.71	199.08	192.38	194.59	192.66	195.58	192.42	193.5	198.06	195.4	194.2	197.16	193.12	193.16	200.27	195.87
205.77	208.28	213.46	204.86	206.5	209.57	208.9	208.19	212.38	209.71	207.37	206.7	211.3	206.38	207.01	208.67	211.45	213.28	208.75	209.6	205.11	205.94	210.08	208.32	211.14	205.11	204.09	211.22	208.9	206.72	208.47	213.81	209.03	206.43	207.33	211.48	209.66	206.83	209	207.2	209.58	200.8	208.88	211.84	209.5	212.95	211.99	210.34	207.07	210.96
205.69	211.28	207.77	203.96	206.9	206.03	204.14	207.86	208.64	213.17	210.37	209.68	207.49	207.62	210.03	212.09	210.26	209.15	208.72	211.6	207.32	209.14	210.51	205.55	212.17	213.1	206.85	209.42	206.55	209.92	199.96	209.77	209.25	202.42	210.03	208.75	209.69	207.79	206.55	208.09	208.76	209.54	207.07	209.3	207.73	205.74	204.89	211.74	212.57	209.44
204.09	205.84	204.73	197.91	201.7	202.85	201.71	201.04	198.08	204.64	203.94	201.75	204.03	203.69	199.59	199.91	199.35	198.41	199.56	206.52	200.54	202.42	201.47	202.05	202.15	205.26	202.38	203.44	204.52	202.22	201.7	200.32	199.85	206.92	199.84	204.93	203.67	203.44	200.78	200.07	205.5	200.26	204.06	205.25	207.18	203.11	202.22	203.25	199.66	198.96
203.77	209.03	203.13	203.41	201.55	199.87	204.04	208.43	207.32	206.05	206.56	198.73	206.3	206.92	201.33	204.85	208.73	206.01	204.49	206.32	204.73	204.66	204.77	207.2	206.56	202.93	208.07	208	203.1	205.44	207.01	208.88	202.4	204.45	206.29	202.45	204.58	205.24	207.13	199.87	206.4	203.37	207.31	206.36	203.59	202.37	204.5	204.22	205.34	202.43
194.07	199.6	194.73	198.59	194.01	190.78	193.06	199.66	195.76	193.19	196.65	194.4	196.02	195.53	191.76	195.36	191.68	195.95	200.87	193.77	197.25	199.91	199.72	196.91	198.08	196.51	197.11	197.19	194.09	194.28	196.71	195.67	195.3	192.11	191.27	195.5	195.44	195.54	196.17	191.23	194.27	192.06	198.49	194.99	193.26	195.71	195	189.41	194.63	198.78
217.83	216.45	215.9	221.52	219.64	217.44	217.93	218.18	216.53	218.65	215.42	221.7	216.59	214.52	219.5	216.93	217.65	215.14	218.47	218.6	219.55	215.94	220.8	215.91	218.94	215.59	219	217.8	213.97	211.85	216.61	220.38	216.25	213.08	213.41	216.61	217.37	218.14	221.48	222.75	219.13	215.28	212.48	218.36	219.09	218.37	220.36	217.63	220.81	221.08
213.41	212.8	209.16	205.8	212.38	212.11	205.13	207.64	203.94	207.19	211.3	213.94	206.87	205.55	209.4	203.11	210.92	211.63	202.49	210.75	207.96	209.67	210.69	208.5	208.05	205.28	207.31	205.03	207.8	207.8	207.21	211.85	212.82	205.43	211.38	213.23	210.98	207.81	202.32	211.69	207.16	208.73	208.19	212.49	210.16	211.24	207.46	208.51	206.19	209.09
197.03	199.35	204.78	200.72	195.99	200.72	198.46	200.74	199.86	198.35	202.82	200.57	200.11	202.51	200.09	201.21	200.27	197.05	204.16	196.65	203.05	201.92	203.97	201.83	197	201.99	200.23	196.57	200.9	198.21	199.07	203.14	200.26	201.13	202.26	202.58	198.75	201.02	201.1	203.8	201.41	199.8	201.29	197.69	199.62	202.21	201.88	205.33	194.16	202.72
202.76	205.05	205.92	204.36	204.94	202.15	199.59	204.84	200.33	201.55	197.65	200.17	203.81	199.21	201.29	202.21	197.3	201.71	204.25	206.38	201.91	203.95	208.19	203.32	206.6	198.25	199.6	201.71	200.6	202.96	205.25	199.94	202.87	200.49	200.29	207.75	200.9	205.28	202.45	200.43	203.33	200.8	200.99	204.59	203.04	203.17	199.05	202	200.6	200.79
215.12	219.15	220.32	217.21	215.03	218.73	217.54	216.46	215.49	216.26	214.85	216.58	216	217.61	217.63	214.15	219.72	219.86	215.59	220.91	212.85	213.88	215.69	219.26	214.64	216.6	223.4	216	217.8	215.57	220.31	215.36	222.24	214.24	216.95	216.98	216.32	213.24	215.79	216.15	217.37	217.18	216.17	220.25	218.93	212.37	218.21	218.23	221.07	214.45
198.75	191.79	196.2	192.1	194.79	189.25	193.14	197.58	194.8	195.64	195.77	196.51	194.03	195.32	192.46	200.13	191.07	191.9	194.6	196.43	193.32	190.39	193.49	192.34	196.76	195.69	195.34	195.47	194.84	192.2	197.7	194.21	195.35	195.1	194.3	197.99	192.1	201.26	191.14	194.87	198.01	195.18	192.4	195.05	197.56	192.06	198.3	198.64	196.44	194.39
218.35	220.29	218.24	216.04	211.6	212.76	217.05	220.64	214.98	216.81	218.13	214.52	217.54	213.75	217.52	215.94	217.56	214.15	219.18	222.39	217.17	222.21	216.54	216.8	218.25	217.4	211.45	219.26	221.53	218.77	217.78	217.37	215.66	214.98	222.53	222.54	217	215.67	217.68	218.61	214.6	220.98	221.02	220.43	216.14	222.13	216.85	217.7	215.53	215.51
210.08	208.16	205.86	207.24	210.81	207.27	208.19	206.04	209.74	207.16	204.76	208.3	207.82	208.98	208.93	205.32	209.17	211.54	206.99	211.09	205.74	207.7	208.99	210.07	206.11	209.96	207.11	208.83	204.07	211.49	208.32	209.48	210.16	210.03	208.95	208.53	209.01	208.9	212.92	211.73	209.97	210.9	204.33	205.43	206.66	211.77	212.31	212.27	212.56	207.17
209.16	208.59	202.23	209.02	209.85	208.44	209.61	202.61	209.22	211.23	202.81	205.38	203.38	208.95	206.4	208.9	210.31	209.73	205.93	202.76	207.03	206.66	205.16	206.02	212.09	206.68	203.24	208.93	207.9	199.88	209.41	211.46	207.66	210.15	200.92	201.5	207.11	210.7	206.01	205.7	203.39	209.8	206.74	205.84	205.11	211.37	204.18	206.37	207.26	209.23
206.92	206.32	199.83	203.52	198.71	200.39	201.19	201.69	207.1	202.19	207.1	202.76	204.02	205.74	204.84	201.88	200.18	205.39	207.8	208.29	207.27	205.2	205.33	199.88	206.19	203.07	205.9	201.65	208.11	206.23	207.61	206.93	207.98	206.62	206.3	203.74	205.83	203.82	207.06	207.91	201.67	203.15	206.79	205.46	207.02	207.28	208.07	204.71	207.33	208.9
207.45	203.4	207.53	207.77	204.55	207.36	210.54	207.02	204.51	206.47	206.3	206.18	212.58	208.44	206.93	208.56	207.88	212.13	210.35	210.37	206.96	205.94	204.04	202.03	212.37	209.6	207.59	211.53	207.26	208.81	207.14	208.58	207.4	209.03	210.99	209.01	209.7	207.13	209.45	207.12	207.75	203.15	208.13	206.85	207.14	209.89	211.79	205.11	211.81	205.3
209.08	207.84	211.42	208.53	208.72	210.38	209.29	206.19	208.33	199.74	206.98	210.66	205.01	206.6	209.97	206.09	208.18	208.25	208.66	208.16	205.4	212.42	204.47	200.4	207.3	211.35	215.71	207.38	210.11	207.51	206	207.67	207.37	205.05	206.51	208.6	207.64	208.99	210.16	208.04	201.08	207.64	211.31	204.06	208.75	207.63	207.15	209.43	208.19	204.11
208.15	208.63	213.57	211.16	206.49	214.36	214.16	208.71	210.83	213.65	209.33	212.28	212.73	208.65	208.51	211.17	213.21	206.91	210.47	209.47	203.42	209.97	207.03	206.39	207.14	210.22	210.62	209.53	210.23	213.56	212.52	212.06	212.25	218.03	211.52	208.44	212.91	210.01	205.29	208.29	203.78	210.55	206.25	206.6	209.27	214.72	206.99	204.36	205.57	209.51
204.81	208.48	204.75	205.55	202	204.77	206.43	204.5	209.37	208.79	206.63	208.64	210.97	206	205.9	210.73	208.15	208.12	209.57	206.94	215.27	211.13	211.45	204.52	207.55	205.08	209.07	208.65	204.92	208.03	207.28	209.58	206.3	206.82	207.41	210.49	211.11	212.63	205.53	208.1	205.94	205.49	207.63	206.83	208.85	208.95	209.31	206.45	206.56	209.86
203.76	201.89	208.14	203.81	206.52	199.21	201.63	202.28	206.17	200.82	204.97	205.95	200.95	201.27	203.76	205.63	207.12	202.98	208.4	202.14	202.58	203.21	202.86	202.25	201.26	206.96	200.9	202.32	202.75	206.19	206.52	199.35	205.65	203.26	199.61	202.4	206.68	203.35	205.95	198.53	205.09	203.53	205.22	204.29	208.06	204.69	205.03	200.94	203.62	205.05
202.69	207.76	205.89	201.79	202.1	206.41	204.44	201.92	202.14	205.2	198.67	204.96	201.95	198.4	201.96	206.03	203.76	202.85	202.74	199.86	202.74	203.77	202.08	204.87	203.8	206.94	198.97	199.86	205.39	202.98	206.44	202.97	207.34	203.97	203.09	206.17	206.8	202.22	203.86	200.38	202.83	204.85	204.51	202.29	205.2	200.54	201.86	202.06	197.58	204.71
217.08	218.56	219.75	221.76	217.18	213.25	217.54	220.84	218.84	217.83	219.57	219.65	218.83	222.72	220.09	216.65	215.88	219.87	214.03	220.12	215.69	217.31	219.86	213.03	215.06	223.59	214.96	220.94	220.22	220.77	221.14	217.88	221.02	219.2	218.6	219.13	217.97	216.7	216.06	217.94	218.69	217.79	220	221.68	219.81	215.87	213.1	213.62	218.08	215.35
207.37	205.5	206.38	212.87	206.14	210.82	206.76	202.6	209.28	206.32	208.37	212	203.89	208.7	205.74	213.84	205.72	204.63	206.81	209.39	207.1	213.6	209.15	208.72	213.72	210.58	213.48	212.57	208.74	205.25	211.97	211.75	206.98	207.91	211.12	212.74	206.65	211.16	210.15	212.11	206.96	214.31	209.14	208.5	205.03	210.16	211.82	211.73	207.28	208.26
207.41	198.69	205.44	198.83	204.11	200.09	207.73	206.09	200.61	205.57	201.37	206.44	203.29	207.17	202.22	201.19	203.44	201.49	203.24	209.02	200.55	205.94	208.36	201.99	206.18	201.82	206.21	203.38	205.58	210.06	205.5	198.91	203.11	203.98	199.73	202.97	202.39	205.72	208.66	205.27	202.25	205.19	201.99	202.52	202.55	205.31	204.33	205.34	204.51	200.56
207.87	204.97	204.28	204.56	207.21	204.59	207.62	206.27	204.19	203.82	206.87	202.17	201.19	200.15	203.72	206.71	204.11	206.43	205.02	204.65	207	201.81	202.19	201.04	206.95	209.29	206.5	202.81	205.02	198.57	203.46	207.86	202.54	205.48	204.42	201.18	204.6	202.52	203.99	206.51	204.85	202.96	204.62	201.89	201.98	199.45	200.74	205.38	207.39	205.08
217.67	217.76	217.47	213.59	221.53	221.56	217.75	219.93	218.11	212.59	216.72	215.64	215.71	218.69	219.95	214.24	222.88	221.92	216.28	219.94	219.37	215.6	219.53	213.5	215.86	217.75	218.51	213.11	217.91	217.41	217.59	215.91	215.22	221.33	218.77	216.62	219.41	218.58	220.46	216.61	215.31	213.79	217.12	216.67	220.09	214.43	220.21	220.09	216.64	220.2
200.24	201.87	206.09	195.19	204.4	204.9	204.35	203.01	199.99	209.29	205.88	201.85	203.68	199.1	203.58	209.35	202.69	202.72	205.95	204.51	202.47	202.23	202.26	201.58	204.85	203.15	197.23	202.69	205.05	206.59	202.1	206.92	200.95	202.77	202.34	200.78	201.55	201.57	202.62	202.59	203.85	203.7	201.51	204.42	204.76	206.39	203.06	201.63	209.38	203.31
200.29	206.85	204.14	203.21	204.3	202.12	205.64	207.53	202.37	204.35	204.41	202.22	207.42	204.1	202.67	202.72	206.47	205.58	200.51	205.56	205.4	202.97	206.75	205.05	204.46	205.04	205.36	204.84	205.39	206.97	202.65	207.3	202.19	205.14	200.86	202.81	204.3	204.28	200.57	205.27	209.01	205.63	205.07	210.72	200.64	201.05	204.8	199.41	205.43	204.33
207.48	203.75	200.67	203.18	205.35	200.74	201.88	204.82	205.46	204.74	203.22	201.6	209.46	205.04	202.56	205.24	198.46	207.79	202.87	205.69	206.68	203.51	203.41	203.91	204.27	201.43	200.31	205.52	203.24	200.96	203.93	206.37	200.62	200.67	207.09	203.39	204.05	202.49	201.26	207.27	205.97	198.53	203.64	205.7	205.51	201.03	203.89	205.48	201.56	204.77
211.27	210.56	208.96	205	210.31	209.24	206.85	211.05	208.39	207	211.08	208.68	209.97	204.09	210.54	205.48	208.94	210.16	206.03	205.98	203.43	206.35	208.03	209.28	210.24	208.91	206.25	208.29	212.29	208.19	203.75	213.35	207.42	213.46	209.84	207.4	205.91	207.86	209.96	207.1	208.27	210.1	211.1	208.49	213.78	206.06	208.08	202.82	204.11	205.25
206.02	202.69	205.79	207.07	212.37	206.89	204.85	206.38	209.24	208.97	206.94	208.15	208.25	209.49	210.91	208.04	210.51	212.23	208.6	208.84	209.35	208.57	205.7	211.88	206.01	207.75	209.33	210.98	206.91	213.36	203.55	208.22	211.58	210.62	206.75	207.71	207.4	210.91	209.84	211.23	210.04	208.05	209.6	209.09	208.08	206.97	207.1	213.51	211.75	211.57
218.74	213.67	220.26	216.53	214.54	214.84	219.21	220.32	218.36	215.11	213.93	218.31	215.21	216.03	216.67	213.93	218.42	220.96	221.5	215.85	209.76	214.87	214.18	215.79	217.01	219.95	216.6	217.59	220.7	218.32	211.85	217.58	218.67	222.32	215.83	217.26	219.99	219.12	215.58	214.28	217.22	218.28	212.95	213.27	222	219.47	215.2	216.48	220.79	214.64
218.54	216.09	215.39	218.55	220.01	217.2	216.44	216.28	214.44	214.4	221.65	220.84	216.72	216.51	215.11	214.96	216.01	213.75	219.65	213.82	215.37	220.18	221.22	219.68	218.42	217.67	216.71	217.13	221.94	215.76	217.97	218.49	219.3	217.9	221.7	214.62	217.27	216.63	221.27	213.94	220.64	215.33	217.58	218.39	218.57	218.28	219.47	215.65	215.06	211.6
220.08	217.92	214	218.64	221.78	222.42	213.81	217.8	213.71	218.22	217.69	213.95	216.37	215.07	213.63	214.01	213.39	215.05	218.29	220.35	212.74	215.32	215.89	217.07	214.5	220.35	218.81	215.65	218.04	218.67	216.54	217.12	217.29	218.98	211.34	213.25	216.3	216.47	215.74	217.7	220.25	221.25	217.41	215.2	218.43	219.83	213.78	217.49	219.3	214.77
212.5	211.9	211.65	212.11	210.83	213.83	210.31	213.07	207.88	213.41	213.89	213.01	211.09	211.06	212.31	215.2	209.86	212.38	211.65	212.21	210.66	209.01	207.57	212.29	211.43	212.92	210.8	208.62	213.56	212.81	209.1	210.08	210.36	210.37	208.73	213.41	209.9	211.32	209.39	209.36	213.88	208.95	212.72	210.08	215.31	215.14	209.38	214.95	210.79	211.15
207.55	208.22	215.35	210.61	211.48	213.9	210.86	205.92	208.63	211.98	211.15	208.94	208.44	208.72	207.56	211.24	209.71	208.11	207.14	206.19	207.64	203.61	209.34	203.9	207.19	211.34	206.91	209.67	212.37	212.94	210.86	210.26	207.11	209.54	206.2	209.49	203.9	213.25	206.63	209.41	204.94	207.47	210.14	210.09	209.62	213.22	212.13	209.43	207.42	217.17
201.06	203.93	206.84	201.01	204.3	203.67	204.56	199.22	200.22	200.59	201.46	197.52	201.7	202.24	205.44	208.39	203.78	200.45	201.54	199.85	198.91	204.06	201.23	207.65	205.96	205.61	203.24	202.28	204.29	197.54	203.07	205.2	206.15	202.27	200.26	200.93	200.84	203.67	202.64	205.19	204.48	204.52	207.23	203.01	205.66	206.87	206.13	206.8	205.82	205.49
202.04	202.23	203.27	203.48	208.02	201.94	204.47	202.66	202.47	199.99	202.21	200.95	200.95	204.81	206.09	205.62	202.37	199.06	200.89	200.64	201.05	202.42	206.78	202	200.89	203.27	206.7	201.56	203.31	202.74	202.83	201.11	203.16	203.15	201.86	203.45	203.49	205.71	207.72	202.82	208.09	197.26	200.99	203.34	209.08	202.12	199.84	206.23	203.94	199.68
218.13	211.75	206.06	209.13	206.62	206.7	208.87	210.5	211.42	207.96	209.51	212.36	209.72	206.2	208.31	210.23	211.53	208.36	207.86	210.1	212.49	208.35	211.27	205.81	212.94	211.43	208.75	208.28	211.19	210.52	210.9	210.32	210.15	209.69	211.49	204.91	210.06	208.01	206.5	205.46	209.79	204.94	209.98	212.14	214.74	208.92	208.82	205.99	207.91	213.46
206.33	207.12	207.76	204.76	206.59	206.38	207.79	206.5	211.09	203.06	204.87	205.78	205.37	204.56	199.09	207.95	206.24	210.45	205.12	204.91	208.84	206.85	206.22	204.91	208.41	202.49	208.55	203.81	204.54	205.39	208.21	206.51	202.9	208.05	206.19	204.89	207.75	203.34	201.8	207.76	207.99	205.94	208.78	202.29	199.39	203.45	203.6	204.27	206.23	205.54
199.91	201.28	202.08	197	200.26	200.97	197.68	199.51	195.72	197.71	197.13	201.43	196.54	199.27	197.61	197.06	200.22	199.98	194.81	197.32	195.94	199.67	195.43	199.75	192.03	199.33	195.52	198	195	194.3	196.57	198.85	197.09	201.78	198.22	197.24	197.8	199.9	196.67	197.32	194.51	196.48	199.45	198.14	195.47	191.8	196.65	198.4	198.79	201.18
211.13	209.35	209.47	209.57	211.21	208.59	207.98	208.15	205.86	210.58	210.84	207.63	210.95	208	211.67	209.78	204.54	208.18	208.15	208.18	209.04	207.69	215.36	210.92	205.01	208.09	208.31	210.88	210.92	211.7	208.2	209.34	210.08	210.47	208.09	210.15	206.93	208.24	214.25	216.94	212.37	210.83	209.71	208.04	206.11	211.63	204.07	210.23	210.9	210.97
202.1	205.81	201.82	207.8	208.17	203.71	205.49	203.88	199.83	204.2	204.05	205.02	204.05	199.5	201.03	202.64	205.32	200.96	202.7	202.82	203.76	205.48	203.18	201.17	201.57	203.89	203.05	207.89	205.25	204.07	202.08	202.64	205.08	204.32	197.37	201.95	200.21	200.05	203.99	207.12	200.11	200.51	204.42	201.38	203.36	200.63	205.79	207.87	204	200.32
200.46	204.47	197.95	197.97	199.02	195.63	201.22	201.57	200.57	196.51	200.07	202.44	197.62	197.26	198.48	199.14	197.84	198.86	201.6	197.89	198.42	200.39	198.02	198.9	200.07	198	197.25	203.68	197.86	201.17	198.91	197.7	194.62	204.36	198.51	197.36	194.58	199.77	195.81	201.8	200.37	196.86	200.57	199.9	203.7	199.33	201.26	201.68	203.92	205.13
196.47	202.39	201	199.16	198.55	199.68	202.43	198	199.82	203.07	199.25	201.27	199.59	201.92	198.7	198.69	203.42	203.53	204.34	197.15	198.46	199.95	200.63	201.7	202.18	201.09	199.87	204.19	203.26	199.76	200.35	196.58	202.27	198.23	199.3	196.65	199.15	200.32	201.38	201.21	199.32	200.05	195.99	203.03	198.56	200.15	196.74	205.82	200.39	199.5
195.78	203.74	199.53	200.4	201.39	201.15	206.5	204.47	207.68	203.74	204.77	202.65	204.01	204.2	197.36	200.37	203.17	205.99	204.85	203.48	205.85	199.82	203.87	200.8	201.46	202.5	203.92	206.37	203.36	200.22	203.02	202.72	201.86	204.26	199.92	203.13	205.55	204.84	202.78	201.59	203.25	203.08	199.84	205.29	202.82	200.59	209.13	202.71	202.85	202.01
209.06	208.16	208.83	207.28	207.6	209.63	207.3	212.88	201.45	206.11	207.42	203.84	208.28	207.39	207.17	204.24	209.44	204.32	208.76	209.78	207.22	204.56	210.27	207.89	208.36	205.96	205.8	205.98	207.41	211.17	208.9	205.79	210.6	209.19	209.31	211.53	206.06	209.42	206.9	212.28	208.79	205.95	205.36	209.62	209.91	208.95	211.77	202.84	209.16	206.32
207.72	210.62	208.37	210.75	210.64	209.37	208.97	208.59	210.08	210.4	207.87	212.33	211.47	207	215.55	209.78	213.44	212.33	210.4	208.67	210.93	206.74	208.79	209.01	210.75	212.34	205.63	205.91	207.9	210.58	209.13	210.37	209.5	209.41	210.08	209.57	208.09	210.74	210.4	208.45	208.12	210.67	211.49	208.27	211.01	211.57	209.16	212.4	208.3	210.21
212.46	216.24	208.99	215.58	212.61	213.09	212.85	213.68	213.51	210.89	212.16	213.85	207.21	211.84	210.12	211.85	213.41	213.39	214.79	212.76	209.38	215.29	215.53	212.98	210.07	206.71	214.71	214.44	211.24	214.52	214.03	213.71	212.25	209.59	212.17	211.86	213.84	216.97	213.79	213.71	211.57	214.23	217.33	215.25	214.39	212.7	209.15	212.39	210.34	209.26
197.83	205.27	199.9	196.88	200.8	198.06	200.09	199.79	199.74	201.93	196.39	201.21	199.67	197.55	198.68	198.55	201.06	196.86	201.11	196.99	204.34	198.59	196.06	196.99	194.07	205.3	199.64	199.92	199.36	199.14	198.85	203.31	201.62	200.63	199.17	203.13	195.92	194.1	197.2	199.01	198.63	201.02	197.1	196.14	198.13	201.87	196.41	199.31	201.95	200.16
193.64	196.09	192.76	195.43	196.05	194.05	192.72	198.13	194.5	193.46	195.15	194.64	196.63	199.82	191.97	191.3	196.96	195.44	192.73	189.5	190.01	195.31	192.04	196.97	196.11	188.95	190.31	196.73	194.14	191.68	194.01	193.28	189.98	195.88	194.2	197.3	194.12	194.49	194.06	189.25	191.47	192.73	191	193.86	196.52	193.42	194.5	191.16	195.74	193.24
204.59	208.91	208.22	207.11	207.3	206.31	207.59	216.77	209.89	206.11	209.58	206.74	208.76	212.48	205.64	207.74	205.38	206.59	205.57	206.16	208.17	201.73	213.24	206.68	210.98	211.24	211.96	206.36	210.54	206.14	206.92	208.61	208.4	207.68	206.68	210.21	207.95	208.41	210.54	210.92	209.52	207.67	209.1	210.72	205.46	208.71	211.46	208.37	207.95	208.85
205.54	210.13	206.88	209.91	209.47	206.25	214.87	212.47	210.53	214.87	205.13	207.95	209.12	211.16	208.55	209.88	206.35	207.68	208.88	209.58	208.32	204.25	208.08	208.38	206.45	212.17	209.54	209.12	208.68	208.37	212.14	210.38	206.07	209.81	207.1	210.56	209.64	208	211.01	208.72	210.68	210.99	212.15	210.25	211.18	206.47	208.08	211.46	210.69	208.34
207.78	208.73	206.63	207.43	205.49	208.36	210.43	206.01	209.22	208.36	207.18	209.7	205.4	207.32	207.83	204.94	209.6	209.17	203.62	208.73	200.65	203.67	206.57	208.73	205.96	208.73	210.86	208.27	203.56	210.81	210.75	207.56	207.72	210.13	212.42	208.48	204.55	211.71	209.06	206.2	205.91	207.73	208.72	209.91	209.84	210.27	211.59	203.12	211.75	208.77
200.41	195.72	198.03	204.15	198.35	195.94	202.37	202.18	198.64	199.48	202.39	204.45	202.08	195.73	197.74	201.85	198.61	201.12	205.79	202.24	203.29	201.54	200.71	197.09	198.78	200	199.28	199.64	204.37	202.43	199.02	197.33	199.53	201.75	205.59	199.26	202.9	202.39	200.2	201.04	203.33	201.68	200.79	199.8	198.52	200.88	201.04	196.15	204.48	202.37
209	208.36	208.32	207.97	208.51	207	206.17	204.39	208.37	207.02	209.85	208.36	211.02	212.16	208.57	211.06	210.51	209.45	210.32	208.36	210.97	205.11	207.35	212.52	206.04	215.55	207.32	207.05	203.31	208.11	206.58	210.03	207.67	210.63	205.77	205.56	207.73	209.82	209.19	209.16	205.63	209.6	209.16	212.8	209.55	206.99	203.42	206.99	210.28	207.94
203.46	204.57	199.31	203.46	203.72	203.53	204.7	198.26	196.01	198.77	201.69	207.49	205.47	200.87	205.37	200.27	206.89	206.64	203.87	199.99	201.7	202.25	205.37	200.07	201.93	203.98	204.74	205.54	204.39	205.11	203.14	203.36	204.78	202.93	207.23	204.46	199.92	205.05	205.77	206.3	203.01	202.62	202.98	199.48	202.05	204.21	201.39	208.22	201.01	205.04
219.01	219.48	215.14	221.97	216.85	217.42	215.89	214.54	218.11	217.33	212.08	213.22	217.34	216.32	217.27	215.64	216.73	218.46	216.74	212.52	214.29	212.84	217.02	221.82	213.99	216.42	218.19	215.3	216.34	217.66	215.53	217.09	217.71	216.86	219.87	217.33	216.29	216.07	221.01	217.28	212.06	215.07	219.48	218.59	217.97	217.37	218.12	215.24	213.62	216.77
205.93	207.38	210.5	211.27	210.27	209.41	211.88	206.38	209.61	208.14	207.66	211.79	207.58	209.29	205.58	209.53	207.92	210.72	211.13	206.33	209.99	209.6	207.34	209.63	213.56	211.59	206.22	206.07	211.95	209.81	206.51	209.77	206.87	206.96	213.58	207.14	208.06	209.35	210.65	209.36	208.11	209.86	206.54	210.29	204.82	204.41	209.66	210.22	208.86	208.08
208.62	205.81	204.63	208.86	207.71	210.44	208.89	208.93	204.86	206.2	205.57	207.54	202.46	206.03	207.73	206.18	210.55	206.29	207.64	208.05	213.95	206.45	205.35	210.46	204.9	207.92	206.36	208.28	207.56	207.3	207.2	212.01	206.05	210.35	208.42	209.34	206.28	206.3	210.76	202.74	210.89	204.86	212.36	210.04	206.85	206.99	203.91	209.14	210.49	206.81
194.68	195.47	196.74	197.06	196.53	194.86	190.35	195.97	194.61	193.7	194.15	193.46	196.7	191.76	192.79	194.89	197.56	197.13	196.93	194.59	192.06	194.33	194.45	190.11	195.77	193.14	198.03	187.31	193.28	195.87	195.09	191.52	195.62	196.08	198.7	193.99	191.42	195.9	191.84	193.35	189.03	190.26	193.95	189.52	195.02	195.92	193.98	195.77	191.31	195.39
204.18	202.4	195.14	199.04	196.75	199.98	199.4	200.8	197.31	197.64	197.68	199.61	197.71	204.08	198.95	207.01	194.34	198.43	200.14	200.74	200.95	196.26	202.93	195.01	199.29	200.91	200.14	202.9	193.21	199.75	198.42	197.2	195.96	201.11	198.61	202.57	200.72	195.17	199.47	199.36	198.51	198.62	197.33	195.97	200.15	196.82	198.48	200.41	201.11	196.65
205.58	207.48	200.27	204.57	204.85	207.06	201.51	207.69	206.31	209.54	208.47	206.79	203.43	208.92	206.95	205.21	204.42	206.41	206.59	207.87	209.82	207.56	210.13	205.9	206.05	206.99	205.29	207.25	203.68	207.93	206.8	207.86	207.22	204.67	203.14	203.44	206.11	204.79	208.69	203.48	206.66	205.09	203.97	207.49	211.26	203.33	205.86	201.85	206.58	209.7
205.47	208.68	206.41	210.65	208.36	209.61	207.88	209.94	204.98	206.19	211.36	209.02	204.9	208.17	209.25	208.38	208.11	209.28	211.38	207.75	210.74	213.11	212.01	210.06	209.13	211.26	209.42	209.41	207.78	210.28	208.99	210.1	210.5	202.29	208.77	208.13	206.84	208.65	206.31	205.47	206.67	210.02	208.31	212.53	207.32	209.81	206.94	206.24	205.1	206.08
211.86	210.82	208.48	206.59	209.61	210.57	207.65	206.21	210.15	209.53	206.79	209.47	205.31	209.48	207.08	211.59	209.85	214.57	209.2	209.53	210.46	205.87	201.36	205.44	206.06	207.16	205.9	208.85	208.94	209.7	206.24	206.43	209.53	211.32	208.56	210.16	209.19	209.7	205.6	207.89	205.27	208.13	211.99	207.54	212.53	204.55	210.15	205.75	212.14	203.67
211.4	217.59	209.83	213.34	213.44	214.36	213.3	212.45	214.18	215.4	212.6	211.69	213.05	210.73	214.82	209.4	213.95	211.29	215.41	210.76	218.97	210.59	212.58	210.27	213.32	212.47	211.88	214.99	211.91	211.49	214.54	216.27	214.63	214.86	214.98	212.44	212.08	216.04	211.31	212.21	213.02	209.78	218.39	211.06	212.41	210.34	213.63	215.94	214.5	212.96
208.44	206.22	205.77	210.95	211.59	201.79	208.09	207.27	206.07	208.34	204.02	208.6	206.12	205.62	203.33	204.54	207.48	204.94	208.9	206.03	206.24	209.22	206.01	201.65	205.08	208.39	210.34	211.09	207.42	206.63	207.97	204.17	206.77	204.61	205.11	209.32	206.52	209.92	204.8	204.92	203.59	205.91	206.38	205.87	205.67	207	202.79	208.81	205.31	203.72
204.57	202.02	207.97	206.26	206.13	203.15	205.32	206.68	206.87	205.15	207.5	207.22	207.64	207.49	205.57	208.42	211.5	207.33	207.52	209.95	211.6	211.31	208.41	210.54	208.51	200.84	210.36	209.02	207.41	208.17	204.01	210.85	210.46	207.04	202.25	203.52	209.27	211	205.06	206.81	212.72	204.16	209.19	207.57	206.68	207.88	211.85	208.57	209.05	207.93
196.21	197.29	195.39	193.14	192.74	195.59	194.65	190.25	192.21	193.3	194.41	189.77	196.39	190.74	194.49	196.89	197.97	194.8	191.95	200.43	194.12	196.21	188.15	190.61	195.22	194.47	194.96	192.55	193.07	193.09	189.67	194.16	199.56	198.95	194.69	193.93	198.44	199	193.07	195.07	192.25	194.46	195.5	193.11	192.48	193.4	194.99	195.99	195.94	193.17
204.41	205.23	200.34	200.59	205.71	202.36	202.24	203.42	206.45	204.82	198.94	201.79	205.16	200.17	202.6	204.07	203.61	203.07	204.66	200.23	200.34	204.45	206.26	205.18	202.24	201.24	205.21	203.97	201.72	203.17	201.53	199.82	203.54	199.88	203.3	204.35	205.16	197.94	203.62	202.85	205.7	199.33	202.25	200.43	207.95	202.73	203.96	205.07	202.79	205.04
212.47	209.71	215.73	214.39	210.78	213.86	212.59	207.05	212.61	208.16	211.54	208.72	210.08	212.34	213.45	208.72	210.86	213.56	212.14	217.05	214.94	210.11	213.15	210.71	214.03	209.7	212.66	213.9	213.54	215.47	207.34	212.72	208.9	215.26	207.86	207.59	208.73	210.78	210.33	213.33	207.99	209.37	213.96	209.67	214.8	210.85	209.39	212.83	212.84	212.86
198.76	199.76	201.27	197.39	199.07	203.47	199.53	201.48	198.09	203.5	199.96	199.05	196	200.45	202.29	194.36	202.06	197.78	198.82	198.57	200.61	194.76	197.88	198.57	197	199.28	199.6	197.72	198.89	200.11	198.47	201.91	197.83	196.7	199.37	199.56	203.43	201.23	202.09	195.96	203.77	199.87	203.79	201.84	199.28	199.98	198.88	196.79	202.11	206.23
209.76	214.3	212.3	211.5	218.16	209.68	214.31	211.68	216.07	209.47	212.9	211.44	217.41	219.72	210.21	207.91	212.5	210.76	210.31	212.81	212.56	213.61	209.83	216.4	210.06	217.08	212.58	213.66	214.24	219.46	216.05	212.47	215.54	215.31	216.91	212.08	214.82	216.32	214.62	216.45	214.04	213.41	211.61	216.79	213.68	211.39	217.41	208.35	209.39	209.29
214.34	217.78	218.71	219.08	214.03	216.09	216.18	217.72	217.44	216.41	216.22	215.92	213.47	218.36	217.35	214.23	218.46	220.78	216.82	216.79	220.29	221.07	214.3	218.53	217.69	220.31	215.91	215.35	216.7	218.41	217.71	212.4	217.35	216.78	226.46	214.19	217.72	219.7	218.3	218.67	214.59	216.86	214.63	216.48	216.61	215.76	214.12	216	217.49	216.59
203.36	201.46	201.41	203.12	203.2	199.87	195.75	199.55	197.48	202.73	200	199.33	196.02	198.58	199.97	201.37	195.53	200.14	199.5	202.1	200.58	202.65	200.59	200.76	201.03	199.47	203.46	200.71	200.7	197.09	198.07	202.05	199.45	200.36	202.27	201.22	203.53	197.84	198.89	202.41	194.3	197.12	199.9	198.02	200.05	204.02	197.91	203.12	198.61	201.03
215.16	217.93	213.47	211.08	209.77	214.2	210.31	211.09	212.35	210.87	209.7	210.56	209.11	214.26	207.79	210.62	207.82	213.63	212.65	211.92	213.32	206.58	214.85	214.05	213.72	212.8	207.86	212.35	212.11	211.6	210.52	211.79	211.13	212.71	207.74	208.58	214.25	208.98	209.41	210.14	209.99	208.86	211.91	210.51	213.06	211.54	213.03	213.77	210.91	214.27
221.65	217.21	218.25	215.65	220.21	220.11	220.03	214.26	218.1	212.32	216.98	216.33	217.54	216.08	218.92	218.27	216.9	218.15	219.1	220.63	218.92	216.4	218.46	215.34	218.25	217.19	217.43	217.16	213.9	217.11	222.06	218.19	218.81	219.23	218.56	211.63	217.19	217.19	217.94	209.68	217.98	212.51	218.47	211.86	214.81	220.04	221.79	213.18	218.9	217.73
204.19	203.52	203.47	202.73	204.47	205.29	201.79	201.13	202.8	203.37	209.32	203.3	199	206.06	201.85	206.3	198.44	206.16	205.47	206.05	204.93	203.44	205.78	203.99	203.84	202.95	201.68	205.66	202.53	197.97	206.11	201.21	208.94	200.4	203	205.56	201.09	205.41	208.08	205.7	208.36	199.7	201.95	204.86	205.94	203.78	204.76	205.11	204.06	202.07
192.34	202.17	196.58	201.99	198.19	202.18	195.66	192.16	198.16	197.41	196.02	201.11	201.8	199.17	194.45	197.35	198.65	199.16	202.41	197.87	196.45	199	200.31	200.24	196.66	198.29	199.79	200.29	197.7	197.75	200.36	196.54	197.2	197.64	201.35	198.29	199.93	197.25	196.84	198.85	200.11	199.57	197.31	201.86	196	198.5	197.36	195.72	198.68	198.11
194.19	193.7	192.71	194.24	190.57	192.86	193.94	192.82	191.91	192.81	190.97	195.88	197.3	194.14	195.35	191.52	193.87	190.1	198.35	195.54	196.94	194.74	196.61	196.6	196.13	194.05	195.57	194.56	194.4	190.99	197.85	191.88	195.87	199.71	191.99	194.09	194.32	196.2	196.71	194.24	195.97	194.72	196.97	196.11	197.09	195.5	189.34	196.81	193.72	194.3
213.01	210.09	210.11	215.31	207.19	208.94	209.45	218.44	209.57	217.76	209.62	212.68	213.27	217.42	212.77	207.72	211.32	216.79	212.08	213.83	212.03	207.6	209.88	210.56	212.92	210.41	211.32	209.84	211.69	210.82	211.46	207.96	213.08	211.88	209.65	209.52	213.99	211.91	210.15	209.75	214.05	214.74	208.5	216.5	211.71	208.04	209.76	214.66	209.92	208.59
199.03	205.37	206.11	198.69	200.59	202.21	205.72	201.96	201.55	201.34	197.59	197.36	205.47	202.11	203.28	203.19	202.1	203.58	202.89	203.44	204.55	203.05	202.99	200.68	201.13	205.38	197.8	198.74	204.42	204.15	202.79	199.94	203.33	203.02	204.27	205.31	201.87	199.27	204.83	201.54	202.26	206.27	202.87	198.28	200.72	199.98	204.86	204.91	201.97	202.15
199.94	200.21	199.78	194.8	201.49	199.05	200.96	198.72	198.36	197.07	198.73	196.92	201.09	197.57	199.97	194.3	198.86	198.96	198.96	198.82	203.27	196.92	202.22	193.27	198.17	199.09	194.26	197.53	199.6	204.86	197.02	198.76	197.36	198.83	199.07	199.85	198.48	199.34	199.75	202.85	199.12	197.82	200.16	196.14	194.95	196.14	197.19	194.98	198.93	199.97
220.83	213.68	216.57	218.64	211.97	219.57	214.32	218.24	217.45	218.05	219.51	212.38	216.13	216.02	213.65	219.22	217.81	214.59	215.22	215.24	218.9	218.06	214.24	218.97	213.22	214.43	213.33	213.96	217.28	219.54	218.08	218.33	221.35	215.79	218.72	218.37	216.43	216.53	216.3	216.52	216.55	219.8	217.19	215.03	219.49	212.45	215.67	219.96	220.83	217.14
213.38	204.83	209.69	212.21	212.46	208.41	209.52	204.43	210.08	208.73	206.63	205.83	209.34	205.73	210.21	206.79	204.36	208.28	211.15	206.3	211.11	207.03	210.11	211.65	207.08	210.96	210.13	212.48	207.64	210.08	207.36	206.45	210.72	212.58	208.51	205.54	206.63	208.39	210.14	208.07	209.23	209.52	206.27	205.74	208.31	210.34	207.55	207.1	210.53	209.77
210.23	206.43	208.43	208.28	206.73	209.36	205.5	204.63	210.11	205.41	211.51	208.9	207.76	206.06	211.84	210.16	206.75	210.93	205.27	211.06	205	205.61	213.6	211.51	208.43	210.06	208.47	207.41	208.11	207.06	202.61	207.11	206.18	209.49	205.19	206.27	206.25	206.39	210.56	207.92	206.03	203.79	210.92	209.41	208.7	204.04	206.31	211.67	205.56	206.81
194.48	198.72	201.99	203.42	200.12	195.63	201.98	200.75	201.09	203.98	202.22	199.61	197.86	198.31	202.4	196.21	195.92	200.11	201.88	202.98	202.3	200.46	201.27	204.35	196.03	201.15	199.84	197.35	200.13	201.34	200.75	198.7	197.67	197.43	205.92	197.5	200.05	199.11	197.06	198.74	197.02	197.76	194.74	198.09	198.64	198.82	197.76	198.33	199.08	196.2
203.3	202.88	204.43	201.08	207.63	205.7	204.75	206.8	201.77	205.31	201.57	204.74	200.39	203.39	205.66	203.29	204.55	203.87	199.46	207.49	204.93	198.65	200.9	204.07	207.83	200.25	203.44	198.33	203.34	205.11	199.38	204.86	200.94	205.19	196.77	205.57	199.72	204.44	207.2	200.07	202.31	204.87	205.9	200.71	204.03	202.84	205.06	202.93	201.96	206.29
206.74	211.59	209.09	208.63	206.68	210.15	210.84	206.29	210.02	208.25	210.21	209.51	209.74	212.02	207.22	206.31	204.25	207.28	207.93	214.45	210.73	209.75	209.56	207.1	208.75	209.04	207.4	210.45	208.52	206.74	213.33	205.54	209.23	207.41	212.76	208.77	210.7	207.8	211	214.02	207.76	208.54	204.95	209.95	208.32	209.84	211.5	210.35	206.16	210.09
215.67	216.74	217.23	215.49	223.49	219.14	215.21	214.67	219.97	216.05	214.2	216.54	218.33	215.74	217.68	216.21	222.16	218.86	213.38	211.13	219.64	211.41	215.89	216.42	214.3	218.41	215.25	218.14	222.26	219.58	214.54	218.45	217.07	219.57	214.42	216.25	213.38	217.91	216.3	218.09	222.69	218.65	218.46	214.81	222	220.69	217.5	216.56	217.88	216.91
211.12	212.48	210.47	214.01	207.24	211.62	211.87	210.24	212.02	210.05	215.38	210.08	209.06	209.5	212.28	211.24	209.11	214.9	213.62	217.48	211.45	217.35	207.59	209.27	213.93	205.91	210.72	207.21	210.13	209.43	211.16	209.62	207.89	214.43	210.58	211.28	211.68	211.59	208.23	209.61	210.68	211.5	211.57	210.86	215.66	212.89	214.09	212.28	206.07	213.49
205.33	211.12	207.57	209.79	207.17	206.43	207.77	205.57	207.13	205.93	209.56	207.46	208.04	213.09	210.15	206.42	212.24	208.98	207.26	204.65	208.03	209.79	214.27	203.23	207.65	209.74	211.5	208.62	206.36	205.57	206.58	204.46	209.12	205.42	210.59	206.25	210.01	208.88	207.32	208.71	207.21	209.1	213.32	211.64	212.79	206.98	212.67	205.24	210.58	210.51
211.64	211.49	212.1	209.79	210.63	211.68	214.26	209.82	211.36	211.8	212.73	211.47	213.1	212.46	217.34	213.59	212.71	214	212.69	210.3	209.8	212.76	209.14	213.57	207.9	212.64	214.26	211.55	214.84	215.69	215.18	211.7	212.17	211.78	212.66	208.46	213.82	212.45	210.95	213.23	207.4	211.48	212.21	213.05	213.87	210.4	209.27	213.12	217.32	208.31
202.82	203.36	198.17	205.29	201.89	204.67	202.13	197.9	200.35	201.09	200.22	201.23	205.66	204.13	203.55	206.73	205.66	201.15	201.18	199.43	203.43	205.7	202.54	201.84	202.76	207.87	201.13	202.41	203.68	202.24	202.19	202.68	204.35	201.81	203.66	202.05	207.26	202.8	201.64	202.41	201.66	197.07	204.81	202.66	203.77	200.2	200.1	205.06	199.75	203.89
214.26	208.2	215.52	208.93	208.94	209.42	211.68	208.12	206.77	214.15	208.02	206.83	210.23	209.19	205.01	209.81	205.56	207.81	205.19	206.9	209.76	213.07	209.25	208.49	210.16	207.67	209.28	206.75	207.7	214.81	210.39	209.71	209.12	207.79	209.32	207.81	212.36	211.27	207.1	205.86	212.1	209.82	208.66	210.64	210.74	206.56	214.88	212.73	209.64	210.93
209.73	213.78	218.95	212.62	210.64	212.33	213.59	212.2	211.48	211.93	213.71	211.5	211.9	211.5	213.1	209.88	207.38	211.97	210.01	210.74	212.59	209.39	211.04	212.64	209.12	214.21	210.54	211.57	206.97	210.83	207.98	209.74	211.78	211.48	211.15	213.78	217.18	210.36	215.04	211.95	211.34	211.58	211.56	212.63	211.99	211.11	213.5	209.75	210.44	213.3
213.39	214.28	204.34	214.95	208.79	207.19	210.08	207.3	210.23	207.41	212.94	211.3	212.34	204.52	206.68	207.33	207.46	206	211.82	211.86	208.56	207.01	207.95	206.71	213.97	215.89	216.13	209.22	209.84	210.88	211.86	210.16	206.44	207.09	208.4	212.97	210.6	210.08	210	211.1	214.63	210.83	211.34	210.8	209.03	207.61	211.43	207.03	207.81	203.37
212.24	209.17	209.7	206.53	210.24	207.14	212.52	212.68	201.52	208.3	210.91	207.44	211.49	206.99	207.36	209.43	206.62	206.99	206.87	205.36	207.51	207.64	209.37	204.63	210.47	204.43	210.36	212.6	208.22	207.61	211.1	204.79	207.58	215.18	204.44	208.41	207.03	204.42	207.22	207.28	209.91	211.47	208.26	206.53	208.57	205.27	204.07	211.5	210.78	210.13
210.39	213.7	211.98	209.58	209.2	212.86	217.82	209.26	212.61	210.94	210.36	213.91	212.59	209.87	210.06	212.35	214.09	208.28	210.9	210.18	213.27	214.48	214.84	209.93	211.88	214.18	211.21	211.19	213.57	207.63	212	211.65	206.88	209.93	216.57	216.04	212.89	209.18	210.83	211.36	208.41	211.05	208.5	208.04	206.24	213.53	209.43	210.74	217.83	211.1
204.84	206.32	203.62	202.33	204.19	199.83	208.73	200.4	202.75	204.65	202.9	204.82	201.3	202.8	202.98	203.46	201.58	205.91	204.1	205.47	206.4	205.48	202.24	198.64	205.59	204.47	198.91	206.89	204.57	199.97	201.62	206.45	205.19	202.97	208.08	202.36	202.91	203.95	202.93	206.74	203.62	205.94	204.57	203.57	200.77	205.03	197.18	200.52	202.52	198.75
207.3	207.53	209.1	205.44	205.69	210.88	206.66	211.78	206.85	207.57	208.03	211.12	208.03	209.5	208.97	215.87	207.59	208.67	207.57	208.63	208.8	208.82	207.38	209.24	206.86	211.71	208.08	210.49	207.7	209.79	209.62	211.02	205.01	210.93	206.55	209.49	206.94	209.37	207.44	208.04	207.28	209.83	207.66	207.47	210.99	204.65	212.39	205.12	202.47	211.21
210.49	210.69	212.11	210.01	212.25	210.73	213.32	217.84	214.6	210.49	214.95	211.99	213.69	217.02	214.03	216.45	215.61	215.15	212.6	212.27	212.42	210.48	212.04	211.21	208.72	213.02	211.58	213.64	213.64	212.26	215.72	213.16	215.8	214.51	218.72	212.66	211.95	215.09	213.11	214.39	211.15	210.33	213.94	213.87	212.59	212.88	213.7	212.28	208.23	214.39
209.9	213.11	209.41	209.41	213.79	209.59	205.95	212.02	209.44	208.86	203.25	212.03	210.78	209.81	209.19	204.64	204.87	206.89	207.78	210	208.67	203.76	209.92	208.97	210.84	209.72	211.24	204.82	209.07	209.29	206.86	209.22	207.19	208.8	212.68	210.58	212.06	206.03	211.34	211.3	208.83	205.73	210.49	209.51	207.82	206.25	204.16	206.11	209.43	204.94
208.58	210.24	209.69	203.84	209.68	213.36	208.42	206.3	213.26	203.67	210.34	206.76	207.94	206.65	212.4	211.2	209.35	209.24	208.34	212.03	212.36	207.23	208.33	212.08	206.39	210.96	209.6	209.59	208.28	209.95	208.53	206.04	208.12	203.84	205.71	207.37	209.66	217.3	206.91	206.37	211.73	204.79	213.45	208.92	208.26	210.79	206.73	214.76	211.87	209.62
194.86	203.59	201.57	200.02	195.22	201.04	198.87	204.29	201.05	196.59	200.8	201.94	200.94	199.74	200.55	199.65	200.6	200.74	199.39	198.98	198.27	201.79	201.21	203.64	197.43	202.85	203.66	201.69	199.3	200.32	202.29	195.58	202.21	196	198.61	196.07	201.38	198.34	197.84	198.73	199.26	197.28	198.73	203.79	201.12	201.91	198.1	200.02	202.13	197.82
212.42	206.45	208.99	205.24	206.51	206.34	207.4	207.77	208.45	208.85	206.11	205.09	205.91	207.61	210.12	206	206.1	204.39	205.43	209.31	204.3	209.14	210.73	199.54	209.11	205.83	204.42	211.21	206.94	203.27	208.71	205.96	205.71	206.26	208.85	209.28	206.95	206.77	208.48	207.96	207.12	204.19	206.53	208.06	205.61	208.98	207.4	207.55	202.41	205.42
210.18	216.45	210.58	214.37	216.72	211.09	205.23	210.46	215.74	213.93	210.7	215.37	209.9	208.84	215.81	212.06	211.34	212.16	216.78	213.17	210.91	213.74	210.28	213.13	215.29	216.75	212.52	216.86	212.06	208.96	211.41	219.4	210.38	216.33	212.12	212.47	215.47	215.57	217.41	214.03	215.65	210.29	213.21	217	212.61	218.52	214.74	214.71	214.82	209.99
202.74	201.08	207.38	202.05	205.96	205.55	200.67	199.98	204.13	202.43	200.97	203.61	203.79	203.26	211.03	201.36	201.66	201.53	205.61	205.75	200.02	204.97	197.98	198.21	202.16	205.4	204.57	197.8	195.6	206.58	202.12	201.57	206.39	205.33	197.77	201.13	202.75	204.59	201.91	202.12	201.32	197.66	200.68	203.56	209.16	199.06	209.06	202.84	204.28	201.72
205.46	208.72	205.82	209.54	211.91	211.36	210.03	211.52	201.54	208.18	208.28	207	209.51	211.27	211.14	203.75	202.82	204.47	203.05	208.17	209.42	208.62	205.33	209.55	207.66	201.89	208.85	212.38	208.6	199.92	203.38	206.87	206.1	208.91	207	205.91	206.34	207.65	211.63	209.82	212.46	207.72	211	207.84	208.98	209.51	212.48	208.01	206.49	207.47
218.34	220.54	220.82	218.59	216.55	216.04	216.82	220.61	218.2	215.03	219.22	216.62	214.63	220.01	223.17	217.17	215.91	218.27	218.2	217.4	220.84	213.34	216.38	212.53	217.06	212.67	217.4	219	220.95	216.84	215.61	218.21	218.24	216.22	214.06	218.17	217.85	217.41	217.43	220.21	215.77	219.6	217.86	224.1	218.83	221.83	217.09	220.09	214.77	218.65
207.72	204.31	212.06	211.26	209.42	210.21	204.92	209.53	212.68	209.85	206.19	211.56	207.1	210.91	210.77	205.33	209.89	208.79	207.53	212.42	206.07	209.48	204.27	209.17	207.21	211.38	212.75	213.75	211.95	208.76	212.78	213.58	207.24	205.84	212.56	206.97	207.52	207.26	209.01	206.86	213.86	210.05	209.87	212.65	213.26	205.2	212.03	210.3	212.8	208.41
210.29	207.58	207.21	207.2	207.53	208.2	208.36	208.34	209.47	210.17	212.6	208.46	208.82	207.51	208.28	207.74	207.62	206.01	207.01	210.58	208.78	211.01	205.57	214.66	208.36	208.83	208.53	211.09	208.42	212.23	207.61	207.48	209.49	205.43	209.51	208.06	209.94	212.04	207.88	207.82	210.83	213.16	208.23	209.65	208.62	206.83	206.37	210.61	204.17	211.54
203.97	203.56	204.42	206.45	204.74	207.8	206.73	203.98	203.07	202.02	202.81	204.58	203.84	200.27	205.77	200.98	209.35	206.84	201.41	202.23	203	205.89	198.52	206.45	208.18	205.1	204.72	206.31	200.72	205.92	202.15	203.8	204.52	205.63	201.14	200.96	204.37	202.72	201.6	204.8	207.16	199.78	204.37	202.06	204.77	201.65	201.53	201.95	202.62	203.8
209.56	213.02	214.55	215.53	208.47	210.87	211.96	208.37	212.68	208.62	208.75	211.2	213.41	209.42	212.62	208.24	215.01	216.11	210.16	217.33	216.09	210.73	209	205.56	211.96	212.91	206.35	208.82	213.05	211.19	218.2	213.05	211.82	210.76	214.77	212.81	211.27	212.45	211.4	212.84	213.29	213.4	215.47	216.09	211.04	217.16	213.53	212.57	211.69	212.7
204.63	197.26	199.99	199.38	200.13	199.91	199.74	202.38	202.74	198.21	200.77	203.18	192.59	198.47	194.01	196.35	197.52	197.73	201.28	203.31	200.17	199.79	198.3	202.54	200.38	199.42	196.65	198.91	199.94	200.41	200.97	198.78	202.74	204.64	202.1	200.51	197.77	198.76	198.75	201.26	200.72	193.34	200.1	200.31	200.05	198.42	199.5	198.45	198.46	198.45
203.33	205.01	206.84	204.41	208.62	204.43	205.51	209.53	206.82	208.59	206.27	205.58	207.73	206.71	206.43	203.04	201.89	205.53	204.13	205.58	206.91	203.66	208.09	204.48	204.96	202.99	200.8	206.77	208.32	205.01	204.48	204.9	205.83	207.32	206.17	206.91	207.12	205.06	208.71	204.13	203.15	203.95	205.86	207.94	207.38	203.86	206.93	204.54	205.88	206.07
213.58	214.44	213.51	212.73	212.69	209.28	210.54	208.32	212.34	209.59	213.09	206.41	211.84	210.76	207.82	209.74	212.22	210.94	210.49	210.63	213.27	214.68	214.6	211.2	212.69	209.48	205.64	212.15	212.83	210.48	210.5	214.22	207.91	211.54	211.03	215.28	209.03	207.92	212.48	210.54	209.04	219.2	214.41	212.67	207.93	210.38	214.41	214.24	214.13	210.38
206.36	208.07	205.82	210.05	216.51	208.76	207.87	206.34	206.13	206.71	207.7	207.38	209	205.86	206.84	209.31	208.11	210.31	206.51	210.46	209.5	213.4	205.58	209.51	202.63	209.28	205.89	208.65	206.18	207.97	212.74	206.62	202.65	210.89	208.58	206.96	207.5	206.34	207.77	204.74	209.26	205.97	201.88	208.02	210.51	208.55	211.45	212.49	208.55	210.61
208.56	206.5	205.85	213.99	206.51	204.26	206.67	207.83	210.19	211.21	208.14	211.4	207.54	207.09	207.46	208.05	208.38	207.68	206.95	210.34	211.25	210.39	213.32	212.14	208.26	209.72	211.04	208.63	211.11	203.94	210.15	206.18	208.27	207.98	210.48	214.31	205.04	207.32	209.77	210.93	206.8	210.91	212.25	206.81	209.69	209.08	209.32	211.78	207.96	208.46
200.12	202.26	205.02	202.78	203.19	204.74	202.83	205.22	201.57	202.72	198.08	203.89	204.41	202.56	201.9	201.29	201.15	201.54	205.78	202.99	202.22	201.25	202.14	202.39	208.29	201.88	201.8	200.76	200.69	203.06	202.86	201.8	199.17	208.33	201.14	204.78	201.11	203.21	202.58	205.64	205	204.63	204.26	203.66	203.33	202.26	202.58	201.29	201.05	204.48
211.3	214.01	208.8	206.57	208.53	209.36	211.62	207.73	207.5	209.17	208.94	207.52	212.63	204.06	206.02	207.45	205.73	204.51	204.92	208.31	208.98	206.11	206.85	211.78	210.21	204.66	202.96	206.42	208.98	206.03	210.36	207.94	209.43	206.13	209.14	207.27	206.12	210.83	207.72	206.51	208.68	205.88	203.99	208.15	204.89	211.88	209.32	210.4	206.15	210.19
208.12	212.27	208.79	211.29	209.04	210.92	212.05	211.6	208.87	215.47	213.1	207.27	212.76	211.69	213.59	213.54	213.03	209.66	210.47	210.23	209.55	209.93	209.48	206.7	211.53	213.48	209.79	209.85	208.85	214.8	212.3	210.62	212.87	213.44	214.97	212.2	220.68	212.39	209.71	211.01	206.45	213.15	211	214.32	210.12	211.63	209.33	216.79	210.53	215.42
206.17	208.29	209.61	206.82	206.18	204.18	205.56	205.89	207.24	210.16	205.05	208.73	205	211.98	207.68	210.53	212.65	211.93	212.05	209.16	207.29	213.73	208.14	212.33	207.88	210.82	206.25	207.07	210.83	210.79	207.12	210.1	209.9	208.64	206.96	209.15	207.05	208.04	211.72	208.77	211.02	206.03	204.67	208.38	212.16	207.7	207.65	205.04	207.76	204.8
212.35	213.69	214.45	207.99	211.62	213.64	207.82	212.6	208.21	207.27	213.14	209.07	205.96	215.01	210.52	214.22	211.5	213.1	208.44	210.31	214.01	214.96	209.7	206.83	208.47	209.11	209.67	213.96	207.67	208.5	213.16	212.03	215.14	213.21	213.21	213.78	216.68	213.65	207.45	212.22	209.14	211.07	211.1	211.42	212.69	212.03	211.37	209.66	208.73	214.06
209.82	205.95	206.4	204.82	206.95	207.3	207.79	205.43	213.18	205.97	209.43	205.92	210.84	209.24	205.95	206.79	207.9	208.61	205.73	207.45	208.01	211.51	207.52	209.63	207.15	212.21	208.83	210.46	210.17	210.09	211.42	210.45	211.92	210.22	205.47	210.88	207.55	206.22	207.31	211.37	207.55	207.62	205.1	209.05	208.53	209.64	213.11	204.3	207.95	210.88
209.11	200.45	207.34	198.88	202.31	203.41	203.39	206.41	205.49	203.53	204.08	206.33	202.75	210.37	198.87	203.15	208.14	206.7	201.06	203.27	206.03	204.23	203.13	205.87	206.39	208.64	204.28	207.4	209.48	204.81	208.58	208.5	206.79	202.28	206.63	207.12	204.32	207.17	202.54	204.82	206.52	205.75	198.59	203.96	202.76	206.94	202.91	205.36	203.53	204.73
207.72	206.05	205.62	204.16	198.21	200.85	204.04	201.97	207.04	208.66	202.23	203.35	203.54	201.38	202.98	205.3	202.17	205.87	205.16	202.9	206	205.57	201.64	203.46	204.65	198.42	204.3	204.47	202.99	202.34	205.38	206.18	202.69	203.49	199.04	205.34	202.6	209.02	205.13	203.88	198.62	199.82	202.93	203.41	202.76	199.14	203.38	204.2	202.2	200.75
216.3	218.24	222.06	219.59	217.84	223.26	217.43	222.43	217.53	213.52	221.41	217.3	218.05	220.16	216.89	217.94	221.51	217.14	217.58	213.34	215.9	217.57	217.26	215.13	219.37	220.76	216.11	219.46	217.81	220.13	217.14	217.44	220.06	220.48	219.11	218.23	213.88	221.12	218.7	214.55	218.73	220.61	217.4	213.49	217.52	218.03	217.03	217.26	214.81	216.67
196.87	196.8	195.79	198.41	194.88	192.4	193.4	192.83	194.09	195.93	191.66	191.91	188.86	191.08	196.28	189.9	196.51	194.85	192.47	193.63	196.02	192.93	195.24	196.69	196.52	191.27	192.41	194.88	193.41	192.39	191.66	190.15	196.69	195.5	190.74	194.58	195.96	192.87	191.97	196.2	194.48	189.28	192.23	194.7	193.97	192.6	195.38	191.92	195.08	193.96
208.08	211.37	212.86	211.92	210.07	210.17	212.13	210.2	206.74	209.14	207.53	208.05	211.1	210.74	207.24	209.57	208.17	213.6	207.71	209.1	210.57	209.75	209.83	204.29	210.05	209.6	204.5	204.67	208.02	210.09	211.44	206.62	212	207.38	207.67	210.2	207.6	210.68	209.76	209.72	207.97	207.23	208.69	213.05	208.86	207.6	206.5	209.39	211.42	209.08
202.74	205.3	203.77	202.38	202.64	203.82	201.61	202.36	206.8	204.36	202.51	203.69	202.98	203.56	200.35	206.09	200.92	201.7	200.14	209.85	205.82	198.7	203.63	205.11	203.89	206.11	203.37	203.04	204.26	207.19	205.98	205.56	208.31	207.25	201.17	201.31	200.18	203.53	207.83	209.04	210.42	203.55	207.95	205.8	202.35	203.38	205.47	201.61	205.29	202.86
214.52	211.83	211.98	212.04	211.98	212.97	212.78	214.84	212.54	210.78	213.26	209.38	212.31	215.23	212.18	209.66	216.63	212.01	211.11	209.8	211.47	210.16	213.24	205.06	208.94	210.91	213.83	210.02	212.7	210.06	211.47	213.35	212.22	212.59	216.12	214.51	208.31	211.91	213.9	213.05	217.3	214.93	211.01	211.34	210.54	211.51	212.03	211.22	212.46	213.86
214.24	216.83	208.42	211.41	208.69	214.89	208.62	218.04	214.37	210.88	209.04	208.38	213.33	212.75	213.26	210.25	212.45	212.06	212.13	216.28	213.07	212.44	215.18	212.67	213.53	216.34	214.25	210.98	209.19	215.07	212.85	206.58	211.61	210.88	209.93	208.95	208.79	213.46	212.4	213.97	213.74	211.99	215.09	212.76	211.15	212.01	209.05	211.6	207.42	212.25
211.15	206.46	208.85	204.28	211.03	204.28	208.43	206.2	206.5	207.2	206.78	207.96	208.09	206.53	212.83	206.72	206.94	207.1	208.2	205.95	201.51	208.49	211.87	209.37	204.64	207.76	206.73	207.34	208.62	214.27	204.89	210.28	204.78	202.52	209.01	207.42	211.91	207.22	214.14	210.79	206.21	207.9	208.52	210.64	209.29	206.61	209.36	206.19	207.76	206.91
210.09	207.04	209.26	208.95	213.1	211.22	206.25	208.49	204.35	206.1	211.26	209.13	207.6	208.76	209.62	206.85	211.88	211.46	207.09	206	212.03	210.32	207.9	207.66	208.28	209.71	209.39	209.41	208.98	209.49	209.15	212.83	208.77	211.39	205.78	210.53	211.9	210.18	211.75	209.8	208.5	207.75	206.46	208.47	214.41	206.71	207.64	210.33	210.75	206.71
206.04	214.97	207.53	210.37	206.66	209.32	209.16	208.09	204.27	207	208.93	206.4	210.76	206.52	208.04	210.06	211.65	206.82	208.35	204.67	207.2	208.94	207.29	207.08	208.39	203.95	208.33	207.56	202.83	211.29	209.49	206.55	207.83	206.94	209.29	205.44	202.73	205.83	210.62	205.99	207.71	204.42	208.13	204.69	207.26	206.13	206.7	206.3	206.17	206.02
212.8	211.33	211.61	206.94	211.42	205.34	207.14	202.72	204.01	211.4	207.36	203.9	203.6	207.36	210.55	212.66	208.6	205.64	210.38	209.42	209.16	213.43	204.08	209.8	208.47	213.25	214.79	207.36	211.1	206.67	210.44	206.98	206.79	207.1	208.8	207.72	207.6	204.09	208.86	213.87	204.56	209.01	206.55	211.24	206.99	209.17	207.37	210.08	209.02	214.9
209.93	212.87	214.23	212.56	217.59	209.47	211.71	214.95	209.36	214.6	215.48	213.96	214.5	217.93	214.05	213.14	214	213.64	217.22	214.1	216.06	213.82	213.54	215.67	208.81	214.9	211.74	210.81	207.28	211.38	209.29	211.04	210.44	215.93	216.59	209.47	212.87	209.21	209.81	208.89	210.61	211.27	210.5	209.17	211.56	208.8	210.8	210.44	207.44	212.31
202.71	200.68	202.5	199.44	203.37	205.47	205	203.87	203.58	201.35	205.32	207.81	209	203.09	202.95	202.41	201.57	203.01	196.24	199.01	203.99	206.49	205.02	204.58	198.38	200.08	204	207.36	203.94	203.59	196.95	208.18	200.15	199.08	202.54	200.69	204.71	201.88	207.7	205.68	203.07	205.86	202.69	206.9	201.99	204.81	202.4	204.3	204.29	202.99
201.36	202.88	202.35	206.34	202.38	203.8	204.8	200.38	204.69	202.72	200.44	201.05	204.13	199.69	203.09	205.61	205.92	202.45	201.26	208.09	202.22	204.74	200	205.49	206.51	200.67	201.85	201.33	204.24	202.5	201.73	203.95	204.78	203.05	205.87	201.31	202.79	204.36	194.66	203.31	206.65	200.51	201.81	204.42	205.28	204.7	206.05	201.72	199.86	201.67
208.02	214.35	215.99	208.58	215.18	214.49	208.91	209.34	214.18	212.06	208.39	213.41	212.41	215.78	213.34	212.66	210.83	220.36	217.28	210.73	215.33	211	207.91	209.17	214.81	208.56	212.22	208.47	212.45	215.18	213.45	214.61	216.48	215.66	212.76	212.5	213.98	213.91	212.96	212.97	215.05	209.61	207.46	213.62	218.17	208.09	207.48	213.52	206.84	212.41
200.67	199.01	197.88	203.93	198.16	198.5	202.66	203.21	203.98	201.82	198.84	199.85	199.04	202.37	201.51	197.26	201.24	201.55	198.08	203.12	205.61	196.13	204.12	201.01	201.78	193.08	197.72	203.93	201.82	202.92	200.56	201.82	198.26	200.72	201.53	195.3	202.18	202.48	202.43	197.57	199.47	204	201.47	197.72	202.26	199.47	204.02	200.45	202.39	202.66
213.38	211.17	213.67	210.73	214.46	208.57	211.75	208.73	212.51	209.57	211.18	212.75	216.21	214.1	210.3	214.93	212.09	215.8	210.96	210.71	214.86	211.06	216.95	211.78	212.08	206.11	213.28	213.17	211.3	209.36	209.65	213.27	211.5	219.44	216.08	213.54	214.99	218.32	206.81	210.58	210.99	214.15	210.92	211.73	210.39	213.72	211.29	210.76	211.31	211.01
208.09	209.22	204.66	207.57	208.97	205.97	208.83	210.93	209.4	207.24	203.78	206.01	205.12	206.6	208	205.19	211.29	205.65	205.43	206.69	206.67	208.36	208.07	211.87	210.13	209.36	205.68	206.94	208.28	209.15	207.7	214.33	208.39	205.97	210.34	202.73	206.94	209.01	209.8	209.94	206.31	209.14	209.71	208.2	206.44	208.2	210.03	212.57	205.17	202.92
218.79	225.67	220.57	217.14	215.59	215.83	216.59	218.4	212.16	216.4	214.22	214.85	220.74	216.9	218.61	217.53	215.92	218.69	211.76	219.23	215.77	216.43	216.96	222.22	215.19	212.13	216.18	216.8	216.6	214.6	218.19	214.25	214.25	217.61	217.9	216.14	217.38	216.46	222.36	217.78	223.63	217.32	218.91	216.78	214.82	215.68	212.39	215.77	220.67	213.51
207.11	209.96	214.83	203.84	211.65	203.34	211.54	210.08	209.64	211.03	205.26	211.52	208.66	208.21	205.35	213	207.35	205.9	204.9	206.06	206.26	209.1	209.22	207.46	204.44	208.19	205.66	208.78	205.72	212.63	211.87	209.9	204.73	208.69	211.27	206.78	211.98	208.81	206.75	208.02	205.66	207.2	207.4	212.12	212.81	204.37	207.6	208.03	209.68	208.81
218.74	210.25	210.31	213.35	216.15	214.14	215.43	216.36	212.76	215.28	214.63	213.6	214.51	212.81	214.73	215.79	215.21	214.31	213.53	213.36	214.21	216.48	212.52	210.56	210.36	213.19	215.08	218.49	216.91	214.27	217.45	217.06	213.28	212.9	214.86	214.05	213.54	211.35	213.24	206.55	215.61	209.94	215.6	212.58	216.02	216.91	217.15	212.66	213.57	213.38
199.36	192.67	201.67	204.81	200.98	205.87	197.78	199.65	199.57	198.71	199.01	202.02	198.15	199.08	200.45	199.04	208.52	200.3	204.19	201.73	202.17	201.18	200.06	202.1	202.43	202.53	203.52	201.47	204.99	204.8	201.39	200.12	204.68	204.46	198.49	200.93	201.79	200.48	203.12	204.53	203.64	198.36	205.89	201.59	204.94	202.22	203.96	203.03	203.06	205.34
198.57	196.94	198.66	199.44	202.44	201.93	200.34	197.23	196.95	198.99	196.29	199	203.71	204.04	195.8	201.05	199.44	195.51	193.62	197.78	197.07	199.74	199.44	198.35	201.84	198.08	203.07	203.76	205.2	203.4	200.97	197	193.33	203.88	199.81	198.52	199.62	200.29	196.27	199.86	194.9	201.6	202.15	201.88	199.97	202.49	199.48	199	194.65	197.31
203.48	206.01	207.13	207.6	204.18	204.02	204.82	204.36	203.4	199.8	197.57	201.16	207.64	203.25	200.14	206.1	199.11	201.34	199.66	205.63	203.56	201.85	204.44	202.56	202.63	200.54	203.63	204.06	197.07	201.7	205.54	201.31	201.83	201.83	205.71	199.01	206.92	200.43	204.46	203.81	202.4	203.11	203.9	208.15	205.71	202.32	199.22	201.38	197.88	199.17
206.02	206.84	205.81	212.22	207.5	199.86	207.64	204.75	205.08	205.97	203.5	205.13	211.52	207.46	207.81	203.86	205.59	210.22	212.38	208.38	207.53	202.11	206.36	201.66	204.33	205.37	208.95	204.05	203.72	205.36	206.54	208.32	209.33	205.01	202.67	207.78	205.7	206.12	201.07	210.34	205.62	208.14	208.48	208.58	210.29	203.19	210.77	205.78	208.06	203.76
207.58	206.4	206.86	207.12	206.13	207.05	209.11	211.88	205.27	212.49	208.26	211.01	208.09	205.44	209.37	204.16	210.54	210.76	207.33	207.29	209.87	210.78	208.75	208.75	210.23	208.87	205.99	209.04	208.08	206.12	209.64	209.08	207.37	207.37	209.47	211.93	206.92	209.44	204.81	209.15	208.2	209.49	211.27	207.42	208.51	208.64	214.2	204.03	211.67	203.89
216.65	215.39	212.22	214.7	212.53	212.78	217.64	214.37	215.3	214.18	214.93	212.14	211.59	213.69	209.97	213.61	212.88	212.89	214.72	208.9	215.33	213.47	215.4	214.96	208.52	213.01	216.92	214.72	211.73	214.93	214.02	214.73	212.93	217.42	216.34	212.27	210.04	213.93	213.15	214.03	214.33	214.33	214.65	218.71	215.96	216.6	214.99	211.03	216.49	214.79
210.4	214.55	207.12	210.5	213.14	214.9	211.87	210.32	210.77	213.5	211.52	211.78	215.1	211.87	209.04	209.22	211.04	208.86	214.57	206.99	209.41	213.25	212.89	209.91	209.81	212.25	211	209.49	211.12	215.24	208.77	213.53	216.41	212.13	210.98	211.99	213.33	211.38	215.28	212.63	209.13	211.4	209.9	206.87	212.56	206.72	212.45	210.74	211.31	212.33
201.71	203.98	204.1	206.61	203.91	204.97	204.7	204.92	203.39	207.25	201.73	205.39	198.02	204.71	203.65	203.77	205.63	204.03	203.39	202.57	198.47	204.18	204.35	201.55	204.36	204.99	203.23	206.53	201.84	202.05	206.52	205.77	203.79	199.6	202.85	202.01	197.18	201.39	197.62	200.18	203.15	199.6	199.18	201.03	197.22	201.54	205.58	199.2	204.17	201.5
210.75	206.56	213.3	212.13	211.94	213.6	213.67	216.59	211.17	213.39	209.84	213.1	214.61	211.57	213.9	206.95	212.44	214.19	218.08	216.3	212.45	212.05	214.03	213.49	214.51	213.07	212.26	212.36	212.53	216.74	212.13	211.17	214.36	213.71	215.25	211.38	213.55	213.14	215.45	211.46	210.44	217.98	214.1	211.38	213.33	210.96	212.38	213.8	210.77	214.39
203.46	203.36	204.55	203.61	203.31	209.36	202.92	206.3	205.81	202.47	205.09	205.58	203.3	207.55	205.9	203.61	206.43	204	196.82	203.51	202.77	205.89	201.46	203.87	201.73	208.06	206.63	206.74	202.75	201.04	202.12	203.31	202.24	202.93	204.96	201.03	207.31	204.34	201.63	207.47	203.49	202.9	203.09	202.45	203.98	197.93	200.67	203.93	203.51	200.76
204.63	204.11	204.94	205.66	204.36	208.67	204.48	203.7	206.69	208.68	204.84	203.07	203.22	208.35	203.83	205.84	206.77	202.01	203.91	207.27	203.28	205.54	202.19	202.43	204.34	205.83	209.8	205.07	205.93	204.69	210.09	207.62	204.39	205.12	205.02	205.25	207.69	203.76	202.61	204.96	206.44	204.23	207.43	205.86	206.69	208.04	209.64	203.39	206.58	203.94
211.82	205.68	206.31	216.79	211.19	217.03	209.2	209.81	213.03	217.28	210.79	210.81	212.2	212	216.07	212.57	208.88	211.05	211.89	213.44	211.49	212.68	210.28	211.75	217.08	215.36	214.87	213.08	214.82	212.27	212.31	208.23	214.84	215.79	211.56	210.32	206.69	215.24	206.45	212.18	212.26	211.5	209.82	209.73	210.11	210.28	212.96	215.09	211.88	211.08
206.96	202.47	211.48	209.76	209.73	209.27	210.6	208.07	208.2	208.52	210.09	207.84	208.83	209.34	207.74	211.94	207.54	203.86	204.56	205.08	205.32	209.3	205.75	205.96	202.36	209.56	213.76	209.46	210.19	202.93	207.65	206.58	211.02	207.02	206.69	205.81	205.11	201.6	206.45	205.21	210.11	208.68	206.03	213.09	210.92	207.59	206.6	210.79	206	208.81
195.74	194.64	194.38	196.14	193.92	197.51	192.15	189.4	196.49	200.68	191.6	190	195.67	196.51	198.32	194.31	190.08	197	194.83	196.46	193.59	192.79	197.19	192.87	195.38	193.83	199.21	192.99	194.07	197.36	198.44	193.87	192.84	191.46	197.06	191.45	198.53	196.09	193.97	193.73	194.95	191.28	193.75	194.04	193.77	192.8	196.81	190.17	193.76	197.59
209.14	199.76	201.96	205.19	208.27	202.75	204.58	202.71	204.25	207.54	205.14	203.72	207.42	200.69	202.58	207.04	199.25	201.67	203.11	204.64	203.44	204.68	204.3	206.36	206.52	202.21	199.73	203.86	206.41	204.21	197.99	202.64	206.37	204.04	203.47	205.5	203.01	198.84	203.26	208.79	205.38	206.13	205.38	199.97	204.62	201.2	208.83	201.06	199.41	206.87
204.72	200.1	203.56	203.3	203.8	199.39	201.68	205.73	204.28	206.04	206.31	204.81	202.47	206.51	206.2	206.24	204.78	205.26	203.13	205.79	203.58	202.27	207.5	205.22	204.38	205.63	201.03	206.03	204.42	206.16	204.44	203.42	206.75	201.56	202.47	201.13	207.76	199.65	206.16	206.88	201.3	202.15	201.35	204.26	202.76	205.75	203.12	202.89	206.19	206.25
200.5	201.08	203.16	197.14	196.84	198.64	200.14	201.12	198.78	202.51	201.72	202.46	207.92	200.53	201.53	198.61	196.28	201.87	198.61	199.37	201.52	203.71	202.76	199.14	202.76	202.07	199.02	202.33	196.9	203.19	201.99	199.6	201.7	194.52	200.46	200.61	199	199.27	200.17	201.78	201.39	197.78	201.82	202.12	205.44	200.92	202.53	201.18	199.11	198.38
203.39	200.64	204.55	204.37	206.39	204.23	203.18	204.83	206.4	203.16	204.77	203.45	205.78	206.06	203.05	203.34	204.76	203.97	203.8	206.37	205.22	205.92	206.78	202.48	207.56	207.86	209.94	205.37	202.37	200.97	200.64	202.79	202.67	202.81	206.88	206.37	202.19	205.37	204.19	202.92	202.27	207.11	205.54	211.17	204.1	209.15	204.24	207.72	202.62	205.75
206.99	205.42	202.4	205.25	202.91	198.42	207.14	201.77	203.65	201.48	207.15	203.17	204.67	203.93	205.05	202.1	207.36	202.43	199.27	196.09	203.54	207.84	202.82	205.68	204.59	208.68	204.98	203.14	202	204.92	206.14	201.22	204.77	207.01	203.91	203.64	203.62	207.11	202.89	202.89	206.91	205.13	201.32	201.02	201.99	205.63	200.84	205.46	205.31	205.06
207.76	215.41	212.69	212.39	211.52	207.2	213.27	212.75	215.83	209.86	212.16	210.75	210.06	209.09	212.19	213.29	212.07	209.23	215.52	214.55	210.93	212.91	211.24	213.49	212.33	212.55	211.05	212.38	214.25	211.85	207.6	212.06	209.2	209.51	211.3	214.86	217.22	212.76	211.74	214.91	212.73	212.5	214.84	211.32	214.7	214.02	213.31	213.46	211.84	216.25
207.35	207.71	211.36	207.92	213.87	209.5	202.2	204.89	209.33	208.03	213.75	211.42	208.82	208.57	212.54	205.98	207.58	209.14	204.39	207.84	205.54	206.87	206.47	207.03	207.43	204.68	210.95	205.92	209.4	209.57	209.05	211.56	204.82	205.94	204.57	209.76	209.1	209.19	204.17	210.72	207.88	213.13	210.29	207.15	206.56	208.64	215.4	201.51	210.51	202.74
207.52	212.63	208.8	209.26	213.14	205.98	208.26	207.42	210.99	204.25	213.17	211.45	207.48	209.55	211.09	208.95	205.24	206.05	206.25	204.05	206.58	207.64	206.91	206.64	206.79	211.68	204.85	204.45	208.07	211.59	204.76	209.77	214.61	206.47	213.98	210.26	210.27	208.87	207.22	204.82	213.03	211.21	214.22	207.68	206.72	207.33	208.83	210.6	212.66	207.93
197.35	202.88	201.7	203.7	199.24	204.1	205.61	206.41	205.46	203.38	205.57	202.94	196.92	204.17	201.54	202.28	200.24	201.24	200.54	199.43	205.7	202.62	204.55	204.64	203.96	205.41	204.26	201.59	203.05	197.74	205.85	206.74	203.13	203.2	205.12	203.01	205.61	202.82	204.6	201.53	203.17	199.21	204.21	202.98	200.13	201.38	200.84	198.79	205.14	204.03
208.19	208.3	211.89	205.78	207.73	212.57	207.04	208.73	209.03	207.46	212.11	215.39	204.84	204.42	205.51	212.53	210.26	206	206.24	212.67	209.46	205.55	207.93	210.88	211.25	211.21	212.26	205.13	213.13	206.66	211.77	204.14	213.71	209.75	205.71	210.07	210.14	207.17	209.27	206.27	207.88	207.81	205.48	206.9	210.95	210.6	207.78	213.15	207.59	209.88
212.41	205.88	206.32	209	209.15	209.75	208.2	204.49	205.18	208.27	207.47	210.65	208.49	211.43	208.38	207.09	213.19	211.81	206.65	208.36	207.23	211.25	209.04	212.21	209.45	208.75	206.77	211.1	208.77	211.46	208.33	210.8	210.12	205.28	207.78	210.94	205.91	215.18	208.67	212.05	208.06	211.78	209.73	208.2	208.37	209.37	206.65	215.24	210.25	208.49
202.22	204.41	203.5	198.61	202.95	205.17	206.38	203.31	201.75	204.27	202.55	204.67	201.19	205.22	205.77	201.97	208.71	205.39	203.29	209.06	204.98	203.21	204.89	201.72	199.73	203.36	206.99	200.03	202.05	206.96	207.93	206.85	201.46	201.85	204.14	205.53	206.99	203.98	205.09	205.19	199.73	209.37	203.67	198.88	202.05	205.75	197.14	204.54	203.07	200.92
204.71	200.25	203.2	205.62	205.5	203.22	204.32	204.42	200.76	205.01	204.23	199.7	206.34	204	197.06	206.69	198.95	200.89	206.91	202.11	204.31	199.3	199.8	200.67	205.7	203.97	204.32	202.27	200.46	207.29	203.57	202.14	204.48	207.88	205.56	202.34	203.48	206.68	204	196.9	200.18	205.95	205.03	206.33	206.17	204.92	203.43	200.16	200.21	202.77
214.09	214.82	217.79	214.18	211.02	215.24	215.49	211.29	213.7	212.7	212	216.14	216.19	218.49	216.72	210.51	214.66	215.6	213.96	212.3	212.8	215.86	215.02	218.73	208.32	213.26	218.85	214.88	212.84	211.72	213.11	212.23	213.09	215	218.08	212.49	215.36	218.77	213.06	211.3	212.18	213.23	213.07	210.31	209.86	215.53	209.64	212.92	213.38	214.57
199.88	201.17	199.82	201.38	203.74	206.26	205.78	211.32	203.9	203.04	205.26	208.27	203.95	204.85	204.4	202.65	205.14	204.4	205.1	202.59	201.23	203.77	200.53	207.21	203.46	208.3	201.64	204.95	208.3	203.7	205.62	206.65	199.91	205.01	202.79	202.28	203.91	201.12	200.95	202.3	201.88	203.33	199.46	202.16	205.11	205.18	203.24	205.6	201.83	205.21
195.37	198.75	202.6	198.1	200.99	195.66	194.67	196.19	200.31	199.89	201.64	197.79	198.57	200.83	196.51	201.54	197.56	203.91	200.42	200.48	198.06	197.39	200.96	195.77	193.89	200.5	198	196.31	197.96	202.46	197.96	202.33	200.52	198.69	198.12	197.2	200.24	201.89	193.94	198.02	201.23	193.72	204.84	200.46	198.21	199.74	197.8	200.56	194.94	200.09
202.55	207.63	203.81	202.45	202.93	204.47	203.66	203.41	201.47	199.93	203.18	198.92	204.41	205.46	202.14	201.59	205.46	201.63	202.06	201.7	205.98	205.79	203.9	205.41	198.24	202.79	210.01	203.94	203.96	207.1	204.39	201.86	206.82	204.7	207.02	205.1	207.68	205.7	205.57	200.03	205.83	205.54	200.92	198.42	199.51	206.02	204.28	204.31	201.85	203.15
214.98	217.44	215.55	217.52	218.97	217.91	218.12	215.49	213.97	216.51	219.15	218.49	218.52	220.75	219.53	216.07	214.25	215.79	223.63	215.12	219.58	217.19	218.09	213.9	216.62	215.84	216.55	218.03	215.26	215.93	221.93	217.24	219.2	215.29	219.26	218.11	213.37	216.11	217.83	217.67	219.14	223.85	218.19	218.57	217.15	219.88	219.78	218.48	218.67	222.27
204.76	204.08	204.66	202.71	204.36	203.48	204.75	201.56	202.41	202.63	203.41	206.87	201.81	202.65	200.57	203.35	203.16	201.67	201.19	201.96	206.26	205.99	202.93	204.62	203.29	203.04	203.82	206.34	200.25	206.87	205.73	205.04	205.23	202.21	200.34	205.91	204.67	204.67	205.91	203.33	199.69	208.19	204.14	203.21	209.3	207.02	205.4	207.04	205.52	209.18
212.3	214.93	221.46	217.01	218.18	215.9	214.58	212.02	216.71	219.77	217.35	219.39	214.31	215.64	213.08	218.37	216.34	217.07	215.06	213.28	214.42	218.34	215.59	217.49	217.24	212.34	221.33	218.57	220.7	217.63	218.14	219.13	216.01	218.73	218.59	216.61	224.51	218.44	217.72	214.49	212.61	215.41	217.56	214.89	218.07	216.46	217.15	218.12	218.41	216.09
205.74	204.72	203.88	203.17	203.17	206.59	202.5	207.19	205.1	202.39	202.82	211.64	207.41	201.72	205.07	206.85	209.1	204.81	212.69	204.48	205.22	204	206.17	206.42	205.01	205.18	203.8	206.24	204.31	204.97	206.48	206.32	204.95	211.09	207.11	199.96	205.76	198.68	204.18	203.74	202.39	205.62	206.78	206.33	206.61	206.73	201.78	205.63	204.85	201.65
208.58	209.77	214.29	213.62	211.85	214.79	204.43	211.26	210.67	208.57	211.77	211.85	213.92	206.37	210.86	208.8	214.97	210.13	208.47	209.39	209.8	212.64	214.17	211.11	212.92	212.2	211.18	212.38	207.42	212.45	209.9	210.29	212.16	213.26	211.16	211.31	209.22	212.74	211.56	215.14	210.68	210.86	208.43	213.78	211.06	215.29	210.99	207.93	209.83	210.58
205.19	209.21	205.53	210.88	209.19	210.44	204.95	209.75	206.51	208.95	207.63	207.52	206.52	207.63	202.15	206.77	209.41	210.07	208.75	211.51	205.02	208.45	207.16	207.75	208.6	207.04	209.3	205.75	207.97	206.16	208.75	205.79	206	209.97	204.83	209.75	211.98	207.56	210.53	209.83	206.75	206.68	206.42	200.89	208.92	207.51	207.96	206.84	206.01	204.62
218.83	214.77	219.49	219.24	216.88	215.45	214.55	215.46	216.47	214.38	219.8	223.79	215.2	216.89	220.76	215.99	218.25	216.58	219.52	220.09	216.51	216.68	221.11	218.61	221.1	218.41	214.87	217.47	219.65	216.99	213.22	215.68	222.89	217.49	215.14	221.98	216	223.27	220.58	218.87	220.15	218.72	219.59	221.68	215.53	213.65	218.97	217.84	216.7	214.22
198.22	202.22	197.95	203.14	200.24	202.42	202.82	201.14	201.8	202.41	198.15	200.08	201.08	200.27	202.55	196.94	200.45	200.57	201.56	199.05	198.94	205.89	199.61	196.46	200.92	205	197.8	205.53	204.65	198.73	204.69	196.65	202.08	201.45	199.64	198.58	202.82	201.4	199.04	198.98	197.45	200.27	200.79	201.24	200.9	201.9	199.81	200.94	197.91	198.41
207.2	211.81	210.46	205.34	209.98	210.82	210.16	208.54	205.81	206.8	212.72	207.25	207.9	208.9	207.29	209.79	210.98	207.29	209.89	210.86	209.68	208.9	209.77	212.89	208.3	206.58	212.33	208.81	208.24	210.63	208.96	209.87	211.39	215.73	213.29	208.86	209.17	209.71	209.11	209.23	208.31	213.44	214.03	205.29	204.9	208.97	208.86	211.05	212.06	209.82
207.49	211.4	210.94	213.5	210.8	212.44	213.58	212.48	211.83	210.64	212.31	214.65	217.92	213.17	214.73	215.11	210.29	204.37	210.41	210.81	209.02	209.14	211.36	209.29	209.76	211.69	214.98	207.19	211.48	213.54	212.03	211.59	214.95	212.55	213.27	213.33	213.98	211.09	214.13	210.04	205.19	208.8	216.38	210.84	211.71	215.63	214.72	213.38	208.55	209.59
213.35	214.79	211.54	216.08	211.05	207.61	215.01	209.08	211.84	215.04	216.01	209.43	210.38	215.68	210.54	213.53	211.52	213.08	215.29	209.7	215.64	214.61	206.25	213.03	215.37	212.12	217	210.26	212.96	209.16	213.09	207.77	212.38	210.48	212.06	210.25	208.76	211.84	208.01	212.76	211.84	212.59	210.23	214.66	214.05	211.74	212.54	208.91	210.32	208.03
202.94	209.09	208.04	210.73	208.62	211.63	208.9	211.54	209.61	209.47	211.47	211.67	204.36	208.66	210.36	207.87	208.83	207.5	208.18	209.43	209.1	206.9	208.15	205.01	208.78	212.25	210.36	208.75	207.05	206.69	208.77	206.64	209.27	207.67	205.53	208.78	211.16	209.19	211.57	215.04	212.08	205.91	201.76	209.96	213.13	208.58	206.49	209.24	211.69	208.81
204.48	209.65	203.7	204.54	212.97	212.29	207.63	206.24	211.55	211.93	210.02	209.29	209.47	209.97	213.11	209.01	206.07	205.92	206.44	207.97	208.84	205.83	210.8	212.72	210.11	206.36	207.82	208.63	207.12	207.01	209.65	209.47	208.5	211.3	207.07	208.76	210.04	206.58	209.81	208.48	211.01	207.83	206.83	206.2	208.57	213.95	209.83	209.58	211.98	214.22
200.83	199.37	202.56	197.87	203.62	200.53	196.89	199.17	195.51	194.43	198.96	198.56	200.68	203.07	202.51	202.9	204.48	200.44	196.85	200.07	195.52	199.34	200.28	195.97	198.4	201.44	198.95	201	201.14	200.7	198.91	198.53	203.96	206.02	204.08	198.53	199.6	203.83	196.64	200.18	199.82	197.35	199.92	197.39	200.63	200.26	198.16	204.69	195.46	200.81
203.97	197.73	200.59	198.93	196.32	197.4	198.87	197.99	202.35	197.42	199.48	198.25	196.63	194.15	198.74	193.84	198.88	197.09	197.45	199.64	200.55	199.29	193.73	200.1	199.34	195.9	197.72	194.68	194.97	194.53	193.62	197.03	196.94	195.89	196.73	197.54	197.72	199.35	194.32	196.49	195.86	195.86	196.7	200.6	201.78	195.88	200	196.28	197.42	197.24
211.12	209.79	211.08	212.32	209.07	212.52	212.88	210.11	209.7	213.61	219.45	212.88	209.66	207.67	211.19	210.36	208.94	214.98	206.9	212.45	215.43	213.13	209.11	210.26	212.6	210.24	212.69	212.75	214.58	214.06	215.8	209.56	213.81	213.83	212.42	208.86	215.35	211.66	215.6	212.28	211.95	207	210.98	213.8	207.79	211.95	210.38	210.23	209.4	213.67
204.79	199.68	203.02	200.45	204.26	204.46	201.37	202.9	198.76	200.66	204.06	202.14	201.75	206.87	203.96	208.47	207.84	203.25	204.25	205	204.39	195.6	204.97	202.52	201.66	197.62	200.53	197.13	205.13	205.62	202.38	204.88	201.04	201.63	202.02	199.64	203.26	204.14	204.32	198.4	204.44	204.52	199.26	202.58	197.22	199.92	203.7	199.38	203.29	203.82
204.7	202.19	206.41	200.47	197.02	203.35	201.8	202.42	206.67	201.09	203.87	205.41	198.11	201.38	201.01	203.93	198.53	205.29	199.75	204.76	203.42	193.98	201.69	205.87	209.13	199.92	204.4	202.75	205.87	199.88	202.23	204.21	202.38	202.63	208.88	199.19	199.66	205.81	205.06	203.11	201.64	206.14	202.21	198.3	205.95	204.67	202.02	198.39	198.95	203.73
213.11	215.02	212.8	216.58	213.33	215.58	213.9	213.03	211.17	211.02	212.26	211.65	211.97	209.43	210.14	209.53	212.22	212.9	207.6	210.02	210.24	210.26	211.56	215.59	213	207.82	211.89	209.99	214.54	213.63	213.83	214.5	216.06	217.52	208.65	216.98	210.92	212.28	213.34	212.91	215.19	214.52	209.66	214.5	215.51	212.34	213.87	216.07	212.04	213.71
200.57	208.23	207.62	206.11	202.4	208.13	206.51	203.93	204.42	206.22	208.95	208.82	207.32	206.82	205.19	204.46	206.49	202.61	207.69	210.82	205.6	207.68	207.78	207.2	209.97	207.64	208.34	206.66	208.91	208.46	206.97	207.93	204.67	211.92	206.87	207.81	203.46	207.42	204.76	208.02	207.26	205.86	208.49	202.93	205.03	203.93	212.09	207.93	206.69	206.37
206.14	207.11	206.5	211.61	210.71	212.22	211.92	206.75	209.84	211.94	208.37	211.85	209.19	209.38	207.39	202.85	204.23	214.25	211.6	206.84	211.92	203.28	210.75	209.13	209.97	207.81	206.62	210.02	207.71	209.42	208.88	207.66	207.99	208.63	210.92	207	211.89	205.83	210.75	209.35	207.83	202.98	208.99	206.37	208.8	208.87	209.51	212.14	208.05	209.99
215.48	213.37	217.11	214.84	216.89	216.44	219.44	218.44	218.27	220.11	214.03	215.77	219.81	214.73	216.17	218.9	217.74	218.79	215.88	217.13	216.35	217.66	219.46	213.68	210.21	216.8	217.8	219.74	219.05	215.13	220.22	211.4	220.52	215.97	216.68	213.87	216.14	216.57	215.06	222.88	221.13	218.1	217.98	216.82	216.52	218.24	213.28	218.55	215.67	220.45
209.16	208.74	205.4	204.78	204.28	201.45	205.03	203	207.4	209.7	204.43	208.29	205.84	200.47	204.95	202.92	203.09	207.57	206.02	202.15	205.91	206.72	202.71	205.34	202.57	207.55	204.91	205.92	203.4	201.98	200.74	208.94	202.24	199.52	202.59	206.04	208.41	200.8	203.25	206.52	204.8	202.18	208.75	208.86	209.52	203.79	203.97	206.52	204.65	203.59
215.62	218.71	213.56	215.07	218.17	219.39	215.05	215.85	217.85	218.98	218.2	216.75	217.27	216.21	217.83	220.15	215.42	218.82	218.21	216.08	216.32	220.32	219.53	217.39	216.83	218.37	218.41	216.63	214	213.69	217.16	218.58	224.36	219.21	217.73	215.25	215.37	218.61	219.87	216.53	214.69	222.05	217.48	216.99	217.29	217.03	216.44	218.79	215.11	218.67
208.06	212.47	208.57	208.9	210.74	208.14	202.36	210.89	216.37	212.84	212.64	213.77	206.41	204.47	208.98	208.88	205.7	206.51	213.19	212.45	210.39	206.93	210.91	209.38	207.85	204.34	209.7	205.62	211.84	208.15	209.95	205.99	209.49	209.76	214.76	210.42	208.36	203.35	206.47	204.22	205.96	206.53	212.46	208.16	210.18	212.75	210.44	209.39	206.22	211.29
204.81	202.32	203.08	198.76	205.31	202.12	204.48	207.15	204.62	202.53	202.88	206.36	207.13	209.62	207.28	205.51	203.64	202.72	206.63	204.4	212.31	204.47	206.57	200.87	206.47	209.23	203.24	203.28	206.34	205.21	209.49	206.02	206.77	210.04	204.06	200.38	203.81	206.1	203.02	201.87	203.29	207.34	205.17	207.35	201.1	205.94	204.07	198.92	200.68	203.72
198.93	199.34	200.51	196.53	195.27	199.32	204.9	200.27	201.55	196.3	196.75	202.34	204.33	205.64	199.92	199.04	201.15	198.35	200.06	198.44	202.82	199.61	199.17	201.33	196.44	199.72	203.63	201.87	203.75	199.05	200.56	201.77	199.97	202.5	204.16	198.48	202.01	200.27	202.32	202.57	199.1	199.52	198.5	195.67	199.35	197.43	204.48	200.49	202.25	201.14
207.63	207.26	205.59	201.54	205.42	205.15	203.1	200.92	204.35	200.37	205.08	198.11	207.67	204.25	202.87	203.43	201.43	199.29	202.47	205.43	206.31	200.66	197.88	198.03	203.94	204.08	202.94	203.96	205.01	199.68	202.85	202.24	203.62	205.73	204.08	202.08	202.13	207.32	198.15	201.29	201.24	202.99	204.2	204.69	200.04	201.39	201.8	202.99	201.23	200
211.82	211.38	208.17	212.04	212.98	204.95	208.76	211.36	205.56	208.73	209.93	210.92	205.99	209.86	205.66	212.26	210.23	210.48	213.63	215.26	208.59	206.39	210.19	207.68	210.3	209.36	211.67	210.1	212.88	206.71	207.76	209.1	207.24	208.9	211.75	208.02	210.39	209.93	209.68	207.78	210.53	212.58	209.7	202.61	211.8	208.88	212.19	207.61	208.68	210.19
199.09	204.97	202.82	197.91	205.27	201.71	204.03	203.25	202.25	201.85	197.17	203.93	201.07	204.47	203.51	208.27	203.92	206.16	203.24	204.29	203.31	201.78	199.79	201.8	203.31	198.67	199.9	203.65	206.74	198.22	204.08	205.51	200.12	205.8	201.17	199.99	203.4	200.98	205.51	202.29	205.72	202.15	202.95	201.19	204.15	205.45	203.68	204.65	204.56	200.37
204.09	200.11	205.79	205.85	201.31	200.54	205.64	203.89	201.11	204.63	204.78	203.32	203.6	199.13	203.45	203.15	202.49	204.6	206.04	202.22	201.23	200.01	201.59	199.79	205.92	203.9	202.84	200.26	201.44	201.78	203.74	200.72	204.93	203.98	205.03	204.44	200.23	206.04	197.65	201.13	200.12	208.52	205.84	199.43	201.1	201.86	198.93	203.55	199.25	204.28
207.45	208.27	209.74	210.69	211.36	208.1	207	212.06	211.87	210.15	209.72	210.39	214.35	211.52	206.79	207.93	210.08	209.81	212.99	207.81	205.53	205.42	205.15	205.56	210.35	209.05	208.63	211.63	210.84	212.41	203.87	208.21	208.12	209.75	206.35	211.39	210.5	208.59	209.74	209.55	206.81	209.68	204.15	206.6	207.1	208.69	210.8	209.58	207.14	207.1
198.47	195.67	196.66	196.54	196.75	200.26	202.61	199.95	197.42	201.97	204.35	200.04	200.54	200.56	203	200.27	201.53	200.8	195.87	197.82	199.79	202.76	199.86	197.8	199.37	196.98	204.61	195.64	193.57	194.62	202.44	200.11	196.7	199.78	198.76	195.27	200.36	203.77	200.18	200.88	199.35	200.92	201.14	198.92	197.35	201.34	205.02	200.83	196.42	198.12
202.27	200.6	198.62	202.07	200.7	203.25	198.27	199.81	199.83	199.19	199.89	197.56	205.98	195.63	198.63	201.77	201.98	201.63	202.21	197.68	199.8	197.93	198.8	201.69	205.17	200.47	201.43	203.85	200.67	194.73	198.08	199.57	201.72	200.25	199.52	201.39	201.75	198.75	201.43	196.6	194.74	198.99	204.13	200.82	200.72	199.62	201.38	198.24	200.48	199.64
206.86	207.03	209.95	205.4	206.57	211.13	211	210.08	206.21	210.46	213.03	206.74	211.73	209.31	208.8	211.18	208.17	206.81	206.64	205.1	212.82	212.88	212.57	209.22	205.54	212.5	205.79	214.43	210.8	210.21	208.63	208.3	209.21	211.38	209.21	213.01	209.92	208.61	204.45	209.32	205.1	208.45	209.86	209.24	209.39	212.71	210.29	209.37	211.89	210.97
206.56	202.88	203.48	205.76	209.12	211.39	208.72	208.43	209.16	206.56	207.61	208.23	207.15	207.1	207.04	207.54	210.39	207.66	206.64	212.64	207.28	206.29	208.12	207.14	208.96	207.18	211.17	208.52	206.77	206.82	212.35	209.7	205.04	210.47	208.98	206.66	209.44	205.38	205.34	208.36	208.29	213.32	206.96	211.88	208.99	210.58	209.47	205.5	209.97	207.27
202.71	204.15	202.8	203.42	205.4	201.26	202.75	202.13	209.89	206.35	207.14	203.9	206.4	201.49	205.55	203.8	208.14	202.95	204.09	208.31	203.78	207.34	203.7	205	196.33	205	204.13	202.38	204.02	201.17	205.51	199.84	203.49	203.61	201.61	204.3	202.58	205.61	205.6	204.04	205.88	200.85	202.52	200.89	201.3	203.48	202.73	202.69	202.11	198.99
198.95	196.72	194.21	191.22	196.38	193.39	196.13	192.59	192.73	194.51	191.73	189.73	192.52	193.03	193.87	200.06	191.2	195	194.63	196.13	197.34	196.56	197.36	191.44	190.99	198.94	195.65	193.46	193.17	193.72	195.42	194.11	198.43	196.18	197.04	194.62	195.44	193.5	197.2	197.56	191.68	192.26	191.18	196.91	191.29	193.14	192.41	190.51	198.53	198.56
219.35	219.12	216.05	221.19	210.83	221.11	219.65	218.19	219.13	216.55	220.99	218.53	212.43	220.23	213.41	215.11	221.49	218.57	221.26	217.99	214.51	220.09	219.11	218.07	214.2	217.77	217.45	215.63	215.03	216.68	218.81	214.47	215.18	217.77	220.92	218.85	218.4	216.54	216.42	217.79	215.08	214.57	219.75	216.55	217	216.08	217.24	211.04	214.34	219.23
198.23	198.14	197.1	195.68	192.73	195.88	198.35	196.02	198.54	192.61	197.71	192.34	193.25	196.27	194.46	195.09	194.3	199.74	199.02	194.39	194.64	192.83	191.63	197.21	196.87	196.67	193.1	197.2	193.05	192.28	196.06	197.67	197.36	194.83	195.29	194.65	196.87	199.45	193.07	193.55	194.61	193.4	202.38	192.8	198.21	192.42	194.4	193.85	198.8	191.14
204.35	197.67	199.13	199.41	198.26	199.04	199.12	202.1	199.65	201.27	200.62	198.33	199.43	197.19	199.73	202.64	202.63	200.69	200.31	195.76	207.37	199.41	199.25	201.25	197.23	193.97	198.71	198.98	201.9	197.56	203.81	199.97	201.84	198.36	199.53	197.98	198.89	199.34	199.25	196.05	201.68	197.97	201.4	200.33	197.33	195.68	197.13	200.27	198.92	199.73
197.23	199.46	202.82	196.8	199.41	198.94	201.49	194.28	196.93	197.16	199	199.88	192.04	196.65	196.44	197.63	198.29	195.79	196.45	197.86	197.24	198.93	196.62	195.73	200.9	200.5	203.88	194.4	196.17	193.11	199.06	194.52	196.28	198.99	203.61	198.56	198.88	195.42	201.3	196.01	198.83	197.23	197.87	198.41	196.05	194.29	196.64	199.84	201.92	193.79
204.73	201.99	200.05	203.98	205.38	199	201.77	200.93	202.58	205.11	205.27	203.35	198.62	201.19	202.19	203.22	199.73	199.25	201.97	195.74	198.08	204.01	199.99	203.44	202.4	197.97	198.3	200.88	200.2	198.74	203.95	200.02	201.59	203.15	202.2	203.44	200.93	202.57	203.36	203.44	201.03	198.52	200.56	201.26	199.54	204.77	201.46	198.35	203.93	201.1
202.43	204.68	205.12	203.61	203.31	206.82	200.56	201.41	202.42	203.13	201.01	203.75	203.75	198.4	205.94	198.76	203.66	200.85	204.6	202.44	203.24	201.99	199.82	202.42	206.52	202.97	201.12	207.02	204.81	203.22	202.69	205.65	202.66	206.64	202.7	204.41	202.31	205.08	205.11	207.86	204.71	204.04	204.77	200.23	202.71	196.71	205.35	205.1	203.19	202.6
201.03	202.34	198.65	197.8	197.66	201.73	200.98	201.9	198.64	199.76	197.01	200.21	204.32	201.39	197.78	196.62	200.27	202.46	200.92	199.44	199.54	197.26	198.7	197.02	199.81	202.79	196.76	199.39	191.74	197.42	201.85	202.85	198.23	199.92	199.86	201.19	203.9	200.21	200.02	201.11	204.45	197.91	198.14	203.92	199.59	200.86	204.59	197.29	195.79	197.51
203.39	202.86	201.13	203.92	201.92	199.8	200.96	203.46	205.03	204.78	206.42	205.7	200.84	202.94	204.1	208.24	205.92	204.41	203.37	198.13	204.7	204.27	204.93	205.25	207.75	202.71	201.62	200.12	201.22	201.95	201.46	200.13	202.83	201.05	207.39	202.16	203.61	200.85	204.44	199.25	199.59	204.52	201.04	203.29	201.45	202.88	204.87	203.83	201.51	199.07
205.69	210.55	205.46	205.76	208.06	207.76	208.02	207.16	206.6	206.66	207.74	208.57	206.61	209.65	208.02	209.44	208.51	208	206.32	207.73	207.2	207.71	208.87	205.19	208.64	211.49	207.23	210.42	207.48	203.9	209.56	211.24	211.34	204.41	209.56	205.84	211.03	206.49	212.46	203.45	210.98	204.55	210.48	204.28	205.98	206.58	206.29	209.72	208.12	207
205.22	208.3	209.47	203.29	206.03	204.54	209.85	207.5	209.9	207.69	203.18	208.65	204.15	207.96	210.28	210.85	207.41	207.81	209.17	212.61	208.53	213.52	205.29	207.42	211.73	207.7	208.74	210.53	211.17	205.88	207.62	208.97	205.53	208.35	202.77	206.67	207.11	212.99	209.23	209.18	210.8	210.61	214.81	206.93	209.27	208.12	203.93	210.56	209.31	208.81
212.52	215.58	208.91	205.72	212.59	214.29	210.66	210.95	218.99	210.33	212.49	211.91	207.92	216.88	205.18	209.41	208.47	213.58	208.24	211.04	208.06	212.38	217.59	214.73	208.93	214.29	211.88	213.3	210.9	217.43	210.92	209.11	213.71	212.47	208.67	210.33	213.33	210.46	212.33	210.76	209.95	212.8	215.26	210.1	210.28	211.21	211.26	211.28	214.87	211.92
197.58	200.66	200.26	202.08	200.12	198.97	201.26	199.15	200.84	199.43	201.68	197.55	198.97	197.17	203.34	203.29	198.78	198.41	201.77	201.33	197.69	199.64	202.97	197.45	195.7	202.29	201.84	204.83	201.72	196.57	199.5	202.34	202.59	194.32	202.86	200.77	199.42	198.78	198.51	202.19	196.64	201.31	195.46	197.6	197.32	201.6	200.52	199.02	195.28	198.92
210.83	211.71	206.35	213.69	206.35	211.16	212.31	206.53	208.09	207.31	205.99	207.16	206.78	207.3	207.76	206.31	209.95	210.25	205.96	209.08	207.61	207.24	206.34	210.76	206.28	212.61	215.61	207.86	204.73	207.02	209.66	208.32	208.97	212.26	203.09	206.89	209.86	206.82	213.26	209.74	208.46	206.59	208.89	205.03	205.92	209.46	207.73	207.12	208.61	208.8
207.75	205.46	205.8	207.79	200.15	205.49	209.04	200.42	206.15	202.7	204.18	203.99	202.9	207.03	207.36	206.55	205.52	202.55	203.83	202.07	202.83	204.11	204.17	207.67	203.9	205.8	208.11	204.53	203.66	201.86	205.94	201.76	204.3	205.66	209.43	208.27	205.18	203.71	201.32	204.05	205.44	209.32	204.56	205.48	203.25	206.95	205.18	198.87	204.99	202.09
212.83	204.23	214.39	211.69	208.82	204.69	208.43	209.03	208.85	201.99	206.99	209.09	209.66	211.2	209.48	210.16	212.55	207.63	208.22	204.82	208.66	201.99	204.95	206.93	209.24	207.13	209.48	207.41	209.14	208.4	210.4	207.98	207.43	206.2	206.28	206.1	211.37	203.47	212.38	207.69	211.6	206.61	209.47	202.2	210.51	203.21	206.59	208.74	205.01	202.65
206.94	208.79	210.32	204.81	210.48	213.32	209.46	207.23	211.21	210.67	209.41	212.53	204.87	207.9	208.35	215.77	213.08	209.58	212.72	211.65	209.4	208.97	210.26	210.22	211.62	211.63	206.23	204.98	207.02	209.31	209.16	211.41	210.2	210.23	208.63	211.23	209.76	211.03	209.93	211.56	210.87	213.14	211.59	212.11	210.21	208.08	209.93	211.4	210.16	211.24
212.43	208.18	211.82	208.19	211.4	211.24	214.4	208.71	209.14	213.63	208.84	212.2	208.65	211.66	212.04	208.76	209.73	214.51	212.31	212.65	211.16	211.78	209.85	211.07	206.15	213.61	209.96	212.03	216.96	211.78	209.56	211.74	210.29	207.16	208.94	214.07	212.25	215.5	210.65	209.72	210.5	211.83	212.99	213.97	213.33	209.12	213.2	210.16	217.04	213.53
196.61	200.2	196.98	195.96	198.88	193.25	197.85	195.82	194.85	191.73	191.26	193.17	195.32	198.01	194.8	194.4	198.53	195.18	196.1	199.27	190.75	190.05	192.82	194.17	190.1	194.99	190.81	195.47	195.12	195.64	198.92	196.06	194.41	193.99	195.09	199.48	193.7	196.86	195.58	196.38	194	198.01	197.09	191.5	196.1	196.42	190.98	195.36	190.96	197.07
206.14	209.78	207.63	210.29	213.31	210.33	206.45	206.94	207.25	212.02	207.09	207.12	208.41	206.31	209.61	207.53	206.43	207.76	205.68	210.97	205.08	205.17	204.64	208.07	206.58	214.96	207.44	208.82	205.52	210.33	209.08	207.99	206.93	205.81	207.5	206.99	204.95	202.18	211.47	210.8	208.43	205.36	205.44	207.51	211.03	205.52	208.57	208.82	208.88	207.95
214.13	213.29	213.58	218.15	212.74	210.96	212.76	212.27	209.99	212.68	215.57	210.52	215.64	208.59	209.43	209.34	213.62	211.02	209.15	213.06	212.57	207.18	213.97	211.91	211.15	210.64	212.36	207.83	214.02	213.81	213.91	212.66	210.44	210.34	214.29	209.62	212.42	211.29	209.97	211.6	209.93	214.59	211.02	209.72	216.22	215.86	210.41	212.31	210.66	206.16
202.37	204.31	195.54	196.78	199.24	196.96	200.19	198.53	200.7	200.34	201.68	198.07	196.87	201.19	197.89	201.07	197.7	199.45	196.96	197.85	195.92	196.41	203.52	199.32	197.18	199.03	199.02	200.58	199.73	198.1	201.45	196.78	199.89	199.51	198.13	195.85	201.14	198.57	195.29	199.06	200.06	200.21	194.61	193.84	192.38	200.27	199.78	198.56	199.48	200.72
206.1	203.88	201.88	205.2	204.34	203.93	201.79	199.85	206.77	204.01	202.37	203.37	204.55	200.71	201.55	201.92	200.94	205.56	207.43	204.61	205.51	200.55	206.91	202.99	204.89	203.35	203.58	201.67	200.24	198.54	203.9	201.23	208.05	202.85	203.37	204.35	202.78	204.33	205.33	205.81	200.62	204.62	202.4	200.34	198.99	201.61	207.1	203.41	203.09	201.68
213.47	207.2	204.12	207.61	209.64	204.65	205.53	211.68	207.72	209.6	209.41	203.71	211.3	204.6	206.24	206.24	211.49	208.31	206.67	208.3	208.12	208.65	209.76	209.51	209.13	208.12	206.86	208.43	204.85	210.48	207.37	209.8	205.74	206.27	204.11	207.68	202.62	213.22	205.6	209.37	205.75	205.37	209.14	211.02	206.25	206.45	210.46	211.05	206.58	206.39
205.39	209.32	203.1	205.41	208.19	203.42	207.99	210.04	203.45	207.86	206.95	209.55	207.53	205.67	214.74	207.5	207.21	208.82	206.27	210.09	209.2	207.12	209.68	207.57	210.34	208.58	206.48	208.48	206.82	209.75	206.19	207.6	208.52	206.66	205.39	210.11	209.38	207.74	202.54	211.26	205.77	205.14	207.31	204.14	207.93	205.01	204.98	208.59	205.41	208.93
205.61	209.07	211.31	207.85	208.34	207.13	205.31	210.51	207.88	212.69	208.56	210.58	209.41	206.49	209.19	207.92	206.79	208.31	207.49	212.27	211.35	209.76	206.72	210.24	209.05	209.76	207.16	207.6	211.5	209.51	213.81	205.55	204.77	211.28	209.24	206.89	207.1	207.89	206.63	212.02	209.72	209.3	205.4	207.61	208.32	210.98	205.86	204.81	210.54	208.75
212.03	208.18	209.87	205.31	211.59	212.08	205.02	208.16	208.99	209.41	206.78	207.12	207.06	208.67	208.31	206.47	208.54	206.03	210.28	211.21	205.67	211.58	211.81	208.45	206.11	209.05	211.59	209.14	211.54	206.4	210.37	205.43	211.83	208.56	207.62	210.97	207.38	206.88	213.32	209.4	210.14	210.93	205.82	206.61	210.8	214.68	208.9	207.87	213.78	210.84
203.55	199.42	204.72	205.44	205.63	204.47	203.16	206.85	205.81	208.44	205.93	200.58	207.68	201.81	200.19	206.14	202.7	203.01	199.31	206.43	203.85	201.08	207.66	201.36	203.96	204.14	203.4	201.13	205.06	201.1	198.32	205.12	204.64	205.57	203.26	202.56	203.68	205.93	206.71	203.03	204.77	204.22	204.11	203.1	202.33	204.83	204.43	201.13	202.45	202.84
205.34	205.36	201.95	203.82	205.29	206.39	205.39	202.82	208.41	204.46	208.3	204.29	203.51	201.27	206.75	205.95	200.83	203.89	204.91	204.8	212.26	205.82	200.95	207.14	200.18	205.59	203.5	202.15	204.3	204.45	203.84	207.95	205.91	203.25	202.52	208.5	203.81	204.65	206.11	204.93	203.02	203.78	202.25	204.89	207.66	206.72	202.8	207.08	202.11	201.91
205.98	210.44	209.71	202.23	205.24	211.98	207.89	203.77	206.74	207.89	209.49	204.17	205.91	208.02	211.98	215.49	209.54	211.32	212.01	211.65	207.15	208.32	204.29	206.8	211.84	211.59	212.32	211.38	207.55	208.72	210.94	208.47	210.79	209.36	207.9	213.11	208.27	210.91	208.04	205.78	205.97	209.71	208.44	207.93	212.37	205.25	204.77	208.1	208.26	211.18
210.59	212.18	210.65	209.02	208.88	215.04	208.3	203.87	212.08	206.93	205	209.13	210.49	206.12	200.91	211.87	209.34	210.45	211.94	210.05	207.17	207.29	213.46	208.53	206.28	212.34	207.15	206.75	210.92	209.32	214.49	211.01	209.46	209.78	207.32	211.37	213.2	202.65	207.42	208.33	208.06	205.09	212.74	208.26	209.21	208.91	209.6	208.44	204.15	210.08
201.59	197.95	204.22	209	205.73	202.41	204.47	206.59	202.74	204.31	203.35	207.28	207.75	204.31	207.31	203.7	203.94	205.23	204.38	204	209.15	203.31	209.18	197.72	203.76	202.94	199.73	205.82	199.51	204.17	204.76	205.16	207.24	204.84	206.58	206.54	205.2	204.75	206.77	202.62	201.25	204.16	204.6	201.91	203.8	203	205.42	204.79	208.9	200.79
204.67	207.56	209.28	209.9	206.7	209.51	205.62	211.75	208.21	205.81	212.32	207.84	209.98	208.67	204.34	206.38	210.69	206.2	205.63	209.02	211.22	206.39	206.86	207.37	210.04	207.46	206.36	207.63	211.2	205.86	208.39	210.25	205.12	204.97	208.09	205.2	206.04	211.1	206.74	206.7	206.31	212.52	210.37	207.28	208.05	207.1	211.4	207.47	205.51	204.68
203.69	202.49	203.66	204.53	200.79	204.9	201.62	207.32	201.5	206.16	206.21	204.54	205.95	205.63	201.9	205.36	201.73	200.26	205.3	206.65	203.48	204.57	208.02	205.3	203.7	209.94	203.41	205.45	201.08	206.55	204.25	207.62	208.91	200.36	205.53	201.55	207.03	202.48	206.73	198.75	203.86	203.08	205.17	206.79	200	202.05	203.24	201.61	209.82	205.38
206.17	202.77	208.26	205.18	204.2	200.45	208.7	206.22	207.44	206.8	208.24	204.23	199.26	206.79	205.08	204.87	201.68	204.61	204.76	212.88	203.84	208.15	204.6	202.79	206.58	208.45	207.67	206.9	205.79	211.32	207.49	203.3	209.43	210.43	210.16	203.88	202.9	207.98	202.87	204.65	205.72	201.18	208.2	207.38	206.43	204.36	204.85	207.32	204.56	204.88
220.58	216.12	216.5	215.32	216.3	213.49	219.06	215.44	213.88	216.26	220.28	220.17	216.69	217.56	217.17	216.67	219.17	213.56	211.61	215.38	214.17	216.92	219.38	216.87	220.86	218.74	214.52	214.79	220.18	219.5	217.69	215.47	219.55	213.98	220.11	220.38	220.85	217.83	222.36	214.67	214.83	216.44	214.16	214.65	219.57	214.4	217.57	214.75	221.66	218.35
213.27	210.55	211.9	211.19	218.12	210.28	213.87	210.59	211.4	211.38	217.57	210.09	209.21	208.5	213.04	207.06	207.03	209.77	212.83	211.11	211.91	207.83	207.97	213.73	216.45	210.23	213.26	211.01	212.71	218.22	209.13	212.9	212.39	214.74	213.13	204.58	209.37	209.55	211.62	212.98	208.57	214.56	218.16	212.97	211.45	207.38	212.35	212.12	211.19	207.9
215.78	210.76	210.94	211.31	206.74	208.83	208.79	209.42	208.27	206.28	207.9	209.9	208.02	206.84	206.9	208.05	209.19	211.02	209.04	212.19	209.59	203.8	212.35	206.02	211.82	210.31	208.05	211.23	215.94	208.64	209.38	207.35	206.59	209.36	210.23	207.15	211.1	207.81	211.97	205.84	210.66	211.51	210.12	211.47	210.25	211.1	208.66	211.4	208.64	213.36
218.51	217.33	221.41	219.91	216.83	216.14	215.89	212.57	221.75	210.64	216.14	218.62	216.04	218.1	218.03	219.98	220.37	217.91	218.04	218.68	217.7	217.86	213.72	214.3	220.01	214.41	218.33	215.59	216.79	217.25	214.71	215.71	215.85	215.73	213.92	219.15	218.76	217.76	218.2	216.49	217.16	215.94	220.33	215.87	216.5	220.83	223.94	219.65	221.98	222.31
207.54	210.24	206.73	210.08	207.41	206.55	207.28	206.21	204.74	211.62	210.59	208.8	203.59	212.85	205.32	212.01	212.34	211.23	207.58	207.87	209.36	208.68	209.75	212.49	207.61	207.05	208.01	210	208.5	211.39	209.3	204.31	212.8	206.41	213.11	208.7	208.6	208.79	209.09	206.57	211.53	210.38	211.97	207.16	210.65	208.18	210.22	213.94	212.52	206.51
199.99	195.97	202.08	197.22	198.96	199.14	202.4	204.22	198.59	200.09	194.8	197.54	197.83	203.51	196.07	198.11	200.07	196.2	197.21	197.12	194.96	193.62	196.26	194.76	204.23	199.75	195.41	199.24	203.18	197.57	199.46	199.86	199.45	203.32	200.35	194.69	195.91	196.24	198.65	196.09	203.08	201.86	202.63	199.12	195.69	193.12	202.9	197.95	195.68	201.94
211.31	214.28	209.82	209.91	206.1	216.71	210.48	208.32	212.12	212.35	209.72	205.41	214.36	209.53	216.68	213.54	212.68	207.04	209.34	216.37	210.42	213.76	210.61	211.48	207.1	214.19	211.45	212.58	210.96	212.71	215.31	212.85	209.6	212.35	215.22	211.43	211.6	211.67	214.62	213.52	214.6	207.66	212.41	211.43	212.79	208.98	219.26	212.52	207.65	215.35
208.02	212.31	209.8	206.83	210.34	210.52	204.86	207.62	204.74	203.61	203.86	213.26	206.14	209.57	210.19	208.01	205.66	210.97	205.89	214.48	205.29	206.35	206.19	206.83	209.53	203.76	210.35	204.72	206.29	206.91	209.27	211.01	208.02	207.06	205.84	209.82	209.79	208.76	206.8	205.95	204.91	206.89	205.68	206.91	208.71	208.16	208.43	205.41	208.8	209.07
204.53	204.24	202.46	203.46	204.71	200.64	200.88	209.21	204.12	198.72	205.08	200.99	202.22	204.03	200.51	198.57	201.97	203.81	204.02	201.3	202.42	199.15	198.36	203.88	203.69	199.85	204.75	206.79	200	202.83	200.73	202.49	202.48	197.56	202.77	202.82	205.76	202.08	202.54	203.47	202.64	200.73	197.18	200.18	206.96	201.97	200.08	206.55	206.82	205.75
206.74	210.89	209.21	206.22	207.4	206.81	208.89	210.62	206.42	209.64	210.83	209.16	208.8	204.48	205.62	206.1	211.18	208.83	211.5	207.39	205.55	212.11	205.22	211.3	206.66	210.52	207.28	207.28	205.98	204.47	209.16	213.12	206.68	212.23	206.38	205.29	206.74	208.71	210.01	216.18	206.93	205.96	207.79	211.91	205.87	209.39	211.4	206.58	207.63	207.4
217.03	217.02	216	217.19	217.61	218.25	222.71	218.99	217.32	216.69	218.65	217.29	216.22	219.51	216.56	219.68	218.48	216.23	222.74	219.64	216.94	217.06	216.17	215.07	213.95	215.09	216.91	216.82	215.84	216.84	219.63	217.63	219.7	217.31	215.06	215.76	214.42	218.08	221.77	216.19	219.93	218.53	216.84	213.71	214.21	216.66	214.64	214.13	216.22	216.49
208.72	206.86	205.59	209.37	207.2	204.89	204.95	208.44	206.16	207.14	203.45	205.88	206.03	210.44	204.91	207.17	201.67	209.32	209.62	208.55	211.15	205.74	208.43	207.5	210.68	208.85	209.67	212.69	205.51	208.88	210.16	209.24	210.36	206.67	211.65	208.81	210.27	207.28	205.7	206.98	209.34	208.83	206.9	209.68	210.42	207.42	206.21	207.86	208.31	205.91
216.7	214.14	215.04	220.96	216.32	215.56	218.87	219.08	218	217.67	214.87	215.49	218.2	208.97	218.68	222.75	217.53	214.55	217.61	213.02	215.08	217.03	218.31	218.17	216.05	219.76	218.72	218.26	219.94	217.33	217.76	220.08	221.73	215.62	218.14	219.27	216.97	217.16	220.4	215.14	212.51	215.09	219.17	215.97	218.3	220.59	218.38	221.61	215.43	218.17
209.8	210.29	211.34	216.14	216.7	208.82	213.17	214.56	211.39	216.33	211.24	213.16	217.59	209.79	216.73	205.62	213.04	212.59	211.94	214.04	211.67	213.84	213.27	216.83	208.12	213.75	214.27	213.32	213.39	216.03	208.68	212.55	210.88	209.17	213.65	208.22	208.29	211.36	214.32	209.28	210.86	213.52	217.35	211.45	214.6	216.33	211.38	211.46	212.35	216.25
208.58	199.56	204.87	200.56	207.34	205.03	209.78	208.13	207.85	209.33	206.21	206.01	201.7	204.99	206.45	201.63	209.14	202.33	204.01	209.21	206.57	204.2	206.79	211	208.21	208.61	205.19	202.39	208.9	206.39	210.58	209.44	208.09	206.39	206.65	203.92	204.32	205.04	204.82	207.87	205.81	207.05	205.2	208.44	206.34	205.12	202.82	207.38	206.15	206.42
213.1	215.04	213.13	221.75	216.92	212.7	218.45	218.79	216.18	220.21	218.21	215.4	219.61	215.72	215.34	213.86	212.33	221.53	214.57	211.38	217.67	220.91	213.46	214.22	213.19	214.33	220.7	216.89	213.03	214.86	212.19	216.03	216.38	217.28	219.58	216.88	214.88	219.49	218.86	219.89	219.12	215.96	218.3	214.34	217.27	214.6	219.65	220.41	220.28	217.07
211.92	214.48	208.6	211.43	218.81	215.21	214.22	213.41	217.72	214.75	215.93	213.61	213.35	211.9	213.02	209.12	212.68	211.57	219.4	214.08	214.48	214.88	208.91	211.19	215.23	215.08	214.06	212.19	215.22	212.83	209	210.61	215.16	211.97	212.62	212.71	209.96	210.68	215.88	211.94	212.77	216.66	217.03	211.47	212.43	211.76	210.79	214.89	214.04	213.7
209.05	208.52	208.76	201.6	207.95	205.3	206.92	207.05	211.92	204.75	210.16	206.97	208.38	210.92	206.93	208.71	207.68	203.92	205.27	207.41	205.45	203.54	206.05	207.19	206.82	209.56	209.75	207.52	208.87	211.24	203.48	206.97	206.03	208.07	209.35	208.61	209.86	209.74	201.97	208.75	210.93	207.14	206.91	203.42	206.75	209.24	204.36	209.08	208.79	203.93
208.81	209.97	204.95	208.48	207.79	206.81	208.53	207.89	207.02	206.87	202.99	208.01	210.03	206.32	208.53	207.24	208.86	206.96	206.83	208.22	212.18	206.88	204.59	208.76	211.55	206.84	206.83	208.71	208.84	205.59	208.1	205.91	209.15	209.24	208.21	210.37	214.91	206.81	208.56	206.29	211.71	208.5	211.74	205.78	206.05	205.91	209.68	208.24	209.04	209.59
203.73	203.5	197.66	202.59	203.01	201.92	200	203.91	202.6	201.45	203.72	200.81	202.54	205.12	202.43	206.07	201.03	202.5	200.45	198.4	199.26	206	204.17	202.09	200.09	207.39	200.13	199.07	205.11	203.04	204.29	198.96	204.64	199.11	203.8	205.27	202.99	203.97	201.96	207.76	205.24	202.32	202.37	205.89	206.31	199.33	206.74	203.83	203.12	207
210.39	214.09	215.77	216.13	215.77	213.64	212.94	210.09	210.2	213.99	206.27	213.42	216.82	208.21	215.87	215.74	218.43	213.5	214.56	212.57	215.35	211.77	213.83	217.37	214.29	214.71	214.67	211.7	212.79	210.63	211.48	211.15	216.28	213.97	216.63	211.61	211.97	210.43	212.04	211.16	213.17	211.91	214.33	214.44	212.58	213.28	211.66	212.13	213.4	214.47
204.91	202.95	202.14	202.36	206.18	203.14	206.4	202.96	205.56	197.7	205.23	200.92	206.67	204.02	202.14	206.83	199.89	206.35	205.28	208.37	204.15	202.53	203.88	202.93	203.35	199.21	206.25	204.86	206.14	203.25	198.84	200.99	201.15	203.53	204.23	205.78	202.74	200.18	204.23	208.93	202.97	200.2	201.3	203.57	202.94	199.84	207.19	201.97	200.51	208.33
207.61	205.99	210.32	211.55	209.51	210.55	208.64	206.51	209.18	209.7	206.93	210.14	209.57	211.54	211.25	210.76	208.63	207.7	206.73	207.92	208.04	210	213.35	209.01	208.6	209.21	206.45	205.89	211.8	214.14	211.36	206.61	211.44	207.68	210.23	212.75	207.96	209.11	212.58	207.02	208.5	213.03	212.41	209.15	211.73	211.57	208.27	210.48	211.15	210.19
207.28	204.1	208.14	207.66	205.71	208.95	211.63	206.02	208.25	207.2	205.66	205.58	209.38	211.44	207.8	209.15	205.54	209.02	211.28	206.89	210.34	207.6	211.72	211.86	206.92	208.04	210.87	210	206.11	211.75	211.81	208.4	214.4	215.36	209.25	206.7	208.46	207.71	208.47	206.47	209.03	205.56	206.4	204.25	205.51	213.74	210.39	211.71	212.23	208.85
199.52	195.29	199.42	199.03	198.42	197.44	195.86	200.24	198.12	200.87	197.16	200.5	197.5	197.62	202.53	199.23	199.5	199.71	197.4	198.5	190.78	200.66	203.47	201.32	201.52	198.96	198.94	195.88	202.89	200.02	201.72	199.8	200.97	196.78	200.44	200.55	202.3	200.45	200.89	198.08	193.21	200.52	197.79	200.16	193.6	198.92	194.63	193.54	197.91	197.69
204.99	203.11	207.14	212.4	208.25	206.46	203.35	208.05	203.21	203.62	206.78	205.61	207.53	204.33	203.74	207.34	206.13	208.49	209.46	201.88	209.01	207.75	208.88	206.77	201.09	207.85	211.59	206.62	203.6	205.69	206.56	207.35	202.14	208.01	203.6	205.88	203.22	208.54	203.43	206.64	206.68	206.88	203.9	207.11	206.73	205.43	209.77	206.66	207	209.47
204.56	207.47	206.01	208.45	209.61	207.45	206.78	207.65	210.16	209.23	208.14	206.83	209.22	207.26	206.73	209.51	204.9	204.47	207.92	206.63	205.79	205.24	206.81	201.16	208.23	209.17	207.21	210.17	209.3	208.16	206.57	210.03	208.1	209.53	208.41	212.57	206.46	204.4	204.63	206.35	207.9	209.14	209.58	203.4	212.36	210.54	206.93	207.66	209.13	204.49
209.15	202.76	212.57	207.32	210.95	211.91	206.19	205.34	204.72	208.01	209.85	210.04	210.87	205.96	204.62	209.45	205.23	207.36	209.62	207.48	211.31	211.15	204.91	212.25	203.27	210.66	212.42	207.76	207.97	210.17	207.55	210.43	210.67	207.27	210.15	205.82	208.59	205.69	210.57	206.63	206.28	210.38	207.53	209.37	208.21	209.06	208.54	209.22	207.92	207.5
213.79	216.12	213.97	216.41	218.17	217.14	216.18	216.4	216.02	212.51	218.61	209.35	213.21	215.59	215.26	214.7	218.82	220.54	216.21	215.59	218.69	216.28	217.67	217.45	216.4	216.15	215.02	216.82	214.02	214.99	215.65	218.52	219.54	216.68	216.22	211.4	219.13	211.46	212.85	214.75	217.72	217.9	216.97	220.22	217.5	216.54	216.36	220.36	216.67	220.22
203.3	205.38	202.76	203.28	205.81	204.24	204.03	205.88	206.38	200.1	204.61	202.41	202.35	202.13	208.68	200.62	202.65	201.62	204.35	204.46	204.92	203.16	203.4	201.04	202.2	209.07	205.8	203.49	204.69	203.29	201.57	204.51	206.28	204.11	207.23	205.59	203.42	201.31	198.92	200.42	198.44	203.08	205.17	202.7	204.75	201.76	204.41	205.54	202.66	203.97
206.43	207.59	205.12	202.86	208.87	206.03	210.66	205.65	207.67	211.69	208.52	205.56	206.05	207.61	210.62	208.89	205.81	210.27	211.54	207.05	211.6	207.79	208.69	207.75	209.91	205.49	205.3	209.88	209.99	206.51	209.53	210.27	210.72	210.67	205.57	210.03	208.83	210.93	206.69	209.78	211.66	209.48	208.47	209.93	209.43	206.1	208.61	205.53	207.63	209.51
199.96	195.84	194.1	194.31	193.15	191.16	195.57	190.25	193.58	192.15	193.59	192.86	197.17	193.95	195.26	194.38	193.55	194.96	196.55	192.72	194.88	192.77	193.36	196.44	190.69	192.28	194.89	190.78	192.03	192.54	194.92	192.01	194.77	198.75	197.22	193.6	196.51	196.23	193.94	192.08	194.19	193.22	198.75	196.49	193.59	195.27	191.05	197.57	190.64	198.22
209.85	207.51	201.17	205.72	206.59	205.91	203.88	205.02	203.38	207.64	207.58	203.68	204.77	206.01	208.47	203.48	207.46	205.55	210.06	206.35	204.09	202.3	205.95	204.31	208.77	207.06	206.31	204.97	203.57	202.07	205.25	208.57	208.72	203.45	206.24	205.05	205.17	201.19	207.08	209.52	211.73	200.61	205.27	205.34	201.43	205.25	204.73	205.35	203.58	212.51
208.52	205.8	209.6	206.1	208.14	207.47	211.11	207.27	208.28	204.17	214.49	207.94	209.95	204.98	206.5	206.19	206.18	204.72	209.2	209.84	209.01	210.16	209.99	210.09	207.26	200.8	209.98	208.58	211.26	210.05	207.51	207.02	206.95	209.38	209.66	212.47	210.45	208.95	209.16	210.92	208.36	205.7	206.66	204.77	208.84	210.11	213.33	210.13	207.89	210.31
215.25	210.52	213.72	211.47	211.31	213.38	217.85	218.1	211.14	209.8	216.05	210.64	209.48	214.6	215.84	210.78	207.9	212.85	213.46	214.23	211.55	212.76	215.29	212.82	216.15	210.91	215.36	213.13	215.66	214.49	213.35	208.84	211.57	214.89	211.83	212.01	214.78	213.45	212.09	211.23	214.73	214.51	217.01	212.97	211.17	210.65	208.14	214.42	212.32	213.15
220.72	216.44	220.35	218.73	215.82	214.61	216.88	217.08	217.09	219.38	213.51	219.69	217.25	220.3	219.75	214.05	218.19	217.14	217.35	216.03	218.08	219.93	217.39	217.32	214.56	217.82	218.37	219.43	221.32	216.72	219.44	216.97	217.79	215.86	218.83	220.87	213.78	213.09	217.22	221.13	217.19	216.95	217.71	216.59	216.67	214.71	212.65	215.05	222.93	217.49
203.91	212.15	212.3	205.67	209.75	210.72	205.75	207.53	206	208.59	207.03	206.51	207.26	210.93	210.62	207.31	210.63	209.99	210.97	211.53	205.01	207.03	207.86	209.76	210.98	206.97	205.48	207.38	204.8	208	210.46	209.8	206.46	211.05	207.28	207.61	212.11	207.25	206.42	210.46	209.22	204.8	205.54	210.28	209.62	209.34	209.42	203.9	206.98	205.47
204.79	203.01	203.69	207.64	202.87	201.8	207.63	206.4	198.86	203.26	202.91	208.29	204.66	205.92	206.9	206.49	201.9	204.31	205.31	204.7	204.29	204.08	207.1	205.65	202.97	204.56	201.74	205.4	206.78	201.16	207.78	205.38	209.98	204.98	201.53	206.45	206.93	201.18	204.27	206.77	207.05	203.1	205.75	207.31	204.02	203.69	205.62	205.97	202.21	202.14
201.44	202.07	204.3	204.73	200.09	201.93	205.64	206.64	203.05	199.88	206.52	205.36	201.61	207.25	201.79	204.11	201.14	198.63	203.25	203.35	202.64	205.15	206.85	202.71	205.09	200.9	207.49	203.86	204.83	205.41	202.26	204.07	204.43	205.77	203.67	203.81	203.18	200	206.11	201.48	201.54	202.63	204.93	203.84	203.69	201.41	203.04	203.65	202.77	207.7
200.45	205.31	203.98	205.77	200.34	202.22	201.56	206.69	203.93	202.54	204.92	201.34	202.88	207.41	202	202.81	204.75	202.25	202.88	202.85	202.04	203.41	199.52	200.18	203.77	206.56	200.23	203.53	207.15	203.54	205.37	206.25	197.11	205.23	206.07	202.89	204.62	203.99	203.13	202.83	201.8	202.49	203.74	202.64	202.22	206.13	206.99	206.76	202.93	198.91
216.05	210.95	209.44	211.23	209.23	214.47	217.64	213.55	208.19	210.69	211.42	209.13	206.85	204.78	209.1	213.37	208.2	213.4	213.99	214.7	206.52	208.81	213.96	208.64	215.68	212.98	206.78	212.12	211.8	214.09	209.98	209.73	214.37	212.36	211.24	212.76	211.48	211.68	209.49	208.57	211.88	213.14	205.88	215.73	214.33	211.74	207.97	214.1	208.2	212.5
201.27	203.53	205.49	204.21	209.01	201.72	200.57	204.17	204.75	203.3	205.09	204.41	201.28	201.35	206.85	205.05	205	205.7	204.9	208.11	202.74	206.19	205.78	207.07	209.02	202.78	202.62	204.19	207.95	199.78	205.91	205.97	205.46	208.44	207.31	204.56	202.76	205.06	207.63	206.69	204.84	204.38	197.34	209.27	207.1	205.14	207.79	202.38	206.27	203.8
206.1	208.22	207.26	208.3	206.85	207.23	207.62	209.28	207.16	208.76	211.16	210.29	205.47	203.52	212.21	207.16	209.01	209.41	208.22	206.88	206.38	209.63	203.66	206.84	211.28	209.9	211.28	208.26	202.89	202.57	205.05	210.63	206.44	205.3	205.71	209.45	212.14	206.01	208.9	207.06	209.07	206.36	206.57	207.13	208.52	208.85	204.99	203.81	209.31	211.13
204.55	203.88	210.3	201.25	205.9	209.18	206.4	206.94	206.49	205.86	210.25	206.93	204.6	208.51	208.99	209.19	209.86	207.17	209.02	208.33	212.15	208.35	205.79	205.24	209.96	206.55	202.98	205.39	206.44	207.62	212.35	206.71	207.8	205.6	208.83	206	206.59	209.44	207.25	205.95	205.55	209.4	208.85	210.53	207.71	209.16	207.84	204.35	203.04	208.66
220.29	216.52	214.87	219.33	218.27	216.33	221.03	219.94	218.82	216.22	215.31	216.69	215.34	215.45	218.15	217.6	216.85	219.66	223.59	217.42	219.51	224.52	216.29	218.49	219.46	221.74	214.95	214.11	220.28	213.49	216.48	217.54	217.38	217.67	216.01	221.05	215.8	219.13	212.61	218.77	220.6	219.33	221.29	214.64	215.42	216.31	217.48	219.62	219.65	219.28
207.96	206.26	206.97	210.1	212.45	208.46	211.52	207.66	210	205.57	207.78	205.56	206.62	206.26	204.08	209.16	204.31	209.11	205.05	207.16	207.57	205.31	211.27	210.8	207.48	205.61	207.14	206.91	206.6	207.87	208.33	208.39	206.76	207.17	206.75	208.16	204.11	207.73	206.17	208.61	206.61	214.84	206.92	207.76	206.76	206.37	206.4	208.44	206.52	207.03
207.42	203.63	211.54	206.46	208.13	208.28	204.65	203.57	207.33	202.96	206.22	205.89	204.61	203.54	207.7	205.54	203.75	210.4	205.89	205.24	212.94	208.5	207.09	208.65	202.15	206.01	211.14	212.78	206.54	204.26	204.27	208.36	204.04	203.72	203.19	205.14	212.5	208.36	205.51	206.59	204.4	205.76	204.08	205.9	206.82	210.44	208.37	203.43	209.62	204.68
207.17	209.7	207.42	209.02	210.01	205.78	209.35	207.85	207.68	205.98	208.9	204.85	213.04	202.31	207.45	205.71	209.4	206.71	209.06	207.7	209.21	211.47	208.3	206.61	210.61	208.93	202.46	210.94	207.96	207.43	209.42	208.72	206.3	204.2	207.21	211.79	205.82	210.71	207.38	208.51	212.98	209.27	214.4	213.29	206.17	204.36	211.38	208.61	207.75	205.88
205.21	207.99	199.81	205.02	206.69	204.71	197.94	203.4	200.47	203.04	200.61	201.53	199.45	205.47	202.89	200.09	201.72	202.92	202.39	203.78	201.01	202.39	205.96	204.2	207.97	205.52	202.86	207.57	201.36	201.92	207.8	202.52	205.2	207.81	202.84	203.97	206.05	206.01	201.95	203.41	205.37	200.6	200.52	196.52	204.41	205.61	202.35	206.44	204.97	204.54
208.9	205.91	208.4	203.56	202.18	202.12	206.3	204.69	207.44	209.3	205.15	202.26	199.73	202.33	207.84	203.1	203.4	206.38	199.81	208.43	204.68	204.36	206.7	205.81	205.33	200.9	199.6	207.24	205.7	201.48	204.22	207.53	205.13	207.14	207.56	205.57	204.89	203.11	201.14	208.47	206.91	201.85	204.78	204.2	205.75	205.89	205.92	206.87	205.6	202.94
190.75	196.3	192.92	192.9	197.38	194.7	196.11	198.54	195.54	193.42	194.58	198.14	195.2	193.38	196.6	194.92	193.73	191.41	197.31	195.6	199.69	195.54	195.1	197.91	194.12	196.16	195.23	194.58	196.4	197.65	196.7	193.79	192.33	195.94	193.4	196.13	194.65	195.45	195.59	192.78	194.45	197.82	198.53	194.53	195.31	193.1	198.25	199.98	196.36	193.95
213.19	211.42	212.09	210.36	210.79	213.36	212.24	209.14	208.84	214.76	206.48	208.76	212.24	210.46	210.89	210.13	213.52	211.51	211.57	208.12	210.99	210.36	204.87	213.57	208.86	209.39	211.86	216.97	214.34	211.21	209.21	214.29	211.47	210.68	211.4	211.99	211.81	214.47	208.46	212.58	213.08	216.17	213.93	209.17	211.74	212.74	214.32	206.83	213.53	216.63
216.5	219.2	211.77	217.8	220.67	218.73	216.29	215.02	216.62	215.06	212.69	216.31	217.28	214.94	216.2	213.45	214.64	218.31	217.65	216.77	214.48	219.51	214.65	218.31	216.94	218.14	215.11	217.48	214.51	218.79	219.03	223.45	215.62	216.93	219.87	216.98	218.85	218.6	220.98	218.81	215.74	219.85	219.35	214.07	219.84	217.48	218.32	217.59	216.55	218.55
215.46	209.99	209.94	207.91	207.91	214.03	208.34	207.16	212.2	210.04	208.26	206.76	206.88	208.72	211	207.07	211.89	208.46	209.25	205.14	210.44	208.91	213.27	206.46	206.39	205.4	208.96	205.28	208.6	203.34	207.5	208.02	207.52	209.05	206.65	207.17	210.45	215	208.83	210.72	209.63	208.13	205.62	210.81	212.62	211.67	211.02	207.15	210.23	207.74
218.22	218.76	218.27	218.39	218.78	212.91	219.5	221.18	216.91	214.36	217.16	217.39	218.02	219.56	219.14	216.54	216.5	219.21	221.72	220.93	218.04	218.46	214.72	219.49	219.95	220.91	212.63	215.44	218.91	217.86	216.92	222.08	217.42	218.59	218.54	213.89	218.28	217.77	216.93	216.7	216.23	222.76	216.93	218.59	215.2	219.74	219.79	215.52	216.88	216.5
207.69	208.29	209.82	212.88	221.49	211.79	214.09	213.09	205.41	213.35	211.83	214.21	212.66	207.76	211.45	211.37	215.98	210.32	209.98	214.26	212.74	214.75	209.59	213.22	217.99	212.17	213.55	210.23	214.1	211.29	217.44	211.27	209.39	214.58	202.98	213.01	209.93	210.95	209.92	213.31	218.01	216.39	213.36	211.37	211.12	213	212.41	209.88	213.19	208.7
198.9	200.78	197.78	199.88	201.66	203.98	204.48	202.89	201.61	199.89	203.16	203.46	198.54	201.58	206.89	202.33	205.09	202.32	197.49	199	204.07	200.36	203.27	196.92	202.04	201.26	206.82	198.5	200.79	200.63	203.37	201.53	206.39	200.09	201.14	202.23	204.09	200.53	196	201.01	199.51	203.77	204.64	207.12	203.36	205.58	202.91	201.22	201.62	204.54
213.3	213.5	208.67	207.83	213.84	206.24	210.66	207.5	206.22	212.25	208.52	205.55	207.79	211.31	202.85	211.98	209.25	206.19	208.06	206.85	210.35	207.77	207.14	208.45	213.05	203.26	207.68	209.78	204.89	213.31	209.27	209.09	210.96	208.83	210.71	208.21	205.19	213.33	213.45	209.88	206.23	211.73	206.06	206.41	211.76	215.93	206.19	203.93	206.45	210.6
203.68	201.5	205.21	204.52	204.17	202.52	209.46	207.34	206.17	204.56	202.94	203.75	204.84	204.75	208.54	204.42	200.01	201.44	203.35	205.06	203.72	202.58	207.2	204.33	207.19	206.72	204.63	198.12	202.38	207.5	204.83	210.28	203.86	204.19	204.49	202.4	204.57	205.24	203.21	201.5	205.3	208.65	205.92	206.02	205.52	204.98	206.14	203.52	205.4	202.99
213.77	215.17	222.48	217.72	209.19	211.3	213.1	213.04	212.1	211.84	215.43	214.77	214	212.67	215.28	214.02	211.17	219.29	215.95	215.87	214.8	215.45	210.84	208.64	218.18	211.79	217.77	214.44	215.61	213.28	216.61	213.83	217.46	217.77	216.66	212.21	215.77	213.13	218.97	214.53	216.64	210.75	210.75	208.2	215.59	213.29	218.67	209.18	212.96	206.07
197.85	198.88	204.02	194.44	204.24	198.84	198.16	197.25	200.44	202.64	202.37	197.81	199.92	202.38	196.74	201.14	196.58	198.56	201.24	204.06	198.91	198.64	200.25	200.14	198.8	201.67	196.21	200.53	201.3	198.61	198.41	203.3	202.56	203.11	198.22	201.38	196.34	202.91	200.22	198.9	204.06	201.65	197.87	201.2	198.94	196.81	204.36	203.23	197.71	203.14
209.52	210.39	209.26	208.77	207.63	209.98	208.3	210.35	205.61	210.25	209.1	205.13	213.69	206.96	206.43	213.61	210.21	212.8	206.66	207.18	206.97	212.88	206.35	209.8	208.41	207.5	211.74	216.47	208.31	211.28	205.82	208.02	205.71	206.88	212.16	211.3	209.94	207.96	210.37	208.32	212.01	210.51	209.5	207.15	212.57	212.22	208.15	208.95	211.44	209.27
200.69	204.44	200.98	203.02	203.75	202.12	200.06	200.19	200.93	197.26	201.76	202.93	203.44	202.19	202.19	199.38	200.7	204.31	196.98	200.46	202.48	199.06	198.79	195.14	204.38	199.09	200.18	199.64	202.49	198.69	201.5	200.91	198.75	198.47	200.99	198.63	200.6	205.69	200.46	198.66	201.24	198.7	203.69	202.81	202.75	200.96	199.4	201.04	201.83	200.84
201.41	204.16	201.29	204.16	204.77	200.96	202.5	205.57	203.18	205.76	206.08	207.31	201.26	203.54	205.95	202.03	199.37	205.41	200.63	201.06	200.71	203.8	205.61	204.93	205.59	198.78	203.02	205.46	206.51	205.91	204.12	201.54	201.74	203.56	202.87	201.62	200.25	200.25	203.08	204.24	203.06	201.02	204.21	202.53	207.72	200.81	203.71	200.76	203.63	205.62
205.91	212.81	207.7	207.96	205.59	207.11	207.72	210.2	206.91	213.52	211.28	207.12	209.84	209.41	211.13	207.43	207.77	203.2	206.08	212.8	208.14	208.53	212.64	213.65	210.4	207.02	208.26	208.31	208.9	211.37	208.35	208.8	211.11	205.11	205.09	206.06	208.39	204.47	206.45	209.59	204.23	208.02	206.79	209.86	207.81	205.18	210.44	209.85	209.29	209.52
205.01	205.14	204	204.26	205.32	207.88	206.8	207.33	211.23	210.22	204.62	207.94	209.63	205.98	208.08	211.5	211.65	202.47	206.34	208.33	209.03	203.5	210.86	211.21	208.23	204.9	208.46	208.24	204.82	210.53	202.79	207.26	211.19	206.7	205.06	205.48	210.85	204.63	206.15	207.83	204.71	213.48	205.94	205.83	210.74	202.37	206.16	207.68	203.78	207.9
209.22	208.44	209.74	208.07	202.21	213.09	205.46	207.24	212.06	208.7	206.4	202.71	208.85	207.27	206.61	206.85	213.06	208.97	208.58	207.2	208.57	203.26	210.29	209.05	206.42	204.37	207.14	207.59	206.44	207.58	206.98	209.77	207.9	207.8	207	209.41	208.57	207.33	206.32	206.09	209.66	206.65	208.4	207.6	208.56	210.34	210.3	208.15	208.03	209.31
209.68	204.18	204.14	204.08	206.77	210.36	209.92	207.38	209.82	205.78	206.26	208.36	206.51	207.85	213.25	202.34	207.34	209.09	203.97	211.29	205.14	203.93	206.26	208.63	208.78	210.91	211.33	208.93	211.04	208.63	205.12	211.22	206	212.9	208.37	207.82	206.05	204.65	205.74	207.86	211.05	209.61	207.41	203.91	209.21	205.78	207.73	205.95	210.58	208.18
200.1	196.74	199.24	201.21	195.59	193.09	200.55	196.04	199.21	196.89	201.91	194.72	199.77	203.28	195.37	204.95	197.64	198.11	200.06	196.42	197.74	200.04	202.27	195.32	197.28	198.01	196.88	198.96	201.62	196.87	201.44	199.16	199.24	203.61	195.81	202.55	193.67	198.07	194.65	196.31	199.01	196.28	199.61	198.57	201.68	197.14	195.72	199.14	199.12	199.46
215.52	213.87	214.98	212.31	215.46	218.74	211.05	215.03	213.34	207.11	213.27	214.33	212.04	208.28	213.8	215.39	215.33	210.31	208.48	215.55	214.52	216.59	214.18	213.22	210.08	216.93	212.91	210.92	215.56	208.24	211.04	212.11	214.51	214.76	210.69	212.15	211.07	213.65	210.48	212.52	213.77	211.6	214.33	214.8	213.7	213	211.93	207.04	213.61	212
196.53	190.27	196.6	194.12	192.79	193.5	187.34	195.57	199.08	195.86	194.94	194.86	195.37	195.22	193.06	194.99	194.9	188.84	193.46	194.27	191.81	193.02	192.22	193.16	195.49	190.86	190.19	194.3	198.21	194.09	193.58	196.71	192.51	195.34	195.24	195.18	198.35	194.88	197.81	193.33	196.46	198.03	194.32	194.2	201.52	191.38	193.89	191.92	193.38	195.03
211.76	209.03	205.12	209.51	204.33	211.02	204.98	211.48	207.44	206.57	209.33	211.64	209.66	212.54	209.35	209.28	200.63	207.11	208.57	208.68	213.63	207.2	208.27	209.1	209.96	206.28	207.13	209.9	211.46	210.94	206.89	209.25	207.31	206.35	213.47	207.87	209.09	209.83	209.47	212.62	206.62	206.99	208.88	207.07	206.03	213.42	210.33	208.5	206.27	207.73
212	212.01	211.48	211.16	210.34	207.4	208.17	211.73	214.22	218.78	207.37	211.48	208.86	208.84	211.78	213.08	219.96	210.95	214.64	214.37	211.76	215.27	215.09	213.55	206.11	214.71	213.6	213.09	210.59	213.21	210.98	210.51	209.22	208.44	215.52	212.06	210.82	217.3	212.04	211.32	216.65	210.21	213.96	209.45	208.75	209.72	209.73	212.12	212.1	209.82
202.58	207.11	206.56	199.94	204.88	202.3	206.18	205.69	203.28	205.25	206.99	202.66	200.67	207.36	203.66	201.79	205.02	205.3	207.65	203.28	200.31	208.52	201.19	200.4	203.47	204.31	202.07	207.03	201.2	204.35	203.54	205.42	200.56	207.7	206.16	207.84	201.44	202.32	200.32	206.53	211.32	203.59	201.29	203.18	205.83	200.81	202.07	202.36	202.92	205.97
212.09	213.28	205.64	203.37	208.58	209	209.12	211.5	208.88	210.17	208.77	205.44	210.7	208.94	214.76	209.71	213.41	208.43	211.61	212.34	212.89	210.49	207.51	206.78	207.16	209.94	206.7	208.88	212.01	208.54	207.2	208.77	211.52	210.08	212.6	209.69	214.66	208.69	216.38	209.5	207.67	207.82	209.1	212.58	209.62	207.06	207.1	205.73	205.9	211.4
211.12	207.48	207.06	205.67	207.53	208.41	208.15	209.4	209.81	210.08	205.4	210.32	207.64	212.04	213.76	211.83	209.29	208.62	207.34	208.26	208.12	210.02	209.39	205.01	208.68	211.35	208.07	204.58	211.46	205.84	209.94	210.75	212.85	210.46	209.16	210.16	210.58	207.37	207.92	213.92	211.68	214.41	213.36	209.45	207.45	211.2	211.17	212.3	209.11	210.16
205.22	205.44	209.89	206.35	208.69	206.92	209.72	212.18	213.11	204.1	205.35	206.75	205.79	206.98	207.65	207.51	204.15	206.82	205.37	203.38	208.71	205.4	209.11	206.38	209.49	210.07	209.45	201.54	205.32	209.41	206.8	206.29	207.3	206.49	212.2	209.73	208.47	206.52	207.48	209.77	205.44	210.72	204.82	208.8	207.22	209.21	208.18	210.04	207.84	206.43
211.23	210.8	208.02	207.76	209.15	213.33	209.8	208.16	209.07	209.4	206.36	208.5	209.44	212.97	207.68	211.76	207.2	210.8	206.03	207.7	210.79	211.85	206.88	210.58	207.47	204.78	211.78	206.85	203.94	210.59	207.39	210.49	210.92	207.01	210.58	209.52	204.88	207.98	208.64	212.07	208.67	213.42	208.2	204.01	209.25	208.47	204.92	213.1	206.29	212.19
200.54	201.12	208.27	199.81	200.72	206.56	201.55	203.45	201.23	201.38	201.39	205.21	202.07	201.97	204.74	198.72	201.21	204.79	207.98	203.75	203.11	203.56	203.18	204.64	207.81	202.74	205.52	203.51	205.53	203.1	199.23	206.84	201.47	197.13	199.89	199.79	202.44	206.57	204.67	203.99	203.37	205.13	204.38	202.32	200.07	202.57	204.38	202.57	206.12	199.74
208.72	208.97	213.58	214.18	212.4	213.28	211.33	207.03	211.04	212.94	211.64	215.58	213.86	211.22	207.13	211.04	211	210.09	210.33	211.18	211.9	211.59	215.5	207.06	210.33	211.35	208.11	214.32	210.29	211.17	211.12	211.39	210.47	215.71	208.83	211.16	213.65	215.4	210.91	214.96	212.04	211.43	211.61	216.83	214.14	213.88	215.47	215.69	213.06	213.22
200.47	204.41	205.71	203.07	201.75	197.86	203.81	203.07	201.02	205.93	202.33	201.3	204.19	204.29	201.51	199.85	202.21	206.23	203.68	200.22	202.5	200.26	201.43	203.58	204.68	202.34	202.24	201.86	202.64	199.67	199.67	202.96	209.34	200.74	201.08	200.29	203.25	205.93	196.97	203.12	202.65	205.31	200.79	205.93	202.4	203.87	206.12	202.58	202.2	201.37
208.44	205.13	205.94	208.99	205.59	207.82	203.72	203.47	204.47	203.68	206.33	204.86	205.68	203.75	202.85	204.39	204.54	207.84	209.76	213.03	203.6	206.77	203.77	211.22	210.1	202.21	203.86	203.52	209.93	203.46	207.29	204.69	208.48	201.84	206.62	204.72	200.37	203.72	207.35	208.26	210.89	207.52	206.18	205.76	203.29	205.16	204.35	206.89	203.92	207.64
201.33	198.3	195.03	196.81	202.07	199.85	198.53	195.02	199.39	196.12	200.61	199.43	198.43	198.04	197.16	203.93	203.73	198.43	202.56	201.28	197.64	202.87	199.14	196.61	202.04	205.15	197.28	199.13	198.13	195.17	201.11	194.83	198.64	198.37	202.45	200.61	202.88	195.99	198.04	200.65	200.19	199.65	201.55	200.18	197.12	202.54	196.28	199.01	200.16	200.72
203.34	208.37	202.39	197.31	206.9	204.05	204.18	205.62	203.59	205.45	202.02	202.19	200.92	202.9	197.19	203.61	204.96	209.7	201.59	207.79	204.75	202.55	203.84	197.89	201.44	198.52	203.48	199.26	201.26	202.9	208.58	204.55	205.67	202.82	204.73	202.66	200.5	205.82	201.32	202.16	199.65	206.26	202.14	202.07	205.37	209.52	207.2	204.61	205.79	203.47
204.95	210.85	203.69	210.81	206.47	200.59	202.36	205.92	205.61	201.59	204.38	206.83	207.74	206.96	208.6	204.35	205.03	205.15	205.49	208.7	207.31	208.87	208.29	204	204.78	198.81	207.05	207.88	205.74	207.72	205.35	205.07	208.37	203.08	209.34	207.38	208.34	199.85	204.17	212.34	201.72	205.52	208.73	203.57	200.27	208.92	203.87	206.43	205.29	204.02
203.13	198.14	203.28	202.63	204.14	206.76	204.16	200.67	204.71	202.2	196.23	199.6	200.35	199.31	205.64	199.85	202.75	202.5	201.69	200.35	203.89	205.18	197.58	199.46	198.93	201.1	200.36	201.45	199	196.41	196.4	204.43	203.81	203.34	202.83	203.69	204.79	201.96	200.12	201.18	201.57	205.49	200.94	197.11	197.7	201.31	200.41	204.11	201.32	203.36
195.01	197.37	190.55	191.02	187.28	195.63	191.05	196.52	198.73	195.64	198.04	193.58	198.02	194.64	195.9	188.83	189.65	195.79	194.08	197.48	187.49	195.62	193.17	193.92	196.04	195.97	194.65	195.86	196.69	195.49	195.44	188.37	192.88	193.35	193.69	197.63	198.38	192.42	197.94	194.94	194.91	193.85	191.53	193.92	196.18	190.88	191.51	194.02	193.79	186.74
204.19	207.88	205.18	202.81	200.23	201.08	204.73	203.35	203.45	202.76	204.64	207.68	204.42	205.13	205.7	210.21	204.49	199.87	206.41	205.37	204.79	199.06	210.42	203.22	204.59	205.11	201.25	210.15	202.68	202.61	203.14	205.38	209.2	204.89	201.32	198.69	203.03	201.65	206.94	205.2	200.77	202.62	202.98	207.12	205.76	201.81	203.74	210.33	200.38	203
203.5	204.47	205.51	209.9	208.3	210.49	208.43	208.53	205.77	209.94	203.59	204.48	207.49	207.15	207.09	207.53	209.35	209.02	202.27	209.78	205.35	204.27	212.98	205.77	207.48	201.19	208.39	204.78	205.93	208.6	209.08	210.81	205.17	209.17	209.52	210.85	206.41	208.96	207.54	205.51	203.43	208.82	207.78	208.74	206.72	208.52	209.68	207.86	208.32	207.86
201.95	204.46	204.49	203.77	204.49	204.09	201.02	208.46	202.42	205.43	203.52	206.05	202.77	204.58	202.76	201.16	205.13	201.63	205.55	204.88	204.02	206.6	199.7	200.98	204.26	203.43	204.98	197.9	203.49	198.36	203.77	204.36	202.9	201.92	200.7	200.17	205.41	202.16	203.65	205.13	206.28	207.11	202.14	204.59	207.99	198.21	200.46	204.96	207.49	200.92
208.67	202.54	210.79	207.52	209.88	213.45	208.83	210.33	207.65	213.28	206.51	209.21	209.85	207.95	206.98	209.75	205.38	208.85	211.69	209.71	213.37	206.8	208.76	208.68	203.8	209.1	208.65	206.46	208.96	210.59	209.22	212.07	211.82	206.76	207.07	207.94	207.1	213.55	207.38	209.25	212.65	210.08	209.44	209.89	204.13	209.29	208.72	209.07	209.97	207.5
202.25	203.23	196.63	200.38	201.75	198.92	203.22	204.11	200.1	204.25	201.31	202.88	200.8	202.41	201.3	204.61	204.21	199.45	199.71	206.66	201.9	199.97	200.15	205.3	200.74	204.41	199.99	207.26	200.16	202.11	196.93	202.7	206.5	203.43	206.15	202.54	199.32	201.74	203.67	203.7	202.75	201.1	203.45	203.41	198.95	201.56	200.05	203.81	203.44	206.58
203.78	204.22	209.11	207.29	212.24	207.83	207.86	207.57	210.08	208.19	204.5	207.98	211.56	205.19	204.81	213.59	205.73	207.44	206.96	207.72	205.76	203.83	206.53	207.35	208.98	205.17	207.58	204.95	209.92	207.21	207.16	208.08	206.09	209.01	203.23	211.65	206.17	205.86	211.27	212.73	201.95	203.2	206.17	208.31	203	205.99	209.16	206.12	208.93	212.68
205.85	206.42	206.1	202.25	205.35	205.18	205.58	203.56	207.79	204.25	200.77	204.82	204.28	205.06	201.81	204.89	204.14	205.33	207.99	205.85	207.34	204.57	206.42	204.97	205.63	207.83	201.77	204.58	204.39	201.87	198.83	201.07	208.07	206.67	199.27	201.15	204.66	203.58	206.22	204.9	202.09	205.25	207.77	203.95	202.31	207.62	202	202.15	204.85	204.41
215.14	209.33	210.83	210.22	208.84	211.36	208.92	212.23	215.02	213.85	209.96	211.88	210.77	214.3	210.84	209.28	210.77	207.81	206.95	212.88	211.42	214.01	214.45	214.3	214.33	214.57	212.13	213.64	212.96	209.41	212.03	212.85	207.81	211.28	210.81	215.16	208.74	211.49	209.97	211.6	212.01	212.34	213.16	214.07	210.62	211.53	213.13	212.66	211.64	212.18
209.2	210.65	212.49	214.13	213.82	212.31	214.9	214.84	213.86	213.62	212.8	213.49	214.14	212.17	212.43	210.61	212.41	212.65	211.81	210.32	216.98	211.63	212.01	211.6	213.67	210.82	211.81	215.03	210.71	214.65	212.61	215.5	213.7	209.5	213.71	211.21	212.05	211.78	212.9	214.25	213.88	217.53	211.08	213.42	213.74	218.45	215.86	214.79	214.21	211.42
208.05	210.37	207.56	209.21	206.4	208.35	210.8	207.67	211.3	208.38	208.87	207.41	210.12	206.61	204.68	206.91	205.81	207.38	207.38	210.37	204.4	205.66	205.4	206.44	209.91	209.11	210.08	207.37	205.78	207.18	207.68	208.19	204.77	214.52	207.3	207.27	207.54	211.11	208.27	209.38	207.45	209.42	206.17	205.48	206.9	210.15	208.06	206.31	204.81	210.12
206.83	203.98	206.66	201.26	206.28	198.98	203.08	200.44	203.03	202.13	208.47	203.15	207.09	207.54	206.01	201.48	200.8	199.71	204.89	205.11	203.46	205.83	201.76	202.27	200.27	207.54	207.09	207.05	199.38	204.47	204.65	204.47	202.43	205.18	204.56	203.72	206.14	201.49	200.9	209.68	201.83	201.11	205.27	204.63	207.29	202.26	208	203.85	204.64	201.79
208.06	205.23	207.25	212.28	211.54	207.38	210.07	207.2	209.68	208.77	205.81	205.1	205.07	210.27	205.96	206.65	208.16	204.14	202.63	206.03	211.14	207.04	204.64	212.12	208.99	208.25	205.22	209.7	204.63	210.69	206.29	211.75	211.85	212.97	204.54	209.8	204.56	207.52	210.54	209	208.6	210.64	202.52	209.54	204.85	206.87	213.02	210.14	204.04	206.7
209.28	214.42	212.89	211.15	211.53	209.84	212.89	210.58	210.96	209.69	208.84	211.29	213.41	204.04	210.93	211.14	210.83	211.99	207.91	213.13	212.3	213.81	214.66	214.17	210.75	209.09	207.94	212.01	212.08	212.08	210.36	210.17	208.9	210.14	213.14	212.85	214.07	210.36	213.17	213.39	213.56	213.18	210.79	210.67	210.38	209.37	214.28	208.44	214.48	210.71
213.02	214.1	202.18	208.99	213.09	210.84	206.01	208.72	206.99	210.37	209.72	210.16	206.8	208.29	209.32	210.82	208.71	204.61	210.52	206.62	211.36	206.06	206.84	208.23	206.98	210.75	207.29	212.81	203.65	203.84	207.45	211.92	207.72	215.15	207.62	210.17	208.78	209.9	205.86	204	207.63	210.6	207.32	208.45	211.79	208.94	205.15	207.47	205.45	207.39
190.5	195.65	191.38	190.89	199.86	190.57	189.76	192.16	193.18	196.49	197.55	190.33	197.93	194.22	198.56	197.18	195.34	189.24	196.6	197.16	196.18	191	196.35	193.97	196.52	195.22	190.43	195.44	190.55	191.45	194.39	192.26	198.37	196	192.8	193.25	194.26	195.21	194.09	193.22	197.78	191.59	198.77	192.8	195.27	193.5	194.72	193.93	190.9	193.47
211.64	209.26	208.76	206.96	209.42	210.24	205.24	210.9	211.76	207.76	212.99	205.51	209.44	206.55	208.51	211.31	204.35	208.53	213.76	211.85	205.21	209.42	206.21	210.43	204.8	206.43	208.9	209.11	208.2	207.16	207.54	205.87	213.11	206.26	205.88	207.91	208.22	210.81	205.55	205.65	207.46	210.35	211.41	205.34	207.88	210.41	211.91	208.91	210.18	209.21
213.43	207.04	208.72	204.26	207.43	207.65	208.68	207.1	207.93	209.91	210.4	208.63	205.91	208.85	209.36	206.92	209.09	209.52	207.88	207.47	206.46	209.99	209.32	207.38	210.22	203.89	209.4	208.31	212.69	206.81	208.75	211.14	210.15	212.42	207.51	206.08	207.98	205.97	206.78	212.54	208.88	213.07	209.88	203.49	210.65	209.77	211.51	209.88	209.92	205.68
209.18	207.74	206.77	211.5	205.09	211.33	208.56	207.84	208.77	207.33	209.58	215.76	207.95	209.98	211.07	207.1	208.65	209.33	211.18	214.01	203.17	206.68	208.4	207.17	209.34	208.72	212.06	208.64	211.36	211.52	209.31	214.87	208.34	205.18	209.75	211.63	206.94	209.78	207.41	211.49	208.34	211.55	210.74	210.47	208.59	210.6	205.02	207.44	211.33	213.12
196.61	200.2	196.02	198.16	200.35	200.18	198.68	198.51	199.47	197.76	196.43	194.88	200.69	200.44	195.73	200.46	200.71	199.04	198.56	198.93	195.08	200.82	196.14	204.05	198.14	199.4	197.47	200.2	201.86	198.85	202.13	204.61	199.76	197.21	195.43	198.25	198.06	198.69	201.49	198.15	201.31	194.02	195.07	196.94	199.07	197.43	196.66	196.56	198.03	196.77
207.86	208.74	212.06	212.44	210.37	213.65	209.47	212.14	211.43	210.9	204.14	210.71	209.41	205.18	205.77	210.26	208.8	214.86	206.78	207.85	215.07	207.34	208.35	206.66	216.99	212.26	212.61	207.86	209.89	205.63	209.72	212.14	204.8	207.42	207.74	210.86	208.38	210.01	207.98	212.36	211.59	210.33	208.57	205.52	201.21	212.61	212.15	212.63	209.41	213.42
203.62	206.05	204.91	198.85	205.58	205.49	205.1	202.1	209.05	200	202.99	201.58	205.83	203.88	204.27	202.6	200.58	203.73	206.1	204.74	203.13	205.25	201.5	205.78	205.51	202.75	204.97	202.22	203.5	204.81	204.79	203.46	205.02	203.14	203.87	198.73	202.35	201.89	204.56	202.19	203.77	206.82	209.04	205.41	200.86	205.44	203.09	206.54	205.22	204.94
202.76	201.72	204.79	202.62	201.59	204.51	201	203.85	203.33	202.43	201.62	206.52	202.58	205.58	205.42	203.21	204.21	201.47	201.39	207.33	202.95	203.26	202.71	202.91	203.99	199.95	204.14	200.17	203.17	204.25	205.53	199.81	201.96	205.42	212.6	208.23	200.26	202.96	205.3	207.22	201.88	203.39	205.46	204.11	201.02	204.5	200.81	206.08	205.7	200.46
212.86	206.94	209.8	207.1	206.88	208.86	210.41	211.05	206.91	207.12	208.18	209.47	205.43	208.49	205.3	209.02	206.41	208.75	205.29	202.16	209.35	203.46	210.38	205.71	208.67	202.37	204.21	209.36	206.19	205.28	207.71	208.56	213.44	204.81	203.27	206.99	204.04	211.7	206.43	201.6	209.99	206.23	204.11	207.92	208.21	202.94	208.47	205.96	206.35	208.59
215.29	207.6	213.17	211.25	211.56	209.62	216.22	210.01	215.73	217.75	212.64	207.48	211.51	208.84	207.34	207.01	216.61	210.76	211.52	209.83	212.84	212.2	212.07	214.35	213.74	210.07	211	212.97	213.74	211.83	214.4	210.56	209.66	212.59	206.39	209.1	214.67	211.27	216.24	211.74	214.38	211.93	212.92	215.16	211.63	212.13	210.64	214.93	207.34	214.51
208	208.16	205.64	211.31	211.47	211.98	207.73	209.34	210.16	209.21	212.97	209.53	205.24	210.38	208.33	208.42	206.74	206.18	207.45	208.79	202.79	212.5	210.49	211.98	211.82	209.13	212.63	210.01	210.89	207.04	204.66	210.68	207.74	212.53	210.43	208.93	209.3	205.29	211.09	213.93	207.67	207.68	209.06	204.58	211.75	210.4	208.52	212.68	207.95	208.47
206.06	205.7	211.12	205.38	211.77	210.62	211.17	207.64	213.14	209.96	208.69	208.24	214.86	213.68	207.95	207.18	206.9	209.14	204.84	206.77	208.62	211.57	210.34	210.35	211.76	213.01	207.87	210.51	210.03	207.51	209.54	208.82	209.62	212.96	212.34	204.3	210.51	206.81	209.78	207.12	207.9	209.07	210.46	205.08	204.96	209.76	211.65	215.15	208.23	212.3
202.36	201.64	206.09	201.75	211.06	204.45	201.37	206.95	206.49	207.73	206.15	201.78	205.05	204.25	208.08	208.56	204.75	204.31	206.37	207.16	204.51	204.85	204.61	202.69	201.95	204.76	209.49	201.07	203.43	202.73	207.03	202.02	202.2	201.25	205.97	206.58	197.84	199.7	206.09	200.99	207.36	200.74	205.46	207.19	205.27	200.51	203.97	205.08	203.01	203.88
205.29	205.94	207.38	211.71	207.63	207.03	202.87	207.13	206.62	208.85	203.5	203.61	211.65	210.7	209.17	206.29	204.23	204.37	201.88	205.37	203.66	206	208.17	208.72	204.27	204.16	204.51	206.9	213.21	205.75	204.49	205.34	209.99	201.95	205.58	204.45	204.7	209.32	209.52	212.49	209.46	211.56	211.12	209.57	207.54	205.82	205.35	205.11	204.66	207.13
202.09	204.63	198.74	205.11	207.17	204.42	205.53	202.87	200.22	207.12	195.03	202.08	205.04	202.15	207.31	206.47	203.89	210.1	201.72	201.1	205.84	206.3	202.13	206.07	205.98	207.42	204.81	204.71	203.84	202.72	203.53	205.56	206.43	200.46	202.71	206.85	206.58	202.7	203.29	199.49	205.74	202.74	205.44	207.4	203.88	203.38	207.75	207.44	207.47	205.02
203.08	201.31	195.06	197.48	199.76	201.1	202.55	198.67	197.66	196.15	198.26	200.76	199.15	201.57	197.22	199.21	198.11	197.52	200.01	201.77	193.31	203.46	199.78	201.86	201.28	198.31	200.19	202.66	199.88	194.61	199.64	200.86	199.58	198.5	199.97	201.26	206.17	203.01	200.18	196.22	197.68	203.25	199.26	196.96	201.79	202.45	198.94	202.57	196.7	198.95
210.49	217.01	212.39	210.59	205.3	209.64	204.98	209.64	208.36	212.23	209.59	211.94	209.65	207.69	207.72	209.59	209.87	208.89	209.52	211.14	210.07	208.27	210.93	208.79	206.27	208.32	212.11	204.33	207.17	210.81	207.14	206.3	209.58	212.82	210.05	209.04	207.08	208.6	206.97	207.36	212.43	210.49	211.85	206.63	209.51	211.98	210.45	208.33	213.69	209.31
215.57	214.11	217.91	218.12	213.62	213.86	216.48	213.96	212.42	214.08	209.35	212.19	211.7	217.29	212.82	212.66	214.11	211.04	212.9	209.99	212.16	210.75	212.65	215.15	213.74	212.9	215.01	212.97	208.26	208.96	216.15	209.19	212.38	217.19	216.44	210.85	216.51	213.28	211.74	220.18	213.1	217.77	216.86	215.4	216.53	210.13	212.43	211.91	211.84	211.66
211.66	209.03	211.15	204.71	210.5	212.17	208.74	210.4	211.05	203.24	209.55	205.01	207.94	205.36	206.76	209.55	208.39	207.07	213.1	210.01	204.14	209.14	213.4	206.22	211.94	208.5	208.93	206.08	207.58	208.49	206.1	209.34	216.25	208.37	208.43	210.3	208.97	206.49	207.76	209.24	208.87	210.9	206.93	208.49	212.43	208.41	209.76	210.7	208.19	206.47
217.04	217.91	218.89	221.93	219.76	218.06	217.04	218.68	219.04	218.75	220.16	217.71	219.52	217.07	217.86	218.25	215.2	219.44	216.95	219.01	215.5	219.72	219.38	214.69	220.52	218.46	217.97	218.25	218.05	216.27	217.91	219.03	218.85	218.07	217.11	217.77	217.28	217.69	219.07	220.26	216.82	218.67	216.56	217.09	217.71	221.85	216.62	221.71	218.66	219.05
201.13	205.53	203.07	201.3	204.16	203.19	202.98	204.19	202.98	198.17	199.62	201.41	200.9	206.24	202.1	202.58	201.17	208.64	201.98	202.11	206.75	202.56	204.2	202.83	200.67	202.82	204.18	201.31	205.02	201.2	201.25	204.21	205.16	201.43	199.92	206.87	208.61	206.42	200.42	206.55	206.27	204.16	203.84	200.45	206.99	206.31	201.7	203.81	202.54	200.74
206.95	209.11	209.16	208.67	208.49	209.86	213.8	213.65	211.7	211.74	204.86	209.39	213.44	213.66	211.17	207.86	215.66	208.68	212.79	206.16	205.97	209.38	212.31	209.08	212.95	208.4	208.03	210.04	207.64	212.68	211.06	211.89	207.1	208.46	213.82	209.26	212.76	208.45	211.85	208.63	209.8	207	207.8	212.59	209.68	212.28	209.47	210.63	210.47	212.93
216.54	219.56	214.81	215.19	218.13	214.04	220.25	220.96	217.27	218.55	223.5	218.93	215.82	215.72	216.92	219.01	215.92	218.39	216.22	213.83	215.26	215.11	219.13	216.68	218.28	219.46	216.44	217.63	216.73	215.86	220.25	217.11	216.73	217.47	214.05	214.61	217.92	217.37	211.19	214.06	219.23	218.05	216.13	213.2	211.77	223.52	219.01	215.52	216.36	217.42
202.25	200.58	202.7	198.78	201.65	205.11	198.13	201.12	193.46	197.94	199.94	200.68	198.87	195.09	200.98	197.72	195.92	205.14	197.23	201.16	197.88	198.72	196.41	202.5	204.61	197.88	195.42	203.57	201.48	196.09	198.91	197.74	198.19	200.89	197.07	199.73	197.3	198.78	198.05	201.57	201.7	198.85	195.32	194.92	197.29	201.31	196.94	197.09	204.08	197.89
204.17	204.92	204.65	204.88	200.35	203.87	200.81	202.38	209.89	200.83	204.26	201.46	207.44	200.88	200.18	200.14	202.92	200.54	202.71	201.24	203.7	207.01	200.74	201.82	204.8	200.07	206.11	203.08	202.62	205.15	201.2	200.04	204.67	205.87	201.97	205.38	202.42	202.05	199.59	201.27	201.3	201.82	197.95	200.35	204.41	201.49	204.34	198.67	204.71	203.89
191.3	194.02	191.48	192.59	194.42	195.65	192.07	194.66	192.73	191.91	195.57	191.68	194.4	193.09	194.65	193.77	195.15	194.67	200.6	192.83	192.15	197.18	197.74	194.59	196.23	193.51	191.2	193.93	194.26	195.47	191.6	192.51	193.31	195.52	193.27	193.44	192.6	191.44	195.97	196.16	194.19	193.57	196.63	191.98	194.66	188.88	196.3	199.74	187.67	191.62
207.67	202.38	203.15	205.04	200.69	201.3	200.38	199.88	202.28	200.48	204.03	197.71	205.62	205.45	206.58	204.48	203.1	201.38	203.17	207.74	201.67	202.93	200.58	206.03	203.89	206.6	207.81	205.79	199.84	203.61	205.77	197.5	202.64	204.1	206.77	205.61	203.28	200.87	199.91	202.57	201.72	199.71	196.49	199.79	207.33	204.02	202.4	203.21	202.88	200.34
201.11	202.29	198.94	200.27	199.29	200.9	197.82	201.36	196.65	198.94	199.24	201.21	202.21	197.36	200.15	201.12	201.6	198.78	202.68	196.96	199.88	197.99	202.63	193.71	195.76	199.09	200.53	200.82	202.9	198.78	200.92	200.59	196.61	202.41	196.86	197.4	201.96	197.34	197.35	200.15	202.49	197.89	200.42	198.02	197.77	197.9	202.09	195.68	196.89	193.59
204.36	202.01	202.87	205.07	201.49	204.57	204.62	206.31	203.55	203.22	209.69	201.95	209.28	203.01	202.61	206.19	205.84	207.49	202.88	200.31	200.41	200.41	204.85	202.69	208.68	201.95	204.1	203.83	198.31	201.27	204.76	202.08	205.91	201.76	203.86	203.66	202.11	202.67	207.52	206.47	200.73	204.56	204.43	205.05	205.68	204.05	204.08	207.98	201.41	203.11
211.87	210.37	207.67	206.48	214.92	208.49	207.72	205.32	212.96	208.49	205.4	210.95	209.97	211.95	210.64	212.8	205.92	208.09	210.21	210.43	207.57	211.15	209.5	205.93	210.72	208.37	207.42	208.37	211.6	203.56	209.2	210.89	210.61	209.1	208.05	209.35	210.31	209.32	209.77	212.51	209.25	211.95	208.9	207.81	207.76	208.75	207.88	211.31	212.12	212.64
220.48	214.3	214.48	217.51	221.18	216.86	220.39	212.05	218.7	215.34	219.91	216.15	210.63	217.32	217.57	219.53	217.86	213.76	215	215.63	218.57	215.9	215.98	217.88	218.95	213.49	216.23	211.76	217.22	217.61	217.07	215.08	215.49	218.11	220.86	214.89	219.26	219.3	216.89	221.59	219.72	215.47	219.33	217.65	215.6	215.97	220.02	215.16	213.83	212.56
222.16	218.16	215.98	215.85	215.78	215.54	214.34	217.62	216.47	214.9	212.95	216.12	221.35	219.9	213.61	219.83	217.16	214.53	217.3	214.87	216.36	218.24	216.88	220.37	218.59	219.08	219.64	216.53	217.99	216.63	214.93	217.34	215	217.81	217.49	219.05	215.91	216.02	212.52	220.24	213.89	208.75	221.09	220.05	214.13	211.54	217.18	212.14	219.22	216.72
202.84	202.07	205.72	202.55	201.84	206.11	204.7	210.32	203.69	201.67	204.86	207.12	202.77	204.63	202.33	205.36	207.27	206.24	204.14	201.89	204.75	203.68	201.56	206.91	204.24	203.35	205.33	201.97	205.57	207.77	200.71	202.67	206.03	204.57	204.63	205.4	204.57	204.59	202.25	204.31	203.45	206.65	203.47	201.88	202.66	204.67	203.09	202.11	206.33	203.28
213.94	208.57	212.54	207.38	210.02	206.69	200.71	205.77	209.78	209.22	210.71	213.15	206.99	206.31	207.14	208.33	209.09	210.63	208.94	208.53	206.24	210.05	205.38	205.2	209.06	212.41	206.23	204.38	210.95	206.68	206.77	207	212.6	206.93	211.13	210.94	213.77	214.1	206.75	211.2	207.67	213.23	208.21	206.46	210.69	210.5	208.75	212.07	203.96	208.64
212.02	210.52	207.23	209.35	203.7	212.43	211.17	215.45	208.79	209.56	209.43	208.68	211.06	207.55	208.01	209.05	208.06	211.15	212.59	208.86	209.51	211.36	208.58	210.57	213.14	207.03	208.41	210.87	209.79	205.12	203.06	207.43	208.64	210.6	206.4	211.74	212.34	207.55	210.06	207.56	207.36	211.14	212.17	208.94	211.25	211.88	208.71	210.26	209.19	209.23
206.62	210.81	216.53	215.31	211.44	211.83	216.61	213.89	212.24	210.39	215.16	210.47	213.55	212.64	208.2	215.64	214.1	212.09	211.1	208.8	213.56	213.57	210.85	206.7	212.18	211.02	210.13	211.69	211.25	216.22	210.69	215.38	210.85	212.5	213.15	217.02	211.64	212.79	215.43	217.92	212.9	212.1	207.82	213.05	215.21	212.48	209.49	214.71	214.5	211.82
203.53	206.72	203.35	201.71	206.53	207.54	207.09	207.31	200.2	203.29	203.47	205.78	208.29	206.04	202.65	202.62	204.33	208.75	202	203.01	207.57	205.87	205.34	204.62	205.42	206.14	204.47	203.11	202.8	208.32	204.91	207.39	204.84	206.8	204.56	208.58	205.57	197.78	207.1	207.73	202.9	203.97	208.25	204.9	204.27	207.08	206.64	204.4	196.83	197.98
208.3	210.41	209.48	211.68	204.84	210.77	211.03	208.41	206.52	204.61	211.89	207.2	206.19	206.28	205.17	206.3	203.59	207.64	206.7	208.06	209.59	207.97	209.04	209.77	209.26	207.55	210.21	210.02	206.4	207.03	206.83	212.24	206.43	210.12	209.68	208.79	210.1	205.87	205.14	209.11	202.72	208.19	207.01	214.86	211.34	205.79	208.52	214.12	209.04	208.92
209.12	216.98	218.92	209.21	211.99	208.71	216	211.49	207.19	209.27	208.85	214.94	212.82	207.17	215.78	212.66	208.59	213.09	216.65	210.54	207.71	209.42	211.7	209.7	207.99	210.44	214.65	216.33	208.89	212.63	212.47	211.87	212.95	210.29	206.73	211.94	211.59	214.19	210.47	216.7	213.47	210.18	211.67	209.63	211	211.93	214.21	209.84	211.36	210.68
212.97	212.92	217.43	213.29	211.66	212.73	211.87	212.87	210.68	208.53	215.23	214.54	212.33	206.07	209.39	211.42	213.76	206.44	212.53	211.81	211.21	214.02	210.42	212.74	214.32	212.68	212.74	215.14	212.29	208.31	209.44	209.16	211.32	214.55	214	214.49	212.34	209.87	206.9	212.99	209.06	210.32	211.36	212.57	212.75	214.03	213.36	212.68	209.72	209.56
208.27	213.6	211.96	212.52	207.7	214.22	210.99	209.7	205.9	210.13	211.21	209.79	212.88	209.3	210.55	207.58	209.85	214.07	215.92	206.87	209.94	210.09	212.63	212.4	209.85	210.68	206.17	212.8	208.22	207.82	209.17	210.17	208.67	213.94	209.16	207.64	213.37	210.3	210.15	214.35	211.4	211.37	210.36	212.21	210.53	211.48	210.58	215.37	208.25	212.15
211.58	210.17	209.67	210.78	215.98	213.12	210.44	214.34	209.73	215.63	207.48	212.53	211.95	211.77	210.94	213.35	211.77	211.05	215.34	214.37	216.32	211.83	212.44	214.83	211.04	211.04	209.96	215.1	209.36	208.51	214.33	212.01	210.4	211.31	205.89	214.54	212.77	211	214.27	211.26	210.67	205.64	207.86	210.32	212.03	208.03	210.82	213.66	210.64	213.62
208.02	206.11	205.66	210.7	210.02	206.47	207.87	205.74	204.37	207.29	212.03	214.77	208.48	206.13	206.24	207.62	206.51	209.52	214.53	207.27	212.84	206.14	210.44	209.3	207.85	206.18	208.95	204.81	205.71	204.32	208.45	206.62	210.68	211.18	208.84	210.09	208.91	206.36	212.78	210.74	208.28	209.15	207.97	209.73	209.59	203.62	205.82	206.27	207.08	202.71
196.82	198.73	196.71	197.87	199.02	195.87	198.83	198.71	200.82	200.16	198.54	197.84	199.81	199.03	201.3	200.51	194.43	196.69	199.86	198.45	198.3	200.7	201.84	200.28	197.24	193.71	201.01	197.11	198.94	203.89	200.41	199.93	196.1	205.19	198.26	202.63	198.84	196.51	198.2	199.09	196.63	198.8	200.19	200.28	196.93	199.62	200.85	196.41	198.68	195.57
209.84	205.61	214.22	207.09	209.06	207.8	206.86	208.29	208.06	209.68	206.49	207.38	210.63	214.41	205.19	206.24	205.66	203.91	208.19	209.51	213.07	206.38	208.25	210.43	205.29	208.46	209.23	212.66	210.66	211.43	204.74	204.84	210.78	210.79	211.79	209.68	208.97	206.43	209.34	206.92	204.49	204	209.33	205.59	206.9	212.75	213.07	201.85	208.5	206.02
212.46	208.11	210.21	203.78	212.72	208.25	210.05	208.94	204.23	209.87	212.24	208.06	207.97	209.68	206.66	213.05	208.19	206.65	207.24	210.73	208.84	210.84	207.67	210.59	211.41	211.16	206.73	210.39	206.76	210.33	210.51	210.21	207.21	208.22	211.76	209.95	207.55	208.02	205.51	214.23	208.81	204.78	208.61	208.24	214.63	210.14	207.81	216.09	212.1	210.81
195.89	193.02	195.93	193.15	194.95	197.48	195.23	195.78	193.32	193.67	194.94	193.88	193.3	195.41	199.18	196.74	195.85	194.58	191.71	194.04	194.38	195.69	195.61	196.86	193.71	196.71	192.27	196.35	194.95	194.43	190.18	192.6	194.11	196.72	199.99	195.48	190.34	196.88	188.55	198.46	199.54	191.11	194.62	193.03	198.71	191.97	196.3	199.6	197.38	189.98
203.02	202.38	206.68	206.22	204.68	207.55	205.96	203.09	202.22	202.55	200.77	204.79	203.01	203.2	211.2	200.87	200.24	201.02	204.5	202.6	201.96	204.3	207.91	201.26	205.11	197.71	201.16	208.74	202.06	203.44	206.17	201.33	205.65	203.57	200.67	203.04	201.86	200.67	205.7	206.28	205.37	206.86	202.84	203.46	203.07	202.19	203.05	202.8	204.01	202.32
205.71	202.99	201.49	201.3	202.48	208.77	203.12	200.73	204.46	203.34	203.83	199.33	203.85	203.96	197.58	204.01	208.15	200.16	198.47	202.56	204.06	200.5	202.02	205.49	203.64	203.9	202.98	202.03	204.4	202.46	201.27	202.63	205.18	206.88	205.78	203.49	203.26	203.62	203.16	201.36	205.26	200.51	203.64	206.4	208.28	202.43	203.48	200.78	207.19	200.84
217.49	217.97	217.9	220.89	220.91	220.39	217.06	219.73	213.24	218.52	218.83	217.21	217.3	218.74	212.26	219.32	215.81	219.39	213.93	216.19	215.4	214.56	217.18	219.05	216.02	214.57	219.24	217.18	219.7	221.13	216.69	218.92	219.13	214.72	219.25	214.93	218.34	215.72	216.94	216.87	216.66	216.39	216.93	222.48	220.4	220.93	216.83	217.95	217.36	215.47
197.04	196.91	194.94	192.5	198.18	198.13	193.84	191.76	189.7	196.02	190.4	197.03	194.85	196.89	195	193.85	192.61	196.03	191.65	194.28	193.24	196.87	190.7	191.05	195.14	193.7	192.85	198.67	198.22	191.41	192.2	193.41	190.08	192.21	194.81	195.13	195.84	195.95	196.16	193.91	198.35	192.71	195.89	197.8	194.87	196.01	194.66	191.01	190.8	195.19
214.25	213.51	216.06	210.32	215.47	209.68	211.37	212.68	208.62	212.32	213.64	210.98	210.99	209.41	212.8	213.73	215.18	214.79	214.02	214.14	210.69	210.08	214.83	214.24	216.43	210.41	212.2	211.76	211.15	208.62	213.86	211.26	210.59	210.55	215.58	212.1	208.99	210.92	212.48	211.72	208.94	211.48	212.64	208.23	214.04	213.68	212.92	216.6	210.99	212.61
199.53	204.77	202.01	201.37	203.74	201.9	206.21	195.53	204.01	207.62	200.86	200.87	204.82	204.18	205.45	208.64	202.14	199.2	200.18	205.05	203.01	201.85	201.49	204.5	203.74	202.42	199.41	206.26	203.21	204.92	201.5	203.1	205.19	205.56	201.93	201.22	201.7	199.06	201.85	202.32	205.11	205.24	199.61	202.66	201.3	199.94	202.37	202.37	200.19	200.63
214.79	209.55	210.92	211.54	211.45	212.38	210.83	211.3	212.52	213.37	211.06	211.89	213.37	216.06	212.75	214.61	215.72	210.07	215.52	208.12	211.55	213.18	211.39	210.92	213.48	211.75	212.41	212.15	210.75	210.14	208.91	211.54	213.48	209.24	211.6	214.38	212.69	211.92	213.55	212.3	206.66	209.14	215.96	213.94	209.95	212.95	212.57	207.16	211.8	212.55
207.1	214.34	212.84	205.65	209.2	208.28	211.06	208.3	210.68	210.98	208.42	208.58	207.48	209.47	206.68	204.25	207.64	207.78	209.36	207.8	206.25	209.49	205.07	207.33	205.08	208.7	211.65	212.12	209.58	212.82	206.59	207.09	210.15	211.92	207.57	209.19	209.26	205.89	211.87	208.49	206.71	209.17	210.5	208.36	207.47	208.7	199.17	210.35	209.92	206.49
221.84	217.18	213.75	219.26	221.74	216.1	216.21	213.02	222.08	219.55	218.06	221.11	212.74	219.24	216.13	216.57	216.92	215.69	219.7	215.23	216.63	218.42	215.78	217.32	220.48	218.3	216.6	213.07	218.43	219.32	218.63	215.82	213.2	215.98	215.62	218.1	220.59	216.76	220.02	220.27	214.8	221.29	219.39	216.79	216.64	216.41	218.16	219.65	214.05	214.12
204.26	203.13	206.38	202.56	203.51	205.46	205.04	201.83	207.28	204.66	205.38	204.53	208.67	206.31	202.24	206.33	206.4	202.17	207.82	202.67	203.33	204.6	203.31	202.85	203.91	205.62	207.81	205.26	209.64	202.3	199.99	202.01	203.79	203.99	199.12	204.65	202.74	202.8	206.51	202.1	203.41	205.48	203.13	205.67	201.5	201.46	203.51	205.58	204.6	202.92
211.26	209.29	208.83	209.39	212.69	209.3	210.12	211.75	211.63	211.17	213.68	213.2	210.04	210.05	209.15	208.98	206.8	214.12	209.45	206.04	211.57	210.86	211.78	208.09	213.29	210.29	213.33	212.06	212.73	209.8	208.63	210.55	207.03	208.15	208.5	209.56	206.92	206.91	213.79	214.55	215.18	207.19	211.19	210.35	211.31	209.93	211.11	210.97	210.34	207.25
207.24	210.38	211.7	211.32	210.44	215.72	208.49	209.06	213.25	213.65	213.56	212.4	212.14	215.99	210.32	208.39	214.42	207.88	216.55	213.79	209.37	211.43	212.02	212.74	210.28	214.84	213.08	212.08	214.4	211.59	211.94	210.73	212.05	215.16	215.63	214.21	214.3	213.01	211.27	212.99	217.45	211.39	210.19	210.77	212.61	215.66	213.53	215.33	210.53	213.2
198.59	200.8	198.6	207.73	205.01	207.39	202.5	207.92	205.27	201.08	202.89	202.92	202.3	203.66	203.42	202.73	205.65	203.38	202.55	205.02	202.61	199.95	202.01	199.16	201.02	204.42	201.12	205.09	203.45	204.97	200.77	202.67	205.18	205.39	200.09	208.22	200.76	204.19	202.67	205.35	204.62	207.04	196.71	205.83	204.11	203.71	202.17	202.13	196.14	200.42
202.32	208.8	210.44	207.95	204.94	209.82	208.78	209.55	200.54	207.26	203.71	213.55	207.87	208.94	206.82	213.26	209.03	208.54	208.26	204.96	211.33	209.5	208.79	206.89	204.56	208.93	206.11	206.53	210.04	203.92	203.56	211.67	207.3	207.45	213.56	212.17	206.15	213.14	209.83	205.23	209.96	208.72	207.73	208.35	205.17	205.26	206.89	205.2	209.41	206.95
214.13	215.16	213.26	214.92	215.58	211.78	210.66	211.15	215.28	207.26	213.58	217.42	213.44	212.07	220.69	209.76	213.15	217.07	214.16	214.65	217.48	211.41	211.68	214.74	210.64	210.96	214.43	217.62	209.82	213.99	210.61	219.34	213.33	211.45	212.99	212.59	215.85	213.01	212	213.3	209.98	213.42	214.18	212.13	213.79	208.78	213.91	210.56	210.29	211.04
213.13	207.01	206.25	204.8	207.11	204.18	211.52	211.58	204.4	209.85	207.68	208.61	204	212.36	207.5	206.35	209.12	208.19	207.65	211.92	206.03	208.29	204.16	212	210.61	206.98	207.52	200.95	206.79	202.7	206.37	206.88	210.8	206.22	209.22	212.49	211.35	208.56	208.31	207.54	211.14	207.45	206.79	206.84	202.96	209.09	208.14	205.76	208.39	203.84
203.48	206.62	207.44	203.2	204.05	203.36	206.03	205.2	206.71	209.35	201.84	208.5	206.26	207.32	205.51	204.65	207.3	210.31	209.03	208.46	209.49	202.7	207.22	206.59	210.13	206.31	206.19	204.93	207.88	207.31	207.34	209.2	207.32	201.88	207.91	206.42	204.93	208.63	207.58	200.29	200.85	203.01	208.44	206.65	207.07	201.14	201.37	207.41	203.67	209.01
214.15	210.53	211.12	211.55	212.73	209.7	214.66	213.05	209.21	211.99	213.47	216.27	208.73	214.65	210.57	212.85	212.19	211.86	209.32	204.13	207.59	206.79	211.5	208.55	216.9	216.2	211.99	209.25	211.81	210.53	212.45	206.95	210.49	212.97	208.14	214.58	211	212.39	215.21	215.22	209.59	206.05	213.24	209.57	208.87	212.57	206.72	212.87	207.77	211.57
202.9	201.7	207.94	207.02	202.47	205.78	208.41	209.96	203.21	205.76	204.48	207.45	203.75	201.35	208.3	203.68	207.66	210.62	205.7	206.55	209.34	205.69	208.36	205.8	211.82	212.08	207.09	201.69	204.42	204.42	205.5	210.19	204.47	208.37	205.47	203.72	205.03	207.63	207.34	207.91	206.57	204.78	207.09	208.11	204.61	204.11	204.99	207.93	206.82	203.9
219.25	217.58	215.23	214.18	211.81	217.4	219.18	214.48	218.68	218.29	219.36	218.1	217.08	214.8	216.38	218.46	214.83	213.86	214.2	223.36	218.46	216.28	218.8	216.37	217.84	220.48	214.9	216.19	217.51	216.14	215.96	218.51	215.74	213	214.94	214.3	216.91	216.21	218.96	216.85	210.97	208.56	216.5	213.01	218.34	216.05	214.18	217.49	217.5	221.9
211.19	212.54	207.33	205.03	206.46	208.67	205.94	207.87	206.38	208.77	204.42	208.48	212.76	207.63	210.33	206.9	209.82	207.73	205.81	206.21	213.06	211.95	210.08	203.5	208.08	208.54	204.9	209.61	202.77	205.59	214.27	208.36	207.8	206.38	208.25	207.99	207.64	209.07	208.16	213.08	208.92	211.44	206.15	205.88	204.23	211.2	202.49	202.89	210.39	203.56
191.37	197.25	192.67	195.26	194.43	194.43	193.4	196.69	195.13	198.35	196.29	198.34	192.6	195.29	196.25	193.65	193.06	194.7	196.06	196.83	195.42	192.67	199.31	196.71	194.92	194.38	195.95	194.6	194.48	197.08	195.55	194.32	196.15	200.57	195.82	196.13	193.54	195.64	191.08	198.66	197.69	196.51	195.98	193.36	197.23	196.74	194.68	195.59	196.2	194.13
201.09	207.17	204.28	201.56	205.44	202.62	204.87	205.51	202.1	202.77	202.16	204.28	201.38	205.52	199.28	200.94	203.67	199.87	203.92	203.12	202.36	203.89	203.45	201.97	200.48	205.38	206.34	203.96	204.71	199.96	210.13	207.1	202.82	204.55	203.37	200.13	203.59	202.33	201.97	199.31	203.02	201.07	203.59	208.6	200.63	201.97	201.06	204.82	205.75	201.41
198.25	197.9	205.21	201.47	200.86	199.27	201.82	203.61	196.15	200.97	199.58	200.45	204.42	203.08	202.2	199.83	198.67	202.7	195.77	204.52	200.83	200.71	201.64	198.2	196.88	200.13	200.86	201.78	202.31	202.55	201.26	199.36	202.79	200.34	193.82	198.83	201.32	197.59	200.82	195.95	202.11	203.14	196.87	202.75	199.59	200.78	198.24	204.6	202.87	202.88
206.86	210.23	207.55	212.53	213.28	208.64	208.26	211.75	209.82	210.73	204.46	212.69	207.48	206.15	207.14	206.39	210.89	210.22	206.81	209.5	208.82	206.3	208.26	208.74	210.33	208.19	206.22	208.64	208.05	207.79	202.35	206.61	209.21	205.68	208.1	215.46	209.03	208.52	208.2	209.81	205.17	210.04	202.78	205.5	209.6	207.77	213.49	212.89	208.39	205.58
205.13	203.46	202.97	201.54	202.81	203.43	202.98	203.48	199.28	206.34	201.13	200.51	199.86	201.81	209.05	200.21	202.52	201.6	198.8	202.17	199.19	201.72	202.49	202.26	206.53	199.95	204.06	203.47	204.64	205.41	202.77	200.87	201.93	198.67	205.06	203.93	197.65	202.21	199.82	205.7	204.1	203.46	202.66	203.41	204.48	205.1	205.8	204.09	203.66	198.15
198.97	198.41	204.42	202.35	201.35	204.32	202.85	203.32	198.89	205.74	198.17	203.44	202.92	201.7	204.9	199.97	201.54	200.45	201.57	201.84	197.43	197.63	199.13	194.87	200.14	200.55	202.81	198.67	199.43	195.6	202.5	200.89	198.16	201.39	204.78	202.26	199.67	202.88	196.48	201.08	202.18	202.62	197.68	199.17	206.63	199.62	198.22	201.29	202.8	200.23
213.35	218.24	221.74	213.13	221.68	218.67	216.44	215.85	216.65	214.8	218.09	214.58	214.49	218.78	220.62	217.35	217.55	216.88	213.12	218.78	220.05	216.68	219.44	217.28	214.25	213.56	214.93	218.24	217.75	219.2	213.88	218.73	220.46	220.81	219.57	216.37	214.65	218.87	217.47	216.79	219.84	213.61	215.81	218.25	216.95	216.4	219.7	215.56	219.23	215.33
211.39	216.06	217.13	213.26	215.61	210.37	210.97	213.17	208.12	213.93	215.1	212.07	211.95	213.96	210.32	211.44	212.79	214.88	210.56	215.95	210.76	212.01	211.66	214.2	210.69	210.85	212.53	213.21	210.75	207.06	212.65	215.07	213.56	210.97	213.18	213.11	207.1	213.59	212.7	214.16	213.21	214.93	212.86	211.76	210.35	217.79	211.87	214.35	212.51	212.06
212.4	214.38	214.19	221.38	221.15	218.92	216.08	219.92	219.63	215.42	216.55	220.83	217.39	219.41	220.09	217.23	219.69	213.27	218.16	215.04	214.06	214.59	220.2	219.72	221.65	216.37	219.61	216.25	218.1	216.6	219.81	219.03	218.24	216.36	214.44	210.93	215.39	216.84	215.4	222.22	214.69	218.3	216.12	213.63	219.59	217.44	218.92	218.36	213.33	216.22
209.2	210.05	209	208.96	208.49	212.36	208.73	211.52	207.88	207.61	205.28	207.53	205.15	210.68	210.46	207.2	206.92	203.8	204.79	205.41	208.32	208.23	209.45	208.61	212.18	205.56	206.02	210.41	206.15	209.5	213.31	210.85	210.03	206.18	210.71	209.28	207.5	207.76	210.66	209.17	207.27	208.09	211.49	209.15	210.67	208.23	211.95	204.17	205.04	208.67
203.78	205.58	198.4	204.4	204.81	202.74	201.45	201.94	200.63	196.69	196.94	202.1	202.9	200.67	200.8	199.26	202.95	198.13	199.67	199.45	206.17	204.49	200.29	195.9	199.66	201.26	205.35	204.01	202.09	197.06	206.84	199.83	203.81	207.13	197.98	197.26	195.44	203.29	199.19	202.95	201.12	197.89	202.39	198.09	201.85	199.88	201.89	199.81	201.36	201.5
225.26	220.56	212.34	216.46	219.12	217.81	212.33	218.25	216.13	220.19	222.24	220.86	215.68	217.13	216.9	213.23	213.1	218.74	216.38	218.34	215.77	214.45	221.1	217.69	214.46	216.09	217.86	215.5	220.88	224.83	219.08	222.21	216.49	219.25	215.63	216.17	217.46	219.09	217.75	220.23	214.92	214.87	218.28	216.83	215.08	221.7	211.68	218.48	221.52	218.28
199.98	204.61	195.43	202.57	199.76	202.5	196.76	199.85	193.28	201.76	197.89	203.8	196.62	195.89	196.19	199.18	197.67	196.05	200.16	199.63	198.35	201.62	200.16	199.95	195.76	199.93	196.96	199.28	198.29	199.77	200.47	199	196.79	197.45	199.04	198.31	195.4	200.56	194.98	199.25	200.61	201.34	201.56	197.53	195.08	199.26	202.59	201.25	196.04	201.91
207.42	209.49	210.93	210.03	211.65	210.91	211.46	205.86	205.83	211.3	212.28	210.14	210.06	205.29	211.4	211.01	210.14	209.39	208.17	205.88	209.07	209.09	211.86	209.72	210.94	212.09	208.4	211.59	213.28	212.43	210.92	211.46	205.62	208.47	214.24	208.6	209.93	211	205.95	210.66	207.55	206.55	215.09	214.64	213.68	207.87	207.93	207.34	208.71	209.41
207.09	205.05	209.48	206.22	208.33	209.42	210.32	205.15	204.28	213.88	214.56	209.92	210.69	207.22	207.84	212.2	208.75	207.78	209.19	211.81	208.34	208.73	207.33	208.38	207.27	209.28	215.05	209.75	204.4	204.05	213.2	205.92	204.29	209.1	211.44	208.66	209.65	209.82	210.97	208.22	209.48	206.13	208.22	205.88	214	205.88	210.79	211.1	207.39	209.5
198.91	202.76	198.22	196.71	193.96	196.49	197.96	196.42	200.48	199.81	199.52	201.99	202.01	199.71	195.6	201.25	198.52	199.56	197.71	194.63	202.34	197.33	199.71	200.71	199.59	203.16	200.79	197.58	194.69	199.02	197.94	196.25	196.37	193.06	199.64	200.19	196.38	200.83	197.83	199.76	196.58	198.21	200.74	199.59	200.09	203.44	201.54	202.1	197.76	197.56
206.51	210.59	211.84	209.68	204.3	209.15	207.82	204.9	211.28	208.46	209.46	209.37	212.16	208.24	207.64	206.32	213.65	207.79	207.22	209.04	207.11	206.4	207.44	210.22	209.16	208.63	208.4	209.28	203.44	207.97	209.34	210.09	209.72	209.45	208.34	209.8	207.95	206.08	207.45	209.27	206.34	210.18	206	205.64	209.69	210.15	209.25	210.41	208.69	209.36
213.74	213.75	217.28	215.61	209.7	215.76	207.93	212.84	215.27	218.68	219.09	216.14	215.95	215.06	214.52	211.72	214.19	212.12	208.87	214	209.9	214.25	216.57	216.09	211.41	214.78	213	213.2	217.45	210.15	214.48	216.21	212.27	215.92	213.13	211.39	212.79	215.16	209.95	212.39	212.56	212.99	214.38	214.73	214.35	215.83	212.62	212.73	212.7	217.31
217.26	220.88	215.39	224.42	218.8	220.49	219.08	220.22	215.26	216.31	218.76	217.02	216.63	216.42	222.34	219.2	219.55	217.9	221.16	218.79	214.82	215.65	220.6	216.78	216.38	216.33	213.34	218.14	217.46	219.4	219.56	216.98	220.59	218.26	215.11	219.47	218.23	216.62	215.98	216.7	216.99	216.7	218.63	217.46	218.8	219.29	217.7	219.35	221.01	217.53
213.55	213.57	214.14	208.72	211.26	211.75	208.1	211.93	217.89	205.01	213.01	213.74	210.34	210.04	212.95	213	210.17	212.63	212.94	212.15	208.14	215.06	212.23	212.15	213.28	210.46	208.79	210.81	211.5	213.2	213.17	210.65	213.2	212	212.63	217.01	211.12	212.54	211.43	211.11	208.28	213.25	210.95	215.16	213.56	212.71	207.55	209.85	208.15	211.74
206.76	212.37	213.96	204.98	207.9	209.16	208.46	211.61	212.03	208.1	208.6	212.01	207.06	212.62	210.84	209.87	209.7	206.61	208.37	210.64	209.75	212.88	213.6	208.32	206	209.46	210.77	208.84	212.18	207.95	213.27	210.71	212.16	211.6	207.91	209.3	213.77	207.82	212.43	203.02	208.26	208.01	205.81	209.96	208.02	207.02	217.03	206.85	208.46	211.18
203.82	209.24	207.7	208.07	201.34	201.61	204.14	204.99	205.12	209.53	209.17	207.73	207.54	207.97	211.06	211.32	210.57	209.55	210.1	205.72	206.93	208.47	205.36	206.99	207.36	205.46	209.18	209.79	205.71	204.7	206.54	206.85	208.19	204.74	211.23	209.87	205.48	207.57	206.07	207.43	207.73	207	207.13	203.3	206.51	211.37	206.43	207.59	206.66	205.35
204.79	206.34	208.86	206.36	204.93	203.05	207.56	201.3	207.22	205.9	208.77	207.98	206.69	210.44	205.92	206.63	203.81	203.83	209.86	204.65	209.67	207.82	201.89	204.41	208.56	205.66	207.89	204.16	204.99	207.84	204.5	209.3	206.88	204.97	201.12	205.59	205.42	201.93	210	206.34	207.59	204.62	206.23	203.67	205.85	205.53	203.34	205.79	204.96	205.52
213.4	211.86	214.94	212.7	205.72	210.72	208.38	212.69	210.64	209.65	213.96	208.42	212.76	209.75	214.01	214.31	207.84	211.78	214.73	213.31	212.34	210.61	209.79	211.91	213.02	214.85	208.98	213.59	214.33	206.81	215.43	210.05	214.06	213.89	215.03	208.35	208.88	213.69	214.41	207.07	213.71	205.22	212.15	212.26	211.65	213.43	213.86	214.93	209.81	209.86
206.99	205.99	208.09	211.45	208.99	213.45	212.26	212.14	217.04	208.31	210.01	210.74	211.71	211.09	214.13	216.01	208.98	212.9	208.86	209.41	212.95	214.44	211.16	212.38	210.27	212.49	214.29	213.16	212.97	215.54	213.71	215.85	213.34	211.23	212.61	212.32	211.74	210.15	212.85	209.05	216.46	215.25	209.67	217.47	209.35	212.83	208.97	216.07	211.47	214.39
204.81	207.75	210.44	210.52	211.29	206.38	207.73	206.82	211.81	212.75	207.76	204.84	209.79	207.93	205.74	205.86	210.37	206.93	206.64	207.25	211.02	207.02	210.73	207.45	209.37	211.62	211.43	207.24	207.5	207.85	210.67	206.06	205.98	209.67	205.56	206.84	207.43	213.4	211.67	208.52	211.06	208.02	208.54	210.38	209.16	211.09	206.91	209.06	211.43	203.01
213.66	211.44	215.55	212.74	217.77	215.66	212.31	216.48	215.94	215.27	211.37	212.62	219.7	210.97	210.21	212.45	215.96	214.33	211.71	213.85	210.4	210.69	210.07	210.88	214.44	216.46	212.16	214.38	216.77	213.21	213.1	214.15	215.66	213.19	218.33	211.58	213.39	214.97	210.66	213.95	212.45	212.95	214.19	209.78	210.05	213.52	213.41	213.65	212.85	213.28
217.68	215.82	212.88	211.23	212.27	211.18	209.87	213.01	211.92	214.97	210.31	215.73	212.52	210.64	215.63	210.94	212.94	212.37	213.69	212.55	213.81	213.21	214.37	211.61	213.54	208.3	213.86	212.05	214.17	208.64	211.9	213.12	211.59	209.8	215.37	214.3	214.14	215.87	216.16	209.53	211.1	214.19	214.74	211.76	211.56	214.39	209.57	211.51	208.35	212.69
215.76	211.69	215.65	207.79	208.92	213.92	209.42	211.77	210.05	215.82	211.87	210.8	211.02	210.05	210.56	212.34	216.29	214.92	212.69	213.36	210.13	216.04	213.47	213.04	212.78	212.92	211.3	211.06	213.41	216.2	214.22	209.29	209.2	213.32	209.33	216.16	212.55	214.38	213.51	211.49	212.75	209.11	210.56	212.53	210.81	212.59	211.55	212.17	213.89	209.14
211.08	212	211.92	209.07	205.78	214.25	209.99	211.67	210.69	211.68	212.92	212.26	212.49	212.24	210.36	213.04	209.01	216.71	214.18	208.2	210.2	210	211.43	213.83	207.68	209.69	212.73	215.39	212.21	209.85	214.75	210.74	212.14	211.95	211.11	211.02	211.6	210.76	212.89	212.69	211.24	212.88	210.57	214.29	210.93	213.72	212.75	213.59	213.74	208.88
207.78	206.7	203.81	203.83	206.07	202.89	203.42	206.62	202.56	205.01	207.4	211.52	208.35	209.03	204.83	205.29	207.02	204.38	206.87	208.4	209.63	209.13	206.24	206.06	204.96	205.09	208.06	203.33	205.68	205.31	203.59	202.85	207.54	203.75	205.64	202.39	203.9	207.02	206.98	201.9	204.17	202.77	207.31	208.25	207.22	204.39	201.4	202.45	206.47	200.13
202.14	202.56	204.7	202.22	199.79	204.38	201.82	206.32	202.33	200.1	201.35	202.45	204.32	198.04	202.82	200.54	203.07	205.59	199.93	200.96	205.11	205.32	196.8	203.09	208.14	205.72	203.59	205.41	201.78	204.25	202.09	202.15	202.98	205.27	200.1	201.17	203.75	204.43	200.09	206.5	199.67	203.81	203.51	201.6	202.47	207.47	205.37	199.27	202.06	202.75
213.22	215.87	218.56	219.88	217.41	217.07	215.59	222.16	214.25	215	219.32	219.79	215.01	220.15	215.88	217.5	216.52	215.25	216.79	213.06	214.78	215.7	216.77	216.1	219.41	218.07	214.72	222.99	218.87	218.27	219.56	215.57	214.22	213.41	217.93	217.61	218.1	212.94	215.74	213.3	218.36	216.53	217.07	216.2	216.33	216.31	216.57	220.87	215.42	218.07
195.24	202.23	199.36	198.85	198.79	199.27	200.23	198.62	194.66	193.01	202.28	203.9	201.36	202.07	200.63	194.65	199.39	197.21	190.99	196.48	198.72	198.32	196.1	195.32	197.57	198.39	199.72	190.55	200.46	195.91	196.95	198.18	199.89	197.95	193.75	198.64	203.03	202.58	200.46	204.04	199.23	195.37	201.09	195.93	202.85	195.5	199.83	200.59	198.18	195.85
212.18	212.44	210.76	212.94	214.81	216.51	214.8	214.52	213.06	213.68	212.68	215.75	216.88	219.1	214.67	214.25	217.2	210.04	220.39	213.9	216.27	210.16	216.58	213.2	210.93	212.37	211.02	213.88	212.6	211.36	213.49	216.13	220.14	213.12	216.27	210.61	212.27	216.81	212.15	215.31	216.5	215.54	208.67	212.83	216.33	214.32	220.54	210.59	220.23	215.34
205.34	204.04	203.38	203.13	203.74	206.1	200.51	207.21	202.46	204.31	199.21	205.15	199.86	197.4	205.41	201.84	206.43	204.62	203.53	203.83	205.01	209.2	202.17	203.6	204.57	202.03	206.08	202.93	203.58	204.46	202.95	203.91	203.45	204.27	198.81	203.43	204.34	204.87	201.02	205.09	201.03	203.12	199.36	204.35	203.69	207.22	202.92	207.32	205.87	204.62
207.29	198.95	203.05	201.41	201.95	206.87	206.11	200.94	204.71	199.65	201.7	205.68	207.47	205.06	204.79	203.77	201.61	201.49	209.01	206.03	197.45	205.32	200.41	207.32	201.38	205.52	205.42	203.26	203.86	206.22	200.79	203.72	202.88	204.37	200.99	206.2	204.69	205.69	201.49	203.94	202.56	201.48	206.32	200.14	203.95	204.14	199.86	201.71	204.8	207.11
211.36	213.22	219.52	212.69	212.13	210.79	211.72	208.84	215.48	216.38	213.41	210.74	216	209.95	213.64	211.51	219.54	213.5	209.13	214.92	217.55	206.62	213.27	211.84	214.24	209.97	210.31	217.11	218.62	213.97	210.04	215	212.48	213.07	210.42	210.92	210.22	214.02	211.39	210.59	209.5	216.32	214.35	211.15	214.86	214.73	213.28	214.75	212.8	214.06
210.45	211.8	207.32	209.26	205.5	209.96	210.09	210.47	205.84	205.69	204.94	208.38	208.64	208.96	212.05	210.35	210.42	206.14	212.56	209.25	207.51	212.13	210.53	204.67	205.29	210.99	207.54	210.05	206.66	211.09	208.3	209.8	207.94	203.71	209.95	209.2	208.25	205.78	209.02	204.92	211.37	209.28	205.93	208.29	209.57	209.34	205.77	205.89	205.84	207.69
215.45	215.91	218.14	211.72	215.76	217.77	216.79	213.48	217.6	213.93	217.81	218.8	219.54	218.2	217.62	219.64	222.11	215.3	219.03	216.23	218.71	220.48	219.11	213.25	216.1	221.15	217.47	217.14	220.62	215.2	220.18	217.9	224.05	222.77	216.55	221.35	222.86	217.88	216.1	219.18	219.35	217.63	217.43	214.87	216.56	220.75	217.6	216.02	222.46	217.06
218.33	216.1	212.79	219.62	219.42	216.2	218.66	217.85	226.13	217.13	219.4	216.54	216.1	222.68	222.62	213.97	216.15	218.78	214	218.53	222.96	218.1	221.41	217.24	222.09	215.99	213.73	221.72	220.96	220.87	219.06	215.86	218.59	216.56	221.96	217.16	212.93	213.58	217.91	218.99	217.2	216.62	218.62	218.35	218.2	218.53	219.91	217.94	218.66	215.87
212.14	215.21	209.37	213.26	215.44	209.84	213.71	209.53	212.3	207.9	210.83	217.39	205.15	213.11	208.42	211.5	210.76	210.64	207.46	210.62	211.81	208.13	215.62	214.32	212.81	207.97	208.98	215.84	216.43	213.51	210.11	213.92	211.68	208.29	210.35	212.77	211.51	211.08	209.51	207.93	212.18	210.37	215.19	210.16	212.01	208.67	211.5	211.29	204.99	211.98
203.48	200.68	199.54	199.97	203.63	201.15	197.46	204.36	198.95	203.67	201.22	199.07	202.72	202.94	200.08	200.59	202.42	198.07	205.44	201.93	202.54	200.35	200.47	199.85	201.52	198.52	197.87	204.79	204.8	204.04	201.19	203.17	205.12	201.14	199.23	199.56	201.62	199.21	197.46	200.98	200.33	204.74	206.62	202.68	202.94	203.96	202	201.88	195.57	206.03
205.92	208.63	208.83	208.2	206.7	208.21	206.06	207.65	207.97	208.4	203.05	207.71	212.02	210.58	210.3	210.02	207.37	208.24	207.93	211.59	211.27	208.13	206.3	208.29	202.97	208.46	208.74	212.78	209.69	208.4	204.58	207.17	208.52	204.12	209.41	205.16	210.84	208.93	208.4	208.46	206.37	207.79	211.63	210.97	211.37	204	208.2	210.8	206.38	205.13
207.71	206.67	209.82	208.47	209.32	212.1	204.49	208.06	215.33	205.89	204.64	203.62	208.34	212.9	211.27	202.49	207.98	209.5	210.91	208.65	211.97	205.93	209.16	209.82	207.44	208.84	212.51	203.89	210.22	207	204.8	212.23	210.91	208.69	208.97	212.13	210.84	211.14	207.9	207.58	209.81	210.6	207.59	209.09	210.15	212.2	207.68	212.11	207.1	214.66
209.13	212.59	216.02	210.55	207.84	211.1	213.93	215.2	214.66	215.65	210.64	211.71	211.84	212.53	207.81	211.82	213.15	215.71	212.52	210.84	218.08	209.18	211.27	212.16	215.1	213.81	215.12	208.08	215.22	211.68	216.29	210.71	208.96	213.66	214.71	210.61	213.99	216.52	215.15	209.57	212.05	209.49	214.71	210.18	210.54	208.57	214.08	209.18	214.14	211.43
205.12	202.45	201.98	205.96	206.94	208.92	201.68	201.74	207.4	207.14	202.31	206.9	204.18	203.56	202.68	204.37	205.96	199.64	205.77	206.61	206.21	205.73	208.3	202.86	209.16	207.55	201.57	204.05	205	206.12	206.78	205.2	207.2	205.13	204.57	204.38	206.89	202.21	203.15	204.85	205.08	201.78	211.6	203.23	202.87	203.85	206.13	203.88	204.69	205.09
210.14	207.99	206.68	205.39	205.56	203.71	209.64	206.11	207.94	210.26	210.64	204.45	207.11	209.26	208.78	202.07	211.38	207.84	206.82	207.93	206.76	210.55	212.66	211.61	204.07	205.95	206.23	208.73	208.46	205.67	206.92	211.39	203.8	201.95	208.06	206.27	207.33	207.88	204.31	211.47	207.1	202.18	209.41	207.71	207.29	204.3	206.44	210.21	208.58	208.26
210.17	210.77	208.12	205.05	207.04	206.62	205.36	209.37	206.29	206.19	204.92	213.11	208.77	211.69	206.09	211.07	213.6	210.62	207.61	207.94	205.64	208.3	204.19	207.41	207.68	207.7	203.2	205.57	211.24	207.35	208.38	206.81	207.8	206.09	202.78	208.41	206.08	206.7	208.43	209.76	207.19	208.43	209.29	208.44	208.15	207.85	207.39	206.6	210.27	210.64
196.24	194.29	190.37	198.22	197.09	196.92	195.18	195.16	193.44	194.79	196.17	195.12	200.73	201.06	190.05	195.81	192.44	198.11	193.75	194.75	196.47	197.4	194.76	196.8	199.86	195.52	193.28	194.86	196.55	193.49	196.25	196.67	200.57	202.23	191.13	197.97	199.52	196.18	193.4	193.24	196.86	192.65	196.27	192.45	191.17	198.13	197.35	195.91	202.64	193.05
205.94	206.79	209.02	209.8	204.85	207.37	209.3	207.61	211.87	206.55	210.89	209.09	206.74	203.93	211.21	207.98	208.67	208.87	206.63	209.89	207.91	199.8	208.28	209.7	204.76	202.09	203.74	207.67	206.34	206.62	207.57	210.4	209.42	211.53	205.83	210.91	205.83	205.76	211.54	209.97	209.48	205.15	210.66	210.72	206.85	206.14	202.07	204.08	212.03	200.93
214.47	212.67	215.31	210.26	211.58	212.1	209.68	211.62	209.15	213.85	214.66	210.24	212.64	209.95	220.24	210.22	214.42	212.77	220.99	211.99	210.54	217.1	217.18	212.05	213.22	216.9	215.13	214.51	212.76	211.59	215.58	214.36	216.46	212.76	215.85	216.06	207.9	214.65	211.23	211.09	215.35	211.81	211.05	212.22	209.37	211.52	212.93	211.16	212.21	213.9
218.42	214.68	216.97	211.99	218.48	217.4	217.32	216.52	215.59	218.67	221.56	219.98	215.99	217.6	217.21	216.41	217.99	216.57	217.09	217.73	213.61	217.35	214.8	216.76	217.56	215.66	218.31	214.55	221.34	213.46	220.29	220.12	220.16	216.72	213.99	208.8	217.55	217.08	219.12	211.2	215.01	215.21	212.63	222.77	219.74	216.87	212.71	216.15	214.97	221.03
207.42	205.58	205.96	203.35	203.09	202.26	203.69	202.22	206.05	203.86	200.43	204.98	203.63	202.92	208.05	199.77	199.13	203.35	202.93	207.18	205.85	201.08	204.31	206.5	206.65	201.15	201.78	202.09	200.81	201.87	200.4	203.02	201.85	204.04	202.34	207.64	200.48	207.8	203.13	206.48	205.19	200.37	207.75	203.95	203.88	203.99	207.88	201.33	202.65	200.94
203.63	205.32	201.09	205.62	207.82	206.1	203.37	207.41	205.06	207.82	202.54	207.01	205.32	202.78	203.48	206.59	202.93	206.41	206.64	202.32	201.51	201.08	203.99	200.19	202.89	202.59	202.2	204.09	207.8	206.32	208.47	203.9	202.54	199.96	204.51	201.86	214.28	204.42	206.16	202.73	200.36	202.91	205.98	203.86	205.57	207.98	203.45	203.84	199.91	202.18
209.28	210.17	204.39	203.11	208.58	205.15	206.86	207.11	204.96	206.13	211.18	204.21	206.85	203.81	201.24	208.39	204	207.79	204.62	209.63	209.07	206.13	203.89	207.18	206.62	207.13	208.01	207.3	209.07	209.63	203.67	203.18	202.15	209.09	203.37	210.37	204.44	207.49	204.01	211.61	210.75	205.18	205.49	204.5	206.43	202.47	206.06	201.61	204.58	201.93
212.33	209.29	205.9	204.98	211.35	207.76	210.33	207.53	209.78	209.79	208.87	211.74	212.13	205.62	204.21	215.85	210.9	210.86	209.95	209.2	205.37	207.29	206.54	209.08	209.15	209.45	206.57	203.02	207.57	211.95	208.31	208.76	210.16	208.24	209.23	209.96	206.19	206.11	207.18	209.76	210.97	211.26	209.82	208.01	210.49	206.21	207.87	205.88	211.16	205.33
204.72	205.47	201.4	207.04	202.85	202.01	203.52	208.06	204.29	203.65	203.69	205.59	207.15	199.77	207.46	200	204.45	201.72	205.11	202.61	201.56	205.5	201.94	207.82	199.1	204.15	205.47	201.33	208.39	208.13	205.4	203.53	203.09	203.29	201.13	201.62	207.23	205.74	205.19	207.49	199.08	208.45	202.12	201.92	202.74	205.26	201.03	205.21	204.51	203.9
208.43	207.1	206.38	204.79	206.41	209.13	207.63	204.78	205.81	206.46	210.24	210.21	206.38	213.26	207.35	205.14	206.47	207.65	212.22	214.14	204.56	204.78	210.1	207.05	210.22	209.14	207.8	209.36	204.46	208.19	204.78	209.06	206.52	204.39	211.3	205	208.88	206.54	205.13	209.04	211.24	206.38	206.41	206.94	204.93	209.98	207.27	210.99	208.56	207.67
209.28	214.39	211.24	208.71	213.65	210.41	211.09	211.35	206.91	214.45	209.06	210.28	210.49	210.94	208.82	212.51	212.97	209.75	212.63	208.36	208.69	211.42	210.86	207.24	211.83	210.25	214.85	211.33	210.73	211.72	207.43	213.29	212.4	209.8	215.37	215.37	212.49	215.04	217.19	207	211.02	211.05	208.93	214.13	209.56	212.96	212.55	211.9	212	212.66
200.28	200.49	203.03	204.11	197.25	205	198.23	200.43	197.59	199.61	199	196.03	197.73	199.66	203.85	202.93	194.8	197.82	201.79	197.06	196.86	201.23	201.39	199.33	197.93	197.01	204.74	202.22	197.16	199.15	199.47	197.07	200.73	200.86	199.71	201.34	195.54	202.82	192.55	198.86	203.55	198.75	198.91	197.83	200.61	195.92	199.52	200.28	198.52	194.72
200.35	203.14	205.39	198.06	204.04	204.14	203.52	202.7	205.7	203.9	204.28	202.35	202.71	201.1	201.62	208.19	202.62	203.02	204.35	203.41	201.54	203.76	203.18	200.39	204.88	204.28	208.3	205.07	206.38	202.04	206.77	202.72	202.7	204.76	201.97	198.09	204.7	204.48	203.47	205.77	203.92	200.14	205.34	204.39	205.14	205.19	203.73	202.15	204.97	203.56
206.31	206.93	208.72	207.72	206.29	203.13	208.94	207.56	206	210.41	210.2	209.01	210.29	209.86	210.86	210.13	210.54	208.3	209.91	207.61	206.54	206.53	211.61	206.93	208.89	209.94	208.44	207.21	202.53	205.79	210.08	206.3	215.84	210.54	203.76	206.98	205.24	204.8	209.5	204.34	204.22	206.39	210.65	211.55	208.88	206.85	209.11	209.8	207.69	207.81
206.28	205.26	209.2	207.26	207.2	203.89	207.85	204.39	208.04	203.68	206.88	208.23	209.66	205.28	205.42	210.39	209.94	208.45	208.32	206.22	209.06	212.75	206.64	211.42	204.38	206.76	208.78	210.3	210.02	208.81	209.47	213.96	209.42	209.3	209.38	209.34	206.29	209.84	209.68	207.97	207.86	205.92	207.34	207.59	215.86	211.46	209.37	209.6	208.97	208.42
221.94	216.94	217.09	219.93	217.18	220.41	216.32	214.81	214.4	217.7	214.65	219.27	214.11	221.37	217.93	215.95	215.66	221.34	216.8	215.81	220.3	216.94	215.16	219.32	223.35	222.87	217.95	220.1	218.57	222.6	217.1	216.93	217.57	219.82	218.43	216.12	217.36	218.63	217.38	219.06	220.13	218.17	219.78	219.14	216.52	219.06	218.8	215.94	216.7	220.87
202.28	202.36	203.1	201.73	202.6	203.84	206.72	201.82	200.38	203.47	198.66	205.19	206.95	202.7	207.3	201.62	201.7	206.8	202.5	199.86	197.7	203.25	208.54	200.77	197.62	204.08	204.84	206.72	200.88	206.04	206.28	202.56	211.77	204.65	204.53	198.69	202.54	203.28	207.6	205.69	197.79	206.59	200.65	203.54	202.11	204.95	204.04	205.49	204.41	200.87
217.64	215.5	220.98	213.87	221.72	217.86	219.01	216.49	217.22	215.41	218.95	215.32	218.3	216.28	213.52	219.47	222.76	215.18	215.38	214.5	220.16	215.41	212.99	218.5	219.87	216.88	218.26	216.98	219.99	215.49	216.4	221.9	220.07	219.83	214.54	215.61	216.13	216.59	213.3	217.92	214.39	215.1	218.44	218.3	211.78	218.27	220.94	217.41	214.29	225.48
207.69	209.33	203.92	208.39	208.39	207.54	207.93	210.64	208.03	205.61	208.85	209.09	209.09	209.16	212.93	205.91	210.65	206.31	208.5	207.08	212.95	206.74	205.79	207.47	207.86	206.7	208.42	207.01	207.55	206.63	209.01	210.72	207.37	209.25	209.67	210.58	208.71	207.65	209.48	207.44	203.73	205.38	210.38	209.12	208.66	211.5	207.48	215.81	209.32	209.33
214.38	220.15	214.53	221.05	212.87	217.98	218.07	214.8	217.78	218.97	219.62	214.64	219.3	219.04	219.21	214.69	220.7	215.08	219.39	217.94	219.62	217.95	215.42	216.75	218.24	214.16	215.85	223.52	220.08	218.37	215.13	210.57	219.62	217.72	216.87	214.04	216.23	214.42	216.18	218.47	215.3	216.39	216.11	218.61	222.15	220.4	214.71	217.08	220.74	217.62
199.56	203.97	205.27	206.62	202.31	203.76	201.41	197.88	199.82	199.24	200.3	201.08	200.54	194.72	201.41	202.89	202.58	200.48	201.91	201.37	198.35	199.31	202.22	197.66	202.4	200.03	201.96	201.93	201.03	203.55	200.19	198.95	198.49	198.7	199.19	201.79	200.33	207.26	202.71	195.12	203.02	200.8	202.08	200.22	199.82	200.86	199.99	204.38	204.76	199.2
203.83	207.01	203.71	201.17	202.7	206.49	201.37	206.19	200.1	206.3	209.63	204.52	202.81	199.72	198.84	202.4	202.55	205.92	196.96	201.37	201.98	204.12	204.29	198.21	206	203.16	204.99	202.38	206.66	202.91	202.81	206.48	204.92	205.99	202.91	208.38	204.37	210.22	201.72	204.98	201.3	199.25	204.05	205.46	202.04	204.88	206.08	203.94	197.63	201.16
213.53	207.71	209.5	208.41	210.87	208.97	209.49	217.27	213.55	207.5	206.98	212.57	210.94	213.87	215.87	211.93	210.53	210.14	207.62	209.9	212.24	207.29	208.33	214.54	213.58	216.69	212	217.19	209.72	207.42	213.27	209.05	211.72	208.83	212.33	211.91	207.73	211.85	212.25	215.2	214.62	208.78	211.91	212.33	211.25	209.66	206.01	212.9	207.38	211.49
205.61	204.81	202.46	200.42	203.96	205.57	200.93	204.99	208.96	205.61	204.86	203.06	202.12	204.5	206.83	203.38	200.19	199.9	202.41	203.73	204.63	204.62	201.92	207.33	205.95	201.34	203.5	209.9	203.94	205.14	205.18	202	207.57	202.07	207.46	204.66	203.98	199.2	202.69	204.24	208.98	207.99	200.51	202.87	206.89	203.55	203.31	204.44	202.4	204
201.75	202.37	200.81	202.99	198.66	196.53	202.88	198.96	201.44	200.79	206.56	201.25	200.21	198.92	204.58	204.18	202.13	202.99	205.39	199.64	199.74	195.77	203.98	198.05	201.44	199.16	200.14	203.26	202.98	199.24	199.37	201.48	196.21	199.37	200.46	198.37	203.18	200.64	203.62	195.62	200.8	197.71	205.02	202.86	198.67	202.6	195.65	199.13	197.46	196.46
206.19	204.27	212.15	203.55	204.44	205.68	205.73	205.01	207.31	208.78	207.74	211.05	210.78	208.34	210.5	208.75	208.05	203.97	205.53	203.43	206.7	204.89	206.16	207.54	207.31	209.47	203.03	207.39	207.14	207.96	209.59	206.98	206.59	207.88	204.84	210.25	204.65	208.35	206.46	208.93	203.88	204.07	208.53	204.44	210.74	213.37	205.83	206.81	206.31	207.45
206.68	204.84	206.93	206.14	201.16	205.83	200.21	207.59	207.86	202.08	204.84	205.84	203.88	202.68	202.42	204.17	197.63	200.49	205.36	199.49	205.69	200.88	202.51	203.49	202.07	204.39	203.47	202.17	200.49	206.32	201.04	203.46	203.43	200.83	203.13	200.98	207.85	201.49	205.98	207.45	208.43	201.19	203.9	202.46	201.83	204.08	206.22	202.32	201.79	207.12
213.42	220.08	212.92	219.56	216.91	217.41	220.62	216.66	215.5	218.1	216.29	217.67	217.87	220.17	219.7	213.96	218.26	217.35	216.11	214.33	220.32	216.83	213.31	216.04	212.25	219.62	216.5	219.02	218.82	215.62	218.03	216.65	215.99	216.58	215.44	216.86	214.65	216.01	213.24	215.4	216.5	215.87	217.76	216.28	218.09	220.29	218.51	216.5	217.85	214.7
202.68	205.33	203.05	202.33	202.83	202.19	204.93	203.22	205.6	204.82	207.96	202.63	208.84	209.65	205.45	203.27	208.37	203.25	202.19	202.7	202.3	202.85	201.56	201.17	203.82	201.93	205.51	203.36	204.34	206.38	206.85	205.56	208.59	206.24	204.81	202.51	206.04	206.22	203.59	204.56	202.5	203.66	206.62	200.15	209.47	205.82	205.87	202.7	202.99	204.15
211.45	210.14	210.31	208.67	211.19	209.67	207.84	211.94	206.82	208.5	206.53	205.58	205.23	211.29	205.01	207.12	209.58	208	206.75	205.57	208.5	213.96	210.27	204.95	212.53	204.21	213.06	209.71	212.74	206.2	207.09	208.71	202.68	207.56	208.8	212.17	207.12	209.44	208.08	205.56	207.23	209.37	205	209.34	205.48	207.54	208.72	204.5	208.33	206.05
213.52	215.37	208.88	214.53	212.12	210.49	209.55	216.08	214	214.55	209.92	211.43	211	208.75	210.29	212.71	217.95	210.93	207.53	211.33	209.77	211.54	209.79	216.53	210.11	208.89	214.12	213.96	212.65	206.9	206.9	212.37	208.58	213	215.41	210.47	213.51	212.61	210.71	211.7	212.45	213.62	215.67	211.39	209.22	215.13	210.26	208.73	213.16	209.92
209.17	209.47	210.13	208.77	205.22	207.96	207.77	211.56	205.83	206.73	212.09	208.34	207.88	209.03	208.7	210.56	212.04	208.05	209.62	214.9	212.41	210.92	210.29	207.44	209.43	210.23	206.16	209.98	205.84	213.72	212.1	209.07	204.19	202.67	209.92	207.53	207.6	212.8	213.96	211.17	206.39	210.63	207.72	207.15	211.51	210.52	211.65	211.72	208.71	209.48
196.58	200.49	202.3	198.37	202.74	202.66	201.82	200.99	198.53	201.12	200.33	201.4	204.31	202.99	203.4	203.32	196.69	205.25	198.81	200.05	204.29	205.61	201.17	207.21	201.99	200.88	200.57	203.88	195.71	202.84	201.68	203.09	202.65	198.68	197.7	206.34	202.35	199.77	201.19	203.87	203.78	200.08	206.87	197.06	198.53	199.14	196.75	197.02	199.6	199.92
215.67	218.37	216.66	216.63	217.23	218.48	214.56	217.86	219.22	218.98	218.68	215.43	220.55	217.42	219.68	215.7	213.86	215.33	216.57	219.25	214.51	213.67	217.19	219.9	213.43	216.23	217.85	216.54	217.31	217.52	216.57	216.13	219.17	217.58	213.21	219.07	218.09	217.72	217.53	219.57	219.85	221.1	219.9	219.93	213.07	220.04	214.72	213.07	212.2	216.2
212.18	211.69	210.87	215.79	206.18	206.46	203.65	213.4	209.78	203.75	210.63	212.41	208.73	210.59	210.43	207.2	211.51	207.81	204.12	208.02	210.22	210.73	209.22	207.5	211.13	208.37	205.79	206.55	203.99	210.09	208.82	207.12	205.34	206.74	205.58	207.81	205.05	208.6	204.3	209.03	211.68	209.77	210.74	208.23	205.68	205.54	207.41	207.07	209.43	205.24
217.72	218.96	220.75	218.87	220.21	221.8	214.05	214.59	215.8	214.29	212.75	219.21	214.83	213.18	217.08	216.66	214.59	218.05	219.08	213.57	216.96	217.94	216.04	215.63	211.8	212.71	218.39	218.71	214.85	215.72	217.4	219.58	215.41	213.87	216.72	218.59	215.79	219.42	218.57	218.44	218.28	218.65	218.12	220.21	213.68	210.72	218.66	213.17	215.52	217.93
204.53	200.96	198.23	202.47	201.76	204.72	203.55	201	202.08	200.73	198.53	204.63	206.15	198.91	201.57	202.89	204.71	199.05	202.62	202.08	200.38	205.78	200	203.09	201.63	204.35	199.05	201.67	199.83	198.49	203.12	203.47	202.24	201.83	204.05	205.28	198.88	201.28	203.27	202.55	198.98	202.87	202.38	197.86	202.57	199.52	200.58	204.31	204.03	201.85
208.19	209.83	212.16	206.65	211.31	210.72	210.83	212.32	208.44	206.03	212.21	207.08	204.6	209.76	208.61	209.25	210.57	216.97	209.66	206.42	207.29	213.31	213.1	210.76	207.58	207.9	212.48	208.06	206.12	206.01	210.21	212.71	207.32	209.45	208.44	212.03	210.09	210.72	209.48	206.78	206.3	209.46	210.95	211.89	209.41	206.65	204.98	209.45	205.81	210.08
197.35	196.09	200.98	196.77	193.37	196.29	199.22	197.24	197.46	196.61	199.77	197.83	198.74	196.02	199.93	200.55	202.64	198.66	204.06	200.86	200.91	198.42	195.32	193.77	199.69	198.9	200.96	196.57	197.14	196.14	193.74	196.67	200.65	199.49	194.91	192.62	197.11	197.57	199.54	192.02	196.42	195.54	200.65	196.94	196.79	193.79	200.12	194.37	198.86	196.14
197.71	192.23	194.39	193.85	194.66	195.65	192.68	192.25	193.65	196.41	192.52	199.73	195.82	196.25	196.08	193.19	188.99	199.32	192.74	189.73	193.61	194.73	193.8	195.85	195.17	199.68	193	200.23	193.59	196.69	194.89	194.55	193.96	195.84	194.02	194.65	195.29	190.82	196.06	196.71	199.9	194.86	190.92	194.22	196.12	198.41	197.86	192.1	193.65	194.63
199.87	202.87	203.29	201.46	198.26	197.42	200.89	202.77	201.02	199.1	200.56	197.16	198.84	200.74	200.64	197.17	201.29	199.96	198.94	195.51	199.45	200.87	205.14	204.21	203.73	198.52	198.99	199.78	198.41	200.94	201.11	203.15	201.2	203.4	196.22	201.34	200.24	198.62	195.47	196.59	197.75	200.39	197.84	199.6	199.81	198.33	200.02	203.66	203.77	198.98
208.38	207.58	211.08	210.14	206.97	213.47	213.97	213.03	210.01	206.26	212.57	205.82	212.47	206.43	209.36	201.41	209.23	210.6	208.97	210.97	208.07	211.57	205.15	213.15	207.6	206.61	205.7	211.35	212.33	210.73	213.61	210.89	212.41	207.69	207.78	208.38	211.36	211.51	212.66	209.25	207.59	212.34	206.51	206.93	209.9	208.06	214.38	206.66	209.03	211.33
215.84	215.8	214.01	218.27	220.82	217.34	218.47	216.69	217.07	220.28	218.82	213.68	213.37	215.42	219.21	218.09	216.1	217.33	214.59	219.63	218.37	220.95	216.9	215.42	217.92	220.79	217.98	210.75	220.62	214.46	221.04	217.85	218.27	215.42	214.21	220.94	212.78	215.23	219.46	215.76	213.77	215.6	218.9	213.99	217.42	214.82	215.94	213.7	216.72	217.92
199.68	203.14	204.68	200.81	204.19	199.82	203.84	206.48	202.81	204.27	201.38	201.53	199.54	201.7	203.35	202.34	202.7	200.16	205.76	198.76	202.64	200.77	201.83	202.03	201.64	204.02	204.24	198.86	202.61	202.54	201.83	199.23	205.09	202.2	199.55	203.46	201.28	201.82	206.3	202.92	201.78	202.13	207.23	200.67	204.23	204.38	202.43	200.48	203.89	202.59
203.72	202.71	202.01	202.96	206.93	199.64	207.79	207.85	201.49	202.75	206.73	196.25	204.43	202.92	204.82	202.29	206.11	204.53	197.06	201.6	205.19	204.29	206.59	202.66	205.53	206.98	203.04	205.92	202.21	205.1	204.24	205.45	204.9	202.57	201.7	203.21	201.82	206.5	207.56	204.69	203.33	205.26	207.55	198.21	204.41	205.88	202.6	204.3	204.74	201.81
202.89	204.21	202.85	203.97	205.47	200.11	203.18	206.49	206.35	203.81	203.74	206.55	205.15	204.53	205.89	201.99	204.61	208.15	208.7	204.6	203.73	202.58	203	204.02	201.13	202.27	206.38	204.93	206.76	204.67	202.53	203.43	203.26	204.85	206.93	206.31	201.69	206.32	206.7	205.23	201.17	206.16	200.58	201.77	202.31	202.16	207.94	205.47	202.28	208.03
197.4	197.91	199.87	199.4	200.43	206.08	201.03	198.95	199.41	206.27	197.27	200.17	199.42	198.22	203.4	202.23	199.3	196.88	197.15	198.68	203.89	201.11	200.54	198.69	198.85	198.24	200.82	200.78	200.1	198.53	203.19	203.61	196.1	203.96	199.58	201.39	201.34	199	200.35	201.61	200.62	199.8	198.18	194.66	201.01	204.81	200.78	199.61	199.52	201.56
207.48	211.22	208.76	206.31	204.17	206.89	208.46	209.13	208.54	206.44	206.32	208.81	204.77	212.94	200.21	207.72	208.34	204.35	206.9	208.72	204.38	206.29	203.57	205.96	208.77	208.61	207.53	207.97	204.1	211.7	203.38	204.03	205.79	206.84	211.53	209.1	204.81	202.43	208.95	208.25	206.24	206.47	208.32	208.68	205.17	207.39	207.89	208.76	206.22	208.15
189.23	195.85	192.97	193.89	197.97	190.87	190.61	193.52	191.29	191.69	192.51	192.18	193	196.73	194.04	193.12	198.92	195.7	194.26	194.93	198	196.79	194.8	193.61	193.53	193.88	193.91	192.42	192.52	190.75	194.07	196.58	194.23	196.63	195.88	195.09	198.97	196.5	194.32	197.31	198.33	195.37	194.37	195.12	196.98	195.14	189.28	191.03	191.17	191.99
212.34	215.24	209.36	211.72	213.15	214.6	212.75	210.87	213.74	213.28	212.12	210.11	207.6	214.36	210.63	214.28	211.51	209.37	210.66	211.14	212.12	212.11	211.1	207.8	213.85	215.44	211.35	215.44	211.65	212.71	210.34	207.15	214.33	214.77	208.81	210.78	212.58	211.75	210.34	214.43	215.24	210.75	212.76	213.69	213.17	213.37	214.06	206.9	214.79	211.56
209.08	210.3	213.49	210.92	215.02	210.26	211.57	213.28	214.84	209.57	215.73	216.08	213.07	215.06	210.91	213.23	207.05	208.71	208.8	209.46	207.33	209.68	212.01	212.55	211.09	213.73	212.51	212.57	216.63	213.88	210.8	207.73	209.79	211.59	214.72	208.26	209.77	212	216.97	208.32	207.91	210.95	214.67	209.57	211.4	213.1	210.85	213.55	212.77	211.52
208.68	207.61	210.87	202.67	206.61	208.06	206.82	205.34	209.36	206.44	206.53	210.43	208.85	205.98	210.21	202.89	207.23	208.49	207.18	204.52	208.03	208.46	208.19	207.04	209.6	204.88	206.77	207.04	212.47	204.58	207.07	208.52	207.53	211.22	205.81	209.92	209.66	202.24	206.31	210.33	202.27	208.64	211.22	205.56	208.82	204.69	207.44	207.86	208	205.19
212.04	215.9	214.84	216.21	218.35	211.38	216.07	215.77	212.98	212.43	212.8	217.17	212.29	216.64	211.36	215.41	210.67	210.56	215.27	208.81	216.45	210.7	207.84	211.39	211.1	213.73	213.11	212.41	213.17	216.71	217.24	211.37	210.86	214.25	212.09	211.83	214.52	218.3	213.86	211.63	212.08	211.67	213.08	209.56	213.82	215.21	213.4	210.85	209.6	211.63
204.04	210.08	205.65	207.77	207.59	205.83	209.83	204.84	209.64	208.27	203.75	207.91	206.68	209.06	206.81	207.54	210.21	207.07	206.51	205.22	205.37	206.73	209.66	207.7	205.11	211.56	202.48	206.53	211.3	204.49	205.75	207.56	210.89	209.2	204.57	207.7	210.57	210.39	207.18	210.99	208.26	210.69	205.53	207.34	207.08	200.47	208.31	209.56	208.94	211.96
207.52	212.59	205.29	209.46	209.43	208.12	211.55	208.23	207.23	206.34	206.6	207.98	211.44	210.02	210.63	204.99	206.82	207.39	205.76	204.82	206.58	204.92	210.12	207.35	204.94	208.02	210.14	205.78	205.63	207.26	202.63	207.34	205.95	208.85	211.31	208.45	205.1	205.19	206.8	208.47	206.63	207.6	206.23	207.05	208.3	202.6	205.31	205.35	212.1	205.86
208.65	205.47	211.67	209.44	205.55	209.28	208.45	210.18	209.81	206.14	207.42	207.37	207.53	208.4	211.58	206.98	208.61	209.11	210.95	210.59	207.94	212.29	209.39	207.3	205.96	209.14	211.68	208.68	205.68	207.13	211.04	208.38	207.63	206.53	209.61	212.57	210.02	205.07	206.81	205.14	210.28	210.16	210.43	213.83	211.47	210.55	207.28	209.48	207.21	207.29
209.21	211.15	209.99	210.29	206.9	206.17	205.36	210.27	210.14	209.06	209.77	209.35	205.7	207.79	207.95	205.85	205.58	209.12	205.62	205.37	209.37	212.03	207.51	206.73	207.39	206.78	207.15	207.68	209.63	206.61	207.57	207.99	207.17	206.35	209.86	205.68	211.2	210.36	207.52	207.97	207.98	207.67	208.85	209.23	205.11	202.94	208.44	209.63	208.48	208.25
209.21	208.22	210.01	206.23	212.78	208.39	207.46	206.89	209.53	208.24	206.8	207.14	209.23	210.72	209.93	206.59	208.69	207.98	206.57	206.98	208.77	211.08	209.84	209.7	217.26	207.28	209.01	209.33	211.47	209.87	207.47	209.44	208.56	208.81	206.32	207.85	209.68	209.96	210.93	206.87	209.32	211.3	207.23	204.78	210.19	207.87	213.01	207.7	206.18	205.28
213.66	211.07	213.72	214.65	209.35	212.11	213.35	213.29	211.53	210.9	212.39	209.9	214.18	209.76	213.08	213.07	208.73	212.89	215.63	208.6	211.9	211.63	212.45	210.95	209.01	209.97	211.37	211.54	208.61	209.16	210.82	210.37	210.87	210.97	213.37	211.99	208.21	213.54	213.29	209.19	210.08	209.07	213.54	211.15	210.25	209.78	211.77	211	213.09	208.74
197.54	201.04	202.07	199.12	203.88	203.3	203.61	203.61	199.36	204.08	201.07	201.48	196.8	200.6	200.46	205.38	200.79	203.52	201.6	203.51	200.6	206.06	200.45	205.05	200.67	197.93	204.63	199.19	197	201.51	201.32	202.95	200.51	202.71	196.81	204.45	203.39	198.82	200.91	203.82	202.2	201.07	200.83	204.58	200.29	205.24	202.48	206.3	199.12	204.48
217.76	214.68	215.68	211.32	213.4	207.98	216.23	214.65	213.77	213.06	217.29	216.26	208.43	212.59	213.41	215.8	213.09	211.7	211.9	211.79	214.36	211.95	216.05	215.04	213.53	213.72	213.78	218.04	214.16	217.14	212.02	214.88	212.5	210.81	215.07	212.58	213.88	215.82	212.96	215.51	213.01	217.43	210.74	211.54	208.81	211.64	212.56	217.77	210.55	212.55
208.56	207.09	206.17	211.74	212.58	210.29	211.16	209.22	210.28	209.34	214.4	208.15	209.34	207.76	208.99	210.66	208.67	213.13	212.44	210.4	204.78	210.3	215.4	206.83	213.03	207.92	209.89	209.51	209.72	210.19	207.48	208.99	211.39	208.67	208.82	213.07	210.75	212.41	209.59	208.16	209.99	210.26	209.49	205.57	207.5	207.57	205.58	210.35	208.52	207.83
200.29	199.24	203.47	200.73	197.34	199.41	202.27	200.68	196.78	199.43	199.65	199.62	197.44	202.78	202.48	200.48	198.81	200.6	199.59	196.53	202.06	199.06	201.69	198.91	201.72	200.13	202.58	195.61	197.75	199.52	195.22	202.86	197.69	193.77	199.54	199.74	196.23	200.69	198.08	198.21	201.61	202.81	198.07	201.08	198.21	202.8	199.5	197.2	201.54	198.64
210.69	209.32	209.59	209.21	211.55	209.21	205.25	208.04	207.15	205.54	203.12	203.14	207.43	205.34	211.1	208.24	209.46	205.14	206.06	207.31	207.86	205.63	208.04	206.34	208.47	209.73	209.92	208.96	211.08	211.16	207.74	210.48	208.72	207.6	208.19	207.47	205.14	205.2	204.93	208.84	203.93	207.06	207.49	211	204.88	205.77	203.56	210.13	209.7	207.36
213.32	213.07	210.14	210.56	209.95	210.96	208.95	213.74	211.12	211.83	210.49	214.53	213.14	207.9	211.69	211.46	213.9	210.78	211.92	211.01	215.27	214.28	209.73	210.4	209.43	208.74	211.63	209.39	216.23	213	208.87	213.55	212.42	220.48	208.42	210.5	207.14	211	213.02	212	207.48	214.28	210.45	217.35	213.27	214.12	209.88	217.68	211.21	209.53
211.44	206.78	208.01	206.59	209.95	212.06	208.46	212.02	208.58	207.04	207.07	205.84	207.69	212.34	212.13	203.54	209.57	213.71	209.62	212.33	209.3	208.74	206.12	207.6	209.12	207.87	209.37	210.41	208.23	211.72	208.98	210.36	205.56	207.29	207.24	210.45	206.42	215.73	208.98	209.04	205.95	214.46	207.26	206.37	210.54	206.83	212.33	209.93	209.04	204.03
208.82	210.11	210.29	205.79	205.53	213.07	205.61	208.75	210.59	211.84	203	206.8	209.79	208.22	206.24	205.48	205.43	204.77	210.13	207.09	212.14	209.38	206.99	208	204.51	208.58	204.67	208.08	209.18	212.89	209.18	208.89	209.48	209.72	211.89	207.48	207.57	206.85	209.48	206.85	204.81	205.08	209.74	207.77	210.11	208.17	210.41	210.46	206.86	209.32
206.11	203.62	203.45	201.78	202.79	203	201.41	199.65	205.71	204.46	198.48	204.56	203.9	199.8	201.1	205.95	205.05	204.31	199.56	202.18	206.12	207.65	207.04	202.03	204.69	201.54	205	202.07	206.18	202.89	205.01	207.14	202.42	202.4	209.33	203.12	205.32	208.14	200.67	200.04	200.67	205.35	208.51	203.01	204.86	204.19	202.74	204.52	201.39	205.08
208.35	204.59	212.98	208.56	208.05	209.02	206.47	211.45	207.18	210.55	210.62	210.07	208.29	206.74	209.23	204.48	205.76	211.47	205.62	204.51	200.34	209.41	207.59	211.28	205.69	211.81	211.8	207.27	210.56	210.16	208.71	204.58	208.27	210.39	205.22	213.68	209.42	207.81	207.35	205.78	206.67	205.48	207	206.91	207.59	205.99	204.35	211.41	202.53	207.58
198.57	198.14	201.57	196.76	198.25	200.71	202.91	195.69	197.78	196.39	198.95	198.48	199.3	200.49	196.2	199.47	194.82	201.9	198.35	198.14	198.71	199.58	197.47	198.35	202.14	196.56	198.61	203.13	198.39	202.49	196.46	195.65	198.08	202.15	200.35	199.49	195.27	197.04	199.2	195.47	201.31	195.57	199.03	200.82	197.25	196.59	199.97	201.12	197.12	199.91
205.72	207.17	204.53	203.75	204.03	203.81	204.39	206.89	207.42	206.88	207.7	204.96	202.67	202.79	206.2	203.17	201.09	203.24	207.85	207.92	205.64	201.68	201.69	205.51	206.61	208.13	205.53	205.38	205.31	202.36	203.65	203.91	205.47	204.46	205.31	199.15	203.13	204.42	207.6	208.1	208.86	207.4	204.6	206.95	203.38	206.79	206.55	205.8	208.65	204.95
204.12	200.98	205.59	204.45	207.84	202.44	203.16	202.14	202.37	201.44	202.5	203.35	206.75	204.25	202.93	203.37	204.56	199.46	202.92	207.18	204.18	201.61	201.81	201.51	203.23	206.29	204.82	202.17	202.37	205.65	201.77	203.65	201.57	204.72	202.43	203.6	203.53	205.64	206.12	205.22	200.93	200.47	203.08	203.89	202.67	202.22	201.93	204.34	200.94	198.4
212.54	209.88	211.27	213.96	214.83	212.06	214.48	204.76	212.55	212.66	215.87	217.64	210.06	210.4	212.96	215.54	208.99	212.59	213.7	213.32	210.1	214.57	212.5	212.62	215.39	213.12	215.15	213.13	214.75	212.89	214.7	215.3	212.46	214.47	211.61	209.54	212.45	211.56	214.55	206.48	214.61	219.34	212.43	212.36	212.34	212.36	214.68	214.9	220.65	214.44
202.6	202.04	203.43	204.25	201.66	203.2	203.9	202.54	205.23	207.45	203.88	203.5	203.64	204.6	201.31	204.11	204.14	203.65	201.94	202.43	202.31	200.7	206.18	203.61	200.07	206.6	202.63	204.29	202.21	197.62	199.1	203.27	204.92	203.96	205.6	205.62	203.71	206.33	205.84	205.73	205.17	197.15	201.64	204.91	202.57	204.41	206.52	203.84	203.79	202.72
209.43	206.79	204.74	207.65	205.12	209.68	207.97	208.4	209.03	209.84	214.33	209.54	205.87	205.35	206.15	206.29	208.6	207.19	205.83	209.38	205.49	206.03	203.46	209.93	210.31	205.5	205.33	208.12	208.88	207.28	208.59	210.78	212.15	205.26	205.16	208.98	209.84	212.39	211.79	206.08	208.61	210.42	206.03	209.27	208.18	207.03	209.38	211.56	215.9	208.53
205.35	210.88	209.35	210.7	215.14	209.99	205.86	209.36	206.99	212.09	208.75	211.56	209.08	210.52	211.44	206.2	209.95	210.79	206.44	209.28	206.75	205.67	207.13	211.88	210.85	206.54	207.21	203.58	208.97	209.07	211.35	209.12	210.45	207.36	210.17	211.24	207.77	211.07	209.17	212.46	211.74	212.74	205.56	211.98	210.22	207.58	207.6	208.44	207.05	203.32
204.68	204.18	209.04	205.55	205.17	202.78	209.19	211.35	209.99	206.14	204.84	205.33	206.93	207.57	202.12	205.31	201.52	203.32	202.22	205.99	205.53	205.01	204.97	205.47	207.46	202.64	206.7	203.66	201.65	203.72	200.51	202.84	211.75	205.76	206.35	204.21	203.07	204.41	205.27	205.26	210.18	202.86	200.82	207.62	204.01	206.39	206.08	211.79	203.17	206.12
192.77	196.63	198.15	201.55	199.61	196.75	197.04	197.21	197.59	200.47	196.95	195.23	199.91	199.57	195.44	196.73	197.58	195.33	199.25	197.59	195.63	198.16	195.15	195.39	195.51	200.39	197.66	200.82	196.75	195.53	200.23	200.84	196.9	200.04	201.34	198.27	197.08	194.95	196.35	199.98	202.39	200.21	198.62	195.26	197.7	198.8	199.47	200.67	196.01	196.94
217.41	220.45	219.9	219.43	213.09	220.62	215.72	219.05	214.14	217.6	218.28	215.26	219.5	216.71	217.32	217.16	219.39	216.23	219.07	219.55	220.93	213.17	215.05	217.68	215.61	215.62	216.71	217.26	218.38	216.82	216.22	214.28	214.2	212.58	219	217.49	219.51	216.05	216.9	218.47	223.17	220.05	217	217.43	217.15	220.49	218.26	215.17	211.99	214.23
207.22	205.78	203.18	207.1	204.84	208.03	211.32	206.66	208.68	208.59	207.08	204.09	208.05	208.31	206.64	210.35	208.36	205.87	207.66	204.72	204.15	208.43	207.95	205.93	201.74	201.73	206.03	202.71	206.45	207.95	208.03	204.66	207.73	211.14	201.29	205.88	203.23	204.85	202.11	203.53	205.04	204.19	208.5	205.48	202.28	204.28	203.33	206.25	208.82	206.82
209.67	213.77	211.16	213.41	206.52	211.68	212.63	211.03	211.34	207.25	215.31	211.65	215.46	211.65	210.71	213.13	208.65	211.19	209.17	213.53	209.28	213.54	206.89	218.68	211.08	209.33	212.31	215.71	213.29	211.7	210.76	209.33	216.83	207.92	211.61	215.64	212.12	213.97	213.77	211.7	208.68	210.81	209.24	209.67	210.4	205.32	212.9	212.8	209.64	209.69
209.24	213.88	215.18	212.87	213.29	215.1	207.18	205.78	212.16	211.52	204.05	212.04	206.3	206.58	213.32	214.66	214.29	213.28	210.59	212.62	212.13	213.47	208.08	211.08	213.82	208.65	213.04	213.4	215.44	212.72	209.11	209.91	212.4	207.04	213.33	214.02	210.03	213.02	205.59	211.41	214.58	214.7	210.56	216.72	208.75	218.29	210.58	210.91	208.67	214.82
214.43	214.64	211.79	213.11	214.56	214.52	214.62	211.88	213.48	211.76	213.43	211.22	215.03	216.36	211.1	214.39	214.29	209.46	215.49	217.22	212.06	217.76	215.49	215.36	212.84	209.57	216.09	211.63	211.67	213.64	212.83	215.82	213.06	216.53	214.53	217.34	208.86	215.2	212.34	214.06	211.79	217.43	211.04	213.72	210.86	209.3	206.34	216.8	219.98	215.64
214.65	207.15	210.94	210.67	216.95	212	213.41	213.05	208.4	210.48	213.81	212.95	213.15	213.93	210.3	211.65	209	211.07	208.77	213.37	209.96	210.52	212.26	215.2	210.33	213.61	208.77	211.58	214.26	210.76	211.86	208.99	213.82	209.81	207.45	210.19	213.08	210.58	208.78	210.24	212.74	211.45	208.07	209.32	212.58	211.06	209.33	209.37	212.16	212.84
202.71	209.53	204.9	204.81	201.46	206.61	202	204.07	203.29	204.88	201.76	203.59	203.69	204.31	202.57	210.37	201.76	204.06	206.44	204.07	204.86	204.82	204.63	205.67	205.51	205.61	204.27	203.36	203.62	206.06	203.59	209.02	210.52	199.83	205.71	206.68	204.15	201.75	203.41	201.99	204.08	203.04	200.92	203.02	203.18	203.75	203.09	200.13	204.26	204.44
197.96	199.13	197.11	199.82	199.24	195.46	199.62	201.5	196.2	202.44	199.17	197.54	198.92	196.14	195.82	199.15	200	202.05	198.79	193.47	199.63	205.06	204.73	197.97	198.44	197.67	197.84	199.59	200.33	194.79	200.42	200.46	199.53	197.14	198.57	199.99	199.62	196	195.35	203.6	199.6	206.65	202.45	200.28	194.09	199.92	194.15	197.7	199.94	202.28
208.72	213.8	210.41	212.96	210.34	210.73	206.98	205.26	205.09	208.06	208.93	212.59	213.38	206.82	209.39	208.82	210.73	211.65	211.52	204.4	207.17	211.98	209.05	212.7	209.73	206.71	208.84	210.36	211.27	210.82	212.1	208.09	208.54	206.52	212.3	208.98	208.33	211.27	208.35	207.77	207.68	212.39	206.46	210.26	202.81	208.3	210.8	208.8	208.02	209.13
210.73	209.5	207.61	214.78	212.56	207.58	204.74	210.35	215.73	208.69	210.71	205.18	206.65	206.71	206.12	207.16	205.63	205.98	209.63	206.14	206.69	203.48	206.01	208.24	209.37	211.31	212.91	205.41	205.49	203.33	205.07	207.28	206.13	208.98	212.43	209.33	203.86	205.19	210.53	209.03	206.24	208.22	204.2	205.34	212.09	208.38	210.56	205.37	204.16	209.39
207.21	209.08	205.93	204.06	208.3	208.51	209.68	207.8	207.72	206.51	210	209.43	205.18	207.4	214.28	208.3	203.49	210.67	208.44	207.39	208.08	210.4	210.05	213.07	205.86	208.34	210.5	202.25	211.97	208.27	208.46	205.92	208.3	202.17	208.9	207.7	208.57	202.05	207.61	210.59	209	208.45	209.67	204.57	205.15	207.62	210.39	205.86	208.26	207.98
199.91	204.89	205.36	203.68	203.4	204.31	201.28	203.04	203.39	202.11	201.21	202.19	199.15	200.31	206.17	206.47	200.71	200.51	203.4	202.79	206.33	205.43	202.32	200.25	203.09	201.58	198.8	203.26	198.91	201.23	202.51	201.01	202.28	203.1	200.59	206.56	199.38	202.87	201.19	202.21	203.19	198.69	205.64	200.65	206.63	205.31	205.01	202.02	202.74	201.18
208.06	200.33	202.24	203.87	205.05	202.55	206.6	202.4	204.81	200.08	204.54	204.66	208.44	207.89	202.68	202.19	203.28	202.68	204.22	209.01	202.59	206.2	197.69	203.95	207.19	202.24	208.56	203.07	199.8	207.47	203.99	200.41	201.21	204	205.48	202.71	200.12	205.46	204.42	199.26	203.67	207.91	207	202.33	204.08	205.01	203.77	202.42	203.27	205.91
217.39	221.29	216.3	218.43	218.08	216.78	219.07	221.26	219.32	224.64	218.14	220.54	216.03	213.67	217.67	219.38	215.53	215.31	214.82	219.71	217.94	215.18	217.57	214.15	218.84	216.72	214.99	221.04	223	220.24	217	216.23	216.52	216.25	216.67	218.32	218.37	221.61	216.69	218.16	216.07	220.24	214.92	216.07	217.12	218.36	220.51	216.52	218.64	221.54
220.51	215.68	216.18	218.2	217.29	212.93	222.29	215.57	216.32	219.44	216.83	215.04	215.9	218.22	220.37	219.42	215.87	216.75	217.64	215.59	219.22	219.02	221.42	218.47	215.78	219.35	217.58	216.57	220.97	220.27	218.72	212.26	217.29	216.57	219.17	218.61	217.28	218.75	216.79	216.74	221.26	216.63	217.85	219.84	214.23	220.78	221.76	215.03	215.71	219.51
207.19	209.3	207.66	210.57	210.52	208.64	204.58	207.87	204.36	207.83	212.44	203.5	207.13	210.72	207.56	209.92	206.85	203.9	205.23	206.06	208.02	208.52	210.28	205.41	208.64	209.85	205.62	209.74	208.75	202.42	204.4	211.13	206	204.56	211.93	209.62	207.08	205.22	210.32	206.36	208.68	204.32	212.61	201.52	208.19	203.27	208.83	207.77	205.65	210.74
204.15	200.62	200.5	203.61	200.58	203.13	202.71	202.87	201.86	199.81	205.1	199.91	203.41	202.13	203.49	201.78	201.7	197.67	204.04	204.43	204.21	204.47	207.05	197.22	200.29	201.74	202.14	202.63	208.72	201.12	211.93	204.7	201.6	198.76	198.68	204.63	206.13	198.7	206.45	198.92	204.74	200.86	200.73	202.6	202.43	200.33	202.38	200.92	200.36	204.18
194.15	192.46	199.4	189.57	194.35	190.9	195.33	194.59	193.03	197.3	194.86	197.44	193.05	195.97	193.57	193.59	193.18	193.85	194	192.41	196.25	194.04	196.39	190.58	190.91	194.32	195.97	192.92	189.63	197.98	192.59	195.41	190.96	195.59	191.51	195.3	194.18	197.11	193.75	192.9	195.44	196.22	197.79	193.84	190.28	197.71	192.34	196.08	197.79	193.31
207.84	210.01	207.94	205.32	206	208.61	209.03	209.08	209.07	209.7	206.17	208.41	203.57	213.34	208.41	209.02	208.41	207.86	207.04	209.35	209.44	207.59	206.16	206.86	208	208.32	216.13	208.73	208.7	198.66	208.76	205.49	209.58	207.15	204.14	211.25	210.58	209.09	210.08	207.34	209.19	204.79	204.66	207.02	208.66	205.43	207.46	209.76	203.62	214.07
201.93	201.05	201.99	201.55	198	205.76	205.31	198.01	198.39	201.44	204.14	200.4	200.55	205.18	203.14	203.93	203.27	199.63	200.08	202.01	201.66	204.95	202.98	199.9	202.06	199.97	199.04	199.4	197.2	200.36	202.77	201.81	203.08	201.46	197.49	202.17	202.77	199.36	204.89	202.2	201.93	205.61	202.22	204.74	200.07	198.4	201.79	197.93	204.05	199.55
221.04	218.66	217.37	218.66	218.42	217.1	216.04	217.44	218.41	217.14	215.37	217.46	219.92	220.15	215.81	217.28	216.11	217	213.49	219.15	218.01	217	216.36	216.57	214.84	218.31	212.95	215.94	214.26	215.09	218.87	213.29	212.23	216.29	220.27	217.66	214.02	213.94	217.81	218.34	220.27	219.71	217.52	216.07	218.26	219.29	221.95	215.39	216.16	215.4
215.39	219.44	215.06	213.59	213.77	211.45	217.51	213.86	218.55	216.43	216.16	218.71	218.7	213.38	213.52	217.96	215.13	219.78	216.18	215.41	213.46	215.41	217.65	214.91	215.81	219.64	222.25	217.51	217.46	219.06	216.03	215.1	211.88	215.21	224.49	216.87	216.45	222.31	216.69	216.63	217.42	213.07	219.27	218.95	216.16	213.24	219.29	215.92	214.35	213.56
219.79	213.24	210.27	210.29	215.76	208.59	216.08	211.12	212.2	209.99	215.45	210.08	210.88	209.96	211.38	210.54	209.29	207.95	213.84	212.5	209.13	213.65	212.53	211.25	213.93	210.64	213.19	214.62	217.16	213.22	210.87	210.92	208.09	215.07	210.27	207.84	208.67	211.4	209.16	211.6	214.55	214.03	212.8	212.53	213.88	217.43	215.32	212.6	210.63	213.96
204.49	206.52	208.54	205	199.92	207.6	205.97	204.45	205.86	205.38	209.48	202.96	201.93	208.48	206.61	208.21	208.35	208.2	208.52	206.81	205.73	204.38	207.68	205.11	205.23	203.19	203.88	208.41	205.17	202.53	201.87	207.24	203.01	207.97	205.45	209.39	205.65	210.83	210.14	212.21	204.79	206.5	207.39	207.28	207.6	202.96	204.86	208.2	204.53	205.45
197.19	200.21	197.67	195.56	198.09	199.32	196.2	198.94	199.19	201.09	196.88	197.03	197.1	198.53	199.7	195.4	201.23	202.48	195.86	202.41	194.48	195.42	199.3	195.52	191.85	196.96	200.7	198.32	199.33	196.1	199.01	201.84	195.03	197.07	197.48	194.34	198.75	197.21	201.21	199.66	195.59	194.96	200.7	198.35	198.22	198.66	198.24	198.85	202.46	196.51
208.74	203.91	209.84	210.63	211.09	212.13	203.79	207.46	204.12	213.95	207.98	210.83	209.73	205.46	209.83	213.62	211.79	209.32	210.37	204.34	207.3	213.25	213.28	209.06	206.07	208.84	208.61	212.25	211.4	210.49	211.08	210.58	211.27	212.23	208.21	207.99	215.29	209.8	209.57	204.29	208.72	209.63	208.76	208.14	209.54	204.75	203.75	210.54	206.65	211.95
211.75	208.89	209.27	211.36	207.76	207.32	205.72	204.92	209.44	204.14	206.4	207.88	208.13	203.39	204.09	204.18	206.26	205.09	203.02	203.52	206.4	204.79	201.33	205.9	200.9	207.4	206.25	207.27	203.78	208.4	203.1	203.79	202.13	205.51	206.02	208.36	205.77	207.3	207.7	207.87	209.75	207.14	205.03	207.3	207.93	208.67	210.34	207.15	205.76	204.79
207.42	211.54	207.66	210.7	211.41	209.26	207.24	204.21	204.23	209.57	209.51	206.02	209.85	206.68	213.25	203.76	208.32	208.86	208.11	209.79	204.58	204.79	213.73	205.91	205.76	206.06	208.3	214.54	207.6	202.41	205.76	210.87	207.39	215.75	206.74	206.21	209.23	205.54	208.91	206.07	207.36	209.23	208.77	209.18	206.22	207.55	203.96	208.6	209.36	206.97
199.68	205.41	203.23	205	202.94	202.55	207.04	201.01	205.13	205.37	203.6	206.19	203.44	201.65	202.41	203.39	205.7	209.1	205.04	206.23	202.7	204.48	206.96	202.05	200.83	205.12	202.74	202.63	204.44	203.51	204	201.29	201.14	206.99	199.56	201.93	203.9	204.32	200.21	200.82	202.48	203.22	203.11	204.54	203.54	204.57	201.86	200.01	204.5	204.96
196.88	197.59	196.84	199.86	193.92	196.64	199.51	197.33	199.57	195.76	197.51	199.21	197.01	199.27	200.48	199.91	199.8	201.05	195.74	197.2	196.76	200.4	195.82	192.01	200.76	199.99	199.62	201.06	197.92	196.83	203.05	198.73	200.31	192.64	199.7	197	202.72	194.16	200.92	199.7	194.75	199.56	199.11	199.78	198.35	199.17	196.81	190.75	198.14	195.35
201.49	205.29	198.44	194.53	201.74	200.64	205.21	199.04	199.92	199.67	199.46	204.15	198.79	201.21	198.67	195.53	197.72	201.34	199.22	197.24	197.14	202.95	201.57	197.24	196.2	202.56	200.57	202.1	203.55	199.65	199.82	201.59	198.85	200.54	202.54	198.95	205.08	199.32	201.11	199.45	199.94	203.31	194.12	199.54	201.4	199.03	199.29	199.42	202.05	195.19
215.56	214.9	211.57	214.52	216.15	207.47	214.8	213.26	214.72	211.72	210.53	217.08	214.56	214.09	209.78	214.38	214.14	215.68	216.05	219.13	209.36	215.42	220.11	218.13	212.34	215.02	215.2	213.69	212.21	207.45	213.97	210.58	214.29	218.19	214.19	217.45	212.35	207.69	212.74	214.42	213.04	212.15	212.99	209.79	216.36	216.14	209.31	212.26	217.92	209.75
213.08	208.12	210.7	209.48	215.04	217.4	207.58	205.81	213.28	210.44	208.07	213.19	211.62	212.14	215.1	205.79	209.04	212.89	210.76	211.63	211.63	213.13	210.99	215.47	214.66	210.4	210.72	208.3	213.49	211.03	213.9	217.21	209.96	214.74	209.22	213.35	211.02	212.19	205.78	214.9	213.12	208.9	215.53	210.23	206.22	210.34	209.3	211.56	210.06	210.64
210.77	212.59	217.02	216.64	209.82	219.45	213.19	215.58	212.61	210.04	213.62	213.17	209.22	215.32	213.83	212.34	214.62	207.53	213.87	206.39	213.56	213.88	211.85	209.42	210.29	211.67	209.53	211.75	212.23	214.21	212.95	213.44	211.84	213.33	216.66	218.06	210.79	214.47	211.51	213.53	211.38	215.78	215.24	210.57	211.4	212.24	216.96	213.98	212.17	214.23
209.33	214.57	213.44	212.29	209.02	215.29	209.37	212.49	213.98	208.34	212.48	207.73	208.77	211.11	210.99	211.1	208.82	212.57	212.3	213.14	212.77	212.29	212.5	211.16	211.11	213.51	208.34	211.93	211.13	217.4	215.48	213.03	209.99	211.83	213.22	212.7	213.14	210.22	210.27	211.99	211.84	208.7	210.74	210.72	211.55	211.49	208.85	216.28	212.86	211.12
200.13	203.07	198.25	200.16	199.97	197.14	195.8	202.31	197.87	198.8	195.08	194.31	197.85	200.42	200.09	196.64	201.58	199.54	198.98	198.94	200.29	200.35	200.69	201.07	201.16	201.18	195.22	198.19	195.51	195.66	198	193.27	197.86	199.26	198.35	198.8	201.13	198.08	199.32	201.34	201.45	199.77	197.14	197.35	195.82	199.78	199.31	206.67	195.84	194.67
205.18	205.59	206.73	204.85	206.96	209.81	207.06	211.39	202.44	202.75	208.42	210.08	209.16	206.13	210.38	208.12	211.22	206.28	205.89	209.62	209.46	206.68	206.42	211.78	207.94	206.53	205.28	207.95	214.34	207.85	207.8	206.93	211.01	210.4	206.06	210.13	216.99	206.73	206.62	208.05	202.08	211.69	208.14	208.24	205.38	205.91	211.48	204.46	206.12	198.16
205.93	199.04	209.33	204.12	201.06	199.88	201.81	207.42	206.89	207.94	205.11	205.25	205.66	207.98	208.95	205.69	205.33	204.74	203.31	201.63	206.73	205.46	202.4	204.22	203.38	206.38	201.82	204.7	206.85	199.59	200.18	205.95	209.15	204.13	200.87	206.12	207.02	204.61	201.36	206.6	208.17	202.45	206.22	205.05	209.46	202.77	207.55	202.19	208.12	207.66
201.8	205.51	202.08	202.86	203.38	200.92	203.53	201.19	206.42	200.68	201.67	203.82	197.67	201	199.15	202.84	198.5	202.28	202.18	202.97	202.49	203.96	197.53	205.77	204.96	199.59	203.31	199.08	199.21	203	202.12	204.75	203.37	206.17	201.25	203.63	205.46	202.26	200.92	201.08	204.21	202.59	203.78	204.93	205.95	201.79	203.36	197.4	208.36	201.01
211.08	208.03	206.76	210.12	206.96	211.75	205.79	212.04	207.6	210.03	204.94	209.98	208.63	207.82	207.39	207.23	208.1	209.94	204.53	212.2	210.86	211.76	210.45	205.78	208.99	208.79	205.77	210.48	209.36	205.62	207.92	209.74	208.88	208.74	207.86	205.78	208.84	208.92	209.53	206.47	209.73	208.24	208.72	211.11	209.55	210.95	217.46	210.84	206.64	211.92
198.04	199.64	195.86	201.9	202.79	200.55	198.16	201.98	204.93	200.94	201	202.24	200.51	204.26	200.72	195.01	196.82	195.94	199.39	202.29	202.87	197.98	198.46	207.26	200.4	199.87	195.88	201.75	195.99	197.16	200.22	201.04	201.84	198.01	197.31	199	198.67	202.11	200.01	202.42	195.13	199.87	199.69	200.5	202.79	201.18	198.19	198.56	199.83	201.41
200.07	193.44	199.83	200.52	197.71	193.95	199.8	198.79	199.8	199.92	203.2	197.05	198.01	193.16	197.51	193.74	196.99	196.41	199.22	197.31	199.09	199.38	193.54	197.89	197.1	198.08	198.55	198.17	197.95	201.11	204.13	197.35	200.33	198.1	198.68	196.03	197.41	197.68	199.21	198.03	199.48	198.52	202.41	199.03	199.38	202.97	197.96	198.01	196.44	197.47
203.99	202.42	204.51	207.12	196.79	199.99	204.45	201.79	201.09	206.45	202.75	199.99	200.47	206.47	204.71	202.17	202.09	206.38	199.52	204.21	203.7	206.97	201.66	206.46	199.14	198.37	197.61	206.28	203.77	197.7	202.75	196.24	205.82	203.55	200.91	199.35	200.1	199.16	199.88	205.77	206.4	200.57	205.15	203.29	200.07	200.27	200.88	204.95	206.63	208.21
200.94	202.41	200.27	203.9	197.28	200.49	197.45	195.64	199.23	203.56	202.04	200.09	202.89	199.91	199.03	197.71	203.31	195.94	200.53	204.23	200.5	201.07	201.35	196.63	198.59	202.33	202.59	200.54	198.11	203.94	199.91	203.01	197.6	203.77	202.21	199.71	202.08	201.66	198	203.83	202.3	202.56	200.39	198.95	198.55	200.69	202.55	204.35	201.66	199.27
218.53	212.47	219.69	214.42	216.15	216.89	220.34	215.34	215.62	221.78	215.19	214.41	217.94	214.82	219.78	217.97	218.4	217.73	212.25	219.58	221.82	220.77	216.35	217.62	219.89	221.79	222.2	211.29	222.95	215.09	215.9	216.03	217.33	211.8	215.51	216.54	217.43	217.17	215.65	217.97	221.05	216.42	213.4	217.65	217.46	214.41	214.06	219.91	218	213.75
201.74	202.26	203.61	200.43	203.44	200.43	202.12	202.28	203	198.03	205.34	203.3	208.12	201.89	202.76	197.63	200.29	206.12	200.98	205.2	204.26	198.66	204.78	203.01	202.21	198.94	201.06	202.34	202.54	200.29	201.14	203.84	203.61	202.67	202.61	201.86	202.01	201.43	203.28	202.79	201.44	204.42	199.15	197.92	197.89	202.5	204.59	198.63	200.52	202.62
210.57	197.64	198.72	197.62	202.96	207.7	205.51	203.47	199.67	196.87	204.23	204.86	199.43	201.89	199.47	200.32	202.27	207.99	204.12	200.78	197.9	202.36	199.72	205.34	205.4	202.25	205.48	203.38	202.24	200.87	200.19	201.69	196.47	200.18	203.42	204.6	202.33	200.2	204.2	205.24	199.69	203.81	208.38	204.39	204.9	202.95	202.22	205.69	200.87	202.12
199.62	203.48	202.62	205.72	205.83	202.67	200.08	202.75	199.99	201.53	199.97	200.66	201.72	201.28	204.31	207.64	205.13	199.25	201.22	206	204.81	202.06	206.41	198.86	206.13	204.25	202.98	201.67	200.61	205.74	198.44	200.7	196.98	196.76	203.87	203.39	195.98	207.88	199.47	205.65	201.44	201.7	200.68	203.82	201.22	204.76	203.99	203.08	202.73	204.1
213.71	211.18	210.47	211.08	211.16	209.55	204.06	215.75	212.99	213.41	210.05	212.78	215.28	212.53	209.38	208.33	206.76	209.06	212.04	208.74	213.72	209.46	212.15	209.88	208.39	205.41	217.29	208.37	213.32	209.1	213.78	213.01	215.93	211.67	209.46	206.58	211.79	213.72	214.35	207.43	212.33	218.09	208.38	210.28	209.88	213.9	208.43	211.71	211.18	210.55
204.95	196.53	199.02	201.06	197.09	199.9	196.46	201.85	201.56	201.38	202.16	198.25	204.22	199.46	203.92	200.72	199.45	195.85	200.97	201.94	201.01	199.68	202.16	203.06	199.06	200.35	195.88	199.61	194.61	199.39	205.98	200.62	201.78	203.15	201.2	205.53	203.57	196.04	202.93	198.9	205.57	200.03	205.32	197.98	198.44	204.3	193.77	198.87	197.06	203.2
207.83	209.06	205.53	212.81	212.91	207.97	209.14	211.14	205.77	210.88	210.68	212.85	209.77	210.27	210.4	207.48	214.3	216.77	213.92	209.79	213.51	210.52	212.49	208.38	212.37	207.68	206.16	202.67	211.48	205.15	210.07	204.89	210.5	207.97	207.42	210.02	206.84	209.45	205.15	209.18	208.39	214.9	209.99	208.89	209.61	208.82	207.07	212.68	208.1	208.39
207.88	209.45	209.18	214.16	214.97	212.38	212.36	213.15	209.87	213.92	214.04	209.22	212.71	212.67	210.77	212.74	216.08	211.45	211.66	214.43	211.99	212.43	209.59	212.04	210.46	208.59	211.04	217.09	215.57	213.23	214.74	211.67	210.28	211.75	212.9	212.04	213.36	212.34	212.62	213.41	207.77	209.83	211.41	214.69	211.04	215.37	210.93	210.38	208.84	210.37
206.3	208.46	209.86	208.83	211.22	209.61	209.66	209.53	207.37	210.66	208.86	209.79	210.81	209.62	208.23	207.84	209.11	210.56	207.65	210.8	209.27	209.97	210.21	211.41	214.84	213.77	206.45	210.74	206.21	208.88	205.79	209.82	205.25	205.77	207.53	207.5	208.6	209.43	206.3	212.42	212.87	207.24	210.91	207.9	210.83	208.76	208.43	209.09	216.14	213.09
207.73	212.93	207.83	207.92	213.77	208.88	210.29	211.14	216.88	209.52	218.42	218.42	213.84	211.04	212.82	210.88	211.76	213.86	210.44	211.75	214.22	210.83	210.84	211.92	209.32	208.56	213.84	211.24	211.91	208.49	210.95	210.19	211.23	216.42	211.59	208.57	210.46	210.32	210.4	209.45	212.73	210.02	215.41	211.76	215.28	211.49	207.86	211.44	215.2	211.89
217.83	216.7	215.8	213.96	220.2	219.29	219.61	213.43	217.42	217.61	218.22	219	214.63	218.16	218.76	218.19	216.51	215.34	219.69	215.58	217.41	214.82	221.69	217.81	215.76	218.92	216.67	218.1	218.4	213.53	216.69	217.16	218.72	212.82	216.81	218.23	221.06	216.35	219.79	217.74	216.16	214.71	215.55	217.17	213.95	215.11	219.34	219.81	220.62	217.83
207.85	210.14	208.64	205.93	209.53	207.56	205.21	210.4	209.37	209.62	209.57	206.07	205.5	210.48	209.17	212.47	210.47	206.3	209.52	205.01	207.17	207.76	212.09	207.69	209.54	212.27	208.98	205.02	207.52	206.98	207.46	208.74	211.75	208.76	208.84	206.97	206.2	209.24	207.45	212.18	212.62	207.43	206.95	208.28	208.14	205.89	209.42	207.62	210.92	206.57
208.02	205.97	210.54	205.91	208.73	207.62	206.29	205.89	206.82	207.49	208.61	210.12	208.45	209.72	209.06	213.44	204	206.9	208.78	208.1	205.07	207.19	208.93	206.57	208.69	211.34	207.74	207.18	209.1	210.01	206.48	208.43	208.03	206.44	209.3	209.71	208.42	200.18	212.16	210.38	209.65	206.97	207.7	207.97	208.79	206.56	206.09	204.45	204.14	204.87
208.28	211	207.05	209.42	213.31	209.26	208.52	205.67	210.26	213.25	207.5	209.98	205.47	211.46	207.41	210.29	209.67	209.18	210.56	206.1	207.47	207.93	212.31	209.88	201.03	210.51	208.41	211.11	206.4	206.44	209.21	207.14	206.01	210.49	208.98	208.79	212.2	207.17	205.34	207.57	211.87	210.37	207.33	208.03	209.28	209.82	209.39	207.28	204.71	205.18
214.14	214.76	217.77	217.71	219.61	217.32	216.54	213.38	215.53	219.7	214.93	216.37	217.89	219.71	219.66	216.02	218.54	214.21	223.13	217.41	219.26	217.94	219.41	219.32	213.25	217.27	216.48	218.32	215.48	219.68	218.67	212.66	213.98	217.97	216.54	214.95	214.78	217.08	217.4	215.26	217.3	218.35	218.18	219.72	215	215.47	217.23	219.28	216.48	221.12
198.18	206.49	205.11	204.96	207.77	206.49	204.34	204.47	202.67	205.92	204.11	201.71	206.78	198.95	203.64	206.01	201.54	202.36	204.53	207.13	205.78	204.09	204.49	197.34	202.13	204.77	202.43	202.07	201.13	203.51	207.56	202.34	204.2	206.57	206.52	204.38	202.84	197.74	204.95	206.97	203.16	199.79	205.02	206.43	203.32	203.26	203.1	203.75	204.85	200.24
201.79	200.7	202.9	200.97	202.84	198.87	203.47	201.11	206.01	197.28	205.74	198.77	198.46	203.8	200.03	198.68	202.66	203.98	200.51	202.65	201.98	202.73	200.73	199.43	201.15	198.19	202.13	197.97	202	200.76	200.87	202.06	201.7	206.12	204.39	203.16	196.23	203.07	203.29	199.91	201.58	200.12	201.35	206.39	209.97	199.68	207.63	199.62	200.3	201.71
217.08	214.55	221.21	217.23	217.85	222.12	218.62	216.55	218.67	213.45	214.46	219.61	217.34	219.68	219.73	218.1	212.37	216.32	220.44	216	217.63	214.89	216.25	209.92	217.93	214.09	218.1	214.09	213.67	214.54	219.6	220.64	213.5	217.94	218.94	215.91	213.7	219.83	216.72	215.12	215.3	215.79	215.04	215.47	217.47	218.78	219.12	217.48	213.43	217
205.76	210.79	207.95	210.42	210.88	204.42	203.83	205.02	212.87	207.04	208.15	206.13	210.48	208.26	208.41	210.09	208.71	201.28	208.28	210.31	208.92	212.09	210.51	211.2	204.9	210.25	206.63	211.34	206.55	210.02	214.07	213.27	215.47	207.41	210.21	208.42	207.78	211.48	203.83	210.94	211.92	212.49	213.62	209.46	205.85	206.5	207.6	207.85	209.14	211.58
207.11	200.03	204.6	206.13	203.94	201.95	201.87	210.07	211.38	209.15	207.07	204.71	206.14	206.26	204.9	208.39	201.79	205.63	203.92	206.2	204.05	201.76	208.12	206.93	204.66	206.32	205.38	206.79	199.82	206.67	203.75	209.38	206.61	204	207.35	206.58	207.62	205.89	205.17	205.3	207.02	207.91	206.35	202.78	204.17	205.93	202.51	204.16	209.23	204.53
207.56	208.8	207.35	208.36	204.49	205.43	207.16	206.45	204.79	205.37	205.43	204.85	207.8	203.62	206.09	203.61	200.41	208.64	209.3	205.78	205.38	204.66	208.48	214.9	208.71	205.66	205.16	205.98	202.36	204.65	203.76	204.21	203.85	205.87	204.83	203.6	202.96	211.27	208.6	209.43	205.36	206.18	205.41	204.41	208.06	208.75	206.59	204.83	209.44	209.21
207.05	208.98	208.69	209.82	205.2	211.39	208.84	205.15	205.05	205.67	207.6	203.25	203.18	209.89	212.5	205.02	203.28	211.36	210.79	206.41	205.02	206.95	211.98	206.9	208.87	212.13	208.47	212.3	205.94	206.5	206.48	208.59	207.02	210.07	208.56	207.06	206.2	209.49	211.17	210.53	208.06	208.04	208.42	203.24	206.02	207.98	208.82	208.37	206.96	207.22
203.36	204.3	204.57	202.55	202.13	209.11	200.83	206.47	207.09	200.83	202.72	207.26	206.34	204.05	207.22	203.4	201.95	196.9	204.86	203.34	206.53	203.11	206.34	205.33	204.03	201.04	208.92	205.49	202.4	204.02	207.46	209.28	203.68	205.85	207.28	202.98	204.99	197	203.31	210.07	203.78	203.58	202.61	207.29	207.63	202.65	201.44	206.7	203.19	200.16
203.56	201.74	204.24	212.25	208.4	205.82	206.96	210.61	203.03	211.06	210.38	207.32	203.75	210.06	208.8	207.63	206.85	206.23	211.67	205.7	207.34	203.43	207.98	207.77	208.23	206.23	205.38	206.82	207.49	208.06	210.45	207.42	211.73	203.1	208.95	210.54	205.12	210.47	206.09	206.47	207.9	205.88	205.54	207.28	210.15	207.49	209.11	207.79	207.35	210.99
208.73	210.27	207.61	212.29	205.48	207.15	207.69	208.2	207.48	209.52	203.87	206.24	209.56	204.19	209.55	207.79	207.41	207.45	207.14	206.76	207.06	208.73	210.3	208.68	205.44	204.01	210.77	206.43	205.82	208.7	211.16	208.87	209.45	208.36	211.53	209.75	202.31	207.16	206.79	206.87	206.26	205.7	207.73	206.7	207.14	205.07	205.05	207.6	205.3	206.07
203.51	201.72	202.71	201.35	204.41	203.18	205.64	205.26	201.18	201.91	205.24	198.55	203.17	205.73	206.55	206.35	205.22	205.09	203.74	202.55	203.84	203.39	205.38	201.8	204.73	201.08	202.75	201.96	201.84	202.26	205.73	203.1	208.12	198.3	203.77	204.92	205.73	204.67	199.72	203.98	200.78	202.47	204.71	204.09	203.78	200.72	205.73	202.28	203.71	203.87
205.54	208.1	208.57	209.01	208.48	210.73	208.66	208.06	205.87	212.43	208.86	202.05	205.33	210.22	209.57	206.5	211.43	211.63	207.73	204.14	211.59	211.67	212.84	209.86	209.21	209.4	203.83	206.34	207.01	210.53	207.32	208.65	207.1	212.14	207.85	207.89	207.28	205.91	204.42	212.68	208.84	210.05	206.9	203.14	206.1	202.2	210.16	207.62	206.27	208.77
213.23	211.25	212.09	213.79	218.65	208.89	212.96	213.57	214.7	209.44	211.71	214.22	208.94	215.55	210.88	211.11	210.75	213.49	212	213.24	212.49	214.97	208.57	211.91	210.34	210.55	213.6	214.46	209.31	208.3	210.26	211.3	212.3	207.44	210.47	212.07	214.69	219.21	211.14	216.24	216.15	213.94	212.2	215.67	213.35	213.89	213.64	213.4	214.74	214.75
215.73	210.86	208.82	214.17	215.23	209.83	210.76	216.22	215.48	210.79	215.86	213.85	212.39	209.68	214.85	216.91	213.63	211.09	212.06	206.36	212.37	213.3	214.87	214.32	216.4	218.29	212.65	215.61	211.57	213.37	211	212.89	213.95	218.51	215.04	214.51	210.98	213.86	210.4	215.22	209.85	210.3	216.41	212.27	213.3	212.33	211.72	211.72	210.41	210.75
210.75	214.81	209.3	208.41	210.22	215.88	213.74	212.23	217.38	211.5	210.39	212.29	213.56	210.31	210.61	215.07	206.77	212.01	213.43	213.16	207.4	212.76	210.23	210.89	211.44	209.65	212.94	215.83	210.15	212.31	210.4	208.93	211.11	214.19	214.6	213.26	213.04	211.41	212.93	208.71	207.97	209.26	209.69	213.89	210.83	210.34	210.96	210.34	214.1	213.52
198.32	199.49	198.41	198.76	201.31	200.6	197.65	203.06	201.19	201.46	198	199.63	202.21	201.46	199.24	200.53	198.59	200.94	197.46	200.23	198.32	195.89	200.94	201.15	198.59	200.4	201.84	204.02	201.28	195.28	200.04	198.03	201.33	199.94	203.01	195.87	202.69	205.09	199.17	208.16	195.25	197.56	200.42	199.19	199.45	200.7	198.32	203	204.18	199.74
216.15	217.97	216.28	219.63	219.86	213.65	216.99	220.37	213.41	219.14	220.27	217.41	217.84	216.15	216.77	221.26	216.51	217.04	216.63	216.94	218.11	211.99	219.4	218.43	213.58	214.8	216.69	217.74	218.85	214.24	210.37	212.78	216.06	217.3	209.5	217.38	219.99	217.72	217.19	215.34	214.63	216.64	218.03	217.15	212.62	213.75	216.07	216	216.25	218.54
205.38	203.67	208.7	202.23	205.13	207.69	209.23	205.95	205.42	207.03	208.88	206.78	206.11	205.1	210.23	204.1	207.26	202.39	213.09	205.1	210.77	209.47	205.48	206.46	203.51	209.05	207.31	208.46	208.44	213.09	207.97	202.93	209.33	202.74	207.64	205.94	208.37	208.27	208.48	205.73	203.74	204.36	205.69	202.29	210.12	205.84	208.42	206.71	208.59	211.74
218.87	219.17	221.57	213.47	215.6	214.66	218.72	220.35	217.88	222.44	216.17	219.42	214.88	213.32	216.19	221.54	218.4	219.77	218.42	216.63	213.23	215.48	220.7	219.66	223.12	219.76	224.18	221.39	212.9	218.85	215.38	212.2	211.82	216.27	218.51	218.32	223.03	213.55	218.9	215.83	217.6	220.48	220.3	220.16	216.72	211.11	217.84	220.96	217.94	217.53
204.17	207.89	204.28	204.63	208.39	202.3	204.61	208.17	208.22	205.63	208.52	206.59	204.14	205.75	210.37	202.3	205.3	209.21	205.85	206.19	208.07	207.76	210.65	205.8	204.97	207.54	202.14	209.57	215.8	205.89	205.8	205.64	205.78	204.16	208.46	203.76	203.04	204.29	206.37	208.66	208.96	203.57	202.75	201.88	203.51	208.5	200.16	206.9	208.67	206.68
207.33	209.63	218.29	211.39	214.72	211.72	206.31	211.36	211.34	205.75	214.95	207.84	207.82	211.01	210.93	208.79	208.93	213.17	214.81	210.44	217.52	215.23	209.07	210.73	212.83	209.19	212.03	219.13	210.64	211.45	214.35	210.83	215.01	212.98	211.47	211.15	212.12	210.8	213.15	217.99	210.24	214.28	211.82	212.66	214.63	214.4	208.16	214.32	212.68	209.23
214.31	211.66	213.43	210.76	210.18	210.23	214.72	212.68	210.5	212.62	209.55	206.35	214.68	209.82	213.14	209.45	213.93	214.57	213.32	210.38	211.8	212.8	211.98	210.31	213.33	213.03	207.71	207.06	209.06	211.9	211.46	208.78	212.4	210.12	212.09	213.91	213.39	215.95	211.41	209.46	217.7	211.36	212.01	209.87	209.01	213	210.9	215.59	212.43	214.55
192.05	190.25	194.7	196.97	191.78	197.64	195.96	194.06	193.14	191.53	189.8	195.75	194.95	194.17	195.52	199.36	193.32	192.07	195.22	195.07	190.3	197.28	193.37	191.9	194.5	194.97	191.67	194.36	195.54	195.67	191.16	193.08	194.09	195.98	196.77	196.46	197.24	192.91	198.17	191.61	196.34	195.05	196.64	197.69	198.4	194.91	196.98	193.12	194.6	193.08
214.76	217.05	217.21	208.2	210.8	211.54	208.61	212.37	211.16	214.32	210.12	209.68	212.18	209.39	218.83	210.63	214.82	214.92	212.6	212.19	210.33	208.48	213.16	211.89	210.57	208.8	216.52	210.45	212.7	212.36	209.39	212.96	208.54	212.42	212.17	209.33	212.47	207.51	208.28	213.37	215.52	212.76	209.34	206.44	210.92	209.92	211.57	210.8	212.01	208.53
201.18	203.46	206.79	205.98	203.46	204.65	205.11	205.13	202.82	207.67	210.75	201.56	204.91	203.93	202.31	198.25	203.56	204.17	202.6	202.65	199.8	209.35	205.84	202.81	204.53	202.15	202.25	207	202.69	207.86	204.21	201.78	204.79	203.49	202.38	203.57	203.67	200.24	204.41	203.28	206.39	206.98	205.48	209.23	202.63	204.38	203.29	201.88	207.54	205.3
209.51	204.42	202.41	204.16	203.91	208.21	204.4	200.28	203.11	201.07	202.3	201.37	206.9	206.94	196.43	205.03	199.7	202.76	208.17	202.84	201.29	200.93	203.98	200.1	206.26	203.72	206.85	206.91	206.31	202.73	201.73	201.28	203.81	203.26	202.46	208.43	204.13	202.17	205.52	202.07	205.18	202.58	209.66	204.8	199.37	207.01	206.26	200.93	208.54	201.61
211.85	212.4	210.63	215.27	212.55	209.64	210.37	212.09	215.2	211.7	213.11	216.08	212.16	215.1	209.78	210.52	212.93	217.23	213.33	210.94	216.67	209.06	211.53	208.49	214.05	215.59	212.69	212.4	210.45	214.33	211.54	219.7	208.99	213.18	210.61	215.16	210.91	215.17	208.7	213.28	209.05	218.48	212.62	212.23	206.57	210.75	215.1	215.39	211.2	213.86
202.66	200	201.37	207.58	203.3	200.12	204.78	200.78	201.67	203.57	200.96	204.03	201.08	205.25	200.55	206.18	204.54	201.47	199.33	205.92	202.87	202.03	205.6	202.57	203.92	205.33	199.43	202.78	202.23	203.06	203.7	202.28	201.66	207.05	205.36	203.73	207.2	200.42	204.59	200.72	206.18	200.67	204.41	202.99	200.87	197.75	201.76	204.65	204.14	200.49
211.76	208.2	210.55	209.63	208.01	206.97	207.12	209.76	205.77	209.67	212.33	209.87	205.53	207.73	209.82	202.28	208.53	207.09	206.06	208.75	207.37	208.13	211.74	202.65	204.69	208.75	207.2	204.21	205.48	203.16	208	206.14	206.16	212.28	210.28	212.93	209.01	208.38	207.37	204.84	207.11	208.85	207.24	206.7	201.08	206.15	205.48	205.75	207.32	201.06
203.53	207.89	201.44	201.21	202.82	205.46	200.47	205.38	205.73	210.1	200.97	202.33	201.78	208.86	202	204.56	203.3	205.73	205.84	200.45	205.37	208.22	204.04	206.63	205.18	204.24	204.02	201.81	211.24	204.24	200.64	201.03	206.03	210.76	203.1	203.73	207.13	201.2	206.63	209.81	203.3	204.61	208.25	208.42	203.39	203.15	204.74	210.28	205	202.24
202.89	207.65	205.68	203.25	203.19	205.34	204.65	205.45	204.15	205.41	202.87	204.08	204.8	205.45	206.96	205.94	204.6	207.61	202.29	204	199.44	206.45	204.56	208.65	204.41	207.16	203.63	200.98	204.7	205.17	202.71	204.47	203.52	208.13	204.46	200.89	205.88	206.82	207.22	201.36	206.45	205.56	202.68	201.03	207.26	202.66	201.58	201.74	200.17	200.65
207.35	203.18	206.06	200.87	205.28	200.3	205.38	204.42	204.37	204.01	205.31	203.87	204.66	205.15	201.22	207.79	202.89	203.1	206.05	203.1	207.18	205.79	206.14	205.11	209.28	202.24	200.08	203.96	198.68	201.06	200.82	199.71	205.32	202.92	204.5	203.37	205.28	204.81	206.04	202.62	204.4	203.08	200.83	204.61	202.49	201.52	202.3	210.56	203.55	204.88
194.2	196.25	195.71	193.95	193.72	194.3	194.86	196.56	194.78	192.24	196.36	196.56	191.95	193.21	197.65	190.83	199.27	197.12	192.7	196.09	192.62	197.66	195.63	200.98	195.19	195.54	192.54	197.3	191.37	196.19	196.01	196.19	191.95	200.85	198.45	194.71	195.37	197	196.22	196.04	193.88	191.82	198.64	188.12	193.94	197.68	194.92	196.01	196.31	195.89
218.63	211.44	215.06	215.54	210.72	211.78	212.04	219.05	215.19	218.28	210.04	210.72	217.01	216.5	218.06	215.73	207.45	215.8	215.94	216.59	216.79	209.48	214.15	215.57	211.91	216.63	213.6	216.31	215.33	213.89	215.44	215.82	216.36	216.11	213.78	208.75	214.86	208.84	213.98	209.91	212.89	217.62	216.16	212.65	213.23	210.61	209.41	213.17	209.52	211.43
217.5	216.82	220	216.35	218.73	219.78	220.92	214.84	216.39	219.3	217.92	213.3	219.87	213.23	217.49	215.67	216.35	216.72	215.03	219.42	216.66	218.13	212.56	217.09	218.52	218.34	212.52	214.72	219.79	218.22	212.25	219	218.45	217.92	216.64	219.61	214.85	215.05	224.48	217.86	215.69	218.78	213.51	219.31	216.44	213.78	218.22	216.16	216.75	220.75
202.25	203.83	207.68	198.19	201.33	205.57	199.67	202.93	196.69	205.46	199.66	201.9	202.13	201.34	204.98	201.67	203.55	202.26	204.06	200.14	203.01	203.34	203.64	198.97	196.99	199.55	200.33	203.68	205.18	199.36	206.57	202.76	203.52	200.78	202.52	199.16	206.21	204.95	199.16	203.56	205.12	197.29	199.28	202.18	200.52	201.05	197.77	204.18	199.91	202.41
210.31	210.96	216.36	213.58	213.64	214.54	213.62	207.91	211.51	210.58	214.46	210.09	204.34	216.25	212.01	214.66	211.72	205.58	211.76	211.65	210.1	212.82	210.87	211.21	206.83	211.17	209.22	213.51	210.31	209.38	209.79	212.05	212.17	212.44	209.77	209.13	215.05	212.76	214.16	213.9	211.17	209.17	210.5	210.97	210.33	216.85	212.69	211.52	211.5	212.76
209.51	212.9	209.27	213.77	209.23	207.88	207.16	213.69	210.2	210.64	210.1	210.25	209.95	206.75	210.67	210.7	211.85	209.76	210.4	208.77	209.01	210.48	207.1	212.28	207.18	210.07	210.8	213.44	211.47	206.24	213.44	205.31	211.87	210.59	208.51	209.97	210.51	207.99	207.67	209.87	208.51	207.56	208.92	207.77	209.38	207.46	212.66	207.11	209.66	210.37
200.65	199.78	203.21	202.3	206.08	208.32	199.85	199.38	203.23	208.3	201.97	203.77	198.1	202.24	201.78	199.62	205.82	207.81	202.29	203.04	203.52	204.72	204.42	202.92	204.57	203.54	198.31	205.02	204.15	205.01	200.44	205.12	203.77	204.57	204.37	207.78	201.5	202.72	201.84	199.36	206.71	201.77	202.96	207.8	203.58	201.24	203.4	205.78	203.02	208.4
201.33	202.94	201.52	205.84	202.87	204.96	203.25	201.96	202.14	205.12	202.83	203.7	201.06	204.28	202.78	204.31	200.27	200.58	202.85	205.25	203.37	199.12	201.57	205.31	205.61	202.75	205.48	200.61	203.1	204.73	204.1	203.47	202.9	202.97	205	204.04	201.62	203.27	204.94	200.15	208.73	198.37	196.89	202.58	200.92	204.81	209.91	199.47	203.65	205.63
202.68	206.84	203.13	201.15	204.42	202.17	205.99	206.2	203.52	203.98	204.89	199.34	206.7	205.16	205.27	202.23	212.74	201.89	202.4	204.21	206.48	202.56	204.65	207.11	201.79	205.02	201.21	211.6	203.01	199.56	200.26	206.79	203.01	206.35	202.24	205.35	198.17	204.54	201.98	202.64	206.03	206.6	205.52	200.68	203.66	201.8	197.25	202.14	204.12	199.76
209.22	208.22	206.96	208.53	204.83	209.12	208.31	209.33	208.94	212.86	208.1	206.7	205.87	207.11	205.6	207.84	207.11	202.41	213.14	208.08	208.18	210.39	207.32	206.88	212.84	207.09	204.18	209.2	205.71	206.89	206.95	203.76	210.95	205.52	209.54	209.35	208.86	200.83	210.98	209.31	207.88	211.74	207.69	212.3	208.87	204.51	204.38	202.76	203.07	205.33
221.74	216.31	220.44	218.29	218.26	218.59	215.21	221.35	216.93	218.99	219.45	219.04	218.93	217.83	216.33	219.12	215.85	222.51	211.64	219.08	221.53	216.72	218.34	213.36	222.41	217.63	219.77	218.53	218.6	219.01	216.88	215.95	214.91	216.94	220.89	217.09	221.22	214.49	214.88	219.54	215.06	216.23	215.39	217.76	218.8	216.48	224.35	217.42	212.2	217.96
199.67	198.74	200.61	201.79	198.11	200.13	198.81	197.2	198.84	197.95	197.45	200.41	198.71	199.6	196.38	200.22	205.49	201.12	197.75	199.74	203.18	202.7	199.93	202.4	199.67	200.06	201.76	197.33	200.93	202.31	201.94	199.79	200.34	200.77	202.45	198.25	197.12	205.47	196.57	197.88	197.96	201.93	197.79	202.89	201.67	196.46	199.98	200.95	196.61	199.31
203.85	210.2	204.91	205.54	208.64	203.38	210.18	204.05	210.57	209.47	201.43	206.11	206.28	204	205.81	207.1	207.45	213.19	205.92	207.93	205.98	209	208.29	209.06	209.33	207.21	208.09	210.61	205.7	210.97	208.61	207.35	205.49	206.99	207.51	204.43	205.92	205.23	205.87	211.27	208.05	208.18	208.16	209.97	209.86	210.77	208.22	207.17	210.27	207.11
198.68	201.91	201.45	204.77	192.42	199.77	198.41	198.46	201.48	195.73	196.39	203.03	200.18	195.28	198.45	195.13	198.26	197.75	194.09	201.51	202.52	197.61	196.27	199.25	202.03	202.64	198.33	196.97	202.74	201.2	197.51	199.83	203.12	198.58	197.62	201.13	200.77	196.8	203	198.69	197.86	193.92	197.68	197.46	197.49	201.32	195.48	198.53	202.27	197.34
204.03	210.6	204.51	205.57	214.64	204.94	208.99	210.14	206.7	206.8	208.17	207.33	207.14	210.86	206.56	206.61	208.3	214.82	207.8	204.95	206.06	203.14	213.36	211.65	211.96	206.46	209.25	212.55	214.03	210.29	209.59	211	207.66	207.1	208.92	207.63	208.8	209.14	211.42	206.68	213.45	210.25	207.99	209	210.06	213.48	207.16	208.15	206.63	206.35
206.37	208.28	209.36	208.53	212.91	209.72	210.1	211.81	209.62	208.08	211.43	210.86	211.73	210.29	209.73	209.59	205.45	205.95	212.9	210.07	207.14	212.12	210.37	213.11	208.84	210.72	211.05	209.99	207.31	212.05	203.43	213.04	209.89	211.38	207.11	212.98	209.38	207.82	212.2	207.77	206.07	208.52	212.41	207.21	213.01	209.12	212.83	210.04	214.68	205.94
202.22	208.85	211.74	205.44	210.76	207.89	208.02	212.46	211.4	208.67	212.59	210.05	208.78	209.13	204.98	204.86	210.16	210.98	211.69	205.24	213.32	206.4	212.02	210.67	208.88	210.68	205.17	211.2	205.9	206.19	206.7	206.27	208.11	209.02	207.45	208.31	212.48	206.15	210.6	205.27	208.27	206.55	209.91	203.12	209.69	208.75	210.49	209.13	206.58	207.87
199.23	206.17	209.08	200.87	206.69	202.69	206.6	206.4	206.59	204.19	203.33	206.04	201.38	205.87	202.44	198.24	204.76	207.09	205.13	203.98	206.72	202.51	206.32	208.01	203.17	207.39	206.98	205.12	204.06	205.01	209.99	204.51	202.51	204.18	207.18	205.38	201.62	203.35	208.93	207.05	205.29	206.49	205.57	208.44	206.65	206.13	203.72	203.1	207.96	201.96
207.89	207.95	211.18	207.41	215.25	211.28	207.39	210.29	207.87	212.85	211.94	217.68	209.55	211.63	202.16	210.57	209.85	212.99	211.39	208.92	211.04	211.43	209.16	204.57	217.98	209.11	209.26	207.31	211.75	210.08	209.67	212.84	208.34	208.59	207.51	210.63	208.92	213.16	210.53	207.99	210.24	210.42	211.12	211.73	209.5	208.74	205.04	212.79	207.62	209.81
192.02	195.64	195.7	200.89	197.69	195.38	197.55	196.89	199.63	197.58	199.86	199.16	194.81	196.85	196.78	193.99	197.91	200.94	196.65	198.3	197.51	199.9	197.84	198.02	198.76	197.54	200.8	196.37	194.88	199.97	197.74	197.07	199.71	195.89	195.61	195.98	203.23	198.16	197.6	199.85	197.56	198.27	198.82	195.67	200.58	196.78	200.85	196.79	198.26	193.02
211.97	213.61	211.68	210.92	209.46	209.16	210.68	214.29	211.18	210.7	212.56	217.39	210.42	209.25	212.43	212.03	213.03	212.42	212.01	211.98	212.95	208.72	212.66	210.79	213.16	214.28	210.16	214.12	214.65	210.85	210.24	208.48	210.61	211.52	212.14	209.18	215.61	210.6	211.16	211.79	204.06	207.82	209.15	211.72	210.45	212.42	209.9	214.25	210.49	207.55
212.68	210.64	215.28	212.28	208.12	213	212.48	212.28	210.9	211.71	217.79	211.36	211.29	213.66	208.41	212.4	211.39	213.76	213.32	213.44	217.09	211.92	216.96	211.77	213.18	212.5	209.98	215.61	208.92	212.93	207.31	206.04	212.58	212.81	214.74	211.31	215.72	208.83	212.13	212.11	217.39	215.37	214.77	209.32	208.04	213.65	210.73	214.19	208.08	211.77
207.15	195.97	201.08	199.83	204.1	198.37	202.2	204.63	205.18	198.36	199.3	204.26	197.16	199.41	202.24	202.19	201.58	204.15	199.62	203.56	200.18	198.16	201.46	205.81	205.53	199.97	204.84	195.68	205.03	199.28	207.17	201.58	204.41	197.71	205.67	201.6	204.32	198	202.37	200.51	199.5	201.85	204.12	204.5	200.47	201.14	205.88	201.44	204.18	197.52
209.66	208.01	207.52	208.45	215.57	206.3	210.85	209.16	208.93	202.59	202.15	210.82	209.14	207.81	209.18	208.09	209.6	210.21	210.54	212.3	210.12	204.27	208.04	207.16	214.77	209.8	209.83	204.93	209.08	208.35	207.18	210.57	209.81	206.3	206.98	208.42	208.46	210.93	206.91	201.38	209.77	212.38	210.75	209.21	208.42	211.16	205.4	207.46	213	209.31
209.58	214.57	213.87	207.49	218.69	218.53	210.59	212.82	215.53	210.15	216.44	214.4	218.28	215.9	213.57	212.36	209.65	215.75	214.96	216.8	215.72	212.55	217.17	211.29	211.37	215.29	212.1	216.92	212.36	212.09	214.88	216.42	211.95	216.71	210.53	213.09	212.11	212.59	210.67	211.3	210.57	211.46	215.7	210.51	212.68	215.46	211.66	214.55	217.12	216.17
197.86	200.3	199.54	198.49	203.11	195	197.66	200.05	196.51	200.37	197.6	195.4	199.41	203.9	200.42	197.87	200.1	197.73	195.91	197.07	195.98	200.14	201.68	202.95	199.3	203.58	195.88	197.1	198.58	194.74	197.23	201.96	199.49	200.68	200.6	197.99	199.44	200.26	199.93	203.23	198.73	201.09	199.11	200.2	200.46	201.54	203.83	203.96	196.68	195.51
200.92	201.69	199.33	199.76	208.13	200.95	205.16	203.32	204.96	204.84	207.31	205.69	206.78	201.86	202.04	204.73	201.74	204.82	200.66	203.12	208.26	207.75	203.87	208.41	206.77	204.76	201.17	207.23	202.62	199.69	205.48	205.4	200.69	197.98	201.15	201.81	205.07	202.06	205.67	208.26	199.87	199.37	207.25	200.01	204.46	199.81	206.28	197.93	204.57	203.37
218.96	211.44	212.8	211.68	208.19	211.95	211.85	210.59	215.89	210.24	213.68	213.88	213.93	216.86	210.84	211.77	211.91	212.38	208.36	211.97	210.36	212.01	213.37	214.12	211.53	212.56	209.97	207.46	211.33	214.53	213.12	210.95	206.81	218.95	210.54	212.47	212.93	214.97	212.2	215.18	209.75	210.63	208.42	212.45	213.48	215.53	214.32	209.6	210.08	206.1
205.18	199.53	198.78	197.55	201.74	197	202.75	200.07	200.77	203.07	203.24	199.25	202.76	203.8	200.74	198.73	200.26	196.95	200.66	201.91	202.15	204.91	203.81	195.99	200.13	203.07	202.21	200.84	199.01	201.38	196.21	202.01	200.22	203.6	198.46	202.15	201.27	201.14	200.71	198.51	197.62	200.65	202.84	199.15	198.71	205.82	200.9	198.12	203.03	198.83
205.02	209.85	207.46	204.26	209.46	206.81	205.53	207.21	207.83	211.84	210.51	207.78	208.24	208.31	209.29	204.84	209.7	202.98	212.64	207.71	205.71	203.53	208.87	207.33	207.85	207.92	206.7	205.21	206.04	208.13	205.92	211.2	206.93	209.27	204.77	208.28	208.77	209.9	209.13	204.71	206.83	205.76	207.13	211.83	206.39	212.99	203.52	207.74	203.28	208.29
210.19	210.35	213.75	209.89	211.98	212.33	213.06	214.24	215	211.43	213.65	214.1	213.58	209.59	212.31	215.21	212.63	213.94	211.03	214.14	209.35	211.46	211.37	209.06	212.64	212.03	213.45	210.16	219.37	208.85	214.53	208.43	213.9	205.5	212.35	209.91	217.05	211.44	210.88	215.4	206.85	210.71	213.28	213.32	211.85	211.71	212.03	210.43	208.54	211.3
209.2	210.86	208.1	210.06	211.24	206.65	207.2	209.75	213.68	212.39	209.98	212.3	215.84	210.62	211.51	214.03	214.53	209.83	212.77	212.43	212.35	209.74	211.55	208.75	209.51	209.81	210.34	211.49	215.29	209.54	211.26	215.18	214.36	214.74	208.95	212.34	210.78	210.45	214.61	207.17	212.63	212.26	211.11	211.56	208.56	206.53	208.8	212.7	212.2	214.39
211.87	215.03	213	213.15	217.91	208.79	214.54	216.15	213.99	217.22	210.2	211.75	213.61	211.69	210.86	208.79	213.65	216.18	214.78	212.96	215.33	210.76	211.84	212.58	211.92	210.93	214.22	213.74	214.13	212.28	213.5	212.73	210.72	212.49	211.5	211.87	216.43	210.4	216.1	215.3	216.33	213.07	211.31	210.47	213.38	211.65	212.7	213.52	215.34	213.42
213.35	213.9	210.95	214.04	215.84	215.68	208.42	213.18	209.52	211.73	210.5	210.74	212.13	209.64	217.26	212.98	211.3	214.13	216.91	211.24	212.48	209.02	215.75	209	215.47	212.5	211.15	210.88	214.3	216.44	214.37	214.74	208.63	213.1	213.47	211.17	213.84	212.86	207.85	213.62	216.78	213.03	212.36	214.28	209.76	211.37	217.18	213.18	209.25	215.67
201.73	199.8	203.18	202.02	201.1	198.91	200.31	202.95	204.41	198.35	198.47	202.18	199.4	201.11	199.22	196.55	199.84	203.47	201.03	202.19	205.35	197.39	205.56	202.73	205.04	196.65	201.51	201.59	202.09	201.48	199.72	197.77	203.3	206.6	201.86	201.22	203.72	201.06	201.06	196.58	203.07	196.96	199.04	204.5	199.33	199.46	199.21	195.19	199.77	204.87
206.99	205.09	207.75	201.72	205.24	205.03	202.35	206.13	204.03	204.52	204.03	206.8	202.51	202.29	204.66	207.1	203.37	207.17	204.51	201.82	205.82	205.16	205.6	202.95	200.92	203.65	207.1	198.72	207.35	203.71	197.64	203.89	203.64	202.45	204.19	204.1	204.78	205.51	203.94	202.09	203.21	204.54	200.57	201.06	200.43	206.6	203.48	197.79	199.23	202.07
211.77	205.58	205.58	210.86	210.2	207.25	212.8	207.25	209.97	209.28	202.67	205.27	209.48	206.04	211.22	209.52	209.91	207.06	207.01	206.02	213.32	209.75	208.56	205.65	206.46	212.21	211.91	208.22	207.45	207.82	210.87	207.84	205.68	205.45	209.89	207.56	208.25	206.13	208.54	207.62	208.57	211.86	210.89	211.48	207.04	207.03	207.07	209.39	206.44	211.69
209.41	206.25	213.55	206.56	208.41	213.11	204.97	211.18	212.15	206.79	207.11	214.73	205.47	210.61	206.18	209.6	209.63	208.27	208.27	209.58	210.84	213.94	208.35	206.32	206.61	205.44	211.14	209.19	208.28	207.95	210.33	210.42	209.08	215.79	209.2	210.78	209.41	211.08	210.63	210.59	206.86	207.44	207.48	208.15	208.02	208.93	209.42	207.09	206.14	208.11
197.07	199.61	195.85	196.11	196.02	198.13	197.66	198.04	196.36	200	194.47	198.69	201.63	200.36	201.32	198.24	201.07	197.45	194.43	201.26	199.33	202.63	202.64	195.08	195.74	199.28	198.42	201.25	198.6	200.23	193.85	199.69	191.41	203.54	197.12	197.38	198.37	198.87	202.06	200.44	196.95	199.66	197.49	195.15	201.06	199.78	196.1	201.54	195.45	197.33
196.51	204.48	200.92	202.69	199.34	202.15	196.66	207.57	203.56	203.52	201.58	200.23	200.66	208.2	197.56	202.28	200.91	199.47	202.59	202.46	204.54	207.31	202.2	201.07	200.39	204.62	200.98	204.77	204.76	204.5	203.51	203.61	204.69	203.86	203.18	202.33	206.36	206.52	199.2	201.24	199.51	202.86	204.18	206.88	205.99	201.76	196.27	206.1	203.07	200.87
201.87	200.04	201.3	202.49	202.82	205.95	205.34	199.24	202.73	200.83	204.3	200.25	198.15	203.73	201.84	201.69	205.69	200.76	202.51	202.7	203.55	200.03	203.72	200.81	206.87	206.6	204.76	203.91	204.56	201.95	200.39	203.95	203.09	202.76	202.09	206.03	206.44	202.97	200.65	203.97	201.02	202.75	203.14	203.36	199.75	202.35	201.47	202.94	202.03	205.42
207.09	213.09	208.77	214.67	211.53	215.6	209.97	214.34	207.69	209.19	210.95	216.06	211.01	211.62	212.81	217.05	211.95	211.6	208.01	211.04	208.84	212.13	209.16	212.1	208.29	210.79	209.94	211.18	208.89	214.4	210.46	211.03	213.53	214.92	213.4	212.72	211.99	213.63	208.23	210.73	210.89	215.24	211.56	214.42	211.43	210.56	213.6	212.96	209.76	212.94
214.33	217.6	217.48	219.62	219.73	217.73	213.93	216.79	215.59	212.78	219.97	217.42	217.73	216.59	216.74	213.92	216.93	217.64	213.81	217.97	217.01	218.15	215.65	218.76	214.43	216.95	217.42	218.73	218.23	212.74	215.37	215.07	212.18	217.5	212.83	219.37	217.34	220.05	214.39	218.99	218.26	216.72	216.39	218.59	217.67	219.35	216.36	219	218.44	213.44
204.91	205.95	204.8	210.07	204.51	202.07	201.65	204.93	208.82	208.93	205.34	206.28	204.75	202.89	207.66	210.54	204.38	203.12	202.45	204.86	198.09	199.57	205.55	208.72	206.39	204.34	204.98	203.23	207.86	202.17	204.59	206.2	207.88	208.98	199.14	204.31	206.25	201.86	205.12	204.31	208.87	210.44	202.57	203.92	201.46	203.63	206.76	208.37	202.14	205.19
212.19	210.62	208.15	208.21	208.3	209.49	213.55	213.01	212.9	211.75	212.71	210.66	213	209.74	211.22	217.26	215.92	211.76	206.81	212.85	212.23	215.85	209.98	214.61	212.57	213.41	212.43	210.47	212.69	212.19	215.35	211.07	208.68	212.82	211.37	212.45	213.66	209.56	213.76	206.49	213.08	215.25	212.01	214.93	213.92	213.79	213.06	209.92	211.99	212.25
195.12	199.47	196.7	203.93	200.43	204.15	199.3	199.69	201.57	200.97	202.83	197.69	200.48	199.95	200.04	201.24	201.07	203.81	202.88	201.24	199.14	203.47	198.37	200.43	202.35	201.32	198.43	201.21	204.13	199.01	200.64	204.84	202.61	201.99	202.92	203.82	201.65	204.44	204.58	202.08	204.63	199.15	201.9	204.7	202.49	200.95	197.14	203.97	199.28	199.4
205.02	206.48	211.21	211.23	211.09	206.6	210.3	208.44	205.39	205.7	208.22	207.66	209.65	203.75	203.81	208.56	204.78	211.91	207.8	207.67	209.24	208.2	207.71	209.41	206.85	202.45	204.3	207.02	210.57	208.64	211.78	208.61	209.38	205.64	208.89	207.79	211.76	208.7	207.63	207.89	210.81	212.29	209.41	206.34	208.94	203.62	204.39	209.22	202.58	206.41
209.57	210.63	210.83	207.05	207.06	205.74	206.96	203.09	207.37	207.04	203.13	205.32	206.61	212.32	210.06	203.86	206.93	202.62	209.13	208.71	210.04	208.75	208.15	206.72	209.36	208.72	209.25	204.98	206.13	207.68	208.63	207.13	206.86	211.32	205.51	210.96	208.95	207.59	208.82	209.52	208.24	208.19	211.15	207.95	211.71	203.33	209.1	208.71	204.63	211.63
204.27	201.12	204.87	201.4	202.99	199.47	205.06	203.49	195.88	202.77	205.59	203.3	204.57	199.63	204.2	202.94	202.75	203.75	202.17	196.32	203.39	203.34	200.71	202.62	200.34	202.13	202.78	202.89	201.15	202.41	201.87	200.69	199.76	205.13	199	205.13	197.98	200.1	204.79	200.44	202.6	202.58	204.23	200.6	204.78	201.43	201.62	203.79	201.85	202.87
216.83	221.7	216.8	217.12	220.15	216.61	218.95	218.93	220.24	221.87	217.04	216.23	214.71	216.88	220.91	215.15	215.75	213.64	220.86	220.4	219.31	216.19	214.81	214.46	214.6	216.77	221.31	221.82	215.49	215.08	216.07	214.51	215.4	213.29	216.02	217.66	217.99	219.03	220.03	221.83	214.41	216.85	217.24	220.14	217.73	219.66	215.02	220.53	215.53	218.54
198.75	199.15	203.72	201.26	202.63	198.34	200.41	194.52	200.92	202.85	201.62	198.76	200.59	198.28	203.3	197.67	197.36	201.26	198.52	197.93	199.4	200.7	204.45	201.43	200.98	201.14	200.45	199.44	199.09	201.76	201.54	201.37	203.72	198.54	197.47	200.6	199.97	200.39	201.95	198.9	201.23	199.31	197.22	199.09	201.34	197.61	197.95	206.98	195.52	205.24
215.49	207.46	214.3	211.48	214.13	211.61	216.65	212.13	211.71	212.43	206.22	207.37	208.46	212.53	211	206.6	210.99	202.43	215.8	211.96	212.21	212.49	212.06	214.46	211.1	217.17	215.23	208.95	208.89	212.22	213.11	216.11	213.2	211.41	206.81	214.02	213.49	212.32	211.99	209.61	211.51	213.05	216.27	208.35	212.27	205.78	213.74	210.49	208.39	213.18
201.78	203.75	200.29	202.91	206.24	204.6	200.12	205.1	204.99	201.68	205.53	203.53	205.72	202.41	200.71	209.15	202.49	205.1	201.97	202.71	200.26	201.51	204.51	208.84	208.54	202.81	202.33	201.1	198.72	199.75	198.96	201.93	202.93	202.84	203.4	203.52	204.97	200.38	203.16	200.33	202.22	204.06	200.74	201.24	205.83	203.72	205.4	207.35	204.28	204.54
202.24	202.74	203.83	199.07	199.11	205.23	203.05	203.33	201.58	204.63	201.79	208.83	205.84	201.82	204.85	203.25	204.47	203.79	206.36	199.92	201.63	201.53	205.55	207.27	205.54	202.58	200.61	206.54	201.33	202.33	203.2	203	206.04	201.63	205.44	201.31	201.25	206.4	201.16	203.36	207.21	205.82	197.16	206.21	201.46	206.74	201.94	202.28	201.43	205.27
205.97	208.98	208.46	205.32	210.21	213.97	207.35	206.85	213.86	208.44	205.43	208.51	210.72	213.26	208.81	205.9	209.25	205.7	210.61	209.24	209.07	207.28	208.76	208.66	210.35	204.7	211.5	212.71	210.57	207.91	208.5	210.54	209.13	209.95	209.9	207.95	208.37	205.63	210.18	206.58	205.02	209.97	212.33	208.96	210.63	210.81	207.27	204.49	206.87	207.74
216.03	215.7	215.8	216.05	220.17	219.28	213.76	216.89	218.2	214.42	219.96	220.71	214.79	216.39	221.33	213.51	221.26	218.37	220.74	219.18	215.67	222.16	216.97	215.74	215.59	217.01	212.96	216.97	219.81	215.5	213.72	216.22	216.42	215.81	221.16	216.45	214.12	217.85	219.33	215.11	216.88	216.54	213.84	218.11	218.56	220.32	221.01	218.1	218.01	215.75
198.7	203.55	202.92	201.64	199.99	200.96	201.94	204.88	205.5	202.89	204.14	204.83	202.41	202	202.06	203.11	206.52	201.36	205	200.95	200.33	199.81	203.45	202.61	206.01	200.57	202.83	203.11	202.65	201.77	205.6	204.4	203.13	204.04	202.95	207.34	205.4	202.77	204.72	207.21	204.17	201.76	203.05	203.68	205.66	199.38	199.76	210.26	203.79	206.83
214.54	212.84	209.71	213.08	212.26	214.67	208.13	211.06	217.62	215.78	211.31	215.14	208.68	214.42	215.17	214.25	212.18	209.82	216.45	217.75	214.18	212.55	216.89	215.07	211.79	214.31	212.58	212.31	213.91	215.73	216.46	215.88	212.28	218.42	213.02	216.21	213.74	212.4	210.86	211.57	213.27	212.97	214.01	214.3	213.77	214.77	213.95	215.57	210.09	212.76
202.36	202.68	206.22	203.61	202.93	205.44	203.5	202.82	200.23	204.18	204.87	207.67	202.73	201.46	203.09	198.51	202.53	205.33	204.58	200.89	204.33	205.52	206.64	204.28	203.19	203.26	203.21	210.96	205.05	202.1	200.16	208.08	204.26	201.82	206.65	204.95	206.99	209.96	207.99	203.67	205.41	207.82	208.02	203.08	200.87	204.88	210.14	203.15	209.2	206.33
208.38	207.78	209.55	207.8	207.88	210.85	209.21	207.26	207.5	207.42	207.54	203.49	208.71	205.91	209.39	207.3	208.37	211.6	210.25	209.29	212.46	209.16	211.24	211.32	209.93	211.81	209.94	208.73	207.2	208.57	207.44	201.78	205.71	209.09	214.27	211.75	207.16	206.71	210.79	210.84	208.7	207.11	212.54	208.43	211.15	207.87	210.02	211.65	209.07	211.91
199.02	200.96	202.2	202.32	203.74	205.16	205.27	204.33	204.3	204.67	204.27	201.03	209.02	203.96	202.84	206.15	207.73	204.58	205.06	198.08	204.07	200.4	201.27	204.46	200.92	200.89	200.98	197.05	198.42	200.3	209.44	205.89	203.44	203.65	200.81	201.52	205.08	204.8	202.51	204.89	203.31	206.62	207.79	203.26	200.74	206.34	204.37	200.38	200.43	201.33
203.92	208.17	202.3	203.78	203.39	204.65	208.89	207.56	203.25	208.54	202.42	205.14	209.84	203.14	203.79	201.68	205.19	206.32	200.28	202.21	204.92	200.75	203.97	205.25	200.08	206.67	210.54	205.82	201.45	204.48	203.5	206.74	205.11	208.14	209.38	208.82	203.64	207.97	203.05	202.09	204.44	205.36	200.36	203.81	201.96	206.79	206.28	206.01	204.68	205.3
214.42	216.12	216.17	212.43	212.63	214.8	212.29	215.93	214.43	212.68	212.96	214.41	209.74	212.88	213.36	215.05	209.69	216.37	212.68	208.27	210.54	211.3	215.71	212.36	212.98	212.66	213.94	213.22	214.67	213.84	215.46	216.97	207.73	214.81	210.96	214.18	212.74	215.62	209.48	214.52	212.81	209.84	213.69	210.46	213.11	211.32	212.86	212.8	218.08	216.3
208.41	203.8	207.9	207.37	207.64	209.26	214.81	213.22	207.57	207.53	207.05	208.93	210.28	210.66	207.82	207.63	206.44	207.13	214	208.45	210.04	210.37	208.61	207.96	207.83	209.97	209.62	214.34	211.1	208.38	208.97	210.13	214.65	210.67	206.67	209.69	209.54	209.18	210.94	208.8	204.53	212.41	208.24	209.65	206.29	204.32	210.57	208.11	206.76	209.26
194.58	190.94	200.07	193.12	198.1	196.96	194.57	195.88	195.78	195.47	192.99	195.05	193.15	195.11	197.01	192.38	194.21	195.36	192.73	195.6	194.33	199	193.68	193.47	196.66	197.36	192.73	199.31	192.66	200.1	192.2	197.26	194.05	197.72	193.38	192.54	196.26	193.53	198.21	198.25	194.48	194.1	193.81	195.8	192.95	197.8	191.4	196.06	192.83	192.91
213.73	215.39	210.6	211.69	211.56	212.03	215.41	214.68	214.94	210.33	213.08	214.39	212.55	213.46	214.73	208.18	211.07	215.08	213.47	213.86	214.33	212.96	213.45	213.44	207.52	211.58	209.61	208.5	211.66	219.52	212.91	210.86	212.91	213.73	211.74	211.03	209.92	213.92	217.31	213.44	210.58	208.21	219.03	214.47	214.88	212.34	212.2	211.44	214.36	213.04
211.69	209.35	208.93	207.71	207.34	208.52	208.83	208.26	211.51	207.75	210.34	207.04	209.09	209.65	208.05	204.99	205.38	208.39	206.91	206.68	208.99	207.14	209.59	209.53	207.14	206.47	206.7	210.33	208.15	202.31	204.07	213.53	207.98	210.48	206.95	211.58	211.28	210.02	207	209.16	208.92	208.19	208.67	208.82	209.45	205.42	205.03	209.75	207.74	207.55
217.76	213.41	212.8	210.79	219.1	213.14	211.69	210.11	214.62	211.49	214.1	215.27	215.49	210.58	210.91	214.17	211.37	211.75	213.16	210.48	212.03	208.49	214.24	210.44	212.52	215.55	215.97	211.83	211.2	216.35	209.18	213.72	212.26	215.08	221.56	216.51	214.49	212.06	210.04	211.09	215.27	211.77	211.8	210.84	210.95	215.09	214.97	214.58	215.03	214.47
219.31	219.93	216.32	218.29	211.91	220.66	221.7	218.3	215.17	223.23	220.97	225.17	215.57	215.31	221.51	217.13	221.94	216.47	216.36	216.31	218.99	220.29	215.17	217.64	214.04	222.13	220.1	218.1	217.39	218.48	214.43	218.95	217.07	219.57	217.43	219.45	217.4	220.09	217.38	214.61	216.58	219.16	217.62	219.37	216.55	218.84	216.38	215.63	213.96	217.65
201.57	198.91	197.58	196.07	200.17	199.03	198.92	199.85	202.6	204.48	197.57	198.12	201.79	201.04	202.36	200.98	203.73	205.62	199.48	201.37	204.07	203.1	202.89	196.8	195.55	201.75	199.98	202.65	202.91	201	201.66	203	201.67	196.54	197.93	200.85	203.29	204.87	199.32	203.09	198.61	199.91	198.28	199.63	200.26	200.96	199.88	198.8	203.73	200.79
201.68	193.79	192.98	195.77	195.81	192.89	195.36	195.2	199.84	196.41	195.18	196.01	192.05	197.69	199.62	192.46	197.65	195.34	194.97	191.69	191.5	194.34	195.42	195.36	196.7	195.46	195.54	194.85	191.61	197.69	198.09	195.14	195.28	197.72	197.59	197.75	195.51	198.03	192.53	190.92	192.72	194.49	196.05	190.41	196.31	190.96	191.11	191.21	198.21	198.31
199.77	205.13	202.51	204.2	209.48	207.03	208.68	199.04	203.78	205.54	203.96	201.57	205.4	199.52	204.66	204.15	199.03	205.79	200.35	206.25	205.97	205.72	202.27	200.41	199.51	204.4	206.97	199.5	201.69	208.7	204.85	206.44	201.95	206.56	202.16	203.26	201.02	204.43	209.02	199.88	206.03	199.75	201.63	203.68	204.44	206.79	202.96	202.14	204.32	200.61
211.07	211.28	210.34	213.52	212.04	212.81	212.28	207.98	214.23	210.16	211.58	209.1	212.28	211.65	210.15	211.85	208.03	207.9	216.46	208.31	210.56	207.79	209.79	208.23	211.02	209.19	213.86	212.92	211.48	214.53	211.76	212.85	209.3	212.3	212.32	210.18	209.37	209.63	208.58	213.03	211.03	209.13	216.02	212.11	212.69	209.38	211.01	208.01	213.76	214.2
208.42	207.81	204.43	204.82	207.42	207.46	205.03	207.59	207.8	207.51	205.46	208.41	204.8	208.14	204.53	210.05	210.86	205.83	211.33	204.44	209.04	209.96	208.24	207.35	209.25	207.22	208.43	204.82	208.92	208.79	204.4	209.76	207.22	207.23	203.78	207.48	210.4	206.47	203.13	204.19	205.65	204.5	208.47	209.13	207.3	209.17	203.61	209.21	207.44	208.97
213.54	210.34	210.83	212.16	211.01	209.47	210.68	214.37	211.41	211.72	212.62	215.77	213.78	213.04	209.93	215.05	211.99	217.43	212.37	211.97	209.88	208.78	212.11	214.35	212.16	208.61	213.18	213.53	210.49	209.62	211.16	212.15	213.7	214.46	209.3	216.96	211.21	214.7	212.71	214.15	214.13	211.44	209.96	219.66	208.05	215.52	209.38	208.16	208.69	208.29
216.16	212.36	219.31	221.86	215.23	215.57	221.4	215.31	220.86	217.94	214.85	219.61	215.59	220.3	215.16	217.71	221.28	219.04	218.38	218.61	224.62	219.58	220.84	219.63	220.64	215.04	215.51	219.28	213.64	219.07	218.64	216.92	220.56	217.73	210.14	215.7	217.12	216.55	216.2	215.23	215.14	219.57	219.1	221.55	218.56	217.03	217.9	219.88	220.32	217.98
202.21	202.54	201.82	198.68	202.31	199.39	198.68	195.95	201.47	198.56	196.01	198.21	197.51	196.47	198.39	196.03	197.14	197.64	198.94	199.49	204.42	199.99	195.26	202.55	203.69	196.53	197.71	198.09	200.44	196.99	199.96	197.99	201.29	204.04	203.97	198.84	200.14	198.55	198.82	200.16	196.93	201.39	203.6	201.91	202.11	197.46	197.38	201.68	198.36	199.13
202.52	211.67	207.09	209.84	205.04	210.83	207.97	205.23	208.01	207.79	206.19	210.91	207.64	214.56	206.44	207.53	209.49	209.82	209	210.17	213.96	210.49	202.87	210.87	210.65	207.33	211.74	206.44	209.46	207.24	207.78	208.23	210.67	208.24	207.27	211.98	211.41	210.53	214.53	209.5	210.3	203.03	206.57	203.69	206.29	209.75	212.29	212.7	206.48	208.11
207.09	207.31	205.89	211.16	203.65	208.76	207.49	207.34	209.88	206.54	204.62	205.25	208.28	207.62	211.78	209.52	207.53	204.58	208.62	214.15	209.5	206.31	203.63	204.39	211.55	205.54	206.07	204.66	210.81	207.54	208.31	209.62	214.77	208.98	204.17	206.58	205.08	211.2	211.68	204.19	209.16	206.31	208.41	211.59	207.16	208.43	209.04	206.07	210.26	206.8
208.18	207.81	210.59	213.72	211.53	205.49	210.52	206.2	207.19	206.34	209.2	206.97	206.2	207.93	210.51	210.17	203.72	210.19	208.57	208.76	205.91	204.74	210.06	207.88	211.6	207.62	209.76	210.8	210.32	209.15	210.04	207.19	205.74	208.95	208.77	207.54	206.72	208.47	208.48	209.6	205.4	206.81	205.59	206.05	207.17	202.42	207.31	203.25	210.61	212.32
211.28	208.02	207.79	205.38	205.83	209.18	203.18	210.18	209.45	206.3	208.87	208.87	208.2	210.14	207.07	203.76	208.67	209.06	205.85	208.12	209.74	207.83	208.82	208.09	208.16	211.19	204.99	212.73	209.1	206.41	210.37	205.49	211.02	207.29	209.6	208.95	208.88	210.18	208.93	208.04	206.89	207.91	207.06	204.53	202.75	206.96	205.48	207.54	208.4	203.59
207.11	201.85	206.94	208.19	204.02	203.98	205.61	207.96	202.57	209.32	208.57	205.39	208.87	204	208.47	210.12	203.92	207.93	209.38	206.71	210.32	207.59	203.99	207.92	205.97	213.66	204.21	205.4	207.9	209.92	205.62	209.15	210.56	209.23	204.67	210.38	208.16	203.16	206.73	208.46	208.17	204.93	207.59	204.5	205.25	206.24	206.45	210.11	205.54	207.16
215.8	209	212.5	209.56	212.5	208.82	210.9	206.06	210.92	211.07	212.06	217.25	210.06	211.22	212.61	211.84	210.11	209.52	211.98	210.61	209.98	212.81	211.07	210.32	215.42	214.86	211.05	213.1	210.02	210.5	212.17	216.3	210.61	212.77	211.89	210.03	215.28	215.61	207.71	216.22	208.92	212.3	213.79	211.67	210.2	211.95	214.92	208.2	210.36	213.82
205.45	207.72	211.12	208.56	210.26	206.97	205.28	213.58	207.78	206.29	208.25	206.31	209.96	202.56	205.77	206	203.1	203.51	205.07	213.09	206.73	208.01	206.39	206.8	205.41	207.72	208.12	208.76	210.54	210.36	206.85	205.23	208.23	211.68	207.11	207.66	205.34	207.4	204.69	207.41	206.58	207.47	211.96	209.41	210.62	209.13	207.94	205.19	205.65	207.67
202.89	208.74	210.75	207.3	213.92	208.09	211.49	204.54	211.59	213.79	207.66	208.17	205.89	213.4	205.92	210.82	207.88	209.35	212.2	214.12	211.2	209.1	211.3	206.23	212.4	208.46	208.25	207.28	205.93	203.85	211.46	211.89	209.9	206.79	205.73	213.51	199.74	214.16	209.83	204.21	207.96	212.75	206.6	205.65	208.89	204.66	208.59	207.31	213.62	203.58
200.79	202.96	205.9	204.85	199.33	198.75	203.73	199.96	201.91	198.37	201.92	201.09	202.56	199.68	196.86	199.88	196.88	200.67	205.41	204.54	200.95	200.7	201.09	200.12	196.48	200.59	198.85	203.15	203.83	201.27	205.47	196.97	200.02	197.2	200.29	197.98	203.87	201.11	202.45	202.71	196.71	202.83	200.4	195.94	205.1	195.37	198.13	196.5	207.65	198.07
209.67	212.77	215.78	212.7	211.56	213.46	211.14	209.94	214.36	210.87	209.13	209.83	211	211.01	213.17	208.51	210.03	214.33	210.99	216.38	213.77	211.24	211.99	208.92	213.15	213.8	210.67	211.02	210.6	212.75	219.65	208.83	208.18	211.37	211.31	208.5	209.2	207.89	212.15	209.05	210.71	210.36	211.81	210.37	210.38	214.94	212.36	209.42	211.88	216.58
203.43	203.1	205.01	206.12	204.26	205.5	204.75	201.85	199.15	201.13	200.57	202.92	203.31	201.74	202.52	200.31	204.11	202.53	203.87	200.89	203.11	203.92	202.31	206.24	201.41	206.82	198.33	200.16	206.01	200.67	204.16	200.48	204.03	205.37	202.63	201.48	205.08	208.96	204.83	211	197.04	205.27	208.65	202.96	206.93	208	209.35	210.1	205.12	204.43
207.4	209	210.99	210.17	214.14	213.87	217.74	216.38	211.33	213.14	213.35	213.04	211.75	212.7	213.82	215.95	214.05	214.86	210.14	214.26	214.53	211.92	214.62	210.21	216.85	208.76	208.66	214.54	213.61	215.54	210.45	207.57	211.79	211.98	214.22	211.41	213.51	212	216.73	213.69	211.09	214.08	212.96	212.08	210.39	206.84	215.57	213.66	215.06	211.8
199.04	199.49	204.9	202.45	200.24	198.65	200.18	198.08	200.53	202.89	199.07	203.67	200.13	198	199.97	201.43	196.65	198.8	197.67	200.05	203.23	203.88	193.68	195.39	203.31	199.14	197.5	201.69	203.13	203.35	200.77	200.1	204.05	203.59	200.82	196.12	199.77	197.69	199.42	200.48	197.22	203.87	198.92	200.89	201.26	198.35	197.21	196.87	196.85	201.66
208.61	205.85	206.19	204.74	205.94	209.39	211.95	210.42	207.39	208.39	213.02	201.6	207.81	206.01	208.42	209.36	207.55	208.87	207.25	207.1	208.47	205.87	210.15	204.44	208.65	211.82	209.5	207.23	209.37	208.28	209.04	206.05	203.88	210.62	203.69	206.66	207.26	204.01	206.79	213.8	209.19	205.59	208.61	208.67	205.71	212.4	208.05	204.71	206.33	208.04
206.88	203.33	202.68	203.04	203.58	201.25	203.18	201.88	201.3	201.88	206.85	204.67	201.8	206.68	205.46	198.96	206.31	209.65	203.6	205.75	201.72	201.23	204	199.37	204.83	203.87	202.65	202.78	204.51	205.06	210.11	200.86	201.54	201.36	205.05	200.54	205.61	204.2	204.37	204.38	206.03	203.67	202.38	205.63	198.81	207.49	198.31	203.99	200.5	202.8
199.84	204.78	206.38	209.04	204.17	204.92	205.61	207.03	205.01	203.5	207.38	205.88	207.91	209.84	205.42	208.73	204.37	210.23	211.08	206.75	206.11	204.34	204.78	206.01	206.06	206.7	206.95	207.46	207.16	206.12	209.34	208.28	205.45	202.95	206.76	203.72	206.17	209.28	204.25	206.63	206.45	207.29	211.71	206.62	206.23	206.71	207.67	205.15	202.55	204.81
205.88	208.97	206.64	207.36	212.84	207.57	204.86	207.57	205.48	206.98	210.65	208.11	206.95	205.05	205.94	207.52	208.25	211.41	208.77	211.67	211.62	202.95	206.72	212.57	210.57	210.8	206.36	212.79	208.12	205.55	208.39	210.94	206.77	210.22	205.83	210.14	210.54	207.88	212	207.45	204.78	209.32	206.1	210.83	208.76	209.82	210.48	209.38	207.26	206.95
204.67	208.07	208.14	205.93	205.81	207.72	212.05	210.85	208.53	203.25	205.11	206.84	206.08	207.06	205.47	205.59	208.92	207.65	208.28	207.83	215.93	202.9	208.13	208.64	207.02	212.66	204.99	206.48	208.12	205.1	204.14	211.35	214.99	206.9	207.79	207.37	206.86	206.56	208.95	208.85	208	206.91	210.99	209.1	208.64	206.64	206.27	208.78	207.51	210.8
201.77	207.14	204.96	197.49	196.69	201.04	197.68	199.68	200.54	199.41	201.08	199.73	198	197.38	201.03	200	201.92	197.89	202.91	199.63	201.5	201.43	201.02	200.99	202	205.56	198.23	201.12	203.15	202.04	202.31	200.01	196.95	198.86	198.24	200.03	206.3	199.97	200.23	201.25	199.46	194.81	204.58	200.74	199.08	198.88	200.1	199.9	196.28	205.84
207.8	210.77	208.81	214.57	207.66	211.15	208.8	217.82	215.65	215.55	209.7	208.21	209.42	209.87	211.82	211.72	213.48	212.24	210.28	212.11	210.91	211.24	216.73	209.92	218.31	209.25	215.4	210.66	212.35	211.98	209.46	213.32	207.92	212.69	208.01	213.66	214.71	209.94	212.09	208.78	211.32	210.44	212.08	213.59	211.98	212.42	212.51	217.8	211.26	218.17
211.24	209.49	208.5	209.17	208.85	209.61	210.52	208.07	207.21	212.78	211.26	211.52	208.29	203.58	208.73	212.26	213.38	209.56	212.46	202.78	210.47	209.74	212.05	211.08	213.82	210.49	210.5	210.95	210.18	205.48	207.93	211.21	209.4	210.23	208.7	212.09	210.27	210.29	205.91	207.38	207.26	209.43	212.11	208.54	206.31	214.93	210.59	206.44	206.69	207.79
216.28	215.81	216.08	216.56	216.92	215.85	221.46	216.01	219.15	214.52	215.44	211.69	217.98	218.98	215.67	218.42	215.12	217.7	216.26	217.48	219.02	218.26	212.94	216.84	220.88	213.44	212.98	214.32	219.67	219.5	218.24	216.36	216.05	219.17	213.97	215.54	219.32	217.92	215.44	216.3	216.22	217.61	220.15	213.13	217.44	221.04	216.63	216.96	217.15	220.04
204.52	203.56	205.69	206.03	203.4	208.05	207.94	201.34	202.73	206.92	204.93	203.98	209.82	201.65	203.86	208.53	205.49	198.63	205.2	203.11	204.17	205.89	203.84	204.45	200.27	207.5	206.62	206.38	203.9	203.79	198.96	203.18	204.31	209.1	204.45	208.56	204.57	204.57	207.24	205.13	204.53	206.4	205.53	201.68	205.89	206.13	210.08	200.29	202.51	203.1
205.64	203.84	207.3	207.2	205.32	209.07	204.87	207.55	207.09	203.17	207.35	201.54	206.77	205.16	203.24	204.41	204.44	205.95	208.66	202.93	201.27	202.86	206.24	204.95	203.01	204.58	200.85	208.81	204.93	202.91	208.37	201.73	207.38	205.75	208.06	201.74	201.51	209.81	203.87	204.36	206.22	205.25	198.43	206.45	205.95	205.46	203.61	205.55	202.33	207.52
195.82	204.17	196.56	198.66	197.79	202.96	197.96	204.76	200.87	198.68	196.39	204.87	200.27	200.6	202.72	197.63	205.2	198.7	196.64	199.32	199.33	199.87	201.13	199.73	198.55	201.87	201.95	200.61	198.58	200.24	198.88	205.66	205.46	198.68	199.89	200.12	196.68	207.9	198.67	203.06	200.48	198.05	196.89	197.43	201.96	202.06	196.75	197.61	201.98	204.47
201.6	206.57	204.55	203	200.51	205.35	208.44	202.62	207.33	203.22	204.98	202.94	201.91	201.24	202.63	210.4	203.54	202.91	206.68	203.11	197.96	205.25	204.12	208.88	203.95	201.95	204.7	204.7	203.8	198.61	203.26	202.97	202.98	206.25	203.59	203.95	205.75	207.26	207.95	209.74	203.53	204.38	203.62	205.11	199.75	200.91	203.43	201.99	203.33	199.18
205.76	205.12	203.16	201.64	205.56	210.43	205.03	204.29	205.58	204.05	205.45	202.13	204.19	204.55	203.15	204.25	198.8	203.39	209.69	203.74	202.99	207.52	202.84	200.93	205.44	202.55	207.6	201.55	203.4	203.01	204.73	203.06	201.58	201.73	203.52	206.36	197.59	206.79	201.42	201.51	205.28	202.89	205.33	202.57	206.3	206.77	201.86	203.89	202.7	204.94
208.98	207.67	208.32	207.07	205.34	207.96	205.74	206.71	208.72	202.25	207.01	204.47	206.01	209.01	207.4	205.62	209.82	212.38	207.94	210.94	206.31	211.26	203.87	208.9	209.25	209.78	208.04	203.34	203.89	211.23	202.14	208.18	206.62	211.83	206.2	204.59	206.03	208.71	208.27	209.66	204.99	208	206.91	208.64	209.43	206.69	205.97	203.36	208.49	209.3
209.5	214.43	207.62	205.75	211.48	207.5	209.34	209.63	209.66	208.86	208.94	206.72	208.94	204.15	206.46	207.63	208.45	212.86	206.49	207.14	210.6	210.2	204.86	208.14	213.72	205.71	209.43	211.81	209.39	206.89	208.73	208.62	207.87	214.18	212.88	211.52	210.84	212.21	205.16	205.94	209.39	211.09	210.07	208.94	206.49	207.88	213.09	211.64	209.68	209.95
204.95	209.21	208.09	208.14	204.6	209.25	211.61	205.69	207	208.48	207.57	210.41	209.23	206.28	209.13	208.78	206.83	207.93	210.34	205.84	203.02	209.85	210.01	206.32	208.13	208.18	210.32	204.88	206.34	205.41	199.81	209.28	209	201.93	213.43	205.32	208.78	212.28	207.51	204.57	206.73	202.8	207.2	206.71	209.37	208.59	207.71	209.2	210.02	206.35
198.52	197.53	198.73	200.28	202.45	198.53	201.51	199.89	202.31	201.91	196.54	202.78	203.25	198.62	198.57	203.94	198.66	201.03	199.17	201.07	198.84	201.06	197.61	199.89	198.16	197.52	201.72	201.64	200.18	197	202.89	198.06	201.06	200.57	195.66	200.33	196.71	202.82	202.37	197.44	205.1	197.08	199.59	204.12	201.71	195.41	198.75	197.08	199.07	201.02
216.56	220.91	218.55	214.38	221.37	216.17	214.39	217.01	216.21	218.21	217.55	212.28	214.15	214.54	220.58	219.2	215.42	215.6	218.91	217.39	218.41	215.1	213.95	216.5	217.49	220.96	219.54	217.4	214.26	216.4	216.52	215.08	217.42	219.61	215.3	222.01	218.4	215.58	213.41	214.9	219.44	216.54	212.77	215.97	219.83	218.26	215.97	217.32	216.03	216.02
205.45	204.65	202.07	207.69	205.3	208.8	206.81	210.17	205.09	206.8	202.92	206.04	208.65	209.19	204.87	203.82	206.71	205.24	205.34	203.91	206.57	207.84	206.11	204.4	205.32	207.91	206.26	202.35	209.23	208.37	208.48	204.39	203.27	205.43	204.94	206.37	202.69	202.59	205.32	205.86	203.1	206.04	203.08	206.25	203.13	207.09	210.16	204.23	203.51	206.61
201.84	200.28	205.25	199.28	201.9	204.47	205.37	207.72	199.37	199.43	204.71	202.75	205.72	201.52	197.15	203.14	206.25	205.43	204.39	202.02	203.12	205.46	207.65	197.14	200.98	203.14	198.17	205.61	200.59	206.68	202.66	206.6	205.6	202.06	201.86	201.26	201.33	207.25	202.7	207.55	202.47	198.86	201.1	202.8	198.87	204.46	203.92	204.35	200.78	207.95
205.3	206.75	203.71	203.92	207.3	204.83	197.84	205.37	204.32	205.07	204.17	206.91	203.83	203.88	206.44	203.34	208.03	202.22	201.63	200.56	202.56	199.08	203.68	208.75	206.19	202	202.04	201.67	205.42	208.19	204.44	204.47	207.43	203.48	203.73	205.01	207.46	203.99	204.64	204.4	206.34	207.67	203.9	206.51	204.15	206.4	206.15	205.75	201.96	200.07
204.54	209.93	201.72	206.65	206.54	205.78	200.88	205.98	203.35	206.3	203.28	206.56	203.77	204.72	200.57	206.23	207.11	205.97	205.63	202.79	199.43	201.88	205.2	207.03	204.71	203.47	205.33	204.19	205.87	201.82	203.85	205.64	202.93	204.07	201.59	200.5	204.42	200.74	205.23	202.23	204.19	203.62	203.76	209.01	203.33	203.83	200.27	205.11	207.04	208.08
203.7	203.24	202.76	201	202.2	202.4	204.15	200.55	204.07	203.51	200.63	198.23	196.3	198.31	201.07	202.73	199.05	205.54	198.51	202.26	202.5	205.86	203.14	199.29	200.45	202.34	199.83	199.68	200.81	201.62	200.95	199.27	199.91	201.68	198.93	198.67	200.35	202.33	199.97	202.15	198.14	200.53	201.12	201.83	198.7	203.55	200.2	202.35	198.28	202.13
204.37	202.32	204.28	202.31	199.1	202.35	204.13	203.19	201.55	198.2	195.92	205.95	202.73	207.16	203.87	207.68	204.87	206.05	205.93	204.07	202.99	201.71	206.93	199.7	203.55	202.16	199.52	197.28	198.03	207.37	200.76	200.49	204.41	208.76	202.83	201.86	203.67	201.28	204.06	202.24	203.44	200.08	199.82	206.35	201.07	208.67	200.1	209.04	204.81	204.47
213.2	215.31	215.18	217.45	212.44	217.08	216.63	213.75	216.62	215.05	217.14	214.05	216.16	210.83	211.42	212.58	215.03	212.9	209.44	210.93	215.57	216.88	214.76	209.2	212.58	213.61	212.26	214.24	214.97	213.76	213.47	216.27	214.59	213.16	214.6	215.36	213.58	213.03	217.83	214.92	212.66	215.41	212.39	214.64	216.65	212.11	212.7	209.05	214.4	213.49
208.3	210.9	203.3	212.74	208.37	212.14	210.88	208.58	207.46	210.75	205.45	205.79	208.09	209.8	205.63	211.73	203.86	203.82	202.68	208.33	203.5	206.5	210.83	204.9	206.37	216.03	209.52	208.77	211.8	209.37	210.5	209.15	206.88	204.89	208.24	207.2	209.06	209.97	207.08	209.07	205	209.63	209.88	206.91	210.99	204.85	210.69	211.76	208.3	208.27
206.09	209.94	215.5	213.09	213.66	213.88	212.42	209.76	214.45	211.37	213.56	207.91	215.23	212.33	208.3	208.67	207.26	209.65	213.49	212.68	215.36	209.09	210.54	210.51	217.73	213.32	214.19	211.54	208.69	208.31	211.32	216.41	209.35	210.57	214.4	209.63	208	213.29	213.49	211.29	214.92	207.44	214.78	212.89	212.75	213.84	214.77	206.38	216.76	208.84
205.26	201.56	201.9	205.21	197.36	209.07	200.56	207.33	200.75	201.11	199.19	201.21	201.3	205.77	202.79	200.35	202.49	202.61	204.71	203.79	205.05	202.83	201.96	200.67	203.04	201.53	201.33	203.91	205.59	201.65	209.72	203.8	204.62	201.08	205.23	202.17	207.16	204.67	202.75	202.64	203.96	201.1	201.79	202.63	202.81	206.5	196.84	202.08	204.31	202.9
204.21	199.2	201.71	196.14	199.51	199.54	201.78	203.03	197.86	198.72	196.99	196.03	196.46	202.8	196.64	200.37	199.03	197.46	198.84	198.25	199.62	201.73	199.72	197.79	202.32	195.08	200.24	197.87	200.64	200.4	197.18	202.78	202	201.89	200.94	203.96	195.99	199.14	202.04	199.86	202.37	198.74	201.2	198.72	201.71	198.24	199.23	197.8	201.72	204.4
209.54	210.54	207.31	205.65	210.08	205.71	208.22	211.4	208.28	211.56	210.7	210.84	205.48	210.86	211.4	207.47	208.5	204.92	205.74	211.22	207.64	208.55	210.34	212.38	207.05	206.95	207.49	212.18	211.19	210.72	210.59	210.18	210.82	209.83	206.08	206.21	208.99	212.65	208.25	208.23	207	206.43	209.36	208.69	210.44	209.01	206.52	211.07	208.96	206.71
204.19	204.99	202.4	201.54	211.96	203.49	203.92	206.58	200.61	209.3	209.9	208.3	211.32	207.17	206.83	203.43	206.85	207.31	209.34	209.51	200.15	206.39	207.28	206.03	206.58	201.86	203.2	206.38	205.23	208.37	203.67	209.52	204.83	205.46	206.86	209.21	206.56	207.07	207.15	203.81	207.6	207.28	204.07	205.87	202.71	202.73	205.41	206.54	205.13	206.21
206.67	207.5	209.37	205.92	207.87	205.39	208.24	208.13	208.38	207.45	205.13	211.81	213.75	204.46	207.56	210.35	209.31	212.6	208.53	206.14	211.14	209.12	209.05	206.69	213.29	207.48	206.79	214.19	206.49	206.27	209.91	210.5	213.16	209.23	208.87	208.26	208.58	206.72	211.81	205.99	206.88	210.86	209.28	206.67	210.64	211.71	209.91	208.8	206.32	213.64
200.58	207.69	203.93	205.88	203.07	207.4	203.69	203.26	206.36	206.08	203.74	204.7	206.14	206.57	206.44	202.2	206.97	201.76	205.69	211.14	205.49	205.35	206.48	205.17	206.57	202.71	206.4	202.2	200.51	202.75	206.23	206.57	204.06	207.83	204.77	203.72	206.01	207.75	210.19	201.54	206.17	202.35	207.77	201.51	206.23	201.24	207.45	205.49	208.24	208.38
210.42	208.32	208.99	212.12	207.59	209.54	209.74	214.25	210.12	209.5	212.26	213.22	208.6	209.32	206.72	206.75	207	201.06	209.41	209.07	208.03	208.57	207.19	210.07	207.86	206.67	211.18	211.06	208.52	210.16	208.32	205.8	207.27	209.71	215.91	211.04	206.17	209.23	203.98	210.57	205.45	211.5	212.98	212.58	210.17	205.85	208.92	211.59	206.28	207.48
213.01	212.26	213.32	211.51	212.07	213.04	211.64	209.78	211.84	209.99	207.35	206.91	209.44	207.86	209.16	211.79	213.94	213.86	211.83	214.61	210.04	211.2	214.06	213.61	210.93	211.97	211.16	210.88	211.79	210.48	212.38	212.08	212.45	209.21	215.67	213.04	212.81	211.09	211.89	216.12	215.39	215.36	211.43	215.05	212.1	209.74	214.49	213.44	214.28	213.66
196.76	201.56	202.49	197.68	195.2	198.74	200.59	197.97	198.43	196.43	201.64	199.41	199.69	201.04	198.46	199.92	201.69	201.4	194.72	202.92	200.23	193.61	197.99	199.01	197.41	199.46	201.33	199.86	198.69	194.66	202.2	199.14	198.92	200.95	199.52	200.41	197.36	199.8	198.45	201.02	202.61	197.53	200.74	195.66	199.6	201.15	201.94	200.53	203.23	205.01
205.4	204.48	202.1	208.05	201.4	200.83	206.07	203.97	202.13	201.71	207.53	204.53	207.75	201.3	204.31	202.56	201.81	201.81	204.49	201.98	204.27	203.48	203.64	207.23	204.93	204.23	202.98	204.32	202.33	201.89	202.57	201.25	202.3	205.41	200.82	197.91	203.46	206.25	205.32	202.9	197.84	201.08	202.45	204.52	203.11	205.1	199.09	209.01	205.11	205.27
202.18	196.85	192.47	199.26	199.3	201.38	201.68	198.91	197.2	201.74	200.52	201.2	197.95	198.62	197.75	197.04	197.33	199.07	198.76	198.73	199.11	195.8	200.68	199.59	202.38	196.15	198.65	197.21	199.96	198.63	196.43	202.1	197.3	196.5	197.71	201.28	201.29	196.03	200.21	194.89	199.75	197.51	198.26	197.13	192.18	199.29	202.74	203.35	201.33	197.96
204.1	197.46	198.39	199.88	197.98	197.62	194.46	199.96	200.99	198.93	201.99	199.87	195.95	197.84	199.73	200.77	198.9	198.58	195.63	195.03	199.93	195.22	202.94	200.25	200.03	200.71	197.9	199.19	194.61	196.14	199.01	197.56	196.29	200.47	205.53	200.09	204.21	199.95	202.31	199.67	199.68	201.55	200.69	197.88	199.69	199.75	199.22	201.85	202.1	195.51
209.77	208.04	208.43	211.66	204.41	202.54	203.73	202.44	202.68	204.94	207.57	205.11	207.52	208.88	204.1	203	203.8	205.36	205.79	211.03	207.5	202.32	207.89	208.41	207.3	206.68	200.86	206.32	204.71	206.25	204.32	206.37	207.81	209.24	206.84	204.84	207.72	202.53	206.59	208.81	208.56	209.41	207.67	207.27	203.42	204.27	210.45	209.04	207.19	204.73
199.02	203.59	197.34	202.46	199.36	198.23	200.28	198.37	199.06	197.8	197.58	200.89	202.47	204.19	203.48	201.73	201.89	201.51	197.97	206.52	200.62	199.82	198.2	198.19	204.29	197.82	199.48	200.04	205.45	197.3	198.25	200.49	196.9	205.74	204.11	199.69	198.45	199.65	204.2	208.87	201.81	201.29	200.55	202.49	197.31	196.66	196.72	202.18	201.56	204.69
217.42	216.99	215.14	216.35	212.44	213.16	217.63	220.37	215.54	216.82	213.35	213.75	217.39	216.74	218.35	217.88	215.52	218	219.2	216.91	218.03	215.94	215.68	213.01	219.64	218.47	217.4	216.9	220.35	212.26	220.58	216.65	216.48	218.6	217.49	215.21	218.55	212.84	221.14	216.61	215.51	217.2	218.56	213.9	220.01	213.2	215.22	221.28	216.65	216.3
209.6	207.3	204.32	211.98	213.27	203.46	206.09	204.63	207.53	209.34	210.56	209.09	207.11	204.74	205.43	213.81	210.52	205.38	213.07	208.89	210.83	215.22	211.88	210.73	211.56	208.36	210.19	209.34	209.71	212.4	206.68	207.4	212.25	207.41	210.37	209.82	207.63	211.75	207.59	211.77	210.82	206.56	210.61	207.2	212.8	213.63	208.4	210.93	205.81	210.24
201.53	203.2	200.22	201.07	200.35	200.05	202.65	201.93	201.27	201.41	202.49	197.87	200.83	200.38	203.48	199.98	200.13	194.98	201.08	200.09	195.35	198.29	198.67	202.37	203.03	202.04	199.9	201.76	200.9	200.64	200.03	196.92	202.11	202.17	199.25	198.48	199.61	200.6	200.97	198.84	203.64	196.09	198.76	198.79	195.82	194.63	202.34	200.57	199.5	199.9
202.84	202.9	198.66	204.05	203.04	202.74	198.77	198.84	198.32	201.27	202.15	197.53	201.85	197.4	197.18	202	205.39	199.33	198.12	199.87	196.8	197.67	202.62	203.77	203.01	199.07	202.11	197.25	200.72	204.91	202.92	197.24	199.23	203.59	201.3	200.34	201.97	200.99	201.63	202.4	200.5	201.27	200.13	200.27	197.81	199.65	198.36	202.44	198.22	196.14
215.19	213.7	213.97	218.99	218.76	218.22	221.59	214.18	216.78	220.21	211.54	215.92	216.87	214.52	215.55	215.92	214.42	214.98	216.71	215.94	219.19	216.58	218.1	211.81	215.9	217.56	213.13	214.99	214.84	214.36	213.4	217.95	219.77	213.53	215.67	215.55	216.86	216.6	219.61	217.65	216.21	216.64	217.71	214.66	220.23	216.41	214.58	218.89	214.9	216.8
202.88	209.02	209.48	205.79	203.06	206.66	210.12	204.58	205.97	207.97	206.14	208.97	206.82	203.25	204.47	209.27	210.27	205.93	205.86	206.04	211.03	208.2	207.14	209.82	210.08	209.59	208.73	208.43	207.78	206.1	205.31	204.9	206.12	207.74	213.29	211.43	201.02	210.09	203.92	205.57	206.98	208.51	206.49	207.67	203.78	211.24	208.57	207.04	207.19	205.99
204.81	206.69	206.2	202.88	208.13	205.54	211.78	204.63	208.54	206.65	211.87	203.83	206.84	210.09	208.92	208.59	205.4	207.94	206.62	210.47	207.41	207.33	207.95	205.47	206.57	208.45	211.28	208.62	209.38	208.96	205.87	205.7	208.36	207.44	207.89	205.72	208.83	208.85	206.6	205.64	207.83	210.34	208.52	205.89	209.2	207.55	209.01	209.57	209.22	210.4
201.12	198.54	195.58	195.92	198.85	196.97	199.03	199.01	198.94	199.65	199.53	198.8	199.01	192.85	198.6	198.76	200.5	199.83	198.11	201.86	200.06	197.68	195.34	198.56	193.77	200.78	196	196.96	196.58	201.2	198.87	199.34	196.28	202.65	195.73	196.24	196.85	203.52	199.39	195.88	194.11	196.32	199.21	197.51	193.84	199.56	202.52	193.36	196.97	198.59
198.52	200.17	198.95	195.95	200.87	198.25	198.45	195.94	199.84	200.16	203.04	202.86	202.52	199.72	198.05	197.97	198.52	199.1	199.33	198.34	198.21	201.37	200.01	196.52	199.13	198.71	196.6	201.09	201.27	203.66	200.87	196.04	201.04	201.27	200.22	198.3	201.66	197.84	199.59	198.14	202.72	199.63	200.89	202.97	203.09	195.6	200.99	198.84	203.29	201.84
202.79	201.9	200.41	200.02	203.46	201.81	206.78	200.13	207.88	204.2	204.38	203.67	202.96	204.67	205.82	200.52	205.67	207.51	202.59	207.36	199.47	204.24	204.91	203.65	204.99	207.38	204.29	205.45	205.84	207.33	204.44	204.18	208.73	203.51	199.76	206.11	208	207.83	202.1	207.73	204.65	204.21	203.97	207.26	203.85	206.58	201.3	204.39	206.03	203
201.56	201.84	200.38	201.26	199.25	204.06	197.89	199.87	204.12	202.81	200.43	203.6	198.28	200.08	205.86	199.4	209.11	198.74	199.14	198.07	201.43	201.18	204.73	203.71	204.54	204.32	197.32	201.81	201.55	197.89	201.86	199.72	206.89	204.01	203.17	199.51	198.69	206.65	203.13	203.28	200.66	201.03	209.13	203.32	205.19	198.98	200.04	200	204.61	196.21
203.35	202.05	202.13	199.31	205.52	204.01	208.94	203.49	206.5	203	204.51	206.68	202.83	203.33	199.54	205.11	208.2	201.7	204.56	203.37	202.7	198.5	202.34	202.88	203.86	205.24	201.39	205.92	203.55	210.17	204.01	198.61	207.57	204.4	204.78	199.24	203.48	199.7	201.93	201.21	204.38	206.83	207.4	207.99	200.64	202.87	201.94	205.33	200.5	201.11
209.99	211.86	209.3	212.39	210.27	212.65	209.39	213.01	208.58	209.51	211.79	210.87	206.06	210.46	210.87	204.75	206.4	208.21	208.25	207.63	211.18	212	206.1	207.63	203.85	212.12	209.2	209.3	207.24	208.72	209.12	210.02	207.92	209.51	208.56	210.46	208.26	208.35	210.99	209.02	211.76	209.84	205.16	210.75	211.37	208.22	209.06	208.66	206.39	208.39
201.87	203.67	211.57	210.4	206.8	205.66	210.85	206.33	209.2	207.3	208.13	205.18	209.32	209.78	207.35	205.9	211.43	209.91	213.15	205.22	207.51	209.14	209.97	211.01	205.69	210.97	212.01	211.12	203.65	207.25	208.27	206.87	207.29	209.23	209.69	208.63	209.7	210.99	208.15	211.03	210.4	207.57	210.68	209.14	209.82	208.26	203.44	211.4	212.8	205.62
211.03	211.14	211.62	208.86	212.98	211.06	208.56	214.8	210.63	208.3	212.19	212.12	211.46	212.07	210.59	204.53	210.02	205	212.34	208.07	210.19	205.5	206.61	205.67	207.38	212.85	208.43	208.77	208.75	208.04	214.3	208.05	208.76	209.87	207.23	208.57	204.77	209.58	206.99	208.02	207.3	206.01	208.37	210.11	208.41	211.74	207.07	212.75	208.98	206.22
216.3	218.01	223.66	217.56	216.15	217.16	221.93	216.61	218.03	213.85	215.02	217.18	216.09	215.68	213.91	217.82	218.02	219.68	216.59	217.22	219.34	217.6	214.47	215.65	218.2	220.74	221.11	216.45	218.77	222.04	221.8	217.9	212.91	214.03	215.99	216	217.45	212.99	215.26	215.54	217.55	220.32	219.9	214.99	214.46	217.81	216.65	219.05	220.12	220.03
206.3	203.41	201.06	206.53	203.26	205.06	203.03	202.64	205.49	211.02	206.36	204.53	202.6	207.83	204.54	203.64	205.19	204.75	203.09	209.48	210.38	200.95	207.46	206.41	203.71	203.22	203.22	208.99	203.55	205.2	206.02	209.51	205.53	205.12	208.59	208.49	204.17	202.85	206.9	208.8	203.17	206.14	207.53	204.35	208.23	203.31	205.77	206.66	211.03	205.76
209.28	213.29	211.91	213.26	213	213.66	210.92	212.66	213.67	213.52	210.83	211.76	212.58	214.04	210.14	219.06	210.63	214.16	207.5	209.69	214.08	215.4	214.35	210.5	213.55	213.6	210.98	217.34	208.81	214.44	211.43	211.29	208.94	210.82	210.7	207.01	217.65	208.27	210.04	211.73	211.75	210.99	210.17	212.39	212.35	206.07	212.81	212.13	210.75	212.52
209.1	212.67	206.04	208.09	204.16	205.52	209.45	207.74	207.96	207.11	208.7	213.17	211.58	212.6	207.24	208.73	209.73	210.04	206.89	205.77	212.89	205.23	211.13	208.77	208.27	208.83	208.98	207.3	204.98	212.71	206.14	209.3	211.72	212.44	207.4	211.45	209.54	207.94	207.32	212.38	215.8	211.62	214.22	211.18	207.32	206.2	214.14	207.08	214.63	206.99
211.08	212.04	210.32	212.88	215.43	206.55	215.09	212.63	213.38	211.42	214.85	206.54	214.22	217.29	216.1	213.51	211.23	213.64	215.54	211.16	212.16	210.44	211.57	213.87	214.33	212.23	211.11	214	207.99	213.28	210.19	212.55	214.48	208.57	212.13	209.86	208.38	212.63	212.34	214.28	218.42	215	212.85	214.61	210.89	211.1	214.22	211.3	214.26	208.15
204.44	205.96	205.01	207.84	207.5	202.33	200.99	202.65	205.27	205.88	204.12	205.18	206.85	206.54	206.96	205.93	205.14	209.65	201.55	203.01	203.7	201.87	203.41	201.92	204.45	203.62	202.37	207.15	201.13	203.25	200.56	205.85	208.46	204.19	206.44	204.57	203.63	201.79	205.25	207.85	201.09	206.01	202.24	206.5	203.43	204.6	207.21	204.73	204.4	208.27
206.48	203.29	200.67	206.73	202.63	203.39	200.13	202.31	203.76	204.06	204.51	201.01	201.65	201.18	203.12	204.21	201.95	204.04	204.06	205.71	207.27	202.63	198.33	204.97	204.01	206.18	203.08	198.5	208.45	207.6	199.39	209.06	205.49	204.92	203.57	206.65	202.32	202.03	206.26	207.09	199.31	203.77	206.34	202.76	204.55	203.68	204.03	203.7	204.88	202.27
203.22	200.17	203.89	203.7	202.71	202.63	205.5	202.06	205.81	201.92	198.6	205.81	208.13	202.76	204.88	203.49	201.6	206.34	206.4	205.32	200.44	206.91	202.12	199.9	208.05	203.34	198.79	200.05	199.58	200.87	202.7	202.25	204.65	203.28	208.92	205.91	206.09	206.83	202.56	203.57	201.19	205.27	206.31	206.53	199.56	204.06	205.42	202.25	205.35	207.19
197.98	199.69	206.34	200.03	201.85	200.44	201.96	198	203.52	204.78	202.93	203.51	201.52	200.14	203.63	198.67	202.58	202.83	198.65	203.68	205.59	199.47	202.19	205.01	201.72	202.16	207.37	204.75	202.24	205.87	204.67	199.87	205.15	205.11	204.51	203.18	201.57	204.07	200.15	201.6	204.73	205.94	199.99	197.99	201.05	204.22	205.75	202.01	204.49	205.84
206.8	209.36	206.24	213.13	208.96	211.03	211.45	213.8	212.68	218.47	211.46	212.31	209.97	212.39	211.28	216.19	211.27	210.29	212.01	214.29	208.11	211.38	215.74	209.23	214.71	210.66	211.7	214.2	209.99	216.01	209.33	210.73	207.72	213.28	212.9	210.19	211.96	217.4	210.44	209.21	210.65	213.03	210.37	210.86	212.04	214.41	210.61	210.86	212.69	210.38
199.13	197.06	204.08	205.98	207.31	203.24	203.38	204.51	207.7	204.35	203.38	203.03	205.77	199.52	201.37	200.74	205.57	205.14	204.2	199.72	202.94	206.32	201.43	202.13	207.95	203.97	205.94	207.16	204.88	203.37	202.28	202.19	206.48	208	199.19	200.79	202.77	201.87	201.38	201.82	204.99	203.45	200.68	203.01	203.06	201.65	205.89	204.02	205.6	204.81
206.18	213.16	208.81	206.3	204.7	211.12	205.12	204.84	210.47	204.22	209.65	205.45	208.71	209.56	206.86	206.33	210.32	206.06	207.69	201.33	213.04	211.71	205.65	205.29	204.38	203.67	207.9	210.5	207.63	210.44	206.19	206.24	210.74	209.63	208.14	212.51	209.76	211.79	204.69	206.11	208.48	209.88	211.25	210.47	212.85	208.41	207.44	209.71	209.64	207.93
199.29	197.1	203.29	202.14	204.76	198.42	194.55	198.6	191.68	197.16	198.88	197.23	204.37	199.87	200.12	198.87	202.46	199.65	200.55	202.81	197.01	199.5	202.28	196.67	203.38	200.3	203.65	200.63	199.13	195.5	198.48	199.01	199.2	202.54	197.63	199.21	203.68	199.86	206.34	198.12	199.33	202.74	198.27	197.57	201.07	200.72	195.92	202.79	199.18	198.87
197.8	202.54	202.72	198.7	199.31	197.29	201.76	201.91	201.02	200.88	199.11	203.01	200.62	201.23	198.69	201.86	194.4	202.94	205.48	199.31	202.51	200.21	199.29	200.11	195.86	199.13	202.96	204	198.51	206.37	199.66	202.15	200.68	198.1	199.96	200.18	201.94	197.84	198.66	203.85	199.67	197.1	200.22	199.31	203.47	197.18	204.18	198.51	200.09	197.17
202.52	206.36	209.15	206.83	205.54	207.28	205.47	207.45	203.71	205.03	203.7	205.04	212.15	204.8	208.5	208.07	206.25	207.96	209.14	203.8	206.91	205.78	207.91	205.09	208.99	205.6	208.1	206.16	202.47	201.6	205.57	208.01	204.72	209.4	205.08	203.56	205.02	212.6	208.48	204.7	204.32	208.98	207.23	206.06	204.55	207.1	205.86	207.9	204.9	203.21
214.09	209	212.85	212.29	209.87	210.85	213.34	211.23	209.53	214.69	209.75	210.76	209.73	213.21	213.8	210.88	211.73	215.1	215.29	215.73	211.22	213.56	217.76	218.06	210.8	208.21	211.26	212.3	214.09	209.42	213.69	213.61	212.19	210.87	211.5	214.22	215.96	215.66	211.52	213.47	216.14	210.2	211.67	214.43	210.62	212.91	217.05	212.66	211.59	213.23
213.25	213	210.37	213.37	208.3	209.08	211.64	207.84	210.41	210.8	213.11	216.94	208.96	216.56	210.67	212.07	208.83	212.03	212.1	214.38	217.06	216.84	210.85	209.89	210.75	212.26	213.83	213.88	212.75	211.24	210.7	213.89	211.28	208.03	211.13	212.7	208.43	215.64	209.72	220.05	209.93	212.28	210.69	212.2	209.79	212.4	207.52	212.87	213.93	218.73
214.32	210.06	214.18	212.27	212.78	208.72	209.8	211.6	211.45	208.35	211.61	213.13	210.59	211.26	210.49	211.98	210.31	210.37	206.18	215.72	208.81	206.2	212.4	208.05	210.4	212.27	210.66	209.66	209.71	209.65	214.94	207.53	211.01	207.33	211.96	215.08	210.74	208.14	214.32	210.67	212.77	212.11	212.78	212.62	213.43	211.1	208.15	208.32	210.53	210.02
211.64	207.89	214.27	214.43	209.69	206.22	209.71	209.66	209.17	205.76	209.18	211.54	209.76	207.9	203.82	213.58	207.99	210.69	211.53	211.79	205.89	210.2	211.87	209.27	209.28	208.83	212.41	205	208.32	214.78	209.1	210.53	209.16	212.7	209.97	211.53	208.89	210.7	211.1	209.02	212.85	207.17	211.96	208.37	210.37	205.08	211.57	210.31	211.02	210.29
192.64	197.75	198.26	203.32	197.49	198.49	200.85	198.43	203.04	198.82	203.79	206.11	201.29	201.28	195.97	199.88	200.81	195.77	198.17	202.31	196.84	201.19	200.27	197.91	202.04	197.21	206.7	200.76	197.89	196.99	203.3	196.56	202.36	202.68	196.88	201.03	200.55	197.43	201.18	198.33	202.32	199.52	198.31	200.23	197.17	199.94	197.36	203.33	196.97	205.27
202.73	201.44	202.9	195.55	204.63	196.98	199.77	201.35	199.98	201.09	203.21	200.22	199.09	194.47	205.51	195.65	200.51	200.02	197.2	193.94	202.18	201.76	195.93	204.21	201.62	202.31	207.54	202.21	200.19	198.77	199.15	201.05	202.46	199.87	193.6	200.21	201.96	198.88	199.94	198.03	202.33	200.03	200.75	200.35	199.21	202.85	198.56	201.1	200.7	197.53
210.25	213.84	214.34	209.8	211.82	212.11	211.97	212.28	212.36	208.84	210.19	212.07	213.51	214.01	209.41	210.7	214.71	210.49	216.18	213.69	211.45	213.26	208.78	211.73	213.27	209.31	211.27	208.26	213.2	207.34	213.54	212.54	211.79	210.33	214.3	214.23	211.25	212.82	216.19	211.46	215.16	205.47	214.87	209.52	203.58	211.74	211.09	215.62	211.83	212.33
211.62	216.04	218.17	215.03	214.29	217.75	218.36	217.19	216.48	215.1	212.83	217.89	214.56	216.85	215.04	217.86	218.87	217	214.41	216.87	217.62	215.69	216.03	216.38	217.41	215.59	216.09	215.36	215.3	216.18	215.03	211.87	215.88	214.88	220.27	216.89	218.65	216.12	214.95	216.16	217.67	221.32	212.11	216.52	221.33	216.85	216.92	218.28	218.91	217.82
208.65	206.39	210.8	208.26	209.08	213.06	210.41	210.54	207.14	204.19	207.48	207.85	206.61	207.23	206.64	211.4	210.29	209.3	209.12	210.04	207	206.87	210.66	205.27	208.22	205.77	210.15	211.05	206.63	208.01	203.69	207.47	205.34	205.82	207.2	204.53	207.72	210.1	210.38	210.95	210.71	205.16	210.63	211.2	211.74	205.95	205.14	206.44	208.57	209.05
202.41	198.6	202.47	201.73	196.26	203.06	202.88	198.64	205.18	204.69	205.97	201.34	199.81	201.17	201.68	204.63	198.29	201.47	205.13	205.83	198.58	202.73	202.18	205.63	205.11	200.68	200.73	203.71	206.14	200.81	200.75	202.32	206.13	203.91	205.94	200.05	199.92	201.41	203.61	202.28	202.33	198.66	204.54	202.11	203.88	204.94	199.25	202.1	201.48	205.96
199.99	199.23	202.17	201.65	205.27	202.64	205.14	203.13	203.61	207.36	199.54	207.63	201.15	205.19	200.1	201.81	201.51	205.48	200.37	201.61	201.56	206	200.76	203.4	202.29	206.93	204	206.69	203.03	202.06	203.37	201.31	204.34	204.61	204.13	201.52	201.12	206.05	201.24	200.83	206.81	201.5	203.5	203.74	197.15	205.75	203.59	203.54	205.44	203.14
195.48	202.72	199.86	201.06	204.48	196.53	204.76	202.17	204.66	197.2	199.67	204.67	200.26	200.03	199.73	200.03	200	198.86	201.49	199.38	203	198.33	202.99	199.85	200.12	203.63	199.29	200.14	202.85	201.17	204.56	202.79	200.08	202.2	197.92	201.5	200.13	201.79	203.11	201.77	204.5	203.46	199.2	198.33	199.79	197.73	199.14	200.06	198.94	203.52
215.6	208.18	214.4	210.52	214.14	213.61	211.45	214.08	213.8	211.63	216.46	210.61	214.03	210.32	210.22	215.36	218.51	214.63	214.29	216.13	212.12	208.91	207.08	214.98	211.38	218.7	212.33	212.58	213.12	215.35	210.53	211.7	211.02	215.3	214.79	216	211.11	209.55	212.08	209.68	214.06	215.54	209.66	214.26	214.75	214.71	214.05	213.27	215.18	215.12
211.56	206.97	205.22	209.22	206.85	201.15	204.81	201.99	202.82	205.34	208.89	205.26	204.61	202.74	204.41	206.64	207.14	211.07	204.01	205.82	208.19	205.96	201.29	208.58	206.53	204.95	202.79	202.91	205.89	208.73	209.56	208.52	206.86	206.21	205.94	209.64	206.31	206.07	204.67	206.96	209.3	205.84	204.59	204.58	206.61	205.5	204.03	200.89	205.44	209.71
203.74	203.76	210.48	211.12	210.3	212.04	205.95	207.48	208.09	207.97	211.41	206.92	210.22	210.77	207.72	209.5	208.66	203.92	208.52	210.25	206.05	210.56	203.86	209.02	205.8	211.77	211.34	213.28	208.75	209.97	206.26	209.37	204.58	206.13	212.01	210.13	203.36	207.52	208.72	205.47	209.33	204.66	206.67	207.55	204.64	207.89	205.33	205.49	210.68	209.04
204.57	204.63	204.62	198.28	208.34	206.09	209.55	202.44	205.01	201.31	206.84	206.29	202.42	203.03	202.64	207.9	199.25	206.48	199.91	202.57	202.54	204.77	200.43	203.7	200.2	205.89	206.2	206.27	205.21	201.78	205.85	206.19	204.78	201.17	205.24	210.75	206.26	201.82	205.7	207.06	203.53	202.64	199.71	204.62	200.34	204.92	202.17	202.32	205.97	203.27
210.28	214.37	207.99	206.06	206.89	211.9	208.06	208.2	209.48	210.75	211.5	210.94	209.79	206.13	205.86	208.76	209.64	209.5	208.11	208.26	207.58	210.49	210.33	205.5	204.86	208.27	208.61	211.69	209.12	208.97	207.49	211.31	206.51	210.88	206.78	210.29	204.81	207.37	204.86	207.58	205.98	214.35	212.6	205.44	206.98	211.45	207.52	211.27	212.33	205.87
214.15	213.41	215.38	214	214.97	212.18	215.05	211.78	205.97	217.55	214.38	213.8	217.67	213.26	216.42	212.67	216.54	214.5	210.56	213.5	209.72	217.25	209.29	211.72	211.41	210.58	212.72	210.42	208.74	215.15	211.08	213.49	213.12	213.98	214.57	211.87	209.98	213.75	217.51	212.26	209.38	210.65	208.3	216.49	213.8	214.14	216.08	207.66	213.47	210.57
204.21	202.01	205.39	204.56	204.96	205.46	204.67	204.84	202.84	201.21	205.22	208.3	212.05	203.28	205.22	204.98	204.74	204.6	205.03	203.09	208.82	204.68	204.54	197.52	204.34	207.8	199.81	204.5	202.82	205.13	206.09	205.19	205.26	205.94	203.53	206.09	204.04	202.4	205.06	204.8	204.11	206.62	209.45	205.43	209.88	203.47	208.09	204.37	206	204.11
212.9	212.96	202.93	211.08	212.35	209.94	214.69	213.69	211.95	210.59	211.28	212.51	212.33	211.5	210.89	206.7	208.7	209.56	210.25	212.93	210.67	206.42	210.37	210.31	208.36	210.08	210.98	205.46	209.74	211.14	207.82	212.05	209.44	206.03	210.45	211.52	207.28	209	210.2	213.04	208.44	209.26	207.78	213.56	207.75	211.08	213.87	209.5	210.28	209.07
208.09	211.15	207.78	206.46	209.79	216.82	209.59	206.95	207.12	203.75	210.73	208.52	204.43	207.4	208.64	209.67	208.51	208.37	208.49	211.31	211.11	211.63	207.08	206.78	207.25	206.19	209.02	208.52	207.09	208.83	206.39	205.12	204.29	202.84	203.43	205.55	205.75	208.68	209.64	211.43	209.16	210.03	214.82	206.72	211.55	209.41	200.36	209.42	204.38	205.57
199.27	199.25	200.89	199.9	202.14	198.72	198.99	198.05	197.19	199.54	198.45	199.93	196.47	199.55	195.62	197.43	196.08	203.19	197.51	196.13	197.39	197.91	200.67	198.61	199.27	197.38	196.46	192.43	196.69	199.83	203.45	192.88	201.99	203.12	200.89	194.18	196.28	196.06	198.74	197.33	201.55	202.21	197.81	199.72	200.03	198.92	195.69	197.9	197.61	196.38
213.45	211.41	212.16	211.3	214.1	216.42	213.59	213.07	212.01	209.7	215.24	212.53	209.51	210.73	206.61	214.84	209.5	210.24	212.82	211.34	212.01	212.1	211.47	210.35	207.34	206.79	210.36	211.75	213.07	214.68	216.24	213.34	209.56	210.61	207.34	214.83	211.78	210.04	212.65	213.16	210.36	208.12	215.89	207.72	212.28	210.71	210.92	211.6	208.63	212.92
217.28	217.43	212.98	221.67	217.24	215.92	218.29	220.41	219.14	216.05	217.14	218.38	217.6	220.18	216.13	218.47	213.84	212.86	216.02	219.54	218.66	218.52	212.71	218.31	217.03	214.21	217.96	217.77	217.05	217.7	212.83	215.6	220.35	219.32	217.68	215.71	213.88	212.72	219.97	216.07	216.32	219.17	217.38	214.79	214.92	222.24	217.78	217.02	216.96	215.38
206.26	208.03	204.38	212.19	209.68	210.76	212.11	204.11	210.94	206.32	207.14	208.62	208.26	207.5	203.88	210.71	208.1	207.96	207.45	205.21	201.83	205.09	206.23	208.43	208.56	208.3	208.54	208.87	204.11	205.47	207.66	207.85	207.67	205.99	211.09	207.97	206.8	207.65	206.43	210.33	206.47	206.71	208.38	205.85	206.62	206.08	209.39	205.93	208.9	204.75
209.26	208.93	209.53	207.87	204.31	206.37	212.06	209.11	207.37	206.45	207.23	207.77	206.99	208.01	210.82	212.71	208.82	214.25	204.71	209.38	209.66	209.74	210.2	213.39	206.31	211.14	207.63	205.4	214.25	208.04	205.03	215.79	209.95	211.86	213.33	209.93	207.55	212.82	208.47	209.95	210.08	207.48	207.3	210.16	208.82	211.42	210.3	207.52	209.83	208.98
205.59	202.35	203.69	202.66	202.41	206.14	206.59	203.65	202.71	209.74	201.24	209.91	208.89	206.59	207.45	208.75	208.16	203.54	207.27	205.87	209.34	208.61	205.3	203.4	204.49	200.86	204.65	206.35	207.26	207.23	208.89	204.03	209.05	204.51	210.68	206.54	208.29	206.5	207.43	202.62	205.37	211.64	205.48	206.14	208.34	204.51	210.13	207.13	200.43	206.02
213.96	213.75	211.03	212.94	214.46	215.78	211.81	211.17	205.19	212	213.05	214.86	212.14	211.57	213.5	215.37	213.19	213.73	213.44	215	212.28	212.01	208.66	211.21	213.3	212.38	215.57	215.58	215.36	211.41	211.8	213.49	211.17	207.88	211	212.24	217.8	216.01	211.09	209.68	211.95	208.27	212.93	209.94	211.49	214.03	209.88	217.23	212.53	213.97
203.61	205.52	204.53	208.03	204.82	202.5	207.26	204.87	203.03	202.78	203.52	201.34	202.07	207.58	203.57	203.61	208.56	206.89	210.56	201.9	205.2	205.21	205.94	207.19	202.98	204.02	203.67	205.45	203.42	199.38	205.43	206.25	202.5	198.45	204.33	203.28	206.25	202.04	211.15	207.38	204.02	207.56	203.47	203.32	203.96	203.03	208.36	206.35	207.26	201.82
206.51	208.29	211.7	211.77	205.54	205.29	207.89	207.71	208.49	208.66	206.1	205.24	206.97	206.59	203.88	211.45	206.66	207.52	205.89	205.48	208.49	212.94	213.34	208.79	206.01	208.19	209.49	208.82	202.43	205.84	204.08	207.51	205.17	203.21	208.4	207.16	209.45	207.9	206.73	208.99	207.43	205.72	209.82	205.36	208.7	210.42	206	208.45	210.58	209.18
205.78	205.46	205.09	204.75	202.21	205.1	200.94	203.29	204.97	202.65	203.11	199.7	202.93	203.53	203.75	204.06	202.94	205.41	203.72	205.13	202.34	199.86	206.34	206.48	207.69	204.07	202.44	202.73	205.24	200.42	202.79	204.15	202.28	200.1	206.42	202.8	205.32	206.84	204.02	198.15	207.49	204.02	204.74	202.47	199.41	200.98	202.97	205.96	203.04	203.43
215.08	217.43	214.34	215.53	214.78	217.07	219.55	215.27	216.91	222.66	221.45	215.29	216.2	215.15	219.55	220.64	216	217.24	215.46	217.04	214.96	214.3	215.51	216.9	217.07	218.56	213.84	216.66	219.69	221.35	218.99	220.46	220.42	216.06	216.09	219.16	216.33	211.95	215.79	219.64	215.98	216.33	212.09	219.05	216.55	216.29	215.86	225.91	218.43	217.71
202.3	203.58	204.23	207.5	205.83	209.32	201.54	208.79	206.98	211.67	206.56	212.15	206.16	206.39	202.33	206.94	203.41	203.1	204.93	211.1	199.46	205.59	205.95	202.71	204.67	207.98	202.52	204.68	205.8	207.18	207.17	206.49	208.36	208.25	205.08	204.77	205.71	203.66	203.82	204.28	210.23	207.06	208.63	207.25	206.89	203.81	204.62	207.96	200.44	207.12
215.34	209.62	213.98	207.5	214.23	211.42	214.47	210.68	213.41	212.61	211.29	208.04	210.4	213.31	208.39	212.41	212.47	212.2	211.96	210.45	209.42	208.91	212.82	209.62	211.21	216.18	205.97	218.32	211.26	213.93	213.87	206.82	212.43	209.45	214.99	211.84	211.61	214.52	213.13	211.67	211.09	210.05	211.14	211.57	213.14	211.68	215.27	210.51	213.12	211.65
218.52	223.28	216.98	216.31	216.79	217.55	219.26	216.19	213.9	213.39	219.08	215.01	216.69	217.98	216.8	221.64	220.58	217.39	214.58	217.82	221.63	220.74	223.24	213.35	218.33	216.43	217.74	220.62	218.62	214.8	215.04	214.91	221.45	221.08	220.68	217.18	220.25	219.35	213.13	216.4	219.33	218.99	214.38	217.1	220.75	216.94	212.31	224.89	216.87	216.77
212.27	204.92	211.09	204.95	202.34	208.35	210.96	210.32	205.46	208.71	206.1	208.17	209.12	204.57	207.74	208.55	209.87	208.36	205.82	210.07	211.28	203.84	206.65	206.78	210.58	209.28	208.29	201.39	206.34	210.95	202.45	206.18	205.81	208.5	206.16	210.75	207.93	211.82	206.16	207.95	205.79	208.8	207.96	207.47	204.78	209.14	206.1	209.24	207.7	215.01
207.66	212.15	203.51	215.13	208.56	206.27	211.37	205.91	212.16	211.74	209.84	210.97	206.16	208.89	209.27	206.57	209.66	206.14	213.87	209.12	207.69	207.65	211.13	204.93	210.12	209.32	209.12	207.69	206.57	211.75	202.64	207.17	209.66	207.34	207.25	212.82	208.04	207.49	209.31	208.44	207.14	209.45	206.08	205.19	214.43	207.05	210.85	210.26	206.37	206.08
209.31	204.63	213.7	207.96	205.7	206.43	208.2	206.3	206.34	208.84	207.78	208.85	208.99	211.91	205.89	207.75	208.05	208.12	207.65	211.33	210.87	208.73	204.67	207.97	206	208.89	206.64	207.31	207.19	213.93	208.05	206.03	204.88	210.13	208.46	210.23	212.64	212.33	210.61	209.86	208.45	209.2	209.04	206.68	207.67	206.16	203	209.38	205.36	210.22
222.45	218.15	211.99	218.51	218.73	220.57	214.97	215.16	218.18	215.21	215.49	220.92	218.5	215.23	213.2	217.68	218.59	217.41	218.79	217.16	213.73	217.33	218.99	216.55	220.94	218.86	220.19	219.44	220.88	215.64	218.5	216.5	221.81	216.5	216.28	219.7	218.83	217.95	217.98	216.72	218.8	218.17	216.6	219.59	210.2	216.01	215.84	216.64	221.39	218.08
206.01	200.48	202.96	201.28	201.5	198.49	203.72	208.89	203.94	198.2	200.9	200.68	198.23	200.03	203.54	201.93	208.31	206.43	201.87	205.39	206.5	201.46	198.51	198.3	202.89	204.81	199.6	204.27	201.87	206.07	202.37	202.41	205.84	205.23	202.26	201.75	200.67	205.62	207.01	199.33	201.24	203.78	201.47	204.42	208.81	201.2	206.84	202.19	206.37	202.85
215.39	216.55	209.86	216.27	213.58	209.85	214.22	211.41	211.13	208.15	207.91	211.13	214.29	211.73	219.6	210.48	208.73	209.89	216.54	214.28	214.17	214.78	210.26	216.29	210.78	213.93	212.57	214.65	206.97	210.58	206.82	212.15	209.66	215.32	209.99	214.79	213.89	210.33	214.06	210.38	218.06	212.73	211.81	210.67	213.63	214.06	211.33	214.07	211.79	208.73
209.22	209.33	211.07	211.27	210.07	209.52	208.66	208.36	206.18	208.52	208.2	207.52	204.02	204.92	211.23	206.08	203.53	209.99	207.43	206.56	210.31	207.56	212.19	207.75	206.52	211.59	213.31	206.56	213.52	209.12	209.58	204.17	208.42	207.3	208.99	209.86	206.05	204.31	210.3	209.97	210.67	211.46	210.61	207.76	208.86	208.84	205.14	208.06	207.33	207.49
211.98	207.74	213.79	208.34	209.2	207.01	207.43	210.57	211.43	204.26	205.08	211.41	208.8	208.72	213.65	208.12	201.06	213.89	206.77	206.72	211.31	209.72	206.16	206.95	210.67	211.33	205.19	212.7	206.39	210.26	207.63	208.86	205.93	212.07	205.09	208.57	209.27	206.88	206.67	204.22	210.51	204.84	207.96	210.16	214	212.52	211.99	210.06	205.29	207.8
201.6	198.32	196.81	200.27	200.13	204.5	197.11	200.76	201.27	197.44	198.64	197.55	200.39	197.03	199.08	201.31	197.74	200.26	197.07	197.31	197.63	196.36	199.67	201.88	201.55	195.92	198.99	200.71	200.38	199.15	198.38	194.54	195.48	202.8	203.87	193.01	204.07	204.15	200.7	206.03	199.22	200.06	197.29	201.97	197.79	202.91	199.02	199.81	197.24	196.05
206.65	207.87	208.29	208.62	208.53	208.13	210.52	206.65	207.73	209.33	206.23	208.79	208.75	209.35	209.91	208.42	207.72	205.28	209.18	208.94	209.82	206.16	208.52	204.73	207.25	201.63	209.98	207.6	206.32	207.56	211.46	205.9	207.08	203.84	206.08	205.47	208.61	204.45	207.36	207.5	211.26	210.11	204.35	206.5	208.5	203.42	208.53	205.76	205.1	208.3
203.22	201.21	202.2	204.19	204.27	204.17	200.39	203.33	201.26	205.09	206.12	202.19	204.1	208.66	203.86	201.77	202.95	204.31	202.54	200.85	208.13	202.38	202.06	206.53	205.9	200.62	204.39	201.87	200.8	201.68	206.44	198.11	199.17	201.85	201.35	204.86	205.69	205	201.4	203	200.62	200.66	204.97	202.73	204.44	207.41	201.51	204.44	205.47	204.8
210.66	202.6	207.91	208.65	203.8	209.78	206.49	210.12	209.75	205.14	205.76	202.61	204.84	209.43	204.87	207.39	208.36	210.79	201.78	213.96	209.4	205.29	206.48	208.3	207.24	208.75	211.57	209.53	204.57	206.72	204.77	208.49	209.59	206.7	202.49	204.2	209.3	206.18	206.49	205.81	205.19	207.03	200.82	204.07	207.98	204.82	205.59	211.69	212.33	211.29
210.39	207.38	207.56	211.9	206.47	210.38	210.62	210.32	209.51	210.57	211.81	209.76	209.9	207.49	206.6	212.09	209.46	206.46	214.76	208.09	208.37	205.1	210.62	211.69	206.99	213.11	211.9	209.72	210.52	214.66	210.26	210.97	209.9	209.52	207.49	209.7	210.52	210.24	205.17	215.13	211.36	209.59	209.03	212.95	210.68	211.11	207.1	206.27	209.03	205.9
202.69	200.84	201.49	206.23	204.51	204.83	205.77	201.99	199.5	209.67	201.85	199.34	199.27	201.77	202.99	206.43	201.95	201.88	199.45	203.02	206.95	203.05	205.16	202.29	205.27	206.19	199.75	200.09	203.07	204.38	205.38	199.17	203.51	206	206.69	199.75	202.76	206.71	200.17	200.18	201.14	202.44	202.6	202.72	201.67	208.41	204.77	201.08	202.72	208.28
211.74	213.66	208.76	212.7	210.47	210.91	215.32	210.32	213.8	213.8	215.78	211.93	214.08	211.09	212.39	208.99	211.86	206.9	214.37	210.66	214.32	214.84	210.34	213.01	217.55	212.44	207.67	211.16	210.45	207.08	210.42	206.86	212.58	214.29	210.16	213.8	211.65	216.49	211.59	209.92	211.4	210.97	209.6	214.36	213.22	212.14	212.85	208.48	211.71	213.83
208.09	209.12	209.17	208.39	208	206.01	213.19	205.11	204.64	206.52	209.95	204.38	205.05	207.02	208.12	204.53	208.79	205.01	206.27	209.26	212.53	211.47	207.02	209.8	205.44	209.69	205.91	204.33	209.52	207.24	212.34	210.76	206.77	205.19	208.66	207.46	203.18	207.14	209.85	204.27	204.26	208.85	209.79	204.27	209.74	206.32	205.9	204.65	204.69	206.83
210.13	211.15	208.73	210.71	204.02	211.01	207.58	211.89	211.03	209.84	208.22	211.68	205.91	206.53	201.1	207.32	206.64	208.51	210.4	210.16	211.23	208.72	208.18	208.45	210.15	212.41	205.12	211.09	209.43	213.9	208.6	203.11	208.26	210.45	209.57	207.9	209.42	208.31	207.47	208.53	206.46	209.96	208.51	211.5	207.07	208.49	213.25	209.46	208.07	203.6
213.04	217.06	211.26	211.37	212.66	213.81	214.92	211.22	213.2	216.79	213.83	215.34	210.23	212.06	212.39	215.51	209.61	216.28	212.28	220.67	212.67	217.19	213.08	216.33	214.93	211.05	216	216.68	213.67	214.8	213.66	216.01	210.21	220.92	216.45	211.01	213.33	212.89	207.77	214.15	218.31	213.49	210.16	212.38	210.3	210.82	210.02	211.34	213.98	212.35
213.29	209.73	207.97	215.4	210.63	215.59	214.47	211.79	211.12	215.56	215.73	207.19	215.17	210.82	208.13	212.33	213.11	205.9	210.76	212.61	208.35	207.68	215.03	210.73	217.5	212	212.46	209.13	214.89	211.78	211.54	214.26	208.66	211.34	213.41	210.48	212.84	212.87	211.06	208.92	212.45	211.57	205.14	217.76	210.8	213.76	205.25	214.34	210.46	208.24
210.01	208.38	207.88	205.2	209.88	208.68	202.91	206.15	209.97	211.09	211.71	207.96	209.27	207.77	210.42	204.78	207.29	207.19	207.53	206.92	209.96	208.19	208.63	207.96	212.16	210.02	209.45	207.19	210.36	204.97	206.61	207.01	209.33	209.9	205.83	211.71	205.75	207.88	201.14	205.79	208.62	208.38	204.42	207.38	209.07	211.49	207.86	209.48	211.35	209.8
202.87	206.33	208.85	206.88	210.47	208.25	206.43	202.36	212.92	210.98	207.52	207.25	206.68	208.38	209.03	207.78	205.78	202.32	204.7	205.92	208.19	205.31	208.63	210.09	210.41	206.23	205.34	204.42	204.9	207.96	205.62	210.05	208.4	210.97	206.17	210.19	207.58	205.96	208.6	206.26	211.09	203.55	206.79	207.84	205.52	209.11	206.69	207.57	207.38	203.2
206.08	208.52	206.72	212.35	206.66	208.53	211.63	209.79	208.07	211.28	207.1	207.13	207.75	207.99	211.42	206.38	204.92	209.05	213.62	209.16	205.45	211.38	210.71	209.66	214.25	206.81	213.69	211.42	210.41	214.43	210.53	206.22	209.18	209.31	210.95	209.35	210.47	210.98	212.66	208.95	207.23	212.58	210.49	210.29	204.75	208.11	210.59	208	208.69	211.11
207.79	214.13	211.1	215.51	210.42	213.54	209.71	210.35	208.22	212.12	217.08	213.85	211.01	211.33	209.62	213.36	212.4	212.15	210.13	216.89	210.12	214.89	213.38	211.12	210.51	210.51	210.5	209.78	213.37	210.64	217.39	212.46	213.93	209.51	210.43	212.8	213.86	212.4	206.98	212.2	211.02	210.95	208.87	212.52	210.62	208.41	216.66	212.07	210.24	210.95
219.12	217.3	215.93	218.28	222.66	215.27	222.22	219.54	217.8	216.62	217.07	219.23	216.28	215.98	221.22	216.6	216.73	217.34	219.32	218.56	215.28	212.66	216.6	217.52	217.17	217.75	215.34	216.77	216.37	217.38	220.43	217.57	214.93	215.67	218.33	213.85	215.68	217.49	214.8	220.36	216.91	215.44	220.27	219.51	217.89	215.01	215.97	214.21	214.54	221.19
211.55	212.57	215.01	211.32	216.85	215.46	208.68	217.52	212.05	212.68	216.53	211.5	210.14	213.59	214.05	210.12	214.09	208.87	207.34	207.47	212.88	209.17	214.34	211.18	214.36	210.16	214.21	214.44	209.98	212.86	211.99	212.27	211.97	207.54	210.13	211.29	211.75	206.59	219.17	212.65	208.81	218.33	210.47	207.71	211.66	209.23	212.08	208.86	213.7	212.65
206.12	213.38	209.89	213.48	210.59	207.94	209.09	208.46	209.94	206.84	206.17	210.45	213.84	215.96	209.01	211.35	208.94	204.73	212.76	208.49	210.48	210.03	208.25	204.08	207.46	214.77	208.18	212.32	211.41	204.16	204.94	207.3	207.92	212.84	214.45	210.22	208.62	207.53	210.04	207.02	208.08	211.65	202.12	210.43	210	211.41	204.86	214.94	210.66	208.48
196.82	197.55	196.47	193.32	194.63	196.86	193.53	196.62	196.37	195.9	191.64	193.81	196.47	198.37	194.02	193.53	192.58	195.3	190.72	199.6	199.43	195.82	192.99	199.19	194.04	196.35	196.42	197.27	198.8	195.63	196.46	196.85	197.87	196.17	188.61	194.22	192.49	197.3	199.52	196.24	194.64	192.91	196.49	192.6	197.29	199.36	197.11	195.11	192.54	196.98
211.03	207.71	210.39	215.27	209.28	212.37	212.93	211.61	212.47	210.07	209.6	213.54	214.44	215.49	210.52	210.12	205.24	207.03	212.02	211.33	214.7	208.52	214.67	209.31	215.25	215.59	211.57	210.47	210.62	216.14	213.09	217.08	210.32	210.46	213.05	211.68	209.21	212	213.78	211.47	215.18	211.33	209.15	211.85	208.74	213.54	208.94	207.75	210.28	212.84
216.22	213.94	208.85	209.65	212.37	209.95	216.73	207.16	217.03	210.11	215.04	216.26	212.23	212.27	213.07	212.7	214.99	212.79	216.14	213.63	212.8	214.06	214.69	217.05	216.18	215.98	212.33	211.88	216.87	211.69	210.02	210.2	214.44	208.14	209.59	209.3	213.61	213.15	211.68	213.57	208.88	215.88	215.43	216.53	211.84	218.34	211.36	207.22	209.84	211.55
202.94	203.74	199.04	200.06	201.53	201.25	199.07	200.88	201.38	203.59	200.2	205.79	201.63	199.57	201.81	198.17	199.44	198.98	203.49	206.82	202.19	200.13	202.89	204.68	197.95	194.13	199.42	198.8	199.34	203.95	204.34	199.35	206.94	202.92	197.28	200.49	202.51	202.9	199.16	205.57	205.53	202.07	199.67	205.96	203.01	201.73	200.62	202.55	205.03	203.15
201.33	194.64	201.35	194.26	197.94	200.38	196.83	197.71	197.03	200.7	196.89	196.28	198.68	204.09	196.31	195.85	197.63	198.41	199.07	201.17	198.13	197.54	198.36	197.96	202.17	201.98	197.99	198.57	200.37	196.43	198.53	200.32	196.95	200.76	201.39	197.25	201.12	195.55	199.14	199.12	196.71	198.66	198.77	202.48	193.8	196.7	194.7	197.51	198.17	199.18
196.08	199.98	200.99	193.83	195.38	201.4	200.77	199.29	200.58	200.08	197.74	205.84	196.8	200.71	200.83	201.63	197.65	200.25	199.19	196.87	195.87	195.46	201.29	198.46	200.03	197.9	196.89	200.86	192.08	197.1	198.28	201.52	197.57	195.79	199.12	197.73	201.42	200.22	194.39	196.61	198.55	200.7	200.27	201.34	199.22	201.95	199.87	200.26	199.44	204.22
200.52	195.51	200.01	196.56	196.99	204.52	200.13	200.36	200.73	200.43	202.35	197.73	192.43	196.63	197.07	200.13	202.25	197.75	198.4	195.12	198.25	200.48	198.67	198.18	198.38	196.73	197.16	197.57	199.86	195.61	201.12	199.6	199.3	199	197.16	196.9	201.14	199.3	200.81	199.13	198.21	201.5	194.73	199	198.73	201.52	203.06	200.67	197.43	197.63
203.6	198.45	202.38	199.48	203.06	196.77	195.77	198.5	206.49	198.98	199.29	202.55	202.56	198.59	203.22	198.53	198.62	198.77	201.54	198.58	199.27	201.8	198.46	202.01	199.76	200.14	202.14	202.8	203.77	202.29	200	201.33	199.38	204.69	199.24	202.21	198.26	200.27	199.28	206.2	199.65	202	203.61	198.92	201.78	194.47	200.48	205.25	201.96	200.29
198.85	201.45	196.23	195.29	196.36	193.08	198.88	199.64	197.54	199.93	194.23	198.27	201.39	196.94	199.5	194.86	201.74	194.68	195.05	197.57	198.74	198.13	201.03	198.77	197.02	200.26	193.15	200.16	202.71	200.48	194.24	194.46	194.77	196.78	201.46	199.25	200.76	204.81	197.09	201.89	203.39	195	195.68	199.29	199.73	200.78	200.09	197.93	194.52	197.78
207.47	207.55	209.1	209.32	213.13	207.79	211.08	209.89	213.02	210.18	207.16	204.73	205.37	207.37	208.04	213.92	210.5	208.61	209.2	209.76	207.41	210.25	213.55	210.15	209.78	208.65	205.58	207.36	208.01	213.67	211.81	209.39	207.5	207.67	210.71	205.76	209.13	212.17	211.37	209.45	208.09	213.65	212	205.92	209.3	207.91	208.52	214.41	208.97	208.41
205.53	214.24	209.93	208.6	208.68	207.43	212	211.1	207.63	209.43	207.03	205.96	212.92	211.23	209.39	209.43	207.38	211.56	209.85	206.68	213.99	211.86	201.83	206.68	203.49	206.93	210.89	212.23	208.2	204.89	207.69	204.72	206.79	208.08	209.34	203.95	210.09	209.64	209.43	210.97	207.83	207.32	208.43	210.14	210.25	208.91	210.41	211.66	213.73	208.28
199.43	200.01	199.93	205.74	200.29	200.93	197.98	198.84	200.29	200.1	197.3	200.9	197.8	199.85	197.81	197.01	197.6	199.48	201.47	201.36	200.7	200.18	197.61	199.78	199.5	202.32	200.09	199.95	201.87	199.32	199.67	200.72	199.16	198.86	199.07	199.89	199.87	196.96	199.36	198.66	197.45	200.93	201	200.6	205.5	201.72	199.03	201.16	201.91	205.67
213.08	211.32	214.62	210.91	210.97	209.64	208.66	213.84	211.36	210.42	210.37	212.25	212.79	211.39	214.33	213.37	213.14	212.05	209.67	214.68	218.69	212.22	216.48	212.48	212.78	213.5	211.71	215.77	214.02	214.51	211.1	211.53	210.08	211.72	208.98	214.87	212.01	215.07	210.69	211.27	212.12	213.65	213.03	211.8	212.13	216.09	215.66	216.84	214.9	210.6
202.83	204.76	207.34	209.35	206.92	203.33	208.99	205.61	203.31	214.21	207.4	208.43	205.47	205.77	206.36	207.21	207.27	208.02	203.42	204.6	208.51	201.71	205.23	204.43	204.27	204.22	209.67	202.94	203.81	206.22	207.57	207.91	204.95	205.38	205.7	207.48	206.84	204.09	202.43	207.14	209.43	206.92	208.17	209.28	211.64	205.56	213.66	206.94	209.07	206.39
208.64	202.94	206.34	205.55	208.64	205.15	207.14	207.13	208.94	206.54	209.74	206.55	204.86	203.75	204.97	207.75	204.26	204.78	206.43	202.82	203.46	201.7	211.89	209.74	201.15	202.42	204.94	205.7	205.98	207.37	208.4	205.49	208.86	205.49	204.44	207.21	202.8	203.54	205.9	205.99	208.47	205.01	204.53	206.98	204	203.91	209.08	206.17	208.36	209.29
202.97	201.32	204.9	204.58	203.53	208.25	200.29	199.91	200.9	202	203.12	208.56	202.16	203.06	199.01	202.51	202.86	197.56	200.44	206.02	206.26	204.11	207.98	199.12	203.19	204.12	201.55	203.18	200.67	207.07	202.77	202.48	203.15	200.78	203.56	203.18	205.16	198.14	201.36	199.93	199.67	203.19	200.88	204.59	198.39	201.64	202.63	203.83	207.16	202.5
198.66	203.14	201.87	195.07	197.98	199.06	201.97	198.99	200.86	201.45	197.07	197.31	195.09	203.88	204.69	199.36	202.95	198.34	196.66	201.2	197.97	202.21	201.18	200.17	195.03	200.21	197.49	199.93	201.21	195.49	199.59	199.78	200	200.24	192.83	200.61	202.23	202.2	204.98	196.94	197.14	202.68	198.3	199.77	199.41	198.35	203.12	202.08	202.64	197.95
199.07	198.72	196.24	201.32	200.77	196.41	194.3	201.51	196.03	199.78	199.01	197.33	200.03	201.18	194.72	195.03	194.9	196.3	198.58	198.09	196.23	199.02	200.47	194.18	195.01	198.73	195.73	203.42	197.12	202.65	200.72	197.87	198.02	196.22	200.17	196.16	199.84	194.37	198.75	196.69	200.18	196.56	198.89	200	193.14	191.18	197.48	196.8	197.88	202.44
209.18	207.74	208.84	206.15	212.26	207.78	210.66	207.13	208.48	207.13	211.87	214.42	205.88	205.26	205.3	206.09	209.37	208.19	209.18	208.84	208.49	206.69	209.7	208.57	203.8	205.63	201.92	206.61	206.87	206.56	209.01	207.95	208.03	207.92	201.7	208.34	208.29	204.41	208.24	207.66	209.01	210.68	204.72	211.71	208.75	208.6	210.44	206.46	207.75	209.07
207.56	212.06	210.95	214.09	208.61	211.82	209.45	206.83	203.77	214.81	209.14	213.79	211.16	210.89	213.37	215.6	215.16	212.24	209.79	210.05	215.95	210.91	212.15	208.87	214.33	210.47	211.29	210.77	212.85	205.96	209.29	214.78	215.82	209.89	215.58	212.23	206.8	208.84	213.79	212.18	209.72	209.02	210.4	211.1	216.63	208.69	206.48	210.14	210.35	210.87
204.74	202.49	202.75	199.7	208.02	212.66	201.78	203.09	202.3	200.96	200.2	208.36	201.56	198.57	205.8	200.83	206.97	205.06	203.73	200.33	203.57	205.54	202.46	202.15	200.19	205.78	202.32	201.6	201.62	203.43	205.1	201.08	206.31	202.51	205.56	204.78	206.93	205.43	201.42	208.77	207.53	204.17	204.32	207.14	198.36	207.84	206.66	204.92	205.4	199.69
207.79	202.42	206.14	204.32	202.87	201.61	201.25	196.18	205.46	206.48	204.39	199.43	206.27	204.12	205.99	209.33	205.04	207.64	204.51	201.83	204.02	207.53	203.03	201.19	206.54	201.44	202.08	204.61	202.9	202.64	202.42	201.43	203.7	200.41	197.63	211.57	204.52	202.85	200.13	202.9	201.94	201.38	204.41	200.48	202.69	205.65	203.25	203.08	203.91	203.9
212.12	213.32	213.57	214.65	212.54	207.93	214.94	212.57	216.16	208.36	216.02	208.43	214.36	215.12	208.14	214.08	210.46	214.46	213.18	211.01	208.85	212.46	214.01	213.39	216.12	215.66	210.86	211.88	215.22	214.3	211.31	212.69	207.22	211.72	213.75	211.51	212.94	216.27	211.19	212.66	212.89	214.31	212.99	212	216.41	210.55	214.97	213.66	207.8	213.75
211.76	206.24	212.04	209.9	207.34	210.94	210.61	211.76	206.26	210.22	211.33	212.23	209.55	212.66	211.45	207.37	206.34	207.2	208.42	208.55	207.08	211.9	212.86	211.15	208.7	213.17	209.33	208.33	211.62	213.77	211.69	209.67	210.3	211.66	214	209.43	211.62	211.59	212.16	205.74	209.9	210.12	210.03	210.82	205.08	209.31	208.91	208.68	210.28	208.03
203.14	205.31	203.6	202.44	200.77	204.32	201.86	202.77	205.64	202.32	202.66	200.88	207.15	201.01	200.52	204.83	202.12	201.82	207.17	204.42	202.63	207.02	202.85	197.22	201.55	205.27	200.49	197.08	207.5	202.25	201.83	205.42	201.64	201.2	205.86	206.22	201.85	201.81	203.83	199.49	202.2	207.59	204.59	202.97	201.3	206.83	204.08	199.75	206.22	201.31
209.84	203.73	203.65	208.11	208.56	209.7	208.34	200.72	207.72	206.17	208.59	209.65	205.73	206.36	203.91	205.65	208.04	206.67	205.64	208.65	203.8	203.44	200.47	204.3	208.39	208.03	206.06	207.01	211.19	204.77	205.66	204.16	203.63	211.81	203.77	206.46	205.22	207.32	206.92	209.52	204.59	205.84	209.61	205.68	208.11	210.39	211.38	204.93	210.2	210.05
213.78	212.09	213.04	214.46	211.58	208.36	213.42	212.56	217.94	209.7	219	208.16	212.32	210.15	215.64	211.49	215.48	211.44	212.21	209.46	210.5	211.37	210.23	210.98	207.37	209.7	209.16	214.68	207.31	211.45	212.77	212.13	208.19	210.02	211.36	211.98	210.87	210.68	211.78	213.94	212.59	210.93	217.16	210.17	212.2	215.22	206.92	210.44	213.99	209.24
207.84	207.63	202.79	211.5	209.24	212.16	206.14	203.79	208.63	207.3	207.5	206.49	205.54	208.73	205.97	212.65	209.74	206.06	208.49	209.73	206.65	214.35	208.87	209.22	208.51	208.01	209.91	206.25	212.13	205.83	207.92	210.04	213.1	200.99	211.09	210.31	209.92	209.94	208.31	204.26	205.57	206.26	211.71	211.98	213.34	201.46	210.29	208.78	206.51	206.94
198.07	202.68	200.77	197.6	199.05	199.91	198.87	194.38	200.77	200.34	197.73	200.68	199.69	195.5	198.28	199.73	203.6	198.07	194.92	200.39	203.95	198.08	196.01	198.12	195.66	197.93	197.3	199.21	197.28	202.71	200.45	197.04	195.01	197.56	197.24	199.94	195.76	197.29	197.36	195.14	198.78	199.51	196.08	194.02	197.3	198.36	199.47	198.31	195.5	202.32
199.92	203.36	202.72	204.12	201.12	207.85	206.29	206.68	202.42	204.69	203.44	200.53	205.77	204.79	207.4	203.38	201.86	204.06	201.23	201.25	204.61	208.53	202.86	208.14	203.85	205.15	205.78	204.01	207.07	200.63	199.18	205.03	207.98	205.15	207.25	207.64	203.45	202.43	205.65	202.25	203.22	204.5	204.74	200.76	205.34	205	209.3	200.57	202.32	202.96
215.24	212.42	213.46	209.95	208.75	212.54	211.64	211.41	213.92	208.35	210.05	210.57	206.96	213.42	208.61	210.02	208.95	211.51	211.05	215.66	211.05	212.88	213.07	212.07	212.73	213.19	212.28	216.74	209.08	212.68	213.58	214.62	212.33	218.46	212.31	209.89	211.35	212.08	214.3	210.37	212	211.13	209.48	211.85	209.4	217.17	209.63	213.69	214.8	208.86
209.93	209.97	209.39	209.5	210.01	214.74	207.78	207.86	209.56	206.33	207.83	209.98	210.05	206.63	211.91	209.89	210.37	213.32	206.7	212.99	212.33	209.06	209.46	211.41	207.69	212.65	211.28	210.91	208.81	211.09	210.17	210.22	206.7	209.41	209.9	208.78	209.59	207.82	212.12	210.72	205.26	206.11	208.9	210.42	207.27	208.4	207.59	208.26	210.57	209
201.28	203.45	206.29	202.24	205.58	198.19	201.81	204.6	208	201.1	199.95	203.9	199.69	203.39	207.68	202.73	204.12	201.06	204.92	203.21	202.24	203.26	203.28	202.75	204.32	205.16	198.39	204.26	203.38	201.67	202.74	200.27	202.66	210.36	201.12	209.25	195.86	204.94	200.21	203.37	199.42	206.59	203.98	208.94	203.21	204.21	203.4	205.64	203.24	204.24
212.75	210.24	208.6	213.87	212.13	209.59	210.57	207.97	209.48	211.42	212.8	216.91	213.32	205.79	208.44	208.1	210.17	211.49	213.18	209.54	209.52	213.29	210.17	212.99	215.61	212.97	212.82	209.63	210.77	210.72	213.29	211.86	214.6	216.59	216.87	214.83	215.35	214.28	210.59	212.8	214.34	213.27	211.84	211.78	209.13	212.97	209.98	209.02	209.32	210.45
203.62	199.56	201.74	199.09	197.9	194.78	197.65	201.15	196.45	201.9	196.88	199.16	200.17	199.7	199.58	193.16	195.22	195.35	200.7	203.33	198.39	194.72	201.26	200.48	193.3	200.47	197.14	201.62	198.44	195.32	202.61	195.85	200.29	199.85	197.63	200.05	195.74	200.85	195.46	193.98	196.31	199.05	199.13	198.28	199.34	197.18	201.93	195.38	200.21	195.14
207.55	206.61	201.35	200.42	200.29	204.72	199.61	201.91	205.36	204.19	207.47	203.21	207.23	203.34	203.83	202.91	204.12	206.91	206.44	206.51	205.31	205.2	200.9	205.46	207.3	206.27	206.93	197.79	207.16	201.63	208.42	205.71	199.14	203.14	204.24	207.24	204.76	207.24	203.73	204.31	204.62	204.57	202.89	203.59	202.25	198.17	200.64	202.56	204.22	203.7
205.84	208.73	207.12	205.26	205.53	210.94	203.74	197.54	205.57	204.2	206.16	204.43	205.13	204.37	209.17	204.54	206.27	205.49	202.47	211.14	206.27	208.05	209.27	206.63	203.54	204.43	206.65	207	204.58	206.94	203.52	208.25	204.72	208.47	202.77	208.09	201.72	207.08	206.24	207.59	202.83	200.89	203.41	201.22	202.07	200.24	204.89	204.29	203.89	207.38
213.11	214.89	215.45	210.82	213.24	208.03	209.46	210.76	212.81	214.76	212.2	208.01	210.46	213.99	208.95	212.01	211.4	213.04	215.96	212.16	216.45	213.72	217.83	213.46	214.52	210.87	216.17	215.6	211.99	215.58	213.3	213.79	213.07	214.7	213.41	215.15	207.87	209.74	210.83	211.83	213.11	211.75	217.72	215.03	216.27	218.43	214.64	212.52	212.41	213.31
209.78	211.8	205.93	211.42	205.4	207.65	202.49	210.23	213.45	210.36	209.28	212.43	206.13	207.78	212.97	209.34	208.07	208.03	208.82	210.74	209.62	207.33	212.08	210.66	206.95	209.3	212.03	210.98	208.83	212.57	210.56	212.43	210.34	207.89	210.02	214.22	208.98	207.08	206.84	211.86	210.78	207.13	209.67	210.42	208.2	208.53	208.75	205.79	209.55	210.28
209.72	212.93	209.26	212.19	214.06	211.2	214.35	210.35	210.66	207.82	207.89	209.45	216.51	211.26	211.8	209.04	213.03	209.57	210.5	212.27	213.16	213.34	208.54	214.08	210.77	215.51	210.95	215.73	207.28	208.91	215.16	210.11	213.78	214.29	209.98	212.93	214.75	212.1	206.8	212.33	217.52	213.35	208.34	212.08	211.98	212.95	211.72	212.84	213.33	212.33
197.42	193.02	192.92	193.99	195.56	194.86	194.06	192.86	190.71	195.46	195.59	193.96	195.67	195.06	195.15	194.75	194.27	197.48	198.29	196.78	197.93	191.87	193.9	191.08	197.54	194.16	190.2	196.72	195.6	195.59	195.32	192.03	202.65	197.04	197.67	197.03	193.78	193.86	193.08	198.84	195.67	193.76	196.97	192.28	194.35	196.94	195.05	194.43	196.64	196.16
209.5	205.64	205.4	211.61	210.5	204.57	210.48	206.71	211.31	212.58	209.21	211.97	209.76	213.93	208.74	210.1	208.21	209.63	211.98	210.08	211.9	208.08	208.46	207.22	207.76	206.25	207.94	210.53	209.73	210	208.4	210.77	206.53	212.52	211.97	210.34	214.35	211.84	206.9	210.33	213.5	206.02	213.53	211.85	211.3	209.65	207.97	208.96	206.19	210.53
204.9	209.47	208.53	208.8	208.5	208.13	211.49	209.56	209.09	205.79	209.71	206.99	209.62	207.93	210.43	206.46	207.73	205.44	207.77	208.91	211.63	206.85	207.41	206.44	208.9	208.99	210.83	204.78	208.96	206.48	207.26	212.19	205.58	206.89	203.69	209.18	209.79	206.79	202.56	209.17	211.92	207.67	205.06	212.53	210.32	207.09	209.98	212.8	212.8	208.56
212.16	215.72	208.09	210.77	217.25	209.56	215.05	213.53	213.38	211.31	213.36	211.93	217.23	208.68	214.99	211.19	208.69	212.08	211.81	216.35	211.02	209.5	211.82	214.82	211.87	211.38	213.28	212.59	208.65	207.01	214.65	213.75	212.42	211.49	218.75	213.2	211.98	217.94	211.51	212.3	213.34	212.4	211.03	213.06	214.08	206.6	210.48	211.72	207.29	211.87
202.29	207.05	202.7	203.54	199.11	202.84	207.78	198.66	207.11	203.89	197.34	200.42	203.42	198.9	199.46	202.18	204.84	204.99	205.2	203.07	199.27	204.42	205.5	199.58	203.64	206.28	207.45	207.42	203.19	199.24	204.07	205.53	205.74	201.68	203.38	203.22	202.88	205.19	202.7	201.35	201.43	201.91	197.07	202.57	201.75	205.92	200.2	206.57	202.4	203.03
199.09	197.15	194.23	198.68	193.26	197.32	194.46	201.16	197.12	198.19	197.56	196.83	199.61	197.94	199.45	196.99	198.58	195.99	197.83	194.76	197.05	194.42	196.75	195.79	196	191.05	200.28	197.34	199.96	194.97	194.34	198.97	201.33	197.02	197.53	197.06	197.65	198.38	201.26	200.01	198.82	202.71	197.69	192.61	197.8	197.31	196.22	201.39	194.42	200.14
208.45	204.64	211.33	210.82	212.29	208.22	207.78	206.34	207.99	208.43	207.49	208.61	210.29	203.03	204.95	204.62	212.88	205.95	210.6	205.46	210.49	208.76	210.33	207.49	207.12	208.44	211.09	209.96	208.63	209.29	206.23	210.16	206.21	205.76	199.64	209.03	206.62	209.15	210.29	207.2	209.56	209.28	206.24	205.52	209.57	209.09	204.74	208.93	206.79	205.82
208.07	208.11	204.1	205.76	210.44	208.9	204.63	203.7	207.45	206.67	204.68	207.95	206.67	208.12	207.63	205.78	203.91	209.04	206.91	204.91	208.89	206.77	208.89	203.92	209.03	210.9	208.71	209.8	207.85	206.81	205.24	209.98	211.5	206.49	207.65	211.73	206.06	203.63	213.07	208.34	207.42	206.07	210.67	207.54	203.16	204.24	208.99	203.8	211.35	205.41
210.58	207.53	208.14	208.41	209.02	215.14	208.67	207.46	203.82	208.27	203.25	205.27	204.32	208.12	210.55	204.43	206.59	207.93	205.82	207.72	207.31	206.68	207.25	210.62	205.55	213.48	207.98	206.99	207.81	213.26	207.98	206.98	207.47	206.52	207.79	209.54	206.36	208.4	208.25	212.01	207.18	209.91	209.69	207.16	203.78	205.7	207.92	206.11	211.04	209.25
199.84	195.87	203.21	197.29	197.7	198.31	200.63	197.24	198.79	198.2	199.15	201.11	195.75	201.2	200.73	197.26	195.09	199.05	202.57	201.29	199.91	196.52	195.62	200.69	203.59	192.71	200.43	194.5	200.58	197.98	204.31	198.53	196.9	197.3	202.87	202.21	197.53	201.18	198.45	200.77	196.12	196.51	197.3	200.03	196.56	198.34	199.12	195.73	199.71	200.27
191.06	190.55	196.78	196.04	193.03	195.03	195.09	196.96	193.05	197.67	197.05	193.45	195.76	196.71	195.67	193.77	196.35	196.16	195.03	191.16	194.35	195.05	190.92	192.76	192.16	191.89	196.72	194.2	195.57	196.75	193.72	192.48	194.39	196.61	195.36	196.63	196.23	191.06	192.12	197.12	191.45	192.34	194.55	195.43	192.17	193.62	200	194.84	196.87	192.47
214.41	214.13	215.12	210.93	210.95	210.39	215.38	212.32	213.2	214.85	211.55	220.04	213.5	213.66	210.34	212.58	217.7	216.47	215.82	216.47	210.29	215.87	213.16	213.06	212.52	213.25	215.9	210.11	208.52	209.64	216.72	212.5	208.2	217.46	207.96	213.77	210.92	208.51	213.49	213.8	212.96	210.82	213.83	214.9	212.46	211.83	215.61	213.95	213.18	214.52
215.25	214.46	208.03	212.46	210.3	210.55	210.94	215.82	208.89	211.35	212.16	212.21	214.44	209.76	207.07	205.37	213.47	215.84	209.84	205.54	212.39	209.6	214.47	213.1	213.64	212.78	210.8	213.3	213.47	212.68	214.66	215.69	215.02	215.07	209.15	213.55	214.45	207.6	212.5	213.38	214.77	206.11	212.1	212.61	210.67	210.87	205.86	211.92	219.17	216.04
206.42	211.25	214.83	203.9	210.22	208.47	213.18	214.32	212.01	210.05	206.62	208.61	207.33	212.29	208.31	211.44	204.89	205.53	207.16	204.94	210.29	213.19	205.68	207.52	206.35	210.14	207.7	209.54	210.21	212.7	207.01	207.54	210.1	209.1	213.58	207.08	206.08	206.22	211.79	208.81	209.29	209.46	209.84	210.44	212.65	204.62	204.98	206.79	204.74	204.83
213.45	214.08	212.06	206.18	211.3	208.47	210.47	207.9	211.32	214.58	211.16	210.73	211.54	215.59	212.85	207.99	212.85	210.66	207.98	216.48	213.51	213.26	210.43	210.49	211.93	213.78	211.81	216.86	213.87	213.41	206.42	210.55	206.51	212.46	209.18	214.87	215.06	210.94	212.21	213.86	209.09	208.23	216.07	213.93	208.89	211.48	212.68	210.14	215.6	211.94
190.62	191.63	194.61	193.73	191.32	192.45	191.06	197.24	194.59	192.69	193.29	194.19	192.01	189.84	191.64	195.78	191.77	191.45	194.25	190.02	189.91	196.8	196.03	199.25	191.51	194.97	199.43	195.53	187.69	193.37	192.87	197.4	192.4	192.54	191.55	192.35	196.89	194.98	195.15	191.82	194.69	194.96	194.21	199.29	194.25	196.64	193.64	197.28	193.52	198.07
207.01	205.85	206.63	207.17	210.18	213.66	207.85	208.92	208.91	209.72	206.83	207.35	208.93	208.44	208.67	209.12	212.15	209.83	210.57	208.68	211	203.12	209.98	208.14	203.55	207.17	207.75	206.95	208.36	209.58	205.54	205.59	206.69	206.93	208.27	208.84	210.89	205.48	209.4	207.29	210.94	208.91	207.99	210.23	211.35	208.61	209.06	209.31	205.19	211.29
203.26	202.48	208.04	206.19	206.76	208.27	204.03	203.74	207.55	205.55	203.4	203.65	204.31	206.29	205.01	207.77	201.9	204.27	206.21	207.6	206.39	207.67	206.41	203.23	205.84	203.61	202.76	199.6	206.05	203.71	202.33	204.94	205.77	205.3	206.64	201.71	200.37	207.36	202.05	204.35	205.15	200.76	204.61	207.59	206.21	202.07	204.52	205.5	206.12	206.1
205.56	206.25	203.69	205.95	202.44	203.65	201.13	207.72	210.56	206.19	209.5	203.72	199.64	199.77	205.84	207.69	201.1	206.21	206.29	203.86	201.09	201.44	204.6	204.68	207.33	201.28	205.6	205.03	203.83	201.01	200.45	207.83	207.66	201.83	203	201.89	202.57	203.93	204.85	203.47	205.91	205.58	196.57	200.68	203.27	205.6	202.8	199.9	198.72	199.88
211.27	211.65	214.89	206.84	209.68	215.23	213.55	207.93	211.46	212.41	213.16	209.84	208.85	209.63	210.6	212.7	212.75	212.29	209.6	204.84	215.86	212.36	209.3	209.6	209.69	216.02	211.23	213.02	206.41	216.49	205.47	208.5	210.9	214.59	213.53	208.78	205.64	210.19	215.86	210.33	210.19	212.98	207.43	203.44	212.9	212.66	210.62	212.3	211.92	209.74
196.88	203.94	202.49	197.36	198.72	199.82	199.19	198.64	198.08	202.67	197.56	200.09	200.55	201.23	198.77	198.01	204.91	200.62	199.62	199.86	201.5	199.92	204.06	197.37	200.69	198.54	197.03	201.7	196.97	195.92	199.52	196.27	198.21	201.51	197.96	200.5	198.89	201.2	199.73	200.16	194.9	200.46	195.6	199.85	201.45	196.81	200	199.52	198.31	199.08
191.48	199.27	192.2	193.75	193.46	197.54	195.91	199	195.82	196.64	197.97	192.7	196.34	193.7	197.82	194.77	194.09	201.52	192.33	191	194.44	195.94	198.55	194.94	193.9	194.74	193.02	197.07	198.67	190.91	191.2	197.26	195.63	194.49	197.31	191.75	193.41	196.82	197.03	189.7	190.31	193.14	195.98	197.29	192.46	197.42	192.6	197.2	200.02	196.91
198.8	193.93	199.81	200.2	196.15	197.97	198.89	200.2	197.51	201.97	196.95	197.11	201.81	200.85	199.65	204.73	197.78	202.97	204.16	198.86	201.37	199.68	198.18	196.33	202.57	205.29	198.2	202.81	199.66	202.48	200.67	201.16	198.08	197.1	199.63	201.13	198.41	200.88	199.64	195.25	199.57	199.8	203.25	199.34	201.29	196.36	197.62	197.35	195.99	200.58
207.96	206.01	201.99	204.55	206.02	201.97	201.08	204.83	203.71	203.93	206.25	205.42	204.07	205.85	204.05	203.53	198.72	200.89	203.2	201.25	200.44	202.31	200.89	203.41	204.35	202.82	201.23	202.42	202.26	205.16	204.51	201.62	197.71	203.79	197.49	202.48	202.5	202.5	201.93	199.19	198.7	204.99	203.66	206.24	199.78	195.62	201.32	203.02	204.34	203.87
202.6	199.85	206.25	198.36	206.09	201.18	203.34	199.01	203.13	202.07	205.03	200.99	202.3	201.94	202.78	209.19	206.54	200.52	201.81	197.72	196.86	205.13	203.7	200.96	200.96	203.63	199.19	199.91	208.36	204.81	202.45	205.26	200.18	203.89	205.78	206.22	202.01	199.12	200.53	205.39	202.12	201.74	203.8	201.67	208.64	205.81	204.03	206.81	202.15	207.04
211.32	203.94	207.54	208.87	211.32	208.48	208.61	207.58	211.07	210.45	211.26	209.24	210.85	211.95	207.48	204.29	201.74	212.84	206.52	211.84	213.85	213.4	203.77	211.76	211.21	211.58	205.84	212.15	207.89	203.77	207.91	211.78	211.61	207.78	209.03	210.67	205.86	208.91	210.43	210.16	211.46	206.84	208.41	211.89	209.9	209.89	214.23	209.44	209.07	206.97
209.9	212.44	211.7	216.13	214.96	213.71	213.85	216.36	213.09	214.07	208.82	216.41	212.16	217.82	213.56	211.16	215.56	214.96	213.71	212.12	215.67	210.72	214	212.87	217.76	215.28	213.86	214.06	211.75	213.83	212.05	217.42	215.49	212.58	212.62	215.08	209.5	213.61	212.73	210.89	215.42	213.62	215.2	212.74	218.32	209.92	211.86	214.83	211.74	215.76
211.54	216.54	208.48	211.46	215.1	212.95	215.38	213.83	213.22	211.88	215.11	213.17	213.55	212.11	215.38	212.54	214.91	211.13	212.48	210.33	214.3	211.55	212.28	210.38	212.14	211.1	212.1	210.08	212.78	211.02	212.25	211.71	216.07	215.6	213.79	210.59	214.02	210.25	208.43	215.63	217.28	211.96	214.61	214.21	219.66	212.09	212.68	211.46	211.85	215.07
211.53	211.27	208.69	209.87	208.57	209.15	209.84	209.68	209.82	212.28	208.83	207.31	209.92	212.96	211.4	213.97	212.69	217.34	214.19	217.42	212.54	208.98	213.72	214.33	213.61	210.95	211.54	212.23	206.87	209.94	208.63	210.94	215.63	209.96	209.2	212.14	214.08	212.29	211.53	209.18	212.3	214.86	210.88	211.3	210.64	209.64	206.66	210.15	214.4	210.82
211.74	210.93	214.55	211.54	213.16	208.68	215.28	207	209.64	212.32	207.87	215.33	214	210.54	212.2	212.27	210.16	211.67	211.06	215.45	211.82	208.58	209.74	210.23	214.15	215.13	209.51	208.46	218.49	212.1	216.05	209.91	209.37	211.79	217.08	210.03	213.15	212.65	211.91	212.11	212.28	208.35	208.98	214.52	211.54	212.65	218.27	207.38	208.77	210.38
214.17	214.83	217.63	214.96	210.84	213.13	215.49	213.77	222.67	217.57	220.16	217.75	213.94	216.87	218.01	217.9	216.99	214.3	219.36	217.45	222.48	215.45	214.09	217.07	215.94	215.04	212.08	214.9	220.39	211.01	216.43	221.43	216.25	217.4	217.97	214.75	215.21	214.93	213.8	216.67	216.12	213.9	217.17	216.52	217.08	215.4	216.64	220.8	219.35	218.55
204.97	198.41	198.79	196.69	202.04	202.93	203.43	202.02	203.64	206.95	199.39	202.85	199.76	200.45	204.2	205.05	201.37	202.53	203.18	201.31	201.35	200.48	200.24	199.77	206.49	205.41	200.53	204.16	203.67	203.01	207.49	202.53	201.74	204.87	204.3	197.28	203.12	203.62	204.76	200.05	203.73	207.16	201.77	200.05	197.43	200.89	207.83	199.62	202.75	201.94
215.24	212.84	213.24	212.02	217.45	212.34	213.9	215.24	208.53	214.12	211.34	215.3	209.31	211.55	215	210.16	214.25	211.76	213.46	215.65	214.78	217.4	211.67	219.94	216.62	212.71	211.43	215.24	213.84	214.76	216.88	213.13	208.79	211.26	209.08	215.76	216.88	211.12	206.87	211.42	214.65	211.79	211.66	214.09	212.42	217.57	213.63	213.28	216.86	214.48
213.16	216.89	217.79	218.91	212.57	219.22	216.97	217.28	215.93	218.22	217.58	222.22	217.53	225	218.56	217.23	219.2	216.06	214.82	213.11	219.6	212.52	219.68	218.96	219.61	211.43	215.79	212.39	218.73	219.25	219.24	217.45	212.6	216.21	213.38	217.7	218.73	222.21	216.57	220.06	216.7	224.55	218.83	217.12	217.33	214.11	213.5	222.18	214.6	219.53
209.83	208.44	207.92	208.88	205.68	211.04	208.55	204.94	209.29	202.64	206.39	205.66	208.23	207.38	206.43	205.07	210.07	208.71	206.86	210.51	210.25	214.15	208.18	209.6	209.34	212.8	205.59	207.38	207.85	206.34	208.2	206.51	203.96	207.77	209.02	207.01	208.23	213.91	211.43	208.88	210.03	204.15	208.42	211.04	204	206.22	206.61	210.62	213.34	207.08
215.69	217.9	220.72	221.88	216.48	217.24	217.88	216.18	219.88	218.66	217.97	219.64	217.95	216.3	218.9	220.37	218.21	220.54	216.24	219.57	216.6	216.91	221.39	216.74	219.68	215.8	219.22	220.45	218.46	219.3	216.28	216.66	221.25	217.07	215.74	222.14	218.06	219.76	215.64	222.34	218.31	216.61	216.54	217.3	216.29	220.49	216.87	216.86	221.84	219.71
213.06	212.45	211.82	212.78	216.86	215.38	216.45	217.16	214.68	216.18	210.6	210.93	215.28	215.89	217.72	211.53	211.88	211.77	216.91	214.65	213.61	209.75	215.71	215.56	215.54	215.02	215.51	212.58	213.02	214.28	215.38	213.46	210.71	212.06	211.24	216.97	214.75	214.01	213.14	215.45	210.03	214.31	215.92	215.2	214.19	215.39	217.2	214.1	213.44	212.5
200.08	198.26	206.14	210.59	199.12	205.56	203.58	208.53	204.21	204.28	205.82	201.64	203.8	202.17	206.72	200.84	201.6	202.94	202.39	199.78	203.12	200.51	204.82	200.48	202.04	201.79	204.95	209.38	207.36	205.31	200.5	205.16	203.45	206.19	197.77	205.38	202.9	201.96	202.21	203.61	205.39	204.68	201.26	206.95	203.16	204.95	199.6	201.77	201.23	203.24
203.75	206.89	201.76	208.29	206.16	206.99	200.87	200.94	201.5	199.82	202.35	203.53	199.43	205.01	200.54	204.66	207.29	201.22	204.4	203.7	202.32	205.6	207.4	205.12	203.74	200.94	202.24	203.42	204.34	204.86	201.54	203.49	199.57	202.69	203.77	206.11	202.86	200.14	200.17	203.05	202.1	206.8	203.67	202.38	205.33	206.86	200.15	206.7	201.71	200.75
200.33	200.79	195.41	199.13	202.53	197.57	197.96	199.07	201.37	198.16	199.21	202.62	200.67	201.18	204.55	202.51	195.76	203.84	203.7	199.97	198.37	199.52	202.66	197.02	203.68	200.89	198.27	199.32	201.67	202.49	194.75	204.67	199.57	200.57	197.55	198.76	198.2	195.81	203.29	194.66	199.45	202.06	199.12	200	198.56	198.09	201.18	197.96	204.77	198.99
211.75	207	208.27	214.01	211.84	207.15	209.45	210.89	209.32	213.03	206.44	209.16	206.95	209.14	207.84	209.13	209	209.45	209.85	208.23	208.51	208.88	205.76	205.76	212.03	206.81	209.32	212.61	208.24	211.44	209.8	209.03	211.09	213.29	210.81	208.83	207.63	212.31	207.41	213.59	211.07	212.81	208.97	207.59	210.31	209.79	210.35	209.3	210.44	211.88
214.23	223.61	215.84	218.92	218.23	216.46	215.03	212.08	215.04	215.88	218.14	217.81	215.91	222.37	216.28	211.95	212.96	212.91	216.63	217.49	215.13	216.62	220.14	220.89	214.13	216.63	217.24	215.53	214.81	213.41	220.71	213.97	218.31	221.33	223.61	215.2	218.97	218.2	217.01	218.65	216.67	217.49	214.9	219.16	218.74	216.38	214.08	220.03	217.42	214.03
198.87	206.75	207.78	212.54	207.4	205.15	205.53	207.61	202.59	205.8	204.97	206.32	206.84	204.67	208.37	201.53	209.18	205.88	205.89	207.28	205.3	202.46	204.84	208.89	210.25	209.91	207.06	205.62	209.59	205.84	205.65	204.09	206.98	200.38	199.77	206.45	205.11	205.73	205.14	207.85	202.86	201.02	206.26	205.68	203.83	202.07	211.61	200.72	204.58	206.84
211.48	209.83	206.79	210.83	206.49	209.68	206.88	210.9	212.68	206.75	207.02	207.77	208.95	212.44	210.16	209.25	205.1	208.34	211.58	210.45	211.95	207.32	213.95	214.94	209.04	208.85	207.42	205.45	210.41	207.3	212.98	208.28	208.55	211.13	208.43	205.19	206.41	207.35	212.47	211.48	211.7	209.21	208.57	207.54	206.28	209.85	212.74	207.38	209.3	205.53
214.82	211.15	213.88	211.96	210.83	214.55	211.39	211.14	216.6	214.8	217.57	212.77	211.96	211.67	211.5	214.41	213.04	218.52	212.39	207.59	210.85	210.52	213.82	211	221.33	215.86	214.66	216.38	217.46	213.38	215.12	215.55	210.55	218.61	216.91	212.49	211.59	216.8	212.06	213.92	216.35	215.62	212.28	212.06	220.24	213.82	212.94	210.39	215.94	212.82
213.08	212.93	213.73	214.16	214.23	212.16	206.38	210.76	214	210.78	213.82	213.69	214.76	210.09	211.29	211.96	215.29	212.37	205.94	211.97	209.86	209.21	211.72	208.58	212.41	211.03	212.58	216.68	212.3	212.54	211.24	212.49	214.33	208.83	209.75	215.44	208.78	215.98	212.32	211.6	210.57	216.32	211.03	209.07	209.28	212.08	214.39	213.02	216.5	211.26
221.45	219.57	220.6	214.3	219.47	223.33	221.77	222.35	218.89	224.03	222.32	221.74	219.18	214.81	217.08	215.02	218.37	221.12	215.94	222.1	215.68	213.35	220.66	215.18	218.5	220.07	215.12	217.73	215.05	217.8	218.47	215.81	222.74	214.42	216.29	215.76	216.4	220.3	219.44	220.22	217.97	215.73	216.04	219.94	220.79	221.93	214.33	219.79	216.12	221.39
206.91	202.64	199.45	204.19	206.49	205.11	201.23	199.79	202.35	200.54	199.78	203.73	203.5	203.25	203.5	203.63	206.52	199.27	202.72	203.01	206.12	199.64	199.05	206.93	201.67	203.57	205.67	202.87	199.37	204.42	201.44	204.57	206.13	200.51	202.05	206.57	203.47	204.04	205.32	202.24	201.34	203.99	206.39	197.31	200.35	205.15	199.88	199.44	204.2	199.83
206.76	206.7	205.22	204.84	204.15	204.51	210.41	203.56	203.68	207.88	205.94	204.81	203.85	205.36	201.84	205.64	207.58	206.34	206.74	204.4	201.38	206.04	206.73	201.96	204.42	205.64	208.08	208.55	205.23	208.97	204.59	205.04	208.64	203.39	209.8	201.63	205.3	204.12	210.52	206.42	205.61	202.63	208.94	207.97	205.1	203.75	207.67	207.53	207.12	200.24
205.88	206.32	201.22	202.69	203.57	203.74	207.21	204.24	205.69	202.84	206.24	203.19	207.07	201.67	197.76	204.06	205.53	205.21	202.21	208.62	208.84	202.57	202.83	202.74	208.76	201.31	202.62	209.53	204.63	203.69	204.04	204.2	204.06	206.09	202.47	201.47	201.99	204.92	203.94	206.16	203.73	206.33	206.87	211.26	208.51	200.76	201.35	205.1	207.22	206.72
194.79	203.23	200.33	197.17	201.55	197.87	199.83	195.86	203.14	199.9	200.92	199.06	197.06	201.72	197.64	202.09	200.95	201.72	201.08	199.75	201.29	203.74	196.68	203.65	201.54	198.09	198.98	201.34	198.32	197.08	200.72	193.89	201.8	199.72	198.44	197.71	200.5	201.14	199.45	199.7	200.22	202.69	201.32	201.44	200.15	202.83	203.52	198.17	200.35	197.38
199.6	202.62	203.83	196.51	202.05	199.12	202	198.13	203.62	196.39	200.97	203.36	203.99	202.93	199.14	203.37	201.01	196.59	201.25	206.07	202.94	198.59	201	200.86	196.57	204.37	201.13	201.38	196.51	199.26	198.51	196.17	199.28	201.66	203.22	200.76	198.87	200.69	202.97	198.1	199.13	201.04	200.98	203.73	201.39	198.88	198.63	197.71	203.61	199.97
211.78	208.34	205.15	206.37	207.82	208.76	203.35	210.49	209.55	210.27	213.01	208.68	212.98	206.33	201.1	208.94	210.61	212.38	214.37	206.75	207.1	208.59	213.35	213.87	210.39	204.69	205.3	209.62	205.74	205.86	207.3	210.15	207.39	208.94	211.59	205.64	208.73	207.15	207.47	206.29	210.88	207.76	208.52	210.63	210.15	205.28	207.05	208.1	208.29	208.7
204.7	207.73	201.48	200	201.47	199.56	204.9	195.74	203.85	201.15	199.55	199.54	204.68	202.03	198.08	200.52	200.72	205.73	199.47	205.17	201.06	202.62	198.77	206.81	203.17	199.45	195.18	202.3	202.53	203.95	203.2	203.29	204	200.66	199.68	203.05	199.22	199.07	205.01	202.8	202.55	203.9	204.47	203.14	201.44	199.39	198.75	203	199.53	201.14
209.17	211.33	212.3	208.9	213.27	209.06	213.31	212.33	212.38	211.3	212.75	210.01	205.78	216.03	210.19	211.19	214.99	211.22	207.83	209.29	210.92	212.4	214.4	208.13	211.2	209.84	210.61	209.8	213.79	210.59	210.91	213.3	209.09	213.62	212.51	209.85	213.6	208.2	210.94	210.2	217.3	211.84	218.21	211.8	212.87	211.26	210.27	211.57	212.17	211.18
208.05	211.1	207.08	209.23	210.28	207.47	207.88	207.87	210.85	211.07	207.76	206.94	208.64	215.24	205.87	206.16	206.4	206.89	209.12	210.92	209.53	208.22	207.11	210.28	211.25	209.85	208.77	208.64	212.39	211.6	211.7	212.29	212.63	209.07	208.56	207.44	208.05	211.02	214.44	214.54	208.16	207.58	212.59	210.82	209.99	210.05	204.58	208.85	208.41	211.01
206.73	208.12	210.53	204.77	207.62	209.01	205.97	210.66	205.99	208.21	209.54	209.44	210.21	207.21	209.18	209.88	207.86	207.86	210.07	209.54	209.91	213.84	208.73	208.4	206.39	203.15	210.39	206.27	211.9	210.57	212.99	206.64	208.17	208.79	208.82	212.26	214.28	206.89	209.55	209.79	211.84	203.98	209.1	205.87	210.05	206.38	207.83	205.37	209.04	201.96
205.68	208.12	206.76	206.14	202.59	206.69	209.35	205.04	211.11	208.64	208.3	209.42	207.19	205.82	209.29	205.29	214.29	206.72	208.52	211.49	204.13	210.27	207.62	207.33	205.86	207.9	211.35	205.44	211.87	205.78	202.71	207.57	207.87	210.16	207.93	208.09	208.1	206.28	202.9	209.3	209.95	207.96	207.92	204.06	207.79	211.46	210.84	210.12	211.9	208.51
199.18	197	202.53	201.92	203.12	204.07	197.92	198	201.64	200.56	200.07	197.31	197.08	200.06	197.75	199.52	202.13	200.55	202.32	201.31	198.37	204.39	201.34	199.79	201.35	197.61	198.33	200.96	197.62	197.41	200.8	200.33	202.82	200.83	199.27	200.41	198.27	202.92	196.59	196.51	199.43	200.35	199.24	197.69	199.25	199	200.71	202.77	200.63	204.79
201.12	202.32	197.67	200.71	198.27	200.46	201.24	200.21	203.63	197.67	201.4	202.5	199.35	199.78	202.63	198.82	204.95	198.75	201.29	201.72	197.98	203.2	205.78	199.7	197.58	200.68	201.03	195.68	200.41	201	200	200.53	196.99	196.1	202.83	200.13	202.18	201.83	204.2	205.48	200.49	200.67	198.35	196.75	196.95	202.6	202.09	199.8	202.7	201.24
193.12	195.25	193.07	201.43	192.31	189.6	198.69	198.07	194.58	196.03	195.01	192.57	191.67	193.06	198.14	185.95	195.98	192.08	195.24	196.76	193.65	196.62	198.58	192.68	196.49	189.72	191.35	193.44	191.62	191.84	190.93	196.34	196.61	198.85	191.79	194.77	193.68	196.66	192.78	191.08	194.11	192.91	192.02	194.89	198.28	194.31	187.86	195.54	199.74	194.62
209.01	212.47	209.08	205.95	208.13	208.53	212.21	207.24	208.55	205.91	209.74	208.82	212.56	209.09	211.32	208.59	208.67	210.63	207.84	206.49	205.96	207.29	206.27	210.63	208.1	208.92	206.88	217.26	214.51	209.14	210.52	208.16	209.28	215.08	211.47	207.06	209.14	211.16	205.95	208.54	207.27	209.19	209.63	210.64	212.74	208.1	205.06	211.62	210.38	212.62
[truncated: 700 more rows]
[truncated: 150 more columns]
