# Supplementary material for: Genetic dissection of main and epistatic effects of QTL based on augmented triple test cross design
Source: PLoS One. 2017 Dec 14;12(12):e0189054. doi: 10.1371/journal.pone.0189054 (PMC5730204; doi:10.1371/journal.pone.0189054)
Supplement: S6 Supporting Information — (ZIP) [file pone.0189054.s006.zip › z1_1850_0.2_5.csv]

205.71	202.19	210.22	211.88	210.94	210.07	202.29	208.82	207.96	205	204.09	213.71	210.79	202.8	204.73	210.26	201.25	212.27	206.95	208.99	212.98	214.38	205.79	212.41	211.57	212.95	206.72	211.31	209.33	206.38	198.73	208.75	212.38	206.63	202.28	208.33	209.95	211.05	206.24	211.58	206.69	210.84	209.93	218.63	205.71	207.38	209.38	211.97	204.57	210.78
212.56	213.51	216.05	215.19	211.83	211.32	217.41	210.77	213.5	218.95	210.8	212.37	212.92	214.16	212.75	219.83	226.01	215.34	206.69	213.54	211.99	213.98	215.41	217.87	208.42	207.53	220.6	212.21	221.7	212.16	218.93	208	208.85	220.99	214.96	215.47	212.02	210.3	213.15	212.91	212.58	213.14	216.7	214.06	217.97	216.62	209.32	213.45	211.04	217.76
198.39	196.15	200.08	200.92	198.7	200.73	202.59	190.23	200.53	203.98	193.66	194.73	207.21	199.85	197.9	203.72	199.74	204.66	194.6	197.85	202.28	200.63	207.08	201.58	193.3	201.11	197.51	196.2	203.48	201.04	200.13	205.31	199	206.32	196.89	198.61	194.75	199.36	201.1	203.29	199.67	201.77	191.57	201.63	201.33	200.25	203	200.35	198.8	198.09
206.22	212.85	213.34	203.47	212.67	212.43	208.86	208.67	215.65	209.59	212.06	213.87	213.08	212.68	209.14	204.61	209.25	211.67	210.92	206.13	218.99	210.31	206.81	213.84	208.64	210.73	210	211.57	212.35	212.65	213.89	213.46	209.16	213.99	207.69	219.79	217.08	211.52	213.69	216.54	213.26	213.51	211.78	205.59	212.2	207.88	205.22	209.99	211.44	212.19
213.71	215.02	216.47	214.85	208.83	212.08	208.09	208.27	211.25	215.95	207.56	214.8	216.08	212.56	214.12	211.74	213.49	212.3	214.67	214.12	212.62	207.15	205.31	214.27	203.57	212.92	216.16	212.01	215.37	216.18	209.23	213.86	211.1	206.74	213.13	211.8	215.76	211.54	217.09	211.41	213	211.01	207.54	215.01	209.24	212.65	212.59	212.73	209.67	215.36
206.35	207.98	207.03	208.57	209.03	208.49	204.09	207.52	211.17	208.9	208.13	208.13	209.74	203.53	210.73	202.82	201.41	208.64	206.76	205.03	207.09	202.28	196.95	207.21	209.98	206.91	202.05	206.26	205.2	209.91	212.46	204.58	206.99	208.82	206.4	199.24	201.96	202.73	203.71	204.68	201.96	203.73	208.54	198.11	214.27	210.09	214.94	208.97	203.42	204.04
209.83	211.38	211.42	215.23	200.36	210.5	208.67	209.54	202.24	210.81	207.5	203.25	208.07	212.56	207.41	218.03	212.62	210.25	206.1	212.18	202.03	209.09	215.53	210.99	204.53	207.97	202.81	203.82	209.36	210.06	206.21	206.97	208.61	211.42	214.34	210.01	202.83	205.49	212.03	208.22	210.31	209.67	210.87	215.51	209.53	213.59	215.36	212.87	214.06	212.08
214.15	213.17	209.01	215.48	216.41	209.48	213.54	212.84	212.67	211.06	211.63	211.36	217.3	212.15	209.76	212.73	207.45	214.95	203.28	211.55	204.27	210.76	206.83	213.09	208.8	207.96	208.85	210.39	213.31	211.24	215.1	212.59	213.05	208.89	211.18	208.62	210.18	210.87	217.04	210.57	209.47	209.72	213.13	213.96	208.32	213.54	209.45	214.87	217.32	208.12
210.43	211	207.13	206.94	203.75	207.06	208.02	208.28	212.5	208.68	210.25	213.85	212.98	211.39	207.12	205.46	207.58	207.34	203.29	204.88	208.03	211.24	199.91	207.03	205.12	207.86	209.5	206.49	210.09	215.99	207.04	204.72	200.4	208.55	209.4	203.26	203.05	213	209.35	204.55	204.52	204.48	207.97	200.85	214.6	205.09	210.75	211.51	207.51	204.91
197.76	198.75	202.01	202.1	200.61	193.04	200.14	193.49	198.4	198.77	198.94	202.26	194.14	199.14	194.94	199.76	201.71	201.93	202.77	193.61	199.47	199.08	208.45	205.17	198.81	195.86	196.4	202.29	196.22	199.01	193.61	195.89	193.09	197.27	199.72	203.04	196.22	200.97	193.99	201.76	199.72	197.33	196.92	188.58	198.47	202.08	200.59	199.78	200	194.76
200.05	193.85	194.98	205.64	204.51	203.66	210.33	205.64	199.27	193.37	203.68	198.35	201.52	204.41	202.89	201.67	204.36	200.27	202.32	199	202.56	195.65	199.1	201.38	199.22	204.47	198.16	195.42	205.41	201.44	206.09	206.83	204.52	205.17	199.68	198.95	203.85	205.25	205.02	205.17	203.19	206.64	204.99	201.23	205.18	198.45	198.83	208.13	200.57	205.33
198.96	206.96	204.98	203	198.39	201.85	196.07	203.85	201.23	204.97	201.41	201.92	197.47	206.02	207.73	191.87	200.64	202.36	197.93	203.81	199.57	200.86	206.93	198.97	205.13	198.41	209.09	198.56	204.37	203.07	202.77	200.6	199.43	204.21	203.97	211.24	202.32	205.62	198.68	206.21	207.39	204.25	199.86	205.81	198.63	200.15	207.71	198.2	205.16	197.99
215.71	217.03	215.69	219.81	211.79	222.61	216.01	217.47	211.44	216.66	227.7	218.08	213.34	218.15	222.41	216.3	215.12	213.97	218.71	217.03	211.65	220.14	217.37	221.73	212.52	219.86	212.41	219.11	218.09	213.74	212.08	217.23	212.89	224.01	222.87	218.96	211.08	224.76	209.46	218.68	216.54	213.19	213.49	215.41	219.86	214.99	210.33	217.97	217	218.74
202.61	212.48	204.07	213.81	205.74	207.27	207.32	205.88	203.37	198.96	202.41	202.83	202.83	207.33	201.76	205.38	208.25	200.32	201.26	206.32	199.4	195.04	202.86	207.52	204.46	196.93	203.51	202.82	210.92	204.61	206.04	210.04	207.06	206.75	204.11	200	199.98	195.67	208.4	209.28	205.49	205.65	205.62	204.66	207.02	203.91	204.74	205.99	200.73	205.45
205.52	203.49	205.72	201.51	204.95	206.73	204.6	198.24	208.75	201.65	202.39	204.31	205.66	200.25	200.24	205.1	196.5	202.68	203.92	208.1	200.97	198.05	204.32	199.85	204.42	205.6	210.09	201.9	204.84	202.35	204.95	203.96	201.98	198.92	208.82	206.27	200.44	199.29	206.89	200.53	200.42	205.25	202.58	205.46	213.39	202.64	193.21	200.44	204.15	206.66
210.67	202.08	215.31	206.76	203.05	208.78	203.41	208.99	201.91	211.57	211.73	218.31	210.26	208.9	210.13	207.49	205.19	202.48	203.96	209.32	207.1	201.72	206.79	210.07	205.45	209.05	211.52	206.74	210.59	204.25	204.35	209.66	206.18	208.43	214.51	201.06	206.27	210.05	201.3	201.34	205.73	213.19	210.24	211.33	207.5	212.5	209.63	205	209.98	199.48
207.65	204.33	207.79	211.84	208.13	209.31	204.2	210.87	211.9	205.22	212.95	206.26	205.56	208.58	205.58	213.77	210.38	208.29	209.9	215.49	205.75	211.02	202.15	202.73	208.64	209.01	209.47	205.91	210.01	207.95	204.53	207.42	204.13	209.87	208	209.13	203.78	207.78	208.41	208.6	206.36	205.57	206.34	210.51	208.71	209.79	210.88	211.77	212.93	215.93
203.21	198.46	199.52	204.31	203.73	206.8	195.96	204.13	205.92	204.31	201.33	201.36	200.92	201.19	198.83	207.25	211.81	205.57	205.06	206.53	197.13	205.59	197.95	205.88	204.74	212.06	208.97	201.45	210.22	207.88	200.16	210.6	202.62	208.84	208.85	201.67	205.31	205.17	200.32	201.7	202.17	194.89	203.4	200.96	204.34	201.34	202.87	202.1	202.44	199.77
219.04	216.1	207.35	214.88	214.04	213.04	214.25	210.65	214.61	211.53	215.17	212.13	209.22	215.11	207.23	218.85	207.63	206.52	207.85	206.11	206.72	216.33	213.14	213.27	210.41	210.31	213.18	212.49	215.84	202.33	207.11	216.68	208.03	211.85	212.13	214.37	211.99	207.26	204.61	212.09	210.51	208.35	213.81	210.35	213.36	209.4	205.65	207.15	212.82	210.33
211.25	206.1	209.38	211.34	215.38	211.45	210.12	211.53	205.24	208.76	213.36	214.97	212.82	218.07	212.42	213.22	215.25	210.18	211.85	211.88	215.41	209.02	218.22	214.13	215.12	210.5	217.2	209.4	212.25	218.68	213.67	211.81	212.39	215.15	217.13	210.25	209.06	214.16	215.14	212.92	207.49	219.06	210.31	212.44	209.56	215.5	217.21	214.14	212.64	218.64
198.95	205.91	203.93	197.53	205.19	201.05	202.16	203.38	205.74	206.41	201.51	201.9	200.73	198.1	203.11	207.57	202.27	203.48	209.28	203	204.1	204.2	201.34	199.64	201.83	204.87	201.18	209.34	202.08	201.39	207.24	201.96	194.31	209.67	203.98	199.94	207.24	208.41	205.31	202.79	200.33	202.72	202.78	204.11	201.44	196.7	199.38	202.05	205.29	201.17
206.95	210.54	213.24	214.32	216.99	215.85	216.34	216.3	206.11	214.12	215.77	212.62	210.29	214.79	211.06	214.43	214.88	212.77	213.19	209.33	212.65	213.3	210.56	214.74	215.93	215.74	208.68	214.32	211.87	219.7	214.76	203.56	218.84	205.93	212.5	210.25	214.82	208.96	206.51	206.69	216.38	211.22	213.66	218.6	206.96	207.98	214.33	210.05	216.5	213.02
206.9	203.28	206.66	207.48	205.71	207.41	205.03	202.53	201.02	204.06	207.24	201.44	206.18	207.14	208.3	205.8	206.38	203.08	203.64	199.14	205.21	203.34	208.88	200.15	203.93	199.63	201.13	198.19	199.3	206	204.15	209.74	201.12	201.04	201.1	199.18	197.15	194.51	205.12	202.01	210.43	200.77	209.64	209.48	205.97	200.77	207.87	210.64	201.21	203.43
201.32	208.5	196.82	204.99	204.81	203.69	200.42	206.01	209.66	201.45	201.43	204.99	207.11	206.7	209.57	203.3	195.98	204.16	206.55	201.19	199.61	198.3	205.06	201.94	204.95	207.26	207.01	211.44	205.2	205.61	206.43	204.11	207.47	204.77	204.19	204.74	210.39	204.38	208	209.7	206.5	207.22	206.83	205.69	205.29	213.59	201.84	206.9	200.38	202.9
204.56	215.11	212.7	209.68	207.29	207.51	207.43	209.25	206.48	210.24	209.89	202.31	211.45	214.39	204.48	203.65	210.02	204.7	214.07	210.58	209.78	200.36	208.71	207.36	214.01	203.91	207.33	209.94	204.98	210.39	207.54	208.45	207.22	210.06	215.98	216.4	205.78	205.33	213.64	210.2	212.46	209.04	206.33	212.21	205.89	208.13	214.39	217.99	208.96	209.65
209.09	207.18	208.54	204.91	209	208.47	211.92	199.6	206.95	203.68	203.45	202.98	202.1	210.53	202.12	206.5	204.91	206.04	208.11	205.32	211.85	199.57	204.7	205.22	202.86	205.58	206.15	210.6	210.66	202.14	207.79	196.44	198.21	212.53	199.33	207.87	208.08	202.72	207.97	202.23	209.36	202.76	214.4	209.6	210.94	204.88	207.02	209.11	210.44	210.71
208.64	210.05	212.52	204.52	203.28	205.46	209.04	204.74	209.08	207.52	212.14	208.66	213.82	209.84	207.59	208.48	207.18	207.94	203.85	211.93	203.55	203.13	206.18	212.71	206.61	205.85	203.24	206.34	211.66	209.74	204.72	216.07	208.69	215.03	207.13	208.45	202.53	210.1	206.68	207.87	208.54	208.08	207.11	205.9	208.55	208.46	204.98	213.35	209.28	204.58
207.36	217.65	209.03	210.03	208.15	211.17	207.61	206.64	204.36	204.69	208.92	209.42	214.88	211.37	212.65	208.33	207.44	202.7	213.35	207.23	204.12	212.37	208.27	210.12	207.7	207.26	209.29	206.41	209.35	206.49	208.05	209.18	211.11	207.72	208.29	207.79	214.98	203.22	206.1	213.92	202.61	207.57	212.44	204.73	213.45	212.44	208.75	208.06	201.15	213.09
199.3	201.03	199.46	197.93	201.71	192.86	201.16	200.31	191.85	200.44	204.95	203.24	204.27	196.17	198.75	204.18	204.74	196.94	199.73	201.32	203.22	206.3	202.48	199.46	195.13	200.77	202.71	203.96	203.29	198.13	201.6	192.1	196.09	197.82	208.55	197.42	204.88	199.61	200.43	197.87	199.11	204.12	201.46	194.25	196.97	201.71	197.35	208.29	203.28	200.73
207.34	205.73	213.3	208.43	209.79	207.01	207.34	200.71	206.72	203.03	206.78	208.6	211.59	209.43	208.4	207.1	205.59	206.23	211.2	203.2	208.46	209.4	208.61	200.04	204.95	216.37	202.76	201.61	207.64	209.54	210.46	207.84	209	209.04	206.47	199.82	208.73	207.94	211.16	214.3	209.49	211.82	203.88	208.43	203.43	208.62	204.74	209.2	206.45	203.31
215.92	219.36	216.04	216.93	218.95	217.09	219.96	219	219.69	217.28	220.87	213.25	220.12	222.48	222.01	217.4	216.2	217.74	219.92	213.35	217.66	222.16	216.4	220.04	215.79	221.78	225.1	218.64	221	215.89	221.88	219.85	214.26	214.79	215.22	220.4	215.7	215.34	221.48	214.96	222.01	221.64	211.02	218.47	218.89	215.53	216.23	222.33	219.67	222.36
206.56	198.38	192.71	203.55	203.02	202.07	200.87	199.76	199.08	202.18	199.46	206.31	200.66	193.13	204.24	195.37	199.99	195.13	192.12	204.95	198.65	203.05	198.77	205.95	206.02	200.15	195.07	203.09	203.48	195.98	200	199.99	203.24	203.78	207.64	203.01	201.43	195.27	199.02	201.1	209.77	200.07	200.47	199.16	202.15	200.05	196.27	197.6	199.2	202.92
210.46	213.75	210.14	210.39	205.73	217.39	208.33	206.08	214.88	211.77	213.15	211.4	209.86	207.5	207.69	205.83	206.89	204.66	211.1	203.37	211.35	208.59	205.2	209.22	213.46	203.07	210.24	207.79	208.71	214.05	206.52	213.16	208.2	210.01	212.44	206.01	208.13	208.62	210.76	215.03	207.46	207.83	205.04	210.2	205.51	216.39	208.95	218.64	204.44	208.53
202.42	202.06	203.26	205.14	204.92	197.73	199.78	203.25	208.12	200.5	195.96	202.63	203.42	207.39	207.79	206.08	197.65	204.03	203.32	206.61	209.41	206.35	206.48	203.24	205.27	207.19	207.28	203.17	197.49	210.76	204.1	203.93	207.84	208.48	201.32	203.61	205.73	204.99	203.56	200.82	202.38	204.94	203.23	215.16	202.75	202.19	202.99	196.81	204.09	203.44
209.18	211	211.13	208.85	205.53	212.96	213.03	205.94	212.29	208.37	207.14	210.06	216.23	204.13	210.2	213.18	203.31	209.68	207.89	208.15	204.43	206.62	205.07	208.77	204.5	209.3	207.18	212.05	211.42	208.89	206.85	208.87	210.16	208.13	211.93	209.28	209.86	200.63	207.31	206.88	209.01	210.39	202.7	204.65	207.63	208.31	213.42	216.92	212.24	210.1
203.29	207.63	207.8	204.03	212.45	205.17	213.99	202.57	208.2	208.18	207.72	212.39	207.82	195.62	209.76	200	210.14	209.95	209.82	208.08	207.91	211.09	210.1	206.6	208.74	206.01	210.45	212.23	207.01	212.12	210.29	207.55	205.72	210.53	213.71	206.67	208.26	207.32	209.43	206.23	206.09	211.51	207.83	215.07	201.14	209.9	210.23	211.45	201.91	203.04
203.46	206.54	207.06	203.79	203.5	207.69	205.02	210.01	202.29	203.92	210.08	202.21	208.11	204.52	200.02	204.93	209.11	203.17	215.09	211.07	201.81	203.25	206.58	209.78	205.47	204.94	205.51	204.06	205.42	205.21	202.64	205.93	206.8	201.4	208.39	207.23	205.71	206.37	207.05	204.79	205.51	202.56	212.69	205.22	209.73	210.69	206.38	206.19	208.74	211.66
212.03	207.84	202.56	204.31	200.09	198.49	201.05	205.69	210.46	203.65	210.79	202.73	197.87	200.52	206.49	201.2	203.24	203.99	203.62	205.71	206.11	204.43	206.13	204.28	202.37	206.44	207.87	207.21	208.19	204.4	201.46	205.85	208.22	204.24	208.85	206.35	202.24	202.05	200.04	204.6	204.12	205.98	203.58	199.07	200.99	206.09	207.89	202.21	198.27	203.64
218.11	215.68	214.38	213.91	218.89	223.07	210.62	217.44	217.5	217.21	212.35	220.93	220.03	216.64	216.66	209.75	213.48	218.75	216.79	211.73	221.3	222.63	214.27	213.67	214.18	216.4	219.37	216.12	216.46	213.65	217.22	215.88	214.98	217.88	219.01	219.4	213.39	215.45	220.33	220.87	221.09	221.7	226.73	215.67	213.79	211.94	213.45	221.08	219.34	215.9
204.59	201.46	203.01	207.72	204.98	208.96	198.18	204.05	207.81	209.78	201.39	204.23	207.07	197.45	202.26	208.32	199.18	209.05	209.96	210.66	212.57	204.79	203.21	205.32	199.16	194.9	206.32	208.53	204.57	204.84	207.42	203.38	208.53	207.84	202.86	202.53	203.85	203.61	196.98	202.86	204.17	200.76	201.79	201.51	204.47	208.78	206.15	201.1	202.81	199.33
197.54	195.59	201.11	194.52	200.19	200.69	199.79	197.02	202.05	199.57	200.96	199.55	200.92	200.44	194.4	201.31	202.9	194.9	199.17	193.88	201.43	200.37	196.06	199.63	201.89	194.51	204.35	204.79	193.42	205.83	202.21	201.93	201.46	195.12	203	194.6	201.3	194	197.89	200.17	198.82	208.57	204.36	204.13	201.37	199.22	195.34	201.1	197.2	202.05
211.96	210.79	213.12	214.71	211.1	213.52	210.58	208.12	214.88	218.58	209.1	209.67	211.7	209.98	208.06	212.79	207.54	211.26	211.53	212.39	209.24	204.3	214.12	210.19	205.13	208.3	205.12	208.92	209.01	216.95	208.6	207.64	212.2	209.15	214.65	213.74	212.09	213.31	210.07	210.42	205.96	213.79	214.79	210.34	215.01	207.84	213.2	211.64	212.19	214.55
208.65	213.97	210.98	213.4	205.13	213.3	210.62	210.07	206.12	201.73	214.45	216.67	208.06	207.86	214.22	211.67	214.32	205.29	208.57	207.52	208.28	210.5	215.04	205.57	205.15	209.56	205.7	203.67	210.62	211.31	214.96	210.08	211.35	211.51	208.05	211.23	207.4	208.29	210.03	212.29	205.3	205.43	207.44	209.33	208.57	211.29	211.7	212.76	211.63	211.66
202.83	204.44	202.7	198.75	199.71	197.65	199.05	194.31	206.73	198.26	199.39	200.55	204.4	207.86	196.45	199.86	200.86	202.17	206.94	200.37	200.09	197.57	207.28	200.16	202.62	202.69	202.08	206.37	205.29	199.4	201.63	198.9	203.61	195.71	194.5	199.56	201.15	200.63	202	206.79	198.05	201.48	199.91	205.44	200.42	200.18	208.34	199.06	204.78	199.43
205.49	211.34	204.6	201.92	202.68	205.54	214.32	207.66	208.82	206.72	212.67	210.09	200.14	215.03	213.42	208.75	207	209.93	209.52	206.92	200.64	205.76	203.74	201.99	208.57	207.74	204.28	208.42	207.56	209.71	208.86	206.33	206.33	206.21	206.02	202.66	210.64	204.94	206.34	207.85	203.06	208.01	202.83	207.62	211.51	210.14	207.43	210.08	206.69	210.09
205.63	204.36	208.48	200.85	204.57	201.19	206.59	205.76	202.19	203.67	199.4	205.31	202.98	203.71	205.4	205.59	205.85	201.86	199.22	204.88	203.01	206.67	200.08	200.35	205.28	210.9	214.51	210.92	203.69	205.79	200.72	205.24	203.67	203.09	208.82	203.89	201.84	202.64	203.54	206.78	203.07	199.37	195.83	211.16	206.99	207.78	202.81	210.61	202.86	206.11
206.15	205.68	216.54	212.54	206.91	204.85	209.59	208.64	211.75	201.38	208.68	205.07	201.32	208.14	204.14	204.04	208.98	208.77	201.96	207.87	202.57	207.22	207.78	201.59	206.53	204.92	203.06	200.61	204.28	209.98	209.33	204.52	211.84	203.95	206.63	210.44	206.7	209.88	204	205.23	201.91	207.91	204.91	208.83	212.91	203.75	205.82	201.63	205.79	204.33
205.94	211.56	209.51	207.91	206.85	207.85	214.18	211.37	209.49	201.94	204.83	213.27	207.36	204.34	206.84	203.09	211.49	206.9	204.11	201.5	205.12	200.3	206.85	207.06	211.64	206.04	204.02	206.42	216.77	203.49	200.59	205.51	195.44	205.91	206.38	206.23	204.35	213.11	202.28	203.29	212.12	203.78	208.11	204.84	207.5	203.05	209.15	205.88	206.21	209.87
206.39	207.65	204.01	208.64	215.07	206.29	212.49	208.9	205.14	207.24	207.53	208.32	207.9	205.28	208.4	207.26	210.7	203	208.75	214.18	206.99	207.57	212.97	210.2	206.13	211.92	212.97	201.21	207.73	210.49	210.7	206.71	210.45	212.69	213.63	206.85	213.87	215.4	214.86	206.75	212.33	208.97	214.92	211.14	211.65	206.44	208.17	207.48	201.09	206.01
198.55	207.1	209.99	203.03	201.96	202.79	203.4	211.51	201.29	206.02	204.5	202.88	201.65	202.6	202.2	206.65	204.58	202.14	196.62	206.33	200.48	204.75	207.43	205.03	211.6	216.92	208.64	204.67	206.27	205.94	203.74	203.58	201.06	198.65	205.39	204.98	211.66	198.73	206.82	205.27	202.77	201.5	201.23	197.58	205.85	204	203.67	196.6	199.15	206.92
207.37	211.58	212.14	206.58	205.32	209.22	213.01	205.41	214.25	209.54	210.93	216.45	210.53	212.19	208.87	214.13	210	210.21	218.6	208.08	207.61	208.68	210.01	206.15	206.68	207.64	209.18	204.91	209.72	201.86	206.5	205.81	211.73	208.8	209.18	208.8	206.25	202.27	209.44	205.49	209.16	210.83	206.52	211.19	212.11	209.13	207.5	203.89	210.97	208.46
213.2	209.19	209.89	214.48	205.83	211.31	210.72	209.25	214.55	218.14	217.57	214.52	214.84	215.52	210.84	211.83	214.81	207.65	210.07	212.98	209.62	213.56	213.7	211.21	215.99	208.14	208.91	208.7	214.87	206.94	202.36	215.65	211.03	213.22	217.39	209.62	207.94	210.57	215.42	215.07	212.75	215.23	214.87	210.59	216.03	206.03	207.99	211.76	213.22	216.29
199.34	193.3	192.93	193.92	186.26	189.85	192.09	194.67	197.35	195.29	197.56	198.36	189.73	197.6	191.26	196.73	193.21	188.07	193.72	198.72	187.9	196.38	194.24	197.15	196.59	187.18	198.48	198.12	198.78	191.18	195.69	196.89	197.75	199.26	198.51	206.28	192.34	197.36	193.72	192.69	187.36	192.45	193.05	197.46	192.61	196.16	198.32	197.99	194.87	191.82
203.27	209.79	202.01	200.47	208.18	201.89	205.89	205.22	197.28	199.21	200.15	200.36	203.1	204.48	203.51	202.73	210.52	204.59	201.73	206.02	199.16	199.74	207.86	198.43	200.99	200.73	208.38	204.67	200.21	201.78	199.89	205.21	202.33	197.78	203.68	202.53	203.11	203.03	199.47	204.17	204	199.09	204.62	203.9	198.92	199.28	202.9	204.67	204.43	203.75
208.34	210.65	205.98	212.05	204.42	202.92	200.34	207.11	209.06	206.77	205.31	213.05	207.47	203.16	207.39	208.95	207.39	214.86	205.9	211.37	204.5	208.88	210.12	204.68	208.3	202.01	209.99	208.29	210.97	206.93	209.17	210.18	205.18	207.48	209.92	204.67	207.96	211.37	207.61	212.25	211.19	202.41	208.85	209.64	212.83	208.38	209.92	215.55	211.08	206.73
201.13	201.65	201.74	197.86	201.06	197.74	204.68	199.92	194.16	196.14	199.03	201	200.82	199.27	197.35	205.19	200.65	198.9	200.73	205.31	205.48	200.21	201.51	204.22	203.54	199.67	199.43	202.07	204.02	205.13	202.93	204.51	200.39	201.77	200.84	200.39	197.94	203.88	196.48	202.31	199.3	199.32	202.11	200.54	197.93	196.88	196.19	204.73	205.07	198.13
213.29	210.94	203.52	202.57	209.03	203.7	206.49	211.63	210.68	209.02	205.8	211.89	204.71	213.75	205.15	211.83	206.73	203.82	207.09	208.05	207.99	204.12	206.62	203.18	207.49	207.21	204.89	205.02	211	209.25	204.02	212.18	206.24	206.53	208.55	210.9	206.96	217.36	209.58	208.37	199.87	208.21	209.34	213.67	215.5	205.02	212.47	212.53	208.91	207.17
207.41	209.19	213.83	202.93	207.13	215.11	207.05	209.17	209.25	209.08	209.92	207.76	211.95	211.79	212.76	208.11	211.17	206.91	208.73	211.25	200.46	208.58	215.59	209.66	207.56	209.9	210.88	209.32	207.16	208.9	215.51	206.4	211.81	211.85	200.93	209.98	209.83	211.81	208.29	209.68	211.15	213.99	205.71	205.58	215.65	207.22	207.42	218.59	205.38	213.87
215.63	218.84	212.41	214.27	217.47	220.87	218.44	220.24	223.02	215.79	212.58	216.7	220.84	218.29	222.69	212.01	224.03	213.86	216.12	215.41	220.42	217.73	217.49	219.96	217.87	220.72	223.13	220.93	211.32	221.19	222.59	217.46	227.58	217.58	218.74	218.59	219	219.95	223.12	214.03	221.28	212.73	217.92	218.32	218.88	223.49	211.65	210.47	211.69	213.03
204.13	205.79	210.28	209.26	211.16	204.39	207.73	209.09	212.61	211	207.11	204.98	208.83	210.94	205.05	205.82	202.99	209.97	204.81	209.6	212.32	204.29	208.33	215.4	210.67	211.93	203.65	207.08	202.33	205.35	209.32	204.52	207.55	205.35	210.71	213.76	205.97	212.17	211.91	209.95	210.55	206.41	205.52	213.51	213.16	213.07	205.6	205.72	204.6	208.5
203.64	214.03	211.62	208.32	206.34	197.71	204.32	210.42	212.38	204.26	205.62	210.87	210.48	204.56	206.91	206.16	209.44	207.49	208.23	208.05	210.72	208.51	209.19	200.38	207.6	213.32	215.07	212.28	215.02	210.63	212.85	204.24	199.37	213.58	203.81	200.82	210.54	206.66	201.96	205.49	207.93	207.55	206.95	210.69	207.53	211.48	205.69	209.94	210.48	205.89
201.81	205.52	200.99	206.15	196.95	206.5	199.16	202.57	205.47	204.18	210.46	202.8	195.09	206.08	206.74	192.69	203.77	194.85	206.33	199.12	197.38	206.38	196.08	206.18	198.31	206.84	199.02	204.92	196.89	200.41	202.97	201.68	202.12	197.33	205.51	201.46	201.86	200.21	204.78	201.89	197.57	209.21	200.45	205.74	205.42	199.24	199.07	204.02	202.48	193.99
220.72	208.61	202.25	207.05	209.23	202.89	205.62	207.32	208.22	211.94	209.98	209.81	212.58	210.26	207.46	211.23	205.18	212.21	205.83	212.52	208.25	209.68	210.73	209.37	205.16	210.56	211.64	208.17	212.27	210.52	205.27	209.68	210.49	213.29	213.61	203.29	208.83	204.88	211.41	212.21	214.67	205.42	213.91	206.54	206.53	212.37	207.02	209.83	209.8	212.31
206.5	201.25	204.76	206.06	196.22	197.66	201.69	199.64	201.51	209.23	207.27	204.06	198.26	202.2	196.89	196.78	204.03	194.87	199.73	200.07	194.53	202.98	202.42	200.41	203.59	202.9	204.97	202.1	195.59	201.32	204.61	203.18	199.46	200.1	207.04	199.19	205.75	205.25	205.34	200.19	209.37	201.29	203.48	205.45	205.01	200.64	202.64	200.86	202.48	206.78
219.86	216.24	222.75	218.98	219.71	220.79	213.54	218.47	217.76	217.85	208.54	211.95	215.79	221.73	215.88	221.89	220.06	215.67	213.6	217.26	219.01	217.12	216.03	219.27	215.09	219.44	218.43	215.72	221.43	219.65	224.66	215.32	216.88	218.68	218.89	221.66	217.45	222.89	217	213.67	221.25	224.96	223.92	218.03	222.69	216.43	222.61	218.37	218.67	215.81
215.61	207.85	205.69	210.92	211.52	205.63	211.54	209.1	209.04	207.07	205.72	209.7	211.47	213.89	208.25	212.71	210.21	205.93	211.87	212.2	208.68	210.31	208.59	210.83	208.52	206.72	201.88	206.14	204.33	211.16	203.6	209.45	198.65	209.24	213.19	210.24	211.84	207.86	214.56	207.48	210.79	206.58	209.35	207.91	212.99	203.5	206.12	212.09	203.64	214.39
212.71	211.09	212.11	219.54	209.26	212.72	214.45	209.38	210.86	217.32	215.28	216.3	206.68	214.96	213.5	207.79	217.34	217.17	208.2	212.67	212.56	210.91	207.65	209.55	216.49	209.5	211.72	207.94	213.82	215.95	212.39	209.99	210.68	213.09	205.71	220.79	213.8	212.65	211.83	212.07	214.69	207.05	208.59	207.63	203.68	206.83	210.75	210.75	211.85	205.53
194.06	198.46	199.4	201.58	205.37	198.17	198.75	198.79	203.64	203.39	202.65	202.8	205.17	196.29	203.54	201.14	201.31	196.23	208.63	197.63	196.74	202.94	198.7	198.85	199.06	191.25	199.69	199.6	201.86	201.76	200.01	201.56	205.82	197.43	203.15	206.32	192.03	205.53	198.49	202.21	204.27	196.57	205.4	195.15	199.28	198.34	202.49	201.67	199.23	203.6
210.7	209.1	211.23	213	213.23	214.5	216.4	205.11	206.9	215.52	213.17	209.52	211.36	216.51	210.85	210.77	208.33	211.76	207.3	214.5	217.55	214.73	204.48	207.94	211.15	214.17	210.19	211.86	209.79	209.53	214.34	212.15	216.04	212.43	209.17	213.07	213.55	211.6	213.21	209.06	204.04	211.27	209.29	211.82	211.11	211.17	212.81	209.2	214.71	209.69
205.28	210.38	210.84	218.34	206.03	215.03	209.53	218.65	217.55	214.73	213.51	209.56	211.82	212.53	209.98	210.73	211.11	207.19	213.66	208.95	207.8	215.37	209.88	211.91	208.64	214.58	213.18	214.66	209.4	213.49	208.82	211.06	207.22	212.45	212.66	212.32	211.7	210.23	210.99	202.89	212.51	212.46	208.3	215.82	209.84	217.88	209.84	206.6	204.22	209.22
206.83	210.24	206.26	208.17	205.96	204.32	213.21	211.51	215.69	211.02	209.61	205.52	206.23	211.88	205.96	212.33	200.09	210.69	205.61	206.22	211.12	213.95	211.02	204.91	207.41	202.15	212.86	202.24	206.44	202.83	207.58	204.13	213.48	211.04	211.48	205.1	206.14	202.69	207.51	207.97	215.09	204.85	209.23	213.46	217.19	207.27	207.03	203.72	209.19	205.27
200.67	197.39	197.21	201.84	199.2	201.24	201.02	209.11	197.32	202.02	202.02	201.42	196.36	196.04	192.92	197.68	196.48	199.38	197.76	198.57	202.53	205.77	200.59	205.99	198.56	201.28	200.97	205.27	198.59	202.55	199.98	200.05	201.66	203.39	206	200.74	202.64	197.95	202.48	196.35	197.12	199.38	200.72	202.78	199.74	202.78	196.9	200.72	198.21	204.83
206.15	201.99	195.7	201.43	200.2	199.24	200.41	197.35	197.81	201.23	202.58	195.34	195.27	196.81	202	199.91	203.04	205.37	192.3	200.15	201.85	198.39	201.59	200.11	200.32	201.08	202.21	199.12	197.46	203.7	203.57	204.2	192.15	204.25	200.65	205.97	198.12	198.4	205.2	200.7	201.87	203.09	198.42	202.45	195.3	203.12	203.76	195.67	202.33	199.03
209.83	207.25	211.51	208.42	210.58	209.57	209.53	213.22	204.4	212.47	213.01	212.78	211.98	208.61	213.79	210.13	210.06	206.2	209.12	211.19	217.62	208.67	209.61	213.31	212.52	207.22	205.82	208.57	209.55	210.76	206.22	212.19	211.08	207.43	207.17	211.98	206.03	210.5	214.45	214.74	206.95	206.97	209.6	204.22	203.47	215.75	211.99	217.97	211.12	212.92
202.66	208.39	208.59	205.32	209.54	206.79	199.92	208.24	207.35	206.65	195.82	203.06	205.76	207.09	200.05	201.6	207.22	209.64	207.2	204.36	202.25	202.64	206.35	208.64	198.57	198.28	199.12	206.73	207.19	202.59	199.58	209.2	207.51	203.2	206.69	211.22	202.14	208.63	201.14	204.6	207.8	201.75	206.74	203.49	205.43	203.26	200.49	198.56	199.84	202.71
204.55	203.52	199.3	195.09	204.07	203.07	196.02	201.04	200.91	196.31	204.2	200.07	202.62	199.46	210.85	202.03	202.32	204.33	202.01	204.17	202.93	200.62	207.14	202.37	205.39	200.35	207.6	199.89	205.36	202.73	201.23	205.2	204.01	198.1	205.9	204.75	201.79	199.12	206.77	206.53	204.96	197.41	201.7	201.49	200.57	198.9	201.96	194.76	198.9	200.05
209.18	211.24	199.35	206.85	208.72	207.7	207.41	211.33	211.59	202.18	207.15	206.22	208.96	210.71	209.35	204.27	206.65	204.71	211.28	206.13	210.15	208.83	205.57	216.03	208	209.57	209.66	205.67	210.77	208.7	211.29	208.92	211.28	214.07	205.14	211	209.88	210.82	201.29	213.56	203.33	214.6	211.66	205.84	206.71	207.6	212.96	215.32	209.2	207.13
218.3	223.23	217.16	215.96	220.87	213.51	226.97	210.39	214.38	211.56	215.53	216.62	222.36	214.93	215.9	219.31	217.21	205.89	219.28	213.61	210.73	218.15	222.64	217.99	217.13	216.22	210.42	211.42	225.77	220	217.87	216.57	219.05	210.02	220.5	217.09	218.95	215.89	215.07	215.18	217.26	216.6	219.14	219.84	220.99	222.18	215.86	211.48	210.73	211.58
212.49	204.64	215.12	214.86	210.96	214.03	212.5	212.65	208.36	215.7	211.61	214.67	217.3	214.14	207.73	210.95	216.41	219.63	209.89	210.63	213.24	217.09	210.2	217.57	211.91	213.44	208.66	208.41	213.35	210	207.37	213.44	211.9	214.12	216.27	212.69	210.78	213.62	215.35	213.2	211.96	210.87	219.32	215.27	207.77	208.23	211.16	204.09	215.05	210.8
200.72	197.99	198.18	199.5	194.94	197.3	205.8	194.32	201.46	197.91	196.85	194.66	195.95	198.18	198.51	197.46	196.83	196.58	196.82	196.01	197.25	194.41	201.87	205.55	200.08	197.68	199.48	198.71	200.25	205.38	196.83	197.17	194.22	200.41	197.51	205.1	201.77	199.82	199.43	202.44	197.02	203.07	197.14	194.01	199.35	200.1	200.5	196.68	201.56	201.87
199.38	205.24	200.44	200.57	207.16	204.42	193.01	202.87	204.26	205.16	200.48	199.84	203.2	201.96	201.3	200.09	200.93	201.4	199.15	203.52	206.86	206.15	202.72	197.4	201.04	200.16	205.88	210.43	206.82	201.99	199.9	205.02	201.86	199.19	207.42	203.3	204.51	204.23	203.25	203.94	202.46	200.31	201.61	198.12	196.08	196.19	202.83	201.9	197.23	201.52
206.31	210.57	202.75	212.08	208.1	204.03	207.63	211.17	208.66	201.06	210.4	210.84	204.11	211.1	207.03	206.5	209.87	204.89	212.89	207.06	211.83	208.68	217.35	205.33	211.03	211.41	216.48	208.35	208.59	203.41	203.64	205.1	208.1	205.89	203.48	208.17	206.44	209.79	207.47	212.13	206.55	210.97	209.61	202.08	211.29	206.56	212	205.89	207.13	213.59
218.2	211.4	213.48	219.04	215.24	214.76	224.04	224.69	217.01	219.46	213.41	216.98	214.65	214.68	221.42	216.35	222.91	219.15	217.76	217.03	211.37	227.58	211.83	216.18	218.23	220.19	219.41	214.02	215.65	214.31	215.78	215.66	216.24	219.51	209.9	219.27	219.21	218.72	219.82	215.39	215.95	216.54	218.43	216.16	220.8	226.38	219.4	218	215.57	218.52
216	208.74	217.45	204.42	213.25	204.87	209.05	211.4	214.57	210.06	217.69	217.43	213.86	211.93	207.75	207.14	211.83	211.78	207.93	213	211.9	217.47	211.19	209.23	215.29	211.75	212.89	212.85	211.03	218.24	215.81	215.74	214.23	217.83	211.83	217.12	216.51	214.38	209.54	210.41	215.16	210.79	215.35	206.31	220.65	211.48	205.48	203.59	220.93	213.41
203.56	208.92	206.9	210.03	210.18	208.36	206.69	206.35	200.19	214.46	204.15	210.81	207.89	206.05	203.17	210.21	212.97	206.4	207	212.53	203.5	210.07	203.18	208.16	204.14	200.64	203.24	210.53	201.48	202.52	203.29	204.84	209.39	204.46	205.39	200.95	212.36	207.57	215.32	209.21	216.56	203.37	215.74	205.94	209.81	208.3	204.4	208.48	206.5	210.4
216.73	217.86	216.68	215.1	218.96	223.69	221.45	217.44	215.88	215.93	216.39	213.98	217.23	224.28	216.87	216.29	221.25	210.99	217.74	215.22	220.92	212.63	218.47	216.21	213.52	218.16	215.11	219.66	218.47	217.77	213.58	220.2	209.92	218.77	206.03	220.96	215.27	216.15	219.74	218.8	210.18	219.79	207.97	218.68	211.08	217.96	217.55	216.76	218.06	215.85
199.97	201.14	205.75	197.53	201.22	193.66	207.63	198.56	204.19	203.8	204.03	198.92	201.93	202.99	197.04	202.05	207.67	200.81	207.14	202.95	202.71	204.76	198.28	195.17	194.18	202.47	207.11	194.45	201.38	195.22	202.44	198.44	197.17	203.87	198.86	195.44	204.29	199.52	202.53	201.18	199.68	196.38	195.77	203.29	197.96	199.94	209.29	200.78	201.99	198.78
208.47	213.1	210.96	212.37	203.35	212.99	211.19	209.72	208.69	211.38	205.53	208.57	204.34	214.74	202.63	216.68	207.99	209.78	211.33	208.16	204.21	209.17	207.46	206.27	210.69	212.9	208.54	209.57	215.04	209.55	209.91	206.98	206.26	209.95	212.23	204.33	210.96	209.6	208.62	209.31	208.99	208.01	208.08	213.47	206.41	210.37	209.24	206.24	205.8	204.46
203.83	205.65	200.03	210.91	204.28	198.15	214.88	201.22	206.79	202.95	199.1	202.15	205.43	208.79	200.9	199.17	201.96	203.89	201.87	199.96	207.58	204.65	206.88	210.28	204.12	203.42	201.47	203.58	197.58	205.8	212.47	206	199.51	204.72	198.16	205.32	205.59	199.98	202.89	205.16	201.07	206.32	208.46	203.3	198.45	202.23	212.34	197.95	206.92	202.41
211.69	215.44	218.48	210.57	214.67	212.69	215.52	216.92	213	214.1	214.88	208.78	211.46	207.55	210.34	211.37	211.86	214.96	213.63	211.47	213.59	212.52	215.24	214.2	214.28	211.44	216.57	208.68	220.76	215.69	211.57	214.84	217.39	207.58	210.07	218.43	213.87	213.01	214.68	213.67	211	213.74	209.86	213.14	214.83	208.3	213.75	210.44	209.54	212.03
198.9	204.79	201.36	204.52	205.89	201.86	197.33	207.43	209.22	198.94	207.73	201.97	203.44	204.72	203.04	208.47	203.42	205.21	208.32	203.61	206.55	198.55	197.95	204.56	205.97	203.32	208.06	207.74	200.48	202.53	195.19	203.38	204.3	203.28	203.01	200.45	200.8	200.23	198.79	205.76	203.51	208.4	199.1	206.38	206.08	204.51	204.76	202.55	205.15	198.63
194.94	207.43	210.58	203.7	204.02	204.7	201.95	205.79	201.74	202.88	204.69	203.54	202.8	201.16	211.46	204.48	199.82	204.66	203.07	203.88	204.29	204.43	196.34	205.72	201.54	209.16	201.11	200.95	207.09	202.49	204.47	204.22	200.62	196.71	202.53	208.71	195.42	203.76	205.16	200.02	206.29	204.97	203	204.38	201.61	205.71	200.66	193.64	196.95	204.75
196.08	201.24	201.72	194.41	202.59	205.22	198.46	202.74	203.72	196.97	189.04	203.59	197.2	201.02	198.26	199.07	196.17	206.65	198.08	200.72	206.73	196.2	195.91	196.31	203.82	198.6	199.78	200.92	200.68	195.2	198.26	195.26	201.56	200.37	197.24	202.6	202.88	201.12	197.31	199.87	202.7	202.49	195.07	198.7	197.38	199.84	194.59	195.43	198.9	200.92
197.48	197.3	197.08	201.95	195.96	194.26	194.54	205.03	197.02	195.78	197.33	207.06	206.49	200.88	204.42	198.39	201.33	198.35	197.55	198.22	200.14	199.89	197.14	197.69	197.17	196.9	204.78	206.47	199.68	198.15	195.52	198.46	195.76	207.04	202.79	202.5	200.27	196.64	196.53	198.74	197.96	202.8	196.05	196.37	202.01	199.8	197.9	200.12	200.34	201.57
202.88	199.79	200.86	198.71	204.6	197.57	198.11	201.96	198.72	201.65	201.51	195.7	204.44	195.43	200.96	196.05	198.42	197.75	204.26	200.48	194.96	202.91	201.11	198.97	198.2	197.72	199.1	194.54	201.26	200.74	196.45	201.84	202.97	200.44	200.92	195.28	200.82	195.79	199.86	194.05	196	198.89	196.22	200.48	197.15	196.91	195.57	199.84	198.86	199.12
204.18	200.32	201.54	196.63	203.99	198.65	203.59	208.26	195.41	197.28	202.84	203.94	193.61	194.57	203.67	200.82	203.95	202.89	198.31	206.95	207.44	204.5	201.12	201.71	201.89	203.43	198.51	202.16	199.83	197.2	204.05	198.69	204.44	201.19	196.68	207.47	199.4	192.76	210.28	202.2	203.19	201.25	208.66	201.72	201.53	201.39	209.68	201	200.47	195.98
213.32	209.64	211.91	214.91	217.52	208.04	207.55	220.57	209.24	211.78	209.5	207.06	218.26	211.38	218.33	209.28	208.26	208.94	211.72	206.33	210.3	207.94	211.67	210.22	211.35	210.9	210.13	213.87	209.69	207.62	213.1	213.24	213.59	208.93	214.19	208.11	212.39	211.96	214.64	210.59	208.08	211.75	212.13	212.11	205.98	216.06	212.14	216.27	207.42	206.68
203.17	206.72	209.58	204.01	195.75	202.38	199.38	202.09	203.16	194.61	202.07	206.42	201.07	210.98	202.3	205.83	209.43	206.2	204.07	192.37	205.41	201.95	202.88	199.4	209.82	199.09	203.74	201.35	197.71	205.2	199.09	204.66	200.53	203.95	200.06	202.13	200.56	203.16	202.26	198.23	201.3	205.69	207.13	199.33	202.83	206.79	201.72	208.42	205.09	199.51
210.44	209.96	206.32	210.08	208.27	209.09	211.22	211.88	215.01	207.56	208.89	205.32	207.77	206.7	215.73	211.56	202.99	203.47	209.75	210.96	209.76	209.28	208.44	212.86	212.68	206.26	212.97	208.88	207.14	203.34	208.78	207.42	204.23	210.63	207.6	206.52	208.09	207.12	207.43	209.79	208.19	207.97	209.54	208.24	209.77	205.58	209.89	209.29	210.01	204.44
210.24	209.17	205.09	202.23	209.23	205.35	209.59	208.11	205.67	206.92	206.55	211.48	204.92	205.7	205.07	202.6	202.72	201.45	205.07	204.7	208.1	206.66	207.68	203.23	202.2	202	207.29	204.7	199	203.12	202.09	200.36	207.54	209.91	210.56	210.83	205.29	205.25	206.18	206.51	203.83	206.5	206.11	210.77	212.49	198.8	202.65	208.06	211.26	207.26
213.51	208.54	207	199.16	207.75	209.89	207.56	208.82	209.17	208.93	206.77	209.26	202.33	208.73	210.81	207.32	208.61	207.68	206.4	210.56	201.5	208.94	212.64	207.31	200.09	202.01	207.17	214.5	208.78	206.04	206.94	209.62	203.88	211.3	206.41	211.3	216.03	208.85	207.48	204.72	212.49	208.46	210.21	195.29	212.23	205.64	201.89	207.85	205.95	212.44
199.49	201.49	199.85	209.27	203.5	201.5	204.58	203.04	195.53	212.53	200.52	205.42	195.42	200.63	203.96	198.27	208.3	200.74	198.19	203.15	203.3	208.43	204.19	204.95	202.95	208.07	204.83	200.71	199.28	200.71	201.89	204.35	203.87	197.95	198.93	197.09	203.85	205	193.79	203.31	205.17	197.94	201.9	200.27	203.87	205.93	200.4	206.53	202.93	198.3
207.88	209.68	211.29	211.62	211.13	221.95	215.97	221.89	215.46	213.28	212.02	210.51	210.77	216.44	216.05	209.83	208.59	209.8	204.17	215.66	209.57	211.59	215.88	214.85	204.12	203.81	216.05	212.79	214.89	211.02	214.97	216.17	209.42	208.31	208.62	206.48	214.6	214.71	213.97	218.25	211.85	210.59	206.9	208.99	214.26	214.59	212.17	214.84	217.36	210.11
217.47	219.05	213.4	214.68	216.87	217.89	215.89	221.39	215.92	215.07	212.96	216.94	218.55	221.58	221.58	207.83	215.93	215.84	208.75	214.2	215.47	223.02	221.3	217.11	224.65	221.52	218.06	218.2	219.57	212.33	211.43	219.4	216.2	221.38	222.79	223.69	217.11	219.95	216.73	216.27	216.08	219.11	217.5	214.39	214.77	214.94	220.6	219.83	209.8	212.03
209.4	204.18	205.53	201.52	199.74	205.73	206.46	201.43	206.77	208.35	203.81	198.34	210.17	201.8	207.25	203.86	204.48	205.84	203.71	205.4	205.21	206.19	209.35	198.56	203.7	210.5	201.54	204.29	203.79	204.31	206.12	206.2	200.85	205.17	203.69	201.31	206.74	212.73	202.24	205.02	202.2	204.24	207.42	206.78	206.04	213.22	205.56	204.45	213.08	201.73
195.78	201.86	196.63	202.67	204.29	198.31	201.67	202.5	206.94	199.11	200.08	205.34	207.25	199.94	196.23	199.14	199.92	202.22	196.59	204.03	199.25	199.89	196.1	197.15	196.28	197.02	202.37	200.43	198.92	204.37	204.37	199.53	198.81	200.07	201.08	193.58	201.4	201.94	198.45	206.74	207.23	203.02	198.36	206.11	200.01	199.55	206.59	199.26	206.59	197
200.62	195.26	191.88	203.58	196.9	198.3	196	200.26	196.48	196.7	198.9	193.92	195.36	200	196.15	202.3	196.24	199.19	201.99	199.65	201.8	196.03	193	198.99	201.81	202.4	197.65	199.7	201.45	201.09	194.29	206.13	197.33	195.5	205.74	197.27	199.32	201.12	198.46	198.78	201.03	198.07	196.89	204.47	198.43	203.07	201.66	194.12	198.45	195.08
208.33	209.95	211.28	209.95	204.16	207.77	204.54	206.83	210.89	214.67	208.08	204.93	197.58	210.59	204.83	201.42	209.69	207.91	205.2	211.18	211.73	205.51	206.73	202.21	212.16	208.01	202.66	202.05	205.39	207.51	204.81	205.32	206.1	206.08	205.34	211.25	207.93	206.02	206.18	207.14	205.98	209.32	205.96	205.2	213.21	209.15	207.05	215.21	208.28	209.99
204.93	202.22	205.23	200.67	199.46	196.13	203.24	199.11	206.62	200.53	195.79	202.94	200.79	200.69	202.48	203.37	203.37	201.49	199.9	196.65	205.05	203.41	204.94	201.88	202.46	200.8	201.61	200.6	202.22	203.29	198.38	200.57	202.45	196.69	199.22	198.76	207.08	208.32	199.3	203.22	205.34	208.45	203.72	203.71	207.3	201.16	199.76	204.69	202.58	201.57
224.78	209.74	212.98	217.78	214.91	217.24	220.9	216.96	222.8	223.36	215.1	221.45	220.68	217.18	221.44	218.77	217.1	220.86	221.37	220.77	219.01	214.22	210.7	208.6	212.2	219.76	215.84	216.46	219	219.08	219.64	220.53	215.5	215.37	216.5	220.97	216.66	216.18	220.55	214.27	213.03	228	221.99	214.6	218.17	216.05	215.3	218.36	214.07	217.92
200.44	205.55	202.86	205.16	202.46	207.39	203.28	197.74	208.45	203.17	201.9	207.38	201.7	201.17	205.99	202.14	200.66	203.58	205.25	205.92	196.42	200.06	203.84	201.1	206.81	201.98	200.83	199.97	205.6	206.01	206.22	205.98	206.49	200.19	204.41	201.45	202.62	204.45	205.7	205.76	194.48	202.85	204.56	204.82	207.79	209.22	203.45	202.2	203.41	211.54
202.62	205.07	208.33	203.76	206.96	205.34	198.92	201.98	200.14	203.68	202.05	207.56	205.77	204.03	205.28	202.17	202.48	203.69	205.42	205.63	206.63	196.9	203.6	205.37	202.83	203.44	200.21	199.94	204.61	199.47	201.14	193.64	201.69	202.54	205.47	203	209.8	205.08	200.9	208.33	199.46	207.54	204.88	205.01	204.48	201.37	205.91	207.52	205.82	207.59
213.39	216.39	220.88	218.46	221.08	218.08	215.87	213.21	220.84	211.62	222.93	222.06	213.14	215.6	218.6	208.26	223.89	220.54	215.21	221.54	221.46	223.53	215.62	221.62	211.33	216.14	222.45	218.37	215.64	215.14	212.19	217.53	224.68	223.84	219.41	218.08	218.03	210.99	213.87	220.67	217.12	224.29	219.3	220.72	215.19	213.4	219.64	211.09	215.8	217.29
197.04	203.8	202.1	206	208.49	205.04	202.47	204.73	205.92	200.77	206.98	205.37	207.35	204.27	199.83	207.1	198.06	200.18	203.15	203.79	201.66	201.35	204.28	203.07	208.02	202.75	199.21	203.06	206.53	205.32	199.99	204.9	201.97	203.44	207.86	207.8	208.3	206.59	198.02	205.01	200.28	201.79	200.58	202.75	205.52	201.98	209.62	205.43	207.4	207.39
220.59	225.05	213.55	218.42	216.19	217.34	218.86	217.54	217.3	217.36	219	222.07	213.39	216.71	211.31	215.95	215.12	217.82	217.11	215.84	215.75	221.14	212.52	213.24	213.53	213.51	213.99	214.89	219.59	218.88	214.7	213.73	209.46	220.88	216.99	215.69	215.03	224.05	215.87	214.17	213.13	218.75	213.82	211.76	217.33	218.19	222.97	224.69	220.08	208.83
210.07	209.99	215.39	207.86	211.05	211.91	210.99	213.8	212.32	208.12	211.84	213.76	212.7	209.98	212.95	213.65	211.7	207.34	211.9	215.52	208.53	213.13	212.41	210.09	207.21	210.63	213.51	213.06	216.33	206.56	211.19	212.06	207.76	206.64	212	214.94	209.11	209.31	212.51	209.8	209.01	211.41	208.73	216.25	209.96	209.52	216.12	210.17	204.23	216.07
206.24	208.26	217.58	215.76	213.48	212.4	211.32	213.38	214.2	209.83	214.03	215.57	213.19	214.99	218.61	213.36	211.76	210.31	213.32	211.56	216.03	204.32	215.93	214.85	214.46	217.23	215.41	216.19	210.27	217.78	215.02	215.62	204.31	209.35	217	213.44	213.14	213.64	212.3	216.17	217.29	213.26	209.9	211.6	208.2	215.18	213.3	209.81	211.84	215.87
197.65	193.93	208.08	194.4	204.83	200.46	203.94	194.69	209.62	201.34	201.56	199.98	196.18	196.34	198.81	196.38	192.33	201.33	200.64	200.36	201.11	198.02	205.76	202.33	198.02	196.1	194.93	199.26	200.57	194.47	198.71	202.1	203.45	196.27	201	202.77	203.32	206.49	199.43	200.52	201.51	205.51	194.27	198.59	199.29	192.91	200.11	201.54	194.8	197.62
213.87	205.11	208.09	218.28	219.16	214.76	214.02	212.61	219.38	212.75	206.25	214.21	212.86	209.72	207.03	213.08	208.75	209.5	214.6	213.02	211.95	210.85	211.01	213.45	211.92	213.81	216.62	208.57	214.01	214.7	205.07	208.86	210.85	216.66	207.84	218.39	216.02	214.05	210.67	211.6	210.2	211.04	207.07	210	214.63	212.68	210.41	211.63	211.38	205.67
203.07	202.78	202.09	204.08	204.72	198.92	208.89	202.4	203.24	202.36	206.46	198.55	203.48	206.4	204.75	203.27	200.31	199.93	205.55	205.63	200.18	204.59	202.84	211.2	200.05	205.23	191.61	198.79	211.95	203.14	204.61	206.76	205.02	202.91	200.25	200.22	196.61	201.33	203.33	208.22	205.11	202.52	208.81	209.01	204.95	203.39	205.19	202.25	204.32	207.68
221.57	213.92	218.66	218.92	218.63	214.5	217.99	223.01	218.96	215	223.05	209.28	214.22	216.99	213.2	215.74	220.67	216.39	217.53	216.41	217.69	211.16	214.39	211.85	223.37	216.71	214.44	212.49	213.05	218.86	219.28	220.94	215.66	217.38	214.88	213.27	219.06	217.95	212.12	210.99	216.74	220.23	219.44	212.6	220.95	220.54	218.47	218.15	220.12	217.63
206.72	216.03	205.92	207.46	202.85	206.87	209.59	210.49	203.84	205.11	203.51	209.07	203.21	206.52	202.61	203.74	212.56	206.28	208.71	202.46	207.13	206.58	204.44	204.5	206.83	207.38	203.6	205.58	202.2	202.88	200.44	213.5	204.09	210.05	204.22	203.05	204.31	203.82	211.16	204.03	207.72	209.03	206.07	203.2	200.07	200.16	210.12	202.44	203.35	213.2
202.81	203.58	203.76	206.05	198.82	206.44	208.81	206.11	200.77	202.31	207.73	204.28	209.42	207.1	205.97	210.94	208.87	200.54	211.31	201.38	208.32	207.28	207.09	208.61	204.6	205.19	212.21	202.53	209.28	206.41	208.85	211.37	205.79	209.62	210.79	208.9	209.5	211.39	200.27	205.28	198.22	210.24	210.87	207.59	209.08	206.35	205.01	207.82	204.84	209.82
206.71	217.82	214.14	205.6	210.73	208.38	206.69	210.58	207.63	208.41	208.11	212.11	206.37	208.4	209.82	208.73	211.38	214.98	215.65	214.04	207.59	216.25	212.77	217.81	201.79	210.63	216.01	209.49	208.63	208.6	208.32	209.08	212.18	208.98	211.25	211.29	205.59	209.16	207.17	208.26	211.08	211.35	216.18	211.48	217.71	207.15	209.38	213.41	210.5	208.25
192.34	197.79	187.08	192.71	193.75	189	190.72	188.29	193.24	191.06	195.86	197.55	190.73	198.67	191.25	198.3	195.39	194.96	192.8	191.87	189.81	189.67	195.34	199.47	191.66	192.62	197.17	198.74	198.54	189.81	192.99	188.02	195.38	185.74	200.43	193.28	196.39	198.36	198.62	189.4	187.77	202.04	193.67	193.54	198.23	194.25	195.07	190.86	193.57	191.73
205.06	212.15	202.18	207.43	204.45	205.06	207.83	203.25	202.29	200.55	204.61	206.65	206.67	202.88	202.25	198.85	207.47	201.79	201.6	200.21	207.18	204.86	203.66	205.35	207.54	204.85	200.96	201.51	207.08	200.01	203.66	200.5	201.38	202.79	202.34	200.88	199.35	202.26	204.08	202.44	204.16	211.86	199.67	204.2	204.79	204.52	197.64	198.83	206.7	204.33
203.81	203.71	206.04	202.51	197.35	206.31	202.43	206.65	204.77	208.25	208.1	206.57	208.74	207.31	205.38	206.97	208.25	200.59	207.75	205.39	197.16	207.5	211.58	203.96	207.22	207.87	204.74	206.93	205.43	214.18	202.33	196.98	204.27	203.86	206.6	205.07	196.02	202.79	200.56	202.97	202.77	206.42	202.57	202.62	202.13	199.42	206.93	202.14	201.71	198.21
196.5	194.16	196.08	197.74	203.07	208.89	200.93	203.77	198.97	204.81	201.24	197.51	193.83	197.6	201.58	201.55	192.94	202.44	199.36	202.33	198.36	204.11	201.26	198.63	206.47	192.11	198.62	197.2	200.65	198.85	199.53	195.38	206.29	203.93	201.89	199.34	201.25	196.57	202	196.12	208.07	191.93	203.33	201.02	200.46	200.82	198.39	198.07	198.43	198.46
212.97	208.21	217.97	213.84	211.22	207.78	205.4	210.66	216.28	213.02	209.86	208.92	212.74	212.55	211	205.63	204.48	212.41	209.86	208.92	208.15	212.74	210.06	216.04	215.79	208.5	217.55	206.4	209.39	217.56	210.43	214.82	208.06	210.03	209.88	211.38	218.63	213.8	209.59	213.29	213.15	207.28	213.54	212.88	209.86	211.04	202.68	217.94	214.19	211.32
205.97	202.65	210.54	210.97	214.81	204.72	211.77	207.45	214.77	208.11	205.06	200.15	213.6	204.78	208.23	214.81	209.56	209.95	212.98	209.93	206.56	204.29	207.87	212.76	211.24	212.2	201.81	204.74	208.89	205.08	209.22	208.73	210.74	207.69	216.24	213.45	204.49	208.17	215.92	208.57	208.32	207.93	209.06	203.09	204.66	204.89	212.07	204.39	211.13	205.7
209.59	200.05	203.78	202.81	201.47	200.8	205.81	202.87	201	202.92	204.55	201.86	206.63	204.13	208.96	202.16	197.99	205.45	208.75	202.42	205.51	207.25	198.15	207.01	203.52	207.48	206.06	204.23	206.36	205.05	196.86	207.47	202.42	205.56	204.01	201.49	202.46	204.37	212.49	204.8	202.23	204.61	199.56	203.86	206.12	201.67	203.51	201.72	204.51	203.91
212.71	211.02	208.53	207.86	207.35	215.65	203.47	207.92	206.08	211.43	208.97	209.68	211.03	211.08	215.17	204.65	209.68	211.17	217.17	209.54	208.79	210.41	204.91	210.24	208.02	206.85	210.04	206.65	213.15	206.43	206.15	210.93	212.49	208.09	208.71	209.84	209.7	210.66	208.34	209.68	211.76	214.06	203.06	211.11	208.3	201.54	208.37	208.71	202.91	207.6
197.43	196.62	196.5	206.52	194.8	196.4	196.04	198.05	204.81	193.28	199.79	195.81	200.01	194.29	193.14	195.35	202.88	197.34	195.47	195.05	196.66	200.75	192.42	199.34	201.44	188.2	202.89	200.25	191.1	194.12	201.52	198.9	199.27	197.76	198.86	193.04	197.71	196.76	199.01	191.52	200.35	196.09	199.58	194.48	194.94	196.73	199.59	196.18	197.17	197.18
198.48	192.26	198.16	206.3	199.48	189.36	198.58	201.3	198.34	199.57	193.58	196.04	193.15	188.33	204.83	197.13	202.79	195.6	198.2	204.17	198.32	197.15	195.63	189.86	199.61	194.2	198.3	203.53	202.39	203.34	199.72	200.62	205.54	194.62	201.37	198.93	191.43	192.21	198.02	197.7	194.91	200.61	204.6	196.86	200.16	199.33	193.39	201.59	203.68	197.06
203.72	202.15	200.74	203.7	203.16	206.43	203.52	196.97	203.67	203.44	202.17	204.6	204.91	205.32	207.41	201.65	202.82	207.38	207.29	198.38	197.45	202.54	203.14	206.06	205.84	208.67	205.34	204.66	201.87	202.84	198.72	200.82	205.76	208.05	201.49	206.52	201.69	203.46	203.02	203.65	199.98	204.12	205.84	206.49	201.92	205.05	203.35	202.44	203.34	199.38
220.7	223.85	216.56	215.37	219.79	218.39	208.14	222.73	214.35	218.05	215.14	215.96	216.08	216.97	217.11	216.62	216.23	221.2	222.07	216.68	224.44	221.85	219.06	217.32	221.46	217.3	216.89	217.93	218.96	213.38	218.34	216.76	218.61	218.39	219.44	214.71	217.43	220.35	215.53	215.25	215.59	218.69	213.69	221.03	218.46	214.4	214.56	220.96	211.1	221.14
205.09	204.49	208.32	203.64	209.02	208.7	194.26	215.9	211.59	210.32	208.62	207.37	208.93	207.16	206.31	201.31	209.73	211.89	211	206	206.33	206.65	213.09	212.28	205.09	205.67	208.43	206.32	207.96	204.74	207.37	208.13	204.18	210.74	205.48	199.92	209.34	203.36	207.43	210.61	208.41	206.05	212.91	207.81	212.1	203.34	209.82	205.89	210	212.91
205.54	206.31	207.49	207.96	200.49	207.29	203.51	201.39	205.95	203.42	198.63	209.61	202.78	201.94	204.67	202.71	200.07	208.54	202.82	201.56	200.88	203.31	202.99	202.24	214.28	205.29	200.56	206.85	202.42	206.8	203.5	206.18	201.6	204.21	201.88	204.48	206.13	208.06	198.1	211.78	206.91	206.66	204.5	202.6	204.41	204.45	203.27	209.67	203.17	200.61
200.19	202.37	200.06	197.71	198.59	197.33	203.68	197.97	197.46	197.22	199.99	198.15	196.56	204.75	204.52	196.34	204.35	204.29	202.08	205.89	193.84	199.72	199.59	204.38	198.59	196.91	199.48	198.11	193.33	199.69	200.31	202.92	198.38	196.55	197.83	199.52	203.76	203.06	198.86	208.67	204.08	203.49	206.11	196.31	198.43	206.15	203.58	201.76	194.66	200.84
201.9	196.65	189.81	201.07	192.34	205.09	197.32	198.37	205.37	201.79	197.45	197	197.65	196.89	202.37	200.26	200.29	197.65	198.29	199.67	194.48	205.27	203.54	201.55	192.82	195.22	200.45	207.2	198.74	203.56	198.93	191.69	198.61	202.84	198.32	201.05	197.03	201.12	194.91	196.52	192.81	202.4	197.47	201.97	194.62	195.09	195.46	198.38	194.89	195.8
207.64	198.54	202.51	202.69	201.1	211.2	205.09	202.23	204.29	203.11	200.41	198.48	207.78	198.34	200.48	205.16	202.27	208.94	204.1	206.61	205.66	206.36	195.61	208.12	199.18	208.03	202.15	209.84	205.28	206.64	206.59	202.63	208.56	209.08	201.87	206.48	210.3	202.22	209.86	198.55	201.35	200.83	206.36	194.17	202.86	200.32	211.37	203.86	199.63	204.34
209.26	213.21	209.34	205.37	211.53	213.23	209.19	208.34	218.33	210.5	213.58	209.39	210.95	215.8	208.61	211.95	210.92	207.41	207.57	209.99	213.56	213.45	208.6	211.14	210.56	209.44	209.04	210.73	213.37	208.56	219.89	218.57	210.44	207.98	207.2	216.32	209.71	206.42	211.81	211.08	212.44	211.06	209.51	201.14	217.33	213.27	211.57	209.35	210.69	212.16
213.32	206.62	210.19	209.34	207.79	203.5	202.6	209.82	210.93	211.74	208.2	202.22	210.52	205.8	212.82	210.43	202.48	211.33	200.56	214.01	208.06	202.9	203.29	211.18	206.05	211.79	213.45	214.04	206.18	207.6	208.11	207.17	203.35	212.19	208.46	205.29	206.16	204.56	205.73	207.96	208.49	207.58	205.4	208.58	209.79	210.57	206.11	211.32	205.74	209.86
194.87	199.49	205.52	198.11	201.98	203.55	202.48	202.96	200.42	202.62	203.25	201.87	202.47	200.88	205.4	203.37	198.54	204.53	204.69	198.47	201.54	206.1	199.02	199.75	201.34	196.29	205.65	205.94	203.68	200.47	200.33	208.45	198.69	202.08	195.92	202.64	206.73	200.5	206.33	196.5	203.66	206.48	205.9	203.88	205.66	204.69	201.09	203.91	200.96	201.78
209.79	204.64	209.35	209.47	203.58	207.9	204.3	204.66	207.28	206.13	210.76	200.86	211.57	199.59	206.52	206.87	204.83	204.91	200.81	203.35	208.44	214.26	208.28	206.69	201.38	210.07	209.79	209.48	205.11	213.36	213.47	207.15	203.32	209.65	204.65	206.53	206.6	209.75	207.5	207.36	212.51	206.51	210.64	201.59	211.29	200.63	214.1	204.91	208.34	199.79
203.71	210.29	210.03	212.11	215.21	215.69	206.4	204.69	212.4	215.81	216.84	209.56	213.23	207.96	214.65	207.86	210.28	208.88	210.49	211.64	211.32	213.16	213.03	209.47	206.67	211.24	213.3	214.09	207.91	211.09	210.21	210.64	212.56	219.14	219.1	205.65	213.7	217.8	214.67	209.02	213.78	211.8	210.89	210.44	211.75	212.51	215.12	217.89	219.74	211.41
215.49	218.53	205.13	211.14	209.42	211.28	209	211.21	202.1	209.22	214.75	200.22	203.63	209.94	206.68	209.31	212.57	212.73	210.47	207.55	208.49	206.73	208.38	205.48	209.57	209.7	208.45	211.01	202.64	210.51	209.87	212.61	208.33	209	207.29	209.44	206.17	211.56	209.58	207.14	211.37	207.27	206.16	221.9	208.89	205.74	218.31	209.72	209.56	210.84
212.24	210.42	205.62	204.33	207.57	203.95	203.74	207.32	201.32	203.47	206.29	205.65	206.23	207.72	207.08	212.95	207.03	206.28	206.51	212.26	207.72	203.99	208.77	204.95	203.36	209.27	209.84	211.06	212.84	197.1	205.07	203.66	204.27	207.91	207.35	201.93	209.6	205.64	203.86	206.08	207.74	207.19	204.71	210.88	205	210.55	209.47	207.18	201.78	206.31
210.13	203.26	203.59	202.21	211.01	202.4	207.94	207.8	210.9	202.66	201.41	205.65	210.96	208.97	207.06	205.37	210.65	205.39	213.3	207.21	211.31	208.56	203.64	202.62	204.42	209.79	205.94	207.97	209.03	204.97	207.84	202.29	211.14	207.9	211.86	211.24	201.41	202.53	210.18	209.77	206.17	205.12	205.09	205.64	203.77	208.6	212.79	200.95	207.69	204.8
210.54	214.34	219.85	209.82	207.07	209.76	212.52	209.33	214.3	206.01	211.31	207.81	208.02	219.51	212.41	211.45	216.04	207.16	212.13	212.7	204.78	214.73	214.75	218.35	204.99	211.24	215.09	204.11	206.4	212.78	211.79	214.01	208.71	209.08	212.23	216.47	210.31	215.99	209.83	207.88	215.19	205.11	211.62	209.84	210.48	210.69	215.35	207.08	208.18	211.83
200.63	213.79	211.25	208.48	204.71	201.85	207.89	210.22	198.34	212.34	213.78	207.94	207.25	207.19	205.55	207.15	207.77	202.47	211.07	214.07	205.43	210.37	213.07	210.39	209.24	201.64	207.92	210.36	203.22	204.54	204.17	206.41	208.66	210.49	207.14	208.32	208.33	207.07	212.62	206.88	207.76	205.52	208.56	205.64	205.53	206.87	202.21	204.8	204.53	205.44
212.47	208.74	213.36	209.32	210.55	210.3	210.02	213.63	213.62	204.14	209.36	207.12	212.28	213.32	207.31	208.53	215.21	210.1	209.27	212.41	209.47	213.23	209.64	215.85	213.27	213.74	208.83	207.6	213.05	214.9	212.81	205.7	214.2	210.51	210.69	210.82	203.1	215.14	211.27	212.81	212.39	210.13	210.93	213.59	214.33	207.9	216.37	210.24	212.84	210.64
198.69	203.33	197.17	197.11	202.25	202.6	202.57	203.64	204.08	206.53	204.47	204.98	203.63	202.81	201.25	203.09	198.2	204.96	201.26	205.41	206.05	206.71	200.3	199.24	203.63	207.11	205.93	199.5	201.36	200.77	203.19	203.71	203.93	204.43	201.88	198.37	206.56	208.07	204.85	206.74	199.96	202.73	207.57	203.75	205.18	201.21	202.52	206.63	205.8	201.5
209.83	207.33	204.76	205.6	209.56	213.52	216.94	212.35	207.87	219.08	211.72	213.54	214.96	206.71	216.61	212.21	214.84	216.54	209.38	213.8	216.36	219.88	212.19	205.68	219.76	216.34	218.96	215.14	207.3	212.5	207.77	214.06	212.9	211.5	215.48	217.26	207.93	216.96	215.12	211.94	213.59	215.49	216.32	206.01	216.49	213.77	209.69	211.46	210.07	212.36
208.58	200	215.07	206.68	200.34	209	209.22	203.96	204.3	213.06	213.88	205.15	207.3	204.58	208.95	210.28	208.98	208.53	210.71	204.9	208.99	205.43	203.63	205.95	204.08	211.93	213.82	210.46	209.56	206.02	205.68	210.54	206.28	210.73	211.86	207.91	208.1	201.88	214.3	201.04	214.04	215	212.42	210.59	206.23	210.76	209.07	212.1	209.05	208.97
208.07	206.34	217.31	204.81	219.19	208.72	206.69	210.75	205.44	207.06	205.9	211.55	215.22	207.27	206.15	206.38	205.95	206.28	212.27	213.98	208.83	209.22	209.81	208.63	203.39	208.28	207.32	205.85	211.05	205.94	207.48	205.83	209.82	210.54	206.5	204.19	203.95	201.69	206.35	201.24	202.23	211.45	204.26	205.79	205.64	212.78	208.43	208.78	204.36	209.07
205.95	209.21	205.8	198.39	203.14	202.21	209.1	206.13	206.9	204.2	208.26	208.42	205.49	209.25	203.99	206.12	208.4	214.2	202.69	202.95	208.39	201.92	214.61	207.07	208.25	207	201.89	207.15	211.7	210.4	212.18	204.99	207.16	208.64	211.32	200.83	209.19	211.28	204.67	213.57	213.06	206.67	212.07	207.43	203.29	210.03	205.7	211.25	206.75	210.82
197.85	198.79	192.59	190.37	192.61	196.82	193.5	197.14	193.4	192.37	195.02	187.16	191.68	197.91	199.4	195.38	199.21	196.28	192.06	194.92	197.83	192.04	192.71	198.43	193.29	193.63	193.31	198.41	192.31	193	196.81	192.42	192.57	194.89	193.72	184.13	190.93	192.65	191.18	197.46	192.98	193.59	201.2	196.26	196.15	200.06	190.72	194.54	195.66	200.22
223.55	218.72	216.83	222.15	210.51	214.61	220.85	214.25	219.35	217.9	218.56	215.38	221.58	213.08	214.16	223.89	213.86	216.04	220.17	212.54	219.82	221.56	216.58	218.46	216.72	221.76	222.16	213.6	218.11	213.23	215.7	211.54	217.52	217.46	220.42	212.96	222.2	218.66	213.57	216.31	217.78	217.86	218.52	217.32	220.34	216.29	219.35	217.2	218.67	212.78
203.61	211.02	204.76	205.5	209.57	212.33	206.84	215.88	200.89	209.72	199.65	204.89	205.6	206.42	210.89	206.93	198.78	215.86	213.32	213.39	205.33	206.8	210.98	204.45	211.11	203.77	211.01	211.18	207.02	208.42	204.92	201.88	205.73	201.74	210.25	208.65	201.87	207.05	206.84	210.04	208.15	205.89	207.55	208.55	210.54	205.12	207.34	198.62	204.34	205.89
207.97	203.2	210.28	216.16	205.63	207.04	210.21	205.32	211.09	215.8	209.65	211.1	209.24	213.59	209.5	211.97	208.5	206.37	213.12	209.28	210.95	214.5	211.43	209.03	211.61	204.39	215.5	210.99	207.74	206.04	212.29	215.13	206.02	215.05	210.31	210.75	207.05	208.6	202.71	205.96	202.87	207.15	208.04	212.83	209.66	211.08	207.54	202.99	203.99	215.15
200.07	209.63	209.19	208.56	209.77	207.76	200.26	205.11	200.98	205.37	200.95	209.21	198.15	203.26	200.37	204.46	201.96	206.55	211.69	205.31	194.38	203.64	208.28	206.73	204.5	202.89	199.16	200.77	204.37	199.63	202.19	196.3	207.86	206.07	210.05	209.55	200.57	198.34	202.34	203.68	201.15	202.63	196.17	202.35	200.46	206.2	205.96	200.67	208.86	204.67
203.25	205.65	205.03	204.37	206.49	203.58	208.03	210.08	198.35	204.39	208.22	203.67	207.66	200.89	199.38	205.32	208.55	198.71	206.45	197.28	200.97	204.71	198.71	209.44	206.55	207.15	204.22	210.79	203.34	207.45	204.29	206.19	206.31	203.1	203.27	205.44	204.59	208.44	200.52	207	206.84	205.89	205.64	202.3	200.31	201.71	204.8	205.05	200.8	204.16
193.73	196.14	198.74	195.77	200.13	201.28	201.76	202.84	197.37	204.83	194.03	201.12	199.58	202.41	200.22	201.48	198.97	202.36	198.64	200.09	201.61	204.25	199.39	202.39	206.44	204.53	202.92	206.49	199.58	196.52	195.5	208.57	203.88	198.07	202.27	198.88	201.8	203.86	195.26	199.67	191.01	197.6	197.24	196.56	203.33	195.56	197.3	202.22	195.15	195.88
218.59	210.88	215.93	213.68	219.31	214.49	213.2	215.3	214.62	210.55	216.85	212.42	207.77	216.94	211.07	214.78	215.52	214.04	213.55	214.74	216.85	218.01	214.37	208.45	212.45	220.75	214.48	208.6	210.54	214.23	211.41	209.33	211.38	215.65	217.05	204.99	212.24	209.28	217.17	220.43	209.04	210.22	216.45	217.99	210.01	216.19	217.97	213.55	213.1	211.62
207.84	209.11	203.79	213.2	210.61	212.55	207.34	207.97	202.9	212.46	209.55	207.44	212.92	213.74	210.03	218.11	211.82	206.65	212.74	209.49	211.12	204.55	205.97	209.43	206.68	205.74	211.1	213.57	210.8	212.03	209.24	208.22	203.26	213.17	202.08	207.65	210.62	211.29	215.62	204.99	208.99	213.64	200.98	213.34	212.96	210.1	209.4	210.46	206.94	208.82
202.94	207.08	199.66	205.21	204.09	204.54	200.62	204.88	197.01	207.92	202.96	202.37	205.05	205.23	202.57	198.74	202.39	206.01	205.42	202.37	213.41	206.16	201.61	203.09	203.85	203.36	206.18	200.9	202.78	204.75	198.52	207.26	200.49	209.83	204.02	207.22	197.73	203.18	206.3	199.07	210.85	205.37	193.86	203.16	206.02	210.17	204.23	200.52	204.47	203.27
207.68	203.47	201.8	209.36	205.65	211.69	201.51	207.1	205.07	199.5	200.67	203.66	204.74	207.82	206.32	206.99	204.01	199.41	207.73	202.26	208.53	206.92	203.82	208.92	210.75	205.01	204.92	204.65	207.11	208.47	201.48	200.94	202.74	206.22	208.2	206.09	208.44	206.36	207.3	205.9	206.74	205.83	201.12	204.41	205.63	200.1	209.86	208.23	204.2	201.23
206.86	200.3	204.72	203.41	198.81	200.11	200.29	203.37	202.18	200.57	198.81	199.96	201.74	201.6	206.33	200.75	195.99	204.08	201.79	201.1	204.96	207.29	201.13	204.34	200.09	202.43	202.57	196.77	201.47	201.07	198.38	206.14	198.36	203.16	205.54	204.49	204.33	198.65	202.24	200.09	195.4	206.28	208.18	204.03	201.82	200.03	194.47	208.26	201.4	209.76
204.3	203.42	208.93	202.01	208.22	203.13	205.02	211.84	207.56	203.06	202.49	214.29	198.9	207.1	208.27	201.78	201.02	205.77	202.13	203.76	206.43	204.96	203.41	205.86	207.89	203.38	196.48	198.12	204.79	197.08	197.48	202.86	205.28	203.1	203.78	208.2	207.25	195.79	200.45	201.31	199.62	204.86	207.28	200.05	203.7	206.34	199.22	200.91	210.56	212.23
199.24	202.01	207.46	205.64	198.29	197.06	196.63	198.75	205.77	207.21	201.06	198.21	202.96	197	208.98	202.22	204.98	198.1	203.28	195.1	202.23	197.26	208.16	206.12	206.3	203.87	209.79	201.69	202.27	197.57	208.77	208.06	201.4	198.26	205.58	196.08	203.96	191.93	200.56	199.32	195.72	205.5	208.02	203.12	204.05	197.54	208.38	202.89	202.15	206.41
210.35	206.28	206.32	206.48	204.4	204.88	204.41	213.08	202.7	207.09	209.3	205.08	213.84	206.45	206.42	205.88	202.33	211.32	209.4	208.59	210.57	211.43	200.65	211.78	206.11	201.24	205.36	209.08	197.53	215.21	211.42	202.9	201.18	212.49	208.01	203.6	210.18	208.51	207.1	207.69	207.07	209.57	208.21	207.13	203.78	209.29	198.82	208.73	206.94	210.06
207.33	214.4	211.11	209.7	209.63	211.85	210.49	212.37	212.19	209.99	203.31	213.65	206.97	213.23	204.43	207.49	202.02	206.88	205.84	208.22	204.29	208.94	213.57	214.02	208.11	212.46	209.92	215.58	207.86	203.75	206.65	200.68	209.57	210.6	211.06	205.54	211.73	207.32	209.93	205.4	204.13	207.95	212.35	208.11	206.18	205.87	211.81	209.87	206.8	213.33
212.23	214.21	207.4	205.2	207.3	209.78	213.6	213.8	202.85	205.61	208.66	206.23	205.64	206.07	207.14	215.72	213.35	210.51	218.65	207.14	211.1	208.75	214.53	208.69	209.33	209.58	202.09	204.59	206.73	209.55	217.19	210.26	214.82	211.1	211.13	210.11	204.93	214.58	205.16	212.85	210.95	207.2	209.96	212.92	207.68	207.45	206.28	211.28	209.48	208.16
206.77	212.58	204.14	211.98	211.61	204.78	206.22	214.89	210.87	204.95	213.83	206.62	215.5	206.39	209.34	215.05	208.61	212.24	211.42	208.61	205.56	207.51	213.02	206.15	200.73	209.17	201.97	201.49	206.95	202.23	207.74	203.81	206.18	205.98	210.45	209.04	200.46	210.44	204.44	215.38	208.98	206.81	207.15	206.81	202.63	212.35	207.74	208.22	208.13	205.35
208.53	209.57	206.14	210.99	207.66	205.09	208.96	207.5	204.07	200.4	211.09	209.37	208.53	210.94	208.54	207.65	204.69	207.42	213.74	206.47	215.07	210.54	212.63	214.99	210.12	206.56	203.66	206.29	211.45	208.4	208.02	209.36	209.38	211.2	209.14	199.04	204.41	211.12	198.38	205.18	208.73	203.99	211.52	213.37	212.03	209.77	209.85	204.5	198.91	212.39
206.28	205.37	206.97	208.82	210.83	212.57	211.99	203.38	207.04	203.65	206.3	206.4	208.79	197.84	206.14	205.43	213.26	210.39	208.68	198.98	212.34	210.09	212	210.55	210.41	203.68	205.54	212.49	204.69	209.64	212.69	207.42	208.65	206.61	216.09	215.25	208.66	205.68	208.46	199.76	208.67	204.61	213.52	205.83	204.52	202.86	205.27	210.3	210.69	216.6
217.85	216.05	217.84	211.53	222.6	214.1	217.59	212.85	222.08	214.57	213.18	217.04	211.18	217.49	220.12	215.52	220.83	211.89	210.39	213.46	209.45	221.7	215.49	221.98	215.9	216.61	220.35	216.74	221.18	222.53	211.3	226.37	213.08	214.01	218.8	219.91	215.55	215.23	213.21	222.67	223.35	218.48	221.49	211.15	216.85	220.72	219.21	217.9	218.69	212.01
204.25	207.27	212.46	208.31	209.15	205.35	209.79	211.32	207.72	206.14	210.53	212.11	209.06	207.07	204.14	208.02	207.35	208.09	215.1	209.93	205.97	213.79	203.93	210.06	210.15	211.97	210.16	210.88	207.23	208.82	205.77	202.9	207.18	215.08	205.96	210.18	205.39	214.6	212.23	204.42	208.86	206.94	206.17	212.71	207.83	200.65	204.8	205.44	212.33	208.33
203.22	196.54	207.67	203.22	199.21	204.05	211.61	198.43	204.74	210.64	200.89	201.94	197.53	202.33	202.15	209.6	206.49	200.76	203.77	210.43	203.77	199.81	205.21	207.54	206.73	209.76	206.34	207.95	210.24	205.72	205.2	205.61	202.69	205.13	208.65	198.45	210.04	202.75	203.13	204.12	210.17	205.42	200.71	201.98	205.1	205.94	203.79	197.84	207.76	204.08
206.14	198.46	202.96	199.12	206.2	209.12	204.75	206.91	197.71	201.39	204.85	203.44	206.1	198.64	202.82	205.44	200.19	206.96	201.39	203.38	203.71	205.19	210.4	204.64	206.47	200.71	201.68	207.46	201.65	202.19	200.85	203.74	202.92	206.12	204.7	203.26	209.24	205.39	205.63	191.32	204.02	213.24	203.64	200.36	205.03	204.59	202.04	206.06	204.38	203.71
198.41	205.15	206.58	208.29	204.62	209.51	203.65	206.04	213.02	211.06	202.96	205.38	199.61	206.82	200.67	198.85	199.78	201.39	208.15	203.05	200.43	201.41	198.91	205.66	211.84	207.6	203.67	205.35	201.56	207.78	206.11	201.05	200.67	203.18	204.31	202.01	206.41	202.91	209.13	200.58	205.91	203	205.86	200.1	202.88	206.89	197.27	205.23	204.96	205.35
191.62	190.91	194.71	198.18	199.59	202.36	202.83	198.94	197.93	195.35	194.47	199.28	198.91	199.64	194.03	199.91	197.09	198.87	191.28	195.48	200.5	198.42	198.08	198.84	201.3	195.54	198.29	194.06	196.13	206.11	197.31	198.2	201.29	195.66	194.02	204.11	203.27	199.04	199.22	190.74	200.83	199.16	199.35	199.92	193.57	194.31	195.75	198.76	195.96	205.12
204.6	202.47	202.56	205.15	203.23	205.67	196.09	199.91	203.22	200.25	197.58	201.96	197.91	197.27	203.03	197.62	193.83	201.79	207.25	196.78	205.7	203.26	190.97	200.97	196.52	202.72	199.61	200.37	194.13	199.38	197.29	201.7	201.46	198.79	195.78	205.47	200.97	200.54	207.31	199.63	195.04	205.23	197.96	208.58	194.98	208.12	200.43	200.77	197.72	201.18
203.37	210.15	220.05	216.01	210.5	204.95	217.09	215.87	208.32	215.03	214.35	208.5	211.87	209.39	214.09	213.68	209.3	215.2	214.9	210.56	210.07	211.67	211.22	208.41	218.68	211.16	208.55	206.68	217.32	210.33	217.86	209.51	214.33	210.03	210.32	211.53	213.78	210.87	213.62	211.81	210.37	206.18	210.18	211.75	213.68	212.93	206.67	212.99	205.32	208.53
205.91	203.36	199.83	198.52	196.5	196.43	201.9	199.97	198.25	197.63	196.28	204.04	198.93	203.72	195.28	201.15	201.2	198.91	208.17	199.4	203.39	202.7	199.89	196.7	196.63	198.68	201.31	204.42	202.08	203.41	199.25	197.41	200.45	196.38	196.16	198.61	208.08	200.2	206.8	196.11	204.36	195.44	199.16	203.29	198.92	203.57	201.12	201.12	201.91	205.41
203.88	203.07	206.38	211.06	212.13	212	195.94	207.49	202.58	203.37	211.02	209.65	207.24	205.28	205.17	209.28	203.72	212.7	203.56	206.03	214.1	205.48	205.72	206.59	212.16	212.06	205.24	201.57	213.33	206.14	211.83	206.02	207.65	211.47	206.03	206.21	205.28	209.44	206.67	203.27	214.2	213.08	202.78	204.91	208.06	210.12	209.36	202.01	211.7	215.24
203.99	206.55	201.74	195.05	207.17	202.27	200.59	200.41	203.87	208.58	202.58	200.27	203.14	201.11	201.55	206.33	198.51	202.8	209.05	205.59	197.91	204.5	210.89	209.14	194.66	198.13	205.93	204.73	209.66	197.13	206.33	200.15	203.48	199.95	197.6	197.21	207.95	200.24	205.05	194.77	201.78	208.59	199.65	204.97	196.54	201.51	199.73	203.93	200.94	206.32
206.15	216.19	208.44	202.33	206.9	211.38	212.76	204.24	207.65	206.22	205.93	202.14	207.48	205	206.5	203.37	205.64	208.86	208.03	207.85	212.66	206.75	204.45	209.29	209.83	213.85	209.53	211.72	211.98	211.97	214.7	203.63	209.4	206.09	206.26	206.58	207.08	208.99	212.77	211.64	209.73	214.64	204.83	204.41	203.55	207.19	206.62	208.6	208.81	208.15
202.62	200.12	204.55	206.36	202.47	201.32	204.83	201	211.73	203.85	201.43	197.88	196.66	199.78	206.49	207.6	207.41	198.54	208.2	207.81	205.18	200.56	203.8	200.57	206.08	210.17	204.72	199.7	196.64	207.3	210.61	202.95	206.06	203.07	206.45	198.92	197.52	199.61	202.74	202.83	201.01	201.78	203.98	203.63	201.42	204.08	207.8	200.82	207.56	200.16
213.91	216.18	210.44	201.65	208.33	216.22	207.65	211.92	209.68	215.02	205.42	208.63	213.77	207.18	213.8	205.35	215.68	217.85	206.73	199.64	207.54	211.55	211.2	209.8	212.61	209.01	208.18	206.88	207.97	207.03	210.08	208.75	212.24	214.22	211.67	211	208.92	206.26	210.67	205.49	211.87	208.72	207.52	210.96	207.83	210.77	211.06	209.66	211.68	201.8
212.37	212.49	212.91	213.83	208.76	210.69	216.32	211.06	209.35	207.24	209.62	216.75	211.3	210.35	214.3	209.3	215.85	208.93	221.11	210.36	209.38	209.89	212.09	214.18	210.39	213.11	210.95	209.79	210.61	210.21	212.7	212.01	209.47	217.13	208.25	216.24	215.25	211.58	207.88	212.64	201.54	211.5	211.83	211.65	211.79	214.07	206.91	210.66	214.46	204.22
211.51	205.76	206.34	210.36	204.04	203.4	201.36	207.5	206.51	209.72	208.1	202.67	206.44	209.11	208.85	202.97	205.19	200.4	199.93	203.9	200.86	209.31	204.08	202.29	208.32	199.46	205.73	206.06	206.19	203.78	205.44	202.95	199.98	201.42	200.79	206.89	208.07	199.06	202.06	197.45	203.79	205.57	200.41	199.62	203.43	205.51	197.88	198.33	199.1	207.76
216.63	217.59	217.07	218.61	223.56	213.13	215.63	218.49	212.05	212.11	220.11	219.89	214.43	215.32	217.6	216.87	215.43	223.39	220.08	213.67	216.09	216.31	216.65	218.98	221.85	214.72	213.12	212	221.79	215.12	218.32	215.9	220.26	219.78	219.13	220.04	213.04	223.23	215.67	218.92	213.39	218.19	222.26	213.31	213.33	218.56	217.37	212.98	215.7	211.34
206.22	214.02	209.52	213.9	205.68	207.89	210.45	208.48	209.98	210	200.56	209.31	209.63	204.23	215.01	211.62	218.79	210.09	209.73	202.47	204.49	208.09	209.94	205.57	208.5	208.71	210.15	210.14	202.61	202.31	206.61	205.6	209.66	211.42	202.35	206.81	209.3	208.99	210.28	204.62	210.8	210.95	218.02	211.23	207.09	211.92	204.27	214.36	209.11	210.85
205.64	203.49	200.14	203.53	204.66	206.28	215.5	210	204.8	201.66	202.03	202.01	206.95	204.32	207.44	205.26	209.84	209.07	202.72	194.12	200.94	201.76	204.8	205.04	204.11	203.58	199.9	202.79	206.36	206.52	207.36	203.17	206.71	208.35	203.53	204.25	206.13	205.81	204.77	204.11	206.24	205.77	203.69	199.95	207.4	207.54	198.87	202.68	202.87	201.29
194.46	205.78	204.91	203.82	198.47	199.65	203.67	206.64	197.8	203.03	205.71	205.47	200.6	207.34	203.65	203.17	207.89	198.97	205.6	202.15	202.51	204.8	201.69	202.77	202.19	205.53	205.12	212.69	203.54	201.22	201.1	205.41	203.93	206.66	204.6	203.65	200.19	202.29	200.29	204.33	208.31	199.18	204.01	197.85	199.89	199.34	200.52	197.75	197.05	204.53
209.28	209.72	205.21	215.16	208.95	204.2	194.44	204.43	204.61	207.02	205.91	199.75	210.51	207.24	212.74	203.93	209.1	200.3	214.13	202.04	208.36	205.36	210.15	209.67	204.68	208.89	206.27	207.93	210.56	208.75	209.06	204.77	202.58	207.32	208.98	203.2	208.55	212.16	202.65	209.59	204.8	208.87	206.68	208.91	207.49	206.41	206.05	213.32	208.58	208.02
206.45	213.76	211.04	211.58	207.98	211.49	212.76	213.37	211.06	210.84	211.03	210.24	207.69	210.87	212.11	215.61	206.52	212.63	216.97	213.49	203.39	213.68	205.99	214.77	208.83	208.76	218.87	211.97	214.15	211.04	206.64	206.49	208.75	216	212.88	209.9	209.88	215.74	214.43	203.38	210.79	214.61	213.94	206.59	219.3	210.94	210.07	207.88	214.66	216.85
196	190.99	196.83	200.23	197.67	196.6	192.82	197.5	192.45	190.92	198.36	197.75	201.42	194.96	195.28	194.7	190.55	194.93	190.66	194.66	194.81	191	192.42	195	197.26	192.28	194.15	191.62	194.53	200.14	192.71	191.15	196.82	195.17	202.4	197.26	196.95	192.52	193.01	189.83	196.17	196.64	186.89	189.36	187.88	201.01	186.56	190.75	192.46	201.22
208.95	204.83	211.9	203.71	217.47	205.41	209.62	215.4	200.28	209.71	211.57	206.41	209.1	208.42	206.1	208.51	211.6	203.71	210.44	212.15	211.27	204.61	212.5	212.37	213.85	204.56	201.96	205.2	205.99	213.25	204.46	216.12	213.83	205.65	203.69	210.11	208.01	211.52	204.42	207.35	213.01	204.83	210.99	210.33	205.2	212.33	209	202.5	202.51	213.39
213.53	201.98	207.38	197.88	203.63	201	201.59	201.27	204.21	203.04	200.44	207.44	202.12	195.91	197.43	203.58	203.23	202.51	202.3	208.83	204.28	203.19	204.48	207.82	210.06	204.55	202.99	205.35	201.67	202.11	206.58	205.64	200.26	203.05	205.79	202.73	203.56	204.39	200.66	201.64	201.15	206.24	201.16	203.67	200.11	206.79	204.86	207.34	205.3	200.17
212.4	206.44	206.79	205.85	214.32	210.39	206.87	208.06	212.52	207.2	206.76	213.13	205.5	206.59	207.16	208.92	203.98	208.63	209.19	204.56	210.04	208.55	212.78	204.26	207.38	209.81	203.73	196.65	205.21	205.05	203.27	216.12	210.21	217	213.25	208.82	204.72	209.68	199.52	209.82	214.43	209.69	211.42	207.78	206.47	205.78	204.44	199.63	203.05	203.03
206.43	214.32	209.03	209.11	206.38	206.14	205.52	203.59	209.29	208.83	214.54	200.16	209.83	205.98	208.83	204.89	205.27	206.82	211.42	208.39	211.45	203.5	213.4	211.52	212.45	206.97	210.66	207.45	210.85	211.79	206.32	213.07	206.08	207.97	206.44	208.25	209.23	206.15	208.43	217.81	201.02	212.04	211.95	210	212.89	210.03	208.92	215.37	210.02	204.09
198.89	195.66	198.81	206.13	204.96	197.62	207.98	201.54	201.27	203.55	202.28	203.49	204.47	199.43	206.38	198.46	200.14	204.58	207.84	205.76	200.38	202.3	198.2	206.66	208.86	205.19	196.02	206.61	198.26	199.57	200.31	206.67	202.72	200.97	206.33	201.11	199.33	197.64	204.31	203.19	207.58	199.09	202.62	199.92	200.06	203.3	197.37	210.6	199.79	200.69
210.69	209.08	205.92	207.49	205.84	207.25	209.14	207.48	207.63	211.19	202.81	212.7	212.81	204.45	202.62	212.97	203.04	213.32	203.23	208.21	206.77	208.64	202.21	217.75	208.75	208.89	206.16	208.33	209.95	204.32	205.59	201.21	213.96	204.01	208.87	200.21	215.56	204.35	215.99	209.82	199.61	204.51	205.39	207.69	207.7	214.48	206	203.97	211.79	215.35
196.34	199.1	197.83	194.75	202.72	195.24	197.06	199.69	200.29	197.65	196.86	198.1	201.23	200.58	199.78	199.35	195.18	201.95	197.86	202.53	198.39	195.47	199.8	196.23	195.84	197.38	202.92	199.47	193.9	197.76	201.52	197.88	197.45	197.64	195.07	203.83	199.42	198.4	199.19	194.37	202	199.47	199.43	200.14	199.97	193.43	200.65	200.79	192.67	200.07
211.48	217.2	208.64	211.48	207.8	207.34	208.48	208.61	208.48	206.33	212.59	215.3	214.13	215.15	210.42	203.26	208.2	206.05	213.43	211.05	217.96	205.1	202.95	201.6	206.1	210.02	207.49	214.17	208.32	207.45	205.78	207.47	204.95	203.95	206.25	208.06	207.91	208.31	211.6	211.01	207.69	207.03	212.09	210.17	207.28	208.39	214.53	210.4	210.64	207.37
203.84	209.25	204.6	202.06	203.95	202.68	198.41	200.47	200.25	204	203	205.98	197.57	201.66	202.13	206.44	201.61	199.84	204.01	203.14	203.9	199.65	196.1	196.52	202.91	201.13	202.86	205.58	207.69	204.69	203.26	204.38	205.3	203.21	196.57	204.97	205.27	206.59	199.74	200.37	201.99	212.32	204.75	201.14	202.67	208.26	204.1	202.3	201.31	208.12
198.19	202.71	196.56	205.53	199.04	199.4	198.99	200.2	198.61	206.27	196.77	203.55	194.53	194.26	203.12	198.85	194.74	199.52	203.27	201	196.74	198.74	200.67	193.35	203.72	201.04	204.92	206.59	199.07	201.39	198.53	202.4	202.78	191.84	208.38	200.84	207.86	195.32	206.37	203.47	206.15	203.56	200.47	205.99	202.67	195.66	197.23	198.41	197.8	205.44
208.64	210.07	212.87	213.81	212.84	207.41	215.78	210.2	206.34	215.8	213.03	217.72	214.71	208.93	207.36	212.09	214.81	209.92	216.65	211.09	216.7	212.59	210.16	211.86	206.25	209.92	218.89	210.48	206.26	208.67	207.09	217.59	214.69	212.8	212	215.7	217.11	217.1	216.28	215.97	211.84	214.81	208.78	212.86	212.08	211.25	210.29	214.45	214.11	207.92
208.83	202.21	211.09	207.94	212.38	215.23	204.88	205.91	212.02	218.43	207.61	211.87	210.63	209.04	203.01	211.14	202.3	215.95	203.56	209.6	206.18	210.62	214	206.81	210.13	202.6	211.19	209.62	206.38	217.11	212.32	206	214.94	206.5	213.46	209.33	208.62	206.51	212.24	209.33	206.81	213.32	211.56	208.47	212.79	212.65	206.79	208.22	212.2	212.27
212.06	205.05	208.01	201.71	209.59	208.21	211.03	208.39	218.61	204.48	212.11	208.58	209.21	208.02	210.71	211.17	208.71	217.46	210.43	214.9	206.28	201.38	206.96	208.47	200.38	209.51	205.11	198.05	208.29	204.21	205.7	211.35	205.75	216.87	202.05	212.98	207.82	206.47	206.73	203.14	206.93	204.25	211.34	210.07	209.99	208.99	209.3	207.88	210.28	216.69
208.1	200.52	201.22	208.03	202.19	201.05	208.05	202.3	201.92	202.43	203.23	208.38	211.67	204.33	204.55	207.61	204.74	206.16	207.07	205.57	201.15	203.32	206.45	211.31	206.4	206.88	202.95	204.78	197.27	204.06	201.31	207.31	206.83	205.22	202.21	204.43	202.6	206.9	206.47	199.28	208.4	202.77	211.58	204.22	204.03	203.13	208.17	202.68	212.37	208.66
206.76	207.36	209.26	205.65	208.79	206.69	202.11	197.47	202.96	213.39	199.02	209.83	206.58	203.07	205.85	202.87	205.91	199.66	204.49	209.05	204.71	207.64	206.23	208.86	202.2	206.02	208.01	203.3	200.54	201.69	209.98	203.4	206.63	201.65	208.55	196.74	211.61	202.9	206.66	212.26	207.98	200.69	209.3	209.27	203.76	204.41	210.14	199.12	205.14	203.74
212.37	211.61	206.43	207.69	205.75	211.68	209.95	214.2	208.99	213.44	203.87	205.76	207.39	207.82	217.79	207.75	208.44	207	214.45	212.94	210.82	207.91	212.97	208.51	207.53	207.09	206.14	200.1	209.04	212.25	210.85	210.31	210.51	210.07	208.2	207.62	206.83	209.55	212.99	212.06	210.49	211.49	204.76	210.29	215.35	207.32	210.98	216.95	206.26	204.33
224.26	218.99	222.24	219.45	219.4	217.85	222.14	218.4	217.34	219.67	220.88	219.84	219.06	216.39	221.04	215.27	221.67	218.67	218.97	221.8	218.82	216.53	205.79	218.17	219.54	213.09	213.71	218.82	221	215.19	221.93	216.71	214.41	218.07	217.16	214.77	224.26	218.58	214.09	216.82	223.52	224.75	216.24	219.05	222.87	218.04	221.08	218.25	217.88	223.53
204.99	205.66	208.43	203.77	211.97	214.81	211.36	207.15	204.63	204.16	217.1	208	212.78	205.9	208.59	205.89	206.21	206.71	211.79	214.69	211.21	207.49	211.64	215.18	208.26	210.29	214.1	202.95	216.57	204.07	206.84	208.74	212.43	205.35	212.84	210.59	209.72	206.86	213.89	202.14	208.16	205.75	211.96	211.99	209.74	204.56	207.68	209.48	208.45	205.8
215.09	212.89	215.13	212.09	212.81	209.98	206.54	209.42	213.31	207.27	217.04	214.98	217.71	216.78	217.35	212.2	214.59	210.06	209.47	212.28	208.38	216.05	214.02	215.06	215.78	207.57	213.87	213.34	206.54	204.95	211.93	213.86	211.38	207.96	207.57	213.33	213.91	214.66	215.19	214.62	214.33	211.15	216.61	214.42	214.26	209.06	213.28	210.63	211.78	215.33
220.57	213.49	213.74	222.33	213.58	217.73	222.04	213.43	221.45	218.46	209.12	216.48	221.55	217.95	214.36	218.13	214.98	210.78	221.03	223.44	217.95	216.79	220.14	219.72	218.97	219.12	217.55	220.75	220.12	215.04	219.18	213.55	215.22	213.3	213.66	214.21	213.43	211.79	217.77	211.68	213.05	220.32	222.11	217.14	222.44	217.33	214.16	211.87	217.29	217.01
210.85	212.96	210.65	213.06	211.22	209.92	212.57	214.68	205.6	207.86	207.58	204.11	215.57	209.36	205.1	206.72	211.59	204.04	212.32	211.56	213.11	212.91	210.96	213.94	205.81	207.85	208.96	210.25	212.62	215.01	213.8	211.07	214.6	207.92	213.89	210.17	204.44	210.44	201.97	210.38	212.14	210.95	212.96	207.81	212.63	201.13	207.3	206.54	213.93	209.84
222.18	219.12	222.97	217.95	216.76	211.62	216.94	215.26	217.57	217.51	218.46	221.07	214.29	216.07	211.26	218.52	219.83	213.18	224.4	214.44	217.43	219.07	216.71	215.37	214.55	219.54	221.81	221.74	214.91	217.17	213.29	220.45	224.29	219.17	214.66	217.29	213.74	211.9	216.2	216.72	214.31	213.83	211.36	219.57	219.95	218.85	220.99	213.69	216.44	214.53
213.03	201.41	215.75	207.42	210.75	203.76	212.73	207.89	202.91	207.38	206.06	204.25	208.35	208.27	210.1	216.92	207.12	199.57	203.25	204.8	211.34	211.56	218.7	209.9	205.13	205.41	210.06	207.33	207.53	206.76	205.18	203.35	207.26	206.7	203.87	199.6	209.39	208.53	208.86	214.65	202.21	210.53	206.73	210.47	204.69	213.99	206.82	211.78	206.35	206.77
205.05	207.59	212.68	210.57	208.99	206.41	202.81	204.44	206.19	206.79	206.85	210.49	207.59	210.2	211.73	208.22	203.64	207.35	209.07	212.6	204.04	209.44	209.04	204.05	207.84	212.25	208.99	210.05	206.94	213.72	211.83	202.69	210.42	212.91	200.51	201.98	212.26	206.06	205.09	210.37	207.18	208.87	208.72	203.97	204.96	205.94	211.45	211.39	203.78	206.63
193.34	195.37	194.87	187.27	188.74	187.56	193.55	193.31	195.26	190.83	193.37	193.54	194.81	200.72	194.15	193.69	196.46	198.54	196.27	190.35	193.67	198.49	196.05	197.95	199.7	198.05	192.66	195.73	192.52	189.85	194.42	194.14	197.63	200.35	200.44	197.56	197.3	189.58	192.73	197.79	192.04	197.16	184.52	194.98	186.46	195.57	193.86	198.06	192.01	193.72
204.39	209.87	205.64	203.98	197.56	195.86	208.86	206.5	202.25	200.92	202.66	201.12	203.05	197.21	204.58	209.89	204.81	202.53	205.14	207.64	192.11	205.96	208.69	203.52	203.53	199.91	200.79	202.24	203.18	207.43	206.18	204.21	206.05	205.64	202.24	202.89	202.94	204.25	203.07	212.07	208.34	200.95	208.35	202.24	200.38	204.42	201.58	202.5	209.85	207.52
208.85	208.29	209.14	206.67	206.61	205.28	212.99	211.26	209.85	206.9	208.51	207.79	204.06	200.14	212.02	214.96	206.44	203.72	211.64	206.15	206.64	212.2	212.74	209.13	208.33	210.91	213.99	208.26	216.79	213.75	214.47	208.4	209.28	205.92	206.38	204.44	214.38	211.48	205.98	210.03	204.56	205.45	213.31	208.93	212.66	209.11	209.01	207.8	206.02	203.71
198.68	203.9	204.23	200.08	203.16	206.65	199.63	197.12	207.57	207.21	203.37	207.02	197.85	202.79	205.12	201.84	204.95	207.46	208.83	198.34	202.12	199.56	199.12	201.43	201.93	206.58	193.77	195.66	203.49	203.76	196.65	198.79	197.89	202.79	197.19	207.03	206.73	201.66	201.31	203.96	207.09	200.77	203.19	202.86	202.3	196.95	203.35	204.24	200.25	201.92
200.93	200.3	188.69	196.6	200.82	196.06	199.63	201.11	192.44	193.8	196.22	199.84	195.86	198.61	197.6	199.21	200.45	200.9	198.28	201.37	197.21	204.95	202.8	202.15	199.13	198.99	204.72	201.19	204.19	207.89	196.63	194.99	197.62	203.53	200.64	202.22	199.24	196.22	203.21	203.71	200.11	201.39	196.9	204.23	196.59	198.9	196.12	200.74	199.6	196.78
214.63	216.44	218.17	216.48	213.68	216.38	219.09	215.12	212.76	218.56	217.66	213.11	223.65	219.91	218.78	221.74	211.02	212.17	220.49	217.4	220.41	220.99	208.87	214.58	215.82	218.79	214.11	219.61	219.98	220.56	217.51	215.42	217.36	212.4	209.55	215.3	219.91	214.69	214.9	219.63	218.47	212.79	218.9	220.75	214.8	223.34	216.21	212.12	208.78	216.38
217.01	216.94	206.91	212.72	215.23	212.18	213.38	220.07	212.9	214.39	208.31	213.55	212.1	212.81	212.9	212.54	214.97	205.91	213.75	210.05	211.85	211.22	213.54	212.25	207.91	214.13	214.19	212.39	213.83	207.85	209.14	204.81	217.05	201.87	212.04	213.58	213.44	204.56	216.83	208.19	212.19	209.54	209.39	216.36	213.06	213.64	211.48	211.1	215.9	209.93
189.56	196.64	193.28	194.55	198.52	196.53	189.93	191.46	189.67	194.09	191.41	196.1	198.56	194.3	195.47	190.57	193.27	196.92	192.37	194.22	191.32	195.12	192.03	190.88	188.94	195.41	198.14	188.25	193.97	188.7	189.75	185.73	192.6	193.97	189.89	191.09	196.92	188.06	191.9	197.36	196.45	197.6	190.55	193.66	192.87	194.81	198.24	187.48	194.44	202.5
214.69	218.2	217.89	218.81	212.43	216.69	216	217.61	216.56	226.34	218.09	220.46	215.02	217.53	217.73	211.25	214.36	221.17	221.46	214.49	216.11	217.58	216.86	211.46	219.75	218.49	214.77	215.74	219.87	216.78	213.72	219.59	216.67	215.53	215.49	215.2	214.16	216.94	219.29	211.5	225.03	216.61	220.63	217.29	217.79	214.01	220.54	222.68	220.07	225.74
212.31	212	213.46	219.94	207.39	205.94	214.28	212.08	208.8	209.76	210.47	213.47	208.04	212.57	214.56	215.13	208.56	205.79	218.28	211	206.97	211.07	215.79	209.05	212.56	213.66	210.95	211.64	210.09	207.51	219.46	202.75	214.78	211.93	211.84	211.13	208.27	216.15	216.65	204.46	208.68	215.34	211.04	207.62	212.07	209.18	209.93	209.01	213.63	214.32
198.26	197.7	197.62	189.52	204.75	196.45	197.26	202.58	196.4	199.05	198.34	197.02	197.71	202.1	195.85	201.81	194.92	195.29	206.3	195.73	202.98	194.17	202.97	207	194.95	203.2	198.43	196.69	199.13	194.57	201.6	191.42	196.38	203.13	202.67	199.56	200.19	199.1	196.35	196.9	197.42	203.75	197.02	201.68	199.08	198.25	196.95	198.14	195.42	203.57
207.81	212	201.81	209.08	204.17	211.38	208.8	203.41	207.16	208.78	209.37	210.18	210.98	205.19	206.93	202.15	209.71	204.12	205.15	207.17	203.18	214.28	200.05	210.49	203.86	208.25	213.88	207.59	208.37	209.36	204.75	211.81	210.82	206.75	210.18	207.47	206.92	205.77	208.8	206.05	203.95	208.75	204.77	204.86	206.58	204.28	207.5	208.72	207.39	212.1
209.2	203.74	211.33	210.4	210.98	212.68	208.31	206.12	202.38	212.03	214.88	210.76	217.18	208.89	208.3	210.23	212.59	200.04	209.16	209.02	204.98	207.79	203.85	207.77	205.77	214.08	208.8	210.21	204.53	211.2	213.18	210.88	208.4	205.14	205.65	204.92	215.89	203.83	205.11	211.96	215.2	209.1	208.49	213.86	206.22	211.73	215.32	211.3	206.31	209.63
206.6	201.31	201.9	207.04	204.38	203.93	197.06	205.61	210.92	204.05	202.4	202.91	196.75	203.04	208.11	208.99	201.6	199.38	201.97	202.84	206.46	202.82	207.03	204.24	206.3	211.78	201.54	201.33	205.92	205.57	204.53	204.71	192.76	200.96	198.97	203.94	199.71	207.25	205.38	205.51	206.87	209.42	209.29	205.87	206.54	196.77	210.44	202.54	206.03	205
210.43	214.65	205.76	200.55	214.79	204.22	203.54	206.95	211.61	211.29	208.35	204.52	206.5	205.35	207.94	210.68	206.19	204.96	205.97	204.62	204.85	207.94	208.58	206.23	203.15	206.96	205.58	200.37	197.6	203.85	200.91	211.27	206.6	210.1	211.23	206.45	208.2	202.59	198.29	207.26	203.15	202.73	205.8	206.44	207.33	204.06	200.36	201.97	208.16	206.08
210.61	208.53	207.39	211.79	214.11	207.7	209.65	211.55	215.85	206.64	204.75	215	210.24	211.56	217.78	208.19	207.3	207.69	214.65	211.47	206.77	207	211.3	210.56	203.83	207.86	207.06	208.52	212.26	211.31	210.53	204.08	213.22	208.45	207.83	211.03	209.64	206.66	213.96	210.44	208.44	205.41	206.85	209.68	208.2	206.01	207.53	212.57	209.52	204.7
214.16	210.95	213.96	211.07	208.44	209.01	208.11	217.5	212.04	216.83	213.13	215.81	208.52	215.65	215.18	213.6	206.34	207.34	214.62	208.02	215.7	213.79	211.53	211.39	206.32	211.8	211.04	209.03	210.98	212.95	207.61	217.24	220.24	207.98	211.72	211.05	207.99	214.26	212.45	218.16	216.79	203.79	210.41	215.73	214.91	212.91	211.86	214.62	217.01	213.67
214.34	217.91	219.01	213.21	217.31	208.3	220.36	218.19	218.31	215.55	211.65	215.2	216.55	213.02	217.79	223.21	216.84	211.92	224.14	211.83	211.63	213.39	220.4	214.15	211.57	209.71	221.12	206.92	220.05	224.58	214.43	217.56	219.22	223.64	220.26	215.55	215.35	216.3	211.89	220.19	209.48	211.29	219.58	215.41	217.48	215.66	221.24	215.92	214.19	217.3
210.06	197.87	207.08	203.76	202.05	205.17	202.4	204.89	203.17	199.14	202.67	207.66	212.35	203.75	211.81	208.53	206.28	205.8	198.81	209.42	202.94	208.96	207.24	212.17	206.12	200.61	208.84	203.59	199.05	208.36	199.48	201.61	202.47	204.28	198.7	206.91	205.41	204.12	207.17	203.38	212.81	205.2	205.67	201.83	205.54	203.5	202.25	207.48	206.58	200.02
206.93	210.6	207.73	207.37	207.93	204.29	207.46	210.92	206.96	214.13	206.53	210.53	206.93	210.91	210.36	207.02	202.26	207.47	209.64	205.72	209.53	207.26	210.37	207.04	207.94	204.74	214.25	204.21	211.02	216.53	207.01	212.86	204.87	211.99	208.2	210.2	206.89	209.53	210.25	202.54	210.57	214.12	210.8	207.91	209.33	202.58	212.96	208.31	209.38	209.58
210.22	213.34	211.33	213.2	210.1	212.91	211.81	210.47	205.33	211.57	205.36	209.91	214	212.2	217.58	206.27	214.19	212.46	204.79	206.02	214.76	211.13	211.22	213.73	208.17	212.37	210.01	211.68	209.06	213.01	214.25	212	213.75	205.57	210.04	211.59	211.09	214.6	209.41	212.96	211.5	209.45	213.32	219.09	201.57	214.12	213.2	214.86	215.59	210.2
212.78	210.43	206.98	215.26	209.99	211.58	203.87	214.56	211.24	205.08	204.37	210.56	214.33	209.03	209.08	215.8	212.01	201.18	209.73	215.32	207.24	214.36	212.58	209.12	203.1	210.26	214.29	208.74	215.03	218.21	216.93	209.33	210.23	210.57	204.49	207.38	208.49	209.93	209.84	202.83	213.04	210.76	207.98	207.62	203.21	206.16	200.79	205.21	207.88	209.06
194.73	203.93	200.18	200.3	199.65	203.94	201.63	196.72	205.9	200.59	198.34	199.9	201.76	199.68	207.39	197.39	202.22	201.53	197.45	204.57	202.37	206.57	201.68	198.77	199.38	203.93	202.53	195.17	205.84	199.01	201.56	201.34	197.14	202.26	195.15	199.4	198.14	199.52	205.38	196.75	200.77	200.96	199.78	198.86	204.89	200.64	208.01	201.77	198.48	192.84
202.84	209.42	211.29	210.33	200.53	206.68	206.31	206.35	202.55	207.81	202.77	206.56	204.41	215.92	214.39	204.25	207.11	207.84	203.87	214.06	209.95	206.84	211.74	206.45	208.37	202.05	205.7	209.38	211.19	209.64	212.6	207.26	211.81	205.33	207.47	207.33	210.86	208.2	205.74	208.06	206.77	205.98	208.82	206.17	211.71	206.77	204.28	206.67	209.36	200.81
203.38	197.54	207.05	205.41	207.99	200.04	205.01	204.81	201.56	202.08	199.95	206.24	202.47	206.67	210.98	200.46	202.71	204.17	202.62	205.36	201.54	204.49	203.88	201.51	198.21	209.61	202.87	206.83	203.25	199.96	205.07	205.57	202.8	202.31	200.37	208.22	201.11	204.16	200.37	199.26	193.53	203.43	199.64	201.53	202.26	197.56	203.29	201.74	209.76	197.89
207.97	211.96	205.06	207.47	207.89	207.67	212.63	216.72	209.31	213.36	210.07	208.35	214.45	205.36	204.74	206.86	207.71	204.95	207.35	204.31	207.72	209.69	210.19	202.15	208.97	205.92	211.34	208.76	206.3	206.72	208.22	207.72	215.36	213.91	206.93	207.96	205.71	200.04	202.33	202.13	209.22	209.6	211.55	210.84	206.77	212.46	212.91	213.5	211.17	206.94
206.07	209.71	210.69	200.15	201.78	208.38	210.73	208.66	203.21	209.63	210.57	213.06	208.18	209.22	211.2	217.53	206.93	210.68	207.76	209.27	211.32	204.97	205.08	210.55	212.73	213.54	206.51	205.81	206.41	204.21	211.3	208.35	203.81	214.42	208.06	206.34	204.32	208.85	210.48	211.13	216.9	214.09	208.86	213.54	211.56	209.6	209.34	210.79	210.69	205.36
212.67	213.73	202.64	211.12	206.24	206.62	210.88	211.67	204.4	214.87	214.18	216.13	201.94	207.82	208.1	207.49	202.95	205.6	211.8	203.74	209.39	215.15	216.68	209.11	210.02	210.55	199.05	203.64	206.75	201.93	200.73	206.46	212.01	209.77	210.12	219.38	206.52	208.21	209.25	204.03	211.04	210.59	206.58	212.25	208.48	210.84	208.14	210.33	207.32	207.51
216.38	211.38	209.64	211.66	212.84	212.21	212.72	211.09	214.57	215.83	213.29	210.75	210.4	207.06	210.06	217.9	208.36	213.69	215.08	211.34	217.34	216.94	215.62	210.17	209.64	208.29	212.77	212.87	212.03	206.9	222.46	212.99	208.25	210.02	212.44	211.28	210.87	211.84	211.17	218.01	214.5	216.04	204.93	209.82	208.99	208.79	212.79	213.03	208.2	208.32
201.74	203.23	194.63	202.58	195.8	206.53	201.63	195.99	199.81	200.09	201.3	198.41	199.93	192.55	206.36	195.3	198.34	197.96	201.01	196.61	200.43	201.22	198.12	198.23	194.05	203.1	199.42	195.76	198.09	197.56	199.19	201.44	203.33	200.74	195.48	199.73	195	198.57	197.05	207.08	200.47	201.87	201.71	205.02	194.94	202.37	208.13	196.55	202.9	195.26
189	204.41	197.61	198.03	197.17	193.21	198.65	199.16	192.06	195.63	192.51	193.34	196.45	190.03	192.86	193.54	189.91	199.59	202.72	197.78	193.29	189.5	194.84	195.43	192.35	196.51	196.75	193.26	200.36	198.45	191.59	192.79	202.23	192.32	192.32	203.41	204.2	195.01	192.81	194.2	199.86	195.89	191.32	189.22	202.65	196.78	197.81	191.4	196.03	200
202.63	200.54	199.66	207.2	200.89	202.25	204.69	205.68	197.13	202.79	203.79	207.3	203.61	203.06	202.2	205.41	202.76	205.43	194.44	199.96	203.43	203.32	197.98	203.35	206.24	202.08	207.9	203.1	201.87	205.24	204.88	200.42	199.51	199.64	202.37	200.69	203.44	198.36	202.25	205.37	204.37	199.78	198.18	203.8	196	204.98	198.72	205.99	205.09	204
215.82	202.78	206.8	210.41	211.22	205.9	206.39	210.65	209.44	206.6	204.99	205.48	212.89	209.71	209.15	212.44	210.34	216.14	208.35	211.97	211.57	211.52	210.62	209.08	210.43	213.24	204.72	198.26	204.97	213.58	208.05	206.04	208.81	205.84	211.88	208.38	206.5	210.85	209.3	213.02	210.78	206.23	204.09	207.01	204.38	208.31	203.75	212.88	206.64	213.51
206.36	205.56	213	212.17	210.2	202.28	208.35	207.71	210.03	204.63	211.4	207.1	206.62	213.23	210.52	207.29	208.45	209.83	204.33	204.99	205.25	212.54	201.41	205.53	210	204.97	204.52	213.75	204.1	208.63	207.36	203.89	204.41	208.77	206.67	210.46	208.58	208.25	206.07	204.02	205.11	203.69	213.99	204.73	205.24	209.21	208.66	200.23	212.27	209.47
200.59	204.35	196.76	200.8	200.01	198.59	199.67	198.82	195.07	200.88	209.42	207.64	204.14	200.63	210.4	202.96	200.1	196.76	196.39	201.13	203.32	202.68	199.17	202.83	195.91	194.51	196.86	200.93	197.43	196.19	198.86	201.24	193.84	203.42	195.08	198.64	204.88	197.98	195.84	204.11	203.47	201.81	200.83	200.71	194.38	203.87	200.34	197.52	208.62	201.32
193.79	203.16	200.27	198.92	197.89	194.18	199.99	202.86	195.83	198.95	194.32	200.74	205.73	197.53	196.96	204.11	204.22	201.38	202.48	191.62	199.65	204.02	201.6	198.94	203.83	203.1	201.08	198.05	203.89	204.04	202.14	206.11	198.76	202.84	203.39	196.04	202.1	193.35	192.3	204.75	199.7	201.71	198.29	199.27	198.55	197.84	195.33	196.04	199.32	200.18
205.88	202.44	212.89	206.86	205.5	218.13	208.79	212.3	203.88	208.89	197.34	210.63	207.82	210.79	205.83	208.05	207.16	209.21	208.84	202.61	211.43	207.9	210.19	208.88	207.96	209.88	215.18	208.26	210.36	204.74	208.63	208.77	205.21	203.83	196.94	205.98	212.12	209.35	205.99	210.25	210.28	207.04	206.81	208.72	203.21	208.27	203.98	215.57	204.18	206.86
210.62	220.72	211.92	221.41	216.77	221.07	217.57	222.38	209.52	214.27	215.66	222	220.12	212.79	212.71	216.52	218.9	215.38	215.39	213.18	217.23	218.37	214.96	218.74	213.49	212.82	221.23	216.25	223.48	217.05	216.62	219.02	213.66	215.64	213.9	220.48	213.07	218.39	215.87	218.8	213.32	215.95	209.8	218.48	212.95	223.04	222.48	215.94	213.53	220.12
202.12	198.47	201.55	195.04	204.94	200.33	207.45	207.21	209.52	205.42	204.7	202.42	207.52	204.68	204	206.35	203.89	213.6	209.31	205.12	205.87	200.51	197.28	196.82	211.05	201.66	203.24	207.22	203.02	204.38	206.29	206.79	206.21	209.43	198.72	206.38	205.42	207.26	207.55	209.95	207.8	206.47	209.9	204.89	213.34	207.43	206.73	201.01	208.64	208.48
207.06	210.78	199.3	203.5	205.62	205.97	201.51	205.11	201.96	199.95	203.3	205.46	209.66	206.91	204.21	214.71	204.18	204.48	196.93	206.01	198.66	200.38	203.61	204.84	203.65	208.76	199.8	200.64	207.85	206.97	208.91	208.13	204.46	205.42	203.14	201.65	201.62	198.63	203.42	203.76	199.91	205.99	202.66	204.08	207.29	196.99	204.17	207.71	203.33	203.66
205.4	208.49	205.07	209.48	205.88	204.4	207.55	201.1	206.54	208.64	199.82	199.07	201.58	204.91	208.63	204.64	207.49	210.81	208.27	207.66	208.96	207.35	204.36	214.46	208.24	205.19	203.96	206.38	210.14	205.75	203.49	206.22	208.48	205.73	210.82	206.17	205.92	205.07	209.73	207.88	204.17	206.64	208.45	209.12	213.91	203.37	213.1	206.65	212.66	205.36
211.53	209.93	213.84	215.99	210.42	216.51	209.44	215.6	211.68	212.4	212.59	215.21	208.13	214.11	210.42	208.81	217.01	214.6	220.52	212.82	211.2	215.16	219.46	212.03	214.51	211.08	216.63	215.15	210.19	215.61	213.71	221.55	216.26	211.9	213.99	212.56	215.84	211.7	218.79	215.24	209.04	214.97	215.83	207.98	211.33	215.12	215.33	217.87	210.46	211.64
210.39	201.96	211.85	211.46	208.59	210.45	218.9	214.14	205.77	204.24	211.34	207.95	209.72	207.97	218.63	211.51	213.16	208.39	208.59	205.37	210.48	206.49	208.22	214.2	208.76	210.41	211.57	207.94	209.49	215.27	206.48	215.31	209.66	214.54	209.03	216.59	212.14	212.22	213.69	213.88	216.01	207.7	214.63	209.04	211.02	211.55	207.97	211.92	215.69	218.99
212.28	211.86	215.99	211.68	209.09	211.14	206.51	217.03	212.84	213.24	213.65	202.13	219.61	210.57	215.4	217.13	209.51	214.26	209.13	218.69	207.49	213.05	211.59	216.57	209.01	213.6	213.54	212.05	207.35	214.74	207.89	216.58	214.16	210.14	217.73	209.42	213.2	211.94	212.89	213.64	214.03	210.57	220.52	216.02	211.37	211.07	216.43	208.84	218.48	215.24
220.97	219.9	220.12	216.84	221.58	221.99	219.77	220.4	219.66	216.01	221.7	218.89	215.32	217.13	225.1	221.81	214.72	221.12	221.41	219.41	220.12	216.3	217.36	218.85	224.79	215.88	220.65	217.35	216.89	218.91	227.15	213.49	220.56	210.7	213.58	216.44	217.21	213.62	211.61	218.26	212.97	226.1	218.97	222.25	218.22	216.4	212.92	217.83	219.02	219.26
208.36	208.01	204.65	209.11	205.65	208.71	207.27	208.79	206.67	203.57	207.84	206.3	209.34	204.24	202.76	207.35	210.31	203.02	208.27	212.74	205.92	200.75	205.12	211.09	210.1	203.53	213.44	205.93	206.24	208.84	214.14	207.55	198.59	212.24	215.09	209.78	203.74	200.37	207.21	212.49	208.26	201.7	210.63	211.97	209.96	206.15	205.61	211.9	205.4	209.91
195.11	209.17	202.1	203.81	197.22	202	210.58	196.03	202.94	210.84	202.25	201.31	198.97	201.06	206.84	203.2	200.42	197.27	207.28	206.71	207.63	207.35	208.14	208.41	204.48	207.68	205.26	205.21	203.12	200.79	200.59	208.08	199.54	203.41	209.21	202.17	204.8	200.72	206.44	203.88	201.03	208.39	205.87	205.14	206.25	202.77	205.04	196.09	202.05	207.52
219.44	216.88	217.75	219.22	219.61	216.65	216.45	217.22	217.87	218.85	218.44	216.6	210.69	218.03	214.73	217.33	220.25	213.38	218.47	220.02	216.98	210.62	213.58	208.34	219.09	220.15	214.17	224.64	212.65	217.08	211.57	224.89	224.56	217.51	213.31	219.32	220.52	217.7	213.36	223.18	215.13	220.98	217.11	223.08	216.49	224.06	219.29	223.57	217.48	217.7
214.36	203.41	210.66	212.73	213.44	211.69	205.99	209.28	209.46	212.7	209.21	211.09	210.12	203.55	209.02	214.5	214	211.07	209.37	220.34	212.15	210.48	207.69	207.14	211.35	209.56	216.25	215.57	209.39	216.85	215.65	213.98	211.53	208.2	206.89	209.45	214.91	212.5	208.55	216.26	207.99	208.83	213.07	215.5	209.98	211.76	212.47	214.79	215.83	209.22
201.22	202.98	208.25	208.65	203.18	203.25	201.99	210.19	208.22	208.07	210.44	209.72	206.85	204.49	203.91	206.1	205.56	202.91	212.73	208.28	203.26	203.1	205.45	214.05	202.65	212.78	200.3	204.57	205.61	209.85	199.66	206.59	205.79	205.59	213.75	209.64	207.99	201.12	203.63	202.59	205.25	208.05	210.64	207.47	208.13	209.49	210.66	210.95	207.63	204.3
199.19	198.17	201.27	198.15	204.26	203.6	201.58	203.72	202.79	199.7	205.9	200.71	201.04	200.27	208.96	202.89	199.77	194.95	198.99	199.48	192.57	200.42	204.71	200.91	205.45	197.36	198.46	202.95	199.21	197.58	204.19	204.25	198.8	206.04	201.46	191.96	197.21	205.99	203.31	200.67	200.56	196.59	203.57	203.88	198.68	200.75	194.74	195.25	194.74	205.81
204.11	200.45	199.66	202.01	203.42	198.72	201.57	204.26	199.03	202.36	205.35	201.8	203.31	199.01	196.83	199.63	205.6	210.55	200.94	201.08	201.9	201.92	204.1	207.68	205.25	206.17	204.93	204.02	205.38	200.11	202.31	193.71	202.61	203.6	210.69	197.09	209.49	197.63	204.54	199.74	205.14	204.38	198.11	203.71	207.24	200.07	203.84	206.79	202.98	196.37
207.74	208.11	200.34	205.57	204.96	206.49	210.36	206.4	205.95	206.44	206.65	209.99	206.23	210.47	205.42	203	209.09	208.32	211.09	212.94	203.09	213.19	208.42	206.6	212.18	204.75	207.36	213.31	206.61	210.31	199.86	214.03	211.95	219.25	211.14	206.89	204.56	203.36	209.62	210.1	210.44	208	209.93	211.19	207.35	207.46	212.05	211.99	207.91	206.08
201.92	211.03	203.13	210.57	206.84	209.86	206.04	207.07	208.99	210.46	208	200.82	204.64	206.83	213.65	215.08	205.23	208.9	210.66	205.14	209.66	210.63	206.41	210.35	211.78	205.91	215.65	205.77	210.27	209.67	208.29	210.64	208.51	206.49	208.63	205.49	213.69	198.69	204.91	206.33	209.8	214.31	209.46	211.51	210.48	205.14	210.94	201.09	216.91	211.44
202.41	199.1	198	197.27	210.24	206.36	208.85	210.77	197.01	198.29	203.9	203.21	204.74	201.68	200.11	206.36	194.81	198.1	200.46	202.9	199.34	210.61	197.38	196.54	196.98	201.99	204.59	202.06	199.01	201.78	200.36	202.18	202.46	200.5	196.56	203.28	200.61	206.15	202.28	207.7	201.79	203.26	208.69	199.58	206.21	204.81	204.1	208.08	202.95	201.08
216.67	217.57	218.35	216.12	226.57	212.99	216.32	214.81	214.43	222.85	212	218.69	213.14	210.02	215.06	213.02	218.82	217.14	210.1	217.04	220.42	217.04	222	213.72	220.77	211.82	213.64	214.38	221.16	220.64	214.81	223.34	225.17	216.52	216.07	215.55	216.49	215.8	222.15	218.62	213.21	215.14	219.2	213.98	214.6	210.9	216	209.67	215.89	219.12
199.11	204.65	198.44	201.55	200.32	199.71	195.99	199.96	197.93	194.85	202.91	194.32	199.32	206.3	198.24	203.23	205.4	197.91	198.74	195.57	196.88	197.99	191.5	200.89	196.87	191.82	201.03	198.03	197.98	203.9	199.55	202.18	191.01	200.46	197.61	193.95	198.76	195.67	201	199.08	206.83	197.16	192.79	195.53	197.94	200.22	195.56	199.32	195.99	196.46
209.4	211.42	205.05	209.89	205.32	208.12	210.94	206.95	214.39	206.42	202.24	208.72	204.42	213.4	211.07	212.03	213.52	199.65	220.51	212.39	209.5	207.16	215.26	207.09	207.46	212.44	217.87	208.94	210.78	208.35	210.48	213.9	203.96	209.33	206.4	208.5	205.52	206.63	204.49	210.44	212.94	208.14	206.78	210.28	202.28	208.01	208.28	209.71	203.67	211.63
207.02	207.46	217.43	208.83	209.64	217.2	220.22	211.91	209.63	213.91	209.9	209.33	212.9	206.28	211.72	205.67	205.87	214.84	213.54	208.62	212.02	209.98	215.88	213.31	204.23	215.39	213.17	211.65	210.36	210.89	214.24	209.93	209.88	204.65	212.73	214.24	214.57	209.43	204.9	212.98	211.19	217.31	205.54	207.48	212.67	211.84	208.78	211	201.08	213.56
206.38	200.1	208.83	200.19	201.13	207.23	209.07	204.26	197.2	211.13	204.15	208.34	201.99	198.7	198.36	203.99	207.13	205.97	203.18	209.85	200.09	207.69	196.62	206.16	198.02	202.9	204.33	201.18	201.79	204.85	203.95	201.3	198.97	205.3	204.2	201.1	200.04	209.98	207.76	199.85	204.12	204.93	206.07	203.93	202.89	198.73	203.72	206.79	207.48	204.54
203.78	205.67	211.5	203.06	203.11	208.56	202.5	200.87	206.92	205.28	206.91	205.77	207.48	208.87	208.36	206.03	203.85	208.66	207.86	204.82	210.6	200.38	203.64	201.6	210.28	206.4	210.16	208.44	205.34	204.26	205.92	207.86	202.07	206.92	202.44	209.83	202.23	201.92	201.58	198.59	205.33	211.92	202.31	209.23	200.97	201.37	207.74	204.7	203.49	198.7
203.07	208.15	203.74	203.5	206.42	206.96	195.76	198.41	206.13	197.41	199.19	208.22	202.16	201.59	203.92	194.8	207.24	204.05	203.64	201.2	204.53	208.92	205.63	202.96	206.99	202.94	201.42	201.1	200.41	204.26	204.88	206.59	198.42	197.93	205.11	206.72	204.11	200.13	197.67	206.53	201.45	203.06	206.48	203.68	203.8	197.45	203.63	203.81	203.88	197.59
202.74	213.51	209.42	211.16	204.79	201.5	200.64	206.58	214.55	200.1	210.8	205.19	202.55	207.11	212.39	203.91	202.61	212.52	209.77	204.91	207.73	209.07	205.25	208.01	198.47	204.12	209.88	203.36	208.27	209.28	202.05	207.54	209.2	213.96	206.96	208.51	209.06	204.12	209.04	203.27	206.44	210.05	213.47	205.66	203.05	209.96	206.65	210.98	203.27	207.31
211.77	209.36	203.42	205.31	211.57	208.52	210.65	201.02	211.54	200.6	208.02	206.08	209.64	210.51	205.19	208.6	211.88	210.51	205.16	205.88	207.18	216.06	207.51	204.49	216.35	208.18	211.56	207.69	209.53	213.1	200.96	206.87	211.25	209.34	208.03	215.22	205.16	211.95	209.77	209.05	206.82	206.92	213.17	207.46	212.39	208.53	208.07	204.51	205.18	210.59
209.4	205.34	202.74	214.37	211.71	210.05	201.91	206.15	208.99	211.88	212.41	210.94	208.8	206.44	208.72	209.3	208.36	202.17	209.7	207.16	208	207.99	207.79	213.53	205.97	208.97	202.35	212.97	216.25	209.36	208.48	199.18	211.73	206.25	214.24	206.34	209.44	207.81	209.76	211.97	213.4	207.97	204.03	200.5	211.35	208.35	215.03	211.84	213.32	206.56
215.04	211.73	212.62	216.87	210.05	217.63	211.27	218.46	212.59	216.03	217.89	217.03	213.01	212.75	213.06	213.29	210.48	206.72	216.29	215.1	215.37	212.85	208.93	213.8	212.01	205.61	214.01	213.04	215.56	211.37	212.04	219.28	215.97	218.11	210.52	211.1	212.89	213.92	205.8	209.86	213.98	212.25	207.83	217.08	214.45	210.22	215.35	214.23	210.55	207
206.78	202.49	208.81	204.98	206.7	206.05	210.44	205.13	203.14	203.23	216.39	208.32	215.4	205.49	207.22	210.28	210.18	210.55	205.98	207.6	209.01	203.58	208.31	203.37	208.11	211.04	205.14	200.08	204.24	213.23	211.93	217.32	209.1	204.54	210.86	203.38	199.78	205.54	215.18	205.49	204.86	211.79	201.25	209.89	210.28	207.27	211.82	208.36	209.34	206.75
207.16	209.23	208.54	212.33	209.63	210.08	209.9	203.55	202.27	207.64	197.94	196.57	208.84	205.41	206.15	208.05	203.45	205.76	204.95	207.27	204.89	201.3	204.42	196.92	204.02	207.57	206.42	201.81	211.14	200.75	207.26	205.58	204.35	204.97	206.99	199.89	208.2	203.11	199.5	200.72	199.74	210.89	201.82	210.36	202.55	199.98	210.61	205.25	201.37	199.84
207.38	212.13	205.64	215.43	208.25	203.63	206.79	210.07	206.54	210.43	203.35	208.11	209.04	206.24	209.47	209.42	215.82	209.32	217.15	209.83	210.7	208.32	216.97	204.81	213.04	201.15	205.86	206.23	208.51	210.37	209.82	207.22	207.92	203.54	207.63	212.44	207.87	209.56	211.27	208.08	206.69	208.14	211.32	212.01	206.06	211.09	208.75	216.6	214.09	210.6
206.38	205.3	213.62	214.04	201.28	202.77	199.1	203.21	210.73	204.79	205.84	206.24	202.18	211.14	208.95	209.55	212.89	207.55	212.92	214.71	204.65	212.89	199.09	206.53	205.33	208.65	207.58	211.88	205.25	216.32	199.03	206.5	204.59	214.27	213.67	208.25	212.75	209.44	203.94	204.19	209.52	204.67	206.95	203.09	212.31	207.73	210.31	207.76	207.94	210.19
217.04	222.73	215.47	213.33	212.95	216	226.35	216.42	223.93	215.17	218.51	213.62	214.58	217.24	219.42	220.13	223.93	216.23	224.97	212.21	219.08	218.51	215.92	215.5	213.39	211.95	220.63	218.42	218.1	220.29	215.5	217.05	225.46	216.84	219.78	224.03	222.75	214.92	216.17	219.03	213.47	217.54	216.69	217.46	221.83	220.95	215.55	220.05	217.43	221.25
209.41	207.83	210.89	211.91	210.29	211.44	203.07	205.52	210.02	208.19	205.93	213.3	199.87	211.33	204.21	209.37	202.6	211.86	211.15	205.64	205.52	207.04	206.55	212.04	208.8	212.55	202.21	210.12	207.47	215.41	208.15	199.67	210.48	207.49	210.12	203.47	210.96	208.96	206.95	212.8	205.13	207.62	204.64	210.1	207.75	210.9	208.7	205.15	207.38	203.49
216.31	213.8	216	213.57	211.21	209.25	220.5	215.07	212.64	216.67	209.39	222.32	211.46	212.45	209.95	210.33	212.36	212.46	213.22	210.14	211.19	211.99	213.18	207.52	210.75	211.99	212.29	211.8	218.42	212.15	212.7	215.08	210.97	211.28	209.6	211.18	214.28	214.17	212.35	214.57	211.01	214.11	216.68	217.99	214.47	205.79	215.28	217.1	208.62	216.42
214.15	217.41	218.92	215.5	216.45	217.54	209.25	212.88	213.08	205.39	211.09	210.78	210.68	213.41	217.38	214.48	214.3	214.24	212.5	212.35	214.63	213.99	216.03	213.2	218.38	217.3	212.28	208.98	210.27	210.39	208.85	209.22	216.05	211.68	213.85	212.81	211.88	214.04	215.53	210.46	216.85	209.74	214.22	209.44	214.61	208.19	210.42	214.51	205.91	214.59
218.98	218.8	223.68	211.01	211.86	216.45	216.49	219.65	216.61	215.46	208.65	218.67	217.08	209.19	218.14	223.59	219.28	216.12	222.28	219.05	209.96	212.49	227.66	221.05	217.99	216.54	220.18	214.45	213.59	217.07	220.77	221.63	215.57	220.14	207.6	208.66	219.43	218.98	220.33	215.4	223.95	217.55	213.61	222.3	221.22	217.06	208.34	226	218.95	219.01
203.16	205.93	200.3	202.27	204.36	199.08	199.26	201.32	196.92	202.63	202.16	205.77	197.55	195.42	200.3	195.3	201.97	204.35	205.24	197.01	207.19	201.09	196.89	195.19	208.62	191.34	198.21	203.43	192.78	198.24	203.76	199.81	203.81	206.91	204.45	200.43	201.06	204.29	198.05	197.77	200.51	201.68	196.92	193.7	200.48	202.16	200.78	198.2	199.84	206.98
219.23	215.11	221.27	218.14	216.39	219.28	221.6	219.92	215.86	217.1	216.99	219.66	215.77	220.97	223.04	219.01	215.78	223.79	216.86	214.9	221.29	219.34	219.33	218.15	213.88	209.59	217.01	223.44	216.1	212.54	220.3	223.52	214.53	214.01	218.13	210.87	217.7	218.22	218.33	220.26	214.55	220.18	218.75	213.2	214.3	221.43	215.6	216.98	211.54	221.16
212.54	217.13	205.8	204.43	203.75	207.01	206.9	211.21	210.99	205.28	207.84	208.78	212.99	212.1	206.93	207.9	210.72	206.72	204.98	211.59	203.98	209.58	204.66	207.79	207.24	208.07	201.95	207.25	211.57	215.17	200.51	207.82	207.73	207.05	215.11	207.13	210.12	209.89	202.91	214.4	213.47	214.47	204.75	202.89	211.31	208.43	207.65	202.79	209.6	211.21
202.74	202.51	207.43	204.33	207.22	209.53	201.55	205.25	211.77	205.8	209.06	209.9	206.15	207.27	204.15	211.31	209.02	211.44	202.78	208.29	211.32	203.95	206.72	208.29	202.5	203.18	205.5	206.79	208.65	205.82	199.55	204.83	206.33	210.03	206.83	199.77	208.96	209.97	203.75	201.99	202.85	204.07	208.76	209.33	208.98	211.13	208.35	211.92	204.18	207.92
200.36	199.53	208.05	201.58	195.55	198.94	200.96	201.81	195.26	202.63	199.17	198.73	204.25	198.79	197.05	193.98	200.84	199.73	200.46	191.29	201.71	204.7	198.49	199.04	195.94	194.09	203.77	196.34	198.4	191.99	193.37	204.58	206.41	204.45	196.35	199.42	197.51	198.79	199.89	202.58	203.82	202.77	190.71	197.37	196.46	198.3	197.26	202.79	201.8	201.53
219.94	225.98	219.73	212.46	214.15	224.68	218.96	217.04	216.28	219.03	222.38	219.82	215.09	217.94	224.34	211.65	217.76	220.36	220.2	218.39	218.88	218.76	213.63	217.86	217.63	217.44	213.58	216.85	215.9	220.08	216.13	220.49	223.79	215.4	214.93	222.94	222.89	218.6	213.99	221.8	216.23	217.74	220.54	212.39	214.01	214.27	222.84	225.64	214.93	214.22
212.76	211.26	206.11	209.16	201.11	206.17	209.75	211.31	210.27	208.89	213.97	207.79	206.52	212.25	206.33	208.95	202.76	209.49	212.43	213.82	212.31	210.56	212.37	207.2	202.21	206.13	209.63	210.23	211.06	212.2	210.72	209.84	203.93	205.39	211.61	212.82	208.01	212.38	210.88	210.39	201.25	214.17	211.14	209.31	214.89	212.73	208.09	203.23	206.72	204.51
203.43	204.09	198.77	198.74	196.98	203.21	202.64	204.25	200.13	199.04	201.53	207.37	199.06	210.98	200.27	206.08	200.66	207.55	209.44	204.68	206.31	205.88	202.93	202.92	208.4	205.13	202.02	198.11	209.59	200.93	206.84	207.32	198.47	202.27	200.9	205.54	200.74	205.71	205.88	201.98	201.64	209.31	202.36	205.65	203.62	203.69	203.31	203.12	210.99	199.78
209.8	213.68	209.96	211.96	218.62	210.29	208.52	213.87	208.49	210.74	200.7	214.85	205.11	211.55	214.92	216.33	211.76	210.44	216.79	212.55	207.4	219.35	206.7	211.25	219.01	216.41	207.25	207.03	206.71	211.06	206.48	208	212.98	211.55	209.9	206.95	213.3	212.22	215.13	213.61	218.3	218.55	209	206.02	212.45	209.9	213.65	216.89	210.46	211.46
218.84	212.67	208.59	208.31	204.05	208.96	220.5	217.68	209.3	212.18	208.18	211.11	210.83	203.46	214.39	218.71	213.86	211.35	215.09	217.39	208.8	212.42	217.07	211.83	215.58	212.4	211.62	206.67	208.45	215.85	212.63	209.81	210.57	211.52	211.86	210.72	209.57	221.02	211.84	213.56	212.7	219.79	217.67	210.98	212.21	212.5	213.51	214.46	211.69	211.56
216.21	207.51	216.33	214.26	222.73	217.38	210.12	217.34	219.69	217.47	214.78	217.14	215.28	220.41	216.7	217.21	214.94	213.86	215.91	221.16	224.11	216.04	220.1	218.16	215.47	217.27	224.95	221.01	213.44	216.89	212.33	210.34	218.69	217.52	218.45	217.66	214.63	220.11	223.43	221.81	216.37	220.09	216.83	218.08	218.21	212.76	215.39	215.3	212.72	214.96
209.53	216.33	205.7	211.79	208.67	206.62	211.2	205.54	207	208.04	203.06	212.55	208.24	204.67	208.32	207.96	207.89	211.16	206.67	213.83	206.01	204.23	207.63	206.54	207.19	206.15	201.72	211.84	202.17	212.82	212.86	205.64	203.69	201.21	215.87	210.76	203.07	206.75	215.77	210.06	207.57	205.3	209.95	210.8	207.68	197.61	204.38	204.21	212.73	210.08
211.25	210.16	213.85	212.96	208.9	210.81	214.31	211.22	207.12	214.94	204.38	209.27	211.02	215.17	209.61	199.96	213.42	212.22	215.76	208.71	208.8	213.9	209.83	212.87	211.79	215.34	211.27	212.46	213.34	214.23	203.19	212.1	212.49	211.78	214	215.02	202.94	209.18	210.73	211.57	204.82	214.44	210.26	209.55	218.48	213.27	211.57	208.55	215.79	213.65
208.69	200.34	197.23	199.07	195.98	198.26	204.27	202.77	199.78	200.78	195.79	198.13	201.39	203.09	196.41	198.45	200.39	202.65	197.21	204.72	205.19	204.44	202.45	205.15	206.5	198.42	196.71	195.94	194.4	202.61	195.3	192.45	203.44	196.57	196.21	191.1	205.48	198.89	190.28	202.12	198.69	200.04	193.84	200.41	199.99	205.83	198.35	204.37	202.31	204.36
208.76	216.1	209.76	211.8	206.37	206.91	211.86	211.88	205.94	208.65	207.36	206.85	213.58	208.55	209.94	204.17	201.99	211.54	206.92	203.81	213.17	205.43	212.23	209.23	207.74	206.24	206.23	208.72	214.45	209.29	210.78	207.15	212.36	207.86	207.74	214.31	209.04	213.74	203.39	210.58	211.38	209.6	211.38	205.14	212.37	209.07	206.76	207.98	208.79	211.38
218.29	206.07	212.24	213.99	212.75	206.19	213.07	215.43	209.95	203.71	214.5	210.93	210.08	215.25	212.27	217.98	213.98	215.96	209.83	213.43	217.24	212.03	219.08	214.9	208.66	211.53	214.49	215.22	217.97	216.46	202.33	214.16	207.25	212.31	211.41	213.4	215.69	215.43	214.19	213.36	213.54	211.22	208.46	213.06	210.15	210.6	211.63	207.64	209.13	212.08
206.95	209.78	207.08	209.79	206.06	205.28	211.93	207.33	214.18	211.24	199.77	203.94	209.61	205.22	210.29	200.36	213.92	211.07	208.13	210.06	209.61	207.9	204.45	205.22	207.78	209.21	206.89	209.54	206.93	208.15	214.85	209.5	213.15	212.84	212.23	208.28	207.24	204.01	199.5	213.91	209.19	211.59	212.52	204.36	210.01	206.32	208.92	213.62	207.76	208.13
204.76	206.59	204.48	206.99	206.92	202.5	201.69	203.19	199.38	206.26	205.2	203.52	207.76	203.38	212.07	208.25	202.45	205.2	209.87	204.29	201.86	205.16	206.74	209.35	201.13	198.98	202.98	203.58	196.61	203	208.46	203.33	206.93	202.75	203.45	202.95	204.12	202.18	201.79	209.07	203.81	200.84	206.42	207.73	214.28	210.42	202.77	208.97	203.69	202.52
208.89	209.02	206.36	211.6	209.03	208.98	208.27	216.97	211.57	213.02	206.63	210.53	205.97	208.76	205.84	211.68	206.02	207.67	210.44	213.24	205.61	209.38	206.25	212.66	209.87	204.67	209.42	209.48	208.51	203.08	209.9	213.34	207.43	211.04	213.41	205.43	207.11	207.82	206.46	213.49	203.46	202.97	208.12	213.1	204.03	214.56	211.41	212.34	206.76	207.57
208.47	214.64	211.86	219.77	214.43	219.17	219.53	219.52	216.2	215.56	218.12	216.4	215.32	222.7	223.14	220.14	222.37	219.73	217.87	216.74	216.83	218.21	212.25	214.12	211.9	218.5	219.98	215.71	223.71	214.68	213.73	220.04	224.07	213.68	212.78	216.84	212.57	219.15	212.72	216.61	217.29	220.89	219.33	218.07	218.87	214.93	212.64	213.94	210.2	217.4
200.82	201.83	203.15	193.54	206.54	196.87	199.07	205.73	197.69	205.82	196.99	206.54	195.43	192.86	201.85	204.66	202.3	204.54	199.8	199.68	200.77	199.02	202.03	203.07	199.01	207.98	199.26	201.54	199.68	198.48	198.25	201.22	197.31	198.22	205.82	199.28	201.25	201.91	201.67	192.53	196.97	190.62	199.01	205.84	195.95	202.99	199.49	195.28	201.68	203.12
202.92	205.79	211.6	203.31	207.52	199.36	204.41	206.5	202.74	202.06	203.56	199.67	206.32	204.38	205.21	207.17	204.59	204.34	210.28	208.36	201.49	196.45	205.88	204.66	201.3	202.24	204.1	206.25	200.5	206.22	209.51	204.22	204.82	203.12	207.2	198.79	208.59	210.22	204.71	200.47	207.63	204.12	198.45	194.62	199.82	206.78	212.36	201.67	202.68	199.34
212.27	206.52	201.97	212.57	201.64	207.59	207.97	213.49	206.15	211.27	204.68	207.02	208.12	206.48	203.54	208.68	206.05	198.71	205.72	208.73	207	208.83	210.17	207.67	215.28	206.54	207.84	200.72	214.13	208.41	212.75	207.1	210.97	208.77	209.86	207.81	203.33	219.69	206.72	204.15	206.58	217.85	209.09	205.49	208.73	211.22	214.46	208.73	204.05	210.26
208.04	205.69	205.01	205.28	201.79	201.37	208.43	209.84	210.15	215.3	206.9	211.7	208.71	211.41	210.3	208	207.18	205.7	210.45	209.43	206.6	208.42	206.63	207.9	203.41	216.62	206.23	206.45	210.77	210.18	203	212.13	214.1	206.24	202.46	211.16	212.59	214.1	204.65	205.98	202.43	208.03	207.4	207.59	199.01	208.49	209.16	211.48	210.31	204.59
204.57	207.65	207.25	202.47	206.21	209.04	204.52	213.41	216.87	205.56	211.18	207.6	212.02	213.95	208.52	204.31	210.77	202.83	208.29	210.63	208.37	206.4	208.94	208.44	213.71	211.33	209.87	208.61	208.01	205.38	215.07	212.47	205.84	207.31	211.3	210.1	210.71	206.52	207.65	204.33	205.93	208.83	207.69	205.51	205.78	206.55	206.75	210.88	207.49	206.6
209.33	215.12	207.41	209.77	209.97	212.25	213.66	217.88	218.05	204.39	211.03	213.12	212.91	212.07	212.49	206.8	214.66	216	211.01	210.26	208.53	214.49	207.52	208.65	204.79	211.92	215.03	213.79	218.11	208.66	212.23	206.37	213.56	211.04	209.5	212.19	206.6	210.28	209.1	218.2	216.91	211.78	214.11	211.63	207.96	209.29	210.36	210.34	214.02	217.82
216.02	218.51	219.21	214.14	211.93	219.75	213.06	214.41	217.77	217.6	217.01	218.86	209.59	225.84	215.97	214.56	223.09	214.83	221.1	212.81	222.07	210.92	221.05	215.96	219.8	217.47	220.03	213.61	217.47	217.16	219.13	222.38	215.83	221.31	220.49	214.84	221.61	219.37	218.61	220.88	218.04	216.06	221.98	218.7	216.05	216.7	218.3	218.67	219.04	220.89
201.44	199.27	194.03	200.31	196.61	198.97	202.25	204.21	199.34	201.32	190.19	200.89	199.67	199.56	199.47	199.24	202.15	199.26	200.07	201.93	199.11	197.39	202.74	198.79	198.8	198.5	201.3	199.17	197.89	199.71	201.35	197.38	195.53	196.69	197.98	204.8	206.51	201.2	203.13	198.63	198.68	203.1	206.64	199.47	193.78	199.83	198.93	200.11	194.61	197.29
202.64	204.65	203.37	201.57	205.62	207.03	208.34	210.86	202.33	203.51	210.47	206.2	210.42	195.04	209.97	190.38	199.36	211.28	199.14	203.05	199.3	198.91	206.56	205.09	202.12	203.06	203.15	202.4	201.98	198.03	198.41	198.7	201.43	203.52	205.56	202.73	203.87	199.42	202.19	203.83	202.95	205.8	208.06	206.3	201.88	205.81	204.21	203.49	204.2	201.54
210.51	210.7	212.5	213.93	211.3	211.89	206.29	209.53	210.55	209.78	203.29	206.77	207.08	208.73	211.09	215.79	210.58	210.14	211.47	211.3	213.4	208.14	204.89	210.18	219.13	209.95	210.7	208.28	206.49	208.6	203.75	202.62	214.32	210.47	206.48	205.84	210.69	209.02	208.98	209.73	207.97	215.52	208.54	204.16	213.59	206.23	217.62	200.54	210.28	212.09
207.02	210.35	210.47	212.65	215.91	217.49	207.28	209.7	209.12	213.72	204.53	215.72	209.09	216.85	204.75	213.04	205.89	217.11	215.38	212.97	208.33	217.05	215.38	212.93	212.27	210.01	211.16	214.55	207.97	209.65	208.15	211.55	214.18	217.66	213.43	210.95	215.33	216.98	210.17	213.54	213.57	207.41	211.71	213.19	214.89	205.02	206.69	205.9	211.7	204.61
204.7	202.12	207.88	209.19	207.78	206.42	205.27	201.94	204.41	202.26	207.08	198.54	208.69	206.4	210.43	207.85	201.29	207.32	197.23	203.88	201.92	213.57	208.37	202.47	200.07	207.77	209.98	209.34	202.14	202	203.98	200.71	207	205.79	206.36	201.29	207.48	206.59	209.17	203.51	203.15	204.92	198.36	210.47	210.67	202.83	202.35	205.11	201.31	205.46
211.98	205.39	207.48	208.14	198.95	206.22	209.25	210.32	206.32	206.32	204.06	213.94	204.02	209.87	208.69	210.95	205.4	213.33	210.09	210.15	205.26	204.29	209.29	205.77	207.04	205.72	206.48	209.31	205.35	209.73	213.4	203.35	208.07	211	209.42	209.36	213.82	204.61	209.82	213.52	207.81	208.59	210.47	211.64	202.78	209.44	214.52	205.56	208.97	200.29
210.82	205.91	205.12	206.94	209.04	203.71	207.66	205.15	209.02	205.54	210.9	206.54	203.93	206.22	206.81	206.49	198.28	204.81	197.62	197.67	205.7	202.65	201.27	202.72	209.17	206.56	209.6	207.88	204.83	208.72	208.56	203.73	204.95	206.96	208.5	203.08	200.79	199.54	202.01	205.36	208.6	208.79	198.6	209.14	210.18	201.6	206.02	207.47	204.71	210.72
199.84	204.21	195.79	203.76	200.7	203.27	200.4	196.35	201.04	199.48	204.26	200.95	197.89	194.77	194.15	195.24	201.22	199.18	202.07	203.25	199.31	201.02	198.45	199.04	196.21	200.54	196.18	204.94	197	197.12	202.87	198.19	198.34	192.08	195.75	197.18	199.63	197.5	200.45	198.88	198.99	203.8	198.64	200.77	196.45	198.34	197.57	193.71	197.99	196.69
204.91	206.66	206.37	206.68	208.88	208.24	206.14	210.61	208.23	207.98	202.75	202.92	211.02	201.29	206.64	214.34	209.74	208.08	208.25	209.19	200.64	212.53	207.19	206.58	203.46	204.65	212.06	203.36	208.46	206.07	205.25	210.2	203.67	210.85	209.89	204.24	209.93	205.03	206.29	206.44	208.6	203.8	208.53	210.22	206.04	205.62	209.92	212.52	209.17	206.92
207.99	199.51	210.22	210.66	205.82	211.45	207.71	208.95	205.35	206.97	215.04	216.09	209.43	213.97	209.68	203.82	214.78	210.68	214.33	210.9	208.31	208.79	210.4	213.77	205.56	212.01	207.98	215.06	209.4	208.73	215	206.48	203.48	217.59	210.3	207.21	209.95	210.11	207.03	202.94	210.02	213.02	213.61	217.08	207.06	202.78	215.49	205.05	203.67	204.16
215.23	209.35	204.33	209.83	205.49	205.51	202.49	201.22	204.61	200.32	197.27	199.66	203.73	204.55	206.83	209.17	201.49	200.09	205.54	202.6	210.77	212.25	204.97	206.32	206.74	207	205.81	203	206.04	206.85	197.04	207.13	212.94	199.55	209.63	201.61	207.9	201.6	208.57	202.81	204.09	208.37	202.75	202.45	200.17	205.89	203.34	199.39	207.98	205.1
195.54	196.23	199.43	197.4	190.07	195.53	199.56	197.34	193.84	189.83	192.57	192.72	194.54	191.19	200.86	204.26	199.04	194.51	196.64	197.11	195.1	194.28	191.79	201.75	198.29	192.33	194.84	193.64	191.57	198.66	193.46	201.08	194.98	196.48	191.32	187.28	197.86	189.39	196.01	201.85	199.52	195.42	199.67	194.5	204.22	196.28	196.78	192.9	194.78	197.75
209.43	205.99	205.57	208.12	209.86	210.13	201.81	210.56	207.51	204.31	213.04	201.14	208.61	210.94	211.98	211.56	205.58	210.08	201.27	210.85	202.41	207.01	213.58	211.37	210.71	209.57	211.01	208.78	212.51	209.85	210.04	206.24	207.96	203.86	208.23	199.72	203.8	207.69	204.93	209.55	203.91	210.72	212.27	209.31	209.8	216.44	209.1	206.71	208.42	206.59
207.36	213.1	214.88	210.26	211.7	210.85	215.7	206.93	215.59	215.99	212.11	215.29	210.23	209.54	208.19	211.51	203.91	215.82	215	210.48	206.52	210.88	210.79	207.07	208.75	207.95	211.32	210	212.29	207.36	211.32	210.02	209.44	210.41	210.42	211.84	206.81	215.02	208.95	213.4	210.19	211.55	211.5	207.99	205.53	211.41	219.38	214.55	215.96	214.34
208.47	212.24	215.08	207.61	208.25	212.01	211.1	214.97	214.2	209.83	218.05	207.53	207.3	214.2	211.59	213.32	209.86	211.56	216.07	213.6	210.98	209.23	208	206.15	214.12	214.7	212.98	206.22	211.08	213.45	212.19	209.78	210.13	210.07	208.61	213.85	209.96	205.03	212.49	211.28	207.5	207.53	210.94	210.61	217.12	213.59	210.33	211.09	211.43	213.47
204.42	201.64	205.08	207.78	206.64	202.53	213.71	211.97	206.66	204.32	200.39	204.89	204.39	209.08	212.16	203.85	199.94	207.26	209.57	203.75	206.78	208.24	205.87	206.78	209.45	206.73	205.05	201.96	200.98	207.11	199.79	203.23	207.86	199.13	202.23	208.39	203.74	205.13	204.9	205.6	204.93	202.3	204.55	205.7	206.04	205.71	207.22	202.67	202.28	207.59
211.98	214.39	212.96	214.33	214.88	215.99	206.61	215.89	211.54	211.64	208.5	215.68	207.72	211.89	213.61	210.09	208.82	214.17	214.22	221.53	209.76	209.64	206.4	209.85	211.99	213.4	209.88	208.76	213.36	216.87	215.86	215.35	212.78	213.95	209.5	214.83	213.02	213.27	208.59	210.25	214.18	211.18	210.23	216.02	213.07	212.85	213.18	211.16	212.86	214.94
207.41	211.79	204.63	214.98	213.31	212.58	215.92	209.76	213.31	214.74	213.42	212.08	215.88	218.06	210.42	211.15	211.94	209.71	217.92	210.88	209.85	214.46	207.82	214.55	208.69	210.77	202.24	213.68	210.14	205.14	209.39	212.73	208.07	213.96	210.37	212.85	210.59	211.75	209.8	211.24	208.83	208.09	215.22	221.14	211.26	210.43	205.89	210.65	210.84	216.17
199.97	202.3	208.79	206.36	201.8	200.95	199.46	208.13	204.07	205.27	203	204.25	201.7	206.36	199.96	198.65	204.01	213.69	208.67	198.78	204.98	209.29	206	202.95	201.65	202	213.69	203.5	201.93	204.39	203.64	200.35	203.01	205.12	207.61	205.17	200.9	210.16	205.55	207.46	209.26	204.94	196.55	207.97	206.28	203.13	208.81	203.31	205.45	211.19
200.39	198.28	199.2	198.18	199.56	199.49	200.2	202.32	208.45	195.16	197.29	202.71	200.55	200.51	198.68	195.6	196.43	198.23	203.26	207.92	203.36	207.22	205.68	195.09	201.26	195.35	193.89	195.6	204.88	201.73	202.61	206.29	197.92	199.19	204.3	199.46	198.92	203.59	203.95	196.83	205	201.05	197.61	198.7	203.88	194.56	194.44	202.48	204.72	201.59
202.57	204.66	201.28	200.91	200.78	201.76	202.65	191.97	202.18	196.19	208.73	201.66	200.87	200.83	197.92	199.5	199.69	196.16	200.17	203.15	197.58	200.05	196.23	196	198.77	203.22	199.23	201.21	200.25	199.07	197.97	206.53	202.72	200.79	202.07	203.64	195.12	199.42	209.58	199.49	202.59	201	207.44	198.17	204.02	197.8	200.79	200.4	196.27	198.5
221.01	223.18	215.97	212.23	212.36	214.06	215.19	219.65	222.06	215.68	222.23	225.07	221.05	214.44	222.85	218.38	210.9	217.1	213.5	213.9	218.94	220.17	215.46	216.71	215.77	219.74	211.36	221.22	224.45	219.77	220.55	211.97	218.76	211.65	220.89	220.63	209.45	221.61	220.78	214.79	213.96	216.53	213.96	211.38	216.57	220.82	218.31	217.3	213.86	221.01
198.07	200.85	201.94	207.87	214.58	197.95	205.4	207.24	205.64	203.33	199.34	198.03	206.82	202.45	208.23	200.35	204.04	200.28	200.71	200.14	202.83	200.98	196.8	203.14	206.03	202.34	208.47	198.53	209.96	200.18	203.3	205.59	207.36	201.94	205.27	197.53	209.44	204.02	202.47	202.41	205.59	202.7	210.98	201.29	200.83	204.98	199.66	201.01	201.99	203.12
207.81	207.12	208.05	209.96	201.31	201.97	203.34	202.57	202.58	206.81	199.75	206.96	209.13	208.37	209.64	206.38	209.23	203.52	209.09	211.63	212.39	203.02	203.9	205.21	204.16	210.87	213.16	203.38	213.18	203.92	210.48	205.48	209.46	209.5	201.31	202.26	206.29	199.91	209.93	210.74	202.72	209.45	203.15	206.88	209.56	210.16	205.94	210.55	209.91	197.55
200.73	208.68	206.65	216.12	212.44	208.75	206.71	212.46	211.94	208.48	207.39	215.97	210.15	209.52	211.42	211.41	209.3	205.32	212.21	214.47	210.05	207.69	212.23	213.14	206.04	210.76	209.64	207.82	208.86	205.55	210.78	205.65	203.74	210.78	208.59	203.75	207.83	211.48	200.52	210.37	210.19	213.83	209	217.84	207.44	205.14	205.25	205.94	209.45	208.05
198.55	205.42	201.81	200.48	206.95	201.41	197.45	204.99	205.97	196.38	198.99	203.36	203.06	202.28	208.17	203.94	205.88	202.46	200.05	202.22	204.05	203.89	194.97	200.69	201.03	197.88	206.74	207.96	201.85	205.16	197.78	205.74	208.43	201.41	199.87	204.76	203.86	204.18	200.71	199.78	202.73	198.8	206.33	203.49	200.28	200.87	197.17	194.03	206.87	203.48
216.39	206.75	211.02	219.34	219.59	211.55	212.23	215.24	209.91	204.31	209.68	210.67	208.56	218.22	218.27	211.6	211.87	211.58	210.71	207.72	206.67	215.73	200.47	217.09	209.25	208.61	206.41	212.89	212.28	213.38	208.23	215.52	212.32	205.11	209.18	209.29	210.16	210.95	213.33	216.41	207.24	212.38	208.21	219.38	209.89	207.26	212.54	213.58	215.92	207.81
207.49	208.22	212.03	212.95	211.39	212.74	214.77	209.58	214.13	206.9	209.82	212.4	210.43	217.33	201.94	216.2	212.12	210.52	207.18	203.32	207.97	210.05	211.37	210.01	203.37	215.01	210.31	213.46	208.97	204.28	200.17	212.29	200.94	211.93	207.03	211.32	206.56	212.89	208.67	205.98	204.19	204.07	210.73	209.06	212.82	214.69	208.14	205.21	212.04	211.35
201.91	195.79	202.04	202.13	198.58	198.89	201.49	196.35	198.92	195.25	197.72	205.63	200.72	202.21	201.94	199.15	204.2	195.95	201.16	195.19	206.94	199.87	199.01	202.47	203.42	193.19	201.21	192.52	196.98	205.9	195.16	200.02	196.29	207.46	200.99	197.73	200.79	207.85	202.84	200.89	199.45	191.94	199.02	207.32	199.07	201.99	205.6	193.79	196.62	202.78
207.72	206.97	201.77	206.76	197.3	203.7	202.65	202.08	207.53	208.38	201.12	199.72	202.15	200.63	200.61	205.97	202.62	206.23	203.14	202.39	205.03	197.83	203.95	200.03	205.94	205	204.41	197.47	201.03	202.06	204.54	199.37	205.39	200.63	203.08	204.32	206.18	199.57	206.35	204.28	200.92	204.4	201.09	203.22	202.97	203.07	204.01	202.6	207.64	199.96
209.99	207.72	216.32	211.27	208.6	204.61	202.32	211.08	212.07	205.12	208.72	206.29	209.23	208.89	205.3	204.43	215.34	202.56	209.92	206.49	206.09	207.28	206.31	207.07	210.84	207.56	211.82	211.88	213.11	207.39	213.66	206.94	210.42	211.44	207.68	215.73	206.59	208.68	207.91	208.34	205.48	206.03	211.87	205.56	215.51	209.79	203.95	208.14	206.6	211.43
206.54	198.92	201.45	201.94	195.43	200.13	207.58	199.16	198.16	195.57	204.18	206.44	209.72	203.06	201.46	200.77	199.38	200.22	203.97	201.96	206.63	200.85	204.01	200.71	203.8	199.87	205.56	202.26	199.64	206.56	201.85	204.67	206.25	201.91	201.45	205.04	204.04	203.89	204.07	204.94	201.52	204.3	202.23	202.33	203.54	204.38	208.55	198.4	199.94	199.78
221.81	200.53	205.2	203.25	211.18	211.08	214.7	206.38	211.71	201.59	212.76	203.73	208.51	207.23	209.77	210.42	203.9	208.3	212.2	212.35	210.84	210.82	208.42	211.61	210.26	205.6	209.27	211.97	208.77	211.68	208.7	217.38	209.71	209.29	213.4	208.33	207.76	205.86	213.45	203.02	207.31	209.4	208.84	212.04	207.68	208.2	203.61	206.4	210.59	213.5
212.12	210.35	211.02	208.39	206.84	217.26	207.94	204.11	208.09	214.61	210.67	206.14	213.21	207.24	209.78	213.96	210.15	213.58	206.16	208.93	210.95	207.78	214.55	212.57	215.2	215.17	215.93	206	206.12	205.53	210.11	210.76	215.41	210.61	207.59	209.69	212.98	214.78	206.27	213.45	215.23	211.55	210.23	207.41	203.31	212.48	209.89	216.25	215.5	206.99
214.08	213.2	216.28	208.31	207.39	206.3	210.64	209.64	211.84	219.69	211.26	215.06	210.35	201.02	215.45	214.2	205.27	210.13	204.94	215.46	214.48	204.62	205.88	207.31	209.64	215.93	199.2	203.4	210.5	214.68	212.21	206.64	207.2	208.02	207.89	208.95	213.43	203.16	207.93	206.63	205.22	206.64	213.61	198.78	217.07	207.76	211.03	211.64	203.08	201.7
196.65	194.96	197.23	195.12	185.76	193.47	193.52	194.44	198.63	190.15	193.78	198.95	201.65	195.62	194.12	193.39	190.57	194.19	196.16	193.83	205.76	194.98	198.44	197.09	200.81	190.98	192.57	194.34	200.32	195.23	195.38	193.7	195.01	194.27	188.87	196.05	198.99	190.01	190.17	196.84	193.55	196.44	194.81	187.8	192.25	194.95	191.61	200.03	197.4	192.71
199.26	202.25	196.81	201.99	199.25	200.77	196.85	192.71	195.2	201.71	193.08	201.32	197.22	201.67	203.15	197.74	198.6	200.58	193.96	196.4	205.48	200.13	200.53	203.07	197.67	201.83	193.58	199.65	201.53	196.72	198.44	199.73	195.14	202.74	193.81	200.51	199.27	205.85	200.19	196.36	198.65	200.76	206.61	196.57	196.75	196.92	194.74	199.79	198.95	199.9
198.97	200.23	203.49	198.36	204.38	202.02	195.25	205.61	199.24	207.42	197.21	200.61	203.87	207.3	201.86	200.45	201.12	199.89	198.93	200.61	201.11	203.89	197.67	206.12	195.11	200.53	200.72	208.83	196.97	198.35	196.41	203.98	203.74	208.11	198.06	200.31	199.54	200.59	197.64	196.71	202.57	196.65	201.82	198.05	205.75	204.01	196.48	197.31	197.98	196.65
199.11	199.84	198.42	199.07	198.41	202.67	198.12	195.42	200.54	202.41	202.9	196.71	196.45	199.45	196.81	208.44	200.85	203.7	200.58	199.11	200.14	204.3	196.28	202.59	194.46	198.49	197.2	196.41	197.75	196.46	197.43	198.64	200.24	199.07	203.93	194.05	198.41	203.61	196.63	203.89	195.78	191.48	195.43	198.56	202.9	192.25	194.17	195.75	196.81	203.06
205.25	203.62	214.49	199.1	205.75	207.26	208.93	215.13	209.93	209.18	204.84	208.17	209.37	207.14	209.79	209.04	207.28	202.67	212.5	204.66	208.91	207.02	208.36	211.81	209.38	205.46	209.44	209.36	210.91	203.02	215.99	209.94	206.61	209.14	205.56	215.33	209.23	211.72	205.52	205.82	209.45	205.99	206.71	205.4	205.58	205.43	203.44	202.11	206.81	211.06
194.28	205.16	202.58	202.96	202.17	202.19	200.47	202.15	198.51	198.27	196.31	208.23	203.38	203.8	194.9	201.05	202.61	205.89	202.64	204.61	200.52	200.44	203.96	200.22	202.89	200.26	198.99	197.29	201.3	205.68	202.92	196.21	200.42	197.78	211.47	199.91	200.49	203.77	196.98	198.73	201.31	203.39	195.15	202.5	197.07	201.33	202.73	201.34	205.97	206.55
208	218.97	205.43	207.29	206.32	203.19	197.33	209.29	207.83	210.98	211.34	204.52	209.07	211.28	213.82	201.86	212.41	203.07	211.24	207.62	208.55	214.51	210.23	207.03	203.51	209.28	207.11	211.41	215.27	213.48	211.93	208.3	213.83	208.41	210.52	210.9	207.39	207.74	211.56	210.64	208.1	207.49	208	207.05	209.57	204.93	206.57	208.61	206.8	213.13
203.28	209.26	214.46	205.14	211.17	203.45	208.85	200.92	207.7	201.64	209.14	209.11	199	209.68	201.75	206.39	209.46	203.75	204.96	207.95	206.62	203.34	207.39	206.63	205.41	205.02	204.5	202.59	202.15	207.73	205.51	205.19	201.41	201.45	207.22	204.27	204.93	200.31	206.25	205.96	201.62	205.61	207.57	199.07	205.31	201.61	205.87	205.22	200.57	208.26
205.3	202.37	196.29	199.55	198.69	202.29	203.16	204.41	195.39	196.38	195.9	202.48	204.06	202.52	195.99	196.27	206.29	200.72	200.97	200.45	201.63	194.85	198.81	203.58	200.25	194.91	199.53	197.64	193.65	198.43	202.89	204.4	198.85	201.86	195.64	200.87	202.53	198.05	197.13	196.88	199.4	200.56	203.58	196.55	206.48	194.7	201.09	195.16	199.11	201.73
204.64	206.76	202.9	207.85	214.8	211.52	208.05	210.5	208.88	209.09	207.17	210.95	206.2	210.28	205.11	210.04	204.73	204.71	210	209.86	209.38	203.32	205.48	205.3	208.06	210.11	203.62	209.09	214.5	206.75	205.15	208.52	211.46	206.44	212.54	202.99	207.87	208.77	208.27	207.98	210.08	208.41	203.15	211.58	210.2	205.85	201.51	208.59	210.28	203.91
208.11	215.11	215.04	218.84	212.86	219.46	216.6	222.99	220.32	217.9	218.65	222.43	215.87	214.93	212.76	217.09	219.28	222.47	212.51	215.6	211.41	217.1	216.37	215.98	219.69	213.48	217.25	216.36	218.09	223.13	214.16	206.22	219.21	222.4	221.05	215.62	222.89	218.31	209.74	218.86	214.45	217.01	216.71	215.45	212.06	215.33	220.61	221.08	212.42	217.15
213.16	200.23	203.97	205.22	208.92	210.21	204.73	210.5	208.55	206.72	210.6	202.08	207.09	206.92	207.76	210.41	211.34	208.65	212.09	208.92	211.44	200.57	209.77	210.53	207	206.2	207.23	214.86	209.3	206.77	207.7	203.42	209.58	203.69	209.13	203.92	209.23	213.14	202.36	210.33	211.61	214.27	203.66	210.52	209.86	207.15	205.11	204.97	202.47	211.93
212.3	219.71	209.23	218.62	214.13	213.69	210.12	219.61	208.94	211.29	217.25	210.92	212.14	210.66	210.44	214.2	212.96	214.95	210.92	213.91	212.36	217.01	215.06	208.12	214.3	210.62	212.28	215.42	211.7	208.48	216.39	214.41	216.53	209.13	213.3	216.25	216.85	206.61	216.82	210.87	213.46	210.1	217.39	213.22	215.32	217.3	214.31	208.91	217.74	217.01
206.19	200.25	201.69	200.01	204.24	200.34	205.21	199.34	205.04	199.34	201.26	199.94	191.35	207.14	203.81	201.26	196.41	200.93	202.58	200.31	196.55	208.23	200.12	200.98	198.72	205.38	201.72	202.69	200.52	201.48	204.93	205.24	198.65	205.02	199.82	206.66	202.4	201.25	201.29	199.45	198.29	203.46	197.2	201.79	206.71	201.34	205.48	199.64	201.15	200.64
201.73	204.13	201.84	195.58	203.38	201.97	201.72	199.6	199.64	206.07	199.5	198.87	203.49	200.46	196.76	201.2	206.54	201.48	196.58	203.82	199.96	195.85	201.54	198.56	199.65	200.41	198.02	201.24	194.07	200.85	204.97	199.89	193.74	195.19	197.31	201.84	198.4	197.93	203.07	201.36	203.16	195.06	201.89	195.15	198.47	193.9	202.16	197.7	198.62	199.06
202.77	195.09	206.56	201.99	206.59	212.01	208.94	207.28	201.59	206.26	201.35	209.5	207.16	208.88	206.9	202.35	202.01	199.88	206.12	206.6	202.24	206.65	209.74	206.71	207.51	207.12	206.15	209.72	205.55	211.63	205.64	206.31	209.75	202	205.29	200.21	206.54	211.3	210.75	206.88	211.09	218.39	206.82	209.22	212.38	204.25	203.94	211.27	200.01	207.07
208.59	207.2	209.49	207.23	205.47	199.87	205.82	207.65	202.77	202.7	213.17	200.05	205.19	202.93	204	216.75	207.23	202.57	202.56	199.67	208.03	203.39	204.11	200.76	202.39	206.28	203.87	208.08	207.56	207.49	204.25	200.05	206.82	205.56	207.47	207.92	200.9	203.08	210.83	206.52	207.73	206.74	200.52	207.35	208.24	201.83	200.1	205.03	206.85	198
221.54	217.69	216.2	224.68	225.97	217.6	215.22	210.84	215	223.84	215.12	220.66	218.05	217.1	206.48	211.4	221.37	219.46	219.96	219.68	219.4	219.37	216.54	221.64	206.99	215.84	215.63	218.94	216.46	213.76	212.14	216.16	219.98	218.75	216.36	218.58	221.68	222.51	219.17	217.3	213.41	218.74	209.51	217.41	216.3	212.85	216.64	218.87	215.74	216.49
211.76	208.91	203.81	209.08	210.01	209.57	211.28	212.66	208.08	206.87	211.16	205.35	210.45	207.27	205.57	205.12	212.77	210.72	210.81	203.72	209.68	212.65	208.18	209.66	211.02	213.8	212.4	207.08	203.62	210.09	199.89	209.57	204.54	209.2	212.13	211.75	206.72	210.79	206.86	202.5	207.52	214.52	201.4	208.2	207.47	211.77	208.08	213.28	212.96	206.26
211.02	206.74	208.44	213.21	207.9	209.7	210.36	209.23	212.05	203.18	206.22	209.33	203.85	201.41	201.59	209.11	208.56	208.05	210.2	205.92	205.84	207.63	204.56	208.16	208.86	200.5	205.09	208.09	208.95	203.13	207.08	204.68	201.98	210.06	213.11	211.49	208.79	217.27	207.76	203.12	212.39	204.38	205.24	210.79	207.46	209.55	204.32	212.26	207.39	210.18
206.52	214.46	205.85	201.52	205.95	205.84	214.61	212.58	207.87	207.69	207.82	208.66	202.3	207.38	213.31	205.51	211.5	208.28	200.96	199.46	207.03	208.06	200.51	205.93	207.04	212.47	210.76	206.38	208.23	213.35	209.79	214.38	210.44	212.39	207.13	211.39	203.85	214.37	217.41	208.33	204.49	207.53	208.9	205.98	209	205.85	212.2	209.59	214.37	204.23
201.66	201.02	193.92	205.62	190.26	204.84	199.09	200.63	200.81	204.95	201.78	203.48	201.91	202.08	201.23	198.39	194.41	200.29	197.69	201.5	195.15	204.03	203.92	203.49	202.05	196.35	200.47	202.1	207.51	197.91	203.02	204.03	199.83	197.89	202.86	196.96	196.77	197.41	194.91	201.41	198.6	198.3	204.74	202.39	204.72	201.05	199.66	203.68	204.65	205.19
205.31	208.58	202.42	199.53	200.42	202.82	200.34	202.34	205.3	207.38	203.29	202.18	206.16	202.12	202.48	201.64	200.97	201.57	207.34	205.21	196.65	209.22	193.06	204.05	206.45	199.51	205.47	202.24	203.79	201.29	204.48	200.76	204.05	202.55	207.37	199.39	204.25	208.31	203.73	211.66	203.16	204.09	200.4	196.16	206.2	200.81	201.45	207.91	204.26	200.86
204.38	199.3	202.49	203.64	199.9	197.05	205.19	198.17	204.42	203.31	202.99	202.64	205.91	210.74	205.62	205.88	198.54	200.08	202.15	203.63	201.97	198.49	206.49	204.15	202.9	203.03	212.37	204.56	204.32	202.87	200.42	198.44	199.76	202.5	206.03	206.68	201.77	205.91	203.39	196.07	205.41	202	200.54	200.08	206.08	204.71	203.49	204.32	203.1	203.15
208.63	206.19	198.77	198.63	207.89	208.27	198.2	199.79	201.91	200.16	203.17	204.28	204.93	203.15	204.22	203.01	205.07	204.41	201.48	203.07	210.96	203.31	200.94	208.46	209.58	210.65	207.72	209	204.9	203.57	201.44	206.66	199.59	207.49	205.37	204.2	202.84	204.01	205.83	207.1	202.18	202.54	200.52	205.06	209.09	200.12	202.58	203.52	202.12	205.76
193.43	204.83	197.21	199.91	191.99	199.42	200.86	196.2	204.13	192.73	199.89	200.98	200.1	199.26	195.27	200.59	197.44	200.79	196.12	190.84	199.84	196.02	196.27	197.97	202.26	201.72	197.15	200.03	189.09	194.59	203.7	200.54	196.97	196.93	203.87	198.9	195.51	201	203.74	196.45	195	195.57	205.48	197.97	193.56	199.49	194.56	191.44	202.18	207.85
216.42	212.88	218.55	212.64	214.01	213.5	211.89	208.73	214.26	221.86	212.63	212.48	217.48	214.03	218.29	208.91	214.48	209.25	204.37	205.82	212.42	212.59	210.49	208.31	211.91	215.08	216.28	212.44	207.02	215.15	208.93	206.08	211.57	216.51	209.6	216.82	211.05	212.79	212.79	209.18	210.06	209.46	213.47	214.15	213.25	210.47	211.87	214.97	213.43	216.44
201.15	194.31	202.41	202.27	202.1	204.45	205.48	208.52	199.88	200.35	198.01	201.58	210.77	206.15	199.89	195.81	211.65	205.68	206.34	214.1	201.59	201.41	211.52	204.66	201.2	201.61	199.88	204.62	203.64	202.66	200.77	205.24	203.57	204.67	205.41	199.46	200.55	206.17	202.35	203.07	205.39	204.76	204.09	206.57	200.01	200.56	209.99	200.18	207.53	206.48
208.76	204.34	203.08	208.29	210.56	209.11	207.91	204.86	215.39	204.23	211.91	207.69	208.8	211.91	203.61	206.83	208.48	208.6	202.96	215.02	211.91	206.26	204.73	206.35	210.7	214.93	212.63	207.86	204.21	208.45	206.53	209.81	206.37	207.53	209.23	203.45	210.88	205.42	206.72	199.38	208.82	210.51	204.91	206.32	211.84	212.55	200.72	209.32	204.61	210.23
217.25	215.1	215	219.01	222.94	217	216.19	217.67	223.11	220.26	214.52	216.29	227.87	225.21	216.13	213.43	218.83	218.63	215.33	219.6	218.14	219.68	223.33	216.2	221.01	212.34	212.82	216.17	219.59	217.86	220.37	221.49	212.58	220.22	214.81	221.33	214.16	213.22	215.28	218.88	217.56	220.86	220.13	217.7	214.56	216.37	222.92	216.75	212.69	214.58
210.63	202.38	213.79	208.53	212.68	215.82	204.93	204.52	201.54	205.84	208.01	206.5	203.81	208.86	211.33	212.81	208.07	212.83	211.79	202.19	206.03	208.19	203.88	210.46	204.79	209.81	205.08	209.98	203.91	206.55	207.23	212.28	203.44	208.94	208.82	206.82	207.33	210.08	205.24	215.55	204.41	207	210.26	208.11	206.78	204.51	212.77	208.43	209.43	211.27
204.64	209.06	212.78	220.91	206.5	216.62	208.3	213.17	203.67	205.3	212.01	212.87	213.47	219.24	213.01	217.86	216.66	215.61	208.24	211.99	210.02	208.62	208.3	215.54	209.33	209.68	209.28	211.58	208.31	206.83	214.9	211.71	207.92	214.96	215.44	215.18	213.08	211.92	209.2	210.26	213.87	209.26	213.49	213.87	218.4	214.15	216.15	215.03	212.72	211.21
209.84	204.43	206.7	206.49	206.71	201.19	205.97	205.8	210.19	203.07	201.93	204.1	202.31	207.81	202.92	206.5	199.17	205.85	202.57	201.83	201.06	204.3	204.87	202.28	201.71	213.02	205.58	206.72	209.72	204.93	206.83	208.03	204.07	202.57	204.18	205.52	200.28	206.27	197.45	211.01	210.3	201.14	202.43	208.88	209.14	202.58	201.58	205.63	207.46	203.02
198.87	209.62	197.5	208.25	201.76	205.68	208.98	207.44	205.38	204.43	210.04	208.32	205.87	210.72	200.42	204.96	205.33	206.83	207.37	199.31	201.09	205.26	203.76	201.19	205.24	208.07	207.91	200.92	201.64	204.23	200.98	205.45	203.66	209.48	210.25	203.13	199.41	199.26	201.49	204.77	196.2	207.81	206.51	206.09	196.76	209.86	205.97	200.78	204.75	202.79
194.43	201.26	198.94	202.71	199.66	198.47	197.53	202.63	197.66	199.73	202.82	192.79	203.14	198.86	195.27	195.92	197.83	200.33	203.01	204.02	194.48	195.39	196.14	197.83	197.27	203.35	198.96	195.54	202.8	206.24	199.29	200.56	204.25	198.76	202.18	201.58	204.4	203.1	196.22	198.33	189.14	203.06	200.84	197.24	192.54	200.27	194.31	201.7	195.61	201.51
207.56	219.61	209.08	221.84	215.79	213.81	210.48	209.27	210.64	207.44	215.14	211.3	214.34	213.87	208.92	211.14	216.11	213.63	211.62	208.21	218.48	209.56	209.21	214.84	215.44	212.14	211.69	218.24	209.71	214.58	217.21	212.63	217.18	211.74	212.23	208.32	214.41	212.46	209.59	213.67	205.14	210.64	212.43	208.23	216.91	214.1	211.32	210.25	214.23	209.95
203.13	200.51	211.15	205.57	206.56	205.04	202.57	206.18	206.07	201.03	204.09	208.3	197.81	197.68	200.09	197.18	202.17	197.37	206.14	203.91	202.43	203.8	197.07	201.89	198.3	194.42	199.64	200.3	202.38	202.07	206.24	199.73	198.15	204.24	198	199.59	204.09	205.86	203.52	202.52	202.06	200.96	198.89	199.09	200.8	202.07	198.26	205.44	206.88	204.7
207.78	206.81	209.58	211.28	207.11	204.23	210.64	211.94	210.12	206.77	203.75	211.82	206.62	211.64	211.2	210.11	207.53	207.36	213.15	209.01	212.66	210.92	208.64	210.9	207.72	209.7	207.76	209.87	203.99	211.49	212.77	208.88	215.42	209.59	210	199.97	202.53	200.9	205.5	210.25	205.38	209.26	208.12	210.38	216.78	210.82	206.71	206.99	211.14	209.37
209.53	213.57	215.48	215.29	207.24	213.56	205.61	206.11	209.35	211.29	215.21	211.06	207.85	213.38	207.26	210.51	209.62	212.37	213.73	218.13	213.72	210.85	211.39	211.76	213.55	213.02	216.65	213.69	208.77	213.8	207.53	208.7	206.52	211.66	211.52	210.87	211.04	216.97	219.34	211.47	218.35	212.95	214.3	209.12	215.11	212.43	208.5	211.98	210.67	211.85
201.11	199.26	199.8	198.16	201.9	196.41	205.09	195.73	196.39	195.59	199.82	203.47	205.85	200.58	194.16	199.7	197.45	205.8	198.61	195.55	207.51	195.62	199.15	207.5	198.18	204.61	198.62	196.09	197.46	202.45	199.19	203.19	198.19	199.45	193.62	196.99	197.39	201.24	200.79	201.05	200.87	194.45	195.04	203	196.4	196.64	200.72	199.62	203.17	197.17
212.65	214.68	208.31	205.92	214.3	212.39	215.31	214.58	213.34	207.58	211.37	209.76	212.84	204.55	207.38	210.12	212.98	210.82	213.04	208.72	208.86	208.3	205.03	215.57	211.82	210.53	206.28	207.58	207.22	210.73	213.68	211.74	214.22	208.32	212.49	209.53	209.12	208.93	214.3	203.51	210.97	211.24	203.09	202.85	209.83	213.61	208.16	215.83	208.79	212.94
204.93	204.49	198.58	192.39	199.58	201.55	201.53	200.76	198.07	203.17	198.84	200.43	196.24	200.71	199.91	201.28	195.15	202.72	197.14	202.73	192.68	192.95	203.33	208.69	199.95	203.59	199.18	199.05	194.56	199.78	203.56	194.37	200.76	198.96	196.49	197.21	197.94	200.89	201.53	202.35	195.88	200.39	200.92	198.7	201.98	198.6	202.66	200.72	194.44	202.81
209	216.48	203.27	213.29	206.42	210.21	202.06	206.94	205.18	209.59	210.64	211.97	211.74	216.76	209.54	204.95	208.07	205.89	205.22	216.82	211.73	206.79	210.92	204.04	210.41	209.76	209.85	208.33	209.4	209.42	206.82	213.87	205.59	202.51	207.04	203.33	204.31	208.5	209.49	212.04	207.18	208.97	208.56	218.24	206.8	207.31	204.91	203.72	204.64	211.22
204.94	209.38	215.16	208.57	209.96	208.26	206.92	209.55	213.6	204.62	208.46	219.81	208.3	207.17	209.79	208.73	203.74	205.11	212.86	211.45	208.01	211.88	214.59	203.69	216.54	209.26	208.91	216.22	218.13	204.83	205.16	207.62	209.64	209.34	212.12	213.27	210.43	208.96	210.34	204.41	211.86	213.2	211.76	207.89	207.41	208.85	207.59	218.36	209.57	209.59
192.38	193.35	195.29	190.74	196.62	196.7	197.06	194.81	189.91	195.69	196.37	194.69	193.83	198.49	202.66	200.23	197.44	198.26	190.83	196.62	192.77	192.5	202.55	193.85	200.55	196.14	196.03	186.41	188.74	190.04	195.18	197.27	200.54	189.81	197.25	197.63	199.22	195.82	198.63	189.51	194.17	195.49	198.17	199.5	192.35	201.95	200.81	193.02	197.6	190.19
222.12	222.76	215.11	220.47	212.59	214.89	215.64	213.73	214.76	218.91	215.14	216.3	210.12	215.21	212.48	219.01	219.35	219.99	212.23	214.9	218.71	216.51	225.08	222.84	214.16	215.69	220.78	222.37	221.13	215.85	211.81	219.28	215.66	212.24	215.22	219.28	209.69	216.08	220.96	215.42	222.45	223.15	216.4	215.88	218.76	213.57	216.86	220.93	214.16	218.16
209.09	216.92	210.71	211.51	210.08	211.05	206.1	212.35	207.16	217.57	212.21	211.47	213.65	208.92	211.16	212.66	220.06	215.31	215.99	207.31	214.19	213.44	213.73	219.01	214.61	207.27	210.93	214.32	213.23	216.08	213.4	207.94	210.2	216.36	215.7	213.94	218.52	214.78	207.73	207.26	217.5	215.88	209.08	211.75	211.66	209.66	203.53	212.88	212.54	212.99
214.76	207.86	210.42	213.01	214.42	217.8	215.96	210.17	206.99	206.47	205.39	213	206.16	212.89	204.22	211.6	212.33	210.03	211.72	214.16	205.72	209.25	212.59	208.22	215.21	207.37	211.3	209.56	211.65	221.78	203.72	212.67	206.11	204.52	213.93	211.34	212.66	214	214.07	208.83	209.91	208.72	215.24	210.76	215.37	210.01	207.99	215.08	211.82	205.62
197.66	192.97	189.94	203.16	200.99	197.13	196.87	212.29	203.23	199.05	191.71	207.58	195.08	201.16	205.99	200.93	200.76	202.28	201.42	202.88	195.39	202.92	202.03	196.82	201.49	203.06	197.34	203.64	201.97	192.46	206.09	204.6	196.4	200.94	203.24	197.11	197.05	198.96	195.99	193.81	203.5	196.48	200.96	199.71	196.41	199.08	197.15	199.48	200.14	201.34
214.54	208.12	213.82	215.16	211.05	210.33	211.27	213.08	211.27	209.3	210.87	219.1	207.44	212.08	215.77	214.68	209.94	216.37	215.65	220.93	209.63	211	218.67	208.22	211.22	210.71	211.24	211.67	211.16	210.54	209.47	207.1	209.21	213.74	213.15	208.3	210.86	209.41	213.18	215	214.85	213.22	204.46	212.04	210.97	210.3	212.55	216.04	205.98	213.89
208.21	207.05	211.14	210.41	213.01	208.9	206.85	208.69	212.07	211	210.72	215.29	210.53	208.95	207.88	215.64	208.95	205.7	217.12	215.55	211.89	212.03	204.66	214.69	208.4	212.63	213.91	209.82	208.93	211.33	217.1	210.81	210.33	210.87	211.5	212.24	205.3	213.55	208.06	205.6	208.28	205.63	210.61	211.89	217.98	212.5	212.95	211.42	209.78	216.56
208.82	212.28	211.99	209.67	203.39	212.99	214.22	212.61	213.86	207.52	209.96	207.49	206.87	209.7	207.97	207.94	208.7	217.42	205.61	208.46	209.36	213.7	207.9	210.45	208.46	208.39	213.89	211.14	208.24	208.97	211.82	211.97	208.7	213.09	208.44	211.63	206.83	209.93	205.45	213.12	204.91	209.8	212.91	205.79	209.78	216.54	210.63	212.51	208.72	211.2
199.99	203.99	206.37	202.34	197.27	203.28	205.56	209.9	203.17	205.37	200.01	203.13	201.9	201.82	203.73	205.79	203.45	204.87	204.89	199.86	207.65	199.77	204.4	204.45	202.67	204.84	200.45	208.23	201.21	200.6	202.16	206.35	208.88	203.82	209.02	201.32	199.31	207.02	208.52	200.61	198.01	201.26	204.92	198.09	199.49	201.49	205.73	200.48	203.52	194.39
211.21	209.77	212.77	214.43	207.13	220.05	210.17	210.65	209.16	209.33	202.51	209.92	209.85	211.05	213.77	215.76	214.32	215.33	213.14	207.49	210.98	208.3	212.24	204.73	216.84	215.89	212.37	213.17	218.87	217.39	216.49	216.6	216.58	216.86	210.64	210.15	213.7	212.13	216.82	210.16	213.12	210.06	215.39	211.57	205.15	212.81	213.41	213.61	219.47	210.16
201.89	198.07	206.76	200.85	202.51	203.98	200.1	198.23	204	202.2	200.62	205.32	204.64	201.33	203.74	194.2	205.46	200.4	196.24	202.42	208.44	203.39	204.97	205.78	202.18	202.02	203.06	203.27	201.13	203.45	204.55	203.42	201.26	200.97	194.11	205.04	206.23	198.25	198.67	205.67	199.67	202.64	209.97	206.94	203.69	200.89	203.02	201.08	201.18	197.04
202.64	204.45	212.07	206.08	202.88	203.04	207.88	207.64	210.03	207.06	210.97	207.5	203.7	207.06	209.74	205.76	211.51	208.21	207.97	205.8	212.54	205.17	208.08	207.42	214.85	207.6	204.89	206.07	202.83	212.07	209.81	206.41	211.4	212.9	210.12	212.4	208.78	211.45	202.3	201.44	206.72	206.05	202.65	208.87	209.72	211.6	212.12	212.9	203.23	209.16
199.78	200.98	199.46	205.02	195.57	197.45	199.96	201.31	200.49	196.42	196.29	203.26	202.49	196.61	196.36	208.62	195.58	202.49	201.8	201.8	198.17	196.46	196.15	195.47	196.9	196.09	198.83	199.15	201.51	196.96	199.26	199.2	196.64	198.68	201.37	195.98	197.58	196.33	196.79	193.6	205.14	198.02	199.61	196.56	198.27	204.71	195.96	203.72	198.7	198.19
209	213.96	213.71	212.7	208.71	216.43	209.83	211.21	211.36	205.75	208.85	207.09	214.65	207.66	213.63	203.03	210.77	211.88	213.41	205.89	215.27	204.53	205.22	209.65	214	207.73	208.7	208.48	210.12	209.75	210.31	208.82	212.39	217.12	216.77	212.06	208.16	211.13	216.82	213.74	208.05	215.33	210.52	213.94	208.11	210.97	208.07	210.68	209.28	208.79
212.49	205.49	208.64	205.28	209.75	212.68	209.77	207.84	205.12	209.16	203.38	207.6	208.17	206.76	209	202.8	210.88	209.55	212.24	208.51	208.58	211.26	207.27	210.62	214.71	211.21	208.75	204.87	208.39	210.36	210.85	207.58	214.93	215.65	212.67	211.26	214.2	205.6	206.26	200.64	203.39	205.62	211.1	206.84	206.73	209.17	216.6	208.56	207.8	210.85
204.52	203.34	200.01	198.45	200.74	198.07	202.32	200.52	201.9	200.47	198.3	203.32	200.91	191.28	202.94	204.23	198.7	203.76	201.43	205.77	204.68	202.81	199.06	203.71	201.51	197.23	209.37	207.1	207.25	199.36	205.3	208.74	198.34	201.32	197.42	205.07	209.51	196.67	206.98	203.17	200.76	195.87	202.36	206.14	201.51	201.05	197.72	197.24	198.46	198.56
211.41	210.77	206.26	216.49	210.69	212.24	207.57	212.07	208.68	204.5	208.95	205.32	214.84	213.99	210.01	210.73	211.65	208.22	213.6	207.46	210.25	207.33	211.98	206.77	206.81	208.19	206.45	212.13	206.14	210.08	203.37	213.93	208.71	212.75	212.76	207.22	209.25	209.38	213.26	209.38	211.79	211.26	212.88	209.21	208.18	213.29	215.01	213.66	207.73	210.05
206.35	201.17	208.39	202.77	213.98	206.59	218.92	215.3	206.99	209.79	204.06	213.29	209.7	209.35	210.92	207.37	213.76	211.28	210	208.14	207.07	209.63	206.62	211.79	208.19	204.24	209.36	210.57	212.41	219.92	205.71	212.61	207.77	212.4	206.89	207.13	209.25	211.01	210.61	206.1	213.42	206.59	212.98	211.26	214.29	206.31	207.41	212.78	212.56	213.83
201.14	206.42	204.1	205.22	203.73	201.93	198.58	199.13	206.71	201.26	210.03	206.22	205.8	202.64	194.96	205.34	206.12	206.52	203.17	201.54	202.46	198.72	204.83	204.06	199.57	201.37	208.02	208.33	202.83	195.06	193.58	199.34	206.97	206.14	200.66	207.51	205.7	207.6	205.13	199.99	202.36	202.07	200.28	202.06	202.1	204.79	203.04	208.35	207.84	204.04
218.73	216.38	210.29	210.43	219.59	216.44	206.45	214.43	204.7	214.46	209.05	209.75	210.06	209.93	210.11	210.59	209.78	209.02	213.98	213.46	219.69	213.08	220.12	212.07	210.81	213.22	214.37	217.58	211.71	209.77	207.61	210.52	207.91	215.9	217.25	212.22	214.24	209.99	213.45	208.59	219.75	222.31	215.78	214.94	215.54	218.26	220.71	218.89	209.15	208.66
203.99	204.65	205.52	207.37	200.16	212.28	204.95	205.91	208.8	209.19	212.45	212.96	214.81	203.27	208.03	204.52	209.41	212.59	205.8	209.01	208.46	212.39	204.26	213.47	198.93	210.66	209.8	209.24	213.42	206.53	205.34	204.4	207.7	209.8	211.36	206.31	212.9	208.96	207.8	210.03	210.5	202.97	208.05	205.07	209.04	210.29	203.34	208.98	217.39	210.87
207.25	218.11	209.06	208.17	216.72	210.93	213.34	215.39	209.08	206.59	212.51	207.57	211.92	204.23	208.87	205.69	210.35	210.22	215.87	211.03	207.14	215.35	215.35	208.33	220.85	211.74	210.03	212.98	207.64	211.53	212.68	208.73	211.08	207.57	214.59	207.97	214.32	217.39	210.4	213.04	210.84	213.25	212.06	216.6	216.96	209.16	211.31	216.04	218.82	217.42
201.17	201.19	203.22	203.53	204.3	201.91	202.11	197.17	201.89	204.63	204.79	195.74	205.34	200.46	203.96	201.37	204.65	202.9	197.8	207.44	207.02	201.85	196.68	203.61	202.27	199.34	202.62	200.38	206.62	202.02	202.71	200.74	199.87	197.98	194.01	198.03	197.06	204.47	200.47	206.62	208.98	206.91	206.37	204.45	202.1	199.75	203.69	198.75	199.01	200.71
211.78	204.39	204.76	206.21	207.36	207.52	208	207.49	201.06	208.57	210.29	199.29	210.42	211.04	206.15	211.65	212.89	206.9	211.51	198.37	203.33	207.67	200.64	211.3	208.25	209.46	204.61	212.53	199.74	206.57	213.12	207.37	206.48	208.98	213.59	208.2	214.11	202.33	205.17	206.07	207.3	208.13	211.55	212.12	205.8	205.8	213.27	208.7	209.07	209.46
204.11	203.21	205.74	204.65	205.37	201.52	202.89	203.69	208.75	204.76	200.2	206.16	207.63	203.97	209.33	205.06	203.42	204.71	202.91	200.9	201.68	203.42	205.01	197.64	203.49	200.12	205.53	203.24	200.19	210.03	205.65	206.92	205.59	203.11	205.42	200.68	202.69	202.27	206.88	208.94	205.81	200.35	207.42	203.38	203.99	204.62	210.82	201.46	206.49	208.43
205.17	203.75	205.42	206.77	209.22	205.43	200.62	205.02	203.69	207.62	202.66	200.88	207.88	203.99	204.58	202.89	206.27	209.41	209.88	201.85	205.23	198.08	201.79	203.79	207.42	205.84	210.98	204.6	209.53	206.38	207.36	208.98	204.97	201.67	205.68	205.5	207.57	201.22	202.23	208.53	203.56	211.46	202.65	201.3	205.96	204.58	204.15	203.96	214.37	202.97
212.39	220.02	219.05	211.71	219.63	222.22	215.13	210.97	219.1	226.32	220.3	219.89	216.87	216.63	217.43	218.68	221.81	215.97	219.29	217.54	216.77	217.45	214.85	219.29	220.39	219.16	214.8	219.39	213.6	216.27	213.21	209.15	219.78	220.43	212.99	216.15	221.39	217.86	219.21	213.08	215.16	215.51	220.7	209.84	213.92	215.04	218.77	214.84	216.44	222.87
199.2	199.87	203.68	189.88	194.75	200.51	204.14	197.97	203.4	196.56	197.02	201.63	201.06	201.01	197.69	198.06	199.7	197.68	196.49	199.22	203.2	195.2	199.42	197.61	205.47	201.93	203.29	202.46	197.31	203.16	201.52	198.58	200.12	196.7	201.93	196.78	202.36	204.2	199.62	195.26	199.79	202.9	204.89	197.82	206.91	197.21	197.36	193.21	194.45	203.23
202.3	196.75	199.77	201.2	204.78	199.55	194.14	202.45	201.27	206.41	197.34	206.93	205.33	203.69	203.54	198.36	200.87	196.38	201.3	197.81	197.91	195.52	202.91	198.33	203.67	200.34	198.03	200.86	206.05	198.45	196.74	201.66	201.2	193.97	198.39	199.11	197.83	197.49	201.62	199.68	196.41	200.94	204.3	208.17	203.72	200.95	194.04	208.28	202.56	208.45
200.88	201.01	198.15	198.73	199.79	210.07	198.17	202.16	197.15	204.27	203.45	198.35	200.32	200.93	206.31	205.36	205.01	206.82	208.19	200.24	201.25	200.8	202.84	202.8	202.88	206.78	200.03	205	204.16	205.62	198.9	200.33	209.48	201.94	199.59	195.04	205.02	198.94	204.07	198.74	196.7	212.34	197.22	200.08	203.41	208.13	208.2	210.15	200.85	195.66
213.26	207.12	209.48	208.42	211.59	212.4	207.13	212.36	215.62	204.27	210.28	201.58	207.47	201.46	209.15	205.09	207.59	207.02	209.59	207.3	207.37	204.62	209.2	201.35	205.61	208.41	209.09	208.82	204.54	207.08	211.48	214.61	207.78	212.47	212.08	209.92	212.96	203.39	203.91	203.96	213.49	211.54	213.58	207.39	205.33	204.46	201.67	207.56	206.28	200.69
206.53	205.66	209.64	211.28	209.9	206.59	210.17	210.77	206.29	201.22	206.62	209.89	210.4	208.22	204.71	207.91	208.28	205.5	208.02	208.88	205.42	206.26	208.9	211.76	204.28	211.72	206.44	207.96	210.77	206.88	203.39	207.24	207.62	211.34	212.27	213.17	209.36	209.55	206.23	207.62	205.51	208.31	214.73	211.58	209.41	206.04	206.12	208.89	208.34	208.01
219.11	208.37	211.63	217.21	210.69	210.81	208.35	215.36	211.39	212.51	214.38	211.12	213.11	212.48	207.67	214.37	216.78	207.99	213.81	213.37	219.49	212.18	213.65	215.89	211.3	218.92	205.78	210.58	211.45	211.01	213.15	214.47	214.9	211.69	211.01	204.78	211.38	212.92	211.74	208.88	216.02	220.18	213.28	216.44	214.21	211.41	209.51	214.39	212.67	205.01
214.34	206.92	214.8	215.66	213.57	209.88	214.4	216.23	211.36	212.17	220.17	210.99	211.68	215.51	205.52	213.55	214.96	216.91	211.57	207.6	215.26	219.75	209.59	205.91	208.05	216.38	216.81	212.23	211.23	210.48	210.58	214.31	212.48	207.62	217.02	209.96	215	212.58	213.35	209.09	211.75	215.87	208.87	206.81	210.4	212.98	214.46	216.02	213.64	210.28
209.75	204.49	212.06	208.44	208.69	210.68	208.47	204.87	210.86	211.12	212.76	202.75	209.1	204.8	203.53	204.25	205.83	207.7	206.17	208.91	207.82	205	206.09	208.17	204.93	210.1	207.77	208.4	212.78	212.73	206.19	205.72	204.47	208.75	209.31	207.4	214.86	202.96	204.74	203.04	208.2	204.94	212.19	213.12	212.18	201.2	205.88	208.93	205.78	208.01
217.46	218.94	222.6	221.58	226.63	218.37	216.43	214.95	224.47	217.37	212.47	222.32	216.96	214.93	209.83	220.96	216.08	215.2	218.57	217.96	211.59	217.98	214.73	212.1	221.87	216.34	215.9	216.56	216.92	218.09	216.47	220.28	215.5	213.91	214.27	212.38	217.6	218.05	218.82	214.92	213.55	210.66	209.33	221.66	211.16	212.71	216.74	216.11	215.2	221.87
199.25	198.35	201.94	207.57	201.77	206.2	208.22	206.07	200.24	203.86	201.89	204.34	199.05	204.18	204.82	205.13	207.65	194.94	201.71	201.92	199.85	206.19	202.64	205.97	207.83	207.26	197.62	204.12	207.23	201.04	201.02	205.1	204.96	202.12	206.16	199.64	201.58	199.76	208.63	194.66	197.24	198.16	199.83	202.21	205.37	207.25	204.84	201.1	203.95	203.63
220.57	219.81	220.37	215.37	221.27	212.31	217.93	216.14	218.13	225.96	218.73	213.48	221.65	214.21	214.6	217.23	218.59	216.14	216.24	216.97	216.12	217.71	222.33	214.01	225.22	217.55	217.71	219.97	213.7	219.79	220.66	218.9	218.41	221.86	217.52	216.81	218.55	216.34	218.82	216.61	219.07	215.64	215.06	215.9	227.89	214.49	216.5	218.26	221.63	213.45
204.82	205.84	203.4	202.96	202.91	205.85	201.52	204.99	198.87	201.07	206.54	204.98	202.61	201.1	207.16	205.08	200.83	206.15	197.71	205.73	199.97	198.22	198.17	207.78	210.47	207.65	202.19	203.05	208.71	200.81	205.11	207.54	201.11	198.39	203.77	205.38	204.19	206.09	200.99	203.93	200.85	204.27	202.35	201.94	204.5	192.87	202.08	204.52	208.41	209.22
212.57	211.9	207.35	211.09	213.72	212.86	209.7	212.64	205.22	207.74	213.64	212.92	211.55	217.11	207.33	204.31	211.25	203.48	212.45	216.81	209.57	208.88	212.3	215.96	209.57	214.55	215.99	204.67	217.13	213.1	210.39	209.03	217.81	216.7	216.47	209.84	211.54	212.12	212.11	214.61	210.12	211.08	212.55	215.93	210.69	211.81	208.01	209.66	206.78	214.23
203.19	198.53	205.86	203.65	205.64	206.24	202.32	199.82	196.64	204.04	203.49	207.61	204.34	204.1	202.86	200.34	203.88	201.19	204.89	202.84	201.94	199.26	199.97	208.24	202.45	203.4	207.33	211.86	200.09	205.41	204.13	209.34	204.01	199.7	202.47	199.36	202.76	204.37	203.09	204.47	205.03	206.74	198.25	208.34	196.32	202.24	204.5	204.93	203.93	203.5
210.53	203.61	206.33	204.12	210.39	211.69	209.73	213.49	206.41	209.6	207.4	212.63	202.34	217.47	207.27	209.49	209.76	210.22	211.2	215.11	213.97	209.92	210.83	212.6	207.62	216	209.07	208.19	210.29	212.73	207.75	206.12	209.64	210.15	207.26	213.87	222.39	211.73	204.53	209.06	207.46	210.61	211.1	210.14	204.49	211.78	200.26	214.7	209.72	207.53
196.49	197.48	200.22	199.01	199.59	202.06	201.06	201.81	196.01	200.81	195.66	195.01	200.06	203.11	200.55	203.49	197.2	192.43	192.25	194.87	201.64	196.36	198.91	200.67	198.09	200.93	200.41	202.27	202.08	198.42	198.86	197.9	193.63	196.84	200.17	197.3	198.32	200.16	199.43	197.99	198.12	194.64	200.68	198.99	195.54	196.3	198.01	201.43	199.04	197.31
198.3	197.74	201.23	198.04	199.94	203.49	203.52	203.14	200.56	198.01	200.49	199.23	200.91	196.58	203.9	197.82	193.31	198.58	195.29	195.54	205.71	197.01	196.92	198.06	201.13	198.21	198.55	205.05	194.81	205.03	199.02	202.42	198.94	199.79	196.63	198.74	203.74	200.78	207.04	197.54	206.11	201.44	198.97	206.92	197.74	195.9	196.33	207.68	203.02	199.47
205.69	204.26	208.7	204.46	207.26	203.58	199.9	207.19	199.92	204.06	208.56	203.72	201.11	201.41	210.81	207.66	208.28	200.16	206.35	212.03	209.64	201.81	204.58	205.84	202.93	205.24	205.74	203.82	199.71	207.53	207.26	200.08	200.83	208.32	202.57	209.76	201.16	203.24	204.6	198.74	209.94	201.98	202.16	204.51	211.4	201.31	206.18	203.22	198.78	207.44
204.91	208.84	210.26	210.79	201.93	205.97	210.57	210.56	209.36	207.89	210.56	207.46	207.17	208.62	215.8	201.39	212.34	205.79	209.02	204.92	214.45	205.58	206.28	212.83	208.03	211.21	214.41	209.19	208.65	202.8	204.49	211.51	209.64	215.49	208.8	207.44	209.63	204.44	210.2	214.19	200.26	212.77	207.23	210.43	209.9	204.17	215.91	208.79	207.69	207.31
198.4	191.37	193.84	200.97	199.28	201.13	199.73	195.9	200.22	203.01	196.69	203.4	198.93	199.15	199.22	193.87	201.02	201.2	192.3	201.56	205.31	198.08	189.95	196.34	201.37	197.75	199.45	200.64	200.92	207.11	194.19	195.39	198.93	198.77	198.54	195.21	200.98	202.48	210.78	196.1	197.55	203.9	201	197.84	196.94	201.55	197.05	196.7	197.32	205.89
204.48	207.03	204.1	203.29	203.83	209.38	203.06	201.16	204.84	209.95	207.51	209.75	206.23	204.54	200.06	198.03	202.58	196.15	209.8	204.91	198.82	206.72	200.3	209.19	209.15	204.16	197.43	201.44	207.48	204.41	204.72	205.83	202.56	199.14	207.15	208.03	203.82	199.87	207.28	202.16	200.43	204.14	205.76	195.13	198.26	204.46	201.82	204.02	197.4	209.85
212.2	217.77	208.57	211.34	213.08	207.63	214.59	208.02	215.04	214.98	212.13	211.92	212.05	218.63	209.5	207.2	212.53	218.23	204.28	204.49	217.08	212.98	217.82	211.25	213.58	208.39	215.44	216.72	214.07	214.48	209.37	212.6	210.89	210.38	214.55	214.09	208.7	211.7	207.92	206.01	208.71	211.8	212.44	209.34	217.32	213.75	205.35	216.09	210.83	215.06
201.85	207.12	202.39	201.26	205.22	202.72	198.16	198.51	201.37	204.27	197.05	199.89	208.63	200.42	204.95	201.22	202.88	204.45	201.61	213	203.17	197.18	201.86	206.31	208.71	203.16	204.29	203.45	195.58	194.63	201.42	208.87	208.6	209.06	204.97	200.78	197.43	206.18	199.19	205.64	203.34	194.4	208.47	199.01	205.35	209.81	209.63	208.9	202.49	204.8
210.41	215.47	224.07	219.25	221.15	220.22	212.34	218.34	217.93	220.66	215.36	216.98	217.99	210.35	213.4	215.87	210.84	219.28	221.55	216.68	215.68	216.76	217.55	221.05	210.42	215.3	214.1	215.97	222.16	213.53	218.01	214.64	213.32	218.05	209.55	214.92	221.39	216.81	218.68	217.29	217.48	215.66	215.25	213.74	216.66	211.82	216.43	221.89	214.93	215.39
218.57	212.33	215.65	214.03	214.29	213.52	212.8	213.47	206.88	211.54	214.17	211.29	215.93	210.63	211.66	211.62	214.88	210.31	209.94	218.6	210.86	215.3	221.03	213.23	211.66	210	210.9	211.34	217.82	221.97	214.72	213.89	214.09	214.8	211.61	216.56	216.55	208.99	214.6	211.84	210.49	212.16	211.6	212.5	210.85	206.57	215.05	210.52	208.78	213.81
195.91	202.74	192.43	199.68	200.28	206.74	207.23	202.84	201.02	197.35	194.72	204.81	200.66	200.16	191.53	198.1	201.42	198.17	201.44	198.6	204.88	198.82	200.27	199.28	198.13	197.77	202.72	193.17	194.22	196.49	192.71	205.69	200.47	200.09	197.73	197.8	198.07	195.05	199.83	197.75	199.1	198.87	196.9	201.89	204.96	204.45	194.49	198.38	199	195.92
215.92	213.92	210.22	211.69	208.55	217.46	213.69	216.69	216.34	215.76	205.67	208.02	214.2	211.27	214.21	219.53	213.47	214.1	215.32	212.32	216.12	213.87	214.87	206.6	212.7	213.37	216.72	210.18	212.63	210	217.58	207.13	209.52	207.26	215.55	211.13	212.46	214.28	216.5	216.37	209.14	212.85	211.93	208.04	214.94	208.89	213.15	211.12	211.15	215.86
213.27	213.82	219.45	213.24	217.52	217.58	218.33	214.18	213.28	214.55	218.76	216.29	215.5	214.78	219.02	211.28	214.74	223.39	215.39	212.36	218.15	217.91	214.58	221.63	215	210.85	215.46	211.24	221.97	215.31	218.68	215	218.07	216.73	218.24	211.31	216.38	215.34	222.03	211.98	217.44	221.96	212.31	214.55	223.78	218.77	226.81	207.38	218.44	215.18
204.08	208.45	208.48	209.24	207.59	211.7	215.73	207.06	205.98	203.65	202.95	206.18	208.17	205.81	212.16	210.15	213.47	206.92	206.9	199.07	206.08	207.3	213.77	207.8	209.08	200.11	205.73	209.21	209.73	203.64	207.53	206.88	206.41	211.11	206.12	215.29	210.75	208.75	204.06	201.33	209.31	207.01	206.97	207.66	205.63	208.17	202.76	210.01	207.62	211.71
206.36	205.59	207.13	208.09	207.46	203.51	210.03	207.93	205.13	206.24	208.92	204.42	208.15	207.63	203.72	205.11	208.32	195.48	210.03	205.89	211.94	213.8	213.47	212.38	205.44	200.34	203.6	212.19	210.8	208.39	212.27	200.58	204.39	210.53	209.98	208.34	205.88	210.18	214.12	205.74	207.72	203.05	205.7	209.13	204.06	208.45	202.49	198.62	203.7	207.15
209.18	205.09	211.33	207.88	220.95	212.78	207.05	211.96	215.86	209.09	211.26	205.1	210.8	212.11	210.43	214.69	213.72	216.63	217.2	220.65	212.82	209.44	209.99	210.51	209.96	217.48	212.28	208.99	212.39	212.09	207.99	210.79	210.3	220.37	212.44	206.17	207.26	214.41	221.75	211.38	213.98	214.15	208.94	213.74	207.97	212.32	209.56	214.81	214.51	212.97
197.82	201.69	208.08	208.41	200.98	204.22	203.98	204.69	205.05	206.04	200.54	203.5	205.12	207.52	209.85	206.22	206.67	198.48	200.87	201.44	209.13	203.75	206.91	204.37	206.68	204.18	204.33	197.39	208.75	200.47	201.9	204.41	203.86	202.35	201.68	206.79	208.41	210.07	208.65	201.37	203.76	200.32	211.67	204.52	205.78	204.23	202.22	204.92	199.98	200.73
214.37	212.74	212.54	209.54	211.59	204.3	217.22	211.28	217.4	210.2	205.18	205.9	213.6	210.14	213.66	212.27	204.37	209.48	216.86	212.27	209.17	215.83	210.37	213.44	212.66	210.7	214.36	210.15	212.67	208.64	216.87	211.6	214.49	208.7	211.75	213.5	213.17	206.97	207.45	213.15	215.33	213.45	211.79	209.08	208.01	212.96	212.08	208.41	215.79	205.67
205.02	199.8	206.7	198.75	203.57	208.62	202.11	194.09	202.2	199.98	203.32	200.98	206.65	204.98	204.96	210.33	208.36	211.37	196.03	204.76	205	202.3	203.19	198.54	203.05	205.89	204.06	206.95	197.64	199.2	201.2	197.72	206.27	203.25	193.64	212.51	207.38	205.16	201.01	200.75	202.65	201.78	202.04	202.48	208.52	204.58	206.11	205.3	204.56	203.34
213.65	214.07	216.8	215.42	216.44	208.91	215.01	215.1	220.37	210.79	213.18	220.28	215.3	216.51	223.46	220.2	218.03	214.58	225.14	217.03	219.02	215.18	217.09	214.14	214.52	211.87	217.18	223.41	221.36	220.87	219.66	215.63	209.48	213.8	214.78	216.85	217.31	221.98	217.93	214.21	214.18	214.82	217.72	214.26	224.3	216.42	213.16	218.34	217.94	215.46
206.2	203.61	208.52	201.18	201.67	197.15	207.34	197.2	203.94	202.35	204.56	206.5	204.67	200.65	197.9	193.89	205.25	202.56	203.39	198.89	204.41	210.1	201.82	209.05	199.89	205.45	200.69	208.15	199.77	201.69	200.95	201.39	204.03	205.13	200.31	204.99	204.07	199.34	204.81	205.25	202.42	204.42	204.9	209.04	200.68	212	202.09	208.8	204.61	202.54
214.42	209.46	210.98	209.82	207.88	207.87	212.45	205.12	213.64	214.87	215.92	213.57	209.94	204.95	219.12	209.72	214.04	210.18	204.88	219.14	207.37	212.18	217.6	216.85	220.67	214.51	211.21	210.36	209.09	207.29	209.09	213.61	208.04	213.04	211.67	204.68	218.05	212.53	215.82	217.47	211.93	212.48	215.48	212.59	216.01	210.25	211.11	218.12	213.38	213.96
212.18	210.32	206.67	203.69	203.78	210.4	206.5	206.46	207.38	206.05	213.63	205.86	206.41	215.38	210.39	206.56	214.05	212.17	209.6	207.14	206.59	211.89	210	211.18	203.11	208.9	203.6	208.41	208.34	204.1	205.82	204.37	217.94	213.56	213.1	206.35	213.64	212	208.26	202.82	207.62	204.83	210.16	214.39	209.92	210.34	209.78	205.26	214.54	208.61
213.03	211.7	208.8	212.82	213.53	205.92	203.89	211.67	213.86	213.38	209.94	216.79	205.14	211.68	211.74	207.87	214.11	206.15	210.64	214.74	210.1	213.56	209.02	210.23	214.2	213.8	207.83	209.35	211.37	208.63	206.18	214.62	206.07	216.28	214.07	217.96	205.88	210.65	207.93	216.97	209.79	215.05	214.59	207.36	212.42	212.04	211.46	212.25	211.78	213.95
202.83	204.25	203.43	211.49	204.29	202.38	202.11	199.69	195.88	201.99	200.45	204.29	202.07	205.29	194.45	198.73	196.71	195.52	205.82	199.26	208.4	197.92	201.84	201.69	198.01	206.3	199.35	198.29	201.05	203.02	200.04	209.49	201.47	201.6	200.43	197.98	198.57	197.58	208.23	200.55	197.52	202.28	199.32	202.15	201.46	205.49	202.98	201.13	200.04	203.29
213.18	214.09	212.09	201	203.73	213.05	206.94	208.31	218.68	213.09	212.73	216.65	216.39	216.71	212.13	215.58	212.23	218.08	220.78	211.88	211.05	207.32	215.52	213.93	208.37	210.01	204.63	212.98	212.16	204.61	208.03	215.39	211.67	211.73	207.69	205.99	211.34	214.61	212.04	209.63	213.39	213.31	207.8	215.3	210.06	214.72	216.06	215.55	212.63	213.56
208.54	203.31	207.77	209.99	203.24	206.82	205.16	206.93	203.07	216.39	207.63	206.49	206.41	210.87	215.74	208.43	204.74	211.94	203.55	205.52	212.31	203.48	206.07	200.05	211.77	208.84	202.01	196.74	209.31	204.52	208.95	207.99	208.26	205.45	202.8	205.44	203.79	208.26	204.01	207.44	208.71	204.91	209.43	205.54	208.39	204.68	208.73	208.6	206.02	208.24
199.64	205.75	197.03	196.35	203.86	200.3	194.65	206.71	198.47	201.36	202.54	201.7	205.29	202.19	200.79	206.1	195.5	200.94	204.51	198.57	206.91	198.01	197.95	201.58	199.48	200.12	191.9	193.86	195.53	204.48	206.91	198.83	194.79	198.43	201.27	202.37	195.9	205.85	198.49	196.84	193.35	193.41	198.46	197.52	200.55	199.61	195.6	197.17	197.93	197.06
213.12	202.85	205.74	204.6	206.1	208.96	210.15	211.67	201.13	207.74	203.94	207.08	211.76	206.95	211.79	205.49	206.48	207.45	212.47	206.89	208.86	217.09	199.26	211.38	211.6	201.02	210.36	202.49	210.66	203.44	213.27	213.67	207.1	205.52	211.41	208.97	212.1	205.48	210.57	211.58	202.8	210.63	205.88	207.77	208.89	207.87	209.13	207.99	206.82	208.97
208.99	203.77	207.11	204.17	200.01	210.68	202.77	206.94	198.87	204.75	203.04	207.35	203.89	206.84	207.83	203.19	209.95	203.15	202.39	207.42	204.64	211.91	207.35	203.67	207.86	206.06	203.45	215.54	207.07	209.01	202.59	205.67	203.27	202.86	212.5	213.21	212.08	199.19	206.03	204.48	210.47	201.38	201.15	207.64	206.69	207.19	211.93	201.15	207.8	207.95
193.9	204.57	203.56	197.93	200.57	205.37	199.51	206.39	204.05	200.78	194.17	204.21	203.99	197.37	207.03	203.77	199.57	204.19	200.11	202.72	203.38	199.81	203.02	202.08	208.8	208.74	202.17	200.81	206.34	200.14	201.78	206.04	200.48	205.41	204.18	206.54	201.34	199.51	201.44	199.55	204.82	198.97	202.7	203.1	202.05	202.35	196.73	199.96	202.9	207.71
213.74	203.68	208.86	214.64	208.31	211.27	207.15	215.14	210.86	203.59	213.8	205.96	208.51	208.52	208.03	207.86	204.1	213.07	206.31	208.7	203.5	205.61	210.9	204.87	215.57	215.23	207.54	210.5	200.52	206.7	206.36	203.09	208.3	204.7	206.72	210.26	211.12	213.93	206.23	205.65	205.1	207.9	215.35	209.87	203.82	208.23	215.07	206.96	204.39	207.78
202.7	201.61	206.03	205.77	201.44	197.64	204.83	208.53	204.78	202.88	199.76	204.71	203.51	205.21	202.67	198.57	206.64	198.73	206.46	209.05	200.94	202.66	203.96	194.15	204.25	196.08	209.9	207.61	200.83	205.48	202.94	210.65	192.07	203.71	205.61	206.04	200.52	208.1	198.18	201.53	204.75	206.17	202.81	200.21	208.1	202.71	207.75	201.09	203.62	204.29
209.55	209.16	208.1	211.03	202.26	204.04	208	207.01	204.65	204.8	205.55	207	208.04	205.36	210.57	205.03	210.57	211.08	205.51	198.48	209.02	199.8	207.58	205.38	206.77	210.49	206.21	204.79	208.72	206.78	206.63	207.19	209.37	208.91	205.47	206.59	211.49	207.75	208.52	204.95	210.7	205.25	209.67	209.99	207.92	209.88	206.14	207.49	212.21	201.89
206.76	211.04	209.61	205.1	202.72	207.55	213.03	208.01	208.69	214.47	207.66	212.78	207.76	205.63	205.67	206.64	207.12	208.28	207.34	210.15	205.84	212	206.16	207.03	203.17	204.57	207.43	204.03	206.09	209.93	208.64	209.53	208.51	201.83	204.41	211.32	209.39	209.44	209.98	203.24	215.16	212.72	210.62	209.55	206.55	209.16	206.42	198.55	208.86	208.41
207.9	207.98	207.6	206.91	206.61	212.73	207.35	213.57	204.13	203.91	214.16	207.44	211.35	201.48	217.14	210.18	209.04	215.14	201.17	207.35	207.82	207.23	206.22	209.18	208.32	211.67	205.52	209.54	210.18	207.88	215.45	203.16	203.46	205.94	207.67	210.46	211.37	205.72	209.2	206.27	206.31	205.3	205.41	203.81	213.29	207.69	206.83	206.89	214.84	212.62
214.85	212.32	214.72	213.32	216.2	213.49	209.88	217.59	204.51	212.33	210.7	212.23	211.38	211.26	211.86	211.13	210.98	210.66	209.41	212.77	210.5	210.87	206.64	215.58	211.62	209.31	213.97	214.84	212.74	218.52	208.35	212.24	213.66	205.26	207.75	213.81	214.7	214.17	218.18	210.63	218.77	210.08	218.24	212.98	212.11	216.36	211.14	215.28	215.65	215.93
215.99	207.96	202.59	206.4	202.02	207.4	204.91	210.1	206.69	205.87	207.91	207.97	206.68	210.97	204.6	207.21	208.4	209.41	209.03	206.62	211.25	211.82	207.26	213.63	208.23	203.63	211.51	205.94	205.58	200.05	203.58	205.01	199.96	200.85	209.27	213.95	211.95	204.8	211.51	206.96	206.71	206.2	209.04	208.96	208.03	203.38	203.96	200.92	202.36	212.19
210.69	201.35	208.94	204.97	205.13	200.73	200.6	207.17	201.65	209.41	201.92	200.69	210.16	201.81	205.59	208.14	204.78	209.38	210.75	213.79	208.99	205.19	204.07	207.42	205.96	199.7	206.23	208.16	204.81	200.35	213.16	205.06	202.97	206.55	209.33	210.51	209.88	214.44	205.87	208.6	205.61	208.63	209.73	208.48	200.88	206.12	208.31	207.66	211	207.49
216.59	213.61	216.4	218.62	218.71	218.9	219.53	217.5	217.13	222.8	217.1	216.2	216.14	217.95	218.39	218.91	221.28	210.86	214.2	220.01	215.99	217.04	214.75	215.68	217.12	215.01	221.04	213.2	214.75	221.36	221.29	216.99	226.36	214.26	219.49	216.56	212.2	215.13	209	217.48	223.88	225.53	218.88	212.63	221.08	218.6	213.57	219.15	214.58	218.81
219.1	214.08	214.74	216.77	212.66	212.39	212.08	212.57	216.81	217.19	212.3	216.08	217.74	215.13	217.73	217.02	219.66	217.37	217.28	210.53	218.2	216.62	220.51	219.65	214.54	213.82	217.04	221.15	220.94	220.78	212.26	218.87	222.11	212.96	214.95	217.29	221.38	217.45	213.1	216.73	215.39	216.11	215.99	217.71	215.02	221.55	219.94	211.5	218.36	220.12
207.97	210.56	210.66	209.81	218.03	213.1	211.06	216.36	216.22	216.25	219.03	214.55	211.68	213.09	215.22	211.75	207.55	212.78	211.87	209.99	212.78	205.72	215.07	205.93	213.7	216.37	208.68	207.97	208.95	207.01	212.91	215.64	213.55	205.94	214.28	217.25	212.06	214.36	210.7	212.77	218.38	212.7	215.06	214.49	216.08	213.05	207.82	206.1	212.16	206.16
209.52	204.49	203.29	210.33	205.68	207.18	209.62	211.14	206.43	205.72	207.6	205.27	205.82	205.93	198.86	202.38	202.29	210.58	207.68	208.41	202.23	202.12	209.21	206.27	203.5	203.74	207.9	205.75	207.95	207.68	206.72	207.59	202.5	205.55	207.02	207.31	204.28	202.33	200.58	207.83	209.17	208.13	202.55	214.11	200.64	202.35	209.53	211.76	208.7	207.53
212.94	205.11	205.51	211.81	203.72	200.77	204.77	200.7	213.34	209.84	201.81	208.21	200.03	207.14	204.94	209.45	206.76	202.45	203.51	209.66	206.83	204.53	203.53	206.15	209.71	206.27	206.01	202.55	201.38	208.56	203.84	201.37	204.41	214.48	212.96	212.69	217.42	206.68	204.78	205.39	203.57	208.34	207.11	202.32	207.98	207.65	209.79	204.74	209.56	205.68
192.2	203.98	202.71	199.28	196.71	199.45	202.96	203.43	203.86	198.08	194.8	197.13	199.49	200.91	201.07	196.23	191.66	201.77	199.77	200.59	194.92	203.39	205.4	206.16	203.35	205.95	202.18	202.51	199.92	198.17	203.48	201.74	195.95	200.28	203.59	194.17	201.8	201.96	199.12	198.38	194.17	202.71	198.37	197.63	202.37	201.61	196.38	193.31	202.75	196.65
201.18	210.98	210.63	206.85	208.08	209.25	209.65	210.87	210.37	213.38	207.56	206.57	217.61	212.95	201.32	209.62	204.6	213.98	210.83	215.5	204.66	208.2	206.39	212.08	203.63	205.06	206.73	201.52	207.02	209.19	204.96	214.85	203.03	212.12	208	207.47	207.86	210.76	214.57	213.03	207.31	207.2	207.13	210.58	207.05	203.02	205.13	209.94	211.44	205.36
199.98	199.51	195.36	204.52	198.29	204.38	201.03	203.98	204.32	204.09	201.64	198.01	198.76	199.21	202.55	205.77	197.34	203.4	194.91	203.01	202.58	199.08	201.2	200.99	200.86	202.41	205.1	203.1	201.36	199.53	198.3	204.42	201.39	208.58	201.74	203.11	200.86	206.81	199.62	199.27	198.85	203.71	197.31	199.16	200.15	200.69	206.1	204.22	204.49	200.9
211.21	214.48	215.42	213.87	210.79	219.76	209.07	211.44	219.58	215.82	208.97	209.45	212.44	214.34	213	213.03	215.96	217.97	218.52	208.95	208.85	210.55	215.06	217.48	218.59	210.31	216.1	209.26	209.34	217.76	214.37	214.13	211.5	208.19	213.3	215.49	220.07	209.38	209.26	210.07	211.72	219.43	215.77	211.01	217.73	215.03	209.16	208.13	215.54	214
208.98	209.99	209.51	208.65	210.72	207.51	207.07	208.07	199.87	209.48	206.2	205.97	204.8	204.82	204.01	205.73	207.4	214.91	211.28	202.07	202.03	206.02	201.65	210.98	211.6	205.24	203.54	202.7	205.14	202.17	207.3	204.81	203.69	206.93	200.83	204.25	212.17	209.01	210.33	206.02	206.01	201.89	205.04	202.1	205.16	204.73	208.66	209.42	204.95	207.48
191.87	196.95	195.16	195.17	198.06	194.38	194.55	193.6	198.41	194.43	197.59	192.28	201.44	192.39	193.01	196.21	194.01	193.14	195.83	199.49	194.55	196.69	199.07	194	193.47	194.71	195.16	193.5	194.99	192.67	198.54	194.17	195.53	193.56	187.89	196.15	199.3	199.31	196.5	194.38	192.19	194.71	198.78	191.94	194.25	195.29	189.34	197.58	193.76	196.54
211.18	212.39	211.72	214.23	214.64	214.27	211.61	213.08	212.89	217	210.71	211.7	212.11	211.02	215.81	216.65	208.48	211.05	212.69	215.84	214.3	208.17	206.44	217.55	218.41	212.92	213.4	210.91	214.66	208.56	210.08	210.38	213.99	211.04	213.5	210.44	215.87	217.23	214.68	211.56	219.48	214.08	208.15	211.05	208.6	210.14	215.13	215.54	211.36	209.93
216.89	215.97	222.35	216.96	217.98	214.39	211.95	216.51	213.08	214.24	211.01	219.58	216.75	219.15	219.22	215.22	224.1	218.79	209.36	217.47	215.07	222.71	217.5	218.28	218.08	212.42	222.09	209.24	214.11	210.88	215.99	222.4	211.22	221.68	218.29	217.72	215.14	221.61	220.24	211.85	214.65	207.87	226.99	214.95	206.07	216.6	217.15	213.49	209.33	215.1
192.77	194.18	191.44	193.4	196.65	197.39	191.21	200.78	196.06	197.83	198.68	197.99	198.84	201.81	198.07	190.79	198.47	199.15	189.46	197.25	196.87	193.4	200.98	195.29	194.98	200.33	194.46	193.95	195.07	195.97	199.33	193.25	189.43	192.53	190.56	193.06	205.56	194.1	196.54	193.22	196.55	194.99	200.17	196.35	196.17	200.64	199.53	195	194.41	191.55
199.9	201.92	190.98	197.29	202.45	199.39	202.07	201.93	196.85	199.82	199.26	203.71	202.19	205.15	209.52	198.63	196.15	203.68	205.24	196.87	197.73	199.85	201.74	197.51	197.32	200.03	201.81	191.58	202.18	201.36	195.27	200.31	204.62	208.23	208.44	200.2	198.2	201.08	201.28	200	198.05	198.57	201.23	200.96	205.37	199.75	200.73	198.53	201.09	203.68
217.91	216.17	214.73	211.33	213.82	212.31	217.76	210.27	211.8	213.46	214.36	211.24	216.21	216.95	215.52	217.04	204.01	211.85	212.55	210.22	215.21	208.05	215.49	215.55	216.15	209.2	215.14	209.04	215.91	214.86	212.38	213.18	214	217.7	214.46	211.55	209.13	212.3	213.36	212.12	212.79	209.7	211.67	218.43	212.34	211.81	219.49	215.05	212.49	210.21
197.23	197.84	201.51	198.95	203.16	200.38	200.08	200.33	203.37	201.39	205.97	202.19	199	206.12	204.16	198.06	197.65	208.58	199.25	201.65	206.65	205.92	200.54	200.96	202.07	202.86	191.68	198.12	195.25	198.25	200.16	199.2	198.65	200.67	194.31	196.34	203.43	198.45	201.79	202.95	196.67	203.7	203.57	199.63	200.56	206.03	200.16	204.09	200.94	204
222.25	213.24	220.02	211.47	221.1	216.62	215.99	221.74	218.12	219.62	217.81	222.68	222.93	220.9	222.03	218.62	216.09	218.58	220.74	217.47	219.34	218.26	217.71	220.45	221.99	222.44	222.62	228.03	216.77	222.37	215.66	218.13	210.45	213.33	217.04	218.85	218.56	218.34	225.09	220.7	220.93	221.24	218.77	216.76	218.96	218.8	211.06	220.53	217.57	216.18
210.05	209.9	198.42	211.81	209.64	213.12	212	203.61	210.19	211.84	206	213.84	213.28	204.71	206.43	212.25	210.26	203.72	207.76	203	199.06	209.47	213.22	210.03	211.04	205.77	204.18	204.48	203.29	208.49	201.86	211.17	216.07	208.82	211.04	203.93	204.05	209.1	207.91	202.76	205.21	209.53	208.22	207.29	205.4	206.71	214.46	209.22	208.27	205.36
207.24	209.86	214.34	208.56	208.22	210.69	207.65	213.74	214.54	209.34	210.99	212.62	208.68	213.07	207.17	216.86	207.24	211.7	210.26	212.15	215.01	214.65	213.35	213.07	209.34	209.92	214.77	211.32	212.74	216.09	211.62	212.24	210.74	211.83	213.57	210.98	209.74	214.12	208.59	213.52	205.42	215.43	212.47	209.72	207.59	209.3	206.78	211.82	214.77	211.51
213.28	206.78	208.32	213.61	215.18	207.5	212.85	213.94	210.72	207.42	213.59	207.12	205.78	210.32	205.63	209.44	213.86	204.4	207.34	214.85	218.02	203.13	203.01	209.32	211.52	212.86	207.69	213.46	207.79	211.34	211.36	208.86	210.64	208.07	209.83	207.54	209.01	206.92	209.08	210.63	209.69	207.51	209.36	206.66	211.35	208.4	204.79	207.35	206.56	207.82
209.54	210.13	211.89	208.78	211.37	216.04	208.39	213.83	213.67	208.91	209.6	207.6	214.41	213.03	212.25	210.12	209.55	204.77	212.04	211.27	212.59	216.82	201.48	209.31	208.8	211.9	206.84	216.23	216.64	216.31	211.89	213.84	211.7	209.64	218.86	212.12	209.19	212.42	210.74	211.45	214.11	211.85	211.09	210.63	219.73	212.06	211.43	209.77	214.22	216.48
197.78	205.65	201.53	200.84	204.42	199.96	201.54	197.78	199.18	192.87	203.61	200.21	196.2	197.6	205.59	199.44	196.17	200.43	198.54	201.11	200.76	198.78	204.85	191.97	196.97	201.04	204.56	197.1	195.59	193.45	198.27	203.04	196.79	195.06	200.08	200.23	203.87	196.4	197.16	191.86	198.03	194.31	203.11	205.87	197.78	201.57	200.82	204.02	198.59	199.85
209.46	211.37	204.89	211.61	211.7	212.7	210.34	213	212.76	215.41	214.25	212.95	216.55	215.45	212	216.24	218.83	212.8	214.39	212.83	210.26	213.65	210.9	214.34	215.88	213.06	216.41	204.17	215.42	210.23	215.09	211.32	209.45	213.54	216.01	206.14	212.67	209.47	216.5	211.42	215.13	210.86	209.07	216.26	212.04	203.57	214.15	210.37	211.51	209.77
209.19	205.12	205.46	201.66	214.59	211.19	207.94	200.77	209	204.97	214.4	205.81	202.86	213.36	205.54	211.43	207.72	214.53	206.09	205.54	211.04	207.21	205.66	213.83	205.37	205.18	206.79	207.48	206.69	210.9	205.78	206.13	206.61	203.74	200.17	210.12	209.21	208.58	213.66	207.78	208.21	208.38	202.28	208.28	207.62	209.34	210.32	209.65	207.64	209.38
214.11	203.93	211.45	211.73	219.68	206.07	215.01	211.93	204.01	214.45	218.04	210.72	219.5	211.63	218.95	219.03	213.1	210.75	217.49	218.36	209.01	208.3	212.23	204.04	205.85	217.34	209.52	214.42	213.17	209.3	211.57	216.51	204.06	216.03	216.11	211.27	205.29	217.28	206.47	210.71	211.03	214.11	215.03	214.1	218.41	208.37	209.71	213.08	209.2	215.44
219.8	214.99	225.84	215.38	225.65	217.91	207.01	215.75	218.97	219.31	213.92	221.06	208.45	220.17	220.65	221.93	217.66	213.87	216.23	222.44	222.54	218.93	224.66	213.04	221.89	214.34	216.84	216.93	215.32	218.43	213.18	217.74	218.8	215.46	222.2	222.1	222.38	215.19	215.16	216.01	213.42	218.36	212.62	220.13	223.05	221.31	225.5	214.45	220.41	213.33
213.46	202.98	204.4	216.09	209.86	211.22	204.88	209.19	210.44	202.43	214.11	211.34	200.85	206.25	206.7	207.08	205.61	207.79	211.57	205.32	206.79	209.4	211	208.61	207.21	211.25	210.63	202.39	207.25	205.48	210.71	211.75	206.99	203.93	212.78	208.15	210.79	213.05	212.39	203.27	204.81	216.56	207.17	210.66	205.42	210.81	208.75	208.14	205.16	209.11
210.42	216.11	210.02	206.53	205.89	200.34	213.66	204.34	205.98	199.55	208.3	207.19	205.03	202.51	206.58	211.77	200.46	206.18	214.47	202.79	206.13	214.31	210.27	212.22	202.5	205.1	199.53	204.77	209.66	208.69	208.59	209.52	205.42	209.12	207.82	204.51	208.53	207.69	210.51	203.57	213.77	206.53	199.36	212.3	208.42	205.79	208.26	203.68	211.61	207.48
207.99	211.09	209.66	209.24	208.01	206.24	208.08	208.92	213.4	205.25	209.79	214.89	202.28	204.18	205.31	207.04	205.62	207.42	208.37	208.05	215.11	205.6	213.75	213.72	207.9	208.14	208.38	205.69	204.69	203.85	212.13	208.77	210.2	207.9	205.47	203.96	207.57	207.45	213.45	207.9	213.91	210.14	214.84	209.06	209.75	209.05	202.41	205.88	214.12	212.04
210.95	211.82	210.74	217.57	206.3	208.29	210.46	214.19	210.8	211.69	213.41	214.46	207.77	212.66	213.41	213.15	207.72	209.72	214.05	212.49	208.46	209.79	212.03	207.94	213.28	214.22	212.21	208.21	203.76	215.77	215.4	215.2	208.73	217.92	217.66	208.42	213.65	213.9	215.64	214.14	219.6	207.27	218.12	209.22	207.14	213.04	211.09	208.88	212.36	209.24
209.86	205.81	211.37	209.38	210.21	208.92	211.01	214.19	204.35	202.43	203.81	213.97	211.56	215.15	206.2	208.94	214.14	213.32	211.19	207.09	212.03	210.99	214.15	205.27	207.16	204.86	210.04	215.72	209.11	203.76	210.06	206.85	215.44	211.49	211.07	208.11	211.01	208.38	208.35	208.42	205.82	209.96	203.84	205.29	210.27	212.65	217.48	213.2	206.95	204.56
203.12	206.67	205.42	206.84	208.1	209.06	200.47	210.45	203.83	207.34	203.53	210.4	206.34	213.35	209.58	206.8	213.9	208.8	203.13	203.19	208.64	210.07	209.04	206.87	204.02	201.28	211.82	213.06	207.54	202.63	206.45	209.88	207.91	213.06	212.65	205.23	210.42	211.82	213.96	211.92	211.58	200.42	205.6	209.52	209.6	216.23	207.26	204.15	209.06	206.56
210.69	213.46	215.86	212.97	212.38	214	209.81	208.36	207.62	210.03	209.75	217.31	207.22	218.14	219.78	208.76	210.33	213.78	212.81	209.22	209.29	209.23	209.31	211.86	214.45	209.85	213.73	211.87	216.8	213.24	204.83	209.27	211.46	208.23	216.25	206.87	213.97	216.56	214.59	204.62	202.91	215.06	215.69	209.17	210.66	208.87	212.35	216.24	210.42	217.76
194.98	198.82	197.07	198.76	198.23	202.32	201.12	201.81	202.24	198.47	209.5	205.17	201.86	202.27	201.68	197.96	202.81	201.79	206.03	205.42	200.9	202.58	212.47	207.29	201.09	193.84	200.45	200.14	204.91	206.14	206.32	202.91	204.36	199.96	200.42	200.28	204.13	204.15	200.61	200.42	201.6	201.14	209.99	204.1	201.83	199.38	202.36	198.82	205.16	199.89
202.96	213.15	215.67	209.69	217.03	216.56	215.81	210.97	219.19	208.26	206.1	213.77	209.46	222.15	212.89	219.19	207.79	212.78	213.96	208.86	218.43	214.8	209.38	208.82	213.85	215.93	210.56	207.56	209.91	215.98	214.82	213.43	209.78	206.71	212.87	215.4	215.8	213.22	209.08	207.09	215.13	213.05	215.09	218.12	207.28	209.71	208.13	212.78	206.34	207.47
207.03	201.39	202.24	203.11	202.46	199.4	197.3	200.78	195.71	196.09	195.44	200.59	195.31	194.76	200.49	195.86	194.23	202.24	205	201.56	200.81	205.69	200.93	194.93	201.33	199.16	196.26	199.86	197.33	201.55	200.92	202.54	203.15	202.65	203.86	203.17	196.93	204.68	196.79	197.51	194.79	199.72	198.56	196.81	197.07	200.58	200.23	202.23	195.47	197.35
208.39	213.7	212.04	210.47	210.73	209.24	207.58	207.16	210.84	214	210.47	213.15	210.75	209.1	212.86	212.88	214.68	210.77	208.7	205.94	209.72	209.84	213.04	209.47	208.25	221.88	209.38	200.91	207.22	214.37	210.7	209.87	209.54	205.9	211.98	216.74	210.78	214.25	209.79	208.99	213.9	219.41	211.29	212.16	211.48	217.63	205.86	204.6	212.08	218.52
218.59	221.93	224.18	213.61	214.93	215.82	215.62	217.31	221.35	212.53	217.26	217.96	217.42	218.13	221.56	217.95	214.67	217.27	213.06	211.66	214.23	214.81	218.84	218.28	223.5	218.14	219.41	218.65	209.93	216.3	216.78	223.16	214.41	215.69	208.66	220.05	210.1	219.5	215.29	220.48	212.18	220.38	216.07	224.03	223.43	223.62	221.31	221.64	215.19	214.5
197.63	198.53	202.68	200.96	194.15	202.34	197.39	195.83	206.47	205.88	198.59	194.06	200.3	191.2	196.28	201.39	199.88	191.95	200.25	197.19	197.19	194.7	205.02	199.59	196.17	199.44	193.72	200.48	201.45	195.84	202.26	202.7	206.87	204.76	197.12	204.27	203.94	201.6	208.26	202.09	202.1	201.46	197.78	195.98	198.85	200.89	195.33	198.2	201.75	196.02
201.59	205.98	200.96	204.94	203.49	202.5	203.27	203.56	213.07	199.81	205.95	199.86	202.12	198.97	199.65	203.53	206.23	207.45	203.46	204.11	204.23	198.79	204.54	207.35	204.58	203.69	201.7	204.14	202.02	204.99	201.83	204.24	204	193.9	201.74	207.17	206.73	209.88	206	204.26	201.02	205.5	200.76	201.7	205.42	195.59	209.55	202.22	201.03	198.27
207.64	196.45	195.98	200.65	206.8	199.98	208.14	206.92	202.6	207.7	205.73	203.64	203.18	204.59	200.54	198.78	206.75	202.32	207.91	208.22	204.24	205.26	204.63	200.65	206.17	206.34	201.19	206.88	207.56	202.08	199.94	206.34	209.36	207.11	211.55	210.52	205.39	202.72	201.75	205.25	209.84	201.28	199.41	209.35	204.14	202.77	201.82	199.42	201.79	203.85
206.89	207.62	218.81	202.02	210.63	206.89	214.49	204.84	209.12	217.21	205.13	205.29	210.79	205.55	205.63	203.24	207.77	198.11	206.01	208.02	210.73	208.43	205.81	211.74	215.99	208.62	210.42	214.55	205.52	206.67	210.13	215.43	201.63	212.32	202.61	207.46	209.52	212	215.05	211.17	199.53	210.35	203.82	206.4	210.18	211.82	207.61	208.97	205.93	215.09
199.95	209.12	213.64	206.06	208.19	207.37	210.73	207.41	204.2	212.03	205.37	206.76	219.11	207.34	209.72	207.9	211.24	205.84	206.19	212.92	212.25	206.81	210.8	205.78	200.6	204.38	203.58	209.23	212.03	206.12	207.72	207.11	208.81	209.86	203.17	205.48	203.49	208.65	205.56	204.78	201.4	202.9	205.14	207.08	201.45	214.95	201.12	206.8	203.54	214.82
195.39	198.43	206.85	196.64	206.79	200.67	193.21	198.96	198.89	204.61	201.59	192.96	202.6	202.7	198.85	200.46	205.38	201.21	199.98	199.9	199.3	199.38	196.28	197.94	198.83	196.23	195.08	195.86	196.98	196.4	199.04	200.44	192.19	194.51	204.66	196.09	201.56	201.81	194.38	196.85	204.95	199.37	200.43	195.59	198.59	201.54	208.59	194.11	203.46	199.73
204.88	201.94	213.68	214.5	205.35	207.91	203.71	200.3	210.76	208.87	202.14	209.95	207.09	206.77	201.32	204.6	202.42	210.55	208.02	211.67	208.54	205.27	204.3	208.68	210.43	210.14	203.38	206.12	209.32	212.16	204.6	202.77	206.95	202.1	207.86	203.54	207.87	209.68	208.89	203.84	210.6	201.92	208.58	200.37	208.11	203.69	211.29	206.96	212.62	205.73
201.65	197.53	209.06	202.37	205.57	199.29	205.13	202.9	201.8	209.67	195.05	200.83	201.74	206.34	203.38	204.08	208.68	210.73	199.64	195.54	200.75	208.56	203.48	200.69	207.72	200.83	207.29	201.28	206.54	199.44	207.35	200.62	204.28	197.95	201.4	201.84	198.43	206.93	204.68	199.45	196.54	202.41	205.61	203.26	200.2	200.95	206.23	200.23	198.29	201.54
207.35	207.21	208.09	205.75	211.68	205.28	213.09	214.64	203.87	218.52	203.7	208.95	205.63	203.19	203.2	215.31	210.53	212.45	207.14	212.11	207.12	209.08	207.28	209.16	204.88	211.46	208.52	209.24	211.24	214.93	209.45	209.42	207.67	208.92	200.96	218.15	204.33	214.25	207.74	207.69	213.48	211.76	211.52	208.93	209.67	206.8	208.14	213.77	203.8	204.7
203.38	198.13	202.65	197.06	195.69	203.1	201.33	202.29	195.25	203.41	200.15	200.74	200.18	199.88	195.81	198.89	203.57	201.79	200.69	203.63	201.99	199.85	199.05	199.64	204.86	202.93	196.38	204.1	202.29	196.87	195.65	200.87	195.89	207.32	197.33	202.96	195.49	197.6	199.75	201.56	195.19	199.14	196.43	210.97	196.13	203.73	198.88	205.02	197.53	196.48
217.04	212.72	219.52	220.45	215.58	217.6	221.4	213.41	215.08	218.88	214.92	225.26	218.79	220.46	219.67	219.92	214.16	210.78	222.8	219.84	212.77	216.46	218.12	216.8	220.47	213.28	219.39	217.89	217.69	214.37	216.97	217.02	220.81	217.29	221.47	215.99	220.8	217.79	214.56	215.34	217.62	214.92	223.05	221.96	218.96	212.22	215.6	218.8	212.3	219.97
199.9	201.26	201.1	205.02	200.15	201.68	200.98	200.66	206.62	205.06	206.59	200.86	198.57	197.33	200.87	195.05	201.13	205.61	202.51	201.07	206.75	201.71	197.02	203.51	198.72	199.38	200.47	206.3	205.06	196.16	202.27	200.41	197.81	191.02	207.17	199.38	197.81	203.86	196.34	204.95	208.24	199.32	200.86	199.21	202.72	195.64	197.4	200.73	197.4	198.58
206.71	206.84	204.63	207.1	215.53	214.67	212.53	213.24	205.9	215.46	217.83	212.5	207.28	203.52	215.39	208.49	214.32	208.99	207.21	211.45	202.83	211.08	209.56	214.3	209.77	210.91	203.93	204.45	215.64	204.39	210.22	210.2	206.92	200.53	201.84	209.47	208.77	210.28	204.12	209.9	204.58	210.73	209.45	206.01	211.72	206.93	207.38	216.59	208.91	205.16
207.01	202.38	203.92	208.12	203.33	210.86	209.7	203.85	198.96	203.5	206.7	205.92	204.23	206.53	208.44	206.64	202.87	201.19	205.63	202.62	209.6	210.15	203.59	209.28	205.12	210.94	202.82	209.55	206.37	202.46	203.87	203.36	204.64	211.23	203.88	206.3	204.23	212.76	202	206.23	207.01	207.59	207.75	213.75	203.71	202.83	202.96	209.14	206.55	204.13
209.42	204.71	206.18	210.4	214.27	207.16	209.06	201.56	208.77	210.97	198.95	210.1	211.33	206.98	205.67	207.82	206.42	206.53	206.72	207.83	206.63	208.86	206.98	208.71	210.17	207.82	209.82	207.47	210.81	205.05	209.17	205.16	210.17	206.6	209.55	207.17	207.17	205.66	213.92	209.04	209.91	209.17	216.49	212.19	210.03	208.85	208.56	202.97	211.89	214.37
201.4	208.78	199.49	205.4	209.27	200.11	204.61	200.97	200.59	197.63	205.11	203.18	205.73	198.47	204.42	200.87	205.06	201.11	196.33	204.95	202.45	198.67	200.57	205.09	208.12	200.41	202.35	208.03	205.01	206.82	205.16	205.01	208.39	203.32	203.82	203.81	199.83	203.34	204.83	202.73	202.92	201.02	200.9	202.24	203.35	210.21	210.3	204.71	205.2	196.11
202.02	198.82	197.85	198.43	200.78	204.95	198.8	201.66	199.75	201.31	194.8	200.96	203.09	200.35	196.05	199.9	206.21	200.59	198.56	199.33	204.7	197.36	204.93	200.95	200.66	200.63	199.16	200.41	200.01	194.34	195.67	192.85	203.21	196.54	196.6	202.6	200.35	201.15	193.93	202.37	194.2	202.07	196.46	203.26	203.53	204.31	204.58	196.16	199.22	202.23
203.66	202.77	203.57	207.63	213.31	214.79	208.61	205.29	209.03	205.52	205.73	209.32	209.19	203.78	200.79	212.86	217.04	207.21	207.86	211.5	211.91	213.93	202.86	208.89	207.57	215.27	204.51	207.11	207.07	208.77	206.22	213.93	206.1	204.56	210.59	207.62	205.09	202.77	208.31	210.74	206.23	209.17	208.07	207.56	209.85	204.55	205.11	207.55	203.48	204.17
210.6	208.33	201.99	200.72	210.17	210.25	206.25	204.06	209.75	209.89	209.74	210.19	209.61	210.26	207.52	207.26	206.24	203.95	200.31	210.13	206.62	209.14	205.13	205.92	213	205.8	210.18	206.52	209.39	203.2	204.23	211.39	210.86	213.15	208.43	202.89	202.54	203.78	207.83	207.59	203.75	207.64	205.27	204.64	210.62	205.37	206.29	211.8	209.9	208.21
201.13	201.44	197.97	186.96	198.17	199.52	194.78	190.89	198.5	196.03	196.09	193.87	200.85	199.12	192.78	193.64	193.36	198.98	190.58	191.9	197.31	198.06	188.67	193.7	196.79	201.59	198.34	196.89	197.46	194.46	192.33	194.67	198.09	193.54	189.36	186.55	197.46	194.73	197.03	195.73	202.45	190.99	193.09	192.23	197.07	198.87	195.14	194.02	199.19	190.52
210.21	215.31	215.55	214.41	212.37	208.68	216.84	211.43	211.63	214.29	215.77	212.62	213.56	207.98	214.51	213.62	215.18	215.62	217.6	221.88	214	217.23	210.66	222.65	213.33	214.12	220.79	212.22	209.45	214.04	216.62	211.65	212.83	219.94	212.37	217.45	213.79	208.27	214.84	222.64	212.05	216.15	216.65	216.11	211.84	216.43	217.83	212.51	217.74	214.49
206.67	197.21	206.19	200.32	204.25	202.84	204.8	208.17	201.9	203.13	204.3	205.4	203.31	209.46	194.89	198.02	198.99	201.34	202.98	197.53	208.04	202.88	197.13	200.56	206.6	201.77	210.8	206.95	205.81	207.05	202.64	199.08	207.57	201.74	205.15	203.9	205.86	201.25	203.64	210.2	201.39	209.81	201.91	204.81	206.33	200.24	201.52	204.73	194.09	195.58
211.59	198.2	206.16	201.94	205	201.61	197.66	206.31	195.59	203.77	199.35	201.14	195.75	205.21	201.41	200.54	200.12	199.66	204.06	203.33	205.09	201.17	205.7	203.01	202.66	200.35	203.86	202.36	205.64	203.54	204.17	201.46	206.49	200.66	209.55	203.85	201.69	199.81	203.25	203.39	199.01	199.35	197.27	206.16	207.6	200.3	197.42	197.53	196.71	201.09
213.46	214.28	215.67	216.1	213.63	216.31	213.53	213.8	219.04	214.36	216.15	209.45	206.57	212.98	216.45	208.73	210.09	211.85	207.6	207.71	210.99	210.9	205.72	211.08	207.94	206.52	210.02	207.41	212.29	207.48	210.73	211.9	214.45	206.31	215.25	214.76	211.67	218.53	216.45	209.2	207.73	209.23	216.61	210.49	213.36	210.29	209.31	213.69	216.71	207.84
208.96	209.88	209.89	214.43	208.81	208.68	214.84	211.96	214	212.91	213.31	208.89	213.51	214.54	210.67	207.95	211.65	214.9	223.31	205.29	208.14	210.23	215.29	211.25	220.46	214.99	206.29	213.97	215.34	211.01	203.14	215.06	221.96	212.37	205.5	205.5	213.71	212.43	215.81	207.41	210.03	211.63	214.44	207.02	209.45	214.82	208.93	217.18	213.45	214.9
201.67	204.76	205.36	205.47	203.9	203.14	201.98	207.4	200.6	204.14	209.21	197.84	199.97	202.58	200.54	198.97	199.37	209.41	206.7	203.37	204.96	208.01	208.74	200.46	207.26	200.82	204.82	205.14	202.54	206.5	209.14	203.76	199.86	204.18	208.2	204.68	209.69	201.53	208.13	205.74	200.89	204.69	207.28	204.04	199.88	200.37	203.81	209.24	203.93	201.25
220.44	214.23	213.1	219.12	216.79	215.57	209.84	218.92	218.16	212.21	214.37	212.7	217.12	213.05	219.41	219.78	218.55	223.56	216.92	219.33	217.15	219.4	218.33	219.45	212.82	213.02	217.17	221.39	215.82	219.95	216.18	215.37	221.45	220.09	215.9	224.93	214.97	213.99	221.24	219.68	220.25	213.14	216.17	216.7	219.04	218.77	221.61	218.14	210.75	216.95
219.55	213.33	215.53	216.65	212.48	218.71	212.68	220.83	215.47	216.63	215.98	223.9	220.48	220.5	221.32	210.94	210.09	219.7	226.3	215.44	217.09	213.47	215.67	222.04	219.86	214.99	218.88	220.46	218.73	219.85	215.93	215.63	218.94	220.25	213.2	216.65	222.85	222.47	216.02	217.15	211.68	224.5	212.4	215.14	209.02	216.94	216.88	218.27	214.53	215.44
208.24	206.11	201.67	203.38	203.54	204.01	207.26	208.77	203.81	207.55	201.9	201.37	201.24	200.42	201.09	207.54	201.04	209.52	202.15	204.88	201.49	203.02	198.64	200.91	199.82	206.52	197.83	205.73	196.28	197.97	207.79	204.6	206.5	209.28	208.95	205.17	205.69	201.49	207.95	204.35	203.04	200.96	200.22	202.59	206.93	198.68	204.02	202.14	199.9	202.23
208.49	210.76	207.34	201.45	211.8	199.74	209.79	210.3	207.66	208.08	210.7	208.28	208.44	211.19	204.04	215.95	205.34	203.27	209.49	205.71	216.08	212.74	210.76	205.85	207.97	201.55	206.48	210.28	200.94	207.89	205.17	212.02	205.19	207.22	204.63	205.95	207.33	205.51	208.92	207.12	208.41	207.18	210.43	209.68	199.32	209.1	206.65	208.06	204.47	211.02
208.58	206.82	207.61	210.91	203.29	211.25	209.24	211.37	197.96	208.76	209.23	205.97	205.17	208.33	208.92	201.54	206.67	206.71	211.63	209.37	211.67	206.71	209.99	206.54	210.82	209.13	209.69	214.92	208.93	209.26	204.92	209.31	210.68	213.22	211.38	208.42	209.65	214.08	207.9	208.1	210.92	213.76	210.01	211.56	204.7	201.35	206.05	209.3	209.4	213.28
213.71	216.02	213.39	218.93	216.57	216.91	216.92	216.98	225.3	218.28	217.66	217.03	217.57	218.4	215.58	213.64	214.07	220.32	215.31	218.1	214.78	221.06	220.06	218.71	214.8	220.33	220.25	221.65	216.84	209.65	216.76	217	212.6	219.7	216.56	220.26	220.35	213.94	218.88	213.14	220.07	216.8	216.53	213.96	215.61	220.28	217.71	216.52	217.42	217.69
207.2	202.16	214.8	194.33	203.87	205.94	206.48	201.69	206.65	199.2	208.33	200.96	200.61	206.53	202.3	210.3	203.73	208.78	207.08	207.65	207.11	206.61	205.37	202.47	207.27	208.12	204.27	202.21	213.96	205.71	202.14	207.74	206.2	205.32	210.94	201.81	207.28	208.8	200.88	206.7	206.23	203.73	207.43	206.95	199.16	204.95	206.63	202.13	206.22	204.27
202.93	206.1	194.78	197.55	203.37	201.32	207.18	204.38	211.72	200.45	199.01	204.55	201.05	197.45	203.42	203.88	201.57	207.34	204.39	204.31	198.26	196.5	205.32	211.65	205.13	203.29	211.06	208.53	199.32	203.7	200.75	204.33	202.05	207.65	210.95	204.95	206.05	206.72	203.91	206.28	210.25	201.43	203.67	197.69	200.29	206.16	197.15	201.27	202.04	203.39
205.48	208.78	210.44	207.89	205.98	201.51	209.5	212.05	200.95	202.41	212.36	204.02	209.44	205.72	208.39	210.76	210.06	210.79	206.77	203.71	206.43	205.88	211.49	210.55	200.51	205.32	204.49	207.32	206.19	199.23	208.7	212.45	209.66	208.04	212.01	202.42	207.79	205.32	208.84	203.96	203.08	204.45	207.03	206.45	210.21	212.56	209.28	210.58	207.91	203.49
212.04	214.56	211.36	217.5	209.16	210.13	217.18	219.16	211.19	217.47	215.74	216.57	213.7	213.45	210.73	215.66	207.44	206.07	209.46	216.1	213.39	215.67	217.25	214.56	214.11	211.99	214.04	213.54	215.84	217.41	216.19	217.42	216.57	208.73	211.13	215.85	216.33	214.14	215.3	214.94	218.48	212.29	214.55	216.01	209.18	214.92	211.65	210.31	205.2	213.25
190.76	197.84	193.07	193.41	190.78	195.17	192.66	188.69	191.52	194.93	196.17	187.02	195.4	193.45	194.27	196.27	195.63	195.81	195.54	193.21	194.55	194.58	197.35	194.49	193.88	188.04	193.78	189.68	195.9	197.3	185.64	200.6	195.26	190.74	190	197.43	193.52	202.42	197.43	196.58	197.15	196.2	198.67	189.61	193.67	192.01	194.26	190	190.76	197.1
212.7	212.97	213.97	214.28	214.48	213.97	213.1	209.24	207.79	212.01	221.7	211.54	205.81	212.87	214.11	215.75	214.08	208.22	211.89	206	208.18	212.04	215.09	215.6	211.95	213.94	216.21	212.46	212.69	208.35	205.06	210.15	209.8	207.17	212.78	208.14	204.53	212.5	210.75	211.09	212.5	210.22	209.2	210.2	210.81	215.06	214.72	211.35	207.71	208.22
206.84	212.33	201.87	208.58	210.17	212.89	202.89	214.73	208.74	202.89	209.9	210.39	205.77	206.17	208.25	211.04	205.89	206.55	205.72	209.24	210.65	201.69	208.44	212.84	212.71	209.29	212.89	210.09	206.48	208.56	211.3	208.33	209.97	211.63	210.12	208.78	207.46	206.56	212.93	211.35	205.18	202.87	203.68	205.2	212.77	209.07	214.07	210.07	206.1	207.54
210.12	212.3	212.89	205.99	209.76	209.22	209.31	213.74	211.75	212.63	213.39	208.83	213.68	215.65	209.93	207.15	211.66	212.06	210.88	210.38	211.35	217.64	208.34	214.21	208.12	210.48	212.65	214.14	214.69	207.93	217.66	206.83	202.9	209.2	209.21	213.29	214.47	211.48	215.57	214.89	211.21	211.53	215.5	209.24	208.84	213.95	213.26	211.03	208.72	205.73
201.96	204.95	206.75	198.56	202.63	205.66	203.06	204.18	202.08	198.1	200.85	204.45	202.13	205.76	197.51	204.05	205.6	199.07	201.03	202.46	209.54	202.98	205.94	200.83	206.81	207.48	201.62	199.58	200.76	202.35	203.02	201.97	202.89	200.5	201.69	198.12	206.93	205.65	198.7	200.4	203.71	198.2	206.53	200.78	193.08	195.18	202.53	202.19	202.19	200.69
194.78	200.73	193.35	196.45	200.6	207.12	197.04	200.34	196.66	199.37	204.49	198.28	196.05	195.8	202.14	196.25	196.75	205.06	198.12	199.56	196.3	197.52	201.72	202.97	199.27	192.55	197.42	197.82	196.91	203.19	194.7	195.85	207.81	199.5	191.06	196.26	199.21	195.87	193.68	196.55	198.12	202.43	196.18	197.98	194	195.32	204.83	192.58	197.02	198.09
210.1	209.54	216.4	206.87	211.04	205.03	207.02	207.57	207.72	209.46	203.23	209.87	210.65	211.11	212.42	211.69	211.8	215.79	208.35	209.63	212.5	212.45	206.01	209.71	204.2	202.68	207.78	212.21	205.97	211.02	204.22	204.11	212.73	212.94	218.86	208.36	205.9	207.21	211.51	209.65	205.89	204.4	210.27	210.36	207.8	207.36	203.65	209.71	212.88	208.43
204.69	209.61	210.49	201.28	213.71	210.85	207.15	205.03	212.34	214.87	209.91	209.24	209.31	209.11	211.28	206.2	202.81	208.56	214.69	202.08	213.53	216.39	206.65	204.58	206.01	212.24	202.36	206.04	205.62	210.87	201.76	210.84	205.54	204.28	207.63	213.89	208.92	214.29	201.9	210.24	208.78	200.24	206.27	203.97	204.85	204.32	207.93	210.68	211.12	204.19
210.58	211.83	212.98	213.38	209.41	211	211.83	214.61	208.02	209.89	215.16	212.39	211.84	215.33	211.77	214.3	214.71	210.27	213.82	207.96	207.86	211.8	208.37	214.72	208.1	205.58	208.74	212.87	210.2	208.21	214.88	208.39	216.47	214.69	203.47	212.44	210.38	214.13	216.29	210.88	209.59	213.53	217.47	216.25	210.34	209.7	214.89	215.52	207.24	209.4
197.26	197.08	200.74	210.43	197.57	202.21	208.39	198.86	204.09	204.17	196.16	200.84	198.1	197.4	200.07	194.6	205.91	203.49	206.92	192.71	203.47	194.82	206.62	202.36	203.51	204.96	206.5	199.06	199.42	206.29	208.19	202.93	211.95	198.06	201.73	197.63	204.11	201.1	201.06	205.61	195.37	200.99	202.25	204.6	199.73	205.99	199.88	201.34	208.11	203.81
208.7	207.47	209.14	209.61	212.82	209.63	204.88	201.97	204.49	209.06	208	202.59	204.08	207.94	203.82	214.01	210.24	206.49	207.81	203.77	212.82	202.67	206.66	211.77	208.96	210.48	206.87	211.24	207.64	204.25	206.12	209.57	208.07	203.6	205.76	208.38	210.79	210.92	205.7	212.58	201.19	206.21	207.26	208.04	208.84	209.35	206.77	217.59	207.68	207.04
211.99	206.98	209.47	211.2	207.01	216.22	210.37	211.56	204.06	209.4	215	211.86	213.29	208.31	202.51	203.17	211.75	216.39	215.4	208.67	211.11	210.34	196.2	204.41	210.26	212.83	211.76	211.91	215.23	212.42	209.13	205.22	206.32	208.59	206.8	211.21	202.68	208.89	212.27	214.47	204.35	210.38	211.23	211.42	212.03	203.91	208.69	211.96	206.14	206.16
213.46	210	205.87	213.74	209.28	203.96	206.95	209.12	211.01	210.07	208.36	205.54	212.26	201.06	204.18	200.33	202.62	207.69	207.35	200.85	214.8	210.77	201.79	210.21	212.13	211.75	204.12	201.7	202.33	204.91	206.1	207.39	206.19	206.57	210.54	213.19	205.84	202.64	210.67	209.79	209.67	200.92	215.28	207.65	204.08	209.55	204.5	208.1	208.99	207.07
203.48	200.62	205.47	203.26	206.52	202.74	204.02	202.54	204.16	203.68	213.02	201.26	205.91	207.92	204.29	201.58	203.76	200.53	207.58	198.45	202.5	211.57	196.98	206.76	201.74	207.15	200.42	204.72	207.25	206	202.79	206.28	202.12	201.08	203.7	203.67	206.61	208.69	200.25	196.97	205.82	198.4	206.67	202.27	208.89	206.13	210.95	203.25	202.95	202.22
203.89	207.42	211.15	209.75	207.68	209.8	212.85	214.03	210.05	211.76	210.44	212.08	207.77	206.27	205.9	200.26	207.2	214.73	213.12	213.49	202.03	206.66	211.53	206.82	210.89	211.52	201.06	210.67	210.66	205.93	203.73	207.11	209.46	210.13	202.08	208.5	211.56	210.33	206.1	204.59	208.31	210.45	207.62	205.34	209.67	209.93	205.9	215.76	207.72	202.4
209.29	210.9	207.83	210.19	207.84	206.3	202.93	209.76	212.09	203.61	214.13	214.91	209.37	204	211.32	204.91	206.93	201.7	210.47	204.72	208.74	211.37	203.23	204.12	205.4	206.36	210.74	216.92	208.15	214.25	205.78	208.45	208.31	215.73	206.77	214.45	217.42	208.33	212.19	207.57	206.68	211.1	206.78	212.89	214.14	205.85	210.4	211.62	218.09	212.3
196.99	199.65	203.1	204.69	191.72	200.49	198.29	203.77	202.41	198.64	204.63	196.36	198.19	200.02	194.86	192.88	197.07	206.26	202.17	197.75	196.38	201.31	202.13	200.39	192.5	201.04	203.71	202.95	201.35	208.27	194.28	198.5	203.51	204.09	196.03	202.06	195.47	199.9	200.32	195.9	203.44	193.86	203.78	197.31	193.26	205.03	204.74	199.07	199.56	204.66
207.41	207.62	213.59	208.89	209.81	211.12	211.24	209.96	210.1	210.81	212.27	208.1	204.7	216.02	216.78	214.17	202.63	203.47	210.99	212.59	206.87	216.62	216.4	208.29	215.8	209.93	212.49	208.67	208.89	208.64	215.5	212.01	215.98	212.68	212.43	215.7	210.98	207.5	204.1	208.22	212.19	216.61	212.46	210.34	215.72	212.68	215.7	205.35	208.97	212.76
199.76	207.75	199.19	212.54	200.84	205.07	204.49	207.78	204.77	203.8	203.43	201.77	205.66	207.48	205.68	206.67	200.97	200.18	198.29	203.54	203.21	202.64	204.39	204.2	206.44	204.96	200.8	206.45	206.71	199.06	202.97	204.82	204.44	205.22	207.7	197.02	200.99	204.41	205.5	207.96	208.94	210.49	204.32	200.44	207.16	205.95	205.07	206.13	201.41	201.55
216.51	210.72	212.91	214.91	218.47	213.79	202.58	205.56	217.21	213.58	211.22	217.99	212.26	208.76	213.85	218.9	206.18	211.45	211.34	212.59	215.18	214.91	218.08	215.01	213.77	208.38	205.04	210.16	211.21	215.83	215.1	210.04	211.25	211.85	214.65	209.68	208.23	210.5	211.92	212.24	210.88	218.54	215.36	211.53	204.21	213.71	214.24	208.87	207.16	216.46
219.15	215.8	216.56	214.91	211.86	216.71	213.5	223.46	214.11	222.28	220.03	219.61	217.04	214.31	216.47	220.56	213.25	218.47	215.59	218.42	216.57	221.49	214.01	214.19	220.32	219.6	217.69	221.02	223.49	221.18	216.59	223.58	212.9	215.5	213.87	215.47	220.35	225.4	219.97	214.28	219.3	222.27	221.59	217.44	217.13	215.34	213.86	218.41	216.6	217.78
211.87	209.54	206.94	213.27	204.47	209.42	207.04	213.62	207.16	210.74	207.42	209.66	206.16	206.55	210.13	207.34	201.68	209.7	209.65	207.92	216.74	201.14	204.93	214.08	208.46	207.16	206.74	210.75	211.04	219.04	209.58	205.93	203.61	202.21	207.21	209.11	212.52	201.96	207.09	209.12	208.23	208.12	201.31	203.97	210.27	209.05	207.76	212.89	210.85	208.63
202.52	202.58	199.91	208.84	206.58	193.18	205.2	198.9	216.61	204.27	204.82	203.88	205.97	208.29	200.75	203.92	204.79	203.96	200.12	204.2	204.29	204.25	210.78	202.01	203.91	202.86	203.47	200.21	200.16	204.24	206.36	208.78	210.65	201.17	206.73	201.52	201.78	204.18	202.97	206.16	203.05	199.16	199.74	207.93	200.36	198.12	202.17	199.46	199.51	207.46
201.27	199.44	197.74	202.84	202.24	204.2	202.25	207.1	200.92	208.18	204.06	204.12	211.85	205.78	194.81	202.92	204.22	204.49	203.59	203.28	209.7	197.86	203.41	203.44	209.76	204.72	204.58	198.95	206.93	203.9	210.04	212.01	206.21	201.47	202.75	202	205.88	205.84	211.13	197.85	201.05	206.34	205.97	206.95	199.89	202.19	204.46	206.32	199.67	202.03
207.32	208.9	210.04	206.37	210.44	202.68	206.43	212.6	211.57	203.73	208.82	211.16	220.4	213.07	206.78	208.93	213.27	212.8	213.43	209.66	211.58	202.98	208.65	209.76	206.72	209.31	206.9	212.61	210.87	209.28	212.66	207.29	209.1	207.06	212.61	209.43	210.9	209.82	209.71	206.53	211.36	207.94	212.08	211.68	212.79	204.81	207.37	209.69	212.22	205.3
198.21	198.23	198.94	200.83	200.73	200.63	195.82	198.95	202.55	193.69	202.21	195.32	204.76	201.53	196.42	200.57	192.06	202.4	197.55	197.58	197.8	199.63	197.64	198.19	203.57	197.21	202.17	199.77	205.33	199.89	199.54	199.45	198.13	195.37	201.1	206.55	203.3	197.6	209.65	202.68	196.99	196.06	190.13	204.11	198.69	198.62	198.27	193.78	198.81	201.11
217.84	222.61	216.38	217.62	223.38	217.9	216.43	222.34	221.49	215.09	222.69	221.48	215.97	215.83	221.84	223.42	216.96	212.57	216.69	224.11	218.37	214.11	220.59	217.6	216.57	217.34	211.26	214.91	217.04	211.73	218.54	221.31	219.88	211.94	225.32	220.19	222.15	220.14	218.83	215.67	214.03	221.44	216.08	218.24	224.87	216.91	214.51	217.95	223.37	210.6
215.91	213.54	204.18	207.9	212.43	211.08	211.59	211.07	209	215.91	205.62	217.87	209.43	215.91	202.8	209.52	204.44	207.61	217.7	218.88	214	213.14	212.59	212.98	214.26	211.44	211.22	215.07	213.73	220.17	207.94	207.52	216.45	214.87	208.4	211.9	214.47	212.17	207.05	214.1	208.29	213.45	205.04	218.52	214	211.12	208.38	217.68	206.48	209.03
207.88	204.1	201.51	201.15	204.8	207.17	210.22	207.82	210.59	205.24	204.79	200.22	199.97	204.23	204.19	209.07	201.07	206.72	204.85	199.56	203.65	204.39	203.79	197.74	204.16	204.1	201.63	201.45	197.81	205.92	207.04	195.24	205.88	200.91	206.77	199.42	203.17	202.75	197.67	199.13	200.52	205.61	197.81	204.77	204.42	208.66	200.28	200.97	203.38	201.12
216.61	211.54	209.2	217.74	208.74	211.47	205.09	219.07	210.6	209.02	208.41	212.71	217.19	214.1	214.96	212.25	211.52	217.1	211.39	204.59	211.41	207.83	208.01	205.82	208.99	214.93	207.84	210.93	208.92	207.3	213.74	214.58	213.52	210.1	211.51	206.84	212.74	208.54	217.15	214.34	215.92	211.64	207.24	211.37	207.83	215.35	216.71	210.99	204.74	218.05
208.44	209.01	204.4	210.55	207.21	207.51	202.32	211.38	206.47	208.78	212.52	207.13	210.52	202.97	211.9	203.61	210.31	205.77	212.54	209.63	201.98	207.91	205.19	206.18	212.4	214.53	210.62	219.44	201.55	207.51	204.06	213.19	204.59	212.16	203.05	207.25	205.93	204.13	208.95	205.61	209.73	214.93	212.06	211.13	208.49	215.15	214.98	210.3	205.38	208.54
213.5	215.41	216.42	208.36	208.91	205.28	221.61	210.67	209.44	206.27	204.03	215.96	213.06	215.54	208.59	212.65	217.99	212.11	211.91	205.78	212.43	212.64	208.09	211.46	211.9	217.89	216.45	211.91	215.36	207.05	214.93	214.99	210.23	212.79	213.37	213.02	213.77	208.76	210.45	208.58	207.81	214.57	205.86	206.92	212.12	216.18	215.23	209.76	209.25	210.6
201.28	203.35	210.25	203.65	200.04	204.5	205.6	204.36	197.74	207.61	210.71	200.64	205.96	201.84	201.81	200.78	207.88	209.44	204.52	208.86	205.46	202.11	207.71	206.3	201.07	202.94	202.52	196.79	202.79	201.58	212.66	195.72	202.38	203.62	197.85	201.27	209.06	205.38	203.6	202.48	200.2	200.25	206.83	206.53	198.44	201.82	203.64	199.93	206.56	210.43
208.79	203.75	199.57	212.66	200.81	206.93	206.34	207.62	209.53	207.63	202.93	199.96	203.57	202.15	203.59	205.54	205.33	208.88	204.88	208.28	203.8	205	207.8	205.88	205.89	208.62	205.34	202.82	208.07	204.79	207.2	206.08	200.07	207.83	203.95	208.69	205.69	211.89	202.41	205.23	207.22	215.32	208.66	201.38	199.77	203.03	210.51	203.69	207.71	211.36
209.94	213.59	207.5	215.27	212.53	213.56	210.45	217.45	209.83	210.75	207.76	210.75	215.01	216.73	213.92	217.47	209.07	212.69	213.79	215.51	219.51	206.09	205.86	212.2	210.15	214.49	202.14	214.88	207.95	209.05	208.99	206.09	212.78	214.1	216.85	210.7	209.29	218.23	208.47	211.36	216.35	209.13	210.07	209.1	212.68	213.75	211.13	211.71	206.11	216.75
200.77	195.08	198.53	203.94	199.48	202.45	197.9	200.23	200.12	202.03	203.81	202.3	196.15	201.17	198.01	201.05	204.78	198.25	202	201.2	207.54	204.3	199.34	200.94	204.51	197.99	200.09	200.31	201.91	204.66	199.22	202.76	197.64	204.87	199.17	205.28	203.59	197	204.04	204.03	199.59	208.15	196.85	200.08	202.65	195.56	198.15	203.26	201.4	197.69
211.89	216.5	214.16	208.53	207.38	206.7	206.8	210.56	217.31	215.61	210.25	209.89	213.34	208.34	212.72	209.69	208.15	215.47	211.7	213.29	206.18	210.94	214.8	215.13	213.29	217.57	209.91	206.81	207.6	208.89	209.22	213.68	215.83	206.91	209.85	205.57	208.49	210.33	207.35	210.61	213.42	212.54	218.19	208.16	212.2	205.81	210.54	214.7	210.5	215.84
213.84	209.01	210.12	212.24	211.83	209.42	211.69	208.71	206.14	205.25	208.52	204.78	207.33	208.58	208.15	208.8	213.73	201.17	207.55	205.16	206.54	208.91	205.84	201.95	207.87	210.23	210.13	212.58	208.71	211.55	209.61	208.85	211.65	206.09	210.2	205.29	210.64	203.62	208.61	208.45	210.64	211.22	214.84	212.04	208.98	205	214.19	203.7	211.39	208.8
202.27	208.12	212.53	207.23	208.49	211.08	210.25	202.98	212.62	210.22	206.54	213.07	208.6	207.49	199.06	211.24	212.37	211.95	209.24	212.55	210.61	207.74	216.35	212.26	211.89	209.41	214.29	214.45	207.07	214.49	206.77	209.33	210.63	213.62	209.55	209.03	210.22	208.54	209.46	209.38	205.83	204.53	216.63	209.55	216.42	209.77	206.83	207.62	212.02	208.26
200.41	199.55	202.98	199.01	202.52	198.81	205.45	193.8	202.92	198.8	202.62	199.51	192.77	198.97	195.86	200.39	197.52	202.78	198.42	201.39	196.12	201.51	202	200.94	200.11	200.57	200.6	197.56	200.35	196.28	202.53	197.45	204.32	201.32	197.4	200.65	203.3	199.64	199.8	205.9	194.72	202.19	197.69	199.78	198.1	205.62	199.35	195.06	198.73	204.18
198.27	211.77	207.66	208.72	207.48	208.83	213.33	209.62	202.69	208.38	211.16	211.56	213.47	206.01	213.55	209.13	204.27	217.01	206.3	205.75	210.89	209.75	207.86	208.36	211.76	209.3	207.01	211.82	215.49	202.96	211.24	204.96	207.22	212.56	213.91	201.79	212.88	214.98	211.25	207.64	209.05	205.17	208.97	211.59	201.76	212.84	214.72	209.84	207.57	207.76
205.44	207.26	206.38	210.05	208.37	207.65	206.91	212.13	209.52	215.38	210.95	204.97	216.95	209.95	204.76	207.73	206.54	206.86	208.26	205.67	207.01	207.06	209.07	207	199.01	208.26	207.51	211.2	206.27	205.05	210.75	215.01	202.89	213.69	201.38	207.34	207.37	207.27	209.82	202.95	207.85	209.75	206.4	207.3	207.19	210.51	205.65	214.32	206.1	202.14
207.72	204.76	203.01	203.49	205.71	199.11	203.31	208.18	203.46	206.27	210.02	202.93	208.69	207.6	202.15	200.11	201.57	205.82	203.13	199.28	197.51	206.56	200.08	208.15	198.26	202.48	210.25	198.75	201.95	203.97	199.36	205.38	202.61	205.89	204.63	204.9	206.6	208.55	208	205.6	205.18	205.49	196.17	202.9	206.88	198.4	204.9	209.33	203.49	206.97
200.08	205.59	200.83	203.92	196.23	197.93	192.76	201.43	198.17	197.77	199.54	196.45	190.58	198.3	196.41	199.31	201.21	205.62	189.66	202.7	206.92	197.72	192.87	198.36	199.01	197.72	199.65	197.23	201.22	196.68	201.65	199.77	199.12	199.29	197.01	195.14	199.67	206.17	199.83	204.54	191.28	196.03	190.95	195.45	207.92	199.03	199.12	190.36	207.6	198.76
209.79	210.9	198.82	204.92	201.28	206.84	204.11	212.96	208.12	202.61	209.25	208.08	205.03	201.42	210.15	204.8	205.5	213.94	207.77	205.31	201.26	207.27	207.1	210.12	205.07	211.43	207.73	208.2	207.99	204.63	203.36	209.28	212.42	210.02	206.08	202.78	213.15	203.03	203.76	206.46	205.29	211.18	208.42	211.14	210.06	206.73	207.69	207.94	209.55	208.46
213.41	212.35	215.11	212.12	210.19	212.47	211.29	214.49	212.8	214.7	212.17	218.29	211.16	212.38	213.26	207.05	217.33	210.02	209.82	216.8	218.05	214.62	209.77	206.15	216.61	210.88	216.86	213.4	211.81	214.3	209.15	214.7	215.87	211.74	209.2	215.62	212.67	215.92	213.49	204.82	214.72	206.73	217.15	211.44	212.32	217.09	212.58	208.2	215.12	205.56
215.21	209.56	218.55	213.01	219.72	213.53	215.83	216.03	214.87	213.77	216.99	216.69	217.29	214.04	222.86	215.33	216.02	219.43	222.15	221.18	225.47	210.47	210.25	218.58	215.39	217.34	219.14	215.3	220.66	219.25	213.37	213.71	213.95	213.48	219.46	218.21	222.11	214.39	217.03	213.92	214.13	216.07	215.31	221.85	219.96	217.44	220.65	214.26	213.67	217.66
192.65	197.36	196.75	206.28	192.13	203.3	198.98	197.02	200.83	203.23	201.17	192.34	207.59	200.23	192.92	194.96	201.32	197.67	201.11	198.4	194.2	200.89	197.17	205.32	202.81	198.56	201.81	196.62	194.08	192.45	200.63	204.63	192.15	201.25	200.7	202.53	192.1	197.74	201.72	202.07	200.61	199.76	197.06	195.38	194.89	199.39	199.96	204.5	202.53	194.98
211.84	208.25	212.11	214.18	212.74	210.84	211.13	205.23	209.28	207.25	203.9	208.25	211.88	209.9	207.09	210.53	207.44	202.72	208.78	207.89	210.51	208.23	204.05	210.15	204.24	205.22	208.91	210.09	213.7	205.57	205.89	209.74	212.44	202.84	207.39	206.76	202.82	206.38	207.79	208.56	213.36	205.56	209.36	208.36	206.16	207.35	211.4	207.47	207.86	216
187.46	187.02	189.65	193.05	197.4	191.51	192.59	194.74	195.9	198.21	190.58	191.02	194.14	202.65	196.63	201.19	190.2	197.77	196	198.5	195.86	191.94	198.74	192.91	187.48	189.38	196.53	190.63	189.49	191.05	196.07	198.92	194.48	196.78	193.12	201.72	195.26	189.75	193.84	197.24	194.24	190.5	196.97	194.49	195.08	195.28	195.54	197.17	191.33	199.83
215.7	205.71	207.91	208.44	207.95	210.64	211.78	203.41	207.03	209.18	210.19	210.87	214	204.96	210.05	213.58	208.77	209.44	217.9	204.27	212	209.7	204.19	207.03	206.9	204.31	207.97	207.69	213.32	199.2	213.96	200.03	209.87	207.36	211.99	206.91	211.17	211.83	203.84	209.5	210.63	204.34	210.04	212.22	204.69	207.07	206.47	216.5	201.51	213.92
214.85	218.53	211.07	218.65	211.12	210.96	206.07	214.99	212.51	213.48	212.44	219.62	221.32	215	217.77	206.82	214.51	216.82	210.34	213.12	207.38	209.77	212.89	209.98	218.63	213.39	209.86	209.49	207.35	214.02	214.94	214.83	211.07	213.08	215.34	212.09	207.56	211.79	214.98	207.41	211.95	215.02	215.98	215.82	210.97	213.53	214.56	212.23	213.47	217
205.53	203.81	203.61	195.83	204.44	201.23	191.05	204.63	206.47	202.93	204.34	196.22	204.69	201.77	200.71	200.59	201.5	200.14	202.9	196.94	198.51	208.05	209.02	205.88	203.23	203.66	198.55	205.47	204.98	204.05	200.84	205.35	207.76	214.42	206.85	204	210.22	203.72	206.52	199.58	207.91	198.1	203.24	200.5	202.73	200.1	207.4	197.55	200.25	203.77
205.32	200.65	202.29	208.03	203.22	206.65	209.8	203.03	207.36	200.21	200.8	196.74	204.81	199.69	203.78	203.76	209.92	209.4	204.12	204.86	202.15	211.75	207.96	207.16	207.28	206.16	199.48	202.5	199.27	207.2	195.97	207.51	205.92	204.89	201.57	204.32	201.87	204.97	207.92	204.67	204.71	200.12	201	204.93	201.83	200.83	207.67	205.89	199.11	205.24
208.05	199.45	212.85	206.56	202.68	200.61	206.88	206.2	203.99	202.78	208.4	208.74	201.09	205.01	208.97	214.51	199.82	204.78	207.35	206.51	203.29	204.68	209.58	209.58	206.46	204.95	205.96	205.98	209.3	205	206.44	212.83	199.54	202.64	201.07	209.88	210.02	205.28	201.9	209.49	205.22	198.22	203.95	205.52	208.94	204.39	209.63	208.79	207.74	210.18
205.01	208.94	203.69	202.63	199.51	201.68	205.61	208.33	205.45	205.87	206.38	204.23	201.2	208.06	202.62	210.32	207.26	202.23	206.26	207.97	209.35	205.27	211.12	204.67	203.01	200.13	207.33	207.9	207.91	206.96	201.28	207.54	200.49	200.81	207.49	209.68	204.08	206.67	204.17	208.32	205.33	201.47	209.58	202.26	203.57	206.94	210.49	202.55	204.95	204.21
214.74	211.96	209.49	214.61	206.04	216.5	209.07	213.07	205.17	209.23	209.42	208.64	212.06	208.72	213.05	210.09	213.88	206.03	215.67	209.69	214.36	217.29	209.75	212.77	213.57	211.15	204.98	211.61	212.65	209.48	210.67	214.29	217.71	213.62	209.17	217.63	210.36	213.21	208.5	208.91	206.54	208.89	210.21	211.22	211.15	209.02	210.48	211.24	210.35	207.98
217.62	212.3	208.61	215.29	211.68	210.63	208.42	213.63	210.99	208.97	212.42	210.17	212.69	204.33	216.76	207.81	211.17	215.84	214.87	210.94	213.62	212.21	212.19	212.52	210.6	216.38	212.8	212.3	208.92	207.2	205.61	207.54	216.09	208.67	214.34	207.38	215.75	210.43	213.94	216.26	210.27	210.67	208.2	213.24	214.84	209.26	208.39	209.88	213.89	204.81
191.73	207.9	190.21	199.91	197.96	200.42	196.68	196.3	199.21	198.31	201.21	193.91	200.54	199.14	198.77	200.73	200.45	202.78	203	197.8	203.24	199.85	197.62	195.02	201.35	198.44	193.66	197.54	195.42	203.69	196.93	200.95	200.12	203.71	201.8	198.64	201.26	198.69	200.47	201.03	191.27	199.08	194.49	196.08	202.91	198.34	203.14	191.53	196.35	200.16
204.89	213.47	215.74	214.11	217.14	211.63	210.85	212.69	212.33	211.5	211.11	210.72	213.06	210.12	215.58	208.04	212.95	215.75	212.56	211.07	208.73	208.18	216.21	215.23	206.54	214.32	217.64	203.04	216.47	214.46	215.34	208.86	218.67	209.82	212.33	210.02	208.3	215.59	212.67	209.29	217.1	212.68	212.61	217.46	207.49	215.17	211.52	212.05	211	210.09
202.75	200.43	205.65	203.93	205.86	203.82	205.84	208.45	207.51	201.56	206.34	206.45	211.18	203.54	203.75	205.99	208.61	205.36	201.84	197.02	205.67	203.51	207.33	206.54	206.1	199.05	202.9	203.38	202.7	204.72	208.69	207.7	200.35	208.17	205.32	206.62	201.99	200.45	203.83	202.56	212.29	209.57	208.79	198.98	201.63	206.92	200.05	208.22	206.27	205.65
215.75	220.53	218.1	213.81	214.17	209.39	207.95	216.09	212.28	212.78	210.63	215.23	215.59	207.64	216.69	211.09	212.64	211.75	216.06	216.66	215.13	213.64	207.91	210.56	213.35	212.46	217.65	219.52	210.53	215.64	214.68	211.14	209.82	210.11	210.14	219.62	217.3	210.17	215.85	213.74	208.67	214.47	214.62	208.6	206.8	214.81	212.93	213.31	216.47	208.82
200.58	200.99	204.52	205.81	202.25	202.02	201.75	201.34	193.52	205.75	200.09	200.87	203.01	201.6	203.87	207.27	202.3	204.12	207.89	204.58	206.54	204.7	207.98	199.65	200.28	201.99	203.43	199.94	205.05	199.34	204.75	206.45	205.3	202.35	201.99	197.78	207.24	208.74	206.49	199.26	207.18	199.13	200.03	202.67	204.93	207.24	200.88	199.49	208.32	199.88
209.75	208.91	206.84	209.28	209.55	202.81	215.58	214.13	211.06	207.61	208.14	206.4	209.32	212.04	211.03	203.41	205.38	211.77	213.22	209.97	206.93	212.19	209.86	209.1	205.45	204.91	209.7	208.27	214.63	205.84	208.07	216.15	202.42	209.12	204.83	213.44	206.92	203.03	213.62	208.16	209.03	210.93	210.11	210.16	214.47	213.99	204.59	212.31	208.23	208.98
205	202.82	204.67	203.61	208.5	205.09	196.29	205.05	204.74	199.02	204.96	202.31	199.09	197.35	201.57	202.85	201.19	196.2	198.95	196.23	201.51	202.02	206.85	201.8	202.53	202.98	201.45	203.61	198.68	202.63	199.72	200.81	200.42	198.19	201.61	205.24	197.29	200.31	198.84	202.67	201.92	208.36	201.17	205.7	197.68	201.72	199.91	201.3	205.24	200.77
226.15	209.98	221.68	212.54	214.8	221.94	213.92	215.76	210.31	215.19	222.33	222.94	222.63	220.21	214.99	220.11	217.52	216.51	212.96	213.05	217.89	227.06	220.36	224.69	217.92	222.97	213.14	222.48	222.51	219.7	214.53	217.14	218.25	215.55	217.38	215.17	219.25	219.52	226.08	213.83	211.89	217.66	219.52	220.16	221.33	220.8	214.77	216.51	217.56	214.94
204.77	206.35	212.65	205.57	207.52	208.2	204.99	212.02	204.89	212.42	205.51	210.09	205.77	209.54	212.95	203.84	206.35	212.24	211.15	209.58	210.74	211.18	211.49	213.34	213.63	211.89	208.31	209.73	206.37	206.22	205.08	203.79	216.15	206.33	204.53	210.27	216.42	209.41	205.79	209.4	212.56	207.43	209.23	204.12	201.49	206.32	205.04	207.29	206.51	210.3
196.61	201.54	199.15	196.03	197.99	200.73	200.54	196.81	205.94	209.49	197.18	199.71	198.04	194.47	203.37	199.26	197.52	202.9	197.43	204.29	199.31	198.98	198.46	205.49	200.68	196.4	198.9	204.91	207.72	197.62	197.5	198.46	193.92	199.64	202.29	202.58	200.12	202.33	207.17	206.75	198.83	197.83	196.96	202.69	201.87	203.06	196.96	199.13	204.21	194.55
207.83	211.82	207.04	209.53	209.41	215.05	208.53	210.06	212.07	212.9	215.5	218.92	214.11	209.39	214.97	217.1	209.06	213.21	207.63	214.04	214.81	211.68	208.59	210.94	215.78	216.03	215.87	212.11	215.13	211.88	214.51	212.16	216.17	212.52	208.7	216.23	212.76	211.18	217.74	212.08	211.4	216.35	211.14	209.83	212.9	206.37	207.44	213.32	213.47	217.52
205.7	206.43	205.83	207.39	208.18	211.95	207.52	206.95	205.31	204.47	205.87	202.51	213.61	209.12	214.31	209.42	205.32	208.32	210.72	210.08	205.26	206.92	210.43	205.6	208.91	214.51	202.11	209.92	204.11	208.34	212.46	204.17	207.37	204.01	208.4	217.59	213.1	208.96	208.49	207.9	211.55	211.94	209.5	206.25	205.2	206.76	210.07	203.8	202.86	206.79
212.99	207.78	211.5	204.46	204.38	210.01	207.51	211.39	209.75	202.77	205.22	210.32	202.96	212.21	209.17	209	208.35	208.19	209.48	209.66	204.51	208.42	205.51	207.41	205.66	208.68	204.94	214.33	216.67	209.34	199.59	210.66	209.77	210.7	206.14	208.27	204.12	207.49	210.18	206.57	205.53	203.36	210.4	207.62	210.59	205.89	207.75	215.82	206.14	213.68
193.81	197.73	202.03	195.11	198.79	191.97	193.47	199.15	197.42	201.16	197.87	205.52	196.07	197.2	195.14	205.81	199.91	197.44	198.4	194.48	199.59	193.92	196.89	200.54	201.27	201.34	203.25	194.14	199.07	196.95	200.98	199.46	196.79	199.42	199.72	199.54	205.32	202.11	196.16	197.24	202.43	199.03	191.09	195.24	194.77	198.91	206.62	204.21	200.37	202.4
199.08	205.22	197.88	195.12	206.63	201.28	202.35	196.3	204.82	206.36	201	199.9	199.63	209.22	208.26	197.72	204.22	207.13	199.96	200.88	207.19	205.17	204.71	202.19	211.49	204.03	209.18	203.43	199.57	199.09	203.1	204.15	205.6	201.36	208.21	210.28	209.4	201.64	198.42	200.48	203.5	205.78	198.01	203.68	196.27	196.97	208.71	203.51	207.42	200.2
206.61	201.15	207.83	207.92	205.01	207.31	201.85	202.89	201.13	203.82	206.65	208.64	203.7	199.94	198.89	204.5	204.73	207.8	201.26	208.34	207.56	205.79	201.9	204.46	208.24	201.12	205.65	208.34	210.65	203.13	204	194.18	197.81	204.81	198.64	210.85	206.65	196.26	203.01	206.58	203.69	205.81	200	201.7	213.12	204.89	202.96	206.48	194.82	200.66
208.97	209.64	211.26	208.06	211.79	212.88	205.15	216.96	213.57	210.61	211.23	204.59	207.71	212.42	211.05	207.65	210.11	205.44	210.78	209.83	214.66	216.24	211.36	210.24	214.23	209.56	215.22	210.9	208.34	207.53	211.96	211.15	212.7	214.25	211.15	214.48	215.74	208.16	214.96	214.48	206.99	210.63	213.84	210.02	208.57	211.9	215.62	212.42	213.39	208.1
206.77	194.66	192.35	197.82	204.73	206.18	198.28	200.01	197.6	202.52	199.86	201.22	203.05	200.84	194.12	197.74	196.19	197.45	195.22	195.28	208.68	194.46	200.06	203.5	200	208.39	198.26	203.68	205.01	199.89	193.53	199.28	203.96	200.54	193.74	195.01	199.27	198.07	200.76	195.8	197.39	199.77	197.63	199.61	199.82	200.22	201.46	200.42	199.45	192.23
206.91	209.47	203.97	206.45	214.67	204.39	215.29	207.74	216.61	204.67	206.3	213.21	214.24	208.28	208.43	207.69	211.67	207.94	208.66	212.9	209.74	207.42	211.21	206.63	209.39	208.12	207.06	207.88	208.42	212.67	205.3	203.87	209.77	207.1	210.32	208.34	205.28	214.15	205.12	214.4	208.05	207.72	212.48	208.22	204.78	206.47	210.54	206.59	206.88	208.1
201.68	197.67	203.3	191.5	203.71	197.1	204.3	196.17	193.34	196.77	196.96	198.39	202.44	199.58	203.88	201.6	201.27	199.88	199.65	195.73	195.78	204.2	197.21	205.75	202.45	204.29	202.92	198.12	199.86	193.85	198.36	199.62	204.76	201.8	207.82	191.74	202.24	196.35	198.63	199.08	198.67	194.7	197.72	200.95	205.82	197.91	199.85	192.44	201.23	201.33
190.06	193.51	194.89	194.63	200.42	197.76	190.03	186.37	187.86	198.38	194.96	194.18	201.44	195.91	195.61	192.58	191.01	196.99	189.28	198.8	195.91	194.42	194.86	197.3	193.7	189.2	194.31	194.92	197.92	196.52	191.72	199.85	195.06	192.31	192.8	197.52	190.48	197.76	192.34	192.63	194.25	191.13	188.61	195.77	195.35	196.13	192.89	197.75	184.64	195.53
202.1	202.37	207.37	210.69	199.28	199.81	200.45	199.04	201.31	201.51	205	203.05	197.48	199.97	205.61	195.79	200.63	206.22	209.11	209.3	202.26	200.72	207.3	201.41	212.83	203.72	210.69	205.82	206.33	199.92	198.97	205.92	200.64	202.24	207.14	201.2	204.75	200.1	201.53	202.28	201.57	204.73	205.57	204.83	201.77	202.02	204.32	205.22	206.9	207.42
207.31	199.05	204.21	197.86	205.11	197.48	199.01	197.07	202.97	200	204.69	204.96	205.06	199.76	200.42	196.75	203.69	196.37	207.91	203.81	199.62	196.53	199.26	196.44	198.36	201.77	204.01	204.15	200.01	198.34	203.34	192.28	202.95	196.56	199.25	210.4	202.61	201.88	196.29	199.47	193.26	200.37	192.27	197.47	202.37	199.84	197.8	200.86	195.03	205.02
201.72	203.48	210.93	207.42	210.1	202.32	205.01	203.59	202.01	209.36	211.54	206.4	205.25	207.72	205	212.69	208.23	207.03	200.37	205.67	214.47	207.05	209.68	214.33	202.86	211.19	202.32	206.68	208.89	209.88	211.41	207.6	207.79	210.75	207.61	204.19	206.36	216.51	202.56	205.66	209.6	205.97	210.7	210.42	205.27	209.92	211.27	213.97	210.8	209.98
207.42	206.33	211.68	207.17	202.13	206.56	205.01	211.55	210.91	210.17	199.51	212.33	209.86	203.04	206.87	208.37	202.79	207.8	208.03	207.89	203.65	208.36	207.31	204.24	204.12	208.4	207.56	212.62	216.46	209.17	203.68	208.35	200.72	200.21	202.46	206.03	206.72	201.32	202.3	200.34	208.3	204.64	215.51	208.37	201.83	205.36	202.95	203.2	204.47	207.59
204.09	205.44	208.72	199.45	204.83	209.99	204.58	204.42	204.97	200.2	203.07	204.79	203.65	210.93	213.66	208.82	203.52	209.3	198.92	204.63	205.57	202.1	210.29	202.65	206.29	211.89	200.93	203.3	201.63	201.87	201.77	200.76	201.6	204.67	212.58	213.11	197.77	196.31	202.19	199.68	205.78	199.33	209.26	202.18	206.3	208.22	200.46	210.18	207.3	203.98
201.39	207.6	204.35	210.74	209.4	202.99	204.75	208.38	210.9	208.28	204.32	214.91	207.31	208.93	211.74	206.27	209.07	209.33	203.69	210.47	206.79	203.54	206.11	210.29	200.65	207.44	213.65	205.28	208.12	206.62	202.2	210.61	213.16	208.2	207.2	205.37	204.29	208.1	206.56	205.49	213.29	204.49	215.03	209.54	206.43	205.45	205.93	203.16	209.67	202.22
217.25	211.11	211.99	211.72	204.85	209.61	207.21	211.97	208.51	210.48	209.97	208.53	203.93	206.28	208.9	210.58	209.72	208.56	212.02	209.1	202.03	211.96	210.32	212.59	210.78	209.49	201.33	209.32	213.19	209.97	195.31	213.78	214.8	216.74	212.52	208.74	210.2	212.45	209.38	210.07	212.53	214.41	209.88	209	210.55	211.48	214.01	207.25	208.86	208.82
209.26	200.61	206.61	210.32	207.72	207.05	208.03	212.56	204.71	213.6	207.38	212.54	205.41	207.02	211.02	205.94	204.57	217.03	206.59	213.23	205.78	210.48	209.45	210.54	210.07	205.14	204.75	208.5	208.06	209.42	210.62	206.88	224.43	203.3	206.67	206.24	212.38	209.75	210.55	205.71	203.19	207.99	213.05	209.93	204.44	207.39	216.27	208.81	204.35	207.47
195.35	202.35	196.8	198	205.14	194	200.14	204.32	200.43	196.35	195.35	199.71	203.17	199.72	199.98	198.23	203.02	200.47	201.45	196.38	198.38	197.71	201.54	200.72	204.17	200.17	198.61	202.88	200.85	200.52	200.42	203.39	200.77	200.15	202.28	198.87	202.15	206.24	195.65	195.32	198.66	198.95	194.04	197.29	197.91	199.86	195.6	198.48	200.95	194.53
197.42	197.52	199.6	197.43	197.78	192.52	197.59	200.16	200.88	200.18	198.05	197.26	198.87	200.01	201.01	195.7	200.54	202.14	198.13	195.83	199.34	196.78	202.6	196.98	199.03	199.45	197.61	197.69	200.36	199.9	195.29	201.26	197.04	200.2	200.78	200.18	199.79	195.13	188.08	201.25	198.7	198.4	196.62	200.05	199.77	194.86	207.09	197.49	194	195.42
209.49	212.79	210.39	217.83	213.68	211.83	212.64	213.99	208.59	210.85	213.82	220.03	204.58	208.11	216.51	210.93	206.13	214.73	209.99	211.97	211.76	205.96	212.77	211.84	206.23	206.7	206.3	206.32	210.36	214.06	209.2	213.16	208.67	218.63	205.52	204.42	207.96	202.78	213.97	216.06	213.54	213.1	208.63	206.27	212.9	206.53	210.02	210.04	215.5	208.82
209.81	205.76	201.89	206.48	209.15	206.22	196.39	208.76	210.39	204.96	206.55	211.84	208.73	208.03	206.73	197.4	205.08	197.99	203.34	204.74	207.05	209.59	201.88	205.11	208.62	204.63	206.79	207.34	203.95	199.84	200.78	204.19	210.64	207.47	205.26	204.79	205.22	199.4	203.2	203.29	206.77	205.25	208.41	206.6	198.7	200.18	202.11	213.1	207.26	202.62
206.19	207.73	206.59	207.33	205.35	204.36	210.37	206.12	210.02	204.01	210.36	209.43	211.19	203.38	203.27	212.47	210.66	204.42	210.16	212.71	203.3	211.55	206.18	207.71	208.48	212.22	205.6	212.57	213.26	209.42	205.54	213.64	202.98	210.4	202.61	204.97	205.25	206.23	211.05	204.62	209.81	203.84	207.08	202.25	203.52	203.94	204.42	208.83	202.54	216.64
192.37	202.62	197.83	189.53	196	188.77	187.86	190.64	196.54	196.32	192.22	194.29	194.25	192.15	188.67	187.56	198.46	191.58	191.51	190.35	196.66	193.52	191.2	193.03	193.06	195.26	191.28	197.11	200.85	194.86	196.31	197.16	191.95	192.25	204.8	200.07	186.6	194.15	191.9	202.4	186.25	192.04	191.24	196.71	192.88	201.1	191.36	193.72	196.59	192.81
211.16	208.71	208.49	207.2	203.84	210.38	216.09	210.11	206.39	212.45	206.43	201.12	209.75	212.24	193.96	216.89	206.84	207.14	207.37	204.27	210.98	211.54	207.84	202.86	205.07	209.62	204.25	208.34	209.61	205.99	206.56	202.68	210.08	206.6	209.57	207.88	205.67	206.59	198.22	210.9	205.64	209.75	206.47	208.08	211.74	206.26	210.25	204.87	202.85	211.21
204.37	206.54	202.63	200.89	200.81	207.62	203.14	205.34	205.05	203.06	204.71	204.89	200.11	198.19	203.09	206.08	198.79	203.03	208.94	202.02	206.71	205.58	199.89	202.99	205.3	201.96	207.52	203.18	204.45	200.65	202.92	204.33	200.2	205.32	207.06	202.75	207.98	200.9	198.58	200.8	205.53	202.91	202.81	202.82	203.74	204.39	198.84	207.37	201.25	197.83
210.07	215.16	210.08	216.83	206.71	216.45	209.76	208.95	209.44	214.5	205.21	203.64	207.79	211.29	210.71	208.88	207.15	206.37	211.24	207.72	209.49	207.86	216.31	207.25	206.28	210.78	207.85	206.21	212.45	212.84	208.63	208.59	207.81	211.79	210.87	203.59	206.48	207.8	216.16	201.78	215.36	215.3	206.81	211.31	212.18	204.6	211.28	212.05	207.69	217.94
212.77	210.53	205.72	209.81	207.64	210.37	210.65	205.54	210.53	211.11	213.41	200.91	207.09	209.82	207.3	205.71	211.35	203.56	209.31	211.09	212.88	210.11	204.46	201.86	210.67	206.01	208.81	208.19	208.74	213.28	213.47	207.97	205.23	205.63	210.68	208.18	205.8	211.75	206.61	210.14	204.12	209.62	206.61	206.32	211.32	202.9	206.63	204.69	203.51	207.28
206.83	210.84	210.76	204.89	208.27	211.88	209.09	206.1	210.09	209.42	207.08	208.56	205.25	211.11	208.48	213.44	208.12	206.93	201.49	213.62	203.63	212.13	209.35	211.17	211.84	212.64	209.71	206.8	207.62	204.37	197.31	214.14	210.05	203.05	212.97	209.95	207.84	205.45	209.64	216.04	211.42	208.63	211.44	208.93	211.36	212	211.09	207.96	204.74	207.48
206.54	206.92	203.31	206.46	209.42	216.03	203.81	210.09	207.09	198	209.74	206.13	205.18	205.71	206.26	199.66	199.29	207.52	209.09	207.45	199.42	206.5	212.82	203.5	208.48	210.22	210.97	201.93	206.92	205.54	210.9	210.36	202.54	206.06	205.62	202.98	208.79	210.34	206.22	204.7	211.94	211.67	205.04	200.15	207.53	203.59	210.03	207.75	201.5	202.68
212.59	214.21	212.19	212.21	212.66	212.34	211.58	209.58	217.51	209.46	211.3	215.64	210.09	213.2	217.04	207.67	212.59	204.28	217.19	207.22	212.42	211.76	210.17	217.6	212.23	209.38	216.85	214.58	214.88	210.07	216.6	212.44	209.23	209.79	215.47	212.38	209.74	212.11	210.67	217.92	212.57	209.65	213.22	210.11	213.61	214.97	211.58	213.91	214.55	209.96
208.86	207.23	206.8	209.02	204.05	207.86	210.21	211.89	205.59	205.63	208.76	212.37	204.81	211.21	198.79	211.37	213.19	207.86	211.86	211.83	208.01	209.1	209.01	210.35	205.88	201.75	205.18	211.41	204.2	211.74	209.95	209.08	208.47	209.7	205.72	206.64	205.44	204.04	201.3	214.64	202.11	205.93	209.33	205.46	214.9	209.33	208.64	207.58	210.17	207.48
202.53	206.74	200.95	205.94	203.61	197.2	200.06	205.9	200.56	205.32	204.74	201.36	202.08	203.4	205.83	200.86	201.47	200.75	202.34	202.69	205.54	203.68	193.65	208.99	208.77	205.18	203.63	207.42	202.83	201.9	201.68	207.02	200.76	203.92	201.43	201.44	201.46	208.67	203.34	203.6	198.89	203.88	202.97	200.54	201.42	205.28	209.78	201.55	201.38	202.95
207.61	212.34	214.74	209.86	206.66	216.3	210.56	208.75	207.5	215.73	213.55	206.56	213.85	214.37	209.71	214.53	215.46	213.11	210.62	209.46	216.36	207.08	209.06	215.7	211.6	205.81	219.07	207.26	210.26	207.21	210.68	208.29	215.11	211.71	210.69	210.51	212.69	210.21	207.42	214.5	208.72	211.05	216.4	213.48	213.55	210.31	215.86	215.26	213.29	211.42
218.29	220.95	212.88	215.91	218.19	217.05	218.08	215.72	220.49	216.54	217.89	210.88	221.25	219.97	216.08	214.2	215.8	216.77	216.6	216.27	210.66	223.36	223.65	212.35	216.44	210.82	222.97	212.91	223.27	212.13	220.18	211.22	212.13	208.74	217.24	215.15	213.94	210.9	218.45	219.74	224.44	221.84	217.51	218.96	212.7	215.02	224.6	217.2	214.09	211.22
213.93	211.16	208.16	219.37	214.08	213.62	207.73	207.77	210.08	209.7	214.42	209.48	213.37	211.44	212.02	209.43	209.25	211.4	202.54	212.01	208.45	203.93	210.74	206.02	209.55	207.27	206.82	202.14	211.72	213.36	209.16	206.69	208.83	211.11	209.42	209.09	213.75	207.34	205.42	212.52	205.67	214.91	213.1	212.98	210.44	212.96	205.32	213.26	205.94	213.62
201.3	202.48	212.6	212.58	208.48	214.75	207.49	209.68	196.21	204.01	207.77	201.2	204.13	205.63	200.22	205.78	206.27	204.44	203.36	212.53	214.34	210.77	215.25	214.19	202.96	214.08	209.54	209.25	206.39	206.63	206.69	209.71	208.62	202.41	201.29	207.05	208.9	204.58	201.3	210.27	214.37	210.04	210.5	206.75	203.33	204.84	213.91	202.27	205.13	209.36
208.62	211.21	208.09	207.17	212.79	205.08	210.37	205.82	207.09	207.21	214.19	210.08	208.53	211.02	214.44	208.32	207.49	208.42	202.47	205.15	206.85	211.05	208.41	208.84	211.29	207.02	206.21	205.88	212.2	209.34	213.08	204.2	205.74	215.84	207.41	211.01	213.86	204.62	210	206.94	208.8	209.26	202.8	210.7	212.3	210.83	203.93	210.25	204.92	210.71
207.07	201.96	203.92	212.75	201.64	202.97	211.46	212.37	205.95	201.62	209.64	204.48	209.64	205.66	205.89	205.69	207.65	209.92	207.85	208.7	205.21	208.7	206.69	202.96	209.32	204.84	210.24	203.98	211.62	204.83	207.02	204.12	207.58	205.62	199.32	207.51	213.07	209.84	205.61	208.02	205.62	205.59	212.21	208.73	208.76	203.08	208.3	207.6	202.98	210.65
210.06	216.23	207.59	210.46	204.79	209.52	208.58	212.55	208.46	212.52	204.12	204.1	211.44	211.81	207.22	205.02	210.04	201.08	208.85	206.22	204.73	203.95	207.41	206.08	210.01	209.21	211.73	204.45	201.57	210	211.17	205.85	207.23	208.16	209.21	208.82	203.12	207.7	209.14	203.37	203.85	210.63	208.71	200.6	206.31	208.34	209.13	207.24	205.92	206.89
214.45	208.97	209.04	211.9	221.1	217.12	213.9	214.07	212.55	206.29	211.15	209.61	213.89	207.22	205.31	207.54	208.75	212.4	208.13	214.1	213.62	212.81	207.79	205.05	209.42	215.44	213.12	213.7	210.4	216.35	215.76	202.41	209.21	208.96	205.66	211.16	210.55	211.13	209.42	210.25	212.83	209.48	210.87	215.65	213.26	213.58	212.68	213.86	219.71	214.5
217.01	207.23	209.68	217.21	206.38	212.73	213.83	206.6	214.93	208.78	214.44	207.73	207.56	209.38	207.42	212.82	211.84	216.78	207.66	215.38	215.59	214.35	209.2	216.06	214.34	214.7	211.48	211.36	207.06	215.92	210.54	213.72	212.57	214.26	214.3	213.68	216.15	205.37	207.11	211.07	212.93	211.06	210.62	210.07	212.41	209.52	212.45	218.45	212.88	211.81
197.51	195.29	198.1	200.12	198.76	202.97	203.55	198.74	200.17	197.2	197.56	200.2	194.9	200.41	199.79	195.96	198.33	197.16	195.97	200.91	196.45	194.41	205.09	202.36	202.75	201.38	199.24	194.23	196.72	197.48	201.32	199.1	198.8	198.04	196.67	197.85	201.28	195.61	199.99	196.88	200.18	199.22	197.49	197.92	199.54	204.74	194.86	196.65	199.43	196.26
220.61	218.9	221.62	215.08	225.3	222.86	217.76	219.33	215.08	221.63	217.48	212.06	220.46	221.67	219.11	220.18	214.21	220.8	214.56	219.25	221.01	212.33	217.97	223.39	211.21	217.08	216.65	219.86	220.29	221.44	220.71	215.96	214.39	227.98	218.59	218.88	220.21	221.12	213.33	220.89	216.11	215.79	218.67	219.63	214.08	214.76	212.28	218.32	222.55	213.49
211.59	218.74	222.47	221.98	221.97	215.26	219.46	223.19	220.68	221.79	219.57	207.28	222.62	213.63	220.57	220.29	214.94	221.72	217.65	218.17	214.9	222.24	214.88	218.66	216.79	218.51	217.95	215.96	216.88	220.06	216.6	218.6	214.43	215.19	213.9	218.74	213.96	215.25	218.13	220.36	213.54	208.51	227.08	215.86	217.56	222.62	218.99	218.51	216.75	217.47
198.27	202.4	200.42	200.05	200.9	198.82	196.73	198.11	197.73	200.64	205.81	197.49	200.56	198.73	203.19	203.92	201.09	199.74	197.31	196.84	198.72	200.89	198.56	202.64	201.72	202.16	207.29	195.96	196.07	202.43	203.88	196.35	200.3	199.97	202.96	204.19	204.22	201.53	205.3	199.2	202.41	197.23	205.26	202.61	202.4	197.93	202.35	201.13	207.04	197.15
207.42	213.76	206.76	210.16	217.76	209.72	216.4	211.18	201.59	207.7	210.53	207.92	205.59	216.65	204.37	211.27	214.43	211.64	205.83	213.3	208.18	211	207.42	207.48	204.12	200.11	208.48	205.65	205.22	215.91	208.36	210.45	214.38	211.52	208.41	206.88	210.41	203.32	205.44	212.31	206.1	206.95	204.57	207.88	214.39	207.23	210.11	211.77	207.17	209.02
196.68	205.69	206.31	207.29	205.88	201.13	197.04	197.9	197.9	202.82	198.38	205.42	199.15	197.41	200	194.21	201.35	202.61	204.01	202.09	193.37	196.84	202.77	206.92	204.27	199.71	197.57	202.37	197.42	199.78	202.01	197.15	198.93	198.72	195.16	205.06	199.94	196.83	203.47	199.09	195.74	198.47	196.91	201.42	206.3	205.79	193.99	195.33	193.93	196.73
211.99	215.86	210.54	214.21	208.12	214.14	209.37	213.15	216.32	212.83	213.73	213.54	209.54	207.26	205.02	207.89	211.5	215.34	210.32	213.71	215.91	212.43	210.88	213.94	221.3	206.49	216.32	215.2	206.25	213.43	203.41	212.54	207.01	213.23	210.3	214.51	212.1	211.59	209.29	214.26	207.99	215.52	215.72	215.46	212.73	213.91	212.77	214.92	207.06	213.25
211.92	212.37	217.92	215	212.34	214.49	209.26	209.2	208.39	212.2	213.48	214.8	213.39	214.76	214.98	209.55	205.39	214.24	215.46	207.44	208.36	211.98	206.27	213	219.48	209.13	207.99	210.23	207.84	216.55	214.23	210.56	210.53	213.89	205.64	215.53	209.94	211.52	212.06	214.82	214.26	211.26	211.94	208.8	215.57	213.03	210.8	217.79	208.86	210.93
216.9	205.14	210.32	205.93	213.72	209.65	212.22	213.03	208.13	207.61	209.8	204.6	206.11	210.73	205.7	211.77	212.18	208.84	211.57	210.59	204.99	213.12	204.23	211.4	200.51	206.84	202.46	206.7	208.85	207.33	205.19	205.54	216.63	209.75	206.66	208.94	209	210.1	209.22	203.49	213.07	209.97	202.68	205.68	208.58	208.71	208.18	207.02	207.32	201.62
209.65	217.01	212.97	211.95	210.37	214.48	222.08	212.25	211.47	216.19	207.52	210.17	215.7	214.41	212.55	216.27	208.24	216.06	215.99	210.39	207.99	214.36	213.94	207.42	214.43	212.36	216.76	211.71	213.5	216.15	219.36	212.51	213.47	211.35	210.77	215.89	211.05	215.01	222.53	213.75	216.09	219.5	213.14	209.9	209.66	207.09	214.85	218.39	213.73	211.05
212.94	211.78	214.26	201.92	210.58	206.23	214.11	209.54	211.71	212.27	210.69	214.27	218.02	206.93	206.99	213.94	217.04	204.89	218.33	208.79	215.41	208.38	206.24	208.16	214.91	210.53	222.15	210.76	208.82	214.14	211.29	212.84	218.4	208.13	211.16	213.22	213.46	209.13	207.38	206.53	212.43	209.57	213.06	213.47	213.92	205.54	208.18	216.2	212.78	210.62
217.49	217.18	218.09	213.96	225.25	213.4	217.42	217.15	221.98	216.58	217.44	217.25	219.34	220.81	214.97	217.97	217.9	219.75	220.44	219.08	216.53	216.88	220.48	220.14	209.13	215.07	216.02	215.11	218.54	218.56	214.53	219.13	218.49	222.04	214.62	217.82	218.5	212.74	219.36	216.62	217.54	218.24	221.82	212.88	211.49	217.92	214.18	216.93	212.26	221.98
214.89	211.22	215.84	207.29	213.82	216.41	209.73	205.47	209.82	211.3	214.29	214.67	211.46	213.81	217.04	210.9	211.66	209.35	215.64	203.6	207.98	215.41	210.27	210.52	208.91	205.8	215.34	211.88	210.76	211.99	216.97	212.65	217	213.71	211.23	212.08	207.95	215.07	215.33	213.18	212.7	212.75	210.29	215.43	205.96	212.22	217.59	211.44	212.04	206.45
203.52	204.86	215.3	206.75	209.43	209.65	206.41	210.27	204.84	206.71	216.88	203.76	204.51	201.12	211.54	196.64	200.92	211.85	206.23	202.39	205.86	204.31	213.79	206.37	209.16	209.97	208.39	209.16	208.72	207.27	208.12	215.52	206.42	210.16	201.88	210.99	206.59	210.9	207.23	205.37	206.56	212.33	206.74	203.22	199.96	210.13	208	204.77	212.73	207.41
208.07	207.21	209.91	209.12	206.87	208.04	210.21	209.35	203.79	211.65	206.19	204.64	212.55	204.65	208.15	208.69	202.97	200.19	211.04	208.02	209.81	203.04	204.56	211.64	205.95	201.61	198.97	208.75	211.94	211.87	208.3	204.26	207.01	204.53	202.34	210.23	208.27	207.91	208.75	200.15	205.14	208.16	207.78	203.62	209.43	211.06	213.51	205.14	206.47	208.34
200.44	207.5	200.32	214.2	199.28	201.47	200.43	205.5	207.87	196.55	203.66	200.7	207.34	205.66	204.76	206.62	200.17	201.28	208.1	204.57	202.41	202.73	210.11	208.48	206.5	202.81	204.69	211.31	204.31	202.9	205.1	205.91	206.54	203.79	208.41	199.88	207.45	200.26	207.45	204.41	200.43	197.69	195.6	204.83	203.15	203.6	200.49	212.13	201.23	205.69
209.47	204.96	205.62	215.12	208.33	203.83	204.13	212.41	208.69	207.04	210.8	214.3	203.93	211.53	207.66	204.61	207.79	214.65	206.47	210.67	205.96	203.15	207.7	207.37	207.5	207.1	210.16	209.96	209.25	213.49	210.34	205.13	210.47	207.71	203.57	201.33	213.29	206.95	204.18	209.63	208.89	215	209.08	211.13	208.38	212.56	198.68	211.85	211.27	205.3
209.41	203.91	205.99	201.81	206.51	205.28	203.1	210.9	212.3	207.62	207.57	201.56	207.43	210.57	212.54	199.04	205.89	208.11	209.31	208.73	211.39	203.96	201.75	207.06	205.73	211.36	205.39	212.63	208.43	202.4	204.42	209.86	216.53	207.9	209.19	211.79	208.24	215.41	203.43	213.63	211.81	206.65	205.1	206.62	204.27	209.99	205.67	203.64	200.81	205.24
199.03	210.14	198.6	202.15	204.99	211.42	206.43	211.19	203.98	210.83	204.61	202.73	207.18	207.31	199.94	201.04	204.68	200.09	201.05	209.81	202.85	209.14	210.2	200.96	208.44	206.92	204.54	202.91	204.75	206.53	208.93	202.12	205.68	205.96	202.4	203.66	200.48	204.63	206.47	204.32	206.88	202.88	207.93	205.07	203.93	204.83	211.72	197.19	201.18	204.63
199.03	199.46	194.01	194.46	190.18	195.01	192.9	200.96	201.86	192.36	194.49	201.5	188.4	198.63	196.43	194.34	195.37	196.41	193.02	191.68	193.82	193.55	193.77	196.99	193.78	196.55	196.84	197.51	195.95	195.05	195.31	198.41	191.56	191.55	199.28	190.69	196.29	195.11	193.7	189.98	194.63	196.25	194.79	187.82	190.98	193.24	195.99	192.78	192.28	198.29
210.91	208.44	209.01	212.21	210.46	213.56	209.96	215.24	210.18	208.37	211.78	211.06	210.58	214	211.85	208.07	206.84	214.68	210.17	211.85	214.3	210.84	216.26	204.48	214.54	216.37	215.67	216.43	213.39	214	214.91	213.67	215.91	217.3	214.45	212.29	211.39	211.02	211.72	208.58	217.09	214.09	212.83	209.93	210.79	211.84	209.84	212.75	208.8	209.17
203.78	205.88	207.63	200.92	202.72	202.96	206.8	208.46	205.35	203.75	206.17	199.05	202.55	197.09	206.92	205.43	205.08	207.92	200.37	205.44	200.28	210.53	200.1	196.94	205.96	197.9	202.08	201.13	207.98	210.87	205.32	204.56	202.17	198.84	201.03	206.34	206.27	208.9	201.02	203.99	204.28	211.56	204.47	207.34	206.21	210.04	200.71	207.17	202.51	200.81
197.24	197.08	193.5	193.9	192.35	193.54	197.88	201.9	198.94	199.28	199.65	199.48	197.15	198.7	200.7	190.54	201.98	198.94	194.53	201.15	200.08	201.99	193.11	195.94	200.66	197.45	201.01	200.78	197.11	201.62	201.44	201.33	194.85	198.97	202.29	200.48	201.36	192.84	201.7	192.3	200.81	195.71	197.86	197.9	196.53	201.56	202.03	194.63	195.39	197.96
213.4	206.61	208.35	208.83	207.48	202.93	205.38	205.92	207.27	205.44	207.94	209.87	208.2	216.3	205.34	201.57	208.23	217.91	204.63	213.5	208.21	205.26	209.99	204.39	209.15	214.66	210.13	211.51	210.56	210.61	206.68	206.31	211.72	210.88	209.05	204.17	212.93	214.59	214.49	204.88	205.98	212	202.79	210.1	208.88	207.46	207.24	207.31	208.74	207.17
199	200.77	193.64	197.22	200.07	195.73	198.55	194.35	197.97	196.24	202.25	200.83	199.32	193.43	199.79	198.66	198.77	199.11	206.15	192.84	199.19	191.26	201.15	197.77	200.59	199.87	201.17	199.32	197.91	196.25	201.48	202.28	198.9	193.07	196.28	203.34	197.78	207.4	197.03	198.42	197.09	205.66	199.46	198.42	205.25	199.97	200.23	194.96	196.87	198.53
219.47	220.67	221.96	220.48	217.71	216.19	216.84	223.22	217.08	211.56	217.12	212.9	219.58	218.11	218.69	223.03	210.4	212.76	225.31	216.85	222.18	214.57	218.19	217.88	218	214.9	226.45	217.75	217.17	216.43	211.29	220.29	217.13	212.55	220.69	224.38	224.68	223.91	217.41	215.26	218.02	214.67	216.45	221.94	217.84	221.53	212.59	217.23	214.35	216.07
210.13	208.75	206.28	203.53	201.1	201.29	199.04	206.35	200.86	204.66	201.76	201.85	205.14	204.07	201.46	208.34	202.4	202.61	200.27	207.65	206.65	203.93	205.09	204.37	203.85	202.43	205.31	199.92	208.82	206.13	202.91	204.33	213.66	206.08	195.66	207.89	203.71	206.67	201.16	199.68	204.98	207.09	206.38	202.33	212.52	209.44	206.45	199.74	204.74	204.64
207.37	210.97	215.71	210.05	212.45	211.64	214.45	212.71	213.48	201.34	215.45	210.93	210.51	206.39	210.57	206.9	213.26	216.21	211.38	215.65	213.35	211.61	209.55	207.52	215.55	213.54	218.37	214.18	212.08	212.16	212.97	212.49	216.44	208.79	206.42	217.91	210.89	208.72	209.4	210.67	208.42	209.92	214.51	208.98	212.31	209.74	216.11	211.32	211.97	213.51
205.74	215.91	213.23	212.54	206.73	210.73	209.15	204.3	207.85	200.67	215.15	210.63	208.24	212.39	205.43	206.52	211	213.77	206.51	209.9	211.62	209.71	209.25	210.64	214.14	204.9	206.53	210.29	207.52	210.98	211.71	208.44	207.78	218.92	205.78	213.18	205.45	205.21	204.02	213.81	215.58	207.31	212.25	201.34	202.73	209.82	207.43	206.54	207.42	208.67
205.89	214.6	212.12	207.44	212.36	211.44	205.82	209.11	209.26	214.44	205.03	208.13	210.07	208.58	211.19	207.92	207.68	209.41	209.2	199.13	208.75	211.17	209.05	210.71	213.4	208.82	207.7	207.27	208.3	207.84	202.9	212.99	203.25	212.02	213.38	213.05	204.36	200.55	210.87	209.96	208.33	206.68	198.13	203.08	205.43	208.42	207.97	210.96	201.99	208.37
197.62	195.88	196.46	192.25	195.3	194.97	197.3	192.44	192.9	195.06	195.1	197.88	191.58	192.19	195.16	194.14	196.24	199.25	194.57	194.3	192.55	193.86	197.62	195.53	192.25	194.16	193.26	193.7	186.98	190.44	194.78	190.87	197.37	192.99	189.99	196.22	194.95	194.21	191.62	190.76	193.4	193.79	190.28	191.67	193.51	192.73	191.3	193.22	194.24	190.63
207.81	208.08	209.04	206.37	210.62	206.22	212.04	209.81	204.96	212	208.21	202.41	205.47	212.18	216.51	206.88	210.88	209.32	205.38	208.47	213.1	209.47	206.46	210.15	208.65	211.14	200.43	208.81	207.89	207.25	210.7	209.3	206.45	208.26	213.55	212.41	209.85	208.99	210.14	206.45	207.39	206.06	213.38	206.47	216.11	207.62	208.02	210.63	212.64	212.83
210.54	205.49	207.88	202.13	202.16	203.66	198.2	208.45	205.22	203.42	200.24	202.52	208.08	197.82	205.45	208.87	204.71	207.8	206.19	208.4	204.58	201.66	204.33	196.11	211.13	206.56	202.93	205.11	206.59	208.06	206.56	210.7	206.29	205.81	211.85	206.67	204.75	209.41	206.98	206.81	207.55	203.2	201.77	206.77	201.53	202.43	202.93	205.05	201.07	203.88
207.06	209.23	203.08	209.77	201.49	208.1	200.9	213.54	213.17	207.43	207.97	209.83	207.4	206.88	208.32	209.08	204.67	206.33	208.15	203.9	206.73	209.62	206.7	208.19	206.77	204.06	202.93	211.31	211.07	208.94	210.87	207.83	206.3	207.05	211.37	218.13	207.44	212.71	204.69	212.68	204.55	206.79	205.15	216.07	212.61	207.42	203.54	208.69	215.27	207.22
209.83	209.87	210.5	211.84	212.97	210.57	206.91	208.57	206.29	208.84	207.84	203.96	208.19	214.06	211.49	211.4	210.39	202.24	208.43	210.09	210.94	206.68	213.95	202.21	210.96	205.85	209.54	209.89	214.8	211.47	203.35	204.21	207.22	210.42	210.83	209.18	211.48	205.68	208.39	213.87	211.9	209.99	200.79	210.44	203.39	206.68	210.4	208	206.66	216.92
205.64	204.2	206.48	202.33	198.2	202.32	200.57	202.11	208.24	207.96	200.43	204.23	197.99	199.95	202.86	204.24	206.83	207.9	200.09	198.13	196.22	200.65	202.35	201.31	203.11	204.06	200.39	208.73	202.75	197.8	202.43	203.36	201.31	202.36	207.47	206.17	209.08	201.1	207.15	200.84	199.14	207.27	201.8	198.17	200.81	203.54	199.19	208.49	203.85	202.69
211.65	210.46	207.82	212.36	208.77	211.8	206.22	207.4	205.93	203.9	207.15	212.46	205.17	209.86	211.4	209.92	208.83	215.05	203.29	206.12	211.01	204.92	208.08	213.83	208.54	205.84	212.56	208.06	210.79	209.88	207.21	215.87	214.33	211.68	212.15	207.35	211.92	207.77	204.45	209.36	205.87	202.53	207.16	213.41	207.85	208.53	211.88	205.5	205.02	212.92
213.63	207.11	217.4	214.89	207.57	216.63	209.44	214.83	214.24	210.48	211.19	207.04	208.77	214.77	216.12	213.81	209.7	218.09	214.49	212.14	215.24	214.96	212.31	214.98	217.28	206.06	211.78	207.82	213.82	210.33	215.21	210.98	209.09	215.46	217.05	213.11	210.96	209.92	216.56	212.37	212.38	213.09	217.43	214.52	211.03	211.16	206.3	210.82	212.67	215.64
211.79	213.77	213.22	207.92	203.97	213.65	208.94	213.6	207.75	207.76	213.89	205.44	212.21	211.92	208.06	212.66	201.16	208.11	208.26	207.71	210.22	209.78	211.47	207.86	209.16	208.58	208.77	206.8	204.64	208.63	210.95	205.97	211.85	210.64	210.78	202.8	209.54	215.15	199.57	207.69	212.3	202.81	215.08	205.94	205.06	207.48	216.87	207.87	209.28	208.67
210.48	207.79	207.85	209.06	201.17	205.19	212.88	203.28	205.11	209.79	210.64	209.25	209.03	210.7	209.83	203.21	209.95	208.07	207.5	206	213.08	204.88	207.54	212.52	210.87	207.03	211.1	208.19	209.49	208.3	208.58	210.01	201.86	207.74	204.65	208.12	209.84	208.08	208.48	208.16	207.36	207.59	209.76	211.54	211.84	213.4	208.63	210.98	205.7	212.84
207.44	209.96	217.95	209.42	212.98	207.62	213.27	220.09	214.58	215.19	214.55	205.07	215.32	215.7	217.87	219.87	212.86	215.81	213.81	213.92	215.93	212.96	210.25	209.77	211.3	216.04	209.53	212.95	215.79	216.99	216.5	206.32	218.54	210.45	202.86	217.2	216.43	214.43	217.01	215.35	217.96	212.89	216.5	213.68	209.33	217.76	213.91	212.65	212.89	210.68
207.27	209.09	202.75	204.02	200.83	203.34	207.5	206.73	209.76	211.83	204.03	204.79	207.8	208.29	205.46	203.8	208.64	218.74	208.43	207.12	209.8	208.44	214.2	209.54	203.12	203.31	211.54	212.75	204.23	208.96	204.32	206.3	208.02	208.08	208.65	206.51	204.95	210.9	209.28	208.84	205.29	206.31	205.98	208.15	212.26	204.63	209.2	205.57	200.42	213.94
201.65	202.01	201.23	201.77	199.76	199.14	200.36	195.43	196.42	200.19	198.8	204.15	196.98	193.76	197.45	196.61	199.1	209.2	199.06	206.97	203.12	193.54	205.22	200.87	199.38	198.11	202.76	196.54	200.73	201.01	204.26	199.59	206.64	200.38	205.7	202.62	203.19	200.28	198.13	202.63	202.19	206.69	200.02	203.83	207.09	191.36	203.34	207.85	200.37	200.59
221.77	213.43	220.54	220.58	216.3	217.83	220.12	215.04	215.91	220.37	218.23	223.36	219.55	214.34	216.19	218.08	214.76	220.76	216.63	215.16	217.46	205.71	218.11	215.72	220.73	219.13	218.78	212.19	215.86	220.05	215.77	214.6	211.87	217.51	215.07	226.03	217.17	223.5	214.75	224.35	223.63	219.73	219.02	213.65	215.66	219.7	219.62	215.68	213.11	225.21
206.36	211.38	210.59	203.53	205.28	206.63	204.61	210.01	201.12	203.2	201.29	210.51	203.15	208.69	203.07	211.96	214.3	205.85	214.34	208.55	208.34	211.57	207.72	207.19	208.89	206.24	205.02	207.95	204.13	202.85	211.29	213.83	209.71	207.47	206.43	204.95	209.95	213.41	215.94	208.8	200.55	207.35	205.92	206.46	210.46	209.43	208.64	206.77	211.46	214.37
202.58	203.54	204.72	199.6	201.16	206.29	211.72	202.01	206.04	204.1	195.3	203.19	201.58	203.78	205.22	203.3	202.29	202.02	206.45	202.84	204.83	200.77	207.1	203.38	201.48	205.47	204.22	210.84	203.37	203.41	198.26	202.51	203.9	203.1	204.74	199.11	205.07	202.59	207.63	204.36	202.78	204.81	207.11	207.01	206.93	194.03	208.05	200.28	204.57	208.85
207.75	212.74	202.54	207.01	208.16	205.64	210.57	212.5	210.08	207.77	203.03	206.31	209.72	200.56	211.27	211.78	200.8	202.24	205.66	203.54	206.84	199.33	208.15	208.67	206.25	206.83	209.6	206.48	210.22	204.24	215.3	212.26	209.59	210.97	210.05	202.63	210.84	205.57	212.49	210.05	200.87	203.66	201.96	204.21	201.3	208.87	205.3	209.57	206.81	199.88
202.97	203.02	204.17	200.3	207.29	205.55	209.01	206.31	204.73	199.83	199.41	202.94	212.44	204.08	198.6	205.1	202.38	201.21	203.47	212.78	200.06	201.17	207.5	210.03	207.37	198.27	207.21	201.46	204.09	200.74	207.67	211.44	201.74	204.56	202.16	199.82	204.19	205.52	210.54	211.7	204.01	199.1	202.93	208.65	199.74	206.48	202.76	204.06	197.8	204.5
229.67	215.54	221.75	218.83	220.02	214.24	218.1	218.92	216.55	210.35	213.89	217.86	224.19	218.92	218.89	216.94	219.75	220.34	210.95	216.88	217.27	217.35	215.77	217.43	216.58	216.71	215.3	214.83	219.67	209.26	217.94	218.46	217.95	221.23	218.69	217.25	216.39	217.1	216.74	216.3	223.1	223.04	211.49	215.64	223.66	217.88	211.54	220.27	219.67	213.89
208.05	211.79	208.5	204.87	203.5	209.35	202.89	205.68	206.27	210.53	203.25	205.75	205.71	205.39	210.54	206.03	211.44	211.5	213.74	207.66	209.1	204.7	206.41	212.35	216.98	209.59	209.45	209.4	205.98	199.76	209.99	210.95	205.68	212.58	199.6	205.51	205.4	212.79	207.75	209.01	209.8	210.04	205.36	211.04	211.44	207.55	207.55	206.77	208.69	204.46
208.89	213.77	206.83	211.9	210.24	212.71	214.24	214.95	213.08	206.37	207.63	206.76	213.85	208.36	209.39	205.17	210.83	213.55	204.32	204.94	210.3	209.93	209.72	202.23	206.61	210.73	205.58	210.43	212.96	212.4	209.76	209.61	211.83	208.81	208.83	214.92	205.02	209.56	217.59	204.65	204.01	198.47	209.95	205.2	206.06	217.13	200.27	205.73	210.98	206.88
216.35	214.67	211.66	209.34	224.31	215.57	221.01	225.02	214.83	219.65	211.21	223.17	217.39	217.74	217.3	219.16	213.37	216.77	217.72	213.51	218.52	217.01	211.13	219.44	216.2	216.92	211.81	214.79	227.22	220.04	218.87	218.89	216.24	213.66	214.69	225.84	216.36	219.44	225.19	217.38	220.65	222.19	221.07	216.56	214.38	214.89	213.76	219.95	215.2	217.78
213.34	212.4	209.83	204.01	207.43	208.8	205.62	213.97	204.84	210.9	206.71	207.3	208.72	208.3	210.82	219.8	205.15	198.93	209.57	207.94	213.03	209.65	207.32	213.78	207.58	207.17	208.62	204.79	207.52	207.54	203.63	205.32	212.48	205.07	206.43	206.49	206.53	212.9	206.45	203.39	211.47	205.65	208.06	202.9	207.23	209.86	204.37	209.89	206.87	215.47
213.99	210.34	217.38	205.09	207.4	204.91	204.91	208.79	207.5	201.15	213.28	212.31	206.43	211.1	210.62	207.33	214.26	206.09	206.77	212.32	204.05	212	209.43	209.95	205.26	208.66	205.04	213.88	205.62	203.11	208.9	208.08	207.03	207.17	212.17	209.63	218.79	201.73	208.65	214.4	209.39	207.28	207.01	204.11	202.68	205.87	212.42	209.74	211.25	207.6
212.5	212.14	216.75	209.83	216.12	213.79	213.28	217.02	206.76	211.35	215.41	213.63	216.57	214.58	210.93	220.12	210.99	218.94	206.04	208.44	212.11	211.2	209.18	211.14	214.72	211.01	205.98	211.71	206.96	211.52	216.08	212.96	214.29	215.88	215.7	207.5	210.39	210.06	214.55	212.43	214.11	212.88	207	211.72	217.29	213.44	208.57	214.17	205.07	213.93
205.83	201.47	207.18	200.51	208.72	210.28	198.29	195.96	201.32	209.01	207.88	202.45	204.31	202.46	211.41	199.07	206.07	207.83	207	202.99	208.11	201.47	205.93	200.19	201.6	207.81	199.11	204.87	202.22	201.42	200.26	203.47	198.41	200.12	205.77	206.23	201.6	201.21	208.16	200.79	200.62	208.77	205.67	205.07	206.61	203.84	204.43	200.94	203.23	204.2
204.77	208.21	198.45	205.47	202.89	201.49	201.01	207.75	208.49	207.76	203.68	207.56	204.11	203.77	204.23	200.82	207.25	202.52	199.96	200.19	198.07	206.73	200.99	208.25	200.16	203.33	202	202.85	199.36	200.72	203.01	206.03	203.04	202.61	205.82	203.87	202.13	203.9	202.08	198.98	203.03	199.72	199.42	200.25	199.56	205.76	204.59	205.72	204.28	202.61
211.46	206.64	207.44	211.66	207.81	212.8	211.35	204.5	207.31	206.33	207.43	209.85	205.76	209.82	211	210.17	209.69	212.18	210.06	204.94	200.1	206.17	208.21	205.34	206.98	207.22	208.71	213.64	205.56	211.62	210.47	212.74	215.22	213.58	215.87	212.21	210.66	208.79	212.4	209.99	210.59	206.88	209.19	203.54	204.71	211.94	211.52	212.26	209.23	205.3
217.05	217.08	217.87	223.15	215.64	214.56	219.76	221.95	218.62	225.7	213.2	221.44	223.29	212.27	212.31	210.8	220.1	211.66	217.73	216.9	215.77	217.63	214.69	217.51	221.86	216.99	221.4	219.44	223.62	210.54	217.67	215.36	213.86	225.14	211.22	217.05	217.6	219.05	224.21	212.17	219.53	216.24	215.22	220.69	222.98	216.04	223.89	217.24	222.88	218.81
205.14	202.99	205.84	204.02	197.84	206.88	210.71	211.43	214.94	203.09	202.32	209.18	211.05	205.61	208.55	206.03	204.59	218.1	213.04	207.31	205.05	206.64	208.49	210.83	208.79	210.33	210.33	215.16	207.29	207.33	210.73	209.65	206.74	203.86	207.16	206.14	206.64	204.22	210.26	208.41	211.9	208.07	209.64	211.47	210.29	204.73	207.65	216.64	208.55	213.15
210.59	209.01	210.28	207.65	208.69	215.28	212.5	214.9	216.26	211.62	209.9	212.02	211.74	215.66	216.48	210.39	218.09	216.85	206.46	213.54	209.62	215.27	212.99	215.81	212.1	206.59	210.28	215.07	210.48	210.02	213.13	213.46	213.79	207.25	210.65	212.71	210.27	219.56	218.33	209.01	219.05	211.55	207.93	212.97	212.57	205.21	209.79	214.2	210.21	211.59
203.49	201.07	204.2	209.1	207.25	209.66	204.64	204	207.16	206.15	204.2	199.45	207.96	202.75	205.92	204.17	205.9	206.5	211.75	215.52	201.83	203.01	202.01	204.82	206.57	208.74	207.53	204.46	202.3	200.21	197.52	203.46	204.66	201.9	205.15	203.67	202.94	203.51	202.62	207.13	204.05	198	204.05	204.79	205.31	196.86	202.75	198.54	204.71	206.56
201.9	202.19	204.9	201.51	202.73	200.09	203.18	202.62	209.13	201.27	211.62	206.65	203.55	205.17	204.56	205.14	209.67	202.71	210.67	207.05	207.23	207.56	212.5	201.58	204.48	206.24	208.61	207.65	205.6	205.34	205.87	200.57	204.6	200.62	199.87	215.91	208.38	207.53	202.52	201.65	203.82	203.94	205.02	196.96	207.05	201.74	204.39	207.46	204.74	202.42
210.7	212.73	206.76	218.73	212.4	209.26	212.68	214.76	216.37	215.63	208.82	212.73	213.26	214.42	207.08	213.62	212.82	219.77	206.65	214.89	216.14	208.72	211.69	211.17	210.83	211.77	207.54	211.61	210.21	211.12	209.63	209.36	212.89	205.05	213.14	211.52	211.36	214.85	215.26	211.07	216.99	217.55	212.2	205.19	211.23	212.41	211.74	203.27	215.79	207.55
196.23	195.66	195.55	191.29	193.08	196.15	198.67	193.93	197.13	196.13	198.09	193.75	190.52	193.73	191.52	188.82	193.16	197.75	194.49	192.55	196.92	200.73	200.21	195.23	196.86	195.6	200.59	198.67	193.65	196.19	197.07	190.19	197.87	197.38	194.18	198.01	198.12	200.38	190.57	194.69	200.27	191.08	195.74	192.85	197.04	193.46	202.64	196.64	197.18	192.47
199.21	206.76	205.26	191.88	196.32	195.96	198.84	200.17	199.4	203.12	193.7	202.1	204.13	201.68	202.41	193.32	193.98	200.02	199.23	202.35	198.61	196.57	198.12	201.82	203.08	199.87	203.51	202.48	199.21	204.94	196.77	203.95	196.98	200.06	200.58	193.8	197.23	195.89	202.06	201.34	203.19	202.71	197.72	201.38	200.98	200.59	194.08	199.46	201.48	197.45
211.46	209.8	215.8	207.76	207.59	209.64	205.58	206.78	206.04	213.83	204.95	216.25	209.65	208.97	213.94	209.13	208.3	208.49	208.92	214.29	212.46	210.83	217.85	207.68	207.21	216.99	207.28	210.29	210.53	209.73	212.74	208.16	209.39	211.43	211.67	204.44	207.86	209.46	206.98	208.06	209.66	207.29	205.78	206.87	211.73	209.28	210.83	207.91	204.48	219.9
195.08	195.54	202.63	191.24	194.67	201.49	200.52	201.31	200.06	203.98	204.1	202.08	198.96	198.47	199.36	202.33	199.78	200.09	196.78	198.77	202.02	188.2	208.13	194.37	203.8	207.81	198.83	197.03	199.73	194.01	203.45	200.67	206.69	202.18	195.48	199.34	197.68	195.63	204.35	205.05	205.63	205.7	195.84	197.06	197.33	202.36	201.86	204.49	196.33	205.72
214.39	217.92	219.68	219.57	220.38	220.53	211.57	210.99	217.88	222.4	216.67	219.93	212.1	219.07	216.96	217.61	220.22	223.01	218.89	221.53	213.63	214.4	220.45	223.96	216.3	217.38	214.34	220.45	215.63	214.92	208.15	217.19	214.55	214.96	213.88	217.8	221.81	218.62	216.27	221.42	217.71	219.2	219.38	218.24	215.17	215.8	219.85	218.44	213.67	215.42
196.38	203.07	208.59	210.14	197.43	198.04	196.38	198.24	200.44	204.28	200.05	195.63	204.1	198.66	198.27	200.01	198.21	203.44	203.03	203.71	200.58	199.75	201.92	197.63	204.88	197.82	203.15	199.45	205.87	199.94	203.12	206.05	193.43	202.69	202.26	198.43	189.7	197.27	202.9	197.55	194.77	200.52	201.49	197.75	201.41	193.63	199.75	200.4	192.74	197.69
222.75	223.94	218.98	219.38	211.37	218.8	216.9	222.02	215.24	218.53	218.89	216.62	214.03	214.76	221.55	220.63	219.56	209.23	214.53	213.99	219.87	218.02	221.33	215.76	227.45	218.13	225.12	223.24	215.22	219.06	215.43	217.42	218.98	220.32	216.77	214.65	216.36	211.02	221.21	213.89	217.92	221.81	218.18	216.3	221.2	217.46	218.19	220.72	226.17	218.81
216.28	205.54	214.46	214.32	219.77	213.57	212.22	213.42	217.36	211.34	208.78	219.44	219.34	215.43	213.61	218.48	207.79	212.9	214.43	210.7	214.76	217.02	210	216.98	209.49	214.47	215.32	216.05	212.36	210.15	211.62	211.99	207.47	212.65	209.17	214.88	204.71	212.74	215.55	209.43	213.59	215.46	204.63	216.12	213.56	212.17	213.63	214.38	214.51	207.28
203.32	200.3	203.46	203.66	203.93	205.71	193.79	206.78	201.95	207.26	203.09	206.81	203.18	200.62	202.63	204.73	206.7	205.94	198.84	199.26	204.83	206	204.42	201.41	199.81	205.73	200.75	201.31	203.47	206.17	208.15	205.9	204.96	201.25	199.81	202.13	208.56	202.87	204.27	203.19	199.88	204.99	205.58	201.36	204.62	199.69	202.76	213.16	204.2	204.83
205.41	206.02	207.83	200.54	204.05	198.96	212.68	210.48	209.72	204.9	206.02	204.97	208.85	205.15	214.43	200.79	199.96	208.96	203.67	200.37	205.59	205.54	204.36	199.45	211.58	200.35	203.07	206.06	197.58	206.35	204.35	202	200.54	202.5	207	203.4	202.71	206.12	205.27	206.24	202.12	208.83	209.91	211.77	200.97	201.38	202.91	204.2	199.63	209.2
210.73	218.05	211.55	212.73	211.6	209.61	214.66	208.08	213.15	214.43	217.36	214.41	209.05	215.4	211.5	207.33	209.61	209.4	218.09	215.75	211	210.42	215.49	220.76	211.8	212.21	213.12	211.68	209.54	210.55	204.7	208.19	214.29	214.75	215.37	210.46	210.57	212.31	214.77	213.95	215.81	209.56	212.63	211.23	216.08	208.35	206.91	206.23	209.19	213.86
204.54	204.38	208.13	205.23	205.94	204.62	201.56	203.54	205.57	208.62	204.09	209.77	204.53	203.06	199.88	210.72	207.07	202.34	211.05	209.03	210.59	197.22	203.18	204.27	205.88	200.71	208.61	209.22	206.84	204.92	207.47	205.82	200.6	208.39	204.94	209.5	201.21	207.45	208.95	207.58	207.86	211.12	205.45	206.89	206.63	209.12	200.91	202.3	207.53	207.8
205.21	207.38	209.49	200.21	212.9	201.54	208.07	206.17	211.89	206.06	207.44	208.99	209.11	209.88	211.61	207.11	208.46	205.95	203.91	209.36	207.44	211.81	214.54	209.49	205.74	203.14	208.89	204.43	200.89	209.82	205.09	209.92	208.7	209.08	210.36	214.7	201.59	209.34	198.38	207.07	203.5	204.49	204.01	208.13	208.96	205.18	210.06	207.59	205.84	201.77
210.57	213.66	217.39	214	208.39	217.54	214.99	217.92	211.15	211.71	212.08	204.84	215.16	216	217	210.62	209.36	211.17	212.64	213.17	211.59	209.38	208.46	213.35	207.13	212.64	214.68	209.96	211.28	215.76	217.4	220.22	208.45	209.86	206.84	213.9	209.44	212.03	212.81	212.09	208.35	208.36	216.75	202.94	214.66	204.65	215.1	218.22	208.82	212.55
206.66	215.36	210.83	210.86	209.15	207.73	207.51	210.54	208.07	206.29	209.55	206.38	210.45	207.92	213.15	213.06	210.38	210.47	214.47	203.72	214.35	206.49	209.45	210.48	209.55	207.53	209.65	207.39	211.03	206.43	211.12	205.06	208.85	204.26	213.8	213.57	208.57	204.02	210.37	203.29	204.7	209.3	212.74	204.32	212.77	211.85	212.06	211.32	207.16	206.89
208.21	205.19	207.02	210.27	208.35	214.55	209.35	205.65	206.65	210.28	207.3	210.58	207.84	206.8	211.24	213.72	215.19	212	205.71	209.93	211.71	213.7	203.36	209.4	211.21	204.6	211.79	205.98	206.18	201.53	207.7	203.76	201.64	206.83	202.33	210.75	212.15	204.09	212.34	213.62	216.1	210.61	212.13	207.9	211.9	209.12	208.73	203.24	209.53	211.86
200.3	199.56	204.09	203.3	206.57	196.52	199.2	204.37	202.58	199.3	207.95	201.01	200.12	211.47	204.42	206.69	195.39	203.24	203.68	205.21	201.94	200.74	203.51	195.94	199.16	204.28	202.74	212.63	201.16	206.55	206.06	198.81	200.1	205.35	198.66	210.02	197.32	203.91	198.3	202.04	205.46	203.98	203.8	202.22	202.96	204.38	196.5	197.2	205.34	200.16
221.54	218.86	211.48	215.53	218.2	215.03	221.3	216.54	218.5	221.11	220.39	217.83	213.21	222.91	216.23	219.43	222.86	218.36	221.47	214.01	208.4	213.92	214.7	215.09	212.18	222.89	220.25	218.43	213.86	210.39	213.62	210.92	216.64	217.73	218.05	212.34	217.95	214	222.38	219.27	213	212.19	222.29	215.41	219.08	217.43	214.81	220.26	222.24	217.6
206.95	206.72	212.65	212.15	207.97	205.92	208.33	208.74	218.97	209.33	207.25	215.78	212.45	213.62	201.6	214.05	203.12	214.41	210.21	212.38	207.27	207.71	210.65	212.25	212.4	215.97	210.57	202.91	210.87	216.54	201.6	210.21	215.73	207.51	210.15	205.96	203.88	210.75	211.49	208.85	213.32	204.31	204.09	207.86	209.39	210.43	213.24	208.68	209.83	210.34
200.03	205.98	203.21	208.41	203.17	202.32	204.86	204.23	208.2	201.7	203.54	207.02	198.2	201.5	204.07	205.55	198.61	195.05	204.3	200.77	205.9	201.97	207.66	205.79	208.12	199.75	201.95	204.49	205.49	201.09	203.64	207.01	202.18	198.5	201.36	200.74	207.74	201.79	203.06	199.34	206.88	203.27	197.17	205.2	203.29	212.4	204.62	205.29	194.85	200.92
197.5	202.82	207.27	201.7	202.76	205.45	212.44	203.12	211.16	200.36	206.1	206.38	206.79	205.89	202.94	203.04	204.09	197.89	203.75	203.33	206.01	195.93	203.51	201.45	202.18	202.89	197.72	198.12	199.51	208.34	201.25	201.94	198.27	196.61	201.31	208.13	199.51	209.93	202.56	202.98	205.21	201.77	207.2	201.85	210.78	201.57	206.22	201.76	206.39	203.14
201.32	202.59	200.1	200.64	206.74	205.15	200.52	199.03	198.1	199.72	202.19	206.68	199.2	202.14	203.59	203.4	195.81	199.72	203.36	202.64	199.86	206.96	190.91	200.78	205.75	204.41	198.24	199.99	200.12	204.1	205.19	199.97	197.54	205.43	203.85	198.9	198.28	196.87	198.98	203.76	199.94	195.15	203.13	201.09	188.96	199.19	198.44	205.7	199.81	199.94
202.7	208.48	207.36	201.68	210.41	208.58	211.42	211.41	209.33	208.39	211.35	207.83	205.08	210.07	212.16	209.93	203.74	206.6	208.72	210.29	214.53	209.79	203.14	209.87	214.85	207.78	211.39	211.26	214.44	212.11	208.41	214.97	210.21	209.59	204.05	210.89	204.49	210.53	207.73	202.84	207.84	209.53	209.6	205.78	197.82	209.49	212.46	206.88	206.1	209.96
189.41	191.82	191.25	194.76	187.81	196.57	194.67	197.54	195.72	194.46	192.5	190.49	187.92	195.71	196.52	193.65	192.95	197.14	187.86	200.64	197.93	197.98	195.27	192.93	189.54	196.53	191.86	186.28	190.17	193.47	193.58	203.85	193.27	193.26	193.39	191.53	195.1	200.51	198.19	194.59	197.22	198.31	192.32	197.55	194.7	190.4	197.67	192.3	192.27	192.61
200.62	202.88	204.87	199.21	201.04	198.84	198.3	196.48	200.24	199.11	199.37	199.17	200.02	197.88	205.87	196.95	198.1	198.27	197.86	199.87	202.71	195.16	198.5	193.5	204.52	200.95	197.8	189.21	201.78	203.56	196.32	193.45	203.9	199.38	195.46	193.76	201.99	197.04	196.3	198.72	198.97	205.88	201.16	197.27	193.58	195.53	194.76	198.49	200.67	206.28
207.61	212.49	209.94	214.84	211.55	210.8	212.65	215.07	215.18	217.4	211.2	214.94	207.46	206.82	209.01	207.75	215.03	217.06	210.55	216.18	213.85	213.51	210.84	209.49	213.5	208.09	211.49	212.76	208.13	216.02	211.27	214.53	211.95	206.79	210.46	216.52	212.42	209.17	209.56	213.34	212.84	211.58	213.44	207.92	206.82	215.56	210.68	212.84	210.27	207.47
209.4	198.28	200.74	205.34	196.82	205.61	208.51	205.8	200.91	204.45	199.16	208.7	207.27	204.81	201.84	197.79	206.48	198.55	210.81	206.12	208.22	200.64	207.34	200.14	203.88	202.96	208.86	208.77	199.21	211.75	205.39	203.29	200.95	200.94	199.1	198.51	204.88	206.88	203.81	202.65	203.73	203.55	207.08	206.5	207.76	199.47	200.45	199.61	201.14	200.34
209.36	201.81	206.76	217.12	210.62	211.64	206.36	209.53	207.77	204.45	216.93	212.49	207.79	203.62	212.91	208.07	209.33	210.41	209.4	206.43	208.71	201.7	215.02	208.26	209.96	207.58	211.71	207.3	213.85	207.35	209.97	202.53	207.73	208.8	205.59	200.43	205.86	208.01	215.48	204.93	214.63	207.53	210.75	206.77	214.2	210.56	209.12	216.25	206.68	203.98
202.65	200.06	208.27	194.22	200.04	202.82	200.46	206.06	201.71	207.49	203.89	196.95	201.75	206.52	203.54	204.89	201.06	201.94	200.69	194.89	203.13	206.8	196.99	204.05	199.25	205.2	201.73	201.19	202.57	206.76	206	201.96	205.81	200.67	197.44	199.64	199.35	204.52	205.8	203.07	207.93	206.47	201.76	202.42	199.82	203.94	196.53	199.96	200.67	207.63
216.11	218.68	215.34	222.35	215.09	218.68	219.85	222.62	214.88	220.62	215.93	228.46	213.82	217.4	217.15	224.02	221.07	218.43	223.42	217.94	217.84	226.14	221.45	214.43	219.81	216.56	216.7	217.8	220.85	223.28	224.85	217.6	218.94	226.27	222.14	216.33	219.12	216.98	222.66	219.04	218.97	220.26	224.33	218.79	218.66	215.91	223.95	222.92	218.71	217.33
216.56	209.12	209.38	208.09	201.63	211.25	211.07	200.83	211.91	201.7	215.46	211.71	204.17	212.28	204.11	210.76	208.46	211.29	209.64	210.89	208.6	209.14	202.9	210.61	213.62	213.79	206.43	209.3	202.29	203.2	209.23	209.72	202.75	208.34	199.71	199.56	205.39	208.51	206.71	213.16	206.07	206.53	204.31	206.24	204	211.78	211.08	209.03	199.25	211.21
205.67	207.92	205.5	198.43	206.98	207.82	200.33	202.06	204.08	204.37	209.55	202.24	205.97	201.74	202.37	203.84	202.6	202.83	199.42	204.42	203.07	205.28	200.45	200.93	208.39	201.37	197.37	200.61	205.15	208.13	203.93	207.96	203.95	206.66	202.36	204.24	202.34	206.24	207.42	209.18	203.32	202.18	205.2	208.73	204.56	205.01	202.53	201.7	205.02	204.04
213.23	207.48	215.49	206.14	204.91	210.45	206.87	206.67	207.81	214.63	211.63	208.93	206.1	212.14	205.48	211.45	209.28	217.03	211.73	207.38	207.16	210.63	208.12	204.78	209.28	204.58	212.25	211.41	208.09	210.94	204.11	214.29	208.13	209.75	206.97	209.73	208.84	204.24	207.42	203.14	204.2	210.28	211.12	208.95	215.05	207.46	207.1	206.72	205.95	207.9
198.88	198.16	205.61	195.32	206.54	204.3	196.41	198.08	199.06	197.73	199.16	204.01	194.76	196.15	200.34	197.51	203.35	197.2	196.49	198.03	198.2	206.81	201.33	205.65	188.19	202.33	203.2	202.02	201.58	203.05	200.08	200.79	202.37	204.96	199.59	192.22	199.4	200.92	201.08	197.81	200.99	203.4	201.09	200.78	195.57	192.94	199.63	198.94	198.23	200.33
202.04	211.52	207.69	208.08	199.33	208.73	209.03	203.56	203	202.69	206.47	203.57	212.73	204.16	207.38	204.03	208.12	209.55	207.03	202.64	203.52	202.35	206.54	201.68	200.46	207.03	203.91	208.93	202.01	209.19	208.21	199.49	201.28	200.13	202.89	206.83	203.88	204.27	196.64	195.87	202.65	203.87	201.14	206.2	203.37	203.75	205.79	204.44	207.92	206.51
204.35	206.46	205.93	198.77	206.62	207.62	203.37	199.32	201.2	204.72	202.8	202.27	200.04	200.2	204.6	209.57	203.39	208.18	203.54	200.96	200.7	206.65	203.37	200.99	203.53	206.82	204.65	196.48	202.62	201.43	203.99	209.09	204.34	205.06	208.66	205.23	205.6	200.1	204.46	202.62	211.49	204.26	202.95	206.66	205.61	206.65	201.04	205.95	201.86	201.2
207.84	205.73	218.68	206.25	202.77	206.05	211.29	214.8	211.87	212.79	206.59	207.11	211.37	207.53	209.91	206.51	209.23	211.58	206.28	203.53	208.17	205.19	207.99	206.71	207.7	207.4	211.25	216.19	212.01	206.38	205.89	202.81	208.08	211.19	209.78	207.34	211.96	214.85	206.92	210.76	213.3	208.95	210.97	214.83	213.86	209.72	200.81	210.82	209.27	216.58
204.4	202.33	208.91	208.41	204.94	206.1	204.16	210.8	209.79	211.9	206.13	215.18	209.84	214.09	204.04	209.29	205.73	207.32	203.98	204.54	217.52	200.21	206.86	209.67	205.8	206.72	208.34	207.38	207.06	207.13	207.75	208.24	204.98	210.16	205.89	203.73	210.29	204.37	208.86	205.17	203.44	209.99	208.45	209.06	200.74	205.5	205.51	207.24	208.33	204.56
197.58	203.53	198.7	202.22	198.26	202.19	197.37	201.16	197.05	199.88	195.19	199.21	197.44	197.78	203.14	206.39	199.05	199.1	195.88	193.47	197.8	198.28	203.63	203.49	200.47	194.57	198.36	204.96	199.67	199.62	203.51	199.68	197.3	197.79	204.6	196.03	202.2	200.98	198.78	203.96	197.38	197.88	198.93	196.04	204.85	200.84	199.5	202.45	195.9	195.03
212.74	212.99	217.6	217.54	219.86	216.19	219.49	208.83	219.14	219.01	218.35	209.09	217.53	222.72	212.06	222.19	222.3	216.77	222.79	217.06	216.26	221.1	217.18	218.24	211.12	216.19	218.91	217.08	222.62	218.34	215.2	216.34	215.73	222.47	214.95	221.53	220.76	220.98	217.33	215.02	227.77	213.15	223.93	215.39	222.51	214.11	224.2	224.04	215.92	224.59
216.65	211.95	221.29	218.34	219.18	218.05	214.86	218.67	222.05	213.87	216.31	219.31	213.5	220.37	216.65	223.83	213.86	222.5	215.91	219.05	214.14	212.09	218.64	213.71	213.15	217.58	223.36	220.7	217.65	217.63	222.69	209.73	215.67	213.41	219.91	220.99	217.54	208.1	220.92	215.61	215.19	221.48	212.41	215.13	214.63	218.51	216.14	213.22	217.07	227.58
205.45	213.98	205.3	210.64	208.34	207.1	212.19	209.7	206.38	206.04	211.79	208.41	210.02	212.79	205.76	203.39	212.39	203.68	207.01	213.21	203.99	208.32	207.61	209.4	206.62	204.25	212.35	205.06	201.47	209.33	207.04	206.76	210.44	202.9	207.28	203.94	210.24	205.62	206.45	205.42	203.98	210.69	211.92	206.69	204.45	212.26	207.66	208.22	204.8	207.34
210.08	208.16	214.67	209.66	210.43	212.46	209.74	214.24	209	207.61	209.15	208.19	210.72	206.35	206.72	208.76	210.25	212.01	209.13	207.76	205.29	201.97	206.2	204.03	206.93	214	215.1	213.22	207.97	208.44	209.84	210.68	213.49	208.46	205.3	212.05	205.09	207.5	206.4	210.04	208.21	213.99	212.62	204.54	211.27	209.24	210.55	211.49	208.43	209.53
207.58	202.95	209.46	207.06	202.22	206.02	215.28	202.47	204.03	205.58	205.01	207.15	202.96	205.61	204.91	209.05	206.93	201.13	206.65	207.35	204.85	208.09	206.34	204.98	209.53	206.73	209.86	205.64	208.93	207.72	203.48	204	201.42	212.08	199.07	203.2	201.04	208.65	206.92	206.38	200.5	211.09	204.13	204.18	206.23	205.23	202.88	209.85	207.95	206.29
207.02	203.81	206.25	203.85	208.04	202.69	207.36	208.52	200.36	206.76	213.02	200.41	209.31	204.35	203.31	203.29	207.59	209.16	196.8	204.99	203.75	202.16	201.46	202.5	204.45	200.39	201.73	203.49	199.53	200.34	200.58	207.95	203.51	204.42	207.85	204.22	208.06	205.38	203.86	207.57	203.89	205.9	206.42	202.32	201.78	202.74	205.03	204.92	200.32	198.74
199.91	203.94	201.87	206.99	201.87	205.13	200.76	195.93	200.68	206.05	201.01	205.05	202.25	204.21	202.45	198.41	199.22	202.95	205.81	205.52	200.3	202	204.57	203.68	207.15	204.68	200.64	207.45	201.31	202.85	207.78	200.86	200.03	193.62	207.35	200.96	205.71	206.41	201.87	200.8	208.48	206.21	200.63	205.44	205.64	207.59	204.16	204.15	200.48	195.79
204.29	202.84	207.34	205.86	205.37	203.27	201.89	212.09	199.58	210.45	209.92	210.7	200.83	206.08	210.81	209.21	207.22	206.69	216.58	202.18	209.38	207.26	201.11	203.89	200.12	204.55	200.15	207.45	198.22	210.24	207.21	200.59	205.84	208.59	203.38	195.37	203.29	207.36	204.91	202.08	207.87	205.59	205.04	211.73	203.37	206.15	198.21	205.86	201.09	204.35
211.17	217.11	213.77	212.99	209.67	211.34	210.23	212.33	209.88	213.37	211.8	209	210.64	207.64	213.95	210.53	208.44	205.15	210.72	212.16	210.39	210.53	210.65	209.5	204.92	215.88	214.66	212.67	212.96	210.74	211.73	214.74	209.39	211.75	215.66	219.7	211.69	210.99	209.79	210.76	210.26	213.63	217.03	208.95	211.75	206.98	212.45	214.88	206.54	212.71
206.44	201.9	206.68	199.85	196.27	196.4	204.17	202.63	206.87	203.66	207.15	210.43	199.57	195.54	203.74	202.54	195.76	209.91	202.8	200.98	204.54	201.11	200.9	198.29	204.36	207.25	203.36	199.64	201.43	195.55	206.49	201.13	196.26	202.64	197.15	204.55	200.43	201.74	204.5	201.45	204.81	200.53	200.59	206.84	198.55	203.71	207.62	203.59	198.76	197.77
205.56	207.82	208.13	206.23	213.95	207.25	208.69	209.94	205.54	203.47	207.59	207.67	208.59	207.74	212.09	203.16	209.97	207.3	206.56	209.38	212.72	206.96	215.01	201.44	206.46	199.15	212.67	206.93	206.1	205.94	211.18	210.7	206.52	210.87	205.85	208.33	207.72	207.75	219.32	209.07	205.89	207.3	208.48	207.34	204.92	201.47	214.07	210.23	209.92	210
202.47	210.12	215.49	207.69	211.03	209.61	208.72	206.31	210.12	214.62	211.92	205.41	210.72	206.72	206.59	207.72	211.76	208.18	213.99	211.92	215.98	210.08	214.74	213.01	213.23	206.94	211.37	214.35	214.78	209.04	208.19	215.5	213.01	218.83	205.28	215.33	216.99	212.29	208.88	206.4	207.64	212.13	215.64	209.27	208.14	213.29	211	207.37	208.03	214.06
207.36	206.85	208.95	203.5	206.48	214.26	210.42	209.32	209.98	212.11	201.72	208.57	209.32	212.04	214.71	205.54	212.34	213.01	209.3	210.56	208.63	205.01	209.05	202.2	210.73	200.85	210.75	213.82	212.55	210.05	202.46	206.07	205.08	205.42	206.22	210.3	197.63	201.73	206.75	209.59	206.19	212.76	205.53	211.32	211.91	206.2	211.91	204.03	204.53	202.85
202.11	204.83	201.66	201.97	204.03	199.47	204.99	201.41	212.25	198.18	205.39	197.45	206.32	209.46	210.84	201.82	205.73	201.79	202.18	196.48	204	205.65	202.34	202.41	204.81	197.16	206.38	204.81	197.4	207.97	206.42	202.41	201.61	195.71	208.71	202.63	205.55	204.03	203.78	200.4	207.09	200.24	195.35	205.99	209.38	206	199.52	203.93	208.51	200.49
200.51	203.4	203.34	199.19	200.69	202.03	199.63	199.66	198.75	200.21	201.18	199.37	203.37	207.48	205.59	205.43	207.78	195.96	203.11	197.29	203.23	213.76	197.84	206.39	199.95	197.07	198.6	199.79	204.07	207.7	201.95	196.38	199.92	197.26	198.28	203.87	203.6	200.96	205.87	200.65	205.69	198.25	198.58	204.1	205.47	208.39	202.19	208.78	202.95	204.3
197.22	204.15	198.43	201.76	194.67	197.18	209.6	197.21	200.93	202.79	198.55	201.44	199.21	197.29	202.99	199.07	196.91	203.08	200.5	204.55	201.99	194.36	198.82	196.89	197.96	203.58	197.82	198.47	201.16	191.33	195.15	204.69	201.01	199.08	195.33	200.73	193.04	201.08	197.44	199.99	200.6	202.75	196.43	199.01	201.37	198.44	204.13	195.54	198.38	194.35
215.06	211.39	200.41	209.92	207.47	215.9	208.88	213.23	218.64	212.51	212.2	214.87	211.49	210.39	206.88	211.92	204.78	208.09	214.89	206.04	211.27	206.41	208.91	211.19	207.45	211.89	206	213.1	204.04	206.12	204.82	213.9	208.47	216.08	213.55	212.8	212.63	211.05	207.96	211.83	208.15	212.01	210.26	207.57	205.67	206.24	202.74	211.06	204.79	209.59
210.78	202.24	209.06	211.63	203.41	204.06	210.37	205.37	209.64	210.9	206.72	211.73	206.76	210.69	208.89	212.16	211.09	207.87	208.13	213.87	212.94	205.78	209.04	206.7	207.1	206.08	201.36	209.33	209.13	208.78	212.33	208.86	205.75	209.27	207.93	202.55	207.43	206.17	208.71	210.52	204.82	207.26	202.9	211.03	205.63	202.75	212.82	209.76	213.13	206.76
206.06	212.32	210.96	204.47	213.87	214.49	207.61	209.57	212.39	209.48	208.58	212.63	211.56	210.93	208.4	214.73	215.03	208.37	213.81	209.72	211.01	213.84	205.03	211.84	208.8	212.6	210	218.3	217.66	209.59	212.62	207.33	211.69	206.72	209.24	210.57	210.08	214.42	204.63	213.83	206.59	208.78	208.82	211.11	211.93	213.09	205.76	214.68	211.06	216.66
215.09	205.84	206.99	209.96	202.6	213.84	202.11	197.8	212.37	205.54	203.62	200.42	202.02	206.51	206.39	209.1	210.56	200.4	200.18	210.25	201.36	209.08	205.43	211.61	210.81	198.22	202.89	208.33	215.04	204.07	207.41	201.46	215.87	207.63	206.43	207.33	209.38	202.29	197.74	201.03	207.8	207.21	198.16	205.22	204.51	207.23	206.98	203.66	203.88	198.68
215.06	205.76	206.39	208.32	203.27	204.1	209.54	209.62	205.57	213.17	211.09	215.62	211.45	206.27	208.72	211.59	209.3	204.45	208.58	209.56	201.15	202.65	207.54	211.13	206.75	205.04	202.98	199.03	206.23	205.81	211.43	216.89	207.42	213.87	209.93	203.22	212.3	211.22	210.22	207.28	207.39	198.88	203.71	208.27	205.8	205.67	203.1	206.88	205.38	207.84
206.63	211.92	210.92	207.21	210.68	209.78	211.22	208.65	209.26	210.98	203.46	205.58	211.77	204.61	203	209.01	210.09	205.72	206.33	208.31	208.3	207	208.17	207.65	211.32	216.56	209.46	208.67	206.09	210.66	203.19	205.79	209.35	207.05	206.69	208.43	214.29	206.86	208.48	205.79	209.86	211.58	208.69	206.6	207.64	217.1	208.48	201.99	209.13	206.78
203.04	209.33	202.14	203.66	203.66	201.89	202.35	209.44	203.79	200.78	202.32	204.97	205.84	199.14	204.91	202.16	205.19	205.81	205.69	209.16	203.79	205.1	210.06	207.44	205.26	206.62	203.27	204.54	202.14	205.69	205.64	205.22	203.78	203.12	203.62	204.52	201.67	208.59	207.58	204.57	211.46	204.08	202.29	202.23	201.48	202.95	204.44	201.81	208.51	205.93
203.71	206.01	206.9	217.42	207.76	204.03	203.87	209.49	206.9	198.11	210.14	211.7	205.92	204.58	212.94	206.78	210.11	208.82	215.42	208.28	211.13	207.02	203.1	211.38	207.09	215.07	208.83	212.34	207.34	212.87	213.94	206.75	202.66	213.26	214.13	207.2	205.1	210.99	209.97	217.46	205.56	211.74	207.34	206.2	206.67	212.9	203.13	199.87	207.88	205.89
204.29	201.72	199.52	201.55	197.12	201.89	200.29	204.18	198.28	201.94	191.44	204.32	196.26	203.96	202	200.88	209.62	204.76	202.68	208.03	198.33	200.27	193.75	202.79	194.84	202.94	196.34	198.87	203.41	204.44	199.74	202.07	199.33	198.52	199.12	199.23	204.56	198.93	198.33	199.44	199.05	197.85	199.42	202.44	199.74	202.62	194.54	203.16	202.35	198.05
211.79	217.88	211.75	217.5	210.29	207.56	214.97	213.87	214.78	210.96	210.25	220.01	216.67	212.8	218.73	213.11	210.48	216.91	212.31	217.5	213.06	215.61	216.78	214.72	216.72	212.65	214.2	216.17	212.02	215.49	210.9	216.6	213.05	211.4	213.33	216.78	213.4	209.07	217.46	206.65	210.28	213.29	214.9	211.55	214.27	211.22	218.92	213.73	214.81	214.77
199.92	213.06	202.02	207.49	200.2	204.68	213.38	212.98	212.61	210.56	201.84	213.88	207.68	207.69	212.36	214.29	201.78	206.58	205.93	208.03	203.41	209.27	205.86	202.58	207.85	207.8	211.54	204.96	211.64	211.85	207.79	210.96	201.96	207.46	202.72	207.18	212.59	206.49	202.37	210.54	203.47	209.28	208.04	207.2	201.41	207.55	206.95	210.61	207.85	210.28
197.45	199.57	206.44	208.87	200.41	205.46	210.71	200.31	201.48	209.33	205.5	204.59	205.31	200.31	205.32	205.11	204.07	202.37	203.22	205.46	207.65	206.27	200.1	204.38	205.86	197.9	196.52	203.92	200.66	202.23	203.22	204.84	203.98	205.86	202.8	197.87	206.5	208.74	202.26	211.26	203.92	201.67	204.95	199.99	201.69	199.67	206.36	205.33	203.15	211.87
221.86	214.77	211.81	217.31	212.53	206.37	212.42	213.17	214.05	219.78	223.78	212.26	211.38	221.05	215.88	212.54	218.81	215.28	209.74	210.6	210.3	208.2	207.39	207.14	206.15	211.47	213.49	210.97	220.25	212.74	210.18	213.16	206.17	207.67	209.37	202.11	210.29	216.93	217.59	218.38	215.95	208.94	216.07	208.06	217.04	212.15	213.53	215.58	215.97	207.55
216.8	214.04	222.4	219.01	213.04	211	211.06	212.66	209.02	218.15	215.15	211.14	215.69	209.15	212.87	214.46	209.72	212.34	212.48	211.72	212.03	211.37	217.06	217.77	216.91	204.8	208.63	211.53	210.62	216.28	216.65	213.89	218.55	214.12	218.84	214.92	213.72	215.6	214.15	211.46	217.81	217.42	213.39	215.53	215.66	209.47	212.56	207.53	207.37	206.13
212.63	217.51	221.61	217.84	219.24	207.89	218.77	215.54	216.48	211.25	221.1	211.82	214.22	216.24	218.67	221.96	219.08	219.49	217.45	213.09	221.71	219.21	217.62	220.78	212.87	213.64	219.64	214.18	209.94	215.25	219.21	220.68	217.89	213.62	218.07	217.35	218.16	217.29	220.19	212.52	212.06	218.87	219.39	221.3	214.66	219.74	218.02	219.34	214.59	212.65
196.87	204.88	206.76	202.7	199.65	206.46	204.79	205.33	201.83	200.88	211.8	207.27	196.35	208.06	197.91	196.35	198.76	202.74	195.66	197.07	195.17	204.74	204.55	198.13	204.48	198.39	207.85	202.76	202.76	198.22	196.19	201.16	205.26	205.7	208.32	203.35	199.74	195.55	204.33	200.87	199.53	203.16	192.38	199	202.49	198.75	204.53	211.66	203.49	199.49
199.68	204.64	199.72	200.11	199.76	207.52	201.4	199.75	198.11	197.37	206.94	202.11	204.58	204.82	205.46	202.08	203.5	196.25	202.85	202.32	199.54	203.78	204.49	204.69	201.89	209.61	200.49	195.48	201.57	198.76	196.86	207.86	203.02	201.13	206.47	200.79	202.05	201.9	200.94	200.88	203.24	203.46	201.87	203.15	200.21	200.83	202.93	208.32	209.34	204.52
215.69	210.76	214.84	219.21	206.95	222.3	210.91	209.14	212.26	211.22	210.94	207.7	214.89	217.47	209.45	209.31	211.57	215.12	209.26	205.79	210.65	219.12	208.47	208.41	212.44	215.56	205.12	207.52	210.06	211.67	214.34	209.73	209.52	207.81	210.05	212.74	209	213.76	209.04	211.21	207.48	219.01	209.96	217.6	209.49	213.22	214.35	210.96	214.44	216.47
214.57	211.1	211.99	214.04	211.67	210.47	207.82	212.19	211.04	212.95	215.68	207.97	210.47	209.99	214.91	212	208.54	208.53	211.47	211.21	212.94	210.96	209.92	216.11	214.11	213.46	218.12	213.61	217.55	213.56	211.49	213.74	204.6	211.63	218.45	212.4	211.22	215.01	213.34	213.17	210.96	202.52	216.05	208.75	212.04	216.36	212.32	209.12	212.29	214.21
193.1	204.36	198.21	197.81	197.3	201.2	197.49	202.45	205.65	199.37	196	197.32	197	196.55	204.96	196.17	193.82	198.02	202.7	197.73	194.38	196.8	198.49	198.11	196.97	192.34	206.13	195.87	203.27	193.52	202.35	196.11	195.13	198.19	199.33	190.22	202.24	193.13	196	200.76	198	196.94	198.33	198.99	198.45	195.49	193.11	196.37	199.54	200.07
210.14	212.4	212.02	208.27	206.7	210.9	209.25	214.85	208.96	218.48	215.03	206.94	216.35	211.22	210.56	204.56	208.81	217.84	210.88	210.41	205.61	209.8	214.41	211.43	211.23	211.24	204.7	212.46	210.43	206.89	210.63	212.91	204.87	208.96	213.8	205.33	211.33	208.92	207.2	214.4	208.2	212.29	207.63	207.83	207	204.74	212.69	207.04	216.47	212.58
211.45	207.33	212.83	211.98	216.63	214.62	215.31	216.07	209.38	206.6	209.14	214.78	212.2	216.78	216.73	212.15	217.77	218.71	211.55	216.21	208.14	208.73	209.79	211.53	215.31	211.12	210.92	213.12	217.92	218.62	218.43	207.67	210.84	212.45	204.11	215.1	217.22	209.43	212.8	211	211.61	215.26	212.21	213.01	213.88	212.29	210	207.21	210.37	213.2
210.79	209.06	207.92	206.01	210.6	202.44	210.44	211.06	208.26	210.98	215.55	210.73	210.63	210.2	208.65	207.14	212.77	202.01	207.06	215.46	214.55	211.68	212.46	202.02	211.16	210.23	215.89	212.62	209.06	211.05	203.95	203.48	211.14	207.87	209.78	207.91	207.34	210.31	206.4	211	210.03	208.7	214.56	206.49	209.78	206.64	203.33	212.01	206.26	205.8
204.05	203.68	208.77	207.2	207.2	205.47	202.35	203.76	204	204.41	214.63	207.27	208.26	205.56	213.85	209.26	210.42	207.39	209.29	208.27	205.26	203.45	203.96	206.06	207.71	213.73	205.77	211.23	213.43	207.02	202.36	209.01	211.51	207.3	206.56	211.18	206.02	214.77	206.25	211.03	206.79	203.22	206.24	210.34	207.82	210.45	205.6	204.65	207.19	204.97
203.11	209.13	214.32	213.39	203.08	211.27	212.77	205.33	211.03	210.35	211	212.93	209.87	213.73	208.86	211.46	210.11	210.18	210.28	215.37	214.75	210.06	208.47	214.69	214.07	213.69	209.76	204.89	210.82	208.01	211.5	204.32	211.62	212.58	209.37	210.25	215.68	213.54	214.82	208.86	207.9	208.98	216	206.94	207.41	211.39	210.07	212.15	214.81	216.57
205.45	203.4	204.51	198.33	204.81	201.53	207.39	208.8	203.79	200.37	206.28	199.25	204.12	213.78	208.84	206.28	208	207.79	205.03	203.86	206.96	204.44	197.59	203.88	204.6	206.87	205.92	210.63	198.02	194.74	203.41	203.22	205.73	203.63	203.97	202.1	203.72	205.85	205.38	208.11	207.38	206.7	195.83	209.5	202.89	203.13	203.64	207.84	201.44	200.75
213.09	212.46	207.63	214.42	207.99	206.4	209.1	201.48	206.25	218.7	214.13	210.81	204.35	213.79	214.47	214.88	210.79	215.19	211.84	217.27	208.46	214.44	210.11	213.17	215.17	210.52	208.12	208.47	211.31	202.31	211.47	214.04	209.19	206.43	216.84	212.81	218.63	213.2	203.89	211.02	208.23	217.05	215.51	217.26	215.14	206.83	217.81	210.87	211.89	219.28
208.99	204.94	206.26	209.74	209.73	207.23	211.52	207.07	216.12	206.33	214.63	205.15	206.5	206.77	210.58	203.02	205.04	205.81	209.82	210.41	209.71	207.34	211.6	208.56	204.72	204.45	203.31	207.62	212.41	201.36	209.56	211.97	208.86	202.12	210.47	208.68	208.73	212.19	205.64	213.24	212.28	209.02	210.61	204.87	219.19	215.26	210.09	214.52	209.9	211.26
201.64	202.32	203.31	204.51	203.1	201.06	201.15	201.74	196.06	201.64	202.01	205.08	201.49	195.45	198.69	201.9	203.09	199.03	196.59	200.44	198.65	206.35	210.34	194.96	191.99	197.36	198.34	199.25	200.43	201.08	208.28	205.76	205.08	203.17	201.33	206.18	202.14	205.61	199.75	199.95	201.93	201.69	207.54	203.61	202.49	201.87	198.13	207.05	196.02	202.51
219.86	220.9	218.09	223.64	215.02	223.54	219.11	209.16	216.89	213.39	214.63	217.35	223.16	218.12	215.72	216.94	216.91	212.12	221.78	219.33	223.99	220.13	219.21	216.64	218.33	206.72	214.06	219.88	211.57	219.9	220.44	214.17	218.52	212.71	223.72	220.04	214.98	220.73	213.15	215.93	218.89	218.9	215.98	217.33	214.09	218.5	217.56	220.05	214.9	218.42
214.86	213.76	212.06	216.66	212.43	218.3	213.28	216.6	209.82	209.27	218.06	207.65	213.54	207.19	215.74	211.87	215.26	216.98	221.07	210.14	214.35	216.64	211.01	215.8	205.85	212.25	206.1	211.8	213.79	210.73	213.47	215.44	206.14	214.94	211.51	215.71	212.04	206.91	213.08	205.66	215.43	213.16	204.99	210.86	209.1	211.62	212.66	218.54	209.68	213.19
218.38	212.84	223.64	219.83	221.26	219.06	213.25	207.94	216.53	215.07	220.59	219.36	219.6	217.82	218.67	220.34	211.48	217.72	218.35	216.86	216.05	220.27	218.69	215.6	214.16	218.14	217.49	219.04	214.25	221.72	220.36	209.76	224.46	221.45	217.19	220.95	218.21	217.51	215.2	212.32	218.76	216.12	223.84	214.4	211.77	217.82	214.04	220.08	219.51	212.12
203.93	203.12	207.76	208.39	211.98	211.22	210.89	206.87	204.68	208.18	209.12	199.82	213.82	209.98	207.87	204.64	215.25	205.06	209.61	210.57	210.03	212.1	208.64	214.74	205.29	212.11	208.27	211.98	214.35	208.61	213.77	212.44	210.46	204.5	209.87	205.93	207.63	209.33	208.21	205.07	208.81	204.94	209.75	204.49	214.04	208.63	206.4	213.57	211.86	205.76
212.72	207.95	203.97	205.59	206.28	212.9	210.35	214.1	206.26	212.96	197.71	213.02	209.07	211.63	212.88	212.3	206.1	208.1	214.15	203.14	211.21	209.45	202.5	208.23	215.32	208.43	205.92	211.59	207.43	212.48	207.27	205.85	209.47	213.74	203.61	214.55	201.48	207.86	210.51	210.42	212.53	207.3	210.21	201.86	205.46	210.22	205.76	211.51	202.19	209.16
205.46	210.47	213.07	204.83	213.19	204.39	211.39	206.84	213	207.73	209.42	205.09	208.16	208.87	206.35	219.31	212.48	213.02	209.07	215.54	210.65	208.03	212.63	206.35	217.35	212	212.9	208.95	208.14	209.3	209.51	208.66	204.88	212.59	214.64	213.1	214	207.79	203.91	214.06	206.83	214.96	208.22	214.7	211.24	213.05	208.7	211.41	212.22	213.24
210.07	207.14	203.94	206.58	209.83	212.81	212.74	207.95	212.54	209.26	205.26	209.22	209.21	207.6	205.64	212.89	204.66	209.23	204.5	205.75	210.06	209.66	206.87	210.5	210.41	207.48	207.7	208.24	209.73	209.53	207.93	209.45	201.34	209.99	210.58	209.55	205.95	207.32	205.07	206.26	209.79	212.83	205.08	208.15	209.49	210.94	208.43	209.43	206.19	208.08
207.5	206.31	213.65	204.56	207.31	203.99	204.37	208.46	209.65	212.59	207.7	217.46	205.28	209.11	211.15	206.49	204.58	212.58	199.62	212.33	210.09	204.79	214.38	209.6	203.1	208.42	201.9	205.49	206.82	212.68	207.33	204.94	208.45	212.52	202.74	212.48	209.63	206.74	209.33	209.14	212.88	202.02	207.19	210.37	212.63	206.04	211.37	211.5	207.27	203.96
199.98	205.48	202.31	201.06	199.07	199.08	207.04	198.75	196.63	207.46	201.57	199.88	198.18	197.76	201.66	201.34	197.72	194.57	201.7	200.54	191.43	203.24	207.12	203.68	201.71	199.74	198.14	206.13	199.91	206.98	202.41	197.98	201.52	204.99	202.51	192.42	201.31	207.54	201.27	201.75	200.46	206.19	200.7	199.51	203.18	198.44	199.07	200.56	208.63	202.73
216.58	215.72	217.48	214.88	218.91	217.02	214.04	218.52	219.28	213.18	216.21	219.09	214.39	208.25	216.01	211.71	211.91	211.94	212.76	218.33	218.83	219.48	212.81	213.7	211.83	209.66	220.67	210.59	223	215.49	216.59	214.97	216.05	222.19	220.82	216.92	211.39	218.15	216.91	221.33	213.27	214.4	220.24	218.35	220.09	214.31	220.16	215.87	221.26	221.92
209.39	210.78	204.81	209.79	208.54	210.07	209.55	205.89	209.49	202.94	202.44	206.6	207.15	212.34	212.59	212	212.65	210.53	211.35	215.42	203.59	210.16	210.36	201.03	210.14	210.53	206.39	209.56	207.94	201.12	206.29	202.27	202.43	201.14	214.53	207.31	211.29	206.37	208.7	210.25	213.19	206.17	211.28	203.28	207.03	208.54	213.14	211.14	206.3	207.4
203.69	202.13	209	206.62	207.63	205.94	213.15	207.41	205.8	208.69	203.64	200.16	205.34	204.37	205.99	201.97	201.03	209.57	209.92	210.88	207.03	205.42	206.8	213.59	208.26	210.11	206.3	212.69	208.31	211.57	203.2	204.61	207.44	207.89	210.49	210.71	215.69	206.72	209.32	211.65	211.38	214.04	206.06	200.46	208.34	209.3	207.86	208.37	199.24	204.36
204.36	199.47	196.69	203.08	201.57	197.72	202.01	190.08	196.42	197.08	195.93	198.33	199.84	191.95	201.07	199.24	201.48	205.59	195.89	200.64	203.1	199.52	198.41	199.29	195.28	199.85	197.03	199.07	195.68	201.41	197.63	201.1	197.24	196.94	200.33	199.8	200.39	198.75	200.39	201.66	198.17	195.06	194.66	198.35	203.46	197.2	197.71	192.81	198.11	203.24
210.69	204.53	212.22	208.79	206.04	213.52	204.79	212.29	208.14	216.23	203.47	211.82	211.8	213.76	211.26	201.95	206.56	216.19	214.08	206.11	213.91	206.78	214.06	206.46	202.84	210.01	212.49	208.1	210.82	204.77	210.83	213.03	215.69	203.25	209.16	207.4	212.94	209.05	209.63	210.37	204.28	206.26	209.01	215.69	208.11	208.57	208.73	202.78	217.67	215.99
203.33	200.85	198.29	200.72	199.82	194.16	203.6	199.05	200.59	192.58	198.69	200.94	192.69	201.82	200.62	193.22	198.67	199.55	192.94	199.67	195.81	200.43	197.3	197.19	202.16	198.24	191.53	203.79	194.59	200.32	200.34	201.78	203.72	196.92	194.01	195.84	194.66	200.17	200.69	201.8	198.79	198.58	204.92	200.23	203.68	200.45	198.85	204.81	198.76	201.41
200.17	202.18	203.02	198.28	206.11	200.37	203.54	202.75	208.6	202.05	204.94	200.54	195.73	207.98	206.64	206.85	207.21	199.36	201.8	200.47	199.51	205.03	211.18	209.29	199.65	200.64	203.63	202.03	205.76	200.84	202.8	207.1	198.39	199.55	207.52	203.43	201.96	200.78	211.85	198.82	204.49	201.69	202.87	201.49	199.03	205.6	210.14	205.08	216.16	204.6
206.83	208.7	202.61	210.53	203.62	208.28	206.61	209.71	206.39	200.93	207.92	203.77	212.96	206.03	204.59	209.97	204.51	211.56	205.08	211.68	212.89	209.1	209.1	204.78	206.36	207.22	212.9	207.31	208.14	208.71	209.41	207.17	201.12	208.69	212.09	209.15	207.74	208.3	211.15	217.45	210.86	213.62	211.1	205.96	208.21	211.16	204.8	211.58	208.95	213.43
193.08	201.39	202.38	200.18	199.39	200.87	203.17	191.18	199.98	202.43	190.32	201.91	197.67	200.09	192.99	195.73	199.34	197.42	203.1	195.02	196.09	201.87	196.41	205.85	201.75	195.44	203.36	200.76	198.31	195.42	202.9	200.71	194.95	197.02	196.77	196.09	195.78	198.21	198.88	200.99	195.29	194.51	194.94	197.9	198.94	203.62	198.89	197.9	201.27	197.71
202.61	203.67	204.25	205.01	208.05	209.69	210.42	201.61	203.59	203.97	207.46	200.74	205.68	200.84	208.72	204.33	211.27	202.76	204.04	198.87	208.9	204.91	206.9	208.27	206.62	205.23	207.54	211.15	205.7	202.78	200.82	210.22	210.58	202.66	208.71	208.92	201.8	204.78	203.72	199.1	203.78	201.86	204.58	203.43	205.47	198.6	202.51	199.95	209.27	199.29
208.3	208.01	205.85	210.51	209.9	212.42	210.25	204.71	211.49	208.46	209.38	208.12	211.13	208.9	208.76	204.87	207.67	205.75	206.5	208.39	210.18	210.54	214.63	212.3	206.38	203.13	211.08	207.54	207.77	210.65	205.35	204.09	208.97	212.32	205.12	208.05	209.85	214.31	205.08	212.99	207.65	201.8	209.43	214.75	211.8	205.54	209.34	212.14	202.95	205.42
200.75	195.89	202.48	200.05	203.09	194.55	197.04	196.46	200.29	198.33	201.27	208.25	194.42	201.47	194.83	197.42	195.46	189.45	201.31	197.07	194.35	201.92	201.55	197.95	197.95	198.87	196	201.54	197.32	196.05	193.89	196.31	193.81	197.54	199.35	195.71	195.6	197.56	190.06	201.9	195.94	200.4	195.43	193.99	201.53	203.22	189.68	197.92	203.7	191.41
203.08	203.06	206.51	200.97	204.79	201.37	207.41	204.78	201.94	210.88	211.18	207.71	201.64	208.49	209.31	201.31	198.21	202.14	207.47	207.28	197.47	203.04	198.77	205.33	207.08	209.52	207.73	202.61	200.98	203.02	208.04	202.52	200.9	200.59	200.18	209.92	199.65	204.05	204.25	204.44	208.7	204.72	208.17	201.77	201.79	195.37	202.33	206.66	206.75	202.79
209.82	205.63	204.49	206.65	208.46	210.98	211.1	211.12	207.74	207.93	211.71	202.87	204.39	209.01	212.14	214.21	208.5	216.27	203.53	209.85	211.47	215.4	206.99	208.05	205.52	214.63	207.11	207.8	209.57	210.9	209.41	206.45	205.93	216.71	210.35	216.31	209.81	204.99	207.23	205.95	208.13	214.82	208.3	214.26	212.26	208.56	206.6	209.7	206.15	207.6
200.71	199.6	200.03	202.55	196.27	200.02	199.87	202.39	203.3	204.47	204.81	203.25	201.88	202.96	199.78	205.96	201.91	206.99	201.82	205.49	199.74	200.91	196.07	199.06	201.34	203.43	205.33	202.44	196.27	200.59	204.27	206.83	202.72	198.15	202.73	207.26	201.86	205.05	202.77	203.47	205.47	203.52	193.6	207.31	207.5	205.95	206.19	203.22	203.96	203.8
194.89	201.67	197.58	199.02	204.71	202.85	205.45	207.49	201.08	197.4	202.02	197.78	203.64	201.96	201.3	204.96	200.02	202.03	199.82	205.24	194.98	201.32	197.79	204.09	203.64	201.95	193.99	209.41	197.83	204.32	204.48	193.92	202.09	198.47	203.88	202.17	205.76	198.8	202.54	195.72	201.69	199.19	195.01	200.07	199.91	198.16	197.39	199.52	203.86	198.16
212.43	216.04	213.65	217.21	214.99	214.16	224.68	224.45	211.53	210.76	214.95	216.46	216.52	217.65	213.65	218.16	221.7	218.26	213.96	226.89	219.24	221.55	219.62	216.79	221.85	217.35	209.39	217.99	215.86	215.82	222.87	217.9	215.5	218.59	218.16	215.99	219.82	214.96	220.76	213.69	212.37	222.23	220.13	214.14	214.36	223.27	219.78	218.93	213.61	218.14
213.74	213.34	209.03	210.56	212.2	209.5	215.28	214.17	201	209.51	213.54	206.31	216.36	212.22	208.48	213.4	212.72	213.33	204.75	207.56	209.97	210.71	207.64	206.71	207.99	218.75	213.24	215.38	208.18	210.39	204.15	210.65	203.74	208.44	218.33	211.41	208.57	211.39	206.57	210.03	210.67	213.52	213.03	210.3	216.08	205.52	219.49	214.5	213.55	210.02
209.62	204.63	208.68	204.29	212.89	213.97	212.49	212.06	208.25	206.57	207.96	211.89	207.15	206.77	212.76	209.04	204.51	218.02	204.78	207.25	213.1	209.77	210.71	212.48	210.42	207.58	212.55	209.34	209.64	213.44	208.2	217.48	210.32	205.4	212.88	210.27	212.33	209.04	212.03	211.98	209.54	211.63	210.31	213.89	212.21	207.73	204.54	216.72	209.24	211.87
207.12	215.71	210.56	213.53	208.59	216.97	212.78	210.14	207	214.04	213.92	218.66	216.1	208.11	211.84	206.95	208.11	207.64	205.77	213.1	214.01	210.85	215.32	211.62	214.69	210.44	213.25	217.61	209.52	206.53	210.05	214.72	213.39	217.58	213.71	206.47	204.84	211.18	217.87	209.1	207.51	216.58	213.39	208.6	210.7	213.55	213.85	210.73	213.21	218.35
204.75	206.87	207.08	205.59	206.76	208.22	197.49	204.5	201.77	199.51	205.89	203.95	203.71	213.81	200.27	202.04	201.05	206.58	205.76	208.59	204.27	205.36	206.52	207.75	207.37	212.02	201.52	204.19	213.03	204.67	204.62	206.31	209.45	201.24	210.48	205.82	210.17	205.78	203.19	210.55	200.77	201.85	205.02	204.44	203.9	206.32	203.54	203.35	207.91	204.29
213.17	219.5	219.41	218.64	221.13	220.89	215.6	217.28	213.94	216.41	224.06	220	219.88	209.61	212.97	221.17	217.72	219.77	218.78	215.16	221.61	210.65	218.63	216.08	217.88	217.73	215.76	219.93	217.03	218.12	220.61	214.91	221.74	214.8	211.97	214.73	219.58	216.45	217.61	213.82	214.68	211.1	215.26	213.07	224.27	216.93	221.12	216.21	217.37	215.52
211.45	220.43	213.13	210.1	215.34	205.41	220.2	211.2	208.52	208.54	217.91	212.88	216.16	214.35	212.16	210.4	206.57	214.21	212.01	216.39	213.23	207.52	205.81	214.4	209.5	210.99	207.17	210.55	216.61	213.6	214.88	210.61	214.51	213.34	219.59	205.98	213.22	215.29	218.83	207.44	217.07	213.46	216.31	209.79	213.52	207.15	212.35	219.81	216.88	218
206.43	206.87	210.78	204.23	204.19	206.89	206.76	207.66	212.63	208.5	202.57	209.1	204.14	208	213.81	205.1	205.38	219.26	210.65	209.45	204.03	204.12	207.49	206.41	207.06	208	208.91	208.38	206.84	205.14	208.51	207.44	202.81	202.11	208.93	212.6	205.84	210.82	203.7	198.6	201.07	203.33	208.59	204.8	205.6	210.8	212.82	202.86	202.77	205.37
208.13	218.36	209.82	218.61	213.2	213.38	218.42	219.54	211.83	214.86	210	217.33	214.11	217.07	210.9	208.65	214.99	218.23	216.1	212.07	208.91	215.25	209.55	214.6	209.92	213.88	213.77	216.83	214.1	210.64	216.84	217.52	210.81	213.55	213.96	211.95	217.4	214.1	217.78	215.38	213.33	207.75	209.41	211.54	218.16	214.91	214.02	213.44	210.28	217
206.04	204.86	206.21	209.06	202.29	203.25	210.45	212.53	209.5	207.08	209.4	201.74	202.12	209.63	213.41	211.16	211.1	213.5	208.86	208.93	208.78	205.14	210.35	201.26	203.81	201.6	206.35	206.14	204.47	205.86	213.01	207.05	208.58	211.57	205.32	204.62	202.87	204.96	204.71	211.52	201.83	203.79	196.33	204.83	208.73	204.79	204.23	205.61	207.99	209.09
211.13	211.62	214.45	210.38	213.53	206.99	214.19	209.61	214.61	214.39	211.6	211.47	210.97	209.69	218.22	208.42	210.15	212.23	211.23	212.18	211.41	211.55	207.41	210.13	209.83	214.14	216.52	207.97	209.14	207.27	212.01	209.59	211.46	205.72	212.66	206.84	211.74	209.65	208.03	206.36	207.91	216.23	208.04	209.29	209.59	214.49	217.39	207.79	205.64	212.82
198.76	205.47	201.31	203.58	199	201.42	197.03	200.68	205.26	207.84	196.93	202.42	193.19	199.6	201.46	200.34	198.31	201.48	205.83	204.13	197.83	197.87	200.39	198	206.53	206.6	203.44	198.96	194.56	202.21	200.92	203.41	195.35	200.81	206.37	198.41	201.03	195.43	201.9	196.77	199.06	200.28	199.18	201.66	203.17	204.32	195.43	199.51	197.73	205.34
201.72	208.66	202.49	203.33	199.45	196.99	205.11	202.43	198.28	204.13	199.33	210.43	203.95	205.69	204.42	204.54	207.28	200.81	204.8	204.52	200.75	201.78	204.17	210.81	198.18	201.73	198.71	205.88	202.64	205.84	205.57	201.74	199.39	209.37	203.3	199.93	196.44	201.21	199.84	203.38	205.65	198.96	206.45	210.48	202.1	203.5	208.79	205.2	195.5	201.87
194.93	200.9	202.47	197.18	204.48	199.59	205.42	197.03	194.9	198.7	201.43	201.99	201.43	193.16	198.99	204.78	203.92	199.53	205.02	205.04	201.25	200.01	197.7	199.89	210.94	199.96	201.63	203.06	200.56	200.4	199.26	201.33	192.27	198.11	199.47	198.07	202.73	200.99	198.03	196.07	199.51	192.47	193.13	203.22	198.75	192.45	206.98	199.98	199.7	196.11
202.56	203.89	206.74	206.64	206.99	209.25	203.44	207.15	213.79	208	207.23	210.33	212.16	206.75	210.26	204.97	207.22	203.31	207	212.76	206.58	207.62	207.11	213.6	209.06	205.78	206.35	206.65	214.49	210.9	211.22	212.51	209.79	208.94	212.84	210.94	199.64	204.1	208.68	210.39	207.76	211.54	204.13	205.62	207.95	211.68	206.36	206.1	209.38	207.65
194.73	202.54	192.96	195.52	195.77	198.97	201.93	194.78	199.43	195.01	200.73	198.84	201.35	200.07	202.25	195.19	200.45	202.55	195.86	200.37	198.97	202.28	203.16	201.77	203.68	201.41	198.03	199.76	203.43	202.71	200.27	196.22	196.11	201.21	197.58	194.11	199.7	196.56	201.22	206.91	200.01	198.76	197.46	203.55	197.55	192.47	195.11	192.97	197.16	199.43
209.2	206	200.08	201.31	200.27	205.83	203.85	202.8	204.24	207.95	202.66	197.93	198.07	204.81	206.04	201.02	204.08	206.23	207.03	202.96	198.76	203.91	203.12	205.84	203.18	197.93	204.63	201.26	202.51	198.23	204.1	197.45	204.68	208.11	207.7	203.74	202.34	200.99	198.37	198.12	202.73	205.91	208.72	203.53	203.42	201.96	206.34	195.84	203.58	204.18
207.65	210.18	205.45	206.99	211.35	213.32	215.14	206	212.71	210.35	207.05	208.37	208.38	211.44	208.66	211.91	211.54	208.85	210.12	207.91	215.07	211.58	214.66	211.88	206.64	208.1	210.17	206.61	210.92	216.1	211.57	211.9	209.75	209.38	207.65	204.48	213.82	212.28	211.62	204.94	205.43	212.18	208.54	207.35	207.49	211.26	209.4	210.17	209.72	210.43
211.05	209.08	205.77	202.97	211.17	211.31	208.09	208.71	213.42	207.81	213.26	212.86	202.7	211.97	208.98	208.28	206.77	212.05	210.9	207.35	208.7	213.59	203.79	206.73	211.87	207.48	203.69	212.53	204.09	212.64	209.05	209.15	211.77	208.27	209.05	210.88	204.76	204.25	207.54	212.83	210.82	208.18	204.22	203.67	203.07	207.25	210.46	208.27	212.35	211.28
205.15	204.44	203.78	210.79	205.96	210.05	210.1	213.92	211.2	211.08	214.96	211.9	209.04	203.34	207.01	202.77	209.6	206.61	206.77	200.21	209.89	205.35	210.58	204.05	204.76	208.35	201.86	202.23	206.93	213.32	208.63	204.1	208.07	212.42	207.95	201.98	217.27	202.97	215.28	204.17	205.5	207.88	214.1	214.18	207.29	212.82	202.73	205.46	211.92	208.78
196.53	195.63	197.75	195.56	197.91	198.99	202.1	202.89	205.67	194.83	200.01	205.97	198.96	193.63	192.18	202.78	202.27	197.62	199.02	197.41	198.64	206.24	195.31	194.73	209.14	193.83	196.02	196.88	201.41	203.06	195.42	205.3	197.66	199.16	205.67	205.55	206.36	198.98	198.7	198.8	204.07	195.6	195.73	200.7	196.43	195.63	195.09	198.84	202	196.27
213.24	209.2	203.23	211.49	207.44	205.8	211.78	204.87	206.66	208.02	208.28	211.76	209.58	200.69	206.13	206.09	204.76	207.48	207.06	212.35	207.56	215.6	212.19	210.86	208.47	198.79	212.72	207.15	207.87	201.82	202.27	212.14	208.74	209.67	205.59	214.94	204.26	202.31	204.46	209.58	201.05	202.3	208.23	211.28	207.92	207.53	212.76	210.48	206.56	199.93
210.11	206.19	212.31	209.64	203.25	211.93	209.18	214.74	204.25	205.64	210.03	210.01	204.65	207.7	212.64	206.85	210.05	205.49	210.1	210.54	203.86	207.19	209.57	212.66	202.14	209.72	210.92	206.74	212.12	207.3	201.88	201.21	204.98	202.26	217	208.02	207.4	209.73	209.08	208.16	204.03	210.16	205.56	207.51	210.72	206.68	209.74	208.87	206.26	199.07
210.16	209.83	219.39	219.56	214.74	224.82	206.84	221.61	216.24	219.49	225.16	212.93	215.17	212.2	215.22	218.18	218.44	218.5	226	218.94	214.59	222.89	216.71	213.77	210	213.46	210.3	217.36	220.31	220.07	219.49	218.4	217.57	213.97	212.81	217.68	219.02	222.59	217.96	224.12	211.68	218.26	219	219.91	221.97	210.65	217.13	211.88	220.29	213.27
205.91	207.67	204.33	213.34	206.26	202.47	207.77	203.09	205.56	204.34	208.64	203.02	206.21	206.48	207.92	205.09	198.96	203.13	211.79	202.82	205.11	204.2	201.03	207.73	200.72	196.63	210.69	207.92	203.58	205.96	206.32	204.86	209.97	204.58	202.9	206.47	204.91	206.87	205.38	203.63	207.71	206.16	204.11	212.69	209.73	206.29	202.72	206.47	209.43	203.37
205.53	212.59	197.65	198.01	202.66	202.27	201.38	197.06	209.45	201.27	210.83	200.32	201.27	198.14	201.93	207.46	197.42	201.86	202.54	206.72	199.67	200.33	198.96	205.04	199.61	201.32	204.88	194.63	206.17	204.07	200.84	208.32	199.21	197.92	201.76	202.75	201.25	207.89	199.42	204.64	204.29	201.95	203.65	202.41	200.47	200.43	201.09	200.32	202.67	201.33
200.72	202.07	199	198.41	201.5	192.11	199.2	201.47	195.52	199.57	207.55	200.48	200.4	199.6	192.88	199.18	197.99	197.31	198.34	196.31	199.68	194.72	202.08	198.55	200.79	201.31	206.18	200.68	200.72	200.76	198.92	199.55	201.04	207.47	199.45	194.8	196.72	204.32	198.31	199.75	199.22	196.23	199.81	199.01	203.16	198.47	204.11	193.31	197.8	198.37
211.23	208.11	203.44	208.23	206.8	206.84	209.97	205.7	203.32	210.62	215.16	211.61	207.53	214.82	209.21	211.66	209.5	214.48	205.82	209.1	210.72	211.91	206.55	210.67	210.28	215.01	213.61	217.73	210.46	212.66	209.9	216.81	215.17	210.82	211.94	211.71	213.8	209.19	206.4	212.36	214.89	214.95	210.69	209.28	215.74	213.34	207.41	204.78	213.85	211.48
207.68	206.17	212.32	210.06	207.55	211.86	206.37	213	209.38	207.47	208.71	212.05	208.87	207.52	205.2	205.99	209.33	206.6	207.88	207.21	209.38	207.4	209.68	214.29	202.76	206.48	210.13	214.8	205.41	206.19	207.36	208.88	205.81	210.52	204.49	211.09	210.91	205.45	204.7	199.18	211.46	207.89	206.64	215.11	213.27	202.34	212.79	202.93	206.48	212.39
202.74	208.11	202.24	203.31	206.09	203.73	202.34	203.7	200.07	198.34	201.09	200.25	204.57	202.93	201.44	201.05	201.97	206.89	201.35	202.08	206.19	202.42	202.85	198.8	202.45	197.36	202.76	203.17	208.36	206.73	209.23	207.67	205.4	200.21	207.3	203.39	198.6	201.63	201.8	204.7	208.36	206.07	208.13	204.72	208.72	197.51	199.06	206.43	202.72	206.29
204.1	207.14	202.7	200.2	202.58	202.51	205.11	203.36	199.92	196	202.79	199.39	201.03	194.17	207.25	205.59	202.13	201.91	207.73	200.76	202.52	205.01	204.29	202.27	204.93	209.78	204.95	207.23	204.33	199.97	207.07	204.41	204.95	207.4	202.16	202.33	200.19	194.68	202.13	209.48	198.1	208.63	202.52	202.76	202.81	210.99	202.13	202.79	202.96	197.38
207.71	210.67	204.61	205.91	201.12	209.85	207.85	206.66	198.41	211.71	203.99	206.28	200.06	208.58	210.66	208.84	208.85	210.61	208.44	208.51	204.49	206.03	207.2	206.87	210.11	205.37	206.57	207.29	200.25	210.75	204.48	209.07	206.44	206.64	202.95	209.45	208.26	200.24	211.32	202.55	209.09	203.89	202.66	205.5	207.83	206.68	206.58	204.33	202.83	203.42
212.59	206.23	210.61	202.82	212.12	213.02	205.8	206.68	208.95	217.62	210.53	212.01	202.16	211.17	208.86	197.57	211.31	208.88	203.87	207.61	216.34	214.57	209.59	209.82	207.18	210.58	210.38	211.71	203.47	211.21	209.38	209.36	206.29	208.91	213.78	208.37	205.87	213.72	207.16	202.77	204.31	208.16	207.64	210.75	213.54	212.47	208.69	209.63	210.25	204.42
204.69	209.38	201.28	211.08	207.37	208.37	210.51	204.2	204.28	205.95	205.76	201.26	205.02	207.64	200.91	204.65	208.12	199.13	199.92	204.46	210.98	205.11	208.29	199.21	208.41	199.56	216.33	210.82	202.15	203.84	200.19	201.69	204.14	204.26	203.14	207.91	200.55	204.72	207.52	199.71	204.3	202.71	202.34	204.84	205.41	207.93	204.38	206.14	203.85	210.03
205.02	201.84	200.99	206.1	201.75	203.82	200.38	207.79	202.3	208.8	200.28	204.39	201.87	198.51	197.67	201.12	204.5	198.89	200.61	198.54	203.69	203.16	205.3	197.56	202.26	201.37	202.81	201.26	199.75	206.21	196.55	205.14	200.73	205.85	197.29	202.37	202.2	213.17	199.25	201.44	208.45	202.17	201.95	200.97	202.95	201.15	209.33	205.54	203.14	201.58
209.27	211.53	208.83	213	210.97	215.8	214.95	205.12	208.4	215.36	207.27	208.31	214.54	211.14	215.86	214.71	219.11	211.03	209.82	210.59	211.23	215.16	213.31	209.31	203.58	215.01	207.27	219.31	208.33	215.52	210.98	212.22	210.25	211.91	210.69	211.99	210.35	210.81	215.56	206.05	207.99	208.13	217.12	212.23	207.69	210.11	215.28	211.44	211.15	215.13
205.43	207.21	212.22	212.09	212.87	203.36	202.42	209.77	203.97	212.93	211.57	210.78	209.36	213.29	201.4	214.84	207.98	205.87	214.11	206.89	209.57	206.53	213.14	212.39	216.59	211.4	211.63	212.24	209.95	201.88	204.17	213.11	218.81	213.19	202.96	209.07	206.6	206.62	210.61	210.43	213.76	219	209.81	208.41	214.44	211.24	210.6	216.69	204.69	211.85
211.76	212.08	220.96	218.86	213.07	212.44	219.19	212.61	211.07	213.62	212.6	215.57	214.23	212.81	210.55	207.99	221.82	209.66	212.77	219.51	209.38	215.83	212.75	211.96	213.42	209.22	215.22	215.29	213.94	215.16	206.76	215.15	213.93	212.58	213.61	206.51	216.42	212.63	209.66	210.13	215.12	215.21	219.01	212.13	210.5	206.87	215.16	222.04	213.45	208.21
193.84	191.37	198.77	184.81	196.75	192.57	191.39	188.47	196.7	190.24	195.24	193.54	194.23	188.08	194.04	192.17	196.2	191.66	198.51	195.94	188.88	195.4	190.85	194.21	197.42	193.52	195.58	193.98	190.5	187.86	192.3	194.94	192.47	192.93	196.08	194.04	193.16	195.05	193.21	187.47	196.51	193.09	195.87	193.98	194.23	201.2	186.92	195.3	193.12	193.24
218.04	213.46	217.43	211.26	212.13	216.28	213.78	206.46	214.14	211.76	211.63	212.63	212.77	216.1	221.06	213.9	210.33	209.68	212.89	207.74	208.36	215.57	217.94	214.57	214.11	212	217.56	213.78	211.02	210.16	216.98	213.07	212.21	214.87	213.15	217.13	207.86	214.65	216.82	216.44	216.31	207.39	213.95	210.95	212.63	209.45	216.03	214.3	212.58	210.03
206.05	206.14	199.63	199.09	201.92	200.83	196.66	201.53	206.52	205.98	204.41	203.36	212.14	206.04	203.41	210.58	202.21	203.89	200.72	210.02	203.28	197.05	209.03	205.89	200.99	205.22	201.41	205.16	202.95	204.18	200.34	203.82	199.98	208.93	198.94	202.15	203.49	201.83	208.89	203.79	203.4	208.63	201.21	204.64	204.68	206.23	198.4	197.83	204.36	204.5
203.63	202.03	200.1	205.62	202.62	203.3	200.43	208.81	201.67	207.19	203.09	202	207.56	207.43	202.82	203.61	198.1	204.55	201.92	204.13	195.15	206.14	201.04	198.48	204.35	203.31	204.59	203.16	201.72	204	208.41	203.04	206.62	197.03	203.92	207.46	201.42	206.06	206.96	201.17	202.58	201.19	202.66	203.77	206.13	204.79	199.28	203.12	202.13	203.38
209.85	207.13	210.89	212.87	221.08	211.22	213.49	210.78	215.93	213.08	213.57	212.89	213.99	213.67	207.21	218.34	214.42	208.96	211.87	218.14	211.59	215.96	206.09	208.66	204.38	210.69	206.53	215.36	210.11	214.56	218.32	212.63	212.86	213.2	209.93	210.87	212.25	213.95	219.19	212.45	217.22	215.08	215.41	211.17	218.88	213.88	220.48	216.25	205.83	215.48
208.46	202.32	203.11	201.84	202.12	195.25	198.28	207.87	201.99	203.18	201.47	196.47	205.13	201.62	206.9	201.89	204.9	194.31	206.5	202.18	202.66	207.6	202.96	198.56	206.01	205.66	203.53	203.24	207.61	195.35	204.15	203.26	203.65	201.63	209.39	202.11	201.53	201.21	205.17	202.07	204.17	200.67	199.86	204.65	212.13	200.47	199.82	193.95	205.62	199.44
206.3	211.68	200.16	203.5	205.56	204.98	212.92	203.8	206.71	202.18	206.18	209.32	200.33	210.25	211.1	205.47	209.48	204.47	203.54	199.86	206.84	202.4	210.86	202.92	208.3	202.09	207.44	205.98	205.15	209.85	210.28	202.9	216.09	209.65	205.57	207.64	205.71	203.13	198.3	204.16	206.07	207.89	201.49	200.05	206.14	211.31	204.5	207.32	205.34	205.96
200.38	201.13	200.49	199.68	203.93	196.63	202.47	199.13	201.27	195.71	199.82	200.86	208.53	205.1	201.67	197.56	202.73	197.34	202.29	200.45	206.4	205.88	196.06	197.2	196.4	206.48	194.58	199.89	192.43	201.57	199.61	200.22	199.02	200.49	193.73	206.91	201.17	201.25	195.75	195.96	198.46	198.26	197.04	199.11	199.29	197	199.77	199.33	195.82	199.44
219.47	218.04	220.42	219.61	215.98	220.76	211.54	218.03	218	215.27	212.06	209.51	211.72	217.83	215.63	210.4	223	214.99	212.13	218.33	215.34	214.46	222.86	220.15	214.89	214.22	215.31	222.33	210.33	210.09	218.3	224.62	212.62	217.35	217.91	222.01	210.9	225.95	215.78	220.34	217.54	216.66	216.23	218.32	220.95	215.49	219.89	221.43	227.67	223.62
209.59	215.02	204.43	206.8	209.97	214.89	207.16	209.55	209.97	212.62	210.09	210.71	213.62	203.98	208.36	211.89	213.36	214.82	206.72	202.59	210.46	203.72	209.01	214.93	208.81	211.79	212.7	208.65	197.95	208.75	208.4	210.87	210.98	207.63	208.52	215.86	209.24	209.05	207.22	207.11	206.69	204	209.08	209.44	208.22	208.02	210.99	208.2	209.67	211.22
204.41	210.41	210.02	210.09	199.23	208.72	210.39	214.14	207.62	206.22	207.26	201.44	210.22	204.64	206.36	209.22	207.83	208.14	207.67	206.03	208.96	209.93	210.33	211.98	201.51	207.24	212.45	212.13	206.58	212.86	208.04	207.22	205.69	202.29	207.15	203.44	207.4	204.31	206.46	203.85	213.13	213.15	212.84	210.41	203.33	205.67	209.85	201.3	209.82	210.06
204.22	200.38	201.64	204.17	210.81	203.03	204.52	205.56	205.7	202.24	201.82	205.18	205.09	198.93	196.15	200.82	199.7	207.26	204.95	202.87	203.73	201	210.61	201.06	211.6	200.91	203.14	206.27	205.98	206.66	201.5	200.61	200.6	200.82	205.61	199.75	198.46	202.63	202.16	204.2	206.6	201.86	203.49	201.51	202.7	205.45	201.98	203.22	206.92	205.8
221.38	216.03	214.52	215.83	216.33	221.66	214.04	217.84	215.95	220.51	214.55	211.5	213.62	213.41	217.46	223.71	224.6	217.65	216.31	217.38	215.27	223.96	219.11	213.03	216.79	221.67	217.43	221.62	216.87	216.86	212.26	210.04	215.73	218.04	214.98	211.35	217.9	216.06	213.59	217.86	213.29	216.36	216.1	219.21	209.52	223.3	218.79	220.93	211.07	220.34
206.01	207.88	203.26	210	206.97	206.62	207.41	207.12	201.47	210.71	206.29	206.33	212.97	204.74	206.64	209.04	207.61	210.2	208.63	207.04	209.54	208.39	209.33	207.14	211.51	210.13	209.08	206.08	207.5	203.04	206.24	211.72	209.34	214.41	208.64	205.95	208.84	209.77	201.91	208.31	207.22	206.37	213	203.08	208.7	210.05	205.3	212.88	207.05	209.19
211.65	209.22	209.92	205.52	205.16	210.44	202.64	205.61	209.95	209.39	207.05	211.04	209.44	207.5	210.25	205.49	204.78	205.7	210.58	201.17	206.21	215.93	207.59	205.16	210.85	208.81	207.51	208.92	215.13	208.93	206.91	211.85	208.64	210.78	208.43	213.29	210.33	208.49	205.46	204.83	204.54	206.8	204.04	208.08	205.98	207.57	205.69	215.27	209.4	203.05
208.58	206.84	216.45	205.96	204.47	212.5	212.42	207.58	214.4	204.55	209.29	207.05	205.3	212.25	210.69	209.25	205.92	209.61	208.42	206.22	207.57	201.53	208.16	213.16	208.73	205.7	209.4	201.56	214.27	204.99	207.28	209.96	212.51	206.74	209.29	208.06	207.48	206.94	204.26	209.84	212.77	213.41	212.03	200.75	207.21	208.14	208.95	208.04	207.23	210.61
214.34	210.85	210.72	217.28	204.41	210.55	212.46	208.9	213.27	212.13	205.04	209.09	209.47	215.1	209.89	215.84	208.74	211.56	210.03	210.87	215.37	216.62	210.27	214.16	218.19	206.38	207.21	207.79	211.49	215.98	218.37	211.14	210.07	210.48	215.18	210.59	212.9	210.34	213.94	210.75	211.93	214.45	214.8	212.99	208.11	208.79	209.45	211.79	207.85	212.38
202.95	203.92	203.91	211.21	206.72	206.88	206.36	216.54	210.57	199.44	203.76	198.69	208.64	209.7	208.83	203.09	212.83	204.57	204.14	210.22	204.05	213.5	206.93	206.38	206.15	205.89	210.47	215.49	207.97	209.78	197.46	208.03	210.83	202.2	202.3	205.82	203.94	207.3	215.68	208.38	201.66	198.89	210.06	206.58	205.19	207.75	208.26	203.97	215.25	208.7
195.94	206.47	196.96	197.22	200.13	197.59	197.05	195.89	200.41	195.27	199.75	195.23	197.01	202.66	201.93	201.43	202.3	196.54	200.25	198.22	200.28	198.69	196.26	202.26	195.59	196.24	197.92	194.01	199.6	193.95	198.05	196.75	195.09	200.83	196.83	201.24	199.99	191.87	197.57	198.89	194.68	200.33	194.31	198.95	198.35	196.76	198.81	202.03	202.29	201.96
216.81	204.71	212.75	211.8	211.11	209.1	209.59	205.41	215.31	216.2	206.71	218.55	212.17	203.94	203.79	216.57	212.36	217.35	209.84	210	204.51	211.58	209.57	212.05	209.88	209.76	216.3	208.83	207.46	209.77	219.92	211.09	211.55	212.28	206.73	210.14	210.65	207.41	215.21	218.13	206.29	212.1	211.56	211.11	215.75	214.24	208.45	212.01	214.62	204.22
205.34	207.15	202.01	212.14	207.92	203.38	205.8	210.12	208.35	205.32	211.67	210.82	204.82	206.54	210.61	214	197.51	205.4	208.39	207.84	212.05	210.11	205.14	208.28	209.09	211.29	205.6	208.31	207.19	202.34	210.96	208.13	209.25	209.27	215.4	204.95	207.17	207.04	207.3	209.38	202.11	210.92	205.45	208.77	213.08	203.68	209.25	209.4	202.78	209.69
202.72	207.98	206.85	211.2	208.07	209.58	212.03	208.2	207.93	206.97	210.58	210.26	211.26	206.85	211.69	211.21	216.32	212.47	211.65	204.88	200.16	210.9	210.01	207.54	211.13	208.78	206.15	207.98	208.21	212.3	208.83	203.14	214.46	207.08	211.03	215.69	213.23	204.21	206.06	206.57	202.63	209.33	212.22	208.54	213.21	205.63	212.99	204.78	206.12	211.44
202.12	213.13	210.23	209.14	209.08	202.55	208.49	215.87	209.99	215.65	203.51	207.65	203.07	214.94	206.15	209.88	209.16	206.06	213.7	207.22	210.94	202.9	211.21	207.17	208.79	213.38	206.73	210.25	207.54	213.71	204.37	208.09	210.15	212.24	206.82	208.45	210.61	204.23	207.72	208.93	212.17	205.53	209.6	208.9	212	213.54	209.89	212.01	207.26	211.72
200.65	202.25	200.1	195.24	197.6	204.09	198.07	198.42	202.61	198.04	196.51	203.23	199.75	197.27	200.5	199.61	205.65	201.01	199.57	204.58	198.69	203.45	204.63	197.92	205.62	196.06	201.05	196.69	202.54	192.25	203.13	200.03	195.15	202.96	200.2	204.65	202.3	205.96	203.36	196.68	195.99	207.63	196.47	202.94	199.34	200.03	198.26	204.49	198.18	201.75
207.28	208.9	209.33	216.54	209.92	203.73	207.4	204.8	207.06	209.07	210.13	209.85	209.08	209.79	201.54	202.22	211.18	215.89	202.59	209.22	205.13	210.47	207.69	207.32	202.27	211.15	208.57	205.5	209.88	205.81	204.76	208.1	211.61	206.84	209.94	206.08	213.02	206.63	210.58	208.95	199.73	206.37	209.1	205.65	207.74	210.01	206.28	208.86	209.52	205.06
209.59	208.73	213.54	209.77	209.49	216.18	208.45	207.53	216.46	211.17	205.17	215.49	210.2	206.99	217.57	219.51	208.7	212.73	212.99	212.05	216.21	212.03	216.08	206.82	211.48	212.34	212.3	208.89	213.83	214.17	207.87	207.55	209.25	209.49	207.67	208.98	215.67	217.58	213.2	213.34	212.09	215.54	219.48	206.14	216.84	213.69	216.08	210.88	212.36	217.54
207.07	205.18	204.61	203.15	198.75	196.46	200.65	203.64	204.99	199.06	209.22	201.38	207.71	201.1	200.69	202.56	204.65	204.07	207.62	200.99	204.69	200.87	206.2	202.31	201.77	208.6	203.21	204.73	203.82	202.03	203.81	204.54	208.45	198.72	201.25	212.66	202.46	205.85	204.04	206.95	205.19	201.8	203.31	202.19	208.28	206.33	208.48	199.16	208.34	199.55
209.13	208.28	204.39	208.35	204.04	208	201	202.84	205.6	200.03	205.36	205.2	205.74	206.71	205.91	209.02	204.17	203.8	205.91	212.81	204.77	208.55	203.54	207.08	205.72	205.79	203.53	203.98	198.17	199.09	203.96	201.35	204.24	206.17	213.21	209.89	206.37	209.45	209.95	212.31	202.6	206.18	205.29	206.97	207.1	203.17	207.66	204.02	203.35	203.27
213.07	207.85	209.32	213.81	210.21	217.43	216.3	204.2	209.82	208.25	212.51	214.93	207.27	213.05	206.42	208.78	209.98	203.53	213.77	207.07	215.5	210.91	208.44	211.85	205.89	199.9	210.44	201.81	206.8	212.92	210.54	206.2	207.78	204.98	215.62	206.3	203.79	211.88	209.93	206.82	205.57	207.89	203.45	205.47	212.04	207.94	208.21	203.27	208	207.43
200.37	194.82	199.62	200.43	205.41	194.14	198.68	203.04	204.93	199.78	198.26	203.16	196.76	195.84	196.46	195.85	193.61	195.15	202.45	194.92	197.4	200.01	207.61	201.06	201.36	195.5	191.81	203.07	200.15	201.83	199.83	206.13	199.44	207.01	201.77	193.09	198.79	195.19	200.34	203.88	198.84	202.34	196.15	204.59	196.42	195.06	205.63	208.97	202.75	199.79
215.54	219.66	211.9	213.47	212.47	215.78	213.12	219.73	217.19	221.95	213.77	215.13	212.17	211.53	217.27	212.31	216.26	215.58	221.59	215.65	209.35	215.85	218.18	216.8	208.32	211.45	219.14	216.51	211.94	215.7	212.47	212.67	220.3	216.96	216.05	217.84	218.66	206.74	213.84	219.3	215.69	220.25	219.86	221.83	213.34	218.25	218.27	209.18	221.78	216.75
211.35	199.93	208.37	206.91	211.06	209.61	203.87	204.51	206.39	209.15	199.47	211.16	208.48	205.48	204.45	206.57	207.82	205.78	205.32	213.3	207.47	201.07	205.3	213.55	204.37	216.36	204.3	211.75	210.3	204.25	206.59	208.06	210.11	209.83	209.74	210.51	205.01	211.11	209.83	201.43	210.33	201.89	209.19	209.34	213.02	211.43	206.69	210.95	202.84	211.15
215.79	208.46	208.89	208.77	213.48	208.93	212.38	209.38	203.56	207.74	207.11	208.36	205.35	210.45	204.01	212.09	210.82	207.97	209.35	211.67	207.48	207.27	214.75	204.98	214.04	208.73	209.38	209.86	205.05	210.56	212.57	210.5	207.69	211.73	216.76	208.36	202.81	204.93	213.57	207.69	214.23	209.49	209.89	203.66	209.75	202.35	216.35	212.72	206.43	209.45
193.91	199.58	195.76	204.41	196.3	200.27	203.89	200.36	200.12	189.17	202.56	203.71	201.71	198.23	192.76	200.69	204.29	205.55	196.07	199.29	196.61	202.94	203.85	199.33	203.98	201.33	201.63	199.93	201.47	200.63	205.86	198.66	203.83	200.95	198.95	199.78	198.11	206.86	201.44	206.73	196.47	199.4	193.2	209.19	199.23	199.75	198.68	197.76	204.58	205.24
207.22	208.14	208.69	202.81	204.08	207.99	207.24	206.17	208.7	203.17	210.17	212.58	206.3	208.63	212.94	211.73	212.76	206.66	206.46	209.46	208.1	203.56	207.31	209.73	217.14	206.45	204.96	206.98	212.77	202.98	205.63	209.27	210.61	212.39	207.29	206.59	211.03	213.43	211.31	207.29	206.04	208.76	209.66	208.63	210.18	207.5	202.1	213.58	210.3	211.1
214.96	211.33	210.29	213.21	205.15	213.03	211.79	209.98	215.19	217.31	212.52	213.14	220.17	216.19	209.18	214.59	209.79	214.35	218.98	220.02	207.85	215.91	212.98	214.93	208.88	209.28	208.8	209.93	209.74	208.96	203.96	209.58	211.06	215.54	205.99	209.15	211.84	208.94	211.05	209.69	209.97	217.01	208.49	214.45	206.57	211.54	208.43	214.34	213.65	215.56
208.65	215.04	209.44	201.65	211.29	211.19	208.2	205.97	206.09	217.61	207.38	209.94	203.66	207.9	208.68	204.1	207.89	208.71	206.43	210.79	208.26	207.95	209.25	207.66	208.95	216.7	205.92	208.14	209.61	213.46	209.75	201.62	207.13	200.58	209.19	210.53	214.52	207.12	203.68	203.88	205.62	213.25	206.65	209.11	208.8	205.36	204.95	207.1	207.56	212.44
215.48	220.03	216.58	216.43	215.58	214.27	218.26	218.21	219.66	216.06	215.15	210.81	217.69	220.12	218.82	221.22	207.89	212.36	219.77	219.08	220.82	219.83	215.63	218.2	215.71	218.82	212.12	213.92	212.66	214.72	220.65	217.33	220.52	215.03	212.54	210.9	223.48	220.59	220.01	213.03	212.39	216.6	217.17	211.05	221.11	219.91	217.77	216.35	215.6	214.32
215.12	216.1	212.5	215.81	213.33	213.94	206.94	214.84	216.62	211.4	211.07	213.4	213.08	206.36	211.25	209.09	217.04	211.78	215.74	215.21	207.85	210.58	215.34	213.68	208.93	206.97	209.76	208.98	214.2	216.17	211.16	207.28	206.63	213.68	211.74	207.84	211.48	209.52	211.66	218.23	212.34	208.98	208.21	208.04	214.05	209.59	213.11	213.16	214.55	213.05
201.96	205.32	200.41	198.53	200.58	200.91	198.51	201.26	193.43	187.7	196.35	204.11	197.33	204.37	199.7	199.49	201.68	198.2	199.41	195.08	195.8	193.72	197.13	197.55	197.25	200.72	195.39	196.44	202.73	199.54	200.27	201.43	191.82	199.36	201.4	195.57	201.51	201.29	195.11	192.19	195.66	191.91	200.93	205.21	186.53	193.04	195.86	197.21	199.41	196.33
191.43	202.25	199.95	201.11	201.97	195.99	201.38	200.67	201.7	196.58	199.18	200.44	200.93	200.22	192.71	197.03	196.66	201.26	202.52	203.11	198.48	198.29	193.3	195.29	194.94	196.35	197.75	198.29	203.08	196.61	193.69	200.58	194.48	196.96	201.97	200.04	199.88	194.04	198.83	201.29	197.94	194.46	192.58	204.58	204.35	195.2	205.03	197.76	194.84	201.98
200.62	203.9	208.41	202.81	208.63	206.01	200.33	204.43	194.31	199.25	204.84	202.71	205.05	204.43	204.03	200.29	210.4	199.44	206.11	205.8	203.32	200.6	203.36	202.23	199.44	200.75	200.21	201.8	204.05	206.38	203.22	205.29	208.06	198.16	200.14	197	203.44	208.98	206.69	200.46	201.53	209.78	203.54	191.5	201.23	208.5	204.73	201.84	208.3	209.13
216.61	219.31	216.64	219.22	215.06	217.57	216.19	216.97	222.03	217.14	218.89	217.43	217.6	212.3	213.59	214.57	218.54	220.89	220.49	216.84	213.74	217.94	214.8	219.28	216.63	214.55	220.08	217.65	219.61	215.17	220.5	219.5	220.77	217.92	219.5	210.79	215.76	215.6	216.53	219.14	213.57	219.76	220.22	214.11	216.99	217.7	216.99	223.92	216.73	217.48
202.09	214.71	206.47	206.25	203.08	207.27	203.89	208.01	210.84	208.87	211.39	208.3	213.43	205.28	206.45	212.01	198.91	216.28	209.31	211.35	210.39	205.88	204.69	209.18	206.57	201.13	207.38	205.59	207.83	202.32	210.98	212.18	214.67	204.9	208.48	203.41	208.89	206.73	213.52	215.59	211.11	214.15	209.52	208.36	203.2	211	209.36	198.97	208.61	201.4
215.62	216.62	220.12	216.41	214.21	219.3	213.16	221.24	211.27	215.85	224.15	211.52	210.67	208.3	217.38	217.46	218.36	217.95	217.64	209.3	214.17	212.03	217.61	220.38	223.59	212	217.76	216.43	212.31	220.19	215.93	221.15	218.57	220.77	210.65	228.87	215.81	217	226.08	220.45	215.32	216.82	211.62	221.89	225.85	217.9	215.98	216.31	210.96	221.46
210.84	210.43	205.48	216.98	208.21	215.99	209.76	208.39	207.11	207.51	206.54	205.08	208.64	210.03	213.27	210.66	209.63	210.4	213.47	208.78	200.95	201.2	210.43	210.92	209.85	207.13	214.39	210.11	207.73	209.02	205.19	201.69	204.96	206.43	216.13	207.51	210.65	214.96	207.41	206.61	212.55	204.92	208.5	212.11	212.22	207.25	210.85	215.9	210.93	206.14
205.22	204.66	202.61	204.24	208.43	204.18	198.3	193.89	201.93	202.51	206.05	200.11	210.83	200.87	203.61	203.69	211.44	199.7	206.74	202.21	202.83	204.5	207.59	206.36	202.53	200.95	200.06	202.28	204.6	203.2	209.2	196.01	198.98	203.54	202.86	203.14	198.51	209.64	201.93	204.69	203.05	202.67	199.8	204.66	199.49	207.36	208.78	197.48	199.91	208.13
202.21	201.8	199.65	201.2	193.53	196.44	202.18	198.71	202.02	198.69	200.58	195.72	199.95	197.31	189.28	196.09	198.15	197.09	199.34	201.56	199.53	199.03	198.47	202.12	198.01	200.08	201.42	196.27	204.85	206.06	201.38	202.13	207.75	198.43	198.78	197.45	193.66	199.65	196.67	194.54	195.67	201.64	200.46	197.5	200.03	199.8	195.34	199.19	200.81	203.5
211.96	201.86	209.67	209.81	208.76	203.4	208.34	206.96	210.89	204.4	204.87	211.99	210.64	200.56	206.67	214.83	207.24	209.95	208.39	214.19	206.17	208.74	213.59	206.84	211.95	211.9	206.39	211.14	207.19	208.29	209.43	210.87	199.06	209.19	211.97	207.28	210.19	200.78	205.96	210.83	207.52	208.76	207.18	202.33	217.34	207.38	207.18	212.05	209.19	211.4
190.48	201.71	200.46	200.22	189.29	201.1	203.94	204.93	195.84	202.1	204.57	198.68	203.6	201.7	202.38	204.15	204.05	199.52	203.02	197.68	203.14	201.3	196.79	198.44	199.38	204.34	205.01	198.25	200.32	201.03	193.94	201.87	200.03	196.45	199.79	200.57	201.68	200.95	198.15	203.09	204.53	200.31	199.11	197.81	197.62	198.6	208.92	198.66	203.66	202.2
209.57	205.74	208.35	209.47	206.92	212.4	212.75	208.34	208.19	214.28	205.53	211.49	205.47	206.45	207.02	207.75	206.73	205.01	207.66	210.35	205.02	212.37	207.56	216.03	211.07	208.52	205.08	202.83	214.31	206.92	210	204.95	209.1	206.46	206.66	204.8	213.04	209.36	209.56	208.88	209.11	213.26	207.05	206.95	212.71	212.82	209.56	207.56	207.39	205.95
206.32	215.33	209.93	205.05	210.68	217.67	214.96	208.28	219.01	219.23	212.29	218.18	211.63	216.8	209.4	211.62	214.44	213.97	211.86	214.04	211.06	212.3	212.52	214.57	218.8	213.31	212.9	214.12	210.48	217.85	214.81	214.84	209.08	213.87	212.53	219.09	222.14	220.05	212.65	213.69	212.6	218.65	215.77	212.03	211.91	209.14	209.23	211.04	211.07	210.87
203.07	215.9	206.39	203.35	212.83	210.28	206.37	209.19	208.59	212.22	208.98	204.87	209.96	204.84	210.37	207.69	213.05	207.97	213.44	208.53	203.36	203.23	207.72	208.16	207.23	212.67	208.1	207.84	206.92	202.17	211.9	212.47	205.44	205.6	206.53	211.63	207.81	203.85	211.3	213.95	208.75	203.2	208.1	214.47	207.69	206.01	209.22	212	212.07	211.64
207.58	205.99	204.81	202.65	206.73	200.86	209.31	203.81	202.71	204.75	205.85	206.42	209.49	208.83	203.45	205.47	206.87	212.24	206.82	215.13	209.77	206.09	208.24	208.08	201.43	202.97	202.45	201.21	206.76	209.13	203.18	204.51	207.09	203.58	206.73	205.18	205.57	210.35	208.63	206.04	205.46	201.59	209.33	205.11	202.38	206.47	204.58	199.42	194.56	211.25
212.3	208.94	207.47	209.97	207.25	204.17	209.43	214.71	209.52	213.35	207.58	209.45	208.45	206.39	208.16	211.18	212.93	209	207.16	208.1	206.19	212.23	207.42	210.9	209.07	210.28	204.82	204.28	206.65	209.43	212.13	206.32	204.19	201.73	212.81	206.54	207.33	210.09	215.97	208.29	204.37	201.52	208.98	214.21	205.13	208.9	204.39	205.68	206.79	206.7
210.25	213.57	213.93	214.42	216.48	220.09	211.77	215.62	214.56	210.62	211.23	211.72	215.11	214.35	217.41	213.96	209.34	213.85	215.45	209.53	215.86	217.29	210.09	213	213.67	214.37	216.55	208.94	207.11	215.93	214.48	217.17	212.02	216.91	211.94	222.46	213.26	214.71	211.32	212.61	211.44	216.87	208.68	214.73	212.39	206.36	216.98	209.12	211.17	215.42
220.57	214.69	220.46	219.56	220.02	212.44	216.96	212.1	215.91	216.29	216.56	218.03	222.48	225.03	220.56	214.49	211.78	216.36	218.69	211.5	215.83	215.61	211.95	216.03	213.03	218.48	216.99	221.37	215.32	216.44	212.57	217.15	210.87	222.91	219.44	220.21	220.69	217.93	215.56	216.15	214.79	220.36	215.89	219.62	220.22	216.75	217.69	219.68	218.2	214.57
215.37	209.38	206.68	211.75	215.52	212.39	212.02	216.62	215.3	210.78	210.5	209.28	217.48	213.53	208.58	208.27	212.42	212.84	211.57	219.93	212.38	214.4	217.56	214.76	211.28	207.06	213.07	208.41	211.89	207.76	208.21	210.59	212.62	204.81	209.62	206.44	209.63	217.17	215.05	215.71	209.41	212.08	214	213.18	214.01	211.74	216.74	211.02	218.63	218.11
216.93	216.59	213.79	214.5	220.06	216.91	226.4	215.04	219.28	222.39	217.56	214.5	220.15	212.59	219.88	213.63	217.45	222.86	221.68	218.26	217.93	217.45	216.45	214.91	214.62	225.64	218.91	211.95	210.49	213.75	214.69	210.08	218.08	210.42	218.22	213.52	215.96	215.86	212.41	219.02	213.6	215.99	223.35	213.49	221.58	218.1	216.87	221.21	212.2	213.85
209.43	214.65	210.69	216.36	212.29	217.58	209.08	212.81	214	217.1	206.7	215.92	216.81	216.54	213.09	212.01	212.79	215.79	209.85	216.7	214.29	210.98	209.93	212.38	214.27	216.74	214.55	217.08	213.24	207.93	211.99	209.97	210.14	214.37	221.28	214.56	214.04	208.16	213.8	209.19	212.13	210.7	214.75	216.38	213.22	214.29	210.6	211.81	208.12	210.23
202.13	204.55	204.22	209.58	202.2	209.55	195.28	207.45	206.93	192.75	206.36	205.18	202.88	207.35	204.36	202.44	203.88	204.89	201.33	204.4	203.63	201.91	207.82	202.22	204.76	196.76	201.51	200.87	211.85	206.84	202.67	203.71	206.3	202.96	199.94	204.23	205.53	201.29	204.85	206.56	203.19	204.96	201.57	207.83	200.26	202.05	199.14	198	204.48	204.98
211.51	210.84	217.16	207.03	213.01	214.55	211.54	214.68	208.43	209.57	212.23	211.36	219.32	215.43	211.66	216.11	213.55	211.91	217.58	217.72	211.63	210.68	213.07	214.82	219.07	211.79	222.77	213.97	214.62	214.76	207.16	212.16	212.7	213.38	210.52	208.41	208.05	214.86	212.39	211.8	202.94	222.98	213.25	205.26	210.21	207.66	211.95	214.21	215.19	208.82
211.6	208.48	216.75	209.56	206.26	211.79	219.61	212.85	216.29	208.02	214.72	212.28	208.47	207.38	217.46	205.5	213.77	213.02	206.6	217.86	215.21	213.46	217.66	205.76	212.19	212.61	212.55	205.57	211.41	209.91	206.75	214.17	217.08	210.2	207.73	213.97	212.71	211.12	217.59	211.71	207.26	216.93	215.77	211.55	213.51	209.88	214.37	210.77	205.36	217.18
199.16	205.91	203.11	197.41	200.15	198.14	202.24	198.96	201.08	202.18	196.74	202.29	207.85	197.82	198.44	201.25	197.26	203.37	198.28	205.99	201.51	206.22	199.12	198.54	201.53	206.01	195.56	196.3	200.47	196.2	201.16	196.17	200.74	197.97	198.13	199.81	199.42	198.72	201.31	200.27	205.01	205.2	192.96	197.33	198.62	196.14	201.26	195.19	194.17	194.21
211.35	207.38	210.38	214.91	212.52	212.11	218.08	212.8	215.67	212.92	217.02	214.26	217	214.56	209.42	214.28	209.17	217.59	215.08	212.09	212.83	210.18	213.36	210.49	219.91	210.87	217.23	211.06	214.09	214.59	210.1	208.11	213.29	206.96	213.18	211.09	209.91	209.8	218.04	211.3	205.47	221.62	212.02	211.98	207.35	210.21	217.6	208.11	211.73	212.58
202.27	213.91	212.82	208.21	211.2	205.45	211.07	205.96	206.81	208.96	207.79	206.78	208.33	208.68	208.85	209.65	211.73	209.06	199.26	214.55	211.11	205.44	208.65	207.65	209.98	215.62	206.63	208.05	203.48	208.69	211.69	211.61	208.35	210.61	209.66	214.47	211.92	200.64	213.77	204.99	202.3	212.41	208.38	197.96	207.24	211.13	209.63	208.1	211.65	205.49
210.69	204.38	206.34	207.68	213.65	216.56	205.91	211.1	212.82	211.96	209.45	213.06	209.24	204.84	206.77	207.67	208.59	210.24	209.75	206.25	197.18	208.85	208.41	210.17	212.78	200.39	208.23	210.13	210.74	213.55	212.16	210.78	205.28	209.25	207.35	214.65	207.69	209.18	210.72	206.27	208.02	212.19	207.53	209.01	208.76	214.39	213.04	207.43	209.72	202.35
204.23	200.93	198.69	198.21	200.05	198.77	203.53	203.53	202.32	196.96	197.03	201.07	197.29	194.78	201.96	202.49	205.25	197.87	195.21	202.09	192.31	201.3	206.87	195.62	199.46	198.53	196.76	202.24	200.07	205.35	196.97	197.47	193.5	200.59	197.02	196.63	207.78	195.22	199.86	207.29	200.16	197.71	199.44	204.34	199.93	204.05	203.06	201.94	197.83	203.18
217.3	215.8	220.12	216.92	216.69	213.4	211.22	210.05	218.31	217.73	214.37	219.33	216.27	210.5	220.27	217.41	218.74	213.05	219.74	215.23	215.01	213.54	217.72	218.78	218.7	222.57	215.4	222.92	213.09	214.83	216.41	214.84	224.25	217.65	219.69	219.26	218.71	215.5	216.99	223.92	215.85	215.91	213.8	217.67	215.21	215.11	215.03	216.69	211.74	220.2
212.56	211.91	216.23	206.34	209.54	214.93	208.05	211.42	207.2	203.18	210.79	202.87	206.25	206.6	209.74	207.38	209.04	211.55	206.73	208.54	206.34	211.81	205.2	208.78	202.9	208.58	208.2	210.33	204.26	213.81	207	207.87	210.92	206.81	201.28	211.8	208.55	206.39	204.32	203.98	202.06	212.67	209.7	205.73	202.64	216.25	210.2	204.34	205.58	208.21
214.39	213.34	215.67	214.23	212.37	214.61	216.12	209.5	209.82	211.43	216.97	214.33	208.58	215.87	217.01	213.21	210.37	210.96	207.73	214.42	213.98	209.35	205.64	208.92	214.53	211.92	209.87	208.25	216.31	214.53	210.39	208.48	212.38	216.37	212.15	210.96	206.61	210.99	217.16	216.58	212.5	216.15	208.59	217.41	212.9	211.45	213.24	207.47	205.44	215.22
197.65	204.46	200.79	203.1	202.4	197.62	204.37	201.4	201.88	203.94	203.1	202.12	201.99	208.16	202.8	200.65	205.53	203.63	198.12	201.18	199.89	212.79	201.86	208.03	202.69	204.5	202.59	203.54	204.28	204.22	205.95	207.28	201.06	201.91	200.78	207.85	205.42	199.13	196.33	204.61	195.7	199.24	200.45	206.13	203.27	199.6	206.39	204.64	200.73	205.71
201.44	204.22	200.41	199.37	200.03	202.16	203.64	208.12	210.75	208.34	204.77	203.6	208.74	194.52	202.91	198.66	207.19	202.98	204.37	209.78	204.06	200.53	205.71	204.88	203.38	206.12	200.1	202.52	205.78	201.25	206.43	198	200.21	200.15	203.18	204.08	194.47	198.41	198.55	207.18	205.41	211.35	199.01	202.03	203.56	205.37	202.79	206.58	201.14	203.6
202.02	211.51	206.05	208.03	206.51	205.5	202.66	208.37	199.83	211.23	205.3	202.8	208.23	206.33	207.69	208.61	207.1	206.2	207.73	207.14	204.59	205.51	205.43	209.3	200.77	205.07	203.8	203.76	203.35	201.52	205.34	205.4	204.8	196.09	198.89	200.39	199.4	202.6	203.97	209.35	206.95	203.7	206.45	210.52	203.39	205.14	204.11	206.83	203.33	201.08
217.39	216.3	212.78	217.06	210.38	222.57	220.12	216.87	220.42	220.16	212.72	212.77	214.83	215.95	214.67	216.69	213.11	212.98	213.13	217.95	216.7	219.52	214.99	217.27	218.81	221	212.7	219.25	214.07	227.39	220.38	224.73	215	216.12	215.59	217.88	214.22	220.27	215.86	212.13	221.58	223.63	219.11	212.59	212.21	217.4	213.5	221.17	214.34	216.4
223.77	215.7	218.56	218.52	218.63	220.54	219.53	215.96	220.41	220.02	216.6	213.99	216.9	215.38	219.77	218.4	216.79	220.14	213.71	214.58	221.7	213.75	215.1	220.02	219.12	219.34	211.81	218.15	220.54	225.65	218.13	210.77	215.81	221.34	218.35	217.65	219.38	217.62	215.86	213.64	219.04	215.57	211.67	217.22	210.71	220.6	218.53	223.94	218.37	209.48
203.12	207.8	212.66	209.86	205.27	213.98	208.56	209.3	209.46	208.23	214.78	208.9	206.01	219.4	213.15	212.69	210.69	210.53	213.71	207.48	211.59	208.95	198.25	204.81	208.11	207	204.42	205.78	208.99	211.06	207.27	209.22	205.57	209.74	205.18	205.96	211.01	201.59	203.45	207.53	202.94	204.79	206.67	208.18	207.99	212.4	207.51	209.31	204.11	208.29
200.75	191.56	193.89	195.76	194.56	195.01	191.38	195.58	195.57	192.85	201.18	204.26	192.03	193.88	195.03	190.37	194.57	190.89	200.76	190.43	192.49	194.8	187.21	195.57	198.84	196.82	193.78	194.77	192.82	193.85	193.79	191.51	189.24	193.44	193.34	199.56	190.35	193.91	188.39	191.45	193.11	191.24	192.03	195.47	193.79	192.92	195.82	195.17	190.22	192.22
204.77	200.69	199.81	209.55	202.36	203.44	202.95	202.77	202.06	195.07	199.53	208.49	211.37	208.02	201.19	204.69	207.89	199.95	200.91	201.1	209.58	202.8	205.28	203.13	210.41	205.09	208.73	208.36	202.71	203.27	200.66	208.19	201.53	209.03	203.6	204.81	208.54	213.73	206.75	207.49	207.03	206.69	214.05	211.44	211.5	205.14	207.13	199.3	210.16	207.76
220.21	214.35	215.12	213.84	221.62	219.71	215.48	214.26	220.58	215.75	217.25	215.39	216.1	216.17	215.72	220.1	215.04	223.03	218.49	219.2	213.61	215.98	217.19	219.44	223.75	212.92	214.19	214.83	217.24	218.73	210.99	213.99	218.58	209.82	210.08	223.47	222.55	215.52	213.96	213.72	215.82	215.13	223.91	218.67	215	217.48	222.11	220.25	218.01	214.18
201.92	198.97	203.88	207.67	205.83	212.75	203.37	203.49	208.77	207.86	199.54	208.36	204.08	199.42	209.78	207	207.98	208.56	209.41	200.89	210.22	204.85	205.86	210.15	206.22	203.5	204.99	206.66	207.4	210.85	205.58	207.23	204.33	203.25	211.21	198.47	208.96	205.85	204.73	206.07	205.25	202.55	207.55	212.68	204.44	203.08	207.19	211.7	206.65	201.7
189.15	190.44	196.56	194.89	188.31	191.79	190.92	190.6	192.83	193.69	193.19	192.23	184.35	197.35	191.73	194.87	197.28	194.59	196.77	201.4	192.9	197.77	192.11	194.36	191.27	197.75	190.84	196.03	196.89	193.8	191.26	200.19	192.41	191.57	193.84	196.08	188.44	190.83	199.04	196.07	197.12	195.17	189.79	189.52	192.15	190.62	196.77	187.76	202.9	196.02
216.83	208.91	215.61	212.98	210.28	207.19	216.82	216.5	211.96	209.05	212.84	214.63	214.06	209.09	215.36	212.26	213.96	215	209.88	212.59	213.99	209.71	211.26	213.17	208.19	211.78	210.68	207.81	213.08	212.08	214.16	212.72	211.97	212.4	216.62	211.63	208.65	211.29	215.37	215.82	215.85	215.48	210.49	214.42	207.33	215.67	204.85	211.72	213.37	215.63
209.97	219.3	213.95	217.4	222.96	216.53	221.71	212.52	212.56	220.65	213.37	216.85	218.26	213.07	214.8	215.37	213.33	212.23	222.89	214.15	222.07	220.51	217.71	214.09	214.3	213.84	213.95	221.73	222.49	217.23	213.15	213.75	219.4	220.07	212.3	215.18	217.55	219.58	218.18	220.82	215.37	209.77	211.87	213.94	214.16	215.28	214.91	216.12	212.13	218.61
211.28	206.3	212.65	207.89	212.53	209.89	211.32	204.86	210.07	214.28	211.89	212.91	219.31	211.15	208.45	204.64	207.98	213.8	211.07	208.41	209.57	214.22	218.46	210.22	209.32	211.84	206.58	210.93	210.26	213.04	212.89	211.55	210.23	207.12	216.1	214.31	211.79	218.22	222.04	211.99	216.2	209.5	215.9	210.27	216.89	214.68	212.34	211.27	216.65	218.34
202.36	203.62	202.88	206.36	205.03	212.2	212.93	209.26	206.88	201.22	208.04	200.74	208.77	204.44	204.09	206.49	210.44	202.68	203.99	208.36	201.13	203.78	203.2	204.52	202.77	202.39	204.55	208.97	206.19	205.99	203.2	207.61	205.76	204.92	209.51	207.89	204.4	208.97	208.2	206.99	204.68	206.64	201.27	206.46	197.65	207.98	203.25	210.48	205.94	209.02
216.86	207.18	214.25	215.81	216.75	212.15	211.73	213.12	213.05	206.32	208.69	201.01	210.09	218.95	212.86	206.55	210.08	211.99	214.45	205.84	208.33	209.92	213.07	214.79	213.99	216.85	210.61	212.4	210.27	213.83	210.92	214.05	209.36	214.05	208.81	214.59	209.31	209.37	209.55	210.09	217.61	211.12	211.8	212.84	213.44	214.57	206.42	213.68	213.41	216.22
207.46	213.19	202.81	216.49	206.43	213.3	215.77	215.82	209.72	213.16	213.38	211.78	207.39	211.69	217.98	214.35	212.04	207.86	210.77	217.49	211.06	222.15	215.56	211.25	211.75	217.76	209.27	210.02	210.36	211.2	211.63	213.11	209.61	211.23	214.59	215.06	212.54	210.44	209.72	209.62	214.42	214.66	209.2	210.61	215.38	208.74	219.37	215.05	214.36	210.81
209.98	217.17	223.63	217.34	208.31	212.65	216.45	210.88	213.23	209.59	220.25	217.17	214.58	211.43	216.08	217.25	213.15	216.19	216.38	209.75	210.67	216.24	215.35	207.62	214.34	209.04	209.17	208.75	212.54	211.26	213.16	215.3	213.93	216.77	214.7	212.49	210.32	212.48	213.95	215.4	215.34	215.04	210	210.94	206.14	209	215	209.16	205.62	214.7
209.06	206.62	206.38	205.38	200.26	203.89	204.58	198.58	205.08	209.47	201.33	203.48	203.07	202.34	202.16	205.46	202.77	202.52	206.11	200.69	203.4	202.66	207.28	201.29	185.67	208.79	198.82	202.9	201.27	200.43	201.83	203.72	202.19	201.02	198.05	201.54	205.3	197.85	202.37	201.59	198.67	193.31	203.71	200.22	196.51	201.81	213.01	196.41	211.32	200.26
206.1	212.44	210.35	198.9	209.13	200.77	215.09	211.18	204.91	196.69	214.45	205.44	213.07	202.98	213.3	208.88	207.83	207.37	209	206.12	199	203.32	209.49	206.98	203.91	204.5	202.24	205.98	203.78	200.58	201.02	203.21	208.33	205.29	215.05	208.65	202.31	204.92	208.41	206.15	211.06	208.76	208.19	208.35	207.89	203.56	204.16	205.13	210.08	202.37
220.22	221.87	221.7	212.46	212.57	211.11	218.79	221.31	219.04	214.96	217.84	214.23	206.19	211.58	216.15	219.33	219.03	210.51	216.09	214.11	217.75	212.06	212.44	215.24	214.67	221.74	217.48	212.67	210.45	212.06	217.47	209.01	211.89	209.82	215.74	210.21	216.36	220.18	213.7	218.31	221.94	213.89	211.48	212.11	211.6	222.87	218.34	208.8	214.04	216.46
219.54	207.72	211.73	214.51	211.71	207.2	209.01	208.37	211.79	214.32	212.54	205.27	211.44	219.04	212.1	208.44	208.79	208.62	215.88	208.84	213.78	213.38	215.96	214.29	206.5	206.49	212.14	208.98	208.04	205.49	208.37	214.77	206.96	208.4	216.17	209.28	213.06	204.85	207.54	211.21	211.79	211.78	209.22	211.98	215.86	214.45	210.61	210.84	212.96	211.18
215.03	217.79	214.95	223.59	212.9	217.69	223.71	211.08	220.56	222.34	215.57	215.7	212.78	212.13	217.68	223.09	218.2	213.83	213.32	218.74	216.24	221.87	217.32	218.95	222.88	215.04	217.09	215.63	214.95	215.13	214.17	216.17	219.01	220.62	221.12	206.58	215.72	214.84	219.77	218.11	219.59	223.1	214.57	212.28	218.87	210.73	223.15	217.75	218.37	210.55
199.58	196.97	194.92	200.29	202.37	195.14	201.36	205.88	189.59	196.27	195.85	200.32	203.27	194.34	201.3	202.69	198.89	197.02	192.59	199.45	203.06	196.72	198.39	194.08	198.21	203.2	199.81	196.97	204.53	195.17	198.74	204.8	197.65	199.1	202.24	203.84	202.6	194.89	197.63	195.1	199.36	195.86	196.93	198.92	199.77	193.24	206.14	206.33	196.67	202.93
210.06	217.21	209.24	208.32	210.69	210.34	203.51	215.21	212.33	214.08	209.95	213.36	218.17	210.44	208.44	212.8	210.53	208.59	211.75	211.34	214.61	216.48	210.7	208.37	215.73	214.54	206.92	213.53	215.08	213.66	208.63	208.3	207.62	206.56	213.45	214.03	213.51	216.51	212.33	208.96	213.28	214	206.24	213.27	212.65	218.39	212.23	209.09	203.11	203.86
207.67	204	205.62	199.8	206.25	202.8	204.24	205.33	199.85	201.02	205.58	205.29	202.53	200.75	204.26	200.19	197.15	210.92	199.34	209.45	209.38	208.44	204.77	205.85	200.88	207.82	205.17	201.35	201.67	208.87	204.48	206.33	204.15	203.8	208.48	207.6	210.32	211.55	207.98	209.82	209.25	202.52	204	199.33	206.73	204.66	201.62	199.77	204.25	217.58
204.54	198.08	202.61	201.81	203.49	204.34	197.96	197.95	202.56	205.99	204.81	201.51	201.9	199.64	191.93	194.97	196.27	205.66	201.85	205.32	202.32	198.19	194.49	201.62	194.06	201.88	202.41	197.43	193.06	197.86	203.73	197.76	206.16	206.54	199.87	199.67	200.37	198.1	195.42	197.51	201.7	196.62	202.57	203.53	197.04	198.44	197.54	201.53	200.54	193.49
201.32	203.59	200.41	203.3	208.35	204.32	202.17	205.26	201.82	198.88	208.82	204.21	208.98	204.63	206.85	201.34	201.58	202.54	199.1	203.41	206.58	210.72	203.49	202.24	203.28	196.49	207.61	209	203.35	204.2	206.72	197.69	204.17	204.26	201.02	208.53	204.91	209.83	197.43	203.44	204.52	204.84	200.54	204.81	202.27	204.92	208.12	204.07	203.67	200.58
209.58	206.88	206.33	208.6	211.62	220.35	205.73	211.34	207.55	212.12	213.25	203.79	204.15	207.7	205.02	212.25	205.63	213.52	208.99	208.3	210.65	213.36	208.9	217.27	214.43	212.19	207.87	212.27	204.79	207.7	207.99	206.85	210.62	207.82	206.34	207.46	208.18	212.41	210.75	210.93	201.8	212.55	205.69	206.62	206.59	206.59	203.68	209.53	212.52	210.8
204.79	199.9	209.82	193.78	205.89	207.07	197.74	201.14	202.55	197.8	202.38	207.51	196.09	200.58	202.41	201.24	202.45	199.78	205	204.16	207.56	205.57	197.57	205.52	197.97	199.02	203.41	201.37	202.68	204.06	206.88	201.03	204.33	196.7	201.96	200.12	204.31	205.87	200.29	209.35	201.65	204.65	201.03	208.83	198.09	203.67	202.89	211.33	205.07	201.92
211.51	215.21	220	215.26	210.38	212.66	214.14	219.24	215.64	214.85	214.42	213.69	219.73	229.19	222.36	217.12	217	223.9	217.67	213.69	216.64	215.03	214.44	218.23	219.96	210.76	221.3	219.27	216.09	217.02	214.18	216.11	217.35	216.12	217.29	217.32	223.84	209.02	215.44	221.17	215.89	212.94	214.51	219.61	213.65	219.17	220.43	215.5	221.51	222.02
206.61	211.4	205.76	211.6	198.46	210.65	206.41	209.68	205.86	214.84	204.35	217.92	203.3	211.01	212.31	213.7	202.96	207.39	207.43	208.05	207.62	212.24	205.11	208.13	208.49	204.21	211.25	199.85	204.16	203.93	206.1	213.26	209.53	206.21	205.84	201.15	207.73	208.43	207.22	208.37	206.33	208.89	205.47	212.94	210.12	216.78	208.24	211.68	211.01	202.69
219.09	218.31	221.05	218.22	217.49	216.51	214.34	212	214.95	219.69	215.65	216.73	220.04	223.05	213.77	220.55	217.31	218.71	211.78	223.13	212.51	220.08	217.29	217.86	217.3	214.2	217.75	218.6	216.53	214.39	220.42	221.85	220.34	215.02	212.72	214.32	213.88	216.55	225.47	213.35	218.04	217.71	220.82	217.63	217.01	216.67	214.35	211.36	216	218.77
208.58	199.93	207.75	199.22	205.1	195.76	188.24	204.94	206.48	199.85	198.64	196.33	199.37	196.26	204.64	202.93	205.89	203.95	202.81	203.81	198.72	203.68	196.51	204.5	201.61	198.55	207.25	198.17	203.3	197.92	203.36	197.27	208.26	204.25	205.4	196.14	202.8	197.61	205.52	199.33	197.93	197.16	206.06	206.82	202.79	200.61	202.66	192.33	195.04	206.58
208.21	204.07	209.78	212.15	217.24	203.82	211.94	211.52	204.84	206.46	202.89	208.7	209.05	203.26	208.11	209.3	216.11	207.7	206.17	208.5	208.17	214.22	202.88	210.91	207.39	207.95	210.12	208.27	204.27	209.45	204.94	208.35	209.43	212.25	209.81	204.14	207.88	207.32	205.77	209.42	211.74	210.38	207.27	206.07	206.06	210.18	207.97	216.02	213.75	209.04
200.77	194.27	200.51	203.04	202.55	195.33	196.97	198.67	202.89	202.58	197.08	198.23	199.58	195.78	198.9	199.57	198.76	195.84	202.82	197.29	203.36	197.58	199.01	192.25	201.4	199.3	204.24	201.73	205.49	200.09	197.21	200.94	199.55	195.56	193.58	197.27	195.43	201.03	197.62	200.83	198.91	197.66	201.08	199.65	197.64	204.4	199.37	206.86	189	197.46
222.01	211.03	219.12	219.19	216.78	219.28	213.71	219.26	223.36	215.32	218.76	218.09	211.03	211.5	213.41	221.44	217.25	219.12	216.69	211.61	219.01	216.72	219.43	220.05	218.32	222.15	217.95	213.49	214.25	213.45	217.84	221.32	215.49	225.09	221.76	227.33	215.91	220.49	210.77	213.93	218.35	218.51	218.43	213.95	215.61	214.88	219.04	219.46	211.4	221.29
209.62	211.14	213.02	204.32	210.23	208.63	208.68	210.5	205.66	208.4	210.71	204.75	204.42	208.29	212.62	210.22	202.1	210.43	205.02	204.81	206.14	210.75	206.52	205.35	208.3	208.9	200.14	210.7	211.66	207.34	210.54	210.41	210.72	215.04	205.26	215.29	208.95	209.7	207.85	207.1	208.53	208.67	208.6	209.34	208.84	207.61	211.41	209.49	209.78	213.65
205.72	202.14	206.87	205.12	199.13	203.86	207.08	199.13	202.65	198.67	204.68	198.41	204.48	203.55	198.61	194.84	199.16	199.85	199.2	200.76	204.32	203.01	203.71	204.53	205.71	208.03	206.08	203.25	205.42	208.06	203.03	201.26	203.38	202.56	203.2	201.1	209.09	204.55	201.66	209.12	203.53	208.06	207.44	202.67	196.92	202.82	204.79	204.11	205.77	201.09
199.11	197.1	204.41	199.89	196.62	203.98	193.68	189.8	200.84	200.29	195.9	197.08	197.38	198.87	196	199.02	200.28	201.91	193.94	198.29	197.67	200.92	197.46	196.82	197.98	196.88	192.66	199.27	197.65	197.03	197.31	194.21	196.71	200.23	198.02	203.69	197.89	191.1	201.05	200.52	200.53	199.35	193.85	199.88	200.17	194.01	204.8	203.15	202.12	193.08
204.24	205.05	207.86	208.02	201.67	202.04	208.06	212.18	205.55	210.48	211.19	208.22	209.23	212.54	204.43	204.87	204.68	203.71	208.61	208.5	209.8	210.58	210.34	205.11	210.69	205.35	208.54	208.29	207.6	214.33	204.84	203.77	206.92	207.32	213.73	212.9	211.96	205.37	210.12	200.33	202.92	211.71	209.79	207.09	209.57	204.71	207.78	207.65	205.06	208.91
212.87	213.38	212.46	217.49	213.58	210.82	218.53	213	217.45	219.23	213.54	216.56	212.1	214.74	209.95	213.31	211.08	207.68	212.68	213.06	216.48	216.38	212.53	212.65	220.83	215.21	217.49	207.22	202.54	214.82	213.86	211.16	217.01	206.45	208.14	208.8	211.89	212.28	215.82	210.35	212.28	208.51	216.26	219.14	211.74	217.09	214.64	210.79	216.83	216.42
208.93	217.32	214.78	220.74	212.29	222.86	219.8	204.84	206.94	213.18	212.43	212.69	213.35	215.23	215.21	215.58	211.86	212.75	211.97	214.04	216.28	210.06	213.07	212.29	211.79	212.08	214.56	212.48	215.57	214.26	207.97	212.68	216.24	219.15	208.38	211.28	213.22	213.21	220.22	219.07	213.26	211.59	214.19	207.08	211.5	215.13	215.03	215.64	219.9	212.26
201.41	200.29	201.41	202.08	202.65	209.61	204.79	201.54	205.19	199.24	206.34	203.89	200.16	203.23	196.94	205.81	201.79	212.7	202.65	196.41	197.29	205.28	198	204.66	203.29	207.8	202.61	205.53	203.57	200.99	199.16	202.38	202.78	206.1	198.59	208.14	205.94	199.54	204.11	204.33	204.11	201.21	202.97	208.01	204.2	202.83	210.44	194.2	206.58	206.32
209.77	217.4	214.49	219.12	222.73	205.39	216.68	208.47	215.16	218.33	214.98	212.03	211.87	209.9	209.7	212.34	218.13	215.39	214.2	213.11	217.29	215.03	212.9	214.92	215.46	208.14	216.82	218.67	216.53	211.25	212.28	212.56	214.29	217.15	207.94	214.46	207.88	213.66	219.61	210.67	214.24	210.53	213.3	213.58	210.15	213.42	212.8	210.13	208.11	211.45
215.84	221.71	211.42	217.35	215.12	211.12	222.6	217.36	214.8	219.95	213.97	222.59	216.64	216.41	218.96	222.94	215.55	213	218.01	216.25	221.24	223.26	217.17	214.38	219	216.21	215.08	219.62	216.66	222.42	218.23	216.68	211.09	212.49	220.02	221.54	223.04	215.43	216.49	221.43	216.8	219.62	211.84	219.71	212.68	218.45	218.41	217.31	218.96	219.77
210.25	205.8	207.66	206.58	215	209.16	206.18	212.38	206.39	209.86	208.87	213.07	208.47	208.59	206.96	215.13	210.73	213.81	208.03	206.37	207.37	202.1	215.27	211.8	213.97	211.24	205.9	207.25	210.92	210.19	213.51	211.54	212.19	204.66	209.03	208.13	210.83	209.86	214.84	216.23	208.14	207.82	208.53	209.43	212.99	208.09	205.72	208.77	204.75	212.18
201.92	197.75	195.98	201.33	195.39	201.21	207.09	202.01	192.59	194.99	195.47	207.56	198.94	199.46	198.06	195.24	199.64	198.9	201.38	195.83	201	195.66	199.82	196.46	204.89	200.65	205.55	197.93	201.38	202.46	198.53	192.12	204.96	200.96	201.53	199.67	198.86	202.03	199.91	202.7	199.15	196.86	202.7	197.7	201.61	196.8	202.99	197.64	196.75	198
211.36	210.54	214.23	218.03	210.33	206.67	214.09	208.49	209.5	214.45	210.21	211.36	209.19	205.11	210.33	220.12	207.44	209.49	212.82	217.8	211.64	206.25	219.68	211.03	211.93	212.46	211.13	212.13	211.3	207.73	212.29	211.84	206.68	216.76	220.06	207.18	216.77	212.89	208	207.54	212.51	210.28	209.14	212.33	210.41	209.91	213.77	212.31	208.28	209.28
206.5	212.27	215.18	213.78	215.08	211.89	217.64	209.63	215.51	209.66	205.99	207.97	214.78	212.65	212.89	212.14	214.68	218.04	206.11	203.16	217.87	208	211.38	213.95	214.93	210	209.33	208.04	210.92	212.21	221.04	211.14	212.52	216.72	214.84	213.24	215.58	211.97	211.57	208.66	214.15	213.67	214.04	208.4	210.92	212.47	219.25	213.03	212.79	207.26
215.03	217.09	212.22	214.44	215.69	210.23	208.43	204.41	206.44	209.45	213.78	214.1	209.66	211.18	209.99	209.29	209.66	213.71	215.74	209.3	214.29	207.67	207.84	209.97	208.48	210.24	214.22	218.22	211.44	214.79	208.95	211.93	208.49	216.01	207.2	209.85	214.07	212.12	208.87	218.24	212.55	216.55	208	216.66	215.64	214.27	211.37	208.7	217.15	210.82
207.71	205.54	207.2	209.08	212.45	204.23	207.86	208.51	206.43	209.02	205.92	204.24	205.39	206.94	204.08	210.95	202.69	206.93	205.89	211.83	211.24	209.95	211.52	212.82	208.19	206.03	210.55	208.12	208.89	215.63	214.61	211.21	202.92	211.54	210.42	209.79	205.52	208.56	209.46	210.79	204.91	207.3	202.05	206.73	212.29	206.72	207.49	205.4	210.98	204.66
211.85	215.22	217.99	206.18	212.28	211.76	212.93	211.73	211.2	205.63	213.88	213.11	206.56	213.43	212.24	209.94	208.28	210.19	209.2	215.01	210.91	217.34	210.57	210.04	206.99	203.57	205.77	209.39	207.84	206.6	209.42	207.84	217.36	209.46	207.27	212.66	210.56	211.52	216.63	214.97	212.29	213.12	208.63	208.52	209.83	210.8	212.24	215.46	216.21	212.37
218.92	222.23	211.43	217.42	219.51	213.35	222.15	215.98	220.33	213.71	222.17	216.27	219.58	216.2	221.26	222.41	215.77	216.35	209.25	223.45	217.36	222.5	218.5	220.76	218.46	219.93	213.84	222.14	216.34	212.98	219.22	219.34	218.32	217.58	216.22	216.39	213.15	213.31	215.33	217.93	214.22	221.03	216.44	218.89	213.69	216.19	212.89	221.16	219.18	217.41
218.61	217.01	217.91	216.63	219.27	216.26	219.45	219.82	221.91	214.37	221.47	218.66	213.62	213.14	219.36	218.37	214.2	216.76	217.87	217.43	210.19	214.11	219.64	220.35	215.3	218.62	216.99	221.52	220	217.07	217.57	216.97	213.26	214.02	218.51	217.05	210.86	212.7	217.43	220.92	211.99	210.91	215.72	212.1	212.61	205.56	217.67	216.24	218.16	219.15
199.88	200.25	202.83	210.32	201.09	205.36	201.67	210.67	204.51	202.34	200.6	209.76	210.88	201.09	209.02	197.61	202.51	208.4	199.89	201.72	204.53	198.28	202.07	206.05	202.02	203.68	201.06	207.85	203.56	201.67	205.81	203.86	208.11	197.67	202.05	208.24	202.07	203.51	201.43	212.65	203.35	204.05	202.06	207.47	201.76	205.28	203.09	206.67	210.84	208.85
208.1	208.78	212.37	206.51	208.54	207.71	205.02	207.04	209.19	203.23	209.11	206.88	203.97	204.98	208.68	204.91	206.67	207.94	196.55	206.91	204.76	205.26	199.81	208.58	207.74	204.53	198.52	207.29	211.18	215.34	199.73	207.11	203.56	205.05	206.37	210.57	205.01	208.65	205.62	217.6	203.41	209.74	203.9	202.89	214.81	210.28	204.9	208.23	204.58	208.35
210.17	207.25	213.96	211.52	213.62	209.33	214.53	203.27	204.4	212.63	217.89	211.51	208.4	209.13	209.77	207.92	212.75	206.43	206.78	210.18	211.15	209.42	212.56	209.02	210.38	214.3	212.26	215.47	209.82	206.65	211.61	212.44	210.92	213.12	209.07	215.13	209.82	213.87	208.76	219.44	212.44	210.43	213.6	209.58	215.94	206.34	214.62	209.79	206.57	210.28
217.78	205.97	204.92	212.83	211.09	216.53	219.82	203.08	212.81	212.96	212.36	214.85	211.84	213.4	215.58	211	208.44	206	211.83	215.81	211.04	211.79	213.62	205.65	209.48	208.39	215.1	217.77	213.56	207.29	206.35	213.03	208.1	210.67	213.29	213.82	210.76	210.7	212.73	203.92	213.72	210.38	210.31	217.09	210.46	214.12	209.41	209.26	214.53	213.78
211.1	215.98	214.45	210.05	210.41	205.13	210.39	212.3	202.52	213.55	214.54	209.6	214.74	214.5	212.55	206.26	212.35	210.95	208.96	215.77	215.11	212.03	212.62	217.26	209.77	217.22	213.28	215.99	211.1	217.55	208.86	215.6	222.66	208.72	213.85	210.06	208.83	212.05	221.55	215.85	211.96	207.04	213.46	207.18	215	208.74	215.42	209.83	216.72	208.13
201.84	206.14	206.76	203.44	209.28	204.55	209.46	209.32	202.18	205.39	201.51	208.48	208.46	208.7	205.43	210.39	209.77	206.2	199.42	207.38	203.61	205.54	204.9	209.4	202.99	204.19	200.52	206.94	204.98	209.77	205.47	209.48	208.08	203.4	207.84	208.29	209.88	208.43	206.29	209.72	204.2	207.5	203.99	210.59	209.13	203.98	205.91	204.74	206.94	207.78
211.77	207.03	204.68	206.61	200.15	205.23	205.81	204.73	210.53	200.47	197.71	201.62	202.51	200.73	205.87	204.26	198.82	201.37	204.59	201.55	203.55	204.03	197.28	203.32	204.8	200.93	209.19	200.59	208.24	199.37	200.82	199.41	202.43	206.87	198.96	200.57	207.22	210.51	203.13	205.67	209.85	205.26	201.66	198.05	206.33	204.19	204.81	207.31	204.46	203.39
198.07	201.06	203.45	203.61	198.87	196.82	199.29	206.86	206.99	201.06	199.45	201.98	203.89	202.69	201.32	200.7	198.91	196.21	202.3	203.17	198.47	200.08	202.02	201.89	200.17	204.13	206.98	203.94	197.51	199.51	197.56	200.84	204.55	201.93	196.78	200.9	204	198.15	199.4	204.55	199.57	202.32	199.89	198.55	198.7	196.91	205.34	195.64	197.91	198.4
202.46	204.93	204.07	207.36	206.89	207.55	205.65	210.95	208.21	207.09	206.62	208.72	203.04	205.38	209.97	205.24	201.68	205.56	201.66	204.89	203.65	209.61	209.61	208.82	207.44	208.08	207.89	214.66	203.26	211.3	202.17	206.71	203.61	197.83	204.77	217.39	210	209.5	209.86	210.29	207.77	206.21	207.3	205.5	205.46	203.1	214.38	209.49	205.98	202.39
202.82	201.76	197.39	195.59	195.74	197.44	191.4	194.67	193.72	193.78	197.53	195.15	198.37	199.9	196.15	198.23	190.43	200.17	192.66	197.71	195.45	190.76	196.5	191.4	196.24	195.25	199.48	197.3	198.67	189.93	190.61	192.39	192.74	195.22	200.97	198.29	194.31	190.31	189.93	191.59	199.16	198.33	194.47	201.67	197.6	195.64	192.52	193.39	194.92	191.92
201.19	195	202.62	206.09	206.28	198.69	206.21	206.03	205.23	205.67	206.3	198.56	198.52	201.95	210.06	203.77	205.8	202.69	198.83	201.09	198.55	203.21	205.12	206.08	200.27	210.17	208.72	207.95	200.26	207.23	204.26	201.29	203.53	204.6	208.26	207.01	206.23	200.66	205.63	202.54	210.76	205.24	206.83	206.46	199.15	200.46	198.61	199.17	202.4	204.43
198.87	201.26	202.88	194.61	201.01	198.26	199.71	203.3	201.23	201.48	205.1	195.9	206.91	207	198.67	203.34	197.9	198.93	201.84	200.33	201.53	200.9	200.72	205.96	198.43	202.38	204.28	203.57	207.43	202.56	198.3	203.48	196.86	208.36	205.44	193.6	200.61	196.23	198.08	204.32	199.15	204.44	200.66	198.8	198.63	205.86	205.2	202	197.94	204.8
197.42	196.42	198.43	199.28	196.18	192.95	196.48	192.72	190.33	192.93	190.7	194.35	195.48	190.24	196.64	192.13	193.47	191.57	193.29	189.22	193.99	193.19	196.85	197.64	196.27	192.03	194.36	190.02	197.8	194.85	193.32	194.64	197.48	192.67	198.6	191.1	200.9	204.03	200.39	194.72	200.41	197.9	197.97	201.06	187.84	193.75	203.95	196.75	192.23	195.62
213.63	210.05	214.69	212.51	205.33	207.36	209.74	205.38	209.17	207.13	206.04	204.52	206.32	212.89	208.61	205.59	210.84	205.94	212.41	212.23	204.72	214.11	205.76	199.34	209.84	209.75	210.9	209.01	204.2	209.3	207.47	208.94	211.73	208.54	208.71	207.75	212.72	204.33	211.42	211.4	209.22	209.23	209.13	206.87	207.02	210.44	208.23	211.45	212.11	209.5
200.07	200.74	203.76	196.47	201.3	197.93	194.93	191.44	200.75	200.18	197.11	202.18	200.38	201.29	200.3	203.82	204.46	199.7	192.14	196.34	205.51	200.39	201.17	202.36	198.67	194.41	192.07	201.1	198.75	201.07	200.48	200.35	199.32	201.25	196.03	201.65	197.77	201.63	198.72	205.11	195	201.71	197.74	204.46	197.48	201.06	196.07	205	197.79	194.58
207.54	204.44	209.12	205.04	211.5	207.66	208.23	202.61	206.19	202.12	204.19	206.09	207.92	199.92	205.78	201.7	202.69	209.18	209.06	204.03	205.26	202.74	196.83	210.3	203.26	208.81	209.98	207.85	209.76	205.38	202.51	203.29	197.49	205.75	204.1	210.46	203.43	205.63	204.66	211.73	213.65	217.71	202.69	208.79	207.28	205.55	204.99	195.43	204.53	209.45
216.49	215.74	220	214.06	209.5	214.3	211.52	211.99	213.44	215.15	215.69	211.77	209.7	213.01	216.51	210.92	223.59	210.26	212.57	208.09	212.72	212.18	214.87	213.36	211.41	218.43	218.01	212.47	210.45	210.94	210.58	217.47	213.76	217.49	213.37	214.23	210.14	213.81	211.54	213.03	216.14	216.68	208.41	216.9	216.89	217.72	210.09	215.97	209.72	216.99
202.27	196.44	191.23	206.34	198.62	200.41	200.3	208.57	197.87	190.95	201.1	200.04	195.87	195.71	196.28	206.01	201.02	202.57	200.31	196.59	200.89	199.99	191.84	200.57	194.56	201.12	198.86	200.38	202.74	195.54	193.51	205.23	195.85	200.64	195.48	200.06	203.52	201.88	195.94	202.39	198.87	202.99	202.51	201.87	201.56	204.77	200.59	199.11	190.47	199.4
209.71	205.19	210.52	211.11	207.94	210.47	205.75	204.97	203.93	213.47	206.41	208.19	212.08	213.93	207.57	206.12	207.57	208.87	201.35	210.12	211.78	209.84	209.1	203.97	205.97	210.52	215.25	204.58	209.87	207.52	210.98	207.8	205.13	204.38	210.16	207.32	203.02	213.77	206.58	205.12	210.88	216.65	205.95	207.94	204.99	207.55	212.85	207.33	209.34	203.89
197.53	193.89	195.1	192.12	192.29	191.12	199.27	190.48	194.02	197.83	195.46	197.48	189.86	194.86	199.07	193.48	183.8	198.34	194.6	197.97	187.71	192.01	195.06	192.77	195.4	193.89	188.74	195.86	202.27	190.81	193.12	192.72	195.42	188.84	193.17	192.04	192.13	196.91	193.28	191.05	193.04	198.17	192.52	196.7	192.03	189.86	195.04	192.89	196.55	198.23
214.87	216.42	213.76	209.03	207.9	214.54	216.42	211.29	213.62	213.6	211.92	209.55	215.07	214.78	214.19	215.09	210.15	209.98	212.64	210.22	214.87	216.39	213.22	208.34	216.95	210.19	210.41	215.23	210.35	217.97	215.01	210.78	217.21	212.05	217.09	211.97	209.53	207.43	215.59	214.69	214.51	211.61	212.41	208.69	214.48	215.43	206.68	217.02	211.91	213.3
214.84	220.86	217.94	214.33	219.12	213.16	218.11	220.34	220.82	209.75	214.14	215.21	216.17	212.04	215.59	215.81	214.83	216.67	221.39	218	215.41	212.94	222.54	213.71	217.91	217.76	217.54	216.79	215.31	213.57	213.45	220.42	217.98	215.65	216.9	213.73	217.54	214.27	219.75	215.93	212.96	221.54	217.84	225.66	208.99	218.49	217.17	219.07	222.36	218.47
214.86	201.23	217.57	219.19	217.46	216.54	216.54	212.35	219.73	219.1	219.11	220.01	216.21	214.94	223.37	214.71	216.6	210.92	217.95	214.85	214.27	219.77	212.64	217.74	214.05	212.55	216	211.59	225.88	216.07	216.64	215.9	221.06	214.83	220.06	212.89	217.67	221.56	222.21	215.82	219.22	220.08	223.3	217.58	208.42	215.76	216.33	213.49	219.44	221.57
213.35	215.09	205.72	213.69	214.21	209.61	208.92	214.39	215.37	212.51	214.68	215.32	213.94	212.2	208.93	209.03	210.3	215.39	215.17	213.08	214.6	214.76	205.88	213	214.64	211.42	211.38	216.72	211.61	215.25	212.44	211.47	215.11	212.7	217.56	210.1	217.1	210.31	205.73	212.72	209.72	212.41	217.79	214.01	210.9	211.81	218.43	213.53	217.13	216.77
205.15	208.53	210.96	207.28	207.05	206.69	201.57	203.4	206.58	197.97	201.32	202.81	203.85	209.81	203.71	201.24	204.37	198.95	204.55	201.42	205.2	206.8	209.64	204.33	206.54	207.49	203.23	210.42	205.32	211.12	205.53	202.92	211.95	199.33	200.38	209.84	211.06	203.26	201.68	208.08	202.62	210.6	201.56	206.39	200.15	206.75	210.14	202.88	206.82	206.29
201.41	205.41	203.42	198.33	203.18	206.33	201.66	201.49	201.06	204.64	200.99	198.1	203.37	202.78	207.07	201.97	203.72	204.45	198.87	203.96	209.61	207.35	210.08	209.59	198.84	204.97	200.48	205.71	208.86	197.17	207.66	204.36	202.84	205.72	206.56	204.94	200.9	198.21	202.62	198.52	206.3	200.73	205.59	203.57	196.95	200.88	206.13	208.84	200.17	215.65
211.3	208.9	203.79	207.98	206.07	209.7	210.99	208.51	209.99	209.84	204.69	210.17	209	209.57	212.46	213.09	213.48	212.71	207.23	210.11	207.33	208.6	213.64	208.01	208.37	209.84	207.45	204.28	209.78	210.18	210.17	204.02	207.41	217.07	204.95	208.94	210.87	203.44	207.14	206.17	209.48	213.33	212.88	210.12	214.7	214.5	211.03	212.34	209.75	209.13
197.27	197.14	202.97	199.1	198.63	199	201.22	201.63	201.8	196.94	201.78	201.06	202.66	197.73	199.67	208.24	203.93	200.76	197.75	202.23	199.47	197.74	199.95	202.69	198.25	199.03	205.3	201.79	202.46	204.03	196.15	200.12	205.83	195.99	200.62	199.96	197.96	198.45	199.38	197.85	201.4	201.83	204.31	200.05	198.45	196.79	205.77	199.33	204.76	204.66
208.88	209.99	203.17	203.83	201.04	210.93	202.01	205.94	200.72	210.97	208.83	204.23	209.99	201.47	207.11	202.31	205.62	206.89	199.53	204.37	205.56	204.86	203.58	199.01	201.4	202.86	206.51	200.05	204.86	204.81	204.33	200.84	197.06	207.88	204.84	204.48	208.36	208.38	201.38	198.75	205.77	204.2	205.35	201.88	199.83	209.47	203.38	204.39	208.89	205.63
206.81	207.34	207.51	208.55	215.1	201.93	201.44	200.68	204.12	199.55	204.11	202.25	206.03	202.78	200.21	201.94	205.22	200.51	204.12	206.36	200.98	201	203.74	207.6	203.6	206.87	208.49	205.36	197.78	204.96	203.88	207.59	205.36	208.15	202.98	196.11	207.8	202.35	205.46	203.44	196.25	205.46	205.62	200.05	206.3	205.33	202.98	203.15	208.23	197.48
197.31	200.34	203.28	206.95	201.56	205.69	197.35	202.9	199.24	202.49	201.65	206.04	199.19	202.01	204.14	209.56	205.35	203.33	201.9	201.02	205.03	196.53	200.07	200.2	200.78	201.91	199.1	204.09	207.41	208.52	203.09	203.43	198.58	200.11	202.74	200.29	201.7	198.19	208.29	198.23	203.03	199.15	198.76	208.24	209.01	202.78	207.19	205.74	199.1	206.12
204.49	206.8	204.08	202.3	211.34	205.34	206.83	208.46	206.31	207.91	203.43	205.9	200.46	202.33	208.16	215.24	205.79	208.7	207.96	206.59	208.16	207.42	206.54	213.56	206.84	206.54	208.62	211.42	205.7	205.04	211.51	209.59	209.73	208.72	210.88	201.53	210.9	209.06	204.89	204.2	202.11	204.8	204.01	207.86	204.84	208.15	211.08	203.09	210.35	202.36
206.76	206.82	216.24	210.51	205.79	211.71	212.35	206.52	208.49	209.83	208.83	210.08	210.8	211.54	211.81	212.94	214.22	212.56	208.46	203.36	216.53	211.82	208.53	209.05	213.03	215.17	212.82	212.24	209.01	206.54	217.98	214.58	213.88	208.87	207.25	204.1	208.71	207.99	210.32	206.11	218.44	210.18	210.49	211.24	200.78	209.58	207.17	213.91	204.26	206.95
206.17	210.66	212.6	209.04	196.91	207.78	201.48	209.45	206.12	203.62	216.75	207.06	205.29	205.49	212.28	202.48	204.27	208.92	208.58	207.14	208.2	212.61	210.55	205.48	201.62	211.93	209.06	205.13	209.56	213.49	211.01	209.87	201.75	205.85	209.56	210.15	209.59	206.25	196.49	209.56	212.7	208.18	210.68	205.33	208.46	209.8	206.37	208.64	214.01	207.62
222	224.15	218.31	216.34	214.21	213.36	218.8	220.91	216.41	211.54	216.31	214.85	222.34	215.72	223.62	215.42	215.21	213.58	219.54	218.89	221.54	219.28	216.93	217.38	218.07	218.26	213.97	216.31	219.85	212.67	217.26	216.07	217	220.87	215.53	218.51	220.43	220.76	211.01	212.56	212.73	216.24	216.96	219.43	211.38	217.22	221.99	218.46	216.81	217.06
201.39	201.84	209.23	204.76	206.33	204.05	207.52	201.05	206.18	207.08	203.33	200.85	206.07	204.66	206.3	203.29	208.56	199.63	200.89	206.92	206.91	204.98	201	201.25	198.92	205.1	198.83	205.86	203.15	202.47	202.58	205.85	197.72	200.37	201.73	204.65	207.62	206.58	204.24	205.41	203.05	199.64	202.4	197.01	203.81	200.96	204.19	203.7	205.76	198.14
209.36	204.55	199.92	206.15	209.33	204.01	205.62	201.49	199.8	199.31	205.79	202.22	205.03	207.69	204.28	205.89	202.11	205.49	201.04	201.65	200.27	206.1	199.18	201.89	204.73	200.2	203.81	201.67	203.85	213.47	200.53	198.53	204.97	201.53	208.06	204.14	206.27	198.97	206.83	197.31	201.19	203.38	204.75	205.9	208.6	202.03	197.85	202.73	202.95	202.44
209.11	218.19	210.98	211.89	213.9	215.74	216.66	211.21	218.05	210.38	208.07	216.27	212.36	212.95	205.75	212.84	205.91	214.97	214.79	212.57	207.94	213.22	216.29	213.48	211.73	214.14	213.68	214.95	210.58	204.15	211.22	215.2	210.26	213.13	206.97	214.75	211.41	212.22	209.44	207.26	211.34	213.37	207.06	210.77	220.03	214.91	205.71	212.61	213.94	210.18
201.05	205.87	206.84	200.22	212.53	199.8	208.31	200.68	205.87	200.57	207.81	196.65	201.48	202.07	198.29	204.43	203.76	197.38	203.36	205.85	201.31	200.55	206.73	202.75	208.92	202.29	204.08	199.71	203.45	202.93	202.78	198.78	203.49	208.68	207.06	208.28	202.23	207.49	204.41	203.71	203.11	206.97	203.45	202.67	200.92	201.3	199.55	203.66	203.89	202.23
211.52	203.39	212.78	215.04	205.78	209.5	205.67	205.46	211.23	206.31	206.46	208.71	209.21	208.4	212.79	203.02	209.75	208.35	209.19	209.5	212.74	205.94	208.7	210.75	208.74	199.34	209.48	207.21	205.56	209.46	207.07	207.29	212.69	208.37	214.06	211.61	210.85	207.87	209.15	203.65	200.43	205.12	204.86	205.79	204.59	208.02	206.11	210.52	208.44	213.22
211.96	213.69	214.76	213.41	214.35	217.77	211.88	215.53	214.47	210.66	211.56	214.53	219.2	214.13	215.54	209.27	215.27	210.65	209.09	209.35	207.47	209.65	212.04	213.18	217.68	211.57	220.6	212.78	209.75	215.62	207.13	212.27	217.18	208.65	225.29	209.93	204.31	215.02	214.89	210.7	212.55	215.17	211.13	214.21	216.81	211.38	220.02	204.8	213.92	215.93
206.66	206.77	217.21	211.38	205.85	210.3	212.19	215.09	211.06	207.36	209.22	203	205.97	209.88	206.55	202.93	211.77	211.28	207.31	206.62	212.06	215.11	208.25	213.08	210.81	205.88	214.38	206.96	209.56	203.95	209.68	208.23	209.14	209.31	206.62	203.34	212.17	204.36	209.18	203.87	204.6	203.72	212.01	205.3	218.3	206.85	204.15	205.1	207.96	210.18
213.68	210.94	206.63	212.14	206.57	203.68	212.88	206.96	204.39	210.5	205.39	211.82	211.65	211.44	210.55	204.12	208.27	202.3	204.13	203.55	208.81	211.19	211.52	210.75	206.31	207.98	205.57	208.87	205.72	209.55	209.94	210.45	207.93	205.11	210.38	207.07	209.83	209.16	206.3	210.5	212.95	203.58	205.51	209.06	208.3	208.01	208.83	201.47	209.19	210.65
205.64	202.25	205.58	202.84	205	207.33	204.8	203.25	204.56	207.01	202.53	197.79	198.09	199.36	208.56	202.45	206.75	207.59	212.08	208.32	193.17	207.26	202.79	204.85	203.91	200.99	207.33	211.6	214.53	202.33	205.2	202.78	203.08	209.32	204.81	204.72	202.92	199.54	205.27	199.88	204.59	206.18	200.24	212.79	207.9	190.17	202.79	203.35	209.71	207.38
211.24	212.71	215.61	213.34	217.31	212.04	214.34	220.88	213.38	221.2	214	214.06	211.1	215.7	210	221.78	212.76	214.38	208.36	213.84	215.06	208.83	214.52	216.17	215.54	215.37	210.84	210.35	212.1	208.86	212.32	210.87	213.59	206.41	217.57	216.01	213.78	211	207.06	211.1	208.14	215.29	210.39	214.16	209.71	209.99	209.69	216.08	212.98	215.17
204.84	202.33	203.31	204.54	203.64	204.47	207.97	199.56	208.54	204.94	205.53	201.69	200.87	205.15	200.81	204.81	203.71	209.12	209.25	207.64	201.1	205.89	198.71	204.03	203.63	205.39	203.64	201.08	206.96	206.47	209.78	204.1	197.59	199.65	206.94	205.93	201.5	207.96	205.78	202.55	197.53	204.39	204.31	201.5	196.92	198.19	203.89	197.68	206.71	203.8
214.43	210.93	212.56	209.76	212.06	208.02	204.46	218.14	215.8	214.72	211.59	206.49	208.55	218.53	212.37	216.1	221.93	216.34	209.31	216.93	215.21	214.2	209.84	215.31	210.25	209.83	216.04	219.13	208.3	215.42	208.35	211.62	201.9	209.41	214.06	212.69	204.84	209.82	211.33	217.25	211.04	207.62	216.26	218.52	210.09	209.06	211.73	212.18	220.27	212.78
204.34	208.77	204.27	203.65	214.28	204.08	206.28	203.82	209.64	203.89	207.14	201.67	202.3	202.44	196.23	203.24	207.46	206.87	204.32	204.51	197.54	207.97	207.5	209.39	198.77	199.88	205.51	199.58	197.97	208.34	205.29	205.07	210.3	206.73	202.69	205.24	209.18	205.15	207.38	205.21	206.14	209.74	205.58	206.85	210.59	201.83	207.34	198.13	205.81	204.68
206.67	206.24	207.52	207.12	208.83	209.98	212.7	207.02	210.79	208.46	212.58	208.84	205.86	208.29	214.32	206.77	206.44	206.61	202.86	208.5	206.89	204.96	207.01	207.66	214.08	203.56	202.71	207.11	209.34	204.78	209.19	212.21	208.92	208.58	210.19	214.69	212.41	207.97	212.62	209.18	206.1	206.09	204.27	207.94	208.36	208.3	211.71	212.72	206.58	212.4
207.35	209.38	203.61	202.71	204.38	204.3	201.27	207.72	207.24	206.68	206.32	201.2	202.96	205.68	203.79	199.13	205.16	202.7	202.46	202.56	205.6	205.6	211.55	205.66	211.72	206.63	198.86	202.13	204.88	204.81	203.21	209.25	208.27	204.43	202.05	204.01	205.57	210.31	200.31	203.77	202.29	201.95	207.21	203.84	210.27	200.78	196.8	205.46	202.14	198.47
203.73	205.98	205.82	206.64	208.09	205.32	207.25	207.42	207.06	212.35	208.44	207.55	205.43	203.18	206.69	204.49	201.62	206.51	209.41	203.23	208.44	200.15	209.58	204.13	211.96	209.42	205.5	209.92	206.09	211.42	205.45	201.73	210.07	204.86	205.94	209.9	208.04	206.23	209.68	201.23	211.94	209.22	201.83	212.63	201.85	212	205.69	202.94	204.06	205.17
194.89	203.77	194.34	196.39	198.22	194.44	202.21	197.84	204.5	204.13	200.42	204.47	200.42	201.25	193.41	200.17	197.24	199.94	205.76	205.45	204.84	203.54	199.08	205.28	204.35	203.52	206.06	198.06	197.72	200.18	198.76	196.25	200.09	199.59	199.04	205.88	201.55	202.83	202.07	198.97	199.38	197.87	202.17	204.75	204.21	198.73	199.15	199.18	202.44	195.06
203.76	202.85	197.07	200.35	200.28	193.46	208.47	202.94	199.07	195.83	205.13	202.2	207.27	198.49	199.73	198.37	198.64	208.78	202.78	200.43	202.03	201.09	199.02	204.89	204.34	195.2	203.26	194.5	193.97	202.19	197.59	199.24	200.84	201.69	198.14	199.66	198.85	205.3	192.89	202.02	205.75	196.94	200.04	205.47	197.51	201.42	205.39	192.54	200.62	198.09
201.81	203.98	202.89	206.89	205.4	199.26	200.05	208.87	206.26	209.51	205.6	202.67	204.79	202.37	206.73	209.5	208.11	204.58	204.05	216.32	205.42	202.06	202.55	210.02	199.55	204.14	202.78	195.47	206.13	214.96	200.46	205.27	201.23	208.58	206.7	207.79	207	202.28	208.65	202.52	202.38	208.01	204.3	205.92	204.36	203.61	203.09	207.37	206.99	205.03
210.36	217.96	211.91	216.19	210.21	208.33	210.24	213.17	208.7	207.95	212.52	208.04	213.08	209.2	212.08	209	210.69	213.58	211.33	210.21	212.84	215.23	217.3	217.64	213.81	213.68	208.86	213.8	214.78	213.43	216.56	210.71	211.03	206.6	207.83	214.32	215.09	211.14	213.39	210.46	211.95	223.28	213.95	210.74	217.38	213.76	209.61	211.93	211.42	221.63
213.25	207.51	208.39	206	204.1	200.28	203.21	204.03	207.93	211.95	210.37	206.58	212.19	206.93	209.17	207.71	209.66	210.08	213.72	208.53	210	207.6	212.74	206.3	212.69	205.46	205.26	209.53	198.48	210.84	206.31	206.6	209.44	203.88	214.42	203.21	199.75	207.33	212.05	209.82	211.79	200	209.94	214.85	207.4	206.73	206.67	209.95	209.71	206.28
204.51	211.03	200.28	208.59	207.19	209.62	204.4	202.24	206.75	208.91	204.55	207.47	207.27	212.35	213.57	207.73	207	212.26	208.01	210.41	214.69	213.5	205.92	209.81	208.16	210.79	207.6	206.91	207.64	205.61	206.79	208.67	203.89	210.82	207.4	208.46	212.26	206.35	206.24	202.45	208.74	212.98	213.01	213.88	201.58	212.24	210.46	207.12	207.62	207.2
205.78	206.67	197.67	208.29	208.43	206.62	201.78	195.78	203.48	201.42	198.46	202.38	204.66	207.06	202.35	200.9	197.82	205.69	203.47	191.22	201.08	197.79	207.37	202.32	199.57	200.52	204.64	198.43	204.97	206.76	200.37	205.69	203.84	202.59	210.63	201.71	200.03	200.6	205.88	199.05	206	193.9	199.24	198.22	210.57	201.71	203.94	205.12	196.32	202.35
189.66	197.39	194.52	199.42	194.7	189.62	189.73	194.91	195.57	194.11	190.85	195.43	191.16	187.29	195.96	199.49	185.86	191.96	199.58	186.35	194.72	188.11	190.39	195.1	199.3	199.16	191.91	192.37	192.97	194.24	197.69	196.28	198.33	195.39	192.43	191.91	197	199.78	197.02	194.98	193.29	194.46	196.08	196.61	193	201.03	187.78	195.06	192.49	195.03
202.6	199.2	203.25	201.08	206.59	203.38	203.14	207.09	202.23	204.46	199.79	206.39	203.93	203.17	206.28	202.35	203.92	194.28	199.54	202.62	204.74	205.82	203.22	206.6	205.96	201.08	204.65	203.32	204.15	200.8	200.31	200.9	206.42	205.05	203.28	201.58	211.36	204.19	204.82	206.58	205.6	203.43	206.92	196.62	207.56	203.48	196.78	205.49	201.64	202.45
201.67	205.13	206.79	205.74	201.98	205.99	203.05	202.77	207.34	202.81	200.61	204.15	207.97	206.76	199.8	202.64	209.87	205.46	206.69	207.2	209.86	203.05	202.21	201.74	203.71	202.09	203.25	202.13	208.17	202.41	207.44	199.44	203.66	209.6	206.76	201.28	202.08	194.18	210.36	208.68	204.55	204.36	203.3	203.49	199.88	197.11	202.46	203.16	206.32	205.62
209.51	205.21	207.98	209.65	207.58	211.42	203.19	212.66	214.4	212.42	203.24	210	211.85	203.66	204.28	204.19	214.49	214.94	208.7	214.95	210.18	208.91	211.91	210.52	214.68	211.56	209.17	210.29	212.52	209.82	211.24	211.27	207.39	204.33	206.71	210.68	206.92	208.76	206.86	216.28	213.33	206.21	209.4	208.7	209.16	209.21	202.07	203.74	206.14	213.99
201.97	205.1	204.4	197.05	206.57	204.72	205.26	204.34	202.1	204.21	206.88	201.2	207.89	204.05	198.04	212.76	208.75	197.2	201.36	209.42	204.41	201.93	201.53	200.23	199.99	202.73	204.09	204.78	205.75	203.33	206.92	204.92	200.72	199.79	197.63	202.69	200.48	207.2	208.19	197.03	204.75	201.97	202.2	203.88	196.51	204.09	207.1	198.91	205.08	197.71
207.56	208.05	207.29	206.07	212.71	211.22	213.76	208.44	207.49	209.43	208.43	208.98	210.83	209.79	208.06	200.8	208.95	208	208.56	208.24	214.73	203.85	209.04	209.27	208.83	199.81	206.26	211.15	216.52	214.32	205.72	207.37	201.95	210.22	207.12	209.15	207.82	204.99	204	207.34	205.95	203.42	203.99	207.44	213.61	206.32	213.82	208.73	210.92	207.5
195.18	199.95	199.77	198.97	200.23	207.35	195.35	200.78	199.38	198.31	205.71	200.86	199.45	200.55	200.24	196.35	200.63	205.98	199.82	194.5	204.8	194.03	197.3	202.32	201.31	202.6	200.32	193.61	198.52	200.63	195.2	200.89	206.93	196.32	201.23	202.18	198.17	198.5	199.23	204.74	198.77	203.12	198.59	198.62	196.56	196.59	200.48	197.37	201.9	204.69
202.52	198.48	200.78	202.2	197.68	198.66	201.37	198.51	196.56	198.94	202.83	201.19	202.41	200.9	197.96	201.94	194.67	198.68	196.43	200.38	200.94	207.11	190	198.65	205.44	200.71	196.64	201.27	200.94	202.92	196.5	206.62	206.9	200.4	195.05	201.14	207.85	197.1	193.4	198.81	204.51	203.82	201.01	195.04	195.06	203.82	199.99	201.41	201.67	201.26
203.04	200.32	202.56	202.99	196.74	202.96	204.82	202.45	204.78	203.57	197.55	202.75	205.22	206.89	207	205.67	203.99	200.35	205.53	201.86	202.68	198.3	198.46	204.13	207.59	202.79	199.66	201.55	200.86	198.8	205.58	207.13	197.01	208.97	208.5	201.07	201.6	202.82	202.48	198.71	196.95	202.03	206.07	199.81	202.97	204.48	199.65	203.86	203.28	208.86
211.53	197.84	202	205.18	209.35	203.85	205.9	205.48	210.1	205.36	204.65	196.44	203.73	209.09	207.4	202.9	213.77	204.39	209.43	205.69	205.65	210.12	209.35	213.05	212.46	204.71	202.82	205.95	206.82	205.16	206.29	207.63	206.19	204.89	206.45	200.95	205.82	203.14	201.69	207.62	209.67	210.62	202.86	206.8	197.44	204.5	199.97	206.83	198.48	207.13
210.42	210.62	211.82	212.24	214.34	215.1	210.71	213.57	211.51	215.31	215.39	209.59	214.25	211.86	214.81	210.71	217.66	208.73	218.83	215.53	211.27	208.95	213.46	209.16	210.11	213.46	209.93	215.38	213.14	208.67	209.02	216.39	213.24	216.4	210.02	212.4	221.6	212.62	213.17	210.32	219.42	214.4	210.43	213.83	209.72	213.97	213.87	208.11	209.49	213.37
217.66	207.96	201.39	200.89	211.78	201.33	216.9	202.52	207.48	203.61	210.28	210.68	202.13	204.45	212.57	198.38	210.03	214.76	209.49	213.34	212.85	207.97	214.84	210.48	213.15	211.86	207.02	214.74	209.27	203.96	216.81	208.89	206.99	214.94	206.56	209.22	209.17	206.53	214.19	203.9	204.83	207.64	205.19	206.9	212.39	212.26	210.94	210.45	208.64	207.38
209.18	205.57	205.08	210.48	208.37	203.13	207.46	214.39	203.89	204.3	206.86	208.22	200.35	211.11	213.62	214.33	211.28	199.83	213.04	210.23	208.32	204.68	206.96	208.14	211.34	213.18	210.71	208.64	210.17	203.9	204.89	210.57	214.09	207.87	207.25	213	209.56	205.21	215.46	212.87	214.22	204.78	213.78	211.04	203.06	210.08	199.75	210.99	207.63	208.25
209.24	207.67	208.61	204.22	206.28	209.96	210.71	209.39	207.97	211.79	206.28	213.71	208.58	203.47	208.08	206.76	210.2	213.49	200.79	211.04	206.96	214.46	206.65	205.94	206.08	210.01	201.7	204.41	208.01	214.34	208.51	212.53	207.62	211.52	215.23	218.75	205.86	205.29	210.29	214.17	207.43	207.05	209.01	213.87	210.31	208	211.19	209.51	209.97	212.5
201.11	207.37	198.07	202.25	202.48	200.07	207.17	200.97	202.92	198.55	202.15	202.71	194.48	202.37	197.18	202.61	202.63	201.64	202.39	200.2	200.79	203.25	200.63	206.4	206.59	207.07	200.27	201.25	203.03	204.15	205.3	205.72	203.91	200.97	207.54	200.34	209.43	205.94	207.13	200.4	202.63	204.68	204.72	206.07	200.22	206.61	207.63	198.01	201.77	199.91
210.02	205.16	206.48	206.57	211.03	211.4	206.41	208.2	210.58	209.04	206.13	210.66	209.81	210.48	211.1	209.7	202.52	212.78	207.03	207.34	209.39	204.75	207.9	209.31	211.04	204.15	204.15	210.05	211.9	211.63	207.03	200.45	212.28	210.73	206.62	207.5	209.73	210.31	211.33	208.39	213.14	206.29	206.04	213.65	206.22	211.54	211.49	213.28	209.86	207.32
196.04	199.13	207.15	202.79	198.28	202.19	198.92	199.56	202.52	201.42	201.7	196.88	195.29	200.44	202.88	202.03	202.43	192.82	201.51	201.45	200.17	199.9	205.84	201.03	204.57	203.19	202.78	199.7	196.39	201.04	194.83	199.4	198.69	203.08	198.45	202.8	200.53	206.25	199.84	203.35	199.73	199.84	203.52	199.77	206.93	198.44	207.32	203.14	197.64	205.1
210.7	212.51	213.46	211.3	212.72	212.1	210.95	210.91	214.72	207.32	213.59	215.57	210.42	216.4	212.23	212.8	217.05	211.22	210.48	210.23	211.36	211.32	210.34	211.56	218.22	219.52	211.33	208.7	214.7	212.15	204.81	207.71	208.2	212.58	212.79	211.97	211.61	217.97	207.9	215.32	207.67	207.59	215.09	208.85	217.32	208	214.95	213.69	206.67	207.7
211.9	210.42	205.87	213.24	212.84	204.31	215.95	212.8	211.35	209.12	205.25	209.94	201	210.51	207.5	208.52	210.99	208.48	208.15	205.89	210.15	213.78	205.81	207.99	207.53	214.12	205.34	210.16	215.6	210	210.25	205.57	213.77	213.23	210.73	208.87	213.8	211.19	207.67	213.32	211.52	208.68	195.97	209.98	208.76	211.39	199.91	209.39	212.77	206.94
207.14	207.57	212.16	209.42	205.69	209.46	211.85	210.8	210.97	203.52	210.25	212.1	212.89	209.44	211.7	211.51	209.65	209.11	205.87	214.61	203.56	211.63	214.02	210.86	206.97	206.62	210.75	208.33	203.74	202.82	204.79	204.03	213.79	210.42	200.16	200.83	212.51	208.33	206.38	210.64	213.27	206.67	209.72	201.95	204.92	213.29	207.52	203.18	201.03	208.8
194.77	201.72	198.65	198.91	196.82	201.18	200.43	199.17	205.85	200.34	203.27	199.85	204.52	197.2	201.51	204.32	197.56	198.48	208.35	199.92	194.64	200.88	195.11	199.73	200.02	200.93	193.22	207.39	204.88	202.34	200.81	192.81	203.02	196.27	197.94	204.21	201.67	196.04	197.74	198.09	195.51	200.57	205.74	201.23	200.01	197.13	197.98	205.79	202.15	196.83
201.34	198.25	201.07	196.6	201.26	200.47	207.6	193.92	197.27	195.18	203.17	199.72	197	196.36	202.53	199.21	192.88	196.15	195.36	206.44	199.87	200.64	203.63	197.15	200.69	201.8	206.36	206.94	196.09	203.79	199.7	203.17	200.4	199.14	196.38	201.28	202.36	197.96	196.47	190.63	197.01	198.55	202.52	204.58	196.72	199.85	198.11	201.44	200.86	205.58
214.09	215.02	215.58	205.07	214.21	213.71	210.25	208.38	215.91	207.31	211.1	209.66	211.35	210.61	216.79	215.56	212.22	209.68	210.01	207.12	208.17	204.45	204.69	213.53	216.11	212.37	210.28	211.01	216.65	212.83	211.65	214.07	207.38	209.37	210.09	203.05	208.05	209.33	208.55	210.85	211.07	210.78	220.24	209.56	214.14	210.9	214.75	208.23	213.19	209.34
205.02	212.96	205.79	205.19	201.76	204.39	207.31	208.88	207.04	205.89	203.92	209.43	215.21	208.72	203.57	209.63	214.81	205.06	202.71	206.34	210.44	207.63	206.29	209.86	210.23	208.04	205.6	209.06	204.67	209.05	208.73	209.51	201.53	206.75	203.57	209.05	201.47	205.59	203.15	212.81	207.8	203.3	213.98	209.44	200.87	200.03	207.65	206.93	210.24	206.52
210	209.58	207.26	205.47	210.7	215.53	210.68	208.95	209.92	216.21	217.07	214.16	214.67	213.57	210.69	210.02	209.34	209.5	210.53	209.87	211.89	213.97	218.4	205.7	211.61	208.38	209.99	207.56	212.43	207.76	219.36	212.01	213.75	214.35	208.11	206.3	211.72	207.81	211.78	214.33	207.51	208.36	211.88	213.2	210.99	208.28	208.49	210.76	216.21	214.03
201.54	202.05	202.75	197.98	193.94	209.6	204.35	207.68	201.32	201.58	204.85	206.97	203.26	209.33	208.58	212.98	203.08	205.37	203.65	201.76	203.21	202.84	204.59	199.1	203.6	200.82	205.94	203.55	207.77	200.74	204.91	201.95	198.27	196.37	199.67	203.73	199.45	204.98	201.69	199.88	201.38	205.65	205.94	200.02	210.97	203.33	202.39	202.16	212.59	208.88
216.34	218.02	209.92	213.14	213.59	216.5	219.08	208.16	215.98	213.21	210.14	212.34	210.69	210.87	210.23	210.96	217.71	218.61	214.23	219.15	210.87	210.4	213.02	207.57	212.35	205.64	205.41	211.56	214.88	214.66	218.26	219.86	213.93	214.97	210.41	214.79	214.17	215.46	219.02	213.87	211.36	214.03	212.61	212.43	205.83	215.24	208.43	217.89	208.38	208.45
217.25	215.82	211.98	218.03	214.17	214.94	213	215.08	215.05	214.87	219.32	217.43	217.43	215.87	219.03	219.69	216.38	212.94	221.86	217.76	214.68	217.71	218.76	221.96	208.77	217.37	213.39	221.21	219.24	219.02	219.47	214.87	213.5	219.77	213.06	213.42	224.65	213.28	213.75	218.93	218.06	214.14	216.7	217.36	207.66	216.84	210.41	214.8	227.49	213.42
213.34	210.42	210.9	207.92	203.25	211.04	209.48	217.52	210.23	206.91	212.09	203.3	212.96	209.77	212.06	202.33	205.42	209.37	210.23	204.68	205.46	209.89	205.43	204.41	205.49	205.65	210.02	211.52	200.49	212.09	198.45	211.52	206.07	203.16	202.74	207.91	208.84	200.64	208.03	215.78	212.46	200.51	205.47	212.26	210.82	216.09	212.57	211.78	202.68	203.25
210.41	205.37	208.06	203.04	205.67	209.84	208.87	203.65	214.45	211.76	207.42	209.6	209.46	210.29	209.35	204.73	215.87	209.11	209.35	205.89	200.32	207.56	204.36	202.85	211.97	202.16	211.64	207.23	204.18	212.7	210.18	206.96	207.41	212.31	207.45	202.88	205.81	212.86	210.46	209.56	203.04	212.38	213.81	203.86	202.35	212.12	207.32	209.54	213.16	208.16
218.1	220.58	214.61	218.09	218.82	223.23	216.51	218.69	214.37	216.96	215.41	211.16	222.48	219.89	213.25	219.78	216.49	209.84	215.13	218.69	215.79	222.67	218.83	219.61	215.36	214.98	219.64	218.31	216.71	211.93	219.6	220.79	219.89	210.14	223.88	223.29	218.03	221.95	220.46	219.59	213.44	222.6	219.56	217.03	213.02	222.46	220.77	220.54	223.88	223.08
210.45	217.02	206.36	207.71	210.84	213.84	212.95	211.73	204.12	209.37	208.65	213.69	206.34	213.52	211.64	206.65	210.42	209.25	206.41	210.79	210.91	207.18	214.06	209.34	203.74	214.92	204.6	211.84	202.9	211.63	211.29	210.58	212.4	209.38	211.21	210.52	214.01	211.55	208.43	210.36	211.03	214.43	210.31	215.85	204.03	211.75	212.08	207.98	208.96	212.22
212.1	203.28	205.27	209.47	205.13	199.98	211.52	203.15	207.07	207.23	207.48	211.49	205.99	206.1	208.15	199.94	218.16	207.78	204.31	207.84	210.52	206.28	209.48	207.85	207.35	209.19	207.55	206.63	211.29	207.92	209.72	209.98	207.19	206.13	203.07	204.61	211.72	210.41	206.37	204.78	208.04	211.14	205.8	213.17	207.93	203.13	207.99	202	206.1	207.2
215.41	214.53	213.05	214.88	221.09	221.2	212.3	214.69	212.22	210.61	217.01	224.86	213.38	218.33	218.87	215.29	213.93	217.01	213.27	216.81	215.39	217.96	218.71	217.69	220.69	218.41	215.92	218.42	217.99	218.48	218.16	214.7	206.1	219.59	218.4	221.28	215.55	213.44	214.57	215.63	216.99	218.69	214.54	214.83	219.29	220.69	211.31	218.26	218.55	214.58
211.21	216.29	216.18	213.6	217.6	207.36	212.75	220.92	215.79	213.25	213.22	210.52	213.81	204.79	215.74	211.55	213.58	212.98	211.9	211.5	220.5	212.97	206.87	215.12	214	213.86	219.58	210.51	215.95	214.76	216.33	208.75	209.86	216.34	212.64	210.95	209.43	215.48	209.91	209.64	216.36	209.8	216.04	214.82	207.22	210.53	209.83	215.26	211.35	215.11
210.94	212.59	212.79	214.9	205.54	206.87	211.56	215.74	211.72	209.83	211.58	209.56	211.87	212.16	208.24	208.22	212.12	207.52	210.44	214.87	210.35	214.35	211.74	217.48	213.32	219.37	210.77	215.26	208.75	213.32	208.05	216.06	211.68	210.28	213.98	210.61	206.75	209.54	211.01	210.51	210.24	219.12	210.19	208.75	211.04	215.19	211.35	211.12	213.14	214.08
201.62	205.23	200.65	200.99	204.65	204.53	201.07	203.86	190.79	201.55	200.37	199.61	204.88	200.54	204.21	201.04	205.37	203.84	204.23	202.95	201.03	203.62	207.37	200.42	205.46	206.57	204	204.85	197.14	203.3	203.36	204.28	202.29	200.62	212.4	203.19	196.4	201.44	199.85	203.52	204.03	208.81	208.6	208.91	198.13	204.26	199.86	201.62	201.3	199.92
206.37	211.27	211.11	204.02	211.65	200.5	209.63	201.6	206.3	211.75	203.01	213.34	209.09	205.95	209.98	208.25	207.12	211.96	212.69	214.68	208.68	211.24	200.12	210.77	209.34	208.34	206.77	205.01	206.39	207.24	208.34	202.37	203.05	208.7	206.47	207.29	211.55	212.83	212.96	204.55	210.47	206.3	213.28	212.67	210.47	213.34	204.08	207.37	209.13	208.55
210.79	208.71	202.89	210.6	209.74	211.21	210.92	200.46	206.69	210.23	212	205.34	206.62	215.18	213.34	208.7	214.74	212.18	205.48	206.47	206.79	210.35	210.97	212.56	207.1	208.3	207.23	206.88	208.85	203.8	213.95	211.18	211.5	206.98	210.43	213.82	204.93	209.88	213.09	209.8	203.74	212.78	210.69	213.33	215.32	211.16	212.99	208.11	208.09	212.66
210.15	208.09	201.67	204.27	210.58	208.24	209.5	203.86	210.44	212.35	205.01	209.02	207.01	204.89	214.83	202.35	209.29	209.52	213.35	211.66	207.73	206.3	211.47	204.31	207.22	213.15	209.4	210.33	214.44	210.52	201.25	213.65	212.92	214.36	210.73	208.38	206.13	205.05	207.13	209.04	205.36	208.4	206.98	207.61	208.02	210.51	210.73	204.85	205.56	211.52
197.94	197.37	196.09	204.02	201.53	205.09	200.64	201.3	197.39	199.22	196.75	195.36	203.74	200.77	199.24	199.87	207.36	200.06	192.16	197.72	194.27	186	192.43	191.63	197.96	198.9	195.58	198.99	192.87	206.92	201.62	196.78	191.63	199.45	185.92	196.52	195.99	199.73	197.51	201.14	206.09	201.16	199.62	204.46	201.92	201.58	195.02	195.22	194.97	198.52
198.4	197.84	202.2	204.18	206.94	202.02	208.54	205.18	204.88	199.62	209.6	207.36	202.26	200.62	202.66	198	196.75	203.54	201.48	193.34	201.08	200.18	203.31	195.45	197.9	197.8	195.97	193.23	200.77	196.94	200.03	197.83	212.12	199.4	202	202.39	197.79	191.97	201.28	196.9	207.14	201.84	194.15	200.38	198.21	205.42	199.85	200.05	190.69	206.01
211.62	215.68	218.23	218.16	219	209.85	219.83	222.87	214.19	216.91	217.08	218.02	215.48	221.78	215.63	216.03	217.08	219.84	215.61	214.64	223.93	208.96	217.4	226.91	217.53	211.43	219.17	215.43	209.61	221.13	216.82	224.22	215.76	218.88	219.67	215.33	219.18	220.51	211.41	216.59	217.62	219.38	218.12	213.39	216.6	215.09	223.55	214.94	215.42	216.99
207.28	216.67	222.09	213.6	214.78	215.34	218.16	215.16	216.08	208.63	216.25	217.97	218.57	215.43	219.66	221.03	216.64	227.16	219.29	212.32	213.36	219.38	214.42	219.55	214.29	212.75	224.37	217.72	218.72	215.37	216.58	214.04	218.51	215.82	217.78	214.91	223.47	216.01	219.48	217.67	213.76	218.22	217.25	218.51	217.14	213.76	219.86	217.46	217.94	222.78
213.95	205.11	215.66	214.15	214.69	208.38	208.17	213.11	209.78	212.29	211.75	218.23	209.07	215.2	211.7	213.2	220.86	211.35	213.94	212.93	217.92	214.18	213.84	214.59	215.49	214.96	213.31	212.67	210.72	210.53	211.31	211.27	213.65	208.39	212.52	216.46	213.29	209.17	214.1	213.8	213.16	210.34	209.53	212.86	211.81	208.71	212.36	216.36	209.12	213.67
202.89	202.65	205.53	201.22	204.83	204.87	205.74	212.24	209.6	202.14	210.99	201.25	213.1	202.81	205.96	203.94	206.83	207.57	197.1	203.74	206.27	205.34	209.49	207.7	208.22	208.17	207.21	203.39	208.65	206.04	209.15	204.88	203.12	210.45	204.1	206.69	207.44	203.53	204.31	209.13	203.35	210.63	208.74	197.28	202.09	210.65	210.16	204.21	204.42	208.01
215.67	212.25	211.92	215.94	213.98	210.08	208.07	208.29	215.61	208.9	211.2	208.72	210.3	219.09	213.71	208.21	209.83	213.25	218.52	212.67	216.6	210.89	214.63	214.49	209.73	208.05	213.96	207.43	210.82	211.91	211.23	212.33	213.81	216.89	211.89	210.46	213.24	208.86	207.48	210.1	208.8	218.9	213.37	215.28	217.44	209.86	216.78	212.69	208.44	214.48
207.4	201.99	210.44	202.9	209.64	207.14	207.29	200.51	212.23	209.39	206.84	203.77	209.79	209.32	208.06	213.03	208.69	203.17	215.69	204.16	205.66	204.87	205.19	205.58	210.01	206.98	202.31	207.73	208.38	209.76	200.48	207.94	211.17	203.34	210.47	207.74	207.16	208.49	209.49	206.07	207.53	202.22	208.27	209.79	205.01	201.75	207.38	207.96	209.17	203.93
208.31	208.89	210.43	212.39	208.54	200.51	209.01	205.54	212.12	210.79	206.03	206.25	208.23	209.43	206.63	204.08	207.41	205.92	199.05	208.01	203.4	208.44	208.26	221.01	205.61	206.68	210.28	211.77	205.94	207.5	208.57	212.44	206.49	204.14	207.48	208.76	211.57	203.32	210.01	207.24	209.64	200.46	207.28	204.7	208.76	206.35	203.87	214.74	211.79	202.47
215.09	213.78	209.91	214.04	215.79	213.67	209.85	210.9	203.52	223.66	215.9	209.39	211.92	206.75	209.29	208.82	210.11	212.6	217.53	210.43	218.64	212.96	212.33	212.62	203.61	211.58	213.32	216.39	210.5	214.1	208.01	216.42	212.27	215.13	213.02	209.89	212.3	210.78	214.07	210.83	206.17	211.99	211.28	213.19	208.7	207.06	211.32	209.32	213.67	211.71
203.51	202.08	209.17	210.69	206.14	206.12	209.47	203.9	204.64	208.11	207.14	202.49	203.96	205.66	203.58	204.92	203.36	207.82	204.74	211.43	202.56	204.1	207.94	205.3	208.82	203.37	206.03	202.34	209.2	200.9	200.51	201.7	202.15	205.52	208.23	200.3	200.44	201.35	207.62	211.04	202.17	212.74	201.71	201.09	203.11	201.34	200.76	208.12	203.96	203.46
200	204.47	203.17	207.04	211.08	203.61	200.85	207.56	207.06	203.11	210.83	201.67	207.81	202.16	201.24	203.16	198.04	205.73	208.28	212.21	199.14	198.14	204.42	202.27	210.51	205.65	202.56	210.02	202.65	207.56	205.65	209.29	204	202.19	204.43	199.79	205.17	199.84	202.86	208.01	201.23	203.5	206.89	202.24	212.29	203.69	202.84	203.03	205.59	201.64
211.55	212.2	201.27	211.19	212.95	213.24	206.32	209.82	207	213.59	206.13	208.27	211.41	204.6	213.75	211.08	210.84	212.4	204.82	202.92	207.77	210.11	213.54	206.58	213.67	210.26	207.95	206.98	213.53	211.97	214.91	206.97	205.23	207.92	203.91	211.54	207.39	204.61	212.47	211.25	208.73	207.83	209.15	206.2	212.08	213.07	210.95	212.4	204.59	200.42
219.08	213.88	211.42	206.71	214.76	215.37	208.02	214.58	202.41	207.61	210.05	210.06	212.51	208.93	213.2	205.8	213.14	205.69	216.69	214.13	210.72	206.19	214.42	216.64	210.17	217.31	207.24	214.33	211.33	214.62	207.39	209.46	210.66	217.57	213.07	212.5	210.15	214.14	216.54	217.07	204.71	207.7	203.07	213.23	212.29	217.63	212.49	213.86	215.08	206.15
212.59	208.48	210.78	210.65	209.64	204.68	204.62	207.86	204.32	208	203.4	210.22	207.52	205.12	206.92	210.72	208.73	204.98	212.4	207.08	204.29	202.57	206.79	209.77	220.13	207.18	211.11	208.27	207.97	208.25	209.08	211.02	212.47	199.66	205.93	207.27	206.03	208.14	209.82	205.48	217.27	201.96	209.54	210.27	207.5	210.15	208.71	208	210.02	208.02
210.86	211.4	205.95	207.7	208.68	208.22	202.15	205.77	204.27	205.79	203.26	212.51	210.07	202.53	217.43	211.81	203.29	210.25	211.61	207.74	205.69	204.21	213.12	216.45	207.59	202.9	209.61	204.26	208.91	210.56	210.35	198.46	204.89	208.71	204.33	205.36	206.52	208.26	209.71	207.31	208.4	206	208.3	215.09	209.84	206.9	205.35	207.63	206.69	207.15
217.28	215.05	213.73	210.84	209.65	212.57	209.88	214.98	215.32	206.15	211.58	215.08	211.52	208.47	209.86	209.12	216.44	212.64	207.82	205.95	214.17	214.18	198.69	216.19	214.31	213.35	219.88	213.35	208.81	213.9	206.53	217.54	218.26	212.22	207.67	209.56	209.35	211.56	210.57	211.51	212.91	210.26	214.69	211.31	209.7	209.08	212.71	207.66	211.86	217.95
202.44	199.26	202.25	203.64	210.43	197.59	200.31	200.76	203.1	204.34	199.96	204.98	205.8	205.36	199.62	192.56	202.04	198.3	202.29	200.34	206.33	197.77	207.54	200.55	200.72	204.2	201.04	202.24	202.82	206.16	206.31	205.75	209.18	208.38	198.76	200.53	203.59	196.82	208.8	204.89	198.68	205.75	200.86	203.54	201.75	195.09	200.02	200.95	202.4	208.2
197.13	198.21	200.59	206.67	203.17	197.51	201.57	195.81	201.81	212.09	201.12	200.79	204.82	201.12	200.94	199.79	207.13	195.21	204.89	203.58	200.44	202.97	203.47	202.73	206.79	198.39	199.25	207.49	197.36	197.33	197.04	201.04	201.19	203.42	199.56	193.75	197.71	198.21	203.05	205.43	200.79	193.87	195.16	200.14	206.68	202.03	193.99	197.3	200.42	197.18
209.56	193.3	199.54	188.78	203.07	194.56	204.12	200.73	196.19	202.08	196.95	199.69	197.66	197.94	195.58	201.15	195.78	195.7	196.85	194.92	193.83	192.84	193.24	198.94	198.56	204.31	201.1	196.24	205.72	199.77	195.69	199.92	197.23	203.38	200.53	203.31	204.49	201.39	191.86	196.41	194.69	194.46	191.98	198.09	194.1	202.21	199.11	204.82	203.76	208.35
209.79	213.61	210.31	211.61	207.05	208.25	210.09	210.96	209.84	214.34	210.54	212.05	204.73	207.1	209.52	211.35	212.8	212.65	201.49	211.55	206.74	199.3	211.07	207.18	211.36	215.03	207.13	208.72	211.17	210.67	211.28	198.55	208.9	209.43	204.97	203.48	210.37	205.99	212.95	211.28	209.96	206.78	208.25	208.5	207.25	211.9	210.42	212.37	204.5	212.47
204.54	203.36	202.76	209.37	195.97	200.11	206.36	206.11	202.68	201.29	203.32	203.54	204.54	200.22	202.57	203.16	203.02	206.68	204.29	207.44	205.58	203.41	211.37	206.83	207.65	207.3	204.48	204.56	204.12	205.27	204.88	204.9	207.28	200.09	210.34	207.19	205.9	205.77	210.81	201.29	202.1	208.83	205.49	204.86	199.15	212.47	197.57	206.51	207.14	203.82
212.18	206.31	213.14	213.78	213.15	207.31	210.01	212.5	207.57	210.52	213.26	210.51	208.75	212.34	211.5	208.57	204.96	208.08	209.7	207.69	212.98	205.65	210.34	210.22	206	209.05	207.97	208	205.01	211.09	203.79	209.79	209	202.7	211.4	204.19	205.7	204.03	206.47	211.92	210.15	210.77	212.73	211.37	209.86	211.73	210.34	212.64	208.87	210.16
200.07	204.53	200.89	202.16	204.07	206.36	206.15	209.22	200.28	199.96	198.38	203.34	204.22	199.64	204.41	196.7	202.28	204.36	207.68	201.01	209.12	206.07	195.51	197.15	198.76	206.41	200.44	202.65	201.94	201.98	200.89	201.49	201.12	207.67	202.35	197.39	207.83	199.16	205.78	202.51	204.23	202.46	202.79	202.46	199.68	198.25	202.74	201.45	206.15	196.76
205.75	205.05	212.43	204.59	203.99	205.17	203.66	200.74	207.35	204.81	195.12	207.76	208.46	204.27	206.4	206.53	201.95	200.32	210.36	204.97	207.68	205.22	211.95	196.81	204.72	207.5	200.63	196.42	199.13	204.92	203.14	207.94	206.53	203.95	212.54	205.61	196.74	204.29	196.4	206.96	203.68	206.52	202.75	206.93	194.99	204.06	203.72	199.66	205.27	204.87
200.92	198.78	195.88	201.91	195.98	198.85	200.85	199.9	205.23	199.32	202.78	204.91	197.98	206.34	198.22	197.85	195.34	204.26	205.43	205.22	198.95	201	199.77	197.39	197.51	195.7	202.8	198.55	199.77	198.43	207.58	202.95	199.66	205.82	196.74	200.98	198.25	200.86	196.14	200.29	196.09	203.2	195.51	199.01	206.58	202.2	201.32	202.25	200.57	203.01
208.92	205.79	199.78	206.23	205.71	205.79	210.03	207.05	202.32	208.09	206.19	199.57	206.39	206.6	205.48	204.83	207.07	201.1	206.54	202.61	205.5	205.98	203.09	205.31	205.09	203.29	202.36	204.52	213.92	201.02	203.93	198.81	210.36	203.14	206.49	206.39	206.98	201.42	207.11	207.23	210.19	202.37	197.72	208.19	209.54	207.64	206.21	211.87	204.59	201.8
211.72	217.46	208.22	209.91	212.11	212.07	216.92	212.21	212.82	211.25	212.35	209.92	217.7	214.56	203.75	212.05	212.66	216.92	209.88	217.59	210.87	210.61	207.45	206.1	213.54	212.78	210.12	212.03	209.75	210.99	213.28	209.5	215.86	209.99	208.36	207.32	212.05	208.71	209.89	217.07	207.07	218.21	210.84	210.2	212.47	210.53	206.88	208.32	210.34	211.77
212.34	213.11	219.01	214.24	219.86	217.99	219.83	220	216.21	223.67	218.69	215.78	218.82	220.23	217.06	214.29	215.4	213.07	219.73	216.2	218.47	213.89	219.65	219.64	213.05	214.34	221.71	217.8	215.6	213.15	216.49	219.11	222.17	218.28	225.82	220.97	219.41	215.41	213.94	212.42	220.26	219.22	219.33	219.7	221.16	219.01	216.85	220.29	212.88	218
208.58	212.74	210.8	212.87	212.99	208.86	216.02	203.15	211.96	211.19	210.69	215.46	213.34	213.21	212.51	215.08	214.32	209.21	211.56	211.69	211.91	219.05	213.73	210.62	214.48	212.55	217.08	214.87	210.73	207.54	209.25	208.05	209.6	208.47	216.6	211.59	214.36	218.78	214.3	216.06	210.48	214.19	215.93	212.65	211.39	213.1	209.74	207.94	214.24	218.02
211.05	201.81	210.61	212.11	213.45	209.25	211.08	210.56	208.4	214.14	209.59	206.49	210.32	216.24	208.36	205.57	208.61	209.12	211.07	210.49	202.89	207.69	208.24	208.68	204.68	212.57	205.47	203.35	210.09	214.35	205.32	205.99	199.59	203.14	211.18	204.37	201.84	208.2	201.89	205.65	208.16	207.22	208.32	207.18	217.7	207.38	208.13	210.51	207.63	206.47
196.58	206.15	201.2	202.52	201.67	202.41	200.75	201.18	202.8	202.09	204.23	208.5	196.94	210.32	207.03	204.1	199.88	205.69	205.5	200.3	202.3	213.41	208.33	200.84	210.19	205.85	207.22	207.31	205.04	207.31	203.13	200.9	204.46	204.32	205.67	199.86	209.29	209.07	204.92	207.87	209.03	203.23	199.43	212.02	201.77	202.2	207.1	204.43	205.08	210.28
213.42	213.41	214.25	210.25	211.88	205.1	214.08	211.1	213.11	211.55	216.69	213.83	209.9	213.65	210.21	213.71	212.17	214.14	208.49	217.86	217.28	205.85	210.64	208.55	204.45	210.65	211.56	212.9	212.31	211.99	212.77	214.21	212.44	210.03	216.52	210.64	208.82	211.92	215.08	207.25	215.31	212.68	214.12	209.93	210.15	212.94	206.22	213.16	218.15	211.85
215.65	210.89	208.19	211.25	205.16	210.16	208.4	208.81	212.35	211.48	208.27	205.42	209.35	206.3	211.95	208.8	211.63	216.4	217.57	211.78	209.42	211.45	213.44	209.04	209.18	205.42	207.94	213.4	210.95	215.06	207.88	209.11	209.95	209.72	211.81	206.37	204.55	215.75	206.06	209.71	212.42	211.29	211.62	213.39	213.24	207.82	205.68	215.54	208.12	212.48
205.86	210	203.8	205.2	210.9	211.69	212.06	208.78	206.13	209.82	210.83	208.41	212.18	209.98	209.11	210.21	207.37	208.59	208.5	207.45	208.81	212.56	205.14	209.58	206.56	203.56	210.36	205.15	207.08	214.73	208.42	211.55	213.11	213.66	209.06	208.75	205.07	209.07	206.48	207.68	207.06	209.16	210.72	208.39	199.79	204.63	204.85	200.32	207.21	205.96
214.83	209.16	213.84	218.76	211.23	212.88	212.25	216.72	212.88	218.05	215.57	211.09	210.85	209.02	217.23	210.85	213.02	215.56	214.03	207.75	208.53	210.05	214.85	213.77	214.85	212.24	215.23	215.97	216.31	216.89	211.21	218.89	215.35	208.41	212.6	214.45	217.55	219.89	207.63	217.7	210.96	215.89	213.9	211.46	217.77	208.5	213.83	206.63	208.57	214.35
206.82	208.12	210.21	204.27	207.32	205.45	210.56	210.76	206.97	211.72	203.48	204.62	203.38	202.21	213.31	210.08	210.16	207.04	209.61	204.72	204.11	209.18	210.47	212.85	206.9	210.13	207.95	217.25	206.43	207.12	210.75	210.93	204.63	209.69	205.93	216.02	212.84	208.8	207.84	210.4	208.76	211.39	210.01	203.33	211.07	211.06	209.58	205.06	207.56	205.92
198.7	202.63	206.56	204.74	208.34	205.18	203.13	202.87	207.93	207.41	204.08	200.6	208.84	210.55	204.88	208.5	203.01	208.34	209.56	201.88	209.46	207.34	206.07	203.53	203.62	203.05	202.12	207.77	200.07	208.63	205.81	200.52	208.69	203.47	204.49	204.28	205.33	206.89	211.49	201.84	202.7	202.17	205.23	204.17	206.12	202.5	210.2	199.95	204.02	207.65
217.75	213.68	213.46	217.32	217.67	215.99	219.38	222.67	222.86	224.34	213.86	212.74	222.31	215.27	213.85	220.52	218.93	218.89	216.1	218.02	217.66	218.04	217.15	220.75	219.37	220.96	217.92	218.82	218.21	215.75	220.86	217.29	209.18	219.72	218.34	220.27	213.72	214.91	213.23	219.41	214.67	216.3	215.61	217.57	217.77	221.88	215.32	219.35	213.65	217.36
212.51	206.83	210.25	209.59	219.06	214.06	210.38	207.99	206.58	212.72	210.18	201.66	207.5	210.04	208.27	212.66	207.3	209.45	210.64	208.43	208.5	211.19	209.08	203.9	208.94	210.91	209.05	213.64	206.41	203.19	206.24	211.61	209.54	206.79	208.14	210.36	216.04	212.22	213.64	213.71	216.24	208.19	209.47	212.98	212.61	214.49	214.4	214.29	209.44	213.55
202.44	202.88	213.14	204.01	204.8	200.55	200.77	203.16	199.34	201.64	206.07	206.23	205.42	209.88	201.06	201.4	212.53	198.21	209.45	199.54	205.52	199.82	201.13	206.3	205.14	196.85	204.13	205.24	197.26	204.08	200.32	203.06	199.76	207.08	198.75	205.74	198.54	206.41	199.67	200.37	205.8	204.29	198.32	204.77	199.55	207.49	200.71	204.92	199.54	204.04
215.79	219.42	214.74	213.09	214.92	208.82	216.44	214.89	211.41	219.93	211.23	214.73	220.14	212.71	212.99	213.53	215.84	211.22	207.95	204.26	220.61	215.12	219.09	212.13	210.36	215.83	209.32	209.83	213.43	211.71	216.83	216.27	213.31	211.6	218.19	208.2	216.86	212.95	209.86	210.89	210.35	217.67	207.92	211.33	217.74	207.62	215.42	215.01	213.31	212.75
207.28	199.96	201.91	201.77	205.75	202.48	203.46	203.92	201.93	203.53	201.16	205.39	201.13	198.73	204.1	197.45	201.92	200.49	198.47	202.74	199.53	204.55	196.08	201.58	196.65	206.59	200.59	200.33	200.69	207.31	204.87	203.17	202.09	202.05	205.26	207.81	202.03	202.48	200.63	200.38	209.37	208.48	206.65	199.17	206	201.45	199.09	210.82	204.98	198.65
[truncated: 700 more rows]
[truncated: 150 more columns]
