# Supplementary material for: Genetic dissection of main and epistatic effects of QTL based on augmented triple test cross design
Source: PLoS One. 2017 Dec 14;12(12):e0189054. doi: 10.1371/journal.pone.0189054 (PMC5730204; doi:10.1371/journal.pone.0189054)
Supplement: S6 Supporting Information — (ZIP) [file pone.0189054.s006.zip › z1_1850_0.5_10.csv]

208.03	207.25	208.66	207.7	209.06	207.7	208.64	208.81	205.94	207.4	210.83	207.96	208.89	206.33	207.8	208.56	208.76	207.99	207.28	207.34	207.24	208.18	207.82	210.14	207.82	207.4	207.89	209.45	207.23	208.3	207.35	206.43	210.16	209.21	207.55	208.67	207.33	208.62	207.85	208.51	205.99	209.64	208.29	209.18	206.67	207.67	207.17	207.35	208.05	207.12
205.97	204.43	205.72	205.58	203.74	203.37	204.86	203.28	204.9	204.51	205.97	202.77	204.4	205.78	202.73	204.76	203.31	203.91	203.43	206.2	203.43	204.7	206.02	201.84	206.51	204.58	203.46	202.62	204.66	203.96	206.84	202.48	205.81	205.91	203.87	204.4	204.87	203.87	203.4	205.09	202.49	204.11	206.34	204.21	205.54	205.67	204.93	205.4	202.37	203.41
211.15	210.41	213.05	212.27	210.92	209.3	212.82	212.41	211.85	211.1	211.05	212.97	213.82	212.65	213.05	211.55	210.5	211.43	211.02	212.46	210.56	213.24	211.26	211.76	210.86	213.6	209.9	210.92	211.32	212.13	213.95	211.13	212.76	210.74	213.74	210.61	212.51	212.21	210.2	212.89	211.27	210.85	212.3	212.42	210.62	211.15	211.67	211.12	212.91	209
209.76	210.14	209.31	209.18	209.98	208.65	209.19	210.65	210.46	209.39	210.8	209.37	207.65	210.18	209	210.51	210.66	212.31	207.69	209.26	212.42	210.82	207.84	210.11	211.26	212.85	209.32	210.03	212.8	208.96	209.45	209.79	211.08	210.48	209.1	208.19	212.95	210.35	210.2	209.79	209.37	209.45	208.61	210.9	206.97	209.49	210.58	208.64	209.7	208.46
209.08	209.44	210.06	209.38	208.73	208.9	209.44	210.3	208.4	211.56	210.41	208.07	210.69	209.24	210.52	210.63	207.47	210.28	209.83	209.85	210.52	207.25	208.96	209.11	209.67	208.74	208.19	207.52	207.48	208.2	208.76	209.01	208.56	209.12	208.93	209.18	209.34	207.86	209.79	210.67	206.86	208.47	209.09	210.04	208.89	209.4	210.96	207.82	211.65	211.24
204.96	206.59	206.69	207.17	207.96	203.91	204.67	206.9	207.54	205.3	206.06	206.94	205.73	205.91	208.6	206.82	205.38	205.76	206.25	206.54	205.31	206.59	207.01	206.28	207.57	205.83	206.36	204.07	205.99	207.12	203.85	206.05	205.25	205.35	206.47	206.85	205.95	209.69	207.07	207.7	207.29	205.37	206.56	208.84	208.99	205.19	205.85	207.29	206.41	206.09
200.56	198.03	198.62	199.01	198.78	200.08	199.3	197.32	200.5	199.4	200.53	201.04	200.73	200.48	201.81	198.01	200.08	198.5	199.67	198.25	199	200	200.12	198.8	201.47	200.02	198.63	199.96	198.54	200.23	197.85	202.26	202.09	198.7	201.39	199.45	198.98	198.39	199.92	202.12	198.46	200.04	199.69	201.19	199.29	197.25	198.31	199.74	200.56	198.54
208.73	209.25	206.86	207.62	209.73	209.12	206.58	208.33	208.48	209.34	209.89	208.37	210.51	210.6	210.35	208.11	209.47	210.32	206.76	207.88	207.49	209.68	208.01	210.24	208.8	209.13	208.52	208.6	209.81	210.75	208.51	209.21	209.21	209.9	208.19	207.8	208	206.01	208.39	209.1	209.85	206.96	207.73	207.46	208.87	210.48	209.72	206.83	209.44	208.88
209.17	205.52	208.9	207.11	210.29	207.7	210.23	208.88	208.01	207.75	209.19	210.2	210.26	209.34	206.58	208.39	208.48	206.78	208.5	207.33	206.97	206.53	209.51	210.27	207.59	210.58	206.93	209.57	208.06	209.49	209.28	208.6	209.01	210.19	207.5	211.44	208.14	207.03	209.26	206.67	208.73	209.88	207.63	208.25	206.97	210.66	206.72	209.98	208.58	210.87
201.38	200.45	205.8	200.25	200.85	203.57	200.5	202.14	201.81	201.91	203.13	200.48	201.82	203.03	201.58	198.77	203.67	201.67	201.43	202.44	203.19	200.59	199.81	200.97	203.65	200.74	199.23	202.2	200.45	200.39	199.8	201.36	200.85	201.85	199.72	199.85	200.75	200.52	201.12	202.92	200.44	198.92	202.46	201.02	201.77	201.04	201.9	201.81	201.38	202.17
215.45	212.19	211.76	211.93	211.3	213.94	212.65	212.69	214.1	214	211	212.56	211.26	213.14	213.17	210.89	211.29	214.42	211.82	209.91	212.11	212.8	209.23	208.86	211.02	210.47	213.83	212.36	211.61	211.04	210.46	211.08	210.83	212.31	211.49	210.55	212.42	210.64	211.89	211.56	210.5	213.11	212.08	213.14	210.01	209.57	211.99	212.13	212.26	212.2
203.14	202.85	207.03	203.17	205.14	203.77	200.21	204.46	205.69	203.43	205.01	204.21	205.55	203.42	206.14	205.04	201.91	201.83	205.37	205.18	202.93	203.09	204.84	205.73	203.64	205.16	204.6	203.26	203.64	202.47	202.38	203.98	203.45	201.6	204.65	203.65	203.8	207.64	204.72	204.61	205.12	203.69	204.41	204.58	203.94	201.1	202.79	201.1	204.99	204.63
217.46	217.82	217.54	215.78	216.2	217.44	216.05	218.16	215.56	215.11	218.81	216.42	218.44	216.99	217.43	217.49	216.94	217.36	215.46	215.04	216.66	213.97	218.48	217.81	219.17	215.68	216.33	218.86	217.01	218.28	216.46	217.76	216.32	217.82	216.71	214.1	217.18	214.6	215.94	215.23	216.68	217.71	217.04	215.24	219.52	216.99	217.05	217.2	217.7	216.91
205.38	205.72	205.65	201.71	204.52	205.92	203.58	206.77	204	204.63	203.6	205.92	205.74	203.28	199.38	207.14	204.18	205.3	203.52	204.07	205.21	203.43	203.77	204.8	205.9	205.81	205.04	204.92	205.02	205.49	203.9	206.98	204.6	205.54	201.72	204.76	203.13	204.14	204.98	204.15	205.04	207.85	201.88	205.32	205.49	204.16	206.8	205.39	203.41	203.51
200.92	200.15	198.83	199.42	201.28	199.56	199.66	200.24	199.49	198.53	198.16	201.08	198.92	198.97	198.51	198.58	197.98	200.11	199.12	199.87	202.42	200.24	198.71	200.37	198.89	198.32	200.58	199.17	199.88	201.63	195.26	199.04	200.51	200.88	199.56	198.7	198.59	200.6	199.85	200.55	201.47	199.66	201.39	201.13	200.79	199.79	199.38	200.15	201.9	198.74
216.72	216.91	218.9	214.6	218.71	218.42	216.97	216.82	218.62	216.35	217.22	217.14	218.52	217.76	219.24	216.67	219.28	216.62	219.16	216.95	216.61	217.86	215.83	219.05	219.86	218.77	218.96	220.52	217.15	217.99	218.95	216.74	217.88	219.79	217.86	216.91	218.42	216.83	218.22	217.16	218.5	216.98	217.88	217.59	217.27	215.99	218.7	217.27	219.02	219.29
213.88	211.69	212.82	211.58	212.47	211.39	211.38	212.6	213.85	212.1	212.93	212.74	214.6	212.15	211.54	211.66	213.02	212	212.21	212.75	213.23	210.92	216.24	213.1	212.54	214.03	211.86	212.61	211.67	214.68	213.22	213.01	214.3	214.14	215.24	214.18	212.15	210.94	212.68	212.85	213.62	214.06	212	213.6	212.5	212.39	212.89	211.12	209.65	211.59
199.95	201.35	199.82	200.35	199.13	201.95	200.21	199.45	201.51	200.54	199.84	199.26	199.24	199.41	200.31	198.5	198.53	200.19	199.74	201.61	199.75	201.23	200.66	199.93	200.31	202.15	201.06	202.83	199.76	201.06	201.22	201.23	201.62	200.74	201.1	199.17	199.85	199.84	199.33	200.35	200.36	201.87	199.56	200.56	199.17	201.82	198.9	197.93	201.03	199.3
207.12	208.9	205.41	208.83	206.1	206.66	206.94	209.91	208.28	206.76	208.97	206.24	209.08	208.72	209.08	207.53	208.12	208.53	206.89	206.94	207.31	207.4	207.41	207.74	205.34	208.63	207.75	206.28	207.17	207.92	206.76	205.38	207.77	205.9	207.67	208.04	207.19	206.76	206.89	208.12	204.74	208.11	207.76	208.53	208.57	207.9	207.63	206.79	208.91	207.63
207.33	210.13	207.53	209.89	209.44	209.58	204.83	208.57	207.62	210.71	206.25	209.06	209.35	208.57	209.11	208.33	208.62	208.4	208.91	207.54	208.46	207.86	208.76	208.3	208.44	209.41	209.35	207.96	207.14	208.79	210.06	206.23	209.81	208.39	206.52	208.53	208.94	210.4	209.6	207.7	209.11	208.93	208.53	210.28	207.95	209.03	210.51	208.71	208.62	208.91
209.01	208.76	210.61	208.58	210.16	209.68	209.15	209.26	206.42	207.83	211.02	207.47	208.43	207.94	208.99	208.63	210.16	209.35	209.93	209.38	207.66	207.72	207.99	207.58	208.59	209.06	209.14	209.35	205.39	208.05	209.18	209.6	209.87	207.35	210.77	207.28	207.71	207.08	209.14	206.18	209.32	210.64	207.31	208.14	209.72	207	208.52	210.02	207.02	207.47
204.15	205.57	204.3	201.17	202.03	203.03	202.86	203.43	202.71	202.59	202.85	204.69	205.45	203.41	202.27	204.88	203.38	202.33	203.13	203.75	203.07	204.33	202.01	204.28	201	202.54	202.53	203.38	204.21	202.64	202.65	201.57	203	203.61	206.01	201.58	203.81	202.92	201.81	203.37	205.94	203.15	203.6	202.77	204.51	202.6	203.67	205.41	202.57	203.43
206.81	209.61	206.65	207.97	207.37	206.7	208.24	208.2	208.1	206.79	208.96	207.55	209.5	209.5	205.77	207.69	206.87	206.78	208.08	207.76	209.13	206.38	210.91	207.34	208.98	207.52	210.09	207.85	206.96	209.56	209.38	206.09	206.59	207.99	207.83	207.81	208.19	206.9	207.41	206.77	208.59	206.34	209.86	206.8	206.02	207.41	208.3	207.75	209.29	206.73
209.98	210.63	209.14	211.99	210.84	211.92	211.01	212.25	212.34	211.22	208.81	211.68	213	211.38	211.37	211.32	210.81	210.34	212.85	212.48	211.46	212.78	210.82	213.23	209.91	210.22	209.92	211.48	214.24	214.25	209.89	212.86	209.74	212.03	212.05	213.45	211.91	213.46	211.18	213.73	212.61	210.98	211.68	210.22	212.59	210.56	210.45	211.86	209.7	210.19
200.7	201.54	199.76	199.92	200.69	200.28	201.39	200.09	198.02	199.84	201.66	201.55	197.78	198.89	200.93	200.48	199.25	198.45	200.51	199.96	200.37	200.17	201.55	199.62	198.94	197.9	197.97	198.43	201.07	198.18	202.29	201.71	200.86	200.6	199.85	202.53	200.97	200.23	201.92	200.78	201.89	198.48	201.67	204.09	199.29	198.74	200.54	198.98	201.97	200.3
217.93	217.67	218.14	216.56	220.3	217.14	218.9	219.21	217.4	218.12	217.67	220.04	216.85	216.28	218.33	218.93	217.78	219.29	219.52	216.12	216.66	216.86	217.81	218.6	218.14	216.71	218.67	216.32	216.34	219.11	217.09	217.44	218.24	219.08	216.83	218.75	216.47	217.83	218.23	217.59	220.16	218.05	217.03	215.93	218.76	220.61	218.92	216.43	219.28	217.34
207.85	208.4	211.48	206.9	207.3	209.45	209.7	207.98	208.29	208.51	209.95	209.83	207.64	208.55	210.21	210.09	208.06	209.97	206.63	208.44	210.29	209.34	207.94	209.84	209.08	210.05	207.46	206.72	207.88	210.15	209.58	208.2	206.36	212.94	208.12	211.64	207.79	206.88	210.34	208.79	210.32	209.42	209.73	208.25	207.82	211.52	211.87	208.78	208.94	209.96
211.58	211.74	212.77	212.42	214.26	214.93	216.81	213.02	213.61	212.07	212.66	211.01	210.39	215.71	214.46	211.88	212.71	213.13	214.82	215.2	213.08	212.06	214.16	214.31	211.8	211.59	213.67	215.07	213.6	213.34	213.71	213.6	214.6	209.5	211.26	214.35	213.18	214.05	214.38	213.57	213.92	215.28	213.84	214.1	214.63	211.89	214.42	213.87	212.58	213.07
199.05	197.85	197.32	197.52	197.86	198.86	199.24	195.54	196.27	198.34	198.12	197.03	197.27	200.07	197.71	198.6	195.15	199.92	197.04	197.22	197.23	199.63	196.92	200.4	196.69	197.52	196.76	197.32	196.86	201.8	196.85	198.84	198.03	199.22	198.02	198.11	196.1	197.56	200.17	197.4	196.6	199.06	199.17	199.91	198.81	198.15	199.52	197.44	198.69	198.13
209.57	208.5	207.32	206.96	208.6	207.7	207.6	206.57	208.17	209.12	206.35	209.52	206.64	210.06	207.09	206.79	208.95	207.41	207.88	205.99	209.38	207.99	209.34	206.98	210	207.55	208.33	207.81	208.87	207.6	206.24	206.96	206.57	208.63	207.4	208.37	208.43	208.68	208.25	205.59	207.79	209.04	207.31	207.09	207.67	205.8	208.77	207.27	205.75	207.75
212.65	212.49	209.87	213.36	212.98	213.28	211.41	211.53	212.05	212.03	212.55	211.62	210.22	211.65	210.77	209.36	211.69	212.46	213.56	211.05	210.39	212.28	209.59	212.27	213.12	210.52	210.69	209.92	212.38	209.82	209.22	211.91	211.78	211.69	213.68	213.15	212.28	211.22	210.62	212.18	210.03	211.81	213.69	212.85	211.83	211.69	212.62	212.15	210.17	211.89
211.23	212.42	212.02	213.72	213.47	214.55	214.04	209.53	213.88	211.67	212.87	213.08	210.45	214.01	211.21	212.65	212.3	213.54	209.69	211.6	213.15	211.66	213.65	210.85	211.59	211.92	211.99	210.44	211.12	210.89	213.26	211.39	213.36	212.51	212.82	214.84	212.54	212.32	214.33	213.17	212.88	211.64	211.21	213.74	212.34	211.25	210.74	212.89	212.76	211.84
211.71	206.37	207.83	210.33	207.73	207.84	211.32	206.85	211.35	206.88	208.84	208.2	207.53	210.85	207.31	208.91	207.77	208.92	208.38	208.08	209.5	206.96	210.51	211.06	206.83	209.27	209.14	209.66	207.38	209.93	208.75	208.03	211.63	208.67	208.34	209.34	207.34	207.44	208.03	208	211.24	207.01	209.7	209.38	209.81	211.54	208.2	208.2	210.23	210.17
210.16	207.59	208.34	209.11	210.06	209.55	210.15	209.17	208.14	211.03	209.37	208.97	206.34	207.34	208.46	207.29	209.08	211.79	211.03	207.64	209.92	207.99	208.19	208.35	207.92	209.04	207.29	208.13	209.26	210.23	211.83	208.16	208.14	210.48	210.57	209.4	208.17	208.4	208.33	210.58	208.14	208.94	208.13	209.88	208.98	210.26	209.23	207.44	212.17	208.53
206.75	207.65	209.99	206.77	208.61	207.9	206.89	206.84	207.29	205.93	207.73	209.62	209.45	209.66	207.79	209.63	207.71	208.49	207.83	209.26	207.09	210.88	207.42	206.82	210.04	207.39	206.59	210.07	205.49	208.49	208.97	206	208.65	209.33	206.62	209.83	208.45	209.03	207.44	208.07	205.46	209.09	207.94	207.05	207.98	208.57	206.73	209.15	207.32	207.49
206.11	208.41	209.26	209.99	207.09	210.19	207.99	208.15	207.51	207.2	208.24	209.37	205.23	206.8	209.96	207.85	209.67	208.46	207.3	208.42	207.84	209.1	208.17	209.2	208.89	207.97	208.34	208.52	207.22	209.38	210.54	208.84	210.4	208.83	207.63	209.16	207.54	208.1	207.77	210.09	209.54	208.3	208.39	209.51	207.7	205.8	208.83	208.14	208.8	209.6
211.61	212.61	210.77	212.03	211.72	214.66	212.16	212.18	212.19	209.26	212.76	209.59	211.67	212.42	212.12	213.11	212.09	211.57	214.11	213.54	211.3	212.33	212.29	211.62	212.39	212.32	209.14	210.77	213.21	213.8	212.12	212.47	212.75	215.4	213.2	212.01	213.96	212.04	210.76	211.32	212.41	213.55	212.54	212.81	211.93	212.12	211.16	214.23	212.37	211.11
207.72	207.14	206.27	207.25	208.29	209.83	207.28	207.94	208.76	205.23	206.74	208.57	208.47	207.58	208.26	206.07	209.7	207.63	209.93	206.85	209.8	208.63	205.53	208.93	208.44	208.66	208.26	208.81	210.25	208.19	208.48	206.99	206.84	206.78	209.85	206.59	209.08	208.11	208.07	207.54	208.28	207.75	209.16	207.09	208.15	206.98	208.26	207.48	204.38	206.98
211.28	214.2	212.38	211.2	208.31	211.23	209.07	209.87	212.98	209.78	212.96	211.68	211.72	211.27	211.46	212.92	211.13	211.61	211.49	211.39	212.42	211.94	211.16	212.21	212.54	211.51	209.63	211.78	212.72	211.2	211.96	211.55	210.45	211.55	211.46	209.48	211.26	211.71	213.98	213.46	212.57	210.42	212.26	212.66	211.88	213.09	211.4	213.17	209.79	212.29
208.21	206.58	207.16	207.81	206.41	207.72	209.79	207.12	207.53	210.36	210.83	208.77	209.72	208.07	207.26	206.15	205.66	209.15	208.33	206.82	208.81	205.95	208.6	208.4	207.43	208.44	208.07	207.19	207.32	207.85	208.08	207.56	209.74	209.9	208.51	208.84	206.97	208.14	206.47	207.12	208.96	203.87	205.35	208.58	208.12	207.88	209	208.5	206.95	208.17
201.29	197.24	200.35	198.73	200.38	201.82	198.62	201.05	199.99	199.56	200.09	200.47	200.14	200.72	203.02	200.42	202.38	199.54	200.81	201.95	198.99	200.91	200.66	201.09	199.5	200.38	199.62	201.96	200.45	199.08	200.59	198.87	198.88	198.11	199.57	198.51	199.72	202.54	197.75	199.24	198.33	203.51	202.5	201.68	200.44	202.11	201.39	201.03	200.6	201.45
204.47	203.55	203.91	204.33	203.08	202.1	204.2	202.36	203.94	201.68	202.96	204.64	203.58	205.33	204.03	203.71	201.81	203.65	202.66	201.19	201	203.18	203.88	202.6	202.35	203.31	204.3	203.88	202.52	203.28	203.33	205.65	203.83	205.57	203.63	205.4	201.95	203.27	202.85	203.18	203.96	203.32	202.23	203.57	204.71	203.87	204.11	203.02	203.84	203.8
200.47	199.96	200.79	200.12	201.51	202.09	199.91	199.17	200.03	200.13	201.71	198.62	200.73	200.16	203.21	200.65	200.02	200.82	199.88	201.32	202.32	200.14	200.99	200.39	200.95	200.87	200.38	199.48	201.74	202.76	197.91	197.49	200.74	202.94	198.85	201.37	200.58	200.37	199.02	198.69	199.69	198.18	199.52	202.05	200.54	202.52	199.2	202.42	199.21	202
218.8	216.28	219.41	217.19	216.9	218.88	216.7	217.36	217.79	218	218.77	215.83	217.09	219	216.55	218.59	217.32	217.13	217.32	218.61	216.25	217.91	217.15	218.22	217.24	218.64	217.73	217.78	216.92	217.32	219.96	217.93	216.23	217.31	215.76	219.5	216.06	218.49	216.97	216.38	216.47	218.2	214.33	218.56	217.81	215	217.02	218.26	216.94	216.96
206.31	202.16	202.97	203.31	203.63	203.19	201.82	201.62	203.36	202.34	205.87	206.67	203.55	201.48	205.5	204.42	201.94	204.96	204.49	203.52	203.2	203.36	203.82	202.68	203.04	202.62	203.4	203.68	206.19	203.21	202.62	202.13	204.57	203.25	204.45	205.48	204.89	202.14	203.76	203.59	201.93	202.17	202.02	203.82	204.7	203.99	203.52	202.83	203.01	205.01
212.16	212.56	212.74	212.92	213.83	211.26	211.73	212.15	211.54	210.54	211.49	211.47	213.17	211.53	212.05	210.81	212.43	212.8	211.19	210.93	210.92	212.05	213.22	210.76	213.51	213.18	210.79	212.46	211.47	211.3	209.98	211.9	210.44	213.03	209.89	210.87	211.59	211.29	209.1	215.33	211.47	213.81	213.05	211.77	212.21	211.29	212.42	211.16	209.88	211.29
206.97	206.13	207.58	205.35	207.51	207.05	209.21	205.78	208.77	209.4	207.28	208.41	208.04	206.83	206.96	207.89	207.2	205.64	206.56	207.89	208.18	210.87	207.03	205.74	209.19	206.93	207.8	208.21	207.31	207.94	208.67	209.14	208.75	207.75	207.77	209.09	208.83	209.83	207.56	206.52	210.96	207.9	204.67	207.48	206.98	209.32	210.49	206.65	206.79	206.6
211.54	213.2	213.72	214	214.28	213.87	215.92	213.69	213.47	213.17	213.09	214.6	213.2	212.46	213.24	215.69	212.18	212.74	212.88	212.7	212.07	215.51	216.4	212.05	215.46	213.62	212.9	215.9	213.7	216.21	211.66	213.91	213.96	212.9	214.94	213.61	213.49	214.9	213.33	212.95	213.84	215.42	213.54	214.93	214.69	212.89	211.65	211.49	213.69	214.75
204.61	203.04	203.8	202.95	202.61	202.27	204.07	203.28	203.11	203.38	205.7	205.05	204.71	207.2	201.62	205.7	205.17	203.87	203.94	202.02	200.9	204.54	205.08	204.5	198.72	204.16	202.87	205.94	204.33	200.76	203.62	201.24	202.71	203.68	204.02	204.5	202.08	202.23	201.41	204.32	205.06	201.95	204.97	202.56	200.26	201.53	202.62	203.99	202.38	203.67
209.33	208.65	209.66	208.89	208.18	210.03	210.73	207.67	206.68	208.43	207.22	207.84	210.51	210.07	205.09	211.22	207.28	207.31	209	205.49	207.76	207.56	210.85	208.04	208.81	209.28	208.99	209.1	209.27	208.44	208.48	209.5	210.3	209.73	210.35	209.42	210.09	207.85	210.06	207.3	206.69	207.03	208.69	209.86	208.57	207.51	208.91	206.62	209.37	206.66
210.15	209.69	209.77	211.08	209.1	210.31	211.44	209.39	208.59	210.55	208.02	209.06	212.6	208.5	207.69	210.33	210.82	211.4	208.73	208.93	209.54	209.69	211.77	209.85	208.21	208.29	209.45	210.92	208.83	209.21	209.56	208.63	210.46	211.06	210.61	209.06	209.76	211.55	210.14	212.97	209.11	210.25	209.02	210.39	210.61	207.97	209.41	208.08	209.19	210.22
203.66	204.83	203.46	204.42	206.2	204.2	205.04	205.85	204.87	202.16	205.07	206.1	204.26	204.59	205.72	208.04	203.34	204.14	205.76	205.31	203.94	203.51	204.2	204.99	205.55	204.14	204.54	203.8	205.64	208.65	204.15	207.3	204.73	204.08	203.58	205.04	204.55	206.43	204.59	204.98	205.93	206.52	205.19	202.93	206.81	206.4	204.63	207.36	204.19	206.55
203.94	204.72	204.43	204.54	204.76	203.84	204.58	204.42	203.92	204.65	202.27	205.66	206.68	204.78	205.35	203.51	206.7	202.8	203.79	205.2	205.42	206.57	204.27	205.06	204.36	203.74	206.37	203.88	203.02	203.88	205.46	204.49	205.52	204.43	205.82	204.68	205.84	205.08	204.27	202.75	204.52	204.62	206.04	204.7	204.97	204.54	204.67	204.33	204.62	204.49
214.95	214.05	210.28	212.51	211.97	211.37	210.88	211.32	214.53	212.9	212.28	213.78	213.42	211.07	211.58	211.84	211.01	211.72	211.09	213.52	214.58	216.03	211.36	213.28	213.56	211.93	214.58	213.33	212.32	211.26	213.35	210.51	211.57	212.9	210.89	212.09	209.75	210	212.66	213.54	215.87	214.34	211.76	211	213.63	210.79	209.11	212.74	212.69	211.96
205.21	203.02	202.08	203.28	204	205	205.54	203.27	204.58	203.15	205.64	204.72	201.17	204.67	204.53	203.34	203.98	201.95	203.64	202.89	202.71	204.24	204.9	203.55	202.19	206.32	201.51	203.5	203.73	204.65	203.6	206.06	205.31	203.39	202.5	202.72	207.9	205.32	205.96	205.87	203.62	203.09	203.62	204.02	203.75	204.88	203.98	204.08	205.65	204.39
209.66	207.98	207.64	208.33	208.41	208.32	206.42	208.18	208.57	208.45	208.35	206.33	206.6	209.76	208.59	206.93	207.58	205.76	209.84	208.91	208.45	207.81	207.59	211	208.16	207.57	209.28	209.3	208.34	207.8	207.83	206.7	208.06	207.7	207.86	209.77	208.26	207.37	208.26	206.54	210	209.71	210.7	209.74	208.57	210.43	208.85	206.77	208.95	208.02
198.84	198.49	197.47	198.2	196.72	198.33	198.15	197.62	197.4	201.86	199.32	198.45	195.17	196.57	198.05	197.71	197.01	197.54	199.65	197.71	198.02	198.51	198.28	195.85	196.59	198.85	197.34	198.52	198.11	198.75	200.43	196.93	198.8	200.88	197.42	197.81	198.14	196.25	199.13	199.93	197.75	198.06	199.08	198.19	195.93	198.19	197.22	197.44	198.48	197.82
208.95	210.92	210.64	207.79	207.04	207.64	209.31	208.09	211.33	210.4	208.49	207.72	209.64	207.4	208.77	211.01	209.22	207.98	207.3	207.26	208.6	209.83	209.52	208.26	209.13	210.56	208.46	207.75	209.88	208.41	207.98	209.27	206.87	209.4	208.61	211.18	211.57	208.28	209.2	205.9	209.35	208.52	208.35	210.08	207.84	206.32	208.61	211.05	207.13	207.2
207.12	207.18	205.95	207.59	207.2	207.96	205.23	204.76	206.68	205.27	206.8	207.29	206.58	204.65	205.99	207.9	205.79	205.44	207.21	206.1	206.52	206.59	204.81	207.92	208	207.85	207.98	207.39	207.56	205.97	205.42	207.91	206.9	204.89	206.14	207.89	206.19	207.79	206.63	206.34	205.92	203.18	206.95	207.06	205.74	207.41	206.72	205.79	208.01	205.08
194.09	196.46	194.25	193.36	195.47	195.1	193.55	194.86	195.01	193.04	194.3	195.52	194.74	192.83	194.16	193.82	193.43	193.58	193.63	196	194.88	193.52	194.94	194	196.02	195.68	192.65	195.73	192.92	194.26	195.09	193.82	194.12	195.35	194.05	194.5	193.19	193.77	195.16	195.2	194.21	193.89	196.07	194.85	195.07	193.64	193.57	193.13	194.23	193.96
213.94	213.37	213.84	211.24	211.5	215.15	214.15	212.7	213.02	212.61	210.69	212.44	215.81	212.53	213.72	212.02	210.72	214.32	209.96	211.5	210.62	212.33	210.23	211.7	214.26	211.98	209.84	213.56	213.4	213.17	212.33	212.08	212.22	210.79	213.73	211.38	213.76	211.54	212.65	210.41	211.35	212.29	212.05	209.3	209.65	213.68	212.99	214.18	211.42	211.11
220.03	218.88	215.45	216.38	215.65	214.75	215.68	216.98	216.57	218.98	218.7	216.55	218.19	217.77	217.34	214.98	214.93	218.42	217.65	216.69	216.95	217.8	214.21	217.25	218.34	219.55	217.49	216.35	218.04	219.01	217.29	217.17	217.56	217.83	214.56	216.7	216.1	218.16	217.69	218.51	214.85	215.99	216.82	218.84	215.75	218.72	216.54	217.96	215.68	216.71
205.28	205.18	203.37	206.2	202.97	203.02	200.74	202.98	203.9	203.84	201.98	205.68	202.81	203.04	202.71	201.48	204.79	202.61	204.09	203.9	205.13	203.26	204.32	202.09	202.27	203.02	203.78	201.84	203.47	203.79	201.56	203.77	203.43	205.05	203.27	205.38	201.19	206.15	204.05	203.38	202.89	204.56	203.02	204.76	204.11	204.81	204.39	202.4	206.25	202.94
205.26	207.34	204.08	207.52	205.17	204.5	206.66	206.02	208.29	203.93	203.79	204.33	204.47	208.88	205.44	206.73	205.96	205.25	204.25	206.06	205.59	204.78	206.93	206.88	204.1	205.89	203.6	204.25	204.79	208.25	202.89	206.04	205.91	204.7	205.91	204.05	204.24	205.46	204.91	204.13	201.94	204.12	207.14	203.68	203.66	202.84	207.69	205.55	206.96	205.24
210.15	207.63	208.32	208.64	208.25	208.94	207.04	206.7	208.79	207.86	208.1	208.67	208.42	210.24	208.37	207.78	209.7	207.14	207.99	207.76	210.47	207.95	210.23	206.38	207.01	209.27	209.06	208.52	206.08	208.04	211.76	208.67	209.87	211.38	208.23	209.55	206.1	209.83	208.24	209.91	209.88	210.1	208.17	209.4	210.06	208.85	208.34	207.1	209.23	210.07
210.29	208.49	208.9	207.09	206.9	207.51	207.6	206.96	207.08	207.88	205.89	207.73	208.09	206.7	207.3	206.75	205.18	209.36	208.95	209.19	209.55	205.9	206.98	208.75	207.72	205.82	208.22	207.24	205.63	206.73	207.74	205.43	207.18	208.75	206.63	211.02	210.12	209.25	206.3	206.95	206.62	208.01	205.38	207.58	206.43	209.35	207.56	208.2	207.86	205.61
200.99	198.41	201.92	196.68	197.57	199.51	197.54	199.88	199.32	199.27	198.87	198.83	199.93	198.17	196.39	199.6	197.56	197.13	198.65	198.8	199.73	196.95	198.25	197.77	198.14	199.56	197.96	197.53	197.86	197.9	197.93	199.51	199.8	196.8	196.28	200.03	199.3	198.79	199.57	198.63	198.83	196.88	199.3	197.01	198.89	198.49	198.08	197.95	197.97	198.29
211.9	209.99	211.11	209.27	213.78	212	211.61	212.98	212.32	209.51	212.14	213.25	212.19	209.97	213.94	212.79	211.6	211.7	210.66	210.06	213.39	211.68	212.48	212.55	211.04	211.84	213.06	211.47	209.76	212.33	208.09	211.75	210.81	213.34	211.67	210.11	211.83	213.68	210.88	211.7	210.7	212.14	212.93	211	212.57	211.21	212.52	210.4	211	212.54
206.3	206.12	208.22	206.05	204.64	206.48	206.83	208.37	205.06	209.48	206.53	206.9	206.5	205.66	203.97	206.97	204.41	206.45	205.21	209.57	206.67	206.77	204.74	206.96	207.52	206.46	207.31	207.45	205.65	205.52	204.68	206.36	207.23	207.11	207.34	207.7	208.17	205.03	206.31	205.49	208.27	204.96	207.02	207.17	207.49	208.66	206.38	206.36	205.16	207.48
210.35	209.61	208.84	210.34	210.55	209.78	209.38	210.55	210.73	209.85	211.97	209.71	209.07	209.82	209.33	211.29	210.13	208.51	210.86	210.25	210.85	208.94	208.13	209.39	211.02	208.29	209.59	206.83	210.98	208.31	208.34	209.6	210.76	209.29	210.09	208.58	210.76	211.13	211.69	213.14	209.16	209.36	211.15	211.19	210.55	207.15	210.47	208.6	210.8	209
203.55	202.69	202.1	203.26	201.14	204.85	203.01	200.81	201.94	204.92	200.55	204.89	202.04	202.77	202.93	202.8	201.83	203.51	201.08	202.45	202.49	202.97	202.71	200.76	203.84	200.71	202.73	202.67	203.74	204.72	203.97	203.66	202.69	203.08	204.89	203.66	204.98	203.73	200.76	202.36	205.45	200.89	202.17	200.77	202.27	203.6	203.54	201.04	204.07	203.86
208.9	210.59	208.34	208.07	209.55	208.04	210.96	209.64	208.14	209.77	205.88	207.95	209.58	210.1	212.18	208.67	208.27	207.83	207.86	212.69	208.75	208.77	207.87	208.3	207.36	207.92	208.95	209.54	210.1	210.84	206.54	210.02	207.59	210.52	207.66	207.73	210.62	206.92	209.56	210.51	207.77	208.75	206.54	209.77	207.24	208.4	209.66	206.26	211.24	209
202.34	204.87	204.25	204.89	204.9	205.41	206.87	203.21	203.3	204.34	204.52	202.37	205.38	205.27	205.21	204.17	204.27	205.5	206.8	206.23	206.29	204.37	204.89	203.64	205.44	205.98	202.46	205.06	204.88	205.41	206.48	206.05	205.21	204.49	204.59	204.04	204.56	206.09	204.64	204.99	203	204.41	205.38	204.6	203.31	206.35	204.04	205.64	204.81	206.36
216.29	213.5	213.79	214.29	212.84	213.7	215.33	214.1	214.4	212.79	213.9	215.97	215.56	214.6	213.33	214.58	214.89	213.4	214.34	215.42	212.51	214.2	213.85	212.2	215.33	213.72	213.88	210.98	213.55	213.91	213.33	212.54	213.14	213.1	213.37	215.16	213.05	214.35	213.32	212.56	216.46	213.35	215.49	214.45	213.35	213.44	213.31	213.42	213.08	214.19
215.83	217.86	216.86	215.45	219.25	215.9	215.04	216.83	217.31	215.29	217.78	217.03	214.96	218.07	218.42	217.3	214.72	216.5	216.33	218.32	214.31	217.92	220.01	218.71	219.07	217.59	215.64	216.07	215.72	215.13	217.03	214.49	217.34	217.38	216.37	214.16	212.39	219.02	216.84	218.39	216.82	215.4	215.94	218.95	214.74	217.72	215.83	216.74	216.1	215.84
213.76	212.06	210.86	212.02	212.64	210.09	212.95	210.7	213.13	211.97	211.57	212.48	213	211.85	212.23	210.69	209.76	212.24	211.16	211.91	210.17	213.12	212.32	212.42	211.77	208.26	211.33	213.08	211.69	210.67	213.12	212.84	211.5	210.48	210.6	210.39	210.49	211.83	211.65	211.72	211.62	210.78	213.17	210.65	212.09	211.09	210.54	212.33	212.4	213.03
212.47	209.82	211.1	212.5	211.19	211.9	211.49	209.88	212.79	211.85	211.56	212.38	211.87	210.18	211.77	213.45	211.63	212.5	209.8	212.64	211.07	211.47	209.99	212.86	212.8	211.24	211.31	210.94	213.74	211.24	211.39	213.29	212.43	210.86	211.31	211.99	209.66	210.24	211.99	212.6	213.96	211.67	211.88	211.53	213.9	213.29	212.25	213.76	211.44	212.71
208.6	207.88	206.41	207.23	207.54	208.42	205.36	210.26	208.74	207.15	208.7	208.3	207.46	208.68	207.49	207.06	206.76	207.98	208.18	209.04	207.94	206.72	207.81	208.7	208.06	206.92	207.99	204.85	207.2	208.67	207.91	205.69	207.91	207.78	207.28	208.05	207.81	209.12	206.65	208.23	210.69	206.4	209.44	207.04	208.66	208.02	207.16	208.19	203.88	208.6
213.02	212.99	213.4	212.13	212.4	212.57	212.98	212.45	210.75	215.09	214.51	213.13	213.81	211.29	213.33	213.37	211.75	214.92	212.39	212.41	212.05	213.36	213	211.45	213.95	213.06	214.38	212.75	213.68	212.14	212.23	213.68	214.17	212.55	211.86	211.52	212.69	214.54	212.81	213.17	213.23	213.86	214.68	212.4	213.73	212.99	214.52	215.26	214.57	212.54
199.87	199.72	199.29	201.29	197.21	198.66	200.37	202.07	199.77	200.67	201.34	198.54	202.88	198.14	200.41	198.97	199.47	200.63	201.94	199.25	199.95	201.33	200.3	200.6	201.19	198.94	199.4	201.03	199.07	199.78	197.37	200.53	201.35	200.02	201.59	200.24	200.11	200.11	201.15	200.72	201.33	200.27	198.36	201.49	201.51	200.78	201	199.13	197.36	202.35
205.81	205.94	203.37	203.05	205.08	205.35	205.48	200.67	204.16	203.39	204.24	205.53	203.62	206.88	203.19	205.61	204.47	204.56	205.66	204.98	205.06	205.75	204.75	202.45	204.83	205.47	202.86	204.35	205.25	204.97	207.55	204.38	207.54	205.53	202.39	204.96	205.01	204.16	205.19	203.2	205.91	204.38	204.62	203.48	206.74	203.65	204.83	205.7	205	206.23
202.95	204.49	202.9	203.25	204.41	205.59	203.43	202.67	206.21	203.72	203.49	204.23	203.09	204.65	206.59	205.6	203.21	203.19	203.68	204.55	202.81	202.78	204.06	203.41	201.76	203.31	204.42	201.95	205.02	203.62	203.96	201.58	204.39	205.05	204.36	205.43	204.28	202.5	202.41	203.09	203.37	204.45	204.23	203.65	203.47	203.31	203.96	201.04	204.38	201.83
208.67	207.94	207.91	207.39	209.68	207.19	208.41	206.42	209.36	209.28	209.28	206.53	206.82	206.24	206.81	207.93	208.48	205.89	206.69	206.39	206.1	208.67	206.76	207.04	206.73	208.47	206.9	208.63	207.67	206.78	207.22	206.86	208.97	209.75	207.29	211.4	207.59	207.45	209.33	206.85	206.43	208.03	209.27	205.91	207.26	207.62	205.12	209.03	206.56	208.6
212.28	212	210.45	214.14	212.17	210.02	210.84	211.01	212.39	213.37	211.88	212.22	211.91	212.66	212.14	213.37	209.51	211.64	211.21	212.98	213.14	212.34	212.52	213.31	213.33	211.59	211.03	212.61	213.69	210.93	209.56	210.22	211.4	214.1	213.76	211.71	210.59	213.54	212.57	209.96	212.02	210.68	210.75	211.18	211.53	213.64	211.39	212.33	213.58	211.32
210.14	209.28	207.77	209.26	207.55	208.1	211.29	211.76	210.86	209.11	212.41	209.61	210.29	208.21	208.28	207.57	207.94	206.18	209.93	207.65	210.38	208.9	209.5	207.54	210.49	210.34	209.47	207.06	207.49	209.3	208.19	210.19	209.2	209.98	206.95	205.88	209.66	209.22	210.19	208.55	207.84	207.34	208.24	206.18	210.73	208.21	209.39	208.7	207.99	210.35
201.48	201.49	197.5	198.52	197.12	198.7	200.69	200.43	200.96	197.26	198.66	198.07	196.73	197.63	197.59	198.72	196.36	198.47	199.28	199.17	199.31	198.27	197.57	198.68	201.25	198.61	199.4	200.69	198.52	200.47	199.35	198.95	198.22	199.56	201.02	197.64	199.37	195.65	197.28	197.1	198.15	197.82	199.71	198.44	196.91	198.74	198.08	200.44	194.95	200.05
212.71	212.14	213.66	212.12	213.21	212.92	211.19	209.72	211.64	209.7	214.84	213.04	212.58	212.59	214.23	212.96	211.14	213.06	213.2	210.89	214.28	213.4	211.65	213.3	211.15	212.67	210.89	213.19	215.12	212.37	214.5	212.46	212.03	211.56	213.44	213.72	211.68	211.39	210.6	213.18	211.37	210.47	213.13	212.55	212.98	210.97	211.66	213.07	213.84	212.74
209.63	209.71	211.72	212.38	211.76	214.37	211.2	213.55	210.13	211.58	210.12	213.87	211.87	212.17	212.21	212.71	210.32	211.71	211.21	210.79	212.81	212.26	211.72	212.47	211.83	213.84	213.3	215.01	212.48	210.88	211.87	212.9	213.81	212.14	210.84	210.62	213.22	212.53	211.06	212.65	211.51	214.04	209.9	211.35	211.84	212.91	211.66	210.87	211.09	211.89
209.57	208.51	206.84	210.79	209.89	206.29	209.26	211.09	208.34	208.17	209.3	208.02	209.31	209.46	210.15	210.48	209.06	209.06	209.03	209.99	208.81	209.45	208.11	208.35	208.05	208.92	210.21	206.97	209.72	208.03	208.35	206.85	206.51	208.88	209.1	209.75	207.23	208.6	207.58	209.87	208.81	208.03	209.51	207.56	211.33	207.1	208.05	208.51	207.27	210.4
207.07	208.51	207.43	206.42	210.81	210.09	209.11	209.43	207.03	208.51	208.16	206.38	209.1	209.87	210.06	207.88	208.59	206.92	208.57	211.1	208.92	211.76	207.42	209.96	209.66	207.27	209.39	209.9	209.84	207.96	208.15	206.74	209.12	210.5	208.64	211.05	207.9	209.43	210.3	207.83	207.83	212.85	207.29	209.86	210.27	209.96	209.96	209.61	208.22	208.57
203.44	205.43	204.81	205.96	205.36	203.4	204.47	203.34	204.47	205.37	204.2	204.59	203.25	205.54	204.45	205.51	203.67	202.38	205.7	203.72	202.72	205.24	203.96	204.35	205.22	205.48	204.44	203.96	206.4	204.3	206.73	206.78	204.48	204.58	204.81	204.37	204.85	205.46	205.55	203.91	203.84	204.57	203.25	204.48	202.34	204.85	203.69	203.44	206.57	205.55
208.46	208.46	207.87	207.87	208.3	209.49	211.6	208.09	207.85	207.77	210.4	208.9	207.14	208.51	207.84	207.29	209.68	209.51	208.46	210.69	211.45	207.73	208.66	212.28	210.67	210.71	210.88	209.27	207.04	209.36	209.62	208.02	211.05	208.61	210.29	208.68	206.78	208.21	208.89	208.33	208.97	210.51	211.45	210.58	208.97	206.75	207.09	206.71	209.67	206.08
211.12	210.79	207.75	210.47	212.33	210.94	211.53	211.64	210.95	210.16	210.38	211.56	211.62	212.98	211.43	211.14	213.02	212.29	212.26	210.52	209.51	210.42	210.84	212	210.51	211.45	211.14	210.77	212.93	210.78	211.31	212.68	213.12	211.52	212.97	211.91	212.54	213.35	210.53	212.48	211.48	211.12	210	211.67	215.16	213.66	209.43	210.35	212.18	211.09
216.69	215.19	215.48	216.6	215.95	217.33	212.97	216.62	216.14	216.86	216.23	219.27	215.93	216.91	216.21	218.75	217.65	219.22	217.31	214.33	217.07	217.36	216.65	218.64	215.37	216.04	217.19	215.04	217.86	215.55	218.73	216.98	219.27	216.73	217.81	216.35	216.4	217.53	218.98	215.58	216.33	214.78	217.51	215.6	215.15	218.41	215.52	216.6	216.33	215.63
199.09	200.04	199.34	199.68	197.7	199.37	199.31	198.51	197.75	199.67	200.24	198.05	200.48	200.09	198.61	199.53	200.67	197.53	201.9	199.34	198.57	197.95	199.16	198.89	200.52	199.89	200.23	198.94	198.03	199.96	200.64	202	198.59	197.8	200.59	200.61	200.75	200.83	199.77	198.28	199.75	200.37	197.99	200.08	199.12	200.07	201.08	200.72	199.11	200
200.58	201.72	204.64	199.77	201.23	203.1	201.64	201.76	200.96	199.76	200.67	201.35	200.67	200.59	200.54	202.36	199.64	200.07	199.8	202.89	203.91	199.51	199.79	201.17	200.25	203.28	202.79	201.05	199.27	202.6	201.03	202.7	203.22	201.18	200.91	198.4	200.36	203.27	201.24	200.53	202.48	200.1	200.52	202.5	200.03	201.61	199.82	202.31	203.48	200.41
211.08	210.81	212.67	210.91	209.95	210.48	208.59	211.45	210.55	211.16	211.42	213.49	211.36	210.16	211.17	208.19	210.03	207.78	211.83	209.56	211.94	210.39	212.44	212.83	211.27	212.77	209.57	211.13	211.31	210.72	210.86	212.17	210.61	210.87	211.95	214.07	212.85	212.35	212.43	213.16	213.2	212.73	211.48	208.85	212.88	210.23	211.19	212.43	210.07	211.67
203.1	203.62	204.28	201.93	202.04	203.65	203.71	202.01	201.37	202.08	204.19	201.83	204.03	202.09	202.49	202.92	204.07	202.76	201.84	204.36	199.82	202.93	206.55	203.85	204.13	202.89	204.96	204.32	202.16	202.55	203.22	203.89	202.48	203.77	203.23	200.89	205.04	203.6	205.6	203.47	204.26	204.22	203.61	201.01	205.08	202.91	203.37	203.51	202.83	201.15
210.95	210.6	210.95	211.52	211.18	212.03	209.69	210.23	213.01	211.42	212.58	211.39	214.1	213.63	208.28	211.98	212.88	211.41	211.36	211.69	210.87	209.97	211.71	209.46	211.57	213.67	209.52	210.37	211.07	208.74	211.9	211.16	213.65	211.78	211.1	210.2	211.23	211.82	211.29	210.86	212.01	210.91	212.36	211.47	213.68	211.69	213.29	210.79	213.26	213.12
212.05	206.43	209.3	205.94	208.75	206.46	207.74	210.1	207.72	210.23	206.18	205.53	208.7	208.87	208.69	205.81	209.16	208.86	209.78	207.84	207.7	209.39	207.89	208.59	206.78	207.78	206.04	209.81	206.75	209.34	206.33	207.57	206.96	207.02	207.2	206.38	209.2	208.88	209.51	209.12	206.47	209.15	207.67	207.19	208.66	210.15	206.25	207.93	206.47	207.03
212.59	208.29	212.69	213.05	211.28	213.84	211.64	212.38	214.57	208.92	211.18	212.08	212.9	213.18	212.01	209.93	212	210.46	211.82	209.46	213.4	212.58	212.32	209.66	211.6	211.96	210.53	209.34	211.96	210.13	213.42	212.97	210.17	211.36	211.38	209.93	207.99	210.32	211.35	210.35	210.82	211.64	211.38	211.99	212.38	211.21	212.96	211.4	211.17	210.88
209.88	211.98	211.76	210.8	212.29	213.33	211.8	214	210.97	212.44	210.57	211.72	212.34	209.66	210.86	211.92	209.21	210.51	210.39	211.45	214.16	209.06	211.95	209.88	210.81	210.45	211.69	211.28	212.28	211.1	212.47	211.19	211.13	213.09	213.43	212.16	210.85	212.02	210.97	210.61	211.62	210.98	210.55	211.57	212.19	212.52	212.68	212.09	210.03	210.8
203.65	205.22	204.2	206.14	206.03	203.37	204.51	206.32	204.74	204.38	206.51	204.1	205.66	202.86	204.06	204.5	204.11	203.21	204.95	205.53	206.55	202.2	200.72	203.39	202.49	203.74	205.79	205.17	202.58	204.23	204.17	206.41	204.5	204.48	204.23	206.12	207.09	205.37	205.3	202.39	204.65	205.88	205.39	204.3	204.2	204.97	205.05	204.31	205.02	203.73
213.07	209.39	211.14	211.47	212.27	210.34	212.32	211.52	212.58	213.52	210.84	210.63	211.76	211.52	212.84	214.67	213.01	212.33	213.37	210.97	210.7	213.85	211.79	211.99	212.63	211.89	212.32	211.97	212.81	212.13	211.18	211.53	213.35	211.57	211.49	212.55	210.23	212.07	213.53	209.96	212.47	212.06	213.4	211.99	214.14	212.19	212.11	211.56	213.64	211.32
199.53	198.67	197.6	199.32	199.12	198.67	197.69	199.66	199.57	199.28	199.56	199.75	198.67	199.56	196.67	197.29	197.76	200.07	200.74	198.87	198.6	198.76	199.1	197.23	199.58	198.69	199.43	199.37	199.78	199.7	199.55	197.32	197.71	197.66	199.57	199.33	196.07	198.74	199.89	200.9	200.07	200.01	202.26	201.74	198.57	198.52	198.59	199.26	200.64	199.08
209.06	209.31	209.87	208.8	209.43	210.68	209.51	210.52	211.89	209.99	210.63	207.33	210.88	209.16	209.54	208.3	209.79	209.08	209.8	208.36	210.29	209.88	210.66	207.77	209.62	206.45	208.45	211.25	210.65	209.7	211.57	209.29	209.07	209.68	208.89	208.52	209.01	208.7	208.92	209.64	209.49	209.54	209	210.49	209.08	211.57	208.21	210	209.88	210.08
217.47	218.21	215.74	218.32	217.34	215.66	217.05	217.97	218.35	217.02	219.27	217.49	216.41	215.49	218.24	213.97	216.11	218.52	215.3	219.05	216.55	217.01	217.83	218.24	217.21	217.09	216.19	218.43	218.02	217.66	216.81	216.31	216.86	218.5	215.38	216.79	216.65	216.21	215.95	217.1	217.75	216.84	216.18	216.46	219.74	215.92	215.97	218.13	219.26	216.48
210.45	208.46	209.76	209.37	208.23	209.25	208.5	209.28	207.09	209.85	210.79	209.98	210.02	209.36	209.74	206.05	209.59	208.63	207.95	208.52	209.47	208.36	206.62	208.42	209.21	208.68	209.1	209.4	208.53	207.8	209.6	208.59	209.51	208.83	206.78	207.16	207.51	209.27	207.75	209.36	209.62	209.5	208.92	209.61	207.48	207.76	207.45	208.33	209.01	209.13
203.01	204.22	204.23	201.84	200.81	203.02	202.05	204.01	201.6	200.6	204.18	199.51	201.39	202.52	202.8	201.7	201.42	203.52	203.94	202.73	205.01	203.89	202.14	202.76	202.12	200.78	204.52	203.68	200.25	201.84	203.93	201.65	202.54	200.51	202.97	203.58	198.5	202.74	204.36	202.78	200.92	202.37	202.46	198.86	202.4	203.56	202.18	200.37	202.07	202.79
208.7	210.25	206.68	208.92	208.2	207.3	208.82	206.56	207.48	208.42	208.33	207.3	207.11	208.54	208.51	205.08	207.92	206.52	204.8	209.69	208.66	206	205.45	209.1	208.17	207.53	206.99	208.63	206.21	206.68	205.82	206.19	207.62	207.28	204.94	207.05	208.76	207.45	210.92	207.65	208.03	205.72	209.08	209.15	206.74	206.25	207.46	206.39	207.71	208.25
206.26	208.58	208.72	207.91	207.21	205.97	206.95	209.4	207.54	206.35	208.32	208.09	209.43	207.47	208.7	206.85	208.35	207.61	209.15	206.21	207.94	208.6	206.66	207.01	206.82	208.52	208.69	207.88	208.08	207.75	207.55	205.87	207.34	206.79	206.43	207.97	209.44	208.8	205.59	206.89	207.84	209.42	207.51	207.65	207.96	204.4	208.8	205.68	208.55	207.02
215.98	215.89	216.87	218.83	216.62	215.68	216.99	216.63	215.53	216.72	216.19	216.76	216.64	216.33	215.88	216.04	215.29	215.83	219.57	218.94	216.69	215.34	215.75	218.39	217.86	216.22	217.48	215.62	217.01	218.35	215.81	215.31	216.65	215.26	214.76	218.42	216.55	218.1	216.62	217.32	217.33	217.97	214.69	218.44	215.17	217.69	217.59	217.01	216.62	218
209.69	209.49	209.55	209.9	210.75	208.16	206.93	209.12	208.53	209.24	208.48	209.18	208.04	210.88	209.37	209.26	211.15	208.69	207.18	209.17	209.18	208.06	209.69	207.65	207.87	210.91	208.96	207.83	209.36	207.36	207.72	207.59	206.32	207.4	207.42	209.37	209.65	208.69	209.82	208.09	211.82	209.33	207.93	207.45	208.61	209.78	207.62	209.91	211.3	208.04
195.25	193.3	195.16	194	192.62	193.92	194.26	194.33	192.76	194.54	193.38	192.92	192.26	192.67	194.36	195.13	193.27	193.45	194.88	192.82	193.54	194.83	193.35	195.01	195.12	194.36	193.21	193.29	193.03	195.49	192.73	196.38	194.37	192.02	193.37	194.48	194.61	193.82	193.97	198.19	194.59	193.96	194.47	194.85	194.44	193.06	193.53	195.72	191.56	192.6
208.39	209.33	207.46	210.02	209.07	209.48	210.61	207.14	208.9	207.24	209.12	208.65	208.52	208.68	209.26	208.96	207.03	205.94	207.02	207.12	205.34	207.11	206.84	207.59	207.06	207.88	208.21	207.13	206.5	207.15	207.4	206.63	208.64	207.47	206.87	206.68	206.09	206.59	205.14	207.02	208.37	207.44	207.8	207.34	207.06	208.61	211.3	208.34	206.94	208.79
200.93	204	201.35	204.57	203.93	203.27	202.67	203.74	204.47	204.65	200.22	203.33	202.75	199.76	202.17	201.93	202.36	202.54	202.97	202.88	202.87	203.02	204.39	200.85	202.75	203.12	203.1	203.82	203.35	203.88	202.51	203.35	205.5	204.84	203.73	202.97	202.69	201.6	199.7	203.29	202.85	201.05	199.99	199.66	202.68	201.09	204.14	203.74	200.83	201.33
213.61	213.3	212.07	211.85	213.77	211.89	212.24	214.54	215.77	211.92	212.38	214.72	212.4	213.02	214.1	213.32	213.3	213.69	213.21	213.72	212.1	212.42	212.94	211.06	210.79	212.84	211.97	216.57	213.57	210.91	214.24	213.43	214.5	212.78	212.35	213.68	211.44	213.53	212.09	212.09	213.66	213.31	212.6	211.5	214.24	212.98	213.45	214.61	213.22	212.36
203.34	204	199.83	203.86	205.03	205.01	203.77	203.37	203.89	203.6	206.57	206.53	203.56	202.16	204.7	202.45	204.25	202.35	206.06	204.7	204.95	203.77	204.64	203.92	201.65	202.35	205.51	203.26	205.76	204.4	204.88	205.26	201.51	202.74	200	201.74	204.14	204.29	203.98	205.92	203.1	203.94	204.17	201.79	201.91	201.34	203.49	202.7	204.23	205.74
219.33	216.72	216.8	219.33	216.33	219.14	215.45	216.27	216.47	216.34	217.28	217.82	217.22	215.21	218.72	219.91	217.42	216.75	218.99	215.44	220.39	214.71	215.6	216.93	214.09	218.39	216.15	219.65	216.8	217.32	216.53	219.32	216.72	216.3	218.08	217.36	216.3	217.17	216.79	218.67	216.16	216.78	215.94	215.65	217.34	217.63	217.83	216.16	217.48	215.02
204.47	206.01	203.61	203.32	203.34	201.87	202.44	200.58	201.88	203.23	201.21	202.33	202.87	202.75	203.75	200.59	202.59	202.35	202.28	202.08	201.26	203.54	203.32	201.98	201.04	202.47	199.49	201.57	204.12	200.51	202.28	199.54	202.93	204.22	202.17	201.29	202.71	200.72	202.51	203.33	200.55	201.97	202.22	202.51	199.74	202.96	201.42	201.21	200.3	203.68
201.82	201.84	200.5	199.71	200.21	202.51	197.67	201.16	200.75	200.48	200.2	201.6	202.52	200.24	198.89	200.97	199.52	200.17	200.85	200.4	201.15	198.69	202.28	199.79	201.14	201.88	199.73	201.22	200.33	201.78	199.43	202.28	200.31	201.74	200.32	201.33	201.14	203.36	200.02	199.95	200.38	199.32	200.97	200.36	200.73	200.66	200.89	199.05	203.14	200.61
216.67	218.71	213.91	215.37	218.63	217.17	216.9	218.41	217.11	216.59	217.05	216.6	217.26	215.69	215.97	217.69	218.58	216.57	215.64	218.21	215.42	217.02	215.97	216.84	219.7	218.58	216.4	217.91	214.34	217.72	214.95	216.55	215.93	215.81	217.5	219.15	215.56	216.85	217.4	215.66	216.96	218.44	217.75	217.25	217.07	218.69	215.89	215.85	218.64	216.81
198.35	199.27	198.43	199.98	199.85	199.69	200.67	196.49	198.09	196.79	197.41	198.49	197.62	197.46	198.96	196.78	200.39	196.8	197.48	199.33	199.26	199.32	198.84	198.25	198.94	199.6	199.9	201.89	198.31	201.6	198.32	200.04	197.97	197.77	199.55	198.07	197.73	199.66	198.42	197.77	200.08	199.63	199.69	198.48	196.79	197.56	198.8	196.53	198.15	198.39
201.59	203.84	203.03	204.49	203.37	204.72	202.11	203.78	201.79	202.34	203.3	204.13	201.95	202.3	202.67	201.05	203.41	203	203.07	201.12	204.62	205.1	201.35	201.22	204.65	204.41	202.03	203	202.86	202.92	203.85	201.42	202.28	201.78	201.9	200.81	203.68	200.29	202.19	202.19	203.86	201.22	204.24	202.65	201.14	203.8	203.1	203.98	203.36	203.5
206.26	210.01	208.5	207.64	207.99	205.31	208.37	208.92	206.96	207.01	207.52	204.79	208.98	207.2	209.87	208.12	206.47	206.54	205.14	209.08	206.46	209.55	208.6	207.6	207.59	208.82	209.61	207.94	206.46	209.3	207.65	208.67	209.64	207.7	208.34	208.1	206.33	207.07	208.18	208.77	208.93	208.26	207.17	208.82	206.45	208.08	208.35	208.35	206.95	208
205.3	206.02	205.51	204.81	204.2	203.7	204.2	203.53	202.93	204.66	202.96	204.35	203.48	203.45	202.22	204.56	203.79	203.76	205.71	205.81	201.85	205.86	203.81	204.73	201.45	204.74	204.03	204.53	202.75	203.92	204.4	203.57	203.49	202.05	203.48	202.86	204.66	203.57	206.21	204.3	203.51	203.77	203.18	202.15	202.23	202.84	204.03	203.72	202.73	202.5
195.48	193.86	196.54	195.96	194.22	196.32	194.55	194.55	194.57	194.74	196.88	194.9	194.65	195.04	193.98	196.59	196.55	195.97	194.24	195.85	192.36	194.36	195.23	196.13	194.78	193.8	195.3	196.21	194.9	199.08	194.59	197.03	196.53	192.69	193.81	195.56	192.37	197.03	194.27	194.86	196.64	194.97	197.22	193.87	196.03	197.14	193.5	194.28	195.61	194.95
209.25	206.85	207.37	206.26	208.37	208.53	205.66	208.74	207.05	209.2	207.34	208.52	208.94	206.94	209.27	208.54	208.72	208.14	208.71	209.36	205.97	206.98	207.12	207.9	208.78	209.25	208.24	208.56	204.64	207.43	209.4	207.37	210.2	206.98	208.95	207.09	207.7	207.7	209.24	208.76	209.19	209.84	207.18	206.01	208.36	206.4	209.31	210.22	207.74	206.19
204.73	206	204.35	205.44	201.72	204.6	205.17	204.29	204.55	205.29	203.28	202.91	202.91	204.75	203.3	205.4	203.49	203.25	202.57	206.02	205.39	205.63	206.16	205.09	204.23	207.16	204.29	203.56	204.19	203.48	205.55	204.42	203.73	202.63	203.48	203.6	204.23	203.24	202.9	206.29	205.81	205.8	202.35	201.57	203.44	205.09	204.32	202.6	204.25	202.14
201.63	204.89	202.07	205.87	203.22	204.01	203.15	202.35	205.65	206.56	203.49	204.26	204.7	204.25	206.97	204.24	202.78	203.63	203.62	203.07	201.99	202.15	203.83	205.15	201.89	205.78	203.22	203.56	201.62	203.74	204.05	205.22	204.14	204.05	204.88	200.06	201.65	202.81	203.68	205.64	203.47	205.98	203.14	202.62	201.95	203.6	203.29	202.7	202.57	203.28
204.46	199.52	202.98	201.55	200.41	202.27	202.09	201.66	201.72	202.14	201.41	200.64	202.89	200.9	202.74	203.55	202.45	201.45	200.28	198.37	202.98	201.1	202.62	201.96	200.78	201.74	203.91	203.15	203.32	201.62	202.95	203.6	202.79	200.7	201	203.05	201.22	204.33	202.56	202.13	202.12	200.09	202.41	200.36	201.93	201.73	202.25	203.18	199.49	201.06
205.1	202.65	204.27	203.68	202.6	203.31	203.22	205.17	203.86	203.33	204.28	204.1	203.24	202.9	203.92	203.45	202.42	205.54	203.23	205.8	202.82	202.42	203.34	204.21	201.75	202.9	203.21	204.53	202.67	204.23	203.89	205.09	202.61	204.61	202.87	204.9	202.17	204.14	204.04	203.5	203.05	202.61	203.96	203.3	203.59	203.36	205.27	204.78	203.27	203.56
209.07	209.38	211.36	207.38	208.16	209.46	207.78	207.88	208.44	210.05	210.06	208.93	210.1	207.94	207.84	207.65	206.7	206.58	210.16	208.65	207.34	208.74	209.84	207.12	209.71	207.95	207.3	208.69	209.86	211.89	208.93	209.12	209.86	211.8	209.27	209.8	208.89	205.53	209.23	208.19	208.34	207.16	208.19	208.76	209.3	208.01	208.07	210.36	205.55	209.57
203.66	204.92	204.95	206.98	204.19	205.22	205.55	205.83	206.31	204.35	204.13	203.58	205.02	206.3	205.16	204.8	205.36	205.62	205.43	204.93	207.88	203	204.25	205.09	205.92	204.1	204.5	204.18	202.69	204.63	203.18	204.32	204.14	203.73	204.84	201.56	203.63	206.11	204.54	205.88	205.67	206.78	205.09	206.41	206.11	204.66	206.16	203.32	204.95	205.07
207.55	210.16	209.43	209.03	207.01	207.47	209.59	207.23	209.12	209.28	208.43	210.9	210.16	208.26	207.93	208.39	207.56	208.91	205.61	209.34	206.27	209.22	210.21	207.99	208.83	207.62	208.74	208.22	210.32	208.52	209.31	206.72	208.65	206.72	211.47	211.11	208.26	207.52	208.36	209.78	206.99	206.85	207.03	206.55	209.09	209.48	206.28	207.28	209.58	210.24
201.29	197.5	199.47	201.1	200.35	198.72	198.65	201.01	200.93	198.47	199.08	200.37	198.6	197.25	199.83	197.83	199.14	197.19	199.03	199.35	200.15	200.73	199.35	197.92	197.34	198	200	201.51	200.03	202.13	199.54	198.79	200.32	199.04	200.4	196.93	197.97	201.74	197.86	198.51	199.03	199.47	200.4	201.47	200.3	200.78	198.8	197.57	200.76	199.68
204.1	205.9	206.19	202.75	206.8	202.55	202.57	205.86	204.59	204.96	205.58	203.9	202.79	206.03	203.15	202.01	203.84	203.14	203.04	204.36	203.38	204.09	204.66	203.7	205.63	204.53	203.61	200.96	204.02	203.66	205.62	202.97	203.32	203.69	202.32	203.92	203.94	203.45	203.43	202.76	202.29	204.37	204.09	203.56	205.03	205.77	203.25	207.06	205.3	202.12
209.83	208.95	210.2	209.07	210.68	209.95	208.05	210.35	211.44	209.15	210.23	210.07	211.08	208.49	210.47	207.59	209.73	210.17	208.07	210.94	206.97	208.57	208.9	212.67	208.67	208.75	208.29	208.3	209.8	210.69	207.52	208.87	211.06	210.75	208.79	211.14	210.31	211.1	210.97	209.49	209.38	206.49	207.9	210.03	210.2	209.56	210.39	209.77	211.32	208.71
210.38	209.12	209.01	209.55	210.56	209.43	209.35	208.64	211.04	210.08	212.45	206.45	209.82	214.25	208.48	209.88	210.15	210.05	208.42	209.47	207.72	211.68	210.3	210.94	209.18	210.56	210.07	210.43	208.27	208.86	209.65	210.22	210.11	209.69	209.12	210.08	207.99	207.78	211.24	211.09	212.73	209.77	209.78	210.24	209.68	209.58	209.47	212.09	209.58	208.47
205.51	205.79	204.48	202.08	205.41	202.77	205.76	205.93	203.41	204.26	204.47	202.31	205.11	201.63	203.75	204.77	202.05	203.74	203.42	205.21	203.99	204.76	202.69	201.82	202.72	205.96	202.34	203.46	205.83	202.9	205.35	203.36	201.64	205.32	204.9	204.54	204.32	204.83	204.67	204.93	204.5	205.98	205.11	203.5	204.46	203.17	202.69	202.38	204.05	206.61
218.69	216.6	216.46	217.67	216.43	217.51	216.21	218.21	216.65	218.98	218.56	218.44	220.21	218.28	215.94	213.56	218.36	217.01	217.39	215.86	217.02	218.66	214.53	216.45	217.07	217.71	215.52	217.74	216.16	216.96	217.17	216.43	219.6	215.29	216.81	217.65	217.21	217.11	217.19	218.09	216.36	216.49	215.15	215.63	217.76	216.5	217.53	219.01	214.63	215.76
201.25	203.84	204.37	204.32	203.23	205.77	204.86	204.5	204.57	204.04	202.51	202.17	203.45	203.57	204.3	205.32	205.13	205.8	203.14	205.23	204.47	203.74	207.04	203.79	203.05	203.34	203.7	202.61	203.77	203.78	202.84	207.29	204.95	202.83	205.18	203.79	204.91	204.48	208.37	205.67	202.7	205.22	207.6	205.86	204.87	203.31	202.73	206.6	204.43	203.96
202.44	201.22	203.89	201.36	202.97	202.18	201.5	202.58	203.03	202.96	201.5	200.34	203.26	200.13	200.87	202.1	202.44	199.98	199.81	201.51	201.94	200.61	202.19	201.02	203.99	204.56	201.94	202.57	202	201.78	202.17	202.08	203.42	202.81	200.86	202.7	202.89	204.4	203.6	202.53	204.03	201.12	203.35	202.4	200.99	203.16	202.06	204.21	204.69	203.58
209.79	206.98	208.48	209.41	206.72	206.46	207.21	208.34	207.24	207.43	207.62	207.79	206.14	207.15	206.93	208.66	206.7	203.94	207.65	208.9	206.03	207.78	207.45	205.64	211.11	206.69	207.98	208.3	207.92	207.51	206.08	209.31	207.42	205.79	207.25	206.12	209.06	208.71	207.31	206.86	207.86	207.38	206.72	209.54	208.46	207.28	207.7	208.73	207.21	207.39
207.96	208.16	208.14	206.13	206	206.81	206.14	208.49	208.09	207.39	207.4	206.46	208.99	206.8	209.67	206.24	206.58	209.01	207.72	205.94	208.13	206.91	207.69	207.1	206.11	207.23	207.59	205.29	206.54	205.9	206.84	208.52	208.34	206.6	208.84	208.34	210.22	206.48	208.66	208.43	205.73	207.98	207.74	205.98	207.59	208.61	209.91	207.37	208.97	208.89
193.25	190.67	193.5	192.27	194.81	192.63	196.67	192.73	193.17	194.54	193.88	194.2	195.76	193.9	195.23	196.63	192.03	193.72	194.42	192.01	194.71	194.23	192.8	195.52	194.46	193.52	195.94	193.64	193.23	194.48	195.81	192.63	194.09	191.53	194.74	194.12	193.11	195.35	193.61	191.57	196.31	193.7	194.54	194.27	194.93	194.3	194.31	193.64	196.43	193.87
204.3	204.04	202.74	205.97	206.8	204.1	204.73	204.47	202.02	203.15	207.12	205.24	204.25	204.77	204.1	203.54	202.12	203.3	202.37	202.17	204.49	201.51	202.24	202.35	204.12	203.61	206.2	204.27	203.81	205.57	203.36	203.37	202.78	207.04	205.21	203.42	204.67	202.17	205.7	204.25	205.07	203.98	203.36	204.99	201.91	202.25	205.26	205.63	202.7	205.12
211.82	210.44	211.94	211.82	213.8	210.84	213.19	211.55	210.75	211.61	208.97	210.25	211.66	210.66	210.83	211.76	212.48	213.63	213.21	212.38	212.08	209.72	209.22	212.48	211.07	213.17	211.88	212.08	211.36	211.57	210.63	210.42	209.94	211.82	210.47	212.76	211	211.48	210.7	211.1	209.83	212.11	210.38	212.47	211.61	210.81	211.58	214.24	212.7	210.83
217.69	216.21	216.49	217.28	217.63	219.49	217.38	216.59	217.7	219.21	216.68	216.88	217.21	217.23	215.66	215.46	219.76	216.64	215.89	218.45	217.23	215.16	215.25	218.79	214.8	218.78	215.93	217.03	217.59	219.89	216.92	216.5	216.01	215.97	219.91	216.76	217.38	216.65	216.19	218.85	217.37	215.29	217.4	217.44	218.14	216.68	215.84	215.36	216.2	216.21
205.71	205.14	204.94	205.71	205.24	205.27	206.1	203.08	205.71	204.67	203.88	204.14	204.54	205.51	204.95	203.99	204.19	203.73	205.75	204.31	204.48	204.69	204.71	204.66	204.64	204.57	205.35	202.15	204.85	206.27	204.45	205.36	205.62	203.92	205.73	204.21	205.12	204.8	205.67	203.26	205.26	205.36	204.92	205.61	206.79	204.7	205.71	206.37	205.65	205.05
208.08	206.37	206.7	205.16	206.73	205.3	208.91	204.49	207.5	205.63	207.27	204.4	206.36	206.43	207.37	206.51	207.99	206.78	204.09	206.06	204.6	207.21	205.61	206.51	207.6	204.68	205.72	205.96	207	206.54	205.56	205.48	208.33	207.57	209.19	206.71	207.65	208.13	205.5	206.08	205.1	204.99	205.62	206.48	208.53	205.74	206.78	207.01	206.68	208.58
208.74	208.34	208.18	209.69	209.33	209.24	209.53	208.69	206.69	207.12	208.71	208.98	206.97	208.17	209.53	208.01	208.23	209.73	208.16	207.68	209.94	210.3	207.96	209.58	207.69	210.16	207.85	208.5	208.31	206.78	210.87	208.05	207.63	207.01	208.42	209.36	210.61	208.02	210.65	207.58	207.83	208.29	208.27	207.93	207.49	210.57	209.79	211.51	208.58	206.95
202.67	203.95	202.15	204.55	203.63	205.37	204.43	204.1	205.23	204.51	203.28	203.71	204.64	204.59	204.22	203.2	203.8	204.01	203.62	202.14	204.78	203.9	203.71	203.1	204.5	204.71	203.57	204.26	203.4	202.87	203.31	204.34	201.73	201.65	203.93	203.85	203.43	203.74	204.48	199.29	205.68	202.28	203.94	203.3	202.41	203.77	202.73	203.13	205.51	205.55
207.99	207.91	207.78	210.8	209.43	208.65	206.94	209.58	210.1	207.33	207.77	207.7	208.47	206.62	208.59	205.25	206.22	206.81	206.94	206.65	207.33	209.35	207.48	208.33	207.76	210.84	206.1	206.38	206.94	207.56	208.68	210.95	208.42	208.28	206.28	208.37	206.8	210.53	206.85	208.1	205.55	207.2	207.39	209.25	205.93	209.06	208.96	209.72	208.58	207.29
203.01	203.06	203.66	201.56	204.1	204.23	204.56	203.23	202.8	202.05	202.01	204.41	203.99	205.06	201.57	202.21	202.06	204.8	203.34	203.37	204.11	203.48	203.36	205.97	205.45	201.57	206.02	202.77	204.54	202.78	203.65	204.01	201.01	203.89	203.52	204.53	204.43	203.62	204.13	203.59	203.66	203.02	202.42	203.14	204.24	205.82	205.28	202.6	203.96	203.46
209.32	208.85	209.25	210.67	209.43	207.56	208.92	206.71	208.97	208.16	208.84	208.88	209.92	206.65	208.02	210.69	207.82	207.42	208.28	209.56	209.84	206.38	210.11	210.09	205.74	208.06	209.99	207.08	207.2	207.72	209.18	209.6	208.24	206.86	208.62	209.1	210.16	208.02	208.02	209.05	210.07	207.2	207.2	210.12	208.24	206.72	211.13	211.88	206.98	207.54
207.04	204.64	203.63	205.29	205.36	206.79	205.46	207.17	205.68	204.9	205.09	205.68	205.56	206.29	203.81	206.28	204.84	206.64	206.07	205.54	208.87	205.25	203.89	203.66	205.04	205.98	205.15	204.67	204.4	208.34	205.95	205.58	205.22	205.63	205.48	205.78	204.97	205	205	207.66	204.52	206.18	204.82	205.97	206.17	207.51	204.92	206.1	205.68	206.09
216.62	217.73	218.58	218.58	219.37	219.16	217.57	216.62	218.69	217.21	216.68	218.45	218.7	218.28	218.71	218.13	217.76	220.59	217.46	216.93	218.75	217.07	218.42	218.55	215.99	218.22	216.96	218.19	216.91	218.77	217.83	218.18	218.39	218.02	219.33	215.93	218.51	216.18	218.88	216.72	217.67	217.96	219.14	215.48	218.32	218.62	217.81	218.07	217.07	217.67
203.27	204.18	204.06	203.52	203.16	202.33	203.85	205.01	203.73	203.35	203.39	204.49	203.77	203.83	203.18	203.52	203.9	204.04	205.05	201.93	203.21	204.38	203.76	204.53	204.9	203.51	201.49	204.21	204.47	202.65	203.95	203.2	204.43	203.53	204.33	202.06	204.36	203.19	202.46	204.03	203.43	202.35	202.61	204.63	203.22	201.35	201.8	202.29	202.53	202.06
206.21	207.65	201.47	205.49	203.77	206.05	201.14	203.67	203.27	203.43	202.15	202.86	203.06	205.09	204.53	203.73	203.83	204.72	204.69	203.75	204.52	203.61	203.24	203.63	204.79	204.7	200.17	203.96	206.09	206.29	206.28	202.87	206.14	203.44	202.32	203.52	204.05	203.32	204.37	207.39	203.3	203.79	204.5	204.6	203.04	203.2	206.13	202.41	205.27	202.87
206.38	208.59	207.45	209.18	206.49	208.78	208.6	207.37	207.35	210.95	206.27	208.11	210.09	206.66	208.83	206.25	208.39	208.33	207.92	207.67	206.48	206.99	207	209.28	209.29	209.84	208.33	209.64	205.42	207.16	206.54	208.33	208.42	206.71	207.63	207.75	206.24	207.46	205.42	209.92	209.61	207.83	207.86	208.54	208.4	208.26	208.6	207.67	207.14	207.72
210.12	208.27	208.95	207.7	210.12	209.82	206.54	211.89	211.53	209.46	207.37	211.84	207.28	210.45	208.6	209.38	210.29	208.77	207.15	209.86	208.63	210.2	208.23	208.88	210.61	209.14	209.19	207.49	208.9	209.02	210.02	210.51	208.6	208.56	208.87	212.24	207.65	210.21	208.34	208.05	208.15	207.72	206.54	205.49	206.99	209.94	208.94	208.57	206.49	209.37
210.23	211.72	210.74	211.02	213.45	211.78	211.17	211.21	212.12	208.19	212.93	212.67	210.72	212.47	210.36	211.22	210.18	212.79	211.29	213.79	211.71	209.56	212.3	212.28	212.84	211.76	209.25	213.56	209.78	212.35	212.95	211.97	210.96	210.61	211.9	211.56	212.81	209.97	211.81	209.89	212.17	211.05	211.95	209.95	212.73	211.21	211.19	213.2	211.48	208.65
205.62	204.84	204.75	205.62	206.39	204.16	202.37	202.75	201.83	203.53	201.6	205.49	204.82	203.12	202.52	203.92	202.49	202.67	204.79	203.51	204.36	204.76	203.31	203.46	206.06	202.67	204.91	204.76	203.32	203.46	201.34	203.85	202.7	203.54	204.15	203.99	203.3	201.81	203.47	204.64	206.03	203.27	206.38	205.85	203.82	201.87	202.42	205.37	202.02	204.22
199.8	196.86	200.69	198.06	199.05	199.6	198.56	196.93	198.83	197.95	201.01	199.6	200.49	200.21	202.24	199.25	199.73	200.08	197.29	200.97	198.95	199.5	201.55	199.43	198.86	199.66	198.52	198.73	199.45	197.67	198.63	199.46	196.09	200.96	200.5	199.43	199.32	201.54	196.04	197.08	198.95	201.1	201.14	200.75	200.12	197.82	197.95	200.12	198.35	199.6
201.01	201.24	200.16	200.28	201.43	198.64	199.02	199.06	200.77	198.89	200.66	199.71	201.54	199.99	199.76	199.82	200.17	199.88	201.21	198.68	200.71	201.91	199.44	198.9	200.32	200.76	201.59	199.01	200.78	198.89	201.44	200.59	201.34	200.49	201.51	201.29	199.62	199.19	199.38	200.22	200.03	200.76	199.25	199.58	200.47	198.15	202.05	199.83	198.65	199.45
201.85	203.42	204.25	204.42	205.53	204.17	202.64	203.5	202.57	204.71	199.79	200.79	202.65	202.59	202.04	201.31	203.45	201.36	202.8	202.89	202.75	204.21	203.76	203.33	202.97	202.32	204.02	202.43	202.05	203.57	201.96	204.76	202.91	203.09	202.25	205.54	202.6	202.78	202.52	201.88	204.1	203.97	205.16	200.9	201.79	203.43	202.28	200.28	205.05	201.57
217.46	216.67	219.4	217.66	219.09	218.92	218.27	217.62	217.6	218.26	221.08	216.53	218.44	216.27	215.75	217.37	219.08	217.23	219.14	219.49	216.33	217.87	218.65	218.03	219.17	219.39	217.62	218.43	218.82	219.01	218.31	219.19	217.2	218.6	218.5	219.54	216.75	219.12	218.53	218.59	217.34	217.02	217.58	217.81	218.8	216.16	216.67	219.58	218.57	216.83
200.98	204.13	201.53	203.25	203.07	203.17	203.37	203.53	201.09	203.51	202.94	203.45	204.04	200.81	204.87	202.11	202.01	203.39	204.82	202.46	201.77	203.29	203.32	203.75	201.96	202.97	202.47	201.57	201.77	203.37	202.89	203.79	202.7	201.95	202.05	202.68	203.04	202.44	201.79	200.95	203.32	201.55	202.34	202.38	202.87	201.6	201.1	201.12	203.47	203.55
209.19	208.25	206.9	211.73	208.78	209.18	211.83	209.61	206.96	210.87	209.12	208.58	207.6	209.03	209.59	209.06	210.67	208.57	208.74	207.33	208.86	208.26	208.75	209.15	208.24	207.9	205.16	206.76	207.82	207.9	209.01	207.49	207.86	210.14	211.09	209.23	206.3	210.26	208.42	208.85	209.65	209.61	209.62	208.04	210.99	209.22	209.73	211.16	208.26	209.98
208.74	209.1	209.8	209.26	209.68	212.58	212.53	209.42	209.19	211.91	209.27	209.46	209.63	211.23	210.96	208.12	209.05	210.41	208.23	210.78	209.94	208.91	209.51	208.28	207.69	208.64	208.47	208.05	208.84	210.05	209.91	209.3	210.13	208.74	208.14	210.32	208.98	208.57	208.66	211.51	210	209.4	210.91	211.09	210.2	208.67	208.2	208.43	210.65	213.23
199.2	195.9	196.23	198.99	201.39	199.24	198.59	200.93	198.5	199.9	198.77	198.98	202.26	198.61	199.28	200.11	198.64	198.22	198.95	198.47	199.39	198.64	200.27	198.89	199.03	197.22	201.64	198.3	200.88	198.58	197.68	197.54	199.2	195.9	198.77	199.09	199.33	198.2	198.91	199.38	199.53	198.57	197.03	199.97	199.73	197.5	197.78	199.79	197.84	198.32
209.56	207.02	209.94	208.49	206.95	205.86	206.94	208.46	208.37	207.71	206.58	208.24	206.95	207.59	207.67	208.31	209.33	208.93	208.85	208.05	207.5	206.89	207.08	210.27	207.68	208.62	208.79	208.26	210.83	208.02	207.57	209.05	206.66	206.63	207.85	207.33	207.06	211.67	207.48	207.36	208.17	210.05	208.12	208.11	206.96	209.16	206.8	209.31	206.77	206.69
193.3	193.78	195.58	194.28	197.25	195.84	196.63	194.83	195.07	193.4	195.84	195.82	196.11	194.43	194.91	192.96	196.11	194.38	192.77	194.29	195.39	194.14	197.48	194.36	192.16	193.74	196.34	196.82	195.51	195.17	193.48	195.34	194.76	197.28	194.14	195.32	195.14	195.22	194.81	194.99	192.93	194.01	194.33	194.05	195.82	194.09	194.21	195.94	195.17	196.09
204.6	204.74	205.51	205	204.79	205.17	206	204.54	208.54	205.46	205.82	204.41	208.45	207.9	205.45	209.17	206.49	205.83	206.86	206.95	206.22	204.56	205.76	206.9	205.78	205.76	206.2	208.07	204.44	206.11	204.86	205.58	203.9	207.58	206.07	206.72	208.78	206.64	205.36	206.18	204.96	206.78	207.03	207.64	205.63	207.92	208.31	206.48	207.85	205.51
213.57	219.56	215.28	216.78	217.84	215.9	215.3	215.01	218.86	215.59	216.54	218.26	217.7	216.15	216.07	216	218.38	214.47	218.19	217.82	216.95	216.98	219.33	217.85	215.69	216.88	215.93	214.1	218.1	216.2	217.86	216.17	217.94	216.33	214.7	218.18	218.11	214.46	217.59	217.05	218.37	216.23	216.25	216.43	218.16	216.76	215.39	216.85	215.73	218.15
203.45	202.94	201.4	202.68	199.67	202.3	202.47	201.98	202.1	204.22	203.95	203.4	200.76	200.23	201.68	200.97	203.04	203.96	201.32	203.93	204.68	203.01	202.95	202.23	203.85	204.54	202.65	202.87	200.1	201.35	200.83	200.69	202.91	202.42	202.32	201.99	203.42	202.58	202.84	203.34	202.58	203.51	202.01	200.41	202.21	201.54	203.57	199.34	202.02	200.97
214.06	212.15	211.94	210.13	213.43	215.85	214.38	211.42	213.26	215.81	213.5	211.93	211.57	212.5	213.47	212.08	212.87	213.5	212.13	212.65	212.01	212.81	213.43	214.93	213.3	213.28	213.26	210.14	210.49	212.02	213.88	214.15	215.25	212.5	213.5	213.24	214.32	213.45	213.49	212.4	213.5	213.02	211.66	212.6	212.89	212.53	215.22	213.86	213.8	211.32
206.1	205.04	205.07	204.89	205.05	206.64	204.83	204.79	204.75	204.5	204.7	204.64	204.57	202.73	205.06	205.37	205.3	206.04	203.43	206.29	204.39	204.28	207.08	204.38	207.81	204.19	205.12	204.05	205.99	203.3	205.18	206.29	203.6	204.83	204.18	203.95	207.7	205.43	204.26	205.24	204.65	208.08	201.41	205.31	205.07	203.78	204.83	208.44	205.5	204.02
199.33	202.89	200.76	200.05	201.19	203.03	201.97	201.15	200	200.76	201.05	198.87	199.37	201.54	201.71	203.87	199.73	202.38	201.14	201.76	201.98	200.19	200.29	201.39	200.01	200.47	200.51	203.39	202.11	201.25	201.1	201.47	201.47	202.4	201.41	201.29	202.02	202.2	203.79	201.32	203.53	201.07	201.59	203.95	200.35	200.97	200.36	200.97	200.59	201.25
216.65	218.54	218.29	217.26	218.07	218.07	216.59	219.66	216.31	218.06	219.35	217.35	217.05	219.38	215.63	215.28	218.35	218.24	215.5	214.54	215.31	218.53	217.48	217.71	217.58	218.08	215.19	216.75	216.54	217.93	217.55	217.46	215.95	215.63	216.7	216.48	216.32	216.11	217.86	218.05	217.6	217.78	217.91	215.91	219.24	217.44	216.23	218.57	217.45	218.81
212.28	212.1	213.28	212.67	212.85	211.08	211.72	215.9	213.69	213.15	213.23	212.83	211.15	213.13	214.14	210.03	211.99	211.71	212.53	213.42	212.83	212.59	211.33	211.43	214.72	211.96	212.02	211.75	212.87	213	214.88	212.05	211.11	212.52	212.57	212.86	213.87	211.14	212.91	214.35	212.34	210.88	210.6	213.27	212.5	214.06	213.07	212.61	213.33	210.32
211.73	212.27	210.39	212.16	211.07	207.43	213.19	210.5	211.73	210.98	211.3	211.03	211.13	213.03	212.8	211.9	213.37	213.36	211.03	210.35	211.06	211.98	211.71	211.2	212.26	211.87	211.3	211.78	210.41	209.97	210.18	212.36	211.18	211.24	209.54	213.49	211.48	214.09	211.44	211.87	210.89	211.32	210.54	211.43	214.25	210.5	212.87	212.57	211.4	212.7
205.82	206.85	208.89	209.25	205.55	209.68	207.46	209.36	208.49	209.66	208.55	206.2	207.28	207.51	206.41	208.33	209.02	208.92	209.09	207.96	206.59	205.29	207.69	206.77	207.35	205.83	206.71	207.33	210.9	209.56	207.16	208.14	208.22	206.68	207.51	207.79	206.63	208.86	207.18	206.09	207.49	209.21	208.3	206.79	207	207.19	207.01	210.43	208.29	207.29
199.65	200.38	200.72	199.71	200.33	197.71	201.52	201.34	200.51	200.25	199.46	199.95	200.19	199.76	199.97	198.86	199.69	200.1	200.92	199.71	197.86	199.34	200.21	200.87	200.06	200.1	199.63	198.92	199.11	199.77	200.74	199.74	203.09	199.23	199.83	197.82	200.5	202.45	198.11	200.13	199.35	200.11	198.76	201.6	199.32	199.94	203.12	200.03	199.9	201.64
207.02	212.08	207.86	208.85	207.65	208.03	211.46	206.96	210.21	209.74	210.04	207.56	209.68	205.99	209.98	207.83	206.68	207.44	208.29	208.49	208.84	208.41	209.31	207.65	210.19	207.39	208.99	209.22	209.67	210.48	209.02	209.7	209.14	208.25	208.93	209.36	209.17	209.81	207.61	208.01	209.05	211.42	209.42	207.87	207.86	209.74	211.32	206.76	207.7	206.94
199.28	200.1	200.23	200.01	200.53	197.54	200.76	199.7	199.68	201.08	200.02	198.69	199.92	199	199.37	200.79	199.2	199.79	199.54	199.71	199.18	199.14	198.8	200.15	201.25	202.15	198.07	197.32	200.67	198.55	199.65	200.51	200.1	199.26	200.8	199.06	201.25	199.51	201.49	200	200.31	200.96	198.68	199.21	201.32	201.44	199.97	198.51	202.11	198.57
212.65	213.5	212.56	212.79	212.6	212.06	211.96	212	210.46	210.37	211.07	213.57	210.22	212.15	210.09	211.29	210.46	209.84	209.33	211.92	212.28	213.32	210	212.59	211.17	210.8	211.72	208.68	210.78	210.78	211.26	212.8	211.08	210.2	212.56	210.55	211.48	213.44	213.11	211.32	211.55	212.71	212.65	210.58	212.81	212.56	214.85	210.27	212.4	210.13
201.06	198.21	199.28	202.32	202.46	197.18	198.13	199.12	199.38	199.75	200.95	197.43	201.95	198.39	199.23	199.63	200.9	198.03	200.09	199.18	198.1	199.42	200.51	199.41	201.66	201.43	197.87	199.86	200.71	199.96	198.43	200.03	196.63	199.94	198.69	197.72	200.01	199.07	197.9	200.34	200.93	199.81	198.85	200.56	199.7	199.15	198.7	199.51	200.01	199.13
195.14	193.01	196.66	195.75	195.16	194.04	195	197.28	194.33	195.88	194.63	195.92	195.2	195.31	195.7	195.88	194.24	194.22	193.12	194.61	195.53	195.17	194.74	194.32	193.41	196.51	193.38	194.41	194.79	194.48	191.96	196.7	196.37	195.61	193.89	196.13	195.48	194.83	196.15	198.13	194.26	194.9	195.71	195.88	193.44	192.55	196.09	195.78	194.37	195.44
198.41	199.42	198.18	197.52	197.96	198.78	200.07	200.09	198.26	197.21	196.45	199.9	197.92	198.85	199.67	199.35	197.35	197.6	198.05	197.85	196.8	196.9	199.72	198.91	196.25	199.72	198.33	199.1	198.92	199.78	197.39	198.43	196.24	197.76	199.31	199.47	198.3	198.78	196.55	198.4	197.83	196.97	197.73	199.21	198.07	199.53	196.7	198.46	200.54	198.84
195.49	193.87	194.64	195.36	195.85	194.28	194.92	195.96	193.53	196.31	193.46	193.65	194.83	195.37	194.89	195.31	192.2	194.49	195.13	193.92	194.2	192.59	193.96	193.41	194.36	195.24	195.52	191.3	194.42	193.35	193.33	194.27	194.39	194.83	194.09	195.21	194.84	194.13	193.93	195.9	191.67	192.86	195.37	194.52	193.74	193.54	194.63	195.63	194.45	193.45
202.92	204.65	201.84	203.95	205.18	198.92	201.6	203.51	204.17	202.3	201.12	202.01	202.5	205.47	199.99	203.93	200.08	201.82	203.01	203.91	201.75	201.99	201.96	201.72	203.45	201.32	203.34	201.39	203.02	201.28	200.66	202.3	204	202.61	200.52	201.3	203.34	204.66	204.17	202.38	202.97	202.59	201.78	202.51	202.79	202.65	202.91	201.69	203.05	203.26
208.24	208.16	208.18	208.02	207.4	209.59	207.46	206.49	211.4	206.12	210.62	208.48	208.08	209.53	207.03	206.74	207.55	210.38	206.51	209.55	206.66	209.09	205.53	210.02	207.56	207.21	209.62	209.72	207.5	208.48	208.94	208.93	207.58	209.19	208.22	207.5	209.87	207.82	206.22	205.89	209.02	208.24	208.94	207.67	205.86	208.59	207.5	207.92	207.44	210.29
208.81	207.78	209.58	209.73	209.05	208.96	209.72	209.76	206.83	209.58	208.94	208.05	208.99	207.42	208.09	210.44	207.97	208.04	209.98	208.55	208.95	209.36	207.43	209.13	206.75	208.72	207.95	207.67	208.5	208.28	208.49	207.71	209.78	208.03	208.28	207.88	209.09	209.46	208.4	210.15	210.24	209.46	209.39	207.97	210.24	208.79	207.64	209.3	209.85	208.69
206.22	207.93	208.65	207.7	207.8	209.66	206.52	207.67	208.92	206.58	208.77	209.69	208.83	207.54	207.48	208.18	207.15	207.19	209.69	208	208.06	206.8	208.4	205.81	209.22	204.61	207.07	207.75	209.35	207.06	208.37	206.9	208.53	207.85	207.8	206.19	208.51	207.22	206.87	206.88	208.53	208.48	207.28	207.03	208.19	206.3	207.81	208.36	209.07	208.63
217.26	219.61	215.66	217.11	216.58	217.91	214.57	216.28	217.72	217.66	217.26	216.73	217.63	218.51	217.54	217.27	217.75	216.48	215.98	215.6	214.91	217.03	216.01	215.99	216.31	218.68	215.77	215.66	218.62	216.81	218.35	216.21	217.05	215.69	217.28	217.25	217.94	216.99	218.33	219.13	218.47	217.88	217.46	217.41	217.62	216.48	216.6	218.82	216.16	215.39
212.23	213.3	212.31	213.54	213.11	213.69	215.04	213.57	213.12	212.79	213.03	215.18	213.47	212.95	210.71	216.42	212.37	215.08	211.56	211.8	211.07	210.44	212.54	211.76	210.16	214.02	213.33	215.21	213.06	214.81	211.59	214.88	212.36	213.8	215.05	211.06	213.8	214.77	214.44	212.32	212.92	213.41	214.73	212.78	213.02	211.12	214.17	214.24	210.96	213.11
208.61	209.2	209.67	208.88	209.9	208.25	208.99	207.39	209.02	209.15	209.63	210.43	208.82	206.51	209.41	207.04	207.66	207.19	209.12	208.83	208.69	208.82	208.87	209.09	210.12	208.28	208.3	211.66	211.74	208.21	209.79	209.69	206.81	210.83	206.67	210.07	209.16	209.13	209.11	209.61	210.04	210.29	208.18	205.51	210.06	208.88	208.13	209.76	209.22	209.29
208.63	209.71	205.54	209.37	208.14	209.23	208.04	209.21	207	209.71	210.21	206.63	208.94	207.09	208.31	208.22	208.51	206.83	205.53	208.07	209.4	209.87	207.03	209.2	209.19	209.31	208.43	209.61	208.94	208.38	210.15	207.56	210.58	210.73	207.59	206.25	208.91	208.39	207.54	208.32	208.77	208.95	209.08	208.96	208.01	210.04	206.27	208.83	209.3	208.5
204.37	201.42	205.73	203.03	203.31	203.26	203.56	202.67	204.42	202.02	206.02	203.72	202.77	204.19	203.5	203.44	202.92	203.01	203.51	204.33	203.74	203.82	204.56	201.49	203.03	204.11	201.58	205.05	201.22	201.87	201.99	204.69	203.18	203.79	204.67	200.92	202.81	204.6	204.07	202.18	204.03	202.88	201.86	203.65	203.13	204.69	203.98	202.51	204.03	204.85
207.45	205.66	206.88	208.98	207.75	208.04	206.54	211.58	207.56	207.04	207.43	206.51	205.59	208.81	209.38	210.27	207.46	207.6	206.67	207.78	207.43	207.1	207.26	207.02	208.28	207.85	207.72	207.76	208.27	208.24	208.22	208.65	207.39	208.23	206.79	207.65	207.87	204.34	208.58	206.68	207.66	206.78	208.2	204.63	207.43	207.31	206.28	207.6	207.73	210.05
219.8	216.53	217.66	219.7	218.36	216.38	219.69	216.1	216.5	220.88	217.42	217.25	218.04	217.41	220.39	217.9	215.12	216.4	221.23	216.83	217.59	217.76	217.35	218.71	218.61	218.08	217.1	218.17	216.22	217.96	218.08	219.18	220.97	218.7	219.12	219.18	217.33	217.14	216.06	218.72	218.54	217.91	217.4	216.54	218.5	216.91	216.28	217.77	218.03	219.31
202.72	202.77	201.25	206.14	204.03	203.29	203.4	202.3	202.9	200.73	201.73	201.99	201.76	202.56	202.46	199.93	204.28	202.86	205.1	203.79	203.75	203.89	203.76	204.25	204.05	203.05	203.86	203.79	204.34	203.44	203.46	203.31	205.16	204.11	202.12	200.53	202.69	202.81	204.67	202.34	203.31	203.3	206.02	204.12	203.38	203.78	203.37	202.5	202.16	201.65
202.87	203.83	203.67	201.98	200.07	204.9	202.86	205.86	202.5	202.5	201.38	204.43	201.62	204.63	203.38	203.17	204.7	204.1	203.31	203.97	203.98	202.09	203.46	204.2	202.33	201.71	203.24	205.42	206.4	204.64	204.35	202.46	203.02	203.56	201.41	204.26	204.9	201.18	202.62	204.35	206.18	205.19	202.75	204.43	203.26	203.28	203.46	203.6	203.9	205.15
206.61	206	208.37	207.01	209.49	205.62	206.72	205.8	207.74	206.9	209.9	209.85	204.56	205.92	209.8	209.17	208.4	208.53	208.32	208.11	206.52	207.09	209.88	206.42	206.55	207.53	207.82	207.71	205.15	207.86	206.92	208.17	207.69	204.8	210.39	208.11	210.49	208.28	207.22	209.44	207.67	207.66	206.4	207.25	206.13	207.72	208.23	206.85	205.55	208.5
211	210.52	210.81	209.85	211.32	212.15	212.59	211.84	211.66	212.07	211.54	212.8	212.72	210.78	215.42	212.3	210.53	213.86	211.79	210.47	212.11	211.29	212.28	210.79	213.26	212.13	211.95	210.15	211.53	211.74	211.34	211.73	210.09	210.43	211.89	211.2	210.68	210.78	211.14	211.86	211.08	211.43	210.3	212.18	211.19	211.53	211.31	210.22	210.79	211.94
202.86	203.07	203.13	201.4	204.16	202.36	203.97	203.66	206.37	203.27	202.88	203.95	207.93	203.25	202.61	202.39	202.16	203.4	205.51	203.52	203.42	201.4	202.45	205.3	204.36	204.89	203.38	204.29	201.38	204.2	202.6	204.3	204.55	203.97	203.16	201.69	203.94	202.3	206.04	203.67	203.15	204.86	204.83	203.73	204.28	203.11	201.7	200.85	202.93	203.12
204.16	204.18	204.17	206.16	205.24	203.83	203.49	206.49	205.69	206.25	204.56	205.18	206.27	203.9	204.65	204.82	203.07	205.39	203.12	203.85	203.64	203.31	204.05	206.6	202.62	203.35	204.34	204.56	205.6	207.34	206.57	203.21	205.65	203.78	203.85	205.83	203.96	204.81	205.57	205.56	204.13	204.88	202.4	202.92	204.72	204.68	203.44	203.13	202.43	205.68
212.23	213.51	211.09	211.82	213.26	211.99	212.98	211.57	212.95	210.63	214.03	210.78	211.72	212.5	211.19	211.3	211.7	211.25	210.92	211.15	211.14	211.19	210.56	211.62	211.98	212.08	211.6	212.54	211.63	212.43	212.62	211.85	212.52	213.18	210.31	209.96	210.18	212.33	211.95	211.93	212.15	211.02	208.94	211.83	214.64	213.34	211.46	210.85	213.2	210.27
209.67	210.47	207.59	209.03	210.71	210.31	210.3	208.12	210.91	209.75	209.15	211.72	210.74	209.51	208.95	210.88	210.45	210.19	208.92	211.14	212.12	209.44	209.97	205.81	209.49	209.94	208.93	208.68	211.06	210.15	209.39	209.75	210.04	210.63	208.96	208.94	209.58	211.28	211.77	209.43	208.39	211.27	209.64	207.17	209.12	206.7	209.93	210.04	207.2	211.33
212.35	211.97	211.23	210.91	212.61	212.04	211.58	212.11	211.86	213.62	210.46	210.86	209.32	213.09	210.83	212.77	211.54	211.23	211.53	213.58	211.1	209.78	212.69	211.63	212.99	212.48	214.29	210.88	210.2	210.43	210.2	211.32	209.44	211.94	212.12	210.93	212.79	212.39	212.03	212.03	209.35	209.77	214.17	211.34	211.7	212.37	211.32	212.27	211.65	212.31
200.75	198.47	201.29	199.81	199.97	201.64	201.46	199.39	196.48	198.63	200.73	199.68	197.48	199.83	198.02	199.36	199.45	199.56	200.13	200	199.97	199.71	199.62	201.1	200.58	198.59	200	198.33	197.84	199.77	198.69	200.36	199.42	199.73	199.98	199.46	198.94	200.31	197.92	199.25	198.52	197.82	199.77	200.39	198.32	199.95	200.18	198.22	199.57	198.94
208.37	209.09	208.81	210.56	206.49	208.59	207.24	208.26	208.13	208.04	207.58	209.41	209.44	208.5	208.71	207.56	208.69	207.65	211.2	210.11	207.97	210.37	208.28	207.22	208.54	210.28	208.83	206.98	208.43	209.14	209.7	208.24	206.08	210.2	210.76	210.25	209.08	208.67	209.02	207.95	208.27	206.85	209.57	209.91	209.55	207.05	208.94	208.74	207.43	210.13
209.36	208.47	208.19	209.53	207.99	208.21	209.73	210.02	209.57	210.43	209.54	207.44	209.2	210.07	209.68	211.4	212.2	210.36	207.05	211.62	210.21	210.51	208.68	209.75	208.74	209.5	209.97	208.68	206.18	209.64	211.32	207.41	210.06	209.47	209.2	210.99	209.86	210.34	207.62	209.98	208.42	209.99	209.53	209.07	207.87	209.11	211.82	210.41	208.59	210.7
210.53	211.22	210.89	211.76	212.27	208.67	211.54	210.28	209.9	210.83	212.45	212.22	213.66	210.78	213.29	213.81	210.81	213.67	211.39	212.59	212.8	209.44	212.83	212.56	210.8	210.67	210.21	212.6	211.08	213.03	211	213.61	214.62	213.34	214.44	211.41	211.12	212.34	211.48	209.45	211.77	211.18	212.98	212.18	210.85	213.44	211.27	211.55	211.73	209.23
211.96	212.07	211	212.76	212.51	213.73	212.39	213.47	212.28	210.84	211.33	210.85	211.59	214.16	212.09	212.24	211.43	210.39	211.9	210.97	213.5	212.9	213.74	211.77	209.64	212.09	211.95	213.76	211.44	210.56	211.16	209.5	210.51	211.19	210.89	211.28	211.6	211.39	211.25	212.26	212.2	214.3	210.91	209.95	213.44	210.98	209.47	209.27	212.06	211.81
208.56	207.04	208.58	209.66	209.96	206.27	209.73	210.29	208.84	208.07	209.41	211.02	210.38	209.02	209.21	208.53	209.81	207.83	207.97	208.02	210.14	210.18	206.43	208.37	207.24	209.6	208.63	210.37	208.44	207.69	207.02	209.3	209.38	208.58	210.14	209.12	208.67	209.91	208.47	206.16	209.01	207.12	209.09	209.28	206.92	208.85	207.7	209.38	207.44	207.97
216.32	216.67	216.04	216.86	217.58	219.2	215.87	217.16	216.46	216.33	218.12	217.36	216.32	215.06	216.5	215.08	215.7	214.69	215.23	216.25	216.95	215.39	217.13	216.56	215.95	216.66	218.97	217.93	218.76	216.74	217.72	217.55	217.51	216.27	216.56	215.07	216.24	218	217.62	218.23	214.72	215.98	217.25	218.34	218.12	219.12	217.86	214.85	217.59	216.39
207.17	206.44	208.76	206.01	206.47	209.67	207.08	207.7	208.06	206.29	207.29	206.47	207.33	209.13	206.95	206.38	208.2	208.61	209.98	206.24	207.35	206.15	206.97	207.85	208.29	207.33	206.54	206.95	208.35	207.5	208.37	208	209.38	207.5	207.58	206.76	208.44	210.19	208.31	208.81	207.55	207.59	204.97	209.67	205.87	207.04	206.89	209.22	208.36	207.81
208.79	208.54	209.24	208.74	207.21	206.49	207.28	207.41	206.36	207.25	207.46	207.3	205.67	208.39	208.88	209.73	209.63	208.78	206.93	205.8	209	207.59	208.32	206.86	207.14	209.27	207.65	208.97	208.61	208.73	206.83	208	211.44	205.29	207.99	206.58	205.88	208.48	206.6	206.93	208.19	206.41	209.31	206.57	207.89	208.14	206.62	208.36	207.52	207.08
217.28	217.73	217.56	218.03	217.84	221.35	216.04	220.28	215.8	216.32	215.21	216.92	217.01	216.99	218.31	215.79	217.41	217.79	217.41	216.44	217.69	218.15	217.95	217.01	219.09	217.96	218.15	216.97	217.84	219.42	216.28	219.61	219.1	217.02	216.45	216.2	218.51	216.23	217.11	217.88	217.65	218.99	216.51	218.1	218.91	219.84	216.42	218.59	218.26	215.08
205.62	204.37	204.69	204.21	204.55	204.33	205.48	206.48	204.66	205.3	205.24	204.08	204.67	203.8	204.63	207.7	206.62	202.79	205.5	204.49	205.25	204.67	203.77	203.74	202.54	202.11	202.92	202.04	206.18	204.88	202.33	204.8	203.32	203.93	204.41	206.56	206.27	205.15	202.93	203.13	205.59	204.38	205.2	204.89	205.32	204.67	205.95	205.58	205.08	205.49
199.87	199.42	198.77	200.48	200.61	200.39	199.21	200.16	201.02	200.64	199	199.69	198.87	199.55	201.1	201.17	198.21	202.89	199.58	200.82	199.09	199.11	200.17	199.82	201.71	200.61	201.2	199.09	199.94	199.38	199.26	200.93	199.54	201.36	200.35	199.74	202.08	198.13	201.77	200.97	200.21	200.95	198.33	201.65	199.52	198.22	199.56	201.01	200.03	201.97
206.17	208.44	210.45	209.95	208.77	208.36	208.1	208.24	209.29	207.83	207.32	207.65	207.56	207.48	207.83	208.36	205.96	205.9	208.47	209.28	205.87	208.87	207.6	209.11	208.82	208.96	206.69	206.08	206.7	207.18	206.03	205.88	207.73	205.97	209.71	208.08	208.71	208.77	205.67	205.81	207.34	206.01	207.97	206.31	206.5	209.5	208.09	209.14	208.87	208.65
205.18	207.07	206.49	205.2	206.71	207	207.52	208.43	207.65	206.64	204.64	205.93	205.23	206.94	205.13	206.29	207.18	206.13	206.61	205.69	206.68	205.52	204.94	204.54	205.79	206.7	207.06	204.02	207.25	207.31	205.84	208.69	207.18	209.51	208.42	206.83	207.15	207.43	205.17	206.72	206.95	208.7	203.73	204.45	208.27	207.42	205.57	206.73	206.88	207.26
200.83	202.17	203.87	203.01	204.74	200.06	204.25	203.29	204.1	205.36	203.05	203.17	204.04	204.54	204.05	202.13	203.02	201.57	200.8	200.53	203.28	203.16	203.27	200.95	202.07	202.04	204.1	202.23	200.06	203.46	202.07	202.74	203.3	200.9	203.71	201.14	201.18	201.74	202.44	202.3	202.52	202.53	203.83	203.47	201.98	202.81	202.04	201.96	201.98	205.46
204.89	203.55	204.62	202.52	205.34	203.48	204.22	203.28	202.8	203.22	203.79	204.94	203.66	203.9	201.89	205.47	204.14	204.87	204.45	201.85	203.87	203.17	203.6	202.87	204.94	205	204.24	206.09	203.35	202.9	202.38	205.35	201.95	202.56	202.77	202.34	203.07	204.58	205.7	203.78	202.21	201.16	202.41	202.73	203.08	204.59	201.76	203.23	203.32	204.4
203.32	203.89	202.27	202.96	204.61	201.57	204.06	200.01	205.71	204.34	202.05	201.9	205.15	202.87	203.29	203.25	205.27	201.14	201.5	203.91	202.95	204.64	202.92	204.11	204.5	204.23	202.29	201.33	203.28	203.43	203.65	206.38	203.15	203.48	206.06	203.3	202.91	203.12	202.81	203.48	202	202.1	201.82	203.14	206.49	202.83	200.23	200.95	202.05	203.84
208.68	208.6	208.81	208.83	209.92	208.98	209.96	206.05	208.6	209.38	209.27	210.15	211.45	208.34	209.72	206.78	208.8	207.38	211.04	208.04	209.72	208.59	206.39	207.52	210.31	209.77	207.5	209.25	205.86	208.11	207.34	207.83	207.31	207.25	209.14	210.11	207.54	211.24	209.34	208.22	207.06	210.84	208.36	208.96	208.16	209.87	207.27	209.22	208.07	207.05
204.74	204.28	203.76	204.38	204.14	204.4	204.99	200.95	203.02	203.14	202.83	202.94	203.79	203.81	203.59	203.11	206.2	203.13	202.33	203.58	203.29	202.95	204.1	204.11	206.55	204.52	201.53	202.89	204.12	204.71	204.18	204.75	204.59	203.48	202.73	203.81	203.12	204.9	205.95	203.4	202.88	203.64	205.43	201.79	203.01	205.04	202.91	204.02	202.51	202.59
207.75	209.05	206.26	208.25	209.6	208.86	210.28	209.51	208.53	210.09	208.55	210.18	209.05	210.6	208.41	207.97	207.82	208.08	207.99	207.54	207.42	207.46	207.56	209.29	209.15	210.96	208.26	208.44	209.35	210.22	206.62	206.5	207.16	208.9	208.05	207.51	208.08	208.4	208.54	206.71	207.85	206.88	209.12	207.09	206.64	209.53	209.85	207.84	212.24	209.59
206.52	206.74	205.62	208.06	207.61	206.82	207.34	207.25	207.2	207.9	210.06	207.98	207.37	208.71	207.07	208.18	209.32	207.3	210.27	208	204.42	208.15	207.68	204.93	207.71	208.99	208.43	207.33	209.34	207.7	206.15	205.59	209.4	209.72	207.43	208.04	207.63	210.18	207.02	209.54	209.21	206.4	207.11	207.26	208.62	207.6	208.84	206.89	208.63	206.71
201.52	203.33	203.98	202.2	202.49	203.33	202.26	204.18	204.5	203.21	203.49	203.36	203.07	203.24	202.29	203.94	202.57	200.52	202.72	202.62	201.49	201.74	200.78	205.57	203.39	204.06	203.76	201.69	202.95	202.53	203.85	201.91	204.32	203.27	201.39	203.91	203.06	202.32	201.29	203.65	204.59	204.67	204.69	204.98	204.33	202.51	202.95	205.59	204.59	201.22
205.67	206.96	208.26	206.39	207.49	207.82	206.14	206.17	209.53	206.2	208.71	207.47	207.33	208.23	206.55	206.06	207.68	206.47	208.36	209.15	207.87	209.72	207.77	207.46	207.61	208.81	204.88	208.81	207.89	209.29	208.63	208.67	210.17	207.23	207.6	207.22	208.84	207.61	206.66	207.01	207.21	207.83	208.58	209.53	208.01	207.32	209.29	208.21	206.75	208.55
208.6	209.91	208.99	207.47	208.16	208.15	208.69	209.23	209.15	208.91	206.54	207.3	208.84	206.64	208.07	208.01	208.56	208.3	210.28	208.41	208.02	208.36	208.28	208.77	208.51	209.15	207.11	207.35	208.48	207.41	210.06	208.47	208.25	205.08	208.68	208.46	207.94	208.66	207.62	206.67	208.32	209.63	206.66	209.46	208.77	206.28	210.11	209.19	208.07	209.37
202.25	200.4	202.23	203.4	203.38	202.82	203.24	202.93	202.03	203.61	202.12	202.9	203.26	202.98	205.03	204.52	204.32	200.97	203.04	203.36	200.36	201.24	204.57	202.01	203.59	202.59	200.89	203.05	202.11	203.06	203.42	202.66	201.72	203.05	201.79	203.52	203.9	204.29	202.65	203.1	203.81	204.98	201.37	203.51	201.85	203.12	201	201.84	203.46	202.57
213.04	211.83	210.7	211.52	212.46	210.34	213	212.4	213.44	211.03	212.95	213.31	212.06	214.41	212.08	213.91	212.48	213.68	213.99	211.49	214.12	211.08	213.12	212.47	212.49	212.72	214.57	211.54	212.61	215.16	212.03	213.56	211.99	213.08	212.4	210.47	209.5	212.41	215.26	213.9	212.46	211.38	213.57	208.67	212.55	211.24	213.23	212.3	213.11	212.22
208.37	207.08	207.71	206.97	207.99	206.49	207.87	207.65	208.8	208.11	205.5	206.94	207.78	208.3	207.72	207.72	206.43	208.05	208.12	209.7	208.32	204.94	209.23	205.88	208.46	204.99	209.14	207.82	206.75	206.38	207.58	209.6	209.31	207.68	207.22	207.35	207.32	207.33	207.98	207.6	207.23	207.92	206.95	207.92	208.73	208.73	207.3	207.79	207.19	207.22
193.91	194.71	193.65	194.8	194.35	195.58	194.6	195.62	191.52	193.06	194.93	194.7	193.84	194.81	193.14	192.96	196.44	194.96	193.01	193.4	195.49	194.94	190.99	194.61	191.99	194.5	193.94	193.47	193.53	195.16	195.14	192.79	194.56	193.52	195.6	193.44	193.72	195.58	194.92	192.43	195.82	193.52	192.35	194.23	195.27	194.48	193.89	193.49	193.23	192.64
215.84	218.06	219.05	216.05	214.99	216.67	217.44	217.33	216.01	214.23	217.71	217.49	215.76	215.01	216.81	216.1	218.71	216.79	216.92	218.16	216.39	216.89	214.5	214.05	215.05	216.52	216.64	215.43	218.81	216.95	217.68	217.72	217.13	214.7	218.93	219.26	218.5	217.13	216.7	217.92	214.89	214.95	215.65	219.14	218.56	215.1	216.13	215.83	215.06	216.22
203.46	200.83	203.16	204.02	203.01	203.48	203.28	204.87	200.67	201.62	202.55	203.34	203.69	201.53	203.06	201.65	203.2	203.73	206.67	203.75	203.42	202.5	202.91	203.21	200.17	202.61	204.27	202.25	202.29	202.13	204.29	202.95	202.27	201.73	202.44	204.62	202.7	201.94	206.33	204.01	204.65	203.18	203.54	202.9	202.08	202.95	200.38	203.75	202.7	204.64
212.11	211.43	211.59	207.05	207.23	208.38	210.47	207.83	207.1	207.63	209.81	209.88	207.64	208.19	208.36	208.19	209.06	210.34	208.12	208.4	207.65	207.86	210.46	210.5	209.36	205.71	206.03	209.52	208.79	209.29	208.26	210.91	207.28	207.87	209.39	209.79	208.93	210.8	210.12	208.92	209.87	208.86	209.29	208.64	208.25	209.28	208.72	207.9	208.47	208.79
209.68	206	206.08	208.61	207.96	205.96	209.48	206.6	207.5	206.7	210.22	208.21	208.37	206.93	207.55	208	206.66	207.37	208.09	205.72	208.87	207.13	207.31	205.27	207.96	206.08	207.61	208.01	207.06	208.91	206.67	210.03	208.04	208.54	209.6	209.19	206.09	208.79	207.64	208.14	207.09	208.42	207.8	210.51	208.81	208.42	208.62	207.21	206.91	206.31
203.44	202.78	205.21	204.44	202.78	202.47	205.19	204.12	204.07	203.93	201.62	203.99	201.91	202.22	203	202.32	202.7	202.38	203.4	204.95	203.36	201.76	202.48	202.65	201.84	203.04	201.89	203.79	203.13	200.07	202.92	202.21	202.3	205.68	203.29	203.12	202.93	201.72	203.41	204.56	203.22	202.63	202.65	203.08	204.54	202.64	203.27	199.6	204.54	203.62
198.88	198.18	200.38	199.22	200.06	199.91	200.55	197.62	199.53	198.82	197.43	197.99	199.52	197.08	199.2	199.89	199.69	198.61	198.62	200.36	199.02	199.31	198.13	198.21	200.59	197.12	199.14	198.72	197.02	198.41	198.63	197.08	199.14	198.32	198.52	199.75	196.12	200.44	200.93	198.65	197.14	201.96	198.03	198.49	199.73	199.29	198.51	198.13	195.69	197.27
207.87	209.98	209.87	210.93	211.18	207.92	209.89	209.63	211.23	208.09	208.77	210.08	208.71	207.81	208.43	208.15	211.09	206.49	208.81	209.67	210.07	210.68	210.53	210.39	209.32	206.69	209.68	209.01	209.33	210.81	210.66	210.39	207.99	210.94	208.47	209.93	209.64	211.11	209.21	209.91	207.92	209.33	208.88	210.2	208.39	209.82	209.73	208.74	211.05	209.43
201.78	201.33	204.61	202.96	204.55	201.31	199.72	201.31	202.65	199.85	201.92	205.23	203.86	201.77	202.25	202.8	201.26	202.77	201.23	203.98	203.6	201.59	203.01	203.01	202.63	200.9	202.7	202.63	201.89	204.05	202.66	201.46	203.7	203.47	201.52	201.97	200.53	201.61	200.13	202.34	201.24	202.39	204.58	201.27	201.96	204.36	201.28	202.16	201.05	202.2
210.44	209.57	209.27	206.21	207.43	210.34	208.1	210.21	209.49	209.29	207.92	209.57	207.62	206.21	210.01	208.36	209.64	208.63	206.01	208.59	207.46	207.95	208.67	209.55	208.94	209.35	209.95	207.97	208.02	207.87	208.71	208.09	207.81	209.07	207.97	207.23	209.09	209.45	207.95	208.52	208.88	209.1	209.22	210.54	209.02	206.27	207.26	206.95	208.45	205.77
211.12	212.29	212.78	215.6	213.63	213.82	214.41	212.31	212.49	211.82	210.83	213.08	211.73	213.58	212.8	215.31	214.06	213.41	212.76	212.01	213.68	213.09	215.49	212.73	211.09	213.69	212.6	212.73	215.51	212.47	212.69	212.28	212.86	215.22	215.75	214.17	213.15	212.53	215.15	211.96	213.88	213.16	212.45	211.46	212.43	213.35	215.13	211.77	212.93	211.32
208.01	207.52	207.66	210.18	208.2	208.05	208.05	207.84	205.82	208.15	207.62	208.22	208.59	206.85	205.89	207.66	207.25	208.88	209.11	208.75	210.07	207.53	208.99	206.06	209.37	206.96	208.78	207.09	209.67	207.07	210.91	207.12	208.19	208.58	208.26	206.18	209.89	206.66	206.34	207.77	207.83	206.52	209.86	206.93	207.08	207.91	209.3	206.53	205.89	208.17
213.37	213.55	213.31	211.54	212.41	211.14	212.09	213.15	211.91	213.97	211.09	212.87	211.78	213.91	213.01	211.83	212.54	212.06	211.48	214.63	211.67	214.2	211.92	210.68	210.57	211.9	211.69	212.85	211.62	212.71	213.12	212.4	208.35	212.79	211.36	212.12	211.93	211.44	215.63	214.03	213.47	212.84	213.99	212.98	211.83	211.7	210.85	211.6	212.6	212.53
212.41	213.32	210.77	211.98	210.98	211.07	213.25	212.76	211.93	213.75	213.29	212.55	213.27	210.44	213.3	212.22	213.64	214	210.18	212.15	212.93	211.43	211.65	213.1	211.08	213.06	210.14	211.57	210.8	212.12	211.93	210.78	214.28	211.83	212	211.24	213.79	211.78	212.2	211.28	213.28	213.14	212.35	212.6	210.09	211.13	212.06	212.56	211.94	211.62
214.28	215.02	211.91	213.2	212.4	214.53	213.36	211.82	213.42	212.53	213.6	215.49	211.66	215.37	212.46	214.18	214.57	213.86	214.59	213.87	215.64	214.49	214.8	213.39	213.58	213.41	214.81	213.52	213.04	212.72	213.99	215.52	214.07	212.63	214.72	213.33	213.57	216.05	215.73	213.78	214.7	214.3	215.3	212.78	215.06	215.62	214.75	213.53	214.25	214.05
199.29	203.63	202.36	204.02	203.14	200.66	203.84	203.66	203.97	202.86	203.99	205	203.67	204.56	202.76	203.18	203.73	203.54	205.43	205.27	204.48	202.15	202.01	201.94	203.45	202.9	203.18	205.53	202.92	203.73	204.22	204.8	202.26	204.64	203.53	203.35	202.09	202.47	201.88	203.78	204.28	203.61	203.82	202.99	202.86	203.04	204.89	203.08	205	204.5
209.58	208.65	208.46	207.87	207.16	206.36	209.61	209.89	208.94	205.96	207.77	205.23	206.1	208.18	207.53	207.75	207.55	208.37	204.92	209.21	209.26	206.44	204.86	209.65	208.75	207.67	205.27	208.16	207.89	208.01	208.87	210.63	205.15	208.2	207.98	208.64	208.48	206.46	208.36	208.33	211.33	208.58	208.85	209.31	208.9	209.5	208.62	206.67	209.13	207.91
204.96	204.28	204.42	204.62	204.18	203.18	204.16	202.35	205.53	204.16	205.15	202.6	205.12	202.24	205.86	203.29	204.39	204.27	203.98	203.34	201.16	205.38	203.78	202.79	202.42	201.47	206.07	203.74	202.14	203.53	203.65	203.15	204.91	202.85	206.84	203.36	204.26	203.41	202.78	201.86	204.64	204.58	204.68	201.85	205.09	203.42	202.91	201.39	204.12	202.5
201.92	205.29	203.77	202.48	205.12	204.4	204.78	206.58	205.81	206.75	204.61	205.21	205.75	205.41	204.13	204.39	205.86	205.11	202.56	206.85	203.95	203.43	204.59	205.25	205.09	205.14	205.76	203.78	202.97	205	203.65	204.99	205.12	206.99	204.4	204.68	205.25	206.26	203.32	203.19	205.78	203.86	207.1	203.22	203.85	206.02	204.08	205.37	205.61	205.13
199.03	201.51	199.79	198.6	201.11	198.89	200.67	200.43	197.49	198.44	199.95	199.5	198.12	197.82	198.69	200.38	200.6	197.89	199.83	199.04	200.37	198.14	200.53	200.34	199.99	200.83	201	197.99	201.52	198.61	199.58	199.19	198.22	198.34	197.34	198.88	198.77	200.4	202.42	198.46	198.38	198.14	198.09	199.44	200.73	199.48	199.12	200.39	199.38	200.34
219.17	215.63	218.57	218.52	217.15	217.83	215.69	216.35	215.88	217.82	217.89	216.34	217.09	215.95	214.98	218.26	217.59	217.91	216.83	216.42	216.35	217.42	216.52	219.12	215.25	217.13	217.18	218.27	216.11	215.11	213.99	216.41	219.4	218	215.35	216.56	215.52	216.8	215.26	218.26	216.5	216.22	216.62	216.34	216.09	217.14	214.96	216.16	217.64	216.18
206.38	203	208.39	206.32	207.13	206.02	205.24	205.65	205.41	207.18	205.82	205.94	207.48	205.92	207.84	205.93	207.54	207.28	205.73	205.35	204.3	204.34	207.13	206.17	208.78	205.03	208.33	208.33	208.2	207.71	206.93	204.15	206.12	206.26	204.15	204.66	205.96	205.88	206.19	205.26	206.39	207.47	205.07	206.23	209.5	205.38	205.46	206.1	207.47	206.14
207.25	210.58	206.34	206.51	207.1	210.66	207.97	207	209.28	208.5	207.52	204.16	206.6	208.91	208.32	207.84	206.79	206.65	207.54	207.55	206.29	206.38	210.76	207.41	206.39	208.71	206.26	209.01	207.87	209.46	206.15	209.03	209.3	207.53	207.47	209.59	206.62	209.45	208.24	209.1	205.91	207.73	206.55	207.33	207.23	209.72	207.64	209.52	209.08	207.34
202.18	203.25	204.41	204.77	205.19	202.48	199.62	204.55	203.35	204.43	203.96	202.19	203.86	202.65	202.96	202.54	206.95	202.63	201.4	202.33	202.33	204.14	202.12	201.72	203.68	201.73	204.4	203.71	202	203.33	204.13	202.95	204.14	204.8	202.29	204.15	202.95	202.34	204.5	200.77	203.31	204.47	202.11	202.46	202.89	203.57	201.29	203.57	201.63	204.2
217.34	217.81	217.36	219.84	215.95	216.9	218.5	216.16	218.94	216.76	218.96	219.98	217.76	216.11	218.91	216.19	218.05	216.05	217.77	217.51	218.77	216.33	218.79	216.94	217.13	217.68	219.84	217.6	218.22	217.15	217.61	219.17	215.51	217.28	218.26	220.13	215.9	218.45	218.68	218.74	217.73	214.36	218.94	217.85	217.29	218.89	217.93	216.86	220.73	218.75
208.2	207.62	207	208.59	207.48	206.36	207.06	207.27	208.19	209.72	206.28	208.51	209.39	206.19	208.78	207.15	206.24	208.93	208.03	208.99	206.56	207.01	208.66	206.39	209.55	208.62	207.97	206.71	208.15	209.73	208.68	209.38	208.09	207.66	207.16	206.46	207.58	208.85	207.85	205.18	209.02	209	206.89	207.86	206.96	208.92	206.69	207.64	206.92	208.18
203.42	202.21	204.31	204.94	200.68	202.78	201.55	201.54	202.96	201	203.7	205.51	205.67	202.96	202.93	202.41	201.92	202.49	204.35	203.85	201.45	203.06	204.74	203.88	203.42	203.05	204.08	204.05	201.93	200.81	203.57	202.55	205.11	204.97	203.19	202.45	201.35	203.25	203.51	201.95	201.71	201.74	202.3	202.75	202.52	205.8	201.49	204.8	202.78	202.13
201.2	201.33	202.33	198.86	200.84	201.7	200.18	200.7	203.18	202.39	200.62	202.73	200.69	200.68	202.54	202.88	201.78	199.62	200.12	202.29	201.6	200.96	200.68	201.58	200.55	200.56	202.26	198.76	202.72	199.25	199.6	199.61	200.58	199.49	202.56	201.31	201.6	199.12	201.81	201.64	200.58	200	201.93	200.77	200.12	202.53	201.84	203.72	202.09	200.46
208.04	208.44	206.48	206.48	209.48	208.14	209.21	207.91	206.83	206.86	209.64	206.99	207.92	207.75	206.83	208.11	207.03	207.13	208.97	206.6	206.9	207.9	206.65	208.82	208.11	206.25	207.04	207.33	207.45	206.98	209.3	209.04	206.58	208.95	207.65	208.33	208.68	209.92	209.11	208.78	206.26	207.62	207.83	207.43	208.97	207.95	210.08	208.52	207.98	208.41
206.84	207.32	209.82	209	208.46	208.61	208.31	208.17	209.77	211.79	207.86	208.97	206.31	211.01	207.48	209.47	208.25	208.07	211.41	210.2	208.23	209.12	207.03	208.88	208.83	207.33	207.89	210.77	209.49	208.65	207.32	208.43	210.09	209.29	208.27	207.14	209.3	207.58	207.72	209.23	208.54	209.59	206.48	210.1	207.55	209.26	209.8	208.55	208.59	209.6
208.05	207.22	205.2	210.54	208.67	206.13	207.64	209.28	207.86	204.24	207.64	207.55	208.75	205.98	206.13	207.81	210.6	206.87	207.39	205.55	207.23	207.04	208.54	208.25	207.94	207.6	207.7	206.28	207.46	207.33	206.37	208.15	208.7	207.54	207.93	205.5	208.09	207.2	209.37	207.59	208.74	205.94	208.84	206.56	209.04	206.88	207.64	207.77	207.56	205.58
212.9	212.21	212.16	210.88	211.44	213.07	211.58	209.1	211.01	210.11	212.23	212.35	212.3	211.1	210.38	209.02	210.51	212.07	211.68	210.32	212.73	212.67	213.03	212.27	210.96	209.63	211.36	211.9	210.26	208.34	211.38	212.49	212.62	214.12	210.48	212.36	211.38	212.21	210.98	212.4	213.18	209.94	212.72	211.27	212.57	210.85	212.11	210.96	211.9	212.12
210.22	210.89	211.68	212.71	212.88	212.32	209.69	213.23	213.56	210.01	212.95	211.76	211.54	211.99	211.74	211.53	212.58	211.26	212.59	212.2	213.72	213.38	209.66	213.25	213.22	210.49	212.13	210.2	212.85	210.76	211.49	212.56	214.45	211.01	211.07	209.77	212.43	211.38	210.79	210.07	210.71	212.93	213.24	210.4	211.13	212.84	211.17	211.98	210.25	212.38
207.73	208.7	211.76	210.32	209.37	208	210.93	210.59	208.76	207.56	207.08	210.42	209.67	207.18	208.29	209.71	208.83	207.27	208.36	211	209.77	209.05	211.69	207.94	208.79	211.26	209.87	208.1	208.51	210.66	208.97	206.67	208.54	207.96	208.79	208.31	208.58	208.62	211.35	208.21	209.69	208.35	208.1	208.09	209.13	209.3	207.69	209.78	207.81	208.65
208.97	208.01	208.57	206.59	207.57	206.87	208.46	208.67	208.95	205.55	208.7	208.48	209.59	206.57	205.01	209.74	208.59	208.06	209.37	209.33	206.7	207.71	208.75	206.24	205.85	208.63	205.67	209.66	209.4	205.15	208.08	207.21	206.71	209.44	208.07	207.29	209.4	207.09	208.81	209.59	206.8	207.6	206.99	206.57	206.96	206.66	208.07	207.66	206.41	207.73
205.2	204.14	202.31	204.43	203.27	205.38	206.68	201.32	205.96	204.34	203.55	204.85	203.2	205.54	204.8	204.04	202.61	203.18	206.26	203.41	202.5	205.48	203.47	203.47	204.38	205.67	205.18	201.59	204.04	203.64	205.35	204.72	205.12	206.08	202.75	202.25	203.77	202.97	202.86	201.57	205.89	202.66	203.28	204.69	205.08	204.51	205.05	203.37	203.16	204.1
218.44	217.96	216.77	217.08	215.62	216.05	217.34	217.14	217.56	217.04	215.46	215.36	219.17	218.44	215.77	218.27	216.68	217.89	218.18	217.99	216.23	217.01	215.27	216.35	216.93	217.86	215.46	218.84	217.42	218.37	217.24	218.2	216.49	216.8	213.78	216.97	217.25	216.72	217.77	215.06	214.92	217.12	219.77	215.67	216.94	215.77	216.88	217.61	215.92	217.44
208.95	209.81	211.74	209.66	206.67	208.62	207.55	206.66	208.43	210.08	210.24	207.99	208.45	208.1	208.88	207.91	210.45	210.67	210.8	207.12	210.39	207.75	208.29	209.32	210.64	208.34	210.73	210.03	208.09	210.95	208.12	206.71	206.85	208.56	208.56	209.73	210.19	209.74	210.09	208.16	208.75	208.17	208.16	206.46	211.97	209.88	210.54	208.87	209.02	208.25
205.23	202.85	203.25	203.04	202.19	202.93	203.47	201.97	203.51	203.72	201.95	205.79	204.98	203.84	204.17	205.45	206.21	205.31	204.95	205.06	205.89	203.12	205.17	204.25	204.15	202.91	202.95	203.71	205.19	204.18	204.37	204.42	202.78	203.89	204.61	203.78	203.3	203.8	203.71	204.12	204.21	205.42	202.66	203.15	202.83	204.83	204.95	203.73	203.59	202.55
207.47	208.66	210.64	210.36	206.01	207.82	207.59	207.94	209.75	207.34	207.67	209.2	209.46	207.44	209.12	209.63	210.69	207.84	209.07	211.23	208.96	209.87	206.49	209.71	209.28	208.71	209.3	208.46	208.53	209.29	206.78	208.78	208.22	207.2	208.58	207.75	209.1	211.19	206.38	209.15	206.75	209.23	208.75	207.67	204.19	209.33	208.48	209.78	208.68	205.3
208.97	209.01	206.3	207.86	208.37	208.65	209.29	206.52	209.28	210.21	207.14	206.2	207.75	208.71	209.05	209.56	208.59	208.45	207.4	209.18	205.01	209.64	210.06	209.38	210.62	209.42	207.06	207.56	209.01	208.92	206.25	207.57	210.5	209.43	209.24	207.82	209.06	209.27	206.17	208.86	208.41	208.73	209.41	209.69	209.19	209.98	208.44	208.02	206.35	208.24
203.86	205.32	205.23	203.84	204.3	203.83	203.01	205.21	201	201.98	205.53	203.99	200.44	202.75	204.77	200.07	205.95	203.73	204.72	204.86	202.91	202.31	202.05	201.49	201.63	204.5	204.33	201.64	203.96	202.64	201.85	202.64	202.73	203.7	201.88	203.69	202.4	202.39	201.55	203.35	201.99	202.5	201.17	201.88	203.05	202.58	202.74	204.69	203.56	204.64
212.56	209.15	211.09	209.08	212.16	212.23	212.23	210.26	213.92	213.36	210.57	210.67	208.67	210.43	210.5	211.84	211.34	211.57	209.5	210.38	211.1	212.05	212.35	213.61	211.78	209.22	210.21	211.79	211.41	211.25	214.19	210.73	212.92	210.57	211.84	213.15	210.93	213.23	212.31	211.81	211.04	210.72	212.6	211.51	211.19	212.52	211.18	214.11	210.5	213.09
207.25	208.53	210.06	207.47	207.2	205.06	204.77	208.09	209.16	208.01	207.24	208.33	207.89	208.01	209.15	207.56	209.74	210.07	207.87	205.93	207.93	207.66	209.14	208.3	208.25	208.23	208.85	208.8	207.55	209.22	206.59	207.94	207.67	208.43	207.96	206.99	205.78	207.97	207.92	210.21	208.12	207.78	208.06	208.06	208.74	204.65	207.91	207.66	206.94	207.3
207.97	207.59	209.47	209.55	208.37	208.21	208.08	205.69	207.81	211.18	206.85	209.13	209.34	207.72	208.42	207.84	208.72	206.11	206.85	209.13	209.06	210.36	205.64	207.87	207.17	207.45	208.75	208.05	208.32	211.05	208.42	208.78	209.71	208.9	208.62	208.21	210.09	209.09	207.47	208.4	209.95	207.55	210.02	209.58	209.04	209.28	210.9	209.44	207.34	207.2
208.65	208.32	208.96	208.88	211.04	209.02	209.21	209.51	209.31	206.92	208.96	209.6	209.45	208.25	207.49	208.32	208.01	207.53	207.99	207.5	209.23	210.11	208.4	210.08	208.59	205.66	207.68	208.83	208.5	207.82	207	206.72	207.56	207.54	209	208.65	207.44	208.33	212.16	208.92	206.82	209.07	209.54	207.88	207.88	208	206.97	210.11	209.32	209.46
208.95	209.01	210.28	210.57	211.83	209.97	210.29	208.84	212.51	209.97	210.12	212.11	210.97	209.31	208.78	209.71	209.59	209.19	209.85	207.75	208.66	211.29	208.48	208.98	210.24	209.01	207.87	209.1	208.27	208.34	209.37	211.04	212.29	208.58	209.02	207.06	209.08	210.22	211.97	209.92	208.38	210.52	209.9	209.5	209.51	210.41	208.93	208.14	209	210.26
205.73	202.96	203.36	205.03	201.84	203.09	203.08	201.69	206.17	202.46	203.12	205.81	202.84	203.52	202.44	203.25	202.65	204.93	204.28	203.65	202.88	206.26	205.52	201.91	202.1	203.52	203.71	203.26	201.88	204.38	203.26	202.48	203.94	204.58	202.36	202.3	204.85	204.42	201.84	203.67	204.44	205.88	204.33	203.88	204.99	202.29	203.39	204.66	205.21	205.12
212.95	212.57	211.52	211.71	209.06	212.9	211.55	211.04	211.02	210.83	210.61	211.9	212.33	213.42	212.83	211.37	209.85	209.39	211.23	210.7	210.68	212.23	213.24	212.57	212.97	210.94	209.87	210.54	209.89	211.41	210.77	212.45	211.53	212.97	212.03	211.15	210.8	210.97	211.54	211.63	212.4	210.31	211.25	212.21	211.25	213.15	212.09	211.14	211.22	212.17
217.76	216.96	218.05	217.68	217.44	218.65	218.97	216.99	219.41	218.76	217.15	218	217.05	217.31	219.01	217.25	219	214.82	216.51	218.11	218.55	220.98	218.09	217.54	215.89	217.36	216.82	215.76	216.7	218.15	217.73	217.88	218.28	217.52	219.49	217.44	217.59	218.73	216.61	218.11	216.64	219.53	217.72	215.94	218.89	217.1	216.98	218.9	216.16	219.82
217.17	216.31	216.79	217.18	217.56	216.15	216.89	216	217.82	217.3	214.77	214.8	218.43	218.03	216.1	216.28	216.64	217.68	215.85	217.63	219.75	215.65	217.16	218.15	217.48	218.51	218.75	215.85	216.03	216.36	216.83	218.84	217.74	220.24	215.65	216.28	218.74	216.35	215.91	217.71	219.12	216.48	218.96	217.56	215.76	217.27	214.81	216.03	217.53	217.94
214.25	212.24	210.77	208.82	210.56	213.67	214.42	210.14	210.98	213.57	210.55	211.15	212.22	211.83	210.7	212.97	211.92	212.17	210.28	211.35	214.4	214.59	213.94	212.86	212.23	208.4	211.55	211.49	212.71	210.98	212	210.19	210.13	210.45	211.17	212.36	211.48	211.98	211.27	213.23	211	211.08	211.68	210.57	211.18	209.49	210.36	212.4	210.58	208.79
211.11	211.76	213.86	210.83	211.77	210.74	210.26	211.31	211.77	212.93	211.28	211.35	212.73	211.68	210.97	210.79	211.1	211.63	211.14	211.31	211.06	211.93	209.38	212.34	212.52	212.25	213.62	210.91	211.54	211.57	209.53	213.22	213.21	213.56	209.9	211.36	212.86	211.55	212.76	210.88	213.5	212.97	212.52	210.66	212.88	212.36	214.98	211.95	212.83	211.86
216.01	219.37	217.82	217.12	216.42	216.16	218.3	214.27	218.47	215.77	217.74	217.6	217.26	218.14	216.52	215.15	217.79	220.22	218.01	217.06	218.34	217.74	218.82	216.46	216.5	216.21	219.14	216.97	217.62	217.26	218.67	217.39	219.2	218.29	217.19	215.05	215.27	215.98	213.94	219.27	217.87	216.28	216.06	217.39	215.97	217.39	216.58	215.43	217.75	219.23
217.93	219.28	219.45	220.79	218.5	218.14	217.34	219.08	217.33	218.81	218.79	219.21	220.61	216.58	218.02	218.19	217.31	218.02	217.9	217.88	219.35	217.67	216.65	218.38	217.62	218.94	216.42	220.47	219.05	215.27	217.42	219.83	215.54	220.1	218.9	216.97	219.05	217.36	215.21	219.63	217.47	217.41	218.72	218	216.11	217.17	221.62	219.09	219.29	217.73
218.23	217.57	219.13	217.5	217.06	218.59	216.74	216.06	217.45	215.93	219.7	216.59	216.69	216.8	218.26	218.83	217.78	218.12	216.91	218.52	218.33	215.69	216.18	216.18	217	217.83	217.47	217.05	218.15	217.42	218.54	218.18	215.64	216.82	216.98	218.38	217.34	217.39	217.85	218.15	216.94	215.01	216.16	217.22	217.34	218.64	219.31	218.79	219.02	216.69
207.19	208.64	208.23	207.62	208.15	209.45	207.16	208.36	208.09	205.24	209.71	208.66	207.28	206.82	206.8	209.77	207.86	208.75	207.09	206.93	206.49	208.52	209.08	206.4	209.9	208.61	209.72	206.27	210.59	210.35	208.66	210.11	207.46	207.96	204.58	208.61	208.18	207.17	206.69	207.37	208.17	209.59	206.99	207.74	206.39	209.53	208.89	207.29	209.49	208.45
211.94	211.63	216.51	211.03	214.9	211.26	210.6	211.84	213.33	214	211.82	212.71	211.49	211.79	210.94	212.48	212.39	213.07	211.11	212.04	210.68	211.69	212.66	212.07	212.56	213.85	212.3	213.14	214.19	212.72	211.78	212.07	212.66	212.64	214.25	212.51	211.08	211.63	212.07	210.97	209.34	211.68	214.38	212.26	210.5	211.37	212.97	210.01	211.06	212.77
220.03	217.94	216.49	218.72	217.34	217.09	218.36	216.1	213.73	218.66	218.14	216.54	215.73	218.35	218.2	218.24	216.1	217.37	218.51	218.1	218.45	218	215.01	216.44	215.69	215.1	217.91	217.36	217.12	217.39	217.84	215.94	216.15	214.88	216.55	216.08	215.22	216.51	217.04	217.49	214.31	217.34	217.41	217.76	217.87	216.85	218.98	219.31	217.71	216.16
212.07	208.62	208.15	207.11	210.27	208.92	208.71	208.64	208.15	210.32	206.45	210.21	207.56	207.34	209.85	208.4	207.87	208.54	207.86	209.07	207.92	208.79	208.62	208.41	209.01	209.05	210.27	210.11	207.53	209.22	207.64	207.91	208.66	208.56	208.92	209.81	209.42	206.82	209.29	207.54	209.84	207.16	208.38	209.43	210.23	208.25	206.62	209.64	208.64	207.17
212.88	211.69	210.87	213.07	210.44	212.18	211.11	213.14	212.38	211.11	211.55	213.03	210.32	210.85	212.22	212.58	211.39	210.68	212.73	210.91	212.58	213	211.75	212.6	209.95	210.2	209.93	212.13	210.75	211.9	212.19	211.38	212.63	209.84	209.93	210.27	211.43	211.36	210.18	211.06	212.22	213.6	212.73	211.8	214.72	212.87	215.06	212.77	212.01	213.08
210.96	210.65	211.91	212.66	211.29	213.52	211.98	208.79	210.79	211.64	213.27	210.9	211.35	212.1	210.04	209.79	209.27	210.71	210.9	212.53	209.67	211.23	214.15	211.23	212.98	210.75	212.64	212.62	212.44	213.22	210.03	211.35	211.61	211.35	212.76	209.76	212.12	209.88	211.8	211.83	212.64	213.57	211.51	212.78	210.25	209.07	210.82	212.32	210.5	210.25
209.08	207.97	207.33	207.03	207.55	207.51	207.68	208.12	206.21	206.52	206.98	208.02	208.61	207.35	206.93	208.87	209.18	207.03	207.22	206.63	205.87	206.07	208.52	208.22	205.74	207.63	208.98	208.26	207.98	206.25	210.84	207.35	210.18	207.07	210.4	207.15	204.93	209.44	208.57	207.31	208.65	209.79	206.39	207.49	206.97	208.16	206.93	208.03	209.95	207.61
208.89	209.13	207.27	206.7	207.19	209.88	208.51	211.53	209.44	209.39	211.14	206.68	207.97	208.78	209.43	208.08	210.91	208.87	207.22	208.17	210.43	210.44	209.25	209.1	208.51	207.74	208.38	207.98	208.09	209.29	208.42	208.4	207.46	208.04	208.73	209.96	209.61	209.58	210.37	208.7	206.63	207.04	207.43	207.11	209.28	209.52	207.14	211.79	209.62	209.68
207.96	208.76	209.74	209.62	210.62	210.33	208.38	206.51	207.18	209.83	208.9	212.01	208.54	209.51	208.05	208.6	206.79	211.57	209.41	208.75	208.14	209.86	207.1	210.6	207.49	209.67	208.6	211.39	210.82	208.9	209.26	208.81	211.6	211.06	209.44	210.14	210.13	212.57	209.33	208.8	208.14	209.74	208.1	208.47	208.46	212.4	209.49	208.99	211.08	210.27
206.03	204.17	204.3	203.65	202.95	206.49	204.53	203.27	204.6	205.31	203.64	204.87	202.11	205.2	202.91	204.13	204.33	202.57	204.65	202.37	203.06	201.89	204.58	204.71	202.25	203.75	203.98	205.44	203.91	204.89	205.77	201.14	204.39	203.14	204.33	202.16	204.11	202.91	203.76	203.09	202.36	203.9	204.16	203.2	202.94	204.91	203.94	207.91	202.02	203.04
205.53	204.95	208.83	206.58	204.85	206.03	207.66	204.42	208.43	207.2	206.7	206.84	206.72	207.02	205.65	206.77	206.9	207.79	205.44	206.64	205.53	205.7	205.74	205.67	206.51	203.97	209.19	207.72	208.63	203.37	208.55	206.59	206.01	205.56	205.38	204.93	207.23	205.13	205.56	206.48	207.91	207.26	207.32	208.73	206.66	205.16	206.82	203.9	207.39	206.25
200.62	198.92	200.07	201.09	200.71	203.45	202.09	199.72	199.53	197.93	198.98	203.67	201.34	199.69	199.72	200.44	201.49	202.28	200.2	198.74	202.41	201.21	200.2	199.39	200.32	199.27	199.02	198.33	200.06	200.45	201.74	199.67	200.23	199.25	200.95	199.32	200.41	200.34	200	201.16	201.76	203.32	197.03	201.17	201.65	201.2	198.21	200.54	198.73	201.79
205.17	203.88	205.45	203.14	204.28	204.58	205.67	205.03	205.12	206.32	203.69	202.56	203.91	203.7	201.5	203.74	205.65	205.15	204.72	206.73	205.93	203.65	203.63	205.47	203.27	204.09	202.93	202.73	204.17	204.77	203.41	206.72	204.15	204.65	202.98	204.92	204.74	204.79	206.79	207.27	203.94	208.38	206.17	203.72	204.99	205.67	205.75	204.48	205.62	203.69
197.5	199.4	197.1	199.07	199.33	197.58	198.74	197.95	198.22	198.26	196.89	199.25	197.52	201.37	196.17	200.34	197.36	200.25	200.58	199.66	197.2	198.76	197.05	197.19	198.93	198.35	196.79	198.14	197.7	196.39	197.9	199.39	198.41	198.92	196.84	198.24	195.77	198.06	200.11	196.75	199.36	197.54	198.98	198.09	199.09	198.18	199.07	197.27	197.58	199.43
208.41	207.33	208.51	207.41	210.16	207.72	206.51	207.54	209.63	207.74	205.93	207.09	207.54	207.25	206.93	209.08	210.17	206.97	207.54	207.76	207.08	210.13	208.57	206.18	206.97	207.38	206.67	207.94	208.19	208.19	207.4	206.74	207.88	205.04	208.35	208.89	208.09	208.65	206.28	208.76	208.54	208.14	210.28	209.15	206.5	208.94	207.79	208.54	208.78	209.37
205.06	204.35	202.92	201.6	203.11	203.72	202.74	205.33	202.34	203.16	202.63	203.93	205.5	203.31	204.79	203.41	204.66	203.58	203.43	202.65	202.77	204.26	204.93	204.48	202.57	202.44	202.99	201.93	205.46	204.81	206.92	202.72	204.39	203.07	202.48	203.59	203.36	203.79	203.67	203.71	202.49	202.32	203.98	205.17	203.11	202.65	202.27	204.87	204.22	203.87
200.42	200.5	198.32	199.92	198.55	199.01	201.91	198.36	198.71	200.6	200.51	201.1	200.37	198.16	202.12	199.13	199.62	198.92	200.75	202.39	198.42	197.6	199.11	200.57	201.3	201.28	203.05	201.61	202.31	201.11	199.89	198.86	201.46	201.39	198.9	201.7	201.7	200.44	198.44	198.12	199.88	201.39	201.41	200.56	199.7	203.38	201.83	199.71	200.86	202.03
203.78	203.57	205.69	202.84	204.4	203.66	204.74	205.79	204.59	204.63	203.88	204.59	204.57	205.71	202.12	204.04	206.79	205.18	200.93	201.6	201.73	202.73	206.11	203.9	204.47	203.08	204.43	200.81	202.88	201.9	204.53	202.73	204.85	201.94	202.25	202.37	204.41	204.13	203.52	204.7	203.77	203.64	203.47	204.9	203.07	204.53	203.48	203.58	202.91	203.46
207.97	206.52	210.4	205.47	207.75	207.33	207.85	206.89	207.16	208.94	208.86	207.13	205.91	206.65	208.49	209.72	207.92	208.07	208.37	203.46	205.16	206.4	206.14	207.64	207.29	209.02	206.41	208.42	205.96	208.71	205.17	207.93	207.04	206.97	207.2	206.22	207.72	208.79	208.35	207.2	204.91	208.08	207.92	208.23	205.7	206.77	207.54	207.83	207.69	207.21
195.3	196.61	195	193.3	194.44	192.39	194.22	193.35	193.67	194.99	196.53	193.94	192.72	193.12	192.66	194.89	193.48	193.49	193.9	191.84	194.89	193.59	191.43	193.05	193.53	195.22	194.7	194.85	194.64	193.85	194.45	195.81	195.27	192.27	194.39	195.64	196.75	194.41	193.82	192.35	195.44	195.49	194	193.13	195.86	194.28	195.17	193.51	195.08	194.27
199.22	200.9	200.25	201.14	199.32	198.99	200.55	201.32	199.87	198.35	202.2	199.45	199.12	200.37	199.81	198.51	202.29	202.57	199.43	200.97	200.53	200.68	201.4	200.53	198.29	201.17	199.94	199.13	198.93	200.91	202.29	197.97	199.45	197.88	201.07	201.45	197.78	202.27	201.78	198.78	199.2	198.46	202.72	200.91	200.43	201.25	201.09	200.76	202.36	200.2
204.43	204.43	202.13	205.7	203.13	206.21	207.77	204.78	203.67	204.63	205.27	204.62	204.03	205.65	203.42	202.52	203.95	205.25	204.36	203.86	203.13	202.42	205.07	205.17	204.65	206.04	204.96	203.51	206.15	204.04	201.48	206.96	204.93	206.58	205.11	203.77	203.58	202.51	203.85	200.83	204.29	204.4	206.01	204.47	204.81	202.81	203.04	202.58	204.85	206.2
201.72	202.43	202.58	204.28	203.79	201.26	205.06	202.52	203.44	202.44	202.2	203.49	204.93	200.68	205.45	201.63	204.02	203.12	204.67	204.11	203.35	202.06	205.18	203.54	202.97	202.25	205.25	205.58	203.79	200.66	203.66	202.25	203.92	203.05	203.58	202.42	204.25	201.29	202.76	203.26	203.12	203.43	202.49	203.96	204.83	204.19	202.19	204.42	202.79	203.87
202.97	206.13	203.46	204.71	204.44	202.58	204.7	202.95	204.47	203.98	203.03	204.29	204.77	203.33	200.95	204.38	202.17	202.92	203.63	204.6	204.74	202.76	205.22	203.02	202.47	202.42	201.38	204.95	204.51	203.08	204.27	202.66	203.69	203.47	204.11	203.24	203.47	203.88	203.45	203.73	201.66	203.44	203.59	206.09	201.54	203.31	204.2	204.98	203	205.56
212.1	211.12	210.45	213.68	211.39	213.95	211.14	211.63	212.95	213.57	210.26	214.42	213.04	213.61	212.84	211.93	211.68	214.07	212.99	211.74	213.06	211.37	212.15	215.02	209.33	213.17	211.03	213.97	211.7	212.3	212.65	210.51	213.62	211.58	210.24	211.73	214.76	210.92	212.07	213.63	211.05	214.43	213.1	212.78	213.42	213.33	210.4	214.46	212.83	214.12
210.33	209.66	209.9	207.08	209.9	207.08	205.48	208.57	206.69	207.03	205.9	206.79	205.71	206.21	208.84	207.42	208.51	207.33	208.34	207.69	207.7	208.44	208.14	208.34	207.64	208.87	210.22	207.21	207.56	206.6	208.7	207.97	210.16	208.82	208.36	207.25	206.94	208.92	208.1	206.07	207.48	207.56	207.14	207.82	209.17	208.68	208.55	207.89	209.64	208.05
208.91	209.36	207.81	207.92	209.17	207.23	207.93	208.83	207.7	208.19	209.55	207.69	207.14	207.09	208.43	209.81	208.67	207.79	210.23	205.85	208.36	209.41	208.74	208.77	208.68	208.57	208.75	209.5	210.87	207.41	208.98	208.37	207.99	209.57	209.52	206.85	208.04	210.66	208.47	207.25	211.43	208.19	210.01	208.16	209.84	207.51	208.98	208.63	206.29	208.05
216.19	218.13	219.51	218.75	214.08	219.2	216.46	217.56	219.53	217.15	218.73	215.15	217.65	212.97	217.62	214.62	215.91	218.58	217.2	217.26	215.75	219.85	217.99	217.38	217.63	216.13	215.52	215.2	215.69	219.05	217.52	216.38	216.96	215.35	216.26	213.98	216.36	215.39	214.76	215.79	216.61	220.04	219.58	216.93	215.07	218.82	218.17	217.29	216.51	216.52
204.24	203.14	204.45	204.44	204.37	203.03	204.66	202.2	204.82	205.87	203.89	204.34	201.06	204.94	202.54	203.17	203.96	204.13	205.23	206	206.99	202.41	204.25	203.96	204.45	203.02	204.63	203.29	203.74	202.77	204.47	202.4	204.34	203.95	204.51	203.46	202.64	202.45	203.26	202.42	202.45	204.5	203.32	204.02	204.67	202.96	205.95	201.59	203.58	204.19
212.94	214.03	210.67	212.92	211.26	211.8	211.46	211.95	212.04	209.55	211.3	213.52	212.74	212.45	211.09	211.35	210.33	213.67	212.74	210.72	210.13	211.98	211.79	211.9	212.18	210.73	213.1	210.52	212.27	209.27	212.03	212.26	211.84	212.83	211.47	211.31	211.35	213.15	212.93	209.98	209.77	212.07	210.26	211.91	210.07	213.34	210.05	210.63	211.77	212.12
208.29	207.59	209.39	209.3	211.13	208.66	211.73	208.3	209.72	210.07	211.01	210.67	211.62	210.01	209	209.42	211.74	209.35	210.1	208.04	209.1	209.63	210.22	210.08	209.36	208.62	208.24	208.21	210.83	210.85	210.42	211.39	210.52	211.84	211.81	211.28	210.75	209.51	208.71	210.79	209.24	209.57	209.89	210.55	208.55	207.76	208.84	210.09	210.87	211.6
216.5	214.94	219.4	216.91	216.98	216.62	215.81	219.01	216.18	218.02	217.34	216.52	216.95	215.68	213.25	219.61	215.92	217.93	217.65	214.58	218.4	215.62	216.46	215.41	217.72	218.23	215.39	216.05	218.95	213.94	216.47	219.5	216.02	214.63	215.06	219.17	216.61	216.55	216.69	216.35	216.37	217.34	216.94	216.4	217.02	217.13	216.39	214.62	215.5	217.38
210.31	211.69	210.43	210.6	213.75	212.01	211.19	214.14	213.12	212.93	211.61	212.05	214.22	213.1	211.53	211.59	211.73	209.09	211.07	211.17	212.38	210.35	213.94	212.41	212.76	211.56	211.47	211.32	210.91	211.51	210.57	210.72	209.97	208.85	212.61	212.39	212.5	211.92	210.33	213.01	212.18	211.01	211.58	212.43	211.7	210.96	211.42	212.01	211.43	211.87
215.21	211.06	213.62	215	214.32	214.99	213.1	214.49	214.44	214.06	214.19	212.47	214.1	214.07	214.18	213.99	212.76	214.71	215.19	213.01	212.86	213.3	212.74	212.66	212.47	212.81	215.5	213.74	212.65	214.1	212.83	215.39	213.3	215.97	214.08	213.51	213.2	213.64	212.3	214.12	215.17	215.33	215.42	212.9	214.46	214.99	212.85	214.01	215.88	213.74
207.85	205.24	202.88	206.58	205.68	202.07	205.82	204	204.73	203.62	204.85	206.69	203.3	205.97	205.72	204.93	203.53	205.42	205.4	205.22	203.14	204.58	203.28	202.74	204.97	205.52	206.21	205.62	204.32	204.44	206.43	204.05	201.68	207.28	202.96	205.21	204.58	206.19	205.33	204.84	204.55	204.44	206.62	206.5	206.66	205.2	205.31	204.85	206.04	202.34
207.66	204.87	204.37	203.06	203.78	205.26	206.17	205.66	205.68	205.41	206.57	204.2	204.82	204.42	205.46	203.46	204.55	204.29	201.41	205.87	203.42	202.23	205.52	202.9	206.33	203.8	204.17	206.02	202.55	205.48	206.31	205.39	203.64	205.25	204.85	203.41	204.74	204.38	206.45	204.01	199.64	206.71	205.46	202.72	204.63	203.58	208.91	202.29	206.3	203.72
202.55	202.34	200.62	201.82	202.89	203.48	202.03	203.58	201.33	204.4	203.08	201.74	202.73	202	203.21	204.58	205.21	201.49	203.66	204.29	202.96	203.51	203.99	203.44	203.21	201.77	203.39	204.71	200.99	203.62	204.19	201.7	203.17	202.21	204.16	203.87	206.15	204.08	202.33	205.63	205.51	201.57	203.83	205.61	204.84	204.52	203.36	202.81	202.31	202.81
209.67	208.17	209.81	207.08	210.38	209.45	208.51	210.21	208.41	208.48	207.59	207.85	209.49	208.78	210.99	205.83	210.65	207.98	208.77	209.95	208.94	207.44	210.23	206.64	207.08	208.93	208.94	208.5	209.58	208.8	211.34	207.75	207.37	208.82	205.12	210.17	210.9	206.87	208.83	207.73	209.51	209.79	211.33	208.03	210.47	208.29	210.5	207.4	208.6	210.4
194.71	196.86	198.19	197.09	196.3	198.13	197.61	200.26	197.7	198.14	197.92	196.62	200.66	198.92	199.35	195.97	196.78	196.76	196.46	198.53	198.81	198.54	197.95	198.04	198.79	198.05	197.4	197.58	197.76	199.31	198.91	197.65	198.06	197.35	196.04	198.44	197.46	197.97	198.12	197.89	197.93	196.32	196.17	197.35	198.54	197.19	198.38	196.91	196.61	199.5
205.33	208.45	206.26	210.58	208.09	211.39	208.23	207.02	208.79	208.94	208.69	207.01	209.26	208.56	210.45	207.43	207.48	208.46	207.94	211.05	209.63	207.17	208.42	206.94	209.73	208.16	208.02	209.26	206.98	208.21	208.73	206.63	206.65	210.53	207.78	207.69	207	207.42	208.54	208.63	208.58	206.73	209.03	208.21	208.21	206.59	209.1	207.69	208.07	208.55
211.19	214.19	211.37	212.6	211.54	210.18	211.64	214.53	211.93	213.6	210.27	211.47	212.97	213.96	212.35	211.12	212.46	209.75	211.46	211.38	212.18	212.87	210.7	210.34	211.49	210.58	213.91	212.38	210.85	212.52	209.28	212.12	212.34	212.73	211.21	212.13	212.22	210.73	211.53	212.19	212.05	211.82	210.62	212.43	210.9	208.33	213.78	211.78	211.25	212.09
212.1	214.87	212.19	212.41	212.99	213.99	210.15	213.19	210.2	214.15	212.82	212.61	210.93	213.55	212.62	213.88	213.21	209.55	214.14	213.03	213.94	216.14	212.87	213.12	213.48	212.54	212.54	213.29	213.85	212.11	214.58	214.46	213.6	211.4	215.29	214.71	213.72	213.01	213.38	211.36	211.21	213.97	211.69	212.83	214.08	209.15	211.91	213.07	212.68	213.01
201.44	201.08	202.03	200.38	201.81	203.54	203.82	202.06	200.19	205.79	201.19	201.89	202	204.26	202.86	206.24	202.25	202.01	200.89	202.61	202.89	201.11	202.22	201.64	204.09	202.49	201.93	201.35	201.9	203.44	203.48	203.04	203.58	202.27	204.66	201.84	202.36	201.67	203.49	203.62	204.52	202.22	203.69	201.59	203.92	200.56	202.87	202.94	202.45	202.8
207.48	211.39	209.32	209.83	208.77	207.83	210.87	207.41	209.97	209.08	210.26	209.1	210.31	208.7	209.55	206.6	209.24	207.97	209.93	209.73	207.83	210.74	209.22	209.19	210.79	210.14	211.31	209.82	209.47	208.52	209.97	211.16	210.09	209.61	210.03	210.99	210.43	210.28	207.86	209.16	209.96	208.98	209.03	209.43	207.83	209.46	209.54	209.21	210.84	209.09
207.95	208.71	206.63	207.73	208.85	207.02	208.82	207.55	208.02	206.68	207.28	210.53	204.89	208.2	208.74	207.85	208.44	207.76	209.6	208.78	207.19	208.27	207.97	205.41	208.65	208.96	207.85	208.4	208.91	211	208.56	205.96	207.24	206.44	207.58	208.7	208.51	208.32	210.62	208.04	208.06	210.84	209.94	209.31	206.96	206.28	207.55	207.57	210.24	208.35
212.89	214.8	211.2	211.42	212.96	212.9	211.82	213.36	212.15	213.12	211.56	211.88	214.89	211.84	214.12	211.68	212.61	210.83	213.07	212.88	214.49	213.88	211.38	212.87	214.3	212.56	213.18	213.25	216.18	213.32	211.89	211.84	210.81	211.82	211.33	212.54	212.08	213.49	213.81	212.78	211.47	214.57	212.18	208.9	212.19	214.88	213.32	213.36	212.93	213.09
213.99	213.27	212.66	212.32	213.24	212.69	209.47	212.4	213.45	214.18	211.59	213.62	212.14	214.09	212.77	212.75	213.12	212.42	212.02	211.99	211.89	212.42	211.73	211.46	213.63	213.17	214.35	212.89	212.94	210.33	213.86	210.6	211.69	212.37	212.89	211.92	212.22	212.44	213.49	212.24	213.29	213.77	210.71	212.25	213.29	210.32	212.94	211.66	212.77	212.1
205.12	207.67	208.3	205.2	205.98	207.67	204.63	206.33	206.92	206.52	208.59	207.08	208.76	206.2	205.36	205.96	207.87	205.75	207.72	206.87	206.81	207.59	206.71	206.59	207.74	204.96	207.99	207.53	207.12	205.97	205.81	208.64	206.79	207.34	207.3	206.53	206.94	205.03	204.16	205.51	207.1	204.32	205.11	207.13	209.25	207.04	204.65	205.75	206.52	205.94
215.15	216.53	217.42	216.24	219.19	216.11	215.9	215.29	216.58	217.07	216.74	216.8	217.69	217.74	216.24	213.67	218.41	217.12	217.25	216.4	216.91	215.63	216.69	218.93	216.59	217.25	217.94	217.78	217.43	217.58	217.09	216.39	220.26	216.51	217.62	218.23	215.07	215.55	217.8	217.14	217.93	217.83	217.13	217.56	214.74	219.44	217.82	215.15	217.26	217.48
215.86	219.86	219.73	214.44	216.21	216.59	217.1	216.37	217.66	219.87	216.92	218.41	216.28	217.42	216.41	215.73	217.08	216.9	215.93	214.98	214.48	216.42	216.88	216.3	218.4	215.94	217.49	220.18	218.28	217.84	218.17	216.73	216.29	216.89	218.63	218.17	215.78	217.8	217.96	214.61	216.82	217.63	217	214.57	216.6	215.35	215.79	215.18	217.22	218.09
209.94	211.57	209.36	206.32	207.63	209.18	207.09	209.04	209.01	207.71	210.57	211.4	210.41	208.09	207.04	208.6	209.07	208.28	210.18	206.92	209.6	209.76	209.3	207.19	209.14	208.06	207.6	208.54	207.63	209.88	208.84	207.29	206.55	209.13	205.31	208.44	209.32	208.61	208.82	210.85	206.87	208.87	208.95	209.91	208.71	209.63	209.32	207.89	208.23	208.69
202.51	203.46	203.32	202.09	205.08	203.2	203.59	203.05	205.09	201.49	201.31	202.96	200.82	202.07	203.65	201.86	201.68	200.64	200.72	201.77	204.1	202.46	202.34	201	200.82	202.97	200.88	200.95	203.79	201.48	204.12	199.89	203.48	201.86	199.75	202.2	203.99	201.19	202.88	202.72	202.22	202.41	202.67	200.87	204.91	204.05	203.19	200.02	205.28	202.54
205.3	204.3	202.25	203.39	205.21	203.79	202.84	202.33	203.42	202.08	203.58	204.19	204.22	201.48	204.24	203.42	200.99	200.03	204.8	205.69	203.07	205.11	203.53	202.72	202.91	204.39	200.41	202.81	204.77	202.84	204.05	203.67	204.07	203.11	204.27	205.23	204.31	204.01	204.03	205.32	202.61	203.56	203.63	205.63	202.39	204.09	200.82	203.98	203.47	205.59
200.95	200.3	199.95	202.45	200.45	199.53	199.82	201.55	199.12	200.33	201.04	198.86	200.35	201.92	200.8	199.42	200.89	198.33	198.74	199.94	200.14	199.95	198.64	199.58	197.52	200.1	201.79	199.76	199.09	199.26	200.23	200.81	199.95	197.75	201.21	200.6	201.39	200.05	199.8	201.5	200.14	199.51	203.38	200.68	199.84	197.99	201.44	200.72	199.07	203.7
195.41	194.77	192.7	194.56	195.25	196.56	193.92	195.49	194.85	194.77	193.59	197.02	195.6	196.62	195.02	197.27	195.8	194.79	197.63	194.93	197.65	193.6	194.93	194.65	196.48	194.49	196.25	194.92	195.44	194.06	193.76	193.24	196.47	197.77	197.94	195.04	197.04	195.5	196.57	194.09	193.73	197.48	194.21	192.13	196.48	195.49	194.28	193.57	195.71	195.59
206.99	209.87	205.99	207.66	207	206.62	206.79	208.52	206.78	207.07	207.06	209.93	209.31	207.28	207.97	209.87	208.82	210.82	207.25	207.34	206.85	208.6	208.7	207.23	207.22	206.27	209.51	207.96	204.38	207.34	207.8	208.14	208.24	206.7	209.35	206.77	209.29	210.12	207.73	208.98	207.24	206.36	208.11	207.69	207.72	208.49	206.78	208.72	207.51	209.75
216.77	218.61	218.61	217.68	214.12	217.34	216.75	217.97	217.4	216.26	218.51	215.82	215.47	218.09	218.82	216.45	216.46	214.97	215.71	219.25	215.03	217.25	214.7	217.51	220.1	216.68	215.93	218.83	218.7	215.52	216.03	217.38	215.44	217.13	216.38	216.31	218.09	219.58	216.14	214.33	219.1	216.29	217.04	216.5	216.38	217.57	217.11	217.47	215.79	217.75
210.11	212.01	210.52	212.34	211.48	211.63	210.09	211.17	211.89	211.03	211.5	212.85	211.24	209.66	211.82	212.52	214	208.78	212.43	210.57	211.04	209.52	212.58	210.37	210.26	210.76	211.08	211.12	213.68	210.96	213.61	211.68	213	212.02	209.86	214.59	211.12	210.94	211.84	212.06	212.08	211.88	213.19	212.11	210.95	210.77	211.97	212.78	211.88	212.73
216.11	218.47	217.58	218.19	218.75	218.61	216.64	216.55	217.89	215.97	217.24	218.39	215.67	216.67	216.28	218.48	219.04	217.09	217.02	220.49	217.02	216.97	214.51	215.32	219.47	215.39	218.52	216.66	214.11	217.39	217.3	217.27	216.48	218.57	217.38	218.09	219.5	216.97	216.33	216.97	215.84	218.11	218.45	216.16	217.25	218.92	217.22	214.8	216.52	216.65
199.86	201.38	199.67	197.64	199.3	200.95	199.63	198.96	200.06	198.77	198.99	198.4	200.82	200.84	198.11	200.63	199.76	198.8	198.27	197.76	199.37	200.43	198.98	201.08	200.48	200.07	198.99	199.06	199.69	200.66	198.75	200.35	198.36	200.36	200.69	199.06	199.26	200.73	200.88	198.21	200.49	198.47	199.36	201.46	200.26	200.9	199.37	201.41	201.17	201.28
204.16	204.89	203.68	203.85	203.8	204.2	204.03	204.47	200.97	204.63	203.41	206.01	205.23	203.39	205.1	204.46	205.46	203.11	203.31	204.77	203.2	203.8	204.01	204.38	203.74	204.4	202.25	204.68	204.89	205.11	205.61	204.12	203.33	205.23	204.21	206.47	204.22	206.56	204.46	202.76	202.13	203.05	207.09	205.8	204.76	202.09	206.02	203.96	203.28	205.42
208.51	207.99	209.02	208.43	209.38	209.72	206.18	209.37	208.78	208.84	206.86	208.38	212.38	207.49	211.33	208.35	207.84	209.17	207.69	210.9	209.46	209.76	210.33	209.7	206.99	209.96	209.97	209.65	206.97	208.64	208.75	206.91	206.48	209.25	209.18	208.71	207.9	209.38	207.54	209.67	208.41	210.42	207.13	209.01	209.06	209.96	209.09	208.22	208.24	209.64
205.79	204.88	206.11	205.59	206.29	206.74	204.19	204.26	205.22	205.54	205.66	204.78	204.95	204.23	205.13	205.86	203.97	203.79	203.27	205.66	205.25	204.8	205.6	205.52	202.78	203.74	205.22	204.65	206.76	203.32	202.79	204.4	204.04	203.45	203.18	204.61	204.7	207.62	204.88	203.78	205.85	204.92	204.67	205.6	203.17	204.87	208.2	203.08	204.29	205.26
207.16	208.23	209.22	208.58	207.45	206.61	209.2	208.81	207.28	205.66	209.77	208.77	208.32	209.98	211.71	210.47	209.25	207.1	208.54	208.49	207.51	206.93	207.27	208.87	208.18	208.67	208.09	208.89	208.55	210.8	207.4	207.44	208.35	207.7	209.08	206.01	206.87	207.76	208.21	208.63	209.27	210.15	208.94	207.64	208.94	210.2	208.79	208.65	207.39	207.54
203.04	202.03	202.98	206.02	200.29	200.03	204.94	203.19	200.45	202.15	201.6	203.08	202.83	202.19	201.57	203.83	204.42	203.09	203.3	202.61	201.48	204.84	201.27	204.12	202.21	202.6	201.81	201.96	201.96	202.84	202.01	201.6	203.87	200.11	205.08	202.43	203.74	202.49	204.24	203.93	204.48	204.52	201.16	197.47	202.02	205.08	201.78	203.47	201.89	202.88
208.85	208.66	209.49	207.67	207.45	207.53	206.31	205.95	208.76	208.78	208.3	206.49	209.08	205.9	209.48	207.61	209.71	210.3	206.33	211.5	206.81	210.38	210.55	208.43	205.65	208.89	208.27	208.53	208.46	207.85	207.2	208.43	209.95	210.08	207.89	209.55	206.29	207.91	209.63	207.2	207.44	207.9	208.86	207.83	207.13	210.51	206.79	208.6	207.76	206.61
208.24	207.73	210.28	210.13	207.5	208.45	206.92	209.79	208.22	209.58	209.12	209.82	208.96	207.01	209.28	208.9	207.33	209.8	209.33	209.07	209.74	209.19	211.29	207.33	209.5	207.21	208.79	211.49	206.76	207.96	208.27	207.69	210.55	207.26	209.08	209.06	209.11	208.89	209.28	210.67	208.71	209.55	207.63	209.95	207.14	208.21	209.95	209.91	208.92	210.04
197.84	193.99	191.95	194.31	193.93	194.46	193.69	194.67	191.67	196.49	193.17	195.27	193.3	191.82	192.39	192.67	195.21	193.11	194.94	194.91	192.97	194.73	194.06	191.79	193.06	192.82	194.56	194.36	193.6	197.28	193.99	195.13	191.97	192.89	193.66	192.43	194.09	193.69	195.24	193.62	191.72	192.36	194.84	191.49	193.96	192.7	193.45	195.15	192.35	195.2
202.85	202.27	203.33	202.51	201.13	204.97	204.23	204.38	204.93	202.53	201.4	203.48	203.39	202.71	203.96	202.55	204.67	204.85	201.13	203.96	200.51	203.03	202.55	203.57	205.64	202.83	203.8	205.35	202.26	202.65	202.79	202.7	206.05	201.42	202.4	203.22	203.79	202.1	202.81	201.95	202.55	203.04	204.87	202.26	204.36	203.39	204.58	204.77	202.18	203.29
206.66	208.97	208.19	207.8	207.83	207.5	206.99	208.25	209.78	206	206.78	208.83	207.07	206.07	206.99	206.44	207.72	208.23	207.93	208.33	208.58	208.75	206.46	207.38	208.04	209.2	208.08	205.35	208.75	208.27	210.56	208.03	207.1	206.55	209.14	209.93	205.25	207.51	209.71	208.96	204.24	206.15	205.29	207.11	209.5	207.77	208.95	207.36	209.41	209.35
204.87	205.82	205.07	206.94	206.93	208.5	208.3	207.06	205.93	207.87	205.86	204.1	206.08	205.97	209.57	206.25	207.36	205.94	205.09	205.41	204.91	206.11	204.52	205.13	208.49	204.86	206.36	206.28	206.97	206.62	207.23	207.62	205.94	207.98	207.41	206.32	208.83	204	205.95	205.41	206.35	206.44	207.69	205.97	205.07	206.86	208.25	207.96	204.29	204.48
207.64	206.63	206.56	207.05	207.25	208.94	207.57	205.84	206.6	209.04	206.68	208.64	208.06	209.33	209.26	210.25	208.63	209.09	208.4	207.48	207.7	209.33	209.19	209.09	206.8	206.3	207.34	210.5	208.64	209.24	208.96	207.95	206.51	205.84	208.22	209.33	208.56	207.57	206.32	207.11	207.52	210.72	207.76	207.03	209.66	207.63	206.3	209.36	207.36	206.8
204	205.92	205.44	204.03	203.66	206.01	207.49	206.62	205.3	206.09	205.7	206.09	205.69	205.49	204.42	205	205.25	206.09	205.14	206.21	204.74	204.45	206.54	206.95	206.93	205.47	207.75	203.62	204.26	206.54	203.75	205.15	206.82	207.07	208.47	206.28	206.7	204.49	206.59	207.63	204.78	204.18	205.86	202.83	205.61	203.93	205.31	206.71	205.81	207.25
212.79	212.88	212.74	212.15	213.43	213.02	212.81	212.35	211.67	211.75	212.66	213.46	212.11	212.21	211.21	212.62	214.75	213.53	212.59	213.13	212.51	213.22	213.02	212.91	211.79	211.48	210.57	212.42	210.88	214.3	215.89	213.2	209.04	212.48	212.85	214.47	212.27	210.16	213.45	213.38	210.89	211.06	211.48	211.91	208.96	210.01	210.96	214.32	212.85	213
198.98	195.03	196.27	195.06	195.56	196.5	193.73	195.67	196.43	195.73	195.12	195.04	196.24	195.82	195.96	194.56	199.02	194.76	195.79	195.95	196.54	195.78	194.89	194.95	194.78	195.17	196.17	195.52	196.33	194.69	197.02	195.69	195.48	196.98	195.77	196.62	196.79	195.78	195.14	196.13	195.53	194.39	194.7	197.36	196.36	195.34	194	196.78	193.21	195.22
210.62	209.08	209.22	209.72	207.39	209.31	208.45	208.75	208.31	213.16	209.6	209.14	209.14	211.31	207.21	209.22	208.12	207.43	209.87	207.59	207.97	208.34	210.26	210.04	209.92	208.82	210.57	208.16	208.91	207.87	209.67	211.78	206.61	209.21	211.08	210.66	209.54	208.8	208.99	209.4	208.7	210.17	207.42	209.33	210.43	209.69	207.05	209.65	208.95	208.5
203.67	203.65	202.85	203.82	201.9	203.79	203.57	204.67	205.22	202.47	202.38	203.47	202.87	203.95	204.02	203.77	202.58	203.31	202.02	201.62	202.71	204.8	202.07	201.44	205.31	206.04	200.08	205.87	203.51	204.28	203.6	203.23	204.12	203.5	203.2	203.65	201.7	203.41	202.41	202.8	203.17	201.97	202.99	201.38	203.92	203.1	204.19	203.12	203.83	203.24
208.41	209.16	208.75	212.13	210.83	208.33	211.58	209.5	211.24	210.27	207.99	208.6	209.45	208.35	207.94	208.69	208.62	209.32	209	208.93	209.91	209.28	209.05	211.57	210.42	208.4	209.13	211.73	209.16	211.4	210.01	210.33	211.01	208.66	208.71	209.81	211.44	209.19	209.47	210.06	207.99	210.66	211.24	207.47	210.99	209.83	209.96	210.53	209.42	208.88
194.69	193	194.43	194.84	195.47	193.22	194.23	195.11	193.27	195.03	193.22	194.71	193.63	193.95	195.35	193.83	193.48	191.77	193.73	194.86	193.96	195.26	193.91	196.41	196.02	194.99	193.72	195.98	191.22	194.48	194.95	195.74	194.81	193.2	193.83	194.36	195.12	194.01	192.58	194.53	195.28	194.3	194.46	192.83	193.49	194.49	192.93	193.28	195.96	195.11
193.61	196.34	192.46	195.34	195.64	195.18	195.73	196.12	195.67	195.6	194.52	194.24	196.95	195	193.64	195.38	193.78	194.49	195.75	195.36	194.75	192.88	195.86	193.76	195.23	195.18	195.53	195.96	194.9	195.01	194.85	196.78	195.06	193.11	195.29	197.28	193.19	195.69	194.72	198.01	196.76	193.96	196.17	195.72	192.71	195.77	193.62	194.35	194.25	195.17
203.84	206.22	204.67	202.98	204.92	202.49	203.01	204.19	202.38	203.88	203.03	202.98	203.83	204.43	205.09	203.53	203.72	202.87	203.72	202.91	201.24	201.17	203.79	201.8	203.61	203.65	205.36	203.16	203.02	202.83	205.17	203.99	202.47	204.86	202.16	202.9	203.54	203.79	205.38	203.12	205.35	203.8	203.66	203.33	203.64	203.19	203.63	202.96	204.06	203.45
215.51	217.36	216.96	219.71	216.25	218.13	218.63	217.38	220	215.51	215.7	216.4	217.37	220.22	218.4	218.46	216.99	216.8	215.39	218.88	217.47	217.9	217.85	218.93	218.95	219.26	219.07	219.11	218.1	219.25	219.74	220.59	216.12	218.37	217.51	217.22	218.34	220.04	219.39	219.29	218.64	218.06	217.27	218.77	219.14	216.91	217.46	217.88	216.81	217.06
212.72	214.65	212.22	213.94	212.46	214.37	215.86	210.56	213.82	212.61	214.21	213.24	213.13	214.94	214.54	211.54	213.13	213.54	215.55	211.03	213.1	215.03	212.14	211.5	212.38	213.18	212.04	211.53	211.94	214.96	212.19	214.76	213.97	212.63	212.2	214.25	212.04	213.93	214.61	212.89	213.78	213.36	214.54	213.39	211.42	212.61	215.29	212.91	213.15	214.96
207.22	208.1	207.33	206.35	208.55	207.55	208.43	208.33	209.37	209.51	208.21	207.81	207.38	208.08	208.73	210.22	207.77	205.87	209.14	209.04	208.27	209.1	210.05	208.26	208.22	208.99	208.88	209.59	209.52	208.87	209.89	208.31	209.36	207.65	205.36	208.43	207.53	213.23	209.24	208.8	208.74	208.43	209.26	209.07	209.63	207.01	207.17	210.25	206.61	207.81
201.8	204.29	204.23	203.37	202.89	202.74	201.88	202.94	201.57	202.71	201.01	203.59	200.33	201.88	199.67	202.89	201.06	202.71	200.27	202.24	202.35	201.79	202.4	204.04	200.64	199.41	204.93	201.52	203.02	201.15	203.43	204.14	202.27	201.35	201	201.22	200.62	200.86	202.08	203.38	203.51	201.02	200.56	203.09	203.77	204.44	200.95	202.13	204.98	200.28
209.91	206.87	209.08	207.98	207.7	211.14	208.82	208.07	208.58	207.6	207.22	209.51	207.45	208.65	208.95	208.9	207.46	208.1	206.92	209.28	207.88	207.74	209.1	208.19	208.29	208.43	210.47	208.43	206.83	209.35	208.15	209.44	210.47	208.73	207.81	208.58	209.83	208.67	209.79	207.36	206.44	209.44	210.49	209.52	209.87	208.82	207.99	208.67	207.72	206.85
199.61	197.57	200.94	199.67	199.76	200.69	201.68	198.71	201.86	197.79	202.22	200.17	199.93	198.29	201.71	202.86	200.37	199.33	198.89	202.31	198.64	201.49	199.65	202.26	199.32	200.73	200.7	200.18	199.79	198.2	201.4	199.8	201.74	201.27	201.92	199.84	201.07	201.39	199.94	198.25	200.57	200.37	200.2	198.97	199.91	201.33	200.65	200.42	202.89	200.35
204.52	203.26	202.75	203.53	202.89	201.33	202.14	201.52	202.18	202.34	202.41	201.36	202.95	203.62	203.08	202.54	201.85	202.13	202.35	201.48	204.1	204.43	204.66	203.86	202.63	203.06	202.43	201.41	203.26	203.03	201.74	202.91	202.32	201.15	200.9	202.88	200.77	200.75	201.88	202.92	200.83	204.67	200.17	202.18	202.63	202.82	201.29	202.33	200.12	203.24
208.62	209.95	207.32	209.17	208.29	210.27	208.29	206.82	208.69	208.23	207.62	207.69	208.88	206.79	210.72	206.89	207.35	208.68	209.79	208.35	207.79	210.43	207.53	209.76	208.2	208.61	207.31	206.74	208.09	207.79	209.39	209.86	207.35	207.43	207.28	206.13	207.58	210.53	206.63	209.19	207.41	207.27	207.95	209.53	210.83	206.23	208.49	209.1	208.83	209.61
200.78	200	197.99	199.64	201.42	199.7	197.25	195.98	199.82	199.3	198.41	197.3	201.83	200.66	196.76	199.27	198.98	200.39	199.28	198.65	200.62	198.93	199.99	200.61	200.58	200.09	198.78	198.52	199.97	199.4	199.99	199.68	201.19	198.7	199.12	198.74	200.16	199.91	199.3	199.68	199.05	201.36	202.69	198.86	199.06	198.55	198.02	200.32	198.23	199.93
207.39	207.77	207.25	209.75	207.92	207.5	208.25	208.07	207.31	209.11	206.74	209.23	204.85	206.99	207.86	208.91	207.54	207.26	205.87	207.19	207.29	206.29	207.72	206.6	207.98	207.76	208.51	208.73	206.79	208.62	206.25	206.5	209.66	207.09	207.97	211.57	206.07	207.65	208.4	211.04	208.07	207.62	209.01	206.17	207.35	209.78	206.24	208.61	207.71	206.04
204.51	205.19	204.05	202.38	202.91	201.89	203.54	203.53	205.32	203.93	203.67	202.24	202.81	202.89	203.43	204.75	202.9	202.57	203.83	203.8	205.96	204.34	205.5	204.55	204.07	205.53	203.9	204.32	202.87	204.16	204.64	203.3	202.43	204.11	204.52	203.18	204.39	203.85	203.42	204.09	204.22	202.94	203.77	203.45	203.11	202.71	202.14	202.77	205.35	204.02
200.3	199.8	198.71	200.22	198.62	199.75	198.74	199.72	199.13	198.49	199.3	196.8	199.01	197.16	199.57	201.46	200.25	201.23	198.16	197.94	200.29	199.3	198.78	198.96	198.43	199.49	199.69	199.71	197.69	198.75	200.53	199.72	200.73	199.72	200.83	199.18	200.08	200.64	198.97	198.85	200.17	196.93	202.15	199.68	197.48	198.25	198.94	200.27	198.8	198.51
203.38	203.25	206.38	205.98	203.19	204.02	204.26	202.68	204.78	203.73	206.66	204.95	203.93	203.22	203.43	205.4	203.96	204.4	203.28	205.21	202.66	204.08	204.81	203	203.99	204.77	203.54	201.79	204.97	205.2	201.47	205.51	200.94	202.92	205.7	203.42	202.72	204.5	205.59	203.89	204.69	207.32	205.06	206.73	204.96	204.33	203.66	204	206.67	200.8
205.78	203.44	202.58	202.1	204.49	203.81	205.4	203.41	207.47	204.89	206.16	206.97	204.87	204.8	204.27	205.21	205.75	206.11	205.09	202.79	203.74	200.9	204.81	202.98	204.39	203.46	204.88	204.64	203.49	204.8	203.36	204.35	205.74	205.08	204.12	204.11	205.27	205.04	204.35	205.22	203.87	206.89	203.34	206.18	206.74	205.95	204.13	205.37	206.88	203.72
208.89	209.68	207.49	207.72	210.38	209.35	207.57	209.69	208.91	207.83	208.02	206.87	209.84	209.86	210.34	208.61	207.16	207.63	209.49	207.9	206.74	207.32	209.91	207.78	209.53	208.99	208.88	207.04	206.46	205.67	207.76	209.01	208.47	207.57	207.21	209.25	208.53	208.73	207.96	208.26	207.75	208.96	207.31	208.03	209.94	207.66	208.85	208.38	208.46	207.83
202.58	204.35	203.36	204.61	204.19	204.31	202.63	204.15	203.43	202.63	202.77	203.77	204.47	205.98	203.4	203.72	203.57	203.82	204.85	204.33	202.15	201.56	202.58	203.76	202.63	203.16	204.4	202.38	201.61	204.01	204.43	204.58	202.21	203.96	205.8	202.74	204.51	202.3	204.26	202.89	203.34	202.24	203.86	203.42	205.18	200.59	201.28	203.45	201.83	202.72
200.91	200.97	197.93	199.08	198.76	200.47	200.14	199.46	197.7	200.24	200.41	201.2	200.72	200.19	200.83	199.68	199.17	198.76	200.68	197.13	197.92	201.53	198.04	200.09	199.79	201.2	199.7	197.53	199.29	200.34	198.42	198.79	196.71	200.89	201.37	199.15	201.93	200.21	197.46	199.45	198.54	198.42	199.75	198.63	199.35	198.83	201.25	197.79	198.93	200.08
208.04	206.5	206.79	209.34	207.13	206	207.55	206.59	211.24	208.61	207.48	210.72	208.05	209.06	210.9	208.49	207.38	206.75	205.91	211	208.19	207.35	206.97	207.25	209.73	207.89	210.8	207.99	206.76	206.41	210.48	208.45	208.47	208.05	209.21	209.71	209.52	207.63	209.68	207.2	209.22	209.55	208.39	208.47	210.35	206.6	208.61	209.43	211.6	208.68
204.7	207.5	207.01	204.99	208.23	205.29	206.93	206.4	204.11	207.45	206.58	205.06	205.12	208.93	204.23	206.66	205.8	205.53	206.2	205.83	204.77	207.91	206.43	204.95	206.31	206.43	206.54	203.21	206.26	206.23	207.31	206.6	206.67	205.35	206.9	206.57	204.38	203.37	207.2	203.71	206.76	205.9	205.95	204.57	205.63	206.06	205.67	207.65	206.05	205.27
212.7	212.77	212.37	212.59	214.37	211.92	214.29	212.74	213.77	213.39	213.51	212.2	210.93	214.14	210.34	211.07	215.76	213.13	211.6	212.8	211.76	212.51	213.54	211.6	212.48	212.73	212.65	211.05	211.57	210.91	211.63	213.06	211.41	212.82	214.36	211.27	213.98	212.76	212.54	211.3	211.05	211.85	213.54	212.27	212.28	210.39	213.97	210.43	212.31	212.82
209.21	207.74	208.99	209.27	208.26	208.26	208.67	209.09	206.48	207.31	207.67	207.65	206.17	206.08	205.89	207.14	209.31	210.42	207.87	208.84	209.13	207.81	205.94	208.99	209.1	207.08	208.8	208.54	207.93	207.18	208.43	207.3	205.69	208.47	204.5	208.57	208.79	206.57	206.08	209.41	206.42	207.44	206.24	208.53	207.21	207.71	206.73	208.09	207.36	207.69
203.31	203.26	205.08	203.01	206.97	204.02	202.63	204.12	199.98	204.67	201.25	203.6	205.82	203.23	204.3	202.69	203.22	204.47	205.23	202.26	205.56	202.55	202.84	205.34	205.8	203.76	203.17	205.6	202.81	204.16	204.4	205.34	201.97	204.21	203	204.43	203.05	203.78	202.65	202.83	200.07	203.83	204.67	203.17	203.51	204.88	203.65	203.58	204.21	201.68
208.08	206.35	207.13	210.86	209.64	209.36	207.76	211.98	207.41	209.38	207.62	207.26	208.38	207.01	208.21	207.85	208.6	208.39	209.33	208.25	207.19	209.1	207.3	211.37	207.97	210.76	209.2	207.25	211.26	209.5	206.99	208.97	209.46	210.75	210.02	210.18	207.07	208.8	209.4	206.58	209.57	211.62	207.27	208.02	207.86	209.54	208.14	208.32	208.23	210.02
198.28	199.11	198.57	201.58	198.3	200.77	200.92	197.83	199.27	197.67	202.52	199.43	200.37	200.13	199.32	202.24	199.92	200.84	198.29	199.81	197.49	201.09	199.63	198.52	199.56	200.48	198.66	201.07	200.97	198.68	197.94	198.08	199.18	199.88	197.77	199.14	200.33	201.09	199.82	201.01	197.24	197.87	200.39	198.8	199.39	199.14	199.8	198.76	200.55	198.5
204.82	204.02	203.24	205.73	202.6	201.67	204.62	204.32	203.92	203.31	204.68	204.24	202.86	203.19	203.38	204.83	204.03	205.42	205.19	202.32	205.21	204.37	205.65	203.13	203.06	202.97	204.61	203.58	203.53	202.03	200.28	203.38	204.5	206.05	206.88	204.85	203.73	206.2	203.97	204.18	205.22	203.6	206.03	202.8	202.54	204.88	204.4	206.37	203.33	204.03
207.78	210.87	208.88	207.19	210.21	210.67	207.21	208.94	208.59	210.19	207.73	209.43	209.91	208.96	208.01	208.67	209.99	207.96	208.21	208.94	210.7	208.28	207.68	209.57	209.74	207.2	210.03	206.3	208.13	208.5	209.42	211.02	209.12	209.62	209	209.15	210.09	208.38	210.58	208.9	208.73	209.12	209.14	208.59	207.97	209.33	208.02	208.5	208.41	208.71
203.97	205.18	203.12	202.35	201.27	204.12	199.82	201.02	203.2	201.48	202.9	204.12	203.8	202.37	204.36	204.79	202.88	202.08	204.31	204.01	204.22	201.11	204.54	203.6	203.96	202.09	201.97	203.37	203.9	201.04	202.68	201.4	202.81	202.87	202.93	202.62	204.66	203.28	203.25	204.59	203.35	204.14	203.2	202.96	204.08	203.47	206.02	202.86	202.36	201.06
210.63	211.82	213.71	209.57	210.62	211.54	214.19	212.12	213.8	213.55	211.39	213.58	214.4	212.27	213.21	211.76	212.94	213.31	213.77	213.52	212.06	213.09	215.35	212.83	214.54	212.2	213.32	214.56	212.97	210.99	211.57	213.32	210.5	212.96	212.3	213.08	214.94	210.14	213.44	212.52	213.22	210.99	213.37	214.13	213.31	214.32	215.39	214.16	213.6	214.22
210.16	210.17	209.83	209.14	207.55	207.9	207.04	209.16	211.66	209.6	208.9	211.12	209.28	206.72	209.33	209.65	209.22	208.28	207.03	209.95	207.99	209.57	208.33	207.81	208.77	206.56	206.4	208.59	208.91	208.89	209.12	207.32	208.37	210.27	207.54	207.93	208.6	210.74	208.15	210.89	210.41	207.56	207.35	208.37	209.95	207.56	208.95	210.44	209.43	208.28
204.64	204.11	202.91	202.55	203.06	203.27	203.91	203.15	204.19	203	204.28	203.58	203.67	201.96	203.29	204.13	203.65	204.98	205.25	203.8	202.27	205.8	203.69	203.43	204.36	203.63	202.68	203.53	203.24	204.59	205.12	205.7	205.15	204.49	203.41	202.97	202.96	202.66	204.56	202.08	203.29	203.33	203.62	203.84	202.56	206.46	202.28	206.76	205.34	204.38
200.1	202.37	200.81	198.66	199.88	199.65	199.05	199.48	203.07	198.42	202.79	200.77	200.55	199.25	199.43	199.14	199.69	199.43	201.85	201.58	200.9	197.34	200.3	200.1	197.92	197.03	199.28	200.02	201.18	202.9	200.96	201.14	198.06	201.6	198.51	201.05	200.94	200.1	201.56	201.53	200.33	198.52	201.59	201.2	203.9	199.42	199.36	201.08	199.16	198.19
212.56	213.07	214.74	212.19	211.46	213.36	214.55	212.8	214.11	212.02	213.86	209.37	210.07	212.7	213.02	210.16	212.48	212.91	211.64	211.48	211.99	210.86	213.58	211.74	211.39	211.47	212.69	216.02	213.04	213.7	214.08	212.41	214.83	213.03	213.58	213	213.11	212.58	212.72	211.22	211.27	210.62	212.4	213.74	214.24	214.87	212.89	210.56	213.65	212.85
208.39	204.81	207.49	207.72	207.51	207.27	207.48	207.55	208.79	209.88	207.22	207.99	207.56	207.15	207.78	207.43	207.22	209.11	205.75	207.34	205.87	207.1	208.48	208.06	207.81	208.08	206.52	205.62	209.61	208.67	208.89	207.71	207.86	208.19	207.79	207.54	207.47	208	208.01	208.63	207.61	207.49	208.3	207.4	207.08	208.66	208.66	206.65	209.62	207.28
206.65	206.9	207.85	209.48	206.94	208	209.43	205.85	208.47	207.63	208.99	207.2	205.41	206.18	208.57	207.98	207.22	206.37	206.94	209.27	208.73	209.9	206.98	209.71	208.04	207.24	207.87	209.08	207.65	206.88	206.6	208.59	207.84	208.3	207.03	208.59	207.72	208.69	208.82	208.28	207.05	207.21	207.67	206.73	206.29	204.31	207.34	208.22	208.66	208.81
198.12	196.18	199.39	199.81	198.64	198.52	198.94	199.52	198.15	198.9	197.72	199.65	198.7	199.48	196.69	200.81	199.58	198.32	198.64	198.22	196.77	197.81	197.96	198.53	199.3	199.87	198.71	197.28	199.97	198.39	198.34	198.79	198.11	197.08	198.67	200.24	197.29	197.36	199.18	200.98	198.35	199.43	199	199.53	199.55	196.72	197.85	196.28	199.19	199.27
203.89	202.5	203.63	202.03	201.6	200.57	201.13	203.51	202.63	204.14	202.32	204.46	202.85	200.36	201.98	204.25	203.1	202.11	203.57	202.79	203.98	203.33	200.2	204.15	202.35	203	204.36	204.02	202.35	203.31	203.42	200.53	203.31	201.87	203.38	203.71	201.88	204.67	201.03	203.74	201.27	202.17	201.31	202.06	201.79	203.22	203.29	203.45	199.64	200.47
200.53	200.42	200.71	198.01	200.73	199.77	201.08	200.17	200.08	200.8	201.48	199.55	199.46	202.41	200.1	199.58	202.64	202.57	196.9	198.91	200.3	200.17	198.95	199.03	202.02	199.7	201.31	199.59	200.36	197.78	201.75	201.88	199.88	200.19	199.46	201.58	201.13	202	200.39	199.56	203.75	200.73	202.25	200.28	200.95	198.71	200.03	199.24	202.11	199.43
212.71	216.28	213.9	214.92	213.75	212.12	214.01	212.92	210.52	213.87	212.44	215.13	215.45	214.07	216.19	213.12	213.03	213.61	213.66	213.96	214.7	212.63	212.41	214.89	212.4	213.86	212.98	215.4	215.79	214.64	214.62	215.91	214.38	213.52	215.14	215.08	212.98	212.79	212.49	212.6	210.82	216.1	213.95	213.36	214.36	214.4	213	213.85	214.57	214.69
207.45	208.04	206.52	210.26	209.21	208.08	208.32	207.88	209.23	207.8	208.86	207.63	210.56	210.19	208.07	209.03	206.47	208.18	207.88	211.67	206.42	207.3	210.32	207.98	209.11	207.83	212.87	209.92	206.34	207.58	208.24	209.52	208.19	209.99	209.74	208.48	207.5	209.92	207.18	207.41	209.44	210.32	210.24	208.42	209.65	209.63	208.5	209.44	206.99	210.78
209.22	210.52	210.42	208.87	208.4	208.93	209.79	209.71	208.96	209.59	208.85	208.88	209.21	206.29	207.99	207.54	207.02	208.49	207.21	210.42	209.73	207.4	207.62	209.46	208.28	208.87	210.37	207.55	208.73	207.61	208.76	205.45	207.74	207.29	206.93	208.41	210.29	208.19	209.89	210.2	209.66	207.35	208.7	210.43	209.16	208.29	208.09	209.56	208.92	207.01
207.48	207.81	209.5	207.66	210.44	208.48	207.15	209.85	207.99	209.56	208.88	206.53	209.15	208.08	209.52	208.73	209.01	208.59	208.52	208.06	207.66	208.11	209.3	207.15	208.8	210.92	210.44	208.58	208.62	208.77	206.95	209.22	208.71	207.92	208.87	209.24	211.09	211.3	207	209.17	211.14	209.72	209.86	210.07	210.97	209.36	208.79	209.43	208.31	209.38
212.32	213.6	211.61	212.16	214.21	213.43	210.96	212.78	213.88	210.03	213.37	213.36	212.87	209.18	212.29	214.21	214.6	209.95	213.56	211.34	212.36	213.75	210.23	211	214.89	211.46	210.79	208.75	212.86	213.51	213.54	212.7	212.48	213.35	212.03	211.07	213.36	213.43	212.34	213.44	212.29	211.55	212.14	212.66	212.87	211.99	211.93	212.09	215.41	212.48
207.74	209.31	207.37	207.77	208.18	208.01	208.82	208.64	209.31	209.03	209.11	208.14	207.84	207.62	205.37	209.54	206.54	207.12	208.88	206.89	208.89	205.94	210.01	206.53	208.79	204.74	209.18	207.87	208.53	210.44	208.38	206.11	209.83	207.99	207.86	207.49	209.42	207.71	205.45	207.73	206.87	209.42	207.57	209.19	206.43	209.31	209.86	207.25	208.87	206.89
212.74	211.48	212.09	213.98	213.23	212.89	212.04	211.58	214.99	213.63	211.26	214.64	214.15	214.29	212.94	211.85	212.3	212.94	214.02	211.89	210.49	214.31	213.97	213.88	212.91	212.03	211.74	213.95	212.14	215.05	214.77	212.73	213.33	210.62	214.38	216.34	213.35	211.92	213.33	211.64	215.07	213.61	213.48	213.71	213.75	212.96	211.98	212.95	215.72	214.53
210.48	210.38	209.48	208.75	208.14	210.92	209.15	210.49	210.5	211.46	209.49	208.06	211.13	210.33	211.06	209.8	209.1	210.49	208.01	209.19	208.36	210.29	209.74	210.66	207.7	209.61	209.6	209.33	209.86	210.86	209.3	208.08	208.29	210.61	208.71	210.4	208.99	209.7	209.91	210.2	207.41	211.76	210.61	207.76	209.1	209.15	208.7	209.44	208.24	209.69
209.57	210.31	208.65	209.49	208.93	210.38	209.95	209.38	208.78	209.89	208.62	209.41	209.79	210.52	211.05	210.72	210.08	208.11	210.03	208.76	207.99	208.51	209.97	208.42	209.87	209.47	207.15	210.7	208.72	209.17	208.74	207.59	208.36	210.54	210.5	209.84	208.56	208.76	211.24	207	209.8	208.55	210.9	209	208.48	209.77	208.74	209.68	208.77	208.28
207.58	205.55	208.84	207.44	209.36	207.1	206.48	207.57	207.58	209.01	207.78	207.36	208.23	208.62	207.1	209.2	206.1	208.31	207.74	203.92	209.5	206.6	208.34	206.49	207.66	205.3	206.44	205.84	207.1	209.39	207.87	206.27	209.48	207.09	208.86	207.41	207.82	207.4	206.93	206.7	207.3	206.96	207.31	209.96	207.59	208.73	206.78	210.9	212.27	206.19
208.21	207.63	207.17	206.81	206.86	208.9	209.99	208.69	208.32	208.2	209.35	206.64	210.71	207.67	208.29	208.13	208.7	208.04	209	209.37	209.5	207.1	207.61	208.45	208.66	207.94	206.87	207.15	206.9	210.85	209.38	207.35	207.82	209.31	206.56	207.91	209.02	209.93	211.16	209.49	208.24	210.69	207.69	207.56	207.23	209.99	210.64	208.87	206.3	209.53
204.12	204.07	204.53	204.21	202.03	202.27	203.83	203.32	203.19	201.27	204.64	203.52	201.97	204.24	202.17	202.86	203.83	203.85	202.14	202.89	204.74	204.31	202.89	204.18	202.5	204.05	204.55	203.2	203.62	203.08	206.75	203.65	203.13	202.52	203.59	203.18	205.79	201.83	204.73	203.26	204.67	201.6	205.34	204.09	203.1	203.03	202.48	204.02	203.41	204.57
210.27	207.89	208.85	210.58	208.16	211.43	209.75	207.87	206.33	209.75	209.91	208.02	208.92	206.76	208.39	206.4	209.04	209.63	209.71	209.13	209.54	208.18	208.54	209.64	208.81	206.68	208.04	208.27	206.56	208.15	206.95	206.69	206.49	209.43	209.47	210.12	211.77	209.99	210.36	208.8	207.96	208.62	208.03	208.47	207.55	208.84	208.31	210.75	208.9	208.48
199.55	199.74	201.7	199.14	199.02	198.19	198.09	200.05	200.41	199.12	199.69	199.82	200.13	200.37	200.6	199.91	198.87	197.25	199.9	201.6	200.88	198.14	197.18	199.09	197.83	200.19	199.95	200.96	197.77	198.27	200.03	199.5	200.27	197.94	199.12	197.77	199.68	199.66	200.53	201	200.68	200.55	200.09	200.37	200.37	199.08	199.69	197.31	200.62	198.22
203.67	204.47	204.43	204.16	205.09	203.29	202.56	203.05	202.17	200.56	203.28	202.9	202.9	202.23	204.17	201.07	204.53	205.86	202.4	204.03	203.34	203.91	204.21	202.06	203.19	201.85	205.44	204.31	201.1	201.5	203.77	204.65	203.34	205.09	201.44	203	202.04	202.37	201.65	202.45	203.75	201.99	204.59	202.55	202.63	203.76	202.81	203.63	203.5	202.65
205.12	205.84	206.52	206.02	205.08	206.44	205.27	206.48	207.27	205.6	206.6	207.01	206.43	205.82	206.89	206.68	203.84	205.72	207.87	205.85	205.63	207.49	207.79	206.78	205.67	208.13	207.62	206.33	205.52	206.29	207.41	204.11	205.57	207.27	206.59	207.47	204.55	207.34	204.68	207.34	205.94	204	206.88	207.33	205.29	206.94	205.98	206.35	206.09	207.48
207.23	207.04	205.96	208.35	209.16	208.56	208.5	210.87	207.43	209.71	205.74	206.91	206.96	208.98	207.94	207.11	207.7	206.74	207.78	208.37	208.21	207.5	208.2	207.21	207.74	206.95	207.66	206.72	206.33	209.13	209.49	206.45	207.08	208.53	207.64	207.8	209.3	208.98	206.96	206.89	208.05	210.42	209.54	208.56	208.05	207.2	207.04	207.37	207.89	209.31
214.06	213	213.6	210.89	213.72	211.37	212.09	213.2	213.97	213.11	214.66	212.3	209.65	210.06	211.75	212.07	211.73	213.95	212.92	210.55	213.11	210.11	215	213.49	210.14	213.3	211.1	211.57	212.16	211.96	211.28	214.61	210.79	213.99	213.57	211.68	209.81	211.36	212.36	214.4	213.62	211.81	211.39	213.54	213.18	215.05	213.01	212.01	212.1	211.7
205.91	209.66	207.96	210.19	207.32	207.67	211.84	207.76	208.14	208.64	207.66	210.25	210.83	208.79	208.34	210.89	211.28	207.94	210.14	210.44	209.05	208.17	209.96	207.63	206.79	210.16	207.75	208.82	209.13	208.39	208.94	211.21	209.4	207.23	207.8	208.85	210.57	207.53	208.96	206.55	207.68	209.28	207.78	209.01	209.93	209.24	209.27	206.73	206.38	208.76
210.16	207.38	209.88	208.46	209.01	208.09	207.43	209.58	209.62	210.42	209.98	209.3	208.69	208.88	210.94	209.48	207.98	207.92	207.59	210.71	209.57	210.76	207.59	206.87	208.41	208.76	208.48	209.2	208.97	209.52	210.51	208.54	208.38	208.87	208.03	208.14	206.49	209.64	210.59	209.55	207.9	205.16	210.06	207.94	209.31	208.29	207.89	209.69	208.81	209.02
205.4	205.42	202.88	203.31	203.4	204.76	203.55	204.02	205.92	205.81	204.05	203.68	203.38	202.37	203.16	201.27	206.08	204.29	203.02	204.25	202.25	206.11	204.4	201.63	203.23	202.91	205.19	202.17	204.22	202.41	205.55	207.24	204	203.26	203.2	202.25	203.05	203.55	203.55	204.45	203.18	204.97	204.37	204.05	203.73	204.05	202.34	204.57	204.01	200.57
211.67	211.94	212.84	209.76	210.53	210.39	210.33	216.07	210.44	213.07	213.1	213.17	212.17	211.48	212.81	213.45	213.32	212.6	212.12	211.96	213.65	213.33	211.77	212.16	212.36	212.49	211.93	211.18	213.47	211.85	211.4	211.98	213.32	212.05	212.97	214.62	212.38	212.28	212.3	213.87	214	212.02	212.78	213.34	212.98	212.29	212.25	212.17	212.34	212.03
209.27	209.36	209.54	210.01	206.84	209.39	209.1	206.8	208.52	210.08	208.01	208.74	208.95	208.27	208.25	210.16	208.45	208.17	208.52	209.27	209.42	206.11	208.64	208.29	208.33	209.96	209.34	209.92	208.62	211.1	209.63	209.04	208.18	209.27	209.82	208.82	210	208.23	209.16	208.43	209.51	208.55	210.86	210.23	209.08	209.05	209.17	207.71	209.56	209.05
210.75	213.96	213.9	210.75	213.5	211.16	213.36	211.34	211.97	212.09	212.62	212.22	213.71	213.34	213.88	211.28	214.25	212.26	212.46	211.86	212.55	211.9	210.19	212.66	214.07	212.16	213.41	211.83	212.36	213.63	211.99	213.78	213.96	212.78	212.72	211.69	211.41	212.93	211.29	213.43	213.52	213.25	212.12	213.42	212.78	213.08	214.33	212.8	214.32	212.78
204.46	203.09	200.91	202.4	202.16	202.53	202.62	203.29	202.65	203.81	203.42	202.35	202.17	203.3	202.8	203.45	202.92	202.08	203.18	203.78	203.15	202.85	201.89	202.01	201.77	201.77	200.63	204.48	202.02	202.86	203.36	206.21	201.02	202.52	203.63	204.09	204.52	202.66	200.64	204.47	202.07	203.59	203.7	202.69	203.1	202.59	201.73	201.53	202.62	202.89
215.19	215.38	211.53	213.8	213.08	214.53	210.88	213.98	211.65	213.75	213.55	213.9	213.48	213.14	212.16	212.72	212.13	211.64	214.59	214.69	213.62	212.89	213.43	213.09	212.84	212.03	211.5	212.77	214.22	212.33	211.88	214.21	214.72	211.81	214.59	214.56	211.77	213.89	215.98	213.5	214.5	213.19	212.76	211.31	215.87	211.88	212.31	212.88	212.86	215.49
203.07	203.86	202.92	201.89	203.77	202.47	200.65	203.36	202.78	202.39	203.13	202.4	200.34	203.63	202.01	203.66	203.26	201.62	203.99	204.01	202.04	202.59	205.18	203.93	203.11	202.58	203.19	200.38	203.36	203.26	203.43	203.91	204.48	202.55	202.32	202.9	201.76	199.79	201.11	201.71	202.45	203.45	204.82	202.24	204.3	202.5	204.37	203.26	201.65	201.31
212.76	209.34	211.84	211.45	211.1	211.52	212.93	211.73	210.89	213.11	212.1	209.78	210.71	210.84	211.33	211.74	211.55	210.28	211.33	210.07	211.35	211.59	209.8	211.43	213.52	210.5	211.39	211.91	210.11	212.62	212.15	208.81	211.95	210.94	213.51	211.22	211.08	211.75	212.76	210.85	212.78	213.16	209.72	212.17	210.01	211.74	212.34	210.96	212.17	211.53
200.03	197.93	199.68	201.29	200.71	201.4	204.75	201.04	200.89	200.15	202.02	201.77	201.68	201.66	201.46	199.49	198.27	199.47	199.48	200.4	200.03	200.47	201.57	199.56	200.19	198.03	200.13	198.02	200.77	198.96	201	200.62	200.61	200.21	199.37	199.51	200.09	199.74	202.63	200.54	198.56	198.99	201.57	201.67	197.43	200.86	202.19	201.67	200.5	197.62
207.55	212.2	209.36	208.75	205.92	207.86	208.63	208.14	208.53	210.04	210.35	209.58	207.83	206.99	208.71	210.28	207.63	209.8	208.4	209.39	207.63	207.7	206.79	208.53	208.02	207.52	208.48	206.66	209.01	207.5	208.55	207.23	206.08	209.34	209.37	210.25	209.2	207.35	209.01	209.63	209.08	208.48	207.76	206.81	208.49	208.31	209.14	208.84	210.45	208.13
195.63	194.98	195.82	195.6	195.11	196.35	193.53	196.08	194.68	192.54	198.19	193.17	195.02	193.05	196.18	194.03	194.74	193.54	196.24	198.82	193.69	194.47	192.32	197.36	194.16	196.41	198.31	196.66	194.48	196.52	196.11	196.23	195.06	194.45	197.44	196.3	196.93	195.49	197.59	195.77	193.81	195.52	195.02	195.78	194.58	196.42	193.85	195.47	194.74	195.46
203.53	202.35	201.59	205.62	203.98	201.02	202.96	204.63	206.09	203.81	202.75	202.77	204.34	206.43	202.88	203.71	205.39	202.6	201.64	203.23	204.62	205.84	201.72	206.36	204.17	201.73	201.83	203.22	199.42	202.78	203.56	203.42	201.41	204.71	204.56	204.2	203.79	204.04	203.1	203.66	204.25	204.69	203.3	203.05	206.55	202.76	203.18	202.97	200.73	203.03
201.22	198.65	198.53	200.06	199.62	199.99	201.49	199.43	198.89	201.49	199.73	199.94	201.94	199.76	201.27	199.94	198.92	201.86	199.78	199.99	201.11	198.56	199.24	200.98	199.69	198.86	198.66	199.42	201.96	200.56	202.44	201.7	200.51	201.24	202.41	200.04	200.28	199.7	200.5	200.11	201.6	200.94	199.86	201.36	200.15	201.22	200.41	202.36	202.23	200.48
208.19	209.93	208.24	207.83	210.74	205.89	208.64	207.44	208.22	208.59	209.19	209.56	209.81	207.25	208.65	207.94	210.58	207.98	207.6	207.25	207.98	208.71	207.23	208.37	210.03	209.3	207.09	209.91	210.45	208.4	209.14	208.35	210.61	208.13	207.07	208.66	209.29	207.1	208.14	210.51	206.59	209.89	207.14	208.04	208.71	209.21	207.22	206.35	208.49	207.26
202.11	201.76	200.7	201.75	200.29	200.29	202.44	200.52	204.36	198.98	201.43	201.77	202.3	201.41	203.38	199.23	200.89	201.69	200.19	201.91	199.96	200.34	201.96	198.33	199.24	201.38	202.05	198.8	203.05	200.25	201.59	200.52	201.06	199.87	201.79	201.09	199.98	202.43	200.13	199.96	201.13	201.02	199.66	201.44	200.54	200.42	202.33	201.19	200.94	203.34
207.4	208.22	207.78	206.51	206.82	208.05	209.91	208.77	207.91	210.04	209.95	206.54	207.7	205.26	209.12	207.53	207.48	208.6	206.33	206.03	207.33	205.91	207.01	209.52	207.1	208.88	204.94	204.96	205.88	207.54	208.53	208.87	208.64	210.21	208.27	205.89	208.18	210.6	207.05	206.92	207.68	208.84	205.98	207.04	206.27	208	206.89	208.9	208.57	206.41
211.53	209.4	210.83	209.7	209.01	210.73	209.45	208.75	212.25	209.7	210.04	208.26	209.05	208.6	209.97	211.69	210.84	209.79	208.68	210.47	209.07	208.67	210.61	211.52	209.72	210.45	208.41	211.96	209.57	208.31	209.5	211	208.97	209.2	210.08	210.59	208.06	209.94	208.43	208.27	210.47	210.65	208.41	207.97	210.64	209.17	207.23	210.19	208.8	209.46
218.4	216.3	216.61	216.56	214.65	216.13	216.61	216.77	216.04	218.01	217.34	218.25	217.39	215.78	217.18	215.9	215.66	215.99	219.2	216.6	217.64	217.1	219.81	216.92	217.63	216.57	217.7	216.86	216.65	217.23	215.56	217.1	216.24	217.8	216.73	216.95	217.25	218.8	217.15	216.49	218.25	217.84	216.28	218.49	218.32	214.87	216.77	217.14	218.39	216.99
207.04	207.59	205.62	206.63	209.54	208.23	205.69	209.04	206.37	206.7	205.65	207.68	206.94	204.33	206.93	209.62	207.89	207.24	210.08	208.88	207.69	207.03	207.76	207.32	209.11	207.48	207.17	207.75	205.8	208.22	208.28	206.14	209.54	209.01	207.39	206.34	209.52	208.74	209.38	208.12	210.09	206.82	206.31	208.31	206.91	206.75	208.29	205.13	208.5	210.07
215.04	212.85	213.12	212.55	213.4	213.4	212.1	215.61	212.57	212.46	212.48	213.91	211.33	213.83	214.5	213.55	210.76	212.57	213.26	212.73	210.61	214.89	214.61	214	214.12	214.19	214.19	213.55	213.61	214.56	214.42	211.35	214.22	214.2	214.29	214.05	213.32	215.12	213.8	212.8	213.92	213.58	213.54	212.57	214.33	213.85	214.79	213.81	213.48	212.1
206.52	204.35	205.65	206.25	204.02	203.63	202.17	202.51	203.62	205.92	205.31	204.03	204.84	203.05	206.48	204.58	205.23	204.25	203.14	204.88	204.75	204.93	206.56	205.42	204.11	204.8	205	204.96	205.17	204.9	204.49	205.72	205.13	204.76	205.26	204.74	203.74	204.49	204.07	204.44	205.87	203.05	204.34	206.77	204.4	202.34	205.55	206.23	204	205.11
215.96	215.04	216.05	216.79	219.14	217.78	216.92	217.46	218.24	214.27	216.47	218.43	217.11	216.72	215.62	216.19	218.03	217.9	215.73	218.56	217.41	217.88	217.17	218.81	217.94	217.08	218.44	217.28	219.41	217.71	217.95	219.43	218.58	216.5	216.7	215.05	216.6	216.75	217.93	216	216.6	218.87	217.04	214.56	217.56	217.7	216.63	214.62	216.94	216.04
206.99	209.18	206.92	209.06	207.43	207.62	206.97	208.82	206.48	210.57	203.54	207.78	209.46	208.45	206.01	206.84	210.55	208.27	208.92	205.1	207.59	208.26	208.39	206.05	207.92	209.3	206.57	206.83	207.26	207.82	207.66	211.32	210.73	207.8	209.56	207.7	207.81	206.85	206.96	207.41	208.05	208.35	206.19	207.21	208.27	204.37	207.13	207.26	208.53	208.92
211.71	212.44	210.69	212.77	211.19	213.23	214.65	213.28	210.73	211.52	213.83	209.23	211.96	211.13	211.39	211.29	211.85	211.31	211.44	210.34	213.63	212.36	209.93	211.32	210.18	213.02	212.38	211.14	211.96	214.07	213.85	211.59	210.47	211.36	214.25	211.73	212.28	212.5	212.81	212.64	210.97	212.31	209.82	211.92	211.64	209.99	209.46	211.98	212.52	211.91
203.79	202.48	205.14	202.94	202.64	203.26	202.48	203.46	205.01	205.91	205.99	204.35	203.15	202.6	203.45	201.36	203.55	201.43	202.16	202.95	202.01	203.34	202.52	202.8	203.34	202.96	204.38	202.58	204.04	202.3	202.64	201.61	204.91	204.09	206	205.13	202.17	203.57	206.44	203.04	202.67	203.38	205.2	201.74	204.05	205.01	202.79	202.64	200.55	202.53
201.24	204.4	201.2	201.64	203.48	200.12	201.06	204.41	204.02	201.62	204.52	201.27	201.14	203.65	201.37	202.77	202.12	202.03	200.05	200.94	203.93	204.12	202.59	202.65	203.35	201.56	201.1	203.47	201.9	202.91	198.85	201.19	201.59	201.32	203.4	203.08	203.23	204.12	202.34	201.54	199.84	202.51	202.49	200.7	201.25	202.2	202.91	203.07	203.47	203.49
208.1	206.38	206.87	207.04	205.96	207.82	205.24	208.49	208.95	208.31	207.88	209.02	207.63	207.46	207.29	207.74	206.43	207.13	206.06	208.45	206.11	208.14	208.16	207.06	210.88	206.31	205.89	206.5	207.46	208.13	209.05	207.48	208.12	208.29	208.74	207.57	207.2	208.29	209.23	207.37	206.76	209.11	208.28	206.17	208.19	208.12	205.4	209	206.42	210.2
214.36	212.45	214.17	214.88	211.06	214.25	215.03	214.57	214.58	212.29	216.16	214.62	216.03	211.88	214.42	212.4	214.57	214.41	213.11	213.92	212.96	214.57	213.66	214.79	213.51	211.69	215.38	214.4	212.98	211.22	213.47	214.09	213.55	212.52	213.55	214.12	214.38	214.92	214.03	215.54	216.82	213.98	215.2	213.31	213.46	212.83	214.67	212.78	212.84	214.96
206.95	207	208.28	207.76	210.89	206.27	208.07	208.57	208.69	208.2	208.9	206.08	209.45	208.88	207.84	208.16	207.52	209.21	207.91	209.67	208.25	210.98	208.82	207.4	208.49	207.4	208.3	205.87	207.97	208.25	208.02	208.42	207.65	208.81	210.44	205.53	207.35	208.76	207.97	210.33	209.06	208.35	209.85	209.73	205.7	207.62	208.44	207.76	208.53	210.03
211.53	210.63	208.74	211.2	211.73	213.6	214.36	212.06	211.37	210.71	211.12	211.73	211.23	211.8	214.07	213.47	211.11	211.05	215.18	212.59	214.09	210.68	211.07	212.26	209.51	211.35	210.98	212.48	210.25	210.68	210.29	210.67	210.8	210.77	209.92	213.28	210.94	214.67	210.89	213.48	210.86	209.71	211.79	210.92	214.7	212.12	213.91	210.5	213.07	211.71
205.75	204.18	204.22	204.27	204.78	206.59	202.92	206.03	204.49	204.27	204.32	202.02	205.79	205.8	205.34	202.93	205.4	203.93	205.35	207.18	206.88	207.61	205.94	204.6	204.08	206.79	202.77	205.26	205.85	203.29	206.23	205.02	205.75	204.45	205.28	203.94	204.33	205.3	207.57	202.73	204.28	203.4	204.14	204.13	204.38	205.77	203.56	204.1	205.23	203.22
207.93	209.38	207.17	208.51	209.06	205.43	207.38	208.1	205.87	207.63	207.48	208.71	207.51	208.49	210.17	208.36	205.26	207.44	207.42	206.16	206.29	207.05	206.59	208.64	207.06	207.65	208.65	206.21	206.88	209.51	208.03	207.97	206.15	206.74	207.96	206.87	205.95	207.12	209.7	206.99	207.5	208.22	207.82	208.39	208.62	206.5	207.45	207.84	209.9	206.83
205.8	207.32	204.72	208.28	205.32	208.93	207.09	209.88	207.16	208.08	206.22	208.84	208.49	207.72	207.78	208.86	208.04	208.64	207.24	207.61	206.02	204.41	207.07	207.58	207.83	206.52	207.64	209.99	208.5	208.36	208.22	209.14	207.31	208.46	209.49	206.15	208.06	205.74	205.46	209.27	205.73	206.5	207.88	207.99	208.15	209.23	207.22	207.96	208.57	207.53
204.18	201.98	201.88	204.37	204.98	205.24	202.15	204.05	203.38	202.02	202.22	204.49	202.91	203.2	203.02	201.22	204.18	201.26	203.28	203.11	202.66	202.61	203.14	203.81	202.85	203.89	204.72	203.74	201.97	202.05	205.37	203.53	204.58	203.86	203.65	202.51	203.08	203.7	203.15	202.58	203.77	202.63	203.47	205.48	202.05	205.67	203.19	204.42	203.65	202.88
200.97	200.53	198.93	201.89	199.5	198.07	197.98	200.48	200.6	202.16	197.86	200.69	200.55	199.77	197.75	198.28	199.83	200.48	200.44	198.29	199.49	201.38	198.37	199.31	199.29	199.34	198.28	199.26	199.02	198.54	201.46	198.37	198.88	198.17	200.55	199.55	198.26	199.49	200.53	197.08	198.48	198.76	200.96	199.47	197.35	201.3	197.85	199.53	200.18	197.81
200.1	198.07	201.03	200.57	200.01	200.15	200.11	200.42	199.44	200.78	200.35	198.18	200.14	196.87	199.48	200.71	198.91	199.32	198.92	199.33	196.89	199.16	199.68	201.21	199.78	198.3	202.77	199.51	198.04	198.22	199.99	198.57	198	200.37	198.32	199.14	199.38	198.49	198.82	197.82	198.36	197.8	196.46	199.58	200.53	198.82	197.11	198.46	198.16	199.4
210.18	208.62	209.93	207.38	207.34	209.55	209.78	207.85	207.97	208.52	208.78	209.4	210.51	207.78	208.87	209.99	207.09	211.92	207.64	208.57	208.82	206.31	208.99	209.72	210.38	209.78	211.81	210.43	208.74	211.18	212	208.18	210.23	210.69	209.1	209.47	210.05	207.48	207.97	206.83	207.99	212.85	211.83	211.1	207.39	207.98	205.49	210.19	208.64	211.07
210.83	212.6	212.02	211.46	210.23	211.73	211.25	211.49	212.94	213.07	213.32	213.27	212.41	210.82	211.66	212.67	210.47	209.58	210.82	211.06	209.29	211.97	211.57	211.69	209.45	211.81	212.83	211.44	211.75	211.26	212.21	211.47	212.57	211.84	211.99	213.26	212.65	210.27	211.16	211.69	211.7	210.97	209.11	210.31	213.08	213.27	213.92	213.71	212.8	212.35
216.41	216.77	219.81	218.58	217.04	217.24	218.92	215.66	217.11	217.89	219.46	217.82	220.69	216.21	217.54	216.02	218.7	218.37	218.63	218.72	217.7	217.6	219.94	217.91	215.77	218.05	219.07	218.6	219.98	218.16	218.05	217.81	217.98	215.9	217.43	219.53	216.27	217.55	216.91	217.25	218.22	216.81	218.39	218.22	218.72	218.98	216.91	217.14	219.52	216.68
201.63	202.89	202.81	202.83	203.93	203.32	203.29	203.51	201.58	201.43	199.28	203.47	203.81	203.18	202.54	201.81	202.19	202.18	204.1	201.89	202.25	202.94	202.09	203.6	202.76	202.19	202.72	202.96	202.68	201.71	202.66	201.98	201.39	201.95	203.29	202.78	203.61	201.23	201.5	203.11	200.94	203.46	202.33	203.25	203.79	204.27	202.36	202.9	203.58	201.16
200.58	199.23	198.67	199.91	201.98	202.32	199.05	200.42	199.23	200.62	200.96	198.62	201.81	200.29	202.05	200.63	199.87	200.24	201.54	200.49	202.2	202.02	199.18	202.31	201.71	196.61	201.58	199.28	200.33	200.13	200.25	201.45	199.67	201.42	200.44	199.7	200.22	200.74	200.61	200.79	201.33	202.03	200.58	198.47	200.31	201.13	199.72	202.47	199.97	200.83
197.77	199.66	197.02	199.64	198.84	198.83	198.2	200.51	200.28	202.82	200.78	197.7	199.4	199.6	199.34	200.99	199.13	198.47	199.49	200.28	197.36	198.57	200.49	199.45	196.99	197.14	200.56	199.86	197.87	199.32	199.64	202	200.22	201.11	198.94	199.46	198.77	201.07	200.44	200.11	198.64	200.54	198.45	201.7	199	198.29	200.37	198.83	199.42	199.01
210.24	212.78	212.9	212.74	210.96	212.2	211.99	211.64	213.8	211.3	212.52	212.85	213.25	211.72	210.35	211.12	210.44	212.68	213.43	213.35	212.96	213.4	211.01	209.97	210.29	209.91	211.83	212.13	211.93	209.9	211.16	212.6	211.93	211.53	210.36	211.57	211.45	211.82	211.08	213.17	212.1	211.77	211.09	210.64	211.27	212.4	212.18	212.33	211.5	211.46
215.09	212.85	212.14	212.59	213.17	211.1	214.97	212.21	213	211.93	212.97	210.1	212.95	213.91	211.66	216.23	213.35	211.5	213.44	212.97	214.3	212.35	212.89	213.03	212.21	212.27	214.27	215.83	213.47	211.79	213.1	214.87	211.41	214.73	214.07	212.03	212.88	215.89	211.88	211.64	215.26	213.08	213.4	213.79	210.98	211.98	212.46	213.62	213.46	213.12
211.21	208.94	208.35	207.32	210.55	208.18	208.03	209.7	207.69	209.42	207.81	209.42	207.98	209.06	208.19	207.28	207.96	206.57	208.45	208.48	208.58	208.87	207.61	210.16	207.66	208.01	207.85	208.16	210.13	208.7	205.89	209.14	211.24	208.86	208.78	209.09	207.84	207.66	210.19	206.54	206.19	207.99	207.72	208.15	207.98	209.39	209.14	208.16	207.42	206.68
211.71	215.16	212.96	210.47	210.66	209.82	210.3	211.56	212.09	211.73	211.58	210.13	211.06	210.5	212.23	213.62	212.68	210.47	211.37	211.19	212.52	212.37	213.15	212.45	213.55	211.03	211.41	214.13	213.97	213.48	212.72	212.7	210.93	212.92	210.62	210.94	211.68	210.61	213.33	211.37	212.94	210.89	212.81	212.16	212.21	211.29	212.55	210.62	213.42	211.83
200.3	199.84	202.27	200.39	198.8	202.93	200.09	199.51	200.05	201.27	202.05	199.55	200.17	201.26	200.24	201.47	200.68	201.86	200.28	200.99	200.68	201.03	199.81	200.29	200.15	199.19	200.33	198.8	199.39	199.95	200.52	199.7	200.08	202.36	200.64	201.32	199.33	201.2	200.48	200	200.78	200.47	202.08	201.45	198.9	198.93	198.8	200.29	200.71	200.39
192.64	192.31	194.84	193.41	195.7	195.6	193.25	194.55	194.01	195.24	193.82	194.23	194.61	192.67	192.56	194.38	194.67	193.43	195.15	194.58	197.09	193.89	195.29	194.28	193.14	193.56	197.48	194.89	195.04	194.85	195.22	193.01	193.27	194.36	195.05	194.97	192.06	195.45	195.67	192.99	196.45	193.07	193.67	194.76	194.66	194.5	192.4	193.12	195.87	193.97
209.63	210.78	206.3	208.15	208.99	209.38	210.5	209.88	208.99	206.74	207.78	208.85	208.44	207.45	207.62	208.1	207.38	208.72	207.99	209.82	209.37	208.75	210.23	212.91	210.03	209.35	207.49	208.75	208.97	208.23	208.62	208.11	207.85	210.41	208.75	211.47	209.35	209.86	211.31	206.75	206.31	210.84	209.25	210.15	209	207.12	206.03	208.74	210.96	205.85
207.28	208.98	209.31	208.65	206.38	208.24	206.45	208.38	208.09	208.42	207.11	208.16	209.31	209.12	207.97	206.78	208.06	207.19	207.18	209.92	205.83	207.04	207.71	208.66	208.8	208.33	207.12	203.41	207.52	206.94	207.22	207.5	206.23	207.62	207.65	204.83	208.81	208.35	207.79	207.36	207.41	207.75	207.98	207.46	205.67	209.3	208.76	208.65	206.11	209.25
207.01	208.41	208.31	207.21	207.69	207.63	206.11	210.24	209.11	206.02	208.26	207.13	205.83	209.09	208.71	205.86	207.47	206.28	208.03	206.63	207.27	207.5	208.66	206.91	208.14	207.35	206.97	209.11	207.37	208.73	207.94	207.04	207.8	207.63	209.48	206.37	209.48	206.01	207.82	207.9	209.04	208.14	207.68	206.77	206.92	207.63	207.49	207.81	206.42	206.06
201.21	201	202.26	202.07	200.65	201.19	201.45	199.52	199.61	199	200.18	201.76	199.83	201.48	199.63	200.28	198.07	202.45	202.69	199.04	199.9	199.21	199.49	201.53	200.65	201.99	202.39	199.09	201.18	200.72	201.47	199.31	198.8	199.69	201.02	199.71	200.75	199.6	200.47	201.04	201.38	202.51	199.6	200.33	202.28	200.77	200.77	201.07	201.71	199.61
196.96	193.73	194.62	195.91	195.44	195.86	196.18	192.28	194.17	191.67	193.94	194.12	195.12	192.69	194.91	195.91	197.32	194.83	196.73	195.88	195.69	194.77	195.04	198.43	195.45	198.78	195.32	195.58	195.49	196.53	195.96	194.14	196.66	194.87	193.18	195.13	194.92	196.37	193.84	195.93	196.77	195.4	194.97	195.69	195.35	194.85	195.75	195.96	194.14	198.02
206.44	208.28	206.7	205.66	207.23	206.31	203.45	204.96	209.42	207.34	204.82	206.5	205.05	206.81	206.99	204.51	206.93	204.88	205.4	206.44	207.2	205.89	203.35	206.25	206.56	205.56	203.69	207.39	203.16	207.24	204.92	205.58	206.38	205.84	208.82	205.95	203.82	206.95	205.15	208.6	203.66	205.96	208.67	207.5	206.6	207.3	205.49	206.38	208.11	205.66
193.78	193.54	194.11	193.67	192.84	196.95	194.38	193.25	194.61	196.38	193.54	195.59	194.6	192.5	193.72	194.67	194.06	195.43	197.5	194.32	194.77	194.88	195.55	193.95	195.61	194.09	193.4	194.7	193.64	193.11	193.77	193.64	196.25	196.1	193.56	195.44	193.87	196.05	193.97	195.47	194.46	194.23	193.48	194.18	195.9	192.08	194.5	195.83	193.95	192.08
212.35	211.59	214.71	214.75	212.14	211.59	213.33	215.47	212.87	212.87	214.82	213.63	210.9	211.97	211.76	213.56	213.37	212.45	213.71	213.46	212.65	210.93	210.86	211.5	213.79	213.89	212.05	211.07	212.73	213.31	210.89	213.49	212.67	212.37	214.47	214.52	213.15	213.12	215.08	214.92	213.26	212.22	213.09	212.18	212.9	213.97	212.58	213.26	215.12	212.62
216.75	218.91	216.26	216.47	216.63	215.35	215.12	218.07	219.54	217.68	217.4	216.57	216.89	218.17	217.38	215.85	219.26	218.54	216.59	214.84	214.78	218.13	218.1	215.15	217.69	214.59	216.32	216.86	215.01	217.65	216.62	217.61	216.58	216.75	214.71	218.69	216.6	216.53	217.46	216.02	217.26	217.88	217.73	217.73	215.58	217.83	218.48	217.13	215.54	216.04
213.79	213.39	214.5	212.68	213.4	211.9	212.24	211.14	210.15	212.78	212.06	213.08	212.41	211	213.78	213.06	213.14	213.09	212.51	212.54	214.76	212.72	211.08	209.73	212.28	210.82	208.89	213.87	214.73	215.44	210.97	213.38	211.65	210.95	214.67	212.5	215.91	215.02	212.97	213.09	213.89	214.68	212.46	212.69	212.71	210.93	212.66	213.19	211.58	211.74
209.81	209.28	207.53	208.69	207.23	208.74	208.23	210.18	209.92	208.33	206.91	207.81	208.74	207.27	208.64	208.4	209.09	208.74	211.44	207.8	207.63	208.31	206.28	208.14	207.77	208.33	208.12	207	210.09	208.3	208.85	209.68	206.94	210.31	208.4	206.11	207.21	209.44	209.54	208.77	207.51	209.83	207.8	209.88	209.04	210.6	209.49	208.88	205.99	205.91
209.88	213.84	210.07	210.65	209.95	212.72	212.51	213.13	213.18	210.74	212.15	211.64	210.97	210.94	211.18	208.53	211.49	212.81	211.73	211.56	213.53	211.89	210.23	211.05	212.92	211.92	213.63	213.1	211.14	209.91	210.99	213.13	211.34	211.32	211.55	210.4	209.63	212.74	213.14	213.06	211.89	214.06	211.1	210.86	209.18	214.83	212.35	212.44	210.35	211.77
209.42	206.5	209.13	207.72	208.77	209.35	207.09	206.83	210.15	208.76	208.99	207.76	207.12	206.57	206.63	209.46	207	208.71	207.46	209.03	207.24	207.37	207.54	209.68	209.41	206.91	207.34	206.37	208.56	209.34	208.9	206.81	209.13	207.79	206.81	209.6	207.5	207.82	210.23	207.06	206.77	207.1	207.06	205.78	208.47	204.96	206.67	207.15	209.63	206.97
209.63	208.14	209.75	211.25	208.59	211.46	210.54	212.56	211.47	210.02	212.25	210.54	209.65	208.92	210.13	209.58	207.94	208.47	209.69	209.76	209.78	208.52	207.23	210.24	211.89	208.26	209.35	208.68	210.97	211.3	209.86	209.29	210.49	210.4	209.85	210.35	207.87	210.18	208.39	208.6	211.57	209.99	213.74	208.16	208.59	207.33	208.68	209.42	210.38	208.64
206.68	208.08	206.74	207.96	204.18	204.1	205.35	206.28	206.76	204.36	205.74	207.2	208.21	206.83	205.42	207.12	206.48	207.17	207.34	206.25	205.01	206.13	208.3	207.59	206.88	206.59	209.2	208.26	207.76	206.74	204.85	204.84	206.07	206.83	206.62	203.96	207.4	204.48	205.51	204.52	203.66	206.83	206.25	206.55	206.84	206.65	207.75	206.85	208.97	208.02
201.95	201.82	201.35	201.46	202.74	205.55	201.57	202.11	202.12	203.42	202.19	202.53	201.09	204.33	200.79	202.22	203.72	201.52	201.58	201.89	206.23	204.63	202.03	203.17	203.68	204.38	200.96	203.87	203.89	202.12	200.84	203.79	203.6	203.13	201.34	202.6	200	202.25	204.37	203.21	201.93	203.53	203.2	203.55	202.19	203.46	204.95	203.99	201.61	202.26
195.03	196.57	194.78	193.95	192.5	193.39	192.91	194.88	195.32	193.91	193.38	195.16	192.69	192.72	195.11	193.55	191.73	195.37	193.63	192.2	195.57	194.23	196.2	194.84	194.86	195.1	195.31	194.26	194.39	196.33	193.11	191.97	193.66	192.47	193.49	195.06	193.99	191.77	193.38	194.58	195.01	194.91	194.02	193.68	194.48	193.47	196.22	194.5	193.59	195.75
206.88	208.83	209.9	209.68	212.04	208.44	209.46	206.4	208.25	207.7	209.38	210	208.61	206.91	206.61	208.57	210.72	211.33	211.08	207.96	209.25	208.58	207.11	208.34	208.42	208.6	207.81	207.25	209.46	207.61	207.24	210.22	208.74	207.93	209.77	207.44	207.63	207.45	208.2	207.98	206.58	209.72	208.48	207.78	208.93	206.86	208.98	210.17	208.13	208.27
205.05	204.15	205.23	206.15	205.61	205.52	205.23	205.65	206.44	208.52	206.27	204.38	206.1	204.78	205.25	206.32	205.93	207.01	204	207.18	205.11	208.61	206.31	207.14	207.49	204.04	205.53	204.53	205.53	205.31	206.9	205.94	204.52	207.57	203.25	203.41	205.3	204.03	206.51	205.4	205.9	206.22	204.52	206.47	207.27	204.99	205.32	204.07	206.67	207.26
213.26	212.94	215.34	213.11	212.28	214.34	214.22	213.48	211.61	211.83	213.34	215.13	213.87	212.17	212.22	211.88	211.55	213.21	211.98	213.26	211.49	213.34	212.49	211.56	214.23	213.08	214.02	213.27	213.6	211.73	212.93	210.81	211.05	213.18	211.41	212.49	214.58	211.32	212.02	212.55	212.3	214.79	211.55	214.46	214.85	213.34	212.13	213.38	212.14	214.32
208.81	208.18	207.12	208.25	209.04	207.68	207.31	206.9	208.48	209.51	210	208.58	207.91	208.25	209.45	207.6	209.14	208.06	207.64	207.4	211.18	209.36	207.3	209.03	208.32	207.17	209.69	207.16	210.75	208.59	209.77	207.21	209.53	207.77	207.79	206.09	207.58	208.55	208.22	208.11	209.48	207.7	209	206.14	209.41	210.21	209.35	206.71	207.88	208.84
200.28	200.02	199.84	200.94	197.87	199.04	199.92	198.68	201.16	200.33	200.23	200.34	199.31	201.63	201.82	200	201.89	198.61	198.9	197.08	198.18	202.06	198.56	196.77	200.54	201.88	198.57	200.85	199.82	200.99	199.07	197.64	197.7	201.4	201.63	200.2	200.38	201.62	199.31	200.64	197.25	198.56	198.13	199.7	199.14	198.25	200.28	201.42	198.48	201.2
217.21	217.19	216.51	216.84	218.67	216.68	215.95	216.38	216.36	214.9	216.31	218.89	216.78	214.73	219.19	215.51	217.26	217.99	218.1	218.62	218.07	216.65	214.09	216.97	216.9	216.04	218.51	215.93	216.91	217.14	217.16	217.36	217.27	215.81	217.86	217.68	217.45	215.94	218.32	218.38	215.62	218.35	216.89	215.82	214.19	217.35	218.08	217.17	217.89	213.1
203.24	203.34	204.4	203.22	204.08	202.5	204.12	204.83	202.9	204.68	205.51	204.61	203.81	203.26	203.77	202.76	205.25	200.87	203.23	202.86	203.54	204.03	204.07	205.67	203.34	203.18	203.57	205.04	202.97	205.71	202.81	201.79	204.33	205.98	203.8	203.42	204.91	202.19	205.28	203.1	203.48	201.81	204.12	202.86	204.12	202.72	204.64	203.21	203.07	205.41
206.29	207.74	206.18	208.05	205.6	207.93	207.13	206.91	208.82	208.67	208.27	207.5	208.16	206.7	207.17	207.05	205.14	208.11	206.19	207.16	206.65	207.91	207.96	205.67	206.24	208.45	205.6	208.67	209.33	206.07	205.75	208	207.62	208.55	207.31	205.67	209.02	210.16	207.67	206.96	208.98	207.32	207.1	209.7	208.28	208.95	209.22	208.24	207.77	206.67
206.29	209.32	207.46	205.99	211.03	208.82	206.83	207.26	206.83	209.09	207.74	206.8	205.76	207.44	206.05	208.23	208.21	208.44	206.8	207.61	208.47	208.02	208.13	209.55	210.96	206.15	207.78	208.43	206.91	206.39	207.58	206.19	209.7	209.19	207.14	207.36	207.47	209.23	209.5	208.86	206.7	207.31	208.37	207.38	210.88	207	206.69	208.62	208.15	206.2
205.65	205.97	208.68	208.41	208.09	206.11	208.23	207.55	208.81	208.51	206.29	209.49	206.33	207.35	209.32	207.47	206.59	208.42	207.34	209.07	208.71	212.68	207.44	209.32	208.59	206.71	207.82	208.54	207.36	205.12	208.17	208.51	207.75	207.47	206.95	207.01	206.75	207.27	207.89	206.52	208.02	206.27	208.1	206.03	208.12	208.33	207.6	208.23	208.34	207.88
204.55	203.06	203.33	206.04	201.98	205.28	200.98	203.24	204.9	204	204.56	203.17	203.3	201.25	200.68	203.41	203.67	203.74	203.42	205.01	203.07	202.71	202.85	202.25	202.95	203.15	204.42	203.81	204.72	203.79	203.91	204.14	204.52	204.13	203.33	203.28	203.39	205.1	204.19	204.75	202.26	203.78	201.99	204.07	202.6	204.28	204.71	202.63	203.25	201.48
205.65	204	201.43	204.61	202.62	201.62	205.94	205.25	203.67	202.79	204.5	206.86	205.7	204.55	206.84	206.97	205.67	201.3	203.97	203.5	204.94	206.71	202.89	204.1	205.94	204.27	204.04	205.36	202.8	202.57	203.25	205.7	204.74	204.93	205.03	206.4	203.43	204.21	203.35	206.29	204.11	204.48	205.63	204.26	204.27	202.96	202.53	204.98	203.39	204.83
212.47	213.02	213.72	215.24	213.68	212.15	213.7	213.12	214.37	215.08	214.24	214.32	212.22	211.59	211.35	216.09	212.14	212.77	213.28	214.34	212.53	214.47	213.32	212.55	211.27	211.59	212.23	214.01	215.08	216.22	212.64	211.88	212.67	210.39	212.43	214.8	212.57	213.52	213.06	215.05	211.68	212.06	212.55	213.87	211.21	214.92	214.01	212.54	214.58	214.18
213.75	211.32	211.48	211.52	211.87	212.18	212.88	211.91	209.99	211.5	211.71	212.53	212.78	210.9	212.18	214.14	211.69	211.35	212.43	213.61	210.11	209.76	214.05	209.93	211.27	213.22	212.64	210.81	210.74	213.77	212.65	212.06	212.3	212.73	213.4	210.4	212.56	212.06	211.97	212.27	210.2	211.75	209.11	212.83	211.88	210.13	212.78	211.73	210.51	213.65
197.95	194.35	196.94	198.37	198.92	196.33	199.42	198.36	196.73	197.93	198.58	196.2	196.17	199.22	198.76	198.28	196.28	198.39	198.67	197.28	197.28	198.96	197.87	196.62	198.3	199.28	199.78	196.7	199.59	196.77	198.55	197.27	194.49	198.81	196.71	199.26	196.75	198.88	196.71	197.39	196.63	198.18	200	198.64	198.32	196.1	197.92	197.26	198.9	194.52
208.55	206.4	210.05	209.94	209.5	207.31	206.78	208.34	207.35	207.68	210.57	208.06	207.03	210.63	207.81	207.96	207.25	209.65	207.54	206.17	206.97	207.83	210.17	208.49	208.94	210.32	205.73	207.32	208.31	210.71	207.07	207.97	208.19	208.12	211.21	207.72	206.67	210	208.91	208.22	207.79	210.79	210.83	208.33	207.64	209.4	210.09	209.04	209.44	207.92
204.72	204.76	202.7	202	206.59	204.87	205.51	205.86	204.34	205.4	205.17	206.42	205.06	204.18	205.39	208.39	206.22	205.1	206.84	203.6	207.03	205.15	205.92	203.33	205.73	207.77	205.12	204.33	207.25	205.3	207.46	204.59	204.78	205.17	206.9	203.81	206.46	207.11	207.22	206.51	207.47	206.55	204.51	207.09	209.36	205.35	206.87	205.67	205.43	205.44
218.06	217.07	218.46	216.24	217.45	214.92	216.91	215.43	218.65	215.44	217.97	217.07	216.73	217.86	215.9	218.61	215.76	217.2	214.5	215.23	218.17	215.79	216.95	218.91	217.14	216.59	216.61	215.45	219.14	218.16	217.14	214.79	216.83	216.07	213.45	214.49	218.02	217.33	216.66	215.92	217.15	214.98	216.82	217.88	217.94	216.81	218.8	216.58	217.1	217.46
209	208.4	210.24	209.04	210.79	208.61	209.73	208.1	208.17	208.75	208.71	209.02	208.87	207.21	209.08	208.47	209.09	211.19	207.94	210.85	209.96	209.88	208.32	210.68	209.87	208.81	209.73	209.35	210.03	208.24	210.63	209.06	209.56	208.36	209.36	207.16	208.96	207.64	209.13	208.27	208.7	209.98	207.92	210.6	208.9	208.01	210.28	208.98	206.58	209.48
202.15	204.44	201.24	198.95	203.4	204.48	203.69	203.24	201.82	201.13	202.69	203.85	202.76	202.43	201.88	203.99	204.32	199.73	205.23	200.68	203.75	200.42	202.71	200.67	201.4	202.07	202.98	202.87	201.96	204.33	201.03	199.67	202.03	201.2	202.46	202.18	202.43	205.21	203.65	201.68	201.64	202.38	201.11	203.46	200.86	203.39	201.94	204.6	203.28	201
200.51	200.42	199.92	199.88	199.37	200.58	198.17	201.75	201.05	200.54	201.72	200.31	197.46	197.24	198.21	199.2	198.41	198.21	197.94	201.01	198.9	199.26	198.71	200.64	199.55	199.91	199.4	196.52	199.51	199.3	200.44	197.98	197.72	199.67	200.91	200.23	198.02	197.75	198.17	199.1	197.88	200.47	199.1	198.18	197.77	199.6	199.68	198.04	199.55	199.94
204.37	204.98	204.92	204.72	204.98	203.39	206.46	203.3	204.79	202.97	203.78	201.19	203.68	202.58	205.28	202.64	203.74	203.5	201.8	205.36	205.1	205.43	203.61	202.07	203.07	204.15	202.79	204.15	203.58	204.36	204.51	203.04	204.92	203.27	202.71	203.23	202.79	203	202.48	204.54	204.4	204.8	202.67	201.53	204.28	204.5	202.64	205.45	202.45	202.07
202.79	204.27	203.9	202.13	204.03	205.05	203.7	202.48	203.21	201.94	203.63	200.79	205.13	203.87	205.13	205.25	202.45	202.07	200.63	202.24	202.5	205.76	203.17	203.12	204.2	202.87	202.44	203.98	200.85	203.83	204.38	203.94	203.72	204.01	204.72	201.89	203.33	202.93	204.25	203.42	200.48	203.19	205.07	202.69	198.51	202.74	202.39	203.66	203.29	203.05
208.27	209.94	211.83	209.95	210.84	210.85	209.9	211.36	207.31	208.48	206.36	209.39	210.41	208.66	209.62	209.78	209.94	209.03	207.62	212.33	207.57	211.09	209.05	208.5	209.45	209.77	209.7	209.2	208.21	211.98	207.08	209.69	210.23	208.85	208.66	206.45	208.87	211.74	207.63	208.58	208.98	208.12	209.95	209.88	210.31	208.95	210.1	209.85	210.28	210.35
210.36	207.89	208.52	207.4	207.91	207.26	207.18	206.17	205.92	207.34	208.53	207.01	208.88	208.14	208.21	208.1	207.6	208.59	209.04	208.15	208.45	208.58	208.94	207.34	206.93	209.05	207.81	205.8	208.89	207.15	207.22	207.1	206.21	206.32	209.05	207.93	206.06	206.21	206.37	207.72	208.79	206.54	208.68	207.42	208.68	207.05	208.06	209.01	209.01	208.59
212.7	211.37	212.64	211.5	212.14	212.28	211.7	211.68	213.77	212.35	213.87	212.67	211.56	213.95	212.21	212.2	211.15	211.12	209.86	213.79	211.11	210.94	210.04	210.12	210.74	213.67	210.71	210.51	213.2	211.67	212.62	209.24	212.58	212.76	211.87	209.57	212.1	210.15	213.53	211.89	212.36	209.36	210.37	210.37	212.19	211.05	210.43	210.19	211.26	213.74
206.5	206.53	209.66	209.69	206.67	209.44	210.14	207.99	208.24	208.43	208.67	208.67	209.13	210.66	211.03	208.16	208.53	208.89	208.76	208.18	209.54	210.56	208.33	210.18	208.23	209.3	209.29	209.27	207.43	209.98	209.21	209.24	207.55	208.23	209.1	208.38	209.3	210.32	207.89	207.44	209.63	208.18	207.85	208.15	207.68	208.25	208.96	209.64	207.6	207
218.45	218.42	217.24	220.45	216.24	219.19	218.35	214.78	216.85	217.31	218.69	217.59	217.77	216.37	217.27	218.07	218.15	217.08	220.18	217.03	217.13	218.09	217.94	220.22	218.88	220.85	217	220.31	216.62	218.91	218.65	219.18	215.61	217.55	218.68	218.28	217.98	219.02	218.35	217.17	217.42	218.04	217.29	217.29	219.3	216.93	215.91	218.05	215.5	216.47
208.13	205.95	205.19	208.28	208.8	207.96	206.14	207.73	206.16	207.81	206.99	205.06	209.91	207.06	209.08	208.8	208.91	207.53	208.92	205.71	207.97	209.28	208.09	206.35	207.98	209.03	207.15	206.9	207.63	208.4	209.86	206.17	207.62	207.03	209.01	208.74	206.47	207.33	205.17	205.87	205.83	208.55	206.62	206.58	205.94	209.44	208.32	206.14	207.29	206.11
192.76	195.28	194.96	192.36	194.84	195.68	195.39	193.44	196.81	193.88	195.9	195.56	196.54	197.5	193.78	192.65	195.6	192.92	195.77	195.46	196.82	195.77	194.76	195.14	195.6	196.78	195.32	193.98	196.09	195.76	195.87	194	194.83	198.27	193.83	196.1	195.94	194.19	195.84	195.2	191.91	194.89	196.2	195.22	196.48	196.38	194.82	193.65	196.55	197.7
202.43	205.34	204.69	206.31	205.83	203.99	201.2	205.21	204.95	205.58	206.43	205.66	204.61	206.29	205.02	205.9	203.67	205.2	204.39	204.97	206.99	202.84	204.49	203.34	204.92	205.04	205.72	201.86	207.61	204.02	205.84	205.15	205.68	205.24	204.09	201.87	203.33	203.5	204.91	203.94	203.54	203.15	204.27	203.45	203.27	204.62	201.48	203.45	204.38	204.68
208.71	208.34	208.15	210.17	209.84	209.98	208.94	209.54	210.64	209.21	209.6	207.74	210.85	210.53	208.46	206.51	207.89	210.9	207.62	206.05	208.84	208.59	209.71	208.65	209.12	209.76	208.55	208.41	208.92	205.71	209.56	208.39	209.08	208.12	209.46	207.87	208.62	209.5	208.78	208.45	209.69	205.81	207.71	208.54	208.65	209	207.48	210.83	207.99	205.56
205.03	202.31	204.63	203.81	204.89	203.47	204.54	202.32	201.99	204.03	204.61	202.26	204.49	202.89	201.91	205.33	204.02	203.23	203.25	205.85	205.69	201.83	203.97	202.96	203.72	205.03	205.46	204.29	202.82	204.38	203.28	204.27	202.85	203.67	203.73	203.73	204.6	202.93	205.69	204.88	202.43	204.07	202.82	204.35	202.11	201.25	202.53	204.38	204.49	204.29
204.78	203.87	206.32	204.91	206.65	207.27	204.81	204.38	206.21	207.01	205.8	208.33	205.03	205.47	207.29	203.07	206.61	205.25	204.65	206.08	205.86	204.46	204.74	203.83	204.78	205.16	204.23	203.71	204.28	205.26	205.5	206.21	207.78	204.18	206.98	206.8	205.8	206.86	206.96	206.01	205.25	206.43	206.02	205.79	205.67	204.85	204.13	207.67	204.96	205.11
203.34	202.32	205.13	203.56	200.7	203.26	202.38	201.74	202.98	200.59	204.06	202.31	202.43	203.98	203.13	202.08	205.39	201.99	202.82	203.99	202.79	203.73	203.4	202.19	204.93	202.54	202.7	202.69	202.19	204.68	200.84	203.25	204.18	203.13	204.11	201.59	203.58	202.76	201.44	204.48	202.22	205.07	202.57	201.48	202.06	200.97	203.34	203.36	201.22	202.44
209.11	208.01	208.2	206.96	208.9	205.07	209.31	206.89	208.41	209.73	207.62	208.63	209.54	207.93	209.8	206.89	210.32	207.43	206.77	209.15	210.53	205.39	208	210.35	208.68	207.33	210.05	209.61	207.17	208.88	205.71	209.74	208.56	209.19	209.75	208.17	208.3	208.95	209.4	207.85	208.48	208.7	209.89	208.93	208.88	208.59	210.37	207.3	208.74	210.05
209.77	212.05	213.27	210.38	210.85	212.08	210.45	210.47	211.72	213.43	212.52	212.59	212.31	213.1	211.38	211.01	211.95	212.17	214.48	209.91	212.07	209.45	210.6	210.1	212.56	213.01	211.49	210.75	212.94	211.47	210.12	212.69	210.05	212.42	212.08	209.14	211.63	209.89	209.98	210.01	209.94	209.32	209.8	213.11	211.32	209.47	212.97	211.61	209.13	214.19
215.14	216.73	217.46	217.35	217.9	218.99	217.29	218.53	217.97	217.97	219.02	216.25	216.87	216.83	214.33	215.64	217.9	218.18	217.26	218.5	217.23	217.61	217.96	217.12	216.41	215.93	217.81	219.44	218.45	217.25	218.49	217.69	217.28	217.76	216.29	219.06	217.53	215.37	216.56	217.73	217.52	219.03	215.24	217.05	216.82	218.2	216.87	216.44	216.38	217.62
201	201.87	200.28	202	200.67	198.87	201.24	200.75	200.4	200.59	200.97	200.29	201.56	199.92	201.66	199.35	201.5	200.1	199.95	202.24	199.76	199.55	200.84	200.44	200.29	201.49	199.8	199.65	201.53	201.43	201.47	199.17	200.27	201.7	199.28	198.65	199.98	198.74	201.61	198.72	202.74	200.43	199.39	198.21	201.37	198.55	200.72	200.79	201.06	200.03
206.63	203.75	203.16	204.02	203.21	202.34	203.03	204.82	204.77	204.34	203.41	205.2	204.86	202.19	203.36	202.76	205.51	203.41	205.82	203.47	205.19	204.95	202.85	202.41	205.34	204.95	203.46	204.99	205.94	203.32	204.51	203.18	203.87	202.5	203.45	204.25	205.53	204.19	203.74	203.26	201.43	202.1	202.41	203.23	204	203.53	203.4	205.48	204.92	203.45
210.93	212.54	213.65	212.31	213.08	214.47	213.32	212.3	212.21	212.81	212.41	210.29	211.9	212.8	212.65	213.02	212.56	214.47	212.47	214.59	213.77	213.25	214.12	210.2	211.79	214.03	212.38	213.93	214.31	213.43	212.66	211.89	212.44	211.22	210.68	214.37	213.25	212.09	212.36	213.08	213.47	213.51	212.04	212.3	213.5	213.96	211.97	213.02	212.76	212.11
215.74	217.88	213.74	216.65	215.8	215.26	218.22	221.36	217.12	217.75	216.8	217.46	215.65	217.63	217.06	215.93	217.46	217.65	218.28	217.1	218.31	218.01	216.67	217.49	216.17	217.44	216.86	216.69	218.11	216.73	216.65	218.85	216.99	218.93	218.46	216.49	219.65	216.76	219.77	217.37	217.81	217.97	218.63	219.43	219.22	217.35	216.79	217.9	217.34	218.85
206.61	208.38	207.76	208.33	208.52	208.2	208.27	208.68	208.27	207.08	208.07	205.88	209.52	207.82	206.83	209.11	206.81	209.41	208.28	211.04	207.99	208.62	208.67	209.41	208.64	210.05	209.19	209.83	207.68	208.59	207.02	208.83	210.46	208.9	209.26	207.43	209.11	208.6	207.88	209	208.1	208.82	207.95	208.02	208.67	208.65	209.02	207.8	209.84	209.55
210.77	209.04	206.64	208.01	208.59	208.2	209.76	207.67	207.82	209.73	208.56	208.89	209.12	210.01	206.65	207.33	207.85	207.06	209.09	208.61	209.8	208.16	209.35	209.75	210.15	208.77	207.28	209.07	209.99	209.06	208.3	209.76	208.32	209.22	206.66	207.26	206.72	207.48	208.38	209.46	211.13	209.13	207	208.97	209.09	209.08	209.3	207.62	207.55	208.72
199.06	200.69	201.59	202.12	201.79	199.86	201.06	202.08	201.64	200.57	199.72	202.54	201.51	201.08	199.21	201.67	202.45	200.22	199.48	198.72	199.35	202.26	203.23	201.01	201.39	200.71	202.26	202.57	198.34	201.74	199.47	201.13	201.06	200.27	202.47	202.27	199.94	204.17	203.87	202.46	200.51	201.24	201.83	201.35	199.17	200.18	200.27	202.15	200.57	200.24
213.33	212.05	211.97	213.25	213.82	211.55	210.38	211.55	212.28	210.77	212.22	210.21	212.57	212.8	211.82	207.85	211.35	209.61	211.49	211.56	210.57	211.23	211.66	212.44	211.88	212.7	211.48	214.23	209.95	211.32	211.96	211.02	212.57	210.22	212.36	211.25	211.3	213.46	210.25	212.18	212.44	211.08	213.7	212.77	213.43	210.99	211.71	210.77	209.77	209.69
206.91	206.83	208.41	206.36	207.74	207.33	208.18	206.27	205.14	204.86	207.14	205.39	205.75	205.68	206.29	208.33	206.52	205.72	206.88	203.3	207.25	204.44	208.3	207.37	207.73	204.29	206.16	205.82	207.5	208.2	205.59	206.69	207.28	206.43	205.47	206.69	205.85	205.84	207.66	206.32	203.95	206.22	204.83	205.05	206.34	205.88	207.11	205.62	206.57	204.88
208.41	206.27	205.5	207.18	208.89	207.37	207.83	211.11	206.89	206.29	207.97	209.21	206.99	208.28	208.44	209.2	207.67	207.35	206.65	209.92	206.28	207.06	207.6	207.3	208.7	205.63	206.86	206.77	207.62	209.34	209.54	207.76	206.72	208.13	206.24	206.32	208.66	208.02	208.08	206.92	207.72	208.53	206.65	208.39	208.15	204.99	207.25	208.84	208.62	206.59
206.61	208.35	208.01	208.25	207.85	206.51	207.99	206.44	208.24	206.34	208.74	205.39	208.9	209.04	206.25	204.98	207.21	208.52	208.31	209.13	207.33	208.33	207.27	209.2	209.68	207.81	207.83	206.33	207.56	207.61	208.24	206.99	209.18	208.77	209.35	208.22	205.79	206.49	207.99	205.97	208.88	209.93	206.75	207.57	208.55	206.68	207.49	205.9	207.01	208.88
203.53	201.28	202.49	204.96	203.18	201.84	201.83	202.26	203.58	202.19	203.68	200.39	201.88	205.44	202.93	202.97	203.27	202.89	201.3	204.27	204.15	204.87	202.54	201.05	202.65	202.79	201.71	201.69	200.71	204.02	205.17	202.77	204.04	201.59	201.61	205.47	204.84	201.48	202.51	203.12	204.84	202.96	204.95	202.45	203.28	204.88	203.49	201.42	202.11	204.23
206.34	207.18	206.37	203.95	203.09	204.54	204.02	203.13	205.87	204.14	204.68	204.65	205	203.7	205.05	200.62	203.41	205.68	205.85	205.53	203.25	205.12	204.2	204	206.24	204.78	207.73	207.84	202.83	203.89	207.04	203.83	201.76	205.39	207.57	203.03	204.8	203.79	203.66	205	204.87	206.63	203.92	205.15	202.39	204.67	202.87	205.29	205.2	203.15
207.85	210.32	208.8	209.44	208.71	207.74	208.17	210.96	208.27	206.97	208.57	208.13	212.94	208.05	209.01	208.24	207.66	206.95	210.97	208.34	210.2	207.58	209.38	208.39	208.36	210.52	206.25	209.99	207.75	205.81	208.45	207.12	207.96	207.86	210.44	211.01	208.2	209.75	205.34	210.83	209.5	209.69	211.14	210.06	209.1	208.05	209.89	207.62	206.79	207
210.05	209.64	209.31	208.54	206.74	206.94	207.98	208.41	210.26	208.43	210.82	208.54	206.91	209.61	206.49	209.07	209.96	207.03	207.95	208.42	205.59	208.87	208.39	209.35	207.57	210.21	207.67	211.18	209.01	207.05	208.94	208.21	210.52	205.74	207.74	209	207.92	210.01	207.08	207.47	208.21	208.83	207.9	209.19	208.9	206.73	210.21	206.88	209.56	208.52
209.34	208.31	209.28	207.84	208.13	208.45	210.9	209.81	208.65	207.74	210.02	209.34	207.81	210.72	208.62	208.37	209.88	208.19	207.05	209.53	209.86	207.02	211.38	207.71	207.18	207.98	207.24	208.96	208.91	209.34	209.87	209.5	209.48	207.94	207.22	208.89	207.25	211.14	208.67	208.35	207.12	208.76	208.8	208.26	207.92	209.31	207.54	207.35	208	209.12
206.78	206.64	205.75	205.54	206.22	207.52	206.37	207.16	206.24	203.58	206.14	205.51	206.43	207.39	205.95	207.44	207.2	207.26	205.72	205.41	203	205.68	205.95	207.2	204.78	206.67	205.29	206.72	208.03	206.62	206.68	207.07	205.58	206.21	206.54	205.43	204.13	206.46	206.58	205.17	208.22	205.77	208.68	206.09	207.17	206.09	207.11	205.61	206	207.66
203.68	203.48	202.99	204.43	203.11	202.66	203.07	204.11	204.65	202.49	205.97	203.4	201.6	204.67	203.24	204.53	203.1	204.19	204.44	203.89	205.16	203.78	206.69	202.85	204.96	206.65	203.53	205.68	202.38	201.89	204.04	205.46	206	202.27	204	203.41	202.07	204.93	203.82	203.71	203.1	202.81	203.55	202.05	203.26	203.25	202.71	203.55	205.96	205.05
201.28	200.78	201.03	202.64	198.26	200.66	199.85	200.47	201.11	202.77	202.79	200.6	201.29	202.04	202.18	200.44	203.55	200.42	200.86	199.54	200.01	202.86	201.91	201.08	201.4	200.05	200.8	202.03	203.33	200.6	202.53	199.15	201.26	200.18	200.73	203.12	200.03	201.72	201.52	202.07	199.48	199.13	199.6	200.46	202.46	198.92	203.14	198.75	199.72	199.95
197.51	201.51	201.35	198.13	200.04	199.23	201.33	198.83	200.5	198.47	199.9	200.98	199.69	196.9	200.17	201.22	199.1	199.02	198.21	198.17	201.2	200.52	199.96	200.14	199.86	200.96	200.81	200.21	199.11	199.85	197.34	199.36	196.96	200.48	198.29	201.52	200.35	197.51	199.56	197.23	199.63	196.17	200.79	200.8	197.98	201.33	200.19	198.64	200.87	202
211.99	210.77	214.51	211.59	209.28	212.06	210.1	212.85	213.68	213.25	212.01	210.85	211.75	211.5	213.53	214.06	212.28	212.88	211.12	212.14	211.02	210.37	211.94	211.87	211.32	208.65	211.53	212.14	213.08	211.16	212.34	211.96	212.42	213.24	212.47	212.02	213.38	212.69	210.87	212.94	212.16	213.04	211.57	209.4	213.9	211.01	212.49	212.88	211.11	210.56
208.57	207.9	210.57	207.84	207.89	208.95	209.18	208.2	211.03	208.26	209.53	208.92	208.23	210.26	211.01	208.67	209.48	208.28	208.68	207.08	208.67	209.23	210.26	209.28	209.07	210.45	208.49	208.72	212.17	206.84	208.35	210.15	207.86	206.87	207.81	209.39	208.51	208.34	209.22	209.1	207.49	209.41	209.38	207.45	207.6	210.46	210.74	205.49	208.07	209.26
206.68	206.45	207.89	207.71	206.82	206.89	208.32	208.72	206.44	209.24	208.7	208.06	209.26	207.48	207.33	204.55	208.56	209.36	206.94	207.67	207.14	207.32	209.57	209.07	208.6	206.66	207.24	206.66	207.47	209.02	206.78	210.54	208.28	207.21	207.21	205.38	207.91	206.53	210.34	205.81	208.49	208.4	207.86	210.12	208.48	206.41	208.9	210.25	207.2	207.06
211.21	209.18	211.41	208.22	210.32	208.73	209.14	209.83	208.84	210.59	208.1	211.28	208.74	210.08	209.05	209.54	210.27	208.15	210.33	211.12	211.1	207.99	209.31	210.22	207.43	208.31	210.09	209.54	209.15	207.65	212.18	209.09	208.85	209.97	210.9	209.27	209.88	211.32	209.83	210.31	209.32	209.61	209.3	210.67	211.72	209.36	210.34	209.45	210.44	211.05
194.17	195.73	191.75	194.22	194.34	194.59	195.29	193.68	193.98	194.5	193.9	194.98	194	192.85	198.42	195.58	195.07	194.68	194.5	194.82	194.77	194.15	195.57	194.92	193.33	194.28	193.13	195.5	194.06	193.79	197.08	194	192.97	195.65	192.84	194.78	194.9	194.25	192.24	194.54	196.91	195.82	191.52	195.69	193.37	192.96	194.64	193.62	195.41	195.54
210.59	213.26	214.26	213.17	214.09	213.3	209.1	211.1	211.11	211.33	213.57	211.75	211.56	210.03	212.49	212.15	213.61	211.21	212.55	214.5	215.46	211.49	211.58	211.84	211.7	213.19	211.14	213.66	214.64	211.68	212.78	211.16	211.88	214.53	211.2	211.23	212.77	213.26	214.02	213.63	213.54	211.23	211.91	212.57	212.02	213.23	213.82	214.27	216.23	213.04
215.93	215.74	216.52	216.37	219.34	216.6	218.2	218.75	216.31	215.72	217.04	215.68	217.95	215.48	218.7	215.53	216.67	215.45	216.06	215.45	216.48	216.46	218.23	216	216.07	219.61	216.84	217.39	218.51	216.79	216.08	217.8	219.13	216.59	215.44	216.96	214.96	216.34	215.27	216.9	215.32	216.47	217.37	219.13	216.03	217.91	219.87	218.81	215.7	217.96
212.01	213.25	211.45	212.53	211.39	212.29	210.5	214.69	213.31	214.34	213.75	213.75	211.83	214.82	215.46	210.17	215.28	212.58	212.59	213.21	215.43	214.04	213.88	212.66	213.09	212.62	211.94	210.02	214.04	213.01	212.27	213.54	212.49	214.51	212.15	213.58	212.7	214.91	215.01	212.98	213.08	211.15	213.22	216.75	214.13	212.09	214.09	211.63	214.19	212.66
202.92	203.36	201.73	203.42	201.75	201.75	199.33	204.01	202.56	202.48	203.69	204.89	202.79	203.4	204.59	202.26	203.04	203.92	201.15	202.16	202.07	203.25	201.97	200.8	202.79	201.93	202.3	202.32	202.58	202.56	202.1	200.66	203.1	205.16	202.68	200.96	203.58	201.97	202.94	201.82	201.52	203.04	203.24	203.85	204.07	202.1	202.92	201.8	201.19	201.68
205.3	205.11	203.96	207.18	204.67	205.44	206.17	206.99	206.11	204.62	205.86	206.18	203.39	203.43	203.65	203.85	202.5	204.5	205.48	204.45	206.29	206.18	202.78	204.53	202.44	204.52	205.31	207.2	204.42	204.93	203.02	203.03	204.28	205.39	204.23	202.62	205.7	203.55	203.12	205.05	202.33	205.15	206.32	204.09	204.98	204.93	206.2	206.09	203.3	206.68
203.62	201.06	203.73	204.9	206.13	201.82	203.32	204.92	203.1	202.63	202.93	203.93	202.16	204.33	202.82	204.32	205.71	204.53	202.89	202.25	203.77	202.86	205.78	206.34	205.62	203.84	202.5	203.33	204.61	206.36	204.12	204.64	203.54	205.29	203.39	202.92	203.93	204.95	203.45	202.95	202.68	205.5	203.6	204.84	202.88	204.96	202.96	202.42	205.09	204.68
208.48	206.89	207.65	207.41	207.5	206.11	209.41	205.92	207.95	208.11	208.79	208.16	210.24	210.31	207.92	208.98	205.81	209.26	206.49	207.65	210.01	209.7	210.06	208.07	210.28	208.41	206.9	205.54	206.19	207.97	207.24	207.39	207.03	205.81	208.22	208.38	209.84	205.1	208.31	206.68	205.2	207.59	205.42	207.98	206.36	208.85	206.99	206.1	208.18	206.57
204.33	206.23	203.96	205.67	204.87	205.19	203.52	202.64	203.99	203.17	204.12	203.48	207.44	205.03	207.24	204.91	205.35	206.42	205.39	203.26	203.35	204.46	203.35	205.18	206.67	204.68	203.13	202.94	203.39	204.9	203.52	202.55	204.69	205.17	204.7	205.67	205.97	205.29	204.78	203.14	202.3	203.56	204.81	203.69	205.8	202.5	203.84	205.07	206.73	205.62
204.86	205.38	207.88	208.85	206.5	206.02	209.67	207.6	207.4	209.04	206.6	209.47	205.71	206.57	207.86	207.1	207.34	207.71	207.25	206.73	207.63	209.57	207.2	204.9	210.17	208.4	208.13	207.88	206.72	209.6	208.47	208.39	208.19	209.53	206.44	208.49	206.21	207.41	208.26	207.15	209.64	207.9	208.53	207.69	207.94	205.79	206.29	209.35	207.78	207.69
210.28	207.95	212.37	210.27	209.15	207.96	209.6	208.55	207.81	208.72	209.61	207.84	210.15	210.11	211.87	211.77	208.64	210.35	208.19	208.28	209.64	207.05	207.98	209.97	209.58	210	209.56	209.43	212.7	207.56	208.3	210.29	209.51	210.6	209.56	208.57	209.83	208.71	208.18	207.81	209.34	210.05	210.58	210.11	209.28	209.96	208.57	206.33	207.16	211.14
206.28	207.45	204.31	203.57	207.28	205.8	206.56	205.83	205.28	207.17	206.95	205.33	208.91	205.45	207.27	205.63	206.67	204.33	208.02	203.67	204.91	206.99	208.41	207.67	206.44	207.03	207.67	205.31	207.2	205.77	206.85	206.42	205.42	202.97	207.13	205.57	204.61	204.95	206.42	205.61	206.55	207.03	204.3	207.14	207.59	207.08	206.08	205.67	205.46	208.1
206.69	206.93	204.14	208.96	208.88	206.48	207.18	207.32	205.74	206.43	204.41	207.82	206.73	205.56	204.28	206.97	207.92	205.86	206.08	206.87	207.29	207.4	206.28	206.06	206.16	208.88	205.93	205.82	205.36	205.57	207.37	207.73	208.01	205.16	206.67	204.81	205.82	206.22	206	209.32	207.75	206.18	207.71	204.66	206.09	205.93	207.22	206.28	206.43	206.04
205.58	204.92	204.75	204.19	204.74	206.91	204.54	204.01	205.13	206.02	204.83	205.43	204.87	204.05	204.53	205.34	203.5	204.72	204.95	205.59	207.54	207.62	204.49	204.44	203.87	202.86	204.26	204.38	206.26	206.28	206.69	205.98	202.68	202.98	206.87	204.16	205.94	202.75	207.27	204.64	206.6	206.09	207.09	203.2	205.73	203.27	203.59	202.97	207.45	205.25
207.6	209.93	210.32	209.91	208.63	207.46	208.83	206.61	210.04	208.09	205.82	207.44	209.51	209.96	208.93	209.43	208.47	208.43	207.96	210.05	208.95	209.16	210.45	208.67	211.51	209.34	209.56	207.42	207.88	209.03	207.6	209.41	208.87	207.59	209.6	208.45	210.53	206.81	207.92	208.23	208.3	209.06	209.11	210.05	205.95	207.63	207.95	208.41	207.65	209.8
206.17	205.32	206.32	206.46	207.84	205.8	207.56	204.64	207.58	206	206.21	205.71	206.34	206.28	208.01	204.84	207.42	206.51	206.5	205.05	203.83	206.28	206.92	205.34	205.85	205.16	208.64	206.45	206.33	207.92	206.8	206.34	206.87	206.86	207.91	206.23	206.2	207.12	205.96	207.24	205.47	205.57	205.73	206.63	206.06	205.06	205.49	202.92	205.32	206.25
200.96	200.86	200.5	202.99	201.55	202.64	203.05	201.42	199.71	201.91	198.61	201.73	200.28	202.54	201.93	201.13	201.57	201.27	201.19	200.23	203.01	201.77	201.19	200.84	201.64	202.44	200.73	201.87	200.05	201.93	200.81	200.41	201.99	202.73	200.64	203.55	202.15	202.11	203.56	201.19	200.54	202.23	201.82	200.6	199.35	201.48	203.06	203	200.92	199.91
211.24	208.68	207.95	208.07	206.95	207.99	209.74	208.56	208.58	207.6	207.36	207.86	207.53	208.44	208.37	206.17	207.77	206.62	206.79	208.12	207.01	207.14	205.91	208.14	207.08	207.05	206.35	206.45	208.64	207.89	207.68	209.69	207.19	206.85	206.98	207.9	208.06	206.4	206.91	207.39	208.01	206.79	205.02	208.84	207.91	208.13	207.31	208.65	207.45	207.12
211.49	208.32	209.31	209.46	210.43	208.67	211.27	210.95	209.99	211.6	210.51	211.39	210.26	209.94	209.98	207.2	210.11	209.82	210.46	211.43	208.66	209.19	212.04	210.48	207.84	206.06	211.32	211.1	208.64	210.04	210.41	210.66	209.67	209.56	210.99	209.7	208	210.14	207.91	209.77	209.64	211.05	209.95	209.71	209.49	208.37	207.23	209.95	208.15	210.89
198.2	196.89	198.67	197.9	197.04	197.85	196.78	198.74	200.3	198.75	198.07	201.63	197.57	199.2	198.15	199.84	196.51	197.67	198.39	198.96	199.46	198.1	198.95	197.73	199.54	199.42	197.77	198.7	199.23	199.65	199.9	200.5	198.8	199.04	198.19	199.13	201.31	199.85	199.26	200.09	197.54	200.43	196.37	198.41	197.9	198.35	199.06	196.99	200.66	198.18
214.01	212.53	212.39	212.98	210.09	213.27	213.86	212.82	212.15	212.27	213.19	213.41	212.47	212.52	212.44	215.35	213.25	210.42	214.6	213.38	214.3	215.44	212.44	212.07	212.14	211.97	214.61	211.24	212.97	212.82	212.28	214.77	214.07	214.52	213.48	213.26	212.81	214.4	211.58	212.62	212.16	215.02	212.95	213.72	215.17	210.95	213.58	211.9	212.6	212.68
201.11	201.84	200.1	202.87	201.13	199.8	198.56	199.79	200.61	202.34	199.78	196.87	199.44	199.37	198.22	200.33	202.72	201.77	198.28	199.5	200.95	200.6	200	197.94	199.36	200.83	202.19	201.64	200.47	199.62	199.78	200.11	200.9	200.05	198.87	199.41	198.59	199.63	201.43	200.68	200.21	199.65	199.32	202.38	201.13	198.74	199.71	200.43	199.94	198.57
214.96	214.34	214.24	213.69	214.43	214.03	213.75	212.4	215.82	215.31	214.09	215.09	216.15	213.57	212.88	212.37	212.73	215.57	213.94	211.47	213.98	216.02	215.83	213.29	213.59	214.32	215.53	213.07	211.82	215.1	210.83	215.68	214.64	212.5	214.04	214.1	214.69	214.62	213.66	213.35	214.52	213.1	212.42	214.34	215.59	214.72	211.12	214.27	213.66	211.92
204.02	203.16	205.58	204.43	203.23	205.45	204	203.09	203.46	205.29	203.99	203.02	203.8	205.48	203.09	203.84	206.42	205.59	206.21	202.39	204.57	204.17	203.21	205.27	202.62	204.47	203.04	204.28	205.56	203.56	205.02	204.83	202.45	202.8	201.39	202.79	204.8	201.35	203.37	204.91	205.36	202.56	204.88	205.23	203.43	204.27	205.21	204.89	206.36	204.97
218.87	216.18	218.04	215.64	216.76	215.39	216.12	218.56	217.9	216.78	219.44	219.45	219.13	217.1	219.83	217.44	219.84	217.52	217.84	218.21	217.86	218.92	218.43	216.4	215.91	215.67	215.58	217.41	217.06	217.05	217.15	216.8	217.88	219.32	217.31	216.79	218.71	220.73	216.91	217.97	218.38	217.06	218.71	216.77	218.79	217.06	218.9	218.88	216.36	219.07
219.26	218.27	217.49	217.97	220.16	217.14	216.41	217.93	215.81	217.61	218.49	218.93	216.58	216.43	219.16	216.61	217.94	217.75	217.61	218.37	218.15	217.72	217.73	216.06	217.2	214.91	215.61	216.35	218	218.5	216.73	217.2	217.34	217.27	216.9	215.94	215.76	219.39	216.96	215.19	216.3	217.52	217.23	216.2	217.37	217.51	216.92	218.15	217.07	216.81
200.24	201.16	200.81	202.05	200.45	200.15	203	199.89	200.53	200.48	200.17	199.81	199.62	201.14	201.07	198.57	200.24	198.89	200.82	203.48	201.78	200.72	200.53	201.12	200.54	199.8	201.69	201.41	200.73	200.32	199.75	201.77	198.85	202.03	198.51	201.21	200.5	200.62	201.39	200.95	199.11	200.09	199.03	200.02	198.33	199.49	199.52	201.26	199.26	200.44
206.3	202.78	203.65	203.04	202.26	205.02	206.47	205.98	203.28	201.84	202.57	203.84	205.91	202.9	202.68	203.33	205.36	201.43	202.48	203.05	201.52	202.72	202.61	202.57	204.65	203	205.09	205.35	204.65	204.59	201.75	202.97	204.69	206.55	203.04	203.77	202.52	201.62	204.25	202.92	203.04	204.71	204.1	203.21	204.86	202.52	203.58	202.52	202.76	203.3
207.93	206.84	206.06	210.74	207.85	205.96	209.12	209.38	206.53	208.33	206.93	207.71	207.38	208.77	208.87	207.51	204.78	203.8	207.92	206.64	209.15	208.63	205.07	208.43	208.82	207.66	208.35	206.44	209.41	208.46	206.14	209.52	207.89	208.13	207.13	208.53	208.32	206.29	207.13	207.87	207.08	208.18	208.79	207.45	210.24	208.25	206.29	209.38	207.44	205.97
207.99	207.34	205.45	205.17	205.85	205.04	205.41	206.31	206.84	206.23	206.43	205.39	207.15	207.91	204.98	204.7	205.04	203.47	206.76	206.03	206.99	207.02	206.81	205.3	207.35	204.85	205.23	207.16	207.07	206.25	206.61	206.18	206.56	204.34	203.7	207.96	205.68	208.53	206.38	204.56	207.52	205.09	205.03	205.02	205.78	208.81	207.24	208.47	205.24	204.56
203.18	203.57	205.85	203.42	204.81	202.69	204.1	204.26	205.95	205.39	203.71	203.55	202.06	204.36	208.23	200.77	206.18	203.28	204.13	201.95	206.36	202.86	202.92	203.84	205.18	204.73	204	205.89	205.71	204.64	205.82	204.15	203.49	203.67	204.18	206	204.06	203.68	204.65	206.59	203.89	201.61	205.66	202.64	205.14	205.98	202.76	205	205.13	203.48
201.59	201.5	201.37	202.48	202.48	198.75	200.66	197.78	200.99	200.82	201.09	200.6	201.97	200.04	198.58	202.15	200.73	201.18	199.78	197.71	200.59	200.39	199.77	200.63	200.92	202.21	199.29	201.38	200.5	200.55	202.27	200.68	200.86	203	198.28	199.47	200.97	200.54	201.05	202.13	200.62	201.68	200.45	200.17	201.5	202.3	200.54	202.21	201.09	201.17
197.94	199.03	198.98	198.5	198.23	200.22	198.18	198.64	194.74	197.41	198.71	200.95	199.82	196.57	198.19	198.19	198.43	198.08	200.1	198.56	196.7	196.84	197.47	200.03	199.05	198.14	202	196.93	199.72	197.54	199.7	198.89	199.19	199.48	198.99	200	199.31	199.18	199.03	197.8	199.64	198.91	196.85	198.81	197.04	197.26	200.33	198.24	198.74	199.91
202.21	203.23	205.51	204.73	203.17	201.33	202.43	204.61	202.53	201.88	202.52	201.65	202.95	201.51	202.52	203.81	201.45	200.59	204.56	202.28	205.02	202.84	202.54	202.7	202.33	202.78	202.02	202.94	200.67	202.04	199.96	202.92	204.16	202.16	203.91	203	202.49	200.52	200.68	201.89	200.7	200.88	201.92	202.4	203.27	202.77	201.27	201.67	200.67	202.37
202.72	202.05	203.63	203.62	203.02	205.17	205.03	201.58	205.52	202.08	202.5	203.26	203.87	205.7	203.95	203.74	203.18	203.95	204.41	205.07	204.31	202.08	205.72	205.04	203.39	202.94	202.44	202.06	203.84	204.74	204.41	204.22	200.25	203.65	205.03	203.43	204.92	205.18	202.04	205.99	204.85	202.56	201.98	204.68	200.57	202.56	202.16	202.79	206.3	200.97
207.26	207.9	206.28	205.7	208.23	208.62	206.6	206.93	206.88	206.06	207.35	207.72	207.31	207.66	206.41	209.21	208.11	209.39	211.61	209.01	208.5	207.85	209.78	207.02	208.51	207.71	210.58	207.36	208.01	208.63	209.04	209.91	206.15	207.86	208.82	208.61	208.21	206.5	205.39	209	208.48	207.46	208.15	208.91	209.03	209.3	207.58	208.12	208.11	207.71
210.28	207.68	207.55	209.05	210.99	208.79	206.92	208.68	207.74	209.11	206.92	207.9	208.59	208.17	211.42	209.49	209.54	208.08	209.48	208.65	206.38	209.76	208.72	208.9	206.82	208.58	209.66	206.44	207.95	208	211.16	209.61	206.41	209.85	207.35	210.01	210.46	208.43	209.48	208.24	209.07	210.05	208.38	209.28	208.16	207.42	209.22	209.92	207.35	207.69
206.3	208.03	207.53	208.94	206.37	210.65	207.79	210.39	207.51	210.56	209.22	210.45	209.66	208.58	207.66	210.23	207.8	208.49	209.13	211.01	207.44	210.02	208.6	209.57	207.12	209.35	209.63	209.05	208.01	206.29	207.3	209.24	208.55	208.35	210.06	208.86	209.98	208.96	207.38	207.82	207.02	207.98	207.67	207.53	211.21	208.52	207.78	209.28	209.68	206.54
208.07	208.39	208.86	211.59	208.27	205.74	211.25	210.56	209.56	210.82	207.24	209.42	207.83	208.76	206.46	210.45	209.01	208.72	211.52	209.65	209.11	208.51	207.91	210.59	207.07	208.96	208.52	209.9	210.98	209.71	207.13	206.94	207.86	210.27	209.22	206.89	210.67	208.11	209.11	210.78	208.73	207.7	210.55	208.71	208.35	207.25	208.19	208.96	208.55	210.31
202.22	203.27	202.82	202.62	202.95	204.92	202.36	203.61	205.15	202.14	204.24	204.96	204.73	204.35	203.46	202.04	204.12	202.91	202.07	203.94	202.25	203.8	201.83	203.23	203.67	203.59	203.12	204.1	204.55	202.69	204.45	203.91	200.74	205.11	201.59	203.27	204.79	201.59	202.77	205.05	204.91	203.39	202.47	203.9	202.78	202.52	201.69	202.7	205.84	203.41
198.46	202.06	200.57	199.65	201.27	199.91	199.66	201.69	199.53	199.63	200.26	199.1	201.62	200.32	198.78	201.4	198.9	201.31	199.51	200.85	200.31	199.48	198.43	200.81	199.8	199.38	199.7	202.47	201.18	200.04	196.78	199.28	199.36	198.48	199.59	199.13	200.94	200.01	199.63	199.33	199.35	201.74	202.11	199.32	201.44	199.1	196.15	202.76	201.25	201.39
203.79	202.22	204.76	206.18	202.68	203.42	202.37	203.6	202.42	203.82	206.06	204.18	203.54	202.79	204.31	202.98	205.03	203.7	202.52	202.69	203.69	204.63	202.3	206.27	204.47	202.68	202.7	202.96	204.45	203.82	203.72	199.79	204.42	201.4	204.94	204.12	205.78	206.06	202.16	202.29	203.79	203.15	204.58	203.51	203.92	203.77	205.2	202.57	203.15	204.23
218.24	218.28	216.57	216.6	216.37	216.9	217.54	216.83	219.25	216.8	216.63	217.84	217.77	219.15	217.11	219.21	215.02	216.98	217.18	216.14	217.94	216.71	217.91	215.75	214.84	214.96	216.57	215.7	215.95	216.46	216.37	217.29	218.84	216.67	216.41	217.96	216.38	217.23	216.34	217.73	215.28	219.58	218.51	217.55	214.82	216.71	214.39	216.81	218.91	216.62
200.36	198.13	200.47	198.21	198.72	200.2	199.5	198.88	200.29	198.28	200.47	196.64	199.36	200.25	199.32	198.51	199.22	198.67	200.88	197.27	197.08	199.85	199.91	197.46	198.37	199.41	198.84	196.99	199.33	199.55	198.84	198.23	200.72	201.43	200.29	198.53	199.63	197.02	198.49	198.11	198.12	202.46	197.71	197.69	198.63	201.35	197.03	200.81	199.58	197.77
204.25	203.36	205.18	204.62	203.98	204.6	204.14	203.77	201.87	204.67	203.81	204.68	206.25	205.3	205.3	204.67	206.02	206	205.87	203.18	204.1	205.76	206.6	204.23	203.04	204.35	203.12	203.85	203.12	203.98	205.87	206.07	204.75	205.55	207.74	205.29	203.75	204.87	204.61	204.31	206.3	203.14	205.86	203.12	203.39	202.93	205.24	205.97	207.91	205.34
202.32	204.49	203.3	203.97	203.4	202.09	205.61	203.29	204.56	203.75	204.62	203.46	203.84	204.87	204.89	203.09	203.23	201.89	204.02	204.32	205.14	201.3	202.66	203.35	203.8	202.58	207.48	203.9	205.2	206.81	203.88	204.23	203.93	203.88	201.79	201.76	202.43	203.64	204.4	202.66	205.41	202.95	205.93	203.29	204.17	202.38	199.97	204.62	205.41	205.31
210.33	211.71	212.12	212.52	211.04	210.44	210.21	210.71	212.24	211.01	212.6	210.95	211.96	211.72	212.29	210.47	211.89	213.79	210.78	213.11	213.26	213.35	212.61	212.29	210.56	211.66	215.14	209.17	211.98	212.32	213.09	211.94	214.86	213.2	211.61	211.76	212.2	212.12	211.39	212.25	210.79	213.36	213.44	209.02	211.32	210.63	211.97	210.22	211.59	210.15
194.34	194	194.15	195.4	194.64	194.25	194.49	193.55	195.32	194.35	198.24	195.68	194.48	195.04	195.09	196.69	196.43	194.97	194.78	195.03	193.91	195.7	196.11	197.32	194.53	198.41	196.53	193.42	197.8	197.63	194.51	195.38	195.65	195.05	195.18	196.82	195.76	195.01	194.69	195.71	194.93	193.4	193.51	193.69	194.9	195.77	194.16	197.59	195.27	195.23
202.38	203.32	203.16	201.86	204.06	202.98	204.86	202.31	204.19	203.66	200.88	201.93	202.09	205.06	201.98	203.06	201.05	204.73	202.27	204.06	201.54	201.81	204.81	204.22	202.37	205.15	205.02	204.63	204.99	201.61	202.67	204.53	202.16	204.34	203.18	202.42	203.79	202.63	201.99	202.06	203.4	204.07	203.42	203.05	202.91	203.11	202.66	203.48	202.18	204.82
210.19	209.63	209.76	210.68	209.8	211.81	209.38	208.32	210.16	209.3	210.13	208.47	208.48	208.93	205.44	207.65	211.47	208.95	204.94	208.25	207.98	209.18	209.08	208.25	208.39	209.12	210.83	209.81	210.72	208.76	209.02	209.55	208.99	211.27	209.21	209.04	210.64	208.02	209.56	207.11	208.59	208.76	209.66	209.14	209.17	206.4	207.42	206.47	207.95	208.91
213.29	211.07	211.8	212.91	212.08	212.34	211.55	211.8	213.27	214.33	211.46	210.32	211.5	211.35	211.11	212.39	210.21	207.4	210.42	209.89	212.16	211.64	210.66	211.42	210.87	209.85	213	210.67	209.45	214.43	212.74	212	211.37	211	212.38	211.95	210.55	212.45	211.87	213.48	211.72	210.39	210.77	211.72	213.34	210.75	211.33	211.65	212.74	212.07
204.83	203.74	202.97	205.04	204.57	204.61	203.17	205.33	203.66	203.17	202.94	201.63	204.14	203.41	205.04	203.57	204.48	204.94	204.86	204.87	203.55	204.55	206.37	203.98	203.77	206.01	204.66	203.79	204.39	203.22	203.95	206.61	202.54	205.76	202.49	204.41	203.48	205.22	202.68	203.89	204.91	204.37	204.39	204.85	206.2	201.92	202.48	204.37	203.45	203.48
218.24	216.34	216.77	219.01	218.81	217.54	216.8	217.11	219.36	217.81	219.03	219.44	217.4	217.72	217.1	218.38	217.89	216.58	217.52	219.09	217.18	217.62	219.3	215.51	218.8	218.76	219.02	217.67	216.02	216.47	219.61	217.04	218.48	218.93	215.17	219.52	217.48	218	217.63	217.27	217.5	218.27	217.31	217.65	215.72	218.96	219.93	216.78	216.74	217.61
206.34	208.01	207.26	207.39	208.6	208.7	209.36	209.44	208.74	208.57	206.82	210.45	206.29	209.29	211.14	206.88	211.4	208.49	206.8	208.97	209.39	208.02	206.46	207.7	207.64	207.82	208.86	208.92	209.39	206.78	206.33	207.87	209.38	208.16	208.69	209.79	208.83	206.84	207.4	206.08	208.77	208.31	209.48	208.45	208.01	208.62	209.06	208.04	208.61	209.38
213.06	213.89	212.19	210.76	212.91	212.83	213.73	211.87	210.98	212.91	212.4	212.25	213.72	213.62	213.49	212.8	212.51	213.76	213.07	213.04	214.31	212.85	212.85	212.74	213.07	214.17	211.47	213.04	212.8	212.77	213.7	213.42	211.2	214.43	211.79	215.36	213.06	212.81	212.06	212.96	214.48	214.09	212.27	213.21	213.28	210.11	212.73	215.51	213.46	211.81
207.41	209.38	206.57	207.71	208.6	205.34	208.84	208.08	208.71	208.15	208.16	210.6	207.69	207.05	207.8	206.88	207.43	208.12	207.88	206.21	207.23	209.53	207.39	209.65	207.64	207.78	208.84	206.34	207.81	206.35	204.36	210.15	207.84	208.3	208.8	207	206.62	207.15	208.06	209.77	208.97	206.62	206.1	206.25	207.68	209.02	208.95	208.46	206.91	208.13
213.02	212.71	209.64	210.09	212.96	213	211.3	208.19	211.17	212.21	211.46	211.65	209.78	208.54	212.12	208.23	211.15	210.78	211.52	211.97	212.54	211.89	212.76	213.54	208.66	210.45	211.47	211.13	209.88	212.17	210.1	213.27	211.16	209.46	211.78	207	211.37	213.74	212.61	211.96	210.69	212.6	213.68	209.72	211.88	214.13	211.4	213.58	211.67	209.7
196.43	198.94	199.18	198.05	196.95	197.29	196.71	197.72	198.46	197.73	198.22	199.14	199.64	198	200.31	197.07	199.79	197.38	197.7	197.53	199.82	199.51	199.35	198.11	197.67	197.85	198.58	198.62	195.76	199.55	195.66	201.8	196.41	197.44	195.39	197.68	197.31	197.97	197.83	199.31	196.87	196.43	197.44	196.04	197.73	196.27	200.51	197.63	197.9	194.61
207.38	207.42	208.47	208.93	209.71	208.98	210.35	208.93	206.35	206.97	208.04	207.07	207.59	207.41	208.2	207.48	206.62	206.88	208.1	207.9	207.31	209.43	209.35	208.88	209.59	207.34	207.98	209.75	207.8	210.01	207.42	209.54	210.14	207.65	210.74	211.18	211.01	209.86	207.48	208.56	209.37	209.71	210.13	209.73	208.03	209.72	207.84	209.22	207.33	209.45
204.26	205.8	207.41	207.69	207.03	206.83	206.1	205.17	205.61	207.03	205.61	205.31	206.66	208.46	208.4	205.02	207.04	205.4	206.64	207.16	205.79	206.93	206.71	207.84	204.13	206.8	206.57	206.53	205.88	208.95	208.85	208.02	206.47	204.7	206.38	207.23	206.79	207.2	205.53	208.32	207.13	205.48	204.43	206.82	203.36	205.51	205.32	208.17	205.86	208.96
209.2	210.38	210.83	208.5	208.82	211.23	208.4	208.49	209.07	211.55	209.62	210.34	210.51	212.18	210.51	211.2	211.54	210.73	211.01	207.71	210.53	208.9	208.42	207.21	208.53	209.39	210.29	210.74	209.72	208.43	209.17	208.66	210.13	209.54	210.86	208.91	209.09	210.87	209.6	208.74	210.62	209.67	210.71	211.53	208.92	209.57	209.71	212.68	208.63	211.21
205.57	205.19	205.05	207.07	203.09	204.27	204.52	202.97	203.82	204.36	203	204.9	205.33	204.54	203.85	204.89	206.64	203.81	204.31	204.85	204.51	204.47	204.93	203.78	205.31	203.16	203.98	205.45	203.76	206.97	206.25	204.99	206.51	202.14	203.76	205.03	206.52	203.03	205.5	204.77	205.49	204.36	203.57	203.08	202.87	203.02	207.28	203.76	205.53	205.37
203.31	201.94	201.12	205.02	202.98	203.61	203.07	205.8	203.7	200.19	204.73	204.31	201.22	203.97	203.69	202.2	202.07	205.72	201.93	204.32	204.44	204.44	205.11	202.66	202.82	201.84	200.21	202.75	202.41	202.79	203.69	202.4	203.76	205.45	204.82	202.75	202.56	203.28	202.68	204.08	203.52	202.67	206.85	202.17	203.33	202.35	204.25	204.68	201.76	203.75
211.65	212.75	212.62	210.75	211.76	212.85	214.07	210.75	210.78	213.36	209.54	211.56	209.19	212.48	210.89	208.98	212.05	211.99	213.09	210.75	210.52	212.71	213.21	209.61	211.77	212.55	213.02	209.94	211.69	210.15	209.28	214.04	210.52	210.34	210.73	210.35	213.11	211.76	210.24	211.09	209.77	210.63	212.22	209.65	212.75	211.43	211.58	211.57	212.1	210.92
216.33	217.65	217.9	218.85	215.22	216.61	216.98	220.36	216.31	216.14	217.08	215.38	216.41	215.51	216.32	218.97	215.73	215.3	214.82	216.96	216.79	217.93	217.91	213.9	217.47	217.89	218.66	217.54	219.18	217.62	217.66	216.96	216.94	217.57	217.29	218.84	219.73	217.87	215.33	217.84	215.05	216.87	217.85	215.66	218.86	217.16	218.83	219.17	217.04	217.43
205.88	206.81	204.19	205.17	206.18	202.89	209.53	206.21	206.35	208.46	205.89	207.16	205.68	205.17	206.92	207.28	205.87	205.04	205.07	205.02	209.25	206.76	207.33	204.66	203.99	206.16	205.49	207.01	207.56	205.64	206.84	206.61	204.35	206.75	207.81	206.16	207.06	206.27	207.78	205.68	206.8	204.27	207.93	203.81	207.64	205.91	206.3	208.38	208.75	205.39
210.29	206.66	206.34	209.14	209.34	209.63	209.39	210.29	207.44	209.44	208.89	208.32	211.63	210.91	211.46	208.89	208.61	208.31	209.49	209.16	208.6	206.81	210.91	208.08	208.88	208.94	209.09	209.81	208.33	207.88	208.5	207.54	209.66	208.61	207.75	211.01	211.63	208.72	208.71	209.76	207.62	209.13	208.53	210.34	207.63	207.77	209.04	207.8	209.09	210.82
210.22	210.33	209.17	209.64	210.39	210.83	210.2	208.27	207.79	208.3	210.82	210.89	206.49	210.68	206.39	210	207.49	209.69	206.02	209.35	210.48	208.95	209.72	210.11	210.98	209.14	210.63	206.32	209.78	207.44	208.86	208.3	208.69	208.31	208.63	210.94	209.35	209.71	207.81	208.93	209.72	210.8	209.43	208.99	208.78	208.13	209.81	208.56	209.67	207.42
218.43	217.55	217.52	219.38	216.66	219.9	216	216.37	214.55	217.07	216.91	214.4	218.12	217.39	219.2	216.05	217.79	216.69	217.49	217.36	215.44	216.16	217.85	215.45	217.09	219.46	216.7	215.76	217.14	219.11	218.55	216.02	218.04	216.63	216.84	215.76	216.65	217.27	217.36	216.45	217.23	218.93	217.52	217.67	215.46	217.78	215.45	219.59	218.29	215.17
217.4	216.86	217.85	215.99	214.42	215.41	216.71	216.89	218.29	217.53	216.95	217.17	219.95	216.22	214.52	215.43	218.62	219.45	218.45	217.03	217.73	215.61	217.29	217.14	218.3	216.51	216.84	217.39	216.29	215.81	216.67	217.24	217.6	216.24	218.13	216.53	216.09	217.46	217.02	218.24	217.38	215.03	216.98	215.84	217.02	217.17	215.36	218.5	217.21	217.44
208.64	207.54	206.44	205.62	207.16	208.33	206.41	206.57	207.01	206.02	206.3	205.73	206.94	205.83	205.82	206.41	207.33	205	205.26	204.91	207.19	205.12	207.53	206.7	205.94	206.06	205.31	204.97	208.05	206.15	206.85	204.63	205.85	207.85	206.97	207.24	208.61	207	207.53	207.58	205.01	204.12	206.26	206.12	208.51	205.33	206.26	207.32	207.97	205.76
208.71	208.63	207.15	207	206.59	206.14	209.19	208.33	208.24	208.08	209.45	206.7	209.1	206.07	208.14	209.79	207.86	208.42	207.93	206.24	207.27	206.81	207.27	206.68	207.98	209.71	208.56	207.67	206.88	207.68	208.09	206.41	208.11	205.56	208.26	206.7	206.9	207.67	206.15	208.86	206.82	207.26	207.34	207.8	206.61	208.33	208.16	208.44	209.05	209.6
208.6	209.03	209.68	209.85	210.62	209.47	207.28	209.12	208.14	207.73	207.46	209.73	205.66	209.48	208.1	208.46	210.28	210.1	208.23	209.44	207.6	211.15	207.17	206.26	209.17	208.52	207	209.61	208.77	208.19	208.98	207.98	209.32	206.67	208.87	209.86	206.33	205.81	206.82	209.25	208.57	206.32	208.83	207.76	206.48	209.64	210.03	209.56	209.24	207.12
203.65	202.42	205.96	204.82	205.68	203.08	205.63	204.5	204.84	205	205.27	204.68	206.27	204.17	205.18	206.44	204.54	202.49	203.61	206.08	206.14	204.62	205.25	204.56	206.29	205.4	204.64	202.03	205.81	205.18	205.83	203.18	204.31	203.18	204.13	204.53	204.07	205.82	206.27	204.31	205.23	204.46	203.14	205.35	205.33	205.8	201.32	205.49	204	203.41
204.86	204.97	206.05	205.76	204.21	206.37	206.54	206.36	204.52	204.82	203.66	206.44	203.51	205.24	206.31	204.73	203.18	204.77	204.93	204.61	204.24	202.17	206.15	205.09	206.08	206	205.67	203.46	202.27	206.19	202.92	203.87	203.63	205.09	203.7	206.28	205.21	204.22	203.4	205.04	206.16	204.31	205.68	205.47	203.93	204.83	206.13	205.57	205.93	206.23
208.88	210.14	209.22	207.67	209.95	210.77	207.66	207.83	208.56	208.81	209.1	209.41	207.78	209.33	208.83	211.6	209.89	211.03	208.27	208.5	211.75	210.65	209.9	209.41	208.91	209.05	209.08	210.53	209.39	209.68	209.65	211.23	206.47	211.44	212.2	211.85	210.77	210.1	211.41	208.81	210.63	208.36	208.39	211.19	211.62	208.71	207.85	209.68	212.01	209.48
211.87	209.93	212.51	213.52	212.61	212.02	212	211.94	212.09	210.77	212.14	212.78	213.75	212.28	210.51	214.15	211.64	209.77	210.74	210.86	212.05	211.76	213.18	212.82	211.72	212.26	210.63	210.92	209	211.74	211.86	211.57	210.52	211.79	213.14	210.99	212.41	210.75	211.56	209.61	213.78	212.28	209.63	212.78	210.69	211.82	212.04	210.04	209.64	210.07
211.3	211.35	212.37	211.28	212.06	210.6	213.25	212.2	212.94	210.31	209.64	209.99	212.05	210.28	212.88	213.4	210.24	210.76	212.35	210.03	210.91	212.98	211.31	213.09	212.09	211.92	209.54	210.51	211.3	211.24	212.09	211.64	210.98	210.04	210.92	211.77	213.3	211.12	211.01	210.12	212.23	211.5	212.28	212.92	210.98	214.75	208.8	209.83	211.67	209.86
204.06	201.44	204.4	203.21	203.87	203.59	203.05	203.89	202.93	203.71	203.36	204.27	202.75	203.75	202.3	203.53	203.1	203.95	203.87	203.99	203.55	203.62	203.4	204.26	203.59	205.14	204.69	202.94	204.86	205.42	202.41	204.02	203.47	204.36	200.64	202.64	204.57	203.91	203.73	203.76	205.47	202.82	203.23	204.98	202.85	206.78	205.61	204.09	203.9	203.5
204.47	202.54	203.51	203.52	204.84	201.82	203.22	201.62	202.51	200.27	203.8	203.8	204.64	203.93	204.84	203.39	204	201.84	205.11	204.03	202.89	203.47	202.22	201.03	203.72	202.25	203.84	202.74	204.15	201.51	205.78	200.72	203.6	205.43	201.81	203.11	200.82	202.42	202.65	201.55	204.35	204.06	202.81	203.84	203.76	202.59	201.78	202.01	204.47	204.43
211.86	211.08	212.44	211.75	211.76	212.51	212.2	211.57	214.26	211.08	211.75	211.01	211.58	210.59	210.65	212.47	215.29	209.77	211.81	213.82	211.93	213.16	214.76	211.97	213.93	213.8	214.4	212.42	213.58	212.77	209.82	213.27	213.31	211.93	211.63	212.93	213.01	214.92	211.93	212.76	213.11	213.03	212.09	210.85	212.59	212.23	211.87	211.89	211.45	212.87
209.63	208.06	211.07	209.86	208.85	209.51	209.33	210.16	209.14	207.46	211.15	209.99	208.62	208.68	207.72	208.11	211.07	207.74	210.17	210.67	210.17	207.54	207.25	207.79	210.19	208.54	208.19	207.44	208.26	207.08	207.53	207.41	206.44	209.66	208.73	209.47	207.92	207.12	209.24	207.57	208.76	209.36	208.32	209.03	211.36	206.93	210.07	207.63	209.92	209.5
210.31	213.79	209.97	212.54	210.99	210.86	213.2	214.14	213.83	211.29	214.06	212.5	212.62	213.64	212.42	214.2	211.56	212.75	216.04	211.91	209.85	214.03	212.49	213.9	211.27	211.29	213.27	211.51	215.43	212.03	212.96	212.51	210.72	211.49	212.16	211.16	211.79	212.87	214.84	213.16	209.86	212.19	210.86	210.93	213.1	210.09	210.7	211.31	210.16	210.32
209.63	212.33	212.37	214.41	213.49	213.52	213.58	211.79	209.18	213.12	212.04	212.61	210.07	211.13	212.9	212.25	210.74	213.95	212.99	213.1	212.03	214.38	214.33	211.26	213.67	210.57	214.08	211.18	212.49	211.43	209.77	211.75	212.42	213.84	213.68	211.99	213.3	213.27	212.08	213.73	212.94	214.37	212.69	214.8	213.89	212.05	214.23	212.32	213.16	213.11
201.29	202.38	202.39	201.37	201.94	203.52	203.63	204.41	201.7	203.01	202.5	202.97	202.17	205.12	202.15	205.33	199.43	202.98	201.33	202.51	201.36	202.07	202.92	201.73	201.63	201.75	202.02	203.37	205.8	204.28	202.02	201.96	200.5	204.71	201.34	203.44	204.62	203.13	202.91	202.74	203.57	203.71	202.01	203.01	200.18	205.06	202.98	204.24	202.94	203.87
203.47	203.65	204.39	206.92	204.42	203.89	205.19	205.18	205.15	205.44	205.09	203.71	204.4	204.51	205.69	202.25	204.74	204.18	200.71	203.66	204.81	205.86	202.47	206.14	206.83	207.05	201.99	206.13	203.07	204.84	203.97	203.9	202.65	205.12	205.23	204.46	204.17	204.75	205.2	203.8	203.88	204.91	204.74	207.32	204.38	205.21	203.4	205.66	203.51	205.98
209.2	207.54	207.37	210.3	210.74	208.01	208.71	211.73	211.41	209.68	206.78	207.54	208.78	208.18	207.82	208.44	208.11	207.87	208.2	208.89	208.35	207.61	208.37	207.45	208.46	209.39	208.18	208.82	208.44	206.44	207.82	207.92	208.23	209.11	206.21	209.67	208	209.35	206.18	207.59	209.7	209.21	207.73	207.38	209.44	209.22	210.07	209.04	209.2	209.31
206.98	205.43	208.14	206.36	206.46	210.39	204.99	207.27	207.66	208	209.56	209.59	209.58	206.58	208.75	206.55	205.85	208.35	208.36	206.53	208.08	207.01	207.37	206.98	206.77	207.85	208.64	205.69	206.39	207.77	208.11	207.17	208.04	207.89	207.7	208.44	207.8	207.87	207.49	210.64	207.88	207.34	209.51	206.98	207.57	208.71	207.67	207.39	206.86	207.59
207.39	209.25	207.11	210.17	208.32	207.44	207.44	208.68	209.17	208.23	206.89	206.41	208.31	207.82	210.04	208.92	206.29	208.66	209.56	209.27	210.53	209.21	209.2	209.27	210.24	206.15	208.89	209.42	209.58	207.42	210.89	207.27	207.72	207.24	208.15	207.96	208.47	207.53	209.95	205.72	208.2	207.51	210.27	208.12	206.65	205.54	211.62	207.14	208.16	207.51
209.39	209.63	209.3	207.85	208.54	206.86	208.71	207.7	208.27	209.27	207.16	209.11	206.93	206.76	209.81	209.21	208.01	207.67	206.83	208.94	210.33	207.47	208.32	208.68	207.39	207.25	207.99	207.15	209.95	205.35	208.8	208.21	209.07	207.14	206.78	208.35	210.44	206.68	207.65	206.23	209.06	209.05	209.25	208.78	207.65	207.91	208.31	209.19	209.29	205.93
203.52	201.53	203.81	200.62	202.79	203.96	200.86	204.6	199.59	202.61	202.33	202.22	203.93	200.54	203.4	200.9	202.82	202.28	201.34	203.57	204.05	201.63	201.63	201.29	201.83	202.41	201.8	203.02	203.81	201.81	203.48	201.7	202.19	201.11	203.17	201.7	202.58	203.29	202.97	200.23	199.51	203.42	204.45	204.99	203.45	201.9	202.12	202.29	200.83	203.42
212.11	215.3	214.09	212.25	213.45	212.65	213.24	216.3	213.14	214.72	215.33	213.77	214.29	214.23	215	213.98	215.17	213.86	213.08	211.64	214.59	213.89	212.92	214.24	212.26	212.42	214.34	214.03	214.74	213.76	214.8	214.26	217.36	211.04	214.7	213.6	211.98	212.9	215.18	214.3	214.85	214.48	214.39	215.7	212.85	215.56	213.88	214.73	213.89	213.25
198.91	199.1	198.98	196.72	199.51	197.56	196.91	196.4	197.31	197.08	197.12	198.14	199.55	199.64	196.65	199.33	198.14	199.35	197.55	199.11	200.13	201.87	197.65	197.27	197.95	198.72	201.17	197.83	200.78	198.44	197.87	198.91	201.86	200.02	196.64	197.58	199.84	198.67	198.7	200.75	197.34	199.7	197.69	198.44	197.33	196.51	199.68	201.38	200.65	197.9
203.96	202.57	202.81	202.27	202.2	202.2	201.45	203.63	202.11	198.75	202.45	203.07	202.95	203.12	203.18	203.11	203.62	202.55	203.94	202.63	200.98	202.84	202.97	202.52	202.59	203.44	205.99	204.7	200.66	201.81	205.03	200.77	203.72	200.41	201.72	201.01	199.63	201.64	203.66	200.55	201.63	201.67	199.55	204.06	201.71	201.47	202.64	201.74	203.05	202.02
212.55	212.5	212.38	212.7	210.98	212.41	211.36	213.09	214.08	211.3	212	211.12	210.34	212.16	211.99	209.96	212.61	211.22	211.75	213.79	212.25	213.34	210.62	210.66	212.82	213.56	213.61	210.71	212.92	212.75	211.75	213.82	213.95	213.94	210.64	211.17	213.64	211.4	209.72	214.07	211.33	213.98	212.59	210.63	211.12	213.32	212.96	212.5	209	211.4
206.38	203.03	205.03	204.51	206.27	205.81	204.76	204.8	206.3	202.72	205.57	202.86	204.37	207.36	206.18	206.39	206.67	204.53	203.9	205.81	204.45	205.51	203.53	204.43	205.55	207.05	204.22	203.45	202.84	207.42	204.68	205	204.52	204.05	205.88	204.97	206.1	203.59	204.16	205.35	204.68	206.53	206.04	203.77	203.45	204.89	203.35	205.21	203.31	205.07
199.61	200.88	200.05	199.91	199.34	198.35	199.23	198.15	197.85	199.43	198.62	199.29	199.51	198.48	199.69	198.21	197.6	199.44	199.11	200.13	199.07	197.23	198.65	197.72	200.14	198.97	199.02	199.26	198.62	198.66	199.31	198.56	200.26	199.95	199.58	199.98	198.37	200.32	198.41	200.93	198.23	201.43	200.8	199.1	198.87	200.31	196.41	197.87	200.96	197.81
217.88	216.67	219.47	215.31	217.71	216.99	217.73	216.32	218.45	217.86	216.32	216.02	216.22	218.36	217.77	216.41	216.17	216.89	218.33	215.58	219.08	217.12	216.46	214.69	216.01	216.71	217.89	217.78	217.59	218.83	218.2	217.34	217.3	216.6	215.99	218.71	216.63	218.1	216.5	217.01	216.84	218.55	217.81	217.9	215.96	216.81	217.01	217.75	218.73	217.28
218.29	217.37	217.55	216.32	218.26	215.84	218.99	218.29	216.5	219.48	215.67	216.85	215.76	218.37	217	216.03	219.01	217.68	218.08	215.33	216.61	216.82	217.04	217.31	218.71	216.71	218.75	218.19	215.98	217.71	218.92	219.94	219.28	218.77	217.47	216.39	218.37	217.44	218.03	217.9	218.1	219.93	217.81	216.63	218.98	218.66	217.9	218.09	219.23	220.64
211.12	210.91	210.06	210.38	209.68	212.76	211.12	211.9	210.64	210.69	209.48	211.93	211.33	212.32	210.78	212.05	210.4	211.18	208.57	211.29	210.09	211.44	211.92	209.94	210.71	209.7	210.6	213.47	211.69	211.44	212.24	209.54	212.7	211.96	210.49	210.31	211.79	211.5	212.13	211.62	212.61	209.76	212.49	212.75	211.29	211.19	212.22	208.99	212.4	213.66
192.32	197.57	195.48	193.71	197.03	195.97	195.24	197.23	194.24	195.89	194.94	193.51	196.03	195.21	195.42	194.77	196.08	196.17	195.65	196.66	195.53	196.38	195.85	195.31	195.57	196.94	195.11	194.49	194.22	195.64	192.37	194.27	194.89	195.11	195.66	195.39	195.54	194.28	196.85	196.47	194.08	195.16	193.58	195.28	193.5	196.09	197.31	196.64	195.74	194.49
207.22	206.37	207.63	208.31	207.03	208.6	208.74	205.3	208.04	209.16	208.74	207.94	207.54	208.22	208.69	206.34	205.75	206.78	207.41	207.71	207.65	207.75	209.32	207.58	205.3	208.11	207.56	209.72	209.44	210.04	208.05	208.27	208.33	206.84	206.9	208.52	205.66	208.26	206.74	206.19	206.62	209.26	207.3	208.85	207.62	208.58	206.79	207.68	208	206.09
204.81	203.65	202.98	206.7	207.33	205.01	203.37	201.62	203.24	205.2	203.51	202.3	204.57	202.32	205.01	203.84	204.56	206.33	206.95	204.95	205.54	206.71	204.98	204.37	206.88	203.55	206.07	206.06	205.59	205.42	204.81	203.09	205.06	203.48	207.15	206.73	205.31	203.28	203.82	206.43	203.11	204.4	204.87	204.45	205.74	205.21	205.9	205.09	204.99	206.1
207.58	209.98	210.81	209.26	206.92	210.23	209.87	209.6	209.4	207.58	208.02	207.88	209.88	208.29	209.19	208.42	208.37	208.98	209.13	208.4	206.31	207.74	210.07	209.75	210.01	207.93	211.06	208.94	209.05	207.61	208.27	210.78	207.86	208.4	206.52	207.26	208.46	207.6	207.88	209.96	210.58	208.71	209.75	209.64	207.91	207.43	209.43	211	208.34	206.93
217.37	219.68	217.96	217.8	216.88	218.08	220.39	216.37	218.89	217.01	219.42	219.97	215.53	218.05	215.99	217.35	220.27	217.45	219.13	217.6	216.48	218.62	217.34	218.27	215.09	218.51	218.53	216.86	217.12	216.24	219.4	215.54	215.86	217.85	218.37	217.98	217.11	218.78	217.59	218.09	219.23	218.54	216.34	217.63	218.19	218.64	218.9	217.79	216.9	214.66
210.76	210.11	213.06	215.28	211.89	211.04	212.15	212.34	210.87	211.43	211.88	211.59	209.68	210.7	210.47	212.43	210.42	211.71	212.39	212.05	212.17	212.6	214.7	211.39	210.72	212.94	208.92	211.85	211.1	212.21	209.62	209.23	211.76	211.71	212.64	210.17	210.85	212.24	211.72	211.41	210.93	211.48	212.96	211.77	211.33	210.85	211.67	213.14	212.82	213.51
209.7	207.79	207.07	205.88	207.62	206.74	207.13	208.07	207.5	207.64	205.54	207.6	208.48	206.33	206.64	207.95	206.86	206.99	207.81	207.34	208.61	207.01	206.67	207.43	206.67	207.37	208.91	207.59	208.42	209.21	207.38	208.39	205.72	207.66	205.57	207.32	207.45	208.03	206.83	208.43	208.5	208.97	207.94	207.54	208.64	206.35	209.37	207.76	210.34	208.59
202.79	203.43	204.38	201.49	202.38	202.37	203.03	202.86	201.49	203.57	204.84	203.88	201.82	201.99	203.73	206.81	202.15	204.1	204.07	203.76	202.38	202.56	203.82	202.72	203.76	204.48	203.3	201.69	204.82	201.48	203.04	203.51	203.92	201.33	203.67	205.76	205.97	204.41	204.04	204.84	205.86	205.23	203.14	203.01	203.04	203.03	202.58	204.06	204.08	203.53
193.8	193.55	197	196.05	197.78	197.36	194.85	193.88	193.78	195.79	195.07	196.71	197.11	192.91	193.59	195.35	195.87	196.64	193.48	192.52	197.46	197.63	196.64	195.04	196.2	198.02	195.97	196.13	195.68	196.44	196.22	196.52	195.26	196.39	196.25	194.99	196.8	193.04	193.63	195.69	197.33	197.37	196.88	194.53	194.31	191.93	195.54	197.8	191.92	192.97
212.84	215.13	214.11	211.66	212.01	213.64	214.27	212.81	212.23	210.86	210.85	213.95	213.06	212.06	210.01	212.64	214.14	211.83	212.78	213.04	213.27	212.47	212.69	210.81	211.96	212.94	211.38	210.95	213.42	212.65	213.99	214.38	210.09	210.67	212.3	211.65	211.47	213.38	213	212.7	211.39	213.08	211.91	211.85	214.51	211.57	210.9	212.18	214.16	212.06
199.02	197.46	198.53	198.66	197.74	201.58	198.29	200.6	201.31	198.57	197.15	200.83	197.33	197.96	200.56	201.02	197.28	200.6	196.21	198.66	198.63	195.71	198.92	197.99	198.93	202.01	197.3	199.59	197.68	199.33	198.83	198.36	200.27	198.98	197.29	198.18	198.4	199.29	200.33	197.25	197.82	199.81	198.92	199.53	197.74	197.13	199.94	196.9	198.3	198.86
206.16	203.42	202.31	204.42	204.65	203.93	204.86	204.68	203.87	201.23	203.81	202.96	204.18	203.94	204.18	204.99	203.9	203.12	203.65	201.2	205.05	202.84	204.94	204.11	205.6	203.89	205.77	203.5	203.06	205.48	201.53	202.96	202.92	205.76	204.25	201.6	205.75	204.45	205.24	203.07	204.04	202.84	204.39	203.46	204.76	203.35	204.52	205.77	204.59	203.72
207.43	204.94	207.43	205.6	205.19	207.92	207.26	207.83	208.08	207.28	207.07	206.57	209.02	206.66	205.14	207.56	207.09	210.23	209.92	205.81	207.81	207.75	208.58	208.23	208.72	207.19	207.52	204.19	207.07	207.64	208.14	207.73	209.45	207.75	209.7	209	208.92	207.16	208.92	208.17	206.69	210.96	209.67	206.46	207.77	207.37	206.73	206.84	207.02	211.07
201.42	198.37	200.72	203.32	200.51	199.57	200.43	203.3	199.69	200.5	200.97	199.49	198.59	201.39	201.78	200.59	199.34	200.71	200.57	201.55	199.64	202.75	200.41	199.26	200.82	199.31	200.89	201.3	200.89	199.74	200.97	201.73	203.51	198.88	199.99	200.12	199.29	201.03	201.26	200.02	198.25	200.24	198.49	202.57	199.78	200.53	201.16	202.09	200.97	202.23
211.15	211.23	213.06	211.17	209.7	212.15	211.73	211.12	213.62	211.56	211.33	211.4	212.76	212.3	209.99	214.82	211.87	209.1	210.71	214.46	212.95	213.9	213.41	212.53	210.72	212.71	211.44	211.88	211.38	210.73	210.74	212.09	211.6	212.65	213	212.66	208.15	213.88	213.54	210.67	211.09	208.26	213.75	212.28	209.11	209.99	212.13	212.44	212.56	213.28
207.08	208.63	207.93	204.74	206.59	207.11	207.79	208.14	206.42	207.7	206.49	208.46	207.45	208.31	207.56	207.1	208.12	206.92	208.05	206.66	207.86	208.38	206.09	207.96	206.7	206.31	206.7	207.79	206.32	206.09	207.63	208.33	207.44	207.3	208.57	207.86	207.79	205.11	206.69	207.06	208.53	207.24	206.96	207.19	207.27	205.7	207.99	204.27	206.78	206.42
205.88	206.51	207.98	208.98	208.22	208.14	209.5	206.78	207.95	207.71	209.66	207.37	208.06	208.22	206.57	208.09	207.42	207.52	207.95	208.86	207.35	208.3	207.31	207.3	211.23	207.5	208.7	209.81	207.55	208.55	206.44	207.15	208.82	209.54	208.59	206.68	207.41	209.14	205.83	208.51	207.67	206.66	206.94	208.61	208.43	206.49	204.4	207.83	207.67	207.87
205.43	203.57	202.07	204.64	203.58	204	207.72	203.52	204.96	203.65	206.59	204.44	204.46	203.98	205.83	200.8	204.29	204.75	204.74	203.04	205.28	203.36	204.96	206.32	202.42	203.49	203.18	202.05	205.7	203.99	201.85	202.93	204.7	200.65	202.67	203.57	204.06	204.03	203.35	203.66	204.64	204.11	205.08	204.43	204.62	201.61	205.14	203.65	199.78	202.67
199.75	201.4	199.39	200.94	199.06	200.21	199.49	198.09	201.65	201.14	201.54	197.24	202.07	201.14	202.68	200.79	201.23	200.7	203.01	200.49	200.77	202.81	199.15	200.69	200.7	197.7	199.96	199.76	197.79	202.42	200.86	199.37	198.89	201.54	201.11	201.82	200.24	199.54	200.01	200.78	200.47	200.78	199.82	199.76	199.24	202.33	198.28	202.26	198.72	199.23
216.69	214.4	215.27	211.61	213.29	211.02	214.68	214.15	213.72	215.11	213.84	214.46	214.47	213.89	214.06	215.51	213.77	215.67	214.99	211.88	214.19	214.6	212.86	213.85	212.19	213.93	213.31	214.66	216.02	213.43	213.88	213.53	212.05	213.06	211.78	211.33	214.74	216.07	214.47	214.33	214.69	213.63	214.84	214.98	211.96	212.69	216.82	212.65	213.48	215.25
212.14	212.82	212.49	213.37	215.25	213.69	211.93	213.78	211.28	215.35	215.03	213.27	214.82	213.46	214.87	210.52	215.02	213.6	213.14	210.8	212.56	214.43	214.21	212.38	213.49	213.83	212.53	211.74	212.54	212.82	213.23	214.39	212.99	213.99	212.68	214.47	215.04	213.39	214.31	215.39	213.66	213.77	214.84	213.09	212.38	215.73	212.37	213.2	213.8	215.13
210.15	210.67	209.18	210.9	210.68	207.15	208.01	208.53	208.38	209.64	208.48	207.77	208.39	206.19	209.32	209.4	210.47	209.23	211.1	212.42	209.63	209.73	210.6	207.54	209.26	208.99	207.51	209.65	209.7	209.33	208.81	211.03	209.74	208.7	209.06	210.95	211.3	208.77	209.47	209.01	209.82	209.13	208.48	209.66	207.53	210.12	207.09	211.43	208.88	209.35
196.29	194.96	195.64	195.99	195.96	196.58	194.86	195.17	196.03	195.75	193.96	193.27	194.77	194.53	195.5	194.12	196.23	195.48	194.37	195.08	197.22	195.6	196.75	195.53	194.72	193.98	195.77	195.19	196.13	194.48	194.42	195.27	195.6	198.45	194.07	195.4	196.65	194.72	196.04	196.32	194.34	195.28	195.22	196.73	196.69	194.66	194.04	196.08	191.43	196.34
203.96	202.4	202.7	201.97	202.74	202.32	201.65	204.3	202.09	203.98	205.61	205	202.4	204.21	203.02	201.85	201.95	202.41	202.26	202.36	205.2	205.74	203.46	203.97	204.76	201.2	201.6	202.2	203.45	202.57	205.07	204.56	201.48	204.04	204.41	202.49	201.96	202.34	205.7	204.41	204.63	203.81	206.13	201.62	203.15	203.69	202.06	202.58	202.93	201.81
218.4	217.92	218.23	216.62	218.42	219.27	216.81	216.41	217.67	216.64	218.21	213.97	216.37	216.49	215.56	217.56	216.75	219.33	216.47	217.56	217.31	215.42	219.51	216.77	219.42	217.5	217.42	216.76	218.74	215.29	218.95	218.97	216.91	216.6	218.13	215.69	216.78	216.15	216.65	216.28	217.31	217.42	215.66	217.51	218.17	216.45	216.21	217.15	217.15	218.27
208.2	207.06	208.45	208.24	209.16	208.82	205.81	208.27	206.27	205.7	206.85	205.72	207.62	207.32	206.76	205.42	207.16	206.86	207.13	208.69	205.19	209.34	206.36	207.89	206.55	204.7	208.62	207.42	207.19	206.32	209.21	206.91	207.94	209.51	206.55	209.76	207.82	208.07	207.98	209.82	208.03	205.72	207.95	208.9	206.26	207.59	208.56	206.46	207.32	208.73
199.38	202.07	200.06	201.18	199.82	197.45	201.23	199.69	202.69	199.47	200.76	198.88	197.91	201.37	202.42	198.69	201.63	197.11	201.27	199.15	201.82	199.85	201.12	199.82	201.4	200.73	201.46	200.11	198.51	200.67	202.5	201.98	199.14	200.28	200.22	200.19	201.11	199.05	201.73	201.12	199.71	200.55	198.47	201.29	202.31	198.77	200.04	199.83	202.54	201.37
212.79	212.9	213.6	212.19	210.8	212.77	211.59	213.66	213.53	211.82	211.99	212.82	213.66	214.5	212.1	210.79	212.15	212.45	213.11	212.35	214.11	210.46	211.45	213.88	211.48	211.8	211.64	212.38	212.18	212.06	210.77	213.89	215.21	214.27	211.31	211.82	211.82	213.48	212.27	213.25	213.54	212.66	212.91	209.34	212.53	212.08	211.64	211.99	211.7	211.41
219.34	217.61	215.75	217.98	218.5	215.85	218.32	215.24	214.83	215.74	219.04	216.12	214.88	216.2	217.44	217.78	216.6	216.76	218.14	214.95	219.41	216.76	217.57	219.03	216.44	216.59	217.72	215.74	217.19	218.7	218.11	218.37	216.77	216.77	216.01	215.38	217.1	217.42	216.83	218.33	216.13	218.62	215.15	216.75	216.61	216.64	215.72	219.01	218.94	218.59
200.94	201.94	201.77	198.35	199.33	199.73	203.23	202.52	199.85	199.31	198.44	202.27	197.56	201.07	199.85	198.04	197.85	199.04	199.91	200.34	198.42	198.4	200.71	200.17	200.01	199.19	198.6	200.4	198.84	200.47	199.98	199.34	200.2	199.46	201.17	200.41	200.05	199.08	200.92	201.26	198.23	201.22	203.09	199.15	200.58	200.96	199	199.95	200.28	199.72
204.23	205.54	205.67	205.23	207.42	205.55	206.44	206.04	206.9	206.34	206.9	204.38	205.41	206.07	207.61	205.63	206.69	206.86	207.33	206.19	206.99	206.33	207.82	204.24	206.59	206.66	207.36	207.1	205.4	207.41	204.69	208.3	207.56	209.22	207.08	206.86	206.19	206.85	207.16	209.29	207.28	203.37	207.1	206.07	206.45	207.49	205.4	206.61	207.85	207.96
207.7	210.79	212.4	209.64	210.76	210.49	208.98	208.24	209.85	210.7	211.06	210.37	210.48	212.21	208.98	210.99	209.54	207.09	211.33	210.08	207.12	209.48	208.39	208.61	210.42	209.65	207	210.49	210.44	208.64	209.63	209.22	210.56	210.85	209.44	208.69	208.97	208.68	210.31	210.09	208.32	211.86	209.02	209.63	211.25	209.13	209.86	209.22	210.62	209.61
200.88	198.73	199.96	198.2	198.93	196.74	198.92	202.44	200.08	199.93	198.8	202.55	201.99	198.37	198.5	200.44	199.35	200.58	199.04	198.3	196.79	199.59	200.47	199.32	201.22	199.51	198.49	199.25	201.04	198.31	201.47	198.01	199.34	202.11	198.61	197.54	199.47	197.31	197.84	200.18	201.42	198.8	199.63	200.84	200.48	200.56	200.08	199.93	200.31	199.96
217.4	217.16	219.28	217.75	218.11	218.64	217.5	217.71	214.79	214.5	215.81	217.08	220.47	218.38	217.51	218.06	217.6	216.55	218.66	217.46	218.11	217.2	215.48	215.85	218.37	216.26	217.08	218.63	216.94	218.44	217.41	216.04	214.33	214.57	218.47	217.47	216.45	217.92	218.09	215.47	215.82	219.02	216.95	216.47	213.83	214.74	217.5	219.01	216.6	216.54
208.73	206.3	205.26	205.86	207.12	205.97	206.88	207.53	205.45	206.98	205.78	208.07	205.44	206.12	205.82	204.91	205.64	205.91	205.55	206.55	206.2	205.83	206.36	207.83	204.62	210	208.22	206.12	205.89	205.38	206.8	207.67	206.12	208.25	205.5	207.24	205.58	205.28	206.66	206.34	207.07	206.52	203.64	206.97	207.01	206.62	206.21	205	209.11	205.16
209.8	207.89	208.91	207.93	210.01	209.99	207.9	210.03	208.8	209.13	208.86	209.44	208.26	210.86	208.75	211.4	207.98	209.45	207.04	208.99	209.63	211.16	210.17	209.42	206.6	208.71	208.66	207.83	208.41	208.02	208.7	207.94	209.04	207.06	210.14	209.1	209.53	210.68	209.56	209.08	208.19	210.71	208.56	209.29	207.6	207.8	207.85	207.84	208.54	210.66
211.01	211.6	211.33	211.03	210.83	211.43	210.85	211.56	210.85	211.91	212.97	211.73	212.05	209.74	212.45	211.83	210.58	211.64	211.84	211.03	212.41	210.2	212.45	211.78	212.61	211.44	210.51	213.75	209.24	211.1	213.19	213.9	212.72	212.93	210.24	213.05	212.26	212.12	211.03	210.84	210.91	211.85	209.96	212.96	212.94	213.14	210.22	212.59	209.87	211.68
208.18	208.86	208.04	207.05	209.82	209.54	207.95	204.28	207.64	208.37	206.76	210.8	209.89	206.85	211.35	207.44	210.69	209.15	205.94	208.49	209.61	208.26	209.64	207.91	206.56	211.79	207.59	206.68	207.11	209.6	207.45	209.24	209.67	208.93	207.96	207.72	209.02	207.45	206.57	206.66	207.34	209.88	207.9	207.35	205.24	208.06	207.98	208.5	208.33	209.64
202.3	203.56	206.87	200.89	203.92	206.48	202.82	205.61	200.9	205.03	204.76	203.67	204.42	203.91	204.13	204.69	200.2	203.19	205.36	204.47	203.28	205.79	203.05	204.4	202.8	202.69	202.14	204.14	203.04	205.62	205.32	203.54	202.57	204.01	202.31	201.31	205.29	203.82	202.83	203.26	203.22	203.44	203.34	204.36	202.28	203.67	203.89	203.38	204.81	203.63
200.55	201.99	201.12	200.25	202.42	200.22	200.48	199.8	198.86	199.4	201.16	199.56	199.47	199.1	200.69	202.8	198.72	201.53	198.84	200.17	201.06	200.9	200.38	199.47	200.35	200.23	201.12	202.21	199.21	200.77	201.02	199.68	199.01	199.49	200.7	199.57	197.71	202.36	199.44	202.23	199.79	201.14	198.92	201.26	199.97	201.52	200.37	202.45	199.87	200.76
216.13	217.46	216.96	215.52	217.56	215.35	217.67	215.53	215.9	217.8	216.83	217.82	217.39	214.72	216.01	215.57	218.78	218.43	218.15	216.13	218.3	216.98	215.94	216.89	217.43	216.3	217.46	216.98	216.88	214.01	217.6	216.21	216.63	218.82	218.19	216.18	215.82	216.75	215.83	218.14	215.3	217.86	218.17	218.69	216.66	215.89	219.05	216.56	217.67	218.42
212.71	212.89	211.77	211.05	212.16	211.56	213.04	213.42	210.39	211.11	212.17	212.45	211.8	214.7	212.52	210.93	212.25	210.23	211.09	213.73	211.99	211.07	213.16	213.97	212.19	210.81	213.1	216.86	213.49	211.05	212.6	212.79	214.1	212.17	210.24	212.32	212.95	213.88	211.75	213.54	211.28	213.73	212.2	213.99	213.51	212.81	213.42	211.3	212.03	213.41
210.71	212.68	213	211.91	211.12	212.28	211.18	211.48	213.12	212.44	212.35	213.72	213.47	212.89	209.5	211.75	213.2	212.9	210.65	212.91	212.81	212.96	212.74	212.56	209.54	212.61	212.37	214.39	212.82	212.56	211.2	212.16	212.53	213.77	212.12	214.97	212.84	213.21	214.04	210.39	211.41	211.36	212.44	215.19	211.39	209.16	210.74	210.4	210.93	213.27
210.78	213.61	212.8	212.99	210.38	212.11	213.82	214.99	212.48	213.67	212.05	212.21	210.01	214.12	213.27	213.07	211.56	213.54	211.48	210.6	212.77	212.78	213.44	216.24	212.99	213.08	213.85	213.81	212.42	212.98	213.45	214.03	213.76	216.47	212.67	213.22	212.89	214.27	213.06	214.3	213.53	212.2	213.61	213.67	211.06	213.96	211.13	214.07	212.48	214
210.19	210.8	207.88	208.53	208.29	210.73	211.2	211.95	209.21	210.03	208.9	208.69	211.2	209.77	210.41	209.33	210.05	210.54	209.44	210.6	208.18	207.92	210.35	206.78	207.12	207.3	209.91	209.52	211.35	209.18	211.01	210.84	208.4	211.46	209.73	208.38	208.35	209.37	210.5	210.16	208.32	210.36	207.7	208.38	208.84	208.52	209.33	206.24	208.5	209.21
200.32	202.54	199.38	200.44	197.54	200.52	200.21	200.74	202.64	202.34	199.01	199.62	201.05	201.77	200.42	202.66	202.55	201.94	200.33	200.32	200.84	203.38	201.6	201.66	200.84	201.67	199.92	200.13	199.81	202.26	198.71	201.01	200.71	201.52	201.55	200.84	200.42	201.07	201.57	200.95	201.04	200.35	200.64	203.65	202.29	201.82	202.47	200.63	201.91	201.02
217.18	220.18	215.69	217.46	217.25	216.61	217.95	216.14	219.12	216.87	216.96	218.71	216.65	219.31	218.09	216.8	218.57	218.24	217.68	217.26	218.1	218.07	216.09	218.37	219.25	218.14	218.28	216.32	216.38	216.97	216.06	216.39	216.45	218.27	217.04	219.74	218.33	216.2	216.38	217.49	218.25	218.7	216.32	217.66	216.73	215.64	218.79	219.28	218.75	219.75
205.84	207.55	210.13	211.72	207.89	207.58	208.98	206.99	207.59	208.55	209.12	210.41	209.44	208.22	209.4	207.48	208.5	208.53	208.92	208.51	208.3	208.98	210.75	208.62	208.72	208.03	209.96	209.37	208.65	207.03	207.57	210.54	209.54	209.68	207.72	210.22	207.53	208.28	207.9	207.74	209.05	211.47	208.95	205.27	207.01	207.21	207.73	210.24	206.61	206.84
207.44	209.08	208.41	209.06	207.8	208.4	209.42	207.32	208.01	207.21	207.44	205.62	209	206.66	208.67	208.21	207.52	207.82	206.86	206.23	207.8	208.54	209.5	208.71	205.46	204.26	207.61	208.08	208.4	208.25	208.13	207.59	209.05	204.83	205.46	209.06	206.7	207.11	208.67	207.39	207.15	208.64	205.37	209.38	208.66	207.77	207.52	207.45	207.17	208.58
211.04	211.57	208.69	211.98	208.37	211.05	210.55	211.14	212.26	211.94	209.55	209.4	211.32	214.42	212.55	212.52	212.93	212.4	213.19	211.87	209.81	210.94	211.31	209.63	210.78	213.05	210.1	210.28	210.26	211.24	210.37	211.24	214.81	212.23	210.57	210.35	211.48	211.4	211.88	211	213.59	210.96	211.65	208.62	211.21	212.07	213.03	211.01	211.38	210.73
210.79	211.6	210.69	210.87	210.77	210.95	215.58	211.08	209.79	212.12	210.82	211.06	210.84	212.08	213.03	212.35	212.94	209.31	213.26	212.73	210.65	211.75	210.67	209.26	211.72	212.55	210.94	211.33	214.1	214.02	211.7	211.87	212.85	210.18	212.7	211.59	212.01	210.43	213.02	211.98	210.04	210.73	214.02	211.65	209.7	212.13	210.87	210.46	214.77	210.75
206.72	209.03	205.99	207.97	205.34	208.32	209.57	207.42	206.53	208.71	206.82	207.8	209.3	205.72	208.57	207.21	205.27	204.71	206.97	205.95	208.31	206.51	209.01	208.45	206.98	207.51	209.56	206.09	206.57	209.33	209.02	209.52	210.14	205.78	207.47	206.71	209.85	207.07	208.63	208.13	209.86	205.92	210.12	206.24	206.73	208.82	207.54	208.18	208.42	207.72
212.02	212.26	211.97	210.73	211.14	210.41	211.74	211.02	212.16	211.31	213.62	212.03	212.59	211.3	211.03	212.37	210.52	211.46	209.94	210.1	212.65	213.42	212.17	210.53	210.06	211.59	210.93	212.74	211.16	210.32	213.92	210.38	210.92	210.69	212.97	209.46	212.81	212.8	211.33	212.74	211.07	211.8	211.93	209.45	211.88	210.19	213.28	212.51	211.59	210
218.28	218.4	216.16	214.46	216.37	216.34	216.07	214.26	216.5	216.36	215.86	217.84	217.55	216.16	215.06	217.68	218.46	215.58	217.92	217.09	217.61	216.25	218.31	217.23	216.61	215.86	218.3	218.19	215.01	215.82	217.16	216.49	219.16	216.17	219.6	216.59	217.6	218.34	216.41	215.75	218.4	219.61	214.77	216.98	218.26	215.14	216.47	218.39	218.58	215.62
207.9	208.95	208.84	206.27	208.52	212.16	209.54	211.82	207.15	206.54	208.1	206.08	208.53	209.6	209.73	208.14	208.85	207.47	209.93	208.21	208.57	208.23	208.4	206.57	209.99	208.54	210.32	208.12	208.3	209.44	207.97	207.98	207.25	209.52	210.06	208.73	210.01	206.94	209.69	208.61	208.58	207.71	210.48	210.89	208.57	208.46	210.01	210.01	210.2	209.14
203.09	201.97	199.54	203.15	202.58	202.81	203.58	201.88	200.75	201.45	202.13	201.71	202.59	203.43	200.02	203.33	201.94	202.62	201.87	202.11	203.94	201.74	200.17	202.26	201.11	202.39	203.31	203.65	201.88	201.64	204.37	202.39	200.95	202.11	201.47	203.71	202.05	201.24	204.16	201.27	202.15	201.78	202.39	202.82	203.31	201.66	201.57	201.15	201.53	202.88
204.98	203.81	202.42	204.63	204.26	201.47	203.71	204.59	205.55	202.65	204	201.6	204.44	203.62	202.85	204.47	202.12	203.13	204.23	205.57	203.03	202.53	203.67	204.94	205.07	205.08	203.12	202.66	203.78	206.29	204.41	204.89	203.64	203.6	205.29	201.9	206.03	204.08	204.28	203.01	203.99	201.49	204.27	203.4	205.45	201.72	206.88	205.81	203.58	205.64
200.08	201.54	199.21	197.01	200.74	202.39	197.53	198.14	199.12	201.95	198.62	198.65	197.31	199.73	200.06	199.53	200.12	199.91	197.68	198.5	198.19	200.74	201.51	200.14	199.15	201.55	197.07	201.54	200.51	198.67	200.91	199.21	200.46	199.21	200.07	200.51	199.85	197.45	200.06	197.38	199.22	198.84	198.24	199.26	199.76	197.63	200.51	201.99	201.16	200.21
217.76	216.85	218.82	218.09	218.81	217.68	217.77	218.18	217.53	218.25	217.16	216.82	214.81	216.59	219.49	216.39	217.56	214.88	216.22	215.89	219.4	216.51	218.11	217.49	217.66	217.69	215.16	216.5	217.65	220.16	218.84	218.04	218.81	218.62	218.93	220.58	216.71	214.78	217.37	217.56	215.91	216.76	217.61	218.18	215.05	219.5	217.97	216.52	218.41	217.81
203.3	202.58	201.93	202.74	201.79	202.11	201.86	204.23	201.64	202.91	204.55	200.88	203.57	202.92	205.08	202.94	204.12	203.14	203.5	202.91	204.51	202.72	203.64	202.49	203.65	203.57	202.49	202.56	204.53	202.94	204.12	202.66	204.25	202.76	202.47	203.44	202.12	203.25	202.75	201.77	200.99	204.74	204.85	205.11	205.84	202.01	202.46	200.27	203.63	202.07
199.31	199.15	199.66	198.06	198.68	199.67	198.95	200.69	201.8	199.05	198.79	199.74	200.52	197.9	201.19	200.79	199.18	200.7	201.28	201.94	200.1	198.47	199.33	197.72	197.63	200.52	198.64	199.11	198.24	200.06	200.75	199.61	201.01	199.99	200.23	200.39	201.25	196.17	197.72	198.68	198.05	198.45	197.16	200.56	198.84	198.46	198.07	197.96	197.56	200.83
209.23	213.95	211.23	210.69	213.73	212.71	210.31	211.77	210.64	211.75	212.5	211.76	211.97	210.02	211.11	211.34	212.04	212.13	212.37	212.42	212.69	213.03	210.69	212.19	210.31	212.52	212.73	211.18	212.23	211.31	209.48	212.81	213.91	212.02	211.35	211.25	212.04	210.13	212.8	210.67	209.66	211.61	211.37	210.88	212.16	211.85	214.11	212.29	210.72	211.8
210.92	211.52	211.84	211.4	211.74	209.62	209.59	210.85	211.52	212.02	212.37	212.51	210.14	212.6	212.97	211.76	209.69	209.44	212.88	211	211.82	210.43	212.55	208.01	212.47	212.1	210.76	210.6	209.95	211.24	210.12	212.4	212.37	214.34	213.49	212.1	210.51	212.98	209.94	210.59	212.08	210.15	210.94	212.67	212.17	213.14	213.68	209.54	212.15	211.48
215.19	217.66	215.21	216.88	216.44	217.07	217.65	216.02	216.57	216.22	215.11	216.92	216.42	215.48	219.09	216.36	216.73	218.94	216.91	218.21	218.8	218.66	215.85	217.42	216.58	219.4	217.74	216.9	214.42	216.55	216.19	217.91	215.85	216.27	215.36	216.79	220.31	215.66	214.77	217.61	217.97	216.09	216.08	215.79	215.46	217.42	217.26	217.5	215.25	217.58
196.63	193.71	195.34	195.41	193.89	193.69	193.71	195.8	193.97	194.88	193.93	194.02	193.92	194.03	192.42	194.32	194.06	193.76	194.92	194.55	193.54	194.19	192.15	192.12	194.69	194.63	194.87	194.01	194.38	192.78	192.11	191	193.36	194.69	192.42	194.15	192.73	194.93	195.31	193.21	194.86	193.09	192.85	196.34	194.28	192.23	193.86	192.89	192.5	192.87
200.53	200.33	199.94	199.78	199.9	199.15	197.33	199.82	199.35	203.23	202.14	201.57	201.08	201.25	199.78	202.19	201.7	201.97	200.79	199.28	199.71	196.41	199.87	199.77	201.09	201.66	199.6	200.44	200.72	200.22	201.19	202.15	198.68	200.62	199.23	199.61	201.21	199.04	202.24	200.42	199.61	201.48	201.06	198.64	199.67	199.39	200.04	199.66	202.01	200.06
205.82	206.73	202.81	205.21	202.5	202.8	203.97	205.37	204.75	204.69	204.1	203.6	204.13	205.51	204.36	203.86	203.73	207.89	203.39	203.27	205.44	204.98	202.98	203.78	206.22	204.92	206.3	204.94	206.63	204.48	206.31	204.45	204.46	204.49	207.15	205.26	207.83	206.78	205.45	207.16	205.12	206.52	205.12	206.16	206.25	203.52	203.38	205.17	206.29	205.53
208.32	209.17	208.7	207.12	208.83	208.6	208.43	208.14	208.28	207.92	208.87	209.05	206.8	205.02	207.95	206.86	210.19	207.74	209.04	207.54	207.64	207.42	206.83	209.79	207.91	207.32	207.87	207.96	208.1	206.58	208.47	207.71	208.16	207.27	207.95	209.2	206.49	205.92	208.22	210.53	208.32	206.12	205.25	209.5	207.7	207.56	206.47	208.69	206.3	206.51
209.24	207.74	208.08	209.48	210.19	209.26	207.39	207.41	207.25	208.16	210.17	207.36	208.09	209.73	208.13	208.3	208.74	208.41	206.83	209.69	208.42	207.06	209.71	209.98	209.17	206.79	208.11	209.74	209.94	205.57	208.43	211	207.61	209.35	209.32	207.3	210.54	207.88	207.68	206.04	207.96	207.4	207.78	208.33	208.22	206.62	208.8	207.8	209.05	208.43
204.72	204.76	204.31	204.35	205.66	204.74	203.84	203.11	202.87	204.51	202.2	204.75	203.92	201.76	203.87	205.26	202.6	205.08	203.59	205.49	202.64	204.03	204.65	202.51	203.55	205.26	203.33	203.04	203.43	205.9	203.84	200.46	204.68	204.89	204.49	199.42	204.37	205.73	203.28	204.58	202.34	204.65	203.77	203.3	202.61	206.16	201.6	203.67	204.96	203.01
213.78	212.22	213.93	214.74	212.35	212.08	213.23	213.73	212.72	212.84	215.08	212.33	212.07	212.78	210.98	212.93	212.45	213.72	212.31	213.37	211.7	213.15	212.8	211.76	214.66	212.92	213.34	212.09	212.28	214.19	212.51	211.02	213.93	212.9	210.91	212.83	212.91	213.59	213.89	211.9	210.2	215.96	212.07	211.8	213.32	213.32	210.06	213.82	213.58	212.98
215.86	218.43	215.36	218.46	215.5	218.07	218.4	216.71	217.2	214.62	216.63	217.64	218.53	215.9	217.92	217.46	217.63	216.88	218.08	215.71	218.31	217.97	217.5	218	217.23	215.88	217.94	216.53	217.52	215.95	218.85	218.46	214.92	218.44	218.5	218.42	218.28	218.44	216.45	216	217.28	215.34	214.62	215.91	215.69	215.68	219.39	216.82	216.64	219.27
211.76	214.32	213.2	215.34	215.32	214.36	210.78	213.15	213.47	213.02	213.07	213.15	212.46	214.01	212.71	213.13	211.2	214.36	213.17	213.84	213.86	214.37	211.48	213.66	213.17	214.82	212.87	211.91	212.35	212.61	213.02	211.71	212.08	211.8	211.37	212.53	211.55	211.31	213.24	212.57	211.59	213.27	215.31	211.14	212.34	211.75	213.15	213.31	213.61	211.63
213.22	212.62	212	211.62	210.7	211.29	214	211.79	210.99	211.84	213.49	214.05	212.13	212.45	213.49	215.59	215.72	213.72	212.1	213.12	212.27	213.66	212.71	212.22	212.12	213.58	214.81	212.66	212.45	212.4	210.27	212.64	212.15	213.91	212.45	211	212.71	212.2	214.12	211.37	213.85	210.89	212.52	211.84	213.08	210.75	211.26	214.08	211.64	212.2
202.64	204.22	205.48	201.15	201.82	204.96	203.94	204.02	206.18	202.8	204.04	204.06	203.21	202.27	206.45	204.19	202.67	202.4	202.53	206.71	204.07	202	204.15	203.15	204.54	202.85	206.93	203.64	204.58	203.09	202.62	204.72	202.69	200.94	202.65	204.38	202.47	203.14	206.96	203.72	202.89	202.49	203.26	203.67	200.51	203.89	203.29	203.06	204.11	202.24
212.9	213.68	211.12	215.01	212.92	213.24	215.27	213.01	214.38	213.61	213.02	213.93	212.89	213.92	212.11	212.18	210.82	212.41	210.56	213.68	213.76	213.28	211.87	213.71	213.6	214.96	216.13	213.23	214.62	211.56	213.71	214.54	213.42	212.08	212.82	213.61	212.58	212.77	210.76	211.17	213.13	210.82	213.7	213.27	213.02	213.71	212.9	211.33	210.73	212.38
213.14	211.97	212.43	210.16	212.31	212.53	211.49	212.99	211.84	211.46	210.51	211.76	210.39	209.59	208.48	212.45	210.89	210.46	213.83	213.12	211.82	211	211.32	211.2	209.52	212.38	213.2	210.65	211.73	211.34	210	210.83	211.38	211.91	210.42	209.78	210.67	210.32	209.89	211.16	211.26	211.24	211.42	209.38	213.19	210.18	213.35	211.53	211.14	210.39
200.54	202.65	202.94	204.48	202	204.91	202.9	203.18	203.13	201.42	201.51	200.4	200.78	201.91	204.73	204.8	204.72	200.94	201.67	201.54	203.95	201.73	203.46	204.44	202.9	201.72	202.63	203.32	202.11	202.19	203.1	203.98	202.73	202.6	202.11	203.84	202.84	202.97	202.81	203.73	201.93	201.76	202.34	202.02	201.86	201.42	204.32	203.06	204.28	203.37
212.27	209.95	210.72	209.79	210.84	211.67	212.57	213.34	211.94	209.6	214.62	211.67	212.55	209.84	211.26	211.95	211.92	212.67	211.9	213.48	211.36	214.23	211.92	210.94	208.79	212.33	210.82	210.06	213.87	213.56	212.93	211.87	210.38	210.21	214.13	213	211.75	212.18	210.9	211.35	209.98	207.92	213.39	213.11	214.74	210.75	210.26	211.67	210.93	213.15
220.18	219.02	216.49	217.08	216.98	217.75	216.23	220.34	215.87	217.27	218.66	217.13	216	218.41	215.84	218	218.01	217.39	215.52	214.61	217.98	214.95	216.49	218.64	216.67	218.18	217.69	215.64	216.27	217.48	219.64	221.48	218.92	217.41	218.36	217.61	215.41	217.25	215.94	216.25	218.09	217.57	218.17	217.65	219.06	217.27	216.19	215.03	218.26	214.75
218.56	215.31	216.19	217.13	218.56	217.92	214.8	216.77	215.64	216.18	216.01	218.27	216.65	215.47	218.05	217.85	216.79	218.62	217.68	214.49	216.61	216.21	218.66	218.31	217.93	218.5	218.62	216.42	216.45	218	217.01	216.27	215.18	214.36	217.04	220.18	214.65	218.65	217.67	215.39	216.65	217.17	217.27	215.82	216.78	218.86	217.37	217.8	217.96	217.99
201.76	200.94	200.28	199.79	199.22	200.62	201.29	202.74	200.78	199.01	201.06	198.99	200.09	200.79	200.45	202.16	199.54	202.37	198.08	199.43	199.68	201.66	201.73	198.39	199.54	201.53	198.6	200.76	200.77	200.62	200.58	201.1	201.67	202.1	200.58	200.34	199.92	200.86	200.34	200.67	201.29	199.31	200.15	201.36	199.79	202.12	199.44	198.82	200.53	197.72
205.02	206.24	206.45	207.57	207.81	206.3	207.8	209.51	207.52	206.85	208.16	208.92	204.98	208.34	209.13	206.23	207.01	207.1	206.92	208.71	208.08	206.73	209.02	206.17	207.74	208.19	206.5	207.52	205.98	207.84	206.3	209.13	210.76	207.32	206.56	206.86	208.42	207.68	208.52	208.1	207.41	209.74	210.22	208.06	207.43	207.98	207.35	207.98	206	207.43
210.13	210.14	207.63	208.12	212.05	210.42	210.12	210.06	208.85	208.35	207.81	210.93	209.98	210.44	209.33	209.34	209.99	208.43	208.94	207.39	211.28	211.87	208.98	209.54	209.23	209.49	208.18	209.37	208.33	210.37	209.26	212.01	207.99	206.09	209.27	210.06	209.37	210.53	212.33	210.58	207.28	209.28	208.33	208.82	211.24	211.08	209.53	209.78	209.63	210.42
207.42	209.45	207.61	207.89	207.62	206.22	206.84	207.49	207.63	209.1	207.72	205.59	210.62	207.56	208.91	205.63	206.44	207.61	206.7	208	207.45	208.8	208.47	209.97	206.31	208.4	206.92	208.11	208.16	206.84	208.18	210.21	207.35	208.09	207.26	208.31	209.41	209.47	206.05	206.74	208.56	208.13	208.94	207.47	210.13	208.9	206.53	208.32	210.71	207.14
203.71	203.71	203.84	202.35	204.46	203.21	203.2	200.72	204.45	204.79	201.88	204.57	201.19	202.21	202.95	204.21	204.16	202.45	203.2	202.5	202.85	203.08	204.52	201.25	202.5	201.75	202.53	200.5	201.72	203.67	203.25	203.77	201.51	201.57	203.42	202.79	203.47	203.78	203.72	203.09	204.94	203.44	206.43	204.31	201.83	204.52	203.05	203.3	206.22	202.19
208.08	209.71	208.29	208.99	209.63	206.88	207.26	208.14	208.11	206.94	207.12	208.2	206.9	206.73	206.06	206.1	208.6	206.55	208.6	207.97	208.13	207.19	208.32	205.75	205.51	208.97	207.99	207.64	207.14	207.29	209.7	208.34	205.61	206.76	205.98	208.32	209.24	207.21	204.87	208.32	207.89	207.93	208.48	208.34	207.22	209.46	208.61	207.94	206.07	208.56
216.97	217.28	216.9	213.99	218.28	218.04	216.45	216.4	218.86	217.4	217.55	217.47	217.67	218.58	218.13	218.4	216.5	217.88	216.6	218.7	219.97	216.35	215.05	218.1	216.77	219.02	217.45	218.34	215.82	216.51	215.49	216.82	217.39	217.2	218.02	216.53	214.42	216.81	216.95	219.78	214.08	215.27	215.11	217.7	218.14	216.5	217.7	217.12	218.89	218.15
199.3	200.89	198.73	199.88	200.76	201.45	199.7	199	198.4	200	200.85	198.95	201.42	200.68	201.33	200.95	200.19	202.36	201.84	199.29	199.36	198.77	199.58	200.02	198.99	200.92	201.1	199.46	197.7	199.99	199.87	200.56	199.5	199.14	199.38	200.81	200.61	200.68	198.76	202.2	201.18	199.06	201.5	201.71	199.8	200.69	200.91	201.06	199.12	200.81
208.28	213.06	212.33	212.01	210.88	213.2	213.45	214.39	210.98	214.07	210.55	210.38	212.63	212.27	213.19	212.11	211.78	212.51	213.74	213.02	213.53	210.72	213.95	210.97	210.54	211.98	211.84	211.75	210.97	210.49	211.09	213.36	214.05	212.61	211.56	213.51	212.11	211.02	213.2	212.2	211.85	210.51	212.35	213.35	213.6	212.43	211.71	211.6	213.18	211.8
209.82	205.19	209.48	208.09	210.95	208.95	207.63	208.55	208.33	209.81	207.71	209.02	209.76	208.97	207.09	208.64	210.33	207.72	211.42	210.64	208.39	210.14	209.85	207.05	210.05	208.48	207.07	208.45	207.87	207.73	208.33	210	206.99	208.83	208.96	206.86	209.71	209.14	210.09	212.22	210.29	210.19	210.15	209.89	209.58	207.44	209.25	209.4	209.01	207.82
206.75	207.08	208.2	205.84	207.1	207.87	207.87	208.69	208.49	208.02	207.75	207.98	208.18	210.44	208.2	209.68	209.03	207.39	207.15	209.88	206.21	211.15	206.54	207.64	207.73	205.58	207.62	209.23	205.92	206.43	209.67	206.7	207.65	207.35	208.63	208.38	207.01	208.45	207.57	209.59	208.68	208.69	209.33	208.41	209.16	207.93	208.57	208.31	207.26	208.93
205.93	202.71	204.3	202.92	204.57	203.9	201.09	203.24	204.51	203.29	201.78	203.07	204.66	204.26	205.23	203.19	203.53	201.9	202.02	204.22	203.08	201.54	202.69	202.44	203.39	204.51	203.27	204.31	202.99	203.81	201.94	202.56	203.64	205.02	202.24	204.22	201.25	204.54	203.04	205.85	201.87	204.21	203.56	202.96	203.12	204.51	202.4	204.36	202.39	201.69
204.31	202.29	203.38	204.09	202.56	205.62	205.92	201.99	203.45	204.7	202.81	202.23	201.98	203.86	204.38	203.01	204.47	202.64	202.88	204.7	202.34	203.2	202.35	205.18	203.73	203.76	203.8	205.42	203.99	202.21	203.33	203.81	201.68	205.36	204.25	202.7	202.44	201.82	202.4	202.34	203.22	205.97	203.39	203.41	203.7	204.64	202.9	204.78	202.77	203.17
210.5	210.3	209.8	211.8	213	208.91	212.12	212.53	211.67	210.27	212.02	211.87	211.19	210.02	212.22	213.78	212.02	209.76	209.16	210.86	211.71	211.95	214.02	212.96	213.36	210.93	212.39	211.17	211.39	212.56	211.47	212.13	213.51	210.2	211.9	211.33	212.1	212.1	213.71	213.15	211.89	211.06	211.28	209.3	211.85	212.52	211.26	212.48	210.22	210.41
213.84	214.04	213.4	215.97	212.83	212.52	213.88	215.88	212.99	209.79	215.32	216.27	213.2	214.32	216.61	213.58	214.8	214.71	214.61	214.6	211.59	212.16	214.86	213.18	212.19	214.67	212.64	214.91	213.25	213.8	217.95	213.46	212.55	212.38	213.17	212.94	213.82	213.54	214.83	213.2	214.49	213.93	214.06	213.47	215.2	214.4	213.11	214.5	212.24	214.76
206.07	207.14	205.02	203.69	205.46	203.56	202.3	202.82	203	206.46	207	203.75	206.58	204.15	206.26	206.12	206.29	205.76	204.37	204.71	204.35	203.73	204.7	205.54	205.07	204.67	205.18	204.2	206.05	202.47	205.53	205.53	202.89	204.95	203.67	204.41	204.03	204.27	204.68	205.72	204.09	207.36	206.38	205.03	205.04	202.46	206.05	203.81	206.13	206.02
204.8	205.33	205.35	204.31	205.94	205.43	205.02	206.76	206.99	207.07	203.99	207.85	205.87	205.39	205.04	206.64	205.41	205.49	206.52	205.95	206.15	203	208.03	204.5	207.51	205.8	206.34	205.87	207.07	203.2	206.64	205.73	205.21	204.78	207.04	204.36	202.99	204.45	206.09	208.55	206.96	204.71	205.73	204.93	206.16	203.48	206.91	204.56	206.24	207.29
211.64	213.19	211.73	212.41	214.44	211.65	211.65	212.13	215.37	212.16	211.85	210.19	211.46	210.84	209.92	212.15	214.07	210.74	212.18	212.4	212.02	212.71	213.32	210.82	211.55	213.15	211.6	211.43	214.19	212.51	209.83	211.52	212.74	212.04	209.31	210.97	211.7	210.77	211.04	213.92	211.04	212.79	212.6	212.24	210.1	212.72	211.82	213.8	211.89	212.34
211.05	214.15	211.22	213.48	213.84	212.69	211.59	210.27	210.94	209.81	208.66	213.58	213.11	212.74	212.39	210.47	211.38	213.2	211.75	211.27	210.76	211.74	211.71	212.73	211.14	212.11	210.43	212.83	211.27	210.15	210.34	211.33	211.53	212.3	213.09	212.57	211.01	211.51	211.14	212.65	211.17	213.64	213.13	210.63	212.08	215.62	213.49	206.33	211.38	210.08
204.29	206.2	205.52	204.27	206.84	204.34	205.47	206.47	203.89	204.55	204.48	206.12	207.33	204.9	205.37	205.41	205.6	205.26	203.5	205.26	205.63	205.25	205.27	203.52	206.49	203.24	205.49	206.4	205.37	203.23	206.07	207.43	203.83	204.03	204.41	205.57	206.48	205.23	203.96	204.75	204.17	205.67	206.09	204.05	206.88	203.67	203.91	205.3	205.95	204.31
212.58	213.6	213.11	213.54	213.8	212.78	212.48	213.63	213.83	213.98	214.71	214.09	212.93	217.12	214.79	211.47	212.77	212.12	212.98	214.89	212.08	213.18	213.39	214.31	210.67	211.88	213.2	213.38	212.47	211.85	212.38	214.67	212.25	213.32	216.1	214.17	211.59	214.98	213.99	213.29	213.6	215.23	212.15	215.71	215.08	214.21	214.49	213.32	213.06	213.46
208.19	206.38	209.53	205.24	209.89	208.68	209.26	211.68	209.46	209.22	209.19	209.59	211.74	207.64	208.67	207.31	209.3	208.65	208.52	208.7	208.94	209.82	208.09	204.37	208.55	207.32	209.13	209.61	206.41	208.77	209.83	209.56	210.71	207.68	209.28	208.46	206.27	208.26	209.33	209.49	209.16	207.75	208.99	209.82	209.09	207.24	206.24	206.35	209.09	209.68
202.15	204.26	204.41	204.1	201.6	201.3	204.7	202.16	202.76	203.37	204.03	201.46	204.05	203.37	202.01	203.37	204.04	202.99	203.01	202.84	204.58	204.32	203.82	205.31	201.19	202.57	202.79	202.9	201.51	204.12	205.37	203.94	202.05	202.39	204.33	205.23	203.74	202.94	204.56	203.53	201.98	202.5	203.87	202.89	203.81	202.84	201.58	201.89	203.15	202.66
206.58	209.44	212.12	209.35	208.96	210.63	209.45	207.04	207.6	208.81	209.38	209.29	208.2	211.36	205.83	208.02	206.46	209.8	209.97	209.5	211.87	208.78	209.55	210.54	207.84	208.45	208.46	208.11	209.27	211.46	208.47	208.89	209.68	210.28	208.48	208.42	208.45	210.93	211.48	209.65	210.65	208.92	210.07	210.91	207	209.95	208.89	208.23	209.47	208.91
211.71	211.29	209.48	213.71	209.47	210.22	210.86	210.36	210.72	212.61	212.83	211.64	211.56	209.48	210.91	212.1	213.65	211.8	213.46	212.21	213.64	212.99	210.24	211.82	211.22	213.79	212.08	209.61	209.83	212.16	209.38	210.93	211.88	210.82	210.46	212.67	212.67	213.64	210.15	209.97	211.44	211.68	210.13	211.93	213	211.44	211.76	211.29	212.78	210.15
206.82	208.06	205.88	208.24	205.63	208.86	206.22	204.22	205.43	207.12	207.68	206.01	208.63	206.82	205.68	206.64	205.99	207.76	206.98	207.57	209.33	203.05	207.1	206.13	205.51	207.84	207.76	206.68	205.6	206.59	206.88	204.77	207.39	205.14	206.22	205.42	208.65	207.97	205.19	204.82	205.66	206.61	205.43	209.4	207.87	206.82	206.03	206.1	205.41	206.21
209.13	209.99	208.61	207.93	209.16	211.03	210.25	211.51	210.43	210.18	208.33	210.02	209.23	212.29	208.47	210.61	210.43	209.03	211.37	209.1	211.78	211.07	212.57	208.25	210.31	209.32	210.82	210.74	208.42	209.37	209.2	209.14	209.19	208.51	210.66	208.73	208.28	210.06	208.37	209.9	209.92	207.76	209.69	208.82	209.84	209.25	209.25	208.05	209.21	209.59
207.72	208.96	209.19	207.42	210.79	207.78	209.08	209.76	208.55	209.21	207.71	208.47	211.47	208.01	206.83	207.72	208.51	208.46	209.15	209.21	209.21	208.3	207.79	207.51	207.32	207.47	208.7	210.72	209.14	209.45	209.05	208.48	206.43	208.46	209.73	209.5	210.24	207.56	208.14	207.14	207.17	208.07	208.28	207.86	208.68	207.71	209.51	208.54	209.2	211.3
212.57	210.38	210.85	211.79	210.8	212.07	210.16	212.31	212.14	212.01	212.89	210.72	213.18	209.64	210.53	210.39	212.2	213	211.61	211.26	211.7	211.87	211.09	210.3	211.65	212.79	209.28	211.95	211.08	209.14	211.81	213.09	210.72	211.16	212.06	209.96	211.31	211.15	212.68	214.71	211.08	211.07	214.48	211.22	211.78	210.81	211.72	214	209.9	211.57
210.56	212.22	212.78	211.63	211.88	214.32	211.87	211.93	212.09	213.97	212.56	211.84	211.42	210.89	212.59	212.45	211.4	211.57	211.71	213.04	213.12	213.42	211.72	212.71	211.34	213.31	212.87	212.98	211.58	213.25	208.84	211.44	212.33	213.11	213.76	213.8	215.21	211.77	211.82	210.61	212.24	212.44	211.25	211.41	212.53	211.9	214.03	211.91	210.55	214.14
203.5	204.44	204.13	204.49	203.52	202.51	202.28	199.42	203.73	202.56	202.33	201.53	202.32	202.01	202.59	204.81	204.71	203.57	203.86	203.8	204.18	203.78	203.56	201.35	204.86	202.64	204.77	202.54	202.58	204.51	201.2	202.65	202.64	203.21	202.95	201.86	201.17	199.7	202	201.16	202.28	202.73	202.09	201.94	200.57	202.66	202.15	201.65	202.68	201.17
201.8	197.39	197.04	198.67	198.12	201.11	201.12	200.57	199.27	201.3	201.9	199.88	197.8	199.47	198.48	198.75	198.63	199.4	201.64	198.73	201.24	200.36	200.33	199.55	198.16	196.62	200.63	200.25	199.39	201.38	199.59	198.39	197.22	200.21	199.97	201.26	198.88	199.42	199.64	197.81	198.88	199.57	199.61	199.99	200.63	199.63	200.85	198.09	200.86	199
206.14	207.39	207.83	208.75	207.57	207.74	206.08	207.49	208	208.46	206.09	209.22	206.51	211.04	210.35	206.44	208.24	206.65	208.14	208.51	204.09	206.64	207.75	207.07	206.74	207.83	208.03	207.83	206.81	207.37	207.87	207.17	205.65	207.65	205.7	207.28	207.59	208.92	209	206.74	210.19	207.38	205.91	207.34	208.14	208.59	208.54	208.92	208.85	210.41
206.23	204.16	205.07	206.63	205.8	204.8	206.47	205.12	206.6	207.16	206.84	207.08	206.9	202.67	206.37	204.28	206.64	205.93	207.48	207.08	205.77	206.61	206.66	206.49	206.58	203.94	205.5	207.32	207.32	209.34	205.95	206.01	206.64	204.09	204.01	206.59	206.52	207.55	205.12	204.26	205.09	204.98	206.2	205	206.68	206.72	204.9	206.06	206.89	205.91
206.82	208.22	206.5	206.41	207.47	207.21	208.68	206.1	206.9	206.87	209.1	207.84	207.07	208.37	207.27	205.68	206.3	207.39	208.28	207.07	206.92	207.04	209.4	207.65	208.54	208.92	206.51	208.72	210.2	205.66	210.33	207.89	207.53	206.86	207.4	209.4	207.46	207.67	209.09	207.83	207.13	208.43	207.53	208.44	208.75	207.91	207.23	207.13	211.11	207.66
211.79	213.41	212.69	211.5	213.03	213.29	212.46	214.31	212.37	212.43	213.32	214.2	211.55	212.74	212.58	214.32	213.64	210.68	212.16	211.59	210.83	213.42	214.92	212.7	210.13	212.25	211.18	212.72	212.45	215.2	211.99	212.47	213.49	212.45	213.03	210.8	213.26	212.11	213.75	209.95	211.28	212.41	213.6	212.27	212.34	211.55	214.06	210.51	214.92	209.49
208.06	208.97	208.96	208.42	208.02	207.43	208.43	207.53	209.58	208.76	207.74	207.33	210.39	210.39	210.25	207.65	208.4	209.07	207.78	209.16	208.97	209.76	210.66	209.23	208.17	209.94	208.48	211.49	207.04	207.77	209.88	207.93	208.78	208.36	209.18	208.65	208.57	207.88	207.78	206.73	207.87	209.46	206.39	207.87	209.72	208.22	209.44	208.14	208.18	209.49
205.52	208.04	205.37	205.25	204.05	206.13	206.91	207.33	207.8	206.26	204.41	204.24	207.12	205.87	206.86	205.96	205.42	205.89	206.75	206.82	205.56	208.38	206.35	205.93	205.06	207.65	204.59	205.28	205.43	206.05	206.56	206.37	203.23	205.08	206.58	206.21	207.51	205.37	205.81	205.25	205.87	205.36	206.98	205.47	205.78	205.29	206.43	208.09	206.37	206.45
202.3	204.19	203.8	205.16	202.92	201.69	204.5	204.98	205.8	205.39	204.63	205.02	204.08	205.02	203.22	204.38	204.66	203.87	201.63	204.88	202.27	205.13	203.78	204.93	204.66	204.14	206.66	205.13	205.45	204.47	204.8	205.15	203.76	204.85	202.5	204.45	206.62	202.63	203.77	205.69	205.99	205.62	205.39	203.85	206.19	205.26	206.06	205.34	203.82	205.04
213.28	213.11	211.4	213.93	214.54	214.27	212.59	213.26	212.51	214.09	211.16	211.87	213.06	211.24	214	213.26	215.71	213.37	212.2	212.68	212.57	211.52	212.54	211.85	213.05	214.03	210.51	214.03	214.67	215.34	213.58	215.15	212.78	211.74	212.04	215.11	213.75	216.08	214.34	211.61	211.46	213.54	212.94	213.37	214.65	213.44	212.94	212.4	215.08	212.51
199.41	197.32	197.91	196.01	199.88	200.67	199.29	196.46	199.36	195.9	198.82	198.39	198.93	199.36	198.12	198.58	200.2	199.02	198.87	195.77	198.63	195.91	197.39	197.08	198.41	202.51	196.32	195.72	197.11	197.57	195.89	197.77	200.64	197.06	198.15	197.13	199.02	198.43	199.95	197.71	196.26	197.35	196.35	198.09	197.12	196.55	198.34	197.39	199.54	198.26
209.39	208.88	207.87	206.25	206.96	208.11	210.01	212.07	209.2	209.76	208.31	209.59	208.52	208.8	207.79	208.96	208.65	208.99	208.34	209.74	208.06	208.68	209.85	208.19	208.59	210.43	209.62	207.67	207.39	209.72	207.13	210.5	209.23	210.79	207.6	210.07	208.3	207.99	204.15	210.04	206.25	211.15	208.06	207.14	206.55	210.12	207.14	208.58	206.86	207.54
202.89	201.97	205.84	203.68	202.65	203.54	205.28	202.08	202.54	203.81	203.42	204.89	202.43	204.01	203.51	202.58	204.16	203.51	202.31	203.87	203.59	201.82	202.7	202.79	205.49	202.63	202.64	203.97	202.37	202.35	202.24	202.5	204.24	203.92	203.57	202.43	201.53	204.28	202.12	202.47	202.88	204.52	202.49	202.47	202.05	203.94	204.82	203.6	203.58	203.93
210.68	212.36	210.27	210.08	209.61	209.48	211.13	210.01	210.78	209.92	208.32	212.3	211.14	209.57	212.69	210.32	208.84	209.03	210.19	210	209.77	209.06	210.7	209.98	211.5	207.52	213.09	208.76	210.03	208.93	210.16	210.07	212.39	210.01	211.1	211.58	210.43	209.03	209.94	206.67	210.17	210.38	211.39	209.46	211.05	209.23	209.46	208.5	208.42	210.36
208	206.25	208.33	209.64	208.2	207.08	208.05	209.8	209.17	206.23	206.8	209.1	207.73	207.78	206.77	205.67	208.03	208.99	207.89	208.6	207.56	207.96	207.68	206.76	207.56	208.17	206.7	206.32	206.21	209.12	206.21	206.07	207.99	208.74	206.85	208.2	208.79	209.53	207.6	207.99	205.47	206.95	207.37	207.5	208.11	207.3	208.47	206.04	208.1	207.88
203.59	206.57	206.28	207.74	207.27	207.59	205.03	207.76	207.61	208.41	206.62	205.36	207.15	206.88	206.47	210.56	208.4	206.06	204.38	208.52	208.08	208.31	208.05	207.42	208.11	211.08	206.23	207.01	208.68	206.99	209.38	207.4	207.8	207.96	207.33	207.88	209.83	208.34	206.31	208.48	208.26	207.22	207.79	207.53	208.46	206.21	207.11	206.11	206.57	207.24
209.61	208.2	208.36	211.04	206.87	208.05	210.83	210.55	209.98	210.76	209.07	211.29	208.27	209.74	210.92	208.62	208.65	209.67	208.18	208.08	209.95	211.08	210.83	207.83	210.05	209.92	210.42	209.37	209.24	210.13	208.43	210.1	209.7	208.07	207.12	209.79	210.88	208.59	209.34	207.95	209.1	209.36	208.14	209.41	208.4	209.44	209.99	208.69	211.4	209.05
207.78	209.29	209.52	209.84	207.91	208.2	209.74	208.22	207.69	207.16	209.05	207.05	209.41	207.16	208.56	208.57	207.93	209.49	208.08	208.61	209.88	207.93	207.84	210.02	208.72	207.76	209.11	209.58	209.1	209.25	209.2	207.49	208.72	208.8	206.95	207.2	207.87	210.92	210.16	209.87	207.73	209.32	207.03	210.92	208.35	207.85	208.56	207.22	208.28	210.67
194.72	194.74	194.37	194.61	196.3	194.75	194.96	196.34	195.8	194.37	193.98	196.78	197.38	193.62	195.13	194.38	195.06	194.74	198.22	195.63	196.87	192.82	195.35	195.8	195.84	195.12	197.63	195.45	193.33	192.84	193.53	194.95	198.37	195.1	195.65	194.42	195.01	196.25	195.38	194.34	195.62	194.82	196.45	195.43	194.02	195.57	193.79	196.44	194.4	194.3
205.55	205.53	203.14	204.18	203.31	205.09	204.59	204.85	204.11	201.97	204.19	202.21	203.14	204.45	203.97	202.95	203.34	204.23	204.66	203.52	206.31	201.05	203.57	204.95	205.01	202.49	204.79	201.43	204.39	202.7	205.62	203.05	203.91	202.56	204.96	203.55	204.28	205.55	204.02	203.41	199.77	203.43	203.97	205.08	202.55	204.27	204.85	204.59	204.49	203.41
198.62	200.22	201.44	199.89	199.14	200.79	198.12	198.77	200.44	200.07	200.31	200.07	200.01	201.21	201.41	201.15	201.35	199.59	199.65	201.12	200.46	200.88	200.82	200.79	201.12	200.03	199.36	200.19	202.13	200.43	200.77	196.24	199.69	200.23	198.85	201.1	199.82	200.26	199.22	201.66	200.13	201.63	201.16	201.31	198.51	200.35	200.13	200.17	199.12	201.09
206.32	205.05	207.86	207.61	204.93	205.62	207.17	206.42	207.01	204.36	204.91	203.85	204.13	202.73	205.12	206.48	209.07	207.15	204.84	205.99	204.33	205	202.77	203.71	205.12	206.71	205.16	205.3	204.32	204.83	206.08	207.68	205.8	204.53	207.89	205.28	206.31	205.07	206.48	204.93	204.12	204.7	205.31	206.6	207.04	206.16	203.54	209.06	206.35	205.63
211.76	208.14	207.74	209.15	209.15	208.02	208.96	208.8	208.22	208.84	210.2	207.9	209.45	207.87	208.87	209.51	210.75	209.53	207.37	208.16	205.89	210.52	208.82	208.94	208.45	208.61	210.58	206.38	210.42	210.19	208.29	209.62	209.23	208.3	209.88	208.32	207.47	211.33	208.29	208.64	211.15	208.57	209.47	210.1	209.19	208.68	208.86	207.9	208.68	208.55
195.52	194.22	194.49	194.64	194.27	196.1	193.07	194.41	193.8	194.71	192.74	193.69	193.41	194.87	194.88	194.45	193.52	192.6	192.15	191.71	193.43	194.5	195.25	196.33	194.15	194.27	194.56	195.56	193.19	193.46	196.5	194.56	193.48	193.23	193.22	194.92	193.97	193.16	195.78	195.66	192.81	194.66	192.15	195.12	193.51	195.27	195.1	193.84	195.23	194.07
203.86	203.99	205.29	202.56	203.25	204.49	203.49	203.26	203	205.31	202.41	204.02	203.53	202.12	203.78	205.72	204.57	202.9	203.59	202.74	204.26	202.51	202.35	203.24	202.83	203.4	203.87	202.9	203.5	201.33	203.89	201.55	204.92	205.51	203.88	204.4	202.96	204.29	203.41	204.97	202.28	204.32	206.01	204.81	203.47	203.92	202.63	203.34	201.14	203.43
211.17	212.09	209.24	213.8	208.89	211.19	212.17	211.49	212.23	211.6	213.33	209.8	209.92	212.96	210.7	212.71	212.32	211.96	213.06	213.34	212.12	212.44	212.72	210.36	209.92	212	214.75	212.38	212.34	209.05	209.69	210.24	211.6	211.01	213.01	212.32	210.04	211.22	212.22	210.21	212.1	211.83	212.28	212.47	213.33	212.43	213.43	211.79	211.17	212.09
216.44	217.92	216.52	218.36	216.98	214.51	215.45	217.82	215.3	216.66	217.74	219.34	216.83	218.94	216.47	217.04	218.6	216.18	218.42	217.17	216.09	215.93	218.15	216.69	217.85	216.06	216.34	217.9	215.68	216.28	215.97	215.15	215.7	218.34	217.46	216.73	216.34	216.47	216.47	216.56	217.29	216.48	218.36	217.63	215.58	217.44	214.76	214.38	215.59	217.94
204.01	204.99	205.03	204.51	203.2	202.13	205.19	204.91	205.6	202.49	203.95	204.44	202.5	202.88	204.54	204.03	204.79	204.16	204.66	204.42	204.11	203.07	203.46	203.33	203.48	202.82	204.84	202.03	203.14	205.54	204.41	207.32	203.17	205.44	203.32	202.37	204.4	205.31	204.83	203.9	202.4	202.85	203.84	203.39	205.31	204.27	205.08	203.08	203.42	205.07
212.48	213.71	210.56	211.92	209.34	211.67	211.57	211.17	214.34	209.92	210.78	211.98	212.51	213.38	211.2	210.64	212.25	210.76	210.62	210.62	212.93	213.32	212.57	212.51	212.49	210.18	210.23	210.96	211.23	211.06	211.88	213.12	213.16	210.4	209.29	212.55	213.13	211.86	209.58	211.63	211.07	212.66	211.14	212.49	211.99	209.42	210.84	212.98	208.73	211.95
208.88	210.32	209.28	211.57	209.64	212.89	209.59	208.01	209.19	209.89	208.65	208.25	209.52	209.16	208.62	209.65	209.51	209.79	209.74	209.29	211.08	209.35	207.26	206.37	208.92	210.39	208.43	209.86	210.19	208.61	208.34	210.28	209.67	211.1	207.71	209.6	210.46	209.62	208.6	208.78	208.72	209.39	209.61	208.23	209.4	210.99	210.75	207.86	210.14	208.55
203.79	202.59	204.19	203.96	202.68	203.89	204.59	204.12	203.1	202.66	202.31	203.06	201.24	203.33	202.46	202.12	203.39	201.98	203.44	204.83	202.97	203.27	202.61	201.32	202.31	202.88	203.73	202.85	202.9	202.23	204.4	203.43	204.19	200.83	202.08	204.07	203.84	202.22	203.16	201.99	205.59	204.71	202.46	203.49	203.68	203.31	202.48	204.07	203.05	201.7
211.59	211.39	211.2	214.05	211.99	211.63	211.13	211.11	211.54	212.18	212.37	211.1	213.1	212.48	212.07	213.72	212.87	211.9	211.67	212.12	211.02	211.15	213.09	210.51	213.15	209.83	212.69	210.52	210.33	212.92	212.08	210.59	212.16	211.28	211.17	210.92	210.87	212.64	212.45	212.1	212.47	212.75	213.69	213.82	211.83	211.52	212.46	213.25	210.51	209.61
194.17	193.29	194.84	196.06	194.65	193.13	192.63	193.24	193.16	194.07	194.34	194.03	193.73	191.58	194.18	192.25	194.95	196.14	192.53	194.86	192.58	197.86	192.94	194.25	193.92	193.86	196.39	194.12	192.51	193.02	194.19	194.76	192.22	195.05	192.93	193.3	196.22	194.58	193.82	196.6	195.18	196.26	193.32	196.44	194.01	196.56	195.71	192.79	195.37	194.08
203.91	202.43	201.12	200.95	200.25	205.6	202.41	201.62	205.23	202.23	203.19	202.03	203.8	201.93	203.56	201.05	204.09	201.37	202.08	204.39	203.65	201.11	201.84	202.99	201.9	202.29	201.68	200.01	200.74	202.48	202.92	204.29	199.74	200.83	202.62	201.63	200.06	201.94	202.2	201.67	204.98	205.4	202.26	202.57	203.98	200.88	204.04	203.69	203.52	203.1
209.44	210.9	210.77	211.87	212.02	212.9	208.84	210.66	214.69	209.08	211.01	210.66	212.49	212.83	212.72	214.53	211.94	212.3	212.63	210.84	213.3	213.29	212.41	213.6	211.89	210.03	212.7	213.06	209.78	210.37	213.61	212.53	211.17	212.42	211.84	212.52	213.09	209.84	212.02	212.05	211.36	212.37	212.74	211.11	210.23	212.58	212.33	211.85	210.6	212.13
207.09	209.51	208.19	208.02	207.87	208.7	207.53	206.6	206.02	208.21	206	208.78	208.48	208.84	207.86	206.63	206.23	208.14	207.15	207.21	207.82	209.62	207.37	207.85	206.72	207.26	208.26	209.03	205.97	206.31	207.18	206.92	207.18	205.72	206.62	207.53	207.94	207.89	205.28	208.31	207.42	205.81	208.55	207.71	205.41	210.36	206.86	209.34	207.6	208.04
198.45	201.64	200.52	202.26	201.33	199.36	200.26	199.39	198.58	201.73	203.07	201.62	198.71	200.8	201.67	200.46	201.42	203.1	199.85	200.77	199.65	200.93	201.24	201.65	199.8	199.93	200.39	198.63	200.43	200.28	198.85	201.66	198.31	201.9	202.66	200.75	197.72	201.17	202.21	200.96	200.88	198.95	200.49	200.4	201.26	198.92	202.08	201.36	198.95	197.94
199.77	197.87	198	199.11	197.1	198.27	199.14	198.89	199.62	198.25	195.37	198.29	198.09	196.43	197.77	196.85	198.85	197.71	196.83	197.11	196.32	198.19	196.02	199.11	198.71	199.32	198.62	199.96	196.99	197.83	196.23	198.15	198.36	199.59	198.27	197.03	196.4	199.43	194.7	197.04	197.59	197.25	198.76	196.64	199.31	198.21	199.67	197.82	197.57	194.97
208.11	209.41	210.67	208.53	206.23	209.31	207.33	211.5	211.5	209.8	208.79	207.45	208.82	208.86	209.44	211.8	208.85	208.57	210.86	208.5	211.1	208.82	206.62	209.81	207.76	210.26	206.84	210.71	210.2	211.46	209.07	209.45	208.3	210.32	209.69	209.46	207.08	209.89	210.14	210.7	209.29	205.56	209.27	209.23	209.62	209.54	209.58	208.52	208.24	209.08
204.85	205.2	204.32	204.44	204.05	203.73	205.05	205.03	203.35	206.38	201.52	205.97	203.13	203.7	205.63	205.96	204.58	204.22	204.36	205.92	204.04	205.08	204.87	203.52	204.77	202.08	205.86	203.7	206.38	206.17	205.02	205.92	205.29	205.17	201.86	203.59	206.49	204.3	205.1	203.84	203.04	205.17	204.68	205.02	205.05	206.66	203.6	203.47	203.69	205.38
216.4	219.38	216.03	216.76	217.11	216.87	217.65	218.38	216.72	219.11	217.65	219.86	217.51	217.06	217.65	218.43	218.24	216.82	217.78	215.9	217.3	214.65	217.05	218.14	217.99	217.25	217.23	217.81	217.23	215.45	217.42	214.98	216.2	215.12	218.25	217.24	219.36	216.95	218.05	218.08	218.43	215.5	216.62	218.1	216.92	216.72	216.18	217.26	217.85	215.89
200.74	204.01	203.87	205.36	204	204.08	204.41	205.34	204.18	201.19	204.02	206.23	204.34	204.43	203.03	204.78	203.99	202.35	203.33	205.09	204.7	204.09	203.99	205.62	203.02	200.82	204.95	202	204.02	203.4	205.01	204.69	203.97	203.59	204.38	207.31	206.11	204.3	203.82	203.61	205.02	202.56	202.97	205.3	203.98	203.75	203.33	202.08	204.7	203.41
209.04	208.7	207.67	210.88	208.84	209.26	210.84	208.24	209.83	208.74	208.85	211.57	209.04	210.09	210.89	209.83	208.89	208.18	210.7	208.33	209.08	211.36	211.42	207.46	207.76	208.85	211.71	209.19	209.45	209.99	210.05	208.9	207.31	208.7	210.03	210.77	211.04	210.67	207.94	210.39	210.5	211.02	211	210.57	207.43	209.39	207.3	211.05	209.66	209.86
209.48	211.51	211.29	211.07	210.11	211.8	212.2	208.6	214.04	211.9	211.01	211.08	211.1	212.92	212.27	213.16	212.12	211.1	213.14	211.89	211.35	209.45	211.8	212.56	211.55	210.22	212.17	210.53	211.28	212.58	212.14	213.83	212.74	212.46	211.74	209.2	210.22	209.79	209.93	213.62	211.91	210.16	210.44	212.91	212.76	211.96	210.73	210.1	211.43	212.88
200.36	198.13	199.73	198.73	198.18	199.01	200.1	198.3	201.03	199.58	198.32	199.54	196.9	200.03	197.19	198.58	197.85	200.26	199.14	200.04	198.76	200.12	199.27	197.28	199.7	201.27	200.63	197.21	198.93	198.79	200.54	198.1	200.91	198.32	200.47	199.63	199.62	202.42	200.37	200.67	201.17	197.51	199.12	197.55	198.74	198.23	199.48	202.36	199.91	200.03
203.85	208.95	206.11	207.7	208.78	207.3	209.06	206.75	209.85	207.35	207.72	209.26	207.79	209.07	207.99	209.34	206.9	207.95	208.16	208.58	205.99	207.43	207.11	209.22	210.34	209.1	207.04	207.35	210.67	207.25	209.1	207.19	207.1	207.58	208.75	207.69	207.35	208.28	208.11	208.59	207.24	205.9	204.7	207.69	210.05	208.77	208.49	206.54	210.08	208.52
199.28	199.45	198.29	198.65	199.69	198.36	200.43	196.46	198.82	198.71	200.69	198.63	200.44	196.94	198.41	202.09	197.54	200.65	199.28	201.67	200.45	200.49	198.22	202	199.86	198.7	200.81	198.51	197.59	197.68	201.73	199.12	200.6	200.95	202.08	197.52	200.4	199.07	198.51	198.57	199.48	200.22	201.65	199.89	199.78	199.68	198.44	198.69	198.08	198.07
208.68	209.07	206.65	208.7	211.86	210.43	208.45	211.15	208.28	209.67	211	207.58	210.06	209.6	211.94	209.79	208.6	207.3	208.83	209.59	209.17	209.67	208.55	211.74	208.03	210.92	208.54	212.31	209.69	208.16	210.77	208.56	210.25	210.44	209.07	209.97	207.75	209.4	211.77	207.72	212.26	208.93	212.06	209.38	211.11	208.77	210.83	210.87	211.03	205.69
217.12	218.48	217.22	218.03	216.62	217.08	217.58	216.69	218.54	217.76	216.8	218.92	217.99	217.38	216.1	216.65	217.99	218.74	217.78	219.07	218	217.71	216.54	217.19	218.27	215.33	216.43	215.02	216.98	218.03	219.36	215.95	215.62	216.02	213.31	217.41	215.3	217.08	215.7	217.67	216.48	218.54	217.34	217.63	216.72	215.71	216.17	218.2	214.78	216.86
210.37	209.63	207.86	208.39	209.68	207.53	210.2	207.33	210.42	207.98	207.09	209.36	208.63	209.25	209.63	210.14	207.87	209.37	209.26	207.45	210.23	208.17	207.85	205.86	208.13	209.61	207.01	209.05	206.49	208.23	209	208.34	208.69	205.93	208.52	208.4	209.39	209.64	209.84	210.57	208.93	208.06	209.32	208.55	209.39	207.23	207.88	210.95	208.07	209.63
206.47	206.65	207.82	206.29	205.5	203.27	205.42	206.83	203.98	206.67	206	207.55	206.87	205.91	205.64	204.31	205.81	206.65	205.45	205.63	207.03	205.84	206.34	205.05	208.11	205.66	206.57	206.12	205.26	207.28	206.22	205.12	205.66	204.97	206.27	205.41	207.42	207.46	208.27	204.18	207.94	206.6	207.07	204.71	205.97	205.31	205.58	206.34	207.98	206.2
211.5	210.65	210.41	210.94	214.98	213.54	212.83	212.49	213.23	211.14	212.73	210.22	211.73	213.38	209.76	213.35	211.46	210.67	211.33	212.87	213.16	211.67	212.06	213.67	212.33	211.95	210.32	212.43	211.06	209.91	212.76	211.34	210.33	214.1	212.76	213.62	212.36	212.31	211.2	212.03	212.38	210.39	214.16	213.44	213.36	211.21	211.5	211.77	211.43	211.74
200.41	200.55	199.57	198.2	202.49	200.81	203.1	201.68	200.72	199.87	201.62	203.53	199.88	202.31	198.47	203.43	199.8	203.41	201.88	201.74	199.85	200.86	201.29	199.93	203.37	200.87	201.35	200.89	204.01	200.21	198.73	201	199.91	199.15	200.89	200.61	199.01	201.63	198.7	199.59	202.3	202.6	201.79	202.42	201.69	200.48	201.34	200.92	200.86	199.3
203.36	202.84	202.23	203.08	202.24	204.74	201.86	203.13	201.31	203.32	202.58	202.79	201.87	201.84	201.63	201.98	202.31	202.54	204.29	202.67	202.22	203.35	203.73	199.57	200.8	201.41	201.78	202	201.27	202.19	202.14	202.92	203.57	201.12	203.82	204.78	203.27	203.03	201.32	202.78	203.02	203.5	203.56	201.91	203.71	201.92	204.14	201.49	204.07	201.16
217.64	216.78	216.84	217.6	215.9	217.95	218.01	217.51	215.56	215.98	217.75	216.96	216.99	217.88	217.97	218.79	220.02	217.3	218.8	218.01	217.79	216.25	216.09	217.31	215.27	216.67	215.35	218.56	215.67	219.36	217.91	216.23	215.58	216.52	215.9	217.98	218.49	216.92	215.68	218.58	216.56	217.41	215.65	217.9	217.42	216.53	217.83	217.4	219.32	216.89
211.39	212.14	211.12	211.97	213.08	213.02	211.83	213.27	212.64	208.34	213.04	210.59	211.79	212.42	211.74	211.75	211.05	211.19	211.73	212.89	211.86	210.9	210.82	212.55	211.28	210.97	210.66	211.3	213.33	212	210.08	211.16	210.43	210.89	210.56	211.41	210.62	211.94	211.69	212.69	212.28	214.49	210.79	211.98	212.25	213.34	212.99	212.26	212.16	211.6
209.38	208.27	209	207.96	208.36	207.71	208.77	210.97	209.78	208.43	209.34	208.73	210.52	211.66	209.07	209.59	209.53	211.67	208.46	207.76	211.56	212.08	211	209.31	209.11	210.37	211.78	208.41	208.08	209.87	212.18	208.57	207.92	210.81	207.88	206.97	209.54	208.61	210.04	208.82	208.96	211.04	208.73	210.01	213.03	207.51	210.92	206.94	208.32	210.95
197.67	198.46	199.06	196.77	199	198.16	195.24	198.46	197.06	199.26	200.25	198.16	197.23	197.43	197.93	198.32	198.33	199.15	196.79	198.22	197.66	199.71	198.65	200.14	196.62	199.66	197.53	196.81	198.67	196.98	196.94	197.31	196.73	198.25	195.8	198.17	199.06	197.81	198.77	198.18	197.24	194.65	198.11	198.8	198.51	199.54	198.28	196.64	198.61	197.7
208.82	209.82	207.41	209.84	208.21	209.58	209.34	209.16	209.18	208.64	207.64	209.45	210.17	210.66	210.13	211.07	207.96	209.87	211.08	209.75	207.75	206.66	207.9	208.79	210.13	208.76	211.83	207.16	206.97	208.4	208.79	209.51	207.28	206.58	208.12	207.46	209.75	206.73	207.6	208.16	208.84	209.09	207.1	210.28	209.7	208.99	208.84	208.89	209.2	207.17
202.76	203.41	203.89	204.75	205.49	205.86	200.97	202.95	202.04	202.21	204.32	203.88	203.47	202.4	201.33	202.53	202.66	202.47	204.27	206.93	204.6	203.71	203.19	202.58	201.37	201.82	202.97	204.13	205.08	202.52	204.53	202.73	203.71	203.51	203.54	203.96	201.67	202.97	202.76	202.98	201.85	203.21	203.02	201.54	201.4	202.18	204.73	202.7	202.66	203.69
218.09	217.72	220.38	216.68	219.26	216.27	216.79	217	213.37	219.77	219.72	218.94	218.09	218.57	219.15	216.53	217.49	217.82	215.9	218.03	218.04	217.93	216.86	219.4	219.08	218.06	216.79	216.83	215.24	216.69	216.64	218.15	216.04	217.77	218.37	217.09	216.66	216.42	217.5	216.33	217.16	218.6	217.15	217.56	217.87	217.87	218.61	217.97	216.31	215.74
208.97	208.28	207.22	206.81	208.45	206.49	208.34	208.03	208.44	206.93	207.7	207.33	208.3	209.41	210.19	207.16	207.31	210.72	208.9	208.87	208.5	207.74	204.76	208.96	208.47	207.92	207.81	208.72	209.65	208.39	207.21	206.44	207.63	206.85	207.2	208.8	207.52	209.2	209.16	209.16	210.32	206.72	205.91	207.65	209.69	208.91	209.13	206.71	207.06	208.86
217.83	219.57	219.55	217.18	217.27	217.04	217.98	216.55	216.41	216.55	217.61	217.61	219.72	217.33	217.52	216.04	218.73	217.45	217.42	218.19	217.76	216.15	216.98	217.76	217.58	218.49	220.18	217.57	216.47	216.43	217.26	219.97	221.61	218	218.16	218.28	218.21	218.49	217.47	219.33	216.31	219.01	216.25	217.8	217.31	219.53	217.72	216.35	217.68	218.66
211.49	213.16	212.45	211.89	214.56	213.81	213.99	214.83	215.31	213.04	212.29	213.06	213.26	215.59	215.45	214.74	216.23	212.14	215.76	214.4	213.69	212	214.32	213.03	212.02	212.64	214.85	215.6	216.05	212.99	213.4	213.77	213.77	214.76	213.63	213.87	215.72	215.39	216.02	216.44	215	212.61	215.88	217.46	214.54	212.69	212.86	213.58	214.88	213.71
219.05	218.31	219.05	216.71	217.52	218.55	217.43	218.24	216.58	219.85	218.16	217.25	217.61	215.39	216.38	217.91	218.01	217.41	214.99	219.57	218.44	218.12	217.27	216.52	220.54	216.61	217.79	218.99	218.42	216.35	217.68	217.86	219.48	216.96	218.06	219.83	218.01	220.45	218.85	220.93	218.39	217.56	216.12	219.36	216.62	216.9	217.08	217.3	217.71	219.12
203.44	201.11	204.68	203.15	203.86	201.62	206.46	203.4	202.79	203.25	204.08	207.09	204.09	203.4	203.02	203.57	202.47	202.97	203.55	203.07	203.58	206.27	205.73	206.96	203.76	204.21	203.95	203.88	201.07	205.74	202.09	204.59	204.18	204.04	204.48	203.5	202.79	204.34	203.65	201.37	202.93	206.03	204.54	204.46	205.44	203.76	202.42	205.06	203.01	204.14
205.19	205.58	204.85	204.56	202.67	208.12	205.29	204.99	205.38	204.12	205.64	202.92	203.37	205.09	203.58	202.78	205.05	203.88	206.06	203.06	204.13	203.77	205.13	204.71	203.62	206.35	200.21	204.63	206.14	204.29	203.79	204.24	204.91	204.22	202.6	203.13	202.83	204.98	203.87	206.11	205.59	207.08	205.97	205.78	206.46	205.91	202.66	202.33	204.56	205.41
216.67	216.84	215.67	217.67	216.4	216.16	217.2	218.08	217.06	214.73	218.1	215.8	218.48	215.81	218.98	216.27	216.08	216.52	215.75	216.9	216.79	217.03	216.34	218.81	217.52	215.42	217.05	216.98	215.24	216.18	218.33	217.78	216.97	218.66	217.29	217.45	216.97	215.83	217.3	218.44	219.43	217.44	218.16	217.16	217.29	216.44	216.23	217.02	217.12	215.71
204.1	202.7	203.99	204.22	204.36	202.89	203.6	203.36	205.35	206.45	204.9	204.6	204.41	205.12	203.83	204.46	203.27	203.43	205.33	201.91	203.06	204.48	202.95	203.89	202.41	204.42	205.83	201.72	205.48	203.56	202.72	203.58	202.65	203.12	206.01	203.09	203.5	204.62	203.86	203.87	202.67	203.91	205.2	203.54	203.83	204.09	205.1	204.65	204.3	205.81
207.01	206.92	206.08	206.91	209.95	208.87	208.81	207.68	207.01	208.54	206.17	208.67	207.82	206.98	207.29	206.18	207.7	206.88	208.73	208.34	208.56	206.52	206.7	208.04	207.54	208.44	207.27	205.08	207.11	207.44	207.05	210.15	209.04	208.48	206.81	209.11	208.41	207.34	205.85	208.09	209.68	205.98	204.24	209.49	209.02	206.15	208.45	208.97	204.96	207.05
207.54	206.3	209.12	208.74	209.64	211.36	210.36	210.75	208.89	209.08	209.4	209.51	208.85	209.38	209.54	207.9	207.59	209.85	207.04	211.21	208.52	209.76	208.96	209.85	210.24	209.33	207.72	209.01	208.64	210.28	208.86	208.87	211.53	210.42	210.07	209.27	208.73	208.5	209.5	208.88	208.58	208.16	207.87	209.37	206.32	208.48	206.92	209.42	210.25	207.47
208.58	207.95	207.42	206.28	207.55	207.09	210.09	209.39	206.08	208.12	206.7	207.82	207.73	207.86	210.67	207.97	208.43	206.24	207.43	208.72	207.98	209.07	207.88	207.56	208.17	205.69	208.14	207.62	205.13	207.73	208.13	206.42	208.66	208.23	210.14	210.07	209.2	208.28	209.42	210.05	208.37	207.91	207.11	206.59	207.27	208.15	210.2	206.12	205.89	209.86
208.66	209.31	209.57	210.45	211.92	210.17	208.05	210.87	211.35	209.72	208.82	208.91	210.02	208.73	209.95	209.42	210.68	211.49	209	209.5	209.2	208.83	209.52	208.33	209.13	210.32	209.16	208.36	209.15	207.39	209.25	207.72	209.58	208.71	207.99	208.87	211.26	209.5	208.51	208.7	208.37	208.22	210.54	209.96	208.05	211.5	209.97	209.39	208.62	209.71
211.73	207.77	208.41	208.32	206.46	207.24	208.83	207.94	209.25	209.6	208.76	208.79	207.44	207.47	208.6	209.62	207.68	209.46	206.47	208.72	209.47	209.45	208.84	206.64	209.57	205.58	209.65	207.18	207.13	206.81	206.91	211.23	206.83	207.01	208.24	209.46	206.33	208.64	211.61	209.29	209.47	209.23	209.84	211.17	208.14	209.32	208.04	206.01	209.52	207.32
210.69	209.43	210.02	210.68	210.83	210.88	208.22	208.44	210.66	208.83	209.65	209.49	209.15	210	210.74	211.14	210.85	208.79	209.56	208.39	209	209.83	209.3	206.95	211.76	209.77	212.39	208.93	208.92	210.47	210.02	212.04	210.61	210.26	208.71	208.53	209.65	208.62	209.35	211.33	207.74	209.39	210.31	207.98	208.91	210.21	210.31	209.69	210.58	208.55
206.92	202.39	201.44	203.8	204.4	203.66	202.83	206.37	205.03	204.83	201.42	203.32	203.25	202.8	202.09	205.32	204.78	203.55	204.21	204.48	204.25	203.27	204.2	203.01	202.76	203.26	204.43	204.7	204.27	204.59	205.01	203.92	204.63	203.7	206.13	203.26	206.16	204.53	204.09	204.99	205.26	204.42	202.35	204.08	204.29	202.58	205.03	205.24	204.24	204.19
206.2	209.45	207.44	207.03	206.84	208.43	209.52	208.53	208.92	208.48	208.67	210.1	207.44	206.82	205.58	208.41	206.55	207.77	208.2	207.77	207.62	206.74	206.88	205.52	207.79	206.16	209.51	208.02	209.27	207.5	207.36	210.3	205.62	204.97	205.75	208.46	207.61	206.91	206.66	209.38	210.16	206.25	207.93	206.03	206.23	206.6	207.46	208.18	208.41	207.53
199.77	197.64	199.61	198.25	199.44	197.85	197.65	198.12	199.64	197.62	200.47	202.3	199.51	201.6	200.92	200.75	199.96	197.56	198.43	199.47	199.26	200.32	200.18	201.19	197.67	200.13	199.4	200.2	199.13	200.48	199.59	198.22	199.06	199.09	199.67	202.08	198.66	198.15	197.92	199.96	198.79	198.24	198.54	199.84	199.17	199.26	199.54	198.19	201.28	197.97
201.88	203.53	203.04	202.66	204.47	203.66	203.61	204.86	201.48	204	202.88	204.35	205.03	203.27	204.47	203.82	203.07	203.01	202.65	203.97	203.54	203.47	202.41	203.87	202.66	202.59	203.8	201.89	204.08	202.81	205.7	201.71	203.74	204.55	203.97	204.13	203.44	203.6	205.66	204.77	203.55	205.6	203.04	202.88	203.31	203.5	206.98	203.68	203.97	206.62
217.37	218.98	217.66	217.1	215.89	216.27	217.93	217.65	218.67	215.91	218.56	216.06	214.77	216.74	217.29	216.87	215.47	216.04	217.21	216.33	216.29	217.16	219.54	219.09	215.88	217.21	216.39	217.61	217.82	219.35	217.22	217.98	215.44	216.49	214.58	217.94	218.13	214.33	216.2	217.22	216.71	216.99	216.77	216.65	217.24	220.48	216.82	217.1	217.28	218.1
209.86	208.15	207.08	210.67	208.49	208.33	210.54	208.17	206.83	210.56	210.01	210.4	209.64	206.22	209.37	209.77	207.34	209.64	207.51	209.39	211.05	208.8	208.73	207.62	208.28	208.17	209.7	208.81	209.7	208.36	207.35	206.02	210.49	208.51	208.98	209.02	207.52	209.27	209.18	208.83	207.47	208.51	210.55	207.24	208.56	209.67	208.52	206.4	208.45	207.79
205.82	206.6	204.08	202.62	204.23	203.66	205.38	203.2	203.57	204.4	203.06	204.17	204.3	203.51	202.34	203.33	205.17	200.9	203.56	205.3	203.46	203.27	203.45	205.61	204.16	202.42	202.09	206.42	203.12	202.88	204.3	202.92	204.95	206.32	204.49	205.61	204.37	204.46	202.75	202.61	204.61	204.71	203.2	205.42	201.65	202.26	204.25	203.93	200.88	203.13
198.78	199.29	197.83	199.69	201.19	198.07	198.58	195.85	198.95	199.1	199.73	197.73	200.79	196.49	199.02	198.64	198.62	197.17	197.53	198.27	199.05	197.94	198.72	198.84	200.3	200.04	198.94	200.69	198.53	197.09	199.12	198.72	201.34	198.23	198.17	197.12	198.49	197.58	198.2	198.72	197.65	196.79	198.68	197.79	197.83	198.28	197.48	197.79	197.25	198.41
214.37	215.38	212.17	213.47	214.5	211.22	216.51	213.69	214.5	213.91	210.46	213.81	211.95	213.86	212.11	210.86	214.89	213.96	212.5	213.04	211.34	214.13	212.58	210.79	212.13	212.78	211.93	213.12	211.54	211.31	212.47	212.62	212.96	213.44	214.04	211.99	210.03	214.41	212.5	214.26	214.74	213.43	213.38	211.75	214.35	212	214.39	215.34	213.85	213.82
207.26	208.46	209.88	209.8	211.22	209.71	210.23	210.09	208.27	210.02	211.5	206.62	207.96	208.06	210.34	209.15	211.34	209.26	210.68	210.13	210.6	209.6	210.8	209.66	209.86	207.13	208.86	207.8	210.07	209.97	208.2	209.66	209.08	209.18	210.78	208.91	208.07	212.13	207.91	210.14	209.19	210.05	210.97	207.67	208.6	207.9	210.65	208.26	208.11	209.71
210.18	209.21	210.27	209.48	208.7	207.72	212.2	209.27	210.82	210.83	211.14	207.9	210.07	209.84	209.17	211.48	209.29	209.93	209.07	211.59	211.13	209.9	207.54	211.18	209.16	209.63	208.96	208.16	209.56	210.48	209.34	209.03	209.13	209.33	208.12	208.03	206.14	207.28	210.24	207.52	211.15	208.46	207.75	211.05	209.3	209.72	211.98	208.55	210.82	210.62
211.08	207.27	209.02	208.72	209.73	207.97	207.96	208.62	208.78	210.53	208.87	207.36	207.87	207.78	208.45	208.97	207.74	209.81	206.56	209.04	208.25	208.63	210.48	209.47	209.2	209.18	207.3	207.18	208.78	208.42	208.45	208.52	207.31	209.75	208.6	210.42	209.22	210.74	210.68	207.7	208.29	209.69	207.99	210.85	209.8	209.18	209.2	208.87	209.97	206.97
202.06	199.62	201.89	198.42	198.41	199.88	202.55	200.69	200.73	201.28	199.84	198.5	200.43	200.44	203.18	198.48	200.98	200.22	200.33	199.54	203.1	198.11	198.4	202.12	199.3	200.51	200.7	200.63	199.41	199.05	202.34	201.69	200.49	198.08	200.49	201.64	200.55	201.3	200.03	200.75	200.17	198.49	197.97	197.57	200.58	200.45	199.43	199.29	201.33	198.75
200.23	202	199.55	199.71	199.98	201.06	198.8	199.76	201.12	202.54	201.81	201.03	201.85	199.79	200.14	200.88	201.45	203.6	198.73	200	200.49	199.25	198.31	203.42	200.34	201.38	200.5	201.86	202.76	202.12	202.17	199.83	201.75	200.34	197.56	200.14	201.21	201.41	199.38	201.98	202.09	202.38	200.03	203.77	202.01	201.46	199.66	198.97	202.79	201.1
197.44	198.71	200.34	199.98	199.85	198.89	198.68	199.12	197.64	201.24	201.44	198.43	199.49	198.62	199.35	198.7	201.13	198.1	199.77	199.09	200.73	197.85	199.19	199.25	199.71	201.03	199.44	200.31	200.69	197.84	198.53	197.69	198.68	199.98	198.89	199.38	199.71	200.74	199.79	198.79	197.32	202.87	198.68	198.86	199.63	198.56	196.94	197.36	202.19	199.41
204.62	203.07	207.32	203.27	204.45	202.39	205.95	202.94	205.08	202.97	204.31	204.64	202.82	203.13	204.12	203.36	202.83	203.75	202.96	202.72	204.08	202.4	204.73	203.69	205.33	204.11	204.35	202.84	205.98	203.24	204.09	203.28	202.02	205.69	207.12	203.7	201.93	205.38	202.99	201.17	201.85	204.7	200.64	204.06	205.35	203.81	207.38	206	204.41	203.83
204.37	207.25	201.32	201.87	204.04	201.05	204.82	203.29	204.52	204.26	205.58	202.52	203.63	204.6	203.25	201.51	203.93	203.51	202.29	203.31	202.28	202.59	204.54	204.48	203.66	201.46	200.5	204.19	206.04	201.7	205.15	204.08	205.32	204.25	203.48	202.66	204.28	203.31	204.52	204.28	202.42	204.72	206.06	200.4	202.53	205.07	203.63	201.74	203.24	202.45
193.61	196.24	196.32	193.97	195.88	195.19	195.29	195.94	195.83	192.8	195	196.45	193.89	196.56	195.46	196.08	194.75	196.08	193.65	195.85	197.39	193.18	192.59	195.71	197.34	194.04	194.16	195.22	197.11	196.8	194.71	193.51	193.66	191.98	193.86	194.37	194.64	196.58	193.98	194.77	195.14	196.98	196.6	192.57	195.6	194.56	195.82	194.56	194.64	197.22
213.12	210.39	211.12	212.66	211.43	214.44	214.41	211.61	211.32	212.89	212.99	212.64	211.09	212.87	210.4	212.83	210.24	214.26	212.36	212.33	211.37	212.9	213.93	213.62	210.09	212.39	210.85	214.47	212.97	211.05	213.77	214.81	213.89	214.29	211.41	210.36	214.6	210.77	210.41	213.59	211.27	212.77	211.03	212.98	213.87	213.82	212.53	214.16	210.69	212.18
200.56	203.63	204.76	205.65	204.27	203.09	201.62	202.39	202.78	202.95	204.01	202.75	202.59	203.09	201.94	203.41	204.13	203.7	203.06	203.16	199.16	202.31	202.07	202.28	203.76	203.66	203.71	204.2	201.96	201.66	201.83	200.64	202.45	201.87	201.25	202.41	203.31	202.95	204.14	203.63	202.63	202.92	201.52	202.9	201.52	201.28	203.52	203.54	203.38	201.42
205.75	207.31	204.35	204.96	206.25	204.76	205.65	205.54	206.32	207.51	204.05	203.85	205.12	206.74	205.42	204.3	205.67	207.93	206.35	204.71	204.54	206.78	206.05	205.7	207.33	202.98	205.31	206.31	205.47	204.79	205.47	204.51	204.17	205.22	205.78	205.12	204.59	205.16	207.84	206.43	207.04	206.06	206.22	204.66	206.96	205.11	206.38	205.99	205.28	206.4
198.97	198.77	198.99	197.47	200.04	200.48	197.43	199.63	200.29	198.26	199.65	198.25	199.03	199.42	201.22	199.69	197.36	200.83	196.78	202.37	199.21	200.02	200.78	201.18	197.59	201.79	198.89	197.83	198.5	200.13	201.97	196.88	199.6	200.07	196.88	198.7	198.14	201.25	201.65	198.12	198.78	199.37	199.41	200.54	197.61	199.47	199.9	200.26	200.56	199.09
216.65	216.77	216.46	216.35	219.24	218.03	215.39	216.2	216.55	216.86	217.65	214.06	216.05	214.79	218.42	216.46	217.43	217.15	216.52	218.1	217.68	218.61	217.3	215.21	217.05	218.51	217.15	217.46	218.5	215.12	216.11	214.49	217.36	220.05	217.05	214.64	220.2	216.79	216.09	218.48	218.2	217.17	215.37	216.05	216.38	218.99	216.42	216.05	216.23	216.29
204.66	203.51	203.15	203.04	205.14	204.2	202.41	206.94	204.35	203.05	205.82	205.43	203.01	204.41	205.72	207.49	203.27	204.34	205.94	202.86	204.07	207.2	204.82	203.79	203.71	205.41	207.22	202.46	205.07	204.39	203.85	204.85	205.23	202.74	205.49	204.62	208.6	204.16	202.65	203.99	204.64	205.52	207.68	202.14	205.36	201.68	204.57	204.53	206.05	205.88
207.31	208.61	207.79	208.57	209.4	208.41	210.02	208.27	206.09	208.14	205.94	206.35	207.02	205.36	206.68	206.85	208.93	208.31	205.24	206.45	206.19	207.65	207.24	209.17	208.38	206.23	208.56	207.98	208.72	206.99	208.01	207.48	207.16	206.43	208.03	205	206.87	207.93	208.02	209.66	206.87	207.43	206.28	207.32	206.78	208.94	208.33	207.64	206.19	206.47
208.27	210.73	208.53	207.35	208.83	207.63	208.47	206.46	208.56	210.44	208.45	207.54	207.92	206.23	208.64	206.75	206.67	209.76	207.01	206.85	209.63	207	206.94	204.66	205.53	205.96	206.77	209.27	208.18	207.95	210.05	208.3	207.46	208.49	206.56	207.51	209.22	207.64	208.75	205.79	208.26	206.65	207.92	208.37	205.82	207.62	209.18	208.15	206.29	209.78
204.34	202.87	203.82	202.62	204.04	204.05	201.19	204.84	203.68	203.07	202.45	202.01	203.82	201.88	202.43	204.03	201.16	202.95	205.16	202.38	201.54	202.54	202.55	205.01	204.92	204.26	203.26	204.98	203.74	201.87	204.43	201.56	204.99	204.88	203.92	204.68	203.1	204.48	203.58	205.37	203.66	201.71	203.27	202.83	203.2	203.83	202.94	202.25	202.07	202.69
208.22	210.3	210.49	209.05	208.96	206.65	208.58	209.28	210.75	209.64	208.24	209.2	208.69	208.51	207.09	207.96	208.68	207.07	208.32	209.96	208.27	209.46	209.2	210.01	207.53	210.29	208.4	209.29	209.2	208.92	207.67	208.87	208.57	209.55	209.94	208.76	209.75	211.12	209.79	208.16	210.67	206.37	209.57	209.19	208.31	209.87	209.54	206.25	207.78	208.85
202.99	202.93	203.04	204.1	203.79	203.73	203.25	204.34	202.76	204.01	201.66	203.65	203.99	203.09	204.21	201.33	202.52	203.28	205.44	203.97	203.72	205.62	202.19	205.28	202.72	203.91	201.45	202.86	204.97	204.03	204.73	203.49	203.66	205.41	203.19	204.29	203.64	203.32	202.87	203.77	205.06	202.94	202.44	204.4	205.16	203.9	204.9	204.8	205.79	203.39
206.13	205.92	207.82	206.83	208.82	207.33	207.66	204.85	209.27	208.78	207.58	208.43	209.92	208.16	207.63	208.91	207.06	208.3	208.38	208.97	207.9	206.34	208.53	206.81	206.76	206.46	208.86	206.51	208.78	208.12	208.01	209.19	208.69	207.53	206.98	208.5	206.5	208.05	209.34	207.61	205.88	206.47	207.8	208.41	207.45	208.95	206.61	209	206.81	206.55
203.58	202.14	203.53	204.89	203.64	203.02	203.25	203.77	200.86	205.02	203.21	203.86	201.77	204.51	200.98	202.54	204.33	205.54	205.76	203.56	204.17	203.66	202.56	201.46	203.42	202.92	204.31	203.44	203.99	204.16	204.88	202.71	204.91	205.47	202.06	203.17	205.05	201.31	203.49	205.27	203.84	205.19	203.71	202.76	203.2	203.78	201.14	202.43	202.63	204.23
213.11	215.01	213.26	210.98	212.19	212.91	212.47	209.43	214.38	212.22	214.07	216.14	213.88	214.47	212.04	214.74	214.69	215.16	213.3	214.6	214.22	212.52	214.85	213.59	211.8	213.21	212.19	213.65	211.78	213.27	212.99	214.33	212.94	212.54	213	211.65	215.12	214.49	210.79	216.33	211.58	215.86	214.06	212.71	210.29	213	212.8	214.11	212.91	214.59
207.97	207.87	208.99	209.89	208.32	209.03	204.1	209.03	210.44	207.28	210.4	207.91	208.78	205.81	207.89	209.49	207.9	208.2	208.26	207.19	208.11	209.13	210.61	207.5	208.17	207.53	206.8	205.71	208.2	208.83	207.79	206.72	209.48	206.49	204.31	208.37	207.09	208.43	206.86	209.13	209.52	208.03	208.84	207.26	208.41	207.91	208.13	206.16	209.1	206.81
208.03	210.61	208.09	206.96	209.49	205.39	208.25	210.02	208.28	208.92	208.2	210.32	209.63	207.57	208.11	208.6	207.38	208.82	209.7	207.89	209.96	206.97	207.25	208.84	209.3	209.86	208.93	209.95	209.9	207.26	209.14	205.53	211.51	208.17	209.09	206.48	208.95	209.2	209.38	207.7	208.64	208.2	206.07	208.8	206.82	209.8	208.39	209.46	207.73	208.36
207.63	205.74	207.3	208.16	208.23	206.75	206.46	208.26	206.01	205.99	204.29	206.38	203.94	205.76	207.34	205.93	206.03	206	207.25	208.35	205.37	206.79	204.61	204.71	205.81	207.17	205.27	207.21	209.18	207.79	206.56	207.63	206.17	203.87	208.03	205.83	207.14	207.2	205.1	206.03	204.24	205.46	205.57	208.17	208.27	204.76	205.37	206.72	203.04	206.23
205.95	208.53	209.87	209.89	208.36	208.04	208.72	210.23	208.89	209.78	207.69	208.5	206.72	211.2	207.81	208.4	206.27	209.44	209.72	207.7	208.33	207.44	206.87	207.68	209.04	208.06	207.02	207.61	209.62	207.79	209.04	208.54	208.39	206.99	209.56	209.18	207.59	209.01	207.37	208.55	210.55	211.62	206.91	208.85	205.7	209.56	208.28	209.18	208.68	209.94
208.09	206.97	209.71	209.92	208.39	210.62	207.62	210.6	209.74	208.55	208.36	208.74	211.12	210.26	208.61	206.56	206.11	209.77	210.75	209.54	206.29	210.93	206.97	207.98	208.5	207.71	208.26	210.02	209.61	211.22	207.91	209.16	209.84	205.97	212.49	208.6	207.9	209.19	210.1	206.7	209.67	207.41	211.46	208.76	207.97	208.01	209.3	206.82	210.07	210.84
205.64	200.94	203.44	205.08	202.02	203.74	203.66	202.99	205.12	203.12	203.01	201.94	201.23	202.88	202.65	200.72	202.47	205.43	205.54	204.6	202.76	202.77	201.54	202.32	200.65	204.97	202.4	201.57	202.95	200.59	203.5	201.88	201.52	202.21	200.45	203.71	201.83	205.45	203.04	203.21	202.35	200.27	201.77	202.35	203.48	202.4	203.84	202.38	205.13	202.6
202.81	206.23	206.2	203.69	206.02	203.37	203.64	206.45	203.98	203.91	203.07	205.12	204.36	204.55	206.19	204.31	206.26	204.97	203.81	204.68	203.58	203.81	204.75	201.78	205.08	204.06	202.86	205.03	206.42	203.31	201.14	202.93	203.77	204.86	203.42	203.67	203.6	201.08	206.67	204.16	205.89	204.13	203.3	203.89	206.35	204.11	201.66	201.29	202.05	204.74
204.82	208.77	205.46	207.39	203.98	206.23	205.46	205.36	206.59	207.17	206.24	205.32	206.51	205.84	204.97	206.81	202.69	204.98	204.53	207.78	205.11	207.86	204.39	206.92	206.47	205.96	204.43	205.53	204.96	205.32	204.61	205.95	206.05	205.47	206.32	203.22	205.47	207.51	205.56	204.6	207.55	206.24	207.43	207.97	204.82	208.24	205.19	206.91	207.46	204.6
208.82	207.3	208.16	206.17	209.58	208.86	207.79	207.93	207.29	209.03	208.41	208.62	208.45	207.13	207.56	207.17	208.57	208.04	210.24	206.58	208.29	207.35	206.81	210.81	210.18	208.2	210.78	208.73	207.58	209.32	207.71	210.48	210.49	208.78	208.56	208.3	205.91	205.24	208.48	209.56	208.69	207.49	209.2	209.95	206.5	208.48	206.94	208	208.85	210.03
211.46	211.72	212.06	213.32	210.4	211.88	213.47	212.6	213.53	213.62	211.09	213.37	210.62	212.59	211.8	211.61	212.71	211.27	209.17	211.86	211.48	210.56	210.74	210.75	213.97	212.29	213.06	210.76	211.55	210.34	211.86	211.84	212.01	211.72	213.62	210.89	212.01	211.92	213.4	212.47	211.85	210.85	210.45	212.45	211.79	213	211.37	211.24	211.42	211.61
200.1	200.87	201.51	199.28	201.24	201.93	201.52	198.42	200.48	198.16	200.73	202.64	200.98	199.07	201.7	199.65	201.73	201.17	199.42	201.14	200.24	199.34	202.47	201.21	200.01	198.69	200.46	201.38	200.86	200.24	200.59	199.88	202.71	202.12	202.75	203.36	197.73	201.03	199.4	202.56	202.33	199.6	201.38	199.87	202.37	200.66	200.92	199.27	202.82	201.16
202.4	201.54	201.55	202.26	202.32	201.66	201.81	201.61	202.3	202.88	202.91	201.08	202.89	201.57	204.54	202.87	203.87	203.91	202.54	204.05	203.98	204.6	204.15	200.96	202.43	202.39	203.83	203.09	200.53	202.73	199.88	202.18	201.5	204.23	200.03	201.03	200.68	201.94	204.79	201.62	203.43	201.5	202.92	201.98	203.08	205.64	203.39	200.79	203.48	202.09
210.99	214.01	212.22	213.4	213.99	210.39	213.67	211.67	213.44	209.03	212.37	212.78	213.47	212.74	213	210.39	213.44	212.49	212.7	214.09	211.83	212.2	211.26	210.24	211.11	211.53	214.5	211.78	211.24	213.42	211.29	211.83	214.16	210.26	211.43	213.79	211.2	212.59	214.18	211.5	213.66	213.78	213.46	212.61	211.81	208.6	211.69	213.18	212.28	211.76
201.92	205.1	206.41	205.14	203.89	204	204.05	204.04	204.21	204.52	204.7	207.01	204.11	200.47	201.55	202.21	203.75	204.83	204.24	204.59	202.99	204.75	204.11	205.1	204.4	203.71	203.06	203.54	204.29	202.1	206.06	204.15	203.05	200.44	205.77	202.38	203.8	203.81	203.2	203.5	203.49	203.02	203.11	205.18	204.33	204.82	203.98	201.47	202.59	203.53
209.2	207.34	208.32	208.79	207.78	207.76	208.79	208.36	208.95	208.66	207.56	208.15	208.82	206.86	206.48	208.02	207.03	209.16	207.91	206.39	209.48	209.79	208.53	208.48	208.72	206.34	207.65	207.53	209.43	208.22	207.57	206.28	208.79	207.54	208.13	206.05	209.51	207.81	208.42	208.3	207.5	208.46	208.44	206.65	209.88	207.93	207.62	209.54	208.15	208.28
210.33	210.16	213.63	211.72	213.75	211.19	212.59	212.47	211.26	212.62	212.29	210.42	213.33	213.17	210.91	211.92	212.41	211.59	212.63	211.9	211.84	212.04	210.02	210.67	213.24	212.37	211.87	213.42	212.74	210.92	212.07	211.87	214.75	213.06	213.98	212.85	215.97	209.4	213.92	211.89	213.02	212.38	212.13	210.95	211.33	209.82	212.45	211.54	209.68	212.63
203.15	201.65	202.44	204.51	203.95	205.03	203.36	205.94	204.52	203.23	204.28	203.54	206.49	204.15	203.77	204.04	202.93	205.39	202.88	202.38	204.36	203.11	202.86	203.57	201.96	203.46	203.81	205.81	204.83	202.83	203.59	206.53	204.73	204.43	202.97	203.59	205.14	204.83	203.54	205.67	201.51	204.37	206.16	202.9	204.87	204.62	202.29	204.13	202.67	204.04
203.17	203.66	202.55	203.13	204.05	202.65	204.5	201.55	203.95	204.26	203.26	202.98	202.9	203.03	203.28	203.23	205.3	202.94	203.34	204.24	204.55	205.3	203.41	204.06	203.53	203.98	203.43	203.62	203.91	205.83	201.59	204.42	200.56	203.03	202.5	202.99	203.45	203.01	203.15	200.63	202.18	201.13	204.88	206.17	202.79	203.14	204.61	203.65	203.93	199
198.06	199.25	198.64	199.46	198.12	198.71	199.33	197.96	198.31	200	199.55	199.26	201.73	198.1	200.72	199.19	200.16	199.68	200.49	200.96	198.04	198.88	200.26	200.74	198.6	200.13	198.14	200.76	199.07	198.23	199.63	198.89	197.4	200.37	199.34	201.64	198.4	199.88	199.18	198.22	199.32	201.35	196.67	198.87	200.4	198.28	202.16	198.99	198.86	197.28
216.46	216.81	215.1	216.34	216.62	216.98	215.79	217.52	215.38	217.7	215.79	216.73	217.18	215.65	216.49	218.07	218.14	217.57	217.59	217.61	218.54	217.3	217.33	215.18	214.68	217.2	217.92	216.46	217.67	216.94	215.09	215.09	217.68	218.89	217.06	217.07	217.3	217.22	217.92	216.84	217.26	217.36	218.54	216.15	218.11	216.78	217.8	217.73	218.43	217.45
209.27	206.72	207.73	211.38	208.18	207.89	208.41	209.54	207.76	208.11	208.92	206.59	209.9	209.46	209.86	206.93	208.39	210.14	208.77	207.66	209.96	209.57	209	207.07	208.51	207.11	208.28	206.63	208.04	210.97	205.99	210.57	210.48	210.63	208.69	207.95	209.12	208.8	208.64	210.45	208	209.18	208.89	210.41	207.93	207.99	209.24	209.7	210.08	209.51
195.61	195.12	198.27	194.76	194.62	196.42	197.99	196.77	193.51	194.68	194.34	195.06	196.6	193.04	194.04	197.4	193.85	196.87	196.67	196.48	193.3	195.31	197.42	192.94	196.31	193.97	193.97	194.92	195.93	194.48	197.21	195.26	197.22	195.5	194.77	194.59	195.44	195.97	196	195.21	193.29	194.38	191.52	196.64	196.03	193.72	193.88	197.38	196.52	195.69
212.48	212.25	209.72	211.88	210.83	210.82	213.03	212.17	208.15	212.2	212.84	209.88	211.71	212.95	212.5	211.48	214.3	210.99	212.44	211.65	210.25	210.95	212.11	211.85	212.17	212.08	211.06	210.15	210.65	211.14	209.67	213.25	211.88	211.74	214.95	211.86	211.46	213.02	210.71	211.56	212.44	211.5	211.6	211.61	212.58	210.62	212.08	211.91	214.04	209.4
200.96	201.17	203.51	202.49	203.88	203.45	201.02	202.28	202.03	202.74	201.14	203.41	202.57	200.34	204.12	203.4	201.86	201.54	202.94	202.73	203.03	203.67	204.62	201.09	202.8	202.55	201.52	201.9	201.34	204.58	203.18	203.72	202.07	202.99	200.97	201.84	202.64	202.32	203.14	202.36	203.07	202.78	203.65	202	203.93	203.58	202.94	201.57	199.85	201.87
210.59	212.9	213.39	210.9	213.01	212.11	212.56	212.82	210.87	214.19	213.24	211.01	210.44	214.06	212.81	211.17	213.37	212.45	212.87	211.86	211.14	212.47	212.5	212.65	213.1	210.51	212.37	208.99	212.89	212.93	211.94	213.72	214.61	209.22	213.54	213.47	211.69	214.24	213.27	211.16	211.29	211.95	212.57	211.81	213.03	211.75	213.3	211.77	213.34	213.43
218.38	214.3	219.39	219.3	217.33	218.91	217.29	218.03	219.11	218.89	217.36	216.24	216.86	216.31	217.11	217.23	216.83	217.54	216.46	217.7	217.89	216.75	218.14	217.97	217.87	218.09	218.19	220.02	218.09	216.26	217.77	217.98	218.36	217.66	219.12	217.55	216.87	216.42	217.82	217.18	215.62	216.84	215.06	218.19	216.76	217.34	218.28	220.57	220.58	217.6
209.03	207.71	210.83	209.13	210.54	209.66	209.66	207.36	208.64	208.3	206.54	210.63	208.28	207.36	209.04	208.21	209.82	207.71	207.83	210.35	208.04	209.5	208.86	210.63	209.21	210.06	209.01	208.87	208.32	209.9	210.22	210.96	207.2	210.12	208.75	208.87	209.74	208.27	209.09	209.27	208.26	210.44	206.68	209.53	208.87	210.41	208.61	209.82	209.22	208.12
208.13	211.34	208.03	209.69	211.16	206.73	211.71	210.52	210.42	210.53	208.38	209.42	209.31	207.89	209.93	208.65	209.98	210.71	210.11	209.31	209.64	208.89	210.74	209.13	210.03	209.07	207.65	210.55	212.1	211.5	209.76	211.94	211.31	208.69	211.17	208.38	209.12	210	211.39	207.96	208.95	208.64	210.98	207.42	207.81	207.79	208.86	209.95	209.96	211.44
205.32	202.48	202.81	203.55	203.89	203.73	201.25	204.14	202.16	202.74	201.11	203.69	204.14	203.53	204.2	201.54	203.64	202.95	203.09	200.86	203.26	201.97	201.59	201.36	200.89	201.51	203.36	202.74	201.82	201.41	202.58	202.31	203.01	200.96	202.14	202.45	203.65	201.15	201.82	201.55	203.73	202.2	201.33	202.52	201.79	203.66	202.33	202.12	202.92	201.41
204.38	205.88	204.56	204.06	205.23	207.77	207.32	206.62	208.87	207.7	206.64	207.02	208.92	205.25	207.14	206.93	206.75	206.18	206.46	206.52	206.92	206.12	206.56	207.28	208.33	206.08	207.24	207.49	206.03	205.97	206.51	208.02	205.25	207.7	203.65	205.74	205.99	205.08	207.07	204.59	206.4	205.43	207.01	208.63	206.77	205.53	205.78	204.04	206.27	208.02
203.88	204.57	204.22	204.54	203.75	203.86	203.55	203.59	206.08	202.82	204.2	204.01	204.48	203.48	205.24	204.23	202.28	206.37	205.61	203.28	206.12	205.03	203.21	203.97	205.12	205.31	203.34	205.05	204.2	203.12	205.57	204.81	204.81	205.17	204.91	204.2	204.09	206.55	205.18	204.41	204.41	204.92	206.14	202.3	206.12	205.73	203.93	204.74	206.64	204.04
204.15	205.87	203.45	202.86	205.37	203.82	201.28	205.57	205.44	203.86	202.98	200.5	202.54	202.09	202.18	203.78	203.71	203.85	203.86	204.03	203.83	202.32	203.31	202.6	203.37	202.3	202.54	201.84	204.23	206.42	203.69	202.76	200.97	203.64	203.94	203.81	201.51	203.57	204.42	202.51	203.09	203.36	205.37	205.63	201.32	202.42	202.35	203.6	202.89	202.71
212.74	214.09	214.26	213.54	213.17	213.6	214.09	213	214.95	213.98	212.3	214.28	214.18	214.36	213.76	212.81	213.43	212.87	212.61	212.43	213.79	213.89	215.96	214.33	212.37	213.66	216.4	214.66	213.56	211.58	213.23	213.8	212.9	213.32	213.68	213.94	214.76	214.76	212.88	214.35	215.86	210.82	214.93	216.17	213.73	216.03	211.79	216.47	213.91	213.86
215.88	217.47	218.5	219.68	218.18	219.03	218.43	217.35	215.47	218.57	216.31	218.24	220.52	217.44	218.81	219.67	217.8	218.29	217.55	218.78	216.79	217.73	217.94	219.16	217.12	217.1	217.15	217.96	218	219.74	213.4	221.12	218.1	219.16	218.34	215.96	220.01	217.29	216.95	218.32	215.76	216.93	214.98	216.89	218.8	217.91	218.35	217.12	217.42	217.4
202.8	204.72	203.02	203.93	206.91	204.13	202.26	203.51	203.88	202.38	201.62	201.91	204.86	202.23	200.98	203.69	201.43	204.05	203.69	203.35	202.75	202.19	204.17	203.64	204.61	204.51	201.65	203.61	205.85	202.51	204.15	202.9	203.57	204.69	204.33	205.04	203.48	203.57	203.69	204.49	203.45	203.67	201.18	202.78	205.34	203.64	204.49	203.61	201.71	202.79
211.05	209.33	208.32	208.94	208.91	208.28	209.68	210.22	207.93	210.17	210.65	210.13	210.01	209.71	210.73	209.12	208.95	209.86	208.72	209.77	208.64	208.56	210.76	209.1	208.51	209.96	208.19	209.91	210.36	208.35	210.35	210.19	209.07	211.24	207.06	212.5	210.4	209.4	207.94	208.28	207.32	210.67	211.83	209.78	208.95	211.47	210.98	207.96	212.1	210.63
208.48	205.52	209.32	208.78	206.76	209.31	209.12	207.45	209.25	207.91	208.73	208.36	209.31	207.34	207.27	208.02	207.03	206.82	208.98	208.48	206.91	206.86	206.23	208.44	209.17	208.66	208.1	208.02	210.31	208.05	206.51	207.55	205.09	208.16	210.99	208.42	206.85	204.17	206.17	210.56	206.76	208.32	206.24	208.97	206.42	207.11	208.1	205.42	209.42	207.12
210.11	208.95	207.92	207.76	207.14	208.49	207.85	207.95	210.06	209.58	206.59	209.79	211.22	209.82	210.8	209.24	209.64	208.13	208.28	209.33	209.06	209.22	209.01	209.26	207.68	208.17	207.92	207.96	207.26	210.2	207.5	207.52	207.19	208.1	208.55	207.79	206.66	208.73	209.67	209.94	211.41	208.4	210.5	210.7	208	208.64	207.63	209.18	209.55	209.86
210.56	208.03	207.38	207.87	207.13	208.6	209.6	208.72	210.3	208.41	207.17	205.91	210.83	206.38	208.15	210.34	209.86	208.38	210.18	210.03	209.91	208.78	209.12	206.86	210.72	207.24	207.09	208.54	207.33	211.08	208.08	209.14	209.4	208.28	206.66	208.44	207.1	208.72	209.36	210.61	207.81	206.79	210.15	210.34	208.23	208.92	210.65	207.42	208.38	207.65
207.83	207.85	207.09	205.93	207.07	207.51	207.38	206.9	209.31	208.32	205.34	207.91	207.74	207.96	209.3	208.68	207.27	206.85	208.13	207.59	207.75	208.03	204.4	208.22	206.59	203.98	210.84	208.16	206.4	204.88	209.03	207.27	207.07	209.17	207.55	206.79	208.63	208.52	207.37	205.91	204.9	207.12	210.9	208.75	206.99	207.59	205.62	205.67	207.27	206.17
202.15	206.18	205.91	206.18	208.17	207.46	205.51	206.2	205.57	207.6	206	206.97	205.66	206.09	206.01	204.12	204.74	206.67	203.83	204.52	202.32	207.64	207.48	205.04	205.84	205.11	207.72	202.48	205.94	207.64	207.48	204.78	207.07	205.84	207.24	206.58	204.37	205.38	206.8	205.69	204.85	207.17	205.38	204.58	207.37	207.9	205.58	205.6	205.84	206.61
219.55	217.53	218.53	218.4	218.08	217.12	214.57	217.92	217.47	219.07	216.89	215.22	216.92	218.1	220.02	217.52	215.97	216.67	219.02	216.41	218.03	215.89	216.71	217.23	215.45	215.18	216.74	218.44	217.37	218.27	218.84	216.47	215.28	216.93	215.88	216.99	218.08	217	217.48	218.96	216.4	217.42	217.09	217.57	216.85	216.9	216.5	216.02	215.64	215.89
199.78	198.39	198.21	201.08	197.01	197.6	198.16	196.81	198.02	198.18	197.21	197.67	199.42	200.53	196.99	195.12	198.15	197.6	196.19	200.04	199.24	199.31	197.92	197.5	198.13	199.05	200.07	197.13	198.62	197.07	201.96	198.1	199.35	196.2	198.95	198.32	200.51	196.93	198.12	196.76	197.67	200.15	196.27	197.97	197.92	199.46	199.34	198.76	197.43	197.12
208.99	208.39	207.65	209.15	210.79	210.26	209.06	206.88	208.95	209.8	207.9	209.57	209.25	209.74	208.5	207.74	209.22	206.53	208.43	209.19	207.1	208.63	209.56	206.6	209.86	208.85	209.73	208.07	209.74	210.03	210.96	210.2	209.99	209.13	208.02	206.53	208.75	208.88	207.38	207.93	209.69	208.01	208.16	208	210.19	210.37	208.9	208.04	208.73	209.87
208.09	208.89	210.28	208.29	207	208.86	208.72	207.5	209.1	208.53	207.57	208.58	210.57	207.97	209.6	209.81	209.89	209.58	211.2	208	210.19	208.44	210.19	208.88	207.4	210.03	208.73	207.59	208.12	208.17	208.42	208.69	209.81	207.35	209.91	208.06	207.19	208.82	208.89	208.05	207.31	210.79	208.21	207.45	208.47	207.34	209.87	209.81	207.5	206.57
198.94	199.64	198.77	197.88	199.32	195.39	200.35	198.68	198.48	199.59	198.29	196.55	196.92	196.92	200.2	199.18	197.36	197.08	199.43	202.38	194.62	199.03	197.78	199.93	197.99	200.97	198.17	199.44	198.17	195.99	198.71	198.71	197.57	196.45	198.96	198.54	198.57	198.02	200.9	198.42	197.46	199.23	200.05	197.18	198.24	200.42	196.82	198.06	198.58	201.64
196.38	195.62	196.71	195.87	194.18	195.67	195.51	193.13	195.05	194.59	193.25	194.49	195.47	193.85	195.15	196.35	195	193.08	196.55	191.92	194.28	195.06	194.21	193.61	195.11	192.14	192.11	194.82	193.9	193.45	193.88	192.1	192.03	194.53	192.92	195.31	193.5	193	192.83	194.56	192.77	195.33	193.61	192.88	192.67	194.02	194.56	194.01	193.49	194.76
202.14	206.37	205.23	204.31	204.49	205.24	203.44	204.03	206.37	204.17	205.53	206.21	204.75	206.78	203.55	203.75	204.26	205.81	205.1	205.75	204.67	205.64	204.54	203.86	205.99	205	205.55	203.35	201.89	204	205.63	203.64	204.83	202.95	204.45	204.97	204.59	204.1	204.81	202.94	205.69	203.62	204.33	205.61	203.62	204.75	205.7	202.92	206.16	204.42
208.64	208.1	209.32	208.34	206.6	210.21	208.98	209.34	211.12	208.93	208.48	208.03	209.4	207.8	207.23	208.3	207.13	207.74	207.2	207.6	206.98	208.04	208.9	208.58	209.5	209.69	208.96	207.59	206.48	205.94	209.22	208.08	207.87	210	208.31	206.92	209.29	208.98	208.45	208.97	207.48	208.94	208.2	209.28	209.5	208.21	210.55	209.17	208.15	209.04
208.69	209.19	206.76	208.4	207.68	208.46	209.84	209.39	209.85	209.42	209.78	207.85	208.51	208.3	207.61	207.99	205.16	208.94	208.02	207.55	208.08	209.43	207.14	207.03	208.02	209.1	210.31	204.79	211.62	205.79	209.47	209.38	208.92	209.26	207.79	208.99	207.49	208.69	207.83	209.72	209.1	210.02	208.12	208.76	206.61	211.8	206.26	208.15	209.98	208.68
208.98	206.81	208.91	208.6	207.57	207.16	208.69	208.23	208.27	211.75	209.79	209.77	210.91	209.56	209.58	209.76	207.09	210.75	208.34	208.61	207.54	209.34	210.43	209.14	209.2	208.78	210.45	211.72	209.91	210.3	209.01	209.98	210.59	210.85	209.69	208.49	207.85	210.54	209.63	208.87	208.59	211.23	209.23	207.36	211.46	208.63	210.24	211.07	210.67	210.69
209.84	210.93	209.7	209.33	210.12	207.64	207.69	207.51	209.23	209.62	209.2	209.96	208.04	207.17	207.18	209.77	209.95	209.03	209.23	208.57	207.29	210.16	207.47	209.68	208.01	209.02	208.71	209.66	208.06	207.67	208.74	208.5	207.9	208.58	209.58	208.17	208.14	209.23	207.36	208.57	207.35	209.67	208.07	208.21	208.12	208.03	208.54	208.65	207.02	207.23
204.92	205.04	204.54	204.49	206.93	205.73	206.02	205.23	204.62	204.8	207.19	206.77	205.17	203.44	204.61	207.54	205.66	205.63	204.16	203.77	204.92	204.12	204.88	203.77	206.2	207.06	203.25	204.15	205.42	204.29	203.62	202.68	204.85	205.15	203.18	205.45	206.49	205.64	205.78	205.08	203.98	202.56	204.43	204.51	204.36	203.47	204.75	204.25	202.91	206.3
213.13	211.96	211.28	210.22	210.74	209.74	210.26	212.56	211.8	209.93	212.1	211.47	210.41	211.87	208.52	210.54	212.94	209.06	210.82	213.1	211.99	211.08	212.63	210.94	209.07	212.18	212.41	210.83	212.46	211.16	208.8	214.3	212.92	212.04	213.23	213.34	211.87	212.58	211.46	212.37	212.31	213.71	212.69	213.79	211.59	211.46	212.26	210.68	212.26	213.66
208.08	209.44	207.79	211.95	211.12	207.99	208.72	209.58	207.75	209.52	208.08	209.62	208.29	211.04	207.55	208.7	209.83	209.35	208.81	207.61	208.59	205.6	208.48	207.35	207.23	209.38	209.66	210.06	208.16	209.13	208.75	208.18	209.65	208.94	210.82	207.96	208.78	207.36	208.23	210.39	209.17	209.01	207.95	207.96	207.48	209.13	209.99	208.6	209.08	206.45
200.43	198.49	200.04	200.36	202	201.24	197.07	200.37	199.61	198.86	199.76	198.75	200.51	199.46	200.63	199.12	199.62	201.99	200.23	200.12	199.91	199.86	201.96	199.42	200.28	201.02	201.36	201.86	200.14	198.62	200.07	201.75	199.31	201.39	198.83	200.98	201.64	199.05	198.26	200.93	201.69	199.39	199.41	199.79	199.83	198.78	201.11	199.65	198.9	196.91
207.41	207.61	208.73	209.45	206.84	206.65	207.66	207.05	209.06	206.18	210.14	208.93	206.4	205.76	207.81	206.88	208.86	206.17	206.65	207.01	208.24	208.88	206.18	209.31	209.1	209.05	207.42	208.59	208.9	207.27	206.92	206.07	208.2	205.52	206.31	206.07	207.37	207.7	208.26	207.85	207.6	208.41	207.7	205.87	205.68	206.43	208.69	207.47	207.71	210.68
208.82	208.34	211.17	208.09	209.79	210.79	206.71	207.86	207.47	209.73	208.19	208.71	210.14	208.19	209.51	208.66	209.27	207.02	209.74	205.78	210.22	207.37	209.42	208.24	207.83	207.56	209.23	208.21	208.99	207.92	209.83	208.66	208.03	208.12	206.46	208.38	206.79	207.46	206.13	207.45	209.46	208.34	209.59	210.43	208.97	209.63	209.59	208.88	207.93	210.81
210.9	206.59	210.63	209.82	209.22	211.13	207.21	209.53	207.97	208.01	208.54	210	208.36	206.83	207.99	210.35	207.72	208.7	207.09	208.19	209.79	208.53	209.84	208.16	207.82	207.24	209.27	211.34	209.76	205.26	210.15	208.48	209.46	208.27	209.26	207.09	210.77	208.91	209.98	207.28	209.16	209	207.68	209.06	209.94	209.39	209.32	209.13	206.8	208.47
208.95	206.43	206.6	209.29	208.63	206.09	206.47	208.56	208.49	204.23	206.96	206.13	207.53	208.74	206.68	209.76	210.27	207.28	206.91	209.47	206.54	206.98	207.87	210.09	209.57	206.5	207.88	207.37	208.48	208.12	208.66	209.65	210.16	206.27	207.59	207.52	208.49	209.3	205.52	208.02	207.77	206.7	207.74	208.99	207.33	207.85	208.39	205.55	208.05	209.52
206.18	205.04	209.01	208.54	204.5	209.24	206.23	206.91	208.41	207.92	207.24	208.9	207.5	209.67	206.3	207.78	208.96	207.7	208.63	208.59	205.76	208.58	207.42	209.75	209.72	208.82	207.88	207.36	208.79	204.98	207.28	206.94	212.07	209.63	207.1	208.47	209.05	207.08	207.95	206.24	209.4	208.04	208.45	208.19	207.64	206.69	204.91	207.03	207.84	208.19
204.13	203.99	205.12	205.69	204.38	203.92	204.96	204.99	201.56	204.9	203.86	205.43	203.66	204.71	203.71	204.45	205.21	202.26	203.24	202.93	204.04	201.72	204.16	201.99	203.58	203.08	203.73	205.46	202.94	203.89	205.15	203.34	202.79	205.33	204	205.27	201.79	202.75	202.46	203.76	204.3	202.46	203.4	204.52	203.64	202.86	204.72	205.06	205.87	205.77
211.07	212.7	210.8	211.83	211.98	209.46	210.21	210.61	213.73	210.5	210.58	214.12	210.63	212.11	208.8	211.12	213.28	212.01	212.4	212.72	210.7	211.9	213.08	210.59	212.15	211.75	209.82	212.1	211.29	211.1	211.43	210.56	210.69	212.12	212.61	210.76	212.17	210.24	211.52	213.8	212.4	212.99	211.14	211.91	214.14	212.23	210.75	210.62	213.97	211.41
218	220.43	221.5	218.11	218.28	217.09	218.8	215.38	217.06	215.64	218.42	218.74	217.59	218	216.06	218.62	218.53	218.31	219.55	219.02	215.13	215.74	218.26	217.85	216.13	219.71	216.77	218.41	216.75	218.86	220.19	220	217.3	218.37	218.47	217.97	220.24	217.83	217.47	216.8	218.04	218.26	217.47	219.46	217.48	217.57	218.96	220.6	216.84	217.63
206.18	208.26	208.63	207.47	206.93	206.74	208.05	208.46	207.19	208.76	206.4	209.81	210.35	207.43	207.78	207.63	207.61	208	208.33	207.6	207.88	206.96	208.55	209.93	206.93	208.01	206.82	208.44	207.31	208.68	206.47	207.79	206.88	206.75	211.14	209.38	209.26	206.74	208.24	207.67	208.34	207.71	208.87	204.73	209.79	208.98	208.09	206.69	204.79	208.08
204.24	204.81	203.65	202.64	204.14	202.13	205.8	201.37	204.37	205.41	206.37	204.74	204.19	204.93	206.41	206.5	205.6	204.57	204.83	204.09	204.58	202.41	205.98	205.04	205.51	205.42	204.54	205.18	205.39	206.14	202.35	203.57	204.01	203.97	204.5	204.26	202.48	203.16	204.62	205.72	203.23	204.68	203.18	206.09	205.89	205.1	205.93	206.28	204.02	205.36
197.59	194.72	195.18	196.15	197.62	195.78	195.15	193.51	195.07	193.23	194.42	194.86	196.23	196.6	196.19	192.18	193.59	196.27	195.35	195.32	196.14	196.93	196.28	194.34	193.38	194.3	194.62	194.78	195.48	192.5	193.18	193.4	194.74	195.24	193.86	192.71	194.51	195.74	194.85	194.84	192.55	196.95	195.13	194.83	194.65	194.87	192.6	195.61	195.89	194.29
204.75	203.89	203.1	202.9	203.25	202.93	203.92	204.48	203.07	204.37	205.09	203.81	202.65	203.38	203.3	201.53	203.67	203.78	204.87	204.18	203.17	203.59	204.28	202.33	202.21	205.36	201.66	203.38	204.64	204.67	204.19	202.52	204.62	205.88	203.26	205.7	204.56	203.33	203.6	202.44	203.15	201.95	201.34	203.51	203.81	205.02	205.91	202.96	203.29	204.23
204.56	206.63	204.85	204.63	205.48	203.8	205.56	203.79	206.65	201.64	206.92	206.92	204.8	205.25	208.23	205.83	206.93	206.24	207.59	205.33	206.09	205.96	205.24	203.71	205.17	203.49	205.49	206.26	205.87	204.11	203.9	204.94	205.51	205.17	205.76	204.6	204.27	204.48	208.5	204.34	204.8	205.74	205.99	205.36	204.11	203.53	203.28	204.84	203.99	204.68
200.97	204.09	202.91	203.37	203.03	203.94	200.39	202.82	203.62	204.4	202.96	207.37	203.67	204.26	203.22	200.55	201.46	202.66	201.89	201.98	200.44	200.27	203.23	201.19	202.98	203.89	202.66	201.43	202.22	204.73	202.81	202.54	202.86	203.47	205.38	199.7	202.75	203.69	200.79	201.94	202.94	202.26	203.08	201.95	202.3	202.92	203.45	201.22	203.2	201.37
209.56	209.06	208.7	207.96	208.69	209.13	207.86	210.02	208.98	207.63	210.54	208.54	205.68	209.48	210.95	209.03	208.6	209.29	209.72	208.99	208.61	208.78	208.15	206.42	208.95	207.6	209.51	207.9	210.19	210.73	208.75	207.03	209.01	208.42	209.11	208.83	207.25	210.51	208.14	208.68	208.7	210.08	208.4	207.96	206.77	205.94	209.16	206.29	209.92	206.39
210.64	211.75	207.91	210.37	210.7	209.6	210.31	208.49	207.96	210.75	208.26	208.59	209.89	209.95	209.51	210.44	210.52	211.31	208.62	210.8	209.94	207.68	211.63	208.62	208.24	210.1	206.49	211.36	207.9	209.56	207.74	207.07	209.36	209.34	209.05	205.84	208.53	208.58	210.23	208.15	211.92	209.55	208.72	208.1	209.58	208.81	209.66	208.31	210.86	209.54
192.47	194.08	193.26	196.11	196.89	195.14	195.3	193.86	192.6	196.73	193.34	193.8	192.58	194.51	192.66	195.91	193.82	193.65	195.01	193.89	192.13	193.21	192.54	195.12	193.67	193.2	194.73	195.32	193.06	195.24	193.94	191.38	194.68	194.04	196.21	194.7	194.25	193.22	195.26	194.5	194.48	193.93	194.82	193.82	193.99	196	192.65	193.64	195.52	195.68
209.62	208.54	208.56	210.14	210.84	210.36	208.69	210.9	208.48	210.53	208.97	208	211.25	209.77	208.75	211.26	210.69	210.11	208.92	209.63	210.74	208.57	209.33	209.34	208.36	208.54	208.62	210.52	210.24	209.62	210.78	209.34	208.52	210.09	210.31	211.47	208.12	209.03	208.49	211.77	211.31	209.64	209.91	207.82	208.65	208.86	209.8	208.63	209.79	209.59
202.58	203.42	204.77	202.3	201.1	201.5	204.99	202.51	202.84	203.9	203.08	203.29	201.28	202.31	202.61	200.32	201.51	203.28	204.45	203.64	204.39	202.73	202.88	205.02	205.68	205.35	201.98	203.71	199.62	203.26	203.2	201.6	202.93	203.55	204.13	203.55	205.35	202.32	204.35	205.99	202.4	202.92	205.03	204.07	202.29	201.74	202.98	202.6	201.32	202.12
202.54	204.25	202.76	204.94	202.25	203.15	201.82	201.94	203.57	202.03	201.76	203.95	204.25	202.66	202.68	204.42	202.38	202.91	203.66	202.91	204.76	202.38	203.38	202.98	201.62	204.74	203.38	203.88	200.9	202.08	202.54	205.35	203.42	201.71	202.64	203.2	201.68	204.56	202.89	205.34	206.04	202.09	202.08	202.6	201.76	205.25	202.68	204.49	204.04	204.3
209.41	208.45	208.38	211.96	207.85	208.16	208.95	209.75	206.49	207.9	207.38	208.55	209.69	207.93	208.78	207.22	207.93	208.28	209.25	207.63	207.87	208.43	210.46	208.28	207.28	206.29	206.36	208.4	208.09	207.7	207.12	207.47	208	208.89	208.15	207.81	206.89	208.77	208.65	206.89	208.44	209.32	209.64	210.02	208.34	209.72	209.44	209.81	206.94	210.04
204.03	201.18	201.36	201.91	200.6	201.36	202.11	203.37	200.54	202.14	203.66	204.09	204.42	200.3	203.64	202.59	202.55	203.06	203.37	201.49	201.21	202.75	203.34	201.49	203.56	201.68	199.34	202.36	202.67	203.05	200.77	203.46	199.8	203.24	200.17	203.86	202.18	201.91	200.64	202.01	202.97	202.02	200.95	202.48	202.24	200.51	205.35	203.64	202.59	200.3
203.28	200.25	203.3	203.78	199.72	203.54	201.44	202.89	201.87	202.37	203.38	202.33	202.3	200.91	202.05	201.48	201.47	203.46	203.28	201.33	201.45	201.37	202.96	202.26	202.84	202.68	201.41	201.95	203.22	201.61	202.7	202.78	203.71	201.69	201.56	204.34	203.22	201.16	204.89	204.67	202.24	201.4	203.75	204.08	201.22	201.94	203.86	202.11	201.07	200.68
207.12	207.88	206.05	207.95	208.17	207.95	206.74	209.45	207.32	210.33	208.54	207.37	205.21	207.41	207.31	207.21	207.09	208.78	207.28	208.64	208.63	207.14	207.43	207.81	205.21	205.93	209.36	208.32	207.26	207.92	206.65	205.62	208.26	207.53	206.97	207.93	206.35	207.59	208.36	206.44	208.35	212.45	207.01	209.69	205.81	206.11	210.37	208.21	208.15	205.82
213.6	211.3	210.35	210.96	211.78	211.03	212.72	210.15	212.32	210.53	211.13	210.37	211.41	212.18	212.19	210.92	210.96	213	211.95	214.09	210.45	210.48	210.15	212.95	209.77	213.37	211.7	213.28	209.14	213.13	210.84	211.06	212.22	209.86	211.77	210.84	211.29	212.93	211.88	212.42	210.87	213.33	211.66	208.53	211.32	214.16	210.02	212.04	213.96	212.54
213.63	211.5	212.99	212.78	212.03	212.46	213.7	211.9	210.76	212.32	213.86	212.92	212.84	213.88	213.83	215.16	214.49	213.79	212.15	209.15	212.21	211.73	211.78	212.18	211.29	212.17	212.84	214.97	211.66	210.25	212.81	213.6	213.02	211.82	212.72	213.73	211.83	213.66	211.52	212.83	212.06	212.04	212.89	211.11	214.58	211.79	211.88	215.35	211.43	212.32
207.88	211.02	208.17	209.15	205.77	208.34	207.85	209.2	207.4	206.06	208.48	207.79	208.42	208.95	208.57	208.18	207.41	207.76	206.13	210.72	208.65	206.81	210.69	209.12	211.14	208.43	207.55	208.9	208.1	204.97	208.56	210.1	207.67	207.51	209.07	208.5	209.16	209.96	209.28	206.74	210.14	207.22	209	208.11	206.03	206.56	207.4	208.11	207.3	207.98
203.72	203.67	203.49	203.86	202.94	204.98	201.6	202.59	206.69	202.61	202.89	203.81	201.9	205.94	203.05	206.03	202.47	201.95	204.71	204.04	204.72	202.67	203.32	201.33	203.24	202.66	201.18	203.61	204.1	202.98	204.99	202.92	202.99	202.65	204.77	205.23	203.68	201.96	204.44	204.68	204.5	203.68	203.66	203.21	205.33	203.9	203.16	204.99	205.71	204.1
216.89	213.76	217.69	216.14	215.06	217.45	216.03	216.89	216.81	216.32	218.17	218	216.62	219.1	216.8	217.2	219.19	215.81	216.18	217.01	218.43	217.59	217.93	216.56	215.06	217.98	216.84	214.34	217.68	217.37	217.92	220.08	215.74	217.5	215.57	216.12	217.09	216.36	217.35	215.11	216.24	218.3	216.39	219.29	217.12	217.21	217.24	217.39	218.19	219.04
211.36	212.01	209.23	210.99	213.61	212.49	212.01	211.47	212.23	212.33	212.32	211.83	211.97	213.26	211.79	210.32	210.88	208.83	209.82	210.49	213.32	212.37	208.3	213.97	211.01	211.94	212.45	209.86	213.08	214.43	209.36	211.27	209.63	212.87	212.96	212.46	211.77	212.43	211.87	209.67	212.75	211.58	212.65	212.47	208.72	211.74	211.85	213.29	208.94	213.29
200.34	200.09	200.48	200.93	199.95	198.87	200.52	200.13	201.45	199.64	201.39	199.62	202.22	199.09	198.47	200.64	199.83	203.01	200.99	202.27	200.79	199.52	198.62	196.66	200.79	200.27	201.36	199.98	199.27	199.66	198.66	201	198.57	199.97	200.84	199.34	202.17	201.85	201.27	201.57	199.61	200.44	199.48	198.29	200.08	199.82	200.58	201.13	199.55	201.2
203.65	205.5	204.99	204.14	206.76	205.9	203.34	205.16	205.03	205.25	205.14	203.78	205.69	205.27	205.02	207.72	205.59	206.04	205.93	203.72	205.9	207.2	203.82	207.46	206.3	207.3	206.42	205.77	206.96	203.62	205.93	207.09	204.3	207.08	206.34	205.08	203.51	204.47	204.66	205.93	202.52	204.59	207.67	205.75	207.92	205.03	205.29	205.9	206.05	205.11
202.41	200.31	198.1	199.07	197.86	199.98	199.91	198.87	201.11	200.73	200.47	199.87	199.85	197.65	198.92	199.49	199	197.88	198.86	197.25	199.61	198.94	200.62	200.7	199.49	199.61	201.16	200.01	199.52	197.44	200.96	199.79	198.92	198.49	200.19	199.55	198.94	199.93	199.81	198.21	201.04	201.05	198.35	199.04	199.78	198.88	199.86	198.26	199.66	197.63
197.62	199.77	200.61	200.63	198.25	198.14	200.65	198.38	199.82	198.76	199.94	199.85	200.42	199.13	200.11	198.29	197.99	199.94	200.34	201.9	198.69	198.11	200.36	199.86	198.07	199.05	200.6	200.94	199.34	199.96	198	198.3	199.36	198.72	201.02	199.95	199.84	201.75	198.96	200.25	199.81	200.37	197.12	199.76	198.39	200.05	198.92	198.61	198.06	196.15
206.17	204.79	207.22	204.3	205.99	205.1	206.64	207.61	204.45	205.91	205.48	205.96	206.36	206.41	204.64	207.43	208.59	208.62	207.77	205.7	205.35	206.54	207.2	205.89	207.59	204.37	204.74	208.32	207.14	206.7	208.13	207.16	209.74	207.36	207.96	209.25	206.96	205.49	206.28	206.56	207.28	207.76	205	207.35	205.61	207.84	208.06	205.79	206.36	208.44
202.41	204.85	205.77	203.77	201.61	203.92	203.44	203.78	203.55	204.34	204.83	205.1	204.23	204.19	202.37	201.4	202.84	204.29	201.3	203.5	205.29	201.78	204.26	204.04	204.73	200.94	201.55	203.38	204.23	202.79	203.7	203.23	202.36	204	205.22	203.88	201.07	206.38	203.48	203.13	204.77	204.21	206.06	203.31	201.58	204.8	202.79	202.25	201.61	203.54
211.78	209.18	207.6	209.02	210.61	209.11	209.94	209.2	208.4	210.05	208.41	209.43	207.3	208.82	211.43	207.53	209.37	208.78	211.4	207.06	208.83	209.82	207.87	209.72	205.1	209.38	208.13	207.23	208.47	208.79	208.18	208.42	209.29	209.78	209.16	207.89	207.42	209.42	207.89	207.89	207.76	208.1	210.32	206.91	210.8	207.16	206.83	210.51	209.87	207
217.48	217	218.31	218.26	216.13	220.33	217.61	217.03	215.8	216.34	217.18	218.03	217.13	215.1	217.54	215.21	217.59	214.75	215.74	218.16	218.1	216.33	215.69	217.27	217.77	218.17	216.91	219.71	218.38	217.8	216.96	215.2	217.09	217.58	216.11	217.66	215.86	217.77	217.41	218.75	218.23	217.9	216.38	216.67	216.02	216.87	218.88	218.09	216.82	216.03
200.76	198.61	198.94	199.36	199.83	199.23	197.74	198.66	197.95	201.4	198.61	198.71	199.57	197.54	199.61	199.8	199.28	198.96	198.64	200.29	198.19	200.41	200.33	199.75	201.17	198.35	200.29	199.12	200.1	198.06	199	199.64	200.54	200.86	199.8	200.33	200.73	199.26	198.31	199.08	199.66	199.61	200.79	196.8	197.8	200.37	200.34	198.46	198.53	196.82
211.92	211.21	215.07	212.93	211.44	213.31	212.41	210.98	213.1	213.73	212.39	215.42	211.05	213.35	212.74	214.01	211.97	212.55	213.46	212.68	211.21	212.92	212.07	213.29	210.58	212.91	210.6	213.33	214.55	211.8	212.65	212.69	213.51	212.3	212.69	213	212.99	212.43	213.6	213.44	212.87	212.52	212.24	213.99	212.81	213.95	212.3	216.28	215.2	212.71
208.27	209.81	210	210.1	210.73	207.51	209.29	209.49	212.11	208.39	208.89	207.8	208.45	206.76	208.47	208.18	208.01	207.76	208.67	207.53	209.72	208.06	207.83	208.99	207.8	208.45	210.07	208.66	209.71	207.53	208.69	209.94	209.72	206.97	210.94	208.31	207.24	208.87	209.38	209.71	209.6	209.67	206.76	209.5	210.3	209.33	210.36	207.88	207.65	209.25
214.24	214.59	212.94	215.26	212.73	210.08	213.53	211.71	210.68	214.12	212.03	212.39	212.25	212.64	211.39	211.99	212.23	212.6	213.83	213.34	213.83	211.72	213.14	213.52	214.55	210.97	213.7	215.55	213.08	213.41	211.82	212.77	211.95	211.87	212.66	209.56	213.55	211.46	212.55	214.06	215.14	213.71	209.2	212.58	213.34	214.01	210.87	214.43	213.47	212.79
211.59	211.72	214.34	212.71	212.02	214.03	212.83	210.86	211.72	209.2	212.41	212.84	209.83	211.5	209.59	210.77	211.85	211.55	211.29	212.78	211.38	212.26	212.23	215.17	211.04	213	211.99	214.05	211.76	212.42	213.31	210.48	211.02	211.87	213.04	212.7	213.56	210.71	210.23	210.09	212.76	213.65	211.51	213.36	211.68	213.43	212.79	213.09	212.85	214.44
200.51	198.18	198.86	199.52	200.06	200.29	199.71	197.4	200.81	198.3	198.14	200.48	198.83	197.62	200.5	200.41	201.48	200.05	199.35	199.86	197.84	198.65	200.93	201.09	198.92	198.4	199.38	197.56	201.03	199.96	198.49	200.57	200.07	201.23	200.47	199.05	198.91	200.06	198.34	199.96	201.04	199.19	201.32	200.35	199.95	201.18	201.3	199.23	196.69	201.09
214.92	215.86	215.36	218.6	218.05	217.92	218.53	218.92	219.04	214.93	217.34	217.59	216.89	218.09	216.97	219.64	217.5	219.41	218.21	217.01	215.71	216.72	220.56	218.34	217.37	217.66	216.8	217.85	219.5	217.92	216.8	217.66	220.43	216.46	217.62	218.64	217.92	219.18	216.92	215.56	217.82	218.68	218.7	219.86	217.16	216.54	221.75	217.45	219.37	216.06
216.35	216.36	216.11	215.08	216.09	215.42	217.44	215.68	217.45	215.47	217.29	217.08	219	216.17	216.51	216.74	219.59	218.62	217.17	217.43	218.91	217.67	217.31	217.67	215.93	216.75	217.4	218.08	216.91	216.32	216.32	214.26	217.78	217.81	218.18	217.27	217.73	215.48	218.02	216.25	215.72	217.78	217.92	215.76	218.78	217.59	215.41	216.56	214.77	215.93
201.54	204.1	201.98	199.49	202.97	200.54	201.3	204.21	202.86	201.88	200.8	202.06	201.66	203.43	202.29	203.74	202.23	201.83	201.09	200.7	201.03	202.37	202.36	202.32	203.02	201.66	202.49	204.01	203.44	200.62	204.71	201.23	199.87	203.42	201.23	202.32	204.34	204.44	202.51	203.84	201.33	203.73	203.96	202.76	204.83	202.24	202.42	202.64	200.55	203.77
208.92	207.06	209.04	208.41	208.23	210.12	208.37	207.68	207.7	208.53	207.46	207.69	208.04	208.78	208.09	209.57	209.54	210.71	208.64	210.57	208.73	209.4	208.74	206.83	210.31	208.66	208.51	208.31	208.67	210.67	206.56	208.62	209.89	210.39	210.06	211.11	210.87	211.34	206.23	207.34	209.2	209.05	207.03	205.81	209.36	207.49	209.48	209.42	208.15	209.96
208.62	210.33	209.51	211.69	210.88	208.34	209.56	209.05	210.26	208.28	209.92	207.54	210.12	207.86	211.13	208.65	207.05	209.96	210.98	209.8	209.62	211.56	211.01	207.23	209.93	210.29	207.65	210.15	208.81	208.81	207.44	208.28	209.47	208.06	212.33	210.19	209.56	210.61	210.32	208.73	207.91	207.89	209.54	209.28	209.18	210.94	213.13	207.55	209.16	209.87
205.38	203.27	204.18	202.44	205.41	205.27	203.11	201.42	202.57	202.21	204.12	204.77	201.73	202.76	203.74	205.58	202.25	202.21	206.82	202.23	204.41	205.48	202.71	203.73	204.37	204.64	205.02	204.23	204.98	205.18	203.5	204.89	203.77	203.51	203.2	204.85	201.09	203.41	205.57	202.93	200.32	201.4	203.8	204.32	203.18	202.02	204.13	205.2	201.7	203.31
207.99	211.87	207.46	208.42	209.07	210.03	206.49	207.27	209.63	207.6	208.94	207.79	208.91	208.71	208.59	207.9	209.66	210.08	209.21	210.68	207.54	207.23	208.39	208.51	210.08	207.68	209.13	210.41	207.48	209.86	210.46	207.84	209.11	209.68	209.77	208.11	209.75	208.41	208.32	208.97	207.21	208.14	208.25	207.35	209.51	208.62	210.1	208.38	209.17	209.23
208.11	210.08	209.46	207.73	209.34	208.28	207.71	208.81	209.31	206.97	208.28	208.6	209.55	208.39	207.79	207.07	210.6	208.44	207.65	209.94	209.22	208.45	208.43	209.4	207.26	210.57	210.16	209.04	210.26	209.55	208.75	209.22	207.67	208.01	210.01	209.01	207.56	205.43	207.87	208.54	208.74	209.67	208.4	208.12	208.71	209.64	210.67	212.04	210.17	210.16
209.2	208.66	208.76	209.21	208.07	208.64	209.45	205.06	207.92	208.74	207.65	209.79	207.34	207.39	208.2	208.54	210.39	208.61	211	207.39	207.81	206.34	207.94	208.65	208.7	206.51	207.16	209.52	209.18	207.64	207.88	209.67	208.17	208.66	208.96	207.24	210.17	209.54	208.65	209.63	209.37	206.72	208.35	207.66	209.5	207.29	207.11	207.58	210.33	211.12
204.87	203.44	205.62	205.16	201.74	201.77	206.1	205.5	203.21	202.77	204.06	203.55	203.3	203.63	204	203.36	204.08	202.75	204.33	204.37	201.85	203.02	202.43	204.19	203.08	202.54	205.4	205.38	204.14	205.44	202.96	202.05	202.81	201.88	203.07	202.77	204.36	202.85	202.33	204.25	204.53	204.71	203.83	203.49	205.78	204.34	203.36	203.98	204.62	205.24
200.55	199.64	199.25	198.98	198.72	200.58	198.45	197.25	199.62	197.79	199	199.35	201.33	199.95	200.08	199.89	199.94	197.61	198.49	198.96	200.94	198.11	199.58	200.26	200.11	200.51	199.63	199.28	198.2	202.48	199.84	200.09	197.75	200.05	197.64	196.81	199.56	199.74	198.23	200.55	200.93	199.99	200.12	200.01	201.7	200.58	197.1	199.36	199.86	200.11
201.48	203.04	201.73	200.54	203.1	202.51	201.75	202.5	201.4	202.44	201.63	202.59	204.5	202.91	203.68	201.46	202.47	201.04	201.93	202.81	201.75	199.63	203.16	201.17	202.75	204.91	204.03	203.74	201.16	200.92	203.13	203.45	201.18	202.45	203.34	201.49	203.18	203.76	202.63	204.21	203.87	200.42	201.04	201.12	204.27	201.97	205.9	202.94	201.42	200.78
207.56	209.02	207.57	210.57	207.76	206.87	206.84	210.96	208.57	206.96	211.84	205.88	210.16	206.52	208.18	208.86	207.19	208.23	206.27	207.45	208	208.07	207.72	205.69	208.67	208.96	208.13	208.41	207.7	206.44	206.54	207.22	207.87	207.34	208.87	209.04	208.75	206.78	208.58	205.47	208.23	209.07	208.99	210.27	207.06	205.98	207.12	207.54	207.17	206.48
205.03	205.01	202.35	206.33	205.46	202.01	203.13	203.88	203.12	203.11	204.29	203.71	202.85	205.38	203.64	203.5	204	204.64	201.76	203.32	203.86	202.23	206.2	206.25	205.33	203.99	207.64	204.85	204.03	202.7	204.08	204.28	201.25	202.24	203.27	203.37	204.16	205.13	202.38	203.89	202.92	205.51	204.83	202.78	203.11	201.94	206.29	204.47	203.93	203.98
211.94	212.47	210.99	212.16	210.35	210.08	211.65	211.24	210.36	209.78	211.25	213.66	211.17	212.18	210.36	213.5	211.74	208.7	213.61	209.95	211.25	211.22	211.3	211.49	211.44	213.13	213.31	212.34	210.69	210.72	209.05	213.89	210.5	212.15	213.39	210.96	212.03	211.49	212.56	213.23	209.72	210.44	210.72	211.9	212.34	210.78	209.52	212.81	210.67	213.77
216.8	217.46	217.26	219.07	218.54	216.84	215.3	217.85	218.93	217.38	216.35	218.32	217.4	216.21	220.38	215.39	216.33	217.77	215.96	214.63	216.47	215.63	216.2	214.93	217.49	217.87	217.48	216.63	217	217.97	217.1	218.9	215.05	217.5	218.78	217.59	217.97	219.11	217.58	216.39	214.9	218.37	215.9	215.82	217.09	217.28	214.95	217.52	217.61	216.6
200.96	205.83	204.42	205.57	202.28	201.98	205.38	204.42	202.59	203.73	203.27	202.56	202.31	203.19	205.98	202.12	205.05	202.97	203.56	202.78	203.5	204.37	204.92	202.2	201.49	205.52	207.74	202.64	203.1	203.03	204.11	205.06	203.18	204.86	204.44	203.08	204.5	203.23	203.61	203.39	203.12	203.32	204.22	202.17	204.26	204.54	205.94	204.55	205.03	203.7
212.78	211.08	210.35	211.18	209.99	210.74	212.56	212.41	212.78	212.76	211.68	210.5	209.68	213.43	211.45	215.1	209.8	213.16	211.59	212.7	212.96	210.49	211.59	212.34	210.35	212.37	212.7	209.67	212.11	210.65	212.69	211.94	210.17	210.9	211.15	211.55	211.05	208.65	210.97	214.01	210.5	214.22	212.32	211.02	214.03	210.03	211.72	208.72	210.54	211.33
199.55	199.04	198.71	199.95	200.63	199.83	200.06	200.98	198.6	200.16	199.28	200.72	198.72	199.53	202.22	202.23	198.6	201.35	197.82	199.69	199.71	200.16	199.79	200.39	201.81	200.34	200.69	198.34	199.6	200.12	201.3	202.5	202.27	198.33	198.94	197.63	198.63	199.89	200.45	197.75	200.73	202.42	198.59	200.95	198	202.22	200.79	199.81	199.06	200.45
203.29	205.35	202.57	205.92	203.23	204.19	204.03	203.46	205.25	204.38	204.25	207.31	204.01	205.58	204.07	203.1	204.76	204.28	204.84	205.22	204.92	201.88	204.95	204.15	203.94	203.99	205.98	205.12	202.85	205.53	204.19	203.77	205.56	203.21	203.04	206.29	203.74	204.28	204.39	205.69	202.03	203.55	204.78	205.73	203.78	204.71	204.31	202.13	202.05	207.35
212.49	212.86	212.3	212.99	213.49	209.54	207.34	211.14	213.1	208.59	209.81	213.25	212.97	211.34	211.86	212.2	213.23	211.36	211.58	213.49	210.74	210.12	211.4	213.12	210.28	213.28	212.02	210.55	209.69	215.56	212.92	212.29	213.22	209.41	213.02	210.33	212.64	212.74	215.69	212.48	213.25	211.08	214.16	213.55	212.47	210.64	213.14	212.08	211.74	213.99
202.23	199.65	196.42	202.34	197.72	198.51	197.51	198.24	199.38	198.82	197.85	199.46	196.61	196.78	198.57	198.88	197.61	198.89	197.98	198.75	198.53	196.06	198.61	200.71	196.97	199.35	198.9	197.76	197.92	196.28	196.38	198.88	198.4	197.49	199.13	197.62	197.88	197.55	196.99	196.93	200.18	198.62	198.87	198.88	198.23	199.04	197.62	200.09	198.95	198.32
209.42	210.31	207.61	208.86	209.15	208.59	209.71	207.04	207.48	210.09	209.65	207.77	206.85	208.95	207.02	209.35	208.09	209.16	208.28	207.52	207.6	208.24	208.13	209.55	206.93	208.74	209.25	210.22	209.25	209.07	208.66	209.56	207.9	210.73	210.72	207.11	209.31	208.04	209.29	207.6	208.32	208.26	209.51	207.58	207.92	209.29	208.92	209.47	208.91	208.97
204.98	206.41	205.21	205.21	206.46	202.8	204.44	204.05	206.26	205.16	204.29	205.65	204.47	205.22	202.73	205.36	206.94	204.46	205.08	204.67	205.13	205.15	205.65	205.8	205.15	205.56	204.95	203.12	204.58	203.8	206.8	205.19	207.35	207.17	204.94	206.69	205.36	204.7	204.43	204.75	205.16	206.57	205.66	202.75	205.19	207.27	204.95	204.26	203.38	205.5
208.07	206.27	207.43	208.86	207.2	206.45	208.15	209.16	210.15	207.97	207.69	211.06	208.2	206.33	207.15	208.95	206.7	207.36	206.97	209.41	208.79	210.29	208.93	208.04	209.03	206.91	211.77	207.24	205.74	207.06	206.01	208.45	207.32	207.89	206.97	205.72	206.46	208.41	208.11	208.38	207.41	209.13	206.47	208.53	207.92	204.99	207.78	208.22	206.82	206.95
198.7	201.13	200.3	202.12	199.17	201.81	200.75	200.09	200.67	199.08	200.05	201.76	199.5	198.99	200.64	198.81	202.37	200.8	200.54	201.67	199.17	198.19	200.08	202.48	202.16	200.99	201.01	201.19	198.41	200.82	201.29	200.84	200.03	201.08	200.12	201.43	197.68	201.05	200.54	198.14	202.45	198.32	199.51	199.59	201.4	202.07	199.36	198.88	199.49	199.96
202.56	204.42	200.78	203.54	202.89	204.24	201.32	201.34	200.92	205.34	203.11	204.26	203.13	202.35	203.76	203.47	202.69	200.44	202.26	202.51	200.77	203	201.93	200.99	200.84	202.07	201.3	204.05	203.35	202.94	203.35	200.99	202.45	203.6	201.35	202.8	201.05	202.72	203.77	200.31	203.82	202.57	201.74	202.49	201.34	202.65	201.95	204.18	202.93	202.69
204.18	201.76	201.53	205.33	202.88	201.04	203.28	202.96	202.16	203.18	203.66	202.66	206.94	202.84	204.49	204.45	204.39	203.59	204.01	202.89	202.23	203.73	202.26	204.85	204.97	203.43	199.83	204.18	203.92	205.37	203.31	203.26	203.87	204.43	200.68	204.5	204.25	204.62	203.27	202.52	203.45	203.47	203.11	203.54	203.19	203.85	204.87	202.93	205.04	202.34
197.36	200.28	198.33	199.09	197.71	199.01	199.44	200.91	200.28	198.16	198.99	200.72	198.01	199.08	197.77	197.94	199.39	197.9	200.9	197.92	199.99	197.67	199.61	198.63	200.56	200.11	199.04	197.97	199.54	198.72	199.72	201.95	198.61	199.17	201.34	199.08	198.55	199.08	201.35	199.54	201.74	200.12	200.33	200.94	199.77	202.88	198.88	201.05	200.04	202.37
195.09	194.34	194.86	193.88	193.38	195.87	194.77	194.74	192.67	192.87	194.11	191.96	193.95	195.24	195.08	193.43	192.46	193.69	193.5	194.51	195.42	193.83	193.78	193.9	194.33	193.89	195.33	193.97	193.36	195.67	193.71	194.86	193.48	195.87	192.82	195.8	193.55	195.52	195.8	194.62	193.52	195.18	193.1	192.98	195.53	195.58	195.13	196.96	196.27	192.65
199.55	199.55	198.15	199.4	199.65	199.5	200.75	198.89	200.21	200.21	199.25	201.38	200.84	198.55	199.87	199.88	198.05	198.65	200.26	200.17	199.96	200.35	199.77	199.75	199.37	197.84	198.19	197.75	197.34	200.75	198.02	198.79	200.32	201.11	201.96	198.97	197.6	199.92	200.57	196.25	202.43	200.07	200.97	199.1	199.69	200.22	199.45	200.36	199.22	199.42
210.01	210.31	210.66	208.33	209.06	209.99	209.16	208.23	208.12	208.68	206.23	210.51	209.39	209.3	210.19	208.05	209.97	207.92	209.95	211.28	209.08	208.69	211.58	208.16	211.33	209.6	209.95	209.6	209.23	209.95	211.05	209.58	207.7	210.91	210.89	209.87	208.25	208.94	210.18	210.64	209.45	209.07	207.92	210.79	208.01	209.34	209.83	209.39	210.89	209.16
208.42	210.08	209.23	208.8	208.37	207.08	207.99	207.22	208.96	207.89	208.02	208.35	207.3	208.04	210.19	208.17	208.09	210.77	207	207.5	205.87	209.22	207.8	207.81	208.83	209.67	208.03	206.85	207.49	206.28	209.43	209.08	209.36	205.82	208.09	207.5	208.46	208.14	209.44	208.14	208.33	208.8	208.4	209.62	206.68	209.63	208.52	208.22	209.51	208.74
207.06	207.45	207.92	207.54	205.01	207.37	210.28	206.9	209.62	209.67	207.55	208.61	207.97	207.87	205.83	208.86	208.91	205.23	210.41	208.18	207.62	205.21	208.38	204.5	207.11	210.71	207.84	208.58	207.75	206.2	206.91	206.93	208.21	207.55	208.43	208.01	208.63	207.47	207.78	207.51	205.93	207.53	208.01	207.13	208.78	207.43	207.25	208.43	205.44	205.06
201.29	200.83	203.72	204.46	202.88	202.64	203.52	201.57	202.87	204.51	203.91	201.74	203.16	203.34	204.82	200.72	201.64	203.54	203.11	202.02	205.57	200.57	204.57	203.48	203.02	202.04	200.55	200.5	200.21	203.31	203.76	202.71	202.52	201.05	201.57	202.72	202.06	204.25	202.86	202.98	202.72	202.08	204.31	202.77	203.19	201.95	202.55	201.37	201.79	202.31
213.78	213.54	210.57	212.14	210.42	213.58	210.98	212.57	211.52	207.96	211.47	210.26	209.68	209.58	211.96	212.28	210.97	211.57	212.43	211.13	211.45	210.91	211.44	213.33	212.26	210.23	212.39	211.26	213.08	209.61	212.64	210.96	212.32	212.66	214.81	212.19	210.67	209.85	211.69	208.61	212.2	212.49	210.75	209.95	212.22	212.43	211.27	210.25	211.93	210.09
211.18	213.52	215.53	214.37	211.39	213.15	211.61	212.65	213.89	213.13	211.83	211.78	213.36	213.17	213.66	213.67	212.82	216.29	213.46	211.91	214.64	211.52	212.33	211.24	212.93	213.49	214.61	210.5	212.97	213.39	212.24	213.33	211.86	212.88	211.48	211.8	215.04	214.46	211.09	214.06	212.32	212.71	211.08	213.29	213.65	210.81	212.69	212.79	212.11	212.27
212.25	210.66	210.46	210.14	210.6	212.21	212.53	212.97	214.34	211.92	211.6	213.21	209.87	210.2	211.63	210.42	213.56	211.43	212.18	212.76	211.3	211.86	213.94	212.02	213.97	209.67	211.66	211.12	210.9	210.35	213.66	212.68	211.45	212.84	211.39	213.98	212.88	212.48	212.19	209.16	213.48	211.94	211.13	208.4	212.47	209.42	212.94	209.76	211.7	209.34
212.3	210.61	210.64	210.87	211.01	211.18	212.53	213.11	211.69	210.18	211.59	212.78	211.66	213.88	212.25	215.31	212.01	213.25	211.15	211.7	209.55	214.43	211.14	212.28	210.88	212.01	210.67	213.21	212.13	212.98	210.4	210.93	212.75	211.73	212.76	212.83	212.72	210.75	210.53	212.06	211	210.91	212.44	212.35	212.29	211.21	211.56	211.04	210.19	212.27
211.2	210.56	209.79	210.46	210.05	211.31	208.86	210.22	209	209.28	209.92	207.99	209.71	208.52	210.1	209.1	209.91	206.78	208.81	208.31	212.87	209.42	210.72	209.37	208.86	209.66	210.38	209.47	209.53	209.87	208.25	209.64	209.78	209.94	211.79	209.32	208.9	210.26	209.34	206.61	207.2	208.12	208.55	208.99	208.37	212.63	207.56	209.3	208.19	209.92
205.21	204.81	206.2	205.37	205.45	205.29	205.45	207.78	207.59	205.99	206.75	206.79	205.83	205.03	204.45	204.16	205.64	203.2	203.83	207.67	207.13	204.89	205.73	203.47	207.07	205.49	206.65	205.85	203.18	205.97	204.77	204.41	205.06	207.09	206.46	206.63	205.89	204.78	206.84	203.75	206.44	204.14	206.11	206.71	205.12	204.93	205.35	205.36	203.44	204.67
195.62	195.05	195.11	195.23	196.15	194.85	196.85	193.77	194.63	196.97	193.94	195.39	195.33	194.69	193.64	196.06	195.46	197.61	196.16	196.64	195.61	196.45	194.73	195.49	193.06	193.81	194.01	193.66	195.39	194.01	195.53	194.29	195.09	194.17	194.45	194.78	195.53	194.15	195.49	195.17	193.26	195.97	195.96	194.47	195.14	194.7	195.88	196.04	194.52	194.71
212.38	210.39	211.78	213.04	211.12	212.15	213.32	213.88	212.59	211.28	211.21	211.94	212.09	215.07	211.01	212.11	211.17	209.76	210.41	212.18	213.51	210.68	210.49	210.44	209.78	212.42	212.05	210.77	214.68	209.5	208.65	212.04	210.67	212.77	212.86	212.52	212.88	211.76	211.99	212.67	209.32	210.6	211.25	212.2	212.33	211.93	209.16	212.85	212.76	213.96
210.38	213.82	211.24	210.97	214.95	213.63	210.21	211.46	209.29	211.64	213.37	210.8	211.99	215.14	211.58	210.96	211.84	213.42	211.86	211.85	209.67	209.57	212.47	211.79	211.23	211.61	213.57	210.41	211.7	209.94	210.42	212.03	210.05	209.72	209.31	209.97	210.68	209.6	212.96	212.45	210.74	211.3	212.28	209.63	211.98	210.41	210.33	210.81	210.18	209.82
204.27	205.47	203.74	202.12	204.08	203.65	203.1	205.13	201.73	207.67	202.82	201.76	203.65	201.75	203.87	204.04	204.34	201.96	204.95	202.04	200.25	202.26	205.42	205.3	202.92	202.99	206.3	204.88	202.02	202.26	202.09	202.79	202.93	203.46	203.2	205.43	202.36	202.14	204.43	206.39	204.95	205.09	205.79	204.09	204.79	204.95	204.43	201.42	201.81	204.87
208.51	209.94	210.53	209.12	209.51	207.95	209.59	205.92	209.27	208.79	211.23	207.89	209.65	209.04	211	209.86	209.38	209.6	211.13	210.63	209.34	211.88	211.29	208.35	210.43	208.86	209.51	209.48	209.72	208.29	209.79	209.49	211.73	209.86	208.69	211.93	207.19	210.22	209.96	211	210.55	210.27	208.71	210.96	212.4	210.58	211.72	208.54	207.89	207.78
194.87	194.49	195.95	197.81	193.6	195.56	194.83	194.79	195.02	196.63	195.2	194.4	194.64	195.63	195.42	195.26	195.84	192.83	194.33	194.91	196.05	196.47	196.25	194.77	194.71	195.16	195.53	194.52	195	193.7	195.79	192.63	195.06	195.37	194.46	194.86	194.52	196.21	195.59	195.78	190.46	195.52	195.28	193.66	196.4	193.68	194.71	195.69	195.99	193.96
208.57	208.78	210.22	206.76	205.27	208.52	209.04	203.94	206.31	208.48	207.03	209.93	209.36	208.89	209.76	207.36	210.14	205.88	207.3	208.52	207.81	208.32	211.49	208.58	207.69	207.46	206.31	207.09	208.56	207.24	209.27	208.51	206.92	206.27	208.72	208.63	206.87	207.55	208.19	206.81	207.71	207.68	206.65	205.19	207.59	207.87	208.65	208.93	207.41	206.8
206.93	205.55	207.77	209.27	208.77	206.75	208.72	207.33	206.71	207.88	209.86	208.58	205.72	206.63	208.14	209.34	205.01	208.68	206.89	209.78	204.37	208.87	206.71	206.4	207.77	210.25	208.6	206.42	206.8	208.52	207.13	206.61	209.36	206.34	207.81	207.08	206.79	207.21	207.7	209.58	207.73	206.4	207.16	206.75	209.27	208.81	209.62	208.32	209.91	207.31
209.09	206.15	206.94	209.68	207.72	208.07	205.8	207.99	205.4	208.39	208.37	209.36	209.18	208.92	208.29	206.97	208.89	205.6	206.93	206.71	207.69	207.07	207.55	208.59	208.67	203.9	206.25	207.19	208.22	207.01	208.93	207.04	209.37	208.25	205.74	207.42	208.92	207.43	207.88	207.92	207.84	208	208.03	205.75	207.38	208.52	206.32	207.65	208.79	208.12
201.64	203.2	202.68	204.24	200.61	205.42	202.41	202.04	202.91	202.78	202.22	202.49	201.18	201.92	201.12	202.32	203.01	201.21	202.43	202.39	202.96	202.46	204.16	202.1	203.76	201.81	204.1	201.83	202.03	202.84	200.19	202.8	204.97	203.11	203.21	203.99	203.34	205.03	202.76	201.22	203.01	202.48	201.99	205.2	201.51	205.22	202.95	203.46	202.74	202.25
211.96	210.5	212.99	211.45	210.13	212.22	210.59	209.3	210.52	210.67	211.59	213.57	210.59	211.77	212.57	212.52	210.23	212.49	210.2	211.43	211.99	211.4	212.52	210.87	210.26	210.31	213.54	211.88	208.49	211.66	211.19	213.59	211.91	211.64	211.01	211.6	211.43	214.51	211.12	211.21	211.96	209.88	211.32	213.85	212.59	212.79	210.79	207.95	207.36	209.38
213.53	214.44	211.64	212.23	214.11	211.43	213.2	213.95	213.23	214.23	215.36	213.01	214.24	214.84	214.19	212.3	211.86	211.84	212.67	212.76	213.45	212.81	212.69	213.92	214.36	210.59	213.79	212.02	212.67	214.97	214.32	210.93	214.59	212.23	211.25	214.42	210.11	213.31	212.69	213.05	214.42	213.53	212.28	211.22	212.04	213.59	213.21	212.69	214.03	214.72
210.99	210.04	210.65	212.31	211.53	211.75	211.91	209.67	212.55	211	212.18	211.7	210.54	211.95	211.13	212.4	212.82	210.71	210.03	211.87	212.18	213.44	212.08	214.15	211.45	213.58	212.66	213.2	209.72	212.73	210.63	211.69	211.68	208.71	211.88	210.13	212.88	210.32	209.52	211.52	212.96	211.2	210.86	210.13	211.69	210.36	211.75	211.25	212.27	210.84
194.7	195.22	195.55	195.24	195.03	195.22	196.37	194.64	193.33	195.28	193.87	195.16	194.02	196.7	194.65	193.73	193.99	195.52	194.05	195.68	193.74	194.84	197.45	194.36	194.58	194.4	197.01	194.83	194.45	195.5	195.01	194.36	196.77	193.73	194.66	194.63	195.98	195.22	195.27	193.84	194.12	195.65	194.88	195.35	198.53	196.64	195.92	194.81	197.67	193.12
205.57	203.7	203.93	205.29	203.53	204.79	203.97	205.02	205.89	202.22	203.52	204.94	203.82	205.16	206.52	203.72	205.96	205.4	204.04	203.52	204.3	206.19	206.17	204.53	203.64	204.49	206.37	205.68	205	204.9	204.83	203.58	203.13	203.57	203.65	206.91	203.7	205.02	204.77	204.5	204.71	205.74	203.72	207.58	204.96	204.47	203.85	205.64	204.57	204.03
208.29	208.57	207.54	208.84	205.51	205.17	208.03	206.8	206.6	207.43	206.26	208.19	209.77	209.29	208.57	209.81	209.32	206.79	207.63	208.84	206.74	207.44	206.9	208.03	206.68	208.43	209.14	208.68	206.85	206.12	208.14	207.83	207.75	204.36	207.55	207.34	206.8	208.41	206.86	209.99	206.62	208.59	209.52	208.79	207.49	208.35	208.05	206.9	205.9	208.54
207.17	208.29	207.58	206.21	209.62	205.89	209.93	209.14	209.06	208.68	208.97	207.12	207.95	207.44	205.25	209.17	206.65	208.63	206.18	208.45	209.38	209.51	208.91	207.54	207.29	207.76	208.59	207.62	210.87	206.75	210.52	209.81	207.98	210.05	209.68	208.4	205.97	209	209.9	209.15	208.91	207.1	207.6	211.18	209.31	208.81	207.6	211.3	207.6	207.9
218.35	219.71	217.31	214.68	215.2	214.31	214.33	215.92	218.56	216.26	217.82	217.85	218.44	215.86	213.45	216.25	218.09	218.1	216.24	217.22	216.92	218.22	217.65	214.53	217.38	217.28	217.39	217.99	216.7	216.88	218.42	218	215.79	214.41	216.92	217.44	218.7	217.46	214.84	217.64	217.89	215.81	218.38	218.23	216.17	217.36	215.87	217.75	218.61	216.24
210.4	213.3	212.18	210.68	209.46	211.72	211.33	211.59	213.22	210.95	211.02	211.84	212.8	210.98	211.08	211.29	210.95	213.39	212.76	210.24	212.79	210.83	211.2	211.97	211.49	210.94	211.61	210.32	210.26	211.55	214.44	211.82	210.15	210.99	211.83	211.41	211.81	211.09	213.72	213.57	209.07	211.09	210.58	210.52	211.96	210	211.35	211.26	210.74	210.91
201.28	200.15	199.83	199.85	198.15	198.32	198.53	201.06	198.86	200.52	199.48	201.73	200.38	200.56	197.55	201.71	198.52	201.54	199.8	200.14	198	197.45	199.45	200.31	199.06	198.12	197	199.56	198.79	197.52	200.28	197.74	200.72	199.32	199.49	199.32	197.32	197.13	200.27	199.84	202.04	199.31	197.96	198.37	200.49	199.65	199.56	199.27	200.99	197.13
206.76	206.19	209	207.31	207.04	210.03	207.15	208.44	207.55	208.44	207.45	208.9	210.67	206.21	208.35	207.37	208.93	207.81	207.28	206.83	205.9	207.26	207.1	205.91	207.64	208.96	210.66	206.82	208.17	207.83	208.04	207.71	206.34	206.68	210.09	208.02	206.31	209.36	207.6	207.97	209.34	208.59	205.83	209.49	204.82	207.49	206.9	207.02	205.47	207.54
198.06	195.92	196.28	197.74	199.46	197.4	198.78	198.7	198.39	198.74	200.6	200.01	200.25	198.11	198.96	200.06	196.44	199.36	200	198.19	199.98	196.86	196.47	197.27	197.35	197.64	197.3	197.32	198.09	196.12	199	196.11	196.88	199.99	199.42	198.44	199.32	201.12	197.99	196.18	198.78	197.42	198.75	198.42	199.27	199.06	199.22	199.36	196.99	194.09
202.59	206.18	203.89	204.72	206.68	204.48	204.71	203.84	205.44	201.85	205.32	204.02	204.75	204.92	204.34	205.42	205.45	205.07	207.38	203.19	206.32	204.72	205.22	204.17	204.02	203.71	206.89	207.09	205.04	204.85	206.45	204.71	204.63	204.69	205.57	205.34	205.42	205.52	206.23	203.11	204.93	204.56	205.22	206.53	204.86	203.68	207.11	204.47	202.58	204.43
210.59	211.04	211.48	212.77	212.6	212.47	211.27	212.12	210.68	210.15	212.1	210.68	212.94	215.87	211.57	213.35	207.66	211.2	211.31	212.88	210.1	213.28	212.12	213.35	212.15	209.87	212.2	210.86	212.95	214.71	209.17	210.02	208.27	212.46	210.86	212.08	212.94	212.82	211.67	210.83	212.53	211.2	211.2	213.17	211.57	212.32	211.14	213.81	214.33	210.6
193.13	194.92	195.69	193.92	193.75	196.17	195.09	194.36	190.74	195.82	195.43	193.24	196.8	193.54	193.66	195.08	194.27	192.69	193.39	194.16	192.21	193.53	192.59	197.27	193.9	194.2	193.66	193	194.11	192.33	192.75	194.57	191.89	191.14	192.73	192.57	192.65	195.98	196.11	193.07	194.38	193.02	194.54	192.94	194.3	195.14	195	192.63	193.64	194.84
213.18	215.41	212.99	213.96	214.06	211.8	215.41	213.71	212.67	212.29	214.03	211.23	216.35	213.55	213.39	217.22	215.68	215.08	213.76	213.67	213.62	213.3	215.05	214.47	211.87	213.27	215.59	214.39	215.56	213.75	212.95	216.86	215.24	213.99	212.84	213.43	214.16	214.17	213.19	215.2	215.01	213.13	214.61	214.6	214.09	215.45	213.99	213.87	211.61	215.61
204.68	204.07	203.41	200.5	203.51	203.79	201.9	205.22	206.76	204.55	200.86	203.4	204.76	205.71	203.72	202.98	204.5	204.54	204.28	203.73	203.52	202.81	206.03	202.48	203.55	204.07	203.11	205.91	204.61	202.75	205.39	203.35	204.57	204.71	200.68	203.51	202.79	203.78	202.14	203.95	203.12	203.81	204.51	205.01	202.29	203.32	204.12	203.78	205.72	205.79
212.38	210.78	212.55	211.74	213.24	211.45	213.49	214.15	210.47	211.24	210.95	211.28	209.69	210.94	211.04	212.02	211.83	208.78	208.52	213.27	213.16	212.36	211.3	213.58	210.89	210.23	212.33	210.81	212.02	212.34	211.82	210.13	210.06	210	212.18	213.24	212.48	212.58	212.73	211.11	212.87	211.87	212.28	211.34	210.52	210.49	212.41	211.2	212.1	211.49
192.94	193.93	194.08	193.7	192.9	193.37	193.59	194.74	193.57	194.64	195.99	195.21	196.29	194.78	194.58	193	193.91	194.29	194.94	194.17	194.41	194.12	194.68	195.35	194.07	195.64	193.85	192.9	192.59	193.61	193.89	195.78	193.47	195.02	196.11	195.01	194.77	193.39	192.72	194.58	191.19	193.75	193.46	195.55	192.69	196.15	194.68	192.33	195.58	195.82
199.29	199.13	199.71	199.52	199.23	200.38	201.87	199.13	201.01	199.02	202.36	198.76	200.31	199.58	198.31	199.39	201.67	201	200.72	199.69	198.7	202	198.6	201.51	199.44	200.11	198.49	197.48	198.85	200.15	198.84	199.04	202.52	202.4	200.29	199.86	200.05	201.19	199.95	197.32	203.03	200.17	199.62	199.86	200.82	199.84	199.49	201.42	200.36	198.23
212.62	214.37	213.15	212.77	214.42	215.69	211.87	213.84	215.3	212.88	211.33	213.11	213.07	214.22	215.16	212.05	213.51	215.51	216.42	216.26	213.42	214.16	213.61	215.04	213.97	214.84	212.56	214.94	213.27	214.21	216.19	214.6	211.63	212.13	213.54	212.47	213.24	214.96	213.21	214.43	214.13	213.88	212.24	213.67	212.71	212.79	212.85	213.44	215.85	215.66
212.63	212.57	211.85	213.61	208.87	212.38	210.01	211.97	210.82	209.57	212.55	210.67	211.19	208.31	211.92	213.55	210.34	214.14	212.29	212.94	213.67	209.73	212.34	209.37	210.58	210.97	211.25	212.14	210.48	213.14	210.32	212.68	211.86	212.17	211.38	211.62	210.92	212.99	210.92	212.09	214.93	211.06	212.81	213.67	210	212.01	210.94	212.57	211.76	209.35
201.09	199.74	201	200.95	198.63	198	200.4	201.12	198.01	198.11	199.39	200.81	197.28	198.04	199.22	198.03	199.47	198.48	197.11	200.09	197.12	200.71	199.73	198.03	197.42	200.87	197.09	199.54	198.98	200.06	201.44	199.5	199.98	198.6	203.16	199.94	201	201.03	201.26	199.84	200.09	200.45	198.09	198.37	198.33	199.39	201.17	201.27	200.51	201.25
205.16	204.46	204.83	204.64	202.48	201.57	203.91	204.15	204.16	204.47	203.71	204.47	201.91	202.14	202.38	204.53	202.75	205.36	203.93	204.11	203.41	202.09	202.85	202.41	204.81	204.08	201.93	204.04	202.29	205.25	202.32	202.34	202.56	204.29	206.53	204.24	204.94	202.47	203	202.25	202.15	202.91	204.41	201.36	203.6	205.55	201.66	204.83	203.61	204.46
206.59	207.29	205.59	206.82	205.29	205.75	207.15	207.44	206.3	206.39	206.39	209.21	205.18	205.92	207.13	205.61	206.3	206.36	208.06	204.11	206.64	204.92	207.22	206.74	206.76	207.04	205.17	204.67	206.64	205.65	206.49	205.36	209.39	206.04	204.69	206.29	205.6	207.42	207.41	206.88	207.77	205.6	206.6	207.61	207.76	206.55	204.28	207.53	205.63	206.33
204.39	208.83	208.47	207.89	205.9	207.98	206.09	210.48	209.2	207.69	206.69	205.78	210.04	206.95	208.41	207.16	208.35	207.98	209.62	208.89	206.17	210.35	207.46	210.31	209.09	205.55	207.39	207.33	206.35	208.23	206.74	207.87	207.27	206.26	206.74	208.64	206.49	206.81	209.21	208.38	208.31	208.41	208.96	209.34	208.54	207.22	207.13	207.91	207.15	207.62
215.55	215.98	216.86	215.39	216.4	217.88	216.7	216.01	216.68	216.2	215.64	216.49	215.57	216.68	218.83	218.87	217.23	217.99	215.9	216.91	216.03	215.86	216.01	215.56	217.25	217.9	215.37	218	217.2	218.85	218.59	217.94	217.63	216.84	217.5	215.41	215.49	215.73	216.88	215.32	217.58	219.96	217.1	220.63	216.6	217.69	217.56	215.59	218.94	218.01
200.84	199.36	197.9	200.81	196.96	197.33	197.23	197.21	197.63	197.09	197.64	198.06	198.23	197.59	197.22	198.29	196.84	198.54	199.86	199.06	199.27	197.65	197.7	199.75	198.52	196.61	198.56	197.1	197.82	197.94	196.02	197.58	198.58	198.39	199.66	198.8	199.09	199.27	198.42	199.63	200.65	199.52	198.91	199.01	196.99	197.32	198.88	197.74	200.07	197.85
197.66	198.56	197.09	197.2	196.76	199.29	193.76	195.3	199.33	195.24	198.6	198.42	198.87	198.25	197.77	198.44	196.9	199.72	199.12	198.4	198.69	197.12	199.26	197.91	199.77	198.98	197.25	197.13	196.78	198.53	197.98	200.27	198.93	199.39	199.12	198.41	198.55	201.23	198.63	197.17	198.38	195.35	198.82	196.83	199.42	198.03	201.38	198.91	197.48	195.44
213.33	212.71	214.29	212.31	214.82	214.25	213.42	210.64	211.97	215.33	213.83	214.38	214.95	213.27	215.27	215.82	210.78	213.58	211.28	214.26	214.56	213.42	213.51	215.33	216.61	212.67	213.47	214.01	214.45	213.57	213.54	215.1	212.82	211.82	212.06	216.71	214.17	213.65	212.76	213.9	212.58	216.64	212.46	213.85	215.5	214.29	214.68	213.63	215.4	211.32
200.02	200.05	201.44	200.92	200.61	201.11	200.56	199.89	199.2	201.68	198.72	200.96	198.01	200.29	202.81	199.99	200.69	200.16	199.16	197.92	201.98	202.31	198.44	198.34	200.45	200.89	198.83	200.46	199.76	199	199.71	197.44	198.45	201.75	198.69	201.89	199.29	201.83	201.17	199.26	202.51	202.2	200.27	199.28	202.66	198.93	197.28	201.31	199.85	201.05
208.71	210.62	209.64	210.53	213.24	209.1	210.89	211.05	211.81	210.19	211.02	210.47	213.47	213.46	211.76	212.9	210.58	211.3	213.24	211.13	211.83	210.56	212.51	212.01	212.77	210.75	212.22	210.43	212	211.94	212.78	211.22	211.8	211.45	211.41	212.31	211.75	213.34	210.17	210.14	209.32	211.89	209.3	211.27	212.86	210.63	212.59	216.26	213	212.08
208.95	209.16	207.15	208.91	207.1	208.13	206.86	208.26	209.26	209.47	208.88	208.69	209.75	209.16	209.24	208.73	206.32	209.06	209.18	209.18	207.18	208.63	208.53	208.45	208.64	207.32	208.75	206.66	208.31	210.34	207.38	210.07	210.75	208.92	208.58	208.96	211.77	207.84	208.26	209.96	208.31	208.32	207.55	209.65	209.74	208.28	209.24	207.18	205.9	206.52
211.01	211.95	209.23	210.39	210.16	208.77	212.12	210.48	209	209.12	208.27	210.4	212.03	210.86	207.75	210.08	211.04	208.6	210.42	208.16	208.16	207.66	210.27	209.7	209.86	208.01	208.42	208.46	209.35	208.92	209.29	212.2	209.13	211.32	209.98	209.81	207.85	208.35	209.68	210	211.25	210.98	209.24	210.37	210.81	209.46	208.76	208.74	210.1	211.1
208.63	209.63	211.53	209.21	208.57	206.81	208.01	208.76	207.77	207.25	208.23	210.09	209.45	209.76	210.01	209.24	209.05	208.7	207.5	208.97	209.12	208.13	208.68	210.27	207.53	209.54	207.16	208.07	210.01	210.04	207.56	207.34	208.43	206.76	208.04	208.77	209.32	210.95	207.99	211.35	208.28	209.32	209.94	207.49	208.03	207.7	208.53	211.37	209	208.13
209.45	205.81	206.5	207.17	208.18	207.11	206.49	207.29	206.27	204.58	205.99	205.71	205.44	205.33	208.32	206.25	205.42	204.85	205.86	208.17	204.49	209.49	205.63	209.55	206.19	206.26	206.25	205.38	205.19	208.85	207.1	206.16	205.02	209.95	204.94	205.65	204.66	208.01	205.75	207.64	205.54	206.3	206.73	207.51	207.06	204.8	207.69	204.96	206.82	204.95
198.84	200.29	199.73	198.86	201.01	200.44	199.68	199.74	199.02	197.43	199.13	199.08	200.05	200.18	199.66	198.99	200.24	198.69	200.53	197.7	200.92	200.88	199.92	200.74	199.54	198.6	197.33	197.33	199.73	200.74	200.37	199.12	200.57	199.75	201.04	198.77	199.36	199.78	200.91	199.78	200.57	201.11	198.8	198.57	200.68	198.17	200.19	197.91	198.12	198.43
216.71	216.8	216.69	216.12	216.41	215.19	217.52	218.09	215.31	217.41	215.07	216.41	218.77	215.49	218.46	216.1	217.9	216.05	217.21	218.44	218.08	218.23	215.5	216.54	216.61	218.25	213.68	216.41	216.07	218.85	217.05	214.76	215.31	216.38	216.57	215.88	217.19	216.25	216.73	215.94	217.71	218.7	217.44	215.39	218.07	218.59	215.63	217.34	215.55	216.95
207.23	206.96	207.16	207.77	207.48	207.42	206.22	207.08	206.84	207.44	207.87	206.99	205.85	205.76	206.17	205.5	207.7	205.65	206.64	209.12	207.88	204.63	207.25	206.47	205.84	204.52	204.71	207.04	208.95	206.6	205.29	207.14	205.55	207.6	208.18	205.45	205.42	206.37	205.24	206.27	206.53	206.48	207.71	206.16	206.46	206.92	205.68	207.09	206.75	207.19
211.65	212.24	210.28	212.21	213.01	211.45	212.36	211.47	211.02	209.22	211.44	210.36	210.9	214.78	213.66	208.41	213.2	213.2	210.99	212.01	211.22	210.44	210.9	213.98	210.55	212.81	211.84	211.91	211.24	212.89	212.35	211.21	212.36	213.88	212.73	211.95	212.11	212.1	211.28	213.16	212.39	211.3	210.61	210.46	212.65	212.76	212.1	213.13	211.89	213.09
209.52	210.64	207.72	207.99	211.24	210.74	209.65	207.54	209.21	208.75	209.14	208.89	207.85	208.85	208.82	208.48	209.28	209.44	208.49	210.37	209.89	209.1	209.51	208.69	207.08	208.84	208.06	208.27	208.54	209.8	209.83	208.51	208.8	206.82	208.87	207.85	207.7	207.58	209.06	209.9	210.25	209.38	209.99	209.42	207.61	208.18	208.72	206.3	208.25	207.58
202.13	204.96	204.34	202.42	201.17	201.37	202.79	201.84	203.61	204.35	203.94	203.06	203.27	203.75	205.17	205.15	205.04	205.19	200.99	205.05	204.45	203.94	204.99	203.5	202.04	201.34	201.33	202.42	203.96	203.06	204.12	202.66	203.71	204.6	201.23	206.2	203.99	201.34	202.42	201.55	202.27	203.75	202.36	202.31	204.34	204.44	203.2	204.09	203.57	203.7
194.87	197.75	195.21	196.05	195.66	196.59	195.71	195.07	194.04	194.32	196.08	195.21	196.3	194.39	195.36	195.89	195.19	194.61	195.93	194.87	196.56	195.72	195.04	195.57	194.11	193.88	196.33	197.35	193.99	196.2	194.78	195.02	193.33	195.09	196.11	193.64	196.92	198.01	196.98	197.11	194.48	196.6	193.91	193.73	194.21	195.28	196.93	194.25	195.91	195.36
198.58	198.46	199.03	200.45	197.22	196.92	198.03	201.62	198.35	196.42	199.73	198.74	198.49	200.69	198.33	197.68	199.46	195.86	197.18	198.62	199.23	197.01	197.8	196.96	199.12	199.29	198.49	199.22	199.38	198.2	197.54	198.61	198.01	200.17	198.96	197.63	197.22	197.67	198.91	198.12	198.21	201.43	198.35	199.05	200.08	199.07	197.31	197.27	196.76	199.24
211.54	212.01	212.37	212.73	210.68	212.99	211.17	212.13	214.01	211.95	212.51	212.17	212.16	210.58	210.48	213.98	210.14	213.47	213.01	212.38	210.16	213.45	212.21	210.12	214.32	212.86	212.92	210.59	213.55	210.59	211.53	214.35	210.99	209.2	211.49	210.63	212.64	212.25	211.23	212.7	209.22	212.63	210.33	211.72	211.18	209.49	210.93	211.05	211.8	211.46
195.81	194.96	195.7	195.16	196.22	196.59	196.27	192.61	197.67	195.54	195.21	197.11	195.56	194.73	194.93	195.18	195.16	193.85	194.91	194.93	195.27	195.46	194.83	197.62	194.53	195	195.82	192.51	196.1	195.22	195.56	197.4	195.76	196.07	196	197.82	194.36	194.85	195.83	196.95	197.1	194.48	196.41	195.42	195.18	194.21	193.96	194.07	195.1	193.55
201.79	202.8	202.55	202.36	202.83	203.17	204.28	200.03	203.44	204.17	204.29	203.68	201.13	201.38	201.98	203.37	199.68	202.7	202.65	204.28	203.3	203.29	202.63	202.93	204.4	201.83	202.59	203.57	200.42	202.44	202.49	201.68	201.65	202.31	201.63	200.24	200.71	203.65	201.82	203.15	202.08	201.33	200.9	203.32	201.34	200.96	202.56	202.74	201.44	201.63
207.4	203.55	205.52	205.99	205.33	206.75	205.15	206.64	207.66	204.91	205.33	203.46	207.37	203.64	205.55	205.72	205.57	205.42	205.12	205.49	205.99	207.2	204.84	204.39	205.62	208.42	207.1	204.51	205.47	204.12	208.62	206.62	203.28	206.65	205.69	205.83	205.13	204.22	206.17	206.04	203.38	204.94	205.65	204.55	206.22	203.66	204.32	204.37	205.89	205.25
213.1	209.8	210.02	212.44	211.6	211.3	211.14	212.3	210.58	211.71	209.4	212.15	213.11	213.9	212.32	211.31	212.88	209.94	211.31	208.32	210.14	211.39	213.62	211.28	211.51	210.18	212.88	210.44	213.52	210.97	211.56	210.43	215.19	210.7	210.23	211.36	213.21	210.71	210.69	211.46	210.77	210.33	212.59	211.23	213.5	209.65	213.12	212.52	210.76	212.29
208.97	206.96	206.29	209.39	211.67	206.57	208.2	207.38	208.23	207.45	209.14	205.91	207.43	209.66	209.34	208.83	208.14	208.64	207.12	208.42	209.24	210.43	205.95	209.48	207.61	209.76	208.35	209.24	207.26	209.47	209.36	208.68	208.28	209.57	207.22	208.65	210.31	206.87	208.49	208.57	205.89	207.61	209.26	210.32	207.58	207.92	209.02	208.91	209.2	204.9
215.1	217.31	216	215.55	218.18	216.77	218.12	217.07	218.28	221.27	217.89	215.18	217.82	218.02	218.13	218.22	218.09	216.71	215.61	217.53	217.83	219.83	217.97	215.58	216.8	214.73	215.41	214.29	216.69	216.49	216.84	215.39	216.07	217.99	216.26	216.96	217.75	216.3	215.62	216.53	217.32	216.37	216.82	216.86	215.29	216.9	216.46	218.04	217.75	215.47
207.48	206.44	207.59	209.05	208.48	208.97	207.64	206.45	207.45	208.42	209.47	207.81	208.59	211.02	205.31	207.42	209.95	210.46	208.58	207.84	208.15	208.36	207.37	208.07	205.95	208.41	208.74	206.91	209.49	210.14	209.18	207.09	209.48	207.14	210.31	209.42	207.41	206.53	208.44	207.12	210.28	209.2	208.51	208.28	209.38	206.82	210.33	206.36	207.74	209.09
196.01	194.75	197.48	194.22	195.07	195.9	196.62	195.95	196.18	194.45	197.64	195.8	195.17	196.59	192.67	196.1	195.17	196.07	196.27	195.63	196	194.51	195.53	197.38	194.81	194.63	194.81	196.87	194.22	195.49	196.59	196.86	195.37	194.31	195.91	194.81	194.93	198.92	193.91	197.54	196.11	195.95	195.15	196.18	197.22	195.77	193.84	196.57	196.87	193.95
204.55	205.92	204.01	205.94	204.87	205.69	204.37	201.25	204.74	204.78	203.42	205	205.07	204.46	203.67	202.44	203.89	201.65	206.52	206.38	203.93	202.45	205.38	203.45	204.52	203.57	204.34	202.73	202.83	205.03	206.13	202.34	204.05	207.2	203.5	204.98	205.43	206.87	205.6	205.83	202.69	206.5	203.71	205.66	205.16	206.34	205.61	203.8	206.66	204.46
210.15	210.35	211.84	211.42	210.67	211.14	212.68	213.41	213.48	212.5	211.53	209.44	211.26	211.65	212.72	212.77	209.05	211.96	211.36	212.5	213.37	209.52	210.62	212.86	211.48	210.56	213.55	213.15	212.2	209.43	211.44	211.75	212.17	213.45	212.42	212.3	210.23	211.59	211.42	212.26	212.26	209.01	212.33	213.46	211.88	212.81	211.6	210.45	209.56	212.5
214.3	210.66	211.22	210.75	212.59	211.18	212.69	212.58	211.91	212.47	212.72	213.98	213.38	212.25	211.65	211.36	210.27	211.74	213.65	213.3	211.45	210.52	213.26	212.75	212.57	212.63	212.47	211.3	212.02	211.1	212.98	213.63	212.33	210.4	211.51	211.09	214.43	211.3	210.05	211.82	212.49	214.18	211.28	211.15	211.56	211.85	209.03	209.89	212.21	211.89
202.02	202.35	204	202.59	205.02	202.85	204.27	203.34	205.22	202.89	203.11	201.56	204.02	205.79	204.36	204.03	205.5	202.64	202.26	203.58	204.97	204.59	202.97	201.8	206.36	204.99	202.11	203.1	201.71	200.62	202.87	204.85	203.2	201.35	202.88	204.24	201.81	203.83	203.06	203.32	205.5	203.76	203.38	207	202.91	203.95	203.8	203.17	203.11	201.76
210.52	207.95	205.4	210.81	208.5	205.42	207.62	208.08	207.3	208.39	208.24	209.08	209.15	207.28	209.65	208.41	209.09	209.78	208.32	207.62	209.74	208.88	206.76	210.02	208.36	206.76	210.13	210.15	209.38	207.23	207.73	209.28	208.32	208.07	206.52	208.13	210.95	209.83	206.79	208	207.59	208.85	209.93	210.15	209.65	207.82	208.26	208.98	208.15	207.34
200.39	202.27	200.78	199.83	201.27	200.3	199.79	200.59	199.17	199.36	201.26	200.08	199.51	201.09	200.18	201.22	199.53	200.56	201.66	200.72	202.22	200.13	202.17	201.46	200	199.89	201.75	201.68	200.52	202.31	200.61	199.44	200.57	199.22	200.9	200.82	200.41	199.74	201.55	199.9	200.07	199.25	199.29	200.71	199.71	198.67	200.32	203.06	202.33	199.54
206.4	206.54	207.57	205.56	210.39	205.32	207.45	205.51	208.53	207.07	207.79	208.44	209.35	208.85	209.03	208.55	206.79	208.24	207.89	207.06	206.64	205.9	208.6	209.7	205.66	205.29	208.47	207.57	207.75	207.05	207.43	207.56	206.7	206.06	207.85	208.58	206.68	208.13	206.15	209.26	208.37	208.38	208.97	209.63	208.59	207.53	207.39	208.25	208.27	209.31
208.23	210	206.99	209.83	209.3	209.58	205.29	211.12	208.86	208.65	208.79	209.53	209.71	209.94	207.96	208.59	208.1	208.99	210.53	209.46	210.44	208.82	208.54	209.68	210.35	209.54	209.83	208.56	209.66	206.91	208.02	209.26	207.92	209.43	208.86	210.6	205.77	208.42	207.4	209.52	208.77	208.83	210.45	206.18	209.42	207.83	206.4	209.47	208.02	210.23
212.92	214.71	211.85	211.17	211.68	212.51	211.68	213.12	210.36	213.45	214.24	212.94	214.73	213.07	213.39	213.31	213.25	214.78	213.25	213.4	214.02	213.39	214.37	212.88	212.87	213.69	213.77	213.16	211.15	210.02	217	213.38	212.3	213.21	214.29	213.13	213.3	212.84	213.46	212.99	212.21	213.14	213.62	213.04	214.18	213.62	212.62	210.89	212.17	213.7
202.33	203.36	205.78	204.86	204.26	203.56	202.49	204.65	204.04	204.52	204.6	205.19	204.19	201.71	203.01	203.52	203.2	205.94	203.79	204.13	203.74	203.56	202.62	204.74	202.5	202.6	204.61	203.28	204.38	203.21	205.95	204.04	202.19	202.64	203.73	203.06	202.87	202.11	204.07	203.75	203.34	202.14	205.24	204.22	204.58	202.22	202.96	204.98	206.85	203.94
208.68	205.1	207.13	210.93	207.33	207.65	208.75	208.55	209.51	207.86	209.13	206.93	208.41	208.76	207.62	210.02	210.24	210.19	208.43	207.55	210.53	208.04	208.57	209.43	209.03	207.85	210.63	208.79	209.21	209.15	207.09	209.89	207.9	208.64	206.17	209.33	208.3	207.81	208.67	207.74	209.92	208.46	209.45	210.6	206.9	209.25	210.77	207.95	209.27	209.56
214.05	214.76	212.68	212.12	211.59	215.53	213.05	214.26	212.32	212.76	214.08	212.84	212.58	214.58	213.71	212.53	217.49	213.8	213.98	216.12	214.28	215.62	212.07	213.71	215.26	213.45	215.66	214.07	214.65	214.68	214.63	214.81	212.33	213.12	215.43	216.55	213.69	213.34	212.84	214.63	213.47	213.27	214.05	212.21	212.76	213.2	215.9	212.86	214.14	214.92
203.05	206.98	201.7	204.55	204.53	203.29	203.79	206.3	205.3	203.76	207.31	206.46	203.84	203.99	206.84	204.83	204.12	206.33	204.57	206.26	203.68	205.74	204.44	204.49	204.53	205.06	203.21	202.19	205.35	205.42	202.75	204.19	202.39	206.43	203.17	204.69	206.38	205.97	203.56	204.46	203.88	203.77	203.32	203.03	204.32	206.24	207.65	204.5	204.47	205.42
202.08	200.63	199.55	201.8	201.06	202.98	201.71	200.78	199.43	203.17	198.64	199.35	199.51	202.17	203.61	202.19	202.89	200.82	202.2	200.48	198.92	200.83	202.3	199.46	202.18	200.59	199.82	203.82	199.57	202.67	201.78	200.09	200.07	201.05	202.53	201.18	202.38	199.68	200.75	201.34	201.61	202.12	200.39	200.96	202.59	200.42	200.93	199.42	202.36	200.87
217.24	217.72	219.85	218.41	217.69	218.45	217.92	219.72	219.19	218.7	217.37	218.56	215.73	218.15	215.68	217.7	217.52	217.37	218.93	219.35	217.65	216.22	217.21	218.47	218.58	217.85	219.02	217.72	218.64	219.15	218.79	217.18	218.46	216.8	217.3	215.93	218.11	219.03	217.87	216.41	217.51	216.4	218.24	217.3	219.24	219.41	216.85	218.83	217.65	217.52
207.9	207.62	209.35	209.35	208.46	211.59	205.96	208.51	209.27	210.58	209.72	210.09	211.21	207.88	208.72	210.1	208.8	206.83	207.59	209.03	212.07	207.81	210.15	208.52	207.09	208.77	211.72	208.75	210.86	208.55	207.86	210.33	209.01	209.97	206.95	209.93	209.77	208.59	208.63	210.04	210.06	210.43	209.16	209.51	209.48	209.56	209.97	208.4	210.28	210.54
204.74	203.53	205.61	203.85	205.86	205.21	203.73	202.6	203.84	204.17	204.54	203.2	207.44	202.76	203.57	205.74	204.57	206.19	203.11	202.5	201.78	201.51	203.35	204.81	204.62	202.98	204.53	205.51	202.57	205.14	205.44	204.03	203.29	204.38	203.09	203.22	205.23	204.63	205.35	205.98	205.98	204.95	203.37	203.98	205.69	205.66	204.95	202.51	203.83	202.31
205.12	203.18	205.17	202.07	203.74	204.33	203.37	205.29	205.05	203.78	204.44	204.88	203.52	203.76	205.2	201.38	203.45	202.03	205.46	204.84	202.44	202.31	203.51	206.14	203.02	200.93	203.08	203.95	203.85	204.38	205	202.63	202.47	205.59	203.81	205.41	199.23	203.46	202.28	204.26	203.3	201.56	202.37	203.15	204.92	203.5	204.21	204.12	204.88	204.18
210.36	209.79	208.73	210.53	209.51	208.61	207.86	210.22	205.66	208.94	208.85	205.79	209.18	209.35	210.08	208.85	207.14	207.24	207.2	211.11	207.73	209.4	208.17	209.55	210.12	207.95	211.16	208.54	207.54	206.71	209.04	207.77	210.97	207.32	208.18	210.5	209.06	209.09	208.38	205.71	206.9	208.24	207.74	208.64	209.56	206.68	208.97	205.07	208.54	208.81
204.21	204.82	206.45	206.77	205.69	205.05	205.15	204.43	205.16	205.59	206.56	206.62	203.57	204.37	204.96	203.42	204.63	206.17	205.24	204.51	204.58	205.18	205	208.68	203.79	202.99	205.53	207.48	203.52	204	207.15	207.02	204.46	204.31	203.81	205.23	203.92	205.09	204.48	205.37	206.29	204.35	202.94	204.53	205.52	204.5	204.32	205.72	205.56	204.58
208.58	213.49	211.37	213.39	211.89	214.24	210.5	211.16	212.8	212.15	213.02	211.43	209.36	212.88	211.81	211.67	209.33	212.95	211.75	210.97	213.15	211.29	209.51	210.67	210.54	213.08	211.47	211.6	211.11	209.69	208.44	210.88	210.38	214.2	211.62	211.47	212.79	213.62	211.51	210.94	213.88	212.33	211.94	211.61	212.47	210.27	210.71	209.82	215.57	211.18
206.98	206.53	204.41	206.15	207.04	205.89	207.6	204.26	208.88	205.61	205.62	207.07	206.26	206.11	208.13	207.19	206.98	207.14	206.4	208.54	207.25	205.4	206.43	205.94	207.3	206.61	208.13	206.32	207.18	208.21	208.81	207.27	206.25	207.37	204.19	205.51	208.09	206.88	206.32	205.89	208.39	205.88	208.06	207.07	202.48	207.9	205.54	208.11	206.39	204.88
203.29	203.15	205.3	202.68	201.94	202.55	203.77	207.22	202.04	201.2	205.5	203.14	201.17	203.75	204.42	204.37	202.59	201.64	203.75	203.21	204.49	201.98	202.07	202.06	204.62	204.14	204.44	204.77	202.74	204.42	203.8	203.44	206.26	203.54	202.95	202.01	204.61	202.04	201.62	204.26	201.7	202.55	202.04	204.45	203.71	202.65	203.62	203.88	203.45	204.92
200.77	203.27	201.44	204.14	203.49	202.24	204.23	200.83	200.56	204.58	200.97	203.35	203.4	203.09	200.98	202.31	202.72	202.15	204.07	202.31	204.19	202.46	205.23	203.17	205.07	203.95	201.71	201.92	203.09	202.59	202.1	202.94	200.89	201.56	203.59	202.34	200.69	203.15	202.95	202.07	204.49	201.71	202.26	201.83	200.22	200.18	203.19	203.11	200.99	202.69
214.1	211.57	212.51	211.47	213	215.17	212.11	212.18	214.24	210.81	213.39	209.42	214.22	212.78	211.31	211.73	214.71	212.69	211.88	211.38	212.89	211.73	211.59	213.2	212.13	210.87	213.42	212.73	212.88	213.53	213.76	213.27	214.09	212.41	211.02	212.9	211.31	211.37	212.3	212.7	213.16	213.06	213.56	211.74	212.79	213.35	212.77	209.38	213.83	210.64
208	206.92	207.6	209.63	205.89	206.27	206.9	206.6	209.79	208.09	208.52	207.57	207.18	207.48	208.04	206.21	207.23	208.1	206.54	206.32	207.49	207.45	208.11	205.88	205.79	209.45	207.34	210.06	207.74	208.13	207.63	207.15	206.8	207.43	207.46	208.71	208.71	206.15	208	206.31	207.12	205.72	207.25	207.12	206.61	205.74	208.6	207.03	207.59	205
207.97	209.25	208.53	207.75	206.92	209.5	210.17	209.49	206.45	206.94	207.81	206.69	206.91	207.37	208.03	209.1	207.85	207.55	206.69	206.58	207.58	207.01	207.33	207.86	207.91	208	208.48	210.66	205.69	206.94	205.85	208.19	209.43	205.8	212.01	208.1	206.63	209.68	210.93	208.63	207.94	207.34	208.01	209.16	208.27	208.86	205.9	206.52	208.94	208.69
206.8	204.91	206.23	205.27	206.13	206.73	206.39	207.27	204.05	206.16	207.79	208.28	205.92	207.31	205.39	205.18	206.21	206.9	206.37	205.88	205.73	204.76	205.57	205.93	206.64	207.25	205.22	205.9	205.64	206.15	207.52	207.39	205.85	204.64	206.5	204.59	204.38	207.4	208.24	205.69	207.95	204.84	204.58	207.43	207.41	206.39	207.49	205.22	205.48	206.9
204.36	203.01	203.09	204.58	203.19	204.25	200.41	203.26	206.52	203.02	205.5	202.65	203.81	201.05	201.98	205.17	202.52	204.38	200.96	204.71	204.09	205.08	205.06	203.16	203.79	205.12	203.12	202.65	205.41	203.83	203.92	204.2	206.29	201.69	203.82	203.43	206.12	204.34	205.39	204.72	204.97	202.82	204.31	204.55	203.97	205.23	205.16	204.88	204.05	204.08
207.15	208.85	209.07	208.57	210.13	207.51	206.51	206.46	208.53	208.28	204.93	209.58	206.83	210.23	207.43	207.11	210.38	207.52	207.98	209.1	209.46	207.15	209.72	209.47	209.44	209.01	209.95	209.41	207.84	206.99	208.21	209.09	209.78	208.45	209.35	208.15	210.32	207.51	206.31	209.51	210.04	207.79	211.14	209.01	209.28	206.66	209.59	206.38	209.07	209.77
207.65	209.15	208.67	210.56	209.79	208.64	211.71	207.39	210.52	209.44	207.16	207.59	208.73	208.13	208.59	208.33	208.93	208.35	209.21	208.92	209.5	208.79	207.21	208.72	209.27	209.13	210.38	210.48	210.12	207.54	209.58	209.54	209.12	208.67	208.64	207.28	209.54	208.89	210.27	207.48	208.75	207.29	206.3	209.52	207.94	208	211.02	207.13	207.66	207.99
200.04	203.78	201.44	204.27	204.46	201.45	202.84	202.79	202.79	200.19	202.15	203.77	202.04	202.25	199.75	204.27	203.62	204.06	202.95	204.2	200.57	201.8	203.11	202.67	202.13	204.82	201.01	201.96	202.08	201.89	203.49	200.09	203.8	202.23	204.03	204.1	201.51	203.71	202.65	199.8	203.89	202.12	202.75	202.77	200.8	201.81	199.33	204.54	201.52	203.07
210.66	214.06	212.58	213.32	213.17	212.53	212.68	213.67	212.49	211.78	214.82	214.4	212.29	212.53	216.12	213.57	212.21	213.48	211.42	214.65	213.92	210.53	211.31	212.58	211.57	212.76	209.95	214.36	211.94	214.96	210.79	213.93	213.01	213.06	212.35	211.77	210.81	213.36	209.92	212.94	213.73	213.83	211.49	209.88	212.33	211.56	212.33	214.43	212.3	213.28
213.49	210.35	210.68	212.14	210.4	212.46	210.93	211.39	211.98	211.01	211.54	211.5	211.49	211.58	211.88	211.11	207.64	210.8	213.77	210.98	210	211.68	211.93	214.18	213.92	214.06	211.71	213.68	211.33	209.73	213.27	211.12	211.05	210.57	210.48	213.52	212.76	212	210.43	210	213.73	211.29	211.2	210.87	211.62	211.65	212.82	210.25	213.76	210.94
207.51	207.86	207.75	208.14	207.87	207.69	206.58	210.29	206.16	208.7	206.8	205.66	206.81	206.1	208.18	207.59	208.54	206.91	209.16	208.87	204.68	207.93	207.3	210.06	206.95	208.04	208.37	208.24	206.99	206.81	209.06	208.37	208.26	205.48	207.81	207.64	209.35	206.84	204.68	208.71	206.48	207.14	207.95	207.76	206.05	208.36	208.02	207.41	207.61	205.7
204.26	202.59	204.79	203.86	203.21	204.92	204.66	206.71	203.77	203.65	204.51	205.01	206.25	202.64	204.3	204.77	204.97	206.25	203.92	207.39	204.15	202.71	205.13	206.47	204.03	204.06	206.11	205.62	205.06	204.62	206.22	204.14	205.5	204.81	205.85	206.62	206.12	206.96	207.32	203.92	204.47	204.11	205.64	204.89	204.55	204.08	205.87	205.95	205.44	203.26
198.01	202.24	199.02	200.61	197.78	201.41	198.45	199.85	200.21	198.31	197.98	199.36	199.03	201.11	198.39	196.46	199.02	197.72	198.44	199.48	197.3	197.58	199.96	198.14	198.03	198.31	198.32	199.68	199.06	200.39	197.39	198.16	197.17	199.38	199.72	198.78	197.48	197.4	197.63	199.17	198.9	199.05	196.11	199.9	200.35	197.25	200.58	199.49	195.82	199.96
198.48	199.55	199.87	197.21	199.42	198.19	197.91	200.55	200.28	198.53	202.24	199.55	198.53	199.6	197.21	201.52	199.34	198.44	197.58	200.86	199.52	202.27	200.64	200.49	200.05	196.83	198.35	199.25	201.19	201.47	198.3	200.82	200.45	198.83	199.98	199.93	199.65	201.81	201.12	199.7	199.92	199.95	198.96	198.71	200.32	200.24	198.93	199.64	200.2	198.08
200.17	202	202.42	202.86	200.96	200.26	201.03	199.25	199.47	196.59	200.02	199.88	199.13	198.79	201.25	198.92	199.92	200.21	201.74	198.78	199.66	199.66	201.12	201.87	201.45	199.82	202.26	199.85	201.74	200.66	201.28	201.82	199.92	200.18	201.5	199.98	198.84	200.37	199.36	200.19	199.12	202.04	200.17	198.14	201.69	200.52	199.14	201.07	200.22	199.89
207.88	209.82	207.51	208.17	209.5	209.89	208.01	208.97	207.95	207.3	209.02	207.21	209.49	206.9	209.98	206.55	207.17	207.43	207.16	210.5	208.62	207.45	208.42	207.79	210.5	209.66	209.15	206.71	208.69	208.9	208.45	210.12	209.33	208.33	206.74	207.49	207.68	208.85	210.27	209.01	209.52	206.71	208.35	207.3	206.83	209.93	212.12	208.99	208.06	206.02
212.37	212.06	212.36	210.97	210.36	212.61	210.55	211.86	212.98	212.29	211.7	212.66	212.72	210.58	213.42	211.94	210.22	211.87	211.75	210.36	210.95	210.66	214.32	213.45	210.7	211.39	212.11	211.94	209.48	210.93	214.22	212.18	211.36	211.82	210.76	210.18	211.24	212.27	209.9	211.17	210.57	209.99	210.56	210.13	211.46	210.42	210.55	209.47	212.54	213.12
212.92	211.72	212.92	213.92	212.61	211.09	211.11	211.19	212.94	212.54	211.73	209.65	209.42	209.77	211.47	214.57	211.29	212.34	211.48	213.28	212.64	209.48	213.72	214.56	213.64	213.04	211.48	210.13	211.73	212.64	212.38	212.98	212.89	214.24	210.42	212.11	211.85	213.06	212.09	212.77	212	211.52	211.86	215.06	212.05	213.11	209.85	212.8	213.7	212.36
208.61	207.48	206	209.07	208.94	207.17	207.53	209	208.69	206.86	206.71	206.37	207.1	209.91	207.4	210.11	207.28	208.81	207.74	207.64	206.82	208.89	208.34	209.54	209.47	208.54	208.79	207.9	206.49	205.89	209.25	206.3	206.68	206.88	208.25	205.3	205.47	209.73	207.66	207.83	209.09	209.23	206.97	205.63	206.28	208.5	207.52	207.3	206.87	207.83
219.21	216.89	219.58	216.93	220	218.18	217.3	218.23	218.15	219.48	217.41	218.33	217.2	217.16	218.58	216.57	217.08	217.76	219.77	217.21	218.43	217.96	216.97	218.88	216.64	217.79	216.93	220.03	217.37	218.57	219.12	218.66	219.29	217.01	217.61	214.52	215.63	219.68	217.82	218.77	216.88	218.46	219.13	220.76	219.52	217.85	218.74	219.14	218.92	219.22
217.68	219.46	217.32	217.3	217.88	216.45	218.46	219.2	216.13	218.01	217.28	217.31	216.94	217.97	217.16	219.7	217.58	216.39	217.31	218.87	216.99	217.48	217.44	217.33	217.59	217.02	216.96	219.5	218.74	217.26	217.41	215.98	215.61	219.62	218.86	219.19	218.96	219.53	217.89	215.76	218.59	216.7	218.82	218.08	218.39	218.04	216.5	216.07	217.21	216.65
206.42	208.47	203.96	206.56	204.87	207.29	204.74	208.01	204.06	206.38	206.27	204.4	204.81	205.14	204.04	206.1	205.73	204.3	206.99	206.1	206.63	206.75	205.4	205.21	205.38	206.05	206.1	206.12	206.19	206.93	206.39	206.19	206.17	207.37	204.06	206.14	205.1	205.82	206.85	205.4	207.02	205.03	202.85	204.43	206.21	204.99	204.95	205.58	205.31	205.86
206.82	206.6	205.91	209.08	208.02	209.16	206.34	209.25	207.63	208.1	207.46	206.91	208.76	207.25	208.35	207.66	206.17	208.92	207.9	210.06	210.5	207.35	208.15	207.32	209.6	206.64	209.11	207.82	206.8	206.92	208.91	205.49	207.28	209.53	207.93	208.81	208.91	209.21	208.16	209.38	206.69	207.07	209.38	211.88	207.94	205.9	207.05	208.52	208.71	207.75
209.07	209.17	212.91	210.12	210.98	210.55	212.72	210.98	213.56	213.98	210.44	211.73	209.46	211.86	212.68	210.88	211.3	212.51	213.2	210.37	210.69	209.06	212.65	213.28	209.67	212.62	209.98	209.1	211.61	210.92	210.89	212.2	211.48	210.17	211.44	212.2	211.43	212.77	212.78	212.48	211.62	210.67	210.57	213.26	210.11	211.69	210.61	210.8	210.61	210.62
216.82	216.98	218.9	215.73	218.07	218.75	217.73	214.97	218.06	221.73	216.06	218.93	217.85	217.83	215.98	218.96	217.71	218.79	217.73	217.26	217.07	219.5	218.55	219.28	219.43	218.39	216.95	218.18	219.85	218.05	218.04	217.3	215.66	217.45	217.62	216.7	217.21	216.37	218.01	219.59	218.22	217.86	219.41	219.06	216.5	216.27	219.01	218.7	216.38	216.53
211.8	213.9	211.29	212.81	212.84	210.54	213.21	210.16	210.44	210.38	210.5	213.15	211.88	209.52	210.55	210.04	210.15	212.42	211.95	211.32	214.52	213.08	211.66	210.48	210.25	210.45	211.44	210.85	211.3	210.36	210.65	212.95	212.15	211.51	212.23	208.61	214.02	214.49	209.98	211.67	212.09	212.25	209.52	211.71	212.12	212.18	212.65	214.17	210.94	212.29
210.71	207.91	208.16	207.49	208.62	206.52	207.09	208.3	208.32	208.35	209.02	207.53	208.18	208.04	205.83	208.3	207.7	207.99	209.91	209.91	205.45	207.04	206.95	207.73	206.1	206.36	208.24	208.7	207.94	208.2	209.68	207.72	210.68	205.94	208.19	208.13	207.11	204.69	207.18	208.54	207.46	206.59	207.29	206.44	205.61	206.91	209.1	208.23	208.04	208.25
203.61	203.53	205.36	203.88	204.04	205.47	204.72	204.19	206.09	206.52	203.82	205.32	206.54	203.14	205.41	204.03	203.16	204.69	204.53	205.58	206.82	203.8	205.52	205.42	205.93	204.45	206.06	204.8	204.44	205.22	204.6	203.88	205.38	207.68	205.59	205.19	206.2	205.02	203.18	202.9	206.82	204.48	204.5	203.54	204.15	204.05	205.01	203.92	201.98	204.81
209.34	208.14	207.2	210.18	210.24	209.34	207.71	208.97	210.57	207.44	207.93	207.55	207.56	208.75	208.28	210.51	209.61	210.83	209.62	211.2	208.25	208.51	209.88	209.06	207.19	209.75	209.93	208.66	208.85	209.04	207.7	208.5	207.56	208.22	207.95	205.27	208.95	208.37	208.18	208.11	210.85	208.22	209.56	207.36	208.38	208.61	207.26	206.37	206.88	208.91
210.48	212.53	209.61	208.01	207.24	209.96	208.96	211.19	211.46	210.21	208.48	205.71	207.25	209.67	207.48	209.37	208.06	211.37	207.37	209.08	206.82	210.7	208.11	210.43	212.49	208.22	208.78	207.83	209.91	211.21	210.95	211.52	210.42	207.83	209.35	209.01	209.89	211.33	209.25	209.75	208.44	210.22	211.74	209.46	210.86	208.3	206.16	210.02	210.54	211.81
203.98	201.61	202.35	201.57	202.05	203.38	204.17	200.92	204.18	204.22	204.62	203.77	203.14	202.89	204.15	202.55	203.58	203.85	203.41	203.66	205.12	202.28	203.06	205.44	202.7	205.72	202.25	202.96	204.66	204.17	203.16	202.46	203.71	204.15	201.72	202.32	201.34	202.49	202.59	203.5	203.95	202.95	202.88	202.38	203.67	200.4	205.48	203.81	201.69	202.72
209.03	209.57	209.13	209.4	210.01	207.61	209.19	208.67	208.54	208.52	209.22	210.01	208.42	209.81	208.94	207.65	208.64	210.07	210.49	208.65	209.14	211.32	212.22	208.75	209.67	209.26	209.24	210.77	207.65	207.94	209.56	209.12	209.17	208.46	210.27	210.88	209.54	209.72	210.06	209.15	209.07	209.59	208.55	209.4	209.7	207.81	210.07	209.75	208.58	208.53
212.22	212.47	210.95	210.11	211.49	211.32	211.12	212.52	213.28	210.94	211.37	211.42	210.73	213.17	212.39	211.69	210.5	210.29	210.88	212.14	210.8	213.56	212.89	209.44	212.88	212.04	214.92	212.06	212.54	212.12	212.55	213.21	213.09	211.8	211.2	211.78	212.22	213.85	213.5	212.81	211.99	212.93	209.87	209.9	211.5	211.19	211.18	211.2	213.71	214.6
212.03	212.13	212.42	212.25	211.83	210.09	212.59	210.54	213.75	211.47	211.7	211.84	211.34	212.72	212.48	211.86	210.67	210.26	210.1	212.16	212.85	212.07	212.26	213.42	209.29	211.06	209.6	211.87	213.71	213.68	211.26	210.82	212.38	213.36	210.29	214.38	212.76	211.12	211.79	212.54	212.3	212.67	213.57	209.86	213.56	212.47	212.3	213.1	209.8	212.59
209.21	208.02	209.7	208.19	207.48	207.67	210.12	207.78	207.81	209.01	207.93	211.56	210.75	206.69	209.68	208.95	209.69	207.86	209.24	207.82	206.63	206.68	206.43	208.66	207.31	207.48	206.13	206.87	207.06	209.66	208.09	208.84	208.34	205.49	207.53	208.25	208.78	208.81	209.92	210.55	207.08	208.75	208.04	206.95	208.21	209.19	209.69	208.69	208.98	208.19
203.72	203.59	204.55	205.85	204.25	204.63	203.61	204	203.61	203.42	204.76	205.35	203.02	202.86	203.08	201.22	202.51	203.86	204.14	202.91	203.12	204.32	203.27	201.94	202.5	205.53	204.88	205.13	202.68	203.58	202.92	203.11	204.89	202.79	204.42	204.06	207.04	204.98	202.1	201.86	203.27	201.92	201.93	203.86	203.56	206.09	202.09	205.28	202.5	203.87
203.47	203.19	207.9	201.12	206.28	204.71	204.43	202.44	203.16	207.37	204.93	205.84	203.66	206.8	206.8	203.47	204.52	204.76	204.74	203.76	204.18	207.5	205.07	205.73	204.66	203.23	206.61	206.26	203.69	204.6	205.46	206.67	203.42	203.94	204.81	204.11	204.4	204.32	204.65	203.58	205.37	204.44	206.35	209.41	205.39	205.25	203.62	202.73	205.25	205.43
201.23	197.29	199.66	197.22	199.55	198.21	198.8	200.08	199.26	199.04	198.6	196.62	198.41	200.23	198.41	197.11	199.71	197.4	200.25	198.68	200.5	199.22	195.56	199.13	199.38	200.97	199.89	200.72	198.21	200.12	196.49	198.59	199.63	202.59	198.6	202.08	199.88	199.28	199.13	200.19	200.2	200.25	198.93	197.75	197.85	199.79	199.85	199.74	198.32	200.88
206.38	208.78	204.99	209.24	205.76	208.87	207.27	209.24	208.02	207.26	209.08	206.09	206.67	210.45	206.16	207.86	207.13	208.48	208.4	208.47	206.63	206.7	209.74	207.63	209.27	204.96	206.64	205.76	207.18	205.72	208.48	208.85	206.49	206.87	207.69	207.45	207.24	207.09	207.26	206.24	208.44	208.48	206.66	208.07	207.73	208.55	208.32	207.59	208.62	206.22
207.17	209.85	209.25	208.79	209.13	211.51	208.1	209.83	209.61	210.74	210.16	210.28	210.57	209.48	210.17	209.79	207.93	210.59	211.19	209.99	208.18	210.38	209.87	210.97	210.75	211.25	209.51	211.51	209.95	209.67	208.77	210.39	209.73	208.27	210.47	209.04	210.76	210.57	210.99	209.39	209.84	210.59	208.85	208.25	211.34	209.89	207.38	211.68	210.48	208.69
202.22	201.75	200.82	204.09	201.76	201.8	201.35	201.65	203.58	205.3	202.37	204.02	205.11	200.85	203.97	205.68	202.19	202.47	203.19	203.61	203.19	202.58	202.52	203.96	199.9	205.16	203.75	204.26	203.09	203.78	202.26	203.03	204.06	201.24	201.07	201.78	202.69	204.68	200.99	202.36	202.75	201.79	201.68	200.1	202.76	200.71	204.21	203.1	200.71	202.39
217.9	220.63	218.55	217.26	218.1	218.89	216.36	216.69	217.77	216.89	216.77	219.15	218.33	219.96	218.69	218.4	217.23	216.54	216.6	218.13	218.74	217.68	218.7	218.59	217.67	217.37	218.34	217.77	216.59	218.69	219.64	217.29	216.35	215.95	217.03	218.24	218.47	215.69	216.78	217.15	218.51	216.62	216.18	215.46	217.66	218.72	216.3	217.75	219.74	219.51
209.17	210.61	205.91	207.94	207.83	209.95	209.33	208.58	207.39	209.24	207.17	207.66	207.83	208.92	209.6	208.47	207.98	205.58	211.21	207.85	209.67	207.19	209.24	208.41	209.06	207.85	207.9	208.36	207.99	208.21	208.17	209.02	207.21	206.04	209.06	207.5	211.76	210.73	208.05	207.65	208.17	209.87	207.84	208.41	207.73	209.15	208.3	210.15	207.67	206.95
212.28	212.24	212.65	210.83	210.43	211.8	212.15	210.71	210.61	211.13	212.53	214.43	214.16	211.96	210.17	211.48	213.85	212.38	213.78	208.84	210.59	212.57	213.74	212.02	214.54	212.03	210.91	210.55	213.97	211.86	211.52	212.15	214.32	213.19	212.14	213.94	210.79	211.53	210.65	212.46	210.31	212.41	211.25	209.86	212.49	210.4	209.93	211.65	212.65	213.38
[truncated: 700 more rows]
[truncated: 150 more columns]
