# Supplementary material for: Genetic dissection of main and epistatic effects of QTL based on augmented triple test cross design
Source: PLoS One. 2017 Dec 14;12(12):e0189054. doi: 10.1371/journal.pone.0189054 (PMC5730204; doi:10.1371/journal.pone.0189054)
Supplement: S6 Supporting Information — (ZIP) [file pone.0189054.s006.zip › z1_1850_0.5_5.csv]

201.36	199.73	203.03	202.55	198.37	201.03	200.65	198.31	202.62	200.91	200.51	200.21	200.58	194.44	200.73	199.68	203.18	199	200.17	200.08	197.85	199.65	198.57	202.19	201.12	196.79	200.42	199.38	201.09	203.51	199.39	202.19	202.5	200.89	201.76	197.24	199.6	200.53	201.21	200.34	202.72	199.03	201.12	200.4	199.09	201.18	199.79	202.47	200.45	202.62
208.23	205.62	210.59	209.02	206	208.83	203.27	211.44	210.66	208.92	209.07	203.61	206.97	208.36	206.61	207.2	208.49	206.91	204.5	207.78	205.48	205.37	209.5	211.35	208.52	207.86	205.74	209.87	207.86	208.6	208.91	209.57	207.01	209.42	210.99	208.55	211.86	211.22	209.95	206.54	211.21	205.11	207.36	205.86	209.44	206.14	204.14	206.87	207.39	206.68
217.61	217.94	217.03	219.62	219.1	215.1	220.03	217.53	220.06	221.58	217.67	220.86	218.27	220.35	217.41	219.84	217.27	217	213.17	213.84	219.03	218.51	216.88	218.69	219.7	218.73	221.21	216.61	217.37	217.14	217.18	214.75	218.68	218.43	218.22	218.71	215.71	217.59	219.63	219.07	217.75	217.18	215.98	216.31	219.96	216.54	216.86	219.11	215.4	214.24
200.32	199.93	203.68	203.56	200.79	199.42	201.11	201.48	202.55	196.71	202.13	199.94	200.94	200.31	201.52	200.14	202.18	202.32	200.24	198.92	201.01	203.78	202.31	200.18	201.45	201.97	201.42	202.16	199.91	199.73	196.85	199.52	200.8	198.12	198.69	198.38	202.48	201.36	201.17	199.63	203.68	204.85	201.92	199.81	200.91	200.79	201.79	201.62	205.18	199.11
205.69	201.94	206.96	205.41	202.47	202.67	202.69	205.49	206.93	203.74	206.78	204.61	206.39	205.51	202.47	205.86	208.22	205.32	203.11	203.53	207.61	201.39	208.18	204.38	205.12	206.21	206.78	203.56	203.37	204.48	206.46	202.85	200.66	204.1	207.02	203.79	203.93	206.42	209.26	204.16	205.23	203.14	202.65	203.61	205.44	205.07	207.83	207.51	204	203.69
209.85	210.21	206.74	208.87	206.73	207.85	206.05	208.01	206.31	208.87	207.61	207.38	206.19	209.48	204.4	208.58	209.75	210.74	206.44	207.15	204.78	211.93	207.11	205.98	207.84	205.08	207.85	208.76	206.57	210.43	203.94	209.23	205.15	209.28	208.01	205.12	205.28	206.2	211.03	209.87	210.34	205.16	206.89	209.43	208.79	208.87	209.85	209.45	204.55	203.89
210.67	210.32	209.29	215.06	209.25	216.57	212.57	208.9	210.13	210.64	212.78	212.46	212.7	215.31	212.55	214.52	214.76	212	211.68	211.22	211.5	214.37	211.69	212.83	209.72	212.28	213.65	212.11	212.02	210.38	211.7	212.52	213.18	210.71	213.04	212.54	214.03	211.9	211.57	209.36	213.49	211.09	209.94	211.29	212.16	214.13	211.41	214.53	211.4	212.4
203.22	199.81	199.54	201.83	202.33	199.92	198.23	201.48	201.72	201.85	200.14	198.64	198.92	200.52	197.22	198.76	198.16	201.43	198.48	201.67	195.82	200.15	201.66	197.93	197.34	202.08	199.6	200.32	198.56	196.93	200.25	198.42	198.94	199.33	201.58	201.07	197.79	202.09	200.68	200.15	199.59	199.88	199.01	202.82	201.82	199.95	198.97	199.75	199.37	199.28
208.59	207.12	208.32	208.21	211.44	208.35	206.51	212.4	207.41	207.94	211.46	211.43	206.79	208.1	209.65	208.93	209.39	206.19	210.14	209.96	208.04	209.19	209.68	209.66	208.94	204.91	207.93	208.55	208.01	208.35	205.63	211.27	203.75	206.73	207.92	211.07	206.67	212.29	209.54	209	207.39	211.22	206.49	210.12	207.48	207.55	208.59	205.97	208.53	207.99
209.66	209.88	209.83	208.47	206.62	209.6	204.56	211.19	210.52	207.58	207.32	207.37	208.95	210.83	209.39	209.99	209.87	207.34	208.24	211.42	209.02	207.86	207.94	213.13	209.78	212.04	208.63	208.33	212.58	209.3	209.46	210.89	209.25	210.34	208.18	208.67	211.86	204.88	209.78	207.29	208.9	207.85	210.75	208.37	209.53	208.3	211	208.5	208.04	212.49
199.24	198.75	197.76	200.88	201.13	200.14	199.48	200.46	198.9	197.83	201.26	198.69	199.63	198.55	199.73	200.74	201.34	205.15	199.05	201.1	200.48	198.72	201.9	198.62	201.62	201.36	196.13	200.87	197.79	199.75	201.08	201.94	204.12	200.55	199.39	201.71	203.24	204.39	197.98	201.39	199.14	198.75	199.83	203.33	201.27	200.9	200.56	202.25	202.19	199.42
205.93	206.96	206.46	202.68	204.9	203.85	206.39	203.7	205.46	204.64	205.58	204.93	203.24	205.46	203.21	207.19	206.37	203.8	201.77	204.42	205.86	204.01	204.28	205.63	200.49	202.66	203.31	207.73	203.74	205.45	203.89	204.87	204.39	203.99	206.72	203.48	203.75	205.23	202.44	207.25	203.42	202.42	205.61	201.83	202.21	204.64	203.28	205.77	203.67	203.96
206.62	211.57	212.73	210.39	212.87	213.13	207.64	212.92	209.64	211.91	211.28	214.38	213.18	210.72	213.39	212.13	209.89	213.67	212.9	214.86	212.6	209.86	210.14	209.7	214.58	215.16	213.32	212.57	211.79	212.66	208.04	212.58	214.05	215.39	209.45	212.2	213.7	212.96	209.99	213.38	214.63	212.19	213.47	213.36	213.76	212.73	213.04	212.85	209.81	209.46
215.67	218.31	216.96	220.11	215.76	214.59	215.88	216.9	218.59	219.81	218.82	214.85	217.21	217.47	216.7	216.19	213.17	213.34	216.42	217.47	215.81	215.81	216.13	217.59	217.15	218.15	216.92	216.06	215.81	216.59	218.17	217.95	214.89	216.1	218.6	216.3	217.85	215.13	218.1	217.96	216.65	216.11	220.65	215.1	219.06	215.26	221.09	214.25	216.22	219.05
202.7	200.72	204.64	203.58	200.14	203.6	201.3	200.37	203.56	202.69	205.66	200.41	202.94	203.32	202.09	202.34	201.91	200.06	202.54	201.5	201.9	206.51	201.26	204.83	203.69	202.29	201.53	201.48	203.26	200.01	203.72	204.64	200.29	202.55	201.92	202.32	205.16	200.76	201.55	202.99	201.91	203.48	198.89	203.55	201.4	200.75	201.48	203.46	203.24	203.56
209.85	213.58	215.02	212.26	211.56	212.49	212.77	213.9	212.55	209.76	210.55	215.89	214.14	216.98	212.81	210.6	213.49	211.88	211.72	210.95	213.67	213.84	211.62	215.73	212.73	212.8	211.96	216.48	213.94	213.59	212.94	212.23	214.12	212.49	210.6	213.97	213.65	214.59	215.92	215.6	212.05	213.71	211.73	211.02	212.96	211.51	212.83	213.47	213.36	213.76
205.88	203.98	205.56	203.45	206.92	205.02	205.8	206.45	205.95	205.72	208.17	206.75	204.56	207.73	206.88	204.4	206.87	207.24	206.32	206.46	204.56	205.11	208.35	205.02	201.96	205.17	204.35	205.69	208.14	206.16	205.64	209.83	206.37	209.63	204.15	205.95	207.72	205.92	204.79	209.34	202.87	207.02	204.66	205.69	206.95	207.86	202.8	207.27	207.37	206.42
208.64	207.34	210.67	206.42	208.24	206.54	206.4	210.36	207.04	204.47	204.31	204.68	204.49	206.91	205.56	209.46	207.15	207.97	207.25	209.74	208.36	206.49	209.51	202.7	210.71	208.05	209.08	205.56	208	208.76	208.85	210.59	209.64	207.57	206.65	207.82	206.9	208.11	209.93	204.47	209.95	208.35	210.23	210.89	207.87	208.51	204.73	212.04	207.51	208.49
208.18	207.68	202.4	206.61	205.42	205.75	206.15	208.83	209.17	207.33	206.25	206.58	206.64	207.59	205.97	206.74	208.62	205.56	205.97	210.93	205.09	204.3	207.69	208.03	207.27	204.6	206.17	203.28	207.67	204.98	206.17	208.01	204.47	205.44	205.71	209.36	205.79	205.3	202.18	206.79	207.05	205	206.41	210.63	204.27	206.27	204.94	206.94	206.23	207.71
199.38	199.74	196.63	198.55	201.88	199.48	200.54	200.75	202.66	197.86	200.01	200.79	197.31	199.14	200.28	201.1	202.33	199.05	201.85	198.88	200.05	201.07	198.81	199.34	200.51	196.85	201.98	198.99	199.2	199.39	200.53	200.02	198.92	196.79	199.49	198.82	198.62	199.17	198.17	200.7	201.3	195.12	200.1	200.39	195.99	199.12	198.89	201.79	199.41	199.97
211.37	211.08	207.32	211.18	204.63	214.64	210.57	209.44	205.05	207.31	210.42	211.16	207.06	207.91	205.68	213.21	211.65	208.82	212.43	206.22	208.59	210.3	208.42	210.74	210.49	213.15	209.08	211.94	211.98	209.05	211.39	209.04	210.94	211.34	209.14	211.48	206.57	209.24	206.75	210.5	209.87	211.06	208.26	209.22	206.82	211.92	206.57	210.3	206.98	207.17
198.55	203.62	199.11	202.55	200.91	199.21	200.06	201.55	202.65	199.89	198.19	198.87	202.86	201.87	197.79	203.17	201.9	200.15	199.98	202.12	200.12	202.18	196.82	198.18	201.24	201.79	198.47	200.89	199.94	197.89	200.36	202.07	197.36	202.46	199.97	200.44	199.04	201.85	197.2	199.05	198.83	201.7	198.23	200.25	200.52	199.85	200.59	202.28	201.56	198.98
212.71	209.21	213.62	211.55	216.29	212.79	213.94	213.65	213.45	210.38	212.53	208.71	207.89	212.77	210.09	211.05	212.76	215.19	210.93	210.62	213.09	214.95	209.74	208.58	214.28	211.84	212.78	209.83	214.1	211.82	211.81	210.49	211.53	211.2	210.99	210.42	212.08	210.92	215.6	211.49	210.85	208.64	211.56	211.35	212.45	212.18	212.95	210.57	213.47	213.22
210.8	205.43	208.26	211.16	209.34	208.77	211.21	207.37	207.73	208.53	210.27	208.9	208.59	208.58	207.71	209.83	208.69	208.37	207.79	208.83	209.3	209.26	208.3	207.09	211.06	210.2	209.24	208.09	206.62	206.66	210.09	205.64	207.92	206.95	210.89	207.57	212.27	210.62	209.3	205.54	208.44	208.3	205.81	206.65	209.72	208.8	205.9	204.46	206.89	207.42
210.5	211.87	212.66	213.52	210.95	212.84	210.58	211.8	212.99	209.73	210.8	210.53	213.81	209.31	214.5	211.11	210.36	212.69	211.3	213	213.88	210.9	210.14	212.38	209.94	213.97	211.71	212.14	212.23	212.25	209.06	211.22	214.39	211.32	213.12	211.34	212.3	208.87	209.97	211.59	210.14	215.75	210.7	212.47	212.05	216.08	212.45	212.04	211.79	213.39
203.85	203.26	203.18	203.52	201.86	202.67	202.26	206.23	202.51	201.36	205.25	202.87	203.15	206.86	203.42	203.76	203.87	202.23	203.38	202.56	202.95	202.22	202.28	200.9	200.02	205.13	204.23	203.1	204.66	201.3	207.07	201.79	204.79	203.71	203.8	202.54	204.63	203.25	203.35	205.37	202.29	202.55	205.38	204.86	205.43	203.39	203.57	203.15	202.59	203.11
209.63	210.1	209.32	207.14	207.48	209.96	210.96	209.54	209.71	208.84	212.04	210.37	208.01	204.86	208.92	205.38	210.16	209.67	208.75	208.72	208.44	210.08	211.29	210.55	210.77	206.67	208.51	206.45	206.83	207	205.77	207.77	205.28	209.58	208.7	207.42	208.7	209.71	208.63	210.54	207.57	208.17	208.63	208.21	209.67	210.76	208.72	210.42	209.77	205.69
206.21	202.37	204.32	202.1	201.83	203.62	206.88	207.22	202.01	206.9	203.44	204.1	202.53	203.18	206.16	205.65	209.09	199.88	205.45	204.24	206.9	206.62	206.16	207.8	204.22	205.74	203.15	205.98	203.53	205.53	207.14	207.09	203.6	207.59	203.66	206.29	203.3	203.25	207.51	203.58	206.2	207.52	205.22	204.95	204.65	202.37	207.34	202.01	205.56	204.38
202.44	203.11	203.51	204.82	202.04	204.5	202.45	204.94	204.53	204.46	203.12	206.12	202.75	201.22	202.63	205.63	205.16	204.57	206.26	202.48	204.07	206.82	202.29	204.2	203.7	203.79	203.36	203.5	206.16	203.5	204.02	204.62	202.52	204.06	202.52	201.57	203.38	204	204.94	203.15	206.29	199.92	202.78	202.5	205.55	204.19	203.93	204.9	204.9	203.05
207.55	209.4	209.41	206.49	207.56	205.35	208.81	209.38	207.79	205.81	212.52	210.11	211.65	210.31	207.5	209.77	209.33	209.17	210.02	208.21	210.54	207.7	204.69	209.27	210.01	210.24	206.1	206.92	210.87	211.95	211.08	206.96	211.21	206.16	211.05	206.52	208.08	211.4	210.04	209.3	208.09	211.38	207.85	207.01	206.03	208.14	208.96	210.57	205.99	207.42
210.71	210.93	210.74	210.56	210.23	208.39	210.99	208.71	206.89	209.31	208.25	210.05	209.67	212.01	210.81	209.62	207.38	210.69	210.64	207.33	215.7	209.15	210.51	210.1	213.79	210.16	209.22	211.1	211.8	209.47	207.67	208.46	208.28	205.77	210.25	210.01	209.12	209.28	210.8	208.26	210.77	209.38	206.91	212.2	207.56	209.4	209.59	210.33	212.16	206.75
193.17	194.6	194.13	192.79	198.45	195.09	193.16	194.22	194.56	191.2	194.04	197.53	194.39	196.79	195	196.02	194.77	195.35	193.83	194.07	193.26	192.46	195.87	194.64	193.75	190.4	193.78	193.34	195.09	192.33	192.13	193.03	191.09	191.94	192.45	196.11	195.02	194.41	193.98	191.27	191.77	193.39	194.92	196.3	190.88	191.79	189.58	192.05	192.2	196.19
198.73	196.5	197.21	201.5	201.26	200.4	194.45	196.96	200.08	198.83	202.34	196.36	201.75	197.48	197.58	197.61	200.96	198.97	201.24	198.19	200.28	200.61	200.12	199.66	199.03	200.43	199.03	198.03	203.21	199.63	199.61	200.76	200.9	200.87	200.43	198.09	199.82	197.76	199.72	198.99	197.79	200.69	197.16	198.83	200.67	199.89	199.78	197.69	200.98	200.19
201.05	197.52	200.3	197.24	197.77	197.95	199.12	201.25	202.31	198.98	199.07	203.22	200.2	197.32	199.42	200.86	194.07	198.15	198.42	199.47	198.13	201.07	200.44	199.71	198.83	199.32	202	201.11	200.85	200.15	199.4	198.09	199.81	203.65	200.86	200.42	196.58	200.76	197.32	202.22	198.78	199.46	200.57	201.03	201.76	200.86	198.41	201	202.17	202.98
210.2	207.82	207.66	210.03	207.58	209.95	211.56	208.48	209.96	208.63	206.9	207.67	211.34	207.74	209.74	211.54	210.01	207.46	207.77	207.29	210.39	208.19	212.58	210.2	210.4	209.67	212.66	209.57	210.5	207.48	210.02	209.08	207.19	206.77	211.53	209.12	209.26	206.56	208.61	213.25	210.58	208.53	208.23	208.61	209.94	204.95	206.65	211.46	209.7	208.74
209.87	207.1	205.39	204.53	207.55	206.49	204.6	205.06	206.02	204.04	202.85	207.02	205.51	202.94	204.67	207.23	205.06	206.3	206.21	206.7	205.05	204.53	205.64	205.46	206.45	206.45	207.92	207.45	203.29	204.53	205.35	206.51	208.65	204.56	206.49	204.56	208.24	204.13	204.21	204.61	203.39	204.06	207.35	204.88	207.9	205.54	206.32	203.66	210.02	203.23
215.8	212.66	215.63	213.69	212.6	212.84	214.89	212.55	214.22	216.65	212.98	214.42	211.63	210.76	213.14	219.6	216.87	212.32	212.07	216.83	215.56	212.62	212.81	214.53	210.54	213.25	211.77	214.82	211.69	213.36	213.75	214.39	212.43	213.4	213	211.11	212.61	209.68	214.21	214.4	211.87	212	213.29	216.24	215.29	212.7	214.8	213.89	213.39	215.34
207.75	206.92	209.33	207.65	206.86	207.32	208.07	209.6	205.72	204.96	207.26	207.11	208.13	210.43	208.25	209.52	207.85	210.38	204.88	207.48	209.18	207.54	208.53	207.47	211.4	208.48	208.36	207.2	205.64	208.21	206.48	206.99	204.9	206.12	207.68	209.56	208.3	208.53	206.38	208.07	207.76	207.75	205.5	210	207.72	209.05	208.15	206.17	206.69	208.87
205.4	208.31	204.92	202.51	205.5	209.77	203.97	205.72	205.25	206.09	203.55	205.32	204.17	203.48	206.22	207.74	209.64	208.92	205.9	206.2	203.92	205.05	205.35	207.64	203.65	205.29	204.54	208.45	207.58	206.11	208.91	206.08	202.05	203.08	206.35	205.27	204.05	205.03	206.67	206.76	206.34	202.66	205.76	206.02	206.97	206.41	201.49	204.57	204.67	201.94
197.03	196.4	198.65	199.74	199.35	194.64	200.09	202.87	200.56	201.59	198.88	203.3	196.61	198.1	200.65	198.54	202.93	202.34	197.3	196.61	199.7	198.54	201.48	200.09	200.59	197.19	199.18	199.84	198.3	200.68	197.52	198.15	200.88	199.84	199.53	196.68	202.87	198.4	197.82	200.36	197.45	201.14	200.76	201.35	201.17	202.39	201.42	201.01	199.23	197.92
200.63	192.9	196.96	196.93	197.17	196.96	194.4	197.52	195.42	201.72	197.17	196.98	199.89	198.58	200.44	201.56	198.82	195.85	196.97	197.49	197.8	197.94	200.91	196.55	199.81	199.46	197.18	197.71	196.67	198.24	201.83	197.88	197.04	198.53	199.25	199.1	195.85	201.18	202.52	194.75	199.78	200.83	197.83	198.32	199.31	197.94	200.89	199.08	197.91	194.83
215.71	215.25	213.94	214.72	214.45	215.67	213.23	212.83	212.86	211.8	211.42	211.26	210.94	210.79	214.42	211.49	213.06	212.61	210.74	214.14	214.53	214.45	213.89	210.33	212	215.56	212.69	211.51	212.59	212.33	213.46	211.83	213.98	214.32	213.14	212.47	210.55	215.13	211.1	214.24	213.44	212.55	213.45	211.65	211.54	210.62	212.77	212.74	214.36	211.65
198.95	201.01	199.54	201.27	199.2	199.12	198.02	201.8	199.94	197.91	201.59	200.16	198.48	199.51	198.67	198.83	201.81	198.78	198.9	200.16	197.45	198.94	199.93	198.82	199.36	199.06	199.37	198.59	198.43	197.73	196.41	198.92	198.21	200.9	201.35	198.33	197.21	199	199.42	199.36	200.76	199.9	199.56	200.28	200.53	196.95	199.58	198.58	197.57	193.27
199.21	197.04	197.05	198.38	193.67	198.3	201.77	200.34	197.76	198.44	197.27	198.95	198.18	201.39	198.63	197.48	196.91	199.22	201.95	195.14	198.85	200.89	200.14	197.71	199.75	197.64	194.99	199.85	199.99	198.37	199.3	199.97	199.63	197.26	198.51	199.69	200.1	199.45	199.24	199.74	196.72	198.98	202.61	197.25	194.25	194.06	199.98	196.35	198.05	199.2
200.41	199.66	198.35	199.26	201.22	199.59	203.55	200.14	201.81	199.96	195.82	200.15	202.07	195.65	200.7	201.45	200.1	197.25	201.97	202.74	202.61	198.5	201.45	198.78	197.06	200.73	199.5	198.97	201.64	199.95	198.15	200.05	198.82	199.13	200.1	200.29	198.58	201.89	201.89	204.27	201.79	200.3	202.59	199.73	196.77	200.34	198.81	198.82	197.44	198.5
202.1	205.54	202.54	201.67	203.63	205.57	202.66	203.2	204	202.64	205.5	199.56	203.89	202.5	204.7	203.28	202.87	201.33	204.82	204.05	204.17	200.73	200.73	202.3	206.07	203.23	201.07	201.06	202.4	200.16	200.81	203.08	201.97	201.37	199.25	203.45	203.63	203.28	200.58	203.97	200.21	204.36	207.39	204.22	202.68	199.42	201.07	203.72	203.85	201.55
202.99	199.9	207.49	202.33	206.02	205.86	201.81	202.81	203.99	201.13	203.99	202.96	204.39	205	203.56	201.74	201.56	205.14	204.42	207.2	201.87	202.24	203.58	203.31	201.95	205.4	203.69	201.18	207.68	203.22	202.63	203.4	202.04	201.2	204.12	204.2	203.4	200.88	208.15	205.48	205.74	208.02	202.91	205.01	204.63	201.42	204.04	203.67	206.29	205.19
213.45	216.26	209.98	211.67	217.36	212.45	209.49	210.45	210.32	215.36	213.81	214.74	214.68	212.15	212.65	216.59	211.58	216.96	212.4	212.54	209.37	214.77	213.49	213.46	209.82	211.55	213.36	211.71	214.12	210.39	213.42	213.04	211.19	212.26	212.69	215.91	213.86	212.89	211.99	214.82	214.32	213.08	214.16	213.73	214.15	212.6	213.21	215.86	212.62	210.24
208	208.68	205.01	209.77	208.77	209.21	207.84	207.57	207.39	208.91	211.03	208.45	210.77	206.87	207.79	206.71	211.18	209.05	210.01	207.49	208.95	209.73	208.6	205.28	207.28	206.27	210	206.15	207.74	205.85	206.8	205.49	206.51	208.33	207.05	208.34	206.99	207.77	207.06	205.49	206.41	211.87	206.42	207	207.81	208.22	208.95	208.17	205.72	205.71
202.67	203.17	202.26	202.99	204.21	205.75	202.27	203.61	202.59	204.82	203.82	204.73	201.55	205.74	205.14	199.93	200.2	205.61	202.01	203.7	200.62	205.46	202.58	200.93	205.7	200.05	204.5	202.73	203.47	202.64	204.3	204.39	201.83	201.16	205.41	204.99	203	203.09	203.78	200.2	201.54	200.95	203.91	201.7	204.32	203.6	205.82	204.14	204.61	206.02
205.68	206.24	206.54	204.24	206.57	205.58	207.63	206.43	203.67	206.26	205.63	208.61	207.85	204.97	207.55	207.15	207.42	205.29	204.18	205.28	203.52	202.52	205.03	208.72	207.55	202.92	204.87	203.75	205.65	207.08	208.62	206.64	204.82	208.49	203.05	203.53	205.2	208.21	206.97	207.91	206.22	204.26	206.68	205.51	204.59	204.92	206.42	207.87	204.56	205.18
202.81	203.65	201.86	204.04	201.4	205.55	200.86	201.96	203.38	201.5	202.07	199.69	203.8	200.71	202.25	199.72	204.12	203.54	202.59	198.7	205.52	202.11	203.62	202.21	206.78	203.1	202.93	204.32	203.1	202.32	205.35	201.02	208.48	201.35	203.76	200.37	203.36	204.08	202.33	201.89	203.68	202.73	203.38	206.81	205.67	202.29	202.6	204.72	202.02	203.62
208.21	210	208.83	209.24	208.53	211.14	209.04	206.37	208.25	209.84	206.43	207.8	207.49	207.51	206.41	208.59	209.93	210.2	207.62	210.57	205.59	205.16	208.72	210.33	212.54	206.89	206.89	209.69	206.9	207.53	209.91	211.59	209.68	209.44	207.64	206.19	205.66	205.95	205.63	206.76	210.33	210.46	207.76	204.98	208.22	209.51	208.15	209.27	210.07	206.03
209.97	209.88	211.97	213.27	214.02	217.28	211.84	215.02	212.62	211.52	211.33	212.26	212.34	211.52	211.92	210.09	209.66	215.79	213.75	213.79	212.6	212.64	216.59	209.99	214.78	213.85	212.41	211.44	212.31	211.77	212.09	211.37	214.32	216.59	213.07	211	211.37	211.15	214.27	214.49	211.29	210.59	213.92	213.23	211.99	213.47	211.15	211.25	209.61	216.42
202.26	201.88	206.13	204.48	204.45	205.65	208.26	202.4	207.26	201.87	204.88	204.53	203.37	203.68	202.41	203.43	201.82	203.38	204.8	202.53	204.59	202	201.73	201.59	207.66	204.18	205.79	206.19	206.58	201.7	201.48	205.19	204.14	203.38	202.26	203.48	203.41	202.53	205.2	203.49	203.99	204.38	203.4	205.5	203.34	206.23	205.87	204.15	203.32	200.74
203.29	197.82	198.45	198.27	201.65	198.15	201.67	202.15	200.3	199.39	198.74	200.38	199.25	202.41	198.58	201.18	198.35	202.66	200.25	202.91	198.23	202.08	198.73	199.48	202.85	198.92	200.71	198.93	201.19	197.07	198.18	199.05	201.77	202.34	203.09	200.56	200.24	201.6	199.35	202.61	200.28	199.49	202.63	200.59	200.14	200.07	202.15	197.61	204.54	201.69
212.05	211.65	212.22	214.07	213.98	215.15	211.92	213.81	214.59	213.09	213.92	214.93	212.05	211.86	213.51	212.25	216.02	212.08	209.71	214.97	211.72	212.65	214.48	209.26	211.9	210.37	211.32	211.31	213.44	216.49	213.23	211.59	213.37	213.63	214.38	210.93	214.51	212.56	217.28	212.12	210.8	213.53	212.17	210.63	211.85	211.58	214	215.13	212.87	210.61
211.48	206.62	211.59	209.1	211.93	211.24	208.89	212.85	209.23	209.32	210.18	209.21	207.65	210.49	207.15	210.98	212.78	207.49	211.54	208.58	208.45	210.36	207.79	207.85	209.81	209.11	211.59	208.59	210.22	207.93	207.67	210.87	208.55	206.65	209.29	211.01	208.95	208.23	209.75	208.82	209.48	210.13	208.49	210.43	209.61	209.65	211.77	210.17	209.17	208.61
193.13	193.39	191.77	194.03	193.86	197.09	194.9	192.59	194.97	194.73	196.32	194.1	194.91	196.11	192.87	194.37	191.81	195.62	194.23	197.47	193.99	196.9	193.76	194.2	193.98	194.41	192.25	193.39	192.39	195.96	190.61	194.34	190.94	195.63	193.69	191.62	196.45	192.77	196.4	194.21	191.82	194.59	192.71	196.82	193.05	194.99	194.75	195.34	196.7	189.7
213.88	213.54	213.54	211.45	212.67	209.77	207.68	211.36	213.55	213.28	211.57	211.48	211.52	212.14	211.57	214.8	211.01	214	211.68	212.79	210.76	210.57	213.61	211.14	212.68	211.07	213.12	214.52	212.97	209.6	212.83	212.16	211.37	214.73	211.37	212.54	213.35	213.08	213.12	212.03	212.62	210.73	211.18	209.6	214.94	210.67	212.26	209.19	211.38	210.99
220.33	218.49	221	218.52	218.63	220.07	219.25	217.3	217.88	216.87	214.47	219.91	218.33	216.15	217.65	219.39	218.02	215.55	214.85	215.06	219.73	218.56	214.44	218.32	218.83	215.41	215.58	216.91	218.58	218.29	215.75	215.85	216.17	219.61	217.99	217.35	216.24	216.72	221.24	218.73	217.64	218.01	220.38	218.35	221.27	218.94	218.16	218.63	216.11	218.3
206.67	210.58	209.03	206.26	209.99	208.3	208.64	209.33	211.26	209.06	210.08	209.09	206.59	206.12	211.05	207.73	209.59	211.85	210.65	208.61	209.32	212.55	206.85	211.24	210.69	211.73	208.01	211.54	207.76	206.87	209.9	207.68	207.04	211.18	208.85	210.89	211.81	207.48	213.6	210.99	207.12	208.5	207.51	212.6	208.48	208.34	210.14	209.15	208.73	208.55
208.49	209.42	209.37	206.72	206.34	205.9	207.39	208.6	207.42	207.9	206.38	206.23	208.39	205.9	209.51	208.87	208.74	207.44	210.17	205.84	208.13	204.86	207.07	207.92	206.87	208.51	205.85	203.7	210.27	207.5	208.36	203.93	209.05	204.23	207.55	207.14	205.21	206.77	207.7	205.85	208.74	204.93	209.74	207.78	205.81	205.64	209.69	205.34	209.56	205.27
205.38	203.43	202.34	205.15	203.11	205.07	202.4	202.4	201.31	205.58	201.48	202.33	203.99	202.46	203.32	204.65	206.25	202.68	205.37	206.27	205.88	203.86	202.07	203.3	207.28	201.58	205.47	202.51	205.49	202.26	203.49	200.79	202.84	200.91	203.26	202.08	200.88	200.32	201.13	205.92	205.8	202.63	202.22	206.11	199.07	204.63	200.03	204.99	204.36	203.9
210.25	209.24	205.41	208.99	208.16	207.09	206.51	209.2	206.02	208.51	210.9	206.6	207.32	208.38	209.24	210.89	207	210.99	209.59	207.89	211.28	206.79	207.87	209.37	208.4	207.6	209.47	209.15	207.5	207.02	206.62	208.68	209.71	206.43	208.43	211.04	210.07	210.72	207.84	207.72	210.56	212.74	210.27	213.42	209.19	205.4	207.88	206.17	205.55	212.43
212.36	211.43	213.04	212.96	211.85	209.78	207.97	212.78	214.35	209.64	215.72	210.35	212.15	213.76	208.87	212.39	211.22	212.68	211.1	212.53	211.16	214.05	210.88	214.14	213.46	209.84	211.66	215.37	211.63	209.42	212.76	212.62	213.56	212.23	213.48	210.95	207.64	211.73	216.93	209.09	214.99	213.59	216.29	209.09	211.55	214.84	211.98	212.94	211.01	214.38
204.77	201.15	202.39	203.81	201.13	199.95	203.08	201.41	204.31	201.75	201.93	202.77	198.29	203.09	202.19	200.96	200.66	199.62	202.98	203.33	206.35	198.39	202.19	206	201.52	205.77	202.98	203.02	200.11	204.25	202.08	203.06	200.88	201.96	205.07	203.3	204.3	201.1	204.59	201.08	202.55	206.32	202.22	204	201.59	203.66	201.83	204.4	205.21	202.46
213.39	214.9	210.68	212.11	210.05	208.88	211.59	210.36	212.47	212.85	211.74	208.95	212.56	210.88	212.41	212.81	211.64	212.89	210.97	211.31	214.16	213.43	211.17	211.44	210.12	212.68	209.42	212.6	209.32	213.97	213.75	210	210.56	213.78	210.89	210.59	211.62	210.91	213.92	210.31	212.09	210.7	211.96	209.95	211.18	211.68	211.38	211.9	213.1	213.38
209.78	214.62	212.5	210.66	212.61	210.74	213.28	215.21	212.18	211.7	210.08	214.03	212.72	209.77	211.65	212.69	210.61	212.42	212.34	212.05	209.94	211.74	209.19	209.73	211.9	215.19	213.52	210.4	212.39	208.13	211.56	215.35	216.06	216.63	212.13	213.05	210.75	211.76	211.23	213.22	215.27	210.16	209.85	215.01	213.72	213.56	210.41	212.88	214.81	212.3
202.78	200.84	202.05	202.64	201.54	202.42	201.5	202.2	202.52	203.83	201.53	201.62	201.03	201.94	202.34	199.66	206.35	200.12	200.43	202.24	202.75	203.88	204.15	202.94	201.3	201.09	201.46	202.32	203.03	202.06	202.1	200.81	201.36	202.03	202.18	201.95	202.72	199.27	203.12	201.94	202.22	203.34	205.55	204.55	202.8	201.61	201.19	202.75	203.61	201.31
205.59	205.68	205.09	203.44	202.79	205.79	206.19	208.94	204.6	204.74	205.71	203.75	205.46	204.49	203.31	206.3	203.36	206.36	204.77	201.89	205.98	206.05	203.7	203.8	204.02	206.87	207.01	204.12	204.81	203.75	205.84	203.99	202.58	204.2	203.83	203.43	201.95	203.93	204.92	202.68	207.78	208.92	202.29	205.11	204.58	208.6	204.63	204.63	205.26	203.56
195.8	193.97	190.96	196.17	197.65	196.42	195.3	195.61	192.47	195.63	191.71	193.67	193.88	192.24	195.77	191.24	195.41	191.56	195.35	196.5	191.46	191.56	197.04	194.66	194.54	194.43	191.24	192.68	191.03	195.71	194.89	192.9	192.94	190.08	195.03	191.01	190.88	193.94	193.91	193.06	192.48	194.07	194.31	195.01	197.26	196.71	194.78	194.22	195.83	195.18
200.76	202.08	203.65	200.63	197.63	199.34	198.52	198.27	200.07	200.17	199.96	200.18	198.94	199.88	200.97	200.12	203.32	203.34	199.97	201.72	203.21	200.09	199.57	199.88	201.33	201.62	201.48	198.92	198.61	200.96	201.08	202.12	198.5	199.94	200.38	200.55	198.7	203	201.45	200.16	200.94	199.69	200.15	200.29	199.92	199.7	201.77	199.63	203.05	200.96
205.72	208.45	204.78	205.48	205.33	208.24	205.04	206.82	205.07	202.77	207.34	208.96	206.22	204.77	205.01	205.95	205.45	206.71	202.54	206.74	202.91	204.79	203.9	208.25	207.58	205.98	204.58	206.79	205.13	208.57	206.26	208.5	203.98	202.93	203.25	207.17	202.31	204.94	205.11	205.02	202.38	204.99	208.58	204.67	207.48	205.23	207.12	209.13	202.88	206.77
194.53	194.15	197.8	195	195.33	194.52	196.84	194.47	194.87	197.3	198.73	192.96	194.79	194.18	193.8	194.9	195.52	196.1	195.15	197.19	192.12	195.55	192.54	195.36	194.91	193.58	196.66	193.37	194.92	191.07	195.06	197.04	194.29	196.87	193.55	195.09	196.31	195.5	192.78	194.46	194.53	199.51	196.15	196.93	195.5	194.41	197.34	194.95	193.98	195.4
207.15	208.52	207.45	206.49	205.89	203.42	202.52	203.23	204.31	204.56	204.18	205.54	203.79	206.01	203.95	207.2	203.49	203.25	205.71	204.02	203.64	202.49	204.59	205.13	206.75	206	204.19	204.63	207.51	202.7	201.25	203.9	204.57	206.16	202.78	204.97	204.52	201.34	204.91	199.32	207.43	205.66	205.37	203.45	205.22	200.4	205.42	203.14	202.52	207.91
207.52	208.14	208.81	210.63	205.73	207.72	204.25	208.92	206.71	209.56	204.79	207.71	207.47	205.79	208.03	207.36	205.91	209.46	208.63	208.55	208.71	208.09	208.85	208.31	205.78	207.96	204.93	208.22	208	208.75	208.03	209.06	204.83	210.29	210.45	205.06	207.5	209.56	207.65	211.37	208.97	208.65	205.22	206.03	205.12	209.41	205.8	210.48	209.87	211.65
204.03	201.33	205.24	203.79	202.39	205.76	206.65	203.67	202.81	201.71	204.28	205.52	206.88	203.57	199.29	206.97	204.44	204.19	202.46	204.92	200.31	202.46	203	207.15	203.41	202.01	200	203.6	203.22	205.38	203.68	207.17	202.13	205.09	203.25	203.81	204.43	206	201.61	202.67	201.32	202.64	200.97	202.73	202.73	201.7	202.68	203.36	202.64	204.34
204.24	203.82	205.67	202.64	201.38	205.49	203.4	204.01	206.44	204.26	202.61	203.68	205.91	200.16	206.4	206.69	206.41	205.82	203.11	205.7	204.08	205.49	205	203.73	203.95	201.78	203.55	203.43	206.13	203.52	205.98	207.3	204.51	208.9	207.62	204.6	203.86	203.6	204.82	206.03	206.02	209.38	203.99	203.95	205.93	206.02	203.05	207.13	207.57	207.88
202.92	204.57	202.15	204.5	203.24	203.88	201.6	200.33	206.79	205.96	206.5	202.47	205.66	204.32	207.35	205.26	202.9	205.34	203.97	203.18	206.34	204.11	203.6	203.12	205.24	203.28	203.25	201.54	205.86	202.1	204.07	202.73	203.65	201.62	205.55	204.28	204.9	203.74	203.71	202.2	203.56	201.24	202.9	204.35	206.69	205.84	203.76	204.31	205.66	202.14
221.67	218.84	216.36	216.32	215.86	215	217.23	216.91	219.93	219.51	221.48	217.23	216.75	217.38	218.05	217.78	219.81	215.25	215.09	216.15	216.34	218.39	216.74	218.12	218.81	220.07	217.09	218.43	217.99	217.47	218.89	216.36	219.19	219.26	217.42	218.51	218.91	218.59	217.51	216.69	217.94	217.82	218.22	219.36	218.5	218.36	219.87	219.14	220.4	220.07
206.75	200.01	202.65	204.24	203.58	203.3	196.82	202.07	202.16	203.94	201.92	201.21	204.68	202.76	203.41	200.96	202.16	202.77	203.08	204.65	200.85	202.41	204.23	201.67	201.83	202.74	201.89	203.06	202.37	205.55	201.58	204.2	206.51	203.36	200.39	203.22	203.33	201.15	200.54	204.06	205.08	204.27	203.55	202.3	203.49	202.49	202.76	201.78	204.06	201.16
211.76	209.33	213.74	210.86	211.14	208.16	213.8	210.72	214.89	212.3	214.18	209.17	211.87	212.78	210.06	209.75	210.66	211.4	216.55	211.05	210.56	212.91	210.44	211.28	212.68	213.67	214.02	209.15	210.24	211.06	213.17	212.03	213.57	210.91	212.15	209.72	209.18	211.11	211.91	211.32	213.46	212.43	212.63	210.55	211.81	209.29	214.56	213.31	207.15	212.01
211.34	210.14	212.2	211.11	213.55	210.73	216.45	210.49	212.13	211.63	212.28	213.23	213.6	210.74	212.04	212.92	210.84	213.16	213.62	211.73	209.01	212.53	210.93	214.84	213.33	211.12	206.78	210.34	211.35	210.26	212.68	212.32	213.64	212.4	210.11	209.59	211.42	211.99	209.9	212.66	212.51	213.13	213.79	210.85	207.86	211.82	211.2	209.73	209.07	211.25
207.9	210.99	208.5	211.2	211.68	207.66	211.36	210.3	211.21	213.63	211.27	212.57	209.03	212.12	208.48	206.51	207.92	211.66	211	211.05	209.31	207.59	210.2	210.54	208.02	211.41	211.85	212.05	208.71	209.4	209.33	206.49	212.03	210.23	207.47	207.37	209.43	209.07	206.04	210.7	211.24	210.9	208.08	208.9	210.49	212.81	211.45	211.97	211.02	209.76
208.01	209.92	207.33	210.66	209.24	207.32	210.37	209.48	208.28	207.77	208.58	209.65	211.81	206.74	206.77	207.89	205.36	206.18	210.41	207.15	207.11	208.9	208.12	211.99	206.87	208.11	208.25	208.5	210.82	208.4	208.6	210.54	207.79	209	207.61	209.67	210.03	208.71	210.75	208.46	209.19	208.88	208.67	210.41	208.77	208.89	209.96	206.88	206.4	211.56
203.22	206.13	207.44	205.5	206.56	207.5	207.95	209.1	207.34	207.95	208	205.81	205.75	207.84	206.79	207.45	204.93	207.3	202.84	207.79	204.79	206.9	205.55	208.06	207.87	206.77	202.71	201.52	202.96	208.21	203.72	207.16	206.04	207.85	206.74	206.85	207.75	202.82	206.41	208.27	206.96	205.74	205.64	205.76	203.86	204.17	204.94	207.32	204.27	204.93
207.42	208.56	208.53	210.43	208.29	206.94	208.29	206.58	210.9	208.17	208.19	207.51	208.49	209.48	210.06	206.69	210	212.25	207.37	209.04	210.99	207.89	207.63	209.43	210.32	204.44	213.08	208.03	206.26	210.59	209.35	205.8	210.8	208.24	207.35	209.24	205.4	211.11	209.8	209.84	210.19	207.82	208.94	206.67	208.07	206.56	212.09	207.88	208.48	207.25
217.56	214.48	215.62	213.93	216.54	216.75	214.27	221.94	214.1	216.98	216.33	214.41	220.01	217.65	216.22	210.06	213.36	218.62	217.75	220.21	218.31	213.54	218.63	217.83	213.5	216.43	215.64	219.66	217.76	215.7	220.97	215.51	217.84	218.74	219.13	217.82	216.51	217.79	217.17	214.19	220.43	217.03	216.85	216.62	219.55	218.28	217.41	215.83	218.02	218.31
195.9	199.76	201.83	200.34	201.96	201.56	200.04	197.78	199.2	199.46	197.18	199.65	197.49	200.3	199.03	198.99	201.3	199.33	196.49	199.27	200	198.47	200.15	200.53	198.79	199.21	199.77	201.17	199.9	201.27	196.88	200.18	201.39	197.92	198.56	200.54	198.94	195.77	205.2	200.94	198.23	201.46	199.63	199.06	200.57	198.62	198.96	200.72	195.64	196.83
206.12	208.28	207.48	206.53	207.4	208.19	206.81	206.83	209.04	208.71	206.73	206.02	206.85	209.59	209.66	204.92	207.26	207.97	208.1	207.94	209.54	207.44	204.35	208.88	204.98	206.82	206.79	211.07	208.86	209.06	208.05	207.38	206.83	208.1	207.59	207.1	205.21	209.99	208.48	208.57	206.06	206.59	206.59	209.25	205.6	206.64	209.77	208.37	205.78	206.1
198.73	200.27	199.97	198.42	199.7	197.41	198.66	199.21	201.43	200.55	200.78	200.51	200.13	202.3	201.45	199.23	198.02	197.88	196.13	199.9	201.34	199.58	200.67	196.02	198.43	197.12	199.6	200.23	197.43	198.29	198.37	202.06	197.03	198.54	199.34	200.86	197.72	200.12	198.2	201.25	199.8	198.96	197.88	202.39	199.94	201.81	199.65	198.1	200.02	200.89
197.05	200.17	200.03	196.91	201.09	199.25	193.67	198.81	199.28	199.3	195.68	195.38	198.11	198.8	197.25	200.8	194.04	198.06	198.4	196.75	199.89	201.14	198.73	200.72	200.89	195.85	197.8	198.21	197.06	201.2	199.61	198.81	199.15	198.37	198.5	197.95	198.75	198.04	199.68	198.13	198.45	197.18	199.43	200.54	198.33	199.56	200.08	201.72	197.71	198.21
210.54	210.32	208.55	206.57	208.06	205.66	211.15	212.45	205.3	208.44	211.08	209.22	210.52	209.12	212.59	212.4	210.2	210.33	208.97	207.5	209.07	209.86	210.35	212.16	210.6	209.65	213.16	208.37	209.33	207.76	209.78	206.73	211.34	209.1	210.68	210.54	208.72	207.84	210.03	214.45	206.77	209.45	209.83	207.93	209.45	211.62	212.88	209.27	210.94	210.29
209.25	210.38	207.32	209.69	207.21	207.96	205.19	206.76	206.92	206.91	210.06	211.6	206.94	207.36	207.09	207.65	204.76	206.61	207.88	206.78	211.91	207.31	207.5	205.45	209.64	209.26	208.15	206.06	208.8	209.45	206.13	208.01	206.2	210.19	204.89	209.42	206	207.58	208.92	208.54	209.93	209.51	205.71	207.8	206.13	210.56	207.57	208.64	208.31	208.25
215.82	218.82	218.98	216.07	217.7	215.57	217.11	217.46	218.7	215.78	217.18	215.94	213.6	215.78	213.76	216.43	216.41	216.52	215.72	215.65	218.39	213.63	215.8	214.66	218.62	218.92	219.55	215.61	217.31	214.86	218.13	214.21	214.31	217.74	214.62	215.73	215.01	211.66	220.61	217.15	215.2	218.8	217.05	218.83	214.99	218.04	214.83	216.66	216.85	217.99
212.01	209.49	212.54	213.71	213.52	210.53	209.69	209.26	207.39	209.4	210.7	213.36	210.79	211.36	211.69	209.33	209.25	212.81	210.01	213.13	209.8	212.89	212.26	212.88	210.51	211.64	211.53	214.66	207.62	210.34	210.81	214.42	209.66	212.95	212.83	211.59	212.81	214.88	209.82	210.02	209.26	210.54	216.89	210.24	212.79	211.65	210.45	214.02	213.28	211.83
203.28	203.16	202.6	203.55	206.27	204.7	204.22	203.68	203.92	200.23	202.51	204.29	201.79	204.81	202.36	201.17	202.59	205.13	202.14	203.09	203.49	207.58	200.73	201.14	201.47	208.25	204.07	203.63	202.59	201.49	200.64	202.35	204.29	203.93	207.34	207.22	203	204.25	204.08	203.33	200.28	203.7	203.66	201.22	202.79	202.45	204.39	204.72	204.28	200.8
211.96	213.18	208.83	209.79	202.61	206.17	208.01	210.02	204.59	207.3	208.3	207.55	210.24	206.44	205.94	209.72	207.5	207.36	210.49	208.51	207.54	208.82	207.37	207.18	205.91	208.43	207.34	206.52	208.82	208.86	207.67	206.42	208.17	211.32	211.37	209.14	208.37	210.01	208.22	207.31	207.82	209.47	207.28	207.96	210.5	209.2	207.57	208.99	212.67	208.01
207.63	205.12	206.82	205.91	205.91	205.93	208.61	206.42	203.28	205.64	203.12	206.76	204.54	203.73	207.62	205.75	206.56	203.39	206.12	202.33	203.32	202.56	203.09	206.63	205.48	208.98	206.39	206.8	206.3	202.29	205.83	204.84	207.95	208.34	207.04	204.69	207.35	207.17	206.98	205.47	204.03	207.87	202.02	207.33	203.62	206.14	204.1	207.07	207.45	205.95
202.08	203.91	204.04	204.29	201.98	204.26	200.9	203.55	202.64	201.95	203.72	200.42	203.2	204.45	203.33	201.11	202.01	206.42	199.27	205.87	204.51	204.36	203.95	202.69	201.8	205.6	203.38	205.61	202.63	203.41	201.98	202.74	205.43	200.84	203.5	203.38	203.97	203.07	202.71	201.6	205.74	204.95	204.87	204.14	201.88	201.65	205.45	203.8	205.37	204.96
206.62	208.9	206.32	208.68	210.57	209.79	207.22	209.99	212.47	210.55	208.19	204.26	210.16	206.5	207.54	210.14	207.29	208.54	210.35	210.66	208.32	207.65	205.43	210.59	210.12	206.38	206.3	208.77	206.69	208	207.24	209.28	207.23	210.39	213.13	209.1	210.63	209.61	205.01	211.93	211.6	207.67	211.75	205.25	206.03	205.13	211.17	210.99	209.6	206.3
208.91	208.59	205.79	209.11	210.91	205.72	210.33	212.21	209.79	211.42	208.74	210.23	210.59	210.43	209.93	208.84	207.89	212.64	209.34	209.2	210.31	206.79	207.65	211.88	207.61	208.23	210.2	212.11	203.52	210.13	207.48	208.22	211.44	208.14	209.31	210.84	209.65	208.76	207.62	210.96	205.28	210.88	210.78	212.85	212.91	206.71	210	209.85	209.77	208.76
194.45	196.03	195.92	193.78	195.95	192.58	194.79	193.98	197.03	192.76	195.25	199.1	194.56	191.27	194.81	195.43	192.63	195.22	191.61	192.32	196.71	192.9	193.55	193.95	191.94	191.9	191.56	199.13	195.39	194.94	193.64	192.89	193.58	191.2	195.94	196.55	195.32	196.94	194.66	193.44	192.58	194.08	194.99	196.15	194.06	192.03	193.5	195.14	192.04	190.41
213.44	215.76	209.54	212.79	209.14	212.32	212.69	210.46	208.37	212.6	214.57	211.86	211.15	211.29	211.71	211.48	209.81	208.63	212.07	211.41	211.85	212.26	212.59	209.42	211.85	210.66	217.25	210.15	209.87	212.95	212.44	212.42	211.72	213.32	214.59	210.78	214.38	213.03	209.41	210.78	209.23	210.86	211.22	210.51	210.68	213.04	210.13	211.86	213.51	208.6
203.44	204.5	205.55	206.04	204.47	204.13	205.86	204.79	206.43	205.51	203.01	205.2	202.78	206.83	203.01	209.4	204.97	207.08	204.85	204.42	208.55	206.63	203.32	210.03	208.72	204.99	208.19	204.71	208.83	204.87	207.11	207.32	204.33	208.96	204.79	209.07	207.94	205.99	203.86	205.18	204.36	208.77	207.05	204.82	206.88	209.67	205.16	207.39	203.93	211.33
209.06	207.73	209.19	207.72	211.54	205.58	207.26	210.55	210.29	208.67	208.02	209.29	205.98	207.17	208.27	209.64	209.84	206.4	209.77	208.29	209.56	208.92	207.7	207.24	208.04	208.03	209.71	210.61	210.82	204.52	205.56	208.32	209.56	209.93	209.15	208.07	207.82	209.32	210.08	208.72	211.45	208.49	205.59	212.35	207.19	208.04	207.89	207.27	210.21	207.14
213.6	207.83	208.63	210.59	208.54	209.29	209.18	211.57	209.38	211.93	209.7	210.6	207.99	206.71	209.56	212.59	211.06	208.83	207.9	210.08	207.64	208.6	212.79	207.64	210.66	210.1	211.12	210.34	211.29	209.97	208.94	209.28	210.2	212.05	211.48	207.84	207.93	211.53	209.87	208.8	210.3	207.81	208.87	210.43	209.96	207.35	212.06	209.29	208.68	211.53
200.46	199.31	200.81	198.53	199.83	201.08	198.01	199.72	198.88	201.87	202.72	201.93	196.06	201.03	201.04	199.02	199.56	196.73	201.8	201.49	197.92	199.98	200.19	198.19	197.75	200.15	199.98	200.22	200.15	196.57	202.56	203.53	201.09	199.34	200.52	197.39	199.61	200.5	199.11	200.82	199.24	200.77	200.26	200.61	201.89	199.72	198.81	199.92	200.57	199.65
211.3	212.72	214.37	211.59	209.79	210.89	211.87	211.15	211.55	211.16	211.14	215.49	206.86	215.18	210.51	212.56	213.7	213.96	208.87	210.59	211.77	208.2	211.62	213.95	211.45	211.68	209.05	213.26	212.46	211.48	212.44	210.99	211.61	211.81	208.67	211.07	214.61	211.43	212.04	211.95	211.28	210.99	210.85	212.12	212.47	211.74	210.83	211.76	215.8	208.18
214.82	211.45	211.06	214.58	211.67	211.85	211.45	209.03	211.59	211.19	213.13	211.41	213.25	213.4	212.78	214.28	214.83	216.78	211.47	210.79	208.08	212.94	214.83	211.13	212.79	213.25	210.91	210.22	213.7	212.53	211.31	209.56	209.1	213.63	210.52	213.65	208.47	212.06	213.11	209.46	215.53	210.34	211.4	213.11	211.33	211.59	217.03	214.18	215.55	210.91
208.78	210.55	206.09	202.82	206.14	208.3	210.83	206.49	207.27	208.26	208.1	209	204.71	210.33	207.23	208.91	209.78	210.25	208.68	207.57	210.59	206.98	205.65	209.68	206.97	207.36	208.78	208.05	206.17	208.87	207.62	210.54	204.47	202.26	209.57	208.77	207.52	209.7	208.84	208.36	205.98	208.8	210.15	208.29	209.29	206.64	206.65	204.07	205.6	209.33
201.2	203.57	202.93	198.96	203.94	198.91	199.43	201.52	204.89	199.83	198.32	203.43	200.55	201.67	200.5	200.8	199.15	201.28	199.35	201.66	202.68	201.75	199.61	200.75	200.28	198.69	204.09	201.25	203.16	200.66	198.68	201.23	202.9	200.43	200.42	201.33	200.35	196.24	198.88	197.63	203.43	201.43	201.02	201.21	203.54	204.98	199.24	201.6	201.36	198.1
207.75	207.63	203.48	206.34	205.12	204.82	203.68	205.61	205.68	203.81	205.24	207.31	204.9	206.1	206.62	202.65	205.66	205.14	204.33	201.88	204.19	206.93	204.59	205.99	205.33	205.15	205.53	205.16	207.52	203.89	207.59	205.18	200.38	203.72	205.27	207.02	206.89	206.03	206.73	205.04	205.16	206.39	206.02	205.32	203.3	202.55	203.76	204.32	206.99	204.01
208.86	206.87	206.91	205.99	209.01	208.05	207.66	206.43	208.68	208.63	208.09	207.99	206.46	205.19	209.18	206.68	208.58	210.16	210.65	209.92	207.78	209.26	207.74	205.96	204.32	207.01	209.79	205.41	209.46	207.89	208.59	210.62	203.87	207.02	207.31	206.3	211.54	206.78	206.18	205.75	212.19	208.07	210.79	207.43	205.31	207.07	209.91	209.82	208.54	210.47
208.27	209.08	209.86	209.88	212.71	209.93	210.72	211.4	211.94	208.09	208.86	206.34	206	208.34	208.51	207.31	211.14	208.91	210.37	210.7	208.79	206.83	210.04	211.3	206.76	209.42	205.55	205.99	208.55	209.45	207.03	210.67	207.35	211.06	209.55	209.96	208.87	206.77	203.91	209.25	209.26	211.37	208.54	211.22	208.8	208.09	209.29	207.38	209.39	210.4
210.69	208.81	208.64	210.54	210.3	209.37	212.9	211.66	210.71	206	211.64	209.64	211.12	212.66	212.43	212.73	209.36	206.27	207.73	211.5	210.86	207.4	209.51	207.44	208.6	210.51	212.34	209	210.37	212.95	208.46	209.57	207.37	208.74	206.66	209.12	207.29	208.98	210.86	209.73	208.35	213.19	208.39	210.68	210.78	210.06	212.44	206.96	208.52	210.56
207.2	208.46	209.39	211.29	208.75	207.75	210.4	208.9	209.23	208.77	209.13	211.54	209.93	208.05	209.57	207.75	208.91	207.98	210.73	206.87	209.64	207.3	207.84	207	205.54	208.21	209.09	211.26	207.32	210.02	207.05	209.24	206.61	205.53	209.54	209.81	209.46	211.22	207.03	211.03	211.12	210.57	207.83	209.23	209.39	206.61	211.21	209.82	209.08	209.43
217.03	218.62	218.15	217.34	215.72	214.99	216.36	218.73	216.81	211.19	215.97	214.58	215.08	217.35	216.64	216.29	218.71	217.17	214.9	216.32	220.83	218.52	218.51	216.34	217.02	216.13	218.31	216.18	220.09	214.4	216.55	216.26	219	215.65	216.39	217.15	218.44	217.52	216.78	216.22	215.27	215.69	215.71	218.65	218.93	219.44	217.58	218.08	216.17	219.55
200.07	201.96	199.16	202.29	197.02	200.25	198.79	199.87	197.3	200	200.04	201.36	199.04	197.62	199.09	197.71	200.97	197.78	198.1	199.73	200.91	200.96	200.65	199.56	199.81	197.52	201.98	197.24	198.08	198.76	197.87	198.72	198.36	199.2	202.26	197.41	201.37	197.79	199.53	200.28	197.2	202.75	199.92	201.72	199.6	199.44	198.49	200.04	204.94	198.47
201.72	205.18	205.08	203.74	205.25	205.69	205.09	202.81	202.51	202.14	206.87	202.89	206.44	203.37	204.11	208.85	200.66	204.35	204.5	206.12	200.83	209.27	203.22	203.53	200.81	204.2	201.82	205.83	201.78	203.72	202.61	199.4	204.09	205.59	203.73	202.9	202.48	207.34	204.5	203.55	203.7	202.27	199.74	206.43	204.22	201.36	202.7	205.23	205.3	203.29
201.71	203.03	197.45	199.15	200.03	199.61	196.92	202.89	199.83	201.46	197.2	201.82	199.71	197.75	196.56	200.66	201.06	198.62	202.63	201.3	197.91	199.26	198.62	199.91	202.07	201.76	201.58	200.63	201.54	196.53	199.09	201.52	200.39	199.34	196.97	197.29	199.92	202.96	198.63	201.17	198.67	199.16	199.69	201.79	202.22	198.64	201.35	201.54	206.36	199.84
207.55	208.66	211.08	207.07	207.76	209.66	207.34	203.11	205.98	207.8	207.39	209.05	210.37	204.73	205.49	205.65	208.79	205.13	208.61	205.92	207.08	203.04	210.89	208.82	206.48	208.05	208.36	211.8	206.53	211.2	206.98	209.4	207.96	212.16	210.43	207.4	206.9	207.66	209.96	210.23	207.27	208.5	207.02	210.05	208.06	208.67	211.51	207.46	209.42	209.06
196.63	197.78	200.95	198.64	196.08	199.84	199.55	196.66	196.92	197.1	198.37	198.21	198.02	198.21	199.86	198.11	195.47	200.25	199.43	201.07	197.19	197.2	202.64	196.4	198.51	195.64	197.81	200.78	199.12	197.88	201.65	199.64	200.1	195.87	199.51	196.22	199.36	198.32	197.85	197.95	197.85	198.72	199.52	197.46	196.88	195.13	199.14	201.27	201.27	201.23
208.41	211.67	207.02	208.31	209.95	208.71	211.02	208.97	206	209.01	210.35	209.62	209.03	207.89	213.12	209.49	208.59	211.13	211.35	207.2	209.5	208.11	207.64	208.66	210.23	212.85	211	207.25	210.49	207.91	207.66	206.71	208.38	207.95	206.49	209.91	208.73	207.62	209.12	209.01	211.76	205.25	211.6	212.86	208.77	208.08	207.96	208.78	211.85	208.59
205.8	203.13	206.41	205.43	205.26	205.64	204.12	205.67	200.49	205.76	208.42	203.99	206.82	204.49	205.77	206.37	204.14	203.21	205.3	204.99	207.69	203.8	203.76	205.85	205.19	202.28	209.52	204.31	206.54	204.32	203.3	205.01	203.4	206.12	206.01	205.79	210.17	205.87	206.91	204.26	206.97	205.87	203.73	204.65	203.64	202.62	204.87	206.11	209.82	203.28
197.49	201.33	201.67	201.27	200.44	200.39	199.22	199.23	199.35	200.11	198.67	199.84	197.54	200.77	199.35	201.43	200	199.18	196.98	199.87	199.8	199.87	200.06	200.85	199.56	199.17	200.6	196.56	201.45	202.95	199.81	196.9	199.31	197.98	200.34	198.56	200.44	198.75	199.71	200.99	197.6	200.87	200.51	200.82	197.25	199.09	203.43	198.22	199.71	197.52
210.55	206.15	209.67	210.27	211.07	209.66	206.12	209.59	209.6	210.22	208.55	208.17	209.31	206.43	209.19	206.84	211.27	210.57	207.29	209.82	210.63	210.97	207.68	209.02	207.89	209.85	209.53	212.13	211.68	208.09	206.69	209.17	209.03	208.69	207.41	209.37	209.97	209.09	209.97	208.39	209.98	209.5	208.58	209.02	207.68	208.23	210.02	211.67	213.82	207.42
209.03	203.98	205.14	202.92	202.85	207.84	205.2	203.68	204.31	205.37	205.35	206.33	203.36	203.11	203.02	205.31	205.06	203.97	204.29	200.4	203.81	203.63	205.88	200.5	205.87	204.3	205.34	203.46	205.39	207.77	204.33	202.81	204.71	204.37	207.92	205.24	206.73	205.12	204.64	205.2	203.87	203.51	204.54	204.9	204	203.91	207.21	205.09	202.3	206.84
201.34	201.49	202.06	203.27	200.98	198.91	201.97	200.63	197.23	199.34	199.45	204	198.35	200.47	198.25	198.46	199.39	201.17	201.37	198.41	202.73	199.35	197.97	202.64	199.71	199.44	202.88	197.28	202.06	202.67	200.98	201.4	197.99	200.48	200.57	200.79	202.65	201.19	201.24	202.23	201.07	198.52	199.54	202.55	200.19	200.93	199.79	201.79	200.32	202.23
210.28	206.33	208.61	209.98	209.78	204.19	208.85	205.41	209.18	209.89	208.2	206.37	206.29	209.46	210.92	210.83	207.66	207.32	207.44	205.24	208.5	210.29	207.39	209.49	208.95	206.82	210.74	208.94	208.95	206.19	208.34	208.67	207.43	206.24	205.33	208.78	205.34	206.26	209.33	209.79	205.73	208.45	209.46	206.38	207.89	209.89	208.2	208.44	204.78	210.06
207.13	207.42	207.5	209.05	206.85	206.99	205.69	204.75	207.72	203.71	201.84	209.86	206.4	206.46	205.51	204.63	209.64	209.95	210.79	208.35	207.52	207.33	208.86	208.4	207.63	205.6	208.99	206.7	207.99	208.78	208.8	205.22	207.22	208.69	210.84	207.4	208.74	209.72	207.15	205.73	206.8	210.53	210.84	208.98	206.09	205.52	209.26	209.88	209.16	210.24
203.87	201.69	201.69	202.27	205.9	203.82	203.92	204.46	204.23	204.77	205.69	202.76	206.34	202.61	204.7	201.34	201.44	205.39	203.1	204.39	199.74	205.77	202.75	200.57	202.76	203.49	202.71	202.76	198.98	202.08	201.32	200.42	203.3	201.44	203.22	202.91	203.35	204.6	201.98	206.93	203.74	204.41	203.12	202.16	202.85	202.91	200.94	200.78	202.84	203.81
210.89	209.47	210.11	212.61	211.08	209.37	211.85	210.93	208.92	209.45	206.84	207.54	208.61	206.78	210.56	211.06	207.61	209.38	212.47	208.51	209.67	209.3	209.42	213.34	209.69	212.27	211.74	210.68	213.6	212.34	206.78	205.68	209.5	209.56	211.29	210.88	207.71	208.58	208.95	207.85	211.2	209.37	206.87	209.78	211.11	206.54	208.42	208.68	209.44	210.32
198.41	198.72	197.8	200.23	200.27	200.91	198.64	199.16	201.1	197.79	203.41	197.88	198.84	198	196.42	200.72	201.28	198.87	198.72	198.32	202.72	195.86	200.79	200.31	198.09	197.48	199.98	202.3	200.11	201.46	198.72	199.26	198.62	196.54	200.86	201.05	201.74	200.47	200.23	198.45	199.05	198.67	199.03	199.81	203.55	202.17	196.64	199.37	199.86	199.85
211.31	213.94	209.11	212.4	212.26	209.88	208.36	213.21	208.52	210.4	212.55	211.2	211.98	211.1	207.87	215.33	213.34	211.37	214.14	211.04	212.45	209.83	212.73	211.6	207.85	210.36	211.35	213.59	209.6	210.25	212.1	209.65	212.99	210.93	211.89	214.99	214.34	211.45	213.34	212.18	212.95	212.39	210.27	209.39	213.31	213.25	215.34	212.38	210.57	210.87
201.1	205.65	208.04	204.95	206.44	202.92	203.38	203.64	204.41	200.25	206.24	205.2	203.47	201.39	204.64	203.81	204.68	204.7	204.71	204.34	203	204.98	203.6	203.55	206.58	206.04	203.17	205.28	200.8	202.74	204.43	204.39	204.35	206.11	207.07	206.81	207.2	201.58	204.06	207.42	202.33	203.4	203.65	202.96	205.29	202.65	203.41	201.76	201.22	203.84
207.03	206.56	209.73	208.51	204.96	209.39	208.92	205.19	208.08	207.06	208.68	206.38	207.18	206.34	206.51	206.91	208.15	208.98	207.45	209.52	207.58	205.73	205.66	207.65	204.64	206.28	207.87	210.74	209.36	206.95	207.45	204.49	207.01	207.14	207.84	206.69	209.15	207.07	205.72	204.94	207.78	207.96	208.98	206.83	204.61	208.42	206.47	206.95	210.42	209.71
204.62	206.15	201.43	202.7	203.91	203.24	204.15	200.6	206.32	203.13	204.26	205.02	204.8	203.95	206.73	204.09	205.45	205.27	204.32	205.23	204.73	201.22	203.06	204.76	204.84	200.47	205.44	203.26	204.83	203.35	202.36	204.48	202.06	205.14	199.86	207.2	206.51	202.08	201.43	206.87	203.23	204.76	203.95	203.92	203.77	201.06	202.37	203.48	203.58	206.34
203.5	202.04	206.21	206.14	204.41	204.35	202.19	206.05	205.75	207.57	208.09	207.07	204.29	204.61	204.3	203.25	201.86	203.32	202.13	205.72	204.97	203.42	204.55	203.46	203.99	202.45	203.23	204.39	205.37	206.4	205.68	206.38	202.53	205.2	203.93	205.15	203.41	205.14	204.21	201.18	205.9	203.88	203.73	208.21	202.8	209.58	201.78	204.37	204.25	204.86
202.76	198.22	201.63	203.42	199.55	200.7	201.99	199.16	199	197.16	201.07	200.52	200.94	202.23	197.88	198.44	200.13	201.23	201.15	198.71	202.31	203.22	203.41	201.95	199.96	203.9	201.46	204.59	200.08	203.28	202.35	200.56	199.96	199.36	196.97	198.45	199.29	200.98	203.53	200.92	200.48	197.39	199.52	199.42	199.36	199.42	202.31	205.13	200.6	199.58
202.53	203.34	202	202.74	203.7	202	203.25	201.92	200.91	199.67	201.85	200.83	205.96	203.52	202.94	199.7	202	204.11	202.26	202.81	204.05	202.09	206.76	199.79	202.44	200.95	202.53	202.7	200.78	199.25	204.9	200.08	204.31	202.41	204.17	200.77	201.95	204.19	202.51	202.62	199.81	203.64	203.16	200.74	202.93	204.33	201.52	200.63	202.19	202.1
217.4	218.72	216.54	220.46	215.72	217.39	218.98	219.58	216.03	217.44	214.4	218.12	217.11	217.63	220.27	218.79	217.37	217.71	218.94	216.7	217.46	215.04	216.15	217.33	218.01	217.55	217.79	218.19	218.69	221.02	215.63	216.64	214.67	216.76	215.41	219.68	219.22	213.94	216.37	218.06	217.74	215.49	213.67	218.7	216.14	216.84	219.69	221.23	214.88	215.39
202.22	202.56	201.35	201.54	202.92	201.32	202.61	201.18	205.67	199.42	205.61	198.06	203.43	199.34	201.33	197.7	201.05	199.86	201.73	202.9	200.93	200.55	201.35	201.49	200.79	201.69	204.28	201.41	200.43	202.89	203.27	201.52	199.99	197.82	203.96	201.8	202.68	200.95	202.83	202.34	200.61	201.17	201.38	200.83	204.19	199.14	200.58	201.04	199.08	200.61
194.59	194.75	195.16	196.09	191.73	193.23	192.95	192.56	195.35	195.54	195.17	196.69	191.04	195.21	194.22	193.83	192.48	193.62	193.17	194.9	194.84	194.99	199.13	195.44	193.52	196.14	195.46	192.58	193.15	195.57	193.03	193.44	193.47	193.57	190.63	190.06	195.37	195.63	195.78	192.92	194.47	195.01	192.02	194.21	193.24	197.91	195.38	194.4	194.47	195.98
216.73	219.67	217.63	219.36	217.15	215.69	214.48	215.54	217.27	219.74	216.81	217.09	217.28	215.84	218.3	218.91	215.24	217.89	214.08	215.38	217.38	218.93	216.44	216	216.92	217.65	218.7	216.64	216.16	215.55	217.48	213.41	215.71	220.62	216.72	214.75	214.75	216.52	220.22	216.79	215.6	215.89	216.89	216.54	216.4	217.01	216.03	217.43	217.4	214.4
207.31	205.76	206.88	205.9	205.22	206.98	206.68	204.95	203.25	205.28	204.16	205.74	204.67	201.83	205.58	206.02	207.02	204.1	204.78	205.16	204.98	202.09	203.4	203.43	201.84	204.06	203.26	205.09	204.53	209.19	204.08	206.18	206.88	201.46	204.12	203.15	204.43	206.79	204.51	206.45	204.39	205.93	203.5	203.57	207.22	200.27	207.27	201.22	207.07	203.37
206.16	207.11	205.44	204.49	207.35	205.93	206.63	204.45	206.57	208.27	202.47	203.87	206.5	204	206.47	201.03	203.13	200.61	205.54	203.58	202.03	204.04	205.71	209.61	204.28	205.91	206.24	203.56	203.85	207.82	204.85	206.05	207.55	204.81	203.94	206.06	205.41	205.9	202.89	203.75	203.94	204.44	206.82	206.17	203.55	205.07	205.27	201.5	204.2	204.43
203.04	202.86	198.64	199.26	200.63	201.6	198.84	200.58	199.89	198.68	203.43	200.93	203.99	201.56	202.19	200.01	201.41	200.06	203.83	200.51	202.02	199.3	202.32	200.48	199.77	198.71	200.64	201.26	202.39	199.92	201.55	203.92	206.74	199.55	198.3	200.39	201.03	202.93	203.55	199.98	199.2	200.55	204.27	201.39	198.9	200.14	202.58	200.68	200.37	198.89
199.62	199.48	202.25	198	202.32	200.88	201.7	200.01	201.7	195.49	200.1	197.05	201.13	198.99	200.43	199.47	202.29	199.43	200.14	199.57	198.66	198.52	198.99	200.96	200.93	199.94	201.78	201.14	200.78	199.61	198.83	197.37	201.71	199.28	197.7	198.09	203.3	197.37	201.3	195.42	199.75	199.9	199.93	196.94	198.35	201.05	200.12	200.2	199.85	199.78
211.06	209.02	212.8	209.28	212.97	212.53	210.01	210.9	211.53	207.3	212.89	214.63	213.1	211.56	210.46	208.72	211.45	210.55	209.05	209.06	212.08	211.89	207.44	212.06	211.34	213.49	214.67	210.73	215.51	211.4	211.21	210.89	210.4	216.02	210.81	209.02	213.07	210.41	211.1	212.66	210.22	212.44	209.64	210.94	211.19	211.4	213.09	212.17	211.92	209.64
209.32	208.84	204.32	212.06	206.43	209.02	208.64	208.55	208.06	208.68	207.79	204.33	210.11	207.53	208.37	210.82	208.5	208.5	213.93	207.92	207.85	204.16	212.01	208.35	208.01	207.98	210.27	213.65	207.52	206.44	209.17	204.41	207.87	209.71	211.42	210.34	210.18	207.16	208.48	207.52	208.87	208.3	206.61	208.9	210.88	209.25	208.29	208.3	210.71	211.33
204.58	206.77	206.18	206.48	206.04	206.65	205.63	204.67	206.49	207.67	208.39	205.83	207.21	204.72	206.21	205.04	206.47	206.73	206.88	208.54	205.81	206.81	203.59	206.97	205.26	205.93	204.7	208.09	203.78	208.04	207.23	207.76	206.77	205.02	205.51	208.9	210.17	205.52	204.8	207.24	207.74	207.9	205.31	211.12	207.28	205.47	201.01	203.82	207.42	208.27
204.12	202.57	202.95	207.39	202.65	201.73	205.58	205.85	201	206.24	202.01	200.21	202.26	206.22	201.38	205.88	204.21	202.74	202.69	200.63	204.49	204.79	202.69	206.54	203.65	204.12	202	202.83	203.63	204.63	200.76	206.07	204.89	199.29	201.68	203.93	202.25	200.93	200.04	202.84	203.58	203.42	203.1	203.2	203.12	202.96	203.06	205.53	202.51	203.23
207.04	211.72	209.01	208.33	207.27	207.67	209.47	209.64	205.73	211.01	208.45	209.48	210.41	210.62	206.93	209.38	207.75	210.4	206.42	209.58	210.4	210.55	211.03	209.78	210.13	206.68	208.66	207.96	209.9	211.75	208.19	210.97	206.89	209.56	207.81	207.02	209.12	207.85	209.03	208.11	207.52	210.79	206.01	209.76	210.06	203.88	207.98	215.02	206.78	208.74
209.63	207.75	212.26	206.35	211	208.71	212.34	210.14	211.41	207.76	209.42	210.89	210.11	207.87	208.54	209.88	209.74	209.62	209.79	209.92	208.96	213.18	211.36	207.8	207.94	210.44	211.24	208.81	208.25	210.26	209.53	207.41	213.13	210.22	210.52	208.18	209.66	209.03	211.1	207.03	210.31	210.06	208.85	204.52	207.67	210.36	206.47	208.84	210.14	210.5
205.59	205.87	202.75	205.37	205.03	202.78	206.93	206.31	205.41	205.87	202.77	209.04	205.36	204.61	202.57	205.14	204.93	203.27	205.72	207.45	201.6	204.6	203.16	205.11	208.17	207.92	205.05	201.56	202.59	203.88	204.41	205.66	204.33	205.46	205.25	204.6	204.92	204.97	207.08	207.23	204.35	205.16	206.54	205.28	207.34	205.21	207.41	208.15	206.68	204.49
204.95	206.45	203.81	209.34	207.41	204.85	204.82	206.02	206.46	208.56	207.55	207.62	202.84	203.37	208.95	209.26	205.03	206.99	204.17	205.36	209.26	206.71	207.66	206.07	206	207.38	205.24	205.93	209.94	203.78	211.12	207.54	206.21	205.64	205.26	206.91	206.86	208.31	205.93	206.99	203.58	203.13	207.87	202.86	209.59	206.25	206.83	205.39	207.26	203.17
210.02	213.87	213.51	212.38	211.46	213.51	209.01	215.05	210.34	210.38	211.44	211.03	212.47	211.96	212.78	209.92	207.33	210.87	212.79	212.03	210.31	210.55	211.37	211.51	212	208.58	211.9	210.4	213.5	213.79	213.24	213.15	214.2	207.77	212.02	211.16	212.6	209.19	210.67	213.19	209.81	212.44	213.99	211.78	212.52	214.96	210.33	213.59	210.94	211.6
212.82	211.93	209.84	213.52	212.92	212.4	212.28	211.63	211.49	210.3	213.39	214.55	213.2	210.19	212.54	209.65	211.07	211.7	211.94	211.83	214.83	212.26	211.89	216.91	210.42	212.25	215.53	210.78	211.04	215.71	213.6	216.25	211.96	214.93	212.39	212.19	215.58	211.4	213.98	213.08	211.26	207.95	210.98	213.93	211.54	210.5	210.84	214.73	211.84	212.85
200.93	199.57	203.81	200.14	201.89	202.05	202.89	203.61	199.12	202.14	201.68	200.75	201.15	200.03	199.64	200	201.09	202.78	200.88	201.73	202.05	203.56	202.06	202.42	202.3	199.44	200.43	201.44	202.79	205.38	200.05	199.28	200.13	201.75	201.85	200.02	200.9	199.8	199.84	198.77	203.1	201.12	201.47	205.26	203.52	201.66	198.85	200.33	200.82	198.68
194.47	197.2	195.6	194.97	194.67	192.84	193.91	193.11	192.17	197.47	193.6	196.85	194.12	193.81	192.86	190.34	193.76	194.31	194.8	193.54	196.38	191.58	194.35	194.91	194.81	190.1	194.59	191.23	196.14	194.18	195.34	195.88	195.73	196.84	196.38	194.42	193.27	197.87	194.46	187.69	197.04	195.96	196.39	195.49	196.55	195.34	192.78	194.79	193.96	195.63
199.76	200.32	199.26	202.02	200.89	197.11	198.67	197.94	203.87	198.94	201.25	199.02	201.92	199.96	197.78	198.21	198.53	201.25	198.72	201.73	199.99	198.97	198.46	198.7	201.81	198.16	201.91	198.93	202.1	199.19	200.59	201.77	194.43	202.66	202.22	200.58	200.56	199.29	199.59	200.17	200.47	201.6	199.89	201.06	202.32	200.52	200.87	200.49	200.19	202.8
207.42	207.14	207.09	206.08	211.82	209.46	207.77	206.33	206.97	206.67	212.03	205.54	211.13	207.38	207.5	209.96	207.44	205.07	208.25	209.37	206.83	207.32	206.04	207.45	207.89	205.19	204.3	208.34	207.32	207.52	206.43	209.19	204.07	206.76	208.44	211.99	208.05	206.17	208.43	207.19	207.16	208.92	207.68	206.79	208.57	208.8	206.91	206.85	208.13	206.25
213.6	217.76	212.46	214.17	212.69	210.31	210.75	213.76	212.75	213.13	213.02	215.64	213.73	209.79	211.33	216.08	213.74	212.95	215.11	210.25	211.66	214.34	209.7	211.78	213	214.28	213.9	213.35	211.48	212.54	211.17	212	213.37	212.62	214.69	211.88	212.86	211.09	211.6	212.57	211.09	212.03	211.58	213.8	211.53	217.69	211.29	213.14	209.9	212.97
204.39	200.62	204.8	203.24	204.15	204.74	204.04	201.79	197.09	203.74	202.31	201.19	198.94	201.41	199.53	202.32	199.11	204.88	202.92	201.62	202.16	200.98	200.51	200.82	202.13	203.07	203.28	201.08	203.25	202.59	206.14	203.61	202.3	202.6	201.94	201.48	206.04	202.14	204.43	204.61	205.85	204.15	203.93	203.72	205.93	205	203.01	202.25	201.96	203.44
205.82	209.42	205.8	209.21	208.77	209.71	205.99	207.93	206.52	208.42	207.64	207.53	208.53	206.41	206.98	210.01	206.61	208.34	204.66	206.67	206.76	207.94	208.92	207.86	208.01	206.09	208.58	206.25	207.81	208.45	205.93	209.46	207.59	208.23	209.42	205.69	211.82	207.48	210.76	207.63	208.61	209.11	207.32	207.82	202.95	206.98	206.77	204.84	208.23	207.3
209.98	211.85	211.12	211.91	212.52	212.44	210.87	212.19	211.25	212.56	214.65	212.56	211.07	212.44	216.67	213.55	214.08	212.98	214.46	210.92	210.16	213.2	210.27	215.06	217.23	213.29	211.04	212.5	214.98	211.75	213.55	212	213.7	214.72	212.75	212.5	209.37	212.19	211.9	210.17	212.4	218.11	213.52	212.53	212.97	209.15	211.9	209.95	212.27	212.77
214.99	210.5	212.98	211.55	211.41	211.46	210.61	213.9	206.4	212.76	210.81	213.53	208.13	216.6	213.03	214.17	213.32	214.05	211.66	212.69	212.31	211.77	213.15	208.15	208.6	212.47	213.51	214.9	210.04	214.11	210.83	211.23	212.81	214.24	213.02	212.72	211.96	210.49	212.15	211.3	213.79	206.24	211.4	212.94	212.8	211.79	213.74	213.87	212.15	208.41
215.08	214.68	215.21	217.81	219.6	214.01	218	216.71	216.64	216.82	216.95	214.48	217.87	218.89	215.17	216.25	216.45	214.56	222.52	214.95	212.41	213.79	219.32	216.01	216.29	216.28	215.8	218.5	217.64	216.59	219.35	217.67	218.83	218.55	216.28	216.94	217.59	217.81	215.22	217.22	215.23	217.19	217.54	216.75	218.52	215.57	215.15	215.1	218.21	216.49
208.55	206.69	207.99	204.44	209.76	207.68	207.27	206.89	210.1	206.24	208.59	206.96	208.11	210.43	205.88	205.08	208.7	207.12	211.56	207.5	207.47	207.94	208.3	207.02	206.33	206.67	207.28	208.67	207.25	209.16	205.09	206.35	206.07	207.82	205.01	205.32	207.27	208.24	206.45	208.06	208.78	209.43	206.88	205.22	209.19	208.59	207.33	204.3	207.41	206.18
214.05	214.28	213.74	214.52	213	212.9	214.36	214.04	215.42	214.99	213.1	211.21	213.06	212.44	212.64	212.79	213.8	212.68	216.17	215.84	212.29	212.88	215.89	213.76	215.73	216.21	213.66	214.12	213.27	213.94	217.37	214.34	216.63	214.91	213.51	212.67	215.44	215.37	210.97	213.25	212.95	214.61	213.92	211.59	212.76	212.72	217.09	216.59	210.32	213.2
210.04	211.78	210.53	211.57	211.61	213.38	213.89	208.85	211.02	210.43	212.06	212.78	215.99	211.62	211.32	211.18	209.29	213.64	212.93	208.29	209.56	210.53	215.01	212.8	215.87	210.79	215.42	210.81	209.97	211.16	213.45	208.32	208.44	212.72	211.45	213.42	211.43	214.03	210.53	213.39	211.3	213.39	208.61	210.58	210.84	211.05	210.22	212.67	209.54	211.27
205.37	209.19	208.27	207	207.12	207.26	212.55	205.5	206.62	211.7	210.06	209.77	210.59	204.66	203.68	208.54	207.18	207.91	206.47	207.7	206.25	207.45	205.11	206.84	206.38	202.82	208.56	210.11	209.24	208.43	205.04	207.78	208.18	206.88	212.56	205.12	206.89	204.61	208.9	209.64	206.46	207.7	210.27	208.41	206.55	208.28	209.76	209.76	208.26	212.31
207.46	209.04	210.97	209.91	213.71	210.57	207.73	209.4	209.07	208.73	208.22	209.76	206.89	211.57	210.87	209.76	209.23	210.78	206.19	211.38	209.52	211.37	207.56	206.82	208.64	211.18	211.89	207.77	212.54	208.16	207.89	208.57	212.99	211.39	207.86	211.49	207.25	207.15	209.79	211.59	208	212.72	209.92	211.01	210.1	208.05	210.62	209.01	209.81	211.28
203.34	205.08	206.08	204.56	203.84	205.07	205.54	202.85	208.86	206.76	201.97	200.91	204.04	204.62	205.22	204.6	205.09	202.35	201.61	205.78	205.49	204.54	207.5	203.97	208.86	205.12	204.89	204.74	207.52	207.05	202.96	202.9	204.25	201.44	204.01	204	207.48	206.64	205.1	207.97	202.29	203.61	201.94	206.09	206.96	207.02	207.95	206.43	205.34	204.08
210.97	209	209.71	211.1	209.87	211.27	208.69	207.34	205.61	207.67	209.52	208.85	208.63	210.89	206.72	207.58	209.29	211.07	208.71	209.28	209.26	207.01	209.51	208.98	209.54	209.82	207.75	207.46	207.16	209.1	208.89	207.65	206.88	211.55	208.8	208.65	208.47	212.36	206.91	210.04	206.24	210.04	210.23	208.99	210.92	208.92	209.74	206.22	208.46	209.45
205.92	205.58	201.71	203.87	207.38	202.79	204.57	202.01	206.63	207.63	204.39	204.81	205.31	205.1	206.32	203.09	207.35	210.65	204.57	207.15	203.26	207.49	203.13	202.63	205.05	202.41	205.03	205.61	205.41	205.45	204.77	204.19	208.61	203.4	203.48	205.03	204.64	206.55	203.4	202.13	205.3	204.96	204.15	203.69	203.84	202.18	205.38	207.13	205.39	203.74
202.97	205.45	204.06	202.69	203.35	202	204.18	202.34	202.33	206.49	206.19	202.99	198.76	203.74	202.79	203.77	203.2	205.39	201.74	201.81	202.44	204.86	204.95	202.9	205.97	201.12	208.21	205.63	202.66	201.77	206.5	200.87	204.9	202.65	203.78	205.92	203.05	204.06	202.82	202.63	203.2	201.6	203.52	205.35	203.65	204.27	202.78	201.02	203.82	201.63
207.29	204.28	203.62	204.74	203.27	204.9	200.69	202.49	202.79	205.06	202.02	201.35	201.63	202.09	203.31	202.83	204.92	202.81	197.73	204.13	201.4	200.63	204.27	202.95	206.86	205.28	203.85	202.42	206.43	203.08	206.04	203.51	205.33	204.85	204.41	203.32	201.57	201.82	203.32	203.12	206.23	204.28	202.98	204.49	200.21	203.83	201.82	201.52	203.59	202.09
205.7	204.52	201.96	204.89	201.08	202.66	205.7	204.85	204	205.11	205.16	200.67	204.24	205.56	204.29	202.78	202.84	204.34	205.01	206	204.46	202.81	203.83	202.54	199.98	205.48	203.57	204.96	202.96	203.09	205.41	201.3	204.73	206.6	204.12	204.56	204.66	204.4	203.92	202.84	205.26	201.67	205.22	203.69	205.34	204.5	206.33	201.98	202.14	202.08
211.23	216.48	210.41	213.39	209.62	212.75	213.39	213.9	212.51	210.9	209.41	212.91	212.2	215.14	211.88	215.29	212.76	210.01	210.87	212.57	206.09	212.4	209.86	212.44	212.11	212.43	212.66	211.63	212.63	210.36	211.89	213.15	212.06	211.98	211.93	212.78	209.6	210.53	212.64	212.54	211.03	213.44	209.59	215.19	210.39	212.32	208.94	211.46	212.28	210.6
199.72	196.5	201.3	198.75	199.09	200.85	197.4	200.91	201	201.09	201.46	199.2	199.79	201.08	202.56	202.77	200.12	200.86	201.31	201.29	200.78	197.42	201.08	203.41	199.26	198.56	199.77	200.49	198.72	197.7	199.94	200.05	200.35	200.03	199.61	202.64	201.01	200.27	196.75	199.88	199.01	200.87	201.74	202.8	199.67	202.47	202.26	201.18	199.97	200.13
206.62	207.03	206	207.35	207.36	207.51	205.54	207.08	206.19	209.45	207.06	210.33	207.72	208.32	206.6	207.6	207.79	208.77	208.39	209.32	208.11	208.58	209.53	204.87	208.78	207.65	205.31	207.43	210.51	207.19	210.14	209.28	204.93	207.13	206.27	212.59	209.25	208.78	205.23	207.08	208.39	205.56	205.01	207.54	209.13	209.15	207.52	208.11	207.59	207.94
206.05	207.15	206.28	206.81	207.72	207.53	209.34	205.07	205.22	207.33	207.19	206.77	206.79	206.89	206.75	207.04	209.01	206.86	203.83	206.86	206.12	204.54	206.46	203.57	206.1	207.73	204.72	204.99	207.05	206.12	209.22	206.78	205.64	206.09	205.73	204.66	207.34	206.8	207.09	205.25	205.54	205.47	207.89	204.3	206.8	206.89	203.96	207.38	207.83	205.69
206.68	209.97	209.29	207.33	210.79	206.3	206.11	208.33	209.39	207.72	208.96	209.7	210.08	206.14	207.46	208.75	203.95	207.22	206.94	208.26	209.98	207.92	204.04	208.29	208.81	210.18	204.67	206.48	204.31	210.13	205	206.71	207.08	209.5	210.18	209.66	209.41	210.01	210.29	209.51	212.02	208.09	207.62	206.24	209.07	207.78	212.11	209.98	207.46	207.24
205.79	208.8	207.45	206.73	207.7	206.97	207.88	207.79	206.15	207.62	208.5	205.02	208.19	205.53	206.88	209.83	206.12	205.72	207.35	204.86	207.25	208.53	207.87	205.97	208.49	205.2	206.4	207.05	210.69	208.54	207.92	206.81	207.97	207.35	207.49	207.98	206.86	208.09	207.56	206.17	209.43	209	208.2	209.29	209.84	209.59	208.76	211.73	209.04	209.78
202.31	201.41	202.86	201.96	201.03	204.33	202.4	204.48	201.89	206.6	203.8	203.14	205.48	206.02	204.63	204.47	207.1	204.87	203.62	201.49	205.17	204.04	202.16	201.74	203.38	206.75	200.83	202.09	200.65	206.59	201.81	204.29	204.36	204.09	203.57	205.62	205.67	202.99	202.95	206.85	203.3	205.68	206.06	204.55	203.12	204.83	203.21	205.63	204.45	205.97
211.76	212.94	214.21	214.89	212.14	211.28	212.14	211.82	213.71	210.57	214.39	208.9	210.63	210.34	209.36	209.18	206.52	211.63	211.53	213.76	212.8	210.91	211.65	209.42	210.81	210.83	209.3	212.42	214.87	215.91	214.26	213.65	210.03	214.76	212.86	210.99	211.41	211.91	214.62	214.08	213.04	210.91	210.19	212.59	213.07	213.38	213.88	213.33	210.95	212.84
199.39	202.37	201.84	199.07	196.66	199.15	199.29	200.79	198.52	201.17	202.32	199.88	200.9	200.39	196.9	197.39	201.05	201.03	199.49	197.72	202.75	199.8	200.57	200.53	197.14	197.41	200.19	202.74	196.24	200.75	201.59	199.53	201.64	197.03	199.41	200.99	198.58	199.66	198.15	200.7	198.73	200.31	199.66	200.37	199.56	199.9	199.8	200.18	201.84	196.06
210.15	207.52	208.48	211	208.38	209.31	210.78	208.27	213.38	214.19	208.43	211.35	211.49	208.09	209.96	210.14	211.92	209.1	213.52	208.94	209.32	210.63	205.14	209.41	209.85	211.67	208.09	208.28	210.39	207.83	207.27	208.29	211.79	209.48	207.76	209.8	208.62	205.87	211.1	210.67	207.83	206.45	207.88	209.93	208.47	209.19	213.17	210.29	210.53	208.82
212.87	213.68	211.1	215.39	212.12	212.63	211.21	213.7	212.97	213.68	209.98	210.66	214.18	211.4	209.09	211.69	211.05	210.12	213.73	212.23	212.68	213.85	213.09	212.84	211.8	211.7	212.13	210.7	210.8	211.89	214.16	214.78	212.39	210.41	212.62	211.88	215.75	209.65	214.94	213.14	212.92	208.63	212.54	213.22	212.22	215.37	211.37	214	211.13	211.52
210.29	207.64	207.64	209.01	209.09	209.14	207.95	207.98	210.77	207.82	208.67	207.54	208.67	210.3	207.94	206.32	212.04	211.49	209.2	205.88	210.14	212.07	210.38	209.71	209.13	208.1	210.98	209.94	211.78	212.03	209.76	209.18	210.21	209.14	208.79	211.51	213.37	208.23	209.12	210.07	209.87	208.46	210.62	207.57	208.92	211.35	208.2	209.92	208.84	208.98
207.91	202.33	206.33	204.77	204.09	206.54	207.17	206.74	204.14	201.66	204.77	206.16	207.35	206.13	207.92	205.44	206.82	207.84	206.19	204.32	204.15	205.56	204.85	208.85	207.81	204.45	208.46	207.13	203.76	207.55	205.7	203.84	205.67	208.92	206.47	204.63	209.56	205.82	206.34	205.77	206.88	206.52	206.6	203.7	206.18	205.13	207.32	206.87	209.98	205.75
194.41	198.13	195.58	194.27	194.76	196.33	195.52	196.71	195.75	193.22	198.73	197.1	192.46	197.36	192.75	195.43	196.76	194.09	194.98	198.39	193.84	198.45	194.59	193.24	192.72	199.23	195.84	196.36	194.24	193.87	196.28	196.69	196.29	192.52	196.01	195.75	196.89	193.41	193.45	192.22	193.25	194.54	196.17	196.2	193.85	194.34	194.76	195.25	194.75	194.8
220.28	216.49	216.42	217.51	218.58	217.74	214.67	215.33	220.38	218.8	217.59	217.94	217.32	218.42	219.47	219.47	213.58	214.13	217.5	219.92	219.24	222.08	217.6	216.09	217.54	215.81	218.09	217.66	217.75	218.75	217.98	219.01	219.81	216.94	218.61	216.49	219.65	218.6	215.31	216.82	218.48	217.67	219.7	216.64	216.27	219.47	216.87	216.47	217.86	220.92
202.94	200.31	202.3	206.31	202.31	204.57	202.87	203.86	206.38	200.2	203.07	204	202.95	203.87	202.84	203.26	205.2	203.04	202.01	203.69	203.9	201.31	203.61	208.69	205.65	204.54	205.55	200.95	203.78	203.96	205.47	201.33	203.17	204.67	206.47	202.2	206.83	203.39	202.44	206.01	203.58	203.66	204.13	203.25	204.78	204.86	202.95	203.47	202.35	201.93
207.09	208.98	210.67	207.47	205.8	210.47	208.19	207.14	209.05	208.63	206.51	208.16	209.55	206.74	211.32	209.64	211.25	207.75	204.71	208.23	210.48	213.23	208.87	207.99	208.67	206.98	210.15	207.89	209.18	211.46	205.63	208.23	209.05	211.22	209.39	207.5	208.88	211.3	207.61	206.5	209.43	206.55	208.13	205.68	208.26	210.94	210.95	210.02	208.64	210.48
209.29	209.34	211.88	210.84	211.37	213.66	209.5	210.76	213.56	214.79	210.99	211.43	212.41	210	209.62	209.73	213.38	209.41	210.26	213.24	211.01	209.81	210.71	214.13	213.77	211.92	211.71	210.2	209.52	213.17	215.05	209.72	211.56	210.34	210.48	213.53	212.18	210.82	213.56	211.94	213.68	209.65	212.29	210.28	216.49	213.44	213.04	215.75	212	212.83
209.87	212.54	208.7	213.19	210.92	209	209.32	212.78	213.22	211.7	212.12	209.02	212.35	213.01	213.64	211.55	212.55	214.51	209.75	213.05	211.07	210.74	209.78	214.98	212.44	210.95	213.27	209.01	207.74	208.25	214.29	213.27	212.86	212.94	213.53	213.73	212.16	210.38	209.08	211.9	211.31	209.29	209.53	212.15	211.21	212.93	210.45	210.77	213.84	213.59
202.11	203.05	202.52	201.02	200.52	200.05	199.1	198.15	201.08	199.54	201.92	201.71	201.58	196.96	199.21	204.45	199.48	199.42	201.93	201.09	200.8	200.35	200.47	204.67	198.05	199.18	200.31	200.93	202.6	199.18	201.14	201.42	202.05	200.29	202.96	203.47	196.82	203.28	201.43	206.23	203.34	201.2	203.86	201.42	201.08	199.45	202.77	201.51	198.54	202.47
201.1	200.13	200	198.65	205.43	201.16	200.42	198.21	199.69	200.88	198.98	202.63	201.65	199.98	197.26	199.97	198.06	199.92	198.73	201.34	199.01	198.05	201.13	199.76	200.55	200.92	200.13	200.1	200.6	202.65	201.83	199.85	200.88	199.46	197.95	201.48	198.21	200.62	202.08	200.46	197.01	201.08	200.35	199.87	200.34	201.91	200.82	200.65	196.85	201.47
199.23	198.01	199.83	199.23	196.9	196.31	199.32	197.02	198.57	202.4	201.55	197.93	199.12	197.87	199.96	201.04	199.73	197.6	198.52	196.05	198.18	198.85	198.11	199.21	200.21	199.26	200.55	198.81	198.47	198.68	200.99	199.19	198.09	200.5	199.66	197.44	198.78	197.26	197.86	201.47	196.82	201.01	199.77	199.5	196.37	199.43	194.66	193.68	196.78	200.09
201.69	197.56	199.7	199.19	203.05	198.9	200.02	200.07	201.1	201.32	200.78	200.51	200.15	199.86	198.67	202.44	201.08	204.33	197.21	202.37	197.92	198.21	201.75	202.59	202.92	197.21	202.81	200.78	198.88	200.41	198.54	201.93	198.83	199	200.31	197.93	199.85	201.52	197.44	201.97	195.18	198.95	200.15	199.45	200.57	196.47	198.24	199.07	202.75	198.85
204.71	205.29	208.5	210.36	203.59	207.85	206.65	206.36	208.76	205.85	204.97	206.23	209.74	203.83	208.41	205.72	203.19	209.04	207	205.75	206.09	205.32	205.23	203.78	204	203.91	207.68	205.76	206.21	207.93	202.48	206.91	205.22	206.68	206.9	205.8	206.68	205.23	206.52	207.51	208.55	206.54	206.67	207.43	205.42	205.66	205.49	204.9	205.32	206.13
211.13	211.72	211.87	214.11	211.24	213.37	211.67	212.38	209.72	212.68	213.74	213.73	210.74	208.34	212.87	211.33	215.53	214.32	212.46	212.53	214.28	211.82	213.37	213	213.58	214.7	210.52	212.83	214.55	212.39	212.95	208.87	212.91	212.22	211.31	209.3	215.01	212.69	211.19	211.08	212.02	211.95	213.85	209.5	210.72	210.36	213.22	214.27	210.9	212.87
212.69	213.91	212.13	212.28	209.57	215.32	211	215.04	210.43	211.91	212.16	211.77	209.25	212.33	212.1	212.68	212.88	210.69	210.81	210.79	213.87	213.04	210.49	208.19	213.46	211.58	210.7	213.27	211.11	213.95	209.24	210.7	210.26	211.73	208.13	210.14	213.36	213.74	216.31	212.86	214.22	212.5	213.59	210.48	213.91	212.49	211.66	211.39	211.16	211.26
203.09	204.57	201.88	203.45	205.43	208.35	204.17	202.86	203.08	204.42	207.71	203.19	208.17	200.47	201.65	207.25	204.79	203.32	203.2	204.59	203.98	204.95	201.16	203.5	203.57	206.04	206.68	202.56	203.03	204.63	206.48	205.46	205.11	202.16	205.2	205.49	204.51	204.13	203.16	208.31	204.18	205.56	204.21	205.97	204.19	201.02	203.67	203.75	205.92	199.88
198.83	199.69	200.73	198.86	200.6	201.48	200.68	203.51	201.97	199	196.32	200.97	198.63	203.35	202.9	200.43	198.51	200.04	199.45	199.23	198.45	199.01	197.79	202.45	199.19	200.18	199.49	200.86	203.2	199.82	200.43	204.03	200.25	198.85	199.1	200.78	201.47	199.67	197.23	200.91	198.45	200.91	200.43	196.96	204.11	198.2	201.03	202.05	196.47	196.3
203.46	201.87	205.34	201.15	203.76	201.86	208.22	203.78	204.96	207.14	205.52	205.72	202.63	208.9	204.6	205.34	208.04	204.77	205.23	204.45	204.13	205.55	201.83	205.09	202.56	207.39	206.69	203.61	206.52	205.58	205.75	203.64	207.75	203.35	203.64	201.1	203.79	205.67	205.51	201.92	206.92	206.86	201.55	205.8	202.15	209.22	203.34	204.65	204.49	203.63
202.33	204.93	204.74	203.74	200.87	203.76	202.86	202.8	202.46	203.47	206.65	201.08	203.25	202.34	203.76	204.14	203.94	205.47	201.38	204.51	204.57	200.38	207.13	201.75	206.47	204.32	208.43	203.72	204.99	204.22	204.75	204.63	203.9	206.65	206.87	201.57	202.3	202.86	204.68	205.56	204.4	202.79	204.78	202.63	202.07	200.76	201.36	203.02	203.86	201.74
208.24	209.82	206.64	208.99	210.02	208.45	210.78	207.96	211.8	206.61	209.1	207.34	204.62	210.87	205.62	207.15	210.16	209.43	207.77	208.5	211.52	207.98	204.82	207.73	207.27	209.08	208.18	207.59	209.99	211.02	208.68	205.7	211.21	213.45	208.18	208.49	208.27	209.59	207.6	209.1	206.62	207.85	211.12	209.2	207.05	210.62	208.17	208.84	209.82	212.42
195.92	200.95	200.44	198.8	193.65	199.08	196.33	199.27	196.01	200.48	197.33	196.51	198.17	199.73	199.72	195.99	200.53	199.35	196.84	195.44	199.06	196.78	196.88	196.89	197.74	201.36	198.61	196.09	200.63	195.64	195.56	198.74	198.46	197.48	198.14	198.41	200.56	197.59	196.37	198.95	200.44	197.98	197.25	199.25	198.83	196.23	198.79	198.92	199.97	197.33
198.08	198.69	198.5	196.67	198.36	197.61	199.3	198.24	198.05	201.73	198.53	197.02	201.3	197.67	197.24	198.67	198.18	196.98	196.69	200.73	197.59	199.11	199.2	198.79	200.25	197.31	199.35	200.72	198.8	201.77	202.1	199.37	198.65	201.67	199.08	199.61	200.46	197.3	198.33	197.54	199.12	196.52	200.59	196.6	202.99	197.28	197.6	199.6	202.01	198.06
217.78	219.24	220.64	217.6	219.61	218.58	218.99	218.15	220.47	214.71	217.66	220.1	222.24	216.77	217.44	214.62	216.87	219.85	217.32	216.24	218.08	217.77	218.35	218.45	218.4	216.54	220.17	216.03	217.52	219.53	216.34	216.57	216.72	219.18	218.77	217.92	220.61	216.21	214.98	215.77	216.92	219.84	219.64	217.54	218.71	214.97	217.57	220.7	217.62	219.43
206.08	209.39	207.52	206.19	206.51	211.71	205.7	210.72	207.67	208.67	208.54	207.3	209.17	206.91	207.85	207.27	208.92	208.53	207.37	205.92	209.15	203.61	207.98	207.57	209.61	206.28	208.02	206.52	208.29	209.13	207.2	206.81	205.99	208.42	208.38	207.55	209.79	209.64	207.29	209.77	205.44	205.71	207.65	204.46	207.43	206.1	208.82	208.88	204.76	209.03
215.95	217.78	218.04	216.98	220.23	214.43	214.75	214.75	212.41	216.14	220.09	214.59	216.63	217.19	219.58	219.54	217.41	215.33	217.87	213.2	217.91	212.4	214.96	213.87	217.16	215.07	222.07	214.59	217.69	219.08	214.63	217.69	213.64	217.08	217.18	218.09	217.79	217.13	213.43	216.81	218.49	219.4	218.28	213.47	213.15	215.95	216.5	215.49	218.66	217.01
204.35	208.34	200.03	204.72	203.18	202.16	204.7	203.13	205.55	200.74	202.77	201.57	202.48	201.24	204.73	204.15	205.82	203.46	205.66	205.65	206.27	204.14	204.87	202.53	200.29	202.65	204.44	203.31	207.89	201.49	204.75	204.96	204.07	205.4	199.92	203.07	202.99	204.8	203.53	200.74	203.74	203.85	204.19	205.72	205.95	204.11	202.54	205.56	203.55	203.7
194.45	198.02	197.03	195.62	193.37	195.25	196.35	194.8	200.1	191.88	192.18	191.84	195.38	196.54	199.79	195.23	194.3	196.36	198.95	197.06	194.75	195.87	196.4	195.25	194.73	193.92	195.2	197.89	197.29	196.61	194.81	194.2	192.51	193.52	197.15	194.62	197.44	195.58	198.41	196.02	193.41	199.03	191.01	194.49	195.53	195.51	194.25	194	196.03	196.62
211.52	206.12	210.16	207.6	207.21	208.81	205.08	210.22	204.41	206.14	209.94	211.53	209.58	208.11	210.76	210.35	205.49	208.88	209.15	209.12	210.45	204.63	211.22	210.05	205.76	210.25	212.3	206.58	209.49	207.71	205.71	208.37	209.62	207.13	203.57	205.32	209.1	207.81	204.49	208.71	212.19	207.04	207.35	209.02	207.06	208.82	213.36	206.97	207.2	207.88
213.01	212.36	212.11	209.85	209.7	209.61	209.99	210.4	212.27	213.08	211.33	208.49	212.37	209.2	214.84	213.07	212.48	210.22	211.92	212.82	208.75	211.51	209.24	212.83	211.72	212.02	213.27	217.38	214.11	212.84	211.75	209.5	212.37	213.6	211.3	213.43	212.45	215.37	209.13	212.04	211.79	213.9	211.2	214.62	211.01	213.32	211.12	213.94	210.33	211.08
208.36	206.55	207.31	207.48	209.88	205.73	208.79	205.94	208.13	208.54	205.32	208.11	207.07	207.9	208.13	209.04	208.52	208.39	207.23	205.86	205.18	207.18	208.23	208.34	207.51	204.53	209.03	207.45	208.81	208.68	207.02	204.97	206.2	210.36	208.27	206.84	207.06	209.98	209.91	208.74	205.84	207.65	206.68	206.83	209.91	210.16	208.69	207.13	206.47	205.96
202.83	205.54	204.19	204.83	204.61	207.64	202.72	204.01	205.25	201.48	204.79	205.73	203	202.77	203.36	203.52	204.81	206.05	208.86	205.8	206.64	202.19	204.91	209.07	204.54	203.9	204.51	202.02	203.47	204.69	205.29	206.84	207.85	202.4	202.28	206.58	205.9	203.23	207.25	202.25	205.36	205.13	203.36	203.63	206.36	204.75	205.37	202.07	204.43	201
206.34	203.98	204.62	205.88	203.27	206.5	205.96	205.2	202.89	204.26	204.9	203.53	206.95	205.5	203.78	206.77	205.2	202.96	205.2	205.94	205.26	205.23	206.5	206.22	204.24	205.12	204.51	204.46	207.98	206.45	205.02	205.26	201.03	202.01	206.99	204	203.51	205.69	202.91	202.74	204.46	202.62	200.87	207.98	200.75	204.33	202.1	207.49	206.92	206.83
203.24	205.37	206.22	202.77	206.91	204.25	208.61	205.26	203.58	205.49	205.45	205.49	207	204.48	205.06	208.23	202.94	206.36	207.52	205.33	206.54	203.02	205.39	206.3	205.87	206.4	204.92	208.42	207.12	208.03	206.31	207.55	206.55	206.31	203.03	206.38	206.51	205.67	204.46	203.23	204.98	205.98	205.73	207.82	205.64	206.83	205.99	207.6	205.67	204.38
206.18	206.11	207.55	206.64	203.9	209.83	205.55	206.02	205.99	208.21	208.63	208.92	208.33	209.27	202.99	204.88	205.98	205.17	208.73	205.45	206.8	205.73	205.43	205.31	207.9	207.3	208.43	204.99	209.19	208.5	205.79	206.99	208.24	209.15	207.54	205.71	209.39	210.57	209.29	209.2	209.61	209.64	208.43	204.13	211.03	208.69	211.02	206.45	209.12	207.82
203.45	203.14	205.45	203.98	200.61	203.75	203.89	201.73	203.86	202.96	203.59	203.53	203.73	200.06	202.77	203.49	205.79	205.08	205.46	204.57	203.02	203.14	205.49	200.26	201.87	204.04	202.3	205.81	206.77	204.07	202.86	201.39	204.58	205.5	200.46	205.75	202.69	204.43	204.86	205.2	204.04	203.93	204.53	202.9	205.73	204.32	203.47	201.42	200.31	202.78
207.17	204.69	202.84	205.03	206.99	206.89	205.83	204.34	201.74	203.41	202.79	203.11	203.23	204.4	203.89	205.47	200.76	203.85	203.92	203.87	205.02	203.78	204.55	203.07	205.8	202.98	202.8	201.22	203.1	202	205.69	202.5	200.41	204.18	202.28	200.97	201.04	205.54	203.01	201.36	205.77	204.38	206.12	202.85	203.79	203.27	204.14	203.86	205.78	208.34
209.98	208.73	209.41	207.48	207.38	208.22	209.29	204.12	209.11	207.06	205.87	204.73	208.41	209.11	204.89	206.96	205.07	209.66	208.38	206.36	207.52	206	209.92	206.47	209.13	206.49	207.54	206.42	205.36	208.51	210.03	206.89	205.69	207.58	207.02	207.55	207.94	209.24	207.77	207.25	207.13	207.16	206.99	204.96	209.04	207.05	209.53	206.07	207.48	204.88
215.5	212.35	212.03	214.98	213.06	213.6	214.48	215.18	210.73	213.04	213.45	213.13	213.85	215.6	213.75	215.12	214.13	214.63	215.07	214.09	212.85	215.11	215.53	213.23	210.78	214.51	213.53	212.91	213.11	213.37	215.86	213.55	214.98	212.32	213.61	213.79	215.06	216.44	214.65	215.53	214.54	217.05	213.55	215.14	218.25	211.13	215.6	212.66	215.7	212.66
216.34	218.65	217.66	221.4	216.58	219.45	217.24	217.61	219.8	219.94	216.24	217.56	218.08	215.74	219.73	220.73	215.74	219.57	215.68	217.3	218.55	218.21	217.79	219.18	216.65	220.51	217.11	215.57	218.97	217.77	218.4	212.66	216.89	218.62	215.73	217.89	220.38	217.26	219.77	217.65	219.17	219.79	216.75	219.78	219.18	220.62	218	219.56	218.18	218.23
209.24	207.66	211.59	209.39	207.69	211	209.56	210.43	207.34	208.89	206.64	208.1	209.05	207.57	211.48	210.25	210.78	209.42	207.32	206.63	209.61	206.36	211.42	208.18	208.08	209.3	212.74	208.2	210.8	206.59	209.08	205.77	209.6	207.75	210.12	207.09	208.42	208.45	209.52	207.78	209.44	204.44	207.68	210.09	210.49	210.33	209.97	206.61	207.32	211.75
210.42	211.99	213.08	209.15	210.59	211.6	210.25	207.43	216.34	210.64	212.14	211.45	212.04	211.33	212.35	213.98	212.33	211.19	210.51	211.07	211.21	209.5	210.46	210.82	211.5	209.9	214.99	213.3	213.67	212.32	212.81	212.94	210.13	212.85	214.75	211.38	214.03	212.41	209.98	211.33	212.88	212.58	212.23	212.09	208.72	209.83	211.93	213.59	211.39	213.68
206	209.78	208.13	208.16	206.99	209.75	209.17	206.71	207.88	208.55	204.54	211.86	209.71	206.97	206.89	205.87	212.7	206.36	208.35	207.17	208.72	209.29	210.44	203.34	206.91	208.78	207.61	205.96	207.65	210.83	209.48	209.96	204.71	206.77	209.18	208.71	206.82	204.81	204.01	206.73	209.85	206.45	210.75	204.85	211.44	210	206.33	207	206.71	206.27
202.76	202.01	200.17	199.13	198.52	199.63	202.89	201.94	200.86	202.94	201.71	201.15	198.41	201.22	199.7	199.91	199.22	202.03	197.39	200.4	199.79	201.55	201.49	200.29	197.43	199.91	199.43	198.65	204.93	198.6	199.94	200.11	200.05	200.9	199.3	200.62	199.28	202.23	199.6	199.61	200.67	200.33	202.09	204.4	201.86	199.97	201.4	199.49	201.79	197.72
209.19	206.31	208.96	207.84	209.71	209.57	207.68	208	209.18	207.21	210.08	208.2	207.4	208.95	206.39	205.9	207.49	209.88	208.05	209.14	208.64	207.41	208.08	211.06	209.26	207.14	207.97	209.67	209.32	207.44	208.5	208.81	207.94	207.15	210.24	203.63	210.87	211.38	209.92	211.84	212.03	205.27	209.56	208.68	210.49	204.19	208.36	208.91	206.39	209.95
200.54	205.58	205.36	203.5	204.55	202.13	209.12	204.87	203.34	203.83	205.47	204.15	201.56	203.61	203.19	199.55	200.78	203.68	199.33	202.64	203.65	204.85	198.95	204.57	204.72	203.95	201.08	203.92	203.33	200.92	202.71	204.3	203.5	201.01	203.5	205.3	204.62	203.43	202.96	205.77	202.4	204.6	201.69	207.14	204.2	202.9	203.4	203.39	201.36	203.34
211.12	207.8	206.08	207.84	209.08	208.75	207.84	206.43	208.67	207.99	208.16	211.38	209.35	207.82	208.71	209.03	208.12	209.58	206.45	207.27	205.73	210.39	209.24	208.9	209.13	208.21	209.07	210.15	206.2	207.26	206.71	211.82	205.54	208.7	207.73	207.94	209.14	209.87	208.12	210.57	204.48	209.81	208.91	209.11	210.38	207.61	209.32	207.34	210.88	209.85
216.75	217.12	216.27	217.33	219.14	216.46	214.7	218.92	215.96	218.22	219.23	218.97	217.98	219.87	219.55	221.13	219.36	215.89	218.37	215.98	216.91	217.19	215.8	217.17	215.18	217.94	217.86	216.56	218.27	218.68	217.9	220.52	212.76	219.61	216.02	217.51	218.53	214.08	216.08	219.4	215.58	219.54	217.63	216.05	219.73	215.53	218.13	219.89	217.26	218.13
202.24	204.88	203.18	203.46	203.29	203.86	203.81	204.14	203.39	201.4	206.5	205.82	206.88	206.26	206.66	203.61	202.08	202.06	208.82	204.32	205.49	205.01	203.11	205.45	203.93	207.29	204.12	202.87	202.97	202.83	204.4	206.43	201.26	202.8	203.32	203.05	201.96	203.91	202.7	202.11	204.91	204.6	207.59	204.87	205.52	203.38	203.44	203.35	203.73	203.08
210.74	209.23	209.16	208.49	211.34	209.53	206.27	205.53	208.9	209.48	209.1	209.01	207.93	206.08	209.92	206.8	210.98	210.96	208.09	205.38	209.23	211.45	207.64	210.21	207.43	205.84	206.79	212.18	209.95	209.06	211.01	208.77	208.03	210.13	207.9	209.11	208	209.34	208.52	211.01	205.99	212.16	209.82	210.01	206.83	205.87	207.52	207.74	209.71	208.53
213.5	215.11	212.86	213.28	212.67	215.28	215.2	211.47	213.46	211.91	211.1	212	212.59	214.17	212.7	211.04	215.25	212.52	211.94	211.12	212.57	214.87	214.24	209.33	211.34	211.06	210.46	210.21	211.83	211.08	212.66	216.29	210.39	209.9	209.11	210.4	215.86	213.05	212.27	215.23	213.81	211.39	213.38	213.21	213.51	213.03	211.35	214.25	212.74	213.39
207.3	208.99	206.57	210.54	208.29	202.84	209.16	204.98	211.57	208.17	205.91	208.39	208.23	207.97	206.57	204.96	207.66	209.07	206.18	205.91	207.73	210.24	206.76	208.2	204.36	206.46	207.07	208.78	209.27	208.04	207.05	209.63	208.95	208.86	207.55	206.14	205.44	205.67	208.36	209.52	208.42	205.16	208.43	208.36	205.89	209.12	208.34	207.5	207.16	205.99
213.78	212.07	215.91	213.91	212.25	210.31	214.57	215.82	214.15	216.84	212.2	209.96	210.82	214.84	208.94	210.77	213.43	214.04	212.75	213.4	211.62	213.61	213.23	214.26	211.63	214.24	213.43	213.52	216.85	211.84	214.11	214.63	211.64	215.15	214.34	215.06	215.65	214.16	211.48	214.31	214.05	210.12	214.39	211.29	214.1	212.06	212.73	214.74	215.3	217.72
212.62	212.69	212.14	212.84	210.56	209.15	210.06	209.71	215.01	210.17	210.86	211.62	211.81	210.21	210.49	212.81	212.94	211.77	216.14	211.78	209.33	211.33	214.08	213.97	207.8	210.12	208.83	210.48	210.17	211.25	215.63	216.47	212.55	213.18	213.69	213.25	217.09	212.78	207.81	216.71	210.32	212.06	213.83	214.32	212.18	207.27	212.34	209.26	214.36	210.86
207.98	206.65	210.16	206.92	205.62	207.51	210.06	208.44	208.65	208.76	208.58	210.55	207.56	209.22	204.76	208.59	207.48	211.6	207.93	207.86	206.01	210.49	209.85	209.79	206.06	207.1	208.53	209.19	209.9	207.67	209.16	210.32	206.35	206.78	209.49	207.72	205.99	208.33	209.69	209.12	211.38	209	212.58	209	210.17	205.31	206.1	208.62	208.55	207.43
199.77	199.85	197.06	199.73	198.69	197.21	196.46	198.9	199.89	200.91	199.77	196	197.15	199.93	200.84	197.99	199.12	199.38	202.57	197.04	197.7	200.47	198.35	198.42	203.28	201.66	198	201.04	198.42	199.12	201.57	201.09	201.06	201.37	197.22	199.02	201.26	199.23	197.47	201.34	199.9	201.75	199.39	199.47	196.48	198.68	201.39	200.64	198.92	202.01
207.97	209.27	209.38	204.42	207.42	208.75	211.32	204.35	207.23	211.27	209.75	205.07	204.92	209.45	209.62	207.24	205.67	207.08	210.18	207.79	205.31	208.18	205.03	211.43	206.26	210.06	206.67	209.36	208.98	205.57	205.3	210.17	208.29	206.71	208.55	206.21	206.29	205.07	209.97	209.3	206.25	210.33	205.93	205.84	208.44	205.24	204.79	205.99	207.71	207.54
210.08	211.71	207.96	208.73	210.99	208.95	206.1	207.63	209.72	207.96	207.57	205.39	209.52	206.68	208.57	206.27	208.17	207.26	209.47	209.55	207.5	208.96	207.55	205.99	209.2	208.44	207.95	207.59	208.93	208.37	209.23	208.05	208.56	210.22	207.64	208.13	209.11	211.17	206.79	208.75	209.61	206.05	207.56	207.54	208.04	208.33	209.76	207.87	209.3	206.57
216.03	217.82	216.36	216.41	216.14	221	217.2	216.94	217.78	219.57	217.1	214.81	217.2	220.45	218.28	217.59	214.86	218.79	213.53	214.5	216.16	217.03	216.95	217.46	217.91	217.48	216.44	213.96	217.3	218.54	215.65	220.64	216.17	216.31	217.43	216.2	214.83	217	218.35	218.35	215.8	215.27	222.64	213.05	219.21	215.49	218.19	218.23	216.08	217.11
207.49	205	208.75	206.52	205.07	209.98	210.49	208.35	204.86	207.88	205.74	207.06	208.23	206.18	205.89	208.16	208.43	206.15	205.69	206.77	207.76	204.75	212.02	206.1	207.71	208.79	206.85	208.44	207.24	207.85	208.83	213.05	207.22	208.92	208.19	208.09	209.26	206.68	207.63	209.07	208.29	204.82	208.15	206.88	207.88	209.46	207.21	207.21	207.2	203.74
206.64	209.21	210.55	201.91	209.44	207.77	207.73	205.9	205.51	209.31	208.21	207.26	206.87	203.77	208.53	207.1	206.25	205.31	205.68	207.44	208.77	207.31	206.82	207.27	207	207.93	208.91	208.94	206.34	207.36	208.76	204.51	207.78	206.91	208.97	208.32	208.38	207.39	207.82	205.85	207.56	207.48	206.87	206.86	210.95	208.1	208.65	208.79	206.62	206.18
202.55	205.45	205.14	210.97	207.99	207.91	206.31	207.27	206.91	208.54	208.99	209.08	209.6	207.37	208.52	208.93	207.56	205.24	207.98	206.93	208.11	206.21	208.06	211.26	206.77	205.44	206.74	207.86	208.68	206.79	206.89	207.59	208.73	212.16	209.56	211.36	206.4	208.49	204.43	209.53	210.28	207.01	211.21	209.9	209.53	210.2	207.3	209.86	207.84	206.11
201.15	204.41	203.12	200.77	203.12	202.35	202.34	202.66	203.5	204.74	201.78	201.12	202.2	204.19	203.38	203.15	202.43	205.97	200.92	203.11	201.32	201.33	202.16	202.3	202.23	205.22	204.19	202.39	199.27	205.79	201.71	204.02	206.28	199.93	201.34	203.27	202.11	203.55	201.6	199.83	201.16	203.93	204.22	202.92	205.19	203.46	203.82	201.3	201.63	202.51
209.9	216.43	211.27	212.68	211.78	212.11	211.57	214.17	212.83	209.24	213.37	210.7	212.98	210.69	213.01	211	212.01	209.25	211.94	210.44	209.91	212.04	209.59	211.06	208.55	208.3	212.89	209.51	213.82	213.17	213.04	209.37	210.77	212.99	214.76	210.67	211.81	215.47	212.58	211.18	212.56	214.46	212.93	214.13	211.02	210.97	212.54	213.96	211.07	212.41
198.8	202.94	200.88	202.86	199.58	201.43	202.64	201.46	203.86	203.87	198.41	200.92	202.57	202.91	201.12	198.63	200.42	197.17	199.59	200	200.13	200.29	199.23	201.6	200.54	203.01	201.08	199.3	202.62	202.81	203.7	199.85	201.21	200.88	198.85	199.05	194.89	200.12	202.91	200.35	201.87	204.55	200.11	199.87	201.12	202.47	202.17	203.06	198.05	203.85
197.06	194.78	197.37	199.69	202.53	195.83	197.75	198.49	199.1	200.67	199.68	199.18	197.81	200.21	198.17	196.18	202.26	202.55	199.25	199.12	201.62	198.52	201.16	200.51	201.47	197.01	196.63	198.96	198.11	198.01	202.57	200.01	200.99	200.3	198.54	200.02	200.37	202.05	202.02	197.05	196.61	202.16	202.39	200.03	201.56	199.02	200.89	200.83	202.11	199.94
200.9	203.75	204.23	202.28	202.35	203.76	203.99	201.43	202.64	204.19	204.21	202.53	204.95	203.23	206.7	206.43	203.69	203.05	203.67	203.11	202.45	203.07	203.81	201	202.78	203.19	202.83	203.42	201.37	203.21	202.94	205.97	206.31	205.3	204.23	205.88	202.84	201.59	206.37	200.92	205.89	203.19	202.76	204.8	202.96	201.78	204.48	203.39	201.84	203.78
211.8	213.41	210.63	211.46	211.56	212.24	213	214.38	211.09	209.49	213.48	211.86	208.78	210.43	211.75	209.74	212.56	209.75	210.29	211.35	213.34	212.92	212.24	214.75	211.27	210.62	211.68	212.83	209.23	214.25	214.28	209.34	212.34	211	210.96	211.1	212.61	210.45	211.7	212.14	210.55	210.14	212.96	210.17	213.81	216.35	211.55	211.85	210.57	210.38
200.7	199.69	198.32	195.89	198.93	195.24	201.45	197.48	197.6	197.79	199.4	199.44	198.65	200.02	199.34	201.73	198.48	199.45	198.27	199.69	195.43	202.07	196.38	205.76	197.69	200.47	198.07	197.92	198.66	200.2	200.13	196.77	199.65	201.77	200.86	200.73	199.9	196.5	200.23	197.84	199.5	199.76	198.72	199.36	198.13	199.33	201.36	201.21	199.36	197.64
213.67	212.33	214.96	211.92	212.75	211.06	212.7	210.78	210.94	211.33	211.2	214.22	215.28	211.4	213.27	210.16	211.81	211.46	212.74	211.66	211.35	212.68	208.46	209.63	212	208.87	213.05	210.83	210.73	212.71	214.96	211.93	214.81	212.1	212	207.8	210	212.48	212.02	211.56	212.14	212.52	213	209.1	209.05	211.34	209.39	211.08	209.77	213.01
210.8	210.87	209.86	210.58	213.27	212.36	211.21	209.14	211.19	212.28	212.34	211.46	210.26	213.05	212.19	211.57	214.66	212.39	212.98	211.9	209.77	215.04	212.97	213.56	214.35	210.72	210.81	210.59	211.3	213.63	208.76	215.18	210.73	212.92	210.78	211.1	208.12	211.95	211.81	211.06	210.66	211.58	209.1	211.18	210.28	209.81	210.99	212.74	211.12	212.79
203.25	206.02	203.57	203.46	205.49	205.72	202.69	207.62	205.6	202.18	205.5	205.64	205.82	202.7	203.52	206.31	205.28	205.55	204.44	206.2	202.77	202.06	203.11	205.6	206.97	204.92	208.86	206	202.75	202.81	201.59	204.74	203.28	204.59	203.93	206.54	206.58	205.26	202.84	206.2	204.73	207.1	202.27	206.45	207.63	204.42	207.14	206.27	207.44	203.38
207.73	210	206.24	209.18	209.33	212.59	208.54	207.8	208.17	208.84	204.41	205.97	206.54	208.93	210.3	206.92	207.34	208.16	207.11	208.06	206.45	205.73	209.61	208.17	208.67	205.85	208.71	205.35	206.66	205.21	207	206.96	210.18	206.97	208.01	208.46	207.36	207.86	209.03	207.29	208.16	210.49	208.18	205.84	209.28	210.19	207.18	206.02	208.93	211.93
202.38	201.1	201.4	204.44	197.87	203.08	207.92	202.42	201.24	201.53	203.32	202.48	200.26	202.2	205.61	203.61	204.51	199.08	198.98	204.44	201.81	201.41	203.84	198.95	203.97	200.2	202.52	201.2	201.09	199.52	203.04	201.85	202.13	200.5	199.86	203.35	201.81	204.1	204.37	199.27	205.32	203.49	202.59	204.36	202.82	201.55	202.39	203.12	202.42	201.84
203.18	203.37	205.05	203.18	201.19	203.7	205.25	207.89	201.65	203.12	204.48	201	202.19	202.68	206.81	203.6	204.58	199.91	206.04	203.77	203.4	202.52	204.81	206.04	203.07	200.24	201.29	199.16	202.84	203.54	205.04	204.27	202.82	203.03	203.28	204.14	201.7	202.42	202.69	203.62	204.97	205.14	206.03	200.36	202.96	201.23	202.55	202.25	204.52	202.6
211.38	213.16	213.05	210.75	213	212.34	213.1	211.04	211.73	214.77	213.15	213.87	213.09	212.39	208.77	212.79	210.21	211.72	211.46	211.9	211.87	212.38	212.32	210.03	213.04	214.16	209.31	211.6	209.49	212.38	213.29	210.75	214.67	211.37	211.03	211.9	210.62	211.01	211.16	213.84	213.02	209.87	212.29	211.14	213.8	211.25	211.98	211.37	209.57	209.78
198.64	197.63	198.88	193.93	193.8	196.91	198.33	194.85	196.89	198.1	199.24	196.22	197.63	201.55	196.79	197.67	198.66	197.61	198.21	195.14	194.22	197.96	200.49	197.6	194.79	199.92	195.92	197.92	197.71	197.94	198.11	197.28	198.9	199.46	198.76	194.45	196.35	197.39	201.21	198.57	200.71	198.14	194.57	195.39	197.13	196.82	196.6	200.03	193.88	196.1
206.3	206.79	205.79	207.8	207.23	204.3	207.6	209.58	208.76	208.08	206.73	210.18	204.99	209.54	207.94	208.3	206.68	208.06	209.06	208.12	205.22	207.6	210.3	209.06	203.84	206.52	205.65	207.86	206.16	207.1	207.91	212.58	207.43	206.69	210.98	207.8	210.81	210.85	209.51	210.17	208.17	205.93	209.1	209.75	205.35	205.54	208.41	205.1	207.11	207.66
205.2	209.16	206.87	206.45	204.96	205.67	206.03	205.65	203.75	207.43	208.71	211.05	208.52	204.55	206.06	206.19	205.79	207.54	205.57	205.54	207.41	208.26	208.29	205.7	209.52	203.96	206.07	204.39	208.19	209.09	203	205.49	205.12	208.39	207.03	204.38	206.71	205.29	205.78	207.8	206.85	207.82	206.82	202.37	205.08	203.58	207.17	208.12	207.73	205.84
204.97	200.87	203.2	202.45	206.38	202.66	204.06	201.47	203.09	203.66	205.48	199.37	202.59	201.97	201.29	202.35	201.04	202.72	204.01	206.77	203.23	202.7	202.06	203.17	202.69	201.29	201.64	203.17	201.89	202.79	200.11	202.64	204.14	202.86	207.75	201.23	201.28	203.26	202.91	202.28	203.66	203.09	202.89	203.01	203.2	204.46	200.8	203.24	201.51	203.2
199.72	201.24	200.97	201.54	204.18	201.17	202.45	200.07	200.09	203.61	199.14	202.09	199.84	200.93	200.63	203.22	203.72	199.86	204.07	201.55	203.12	198.7	198.82	201.37	201.04	201.93	202.36	202.56	202.72	200.88	202.32	202.32	203.3	202.25	203.23	198.14	197.8	201.18	201.04	201.44	199.68	199.02	202.3	201.73	199.56	200.41	200.79	203.74	202.46	203.36
198.66	200.1	198.39	197.2	198.54	197.49	196.85	200.67	198.66	200.7	197.96	198.13	203.23	198.3	197.57	198.98	200.52	196.22	199.09	199.38	199.45	200.75	198.95	198.65	197.8	200.8	199.08	202.22	199.27	201.21	201.59	199.65	202.13	201.47	199.84	201.21	200.85	196.76	203	203.59	198.83	195.34	196.67	196.77	199.82	201.36	201.34	196.11	198.11	199.45
206.4	203.44	207.09	201.18	205.55	206.68	204.96	207.23	206.19	202.29	208.84	207.7	210.25	206.05	206.59	204.71	202.85	207.39	204.71	205.38	208.15	205.92	207.5	204.81	208.12	205.83	203.51	205.81	205.53	203.05	207.26	207.23	204.11	205.82	205.97	204.01	206.77	202.78	204.91	206.02	204.92	205.64	210.51	207.05	209.18	207.85	203.53	205.58	206.38	206.43
206.6	205.29	206.78	203	203.59	203.32	205.15	202.78	205.25	207.38	207.23	205.11	204.48	204.97	201.64	205.38	204.1	204.5	205.39	207.19	205.46	203.3	202.84	204.53	204.86	206.91	206.01	206.56	203.29	204.02	201.22	204.55	205.29	204.4	208.23	203.49	203.53	205.85	204.18	204.03	207.81	204.37	201.57	206.2	207.85	206.14	205.49	202.47	206.32	204.14
218.35	219.56	219.46	214.39	212.75	217.01	215.1	217.71	215.23	211.9	218.18	217.17	214.27	214.62	214.6	218.55	217.74	216.01	216.21	217.05	215.67	215.24	217.61	215.54	216.04	215.76	218.57	218.83	212.2	217.78	220.32	216.48	216.58	214.44	217.15	215.46	217.4	218.55	219.18	219.5	219.1	215.33	214.95	211.97	218.14	215.69	217.35	215.7	216.47	219.93
202.13	205.81	200.68	202.59	203.36	206.69	204.38	201.95	200.79	204.21	202.64	207.16	207.09	204.84	204.35	201.18	207.34	205.54	204.45	203.28	204.17	204.43	199.85	202.74	202.62	204.53	203.43	202.7	202.1	204.54	205.53	205.39	206.1	203.62	205.08	205.43	205.77	204.38	207.29	201.99	203.08	204.71	204.61	204.29	206.01	205.32	206.59	205.44	206.14	204.06
205.82	201.06	202.64	205.78	204.61	206.25	204.94	201.61	204.9	204.13	201.17	203.23	204.85	204.87	205.52	204.75	202.14	204.68	206.79	203.94	201.45	206.31	204.23	204.4	205.29	204.31	203.55	202.11	205.38	202.72	203.16	204.04	203.36	201.49	203.06	205.8	202.59	205.36	201.93	204.31	203.87	204.1	202.25	204.9	203.67	203.37	206.32	204.6	204.57	206.47
202.73	202.99	203.18	203.76	204.75	203.69	203.1	203.24	201.19	204.29	205.08	205.34	202.85	203.1	205.49	203.36	198.95	202.6	207.41	203.5	202.65	205.77	200.16	205.01	206.12	207.29	201.87	204.72	205.9	200.38	201.8	199.32	203.32	202.12	205.17	204.53	206.61	202.84	209.02	203.16	205.32	204.79	202.69	198.48	203.58	202.03	200.99	202.53	206.33	205.8
217.9	216.87	218.11	218.98	215.57	218.93	217.75	220.7	221.56	221.12	215.9	218.79	217.97	217.96	218.61	220.72	217.77	219.27	216.83	221.72	215.12	221.31	216.77	216.91	216.49	218.56	218.43	215.29	212.79	218.43	217.68	219.32	217.81	220.7	218.97	214.91	215.67	218.66	215.59	219.06	218.34	217.51	219.05	218.68	220.31	219.34	216.89	219.23	216.49	217.76
217.93	218.01	216.63	218.46	218.61	218.38	214.32	215.02	216.91	216.31	216.09	216.27	212.69	216.67	218.21	216.27	213.39	213.1	216.28	214.46	218.65	217.16	215.46	217.45	216.98	217.05	217.2	217.59	219.62	216.53	218.65	217.61	218.45	216.91	216.54	216.65	216.11	218.96	217.5	217.53	217.78	215.4	216.8	217.75	215.92	215.41	212.74	215.97	213.15	215.43
213.84	211.48	208.13	210.53	211.26	211.64	210.01	211.36	212.98	210.19	211.58	211.52	210.67	211.32	211.17	210.16	212.46	211.66	212.79	209.5	213.35	213.94	212.6	209.74	210.87	212.81	210.75	212.59	212.56	211.74	212.53	211.06	212.59	214.9	209.9	210.67	213	210.51	212.76	210.07	211.26	211.97	210.37	210.41	212.24	210.28	210.48	216.84	213.82	211.49
202.36	203.06	200.83	205.64	201.52	203.51	205.42	200.7	201.59	200.75	201.58	204.93	202.46	202.13	203.92	203.9	203.68	201.5	204.42	202.29	205.73	201.28	201.21	202.09	202.72	201.37	201.36	198.59	203.92	203.57	203.34	204.77	202.25	203.8	202.68	203.77	206	202.5	206.94	201.13	201.82	204.43	202.57	204.35	201.3	201.56	200.66	199.62	204.17	203.25
211.86	211.39	210.79	211.03	213.42	210.17	210.8	212.51	214.25	210.69	212.2	212.01	209.54	213.23	212.9	210.06	208.06	212.57	212.25	213.12	211.13	212.84	214.97	213.93	214.49	211.25	214.6	210.08	210	211.79	214.25	215.33	211.14	209.89	211.17	213.02	211.69	211.93	214.09	210.84	210.49	211.08	215.26	211.55	211.08	209.33	211.8	212.88	212.4	212.56
195.69	192.56	195.6	193.32	197.18	193.47	193.52	195.92	197.26	196.64	192.88	192.38	194.64	195.29	193.18	196.44	196.43	195.25	193.9	197.35	196.98	197.53	197.59	194.05	193.63	198.08	195.13	191.58	193.53	196.58	192.11	194.55	191.83	194.75	192.62	196.28	196.3	196.22	194.72	194.09	195.08	196.49	195.59	191.92	192.83	197.76	194.22	195.88	198.02	194.75
201.06	197.96	200.05	199.14	198.86	196.56	197.06	196.97	195.75	196.8	198.01	198.31	199.95	198.54	196.68	196.83	199.79	198.23	197.56	198.47	197.88	200.16	201.12	199.56	198.83	197.32	198.31	201.54	198.52	198.45	199.38	197.73	199.61	197.72	196.68	197.6	199.1	198.32	197.95	198.13	195.91	201.14	198.14	201.01	196.32	200.72	199.76	199.88	194.58	197.13
207.95	210.74	207.09	209.37	209.85	208.27	211.92	210.06	207.47	210.97	211.84	211.1	209.32	209.04	211.3	209.5	211.16	208.28	205.58	210.09	207.71	206.36	208.67	208.05	210.5	208.33	207	207.92	209.28	208.39	209.75	210.54	207.2	208.39	209.94	208.91	208.13	207.46	209.73	209.08	210.52	208.34	207.89	207.29	208.08	209.85	208.27	208.35	206.98	207.43
210.58	214.44	210.07	213.56	215.92	210.55	215.61	208.74	209.31	211.31	214.75	211.74	212.5	212.26	209.73	211.75	213.61	214.23	211.32	210.5	212.95	214.26	209.79	212.78	210.51	210.42	208.72	209.13	212.3	209.82	210.91	209.61	210.47	214.38	211.45	211.83	214	213.58	213.06	209.5	212.68	207.66	213.81	209.23	210.32	213.37	210.82	211.94	209.54	212.53
208.18	209.22	206.63	205.76	207.31	206.16	205.19	207.81	206.64	208.54	208.74	205.17	211.05	205.16	208.73	210.06	208.78	207.4	210.72	207.98	208.01	209.12	207.96	209.55	208.87	206.16	206.01	206.22	207.73	207.28	209.63	207.55	206.75	205.53	208.08	207.48	207.46	206.64	210.13	211.59	206.24	205.91	207.4	209.98	209.26	206.44	206.6	209.73	210.08	206.01
208.31	208.41	209.95	205.83	209.36	205.6	205.91	209.71	206.95	205.8	211.61	209.46	209.53	209.92	209.74	208.94	208.16	211.03	211.03	208.89	204.93	204.68	201.94	209.37	205.49	209.67	209.96	207.99	208.57	205.23	208.12	205.29	206.59	212.78	206.26	208.13	207.29	210.05	210.13	210.94	204.88	208.72	210.22	207.41	206.71	207.26	210.76	208.98	209.98	209.25
216.25	213.16	213.37	211.9	211.78	216.21	213.6	212	210.49	213.95	214.15	213.49	214.07	214.98	215.35	212.79	214.56	213.18	217.29	211.2	216.74	214.03	210.83	214.17	213.63	212.56	213.29	212.21	212.64	211.56	213.05	214.89	211.66	215.78	212.19	216.42	213.17	213.7	212.86	216.15	217.15	216.33	212.63	212.11	213.89	213.52	215.68	215.5	215.59	214.01
206.84	207.76	208.36	209.85	207.68	205.74	210.29	207.22	210.78	209.5	210.08	210.53	208.5	211.12	206.45	207.93	208.97	211.87	209.57	209.19	209.42	209.27	205.67	208.5	209.64	209	208.09	206.58	206.45	208.78	207.95	209.58	211.48	207.38	205.66	211.67	212.22	209.55	210.99	207.99	207.73	209.81	208	209.47	208.5	207.67	206.93	208.06	212.42	209.49
218.15	219.04	215.28	221.56	221.6	218.55	216.06	216.08	215.57	215.27	216.55	217.33	222.81	216.85	216.33	214.69	215.45	218.96	218.12	217.25	215.34	216.43	218.08	215.49	216.38	215.2	211.97	217.11	216.23	219.43	218.57	216.84	215.57	219.03	216.77	218.01	217.46	215.24	217.5	217.79	216.17	218.36	215.53	217.13	215.33	220.52	217.35	216.5	214.62	214.39
213.47	216.86	215.17	216.24	219.09	213.84	213.94	218.3	216.09	216.58	215.5	216.9	215.03	217.67	217.98	215.96	216.87	219.57	217.52	218.34	217.18	217.42	218.47	217.24	214.79	216.15	214.91	217.53	216.68	217.16	216.96	217.72	216.45	219.2	215.06	214.93	215.33	213.12	214.94	219.52	213.75	216.66	216.57	218.94	219.24	216.75	218.1	221.48	217.73	217.35
203.02	204.82	203.91	206.89	209.95	207.49	207.84	204.05	206.1	205.71	205.8	202.94	205.73	202.41	209.09	206.62	204.99	203.93	203.66	207.23	204.67	208.24	205.17	210.14	206.51	205.53	207.37	205.97	204.97	204.98	202.29	206.75	205.34	206.33	204.92	206.68	206.02	205.56	208.59	204.57	206.78	204.32	205.93	202.81	204.25	206.66	204.86	202.3	207.55	205.62
199.51	202.09	203.55	202.05	203.67	202.62	203.66	204.31	200.75	203.35	201.67	199.01	203.58	204.37	203.47	203.02	203.96	202.61	201.92	201.91	199.8	203.55	204.42	203.25	200.74	200.93	201.02	203.85	204.7	201.24	205.24	202.22	203.02	202.2	205.22	201.49	198.6	203.8	204.15	202.24	204.55	202.47	201.66	203.84	200.72	202.09	201.09	202.83	204.24	199.75
201.61	198.42	198.86	201.75	202.14	199.72	198.52	205.4	200.06	196.2	201.58	200.59	199.41	203.97	200.9	199.7	199.27	199.85	200.09	202.49	199.14	202.64	200.76	201.26	200.99	203.76	200.18	202.89	203.78	200.58	200.51	197.4	201.5	201.73	202.54	200.67	198.59	202.2	203.32	203.73	199.51	203.19	200.2	199.9	201.61	197.42	200.43	199.79	198.97	202.06
201.6	199.72	201.25	203.48	204.46	204.17	203.28	204.14	200.8	204.87	198.48	203.64	204.07	202.26	200.75	204.94	201.31	202.6	202.07	203.62	203.41	200.98	203.99	200.49	201.39	204.29	202.7	201.71	204.86	200.89	205.18	200.83	200.91	201.47	200.35	201.74	203.62	201.09	199.56	202.43	205.13	204.51	206.61	202.72	201.88	199.72	204.93	203.72	201.3	203.98
207	204.91	207.82	209.94	208.48	205.64	207.63	209.57	207.62	207.77	209.09	205	212.38	208.56	207.55	209.05	210.49	208.84	206.53	208.18	207.76	211.56	210.4	208.24	209.26	210.84	210.46	207.07	208.75	204.95	210.98	208.52	208.86	206.21	209.58	208.83	208.91	209.77	208.54	208.08	206.55	209.24	207.53	208.19	203.65	210.33	209.43	210.11	208.92	210.38
209.98	215.19	211.93	211.56	210.3	212.64	210.32	207.26	213.12	211.66	209.15	210.47	209.97	214.49	213.34	212.03	211.86	208.19	211	216.71	213.26	213.02	213.59	210.8	211.46	213.16	216.79	213.37	213.6	214.91	213.19	212.53	212.68	214.3	210.69	214.34	213.07	213.36	214.58	213.27	211.54	211.81	213.97	210.86	216.53	215.02	212.27	215.18	211.02	214.67
217.24	218.64	215.79	219.69	216.17	218.72	218.45	218.19	217.57	217.16	215.02	217.51	217.33	218.48	221.13	216.37	218.54	216.26	217.86	216.36	221.07	215.46	215.21	218.46	220.84	219.06	214.41	214.02	217.6	218.54	220.24	214.75	218.03	219.08	215.96	219.74	216.12	215.41	219.18	215.11	215.38	216.3	217.38	218.25	218.26	218.46	217.85	217.49	217.69	216.23
204.9	205.11	202.7	199.92	203.42	206.52	201.5	204.15	204.27	202.64	202.94	203.43	202.1	202.4	203.7	200.4	200.95	205.3	201.42	205.83	202.34	201.21	204.52	203.55	201.59	201.73	205.32	204.09	202.29	201.17	203.67	204.5	200.33	201.76	205.63	201.97	202.21	203.96	205.31	202.17	204.57	201.91	203.35	204.04	204.94	204.03	205.85	205.04	203.82	201.91
198.16	200.56	199.84	202.32	198.09	198.18	197.75	200.25	200.91	200.36	199.4	198.73	200.01	201.74	201.57	199.71	200.69	201.44	203.27	200.32	197.42	202.14	202.22	201.79	198.12	200.76	198.53	198.77	203.17	200.52	197.66	198.06	198	199.83	201.42	202.56	202.77	199.54	203.52	201.39	199.83	200.95	195.89	199.88	200.43	199.97	199.63	200.27	201.07	199.95
210.61	211.8	210.92	211.29	215.72	210.16	212.2	210.7	211.44	211.68	208.77	212.7	208.06	210.41	210.88	207.76	212.74	210.67	208.81	208.57	212.46	214.44	210.6	214.01	210.53	212.43	212.06	211.31	213.93	212.05	212.83	211.89	209.99	210.68	213.22	211.9	211.9	210.28	209.71	213.38	213.77	212.82	209.63	210.89	211.88	215.8	211.62	209.58	211.54	213.32
202.66	199.04	201.12	199.81	201.64	201.13	195.45	199.13	200.68	201.1	197.83	198.34	199.74	200.16	196.03	200.33	199.38	202.23	203.27	201.27	202.42	202.38	201.96	203.76	199.96	202.4	202.58	199.79	199.82	203.39	202.09	201.73	200.39	202.21	198.24	200.33	199.55	202.31	200.56	203.26	202.76	202.28	201.87	201.57	201.82	197.64	200.22	200.2	199.33	196.25
200.8	204.32	200.61	200.45	201.81	202.9	201.75	204.99	205.43	203.76	197.64	204.92	200.77	201.34	205.8	199.61	201.27	203.54	202.14	206.99	204.01	203.33	200.99	201.91	201.72	206.25	202.63	199.92	201.77	200.82	202.04	204.85	200.17	202.26	200.31	203.35	207.15	203.31	203.64	203.98	201.81	202.45	201.41	202.37	201.74	202.45	201.97	203.9	201.04	201.66
211.95	212.37	213.9	211.7	212.38	212.46	214.31	212.49	214.7	210.13	209.14	211.66	211.83	214.95	215.06	212.13	212.84	211.21	211.22	211.61	211.56	213.92	214.69	214.09	210.13	212.28	211.24	213.48	213.65	214.99	211.37	211.35	210.66	211.67	214.26	212.14	213.73	214.04	213.62	213.78	212.19	214.3	212.33	212.64	212.05	211.7	212.77	209.42	211.45	209.82
205.34	206.65	202.13	204.23	202.65	203.21	207.52	202.54	204.44	202.96	199.76	203.64	202.02	203.74	203.8	204.39	205.18	202.09	201.22	202.38	204.57	205.29	204.24	206.61	203.08	202.93	204.93	205.77	202.87	202.37	204.22	204.62	202.46	204.76	202.99	203.77	200.32	203.27	205.29	205.73	204.94	204.04	204.76	204.29	205.23	204.94	202.44	205.98	200.95	204.34
198.74	199.92	198.72	198.81	201.69	196.35	198.08	199.76	201	198.42	200.4	202.59	200.51	199.53	197.92	199.3	201.41	196.67	198.42	199.7	200.62	194.13	197.7	197.71	199.48	200.26	197.85	197.51	198.41	202.96	199.38	196.84	200.35	198.01	197.74	201.47	199.21	200.69	195.65	197.57	201.58	199.26	197.42	200.13	198.06	199.7	198.25	196.24	201.41	198.23
212.77	218.12	216.03	214.78	217.72	217.12	218.47	218.63	218.55	215.92	217.42	219	215.05	216.25	218.93	216.87	216.57	216.63	218.13	215.06	216.84	220.33	218.35	216.24	218.25	218.85	217.26	218.94	213.48	220.22	221.87	217.69	219.36	215.09	217.3	218.59	214.45	215.92	216.43	220.1	216.57	217.95	217.21	218.59	213.59	219.31	217.39	215.45	216.72	215.8
213.81	210.73	212.51	213.64	209.98	213.07	211.63	213.86	212.48	209.28	214.6	210.12	212	211.28	212.81	212.99	211.47	214.43	212.04	209.07	212.01	211.75	210.4	213.51	208.85	211.08	213.41	210.87	206.84	211.64	216.92	210.92	210.46	210.29	210.32	212.55	211.29	212.61	210.11	212.61	213.04	209.53	211.59	212.74	211.88	211.2	210.64	210.58	213.05	210.91
216.22	213.65	219.16	217.62	219.25	219.42	216.45	219.58	217.99	219.7	222.92	219.79	220.41	216.05	223.25	217.13	217.35	217.63	218.26	218.56	218.02	216.62	217.24	215.57	217.51	218.15	216.6	216.77	215.67	220.09	216.1	219.05	219.27	214.74	216.39	217.05	217.89	218.8	220.07	215.7	219.28	222.43	218.68	218.86	215.42	220.34	216.45	219.45	217.61	219.98
210.7	210.16	207.76	209.41	208.96	207.55	207.17	207.4	209.15	210.68	207.34	209.46	206.13	206.58	207.99	207.45	206.83	206.85	208.86	209.97	208.57	209.75	206.25	208.03	209.55	204.77	207.6	210.36	206.29	208.19	209.18	211.87	204.79	208.32	207.18	207.36	209.95	208.24	209.31	207.95	210.41	206.28	205.89	204.25	207.9	204.87	209.13	208.98	207.3	207.81
205.29	201.73	207.09	208.86	204.99	201.54	205.28	206.46	203.73	205.08	202.15	201.41	203.64	202.63	203.57	206.73	207.39	204.77	205.62	203.38	204.38	201.95	206.83	206.39	204.72	202.44	205.93	204.99	202.32	206.29	205.02	206.12	206.27	206.92	207.79	204.26	202.54	204.82	199.9	202.55	204.08	206.56	204.93	204.79	207.56	201.96	208.04	204.13	202.35	204.29
200.24	202.02	198.69	196.56	197.14	196.91	200.29	199.3	196.65	195.6	197.48	199.06	201.14	194.87	201.54	199.97	196.07	196.65	199.18	200.8	196.89	196	197.52	198.03	198.64	198.81	196.16	197.09	196.99	196.05	199.01	197.88	199.45	195.5	198.67	201.22	197.75	197.52	194.38	197.04	198.34	201.59	200.95	199.25	198.74	200.67	199.32	202.34	200.85	200.93
211.64	214.02	214.74	209.48	211.63	212.45	213.6	213	214.28	212.42	214.49	214	215.51	215.48	212.58	213.77	211.76	212.41	212.45	211.75	212.98	213.73	211.44	213.08	210.77	213.88	213.2	211.33	211.86	215.79	214.32	212.35	214.6	212.66	213.04	212.73	211.48	214.79	213.96	211.85	213.37	216.73	210.62	214.32	212.01	213.05	212.01	211.58	215.33	210.38
208.79	210.94	204.23	210.21	208.38	204.99	207.05	208.47	209.51	209.91	207.9	208.3	206.6	208.05	207.47	206.82	207.49	206.05	205.57	209.94	204.26	206.31	207.82	209.55	206.63	209.16	208.05	206.77	211.15	208.49	208.78	209.99	207.08	208.58	207.78	206.17	209.13	207.94	205.7	211.64	209.69	207.46	208.49	208.16	211.56	210.92	208.89	205.14	205.43	206.94
213.58	214.12	213.53	211.88	214.99	216.76	215.96	214.17	217.89	213.53	217.01	212.46	214.25	217.07	210.43	211.32	216.65	214.77	216.54	211.69	214.27	216.04	212.93	211.67	213.23	214.82	214.52	212.38	213.15	214.39	214.49	213.81	212.94	214.69	209.04	213.76	212.39	215.82	212.27	212.37	211.79	216.08	215.31	215.45	213.09	211.73	212.92	214.36	215.01	210.59
204.81	202.27	205.07	205.25	203.57	205.18	203.64	203.27	204.34	203.58	205.91	202.05	202.95	200.09	202.28	202.7	200.22	199.92	202.41	204.92	204.39	204.12	204.01	201.97	202.81	205.36	205.37	201.19	203.17	203.74	203.77	202.49	204.93	203.98	203.4	202.54	204.62	206.58	207.14	204.46	204.12	201.19	203.05	206.37	202.94	206.54	202.92	204.87	202.53	201.9
201.3	202.35	201.25	200.41	203.15	201.66	203.26	206.06	200.16	204.8	202.89	206.14	205.67	204.52	203.14	203.83	202.97	204.01	200.25	201.73	201.47	200.03	205.25	202.19	202.76	205.89	203.98	203.62	204.57	204.9	203.56	200.83	201.98	202.29	199.16	201.15	205.7	203.39	203.32	201.41	201.08	202.86	203.52	205.03	204.82	200.9	204.13	203.7	201.25	203.36
215.68	216.74	218.94	217.53	216.98	215.35	217.33	216.58	214.67	218.04	215.89	216.28	214.22	216.68	219.46	216.05	219.74	215.22	218.83	216.39	219.26	216.63	214.82	217.12	217.57	217.83	217.14	218.19	213.09	217.87	216.48	216.19	218.72	219.9	217.38	218.82	216.2	216.48	215.4	214.32	218.57	218.52	220.21	218.02	214.16	217.49	215.78	213.67	218.15	219.85
217.33	220.35	220.93	219.78	219.82	215.36	217.1	215.52	219.31	218.82	219.71	218.54	216.17	217.27	217.25	215.72	217.36	219.41	217.24	219.79	217.45	217.26	212.49	216.97	217.37	217.55	220.48	216.91	218.09	218.94	217.11	219.43	217.39	218.85	218.28	218.03	217.27	219.71	218.66	217.03	218.32	213.88	216.34	218.14	219.53	215.33	220.42	219.89	217.15	217.5
211.93	211.61	208.15	212.36	213.38	209.63	210.08	214.92	212.07	214.31	208.92	212.33	213.89	211.88	211.62	212.51	214.09	210.91	207.19	210.1	211.75	212.74	211.44	209.99	210.92	211.05	212.42	211.36	213.6	210.92	210.91	213.47	209.7	212.07	210.58	213.89	210.24	211.38	208.7	211.48	211.05	208	213.34	211.1	211.49	210.4	210.79	211.5	211.52	213.22
200.38	199.51	197.53	198.83	200.27	202.44	201.83	200.83	199.62	199.51	199.73	200.38	203.36	201.06	202.12	201.84	198.3	201.01	200.77	201.2	201.77	196.9	199.5	201.29	198.12	204.66	198.19	202.77	197.79	200.74	200.37	200.79	203.4	196.33	196.39	198.71	201.85	200.43	202.27	202.45	195.99	200.88	197.81	204.03	205.22	201.9	201.98	202.84	197.61	200.45
200.32	204.9	203.5	203.45	207.1	202.24	204.19	205.29	201.8	205.73	204.96	204.05	202.29	205.6	206.13	202.02	202.29	205.17	203.69	202.54	205.57	204.58	203.47	206.36	204.06	208.43	204.97	204.58	205.19	204.9	204.22	202.92	203.9	203.45	204.25	202.31	205.62	205.13	204.08	205.96	205.05	206.27	206.82	205.52	203.73	207.26	202.44	204.62	204.9	202.62
209.51	208.74	208.09	212.17	209.52	212.31	210	209.05	207.39	212.77	207.73	210.93	207.46	206.78	210.26	208.99	207.05	210.68	211.78	206.7	209.37	207.26	210.69	207.33	207.37	211.12	205.02	208.82	207.63	211.24	210	207.72	208.34	207.69	209.3	207.12	208.74	210.19	207.54	208.09	208.52	208.49	206.69	209.54	207.18	209.31	209.72	209.56	206.32	205.74
205.26	206.35	207.61	205.07	205.18	206.58	206.07	202.72	202.86	208.79	206.19	205.34	207.4	205.94	205.63	208.06	205.16	206.07	204.64	208.46	204.9	203.92	208.57	203.28	202.54	205.94	208.53	206.87	206.39	207.64	202.66	207.53	208.07	207.17	205.05	206.29	200.59	202.8	207.85	206.65	207.03	203.47	204.55	205.53	206.7	203.73	206.76	204.09	203.78	204.79
211.86	206.2	204.74	211.35	209.99	210.38	211.4	207.07	209.2	210.11	208.31	209.47	208.18	207.09	208.98	209.52	207.33	209.86	206.94	208.14	209.34	206.57	208.48	210.35	209.2	212.72	210.69	211.2	209.09	210.03	209.02	209.92	213.86	207.91	212.47	209.31	211.58	210.74	208.25	209.48	208.82	206.79	205.66	209.29	209.72	209.61	209.87	208.21	208.22	210.43
199.74	196.93	198.11	199.44	199.6	199.57	201.02	201.92	199.15	199.77	198.56	196.06	200.92	201	197.49	197.78	197.9	200.11	201.84	198.21	198.89	198.57	199.24	198.84	200.05	203.06	199.54	197	204.46	197.43	201.24	195.57	198.37	200.25	200.66	198.86	199.27	200.5	200.14	203.04	198.98	200.13	195.22	195.71	195.63	200.76	199.06	198.77	200.29	201.83
204.03	201.94	203.09	201.66	203.85	206.18	207.29	201.67	206.93	203.97	203.95	202.35	203	202.88	202.44	203.2	207.48	204.67	201.04	205.2	205.49	204.66	204.22	204.81	205.76	205.08	203.39	202.33	207.77	209.08	203.73	203.87	207.55	203.53	203.22	203.19	203.32	205.16	206.53	206.13	203.05	207.59	201.86	207.18	205.64	203.09	206.36	199.98	207.26	204.76
204.93	202.8	203.71	204.19	200.82	201.24	207.24	205	204.03	206.06	203.21	203.59	202.99	204.97	205.43	203.02	203.2	202.16	200.21	204.75	204.05	206.13	204.12	202.32	207.59	210.02	201.55	203.16	207.65	203.12	202.5	205.97	204.31	203.21	204.74	205.1	201.75	204.36	202.8	201.21	202.72	202.57	203.45	204.25	205.08	206.18	206.18	204.8	204.46	204.99
214.74	219.6	217.64	218.89	215.49	214.46	216.24	215.28	216.34	214.25	220.72	217.84	218.72	216.8	218.01	216.98	217.66	218.56	217.85	217.25	217.64	215.86	217.54	216.36	216.67	218.68	220.03	213.95	219.97	214.66	216.47	219.17	219.14	215.57	215.48	217.84	215.99	216.3	217.18	217.35	220.76	216.24	218.93	216.36	215.73	218.29	217.12	216.21	215.39	215.05
213.19	212.68	213.47	215.15	215.41	214.85	213.74	213.74	214	215.62	213.89	216.5	212.72	214.77	213.26	210.32	217.09	212.42	216.05	214.24	216.9	212.27	213.39	214.94	215.91	215.29	212.52	216.63	215.01	210.73	214.51	214.03	215.66	213.17	213.34	211.15	217.4	212.05	216.15	213.19	213.51	214.13	216.77	220.11	212	212.01	212.32	213.07	211.31	214.39
213.08	213.3	215.61	209.11	214.82	209.41	214.71	214.37	213.88	212.83	212.25	210.86	214.23	209.7	213.97	209.01	215.39	211.9	214.85	211.65	213.15	209.84	212.36	212.77	212.25	213.1	210.6	214.7	213.41	210.68	210.84	212.02	213.32	215.96	211.33	212.32	210.78	213.72	210.4	216.41	214.6	211.59	210	212.83	212	214.37	213.21	212.79	213.2	213.95
211.29	211.52	211.97	209.89	213.88	214.26	212.57	213.36	211.57	211.17	212.28	212.06	212.87	208.75	211.74	212.7	211.63	212.92	209.26	207.64	208.83	210.2	215.35	211.29	211.88	210.07	208.57	209.51	210.24	213.07	216.08	209.65	209.93	214.1	213.03	212.87	214.81	213.17	210.35	211.06	211.41	211.26	213.04	208.58	210.88	212.66	213.06	211.03	214.84	212.05
202.27	204.78	203.32	203.34	206.1	202.45	203.29	204.87	206.35	202.71	202.65	202.1	204.68	206.87	206.13	199.1	201.1	201.09	205.26	203.02	200.31	203.88	204.23	203.51	204.38	203.67	204.55	202.96	200.95	205.15	199.6	204.29	200.62	204.19	202.54	202.71	201.64	205.56	200.15	202.35	204.02	203.13	205.92	205.03	202.11	201.41	202.09	202.13	201.35	202.4
207.65	209.67	208.72	204.28	205.99	203.94	208.8	208.99	207.3	205.84	205.02	208.5	205.66	208.75	206.21	207.74	209.02	211.67	208.02	207.64	208.83	209.23	206.91	208.67	208.68	211.62	209.58	211.24	209.77	207.54	208.34	207.63	207.46	206.58	206.93	205.23	210.5	206.24	208.4	208.59	210.14	210.99	208.2	208.97	205.49	209.95	208.88	207.48	212.36	209.01
209.86	208.41	208.58	207.57	204.71	211.24	207.39	205.85	210.57	208.37	209.29	210.17	204.46	210.49	210.47	209.69	212.03	207.28	209.5	209.43	210.94	207.18	207.25	209.82	207.29	206.86	211.51	207.75	208.5	207.59	206.26	209.87	209.38	207.5	212.75	208.05	209.62	208.65	208.16	204.26	205.14	205.71	206.66	207.33	207.94	207.25	206.91	209.75	206.32	207.09
210.65	212.23	210.51	212.21	211.89	213.44	212.15	210.18	207.43	212.27	207.92	211.45	210.49	213.17	210.72	212.12	214.07	212.59	212	212.21	214.01	212.16	210.06	212.34	212	210.25	210.21	211.94	212.44	214.09	213.34	213.22	210.72	209.74	209.57	212.54	213.53	212.71	213.37	211.05	208.42	210.72	211.86	212.44	212.23	209.07	212.83	210.62	209.07	209.54
205.53	208.63	203.62	207.05	209.56	210.09	207.2	209.16	208.53	208.53	208.88	206.52	202.04	208.51	207.21	207.54	208.52	207.69	205.73	209.31	208.39	209.6	211.03	205.89	206.75	207.88	208.75	206.58	205.14	206.56	207.48	206.29	207.4	205.96	207.12	208.41	205.34	211	206.32	207.86	211.76	210.38	209.03	206.79	206.46	206.49	206.51	207.16	205.79	208.2
217	216.15	216.85	217.47	213.97	215.53	217.53	218.96	216.75	219.28	220.77	217.89	216.89	217.48	219.08	213.2	219.28	216.29	216.06	213.78	216.53	215.87	215.22	217.31	218.38	217.63	217.77	216.62	219.83	215.47	219.92	215.22	216.79	217.35	218.3	218.3	213.16	218.56	220.56	216	215.76	215.55	217.35	216.22	215.78	214.85	217.17	214.73	213.02	217.68
211.07	208.63	203.72	211.18	205.15	207.15	208.56	209.71	207.78	206.14	205.95	207.84	207.94	208.33	204.09	208.06	207.03	206.65	208.09	206.16	204.2	206.21	206.68	208.13	206.93	206.25	208.86	208.02	210.5	207.99	204.13	208.41	205.98	207.46	208.91	208.51	206.39	207.28	208.22	205.85	208.66	207.18	207.13	209.41	206.26	206.72	206.44	205.27	209.34	206.31
201.86	201.81	203.78	201.43	201.88	204.32	203.16	203.15	200.3	203.15	201.04	200.11	204.19	203.24	201.39	204.88	203.9	203.95	203.89	203.08	203.05	205.73	204.04	199.63	202.38	203.77	202.73	206.38	201.26	207.17	205.87	204.45	205.64	205.35	204.32	201.89	198.91	204.52	201.84	200.99	205.2	202.91	203.25	202.24	201.19	202.88	207.52	198.82	202.24	202.65
203.69	202.92	202.26	202.28	202.94	203.56	206.37	204.82	200.91	204.66	204.18	205.72	202.69	206.48	201.77	200.99	204.72	205.74	201.65	203.5	205.39	202.14	203.87	201.88	201.52	201.95	206.55	202.55	203.16	201.97	205.98	205.84	205.39	197.75	202.65	207.8	203.3	201.57	205.67	204.8	201.97	201.95	201.14	201.09	204.96	199.11	205.24	204.8	206.28	202.79
194.9	193.86	191.81	192.85	193.73	193.08	193.53	194.25	194.62	195.58	192.22	195.82	194.83	196.8	196.8	191.82	194.42	193.09	196.67	195	191.71	192.62	192.03	197.1	195.27	192.67	195.52	192.08	192.03	194.2	192.51	192.63	195.77	195.33	196.11	193	193.45	194.11	195.77	191.74	191.62	192.83	196.68	193.76	193.93	193.74	196.06	193.8	194.49	196.63
203.34	204.09	203.86	203.07	204.55	204.13	206.8	206.18	201.96	204.72	205.8	205.76	203.6	205.41	205.51	208.54	201.48	202.86	206.16	203.58	201.35	204.72	204.56	202.79	203.35	202.58	204.02	202.96	204.78	204.63	204.27	203.59	203.81	203.87	208.71	205.72	201.58	202.62	203.65	200.58	204.37	205.76	202	200.58	202.83	203.73	205.06	204.17	204.91	204.74
197.27	195.03	190.22	194.71	196.88	195.43	191.95	197.28	192.65	196.42	193.61	194.31	199.86	196.1	194.33	193.69	196.25	191.54	194.16	196.17	195.08	194.47	195.26	195.66	194.82	192.38	198.31	192.63	197.3	193.93	195.77	193.65	195.83	194.66	194.31	199.52	198.45	194.06	191.44	198.02	195.1	196.75	196.37	194.8	194.91	192.09	194.98	194.8	196.22	195.11
194.22	195.88	196.73	194.74	191.71	197.8	192.72	196.41	193.74	194.26	196.59	193.99	196.55	193.71	196.98	193.96	196.54	194.09	194.23	194.82	196.42	195.58	194.28	196.52	197.58	195.35	196.52	193.7	195.86	192.62	196.83	198.28	194.3	191.61	194.99	196.87	200.98	193.23	194.49	196.31	194.86	194.01	193.98	194	195.41	191.94	196.75	192.59	197.77	193.13
202.03	205.41	200.94	203.05	202.74	203.21	201.11	202.77	202.41	202.39	203.23	200.97	200.51	201.39	201.84	206.36	203.81	200.52	202.78	203.01	202.85	203.4	201.54	205.82	203.56	204.28	203.07	200.43	203.25	205.16	201.91	203	201.44	204.67	200.95	200.92	203.2	205.07	203.93	200.75	206.25	202.23	199.88	204.85	203.29	200.48	203.8	202.21	204.17	204.84
198.41	201.5	199.08	201.31	195.71	198.66	198.87	201.58	198.69	199.94	198.48	198.51	196.79	201.16	201.41	199.79	198.22	197.91	197.36	198.11	199.78	200.95	199.09	202	198.23	199.43	198.06	197.56	198.17	197.18	194.27	200.32	199.12	200.98	197.22	200.08	199.05	201.58	198.7	198.01	194.36	203.62	198.73	197.98	199.9	197.51	199.86	199.13	202.43	198.95
220.84	216.75	218.55	215.27	219.73	221.29	214.19	219.34	216.05	220.64	215.47	218.96	216.8	217.2	218.01	217.5	219.67	215.32	222.2	216.51	219.11	217.61	218.84	214.02	215.86	216.12	216.56	217.69	217.32	216.99	220.26	217.15	218.62	218.11	217.17	218.99	216.79	220.73	217.5	217.93	216.86	215.33	219.13	214.23	215.96	215.86	219.39	216.4	216.8	218.67
204.3	200.68	201.2	206.36	201.42	203.85	201.16	199.85	199.51	203.07	200.73	202.72	203.1	202.57	199.28	199.73	203.61	204.86	203.44	201.23	202.78	202.75	201.83	201.86	204.96	200.92	201.75	201.91	204.12	204.62	199.76	206.28	202.92	204.94	200.41	205.12	201.88	199.68	203.85	204.75	202.33	202.04	199.25	199.96	203.39	204.23	203.44	202.38	206.21	201.69
206.43	207.7	208.48	208.47	210.55	207.26	206.13	209.09	207.51	208.09	205.13	207.63	210.13	205.62	207.73	209.67	207.21	209.11	208.59	209.23	207.44	208.33	206.83	208.3	208.13	207.46	208.77	208.52	207.74	210.53	207.83	207.08	205.77	210.22	207.25	206.48	205.41	206.17	205.7	203.35	209.65	211.32	206.42	206.3	208.69	210.48	206.76	207.22	200.97	206.49
196.87	197	196	196.1	194.58	197.36	195.66	191.97	194.43	195.96	195.49	195.93	192.18	192.21	190.68	194.93	195.78	195.09	194.68	194.69	193.49	190.51	197.15	195.1	194.41	193.68	197.41	195.99	195.72	196.42	195.64	198.12	194.18	195.65	195.84	193.75	196.6	197.52	195.52	198.86	198.7	193.5	194.13	192.57	197.26	194.06	193.48	196.62	196.31	196.45
205.57	206.42	208.44	210.19	206.27	209.67	211.12	207.67	208.59	204.43	207.66	208.52	206.36	209.54	208.46	206.7	208.17	207.23	206.45	207.28	209.06	210.3	209.72	208.39	208.06	208.25	206.47	206.85	209.51	206.55	207.25	205.36	207.34	210.24	204.73	206.66	209.12	209.51	207.51	206.55	206.14	209.2	208.1	206.92	208.91	207.25	205.89	209.58	208.87	205.99
211.12	209.03	207.88	208.25	207.57	210.33	210.06	213.33	206.67	211.42	211.55	206.23	210.74	209.23	208.66	210.7	207.71	210.05	209.23	206.89	209.33	209.7	207.68	209.62	208.14	209.1	213.36	208.86	210.75	209.22	208.97	207.9	209.84	210.64	210.64	209.91	209.6	208.21	208.02	209.49	208.64	210.72	209.8	211.31	209.61	211.34	212.4	210.39	210.32	211
203.17	204.38	203.15	203.6	204.6	207.71	205.25	205.94	203.5	204.6	201.27	205.17	205.54	205.09	200.94	204.78	205.99	203.92	205.95	206.82	204.45	203.98	203.03	202.21	204.86	203.29	205.15	203.22	202.71	203.98	205.32	203.16	203.37	205.32	203.88	204.93	205.65	202.1	201.28	205.3	204.71	203.39	206.44	200.55	204.16	204	203.05	204.84	205.1	202.7
199.89	205.79	205.18	206.13	207.61	207.2	204.06	205.2	206.71	204.83	205.3	208.82	206.2	201.7	199.41	204.76	205.99	204.72	202.67	203.28	203.8	204.92	202.99	206.41	205.08	204.57	204.7	204.03	202.99	207.38	202.85	203.65	206	204.1	205.84	203.37	204.95	206.18	207.3	205.18	203.51	203.36	205.4	205.41	208.71	206.43	207.14	204.45	206.81	206.23
216.58	217.91	217.68	216.16	218.73	217.21	215.75	214.06	219.35	217.74	219.38	217.44	217.01	215.11	215.4	215.29	217.94	216.5	214.64	215.42	219.33	217.75	215.49	218.77	215.22	217.96	218.5	217.17	218.44	213.1	216.45	221.39	217.57	213.97	218.63	215.3	217.26	216.43	217.54	217.25	216.98	217.89	218.66	217.09	216.41	216.41	216.74	218.49	218.64	216.66
212.95	210.25	207.73	206.97	211.52	212.35	207.75	212.2	208.04	204.42	210.77	209.81	211.27	207.76	207.82	208.37	210.33	206.02	211.67	209.8	210.22	207.35	208.01	207.45	211.53	210.59	213.4	208.38	208.25	208.51	207.28	208.92	210.48	211.38	210.97	209.56	211.97	210.68	209.34	207.89	210.01	209.31	207.56	212.11	214.37	208.31	212.13	207.67	209.16	210.14
203.44	206.12	203.53	205.81	207.56	207.61	210.33	205.46	209.27	209.49	204.39	207.47	205.56	201.38	205.29	206.58	209.14	206.23	203.38	207.64	207.4	204.55	207.92	207.35	206.58	209.01	206.86	205.08	204.11	205.57	203.81	209.8	205.42	206.58	207.08	205.2	205.39	206.32	205.7	205.29	202.84	201.62	208.42	206.53	207.59	210.04	206.22	205.74	205.85	209.8
205.66	204.47	202.39	206.93	203.55	205.71	202.73	205	204	203.57	202.92	205.2	204	202.96	206.87	204.48	205.38	204.45	205.63	200.17	204.64	202.98	204.9	203.4	205.86	205.1	203.21	203.63	203.63	205.85	204.08	203.05	205.04	204.64	204.16	206.28	202.77	204.42	207.6	202.36	204.02	205.09	206.92	204.06	204.68	206.51	205.16	204.81	202.76	198.33
212.46	212.68	213.25	210.6	213.98	213.19	214.19	211.58	208.4	209.31	211.3	214.75	211.79	213.65	211.85	210.25	209.33	209.02	211.04	212.83	212.13	213.38	212.88	213.84	212.88	213.95	214.2	212.6	209.03	217.46	215.04	209.85	212.74	214.33	211.74	213.74	208.51	213.31	213.83	211.25	212.09	209.31	210.35	211.84	210.61	209.68	211.9	211.29	213.84	211.92
211.14	208.99	207.41	208.35	209.1	211.51	210.91	206.74	208.47	210.22	207.8	207.37	211.77	207.58	209.43	210.23	212.39	207.32	210.51	207.14	207.66	209.2	207.08	213.52	210.71	207.37	209.34	209.97	205.74	208.42	211.23	209.29	206.85	207.81	209.56	210.78	207.22	207.07	209.4	205.63	211.31	208.33	209.08	211.51	208.35	206.99	207.24	210.05	208.05	207.9
210.99	210.7	211.21	212.53	213.84	216.09	212.25	211.46	211.3	212.45	211.16	212.81	214.93	214.26	211.24	214.13	213.93	209.95	210.45	211.85	208.93	216.06	213.08	214.53	213.7	213	212.8	208.62	210.5	210.84	212.93	214.37	215.67	210.05	210.71	213.76	211.21	210.91	211.02	214.04	209.52	212.07	209.61	215.59	212.24	212.23	214.13	210.19	216.06	213.48
211.62	209.59	209.81	208.41	211.3	207.34	204.13	210	209.35	207.97	210.78	208.83	209.02	206.58	208.2	208.36	209.02	207.29	209.24	208.82	210.39	210.84	210.7	212.26	210.5	208.97	209.26	211.03	208.75	212.5	211.02	209.18	208.96	210.15	206.43	209.15	207.15	208.54	210.16	207.63	208.07	210.32	211	209.01	211.03	209.1	208.91	212.88	209.82	207.35
209.95	207.94	205.22	207.77	206.79	208.16	209.17	206.45	207.99	207.1	208.58	210.22	208.61	212.12	207.1	207.13	210.03	207.38	208.69	210.78	208.1	206.19	209.44	208.67	207.44	210.17	209.59	206.43	206.87	207.7	209.33	211.42	208.18	207.3	209.05	208.72	210.23	207.09	209.08	208.25	205.73	207.84	211.09	210.06	207.91	207.2	207.93	210.65	207.37	208.17
199.75	200.45	198.02	201.05	201.26	198.42	198.21	198.17	198.62	200.79	200.39	198.33	201.33	198.17	200.04	198.98	198.61	200.01	197.58	198.98	197.9	199.11	198.77	197.72	196.07	198.15	197.73	199.79	197.76	199.69	198.35	198.31	199.23	200.98	197.31	197.16	196.81	200.19	198.17	198.2	199.04	196.74	196.52	197.29	198.33	198.36	196.83	197.89	197.82	197.3
209.54	210.89	210.94	213.05	213.82	213.39	213.55	213.04	212.92	213.07	213.09	210.23	214.9	213.21	212.87	210.25	213.83	213.9	212.81	214.95	214.11	213.85	212.86	214.52	212.63	211.91	212.19	214.15	213.42	210.13	211.49	209.17	215.68	213.96	211.61	216.03	213.77	214.02	213.6	213	209.69	213.15	210.49	212.85	215.35	210.69	213.61	211.48	215.96	209.53
211.98	213.14	211.82	211.17	210.83	209.23	210.76	213.96	211.48	209.55	210.9	211.21	208.94	213.11	210.31	214.3	211.46	213.81	211.55	210.1	208.55	212.13	213.24	212.97	213.59	207.55	209.96	211.46	211.96	213.43	213.45	210.04	209.74	212.01	212.48	211.35	213.47	213.27	214.25	213.35	211.36	211.67	211.7	210.28	209.47	211.72	211.3	211.43	211.68	212.05
207.95	208.85	209.08	209.84	210.32	205.78	207.83	208.03	209.52	211.16	205.44	209	211.03	205.69	203.86	206.03	209.59	210.79	208.34	206.85	210.63	208.84	209.81	208.09	206.1	207.05	207.63	210.35	208.08	204.29	211.79	209.61	208.3	208.57	209.2	212.58	211.96	207.9	207.24	210.18	208.04	211.96	210.86	208.28	208.41	208.18	208.26	204.86	209.44	208.08
206.14	204.26	206.21	204.52	204.83	207.41	204.83	208.73	207.59	203.1	203.34	204.6	204.6	203.67	202.28	206.41	204.13	202.81	202.6	204.15	204.07	204.38	202.95	204.24	204.61	207.39	200.56	200.35	206.73	202.73	206.62	205.53	205.64	207.65	204.55	204.12	204.28	206.08	204.54	207.09	203.32	206.38	202.64	202.48	203.81	205.68	206.07	206.18	205.71	203.62
203.56	202.56	203.39	206.75	205.76	207.56	204.06	204.12	203.99	202.04	204.79	200.87	205.63	203.66	203.8	206.28	204.59	204.01	203.18	205.75	205.02	209.42	207.85	206.38	202.43	206.88	204.36	203.89	207.49	204.26	206.26	206.54	205.66	203.38	206.37	208.21	205.52	204.89	202.34	202.32	202.9	202.8	203.54	202.45	205.69	204.96	205.08	205.34	205.99	206.12
208.38	209.97	207.67	207.16	205.76	211.41	206.66	205.02	209.15	204.48	209.17	210.27	210.23	208.02	207.69	210.19	207.25	206.02	209.32	206.92	210.35	206.76	203.26	207.93	208.1	207.74	210.83	207.58	210.76	204.55	209.24	204.85	205.48	211.21	204.28	206.34	208.37	209.48	208.02	206.5	207.96	206.89	209.69	213.57	206.24	206.83	206.12	205.83	205.24	209.03
215.94	218.04	217.54	220.02	214.51	215.51	218.88	221.61	215.44	215.35	216.9	215.03	215.01	217.03	218.87	218.1	217.5	218.11	218.36	218.5	217.12	215.27	218.21	217.44	215.39	216.43	217.87	218.41	218	216.94	216	218.9	216.51	215.62	215.64	216.88	220.18	215.38	215.66	217.21	218.41	214.92	215.75	216.95	219.31	219.76	215.12	217.51	218.88	215.59
219.4	215.64	216.29	218.3	216.66	218.9	216.07	217.68	219.54	214.59	220.91	215.26	218.19	218.64	217.86	217.51	217.06	216.7	218.09	220.42	215.72	216.43	219.35	213.92	217.99	217.6	217.07	218.3	216.77	215.93	218.49	216.93	218.26	217.43	216.19	215.73	219.28	216.56	217.97	217.17	219.62	216.32	217.15	215.97	218.63	218.17	218.47	217.2	216.99	218.76
205.99	208.84	207.57	206.9	206.44	207.91	213.18	206.91	207.66	208.84	209.14	208.05	209.22	205.54	205.33	205.25	208.75	207.08	207.75	208.48	207.04	204.83	207.86	206.47	210.81	205.3	208.94	211.74	210	209.77	207.75	209.05	206.25	207.39	210.61	206.55	207.93	205.09	207.84	209.15	210.02	206.87	207.02	209.49	208.35	207.92	207.99	208.89	208.02	207.71
207.61	208.04	207.37	205.71	209.82	210.34	211.29	206.91	208.41	207.9	210.35	204.8	206.89	210.13	207.23	206.55	205.99	206.46	207.11	205.03	206.14	209.26	209.6	208.91	206.62	210	209.27	208.33	204.89	210.78	208.01	207.42	207.79	207.46	205.78	207.39	208.61	207.71	208.55	208.24	209.31	207.41	209.9	209.44	207.6	207.51	207.31	212.16	202.74	210.39
204.97	205.68	204.75	202.75	202.91	206.41	204.37	203.41	206.31	201.99	201.9	203.29	204.59	203.26	202.98	203.2	205.87	203.02	205.45	204.96	205.05	204.12	204.51	203.68	203.05	203.95	206.31	207.27	204.19	201.92	205.36	201.79	200.21	202.8	202.27	203.92	204.45	205.2	202.55	205.7	199.28	205.67	203.32	201.29	206.14	204.62	204.47	201.99	202.21	202.28
212.67	213.68	214.4	214.29	210.11	211.09	210.44	210.59	209.96	212.2	213.25	216.19	210.89	210.54	214.5	211.98	211.25	210.06	209.93	207.39	208.62	213.5	210.17	212.18	212.74	211.85	214	208.53	212.78	212.19	210.65	210.56	210.61	208.2	213.21	210.11	211.79	211.3	212.08	210.81	212.86	207.32	212.3	210.76	216.27	208.19	208.89	209.81	212	211.47
213.59	211.35	211.81	215.53	216.87	212.7	213.46	217.49	212.14	211.23	212.26	212.13	216.05	211.6	209.57	214.27	216.54	212.8	212.67	212.8	211.39	212.52	213.22	214.22	212.83	217.68	210.94	210.03	213.33	213.52	212.16	212.35	211.32	212.99	211.58	212.13	216.11	210.45	214.22	213.74	215.05	214.97	213.42	217.08	214.9	212.33	210.87	215.3	213.28	212.51
207.68	207.75	205.78	208.21	207.79	203.48	207.63	205.36	208.24	208.16	206.82	204.41	209.66	209.4	207.02	206.43	207.54	208.52	208.51	208.14	206.92	204.24	205.28	208.29	208.74	206.92	210.21	208.04	208.45	205.59	206.43	208.18	208.28	207.45	207.97	208.35	208.38	208.14	209.29	209.76	206.95	208.81	209.17	205.45	209.48	207.14	207.96	208.46	205.92	207.98
216.9	212.89	217.97	214.43	216.28	221.63	222.18	217.85	217.86	218.06	216.22	218.34	217.48	217.77	216.28	218.15	218.42	217.06	216.51	218.04	214.61	216.89	219.41	218.4	214.12	216.13	218.13	218.66	216.38	217.89	216.68	219.72	218	219.34	216.51	216.08	213.17	217.34	216.93	215.85	217.37	221.41	218.76	217.11	213.33	213.49	216.14	220.23	215.67	218.68
203.88	202.43	206.02	204.36	198.52	203.44	201.09	201.67	200.38	202.67	201.84	202.54	203.26	204.69	201.79	201.17	203.5	202.79	202.1	200.58	204.69	203.04	205.43	205.06	202.98	204.55	200.36	201.73	202.86	202.35	199.94	205.12	204.11	201.27	202.86	200.56	203.7	205.48	201.02	201.56	207	200.43	201.02	204.23	202.23	205.2	207.27	201.05	201.67	201.76
205.14	206.14	209.02	207.97	209.24	207.55	207.23	209.21	208.31	209.69	208.11	209.12	206.38	209.22	208.42	207.24	208.68	208.61	207.54	207.93	209.67	206.66	206.68	208	206.45	208.26	206.91	212.29	209.41	205.13	208.37	206.19	204.63	206.93	207.12	209.26	207.94	206.75	208.86	206.74	206.84	207.14	207.15	206.88	207.94	206.71	207.21	207.2	209.68	206.34
206.71	207.78	205.03	206.48	208.21	206.67	205.79	209.9	206.98	206.08	207.28	207.51	206.92	207.22	208.62	205.76	206.75	203.49	203.62	206.8	204.15	204.72	206.27	203.81	207.76	205.96	205.56	203.5	207.82	203.51	205.14	206.21	207.76	204.84	205.06	206.6	208.02	206.85	206.69	206.19	205.79	205.84	205.96	206.93	204.47	207.54	204.76	206.46	202.94	209.12
206.44	203.56	206.7	209.64	203.24	204.88	204.98	204.78	205.46	205.01	205.45	204.8	206.74	204.21	205.45	204.83	204.38	206.22	203.65	208.87	204.36	202.36	203.11	206.58	204.84	205.46	203.86	205.24	203.13	205.22	204.74	207.16	205.07	201.52	206.57	208.01	200.16	202.34	204.13	202.85	204.77	203.94	206.11	202.13	206.53	203.35	205.46	204.29	205.12	205.04
200.52	203.85	204.94	199.94	205	201.66	201.64	203.97	206.22	199.58	203.96	202.38	206.37	202.32	203.97	204.34	206.11	201.27	200.64	201.19	202.85	203.69	203.2	203.33	202.07	199.84	201.68	204.89	201.62	202.81	205.65	199.32	200.84	205.15	203.53	207.19	198.3	204.48	203.04	202.02	203.22	202.85	202.02	202.61	204.81	204.94	203.8	203.4	204.64	201.54
205.01	204.78	200.94	202.79	204.2	204.76	204.55	203.66	202.68	206.74	203.59	201.01	204.79	201.68	201.81	203.55	203.4	201.47	207.19	202.73	203.88	203.69	203.72	203.93	203.24	201.8	201.47	202.46	203.33	199.68	205.23	204.1	200.75	201.95	204.34	202.98	205.13	203.93	202.98	201.4	205.45	204.59	201.85	206.2	201.08	205.98	203	202.68	204.63	206.56
210.79	208.67	208.68	208.4	205.55	208.46	208.53	208.04	207.32	205.49	205.67	208.28	206.85	207.2	207.28	205.88	207.42	208.21	207.97	209.52	209.71	207.29	207.49	207.1	207.07	209.26	206.7	211.37	206.41	205.89	208.58	211.74	210.34	208.3	210.49	208.52	210.72	208.78	210.32	208.75	208.87	210.49	206.46	206.95	211.52	210.27	210.14	208.29	210.89	208.65
211.82	207.78	212.65	211.44	210.05	210.05	212.79	211.23	211.81	212.1	210.95	210.76	209.02	211.92	214.57	214.36	209.28	216.21	210.93	212.32	212.33	212.94	207.66	211.26	214.81	211.66	212.27	210.44	211.95	209.29	208.02	216.64	208.2	214.01	211.75	212.2	213.74	211.95	209.84	212.52	210.61	212.79	212.32	217.48	208.64	211.74	209.2	209.33	215.59	212.08
207.5	211.03	209.37	207.56	207.42	209.49	207.17	207.79	209.77	207.12	208.02	206.23	205.2	206.35	208.68	209.29	206.49	208.15	208.92	209.74	212.07	206.4	209.65	205.42	212.7	205.41	206.36	205.86	209.83	207.84	208.23	208.41	208.43	209.3	209.55	210.94	206.85	207.04	205.09	205.8	207.99	207.41	208.27	208.18	207.09	209.07	207.61	209.66	205.84	209.13
200.72	200.4	202.39	201.1	202.81	200.05	202.2	202.31	198.16	201.84	202.42	199.71	202.42	198.66	199.25	200.26	203.03	203.44	201.22	200.37	202.48	199.88	202.33	201.66	200.68	200.91	201.64	200.88	200.14	204.42	203.69	198.54	201.3	200.6	206.71	203.25	201.38	202.35	205.86	198.92	201.02	202.31	201.12	203.77	198.56	202.33	202.05	200.45	200.46	198.67
216.08	220.2	219.79	216.79	218.35	215.58	211.27	217.12	216.99	217.53	221.35	216.54	219.32	218.01	218.75	220.21	219.34	218.7	218.48	214.76	216.78	217.53	217.56	220.63	216.5	220.1	218.8	218.48	218.38	219.21	215.31	216.2	218.23	217.2	214.32	218.48	219.03	220	218.2	218.51	219.2	219.66	216.97	218.77	217.56	219.43	215.89	219.87	218.99	215.13
216	217.92	215.14	220.06	217.03	219.74	216.44	218.42	216.71	213.62	219.22	216.53	217.41	220.63	216.64	218.52	218.7	215.58	214.94	220.14	219.44	215.47	216.31	215.7	219.37	215.78	217.81	215.33	217.3	216.11	216.1	218.89	216.43	217.45	219.67	218.55	217.76	217.43	215.54	215.44	214.72	219.03	214.6	216.49	215.15	215.28	220.45	218.12	217	217.52
208.12	209.15	208.83	209.66	208.67	207.2	206.48	210.77	209.65	207.18	209.12	208.85	211.17	213.09	208.95	208.89	206.7	206.39	205	208.62	207.89	212.61	208.89	211.05	207.34	205.62	210.41	210.09	206.19	207.69	209.52	212.13	213.03	209.52	207.68	210.47	205.44	209.03	209.9	206.29	207.03	208.24	207.05	207.93	208.84	208.76	202.6	209.88	209.61	212.19
211.44	214.35	207.65	209.43	210.39	207.34	211.72	208.65	210.05	209.59	212.42	206.85	209.88	209.31	208.64	212.46	209.01	208.61	209.51	210.65	210.14	210.95	211.77	211.21	209.33	211.15	212.47	211.44	209.65	208.69	208.22	210.4	211.21	207.24	210.18	208.68	210.91	208.14	211.86	210.74	211.3	209.89	208.91	207.52	209.8	209.34	211.92	213.09	211.67	208.57
212.35	210.85	211.41	211.86	210.49	211.15	212.9	208.83	211.2	211.12	210.02	212.09	212.67	213.46	212.36	211.22	211.45	212.26	213.09	212.84	209.96	211.26	214.45	214.89	210.6	211.95	213.44	213.64	213.54	210.39	207.76	208.9	212.98	213.07	211.41	214.33	212.37	210.65	210.58	209.09	211.12	212.55	211.38	210.28	212.78	214.45	209.33	211.28	210.64	209.93
203.03	202.9	206.06	203.95	204.27	205.36	205.02	206.78	201.27	205.73	201.97	204.86	200.84	204	202.42	206.63	202.89	203.58	204.17	202.56	204.5	203.91	205.42	204.15	203.05	205.68	204.48	208.54	202.61	205.32	203.14	204.93	202.58	202	204.63	204.36	203.03	202.32	205.72	201.87	203.65	199.47	201.37	207.27	205.3	203.5	207.19	204.17	206.25	206.96
208.8	216.99	209.52	209.72	211.9	211.75	212.16	211.74	211.04	207.06	214.7	210.19	213.85	212.63	208.72	213.2	212.15	211.95	211.3	209.23	209.3	214.88	209.59	210.23	210.86	211.59	212.28	213.92	209.58	210.91	209.1	213.84	214.56	210.08	214.56	211.28	209.45	211.66	211.74	209.93	212.57	214.15	211.01	210.3	213.06	213.23	210	212.57	212.33	211.79
208.53	204.88	208.92	206.98	205.21	202.53	206.41	202.81	202.34	206.12	203.09	208.22	203.9	207.12	202.87	205.73	207.43	204.61	206.1	206.53	202.85	204.48	205.46	201.89	205.99	204.66	210.85	204.46	208.36	203.54	204.19	205.41	205.75	207.92	204.81	201.94	204.35	205.53	204.32	205.01	203.93	204.65	204.68	204.95	202.63	206.21	204.39	206.33	205.81	205.46
214.5	211.02	208.51	211.07	211.72	210.22	214.74	210.23	215.45	210.8	214.69	212.61	213.39	211.17	215.97	211.03	212.17	212.38	215.15	211.35	214.69	214.36	209.92	208.97	214.72	214.55	214.32	211.61	213.31	210.46	213.63	215.52	210.83	212.26	214.29	212.4	213.5	213.34	214.19	212.77	210	214.51	212.25	212.61	211.49	213.41	212.06	215.84	210.88	212.43
210.48	207.92	208.16	210.04	208.26	209.87	206.74	206.18	210.31	209.35	206.78	205.52	207.44	208.12	204.26	209.97	209.15	209.97	207.83	209.64	205.38	205.62	209.51	210.31	209.95	210.23	211.12	209.48	206.6	212.49	209.83	210.06	209.67	210.64	210.41	209.14	210.78	209.86	207.9	206.68	208.29	208.27	208.16	209.77	210.06	207.13	210.63	209.24	208.54	211.96
201.81	201.18	203.12	204.09	201.31	202.32	205.01	202.97	200.51	205.61	203.03	202.56	203.1	204.88	201.75	205.25	203.79	202.41	203.09	204.61	202.85	203.48	202.91	202.86	201.6	203.91	200.85	204.3	202.65	201.3	200.61	202.86	204.41	201.8	200.89	203.9	203.44	202.18	204.47	201.83	199.49	203.01	200.76	204.38	199.81	204.52	205.2	202.84	204.21	201.45
207.45	207.4	209.13	208.8	206.84	209.57	208.21	207.37	208.81	203.28	207.05	208.32	209.67	207.33	206.77	206.28	207.6	204.87	203.38	206.88	207.1	206.04	204.38	207.86	207.2	208.38	209.23	208.76	206.81	207.5	205.12	208.07	207	206.25	205.35	206.24	208.43	208.46	207.32	204.8	209.54	208.78	210.01	207.44	206.94	206.08	207.44	208.49	207.53	211.7
207.09	206.66	205.06	206.94	206.79	202.1	203.88	204.66	204.93	207.61	206.5	209.2	204.24	208.8	204.9	208.11	205.92	205.43	207	206.83	205.07	209.16	206.46	205.32	208.45	204.61	204.34	207.58	202.9	205.87	205.14	207.83	207.19	206.77	204.15	207.73	210.51	204.28	204.79	207.05	201.87	204.43	206.42	207.99	206.43	202.65	206.02	208.86	206.23	203.29
207.31	209.38	207.17	207.37	210.45	209.09	210.39	203.98	206.62	203.61	206.86	206.31	209.29	207.52	202.15	207.54	206.8	209.13	205.62	207.46	210.52	206.5	209.23	206.73	205.6	205.65	207.31	207.75	208.16	206.29	209.19	208.08	205.94	203.77	211.03	204.02	206.53	208.89	209.81	203.77	207.83	204.5	205.96	208.56	201.29	210.53	208.3	206.28	207.26	207.94
206.84	207.45	208.29	208.92	209.42	207.83	204.52	209.09	206.88	208.32	207.17	208.07	202.1	207.87	206.54	206.35	210	207.23	208.8	205.34	205.83	207.69	207.61	209.92	205.37	208.79	207.01	209.01	211.34	209.19	207.57	208.66	206.04	210.54	204.26	205.24	208.66	211.26	209.06	205.93	209.52	209.36	208.73	206.84	207.91	205.85	206.14	208.49	208.23	204.14
206.35	203.38	207.72	207.79	203.54	204.43	204.6	203.3	205.54	205.7	203.57	207.94	204.29	204.26	206.71	201.56	204.79	206.95	207.29	203.86	206.49	202.92	208.53	207.81	204.15	204.76	202.09	205.71	202.9	203.52	202.22	203.8	206.58	206.12	203.46	204.61	204.58	203.51	204.26	205.46	203.17	202.4	203.65	202.77	204.9	204.72	204.93	203.3	205.47	203.67
214.12	210.47	210.74	209.06	211.16	209.91	212.37	213	213.25	211.22	208.74	210.66	211.3	212.25	210.59	214.36	212.97	212.37	208.44	207.76	212.02	214.04	206.93	210.22	210.98	213.23	214.76	211.31	213.07	213.14	213.22	212.64	211.16	208.12	211.64	211.46	210.02	209.35	210.91	210.06	209.89	211.56	209.9	211.12	212.31	209.42	211.55	212.05	210.88	212.06
210.05	210.05	208.59	203.47	207.87	206.24	203.4	204.81	206.99	207.07	207.59	205.63	203.66	207.71	204.54	207.56	204.73	200.93	206.55	207.24	206.35	204.19	205.74	207.56	207.08	206.28	207.13	208	203.75	208.54	206.22	206.5	206.65	205.47	207.27	206	208.11	204.23	209.24	208.65	204.65	204.68	207.58	205.31	206.1	206.73	205.55	206.22	207.14	204.67
202.49	205.41	201.72	201.41	202.63	203.51	206.44	203.66	201.82	205.07	204.15	204.49	203.12	203.87	201.16	203.62	202.59	204.72	205.3	203.1	204.82	202.58	202.42	203.88	203.9	201.78	198.96	205.23	203.11	201.27	203.32	204.22	202.1	205.74	205.96	203.64	202.24	200.78	202.77	204.21	201.05	206.19	205.71	202.94	200.39	202.3	206.58	200.89	201.35	201.62
216.76	217.21	217.39	215.84	214.98	216.22	217.83	214.88	216.17	215.68	218.06	220.76	217.92	218.51	213.56	216.93	219.76	217.68	218.3	215.92	217.26	218.94	219.38	215.47	217.66	214.26	214.76	218.26	217.75	218.38	216.89	214.83	217.99	216.67	220.58	214.76	217.99	216.3	216.4	215.83	216.86	218.07	214.28	217.52	217.3	215.53	217.2	213.33	220.72	215.98
210.2	210.05	211.97	211.21	211.15	209.33	211.57	210.62	212.54	208.77	211.49	212.41	211.1	209.4	208.86	214.91	211.99	215.4	210.96	212.88	209.96	212.33	213.94	211.13	211.76	210.98	214.15	210.64	209.62	211.05	212.02	213.42	212.43	211.02	211.16	214.32	214.27	210.49	209.54	213.35	212.46	209.52	211.85	210.08	212	213.17	210.24	213.18	212.27	214.42
204.45	205.69	206.3	207.4	203.1	206.3	207.1	210.1	207.63	206.69	206.81	208.2	208.62	208.73	208.91	208.39	211.07	207.99	204.56	208.23	206.09	206.32	206.85	207.55	208.9	207.23	207.34	205.94	210.94	207.42	209.88	206.4	210.63	206.33	208.32	207.53	209.39	211.08	211.24	207.58	204.72	212.72	208.3	204.88	208.78	207.84	208.86	209.89	206.68	209.51
207.87	206.08	207.18	206.1	208.67	206.33	206.52	208.69	208.87	204.02	204.81	204.03	208.49	208.91	208.77	205.74	209.03	208.01	203.8	208.03	207.44	211.9	209.3	205.96	208.03	204.45	208.2	205.29	205.33	202.07	208.42	203.53	202.06	207.44	205.8	207.61	207.36	203.86	204.61	205.99	207.06	207.16	206.2	206.16	209.83	206.57	206.97	205.87	208.79	210.04
209.74	208.88	207.08	206.66	206.36	209.95	210.63	208.6	207.34	205.85	204.32	207.26	208.23	206.36	206.99	205.2	210.43	205.74	208.98	205.84	205.87	207.41	208.88	208.09	208.07	206.61	210.39	208.1	203.47	208.31	206.03	207.76	206.08	207.27	206.26	208.08	204.06	207.88	210.17	211.62	206.81	210.68	206.22	206.77	207.42	207.8	207.97	205.41	209.08	210.83
202.06	197.41	203.39	203.29	202.5	200.97	201.21	201.34	204.09	200.81	203.81	199.43	201.31	202.5	205.27	203.46	202.59	199.76	201.77	202.69	202.05	201.23	201.7	201.06	202.14	201.3	203.76	199.94	201.47	200.91	202	202.51	201.93	206.19	201.83	202.12	202.93	204.05	199.56	200.12	206	200.25	204.44	200.16	202.91	202.53	199.87	201.95	203.46	200.9
217.8	216.13	216.25	215.92	217.32	218.52	216.7	217.16	218.47	217.62	215.9	217	215.11	217.36	216.97	214.55	216.67	217.28	217.45	219.42	215.39	213.46	216.61	217.69	213.69	215.92	218.42	213.87	218.63	215.23	216.84	219	219.1	217.12	217.91	218.01	219.73	217.7	218.34	215.59	216.04	217.95	218.41	214.51	215.86	216.03	218.12	219.02	217.13	213.77
201.34	199.9	198.72	199.29	198.98	198.16	198.6	197.15	196.86	202.22	201.25	196.06	197.13	200.43	198.84	200.48	198.5	198.6	198.97	197.01	198.73	199.99	202.03	198.24	198.99	199.64	197.76	202.14	202.84	200.42	198.1	196.43	198.86	198.1	198.15	196.98	196.8	200.44	198.42	199.56	197.85	199.64	198.04	197.71	198.44	201.67	197.57	197.99	197.69	197.92
208.81	208.43	209.08	208.41	208.05	209.57	206.74	206.44	207.63	208.8	207.74	208.38	210.04	209.2	213.17	207.6	206.27	209.52	209.57	206.94	205.35	208.78	207.4	210.6	207.79	210.49	210.52	210.43	209.1	209.01	207.96	210.38	209.52	206.68	206.73	209.24	208.71	208.02	206.73	209.09	208.1	207.68	208.03	206.92	212.11	206.59	209.52	209.25	207.01	204.05
202.84	201.47	205.08	207.14	203.86	204.09	205.27	204.17	201.96	206.02	205.7	204.47	200.42	201.79	201.89	205.37	203.16	203.32	204.17	203.8	202.12	202.71	202.27	206.27	206.23	202.83	203.59	207.73	206.33	203.66	201.34	204.51	203.3	202.78	200.36	199.97	203.71	201.27	203.27	201.96	199.59	205.76	202.88	205.79	204.75	204.13	203.54	205.79	202.73	202.67
204.89	204.44	202.04	201.77	206.56	203.62	203.26	203.07	200.77	206.44	203.55	208.58	206.84	207.54	205.48	206.87	205.03	204.51	203.62	203.93	209.35	204.82	202.59	205.26	203.34	203.05	204.22	203.09	203.89	206.2	206.58	202.77	205.68	204.64	207.65	204.46	201.88	205.72	206.59	207.78	203.63	203.1	203.87	205.96	207.27	208.36	202.96	206.78	205.26	203.81
203.33	204.49	203.32	204.91	203.49	206.15	203.22	205.17	206.15	205.23	203.68	204.84	203.85	204.59	202.48	203.04	205.11	204.92	202.23	201.75	202.68	202.27	203.33	204.83	204.21	204.91	202.66	208.09	202.59	203.18	202.81	203.38	204.67	200.76	204.49	203.4	203.96	206.32	206.94	202.67	203.4	203.63	201.99	203.61	201.05	206.61	202.71	203.62	201.24	206.3
195.59	195.58	194.47	194.31	193.2	191.76	196.03	193.06	194.67	196.48	196.97	191.39	194.17	196.63	194.78	195.28	193.32	191.96	194.12	193.97	193.98	196.3	196.09	193.13	191.12	192.53	193.97	196.51	194.69	195.04	195.68	192.13	194.18	192.61	193.61	194.27	195.36	193.72	194.4	193.53	194.41	194.2	193.01	193.87	194.05	193.61	193.52	195.3	192.44	194.72
211.65	212.85	213.65	215.31	210.16	207.7	213.77	213.22	210.99	209.99	209.11	211.89	209.56	209.75	209.89	210.38	210.03	211.21	211.59	213.56	212.14	209.39	210.98	211.52	209.87	209.49	212.29	211.81	211.4	212.5	210.71	211.24	216.51	210.54	213.57	211.26	212.69	210.12	213.77	211.52	211.63	211.63	211.26	209.03	213.15	212.68	211.99	213.71	211.66	212.15
203.67	205.43	206.72	203.47	206.34	200.26	205.7	204.64	204.5	205.41	205.96	203.93	204.58	205.15	204.59	204.03	205.08	206.45	204.02	205.07	203.96	208.4	209.22	201.61	205.05	205.7	207.28	200.28	206.29	202.49	204.06	202.78	205.21	205.05	204.53	204.61	202.7	203	204.57	205.03	204.25	202.23	204.5	201.12	205.5	201.79	204.42	204.06	202.2	204.45
201.28	199.38	199.51	200.23	201.87	201.84	199.55	199.93	199.49	203.67	199.68	198.06	199.55	200.97	202.85	201.24	198.74	200.85	200.07	201.61	198.52	199.4	200.69	199.34	201.01	202.76	197.95	201.64	203.41	202.84	200.71	197.19	201.95	201.82	199.56	199.93	202.91	200.97	202.58	199.19	200.67	204.63	201.5	197.03	202.84	201.59	201.84	198.65	200.96	202.73
209.75	211.5	209.99	209.87	208.95	210.07	209.65	208.38	209.79	209.02	207.71	208.9	209.54	212.51	209.46	209.52	209.21	207.57	206.98	211.44	212.15	211.19	211.47	207.8	212.1	208.63	209.02	210.45	209.35	211.51	211.59	209.56	208.71	211.66	207.78	211.73	208.73	210.75	210.98	207.15	209.54	207.72	209.35	206.99	211.99	210.12	208.77	209.38	208.46	210.44
202.5	205.28	205.49	202.62	202.84	201.52	202.7	203.23	204.78	201.91	202.41	201.51	198.71	204.98	200.24	205.77	205.07	204.03	208.04	204.79	203.9	204.35	202.06	204.36	205.3	202.23	203.92	203.17	205.03	204.23	203.79	201.27	205.88	199.78	205.66	200.86	201.63	206.12	204.85	203.16	200.66	202.8	204.4	204.03	203.02	204.43	203.18	204.32	201.38	202.85
208.29	209	210.41	210.42	206.13	208.22	205.79	206.47	205.39	208.01	206.3	208.06	210.23	210.64	209.77	208.41	209.63	211.84	209.82	206.48	207.28	209.2	212	209.71	210.18	212.48	206.8	207.51	206.66	208.68	208.11	206.35	207.69	209.31	208.89	208.9	206.93	207.15	208.41	210.48	206.58	207.95	209.12	208.86	209.99	209.75	206.42	210.85	209.28	205.95
209.91	209.74	205.94	207.78	207.55	210.75	206	205.97	211.28	204.43	205.67	207.25	209.23	208.05	206.6	207.53	208.02	205.98	206.65	207.2	207.02	209.54	209.8	208.89	208.7	207.91	207.99	208.29	210.14	207.86	213.83	209.28	207.08	211.01	209.09	210.82	207.9	206.84	208.16	208.77	208.39	211.45	206.48	208	206.14	208.12	208.32	206.65	208.1	205.48
210.4	206.48	207.6	209.45	212.01	206.81	207.55	211.72	208.56	210.13	207.44	207.46	211.41	209.29	206.67	210.89	205.81	207.77	207.13	210.04	204.83	206.63	211.09	207.53	204.95	207.92	210.28	209.94	206.86	204.76	212.43	209.99	210.04	205.82	208.71	208.9	209.29	209.31	210.09	205.17	208.52	213.15	211.54	207.31	204.53	206.97	209.24	205.49	209.73	209.77
212.57	212.7	211.11	213.44	210.33	212.68	211.42	213.19	211.83	209.19	208.28	212	211.62	211.38	213.99	212.3	213.25	213.47	212.14	217.01	210.17	212.84	210.6	210.36	211.34	214.42	213.58	209.77	212.28	213.06	211.95	215.04	214.09	211.34	213.98	211.86	210.63	215.94	212.11	211.37	214.48	211.93	213.06	213.36	212.62	214.23	213.12	212.69	211.65	215.05
195.26	193.58	195	197.53	196.55	194.77	194.08	191.95	192.43	195.34	193.57	194.86	195.13	195.3	193.99	196.08	199.08	193.66	196.4	190.37	196.99	198.06	195.5	195.6	198.38	193.72	193.72	195.25	194.59	191.44	196.53	198.41	198.29	192.35	196.05	195.11	196.26	193.6	196.22	195.96	194.8	195.27	191.6	196.12	193.67	194.65	193.83	194.33	194.27	196.32
211.95	210.13	213.7	211.3	210.45	213.05	209.73	212.04	210.11	212.6	213.32	211.77	211.5	215.05	214.56	212.5	210.04	213.06	211.66	211.86	213.43	210.97	211.76	211.95	212.5	214.52	210.82	214.09	211.65	211.76	211.58	213.28	210.43	211.6	212.94	214.49	215.46	212.09	214.39	213.36	211.11	213.22	215.97	211.37	215.9	213.56	215.39	212.35	212.19	215.03
203.94	206.71	203.98	206.48	206.91	205.09	206.97	207.37	205.91	208.16	202.63	206.8	206.15	207.93	205.53	209.57	210.43	202.76	204.32	208.58	206.4	209.75	208.11	207.17	204.06	204.82	206.41	207.75	205.64	205.22	203.88	209.82	204.27	207.85	207.62	206.89	205.25	208.85	210.64	208.23	206.65	207.94	205.94	208.27	208.55	207.48	205.52	206.15	208.73	208.99
202.5	199.26	198.54	200.11	198.98	200.94	198.79	199.47	202.21	198.44	201.17	201.59	199.82	200.38	198.68	201.96	203.35	200.67	199.6	198.28	200.76	203.09	202.55	199.22	199.89	200.39	202.68	201.2	201.68	198.83	199.69	197.45	202.91	199.34	203.75	200.83	203.54	201.36	201.1	201.21	198.94	201.28	198.63	200.08	198.87	201.65	200.24	201.9	198.44	201.85
209.71	206.73	206.43	206.7	206.9	207.57	207.7	206.47	207.01	206.67	208.08	206.72	209.12	204.31	206.77	207.64	206.75	206.08	206.37	207.33	205.92	208.16	210.66	209.73	207.55	210.42	212.5	208.31	206.15	211.16	209.7	206.74	206.73	207.37	209.85	208.77	209	207.72	210.63	206.09	208.16	208.18	208.85	208.52	210.45	207.98	208.57	208.25	205.5	208.74
209.67	209.81	206.32	209.49	206.82	206.92	210.12	209.44	208.7	206.55	205.71	207.24	207.98	206.15	208.26	206.37	208.44	207.39	208.82	207.96	207.55	210.08	210.88	209.6	211.95	210.06	209.66	208.54	207.97	212.5	208.27	204.51	208.39	206.82	208.53	206.76	208.45	207.92	205.67	207.52	206.55	206.49	210.02	207.79	208.88	208.38	206.56	206.92	206.29	208.96
219.52	216.24	216.16	217.07	216.69	220.11	214.3	214.63	215.96	215.74	218.62	215.83	215.59	215.55	217.25	219.37	221.68	214.92	220.07	218.71	217.91	219.96	214.29	217.32	214.87	217.84	218.99	217.59	217.09	216	215.81	218.45	213.98	216.39	216.62	218.32	214.32	215.13	217.22	215.99	212.92	216.59	215.89	217.96	216.91	215.79	217.43	217.77	219.24	215.31
210.51	209.88	208.79	209.68	206.41	206.35	207.57	209.62	210.18	206.76	211.38	207.7	207.24	207.69	209.94	206.98	207.39	207.62	210.19	206.85	205	209.66	208.38	208.99	210.01	208.27	204.07	203.8	208.12	207.36	209.03	207.6	210.47	208.8	212.4	206.48	206.7	209.97	208.1	207.68	208.67	207.62	206.37	207.54	205.65	208.25	210.19	207.22	210.08	208.48
195.48	201.13	198.57	201.31	198.71	199.42	199.9	196.53	201.47	196.97	199.34	198.09	201.73	198	199	196.75	198.5	197.09	199.51	195.86	197.63	198.2	198.28	196.76	198.87	200.51	195.33	199.28	199.53	199.14	198.32	200.75	199.17	195.09	197.73	200.22	199.91	195.54	195.07	197.44	199.03	200.05	200.99	195.42	199.76	200.73	198.73	197.07	199.75	198.85
203.23	207.61	201	202.68	203.23	203.46	203.57	203.48	202.16	202.12	202.57	203.19	202.69	204.01	202.24	202	206.75	201.87	203.81	203.35	202.06	201.45	200.6	206.43	205.29	205.11	206.25	203.52	202.04	203.91	205.47	202.37	203.5	204.8	206.47	203.01	202.32	202.72	204.37	201.47	202.91	202.87	202.21	205.96	206.67	204.22	205.07	204.25	204.76	206.52
208.06	208.91	209.57	206.45	211.7	208.93	210.9	209.8	208.76	207.26	208.71	209.67	203.95	209.01	206.97	209.48	209.83	210.2	207.18	209.22	210.44	206.82	207.04	209.72	211.53	208.96	209.27	208.1	206.81	209.71	207.78	207.61	208.45	209.32	211.37	205.42	209.88	211.07	208.2	206.69	208.19	208.77	209.87	210.06	207.82	209.89	211.33	207.46	212.98	207.32
205.86	203.54	206.08	212.3	206.06	205.94	204.45	203.74	205.74	207.15	205.22	202.9	207.74	206	205.33	203.13	205.5	208.13	202.35	206.99	207.92	204.84	208.66	207.46	208.23	206.81	204.61	203.26	205.62	205.13	205.03	204.95	204.65	205.93	204.2	202.9	205.73	205.07	204.23	205.32	204.57	206	205.32	204.03	204.95	210.23	208.23	205.01	205.94	205.53
209.91	208.74	210.46	209.99	209.73	206.42	208.33	210.04	208.47	207.25	205.78	207.79	207.65	210.35	209.49	209.42	209.92	207.58	205.36	208.08	206.86	210.7	207.86	206.14	209.35	208.15	211.13	207.47	208.03	213.14	210.98	207.15	212.33	209.36	211.16	207.05	213.72	212.02	208.89	210.59	208.52	209.33	205.5	206.16	209.47	210.5	208.34	207.4	209.2	207.43
208.47	201.51	205.76	206.11	206.91	206.47	205.95	206.77	208.37	203.63	206.11	206.48	205.57	207.13	206.28	204.28	206.77	210.22	206.29	204.51	207.39	207.07	206.3	204.7	207.52	204.53	205.58	204.47	206.51	204.75	202.72	198.76	205.88	205.09	204.51	203.52	206.05	209.32	206.67	203.93	206.35	207.35	204	204.47	206.4	204.95	204.79	205.4	203.85	206.78
213.23	215.71	212.47	213.59	213.96	211.86	214.94	213.64	213.13	215.28	209.33	213.06	215.12	215.73	214.48	215.87	216.01	215.26	213.63	214.15	212.26	218.13	214.78	210.4	211.91	212.27	213.15	212.64	214.46	216.64	214.32	214.29	210.81	213.84	213.15	216.78	214.8	209.58	214.34	210.03	217.47	210.36	215.47	211.39	213.87	211.82	213.49	211.55	213.95	214.49
210.98	210.25	211.61	211.61	213.41	210.44	210.73	210.21	212.76	212.36	211.48	208.58	213.89	211.24	212.61	211.18	211.46	212.91	209.9	214	213.27	216.85	209.49	213.57	215.58	211.2	214.23	210.41	214.02	210.38	213.78	208.83	212.71	212.21	210.55	214.97	209.42	212.39	212.46	212.23	209.77	209.92	211.32	209.47	213.56	209.31	214.07	208.78	212.74	212.32
209.19	210.83	208.78	206.78	209.24	210.11	206.25	210.03	209.47	207.59	210.8	211	204.45	209.79	207	209.79	210.14	208.94	208.02	210.09	207.19	209.89	208.65	210.02	210.73	209.48	211.4	210.22	207.27	206.91	206.78	209.78	210.95	207.41	211.33	208.86	209.54	211.74	206.82	209.3	208.08	211.36	209.84	210.68	208.87	211.29	203.41	208.47	211	209.1
207.13	203.73	199.26	206.44	204.62	202.78	204.71	201.47	202.07	208.3	200.16	202.9	201.88	205.29	203.09	201.9	199.85	205.65	204.6	204.69	205.31	202.71	205.06	202.52	204.83	206.76	203.81	205.98	202.91	203.35	204.45	200.82	206.12	203.71	200.88	203.09	203.93	201.97	202.85	202.54	205.95	203.61	202.04	204.25	204.79	199.03	204.85	202.21	202.92	203.57
204.17	205.73	204.08	203.66	205.22	204.92	203.45	206.22	203.39	205.48	205.52	206.74	205.07	204.07	205.74	203.97	205.65	207.72	205.44	203.81	206.56	204.47	206.61	202.22	204.03	206.04	201.51	205.15	206.7	207.75	206.27	203.08	202.25	207.75	201.44	206.37	203.65	200.55	205.17	202.01	204.72	207	202.66	203.72	204.46	204	204.56	202.59	207.68	202.59
204.76	202.25	204.43	203.7	206.89	208.28	202.91	202.49	205.69	203.95	202.74	206.06	202.21	202.04	198.07	205.57	203.32	200.12	205.02	203.2	204.22	205.38	205.15	207.17	203.73	205.62	201.05	201.34	205.12	200.44	205.08	201.88	203.55	203.14	202.92	204.14	201.43	201.75	200.68	201.41	200.91	202.77	202.58	203.37	205.87	205.49	204.93	202.07	205.56	204.26
202.94	205.7	204.02	203.97	206.75	199.82	200.76	201.3	202.9	201.21	204.94	201.22	198.9	201.55	203.12	204.45	200.67	203.01	206.12	201.97	205.55	205.45	200.71	201.72	202.43	204.99	201.44	206.02	200.43	202.58	202.98	203.31	201.61	203.89	201.46	206.58	201.57	202.89	203.1	201.47	202.88	200.25	200.39	203.75	201.48	201.64	198.13	203.46	202.89	202.51
196.93	199.61	198.8	199.13	198.98	198.77	197.69	198.47	197.55	197.32	197.98	198.71	197.08	200.15	201.47	198.58	192.48	195.44	199.56	198.35	197.88	201.94	196.25	198.06	198.86	198.04	195.51	194.91	200.28	198.85	199.65	194.53	195.99	197.99	195.25	198.56	198.62	197.75	201.12	201.43	197.71	196.17	196.04	197.18	196.31	198.5	196.02	195.16	201.58	197.11
209.67	211.47	209.08	210.41	211.5	212.33	210.76	209.34	212.72	214.44	213.74	208.44	215.01	211.62	213.11	211.46	210.6	211.47	213.09	207.48	210.48	211.85	214.35	211.47	208.58	210.94	213.9	212.01	212.41	211.27	210.81	213.71	210.44	211.94	214.78	209.15	208.89	212.2	213.14	210.26	210.75	210.92	211.85	207.82	212.57	208.85	210.2	213.85	215.49	213.92
221.17	219.1	214.95	220.83	218.85	217.7	217.14	218.03	215.16	217.73	216.91	217.17	219.75	219.69	217.43	219.36	215.52	221.39	216.38	216.22	217.31	219.28	216.87	216.96	219.08	220.76	215.18	217.54	216.02	219.54	217.07	217.83	215.66	218.52	215.92	218.74	217.35	217.54	215.83	217.71	217.15	216.93	219.47	219.46	217.4	220.84	221.31	219.21	219.17	215.58
201.14	203.46	200.04	200.01	202.65	200.73	201.77	202.58	202.27	204.78	205.79	203.79	204.8	203.86	203.03	200.8	201.13	202.65	200.81	204.12	202.53	200.21	204.45	203.08	202.6	203.13	199.2	199.81	203.12	202.79	205.89	201.01	203.27	203.39	204.9	201.13	203	202.53	200.03	201.73	204.14	201.89	204.59	203.15	204.37	204.64	200.7	204.37	201.37	202.02
202.08	203.7	204.06	206.07	201.81	206.6	205.25	202.24	204.05	200.16	207.62	203.64	205.38	205.47	201.59	205.12	201.21	203.99	205.18	202.37	201.02	203.38	202.19	203.84	202.74	203.71	204.13	201.07	203.42	202.61	207.62	204.05	205.97	202.55	206.27	203.37	204.27	201.7	202.63	203.1	201.65	202.99	201.24	199.26	204.13	203.19	202.74	205.99	203.98	200.95
198.13	197.95	199.64	200.36	198.48	198.76	199.24	197.92	200.19	198.81	198.04	195.73	198.33	203.02	199.11	197.6	200.13	199.03	199.34	197.93	198.28	198.94	197.3	198.59	202.51	200.32	198.64	199.2	198.78	199.85	199.12	200.21	201.49	199.52	199.49	198.59	201.66	200.3	195.78	200.78	199.7	200.98	198.98	198.45	197.69	201.97	199.6	199.89	200.14	198.27
210.41	207.44	208.05	206.37	211.39	208.85	211.6	212.58	209.21	209.5	211.41	210.24	208.81	213.18	206.8	210.5	212.45	208.16	207.64	208.69	211.16	211.42	210.56	214.48	208.55	209.36	209.1	209.5	207.23	210.21	209.96	207.2	211.04	210.38	210.26	209.65	210.74	209.49	212.41	209.03	207.55	211.33	207.66	208.49	205.77	209.82	208.61	208.99	208.93	208.97
197.67	196.89	198.85	200.96	199.28	197.82	201.44	197.01	201.69	199.67	200.54	201.96	202.93	200.5	202.95	201.03	199.43	200	199.48	199.84	198.58	198.38	199.84	200.11	198.05	198.93	200.36	197.66	201.13	196.85	197.02	199.73	200.4	196.94	200.22	197.67	202.69	200.05	201.79	198.26	197.24	200.57	197.93	200.42	198.56	198.9	200.32	197.4	199.71	198.79
198.84	202.72	201.54	200.06	196.28	202.63	202.93	196.97	200.56	202.07	202.53	201.39	199.14	199.04	198.78	201.85	200.11	198.26	202.17	201.53	200.2	200.68	200.49	200.47	201.78	200.33	198.4	198.44	201.25	199.5	200.92	202.64	199.92	200.63	200.94	198.07	198.52	203.6	202	199.77	199.64	202.44	200.31	199.46	202.04	201.29	198.33	200.5	200.35	201.34
211.16	208.93	212.6	214.23	211.2	212.41	211.53	209	211.51	212.18	208.3	210.56	213.25	209.93	213.39	211.16	212.64	211.42	211.45	213.89	212.49	212.19	214.68	212.43	214.32	210.77	211.05	211.8	214.9	211.93	213.41	209.77	211.36	214.11	211.02	211.57	212.18	210.53	214.54	210.82	210.97	212.03	210.81	213.8	214.07	212.13	214.26	212.6	211.08	210.39
203.23	202.98	198.92	204.22	202.04	203.48	204.91	204.24	199.3	204.2	204.95	201.01	203.02	199.05	204.04	202.76	200.21	202.52	204.52	201.83	203.71	201.77	207.2	205.11	205.75	203.12	201.31	201.36	202.4	201.79	201.87	201.18	204.87	202.92	203.39	202.77	202.08	201.87	201.54	200.21	205.33	202.14	206.87	202.23	201.33	200.43	203.98	202.5	203.87	206.25
206.59	206.28	210.91	209.61	207.59	209.73	207.32	205.61	207.53	210.16	210.99	211.85	206.06	207.12	208.01	209.16	208.27	205.6	206.82	208.97	210.52	208.65	205.46	207.12	210.87	207.18	205.19	207.66	207.89	205.48	207.24	206.2	207.29	207.72	205.75	208.73	207.52	204.87	205.61	208.74	206.99	204.33	206.66	205.97	206.53	205.06	207.69	206.4	209.95	203.1
208.84	209.64	212.44	206.44	208.49	208.31	209.24	209.63	208.83	207.26	207.4	208.21	212.13	208.95	207.98	205.28	207.46	208.76	208.68	211.98	209.75	209.37	208.1	210.85	207.14	206.51	210.9	207.83	206.09	208.64	207.69	207.12	209.32	210.75	208.92	209.17	209.05	208.37	208.99	208.53	212.03	209.12	208.24	209.6	206.72	209.25	211.71	210.31	207.49	209.23
207.41	204.23	206.42	207.52	205.23	203.7	203.79	203.87	206.4	205.95	208.4	207.5	206.74	206.36	206.89	204.54	204.5	205.03	204.32	206.03	205	207.75	209.18	204.07	203.13	202.09	206.97	206.3	209.07	201.78	204.52	203.34	202.61	208.63	207.82	207.58	209.1	204.08	208.14	206.94	204.04	206.55	205.6	205.36	203.76	205.74	204.9	208.78	207.72	206.14
208.01	212.3	209.35	214.55	211.82	212.52	214.41	211.9	210.53	210.89	213.13	211.63	214.14	212.17	213.1	212.88	213.12	210.32	212.82	211.25	210.33	213.11	210.87	210.97	210.11	211.12	210.08	211.43	210.29	212.45	212.36	209.27	210.45	214.68	210.77	213.03	211.21	214.63	211.38	211.45	209.69	212.87	211.37	211.14	211.05	210.97	212.72	213.09	212.1	210.63
204.59	205.48	206.19	201.77	206.61	204.93	205.09	207.84	206.57	203.44	203.14	206.6	206.21	205.92	205.9	206.76	205.86	203.81	204.7	202.8	207.07	206.1	207.42	205.4	208.31	206.53	204.9	205.44	205.25	205.07	208.79	202.11	203.02	205.15	202.76	203.09	205.64	206.11	208.76	203.81	204.71	204.65	204.54	208.62	204.64	206.25	201.62	207.22	204.91	205.83
209.53	211.92	211.95	211.39	209.83	212.72	213.55	211.61	209.34	210.39	211.6	210.11	210.33	210.03	210.43	210.28	209.97	211.63	209.45	213.26	212.03	211.52	215.1	211.66	212.19	212.2	216.14	214.99	211.44	212.71	212.31	211.53	214.5	209.74	213.12	211.31	213.01	213.9	209.46	210.67	208.97	211.73	212.02	214.08	212.68	211.29	211.62	213.36	214.33	212.6
191.07	194.18	193.83	195.11	194.56	192.94	193.75	196.26	194.96	193.29	193.51	195.63	188.2	194.68	192.2	194.23	193.72	197.02	197.04	194.59	197.79	194.47	194.46	196.8	195.84	196.77	191.97	195.79	194.21	194.67	192.39	192.98	195.23	196.64	191.39	192.7	195.42	193.68	198.22	193.66	188.95	192.5	194.57	195.43	192.92	192.18	191.93	193.88	192.52	192.87
198.3	198.2	199.81	198.73	199.31	202.37	198	199.67	198.17	198.44	200.17	200.28	197.84	198.58	197.34	198.23	197.04	201.42	198.58	198.27	198.82	196.3	199.94	198.56	200.27	199.14	195.85	198.9	199.61	199.45	197.87	198.08	200.15	200.39	198.55	198.79	199.15	196.12	199.56	197.17	196.31	196.09	198.76	195.82	200.71	195.72	197.72	200.19	197.19	198.02
206.04	206.15	209.78	208.15	206.86	208.17	204.68	207.31	209.1	208.33	208.51	206.78	204.78	207.77	205.67	204.35	206.4	207.31	209.21	207.41	206.65	203.55	203.9	205	205.93	210.05	208.29	203.23	208.86	209.92	203.77	205.48	212.24	206.27	205.65	204.43	203.08	202.48	203.92	207.05	207.15	203.97	206.39	205.44	206.02	204.28	206.4	206.02	204.39	209.13
197.9	200.16	201.13	197.82	196.49	196.25	203.19	199.02	196.01	199.02	199.93	202.01	196.87	199.13	200.81	197.6	196.87	200.13	198.26	201.82	201.63	200.34	198.78	199.58	196.33	199.44	194.83	194.32	198.74	201.14	197.79	200.57	200.9	196.16	198.03	198.05	199.79	200.38	196	200.31	198.36	198.81	196.39	198.5	199.72	201.46	194.78	196.25	200.63	197.37
204.47	206.32	209.27	209.28	210.75	209.09	209.69	208.76	204.15	204.93	204.52	209.02	206.35	208.08	208.71	207.1	206.86	207.05	205.05	209	207.91	208.29	208.4	208.38	207.85	204.67	207.68	207.56	207.2	206.39	207.51	210.55	206.71	207.68	212.65	204.92	210.43	208.45	208.05	209.01	208.12	207.82	209.7	208.44	203.32	204.57	211.89	209.93	206.97	208.19
201.82	198.93	197.18	199.33	202.75	196.56	199.15	199.73	199.39	197.86	199.66	199.82	199.05	196.69	201.76	200.4	202.2	198.13	197.77	199.38	199.04	200.71	194.59	199.98	200.72	199.96	197.84	199.6	198.42	199.83	199.53	198.16	198.03	199.08	197.47	199.06	200.57	197.59	199.41	200.34	202.59	201.89	198.69	199.79	199.35	195.95	201.92	198.16	198.42	195.16
208.88	206.41	205.88	209.64	211.19	212.57	206.91	208.08	207.72	206.76	207.65	208.43	205.05	208.13	209.02	204.85	210.48	213.3	210.43	209.33	208.79	208.72	206.52	205.86	207.65	207.69	209.99	204.82	209.3	215.59	206.28	208.94	207.36	208.3	210.26	212.59	206.41	209	205.47	212.18	208.33	210.02	212.16	209.78	204.28	211.53	209.36	207.18	210.02	203.88
201.27	202.47	202.98	199.07	200.44	203.14	204.27	206.49	201.61	202.87	203.56	203.61	206.75	206.87	204.01	200.55	203.02	202.01	204.56	202.52	203.79	203.12	205.75	198.75	206.4	203.58	203.13	201.5	203.74	202.97	200.97	202.77	201.8	204.25	203.62	203.51	203.74	204.59	202.63	204.53	202.47	200.73	200.51	203.86	200.3	203.96	204.97	200.26	202.08	206.33
212.75	211.78	210.57	209.51	210.12	211.93	212.87	210.24	209.21	211.06	210.29	213.26	211.42	212.21	210.5	209.55	212.88	211.11	213.91	210.92	215.46	212.99	210.28	213.16	210.9	210.21	210.84	210.67	211.87	213.02	212.18	213.04	212.6	209.79	212.63	210.5	212.26	211.22	210.58	212.82	211.75	208.15	209.55	211.78	212.98	213.11	211.19	210	212.67	211.44
211.11	211.86	213.47	210.42	211.2	211.89	213.44	211.95	208.73	209.95	208.08	211.42	214.75	208.35	209.85	210.74	212.17	213.22	209.99	214.75	209.07	209.96	212.9	214.22	211.79	209.95	209.45	211.05	209.13	215.41	212.47	209.52	211.88	213.31	210.69	214.31	207.45	209.68	211.46	211.89	213.95	212.74	215.25	212.55	214.06	209.87	213.54	212.97	213.17	210.95
208.22	202.8	206.06	205.78	204.15	206.77	204.84	204.48	205.52	205.3	205.13	202.28	204.47	206.77	203.6	206.34	205	205.4	205.43	206.51	201.94	207.39	210.61	206.85	204.01	204.37	206.87	201.4	207.12	205.2	204.69	204.42	206.72	203.87	205	204.1	206.36	206.46	204.36	207.26	205.91	205.68	206.44	204.76	206.06	205.37	205.48	206	206.04	206.14
203.22	204.98	207.83	206.41	204.89	205.22	203	203.76	205.2	204.15	201.89	205.19	206.73	200.85	201.77	203.96	204.61	207.6	201.46	202.43	203.03	204.82	205.16	201.6	201.92	206.87	205.58	203.01	201.65	204.05	205.74	201.1	201.25	201.25	205.13	207.53	205.09	206.68	204.23	206.88	202.22	205.2	202.7	202.84	201.44	200.46	203.68	203.89	204.72	203.47
204.09	202.4	204.17	203.15	203.45	207.3	201.22	203.35	203.14	204.03	203.87	203.55	202.38	203.34	202.18	205.9	202.37	202.58	202.77	204.68	202.79	204.29	204.91	203.42	204.2	203.23	203.41	203.39	199.17	203.2	200.55	204.24	200.39	203.04	202.2	203.32	204.68	204.64	203.15	204.05	200.9	204.17	203.55	202.8	201.39	201.98	202.23	203.42	202.38	201.9
206.92	207.31	207.68	207.33	208.39	205.9	208.91	206.36	208.52	210.33	206.98	208.25	207.71	206.51	208.47	206.89	209.58	205.05	209.38	206.25	206.87	205.51	208.26	204.55	208.13	207.95	205	206	208.09	205.28	207.95	206.93	205.45	207.26	206.6	207.62	206.63	207.69	210.38	209.73	206.27	205.4	210.42	205.52	205.81	207.69	210.56	209.99	208.28	209.12
202.94	207.59	208.03	202.95	204.63	206.54	204.48	207.5	204.66	204.94	203.46	204.96	203.53	203.5	203.11	204.56	207.53	203.94	203.9	204.3	203.04	207.62	204.04	202.93	204	203.66	201.04	205.55	201.98	203.38	203.38	202.07	205.33	204.75	203.83	204.74	206.78	202.81	206.48	205.5	206.02	205.45	204.12	208.16	204.93	204.78	206.35	204.89	203.51	210
206.92	206.91	209.03	207.15	206.03	208.83	204.92	206.95	208.21	205.95	203.87	208.64	208.85	210.45	208.87	209.36	208.24	207.14	208.37	206.54	207.21	206.33	211.39	207.26	208.28	206.22	207.99	212.63	205.11	208.54	211.7	206.29	211.78	211.27	209.03	207.53	209.8	206.45	207.71	208.31	207.01	207.92	209.85	206.22	207.69	211.22	209.95	208.11	211.14	204.02
209.14	210.53	209.03	210.66	210.83	214.95	213.68	212.16	210.34	210.11	212.98	211.13	211.53	212.05	212.2	213.57	208.79	212.72	209.64	210.66	211.11	210.81	208.6	208.88	210.31	209.9	210.88	213.58	211.24	209.7	211.34	210.29	213.56	213.67	213.68	213.47	212.42	215.05	211.29	210.93	210.88	213.89	211.61	212.13	210.06	210.94	209.27	211.98	212.25	216.18
202.39	200.82	204.99	202.6	202.89	205.62	202.7	203.95	203.85	204.83	203.7	202.12	202.02	206.09	201.8	199.5	203.66	201.37	205.33	203.25	202.03	205.34	200.94	201.04	204.25	201.75	201.95	200.56	201.96	204.91	202.38	202.5	204.48	203.33	199.76	202.77	199.76	202.5	203.78	201.27	202.53	202.02	200.84	201.06	199.69	205.54	198.54	200.73	202.96	204.73
208.06	205.54	211.67	206.23	209.61	207.22	210.72	210.3	209.3	209.93	210.67	206.25	211.29	207.4	208.38	207.87	208.29	210.7	210.51	209.82	207.06	211.26	208.61	210.18	208.79	207.82	210.05	210.01	210.49	211.56	208.57	211.59	209.75	208.2	208.27	208.43	209.98	208.03	209.21	211.3	209.51	207.98	206.1	207.54	211.18	209.74	207.16	208.04	208.32	210.36
200.46	199.44	198.82	199.94	200.17	200.55	199.32	199.79	197.47	199.23	199.42	199.25	198.06	199.06	200.41	202.5	200.82	199.1	199.4	201.04	196.27	199.5	199.95	201.74	200.38	198.74	199.26	200.67	198.08	201.37	197.85	201.04	196.64	197.32	198.65	199.98	199.37	197.42	199.91	199.27	199.62	197.73	198.5	197.72	199.19	197.63	200.12	203.28	198.74	200.35
213.59	208.77	213.35	214.09	211.62	211.9	212.68	213.24	212.37	212.78	210.91	214.72	212.84	209.9	210.61	212.43	214.47	211.55	212.17	212.22	209.5	211.83	210.27	213.5	212.11	213.47	212.24	211.77	213.81	212.21	211.85	208.81	212.4	211.45	211.53	212.45	213.46	210.8	209.93	213.17	209.94	212.82	214.46	213.2	209.78	210.63	213.8	210.25	214.37	212.2
200.27	202.47	199.87	202.2	200.16	202.77	202.8	204.12	199.86	201.52	203.9	202.7	205.32	200.98	205.96	204.94	201.85	201.24	205.89	203.8	200.09	203.15	204.49	205.99	201.33	201.45	201.56	202.56	204.28	202.8	200.11	203.53	204.52	204.02	202.39	205.72	202.76	204.97	202.56	205.35	203.6	206.16	199.99	202.1	202.07	203.78	201.7	201.7	206.62	206.24
216.78	215.51	215.3	218.13	219.64	217.4	218.01	220.81	215.54	215.98	219.47	218.8	218.77	217.16	218.05	218.9	218.14	218.59	216.34	217.11	215.98	218.08	218.25	216.85	216.91	218.05	215.9	217.76	217.44	219.21	216.49	218.12	218.09	218.18	218.2	215.77	217.41	216.86	217.37	211.54	216.23	216.59	216.72	217.68	215.61	218.98	218.14	214.87	212.74	215.21
207.06	205.42	206.27	208.55	206.24	206.96	211.57	206.47	210.23	208.82	207.99	210.39	212.77	211.66	210.18	209.7	209.41	208.54	209.35	211.39	211.18	208.96	207.88	211.31	209.88	205.21	207.83	210.35	208.95	211.13	207.92	207.4	209.7	214.77	207.06	209.58	209.21	209.76	209.78	209.72	211.33	208.72	207.83	210.37	205.74	211.4	208.87	209.3	209.55	209.89
202.02	200.63	205.95	200.73	206.39	201.1	203.03	203.86	201.54	203.85	202.79	203.27	201.1	202.67	203.2	204.13	204.78	202.41	203.42	203.94	204	206.12	202.89	206.46	204.98	204.49	204.19	205.09	203.78	206.31	205.61	201.27	204.87	202.87	200.02	204.06	204.18	204.08	204.34	204.19	204.73	204.27	204.62	203.95	201.95	206.66	202.55	204.74	204.09	204.14
214.1	211.68	208.79	215.66	215.72	213.59	215.23	210.16	210.49	211.98	213.41	211.67	211.19	214.23	213.45	215.54	211.02	214.22	210.87	212.28	210.45	211.03	211.87	209.86	214.57	215.42	216.95	211.78	210.93	210.89	213.22	212.52	212.68	212.4	215.75	212.81	212.17	214.2	212.9	212.21	210.94	209.8	211.01	210.65	212.77	210.73	211.59	212.62	211.36	213.91
220.76	218.55	221.29	218.32	221.9	218.1	216.46	219.11	216.47	216.32	218.87	216.56	218.85	216.88	217.73	215.2	218.97	215.27	220.29	214.52	219.38	213.64	215.7	217.32	218.76	216.44	219.35	218.31	217.92	217.45	214.07	217.67	218.05	215.47	218.73	218.54	218.15	221.07	217.77	220.78	214.66	216.42	218.98	217.88	217.75	215.35	217.26	215.63	216.24	220.89
203.63	203.85	203.56	206.09	206.47	206.82	202	202.84	200.9	205.46	206.18	207.47	202.98	203.13	202.63	206.67	206.08	205.52	202.89	205.2	204.45	204.3	204.3	202.78	203.67	203.81	207.5	203.08	204.08	204.79	206.14	204.1	203.2	202.67	202.42	203.41	205.14	203.97	200.74	203.39	205.2	205.12	206.6	204.43	207.52	204.29	204.82	201.63	205.33	199.08
209.51	204.94	210.61	209.23	208.21	211.2	209.17	208.2	205.41	209.07	210.32	209.87	205.7	210.38	208.52	208.34	210.88	209.94	208.07	209.96	207.05	206.41	207.62	209.61	209.94	209.76	210.77	207.96	210.69	212.49	207.86	207.76	209	207.28	206.9	206.75	207.93	209.57	207.17	207.39	211.71	206.27	209.97	213.02	210.88	211.44	211.14	210.17	209.15	207.07
214.02	217.48	216.43	216.19	215.93	217.8	218.71	218.21	220.53	217.11	214.94	220.9	218.06	218.61	215.93	215.87	216.38	216.68	220.5	216.37	213.04	215.95	215.42	217.96	217.05	215.38	215.12	217.17	217.34	218.64	216.3	214.54	218.08	215.6	218.92	221.61	219.61	215.64	218.34	217.88	213.59	216.42	217.09	215.69	218.6	219.94	214.62	217.45	218.54	214.02
216.37	218.23	219.9	216.02	215.59	219.73	215.65	217.23	217.31	214.77	219.13	219.58	216.23	219.1	219.23	217.11	216.31	218.81	212.34	216.35	215.78	215.72	215.57	216.89	217.89	216.05	218.13	217.05	218.34	219.08	217.68	218.58	215.34	215.93	216.16	214.73	212.29	218.77	219.21	216.47	215.25	216.73	215.13	217.84	217.5	219.04	215.68	219.38	217.58	219.55
208.88	208.45	209.76	209.73	210.92	211.43	208	209.45	209.91	209.54	209.16	206.29	208.99	208.05	208.82	208.79	207.64	209.7	209.52	208.19	206.68	206.46	207.39	209.9	207.77	208.2	208.67	208.91	211.3	207.96	207.52	208.03	209.38	208.35	208.54	206.65	204.32	206.38	210.82	212.12	207.01	209.06	208.06	207.62	210.35	211.57	206.95	210.58	207.32	207.61
207.62	207.11	211.08	205.57	210.93	208.06	208.03	206.59	210.33	209.49	211.83	212.25	208.76	209.34	207.83	206.92	206.21	209.59	208.86	205.99	207.38	211.32	206.48	209.27	208.19	208.94	211.14	212.1	205.24	210.23	212.21	203.41	206.96	206.83	209.41	207.94	207.86	206.69	211.55	206	210.06	210.3	208.14	210.67	210.11	213.63	210.42	209.09	210.26	208.46
211.49	211.3	213.8	212.56	212.15	210.68	210.65	210.99	211.71	211.43	211.3	211.73	211.93	214.99	211.18	215.55	208.22	212.61	211.81	212.99	208.72	211.48	212.06	212.07	210.05	209.47	209.57	212.62	215.3	211.98	210.8	215.54	212.25	208.55	211.77	211.81	215.48	208.48	211.83	214.59	209.26	209.76	210.99	213.6	213.86	213.21	213.39	211.63	210.55	213.3
211.54	212.71	207.5	212.13	211.81	214.76	213.18	208.82	213.99	212.39	213	212.11	213.26	213.51	214.15	212.01	210.02	212.18	209.94	215.41	213.18	213.7	214.89	213.83	214.09	212.38	209.97	212.94	211.99	209.51	211.12	212.77	209.63	211.03	210.52	212.09	214.35	211.76	209.21	211.51	213.14	213.1	210.66	214.9	210.59	213.11	213.43	212.15	210.05	206.81
207.37	208.76	206.56	212.15	209.9	209.22	206.79	206.88	208.77	207.5	210.02	210.13	212.2	210.2	207.5	210.24	207.67	208.64	209.71	208.42	205.42	211.24	206.55	209.51	207.55	210.19	207.93	209.94	211.12	208.31	209.02	208.24	207.43	207.58	206.11	207.92	209.43	209.2	207.72	209.6	209.35	207.57	211.34	207.72	208.83	209.71	210.4	209.61	209.57	208.56
193.9	195.64	195.41	194.92	192.61	191.54	193.25	195.68	193.65	195.33	193.42	192.71	192.69	194.87	194.68	193.72	193.19	192.21	192.68	197.48	194.99	195.04	191.58	194.06	195.25	195.22	191.2	196.22	195.61	193.26	194.41	192.91	193.71	191.29	194.25	194.26	194.64	192.59	195.28	194.51	192.57	197.2	195.65	197.59	198.08	196.18	199.21	193.26	193.98	196.79
208.38	208.9	202.72	205.21	207.05	206.25	209.14	207.47	204.39	207.19	205.85	206.63	206.69	208.91	206.14	204.42	207.34	205.76	204.37	205.6	208.99	208.98	203.64	208.14	205.83	208.27	209.21	205.53	205.1	204.26	207.32	203.48	207.81	204.63	204.88	207.3	208.2	206.83	204.89	205.52	204.76	206.76	207.21	205.65	207.89	206.38	207.65	210.09	205.32	204.92
213.05	213.06	209.88	213.74	213.46	212.86	210.6	215.57	213.05	214.01	212.42	211.62	209.84	212.21	212.48	216.84	214.06	208.73	216.01	208.69	215.01	215.61	212.57	213.37	211.65	213.73	210.38	210.13	214.29	215.1	212.4	213.73	213.06	216.32	211.05	215.11	210.6	210.28	213.63	211.32	213.7	213.93	210.95	212.83	211.74	212.95	212.58	214	210.6	210.8
203.21	202.6	206.31	203.94	205.08	201.51	204.1	205.03	205.29	202.01	198.84	203.84	201.41	202.4	201.68	203.45	204.33	202.05	206.56	204.47	203.58	206.67	199.87	202.81	202.73	204.88	203.14	204.83	206.24	204.56	206.19	203.87	204.69	202.21	202.02	203.2	202.14	202.7	204.53	200.14	204.25	205.76	203.59	202.86	204.26	203.82	207.81	204.69	205.44	204.83
207.86	205.49	210.47	209.87	208.66	206.94	208.63	209.83	210.86	207.94	210.79	206.82	207.04	208.85	207.69	207.9	210.34	209.84	209.16	210.95	208.66	210.67	208.49	211.41	209.83	210.73	206.31	207.84	207.69	210.23	209.51	209.06	208.72	210.14	210.93	206.87	210.49	211.89	205.74	206.43	208.88	209.37	208.17	210.02	207.5	211.58	209.85	211.69	206.41	208.32
209.9	207.89	209.91	208.15	211.06	210.2	211.14	209.65	208.1	211.96	207.09	206.91	209.51	206.43	209.4	209.25	205.73	206.82	207.19	208.97	209.9	211.1	206.86	208.31	208.18	207.45	209.47	208.77	208.74	209.92	209.21	208.51	207.24	208.46	211.59	208.82	210.15	209.92	207.82	209.84	211.01	209.47	208.98	206.91	212.29	206.62	209.39	205.86	212	207.44
212.28	209.72	214.46	213.57	210.35	211.68	210.85	212.9	211.42	212.02	210.5	207.98	215.37	210.91	212.76	212.15	211.4	211.22	213.06	211.31	209.88	210.44	210.41	210.8	213.3	208.51	211.68	213.16	212.35	215.95	211.88	214.23	213.02	211.07	212.97	210.47	211.34	210.68	210.78	209.04	210.64	210.98	212.56	211.88	214.05	213	211.92	211.94	208.59	211.49
206.94	210.34	209.86	207.6	209.84	209.55	212.54	207.89	209.64	209.36	206.17	209.14	209.92	209.01	209.62	208.92	212.46	210.45	207.63	212.95	207.79	206.94	211.47	211.1	207.56	211.1	212.31	209.13	208.75	213.2	210.47	207.33	209	211.69	210.82	210.38	211.05	211.72	211.39	211.11	212.21	209.32	210.69	207.9	211.34	210.49	207.76	209.08	206.43	204.11
209.08	207.55	207.78	209.96	210.59	209.25	208	210.3	206.27	206.44	209.44	208.86	212.19	208.79	210.13	207.07	211.82	209.46	208.5	206.46	209.59	209.22	210.03	208.32	210.51	210.15	205.53	208.94	210.16	207.19	206.43	206.46	210.45	210.69	208.18	210.05	208.84	208.67	207.5	207.59	209.37	205.75	209.27	210.77	209.9	209.87	207.88	210.18	205.41	210.83
216.7	215.3	217.35	219.04	220.2	216.82	218.73	213.35	216.69	217.7	215.79	217.91	218.95	220.8	219.5	220.2	219.03	215.66	218.98	219.72	218.34	214.91	220.74	217.93	217.14	219.18	216	215.16	217.64	216.48	220.99	219.85	217.72	216.03	219.01	215.64	213.6	215.98	215.35	215.76	214.57	212.34	217.5	215.32	214.37	217.77	215.66	215.34	214.82	217.55
201.81	198.05	198.64	199.79	200.03	197.42	197.5	191.54	198.36	198.11	195.9	193.82	198.14	196.96	197.95	204.18	196.44	198.34	198.95	199.72	198.11	196.17	199.79	198.41	200.32	201	201.24	198.98	199.4	199.5	199.19	196.92	199.28	196.08	196.95	196.69	196.02	198.5	197.99	200.93	199.05	198.18	196.72	200.35	198.22	197.14	197.87	196.64	200.87	200.78
209.42	205.89	207.62	209.78	207.94	206.72	206.73	208.46	206.16	205.95	203.43	207.93	207.61	208.01	204	207.8	206.67	206.88	204.33	206.14	208.08	207.3	208.56	209.14	206.81	204.9	210.03	206.28	206.88	207.19	207.81	206.84	209.49	208.09	206.1	209.72	206.21	207.76	206.8	207.95	209.6	207.2	207.96	210.2	210.69	209.91	203.73	208.91	207.33	206.52
206.86	206.96	207.24	209.89	205.84	209.09	208.37	206.35	208.9	211.31	205.08	211.39	208.72	207.02	208.14	211.78	208.09	212.24	206.84	207.99	209.91	207.79	209.6	206.32	209.21	208.6	209.77	208.89	207.85	210.05	213.27	210.06	206.99	207.71	209.1	207.48	208.58	210.1	209.18	211.02	208.83	208.81	207.37	210.36	207.97	207.45	208.59	207.73	209.55	210.94
212.05	210.09	207.05	206.82	209.87	207.94	209.3	209.18	209.65	211.01	208.21	206.21	206.2	209.54	208.68	207.71	207.41	209.33	209.4	206.66	207.61	206.5	210.69	209.57	208.31	206.91	206.77	209.66	204.77	206.61	205.83	206.29	210.31	211.08	205.43	209.09	208.23	206.38	207.24	209.57	209.14	208.84	206.99	206.68	207.86	209.59	210.25	211.47	205.18	208.51
209.96	210.18	208.73	208.23	211.65	210.32	206.38	206.92	210.35	209.3	209.84	210.62	211.23	209.58	207.51	211.17	211.45	210.72	210.02	208.15	207.92	204.46	211.17	205.75	212.45	212.43	208.99	209.99	209.33	211.66	210.36	211.59	211.71	208.94	212.1	209.92	208.06	209.31	210.88	206.09	208.78	211.43	210.76	212.95	210.01	212.63	210.31	211.36	208.65	209.45
203.04	200.68	203.75	201.35	202.87	202.78	205.06	201.96	202.73	202.51	201.58	202.19	201.6	204.98	200.08	203.92	203.35	199.86	203.32	203.32	202.21	202.57	201.36	203.29	202.7	204.6	202.99	197.6	206.5	201.44	204.77	201.42	202.56	204.08	204.85	199.23	204.62	202.9	204.57	200.18	203.82	203.54	202.93	200.01	203.42	204.1	198.97	204.43	202.75	202.93
210.63	209.9	207.11	208.13	209.95	210.25	205.66	206.22	209.37	208.33	208.7	209.52	208.58	209.58	206.08	208.67	208.34	208.98	210.07	207.45	208.58	205.26	205.09	211.55	206.85	210.66	207.49	209.52	208.38	209.61	207.72	209.96	208.51	208.44	209.56	206.66	210.44	207.58	209.46	208.77	209.4	210.75	205.39	209.49	208.27	209.1	206.2	209.56	207.3	207.56
198.26	197.74	195.19	199.1	199.81	196.75	196.82	196.96	198.83	201.67	198.69	198.66	197.72	199.11	198.74	199.26	198.22	196.25	197.98	198.55	200.59	199.05	199.95	200.5	197.61	199.48	198.5	198.88	202.93	200.84	199.54	199.69	202.38	199.29	197.93	201.37	201.36	197.8	201.31	199.64	196.71	195.66	196.61	201.03	199.78	200.57	195.03	198.32	199.62	201.05
210.02	210.6	208.31	210.59	210.05	206.69	211.57	208.87	208.12	209.43	207.03	209.1	211.54	210.19	208.66	208.58	210.51	210.07	207.6	207.83	207.53	208.25	207.43	209.69	209.71	211.04	208.65	207.99	206.15	212.65	208.72	207.84	206.99	207.51	209.97	207.21	210.29	209.03	208.72	206.46	207.21	206.37	206.96	210.44	207.85	206.86	207.99	207.1	208.19	204.5
206.03	204.1	203.87	203.44	200.36	201.33	200.91	201.3	203.82	199.68	200.49	199.38	202.82	199.73	201.77	204.66	200.84	196.79	200.48	203.76	201.82	198.6	199.3	200.17	199.23	199.94	200.84	198.71	199.24	199.3	200.53	200.73	199.1	201.3	200.8	200.83	197.63	198.93	198.45	201.8	199.18	204.1	202.59	199.47	200.17	201.35	205.46	198.64	201.13	203.57
211.98	212.93	215.04	212.07	211.81	212.89	212.99	212.78	214.23	211.49	213.46	212.79	211.49	211.6	214.27	211.52	212.77	213.05	210.79	209.05	211.91	211.88	211.23	211.67	213.33	210.25	214.07	214.37	212.78	214.55	214.16	209.89	210.28	212.13	211.71	211.94	211.71	210.63	212.68	210.9	212.16	210.94	212.94	215.15	215.34	209.14	211.62	214.04	216.46	211.77
218.25	215.92	219.29	216.51	217.3	216.4	214.42	214.98	218.31	217.19	215.35	218.99	217.13	213.52	218.26	216.68	218.72	220.35	217.98	215.75	214.66	217.17	214.61	216.35	219.94	219.28	217.78	215.87	219.05	215.71	216.03	219.51	218.28	215.75	217.11	218.24	217.1	213.86	219.99	218.77	216.39	213.22	219.72	215.34	215.56	217	217.38	216.08	217.23	220.79
210.85	209.6	208.03	208.91	211.11	208.09	208.29	209.63	207.34	210.02	209.06	207.6	208.12	206.44	204.75	207.78	210.95	212.41	207.55	210.28	207.55	209.12	210	210.79	209.22	209.01	207.15	210.79	205.73	208.8	206.62	208.06	204.5	207.93	207.26	211.04	208.57	209.27	208.77	209.7	208.39	206.86	208.32	205.9	209.72	207.64	205.61	207.55	211.06	206.76
212.07	212.09	211.74	209.01	209.88	208.58	212.67	209.48	210.94	208.71	211.75	214.17	212.7	212.41	214.05	213.99	211.89	211.18	215.25	211.89	210.42	211.85	209.51	212.09	211.42	212.29	214.95	213.95	214.02	209.4	211.18	211.98	213.24	212.04	210.2	212.39	207.03	210.59	210.3	208.45	211.54	212.9	214.24	214.22	212.48	210.23	209.78	211.92	213.65	211.88
216.55	216.28	216.74	220.63	218.1	215.14	218.64	218.38	220.08	219.88	220.16	216.95	218.51	215.28	211.63	217.38	218.45	219.9	216.9	214.75	217.8	215.38	222.67	214.59	216.98	217.89	217.9	217.97	220.43	217.62	215.73	217.07	213.73	215.98	214.9	217.47	217.76	218	219.92	220.9	220.81	218.66	213.76	217.31	214.65	218.35	218.67	218.27	215.51	218.56
209.8	209.4	213.68	207.54	208.73	211.08	209.7	207.5	209.79	210.8	209.4	208.94	209.2	208.17	210.26	205.15	207.7	210.63	208.98	211.17	213.03	209.57	205.49	210.37	212.15	209.08	204.05	209.99	209.55	208.45	208.98	209.05	210.03	208.36	206.56	209.42	209.85	208.69	205.9	208.25	210.87	212.28	207.63	212.96	209.99	208.76	209.26	207.93	210.46	209.28
211.07	212.28	211.48	211.69	211.62	210.16	211.59	211.84	211.24	209.8	209.12	212.64	210.38	212.49	216.14	209.85	210.9	211.18	212.93	212.68	213.69	212.95	213.58	211.22	213.27	210.46	210.79	214.07	215.95	212.89	211.39	210.98	213.53	210.65	211.33	211.81	209.45	212.43	210.75	209.83	209.63	213.24	212.8	213.44	210.38	211.39	213.39	211.35	213.51	214.91
213.81	212.75	216.25	215.64	212.96	213.59	214.72	212.88	212.16	214.61	216.75	213.1	210.68	215.03	211.74	210.61	212.32	215.76	214.05	211.85	215.41	214.66	215.25	214.59	212.69	214.05	214.67	214.91	216.86	212	211.4	213.96	212.76	214.98	214.34	216.24	214.42	215.09	216.79	214.29	210.73	214.26	213.28	213.04	213.57	210.78	215.51	213.44	211.09	211.56
201.12	200.44	198.73	199.03	202.97	200.82	202.2	201.02	202.76	202.16	197.52	198.84	201.44	205	202.13	202.39	201.48	201.12	203.06	201.42	201.09	199.32	200.13	205.32	201.01	203.78	200.59	205.13	201.69	197.35	198.05	198.94	200.93	201.78	199.99	201.47	203.67	199.36	197.91	200.97	204.06	200.23	202.99	202.36	197.99	201.66	203.37	197.67	201.11	200.11
209.61	205.57	208.51	207.95	204.87	208.55	210.55	209.15	210.25	209.41	209.63	205.08	204.64	205.3	210.52	206.52	208.08	205.05	206.31	207.02	209	208.61	206.81	208.06	208.44	207.49	207.09	211.15	208.03	208.75	208.17	212.54	211.28	209.36	209.05	209.9	208.63	205.74	206.22	208.48	209.1	210.04	210.69	204.49	207	206.55	208.24	207.28	206.27	204.87
201.91	205.21	200.18	202.41	203.16	201.23	202.83	208.9	205.32	202.55	202.27	202.2	206.14	201.35	203.75	203.76	202.74	203.07	201.85	203.1	204.38	202.47	204.59	201.7	203.3	207.94	200.49	201.17	206.72	203.25	204.2	205.42	203.29	204.68	202.71	202.47	202.56	201.28	204.23	204.75	204.4	204.28	204.09	202.74	206.99	203.41	205.89	206.05	203.68	206.6
212.28	208.06	212.1	212.46	208.37	211.21	211.02	209.02	209.15	208.37	211.86	209.13	211.06	205.14	206.83	209.7	209.2	207.11	206.52	211.49	209.13	211.91	211.57	210.29	210.13	209.55	208.75	214.08	212.16	211.91	210.08	210.97	211.18	212.25	211.83	211.4	207.87	210.73	214.61	211.07	209.46	207.58	212.85	210.99	213.05	209.06	210.43	209.81	208.39	209.08
213.63	214.14	213.1	211.91	210.22	215.1	214.09	210.79	212.73	213.52	210.55	209.93	214.29	213.56	212.4	214.3	209.13	214.59	211.24	207.89	211.61	214.43	210.91	212.33	212.3	214.16	214.07	212.66	209.93	212.21	210.88	213.57	214.44	210.9	212	214.6	212.92	212.09	210.96	214.74	209.94	211.91	210.77	213.13	212.39	214.76	210.83	212.07	211.2	210.03
204.76	205.27	207.56	209.07	208.56	207.44	209.62	208.21	210.17	206.34	205.52	208.92	208.56	210.18	204.56	212.07	209.8	208.25	207.89	210.5	207.97	210.1	205.42	210.34	207.9	210.11	207.16	209.84	205.57	206.88	207.46	208.87	210.15	206.44	207.06	207.05	209.23	209.74	209.77	207.71	206.7	211.47	207.85	208.42	208.27	210.52	207.17	209.26	207.81	208.2
209.14	209.23	211.86	207.57	209.78	209.14	211.87	209.52	207.55	209.5	208.44	208.6	209.28	206.83	208.49	211.42	206.7	210.06	210.28	204.68	209.45	207.7	207.01	213.84	206.4	206.78	206.8	207.91	211.73	211.31	209.51	205.58	209.85	211.32	209.52	208.61	211.3	210.24	208.43	208.44	208.94	206.64	208.76	210.77	210.54	208.99	206.14	210.51	206.18	205.74
207.41	209.88	208.43	212.69	208.46	211.95	208.11	210.91	208.53	212.61	207.85	210.28	210.05	207.65	210.63	208.54	211.48	210.83	211.44	208.9	205.66	207.13	209.61	208.52	211.52	210.03	208.19	210.6	209.38	211.16	208.18	206.26	212.01	211.79	210.28	208.65	206.43	209.05	214.22	208.82	209.42	209.31	211.33	208.96	209.47	208.58	209.72	208.25	207.47	209.66
201.17	207.02	200.91	204.67	202.89	204.54	203.82	201.83	202.33	200.41	207.44	202.85	201.66	199.73	206.32	204.27	202.76	203.63	200.02	203.05	205.03	200.3	202.85	202.81	202.91	204.65	202.96	204.34	202.67	204.21	201.63	203.19	204.89	203.02	205.56	205.2	201.08	201.24	202.78	204.96	203.88	202.21	204.9	205.36	208.1	201.12	202.91	202.79	203.81	205.04
208.31	207.12	209.36	204.6	208.03	207.97	209.19	209.78	207.12	204.49	204.74	205.49	210.56	206.9	205.48	204.82	207.44	207.7	208.16	208.53	207.62	209.55	207.78	209.89	206.49	210.47	206.56	210.9	206.82	206.7	207.72	206.11	205.58	211.57	206.03	210.65	208.33	207.33	205.53	209.36	207.34	208.54	209.64	207.65	206.61	207.93	207.13	208.98	207.97	207.8
213.22	208.55	210.19	206.75	208.73	208.4	208.45	207.33	211.5	208.16	207.04	208.41	208.12	209.23	207.31	211.09	206.59	207.81	209.87	208.42	205.82	209.36	207.09	207.16	207.68	210.2	208.2	210.79	209.39	210.13	208.78	205.13	211.18	208.77	208.63	208.8	209.28	208.92	211.4	208.14	212.14	209.24	210.51	210.73	210.18	206.7	210.24	207.12	209.58	209.7
209.67	209.18	214.24	212.85	211.18	210.26	209.41	208.41	212.75	215.57	209.81	213.58	209.12	211.55	210.21	213.05	213.31	213.42	210.4	212.94	215.08	210.23	212.31	209.49	210.44	213.45	211.66	212.69	212.82	212.83	209.88	210.95	212.36	209.62	212.82	212.64	210.6	212.58	210.6	209.8	212.27	212.14	212.97	211.9	210.73	213.38	211.32	212.32	214.13	213.57
204.53	202.45	203.9	206.23	204.51	205.06	208.02	206.01	206.46	200.98	199.24	207.67	207.72	206.77	207.18	205.25	205.12	208.39	203.53	207.48	205.27	205.9	207.5	208.23	204.03	206.62	205.95	208.26	206.32	205.63	209.33	206.4	205.63	206.15	208	208.82	207.03	210.03	207.09	206.21	209.3	204.73	202.73	210.26	207.68	208.08	205.64	206.58	209.46	207.29
210.93	212	215.19	214.34	211.61	214.55	213.17	212.39	214.14	212.01	210.1	213.99	209.03	213.24	211.57	210.96	212.46	213.37	212.55	213.45	213.27	209.48	213.56	210.58	212.81	211.46	214.23	210.2	211.97	213.35	209.33	213.27	211.49	213.58	212.73	208.71	210.88	212	211.03	213	214.13	213.43	212.35	213.82	213.15	213.69	215.4	211.44	212.34	211.85
212.25	212.63	210.41	215.28	213.45	213.57	210.09	212.5	214.09	212.33	210.38	213.61	212.56	213.98	211.87	211.25	210.97	211.74	212.91	214.84	210.98	212.42	212.55	209.28	212.54	211.55	213.16	210.76	211.97	212.89	212.88	211.38	212.97	213.66	211.07	212.96	213.07	208.81	212.37	216.21	211.54	214.93	212.74	212.91	212.71	210.94	211.97	210.33	213.02	212.63
218.31	218.7	218.9	220.8	222.06	216.72	218.51	220.07	219.43	218.38	214.73	216.78	216.43	220	215.77	214.91	217.67	218.71	214.34	218.17	219.9	219.79	219.83	217.38	218.66	215.98	215.92	221.34	217.18	217.69	215.88	217.89	216.27	215.2	216.7	221.44	215.55	218.41	219.19	217.54	217.67	217.54	217.56	214.32	219.42	215.74	217.97	215.04	219.12	217.08
204.21	205.66	203.56	202.36	205.35	205.22	202.63	207.48	204	204.09	203.29	204.98	203.33	205.93	204.42	204.62	204.82	201.22	205.99	203.04	200.33	203.93	202.06	201.82	204.28	202.18	204.58	202.83	205.45	204.61	204.64	204.04	204.51	203.77	204.57	204.99	204.61	204.49	202.26	205.04	202.85	204.59	202.88	209.37	201.51	202.31	201.6	200.8	201.21	203.36
207.1	206.09	205.27	206.71	204.56	207.24	209.1	209.24	210.8	207.68	205.86	205.42	209.71	209.7	207.79	208.36	206.47	208.56	209.63	203.97	207.72	205	207.49	208.66	210.12	206.05	211.93	207.76	208.28	206.93	207.8	208.13	205.69	208.3	208.62	206.13	211.01	208.92	208.02	208.11	209.39	208.75	211.8	206.4	208.05	206.09	206.5	207.22	206.15	206.53
217.22	216.92	218.53	216.92	217.89	212.95	218.93	219.59	215.66	215.84	218.04	219.63	216.4	216.59	216.23	216.4	216.94	215.92	214.65	218.99	216.96	216.51	217.56	217.97	217.86	215.04	214.68	214.89	213.68	213.48	216.63	215.91	220.18	217.64	217.63	217.75	221.25	218.59	217.25	217.69	217.81	218.07	215.86	218.39	219.57	219.7	217.53	217.69	220.04	217.73
204.82	204.77	200.72	203.41	202.6	202.65	205.34	204.98	203.3	200.92	205.94	204.04	203.78	204.84	205.85	203.3	205.42	204.14	204.42	208.56	206.92	202.29	202.87	204.35	203.57	206.62	204.67	205.37	201.73	205.28	201.34	204.75	203.58	202.26	199.12	202.26	203.5	203.47	203.22	205.55	203.71	202.72	203.12	201.88	204.78	203.3	203.08	204.74	204.36	201.02
200.93	203.2	201.46	204.41	201.72	203.43	202.73	201.51	202.07	204.38	204.08	202.37	203.94	205.07	204.02	201.76	204.44	204.03	199.99	200.59	202.77	205.63	200.21	201.42	206.94	199.33	201.47	201.33	202.1	203.39	203.09	202.31	201.08	203	202.07	206.4	201.89	204.84	199.86	201.37	200.15	203.99	200.35	202.52	200.54	203.46	203.47	200.54	201.85	203.26
208.53	210.67	208.8	206.8	208.34	209.11	208.22	209.62	205.56	211.25	210	207.95	204.95	211.96	207.14	207.9	204.98	209.18	206.02	207.85	209.36	208.39	207.15	207.72	204.61	205.45	206.37	205.71	209.95	206.82	207.15	209.19	206.49	204.39	206.44	209.11	208.37	205.06	210.18	210.14	208.42	205.28	206.81	206.56	208.81	205.28	205.36	207.68	209.15	205.74
216.77	214.81	217.11	217.19	217.94	216.19	218.24	215.98	217.81	215.55	221.09	215.53	215.21	216.11	218.66	215.6	215.64	218.81	216.96	217.02	215.25	220.54	216.8	220.24	218.27	215.05	216.17	218.53	216.92	215.53	219.76	218.21	215.51	215.19	217.48	215.01	215.7	220.75	215.14	215.76	218.45	215.17	218.52	215.58	215.61	218.83	221.99	218.29	219.47	216.14
200	197.17	196.45	203.51	196.58	198.5	199.77	199.6	199.07	197.95	196.1	198.61	201.09	197.14	198.76	199.66	200.57	198.07	198.64	199.62	197.49	195.04	195.78	196.62	198.27	200.69	196.43	197.57	200.4	196.22	196.58	198.74	197.47	194.79	198.48	197.37	197.21	200.02	197.38	198.54	198.36	199.41	199.43	200.24	197.77	198.8	199.65	199.34	197.15	200.25
211.14	210.72	212.91	212.94	211.91	212.76	212.48	216.15	213.45	214.12	214.62	211.83	213.54	214.81	215.39	210.09	214.37	214.33	214.31	213.39	212.75	215.37	210.73	214.6	212.18	212.74	213.95	213.92	212.06	215.33	214.67	212.94	212	210.65	212.59	212	215.03	213.62	213.39	210.33	211.09	214.44	211.4	211.97	210.9	214.82	215.04	212.67	212.02	213.91
210.18	208.38	209.54	207.91	207.32	205.4	206.71	210.03	206.76	208.76	208.38	208.77	204.11	207.96	206.06	208.47	208.24	210.71	204.36	206.56	203.3	205.58	204.93	205.42	205.83	204.58	211	208.97	206.58	205.01	208.5	207.78	206.67	205.23	206.81	208.19	210.47	205.24	205.62	209.15	207.68	207.57	207.75	208.32	209.39	207.92	207.04	209.81	207.39	206.99
205.22	205.21	207.26	203.92	207.05	205.67	207.4	207.54	202.06	206.63	205.49	205.89	203.56	202.56	203.36	204.97	206.83	205.1	206.67	204.99	204.66	201.64	202.17	208.21	209.14	206.04	205.46	206.59	206.28	201.28	203.75	204.17	207.62	207.12	205.69	205.64	204.77	202.59	205.46	204.71	206.7	206.09	207.28	206.77	206.44	207.01	204.39	206.09	204.22	203.81
217.67	217.98	215.99	216.61	214.33	216.94	215.99	214.23	221.15	216.43	211.42	216.57	217.94	216.93	214.31	219.09	218.71	218.3	215.27	218.25	221.98	216.15	220.01	218.44	217.06	212.83	217.46	216.29	212.59	215.22	221.17	216.16	218.61	219.15	213.24	219.92	216.97	219.3	218.31	216.9	218.51	216.27	216.34	217.77	215.45	217.63	220.09	216.7	216.25	218.21
204.92	210.68	203.72	207.76	208.03	208.3	206.13	204.15	210.86	205.54	206.97	207.19	208.07	208.05	207.29	204.72	208.34	206.69	209.55	208.67	208.74	206.51	207.34	207.22	207.78	205.51	209.4	207.19	207.02	206.29	205.14	203.61	209	208.43	205.72	209.26	208.66	210.3	205.61	209.31	207.06	208.53	208.18	206.95	203.84	210.19	206.5	206.86	205.41	207.77
197.99	197.74	198.48	198.66	199.2	197.34	200.21	201.06	199.77	200.47	200.44	200.1	199.65	198.4	196.27	197.17	195.85	202.5	197.55	198.99	201.15	196.26	197.52	199.2	198.01	198.25	199.33	196.46	199.16	199.57	202.69	197.89	198.45	199.68	198	197.72	197.56	200.6	197.34	200	198.63	199.52	198.98	199.47	194.62	197.63	202.24	201.66	198.6	195.64
208.3	207.1	209.33	208.47	210.25	210.62	209.26	210.28	205.45	206.98	208.18	207.69	210.13	209.16	206.14	209.73	207.96	210.57	202.22	206.16	210.89	209.83	208.66	205.91	208.86	208.04	211.1	204.67	205.5	207.85	206.91	206.83	210.08	209.68	207.58	206.29	205.79	209.22	208.76	206.45	209.24	209.17	210.13	206.62	205.91	205.92	207.21	207.03	207.69	208.85
206.73	204.3	202.66	204.49	202.49	201.24	207.58	205.36	202.37	203.53	203.28	202.77	203.76	203.1	201.91	204.88	200.67	203.3	199.81	200.6	203.94	205.53	204.61	203.89	203.46	205.25	202.3	204.34	203.36	205.64	206.26	203.53	202.98	204.22	204.57	202.99	201.32	206.81	198.98	204.94	203.59	205.92	200.79	205.4	205.32	202.91	201.42	206.24	204.99	206.89
206.47	204.83	202.7	202.91	207.33	204.49	203.68	206.09	205.98	206.03	204.86	204.04	204.51	207	206.18	202.97	208.22	202.48	203.52	205.39	206.31	205.46	206.82	204.95	202.56	206.41	204.86	203.96	203	203.36	204.92	202.73	202.21	204.63	206.86	205.94	205.01	204.03	204.78	203.06	205.02	205.09	203.74	204.83	207.61	202.34	203.74	209.48	204.47	203
212.56	213.91	213.85	213.78	214.62	211.12	213.28	212.88	216.28	216.95	212.74	211.87	216.09	212.81	215.14	213.05	209.95	213.46	213.93	212.24	217.45	212.45	212.93	213.32	211.78	216.16	213.56	212.94	213.18	213.65	210.74	211.36	214.01	210.75	211.27	215.29	213.25	213.23	212.84	215.33	213.33	213.11	213	215.57	212.33	212.7	211.96	210.4	212.5	212.02
208.37	204.41	208.74	209.02	206.06	207.22	209.18	208.25	208.58	207.08	206.42	208.12	206.39	209.38	207.83	207.87	206.17	207.22	207.7	210.17	208.11	208.71	208.52	209.14	209.07	208.34	209.22	208.04	206.6	206.69	209.34	206.3	207.6	209.87	210.89	206.73	208.99	206.89	206.47	210.69	206.12	208.44	207.73	210.33	209.02	207.26	207.48	208.77	208.2	207.63
209.96	214.15	209.42	210.35	210.07	210.25	211.16	210.61	211.56	210.98	210.64	209.82	209.17	209.78	210	208.77	212.02	210.52	212.12	212.77	212.52	210.35	211.28	213.43	208.72	215.95	210.61	212.22	212.64	213.46	210.63	211.92	213.66	211.69	212.86	212.33	209.26	208.17	210.91	207.06	212	213.3	211.89	208.75	212.6	210.71	213.45	213.36	210.09	212.42
202.32	200.71	201.05	201.37	199.94	201.22	203.64	204.43	203.36	200.05	204.01	202.01	201.95	206.02	200.67	203.77	201.16	202.77	205.45	200.4	201.86	201.66	202.37	203.05	201.29	203.32	203	201.2	201.98	202.14	199.31	201.36	202.51	205.11	199.72	203.66	205.34	206.48	200.76	198.51	201.07	203.51	200.77	200.25	202.95	203.01	201.86	201.32	202.81	201.61
198.87	200.54	197.18	199.42	196.06	196.68	197.35	199.82	198.08	200.62	197.7	197.54	198.41	200.03	201.08	202.25	199.05	199.97	198.58	198.48	198.71	201.27	199.94	200.87	201.8	196.15	200.66	197.93	199.55	198.6	199.12	198.02	197.1	196.5	200.96	197.43	197.72	198.77	198.87	200.38	200.45	198.12	200.74	199.42	196.77	197.07	199.85	197.96	198	200.4
209.35	207.18	207.01	203.94	207.41	206.32	209.34	206.32	207.26	204.09	207.35	210.51	207.98	206.81	206.66	209.96	207.66	208.09	205.63	205.53	204.22	206.43	210.36	208.96	208.28	209.31	205.77	205.78	204.31	209.08	209.25	205.5	207.29	206.7	208.57	207.11	208.05	205.5	205.12	206.79	206.72	207.35	205.18	208.5	208.55	206.81	208.75	207.9	206.87	208.13
209.25	209.72	208.56	208.67	209.42	208.39	210.56	207.75	205.42	208.69	210.86	210.15	208.48	207.46	210.18	205.28	208.29	210.13	209.27	210.14	208.97	205.8	213.06	206.55	209.61	205.29	209.81	209.84	207.33	210.03	210.09	206.31	213.52	211.02	205.8	208.48	208.17	209.05	210.15	211.26	206.01	205.31	206.08	206.19	209.92	207.8	206.85	209.98	210.08	206.21
201	199.67	199.47	199.45	199.15	198.24	198.24	198.35	199.55	199.94	197.79	199.53	199.65	200.53	199.18	196.68	200.03	198.54	200.52	202.85	200.28	198.23	198.41	196.22	199.63	200.34	196.55	199.35	201.1	203.32	197.22	200.8	200.88	198.96	196.98	199.13	197.17	198.21	199.27	201.67	199.49	199.4	200.7	200.89	200.45	200.35	196.34	197.77	201.88	199.53
200.37	199.52	197.09	199.64	200.81	200.67	196.04	197.49	198.75	201.61	198.29	202.87	197.65	196.79	200.38	196.46	203.15	202.16	200.31	195.39	198.77	199.75	200.15	202.6	198.02	199.88	197.78	199.14	198.23	197.58	199.2	200.13	200.3	200.79	199.66	199.09	200.93	200.49	200.71	196.7	201.05	196.06	197.35	199.55	200.05	196.01	199.62	198.1	193.87	199.91
202.81	197.76	200.6	202.67	200.3	199.63	200.13	200.63	199.28	198.38	200.29	198.42	201.02	196.95	198.86	200.89	200.49	202.44	200.94	200.23	203.41	201.85	200.78	200.66	201.28	200.3	205.3	199.95	200.84	200.04	201.41	198.82	201.78	198.93	198.68	201.17	201.07	202.09	203.12	200.26	199.75	199.57	198.76	198.81	199.43	202.98	200.9	200.08	200.02	197.72
199.33	199.25	196.89	197.7	196.36	197.05	196.53	197.8	198.83	198.9	199.48	197.92	199.23	199.89	199.48	197.04	195.59	199.59	197.45	198.61	199.33	193.84	197.24	199.37	195.92	200.73	201.27	199.55	197.25	198.48	199.48	198.28	197.01	197.49	198.8	201.19	197.5	200.89	195.78	200.21	198.85	199	196.64	201.71	196.58	194.87	197.01	198.07	199.9	198.82
206.55	204.76	207.7	204.33	204.77	208.25	204.83	206.32	205.77	207.29	205.47	207.81	204.55	205.83	205.02	204.31	203.9	208.72	207.51	206.67	206.53	204.67	204.55	208.4	203.74	206.76	203.47	208	206.77	205.76	201.47	206.59	204.49	204.39	207.7	207.32	203.15	209.38	205.76	206.2	205	206.25	204.38	203.52	205.5	205.48	204.04	203.68	204.37	205.64
212.73	209.53	211.12	211.58	211.91	211.37	212.22	212.89	212.6	212.12	212.49	211.67	209.59	212.67	210.75	210.45	210.58	212.62	213.81	209.58	211.37	215.74	209.68	214.59	211.66	210.74	213.78	212	213.5	209.49	212.36	206.97	211.37	213.87	214.32	212.12	209.69	209.63	212.6	212.92	211.09	211.1	210.88	214.43	212.94	213.15	215.45	211.5	210	209.67
208.87	209.64	207.54	212.09	208.31	209.53	205.8	206.21	206.26	212.43	206.66	204.91	209.48	207.66	207.17	207.14	210.06	206.68	208.55	207.27	206.91	209.05	208.56	207.6	206.27	207.04	207.5	208.43	207.64	206.13	205.56	210.41	206.64	208.54	208.57	208.93	206.73	204.5	210.12	206.89	208.62	209.72	212.47	208.78	208.81	205.71	208.01	207.57	208.69	206.45
212.89	212.33	212.44	211.56	210.5	210.99	211.69	214.38	210.71	213.25	210.86	212.87	212.51	208.95	210.02	212.68	212.6	210.88	211.97	213.43	212.49	213.67	209.56	209.06	211.73	211.27	208.92	210.58	215.39	211.14	212.15	211.71	212.75	213.95	212.18	214.87	214.34	211.23	215	210.39	212.65	212.23	214.16	214.38	213.11	213.74	212.63	213.21	211.85	213.92
207.44	208.28	210.61	206.27	208.64	208.03	202.43	205.9	206.33	204.72	207.73	207.4	203.66	209.59	207.64	209.41	209.21	208.99	204.8	209.08	210.56	209.48	209.57	207.05	208.5	205.04	208.86	208.16	211.35	207.35	207.12	207.12	208.58	203.91	205.09	207.27	208.72	206.64	205.95	207.63	208.2	209.42	210.65	207.03	207.02	210.46	207.93	206.25	205.98	208.22
206.43	207.91	205.28	209.92	209.98	208.65	211.41	207.58	208.23	206.11	209.54	205.92	207.47	207.88	208.22	206.91	208.6	205.27	207.06	209.48	208.28	204.76	211.26	210.27	210.73	209.75	206.36	211.62	208.21	208.92	209.71	203.58	209.82	207.6	207.33	207.9	206.53	207.82	211.63	209.17	208.01	211.1	208.48	206.28	206.82	210.2	207.79	205.99	208.49	204.53
213.48	211.21	219.09	215.99	214.1	211.36	211.54	212.23	214.27	213.44	214.95	213.48	212.1	214.29	211.22	212.72	212.07	212.73	216.04	214.54	213.65	216.83	214.93	219.56	214.6	214.75	215.72	215.91	213.48	217.15	214.98	215.37	214.08	215.61	214.06	213.49	212.84	215.18	218.03	215.03	210.34	215.37	213.61	213.09	213.08	212.16	210.61	213.52	212.83	221.63
198.78	197.6	196.84	199.84	198.72	199.75	201.72	200.21	199.99	198.64	195.79	194.89	197.83	196.43	200.12	195.95	198.44	198.55	199	201.88	195.26	197.84	198.04	199.46	199.34	198.61	198.48	198.82	196.9	198.01	199.47	198.18	198.23	195.23	202.58	200.12	202.07	198.63	199.71	198.51	195.84	194.74	201.51	199.44	203.57	198.32	197.51	201.67	195.72	198.59
199.24	201.36	202.54	197.97	198.5	198.7	199.34	200.39	196.85	197.71	200.25	200.97	198.74	199.87	201.54	198.22	197.99	200.44	201.19	201.14	197.76	198.53	197.89	199.2	199.95	202.61	197.35	200.16	201.2	197.1	200.21	197.06	197.1	200.43	197.96	201.03	201.08	202.62	200.28	200.89	202.93	199.43	199.95	200.11	199.61	200.02	198.09	200.95	198.52	200.54
207.69	209.71	208.66	205.37	205.46	209.97	207.22	212.3	207.08	210.4	207.63	210.66	209.38	207.23	207.18	207.96	208.08	210.82	209.55	208.06	210.2	206.79	204.69	206.76	207.02	210.41	205.84	208.83	207.82	208.76	206.56	207.49	210.31	207.9	207.95	208.62	208.11	209.56	207.82	208.2	210.21	207.44	212.24	209.9	206.92	210.1	209.06	206.68	210.71	208.56
202.94	201.98	203.43	206.25	202.78	201.45	203.3	201.58	201.03	201.54	200.99	201.53	204.87	199.83	200.67	203.43	204.84	200.95	199.08	204.14	206.87	203.95	202.55	201.02	202.8	201.2	202.14	205.69	203.52	203.72	204.67	202.89	203.14	201.25	203.39	200.76	201.6	203.83	201.58	202.08	199.72	201.7	205.88	207.44	203.4	205.16	205.8	205.24	201.68	203.82
205.15	204.57	203.67	202.24	205.73	205.27	203.91	203.27	204.97	200.19	200.65	201.49	202.27	200.84	203.71	204.18	206.64	206.09	205.15	205.43	202.77	201.88	203.95	203.94	201.27	203.87	202.05	202.17	201.83	202.33	203.56	201.89	204.02	203.04	203.96	205.09	203.05	203.27	204.31	205.98	202.89	203.07	202.63	200.34	203.68	204.67	206.77	205.89	203	206.71
200.59	200.97	204.55	203.52	206.63	200.64	205.62	203.81	203.42	202.93	201.78	202.54	203.3	202.45	204.65	203.51	204.89	203.95	202.85	201.73	201.22	203.09	201.48	203.46	205.46	201.15	203.39	203.6	203.54	203.83	201.02	203.38	201.22	202.06	206.79	200.65	203.94	202	200.74	202.85	204.34	202.13	200.88	203.96	202.99	205.09	202.58	201.65	205.07	202.98
206.05	205.26	202.86	200.79	203.41	202.88	201.41	206.69	204.69	204.37	205.09	206.1	205.92	204.41	208.32	201.28	203.68	204.05	205.49	204.52	201.26	204.58	205.65	205.54	203.48	204.99	204.47	204.47	205.14	203.54	204.19	205.49	207.74	204.47	204.24	203.48	204.34	209.41	204.47	206.42	206.63	202.65	203.14	205.68	203.37	206.55	207.16	203.35	202.79	202.5
214.48	218.52	217	218.38	213.54	216.5	219.18	217.75	217.02	213.95	218.33	216.19	216.73	212.27	220.91	214.28	218.98	213.94	220.38	216.54	216.29	217.2	216.39	219.56	216.89	216.51	215.62	216.91	215.69	217.32	217.87	215.54	217.1	213.6	215.41	216.85	219.2	217.32	217.48	217.16	218.94	218.93	217.55	214.53	218.53	215.75	215.36	217.24	217.7	218.94
203.45	202.53	206.34	202.74	205.79	203.34	200.23	203.2	202.62	201.79	203.1	201.87	201.18	197.89	200.89	203.81	204.25	199	203.04	203.67	203.42	201.17	203.95	199.81	202.07	199.51	200.03	203.94	203.97	205.88	203.15	203	200.74	201.22	206.4	200.75	201.91	209.66	202.81	201.43	201.09	198.56	200.81	202.81	203.74	200.98	202.83	203.42	198.73	203.84
203.02	205.9	203.46	204.85	205.32	201.46	202.06	203.07	201.98	203.98	201.26	202.9	202.43	204.23	206.51	202.61	202.56	205.82	203.28	202.98	202.9	205.71	204.71	201.41	202.36	205.55	203.5	202.44	204.98	202.59	203.57	203.37	201.44	202.55	203.57	206.3	203.65	204.11	202.96	206.48	204.67	205.87	201.48	204.86	202.63	203.18	201.8	203.11	204.59	205.17
219.96	216.51	217.53	217.39	218.95	216.03	214.9	219.23	217.79	217.7	217.89	217.45	220.5	219.26	219.41	220.13	215.59	217.62	216.74	216.85	216.01	217.74	213.73	215.46	216.47	217.24	220.38	220.44	214.93	214.22	215.98	217.42	215.77	217.78	217.65	219.24	218.13	219.34	218.32	219.45	217.02	217.36	218.66	218.49	216.11	220.04	216.58	217.9	217.17	220.14
201.22	200.41	197.12	200.33	199.62	199.85	201.36	197.93	195.53	199.16	200.64	198.08	199.99	199.67	198.93	196.71	199.14	198.36	197.52	200.5	201.32	196.4	201.94	202.18	198.83	198.23	202.57	199.02	198.23	199.09	201.47	199.67	198.46	199.55	198.28	198.97	196.79	199.73	197.13	199.74	201.78	199.73	200.07	202.59	196.76	199.4	201.15	200.13	199.95	199.04
197.47	200.25	201.17	201.71	197.34	199.48	199.93	195.31	198.89	197.85	200.69	200.42	200.36	199.49	200.6	197.56	199.92	199.11	200.81	202.16	200.7	200.15	199.4	197.38	197.76	200.25	202.22	198.46	197.59	201.9	200.08	199.06	201.71	202.44	198.2	203.02	200.66	202.52	201.93	195.42	199.87	199.08	196.67	203.16	201.57	198.6	198.7	199.3	201.6	202.2
209.59	208.19	210.61	209.61	210.95	208.99	212.43	209.82	209.47	207	209.89	207.05	210.1	208.38	210.39	205.72	207.97	211	210.7	210.23	205.68	208.53	209.24	206.77	207.7	212.19	207.62	209.45	209.56	208.32	205.09	207.28	209.08	209.53	207.77	209.36	210.43	206.56	206.83	207.03	207.77	211.58	207.26	210.14	211.44	209.06	208.94	208.89	209.6	208.15
207.19	209.53	207.02	206.79	211.5	209.55	207.47	209.06	210.76	212.12	207.52	210.3	209.27	208.98	207.28	212.28	212.45	206.79	210.56	210.12	208.01	211.92	210.25	208.62	209.55	207.51	208.57	209.64	210.55	208.44	206.43	207.73	211.84	209.24	209.68	209.32	206.34	206.59	212.59	209.42	210.24	205.86	207.39	210.68	209.68	210.39	211.31	212.15	208.97	211.41
206.77	205.73	205.51	207.33	204.82	205.44	208.96	208.15	208	207.98	204.56	208.85	207.95	207.97	208.73	206.18	208.28	209.27	205.84	206.46	206.38	207.1	207.23	208.87	207.74	209.75	208.09	207.92	206.23	207.98	204.46	209.8	210.79	206.54	206.46	205.57	208.25	207.72	208.56	204.35	206.15	207.44	209.44	209.22	209.5	206.61	206.27	204.76	208.57	203.34
203.06	203.54	203	202.89	201.46	203.03	200.59	202.09	203.14	200.02	201.39	202.37	200.28	201.57	203.67	203.85	200.42	203.75	199.78	201.56	201.77	203.56	205.69	202.59	204.45	201.13	203.16	202.54	205.17	204.51	200.56	204.12	199.75	202.57	200.93	201.67	203.77	205.39	201.73	203.35	203.64	205.1	204	204	206.12	201.98	201.79	201.44	200.91	202.36
213.08	214.04	214.62	207.98	212.36	213.33	213.92	210.94	212.32	212.26	214.25	214.91	213.21	213.15	213.52	213.98	211.78	215.19	211.64	212.97	211.75	214.38	213.54	211.08	212.5	213.98	213.44	213.53	210.62	212.68	212.72	211.97	210.73	208.81	212.95	211.94	207.93	214.44	213.56	213.56	214.38	213.67	213.67	212.98	212.7	214.14	215.3	211.11	210.56	216.44
208.32	204.65	209.65	209.61	207.62	206.65	207.22	204.33	209.69	207.66	209.77	207.91	208.28	208.05	207.86	208.38	207.07	202.07	208.88	209.43	203.53	207.19	208.92	207.51	206.38	207.99	209.91	208.66	208.37	203.62	207.14	205.18	208.16	207.78	208.23	206.38	210.43	207.59	205.4	207.57	207.78	209.7	212.12	208.07	208.88	206.48	207.02	209.25	208.73	207.71
209.74	209.21	206.55	210.11	209.49	208.27	208.14	209.97	206.22	210.91	209.37	207.87	205.13	210.79	206.53	206.44	205.07	211.89	209.92	209.3	206.87	209.56	210.47	211.63	207.6	207.65	206.95	211.34	208.59	211.36	209.84	210.96	209.96	211.73	206.05	212.24	212.3	207.74	210.42	206.53	209.48	206.55	207.33	210.05	208.63	207.28	208.98	206.06	205.34	207.49
203.88	203.89	203.47	200.9	202.8	203.23	203.23	202.32	200.75	203.33	202.51	202.99	200.83	204.88	201.24	202.63	205.75	200.64	203.47	203.9	201.56	203.08	205.48	204.86	201.66	205.59	205.93	205.85	201.88	203	202.36	202.56	204.46	205.75	203.32	199.35	202.45	204.89	203.14	205.31	208.96	204.33	204.97	207.07	201.34	204.91	205.33	202.03	204.12	205.1
212.93	207.19	211.93	209.61	211.98	211.72	210.62	210.77	211.33	213.1	213.99	211.82	207.38	212.73	213.42	210.7	206.92	212.1	210.13	212.85	211.26	212.41	214.01	212.87	211.15	211.12	212.43	215.06	210.09	213.04	210.15	210.74	212.42	209.17	212.78	210.98	212.29	212.58	210.17	211.54	210.8	212.41	214.34	211.03	210.56	213.41	210.77	213.25	210.54	213.14
210.38	210.31	207.72	209.98	209.62	210.32	213.66	210.77	210.76	209.57	210.27	208.81	207.82	209.61	206.95	209.48	208.2	208.64	210.61	209.23	207.19	209.2	209.83	207.62	210.5	211.76	208.76	208.72	208.52	205.77	212.16	208.26	211.64	211.59	208.57	212.04	209.03	212.25	211.25	209.8	208.49	210.62	209.49	212.17	212.36	211.38	208.17	212.65	207.92	208.78
208.92	215.84	212.36	208.64	212.09	212.73	213.11	213.64	212.07	213.73	208.65	212.72	211.32	212.9	212.12	214.17	212.21	208.7	211.31	213.45	211.43	210.7	212.71	214.88	214.8	213.8	213.25	214.04	213.89	211.96	211.58	209.93	213.09	212.84	209.8	214.14	216.09	212.67	211.83	212.27	214.73	212.82	213.45	211.34	214.69	208.5	209.03	210.8	211.03	212.53
202.38	201.75	202.88	203.25	202.16	204.25	207.17	206.04	203.24	202.33	203.43	199.67	206.76	203.93	205.8	201.16	204.77	202.89	202.32	202.13	204.22	202.24	204.25	200.25	203.85	204.32	200.88	199.75	207.7	201.81	201.43	203.04	205.65	200.38	204.13	206.23	203.72	202.38	202.65	203.92	205.53	204.74	205.27	204.82	202.32	204.71	203.08	205.39	207.22	203.01
210.59	207.91	210.32	207.62	207.1	207.91	207.93	208.1	208.47	208.92	205.93	207.28	208.66	210.08	207.73	207.99	209.23	210.06	210.4	205.99	209.01	209.44	207.9	207.67	210.18	208.93	207.43	207.78	209.78	210.86	208.19	208.86	211.63	207.08	211.06	209.4	208.92	205.6	207.79	207.69	208.97	209.31	210.69	212.48	209.8	208.65	207.85	207.86	204.92	209.07
217.29	218.22	217.43	219.47	216.95	217.21	216.83	219.87	217.51	221.52	218.41	219.75	216.59	214.57	217.02	218.73	217.74	218.15	216.5	217.32	217.48	217.27	219.07	217.93	217.88	216.41	218.94	217.89	217.16	217.83	217.18	219.91	217.89	217.65	221.23	219.71	214.71	217.99	219.45	215.92	220.08	218.67	214.6	214.84	219.4	216.78	220.84	217.9	217.72	217.05
203	205.18	203.17	203.56	201.46	202.16	202.43	203.02	205.35	206.49	200.17	201.52	201.8	201.6	202.17	204.32	202.45	203.7	201.4	205.34	205.61	206.29	203.45	203.81	205	202.55	199.36	204.41	204.46	204.64	200.73	206.36	205.74	203.87	202.78	203.59	203.82	203.37	206.25	201.76	205.36	203.14	203.95	204.21	205.07	200.49	205.42	202.73	203.51	202.01
198.41	199.4	196.21	199.63	199.19	199.67	195.6	198.11	200.72	200.61	202.43	199.51	199.38	202.23	199.49	197.22	200.43	196.66	196.77	197.94	202.99	198.43	197.72	200.97	199.03	201.94	196.05	199.15	199.94	199.12	200.67	200.88	202.72	202.03	201.33	197.43	200.83	198.08	202.26	198.01	198.53	200.69	201.21	197.96	199.57	199.65	199.46	199.72	200.82	199.71
216.81	216.63	215.25	216.17	216.85	216.85	217.91	217.23	219.97	215.31	218.15	216.54	218.04	216.8	218.15	219.79	215.82	218.04	217.28	217.5	213.56	216.15	216.29	216.94	217.88	217.67	217.68	216	215.12	218.63	214.41	214.51	215.15	217.3	216.2	216.17	217.19	217.67	219.42	216.84	218.16	217.36	216.39	218.65	216.55	216.22	218.32	216.51	216.32	217.08
209.14	208.7	206.35	209.21	206.89	209.03	207.67	208.81	205.71	203.54	207.15	210.1	208.83	208.83	207.89	209.52	206.9	208.39	207.64	205.69	211.29	205.3	207.3	205.95	209.12	209.32	201.5	207.75	205.67	209.02	207.99	208.75	206.53	206.97	211.2	209	207.17	205.14	209.44	206.23	209.4	209.04	210.27	206.05	206.13	209.86	205.67	206.81	208.8	204.8
213.03	212.01	210.01	214.28	214.06	214.71	212.83	207.7	212.41	214.15	210.61	214.43	212.23	213.72	209.45	212.11	213.07	212.59	212.45	212.14	214.68	213.1	213.13	211.97	214.22	208.68	214.06	212.93	209.74	212.68	211.09	213.14	212.97	214.32	214.58	213.8	210.73	212.28	210.92	211.8	212.43	209.74	211.47	213.41	214.52	213.32	210.13	213.09	214.96	212.64
203.72	205.3	204.33	202.62	205.6	203.44	206.28	204.72	204.91	202.33	205.04	202.02	201.41	204.97	201.25	204.05	206.54	204.17	205.31	204.48	204.36	204.03	201.83	205.97	203.68	204.45	201.57	202.82	205.26	203.78	204.19	206.37	204.18	204.38	204.7	207.42	200.82	205.19	206.61	203.27	206.66	203.39	206.5	205.61	206.84	201.99	202.26	203.1	206.16	203.59
198.14	200.1	198.07	196.21	198.48	198.86	197.12	197.55	197.45	198.17	200.56	198.16	201.79	201.39	198.04	198.35	198.26	195.91	199.71	195.2	197.39	198.01	197.46	200.39	196.52	195.39	201.14	197.98	196.81	198.27	195.72	195.79	195.43	199.38	200.4	200.12	198.9	196.35	197.87	196.23	197.24	199.64	199.21	196.06	197.7	200.76	199.06	202.06	199.97	197.62
207.89	206.87	205.57	202.55	206.98	207.2	209.76	205.86	206.14	205.17	207.19	204.66	205.9	206.47	204.69	208.43	204.35	207.9	206.71	205.27	206.39	207.54	208.91	209.8	207.86	206.69	203.83	205.51	205.67	205.84	201.42	208.27	206.68	208.39	208.2	207.51	206.31	205.53	207.28	206.08	204.6	204.37	203.89	208.63	204.38	205.47	206.69	205.48	206.23	205.12
200.48	201.62	202.76	202.43	205.59	203.74	200.33	202.03	205.74	204.9	203.41	203.34	202.76	201.52	202.07	204.67	202.96	205.57	203.6	204.16	202.47	204.47	206.5	203.92	202.91	202.35	201.98	205.3	204.52	203.29	203.57	202.97	202.89	204.76	204.42	202.9	205.29	204.71	206.59	202.95	201.17	203.27	205.16	201.9	203.5	203.71	199.83	202.17	206.16	203.89
202	202.19	201.17	204.14	203.78	202.96	201.06	200.07	202.9	203.75	202.52	206.18	200.29	205.66	202.27	201.31	203.34	201.25	199.52	204.6	201.65	205.1	203.27	202.67	204.32	203.34	203.72	205.42	201.62	202.13	199.9	204.66	203.1	206.28	202.28	205.56	204.67	205	205.09	203.82	203.95	204.24	200.69	200.02	203.69	203.97	203.36	206.37	201.95	201.24
206.46	206.84	205.39	204.48	204.05	202.42	204.83	202.67	205.24	202.9	205.76	199.1	204.85	202.53	204.03	202.98	204.6	203.71	205.24	204.54	206.2	201.53	206.58	203.91	203.95	203.8	205.84	203.34	201.27	201.59	202.21	204.98	204.16	204.78	207.51	201.04	202.24	203.4	202.4	205.09	202.12	202.81	202.4	202.89	202.18	202.08	205.25	202.47	205.85	203.61
206.13	201.13	207.32	203.74	203.58	201.56	202.55	202.65	204.54	204.43	205.03	207.67	204.71	202.12	204.99	203.84	205.54	206.49	202.39	204.95	204.56	207.55	203.14	205.16	205.82	201.01	206.22	206.69	203.72	206.84	208.11	208.83	205.95	203.49	204.16	207.82	202.21	206.04	205.22	204.91	204.11	206.78	205.9	203.81	204.87	200.63	201.59	207.05	202.9	202.76
210.5	211.41	212.05	211.44	209.27	212.82	209.89	210.59	212.97	215.69	212.93	208.49	209.19	211.62	210.69	213.09	211.38	212.44	211.05	215.35	210.03	212.9	212.92	210.58	213.41	213.82	212.81	215.23	208.8	214.15	211.57	211.81	208.82	211.26	208.76	212.13	209.31	208.38	215.32	210.2	209.59	212.64	211.46	208.22	211.37	213.15	213.88	209.95	213.03	210.48
200.95	204.28	201.95	199.35	206.58	202.73	204	204.12	203.45	203.24	204.97	205.68	204.85	202.94	205.09	199.72	200.51	203.05	204.73	204.2	202.02	200.37	202.16	206.5	203.26	205.47	202.72	205.55	202.18	202.45	203.93	201.19	200.32	204.12	204.64	202.48	198.22	199.95	205.11	204.05	205.31	202.4	203.07	204.32	205.79	202.84	198.66	206.35	203.37	204.82
200.98	205.45	204.34	203.25	205.9	208.04	204.12	202.64	203.51	203.84	203.79	204.16	205.24	202.33	203.66	204.61	203.83	203.19	204.15	204.59	206.92	204.09	203.88	204.63	204.67	203.9	203.99	202.04	204.22	204.38	201.46	206.94	204.07	202.39	207.6	203.13	206.33	204.85	203.5	202.27	204.05	205.84	204.58	205.34	205.17	200.35	205.23	202.55	201.81	204.19
214.2	217.6	219.34	215.77	214.9	217.49	217.97	220.52	218.05	217.48	217.21	217.56	213.62	214.89	215.99	214.2	214.83	217.49	214.6	217.48	216.07	217.29	216.39	219.52	215.52	218.4	215.39	218.29	218.83	218.47	216	214.74	217.88	215.59	217	217.43	216.33	216.47	218.25	218.75	216.91	217.26	216.83	218.8	216.05	217.47	212.17	216.76	217.63	216.75
199.34	195.8	200.8	196.64	196.93	196.77	198.92	197.44	200.32	200.36	196.75	199.21	200.1	197.9	195.33	200.89	198.8	196.63	199.03	198.52	197.84	199.41	197.7	195.08	200.24	199.43	196.62	199.55	197.63	199.56	196.79	197.78	199.27	199.5	197.57	197.33	198.27	198.79	198.23	199.24	197.11	199.35	196.35	194.99	197.2	200.54	197.61	201.44	196.54	200.69
211.15	207.68	209.17	208.91	204.84	210.32	210.58	206.96	207.65	204.72	210.92	207.02	210.08	206.4	209.6	210.58	212.53	206.39	208.01	209.74	209.15	208.54	208.78	204.86	210.01	210.29	210.92	205.93	209.05	207.98	208.84	209.07	209.89	209.38	207.94	211.21	207.63	211.07	208.32	207.6	208.74	208.43	207.96	207.38	205.93	207.66	208.92	208.44	206.42	209.78
205.73	209.22	206.2	203.25	209.41	205.65	206.08	203.8	206.52	203.46	205.16	206.25	204.91	206.56	204.84	207.31	204.31	203.71	204.4	206.58	206	203.02	204.97	205.78	207.59	208.79	201.17	207.31	208.83	206.75	205.14	203.45	206.64	205.55	204.5	204.55	207.94	204.75	205.86	204.35	206.36	207.24	204.26	203.83	207.53	203.99	204.9	207.28	204.67	205.3
199.27	202.34	203.91	203.62	204.46	205.03	202.21	205.37	199.55	205.86	204.57	203.27	203.57	202.36	202.83	201.47	203.58	203.12	199.93	203.01	206.44	202.3	200.99	206.28	204.47	205.3	201.76	202.99	205.59	202.61	201.58	206.33	200.23	203.4	202.05	203.89	205.77	205.91	203.76	205.26	202.85	205.15	202.48	205.85	204.64	200.44	202.31	201.9	203.56	203.08
203.7	205.9	205.76	208.28	206.78	201.41	202.39	205.62	204.75	207.4	207.23	202.74	205.71	205.7	203.53	202.5	202.39	206	206.72	202.95	205.3	203.67	201.5	203.4	205.94	203.64	203.89	205.17	204.5	201.84	206.39	207.24	202.99	204.13	202.18	204.18	206.36	203.12	198.62	203.2	204.92	205.49	207.42	205.24	207.44	206.53	205.94	205.11	201.08	206.75
206.56	208.08	205.83	205.28	206.83	207.04	208.72	207.25	210.21	204.46	210.7	206.87	209.66	207.86	207.72	206.3	203.87	210.95	204.88	205.84	204.97	205.8	209.32	206.44	210.49	207.58	208.25	204.93	209.59	207.32	208.61	206.61	208.72	205.09	206.4	204.07	205.89	208.64	204.56	206.47	206.15	205.61	207.4	206.78	206.32	205.73	206.86	205.21	208.57	206.8
207.75	207.74	209.17	207.46	207.69	208.34	207.57	208.05	206.25	206.08	208.87	208.87	205.24	204.62	204.83	208.38	207.27	206.26	210.63	211.26	208.8	210.32	206.4	208.07	208.34	207.45	207.98	203.76	212.67	208.02	208.18	205.76	212.87	208.67	206.21	205.89	207.21	208.08	207.59	206.37	208.16	211.77	207.63	208.84	212.38	207.67	209.52	208.24	207.78	208.28
215.62	216.69	216.24	215.7	215.42	218.01	216.65	215.4	219.03	217.86	218.27	217.45	217.66	218.1	217.92	217.74	213.39	218.96	219.07	215.72	217.91	218.36	220.03	216.79	218.09	219.26	216.89	217.08	216.61	218.34	220.05	218.93	215.28	218.51	219.84	215.9	217.49	217.08	219.28	218.62	217.69	219.9	217.85	217.08	216.27	221.1	220.57	217.47	218.2	218.89
209.16	201.6	208.02	207.92	207.51	206.48	205.1	205.96	209.14	207.74	204.09	207.22	208.55	203.95	208.54	208.39	207.46	206.43	204.81	207.7	204.74	208.51	203.68	204.31	209.54	206.84	203.24	206.84	209	208.01	206.89	207.47	208.25	206.51	205.4	206.39	202.42	207.61	205.24	205.92	205.13	208.26	206.76	207.86	207.48	206.32	205.48	204.94	206.89	204.77
200.05	199.37	200.2	201.53	200.43	202.35	204.07	199.33	199.84	196.29	201.61	200.55	198.47	197.8	199.09	200.88	199.22	200.95	199.34	199.35	202.19	198.13	198.64	193.69	199.26	200.74	196.38	200.54	200.77	199.78	199.53	198.61	200.21	199.99	200.9	201.58	198.72	197.55	198.89	203.99	200.14	199.83	198.19	197.92	198.5	195.3	199.78	198.38	201.96	202.72
210.21	210.88	207.53	211.07	207.73	209.34	210.35	210.65	212.18	209.68	208.38	209.39	208.01	206.13	209.84	210.15	210	209.52	209.95	210.76	210.91	210.38	209.84	212.18	211.33	210.72	210.1	205.19	210.89	209.31	210.08	210.11	208.02	206.91	209.04	207.48	209.24	208.81	209.47	210.56	208.97	212.02	212.48	206.92	211.18	208.08	210.41	207.78	205.94	211.65
195.03	193.2	192.8	193.53	192.85	192.48	196.16	192.28	194.02	193.45	195.18	193.18	197.06	193.76	193.49	193.34	195.01	193.09	193.65	194.86	192.32	192.74	195.22	194.13	195.17	193.21	194.58	192.06	194.21	193.86	192.85	194.66	195.53	191.21	194.8	190.84	194.45	193.32	196.13	191.52	195.33	191.97	195.53	194.61	192.94	193.52	194.54	193.35	194.08	195.66
210.64	210	206.91	210.24	209.07	209.27	208.11	210.26	211.4	209.41	211.21	210.79	210.21	211.02	209.21	209.41	210.78	210.38	210.7	210.11	209.79	210.87	210.58	209.87	209.09	208.66	215.03	207.36	205.33	211.48	206.65	210.48	210.51	209.37	211.51	209.88	211.24	206.8	210.08	213.33	213.42	211.57	208.82	210.24	210.01	209.81	211.36	207.25	210.57	209.98
218.27	216.82	216.44	216.52	218.96	219.78	217.08	217.86	216.89	219.86	219.38	214.36	217.58	213.45	219.49	217.16	218.89	218.12	219.43	215.14	215.8	219.67	219.19	216.4	218.83	218.95	214.79	217.92	216.16	217.08	220.37	217.19	217.21	218.59	216.22	219.36	215.46	219.14	216.31	219.37	215.07	216.08	218	215.09	215.33	214.76	217.15	216.82	216.02	219.27
201.11	203.52	204.16	206.18	203	204.54	203.89	200.89	208.62	203.1	201.83	204.56	202.83	204.91	204.47	203.46	204.48	200.93	203.23	204.93	203.42	201.84	205.24	204.14	199.28	200.98	204.13	202.2	204.83	204.31	204.71	205.95	199.37	205.04	205.23	203.77	204.68	204.83	203.34	203.82	201.82	203.57	203.61	205.21	207.03	203.42	204.91	203.65	204.79	204.56
210.48	213.1	212.45	213.8	209.54	213.4	214.57	211.37	209.99	210.1	213.22	217.24	211.65	211.12	211.14	210.2	212.91	216.78	213.38	215.33	214.81	206.87	214.42	210.28	212.89	211.93	212.36	213.73	213.44	211.44	214.46	212.68	213.16	211.14	211.19	212.67	213.69	212.7	213.66	211.47	208.61	215.97	213.51	211.11	211.21	214.84	211.7	211.68	211.54	214.78
204.42	200.55	199.67	200.28	198.86	199.93	200.43	200.69	200.21	199.79	203.03	199.04	201.12	202.64	201.75	201.56	201.18	201.08	200	199.19	199.07	201.9	198.14	201.57	198.5	203.56	199.36	200.93	200.5	200.17	200.86	199.84	203.13	196.49	202.03	200.68	201.81	199.68	200.85	201.11	199.82	200.61	201.9	202.66	203.64	197.84	201.18	203.82	201.78	200.55
203.34	202.17	198.32	206.53	200.67	201.5	203.34	200.07	203.56	201.38	198.29	200.3	203.54	205.54	203.93	204.4	203.02	205.26	202.29	203.12	201.16	205.47	202.68	202.52	200.06	200.71	200.91	200.89	203.21	205.8	199.79	203.25	200.57	205.92	200.67	205.11	201.63	200.77	201.89	201.47	199.19	202.96	202.99	202.39	203.56	203.67	201.5	200.66	203.58	202.52
215.3	214.31	211.2	212.29	212.46	214.77	216.44	209	215.7	212.95	209.63	213.72	213.38	212.63	213.54	209.95	211.98	213.05	212.28	214.29	210.89	213.73	214.7	215.6	213.48	210.52	213.93	212.1	215.03	211.74	210.11	207.73	208.94	212.41	211.26	216.32	212.43	211.77	212.6	213.22	210.21	214.71	211.44	211.71	213.15	210.75	212.19	209.93	214.12	212.42
202.74	207.48	204.43	209.71	207.83	205.77	209.98	207.68	207.11	207.6	205.48	208.45	206.62	208.64	204.85	207.42	207.68	208.56	209.28	207.67	208.42	209.72	207.77	208.03	206.82	210.35	210.29	206.12	208.78	207.66	208.16	206.34	206.55	211	208.64	207.31	208.38	212.33	207.91	207.94	206.64	207.39	211.53	209	209.79	207.56	209.43	206.04	208.61	208.09
211.29	212.17	210.99	210.76	211.5	212.02	211.67	211.32	211.98	209.46	214.71	214.61	211.13	214.07	212.34	210.4	212.42	213.79	210.14	214.7	209.1	212.19	211.55	213.41	210.29	209.1	213.86	209.63	209.24	211.44	215.27	211.56	211.05	210.67	212.57	210.56	210.52	210.97	212.25	208.85	210.42	208.51	208.93	211.8	211.86	208.66	211.57	210.04	211.76	210.62
211.11	209.45	209.03	209.44	207.87	209.39	207.28	208.23	206.9	206.95	207.92	211.2	211.72	208.96	208.46	208.94	209.78	208.29	210.68	207.43	211.32	210.67	209.99	206.48	207.46	205.73	209.23	209.75	210.25	209.82	208.94	211.87	206	209.26	208.88	208.1	208.17	205.67	211.84	209.12	207.8	209	212	209.67	207.92	209.61	206.24	211.04	209.9	208.94
214.86	218.82	216.27	216.55	216.86	218.14	217.36	217.64	216.65	215.74	218.11	217.82	213.81	217.16	215.9	219.04	217.06	215.92	214.09	218.34	214.71	218.88	212.91	213.28	216.84	217.19	216.18	219.46	218.48	216.6	217.95	214.74	215.77	216.22	218.29	220.13	218.9	216.58	215.46	216.65	215.52	220.14	218.49	215.89	214.77	216.93	215.65	215.73	217.11	217.14
208.26	211.38	208.03	202.87	209.54	208.9	209.91	207.29	206.97	206.94	207.09	206.5	208.58	209.14	208.16	206.91	209.5	208.47	208.23	210.01	208.1	207.68	208.83	208.01	208.62	208.21	210.79	205.81	208.3	208.7	207.76	210.06	208.27	210.73	207.29	209.05	209.75	208.14	205.34	208.56	212.03	208.96	212.36	211.57	206.99	206.79	209.63	208.72	208.92	209.24
205.56	203.72	202.99	202.19	198.89	204.44	203.36	205.82	203.79	203.44	205.25	204.21	205.77	203.22	205.15	204.97	205.71	207.97	205.55	202.71	201.29	205.38	202.58	207.48	201.74	203.67	201.18	206.06	203.95	202.12	204.32	204.94	199.28	203.63	205.24	203.56	203.21	203.64	203.67	202.18	204.6	202.97	201.61	203.18	204.3	203.28	206.18	202.41	200.26	203.64
201.96	203.11	204.48	206.34	200.93	204.92	202.89	203.82	202.47	203.72	204.29	204.36	203.29	205.34	206.49	200.76	201.99	204.94	204.7	203.51	206.45	201.46	202.67	205.25	205.68	203.42	205.72	204.94	203.12	203.3	204.24	206.89	203.62	200.56	200.2	206.57	202.5	203.69	202.3	205.25	203.18	204.16	204.22	205.41	207.47	203.38	203.85	202.13	203.59	203.07
202.26	200.93	204.12	201.33	204.21	205.62	204.3	208.23	205.76	202.73	201.85	201.9	202.24	204.96	205	206.3	206.94	205.58	205.18	205.6	204.95	204.15	205.75	210.01	204.89	204.02	207.77	204.48	206.47	206.25	200.45	205.52	202.38	204.24	204.29	202.2	207.15	205.44	205.8	204.52	204.49	205.39	203.47	207.43	207.19	205.85	202.72	205.59	209.87	207.01
207.62	208.58	208.84	210.41	209.83	210.09	208.03	206.98	208.37	206.19	208.25	210.27	208.47	209.19	208.01	209.52	209.93	207.82	206.84	207.94	209.84	209.04	206.69	211.24	209.91	210.45	211.5	208.3	210.92	204.92	207.19	207.88	207.22	209.32	208.93	208.89	208.86	208.47	206.87	207.17	208.09	210.85	209.37	208.48	207.75	209.11	206.01	209.27	209.32	209.67
204.52	208.54	206.14	208.31	210.17	204.49	209.15	208.01	205.23	207.08	209.31	204.63	208.94	207.33	206.44	204.41	206.74	209.65	204.46	208.92	208.76	209.6	207.41	207.55	205.3	207.67	208.65	208.66	205.51	209.56	209.92	208.99	212.11	210.14	206.32	209.26	207.03	204.77	207.38	205.12	205.36	206.48	207.72	212.22	210.71	209.34	207.89	208.71	208.87	209.09
213.08	213.26	208.89	209.49	213.25	211.11	209.22	212.32	212.47	209.41	211.33	212.43	208.58	214.21	211.45	211.6	210.35	212.63	213.04	211.69	209.53	212.52	210.34	211.7	211.67	212.11	213.91	209.8	212.18	214.11	211.85	212.85	210.63	209.82	210.85	210.69	213.52	211.28	212.54	214.43	212.31	212.2	212.14	212.74	212.07	209.79	212.71	209.95	210.98	210.34
207.05	200.96	202.17	206.25	200.7	205.19	204.38	204.77	205.65	204.91	201.81	201.43	203.55	199.1	200.2	204.46	203.61	204.21	202.73	205.89	202.8	204.13	199.74	202.09	203.65	204.72	202.44	201.32	203.03	205.18	204.12	201.93	204.09	206.12	199.21	199.3	202.47	203.69	201.28	205.19	203.63	201.83	203.65	201.3	209.15	203.01	206.63	202.56	202.07	203.58
207.42	206.93	206.41	206.4	204.37	207.69	204.79	206.66	207.84	206.5	206.87	206.21	205.38	205.03	206.01	202.93	205.26	205.76	206.11	207.03	205.56	211.27	206.3	205.7	206.02	200.98	204.24	206.87	206.63	204.84	209.86	207.37	209.08	203.25	208.38	208	206.94	207.05	205.37	207.03	207.49	204.44	205.81	207.5	208.07	203.42	207.93	208.74	206.17	206.57
211.46	210.28	210.43	211.39	209.91	210.42	213.66	207.94	212.81	212.8	209.04	211.67	209.73	212.56	207.23	211.78	213.45	209.55	211.4	211.68	211.86	211.98	209.94	211.79	212.46	217.34	213.48	209.14	210.53	213.46	213.07	209.85	209.96	212.81	212.88	210.99	211.73	207.81	214.11	210.16	211.46	211.3	209.16	213.11	210.4	211.33	211.45	210.48	211.88	211.48
212.24	211.12	211.99	212.74	211.72	212.86	213.07	209.25	210.93	209.26	210.79	209.72	211.77	209.31	214.95	214.84	209.67	210.96	210.15	213.42	213.9	215.41	212.76	210.55	210.67	213.05	210.13	212.41	209.65	211.74	213.15	212.15	213.35	211.57	215.71	211.08	211.21	213.56	213.35	209.9	212.23	211.91	212.81	211.11	208.97	208.15	213.29	213.65	213.74	211.51
216.62	218.72	219.31	219.24	215.43	221.04	220.57	214.19	222.17	217.92	220.16	220.1	216.56	217.32	217.91	216.17	217.63	216.25	217.83	217.17	220.3	217.95	216.35	217.18	215.53	216.21	218.61	218.41	217.52	216.33	217.81	222.82	222.35	216.99	218.18	218.49	216.88	216.82	215.12	215.76	216.28	218.48	220.04	217.45	217.25	218.35	215.72	219.38	219.12	218.11
202.91	204.16	202.78	201.7	204	201.97	203.98	204.47	204.93	203.62	205.2	199.12	203.58	201.47	202.48	206.06	201.33	199.79	203.27	203.64	202.43	200.15	203.58	203.75	201.86	206.65	202.02	202.84	205.2	200.52	204.74	202.2	206.9	202.55	203.74	203.11	204.31	202.3	200.85	201.99	202.92	203.3	202.51	201.77	202.41	201.48	205.66	201.76	202.18	204.9
203.26	206.01	205.86	201.79	204.11	205.28	207.27	207.15	206.92	203.7	206.2	203.12	204.72	203.8	202.33	200.58	205.57	202.43	206.11	206.05	204.57	203.49	203.29	206.7	202.53	204.09	208.56	204.48	207.35	207.39	206.64	203.74	203.48	203.61	206.79	204.78	204.16	204.06	204.74	202.27	203.53	202.07	204.32	205.38	205.77	203.57	202.76	204.89	207.91	206.62
216.72	212.06	213.82	214.65	213.24	214.44	214.78	214.17	213.39	214.73	213.14	216.4	212.42	210.93	213.43	213.1	212.77	214.33	212.35	214.6	211.44	214.04	213.54	215.66	210.77	215.41	214.53	213.71	214.05	214.24	212.83	213.14	213.41	211.67	213.08	212.45	213.17	212.5	213.65	213.01	213.01	213.11	214.74	214.59	214.96	215.72	213.17	215.99	213.53	211.6
210.08	208.81	207.6	208.6	207.23	207.16	208.79	208.43	208.31	208.08	207.14	207.95	205.51	207.5	209	209.78	207.08	208.82	207.81	207.7	207.88	212.76	207.08	210.26	206.91	208	207.89	205.58	212.44	209.22	209.08	209.09	207.58	207.07	208.52	208.59	204.33	208.3	206.53	206.58	209.49	211.9	208.42	205.09	207.67	206.64	209.42	205.91	207.41	208.01
207.24	209.87	204.73	209	207.47	208.89	204.02	207.21	206.94	208.1	209.57	208.38	209.56	206.09	208.47	208.89	209.7	205.75	208.58	205.5	206.72	204.97	209.8	209.62	210.29	206.15	205.26	209.19	208.15	202.3	209.72	206.3	209.22	209.96	209.3	207.19	206.47	206.96	204.98	210	206.58	205.82	209.51	207.9	210.05	211.95	207.54	206.78	205.72	206.96
201.13	200.18	199.49	200.03	194.24	198.63	195.18	199.63	199.1	197.73	196.44	197.97	195.65	199.57	199.59	198.89	200.14	201.11	196.97	198.46	198.33	199.23	196.99	198.54	199.69	195.81	198.29	199.67	197.77	201.2	202.22	199.85	199.47	199.1	200.59	196.3	199.53	198.78	195.09	197.21	201.21	198.41	201.4	200.23	198.22	198.35	195.15	197.47	196.25	197.73
205.61	203.44	204.04	204.59	205.39	204.83	202.49	202.38	205.51	203.54	205.12	207.99	205.03	203.55	206.01	205.06	205.39	204.38	206.38	204.26	205.49	206.59	207.16	203.06	204.44	206.87	206.96	203.57	205.91	204.84	203.78	207.55	203.03	203.9	202.27	206.65	207.1	201.63	205.74	204.12	204.8	206.04	206.22	208.89	203.86	207.82	205.96	206.47	203.65	204.18
217.1	218.26	218.42	215.18	218.84	218.21	216.35	217.34	214.77	219.62	215.77	213.61	217.9	220.52	215.23	217.39	220.83	217.74	214.87	219.66	215.91	219.26	216.47	215.46	220.08	218.57	218.76	219.39	219.74	220.9	216.39	215.19	216.95	221.56	218.13	216.89	218.98	220.2	216.92	218.03	217.48	219.83	218.44	215.63	222.22	217.66	219.49	219.44	216.81	216.08
208.4	208.68	213.13	204.66	210.87	206.97	210.5	207.49	209.43	208.63	209.44	209.8	212.79	207.9	208.68	205.79	206.12	206.52	209.27	211.62	206.54	208.75	208.84	207.54	209.62	209.97	210.72	206.99	206.32	208.39	207.94	206.16	211.85	207.42	204.37	210.82	210.65	210.94	207.58	209.13	207.03	207.97	209.12	209.86	205.67	210.02	212.55	209.96	209.89	208.67
203.55	203.95	204.43	207.68	208.3	207.04	205.32	202.89	205.51	208.62	202.59	205.74	203.68	204.76	207.66	201.57	206.85	202.92	206.4	204.85	206.02	204.15	205.66	205.75	207.19	204.15	206.02	204.15	202.59	205.96	204.82	202.15	205.82	205.14	206.73	204.61	206.1	207.63	206.23	205.84	205.44	206.1	204.78	203.41	207.01	206.03	204.16	205.8	204.76	206.33
202.15	203.95	203.87	201.72	206.74	204.69	205.91	204.2	203.64	203.35	206.82	208.46	205.03	204.69	202.33	205.88	202.42	204.36	204.86	205.62	206.26	206.15	206.59	203.66	201.63	204.53	203.53	201.26	204.08	203.11	199.74	204.83	204.34	207.38	205.51	203.88	205.12	206.61	205.82	204.71	204.37	202.13	203.81	206.7	205.35	205.75	207.83	205.52	205.24	201.27
197.75	201.29	199.13	203.21	199.38	199.87	201.48	202.1	202.79	199.4	200.17	197.03	201.06	201.9	199.81	197.61	199.83	199.6	201.1	201.68	199.68	200.58	203.49	202.89	200.43	201.48	199.44	204.09	199.61	204.44	203	197.74	198.38	199.41	199.74	200.15	200.81	198.86	203.92	203.47	199.37	196.94	203.56	201.96	202.16	199.7	205.79	202.17	201.02	198.2
213.09	207.12	213.24	214.96	211.3	213.31	210.6	214.49	210.2	209.72	212.39	210.76	212.02	212.81	212.06	214.59	209.17	211.46	209.95	208.09	211.52	209.52	208.38	213.92	214.24	212.62	211.47	211.27	208.16	212.23	211.31	213.43	214.01	213.99	207.19	210.05	208.73	214.73	215.25	212.37	212.77	210.95	210.07	212.25	209.07	209.69	215.18	208.05	206.97	212.36
204.83	208.69	202.5	205.24	205.93	201.48	206.14	208.25	204.78	203.42	204.8	205.36	203.63	205.82	205.57	206.22	204.15	204.9	206.54	205.13	202.58	209.32	206.19	203.18	206.69	206.94	202.98	204.98	204.68	206.31	206.85	206.14	202.37	206.35	206.01	207.18	204.68	202.81	203.11	206.61	206.82	206.53	204.51	205.03	204.68	204.22	202.94	205.6	203.69	204.56
199.08	198.74	199.07	200.64	199.85	199.23	198.98	201.32	199.48	199.34	198.98	199.61	201.88	201.05	199.53	201.84	199.03	198.43	203.04	198.53	199.19	197.03	196.17	199.79	198.66	197.86	195.48	201.72	200.22	200.17	198.72	200.09	198.64	199.88	197.88	199.57	197.89	196.74	200.02	199.85	198.1	199.81	201.84	198.84	198.66	199.43	198.14	200.63	200.95	197.54
206.24	203.24	203.99	204.83	205.44	203.34	204.65	204.78	205.05	203.56	206.3	204.73	205.2	200.03	205.98	201.46	206.09	204.79	204.17	203.04	202.5	204.44	203.36	206.57	201.94	203.92	202.45	204.74	204.39	204.7	202.48	203.14	205.46	204.78	206.68	202.5	205.56	204.42	205.04	205.09	204.61	204.08	207.53	204.78	206.38	203.4	203.38	207.76	207.37	204.77
207.31	208.45	206.31	208.16	208.06	207.36	209.29	204.88	209.98	206.31	206.26	206.28	208.87	208.1	211.5	208.3	210.66	208.76	207.3	209.21	202.55	208.66	206.11	208.36	208.83	207.85	205.07	209.84	207.94	206.76	209.74	212.25	207.07	206.51	208.2	208.58	207.92	206.96	209.27	209.02	208.93	207.01	207.4	208.82	209.01	207.99	209.18	208.77	208.05	209.08
214.57	217.22	218.73	220.14	218.71	220.59	217.16	214.85	217.27	218.07	219.37	217.64	212	217.4	219.26	221.94	213.57	215.47	217.77	217.04	217.43	219.23	218.24	217.98	216.14	215.88	217.97	218.51	218.85	216.22	215.33	217.14	214	217.19	217.15	219.56	216.62	216.28	218.39	214.25	217.07	216.41	220.37	214.87	216.24	214.44	215.72	214.03	216.25	216.99
211.82	212.39	212.49	212.13	212.35	211.68	214.99	209.45	210.36	211.49	211.72	213.2	212.7	209.88	211.15	213.3	210.09	210.73	213.28	208.89	208.3	211.04	210.48	210.65	213.58	211.93	213.54	212.73	212.5	210.37	213.69	212.34	213.13	209.81	207.29	213.02	210.47	213.4	211.92	213.09	213.07	210.65	207.13	211.6	213.42	210.93	212.42	210.86	211.13	211.31
202.76	202.83	202.98	199.87	201.51	202.72	202.42	199.82	202.23	204.22	202.9	203.23	199.48	203.92	201.78	203.59	204.73	199.33	201.31	200.78	197.85	202.24	203.77	199.12	203.79	204.21	200.82	203.05	197.99	198.44	200.16	199	204.21	201.39	202.65	198.18	202.92	198.1	199.84	199.75	199.18	204.15	200.87	201.65	201.56	206.47	201.11	198.65	201.42	200.66
198.71	202.25	201.61	200.27	200.51	203.11	198.7	197.92	199.1	199.35	199.52	198.26	198.97	199.66	201.33	197.55	196.81	200.46	197.97	196.98	196.31	198.98	201.01	197.83	197.79	197.37	199.25	197.79	200.37	199.99	201.95	199.51	199.33	198.7	198.75	198.45	199.94	198.58	203.5	198.93	197.66	202.35	196.86	199.9	198.37	198.37	199.03	200.29	202.51	197.41
220.37	214.26	217.43	217.03	218.02	214.12	220.67	220.29	216.03	215.83	217.81	216.65	216.3	215.14	219.48	218.2	215.08	214.22	217.03	218.26	217.23	218.49	218.61	218.87	214.02	217.97	219.01	217.72	218.73	214.52	216.57	218.15	215.67	217.26	214.89	214.76	217.72	217.22	216.18	214.47	214.91	218.1	213.52	219.47	216.82	218.93	217.43	219.05	215.77	218.61
206.31	209.34	205.61	204.4	203.92	208.89	206.19	208.31	207.82	209.82	210.27	208.39	208.97	209.36	207.85	209.2	208.5	207.09	207.85	207.25	207.92	209.62	208.97	209.54	206.41	208.54	204.18	209.4	207.1	211.28	206.73	208.38	210.04	207.79	207.95	208.93	206.15	204.83	211.17	209.72	208.48	210.12	209.51	209.25	207.18	207.55	207.19	205.79	205.1	208.14
205.91	210.18	206.63	211.55	207.65	207.33	207.11	210.65	206.83	207.23	210.16	207.13	208.83	209.07	207.85	208.91	207.45	208	204.92	205.66	205.53	209.08	204.98	207.2	209.68	207.18	206.03	206.63	206.37	210.79	208.43	207.04	204.69	210.44	208.84	208.48	208.85	206.9	206.08	210.04	209.52	205.29	208.09	207.58	206.92	206.78	207.07	207.71	208.55	205.45
203.97	207.41	207.77	207.47	206.05	209.99	206.33	204.25	208.48	207.47	210.34	206.02	205.41	206.79	208.61	205.98	205.05	209.51	205.77	205.22	209.45	208.31	209.92	209.77	205.5	207.15	207.26	207.87	211.65	207.14	209.52	208.5	207.5	205.1	207.18	208.28	209.6	207.34	208.57	206.87	207.96	209.21	206.86	208.64	204.5	208.03	208.84	207.37	206.39	206.1
210.26	208.28	210.54	208.95	207.93	206.13	204.5	207.03	206.02	208.97	209.14	210.17	206.26	209.94	207.83	211.38	212.65	210.19	204.44	210.17	211.07	207.83	207.87	209.1	204.41	208.99	206.32	207.69	208.71	204.99	208.36	210.96	209.03	209.09	209.45	207.84	210.32	207.27	212.63	207	208.42	208.06	208.71	205.55	206.53	209.05	210.37	208.69	209.19	205.24
207.24	207.6	209.3	207.75	207.3	204.1	206.15	206.91	209.33	204.45	209.78	206.92	210.59	208.64	205.39	208.81	206.39	208.35	206.73	207.4	206.49	210.02	206.3	205.9	209.04	209.63	206.76	206.99	204.47	206.8	208.99	209.62	205.94	208.12	205.81	205.2	206.22	209.77	206.61	208.71	208.73	207.73	206.91	206.88	204.35	210.19	207.38	210.5	207.19	209.96
211.36	208.77	211.69	212.08	207.42	211.46	208.51	206.96	210.94	206.66	205.94	208.75	210.73	209.85	205.09	209.63	207.65	210.28	208.59	208.82	212.2	209.57	211.49	210.49	213.74	209.29	212.46	209.65	207.68	207.66	208.85	206.17	212.44	206.38	207.62	209	208.86	211.11	208.76	209.16	210.26	208.38	209.78	209.51	211.78	209.43	210.45	211.49	208.15	207.22
198.28	197.73	200.09	199.06	196.84	203.96	195.9	200.45	198.43	199.68	201.05	199.53	198.62	202.02	201.46	198.82	197.63	200.43	195.42	199.31	197.1	198.75	200.28	199.87	198.01	201.45	200.65	200.73	202.84	200.5	198.3	201.35	203.09	199.05	197.89	199.13	199.23	199.34	200.29	199.43	201.64	198.06	198.31	200.88	199.36	204.75	199.35	201.11	201.74	196.24
205.49	205.66	206.67	206.77	206.69	207.48	207.11	209.1	203.41	204.74	205.58	204.39	204.98	205.37	206.59	205.42	208.24	205.75	207.35	206.37	207.11	206.62	205.93	206.2	202.17	206.62	206.62	205.68	206.74	205.47	207.65	202.35	206.11	207.3	208.68	205.75	206.14	204.47	203.2	204.13	203.67	201.5	207.6	205.27	208.18	207.33	206.43	206.35	204.03	206.12
200.27	200.87	198.6	198.69	198.49	201.16	196.91	202.14	200.88	196.09	198.05	198.04	201.49	199.54	202.2	196.75	196.76	198.21	199.68	201.89	197.95	199.36	199.68	200.61	198.22	201.07	201.81	200.78	204.93	199.99	198.3	198.38	201.61	202.7	197.84	199.45	202.19	202.43	202.75	198.2	201.09	197.61	198.73	195.04	197.14	199.74	199.54	197.62	199.52	200.54
217.77	217.99	217.86	215.32	214.85	214.17	214.62	215.74	215.36	220.66	219.08	217.85	216.68	217.71	215.66	217.58	220.14	215.16	217.23	214.1	214.38	218.55	216.56	216.87	218.89	217.6	219.02	215.87	217.28	219.56	214.37	214.99	219.47	218.13	216.1	217.39	215.73	216.29	216.74	214.91	216.53	215.27	216.88	216.45	218.02	216.1	215.66	216.38	218.51	218.78
205.66	205.31	207.94	209.19	205.1	209.3	208.66	206.66	211.54	208.74	207.95	206.22	204.62	207.84	208.28	210.09	206.95	206.99	207.29	208.08	206.9	208.19	208.38	207.45	210.04	206.41	206.63	206.17	205.28	209.39	206.87	208.73	207.84	210.04	206.31	206.79	209.29	203.1	206.05	203.93	207.88	209.37	205.57	209.95	206.68	207.83	207.8	206.77	209.06	208.52
209.16	209.88	208.93	209.23	212.46	208.73	208.37	210.29	210	209.92	210.27	211.52	209.19	210.59	212.53	210.89	208.65	205.78	208.44	211.39	212.24	209.56	209.15	206.75	206.24	210.26	211.15	208.78	206.82	208.9	209.53	210.03	209.83	209.38	209.76	208.07	210.24	208.34	209.57	206.86	209.85	206.56	205.41	208.94	207.57	208.13	209.67	209.01	206.21	210.49
192.9	195.31	194.97	193.97	196.38	197.8	192.69	194.26	195.16	194.02	195.2	197.05	195.31	194.54	191.73	196.61	196.63	195.33	195.84	192.27	196.25	196.98	196.53	191.42	196.9	192.42	195.99	196.15	192.08	195.6	197.38	196.57	195.45	196.41	194.06	192.19	197	195.83	199.55	194.46	193.93	192.99	193.14	195.59	191.63	197.57	196.73	196.13	193.99	196.22
216.25	213.81	217.16	214.01	211.93	209.76	210.86	209.52	211.67	215.37	215.37	210.63	213.67	211.41	212.1	216.54	215.4	211.38	212	213.45	211.62	213.81	210.62	212.22	213.45	213.83	215.35	214.75	212.14	212.55	213.83	213.91	212.92	213.06	215.24	212.78	213.55	213.98	212.54	211.14	216.88	215.3	213.36	214.55	210.71	213.31	214.24	214.8	211.67	211.89
208.8	212.06	210.42	208.78	208.84	208.09	207.71	209.46	208.8	208.45	208.7	214.35	207.86	212.14	210.46	211.16	206.87	213.42	208.22	209.16	208.62	210.32	205.63	211.01	211.42	208.14	209.36	205.98	209	212.51	207.37	209.88	209.19	209.72	210.85	208.85	214.19	211.33	209.62	208.49	207.97	212.3	209.66	210.36	209.03	207.77	208.87	211.74	211.05	209.97
201.56	203.48	202.44	209.04	203.87	203.28	205.86	206.39	205.89	204.44	202.11	205.94	206.21	203.77	204.1	204.64	203.17	205.4	205.93	203.64	204.47	205.06	204.17	205.84	204.56	205.54	203.47	204.74	204.75	205.81	205.21	206.31	202.25	207.48	203.17	209.2	207.07	204.43	206.47	202.08	201.62	203.32	210.37	205.93	204.32	205.62	204.87	203.59	206.6	202.12
218.23	219.27	220.61	218.38	217.08	217.89	217.16	218.78	213.25	219.76	215.99	216.63	217.48	216.54	213.02	216.75	213.75	217.36	217.68	217.62	215.68	218.99	217.45	219.33	219.67	217.52	216.72	216.09	218.25	219.47	217.35	217.14	217.15	215.69	217.34	216.73	218.53	217.05	218.38	215.82	216.96	215.11	220.76	217.69	216.38	213.64	216.07	216.52	218.09	213.99
208.24	206.59	206.14	205.96	211.92	205.43	207.27	207.68	206.05	206.6	205.39	208.47	207.57	207.12	208.23	207.94	206.23	205.51	206.51	206.37	208.52	208.56	209.91	208.62	207.76	204.52	208.68	204.96	208.44	209.89	210.41	208.54	207.89	208.68	206.27	209.59	206.83	207.45	208.11	210.82	207.66	209.76	205.84	206.26	208.05	206.81	208.4	207.56	208.62	208.3
211.08	206.9	207.8	209.08	207.24	206.83	209.41	210.13	209.99	208.92	207.77	208.55	207.59	209.91	207.89	209.24	211.59	206.63	212.11	207.36	208.63	207.85	207.98	206.34	208.54	208.93	209.07	209.19	207.59	209.79	208.36	205.32	207.15	208.09	206.69	207.74	207.97	211.07	207.01	210.63	210.54	211.65	209.6	206.4	209.43	209.69	209.1	208.1	208.24	209.25
210.64	212.84	214.01	216.21	211.91	211.48	211.97	210.11	211.81	210.15	210.78	208.75	213.21	213.65	212.61	210.99	212.29	209.95	212.9	209.82	212.56	211.7	212.23	210.83	211.24	213.08	211.39	211.53	210.08	211.35	212.37	209.96	211.18	213.27	210.73	211.14	215.07	212.84	211	213.05	211.3	211.94	210.35	212.43	211.11	211.29	209.99	212.13	211.09	214.08
210.77	209.73	208.46	206.31	207.44	206.76	206.69	207.45	210.8	209.31	207.54	208.85	209.56	207.27	205.8	209.76	204.35	208.93	207.64	207.35	208.63	207.77	209.13	206.39	205.06	206.7	205.64	210.89	207.94	209.14	207.51	207.01	206.24	206.8	207.29	208.24	207.61	206.81	207.01	210.64	207.01	207.85	207.49	205.97	209.32	207.74	208.48	210.57	210.26	206.27
213.02	212.92	213.86	214.02	211.03	215.24	214.68	214.17	212.49	217.92	215.42	214.31	209.49	213.69	209.85	211.74	211.66	212.51	213.12	211.91	213.25	211.33	213.57	211.43	213.01	213.37	213.07	215.73	212.06	214.47	213.52	210.53	211.32	210.85	213.43	214.51	211.74	215.55	210.5	212.63	211.7	212.14	209.64	216.95	209.82	214.62	213.35	213.62	214.52	211.57
199.46	200.86	199.52	198.94	201.67	201.15	197.94	201.32	205.44	198.66	199.41	194.98	199.95	200.05	199.57	201.62	200.8	199.6	201.33	199.42	197.63	200.88	200.04	198.73	197.22	195.3	200.98	201.02	196.65	200.81	201.27	202.89	199.79	198.9	198.36	202.46	202.44	200.17	199.88	200.73	200.22	200.29	201.31	201.33	200.91	198.19	201.61	197.83	200.37	202.15
199.82	200.37	198.76	199.88	202.13	198.81	199.58	199.16	200.82	201.59	201.57	200.67	200.52	200.06	198.84	200.14	200.78	200.27	204.33	198.18	202.37	201.99	199.4	200.8	200.39	200.51	200.1	200.68	201.43	202.78	202.65	204.86	200.18	200.28	202.18	200.7	201.25	201.44	199.87	203.55	198.55	202.14	199.26	199.18	200.95	199.95	202.42	201.27	201.28	201.14
211.43	212.67	210.22	210.19	210.57	211.47	212.99	209.72	211.32	210.45	212.68	213.82	209.97	212.78	211.64	212.38	211.25	214.94	210.76	212.58	209.98	212.44	209.83	215.8	210.11	213.47	214.83	211.87	215.02	213.08	213.12	214.86	212.58	212.81	212.11	212.75	214.12	210.95	210.06	209.79	208.94	214.05	213.49	212.05	212.8	212.27	211.91	215.11	209.3	209.7
212.57	208.05	213.08	209.2	210.12	213.48	211.19	212.71	211.28	213.96	213.14	212.44	213.84	212.18	210.9	211.93	214.29	208.4	211.02	211.56	208.06	212.09	213.44	211.67	211.87	209.39	211.63	216.33	211.08	207.44	211.41	209.46	209.59	210.34	213.33	209.95	212.32	210.48	212.61	212.56	211.53	209.48	214.4	208.93	213.7	210.82	213.82	207.87	208.63	213.33
209.54	209.55	210.04	210.87	211.24	208.77	211.95	210.64	209.81	209.56	210.45	212.88	210.86	207.99	207.7	212.66	208.14	209.99	211.09	210.6	208.96	211.01	210.82	206.42	208.47	210.73	209.04	209.05	210.94	209.33	209.84	206.01	211.2	209.69	210.16	208.85	209.95	209.57	207.5	210.59	210.03	210.78	208.79	207.34	211.89	209.03	209.2	207.95	210.11	209.22
214.69	209.4	215.51	213.14	212.53	211.41	211.7	213.13	213.87	212.92	214.68	209.98	213.47	212.85	211.45	213.69	210.67	211.16	212.2	211.79	209.45	213.38	211.72	212.57	213.08	212.26	211.44	211.2	210.64	212.76	213.61	211.34	209	211.58	209.34	212.78	213.89	210.5	213.87	214.77	213.17	208.88	209.75	212.53	211.21	210.51	214.28	212.12	213.11	210.49
204.1	201.62	203.06	201.49	204.16	204.83	203.7	202.9	204.6	202.93	200.26	201.86	202.6	203.19	203.49	202.62	205.17	204.31	205.44	200.37	201.25	201.87	199.6	202.15	203.23	206.27	203.56	203.71	203.82	202.68	202.46	201.38	200.76	204.44	200.94	204.11	202.05	202.36	204	203.75	205.78	202.75	202.42	202.1	201.2	201.69	202.6	204.34	204.51	205
211.3	212.52	212.66	213.22	210.24	214.79	210.44	216.06	213.25	211.26	212.03	211.44	210.98	210.97	214.05	214.05	210.61	212.61	212.19	211.94	214.43	212.88	212.58	210.21	208.89	214.17	210.83	211.42	210.97	210.72	212.76	214.92	207.79	211.89	209.92	211.33	213.79	213.32	211.81	217.02	210.4	211.8	216.9	215.91	211.43	211.17	212.05	210.03	213.5	214.18
204.11	204.87	199.62	201.35	199.62	201.69	204.67	200.96	204.6	202.54	201.32	201.32	200.52	201.91	200.59	204.56	201.1	204.83	204.06	201.07	204.83	199.1	203.58	203.52	204.39	201.29	201.91	203.64	198.43	201.84	202.43	204.66	202.26	204.19	204.02	201.97	204.23	204.01	206.31	201.87	204.5	202.02	199.64	204.78	203.04	202.32	203.71	204.12	203.69	200.1
201.6	198.9	201.86	202.75	202.64	204.07	201.02	199.76	202.54	204.13	202.97	205.13	202.82	201.24	202.5	204.32	202.3	204.13	203.91	201.99	201.41	203.01	203.13	198.3	203	203.17	203.67	205.14	200.54	201.17	199.73	200.82	199.51	201.35	206.03	202.1	199.68	201.55	204.89	200.93	203.03	204.12	201.1	202.55	199.26	202.63	201.29	204.69	201.85	203.21
197.95	200.54	200.77	199.18	197.25	201.5	198.95	200.06	203.39	204.23	204.18	201.09	201.79	201.43	197.25	199.37	199.28	199.41	202.35	202.62	202.39	201.95	200.26	199.84	199.78	197.56	201.99	201.82	199.6	201.78	200.52	198.76	199.14	201.9	199.52	198.89	199.03	201.23	205.39	199.24	199.46	199.6	202.98	199.33	199.91	202.71	200.91	200.24	198.17	201.93
217.7	214.36	218.46	217.12	217.73	215.55	213.24	217.18	215.59	217.33	216.73	217.71	216.64	215.38	219.15	214.28	216.95	218.75	219.61	217.86	216.32	218.66	218.77	216.11	216.08	219.32	215.85	220.58	219.19	217.65	217.3	218.54	218.94	215.42	215.18	217.2	217.11	217.77	215.17	218.15	216.96	217.85	217.37	213.9	218.26	215.21	214.33	216.01	219.58	218.63
219.01	219.55	217.11	217.7	217.68	217.98	217.16	215.88	217.95	217.36	218.2	215.12	218.62	216.98	219.89	217.82	218.64	221.01	217.25	218.16	220.05	217.72	215.88	217.18	218.14	214.89	216.37	214.69	219.23	216.11	217.16	216.67	217.54	218.76	217.94	217.36	218.2	216.17	220.15	220.18	220.12	217.16	219.45	216.08	218.44	222.95	219.28	219.92	219.66	218.17
204.73	210.47	208.76	208.42	209.84	208.85	214	204.56	206.26	207.71	208.35	211.1	206.65	209.04	205.52	205.88	207.16	208.18	210.3	208.58	208.02	204.88	207.78	205.93	207.53	211.22	208.54	205.73	208.81	208.72	208.52	206.63	209.76	206.45	208.29	207.8	207.37	207.52	208.82	211.31	207.51	207.4	206.28	210.47	210.88	206.08	206.71	208.18	206.11	206.13
209.81	208.6	209.08	210.36	211.58	206.32	208.35	208.95	207.65	209.01	211.61	208.07	205.34	206.43	211.59	208.91	211.2	210.57	209.88	207.6	207.08	205.35	207.68	209.72	203.22	207.77	211.18	206.6	210.11	206.17	210.26	207.88	208.78	211.09	209.07	210.74	208.54	208.28	210.52	210.35	209.86	209.47	207.06	206.68	208.34	206.82	210.36	208.32	211.63	208.19
208.28	208.12	207.88	205.72	206.6	209.45	206.94	208.91	206.77	205.31	207.15	204.18	207.15	203.65	204.19	206.37	203.87	203.37	206.7	207.48	205.39	205.88	205.05	206.66	206.65	209.3	206.64	206.01	204.72	208.02	207.9	208.85	210.4	205.38	203.87	206.63	204	203.45	203.39	205.38	207.74	206.53	207.26	207.95	207.02	204.03	204.91	206.26	205.07	206.79
208.34	207.74	207.2	204.78	210.03	209.16	208.44	208.92	206.57	208.29	204.23	209.04	213.33	207.69	207.51	209.76	208.67	206.98	208.54	209.11	208.11	208.53	208.42	211.65	210.85	207.54	209.5	210.1	209.12	204.82	209.48	210.34	206.37	208.9	208.59	209.71	204.04	206.13	204.59	207.81	210.19	207.32	211.18	208.32	206.92	208.8	211.17	208.06	202.16	211.52
206.4	209.41	209.48	210.44	209.74	208.23	203.89	209.29	210.38	208.83	204.15	207.25	207.93	205.89	208.43	204.05	209.85	208.71	206.75	210.58	206.38	208.43	206.22	207.09	211.97	211.02	210.41	209.99	208.91	209.4	205.49	205.67	208.52	207.93	205.33	209.9	208.85	207.57	209.73	210.63	208.58	207.26	206.87	208.43	211.9	209.42	207.49	207.43	206.52	210.14
203.09	204.48	205.69	203.88	205.27	202.2	208.15	200.73	206.62	204.7	204.88	203.3	207.88	201.6	201.6	209.5	203.01	205.21	205.91	206.11	202.87	204.78	205.37	201.41	202.49	206.73	205.09	201.43	207.79	203.76	201.36	203.82	205.77	203.37	207.23	204.74	204.57	207.07	202.58	205.2	204.5	204.14	205.53	205.36	205.35	203.89	203.44	206.56	203.16	203.74
207.95	208.62	207.46	207.86	205.42	209.07	205.6	209.87	207.35	212.56	205.93	209.08	203.91	207.82	208.54	206.37	207.33	205.73	209.65	209.85	207.33	206.24	208.04	208.2	205.02	207.1	205.23	206.26	206.46	207.63	206.37	206.08	210.86	208.7	206.89	208.09	206.33	209.44	209.22	209.13	207.34	206.37	204.32	209.71	207.97	207.09	211.43	210.82	208.05	208.39
214.28	214.34	209.53	211.71	214.81	210.69	211	212.65	213.02	213.43	215.16	209.6	213.98	213.3	211.24	214.09	212.78	217.27	209.86	212.45	211.96	213.59	213.43	211.34	212.37	212.61	212.74	214.56	214.24	214.44	213.29	212.85	216.53	213.1	211.29	211.67	213.55	212.43	209.38	213.97	210.37	212	213.04	212.99	214.41	213.95	212.26	213.14	211.23	216.18
218.72	216.12	217.26	216.42	218.63	216.71	216.08	218.82	219	219.24	214.57	216.4	217.18	218.23	218.74	215.53	220.39	220.98	220.77	215.04	216.53	215.09	217.83	219.76	217.62	216.25	217.66	215.74	219.63	217.45	215.1	218.79	218.67	214.03	217.21	212.79	220.46	219.78	215.86	218.64	214.73	218.34	217.7	222.24	218.42	216	216.88	217.91	217.62	221.29
210.46	206.03	206.53	207.3	208.13	210.88	207.52	210.55	208.6	208.15	206.51	207.51	207.81	207.8	211.28	208.67	209.55	210.68	213.82	208.33	208.31	209.89	209.91	209.83	206.32	209.37	210.62	207.76	206.94	210.36	208.25	208.75	207.8	210.02	208.95	206.47	211.07	211.41	210.79	206.98	208.93	208.38	206.99	209.75	209.89	208.39	210.13	211.78	211.73	207.01
202.26	201.43	201.37	207.34	201.38	201.02	205.87	203.34	199.78	198.52	203.32	204.3	204.4	201	198.83	203.39	203.06	204.17	201.53	202.58	199.84	201.44	202.55	201.42	201.81	202.84	206.24	203.27	201.03	205.24	203	201.45	202.21	201.87	203.13	200.6	203.02	200.74	203.68	205.06	204.08	204.98	203.22	205.08	200.79	202.4	202.89	204.45	201.15	199
206.52	209.88	208.11	209.09	207.47	209.63	211.13	208.67	209.66	209.51	210.39	208.57	208.66	205.56	208.23	203.67	207.48	208.26	209.16	206.58	205.37	207.7	206.23	209.97	208.48	211.58	210.84	208.01	208.6	209.4	205.29	207.7	207.5	208.23	207.73	209.24	206.1	209.29	209.84	205.24	211.79	209.07	209.19	208.75	208.89	206.63	211.44	209.99	208.6	207.05
207.95	209.44	207.51	210.57	205.95	206.68	210.02	207.03	210.89	208.57	208.96	213.67	208.72	205.51	211.44	208.92	207.5	208.66	211.6	207.89	211.02	207.16	204.66	209.27	208.22	205.73	210.68	205.9	210.53	206.26	211.52	209.92	208.59	207.53	209.21	207.32	213.22	206.41	209.39	207.05	206.54	209.28	210.15	204.13	212.35	210.59	208.58	207.06	211.97	204.23
201.68	203.21	204.84	201.45	201.81	206.2	201.85	204.23	198.67	205.92	203.85	204.98	201.15	203.54	204.13	203.67	201.42	200.96	202.22	200.82	206.38	199.4	201.49	203.41	205.75	201.3	202.88	201.79	202.43	202.31	200.39	206.56	205.19	205.5	203.62	206.81	200.57	203.71	205.35	202.33	204.43	205.4	200.98	203.85	203.02	203.32	205.76	204.81	206.6	204.09
205.63	203.83	203.34	203.58	201.35	201.91	203.28	203.41	203.02	201.72	205.15	200.75	201.18	204.37	204.33	204.89	203.86	205.92	204.93	203.77	206.7	204.13	204.62	204.92	205.5	202.77	203.78	204.81	203.64	203.43	204.46	204	202.43	205.93	204.2	203.22	204.13	205.19	204.83	201.81	204.62	206.2	204.74	204.88	206.23	200.11	202.89	204.61	202.71	201.93
199.6	204.51	204.05	204.58	201.91	202.3	202.16	204.66	201.55	202.57	202.61	204.87	200.04	205.61	205.26	202.44	205.08	204.03	203.41	200.78	205.43	203.97	202.12	205.59	204.14	202.05	206.79	204.68	201.4	203.08	200.64	203.12	201.99	203.13	203.76	202.65	201.77	204.26	202.86	205.35	204.15	202.86	203	205.85	202.71	205.34	201.61	207.36	200.61	202.15
204.57	203.17	204.11	203.55	204	201.95	200.21	204.96	202.99	205.28	200.76	203.59	202.73	200.98	201.23	202.04	205.39	200.29	201.62	206.14	202.88	204.72	204.72	203.34	203.54	201.52	202.28	202.24	203.26	203.71	199.3	198.42	200.1	202.99	204.6	204.26	201.79	200.89	200.47	205.51	203.68	200.02	202.14	202.35	204.09	201.86	201.08	206.23	203.38	202.08
214.19	213.36	208.64	214.04	210.73	212.14	214.62	215.79	211.09	213.62	215.34	213.03	214.55	213.88	212.3	211.43	214.14	213.86	215.47	210.55	211.54	211.19	214.43	210.12	216.71	214.92	212.18	213.74	213.91	213.84	213.38	210.9	215.19	210.47	211.71	211.13	213.77	209.82	213.96	213.1	211.64	212.42	212.84	212.66	212.14	211.94	212.94	210.99	214.15	213.8
200.35	200.95	201.3	201.6	200.38	200.91	199.33	199.46	204.11	198.76	200.03	198.15	200.06	198.08	199.12	197.82	203.37	198.79	199.69	198.64	198.53	200.67	199.57	198.73	200.72	198.52	198.55	203.44	202.76	200.36	200.55	201.2	199.86	201.93	199.97	202.21	200.66	201.66	198.65	202.47	203.8	200.25	200.22	202.32	201.97	200.47	202.05	199.41	200.39	197.49
201.41	200.79	201.86	206.07	204.42	202.52	200.03	202.86	204.96	204.26	201.79	202.71	202.07	203.8	204.18	202.26	201.93	200.84	199.28	202.93	204.64	203.14	201.03	200.98	202.44	202.53	203.85	203.13	198.87	203.42	204.3	202.08	201.22	204.48	200.92	205.29	202.71	205.5	204.77	204.7	205.37	202.57	202.25	201.91	202.03	199.48	202.76	202.42	201.08	202.66
197.63	198.98	197.73	195.12	196.86	202.07	197.65	194.12	198.93	199.55	198.08	198.45	198.49	198.16	198.55	197.61	197.51	196.95	197.95	199.27	199.52	198.63	198.72	201.18	199.98	197.71	199.53	192.96	198.73	198.21	195.99	196.66	198.06	198.49	199.86	197.45	198.71	195.8	199.68	200.41	197.76	196.12	196.53	199.26	200.68	197.17	200.01	199.61	196.42	200.24
207.19	203.51	207.17	203.48	207.37	207.43	207.3	203.26	206.52	205.44	208.83	205.15	205.46	206.01	207.82	208.37	204.54	207.09	206.67	208.01	204.47	204.71	205	203.84	204.87	205.4	205.9	208.21	207.16	209.15	206.66	204.4	204.79	208.38	209.36	207.48	202.38	206.18	210.47	206.28	205.08	205.21	204.8	204.67	201.38	208.44	206.06	207.12	206.7	206.02
211.19	205.22	209.15	209.85	208.04	207.87	209.65	207.38	206.14	212.01	208.17	210.63	209.32	207.71	212.37	209.25	207.43	209.23	207.18	208.1	207.49	210.99	211.66	208.24	208.57	211.7	208.44	208.81	211.27	212.29	209.41	210.36	207.56	214.32	206.62	210.32	208.53	213.07	210.25	209.67	204.66	208.32	209.67	208.05	209.18	207.88	208.87	211.69	211.03	209.47
210.32	208.3	207.03	208.01	206.02	206.36	207.46	204.41	209	210.5	208.18	207.18	205.15	207.26	206.69	208.81	206.66	204.9	207.22	206.89	206.86	204.75	207.5	206.29	207.47	209.55	207.89	209.25	208.67	207.08	208.31	209.26	209.27	208.02	206.73	208.56	206.72	208.32	209.39	207.11	208.12	208.46	209.6	209.85	206.25	206.27	207.54	204.37	207.12	209.1
202.21	201.92	205.21	202.9	205.98	205.39	206.87	203.38	203.87	203.7	206.61	204.41	203.76	203.6	204.03	201	202.83	202.3	203.13	202.27	200.79	201.65	202.94	201.42	200.05	204.02	205.45	203.88	202.49	205.03	202.03	201.82	205.02	201.78	201.97	203.76	204.51	202.73	204.89	202.71	205.6	201.24	201.95	201.5	203.53	201.25	203.89	202.63	203.08	203.27
212.3	213.18	211.49	206.53	211.73	209.43	211.71	215.04	211.89	212.56	211.43	211.58	211.51	211.54	213.82	209.42	210.78	211.88	213.66	212.69	210.24	211.64	214.98	209.89	212.46	212.13	213.9	211.17	212.81	213.55	213.54	214.46	214.09	211.04	210.55	211.89	209.79	212.85	213.85	213.53	212.75	211.77	210.92	211.26	212.41	212.36	214.01	213.21	211.02	214.22
198.61	202.32	202.35	200.89	199.08	198.8	199.97	197.95	195.98	197.88	200.82	198.06	201.38	199.33	202.13	200.64	198.59	200.52	198.06	199.91	202.21	200.64	201.53	198.23	200.73	200.47	198.98	200.85	200.72	199.31	199.28	200.67	199.98	199.07	198.29	197.81	200.37	199.9	198.62	201.68	200.9	199.52	199.78	201.61	199.25	197.46	196.68	199.88	202.2	198.12
211.16	211.07	212.15	210.39	211.81	211.24	211.22	208.85	211.73	213.16	211.91	212.59	209.55	211.57	214.48	208.96	212.34	209.31	211.72	214.86	210.39	212.07	212.48	212.51	211.07	208.21	210.49	211.36	211.15	210.74	210.99	213.08	214.67	211.71	210.2	212.46	209.6	211.39	210.61	214.34	211.62	213.95	212.92	212.86	212.36	212.7	213.19	211.64	209.85	209.58
208.17	208.41	205.67	208.91	209.82	206.45	205.71	207.79	210.13	210.52	208.82	208.98	206.97	209.29	209.46	212.4	206.91	210.39	207.03	208.99	207.73	210.2	208.19	207.66	208.4	207.03	206.99	210.79	208.8	208.14	209.3	210.65	208.72	209.86	210.62	209.93	207.98	210.72	211.52	210.48	206.72	211.24	207.79	207.82	208.94	211.87	208.79	208.85	206.76	207.06
208.99	211.12	207.72	212.5	207.45	215.1	211.44	211.01	212.2	211.57	210.04	211.05	211.81	211.99	214.84	212.85	208.15	212.29	212.77	210.78	209.97	211.9	211.9	214.21	210.62	211.85	210.57	212.67	212.7	212.92	210.16	211.66	210.4	208.67	212.86	212.08	212.08	212.06	213.03	212.28	211.24	210.4	214.26	210.3	211.64	209.72	211.59	207.76	209.93	212.42
205.48	205.61	206.36	203.74	205.92	201.77	207.45	204.8	206.93	205.61	204.91	200.92	203.7	204.47	200.93	204.06	207.46	203.38	208.29	204.47	204.88	201.69	205.26	204.65	202.93	207.75	205.21	203.09	207.2	202.95	204.51	201.07	202.91	204.8	203.36	203.09	203.48	203.25	200.47	202.6	204.02	204.23	204.2	205	202.31	204.55	204.71	204.6	205.03	204.03
199.55	200.2	199.52	201.72	201.38	200.46	198.51	201.57	201.34	196.35	199.08	197.84	199.71	203.34	198.1	201.85	199.19	199.15	200.44	201.36	198.38	198.64	198.66	202.59	201.31	195.74	199.79	201.14	198.1	202.04	198.22	201.57	198.54	200.94	201.47	201.01	200.51	199.88	196.87	198.48	201.08	199.85	199.65	197.37	200.17	196.83	201.1	198.02	199.49	198.85
204.5	206.33	204.32	202.94	205.49	204.93	203.99	205.28	206.9	205.46	202.97	206.5	205.16	203.82	205.89	204.33	205.62	204.71	204.05	205.99	206.73	205.99	204.19	207.26	206.06	202.05	206.92	204.55	205.02	207.62	205.48	207.02	205.46	208.54	206.53	205.08	207.36	201.86	206.53	204.7	206.52	202.35	206.85	204.66	206.43	206.42	205.83	204.05	205.95	205.93
199.17	199.22	200.41	201.49	201.71	202.16	200.84	199.45	198.26	197.68	199.16	201.77	199.27	197.73	197.38	199.5	197.33	201.53	199.39	197.08	199.17	198.78	196.13	199.28	200.35	204.07	196.31	196.23	197.64	199.8	201.18	202.29	197.64	200.39	198.43	201.5	201.29	198.7	200.02	202.67	198.33	200.45	201.47	198.85	199.58	205.13	201.42	202.73	201.96	198.25
210.04	213.19	209.53	211.06	208.65	207.33	207.09	210.54	204.53	206.11	206.65	208.29	210.74	209.31	209.45	206.95	206.41	207.42	209.74	210.4	208.71	210	204.8	209.25	208.77	210.13	211.02	207.83	206.82	208.88	207.63	212.04	209.55	206.23	209.79	208.43	211.54	210.11	206.92	209.43	211.19	208.16	214.2	209.96	207.58	205.94	207.61	209.89	206.02	209.54
208.17	207.72	207.83	207.68	206.11	205.58	210.37	210.29	204.83	210.74	210.99	207.6	210.6	210.18	208.01	209	208.6	211.26	210.31	207.98	207.24	208.6	210.13	209.83	205.52	206.33	205.57	208.28	206.52	213.49	207.3	208.86	210.49	208.2	209.89	208.22	209.19	207.59	210.56	212.09	208.71	209.52	209.27	207.62	207.62	205.93	211.24	209.24	211.08	210.66
201.78	200.98	202.63	208.29	203.86	199.88	203.4	204.16	204.49	202.84	205.24	204.69	204.68	205.85	204.62	203.8	206.46	202.35	206.1	202.79	203.43	203.79	205.79	205.46	205.6	202.17	204.42	204.81	201.95	201.79	201.54	204.6	209.43	205.49	202.83	205.1	202.36	204.06	204.12	207.86	203.85	203.45	201.86	203.64	204.57	201.65	203.27	202.12	205.53	201.22
213.35	213.06	212.7	212.83	211.23	216.05	214.9	212.93	212.28	215.01	213.26	215.79	212.77	214.52	214.47	212.19	211.94	212.32	213.2	212.26	211.67	210.5	210.54	213.32	210.52	209.62	211.68	212.91	211.49	213.27	216.05	210.36	211.87	213.67	214.03	211.6	215.58	212.39	211.74	215.52	210.14	213.86	213.13	213.58	213.55	212.27	211	213.48	214.05	211.36
206.57	207.22	205.66	205.5	211.64	207.9	207.82	206.09	208.37	207	206.19	206.77	209.17	206.2	208.46	208.28	205.35	210.72	207.25	207.78	206.07	208.59	206.05	208.21	206.58	207.51	206.75	209.2	208.64	209.55	205.56	208.26	206.58	205.34	208.48	206.53	207.48	206.09	207.91	207.58	205.61	207.53	209.74	207.19	210.14	209.34	202.41	207.36	206.32	207.98
208.74	209.97	208.54	206.84	208.2	207.02	209.43	210.07	206.72	210.57	209.16	209.91	208.74	209.37	209.13	209.87	209.68	210.88	207.3	213.19	209.61	207.59	207.93	209.41	207.09	207.21	208.19	208.07	206.01	209.95	206.82	209.39	208.04	211.46	208.17	209.79	209.86	208.43	207.47	207.64	210.63	209.1	209	208.58	208.22	207.28	206.9	210.32	209.47	209.91
216.4	211.71	213.33	211.09	216.33	213.25	212.68	214.92	213.35	215.4	212.86	213.09	213.26	214.74	213.59	215.14	214.77	211.89	215.71	217.5	210.75	214.63	216.15	214.03	212.17	213.6	213.23	215.33	213.48	210.79	213.11	210.22	213.19	213.39	214.69	213.81	211.7	213.41	213.34	214.15	215.45	216.32	214.07	217.45	216.29	214.73	214.81	213.36	214.95	214.8
197.75	203.65	198.64	201.69	200	198.11	199.32	198.5	199.96	200.87	202.03	198.96	202.19	200.6	201.65	202.08	200.13	196.82	200.09	200.26	200.1	200.53	205.44	200.67	197.7	198.49	202.27	201.98	200.86	199.48	200.39	200.03	197.63	203.55	199.8	200.85	195.84	202.17	201.79	199.03	199.09	200.61	201.15	200.86	200.33	199.88	198.23	200.81	198.75	197.09
207.2	207.49	203.43	206.46	210.56	209.99	210.28	207.96	207.6	208.7	207.73	207.8	207.34	211.22	208.99	209.6	204.25	209.6	206.44	208.31	211.28	206	206.88	208.82	204.78	206.67	205.97	210.32	210.46	208.58	206.1	208.41	205.9	211.52	209.26	204.43	210.04	207.89	207.52	206.48	211.34	205.9	206.14	206.94	207.74	206.75	206.56	208.39	206.97	207.01
204.35	205.95	205.65	206.05	205.21	201.09	210.02	204.4	205.42	205.49	205.65	205.79	205.15	205.92	203.88	204.5	208.61	201.67	204.75	207.35	206.62	202.47	204.06	205.89	203.03	206.54	203.88	205.04	205.1	205.86	206.27	204.91	206.97	202.56	206.18	204.52	206.99	204.55	205.47	203.87	203.45	208.36	205.58	203.68	205.23	204.06	206.98	203.2	202.55	202.31
200.06	196.75	194.96	197	196.49	201.15	200.17	200.8	202.79	199.29	202.79	198.08	203.37	200.85	197.49	197.98	199.68	199.38	199.58	199.43	203.62	200.68	199.11	199.56	198.76	198.73	198.78	197.82	200.2	199.81	198.85	203.18	200.99	202.72	200.66	203.23	200.46	199.71	198.76	200.1	200.78	201.16	197.37	200.62	201.66	199.74	204.71	198.32	200.43	198.89
210.33	210.54	206.25	212.08	208.93	211.72	209.43	208.82	210.61	211.34	212.35	207.7	211.29	211.04	208.99	209.24	210.05	212.75	208.17	206.16	206.59	206.35	208.21	210.64	209.02	208.81	208.82	210.15	206.45	211.17	209.56	210.34	204.95	208.52	208.87	208.83	212.51	210.66	210.74	209.95	209.34	206.01	208.67	210.14	208.55	211.18	211.16	208.65	209.36	207.06
214.39	217.91	215.55	218.47	214.96	216.5	217.15	215.55	216.8	216.75	216.91	215.06	220.09	217.99	220.28	218.61	216.03	217.16	217.58	218.39	216.16	216.72	215.31	217.14	219.93	215.33	219.28	218.33	218.25	216.62	216.98	218.22	219.19	217.75	220.52	216.55	220.4	214.99	219.24	217.26	217.86	214.88	219.59	215.5	219.43	219.21	220.04	218	217.28	220.61
212.74	213.51	212.68	212.73	212.78	211.11	211.93	210.07	213.73	211.48	212.72	210.41	211.86	212.75	209.62	211.79	211.42	211.79	213.71	213.3	213.48	211.78	209.34	210.45	210.23	208.24	213.95	208.92	210.72	213.71	212.29	211.55	210.56	212.77	214.57	210.24	211.31	212.63	210.84	212.15	212.24	208.22	212.91	211.18	211.73	211.53	213.01	213.62	212.59	214.88
212.08	211.29	211.24	208.67	208.68	213.2	209.72	210.89	211.32	209.55	214.09	208.48	208.59	211.52	209.39	209.53	210.39	212.28	214.28	210.19	214.8	213.93	209.23	213.25	213.5	209.67	211.77	210.95	212.44	210.98	214.45	210.85	211.1	210.9	211.33	211.84	210.32	210.13	209.79	211.32	213.07	209.48	212.41	212.92	211.02	210.29	210.23	209.16	213.53	214.16
199.45	202.71	201.09	201.23	201.93	203.93	201.14	202.45	200.76	201.62	198.2	201.4	201.03	202.46	201.93	201.11	200.03	200.13	201.82	202.58	203.96	202.84	203.57	205.6	203.86	201.48	206.43	204.04	203.78	202.71	199.75	203.65	202.15	199.61	204	203.03	207.01	202.49	203.32	204.72	199.86	200.21	203.68	203.93	204.52	200.32	205.48	203.2	204.72	202.72
204.29	206.03	205.18	205.56	207.84	206.35	206.18	207.55	206.79	205.43	206.35	203.88	207.81	205.51	208.23	206.98	207.08	205.92	208.1	206.89	209.03	210.91	209.19	209.19	207.25	206.38	208.41	209.22	209.98	206.06	209.8	208.06	208.58	209.7	205.8	209.6	207.48	204.64	209.15	206.69	203.62	209.54	207.59	208	207.48	207.97	206.65	209.27	207.78	207.2
203.14	205.39	201.63	201.74	204.3	199.82	202.62	203.63	202.93	204.2	204.31	207.12	207.82	204.76	204.74	203.32	203.04	203.83	202.9	201.34	205.97	204.36	203.81	207.41	201.32	202.04	202.19	207.3	202.48	201.69	204.78	204.47	201.33	205.12	204.83	206.72	202.26	201.18	204.47	204.71	203.48	201.83	206.92	202.01	202.83	202.3	203.46	201.63	205.91	202.88
207.5	208.66	209.04	212.27	211.48	211.02	212.59	212.44	209.12	208.6	209.77	209.49	209.52	212.61	209.58	211.89	211.41	211.45	208.3	214.64	212.76	211.13	210.34	208.78	209.28	209.18	210.11	209.94	211.4	209.12	208.93	206.79	209.51	210.08	213.68	208.51	206.16	211.19	208.48	206.44	206.74	208.2	205.68	208.54	210.71	209.61	208.8	206.79	209.17	210.75
216.71	216.41	216.06	219.73	216.91	216.24	214.26	220.04	219.03	221.68	216.64	217.27	219.02	217.17	219.61	219.02	217.58	217.34	218.98	219.24	216.39	219.13	214.71	216	213.88	219.38	219.54	217.38	212.5	215.99	218.68	219.25	219.29	215.84	218.25	216.16	214.69	216.1	216.32	220.08	217.93	215.41	218.28	218.48	218.81	214.73	217.37	216.13	218.2	213.06
197.84	193.47	198.9	202.45	200.08	201.39	195.7	197.15	196.01	194.29	195.35	201.29	194.71	199	198.97	199.87	197.2	198.39	197.94	198.3	195.23	200.97	198.39	198.45	195.29	195.98	197.58	198.93	195.97	203.04	196.08	199.74	198.06	200.23	199.42	197.21	199.28	196.79	197.71	198.24	199.23	200.3	197.96	199.75	197.04	197.21	196.88	198.4	193.35	200.69
216.17	218.66	217.93	218.43	218.83	218.07	216.92	216.47	215.53	215.52	213.95	215.49	215.28	218.58	215.68	216.36	219.26	215.31	217.65	221.82	213.52	218.62	216.89	215.41	216	217.48	217.4	216.3	219.66	218.92	218.22	217.3	215.96	215.78	217.23	215.72	219.36	215.19	215.93	217.98	215.96	216.35	220.05	214.51	216.8	216.16	217.26	217.79	217.21	215.01
214.31	207.67	210.79	212.99	208.16	214.19	213.99	210.58	212.32	212.84	212.64	211	207.94	210.09	211.54	212.01	214.35	215.82	211.31	212.72	210.15	212.79	213.39	211.69	213.9	212.79	211.23	209.55	212.79	209.2	213.08	211.91	211.72	210.02	208.71	211.61	214.12	213.66	212.4	211.45	209.25	211.22	213.3	210.56	211.31	212.77	211.28	208	210.89	211.61
201.74	200.35	203.33	200.71	203.43	204.49	203.11	204.79	202.1	203.47	200.95	199.18	204.14	204.29	205.82	201.18	202.33	201.69	201.45	201.55	204.88	201.99	200.71	202.62	199.94	204.84	202.63	200.42	201.08	202.14	199.39	203.53	200.31	201.8	203.41	203.81	200.71	202.21	201.66	198.8	202.18	203.15	202.55	204	199.61	201.2	203.92	200.47	201.38	203.04
217.23	217.36	217.89	216.3	216.11	216.42	216.04	216.12	217.18	216.94	216.53	218.63	212.26	218.96	212.69	221.93	214.53	214.24	214.85	217.15	219.54	217.74	214.86	217.13	219.72	215.14	215.88	216.1	221.73	216.62	214.66	215.76	215.7	215.18	219.52	219.29	218.22	215.09	215.83	218.09	216	214.62	214.27	219.82	216.33	216.06	213.9	218.57	219.9	216.54
207.25	205.73	208.51	208.42	207.03	206.06	205.04	205.62	210.13	208.71	209.96	206.33	209.35	206.52	206.45	207.26	206.86	204.14	209.43	205.94	207.53	208.84	207.68	209.13	210.92	205.96	208.14	209.39	209.2	207.48	209.43	211.69	209.04	209.45	208.02	208.67	208.08	209.43	209.09	210.28	205.11	205.96	207.01	205.79	206.1	208.13	208.66	202.57	206.72	208.42
200.24	206.23	202.11	204.6	203.37	203.87	203.57	205.09	202.72	204.25	201.01	202.91	205.21	203.55	206.91	203.79	203.85	201.4	205.73	203.22	202.12	204.82	201.53	205.47	200.08	202.81	203.13	204.77	204.4	203.58	201.58	202.51	202.99	201.23	201.22	205.2	200.25	203.97	204.85	199.51	201.05	203.27	203.85	203.82	205.21	204.32	203.08	206.68	202.8	201.3
206.9	205.57	208.9	205.34	206.65	202.55	207.69	205.74	207.29	205.9	206.68	204.86	204.97	208.05	206.07	207.44	206.25	206.13	207.4	209.76	204.05	207.18	204.41	205.45	210	207.51	207.66	205.88	207.29	209.42	202.81	204.65	204.66	206.42	209.04	207.69	204	205.04	206.64	206.66	205.2	207.72	205.44	205.34	207.18	206.38	207.11	206.98	208.2	205.66
198.16	198.44	201.48	203.48	200.37	200.49	198.67	194.51	197.94	198.87	202.04	202.44	196.22	199.86	203.9	196.92	199.36	199	200.76	202.19	197.72	198.44	199.23	200.66	200.15	201.38	197.24	199.5	196.6	198.19	199.57	198.09	202.15	199.62	199.36	201.47	200.05	199.7	198.31	197.33	199.25	196.82	198.31	197.02	198.6	200.78	200.39	196.28	199.32	201.94
207.82	209.98	205.63	207.44	204.58	209.65	204.79	206.69	206.31	205.44	206.86	206.72	209.17	205.7	207.13	204.59	205.34	206.87	207.42	208.7	207.93	206.05	208.47	209.2	207.83	208.15	209.71	210.23	204.63	209.79	207.12	207.39	209.62	206.64	204.97	207.41	209.55	206.98	209.64	211.82	206.82	205.34	204.33	204.8	207.29	207.08	207.96	205.27	211.26	206.79
208.73	208.07	210.68	209.28	207.15	209.07	210.73	205.72	207.97	210.71	203.34	209.42	208.59	204.1	209.43	207.92	207.28	210.23	202.45	208.72	206.64	208.54	204.88	206.17	208.78	203.9	209.54	208.93	208.62	205.32	206.96	207.53	208.33	207.44	208.1	209.67	208.75	208.09	207.97	205	208.99	207.78	209.01	206.77	207.88	208.79	205.54	204.55	208.96	207.23
209.65	210.43	206.91	209.91	207.7	211	209.6	207.44	211.14	207.64	207.21	206.44	206.43	208.64	206.74	210.22	205.98	206.68	208.32	210.34	211.45	207.82	207.12	211.39	208.42	207.4	210.11	208.51	208.26	208.1	207.04	205.77	205.72	209.64	210.28	206.01	206.15	206.44	213.15	207.48	207.87	208.02	206.1	211.13	206.75	209.87	209.22	208.43	209.85	209.29
211.55	208.33	209.93	209.1	213.31	210.8	212.14	210.51	211.38	214	213.74	209.98	210.59	211.24	212.72	214.69	210.49	209.2	211.39	208.55	211.61	208.06	209.71	211.54	209.54	214.11	211.78	213.7	211.98	211.28	214.09	214.37	212.7	212.99	211.88	207.66	214.08	208.7	209.39	212.35	211.13	212.11	212.46	210.28	211.03	211.09	210.96	208.47	210.04	212.79
206.42	208.45	206.33	208.31	211.61	209.42	205.1	205.99	206.83	207.47	208.85	208.01	208.94	207.35	207.23	211.88	205.2	209.15	209.66	208.78	207.96	208.09	209.86	205.71	209.25	208.51	209.17	207.23	209.91	208.84	208.44	206.98	204.81	207.06	208.85	209.42	207.41	210.53	206.28	209.67	213.64	207.51	208.56	209.77	208.6	208.81	206.43	207.61	206.56	206.72
202.7	199.09	198.98	201.15	203.66	201.33	197.62	198.57	201.43	199.5	203.34	199.56	200.77	199.13	198.97	200.48	198.28	202.59	201.47	202.77	201.07	197.92	200.07	201.38	200.34	198.16	203.9	199.28	198.18	195.26	200.71	199.35	201.04	198.48	198.49	199.57	200.44	201.3	202.02	201.19	202.47	201.02	201.18	199.02	200.87	202.43	201.49	195.83	199.51	198.73
210.88	214.7	211.29	214.51	216.47	210.77	213.11	215.54	212.41	215.01	211.39	213.67	212.07	212.91	213.91	212.32	216.93	214.32	213.65	213.69	209.53	208.96	212.8	218.01	216.72	214.91	212.96	211.96	212.53	216.38	214.44	215.16	214.17	211.94	213.64	213.59	214.59	215.36	213.18	212.93	216.86	215	216.65	214	212.21	212.03	215.52	216.03	214.01	211.76
204.44	204.26	200.35	200.73	201.7	203.06	204.73	202.44	204.54	207.17	204.52	201.42	203.65	203.62	198.29	201.78	202.95	201.18	201.42	205.4	203.35	203.21	203.17	203.98	200.53	203.85	204.4	203.34	205.72	205.92	201.36	203.07	202.53	204.02	202.43	202.79	202.85	206.07	202.75	204.72	204.04	204.41	202.31	206.1	202.94	203.57	203.93	200.02	200.44	203.45
200.14	199.36	201.28	201.05	201.17	202.23	200.68	200.99	199.38	198.49	200.99	203.34	198.61	200.63	203.62	199.44	199.09	200.3	200.93	200.59	202.02	201.37	203.74	203.3	200.26	200.75	201.38	200.11	204.97	204.42	201.9	201.13	199.88	201.69	200.87	201.66	202.38	201	199.38	200.09	202.1	201.35	200.96	201.37	204.12	202.7	201.84	201.42	201.97	200.06
205.16	206.97	207.75	204.45	206.23	206.5	203.69	207.01	204.79	204.67	204.34	203.42	204.69	205.94	206.23	204.43	205.76	208.44	206.53	205.76	207.85	202.85	207.72	206.57	204.71	205.4	204.82	207.38	207.66	206.14	206.37	206.97	205.86	205.61	206.23	206.93	206.1	207.49	206.59	207.38	207.34	206.87	207.69	207.13	206.2	204.35	204.34	202.75	208.46	205.69
201.77	202.12	200.53	200.72	202.78	198.69	197.9	200.16	205.19	198.69	198.47	200.61	201.07	200.9	201.58	199.61	199.84	200.49	200.72	199.14	202.55	202.27	200.66	199.82	200.27	199.46	202.91	203.25	202.21	199.3	201.63	201.67	201.62	198.89	200.03	198.92	202.11	200.14	201.53	200.83	201.54	203.98	201.85	197.09	200.58	201.12	202.12	202.94	200.96	199.33
205.68	204.87	210.54	207.41	209.01	207.86	207.64	212.35	208.5	209.85	206.9	208.26	208.77	207.88	211.15	210.59	208.67	210.33	207.47	210.36	207.75	207.83	213.33	211.2	211.34	209.54	208.09	210.13	211	209.07	210.57	207.28	207.71	212.17	209.98	209.13	209.34	205.59	212.24	210.23	212.18	209.12	211.2	207.79	210.11	211.01	209.5	208.21	209.36	211.73
198.11	195.66	197.07	197.11	197.87	199.29	196.28	197.57	196.2	199.48	198.04	199.97	195.76	197.24	197.05	198.17	193.27	198.69	198.36	197.54	197.12	197.19	199.64	197.46	198.13	200.97	198.08	197.73	194.81	202.45	194.64	197.05	197.62	198.11	200.04	199.97	194.68	194.01	199.08	195.84	197.61	199.69	200.77	199.33	195.99	200.39	196.34	197.9	196.17	198.35
209.61	207.9	209.3	206.26	212.37	207.94	211.15	210.21	209.63	208.66	208.26	210.63	208.99	210.83	208.66	208.66	207.96	207.18	209.86	211.08	210.19	209.6	206.44	209.47	207.74	209.18	207.92	210.81	207.62	208.31	208.52	207.1	209.6	211.2	211.32	211.66	211.6	210.4	211.98	211.2	212.41	206.36	212.12	212.41	208.5	208.99	208.62	211.97	210.43	210.45
200.91	198.6	198.12	195.98	200.5	199.97	200.9	199.15	198.57	198.79	198.58	202.78	202.68	199.79	199.97	199.24	198	200.93	198.13	201.03	198.8	198.38	202.41	199.72	199.06	198.55	202.33	195.29	200.53	198.08	199.39	200.35	198.92	197.64	202.54	198.22	198.77	199.44	200.83	199.21	201.27	200.74	201.25	200.88	200.83	199.5	197.89	197.85	198.1	201.44
206.01	210.19	210.99	207.43	207.86	206.24	210.51	206.52	204.6	208.75	210.85	211.15	208.14	206.09	209.48	209.93	207.99	210.2	207.81	212.52	207.47	208.66	208.47	206.96	210.03	206.06	208.91	208.22	208.97	206.46	206.67	209.18	207.81	208.91	206.7	211.19	203.52	210.29	207.16	209.04	209.7	210.2	209.94	209.74	209.61	208.49	207.31	207.92	205.93	206.99
200.53	203.42	204.72	203.62	201.78	204.59	200	199.48	205.19	205.09	203.57	204.12	205.57	202.32	202	201.73	205.12	205.43	204.15	206.64	203.94	200.07	202.42	203.54	204.45	201.99	205.28	203.67	205.57	201.14	203.49	202.76	203.31	204.88	202.06	206.52	207.57	205.37	202.9	205.01	204.11	204.51	203.25	208.28	206.31	206.06	203.03	200.46	201.75	206.96
207.14	206.55	205.98	207.61	211.66	206.5	212.02	205.14	203.98	207.39	205.54	208.27	207.65	206.71	207.1	208.91	208	207.83	208.23	206.03	207.73	207.48	207.15	207.3	206.93	210.31	205.72	206.35	209.82	208.35	206.72	206.76	207.89	208.74	206.6	209.18	208.56	207.12	209.04	205.52	209.74	207.88	208.74	208.35	207.81	208.91	206.06	202.5	208.72	206.65
212.88	212.57	211.13	211.4	218.5	214.24	212.29	210.67	212.21	213.54	214.52	211.78	215.28	214.66	208.44	212.67	212.13	214.92	212.44	215.39	211.85	213.49	213.72	214.39	212.37	214.59	213.68	208.23	210.49	212.92	212.31	214.65	215.72	213.49	212.46	214.26	213.59	211.87	213.85	211.5	212.5	210.92	211.51	210.81	212.85	213.57	214.66	211.67	212.31	211.62
210.69	210.68	212.62	210.58	212.22	207.67	206.56	211.52	214.07	206.43	210.19	209.02	211.47	210.6	211.11	210.26	206.57	207.05	211.53	206.53	209.58	209.28	206.78	210.14	209.98	207.69	209.15	210.61	209.2	207.65	207.47	207.63	211.48	208.56	208.09	207.41	209.41	209.6	210.44	211.75	211.04	211.35	206.69	207.02	208.16	209.88	210.87	210.78	211.16	207.64
208.14	207.08	209.92	207.13	209.16	206.79	210.54	208.77	213.2	212.68	208.93	211.1	209.6	210.16	211.73	207.78	208.67	203.05	208.97	207.48	209.26	208.33	206.67	205.32	210.26	206.85	207.86	208.82	210.26	210.13	209.68	209.22	208	210.93	208.3	209.78	208.02	208.59	210.12	209.8	211.22	209.29	208.43	210.32	208.12	208.68	211.74	208.73	210.04	210.37
211.54	213.06	211.19	213.82	209.06	209.46	208.4	211.05	212.86	209.13	211.93	210.46	210.55	211.31	212.77	208.4	211.66	212.8	212.5	211.34	211.24	209.42	212.12	211.84	212.99	212.77	212.18	209.96	207.02	211.05	214.61	207.79	210.32	210.75	206.86	213.24	212.93	215.21	212.83	211.88	214.49	208.58	211.55	212.65	212.1	215.43	212.76	212.2	212.88	212.34
194.61	194.26	194.68	195.67	195.52	194.98	193.34	197.94	192.94	194.89	195	192.48	195.98	192.92	196.61	195.13	191.94	194.06	195.04	196.39	195.38	196.24	196.74	196.36	192.72	194.63	196.43	193.88	196.93	192.67	194.7	198.72	192.7	195.38	193.97	197.03	193.88	195.14	194.59	196.88	193.79	194.39	194.42	194.09	196.74	196.47	193.5	198.04	195.98	193.94
203.9	205.66	208.4	209.33	204.02	204.88	206.74	203.93	208.31	202.92	201.97	206.52	203.58	205.45	204.71	205.05	206.04	207.61	205.78	206.94	206.3	207.36	203.32	205.94	206.32	206.26	201.91	202.21	204.47	204.76	206.46	202.58	205.1	203.36	201.14	205.52	203.77	203.06	205.28	204.77	201.92	203.27	202.21	204.03	207.51	202.43	205.88	205.91	203.81	204.37
210.97	212.1	212.71	211.92	208.6	212.91	215.67	213.47	212.44	212.34	211.91	214.86	214.97	210.08	210.97	214.28	213.61	212	212.59	209.31	209.48	213.18	211.3	211.61	210.53	212.32	210.05	213.3	210.34	211.56	212.33	212.57	211.66	211.22	214.59	212.92	206.72	209	211.27	211.66	210.8	210.49	214.95	214.85	211.83	213.14	209.51	212.65	214.85	210.23
202.05	200.81	203.33	203.51	202.27	201.3	202.79	201.8	200.2	202.72	202.75	201.75	201.51	203.89	200.93	204.36	203.94	204.52	205.23	202.31	202.84	204.44	203.05	204.27	202.7	200.76	200.79	202.61	201.27	205.74	201.43	202.69	201.22	204.58	203.74	203.2	199.77	199.51	204.26	204.84	200.96	199.92	202.28	201.07	202.44	201.17	201.62	205.18	203.52	203.9
197	201.32	195.59	200.62	195.44	197.64	199.07	199.99	194.77	199.06	197.51	196.5	198.44	195.53	200.25	197.36	196.96	195.08	197.75	200.77	195.53	200.65	197.72	197.1	200.88	196.25	198.69	194.62	199.59	198.3	197.78	198.51	200.95	198.4	197.79	200.3	199.36	200.04	199.03	198.1	198	200.4	196.21	195.14	198.27	196.64	196.43	195.03	196.39	196.07
208.09	210.45	211.75	206.81	209.64	210.67	208.31	211.66	213.58	208.59	209.67	211.95	209.53	209.45	212.24	210.16	209.08	209.15	210.33	208.55	209.97	208.61	211.99	210.53	212.71	209.69	213.1	207.02	213.56	210	208.12	213.63	211.56	210.39	206.92	210	209.53	212.17	207.71	209.67	210.39	209.22	209.2	210.37	202.83	207.82	208.07	213.11	207.73	208.94
210.1	205.51	205.85	206.98	211.02	208.8	209.23	206.81	207.9	207.04	211.71	207.5	210.52	210.82	209.61	207.24	209.46	208.11	207.66	210.32	210.54	209.21	208.48	207.39	207.77	209.59	209.51	207.27	208.7	211.02	208.09	210.14	209.01	208.31	207.87	210.69	206.12	207.87	209.44	208.15	209.33	210.61	208.28	205.34	209.68	209.53	210.44	210.3	210.27	208.93
208.82	207.62	213.06	208.4	211.5	208.49	209.75	207.59	211.96	210.52	209.88	209.8	210.78	206.35	208.01	210.89	206.68	207.29	210.95	206.14	211.27	210.3	213.26	208.22	208.03	208.13	208.24	211.97	210.22	211.29	203.66	208.12	209.35	208.83	210.58	209.73	209.41	210.26	211.38	207.9	204.18	207.86	208.67	209.97	209.94	209.68	211.69	207.6	211.47	208.04
217.69	215	218.57	214.23	216.81	217.5	216.85	215.17	217.49	216.04	218.15	219.58	215.77	220.18	217.3	217.44	216.24	216.55	213.86	217.74	217.74	220	217.02	216.68	213.9	216.12	216.2	213.67	218.22	214.56	215.21	218.59	216.05	217.12	216.24	218.73	217.35	217.31	218.01	216.48	219.48	219.45	219.06	212.22	219.91	213.68	219.18	218.88	218.01	218.9
209.96	208.45	207.76	209.14	209.46	211.23	211.03	210.57	207.06	207.71	207.63	209.24	207.19	209.12	209.62	205.36	211.57	211.98	208.46	211.64	208.41	208.06	209.15	207.43	205.08	208.35	209.17	210.04	212.66	208.17	208.32	207.84	211.74	207.21	206.31	206.54	210.09	210.78	205.61	210.1	205.88	207.16	208.06	209.14	204.79	209.43	211.05	211.84	205.5	209.31
211.38	208.46	208.81	209.88	209.2	210.06	206.51	207.34	209.03	206.7	205.31	209.74	208.78	210.03	209.17	208.63	211.41	209.51	208.06	207.54	210.24	208.99	208.23	208.04	205.96	208.68	208.11	207.37	204.83	209.26	207.15	204.53	208.12	206.94	209.63	207.42	207.25	211.63	211.02	202.15	206.31	208.89	206.62	208.43	208.82	208.3	211.01	206.55	207.04	207.26
208.01	212.98	210.67	207.89	213.82	211.95	213.86	212.76	212.28	212.52	211.36	212.8	211.49	211.88	211.18	208.9	211.91	214.5	214.26	211.54	210.27	209.68	213.14	212.47	212.31	213.5	212.67	211.1	212.21	213.12	206.91	213.25	211.58	213.85	211.82	209.54	210.48	212.28	217.25	208.65	208.32	210.73	210.67	212.33	208.99	212.77	211.32	213.22	209.1	210.3
200.7	201.45	203.06	202.54	205.82	205.23	203.4	204.22	201.52	207.49	206.76	203.64	201.81	203.27	203.35	206.29	206.45	203.72	203.82	203.34	201.88	204.03	206.35	204.02	205.33	204.05	205.09	202.64	204.29	205.58	206.1	202.35	209.75	202.93	205.65	199.95	203.58	201.22	201.43	204.73	201.92	201.84	201.86	201.66	206.34	202.95	203.48	203.61	204.21	202.58
199.64	196.38	199.88	199.93	202.27	199.19	201.97	201.19	199.33	197.58	199.46	201.61	199.79	200.42	197.42	202.37	201.01	199.17	199.24	200.79	199.79	199.14	197.39	201.23	197.76	198.04	198.49	200.49	199.39	199.33	199.63	196.06	200.05	200.14	195.59	205.04	199.31	198.49	200.16	197.29	199.84	197.45	198.02	195.05	197.95	200.75	199.64	199.03	199.73	202.57
213.88	209.91	212.98	212.83	212.92	211.46	212.36	213.49	210.88	213.07	211.71	212.87	213.13	208.76	213.11	212.61	212.43	213.88	214.32	214.64	212.73	210.86	213.53	213.15	213.35	215.43	211.73	214.49	210.52	210.19	211.48	214.53	214.48	210.57	212.2	212.63	215.09	212.05	213.57	215.35	209.56	214.22	214.57	214.07	214.3	215	211.72	215.73	211.02	215.9
209.37	207.15	212.43	203.27	209.04	211.16	207.74	204.69	209.08	204.72	206.56	207.71	206.5	209.31	204.63	208.69	207.11	207.21	208.75	207.49	207.45	205.62	210.28	207.17	207.03	207.33	207.25	205.44	209.29	211.11	206.72	208.24	205.76	206.14	208.67	209.22	204.88	208.2	203.86	209.08	208.29	209.27	205.3	206.31	208.99	207.48	205.17	206.25	207.09	207.48
209.49	209.98	208.92	213.24	213.23	211.24	210.2	213.06	209.54	209.33	211.13	214.72	212.41	209.01	214.82	211.94	212.27	210.57	211	212.73	211.93	212.9	212.88	210.31	213.23	208.37	213.26	211.21	211.29	215.8	211.83	212.85	210.69	211.54	215.32	210.99	214.02	211.14	210.85	212.17	212.41	211.64	212.57	214.05	210.94	211.25	210.47	209.3	209.9	210.73
201.67	203.79	202.2	205.49	201.03	203.57	200.09	198.68	203.49	201.75	200.94	197.99	203.59	202.71	202.5	202.62	201.11	203.72	204.32	200.87	200.78	200.95	202.16	202.09	201.78	199.79	203.14	204.72	200.93	202.88	200.2	202.22	203.51	201.78	200.78	201.7	202.31	201.02	199.76	202.48	198.88	202.35	204.59	203.24	202.25	199.57	202.39	200.17	203.13	204.69
215.04	219.05	217.48	215.88	214.49	216.96	217.49	217.62	217.74	218.02	214.27	218.28	218.89	216.68	219.17	215.62	214.79	218.69	218.26	217.07	217.99	215.03	217.71	218.21	216.81	217.07	216.25	216.37	219.76	213.98	218.81	218.02	215.66	214.1	217.95	215.45	220.82	215.33	218.54	217.55	218.9	213.64	217.49	217.73	217.89	218.39	215.71	215.03	217.4	220.86
207.73	208.09	206.47	210.31	208.81	205.51	207.58	208.73	208.89	209.2	209.84	210.2	207.93	206.42	206.92	207.39	205.9	206.12	207.72	209.08	205.97	208.35	210.12	210.96	210.11	207.89	209.41	210.23	210.24	212.78	208.79	209.18	206.92	210.51	208.11	203.59	208.49	209.66	207.67	208.53	210.52	211.26	208.01	208.78	205.63	209.38	206.83	207.46	209.51	206.69
213.21	211.93	213.54	212.6	210.93	212.97	210.44	213.09	211.81	214.05	209.69	212.55	211.06	211.15	214.23	214.23	212.28	212.66	211.66	211.95	209.15	210.49	211.65	211.18	209.53	209.42	212.83	209.24	211.64	213.42	213.97	211.49	207.89	209.02	211.28	211.81	209.05	213.57	211.07	210.06	208.54	213.58	213.86	211.49	212.86	214.13	209.83	211.46	212.81	210.13
209.43	211.61	207.59	207.56	207.46	207.69	205.8	208.24	207.2	206.26	206.9	207.04	206.22	207.58	210.74	206.93	207.49	208.74	209.75	204.84	207.02	208.88	208.98	208.42	206.27	209.36	208.91	208.9	212.71	206.21	207.67	206.91	203.8	208.06	207.16	207.48	209.73	209.17	209.19	207.43	207.5	206.99	209.44	203.12	208.47	207.88	208.65	210.67	208.45	209.54
210.93	206.65	209.12	207.34	209.42	210.19	210.31	208.19	209.93	208.1	206.24	208.16	210.39	208.08	205.5	207.79	205.02	208.32	208.71	205.92	211.9	210.59	210.19	210.18	206.65	207.43	210.09	208.81	212.54	209.64	206.56	208.6	205.91	208.4	207.53	211.62	207.71	209.56	206.93	208.57	210.58	205.89	209.98	207.23	208.91	205.41	206.2	210.48	205.16	208.21
199.94	197.82	198.54	197.59	201.35	201.27	201.43	198.56	197.47	200.03	198.89	198.82	198.41	203.76	199.44	200.19	197.95	198.28	201.84	199.61	200.3	198.21	198.08	197.75	201.97	198.2	200.77	199.94	199.72	200.17	204.32	198.8	197.79	198.13	202.04	198.08	200.67	201.33	198.44	196.33	198.51	198.27	198.07	199.7	200.77	198.97	201.12	201.92	199.72	200.92
195.22	195.42	196.72	194.2	196.09	196.73	190.38	195.09	193.57	199.2	192.12	196.36	194.73	196.23	196.14	195.94	197.41	193.22	196.86	197.07	196.83	195.86	195.56	195.17	195.86	196.36	195.37	193.16	195.9	194.75	194.78	196.77	199.01	195.98	194.94	194.82	194.02	195.27	193.8	195.98	197.24	195.92	196.21	195.58	196.06	194.09	195.1	196.51	195.41	196.32
202.09	202.94	201.79	202.29	202.43	202.99	200.89	200.78	200.19	202.33	198.08	202.14	202.45	201.09	202.87	204.27	200.98	201.21	201	200.97	202.21	199.5	201.46	205.31	201.72	204.22	201.21	200.35	202.69	203.31	201.27	199.98	198.01	204.17	205.34	202.7	200.52	204.7	202.15	200.45	203.14	201.77	202	203.25	204.93	202.86	203.89	203	205.44	200.81
207.34	205.39	208.72	212.83	212.13	205.99	208.4	209.68	210.41	208.78	207.24	212.95	208.6	208.55	210.45	207.4	210.14	207.48	210.04	209.44	208.57	211	209.12	207.71	208.95	210	210.41	210.19	210.67	209.69	207.87	209.81	210.1	211.41	211.8	211.42	209.76	209.35	210.67	207.61	209.78	208.24	207.61	209.92	208.83	210.08	206.41	208.16	214.09	210.51
210.39	208.45	208.48	206.74	208.19	206.63	206.64	210.1	209.76	208.78	206.36	210.87	208.79	207	209.67	211.13	209.19	205.88	208.33	207.76	207.18	209.55	202.88	203.87	209.81	209.61	209.78	211.02	208.49	207.38	205.26	208.54	208.34	205.26	208.42	204.65	206.76	207.15	206.42	208.1	209.52	203.61	207.64	212.09	208.89	209.26	207.57	207.9	207.78	205.41
213.03	211.55	212.4	210.47	213.13	213.58	213.4	213.49	210.74	212.4	210.44	210.96	212.51	212.94	211.21	211.46	213.89	212.82	210.03	212.88	212.33	213.24	213.63	209.88	212.67	212.93	212.27	214.8	211.56	211.75	213.17	213.35	213.21	210.37	213.36	212.86	212.01	208.45	214.25	214.89	211.84	210.38	213.48	212.13	212.27	212.42	209.23	211.22	213.5	209.88
209.67	209.1	208.59	210.1	209.39	209.28	206.93	208.17	209.59	206.82	208.75	211.28	209.6	211.58	210.12	208.62	208.48	210.48	209.5	206.94	212.67	203.7	209.03	212.12	209.94	212.02	204.75	208.39	209.09	208.87	205.06	209.26	209.73	208.41	210.4	209.49	208.73	208.47	210.44	209.7	209.42	208.8	207.66	209.52	210.64	207.02	208.35	205.51	210.8	213.16
207.27	207.12	207.18	203.48	207.49	210.87	207.31	206.98	205.35	206.19	203.86	205.23	206.93	208.91	205.39	204.39	208.16	207.84	205.63	207.03	204.75	207.62	212.54	205.45	203.33	208.06	209.06	207.89	207.08	211.79	208.29	207.29	206.74	207.77	207.62	206.16	209.93	205.51	211.03	204.75	205.52	205.45	209.45	206.56	207.02	207.61	206.51	209.85	209.65	210.52
212	211.18	208.99	214.46	208.9	208.46	208.96	207.92	210.15	212.37	209.64	209.2	209.51	212.36	205.89	209.33	208.78	211.54	212.2	208.12	210.68	211.41	209.37	208.01	208.03	212.09	207.97	211.02	210.01	210.74	207.05	206.95	210.1	209.89	208.85	205.91	210.67	209.65	208.16	211.32	214.35	208.31	209.94	210.28	212.97	207.98	213.1	208.51	211.54	209.2
194.52	195.69	198.36	192.73	193.25	195.48	196.17	195.74	195.67	190.39	191.18	195.68	195.13	196.63	194.99	194.79	194.69	196.88	199.07	195.62	195.88	192.7	192.93	197.17	192.93	193.26	197.4	197.73	193.33	197.4	195.59	197.96	196.12	191.26	199.22	194.02	195.44	192.73	195.39	194.63	194.35	192.62	194.08	196.31	196.07	194.23	193.64	195.45	194.02	196.49
212.87	211.39	206.85	208.14	212.77	210.64	210.07	208.73	209.54	209.76	209.02	208.54	212.15	206.96	211.7	206.95	207.02	208.46	207.4	209.5	207.67	213.97	209.52	209.63	209.89	209.72	209.6	207.97	211.42	207.53	211.83	212.74	211.47	211.77	206.38	209	210.34	210.21	212.17	207.03	207.59	208.15	208.62	210.24	209.13	208.53	207.76	211.86	209.9	211.93
201.1	201.36	199.38	195.86	199.46	202.35	198.94	200.03	200.77	200.34	200.35	199.92	199.54	198.24	201.75	200.56	203.89	200.39	201.22	203.56	203.6	200.5	198.83	196.72	199.82	200.82	202.69	201.58	199.67	201.72	202.4	195.35	201.3	200.07	200.05	205.49	199.38	198.96	199.89	199.22	198.17	201.27	198.51	199	199.22	197.99	201.33	200.13	196.79	198.34
212.96	206.77	215.77	212.91	210.04	210.39	210.79	211.42	208.22	211.15	213.14	210.31	210.18	209.8	212.97	210.38	211.29	213.79	208.6	209.18	212.74	211.35	216.63	211.09	211.23	210.98	213.82	213.35	211.3	211.23	214.42	209.31	211.28	209.32	212.52	211.09	212.47	209.37	210.54	210.78	212.5	208.86	211.79	212.71	214.27	212.26	213.07	211.43	211	212.05
205.22	208.45	207.73	206.63	207.4	206.52	207.65	206.29	209.07	207.45	208.31	206.21	206.58	206.76	209.52	205.01	205.23	207.04	208.67	211.29	207.16	208.5	208.38	205.7	209.99	207.25	204.07	206.39	208.75	207.88	210.61	208.81	210.44	206.65	207.19	206	207.93	204.68	209.15	204.06	208.46	208.13	205.57	210.6	207.42	205.05	205.26	205.88	205.02	207.59
204.68	204.18	204.74	204.05	206.31	203.83	204.91	204.47	203.62	202.33	204.66	203.71	205.12	205.79	206.11	205.47	203.74	204.81	205.63	203.85	204.05	203.74	205.23	207.72	201.89	205.02	204.41	209.19	199.56	204.23	204.57	204.46	205.57	205.98	204	204.07	208.24	203.47	205.55	203.22	202.79	202.86	207.13	207.61	206.02	205.25	205.19	206.43	206.76	205.35
202.44	207.59	201.3	201.99	201.6	204.5	203.96	204.56	203.9	203.09	200.62	204.64	204.29	203.68	201.9	202.36	203.33	205.17	205.38	204.76	206.75	205.49	207.17	202.3	204.2	204.82	205.87	207.73	201.04	201.51	202.97	204.64	209.02	204.76	206.55	203.42	204.49	205.66	202.57	203.74	206.18	200.14	203.22	204.23	203.15	203.69	201.82	205.44	205.3	203.73
214.5	210.7	207.62	213.3	210.91	211.62	209.29	211.82	210.73	209.06	212	212.67	213.83	212.24	210.93	213.91	210.49	210.89	214.11	213.14	211.36	208.37	212.87	210.39	210.43	210.99	215.99	213.91	211.15	210.3	212.91	208.98	210.47	210.9	212.98	210.04	213.45	212.42	212.5	210.66	214.72	207.09	209.28	212.31	209.53	210.86	214.82	209.93	212.83	214.09
217.45	217.3	216.39	213.72	215.07	216.73	216.94	216.85	216.15	216.67	216.53	214.78	216.7	217.69	217.9	214.82	214.74	216.37	218.14	217.01	218.43	214.73	217.43	218.66	217.51	215.4	216.91	215.16	218.55	217.48	218.33	215.68	218.86	216.39	216.13	216.23	216.49	217.31	216.79	215.84	216.84	216.44	216.42	216.94	215.83	217.39	215.5	218.78	213.79	216.29
197.86	197.61	198.32	198.94	198.1	199.42	200.41	196.84	200.44	199.79	200.73	195.08	196.99	196.52	196.69	198.8	200.18	198.97	197.92	198.46	199.74	196.17	199.56	199.14	196.66	202.14	199.02	200.04	198.76	200.9	200.58	199.46	200.93	197.87	196.93	200.61	199.57	195.28	198.02	198.65	198.86	196.26	201.34	199.84	199.86	198.35	197.61	196.62	200.05	198.53
202.81	204.32	206.81	206.73	203.65	206.33	204.09	205.27	209.22	202.49	204.19	206.32	203.91	201.18	204.82	205.43	205.91	203.11	204.75	204.39	207.29	203.83	206.05	205.83	203.53	203.81	208.14	203.93	203.89	202.93	205.2	202.6	205.27	205.91	203.05	204.29	204.28	203.09	201.47	201.94	204.03	205.48	205.19	207.1	202.04	201.11	205.97	205.75	205.32	205.51
201.82	199.32	197.07	199.21	197.97	199.34	202.02	199.34	200.83	197.77	197.14	198.17	202.6	197.35	201.2	199.66	197.88	196.71	197.1	201.26	198.61	199.59	197.43	198.66	197.99	201.67	198.34	199.04	200.1	198.54	197.55	200.41	198.17	197.7	200.23	201.61	199.24	199.35	202.57	199.11	202.06	197.96	195.8	198.36	199.57	201.72	202.03	201.16	197.71	203.63
199.57	198.5	199.39	199.33	195.54	195.95	198.62	197.51	196.41	196.87	198	197.61	200.25	197.23	197.76	198.25	200.94	199.81	202.96	198.24	199.92	200.25	198.77	200.68	200.11	198.04	197.58	197.94	200.59	199.23	198.93	194.64	198.93	199.07	199.27	196.72	199.97	195.61	198.38	200.05	196.83	197.91	198.07	200.09	201.19	197.84	196.49	202.56	197.44	197.34
204.51	203.87	205.43	204.5	205.34	206.24	202.52	202.95	204.24	204.13	201.97	200.81	206.2	202.45	204.28	205.74	204.85	203.7	205.67	201.54	207.26	201.6	204.15	204.73	203.99	207.02	206.54	204.39	204.11	204.38	204.07	203.82	205.12	207.09	205.52	203.59	206.23	203.26	205.41	204.93	206.26	204.91	205.37	206.21	201.2	203.29	203.73	201.27	203.98	203.17
211.07	212.2	211.13	209.8	209.05	209.82	209.76	209.26	213.07	210.62	209.83	211.25	207.73	211.43	212.52	213.09	211.81	214.78	212.86	210.56	210.34	212.73	209.82	208.93	213.72	212.06	209.79	211.33	212.07	210.75	212.78	211.42	210.71	211.13	209.28	213.78	212.6	211.56	212.46	212.18	212.04	208.36	208.95	215.09	212.06	213.03	210.75	210.26	211.72	209.09
207.69	209.94	211.93	207.11	208.38	210.74	209.12	207.77	204.38	211.49	212.48	204.82	205.49	209.38	210.18	208.79	209.27	209.24	209.84	207.53	210.11	210.29	208.96	210.14	209.19	210.06	209.01	209.52	206.33	207.39	208.39	209.03	207.6	207.61	204.07	209.42	208.43	206.12	210.06	206.81	208.03	209.35	211.91	205.74	209.03	209.08	208.06	209.94	209.47	212.05
206.87	212.13	207.78	209.59	208.38	210.31	209.16	208.73	210.6	206.66	210.14	209.07	210.4	209.96	210.16	209.51	206.27	209.51	208.75	207.85	210.84	206.16	207.94	204.52	209.34	208.9	207.78	208.61	209.07	205.64	208.32	211.2	206.08	211.38	207.13	211.1	208.42	209.47	208.88	209.74	206.04	209.24	206.58	206.73	207.65	208.1	210.52	205.89	212.36	207.2
201.01	202.81	202.45	203.54	199.9	201.55	205.58	207.97	205.03	202.33	205.01	202.33	203.77	204.58	203.47	203.14	205.29	203.26	204.83	201.21	201.41	201.54	201.45	200.54	202.8	205.01	199.48	205.78	201.38	202.97	201.6	206.01	203.01	203.07	203.07	204.86	205.37	203.3	198.66	204.66	201.46	203.63	205.38	202.41	204.32	202.98	205.18	202.31	201.81	200.16
208.58	210.86	209.11	208.33	207.98	207.35	206.46	210.29	210.23	210.82	209.68	207.07	210.81	210.18	213.36	209.71	208.01	207.46	209.73	210.21	205.76	209.58	210.97	211.61	210.57	211.22	209.98	209.4	210.13	209.86	208.88	211.1	211.07	209.7	207.36	208.65	207.6	209.01	206.54	210.42	209.05	206.67	207.99	210.38	210.65	210.63	209.5	209.28	208.46	210.58
210.94	211.94	211.6	212.74	214.72	215.52	212.79	215.66	211.7	214.26	214.03	211.87	210.2	214.34	214.84	214.3	210.87	213.09	213.39	211.34	214.97	208.03	213.8	210.14	210.65	213.14	213.21	212.81	213.11	213.29	211.28	212.97	208.12	213.04	214.32	210.68	210.65	214.12	213.51	211.48	212.57	208.92	214.22	213.62	211.73	215.11	212.89	215.85	212.16	213.08
196.17	199.92	198.98	202.18	201.46	196.22	199.94	197.36	197.24	198.72	199.59	200.33	198.06	200.38	200.47	195.77	198.09	199.05	200.61	198.54	196.73	200.3	198.38	198.2	201.62	199.01	199.35	195.71	200.48	200.16	198.56	198.95	196.52	197.82	197.47	199.98	198.98	196.79	199.96	197.03	197.57	197.69	200.71	199.13	200.35	198.94	201.48	201.92	196.96	197.3
204.09	204.92	208.32	206.48	204.56	207.86	206.88	207.74	208.52	205.75	208.8	210.29	206.26	211.12	207.18	208.56	206.91	206.89	210.52	210.3	206.47	205.57	206.39	210.01	210.96	207.28	207.74	209.7	208.25	206.77	208.42	209.13	207.1	204.84	206.56	209.75	205.47	208.99	205.52	205.79	208.99	206.74	205.3	207.26	207.61	205.19	207.18	208.68	207.17	208.17
208.8	207.59	208.46	211.53	209.66	209.02	208.74	211.47	210.43	209.03	211.25	210.54	208.27	208.79	209.57	208.67	206.19	212.88	210.73	208.87	209.47	209.11	209.24	209.39	206.8	212.18	211.24	209.55	209.88	206.39	208.76	209.01	210.31	210.76	209.56	207.37	206.66	214.2	208.32	211.46	208.72	210.71	208.58	208.56	209.99	209.71	210.02	207.59	206.68	207.53
200.88	204.84	201.07	202.42	204.38	203.97	204.58	205.22	204.91	204.51	203.08	203.85	204.76	202.86	203.68	205.89	205.04	200.65	204.01	207.05	204.46	202.95	202.08	204.67	204.43	201.89	207.29	203.42	201.16	205.63	202.25	205.15	201.27	206.83	205.23	202.29	204.74	206.91	204.52	206.34	200.88	203.23	206.36	204.89	202.19	203.45	204.69	206.41	204.52	205.83
203.52	204.67	199.13	202.79	202.38	200.58	202.05	203.65	203.83	203.92	201.71	204.72	201.9	203.2	202.65	201.3	204.59	202.85	201.95	203.07	202.43	204.54	202.27	203.06	202.55	202.07	201.22	201.53	202.77	204.52	200.08	200.77	202.69	201.11	200.66	202.39	202.01	201.19	201.65	201.09	203.49	202.39	196.49	202.65	202.63	201.51	201.86	204.12	201.58	202.99
208.16	205.48	204.22	202.58	205.39	204.68	206.56	203.32	205.13	205.27	206.12	205.1	203.44	205.63	203.68	205.33	207.61	204.66	205.13	205.87	204.86	205.23	206.02	207.68	207.07	203.24	205.79	204.45	205.54	207.46	208.62	206.15	205.6	206.87	204.3	207.1	205	206.14	205.37	206.37	207.93	204.97	204.97	205.72	203.61	207.87	206.08	203.4	207.03	206.2
211.95	208.82	213.62	212.95	207.65	213.96	212.11	215.05	216.29	213.52	211.43	212.16	213.9	210.53	211.58	213.52	211.11	213.97	210.54	213.27	212.91	213.32	213.73	214.33	211.45	211.29	210.15	210.96	208.92	208.94	213.11	212.58	214.54	213.85	213.43	213.93	214.68	210.35	214.12	213.09	213.63	213.6	210.46	208.89	214.43	211.79	212.37	211.77	210.27	211.9
219	216.42	217.01	217.14	215.8	220.99	214.71	218.4	220.21	217.38	216.34	219.37	215.63	216.18	215.41	215.78	217.16	219.32	217.36	215.75	218.76	217.35	216.77	217.9	219.63	214.84	214.87	217.48	215.56	219.27	218.12	217.26	216.6	216.06	222.72	216.13	220.9	220.36	217.19	218.24	218.58	217.13	212.71	218.21	220.27	214.96	217.59	216.35	220.04	215.91
211.18	208.36	211.18	213.23	208.17	208.66	210.43	211.96	207.9	209.21	206.74	210.25	211.22	209.54	207.93	206.21	211.23	210.82	210.66	208.67	207.69	212.64	207.12	210.46	208.88	208.53	209.27	206.36	209.98	211.52	207.42	210.36	206.66	212.18	206.09	206.81	208.2	208.89	210.94	212.69	213.07	205.31	210.92	206.01	210.54	208.17	211.14	210.31	212.17	209.21
217.32	219.17	218.66	217.26	214.13	217.5	219.66	221.18	220.02	216.6	216.21	215.97	216.86	217.02	216.78	219.52	216.65	215.35	216.66	217.49	217.44	218.02	215.34	217.84	217.62	218.34	219.64	214.28	216.95	216.57	216.39	219.06	221.83	217.48	218.13	217.59	217.19	218.22	218.94	219.51	216.07	218.64	220.34	218.92	218.53	215.79	218.36	216.12	214.92	217.83
206.91	211.43	207.37	210.66	209.75	209.23	211.95	209.19	207.93	208.93	208.42	213.14	207.56	211.75	208.92	210.6	211.88	211.47	209.69	211.06	207.41	209.67	210.7	207.54	205.29	209.09	206.53	209.74	206.83	209.53	210.52	207.62	210.3	208.51	209.45	211.26	210.96	208.99	212.7	209.85	207.86	212.17	211.53	212.95	209.46	208.02	210.42	207.61	207.28	209.43
210.84	213.13	211.33	210.17	211.51	211.31	211.92	209.99	208.66	214.08	208.24	209.53	209.62	210.18	213.28	212.9	216.38	213.1	214.61	209.37	213.29	209.47	213.32	211.26	214.57	212.51	209.32	212.26	210.89	210.96	208.88	212.99	210.91	209.47	210.87	210.83	211.24	209.75	214.07	211.39	211.31	210.49	214.49	212.75	212.27	212.81	211.31	212.61	208.93	211.55
204.02	203.66	204.94	207.39	205.13	207.32	204.24	206.72	205.99	204.24	203.85	204.44	202.1	204.84	204.18	204.59	205.65	205.07	204.03	203.41	204.83	204.52	205.15	201.86	205.83	202.65	204.99	206.9	206.53	203.88	200.72	203.76	204.85	206.69	206.06	203.84	207.87	203.87	205.45	206.42	207.19	205.32	206.53	206.76	207	208.25	205.76	203.19	203.31	201.43
210.34	209.92	213.15	210.26	211.98	210.97	210	211.14	212.38	211.91	210.6	213.47	211.39	210.64	212.84	212.98	210.68	214.05	211.24	213.16	210.57	210.88	213.09	209.57	211.8	210.31	214.86	211.25	213.95	213.16	211.36	213.14	213.07	213.27	209.59	211.45	209.44	210.98	210.53	211.68	211.98	211.34	208.92	210.14	210.1	212.48	214.06	209.45	209.88	209.03
216.51	215.69	216.69	216.8	215.39	217.96	217.71	215.83	216.33	217.28	213.71	219.55	218.43	214.88	216.4	219.34	216.65	217.2	215.84	218.2	218.17	215.1	218.17	215.26	215.27	217.22	217.2	216.02	216.94	216.61	219.58	218.32	215.16	217.14	218.02	214.8	218.23	218.91	217.34	220.81	215.81	215.95	214.54	217.95	215.56	216.92	217.93	215.21	217.77	217.71
200.28	200.54	199.97	198.05	201.46	199.02	203.83	197.58	198.94	201.71	201.01	200.69	200.3	199.78	197.43	200.96	199.46	201.94	200.9	200.16	201.49	204.52	203.89	198.79	200.5	200.88	198.01	196.63	200.19	201.23	200.71	199.32	200.86	197.88	200.22	201.47	199.28	199.36	199.66	199.33	201.46	200.49	199.53	199.27	200.11	201.81	203.54	195.95	201.87	199.41
202.95	203.77	203.28	202.7	200.72	202.91	203.09	204.14	202.99	204.39	203.48	206.93	202.66	206	201.62	202.48	202.6	202.43	202.23	203.89	203.72	203.56	200.64	200.67	200.13	203.92	205.44	202.7	202.81	206.7	202.96	204.57	202.92	201.4	206.72	198.69	202.25	202.7	203.92	203.14	206.41	203.48	205.01	202.65	201.56	199.9	206.57	201.9	203.79	201.71
199.09	201.06	198.66	200.03	198.99	196.63	197.56	199.68	197.22	200.94	198.26	198.09	198.24	201.6	201.75	199.1	197.18	199.76	199.29	204.05	199.03	197.37	197.51	200.51	199.94	203.58	200.24	197.56	199.23	197.49	197.42	195.94	199.39	201.04	198.36	196.79	196.63	197.51	199.07	199.76	198.58	199.6	198.72	199.44	196.01	201.35	197.6	197.95	200.58	197.89
198.6	198.45	195.19	198.7	201.1	199.07	196.02	196.54	199.75	199	198.89	200.6	201.96	203.98	199.68	197.4	200.77	200.02	199.46	203.14	196.49	201.09	198.9	201.53	201.58	199.14	201.03	200.66	196.63	200.68	200.28	200.09	199.97	199.06	202.46	197.09	203.98	198.79	198.06	200.92	200.89	201.56	199.41	201.26	199.13	198.82	198.96	199.64	197.55	199.11
212.06	213.46	215.56	213.94	216.75	217.06	213.82	215.84	212.76	213.22	214.66	213.19	217.04	216.62	209.79	212.21	213.86	213.28	216.64	214.53	213.38	211.81	213.06	212.57	213.32	215.43	212.31	213.12	212.85	212.72	214.44	213.67	211.69	211.25	215.78	211.96	215	213.48	212.59	215.81	212.16	213.2	214.21	211.61	213.49	215.51	215.18	213.23	211.17	213.55
208.13	209.44	208.64	210.02	207.04	208.39	210.94	204.25	209.26	209.18	206.9	206.27	208.38	209.1	205.98	207.47	210.06	205.84	205.44	208.48	206.33	206.86	209.93	207.15	207.55	207.08	207.31	207.33	205.61	209.32	208.49	208.71	210.22	210.28	204.38	208.46	208.71	205.19	209.34	207.9	207.76	207.91	204.93	205.26	206.76	208.09	207.41	206.97	208.45	206.58
199.59	199.62	200.4	202.82	201.51	198.56	201.26	202.25	200.88	199.24	200.45	200.81	201.69	199.49	201.31	199.61	200.83	201.6	196.06	197.59	202.22	200.32	197.56	198.41	200.82	203.28	203.51	196.59	200.64	203.19	197.4	198.26	200.21	199.43	198.81	202.55	200.4	199.64	199.48	200.65	200.33	200.63	199.3	199.67	200.2	200.5	200.45	202.71	201.66	201.41
209.01	209.21	208.31	211.71	209.52	211.06	213.12	212.72	205.42	208.96	208.89	210.58	210.94	213.95	210.27	212.9	210.58	213.43	213.93	213.47	210.79	210.15	211.15	212.7	211.05	208.44	213.01	211.65	208.9	212.41	212.74	210.52	209.38	211.04	215.79	213.53	211.52	208.69	212.16	209.91	214.32	212.42	210.87	210.77	211	210.54	216	210.74	207.99	212.69
218.2	216.53	214.57	217.35	215.44	218.1	217.61	217.78	217.22	216.13	218.22	217.6	218.01	216.48	218.61	215.87	215.92	216.95	218.73	217.05	217.72	214.32	216.69	219.77	215.92	218.29	217.44	217.57	218.97	217.24	216.77	214.23	220.24	218.67	214.96	216.34	216.46	218.39	216.79	218.4	218.87	216.68	219.95	216.14	216.14	217.87	218.34	218.61	217.16	215.54
214.94	214.42	215.52	213.66	212.4	214.28	212.81	214.17	212.92	209.24	216.34	212.76	214.57	210.65	213.7	212.5	215.27	214.68	214.12	216.25	213.16	214.29	216.38	212.64	211.44	211.91	210.23	215.25	212.93	212.99	213.81	213.1	212.18	215.21	212.46	217.32	214.89	211.6	212.04	210.38	213.61	211.63	214.53	215.52	213.51	213.77	215.93	210.26	213.56	218.21
203.37	196.24	200.58	201.74	200.58	201.27	203.61	197.91	201.15	200.33	196.5	202.79	201.52	198.52	201.59	200.45	203.34	201.99	203.6	201.02	201.43	201.73	200.71	199.54	201.98	200.81	198.95	200.45	204.05	198.57	199.69	201.62	200.35	199.09	200.81	201.98	202.82	201.51	199.17	200.52	203.55	204.3	203.67	198.86	203.28	203.75	199.79	200.23	197.33	201.87
205.31	203.99	203.47	202.45	206.39	201.46	204.5	201.02	201.53	202.12	202.05	201.6	202.86	204.28	202.94	204.25	200.7	202.81	199.79	203.56	201.13	203.81	198.32	203.33	201.79	207.15	202.88	204.18	202.75	203.21	201.02	203.44	204.73	201.53	203.46	199.29	204.32	202.1	202.55	203.82	204.28	204.37	202.6	203.35	201.43	202.45	203.42	205.21	206.08	203.3
212.76	215.86	209.88	213.23	211.39	208.3	210.88	212.81	211.65	212.87	211.47	212.51	209.42	210.3	212.46	212.78	213.17	215.47	211.24	209.25	209.69	211.81	210.71	211.23	212.12	210.64	212.09	211.2	211.14	210.56	213.87	212.91	208.33	210.68	214.06	213.44	212.65	211.86	214.11	211.84	214.44	210.81	209.62	211.85	211.96	213.51	210.72	213.92	210.91	210.69
211.83	210.86	211.79	211.03	211.17	210.32	210.33	212.41	213.15	210.56	210.11	213.53	210.91	211.31	211.27	211.64	211.46	210.23	213.49	211.65	206.86	209.62	211.64	212.56	209.81	211.24	209.99	208.71	212.23	210.31	214	212.27	212.22	211.17	211.26	208.5	209.28	210.42	209.09	210.25	210.05	212.85	212.33	213.66	207.41	211.62	214.17	212.52	210.51	210.97
217.26	214.78	216.98	216.45	215.82	218.39	214.46	217.85	214.21	218.65	218.9	217.44	216.9	215.54	216.17	216.96	215.36	216.86	218.32	218.72	216.46	217.02	218.67	218.4	217.82	216.33	217.28	217.54	218.21	219.96	219.36	215.04	218.38	217.21	215.75	215.9	214.65	214.68	219.24	216.07	216.31	217.22	216.08	216.4	220.5	215.69	217.57	219.81	214.91	215.46
216.36	216.04	216.66	215.78	218.67	216.58	220.28	219.87	219.07	218.57	220.6	216.53	214.75	218.15	217.25	217.87	214.61	216.53	216.31	220.81	220.68	213.58	215.18	220.67	216.3	214.96	216.96	219.55	219.72	214.57	214.42	219.83	218.81	218.39	219.39	215.56	217.81	215.71	218.49	212.35	216.3	214.43	218.14	215.16	216.81	219.47	218.85	214.18	217.19	216.61
211.02	214.21	215.61	212.45	212.31	212.77	212.7	212.65	211.82	213.03	215.19	213.85	212.44	213.15	207.63	211.09	216.34	211.12	212.75	213.39	211.69	214.49	215.7	210.77	210.97	211.08	212.98	211.46	215.84	213.33	211.8	213.4	211.54	209.31	215.16	212.56	210.58	211.49	213.79	209.93	211.23	211.61	215.13	212.01	214.49	212.12	213.33	214.02	208.95	213.09
217.84	218.72	219.74	215.89	217.73	217.18	217.36	216.65	216.77	218.17	216.27	220.88	217.63	215.38	218.83	216.69	219.99	217.44	221.27	216.3	218.01	217.13	219.38	219.79	216.24	215.74	214.56	219.4	217.98	215.33	219.17	215.28	216.81	217.74	220.65	216.4	216.04	219.56	218.08	218.28	214.87	217.35	219.84	215.64	219.2	216.89	216.75	218.5	216.64	219.38
218.7	217.47	217.87	218.33	217.08	215.58	219.3	216.13	215.93	215.28	215.29	217.94	217.97	216.95	218.02	216.08	218.18	219.18	210.76	212.86	219.66	215.19	217.86	218.09	216.61	215.23	218.21	217.63	218.04	218.24	218.78	214.11	217.01	216.79	216.36	214.6	217.04	216.12	216.64	217.33	214.72	216.21	218.24	216.39	219.18	215.78	217.47	218.32	219.66	218.7
211.49	208.13	209.77	208.58	207.17	208.78	207.43	207.57	206.77	212.17	209.41	207.52	209	208.83	207.03	212.3	209.34	210.8	207.15	208.84	208.22	209.46	208.09	209.69	210.19	206.29	210.08	208.2	206.79	206.87	208.73	210.24	206.51	207.62	207.06	206.96	205.25	210.06	207.45	208.77	209.18	212.9	209.73	211.06	208.04	207.47	209.15	209.6	211.68	209.41
204.04	201.54	201.39	201.84	205.52	203.08	207.18	204.18	201.34	203.92	204.98	202.28	201.42	200.44	204.9	201.93	201.54	201.07	202.57	200.92	204.2	204.38	204.32	197.31	205.22	204.85	203.13	206.49	203.35	202.33	203.85	207.08	202.6	201.86	203.83	200.76	205.08	202.86	203.87	204.24	206.41	203.48	201.91	200.9	200.55	201.6	200.37	202.31	204.64	201.96
202.72	205.23	204.8	203.16	204.96	206.62	206.86	204.67	206.66	206.5	206.06	207.92	204.39	205.78	204.94	205.84	206.25	202.9	208.25	208.29	207.21	205.46	207.64	205.16	207.85	202.09	202.93	204.9	208.75	204.22	206.12	207.94	206.14	206.5	205.45	206.55	204.29	206.86	206.77	207.18	204.83	204.18	204.57	207.26	207.29	203.34	202.67	208.96	204.79	203.86
203.69	201.61	203.49	200.61	201.1	204.6	200.12	203.29	201.44	202.07	199.76	202.51	204.63	204.34	203.45	205.03	204.05	202.78	203.66	203.66	201.44	203.38	202.99	203.02	202.16	203.75	204.39	202.15	201.44	205.54	201.03	205.12	203.1	206.31	200.17	200.44	203.38	204.12	203.57	202.67	202.61	205.28	204.3	205.37	203.25	202.18	201.98	201.58	205.8	202.28
199.8	199.61	198.48	202.64	199.13	197.23	196.09	201.69	197.76	200.08	199.43	199.5	194.51	197.7	195.05	199.5	195.88	198.43	197.11	200.26	199.59	195.46	202.16	201.05	198.59	198.23	197.45	200.11	197.69	201.52	200.31	200.62	198.72	199.85	199.95	197.9	197.59	198.52	198.52	198.58	201.07	200.8	198.24	199.58	198.18	199.12	198.98	197.53	199.45	195.69
207.11	205.05	210.39	209.48	204.86	208.23	211.73	209.86	207.42	207.32	204.52	210.04	208.22	208.26	208.4	208.57	211.11	209.54	208.65	208.17	208.53	208.64	209.3	208.86	208.69	207.14	209.06	208.2	209.59	208.74	206.66	210.02	209.69	208.05	208.65	206.43	211.98	208.3	210.46	206.24	209.93	208.43	208.28	209.84	209.85	208.8	207.18	209.11	212.39	210.32
211.63	212.09	210.82	213.45	212.3	211.62	209.58	209.06	213.06	212.9	210.96	209.95	211.25	213.45	211.05	210.27	210.28	212.09	210.4	210.11	213.22	210.74	212.05	210.85	210.18	210.31	213.53	212	210.55	212.07	214.5	207.96	209.89	211.97	212.35	211.08	211.37	213.61	213.15	214.66	211.61	212.11	210.6	210.17	208.8	211.3	214.47	213.93	211.46	210.76
221.96	219.52	217.71	214.49	217.74	217.03	219.02	212.12	217.29	221.85	218.5	220	219.46	218.41	217.21	218.97	218.12	219.01	217.35	219.03	216.53	216.8	216	216.5	216.04	219.56	219.53	214.47	218.73	218.53	215.28	218.1	215.59	212.94	219.08	216.23	216.82	218.46	214.8	216.55	220.26	218.64	216.36	216.96	215.59	216.13	216.41	219.22	214.93	216.99
205.86	207.38	204.83	206.3	207.35	206.06	203.61	208.88	206.35	209.12	206.87	205.74	208.1	210.57	206.6	204.82	205.51	206.72	204.76	204.62	204.08	206.13	204.14	203.93	209.78	207.19	204.59	209.77	211.34	206.21	206.17	209.77	206.54	207.96	208.62	208.8	206.65	207.42	205.61	206.39	206.18	206.18	204.24	208.57	207.24	203	208.38	207.65	206.14	208.42
212.05	212.03	210.76	212.98	212.83	208.41	211.2	212.67	212.32	211.69	210.55	213.2	212.9	213.66	212.91	211.17	211.1	210.97	210.94	207.95	210.48	210.81	212.21	209.83	213	212.09	216	214.64	207.89	212.5	212.12	211.75	213.08	212.54	213.19	210.94	213.89	212.05	212.57	210.38	210.18	211.49	213.52	214.3	212.91	208.83	213.7	214.95	213.53	214.63
202.68	201.47	201.09	201.22	203.29	200.69	203.18	202.84	206.82	201.76	205.34	200.11	203.16	203.37	203.7	201.43	202.42	202.23	203.09	207.85	200.54	203.57	204.57	203.21	200.85	204.53	201.33	203.65	201.55	201.95	201.57	199.93	200.61	203.49	203.46	200.81	202.63	201.57	203.33	202.34	202.64	202.7	204.4	205.3	201.71	202.59	200.75	201.45	202.28	198.8
205.39	208.58	209.75	208.66	208.47	205.71	205.95	208.98	209.81	208.28	211.02	211.71	210.07	206.51	210.68	210.71	208.36	212.34	207.87	209.29	210.2	209.28	206.72	211.75	208.92	209.26	208.18	210.87	209.02	206.83	208.05	207.63	209.56	210.87	208.46	210	207.72	208.83	211.1	209.76	205.79	206.61	208.87	208.26	210.75	205.47	207.45	207.81	209.68	207.89
210.87	212.74	210.11	211.73	210.19	210.75	209.15	210.01	209.91	214.31	212.16	209.52	211.19	211.1	214.91	210.79	211.09	214.09	211.82	212.76	213.76	210.51	211.31	211.61	210.56	210.93	212.71	213.46	212.12	212.49	212.41	210.86	212.87	210.84	212.49	211.33	211.51	210.92	212.09	211.54	209.69	215.14	211.76	212.38	211.36	211.19	209.27	213.73	213.89	212.16
205.26	211.19	207.75	204.86	206.98	204.18	211.76	207.91	207.46	206.36	204.4	205.81	207.87	206.44	210.59	205.81	209.16	207.42	205.17	210.49	205.74	206.25	207.64	207.85	206.87	209.74	207.14	208.15	207.98	205.89	207.39	210.33	204	206.28	208.47	208.6	209.34	208.41	203.8	209.26	209.1	208.42	208.23	208.36	210.28	207.91	209.19	210.05	209.32	205.89
200.22	196.29	198.71	199.24	198.17	199.19	200.02	198.59	200.58	197.53	197.6	197.87	197.94	201.28	198.39	196.77	198.54	202.38	199.27	197.32	196.53	200.46	199.25	197.28	195.8	198.07	201.69	199.98	197.54	198.67	196.65	194.65	198.36	200.78	200.56	199.87	198.76	198.53	197.54	199.97	195.51	197.12	201.74	199.02	199.72	200.6	200.01	200.45	194.97	198.76
194.49	195.28	195.76	194.42	197.55	194.11	193.64	193.68	195.19	195.98	194.52	192.95	190.84	194.08	194.4	196.75	195.75	194.45	194.75	196.59	194.45	194.5	193.14	195.31	194.73	196.49	194.23	197.13	191.87	191.98	194.97	195.14	195.57	192.67	193.34	195.01	191.98	194.99	194.94	195.96	194.17	193.4	192.85	198.22	194.19	195.63	197.69	194.44	193.48	191.5
201.54	201.97	200.86	199.06	202.53	201.41	201.73	204.56	203.76	203.57	199.2	204.07	202.12	200.41	204.28	202.06	203.33	202.21	201.55	202.91	202.16	201.19	200.54	201.44	205.09	202.72	205.55	200.9	202.26	202.13	200.01	201.23	200.46	203.61	202.83	202.53	202.47	204.07	202.52	204.33	202.06	203.26	201.78	199.59	201.79	201.21	199.56	199.98	200.9	203.12
213.98	214.54	214.69	213.48	213.62	211.33	211.62	209.76	213.46	209.36	213.53	212.33	214.38	215.25	213.59	210.58	212.59	212.82	214.78	212.39	213.67	214.47	211.86	211.94	214.77	215.03	211.23	212.11	211.79	212.38	209.34	211.3	208.41	211.9	214.22	215.52	212.84	209.69	213.8	210.35	212.63	216.82	211.86	212.13	214.6	211.98	211.13	206.88	213.13	209.53
211.13	211.2	208.6	212.5	214.31	213.74	214.55	211.5	213.08	213.38	214.68	213.29	212.31	211.73	213.76	215.82	213.17	211.65	213.12	210.11	214.79	214.08	211.96	215.16	214.21	212.27	213.28	212.17	213.51	213.29	214.1	213.86	212.34	212.82	213.77	213.19	212.28	214.08	211.47	212.37	214.27	214.51	214.23	212.71	216.22	211.57	212.62	210.45	212.77	211.38
207.53	209.11	207.86	206.72	205.97	208.41	205.72	209.72	209.63	207.38	206.24	207.08	207.49	203.78	207.46	206.27	207.96	208.71	204.11	203.99	205.09	205.31	208.71	205.77	205.85	207.03	203.57	206.44	206.07	209.1	209.09	208.14	206.65	204.64	206.12	206.65	203.94	205.53	208.96	208.15	205.8	204.44	208.02	206.75	204.11	204.85	206.66	207.89	208.08	204.68
212.53	215.71	212.57	214.06	212.71	208.52	213.45	211.6	211.49	215.09	212.26	213.75	215.57	212.25	213.63	211.06	215.65	212.55	213.78	215.01	213.25	213.56	214.75	212.3	212.55	214.07	212.07	210.73	213.05	210.79	209.08	212.04	212.15	216.3	212.23	209.45	211.68	217.32	212.34	215.01	211.33	215.33	213.77	217.88	209.03	209.42	212.88	213.12	213.15	213.98
208.33	207.77	207.43	211.63	207.85	208.01	211.69	208.85	211.16	207.25	210.41	209.35	206.89	206.31	209.46	210.47	205.22	207.95	208.68	205.96	211.26	208.85	208.1	206.88	207.96	208.08	207.59	209.16	209.88	210.23	212.95	209.42	208.09	208.99	209.67	209.39	207.82	209.5	209.39	209.93	211.49	206.44	208.86	208.21	209.84	208.94	208.35	208.18	205.82	209.79
215.2	217.85	216.85	215.59	216.5	219.67	215.75	217.95	213.69	216.11	218.69	220	218.48	217.03	218.06	217.82	218.34	218.98	214.26	218.18	214.01	218.01	215.52	217.61	214.24	217.04	218.24	216.38	218.37	215.33	214.76	216.58	217.98	216.57	219.73	215.14	213.8	217.22	218.97	217.85	219.64	215.47	215.37	216.71	213.69	220.94	219.51	215.24	217.32	217.11
207.38	206.34	209.61	206.98	207.97	205.83	209.02	206.65	207.15	206.74	204.28	211.57	207.62	206.86	208.03	208.54	207.76	205.7	207.07	207.98	207.84	208.3	207.66	204.83	207.29	206.86	207.48	207.39	207.47	210.29	207.17	207.42	206.95	208.78	207.13	207.27	208.25	207.64	206.76	205.84	211.06	206.23	208.3	207.79	205.58	204.25	209.17	206.94	207.85	205.23
202.79	199.06	202.08	198.51	201.5	203.55	204.25	203.89	201.36	203.46	202.58	203.81	204.31	201.33	203.95	202.72	200.88	202.51	201.16	203.32	202.58	200.72	201.43	203.62	202.44	201.38	202.33	203.61	204.97	200.78	200.95	206.13	201.16	204.17	200.28	202	202.78	200.84	201.79	204.02	204.81	205.78	203.62	202.66	202.45	203.59	203.53	202.52	205.62	199.93
200.92	203.57	204.59	202.25	202.9	201.69	201.7	202.29	206.84	202.39	201.15	204.3	204.84	204.64	200.02	203.34	206.19	205.06	201.77	203.35	202.67	203.24	200.23	202.61	202.28	200.07	203.55	202.96	202.73	201.19	204.88	202.83	201.56	204.3	202.76	201.43	205.43	204.39	203.85	205.27	202.4	203.59	204.25	203.37	199.88	205.38	200.62	201.95	204.97	203.18
211.46	213.69	211.13	207.65	210.31	211.9	213.29	210.88	209.5	210.89	214.3	216.12	210.81	210.48	212.13	211.27	214.41	213.46	213.71	214.41	213.54	213.06	211.24	212.08	213.02	211.94	210.08	216.12	213.66	213.95	214.46	211.03	212.83	215.88	214.27	212.31	211.95	212.66	211.43	214.64	212.16	211.8	212.71	212.24	209.37	215.09	214.14	215.11	212.06	212.56
213.2	211.62	214	212.06	213.34	212.15	214.64	215.49	214.5	212.86	214.52	212.32	214.91	210.62	213.24	212.63	213.27	213.59	213.66	212.74	211.65	215.04	214.14	213.84	214.21	213.08	216.19	213.72	212.32	213.07	210.48	213.9	212.48	210.25	212.16	210.88	216.07	212.66	214.63	212.46	215.39	211.82	213.49	213.85	217.58	211.4	214.62	211.38	213.11	215.37
203.63	204.26	203.89	201.68	202.7	203.67	201.54	203.35	199.29	205.88	202.5	199.45	202.52	202.85	202.48	204.24	202.78	199.6	201.92	199.25	203.21	202.69	204.19	204.65	201.51	200.49	202.42	203.59	199.45	201.02	199.12	203.14	205.73	202.32	201.42	202.01	202.43	203.19	202.18	201.57	203.42	201.95	204.41	200.17	202.96	200.18	204.36	200.09	199.96	202.9
212.92	212.52	214.83	212.21	208.64	212.03	215.93	214.02	211.63	213.96	211.37	215.14	211.66	211.94	210.76	213.91	215.03	209.74	214.7	211.64	213.02	213.03	211.44	212.29	212.5	212.27	213.85	212.34	214.96	211.82	213.98	213.19	215.69	214.68	213.86	213.93	212.05	213.92	211.78	215.25	213.03	210.72	213.27	214.05	213.81	211.76	213.35	214.13	214.21	214.99
203.76	204.89	207.03	206.77	203.74	206.14	204.77	203.82	202.38	203.86	209.49	204.78	206.56	204.04	206.53	202.47	204.88	205.5	204.84	203.16	203.35	204.64	204.8	204.28	200.59	207.09	205.26	205.72	202.95	205.06	204.42	204.62	201.75	205.24	202.05	201.33	204.75	201.67	206.36	206.13	206.75	205.81	206.93	206.52	202.96	206.65	205.29	205.06	203.76	203.87
207.88	208.66	206.53	209.15	208.39	209.94	207.2	209.29	206.92	209.26	209.05	207.38	205.61	211.16	207.85	209.61	209.55	209.34	208.39	208.18	205.04	206.18	205.9	205.4	206.49	208.04	207.78	207.21	207.67	208.84	205.42	207.17	207.66	208.55	208.17	207.42	208.34	206.8	209.32	207.55	207.37	208.41	208.76	207.18	207.78	209.81	206.35	212.57	207.47	207.8
203.36	207.44	201.59	202.48	200.88	201.64	202.83	202.96	202.52	203.93	203.08	204.38	204.87	200.29	205.44	201.74	202.12	200.98	203.73	204.61	203.74	201.91	201.14	207.24	203.09	205	206.38	203.57	204.22	204.9	202.46	203.67	202.95	203.43	204.51	205.69	205.59	203.71	203.47	205.14	202.91	203.56	203.78	201.75	203.18	201.39	205.02	203.75	205.62	205
215.49	216.74	212.58	213.49	216.34	212.8	213.06	216.96	212.51	213.58	215.57	211.23	215.9	216.27	214.9	213.04	214.21	212.24	210.49	209.87	212.9	216.03	213.02	214.11	214.7	214.74	214.79	213.62	213.25	214.28	213.53	215.76	214.14	213.16	214.06	214.47	214.26	213.83	216.22	214.28	217.41	213.67	217.37	215.86	214.38	213.34	211.56	210.91	213.73	213.84
205.84	204.33	202.66	201.53	198.98	203.97	203.32	204.18	206.19	203.63	204.17	204.72	205.6	202.1	201.52	201.24	201.4	202.81	201.04	200.18	200.16	201.52	202.76	201.34	200.97	207.13	201.69	205.22	203.18	203.69	200.8	203.08	201.15	206.82	204.41	201.76	203.35	202.3	202.55	203.25	201.23	207.64	202.59	203.86	204.11	204.95	200.31	204.84	204.26	201.67
211.22	208.61	207.71	206.49	206.56	206.2	208.87	206.96	207.68	208.09	210.83	210.08	209.24	209.19	209.53	210.03	211.13	206.72	210.82	206.43	208.96	206.53	209.46	207.94	211.65	206.34	206.81	208.01	207.23	209.1	207.44	206.75	207.55	205.93	212.76	205.49	208.34	210.53	209.5	207.94	209.01	210.5	211.74	211.18	205.56	205.34	205.98	210.39	209.38	209.96
210.7	211.02	212.18	211.07	214.33	211.53	211.9	210.58	212.88	214.1	215.32	211.09	211.35	216.7	213.08	212.82	213.6	211.96	212.92	213.71	209.82	210.9	211.84	212.43	210.87	209.47	215.11	210.23	213.04	209.63	215.39	211.86	213.53	212.3	211.55	213.99	215.83	210.15	210.86	212.61	211.14	211.95	212.14	214.52	210.13	209.14	211.38	212.01	212.27	212.07
207.03	208.35	206.8	207.87	209.19	208.97	210.22	204.99	205.35	207.4	209.49	204.6	203.79	208.66	207.44	207.02	206.54	207.54	206.59	205.07	206.47	206.15	205.08	208.67	210.26	206.48	206.39	206.42	208.85	206.16	212.37	206.74	206.16	207.96	204.7	205.78	209.1	212.87	206.73	205.57	205.82	209.64	207.78	205.15	202.49	209.96	210.67	206.04	203.45	209.53
210.82	210.3	211.58	213.54	213.63	214.51	213.02	213.1	214.5	212.61	211.25	213.15	212.98	208.57	213.14	210.53	210.4	212.82	215.48	210.3	212.52	213.82	211.72	212.2	209.57	211.97	212.43	214.42	210.15	212.17	211.81	212.09	210.41	213.96	213.35	211.61	213.2	212.21	211.94	211.3	213.72	213.15	212.92	214.04	210.57	211.95	213.46	212.37	209.45	213.57
207.09	205.09	208.04	206.61	209.74	209.35	208.77	206.34	210.96	210.68	205.12	207.68	206.66	209.99	209.51	207.73	205.73	205.13	207.38	206.97	205.63	207.48	208.12	206.66	206.97	209.95	210.99	207.91	207.82	208.86	209.2	207.4	209.16	208.81	205.73	206.99	210.27	206.68	207.06	210.9	207.7	206.64	207.21	205.02	204.95	206.58	208.85	207	210.11	209.52
211.26	206.47	208.25	206.65	208.24	206.99	207.75	209.52	209.97	206.92	206.89	206.91	208.76	206.69	206.98	211.94	208.17	209	211.21	206.62	208.5	210.77	210.12	207.37	207.45	209.03	207.01	208.17	208.9	211.52	208.87	206.59	208.54	209.15	206.14	207.97	211.16	207.67	207.22	208.14	208.71	208.43	211.12	210.13	209.67	209.23	207.09	206.68	207.44	208.01
213.04	212.31	207.92	209.01	210.48	210.72	212.15	211.64	214.38	209.77	212.66	213.87	211.41	211.1	213.16	212.13	209.82	214.41	212.59	214.9	212.13	213.18	217.01	212.06	212.41	211.85	210.22	212.15	210.78	215.62	212.18	210.83	212.31	213.91	210.21	212.06	210.47	209.47	211.22	210.8	213.56	211.23	209.69	210.83	212.52	211.33	209.3	208.91	214.84	209.51
210.89	214.01	212.93	210.13	212.49	211.7	214.72	208.07	211.73	210.74	212.69	208.81	213.3	210.2	216.93	210.57	210.28	213.54	210.99	215.13	210.62	214.48	210.69	210.36	210.78	209.11	212.05	214.44	212.19	210.23	210.07	210.96	212.37	211.55	208.69	209.76	211.5	213.02	210.65	211.51	213.76	211.46	210.73	211.37	211.29	213.92	209.47	208.85	211.82	212.17
205.32	208.65	201.99	203.9	204.04	206.31	204.79	204.24	204.52	203.45	202.4	202.19	206.91	203.24	206.14	204.63	204.38	204.15	201.84	204.21	201.59	202.27	206.15	204.3	208.04	206.53	206.34	204.12	204.36	205.39	202.73	207.25	205.08	201.24	205.22	204.93	206.18	206.49	206.2	206.62	203.05	203.98	206.35	201.82	207.01	205.52	203.27	202.77	204.08	205.47
203.95	202.03	201.76	205.61	201.92	200.13	202.41	206.96	202.89	205.94	203.9	202.05	202.53	205.06	205.32	208.52	203.6	203.86	203.02	205.42	206.25	204.02	206.26	201.94	204.51	202.35	201.31	203.61	205.16	203.7	203.32	204.64	206.07	202.05	204.88	202.65	202.42	205.86	201.77	198.09	201.29	202.95	199.13	203.24	204.44	204.19	203.01	201.49	204.77	201.54
207.05	208.72	208.47	206.74	206.59	209.6	208.95	211.63	209.72	209.49	208.12	208.12	210.69	210.03	208.59	209.12	210.92	207.51	206.96	209.12	209.1	211.27	206.86	208.61	207.04	209.36	210.49	207.73	209.88	209.05	212.66	207.69	210.06	205.37	209.71	211.38	209.83	209.33	206.73	208.04	210.79	209.27	208.06	205.78	206.44	209.63	206.91	208.69	205.86	205.47
204.31	208.58	204.89	203.88	205.6	205.89	202.84	203.73	203.08	208.24	204.13	205.36	202.83	202.68	207.37	206.16	206.61	204.97	201.92	203.11	207.56	205.38	206.92	206.27	205.84	206.65	203.38	205.68	206.44	204.58	205	203	204.66	204.53	205.05	204.52	205.94	203.23	204.91	206.14	206.98	203.8	203.36	206.2	206.29	204.78	204.01	205.87	204.68	206.31
218.44	216.55	215.33	216.63	215.23	217.17	218.47	216.18	216.2	217.92	217.78	216.08	218.19	220.47	216.79	217.9	217.65	220.91	217.4	214.64	216.51	218.72	216.6	216.05	216.99	216.5	216.81	216.67	215.64	214.94	218.72	221.81	217.64	217.76	214.32	220.13	218.05	218.96	218.23	220.47	217.01	216.98	218.23	215.17	219.18	215.36	215.85	219.01	218.12	216.37
211.18	206.85	209.99	209.31	213.27	208.95	207.53	204.01	205.88	208.35	207	210.71	209.21	209.86	207.76	210.03	204.84	209.45	204.63	207.2	207.79	209.2	210.66	207.63	210.2	205.74	209.31	208.84	209.01	209.01	210.9	209.27	206.89	207.59	213.13	208.84	209.68	209.94	210.57	209.13	214.39	209.51	209.46	207.79	210.46	209.46	208.13	205.79	207.09	206.33
201.48	199.99	205.45	203.43	203.64	202.24	204.01	205.63	202.19	203.76	206.78	204.44	207.39	201.47	204.45	203.24	204.16	201.86	203.39	203.75	201.99	203.6	202.53	198.78	202.62	201.89	205.63	204.89	203.05	202.02	201.53	206.33	197.8	197.39	204.21	200.63	200.93	201.72	204.54	202.98	200.23	204.06	202.75	202.82	202.43	201.72	204.63	202.07	202.28	202.24
213.07	213.45	213.78	210.09	210.2	209.47	210.97	214.43	213.95	212.87	208.81	210.11	212.65	212.41	214.43	211.75	211.68	211.4	211.99	210.73	211.47	211.56	209.94	210.14	210.22	210.59	212.02	210.93	210.31	213.06	210.62	210.28	211.26	210.22	212.06	210.02	210.08	212.26	212.5	211.66	209.74	209.32	211.58	208.47	210.65	209.7	213.32	210.34	212.9	213.31
210.3	206.74	208.06	211.29	208.8	207.17	208.24	206.05	208.04	208.53	207.88	208.35	206.18	205.62	203.52	208.91	206.54	207.92	206.04	207.49	209.33	207.53	207.44	207	210.55	207.52	206.35	204.71	203.74	207.94	210.56	209.86	208.89	206.09	205.29	210.67	207.92	203.93	209.91	207.37	207.57	207.8	208.89	208.9	208.69	205.09	210.06	208.47	208.04	209
208.28	209.59	211.27	209.75	207.06	209.67	211.45	207.52	210.19	210.07	209.75	208.74	207.49	211.67	210.29	210.43	206.95	208.19	210.44	204.83	211.98	205.79	203.64	210.27	208.16	207.41	206.36	209.1	207.24	205.05	207.94	209.52	205.9	210.79	208.23	208.9	208.03	205.66	209.86	209.9	208.95	210.25	207.12	205.77	210.48	209.43	208.6	208.58	208.26	213.43
207.84	210.85	207.13	209.02	206.07	207.47	207.22	206.53	211.98	208.65	209.2	206.12	210.23	210.34	205.94	206.78	207.17	207.59	207.73	207.22	209.2	210.44	208.13	212.71	205.82	207.8	209.19	208.53	209.28	213.46	210.7	210.1	205.86	207.54	206.1	207.45	209.27	207.64	208.36	204.7	209.97	209.32	207.49	211.23	210.37	210.57	209.47	208.37	206.69	209.52
216.29	217.61	216.25	218.35	218.44	217.06	215.42	216.78	215.82	215.77	214.89	219.37	217.19	217.17	214.07	216.37	214.11	217.15	216.81	217.35	215.88	217.32	214.9	216.64	215.71	218.24	220.12	215.39	217.47	215.19	216.93	215.31	220.73	217.28	219.36	215.09	218.83	213.86	218.5	219.19	216.23	218.5	216.1	217.29	216.14	213.25	215.11	218.22	215.96	216.28
202.61	204.66	200.82	203.18	200.62	202.25	203.85	201	201.71	202.12	200.32	202.69	205.13	202.67	199.42	203.5	202.52	200.75	200.43	200.51	198.02	199.72	199.02	203.84	203.4	198.93	200.76	200.86	203.72	197.06	201.08	200.4	202.04	200.64	197.34	201.12	203.2	199.34	203.96	201.99	202.91	204.74	199.44	199.87	204	200.83	203.17	202.67	200.87	200.07
202.09	203.99	205.13	202.81	206.01	202.29	205.77	204.17	203.6	202.83	206.17	206.9	206.33	206.43	206.4	201.82	205.91	204.48	203.6	204.08	204.43	201.87	207.62	205.54	205.41	204.62	206.19	203.29	207.06	204.72	208.94	200.7	200.53	204.97	205.59	204.35	206.77	203.75	203.85	205.91	206.81	204.69	205.89	203.3	205.6	202.38	205.73	202.54	207.23	206.76
206.28	207.71	207.94	207.39	206.66	208.58	208.23	210.35	204.94	206.39	204.35	207.65	213.04	207.28	206.56	207.25	209.51	208.92	204.54	207.8	208.48	206.43	206.9	205.06	210.6	209.23	206.15	206.78	206.12	207.64	208.64	206.68	207.03	208.09	208.22	206.25	208.21	205.25	210.65	209.17	207.18	204.74	205.42	209.36	209.54	206.18	208.25	207.6	206.99	209.94
213.11	211.64	210.37	211.2	212.36	211.98	210.09	213.01	210.02	211.84	212.24	210.13	213.13	211.02	215.3	212.35	211.55	213.8	212.4	213.39	213.55	210.49	210.18	212	211.66	211.53	212.86	212.56	214.1	213.23	211.75	212.94	211.92	213.18	216.24	211.22	212.46	212.5	211.89	212.9	214.27	209.21	212.66	210.06	211.03	212	214.33	211.25	211.58	213.78
214.61	213.93	210.82	208.73	213.15	214.23	213.61	214.22	210.79	212.06	211.73	213.97	214.21	209.6	212.32	210.33	211.81	211.16	213.45	215.48	214.99	215.41	216.22	215.08	214.04	212.25	209.85	214.44	210.83	212.42	214.39	211.81	210.34	212.7	216.57	208.75	215.76	211.56	211.79	211.6	214.15	212.79	210.47	213.99	211.08	214.17	213.72	212.66	213.28	211.34
208.26	205.56	202.67	202.65	204.77	205.56	208.02	202.67	204.16	204.75	206.61	202.08	201.62	205.74	204.38	202.19	204.11	205.14	203.22	204.48	202.22	203.17	202.35	203.18	202.24	203.14	203.57	202.21	203.24	204.37	204.5	204.7	202.83	200.68	205.16	202.64	205.65	203.78	203.12	203.93	203.76	205.41	205.41	200.98	206	207.21	203.95	203.63	204.82	204.87
206.49	207.11	204.65	207.07	211.58	205.53	209.06	207.67	209.76	206.32	208.81	210.23	209.56	208.5	209.98	208.67	208.42	207.47	204.93	206.79	205.26	205.78	209.44	210.47	207.95	207.07	209.09	208.62	207.04	208.37	207.42	209.57	211.41	210.87	207.85	208.3	210.14	210.06	207.22	207.73	208.45	205.15	205	207.65	209.2	205.96	210.06	206.94	205.75	208.63
202.28	201.16	202.54	203.46	202.56	204.46	201.27	200.85	203.43	199.53	200.84	200.01	201.87	204.09	198.81	200.6	200.54	199.57	203.99	199.73	200.55	198.79	201.01	198.2	204.77	202.78	197.95	201.12	201.84	199.92	200.41	197.5	201.64	201.51	199.84	198.69	199.03	197.94	203.4	202.07	202.12	197.48	201.5	203.8	200.97	200.28	199.03	199.14	204.21	200.35
194.81	196.02	194.79	192.48	195.83	195.95	192.64	194.88	193.94	190.67	193.45	199.46	194.96	193.34	192.34	196.31	195.97	197.78	195.49	191.33	194.68	193.44	190.51	197.35	191.95	193.96	196.3	195.19	191.23	194.18	194.78	190.67	192.47	192.47	198.71	191.08	189.83	194.64	196.05	194.08	194.7	193.18	191.16	194.65	195.43	194.35	194.03	193.07	191.06	194.89
214.28	212.61	209.17	212.97	217.13	212.82	212.93	215.79	212.64	212.68	214.61	214.52	213.55	211.8	215.08	213.86	215.43	214.55	213.83	213.68	214.3	213.2	214.31	209.01	212.07	211.39	214.42	214.3	214.53	210.93	211.06	212.08	211.73	214.5	213.2	214.11	213.26	214.11	214.17	213.33	213.87	212.32	213.67	212.69	212.28	210.84	211.81	214.4	212.15	210.61
208.64	207.38	208.48	208.39	207.04	207.19	207.28	206.7	209.04	209.21	206.75	210.16	207.22	209.51	210.68	210.29	208.04	206.9	207.93	212.59	207.12	210.97	206.78	209.3	206.01	207.69	206.85	209.92	206.38	208.57	207.76	206.26	209.18	206.15	209.12	208.12	208.53	205.96	208.86	212.44	206.13	204.49	208	208.18	205.4	208.7	205.12	207.81	203.98	207.47
205.51	209.91	207.3	207.25	205.2	207.68	206.33	209.31	211.02	207.09	208.58	210.48	206.87	210.76	208.66	205.99	208.47	207.89	209.84	209.68	208.62	207.96	203.03	210.03	209.32	210.06	210.34	210.5	208.47	209.48	210.8	207.41	208.43	207.32	208.22	205.21	208.63	208.57	205.41	207.07	205.92	208.83	206.33	207.51	207.09	207.86	207.1	210.53	207.6	207.33
206.97	206.45	205.02	203.08	205.2	202.36	206.16	203.26	203.69	208.4	204.18	205.02	201.42	207.55	210.01	203.28	199.99	204.83	202.24	205.51	205.23	202.3	206.41	202.21	204.48	204.15	204.2	205.08	207.16	205.64	207.37	204.32	201.58	204.46	205.17	206.75	203.17	204.6	202.28	199.93	204.66	205.54	205.27	207.37	201.35	206.55	204.95	203.97	204.96	207.08
215.25	207.89	216.34	214.15	212.57	213.06	213.07	212.35	213.26	212.82	214.29	212.63	212.43	212.31	213.69	213.04	210.52	212.76	212.29	211.02	212.37	214.1	214.33	213.2	214.11	211.26	213.9	212.53	211.58	214.11	214.7	214.1	212.75	211.52	214.44	213.56	211.99	211.46	214.67	212.6	213.54	216.11	213.73	210.91	212.52	210.94	211.46	213.67	215.16	213.26
205.18	202.68	203.14	204.11	203.84	201.91	205.28	204.23	202.98	201.33	204.35	203.45	200.6	203.87	203.23	202.58	200.39	200.89	204.01	202.3	203.98	201.65	201.62	203.04	201.37	201.78	203.73	203.1	200.24	201.17	200.53	207.03	204.29	201.81	203.75	203.42	204.21	202.9	198.85	198.94	202.38	203.02	205	203.3	203.77	200.37	204.18	200.17	199.89	201.94
199.09	198.23	201.31	197.79	200.11	199.29	202.97	199.75	201.68	204.58	196.49	199.95	200.15	200.2	197.05	200.58	199.34	200.97	201.31	200.86	198.81	199.75	204.16	200.11	199.55	198.1	203.33	203.94	198.38	201.3	199.95	200.23	198.38	201.29	199.09	199.52	200.07	201.76	201.67	201.64	203.41	200.97	201.53	197.43	200.26	199.38	201.7	200.27	199.88	200
218	216.64	220.9	216.93	215	215.91	216.79	216.78	213.49	218.66	218.07	220.17	215.55	217.19	214.79	216.33	218	218.53	218.02	216.9	216.01	212.11	217.78	219.15	216	212.13	217.04	216.72	215.66	219.97	217.36	218.65	217.79	217.5	215.65	217.31	220.38	218.3	217.74	217.24	216.61	217.93	219.16	215.81	216.05	219.52	218.87	214.05	216.95	214.97
200.4	204.57	201.2	202.79	206.72	204.79	203.55	200.55	203.74	202.96	202.05	204.21	202.64	201.48	203.24	202.05	204.18	204.27	201.22	202.35	200.57	204.31	201.6	200.85	200.59	202.45	201.48	204.04	201.89	199.54	200.43	200.81	202.46	201.5	203.4	203.13	202.43	204.11	202.95	206.12	204.37	202.6	203.76	201.95	201.38	205.98	201.68	204.36	199.94	201.91
201.97	199.42	202.31	200.85	200.6	202	201.37	200.01	200.55	199.17	201.36	199.15	200	201.23	200.71	202.04	200.52	203.57	198.84	203.41	199.59	196.72	199.08	200.72	200.03	204.12	198.84	201.49	204.73	200.45	198.43	199.58	200.59	197.17	200.66	199.26	198.52	199.68	200	202.7	199.76	202.04	199.66	200.79	202.34	199.54	200.44	201.91	198.67	197.14
193.65	197.78	191.41	192.91	191.37	197.85	193.31	195.87	195.88	192	196.17	192.94	195.88	192.53	195.94	194.47	191.92	196.42	195.78	197.54	193.45	193.51	192.82	194	194.21	194.04	190.56	198.26	196.17	197.38	194.21	193.86	191.92	191.71	190.82	195.15	194.47	194.9	193.73	196.33	193.7	193.73	192.7	193.53	195.75	192.17	194.96	192.12	195.58	194.6
199.83	202.29	200.16	202.27	203.47	200.16	204.31	202.41	201.48	196.63	202.37	201.16	204.54	200.7	202.35	201.86	202.36	203.17	202.12	200.9	203.51	203.95	201.39	203.18	204.44	203.36	198.54	201.15	203.28	199.69	202.55	204.08	203.56	203.65	204.28	201.9	201.35	202.11	203.81	202.33	203.51	204.72	200.35	202.14	203.28	200.95	199.99	204.1	200.27	204.16
204.5	201.29	206.97	206.36	202.94	206.72	203.53	203.81	204.84	207.94	204.78	206	203.55	205.96	205.72	205.46	205.2	204.98	203.35	204.54	203.43	204.59	201.3	206.76	205.69	204.16	199.49	205.19	202.8	204.9	204.51	201.07	202.39	206.91	205.67	205.83	202.57	206.96	202.82	206.15	205.36	201.08	202.04	207.66	206.1	207.42	203.69	203.41	206.77	200.98
208.63	207.6	210.88	208.38	207.08	205.07	206.86	208.21	205.65	206.62	205.1	204.51	207.92	206.39	205.05	206.85	204.74	209.01	208.4	208.14	207.08	207.86	208.17	207.56	208.14	211.85	208.66	206.48	208.96	204.07	207.07	208.4	208.57	208.52	206.66	206.7	207.95	206.1	204.57	207.65	206.57	205.41	214.61	210.9	205.96	205.57	205.88	208.86	207.41	207.08
214.4	215.68	212.18	213.77	215.11	210.84	216.88	215.13	213.32	210.05	212.31	213.58	210.25	210.26	212.73	215.25	211.18	211.51	212.98	210.98	209.69	211.62	214.2	210.87	213.54	217.34	210.45	208.91	214.92	211.37	214.05	213.37	209.22	213.74	214.41	213.51	212.28	210.36	211.5	211.81	210.88	213.12	214.8	211.6	211.18	213.66	215.06	211.64	212.54	212.92
212.77	210.52	212.88	214.2	209.91	214.77	209.74	213.56	212.94	210.25	211.45	212.85	212.42	212.04	213.69	213.58	211.25	209.59	214.73	212.38	213.3	209.66	211.44	211.01	212.57	210.08	209.96	210.79	212.82	211.97	212.38	212.85	211.44	213.99	213.62	212.1	212.42	210.85	211.69	211.98	213.9	210.87	214.52	212.6	208.98	209.79	210.87	214.52	211.54	212.24
203.09	203.44	205.1	200.13	204.73	203.6	206.76	204.05	202.79	202.22	203.73	205.67	203.3	207.98	204.33	202.62	201.61	200.54	200.92	201.57	201.92	200.4	202.48	201.47	201.44	200.72	202.2	203.26	205.95	204.57	206.69	203.46	205.47	205.16	202.31	205.61	203.61	209.02	200.19	202.69	201.96	207.23	201.06	203.59	202.05	200.21	203.96	199.82	205.12	201.78
213.04	211.51	209.37	209.04	212.14	209.91	212.84	209.93	208.1	212.8	212.06	212.73	211.97	210.95	209.74	212.19	211.29	209.31	211.88	214.89	209.8	214.39	214.64	211.2	208.71	211.04	213.03	212.64	213.49	210.92	209.04	209.49	213.09	208.11	212.88	209.62	210.77	210.33	213.64	210.84	213.26	210.91	212.04	211.36	210.52	212.3	214.16	212.82	215.66	213.21
212.92	210.31	212.67	212.18	211.74	212.23	211.15	210.9	212.22	213.7	210.78	213.77	212.85	209.19	212.31	209.76	210.55	210.78	213.04	209.5	210.41	211.04	211.3	209.08	210.54	214.13	213.64	212.63	211.35	213.22	208.16	212.51	210.29	206.48	213.71	210.1	210.18	212.98	210.82	213.07	209.42	210.69	211.86	210.37	213.84	207.65	210.79	212.03	212.51	211.7
213.23	211.57	208.31	213.37	208.99	214.25	212.52	211.7	212.11	211.72	211.38	215.01	211.5	209.79	213.95	211.53	210.56	210.88	213.74	212.82	212.66	211.76	212.59	206.17	212.2	211.02	209.93	214.98	210.41	211.15	212.49	213.46	214.16	213.17	212.38	213.71	211.41	212.48	212.82	210.95	212.35	209.82	210.29	210.84	208.76	210.28	211.26	214.06	209.73	209.91
211.25	214.33	211.85	211.01	213.49	216.35	211.46	212.01	210.96	209.88	215.17	211.3	214.36	214.24	211.2	210	212.1	212.89	209.67	209.19	211.01	212.63	213.76	212.32	211.11	213.69	211.36	212.32	214.1	210.51	210.91	210.52	213.49	213.96	209.47	213.53	211.88	212.67	213.84	215.52	212	213.05	214.42	211.75	210.39	213.92	212.48	214.92	211.91	211.67
219.51	217.89	219.45	217.64	217.48	217.09	215.99	218.6	216.9	216.28	215.63	217.69	218.29	217.36	220.17	217.01	218.21	220.34	217.16	217.68	221.09	218.06	216.52	218.51	218.88	216.16	217.44	219.93	218.69	215.98	215	219.22	216.31	217.15	218.33	218.97	218.62	217.74	216.72	217.38	216.96	219.53	215.73	217.71	216.65	217.69	215.74	215.95	215.09	218.09
204.99	200.93	202.37	204.54	205.27	199.85	200.81	205.2	204.75	202.87	203.98	203.32	205.32	204.36	200.61	204.93	202.7	204.98	201.76	203.76	204.24	201.72	202.06	204.25	203.25	204.6	202.21	201.67	199.2	203.46	203.97	204.84	202.41	201.59	203.59	202.91	204.12	203.38	201.22	202.91	203.23	202.5	203.11	202.94	203.65	200.16	202.44	200.29	200.6	200.36
213.44	211.61	213.01	215.23	214.99	214.74	211.1	215.63	214.06	218.71	211.83	213.27	212.56	215.52	215.43	216.35	213.69	212.57	212.73	213.87	212.68	214.24	217.56	215.83	213.76	214.71	215.37	212.04	213.14	215.1	214.74	213.3	216.08	213.82	215.78	212.25	212.69	211.53	214.71	211.36	213.43	212.67	214.83	212.07	216.09	208.72	212.29	214.91	212.37	212.5
209.35	206.24	209.22	204.14	211.46	207.23	210.06	211.19	210	211.68	207.3	207.8	208.29	210.66	212.49	210.81	208.24	208.64	209.43	208.31	205.79	209.51	208.04	208.92	210.96	208.49	210.35	206.37	209.94	211.31	207.18	210.21	208.87	206	210.53	206.92	209.23	209.5	209.31	206.46	208.99	203.96	209.4	208.96	208	208.75	208.71	203.4	210.05	209.04
205.51	203.76	204.11	206.19	204.36	205.86	204.5	203.69	205.94	203.81	201.8	201.86	206.11	201.34	201.37	206.27	201.96	201.97	203.76	204.02	204.02	202.52	204.11	205.01	203.09	200.59	205.49	205.5	202.58	206.29	203.38	201.48	205.45	206.86	203.88	203.47	204.53	205.81	203.59	202.56	201.12	204.99	203.6	201.84	204.75	202.88	203.98	204.85	204.21	204.08
203.09	205.22	202.89	200.95	201.59	202.89	202.74	205.84	206.43	205	204.18	198.97	202.2	203.33	204.57	206.41	202.82	204.53	202.51	203.37	200.9	204.83	204.54	203.34	203.81	206.99	204.44	201.17	207.94	202.35	205.3	204.33	204.38	205.63	205.34	203.51	206.42	201.28	204.45	201.08	201.88	203.77	199.46	201.25	201.61	200.38	204.82	202.34	204.34	202.95
201.39	202.66	203.19	203.74	204.12	203.99	203.07	202.61	203.75	203.9	204.48	202.31	202.28	204.65	202.72	203.14	201.94	203.18	204.73	204.9	203.69	201.88	202.74	202.56	204.23	203.68	203.23	203.82	203.37	205.65	203.62	201.24	202.01	205.6	203.34	204.23	205.61	205.51	204.66	203.67	201.02	203.57	203.06	202.65	205.06	204.66	202.54	200.46	200.54	201.84
203.61	204.5	202.34	199.47	202.96	203.85	204.29	205.28	200.83	206.53	203.18	204.07	202.55	204.87	202.97	203.37	205.72	204.98	200.16	203.91	202.43	207.45	199.65	202.94	204.2	204.03	203.45	204.29	204.33	202.95	204.65	207.33	203.83	205.55	203.85	202.92	203.58	206.73	205.22	205.47	204.01	202.4	200.54	203.33	205.71	204.56	201.41	205.32	204.76	206.23
207.51	209.2	209.19	208.43	206.62	205.28	207.51	205.56	207.72	210.43	208.81	209.28	209.34	203.09	206.67	204.92	206.89	208.87	208.68	205.44	204.88	207.49	208.64	209.57	207.48	205.99	206.47	207.68	208.85	208.71	208.63	209.75	207.15	207.09	209.82	208.88	209.15	210.75	205.69	206.95	205.32	207.33	207.1	208.33	207.54	207.02	209.53	206.58	207.57	205.76
202.88	203.43	202.47	204.1	206.18	201.96	202.44	202.83	203.46	202.62	201.37	206.07	202.91	204.36	199.83	200.12	204.15	203.95	203.12	200.19	200.44	202.39	203.39	204.11	200.71	201.11	202.31	204.35	204.21	203.78	203.67	204.46	203.15	203.59	202.37	200.88	205.84	202.07	202.4	205.3	199.84	207.67	199.87	202.21	204.43	201.41	203.9	201.49	199.49	201.14
209.58	209.04	208.99	212.64	210.08	208.9	207.95	209.35	211.53	208.84	211.21	208.31	209.04	206.38	208.77	207.24	209.68	207.34	209.46	207.2	209.94	209.21	210.27	207.79	208.81	208.14	210.54	210.16	207.45	211.58	208.93	210.01	206.17	209.74	210.62	208.47	209.6	207.81	208.49	210.67	206.18	209	212.43	210.59	210.3	207.05	208.45	209.98	208.53	212.08
200.9	202.02	200.24	202.55	200.36	201.28	200.61	195.87	201.23	202.91	199.4	200.69	205.07	199.53	202.88	202.78	202.32	203.52	203.59	198.63	197.56	200.34	199.49	196.5	201.06	197.98	201.59	202.36	200.5	195.36	196.8	200.52	202.21	200.34	201.32	199.77	204.04	197.73	201.73	203.72	201.41	202.38	202.25	200.64	201.56	200.7	203.74	204.22	200.45	200.98
213.14	212.29	212.32	212.15	212.43	213.77	210.48	210.53	210.54	209.13	213.37	212.49	213.12	210.16	211.45	211.33	212.71	213.07	209.73	210.4	211.2	212.58	213.6	213.12	211.37	211.43	211.82	212.11	207.11	211.39	207.92	211.55	210.51	213.18	209.92	209.68	209.32	211.79	211.49	215.04	212.98	211.25	214.6	208.17	210.32	212.73	207.62	213.74	210.76	209.17
209.88	209.34	208.02	207.06	208.43	210.39	207.55	209.09	207.53	208.42	210.7	208.09	209.63	208.23	207.74	210.5	208.07	208.83	208.24	209.51	208.32	208.96	208.07	207.57	208.35	212.2	209.24	208.33	211.31	206.83	209.29	207.83	208.95	208.94	211.09	209.47	211.05	206.74	210.39	206.96	206.04	209.75	209.99	208.76	206.9	210.06	209.99	207.13	210.9	211.48
201.2	200.46	200.99	202.9	198.59	198.43	202.37	202.19	206.01	200.28	202.82	200.46	200.9	201.19	201.19	201.47	199.68	200.45	197.37	201.4	201.95	203.34	197.54	197.94	202.46	201.31	201.73	198.6	202.67	204.87	201.82	200.11	201.51	200.6	201.41	199.94	201.85	201.63	203.35	201.17	201.28	199.13	200.61	199.24	204.43	201.01	199.61	200.5	202.64	202.93
203.62	202.71	202.63	202.96	202.6	204.62	202.39	204.61	203.23	204.38	200.65	203.16	200.63	201.88	204.99	204.45	206.15	204.17	203.69	204.19	202.45	206.75	200.34	199.97	203.53	203.67	205.39	203.69	199.81	202.07	203.19	198.28	204.32	206.32	198.78	204.52	205.43	201.22	203.42	202.65	203.16	203.86	204.73	201.75	202.44	201.61	202.78	204.07	203.4	200.72
205.82	204.14	204.3	206.62	205.54	202.04	204.19	209.42	205.71	203.89	207.25	205.48	204.38	204.82	205.28	207.49	202.76	205.8	206.22	204.51	206.18	204.51	208.37	202.86	204.62	203.58	206.04	204.28	206.62	206.15	204.65	206.69	204.17	207.3	205.02	206.24	201.8	206	205.9	204.34	205.61	208.73	204.63	201.74	204.03	205.58	201.88	206.97	204.77	202.76
209.49	213.41	212.73	212.55	210.58	211.39	213.54	213.46	213.06	213.15	211.21	210.73	212.59	216.71	211.85	209.69	210.96	209.83	211.06	212.07	213.65	210.4	212.11	210.3	210.67	209.13	210.41	212.6	211.52	212.83	209.82	214.53	210.37	212.72	213.57	213.17	214	210.97	210.41	213.69	214.2	210.82	211.79	210.66	211.22	212.87	213.55	208.46	209.67	212.99
213.64	209.52	210.49	212.24	213.32	211.25	211.05	212.08	211.06	212.24	211.21	211.21	211.89	215.02	214.14	213.21	212.17	212.38	210.77	208.46	209.86	213.38	212.54	212.73	208.86	212.35	212.5	211.36	211.65	211.97	216.45	210.2	210.57	213.54	213.38	212.38	213.26	216.4	212.8	212.35	212.21	207.27	213.45	211.58	211.26	212.34	209.56	210.82	208.44	210.65
207.76	200.28	203.11	203.99	201.15	201.56	203.71	203.04	202.25	203.84	200.68	199.94	203.47	203.63	206.92	202.92	198.24	206.1	200.06	205.23	204.06	201.34	204.04	202.2	204.68	204.85	207.17	203.52	202.2	202	201.33	201.59	203.27	203.65	203.14	202.96	202.11	205.27	204.57	202.58	201.98	205.57	201.54	202.3	199.11	204.32	203.06	201.99	205.41	202.33
200.1	203.03	201.21	199.36	201.75	202.24	200.27	200.16	200.44	200.28	203.6	199.09	201.24	202.31	197.83	200.04	199.02	199.78	198.66	201.18	201.84	201.01	198.38	201.42	199.58	199	199.13	201.98	199.1	200.26	203.5	198.09	197.81	201.34	199.45	200.23	201.99	199.03	200.78	201.99	199.65	205.15	201.1	201.88	200.47	199	198.96	202.66	199.74	199.64
211.3	212.39	210.81	207.72	209.06	210.12	212.03	212.13	203.37	209.7	208.51	207.38	208.41	208.4	210.94	210.18	210.31	206.7	208.76	208.42	206.69	210.32	210.72	209.01	211.64	211.38	209.49	206.32	210.36	206.77	206.07	209.12	209.59	211.1	208.8	210.37	210.33	211.79	209.51	207.39	206.36	211.19	206.74	209.75	209.35	210.45	211.48	209.48	206.84	208.14
213.09	211.72	214.2	214.43	214.53	216.4	210.82	214.06	215.39	216.22	216.97	214.12	212.6	211.37	212.01	212.29	216.46	212.69	215.06	212.8	214.89	211.95	214.44	210.92	210.21	213.73	212.54	216.21	217.79	214.58	212.25	217.04	213.83	214.94	215.89	216.29	212.46	213.32	213.36	211.54	212.77	214.52	213.86	213.4	208.43	214.52	213.45	215.05	214.65	219.2
198.03	200.4	200.05	201.07	199.83	199.89	198.12	200.47	199.66	200.77	197.01	198.63	199.78	195.25	199.05	199.19	199.49	199	200.67	200.57	196.95	197.72	202.59	201.29	200.37	198.84	202.52	197.61	200.12	197.11	203.12	198.01	199.44	201.14	198.99	198.3	197.48	199.47	198.11	197.09	196.96	199.6	198.08	200.73	199.51	197.91	201.12	199.98	198.29	202.88
216.83	216.89	217.2	220.01	214.84	213.23	216.64	218.19	215.41	216.31	218.42	217.63	215.79	213.85	216.76	218.27	218.48	215.26	217.84	219.03	215.04	216.2	217.19	217.71	219.99	215.96	217.94	214.56	218.99	213.98	212.89	215.51	215.33	219.08	217.19	216.39	216.96	221.32	216.15	216.72	218.44	216.55	215.99	219.03	217.01	220.08	213.73	215.19	214.65	215.19
203.06	201.09	202.93	205.53	204.42	202.69	203.13	200.21	199.47	203.1	200.43	200.77	203.06	205.18	200.47	204.19	201.43	202.65	201.44	201.76	200.23	202.2	202.4	203.84	203.01	202.03	201.9	203.06	200.49	200.81	202.76	200.73	203.78	204.4	203.84	204.91	205.16	203.52	200.76	205.72	201.59	201.9	200.9	204.42	198.77	202.71	204.13	200.54	204.2	202.91
208.43	208.65	207.34	206.06	208.28	207.4	208.39	209.04	205.76	207.79	207.02	209.45	209.97	213.88	208.54	207.22	210.08	202.33	207.57	206.81	207.81	206.81	207.21	207.88	211.91	208.88	208.7	208.64	206.65	203.43	210.5	206.49	208.52	210.07	203.35	208.26	206.89	205.58	208.41	206.79	206.57	205.46	209.52	208.4	204.81	208.46	208.62	208.96	205.9	208.37
211.24	209.41	209.55	211.69	209.89	207.5	209.22	209.86	208.73	207.72	206.01	207.55	211.2	210.87	213.35	209.19	209.74	210.01	209.9	210.03	209.37	211.33	212.82	211.07	209.89	210.58	207.71	210.28	211.76	208.15	212.02	208.52	210.07	205.8	211.68	212.08	207.8	211.91	207.39	211.33	206.85	209.99	209.06	208.5	211.08	210.8	211.74	209.93	209.82	210.59
209.21	204.72	207.53	205.65	207.08	210.9	206.02	210.16	206.19	206.48	209.04	208.27	209.42	207.92	210.73	208.41	207.21	208.42	207.52	206.55	210.07	207.36	207.75	207.51	204.89	211.06	208.59	205.8	207.33	206.99	206.92	206.73	208.43	208.9	207.19	203.6	208.16	208.59	204.35	208.63	208.6	206.46	208.83	208.66	210.79	207.34	208.61	209.55	205.84	208.89
214.63	213.51	211.97	209.83	214.57	212.52	210.86	210.9	210.93	213.84	212.64	213.26	208.38	209.35	211.94	213.75	207.97	212.03	213.31	211.82	211.61	216.56	211.16	213.98	213.56	215.46	213.44	212.14	211.23	214.02	210.07	208.53	213.62	213.31	213.29	214.29	214.31	211.53	211.91	213.09	211.22	211.77	211.78	211.49	214.9	212.3	211.46	214.27	212.59	212.8
212.46	214.4	218.3	214.97	218.5	213.6	221.69	218.06	218.07	218.61	218.47	218.06	219.37	215.76	216.69	215.75	215.79	218.83	215.45	218.9	220.34	214.67	217.77	216.8	219.76	216.08	217.19	219.41	216.05	217.04	217.41	217.59	216.56	214.87	217.02	216.27	220.13	218.45	217.2	217.4	220.78	218.95	217.49	214.1	217.78	219.39	216.38	212.88	216.45	214.91
195.78	195.71	194.61	195.45	190.05	196.6	196.52	195.18	195.44	198.18	195.45	194.99	195.6	194.45	193.54	197.43	195.28	195.77	195.99	193	196.14	193.33	194.77	195.63	190.67	198.48	197.91	197.74	192.96	195.79	196.78	194.61	197.01	195.71	196.61	192.96	195.14	196.74	195.41	197.39	195.74	195.66	195.05	193.99	196.14	194.56	195.53	196.38	195.59	193.07
202.63	203.25	203.63	203.32	205.41	204.46	204.84	204.21	202.22	202.11	205.93	205.74	201.93	205.4	206.05	203.41	205.35	204.32	204.15	208.81	202.67	204.14	204.85	201.56	205.7	206.54	203.31	207.28	206.3	202.66	206.35	204.48	203.31	204.59	200.91	207.21	207.68	202.3	203.31	204.66	203.8	203.93	205.69	205.43	203.87	202.21	205.48	207.63	203.75	204.45
199.92	198.03	201.9	197.99	201.81	200.7	200.97	197.42	199.14	200.7	199.18	199.72	199	200.95	199.77	200.18	198.35	197.34	196.13	200.11	200.14	203.61	200.92	198.81	202.21	198.23	199.56	203.88	197.32	199.75	201.91	199.03	201.28	199.13	200.06	198.24	201.91	199.16	199.17	202.16	199.94	200.71	201.21	200.3	197.99	201.75	198.98	201.6	199.35	196.63
212.77	214.95	211.99	216.96	211.94	212.72	211.64	212.64	213.06	211.01	214	212.94	212.56	213.22	215.26	211.03	211.81	210.7	212.9	213.82	210.38	212.01	210.85	211.79	209.43	213.87	211.38	212.42	212.06	211.13	214.27	213.32	211.81	212.76	210.47	212.1	212.15	212.11	213.55	213.18	209.89	214.37	210.06	209.34	214.01	212.59	211.28	213.62	210.36	213.72
203.65	204.47	205.79	204.64	203.13	206.8	207.94	205.22	205.57	205.56	206.87	205.83	205.35	200.84	202.05	200.98	202.57	202.41	202	204.04	205.91	202.05	205.97	206.89	202.58	202.58	203.34	204.79	202.01	205.22	204.63	206.88	199.94	201.83	203.67	204.9	205.56	204.49	203.53	206.98	201.53	205.38	201.94	202.28	204.21	205.41	206.59	202.53	201.1	203.83
217.15	214.85	215.71	216.22	217.18	216.24	218.85	216.78	216.87	216.89	217.18	219.85	218.28	217.57	219.57	220.89	214.22	217.22	215.77	215.92	215.03	211.89	215.81	216.38	215.19	218.34	216.95	217.24	216.29	216.25	218.34	217.18	217.49	215.94	214.47	217.19	213.58	216.86	218.46	216.51	216.49	217.81	217.7	216.87	214.71	216.11	218.85	219.54	218.08	217.08
208.04	209.93	209.51	206.54	209.93	210.22	204.92	207.96	209.48	210.57	207.47	207.38	209.58	208.87	204.39	207.47	207.08	207.8	205.51	210.26	208.58	208.55	206.22	209.64	207.46	209.05	204.39	207.7	208.83	205.19	208.05	209.72	208.41	208.15	210.2	206.95	205.25	207.92	205.18	209.15	205.25	211.14	206.25	212.59	210.18	210.4	208.5	207.41	207.07	211.7
204.5	206.3	202.2	204.92	204.06	203.55	202.36	203.33	205.06	206.95	204.12	204.83	201.59	205.97	201.46	203.56	201.4	204.69	207.1	203.19	203.46	204.1	200.23	200.69	203.83	203.32	202.41	202.29	203.52	200.04	203.77	205.59	201.52	204.45	202.27	205.03	202.68	202.87	203.87	204.22	201.98	198.3	203.96	203.57	202.59	205.23	201.32	205.26	203.48	202.86
206.99	208.78	207.52	211.32	207.59	209.12	208.6	209.35	208.86	207.98	209.97	211.72	210.97	208.07	208.91	206.98	208.57	207.59	211.51	207.44	204.99	209.88	211.16	208.67	207.11	209.12	206.25	208.86	208.18	205.11	207.75	208.03	207.03	209.33	204.81	207.59	210.18	207.48	210.89	208.73	204.73	208.95	209.47	207.6	209.84	207.01	206.07	205.09	209.64	209.15
210.67	214.27	215	213.5	212.25	210.46	212.6	208.31	211.06	210.09	208.39	213.46	210.66	211.72	211.81	212.09	212.87	215.1	210.87	213.91	211.93	210.06	210.4	209.01	211.78	212.43	206.65	211.4	210.6	213.47	210.22	215.62	212.56	213.99	209.98	212.06	211.73	212.07	209.37	213.92	213.8	211.22	210.92	208.94	212.33	210.87	211.43	214.72	210.4	210.92
192.86	193.89	194.85	194.29	194.56	193.2	194.35	194.67	195.69	195.28	194.74	193.47	195.3	197.09	193.26	192.8	193.62	196.09	194.85	193.6	194.2	196.11	195.96	191.8	194.57	191.41	193.78	191.17	196.82	195.77	192.57	196.71	194.97	195.83	190.63	193.79	194.46	194.78	195.04	195.82	195.05	190.33	193.44	193.28	193.64	195.5	195.51	195.2	193.65	194.33
192.4	193.77	194.42	193.9	195.18	195.85	197.04	195.05	195.31	193.98	193.38	193.53	196.23	192.7	193.47	192.19	194.93	193.99	196.81	196.07	192.06	196.61	193.73	192.73	195.34	192.27	193.41	195.85	194.09	194.7	192.93	194.12	195.55	193.48	191.55	192.17	191	195.13	194.93	192	194.23	193.28	195.6	191.73	191.01	194.23	197.26	195.04	192.9	193.26
207.27	204.81	210.61	207.49	207.35	207.02	206.94	204.12	209.44	208.02	207.01	210.44	207.48	208.22	206.07	204.13	205.7	205.46	208.01	206.88	206.75	203.05	207.81	206.19	207.75	207.66	208.28	206.37	207.22	205.36	203.65	207.7	208.36	203.69	207.37	204.71	206.53	206.23	208.01	203.36	207.09	205.91	207.18	204.66	208.96	208.36	207.59	209.06	203.86	205.19
209.34	206.45	207.46	203.01	206.29	209.97	207.52	208.08	207.86	204.75	208.31	208.1	210.95	210.41	205.67	208.13	207.55	205.69	209.52	209.69	204.43	206.85	203.54	207.12	207.79	205.41	207.76	210.41	208.3	205.31	205.91	204.42	207.1	211.51	211.26	207.59	209.16	208.37	209.95	208.79	205.88	209.38	209.56	207.9	207.93	206.46	206.93	209.96	204.78	209.67
199.69	199	201.32	200.54	198.86	197.93	198.31	200.06	199.43	197.41	202.16	201.09	196.66	198.98	201.69	203.2	199.32	198.75	199.71	199.46	201.3	195.92	196.08	201.21	195.76	196.74	201.33	199.98	199.49	198.96	202.88	198.35	200.36	201.5	198.3	197.53	199.82	197.24	199.45	200.61	199.48	200.33	201.48	195.76	199.62	198.41	199.48	202.7	200.6	200.69
208.3	209.15	214.84	208.59	208.37	209.02	210.82	209.28	213.37	208.5	210.55	211.48	211.71	207.66	212.21	207.04	210.33	209.49	208.17	207.07	208.35	210.31	210.52	208.52	209.5	212.07	211.43	207.61	207.83	209.89	210.45	209.18	207.81	213.71	209.8	210.07	207.6	209.99	210.34	211.04	210.4	208.07	206.83	206.46	210.3	209.28	212.39	205.56	209.02	210.81
209.85	205.61	210.21	210.19	209.18	211.41	210.44	208.77	211.37	213.41	212.09	211.76	206.38	208.2	206.98	208.73	208.77	208.45	209.08	206.43	209.87	206.43	204.41	211.1	207.83	210.36	208.31	208.18	209.64	212.31	207.52	208.49	209.01	207.9	205.87	208.14	206.6	209.63	209.55	207.99	208.05	209.31	209.8	210.45	209.18	210.44	207.27	207.2	211.3	208.02
216.85	217.17	216.81	216.75	217.73	219.42	217.17	217.26	221.19	214.62	216.46	218.72	220.71	215.11	213.96	218.76	215.64	216.59	215.2	216.35	217.59	219.57	217.95	214.67	217.77	214.51	218.24	219.32	216.45	218.23	218.56	216.24	215.26	217.03	219.25	214.64	216.05	219.49	215.2	216.31	219.77	218.76	217.97	216.3	219.54	217.97	216.98	217.04	213.01	216.92
207.79	207.72	208.01	209.23	211.28	210.28	205.48	208	207.27	211.6	207.87	209.94	208.6	208.98	211.59	207.93	213.1	208.54	210.08	209.6	208.79	209.32	207.32	206.01	209.21	205.95	209.72	208.12	209.41	208.04	208.39	208.92	209.96	206.99	210.21	209.65	207.56	209.08	210.3	206.35	207.69	208.46	207.06	207.73	207.26	209	206.01	207.49	209.05	208.74
205.04	203.8	206.47	204.07	201.84	207.08	202.84	203.88	202.25	204.31	202.14	201.23	207.21	203.72	204.04	202.63	201.84	204.3	203.3	205.47	205.06	203.85	205.1	201.33	199.91	204.28	205.68	203.38	203.83	203.41	203.07	201.53	201.1	202.53	205.97	202.61	203.95	202.71	206.54	202.77	204.97	203.73	203.86	202.92	204.6	203.76	201.38	202.44	202.61	208.37
199.59	203.52	203.01	200.62	201.2	199.5	200.22	205.51	200.46	204.97	202.57	201.69	203.52	203.75	200.72	202.88	203.78	202.11	199.4	198.24	202.06	204.86	199.69	200.48	197.64	202.38	200.52	199.94	203.99	202.21	200.69	199.99	203.26	202.79	201.8	201.53	203.07	201.95	201.83	202.37	202.43	201.68	203.84	204.58	201.29	198.49	203.55	207.13	202.02	201.16
207.16	211.06	209.51	212.14	207.03	208.01	206.27	207.35	208.38	212.18	205.41	208.21	207.35	207.51	208.08	205.05	210.29	204.63	211.04	206.79	209.25	208.83	207.2	208.93	205.61	207.88	204.73	203.55	208.74	208.25	210.66	209.8	206.28	207.05	207.22	209.39	208.49	207.96	209.77	205.31	208.42	207.46	211.07	208.54	208.61	207.83	211.58	208.63	209.05	210.45
201.69	206.98	204.97	204.7	202.91	200.3	202.58	202.44	204.36	205.86	207.42	203.33	202.66	206.2	202.84	205.69	205.2	203.68	205.89	203.95	200.86	205.61	206.05	204.03	203.71	204.73	204.13	206.82	201.72	204.25	203.42	203.25	203.72	203.3	203.32	202.55	205.6	204.92	203.43	202.21	204.63	204.41	208.21	203.98	202.56	205.36	204.21	203.9	206.79	205.12
214.08	214.09	212.46	213.29	213.79	214.99	213.17	212.6	213.52	213.57	212.49	215.26	211.39	210.38	215.86	213.41	210.08	210.93	213.48	214.74	213.44	211.82	215.06	212.58	213.52	214.54	211.97	210.48	213.21	213.15	210.5	212.4	216.5	211.06	212.83	214.4	211.89	211.9	211.25	214.19	213.74	213.31	213.15	213.38	215.37	214.79	212.24	213.38	211.05	214.59
213.04	211.49	214.37	213.45	212	212.7	211.84	213.4	211.97	214.17	214.23	215.12	211.65	211.79	213.72	211.91	214.21	213.17	212.27	213.3	216.74	212.38	214.16	213.08	212.48	217.38	214.49	212.08	215.41	210.53	213.57	214.02	211.7	215.07	215.41	212.42	210.14	211.71	213.27	215.15	212.51	210.84	212.09	214.71	213.1	213.76	213.3	208.28	211.85	213.25
217.23	214.98	219	217.31	220.57	218.43	215.35	216.29	217.78	217.87	218.95	217	218.37	218.1	218.32	218.65	220.79	213.4	218.42	215.7	218.05	219.54	217.44	217.84	218.53	217.05	217.98	218.93	216.79	216.92	217.24	214.96	216.44	216.71	220.28	216.38	214.74	220.71	215.77	214.44	214.54	217.79	219.09	216.92	217.94	215.84	219.52	215.02	216.11	214.66
218.62	213.97	217.29	214.35	217.03	214.31	217.75	215.66	214.67	218.84	220.47	217.96	218.25	217.97	217.6	214.09	216.5	214.75	215.84	216.04	219.1	217.97	216.91	215.49	213.65	215.8	216.59	212.66	215.59	215.26	216.52	216.41	216.18	217.62	213.94	217.29	216.37	218.84	218.56	216.76	220.55	221.81	216.66	215.91	217.02	218.41	215.09	215.23	214.92	216.99
210.79	208.17	212.48	209.59	212.47	208.14	208.85	215.19	211.92	210.09	214.93	209.38	216.17	212.85	212.96	208.15	210.73	213.02	210.31	212.7	216.52	213.69	209.87	213.79	211.82	211	209.47	213.13	212.19	209.43	214.13	213.58	211.12	208.13	210	212.61	215.59	209.07	209.65	209.36	212.45	212.02	211.06	210.99	212.44	214.15	213.17	211.92	211.52	210.48
215.33	214.84	212.57	214.83	212.72	212.3	213.47	213.92	213.18	212.4	212.81	213.64	213.18	214.31	213.17	215.34	212.03	213.58	214.45	213.25	214.9	209.48	213.19	210.2	213.37	216.82	214.49	214.68	214.38	211	209.45	212.23	213.58	211.15	209.45	210.09	213.59	213.61	212.66	211.58	213.31	209.85	212.36	212.56	214.28	211.78	214.03	212.57	212.23	214.08
206.38	210.04	211.47	211.73	209.91	211.96	206.82	207.84	208.22	210.07	211.11	208.65	208.7	207.15	205.23	207.49	209.1	207.5	210.27	208.89	209.14	209.94	206.93	210.25	210.55	209.44	208.74	212.15	208.31	210.26	211.49	206.76	209.76	209.34	209.04	206.07	210.05	209.24	206.34	209.82	208.8	207.71	206.58	206.59	207.42	207.8	207.57	210.23	205.29	211.18
200.39	197.85	200.04	204.27	197.34	200.52	202.3	200.69	200.63	203.54	204.76	200.11	197.95	197.9	199.88	198.28	202.7	202.5	199.71	198.77	198.64	201.24	200.42	199.87	199.94	199.14	199.51	202.4	200.36	197.53	203.65	201.25	200.5	200.51	199.33	200.57	201.93	200.38	199.16	199.76	199.46	198.4	198.9	200.64	203.95	198.09	200.36	201.02	199.87	198.63
195.78	195.27	195.18	197.46	196.89	196.39	194.56	196.84	193.73	195.02	197.47	194.88	196.44	200.39	196.93	191.94	193.59	197.14	194.74	192.58	195.7	193.36	195.29	191.86	195.29	194.66	193.33	193.24	196.29	198.12	197.1	194.37	195.63	192.74	195.27	193.87	194.97	197.51	195.95	195.8	195.97	198.88	197.48	194	194.75	194.84	193.41	195.01	193.11	194.11
209.77	213.41	211.16	211.29	210.79	210.81	214.79	213.09	216.03	211.24	213.4	211.02	213.81	213.21	212.85	212.15	214.03	214.22	212.36	213.49	213.98	212.49	214.4	211.96	212.05	211.93	209.39	213.26	212.7	212.26	212.24	210.63	209.42	210.3	210.21	210.6	212.78	212.32	209.95	208.25	209.44	213.68	214.71	214.04	214.42	214.97	212.55	211.73	211.71	211.38
211.43	210.56	211.61	207.6	208.04	209.55	211.1	208.55	207.42	209.03	211.46	209.84	211.4	212.76	214.21	210.47	208.84	210.05	211.44	210.34	209.37	211.14	208.63	208.56	210.48	208.1	210.93	205.7	209.6	206.58	208.48	213.25	210.5	209.41	208.14	208.79	207.24	209.87	208.44	213.18	208.76	208.42	209.96	208.54	211.49	208.27	209.4	209.49	209.18	211.63
197.29	195.55	193.45	194.9	196.04	193.61	195.61	198.94	195.16	193.55	195.61	197.56	195.95	196.55	197.1	195.65	196.28	195.76	197.95	195.93	194.27	193.18	196.53	195.31	195.9	193.59	194.72	197.97	196.81	192.27	193.55	194.9	194.56	195.46	194.64	193.84	194.19	193.45	194.72	193.08	194.25	197.35	195.13	197.09	197.42	196.14	196.08	196.6	196.96	197.75
216.24	216.23	219.45	218.15	215.66	214.33	218.13	216.91	216.81	217.65	218.03	214.63	216.55	220.17	217.09	217.59	215.49	217.21	217.38	213.31	218.78	217.23	215.65	214.45	219.69	217.68	215.56	215.38	216.5	214.37	215.02	217.66	215.66	217.4	219.3	217.28	217.05	218.59	215.44	214.76	216.57	217.93	215.4	216.65	215.05	219.58	213.84	213.69	214.48	218.08
201.08	204.37	200.92	202.83	204.55	202.62	202.23	205.7	204.83	206.2	205.61	204.34	206.35	203.5	203.77	203.3	203.41	206.62	203.1	203.09	203.35	203.1	204.64	206.28	207.11	204.86	202.44	203.19	205.13	203.84	203.1	204.71	204.86	205.59	206.7	205.19	204.34	203.78	204.04	204.38	204.74	202.76	202.23	204.75	202.72	203.54	206.88	202.94	204.86	204.85
207.47	207.65	207.49	209.3	207.45	208.23	210.05	206.28	210.25	206.56	203.46	207.65	204.38	203.5	205.16	209.92	209.83	210.12	209.05	210.46	206.85	209.74	210.91	206.53	208.32	208.29	208.74	209.02	207.58	207.19	210.09	210.45	206.43	210.16	205.99	206.44	206.23	206.72	209.04	207.01	209.35	206.88	208.72	206.33	204.81	207.17	209.33	206.46	207.02	208.8
210.71	212.26	210.75	213.63	212.04	215.45	215	214.24	213.37	211.94	211.75	209.74	211.09	211.96	215.51	215.29	213.6	215.35	208.42	213.28	209.78	216.19	213.96	212.28	210.6	211.78	212.62	215.47	209.65	209.5	212.44	209.66	211.68	214.37	213.84	211.61	212.3	213.59	215.9	212.04	214.5	214.1	216.7	215.93	216.34	214.13	210.13	212	211.36	214.07
212.4	212.9	212.8	210.52	216.39	212.42	210.49	213.22	212.8	213.34	210.96	211.31	212.01	214.28	213.49	214.06	212.3	213.75	207.62	211.37	209.81	213.56	212.76	210.45	213.98	211.03	213.72	212.85	212.79	211.87	211.73	211.76	213.29	211.69	209.43	213.19	211.77	211.82	213.68	212.66	214.96	211.96	214.76	216.25	211.06	209.97	209.87	211.79	212.39	211.4
203.66	200.84	206.72	203.09	200.5	204.87	206.97	200.41	203.68	203.62	202.8	202.15	203.43	203.49	207.48	206.59	205.52	199.43	203.62	203.4	203.33	204.3	203.75	205.1	204.99	203.11	204.28	201.49	205.33	207.75	201.77	204.17	204.98	203.36	203.7	204.44	202.32	204.11	202.87	202.14	202.49	201.74	204.3	203.68	205.22	201.88	203.34	199.17	202.75	205
208.14	210.83	205.15	204.69	206.73	207.73	203.78	208.91	209.15	206.17	207.86	208.16	207.32	211.72	207.88	207.56	209.41	208.41	208.7	208.26	204.62	211.4	209.4	209.21	207.89	208.06	209.58	207.04	204.42	210.16	207.44	208.47	206.66	208.68	204.67	205.25	207.03	207.12	208.25	207.36	209.01	207.88	205.92	207.8	205.96	206.48	208.35	206.62	205.32	210.44
203.41	204.22	202.44	200.41	205.62	205.77	202.31	205	200.68	203.04	203.37	201.52	204.58	202.97	201.83	205.01	203.1	201.1	204.1	200.73	198.23	198.74	203.48	202.14	201.13	203.68	200.43	203.58	204.49	200.9	203.52	205.47	202.04	203.41	205.03	205.03	206.7	205.38	202.51	200.38	202.26	201.91	206.94	203.66	206.13	206.2	201.55	206.15	205.26	201.31
205.8	205.95	204.7	207.91	206.01	203.36	204.75	201.14	204.84	207.32	205.16	205.31	202.69	203.41	205.56	204.9	205.55	206.23	206.01	201.37	205.22	204.26	204.84	208.74	203.42	204.08	207.84	205.77	208	204.78	208.25	202.68	204.67	201.8	200.92	208.4	205.75	203.72	206.04	205.07	205.54	205.99	207.05	207.11	207.48	205.57	202.79	205.41	206.17	210.01
199.38	204.42	204.29	200.63	201.31	200.36	201.1	203.49	201.38	200.88	199.27	202.42	203.1	206.08	203.38	201.01	205.43	202.97	202.71	199.18	204.22	199.37	203.02	200.49	201.8	203.12	201.63	199.13	204.7	203.12	200.61	203.16	204.12	204.62	205.15	202.08	203.92	200.05	199.61	199.44	202.08	203.71	200.15	200.93	198.57	203.39	204.74	203.1	203.39	201.08
213.32	211.13	213.35	212.91	212.55	210.11	212.03	214.42	210	213.25	214.27	211.32	211.23	212.04	212.08	212.98	208.32	211	212.02	215.49	215.23	213.19	207.76	211.72	211.89	213.55	211.19	207.4	210.58	211.29	211.94	211.98	212.58	212.48	214.29	210.71	212.72	210.36	210.11	211.9	209	207.41	213.84	213.27	212.99	212.84	210.53	208.74	212.99	211.4
210.52	212.83	209.36	215.38	211.67	212.34	212.29	211.51	210.85	210.91	213	210.07	210.86	213.36	212.99	210.99	211.85	214.97	211.87	213.32	214.94	212.22	214.87	211.85	208.26	213.46	211.84	208.73	209	211.31	210.85	213.57	211.78	215.98	213.07	210.75	211.22	212.2	212.04	210.75	212.63	211.27	213.13	215.03	212.38	212.08	211.12	213.61	214.35	211
201.54	203.22	202.86	203.09	201.52	200.89	201.33	202.18	198.87	202.55	201.9	204.3	203.96	201.63	200.31	200.79	204.52	200.19	202.01	203.79	201.96	204.81	201.2	202.55	203.18	201.95	200.19	203.19	201.44	204.02	203.05	201.6	201.48	203.51	203.54	205.22	203.39	201.73	203.82	198.68	201.35	203.61	204.2	203.6	201.29	205.2	202.42	200.74	199.76	203.26
207.1	208.37	207.91	211.75	210.73	208.93	210	207.52	209.62	211.2	210.97	207.63	208.25	205.07	207.19	208.3	205.7	207.31	211.66	207.39	209.32	210.46	209.44	210.69	208.38	210.32	208.57	207.24	207.19	207.68	209.37	207.37	205.11	209.18	210.37	207.87	206.55	210.02	208.55	211.8	210.54	206.28	211.66	211.14	212.35	210.24	207.12	205.99	208.95	207.18
212.68	213.47	214.39	211.72	211.93	213.15	210.87	209.65	210.84	209.97	211.81	212.61	212.02	214.33	209.1	212.23	210.31	210.8	212	212.64	213.04	212.31	212.91	212.2	211.71	213.04	211.13	211.82	216.07	210.5	216.07	211.21	212.56	213.94	211.96	210.41	210.39	210.85	211.55	212.84	212.93	210.37	212.74	214.1	212.23	212.95	214.05	211.75	213.03	214.63
205.7	209.35	206.72	206.08	209.13	209.43	207.89	205.38	205.3	206.09	207.16	205.88	210.8	208.5	205.45	206.19	204.05	204.25	205.94	210.16	206.04	208.43	211.68	207.52	208.97	209.26	205.8	207.16	204.34	206.12	207.45	209.75	205.49	208.52	207.08	210.43	209.53	205.96	207.17	208.51	206.79	208.54	206.73	205.88	205.76	208.68	208.47	206.45	209.23	210.15
210.9	210.32	207.52	206.53	209.89	207.53	209.37	212.97	207.53	206.91	209.29	211.76	205.35	210.77	209.27	210.13	208.46	208.34	209.76	205.93	209.53	211.64	208.75	208.15	210.03	206.91	207.61	207.13	209.64	210.24	207.1	212.49	206.46	206.51	207.12	209.21	210.16	208.3	208.57	206.93	208.39	205.91	210.87	207.72	209.17	210.52	210.53	210.13	213.3	210.36
208.23	210.7	207.63	211.75	208.51	207.18	209.06	206.35	209.23	206.84	206.22	210.69	210.16	208.69	209.34	208.75	212.28	208.94	207.89	208.87	207.95	210.7	210.91	208.15	208.39	205	210.81	211.27	208.91	210.95	210.17	210.96	209.46	208.45	207.92	207.95	209.78	209.62	206.94	211.3	208.79	211.72	208.05	207.71	209.2	208.28	205.01	206.76	210.6	209.24
208.04	208	210.32	207.8	207	208.13	207.33	206.52	209.53	205.05	206.65	208.51	208.54	208.58	206.76	208.03	207.51	205.19	208.4	208.32	207.31	207.93	206.58	205.96	206.39	208.15	207.28	209.03	209.58	209.58	211.12	207.24	207.84	207.8	207.79	208.04	207.68	208.7	207.66	202.39	209.22	209.8	210.96	209.33	210.1	209.02	207.63	205.45	206.13	206.72
206.72	200.69	202.7	202.61	203.58	201.95	200.69	203.37	204.41	202.48	205.86	200.86	204.9	202.3	202.97	203.33	199.49	202.28	202.76	200.83	202.94	202.81	204.32	200.74	201.85	202.98	206.06	207.49	202.15	202.46	200.05	201.16	202.15	205.78	199.72	202.33	201.46	204.53	206.06	203.91	202.59	206.46	201.59	201.48	202.25	204.24	202.11	201.37	204.15	200.96
208.84	208.41	209.57	210.17	207.23	210.26	203.07	209.2	212.03	207.96	208.44	211.79	207.13	212.64	209.5	210.46	209.53	212.28	208.39	208.85	207.25	213.03	209.11	207.17	210.4	207.84	209	211.31	210.24	211.19	207.94	209.93	210.1	210.09	209.34	212.73	207.43	206.22	212.64	209.73	210.51	211.41	208.58	211.78	209.48	210.62	210.84	210.42	208.54	210
204.53	205.62	204.4	203.12	202.41	203.99	202.93	207.26	206.77	207.02	203.24	206.28	207.45	201.71	201	207.84	206.82	203.58	205.21	205.03	206.52	206.17	206.64	202.63	204.08	205.23	207.74	206.65	201.04	202.53	203.49	202.62	205.04	204.22	207.7	205.9	206.08	207.32	204.68	205.69	203.06	203.21	202.22	204.73	203.38	204.22	206.42	201.11	205.33	208.23
208.64	212.71	209.95	208.7	206.84	210.48	211.23	208.93	208.52	211.35	208.63	209.08	209.12	207.39	210.72	209.06	208.24	208.51	210.39	211.01	207.08	207.46	207.94	209.47	210.86	209.73	208.19	211.53	212.32	207.81	210.96	210.98	209.31	211.64	211.1	211.65	206.37	209.67	208.13	210.89	209.59	212.49	211.98	210.21	210.16	207.15	210.57	208.46	211.54	211.11
201.51	202.46	203.5	202.98	204.7	206.2	206.24	202.57	199.49	206.67	204.97	205.22	207.03	202.65	204.1	204.62	204.23	202.78	204.56	203.84	202.67	205.29	201.48	202.36	202.77	205.07	205.92	202.27	203.26	206.34	207.6	203.09	203.47	204.22	203.04	205.05	203.23	202.6	203.6	204.48	208.58	207.33	205.45	200.92	202.79	203.82	200.48	203.26	205.51	204.3
204.93	204.14	202.62	203.01	203.35	201.53	203.44	201.81	203.59	205	205.94	203.75	202.82	203.52	199.26	204.33	201.95	201.7	203.91	201.64	202.53	202.95	202.03	203.84	206.09	201.55	201.79	200.52	203.04	201.93	200.81	203.36	201.08	202.64	201.3	201.54	205.84	203.44	204.01	204.34	203.6	202.36	202.78	203.35	203.68	202.19	204.31	200	202.49	202.77
200.25	208.32	202.49	202.18	204.11	203.45	203.47	207.06	201.64	206.94	200.56	205.86	203.58	203.11	202.17	202.93	205.14	204.95	202.64	201.27	206.35	203.55	201.98	205.39	204.32	203.38	204.3	207.92	204.97	204.77	204.23	206.94	202.86	205	202.08	203.06	203.65	205.81	204.37	206.4	203.39	206	207.2	207.13	203.79	200.46	206.01	206.85	201.76	203.09
200.72	203.26	200.3	200.77	203.87	199.66	202.02	200.83	201.74	200.32	203.96	201.99	201.72	200.56	198.75	194.7	199.19	201.18	200.13	199.11	201.96	199.75	201.61	199.51	201.74	200.65	199.5	201.74	200.61	201.87	201.63	199.32	200.74	199.83	200.84	201.7	201.27	202.53	198.63	200.09	200.49	196.71	198.75	203.87	198.36	199.53	202.53	202.81	202.1	204.34
198.93	197.22	199.8	198.63	198.58	199.34	199.78	197.41	197.13	199.68	197.25	199.62	197.39	197.05	200.51	198.93	197.06	196.02	198.84	199.62	197.46	202.48	202.6	199.33	195.03	200.45	197.45	198.99	197.42	195.12	196.7	200.75	198.42	199.56	198.55	199.96	200.65	197.17	202.39	197.3	202.42	203.42	195.41	201.28	198.14	194.99	196.91	198.04	199.41	194.82
207.26	209.04	204.25	206.17	206.17	205.65	207.04	206.02	205.06	206.6	208.38	208.1	209.88	207.66	208.79	205.9	208.15	203.6	207.51	207.21	210.08	209.21	207.14	207.77	210	206.48	208.13	205.75	205.06	205.84	206.13	212.15	208.06	210.73	211.01	208.6	210.71	208.67	208.1	206.2	203.35	208.22	205.33	206.67	206.42	210.66	204.44	203.78	204.32	207.55
208.6	206.7	208.9	210.79	210.4	207.37	211.99	206.96	208.01	207.56	207.96	207.19	206.18	205.66	211.67	208.21	211.8	209.58	211.46	208.6	207.63	208.69	209.8	207.22	209.84	206.19	205.08	208.63	207.77	208.41	209.65	209.76	208.94	209.31	209.5	206.72	210.85	209.51	207.63	206.6	207.72	209.08	210.9	210.45	210.4	207.25	207.61	208.86	212.12	208.28
204.6	205.97	206.01	204.85	206.9	204.34	203.71	207.75	200.68	205.02	201.25	206.98	205.52	205.69	206.33	202.98	205.49	203.31	204.57	203.74	204.1	204.73	208.4	207.98	203.78	205.17	207.84	205.52	204.97	202.64	206.28	205.68	205.14	203.63	206.68	207.97	203.77	205.87	206.92	205.27	207.57	206.56	205.63	204.75	208.42	203.35	205.8	204.98	208.33	208.96
203.83	203.63	203.26	202.23	201.85	205.02	203.94	205.18	203.78	208.42	207.89	204.22	205.92	205.67	203.73	204.03	206.21	204.5	206.43	201.73	203.38	204.4	205.28	204.73	206.27	204.39	201.59	201.98	205.17	201.07	206.2	206.23	204.95	202.96	205.41	203.07	202.64	207	203.51	207.82	205.45	204.94	204.93	202.63	205.2	202.81	205.61	206.48	203.81	201.92
201.89	204.03	202.76	205.06	201.31	201.68	205.44	202.63	199.21	203.85	202.6	202.68	206.31	201.05	207.45	202.9	203.56	207.43	205.63	205.62	205.99	206.19	204.1	206.04	206.73	205.76	204.63	206.7	204.09	207.26	206.16	203.32	203.4	208.47	203.01	202.99	204.73	205.03	204.18	201.02	207.18	203.87	205.22	207.94	206.12	206.3	206.2	204.45	204.82	204.97
202.32	203.29	199.9	199.18	201.56	204.07	201.1	200.78	197.59	200.72	198.22	200.53	201.58	202.32	202.5	199.99	200.08	199.96	200.2	201.01	199.63	202.37	198.52	202.07	200.47	202.95	198.69	198.5	200.68	200.62	200.88	200.14	201.69	199.39	201.63	199.96	202.51	201.19	196.61	201.3	201.94	197.72	200.19	198.66	198.72	202.08	199.71	199.29	197.8	201.68
212.65	212.68	210.61	213.85	216.13	214.86	214.61	213.9	211.95	213.06	213.7	211.19	213.84	210.15	210.65	212.61	209.41	211.85	209.83	210.36	213.76	211.59	215.69	214.58	212.16	209.56	213.9	213.46	214.61	215.15	212.5	208.96	211.78	213.88	215.21	214.92	211.91	213.24	214.09	210.88	211.63	210	211.37	213.84	213.2	215.27	213.97	207.02	211.28	215.85
204.16	209.03	205.79	207.55	206.3	204.59	206.64	205.29	211.87	207.69	206.85	210.36	206.48	209.93	210.12	206.31	207.77	206.87	208.71	208.76	209.05	207.03	210.24	211.06	208.8	209.78	208.64	206.71	208.89	209.98	207.13	209.79	207.18	209.66	208.25	205.95	207.44	202.05	207.27	205.63	209.39	208.52	206.9	206.43	211.26	206.4	209.53	207.16	209.53	212.14
204.28	204.15	200.41	198.35	206.25	198.64	204.83	200.77	200.33	199.73	204.7	200.64	205.48	200.05	201.85	203.68	202.7	204.82	204.49	200.08	203.41	203.52	201.07	203.65	201.61	200.22	204.2	201.39	200.53	203.54	199.34	205.47	202.26	203.6	201.04	201.37	205.48	202.89	200.85	203.53	199.98	202.55	201.56	204.56	202.23	201.41	205.09	201.38	202.44	201.31
210.5	207.88	210.22	211.12	208.54	209.39	206.56	209.42	210.88	209.96	207.41	207.77	208.22	206.07	209.75	208.71	207.85	208.85	207.69	210.65	208.01	209.82	209.83	210.36	210.44	206.78	205.79	209.18	206.29	207.24	210.01	207.08	209.32	204.55	210.74	208.75	212.1	207.15	205.76	209.04	207.67	212.55	209.36	207.72	208.56	207.1	209.25	208.79	208.06	207.75
205.12	202.22	205.89	201.39	201.1	204.71	199.3	204.04	201.83	205.39	201.69	203.58	204.02	203.37	201.76	201.04	202.26	203.08	201.69	202.13	202.97	203	203.6	204.16	202.25	199.11	199.56	204.45	201.65	203.97	204.91	198.78	201.53	204.8	202.23	200.17	200.33	202.89	205.01	203.79	200.72	198.14	202.13	205.09	203.29	201.84	204.19	202.03	200.27	203.8
207.58	203.45	206.07	207.3	204.99	202.56	204.18	205.97	204.79	204.72	202.65	204.3	204.25	207.53	205.49	206.84	205.19	206.13	209.3	205.86	203.51	205.12	206.41	205.89	204.01	204.27	202.85	205.86	200.47	207.03	203.53	206.63	204.87	205.75	206.86	206.1	205.04	203.25	204.61	200	206.96	205.49	203.12	207.16	204.03	205.5	202.28	203.26	203.91	204.74
203.86	200.96	202.83	201.94	201.66	201.54	200.94	197.82	203.54	203.97	200.48	201.1	200.39	203.03	202.58	200.38	200.52	200.4	202.22	203.96	202.99	198.3	204.4	203.03	200.34	199.27	199.89	203.19	199.15	199.83	199.87	197.62	202.35	202.45	201.91	203	200.15	204.22	201.6	203.43	201.25	200.99	198.53	197.71	204.61	201.05	201.92	200.49	198.51	202.27
209.45	209.35	207.86	209.61	209.05	210.87	210.27	208.96	208.06	208.97	213.41	210.32	208.11	209.29	208.74	212.06	207.43	209.05	210.39	211.29	210.84	207.14	211.02	212.14	209.47	209.13	209.14	209.98	208.91	209.62	209.76	210.11	205.13	212.03	207.41	210.93	210.53	206.09	207.16	209.45	210.31	210.73	211.22	210.18	205.61	210.4	213.34	204.78	207.57	209.78
212.56	210.39	212.25	211.16	212.48	212.95	213.18	211.1	209.98	211.36	210.29	211.95	210.98	210.7	210.81	211.47	213.03	212.01	211.52	211.11	214.13	210.52	213.61	210.12	216.04	211.9	210.89	210.26	212.1	212.16	214.04	212.01	210.59	209.5	211.6	212.91	210.85	211.34	211.14	214.47	212.02	212.25	209.84	213.39	212.3	212.01	209.9	211.64	212.75	208.52
204.6	202.95	205.12	205.08	205.1	204.58	202.8	205.15	206.9	203.57	202.99	207.69	206.66	204.16	201.82	204.29	202.28	204.51	206.07	206.85	202.42	206.48	203.15	203.49	202.91	203.27	207.97	203.5	208.62	202.44	201.57	202.43	205.29	205.87	204.63	207.45	204.21	204.31	205.18	206.6	202.5	204	204.21	204.04	200.21	202.66	203.88	203.09	204.19	205.29
213.72	211.6	211.17	212.09	210.94	212.66	212.75	212.97	209.61	211.45	212.38	211.37	214.02	214.58	210.23	212.06	213.44	212.96	214.45	212.9	211.86	213.54	210.63	210.35	208.41	212.35	213.43	213.97	211.58	208.47	208.3	212.02	209.44	212.4	212.69	209.95	212.15	209.4	214.57	212.08	210.82	212.1	212.57	212.49	212.33	208.95	209.96	212.26	210.51	212.72
211.3	209.97	211.62	211.47	211.9	210.88	211.13	211.22	214.32	212.51	210.09	213.71	214.11	212.45	210.98	210.21	208.38	211.81	210.9	212.59	210.95	212.78	212.4	211.56	207.89	209.06	210.1	209.77	212.62	212.61	213.68	211.4	210.73	212.37	211.75	212.3	210.95	211.82	211.85	208.78	210.37	214.56	210.29	209.07	213.15	211.72	211.97	214.24	210.2	212.26
206.89	206.77	202.87	205.53	204.85	205.07	204.68	206.45	203.27	205.37	204.5	204.54	201.83	204.53	204.29	205.21	201.04	201.28	200.51	205.08	201.84	201.61	203.14	204.38	201.17	202.76	206.48	205.99	204.29	204.7	200.51	204.97	202.92	202.7	208.21	203.21	204.76	204.68	204.8	205.6	202.33	202.02	205.73	199.29	203.08	205.86	204.9	205.22	204.36	203.66
213.07	216.02	210.81	212.07	209.83	212.25	212.57	210.34	213.55	208.93	210.86	211.65	212.41	212.37	210.6	210.44	214.44	214.21	214.08	213.6	210.73	211.49	212.79	210.46	213.18	212.34	217.39	210	212.11	210.95	212.29	209.42	211.94	212.46	213.17	216.12	207.57	214.45	211.73	210.6	213.42	210.18	211.2	211.55	216.46	208.83	213.83	212.25	212.66	208.98
210.28	211.23	214.37	213.35	213.14	213	210.87	213.81	211.53	208.29	209.34	213.56	212.54	212.4	209.44	210.85	212.96	210.47	212	212.56	212.05	212.28	212.51	211.49	214.31	211.74	209.55	208.78	212.26	209.86	211.79	212.33	210.6	209.97	212.03	211.51	212.06	209.67	212.55	210.55	209.37	209.39	213.14	210.67	212	210.21	211.53	211.84	210.61	214.28
197.74	200.47	196.94	201.75	201.49	201.22	200.98	202.01	198.56	198.14	199.19	199.28	199.46	199.2	198.59	198.79	199.62	199.32	200.62	201.46	199.13	198.53	198.6	200.16	198.3	198.81	197.19	199.96	199.36	201.02	201.81	199.22	198.91	199.08	200.05	200.73	199	199.65	201.89	197.82	199.27	197.42	199.91	198.75	199.03	198.58	199.91	197.93	196.51	200.86
209.83	207.5	209.01	209.69	210.72	211.21	208.43	210.06	209.04	210.11	211.16	207.11	210.73	208.12	209.66	207.85	209.93	209.26	210.73	209	205.54	207.7	207.85	208.54	206.81	207.86	207.67	210.66	208.9	206.85	210.29	208.46	209.84	208.93	207.55	210.32	206.86	207	209.06	207.02	209.8	209.73	212.9	207.52	209.36	207.28	207.61	209.98	208.94	211.75
207.46	207.88	207.47	208.05	206.55	208.04	209.33	207.96	209	207.58	206.11	206.08	206.32	205.06	207.98	209.84	205.51	207.68	207.02	206.71	207.8	208.34	207.13	205.55	209.24	209.57	208.25	207.88	207.17	210.39	204.63	206.25	210.11	209.17	208.17	209.82	208.98	210.12	206.88	204.82	208.89	205.31	204.41	208.36	209.69	207.94	206.86	205.63	209.88	204.73
209.13	208.54	203.47	207.72	208.7	207.8	210.1	207.86	211.25	205.29	208.19	210.34	208.32	210.63	211.35	210.63	211.77	207.84	208.24	209.66	204.39	207.38	206.91	210.2	204.24	208.73	207.62	211.33	208.47	210.07	207.08	210.76	207.84	209.82	210.13	209.83	208.24	205.23	208.46	206.75	207.87	210.23	209.12	207.42	210.7	210.42	212.98	208.31	207.14	208.28
205.95	205.17	208.49	207.48	204.07	206.96	204.48	206.19	204.73	207.06	206.44	208.3	201.82	207.69	207.47	202.64	205.69	208.44	206.44	207.12	205.86	204.75	205.94	208.49	205.84	208.24	205.34	204.21	205.73	205.61	202.83	203.95	205.08	201.85	207.8	206.47	208.2	208.05	206.08	206.64	203.93	207.25	208.84	206.45	206.59	207.93	208	203.02	208	205.45
209.45	209.65	209.95	207.58	206.38	206.69	210.22	209.17	207.45	206.55	207.48	208.69	209.42	212.49	209.47	213	210.12	210.38	208.36	206.97	207.7	204.02	209.98	209.08	207.98	209.15	206.47	207.57	207.26	209.57	204.76	207.53	208.98	210.23	210.4	208.93	209.92	208.94	208.34	211.75	209.73	210.38	208.99	210.73	209.06	209.09	206.18	207.37	209.32	208.08
200.88	200.75	205.67	203.24	204.34	202.49	204.68	203.92	203.08	204.56	203.65	203.48	204.03	202.1	202.8	203.66	203.26	202.33	202.94	203.84	199.5	203.26	203.21	203.93	203.8	202.85	205.33	198.69	200.86	201.63	200.59	204.35	204.97	202.92	207.41	203.91	202.52	204.87	200.05	203.32	201.79	201.76	203.61	200.4	203.7	204.21	207.14	203.02	201.51	204.07
215	215.36	214.32	215.29	210.67	216.3	213.8	214.06	214.83	216.21	214.94	215.47	213.23	211.45	212.64	211.46	213.87	213.36	212.84	211.31	214.21	209.55	215.45	214.45	213	213.38	213.35	213.99	213.46	216.65	213.88	214.75	212.68	211.29	212.2	212.55	212.99	215.08	218.45	212.55	213.8	214.86	211.54	210.79	214.9	214.55	211.68	211.2	215.22	210.89
218.93	218.55	220.44	219.67	219.14	216.36	219.19	217.9	218.46	215.64	219.45	218.31	218.26	219.34	217.36	217.39	215.63	219.01	219.26	216.09	220.72	216.29	217.81	217.91	216.3	215.81	215.49	217.18	219.07	216.19	217.22	215.75	219.07	222.11	221	218.7	217.43	218.12	220.43	218.18	218.4	220.41	217.27	215.8	217.38	220.89	215.52	214.74	220.7	219.05
205.46	203.4	206.08	208.08	207.18	207.06	206.14	203.65	208.12	207.4	203.61	201.56	208.6	204.43	206.65	202.38	208.6	207.25	205.38	206.35	205.7	206.2	206.34	204.26	208.43	203.58	206.12	207.14	203.79	204.5	206.56	206.75	204.83	206.54	207.93	205.26	206.83	206.19	205.38	205.64	203.55	207.54	203.71	207.19	204.25	206.5	207.31	202.7	209.07	204.33
207.92	210.18	208.08	204.62	211.29	209.68	209.57	207.45	208.35	209.33	207.88	209.4	205.71	210.2	208.67	210.58	210.27	207.72	210.16	207.42	206.88	210.24	209.36	211.09	210.49	208.88	210.95	208.74	206.94	208.82	208.69	205.71	209.12	209.68	208.49	211.76	210.92	206.16	207.31	206.49	206.19	208.09	206.88	212.13	210.62	207.8	208.63	205.39	209.14	210.79
211.16	207.99	208.72	208.45	210.6	208.72	207.91	206.02	210.12	209.07	207.85	208.45	208.59	208.65	207.12	208.31	211.08	210.54	207.31	209.81	210.54	208.14	209.44	210.86	210.4	210.39	209.87	209.78	210.02	209.8	210.42	210.96	206.67	211.41	208.66	210.93	210.06	207.1	209.33	209.13	210.81	209.59	206.3	212.52	207.1	206.54	210.45	207.71	208.44	208.44
203.24	198.76	200.83	199.51	203.14	203.96	202.03	202.38	200.46	202.02	198.31	202.93	203.7	202.48	201.02	198.44	200.46	198.11	203.87	201.53	199.14	200.29	201.22	201.27	201.31	198.42	200.25	199.34	200.17	202.03	199.4	201.81	198.62	199.24	198.42	201.3	199.22	201.54	201.25	203.85	197.62	201.21	198.74	203.03	198.2	198.97	201.56	200.79	202.64	200.3
200.23	201.66	203.41	203.51	202.46	203.66	201.09	204.6	203.33	201.55	201.16	203.12	206.48	201.1	201.16	204.86	202.78	201.91	200.82	200.01	202.22	202.93	202.42	204.17	203.48	201.69	199.2	202.8	199.84	199.88	200.17	204.62	204.14	206.27	204.06	201.81	204.17	205.4	204.95	203.86	204.05	200.16	202.61	201.62	205.4	203.14	203.05	199.83	201.64	198.25
203.97	203.99	197.83	204.5	205.24	206.73	203.04	201.26	203.91	201.33	203.62	204.11	206.03	203.55	205.32	203.89	202.91	208.23	200.29	205.47	202.91	202.9	205.59	201.74	204.73	205.88	202.86	201.54	201.3	202.72	203.05	205.28	204.79	204.98	203.62	204.43	205.73	204.17	204.6	204.56	205.76	204	201.55	201.32	202.9	203.99	203.98	204.51	200.19	197.99
207.9	206.29	211.86	208.44	210.62	209.58	209.52	209.2	206.76	208.04	206.57	209.7	205.63	205.28	209.44	210.77	209.34	207.65	207.57	207.01	208.67	208.87	209.39	204.83	208.48	202.95	212.01	207.51	209.66	208.26	209.43	206.97	208.84	207.07	207.27	208.28	206.48	203.54	204.84	206.4	205.4	209.3	209.37	204.46	209.68	208.29	208.38	207.44	207.78	208.3
209.48	209.48	206.32	207.68	205.9	209.87	207.91	207.27	203.57	206.4	206.73	207.72	207.5	205.94	210.38	209.88	209.26	208.08	209.95	208.21	206.02	209.42	208.1	204.85	206.45	204.42	208.95	208.25	204.67	207.17	205.33	209.34	206.79	205.22	207.57	205.03	205.7	208.81	207.86	208.31	204.89	209.16	210.42	204.96	207.16	208.17	207.62	208.99	208.61	207.45
193.6	190.83	192.63	194.23	194.96	193.83	194.29	193.91	195.78	196.57	195.78	200.13	192.77	194.67	195.53	195.05	197.35	193.46	196.59	196.29	194.18	193.66	192.67	198.88	197.41	195.48	197.34	192.15	195.59	192.83	194.28	195.13	196.75	195.97	194.51	191.87	193.66	196.98	197.31	195.27	196.63	195.36	194.52	195.98	196.17	193.47	195.02	198	193.13	198.32
219.23	218.07	217.29	215.6	218.75	216.71	214.68	219.93	213.95	219.96	215.69	220.08	217.3	218.17	217.55	220.27	215.05	215.63	219.73	215.37	220.08	217.25	219.39	214.92	213.74	218.48	218.73	217.06	217.57	216.23	213.88	216.01	216.27	215.7	218.43	216.97	217	220.52	216.48	213.03	216.03	218.44	218.95	213.52	216.32	214.46	214.75	219.9	219.39	216.09
202.33	201.47	205.27	201.51	204.17	202.23	206.59	204.06	204.2	198.92	200.95	204.55	204.79	200.96	201.7	201.68	200.14	203.59	201.85	203.8	205.04	203.04	204.9	202.27	200.65	203.42	203.65	203.78	202.45	202.28	199.85	200.96	204.38	202.32	200.15	200.45	202.54	203.87	201.11	202.82	198.75	203.13	203.84	201.94	202.3	198.44	203.99	204.95	201.39	204.83
207.48	207.01	205.48	207.2	201.69	203.34	203.81	205.33	201.99	206.27	204.72	206.03	205.84	206.97	205.21	206.47	204.52	203.96	204.35	208.08	205.12	205.58	206.47	207.32	203.13	201.76	202.08	200.09	205.15	206.67	206.77	204.4	202.45	206.31	204.94	205.29	204.54	206.3	205.33	206.92	208.25	205.81	201.22	203.49	207.01	205.02	203.32	205.63	203.47	207.48
194.91	193.64	191.7	197.12	197.92	195.13	194.5	197.3	194.25	195.76	193.37	194.96	193.32	193.93	195.84	194.88	192.55	195.76	196.22	195.16	194.48	195.64	194.94	195.02	191.95	192.35	195.14	192.51	195.99	193.93	192.98	194.27	195.47	194.28	198.43	195.16	195.56	195.39	191.4	194.82	195.91	194.39	191.59	192.81	197.81	196.4	194.91	196.01	195.82	191.69
204.76	209.93	209.79	208.48	207.86	209.53	210.34	208.97	206.02	210.77	208.4	210.27	209.72	208.64	206.98	207.79	209.78	213.22	207.49	211.54	207.36	210.39	210.17	209.83	212.11	211.61	208	210.96	213.08	207.23	209.23	210.62	209.27	207.96	209.13	209.6	210.36	212.06	207.23	209.26	205.71	209.48	210.8	209.98	209.6	209.48	207.12	210.18	207.99	210.82
215.79	216.18	216.82	216.14	216.46	217.93	216.02	217.19	217.06	217.1	216.88	217.19	219.19	217.85	218.6	215.64	216.19	218.64	220.9	219.9	213.85	217.51	219.11	218.14	218.17	219.58	218.79	219.34	219.5	220.43	218.17	214.73	217.01	215.3	214.5	220.37	216.23	216.19	218.87	215.61	215.22	219.92	218.27	215.71	220.08	221.6	215.35	215.38	216.42	219.07
195.65	194.01	196.18	190.1	197.35	193.72	194.29	194.34	195.36	193.89	195.29	193.33	197.25	196.73	194.93	198.22	195.3	193.45	194.93	196.37	194.54	195.52	197.05	196.35	196.37	195.51	196.17	195.8	193.1	197.01	197.59	196.94	193.03	197	195.98	197.21	195.56	193.53	197.01	196.16	193.42	192.98	193.03	191.59	194.05	192.76	194.59	196.62	196.02	196.04
214.05	212.08	211.46	213.29	210.94	213.92	212.98	213.59	211.02	212.69	215.26	212.14	211.97	214.28	215.12	215.99	211.76	210.78	212.38	212.23	214.48	212.52	213.25	212.98	212	212.87	212.45	206.56	210.66	212.58	210.62	211.74	211.58	210.27	211.52	210.79	209.65	209.82	213.36	212.09	213.7	209.62	214.52	210.76	212.51	216.63	214.28	211.36	212.23	211.31
214.87	215.45	215.9	216.83	221.37	217	216.3	213.43	216.77	216.62	215.72	217.24	218.58	218.9	217.32	220.31	217.99	218.13	218.7	218.8	219.23	215.26	216.39	214.15	216.71	218.16	215.9	213.17	216.58	215.84	216.38	217.86	217.91	217.97	217.46	218.04	216.21	217.37	217.05	219.88	219.09	215.38	218.93	218.14	217.25	220.76	216.1	215.27	216.07	215.84
208.68	205.67	212.19	206.65	209.25	210.26	208.76	210.29	209.51	211.27	210.15	210.45	208.5	211.29	205.21	209.94	208.41	210.81	211.53	211.03	206.92	206.62	215.16	210.24	208.7	209.72	206.72	207.29	211.84	211.14	207.63	207.69	207.73	208.83	211.01	210.71	205.72	206.63	207.49	210.03	207.98	208.48	208.04	208.02	207.04	210.01	208.01	204.42	208.18	210.73
196.63	196.66	198.69	195.46	197.71	198.31	199.13	199.65	198.99	196.53	198.34	198.38	198.25	195.98	201.21	199.14	200.3	198.62	199.92	195.18	199.65	198.02	198.03	198.84	198.14	199.18	199.73	197.95	198.92	197.47	196.46	197.89	200.1	197.48	199.89	197.4	195.72	195.59	196.63	198.35	196.31	197.79	193.64	198.29	196.91	196.18	198.99	199.43	198.18	198.58
215.21	212.23	214.39	212.13	217.03	212.86	213.78	211.16	211.01	213.58	214.6	213.64	209.39	210.36	211.28	213.76	212.64	213.46	214.19	212.96	216.51	212.89	213.27	213.76	212.54	211.13	211.36	213.86	209.69	214.3	210.23	211.35	211.22	214.4	212.26	211.85	214.75	210.74	212.58	211.89	211.65	214.6	211.56	210.72	210.22	209.64	216.42	210.15	213.79	212.84
210.77	209.72	208.87	209.43	208.16	208.14	209.15	206.58	208.18	208.78	207.78	210.45	211.66	208.28	210.2	207.5	209.27	211.32	206.7	210.16	210.54	207.63	211.1	207.6	211.5	210.28	207.88	210.18	210.71	207.54	208.45	208.95	210.45	210.69	211.61	208.19	206.28	208.43	208.85	209.17	207.91	205.3	208.94	207.67	205.87	206.46	208.09	207.89	210.5	209.33
212.32	205.99	210.8	211.48	209.32	211.84	210	209.27	210.43	207.28	208.39	212.32	206.69	209.65	209.77	210.06	210.3	210.8	208.32	210.15	205.84	207.46	208.52	210.71	212.43	212.64	209.73	210.04	206.88	207.78	210.46	210.87	206.28	207.65	210.59	211.48	209.62	208.21	209.28	209.94	212.03	209.93	208.83	208.75	208.26	208.86	208.53	210.4	209.3	208.23
220.02	217.03	218.3	217.19	216.45	217.88	215.93	218.28	216.64	218.28	219.72	218.22	213.86	216.46	217.63	220.43	214.11	220.63	217.94	218.16	217.54	218.87	217.87	218.14	219.14	215.68	215.21	219.73	219.71	218.3	218.26	217.44	218.15	222.59	217.28	220.02	217.57	218.77	221.33	216.42	217.12	216.84	219.98	216.31	218.24	217.39	216.64	220.79	217.56	219.92
200.82	201.11	198.24	198.92	200.06	200.82	199.38	199.9	199.17	200.32	203.03	203.63	202.4	200.98	201.43	205.41	199.6	203.32	204.34	204.1	201.84	202.11	201.02	198.43	199.04	199.14	201.75	200.67	196.89	202.65	201.37	200.7	198.51	202.36	203.26	201.71	199.06	202.77	200.93	201.69	201.77	203.05	200.12	202.63	197.53	200.56	201.48	197.32	196.78	198.91
204.61	202.39	204.53	204.1	204.72	200.32	202.61	205.37	205.64	208.05	204.18	203.48	203.87	205.19	203.31	203.66	204.21	206.84	204.24	203.66	200.89	206.77	203.36	204.63	203.96	202.11	203.96	202.1	204.57	207.2	203.96	201.08	200.78	203.7	203.08	206.11	204.83	205.62	202.01	203.55	201.39	201.75	202.12	202.84	204.09	204.64	203.25	201.46	201.96	204.87
203.2	204.14	202.28	203.53	206.18	208.19	207.24	201.41	201.6	200.85	201.76	201.88	206.23	203.97	202.52	204.58	203.92	203.22	205.85	202.94	203.16	202.69	207.96	202.51	205.4	206.65	204.71	202.59	201.74	203.83	201.44	204.47	203.37	202.45	201.01	203.69	204.28	206.44	201.25	205.88	202.78	202.66	203.54	203.4	203.22	205.19	203.04	201.53	201.53	204.72
201.84	203.06	197.23	200.46	200.67	201.66	201.56	199.47	203.83	200.95	198.53	198.4	201.03	201.32	202.1	202.11	201.32	199.01	200.96	199.9	200.12	199.74	198.1	199.9	200.11	199.81	199.56	204.12	201.46	202.5	200.53	201.5	202.71	202.87	201.67	202.15	203.84	200.1	200.89	200.19	200.03	201.19	202.83	201.48	201.04	203.84	199.33	203.61	203.25	202.22
212.3	210.94	211.78	209.88	210.54	210.4	208.71	213.26	210.02	211.88	213.09	210.92	211.04	210.51	211.21	209.84	211.4	209.62	211.67	213.48	214.02	213.05	211.38	211.22	214.65	208.98	210.6	212.44	210.98	211.81	212.6	210.45	209.17	209.73	211.22	209.4	208.74	214.18	210.27	212.55	210.33	212.18	213.3	208.85	212.55	208.21	210.57	207.76	211.93	207.39
203.89	207.2	208.01	204.28	206.55	205.73	203.76	207.82	206.14	206.09	207.12	204.02	206.49	203.31	204.17	208.02	208.39	204.91	204.37	202.51	206.72	205.69	204.96	204.72	206.27	203.22	207.28	205.21	204.97	205.86	205.51	206.53	206.45	205.88	205.28	203.08	204	204.15	206.38	204.49	208.51	203.07	206.44	204.19	206.47	202.6	206.51	200.93	206.96	205.64
200.35	200.39	201.12	201.98	198.19	202.39	199.29	201.78	201.06	198.78	198.83	200.38	199.45	202.89	202.61	201.89	198.23	200.17	201.07	195.15	200.43	199.68	201.93	200.74	199.85	201.09	203.33	202.63	200.3	197.86	197.67	199.59	201.35	198.79	200.55	203.79	198.27	199.3	201.74	201.07	201.13	196.98	199.32	204.29	199.93	200.5	202.2	199.41	202.92	199.21
196.78	193.18	195.16	193.62	193.91	193.98	192.1	196.59	194.47	193.7	192.92	195.34	195.81	196.23	195.66	194.31	191.86	191.32	194.3	193.52	192.81	198.56	194.02	193.96	191.7	191.76	195.3	195.69	188.94	195.2	196.64	190.27	196.83	193.49	194.47	194.19	194.95	194.25	197.34	191.59	194.28	194.84	190	196.98	193.51	192.33	191.84	194.9	191.63	193.77
207.4	203.48	205.34	204.83	206.23	205.92	204.85	206.73	206.88	209.63	205.44	206.24	206.95	206.54	204.67	204.25	203.9	205.9	205.83	204.96	206.06	203.91	206.12	205.79	206.04	203.96	207.8	203.09	205.78	203.79	206.05	206.36	205.85	202.79	206.83	204.38	202.47	204.54	201.15	208.15	207.12	203.86	205.51	204.29	204.93	205.02	203.76	204.47	207.38	203.69
214.55	214.38	209.58	211.33	209.84	213.46	212.12	212.57	210.02	211.84	211.15	211.88	212.43	212.26	214.59	212.08	213.43	211.32	213.91	210.4	211.96	210.49	211.38	212.59	209.73	210.04	212.51	212.43	212.86	209.18	209.97	213.97	208.73	214.86	211.22	211.49	213.76	212.48	211.44	210.38	212.3	211.14	213.16	214.65	211.7	213.22	211.43	210.53	211.66	212.82
199.15	200.56	200.5	197.79	198.38	198.46	197.68	199.02	201.79	200.32	199.8	202.4	202.87	200.86	197.94	198.48	198.14	198.5	197.71	198.39	200	196.74	198.08	199.78	202.89	200.55	198.2	201.94	197.89	200.55	201.04	196.85	201.46	197.48	200.36	197.19	199.48	199.43	202.13	201.2	196.49	200.81	203.1	198.73	197.59	198.43	202.57	195.35	200.84	200.02
208.31	208.03	204.82	206.72	207.82	207.05	206.42	207.35	206.12	205.97	205.93	206.15	209.92	208.88	205.31	204.21	202.16	209.34	206.68	208.2	208.86	207.7	206.24	205.85	210.42	209.09	207	207.6	210.04	209.48	208.87	208.7	207.85	202.87	206.87	205.52	208.5	210.99	207.91	204.72	204.13	209.6	206.79	206.46	207.47	206.95	206.89	209.98	208.39	210.26
199.7	198.51	198.18	200.23	203.13	198.84	198.93	200.69	202.05	202.08	199.7	198.88	198.1	199.27	200.05	199.21	196.87	204.14	198.74	200.85	201.8	201.09	200.94	202.01	199.83	202.97	199.81	197.42	199.8	201.33	202.56	200.51	199.54	199.14	201.12	199.87	199.09	202.01	201.66	201.15	201.2	201.87	200.33	202.12	201.66	200.62	198.48	196.2	200.03	196.95
201.62	204.21	205.95	202.67	198.61	203.14	203.49	199.66	202.02	204.84	203.78	203.81	203.61	204.97	203.33	202.78	204.76	204.22	202.56	203.37	202.4	199.99	199.76	202.14	203.01	203.21	204.6	200.42	203.95	203.44	201.78	203.41	203.39	203.48	201.83	202.88	204.83	205.36	199.5	202.99	201.39	203.83	206.22	201.13	204.19	201.56	202.3	203.64	204.25	203.17
204.5	199.09	201.07	202.31	202	202.62	203.54	204.81	206.4	203.52	203.09	203.64	202.45	204.2	206.04	203.17	202.01	204.66	202.98	204.93	203.88	204.96	202.15	200.52	203.09	206.99	204.58	205.18	204.84	205.12	202.35	201.13	203.28	201.43	205.01	202.06	208.15	198.64	200.44	204.7	199.11	205.76	206.08	205.97	205.65	200.25	202.98	203.04	200.99	200.54
212.8	210.23	212.85	210.93	211.14	212.85	213.11	208.71	212.51	208.37	211.48	211.43	210.08	213.56	212.26	211.59	213.87	209.14	212.51	207.66	215	210.7	213.63	211.43	213.24	212.93	214.15	215.5	211.82	215.78	212.5	214.63	210.1	213.02	213.58	207.69	212.76	211.92	209.44	209.19	212.9	211.75	211.14	211.37	214.71	212.44	209.17	210.47	214.56	211.12
193.65	197.98	196	192.32	197.28	193.34	196.19	193.09	191.98	197.24	196.56	195.77	196.07	194.76	191.7	195.6	193.31	196.5	195.48	192.4	194.66	194.63	193.3	193.8	195.89	193.64	193.59	193.62	193.08	194.94	193.65	195.01	196.66	194.04	194.34	193.96	191.9	192.64	193.99	190.93	192.52	192.59	194.51	195.23	194.07	196.08	193.46	197.85	191.82	195.64
207.34	210.13	206.9	209.93	208.64	208.9	211.07	209.47	207.98	210.81	212.15	207.07	209.03	208.72	208.03	206.74	209.25	207.67	209.1	208.42	207.42	207.36	210.22	206.84	207.91	209.82	211.62	210.68	207.71	208.96	207.03	207.83	211.6	210.63	205.07	208.06	208.82	209.37	207.89	210.13	208.59	206.42	209.38	208.31	211.01	209.28	206.78	207.18	209.24	207.26
207.67	208.54	205.05	205.92	208.73	206.66	210.23	208.78	204.91	210.63	205.22	204.87	209.31	212.02	209.99	208.87	204.82	206.19	209.36	208.36	207.45	207.54	208.96	207.04	205.34	207.55	206.98	205.39	206.28	208.14	208.87	207.91	207.3	208.11	209.06	209.35	207.01	207.31	205.92	208.27	205.31	209.7	207.32	205.02	208.04	206.34	207.83	208.6	206.86	208.28
209.62	211.56	209.41	205.04	209.77	208.89	208.66	209.34	210.46	204.71	204.62	212.19	214.41	211.51	210.94	212.55	210.29	210.77	211.79	211.68	208.48	210.28	210.93	214.07	209.56	211.77	208.3	211.78	207.65	213.41	210.66	208.37	211.12	207.93	207.69	210.32	209.41	211.55	205.85	209.89	210.78	213.24	210.9	208.66	209.98	209.73	211.2	207.64	207.96	208.05
206.53	210.22	212.75	205.88	209.64	206.98	208.5	207.95	212.13	210.37	210.06	208.37	208.22	209.87	210.54	207.18	210.87	207.64	211.71	208.97	208.59	210.24	207.65	208.36	206.9	209.24	206.35	207.4	207	210.82	208.49	210.66	206.22	209.54	206.28	209.88	208.66	207.87	210.46	207.46	206.9	209.41	209.32	207.06	208.64	206.36	210.86	209.85	208.99	206.13
217.3	218.34	219.27	217.97	216.5	218.91	219.41	219.12	217.03	216.97	216.33	220.76	217.06	216.92	218.01	220.1	217.72	220.46	217.15	221.02	217.69	217.68	218.53	219.28	219.91	219.54	217.49	217.58	218.02	213.04	218.99	219.93	219.1	215.43	218.91	217.64	218.85	216.24	217.64	219.41	216.59	217.72	217.57	215.81	217.05	221.08	219.4	216.75	218.47	217.49
193.22	197.54	195.12	193.08	196.53	195.15	198	195.55	194.64	196.35	192.75	196.85	195.72	194.78	192.01	195.77	191.69	198.13	196.23	194.02	193.03	195.29	195.1	194.45	195.55	193.09	191.57	195.06	193.51	197.2	195.91	196.32	197.64	195.99	191.96	196.28	193.18	195.27	196.4	194.42	195.96	198.34	192.68	196.21	199.29	196.24	194.16	195.57	194.66	199.17
216.76	217.44	219.66	218.37	222.44	217.98	217.86	213.29	214.04	218.6	218.8	214.27	218.38	218.5	217.27	220.05	219.63	215.67	218.64	214.68	216.73	216.45	217.98	218.19	214.52	214.49	218.19	216.05	217.6	216.41	213.31	216.74	214.42	218.77	218.51	215.94	220.65	217.97	219.17	215.08	213.92	217.53	216.93	216.26	218.28	217.75	217.06	218.14	216.44	218.48
206.75	205.25	207.93	206.31	209.31	209.13	208.54	207.53	206.67	207.09	205.93	209.5	207.51	208.57	209.08	210.46	207.9	211.07	203.88	205.07	210.1	205.24	210.19	208.45	207.81	207.17	205.1	210.95	208.08	211.57	207.35	208.08	207.96	204.87	207.01	209.02	207.02	206.71	207.23	207.35	210.58	204.69	207.8	205.71	206.11	207.34	206.42	208.76	208.38	206.27
[truncated: 699 more rows]
[truncated: 150 more columns]
