# Supplementary material for: Genetic dissection of main and epistatic effects of QTL based on augmented triple test cross design
Source: PLoS One. 2017 Dec 14;12(12):e0189054. doi: 10.1371/journal.pone.0189054 (PMC5730204; doi:10.1371/journal.pone.0189054)
Supplement: S6 Supporting Information — (ZIP) [file pone.0189054.s006.zip › z1_1850_0.8_10.csv]

198.96	199.71	199.13	199.26	199.49	201.63	200.21	199.3	199.26	199.18	199.1	197.95	199.15	199.02	198.13	200.55	198.8	199.01	199.88	199.12	199.84	200.21	196.78	199.9	198.81	198.71	200.72	199.69	200.37	199.62	199.81	198.55	200.11	198.68	198.6	198.9	199.06	198.53	198.85	198.47	199.34	200.38	199.51	199.22	199.63	199.68	198.32	199.2	198.33	198.98
205.56	206.42	206.57	206.08	206.67	206.92	207.03	206.45	207.01	206.5	205.14	205.48	206.14	206.72	207.19	206.4	206.62	207.01	205.67	206.57	207.03	207.04	205.45	206.37	206.65	205.8	207.35	206.05	207.06	206.56	207.07	206.53	206.51	205.67	205.61	206.87	207.23	206.04	207.06	207.16	206.07	206.28	206.63	206.56	206.46	206.42	204.91	206.68	206.32	206.41
207.55	207.31	206.63	207.85	209.19	208.79	208.03	208.56	208.3	208.23	207.63	207.67	207.65	207.52	207.89	206.63	207.6	206.95	208.13	207.88	207.96	206.25	207.41	207.73	206.81	208.05	208.74	206.9	206.07	207.85	206.91	207.61	208.63	208.82	206.52	207.91	207.77	207.35	206.92	208.56	208.26	208.42	208.26	206.6	207.59	208.16	208.75	207.19	207.9	207.51
207.49	208.87	208.31	208.28	207.97	207.21	208.09	207.65	208.32	207.5	208.15	207.78	208.09	207.14	206.91	207.56	207.15	206.06	208.89	208.32	206.94	207.04	207.63	207.05	206.83	207.54	207.26	209.11	207.63	207.23	208.26	207.63	208.45	207.28	208.11	208.1	207.41	207.39	208.27	208.33	208.11	207.83	208.15	207.07	207.44	208.22	207.71	207.63	207.83	208.07
202.88	203.1	202.13	202.51	201.52	202.95	202.2	202.75	202.06	201.55	202.64	201.04	203.21	202.76	201.35	202.29	203.06	203	202.67	202.37	201.74	202.65	202.09	201.62	202.25	201.64	202.27	201.74	202.46	201.4	201.73	202.9	203.85	202.8	202.06	202.78	201.61	203.08	202.33	201.52	201.56	202.46	202.24	202.66	203.28	202.72	203.28	201.76	202.11	203.33
212.08	211.35	211.51	211.21	211.73	212.05	211.62	212.71	211.44	210.96	211.36	212	211.63	211.84	211.35	211.41	212.49	210.89	211.39	211.28	211.91	210.53	210.94	210.92	211.08	212.19	211.85	210.69	212.21	212.01	211.09	211.29	211.86	212.55	210.79	211.32	211.54	211.27	211.68	211.82	210.8	212.24	212.41	211.38	211.93	212.41	212.82	212.21	212.76	212.3
208.14	208.04	208.29	207.93	207.48	207.93	207.97	207.63	207.73	207.59	207.73	208.12	207.48	208.33	207.69	207.82	207.31	206.92	207.24	207.29	208.31	208.17	207.03	208.32	208.03	207.75	209.35	208.79	207.6	206.9	207.65	207.59	208.15	208.18	208.41	206.57	207.57	207.43	208.21	206.91	207.73	208.28	207.97	207.92	207.92	207.88	207.76	208.42	207.63	207.51
212.72	212.86	213.89	213.69	213.32	214.65	212.56	212.78	214.34	213.16	212.71	212.19	213.07	214.69	215.43	214.48	213.63	214.84	212.78	214.32	214.1	213.09	213.76	213.54	214.03	214.23	212.89	214.14	213.48	214.76	215.13	213.54	214.23	214.34	214.34	213.52	214.24	213.63	213.37	214.44	214.93	214.18	213.3	214.05	214.16	213.59	213.93	213.96	212.82	214.51
212.63	213.57	213.13	213.29	212.75	212.69	213.12	213.21	212.14	213.94	212.35	212.25	212.46	212.67	212.56	213.29	213.9	212.53	213.31	213	213.16	213.44	212.96	211.8	212.02	214.14	213.22	213.23	212.47	212.3	212.49	212.92	213.44	212.13	213.18	212.73	213.86	214.29	213.35	212.92	213.2	213.85	212.69	213.2	212.75	213.18	213.33	213.38	212.67	214.11
212.01	214.19	213.45	212.11	213.62	212.38	212.92	213.47	213.38	212.4	213.58	212.85	212.55	213.67	212.92	212.97	213.68	211.94	213.4	213.87	213.59	212.06	213.07	212.78	212.29	212.68	213.4	214.14	213.71	211.93	213.77	212.76	212.81	212.9	212.73	213.36	212.21	212.98	212.69	213.36	212.54	213.06	213.88	212.63	213.61	212.9	212.28	213.52	212.67	212.89
204.25	204.37	203.41	204.22	204.34	203.5	204.3	204.42	204.01	202.61	204.09	204.26	203.97	204.15	204.81	203.02	204.09	203.87	203.36	204.12	204.74	204.76	203.32	203.95	203.27	203.88	203.77	204.07	203.3	203.14	203.49	202.88	204.54	203.99	204.44	203.34	203.1	203.06	203.84	205.18	205.09	205.05	204.12	204.64	203.7	204.42	203.35	204.14	204.95	204.07
202.92	202.42	204.55	202.76	202.71	202.58	202.58	203.8	202.42	203.77	203.12	204.18	202.4	203.51	203.78	203.01	203.67	203.31	203.31	203.85	204.42	204.22	203.81	203.46	204.88	202.21	203.31	204.2	202.56	203.09	202.94	203.62	203.23	204.36	204.05	202.56	203.74	203.41	203.07	202.63	202.57	204.41	202.91	203.19	203.82	203.9	203.43	203.42	203.45	203.43
203.01	202.88	203.52	204.02	203.1	203.75	203.02	201.51	203.17	202.29	202.32	203.14	203.34	203.34	202.74	203.22	204.1	202.19	203.34	203.21	203.12	202.97	202.51	204.23	203.53	202.62	203.98	203.6	202.48	202.83	202.25	203.53	202.62	204.26	204.13	202.67	203.43	203.68	203.07	202.8	203.79	202.08	203.94	203.32	202.92	203.39	203.15	202.69	203.81	203.57
208.66	208.26	207.9	209.23	207.85	208.86	209.62	208.62	209.85	208.56	209.06	208.96	208.12	209.5	209.22	207.27	208.56	209.29	208.96	208.26	208.39	209.39	208.52	209.05	208.73	208.93	209.19	209.46	208.59	210.34	209.8	208.57	208.86	208.42	208.45	208.05	209.03	208	209.03	208.13	207.98	207.42	208.88	209.09	208.96	207.97	208.11	209.26	207.99	208.71
208.48	208.35	206.7	207.69	207.24	208.01	206.85	207.55	207.93	206.73	207.6	208.32	208.33	208.1	207.29	207.66	207.37	208.96	206.97	208.11	208.22	206.88	208.37	209	208.32	208.73	208.34	206.71	207.57	207.29	207.91	208.44	207.3	207.13	208.66	207.48	207.26	207.93	208.21	208.41	207.47	207.28	207.45	208.21	208.79	208.9	208.34	207.49	208.06	208.37
204.06	204.26	205.25	203.28	203.97	204.35	204.78	204.58	204.39	203.74	203.92	204.29	203.71	203.39	203.74	204.25	204.95	204.05	203.64	203.23	204.16	203.96	204.15	203.38	203.76	204	203.22	203.77	204.13	204.35	204.71	203.9	204	203.99	203.35	203.93	204.58	204.49	203.6	203.21	203.59	204.48	204.33	203.78	203.62	203.72	203.56	205.04	203.62	203.6
208.46	207.37	208.06	207.63	207.88	207.19	208.32	206.89	207.91	208.17	207.5	207.03	207.61	207.17	206.82	207.87	207.07	207.01	207.92	208.3	207.14	207.91	208.52	207.71	206.46	207.97	207.77	206.97	207.91	208.42	206.85	208.08	207.73	207.97	207.93	206.32	206.92	208.14	207.1	206.76	207.39	207.41	207.72	208.5	207.3	208.48	207.87	207.46	208.31	207.04
208.62	208.58	208.4	208.76	209.13	208.2	208.33	208.14	207.62	208.79	208.98	208.23	208.03	207.49	208.92	208.59	207.95	209.59	208.07	208.27	207.17	208.56	208.1	209.54	208.67	206.87	207.82	208.45	207.65	207.93	208.85	208.94	207.37	209.69	207.44	208.08	208.52	207.94	208.62	208.65	209.77	208.17	209.11	208.79	209	208.61	209.3	208.59	208.02	208.41
198.5	198.64	198.33	198.35	198.27	199.48	198.39	198.62	198.32	198.76	198.76	198.94	198.69	198.26	198.84	199.3	199.05	198.23	198.42	198.41	199.22	198.39	197.91	198.92	198.55	200	197.75	197.8	198.84	199.29	197.83	199.04	198.57	198.61	197.64	197.88	197.93	198.68	198.65	198.8	197.46	199.05	199.14	198.47	197.98	198.84	198.68	198.44	198.33	198.76
202.1	199.94	200.41	201.08	200.45	201.7	201.48	201.1	201.04	200.97	201.51	200.09	201.2	200.33	201	200.53	200.65	201.2	201.56	200.81	201.25	201.96	200.86	202.03	201.35	200.3	200.59	201.93	201.06	200.45	200.86	200.73	201.56	201.73	202.44	201.95	201.92	201.04	201.59	201.3	200.96	201.08	201.44	201.25	201.01	201.13	201.31	201	200.83	201.61
202.62	202.67	204.28	202.78	203.81	202.83	203.27	202.19	203.64	203.34	202.64	203.05	203.74	202.91	203.67	202.42	203.07	203.96	203.6	203.35	203.13	203.15	202.43	204.55	203.38	203.04	203.42	203.26	202.96	202.58	203.39	203.61	202.94	202.43	202.64	202.84	203.53	203.13	203.13	202.62	203.32	203.21	203.16	203.01	203.92	203.74	202.5	202.24	203.3	203.83
203.83	205.58	204.24	204.37	202.55	202.85	205.56	203.94	204.27	204.63	203.9	203.54	203.11	203.26	203.37	203.06	204.07	204.2	204.35	202.93	204.19	203.75	203.2	203.9	203.64	203.52	203.73	204.34	204.57	204.55	204.35	204.87	204.85	203.35	205.27	205.36	204.15	203.35	203.49	205.04	203.84	203.79	203.53	203.8	203.22	204.51	205.74	203.22	204.65	205.09
212.19	211.85	212.83	211.03	211.89	212.35	211.24	212.05	211.27	211.55	213.08	211.48	211.22	211.82	211.32	212.85	212.2	212.01	212.43	211.68	211.79	212.11	212	211.79	211.72	211.76	210.7	211.21	212.81	210.85	212.32	211.62	210.95	211.57	211.38	211.67	211.24	211.92	211.74	211.39	211.9	211.6	211.71	211.88	211.97	212.29	212.97	211.64	210.92	211.62
203.97	203.61	203.16	203.28	203.67	202.97	201.95	202.91	202.42	203.73	203.11	202.01	204.08	202.98	202.92	203.86	203.15	204.06	203.12	202.78	203	203.55	202.76	202.99	203.26	202.51	202.45	204.26	202.93	203.79	202.23	203.36	203.08	202.67	203.45	201.43	204.15	202.96	203.27	202.9	203.23	202.46	202.27	203.89	203.89	204.64	203.52	202.46	203.12	203.68
212.74	213.96	213.41	212.1	212.96	212.77	212.9	212.27	212.36	212.32	213.72	211.92	213.67	213.25	212.51	213.26	212.74	213.81	212.49	212.22	212.46	213.08	211.84	213.63	213.8	213.02	213.46	212.78	212.86	213.18	213.27	213.27	213.63	212.32	213.46	212.59	213.77	213.7	212.91	212.79	213.36	213.02	212.88	212.35	212.21	213.27	213.26	212.65	213.51	213.77
211.83	211.69	212.11	211.65	211.92	211.67	211.68	211.49	211.48	210.64	211.07	211.34	212.28	211.81	212.08	211.94	212.14	211.51	211.62	212.89	212.42	211.72	211.79	211.06	210.83	211.9	211.13	211.68	212.15	210.95	212.08	210.04	211.1	212.68	211.5	210.07	211.86	212.26	211.38	211.25	211.24	211.03	212.21	210.85	210.89	210.63	212.16	212.14	211.51	211.56
212.76	211.86	212.28	211.36	211.54	212.72	213.26	211.39	211.35	210.5	212.3	211.48	211.61	212.29	211.69	211.19	211	211.89	211.83	212.34	211.53	212.66	211.33	212.47	211.3	211.79	211.44	210.87	213.43	212.19	212.54	210.99	210.93	213.46	212.72	211.57	211.28	211.8	212.04	210.89	211.74	211.18	212.23	212.34	212.23	211.57	212.05	211.96	212.3	211.88
200.1	200	199.92	200.74	199.77	199.92	199.12	200.78	200.29	200.84	201.23	200.72	199.65	201.1	200.63	200.6	201.68	200.71	200.43	200.55	200.51	200.35	200.35	200.96	200.61	201.95	199.98	200.27	200.9	200.93	200.45	200.98	201.08	200.06	199.61	200.91	200.21	201.12	201.08	201.09	199.52	200.17	200.85	200.59	200.66	199.79	200.69	199.78	199.82	199.83
217.88	217.25	217.11	217.93	218.13	217.77	218.49	217.67	217.16	218.94	217.04	217.12	218.11	218.04	218.06	217.24	218.11	217.67	218.13	217.6	218.74	216.76	217.32	218.76	218.13	218.28	217.93	217.56	217.82	218.53	217.52	218.61	217.13	218.25	218.59	218.66	218.31	217.79	217.91	217.33	217.26	216.71	218.2	217.22	217.02	217.29	217.84	217.85	216.55	217.81
208.23	207.61	208.15	208.3	207.91	206.52	207.45	206.71	206.32	207.93	206.91	208.29	207.01	208.61	207.97	207.56	208.77	208.17	208.79	208.76	207.31	208.14	207.51	207.28	207.48	207.68	206.61	208.19	207.93	206.56	207.07	208.14	208.09	207.17	207.28	207.65	207.38	207.7	207.84	207.93	207.58	207.28	207.72	208.29	206.74	208.51	207.76	207.56	208.16	208.69
208.17	208.38	207.42	207.87	207.17	209.34	208.4	206.52	208.17	207.83	208.63	208.06	207.6	207.73	206.83	208.24	207.83	208	207.25	207.13	208.19	206.7	207.39	207.53	208.23	207.41	208.06	208.65	207.93	207.15	208.09	207.1	207.45	207.97	207.2	207.14	207.96	207.36	208.15	208.15	207.09	207.71	207.67	207.22	206.99	207.57	208.44	207.96	206.81	209.34
204.52	203.51	203.61	203.05	204.64	202.62	203.81	203.44	203.45	203.49	202.92	203.87	203.54	202.57	203.57	203.26	203.03	203.19	203.98	203.82	202.9	204.04	203.41	203.72	203.2	204.3	203.77	204.94	204.52	203.72	204.32	204.51	204.29	203.84	202.03	201.97	203.65	202.76	204.41	202.78	203.35	203.17	204.42	203.45	203.8	203.39	204.31	204.34	203.19	203.3
204.68	203.12	204.11	204.07	205.51	203.92	203.11	203.46	204.89	204.4	202.66	203.79	203.55	203.14	204.99	202.75	204.72	204.67	204.31	204.29	203.06	203.55	203.65	204.22	203.86	202.63	203.44	203.7	203.84	203.11	203.02	203.34	203.68	203.72	203.8	204.31	203.2	202.79	202.56	202.23	203.5	203.85	203.95	203.36	201.69	204.41	203.51	202.42	203.04	201.79
208.24	207.45	206.87	207.76	207.15	207.75	207.06	206.86	207.52	208.2	207.94	207.01	207.84	207.35	207.44	207.78	208.36	208.08	208.84	207.04	208.75	207.6	208.7	207.67	207.15	206.51	207.21	207.75	207.32	207.28	207.63	206.58	208.4	206.3	207.77	208.88	208.47	207.15	207.32	207.14	206.83	207.91	207.35	207.13	207.5	207.9	208.51	206.78	207.32	207.8
194.12	194.51	194.9	194.63	195.04	194.14	194.62	194.39	195.29	194.17	194	194.84	194.56	193.12	194.27	194.67	194.32	192.98	194.66	193.81	194.57	193.79	193.83	194.86	193.64	194.41	194.58	194.57	194.32	194.44	196.06	193.63	193.52	194.09	194.13	195.28	193.96	194.52	193.79	194.53	193.77	194.04	194.3	194.31	194.08	193.25	193.75	194.01	194.78	193.76
203.76	203	203.68	203.79	203.62	203.25	203.15	203.73	203.5	204.18	203.19	204.56	202.81	203.44	202.18	204.2	203.73	204.14	202.75	203.1	203.08	203.45	202.52	203.32	203.67	201.59	204.44	203.9	203.82	202.32	204.39	202.7	204.37	202.09	203.82	202.84	203.59	203.31	202.81	203.18	204.09	204.62	204.23	203.69	202.26	202.84	204.15	203.76	203.56	202.84
204	203.11	203.14	202.98	202.85	204.02	202.92	203.12	203.82	202.34	203.44	203.31	203.13	203.74	202.78	203.21	202.4	203.42	202.51	202.03	203.62	202.88	203.43	202.48	203.58	203.22	203.58	204.12	203.34	203.72	203.87	202.73	202.58	202.71	203.04	202.48	203.47	204.12	203.47	204.32	202.68	203.8	202.99	203.14	203.96	202.68	203.17	203.28	202.51	204.26
213.25	213.74	213.03	212.71	212.93	214.04	213.74	213.42	213.99	214.4	214.21	213.19	214.38	214.55	214.14	214.14	213.48	213.68	213.66	213.15	213.85	214.13	214.45	213.76	213.77	213.69	214.44	213.26	214.2	214.48	213.16	213.72	212.73	214.33	213.74	213.27	213.65	213.9	213.81	214.44	213.45	213.84	214.47	213.46	214.44	213.06	213.98	213.97	214.03	215
199.28	199.35	199.56	198.28	200.26	199.89	199.53	199.61	200.89	198.69	199.97	199.92	200.34	198.36	199.56	198.73	200.2	198.57	199.1	199.75	198.91	198.68	199.95	200.34	199.3	198.99	199.94	199.53	199.21	200.55	199.34	200.87	200.03	199.83	200.04	198.95	199.67	198.53	200.53	198.8	199.3	199.31	199.3	199.51	198.47	198.79	198.64	199.25	199.36	198.56
212.55	211.9	211.28	212.53	212.35	211.82	212.08	211.97	211.68	211.94	211.94	212.67	212.06	211.91	211.17	211.55	212.22	212.11	211.12	210.95	211.84	212.24	210.83	212.11	211.08	211.36	210.37	212.34	211.26	212.79	211.5	212.22	211.74	211.48	211.5	212.34	212.38	212.81	211.96	210.76	211.2	212.38	211.63	211.63	212.63	211.82	211.42	211.01	212.03	211.39
207.96	207.09	207.93	208.3	208.77	208.85	206.91	207.68	208.31	207.95	207.75	207.34	207.74	207.7	207.68	208.52	207.84	207.83	208.08	208.33	207.39	208.31	207.55	206.7	206.94	207.29	208.23	208.41	207.2	208.03	208.06	207.72	206.99	208.18	207.99	207.75	208.11	207.02	208.16	207.82	207.75	206.38	207.26	207.97	208.43	207.75	206.73	207.61	207.71	208.33
208.55	208.13	209.17	209.37	208.71	209.48	209.25	207.97	209.38	208.41	208.84	208.7	208.22	207.55	208.39	209.37	209.14	208.75	208.48	206.98	208.21	210.01	208.76	209.25	208.59	208.47	208.28	209.35	208.69	208.98	208.61	209.34	209.07	209.04	209.17	209.59	209.77	208.95	208.61	209.77	209.38	209	209.5	210.16	209.01	209.57	208.01	208.61	209.01	209.26
204.64	202.37	202.74	203.38	203.53	203.45	203.82	202.77	203.26	203.34	202.79	204.33	203.2	202.32	203.14	204.19	203	203.03	202.37	202.82	202.1	203.47	203.14	203.56	203.8	202.78	203.42	203.14	203.19	203.54	203.51	201.94	202.45	203.28	203.24	203.35	203.58	202.94	202.65	203.5	200.97	203.45	204.16	204.24	202.43	202.93	203.37	204.17	203.09	202.72
203.76	204.46	205.44	205.16	204.53	203.88	204.09	204.91	204.66	205.22	205.26	204.85	204.18	205.47	205.52	205.43	204.97	206.06	204.61	204.55	204.66	204.89	204.46	204.48	204.89	203.72	204.57	204.35	203.99	205.83	204.77	205.42	205.47	204.87	204.59	204.32	204.78	204.69	203.98	203.58	205.26	204.18	204.43	204.55	203.73	204.05	203.97	205.62	205.38	204.67
199.7	199.3	200.33	198.44	199.07	199.47	199.72	200.55	199.56	199.62	201.22	199.82	198.77	198.85	199.36	199.03	199.73	199.41	199.4	200.09	199.31	200.25	198.86	199.21	200.4	199.66	199.04	200.01	200.11	199.89	198.94	198.89	199.13	199.68	199.57	199.34	201.37	199.31	200.34	199.05	199.75	199.07	198.28	198.94	201.17	199.09	200.07	198.25	199.46	199.41
207.24	208.63	207.57	207.82	208.41	207.75	207.68	207.27	207.64	208.22	207.75	205.65	206.97	208.37	208.04	207.5	208.39	206.35	207.8	207.67	206.31	207.85	207.04	208.06	207.77	207.64	208.81	208.02	207.36	206.69	206.94	207.2	207.56	208.02	207.44	208.3	207.35	207.64	206.86	207.64	207.38	207.98	207.1	208.41	207.59	207.7	207.43	207.56	207.7	208.08
207.24	208.74	208.78	206.39	206.08	207.71	207.8	207.63	208.95	208.05	207.16	207.85	208.2	208.82	207.32	206.65	208.16	207.09	207.25	208.8	209.32	208.49	207.13	208.02	207.48	207.98	207.03	208.21	207.98	207.99	207.69	207.96	207.94	208.65	208.22	207.71	207.69	208.6	207.69	207.68	208.24	208.68	206.97	207.77	207.68	208.52	208.85	208.22	207.14	208.45
205.79	205.76	207.01	207.7	206.12	207.3	208.06	206.99	206.78	205.49	206.1	206.52	207.72	206.54	206.46	205.73	206.67	205.95	207.37	205.46	207.82	206.85	207.21	205.56	206.54	206.32	206.62	205.9	206.74	206.48	206.27	206.36	206.77	206.81	206.1	207.08	206.88	206.62	206.48	207.28	206.29	206.89	207.36	205.14	206.82	207.27	207.6	205.74	207.33	205.08
212.46	211.72	213.65	213.33	212.77	212.94	213.72	213.6	212.77	213.44	214.6	213.78	213.26	213.98	211.86	212.54	212.96	212.47	213.13	213.4	212.68	212.06	213.48	213.02	212.8	213.13	212.61	212.78	213.05	213.35	212.4	211.6	212.81	212.96	213.69	213.4	212.26	212.68	214.15	213.03	213.56	212.42	213.29	211.24	212.6	213.58	213.35	212.45	213.1	212.39
204.88	204.04	205.06	204.98	205.11	205.43	205.38	206.1	206.27	204.56	203.41	204.02	204.96	204.52	205.01	205.26	204.12	205.15	205.05	204.84	204.81	205.34	205.01	204.24	204.2	205.21	204.2	204.33	205.55	205.13	204.6	205.38	203.6	205.39	205.78	205.17	205.71	205.04	204.96	204.88	204.93	205.25	204.54	205.68	204.11	204.67	204.98	203.82	204.98	205.1
212.37	211.18	212.04	211.69	211.6	211.62	211.66	212.35	211.86	211.25	211.75	211.17	211.25	211.68	211.37	211.18	212.04	212.6	211.24	212.26	210.53	211.54	211.85	211.75	211.24	211.28	211.52	212.51	210.73	211.66	212.64	211.6	211.81	211.42	211.99	211.34	211.07	210.69	211.27	211.64	212.75	211.74	212.31	211.17	211.05	210.35	211.48	211.87	211.88	211.74
208.37	209.07	208.78	208.17	208.39	209.02	209.63	209.7	209.71	207.84	208.4	209.15	209.9	209.7	209.35	208.9	208.82	207.41	208.91	208.52	208.26	209.69	209.38	208.27	208.83	208.93	208.89	208.56	208.97	207.88	208.35	209.32	209.11	208.76	208.94	208.54	208.77	208.93	209.15	209.6	209.27	208.77	209.38	208.86	207.98	207.99	208.49	209.66	210.27	208.92
204.19	203.57	203.95	202.53	203.97	204.5	203.96	203.69	203.7	204.26	204.18	204.67	202.84	202.39	203.33	203.12	204.02	203.73	204.02	203.96	203.29	203.26	203.4	202.25	204.58	202.06	203.62	203.1	204.1	204.11	202.8	203.49	203.49	204.14	204.02	201.6	203.33	203.29	203.47	203.47	203.14	204.77	202.55	204.55	203.1	203.22	204.11	203.68	204.05	203.98
199.72	200.78	200.06	201.3	200.22	199.25	200.1	200.62	199.97	200.3	200.49	200.32	199.91	199.49	200.97	200.49	200.22	200.52	200.46	200.51	199.26	200.33	200.82	200.55	199.49	201.65	198.94	200.9	200.64	199.39	200.17	200.36	201.4	200.77	199.04	201.18	200.36	201.21	200.18	200.88	200.86	200.43	200.06	200.54	200.28	201.01	201.21	199.01	201.22	199.42
197.83	199.06	198.62	199.11	197.86	198.19	199.58	198.65	198.29	197.76	198.86	198.21	199.18	198.39	198.13	199.32	198.58	198.22	198.44	198.5	199.34	198.37	197.91	198.59	198.23	198.75	199.46	198.12	198.19	198.71	198.79	198.75	199.13	198.55	198.6	198.84	200.1	199.06	197.98	198.84	198.82	198.64	198.19	198.79	198.24	199.23	199.05	198.52	198.69	197.86
202	200.24	199.8	199.78	200.37	200.32	200.39	200.63	200.15	201.17	200.27	200.79	200.76	199.45	200.12	201.18	199.37	199.72	199.86	201.4	199.97	202.22	200.81	200.46	199.67	201.04	200.64	200.77	200.46	199.86	200.11	200.76	199.97	200.11	200.17	200.2	200.96	199.88	199.17	199.23	201.13	201.33	200.81	199.42	199.65	200.1	200.43	201.43	201.25	200.38
212.73	211.05	211.5	211.86	213.1	212.42	210.73	212.97	212.2	212.64	212.78	212.28	211.76	212.21	212.71	213.53	213.77	211.43	213.47	212.48	212.91	212.93	212.47	211.69	211.93	211.71	213.33	211.8	212.21	213.15	212.84	212.34	212.16	212.46	211.82	211.9	212.33	212.54	212.95	212.73	210.92	212.38	211.85	212.71	212.15	213.14	211.55	212.88	212.84	213.39
209.21	207.95	208.19	209.14	208.71	209.18	209.27	210.45	208.53	208.54	208.38	208.27	208.8	208.52	208.45	209.49	207.98	208.3	209.15	207.41	208.91	208.02	208.63	208.66	207.99	207.89	209.34	209.31	208.18	207.93	209.69	208.34	207.76	208.57	208.73	208.38	208.25	207.88	209.45	208.26	208.93	208.78	208.8	208.18	208.53	208.62	208.44	208.64	207.85	208.06
211.78	211.2	211.26	212.21	211.65	211.27	211.4	211.07	210.89	212.18	212.01	210.98	213.1	211.16	212.3	211.71	211.22	210.54	211.94	211.48	212.36	211.06	211.42	211.59	212.36	211.02	212.29	210.82	212.71	210.66	212.37	211.29	212.31	211.11	210.54	210.97	211.75	211.75	211.45	212.08	211.8	211.18	211.55	210.78	212.62	212.14	211.3	212.11	211.92	212.05
199.51	201.12	200.96	200.03	200.41	200.89	199.92	199.88	199.26	200.58	200.23	200.18	199.96	200.99	199.09	200.74	200.29	201.1	199.73	200.93	201.18	201.64	200.01	200.71	200.1	201.43	200.15	199.72	200.51	200.34	200.29	199.72	200.33	200.85	200.77	198.97	200.07	199.46	200.84	200.19	199.43	200.13	200.84	201.5	200.75	201.29	201.14	200.04	200.29	200.99
209.52	210.46	208.63	209.62	210.11	208.67	209.63	209.15	209.28	209.61	208.92	209.32	208.6	208.73	208.97	209.44	208.29	209.67	209.24	209.54	208.87	210.03	208.86	209.85	209.59	208.94	209.8	209.6	209.65	209.9	208.74	209.05	209.43	209.76	208.65	209.85	209.69	208.97	209.34	210.07	209.5	210.04	208.6	209.47	210.19	209.56	210.86	209.01	209.77	209.83
204.89	205.31	204.21	204.02	204.93	204.43	205.6	205.15	205.46	205.77	205.31	205.56	205.28	203.87	206.06	206.18	204.01	204.24	204.69	204.42	204.62	205.05	204.24	204.45	204.47	204.87	205.74	205.29	204.31	204.72	204.57	204.52	204.01	204.36	204.82	205.37	204.98	205.09	204.69	204.7	204.3	204.73	204.29	204.88	205.33	204.8	204.49	205.63	203.72	203.98
216.3	216.62	217.58	217.21	217.05	216.73	216.96	216.27	217.72	216.49	216.68	217.04	216.52	217.78	217.82	218.48	217.91	216.97	217.26	217.8	217.98	216.63	216.22	216.67	216.44	216.9	218.33	216.99	217.08	217.48	217.64	216.96	216.83	216.67	216.24	217.44	217.11	216.22	217.15	216.7	216.47	215.83	216.2	215.93	216.68	216.7	217.34	216.66	217.75	217.01
210	210.23	208.35	210.2	209.51	209.06	208.84	209.38	210.12	208.03	209.41	209.64	210.12	208.77	209.69	208.39	210.89	208.63	208.66	210.35	209.54	208.85	208.98	209.52	209.28	209.74	207.96	209.95	209.39	209.75	209.64	210.48	209.28	208.42	210.3	209.7	208.59	208.89	209.56	210.65	209.29	207.89	209.3	208.96	210.3	209.1	209.44	210.53	209.08	209.6
211.56	212.14	210.61	210.73	212.23	211.91	212.66	211.88	212.52	213.99	211.82	211.21	211.86	212.19	212.31	210.78	212.44	211.22	211.85	210.99	211.97	211.22	211.81	211.98	210.99	211.53	212.6	211.68	211.37	212.12	211.64	211.38	212.14	211.3	212.32	210.85	213.33	212.32	212.49	211.81	212.18	211.02	212.55	211.67	211.31	211.4	210.63	212.36	211.45	212.05
211.62	212.94	212	212.21	210.76	211.3	213.12	211.65	211.69	211.92	211.84	211.69	211.56	212.83	211.38	211.14	212.23	210.41	211.64	211.52	212.16	210.8	212.65	211.09	212.02	211.54	211.36	212.14	211.98	211.24	210.3	211.61	212.29	211.16	211.09	210.87	212.03	211.84	210.97	212.68	211.44	212.28	211.22	211.32	211.14	212.12	211.66	211.69	211.78	212.11
208.31	209.54	208.47	208.01	207.87	208.28	208.12	209.79	208.8	207.72	208.23	210.03	208.19	208.04	208.65	208.81	207.49	208.4	208.12	208.64	207.43	208.56	208.52	208.43	208.46	208.95	209.32	209.17	208.15	208.12	208.29	209.75	208.4	208.89	207.44	207.88	208.64	208.59	208.28	209.52	208.47	208.77	207.86	209.49	209.25	210.3	208	208.47	208.02	208.29
210.96	211.43	212.25	211.22	211.2	211.46	213.28	211.6	211.24	211.22	212.27	211.24	211.26	211.48	212.04	212.29	212.52	211.99	211.99	210.97	211.95	212.5	211.81	211.85	212.12	211.65	211.72	211.42	212.02	211.32	212.25	212.56	211.42	211.32	211.26	212.58	212.13	212.7	211.12	212.45	211.23	211.43	211.09	211.42	211.85	211.62	211.17	212.12	211.09	211.73
204.8	205.2	205.56	204.74	205.93	207.01	205.1	205.07	205.46	205.27	205.82	206.41	206.63	205.81	206.1	205.71	205.35	205.67	205.21	206.45	205.36	206.09	205.8	206.96	205.42	206.5	205.15	205.85	205.53	206.02	204.88	204.39	205.75	204.73	205.59	206.34	204.87	205.13	205.53	206.66	205.36	204.59	206.21	206.23	205.77	206.27	205.97	205.03	205.79	206.52
199.8	200.34	200.74	199.37	199.74	200.51	199.73	200.68	201.22	200.71	200.4	201.6	200.57	201.14	200.76	200.86	200.25	200.09	200.12	199.7	200.79	201.99	200.15	200.39	199.6	200.64	200.22	200.47	200.36	199.88	199.7	200.13	200.71	199.86	200.79	201.21	199.52	200.08	200.6	199.75	201.33	200.67	200.17	200.34	201.36	199.83	200.77	199.78	199.9	199.17
211.12	211.55	212.49	211.37	211.75	211.65	211.95	212.35	211.43	210.94	211.92	212.94	212.33	211.98	211.41	212.93	212.15	211.35	211.35	211.08	211.04	211.07	211.35	211.41	211.02	211.27	210.29	211.3	212.11	211.56	211.48	212.25	210.96	212.64	212.37	211.13	211.7	212.42	211.59	211.38	212.03	211.96	211.76	212.46	211.54	211.09	210.86	211.16	211.57	210.1
212.16	210.25	210.44	212.2	210.38	210.27	211.14	211.5	212.46	212.82	211.61	211.93	212.97	212.21	212.42	212.7	210.85	211.48	210.86	212.54	212.32	211.6	211.31	211.82	211.39	212.92	211.75	211.41	212.44	211.19	211.2	211.67	211.07	212.96	210.92	211.57	211.78	212.32	212.67	210.88	210.46	212.44	212.87	212.2	211.39	211.26	211.87	211.7	212.21	212.77
212.18	213.06	213.62	212.84	212.56	212.38	213.69	213.17	212.89	212.17	213.49	212.88	213.3	213.03	213.11	213	212.78	212.67	212.82	213.03	213.71	213.05	213.19	212.77	213.26	212.58	213.21	212.12	213.49	213.19	212.21	213.65	213.74	213.11	212.39	212.75	213.57	212.28	213.81	212.53	213.3	213.29	213.51	213.02	212.72	212.74	212.63	211.94	211.94	214.27
211.87	211.31	211.85	212.33	211.7	212	211.48	211.94	211.24	210.88	211.77	211.87	211.14	211.8	212.44	210.97	211.4	210.57	212.4	213	211.04	211.78	212.11	211.44	211.32	212.67	212.51	211.34	211.92	211.51	212.15	211.48	211.27	212.76	212.57	211.82	212.86	212.66	211.81	210.81	213.1	211.71	211.39	211.81	211.06	211.84	211.67	211.48	211.15	211.68
208.68	209.86	210.03	209.21	209.31	208.89	209.64	208.42	208.65	209.24	209.14	208.1	208.36	208.83	207.83	209.63	208.72	208.92	209.32	209.31	208.02	209.12	208.52	207.64	207.94	208.81	209.17	208.83	209.17	208.74	208.88	208.41	207.57	209.4	208.57	208.25	209.21	208.96	208.15	208.17	208.87	209.09	209.26	208.4	208.48	209.34	208.64	207.76	208.67	208.22
202.97	200.89	202.16	202.47	201.81	203.25	202.89	200.41	202.24	202.31	201.56	202.34	202.31	201.81	201.67	201.5	201.75	202.65	202.55	202.67	202.53	202.57	202.24	202.76	202.65	202.47	202.13	201.73	202.36	201.63	202.91	201.56	202.37	203.2	202.77	202.74	203.01	201.91	201.84	201.74	202.84	202.73	202.78	201.7	201.56	202.84	200.97	202.7	202.11	202.06
208.44	207.8	208.77	207.22	209.26	208.43	208.19	208.31	208.74	208.99	208.77	209	207.72	208.03	208.93	208.39	208.07	208.6	208.98	208.88	207.41	208.62	208.25	208.22	208	209.66	208.25	208.85	207.58	209.19	209.04	207.85	207.79	208.89	208.02	208.85	208.3	209.03	209.11	208.86	208.78	209.22	208.68	208.68	208.33	207.85	208.29	208.99	207.69	208.4
203.17	204.48	204.03	202.99	203.78	203.43	204.29	204.09	204.58	204.36	203.22	204.54	204.13	204.64	202.3	204.06	203.07	204.12	203.53	204.19	203.37	203.91	203.07	203.27	204.16	203.11	203.44	203.6	204.06	204.38	203.73	203.25	203.35	203.17	203.83	203.51	203.56	203.9	203.35	203.5	204.17	202.98	203.81	203.82	204.25	203.16	202.11	204.47	204	204.31
200.4	199.15	198.49	200	199.09	199.86	200.38	198.62	198.49	199.91	198.7	199.45	199.67	198.31	199.03	199.17	199.55	199.75	199.13	199.69	199.3	199.23	198.4	199.82	198.69	199.73	200.08	200.45	198.23	200.43	199.45	200.39	200.49	198.74	199.37	199.17	199.01	198.63	199.27	200.15	199.27	199.52	198.93	200.26	199.72	198.97	199.31	198.94	199.17	200.45
194.32	195.97	194.2	193.49	193.94	194.08	193.72	194.43	193.41	193.75	194.17	194.62	194.33	194.52	194.35	192.86	195.04	192.77	194.29	192.56	193.89	194.09	194.6	193.41	193.47	193.89	194	193.91	196.07	194.18	194.37	194.48	194.68	193.59	194.69	194.98	193.31	194.41	194.45	194.33	194.16	193.58	193.8	193.56	194.24	195.11	194.23	194.89	193.58	193.32
212.24	211.68	211.94	212.28	210.41	211.85	211.1	212.2	211.48	212.01	211.43	210.79	211.48	211.3	211.61	210.77	211.58	211.07	212.04	213.34	212.55	210.79	211.63	211.43	212.54	211.74	211.63	213.08	210.96	211.74	210.89	211.68	211.98	211.72	210.74	212.37	211.88	212.43	211.63	211.81	211.77	211.76	211.97	211.65	211.48	211.84	213.77	211.64	211.73	211.66
205.7	205.6	205.04	206.09	205.26	205.47	204.27	205.27	205.96	205.46	205.7	204.8	205.12	205.81	206.86	204.72	204.82	204.61	206.39	205.54	205.46	205.68	206.31	205.57	206	205.48	206.62	205.97	205.66	205.39	205.22	205.11	205.51	206.28	204.77	205.23	205.53	206.93	206.14	205.31	204.85	206.06	205.3	205.61	206.32	206.52	206.67	204.63	204.71	205.46
208.46	209.64	210.15	208.88	209.22	210.48	209.2	209.51	209.67	209.45	209.62	209.72	210.48	208.83	209.22	209.47	208.75	209.19	210.44	209.15	210.6	209.16	209.13	208.88	208.66	210.19	209.62	208.96	209.34	208.75	209.96	209.72	209.23	210.3	208.85	209.98	209.36	208.82	209.88	209.9	208.68	208.85	210.7	209.71	209.85	208.69	208.61	209.57	208.98	209.3
204.82	203.91	204.05	204.57	204.22	203.94	203.22	204.11	204.86	202.13	203.68	204.75	203.26	203.06	204.43	203.73	204.37	203.75	204.2	204.65	204.6	203.63	202.85	205.91	205.01	202.61	204.62	206.2	204.69	204.7	203.58	204.41	203.61	204.21	205.03	203.74	204.97	203.5	203.99	203.93	204.14	204.17	204.27	204.09	203.62	204.25	203.24	203.57	204.81	203.26
216.34	216.67	216.96	218.1	217.58	218.74	217.4	216.18	217.16	216.31	218.05	217.6	217.44	218.37	216.7	217.32	216.89	216.16	216.88	217.22	217.77	216.68	217.14	216.63	216.96	217.33	217.11	216.99	217.27	216.99	217.13	216.4	217.28	216.29	216.44	216.81	216.45	218.47	217.88	216.37	217.53	217.79	218.34	217.19	218.06	216.6	216.71	216.36	216.79	217.06
203.73	204.72	203.8	203.36	203.84	202.95	202.69	205.25	203.38	203.13	203.86	204.34	203.34	204.81	203.23	202.95	203.83	204.46	203.45	202.8	203.97	202.48	203.08	204.46	204.31	203.12	204.46	202.81	203.17	202.81	204.67	204.48	204.88	204.44	203.27	204.09	203.09	204.99	203.53	203.45	204.85	202.83	203.1	204.32	204.37	203.87	204.33	203.95	202.74	202.9
215.56	218.79	217.49	217.16	215.91	216.65	216.78	217.56	217.58	216.85	217.42	216.57	216.13	217.36	217.55	217.51	216.44	217.44	216.24	217.77	216.74	216.51	216.57	217.15	216.6	217.77	218.42	216.21	216.78	216.92	217.3	216.99	217.63	218.7	217.2	217.43	217.21	217.26	217.03	218.38	217.14	216.82	215.83	216.4	216.34	216.96	217.18	217.11	217.8	217.42
202.21	203.58	202.54	202.12	203.11	202.77	202.24	202.63	201.83	202.1	203.12	201.85	203.17	201.95	202.39	203.01	202.67	202.76	202.89	203	203.12	202.23	202.95	201.49	203.63	202.54	202.22	202.28	203.12	202.33	202.79	201.5	203.09	203	204.1	202.11	201.08	202.12	202.76	202.54	203.69	201.35	201.44	201.92	202.06	202.71	203.38	202.69	202.78	203.25
212.28	212.77	211.88	212.72	212.95	214.02	212.29	213.23	212.45	214.24	212.7	212.58	212.49	212.18	211.64	212.81	213.25	213.2	212.84	212.15	211.99	212.41	212.71	212.28	211.79	213.14	211.69	212.52	211.25	212.23	213.74	212.44	211.65	212.66	212.45	212.28	212.27	212.67	212.39	213.46	212.45	212.22	211.05	212.75	211.16	212.53	212.21	211.88	211.39	212.05
203.36	203.97	204.91	204.16	204.56	203.98	204.67	204.79	204.8	204.96	205.29	205.95	204.77	204.83	204.6	204.86	204.64	204.08	204.42	204.79	204.5	204.43	204.08	204.52	205.89	205.54	205.29	205.18	204.92	205.39	205.62	204.6	204.44	205.17	204.63	205.92	205.01	205.31	204.05	205.11	204.56	204.05	204.56	203.98	205.01	204.14	204.45	204.62	204.98	205.51
204.24	204.61	204.67	205.71	204.15	203.04	203.7	204.54	203.09	204.74	204.23	204.24	204.82	203.71	203.49	204.62	204.04	203.72	204.74	204.06	203.08	205.08	204.05	204.72	203.32	203.65	204.48	203.75	203.24	203.22	204.07	204.17	203.85	204.37	202.89	202.81	204.48	204.13	204.09	203.33	203.52	204.33	203.37	204.24	204.8	204.63	203.01	205.04	204.3	204.29
194.99	196.57	195.98	195.59	194.55	195.18	194.07	194.1	195.46	195.28	193.91	194.89	194.75	195.74	195.74	195.91	195.79	196.24	196.07	195	194.39	195.63	195.28	195.56	194.8	194.52	194.87	196.24	194.85	194.68	194.26	194.86	194.74	195.17	193.93	195.93	195.1	195.28	195.7	195.28	196.15	195.18	196.06	195.44	195.2	195.19	196.09	194.92	193.97	196.31
217.29	217.16	216.74	217.84	215.84	216.73	216.49	216.53	217.52	216.7	216.79	216.36	217.56	216.46	216.35	217.2	218.1	217.11	216.37	216.98	217.53	217.32	216.56	217.5	216.43	217.31	217.56	215.76	216.92	217.44	216.38	217.07	217.61	215.38	217.21	217.37	216.49	217.19	217.27	217.11	217.3	216.15	216.54	217.15	216.4	216.61	216.12	217.4	217.55	217.53
212.75	211.01	212.58	211.36	212.57	210.96	211.72	212.76	210.52	211.31	212.37	211.89	211.48	212	211.37	211.18	211.54	212.68	211.32	211.19	210.86	211.26	211.89	211.47	211.49	212.24	211.59	212.7	210.87	212.09	211.99	212.5	211.47	211.42	212.57	211.84	211.76	211.65	210.75	212.21	213.13	212.03	211.24	211.03	212.2	211.69	211.41	211.27	211.33	211.36
211.1	211.92	211.54	212.75	210.5	212.18	211.66	211.86	212.16	211.05	211.13	211.54	212.05	211.75	211.54	211.83	213.49	212.32	211.08	212.2	211.53	211.36	212.08	211.71	211.55	212.03	212.15	212.38	212.2	212.12	211.71	210.58	211.93	212.1	210.89	211.67	211.85	212.62	210.09	212.55	211.32	211.32	211.74	213	211.67	212.45	212.42	211.83	212.65	211.73
198.47	199.19	199.52	200.35	198.96	199.16	199.48	199.24	199.52	199.1	199.62	200.34	199.69	199.64	200.43	200.21	199.81	199.95	199.4	199.19	198.83	200.67	199.9	200.39	198.71	198.48	199.63	200.26	200.57	200.08	200.19	199.99	199.27	199.77	199.81	199.55	199.45	200.27	199.57	199.21	200.03	199.47	199.65	200.08	199.51	199.41	198.93	198.63	200.34	201.09
211.62	212.03	211.21	211.37	211.13	211.38	210.96	211.71	212.18	211.82	211.28	210.88	211.05	212.04	212.9	212.44	212.34	212.48	211.41	211.37	212.09	211.96	213.05	212.62	211.82	210.4	211.71	212.49	212.42	210.73	211.61	212.18	212.04	210.3	210.29	211.07	212.56	211.5	211.87	211.93	212.13	212.49	210.85	212.47	213.65	212.06	211.14	212.16	210.6	211.74
202.72	203.43	202.3	202.88	203.64	203.29	203.22	203.44	203.1	203.96	202.2	203.83	202.23	203.04	203.07	203.73	202.49	203.5	204.42	201.49	203.75	202.62	204.27	203.6	202.59	202.93	202.42	203.58	202.51	202.77	202.78	203.62	204.11	203.83	203.02	203.99	203.91	201.96	202.53	203.28	203.57	204.19	203.76	202.49	204.17	204.17	203.83	201.98	204.65	204.39
199.79	199.35	199.23	200.27	199.42	199.91	200.03	198.57	199.2	199.51	200.02	199.57	200.78	200.27	199.35	199.42	199.31	199.7	198.05	199.95	199.83	200.65	199.45	200.33	199.47	200.53	198.82	199.16	199.32	200.19	199.49	198.55	199.06	198.91	199.34	199.23	200.55	198.43	198.87	199.59	199.89	200.32	199.06	198.98	199.62	200.01	198.94	199.85	198.97	200.3
202.57	201.55	202.4	203.92	201.43	201.73	202.7	203.2	202.33	202.29	202.51	202.07	203.53	202.62	203.73	203.06	202.53	201.06	202.35	204	202.29	203.33	203.02	202.14	203.74	201.86	203.04	201.72	202.46	202.41	202.27	201.44	203.12	201.45	201.9	202.34	201.82	203.82	202.61	201.16	202.25	203.37	202.67	202.61	203.31	202.33	201.99	201.93	201.82	202.72
208.19	208.89	209.46	209.37	208.3	208.62	209.04	208.39	208.58	209.43	209.08	209.72	209.53	209.9	209.26	208.54	207.63	209.46	208.74	208.54	208.49	208.49	207.79	209.32	208.33	208.64	208.48	210.39	208.94	208.83	208.89	209.27	208.92	209.81	207.68	207.98	209.37	208.23	208.77	208.08	208.61	209.08	208.86	209.71	208.89	208.01	208.25	208.31	207.75	208.08
202.98	202.77	202.85	202.3	202.45	203.06	203.17	203.07	203.17	202.23	203.09	201.37	201.84	202.01	202.17	201.8	201.8	203.59	203.71	202.46	202.56	201.97	201.84	202.81	202.64	202.47	203.14	202.74	201.19	203.35	203.1	202.27	201.2	202.73	201.99	201.66	202.64	201.9	202.08	202.23	203.19	202.98	202.69	201.89	202.67	202.85	202.97	202.91	203.13	202.74
209.82	208.5	210.63	209.33	210.19	209.67	209.82	209.72	209.85	209.18	210.16	209.35	208.63	210.04	209.38	209.64	209.77	209.04	209.8	209.28	208.97	209.16	210.5	209.09	210.56	210.47	209.16	209.04	209.95	208.88	208.89	209.89	210.13	208.16	210.55	209.65	209.59	209.58	209.34	209.7	208.37	208.78	209.84	209.29	209.42	209.38	209.54	210.23	210.1	209.52
209.77	207.95	209.59	207.63	208.35	209.33	208.41	209.45	208.67	207.51	208.53	209.41	208.37	209.68	208.78	207.64	208.73	209.47	208.56	208.95	208.71	208.43	208.94	207.68	208.29	208.21	208.99	207.93	209.14	209.38	208.32	208.86	208.12	208.4	208.73	208.75	209.23	207.68	208.19	208.18	208.77	206.6	208.58	208.52	208.98	208.03	208.78	209.33	208.03	208.26
216.75	216.59	217.35	217.11	215.5	216.34	217.55	217.09	215.6	216.51	217.31	217.96	217.37	216.74	217.09	216.32	217.07	216.93	217.05	216.96	217.95	217.63	216.38	217.21	216.74	216.66	216.92	217.55	217.42	217.36	216.28	216.55	217.43	217.45	217.29	216.41	217.09	217.54	216.62	217.42	217.58	217.21	216.94	216.72	217.88	217.3	217.21	217.61	217.5	217.66
202.78	203.59	203.07	203.11	202.67	202.09	203.26	202.4	202.94	202.96	202.97	203.1	202.65	202.96	203.79	202.52	201.98	202.88	202.91	203.01	202.19	202.07	202.61	201.03	201.82	202.86	202.1	202.21	202.99	202.35	202.53	201.42	202.84	203.12	203.07	201.87	203.02	203.56	202.47	203	202.64	203.23	201.85	202.59	203.13	202.5	202.17	202.81	201.96	201.41
213.24	212.21	212.03	211.96	212.54	212.75	213.09	212.13	212.56	212.52	213.04	212.67	211.59	211.39	212.24	212.48	212.22	213	212.36	213.01	212.37	212.75	212.88	212.23	211.64	211.89	212.78	212.36	212.3	213.03	213.56	212.86	212.9	212.57	213.13	212.09	213.37	213.11	212.86	212.19	212.06	212.99	212.79	212.39	211.86	213.09	212.23	213.13	212.75	213.16
205.84	204.94	204.44	204.23	204.66	204.04	205.73	204.71	205	204.52	205.25	205.3	205.46	204.63	205.66	205.72	204.98	204.13	205.13	203.2	204.66	204.03	205.28	204.98	204.44	204.06	205.03	205.31	206.16	205.61	204.66	204.75	204.87	205.9	204.67	205.45	204.62	204.96	205.23	204.85	204.03	204.16	204.23	204.16	204.44	205.59	203.82	205.07	203.93	204.5
198.9	199.53	199.46	200.69	199.93	201.67	199.94	200.14	200.32	199.38	200.27	200.42	200.09	200.36	201.06	200.79	200.64	200.55	200.39	201.43	199.75	199.93	200.66	200.5	200.58	201.06	200.24	200.29	200.54	200.45	200.95	200.45	200.67	201.28	199.96	200.47	200.53	199.43	201.14	200.89	200.38	200.5	199.95	200.36	199.89	200.41	199.94	200.33	199.38	201.48
217.18	219.18	218.03	218.2	217.61	218.32	217.91	217.11	218.54	218.86	217.95	218.14	217.65	218.01	217.45	218.15	217.18	218.4	219.15	217.71	217.4	219.24	218.27	218.45	218.04	217.8	217.47	217.55	217.25	217.39	217.48	216.71	217.52	218.38	217.35	217.57	217.2	218.64	217.86	217.58	216.51	218.12	216.92	218.85	216.91	218.31	218.22	218.05	218.97	217.46
199.36	199.88	199.08	199.54	200.81	200.77	199.51	200.75	199.11	198.87	200.04	199.33	199.41	199.91	199.52	198.89	199.46	199.69	199.34	198.76	199.58	199.26	199.66	199.45	199.27	200.36	199	200.03	198.17	199.35	200.82	199.68	198.89	200.12	199.25	199.84	199.34	200.01	199.91	199.12	199	199.84	199.77	199.82	199.03	199.81	199.17	199.34	198.73	199.81
208.8	208.06	208.8	207.87	208.44	207.45	208.15	207.63	207.46	207.79	209.52	209.22	208.22	207.61	207.55	206.76	208.02	209.03	207.95	207.66	206.95	208.69	206.76	208.27	207.13	207.77	208.04	207.42	207.9	207.76	206.15	208.13	206.46	208.25	207.76	207.74	208.25	208.84	207.55	208.13	209.07	208.04	206.44	207.2	207.28	208.21	207.45	208.11	207.41	208
208.34	209.45	209.32	209.09	210.65	209.1	209.22	210.39	209.51	209.87	208.91	209.86	208.48	210.09	210.05	208.21	209.23	208.98	209.78	210.37	208.86	210.36	209.72	209.04	210	209.28	209.35	208.77	210.71	208.45	209.08	209.64	210.06	209.06	209.18	209.95	209.45	209.08	208.94	209.24	208.99	208.47	208.53	209.41	209.79	208.68	210.39	210.01	208.97	210.11
210.17	209.19	209.67	209.04	210.25	209.17	210.05	210.22	209.8	209.55	210.59	208.68	209.54	209.57	209.99	209.9	208.6	208.46	209.85	209.68	208.9	210.83	209.38	209.94	209.81	210.2	209.47	209.61	209.23	209.03	208.92	209.86	210.02	209.57	210.17	208.63	209.8	209.02	209.63	208.86	210.28	209.2	208.98	209.23	209.7	209.42	210.6	209.74	209.51	209.6
200.26	200.91	201.29	200.44	199.42	199.99	199.45	200.41	199.7	199.78	201.19	200.51	199.64	200.55	201.08	201.16	199.57	200.02	200.56	200.73	201.19	200.09	199.91	200.51	200.05	200.33	200.2	200.62	200.79	199.08	199.72	200.37	201.82	200.02	200.43	200.55	200.53	199.9	200.11	198.98	199.45	200.59	200.3	201.45	201.18	200.52	201.06	200.98	199.76	201.22
195.71	194.98	195.32	195.24	194.78	195.34	195.55	194.68	194.26	194.72	195.23	195.01	195.14	196.06	194.01	195.51	195.01	195.86	194.59	194.84	195.09	195.76	195.29	196.28	195.61	195.23	194.98	194.03	196.31	195.42	196.13	196.36	194.98	195.53	194.09	194.33	194.35	194.12	195.32	195.01	194.91	194.04	194.3	194.74	196.27	194.68	194.8	194.26	195.29	194.01
202.9	203.34	202.49	201.81	202.31	202.93	203.02	201.97	203.16	201.57	202.32	202.01	202.8	203	203.17	203.18	201.91	201.62	203.95	203.51	203.05	201.63	203.09	202.86	202.11	201.8	201.47	201.8	203.33	202.79	201.46	202.7	203.29	201.71	201.89	202.87	201.93	203.05	202.59	203.31	202.72	202.29	202.56	202.71	203.33	202.76	202.2	201.72	203.38	202.98
204.59	204.52	206.42	204.3	206.31	204.7	204.44	203.83	204.17	203.95	204.31	203.66	204.73	205.51	205.35	204.06	205.31	203.79	206.06	205.37	204.74	204.33	204.55	205.62	204.88	205.36	204.75	204.66	203.97	205.7	205.17	203.68	204.86	205.42	204.51	204.38	204.96	203.89	205.39	204.12	205.08	204.53	205.76	204.86	205.28	204.94	204.93	204.57	205.4	204.02
208.87	209.43	208.47	210	209.6	209.46	210	209.55	209.36	210.03	211.23	210.89	210.05	208.79	209.48	208.28	209.31	208.78	209.9	210.11	210.49	209.39	209.36	209.24	208.36	209.57	209.22	209.25	208.63	209.48	209.46	209.38	209.65	211.2	209.78	210.16	210.15	208.5	208.66	209.3	208.91	209.11	209.75	209.62	210.34	209.86	209.2	209.46	210.18	210.98
216.9	219.07	217.44	214.65	217.8	217.66	217.8	216.33	216.53	218.05	217.25	218.09	216.61	215.55	217.55	217.14	217.7	216.33	217.09	218.52	217.49	215.97	216.08	217.59	217.24	217.2	216.4	217.36	217.21	217.04	217.53	217.05	216.23	216.45	218.03	216.78	216.63	217.63	216.97	216.49	217.15	217.71	217.97	217.45	216.9	217.13	217.23	216.55	216.63	217.49
210.69	212.51	212.26	210.65	211.85	212.16	212.06	211	211.57	211.69	211.85	211.08	212.63	212.46	211.74	211.05	211.51	211.65	211.33	211.7	211.02	211.61	211.78	211.81	211.31	211.28	211.47	212.16	210.74	211.16	211.59	211.94	211.33	210.79	211.29	212.22	212.47	212.07	210.71	211.44	212.81	211.54	210.69	211.79	211.09	213.19	211.44	211.16	211.13	211.42
217.58	217.94	216.83	218.12	218.21	218.31	217.03	216.98	217.24	217.46	217.31	218.02	217.22	217.58	218.24	215.78	217.26	217.6	216.09	217.54	217.12	216.72	216.35	216.66	217.96	216.24	217.35	217.35	217.29	216.81	217.03	216.35	217.88	217	216.49	217.62	217.16	216.18	217.3	216.94	216.81	217.22	216.55	217.22	218.86	217.08	216.63	216.49	216.59	217.73
211.78	211.66	211.68	211.9	211.74	211.37	211.41	211.68	212.48	211.35	212.01	211.38	211.44	211.32	211.42	210.8	211.14	212.26	212.16	210.44	211.19	211.49	211.29	211.3	211.55	211.04	209.63	211.78	212.73	210.57	211.24	211.49	212.1	211.25	212.92	212.14	212.61	212.56	211.75	211.62	212.51	212.24	210.74	210.99	212.02	211.73	212.62	213.71	212.46	211.53
206.24	204.97	207.06	206.36	206.73	205.51	206.52	207.92	206.18	205.94	206.36	206.43	205.89	206.89	207.06	206.4	205.82	206.86	205.51	205.8	205.8	205.85	206.79	206.33	206.43	207.14	206.48	206.07	204.53	206.1	205.98	206.13	206.74	206.39	205.85	206.39	205.71	206.77	206.17	206.71	205.34	206	206.54	207.9	207.06	205.49	206.13	206.68	206.23	206.37
208.76	206.11	207.39	208.06	208.15	207.69	208.12	208.28	207.08	206.84	207.32	207.57	207.49	207.1	208.34	208.89	207.97	207.67	208.07	208.48	207.15	207.5	209.1	207.83	207.46	208.98	208.85	206.98	206.73	207.33	207.45	208	207.13	207.51	207.09	207.31	206.22	208.78	208.48	207.68	207.45	207.59	208.25	206.81	208.01	207.16	208.77	207.14	207.88	207.82
211.28	211.98	211.55	211.92	210.35	210.43	210.84	211.56	212.35	212.06	212.61	211.06	212.06	212.35	211.98	212.66	211.7	211.64	211.36	211.21	212	211.2	211.26	211.78	212.52	212.69	212.46	211.79	212.71	211.56	213.2	211.32	212.03	211.96	211.83	211.73	211.06	211.81	211.93	211.58	211.11	212.07	211.54	211.48	211.34	212.15	211.49	212.08	210.56	211.66
209.01	207.47	209.4	209.83	207.67	208.63	209.2	208.76	208.68	207.85	208.68	208.8	208.22	208.87	208.49	208.47	208.19	209.17	208.32	208.11	209.11	208.19	208.35	209.07	207.51	208.01	208.16	208.91	207.69	208.43	208.94	208.56	207.99	209.42	208.7	208.95	207.96	208.45	207.84	207.52	208.04	208.97	209.42	209.36	208.87	209.21	208.59	209.37	208.75	207.61
198.81	199.89	198.96	198.91	198.49	200.34	199.78	199.84	199.63	198.87	198.37	199.05	198.44	199.93	199.93	199.36	198.42	198.85	199.34	199.46	199.59	199.84	198.95	199.48	199.36	199.64	199.54	200.58	198.88	200.42	197.99	199.55	199.9	199.94	198.72	199.38	199.16	198.68	199.1	200.22	199.55	200.29	200.92	200.11	199.45	200.53	198.43	199.03	198.19	199.4
218.65	218.68	219	218.13	217.61	217.75	217.09	216.95	218.45	217.72	217.3	218.41	218.18	218.05	217.28	217.45	217.39	218.3	217.03	218.11	217.5	218.36	217.2	218.07	218.98	217.94	218.55	217.07	216.76	217.37	218.6	216.8	217.62	217.55	218.51	217.85	218.3	216.49	218.39	218.42	218.03	217.29	216.59	217.92	217.78	216.41	217.43	217.44	217.59	218.2
208.17	208.34	208.07	209.66	209.27	208.66	209.26	208.78	208.72	209.27	209.14	208.47	208.98	208.73	207.31	208.2	208.22	208.82	208.53	207.99	209.51	208.55	207.47	209.79	208.39	208.41	208.78	208.18	209.82	208.56	209.01	208.84	207.64	208.52	208.15	208.9	209.37	207.74	208.72	207.99	209.15	209.35	208.52	208.26	209.18	208.19	208.82	208.09	208.29	209.09
208	208.59	209.19	207.17	207.91	207.83	207.02	208.37	207.24	209.25	207.98	208.87	207.36	207.52	207.64	208.39	208.26	208.58	207.59	207.66	207.37	208.05	208.83	209.03	207.75	207.4	207.96	207.73	207.47	208.73	207.01	207.18	208.24	207.8	207.71	206.66	207.4	207.71	208.51	207.31	207.65	207.03	207.9	207.88	206.58	208.17	208.11	207.13	206.58	208.47
200.07	200.45	200.1	200.96	200.55	200.33	201.06	199.86	200.62	200.32	199.88	199.79	201.46	201.04	199.94	199.66	199.85	200.02	199.57	200.34	199.82	199.73	200.26	199.92	200.2	201.34	200.4	199.34	199.88	198.7	199.87	199.92	199.8	199.83	200.56	199.44	199.94	200.4	200.62	200.09	200.54	199.71	199.88	200.08	199.82	201.15	200.03	200.77	199.88	199.5
216.72	217.32	217.13	217.14	216.74	217.15	216.82	216.96	217.06	217.4	217.09	216.54	217.13	217.4	216.66	218.13	217.18	215.41	216.05	217.1	217.61	216.91	216.52	216.79	216.61	216.87	216.85	216.67	217.58	218.01	217.14	217.14	216.91	216.79	217.18	216.76	217.55	217.4	217.01	217.96	216.48	216.2	216.33	216.54	217.23	216.12	216.78	217.58	217.33	216.93
198.45	196.83	197.88	198.8	198.49	198.05	198.58	198.81	197.38	196.8	198.58	197.71	197.74	197.08	198.11	197.5	198.33	199.56	198.47	197.78	196.91	198.5	196.48	199.54	198.83	197.99	196.99	198.98	197.68	198.95	197.56	197.01	197.24	198.61	198.13	198.72	197.35	197.24	198.64	197.51	197.85	199.04	197.56	198.12	199.35	197.91	198.06	199.6	198.58	198.52
202.33	203.69	202.45	203.67	201.53	203.03	202.84	202.78	202.44	202.88	203.6	203.36	202.32	202.33	201.58	202.96	202.75	203.36	202.03	202.37	202.56	201.99	202.67	204.24	202.98	202.75	202.34	202.88	203.25	203.3	203.17	201.65	201.65	201.91	203.34	202.85	201.89	202.52	203.07	202.51	203.02	201.67	203.8	202.75	202.81	202.77	202.79	202.21	203.02	203.61
199.68	199.87	199.97	198.84	199.15	199.36	198.86	199.62	198.66	199.44	200.07	199.91	199.18	199.22	198.65	199.94	198.68	198.9	198.9	199.81	198.5	198.76	199.71	198.91	199.23	200.01	199.56	199.14	199.46	200.01	199.1	199.69	199.92	198.98	200.71	199.81	199.75	199.21	198.78	199.25	199.13	199.74	199.45	198.91	199.19	199.46	198.94	198.2	199.32	198.95
199.5	198.43	199.39	197.97	199.49	199.58	200.03	198.33	199.1	198.47	199.06	199.2	197.44	199.63	198.56	197.86	197.9	200.01	198.35	199.73	198.29	198.29	198.17	199.27	197.74	198.21	198.24	197.4	199.41	197.67	198.63	198.98	198.26	198.53	198.35	198.62	197.99	199.37	199.09	198.08	198.42	199.63	198.09	199.91	197.66	198.89	198.97	199.58	199.7	198.16
213.15	212.61	211.89	212.51	213.61	213.87	213.06	213.06	213.4	212.92	212.38	213.16	213.19	213.89	212.82	212.47	213.5	213.2	212.5	212.44	213.62	212.82	212.55	212.86	211.25	212.47	213.12	213.03	213.01	212.93	213.65	213.67	213.21	211.46	213.18	212.91	212.54	212.6	212.46	213.26	214.67	213.77	212.73	212.51	211.95	212.88	212.92	213.2	212.56	212.01
215.57	217.17	217.23	216.79	217.21	217.81	217.56	216.44	217.31	216.83	215.63	216.14	216.76	216.44	216.77	216.56	217.3	217.84	216.36	217.98	217.92	216.7	217.16	217.97	217.36	216.48	218.09	217.36	217.26	216.37	216.87	215.95	217.12	215.76	216.37	216.77	217.68	217.01	217.27	217.29	216.66	215.59	216.76	216.83	216.9	215.69	216.98	217.4	217.53	216.5
208.64	208.6	208.39	208.79	207.1	208.97	208.54	208.67	207.87	209.81	208.45	208.02	209.69	207.96	208.38	209	208.07	209.08	207.7	208.64	208.05	208.27	208.6	207.94	207.65	208.97	208.06	208.73	209.68	208.28	207.19	208.63	208.89	209.52	208.21	207.93	208.2	210.05	209.67	208.84	208.71	208.27	208.55	208.29	208.62	207.85	207.74	208.99	209.24	206.99
209.49	210.41	209.42	209.32	209.49	209.2	209.18	209.87	209.84	210.39	209.73	208.34	209.55	210.1	209.75	209.33	209.95	209.36	209.25	210.63	210.34	209.92	210.75	209.21	209.81	208.87	209.02	209.58	209.69	209.23	209.95	208.55	209	209.75	210.37	210.88	209.92	209.17	209.06	209.23	209.11	210.42	208.88	209.99	211.01	208.45	209.67	208.78	209.57	209.8
205.47	206.07	205.69	206.92	205.72	207.16	206.05	206.41	205.5	206.48	206.73	206.57	207.22	205.9	205.14	205.84	206.16	207.15	207.24	207.29	206.3	207.41	205.7	205.49	206.78	206.54	206.54	206.7	206.14	204.93	205.57	206.22	206.49	206.26	206.25	206.22	207.04	206.39	206.23	205.97	205.8	206.51	206.56	206.99	205.45	206.47	206.43	206.2	206.9	205.98
210.99	211.5	211.17	212.08	211.83	212.42	211.46	210.94	211.58	211.68	211.9	210.59	210.35	211.75	211.03	211.23	211.63	211.41	212.19	211.62	211.34	210.97	211.73	213	211.35	210.74	210.42	211.68	211.17	211.49	211.6	211.71	212.55	211.76	211.5	211.54	211.75	211.01	210.26	211.17	211.32	212.92	211.79	210.23	211.9	211.03	210.92	211.66	212.47	210.76
208.04	207.97	208.07	208.89	207.5	208.2	207.45	208.97	208.81	207.61	207.99	207.99	207.25	207.81	207.09	208.25	208.86	208.02	207.1	207.71	208.28	206.54	207.45	207.21	207.94	208.66	207.57	207.69	207.16	207.81	208.53	207.73	206.56	208.07	207.29	207.77	207.58	207.36	208.38	208.41	209.07	208.13	207.66	207.73	208.69	207.63	206.21	207.95	207.91	207.69
200.6	199.94	200.38	199.89	201.13	200.51	199.51	199.58	200.01	200.98	200.45	200.15	200.04	201.25	199.41	200.58	200.8	200.09	200.1	200.5	200.77	199.74	199.92	199.77	200.73	199.74	199.85	200.08	201.06	200.15	200.38	200.41	198.87	200.34	200.37	200.23	199.73	199.98	199.52	200.91	200.86	201.11	200.49	200.13	200.66	201	200.65	200.48	199.7	201.76
200.11	200.08	200.42	200.25	201.21	200.3	199.87	199.91	200.73	200.14	199.87	200.12	198.42	200.49	200.5	200.6	200.17	200.4	200.38	199.92	200.53	200.16	200.35	201.25	200.51	201.69	199.13	199.79	199.96	202.02	201.04	201.05	200.56	199.01	199.84	199.78	198.45	199.8	199.55	200.25	200.04	201.21	199.61	200.51	200.19	199.09	200.94	200.04	200.07	200.42
209.19	208.44	208.99	208.15	208.77	209.73	208.51	209.09	208.31	209.06	209.99	208.08	208.07	209.44	208.05	209.36	209.64	207.83	209.84	209.03	209.39	209.34	209.06	208.92	209.92	209.73	208.32	208.65	209.07	208.72	207.91	208.19	209.39	208.54	208.13	209.04	209.57	208.4	209.06	208.59	209.27	209.01	208.96	208.26	209.35	208.34	208.29	208.9	208.09	209.23
205.58	204.77	204.55	205.41	203.74	203.9	204.16	204.23	205.21	205.05	205.31	204.33	205.76	204.09	204.35	206.25	205.32	205	204.58	204.9	205.1	204.5	205.02	205.65	204.5	205.09	204.53	204.5	205.35	204.95	205.02	205.96	204.92	205.11	205.3	204.59	205.04	205.02	205.42	205.29	203.68	203.64	204.86	205.02	206.04	204.3	204.56	204.69	204.95	205.52
208.42	208.36	209.72	208.77	209.26	209.09	208.11	208.85	209.14	208.32	208.95	209.87	209.89	208.94	207.76	207.41	208.54	208.07	209.37	208.86	208.5	208.7	209.49	208.99	208.73	208.55	208.95	207.43	209.29	208.63	208.44	208.7	209.21	208.3	207.87	207.83	209.22	208.43	208.42	209.75	208.58	208.87	208.95	208.26	208.31	209.77	208.25	209.16	209	208.58
209.02	209	208.5	209.42	208.86	208.59	208.69	208.93	208.7	208.29	208.01	208.15	209.13	207.79	209.59	209.36	208.68	207.92	209.2	209.81	209.82	208.34	208.25	208.69	209.14	209.05	207.69	208.82	209.13	207.78	208.45	209.49	207.93	208.06	209.53	210.09	209.41	208.84	207.79	209.26	208	209.22	209.48	207.46	208.78	208.3	208.66	208.87	209.82	208.03
216.54	216.85	217.86	216.85	217.32	216.35	216.43	216.72	215.64	216.85	216.95	217.56	217.57	217.68	217.11	216.95	216.37	216.73	216.79	217.34	218.32	215.2	216.93	217.28	216.6	216.99	217.25	216.41	215.68	217.32	215.81	216.88	216.26	216	216.86	217.99	216.95	217.91	216.15	216.55	216.52	216.87	217.54	217.03	215.74	217.89	216.47	215.48	216.63	215.61
213.08	213.5	212.86	213.15	211.16	212.69	212.64	212.87	212.29	212.97	214.16	214.08	212.76	213.03	213.41	212.73	214.47	211.77	213.67	213.57	214.05	213.27	213.47	213.78	212.97	213.28	213.18	213.27	212.77	214.01	213.46	213.03	212.32	211.9	212.87	213.25	212.3	212.99	212.75	213.05	211.66	212.48	212.81	213.71	213.19	213.62	211.46	213.29	212.87	211.94
217.02	217.24	216.28	217.72	218.36	216.99	217.27	217.93	216.92	216.59	216.42	217.06	217.6	217.09	216.39	216.99	217.27	216.65	217.4	216.81	217.28	216.44	217.83	217	217.13	216.91	216.44	216.87	218.06	217.01	216.66	217.11	217.23	217.16	216.33	217.82	216.37	216.91	216.88	215.86	216.41	216.92	217.65	216.8	216.88	217.7	216.86	216.11	216.2	216.75
204.15	203.32	203.14	202.81	203.12	203.63	203.79	202.54	203.76	203.77	203.65	202.82	204.19	205.59	203.74	202.47	204.19	205.28	202.55	203.55	202.99	203.61	204.06	203.57	204.05	203.01	202.88	203.88	203.34	204.05	203.74	203.67	203.28	203.84	203.22	203.68	203.18	203.46	204.09	203.58	202.75	203.95	203.01	203.09	203.73	203.48	204.04	203.81	203.57	203.33
200.32	200.39	200.05	201.14	199.16	201.45	199.93	199.63	200.01	200.74	200.95	199.91	200.09	198.19	199.84	199.96	200.74	200.47	199.73	201.62	200.23	200.71	200.67	200.44	199.19	199.23	200.17	200.21	200.13	199.55	199.29	199.3	199.46	200.73	200.53	199.82	199.78	199.23	199.78	199.2	200.83	199.2	199.63	199.9	200.23	200.65	200.09	200.57	200.79	200.35
207.9	207.64	208.12	208.53	208.13	208.28	207.8	207.19	207.84	207.71	209.16	207.81	207.41	207.16	207.74	207.73	208.11	207.71	207.69	208.83	208.19	206.35	208.27	207.45	208.59	208.09	208.18	207.04	208.4	207.84	208.68	208.46	206.52	207.99	207.25	208.01	208.45	207.57	207.73	208.94	208.4	208.46	208.18	207.57	207.4	207.22	208.97	208.32	207.65	208.17
208.07	208.36	208.13	208.13	208.74	207.2	207.08	208.69	208.2	207.84	206.43	206.97	207.7	207.39	207.61	208.38	207.32	207.01	208.7	207.73	208.41	208.16	207.17	208.1	208.96	208.44	208.15	208.33	207.81	207.96	208.06	207.91	206.86	207.84	207.99	208.32	208.47	208.74	207.99	206.88	206.6	208.16	206.56	207.27	208.11	207.59	207.1	207.57	208.59	207.21
206.99	206.85	207.72	207.28	207.68	208.38	208.54	206.79	208.1	206.7	208.38	209.75	208.48	207.77	207.99	208.71	207.24	207.52	208.41	209.08	207	208.55	206.76	208.43	208.62	207.83	207.64	207.12	207.79	208.16	207.29	207.16	207.57	208.76	208.25	206.54	208.58	207.69	207.83	207.52	207.4	208.33	207.44	207.7	207.55	208.16	208.21	206.87	206.95	207.69
197.87	197.54	198.6	199.62	198.04	198.21	198.65	197.87	197.6	197.61	196.82	198.04	198.93	197.43	198.35	198.48	197.97	198.18	199.17	198.39	198.38	196.85	198.02	198.5	197.07	198.42	198.26	197.38	197.65	197.34	197.02	198.82	197.78	199.2	196.98	198.91	198.56	197.19	198.16	198.66	197.98	197.81	197	197.88	197.28	197.13	198.71	197.58	198.82	198.1
211.37	211.93	211.89	212.4	211.74	212.76	211.76	212.12	210.76	211.52	212.22	211.65	212.1	211.19	211.97	212.42	212.22	211.57	212	211.79	211.38	211.67	212.53	210.8	210.73	212.85	212.41	212.02	212.37	212.01	210.46	211.3	211.33	212.31	211.92	211.2	210.8	212.27	212	210.29	211.48	210.18	211.16	212.14	211.19	213.23	211.31	212.44	212.54	211.6
211.67	212.42	211.1	212.57	211.89	210.92	211.36	212.08	212.34	210.87	212.68	211.49	211.93	211.02	212.36	212.74	212.31	212.33	213.27	211.77	211.69	211.01	212.34	212.15	212.44	211.93	212.64	213.2	211.82	211.98	212.14	211.36	212.23	211.95	211.94	211.29	211.22	211.68	212.11	210.84	211.24	211.71	212.25	211.05	211.53	213.52	211.59	211.87	211.76	211.24
213.54	212.58	212.03	212.74	214.41	213.39	213.78	212.66	212.6	212.79	212.43	213.45	212.11	212.27	212.51	211.28	212.59	213.33	211.94	214.8	212.78	213.62	212.12	212.42	212.2	213.87	213.17	212.6	211.96	212.49	213.24	212.74	212.94	212.51	213.38	213.74	212.84	213.87	213.86	213.75	212.66	213.88	212.84	213.55	211.84	212.75	213.1	212.57	213.04	213.59
207.43	208.67	208.97	208.59	209.16	208.68	208.67	208.58	208.84	208.14	208.71	208.92	208.77	207.92	207.98	209.09	208.58	209.41	208.33	209.2	209.15	209.64	208.63	207.67	208	208.61	207.45	208.93	208.06	209.69	207.96	208.52	208.09	208.9	208.67	208.67	210.49	207.85	209.41	208.49	207.81	209.72	208.69	208.07	209.12	209.42	208.28	209.15	209.69	208.34
212.33	213.43	213.74	212.64	212.73	213.12	213.17	213.27	212.87	213.24	213	212.94	213.51	212.87	212.79	212.23	211.95	212.95	213.23	211.83	214.18	213.21	212.65	213.63	212.48	212.76	213.16	212.75	213.4	212.66	213.65	213.69	212.94	212.32	213.61	213.03	213	213.99	214	214.05	213.05	213.97	212.42	212.49	213.01	212.06	213.87	212.53	213.76	212.86
209.21	209.04	207.82	208.55	208.5	208.61	209	208.59	208.66	208.35	207.85	209.2	208.72	207.42	210.22	208.56	209.06	208.82	209.03	208.64	208.88	208.78	208.88	207.21	208.87	208.76	208.52	207.9	208.17	208.9	208.19	209.24	207.88	208.34	209.33	209.49	208.36	209.03	208.7	208.79	209.02	207.3	209.8	208.76	208.01	209.33	208.5	209.33	207.99	208.32
197.81	198.31	197.95	198.79	197.59	198.35	198.95	198.21	198.82	199.77	200.34	198.06	199.05	198.86	198.33	198.33	199.9	198.18	197.32	198.15	197.89	197.41	199.26	199.04	197.39	198.84	197.77	198.87	198.56	199.59	198.08	198.73	198.36	198.5	198.66	197.34	198.68	197.83	198.02	199.42	198.53	198.6	198.99	199.03	199.32	197.7	199.62	197.81	198.64	198.33
205.5	206.17	204.99	203.84	205.46	204.54	204.36	203.26	204.83	204.86	206.51	204.89	204.61	205.22	204.4	204.51	204.76	204.24	204.5	205.59	204.75	204.49	203.74	203.98	204.79	203.8	204.78	204.58	204.35	204.73	203.97	204.03	204.35	204.94	203.87	203.96	205.04	204.96	204.89	204.97	204.83	204.97	205.1	204.84	205.96	204.07	204.65	204.78	205.95	205.88
198.12	199.56	199.77	198.77	199.1	198.72	200.73	199.32	198.31	199.5	199.23	199.55	198.16	199.72	198.28	199.17	200.12	199.44	199.35	198.97	199.11	198.99	200.25	199.76	198.67	198.85	200.49	200.44	199.05	199.04	200.05	199.3	199.59	199.45	199.87	199.55	200.35	199.21	199.44	198.68	198.68	198.54	198.64	199.18	200.57	199.46	199.79	199.11	198.69	199.79
198.52	198.48	198.4	199.19	199.44	197.04	199.5	197.79	198.35	200.42	197.36	196.85	198.97	199.7	198.99	199.2	198.44	198.87	198.61	198.52	198.35	198.02	199.9	199.49	198.21	199.15	198.95	198.78	198.76	199.79	199.08	198.69	197.67	198.53	198.21	197.45	199.12	198.7	199.13	199.37	199.53	199.7	197.14	198.57	199.08	199.84	198.82	198.81	198.37	199.17
212.35	211.31	212.5	211.41	211.62	211.68	212.2	210.65	211.87	213.01	212.11	211.09	211.5	211.44	210.69	211.42	211.82	211.67	211.36	211.43	211.58	212.64	211.04	212.12	211.87	210.17	211.24	212.5	211.19	211.94	211.83	211.97	211.96	212.13	212.1	211.42	212.88	211.93	211.26	211.11	212.22	211.61	210.67	210.65	211.39	211.96	210.79	211.24	211.14	212.29
203.84	204.67	204.36	202.07	203.26	202.91	203.44	202.27	203.68	203.2	202.64	204.39	204.15	204.01	203.38	203.73	204.86	202.38	204.53	203.14	203.03	203.67	203.48	203.97	204.37	204.46	204.75	202.39	204.02	204.25	203.24	204.13	203.97	203.21	203.17	203.18	203.09	202.94	203.1	204.22	202.8	203.77	204.72	203.33	204.04	203.5	203.86	202.49	203.37	203.49
200.07	200.08	200.46	200.18	200.04	200.14	200.93	200.54	201.09	201	200.18	200.01	199.77	199.32	200.8	200.11	200.21	200.71	200.14	201.31	200.02	200.76	200.23	200.78	199.69	199.82	200.28	200.72	199.94	201.25	201.13	200.4	201.48	200.32	200.2	200.7	200.25	201.41	199.91	199.88	200.7	201.23	201.95	200.33	199.66	199.65	200.22	201.22	199.99	199.88
203.23	203.97	202.53	203.51	203.83	203.79	202.3	203.56	204.13	202.87	203.99	203.08	203.91	204.25	204.48	203.1	203.58	202.59	203	203.03	203.69	202.59	204.14	203.42	202.96	204.39	203.65	202.94	203.64	202.7	202.43	203.75	204.35	204.13	203.82	203.45	204.86	202.87	202.74	203.35	202.83	203.24	204.18	203.45	203.37	203.82	203.54	204.16	203.7	204.46
207.62	208.54	208.33	207.69	209.16	208.84	208.08	207.57	210.08	207.98	208.19	207.34	207.44	209.05	208.85	207.57	208.37	208.91	209.48	209.16	208.15	208.84	207.6	208.54	208.08	209	208.28	208.78	209.22	209.31	209.19	208.25	208.41	208.3	208.58	209.12	209.43	208.08	207.39	208.04	208.22	209.28	208.53	210.02	208.46	208.44	208.01	208.93	209	208.19
208.85	209.04	207.58	209.09	208.95	208.66	209.79	209.06	209.11	208.49	208.76	207.77	209.54	208.72	209.31	209.46	209.07	209.93	208.97	209.71	209.17	208.59	208.54	208.57	208.06	208.48	207.86	209.47	209.24	209.35	207.84	209.28	209.14	208.13	208.22	209.36	208.28	209.46	208.04	208.87	208.95	208.27	207.62	209.03	208.76	208.86	208.22	207.81	208.59	208.27
204.24	204.53	203.01	203.41	203.9	203.57	204.57	203.9	203.52	203.53	205.18	203.79	204.01	205.53	203.23	203.09	204.2	203.85	204.29	203.49	204.44	203.38	204.01	203.42	203.34	203.9	203.19	204.29	204.03	203.27	203.38	203.66	203.14	204.2	204.6	203.91	203.46	204.21	204.97	204.13	203.58	203.41	203.79	203.09	204.82	203.99	204.07	203.36	204.48	204.87
200.46	200.83	200.41	200.15	200.52	200.09	200.81	201.5	201.03	200.73	200.53	200.99	200.69	200.87	200.4	200.29	200.24	200.87	200.37	201.54	199.89	200.82	201.16	200.55	201.1	200.15	199.77	200.51	199.83	200.42	200.75	200.77	200.05	201.03	200.71	200.05	200.33	200.25	199.33	201.32	199.85	200.79	201.12	199.7	200.39	200.15	201.46	200.45	200.82	199.98
211.94	211.66	211.33	212.41	212.11	210.59	211.71	210.64	211.24	211.57	211.43	211.79	212.77	210.34	211.72	210.55	211.89	210.88	210.46	211.64	211.16	211.11	212.31	211.67	212.12	211.58	211.48	212.33	211.54	211.46	211.88	212.15	211.07	212.63	211.79	211.12	211.55	211.15	211.17	212.5	211.37	211.64	211.54	211.04	211.44	211.57	211.23	211.6	211.63	211.95
195.84	196.07	194.55	194.27	195.4	195.41	195.85	194.74	195.16	195.11	195.4	195.18	194.59	195.38	195.34	196.33	195.76	195.03	195.44	194.4	193.8	194.42	194.97	194.58	195.45	195.52	194.9	194.2	194.56	194.85	195.38	194.94	194.51	194.95	195.21	194.59	195.5	194.88	195.47	195.68	195.08	194.99	195.83	195.54	194.3	195.39	195.79	194.3	195.3	196.03
205.87	206.77	205.32	205.49	206.21	206.78	205.71	207.2	205.72	204.24	207.58	206.4	206.75	206.32	207.46	205.86	206.4	207.09	206.69	207.03	207.48	205.98	206.3	205.14	205.43	205.47	206.64	205.76	207.01	205.85	205.76	206.6	205.36	206.76	206.65	206.24	207.01	205.44	206.55	206.25	205.78	206.51	206.22	207.47	206.91	204.6	206.13	206.59	205.7	206.24
206.76	207.29	207.84	207.53	205.88	206.04	207.58	206.09	206.28	206.44	205	206.63	205.75	205.11	206.89	207.26	207.04	204.8	206.14	206.97	206.5	206.54	207.14	207.79	206.56	205.66	206.1	206.21	205.39	206.82	206.8	207.92	205.86	206.66	205.59	206.75	206.63	206.44	205.81	205.72	206.5	205.92	207.38	205.95	206.5	205.41	205.74	205.47	205.12	206.37
211.63	212.62	211.69	210.99	212.45	211.52	211.65	212.22	211.71	211.37	212.47	212.17	212.32	212.98	213.74	212.29	212.78	212	212.38	212.22	213.12	211.6	213.61	211.88	211.82	213.32	211.75	213.1	211.61	212.05	212.54	212.54	212.69	212.67	211.68	212.69	212.11	212.47	212.95	211.09	211.61	213.3	212.7	212.15	213.05	213.36	213.28	213.43	211.27	212.36
207.93	207.7	207.3	207.65	208	207.6	207.79	207.3	208.48	206.01	208.72	208.17	208.12	208	207.71	207.96	208.22	206.73	206.38	206.92	206.88	207.93	207.26	208.03	207.36	206.18	207.37	208.47	206.7	208.06	207.25	208.11	208.17	207.54	207.69	207.35	207.71	207.29	207.84	207.12	206.87	208.3	207.54	206.69	207.03	207.71	207.27	207.19	208.03	207.15
208.64	208.34	209.31	208.29	208.54	208.74	208.01	208.32	209.34	208.58	209.11	208.37	208.1	207.85	208.26	207.78	208.13	208.81	209.46	208.25	208.05	208.77	208.91	209.13	207.53	208.97	208.01	208.92	208.25	207.87	208.99	208.15	207.96	207.52	209.41	207.9	208.51	209.42	207.64	208.47	209.34	208.54	208.65	208.4	208.2	208.4	207.72	208.67	208.88	208.24
203.07	203.88	203.05	204.49	203.56	203.53	203.7	203.7	203.06	204.19	202.68	203.49	202.91	202.81	202.92	203.44	204.12	202.98	203.69	203.88	203.99	202.63	203.98	204.03	202.89	205.38	202.71	202.68	203.31	203.09	203.04	203.25	204.57	203.93	204.16	202.9	202.39	202.42	203.24	204.32	205.17	203.41	203.11	203.57	203.97	204.21	203.66	204.49	202.86	203.48
203.06	203.68	203.4	203.1	203.31	203.97	202.53	203.66	203.17	202.89	202.9	203	203.72	203.08	202.71	203.09	203.51	202.85	202.65	204.2	201.89	202.94	203.07	201.89	202.71	202.75	203.24	203.14	205.11	203.5	202.63	203.13	204.14	203.53	203.17	203.9	202.75	203.16	202.61	203.05	203.42	203.46	202.56	203.64	203.36	202.69	202.83	202.73	202.44	202.6
202.82	202.72	201.4	202.86	203.07	202.51	202.85	203.99	203.26	202.3	202.76	202.95	204.62	204.19	203.79	203.51	203.15	202.82	203.28	203.71	203.94	203.01	202.32	202.89	203.41	203.25	203.59	203.98	203.49	203.64	203.46	202.92	203.04	202.33	203.26	203.27	202.54	204.17	203.13	203.51	203.37	202.81	203.56	202.92	203.82	203.9	203.09	203.66	203.67	202.67
200.2	200.74	199.09	200.07	200.18	200.84	200.72	199.69	200.61	200.62	200.09	201.42	200.67	200.68	201.19	199.53	199.33	200.34	199.94	200.38	198.85	200.54	199.77	200.12	200.96	200.72	199.9	199.83	201.1	199.37	200.09	201.22	199.76	202.03	200.1	200.79	200.59	201.26	200.06	200.61	200.75	200.84	199.71	199.89	200.7	200.55	200.44	200.22	200.55	201.38
203.3	204.56	203.88	202.05	202.12	203.27	203.98	203.26	202.8	202.93	202.48	203.31	204.33	202.73	203.26	203.08	203.89	203.94	203.1	202.91	203.61	203.66	203.67	203.43	203.65	203.04	202.76	203.2	202.84	203.79	204.35	203.09	204.01	203.46	203.94	203.41	203.69	203.89	202.97	203.83	202.73	203.17	204.01	203.47	202.57	203.48	203.26	202.82	203.54	202.19
204.31	204.78	204.42	204.87	203.98	205.34	204.82	204.73	204.67	204.81	204.71	203.86	206.05	205.5	204.33	205.15	205.65	204.72	205.37	205.43	204.95	206.14	205.18	204.72	204.9	205.08	205.03	205.98	204.7	203.89	206.41	205.32	204.87	205.1	205.11	205.74	203.63	203.17	205.27	204.82	204.72	204.88	205.05	204.28	204.52	206.2	205.46	204.56	204.13	204.9
208.28	206.5	207.2	208.3	207.82	207.29	208.37	206.8	207.81	208.49	207.67	207.76	208.23	206.91	208.01	207.72	207.6	207.25	207.7	207.63	206.46	206.81	207.79	207.79	207.18	208.23	207.11	206.77	207.76	209.26	207.17	207.56	208.62	208.35	207.71	207.87	208.03	208.08	208.43	207.45	207.43	207.16	208.78	207.66	206.53	208.14	208.01	208.83	207.67	208.16
206.19	206.88	205.08	206.72	206.13	205.38	205.6	205.38	206.06	205.36	205.6	204.9	205.12	206.01	205.96	205.57	205.87	205.71	205.52	205.56	206.25	204.63	206.48	206.04	205.37	206.81	205.47	205.34	206.16	206.37	206.25	205.7	205.33	204.63	205.91	206.43	206.27	204.79	205.52	205.79	205.15	205.41	204.95	206.05	205.56	204.71	204.89	205.72	204.76	205.45
216.47	216.98	217.69	218.03	217.45	217.4	215.79	218.09	217.1	216.48	216.62	216.98	216.85	217.37	216.77	217.42	217.58	216.93	216.61	217.81	216.88	217.54	218.15	217.22	216.97	217.33	216.66	216.7	216.83	216.14	216.82	217.32	216.93	216.75	216.51	217.6	217.05	216.37	216.5	216.63	216.95	216.23	217.49	217.19	217.74	217.87	216.98	216.84	217.63	218.24
217.64	217.44	218.62	217.42	218.05	218.14	217.81	217.35	217.64	217.58	217.65	218.05	217.06	217.97	217.4	218.05	217.44	218.22	218.53	217.53	217.94	217.83	217.66	216.61	217.72	218.45	218.02	217.76	217.77	217.42	217.95	217.17	217.46	217.1	217.16	217.78	217.64	218.05	217.98	219.2	217.64	217.18	218.33	218.01	217.26	216.8	217.43	220.03	218.11	217.96
201.3	200.97	201.84	201.96	201.96	200.89	201.44	200.93	200.94	201.37	201.7	201.47	202.21	200.68	200.81	199.95	201.11	202.19	202.46	201.79	201.32	200.79	202.73	201.08	201.83	201.25	200.62	202.14	202.45	200.52	200.64	201.43	201.13	201.72	200.69	200.56	202.62	200.64	201.66	201.5	200.97	201.69	202.18	201.87	202.08	202.56	201.15	202.27	200.32	201.82
194.73	194.21	194.95	194.01	194.85	194.46	195.22	193.83	193.31	193.21	194.27	193.13	193.6	194.57	193.98	194.32	194.07	195	194.73	194.18	194	194.22	194.17	193.97	193.9	193.88	194.37	195.25	192.75	193.54	194.48	194.5	194.11	193.83	193.69	193.81	194.4	194.25	194.2	194.16	193.13	195.97	194	193.71	194.21	195.16	194.46	194.21	194.71	194.9
205.81	206.04	206.35	206.82	206.07	206.27	205.86	206.61	205.82	207.43	206.28	206.41	205.74	205.79	205.81	206.59	205.46	205.17	205.58	206.06	207.3	207.64	205.67	207.14	206.38	206.53	205.34	206.26	207.04	206.6	205.96	206.61	205.78	206.85	205.89	208.12	206.05	205.82	206.82	207.17	205.83	206.97	206.81	206.84	206.54	205.66	205.58	206.62	206.74	205.87
212.22	211.89	212.19	211.52	212.06	211.24	210.74	211.42	211.89	211.59	211.81	211.29	211.21	211.19	210.14	211.54	211.12	210.24	211.54	210.79	211.52	211.46	212.86	211.73	210.68	211.81	211.23	209.91	211.56	211.81	212.46	211.41	211.09	211.8	212.49	211.85	211.28	210.96	211.43	212.23	211.63	210.71	211.64	211.63	211.13	212.14	210.94	212.76	210.59	211.26
216.89	216.55	217.31	216.71	217.07	217.6	216.58	216.32	217.2	216.68	216.79	216.97	216.85	217.14	216.93	216.31	217.14	217.03	217.74	217.05	216.94	217.23	217.02	216.14	217.2	216.75	216.85	218.24	216.84	217.51	216.61	216.83	217.04	218.09	216.51	217.85	216.29	217	217.58	217.54	216.01	217.32	216.67	216.51	217.82	216.54	217.42	217.71	217.83	217.16
209.43	209.23	208.94	208.41	209.04	208.91	208.87	207.92	209.44	208.82	208.82	208.33	208.32	207.49	208.83	208.19	209.31	208.06	208.87	208.46	207.62	209.71	208.48	208.32	209.91	208.87	208.48	208.18	208.98	208.81	209.92	208.67	209.02	208.84	208.64	208.67	209.04	208.7	208.54	208.72	207.65	207.88	209.37	207.59	208.54	207.66	208.3	208.31	208.61	208.05
204.34	204.01	203.91	205.01	203.96	204.64	203.87	204.49	204.09	204.63	205.07	204.33	204.83	204.79	204.91	205.4	205.42	204.4	205.44	203.92	205.2	204.96	203.95	204.81	204.93	205.87	205	204.83	204.16	204.59	204.41	205.17	204.07	205.02	204.18	205.16	204.26	204	204.71	204.19	203.99	204.86	204.99	205.01	203.74	204.96	206.18	204.31	204.69	205.27
204.15	203.4	203.94	202.93	204.01	203.59	204.89	203.12	204.97	204.26	205.18	204.04	204.34	203.64	203.29	203.81	204.25	203.44	202.67	204.82	204.2	203.94	202.89	203.43	203.48	202.93	204.22	202.97	204.07	203.98	204.25	204.93	204.1	203.23	203.7	203.5	203.76	203.51	204.52	204.41	204.09	204.43	203.82	203.77	203.17	203.96	203.67	204.11	204.89	203.83
199.79	199.86	199.88	198.37	200.47	200.47	198.23	199.36	200.44	201.2	199.52	199.68	199.55	199.31	199	200.85	198.78	200.06	198.84	199.47	200.21	199.97	199.31	199.9	199.18	200.63	199.53	200.3	199.08	200.07	199.71	198.69	199.21	199.69	199.8	200.24	199.44	199.31	198.99	200.06	199.43	198.83	198.54	198.67	200.39	199.88	198.24	198.91	200.13	199.26
211.92	210.96	211.78	211.68	211.57	210.97	211.58	211.39	212	211.37	211.57	211.84	212.33	211.78	212.06	211.13	212.22	211.4	211.35	211.55	210.79	210.97	211.71	210.93	212.73	211.01	212.08	212.72	211.91	211.43	210.37	212.54	212.98	212.13	212.02	212.25	213.21	211.04	211.45	211.83	211.48	211.5	212.12	211.18	212.39	211.38	211.47	212.66	211.11	211.5
200.08	199.02	197.54	198.85	198.6	198.33	198.61	199.53	199.4	200.09	199.66	198.98	199.26	199.87	198.65	198.25	199.01	199.97	199.33	199.09	199.68	198.72	199.48	200.15	200.12	199.58	199.53	199.22	199.66	198.73	198.88	200.25	199.32	198.69	199.29	198.88	199.65	199.11	199.32	199.29	199.31	199.29	200.51	199.9	200.5	198.45	199.03	198.57	199.48	200.51
217.86	218.32	217.86	219.26	219.05	218.43	216.75	218.79	217.41	218.1	216.82	218.23	217.79	217.8	219.01	217.7	217.2	218.07	217.8	218.86	218.02	217.1	216.85	217.14	218.57	218.11	218.34	217.34	217.22	216.72	218.13	218.07	216.72	216.15	217.36	216.81	217.42	217.53	217.02	217.19	217.48	218.52	217.25	217.61	217.69	217.07	217.84	218.29	216.88	217.22
209.11	207.56	207.08	208.67	208.46	208.28	208.27	207.49	209.31	209.29	208.2	208.96	209.21	207.87	208.42	208.17	207.52	207.86	207.83	208.5	208.76	209.08	209.98	208.21	207.91	207.77	208.79	208.89	209.17	208.91	209.68	208.49	210.31	208.07	208.82	208.79	208.2	209.15	209.52	208.92	209.37	208.01	209.28	208.19	208.53	208.14	208.39	209.9	208.2	210.07
205.76	205.95	206.99	206.39	206.72	206.19	207.21	205.63	206.91	206.59	206.93	205.86	206.2	207.2	205.69	207.06	206.3	206.5	206.12	206.68	206.38	207.5	206.93	206.25	206.72	207.35	207.08	207.08	206.46	206.5	208	206.62	207.25	206.29	206.56	205.91	206.1	206.48	206.08	206.26	206.41	206.49	205.07	207.75	205.84	205.19	206.87	205.35	205.45	205.7
208.48	208.58	208.54	209.07	209.24	209.21	208.31	207.92	208.89	209.19	208.71	208.51	208.35	208.68	208.71	209.05	209.63	208.25	208.62	208.44	209.43	209.21	209.02	210.26	209.76	207.97	208.58	209.47	209.56	207.26	208.38	207.71	209.63	209.67	208.31	208.38	208.27	208.75	207.96	208.39	208.63	209.36	209.32	208.06	208.94	210.47	208.67	209.27	209.59	209.07
211.73	211.9	210.36	212.2	211.93	210.56	211.65	212.03	212.21	211.55	210.61	212.31	211.77	211.03	211.46	210.3	211.44	211.59	211.44	211.75	211.23	212.14	210.96	212.77	210.85	211.59	210.49	211.92	211.61	211.63	210.2	211.84	211.4	211.93	213.35	212.95	212.68	211.04	211.18	211.54	211.28	211.09	211.09	210.74	211.76	210.98	211.78	211.17	212.76	211.44
216	217.05	217.55	217.05	217.13	216.23	215.81	218.46	217.65	216.79	216.95	215.79	217.74	217.09	216.7	216.9	217.85	216.07	215.55	216.98	216.31	216.94	217.88	217.1	217.24	217.57	218.64	216.61	217.11	216.43	216.96	217.05	216.22	216.33	217.6	215.81	216.55	217.55	217.77	216.09	216.67	216.53	217.03	216.69	216.67	218.38	216.25	217.45	215.96	215.81
194.52	194.61	196.83	196.34	194.66	196.4	196.51	194.97	194.41	196.26	195.52	194.93	195.14	195.18	195.35	194.54	195.19	196.03	195.07	194.38	195.42	195.52	195.69	195.24	194.78	194.8	194.62	195.52	195.51	195.45	194.85	195.36	194.62	194.5	194.32	193.73	194.73	195.6	194.82	194.46	194.48	193.93	195.17	195.39	195.49	194.57	194.87	194.52	195.02	194.95
200.64	200.94	201.54	201.39	200.43	201.53	201.1	200.57	200.08	200.75	201.71	202.35	200.98	202.16	202.12	200.86	201.29	201.22	202.24	201.24	200.92	200.76	201.55	200.58	201.12	200.95	202.34	201.15	201.41	200.32	200.27	200.35	201.3	200.92	200.72	202.11	202.25	201.07	199.91	200.62	201.1	201.58	200.16	200.33	200.75	199.97	201.59	201.48	201.12	201.21
195.01	195.32	195.57	195.08	196.65	195.57	194.15	195.01	195.77	195.61	195.9	194.66	194.86	195.04	194.64	195.98	195.12	194.59	195.32	194.96	195.1	195.15	196.38	195.79	195.09	195.1	194.98	195.52	195.08	194.78	196.45	195.9	196.38	195.91	195.9	194.66	195.09	194.95	195.12	196.06	194.9	195.43	195.38	195.93	195.1	194.89	193.9	195.03	196.24	194.99
209.13	208.22	209.15	208.88	206.88	206.37	208.45	208.63	207.2	208.04	207.47	208.05	207.32	208.02	207.36	209.72	206.78	206.87	208.02	207.51	208.24	208.69	207.28	207.25	208.33	207.3	206.8	208.35	208.05	206.92	206.98	206.94	207.87	207.64	208	208.35	208.18	206.95	207.27	207.67	208.89	207.53	207.58	207.21	207.96	208.99	208.16	207.65	207.75	206.93
204.12	203.71	202.88	203.09	202.62	202.2	202.1	202.05	202.79	202.67	202.44	203.56	202.23	202.31	201.75	202.85	203.44	203.3	203.26	202.85	203.22	202.58	202.78	203.18	202.8	202.7	202.11	203.37	202.83	202.34	201.99	203.98	203.13	202.44	202.38	202.32	202.07	201.41	202.34	201.85	202.78	201.91	201.67	202.75	201.54	203.04	203.53	203.2	202.23	202.25
210.42	211.39	211.95	212.69	212.87	211.79	211.93	212.96	211.6	210.03	210.09	212.36	210.84	211.53	210.78	211.86	212.43	212.45	211.92	211.93	213.79	211.52	212.38	212.1	212.15	210.96	211.53	211.54	212.93	210.55	211.62	212.1	211.53	211.72	212.34	212.96	211.57	212.07	212.13	212.23	211.33	211.9	211.51	210.35	212.16	211.47	211.02	212.48	212.36	212.55
207.76	206.87	207.74	207.22	208.85	207.98	207.94	207.6	207.65	208.46	208.23	206.96	206.6	208	207.6	208.74	207.63	208.33	207.42	208.17	207.13	207.82	207.01	207.65	207.31	207.99	207.16	208.08	208.57	208.65	207.13	207.9	207.71	208.27	206.65	208.1	207.53	208.28	208.25	207.74	207.18	206.83	208.56	208.34	206.91	206.88	207.64	207.99	207.38	207.78
201.91	202.25	202.69	203.1	201.8	201.88	202.91	202.8	202.68	202.75	202.94	203.41	202.78	203.2	203.38	203.46	202.24	202.33	202.67	201.7	202.35	202.15	201.82	203.36	202.99	201.99	201.78	202.71	204.11	202.84	202.48	201.86	203.73	201.95	203.8	203.01	201.25	203.47	202.61	203.8	203.31	202.56	202.57	203.71	203.91	203.15	202.46	202.84	202.7	201.23
207.86	208.56	208.75	208.41	207.55	207.47	208.28	209.45	207.4	208.21	207.85	208.95	208.74	208.6	208.13	208.78	208.58	208.26	209.13	208.65	208.69	208.95	209.4	208.16	208.14	207.97	208.08	208.35	208.94	208.63	209.17	208.29	207.17	209.51	208.66	208.8	209.22	209.45	208.35	208.78	207.33	208.36	209.15	208.53	207.79	208.65	207.43	207.79	208.73	210.3
211.23	211.96	211.05	211.22	210.96	212	210.8	211.31	212.58	211.34	212.34	211.91	211.01	211.76	212.29	211.71	211.46	210.26	211.56	211.8	211.82	212.25	212.28	211.56	211.62	211.15	211.69	211.61	211.23	211.62	210.74	211.79	212.26	210.33	211.63	212.25	211.89	211.79	211.73	210.68	210.92	211.34	211.4	211.19	210.52	211.35	211.86	212.84	212.19	212.4
209.07	209.47	210.49	208.86	208.81	209.84	210.17	210.37	209.39	210.35	210.03	209.64	209	209.6	209.46	210.12	210.06	209.47	209.25	210.92	208.59	209.74	208.61	208.79	209.94	210.25	208.5	210.06	209.72	208.2	209.76	210.27	209.39	208.3	209.94	209	209.19	208.69	209.4	209.77	210.65	210.21	210.53	209.48	208.39	209.62	208.83	208.55	209.6	209.21
208.01	208.39	208.03	209.22	208.67	209.3	208.68	208.32	209.17	207.65	208.51	208.95	208.4	209.44	208.95	208.37	208.53	208.8	209.73	208.18	207.69	208.75	208.54	209.53	208.19	209.3	208.15	208.08	208.35	208.64	207.73	208.04	208.1	207.8	207.96	209.33	209.07	208.71	209.16	207.73	208.32	208.81	208.32	209.05	207.94	208.82	209.19	207.97	208.53	209.13
200.82	199.11	200.43	199.93	200.93	201.31	201.47	200.59	199.94	200.31	201.05	200.5	199.07	201.08	199.92	199.73	200.22	199.4	200.07	200.75	200.52	200.05	201.45	199.97	201.03	200.3	200.4	199.52	200.15	199.52	200.33	200.51	201.11	201.21	200.92	199.47	200.57	200.39	199.93	199.98	200.82	199.66	200.71	200.81	200.74	201.76	200.97	199.84	199.56	200.53
206.1	205.71	203.65	204.76	205.32	205.54	203.83	205.47	204.3	203.81	206.13	204.85	205.33	205.36	205.36	204.37	204.91	205	205.15	206.06	205.13	203.72	205.57	203.77	205.18	204.63	205.65	205.46	204.19	204.81	204.23	204.59	205.47	205.91	205.62	204.61	205.39	204.91	205.72	203.75	204.95	203.37	205.12	203.67	205.51	204.37	203.77	205.78	205.11	204.88
207.94	207.85	206.84	207.85	206.69	208.55	207.35	209.04	206.9	207.8	207.29	208.08	207.85	207.79	207.03	207.15	207.55	207.65	208.47	206.87	207.85	207.97	207.48	207.58	207.48	207.33	206.39	207.32	207.58	207.78	207.93	207.7	207.88	207.69	206.63	208.08	208.49	207.79	206.4	208.11	208.24	206.98	207.67	207.62	207.8	208.13	208.15	208.68	207.75	209.62
209.17	207.85	208.37	208.04	208.32	209.83	209.92	209.2	209.01	208.94	208.99	209.45	207.9	208.4	208.56	208.39	208	208.83	207.66	208.53	209.14	208.4	207.98	207.97	207.76	208.56	207.81	207.65	208.66	209.41	208.92	208.46	208.31	209.51	208.01	209.08	208.38	208.89	208.54	208.8	208.4	208.83	207.74	208.41	207.86	208.6	209.3	207.85	209.78	207.18
208.8	208.45	208.31	208.72	208.6	208.33	207.67	209.65	209.14	208.06	208.88	208.12	207.85	208.83	208.09	208.75	208.6	207.28	208.53	207.97	208.21	209.85	208.16	209.52	208.47	208.88	208.9	208.6	208.46	208.78	208.77	208.12	208.77	208.03	208.89	209.53	208.38	207.85	207.37	209.53	207.5	208.84	208.54	209.1	208.5	208.82	206.96	208.99	208.02	208.87
211.76	211.55	211.71	211.22	211.85	210.78	212.78	211.28	212.13	211.9	210.39	212.52	212.8	212.17	211.85	211.87	211.01	211.61	212.11	211.09	211.19	210.68	211.74	210.95	212.2	211.63	211.84	211.49	211.19	211.11	212.44	210.71	211.53	211.6	211.4	211.71	210.54	211.66	211.32	211.87	211.42	211.12	212.66	211	212.06	212.95	212.79	212.3	211.86	211.5
202.64	202.15	202.76	203.52	202	202.3	202.14	202.26	202.72	203.04	202.32	201.87	202.15	203.64	203.19	203.09	202.61	202.66	204.22	202.42	202.18	201.71	201.71	203.35	203.05	202.1	203.15	203.37	202.49	201.27	203.08	203.45	201.62	202.19	202.49	202.23	202.32	201.44	203.33	202.71	202.61	202.82	202.45	202.42	202.96	202.9	203.18	202.14	201.91	202.46
211.6	211.47	212.47	213	212.52	211.56	212.1	211.38	211.33	211.24	212.15	211.92	212.18	211.08	211.86	211.56	211.52	211.27	210.81	212.39	211.62	211.75	210.91	211.92	211.71	211.07	211.04	212.47	211.26	211.81	211.75	211.65	210.9	212.43	211.88	211.86	211.23	211.75	212.21	211.32	211.02	211.1	210.67	211.66	212.53	211.31	210.9	211.61	211.47	211.44
208.74	206.86	207.57	207.94	208.38	207.43	208.32	207.41	208.55	208.63	208.24	208.26	208.66	208.12	208.36	207.83	207.17	208.24	207.25	206.31	207.96	207.75	208.31	208.7	209.21	208.27	207.81	208.14	207.79	208.2	208.49	208.16	208.17	208.55	208.51	207.54	207.22	207.9	207.29	207.49	207.06	207.8	208.07	209.03	207.82	206.73	207.92	207.84	207.6	207.82
208.77	209.66	208.29	209.36	207.89	209.32	208.24	208.09	209.12	209.81	210.7	208.69	208.79	209.54	209.25	208.42	208.94	209.13	209.4	208.71	207.63	207.73	209.67	208.3	207.39	208.49	208.57	209.15	208.04	207.98	209.1	208.24	209.01	208.57	209.43	209.87	208.36	208.85	207.47	207.5	208.63	208.23	208.56	209.43	208.46	208.79	208.78	209.56	207.55	208.62
196.15	196.65	196.75	196.43	194.71	194.42	194.93	195.19	194.61	194.33	195	195.7	195.57	195.08	194.63	195.82	194.78	194.91	194.37	195.09	195.13	195.42	196.7	195.53	194.91	195.72	194.96	194.3	195.09	195.74	195.93	194.88	194.53	195.13	194.54	194.47	194.79	194.15	195.24	195.22	196.1	195.16	194.88	195.24	195.58	196.29	195.72	196.21	194.88	196.49
208.06	208.72	209.81	208.33	208.54	209.12	209.07	210.21	207.89	208.55	209.03	209.67	208.71	208.69	208.71	208.08	209.43	208.23	209.51	208.34	209.06	208.5	208.3	209.04	209.19	208.58	207.98	208.27	208.69	208.97	208.34	208.7	208.92	208.8	208.04	208.47	208.15	207.76	208	208.79	208.55	208.61	209.65	209.51	208.52	209.31	207.27	208.64	208.25	209.4
213.54	213.57	214.27	213.72	213.94	214.04	214.45	213.83	213.06	213.79	213.45	213.69	214.05	213.04	214.27	213.25	214.24	213.67	214.18	213.12	214.29	213.3	214.23	213.13	213.67	213.09	213.92	213.51	214.32	214.15	214.32	214.51	214.36	213.72	213.02	214.06	213.38	213.49	214.06	213.65	213.99	213.67	214.26	213.02	213.32	214.06	212.57	214	214.03	212.92
209.16	208.17	209.37	207.36	208.91	209.62	207.66	208.6	208.07	207.41	207.07	208.59	208.59	208.43	207.6	207.86	208.97	208.09	209.22	208.31	207.01	209.02	208.07	208.43	209.35	208.47	208.79	208.96	209.1	208.44	208.43	208.83	207.94	208.89	208.89	209.23	208.58	207.33	208.26	209.04	208.22	208.13	207.81	208.31	207.65	207.95	208.37	208.04	208.11	207.64
215.89	217.57	218.03	216.65	216.77	216.13	217.09	217.53	217.1	217.27	217.23	217.58	217.13	218.21	215.57	217.28	216.71	217.16	217.35	216.77	216.29	217.38	215.82	216.53	216.44	217.8	217.25	216.09	216	216.38	215.25	217.45	216.79	217.87	216.34	217.1	216.28	215.91	216.61	217.38	217.04	217.5	216.85	217.18	216.45	216.98	217.16	216.28	216.19	216.39
206.79	206.58	205.87	205.58	208	207.01	206.56	206.06	205.77	207.24	206.25	206.14	206.65	204.91	206.24	205.68	206.63	206.62	206.5	207.17	205.37	206.87	206.77	206.08	206.04	206.99	206.03	205.97	206.15	206.08	204.87	206.31	206.38	205.39	205.89	207.04	205.52	206.37	206.15	205.62	205.59	206.88	206.47	207	206.07	205.5	205.8	206.29	206.3	205.8
200.37	202.5	199.94	200.66	200.64	199.88	200.55	199.91	199.74	199.27	201.13	200.93	201.47	201.08	200.35	200.54	200.4	200.54	200.89	200.78	200.97	200	199.79	198.93	199.77	200.2	198.96	200.93	200.36	200.52	199.32	199.77	201.16	200.35	201	199.63	199.99	201.4	201.21	200.32	199.89	199.7	199.87	200.34	200.01	199.51	200.13	200.24	200.41	201
206.98	207.65	208.06	207.97	208.44	208.07	208.14	208.24	209.28	208.09	207.65	207.2	208.29	207.6	207.08	208.13	208.14	207.97	207.94	207.84	207.49	207.25	207.52	207.62	208.5	208.25	205.99	207.15	207.53	208.22	207.69	207.94	207.5	207.26	206.67	207.51	207.86	206.73	207.21	208.47	207.21	207.71	207.56	207.49	208.83	206.67	207.78	207.55	207.71	208.32
207.45	207.66	208.28	207.92	208.52	207.75	207.23	207.15	207.53	208.9	206.57	207.4	207.48	208.94	208.07	207.63	208.44	207.63	206.85	206.82	206.55	207.43	207.94	206.25	206.65	207.66	208.84	207.31	207.19	208.03	208.15	208.66	207.25	206.75	206.84	207.99	206.86	208.71	206.58	207.47	207.69	206.89	208.15	207.62	207.05	207.14	207.21	207.72	208	207.04
207.91	208.03	207.79	207.88	207.17	207.94	207.61	205.8	207.11	207.59	207.31	206.82	206.7	206.68	206.83	207.66	207.29	208.53	207.01	207.7	207.37	208.47	207.89	208.29	207.87	207.23	208.49	206.53	207.15	207.48	207.74	207.29	207.93	206.87	207.13	207.51	206.44	208.4	208.81	207.3	208.1	207.18	208.33	207.82	207.89	207.2	207.08	207.92	208.07	207.59
203.36	203.92	203.84	203.86	203.22	203.18	203.07	203.8	203.08	203.5	203.31	204.02	204.35	203.23	204.14	203.34	204.11	203.14	203.55	203.27	202.79	204.16	203.54	202.73	202.38	203.76	203.36	203.37	202.94	203.69	203.57	204.21	203.73	203.41	205.14	203.37	203.86	203.2	201.92	202.8	203.93	203.14	202.94	203.08	203.4	203.54	202.92	203.75	203.51	204.06
207.73	208.81	206.86	208.31	207.86	206.29	207.73	206.01	207.85	207.64	206.7	208.37	207.4	207.86	208.53	207.36	209.55	207.68	208.29	208.51	207.98	206.66	206.6	207.38	207.42	207.6	207.86	206.54	208.8	207.89	208.1	207.38	207.99	206.88	207.15	208.45	207.46	208.11	207.49	207.7	207.21	206.64	207.94	206.54	208.98	207.54	207.33	208	207.72	207.8
208.26	207.29	209.48	207.88	209.73	208.49	208.36	209.25	207.93	209.02	208.97	207.51	208.7	208.38	209.07	208.4	208.96	208.7	209.02	209.06	209.15	207.42	207.79	208.56	207.63	208.15	207.95	208.65	208.78	207.72	208.1	209.08	208.15	208	209.2	208.8	208.11	208.94	208.55	208.79	208.94	208.51	209.53	208.87	208.09	208.31	209.01	209.15	208.84	207.61
208.09	208.94	209.42	208.39	209.17	208.7	208.56	207.95	208.44	208.84	208.56	207.94	207.93	208.08	207.24	209.86	210.3	207.63	208.82	210.31	208.49	208.42	208.97	209.42	209.13	208.2	209.65	208.36	208.1	208.35	208.83	209.08	208.84	209.07	208.84	207.51	208.01	208.38	208.3	208.67	207.74	207.79	207.53	209.51	208.87	207.83	209.42	207.42	208.89	207.54
216.11	215.62	215.93	216.57	216.99	216.65	216.24	217.33	216.95	217.83	216.51	217.46	217.88	217.2	216.55	216.54	216.34	216.15	217.31	217.54	217.51	216.81	217.1	217.64	217.36	218.45	216.37	216.39	217.32	217.01	216.21	216.88	216.73	216.54	216.56	216.53	217.53	216.71	217.92	217.84	215.94	216.3	216.94	216.38	217.09	217.47	216.21	217.13	216.78	217.66
206.9	207.46	207.92	208.64	207.93	207.04	208.69	208.58	207.62	207.51	206.06	208.14	208.2	207.73	207.96	207.97	207.66	208.26	207.63	206.94	208.25	207.45	207.55	206.97	207.78	206.87	208.15	207.15	207.77	207.49	206.28	207.88	207.54	207.26	207.62	209	207.55	207.9	207.61	207.6	209.38	207.33	207.59	207.84	207.89	208.26	208.66	207	207.78	207.2
207.8	208.93	208.34	207.31	207.25	207.9	206.63	206.58	208.89	206.75	207.97	207.38	207.64	208.37	207.4	207.09	207.8	207.62	206.67	207.55	208.56	206.68	208.97	207.54	207.38	207.45	208.75	208.84	208.48	208.5	208.39	207	209.26	209.43	209.03	208.64	208.1	207.85	208.32	207.73	206.57	208.19	207.65	207.71	207.16	206.95	208.25	207.48	207.7	207.6
208.07	209.28	209.03	209.36	207.87	208.85	208.81	208.88	208.91	208.46	208.81	209.33	209.04	209.31	209.89	208.51	208.77	207.61	208.15	208.55	208.8	208.9	209.52	209.91	209.63	208.78	208.84	209.19	210.4	209.97	209.16	208.44	209.73	208.9	208.51	208.96	208.92	208.62	208.68	209.08	210.12	207.48	209.09	208.94	207.82	209.66	208.17	209.13	208.45	208.8
204.88	205.72	206.23	206.08	206	204.62	204.97	206.24	205.92	205.17	206.11	207.13	206.05	205.36	206.22	205.84	205.5	205	204.83	205.47	205.02	205.41	205.69	205.38	205.42	205.57	207.05	205.87	206.2	206.4	205.44	205.56	206.42	205.8	205.02	206.24	206.8	205.39	205.51	204.94	206.03	205.58	204.84	204.81	205.78	205.33	205.51	205.61	203.96	205.41
212.52	211.3	210.65	211.62	210.45	212.14	211.61	210.43	212.66	212.17	210.89	211.42	211.82	211.56	212.27	211.2	211.75	212.56	212.13	210.58	211.95	212.01	211.85	212.05	213.41	212.22	212.05	212.54	212.39	210.89	210.89	210.66	211.28	211.4	211.35	211.95	210.71	211.11	211.4	211.28	210.86	212.82	210.81	211.56	211.92	210.52	211.74	211.64	212.75	210.8
207.64	206.81	207.81	208.05	207.64	206.71	207.93	207.09	207.13	207.18	208.05	207.45	207.37	208.2	208.67	207.32	207.5	207.47	207.2	207.25	206.09	208.03	207.7	206.57	208.09	208	207.76	207.27	208.1	207.76	207.03	206.68	208.12	207.33	207.15	207.26	207.45	207.92	207.01	207.55	208.52	206.94	207.38	207.85	206.23	208.01	207.34	207.61	207.72	207.12
199.83	200.45	201.34	200.94	199.89	200.49	199.43	201.24	200.3	201.13	200.63	199.97	200.05	200.2	199.36	200	199.06	201.6	201.1	200.44	199.14	200.39	200.1	201.29	200.76	201.77	199.94	200.15	200.29	200.1	200.86	200.86	201.34	200.48	200.14	201.49	200.17	200.64	200.56	199.72	199.53	199.97	199.5	200.16	201.26	200.38	200.91	200.02	200.47	199.91
199.74	198.88	197.62	198.06	198.38	200.25	197.83	199.57	196.92	198.2	198.44	200.16	198.34	198.62	198.99	198.78	198.73	198.88	197.47	197.65	198.82	199.8	198.2	199.48	199.44	198.46	199.05	197.08	198.89	197.95	199.27	197.57	198.25	197.96	198	198.2	198.94	200.06	199.37	198.16	198.81	198.04	198.34	198.26	198.75	198.22	197.87	198.68	198.91	198.4
206.06	208.77	207.78	207.04	208.34	208.59	207.87	207.3	207.31	206.78	206.88	208.74	208.68	208.25	207.84	206.96	207.1	207.2	206.86	206.97	207.2	207.91	207.7	207.36	207.07	208.84	207.71	206.13	207.15	208.23	207.55	207.94	207.1	207.83	206.84	207.48	207.8	207.16	207.57	208.34	207.26	207.06	208.69	207.9	206.94	206.98	206.9	208.19	206.43	208.16
211.17	211.49	211.52	210.55	211.75	212.22	211.65	211.18	211.09	211.77	212.42	211.28	211.27	212.31	212.23	212.33	211.86	211.69	211.45	212	212.09	212.86	212.61	211.03	211.15	213.42	211.54	211.72	211.36	211.38	212.07	211.82	210.49	212.12	212.11	211.83	211.14	212.51	211.71	211.9	211.79	212.21	211.43	212.73	211.7	213.06	211.2	212.41	212.34	211.39
202.06	201.26	202.55	200.8	200.66	201.27	201.19	201.09	200.2	200.84	199.94	200.67	201.42	200.82	202.38	201.58	202.15	200.88	201.9	201.73	202.28	200.57	201.07	202.07	199.53	201.46	200.52	200.36	201.6	201.78	202.26	201.2	201.37	201.7	201.43	202.08	201.48	200.98	201.58	200.67	200.82	200.79	201.38	200.62	200.61	200.73	200.74	200.13	199.3	200.04
198.55	200.18	200.11	199.07	198.72	200.07	200.73	200.27	199.67	199.01	199.46	198.81	198.51	198.97	200.21	199.84	198.51	199.7	199.17	199.4	199.12	199.81	199.52	200.09	200.66	199.52	199.4	199.23	199.87	198.78	200.76	198.38	200.42	199.01	199.95	200.53	199.49	199.17	199.6	200.23	199.3	200.05	198.67	199.18	198.81	198.16	198.8	198.72	199.56	199.88
207.95	206.48	206.79	207.84	209.65	207.48	207.19	207.2	207.51	207.55	208.87	207.66	207.58	206.88	207.56	207.92	207.85	207.77	207.56	208.56	208.1	207.86	208.16	206.98	208.33	208.09	207.18	205.92	207.38	208.23	208.89	207.91	207.2	208.27	208.11	208.01	207.64	208.01	208.31	206.8	208.53	208.4	206.93	208.52	207.9	207	207.28	208.68	208.18	208.3
204.44	203.05	203.99	202.47	203.24	204.04	204.54	204.35	203.58	203.97	204.53	204.06	204.03	203.12	203.19	204	203.46	203.53	202.89	202.79	203.54	203.61	203.2	203.18	202.98	203.72	204.16	204.7	204.33	204.1	203.58	203.5	203.96	203.78	203.27	204.57	203.3	203.33	203.81	203.74	204.93	202.99	203.58	203.72	203.98	204.01	203.23	203.48	204.64	204.34
208.64	210.01	208.26	207.42	209.07	208.85	209.63	208.77	207.83	209.34	209.6	208.63	208.31	208.29	208.95	208.08	209.08	208.48	208.26	208.96	209.74	208.9	209.23	208.29	208.18	208.5	209.25	208.42	209.9	208.58	209.33	208.46	209.38	208.55	207.85	208.71	208.83	208.98	208.8	209.33	208.64	208.18	207.47	207.82	208.68	209.39	208.15	208.37	209.02	208.11
210.98	211.86	212.03	211.77	212.57	212.66	211.88	211.89	211.36	211.76	210.76	211.36	213.34	211.36	212.05	210.41	211.18	210.43	212.45	211.66	212.81	211.25	211.87	212.73	212.1	212.65	212.23	211.34	212.02	211.77	212.04	212.27	211.6	212.06	212.42	212.08	212.36	211.18	211.89	211.4	212.17	212.09	212.63	210.24	212.69	211.56	211.16	211.93	211.81	212.08
207.81	208.32	207.13	207.5	207.58	207.26	206.94	208	207.77	206.65	207.83	207.3	207.52	208.43	207.96	208.05	207.51	207.23	208.28	207.36	206.44	207.52	206.24	207.91	208.12	208.15	207.84	207.03	207.52	208.93	206.91	207.73	206.42	209.04	208.17	207.49	206.87	209.02	206.89	208.8	207.61	207.46	207.67	208.14	207.81	206.88	207.67	207.71	207.32	207.73
205.6	205.18	204.21	206.09	205.92	204.7	204.17	205.85	203.7	206.38	205.88	204.84	204.55	204.61	204.85	203.72	205.81	204.55	204.58	204.78	205.41	205.04	204.74	204.81	204.2	205.44	204.64	204.38	205.21	205.21	204.78	205.06	204.74	204.39	204.77	204.25	204.62	203.96	203.65	205.17	205.13	205.74	205.43	205.37	204.76	204.59	205.24	205.3	205.07	204.65
203.2	202.7	202.58	202.29	202.57	202.89	201.21	202.53	202.81	201.56	202.67	202.58	202.99	202.24	202.46	203.86	201.73	201.83	203.16	202.85	203.06	201.88	202.41	203.16	200.81	202.34	201.74	201.27	202.96	202.09	202.81	202.54	203.05	203.25	202.73	202.13	202.07	202.28	203.37	201.67	202.16	200.89	202.58	203.2	202	203.94	201.86	202.04	201.94	203.33
207.7	208.22	208.89	208.05	209.29	209.65	206.84	208.78	208.09	208.75	209.54	208.91	207.57	208.48	206.81	207.87	208.28	209.01	209.65	209.2	208.86	209.37	208.99	208.15	208	208.72	209.88	208.55	207.64	208.53	208.86	208.53	208.89	208.74	209.64	209.22	208.7	207.48	208.01	207.96	208.61	209.01	207.83	207.93	208.56	208.56	208.84	207.49	209.19	208.19
199.07	199	199.94	199.64	198.5	200	200.97	200.01	199.48	199.03	199.74	200.99	200.76	199.49	199.61	200.23	199.59	199.29	199.1	199.01	200.27	199.01	198.73	199.39	198.92	198.88	200.17	199.8	199.34	198.71	199.28	199.37	199.48	198.74	199.37	199.26	198.88	199.36	200.12	198.59	199.38	199.63	199.42	199.46	198.96	198.69	199.5	198.77	198.25	200.06
213.08	212	211.98	211.95	213.2	211.89	211.36	212.73	211.99	211.78	212.12	212.05	213.04	212.39	213	212.2	212.4	212.4	212.1	212.84	212.33	211.61	212.14	213.67	212.88	213.73	212.82	212.73	212.4	212.6	212.04	211.31	212.01	211.66	212.41	211.99	212.58	212.18	212.48	212.35	211.95	211.65	212.63	212.03	213.12	211.23	213.17	212.4	212.94	212.33
203.54	204.02	202.41	202.75	204.19	204.46	203.5	203.51	203.47	203.6	203.63	204.24	203.53	204.4	203.13	204.22	203.6	203.83	203.84	203.92	202.86	202.68	204.21	204.79	204	202.52	202.32	204.04	203.73	204.25	203.61	202.87	203.41	202.36	203.87	203.74	204.13	203.11	202.95	202.23	203.87	203.6	203.98	204.74	203.31	203.66	203.56	203.22	205.13	203.62
201.12	199.32	199.53	201.5	200.21	202.05	200.87	200.67	199.49	200.97	200.6	200.47	199.38	200.67	200.05	200.4	200.23	199.7	200.74	199.65	201.11	200.37	200.02	201.27	201.04	200.47	200.15	199.31	200.7	199.46	200.58	199.62	200.84	201.44	200.8	200.23	200.26	200.68	200.51	201.23	200.62	200.12	200.07	199.91	200.86	201.16	201.29	200.81	200.76	200.41
203.4	203.33	203.35	203.07	204.51	203.8	203.66	204.87	204.01	203.01	204.3	205.26	203.77	204.25	204.03	203.67	203.93	203.4	203.41	204.4	203.97	203.36	204.53	204.42	204.97	203.69	203.15	203.12	204.13	204.08	204.02	203.85	204.2	202.94	204.81	204	204.16	204.51	204.41	202.72	204.18	203.04	203.52	203	203.41	204.14	204.1	203.34	202.91	204.25
206.97	208.06	207.12	207.12	208.91	207.98	207.86	208.28	206.69	208.18	207.88	208.2	208.05	208.68	208.32	208.71	208.99	208.12	208.63	206.91	208.15	208.08	207.09	206.76	207.57	207.56	208.74	209.21	207.38	209.64	207.82	207.9	207.81	207.18	206.98	206.75	207.25	208.14	208.44	208.12	208.72	208.03	208.37	207.82	208.61	207.01	207.43	207.77	208.11	208.18
218.19	218.43	217.58	216.79	218.19	217.96	216.24	217.87	217	218.1	218.24	216.87	218.07	217.71	216.24	217.8	217.01	217.72	217.04	218.36	218.55	218.11	218.15	218.85	217.79	217.95	217.78	218.37	218.61	218.06	217.65	218.43	218.03	218.65	217.46	218.33	217.85	218.2	217.47	218.05	217.29	218.37	218.09	215.8	217.77	217.48	217.53	217.37	218.49	218.1
207.64	207.96	207.34	207.37	207.88	207.69	207.59	207.26	208.08	208.25	208.37	207.88	207.24	207.69	206.75	207.63	207.6	207.47	207.09	207.12	209.07	207.41	207.21	207.82	208.02	208.05	208.66	207.74	206.53	207.92	207.51	209.07	208.56	208.41	208.14	208.47	207.88	207.66	209.1	207.91	208.55	207.75	208.08	207.73	208.07	208.02	207.47	207.77	208.85	208.27
204.88	205	205.8	203.7	204.74	204.92	203.72	204.37	203.7	204.75	204.81	204.4	205	203.05	204.77	205.25	204.48	204.82	204.95	203.34	203.97	203.49	205.47	205.33	205.51	204.22	205.37	205.23	204.44	205.09	203.69	205.31	204.24	203.15	204.14	203.8	203.99	203.28	204.63	204.63	205.32	204.49	204.99	204.43	205.97	203.64	204.36	204.59	205.03	203.62
205.27	204.33	204.75	205.7	205.82	204.44	205.44	205.72	205.16	204.17	205.61	204.87	205.15	205.34	206.26	204.26	204.86	204.75	204.91	203.9	205.08	205.18	204.61	206.02	204.82	205.08	204.33	205.22	206.15	205.39	206.18	205.45	204.61	205.65	204.5	204.39	205.71	204.7	203.91	205.01	204.72	204.59	205.04	204.96	205.66	204.47	204.46	204.54	205.29	205.35
193.59	193.29	194.39	193.75	194.29	193.86	194.79	194.33	194.54	193.62	195.02	193.75	193.09	194.76	194.08	193.54	193.55	194.01	194.02	194.23	194.48	194.72	194.5	194.33	192.79	194.35	193.6	194.16	194.73	194.93	195.08	194.66	193.64	193.69	194.39	194.18	193.98	193.8	193.88	193.76	195.2	193.8	194.85	193.61	194.59	194.88	193.29	194.92	195.27	195.19
216.35	217.57	217.21	216.99	216.92	217.36	218.64	216.04	216.81	216.91	217.86	217.01	217.52	217.86	216.63	217.94	216.31	216.91	216.96	217.04	217.06	217.45	216.93	216.93	216.92	216.08	216.72	216.69	216.98	217.27	217.59	217.2	217.93	216.17	218.02	216.65	217.83	216.92	217.05	217.9	216.91	218.15	217.72	217	218.08	217.84	216.26	215.8	216.99	218
208.1	208.57	208.77	209.59	207.86	209.65	208.78	207.9	209.03	208.22	208.26	208.78	209.22	208.71	209.32	209.54	207.77	208.49	209.38	208.4	208.52	209.22	207.92	209.06	209.41	207.95	208.72	209.43	208.98	207.8	209.3	209.74	208.76	207.79	208.4	210.21	209.91	208.11	208.16	207.91	208.85	207.76	208.16	209.86	209.13	210.32	208.34	209.63	208.78	210.4
192.96	194.88	193.2	193.54	194.64	194.66	194.82	194.2	195.4	194.04	193.89	193.55	194.52	193.76	195.41	194.54	193.7	194.71	193.61	194.53	194.25	194.5	194.4	195.1	194.8	193.73	193.44	193.79	194.53	193.25	194.58	194.38	194.72	194.26	194.38	193.95	192.73	194.81	194.31	194.27	193.9	195.12	193.77	194.1	193.21	194.54	194.79	194.2	195.57	194.19
202.95	203.28	204.12	203.49	204.07	203.38	203	203.88	203.5	203.22	203.89	203.49	204.17	203.29	203.41	204.33	204.74	204.53	204.67	203.28	203.66	203.19	203.73	203.85	204.08	204.05	203.81	202.47	204.46	204.68	203.33	203.39	202.96	203.28	204.09	203.97	204.21	203.87	204.03	203.38	203.15	203.93	203.74	203.31	204.45	203.57	203.72	203.42	204.13	203.53
199.98	198.44	199.25	199.27	200.2	200.3	198.18	199.44	199.84	198.98	200.32	199.68	199.17	199.33	199.3	199.8	199.72	198.57	199.56	199.61	198.94	199.35	199.76	199.21	199.39	200.35	199.28	200.33	200.28	200.16	198.95	199.48	198.75	199.06	199.91	199.32	198.29	199.34	199.2	199.4	198.91	198.59	198.94	198.11	200.52	199.93	200.1	198.84	198.59	199.44
194.6	194.62	195.36	195.19	195.43	194.2	194.75	194.67	196.13	195.78	194.64	194.38	194.9	195.29	194.31	196.35	194.44	195.42	194.39	195.1	194.54	195.02	194.89	194.88	195.85	195.25	194.36	194.27	194.62	195.4	194.63	195.45	195.33	194.37	195.62	195	194.82	194.94	194.04	195.43	194.65	195.28	194.76	193.55	194.92	194.54	195.9	193.84	195.03	197.57
203.82	204.65	204.52	204.08	205.02	204.1	204.37	205.09	204.62	204.21	203.74	204.85	205.35	204.8	203.84	203.85	206.19	205.76	204.56	204.43	205.31	204.24	204.59	204.13	204.97	204.39	204.46	205.95	204.74	205.01	205.27	204.52	203.44	204.87	203.51	204.38	203.89	205.02	204.97	204.04	204.62	204.06	204.3	205.5	204.2	205.33	204.39	204.63	205.07	204.93
211.21	211.85	211.53	211.04	212.47	212.63	211.61	211.01	211.22	211.24	211.66	212.66	211.93	211.58	211	212.08	210.85	212.76	211.2	210.93	210.85	211.26	211.44	212.44	211.91	211.69	211.97	211.4	211.89	211.07	210.64	211.68	211.9	212.13	212	211.74	210.95	212.2	211.77	211.75	211.59	213.58	212.8	210.22	211.53	210.47	211.84	211.44	211.74	210.88
207.45	209.22	207.37	207.39	207.45	209.18	208.41	208.14	208.62	208.26	208.02	206.94	207.83	207.95	207.51	207.61	207.4	208.1	208.33	207.61	207.75	207.63	208.62	206.59	208.4	209.28	208.49	207.29	207.69	207.15	207.51	207.7	208.47	208.53	206.56	207.38	206.41	208.49	207.83	208.1	207.39	208.92	208	207.39	207.3	207.29	207.89	207.69	206.91	207.22
201.98	203.45	202.68	203.42	203	203.12	203.24	202.4	202.24	202.03	203.33	202.47	202.48	202.72	202.46	201.38	203.35	203.55	202.66	201.84	203.03	201.37	201.63	202.34	202.24	203	203.07	202.22	202.78	202.65	202.59	202.59	201.85	201.81	203.14	202.47	203.54	202.48	202.82	202.81	202.49	202.69	203.14	202.59	201.72	202.33	201.93	202.98	203.15	203.82
212.94	213.33	213.56	214.24	212.3	213.05	213.7	213.37	212.9	211.64	212.86	213.33	212.93	213.06	212.17	212.55	213.33	212.8	212.75	213.42	212.18	212.07	212.72	213.01	212.2	215.03	212.75	212.53	212.84	213.27	212.42	212.57	213.54	214.65	212.19	212.99	213.05	212.71	213.43	213.16	212.56	212.53	213.04	213.16	213.12	212.55	212.59	213.1	213.4	213.02
200.32	201.08	200.63	199.8	200.14	200.4	199.75	200.29	199.01	200.42	200.38	200.75	200.33	200.35	200.52	201.18	199.73	200.73	201.09	200.58	200.29	199.75	200.64	199.45	200.64	200.66	200.95	200.22	199.91	199.97	200.13	199.84	199.71	199.98	199.73	200.33	198.12	199.5	200.81	199.84	199.73	199.91	199.6	201.53	200.77	199.64	200.12	199.91	200.4	200.1
204.58	203.61	204.28	204.44	203.3	204.04	203.17	202.75	203.73	203.25	203.49	203.93	202.63	203.98	205.8	203.93	203.27	204.31	203.55	203.38	203.97	203.84	202.73	203.93	204.13	202.35	202.31	203.49	202.74	204.05	204.07	203.84	205.54	204.13	203.89	204.07	203.79	203.65	204.04	204.82	203.73	203.53	203.69	204.54	204.47	204.3	203.36	204.81	204.03	203.94
207.97	207.46	208.31	207.99	208.47	208.27	207.49	207.98	209.01	207.23	208.04	208.28	207.86	207.06	207.79	207.95	208	208.03	208.37	208.9	206.64	208.28	206.24	208.09	207.58	208.95	207.73	207.01	207.63	207.05	207.43	208.17	207.24	208.29	208.22	208.43	207.27	207.26	207.46	207.98	207.53	207.58	207.21	207.52	207.38	207.29	207.78	207.31	208.64	207.04
202.56	200.2	201.09	200.78	201.13	200.91	200.47	200.9	200.68	201.39	201.08	201.82	200.84	200.88	201.3	201.75	201.22	201.38	200.94	201.45	201.3	200.62	200.66	201.1	201.06	201.2	201.85	200.95	202.2	201.51	199.96	201.97	201.53	201.76	201.79	201.16	200.79	200.89	201.89	200.94	201.1	201.45	202.19	201.8	201.3	201.27	200.3	202.57	200.8	200.4
202.59	203.53	202.52	203.87	203.22	203.67	203.29	202.88	203.42	203.03	203.89	204.46	203.47	202.47	203.41	203.63	203.36	204.18	204.66	202.74	203.56	204.16	203.17	204.51	204.26	203.69	203.62	203.79	204.39	204.69	203.39	203.31	203.58	203.75	203.89	203.83	203.73	202.67	203.6	204.39	203.45	204.57	203.94	203.8	202.59	204.12	203.43	204.1	203.97	204.56
203.53	203.82	203.72	203.63	203.86	201.59	202.95	203.5	203.74	203.1	204.06	202.87	204.4	204.94	203.63	202.75	203.23	203.88	204.44	203.27	202.9	203.05	204.02	204.56	203.9	204.12	203.84	203.63	203.97	202.75	202.07	204.07	202.08	203.72	202.95	203.43	202.76	204.01	202.47	203.16	203.36	204	203.89	202.85	203.17	203.37	204.18	204.39	203.3	203.77
198.39	198.96	199.59	199.14	198.85	200.07	199.83	199.24	198.95	199.21	198.66	199.28	198.83	198.82	199.88	200.62	199.36	199.75	199.69	199.15	198.93	200.56	199.4	198.8	199.17	199.88	199.18	199.66	199.44	198.67	199.16	199.24	200.02	198.72	199.04	198.09	200.16	198.32	199.58	200.15	199.76	199.28	200.02	199.19	198.82	199.43	199.91	199.29	199.76	198.43
216.96	217.02	217.16	217.08	217.66	215.7	217.47	216.76	216.68	216.62	216.93	217.53	217.74	216.55	216.08	217.45	216.83	216.07	216.48	216.86	217.43	217.44	217.33	217.27	215.75	217.69	216.28	216.68	216.76	217.11	216.95	216.72	216.64	218.72	216.04	217.58	216.86	216.94	217.8	217.21	217.25	217.67	218.21	216.34	216.44	217.76	217.01	218.09	217.32	216.58
211.48	212.02	211.59	210.87	212.42	211.52	211.14	211.3	212.07	210.97	211.19	212.17	211.34	211.43	210.65	210.99	211.4	211.32	211.94	212.03	212.5	211.47	212.64	210	212.21	211.76	211.1	211.59	211.67	211.64	211.72	211.75	212.7	210.71	211.11	211.23	210.25	212.08	211.39	211.64	211.25	210.44	213.03	211.22	212.56	212.01	211.47	211.05	211.81	212.91
211.76	212.61	213.17	212.16	211.56	211.82	212.38	212.46	212.8	211.72	213.04	212.69	212.58	211.12	211.7	212.8	212.94	212.13	212.94	212.06	212.35	212.85	213.74	211.58	211.98	212.87	212.67	212.94	211.49	212.49	211.33	212.23	212.96	212.47	212.08	211.66	211.09	211.54	213.68	213.13	213.44	211.38	211.87	210.88	211.59	212.4	212.81	213.05	213.09	212.8
213.85	212.83	213.21	212.69	212.88	214.14	213.5	212.87	212.54	213.52	212.66	212.3	212.29	213.31	212.91	213.35	212.85	211.02	213.48	212.35	213.16	213.25	213.66	214.25	212.24	212.86	211.91	212.72	213.31	212.19	213.99	213.49	212.78	213.15	213.64	214.17	213.26	212.92	213.95	213.81	211.92	213.79	213.17	212.39	212.67	212.07	211.92	212.91	213.92	213.42
208.39	208.61	209.04	208.47	208.81	209.17	208.43	208.11	209.16	208.67	208.37	207.41	208.36	208.15	208.55	207.85	209.02	209.04	209.01	209.68	209.38	208.45	207.7	207.99	208	208.78	209.44	208.89	207.38	208.7	207.77	206.83	208.18	208.71	209.53	208.91	207.93	208.09	208.94	207.48	209	207.92	208.33	208.24	208.28	209.22	208.07	208.19	209.08	208.18
204.39	204.85	204.41	204.3	204.49	205.48	204.34	205.25	205.18	205.19	204.59	205.51	203.84	204.63	205.37	204	204.51	204.22	205.02	205.57	203.94	204.35	204.13	205.2	205.57	204.69	204.09	203.82	205.04	204.37	205.15	204.35	204.97	205.12	205.4	204.68	204.84	204.76	203.31	205.77	205.64	204.9	204.35	204.85	203.62	204.09	203.7	202.98	204.68	204.06
200.37	201.46	201.11	198.57	200.46	199.16	200.66	199.21	200.73	200.85	200.62	201.21	199.67	200.12	199.81	201.01	200.07	200.45	199.76	200.15	201.44	199.75	199.94	200.39	199.48	200.22	199.75	201.02	201.09	200.65	201.51	200.73	199.76	200.26	201.13	200.32	200.59	202.18	201.29	199.78	200.88	199.84	199.54	200.39	200.91	201.01	200.49	200.85	200.28	200.15
212.67	211.98	212.78	213.46	213.61	212.68	212.33	212.53	213.47	213.47	212.85	211.95	213.12	213.03	212.35	212.97	213.73	212.27	213.82	213.44	212.7	212.66	213.47	213.54	211.54	212.54	213.61	212.97	213.33	213.23	213.98	212.9	214.2	212.34	212.93	213.71	212.14	213.51	212.45	212.49	211.68	213.79	212.54	213.08	211.95	213.5	214.39	212.08	212.38	212.64
200.34	200	198.86	200.13	200.38	200.62	200.47	199.47	199.17	199.6	200.08	199.56	199.49	199.03	199.56	200.34	199.08	199.29	199.45	199.86	199.59	198.91	200.1	200.13	199.71	199.97	200.33	198.97	200.82	198.23	199.41	200.19	201.1	200.11	200.07	199.22	200.09	199.75	199.46	199.98	199.28	199.95	200.05	199.95	200.54	198.93	199.21	199.24	199.52	199.04
217.8	216.36	217.04	217.98	217.43	218.28	217.46	217.19	218.19	217.6	217.95	217.45	217.4	218.77	217.26	217.93	217.99	218.2	218.2	218.5	218.05	217.24	217.93	217.62	217.68	217.36	217.47	217.21	217.01	217.41	217.31	218.11	217.72	218.81	217.76	216.35	218.11	217.77	216.89	216.14	218.37	217.7	218.28	217.67	217.9	217.46	217.13	218.06	219.13	218.36
210.64	212.07	210.88	211.2	211.74	211.17	211.34	212.22	212.08	211.32	211.75	211.89	210.13	211.37	212.32	211.49	209.75	211.73	210.69	211.71	211.66	211.23	210.57	211.97	211.06	211.61	212.64	211.78	210.8	210.86	212.11	212.42	212.29	212.13	211.81	211.53	211.86	211.72	210.73	211.09	211.35	211.58	210.95	211.19	211.66	211.74	211.53	211.99	211.81	211.25
216.1	217.02	217	216.63	216.58	216.88	216.67	216.57	217.51	216.85	216.88	217.29	216.04	217.28	217.24	216.61	216.67	216.53	216.74	216.8	217.92	217.04	216.82	216.75	216.53	217.48	216.63	216.35	216.74	215.61	215.4	216.94	217.31	216.51	215.85	216.88	217.31	217.08	215.74	216.43	217.52	216.52	217.33	216.68	216.8	217.27	216.14	216.44	218.41	217.53
205.93	204.91	204.38	205.65	205.33	205.25	205.01	204.69	204.48	206.07	206.16	204.92	204.73	204.83	204.8	205.79	205.53	204.32	204.26	204.56	205.13	204.88	204.79	205.48	204.3	205.9	204.93	205.21	205.02	205.56	203.53	204.24	205.19	205.23	205.09	205.04	205.53	203.5	204.53	203.38	205.38	204.86	204.02	205.82	205.06	205.39	205.11	204.96	205.22	204.18
216.46	217.01	217.43	216.72	216.43	217.22	217.49	217.41	217.22	217.19	216.53	217.44	216.71	216.63	216.64	217.29	216.9	218.25	217.57	217.18	216.66	216.61	217.33	216.84	217.16	216.89	216.65	216.88	216.33	216.66	216.63	217.62	217.47	217.17	216.28	217.02	218.13	217.24	216.89	218.13	217.05	217.62	216.03	217.4	217.84	216.25	217.21	216.92	216.74	216.28
216.13	217.46	217.27	215.79	215.7	217.09	216.44	216.65	216.54	217.61	216.99	217.84	217.06	215.74	215.29	216.65	217.21	217.01	218.34	216.48	215.74	217	216.2	217.77	217.07	216.3	215.85	217.06	217.84	216.43	218.19	217.79	216.35	216.78	216.78	216.88	216.51	216.87	215.69	216.57	217.44	216.46	217.09	218.11	218.12	217.39	216.08	216.36	217.29	216.63
210.99	211.95	210.88	211.91	211.38	212.09	212.23	211.64	212.03	211.28	210.95	211.41	211.17	211.97	212.28	212.12	211.45	211	210.95	211.36	211.77	211.53	211.58	212.92	211.43	212.66	211.47	211.39	211.02	211.86	211.64	211.81	212.05	211.68	210.61	211.43	212.13	211.83	211.2	211.78	211.66	210.99	212.42	212.22	212.21	211.59	212.32	212.55	212	212.12
207.08	206.48	205.95	206.67	206.85	206	206.33	206.18	207.85	208.05	206.68	205.72	205.88	206.62	205.75	206.53	205.54	206.49	206.71	206.82	205.69	206.87	206.92	205.14	206.43	206.31	206	206.26	206.66	206.4	205.74	205.68	207.63	206.75	206.07	205.42	205.66	206.17	206.91	207.11	207.02	206.98	205.2	207.14	205.87	206.31	206.75	207.68	207.02	206.8
199.73	199.03	199.33	198.92	199.97	200.89	199.62	199.49	199.02	199.31	198.9	199.6	199.39	200.03	199.87	199.09	199.97	199.61	200.06	199.75	199.26	199.75	198.76	200.39	199.38	198.66	200.02	198.76	200.73	199.04	198.95	199.33	199.3	199.05	199.75	200.42	199.65	199.97	199.98	199.8	198.79	198.98	198.53	199.48	198.5	199.07	199.83	200.01	200.36	200.2
207.94	207.26	208.66	208.6	208.23	207.35	208.44	207.64	207.2	207.7	208.19	207.38	208.76	208.76	208.04	208.85	207.71	207.25	208.9	208.43	207.11	207.42	206.8	207.19	207.65	207.43	208.5	209.14	208.04	207.24	207.39	207.28	208.19	207.87	207.47	207.59	207.1	206.83	208.4	208.18	208.53	207.91	206.66	207.71	208.04	207.87	206.91	207.83	207.49	207.34
201.14	201.42	201.63	200.77	201.05	201.81	201.4	200.26	201.18	201.24	201.5	201.25	200.95	201.07	200.79	202.55	202.02	200.93	200.74	201.33	200.95	200.08	200.99	201.1	201.43	200.2	202.24	201.91	201.77	201.69	200.48	200.72	200.78	201.23	201.44	201.3	202.45	201.01	201.21	200.76	201.05	200.85	201.43	201.79	201.39	201.51	201.65	201.04	200.88	200.44
204.65	204.88	204.85	205.46	205.03	204.88	205.35	205.55	205.03	204.64	204.71	205.56	203.85	204.81	204.8	205.28	204.25	205.17	205.41	204.43	204.53	204.47	204.47	204.62	203.89	204.31	204.36	204.26	204.24	203.68	205.11	205.22	205.04	205.33	205.52	204.14	204.94	204.25	205.01	203.25	203.92	205.09	205.49	205.13	204.52	204.84	205.34	204.23	204.67	205.5
207.89	207.68	208.14	208.51	207.95	207.56	207.71	207.79	207.27	208.8	206.12	208.35	207.29	207.79	208.18	208.54	208.46	207.35	206.64	208.43	207.15	208.05	208.87	207.03	209.04	207.41	208.1	207.82	206.34	207.76	206.66	208.17	207.29	208.04	208.25	207.31	207.47	208.25	208.41	208.71	208.19	207.02	207.79	207.74	207.53	208.43	206.89	208.93	209.17	207.87
212.3	211.97	211.67	211.82	210.85	211.39	212.48	210.74	211.73	212.8	212.69	211.24	210.82	211.51	212.36	212.98	211.6	211.81	211.89	211.15	211.11	211.48	211.5	210.17	211.17	210.88	211.23	212.02	211.61	211.8	211.93	211.55	211.35	210.9	211.41	212.27	211.34	211.99	211.17	211.46	212.26	212.25	211.11	211.97	211.84	211.02	211.76	211.84	210.75	211.98
205.95	206.89	205.89	206.62	205.61	207.27	205.72	206.07	206.86	205.84	205.76	205.86	205.25	205.75	207.55	206.38	207.16	206.27	206.7	206.34	205.26	206.49	206.63	205.19	206.94	206.64	205.88	205.82	206.5	206.37	206.67	207.08	206.45	206.75	206.02	206.62	207.21	205.45	205.56	206.64	206.8	206.75	205.21	206.5	207.58	206.68	205.98	206.63	206.23	206.52
204.52	202.26	203.77	204.53	203.49	204.47	204.23	203.59	203.21	204.48	202.89	203.4	204.36	203.8	203.34	205.4	202.91	204.49	202.99	204.55	202.56	203.68	203.91	203.02	203.6	203.71	203.51	203.96	204.23	204.63	203.54	203.65	204.87	204.17	203.74	203.75	203.62	204.6	203.15	204.57	204.68	204.68	203.63	203.17	203.75	202.93	202.17	203.35	205.1	203.95
207.6	207.66	206.84	208.49	208.53	207.32	207.23	207.94	207.16	207.11	207.99	207.07	207.57	207.9	208.12	207.27	207.77	207.56	207.86	207.79	207.69	208.07	207.62	207.55	206.91	207.76	208.94	209.55	207.59	209.51	208.49	207.1	208.31	207.92	207.27	207.71	208.51	208.96	208.17	208.62	207.07	209.27	207.79	207.41	207.48	208.78	209.09	207.44	208.43	208.21
202.99	203.87	202.93	203.82	203.06	204.39	204.57	204.69	203.85	203.58	203.84	204.11	203.94	203.4	204.7	204.53	204.75	204.12	203.84	203.98	205.65	203.57	203.69	203.39	203.57	204.76	203.42	204.28	203.87	204.49	204.13	203.85	204.3	204.94	203.16	204.2	203.96	205.08	204.38	204.04	205.68	204.6	204.03	203.48	202.86	203.46	203.76	204.07	204.71	204.32
208.01	208.95	208.02	208.4	209.26	208.37	208.24	208.48	207.59	208.39	208.54	210.08	208.6	208.4	207.81	207.79	209.04	209.18	207.42	208.65	209.32	209.08	210.2	209.55	207.96	208.28	208.4	208.45	208.47	208.97	209.06	209.32	207.39	207.94	208.89	207.72	208.3	208.34	208.51	209.54	209.14	209.13	208.63	206.89	208.15	209.36	208.95	208.48	207.61	208.2
207.2	208.56	207.76	207.77	207.5	208.51	207.91	207.6	207.38	207.2	207.94	207.4	208.16	207.19	207.53	207.57	207.85	208.42	206.47	208.19	207.33	208.28	207.12	207.73	207.53	208.42	208.25	206.77	206.74	206.99	208.02	208.18	207.84	208.84	207.09	208.58	206.55	207.91	207.73	207.45	207.81	207.72	207.26	207.29	206.85	208.21	208	206.46	207.39	206.95
211.93	212.7	212.99	211.59	211.06	213.05	212.18	212.39	211.55	212.47	211.68	211.58	212.95	212.38	212.61	213.03	211.99	213.19	212.93	212.25	211.25	212.99	212.65	211.62	212.29	212.04	212.42	211.41	212.76	212.76	211.93	212.57	213.67	212.85	212.03	211.54	212.24	212.27	212.7	213.57	212.3	211.63	212.88	212.29	212.25	212.31	212.59	212.42	212.06	212.61
198.75	199.11	199.8	198.74	198.57	198.58	198.92	198.55	198.14	197.98	199.43	197.83	197.82	198.9	199.9	199.32	198.31	199.44	198.42	198.87	198.3	199.04	198.18	198.6	198.31	197.98	198.68	199.44	198.65	197.71	198.4	198.99	198.94	198.38	199.17	198.52	198.32	198.35	198.65	198.74	199.53	199.73	199.14	198.93	199.05	198.4	199.09	198.94	198.41	198.46
211.5	210.67	211.35	211.61	210.87	212.01	211.76	212.95	212.29	211.96	211.19	212.04	211.26	212.13	212.49	211.23	211.74	211.46	211.66	211.6	209.76	211.63	211.26	211.02	211.27	212.11	212.14	211.35	211.56	210.5	211.29	211.1	211.68	211.58	212.5	211.05	211.72	212.19	212.36	211.21	211.22	211.24	212.08	212.12	211.07	211.37	211.91	211.69	211.7	211.95
217.13	216.96	217.36	218.36	216.3	217.8	216.34	217.13	216.43	217.59	217.29	217.29	216.98	216.91	219.03	216.44	217.74	217.01	217.78	216.08	216.84	217.07	216.58	217.62	217.19	217.43	216.37	217.2	217.6	216.93	216.04	216.87	216.08	216.54	217.3	216.3	217.34	217.33	217.15	217.24	218.01	216.39	217.31	216.62	216.57	217.66	217.1	217.14	217.28	216.95
207.97	208.66	208.29	209.11	208.98	208.11	209.01	208.46	209.6	209.24	208.31	208.95	208.73	208.28	208.55	210.09	209.76	209.16	208.57	208.95	208.9	208.58	207.57	209.13	208.28	208.94	208.33	210.07	209	208.1	209.29	209.6	209	209.58	208.39	209.43	209.9	208.63	208.25	209.48	209.22	209.91	208.52	209.78	208.9	208.87	209.62	209.33	209.83	208.48
216.98	216.68	216.48	216.63	217.78	216.2	216.74	217.75	218.22	216.91	217.79	218.08	216.35	217.12	217.97	216.27	216.74	215.7	216.9	217.19	217.17	217.09	216.84	216.84	216.65	217.35	217.67	216.9	216.4	216.8	216.74	217.69	217.74	216.48	216.17	218.61	216.48	217.62	217.82	217.59	217.72	217.16	216.22	216.59	216.8	216.11	216.77	217.02	217.7	216.61
207.03	208.63	207.67	206.78	208.13	207.33	207.87	207.53	206.19	207.65	207.19	207.57	208.15	208.92	206.16	207.13	207.82	207.61	208.01	206.71	206.26	207.88	208.44	208.37	207.54	207.82	207.92	207.13	207.8	207.48	207.44	207.87	208.23	208.09	207.87	208.09	207.35	207.78	206.82	208.21	206.73	207.63	207.55	207.88	208.1	206.37	207.61	207.19	208.31	207.54
202.53	201.61	202.55	203.09	202.98	201.12	203.8	201.66	202.9	202.78	203.58	202.88	204.15	203.69	203.11	202.47	203.51	203.45	203.49	202.83	202.98	201.76	202.59	202.61	203.42	202.03	202.98	202.43	202.02	201.82	202.76	203.24	201.71	203.55	202.5	203.37	204.15	202.45	201.96	202.71	201.75	203.42	202.98	202.67	202.05	200.74	202.41	202.13	203.25	203.71
193.57	194.85	194.16	194.02	194.69	194.39	194.6	193.7	194.17	194.65	194.39	194.36	194.43	194.83	194.63	194.43	194.87	193.68	193.72	195.83	194.14	193.22	194.35	193.66	194.67	194.05	194.48	193.44	193.17	193.34	194.9	194.03	193.51	194.21	194.46	194.76	196.09	194.49	194.2	194.69	194.43	193.56	195.05	194.37	193.83	192.79	193.68	193.99	195.06	195.15
216.19	216.82	217.68	217.29	215.9	218.15	216.5	216.08	217.3	216.86	217.93	217.16	215.84	217.9	216.86	215.49	215.86	217.35	216.15	216.83	216.47	217.06	217.09	216.68	216.77	216.69	217.27	217.53	216.27	216.85	216.62	217.99	216.78	216.32	217.18	217.42	215.89	218.08	217.76	217.62	217.25	218.09	216.22	216.84	217.35	216.33	216.77	216.71	216.92	217.12
207.39	208.2	207.03	208.37	207.88	207.53	209.55	207.98	207.58	207.52	208.4	208.32	207.33	207.98	208	208.26	206.72	206.63	208.27	207.25	208.59	208.24	207.65	206.77	207.38	207.29	208.03	206.83	208.82	207.82	207.12	207.02	206.56	207.38	207.07	206.58	207.42	207.82	207.17	208.36	207.66	208.66	207.73	207.53	207.71	206.92	208.35	207.53	207.31	207.42
208.68	208.19	206.63	209.84	209.24	210.4	208.95	208.55	208.27	208.64	209.04	208.69	208.76	208.74	208.11	209.17	210.03	208.8	209.66	207.56	208.4	208.14	207.9	207.86	208.01	208.98	208.53	208.25	207.91	209.49	207.78	209.57	208.7	207.96	208.57	207.78	208.33	208.63	207.81	209.48	208.3	208.14	207.87	208.51	209.2	208.48	209.41	208.3	209.38	209.61
203.46	204.53	203.74	203.36	204.62	202.39	203.87	202.45	203.86	204.02	204.02	202.83	203.75	203.4	203.82	203.58	203.76	202.86	203.74	203.51	203.22	203.84	204.07	203.26	202.92	204.38	202.99	203.61	202.16	202.85	203.6	203.78	203.52	203.5	203.93	203.86	204.08	203.54	202.22	202.66	204.08	204.21	203.68	203.45	202.72	203.9	203.18	203.89	203.75	202.61
216.34	217.16	218.34	218.69	217.41	218.38	217.57	217.81	217.81	217.5	217.95	217.27	217.9	218.02	218.19	217.48	218.51	216.6	218.28	218.62	216.87	217.84	218.87	217.49	217.76	218.66	217.72	218.62	218.54	217.64	217.17	218.45	217.84	217.9	217.58	216.82	217.4	216.58	217.69	218.15	217.74	217.39	217.69	218.32	217.96	217.69	217.27	218.4	218.1	217.99
206.46	205.73	206.58	205.92	207.44	205.94	206.66	205.26	205.82	206.36	205.69	206.51	206.14	206.71	205.63	206.84	206.34	206.68	205.9	206.23	207.06	206.86	205.7	207.61	206.69	206.62	205.33	207.27	207.45	207.01	206.45	206.77	206.63	206.37	205.84	205.49	206.36	205.98	206.48	205.78	206.72	206.14	205.19	205.61	206.78	206.43	206.26	206.66	205.88	205.95
202.65	202.34	202.77	202.78	202.2	203.17	203.3	201.55	201.82	203.13	203.41	202.35	202.14	203.82	202.37	203.16	202.23	202.91	202.12	202.28	202.7	202.72	202.53	202.18	202.22	202.07	202.57	202.28	202.96	202.46	201.86	203.08	202.28	202.83	202.71	202	202.76	202.22	201.42	202.3	201.83	202.09	202.77	202.84	202.16	203.05	202.67	202.24	202.6	202.55
204.33	204.52	204.03	203.98	205.72	204.13	203.72	204.05	205.02	204.31	205.14	206.04	204.31	203.81	203.42	205.16	204.7	204.64	204.78	205.68	204.56	204.76	204.92	205.61	204.5	204.77	205.15	204.6	204.16	205.27	204.03	206.38	204.55	204.55	205.08	203.84	204.7	205.12	204.87	204.48	205.14	204.99	204.77	204.35	204.95	204.09	204.5	205.37	204.27	205.2
212.16	211.32	212.13	210.75	211.06	212.61	210.9	211.76	212.23	211.58	211.99	210.56	212.03	211.31	211.87	211.84	211.94	211.45	211.4	212.07	211.36	211.63	211.02	210.35	212.17	211.05	210.94	212.12	212.34	211.33	212.66	210.48	212.05	211.51	210.57	211.91	212.2	211.06	211.65	211.9	211.75	212.46	211.55	211.57	211.29	211.29	210.9	212.64	212.77	212.22
204.02	204.56	203.97	204.05	203.73	202.96	203.64	203.18	202.57	203.43	203.94	203.85	203.29	204.13	203.74	203.2	204.14	202.67	203.76	203.3	203.62	203.37	202.71	203.45	203.57	203.24	204.22	202.35	202.96	203.61	203.61	203.15	204.48	202.97	202.88	204.26	202.5	204.05	202.86	203.71	203.86	203.84	203.74	203.41	203.54	204.97	204.9	204.03	204.15	203.8
194.18	195.61	195.25	195.6	194.71	195.23	195.68	195.05	195.07	195.39	195.37	195.34	194.69	195.05	196.41	195.17	196.16	195.14	196.43	195.65	195.51	194.53	195.77	195.11	194.29	195.02	195.85	195.85	194.47	194.4	195.56	194.19	196.49	196.57	196.11	195.53	195.45	194.93	194.8	195.68	194.52	195.65	195.12	194.74	195.09	195.6	195.62	194.25	195.65	194.25
202.36	202.25	203.02	203.21	202.8	202.99	204.26	202.88	203.83	203.4	202.72	203.28	203.36	203.05	203	202.66	202.79	202.98	202.73	204.01	203.17	203.3	203.63	203.25	203.4	203.48	202.83	202.9	204.12	203.05	203.37	203.9	203.43	203.15	203.64	203.06	204.06	202.88	202.68	203.97	202.65	202.88	203.34	204.03	201.7	204.39	204.55	202.65	203.22	204.09
202.58	204.04	203.55	203.41	203.97	203.67	203.1	203.73	203.41	203.2	203.21	202.3	203.42	203.42	203.51	204.15	203.47	204.11	204.21	204.6	204.63	203.3	204.46	203.58	203.48	203.39	203.83	203.31	204.78	204.24	204.03	204.02	204.26	203.83	203.9	204.48	203	204.51	203.95	204.35	204.19	202.75	203.72	204.09	205.42	203.25	204.12	204.6	203.86	203.62
218.07	218.01	216.73	216.1	217.43	216.94	216.42	217.02	217.24	217.19	217.09	216.82	216.7	216.62	218.55	215.64	217.56	217.21	215.75	216.69	218.24	216.61	217.56	216.32	217.34	217.02	216.94	217.66	216.49	216.68	216.54	217.55	217.43	216.9	215.81	216.9	217.59	218.07	216.5	218.13	216.77	217.39	217.13	216.99	218.65	216.36	216.47	217.14	217.07	216.17
196.62	194.88	194.63	194.54	195.79	195.35	195.15	196.88	195.53	195.35	195.8	194.62	195.45	195.3	195.26	194.72	194.48	195.83	195.12	195.85	195.29	195.18	194.87	195.66	194.46	194.59	196.26	194.88	195.19	195.71	195.36	195.33	195.34	194.62	195.6	195.07	196.28	195.04	195.05	195.02	194.43	196.03	196.02	194.37	195.66	195.86	194.1	195.52	194.83	196.11
208.32	208.3	208.8	207.76	209.68	206.9	208.6	208.52	208.77	207.51	207.71	206.86	208.13	207.72	207.03	207.59	208.21	207.6	207.85	208.25	206.97	208.1	207.21	208.24	207.4	209.12	207.49	208.33	208.47	207.4	207.99	209.07	208.02	207.52	207.94	208.22	208.23	207.8	208.91	207.93	208.12	207.96	207.99	206.62	208.34	207.92	208.11	208.38	207.42	207.78
209.74	209.35	210.1	209.73	209.41	209.96	209.86	210.14	209.61	209.56	209.04	209.53	209.95	210.15	209.33	209.27	209.64	210.66	209.34	209.45	209.71	209.34	210.03	208.73	210.3	210.46	209.37	209.91	210.33	208.74	209.05	210.05	209.79	209.36	209.71	209.26	209.51	209.56	209.52	208.51	209.97	209.75	209.6	208.56	209.57	208.85	210.37	209.76	210.04	209.78
201.08	200.66	201.25	201.14	200.7	202.41	200.8	202.05	200.82	201.11	201.04	202.13	200.88	201.36	201.52	201.77	201.31	201.42	200.58	200.43	201.06	202.27	200.41	202.52	202.25	200.98	200.78	201.75	200.5	201.16	201.42	201.05	201.58	201.75	200.46	201.43	201.06	201.77	199.8	200.98	200.8	200.62	201.6	201.51	202.61	200.29	201.84	200.75	201.4	200.72
206.62	206.48	205.05	206.72	205.82	205.59	206.58	205.46	205.32	204.95	204.57	206.37	204.9	205.86	204.72	205.71	204.97	205.25	204.94	206.66	204.27	205.65	204.81	205.63	206.46	206.71	204.13	205.2	205.18	203.86	205.65	206.79	205.21	205.76	206.46	205.48	205.67	205.98	205.49	207	203.98	205.52	205.34	204.82	204.88	205.75	204.39	204.45	205.61	205.8
207.94	207.06	207.81	207.35	207.15	207.93	208.92	207.28	207.32	208.37	207.92	208.38	207.6	208.66	208.35	207.96	206.55	208.17	207.99	208.66	208.34	206.56	207.39	207.44	209.17	208.26	208.29	208.32	207.36	208.05	209.12	208.01	207.26	207.69	208.54	207.52	207.48	208.44	207.53	206.85	207.09	207.52	207.55	208.27	207.73	207.36	208.79	206.92	207.33	207.91
207.06	205.68	207.05	206.06	206.1	206	206.88	205.53	205.38	207.39	206.43	206.39	206.53	206.74	207.1	206.93	206.87	206.42	206.05	207.06	205.81	206.63	206.58	206.66	206.65	204.63	206.76	205.78	206.82	206.52	206.27	206.8	207.4	206.72	206.74	206.94	206.93	207	207.87	206.35	205.42	205.77	206.83	207.29	206.66	206.25	206.46	206.38	206.37	206.02
213.37	211.43	212.58	211.43	212.4	210.89	212.2	210.53	211.73	212.66	211.64	211.93	211.58	212.85	211.12	211.99	211.3	211.13	211.78	211.7	212.71	210.63	212.2	211.04	211.7	213	211.4	211.02	210.29	211.78	211.95	211.98	211.28	210.46	212.14	211.18	211.98	212.14	211.58	211.8	210.96	210.92	212.7	211.37	211.81	211.11	210.51	212.3	212.26	211.47
202	202.53	202.97	201.46	201.97	201.39	201.88	201.57	202.63	203.89	201.85	202.84	203.64	202.32	202.44	202.98	200.98	203.06	201.46	202.29	202.58	201.03	201.79	203.67	201.8	202.98	202.01	202.5	202.91	202.84	202.63	202.02	201.81	202.7	202.89	201.85	203.13	202.4	201.84	202.32	202.03	202.05	202.39	202.06	201.79	202.95	203.06	202.2	202.78	202.09
217.15	216.2	218.59	217.74	217.47	216.94	216.17	217.62	217.28	215.9	217.17	217.5	217.43	217.13	216.72	217.12	216.32	216.76	216.38	217.44	217.02	217.07	217.2	216.72	215.79	216.02	216.8	217.82	216.26	216.96	217.9	217.15	216.53	216.51	216.68	217.21	217.44	218.09	215.67	217.04	217.1	217.52	216.09	217.31	217.81	217.82	217.51	217.04	216.82	216.46
202.45	201.74	202.69	202.07	202.99	202.59	202.7	202.14	201.98	203.27	202.02	203.44	202.34	203.63	203.31	201.66	202.73	202.81	203.34	202.01	202.63	201.41	202.6	202.87	200.77	202.19	201.5	202.15	203.4	203.56	202.97	201.63	201.97	202.6	202.75	202.15	202.93	202.85	202.9	202.04	201.91	203.96	201.45	202.65	202.93	202.42	202.05	202.67	202.07	202.58
213.13	211.96	213.12	213.36	212.98	213	213.74	213.11	212.24	214.06	212.69	213.83	213.19	211.83	213.37	212.54	213.08	212.68	213.61	213.09	212	212.17	212.89	212.32	213.17	212.97	212.72	213.05	213.14	213.41	212.58	213.39	212.56	213.22	212.75	213.01	213.28	211.57	212.62	212.4	212.73	213.14	213.32	213.05	213.79	213.31	212.66	213.43	212.86	213.19
212.03	211.1	212.24	211.84	212.9	211.79	211.15	212.53	211.31	212	211.53	212.36	211.02	212.23	211.61	212.08	211.65	210.88	211.73	211.67	211.69	212.68	210.92	211.67	212.17	211.53	211.89	211.99	211.82	211.54	212.04	210.73	212.51	212.44	210.46	212.1	212.48	211.7	211.86	211.78	211.74	212.3	211.87	210.62	211.76	211.66	210.97	212.86	212.04	211.3
198.36	198.73	198.74	198.77	199.29	198.03	198.2	198.85	198.87	198.97	199.1	198.05	198.75	197.84	199.39	197.82	198.46	198.74	197.98	199.44	198.38	198.57	198.2	198.79	199.13	198.81	197.85	198.06	198.39	198.92	198.1	198.28	198.87	198.48	198.14	198.4	197.22	198.5	199.33	198.29	199.23	197.94	198.84	199	199.69	197.9	198.03	198.72	199.13	198.57
209.97	209.6	209.3	209.47	209.22	209.81	208.55	209.65	208.56	209.62	209.58	208.49	208.7	209.96	209.56	209.63	209.78	208.59	208.71	210.12	209.1	208.93	209.26	208.55	209.56	209.47	209.33	209.23	208.65	210.03	208.76	209.11	208.51	209.65	210.24	208.91	209.97	210.32	209.08	208.76	210.24	209.64	209.83	210.21	209.21	209.51	208.57	208.57	209.33	209.16
218.14	216.92	218.21	219	217.63	218.22	218.35	216.92	217.65	218.38	217.61	217.73	218.19	217.35	217.48	216.94	218	217.2	217.26	218.77	218.05	217.62	217.79	218.21	218.24	217.76	217.8	217.62	216.67	217.58	218.57	218.62	216.64	217.82	217.75	217.32	217.69	217.52	218.46	218.42	217.09	216.49	218.57	218.1	218.22	217.53	218.12	218.27	217.98	218.51
200.23	199.48	199.89	200.58	200.84	200.74	199.87	200.79	200.52	199.74	199.82	201.23	200.76	200.49	199.81	200.07	201.07	200.53	199.87	200.83	201.63	200.11	200.94	200.96	201.2	199.64	200.03	200.71	201.33	199.16	200.9	200.21	200.84	202.22	200.93	200.81	200.17	201.93	200.83	200.22	200.81	200.57	200.81	200.25	200.9	202.05	200.79	199.84	201.2	200.14
207.59	208.85	207.93	207.79	208.45	207.83	208.88	208.73	208.48	207.4	207.64	207.89	207.79	208.74	208.53	208.48	208.42	209.31	208.87	207.34	209.28	207.68	208.84	208.99	208.75	208.69	209.22	208.12	209.8	208.05	208.55	208.52	209.42	207.05	207.95	208.38	208.95	209.07	208.74	209.14	208.26	207.85	208.58	208.51	209.08	208.45	207.93	209.18	208.51	208.38
202.95	202.12	202.68	201.91	202.24	202.69	201.72	203.16	203.36	201.68	202.31	202.83	203.27	203.42	202.71	202	203.49	203.18	202.89	201.82	203.03	203.16	203.52	200.8	202.6	202.58	201.39	203.08	202.52	202.18	203.12	203.34	202.38	204.25	202.69	201.48	201.62	203.8	202.73	203.55	201.78	202.31	202.11	202.86	203.71	202.65	203.42	204.14	202.8	202.66
207.64	208.09	207.46	208.25	207.26	206.92	208.15	207.89	208.05	207.56	206.03	208.28	206.58	206.49	207.06	207.46	208.07	207.5	207.62	206.87	207.23	208.19	207.92	207.62	207.74	206.93	206.84	207.48	206.83	208.49	207.02	207.99	207.42	207.67	207.78	206.98	207.28	207.93	207.56	207.41	207.6	208.01	208.58	207.92	207.16	208.32	206.79	206.9	207.28	206.85
215.9	217.57	217.22	216.02	217.21	217.55	217.49	217.69	216.52	217.13	217.58	217.75	217.7	216.63	217.58	215.75	217.06	217.15	218.19	217.18	215.66	216.96	217.49	216.73	217.17	217.09	217.09	216.69	216.25	216.86	217.66	218.04	217.55	218.2	216.45	217.04	217.37	216.92	217.58	216.43	215.84	216.16	217.28	216.32	216.24	217.31	217.33	216.82	217.45	217.72
207.1	206.84	208.36	207.43	207.15	207.86	207.9	207.8	208.35	207.45	207.34	207.75	207.87	207.42	208.79	207.58	208.13	208.24	208.22	207.37	207.94	206.51	207.74	208.27	208.68	207.82	206.58	207.06	207.32	208.28	207.51	209.43	208.28	208.31	209.17	207.66	208.32	207.69	207.32	206.61	206.96	207.43	207.16	208.25	208.21	208.14	208.21	207.42	207.65	208.33
211.35	210.89	210.79	211.65	211.19	211.7	211.95	212.04	211.29	211.45	211.86	213.02	211.46	211.23	211.28	212.24	211.67	211.64	209.92	211.56	212.2	211.47	211.13	212.13	211.46	211.01	212.04	211.36	212.37	212.19	211.63	212.05	211.5	212.61	212.01	210.37	210.3	210.68	212.68	210.98	211.21	211.44	211.12	211.41	211.93	211.62	211.85	211.46	212.3	210.97
207.09	208.05	208.7	208.13	207.26	207.63	207.71	207.96	209	207.64	207.49	207.43	208.03	207.94	208.16	208.37	207.14	207.32	207.85	207.96	206.95	208.51	208.82	208.3	208.72	208.01	208.27	207.29	208.16	207.53	207.22	208.14	207.98	207.09	207.54	207.14	208.28	207.95	207.72	207.59	207.88	208.17	208.45	208.42	207.17	207.31	207.02	208.35	208.07	207.37
211.57	211.76	211.05	211.63	212.27	210.53	212.58	211.99	211.93	212.44	211.81	211.45	212.44	211.8	210.44	211.75	211.99	212.16	211.48	211.79	212.34	211.65	212.14	210.82	210.92	211.21	211.96	212.26	211.74	211.52	212.92	211.46	212.66	211.79	213.06	211.12	211.56	211.96	211.64	211.38	211.98	212.32	213.11	212.12	212.88	210.99	213.29	211.56	211.15	212.61
207.31	206.65	207.47	207.8	207.81	206.76	207.44	208.14	207.2	206.51	208.63	208.9	208.3	207.1	208.49	208.25	208.67	207.96	207.86	207.56	207.08	207.93	207.2	208.8	207.71	209.05	207.94	208.24	207.47	208.27	207.67	208.17	206.7	208.22	206.24	207.85	207.73	206.76	207.81	207.73	208.43	207.65	207.58	208.42	207.9	208.08	207.1	207.75	208.21	208.64
203.53	204.24	203.66	203.14	204.34	204.33	204.81	203.63	202.92	204.68	203.51	203.85	203.91	203.27	202.59	203.5	204.55	203.55	203.64	203.45	204.57	203.63	203.79	203.21	204.07	203.84	204.04	205.07	204.13	203.73	205.16	203.9	203.62	202.55	203.74	204.21	202.98	202.62	205.51	204.49	202.52	203.43	204.8	203.97	203.14	203.98	204.04	202.73	204.12	204.55
207.06	208.78	208.53	208.52	207.81	209.06	208.55	208.13	208.32	209.45	209.02	207.5	208.54	207.92	207.97	207.92	208.4	207.79	208.9	208.54	208.61	208.95	207.85	209.09	207.13	208.49	208.86	209.68	209.96	208.36	209.23	208.57	207.57	207.94	208.28	209.18	208.5	208.24	208.62	207.78	207.3	210.13	208.38	208.85	208.8	207.65	209.71	209.04	208.25	207.69
218.16	217.18	217.22	217.38	217.67	217.45	218.25	217.64	219.3	218.52	217.89	218.09	217.98	217.42	217.77	217.14	218.67	217.58	216.71	217.28	218.52	217.77	217.14	217.17	218.09	217.23	218.43	218.22	217.51	217.92	217.66	217.62	218.66	219.02	217.25	216.7	218.88	216.78	218.38	217.23	218.33	218.24	218	218.34	217.58	216.94	217.55	218.39	217.18	219.01
208.77	208.58	208.67	208.51	209.69	209.12	208.62	208.51	209.59	208.49	209.49	209.57	207.15	208.8	208.73	208.7	207.72	207.66	208.88	208.97	208.46	208.69	209.32	208.83	208.26	208.63	208.78	208.84	209.11	208.14	207.79	208.74	208.24	209.17	209.02	208.35	209.2	207.57	208.96	208.15	208.62	208.88	209.11	209.56	208.8	209.23	208.62	208.25	208.76	209.08
210.26	212.13	211.15	212.58	211.05	212.18	211.25	211.44	211.82	211.43	211.63	211.43	211.46	210.87	210.95	212.35	212	212.3	211.77	211.5	212.04	210.91	210.89	211.63	212.16	212.11	211.61	211.45	211.84	211.58	211.87	210.29	210.55	211.16	211.78	212.06	211.43	212.17	210.18	211.44	210.42	212.09	211.77	212.69	210.92	212.91	211.48	211.5	211.15	211.08
203.47	202.05	203.14	203.15	202.35	202.29	203.75	203.1	203.11	202.7	203.68	202.81	203.58	202.28	201.97	201.19	201.4	201.69	201.08	202.76	201.68	202.59	203.15	202.18	202.84	203.1	203.27	201.66	201.96	202.62	203.18	202.75	202.96	201.57	201.92	203.13	203.46	202.55	202.05	203.51	203.25	202.15	203.66	201.44	203.34	202.15	202.79	202.26	201.8	203.4
203.07	202.63	201.75	202.84	202.54	202.26	201.81	202.68	202.8	202.64	202.88	201.29	202.21	201.94	201.59	203.24	201.74	201.58	202.31	202.11	202.29	200.53	201.88	203.08	203.37	202.28	202.21	201.94	201.79	202.08	202.09	200.93	202.14	203.34	201.39	202.63	203.11	201.61	202.04	202.37	202.46	202.44	203.33	202.42	202.06	201.69	203.37	202.04	203.39	203.1
217.44	217.36	217.61	216.8	216.59	216.81	216.19	216.98	217.23	216.99	216.98	216.37	216.88	216.26	217.66	216.23	218.06	217.24	217.18	217.24	216.62	216.3	215.7	217.55	216.66	217.61	216.95	216.78	216.91	217.37	215.88	217.22	216.85	217.82	217.39	217.23	216.8	217.33	217.12	216.16	218.03	216.82	217.98	216.69	216.94	218.68	215.31	217.34	217.52	217.51
203.24	203	202.95	202.72	201.93	202.43	201.85	203.42	203.18	202	203.03	203.55	202.64	203.37	201.76	204.13	203.74	203.55	204.42	202.34	203.59	202.34	202.35	203.02	203.62	202.38	204.12	202.97	202.52	203.32	202.03	201.9	201.99	202.93	202.22	203.06	203.65	203.86	203.31	201.87	202.43	202.85	201.91	202.96	201.53	202.81	202.5	201	203.29	202.74
198.73	198.83	199.62	200.19	198.31	198.35	198.23	199.33	198.62	197.84	198.4	199.8	197.88	198.91	198.26	198.22	198.46	198.88	198.43	198.73	199.53	197.81	198.75	198.44	197.92	198.72	198.26	198.97	197.02	197.83	199.03	198.72	198.54	198.96	197.03	197.73	198.91	197.85	198.72	198.7	198.59	197.38	198.73	197.83	199.07	198.76	199.88	198.25	198.76	198.73
206.87	208.58	208.67	205.82	208.1	207.7	206.29	208.2	207.21	207.91	207.96	207.38	208.59	207.97	208.32	208.17	206.8	207.27	207.12	208.19	208.68	208.59	208.97	207.41	207.9	208.55	207.85	207.6	207.63	208.28	209.32	207.52	208.8	207.9	207.45	208.61	207.01	207.76	208.17	208.33	207.92	208.76	209.22	208.06	208.71	207.86	207.85	207.74	208.47	207.71
204.13	204.7	203.72	204.37	203.17	203.34	202.52	203.65	203.45	204.2	203.98	203.59	204.27	204.8	203.75	204.11	204.62	203.47	204.58	203.64	204	204.04	204.03	203.25	203.88	203.4	204.18	202.7	203.22	203.64	204.62	203.4	203.43	203.91	205.37	202.49	204.49	205.25	203.83	204.42	203.57	203.28	203.71	203.59	203.87	203.89	203.82	204.81	204.11	201.92
195.16	193.29	194.44	194.14	194.09	193.61	193.56	194.4	194.92	194.19	193.9	192.76	194.46	194.99	194.12	193.79	193.94	194.86	193.82	193.41	194.06	195.27	195.35	193.53	194.21	195.09	193.91	193.2	193.64	194.16	193.3	193.51	194.09	195.29	192.9	195.17	193.5	195.18	193.87	193.82	193.44	194.82	194.28	194.9	195.08	194.15	193.7	194.92	193.29	193.93
211.16	211.88	211.88	210.58	211.26	212.14	213.17	211.24	210.86	210.84	211.2	212.62	211.91	213.03	211.94	212.13	211.43	212.29	211.1	211.01	210.91	211.3	211.21	212.45	212.33	211.89	212.37	210.9	211.37	211.5	211.99	212.24	211.87	210.93	210.75	211.73	211.76	211.78	210.75	212.17	211.94	211.04	212.35	211.97	210.72	212.56	211.12	212.16	211.17	212.61
217.94	218.52	216.31	216.16	217.59	217.81	216.48	217.95	217.91	217.55	218.88	217.34	218.38	216.57	217.62	219.53	217.77	217.56	219.01	217.57	217.52	217.96	217.92	218.16	217.81	218.44	218.15	218.7	218.63	218.47	218.02	218.25	217.98	218.53	217.53	218.44	218.8	217.23	218.43	217.69	217.79	218.5	217.98	218.92	218.26	217.97	218.63	216.9	218.05	217.58
204.13	204.82	205.19	203.2	203.18	205.37	204.13	204.9	204.65	204.89	205.54	204.45	203.85	203.41	204.65	203.26	203.95	204.9	204.45	204.75	204.38	203.72	204.96	205.43	205.69	204.55	203.77	204.75	206.15	204.14	204.1	204.64	204.95	204.02	205.09	204.03	203.49	205	203.79	204.05	205.21	205.42	204.4	204.64	204.74	205.79	204.35	204.33	205.11	204.98
208.36	207.24	207.81	207.93	207.52	208.16	208.36	208.27	207.32	206.98	206.99	207.74	207.58	208.1	207.18	207.79	207.6	207.55	206.69	208.94	207.48	207.63	207.36	207.16	207.01	208.11	208.5	207.24	207.54	206.83	208.36	208.81	207.88	208.26	207.75	206.42	207.66	207.59	208.01	207.6	207.52	208.27	207.56	207.1	207.1	208.17	207.73	207.29	207.95	207.49
207.97	209.03	207.75	209.42	209.12	208.04	209	208.37	207.72	208.61	207.32	208.66	207.47	207.71	208.83	208.33	207.86	209.03	208.52	208.24	208.54	208.51	208.03	207.46	208.72	208.05	207.59	208.61	209.5	207.66	208.49	208.01	208.25	208.25	207.85	208.11	207.98	208.04	208.21	208.41	209.39	207.3	208.31	208.5	208.26	208.5	208.99	207.85	207.59	208.32
204.05	203.15	203.67	203.07	202.12	204.12	203.32	203.99	203.51	203.73	203.42	202.69	203.5	203.99	204.04	203.55	203.62	203.25	203.4	204.25	203.89	203.29	203.31	203.6	202.65	203.82	203.07	202.26	203.55	203.96	202.79	203.72	202.86	203.88	201.87	202.81	204.12	204.38	202.81	203.61	202.83	203.28	203.67	203.11	202.18	203.08	202.18	203.44	203.47	202.87
216.89	216.99	217.23	217.61	216.64	217.46	217.26	216.91	217.58	217.1	216.61	217.39	217.81	216.51	215.25	217.08	216.17	215.99	217.11	216.55	217.52	216.97	217.34	217.18	216.73	216.82	216.65	217.28	217.38	217.98	217.76	217.48	216.8	216.76	218	218.53	217.55	217.78	216.04	217.35	216.74	216.3	216.38	215.7	216.31	217.89	216.9	218.15	217.23	217.3
211.55	211.52	211.39	210.48	211.04	212.35	211.62	211.38	212.21	212.3	211.07	211	210.79	211.03	211.6	212.27	211.33	211.65	212.9	212.36	212.38	211.07	210.89	212.15	210.87	211.64	211.31	211.62	211.65	211.72	212.65	210.82	212.89	212.66	211.04	211.42	211.16	210.93	212.24	212.1	212.23	212.32	212.08	211.34	211.32	211.73	211.97	211.9	211.23	210.94
213.85	212.31	212.82	213.59	213.02	214.7	212.81	213.08	213.45	211.9	212.67	212.37	213.19	212.45	212.63	213.7	212.75	212.67	212.41	212.76	213.42	214.3	213.91	212.38	213.09	213.4	214.23	212.29	212.21	213.15	211.81	214.05	212.55	212.78	213.01	212.47	213.1	212.51	212.13	213.52	212.8	212.36	213.08	213.26	212.93	213.28	212.82	213.26	213.01	212.68
202.85	204.34	203.58	202.78	203.62	204.55	204.22	203.99	203.23	204.11	204.03	203.86	204.06	203.68	204.08	204.32	203.28	203.41	204.21	202.3	202.96	203.67	203.82	203.36	203.57	203.54	204.49	203.29	203.86	204.55	203.37	204.46	203.15	204.05	203.46	203.87	203.24	203.4	203.05	203.95	203.71	202.39	202.67	202.94	204.54	203.56	204.48	205.05	203.67	203.15
208.08	208.21	208.74	208.75	208.01	209.26	209.47	209.45	207.35	208.11	208.83	207.9	208.45	209.71	208.33	208.41	209.32	207.92	208.89	209.35	208.48	208.76	209.87	207.58	208.91	208.61	208.36	208.47	208.35	207.59	208.46	209.57	209.64	208.89	208.16	208.29	209.34	209.45	208.39	208.88	208.91	208.21	208.71	209.36	208.88	209.2	208.97	208.52	209.01	208.27
213.33	213.83	212.88	213.48	213.73	214.15	213.76	214.87	213.48	213.95	214.03	213.32	213.19	214.27	212.81	214.09	213	212.64	213.97	213.67	214.31	213.1	214.13	214.77	213.33	214.25	213.74	213.98	214.74	213.89	213.96	213.05	214.47	213.89	213.21	214.49	214.38	213.56	214.26	213.5	213.29	214.43	213.2	213.95	214.94	214.42	213.67	213.43	213.76	213.63
209.72	209.66	209.69	208.94	209.66	209.7	209.45	208.53	209.58	210.17	209.94	209.8	208.83	209.48	209.52	209.49	209.61	209.62	209.95	209.24	209.61	209.86	210.06	208.44	209.66	209.25	209.25	209.42	208.67	209.6	209.05	208.94	208.82	209.5	209.29	209.03	209.25	209.47	209.5	209.73	209.38	210.13	208.74	209.06	208.91	208.5	210.01	209.05	208.97	210.4
204.42	204.23	203.23	203.57	202.96	203.6	203.24	204.2	204.03	203.41	204.73	203.71	202.99	204.13	203.02	204.68	203	204.07	205.45	204.09	202.93	202.35	203.18	203.31	203.37	204.27	203.95	204.06	203.99	203.73	204.72	202.2	203.44	203.35	203.35	204.35	203.35	203.34	203.68	204.27	203.44	205.04	204.19	204.27	203.2	203.04	203.21	203.85	203.82	204.94
199.47	199.3	198.52	200.76	198.49	199.38	200.01	200.45	198.91	200.29	198.7	199.82	199	200.35	199.95	199.49	199.2	199.22	198.3	198.87	199.65	200.07	199.86	200.15	199.09	199.51	199.31	199.21	201.05	199.75	199.55	199.67	199.92	199.41	200.14	198.22	199.65	199.54	200.03	198.74	200.03	199.51	199.41	200.1	198.8	198.91	198.55	200.06	199.87	200.36
198.54	198.01	198.26	198.08	199.16	198.89	196.77	197.86	198.5	199.12	197.17	198.24	198.18	197.66	198.16	197.28	197.93	199.08	197.84	198.18	197.4	199.04	198.15	196.79	197	199.12	197.57	197.42	197.88	198.3	197.88	198.1	197.94	197.95	197.52	197.58	198.78	197.41	197.93	198.25	198.75	197.71	196.96	198.39	198.82	199.39	198.62	198.39	199.1	198.04
206.96	207.73	207.1	207.66	208.39	207.19	207.41	208.28	206.8	208	207.77	207.55	208.66	208.2	207.85	207.89	207.07	207.58	207.92	208.15	207.73	208.28	207.4	207.58	207.12	208.34	208.3	207.01	207.29	208.88	207.72	207.68	208.71	206.93	206.96	207.01	207.65	207.8	206.93	209.59	207.77	206.88	208.44	207.37	207.15	208.75	206.82	208.13	207.75	208.61
203.29	204.86	203.88	202.63	204.13	202.47	205.14	203.35	202.62	202.54	203.73	204.04	203.23	204.34	203.54	201.98	203.6	204.49	202.54	203.22	203.01	204.21	204.04	203.81	204.74	204.15	204	204.27	203.46	204.74	204.17	203.5	204.4	203.71	203.02	204.34	202.67	203.59	204.21	203.99	203.48	204.05	202.51	204.06	204.29	203.95	202.43	204.49	203.1	203.7
202.47	202.93	204.61	203.75	204.24	204.34	204.15	203.42	204.61	204.44	203.99	204.37	203.51	204.9	204.64	204.36	204.74	203.19	204.4	203.76	203.87	204.08	205.72	203.41	203.98	204.47	203	204.7	202.73	204.27	203.09	204.26	204.24	203.5	203.89	203.42	203.79	204.64	203.41	203.91	204.77	204.38	203.14	203.23	203.05	203.02	203.74	203.96	204.51	203.85
203.08	203	202.98	203.47	203.77	202.02	203.79	202.64	203.26	203.53	203.19	202.63	204.13	202.97	202.23	201.73	202.9	203.93	202.31	203.69	204.04	202.41	203.09	203.46	202.78	203.29	202.73	204.37	202.71	201.6	203.76	203.94	203.4	202.01	203.98	202.69	203.1	203.88	202.99	203.19	202.68	203.12	202.96	202.99	203.39	203.05	203.02	203.19	202.55	203.26
209.55	209.64	208.32	210.21	209.44	210.37	210.1	209.42	209	208.86	209.5	210.94	209.83	208.6	209.64	209.83	208.84	208.68	210.73	210.2	210.82	209.72	209.98	209.5	209.94	209.65	209.07	209.1	208.43	210.92	209.33	208.94	209.71	209.61	210.43	208.48	209.92	209.61	208.93	209.19	210.52	209.78	209.2	210.29	210.51	208.92	209.49	209.3	209.1	209.25
217.13	217.06	217.79	217.03	217	217.37	216.37	217.01	216.87	217.01	216.51	218	216.67	216.45	217.81	217.09	217.12	217.53	217.62	217.58	216.06	217.62	217.37	217.83	215.92	217.16	217.38	216.56	216.72	216.53	215.95	216.82	216.27	216.63	217.11	216.84	217.01	217.98	216.92	218.29	217.72	216.59	215.73	216.87	217.33	217.01	216.6	216.74	215.76	217.68
204.78	205.44	205.78	205.07	205.41	205.79	205.23	203.99	203.88	204.46	205.39	205.18	204.64	205.26	205.23	205.31	203.93	203.92	205.07	203.91	205.1	204.62	204.78	204.42	204.39	204.24	204.34	205.25	203.5	203.7	205.72	204.9	204.22	205.39	204.76	203.4	204.24	204.83	205.29	203.97	204.7	203.89	205.26	204.99	205.06	204.85	205.92	205.85	205.36	205.24
208.23	209.25	207.97	208.73	208.55	209.02	208.8	208.49	208.75	208.63	207.61	208.31	208	209.08	208.87	209.01	208.02	208.39	208.17	208.89	208.2	208.8	209.04	208.08	208.99	208.35	208.82	208.33	208.47	208.31	207.94	208.95	208.6	208.12	207.36	208.11	208.12	209.71	209.31	208.5	207.93	209.44	208.75	208.75	207.17	209.25	208.63	208.31	209.62	207.33
207.66	207.45	208.82	208.15	208.42	207.74	207.43	208.39	207.26	208.05	207.39	207.49	208.55	207.63	208.36	208.6	208.03	208.03	207.02	208.53	207.72	208.56	208.31	208.4	207.83	207.51	207.87	207.47	207.53	207.08	207.99	207.73	208.08	206.78	208.08	208.16	207.5	208.88	207.21	207.68	208.13	207.94	207.09	207.34	208.06	207.63	208.83	207.33	208.39	208.13
203.94	205.19	204.78	203.58	203.86	204.52	203.02	205	203.01	204.76	203.01	203.15	203.21	205.02	203.33	203.84	203.75	204.94	203.31	204.7	204.2	204.67	203.78	203.89	203.79	204.19	203.67	203.93	204.26	203.5	204.46	203.95	203.69	204.54	204.84	204.1	204.09	204.54	204.81	203.9	203.34	204.15	203.04	203.33	204.14	202.95	204.86	203.67	204.28	204.1
203.73	203.22	203.99	203.16	202.8	203.04	201.87	202.81	202.82	202.92	202.61	203.03	203.32	203.4	203.34	203.16	202.39	203.33	203.54	202.93	203.45	202.75	204.21	204.16	203.37	202.97	202.53	203.64	201.86	202.78	203.42	201.46	202.04	201.68	202.93	201.84	202.83	204.71	203.23	202.67	203.15	203.69	203.56	204.08	203.36	203.15	202.88	202.75	202.72	204.58
211.6	210.45	210.72	211.62	211.31	211.53	212.05	211.7	211.83	212.17	212.18	211.56	212.04	211.98	211.75	211.23	211.86	211.69	212.58	211.51	212.15	211.96	212.47	212.38	211.29	212.07	210.76	211.9	211.23	211.25	211.45	212.34	210.75	211.05	211.19	210.46	210.97	210.66	210.85	210.97	211.06	210.93	211.58	211.26	212.31	210.17	211.6	211.1	211.25	212.35
213.37	214.28	212.96	213.07	210.91	213.46	213.56	212.93	211.67	212.08	213.16	214.03	211.94	213.01	212.82	212.97	213.05	212.61	213.31	213.26	213.71	212.97	212.05	211.92	211.93	213.15	213.19	213.12	214.06	213.02	211.7	212.15	213.24	212.62	213.45	212.6	212.87	211.87	213.79	212.25	213.55	212.98	211.71	213.41	212.89	213.62	212.64	213.44	212.36	212.95
208.55	209.05	209.27	209.37	209.9	208.54	207.55	209.45	208.04	208.69	209.2	208.35	208.22	208.14	207.56	208.24	209.16	209.01	208.31	208.47	209.85	207.36	209.06	208.68	209.25	208.32	208.59	208.88	208.36	208.19	208.15	209.1	208.1	208.94	208.76	208.07	208.72	208.84	208.22	209.01	208.03	207.51	208.91	209.6	208.55	209.26	207.79	209.2	208.96	207.74
201.53	202.44	200.68	200.76	200.96	201.58	201.48	200.79	201.11	202.07	199.72	201.76	201.11	201.25	201.05	202.29	201.31	199.75	200.91	201.06	200.25	201.97	201	200.39	201.88	201.71	201.59	201.45	201.12	201.69	201.05	202.49	201.37	201.9	200.97	200.03	201.63	200.51	200.87	200.52	200.81	201.91	200.53	200.31	201.15	200.94	202.31	201.46	200.78	201.11
204.21	204.72	204.16	205.94	205.13	204.79	203.72	206.28	204.83	205.56	205.36	204.23	204.36	204.36	204.56	204.91	205.45	203.96	205.37	205.64	204.95	204.94	205.24	204.45	205.22	205.08	205.12	205.82	204.71	204.97	204.42	204.03	204.91	206.17	205.33	204.21	204.51	204.72	204.7	205.4	205.75	203.66	204.83	203.71	204.93	204.6	204.31	204.69	204.33	205.24
208.38	209.16	208.88	207.96	208.17	208.43	207.91	208.84	208.9	208.26	209.44	208.54	208.79	208.86	208.66	208.3	208.62	207.92	208.04	209.22	208.94	208.38	208.51	209.51	208.79	208.24	209.66	209.66	209.19	209.51	208.91	208.4	209.58	208.58	208.88	209.24	209.6	208.13	209.26	207.57	208.12	209.55	209.21	208.55	208.08	208.82	208.57	208.19	207.87	208.87
198.73	199.62	199.7	198.63	199.03	198.88	199.75	200.32	199.27	200.24	198.72	199.53	200.13	199.67	199.1	198.92	197.92	199.57	200.09	199.13	199.19	199.91	199.94	198.76	199.22	200.16	198.65	198.67	199.27	199.28	200.04	199.89	200.32	201.16	199.81	200.3	199.89	198.48	199.13	199.31	199.25	199.51	199.15	198.75	199.94	197.71	198.58	199.47	200.63	199.5
217.55	217.4	217.35	216.79	217.18	217.41	218.62	216.71	218.12	216.32	215.96	217.63	217.73	216.53	216.49	217.12	217.02	217.07	217.67	216.39	216.21	217.51	217.38	216.8	216.48	216.54	216.97	216.99	217.32	217.28	216.92	215.91	218.08	216.91	217.72	217.15	217.82	217.35	217.74	218.28	216.98	216.94	217.1	216.49	217.13	216.53	216.28	217.03	216.4	217.75
201.89	201.6	202.02	201.41	201.44	201.35	201.43	201.4	201.67	201.46	201.11	201.4	200.63	201.3	200.22	201.28	201.98	201.28	201.64	201.81	200.69	200.97	200.43	200.67	201.48	202.35	201.32	201.8	202.16	200.96	200.48	202.12	201.55	201.19	200.48	201.39	201.21	200.32	201.43	200.39	200.76	200.73	200.28	201.5	201.21	200.89	199.54	200.99	200.76	200.89
212.4	211.74	212.1	213.93	212.43	213.18	212.37	212.72	213.12	211.65	212.58	212.21	212.91	213.31	213.57	212.94	213.2	213.12	213.5	212.67	211.79	213.1	212.05	214.11	212.41	212.81	212.98	212.27	213.2	213.23	213.55	211.86	213.56	213.1	213.24	213.7	211.85	212.95	211.75	213.08	213.01	212.6	213.65	212.79	212.46	213.47	214.02	212.43	213.78	212.56
210.19	209.57	208.92	210.88	208.96	209.91	208.91	210.11	211.19	208.55	209.22	209.49	209.37	211.08	209.88	209.25	209.49	210.68	209.19	209.72	209.44	208.54	209.06	209.48	209.98	208.91	209.11	209.63	210.32	208.34	209.39	209.32	208.74	209.26	208.26	209.29	209.13	209.18	209.6	210.42	209.97	209.6	209.02	209.82	209.78	209.39	209.16	209.34	209.52	209.31
204.14	202.89	202.69	202.58	203.62	202.27	204.44	202.86	204.74	204.69	203.42	204.15	202.97	203.12	203.23	203.43	202.96	203.45	203.28	204.13	203.24	203.11	204.16	204.48	203.37	204.34	202.81	204.21	203.74	203.42	203.68	203.38	203.43	203.52	203.66	204.34	203.89	204.19	204.05	203.13	202.61	204.1	203.98	203.37	203.12	203.71	203.63	202.52	204.08	204.03
208.34	209.05	207.97	208.28	207.81	208.62	207.69	207.98	207.33	208.44	209.02	207.83	207.73	207.66	207.86	207.68	206.72	207.7	206.66	207.75	207.18	207.47	207.46	208.34	208.44	207.9	207.99	208.48	208.62	208.35	207.53	207.34	208.87	209.24	207.99	208.35	207.34	207.67	207.81	207.33	208.44	207.27	207.48	207.92	207.85	207.4	207.61	208.77	208.16	207.83
207.58	207.52	207.41	208.78	207.81	207.42	208.73	207.79	206.86	207.65	207.31	208.29	207.58	208.77	207.68	207.77	208.01	208.14	207.17	207.32	207.81	208.3	207.99	207.14	208.17	206.38	207.68	208.18	208.1	208.39	208.03	207.47	208.24	207.54	208.6	207.44	207.31	207.81	208.22	208.47	208.32	208.42	208.36	208.36	208.5	209.05	207.06	207.07	209.62	208.01
209.19	209.04	208.11	207.85	208.13	208.89	208.67	208.25	207.85	208.43	208.03	209.3	208.3	208.07	207.97	208.09	209.33	208.16	209.1	207.69	207.96	207.44	209.33	208.55	207.9	209.08	208.45	207.48	208.85	207.45	208.16	209.66	207.05	208.51	209.28	209.42	209.11	208.54	209.44	207.33	207.34	208.98	207.87	208.87	208.63	207.94	209.2	208.45	208.08	208.48
203.63	202.79	202.98	203.78	203.75	202.81	202.25	203.53	202.51	203.49	204.16	203.42	203.08	203.58	203.08	202.97	202.82	203.24	203.73	202.3	202.01	202.96	203.07	202.99	204.03	203.47	203.2	204.06	203.56	203.03	203.05	202.83	203.39	202.73	202.79	203.42	202.39	202.87	202.95	202.87	204.52	203.88	202.51	203.83	203.35	204.95	202	203.38	203.14	206.13
203.08	203.31	204.42	204.29	202.72	204.26	203.16	204.12	202.65	203.34	204.23	204.08	203.95	203.31	203.71	204.23	203.21	204.62	203.1	203.87	203.62	202.9	202.91	204.37	203.88	203.67	203.66	203.68	202.68	204.49	203.75	204.06	202.71	203.76	204.4	204.39	204.14	203.29	202.75	205.28	204.09	204.35	204.85	204.64	204.19	203.44	203.59	204.38	202.53	203.41
202.8	203.27	203.37	203.2	202.39	202.96	203.72	202.3	203.62	203.45	203.34	203.59	204.44	202.97	202.96	202.35	201.99	202.77	203.28	203.74	204.12	204.1	204.52	202.92	204.27	202.92	203.09	204.98	202.51	202.8	202.82	203.53	203.36	203.47	202.71	203.91	202.84	204.52	203.02	202.85	204.18	202.95	202.81	204.11	204.61	203.51	204.28	203.68	202.73	204.33
208.19	208.02	207.5	208.67	206.55	208.25	205.96	207.21	207.09	207.66	207.27	207.63	207.14	208.06	208.63	208.46	208.11	208.53	207.09	208.17	207.48	208.77	207.9	207.44	206.33	206.95	207.7	208.58	207.83	207.66	208.13	207.98	206.92	207.61	207.65	207.77	207.55	207.53	207.74	206.94	207.61	207.62	207.56	206.37	208.19	207.43	207.52	206.57	207.57	206.74
200.56	198.83	198.75	199.34	199.28	199.85	198.82	199.43	199.11	199.76	200.14	198.9	201.3	199.02	198.61	198.73	198.8	199.27	200.53	199.21	199.35	199.89	199.79	200.74	199.72	199.91	199.49	199.67	198.58	199.57	198.91	200.51	199.52	200.37	198.87	200.85	199.66	198.62	199.73	199.55	199.98	199.84	198.82	199.72	199.22	200.57	200.08	199.15	199.78	198.69
208.25	206.38	207.25	208.31	207.85	208.21	208.99	208.07	207.96	207.14	208.3	207.36	208.14	208.82	207.62	207.87	209.15	207.41	207.16	208.2	207.18	208.79	208.67	208.51	207.66	208.22	208.86	208.78	207.95	207.34	207.56	207.85	207.81	206.35	208.28	207	207.67	207.67	208.71	207.98	208.62	207.94	207.99	208.61	207.24	208.12	208.61	206.93	209.31	207.36
210.14	209.98	209.2	209.55	208.98	210.21	210.27	209.94	209.43	209.92	208.95	209.42	209.55	209.41	209.55	208.56	210.47	209.54	210.16	210.16	209.67	209.89	210.26	209.25	209.08	208.5	209.29	209.37	211.19	210.65	208.84	209.98	209.81	209.45	208.84	208.91	210.09	209.67	209.19	209.49	209.69	210.2	209.2	209.32	209.29	209.36	211.01	209.08	210.02	209.34
204.39	203.6	204.79	204.9	204.12	204.63	204.57	205.51	204.57	205.55	204.99	205.08	204.61	205.02	203.9	205.52	203.87	205	203.9	204.68	204.67	204.52	204.82	204.42	204.25	206.17	204.13	205.33	204.04	205.09	204.9	205.5	204.18	205.06	204.34	204.69	204.96	204.86	204.22	204.15	204.23	204.06	205.1	204.41	204.38	205.09	204.08	204.96	205.04	204.82
206.59	205.05	205.33	204.98	206.02	204.38	205.76	206.55	205.47	206.87	205.31	204.65	206.55	205.5	206.05	205.32	205.54	205.62	205.9	204.93	204.95	205.4	205.77	205.19	205.79	205.95	206.12	204.42	205.22	205.67	205.32	206.06	204.27	205.88	205.27	206.22	205.4	206.67	206.11	204.99	205.61	205.82	205.74	204.25	205.46	205.03	205.82	205.99	205.2	206.37
203.28	202.97	203	203.89	204.1	203.68	203.44	203.59	203.09	203.59	203.38	204.34	203.76	203.58	204.24	203.56	202.65	204.14	204.39	203.59	202.94	203.08	204.04	203.2	202.53	203.04	203.84	204.36	204.3	203.15	204	203.72	203.52	203.82	202.97	203.44	204.78	203.32	203.63	203.18	205.08	202.74	202.28	203.66	203.86	204.28	204.53	203.75	203.86	203.5
198.33	198.49	198.56	198.34	199.17	198.49	196.85	197.15	198.58	198.51	198.56	198.1	199.72	198.72	198.98	197.78	198.67	198.19	198.2	197.59	198.09	200.33	198.82	198.66	198.94	197.17	198.53	198.67	197.87	199.13	197.9	198.22	197.92	197.39	197.94	198.77	199.19	198.2	198.39	197.2	198.76	198.23	198.99	197.67	199.07	198.44	198.45	199.55	198.18	197.87
213.84	213.25	213.95	213.97	214.1	214.56	213.78	214.18	213.97	212.99	213.51	214.87	213.84	213.6	213.52	213.95	214.53	213.63	213.02	214.09	214.53	214.54	212.91	214.66	214.06	215.02	213.42	214.1	212.83	214.5	214.71	212.79	213.67	214.77	212.89	214.6	213	212.91	211.77	213.77	214.34	213.85	214.28	214.29	214.56	213.52	213.52	214.86	213.85	214.42
208.74	209.61	208.11	209	208.29	207.9	208.03	209.49	208.34	208.3	209.8	208.61	207.89	209.29	208.06	209.49	208.95	209.63	208.4	207.71	209.83	209.35	207.87	209.42	209.48	208.16	208.36	208.6	209.55	209.24	209.02	207.61	208.42	208.05	209.16	208.24	208.97	208.76	209.1	208.82	209.96	208.31	208.04	208.44	209.11	208.88	209.02	208.47	208.21	207.97
217.55	217.35	217.06	218.11	216.36	216.87	217.55	217.31	217.35	216.61	218.31	217.61	215.34	217.63	216.22	216.96	216.44	217.17	216.92	216.79	216.13	216.4	217.49	217.51	216.92	218.52	217.56	216.86	216.39	216.97	216.14	216.85	218.12	217.42	217.08	216.93	216.38	217.94	215.68	217.12	217.17	217.32	217.13	216.69	216.72	217.4	217.64	218.11	217.7	216.33
198.7	199.87	199.12	200.18	198.19	198.83	199.79	198.89	199.58	199.3	198.34	199.96	199.41	199.67	200.03	200.2	199.82	199.68	199.58	198.4	199.09	200.47	200.08	198.48	198.88	199.79	199.96	199.97	199.06	199.21	199.72	199.44	198.27	198.21	198.71	200.13	199.12	199.76	198.46	198.79	199.71	199.96	200.12	200.36	199.15	199.5	200.37	199.74	198.57	198.57
216.76	217.82	217.96	217.13	216.19	217.29	218.15	216.56	217.68	216.75	217.36	217.71	217.03	216.51	217.35	217.07	218.34	216.99	216.4	216.87	217.14	217.09	216.77	216.95	217.03	216.99	218.29	218.06	217.21	217.44	216.4	215.77	216.34	216.22	216.6	217.16	217.15	217.03	217.04	217.75	216.87	216.58	217.84	217.06	217.36	217.26	217.6	216.1	216.73	217.57
209.68	209.14	209.25	209.49	210.14	209.09	210.14	209.38	208.73	209.51	209.5	210.4	209.86	209.24	210.37	209.82	208.88	209.06	209.96	209.86	209.74	210.05	209.17	209.86	210.31	210.59	209.95	210.65	210.34	208.77	209.69	209.69	209.29	209.82	209.18	209.14	209.2	209.11	209.22	208.47	210.52	210.02	209.94	210.29	209.07	209.18	209.9	208.92	210.06	209.89
215.92	216.26	217.33	217.15	217.82	216.58	216.68	216.08	217.4	216.35	216.06	216.68	217.8	218.46	217.06	217.01	217.3	216.84	216.62	217.98	217.51	217.07	216.97	217.26	215.97	216.77	216.33	216.64	217.62	217.02	217.37	216.79	217	217.53	217.1	215.75	217.25	216.58	216.41	217.17	217.49	216.72	217.16	216.06	216.49	217.22	217.04	215.94	216.11	217.94
200.84	200.96	200.99	201.11	202.09	202.79	200.28	200.8	200.53	201.05	200.08	202	200.97	201.27	201.96	201.78	200.3	202.22	201.14	199.99	201.01	200.25	202.28	201.13	201.02	201.07	201.1	200.4	201.23	200.92	201.18	201.18	200.53	202.28	200.5	200.56	201.65	201.26	202.02	200.05	200.4	200.81	200.69	201.04	202.04	201.05	200.77	200.13	201.46	200.08
209.62	209.42	208.85	209.59	209.17	209.05	208.61	208.06	209.11	209.95	208.5	209.37	209.66	209.96	209.47	208.25	209.27	210.07	209.96	209.45	210.1	209.39	209.04	209.14	209.13	208.26	210	209.47	209.37	208.92	209.37	209.67	209.43	209.55	208.62	208.61	209.26	209.36	209.23	208.84	210.37	210	210.13	209.39	211.03	209.2	209.34	209.91	209.52	209.5
204.19	204.28	203.82	206.14	204.43	205.31	204.98	205.38	205.76	204.27	204.08	203.32	204.1	203.88	205.12	204.24	203.39	205.13	204.99	206.14	206.25	204.87	204.61	204.65	205.39	205.24	205.63	204.89	204.89	205.98	205.36	205.29	206.14	206.2	204.98	204.24	204.17	205.31	204.34	204.63	205.17	205.51	205.62	204.29	205.9	205.61	205.19	205.73	205.09	203.62
205.22	205.54	205.45	206.19	205.55	205.86	206.47	204.9	204.82	205.56	205.57	204.92	205.51	205.81	205.23	205.27	205.95	206.28	205.35	204.18	205.34	205.34	204.6	206.13	204.97	206	205.84	204.33	205.8	204.76	206.04	205.11	206.54	206.37	206.01	205.41	205.84	205.03	206.9	206.31	204.4	205.59	205.67	205.05	204.35	205.13	206.25	205.23	205.81	205.91
208.39	208.58	208.37	209.07	208.27	208.71	208.56	206.91	210.16	208.34	208.88	208.24	207.17	208.38	208.61	207.77	209.03	208.6	208.63	210.1	208.88	208.09	208.4	207.37	208.8	208.42	209.04	208.65	209.08	209.51	208.96	208.72	209.25	208.48	208.82	209.03	210.15	208.03	209.42	208.02	207.47	207.81	207.82	209.23	208.43	207.39	208.03	209.31	209.87	208.19
208.3	207.67	207.73	207.7	207.26	207.05	207	207.59	209.04	207.21	208.54	206.75	208.16	207.54	206.49	207.19	207.96	209.53	206.68	207.99	207.54	208.35	208.01	208.7	207.38	207.22	207.28	208.69	207.66	207.86	207.79	208.71	208.84	207.92	208.28	207.39	208.53	208.14	207.88	208.21	207.47	208.17	207.57	208.39	207.5	208.24	207.6	207.99	207.48	207.11
202.65	202.91	203.75	204.08	201.88	202.54	204.07	203.66	204.38	204.01	204.61	203.71	202.91	204.21	203.84	202.93	204.32	205.39	204.38	204.5	203.96	202.94	203.46	203.63	202.21	204.01	202.7	203.86	202.81	202.99	203.85	204.86	203.77	203.78	203.99	203.6	204.25	203.62	203.06	204.08	203.53	203.19	202.89	203.91	203.6	204.14	203.51	203.37	204.48	203.81
209.04	209.72	209.3	208.8	209.46	209.03	210.12	210.12	208.56	210.3	209.68	209.22	209.91	208.79	209.65	211.18	209.87	209.37	209.98	208.53	208.87	209.93	209.88	209.7	209.25	209.42	209.51	209.02	208.93	208.67	209.38	209.27	209.33	208.57	209.58	208.84	210.09	209.76	209.13	209.54	209.89	210.64	208.73	210.09	209.2	208.8	209.42	209.42	209.87	209.68
202.96	204.59	204.67	203.5	204.03	203.72	203.96	204.37	204.83	203.65	205.34	205.73	203.09	204.62	204.82	203.48	203.9	203.49	204.09	203.67	204.31	205.32	203.29	204.64	202.96	204.72	204.12	203.28	203.6	203.82	203.78	204.41	203.65	204.46	203.58	204.2	203.95	204.43	204.28	204.97	203.98	203.08	203.5	203.63	203.78	203.52	204.51	204.83	203.3	204.96
213.07	210.66	212.74	211.27	210.98	211.49	212.95	212.99	212.14	212.25	211.97	212.66	212.16	212.75	211.29	211.62	212.67	211.79	211.8	212.97	210.83	211.44	211.69	212.83	211.78	212.2	211.62	210.92	211.93	211.82	211.55	211.38	211.83	211.09	211.09	211.7	210.84	213.6	212.6	210.76	211.2	211.1	211.19	212.53	210.83	212.36	211.63	212.1	212.81	211.73
207.98	208.83	207.62	207.89	207.6	206.06	207.95	207.99	207.83	207.21	207.09	208.53	208.75	207.76	208.39	208.34	208.82	206.32	206.38	208.06	208.25	206.3	208.74	208.41	208.03	207.81	208.41	207.89	208.06	208.42	208.84	208.1	207.43	207.9	207.94	206.73	206.78	207.39	207.73	207.46	208.23	206.77	208.22	207.59	207.45	207.23	208.21	207.88	207.35	206.68
212.16	211.34	210.98	211.99	211.39	211.72	211.02	212.06	211.81	212.81	210.12	211.09	212.05	212.06	211.33	212.94	211.32	211.67	212.05	212.53	212.26	211.49	211.46	211.56	211.83	211.11	211.01	212.04	211.88	210.73	211.22	211.9	211.38	211.45	210.7	211.14	211.5	211.65	211.2	211.9	211.63	212.41	212.33	212.46	211.4	211.27	213.22	211.51	212.75	211.63
209.02	208.45	209.6	208.59	209.47	210.15	208.87	209.02	208.46	208.77	209.53	207.52	208.98	208.11	208.65	209.27	208.92	209.17	209.19	208.4	209.11	208.34	208.45	208.43	209.9	208.58	209.11	208.27	206.61	207.76	208.96	208.6	209.32	208.17	208.19	209.02	209.2	209.16	208.74	209.16	208.54	208.74	208.67	208.23	208.84	208.12	208.12	209.57	207.93	208.97
203.08	205.22	203.46	204.14	202.65	203.55	203.42	203.1	203.42	203.5	204	203.07	202.76	203.15	202.63	203.44	203.2	202.99	203.54	204.17	202.53	203.57	205.03	203.11	203.61	202.8	203.45	203.2	204.66	203.26	203.96	204.1	202.19	203.28	202.97	203.59	203.71	203.89	203.72	203.42	203.24	204.73	202.68	204	203.48	203.84	202.43	203.63	202.63	202.91
202.76	204.01	202.81	203.53	203.68	203.14	202.37	204.16	201.78	202.75	203.64	201.6	203.44	202.15	203.25	204.38	203.31	203.6	203.83	202.88	203.93	202.75	203.52	202.57	202.21	204.55	203.41	201.37	203.5	202.82	203.15	202.73	202.91	202.76	203.2	202.76	202.41	203.4	203.03	204.72	202.7	202.49	203.38	203.29	203.29	203.36	202.24	203.7	203.15	203.23
207.93	209.56	209.45	209.94	207.59	208.96	207.56	209.09	208.65	208.71	209.5	209.06	208.49	208.43	209.4	207.26	207.79	208.33	208.96	208.46	207.25	209.44	208.51	208.01	209.21	209.28	208.81	208.1	208.37	207.78	208.11	207.77	207.98	209.06	207.93	208.44	208.94	208.71	208.1	209.3	208.82	208.62	209.09	209.14	208.13	208.22	209.21	209.12	209.11	209.01
207.07	207.82	208.4	206.45	207.81	207.46	207.76	207.59	208.47	207.86	207.91	207.7	207.17	208.87	208.35	207.72	207.63	207.88	207.48	207.09	206.9	208.06	208.17	208.4	208.23	207.29	207.49	209.22	208.58	207.9	208.6	207.58	207.83	208.05	207.85	206.87	207.97	206.98	208.23	207.5	208.47	208.98	207.29	207.69	207.89	206.69	208.06	207.3	207.86	207.36
215.91	217.94	217.37	217.64	218.24	217.4	216.61	216.92	215.9	216.55	216.14	216.94	217.05	216.93	216.89	216.74	217.08	216.75	216.77	216.07	217.01	216.8	217.94	217.4	219.15	217.15	217.21	216.99	216.79	216.06	216.84	215.89	216.64	216.65	217.04	216.08	216.84	217.27	217.6	216.01	217.47	215.88	217.29	215.91	217.01	217.37	217.17	217.14	216.93	217.04
200.55	199.5	200.01	199.25	200.1	199.66	200.68	200.36	199.32	199.62	201.15	200.96	199.77	200.4	200.28	201.52	200.54	200.25	201.38	200.57	199.86	201	199.98	199.83	200.51	201.41	200.05	199.38	199.92	200.85	199.57	200.78	200.58	200.47	200.79	201.19	200.88	200.6	200.8	200.46	199.16	199.45	200.85	200.5	200.75	200.5	199.61	200.97	199.93	199.9
198.86	197.53	198.95	199.09	199.46	197.88	197.64	199.06	198.44	198.84	198.41	198.77	199.37	197.3	198.68	198.2	198.41	197.01	199.37	198.7	199.58	197.66	198.44	197.58	198.77	199.71	197.69	199.8	197.64	198.38	198.82	198.25	197.94	200.3	198.8	198.54	198.84	197.94	198.55	198.58	198.01	199.01	198.6	199.13	198.78	198.67	198.05	199.18	198.21	198.78
203.62	204.46	204.01	203.37	204.15	204.5	204.36	203.55	203.64	204.1	204.34	203.26	204.14	204.4	203.74	203.85	203.22	203.76	204.54	203.72	204.26	203.38	204.12	203.01	203.9	203.74	203.74	203.3	203.41	203.51	203.93	203.9	203.67	204.14	204	203.77	203.57	203.72	204.05	204.22	204.2	203.47	203.6	204.15	203.75	203.62	203.77	204.15	203.78	204.19
207.72	206.8	208.01	206.47	208.06	206.36	207.75	207.5	207.75	207.41	207.46	207.26	207.91	208	207.54	208.22	207.55	207.22	207.63	207.64	208.67	207.58	207.83	207.31	207.31	206.94	207.14	208.4	208.66	208.05	208.86	209.04	207.5	208.57	207.24	207.22	207.35	207.41	206.39	207.27	206.14	207.9	207.21	208.9	207.73	207.43	206.78	208.82	209.03	207.62
217.52	217.16	217.85	217.18	217.47	216.6	218.07	217.24	216.64	216.98	217.29	216.2	216.53	217.17	217.45	216.22	217.73	217.05	217.12	216.78	217.7	218.22	216.78	217.19	216.85	216.1	216.79	218.3	217.56	218.23	217.01	216.4	216.81	217.1	217.63	216.99	216.98	217.92	217.01	216.18	216.43	216.76	217.81	216.87	216.06	216.32	217.37	215.57	217.42	216.89
203.99	204.51	203.76	205.71	204.96	205.21	204.19	204.35	204.63	204.49	203.78	204.54	203.61	205.99	203.7	206.1	204.52	203.98	204.33	204.47	205.51	204.56	205.23	205.25	204.36	204.43	205.18	204.84	204.78	203.28	204.39	204	206.24	205.1	204.9	205.06	206.14	204.81	205.47	204.24	204.79	205.18	205.23	203.98	204.98	204.07	204.03	205.87	205.89	204.03
204.29	203.28	203.14	203.65	204.38	203.46	203.27	203.34	203.41	203.35	203.32	203.92	203.34	204.44	204.31	203.8	203.82	203.07	203.42	204.55	203.79	204.45	204.04	204.74	204.53	203.76	203.79	203.4	203.27	204.56	203.19	202.96	203.62	204.16	203.75	203.67	203.53	203.57	203.69	203.87	203.87	203.58	202.22	203.55	204.05	203.32	204.34	203.02	203.8	202.52
209.93	208.12	207.33	207.62	207.95	207.74	207.16	207.35	207.76	207.18	207.31	207.79	207.87	207.91	207.51	206.58	207.81	208.34	208.93	208.77	207.4	208.05	207.74	207.56	206.48	208.25	207.4	207.96	208.26	207.57	208.17	208.38	207.55	207.45	208.25	208.26	207.57	207.48	207.17	207.6	207.43	207.66	207.36	207.84	207.72	207.26	207.74	207.8	207.57	207.37
202.84	202.98	203.46	203.05	204.12	203.09	203.11	203.15	202.47	203	204.01	203.43	203.22	204.68	202.91	202.66	204.12	204.07	203.41	203.53	203.62	202.52	202.77	202.51	202.51	202.65	203.48	203.09	203.26	203.7	203.29	203.14	204.69	203.5	203.09	202.39	202.74	204.06	203.84	203.18	204.4	203.49	203.71	203.61	203.67	203.52	203.23	204.03	202.83	204.37
203.73	203.25	203.62	203.38	202.59	203.96	204.57	203.55	203.39	205.73	203.33	204.25	203.6	203.31	203.53	205.1	204.64	203.44	203.66	205.07	203.53	203.98	204.06	204.32	202.87	204.82	204.98	203.34	202.82	203.39	203.76	203.17	204.17	203.3	204.57	204.17	203.25	204.12	204.11	204.3	203.84	203.87	204.49	203.25	204.7	204.27	202.98	204.64	204.47	204.19
209.11	208.93	208.86	209.43	207.6	208.74	206.9	209.04	208.96	208.13	207.78	207.92	208.44	207.93	209.74	208.77	208.25	208.51	209.16	209.42	208.54	208.54	208.04	209.02	208.16	209.79	209.26	209	209.05	208.47	208.4	206.59	207.45	208.39	207.85	208.73	208.55	208.87	208.55	207.95	208.5	208.75	207.92	207.88	208.97	208.21	208.2	208.83	208.49	207.29
203.26	204.1	202.73	203.11	203.72	202.78	204.44	203.32	203.33	202.34	202.19	203.66	203.81	203.08	202.56	204.21	203.06	202.91	202.67	203.44	202.91	203.09	203.28	202.91	203.12	203.05	204.27	202.81	204.04	203.5	202.89	204.14	203.74	202.34	203.63	204.48	202.18	202.76	202.63	203.05	203.48	203.89	203.9	204.08	202.16	203.4	202.83	203.15	202.98	203.12
212.54	212.33	211.96	211.86	212.16	213.39	211.37	211.94	211.85	212.68	211.65	212.52	211.97	213.07	212.09	212.19	212.84	212.21	212.67	212.75	213.31	212.72	213.05	211.58	212.31	212.38	211.8	213.28	211.42	212.46	213.07	212.36	212	211.69	211.59	210.99	211.69	213.19	211.68	212.87	211.54	212.67	213.38	213.35	213.39	213.02	212.15	212.84	212.29	212.27
207	205.66	206.2	205	204.59	205.14	205.19	204.43	206.52	206.14	206.61	205.48	205.29	204.17	204.8	205.36	204.89	205.55	205.27	206.94	207.58	205.58	205.75	206.06	205.32	205.2	205.98	205.87	205.48	205.3	205.37	206.18	206.5	205.04	205.76	205.58	205.84	205.85	205.41	206.1	206.22	205.03	205.66	206.29	205.05	206.75	204.45	205.22	206.37	206.25
204.58	204.13	204.24	204.34	204.62	205.72	204.97	205.62	204.64	204.95	204.71	203.98	204.77	205.74	204.2	203.9	204.69	204.66	204.46	204.44	205.45	203.55	204.52	205.62	204.9	204.45	203.95	205.73	206.27	204.88	205.33	204.92	204.82	205.47	204.69	205.08	204.22	203.81	203.72	204.68	204.35	203.99	203.85	204.32	204.3	204.28	205.52	204.88	204.82	205.04
201.7	201.39	203.14	201.35	203.2	202.7	201.83	202.05	203.87	202.55	202.04	203.4	201.51	201.67	201.56	201.68	202.34	202.6	203.4	202.06	203.58	201.99	202.05	202.25	202.91	202.15	203.24	201.92	201.79	202.34	201.81	203.29	201.37	202.79	202.85	202.04	201.82	203.13	202.43	201.87	202.31	202.22	203.13	201.82	201.79	203.41	203.27	201.52	202.51	203.4
200.96	201.03	201.08	202.68	201.32	200.67	201.69	201.37	201.69	201.11	201.2	201.71	200.1	201.63	200.36	201.68	200.23	201.22	200.69	200.94	202.12	200.76	201.28	200.27	201.73	201.56	201.77	200.81	201.08	200.69	201.51	201.71	201.05	200.95	200.57	201.02	201.55	202.1	201.05	200.4	201.45	201.42	201.32	201.16	201.1	202.12	200.39	201.42	201.64	201.69
203.65	203.55	204.22	202.87	203.37	203.56	203.37	202.68	204.14	203.67	203.53	203.53	203.02	203.79	203.45	204.37	202.79	204.63	203.31	203.42	203.44	203.99	203.28	204.59	203.63	204.6	202.67	204.01	204.18	204.09	204.2	203.45	203.97	204.08	203.03	203.15	203.6	203.99	204.23	203.47	203.34	203.15	204.12	202.7	202.97	205.04	203.4	203.45	203.33	204.24
208.55	208.17	208.56	208.09	207.67	207.66	208.85	207.7	207.05	207.78	207.65	207.89	208.55	207.72	208.1	206.71	207.37	207.15	207.15	208.27	208.13	207.74	206.71	207.94	207.59	208.12	208.24	208.27	209.21	207.09	207.86	207.49	207.81	208.49	207.98	207.89	207.77	208.47	207.81	208.47	207.35	208.11	208.29	209.35	207.92	207.87	207.33	208.31	207.56	207.28
208.78	208.7	207.38	207.51	207.66	207.74	207.25	208.52	207.98	208.03	208.22	208.18	207.81	207.48	207.55	207.73	208.04	208.81	207.16	207.21	207.67	207.76	207.96	207.86	206.19	207.33	208.5	208.07	207.61	207.52	207.99	208.94	206.64	208.19	207.28	207.61	207.84	207.06	208.21	207.28	208.69	207.59	207.49	207.19	207.49	207.67	207.45	207.59	207.65	207.57
206.58	208.23	207.23	206.95	208.02	207.4	207.16	207.49	206.86	207.27	207.84	208.8	208.28	208.71	205.69	207.94	208.39	207.04	208.04	207.29	207.74	209.27	206.85	207.05	208.27	208.11	207.23	206.56	207.02	207.66	207.27	207.17	207.75	207.83	207.34	208.55	207.18	207.7	207.32	207.77	207.75	208.07	207.86	207.49	207.75	207.88	208	206.85	207.31	207.79
202.9	203.03	202.88	203.22	202.88	202.29	204	203.33	202.64	202.38	203.25	202.95	202.85	202.4	204.08	201.64	203.22	204.17	203.82	202.72	204.47	203.05	203.93	203.19	202.87	204.13	202.35	203.11	203.21	204.02	203.84	203.69	202.37	203.06	203.71	203.48	203.3	203.17	201.47	202.96	202.32	203.52	202.7	202.41	203.72	204.35	202.15	202.52	204.03	202.62
216.97	216.55	217.47	217.55	217.47	217.9	216.53	216.73	216.78	215.65	216.97	217.01	217.42	216.53	216.62	216.73	216.83	216.85	218.33	217.6	215.53	217.76	216.96	218.4	216.31	217.01	217	217.81	216.43	216.79	217.27	217.33	217.02	216.41	217.13	217.38	217.57	217.78	216.87	217.3	217.29	217.65	216.58	216.8	216.87	217.38	217.92	218.26	217.15	217.3
212.49	212.11	211.69	212.38	213.74	212.94	212.39	212.3	212.73	212.68	212.11	212.11	211.61	211.93	213.23	212.78	213.59	211.94	212.54	212.48	212.04	213	211.47	212.93	213.55	212.78	212.98	212.12	211.81	214.36	212.58	212.15	213.25	212.1	213.53	213.96	212.65	212.88	213.27	212.34	212.85	213.14	212.22	212.58	213.39	212.82	212.97	212.07	212.19	213.04
213.47	212.85	212.79	212.62	212.63	213.68	213.46	212.81	213.26	213.57	213.36	212.29	214.94	212.26	212.24	213.29	213.18	212.73	212.71	214.11	212.84	212.63	213.52	213.26	212.78	213.52	212.13	213.72	212.66	212.91	212.74	214.25	212.69	212.91	213.56	213.51	213.9	212.31	213.04	211.79	212.12	212.63	213.73	213.27	213.48	213.81	213.12	212.79	212.5	212.62
212.61	212.06	212.24	211.72	211.15	212.42	212.18	212.17	212.56	212.22	213.2	213.58	211.03	212.32	212.61	212.78	211.92	210.74	212.71	212.74	210.67	213.88	213.51	212.49	212.15	213.45	213.29	211.04	213.01	212.81	213.28	213.29	212.29	213.9	212.66	212.33	211.92	212.49	212.77	211.92	212.61	211.98	212.33	212	211.69	212.88	212.33	213.05	212.93	212.36
199.05	199.24	198.87	198.92	199.38	198.95	200.65	199.24	200.76	198.75	198.87	199.71	198.96	199.57	198.63	199.45	199.7	199.22	199.29	199.96	199.37	198.95	200.3	199.41	199.73	199.04	198.86	198.95	198.84	199.11	199.34	198.96	199.6	198.74	198.79	198.92	199.47	200.37	198.92	200.45	198.66	199.5	199.16	199.17	199.97	198.82	200.21	200.13	198.57	199.08
212.74	212.14	211.78	211.99	211.05	213.03	212.01	212.23	212.81	212.64	211.84	212.37	211.86	213.03	213.25	212.98	212.94	212.49	212.44	212.15	212.38	211.69	212.73	211.45	213.03	212.68	211.9	212.05	213.13	212.52	211.33	214.25	212.72	213.03	212.34	212.19	212.04	213.56	211.94	210.75	212.44	212.36	212.46	212.24	212.43	212.94	211.73	212.05	211.45	212.14
217.23	215.88	217.62	216.51	216.73	216.56	216.35	217.24	217.36	217.04	217.02	216.35	217.03	216.71	216.77	217.08	216.94	217.37	216.25	216.1	216.27	217.35	215.87	216.15	217.33	217.62	216.33	217.51	218.26	217.05	216.03	217.42	216.66	217.35	216.76	216.76	216.97	215.65	215.54	217.74	218.12	217.11	216.03	217.59	216.94	216.98	215.53	216.72	215.57	215.92
205.96	206.64	206.68	206.08	206.04	205.52	207.17	206.81	205.97	207.2	206.54	206.73	205.29	205.59	207.65	206.4	205.86	206.21	207.43	206.67	206.98	206.31	206.81	206.06	206.57	207.15	206.26	206.14	206.85	206.4	206.72	206.65	207.88	206.62	206.97	206.54	206.91	206.87	207.16	205.77	206.96	205.81	207.28	206.14	206.25	205.98	206.38	207.23	205.73	206.64
199.71	199.73	200.9	200.26	200.6	200.49	200.51	201.33	199.24	200.25	200.58	200.71	200.17	200.04	200.06	199.79	199.37	200.88	199.2	200.91	200.13	199.96	199.97	199.83	200.64	199.31	199.17	200.32	201.13	200.43	200.27	199.06	200.75	199.62	200.55	199.97	200.02	200.24	200.81	200.48	200.48	199.6	200.55	200.28	200.6	199.64	199.28	200.89	199.59	200.74
210.92	210.1	208.46	209.35	209.88	210.3	209.86	209.68	210.36	209.83	210.06	209.27	208.93	210.29	210.29	210.22	209.56	209.86	210.09	210.42	208.38	209.85	208.33	208.94	208.92	209.19	209.86	209.44	209.38	210.36	210.03	209.72	210.34	209.66	208.25	209.54	209.53	209.71	209.98	209.57	208.99	208.56	208.76	209.94	209.77	209.24	209.84	208.99	210.38	209.35
198.79	198.52	198.17	197.96	198.6	198.69	200.02	198.91	199.02	197.33	198.68	197.8	198.75	196.95	198.93	198.23	197.89	198.45	199.68	199.76	199.35	197.61	198.38	199.11	198.7	198.39	200.53	198.05	197.78	198.87	198.33	198.98	198.87	198.04	198.03	198.78	198.01	198.97	198.61	198.46	198.01	198.81	199.09	197.51	199	198.94	199.01	197.74	197.86	198.24
202.31	201.77	202.9	202.45	202.43	203.68	202.32	202.27	202.2	203.18	203.12	201.5	203.91	202.96	202.59	202.27	203.16	203.17	202.65	201.78	202.15	202.41	202.5	202.52	201.73	203.86	202.17	202.41	201.9	202.18	202.87	202.18	202.81	202.04	202.87	202.55	202.35	202.77	203.56	201.72	202.38	201.87	202.69	202.72	202.91	202.19	202.63	203.26	200.95	203.61
209.47	209.08	209.4	208.36	209.18	209.24	208.19	208.87	208.39	208.2	209.13	208.96	208.64	208.46	208.33	209.8	209.08	209.8	208.99	208.24	208.91	208.31	208.62	208.74	209.16	208.46	208.27	210.08	209.3	208.89	209.09	207.32	208.13	208.08	208.1	208.42	208.75	208.9	209.07	208.4	207.95	208.94	208.76	208.41	209.46	209.42	208.62	208.18	209.54	209.4
205.54	205.48	205.86	206.63	207.19	207.4	205.53	205.27	205.85	207.13	205.83	206.41	205.42	206.85	206.55	207.47	205.62	206.81	205.45	206.23	206.11	205.44	207	207.01	205.86	205.58	206.59	205.31	205.73	206.44	206.21	206.55	206.3	205.58	207.59	207.21	206.16	205.92	206.14	206.32	207.45	207.46	207.01	206.26	206.85	206.13	205.93	206.16	204.91	207.39
208.65	209.59	207.65	209.28	207.98	207.74	208.81	208.63	208.63	208.46	208.11	208.37	209.54	208.44	208.14	208.86	209.26	207.85	208.7	209.43	209.25	208.7	208.29	207.52	208.76	209.63	209.1	207.56	207.69	209.11	207.64	208.2	209.5	207.76	208.1	208.54	208.18	207.98	208.57	208.53	209.05	208.69	208.51	208.05	208.63	207.72	209.02	207.84	209.79	207.8
204.58	204.48	204.36	203.81	203.77	204.82	204.74	205.56	204.26	205.95	204.94	203.58	206.33	203.99	204.42	205.09	203.12	204.1	204.79	204.12	204.57	204.85	204.76	205.09	204.16	203.75	204.49	204.8	204.09	204.9	204.38	204	204.45	204.93	204.07	204.99	205.04	204.79	204.86	206.11	204.64	203.39	204.25	204.55	204.3	205.24	204.54	204.25	204.69	203.79
203.63	203.24	204.16	201.87	202.59	203.85	203.65	204.53	203.21	203.05	204.09	203.58	204.38	203.53	202.43	202.17	204.48	202.52	203.58	202.47	202.91	204.1	203.21	202.76	203.53	204.3	204.13	202.07	203.12	203.32	203.28	203.01	203.29	203.17	203.36	202.96	204.03	204.26	203.64	203.75	202.56	202.46	202.83	202.42	202.05	202.79	203.35	203.81	203.85	203.54
208.44	208.77	208.43	208.05	208.87	207.69	208.63	206.98	209.43	207.39	209.04	207.95	208.72	209.73	208.37	209.71	208.73	208.93	208.66	209.41	208.44	209.03	208.11	208.92	208.99	208.03	209.02	207.99	208.65	209.02	209.04	209.68	209.55	208.64	208.75	209.42	208.77	208.75	208.35	208.69	208.31	208.64	208.61	207.65	207.68	209.51	210.22	208.19	207.84	207.87
204.97	205.64	205.63	203.21	204.01	205.52	204.09	204.99	205.02	204.55	204.99	205.76	204.69	205.74	204.86	203.89	204.61	205.15	204.9	204.34	203.9	206.19	204.31	205.25	204.52	204.22	205.18	205.74	204.68	204.76	204.03	205.45	204.53	203.27	205.4	204.32	205.58	204.3	204.9	203.44	204.65	205.02	204.15	204.49	204.83	204.74	206.2	205.22	203.71	204.65
208.3	208.28	208.83	209.51	209.61	209.26	210.64	208.75	208.23	209.19	209.43	208.85	208.15	209.75	208.57	207.65	209.24	208.16	209.11	208.28	208.67	209.01	208.4	209.1	209.34	208.52	207.98	208.16	208.16	208.57	209	207.78	209.17	209.2	208.82	209.33	208.44	209.39	209.14	209.59	209.23	208.57	208.3	208.07	208.56	208.13	208.95	208.08	208.5	209.59
203.55	204.94	204.36	204.02	203.76	203.99	204.5	203.31	205.55	204.54	204.86	204.91	204.57	204.63	204.2	203.98	204.43	204.34	203.88	205.38	203.89	203.19	204.06	203.67	202.53	204.39	203.49	203.92	205.1	202.74	203.14	203.94	202.84	203.64	204.1	203.86	202.62	203.77	203.33	203.87	203.67	203.31	204.12	202.59	204.28	204.44	203.7	203.83	204.06	204.24
211.12	210.65	211.44	211.79	211.75	210.73	210.87	211.55	212.65	211.17	213.02	211.93	211.47	210.52	213.07	212.59	212.56	211.48	212.39	212.77	210.75	210.57	210.94	212.1	212.04	210.37	212	211.65	210.96	211.9	210.69	210.33	211.28	211.2	210.27	211.42	211.53	211.99	211.83	211.72	210.71	211.65	211.99	210.95	211.37	211.28	211.2	210.9	211.36	210.35
216.29	215.55	217.99	217.44	216.15	217.63	216.66	216.84	216.28	217.65	216.3	217.13	218.15	216.2	216.79	217.42	217.92	217.19	217.15	217.99	216.32	217.7	216.54	217.19	217.23	216.87	216.75	217.97	217.42	216.61	216.92	216.84	216.35	218.25	216.63	217.36	217.08	217.54	217.42	217.02	218.38	216.4	217.62	217.3	217.33	216.24	216.41	217.44	218.2	218.9
193.68	194.28	194.2	193.57	194.22	193.88	193.63	193.9	194.31	194.13	195.14	193.74	194.02	194.22	193.94	194.49	194.44	194.3	193.6	194.15	194.29	194.61	194.92	194.21	193.76	194.73	193.03	194.07	193.39	194.45	194.07	194.99	195.29	193.8	194.64	194.74	193.51	193.66	194.76	194.94	194.26	194.6	195.1	195.45	194.21	194.53	193.59	193.81	193.42	194.59
208.29	209.29	208.71	208.61	208.62	208.12	207.58	207.39	208.76	208.01	208.18	208.68	208.6	208.19	208.92	208.39	208.29	210.42	209.06	209.18	208.91	209.76	208	208.41	207.82	208.66	208.61	208.2	209.28	207.88	208.97	209.17	209.23	208.54	209.52	207.98	206.75	207.92	208.9	207.37	209.33	209.29	208.66	209.01	209.06	208.59	209.04	208.1	208.23	207.84
207.48	205.67	206.59	206.23	206.81	207.13	206.2	207.39	207.85	207.34	205.63	206.72	207.02	206.76	206.17	205.93	206.25	205.52	206.49	205.81	206.04	206.38	206.06	206.71	207.04	205.79	207.16	206.13	206.01	207.13	206.76	207.6	206.27	206.16	206.7	206.31	206.66	207.84	206.1	205.84	206.08	208.27	206.76	205.16	206.59	207.36	207.34	206.25	207.26	204.78
208.08	208.56	209.33	208.83	208.08	209.98	208.96	208.27	209.52	208.81	208.38	209.24	208.93	208.62	208.63	208	208.49	209.74	209.49	208.39	209.27	208.25	208.78	209.45	208.1	208.72	210.11	208.28	208.25	208.4	208.48	208.42	209.5	208.72	208.72	210.02	209.53	209.55	210.11	208.55	209.56	209.08	207.67	208.9	207.99	209.08	208.53	208.56	208.9	209.98
207.21	207.84	208.43	206.85	207.75	207.35	207.98	207.55	206.83	207.86	206.9	208.19	207.14	208.24	207.34	207.4	207.51	206.92	208.27	207.81	207.07	207.33	207.95	207.9	207.31	208.35	207.47	208.3	207.62	207.33	207.93	208.22	207.91	208.03	208.52	208.04	207.11	207.95	207.54	207	207.35	208.14	207.41	206.65	207.83	208.65	208	207.07	206.9	207.3
203.93	204.03	204.01	204.24	204.07	204.55	203.33	203	204.51	204.99	202.98	204.51	204.07	204.06	203.71	203.12	204.22	203.7	204.67	204.23	204.14	204.55	203.84	203.99	203.87	204.2	204.21	204.31	202.23	202.93	203	203.73	203.34	204.58	204.99	203.38	204.12	204.13	203.56	204.24	203.73	203.96	203.47	203.03	204.22	204.39	203.84	203.37	204.77	204
209.35	208.86	209.25	207.98	209.62	209.61	209.08	208.6	209.94	209.74	209.89	209.39	209.42	210.23	210.42	209.59	208.39	210.24	209.77	210.83	209.07	210.4	210.85	209.69	208.99	208.87	208.74	209.75	209.71	209.09	209.8	209.83	209.92	209.12	210.11	210.58	209.91	210.03	208.94	208.55	209.76	209.52	209.43	209.38	209.06	210.44	210.33	209.13	209.95	209.12
203.48	204.58	204.61	204.45	203.1	204.23	204.45	203.2	204.1	203.25	202.85	203.49	203.65	204.36	203.69	204.33	204.48	203.48	203.88	204	202.9	203.81	203.54	204.48	203.78	204.12	202.43	202.76	203.84	203.25	204.31	204.04	204.06	205.18	204.09	203.62	204.78	204.28	204.95	204.23	204.09	203.37	203.9	204.44	203.56	203.42	204.45	204.54	203.85	204.66
217.49	217.62	218.47	218.4	217.82	218.13	218.45	217.82	217.63	218.61	216.8	217.64	217.25	217.65	217.61	217.95	218.73	217.13	218.47	217.69	217.41	217.15	217.71	216.95	217.69	217.66	219.35	217.71	218.47	218.43	218.08	217.25	218.33	218.64	217.46	218.67	218.52	217.59	217.76	218.91	217.8	217.79	217.53	217.19	217.93	219.27	217.04	218.26	218.73	218.07
212.51	212.75	213.16	213.25	213.17	213.08	214.02	213.08	213.34	212.65	212.6	214.09	212.97	212.52	213.89	213.22	215.02	213.65	212.96	213.58	213.78	212.22	212.9	212.75	212.89	213	212.32	212.08	213.78	212.86	212.81	213.52	212.42	214.66	213.49	213	213.84	212.88	212.26	212.83	212.65	212.39	213.77	212.31	212.74	213.8	213.49	212.94	213.08	214.11
202.86	203.64	202.95	204.36	204.61	204.87	202.54	203.68	203.07	203.52	203.5	202.08	204.51	204.4	203.93	202.86	203.28	204.14	204.36	203.92	204.47	204.77	203.38	204.74	203.45	203.47	204.79	203.39	203.17	204.54	203.63	203.76	204.21	203.64	203.97	202.63	202.68	204.59	204.19	203.67	203.14	205.11	202.66	203.51	204.8	203.69	203.43	202.84	203.74	203.59
208.02	208.2	208.61	207.59	209.91	208.26	207.95	207.8	209.2	209.25	209.53	209.45	207.26	208.24	208.52	208.11	208.01	208.88	208.64	208.61	207.37	208.61	209.02	208.98	209.54	209.12	208.34	208.6	208.69	209.1	208.89	207.76	208.79	209.29	209.5	209.01	209.11	208	209.46	208.77	209.25	208.69	208.58	209.46	208.54	209.16	209.39	208.78	208.37	208.22
215.99	216.18	216.03	217.31	217.61	215.12	216.99	217.02	217.28	216.03	216.87	217.69	217.61	216.87	216.55	216.91	216.92	217.7	216.31	217.12	217.42	216.93	218.18	217.13	216.39	216.93	216.43	217.46	216.89	217.46	216.3	216.37	216.78	217.02	217.19	216.68	217.04	217.46	216.81	216.1	216.89	218.66	217.28	217.42	217.77	216.83	216.7	217.58	215.56	217.38
207.07	207.6	207.81	207.68	208.04	207.43	208.42	207.87	207.83	207.86	208.42	207	207.36	207.18	206.52	208.03	207.71	207.39	205.98	207.98	209.09	207.98	208.75	206.5	207.42	207.95	208.31	208.64	209.77	207.87	207.81	207.83	208.48	208.32	208.16	208.3	207.6	208.86	206.96	207.12	207.82	208.73	206.85	208.32	207.33	208.99	208.33	208.59	209.83	207.79
199.33	199.64	199.82	200.11	200.66	199.02	200.96	199.53	200.12	199.35	200.13	200.75	199.66	200.19	199.2	199.72	200.06	201.3	199.83	199.94	200.09	200.58	201.15	201.35	199.13	202.06	198.85	199.18	199.05	199.02	200.19	199.97	200.67	200.14	199.78	199.52	199.86	201.44	199.66	201	200.77	199.93	200.17	200.34	200.34	199.69	200.99	199.74	199.52	201.38
212.28	210.4	211.59	211.63	212.12	211.97	211.04	212.15	212.02	210.76	211.27	212.18	212.57	210.8	212.16	212.11	212.36	211.19	211.24	211.66	211.22	212.31	212.58	211.28	211.21	211.27	211.97	211.6	211.73	212.4	212.68	211.92	211.46	211.41	211.87	212.59	212.65	211.7	211.14	211.93	211.6	212.56	211.63	211.95	211.83	213.26	212.39	211.82	211.11	211.94
208.8	208.37	209.96	210.07	208.61	208.18	208.36	209.33	209.52	209.33	209.79	210.15	208.79	208.57	208.57	210.24	210.13	209.3	209.82	209.53	208.68	208.48	209.02	209.88	211.02	210.29	209.79	209.52	208.39	209.1	209.09	210.06	210.03	209.98	209.99	209.29	210.26	209.38	209.54	209.12	209.34	208.65	208.93	208.96	210.5	209.56	209	209.84	207.97	210.47
209.09	208.67	209.68	208.82	207.05	208.5	208.62	208.42	208.21	208.04	207.44	208.91	208.56	208.71	208.88	207.41	208.51	207.98	207.94	207.81	209.44	207.15	207.95	207.97	207.99	207.68	208.63	207.43	209.49	208.32	209.24	207.63	208.54	207.79	209.5	208.8	207.42	207.88	209.14	207.51	209.22	208	208.46	209.01	208.13	208.84	207.53	208.89	207.54	207.99
207.46	209.89	208.37	208.44	207.31	209.33	208.37	208.5	208.36	208.75	209.43	207.94	210.69	208.55	208.49	209.17	209.44	208.47	209.05	209.21	209.89	210.19	209.11	209.23	209.21	209.95	208.67	209.15	208.84	209.1	207.79	207.97	208.23	208.33	208.84	208.51	210.39	208.35	209.09	209.13	210.28	208.88	209.34	209.73	209.6	209.45	208.96	208.23	208.31	208.68
200.37	200.47	199.62	199.71	200.07	199.36	200.62	200.18	200.03	200.71	201.48	200.33	201.42	200.51	199.19	200.42	200.36	200.19	200.83	199.91	200.4	200.31	200.75	199.68	201.57	200.52	200.32	200.94	200.82	199.83	200.7	201.1	200.05	199.93	200.1	200.39	200.44	200.32	200.3	200.54	200.42	201.17	200.41	199.69	199.67	200.85	200.78	200.74	199.95	201.14
209.85	208.99	209.82	209.37	209.33	209.41	209.71	209.37	210.43	210.14	209.06	209.58	209.51	210.8	209.16	209.93	209.99	208.38	211.19	209.28	208.03	209.53	209.67	210.11	210.26	210.76	209.15	209.85	209.71	209.77	209.24	210.29	209.43	209.99	209.09	210.6	210.39	208.91	210.24	209.44	210.15	209.6	209.29	208.46	209.19	209.83	209.51	208.93	209.35	209.72
203.61	204.9	204.56	203.88	202.27	204.12	204.43	204.88	203.47	202.86	202.91	202.85	203.67	203.8	204.02	202.71	204.15	203.84	203.52	205.5	203.17	203.38	203.47	204.7	203.13	204.41	203.43	203.9	202.57	203.73	203.83	203.76	203.2	204.01	203.82	204.2	203.73	203.4	203.51	204.23	203.57	203.84	204.82	204.35	203.62	204.14	203.81	204	202.9	203.29
205.56	206	205.75	206.78	206.43	206.12	206.69	206.13	206.46	207.31	205.44	206.85	207.33	206.67	205.76	206.39	206.84	205.89	206.75	206	206.32	206.15	205.63	205.65	205.79	207.17	206.41	205.59	206.29	206.42	205.54	206.49	207.29	206.72	206.27	207.19	205.5	207.4	206.51	207.26	206.59	206.04	206.06	206.15	205.04	206.57	207.25	206.19	206.04	206.63
214.67	213.67	214.33	213.77	213.53	213.7	214.53	214.21	213.56	213.24	213.49	214.04	213.7	213.49	213.82	213.3	214.23	212.98	213.38	213.16	213.34	213.23	213.88	213.22	214.62	213.56	213.39	214.06	212.98	214.52	212.64	213.74	214.02	213.72	213.89	213.46	213.87	214.22	213.88	214.2	214.68	213.32	212.89	214.73	214.33	213.16	214.47	212.4	213.6	214.04
207.88	207.14	208.32	208.14	206.91	207.42	207.94	207.53	207.45	207.84	206.94	208.24	208.03	208.04	208.04	206.27	208.54	207.15	207.36	207.82	208.13	207.82	207.66	207.69	207.84	207.07	208.01	207.4	207	207.87	208.4	207.46	208.25	208.38	207.52	207.06	207.22	208.67	208.22	209.01	207.66	206.96	207.6	206.99	207.18	208.26	207.8	208.23	208.03	207.17
211.51	211.93	212.7	210.59	211.62	211.48	211.76	211.83	210.97	211.61	211.64	211.32	211.41	212	211.22	211.33	211.78	211.45	212.27	211.29	211.22	212.54	210.6	210.53	211.13	211.62	211.4	211.29	211.24	212.07	211.73	211.18	210.95	211.57	210.47	211.53	211.83	211.26	210.73	211.87	211.64	211.69	210.3	211.71	211.65	211.19	210.99	211.57	211.3	210.64
208.25	207.89	208.6	207.69	208.17	208.11	207.8	207.11	206.88	208	208.05	208.05	207.9	208.45	207.77	208	208.17	208.66	207.31	207.81	209.53	208.84	208.2	207.3	207.67	207.25	207.8	207.47	208.04	208.01	207.39	207.9	207.3	207.78	208.8	208.79	207.98	207.26	208.16	206.83	208.22	207.86	207.05	207.08	207.6	208.67	206.85	207.76	208.06	206.17
210.61	212.05	211.45	211.42	211.53	211.5	211.37	211.48	210.5	212.04	210.9	211.44	211.87	212.01	211.27	211.21	212.18	210.59	212.13	210.93	211.56	211.32	211.27	212.3	210.55	211.48	211	212.08	211.31	213.51	211.65	212.6	212.25	211.62	211.05	211.88	211.99	212.12	210.68	211.52	210.91	210.82	211.29	212.58	211.63	211.97	210.95	210.68	211.21	211.75
203.54	203.32	202.43	202.21	203.61	202.47	202.57	203.1	203	202.82	201.69	202.47	202.57	201.8	202.26	202.24	201.98	202.42	203.28	202.45	202.85	202.1	202.48	201.4	202.68	202.41	202.01	201.89	201.93	202.71	202.3	202.39	202.86	203.27	202.64	201.74	203.02	202.43	202.22	202.67	202.89	203.96	201.77	202.45	202.86	202.23	201.88	202.86	201.73	202.84
199	197.91	198.84	198.75	198.23	198.91	197.19	199.92	198.29	199.25	197.72	198.58	199.3	199.72	197.17	198.11	198.14	198.48	198.35	198.06	198.46	197.98	197.84	198.74	199.1	199.29	198.86	198.71	199.61	198.97	198.1	197.82	198.57	197.68	198.8	199.36	199.19	198.85	199.19	198.94	197.45	197.71	198.59	200.31	198.49	198.99	199.07	198.37	199.17	199.51
217.72	216.97	217.51	218.24	216.86	216.67	217.27	217.47	217.92	218.93	218.6	217.65	218.11	218.22	217.47	218.46	217.69	217.75	217.39	218.43	218.12	217.78	218.83	218.22	219.33	218.17	216.8	217.37	217.33	217.31	217.99	217.82	217.92	217.72	217.82	217.27	218.67	217.67	217.77	218.72	217.53	217.49	217.92	218.29	218.24	218.15	218.42	218.49	217.96	217.74
212.54	213.93	212.81	213.84	212.84	213.15	212.42	212.61	212.93	211.89	212.41	213.12	213.75	212.6	213.67	211.78	214.12	211.58	212.08	212.13	211.83	211.12	212.93	212.65	213.12	211.94	211.82	212.73	212.35	211.72	212.83	214.33	212.74	213.89	213.36	213.54	213.1	212.32	212.96	213.05	213.03	212.36	213.67	213.45	212.23	213.62	212.81	213.03	213.05	213.25
210.44	210.1	209.35	210.15	208.74	208.39	209.74	209.82	209.48	209.6	210.34	209.08	210	208.66	209.3	210.55	210.12	209.68	208.85	209.45	210.34	209.46	208.9	208.87	209.77	209.81	208.76	209.68	209.75	210.2	208.78	209.75	209.85	210.01	209.83	209.01	209	209.98	209.87	209.69	209.05	208.96	210.04	209.64	209.79	209.79	210.07	208.86	209.26	208.98
199.55	200.28	199.96	199.73	200.32	200.75	200.03	200.35	199.91	200.35	200.28	199.94	201.08	200.13	201.43	200.2	200.01	200.06	200.97	200.5	200.45	201.3	200.96	200.11	200.7	201.11	200.17	201.29	200.55	199.48	199.89	200.39	200.46	200.36	201.01	201.15	200.23	199.91	200.52	201.29	200.73	199.95	199.68	201.31	201.14	200.02	200.57	200.51	200.84	201.47
216.7	216.96	216.54	216.66	218.15	217.4	217.13	217.05	216.79	217.54	215.74	216.63	218.21	216.91	216.31	216.68	215.46	216.5	216.58	216.15	216.96	216.48	216.7	217.95	217.03	217.64	217.21	215.68	216.66	217.54	217.27	218.19	217.39	217.97	218.27	217.99	216.94	217.26	216.7	216.95	217.47	217.64	217.61	217.09	217.13	217.83	215.63	217.1	217.77	217.01
213.26	212.5	213.67	213.78	212.56	212.52	213.3	212.66	213.14	213.7	212.31	212.12	213.08	213.14	213.13	212.25	212.75	212.65	213.59	212.85	212.76	213.69	213.09	213.98	212.45	213.28	212.45	212.64	212.54	212.33	212.13	214.13	214.49	212.53	213.25	212.18	213.12	212.21	212.06	213.38	213.73	211.77	211	212.7	212.83	212.38	212.91	213.17	213.26	213.02
208.4	207.74	207.52	207.44	208.08	208.5	207.87	208.52	208.77	208.09	209.13	207.7	208.11	208.12	208.04	208.39	207.62	208.27	207.98	207.79	208.15	207.4	207.88	208.11	208.75	206.78	208.28	207.56	206.93	205.97	207.79	208.62	208.07	207.74	208.72	208.16	208.12	207.18	208.97	208.66	208.38	208.04	208.24	208.25	207.53	208.67	208.83	208.82	207.38	207.99
204.03	204.2	203.41	203.6	203.76	204.27	203.59	203.6	203.54	203.16	202.98	202.4	203.44	204.03	203.42	203.73	203.84	203.44	204.36	204.34	203.8	203.87	203.54	204.02	202.9	205.31	204.21	203.1	203.52	203.33	203.83	202.61	204.03	203.86	203.33	202.37	203.43	202.45	203.34	204.24	203.49	203.95	203.79	204.08	203.62	204.8	204.11	204.07	203.55	204.72
212.14	211.64	210.93	210.8	210.76	210.72	210.81	212.05	213.49	212.12	210.72	211.26	212.07	211.11	210.79	211.6	212.91	211.32	211.22	210.05	210.25	211.7	211.45	210.8	211.68	211.6	211.85	212.16	212.47	211.43	211.62	211.96	212.41	211.9	210.5	211.89	212.41	211.25	212.4	211.49	211.72	211.47	211.68	210.95	211.88	212.38	211.19	210.19	212.2	211.78
200.76	200.56	200.04	200.04	199.79	200.11	200.3	200.08	201.19	200.85	201.24	199.27	199.82	199.78	200.67	200.6	200.2	199.58	200.73	200.82	199.09	199.11	199.66	200.2	200.77	199.25	200.03	200	200.33	199.34	200.55	201.01	198.73	199.39	199.68	199.58	200.29	200.6	199.12	200.68	199.74	200.28	200.24	199.36	199.72	200.03	200.39	200	200.43	199.94
203.48	202.71	202.68	202.62	203.06	201.77	203.62	203.06	201.3	201.46	204.04	203.61	202.02	202.25	202.38	202.13	202.55	203.96	201.93	203.19	202.99	200.93	202.8	202.37	202.41	202.68	201.94	202.36	202.86	203.23	201.87	202.04	202.96	202.55	201.02	203.19	202.12	202.94	202.18	203.05	202.51	201.88	202.79	202.48	201.22	201.72	202.91	204.18	202.9	202.06
208.27	207.81	208	207.43	208.25	208.23	208.16	207.52	208.27	208	207.9	206.86	206.8	208.59	207.4	208.47	206.91	207.69	207.46	208.25	207.54	208.36	208.03	207.72	207.62	207	208.1	208.31	208.69	208.98	208.91	207.71	207.8	208.26	206.9	207.36	207.86	208.55	206.41	208.13	208	207.92	208.26	206.31	206.85	207.78	206.79	207.97	207.89	207.7
212.63	211.36	212.61	212.24	210.99	211.3	211.08	211.51	210.85	211.74	210.93	212.31	211.98	211.14	211.46	211.82	211.31	212.34	210.89	211.93	212.89	211.67	210.55	211.62	209.78	210.1	211.99	211.02	211.81	210.93	211.75	211.61	213.09	212.65	211.51	212.31	211.41	209.76	212.11	211.2	210.53	212.22	212.17	212.3	211.91	211.23	212.65	212.54	211.61	210.43
207.02	207.05	207.86	206.7	206.88	207.49	207.67	207.62	207.82	207.38	208.22	208.27	207.66	207.06	207.84	207.96	207.45	207.92	208.22	208.36	208.43	208.03	207.53	207.75	207.36	207.38	207.94	207.28	206.65	209.48	207.11	206.94	206.53	208.51	208.2	208.03	208.17	207.28	207.76	207.81	207.23	207.1	207.34	209.14	207.83	206.72	207.32	208.22	207.77	207.08
218.05	217.88	217.36	218.03	217.44	219.42	218.22	216.69	217.71	217.33	218.11	216.95	217.05	218.21	218.52	216.55	217.36	217.63	218.61	217.41	217.39	217.28	217.9	217.68	217.63	218.19	217.83	217.3	218.43	218.08	217.75	217.96	217.28	217.25	217.86	218.33	217.73	218.48	217.56	217.91	217.94	217.9	216.6	217.11	217.59	217.9	216.85	216.68	217.22	218.38
203.07	204.17	204.83	203.8	204.99	202.97	204.46	203.67	203.65	202.96	203.69	203.61	202.59	205.09	204.42	204.37	204.61	204.01	204.36	203.42	203.21	203.62	204.41	204.3	204.54	204.38	204.29	204.66	203.31	204.43	202.93	203.82	203.75	204.26	203.94	204.87	203.67	203.33	203.59	202.68	205.64	204.14	205.05	204.7	203.77	203.28	204.45	203.32	204.41	203.29
207.69	208.31	208.56	207.76	207.88	207.22	207.14	207.88	208.07	207.86	208.24	209.26	206.49	207.92	208.63	208	208.02	208.56	207.49	207.77	208.23	208.44	208.92	207	208.33	208.29	208.17	207.6	207.94	207.23	208.24	208.37	207.37	207.8	208.02	209.17	207.5	208.27	207.27	208.82	207.96	206.62	209.08	208.16	207.95	208.54	206.84	208.05	207.61	208.91
211.44	210.95	212.12	210.52	211.25	211.69	211.83	210.39	213.28	212.57	211.43	212.5	212.02	212.22	211.51	211.71	211.38	212.1	211.26	211.25	211.99	211.92	211.87	211.96	212.11	210.74	212.07	211.86	210.08	211.82	210.97	212.25	211.67	212	211.47	211.34	211.4	211.04	211.15	211.43	210.61	211.57	211.07	210.92	211.63	209.93	211.07	210.88	210.99	211.15
207.23	206.43	207.04	206.25	205.52	206.5	207.53	205.46	205.94	206.17	206.96	207.12	206.5	207.32	207.03	205.75	206.74	205.89	206.45	206.38	206.63	207.19	205.46	207.88	207.18	206.87	206.39	206.97	205.43	206.6	206.93	205.62	206.24	206.71	205.63	206.55	205.23	206.95	207.13	205.76	205.7	206.79	206.56	205.69	206.2	206.6	205.3	205.49	206.47	206.14
218.91	217.69	217.2	219.08	216.91	219.11	217.69	217.43	218.08	217.27	217.91	218.12	218.35	218.5	216.22	216.49	218.27	217.9	216.23	218.01	217.88	218.03	217.1	218.47	216.93	216.98	218.12	218.4	217.95	216.49	217.34	216.88	217.99	218.29	218.25	217.71	217.06	217.17	216.59	218.39	216.94	217.6	217.88	218.88	218.41	216.95	217.98	216.85	217.33	218.22
209.06	209.39	208.48	208.06	208.27	207.92	208.46	209.26	208.36	208.28	208.64	207.9	208.49	208.09	208.06	208.86	209.54	208.27	207.75	207.15	208.86	208.68	208.77	207.95	207.38	207.52	208.3	208.28	209.86	208.82	208.17	208.6	209.42	208.68	207.07	208.13	207.58	209.52	209.15	209.38	208.98	209.33	207.01	208.82	208.6	209.94	208.08	208.92	208.25	208.1
208.53	208.43	209.69	209.29	208.24	209.75	208.72	208.99	207.94	209.83	209.56	208.63	208.83	209.26	209.07	209.48	208.4	209.34	207.95	208.97	208.56	208.86	208.42	208.98	209.44	208.49	208.37	208.36	208.77	208.03	207.83	209.12	209.13	209.35	207.55	209.67	209.63	209.07	208.02	209.83	207.76	209.19	209.48	208.9	208.19	209.38	208.9	209.64	208.45	209.12
217.51	218.41	218.19	217.32	217.98	217.4	217.7	216.83	218.44	217.72	216.8	217.61	217.83	217.95	217.23	217.14	218.35	219.19	218.47	218.15	218.03	218.36	218.01	217.55	218.42	217.48	218.12	217.94	217.79	217.39	218.77	218.73	217.28	217.72	216.97	217.12	217.67	217.94	218.13	218.31	218.12	217.78	217.26	217.18	217.59	218.67	217.69	219.1	218.34	217.4
218.57	217.49	217.93	217.89	217.6	217.4	218.5	217.51	218.25	217.36	216.93	218.55	218.79	217.4	217.6	218.02	217.81	216.54	217.78	218.55	217.47	217.89	218.7	217.43	217.44	219.66	217.73	217.87	218.41	217.08	218.02	216.83	217.66	218.72	218.07	217.43	217.35	217.61	218.13	218.61	218.83	217.1	218.36	217.9	217.95	217.91	217.83	216.9	217.64	217.63
199.03	199.31	198.61	199.57	198.61	199.24	200.92	199.16	198.97	199.37	197.8	198.23	199.52	200.14	200.24	199.23	198.73	199.9	199.65	200.22	200.57	199.56	200.39	199.71	199.8	199.34	198.95	198.87	198.93	199.34	198.86	199.68	199.59	199.21	198.84	200.07	198.75	200.17	199.28	198.18	198.64	199.17	199.79	200.13	200.05	198.78	199.09	200.01	198.14	199.83
215.64	213.71	214.65	212.97	214.23	214.7	213.67	213.35	213.81	213.9	214.16	214.41	213.5	213.97	214.18	213.77	214.71	213.44	213.98	215.32	214.23	214.57	214.41	213.57	213.45	213.36	212.5	212.93	212.77	214.06	212.82	213.78	213.21	212.93	214.62	213.01	214.88	214.07	213.57	213.94	213.26	214.46	214.24	213.69	213.16	213.74	213.7	213.82	214.7	214.23
208.28	208.29	207.25	207.17	208.18	207.72	207.62	208.56	207.59	208.81	208.73	207.68	207.7	207.2	207.6	208.16	208.52	207.24	207.4	207.71	208.04	208.75	207.95	207.99	207.76	208.15	208.08	207.96	207.4	207.48	207.18	208.13	208.28	208.21	207.94	207.73	207.55	208.22	207.45	207.5	206.85	208.71	207.39	207.98	208	207.78	207.99	207.6	207.89	208.09
208.34	208.3	208.12	207.78	208.47	208.74	207.93	209.22	209.02	209.22	209.43	207.22	209.13	208.14	207.87	209.08	207.39	208.89	208.5	207.9	209.35	207.74	208.54	208.45	208.99	208.44	209.5	207.53	208.53	208.27	208.86	207.94	209.04	208.79	207.29	208.48	209.45	207.94	208.13	209.33	208.46	208.89	209.04	209.46	208.78	209.51	207.78	209.29	208.22	208.97
203.02	202.6	203.1	202.94	202.15	202.92	202.35	202.62	203.17	201.98	204.21	203.29	201.48	202.23	202.73	202.33	202.85	202.81	202.36	202.31	201.94	202.52	203.21	202.77	202.55	202.69	203.84	202.29	202.51	202.42	202.43	203.27	202.29	202.62	203.03	202.12	203.19	203.11	203.48	202.12	202.73	203.02	202.85	203	202.46	201.94	202.59	202.25	202.84	202.15
203.27	202.97	203.47	203.99	203.73	204.36	204.21	203.18	204.56	203.18	203.06	203.88	203.43	203.34	204.27	204.27	203.94	204.03	202.96	203.45	204.85	203.7	204.84	203.9	202.8	204.49	202.87	203.14	203.94	203.66	202.76	205.34	203.42	203.78	203.51	203.6	203.38	203.68	204.14	204.48	204.79	203.5	204.27	203.63	203.88	202.75	204.48	203.84	203.31	204.47
212.23	211.16	211.71	211.62	212.42	212.16	211.79	211.91	211.94	210.66	211.72	212.7	211.11	211.78	211.6	212.59	211.85	211.25	210.97	211.48	210.69	211.44	212.8	212.5	211.88	211.62	212.53	212.87	211.14	211.72	210.84	211.49	212.53	211.7	211.66	211.91	211.73	211.32	212.36	212.52	212.13	211.58	211.64	211.07	211.98	211.2	211.19	211.45	212.46	213.67
208.21	208.19	208.05	208.71	209.59	207.43	207.97	206.95	208.78	207.91	208.36	207.32	208.39	208.78	208.84	207.72	207.9	207.4	207.14	207.24	206.33	208	208.45	208.83	207.86	207.83	207.38	207.9	206.98	207.78	206.56	207.22	208	206.79	208.01	207.9	208.1	207.8	207.85	206.76	207.71	207.96	208.42	207.12	207.25	208.12	207.3	208.48	208.47	207.47
202.06	202.79	202.95	203.5	202.97	202.74	202.73	203.43	203.54	202.93	202	203.28	202.83	203.76	202.18	203.06	203.42	203.46	204.15	202.87	203.77	203.71	202.61	203.63	202.56	204.21	202.77	203.62	203.57	204.81	203.61	203.7	204.38	202.98	202.86	202.93	202.62	202.02	203.21	203.61	203.42	202.29	203.32	203.25	203.29	202.87	202.67	203.3	202.97	204.77
208.27	208.83	209.19	208.86	209.43	207.66	208.57	208.92	209.27	208.62	208.38	208.57	209.05	208.1	209.44	209.1	209.12	208.76	208.73	208.41	209.85	209.44	208.69	209.11	208.68	209.04	208.05	209.04	208.78	208	209.01	209.05	209.46	209.43	209.42	208.36	208.83	208.76	208.2	209.04	208.27	208.29	208.81	208.82	208.76	208.33	208.39	207.61	208.99	209.49
212.13	212.96	211.66	212.67	211.56	213.6	212.4	212.26	214.53	211.47	212.77	212.17	211.91	212.45	213.01	212.76	212.81	212.66	213.79	212.4	212.25	213.53	212.16	212.74	212.34	213.29	211.95	213.16	212.46	212.68	211.99	211.93	213.4	213.17	211.91	212.37	213.05	212.08	212.03	211.48	212.21	213.15	211.99	211.64	212.37	210.88	211.82	212.51	212.49	213.27
207.62	207.8	207.49	207.8	207.16	207.32	207.61	208.5	207.85	207.97	208.31	207.89	208.72	208.21	208.11	207.55	207.48	207.8	208.33	207.09	208.29	209.18	207.84	207.52	207.15	207.75	208.07	207.2	208.05	207.51	206.92	208.3	208.52	207.21	207.58	208.69	208.19	209.33	207.29	207.59	207.23	207.68	208.14	207.62	208.65	207.36	207.62	207.22	208.24	208.33
211.91	211.68	212.21	211.71	210.97	212.17	211.58	212.63	212.65	211.15	210.55	211.87	211.02	211	211.48	211.79	210.59	211.64	212.55	211.13	212.11	212.32	211.91	211.18	212	211.62	211.6	211.62	211.68	210.54	211.84	211.35	211.45	211.44	211.88	211.43	212.37	210.75	210.89	210.22	212	211.13	211.99	211.41	211.23	211.11	211.64	211.41	211.2	211.56
208.77	208.65	208.52	209.56	209.19	208.43	208.75	208.2	209.39	208.05	208.85	208.66	208.75	209.38	209.53	209.04	209.45	209.04	208.59	208.79	208.47	208.27	209.75	208.35	210.1	208.72	209.38	209.02	207.9	208.55	208.5	209.76	207.8	209.41	209.2	208.6	208.2	208.84	209.41	208.65	209.61	209.33	208.65	209.18	208.33	208.69	209.6	207.7	208.61	209.22
199.73	199.8	198.38	199.72	199.56	199.11	198.97	199.57	199.49	200.2	199.14	199.17	197.55	199.41	199.68	200	199.34	199.48	199.87	199.97	199.12	198.82	199.87	200.28	199.31	199.48	199.17	199.01	198.8	198.35	199.6	200.01	200.21	200.57	199.89	199.86	199.41	198.42	199.82	200.8	199.51	199.11	200.53	200.21	199.32	199.6	199.27	200.14	198.88	199.81
210.83	211.81	211.85	211.89	211.48	211.68	210.95	211.16	211.26	211.69	211.2	211.33	211.49	210.67	211.93	212.2	211.69	211.76	212.69	212.58	212.01	211.4	211.82	211.2	212.47	211.25	211.67	211.12	210.68	211.46	211.49	212	212.44	212.34	212.06	211.75	212.26	212.28	211.65	211.66	211.22	212.07	212.29	211.8	212.51	212.17	211.88	211.07	211.45	211.85
205.44	206.59	205.83	205.63	206.82	205.82	206.21	205.16	206.05	206.29	205.05	206.71	205.97	205.75	206.54	205.23	206.97	207.22	206.98	204.17	205.64	207.03	207.01	206.72	206.22	206.94	205.74	206.4	206.52	207.26	206.19	207.07	206.83	206.46	205.69	205.7	208.37	206.85	206.96	205.71	206.66	206.69	206.45	206.44	207	205.62	206.35	206.48	208.46	205.48
203.16	202.55	202.39	202.81	202.27	202.77	203.07	202.92	202.55	202.95	203.59	202.77	201.83	203.12	202.03	202.37	203.67	201.7	202.57	202.8	201.6	202.91	202.6	202.03	201.29	202.11	203.61	202.14	203.04	201.79	200.89	202.4	202.81	203.39	202.22	202.97	202.53	202.59	201.17	202.86	201.8	202.1	202.27	203.12	202.69	203.26	203.38	202.7	203.03	203.66
203.59	203.67	203.97	204.51	203.72	203.19	203.86	203.71	203.94	202.35	203.19	202.8	204.56	203.8	204.66	202.31	202.52	204.56	203.91	203.71	204.88	203.74	203.29	203.76	203.43	204.02	203.77	203.66	202.81	203.74	203.24	203.43	203.91	204.17	203.2	203.25	204.88	203.57	203.85	202.91	201.41	204.15	202.22	204.08	202.61	203.51	203.05	202.9	203.08	204.38
217.41	215.87	217.17	217.5	217.5	216.98	217.35	217.45	216.9	218.45	216.99	217.15	215.98	216.7	217.07	217.19	215.79	218.39	216.98	216.63	217.04	218.25	217.47	216.5	216.86	217.65	215.76	216.48	216.38	216.98	216.53	216.06	217.49	215.49	216.92	217.02	216.66	217.02	216.69	216.15	216.62	217.1	216.8	215.95	216.74	217.18	216.48	216.9	217.14	217.01
208.61	208.47	207.34	207.27	207.49	207.75	207.12	208.57	207.02	208.87	206.6	207.35	207.04	208.13	206.97	208.28	207.67	206.93	208.1	206.81	206.81	207.91	207.54	207.61	207.21	208.49	207.44	207.82	208.45	207.38	207.37	207.82	207.7	206.15	207	206.55	206.68	207.69	208.79	207.07	207.78	207.95	207.76	207.78	206.82	207.23	207.21	207.25	208.31	207.17
200.75	200.4	201.04	200.73	200.42	199.49	200.44	201.19	200.23	202.13	201.66	201.17	201.18	200.34	200.12	200.47	200.8	200.68	200.93	200.48	200	201.4	200.73	198.77	200.84	199.3	200.54	200.67	200.52	200.07	201.03	200.48	201.8	200.41	200.89	200.83	202.37	200.8	199.31	199.53	200.78	200.1	198.75	200.6	200.41	200.2	200.82	199.98	200.87	199.84
209.49	210.46	209.92	209.5	209.33	209.61	209.32	209.55	210.03	210.16	209.65	210.23	211.39	210.61	209.46	209.95	210.11	209.34	208.85	210.06	209.72	208.59	209.3	208.78	210.07	209.67	208.44	209.7	210.23	210.28	208.65	210.22	210.46	208.31	209.95	209.24	211.19	209.46	210.85	210.01	210.56	209.4	209.03	208.93	209.5	209.23	208.41	210.63	209.18	208.67
203.67	202.79	203.42	202.33	203.01	203.06	202.03	203.92	202.81	203.19	203.58	202.79	202.47	203.59	202.7	203.82	203.15	204.18	204.61	203.48	203.52	203.23	203.48	203.62	203.12	202.94	203.87	202.57	203.71	202.77	203.17	203.91	202.63	202.44	204.1	203.27	203.35	203.85	203.6	203.12	203.65	203.18	203.84	203.26	203.57	203.71	203.92	202.73	203.04	203.85
207.71	208.43	207.14	206.68	207.55	207.2	206.95	207.77	207.45	207.41	208.13	208.33	208.59	206.37	208.05	208.49	206.98	208.26	207.31	208.96	207.62	207.86	207.67	207.75	207.86	207.54	207.81	207.89	206.28	207.99	208.52	207.32	207.57	207.54	207.77	208.8	207.74	208.12	206.79	209.06	206.93	207.51	208.6	206.94	207.79	208.17	207.03	207.78	208.61	206.67
207.65	208.42	208.36	207.79	208.21	208.28	209.01	208.21	207.49	207.83	207.86	208.35	206.53	208.76	207	207.29	209.19	207.04	209.19	208.53	207.69	207.93	208.28	208.47	207.66	208.69	207.04	208.32	208.23	207.64	207.31	209	208.33	208.57	207.82	207.98	207.85	207.45	208.22	207.73	207.87	209.18	207.79	208.37	207.16	208.53	208.26	207.09	208.57	207.8
216.99	216.79	217.72	217.69	217.67	217.23	217.32	216.21	217.68	216.18	215.96	218.44	216.2	215.84	216.67	216.37	216.48	215.7	217.18	217.85	216.78	216.55	216.37	216.72	217.42	216.66	217.28	217.29	216.69	214.51	217.16	215.96	216.22	216.65	215.73	216.94	216.92	217.27	216.86	217.56	217.57	217.61	216.95	216.2	216.4	215.94	217.33	217.05	215.07	217.24
206.46	205.64	206.19	206.75	206.48	207.28	206.93	205.82	206.16	206.17	206.65	205.67	206.53	207.04	205.1	206.12	206.36	205.22	206.15	206.25	205.46	206.42	207.85	206.16	206.71	206.21	206.22	207.1	205.81	206.46	206.6	205.06	206.28	205.04	206.54	206.62	206.46	205.87	206.38	206.66	206.6	206.75	205.7	206.65	206.09	206.39	206.79	206.25	207.19	206.93
206.81	206.23	206.71	205.63	205.93	204.93	205.79	206.03	205.82	206.67	207.72	205.41	206.68	206.29	205.75	205.38	206.37	206.8	205.56	206.7	206.51	206.53	206.88	207.11	205.82	206.16	206.54	206.84	205.43	206.71	206.23	207.29	206.67	206.38	204.97	206.35	207.18	205.99	206.24	205.52	206.21	205.51	206.85	205.5	206.17	206.07	206.18	205.59	205.33	206.51
203.91	204.45	203.71	203.46	204.1	204.91	203.29	203.84	205.16	203.75	204.37	204.54	203.6	204.19	202.94	202.78	204.84	202.85	202.4	203.92	203.5	203.38	202.43	203.14	204.58	204.58	204.29	203.25	202.44	205.2	204.76	203.14	203.13	203.32	203.21	203.69	203.54	204.87	203.44	203.15	203.34	203.38	202.84	203.4	203.81	203.73	203.91	205.16	203.84	203.15
207.04	207.69	207.56	207.92	206.72	208.36	209.03	207.66	207.14	207.53	207.66	208.7	207.11	207.01	207.38	208.56	207.61	207.25	208.47	207.59	208.97	206.21	207.46	208.82	207.18	207.1	206.66	208.06	206.85	207.75	208.31	207.86	208.72	208.81	207.4	207.59	207.98	207.99	208.95	207.75	208.81	208.1	208.08	207.66	207.76	206.56	208.37	207.58	207.52	209.02
217.38	216.57	218.41	217.01	218.65	218.25	217.39	217.88	218.82	217.05	217.2	218.47	217.43	217.9	218.03	217.81	217.68	217.99	217.21	217.57	217.9	217.75	217.69	218.59	216.85	217.91	219.02	218.12	218.31	217.58	217.55	218.4	217.94	218.28	218.57	217.26	217.52	218.22	218.07	218.11	217.84	218.48	217.49	217.91	218.24	217.79	217.14	218.95	218.23	218.38
212.1	212.61	212.2	211.28	212.14	212.14	212.53	212.14	212.1	211.8	212.99	211.85	212.36	212.45	211	212.64	213.18	213.64	212.67	211.97	211.5	212.06	212.02	211.85	213.97	212.45	212.9	212.75	211.51	212.67	212.67	212.69	212.44	213.63	212.19	212.48	213.32	212.56	212.53	212.96	212.92	212.24	213.17	213.69	211.78	212.87	213.14	212.91	211.48	212.06
203.69	205.32	205.08	203.34	202.92	203.63	204.72	204.28	203.96	203.3	205.29	203.65	202.95	203.8	204.09	203.27	203.64	203.26	203.85	204.53	203.49	205.72	204.01	203.96	203.63	202.55	204.7	202.62	202.8	203.73	203.81	202.65	204.54	203.29	203.13	203.85	203.55	204.14	203.63	204	203.89	204.23	204.39	203.6	203.32	204.91	204.66	204.36	205.47	203.69
202.82	201.35	203.53	203.04	203.34	203.04	202.57	203.92	203.95	204.15	202.85	204.45	203.58	203.67	203.93	204.47	203.77	204.62	204.68	203.99	203.16	203.55	202.75	203.43	204.77	203.65	204.27	204.36	204.7	203.48	204.2	203.31	204.14	202.57	203.87	203.06	202.88	203.35	203.64	204.13	204.54	202.72	202.97	203.53	202.81	201.8	203.87	203.12	203.53	202.44
217.33	217.67	218.2	217.66	217.14	216.54	217.25	216.28	217.46	216.6	217.63	215.83	218.21	217.84	217.49	216.97	216.66	218.42	217.35	217.25	217.5	217.59	215.98	217.53	217.1	217.17	217.34	215.95	217.21	216.52	216.43	216.16	217.11	217.16	215.87	216.61	216.54	216.07	217.15	217.56	216.29	217.65	217.79	217.38	216.7	217.45	217.8	215.69	217.34	216.82
208.09	208.03	207.78	209.05	207.42	207.43	209.31	207.67	208.54	207.61	207.09	208	208.07	208.13	207.22	208.11	208.48	208.33	207.4	209.37	207.55	207.88	207.36	208.29	207.23	207.77	207.69	207.05	208.15	207.98	208.54	207.53	208.32	207.26	207.92	207.7	207.46	207.13	207.43	207.27	209.08	207.3	207.61	207.38	206.62	208.25	207.66	207.8	207.03	208.67
199.04	200.15	199.19	199.69	199.57	198.5	199.14	199.19	199.69	199.92	199.47	199.53	199.68	198.6	199.32	200.04	199.36	198.14	199.85	199.28	197.67	199.3	199.97	199.81	199.17	200.15	199.55	199.83	199	198.94	199.12	199.64	200.3	200.26	199.43	200.08	200.31	200.15	198.91	199.77	198.55	199.24	199.16	198.83	199.57	200.48	199.13	199.29	199.31	199.55
204.93	205.87	205.16	205.33	204.78	206.24	203.98	205.37	204.68	204.39	204.77	204.79	205.64	205.02	204.13	203.94	205.13	204.37	205.29	204.71	204.7	204.45	205.12	206.06	205.88	204.02	205.02	203.73	204.5	204.27	205.03	203.98	205.77	204.47	204.61	204.6	206.07	204.53	204.42	204.74	204.29	204.42	205.19	205.6	205.53	204.07	204.59	204.27	205.09	204.58
208.14	207.7	207.24	208.13	207.75	207.8	207.79	207.49	207.31	207.48	208.22	208.28	207.34	207.79	207.93	207.8	208.27	208.33	208.07	208.48	207.24	208.74	208.04	207.11	208.54	207.49	207.76	207.18	207.65	206.34	207.2	207.89	206.72	208.21	206.32	207.61	206.23	208.81	207.61	208.06	207.74	207.38	208.46	208.17	208.03	208.19	206.91	207.79	208.4	208.65
207.58	207.09	207.22	207.24	207.89	208.22	206.53	207.53	208.03	208.05	208.02	207.78	207.54	208.13	208.42	206.83	208.63	207.7	208.08	208.6	208.21	208.42	207.39	207.5	208.66	208.64	207.37	206.67	207.51	207.67	208.07	208.09	207	208.17	207.59	209.27	208.4	206.9	207.63	208.37	207	207.69	207.12	207.41	208.25	207.6	206.92	207.64	208.82	207.93
209.16	209.98	208.56	209.66	209.01	208.5	210.52	210.55	209.31	208.69	209.19	210.23	209	210.27	209.73	209.22	209.38	210.37	209.32	209.22	209.46	208.99	209.91	210.07	209.86	209.22	208.4	208.76	209.36	208.54	209.69	208.6	209.44	209.47	209.69	208.94	208.74	208.59	208.63	209.66	209.58	209.27	209.96	208.75	209.79	209.5	209.44	208.64	209.2	210.05
199.71	199.6	198.27	199.22	198.53	198.88	198.66	199.82	198.25	199.71	201.13	199.75	199.78	199.54	199.69	199.61	199.38	199.09	199.29	199.23	199	199.12	200.47	199.24	199.22	199.34	199.27	199.6	198.72	199.07	198.95	198.92	199.69	200.04	200.13	198.27	199.82	199.98	199.4	199.3	199.79	199.98	199.62	198.51	199.22	200.06	198.99	200.18	199.1	199.44
206.81	207.1	208.51	207.57	207.1	208.37	207.08	206.6	207.2	207.47	208.27	207.07	207.77	206.85	206.97	207.34	207.47	207.98	207.36	208.65	207.8	206.02	207.89	207.53	207.26	208.15	207.24	207.29	206.33	208.48	208.18	207.78	206.75	207.41	208.18	207.63	206.86	207.35	206.45	207.11	207.66	207.93	206.31	208.43	207.27	207.65	207.64	206.46	208.9	207.59
208.66	207.79	208.24	207.37	207.22	207.16	206.77	207.69	207.23	208.69	207	208.73	207.27	207.86	207.58	208.44	209.02	207.61	207.68	207.34	208.14	207.46	207.34	207.68	208.34	207.68	207.46	207.73	208.53	207.81	208.36	209.3	207.88	208.27	207.74	207.5	207.32	208.52	207.74	208.31	207.78	207.74	208.18	206.44	207.48	208.07	208.21	208	207.27	206.44
203.54	204.75	203.07	203.38	202.97	202.93	202.96	203.66	203.61	204.73	202.01	202.76	203.31	202.63	203.31	204.26	202.46	203.09	203.99	202.25	202.98	204.13	203.91	203.18	203.17	205.18	203.08	204.15	203.66	204.03	203.74	203.26	203.17	202.2	202.54	203.71	203.47	203.96	204.03	203.36	204.46	202.18	202.66	203.52	203.54	202.93	203.5	203.29	202.76	203.88
215.22	213.99	213.9	213.7	214.53	214.37	215.54	213.86	212.98	214	213.9	213.25	213.03	214.16	213.51	214.21	212.78	214.46	214.16	213.34	214.9	214.37	212.98	213.44	214.3	212.81	214.38	214.45	214.3	212.38	213.54	213.18	214.56	214.83	213.37	212.93	214.52	212.76	213.6	214.44	214.76	214.03	214.51	214.19	212.51	214.95	213.99	214.63	213.68	214.12
208.49	207.99	206.57	207.74	208.56	207.39	206.39	208.22	207.8	207.87	206.98	207.95	207.87	206.7	206.9	207.27	207.3	207.65	206.78	207.74	207.29	207.44	206.76	208.12	206.95	206.91	206.94	207.78	208.14	207.72	207	206.63	207.01	206.88	207.09	206.95	207.02	206.58	208.49	208.47	207.25	207.35	207	208.42	206.48	207.06	206.9	207.8	207.24	208.27
194.37	193.66	193.73	194.37	194.16	194.64	194.88	193.97	195.13	194.45	194.65	194.58	194.38	192.78	195.71	193.5	194.09	193.94	193.85	194.8	194.34	193.16	194.45	193.11	194.28	194.06	193.49	195.3	195.11	194.11	195.21	194.74	193.49	194.21	195.47	194.67	194.1	194.45	195.52	194.24	194.88	195.13	194.15	195.07	194.34	194.28	195.19	193.69	195.22	195.07
199.33	200.41	199.88	199.56	199.75	200.35	199.23	199.38	199.63	200.07	197.96	199.59	199.24	200.12	199.69	199.19	198.51	199.45	200.32	199.11	200.36	200.44	199.78	199.06	200.19	199.39	198.38	199.27	199.52	200	199.85	198.79	200.13	198.89	198.75	199.77	200.03	199.35	198.3	199.49	198.98	199.36	199.7	198.54	198.73	200.02	199.69	200.35	198.42	199.59
203.57	202.18	203.08	201.96	201.93	202.66	202.32	202.72	201.98	202.44	202.78	202.28	202.91	202.62	203.12	201.95	203.11	201.73	202.04	202.69	203.28	202.07	202.5	202.26	202.81	202.35	202.19	202.06	201.5	201.58	202.75	202.82	201.77	202.04	202.3	202.64	202.49	202.96	201.38	203.05	201.88	202.21	203.59	203.51	203.18	203.21	202.04	202.43	202.43	203.32
203.44	203.28	204.07	202.7	204.48	203.6	203.35	202.37	202.61	203.87	204.25	202.11	203.78	203.98	203.61	203.75	203.13	202.97	203.74	203.37	203.19	203.2	203.69	203.3	202.45	203.99	204.04	204.36	204.17	203.17	204.16	203.65	204.15	203.93	203.98	203.92	203.42	204.39	203.39	202.25	203.44	204.52	203.6	204.36	203.28	203.3	204.49	203.96	203.28	203.46
208.21	206.37	208.5	208.91	207.54	208.32	207.37	206.81	207.68	207.38	206.79	207.65	207.27	207.3	207.89	208.03	206.25	208.33	207.06	208.02	208.08	207.2	208.12	207.21	207.82	207.64	209.33	207.34	207.53	206.98	208.06	207.7	208.21	207.64	207.53	207.09	207.51	207.55	208.46	209.24	206.25	208.28	207.61	207.5	207.14	207.27	207.52	208.06	207.77	207.21
209.9	208.96	209.33	209.37	210.1	209.1	209.16	209.06	209.51	210.05	209.52	209.32	210.73	208.5	208.81	210.38	209.78	209.33	209.88	210.74	210.07	209.35	209.66	210.13	208.47	209.09	209.68	209.06	209.26	209.57	210.64	211.39	209.77	210.63	208.2	208.98	207.62	209.72	209.43	208.91	210.05	209.7	210.39	210.28	210.46	210.45	208.88	211.22	210.09	208.63
214.19	214.32	213.44	213.71	214.11	213.87	215.39	213.6	213.61	213.33	213.82	214.52	214.54	214.41	213.86	213.96	212.9	213.67	215.15	213.42	214.1	212.81	213.59	212.75	213.47	213.88	213.32	215.58	214.01	213.5	214.23	213.78	213.57	214.21	214.07	213.57	213.72	214.15	215	213.05	213.45	213.65	214.45	214.05	214.04	213.91	214.41	214.92	214.32	213.57
201.62	202.59	203.31	202.92	204.27	202.49	203.72	202.65	203.75	202.91	202.84	203.6	202.98	202.67	203.06	202.43	204.08	202.33	202.03	204.15	203.26	203.49	202.79	202.74	202.94	201.91	202.32	203.14	202.82	203.09	202.72	204.9	202.97	203.49	204.54	202.95	203.75	202.43	202.68	203.71	202.99	202.78	203.5	202.79	203.5	203.23	203.44	204.2	203.41	202.09
204.72	204.55	205.09	204.83	205.43	204.71	205.65	204.46	204.48	203.56	204.89	205.53	204.19	205.66	203.67	205.02	204.97	204.77	204.86	205.48	204.51	205.15	204.64	204.24	204.04	205.02	204.68	204.48	204.77	204.86	204.03	204.2	206.05	205.1	204.62	206.33	204.33	205.07	204.29	204.52	205.36	205.34	205.52	204.75	204.48	204.4	205.17	204.47	204.71	204.61
207.29	208.53	209.04	208.92	208.15	209.56	209.17	208.51	207.93	209.12	209.64	208.83	209.42	208	209.22	209.98	208.88	209.78	208.04	209.42	208.8	209.4	208.12	208.88	209.24	208.69	209.88	209.27	209.18	208.76	207.6	208.93	208.79	210.03	207.96	209.28	209.76	209.87	209.25	208.25	208.42	208.38	208.35	207.59	209.31	208.93	208.32	209.35	208.4	208.2
200.39	199.66	198.71	198.21	199.11	200.18	199.38	198.93	199.01	198.92	198.86	199.37	199.18	199.83	199.52	200.87	199.39	200.29	199.51	201.31	200.54	198.98	199.78	198.65	199.55	200.54	199.78	198.72	199.68	200.32	198.97	199.44	199.38	199.37	199.26	200.11	198.39	201.04	200.2	199.72	199.38	200.43	199.37	199.91	199.82	198.15	200.48	200.17	199.92	199.58
212.48	211.54	211.27	211.85	212.74	212.24	212.49	211.72	212.3	211.78	213.61	212.59	211.11	213.06	212.51	212.14	212.48	213.16	212.97	211.75	212.44	212.19	212.05	212.55	212.46	210.9	212.3	212.22	212.49	212.1	212.02	212.49	212.59	212.91	211.83	211.55	212.09	212.97	212.96	210.77	212.64	212.81	211.75	212.44	211.82	212.8	211.72	211.95	213.04	211.68
207.01	207.17	206.55	208.09	207.67	207.32	206.94	207.71	208.21	206.17	207.42	207.33	208.64	207.43	207.43	207.05	207.57	208.54	206.6	207.63	207.68	207.35	208.03	207.35	206.61	208.18	207.59	207.19	208.59	207.88	206.91	207.4	207.98	207.02	207.7	208.09	207.93	207.43	207.35	207.33	207.45	208.01	207.13	208.06	207.66	207.79	206.76	207.35	208.32	207.85
206.83	207.07	205.67	206.34	205.02	207.18	206.97	206.29	206.05	205.6	205.63	206.55	205.92	205.58	206.74	205.35	207.07	205.69	207.37	205.48	207.43	206.43	207.24	206.73	205.16	206.79	207.85	206.5	206.27	206.5	207.12	205.56	206.16	206.4	205.79	207.93	206.06	206.99	206.99	207.26	206.27	206.52	207.08	206.77	206.17	206.78	207.37	206.25	205.35	206.02
194.75	195.11	195.93	195.27	195.99	196.73	197.44	194.65	195.01	195.55	194.78	194.5	195.5	196.01	195.17	195.18	195.79	195.91	195.42	195.81	195.07	194.75	196.32	195.75	195.2	195.48	195.68	194.79	195.8	194.56	196.14	195.4	195.71	194.91	195.75	195.74	194.89	194.05	194.71	195.85	195.92	194.35	195.58	195.28	195.1	195.92	195.45	195.33	195.9	194.72
212.65	213.29	213.28	213.22	213.52	212.41	212.82	212.57	213.56	212.29	212.9	212.55	212.72	213.7	213.32	213.5	212.16	212.77	213.2	214.47	211.9	212.25	212.91	212.83	213.29	211.82	212.84	212.54	212.78	213.49	212.47	213.12	213.47	213.34	213.26	214.19	214.11	212.85	212.17	213.1	212.53	212.61	213.82	212.33	213.39	213.23	212.42	213.53	212.85	212.9
199.98	200.82	201.2	198.57	200.44	200.34	199.59	199.44	200.29	201.51	200.04	199.33	200.97	200.68	199.6	200.93	200.32	199.93	199.08	201.02	201.53	200.4	200.5	199.66	199.88	200.14	199.64	200.8	200.47	199.96	200.19	199.72	200.5	200.47	200.03	199.61	200.07	200.09	200.55	199.7	200.08	200.93	199.65	199.57	199.89	200.3	200.31	199.91	200.56	199.64
207.92	210.16	209.43	209.65	208.67	209.2	210.17	209.95	209.46	209.79	209.64	209.19	209.41	209.5	209.16	209.34	210	209.65	209.84	208.18	210.41	210.03	210.9	209.88	210.5	210.56	209.5	209.94	209.12	209.22	209.82	209.93	209.69	210.21	208.66	208.8	210.15	208.48	209.1	209.48	209.16	210.52	209.96	210.68	209.05	209.65	210.11	209.7	209.23	208.88
201.54	202.94	202.74	203.03	203.32	203.33	202.05	202.86	203.55	202.75	202.88	202.85	201.69	202.68	203.28	202.57	202.86	203.23	201.41	200.97	203.51	202.13	202.81	203.32	202.76	203.41	201.49	202.63	202.32	203.38	203.24	201.08	201.87	204.14	202.87	203.46	202.76	202.15	203.15	202.08	203.05	202.88	201.99	202.75	201.95	202.91	203.02	203.63	203.21	203.14
209.07	210.72	210.12	209.35	210.75	210.57	209.53	210.24	210.32	209.76	209.12	209.76	209.73	209.28	209.24	207.86	209.35	209.57	210.05	208.77	209.57	209.22	208.73	209.31	208.92	210	209.38	209.87	209.15	209.22	209.59	210.1	210.04	209.92	208.71	208.77	208.87	208.34	210.31	209.18	209.93	209.37	208.83	210.05	209.4	209.87	210.28	209.69	209.52	209.8
210.92	212.84	211.66	212.38	211.77	211.37	210.69	211.65	212.37	211.56	212.07	213.4	210.6	212.06	212.25	211.73	211.47	211.47	211.22	210.85	211.32	212.52	211.24	210.94	212.1	211.6	211.19	211.95	211.24	211.85	211.65	212.66	211.93	212.08	212.04	212.08	210.91	211.39	211.51	211.71	212.34	212.35	211.98	211.25	211.76	211.31	210.93	210.99	211.66	211.12
217.12	216.13	217.2	217.3	216.93	217.29	217.39	217.25	216.65	216.75	216.93	217.44	215.97	216.28	217.16	215.71	217.78	216.78	217.08	217.39	217.1	216.71	217.53	217.06	217.53	217.36	217.58	217.04	216.99	215.9	216.67	216.67	218.23	217.02	216.98	217.24	217.81	217.23	218.14	216.85	217.45	216.58	217.8	217.22	215.97	216.4	216.73	217.19	216.18	217.4
206.83	208.95	208.41	208.84	207.47	207.78	207.06	206.08	208.59	207.11	207.11	207.61	207.62	207.72	208.18	208.96	207.23	207.29	208.79	207.07	207.61	208.58	207.97	208.73	207.63	208.64	208.48	208.16	208.18	207.74	208.17	207.51	208.75	207.67	207.16	207.45	207.97	207.76	207.64	207.51	207.03	208.72	207.75	208.31	208.58	208.91	206.8	208.32	206.95	208.67
217.3	218.38	216.38	216.57	216.44	216.68	217.01	217.33	216.02	216.25	217.07	216.35	215.99	216.56	216.42	218.13	217.99	218.23	216.68	216.76	216.54	217.14	216.77	217.69	216.75	217.39	217.59	215.42	217.1	216.18	217.14	218.39	216.5	215.91	216.93	216.39	216.03	216.78	217.09	215.72	217	217.28	216.34	216.91	217.93	216.76	217.18	216.99	217.15	217.04
212.43	211.78	212.19	211.21	211.86	210.58	210.48	210.99	211.78	211.08	212	211.44	211.31	211.91	210.88	210.57	210.95	210.64	210.61	211.77	212.11	211.08	211.96	211.74	211.59	211.65	211.56	212.31	211.83	210.53	211.55	212.02	211.3	212.12	212.1	211.93	211	211.58	211.24	212.48	212.17	211.77	211.97	211.62	212.13	211.38	210.17	212.68	211.63	211.19
208.88	209	210.1	208.8	209.93	208.64	208.91	209.04	208.23	208.23	207.94	209.36	207.93	207.96	209.03	208.67	210.09	209.67	208.18	210.49	209.2	209.28	208.77	209.07	208.49	208.79	208.33	208.54	209.23	209.06	208.73	207.94	208.64	207.81	208.56	208.59	208.95	209.16	208.38	208.91	209.03	209.64	208.36	207.58	209.03	208.03	209.12	209.47	208.68	207.34
207.25	207.88	207.56	208.7	207.25	208.16	207.75	207.65	208.55	208.11	207.56	207.81	206.59	208.8	206.96	209	206.23	207.4	207.6	208.35	207.29	207.43	208.1	208.05	207.48	206.29	206.88	206.93	207.1	208.18	207.34	208.45	207.37	208.75	207.19	207.38	206.53	207.03	207.31	207.89	207	208.14	206.85	208.13	207.22	207.14	208.08	208.29	207.42	207.73
209.62	208.07	208.7	208.37	208.86	209.42	208.31	209.36	208.36	209.18	207.73	208.56	207.87	209.43	209.73	208.99	208.5	208.48	208.47	208.2	209.53	207.73	208.17	209.45	209.21	208.26	209.04	207.84	209.5	208.77	209.06	208.74	209.06	208.01	208.27	208.8	208.4	209.44	208.71	209.56	209.81	209.13	209.47	210.18	209.45	208.32	208.85	207.87	209.58	208.65
208.8	210.78	210	210	208.39	209.43	209.56	209.16	209.96	209.46	209.97	208.97	211.03	209.55	209.22	209.81	210.04	209.99	210.78	210.04	209.55	209.33	210.57	209.77	210.07	209.47	209.85	207.93	210.14	210.69	209.89	210.43	209.47	209.6	209.56	209.56	208.73	209.79	208.84	209.76	208.74	209.94	210.14	210.28	211.13	208.91	209.96	209.26	209.93	210.09
199.48	200.77	201.22	199.74	199.39	200.26	199.41	200.12	199.57	199.62	200.05	198.16	200.79	199.31	199.75	199.35	200.24	199.8	201.14	199.82	198.93	199.82	199.36	199.55	198.99	199.45	199.24	198.31	200.41	199.38	199.25	199.8	199.98	199.07	199.81	200.55	198.96	198.88	199.91	200.12	199.81	199.52	199.38	199.93	199.01	199.04	198.88	200.07	199.49	199.57
212.78	212.18	212.16	214.54	212.66	213.05	213.1	212.81	213.78	213.11	212.5	213.11	212.62	213.39	212.76	212.92	212.85	213.56	213.79	212.28	213.55	214.23	211.84	212.61	213.13	213.46	213.03	213.34	213.35	213.1	212.31	211.67	213.27	213.56	211.69	213.55	213.38	213.9	212.4	212.69	212.96	212.99	212.9	212.92	212.54	212.39	213.45	213.51	211.83	213.19
211.75	211.7	212.39	212.32	211.3	211.68	210.98	211.15	211.19	212.54	211.18	211.44	212.54	209.62	211.92	211.7	211.86	211.16	211.44	211.82	212.18	211.69	211.08	211.38	212.26	212.38	211.51	211.9	211.48	210.89	210.42	211.08	212.26	211.81	211.2	210.73	211.91	210.98	211.47	211.65	213.11	211.58	211.83	211.62	211.23	212.04	212.25	212.26	211.63	211.69
201.04	201.7	199.99	201.54	201.8	201.67	201.97	201.56	200.3	201.3	200.66	201.89	200.62	202.05	200.45	201.79	201.03	201.22	200.45	201.47	201.77	200.85	201.73	200.77	200.38	202.91	200.3	201.03	200.48	200.01	202.6	201.49	201	200.71	201.57	201.26	200.45	201.9	200.64	201.26	200.85	200.25	201.31	201.01	200.99	200.74	200.3	201.29	201.15	201.95
198.36	197.65	198.39	198.69	198.72	198.72	199.59	198.39	198.4	199.64	198.95	198.35	198.62	197.63	198.98	199.51	197.78	197.51	197.64	198.57	199.23	198.45	198.93	198.51	198.69	197.99	198.69	198.69	198.99	199.17	198.46	198.53	198.41	199.01	197.9	199.04	198.26	198.25	198.68	198.3	197.44	198.22	198.63	197.57	200.11	199	198.35	199.1	198.67	199.37
217.38	217.21	217.5	217.46	217.33	216.37	216.19	216.9	215.59	216.36	216.21	217.32	217.7	216.11	217.59	216.66	216.54	217.1	215.58	217.12	216.94	217.84	217.3	216.76	215.8	216.73	217.27	216.82	217.13	216.83	216.77	217.11	217.65	216.82	217.57	216.53	217.05	216.35	217.16	217.55	218.56	216.05	216.17	216.74	218.38	217.15	217.48	217.07	216.66	214.79
217.56	217.01	217.98	218.23	217.56	218.29	217.58	216.95	217.64	218.37	217.13	219.1	218.05	217.19	217.59	217.94	216.89	217.88	218.76	217.64	217.77	217.51	219.9	217.45	218.1	216.54	217.51	217.31	217.36	217.69	217.03	217.35	218.01	218.53	217.71	217.93	218.36	217.39	218.48	217.62	217.81	217.35	217.83	218.9	217.08	217.25	217.77	216.25	217.75	217.45
204.91	206.04	205.61	204.87	205.07	203.56	204.24	204.79	205.16	205.43	204.52	204.57	203.98	204.29	204.84	204.24	205.08	205.73	204.58	204.44	203.9	203.69	205.71	204.83	205.01	204.48	203.72	204.66	205.99	206.2	204.73	204.56	205.03	204.65	203.8	206.57	204.2	204.98	204.15	205.04	205.4	205.41	205.47	204.83	205.51	204.24	205	205.79	204.38	205.3
213.99	213.29	214.01	213.29	214.02	213.97	213.16	212.49	213.47	215.53	214.21	214.11	213.84	215.28	213.44	213.73	213.55	213.5	213.82	213.32	214.2	212.6	214.32	215.32	213.01	213.84	213.06	215.05	212.84	212.76	214.3	214.11	212.7	214.56	214.67	213.71	214.09	214.3	214.17	213.68	214.13	212.52	214.76	213.89	213.18	212.83	213.82	213.16	214.06	213.21
206.96	209.76	207.54	208.8	208.9	208.6	208.65	208.58	209.26	208.96	208.42	207.92	208.34	208.3	207.27	208.47	207.98	208.47	208.7	208.86	209.03	207.94	208.63	207.7	207.8	208.19	208.3	209.04	208.93	208.39	208.79	208.74	208.38	208.32	209.48	208.23	207.5	208.12	208.87	208.85	207.98	208.38	208.75	208.21	208.8	209.71	210.08	208.62	208.92	208.92
202.44	201.72	201.44	203.56	203.81	203.58	203.29	202.61	201.97	202.5	202.97	202.39	202.98	202.27	202.55	202.82	202.61	202.74	202.67	203.63	202.4	202.77	202.93	201.87	201.34	202.14	202.33	203.6	202.66	202.82	203.49	203	203.37	202.6	202.7	203.48	203.25	202.31	202.1	203.17	202.42	203.2	202.03	203.29	200.46	202.69	201.61	202.63	201.82	203.49
212.07	211.82	211.49	211.29	212.04	211.76	210.91	211.54	211.8	212.06	211.54	211.4	211.23	211.91	211.6	211.65	211.9	211.49	211.7	210.61	213.09	212.09	211.77	211.92	211.97	210.92	211.98	211.39	211.44	211.69	212	211.76	211.45	210.99	212.19	211.22	211.8	211.67	211.91	211.02	211.45	211.92	212.63	211.58	211.38	211.89	210.6	211.36	211.03	211.61
203.13	202.03	202.36	202.77	202.56	202.16	202.16	200.72	202.25	202.4	203.12	201.62	203.25	202.84	202.51	202.74	202.91	203.08	201.32	201.47	201.96	202.84	202.63	203.77	203.22	202.66	202.3	203.41	201.66	202.41	203.2	202.12	200.72	203.06	202.95	202.83	202.98	202.52	203.21	201.48	202.35	202.82	202.95	202.85	201.59	202.37	202.72	203.06	200.99	202.92
206.87	208.77	207.16	207.78	208.35	208.56	207.79	207.1	207.97	207.49	207.8	207.64	207.7	207.76	207.37	208.3	207.63	207.67	206.89	207.75	208.17	208.15	207.67	208.01	210.08	208.15	207.36	207.31	207.94	207.59	207.72	207.43	208.08	207.66	207.52	207.32	208.05	207.95	206.72	207.67	207.93	206.32	208.38	208.08	207.89	207.79	207.56	207.75	207.4	208.43
217.6	217.76	218.35	216.68	219.13	218.79	218.14	216.98	218.14	217.71	216.47	218.55	216.85	217.08	218.47	217.59	217.28	218.13	217.35	217.35	217.46	217.41	218.01	218.49	216.96	217.18	217.6	218.47	218.24	217.8	217.84	217.97	217.68	217.93	217.85	216.8	216.82	217.23	216.61	218.29	218.03	218.28	218.5	217.55	217.97	218.74	217.67	216.94	218.17	217.39
218.29	216.75	216.5	216.11	217.59	217.65	216.56	217.32	216.86	217.04	215.9	217.18	216.22	215.97	216.65	216.81	215.81	216.34	216.99	216.76	218.47	216.08	215.98	216.77	217.07	216.45	217.99	216.42	216.74	217.61	217.3	217.41	217.13	216.16	216.86	217.08	216.09	217.95	217.6	216.76	217.53	216.46	215.64	216.48	216.91	218.39	216.29	216.33	217.23	217.22
217.16	215.35	218.21	215.86	216.49	216.8	217.15	216.87	216.8	216.47	217.19	215.99	217.22	215.98	217.98	216.78	218.06	216.56	218.51	216.59	217.03	217.25	218.02	218.21	217.39	217.58	216.67	216.8	217.78	218.4	217.16	217.85	217.65	217.45	218.55	216.45	216.6	216.17	216.88	216.92	217.83	217.42	216.75	216.88	217.25	216.86	217.51	216.78	216.66	217.81
199.05	200.26	199.61	200.38	198.94	199.76	200.2	200.18	200.46	201	199.37	200.19	199.17	199.85	199.75	199.08	199.69	198.78	198.91	199	200.09	199.84	199.02	198.96	198.92	200.93	199.22	199.62	198.79	199.92	199.45	199.11	198.69	198.78	199.54	199.16	199.65	198.8	200.04	200.52	199.68	199.67	199.63	199.1	199.53	198.33	199.47	199.61	199.55	199.49
207.28	209.09	208.74	207.56	209.1	208.02	208.82	208.92	208.35	208.85	208.73	207.33	207.38	206.89	208.03	208.36	209.25	208.3	208.33	208.08	207.81	208.19	209.22	208.26	207.42	208.59	208.7	207.35	208.82	208.17	208.86	208.33	209.16	207.45	208.76	207.98	208.95	208.5	209.49	208.41	209.23	208.25	209.15	209.67	209.79	208.48	208.82	208.39	208.29	208.76
196.8	198.74	198.9	197.64	198.2	199.05	199.74	198.78	197.97	199.2	198.96	198.15	199.61	198.36	198.11	197.7	199.61	198.65	198.85	198.65	198.27	198.39	199.05	198.27	199.06	199.14	199.12	199.21	197.31	198.37	197.92	199.73	199.13	198.44	198.48	199.05	198.58	197.64	198.31	198.35	198.65	199.23	198.5	198.47	198.71	198.12	199.45	199.36	198.2	198.19
207.29	208.59	206.94	206.54	207.74	208.58	208.12	207.96	207.5	207.25	207.91	208.4	208.06	207.08	208.25	207.8	206.64	207.72	207	208.59	207.02	207.75	207.61	207.65	207.68	206.43	207.05	207.21	207.49	207.82	207.81	207.42	208.07	207.02	207.87	207.26	208.37	207.21	208.07	207.23	207.77	208.42	207.29	206.75	207.78	208.73	207.25	207.71	208.03	208.17
205.86	204.07	204.76	203.16	205.38	205.96	204.23	204.01	205.6	203.72	204.91	205.02	205.79	205.45	205.63	205.45	204.31	204.72	204.57	203.98	204.58	204.83	204.28	204.81	205.76	205.12	205.07	204.81	204.53	205.06	204.35	204.06	203.52	205.1	205.47	203.35	205.81	204.46	204.69	204.96	204.87	205.62	204.56	204.57	204.01	204.6	204.51	203.96	205.69	204.43
208.83	207.65	207.52	209.12	207.98	207.9	208.32	208.51	207.71	209.06	207.68	209.68	209.2	207.95	208.44	208.93	208.58	208.97	209.31	209.04	207.57	208.58	209.15	208.94	207.82	208.13	209.2	208.39	209.35	207.87	208.8	209.6	209.32	207.72	208.06	209.35	208.12	208.28	208.81	209.52	209.06	208.79	209.19	208.21	208.78	209.04	209.49	208.31	207.88	207.95
203.82	203.62	203.46	204.01	203.53	203	203.38	203.55	203.52	203.68	204.67	203.7	202.84	203.98	204.64	204.45	204.17	203.75	202.58	203.43	203.62	203.56	202.99	204.07	204.54	203.26	203.54	203.87	203.86	203.49	203.87	202.39	202.79	202.48	203.53	204.21	203.38	204.14	203.58	203.55	203.58	204.32	205.07	202.55	202.48	203.37	203.51	202.33	203.01	203.83
194.84	195.04	195.4	194.88	196.39	194.41	195.29	196.73	194.49	195.16	195.42	194.49	196.19	195.34	195.22	195.21	195.38	194.25	194.65	194.95	195.25	195.04	195.3	194.72	195.61	196.05	194.75	194.49	196.08	195.06	194.6	195.04	195.23	194.51	194.33	195.16	195.98	195.07	194.42	196.16	194.92	196.64	195.68	195.33	194.09	195.34	195.84	196.77	195.7	194.37
213.17	214.08	214.11	213.49	213.52	213.11	214.12	212.61	213.32	213.07	213.99	214.3	213.02	213.03	213.45	213.34	213.42	213.27	213.35	214.07	213.39	213.43	213.87	212.97	213.27	214.33	213.23	213.07	214.42	215.86	214.36	213.69	213.68	211.68	213.57	213.27	212.91	213.09	213.14	213.9	213.11	213.19	213.67	213.57	213.47	212.08	214.41	212.93	214.15	212.87
203.4	202.32	204.47	203.88	203.15	204.38	203.78	203.51	203.61	202.98	203.9	203.83	204.03	205.23	204.05	204.39	203.98	203.29	204.73	203.48	204	203.71	202.97	203.13	203.76	204.77	203.3	203.78	202.85	204.25	203.86	204.43	203.7	203.81	203.81	203.18	203.7	202.75	202.83	203.18	202.94	203.18	203.38	202.61	203.2	203.78	203.33	203.6	203.16	204.09
217.6	217.01	218.71	216.56	217.9	217.4	215.85	217.02	216.68	217.09	216.71	218.22	217.18	217.7	217.1	215.39	217.79	216.27	216.98	216.44	216.4	217.25	216.78	216.45	217.41	216.91	217.39	216.64	215.3	216.46	216.48	215.34	217.3	217.12	216.6	216.38	216.67	216.17	217.29	217.05	217.59	216.87	216.53	217.26	216.44	217.17	217.11	217.17	216.42	216.37
218.43	218.1	217.14	217.96	217	217.8	217.95	216.86	217.83	216.81	217.73	217.85	217.6	218.24	218.97	217.6	217.31	218.26	217.82	217.37	218.31	218.94	218.01	218.78	217.46	218.26	217.71	217.74	217.95	217.12	218.1	218.25	217.92	217.77	217.27	217.93	218.14	217.23	217.01	218.01	218.33	217.79	217.62	217.68	217.96	218.94	217.17	216.25	219.5	216.82
203.67	203.06	203.5	203.45	204.28	203.67	204.6	203.68	203.65	202.73	203.8	204.79	203.97	204.43	203.33	203.34	203.86	204.92	203.69	203.33	203.75	203.9	203.89	203.84	204.01	204.41	205.1	203.01	203.63	204.48	204.37	204.21	205.08	204.03	203.12	204.02	203.44	204.25	203.94	203.95	204.56	204.06	204.82	203.29	203.17	203.31	203.58	203.77	203.53	201.92
210.5	212.33	212.2	212.4	211.2	211.66	211.81	212.39	210.9	211.75	211.64	211.02	211.74	211.32	210.98	211.75	211.69	211.56	212.1	211.85	211.24	211.42	210.86	212.77	211.87	210.76	211.96	211.96	210.7	212.1	211.67	211.22	211.31	210.77	211.51	211.77	211.82	212.69	212.21	210.19	210.5	212.54	211.83	211.7	211.55	211.1	211.7	211.24	211.72	211.92
216.11	216.8	217.4	217.07	215.31	216.78	217.09	217.4	217.68	217.68	216.54	217.31	217.16	216.4	218.2	216.94	217.4	216.37	217.53	216.81	216.32	217.96	217.49	217.22	216.32	216.41	218.66	217.51	216.55	216.63	216.99	216.82	216.79	216.61	217.92	215.98	216.51	217.34	217.21	217.73	217.46	217.57	217.22	216.65	217.58	217.33	217.4	216.59	217.28	217.45
206.13	205.1	206.08	205.91	206.53	205.55	204.83	205.13	205.31	205.34	205.38	205.52	206.2	205.67	205.76	205.95	205.53	205.54	206.34	205.45	205.91	205.7	204.78	206.32	206.3	206.79	207.32	205.63	205.58	206.25	205.31	206.66	204.92	206.47	205.74	204.91	204.58	204.78	207.05	206.11	205.34	204.51	205.59	205.81	206.56	205.22	205.96	205.18	205.78	205.46
209.27	209.42	208.08	208.59	208.1	208.18	207.99	208.09	208	209.09	209.64	208.62	209.95	208.99	209.31	208.07	209.03	210.25	209.32	208.42	209.24	208.95	208.58	209.64	207.86	209.48	208.45	208.69	208.53	208.89	208.64	207.98	208.05	208.59	209.58	209.37	209.57	208.81	208.79	208.31	209.52	209.43	209.45	209.28	209.14	209.47	208.97	208.79	209.31	208.4
213.02	212.72	213.84	212.85	213.27	212.44	213.97	211.95	212.36	212.08	212.84	213.89	212.96	211.82	213.57	214.76	212.72	212.86	213.79	213.22	213.36	212.98	212.25	212.26	212.3	213	214.22	213.37	212.63	212.2	212.99	212.76	212.51	213.5	212.81	213.39	213.23	212.25	212.36	212.16	212.93	212.92	212.45	212.95	212.14	212.75	214.01	212.77	213.81	213.08
212.1	211.44	212.27	211.62	210.96	211.44	212.23	211.33	211.24	212.32	212.52	212.58	211.02	211.66	211.28	211.84	212.1	211.27	211.15	212.27	211.73	212.18	210.73	211.17	210.39	211.45	210.14	212.42	211.94	211.22	210.98	210.83	211.53	212.1	212.39	211.15	212.06	211.53	211.85	212.05	211.84	210.94	213.16	210.92	212.81	210.35	211.97	211.79	212.88	211.15
198.76	198.12	198.56	197.09	197.81	197.99	198.07	197.93	198.03	198.11	198.19	197.13	198.37	198.29	197.72	197.68	198.24	197.53	198.72	197.92	198.17	197.29	197.94	197.81	197.02	196.6	198.09	197.08	197.19	197.79	198.2	197.97	197.11	198.22	197.55	198.24	198.63	198.05	197.35	199.13	198.4	199.47	197.81	197.8	198.49	197.23	197.35	197.92	197.76	198.31
209.13	209.87	209.95	209.23	208.78	208.85	208.35	209.27	210.68	209.64	208.65	208.57	208.76	209.48	209.58	209.57	209.33	209.26	208.97	208.83	209.29	209.79	208.31	209.74	207.66	208.15	209.22	209.25	208.94	208.05	209.19	208.47	208.86	208.78	208.9	208.52	209.16	208.54	209.33	209.28	209.44	209.05	207.73	209.38	209.31	209.46	209.41	209	208.12	209.16
216.62	216.97	217.77	216.54	216.8	217.53	217.24	217.41	217.14	216.94	217.41	216.78	218.23	217.58	217.47	217.86	216.68	217.8	217.97	217.53	217.33	217.04	216.98	217.4	216.6	217.06	216.76	216.96	216.91	216.3	216.96	217.89	216.23	217.2	217.71	216.58	217.9	216.84	216.89	217.33	216.65	216.64	217.18	216.48	217.5	216.73	216.92	216.85	216.92	215.96
203.89	203.45	202.89	203.84	202.53	203.68	202.71	202.98	203.84	203.13	204.09	204.27	204.31	203.58	202.89	202.09	202.93	202.79	201.85	203.34	202.72	202.97	203.67	203.09	204.02	202.15	202.9	202.63	203.93	203.45	203.38	203.09	204.3	203.11	203.7	202.52	203.36	202.79	203.07	202.87	203.67	204.17	204.15	203.38	203.24	203.86	204.18	202.79	203.36	203.85
211.81	212.22	212.86	212.98	213.17	213.39	213.26	212.5	213.25	212.78	213.43	213.56	212.13	213	212.69	213.5	212.96	213.04	213.28	213.16	213.38	213.28	212.61	213.95	214.79	213.25	215.46	213.84	213.89	213.81	213.02	214.73	212.74	212.67	211.79	213.33	213.43	212.61	213.6	212.33	214	213.5	213.68	214.16	213.3	213.53	213.15	213.91	213.45	212.51
211	211.69	211.82	211.1	211.87	211.55	210.69	210.59	211.34	210.53	211.1	212.35	210.94	210	212.2	211.63	212.68	211.51	211.29	211.38	210.42	211.73	211.36	211.32	211.75	211.46	211.26	211.26	212.4	211.72	211.77	212.16	212.33	210.55	211.27	211.78	211.82	211.3	211.27	212.63	211.76	210.89	211.61	211.53	212.09	212.53	211.47	211.49	210.95	211.81
206.11	205.72	205.92	205.99	206.31	204.61	206.2	205.86	205.17	204.45	205.93	206.51	205.52	205.51	204.21	204.9	205	205.72	205.68	205.02	206.39	206.43	205.71	205.25	206.48	206.13	204.87	205.95	205.31	206.39	204.24	206.03	206.06	205.82	206.59	204.75	204.91	206.92	204.91	205.01	205.4	206.34	206.15	205.35	205.56	205.9	204.94	204.83	205.11	205.27
206.85	208.13	207.15	207.56	207.19	207.91	208.65	205.62	208.13	208.42	207.37	207.78	207.08	207.37	208.25	207.36	208.24	208.05	206.77	207.5	206.99	207.25	208.37	207.07	207.3	206.8	207.29	207.29	207.14	208.36	208.48	207.43	208	207.82	208.81	207.98	208.59	208.87	207.07	207.27	207.33	207.69	207.59	207.01	208.49	206.67	207.88	207.74	207.38	207.39
205.98	203.76	203.67	204.07	203.58	204.08	203.69	205.21	205.24	204.92	202.9	204.74	204.58	204.33	204.07	203.99	203.19	203.99	204.6	204.89	205.06	204.6	203.64	203.91	205.53	203.82	204.29	204.25	204.24	205.08	204.56	204.64	203.94	204.04	204.16	203.9	204.11	204.42	204.66	205.44	204.72	205.18	204.89	204.44	205.62	206.56	203.91	204.49	203.69	204.86
201.95	202.44	201.84	202.49	203.67	202.92	202.5	202.98	202.4	201.81	201.57	203.21	202.19	202.35	202.48	202.75	201.82	203.66	201.95	202	202.64	203.09	202.09	201.84	202.14	202.68	202.08	202.91	203.38	203.57	203.32	202.93	203.08	204.09	203.71	203.2	203.23	200.56	202.72	202.08	203.67	202.27	202.92	201.55	202.22	201.76	202.64	202.24	204.18	202.74
202.01	202.64	202.99	201.26	201.97	201.6	202.92	201.87	203.86	202.61	202.75	202.66	202.96	204.19	202.58	203.48	203.37	202.76	202.47	203.19	202.87	202.1	202	201.9	202.71	202.97	202.7	203.24	201.88	202.47	203.14	203.2	203.23	201.89	201.64	202.92	202.82	202.55	202.31	203.33	202.32	201.81	202.11	202.22	202.22	202.21	202.85	203.94	202.82	203.64
198.24	199.91	199.89	198.91	199.55	199.16	200.67	199.88	199.47	199.88	199.44	199.93	199.42	199.34	199.78	199.85	198.95	199.31	199.47	199.82	200.56	198.79	200.09	200.34	198.91	199.8	199.39	200.32	199.49	200.06	199.28	199.37	199.36	199.98	200.63	200.49	200.29	200.87	200.02	199.79	199.88	199.71	199.17	199.52	199.28	199.54	199.35	199.14	200.57	199.28
204.38	204.71	203.64	204.22	205.29	205.51	204.66	204.6	204.86	205.34	204.51	205.42	204.9	205.61	204.85	204.62	204.25	203.5	205.6	203.87	204.64	204.48	204.23	205.16	204.66	205.44	205.3	204.56	203.37	204.6	205.16	203.66	205.72	203.78	204.13	204.47	203.28	204.17	205.31	203.64	205.59	204.24	204.01	204.44	204.59	204.07	205.22	204.86	204.65	204.19
218.36	217.84	217.41	217.04	217.45	218.56	217.63	218.3	218.51	217.77	217.38	217.14	217.19	218.79	216.82	219.12	218.17	218.11	217.8	216.33	218.04	217.45	217.55	217.47	217.33	217.94	218.19	217.53	217.94	218.29	218.23	217.7	217.88	218.73	218.51	218.66	218.92	217.89	217.73	216.2	217.8	217.78	217.37	216.29	217.84	217.63	218.27	217.06	216.94	216.85
205.57	205.75	205.61	207.4	206.99	206.27	206.39	207.11	206.74	206.51	206.56	206.92	207.25	206.24	205.8	206.81	205.45	206.92	206.45	205.81	206.73	207.33	205.92	206.12	205.49	207.11	205.49	205.23	205.93	205.88	206.62	207.33	205.6	206.78	205.64	207.07	206.84	206.4	205.76	206.68	207.4	206.33	206.33	206.43	206.5	206.55	206.75	205.68	206.87	207.07
217.22	217.45	217.19	216.38	217.15	215.96	217.27	217.19	216.69	217.95	218.69	217.61	215.71	217.03	218.4	216.98	217.53	216.49	217.64	217.19	217.45	217.9	217.63	216.54	217.76	216.8	216.15	218.66	217.13	216.66	217.13	217.13	216.78	217.43	216.83	216.2	216.58	217.78	217.63	217.37	218.01	216.63	217.31	216.7	215.94	218.04	217.68	217.2	217.11	217.74
202.82	203.97	203.4	204.23	202.54	202.64	203.84	202.2	202.97	203.46	203.22	203.61	203.76	203.39	203.44	201.83	204.32	202.01	203.17	204.33	203.53	203.31	202.05	202.47	202.62	203.67	204.3	202.99	202.7	203.14	204.25	204.04	203.77	203.16	203.06	204.2	202.84	202.83	203.82	203.65	203.92	203.58	203.37	203.32	202.69	202.12	203.07	204.37	203.93	203.55
205.03	204.93	204.37	205.16	205.87	204.93	205.77	204.96	204.4	205.14	204.18	205.2	204.74	204.66	204.41	205.5	204.39	205.14	204.71	204.9	204.78	204.84	205.25	204.74	204.16	204.19	204.57	203.19	204.43	204.39	205.3	205.26	204.12	204.25	204.65	204.99	204.66	204.99	204.36	205.64	204.64	204.28	205.28	204.03	205.18	203.7	204.68	204.58	205.39	205.27
217.49	217.86	216.8	215.6	215.84	217	216.45	217.39	217.27	216.63	217.48	217.12	216.66	215.47	217.77	217.83	216.93	216.54	216.78	217.37	217.37	218.05	218.98	217.31	217.69	216.21	217.45	217.03	215.82	216.72	216.62	217.59	217.51	216.77	217.4	216.46	217.2	217.65	218.32	216.99	216.66	216.57	217.17	216.45	217.7	217.61	217.3	216.63	216.99	216.73
198.5	199.1	200.03	199.54	200.4	199.51	200.01	199.94	199.53	199.79	199.75	199.89	199.4	200.05	199.33	198.92	199.53	199.97	200.4	197.44	199.04	199.53	198.78	199.64	199.37	199.48	200.1	198.51	199.49	199.47	199.9	199.69	199.65	199.89	199.77	200.45	200.04	199.03	199.2	199.94	199.2	199.01	199.71	199.31	199.17	199.64	199.78	198.4	199.68	200.32
211.76	211.26	211.81	211.05	212.05	211.41	211.14	211.88	212.05	211.95	211.52	210.68	212.3	211.11	210.34	211.64	212.3	211.41	210.45	211.97	211.07	212.8	211.4	211.3	212.14	211.15	211.1	212.67	211.64	212.04	211.73	212.18	211.44	211.21	212.1	212.28	211.44	211.42	212.31	211.29	211.82	212.42	212.22	212.03	211.99	211.29	211.94	211.85	211.91	210.92
209.54	208.3	207.06	209.04	209.94	208.96	209.09	208.31	208.97	207.9	209.08	208.77	208.15	208.52	208.66	207.54	209.67	207.11	208.3	208.36	207.71	208.54	208.23	208.46	208.64	208.89	208.64	208.85	208.22	208.53	209.01	208.79	208.06	208.16	207.07	207.23	208.31	208.74	207.01	209.26	208.8	207.16	208.65	208.53	209.96	207.6	208.84	209.76	207.57	209.06
204.92	204.83	203.59	203.87	204.48	204.96	205.57	203.66	202.34	204.87	205.67	203.82	205.33	203.64	204.12	204.63	203.73	204.92	204.55	204.27	204.24	203.94	204.91	204.59	205.57	203.47	205.43	204.99	204.85	203.99	205.31	203.56	205.32	204.61	205.07	205.59	203.87	204.11	204.21	204.48	205.66	205.39	204.43	204.1	205.19	205	205	204.86	205.03	204.02
200.15	199.25	200.02	200.92	200.72	198.47	199.73	200.52	199.3	198.75	200.41	199.36	199.81	199.46	199.35	200.47	197.99	199.07	200.22	199.6	199.96	200.34	199.13	200.12	199.96	200.28	198.64	198.77	200.28	199.18	199.23	198.82	199.96	200.12	199.94	200.37	201.17	200.15	199.19	199.92	200.79	199.9	200.76	198.91	199.85	199.18	199.33	199.35	198.56	199.08
194.07	194.63	194.02	194.15	194.42	194.51	194.15	194.98	194.57	194.57	193.13	194.34	193.74	192.74	195.94	194.25	192.91	194.26	193.61	194.55	194.24	193.83	194.07	194.9	193.61	193.76	193.84	192.6	194	194.66	193.51	194.13	194.49	194.84	194.47	194.22	194.67	194.37	193.47	194.2	193.84	194.44	195.15	193.79	194.61	193.68	193.67	194.12	194.06	193.64
218.15	217.72	216.89	217.88	217.4	218.69	218.1	217.04	217.01	218.69	217.81	216.31	218.44	218.47	217.74	218	218.63	217.54	218.08	217.64	218.63	217.23	217.73	217.72	217.96	217.64	219.24	218.91	217.12	216.98	218.18	218.51	217.36	218.43	217.52	217.43	218.13	216.27	217.78	217.7	217.38	217.44	218.36	217.45	217.41	218.87	217.85	217.88	217.6	218.28
206.18	206.76	206.46	206.14	205.68	206.19	205.35	206.72	206.22	206.93	206.92	206.87	205.57	205.25	206.22	206.21	205.17	207.45	206.99	206.1	205.86	206.08	206.39	206.89	206.16	206.15	206.18	206	207.1	206.46	207.23	205.1	205.74	206.54	206.5	205.92	207.13	205.19	204.92	205.87	207.36	205.46	207.12	206.65	206.66	206.68	207.05	205.31	205.88	206.15
194.94	194.26	193.75	194.28	194.7	194.25	194.25	194.47	194.76	194.88	193.45	194.05	194.34	194.17	194.67	193.58	193.73	194.11	195.21	193.18	194.43	193.81	193.49	193.92	193.9	194.19	194.47	193.51	194.95	194.52	194.72	192.27	195.13	193.41	193.87	192.99	195.16	194.33	193.52	193.7	194.51	194.34	193.19	193.96	194.06	194.49	192.89	195.48	193.88	193.85
212.1	213.4	211.87	211.81	212.53	212.79	211.83	211.98	213.4	212.88	212.97	213.29	212.52	212.25	213.16	211.38	212.84	212.26	212.96	212.23	212.91	212.71	211.8	213.46	212.44	212.48	212.42	212.27	212.44	212.51	212.55	212.42	212.34	213.63	212.49	212.04	212.58	213.21	212.38	212.24	213.16	212.39	213.04	213.19	212	212.66	212.46	213.24	212.59	211.97
200.95	200.46	198.96	200.03	200.36	200.37	199.88	200.2	200.79	200.02	201.05	200.53	199.62	200.45	201.38	199.62	200.64	199.58	200.82	201.74	200.99	200.6	201.36	200.68	200.72	199.76	200.54	199.72	200.38	200.45	201.66	199.84	199.17	199.48	200.89	200.78	199.84	200.21	199.96	200.09	199.18	200.76	200.24	199.38	200.86	200.15	201.27	201.04	200.18	201.36
217.47	217.56	218.95	217.57	217.76	217.99	216.78	217.05	217.46	219.02	217.7	217.95	217.84	218.32	217.99	217.6	217.14	216.99	218.07	218.49	218.05	218.31	217.36	217.52	218.25	217.18	218.22	216.91	217.94	217.12	218.53	219.36	218.3	217.5	217.4	217.8	216.63	218.15	217.81	217.21	217.07	218.3	217.95	217.45	218.22	217.22	217.49	217.36	216.77	218.27
205.76	205.53	205.52	205.93	206.13	204.95	205.14	204.57	204.94	205.12	205.24	204.73	204.52	205.8	205.65	204.77	204.57	206.33	206.2	206	206.59	205.15	203.81	205.86	204.96	206.46	205.21	206.17	205.57	205.48	205.73	206.3	205.58	207.01	205.37	206.35	205.3	205.56	206.01	206.05	205.92	205.18	205.95	206.2	205.21	205.63	205.56	206.8	205.01	206.06
197.84	198.78	197.29	198.76	198.05	196.37	199.14	197.76	198.61	197.53	197.35	197.63	197.37	197.81	198.28	198.18	198.93	197.93	198.97	197.74	198.1	198.44	198.14	197.88	198.16	197.84	198.05	198.13	197.51	198.38	199.04	197.69	198.63	197.79	198.14	198.74	198.89	197.76	198.68	198.33	198.14	197.8	196.52	198.22	199.1	197.6	198.17	197.32	197.15	198.48
199.95	201.29	201.11	199.42	199.35	200.02	199.41	199.73	199.54	200.37	198.95	200.41	200.77	200.18	200.49	200.64	200.69	198.91	199.9	200.44	200.06	200.09	200.67	200.55	200.97	199.84	199.78	199.67	199.57	200.79	199.12	199.79	200.59	199.4	199.77	199.72	199.57	200.16	200	200.9	200.84	199.9	199.85	200.3	200.14	199.88	200.24	200.31	200.05	200.36
213.79	212.03	212.84	212.45	213.41	213.01	213.75	212.72	212.81	212.62	213.23	213.21	212.44	213.9	214.31	212.94	212.21	212.67	212.38	213.44	212.64	212.7	212.26	213.47	213.51	212.83	213.74	213.46	212.77	212.82	212.56	212.84	213.09	212.59	212.92	212.91	214.1	214.18	213.08	212.72	212.86	213.43	211.78	213.2	212.37	212.21	212.82	212.79	212.45	213.65
208.62	209.96	208.59	209.58	207.82	209.1	208.79	209.16	209.38	207.81	208.96	209.01	209.08	207.34	208.54	208.65	208.98	208.97	208.81	209.03	208.72	208.25	208.15	209.21	209.14	209.9	208.55	208.82	209.95	208.44	208.88	210.11	208.94	209.47	209.21	209	209.23	208.52	208.95	209.08	208.97	209.58	208.3	208.74	208.67	208.55	207.79	209.7	207.92	209
204.71	205.33	205.59	204.87	204.57	204.79	205.19	205.54	204.85	204.61	204.46	204.56	205.01	204.32	204.76	203.97	204.81	205.76	204.67	206.05	204.81	204.41	204.79	205.24	205.39	204.27	205.06	205.18	204.75	204.65	204.53	204.91	203.79	205.49	206.5	205.05	205.54	204.66	205.32	204.35	203.95	205.11	205.13	204.16	205.88	203.71	205.44	205.35	205.03	205.7
208.74	208.94	208.04	209.49	209.44	209.29	207.75	207.73	207.24	208.43	207.77	206.62	208.73	207.28	209.91	208.23	208.5	208.58	209.1	208.8	208.12	209.61	209.15	207.2	207.88	208.39	207.62	209.11	208.19	207.66	208.51	209.12	207.64	208.55	208.37	208.88	209.34	208.03	208.35	208.13	209.05	209.38	208.55	207.62	208.86	208.03	208.91	208.73	208.26	207.65
219.06	215.77	218.35	218.12	217.73	217.51	217.42	218.04	218.65	217.89	217.35	217.9	218.03	217.78	216.8	218.68	217.27	218.89	217.67	217	216.63	217.68	218.06	218.12	217.8	217.41	217.55	216.86	217.99	217.05	217.58	217.43	218.88	218.15	218.72	218.01	217.95	217.5	218.9	217.12	216.27	217.3	218.89	217.3	217.53	216.94	217.74	217.84	218.15	217.68
201.78	201.72	202.27	202.3	202.98	202.76	202.5	203.45	201.1	202.67	202.42	202.44	202.13	202.38	202.4	200.8	202.06	202.12	201.57	202.64	202.28	202.32	202.1	201.85	202.98	203.3	203.08	202.03	202.85	202.04	203.21	202.68	203.21	202.47	202.6	203.23	203.92	203.05	202.33	203.27	202.39	202.01	202.89	202.25	202.63	202.4	201.87	202.75	202.39	202.48
208.15	209.54	207.35	208.3	208.57	207.15	208.16	208.65	208.88	208.98	208.42	209.75	208.57	208.71	208.1	208.87	208.4	207.92	207.94	208.56	209.03	209.12	208.16	208.44	207.79	209.68	208.73	208.44	207.65	206.72	208.31	208.44	208.87	209.04	207.98	207.69	209.8	208.12	209.28	207.82	208.88	209.5	207.85	207.93	208.63	208.36	208.19	208.18	207.83	208.9
200.71	200.8	199.82	200.21	201.06	199.75	200.08	200.44	200.57	201.1	199.12	201.07	200.23	199.57	199.77	199.89	200.91	199.9	201.53	199.17	201.05	200.66	200.11	199.68	199.99	199.57	200.5	200.28	198.97	200.48	199.36	199.61	200	201.07	200.6	200.03	199.97	199.78	201.03	200.01	199.59	200.31	200	199.73	200.84	199.82	199.29	199.39	200.6	200.08
202.87	203.17	202.45	203.07	203.71	203.35	202.72	203.39	203.68	202.71	202.37	202.04	202.61	203.74	203.62	203.64	202.96	202.65	203.2	202.27	203.55	203.29	202.36	202.11	202.75	203.76	203.13	204.82	202.55	203.33	203.38	202.88	202.16	202	202.41	202.64	202.83	203.6	202.51	203.45	203.6	203.29	203.29	202.65	203.14	203.74	203.25	203.01	202.52	202.88
203.85	203.69	204.23	203.58	202.73	203.42	203.48	202.94	202.26	202.63	203.8	203.05	203.58	202.85	203.52	203	203.18	202.79	204.53	203.1	203.14	204.25	202.96	202.09	203.41	203.76	204.45	203.32	202.78	202.69	203.44	202.86	203.66	203.3	203.37	202.02	201.87	203.43	204.11	203.89	204.29	203.3	203.6	203.89	203.62	203.13	204.48	204.02	203.36	203.68
207.73	208.42	208.17	208.71	208.05	208.93	209.7	208.87	208.89	207.99	209.05	210	208.21	208.26	208.26	208.19	209.2	209.98	209.75	209.14	209.25	208.57	208.42	208.37	209.06	207.8	208.17	208.32	208.96	208.81	208.43	209.14	210.16	209.15	207.43	209	208.62	208.25	209.05	208.92	207.36	208.03	208.77	208.88	207.85	208.86	208.92	208.59	209.12	208.41
206.7	208.27	207.64	207.42	208.04	207.62	206.45	208.07	207.02	208.68	207.82	207.46	207.31	208.48	207.74	208.38	207.34	208.2	208.49	207.41	208.45	207.88	207.78	207.75	207.07	206.55	207.87	207.8	207.78	208.14	207.15	207.56	206.76	207.26	207.9	206.01	207.58	208.02	208.34	208.26	207.39	208.48	207.16	206.81	207.68	207.98	207.9	207.39	207.39	208.37
208.81	210.1	209.64	208.94	209.1	209.83	210.1	209.46	208.67	208.61	209.17	208.36	210.06	209.84	209.84	208.85	209.38	210.99	208.88	209.89	209.02	209.54	209.37	209.87	209.47	209.6	209.48	209.72	208.75	208.87	208.82	210.51	209.85	209.45	208.83	209.16	209.16	208.83	209.99	209.81	210.07	209.7	209.25	208.77	209.38	209.64	209.47	208.86	209.05	208.23
208.88	209.72	209.96	209.2	210.16	209.37	208.92	209.61	209.06	209.32	209.01	209.62	208.95	209.55	209.56	209.5	209.36	210	208.77	209.88	209.17	209.6	209.73	209.55	209.61	210.76	209.64	209.83	210.45	209.12	209.5	209.35	209.98	209.27	210.29	208.61	208.51	209.83	208.52	209.82	208.7	208.96	209.9	208.65	209.38	208.68	209.49	209.09	209.14	210.05
211.01	211.29	211.77	212.18	211.39	210.89	212.85	211.34	212.26	212.71	213.44	211.31	211.75	211.9	211.45	211.19	211.75	210.91	211.49	212.1	212.7	212.62	211.66	212.84	210.79	211.98	211.67	211.13	212.25	212.56	211.9	211.01	211.09	211.07	211.6	212.5	211.01	211.56	210.83	212.43	212.02	211.99	211.65	212.44	210.8	211.47	211.79	211.51	211.27	212.31
197.88	198.01	198.5	198.9	198	198.74	200.61	199.18	198.94	199.59	198.92	198.89	198.5	199.19	198.7	198.15	197.83	198.43	197.98	198.63	198.1	197.93	198.28	198.78	199.99	197.79	198.37	197.92	199.56	199.85	198.05	198.69	198.14	199.01	198.22	198.01	199.31	197.99	199.14	198.62	198.82	199.74	198.87	198.53	197.92	199.72	198.43	198.97	199.38	198.29
211.6	212.31	211.23	211.75	212.04	210.83	212.51	210.49	212	212.19	211.63	211.57	213.09	212.16	211.75	211.49	212.29	212.02	211.55	210.78	211.16	211.76	212.58	210.14	212.86	212.39	211.31	211.94	210.37	211.27	211.52	211.64	211.83	211.8	210.79	211.07	211.25	211.85	210.98	211.69	211.94	212.83	210.56	213.12	211.93	211.83	211.58	211.9	212.34	212.66
198.39	197.87	196.37	197.36	197.74	197.57	197.8	196.81	196.96	197.87	197.96	196.96	197.68	198.5	197.82	198.34	198.25	198.68	197.73	197.6	198.76	198.07	197.71	197.42	199.17	198.1	198.02	198.88	198.8	197.12	197.58	196.85	196.29	197.65	198.41	198.62	198.77	198.74	198.05	198.2	198.44	198.43	197.93	197.91	198.5	198.96	198.88	198.5	196.95	198.16
208.28	208.25	208.89	208.74	208.5	207.63	208.28	208.65	209.44	209.14	209.3	208.38	208.21	209.09	207.1	208.64	208.27	208.88	209.32	209.26	208.68	208.43	209.08	208.47	208.71	209.19	208.91	209.04	209.12	208.22	208.25	208.73	209.26	208.53	207.66	208.52	208.84	209.23	208.41	208.36	208.74	209.59	209.61	208.95	207.66	207.58	208.28	207.71	208.69	209.32
209.45	209.2	209.02	208.86	209.47	209.74	209.76	209.01	208.52	208.45	208.68	208.72	209.25	207.89	209.07	207.95	209.6	209.38	208.54	208.77	208.82	208.53	208.17	208.37	208.55	209.15	209.06	207.86	207.99	209.22	208.84	209.64	206.45	209.86	209.31	208.98	209.25	208.83	210	208.42	208.89	208.69	208.87	209.61	208.96	209.37	210.15	210.14	209.02	208.28
208.56	207.07	207.39	208.22	207.83	207.69	208.43	207.64	207.9	208.79	207.03	208.13	207.7	206.58	207.27	207.64	207.93	208.03	207.68	207.81	208.3	207.55	207.07	207.97	207.78	208.21	207.22	206.98	207.55	207.31	207.57	207.83	207.59	208.05	207.71	207.93	208.12	208.27	207.71	208.66	206.84	208.05	207.56	208.95	207.87	207.98	208.36	208.96	207.62	207.66
209.35	209.35	208.19	208.2	208.56	209.31	208.96	208.93	208.01	209.31	208.54	209.75	207.12	208.91	208.33	209.44	209.34	209.06	209.4	207.96	208.35	208.91	208.77	208.11	207.72	207.76	208.94	208.69	208.73	208.27	208.34	209.07	209.04	208.3	209.3	209.52	208.43	208.9	208.41	207.77	207.5	209.21	209.91	209.4	207.75	208.62	208.59	207.8	209.01	209.31
194.54	194.12	194.53	193.49	194.81	194.65	195.18	194.95	195.11	194.32	194.57	194.17	193.99	194.57	194.6	194.53	195.13	193.44	193.36	193.85	193.97	194.11	193.92	195.14	194.67	193.43	193.61	193.69	193.6	193.63	194.22	194.04	193.24	193.7	193.66	194.01	194.82	194.12	192.96	194.41	194.7	194.26	193.77	193.9	193.23	193.56	194.78	194.38	194.29	194.34
209.47	207.63	208.5	208.67	209.36	209.32	208.98	207.79	208	209.08	207.48	209.46	208.69	207.52	208.09	208.86	208.93	209.28	208.93	208.27	207.62	209.24	207.8	208.26	209.34	208.05	208.8	208.55	207.52	208.11	208.75	209.69	208.47	208.58	208.59	208.21	209.19	208.77	209.4	209	207.27	209.63	208.7	208.55	209.45	208.89	209.5	208.39	207.84	207.47
208.46	209.73	208.54	207.97	208.79	208.06	208.77	209.9	208.61	209.33	208.42	209	207.27	207.67	209.99	208.46	208.86	210.15	207.91	209.06	208.13	210.14	209.54	208.65	206.74	209.88	209.99	208.68	208.64	210.21	208.6	207.66	208.87	207.22	207.72	208.22	208.66	209.45	207.9	208.79	208.94	208.63	208.97	207.77	208.67	207.98	208.03	209.44	207.75	208.71
211.09	212.97	211.75	211.2	212.17	211.14	212.32	211.74	211.57	210.99	210.78	212.52	210.99	211.81	211.61	211.85	211.42	211.64	212.41	210.66	210.99	210.89	210.74	210.76	210.66	211.03	211.59	212.17	212.25	211.57	211.51	211.64	212.52	210.76	211.61	211.23	210.6	213.07	211.94	211.87	212.13	212.08	211.1	211.83	212.5	211.43	211.71	211.47	211.93	211.13
199.9	199.05	199.13	200.18	199.27	197.5	199.89	198.72	199.47	200.47	197.96	198.33	198.76	200.2	199.24	200.45	200.12	198.56	199.82	199.45	198.95	200.18	199.65	200.22	198.91	200.51	199.15	199.43	199.18	198.98	199.29	199.32	199.44	198.93	200.19	198.18	199.66	199.41	199.23	198.94	200.13	199.61	199.66	199.58	199.78	200.35	200.39	199.97	198.45	199.72
209.46	208.16	209.05	208.61	209.29	210.6	209.23	210.34	208.88	211.34	209.69	210.03	209.37	208.81	208.51	210.45	209.66	209.22	210.87	209.79	210.25	209.87	208.99	210.18	208.97	209.19	210.1	208.94	210.28	209.03	208.94	210.3	209.57	208.41	208.69	208.28	208.84	210.38	208.81	209.95	210.35	208.86	209.32	209.82	208.76	209.93	210.33	209.04	209.68	210.91
202.41	202.44	202.42	202.02	202.34	202.76	202.26	201.84	202.63	201.56	202.93	202.46	201.75	202.18	203.12	203.37	202.03	201.78	202.06	201.24	202.44	202.53	203.36	202.81	202.47	201.74	203.18	201.61	202.18	201.69	200.84	201.12	202.74	202.51	202.47	203.12	203.96	203.19	203.04	201.96	201.73	202.13	202.11	201.85	202.32	201.62	202.83	201.93	202.98	202.53
204.19	204.78	205.23	205.71	204.31	204.84	205.33	205.65	205.29	204.33	203.9	205.29	205.31	205.07	205.83	205.45	205.54	204.87	205.34	203.93	204.99	204.8	204.57	204.03	203.8	205.89	205.16	204.91	204.53	203.74	204.06	204.56	204.04	203.91	205.24	206.17	205.13	204.81	204.34	203.46	204.67	205.07	205.18	204.92	203.55	204.15	204.66	204.78	204.91	204.68
200.18	198.81	200.98	199.1	199.56	197.99	197.49	199.29	199.67	199.77	199.2	200.66	199.66	199.94	199.53	199.88	198.64	199.65	199.09	198.62	200.73	198.47	198.96	200.14	198.99	199.1	198.93	199.26	200.03	200.08	200.75	200.01	199.52	199.14	199.51	199.72	199.83	197.82	199.93	198.8	198.48	200.08	198.98	199.27	199.69	199.19	198.67	198.73	199.63	199.97
207.53	208.15	207.67	207.54	207.8	207.01	207.63	208.13	207.5	208.63	207.1	208.78	207.47	206.99	206.88	207.53	209.06	208.87	207.97	208.46	208.39	208.15	207.66	206.75	207.27	207.14	208.34	207.65	208.57	207.16	207.25	206.85	207.46	208.3	207.5	208.76	207.95	207.25	207.77	208.03	208.45	208.45	207.97	206.63	207.85	207.37	207.99	208.48	206.95	207.93
206.33	206.67	205.6	205.41	205.87	205.73	205.57	206.59	206.38	205.29	205.94	205.54	205.58	206.04	204.52	205.75	204.72	205.61	206.86	205.19	207.31	205.37	206.21	204.42	205.54	206.6	206.23	206.87	205.38	205.67	205.07	205.99	206.36	204.08	205.38	205.95	204.91	205.02	205.37	204.56	205.92	206.62	204.82	205.79	204.38	204.75	205.57	206.25	205.2	205.11
208.56	208.82	207.32	208.25	208.17	209.17	208.87	208.47	208.58	208.67	209.09	207.83	208.57	207.58	208.16	208.18	208.46	208.77	208.45	209.39	208.92	208.95	209.55	209.12	207.75	209.2	208.54	208.88	209.06	208.45	209.93	208.89	208.24	208.86	209.57	209.07	208.37	207.3	208.58	208.39	208.14	209.67	207.91	209.44	208.89	207.53	207.96	208.25	207.81	209.46
210.91	211.98	211.43	210.47	211.92	210.8	211.32	211.48	212.01	211.82	211.84	213.06	211.4	211.71	211.38	210.45	212.04	211.77	213.04	211.89	211.29	212.65	212.09	211.23	211.64	211.09	211.14	211.22	211.8	211.29	211.65	210.86	211.81	211.82	211.52	211.11	212.06	211.87	211.34	212.77	211.53	211.54	211.27	210.58	211.52	211.66	211.82	212.52	211.58	212.14
211.9	212.53	212.21	211.29	212.23	211.67	212.92	212.39	212.6	212.68	212.65	212.87	212.36	211.76	212.73	210.83	212.66	212.7	212.15	212.64	212.32	213.14	211.86	212.5	211.76	211.44	211.38	211.96	213.03	213.46	212.59	211.97	212.78	211.32	211.64	212.19	212.38	212.07	212.8	211.4	212.34	212.38	212.04	212.21	213.23	212.33	212.01	211.94	212.65	212.41
207.3	207.57	206.93	207.89	208.06	208.24	208.33	209.03	207.92	208.74	208.22	206.9	207.74	207.56	207.56	208.12	207.32	206.97	206.99	208.26	207.74	207.31	207.37	207.64	207.74	208.28	207.1	206.92	208.19	206.99	208.23	207.77	207.91	206.75	207.2	207.4	208.43	207.97	207.06	206.95	208	208.29	206.85	206.89	207.78	206.85	207.98	207.44	207.32	207.53
205.24	205.51	206.37	206.22	206.45	205.6	207.13	207.55	206.66	205.24	206.63	205.79	206.09	206.54	207.66	206.08	206.39	206.37	206.49	207.19	207.32	205.45	207.19	205.73	206.34	205.48	206.25	207.03	206.72	206.6	207.06	205.95	205.99	204.97	205.53	206.87	207.05	206.95	205.69	206.3	205.44	205.72	207.03	205.06	206.09	205.58	206.96	207.33	207.29	205.64
198.07	199.06	198.29	198	198.94	199.13	199.39	198.3	197.79	198.16	199.05	198.25	198.84	198.52	197.71	199.83	199.34	198.54	198.97	197.83	198.31	197.51	199.41	197.48	197.88	198.95	200.12	199.82	199.1	197.98	198.13	198.65	198.79	197.45	199.19	199.79	198.8	199.02	199.25	198.33	197.64	199.03	197.74	199.63	197.17	199.28	197.62	198.09	198.53	197.82
206.94	206.99	208.1	206.82	207.42	206.26	207.21	206.75	207.22	208.5	208.62	208.2	206.63	207.36	208.99	206.83	206.32	208.91	207.65	208	208.69	207.61	207.95	207.93	207.14	207.64	206.97	207.18	207.34	207.43	206.87	207.84	207.46	206.89	208.07	208.14	207.83	206.8	207.32	208.27	208.03	208.24	207.61	207.98	207.74	208.05	207.83	207.05	207.25	207.69
205.29	202.94	203.27	204.78	204.19	204.25	203.3	204.08	204.21	204.43	204.71	203.57	203.14	203.78	203.72	203.4	203	203.37	203.95	203.72	204.9	205.3	203.9	203.84	204.53	203.45	203.6	202.51	202.74	203.11	203.83	203.3	203.7	203.72	204.66	204.21	203.24	202.42	203.53	203.68	203.78	203.49	204.62	203.1	203.4	204.82	203.11	203.64	203.78	203.64
208.92	209.01	208.86	209.57	209.81	208.67	209.38	209.99	209.24	210.36	209.86	211.6	209.02	209.24	207.7	210.82	209.96	210.74	209.98	209.49	210.56	209.72	209.02	208.84	209.89	209.42	209.57	210.48	209.64	209.1	208.11	209.61	209.93	210.14	210.54	210.22	209.9	209.21	210.37	210.14	209.42	209.64	210.05	210.44	209.36	209.12	210.45	211.26	210.69	209.95
206.76	208.12	207.2	207.61	207.91	206.83	207.5	206.9	207.61	208.01	207.74	207.13	206.92	207.31	207.03	208.7	208.57	207.97	206.61	207.94	207.91	208.07	208.06	207.03	208.37	207.73	207.31	206.93	208.81	207.64	208.66	207.69	209.58	208.94	207.31	208.85	207.6	206.34	207.34	209.22	207.42	207.14	208.02	207.08	206.57	208.08	207.98	210.12	207.99	208.19
208.51	208.63	208.55	208.69	209.18	209.43	208.8	208.72	208.38	209.1	208.23	209.71	208.51	208.86	209.2	208.58	208.81	208.77	208.63	209	208.55	208.88	209.38	208	208.81	207.22	208.54	208.73	208.87	208.19	208.44	209.61	208.7	208.56	207.41	208.13	209.36	209.17	208.59	209.24	208.07	209.05	208.3	208.3	208.26	208.51	208.15	209.27	207.68	207.78
207.12	207.57	209.12	207.15	207.93	207.14	207.31	208.71	207.45	208.83	207.94	207.94	207.23	206.79	207.5	208.42	208.76	206.33	207.99	207.96	207.62	207.91	207.79	208.55	208.09	207.87	207.11	207.55	209.03	208.49	208.88	207.67	207.82	207.93	207.16	207.1	207.32	207.07	208.64	207.83	207.66	207.61	207.87	207.17	207.52	208.43	207.66	208.12	207.74	208.21
203.82	203.79	203.36	204.16	203.27	204.81	203.23	203.85	203.04	204.19	203.4	203.81	203.82	203.53	204.63	203.81	203.76	203.53	204.05	202.45	203.49	202.5	203.13	203.26	203.03	202.59	203.32	203.05	202.97	203.86	203.83	204.56	203.38	203.94	204.97	203.36	201.96	202.62	202.29	203.28	202.67	203.01	204.03	203.06	202.26	203.92	203.87	203.83	204.01	202.48
204.2	203.32	202.96	203.97	203.93	202.86	203.33	203.27	202.98	203.89	202.8	202.94	204.36	203.3	203.9	203.93	204.51	203.21	203.83	204.23	203.31	203.12	202.64	204.47	203.69	203.07	203.2	204.37	203.68	203.93	203.82	205.1	204.03	204.03	202.85	203.04	203.57	202.37	203.64	202.82	203.11	203.14	203.53	204.03	203.69	203.7	202.9	203.33	204.21	204.94
197.72	197.95	197.36	197.49	197.81	198.64	198.17	197.31	199	198.41	198.28	197.24	197.9	198.82	198.35	197.46	198.52	197.78	197.26	198.39	198.06	197.34	198.17	198.5	197.83	197.68	196.83	198.14	197.12	197.19	198.76	197.6	197.57	198.76	197.71	198.2	199.39	199.28	197.81	198.1	198.63	198.19	198.41	198.2	198.24	198.12	197.9	197.95	197.41	197.89
216.8	217.02	217.04	215.89	217.07	218.3	218.64	217.23	216.71	216.88	217.72	216.63	217.84	217.87	218.07	217.37	215.17	218.44	216.94	217.7	217.18	217.66	216.32	217.02	216.85	216.98	216.9	216.45	216.27	216.59	216.41	217.58	218.71	216.41	217.79	217.34	217.03	217.8	217.5	216.74	217.01	216.89	216.38	216.82	216.1	216.51	216.81	217.52	217.32	217.45
194.27	193.6	194.82	193.55	193.55	195.25	195.04	193.73	193.69	193.44	193.82	193.49	193.84	194.82	194.78	195.05	193.98	194.58	194.11	194.2	193.99	193.44	194.15	193.46	193.77	194.13	194.41	194.81	193.42	194.73	193.18	195.48	194.45	193.41	194.56	194.77	195	193.64	193.56	193.67	193.34	194.72	194.24	193.77	194.42	194.9	194.85	195.44	193.96	193.97
203.06	201.57	202.28	202.26	202	203.33	203.47	202.06	202.36	202	203.29	202.74	202.59	202.15	202.89	203.4	200.74	202.96	202.01	202.85	201.92	202.91	202.6	202.25	201.62	201.75	201.71	204.25	202.68	202.34	202.79	201.95	202.57	202.91	201.15	203.05	202.77	202.36	201.94	202.25	202.16	202	201.31	202.43	203.05	202.02	202.26	204.01	202.05	201.26
212.57	211.73	211.82	212.74	212.42	212.04	211.38	211.85	211.73	212.01	211.51	211.11	210.91	211.06	211.54	211.95	212.2	212.31	211.22	211.64	211.05	212.14	211.1	211.96	211.76	211.84	211.88	210.95	212.52	210.92	212.29	211.13	211.66	212.65	212.77	211.47	212.71	212.22	211.37	210.63	211.64	212.88	212.22	211.93	211.52	211.44	212.26	211.44	211.13	210.73
211.92	211.83	211.2	211.09	210.7	211.51	211.64	211.08	211.67	211.8	212.26	210.98	211.11	211.58	212.24	211.61	213.54	211.09	211.13	211.31	211.77	210.48	212.64	212.12	212.73	211.86	211.85	211.31	212.52	211	211.8	211.87	211.69	211.66	211.67	211.05	212.36	211.88	211.33	211.09	210.59	211.98	212.01	211.09	212.18	212.13	212.48	211.91	212.56	211.99
202.3	202.69	203.93	201.95	202.92	204.1	202.84	203.45	203.35	202.86	202.68	203.65	202.7	203.05	203.87	203.5	203.09	203.12	202.74	203.58	202.27	203.12	203.7	202.95	203.2	203.6	202.33	203	201.99	202.38	203.26	203.36	202.63	202.45	203.48	202.32	202.63	202.85	203.73	203.63	202.9	202.68	203.22	202.95	203.28	203.37	203.51	203.51	204.8	203.42
211.78	210.82	213.06	210.4	211.68	210.34	212.01	210.89	211.4	210.28	212.71	212.76	211.44	210.77	212.21	211.83	212.8	211.36	211.49	212.48	210.71	211.21	211.09	212.1	211.43	212.05	212.37	211.65	211.65	211.49	212.04	212.64	211.71	210.86	211.88	211.1	211.45	211.38	210.82	212.29	211.6	212.15	210.74	212.62	212.25	211.79	211.7	211.67	212.3	212.05
205.89	206.94	205.66	207.96	206.33	206.36	205.35	207.04	207.72	205.83	206.71	205.63	207.06	205.74	204.87	206.73	207.01	205.7	205.63	206.24	206.22	206	206.64	205.24	206.96	207.59	206.9	206.18	206.25	206.58	205.53	206.16	207.35	207.71	206.78	204.08	206.08	206.34	206.44	206.71	206.8	205.49	205.94	205.69	206.6	207.29	205.46	205.63	206.62	206.23
211.03	211.61	211.68	211.94	212.46	212.7	210.36	210.82	211.41	212.75	210.31	211.59	211.96	211.88	210.78	212.13	211.28	211.49	212.9	211.76	210.69	211.83	211.84	213.22	211.1	211.83	211.91	211.14	212	211.75	213.21	211.61	211.63	210.81	212.33	211.29	211.35	211.96	212.56	211.68	211.28	211.8	210.43	210.66	211.9	212.81	212.82	212	211.81	210.86
210.44	211.85	212.75	211.17	211.96	212.47	211.15	210.64	210.83	212.22	212.62	211.89	211.87	210.31	212.41	211.93	211.81	211.99	211.09	211.32	211.24	211.26	211.97	211.12	211.88	210.57	211.6	212.23	210.88	212.11	211.42	212.24	210.72	211.06	211.51	211.95	212.37	212.67	211.38	210.91	211.55	211.03	210.83	212.23	212.79	210.26	212.39	211.48	211.75	212.2
210.08	209.84	209.93	210.14	209.61	209.09	209.75	209.93	209.73	208.7	210.52	208.97	209.82	210.27	210.35	210.28	211.1	208.9	210.07	210.18	208.49	209.4	209.87	210.34	208.82	209.41	209.37	210.19	208.33	210.42	210.16	208.8	209.52	208.6	209.72	209.73	209.24	208.56	209.56	210.05	209.63	208.65	209.67	208.14	209.8	209.27	208.99	208.91	210.16	209.63
208.83	208.89	208.83	209.6	208.86	208.59	208.93	209.23	208.8	209.09	209.06	208.09	207.94	207.44	209.4	208.62	207.2	208.46	208.52	208.72	207.25	208.39	207.38	209.01	209.59	208.2	208.38	209.48	208.73	208.36	207.54	208.36	207.84	208.98	209.17	208.43	208.88	208.49	208.89	208.49	207.72	208.76	209.32	207.78	208.35	208.6	209.8	208.69	208.08	207.99
208.53	207.31	208.56	207.66	206.69	208.28	207.07	208.25	206.32	207.77	207.75	207.87	208.32	207.91	207.55	206.96	208.69	208.5	208.61	207.94	207.69	207.64	207.72	208.04	208.26	207.89	207.36	207.5	208.15	207.63	207.3	208.24	207.7	207.54	208.54	209.34	207.62	207.59	208.72	208.03	207.51	207.42	207.49	207.82	206.92	207.1	207.25	207.77	207.95	206.53
207.9	207.94	207.56	209.26	208.23	208.47	208.4	208.68	208.24	209.03	208.4	207.59	209.95	209.78	208.35	208.52	207.58	206.95	207.4	207.29	207.14	209.06	209.48	207.87	209.6	207.81	209.16	207.7	208.2	207.97	208.76	208.64	208.92	207.73	207.1	207.8	208.06	207.89	209.18	208.53	208.46	208.4	208.18	207.81	207.91	209.74	209.25	208.48	207.76	208.79
217.37	216.48	216.47	217.44	217.68	216.89	217.92	216.27	217.58	218.21	216.64	217.16	216.79	217.48	216.22	217.56	216.39	217.02	217.3	217.52	217.3	216.74	216.62	217.27	217.6	217.78	216.88	217.29	217.06	216.6	217.76	217.11	217.28	216.96	218.39	217.82	218.02	216.47	216.69	217.09	217.72	217.09	216.87	216.57	215.29	216.37	216.75	216.37	216.85	216.65
203.05	203.46	203.38	203	203.92	202.27	202.87	204.54	203.94	202.8	202.98	202.56	203.29	203.32	203.37	204.45	204.21	203.9	203.98	204.49	203.48	203.37	203.07	203.44	204.65	203.02	203.31	202.79	202.84	203.8	203.34	203.97	203.45	202.47	201.57	202.98	203.83	202.54	202.39	203.15	202.94	202.81	203.41	203.21	202.69	203.37	203.71	203.06	202.94	204.09
202.69	202.77	202.43	202.34	203.34	202.65	201.9	202.03	202.46	202.78	203.19	203.76	201.85	203.05	202.96	203.07	202.85	201.53	202.93	203	203.19	202.95	201.58	203.18	203.02	203.11	202.61	202.69	202.25	203.21	202.81	202.79	202.46	202.7	201.74	203.79	203.7	204.02	202.2	202.83	203.35	201.71	202.34	203.21	203.58	203.41	200.97	202.42	203.44	202.02
202.6	202.06	202.82	202.66	202.61	202.98	202.53	202.57	201.87	202.83	202.41	202.82	203.17	202.38	202.25	202.85	202.12	203.66	202.97	200.69	201.69	202.3	204.71	201.63	202.11	202.95	203.12	203.18	203.18	202.81	202.79	201.96	202.94	203.52	202.34	202.8	203.21	202.28	202.42	203.94	203.16	202.69	203.31	202.25	202.67	201.68	202.29	203.32	202.83	203.16
198.42	199.72	198.55	198.02	198.45	198.45	199.04	198.43	198.8	197.59	198.48	198.08	199.36	198.01	198.25	199.43	198.19	198.47	198.84	198.33	199.03	198.89	198.36	198.45	197.28	197.34	198.19	199.91	198.17	197.79	198.69	198.22	198.91	198.41	198.09	197.8	198.65	197.92	197.99	198.37	198.64	198.08	199.26	199.04	199.99	198.25	198.75	198.39	198.57	199.04
199.06	200.09	199.3	199.45	197.96	199.27	198.75	199.51	198.64	198.52	198.13	198.03	198.67	199.35	200.01	199.29	200.31	199.45	198.1	199.6	199.1	200.06	199.66	199.91	200.21	199.72	200.53	198.26	197.81	199.16	200.62	198.39	198.72	198.89	200.02	198.47	200.04	200.29	199.33	199.8	199.11	200.13	199.65	198.38	198.82	199.18	199.76	198.97	198.85	199.94
203.01	203.48	202.06	203.24	202.37	202.68	203.27	202.84	203.61	203.64	204.21	203.28	202.11	202.81	203.83	203.34	202.49	203.82	204.3	202.87	204.31	203.42	202.21	202.76	203.52	202.94	202.45	202.86	203.28	202.99	203.51	202.09	203.66	202.95	202.65	203.06	202.33	204.07	203.7	203.47	202.7	202.61	202.75	202.92	204.13	202.86	203.11	202.72	203.58	202.4
203.93	204.22	203.95	204.6	203.57	203.97	204.4	204.91	204.83	202.65	203.57	204.15	203.41	204.06	203.65	203.75	204.69	204.28	203.65	204.05	203.81	202.83	204.18	203.31	202.75	204.39	204.26	203.81	204.38	203.59	202.96	204.68	202.92	203.64	203.88	204.34	205.25	202.93	202.83	203.86	204.22	204.49	205.57	204.39	203.43	204	203.37	202.69	202.95	202.99
206.73	206.61	206.26	206.12	206.54	207.22	206.59	207.52	207.08	206.7	207.98	206.55	206.01	206.03	206.08	206.65	206.24	204.99	205.65	206.37	207.02	205.25	207.18	206.35	205.94	206.02	206.37	206.93	206.25	206.82	205.84	205.99	207.31	205.35	207.05	204.56	207.41	205.02	205.61	206.92	207.04	206.13	206.43	206.41	205.61	206.52	205.42	205.79	206.43	205.77
212.51	212.69	212.57	212.49	211.2	213.2	212.48	212.6	213.34	211.54	213.85	212.15	212.52	212.79	212.5	211.72	212.36	212.42	213.53	213.02	211.54	212.44	212.33	212.81	212.24	212.56	212.15	213.95	211.77	211.74	212.04	212.95	213.22	211.68	212.16	212.64	212.95	212.86	212.9	211.44	212.39	212.13	212.17	210.49	213.19	212.02	212.21	212.83	212.97	211.99
212.44	212.44	212.19	212.95	213.24	212.24	214.02	213.02	211.49	212.63	212.73	212.59	212.58	212.69	212.68	213.21	212.59	212.8	212.26	214.24	213.54	212.86	213.62	213.22	213.37	213.11	212.55	212.19	213.08	212.64	213.58	212.61	212.13	212.99	212.45	213.53	213.07	212.86	212.65	212.09	213.3	213.48	213.21	213.48	213.01	211.7	211.69	213	213.39	212.74
204.86	206.13	207.21	206.18	206.5	207.14	206.49	205.99	206.74	206.97	207.2	205.62	205.99	206.37	206	206	206.8	205.91	204.65	206.09	206.1	205.14	206.68	206.51	207.14	205.75	206.52	207.17	205.74	206.66	206.32	206.92	205.27	206.63	206.01	205.65	205.79	206.23	205.24	206.73	206.56	207.18	206.65	204.92	207	205.6	205.4	206.59	206.48	206.66
212.25	212.46	211.35	212.06	210.98	212.32	212.87	212.08	210.3	211.73	211.13	212.36	210.59	212.04	213.33	210.96	211.67	212.26	212.27	212.22	212.37	212.33	210.87	211.56	211.56	211.76	211.5	211.55	211.86	211.11	211.51	212.51	212.21	211.73	211.15	211.46	212.23	211.77	212.63	212.61	211.62	212.09	211.88	211.77	211.79	210.98	212.36	211.46	211.63	212.34
213.09	211.29	212.15	212.72	212.95	213.49	212.83	212.32	213.08	212.14	212.41	211.78	212.69	211.63	213.28	212.02	212.63	212.4	213.29	211.67	213.3	212.98	212.5	213.18	213.61	213.05	212.03	212.98	211.72	212.49	212.41	212.74	212.68	212.4	212.8	212.51	213.45	211.36	212.21	212.49	212.28	212.82	213.29	212.52	212.12	213.04	211.57	213.55	212.27	212.4
219.46	217.17	216.57	218.14	219.65	218.06	219.35	218.08	217.72	217.85	217.56	217.79	217.07	217.97	218.36	217.93	218.69	217.86	218.39	218.18	217.4	218.03	218.18	217.59	217.62	217.87	218.06	217.11	217.44	216.77	217.56	217.35	217.78	218.34	218.76	218.34	217.5	218.36	218.29	218.44	218	217.15	218.55	218.13	218.19	217.62	217.76	218.3	218.12	217.73
207.77	208.77	208.16	207.09	207.96	207.46	209.05	208.4	207.73	207.89	208.91	208.78	208.21	207.61	207.39	208.31	208.06	209.31	208.67	208.16	208.17	208.34	206.53	207.73	206.98	209.94	208.63	208.23	207.75	209.65	209.82	208.74	208.1	208.79	207.94	208.86	208.69	208.42	207.82	208.85	207.02	208.43	208.6	208.06	207.51	208.57	207.93	208.41	209	209.21
211.94	211.86	210.34	211.52	211.66	212.04	211.95	211.34	210.37	212.12	211.78	211.94	210.04	211.47	211.75	212.4	211.45	211.72	211.9	212.26	211.19	211.27	211.93	211.82	212.35	211.17	211.68	212.27	210.36	210.76	211.71	210.69	211.4	211.91	212.06	211.7	211.36	212.01	212.08	211.55	212.16	211.87	211.63	211.37	211.48	211.39	211.66	211.52	210.88	211.42
205.94	206.07	205.32	205.28	206.12	204.8	205.56	204.81	204.29	205.11	205.24	204.59	206.45	206.85	205.39	204.93	205.53	205.32	204.95	205.21	204.87	205.5	204.92	204.57	204.64	206.88	205.63	206.41	205.71	205.62	205.43	205.42	205.03	206.06	204.83	205.95	205.79	205.02	204.91	205.52	205.75	204.96	206.98	204.44	205.3	206.35	205.1	205.02	205.37	206.29
217.93	216.11	217.73	218.37	217.65	218.26	218.17	217	218.04	217.03	216.61	216.98	218.27	218.24	216.13	217.83	218.19	217.01	217.95	217.7	218.02	217.59	218.13	216.19	216.84	218.63	218.67	218.04	217.66	218.26	217.08	218.78	218.13	217.55	217.34	218.44	217.6	218.23	217.48	216.69	217.49	217.63	217.46	218.36	218.07	218.06	218.52	217.76	217.17	219.22
204.84	203.46	203.94	203.5	203.78	203.24	203.91	204.71	203.36	203.61	203.67	204.44	204.54	204.14	203.45	203.09	202.71	203.93	203.48	204.09	203.26	204.23	203.8	203.86	203.87	203.56	204.1	203.86	204.92	204.98	204.28	204.13	203.88	202.55	203.01	204.41	203.56	205.68	203.6	204.28	203.91	203.85	204.64	203.92	204.1	203.81	204.36	203.14	203.24	203.57
209.05	208.8	207.65	208.71	208.48	209.77	208.85	208.48	208.52	208.22	209.14	209.06	209.85	207.4	207.81	208.68	208.22	208.91	208.7	208.87	208.49	208.75	208.16	209.28	208.79	208.07	209.67	209.26	209.01	208.19	208.84	208.76	208.63	208.93	208.4	208.92	207.18	208.54	208.71	207.33	208.33	206.33	208.33	207.76	208.91	209.46	208.29	209.86	208.33	208.84
205.63	206.24	206.33	207.14	205.3	206.9	206.97	207.17	206.36	206.42	206.31	206.59	207.09	207.02	205.3	206.82	206.57	206.39	205.83	206.51	205.17	206.96	205.7	206.54	206.25	206.42	206.49	206.75	207.9	207.06	206.26	206.15	206.68	205.71	206.65	207.43	206.52	205.88	207.49	205.91	205.88	207.19	206.49	205.9	206.99	206.01	205.8	205.95	206.74	205.69
200.45	201.02	200.68	200.91	201.27	199.88	199.78	201.08	200.88	200.51	199.12	200.76	199.86	200.39	200.81	200.47	199.28	200.85	199.81	199.67	199.7	201.32	199.63	200.45	200.85	199.94	200.64	199.83	199.95	199.86	199.82	200.56	199.94	200.7	199.92	200.88	200.86	200.82	200.09	200.54	200.88	200.73	200.18	200.7	200.49	200.95	201.38	200.79	200.91	200.37
203.43	201.59	201.74	202.24	201.46	203.14	202.82	203.51	201.89	201.49	203.76	201.64	203.47	202.74	202.69	202.83	203.14	203.56	203.51	202.95	201.85	202.84	203.3	201.53	203	203.34	202.77	201.97	202.24	203.31	202.54	202.96	203.17	202.15	201.95	203.28	201.63	203.77	202.48	201.73	202.12	203.22	202.89	202.68	203.01	203.27	203.01	202.63	203.18	200.71
202.05	203.73	204.49	203.57	203.85	204.05	203.94	202.85	203.62	203.18	203.8	203.59	203.52	203.63	203.34	203.26	203.7	204.07	203.32	203.85	203.56	203.36	203.62	203.73	204.3	203.48	202.31	203.78	203.95	203.35	203.99	203.91	204.18	203.3	203.04	203.57	202.73	203.43	204.1	202.58	203.39	203.87	203.13	204.21	202.69	204.19	204.01	202.75	205.09	203.32
208.18	208.09	208.63	208.67	208.16	208.29	206.93	207.17	209.49	207.54	206.5	207.66	208.37	208.52	208.37	208.16	206.63	209.01	206.86	207.47	207.41	207.39	208.11	208.45	208.23	208.33	207.71	207.81	207.31	208.72	208.43	207.62	207.53	207.22	207.26	207.83	206.5	207.06	206.79	207.5	207.5	207.73	207.69	207.6	207.52	207.46	207.35	208.88	207.4	208.25
200.43	199.9	201.37	199.85	200.17	200.08	201.09	201.2	201.14	200.53	199.97	200.49	199.95	199.89	200.02	201.2	199.82	199.51	201.88	200.43	200.47	200.71	200.29	200.56	199.98	200.43	201.01	199.99	200.91	199.48	201.16	198.61	201.06	201.31	200.11	200.36	200.18	200.34	200.38	200.86	199.77	200.5	200.8	199.96	201.56	200.84	200.44	199.79	200.52	200.04
203.21	204.52	204.39	204.87	204.56	203.23	202.87	204.15	202.68	203.22	203.21	203.27	204.43	203.67	203.7	203.44	204.22	204.01	204.65	204.71	203.06	204.29	203.24	204.46	203.93	203.6	204.63	204.93	204.03	203.74	203.53	204.81	203.96	205.11	203.34	205.01	204.4	205.74	203.38	204.16	203.64	203.66	204.23	203.18	205.3	205.25	203.81	203.93	204.64	203.52
204	202.69	203.07	203.75	203.45	204.31	204.33	203.4	204.48	203.87	203.99	203.58	203.75	204.55	204.56	204.82	203.85	202.87	204.26	203.73	203.83	204.39	204.69	202.03	203.92	202.83	203.42	203.53	203.62	204.31	203.53	204.1	205.17	203.38	203.77	204.37	203.62	205.21	204.52	203.27	202.43	204.04	203.3	202.65	203.21	203.56	202.77	203.66	203.5	204.09
200.26	201.95	200.75	199.44	200.87	200.38	202.18	201.3	201.62	200.72	199.83	200.71	199.17	200.82	200.63	200.29	199.9	201.39	200.52	201.34	199.21	200.07	200.34	200.88	199.72	200.64	200.7	199.86	199.85	199.88	199.85	200.84	199.94	199.59	200.48	200.63	200.31	200.5	199.84	200.44	200.71	200.42	199.21	199.64	199.98	199.74	200.38	200.65	200.99	200.21
197.6	199.59	198.55	198.17	197.99	199.39	197.99	198.43	198.06	197.51	197.74	199.23	197.63	197.25	199.02	198.23	197.48	198.4	197.35	197.82	197.57	198.29	197.98	197.75	199.15	197.71	197.88	197.35	197.47	198.29	198.07	198.05	198.35	198.27	197.26	197.36	198.18	197.33	198.59	197.53	198.81	197.62	198.05	196.46	197.63	197.66	197.75	197.02	199.2	197.31
207.72	207.9	207.44	207.38	207.65	208.28	209.03	207.99	208.51	206.75	208.32	207.95	207.67	209.54	208.37	207.67	207	208.39	208.19	208.48	206.9	207.62	207.69	208.34	208.83	208.18	207.47	208.03	208.08	207.8	207.34	208.24	208	207.93	207.18	207.92	206.52	208.59	208.38	208.85	207.37	208.12	208	208.87	207.12	209.51	207.65	208.3	208.5	208.42
208.89	208.66	208.33	208.47	207.09	207.99	206.68	208.27	207.99	207.45	209.3	208.1	208.14	207.97	209.12	208.35	207.67	207.53	207.4	207.78	207.69	207.94	207.83	207.1	207.06	207.52	207.25	207.11	208.58	207.9	208.04	208.07	206.72	207.54	207.81	208.89	208.33	208.65	207.52	207.08	207.91	208.18	208.06	206.48	207.73	208.61	208.03	206.91	208.21	207.07
207.43	207.61	207.58	208.1	206.66	208.53	207.94	207.08	206.49	207.48	207.31	207.5	208.2	208.19	206.4	206.85	207.97	207.32	208.01	206.76	207.13	207.6	208.09	208.02	207.5	208	207.66	207.31	207.38	207.49	208.06	208.28	207.09	207.58	207.89	208.46	207.69	207.77	207.09	207.58	207.47	206.96	207.51	206.89	208.06	207.41	206.57	207.22	207.82	207
201.76	202.28	202.59	202.11	203.2	202.89	203.3	201.49	202.67	201.71	202.5	203.74	202.7	201.97	202.33	202.61	202.39	201.33	202.51	201.83	202.85	202.22	203.83	203.39	202.43	202.67	202.75	203.32	202.48	202.62	202.41	202.81	202.95	202.96	202.14	202.75	201.96	202.65	201.66	201.45	203.02	202.1	203.1	201.49	201.99	202.66	203.08	201.62	202.88	201.96
218.29	218.25	216.87	219.3	219.05	217.33	217.6	217.83	218.04	217.39	218.23	216.89	217.87	217.23	217.32	216.69	217.25	217.95	218.43	218.24	216.65	217.62	217.98	217.36	216.98	217.07	219.18	218.38	218.86	218.79	216.41	217.18	218.9	218.17	218.1	219.24	217.35	217.83	217.91	218.49	218.12	218.23	217.75	219.43	216.92	217.13	217.87	218.15	217.58	217.23
194.58	194.51	194.75	193.81	194.26	194.16	194.43	194.55	195.52	194.18	193.47	194.53	195.42	192.79	195.25	194.37	195.18	193.75	195.12	193.52	193.93	194.75	193.03	194.19	193.95	194.17	194.33	194.07	195.04	193.99	194.86	195.88	195.1	193.84	193.48	193.13	193.86	194.46	194.5	193.99	193.88	194.93	195.36	193.79	193.23	194.2	193.95	193.83	193.77	193.57
208.65	209.52	208.09	208.5	208.77	208.25	208.52	207.05	209.78	209.12	208.42	207.42	208.06	208.07	208.36	208.35	209.31	208.62	208.69	207.84	208.44	207.67	207.66	209.41	207.68	208.31	208.48	208.92	209	207.92	207.97	207.35	209.1	208.59	208.5	208.08	208.71	208.09	208.12	208.11	208.79	207.7	208.48	208.62	208.67	207.47	208.15	207.55	208.24	207.39
219.42	219.02	217.43	217.33	218.17	217.7	217.16	218.57	218.26	218.74	218.66	218.31	216.74	217.07	216.41	217.5	218.24	218.01	218.68	217.88	217.28	217.46	218.52	216.56	217.02	218.7	217.2	217.89	218.07	217.6	217.56	217.41	218.88	217.96	216.77	217.11	217.75	217.71	217.85	217.28	218.07	217.61	217.16	218.17	218.54	216.9	218.34	217.77	217.3	217.75
195.51	196.53	195	195.94	195.49	195.51	194.75	196.25	195.33	195.79	194.68	194.13	195.06	194.67	195.07	195.66	196.17	195.41	196.9	195.54	195.08	195.49	195.24	194.16	194.25	195.7	195.7	195.74	196.97	195.14	194.18	195.27	194.38	195.27	195.27	195.26	194.93	195.71	194.55	195.8	195.19	195.23	195.79	194.05	195.03	195.25	195.38	196.91	194.34	196.11
203.67	202.4	202.46	204.26	203.01	202.28	202.36	205.39	202.89	203.97	202.39	204.2	203.1	204	202.63	203.26	204.35	204.15	203.78	202.18	203.1	201.7	202.43	203.36	203.14	203.07	202.84	202.73	203.76	203.02	203.44	201.82	203.03	202.95	203.13	202.46	203.23	205.03	203.77	202.89	204.52	203.13	202.92	203.44	202.62	202.44	202.57	202.3	202.42	204.12
211.14	211.66	212.38	212.31	211.78	212.96	212.11	212.45	213.13	212.4	212.72	212.05	213.55	211.38	212.47	212.71	212.3	212.32	211.38	212.63	211.94	211.87	212	212.01	211.67	213.57	211.8	212.72	213.26	212.68	213.01	212.65	212.46	211.78	212.19	211.09	213.43	212.01	212.33	212.44	212.43	212.5	212.06	212.22	212.76	212.29	211.82	213.34	212.7	211.54
217.9	216.33	218.78	217.25	216.05	216.12	217.64	217.45	217.35	217.34	217.52	217.27	216.62	216.42	216.67	216.47	216.7	216.79	216.42	216.48	216.95	216.94	217.31	216.35	216.83	217.19	216.55	217.22	217.56	217.06	217.6	218.21	217.51	217.47	216.01	217.44	218.16	216.46	217.2	216.83	217.14	217.17	216.33	215.82	217.11	217.8	216.68	217.05	216.07	217.31
205.36	207.16	206.55	206.57	206.41	206.64	206.4	206.43	206.8	206.78	204.77	206	207.41	206	206.64	206.2	206.81	206.6	207.85	206.62	206.85	206.48	207.24	206.33	206.61	208.17	206.3	206.24	205.85	205.67	207.28	207.19	207.47	206.37	207.68	206.73	206.75	206.58	205.39	205.82	206.18	205.35	206.14	207.44	207.56	207.47	206.83	205.5	207.14	206.37
200.56	200.68	201.74	201.84	201.29	200.23	201.75	201.87	202.25	201.42	203.19	201.37	201.99	200.71	202.4	200.96	201.22	202.14	200.97	200.38	200.4	200.45	200.67	201.74	200.9	201.27	201.21	201.24	201.63	201.6	201.63	199.68	200.85	200.91	200.36	201.63	201.05	201.94	200.77	201.14	200.16	201.22	201.25	200.55	200.43	200.35	202.14	200.32	201.18	202
204.85	206	204.96	204.51	205.36	204.63	204.57	204.29	204.96	204.83	203.84	204.98	204.64	204.57	205.11	203.97	204.37	205.18	205.1	202.45	205.01	206.29	204.31	204.74	203.33	205.34	204.58	204.88	204.12	203.85	204.81	204.73	204.27	203.92	205.63	205.35	204.22	205.7	204.41	205.38	204.43	205.42	203.62	203.72	205.05	204.08	204.29	205.52	205.38	204.05
211.78	213.46	212.81	211.73	212.18	211.94	212.1	211.56	212.15	211.79	212.17	213.15	213.15	212.76	212.24	211.65	211.44	212.03	211.71	212.97	212.79	211.86	212.24	212.25	212.79	212.24	212.82	212.82	212.11	212.88	212.19	212.6	213.38	211.45	212.77	211.28	212.49	213.02	211.63	212.63	212.03	212.83	212.24	211.21	212.63	212.74	211.96	211.91	212.09	211.94
208.03	207.41	208.26	207.14	207.37	207.91	207.44	207.56	207.44	208.76	207.25	208.31	207.73	208.04	208.81	207.55	207.62	207.77	207.65	208.38	209.05	208.82	208.29	208.1	208.21	208.11	208.39	207.75	208.53	207.88	207.97	207.64	206.76	208.12	207.16	208.12	206.95	208.44	207.85	207.06	207.63	208.72	206.97	207.71	207.79	207.79	208.29	207.48	207.7	207.57
216.22	216.79	218.19	216.66	215.91	216.72	217.31	217.55	217	217.59	217.61	217.66	217.46	217.24	216.57	217.74	217.3	216.52	217.01	217.57	217.24	217.89	215.91	216.07	218.03	217.45	218.03	216.44	218.05	217.12	216.7	216.86	216.56	216.82	216.99	216.53	216.71	217.65	217.58	216.23	216.04	215.93	217.37	216.37	216.63	217.28	217.86	216.95	217.59	217.56
207.57	208.2	207.63	207.36	208.55	208.59	207.64	208.76	209.09	208.16	207.73	207.42	208.03	208.17	208.62	208.31	208.29	207.56	207.05	208.51	208.14	206.84	207.83	208.47	207.97	208.14	207.4	208.59	207.55	208.14	208.01	208.94	206.8	208	207.88	206.94	208.46	207.63	208.05	208.07	207.8	208.47	209.1	208.4	207.82	207.89	207.99	208.07	207.08	207.88
209.25	210.04	209.34	208.38	209.63	209.56	209.46	208.46	208.25	209.27	209.04	209.35	208.43	208.77	208.63	208.92	208.38	207.87	208.62	207.74	209.57	209	207.93	208.99	209.54	208.54	208.95	209.61	209.45	207.12	208.73	207.81	208.92	210.25	209.64	209.42	208.27	209.06	208.83	209.14	208.98	208.05	207.87	208.13	208.6	208.78	207.42	208.15	209.49	208.66
195.63	194.71	194.11	195.51	195.68	193.8	195.36	195.21	195	195.12	194.65	194.75	195.21	194.63	194.62	195.67	194.52	194.32	194.7	195.78	195.54	196.44	196	195.39	195.82	193.49	195.6	195.9	194.96	195.6	195.11	195.44	195.11	195.01	194.27	195.65	196.11	195.92	194.91	195.84	195.56	195.43	194.81	195.31	194.07	195.78	195.88	194.63	194.77	195.7
211.4	212.43	211.36	213.52	212.59	211.93	211.8	211.18	211.02	212.53	212.49	212.93	211.92	211.38	211.75	211.98	211.67	211.42	211.67	212.12	211.46	211.7	210.68	211.85	212.49	212.52	211.72	211.31	212.06	211.99	213.08	212.57	211.98	212.4	211.57	212.13	211.35	211.87	211.72	211.23	211.66	212.54	211.65	212.8	211.99	211.65	212.03	212.66	211.9	212.86
213.14	211.31	212.17	213.71	212.1	213.22	213.91	212.42	213.77	213.23	213.46	213.4	212.49	212.64	212.25	213.6	213.04	212.06	213.53	212.23	212.44	213.13	213.34	213.36	212.19	213.64	212.31	214.33	212.6	212.25	213.28	213.06	211.82	213.43	213.26	213.45	214.34	212.89	212.55	213.92	213.69	212.71	213.86	214.34	212.83	213.24	213.56	212.4	212.8	213.21
208.53	208.23	207.76	208.11	207.7	207.67	207.67	206.54	208.46	208.08	207.17	208.37	209.02	207.99	208.15	207.22	207.43	207.01	208.16	206.62	208.42	207.85	209.09	209.29	207.67	207.55	208.33	208.42	207.31	208.04	207.49	207.59	207.95	208.59	208.29	207.7	208.44	208.85	206.72	206.48	207.5	207.54	207.97	208.17	208	208.74	207.38	207.36	207.6	207.09
203.9	203.42	204.21	203.13	204.35	203.75	203.83	204.35	204.16	204.01	203.8	203.66	204.03	203.72	202.85	203.04	202.82	203.32	205.01	203.82	203.4	203.39	203.5	203.83	203.41	203.34	203.79	203.87	202.98	203.44	204.6	202.84	202.6	203.54	204.05	203.63	203.98	203.5	202.92	203.67	204.35	204.04	201.97	203.67	202.46	204.02	203.81	204.02	203.21	203.81
202.98	202.28	202.97	202.71	203.71	201.97	203.14	203.49	202.06	201.41	202.28	202.91	203.25	202.9	204.62	203.89	202.53	202.79	203.02	203.91	203.27	202.98	204.16	202.64	204.02	204.6	203.54	203.23	203.26	203.72	204.05	203.18	203.92	202.75	203.29	204.1	203.11	203.23	203.88	203.18	203.16	203.27	203.41	203.02	202.18	203.38	204.09	203.17	203.78	203.72
212.56	211.58	211.93	210.83	211.81	211.91	212.19	211.12	211.98	211.61	210.7	211.55	211.77	211.93	212.19	212.46	212.08	210.84	213.12	211.26	212.81	211.63	211.04	211.18	211.82	210.77	211.28	212.14	212.69	211.85	211.69	211.67	210.76	211.35	211.94	211.9	211.37	212.11	210.81	211.31	211.99	212.51	212.06	212.13	212.29	211.69	210.81	211.91	211.92	212.23
208.96	209.59	209.49	210.13	209.43	209.01	208.58	209.79	210.31	209.23	208.05	210.48	209.7	208.4	209.32	208.88	210.42	209.13	209.97	209.5	209.38	209.07	210.26	209.75	209.44	209.03	209.28	209.26	209.36	210.21	209.92	210.26	209.65	209.51	210.62	209.58	210.14	208.74	209.44	209.52	209.81	209.97	210	210.27	209.55	209.07	209.71	209.57	209.02	209.8
208.04	207.28	207.69	209.62	206.47	208.05	208.65	207.55	207.48	207.64	208.91	207.59	207.49	207.63	207.22	207.99	208.07	206.89	208.24	208.56	208.2	207.8	207.14	206.86	206.77	207.77	206.76	207.88	208.82	207.57	207.04	208.28	208.26	207.57	206.96	208.1	208.24	207.75	208.13	208.32	207.88	208.26	206.8	208.49	207.43	208.13	206.67	207.99	207.53	208.04
201.85	200.65	201.5	200.48	200.52	200.56	202.15	200.72	201.05	201.45	200.4	200.82	201.99	200.48	201.33	201.2	201.46	200.4	201.12	201.2	202.11	201.2	201.82	201.18	201.26	200.79	201.77	201.19	201.14	201.38	201.33	201.43	201.12	201.13	201.15	202.09	201.51	200.18	201.99	201.34	201.37	201.3	201.53	201.7	201.49	200.06	201.14	200.97	201.4	201.31
197.67	199.86	199.72	199.01	199.06	199.55	198.35	198.39	200.39	198.96	199.76	198.76	198.48	200.78	198.73	198.9	198.71	200.77	199.22	199.39	200.03	198.61	199.14	198.93	200.39	200.14	200.62	198.48	199.77	198.77	200.55	199.49	201.24	199.67	199.62	200.61	200.06	199.06	198.19	198.62	199.86	200.27	199.82	199.71	199.66	200.67	198	200.33	199.42	198.02
208.92	208.9	210.21	208.58	209.58	210.57	209.93	209.2	210.31	209	209.65	209.65	208.75	210.05	210.6	209.68	210.39	210.44	210.49	209.54	208.86	208.77	209.88	209.65	208.88	209.1	210.5	209.06	209.07	209.28	208.86	209.86	209.66	208.99	210.3	209.64	209.59	210.35	210.24	210.34	208.85	208.92	209.77	208.74	208.33	209.51	209.37	209.61	209.7	208.76
207.94	209.61	208.46	207.87	208.64	208.8	209.39	209.96	209.02	208.76	209.46	209.02	208.45	209.96	209.28	208.7	210.36	208.67	208.08	208.41	207.97	209.22	207.98	209.13	208.46	208.46	208.84	208.99	208.1	208.68	207.71	208.5	208.46	209.28	208.36	209.91	208.03	209.22	207.67	208.79	208.2	208.81	207.97	208.6	209.24	209.53	207.85	208.37	209.58	207.75
203.66	202.63	203.58	204.1	203.52	205.21	204.08	202.58	201.97	203.2	203.06	204.33	203.3	203.65	203.46	203.06	203.54	203.65	204.54	202.9	204.37	204.45	203.74	203.98	203.42	204.21	203.95	203.59	203.1	203.51	203.67	203.43	203.3	203.82	203.98	203.03	202.27	203.92	203.16	204.63	203.51	203.57	202.16	202.87	203.45	203.62	202.15	203.86	203.89	203.23
200.37	198.62	198.16	199.4	200.81	199.71	200.76	199.4	199.66	199.98	200.1	199.47	200.29	199.94	198.96	198.96	200.42	199.21	199.69	199.33	199.45	200.36	199.03	199.93	199.92	200.02	198.86	199.21	199.61	198.88	198.66	199.11	199.05	199.03	199.49	198.66	199.14	199.46	198.87	199.97	199.03	200.05	199.93	198.93	198.6	199.36	199.7	199.98	199.05	199.5
204.7	205.53	204.37	204.95	204.52	204.94	204.37	204	204.55	204.86	204.32	203.69	205.29	205.19	204.77	205.92	204.51	205.44	204.08	204.86	203.75	204.48	204.23	204.09	204.1	205.22	205.59	204.72	202.97	204.71	203.96	205.01	205.7	203.31	203.8	205.54	204.77	205.3	206.18	205.71	205.2	204.25	204.08	203.64	203.84	204.91	205.02	205.59	203.54	204.86
207.49	207.81	207.96	208.23	207.51	207.74	208.01	208.58	207.81	208.13	208.39	207.9	207.38	207.18	207.34	208	207.95	207.96	207.56	207.85	207.59	207.65	207.79	208.4	207.51	206.59	207.86	208.39	207.54	208.1	208.03	208.37	207.3	207.99	208.13	208.88	206.38	208.12	207.49	207.68	208.53	207.01	208.54	207.46	206.98	208.32	207.05	207.92	207.66	208.91
212.68	212.23	210.85	211.87	212.08	211.28	210.74	211.52	211.2	211.8	212.34	212.16	211.49	211.28	211.7	211.83	211.52	211.51	211.22	211.86	210.73	211.13	212.4	211.46	211.58	211.48	211.64	211.49	212.06	211.06	212.06	211.55	211.67	211.88	212.1	212.52	210.8	211.47	211.28	211.24	211.5	211.53	211.78	210.75	210.21	211.43	212.32	209.93	211.74	210.96
216.01	217.15	217.26	217.07	216.45	216.97	217.98	216.36	217.52	215.73	217.89	215.84	217.25	217.42	217.59	217.27	216.4	217.29	216.96	217.1	217	217.17	216.95	218.02	217.03	217.08	216.84	217.18	217.03	216.1	217.48	216.14	216.81	217.37	217.43	216.27	215.98	217.29	216.24	217.62	217.71	217.62	217.22	217.16	216.85	217.98	216.39	216.75	217.15	217.29
198.6	198.2	198.46	198.75	198.25	198.47	198.29	197.5	197.77	198.18	198.33	198.76	198.72	197.84	197.56	197.96	197.93	197.43	197.83	197.53	199.02	198.16	198.05	198.61	198.75	198.38	198.46	198.02	198.13	198.52	197.76	198.02	198.52	197.83	199.26	198.13	198.64	198.74	197.95	198.27	198.79	198.71	197.72	198.76	198.62	197.47	198.73	197.25	199.11	197.47
208.91	208.69	209.07	208.13	208.93	208.7	209.07	208.56	208.79	208.75	208.84	208.95	208.99	208.4	208.56	210.85	208.67	209.06	208.72	209.14	209.01	209.36	208.53	209.04	209.24	208.92	208.79	208.07	208.61	207.99	208.96	208.29	210.51	208.64	208.11	209.94	208.13	208.94	207.07	207.73	208.35	208.42	209.06	208.41	208.99	208.23	208.5	209.81	208.53	208.62
203.91	204.67	205.66	204.47	203.01	205.94	204.27	204.72	204.53	203.5	205.09	205.25	204.89	204.46	204.64	205.7	204.25	204.87	204.12	205.73	204.49	203.5	204.78	204.77	205.1	204.65	204.84	205.48	205.33	204.5	204.21	204.79	205.2	205.69	204.6	205.16	205.22	205.19	204.95	205.73	203.58	205.19	205.37	204.63	204.87	205.43	203.99	205.07	205.39	204.17
203.69	204.05	204.68	203.82	203.28	205.34	204.53	205.62	205.11	204.92	204.25	203.33	204.35	204.48	204.88	203.76	204.37	204.7	204	204.83	204.47	204.51	205.52	205.27	205.58	206.32	203.49	204.28	204.6	203.92	203.96	203.63	204.44	204.2	204.53	204.62	203.92	204.46	205.16	205.48	204.55	204.97	205.28	204.44	204.9	204.13	204.08	205.54	204.25	203.42
208.41	208.99	209.15	208.53	207.76	208.73	208.65	208.77	208.04	208.54	208.62	208.59	208.63	208.53	207.56	210.22	208.26	207.55	208.81	208.71	209.62	207.79	209.04	208.4	208.67	209.65	209.61	208.39	208.74	208.79	208.44	208.5	209.73	208.84	208.52	209.03	208	208.72	208.64	207.92	208.03	208.69	208.41	208.43	207.7	208.73	208.96	209.43	208.78	208.57
202.92	204.29	203.78	203.59	203.57	203.6	204.92	203.85	203.41	203.84	202.81	203.82	203.53	203.61	204.4	202.99	204.26	204.09	204.25	203.69	203.99	203	203.62	204.05	204.07	204.21	203.06	203.79	204.06	202.99	201.94	202.82	202.72	204.09	202.16	203.69	204.14	203.1	203.48	202.79	203.09	203.35	202.98	203.47	202.72	202.7	204.12	201.68	203.1	202.75
219.16	216.92	217.42	218.67	217.05	217.08	218.2	218.82	217.65	217.9	217.59	217.13	218.79	217.97	218.78	218.46	217.21	218.12	218.14	218.16	217.92	218.7	217.82	218.5	217.7	218.47	217.88	218.43	217.06	216.88	217.39	218.16	218.21	218.2	217.82	218.85	217.07	218.78	218.09	218.4	218.05	217.47	218	217.5	217.87	216.3	216.33	218.44	218.35	216.82
207.02	207.91	207.49	207.47	207.97	207.53	208.7	208.26	207.99	208.5	207.35	207.88	207.53	207.6	207.62	207.35	207.62	208.14	208.43	207.05	208.19	208.08	206.12	207.37	207.05	208.45	207.19	206.4	207.96	207.49	207.73	206.62	207.49	207.75	206.81	207.89	207.9	207.55	207.28	207.44	207.91	208.16	207.59	208.12	207.53	207.25	206.36	207.15	207.59	206.79
199.57	199.64	200.08	200.02	199.51	200.27	200.16	198.99	199.79	200.63	198.53	199.63	198.55	200.83	199.34	199.62	198.89	199.67	199.82	199.22	199.26	200.55	200.74	199.5	199.77	199.44	199.44	199.47	200.18	200.26	199.35	200.16	198.94	199.26	199.66	200.43	199.12	199.56	199.13	199.74	198.01	200.44	199.31	199.92	198.67	200.12	199.25	199.79	199.08	200.02
211.16	212.52	212.8	211.36	211.83	212.17	212.01	212.16	212.27	212.41	212	211.76	211.65	211.87	212.34	210.24	211.61	212.59	211.57	211.15	211.57	211.34	210.63	210.86	210.88	211.31	210.97	211.94	212.2	211	211.77	211.35	212.49	211.82	212.06	211.29	210.15	212.75	211.95	212.03	211	212.61	210.87	212.91	210.72	211.07	210.88	211.86	211.19	211.41
203.17	204.22	204.08	204.12	202.93	204.13	204.04	203.14	204.85	203.78	203.43	203.7	203.69	204.4	203.55	205.12	203.73	203.8	203.44	202.67	204.02	204.29	203.71	204.03	204.07	203.42	203.52	202.82	203.65	203.58	203.85	204.39	203.62	204.54	202.51	204.75	203.62	204.08	203.73	204.88	203.96	204.27	203.59	203.69	203.4	202.63	201.59	203.45	205	204.49
200.49	199.68	200.71	200.75	199.45	200.29	200.63	200.12	199.85	199.9	199.8	199.75	200.65	200.31	200.62	200.29	199.71	199.86	200	199.18	199.97	200.07	199.95	198.6	199.94	200.32	200.18	200.5	201.15	199.48	200.18	199.29	200.5	201.11	200.29	200.85	201.36	200.41	199.87	199.62	200.17	200.29	199.7	200.13	200.59	200.35	200.44	201.66	200.22	199.52
202.82	202.81	203.79	203.74	204.51	203.93	203.9	202.75	202.52	203.1	204.2	203.04	204.55	203.99	204.18	203.18	202.73	202.33	203.64	204.2	203.49	202.58	202.55	203.63	204.15	202.18	203.34	204.48	203.5	203.23	203.98	202.38	204.41	203.91	203.66	203.04	203.02	202.8	202.74	204.27	204.49	203.94	204.22	203.78	203.62	203.11	203.79	202.93	202.39	202.28
203.92	204.33	204.26	203.74	203.78	204.25	204.87	202.93	204.22	204	204.8	202.77	204.48	203.01	203.45	203.56	202.39	203.47	204.02	203.87	204.73	203.08	204.11	203.54	203.59	203.52	203.89	204.27	203.96	204.14	202.82	204.57	203.92	203.31	203.89	203.45	203.05	204.56	203.02	204.14	202.86	204.01	203.91	204.06	204.1	203.94	203.89	203.18	203.79	203.75
201.55	202.18	203.24	200.93	203.95	202.83	201.94	202.25	200.57	201.91	202.71	202.05	203.18	203.03	203.25	201.94	202.21	202.63	203.4	202.26	201.46	203.05	203.14	202.07	203.25	202.69	202.59	203.02	202.06	202.53	201.69	201.95	203.51	201.43	203.01	201.96	202.49	202.43	202.3	202.23	201.24	203.47	201.94	201.72	202.15	201.95	203.02	202.45	202.7	203.14
194.36	194.46	194.36	194.82	194.45	194.16	195.63	194.31	195.66	194.79	193.87	193.76	193.53	193.98	193.93	194.12	194.57	194.32	193.41	194.03	194.37	195.36	196	194.72	193.78	194.54	194.59	195.26	194.15	194.11	195.4	193.21	193.66	193.63	194.58	194.03	194.97	195.05	194.28	194.68	195.56	194.5	194.83	195.29	192.71	194.35	192.55	192.85	193.32	194.54
218.14	217.76	216.8	218.82	217.79	217.99	217.83	216.63	218.05	218.13	218.11	217.92	217.05	219.06	218.57	218.47	218.51	217.42	216.64	217.08	216.9	217.85	218.19	218.11	218	217.89	218.51	218.6	218.66	217.23	217.56	217.75	216.77	219.12	218.67	218.55	218.27	217.38	218.44	218.14	218.19	217.24	218.38	218.06	218.25	218.54	218.42	217.45	218.38	217.84
204.5	203.32	203.75	202.65	204.21	203.43	202.81	203.55	204.58	203.66	204.78	202.68	204.57	203.92	203.87	203.69	204.07	203.81	203.2	203.26	202.67	202.85	204.67	202.65	203.7	203.5	203.48	203.3	202.88	203.77	202.36	202.29	203.66	203.95	204.79	203.4	203.37	204.49	204.86	202.89	202.74	203.55	203.01	202.82	203.18	203.56	203.43	203.61	203.64	203.77
217.12	217.06	217.21	215.3	216.91	216.84	217.6	216.74	217.49	217.88	217.93	217.85	217.07	217.65	216.49	217.01	217.86	216.04	216.67	218.1	216.63	216.79	216.9	217.1	217.09	217.29	217.21	216.98	216.66	216.93	218	217.46	215.98	216.76	217.96	216.83	217.5	217.46	217.8	216.55	217.12	217.55	216.99	217.31	217.63	216.26	216.8	216.08	216.69	216.82
206.38	206.56	205.74	206.29	206.73	207.51	206.74	206.91	205.8	206.86	204.54	206	205.94	206.48	205.8	206.09	206.18	206.08	207.52	207.33	206.56	205.45	205.41	205.82	206.91	206.9	205.99	208.13	205.37	205.89	206.88	206.6	206.14	206.5	206.3	206.12	206.74	206.05	207.12	207.23	205.86	206.78	206.35	206.16	206.84	206.57	206.82	205.55	205.56	206.77
201.08	200.73	200.54	200.25	201.05	200.69	200.6	200.86	200.83	199.93	200.32	201.33	199.96	200.28	200.05	200.03	200.74	200.77	200.6	201.74	199.86	201.07	200.34	200.36	200.42	201.3	201.02	200.04	200.42	199.2	199.95	200.35	201.13	201.13	199.69	198.92	200.66	198.85	200.15	200.44	200.64	199.89	199.66	199.4	199.4	200.4	201.17	201.15	200.15	201.14
200.5	200.15	199.16	198.29	199.25	199.02	199.2	199.63	198.92	198.99	199.2	199.78	198.4	199.96	198.69	199.47	199.42	198.59	199.59	200	198.86	199.9	198.83	199.33	199.42	198.86	199.95	199.63	200.17	200	199.66	200.07	198.84	200.16	199.3	199.1	198.93	199.28	199.54	200.54	198.29	199.04	199.85	199.13	200.72	199.23	199.08	199.27	199.11	199.24
216.91	215.88	218.08	218.03	216.76	217.8	216.98	216.31	216.21	216.91	217.71	218.27	218.09	216.84	217.33	218.45	217.5	216.94	218.24	217.31	216.11	217.68	217.41	217.77	217.55	217.93	216.97	216.62	217.17	216.29	217.61	216.85	216.62	217.18	216.81	216.63	216.65	217.29	218.18	217.82	216.67	217.47	217.19	217.97	216.85	216.93	217.18	217.74	217.52	217.21
217.42	217.42	216.7	216.56	217.1	217.61	216.4	216.47	217.39	215.48	217.32	217.07	217.7	217.25	215.45	216.92	217.37	216.34	217.57	216.29	217.83	218.68	217.35	216.88	217.44	217.83	217.27	216.75	217.23	217.59	215.35	217.3	217.2	217.56	216.3	216.59	215.72	217.03	217.31	218.01	216.62	216.15	216.8	217.35	217.23	218.23	217.54	216.69	216.52	217.36
203.19	203.15	202.71	202.85	202.21	202.21	202.48	202.79	202.05	202.22	202.73	201.63	202.14	203.09	201.61	202.29	202.82	202.13	202.48	202.91	202.3	202.72	202.43	201.97	201.2	201.22	202.14	202.25	202.42	201.95	202.7	202.29	203.8	202.84	202.54	203.02	201.73	202.16	202.1	202.86	202.65	202.81	202.82	202.91	202.14	203.42	203.01	202.65	202.42	203.02
208.98	208.78	207.96	209.6	208.51	209.08	208.41	208.52	207.65	208.68	208.16	210.09	209.22	208.44	208.34	208.84	209.11	207.47	207.99	208.48	209.17	208.93	208.22	208.82	209.39	209.52	209.09	208.11	208.9	209.23	209.47	208.98	209.05	208.48	208.34	210.12	209.45	209.57	208.27	208.57	208.4	208.83	208.61	209.29	208.25	208.33	208.72	208.32	209.59	207.93
199.76	198.77	198.5	199.23	198.96	199.52	198.03	197.95	198.83	197.77	197.96	198.23	198.23	198.48	198.23	199.14	198.04	198.54	199.4	198.35	198.48	198.81	197.81	199.34	197.53	197.9	197.4	199.32	198.37	198.8	196.97	199	198.16	198.4	198.19	198.57	198.31	199.67	198.14	197.98	198.35	198.2	197.44	199.02	198.44	198.78	199.18	199.05	197.39	199.99
208.46	208.01	207.02	208.28	207.15	206.43	205.88	208.48	206.78	206.84	207.62	207.01	207.98	208.31	208.91	208.36	208.28	207.15	207.81	208.86	206.8	208.12	208.47	208.47	207.67	207.54	208.91	207.76	206.8	208.13	208.41	207.33	207.94	208.19	207.34	207.26	207.16	207.94	208.04	207.93	207.2	207.59	209.04	208.02	208.37	207.46	208.42	207.84	207.97	208.32
212.55	214.02	214.06	212.75	213.6	212.35	212.74	213.33	211.22	213.01	212.53	213.42	212.67	212.53	212.87	213.65	213.38	213.12	214.27	212.91	213.91	213.06	212.97	212.41	213	214.04	213.51	212.95	212.95	213.76	213.04	212.38	213.69	212.91	213.58	213.95	214.2	213.82	212.81	213.27	212.99	213.49	213.46	212.84	212.02	213.48	211.8	212.53	213.16	212.3
216.27	216.6	218.56	217.52	217.26	217.8	218.19	218.55	216.95	218.88	217.27	218.77	218.23	217.89	216.6	217.77	217.63	217.58	218.29	217.63	217.69	218.25	217.83	218.59	217.61	216.41	218.05	217.28	218.19	216.9	217.15	216.19	218.89	217.08	217.62	217.96	218.37	218.17	217.78	218.1	218.08	219.08	217.69	217.47	218.15	216.92	218.45	217.9	218.2	217.89
204.45	205.56	205.6	205.76	204.19	205.25	205.72	205.22	204.6	205.24	204.7	205.85	205.63	204.16	203.8	204.31	204.53	204.94	204.37	205.15	204.53	204.1	204.33	204.69	204.25	205.15	204.55	204.24	204.74	204.25	203.83	206.17	205.12	205.73	205.41	204.4	204.38	205.11	205.46	204.84	205.18	206.09	204.77	205.49	205.42	204	206.29	204.55	204.14	204.3
208.52	207.87	207.24	206.37	208.32	207.7	207.65	207.2	208.03	207.51	208.24	208.51	207.65	206.92	208.22	208.69	208.5	208.03	207.92	207.83	208.11	208.47	207.44	207.3	207.75	207.83	208.61	208.29	208.71	208.09	206.51	208.08	207.21	208.22	208.8	207.84	207.83	207.45	207.77	207.08	207.89	207.2	208.74	207.49	208.32	207.52	207.25	207.72	207.8	207.92
211.78	211.31	211.61	212.12	210.77	211.65	211.97	211.74	210.55	212.3	211.49	211.95	211.64	211.17	211.65	210.73	211.11	210.35	212.15	211.57	211.5	211.13	210.92	212.38	212.28	210.89	210.67	211.65	211.14	211.57	211.66	211.08	211.31	212.23	210.8	212.24	211.8	211.19	212.41	211.86	211.38	210.68	211.88	210.86	211.58	210.49	211.23	211.23	211.5	210.91
217.39	217.78	216.84	216.29	217.07	217.61	216.25	217.68	215.57	217.19	216.22	217.19	216.72	217.65	217.88	217.28	215.1	217.12	216.58	217.7	216.76	217.68	216.99	217.2	217.16	216.25	215.71	215.79	216.88	216.09	215.58	216.22	216.71	216.87	217.95	216.65	216.96	217.61	216.13	216.55	216.61	217.24	215.9	217.28	218.02	217.41	215.68	217.41	216.85	217.06
212.8	213.06	212.67	212.78	213	212.8	212.68	213.72	213.38	213.99	212.31	213.86	212.6	213.37	213.3	212.76	213.27	212.6	213.59	213.98	212.67	212.99	213.34	213.01	212.95	211.85	212.46	213.75	213.68	214.21	213.55	213.4	212.48	212.95	212.24	212.95	212.52	213.15	213.42	214.31	213.09	214.25	212.92	212.98	212.39	213.69	212.76	212.59	212.96	212.56
207.78	208.03	208.77	207.14	208.03	207.26	207.14	206.74	208.32	207.45	207.77	208.37	206.89	207.04	208.39	207.23	208.15	206.84	208.31	207.27	208.19	207.6	207.86	207.44	207.58	208.55	208.34	207.49	207.49	207.19	207.75	207.24	207.27	207.07	206.78	207.01	208.17	208.52	208.33	207.67	208.24	207.48	206.41	206.77	207.14	207.37	207.75	206.93	208.1	207.27
204.3	203.66	203.21	204	204.19	204.35	203.58	203.51	203.17	203.81	203.84	204.11	203.13	203.71	203.24	202.5	203.25	204.05	203.9	203.41	204.09	203.84	204.02	202.95	203.1	203.17	204.1	204.26	204.4	203.18	202.79	203.39	202.99	202.84	204.79	204.74	203.32	204.16	202.51	202.09	203.29	204.3	203.19	204.33	204.13	203.56	203.4	202.61	202.94	204.13
203.63	203.47	203.15	202.54	203.06	202.6	202.97	203.28	203.83	203.03	203.15	203.31	203.57	203.35	202.19	202.23	203.14	203.22	204.61	202.47	201.89	203.43	202.49	203.39	202.71	203.48	202.74	201.87	202.49	203.18	202.93	203.07	203.77	202.87	204.34	203.66	203.29	202.84	202.77	203.42	204.34	202.66	203.82	204.63	203.29	203.93	203.47	202.65	202.93	204.05
210.47	209.34	210.28	209.51	209.14	209.58	209.74	210.6	208.94	210.61	209.43	209.79	209.64	209.71	208.63	211.18	209.44	208.41	208.64	209.81	209.24	208.88	210.66	209.55	209.38	210.51	210.17	210.11	209.43	209.5	209.1	209.33	209.88	210.13	209.78	209.67	209.26	209.35	209.65	209.8	209.41	210.59	209.39	208.92	210.05	209.58	209.39	208.68	209.36	210.45
217.45	215.03	217.37	218.02	216.58	217.13	216.23	217.3	216.6	217.5	216.48	216.63	217.12	217.8	217.61	216.02	215.73	217.03	218.37	217.17	216.18	216.19	218.12	216.57	216.17	216.86	216.94	216.63	217.3	216.14	217.58	216.39	217.5	216.15	217.08	217.2	216.52	216.03	218.48	217.84	217.66	216.18	217.75	217.59	216.3	217.38	215.95	216	216.81	217.1
211.1	213.03	212.09	213.44	210.97	212.48	211.48	212.47	211.66	212.65	212.91	212.56	211.99	210.69	211.94	211.2	213.51	211.7	211.68	212.14	212.79	211.69	212.28	211.87	211.04	210.77	211.74	211.97	212.48	211.71	211.58	212.65	211.55	211.61	211.9	211.88	212.67	211.86	212.02	212.24	212.41	213.14	212.03	211.89	211.03	211.79	211.39	212.71	210.89	211.02
203.79	204.21	203.42	204.54	204.29	204.09	203.04	203.89	204.38	203.73	203.43	203.73	204.68	203.69	203.12	204.91	204	204.14	205.3	204.75	203.87	203.26	203.77	203.34	203.63	202.99	204.62	204.29	204.05	203.51	205.21	204.24	205.32	204.67	205.13	204.73	202.98	203.59	203.77	203.92	203.65	204.68	203.72	204.1	203.39	205.05	203.7	204.13	203.69	205.04
200.52	199.11	198.84	199.39	199	198.3	199.42	198.26	200.51	199.67	199.18	199.9	198.92	200.65	200.11	197.82	199.41	199.63	198.86	198.46	198.64	198.65	200.01	199.25	198.88	199.29	198.89	200.72	199.39	200.06	199.63	198.91	199.24	199.56	198.91	199.75	199.72	198.76	199.6	199.57	199.83	199.04	198.63	199.95	199.66	199.76	199.34	199.25	199.25	199.58
203.81	203.58	204.64	204.12	203.12	203.71	203.62	204	204.06	203.46	204.64	203.35	204.45	202.83	203.33	203.64	204.66	202.79	204.28	203.48	203.37	203.43	204.46	204.4	203.32	202.74	204.82	204.43	203.63	203.84	203.74	203.82	203.94	203.96	204.31	203.87	202.99	203.61	204.34	203.29	203.27	204.06	203.28	203.65	203.68	203.59	204.66	203.89	203.93	202
208.53	207.87	207.69	208.15	206.94	206.46	208.09	207.77	207	207.14	207.16	206.86	208.38	208.06	208.23	209.04	206.46	208.39	207.37	206.9	206.31	206.6	207.63	207.47	207.18	208.11	206.47	207.7	207.6	207.84	207.84	206.83	206.59	207.5	207.17	207.98	207.78	208.21	206.59	207.54	206.96	206.74	207.92	207.99	207.2	208.48	207.05	207.74	208.29	206.8
217.7	216.96	217.16	216.91	216.53	218.07	217.73	217.46	216.82	217.07	216.86	217.88	218.4	215.83	216.77	216.91	216.93	216.53	216.08	216.21	216.78	216.85	216.35	216.68	216.61	216.62	215.85	217.71	217.04	217.77	217.61	216	217.99	215.98	216.85	216.55	215.41	217.07	216.09	216.58	216.79	216.83	216.22	217.41	217.52	217.77	216.7	216.41	216.76	218.56
207.45	207.37	208.03	207.58	207.52	207.73	207.48	207.04	207.89	207.41	207.77	207.79	208.15	207.51	207.58	208.79	206.95	208.41	208.09	207.68	207.01	206.89	208.02	207.33	208.54	207.74	207.95	207.58	207.6	207.71	207.42	208.72	208.25	207.06	208.29	207.32	207.89	207.61	207.77	206.95	208.44	208.34	207.75	207.68	207.38	206.35	208.32	207.42	207.9	207.5
217.51	216.39	216.8	217.27	216.5	217.79	216.73	216.27	215.94	216.07	217.12	216.8	216.8	217.75	217.59	216.52	217.03	217.23	216.4	216.8	216.39	215.63	217.16	216.61	217.53	218.19	217.46	216.83	217.82	218.39	217.56	216.33	217.46	217.36	216.19	217.18	216.01	216.01	217.78	217.03	216.52	218.67	215.68	216.82	216.55	217.15	216.96	216.86	217	217.23
210.66	210.45	211.21	211.35	210.45	211.85	211.16	210.95	211.27	210.64	210.56	212.36	210.85	210.78	212	210.77	210.99	211.63	212.66	212.18	210.66	211.7	211.62	210.84	210.32	211.47	212.07	211.54	212.54	211.17	211.3	211.68	212.28	211.93	210.91	212.6	210.67	210.8	211.36	212.06	211.92	211.21	210.36	211.03	211.87	212.02	212.15	211.47	213.07	212.26
208.45	208.49	207.84	208.94	208.99	209	207.77	209.7	208.76	208.45	208.69	208.13	208.92	209.02	208.56	208.92	207.79	210.42	209.54	208.29	209.44	208.55	208.47	208.25	209.51	208.74	208.31	208.82	208.46	208.44	207.81	208.62	208.59	207.8	209.69	209.3	207.58	208.29	208.48	208.72	208.68	208.99	208.89	209.61	208.72	207.84	208.94	208.23	207.57	209.77
209	209	210.07	207.76	208.03	209.08	208.78	208.27	208.46	207.93	208.86	208.94	209.63	208.52	209.67	208.32	208.94	209.22	207.64	209.46	209.36	208.15	209.08	208.73	208.37	209.16	208.36	208.89	209	208.19	207.79	208.26	209.07	208.34	208.56	208.4	207.63	207.97	208.89	209.17	209.21	210.13	208.13	209.06	209.29	209.5	209.53	208.44	208.75	208
209.52	208.85	209.14	207.9	208.57	209.37	207.87	208.94	209.04	209.29	209.64	209.63	208.82	209.19	207.49	208.85	208.9	208.15	209.86	209.33	208.27	208.79	209.07	208.38	209.28	208.68	208.98	208.77	208.84	207.99	209.15	209.44	208.77	207.65	209.4	208.05	209.91	208.09	209.68	208.76	208.41	208.58	208.6	209.12	208.67	209.78	209.16	209.07	209.01	207.94
217.07	216.69	216.5	216.64	217.43	217.89	217.13	218.19	215.69	217.26	217.91	215.75	216.82	217.3	217.43	217.89	217.75	216.97	218.19	216.35	217.4	216.42	217.62	216.8	216.8	217.21	216.74	217.62	216.89	217.37	217.01	217.29	217.71	216.7	217.46	217.54	217.12	216.03	216.61	216.62	218.42	216.36	217.28	217.1	217.47	217.24	217.41	215.62	217.61	216.78
208.54	208.32	209.02	209.27	208.25	209.21	208.38	208.37	209.85	208.9	209.85	208.84	209.62	209.44	209.09	208.15	209.03	208.02	209.53	209.13	209.07	209.93	208.45	209.11	208.74	208.58	208.99	208.62	208.2	208.19	208.85	208.14	208.5	208.32	208.7	209.73	207.72	209.33	209.13	208.05	208.73	208.74	208.69	208.93	207.81	208.45	208.54	207.87	208.8	209.84
212.72	213.41	212.21	212.82	213.29	211.79	212.72	211.48	212.88	212.11	213.03	211.91	212.73	211.85	212.79	212.58	212.17	212.49	212.32	212.18	213.6	212.13	210.73	212.31	213.07	211.28	212.69	212.63	212.55	212.34	212.07	212.66	211.88	213.04	212.85	212.83	212.81	212.19	212.47	212.73	211.77	212.96	211.02	212.65	211.51	211.9	211.78	212.14	213.09	212.62
203.71	203.69	205.39	204.15	203.89	205.03	204.92	204.5	202.64	204.75	205.61	204.85	205.45	204.67	204.52	204.87	204.77	205.41	205.11	204.45	204.86	203.76	204.18	204.81	203.39	204.97	204.44	204.9	205.08	203.71	205.03	204.42	205.49	204.44	204.35	204.22	205.05	205.61	205.1	204.63	205.07	203.98	204.72	205.31	204.34	204.11	204.82	206.05	204.64	205.18
213.77	214.05	214.36	213.72	213.88	213.3	213.64	215.11	214.23	213.73	213.21	213.42	213.3	212.9	213.03	214.74	213.83	214.34	213	213.82	214.35	213.57	213	213.64	214.23	214.37	213.93	213.18	213.75	213.28	214.1	213.21	213.8	214.96	213.24	212.73	214.42	214.7	213.65	214.02	213.32	214.02	214.45	214.33	213.45	214.4	214.62	214.5	213.66	214.26
213.54	212.36	213.37	212.05	213.13	212.57	213.04	213.35	213.32	212.89	212.47	211.97	213.32	213.21	213.21	212.08	212.64	213.65	212.71	213.04	213.17	212.97	214.01	214.32	211.13	213.61	212.17	212.9	212.44	212.12	213.62	213.01	213.64	212.25	212.45	213.94	212.34	213.64	213.27	212.08	213.12	213.99	212.25	213.41	213.83	213.28	213.72	212.32	213.24	213.11
201.24	201.04	202.01	201.4	200.1	199.65	200.61	201.93	201.84	201.89	200.48	200.76	201.36	201.69	200.25	200.59	199.72	201.83	201.52	202.13	200.97	200.41	201.1	200.81	200.73	200.88	200.32	201.09	201.96	200.07	201.14	201.37	201.42	202.22	203.2	200.64	200.82	202.28	201.42	201.25	201.7	200.9	201.24	200.25	201.38	200.57	200.63	201.36	202.03	200.96
209.89	209.19	208.8	208.86	208.4	208.62	208.4	208.11	209.25	209.43	208.75	208.39	207.83	209.04	208.2	208.93	208.71	208.99	208.69	210.41	208.4	209.09	209.07	209.19	208.4	210.83	208.61	209.65	208.46	208.6	209.16	209.76	208.72	207.96	208.76	208.49	207.8	209.16	208.22	209.02	208.02	208.68	209.69	208.57	208.77	209.09	208.64	208.44	207.67	208.43
198.63	199.88	198.6	199.41	198.42	197.69	198.33	200.14	198.66	200.07	198.61	199.01	199.83	199.57	198.78	200.01	199.58	200.09	200.46	198.99	199.48	201.11	199.32	198.68	198.98	198.63	200.52	198.87	199.69	199.57	199.08	199.41	198.28	199.33	199.02	200.21	199.6	198.93	199.3	199.01	198.4	199.21	198.91	198.69	199.72	199.88	198.89	198.87	199.43	199.46
199.89	200.63	200.33	200.18	201.13	200.82	200.1	200.79	200.52	200.36	200.13	199.86	200.99	200.46	199.23	199.86	200.36	200.55	200.17	200.14	200.55	199.92	199.32	199.62	201.23	200.52	201.13	201.09	200.5	199.89	200.96	200.89	201.64	200.96	199.87	200.77	199.95	200.28	199.87	201.57	200.46	200.26	200.01	200.64	199.45	201.02	201.04	201.45	200.38	200.22
208.14	206.88	208.09	208.2	208.37	208.6	208.21	207.64	207.83	207.2	208.12	208.41	208.47	208.6	208.47	207.86	206.85	207.74	208.72	208.95	207.66	208.46	208.22	208.75	207.7	207.62	207.8	208.5	208.13	207.93	208.16	208.39	207.07	207.48	206.82	207.12	207.11	208.08	207.9	206.69	208.77	209.39	208.23	207.23	207.71	208.27	207.33	208.75	208.4	208.4
202.24	202.92	202.53	202.95	202.35	202.89	202.18	202.7	201.97	201.78	203.22	201.08	201.51	202.7	202.13	201.96	203.16	202.53	202.64	202.56	202.1	202.59	203.17	202.32	202.92	201.68	201.97	202.29	202.29	202.44	203.2	201.59	202.12	202.32	202.41	202.04	201.71	203.08	202.19	202.42	203.2	203.21	203.12	202.75	202.84	202.27	203.23	202.16	202.18	202.65
208.73	208.98	208.21	208.06	209.2	209.79	209.46	209.18	208.21	209.27	209	208.23	208.36	207.94	208.49	208.15	208.8	209.23	208.62	208.77	210.16	208.92	209.08	209.98	208.24	209.48	210.78	209.56	209.28	208.07	209.05	207.47	208.37	208.34	209.27	208.7	208.56	208.72	209.35	208.74	207.75	208.91	209.2	209.55	208.56	208.83	208.31	208.67	207.91	209.2
208.7	209.42	208.88	208.32	208.3	208.82	208.81	209.69	208.77	207.86	210.02	209.19	208.76	208.57	209.15	207.22	209.63	209.06	209.48	208.73	208.41	208.09	208.76	209.18	209.11	209.36	209.47	207.65	208.97	208.91	208.97	210.36	208.13	208.91	208.78	208.93	208.74	208.81	208.31	209.15	207.81	209.68	209.91	208.4	208.81	208.85	208.64	208.28	208.51	208.41
205.34	206.11	206.66	206.69	207.68	206.49	206.22	205.19	205.91	206.78	206.38	205.32	206.61	205.73	206.27	206.48	205.65	206.67	206.79	206.27	207.54	207.31	207.26	206.33	206.42	206	206.56	207.64	206.83	205.52	206.66	206.25	205.53	206.17	205.94	206.85	205.91	205.95	205.69	206.43	206.92	206.63	205.71	205.45	206.06	207.04	206.94	206.33	206.63	206.04
213.2	213.24	212.79	212.79	211.14	213.54	212.61	213.12	213.96	212.45	213.27	214.07	214.03	212.82	211.96	212.73	212.89	212.67	212.93	212.31	213.02	213.51	212.34	213.05	212.45	212.52	212.4	213.87	214.36	213.31	212.78	212.2	213.16	212.37	214.07	212.94	212.82	212.94	212.47	212.92	212.15	213.55	212.48	212.25	212.88	213.38	213.42	213.59	211.5	213.88
204.46	202.64	205.27	204.55	204.98	202.93	206.05	205.02	203.08	203.54	204.43	205.17	203.56	203.14	203.94	204.53	204.23	204.42	204.08	204.04	203.86	203.96	203.92	203.92	203.93	203.2	204.52	204.35	203.54	202.96	203.66	204.4	203.58	203.47	203.22	204.12	204.82	203.83	204.29	204.09	203.61	204.4	203.54	203.96	204.17	203.74	204.24	203.82	204.01	203.49
213.49	213.22	212.89	213.16	213.19	213.31	213.84	213.33	212.82	213.29	211.96	212.92	212.53	213.24	212.57	213.03	212.93	212.87	213.17	213.72	213.7	212.52	212.63	213.02	213.45	213.72	211.19	214.37	212.56	212.95	213.11	212.53	214.09	214.05	213.66	213.42	213.7	213.56	213.41	214.32	212.85	213.31	212.87	213.12	213.6	212.15	212.99	213.69	213.51	212.38
204.41	203.86	204.48	204.34	204.37	206.03	204.66	205.77	204.93	204.63	204.79	205.4	205.3	204.88	204.74	204.37	205.06	204.75	203.4	205.83	204.59	205.32	204.84	204.64	203.68	205.39	204.6	204.48	203.85	204.84	204.45	204.26	203.62	204.63	204.03	204.49	205.56	204.88	205.6	204.39	205.85	205.14	205.35	203.46	204.33	204.33	204.57	205.5	203.99	204.85
212.13	212	211.92	211.71	211.78	212.58	212.96	212.14	210.93	213.02	211.36	212.54	211.93	211.59	211.5	211.47	211.58	212.36	212.09	210.88	211.46	212.07	212.3	209.74	211.08	211.45	210.88	211.55	211.38	211.65	211.46	211.91	211.21	210.95	211.51	210.91	211.18	210.79	211.51	211.28	211.19	211.4	210.74	211.82	212	212.36	211.81	211.56	212.1	211.31
209.32	209.1	208.26	208.01	208.47	207.43	206.01	209.82	207	207.57	208.49	207.54	206.98	207.08	206.95	207.83	206.76	207.73	207.4	207.28	208.35	208.78	208.19	207.13	207.72	206.99	208.08	207.86	209.12	209.04	206.88	206.81	208.05	207.33	206.54	207.64	207.72	207.76	207.8	207.92	207.33	207.78	207.07	208.39	208.38	208.22	207.53	208.09	208.47	208.54
202.94	201.82	203.54	203.24	202.85	203.01	203.65	202.9	203.39	203.5	201.98	202.76	203.28	202.67	201.94	203.64	202.61	202.46	203.97	203.52	202.83	202.38	203.61	203.97	203.38	202.95	204.29	202.28	203.19	203.71	202.67	204.12	205	203.19	203.92	202.69	203.8	203.88	202.28	203.53	202.64	204.24	203.91	201.72	202.68	203.41	202.76	203.74	202.51	202.86
193.64	194.54	194.37	194.61	194.33	194.31	194.56	194.72	193.03	193.65	193.62	195.06	194.66	193.81	194.02	194.16	193.85	194.02	194.64	194.5	194.17	194.31	193.88	193.83	193.58	194.14	193.78	194.08	193.2	194.97	193.04	194.1	194.34	193.94	194.04	194.79	194.53	194.01	195.02	194.58	194.09	194.84	193.27	194.3	194.22	195.29	194.06	194.24	194.83	192.53
204.81	205.12	205.98	205.52	204.36	205	204.19	205.89	205.42	204.81	205.04	203.96	203.39	203.91	204.43	204.41	203.93	204.96	204.75	204.85	204.39	204.7	204.04	206.23	204.54	203.78	204.11	204.45	203.68	204.21	204.99	204.38	204.5	204.98	203.98	204.84	204.46	205.82	205.51	205.16	204.89	205.03	205.44	204.18	204.88	204.64	204.7	204.68	204.02	205.54
215.75	217	216.67	216.43	217.25	217.25	216.82	217.3	217.39	218.09	217.5	217	216.49	217.52	217.45	217.05	216.7	216.67	216.51	217.9	217.1	217.67	217.21	218.5	217.18	217.57	216.69	216.34	217.01	217.82	216.8	216.16	216.67	217.5	217.33	217.8	217.6	216.03	217.29	216.69	217.52	218.26	217.03	217.74	216.57	218.14	217.86	217.34	218.26	216.7
209.11	209.69	209.25	208.39	207.66	208.56	207.92	208.63	208.3	208.15	209.13	209.51	208.12	209.81	209.15	208.75	208.14	208.44	207.85	209.53	208.43	209.75	208.47	209.1	208.2	208.49	209.35	208.93	209.56	209.1	209.25	208.59	208.44	208.99	209.3	207.6	209.21	208.42	209.32	208.33	209.04	209.05	208.4	209.01	208.4	208.39	209.08	209.32	209.14	208.9
208.14	206.74	207.25	206.78	207.61	208.06	207.85	207.15	207.51	206.45	206.93	207.07	206.44	207.87	207.87	207.57	207.44	207.54	207.95	207.11	207.9	207.7	208.43	207.94	208.2	208.37	207.47	208.51	206.65	207.16	207.68	207.51	207.63	207.22	208.79	207.26	208.26	207.28	206.6	209.02	207.27	207.25	207.36	208.17	207.29	207.73	208.09	207.63	208.4	207.7
197.3	198.24	197.33	197.8	196.72	198.48	197.2	198.4	197.98	198.29	198.59	196.97	198.57	198.42	197.62	197.62	198.73	198.47	198.6	198.43	196.61	199.13	196.92	198.19	197.59	198.94	197.84	196.72	196.56	198.97	198.46	198.44	197.06	198.21	198.14	197.42	198.13	197.94	197.47	198.67	198.38	198.33	196.55	197.98	199.03	196.73	197.87	198.31	198.15	199.07
205.96	206.36	206.07	205.86	205.7	206.76	206.76	205.42	205.8	205.72	205.42	205.83	206.28	204.3	206.01	205.8	205.66	205.93	205.05	205.53	205.99	205.34	205.78	206.68	204.79	204.95	205.86	205.82	206.19	205.09	205.57	204.41	205.53	206.35	205.52	204.93	204.55	205.37	205.5	205.4	205	205.26	205.28	205.92	207.45	205.31	204.56	205.44	206.51	205.17
203.11	202.21	201.85	202.47	202.83	203.11	202.97	203.11	203.52	202.33	201.87	201.08	202.36	202.19	202.65	201.26	202.67	202.96	201.43	202.45	201.37	203.24	202.62	203.35	202.28	203.07	202.94	204.2	202.09	202.01	203.32	203.37	201.91	202.88	202.58	202.99	202.56	203.37	203.22	202.58	202.13	203.09	203.38	202.58	202.97	201.75	202.11	202.03	202.83	202.3
213.93	212.67	213.09	213.44	213.55	213.58	213.64	213.04	212.52	212.86	213.3	213.26	212.72	212.93	213.21	212.46	213.49	213.2	213.14	212.54	214.2	212.98	212.2	212.3	212.54	213.09	214.08	212.44	212.96	211.71	212.94	212.93	214.09	213.23	213.09	212.99	212.76	213.83	213.29	213.3	212.31	212.77	211.64	213.55	212.66	213.41	213.74	212.49	213.06	212.84
208.62	209.68	209.69	209.98	209.78	209.17	207.52	209.98	210.7	208.56	209.07	208.89	208.31	207.8	209.69	209.6	208.51	208.8	209.9	209.79	208.46	209.26	208.92	209.27	209.01	210.1	208.5	208.2	209.23	209.76	209.86	209.17	209.99	209.8	209.02	209.6	210.42	209.66	210.2	209.43	209.54	208.25	208.39	208.62	208.46	210.79	208.72	208.93	209.73	210.01
207.99	207.77	207.79	206.87	207.73	207.77	207.93	207.36	208.18	207.95	206.7	207.29	208.28	208.71	208.57	207.66	207.4	207.8	208.53	208.6	209.02	207.43	207.75	207.95	206.84	206.64	208.47	207.24	207.22	206.21	207.93	207.31	207.82	208.51	207.64	208.45	208.34	207.68	207.82	207.68	208.03	207.95	207.86	207.47	207.29	209.37	207.96	208.28	208.15	208.08
203.96	204.53	204.89	203.89	203.35	204.15	204.22	203.12	204.38	204.81	203.55	203.16	203.55	203.11	202.79	202.86	203.36	204.16	203.41	204.3	202.99	204.02	204.01	203.66	202.89	204.42	203.38	204.38	204.36	204.5	203.99	203.85	203.42	203.83	204.2	203.51	203.25	204.37	205.24	203.98	203.21	204.27	203.5	204.13	203.51	203.79	203.41	204.09	203.32	203.43
211.2	211.84	210.91	211.97	211.99	212.18	211.57	211.61	212.13	210.94	212.02	213.23	211.08	211.55	210.75	210.87	211.3	211.83	210.14	211.37	212.56	212.03	211.18	210.86	210.89	211.98	211.84	211.76	211.75	211.6	212.51	211.77	210.97	211.75	212.14	213.1	212.28	212.27	211.8	212	212.12	212.96	212.31	211.89	212.89	211.16	212.44	212.09	212.37	210.96
203.33	204.39	203.54	202.93	202.1	202.65	202.47	203.96	202.27	203.18	203.35	204.2	203.21	204.11	204.12	203.63	202.6	202	203.07	203.61	203.23	203.6	202.87	203.28	203.57	203.33	203.7	203.98	203.08	202.91	202.81	203.24	202.97	203.43	203.91	203.04	202.78	202.96	204.74	204.4	203.07	203.9	203.69	203.5	204.62	203.13	203.45	203.89	203.59	204.25
200.45	199.79	201.06	200.68	199.51	200.43	200.15	199.97	199.24	199.6	200.22	200.77	199.55	200.27	199.89	200.57	201.32	199.55	201.12	200.73	200.77	200.47	200.89	200.46	200.58	200.93	201.15	200.11	201.17	200.71	200.31	199.58	200.3	200.25	200.43	200.61	199.75	199.82	201.72	199.65	199.87	200.12	200	199.84	200.33	200.68	199.45	200.47	200.96	201.36
209.03	207.57	207.93	208.02	207.3	208.03	207.82	207.92	208.06	207.99	207.86	208.31	208.32	208.46	208.24	208.3	207.48	206.83	209.26	206.74	208.22	208.42	207.28	207.69	207.9	208.38	207.62	209.47	206.69	209.27	207.74	208.18	206.88	206.74	207.74	207.11	207.58	208.6	207.69	207.54	207.21	207.78	208.5	207.62	207.22	207.42	207.63	208.81	208.36	208.27
204.46	203.39	203.29	203.91	203.86	203.65	202.8	203.62	203.89	204.15	205.13	204.27	203.83	203.72	203.42	202.88	203.17	204.28	204.89	203.44	203.6	203.89	204.16	204.47	204.44	204.46	203.85	204	203.37	203.95	203.05	203.85	202.65	203.25	203.43	202.66	204.21	203.44	203.25	204.46	203.52	203.71	202.8	203.14	203.88	203.78	202.45	203.47	202.42	204.14
202.92	203.76	202.46	203.26	204.6	204.43	204.67	202.92	203.29	204.15	203.55	204.18	203.31	203.6	203.13	204.08	201.72	203.07	204.35	204.02	203.49	203.59	203.63	202.83	202.8	204.04	204.67	203.1	203.42	201.74	204.3	202.7	203	203.49	203.56	203.06	203.47	202.75	204.54	203.44	203.21	203.45	202.87	204.48	203.49	203.92	202.43	202.97	204.14	202.91
216.73	216.87	217.39	216.78	218.21	217.56	217.14	216.62	217.86	216.7	216.47	217.14	217.42	217.89	216.78	217.21	216.56	217.24	216.85	217.72	216.55	216.69	217.29	217.26	215.71	215.95	216.25	217.31	215.89	218.02	217.6	216.95	217.77	215.82	216.64	216.32	216.24	217.64	216.71	217.59	216.69	216.79	217.01	216.27	217.18	215.53	216.41	216.39	216.25	218.01
198.83	199.38	198.91	199.79	199.08	200.01	199.91	199.09	199.3	200.08	199.35	200.1	197.82	199.79	200.46	199.53	200.63	198.77	199.04	198.02	199.36	200.11	198.74	199.75	199.63	199.14	198.92	199.79	197.97	199.18	198.96	198.04	199.44	199.22	200.26	198.93	199.14	199.22	200.38	200.25	200.23	200.11	199.29	199.33	200.31	198.14	198.5	199.73	199.27	198.5
216.27	216.33	215.97	217.19	218.04	215.52	216.88	216.75	216.52	217.56	216.23	217.11	216.83	217.57	218.11	216.41	217.53	216.7	217.98	216.94	217.2	216.75	216.7	216.89	216.29	217.1	218.38	217.18	217.5	216.87	217.52	217.58	217.3	217.35	216.67	216.9	216.53	216.02	217.02	216.5	216.87	217.42	217.22	217.48	216.97	217.46	217.98	217.35	217.14	217.49
204.2	203.75	204.02	203.08	204.41	203.15	202.99	203.83	203.54	204.96	202.63	203.64	205.52	204.53	203.83	202.87	202.93	204.55	204.7	203.73	203.69	203.48	204.59	204.52	203.05	204.51	203.44	203.45	203.87	204.44	204.49	204.68	203.67	204.07	203.81	204.06	203.57	204	202.72	204.61	205.12	203.76	204.04	204.17	203.35	203.8	204.7	203.96	202.98	202.55
207.59	207.1	206.89	207.87	207.5	207.9	208.31	207.39	206.96	208.51	207.71	207.48	207.07	207.69	207.18	207.21	208.47	208.09	207.81	207.39	208.6	209.06	207.76	206.66	208.99	208.55	208.07	207.48	207.11	208.78	207.48	207.07	208.83	207.18	207.05	208.82	207.16	206.95	207.63	207.39	206.66	206.62	207.2	207.06	207.56	208.06	208.2	207.3	207.83	208.19
212.23	211	211.48	211.49	211.81	211.06	212.24	209.84	212.36	211.11	211.55	211.44	212.21	210.77	211.21	212.51	211.65	211.11	212.22	212.15	210.59	212.88	211.15	211.44	211.77	211.77	212.61	210.91	211.67	212.19	211.6	212.18	211.62	211.41	212.32	211.22	210.24	211.93	212.19	211.49	212.4	212.51	211.7	211.76	211.44	210.79	211.82	212.24	212.23	211.55
201.75	202.72	203.07	202.72	202.83	201.51	202	203.53	202.54	203.34	200.94	202.18	201.71	202.83	202.51	202.12	201.29	202.61	203.12	203.15	203.06	203.63	201.41	202.13	202.02	202.68	202.64	203.49	202.96	202.33	202.89	202.32	201.89	202.47	203.04	201.95	202.79	202.4	202.47	203.99	201.76	202.7	202.92	203.02	202.92	202.43	201.78	203.09	201.98	202.35
199.19	199.13	199.19	199.87	200.17	199.38	198.7	199.7	200.38	198.58	199.99	199.68	199.54	200.05	199.61	198.89	199.16	199.51	199.14	198.6	198.95	199.07	200	198.63	200.21	198.83	199.11	199.73	200.46	199.73	199.99	199.69	200.77	200.2	200.05	198.24	198.98	199.17	198.57	199.57	199.79	198.28	199.08	199.9	198.31	200.04	199.11	199.11	198.74	199.53
208.29	208.63	208.02	207.39	207.45	208.73	207.99	207.56	206.91	207.76	207.41	207.84	209.68	207.95	206.87	207.96	207.61	206.34	208.83	207.95	207.03	208.26	207.25	209.29	208.01	208.44	207.68	206.46	206.89	207.82	206.12	208.61	207.33	207.23	207.45	208.24	207.62	207.9	208.61	207.43	207.42	208.45	208.34	208	208.31	208.57	207.56	207.24	207.53	206.45
213.66	214.52	213.11	214.58	213.51	213.93	212.67	214.24	213.17	214.22	213.77	213.68	213.29	214.05	212.31	212.86	214.07	213.4	214.31	214.81	213.57	214.3	214.42	214.33	213.75	213.61	214.36	213.74	214.3	213.51	212.92	213.13	213.77	213.81	214.15	212.48	214.1	214.22	212.86	214.25	213.93	213.87	212.23	213.79	214.32	214.66	214.99	213.3	213.03	213.94
207.66	208.69	208.08	208.58	207.95	209.04	208.78	208.55	208.29	208.5	208.53	208.91	208.77	208.25	209.1	206.88	207.7	209	208.2	208.8	209.84	207.57	207.89	208.64	210.49	208.35	207.77	208.53	207.86	208.49	208.8	209.11	208.21	208.06	209.87	208.29	208.67	208.49	207.55	209.31	209.82	210.4	208.4	208.34	208	208.52	207.84	209.56	208.02	208.19
214.14	213.07	213.82	213.32	213.31	213.88	213.78	213.82	212.49	213.71	214.56	213.85	212.91	215.36	214.22	213.56	215.27	213.58	213.31	214.69	213.68	213.05	213.35	213.66	213.95	214.58	213.64	214.16	214.24	212.87	213.59	213.71	213.18	214.32	213.6	214.95	214.06	213.51	212.45	214.39	213.46	213.76	213.27	212.99	214.51	214.33	213.92	213.79	214.82	214.36
203.72	205.44	204.71	205.53	204.5	205.07	204.92	205.74	204.78	204.91	204.71	205.08	204.08	204.22	205.03	204.7	205	205.24	203.57	203.66	204.24	204.64	203.98	202.52	204.61	204.77	205.15	204.37	204.71	203.73	204.01	205.26	204.4	204.82	203.63	205.37	204.37	204.61	203.98	203.42	204.13	204.43	203.49	204.62	204.96	204.17	204.58	204.4	204.06	205.14
202.47	202.02	202.95	202.58	202.37	201.93	203.67	203.79	201.96	202.23	203.36	201.15	201.19	202.97	201.2	202.94	202.56	202.21	202.17	201.89	201.97	202.6	200.68	201.78	203.53	202.08	201.57	202.76	202.7	202.82	202.15	202.67	202.73	203.22	202.56	202.45	203.21	201.33	203.39	201.34	203.58	202.78	203.19	202.26	202.03	202.78	203.05	201.61	202.11	203.34
208.51	208.46	208.61	208.43	208.84	208.82	209.06	209.35	207.9	209.09	209.25	208.66	208.48	208.9	208.5	209.16	208.74	208.89	209.25	208.7	209.57	209.94	208.73	208.18	207.84	208.88	208.4	208.48	208.86	209.43	209.16	209.71	208.76	208.65	207.89	208.37	209.16	208.44	208.81	207.83	209.23	207.85	210.01	207.18	208.55	209.7	209.16	207.16	208.89	207.61
206.36	206.56	206.28	206.65	207.43	206.33	206.69	206.55	206.09	206.13	205.13	206.75	207.13	206.34	206.65	206.49	205.78	204.69	206.3	206.11	205.37	206.51	207.04	206.86	207.59	206.91	206.96	206.44	205.7	206.69	206.97	205.86	206.98	205.47	206.12	205.37	206.54	206.43	205.67	206.88	206.35	206.48	206.02	206.63	207.52	206.86	206.74	204.61	206.62	206.49
203	203.6	203.33	203.74	204.07	203.51	202.94	203.03	203.96	202.82	203.81	204.53	203.16	203.16	203.9	203.28	203.59	204.5	203.8	204.73	203.93	203.32	203.13	203.17	204.22	203.44	204.51	203.43	203.46	204.21	202.35	203.13	203.61	203.85	204.21	202.75	203.19	203.5	203.29	204.5	202.77	203.67	204.42	203.57	203.14	204.13	203.8	204.85	204.77	204.77
209.78	210.07	208.74	209.49	208.86	209.11	209.61	208.96	207.87	208.17	209.02	209.52	209.17	208.44	207.95	208.52	208.86	208.42	208.94	209.05	209.23	207.48	209.65	209.3	209.08	207.83	209.36	208.74	208.43	208.53	208.29	209.11	207.71	209	209.64	208.94	209.08	207.59	207.93	208.84	208.81	207.96	207.9	209.39	209.93	209.58	208.72	208.62	209.78	208.28
200.43	200.28	199.42	201.35	200.02	199.96	201.06	199.52	199.64	201	201.37	199.55	200.69	200.43	201.03	200.59	201.46	200.01	199.37	200.05	200.84	200.83	200.57	200.89	201.09	198.98	200.41	199.56	200.82	201	200.68	201.47	199.15	199.81	201.7	199.4	200.36	201.45	199.51	201.76	199.46	199.81	200.22	200.04	199.93	200.4	200.49	200.55	201.31	201.3
200.75	199.61	200.95	200.19	200.68	199.83	199.81	199.53	201.03	199.87	199.43	200.86	199.45	201.04	199.99	200.5	200.41	200.54	199.95	200.57	199.89	199.98	199.69	199.42	201.02	199.64	200.28	201.23	200.6	200.77	200.04	200.01	199.85	199.91	199.98	199.94	201.4	200.52	200.82	199.95	200.17	199.5	200.34	199.83	199.64	200.27	200.54	200.65	199.76	200.36
216.7	216.79	217	217.77	217.93	217.13	217.45	216.62	217.84	216.4	215.91	216.94	216.9	215.97	215.58	216.8	216.3	216.64	217.66	216.44	216.16	216.7	216.69	217.04	217.4	216.2	217.57	216.46	217.33	217.32	216.67	217.31	216.32	217.98	216.97	216.17	217.38	216.88	216.63	217.02	216.7	217.51	217.36	218.64	218.01	216.58	216.06	216.41	215.58	217.67
206.76	207.69	207.52	208.11	207.93	207.53	206.82	207.28	207.9	208.14	207.6	207.54	207.92	206.22	206.64	208.16	207.44	207.53	207.98	206.69	207.58	208.26	206.92	206.88	208.39	206.55	208.31	208.38	207.76	206.93	209.03	208.17	208.17	208.13	207.24	209.35	207.24	208.08	207.88	207.29	207.26	207.59	206.91	207.86	207	207.88	206.7	207.77	207.83	207.93
202.69	203.01	203.13	203.76	202.37	203.37	203.78	202.79	203.54	203.28	202.62	204.17	203.64	202.51	203.39	203.88	202.73	203.71	202.91	203.9	202.58	202.8	203.36	203.13	202.09	203.04	204	203.16	203.54	202	203.53	201.93	203.7	202.51	202.07	203.8	203.29	203.49	204.87	203.31	203.79	203.7	203.09	203.39	202.79	203.11	202.7	203.31	202	202.79
206.62	205.86	206.04	208.13	206.85	206.67	206.36	206.81	207.12	207.19	206.41	205.74	206.45	205.49	205.97	206.82	206.04	206.62	206.57	205.9	204.43	206.58	205.37	207.36	207.38	205.77	205.53	206.92	207.27	206.82	205.71	206.42	206.4	207.84	207.01	206.82	206.82	206.13	206.49	206.36	206.3	205.85	206.84	206.55	207.24	206.54	205.27	205.94	206.91	206.22
210.67	210.92	210.38	212.09	210.38	211.49	211.93	211.85	210.78	212.56	211.67	212.32	211.9	211.34	211.28	212.75	210.71	211.22	211.68	210.27	211.71	211	211.17	212.36	211.45	212.02	212.11	210.99	211.17	212.82	210.65	211.8	211.77	211.09	211.03	211.03	212.2	211.96	212.08	212.44	210.51	212.07	212.34	211.4	212.16	211.84	211.06	212.04	211.18	210.98
216.49	217.74	216.78	217.61	216.57	215.95	216.05	217.2	216.99	216.68	216.88	217.44	215.5	216.33	216.84	216.7	217.17	217.13	217.08	216.91	217.62	217.13	217.62	217.43	216.03	217.25	217.04	217.61	216.84	218.2	217.44	217.19	216.33	216.58	217.08	217.2	216.9	216.61	217.11	217.34	217.33	217.04	216.35	216.24	216.7	216.69	217.06	218.15	216.03	216.82
202.61	204.74	202.58	202.26	204.7	203.5	202.83	203.48	203.59	203.85	203.03	203.3	203.58	203.32	203.49	202.79	203.14	201.75	203.21	202.17	202.55	202.86	202.74	202.59	203.42	201.44	203.68	203.62	203.14	204.16	203.47	202.67	203.56	202.67	202.91	204.06	202.37	203.33	202.94	203.74	202.85	203.2	203.23	203.63	203.43	202.74	202.86	201.98	204.22	204.03
209.52	208.57	208.62	208.91	208.03	207.88	208.21	208.55	208.9	207.99	208.65	208.49	209.48	209.84	207.84	208.56	208.24	208.75	208.46	209.18	208.99	209.66	209.58	209.08	209	209.1	208.78	208.57	209.11	209.52	208.07	209.4	208.23	208.01	209.71	206.98	208.92	209.34	208.03	208.62	208.24	209.39	208.02	208.09	209.46	208.95	207.41	208.8	208.88	208.86
199.92	198.65	198.75	199.24	199.27	199	198.89	199.58	199.15	198.44	199.22	199.9	199.09	199.27	199.77	199.34	200.09	199.66	198.71	199	200.16	199.01	200.07	199.62	199.75	198.8	199.87	199.37	200.4	199.65	199.78	199.12	200.39	199.26	198.35	199.01	199.17	199.74	198.95	199.24	199.55	199.26	198.27	198.7	199.46	199.36	198.72	198.13	199.05	199.67
202.71	202.88	202.93	203.19	202.98	203.31	203.5	203.51	203.68	203.01	204.47	202.54	203.63	203.25	203.5	201.96	202.5	203.39	203.38	201.84	202.22	204.28	202.81	203.77	203.49	202.71	202.12	203.51	203.33	203.72	202.09	201.99	202.66	201.72	203.15	203	203.52	202.53	203.32	203.02	203.08	203.6	202.22	203.5	204	203.07	202.95	203.64	204.02	203.36
207.9	206.84	207.27	208.1	208.16	207.81	207.01	208.34	207.18	207.3	207.88	208.13	207.56	207.22	207.63	207.47	207.92	206.74	208.68	206.79	208.29	208.26	208.06	207.93	207.43	208.37	208.45	206.99	207.17	207.47	207.41	207.77	207.77	207.87	208.04	207.08	206.75	207.51	206.12	207.31	207.99	208.01	206.74	207.16	208.55	208.66	206.85	206.59	207.62	208.71
201.1	200.35	199.7	199.95	199.78	201.38	200.66	200.59	200.56	198.88	200.36	199.95	200.43	199.5	201.34	200.34	198.82	199.92	199.92	199.86	198.68	200.62	199.82	200.24	201.44	201.01	201.12	201.98	201.43	200.55	200.2	199.73	201.08	200.58	200.21	201.21	198.9	200.28	199.66	199.88	200.41	199.9	200.5	200.28	201.69	199.46	199.11	200.63	200.24	200.69
207.47	207.13	207.5	207.1	208.33	208.29	207.32	207.44	206.56	208.05	207.55	207.5	207.65	208.95	208.43	207.87	208.15	208.02	207.25	208.15	206.4	209.06	208.75	207.05	207.93	208.2	208.2	207.46	207.22	207.71	207.08	207.57	208.1	208.53	207.68	208.65	207.87	207.4	207.65	207.68	207.25	207.93	206.16	209.26	208.34	207.85	207.16	206.58	207.7	207.5
213.37	212.32	213.68	212.8	212.43	212.46	213.5	210.47	211.85	211.77	211.31	211.77	214.05	211.34	212.32	212.28	212.41	211.2	212.77	211.92	211.99	213	211.78	211.75	212.89	211.24	212.09	211.84	212.93	213.06	212.37	212.21	212.69	212.49	211.71	211.61	211.43	212.73	212.88	213.11	212.01	212.7	212.63	212.67	211.13	213.13	213.34	211.58	212.68	211.81
213.96	212.2	213.09	211.46	212.68	212	212.59	211.86	211.26	211.91	211.84	213.7	211.93	212.2	212.96	212.6	213.5	212.23	213.47	211.98	212.51	212.88	212.22	211.83	211.66	213.93	212.61	213.86	211.95	211.29	211.9	213.16	211.17	212.7	211.48	212.34	212.76	212.4	212.72	211.69	212.96	211.77	212.78	212.53	213.15	211.41	212.2	212.17	211.41	212.89
208.4	207.1	207.01	207.88	208.62	207.39	208.65	207.67	208.21	208.47	208.02	207.67	208.35	208.33	209.08	206.91	207.29	208.86	207.82	207.36	207.23	207.47	207.62	206.99	207.64	208.67	208.68	207.53	208.04	207.86	207.44	207.87	208.39	207.81	207.5	207.85	207.56	207.69	208.83	207.7	207.89	207.51	207.41	207.96	208.42	208.12	207.45	207.54	207.05	207.63
210.09	209.12	210.18	208.56	209.55	208.74	209.8	209.61	210.38	209.19	210.05	209.4	209.36	210.19	208.58	209.99	209.28	208.55	208.88	209.58	207.95	210.67	208.31	209.25	209.18	208.38	209.92	209.2	209.92	208.82	208.72	210.49	210.37	209.59	210.05	210.05	209.65	210.45	209.04	209.64	209.08	209.64	210.33	209.17	209.76	209.12	208.36	209.54	209.08	209.89
208.89	208.07	208.93	209.13	209.3	208.41	208.55	207.9	209.17	208.9	208.46	209.29	208.44	209.32	208.94	209.19	208.82	208.45	209.42	209.59	208.67	208.86	208.85	207.72	208.34	207.7	208.81	208.84	207.83	208.48	209.31	208.21	208.6	208.37	209.27	209.17	209.28	208.68	209.14	208.72	208.52	208.17	208.72	208.62	208.44	207.58	209.49	207.67	208.75	207.9
207.27	207.01	207.88	207.69	208.17	208.13	208.25	208.5	207.13	207.74	206.43	208.08	207.82	207.17	208.75	208.48	208.39	207.57	207.88	207.79	206.86	206.61	206.7	208.68	207.74	208.41	208.59	208.65	208.07	208.21	207.76	207.98	209.05	207.79	207.29	208.05	207.77	208.78	207.51	207.94	207.51	208.01	207.77	206.93	208.08	208.31	207.1	207.97	207.78	206.29
209.44	208.18	209.75	211.02	208.15	209.53	209.29	208.01	209.54	207.88	209.38	208.45	209.13	207.73	208.7	209.53	207.88	208.39	209.06	207.66	208.49	208.23	209.76	210	208.88	209.11	208.67	209.36	209.39	208.76	207.64	208.95	209.11	209.9	207.67	209.51	208.22	208.88	209.68	209.32	208.83	209.69	209.23	209.72	209.18	209.52	208.27	208.55	207.81	209.42
210.36	208.89	208.19	208.35	208.72	208.16	208.67	210.31	209.33	208.96	208.7	208.34	208.8	208.64	207.44	208.69	208.29	208	208.94	208.6	209.62	209.34	208.02	208.98	209.5	208.43	207.74	208.85	209.46	207.88	209.13	209.11	209.18	207.86	209.13	208.98	208.11	208.5	208.58	208.31	208.73	208.68	207.92	208.76	208.56	208.08	209.33	208.8	209.96	208.84
202.54	201.71	202.85	202.85	203.09	202.29	202.86	202.76	203.62	202.56	200.66	202.48	203.44	202.33	202.69	202.37	204.15	201.63	203.5	201.72	202.55	201.88	203.03	202.56	201.81	202.02	202.52	203.93	203.2	202.92	202.12	202.41	203.37	204.19	203.59	202.6	202.05	202.49	203.08	203.12	202.62	202.25	201.49	202.84	203.28	202.72	202.05	202.48	203.3	203.26
208.51	207.36	208	207.92	208.37	208.18	207.55	207.39	208.09	208.53	206.96	206.47	208.23	206.14	207.36	207.3	208.17	207.48	209.18	206.63	207.72	207.78	208.66	208.13	208.5	208.12	208.15	207.37	207.18	207.69	208.4	208.33	208.35	208.43	207.78	207.66	208.32	207.76	207.18	207.37	208.7	208.17	208.19	208.1	206.53	207.99	208.12	207.29	208.68	207.14
204.56	202.12	203.55	203.55	202.7	204.04	204.13	202.94	202.84	203.2	202.42	203.12	201.46	205.03	203.14	203.27	203.72	202.08	202.59	203.22	203.3	203.25	204.18	203.16	202.69	203.11	203.75	203.13	203.53	202.77	202.32	203.93	202.47	204.08	203.98	202.6	203.21	203.49	203.86	203.42	203.39	202.15	203.31	203.05	203.64	204.8	202.91	203.81	204.2	204.03
203.39	203.95	202.72	203.38	204.11	202.8	202.28	203.42	203.07	203.65	204.32	203.93	203.01	204.03	202.55	203.27	203.85	203.94	203.59	201.53	203.68	203.01	203.16	203.58	202.86	204.05	203.62	202.84	203.09	203.13	204.38	203.67	202.84	203.49	204.26	203.15	202.7	203.09	203.44	203.32	204.69	203.58	203.48	203.28	203.61	202.6	203.84	203.77	204.25	202.74
199.32	197.54	196.88	199.17	198.53	198.13	197.74	197.96	198.02	197.94	197.74	197.53	197.91	197.08	198.89	198.06	197.15	198.72	197.51	197.53	197.78	197.58	197.85	197.74	198.13	197.82	196.8	198.15	198.29	198.02	197.91	197.3	198.3	198.14	196.76	197.61	197.43	197.92	198.33	197.2	197.06	198.32	198.15	198.52	198.14	198.33	199.49	197.06	198.84	199.16
209.54	210.57	208.86	208.57	209.2	208.55	209.57	210.31	209.45	211	210.55	208.75	210.15	209.92	209.27	209.19	209.19	209.65	208	209.49	209.93	209.11	209.12	208.91	210.51	209.43	209.57	210.83	209.37	209.77	209.77	209.46	208.08	208.45	209.64	209.61	209.69	210.4	208.59	209.53	208.79	209.66	209.48	209.76	209.18	210.4	209.82	210.96	210.51	208.72
200.96	201.92	200.95	201.57	201.52	200.4	200.74	201.13	200.28	201.88	201.06	201.68	200.98	201.5	201.24	201.34	200.07	201.94	202.55	201.73	201.31	201.23	201.46	201.71	200.61	202.31	201.16	200.94	200.87	201.42	201.75	202.85	200.91	200.99	201.64	201.78	201.03	201.56	201.06	201.69	202.61	200.92	201.94	201.11	201.07	201.31	201.18	202.53	200.63	200.85
207.97	210.15	207.75	209.12	208.63	208.58	210.19	208.82	208.79	208.89	208.78	208.56	208	208.24	208.86	208.73	208.68	207.86	208.84	208.85	207.66	209.62	209.16	209.46	209.11	208.64	209.65	207.99	208.71	209.6	209.78	208.88	207.54	209.26	207.66	208.83	208.7	209.77	208.73	209.91	208.8	209.51	208.44	209.71	208.48	207.86	208.45	208.91	209.74	209.2
210.12	209.93	209.53	209.05	210.17	208.83	210.01	208.69	210.2	209.83	208.88	209.91	208.96	209.38	210.63	210.09	208.84	210.95	210.04	209.44	209.42	209.29	210.19	209.6	210.36	210.19	209.26	209.55	209.54	209.64	210.36	209.96	209.4	209.2	209.58	208.47	209.56	209.93	209.21	209.6	209.82	209.94	209.65	209.21	209.15	209.69	209.78	208.82	209.73	209.37
200.45	200.59	199.32	200.01	199.38	199.5	200.11	200.82	199.81	200.3	201	200.05	201.48	199.91	201.11	200.9	199.4	200.14	199.69	201.09	200.05	200.32	199.23	199	200.13	199.77	199.53	199.86	200.01	199.45	200.58	199.46	201.34	200.4	199.72	199.93	199.83	199.65	200.21	200.56	199.66	200.75	199.66	201.07	200.71	201.33	201.08	201.1	201.04	200.52
199.78	201.04	200.02	200.89	200.73	201.62	200.37	200.87	198.81	200.54	200.65	200.07	199.15	200.81	200.41	199.62	200.85	200.49	199.57	200.99	199.88	200.88	200.17	200.64	200.68	199.54	200.29	200.52	201.35	200.79	200.63	200.84	200.61	200.78	200.5	201.17	199.03	199.99	199.56	200.3	200.82	200.71	199.86	199.54	201.28	200.47	198.96	200.63	200.59	200.2
210.42	209.72	210.47	209.02	208.99	209.03	209.04	210.4	208.74	209.85	209.13	208.54	209.75	209.13	209.19	209.28	209.5	210.27	210.39	209.46	209.11	209.29	208.83	209.12	208.93	210.17	209.98	209.86	209.7	210	209.91	208.5	210.09	209.26	210.56	209.19	210.26	209.95	208.56	209.62	209.28	209.77	209.32	209.25	209.01	210.23	209.15	209.27	211.12	209.22
202.03	202.65	202.6	202.01	203.03	202.77	201.75	202.22	202.53	203.2	202.86	202.68	201.24	202.9	204.02	203.39	202.3	201.8	203.11	202.09	201.89	201.04	203.01	203.16	203.41	202.75	202.89	202	201.67	202.38	202.29	202.05	202.85	202.66	201.06	202.66	201.39	203	201.66	203.11	202.59	202.67	203.59	202.4	203.11	201.9	203.46	202.26	201.6	202.41
211.89	212.42	211.82	211.35	211.29	212.29	212.07	212.32	212.2	211.21	211.99	211	210.55	211.94	210.21	211.99	211.56	211.07	211.01	211.5	212.1	211.84	212.55	211.44	211.95	211.36	212.2	211.44	211.5	211.12	211.72	211.1	212.09	211.49	212.16	211.69	211.45	210.53	212.03	211.53	211.6	211.23	212.69	210.43	212.58	211.94	211.48	211.01	212.41	211.52
202.98	202.66	202.84	202.94	203.11	202.08	201.99	201.78	203.06	203.25	202.65	202.44	202.31	203.79	202.95	202.54	203.54	201.84	204.13	202.99	201.73	203	202.18	201.33	203.32	202.51	201.64	203.25	203.47	202.47	202.1	201.59	202.31	201.78	203.13	201.85	202.52	202.46	203.9	203.79	202.58	204.19	203.76	202.74	202.56	202.36	202.63	202.33	203.28	202.08
210.62	210.6	210.69	211.99	210.65	211.08	210.44	211.05	211.9	210.55	212.19	211.7	211.35	211.39	211.41	212.26	210.75	211.57	211.89	212.28	211.3	211.02	211.32	211.16	211.39	211.19	211.63	212.35	209.92	211.29	211.53	210.59	212.37	210.61	210.87	212.06	212.2	211.48	211.47	210.89	210.91	211.16	209.54	211.81	212.68	211.12	212.03	211.53	212.51	212.03
209.68	209.23	210.13	209.48	210.19	210.1	209.78	209.16	208.47	209.68	208.73	209.41	208.83	210.18	209.18	209.54	208.44	210.56	208.73	208.65	210.01	208.99	209.72	209.69	209.44	208.38	210	208	210.65	208.9	210.74	209.68	209.73	208.54	209.11	209.91	210.18	210.34	209.42	209.17	208.41	209.01	208.54	210.35	210.7	209.18	209.53	209.94	209.75	209.73
199.92	199.95	198.57	198.69	199.05	200.05	199.17	199.91	200.23	198.45	199.11	199.39	198.28	199.37	199.96	199.82	198.79	199.74	198.6	198.46	199.28	199.64	199.03	200.14	199.09	198.92	201.26	201.49	200.21	200.37	198.79	200.36	198.51	200	199.68	198.99	198.97	199.71	199.19	199.74	198.24	198.91	199.6	199.65	199.08	199.49	199.37	198.82	198.49	199.22
205.95	206.9	206.41	206.77	205.43	207.04	207.51	206.18	207.21	205.64	205.84	206.68	207.77	205.81	206.45	206.11	206.39	205.76	207.11	206.64	205.77	205.98	206.24	207.6	206.43	205.74	206.93	204.97	205.42	206.88	206.8	206.12	207.1	206.99	205.96	206.96	207.34	205.73	207.14	205.84	207.31	206.07	207.58	206.39	206.23	206.72	204.94	206.81	206.67	206.74
204.51	203.94	204.13	204.15	204.39	204.23	202.98	203.92	204.14	203.15	202.81	203.89	204.2	203.79	203.75	203.58	203.97	203.35	203.7	203.31	203.8	203.07	204.21	202.62	203.59	203.6	203.93	203.83	204.2	203.81	204.41	204.54	203.48	203.45	203.8	204.05	203.67	203.4	203.42	203.88	204.82	203.59	203.09	204.28	203.02	203.42	203.24	203.3	202.5	202.87
204.61	205.47	204.34	205.72	203.9	205.55	204.4	205.44	203.56	204.84	205.53	204.4	204.83	205.16	204.66	204.84	204.73	205.24	205.03	205.89	204.66	203.62	205.56	205.76	205.96	204.83	205.54	204.39	205.7	204.88	204.31	204.73	205.51	203.95	205.42	204.86	204.34	204.78	204.69	205.28	204.81	203.04	205.02	204.7	204.72	204.45	204.57	204.29	204.7	203.99
212.82	213	212.81	213.75	212.95	212.38	212.28	212.21	212.58	213.2	212.85	212.41	213.23	213.03	213.14	214.51	214.26	212.2	214.05	213.34	212.83	212.45	212.14	213.44	213.16	213.59	213.63	213.18	212.67	211.32	213	212.24	212.36	213.81	213.33	212.8	212.07	213.1	213.93	213.16	213.91	213.4	213.37	212.95	213.89	213.39	213.25	213.08	213.76	212.61
209.94	209.69	210.22	209.81	209.5	209.58	210.13	209.69	209.75	208.57	210.42	210.99	210.14	208.88	209.19	208.34	211.07	209.91	209.53	209.53	209.79	209.79	210.04	208.74	208.86	208.96	209.79	209.06	210.39	209.98	210.1	209.58	208.98	210.92	210.58	208.53	209.48	209.69	208.59	210.77	210.33	209.26	209.89	209.59	209.6	210.42	208.84	209.94	209.43	209.44
209.25	209.18	208.35	209.23	208.46	208.12	207.6	209.08	209	206.82	210.36	208.68	208.84	208.75	209.08	207.23	206.94	209.26	208.77	207.25	208.41	208.91	208.29	207.9	208.36	208.91	207.83	208.47	208.48	210.35	208.53	207.95	209.02	208.3	208.81	208.1	208.15	208.76	206.94	208.83	208.8	208.21	208.36	209.88	208.19	207.67	208.86	208.69	208.6	207.84
194.96	194.01	194.81	194.93	195.85	194.31	194.67	194.97	195.66	194.54	194.86	195.07	194.08	194.49	194.83	195.51	195.91	195.01	196.73	195.27	194.25	195.1	196.09	195.09	195.63	195.71	194.72	195.99	195.16	194.91	194.75	193.82	195.24	195.11	194.67	195.09	195.99	194.49	195.34	195.94	194.84	195.4	195.75	195.02	195.13	195.75	197.05	195.56	195.42	196.22
205	203.08	205.79	204.47	205.25	205.91	205.75	205.15	204.22	205.16	204.63	205.11	205.2	203.83	205.06	204.61	203.97	204.43	204.9	205.44	205.46	204.74	206.29	203.99	206.08	203.9	204.64	205.02	204.96	204.19	205.52	205.07	205.06	205.26	204.38	205.55	204.6	204.45	205.4	205.36	203.58	205.4	204.81	204.86	204.93	204.67	205.09	205.2	205.86	205.03
201.82	201.45	200.52	200.34	201.76	200.56	201.28	200.87	201.03	201.23	201.6	202.14	200.73	201.55	200.76	202.2	200.63	201.11	200.67	200.6	201.1	201.23	201.42	201.17	200.8	200.58	200.88	200.48	200.69	201.57	200.73	201.43	200.73	200.69	200.44	200.83	201.28	201.1	200.85	200.51	201.23	200.94	200.76	201.24	200.75	201.5	200.68	201.28	201.17	201.62
207.01	207.04	208.66	208.48	207.86	207.27	207.14	206.67	207.05	207.98	208.16	208.43	207.81	207.88	206.82	207.59	206.67	206.95	207.94	208.2	207.51	207.3	208.58	207.52	206.73	207.09	206.8	208.34	207.85	207.87	206.49	207.29	206.99	207.62	207.86	208.49	207.59	207.38	208	207.53	207.16	207.4	207.36	207.45	208.19	207.43	206.87	207.17	208.25	207.6
210.34	212.28	211.7	210.75	210.5	211.35	211.14	211.97	212.43	210.78	211.36	211.09	211.09	212.69	211.58	212.35	211.58	212.06	210.27	211.2	211.64	211.28	211.81	211.66	213.25	211.14	211.44	211.76	212.06	210.97	211.7	210.68	210.38	210.9	211.3	211.33	212.1	212.12	212.1	211.96	211.1	211.42	213.06	212.35	211.74	212.63	212.2	212.89	212.06	210.99
202.31	203.81	202.61	202.58	202.02	202	202.74	203.25	201.49	201.95	202.76	202.13	203.28	201.99	203.6	202.87	203.06	203.13	203.33	203.04	202.81	202.28	202.78	202.38	203.7	202.15	202.61	202.41	202.86	202.74	203.28	202.33	202.55	201.12	203.08	202.4	202.5	203.12	200.95	202.94	202.72	203.19	202.41	203.21	203.11	202.85	202.85	202.98	202.38	202.42
212.44	213.46	213.32	213.02	214.05	212.54	213.67	212.64	213.37	212.34	213.31	213.88	212.69	213.63	211.64	213	212.29	212.13	213.39	212.76	213.68	213.75	212.84	212.5	212.8	212.92	211.28	212.2	213.12	212.98	212.83	212.25	213.94	213.18	213.08	213.73	213.98	212.86	213.59	213.32	213.36	212.17	212.67	212.37	213.98	212.93	213.32	213.09	212.88	212.74
207.78	209.61	208.9	208.67	207.47	210.63	208.99	208.8	208.32	208.75	209.12	207.44	208.7	209.8	210.4	209.05	207.41	208.95	208.32	210.21	207.57	207.69	208.94	209.12	209.02	208.86	207.63	209.63	209.14	208.33	207.93	208.8	209.32	207.6	208.69	207.86	208.51	208.21	208.54	209.01	209.01	209.8	208.78	206.97	208.65	208.88	208.65	208.92	208.22	208.9
217.47	216.71	217.93	217.77	217.29	217.5	218.41	219.04	218.08	217	217.84	218.36	219.09	218.04	218.01	218.43	219.34	218.17	217.08	217.21	217.45	218.41	217.46	218.47	217.37	217.75	218.31	219.27	217.54	218.24	217.89	218.22	217.68	217.32	217.43	218.2	217.73	217.37	218.8	218.41	218.29	217.58	217.04	217.48	217.97	217.75	217.94	217.53	217.81	218.26
213.43	213.27	213.81	214.36	213.94	213.44	214.15	214.33	213.17	214.66	212.38	213.6	213.9	213.85	213.12	213.86	213.86	212.75	213.98	213.51	213.35	213.48	213.4	214.72	213.62	213.33	214.99	212.69	214.18	213.91	214.42	212.16	214.02	214.47	213.89	214.06	213.17	213.91	214.15	214.39	214.16	213.99	214.31	213.67	213.94	213.52	212.73	215.2	214.34	213.31
204.42	203.95	204.66	205.17	204.62	205.74	203.15	204.01	205.3	203.62	204.8	204.43	204.59	204.5	205.17	204.65	204.9	203.36	205	204.58	205.57	206.02	205.43	204.21	205.61	204.63	204.8	204.89	205.05	204.53	205.24	204.96	202.62	204.25	204.49	204.81	204.15	203.92	205.08	203.75	204.47	204.9	204.95	205.11	205.35	204.86	204.51	203.67	205.12	204.52
208.15	207.24	208.08	208	208.28	207.19	207.78	207.86	207.26	208.04	206.81	207.81	208.21	207.41	206.73	207.39	207.32	207.32	207.45	207.7	207.16	207.09	206.96	207.56	207.37	207.28	207.19	208	207.53	207.91	207.57	207.32	207.92	208.15	208.17	207.96	207.45	208.19	208.26	207.84	208.13	207.72	206.61	207.54	207.95	207.99	206.37	207.51	207.03	206.87
208.33	207.9	207.12	207.8	208.77	207.21	207.92	206.85	207.69	208.14	206.99	208.46	208.28	207.3	207.48	207.74	208.25	207.59	207.81	207.2	208.23	208.3	207.63	206.82	208.41	207.62	207.21	208.41	208.34	208.76	207.35	208.42	207.85	206.88	208.12	207.56	206.92	207.06	207.87	207.65	207.84	207.35	207.87	208.01	207.4	207.97	206.5	208.22	207.73	208.12
208.34	208.67	207.32	208.39	208.85	209.37	208.99	208.89	207.78	208.06	209.13	209.31	209.2	210.18	209.67	208.53	209.36	209.11	208.96	208.22	208.79	208.89	208.57	208.68	208.82	209.23	209.14	208.69	208.74	208.95	209.22	208.47	209.35	209.83	209.19	208.79	209.37	208.27	208.65	209.5	208.95	208.23	208.85	210.32	208.44	209.12	208.73	207.51	208.36	209.63
216.61	216.37	216.82	216.82	216.69	217.18	216.85	216.5	217.47	217.33	217.62	216.12	216.94	216.62	216.01	217.24	217.4	216.99	216.28	216.96	217.84	216.94	217.74	216.44	216.43	217.25	215.85	217.38	217.16	216.67	216.19	217.73	216.63	217.05	216.23	216.96	217.15	217.29	216.14	216.1	218.27	218.13	216.5	216.97	217.68	216.61	217.13	217.2	217.59	217.32
206.67	205.89	205.68	205.84	205.61	206.05	205.71	205.7	206.17	205.65	204.72	206.14	205.44	205.45	206.87	205.92	206.18	205.68	206.16	205.16	205.85	205.97	205.99	205.16	205.33	204.61	205.68	205.09	205.91	204.91	205.96	205.86	207.41	204.19	205.07	206.15	205.75	205.56	206.03	205.65	205.55	205.16	205	205.03	206.63	203.75	205.27	205.84	204.76	206.3
216.99	216.52	217.48	217.69	217.24	216.51	217.26	216.11	216.35	217.91	216.64	217.34	217.74	216.21	216.94	218.03	217.17	216.71	215.46	216.26	217.11	216.48	217.7	216.79	217.09	216.59	217.75	217.61	216.76	216.94	217.15	217.09	216.86	216.86	217.23	215.98	216.92	217.81	216.37	216.3	217.03	216.25	217.44	217.79	215.95	217.19	216.13	216.66	216.76	217.02
201.48	198.81	200.63	200.33	200.73	200.01	200.64	200.23	200.87	201	199.91	200.67	200.22	199.27	200.36	199.94	199.63	200.28	200.23	200.27	200.25	199.51	200.38	200.48	200.64	200.57	198.79	200.47	200.51	199.82	200.01	199.68	200.68	199.61	199.86	200.14	200.17	199.68	200.59	200.24	200.72	199.96	200.03	200.48	199.79	200	199.54	199.95	199.85	200.33
214.08	213.97	212.95	211.53	212.07	213.18	213.29	213.14	212.45	212.56	212.71	212.77	213.09	213.09	213.87	212.67	212.84	212.57	213.26	212.87	213.46	213.17	213.2	213.28	212.53	213.97	212.9	213.73	213.48	212.06	212.76	213.24	213.72	212.61	213.06	213.27	213.79	212.56	212.91	213.52	212.36	212.15	213.72	212.59	213.13	213.85	213.18	212.95	212.29	213.24
211.9	211.4	210.29	212.33	212.09	210.69	212.01	211.43	212.12	210.72	211.66	210.67	210.83	211.07	212.51	212.16	211.64	211.43	211.98	209.52	212.15	210.98	211.92	212.57	211.53	211.34	211.05	212.15	212.11	211.98	211.52	211.26	211.06	211.71	210.79	211.37	211.04	210.76	210.81	212.91	212.96	210.77	211.96	211.81	210.97	212.4	211.78	210.93	211.58	211.63
217.75	218.85	217.94	217.8	217.89	217.75	218.29	218.1	217.41	217.92	217.58	218.15	218.74	217.05	218.35	218.91	217.55	217.6	217.99	216.65	218.23	216.98	217.67	217.63	218.63	218.22	216.58	217.63	216.38	219.6	217.07	218.53	216.98	216.83	217.98	218.37	217.09	217.11	217.78	218.84	218.42	217.73	217.92	217.45	217.92	217.93	217.69	217.8	217.67	217.54
206.47	207.69	205.86	205.78	206.91	205.69	206.97	205.36	206.03	207.22	204.99	205.52	206.87	205.58	204.77	206.4	205.73	206.53	206.97	206.64	206.26	205.71	206.05	207.33	205.43	206.83	206.16	206.19	206.35	206.86	207.11	206.65	205.72	206.35	206.7	206.14	207.26	206.38	205.23	206.68	206.41	206.97	206.08	205.73	206.66	207.52	205.07	205.98	206.81	206.29
201.89	202.76	201.11	200.54	202.45	201.53	201.3	200.51	200.6	201.68	200.28	199.9	201.01	200.51	201.19	200.98	201.15	200.68	201.28	201.29	201.85	201.26	201.57	201.82	200.49	200.63	201.07	200.29	201	200.8	201.43	201.71	200.45	200.06	202.49	202.25	201.18	201.62	202.1	201.16	201.83	200.68	200.74	201.32	202.14	201.77	200.59	201.72	201.19	202.83
201.53	199.83	201.15	200.83	200.7	200.51	201.68	200.34	202.29	200.99	200.86	200.3	199.78	201.47	202.15	201.38	200.56	199.7	200.81	201.03	201.15	200.9	201.7	201.6	201.15	201.09	200.85	202.14	201.66	201.96	200.19	201.57	200.83	200.93	201.02	200.83	201.27	201.42	201.05	200.98	202.33	201.31	202.61	201.12	200.03	200.68	201.61	201.01	200.73	201.92
203.78	203.15	203.48	201.4	202.79	202.61	202.91	202.62	202.73	203.36	204.48	203.68	203.24	201.96	203.74	202.25	203.9	203.4	203.32	202.68	203.06	203.35	202.96	203.96	203.05	202.52	201.82	203.32	202.93	202.35	203.05	204.2	202.08	204.11	204.12	202.98	203.45	203.54	204.17	203.39	203.86	203.49	202.14	203.19	202.3	202.93	202.96	203.56	203.59	202.36
209.03	210.04	208.44	208.35	208.21	208.36	207.98	207.83	208.3	208.57	209.85	209.35	208.04	208.17	209.37	209.62	207.66	210.19	209.5	207.62	208.91	208.66	209.94	207.97	208.95	208.18	208.26	207.65	208.59	208.85	207.82	207.72	208.92	207.56	208.64	208.38	208.31	208.77	208.26	208.31	209.24	208.17	207.82	208.47	209.7	207.69	208.14	207.55	208.78	208.77
213.67	213.39	212.07	211.41	213.36	212.62	214.37	214.26	212.52	212.41	214	213.82	213.18	213.48	214.51	213.6	212.04	213.18	213.34	212.62	212.08	213.8	213.07	211.98	213.53	213.58	213.89	214.58	213.61	212.66	212.16	213.53	212.32	212.86	212.68	212.59	212.85	212.76	212.46	212.23	212.82	213.12	213.21	213.2	213.58	212.92	212.24	212.26	213.84	212.09
210.07	209.15	209.28	209.46	211.67	209.09	209.24	210.39	211.06	208.86	209.93	210.14	210.24	209.73	209.86	209.16	210.55	209.03	210.09	209.72	209.25	209.34	209.95	209.68	209.4	208.45	209.27	209.69	210.88	210.1	208.88	208.84	209.37	208.87	209.42	208.56	209.61	208.94	209.42	209.47	209.16	209.49	210.83	210.06	210.9	208.99	209.09	208.33	209.68	210.2
197.8	198.26	198.4	199.74	198.28	198.28	197.46	197.68	198.28	197.24	196.77	197.69	198.47	197.93	197.73	197.34	196.81	197.83	197.77	199.97	197.99	197.87	199.1	198.56	197.14	199.3	197.81	198.19	197.72	197.87	198.81	197.77	197.6	199.14	198.75	197.87	197.43	197.39	198.84	198.54	196.99	197.8	196.95	197.88	197.59	198.28	197.18	198.85	198.56	197.84
200.77	200.32	200.6	200.37	201.91	201.72	201.15	201.23	201.18	200.8	201.36	201.64	202.83	201.65	201.29	201.06	201.56	200.49	200.97	200.88	201.02	202.32	201.38	200.89	199.6	199.73	200.18	201.63	200.86	201.16	201.02	200.93	202.14	200.5	201.21	202.25	200.91	200.12	200.83	201.22	201.23	199.45	201.76	200.85	201.17	201.19	201.55	200.41	201.65	200.27
202.14	202.66	203.11	203.29	202.34	203.17	202.03	203.04	204.01	203.68	203.48	202.56	202.7	203.1	202.84	204.08	202.86	204.19	203.67	203.35	202.77	204	203.25	203.44	203.74	202.03	203.33	202.92	202.75	203.05	203.73	202.34	203.53	202.38	201.97	203.58	203.38	202.69	203.57	202.95	203.55	202.54	204.23	202.89	202.93	203.79	203.14	203.11	203.39	203.36
206.94	206.91	205.67	206.74	205.46	206.29	205.93	206.06	207.36	206.39	206.03	206.45	206.63	206.48	206.5	206.99	205.76	207.09	206.33	206.37	207.42	205.79	206.38	207.09	206.77	206.91	206.82	206.06	206.02	205.68	205.88	206.18	206.52	206.38	208	206.55	206.86	205.98	205.83	206.47	206.88	205.66	205.91	206.41	207.06	205.96	205.72	206.95	206.69	206.32
208.56	207.46	207.86	206.14	209.03	207.82	206.52	208.09	206.99	207.88	208.41	207.17	206.71	208.09	207.46	207.64	207.71	207.75	207.63	207.53	206.75	208.12	207.42	208.57	207.79	207.69	207.4	208.31	207.53	207.96	207.75	206.62	208.31	207.76	207.6	207.81	207.77	207.17	207.24	208	207.69	207.2	206.81	207.18	208.13	208.97	207.7	207.63	207.1	208.13
212.16	211.44	212.94	210.95	212.43	212.65	211.31	212.5	212.11	212.39	210.83	212	211.78	212.4	212.22	212.51	210.73	211.53	211.59	210.23	211.18	211.08	212.92	211.62	211.81	211.42	212.17	211.3	210.93	211.29	212.79	212.48	211.34	213.33	211.62	212.63	210.82	211.79	211.88	211.73	211.93	212.4	211.16	211.87	212.51	212.94	212.07	212.12	213.86	210.96
211.85	212.21	212.92	211	212.24	211.37	211.9	211.37	212.79	211.33	211.33	212.01	212.29	211.07	212.19	212.59	210.58	212.19	211.69	211.96	211.4	211.34	210.83	212.22	210.68	212.36	212.63	210.76	211.6	211.4	211.76	212.26	210.88	212.39	211.53	210.57	210.81	212.02	211.81	212.04	212.71	210.52	212.06	211.54	211.51	211.86	211.42	211.24	210.86	211.04
205.06	205.03	205.67	206.12	205.42	205.12	206.68	204.54	205.24	205.23	205.49	204.9	206.45	206.15	204.89	205.92	206.44	205.61	206.08	205.42	206.55	205.86	205.96	205.48	205.81	205.16	206.33	205.85	204.41	205.84	205.89	206.01	205.74	205.82	205.63	205.07	206.25	206.32	206.4	205.03	206.07	205.89	204.82	205.59	204.61	205.05	204.87	204.33	206.26	206.58
200	200.88	199.78	200.4	200.04	200.79	199.8	199.58	201.53	200.83	200.14	199.94	199.5	199.86	200.51	199.52	200.38	200.99	200.25	199.71	199.29	200.01	201.44	201.17	200.12	200.71	200	200.03	200.11	200.91	201.25	199.95	200.84	200.32	200.1	199.7	199.39	199.63	199.98	200.83	200.53	200.3	200.8	200.9	201.06	199.42	200.65	199.66	201.54	200.51
200.75	200.24	199.59	200.69	199.38	202	200.37	200.05	199.94	199.91	199.81	199.96	200.79	199.79	202.11	199.39	201.16	199.45	199.87	200.44	199.83	199.46	200.12	199.91	200.56	200.28	200.46	199.7	200.38	200.29	200.3	199.48	200.39	200.86	200.15	200.03	200.73	200.02	200.39	199.49	200.14	201.23	200.57	200.44	199.15	200.07	200.51	199.87	199.2	200.27
198.48	198.56	198.89	197.48	199.03	198.56	199.41	198.67	198.67	199.52	198.9	200.2	198.07	198.78	199.17	199.53	199.26	198.42	199.33	197.92	198.32	198.55	198.42	199.05	198.71	199.08	198.17	197.55	198.97	198.86	199.39	199.08	197.14	198.29	198.63	198.2	198.82	197.8	198.93	197.75	198.5	198.14	198.52	197.95	198.86	199	198.48	198.47	198.96	199.07
200.07	199.87	199.76	201.77	201.68	200.73	200.36	201.75	201.29	200.55	201.61	199.6	200.83	200.18	199.88	200	200.13	200.55	199.35	201.88	200.23	200.13	199.79	199.37	199.38	199.76	200.09	199.9	201.75	200.84	201.67	200.19	200.36	200.5	200.96	200.21	200.13	200.93	200.91	201.41	199.66	200.67	200.18	201.23	199.76	201.41	200.72	200.55	199.72	200.43
198.83	198.57	200.26	199.57	198.56	199.99	198.55	200.01	199.02	199.38	198.78	199.38	198.62	200.22	199.19	198.67	198.94	199.2	200.29	199.89	199.62	200.15	199.93	199.54	198.73	198.13	199.94	200.39	199.12	199.67	199.88	199.87	199.1	199.98	200.15	199.72	199.57	198.52	199.66	199.53	199.59	198.7	200.08	199.84	199.85	198.9	198.08	199.19	199.59	200.47
200.93	200.42	200.15	199.93	200.17	201.61	200.63	200.35	200.54	201.27	199.8	201.37	199.82	200.14	200.42	200.97	199.87	199.86	201.44	199.84	199.84	201.25	199.84	200.37	200.33	201.71	199.72	199.98	199.03	200.2	200.4	200.19	200.48	199.8	200.29	200.49	199.65	200.19	200.77	200.02	201.08	200.79	200.3	200.35	200.79	200.35	201.37	201.41	200.32	201.25
216.44	217.04	218.13	217.69	216.95	217.77	217.81	216.29	217.55	217.74	216.84	218.03	216.07	217.02	217.96	216.54	217.49	217.02	215.85	216.86	217.01	218.4	216.69	217.63	217.12	217.38	216.08	215.83	216.52	217.54	216.98	216.71	217.04	216.25	216.39	216.58	217.13	216.88	217.05	216.41	216.43	215.37	217.66	216.94	217.15	217.65	216.6	215.7	217.47	216.6
208.65	207.47	208.21	208.25	208.32	208.14	207.51	208.93	208	208.66	207.58	207.72	207.67	207.75	207.51	207.74	208.01	207.38	207.43	207.04	207.65	207.86	206.64	208.86	208.09	208	209.11	207.37	207.55	206.64	206.3	205.68	208.27	206.74	208.72	207.65	207.88	207.24	207.82	206.75	208.82	207.58	207.39	207.69	207.73	207.4	206.66	207.62	206.79	207.87
202.93	202.63	201.91	203.9	202.84	202.92	202.9	203.72	204.48	204.73	203.33	204.25	203.26	203.92	204.17	205.22	203.9	203.55	204.6	204.73	203.67	203.01	204.93	203.38	204.63	204.27	203.14	202.75	203.02	204.19	203.05	203.06	204.71	203.79	203.45	203.58	202.82	202.34	203.59	202.65	204.01	203.23	203.66	203.54	203.31	203.26	203.47	203.24	202.9	203.46
212.17	212.06	212	213.29	212.06	212.57	211.91	213.08	212.03	212.95	211.91	212.54	211.31	212.65	212.56	212.62	211.98	212.5	211.45	212.86	212.04	211.43	212.93	212.18	212.27	212.78	212.69	213.09	212.31	212.27	211.28	211.67	212.78	212.42	212.12	212.73	212.97	211.24	211.52	211.68	212.22	211.51	213.57	212.54	211.77	211.99	212.89	212.02	212.47	212.3
205.8	206.22	205.51	206.84	207.91	206.25	206.02	205.98	205.48	206.69	206.08	206.87	205.89	206.15	205.5	206.99	206.68	206.52	206.05	206.88	206.31	206.94	204.92	205.98	207.16	206.56	206.96	206.43	206.59	206.46	206.59	206.78	206.46	206.8	205.94	205.99	205.1	206.72	205.12	205.88	206.58	205.93	207.34	207.53	207.56	206.77	206.34	205.43	205.43	205.37
209.51	208.8	208.75	208.76	208.34	209.2	208.51	208.59	208.99	209.86	209.43	208.23	208.48	207.93	208.74	208.43	208.61	207.79	209.46	208.78	207.98	208.82	207.86	208.17	208.01	207.96	208.91	208.23	208.12	209.14	208.21	208.76	208.17	208.55	209.26	208.53	208.24	208.43	208.89	209.72	208.92	208	208.57	209.02	208.76	207.5	208.34	207.99	208.47	208.61
204.1	203.71	203.73	203.24	204.26	203.59	203.85	204.49	202.84	203.37	203.94	203.53	204.44	203.34	204.57	203.8	203.81	203.06	204.87	203.55	203.47	204.16	204.57	203.58	203.42	203.33	204.26	203.77	204.16	202.72	203.82	203.12	203.83	203.14	203.19	203.96	203.56	203.78	204.07	203.51	203.6	203.74	205.31	204.2	202.48	205.39	204.29	203.73	203.93	203.61
199.86	200.47	200.86	199.35	201.18	201.3	200.81	200.62	200.33	200.39	199.9	199.68	200.38	200.24	200.22	199.61	200.95	199.94	200.45	201.1	199.8	199.37	200.27	201.56	201.55	200.52	200.78	200.36	200.08	200.06	201.27	200.86	199.83	200.35	199.55	201.44	200.02	200.75	200.55	200.35	200.32	199.06	201.24	200.95	199.88	200.69	200.49	201.37	199.79	200.42
203.79	202.91	202.85	202.58	202.99	204.04	202.91	204.25	203.13	203.58	202.9	203.62	202.83	203.22	202.67	203.92	202.32	204.01	203.52	202.57	204.16	202.77	203.25	203.61	203.34	204.74	204.38	202.55	203.52	203.27	204.42	202.43	203.3	203.57	203.51	203.54	202.82	202.11	203.41	204.16	202.87	203.85	203.46	203.46	201.46	201.66	202.59	203.87	204.47	204.3
201.76	202.41	202.39	203.03	202.53	202.11	204.14	202.62	202.92	203.16	201.98	203.11	202.43	202.51	202.23	202.31	201.15	202.24	202.48	203.01	202.5	202.35	202.23	201.98	203.18	203.46	203.22	202.54	201.92	202.64	201	201.95	202.75	202.99	201.42	203.2	201.7	201.27	202.24	202.56	202.04	201.68	202.83	203.24	202.97	202.71	202.58	203.1	203.1	202.89
199.04	199.33	200.59	199.46	199.75	198.78	199.62	199.54	199.05	200.51	199.94	199.33	199.95	198.59	199.78	201.38	199.41	199.1	199.68	200.18	199	199.18	199.64	199.26	200.63	199.93	199.48	198.92	198.79	199	200.76	199.34	199.48	199.03	198.84	199.66	199.55	199.66	198.74	199.55	201.02	200.16	198.06	199.56	198.59	198.84	200.14	198.14	199.54	200.28
194.32	195.04	195.61	196.24	195.98	196.13	194.02	194.36	195.96	195.49	195.17	194.9	194.78	196.06	195.03	194.76	194.81	195.06	195.61	196.01	195.38	195.34	194.63	194.87	195.83	196.43	195.08	194.87	194.31	195.53	195.55	195.8	195.3	196.25	194.73	195.3	194.15	195.68	196.08	194.33	194.71	195.06	195.28	195.06	195.58	195.35	195.01	193.95	194.63	195.32
204.2	202.63	203.83	202.63	203.72	202.86	204.53	204.11	204.45	204.22	202.46	203.65	204.07	202.74	203.21	203.76	203.86	204.46	203.62	204.81	203.11	203.39	203.58	203.32	202.22	203.48	204.57	203.75	202.74	203.49	203.56	204.89	203.64	202.74	202.71	203.13	203.21	203.63	203.59	203.34	203.87	204.13	202.9	203.29	203.93	203.65	202.69	204.6	203.96	203.94
211.16	212.01	212.15	211.34	211.53	211.61	211.22	212.04	211.21	212.32	211.07	210.51	211.67	211.16	211.88	212.15	211.62	212.08	212.71	211.97	212.94	210.4	210.58	212.97	210.77	209.92	213.21	211.58	211.43	211.94	211.3	211.28	211.62	211.43	211.58	211.09	211.91	211.14	212.11	211.38	210.86	212.22	211.47	212.72	211.81	212.57	211.4	212.07	211.33	211.72
217.05	216.44	217.43	216.99	217.16	217.12	216.21	216.73	216.6	217.73	217.44	217.39	216.86	216.41	217.7	216.71	216.86	216.82	216.14	216.54	216.94	217.44	216.66	216.72	218.05	217.04	216.98	217.67	217.01	217.92	216.24	216.59	217.02	217.52	216.97	216.81	217.35	216.81	216.57	217.27	217.07	216.84	216.95	217.9	216.97	217.45	216.7	217.53	217.03	218.49
202.06	203.59	203.63	203.77	203.93	203.08	203.2	203.78	203.32	203.23	203.62	202.62	203.63	204.13	203.21	204.23	202.4	203.03	203.23	204.81	202.7	204.08	204.43	203.73	202.88	204.26	203.91	204.58	204.47	204.13	203.56	204.79	203.96	204.39	203.58	203.76	204.07	203.11	203.92	202.7	203.1	204.29	204.28	203.4	204.04	204.33	203.02	203.6	202.41	203.25
208.09	208.16	207.89	209.33	208.52	208.27	209.39	210.01	209.17	208.96	208.15	208.56	207.57	208.16	208.37	208.49	209.48	209.61	209.31	208.73	209.88	209.58	208.31	208.4	207.26	208.45	209.31	210.23	207.82	208.71	208.61	209.29	208.66	208.76	209.41	209	208.22	208.8	209.46	208.22	208.9	208.76	208.82	208.77	208.76	208.96	209.36	209.12	208.95	210.31
206.53	208.84	208.47	206.66	206.48	207.34	207.81	206.96	208.22	207.17	207.22	207.27	207.48	207.71	208.25	207.98	207	206.76	207.37	206.28	207	207.06	207.84	207.71	208.4	207.73	208.77	207.26	207.31	207.13	207.51	207.76	208.58	207.61	206.99	207.7	208.23	206.87	207.9	206.95	208.02	207.53	207.64	208.52	207.45	206.9	207.98	207.63	206.81	207.59
200.99	201.55	199.21	200.1	200.2	200.3	200	200.12	201.31	200.72	201.26	200.79	199.82	201.06	200.31	200.39	200.42	200.39	200.93	199.86	200.87	201.27	201.15	200.38	200.34	200.31	200.17	201.72	200.14	199.93	199.88	200.3	199.82	199.98	201.55	200.05	198.81	200.46	200.62	199.42	199.67	201.08	201.45	201.01	199.39	200.31	200.63	200.33	201.58	201.74
203.81	203.6	202.49	203.8	203.57	203.36	203.55	202.99	203.46	203.92	203.83	203.48	202.88	203.85	202.96	203.04	202.99	203.64	203.27	203.63	203.77	204.07	204.69	203.73	203.79	203.35	203.55	202.4	203.02	203.08	203.71	203.47	203.16	204.3	203.01	203.85	202.48	203.41	202.43	203.13	203.21	204.11	204.04	203.16	202.08	204.25	203.04	204.31	202.83	203.22
209.8	209.45	209.63	208.59	210.07	208.57	209.62	208.29	209.45	208.95	210.08	208.92	209.13	208.88	208.11	209.53	208.5	209.67	210.55	208.99	208.15	210.34	208.57	209.68	210.14	209.14	210.11	210.22	208.79	210.34	209.24	209.96	209.02	209.24	209.25	209.26	208.39	208.83	208.57	209.47	208.78	210.03	209.37	209.89	209.37	208.04	210.25	209.49	209.6	209.26
212.06	211.64	211.08	211.06	210.76	211.17	212.46	211.39	211.13	211.34	211.78	211.34	212.29	211.66	211.15	211.65	211.82	211.88	212.24	212.27	210.69	211.97	211.44	210.79	212.07	211.85	211.59	211.74	211.62	211.09	210.96	211.44	211.95	211.41	212.2	212.27	211.29	212.23	212.34	211.09	211.73	211.99	212.99	211.35	211.97	211.53	212	211.57	212.45	211.71
196.37	195.24	194.4	194.42	195.63	194.62	194.11	195.76	195.09	194.05	195.36	195.69	195.94	195.28	195.13	195.95	194.24	195.28	195.99	196.14	195.42	194.9	195.39	196.66	195.12	195.08	194.52	195.42	194.45	194.85	194.9	195.45	195.04	195.24	195.42	196.17	194.91	194.9	194.78	195.55	196.11	195.49	195.33	195.31	195.88	195.77	195.41	194.25	196.21	194.75
213.09	212.89	212.79	212.38	212.34	210.7	211.71	211.66	213.22	213.03	211.49	212.08	212.96	211.68	211.92	212.47	212.34	212.72	211.24	212.99	213.27	211.39	213.17	212.44	211.85	212.53	212.05	211.83	212.58	212.91	213.18	212.47	212.5	213.09	212.46	213.62	211.49	212.58	212.21	212.26	212.42	212.07	212.25	212.63	212.05	212.25	212.52	211.92	213.48	212.75
213.32	213.61	214.07	213.43	214.86	214.75	213.12	213.06	214.54	213.54	213.57	213.98	214.4	213.23	213.4	214.91	213.82	213.72	213.88	214.58	214.05	214.5	213.49	214.64	214.22	213.53	213.2	214.79	213.74	213.8	215.14	214.29	212.92	214.44	214.27	214.39	213.22	213.48	213.67	213.82	213.54	213.63	213.75	213.56	213.71	214.55	213.09	213.88	212.9	214.06
211.45	212.73	211.06	211.83	211.93	211.1	212.6	212.21	211.76	210.86	211.76	212.06	212.77	211.2	211.82	211.56	211.35	212.03	212.65	211.61	211.01	212.62	211.79	211.68	211.84	211.96	212.58	210.72	212.88	211.5	212.42	212.3	211.09	211.37	211.8	211.36	212.06	211.39	211.13	212.01	211.9	212.47	212.15	211.41	211.91	212.15	210.87	211.1	211.6	210.75
203.02	203.92	203.59	203.55	202.76	203.77	202.93	202.91	201.92	203.02	202.49	203.48	203.66	203.34	202.32	202.85	202.7	202.44	202.44	202.8	203.58	203.81	202.43	202.91	203	203.56	202.9	202.9	203.68	202.38	203.35	202.27	203.38	203.3	203.49	203.55	202.41	202.46	202.38	203.6	201.8	203.27	203.18	203.99	203.73	204.21	203.9	203.6	203.79	203.8
217.39	216.88	217.52	218.29	217.66	216.14	217	216.52	216.76	216.42	217.31	216.84	216.73	216.75	216.56	216.2	217.35	217.13	217.23	216.5	217.49	217.58	217.72	216.86	217.49	216.65	217.01	217.82	218.18	218.27	217.82	217.14	217.08	218.37	218.36	216.84	216.76	217.1	217.39	217.49	217.69	216.95	217.44	214.72	218.27	217.4	216.6	217.24	216.18	217.04
203.7	205.08	203.74	203.51	203.84	203.22	203.34	202.84	203.66	204.6	203.8	203.77	203.48	203.03	203.31	203.22	203.66	203.98	204.53	202.53	204.81	203.38	203.99	203.8	203.57	203.75	203.78	203.68	203.06	203.77	204.16	204.37	202.48	203.04	203.3	204.25	203.85	203.02	204.13	203.38	203.11	204.24	203.33	203.22	203.86	203.88	204.01	204.21	203.71	204.29
200.79	200.69	199.55	200.38	201.14	200.91	199.9	200.84	200.14	200.25	199.88	200.37	200.56	199.83	200.15	201.68	200.73	201.47	200.16	198.53	200.3	200.32	200.4	199.13	200.17	200.53	200.42	200.14	200.96	200.2	200.09	200.93	199.12	200.43	199.75	199.39	201.83	200.32	200.85	199.55	200.21	200.96	200.01	201.45	199.57	201.76	200.33	199.56	200.5	199.95
209.38	207.72	208.46	208.74	208.65	210.01	207.82	208.7	208.62	208.09	208.89	207.53	208.31	208.46	209.36	207.26	209.35	209.31	208.21	208.89	209.31	209.28	208.27	209.36	208.26	208.91	208.71	209.35	209.02	208.43	208.27	208.56	208.91	209.31	208.1	208.43	208.73	208.54	209.41	210.07	208.2	209.1	208.41	208.65	208.84	208.83	209.12	207.98	208.35	208.31
203.61	202.87	204.55	202.88	203.54	202.82	202.78	203.43	203.78	205.05	203.05	203.11	204.93	203.3	202.73	202.5	202.8	204.23	204.05	205.07	203.51	203.81	204.54	203.07	203.38	204.46	203.39	203.43	203.58	203.41	204.41	204.03	204.26	204.26	203.69	203.86	203.9	203.24	203.55	204.84	203.14	203.8	203.1	204.14	203.25	203.13	204.49	203.95	203.11	202.5
208.59	208.25	207.33	206.94	208.61	206.8	206.78	207.92	208.72	206.95	208.43	208.79	206.77	206.12	206.85	208.19	208.16	207.21	207.13	206.98	208.12	207.82	206.97	207.47	207.72	208.69	208.89	207.68	208.23	208.51	207.93	208.54	207.28	208.1	207.31	207.27	207.69	207.92	208.56	208.9	209.2	207.87	208.16	208.41	207.34	208.91	208.56	209.23	208.39	207.59
208.37	208.24	208.8	208.64	208.38	209.73	208.25	209.29	208.72	209.41	209.37	208.39	209.77	209.94	208.13	208.8	207.9	209.07	208.9	207.71	209.01	208.63	208.07	208.05	208.83	209.35	209.22	208.68	208.12	207.81	207.46	207.92	208.58	207.64	208.38	208.35	210.45	209.71	207.58	209.14	208.94	208.58	209.16	208.25	208.64	209.02	208.68	208.77	208.21	208.14
209.28	209.42	208.83	207.24	208.35	208.51	209.22	208.55	209.4	208.63	208.39	208.92	208.87	207.78	209.15	209.86	208.22	209.68	208.79	210.21	208.92	209	209.77	208.59	209.63	208.34	209.55	209.32	209.06	209.37	209.95	207.96	208.63	209.01	208.62	209.67	209.01	207.94	208.15	209.6	208.89	208.8	208.35	207.94	208.67	209.03	208.15	208.29	208.22	208.21
209.76	209.58	208.95	209.28	209.52	208.79	209.67	209.56	209.9	209.78	209.06	210.52	209.39	210.15	209.54	209.23	209.82	209.11	208.67	209.11	209.34	210.2	208.78	210.04	211.03	210.04	210.38	210.49	209.96	210.76	209.23	209.31	209.69	209.84	209.68	208.4	209.13	210.15	211.13	209.63	209.05	209.05	209.58	210.24	209.08	208.45	208.8	209.24	209.17	208.76
205.44	205.06	204.73	205.41	206.13	205.99	205.06	206.36	204.98	205.5	204.66	205.93	205.34	206.02	204.86	204.61	204.71	206.12	205.29	205.57	206.1	205.23	206.03	205.17	204.76	205.02	205.49	205.68	206.42	205.03	206.05	205	206.16	205.99	205.76	204.43	206.02	206.12	205.7	205.3	205.1	206.01	205.62	205.38	205.5	204.13	205.14	206.08	204.97	205.53
216.76	215.8	217.42	217.66	217.22	217.01	218.62	218.52	217.48	217.47	217.07	216.75	217.43	217.65	216.98	215.88	216.96	216.59	217.12	217.67	216.82	217.02	216	216.42	216.25	216.3	217.28	215.55	217.41	216.85	216.93	218.23	217.64	216.08	217.83	216.26	216.6	215.94	216.74	217.68	216.7	216.26	217.11	217.06	216.87	216.6	216.19	217.08	217.37	217.65
203.1	203.15	203.64	202.41	202.89	202.8	203.54	203.16	203.78	203.59	203.4	203.11	203.82	202.86	203.02	203.06	202.87	202.37	203.32	202.95	203.98	202.01	203.65	203.31	203.85	203.26	203.2	202.71	203.4	204.05	203.2	203.25	202.72	203.15	203.47	203.47	202.94	203.01	203.64	203.91	202.29	204.66	201.87	202.67	202.07	202.65	202.44	201.21	204.39	203.08
210.5	207.82	210.85	210.24	209.82	209.81	210.22	210.56	209.21	209.44	208.87	208.78	209.79	210.06	209.62	209.04	210.18	209.79	210.47	209.92	208.95	209.23	208.97	209.67	210.14	209.92	209.71	209.23	210.72	209.14	208.93	209.17	209.33	209.36	209.19	209.34	209.77	209.36	210.2	209.9	211.01	210.06	209.07	210.3	210.68	209.92	209.63	208.87	210.47	209.13
209.69	207.84	208.52	208.3	209.17	207.67	208.82	207.83	208.63	207.31	208.62	208.65	208.19	209.36	207.95	209.43	209.29	208.02	208.87	208.37	208.07	209.16	208.13	208.86	208.3	207.48	207.61	209.19	208.66	208.57	209.73	208.86	209.23	207.36	207.51	208.62	208.63	208.61	208.4	209.05	207.63	207.83	208.96	208.65	208.91	209.1	209.4	208.02	208.57	208.4
205.18	204.76	204.78	203.67	204.5	204.08	204.68	205.44	204.66	203.95	205.33	204.04	205.68	204.27	204.89	204.79	204.56	204.72	204.57	205.27	205.11	204.37	204.6	204.6	204.31	205.14	204.05	204.7	203.87	204.92	203.81	203.78	203.71	205.54	206.19	205.64	204.91	205.24	204.29	205.48	204.26	205.1	203.64	204.3	205.17	204.46	204.34	204.13	204.61	204.15
212.14	212.32	210.65	211.72	211.43	212.81	211.75	210.83	213.72	210.98	211.49	212.26	211.68	212.75	212.5	210.99	211.17	212.51	211.62	211.19	213.3	212.24	211.88	210.95	211.57	211.81	211.83	211.82	211.75	212.56	212.27	211.37	212.09	212.86	212.8	211.82	211.97	211.63	211.95	211.69	210.6	212.86	211.13	211.44	210.83	213.04	211.97	212.18	211.67	212.31
209.8	208.17	208.69	208.13	209.37	209.76	208.04	210.05	209.66	210.31	209.29	208.76	209.03	209.13	210.01	209	208.44	207.58	208.97	208.27	208.81	209.34	208.82	209.49	209.38	208.7	208.12	209.22	208.24	208.77	208.34	208.9	208.88	209.54	208.98	209.17	208.14	207.73	208.05	209.24	208.26	208.31	208.31	209.44	209.24	208.79	209.45	209.7	209.53	210.4
201.79	201.82	202.27	202.66	202.67	202.72	203.03	202.56	202.48	202.65	203.14	203.92	202.88	201.85	202.98	203.96	201.54	202.77	202.01	202.54	203.08	201.1	202.67	201.38	203.08	202.88	202.74	202.54	202.39	202.32	202.81	202.8	202.81	202.11	203.39	202.81	202.73	202.79	202.06	202.66	202.81	202.52	202.18	202.02	203.44	202.33	202.69	202.58	202.22	203.02
208.88	208.23	208.86	208.65	208.15	208.42	208.22	208.89	208.45	210.29	209.01	207.95	208.9	209.48	208.7	209.19	208.45	209.11	208.93	208.62	208.21	208.65	209.49	209.44	207.97	209.75	208.25	209.24	209.21	208.21	207.98	208.36	209.2	209.35	207.81	208.38	208.9	208.77	209.05	209.41	209.74	208.24	209.02	208.58	209.03	208.25	208.26	208.89	208.9	208.83
212.41	211.15	211.2	211.82	211.27	210.49	211.58	211.76	211.79	211.66	211.91	211.05	211.13	210.9	212.09	210.74	211.26	211.22	211.26	211.28	211.11	210.35	211.66	211.97	211.62	211.78	211.47	211.9	211.67	210.9	211.02	211.58	210.71	212.66	211.44	210.97	210.62	210.44	210.59	211.53	211.51	211.59	211.31	212.04	211.26	211.31	211.35	211.48	212.13	211.24
213.33	212.7	212.48	211.92	212.11	212.58	211.87	211.18	212.68	211.72	212.54	211.89	211.04	213.81	212.32	211.61	213.14	212.34	212.82	212.92	212.19	213.46	212.37	211.33	213.93	213.81	213.12	211.68	213.29	212.97	212.3	212.29	212.25	213.18	212.69	212.88	212.9	211.73	212.48	211.88	213.25	212.19	212.69	212.86	212.2	211.49	212.04	213.67	212.26	212.61
219.24	218.25	217.79	217.48	218.93	217.85	217.81	217.8	216.82	218.25	218.96	217.59	218.29	218.33	217.92	217.63	218.08	217.6	218.32	217.76	217.54	217.91	217.78	217.24	217.26	216.72	217.81	217.57	217.56	218.79	218.75	217.42	218.12	219.39	216.98	217.91	217.53	216.57	218.28	218.55	218.17	216.77	218.32	218.17	217.93	216.05	217.2	217.96	218.6	217.58
208.62	209.08	209.6	209.18	209.07	208.85	209.78	208.56	208.05	209.86	209.66	208.72	209.07	208.47	207.02	208.59	208.82	209.74	208.51	208.12	209.7	210.85	208.64	208.44	208.08	207.98	209.24	209.55	209.05	208.14	208.78	209.78	208.44	209.06	209.58	209.4	208.19	208.46	208.32	209.21	209.58	208.03	208.32	208.91	208.27	208.54	209.42	208.9	207.21	208.63
211.47	210.88	211.82	212.35	210.78	212.25	211.52	211.47	212.15	211.77	211.44	211.77	210.54	211.32	211.71	212.04	210.65	210.98	210.68	211.97	212.09	212.55	212.69	212.99	211.63	211.49	211.1	211.88	211.92	210.87	211.61	211.56	210.31	211.31	210.57	212.22	212.48	211.56	211.96	212	210.8	213.27	211.91	211.7	212.48	212.65	212.59	210.38	211.77	211.61
207.99	208.79	208.27	209.22	209.14	209.41	208.27	207.72	209.71	207.72	208.32	208.79	208.25	209.08	209.3	208.93	208.1	207.22	209.3	208.56	209.16	207.73	209.14	209.06	208.3	209.64	208.32	208.32	208.6	209.01	208.98	208.7	208.8	208.62	209.38	208.92	208.17	208.6	208.28	209.25	209.64	208.86	208.13	208.66	209.01	208.24	208.11	208.85	208.95	208.41
200.34	198.03	199.53	200.13	199.53	199.1	198.82	199.74	199.21	200.24	199.29	199.42	198.99	199.27	199.9	200.12	200.29	199.58	200.14	198.88	199.18	198.27	199.44	199.92	200.02	199.67	199.6	199.25	199.46	199.26	199.78	199.99	198.79	199.95	199.66	199.17	198.27	199.89	199.65	198.68	199.44	198.69	198.21	200.16	199.37	199.24	200.2	199.4	199.35	199.43
205.81	207.03	206.12	204.58	205.69	205.79	205.96	205.07	204.8	205.75	205.92	205.45	205.4	204.42	206.01	205.74	205.49	205.7	206.72	205.76	205.67	205.01	205.71	206.53	205.89	206.28	205.36	206.86	204.3	204.66	205.01	206.42	205.16	205.04	206.11	205.31	205.12	205.72	205.53	204.88	204.45	206.07	207.31	205.85	205.44	205.92	205.89	205.96	205.77	205.91
208.76	208.35	208.69	207.6	208.21	208.74	207.94	209.2	206.46	207.71	206.6	208.68	207.83	207.13	208.03	207.8	207.52	207.12	206.12	207.78	207.27	207.91	207.91	206.94	207.75	207.52	207.86	208.48	208.32	207.46	207.57	208.09	207.25	207.79	209	207.5	207.46	208.06	209.55	208.88	208.09	208.02	207.98	208.39	208.36	206.26	207.3	208.26	207.77	207.56
210.21	209.95	209.15	210.26	209.87	208.68	208.89	209.21	210.03	209.42	209.15	209.31	209.72	211.07	209.63	209.13	209.68	210.09	210.01	210.68	209.96	209.52	210.36	210.07	209.82	209.71	208.97	209.71	209.68	209.55	210.38	210.77	209.03	208.83	209.97	209.7	209.38	209.86	209.26	210.4	210.11	208.9	210.68	209.53	209.54	210.02	209.94	210.29	210.97	210.28
210.04	210.43	210.12	209.83	210.77	209.64	209.98	210.05	209.45	210.31	210.36	208.66	210.14	208.98	208.62	208.78	209.29	210.37	209.81	209.91	209.47	209.85	208.9	209.05	209.74	209.52	209.23	208.93	209.29	209.29	209.85	209.07	209.57	210.03	210.81	210.33	208.98	209.91	209.59	208.93	209.44	209.46	209.31	209.31	209.76	209.77	209.9	209.14	208.97	209.26
208.71	207.61	208.34	208.25	207.24	208.81	207.88	207.44	207.71	207.24	206.98	207.59	208.1	207.78	207.81	207.13	207.37	207.4	207.32	207.45	208.04	207.17	206.75	207.61	207.84	208.58	206.91	208.17	208	207.68	208.07	206.87	207.2	207.95	207.69	207.65	206.69	209.22	206.94	206.96	208.37	208.54	207.77	207.53	207.65	208.07	208.36	207.21	208.53	208.29
202.85	203.43	202.61	201.85	202.28	202.92	202.24	201.9	201.93	203.17	202.02	202.36	201.86	202.63	202.65	201.82	203.31	202.18	202.89	201.23	202.59	202.65	202.77	202.23	201.46	202.88	201.9	202.35	202	202.06	203.03	201.68	202.48	202.33	203.19	202.39	201.96	202.82	202.72	201.63	202.85	203.2	202.86	202.38	201.21	201.86	202.07	201.7	202.07	202.15
200.09	200.49	199.94	199.13	199.49	199.42	199.09	199.86	199.36	200.35	200.4	201.17	199.44	198.83	199.6	199.51	198.05	199.42	200.24	199.88	199.44	198.9	199.78	199.59	200.33	199.12	199.62	199.12	200.11	199.71	199.59	199.18	199.94	199.74	200.63	199.63	199.27	200.18	200.53	200.13	201.14	200.47	199.63	199.37	200.36	198.61	199.26	200.23	199.95	200.34
208.48	208.65	207.65	208	208.79	208.63	208.77	208.26	208.26	209.58	209.06	208.47	209.56	208.91	208.22	209.23	210.39	208.99	209.31	208.1	209.53	207.8	208.14	208.89	209.36	209.01	207.7	208.76	208.35	208.94	208.43	208.41	208.61	208.57	208.78	207.94	207.87	209.1	208.91	209.09	208.15	207.78	209.06	208.47	209.58	208.62	208.65	208.88	209.37	208.29
218.28	217.94	218.51	217.55	218.71	218.41	216.89	217.55	218.55	217.84	217.44	218.02	217.85	216.99	217.56	217.52	217.25	217.06	216.89	219.18	217.47	217.42	218.39	217.34	219.01	217.64	219.3	219.44	216.64	218.14	220.05	217.66	217.83	218.24	217.88	217.87	218.41	217.85	219.2	217.85	218.44	217.59	217.98	217.71	217.63	218.62	216.38	217.93	216.79	217.26
207.24	209.12	207.57	207.08	208.95	207.66	208.03	207.13	207.81	207.65	207.61	207.15	207.57	207.25	207.52	207.13	208.33	207.67	208.66	207.37	208.46	207.42	208.22	207.89	208.31	207.62	207.68	209.16	207.67	206.74	208.39	209.35	207.76	207.85	207.41	207.82	209.12	207.8	206.96	207.67	206.99	208.21	207.12	209.23	207.57	208.02	207.26	209.09	207.76	207.77
199.59	198.65	198.29	200.03	199.92	199.49	199.51	198.89	198.85	198.51	198.2	198.27	199.06	198.79	200.42	199.22	198.99	200.36	199.49	200.39	200	200.74	199.9	198.79	200.19	199.19	199.82	198.78	198.42	198.27	199.32	199.21	198.88	199.13	199.11	199.44	200.35	199.2	199.58	198.38	198.85	199.5	199.05	199.02	199.6	199.58	198.26	199.43	198.9	199.01
207.8	208.12	207.77	206.78	208.99	208.23	207.4	208.42	208.15	207.43	207.57	208.26	206.84	207.76	207.1	207.94	208.07	207.97	207.32	206.69	207.82	209.2	208.37	208.91	208.76	207.17	208.57	207.99	207.63	206.96	208.02	207.68	206.98	208.41	208.57	207.86	207.75	208.5	206.61	207.72	207.28	208.12	207.03	208.83	208.26	207.87	207.22	208.96	207.78	207.71
208.29	208.53	209.15	208.04	208.58	209.63	208.5	209.99	208.7	208.83	208.62	209.26	209.37	206.61	209.77	209.48	207.99	208.8	209.7	207.24	209.28	207.83	208.97	209.51	208.71	207.39	208.66	209.66	208.36	208.59	209.48	208.7	209.1	208.31	208.99	209.38	208.27	208.37	209.37	208.63	209.99	208.98	209.33	209.07	208.58	208.24	208.6	208.29	208.99	209.67
218	218.23	216.72	217.19	217.27	216.2	217.12	218.13	217.39	216.49	217.21	217.92	217.74	218.86	217.79	217.06	217.01	218.53	218.73	217.19	217.53	218.15	217.46	219	217.73	217.53	217.79	217.3	217.54	217.38	217.64	217.23	217.93	217.68	217.63	217.2	217.68	217.95	218.38	217.27	218.9	216.78	217.75	217.3	217.63	216.2	216.34	216.83	217.39	217.89
200.62	201.25	199.35	199.7	200.3	200.71	200.48	200.77	201.16	200.67	200.26	200.59	199.7	201	200.36	200.68	200.07	200.09	201.04	201.17	200.38	200.93	200.91	199.47	200.16	200.28	199.52	199.64	200.43	200.33	201.03	200.12	200.6	201.25	199.26	199.91	201.09	199.73	200.57	200.2	200	200.31	200.15	199.91	200.64	201.68	200.64	200.42	199.44	200.15
216.9	216.63	216.62	215.93	216.87	217.24	218.01	217.77	216.58	216.66	216.21	216.98	216.77	217.62	217.6	217.23	217.18	217.54	217.07	217.84	218.35	216.62	216.51	216.83	216.76	216.45	216.21	216.27	218.02	217.18	216.01	217.41	216.29	218.98	217.34	216.77	217.33	216.07	217.33	217.31	217.09	216.4	217.2	216.49	217.66	216.98	215.94	216.97	218.51	217.6
212.75	212.22	211.44	212.44	212.99	213.23	212.47	212.69	213.11	212.85	212.56	213.61	212.2	213.94	213.38	212.13	212.28	212.19	212.98	212.83	213.13	211.44	213.68	212.83	213.18	212.98	214.08	211.66	213.07	212.32	212.66	212.57	212.8	213.74	213.64	212.04	212.55	213.08	211.99	212.6	212.01	212.65	212.5	213.01	213.48	212.77	212.49	212.83	212.78	212.55
194.39	194.54	193.95	194.22	195.24	193.83	194.31	194.74	194.09	194.47	192.62	194.69	193.5	194.34	194.42	194.36	194.07	194.6	194.3	194.14	194.07	194.58	193.15	194.26	194.21	193.12	195.12	195.09	194.38	194.61	194.55	194.09	194.82	194.31	194.05	194.8	194.72	194.53	193.16	193.9	193.64	194.36	194.17	193.85	193.35	193.99	193.89	194.24	194.14	194.67
211.12	211.39	211.27	211.68	211.38	210.54	210.96	212.8	211.83	211.18	212.06	211.27	211.03	212.03	211.74	211.35	211.88	211.9	211.47	211.37	212.09	211.48	212.18	211.67	210.86	211.43	211.74	210.74	212.87	211.47	211.26	211.21	211.74	211.76	212.12	212.12	210.98	211.37	210.4	211.78	211.39	211.03	211.24	211.16	212.01	210.93	211.37	211.99	211.58	211.57
209.14	208.94	208.96	208.65	208.14	209.39	208.4	208.78	208.15	208.94	207.86	208.99	208.99	209.57	208.4	208.03	208.21	208.66	208.89	207.2	209.15	208.43	208.99	209.29	208.78	208.85	208.87	208.21	209.99	208.45	208.82	208.44	207.73	208.76	209.43	209.04	209.23	209.38	208.49	207.07	209.49	208.86	209.26	209.19	207.16	208.84	208.16	207.99	208.22	208.64
217.04	216.22	217.71	217.53	217.2	218.25	217.06	217.39	217.91	217.79	216.72	217.18	218.07	216.01	217.39	218.12	217.18	216.89	217	217.69	217.1	216.56	217.73	217.16	217.37	217.17	216.15	217.71	215.59	217.52	218.34	216.78	217.39	216.91	216.18	217.51	216.44	216.64	218.46	216.61	218.01	215.99	217.42	216.96	216.49	216.29	216.89	216.75	217.03	217.42
218.13	216.43	216.84	217.03	216.97	216.35	216.28	217.37	216.21	216.21	216.64	217.48	217.14	216.33	217.65	217.37	217.44	215.82	217.54	217.77	217.1	216.65	217.58	218.03	217.83	217.76	217.72	217.48	217.43	217.63	217.71	217.55	216.37	217.36	217.13	217.69	217.19	217.05	216.79	217.99	217.33	216.24	217.92	218.42	217.54	218.4	217.6	216.46	216.73	217.04
212.52	211.09	212.07	212.69	212.82	213.11	212.53	212.73	212.38	211.49	212.61	211.95	213.11	211.98	212.39	212.02	213.62	213.05	212.95	212.52	212.22	212.51	212.04	211.9	212.33	213.23	212.02	212.78	212.67	211.66	212.92	212.79	212.59	211.66	211.96	211.99	211.93	213.08	212.94	213.23	212.66	213.05	211.35	212.5	212.16	212.17	212.45	211.83	211.68	211.81
199.6	200.39	199.46	199.33	198.74	198.75	199.07	199.39	198.99	199.23	199.59	200.86	198.94	199.49	201.19	199.03	199.5	199.52	199.06	199.8	199.33	198.87	198.81	200.17	198.93	199.79	199.54	198.94	198.76	198.59	199.59	198.5	198.55	199.53	199.82	200.57	199.57	200.01	198.75	199.88	199.33	199.29	199.27	200.17	199.29	199.27	199.09	198.92	198.5	200.47
212.15	211.17	210.03	210.89	212.34	211.83	212.57	211.97	211.61	211.89	211.15	211.16	212.18	211.53	211.64	211.89	212.65	212.65	212.09	210.93	211.59	211.81	211.18	211.62	211.84	211.79	212.24	211.86	212.16	212.01	211.48	212.26	210.98	211.15	211.72	211.54	212.68	212.28	212.29	211.3	211.85	211.69	212.32	210.88	211.16	212.44	211.79	210.95	211.55	211.67
211.36	212.1	211.67	212.75	212.71	211.79	212.11	211.77	210.95	211.22	211.83	211.3	212.09	211.22	212.01	210.2	211.86	211.4	211.62	211.49	210.85	211.21	210.57	210.61	210.49	211.17	210.85	212.84	210.65	211.33	211.62	210.97	211.17	211.86	211.1	211.99	211.48	211.6	212.41	211.3	212.08	211.7	211.6	212.72	212.76	211.15	212.02	211.58	212.92	212.6
207.75	207.71	206.74	208.1	206.76	207.94	207.93	207.68	208.17	208.11	207.61	207.91	206.48	207.08	206.85	208.56	206.77	207.99	207.2	207.44	207.28	207.81	207.53	207.06	207.51	207.63	207.98	208.17	208.06	208.65	208.69	207.68	207.33	207.72	208.5	207.32	207.74	208.1	207.74	207.61	208.68	208.3	209.33	208.35	209.07	208.68	208.8	208.48	207.96	208.06
202.57	203.16	201.99	202.14	203.83	202.54	202.48	202.08	202.42	202.81	203.49	202.67	203.13	201.71	201.64	201.63	202.82	202.85	202.07	202.36	202.3	203.34	201.88	202.53	201.92	202.29	202.97	202.73	202.68	202.18	202.16	202.3	202.43	201.49	202.97	202.35	203.45	203	202.72	202.77	202.89	202.06	201.78	201.96	203.24	203.57	202.95	201.8	202.91	202.86
206.19	207.19	206.44	206.63	206.11	206.01	206.15	206.92	206.23	205.41	206.17	205.68	206.93	205.88	206.31	205.47	205.83	206.69	206.5	206.4	205.97	206.47	205.82	205.69	206.41	205.75	206.87	206.35	206.36	207.03	206.35	208.06	207.29	206.47	207.12	206.42	205.71	205.49	206.46	206.43	206.42	206.67	206.16	205.67	205.71	206.02	206.98	207.06	206.33	205.98
211.95	211.93	213.3	213.8	211.93	212.3	210.71	212.21	212.62	212.57	211.5	211.91	212.61	212	212.84	212.95	212.6	212.73	213.03	211.75	211.98	212.49	211.94	212.4	213.21	213.53	211.73	212.76	213.36	211.71	212.47	212.34	212.6	213.4	211.97	212.03	211.31	212.34	212.36	212.18	212.59	211.94	211.34	211.92	212.37	213.68	213.63	211.97	211.74	212.43
198.09	199.56	200.4	199.99	198.82	199.46	199.82	199.02	199.06	200.32	199.62	199.51	199.16	200.13	199.89	199.4	198.93	200.74	199.39	199.25	199.66	199.88	199.08	198.52	200.07	199.11	199.05	199.3	199.86	200.41	199	199.66	199.47	200.26	198.43	199.43	198.82	198.74	199.83	198.82	199.8	199.77	200.21	199.89	199.78	200.14	199.94	199.8	200.01	197.96
217.35	216.09	216.27	216.08	216.39	216.37	216.89	216.41	216.23	216.15	216.79	215.89	216.88	217.8	217.63	216.46	216.98	217.31	217.12	216.3	216.87	216.67	216.85	217.26	215.87	217.83	216.88	215.97	217.72	216.21	216.91	216.74	216.65	216.54	217.05	216.69	216.9	218.22	217.07	217	217.26	216.14	217.46	217.03	216.28	217.53	216.54	217.77	216.88	216.48
217.86	217.42	216.99	217.84	217.65	218.16	218.09	218.72	218.24	217.62	217.01	216.77	217.78	217.69	217.48	217.86	217.89	216.98	219.64	217.95	217.61	217.85	218.21	218.06	217.97	217.98	217.71	218.14	217.93	217.09	217.52	217.95	217.71	217.68	217.76	217.3	217.56	218.67	217.57	219.27	218.36	217.38	218.76	217.7	217.38	217.01	217.33	217.08	217.31	216.7
217.74	216.45	217.44	217.02	216.95	216.5	216.51	217.23	216.04	215.94	216.17	216.67	217.33	216.31	217.22	216.67	217.35	216.4	217.1	217.7	217.44	216.25	215.63	216.98	216.9	217.32	216.54	216.29	216.67	216.23	217.08	217.38	218.06	216.63	216.73	217.55	217.66	216.77	217.4	216.4	217.53	216.21	217.47	217.13	216.68	216.21	216.3	216.96	216.44	217.1
212.2	211.56	211.61	212.07	212	211.93	212.46	211.74	211.94	212.4	210.71	212.55	211.24	211.88	212.06	212	211.17	209.9	210.51	210.84	211.43	211.51	212.09	212.07	212.03	212.16	212.19	211.73	212.87	212.16	211.17	212.14	211.76	211.14	211.01	211.63	211.29	211.71	211.15	211.33	212.53	211.53	211.01	211.83	212.03	211.14	210.35	212.58	211.61	211.49
208.27	207.72	208.52	208.52	208.28	208.95	208.62	209.55	208.97	208.58	209.14	208.77	208.01	209.02	208.62	208.95	208.55	208.38	209	209.54	208.81	208.79	208.99	208.69	208.69	208.06	209.03	208.41	208.27	209.24	208.41	210.66	209.42	206.81	209.16	209.31	209.38	208.75	209.35	209.06	208.98	207.97	208.4	208.05	207.67	207.74	209.11	208.54	208.04	208.71
195.97	195.17	195.04	194.96	196.15	195.45	196.34	195.39	195.04	195.22	195.21	195.01	195.21	195.79	195.46	195.1	195.61	195.89	195.42	195.68	194.3	194.19	195.67	194.63	194.74	195.49	195.22	196.12	195.59	195.53	195.48	195.67	195.63	194.79	195.31	195.12	196.84	195.16	194.82	194.95	195.2	194.2	194.91	195.1	194.88	195.02	195.96	195.5	194.52	195.27
207.23	207.08	208.19	208.3	207.85	208.4	208.08	207.68	208.26	209.51	208.35	208.36	207.77	208.46	208.16	207.76	208.09	208.06	208.25	208	208.69	208.42	207.63	206.87	208.02	207.43	206.86	207.68	207.59	207.23	207.84	207.93	208.94	207.5	207.4	207.04	207.46	206.39	207.16	207.66	208.55	207.05	208.26	207.31	207.51	208.11	207.31	207.38	207.11	208.25
217.54	217.07	217.08	216.77	215.49	217.55	217.47	217.74	217.34	216.73	217.12	216.91	217.14	217.11	217.45	216.75	217.72	215.65	217.65	217.95	217.59	216.35	216.57	217.78	216.31	216.32	217.3	217.55	217.26	217.74	217.05	217.08	218.02	218.22	217.14	217.64	218.13	216.89	216.91	216.79	217.49	216.34	216.1	216.82	217.34	217.1	215.98	217.6	217.08	216.73
208.88	208.29	207.98	209.32	208.17	209.26	209.18	208.37	208.31	209.21	207.67	208.51	208.48	207.08	210.09	209.35	208.23	207.53	209.56	210.38	209.61	209.74	208.66	208.36	208.67	208.89	208.22	208.35	209.13	209.49	208.11	208.54	208.86	208.91	210.12	208.51	210.01	209.21	208.25	208.26	209.29	209.36	208.44	209.83	208.12	208.81	208.43	209.11	209.26	208.75
210.39	210.1	209.35	209.4	208.24	209.75	209.46	208.49	209.44	208.91	209.32	209.67	209.05	210.22	210.13	209.06	209.58	209.29	209.42	209.83	209.85	209.77	209.03	210.25	210.27	208.53	209	210.16	210.19	209.92	210.25	209.12	210.53	209.68	209.4	208.63	209.95	209.71	209.16	209.07	209.25	209.73	209.29	208.38	209.79	208.36	209.55	209.2	208.49	209.46
203.74	203.3	203.91	204.23	203.13	203.35	203.77	203.35	203.01	201.96	202.31	201.98	202.92	202.77	204.57	204.23	204.72	202.76	202.97	202.98	203.64	203.54	202.88	202.81	204.49	202.97	203.37	202.68	203.59	204	203.54	203.16	203.43	203.54	203.13	204.2	201.69	202.55	202.93	203.53	203.99	203	203.54	202.73	202.67	204.07	202.29	202.29	202.29	202.7
199.14	199.17	199.41	199.42	198.85	200.41	200.09	200.17	199.22	198.43	199.57	198.71	198.47	198.54	198.74	198.84	198.96	199.83	198.56	197.83	199.13	198.17	199.33	199.53	199.39	199.3	200.14	200.31	200.17	200.29	199.13	199.03	200.62	199.22	199.49	199.17	200.8	199.66	199.7	201	199.8	198.78	199.49	199.64	199.34	199.02	197.97	200.18	198.04	199.43
208.79	209.9	208.25	208.93	209.05	208.53	207.86	210.17	210.14	209.21	208.79	207.2	208.23	209.45	209.65	209.02	208.54	209.14	209.57	209.4	209.66	209.65	209.53	208.48	208.57	208.21	208.53	208.51	208.37	208.33	209.06	207.74	208.06	209.18	208.51	208.72	208.25	208.95	208.71	208.51	208.98	208.61	210.16	209.42	208.48	209.26	209.33	209.48	210.23	209.66
207.65	208.57	207.34	207.69	207.17	207.88	207.29	208.59	208.16	207.24	207.46	206.75	207.98	207.59	208.05	207.82	207.83	209	208.1	207.68	207.72	209.23	207.96	207.26	206.7	207.61	209.01	207.34	207.09	207.59	207.62	207.27	208.37	208.44	208.63	207.56	207.5	208.48	207.69	206.83	207.63	207.88	207.95	208.96	208.54	207.13	208.67	208.73	209	207.77
218.02	216.07	216.91	217.07	215.97	216.99	218.27	217.78	216.05	216.41	217.22	216.91	216.94	216.93	217.03	216.75	217.17	217.66	216.14	216.48	217.22	216.85	217.22	216.46	217.14	217.42	217.5	217.44	217.1	216.44	217.51	216.47	216.65	217.2	216.39	216.69	217.35	216.73	216.54	217.62	216.43	216.54	216.75	217.86	217.37	217.44	217.35	217.05	218.17	216.76
201.17	201	199	200.17	200.22	200.47	201.09	200.06	200.64	201.09	200.87	199.84	200.07	200.64	200.95	200.74	200.87	200.59	199.76	199.65	199.54	199.83	200.28	200.81	200.02	200.4	200.62	200.35	200.32	200.09	201.19	199.6	200.67	201.04	201.23	199.17	199.51	200.61	201.19	199.71	200.86	199.99	200.3	200.09	200.42	201	200.93	199.89	199.28	200.78
218.12	217.64	219.47	218.02	218.79	217.51	217.65	217.9	217.38	218.08	217.87	218.88	218.29	218.03	218.49	217.89	217.96	218.16	217.98	216.91	217.34	219.42	218.47	218.23	217.67	217.45	218.23	218.65	217.06	217.87	216.87	218.89	218.08	217.84	218.58	218.64	217.91	218.46	217.48	216.97	218.49	216.33	218.23	217.53	218.14	217.38	218.75	217.77	218.95	217.01
217.49	216.8	217.91	216.56	217.13	217.7	216.67	216.4	216.48	217.85	217.29	216.45	217.42	217.79	217.26	216.69	217.88	217.11	216.65	216.99	216.32	215.47	216.17	218.48	217.22	216.98	216.44	217.08	216.97	217.22	216.07	216.9	216.14	216.53	217.45	218.55	217.58	216.45	216.94	216.6	217.59	217.15	216.71	216.56	217.05	216.94	217.02	216.07	216.22	216.66
208.71	208.58	209.08	209.14	208.06	209.82	208.61	208.11	209.27	208.29	208.38	210.31	209.42	208.55	208.84	209.13	209.34	209.54	208.88	208.64	209.7	208.43	209.16	209.16	208.84	208.7	208.33	209.27	209.29	208.92	209.31	208.53	207.67	208.76	209.3	209.24	208.88	207.99	209.57	208.98	207.45	208.28	209.33	208.26	207.87	207.62	208.3	209.71	208.52	209.67
216.99	216.01	217.59	217.54	217.42	216.64	217.4	216.6	217.34	217.08	217.35	217.73	217.95	216.42	216.3	216.57	217.87	217.63	216.99	216.94	216.43	217.63	217.2	216.77	216.94	217.17	217.56	217.14	217.78	216.27	217.7	216.76	217.32	217.28	217.55	217.96	217.41	216.75	216.6	216.83	217.13	216.56	218.44	216.28	216.48	216.17	216.45	216.51	216.44	216.7
204.29	204.53	204.63	204.94	205.12	204.62	205.28	204.58	205.89	204.76	205.32	205.44	205.46	204.67	205.65	205.65	205.45	205.24	204.37	204.51	205.17	204.81	204.82	206.17	204.05	204.22	204.63	205.17	203.79	205.39	204.83	205.37	205.01	204.99	205.17	205.3	203.71	205.78	205.12	206.06	204.99	205.14	204.97	204.56	205.94	204.45	204.86	205.2	204.97	204.77
208.44	207.89	209.08	209.54	208.4	207.73	208.41	209.12	208.32	207.89	208.07	209.69	208.97	209.44	208.63	208.06	208.34	208.18	208.53	209.05	209.13	208.19	208.48	209.09	209.5	207.61	208.95	207.8	208.63	208.33	208.57	207.78	209.21	208.22	209.44	208.84	208.47	209.28	209.66	208.67	208.48	207.69	208.79	208.41	208.27	208.28	209.29	209.1	208.58	208.48
202.77	203.21	202.72	203.98	201.95	204.06	203.62	202.4	202.61	203.25	203.5	203.24	203	202.9	202.71	203.24	203.99	202.87	203.45	202.2	202.63	202.98	204.46	203.08	204.92	203.19	203.21	202.59	203.51	202.47	203.14	203.48	203.26	203.19	202.84	204.34	202.16	203.17	203.31	203.09	203.18	203.22	203.53	203.16	203.12	202.48	202.8	203.65	203.09	203.16
[truncated: 700 more rows]
[truncated: 150 more columns]
