# Supplementary material for: Genetic dissection of main and epistatic effects of QTL based on augmented triple test cross design
Source: PLoS One. 2017 Dec 14;12(12):e0189054. doi: 10.1371/journal.pone.0189054 (PMC5730204; doi:10.1371/journal.pone.0189054)
Supplement: S6 Supporting Information — (ZIP) [file pone.0189054.s006.zip › z1_1850_0.8_5.csv]

209.5	208.21	208.23	207.23	209.5	208.98	208.4	207.34	207.88	210.16	208.57	208.74	209.73	207.51	208.4	206.93	206.52	207.7	209.87	209.01	208.9	207.51	206.33	209.72	208.33	209.23	209.37	207.98	206.33	208.16	207.78	207.56	208.25	206.8	209.55	208.53	208.75	208.18	209.72	208.04	209.12	208.49	208.89	207.96	209.24	207.85	209.25	209.34	209.04	208.13
209.76	209.5	209.16	207.78	210.04	208.96	209.83	211.24	208.22	210.61	209.48	208.41	208.23	210.75	209.16	209.86	209.32	208.47	210.54	209.66	210.95	210.24	209.19	208.17	209.3	210.69	210.22	209.86	209.77	207.91	208.87	209.74	208.07	208.59	209.22	209.72	209.42	210.06	208.56	209.17	209.39	210.72	209.27	210.31	209.69	209.43	209.15	209.72	210.15	209.81
212.18	212.21	212.6	210.53	212.35	213.35	212.17	213.33	212.45	212.23	212.04	212.95	212.47	210.85	211.98	212.26	213.37	212.81	211.53	213.25	212.07	212.47	212.31	211.94	213.79	210.53	210.95	212.81	211.87	211.1	212.64	212.95	211.89	214.39	212.53	213.27	211.49	212.03	212.66	213	212.28	213.54	212.16	213.12	212.52	211.85	212.44	212.32	211.24	213.14
193.5	194.25	194.35	193.81	193.01	194.61	193.16	193.27	193.06	195.95	194.63	194.73	194.53	192.81	193.28	194.63	194.08	194.26	195.62	195.16	194.71	193.53	193.8	193.58	193.94	193.69	195.54	193.73	193.45	194.21	194.69	195.72	195.09	194.48	194.08	191.47	192.93	193.47	194.44	194.43	195.35	192.71	194.46	194.38	193.06	194.9	194.33	193.11	193.95	194.92
218.29	217.25	217.1	217.87	216.81	217.29	218.17	217.57	217.55	216	216.96	217.58	216.11	217.04	216.79	217.37	217.64	215.68	216.25	216.67	217.46	217.68	215.94	215.64	217.05	216.15	217.37	216.1	216.25	216.32	216.95	216.9	217.87	217.66	218.53	216.41	217.85	217.31	215.69	218.23	218.01	217.52	216.49	217.63	217.9	217.03	217.73	215.11	217.74	216.79
206.76	206.74	206.18	205.7	206.74	207.06	205.3	206.23	207.23	206.78	206.17	207.85	207.07	206.3	204.98	205.37	206.01	206.81	207.53	206.98	205.83	205.27	207.33	206.01	206.19	206.12	205.72	205.99	205.36	207.08	206.6	207.81	207.71	206.31	206.62	206.04	206.06	206.53	207.5	207.92	206.08	205.12	208.67	205.67	204.76	206.24	204.29	205.31	206.2	205.7
203.01	202.41	203.58	203.71	202.92	204.61	201.71	204.26	202.91	204.31	202.68	205.83	204.03	202.98	203.61	205.49	204.66	203.33	202.07	202.57	204.54	202.5	204.87	202.67	201.82	204.49	203.89	203.83	204.25	203.7	205.41	202.39	203.21	202.9	202.38	202.81	203.96	203.45	204.12	203.65	204.47	204.06	204.26	203.26	204.93	203.82	203.9	203.16	203.86	205.62
204.57	203.63	205.27	204.25	205.94	203.72	204.5	204.42	202.49	204.08	202.91	205.01	202.51	204.32	203.31	204.06	204.62	203.97	204.19	203.38	203.92	204.82	203.61	202.63	203.56	204.87	203.22	205.18	202.54	204.61	204.69	204.33	204.73	203.8	202.98	204.28	204.64	203.46	202.92	203.26	203.63	204.05	203.88	204.95	202.19	205.1	202.32	205.03	204.6	203.45
209.67	209.55	209.74	211.18	209.28	210.13	210.4	208.97	210.14	209.96	210.59	210.58	209.23	209.81	207.97	210.53	210	209.93	210.32	210.34	208.73	210.45	208.28	208.7	210.06	208.65	208.35	209.59	209.44	209.96	210.19	209.18	209.91	208.48	208.75	210.18	210.09	210.16	208.2	209.46	209.71	210.19	208.39	208.06	209.71	209.68	208.34	209.72	210.54	208.93
203.6	203.29	202.62	203.94	204.05	204.47	201.33	203.58	202.87	203.5	202.61	205.23	204.9	202.72	203.62	203.9	202.75	202.59	203.36	202.94	202.77	204.51	203.24	203.49	202.06	203.7	203.03	202.69	202.66	203.26	202.5	203.68	203.24	202.08	203.87	203.09	203.49	202.56	203.05	203.87	203.85	204.2	204.2	203.19	204.96	202.84	204.08	204.61	201.23	202.32
206.54	207.08	207.51	207.75	207.83	209.18	206.68	208.21	207.05	207.58	208.34	206.85	207.16	206.88	209.62	207.51	208.32	207.09	206.33	206.6	208.3	210.15	207.24	207.15	206.51	207.58	206.78	207.13	208.96	209.37	207.23	206.16	207.1	208.33	206.79	208.27	207.58	209.03	207.52	207.15	207.66	206.64	208.02	206.57	208.36	208.26	207.92	207.64	208.01	206.99
212.55	212.92	213.93	212.63	213.4	215	210.5	213.65	212.29	213.87	214.33	212.37	211.19	213.2	213.49	211.43	212.71	213.59	213.06	213.54	212.51	213.2	213.01	213.69	212.32	213.99	214.32	211.97	212.9	215.02	213.51	211.79	212.36	213.24	212.58	211.26	211.92	214.8	214.38	212.74	213.75	211.67	212.72	213.55	213.69	211.62	211.92	211.68	211.86	212.33
214.73	211.58	211.37	213.78	213.71	212.51	212.66	213.2	212.74	211.57	213.43	213.85	213.06	213.31	212.23	212.29	213.41	212.54	213.79	211.93	216.1	211.47	212.45	212.95	211.7	212.81	211.07	213.03	211.36	211.8	212.82	212.93	213.57	214.32	212.7	213.58	214.09	211.63	213.35	211.64	212.88	213.44	212.57	213.14	213.9	211.53	212.81	214.2	212.59	213.25
213.4	212.59	212.56	213.88	212.51	213.13	211.58	212.06	212.63	211.68	213.56	213.01	212.39	210.17	214.42	212.37	211.44	213.38	213.06	213.54	212.74	211.61	212	211.88	213.37	210.4	212.4	212.69	212.19	212.34	213.93	213.28	212.4	212.59	213.31	213.76	212.78	213.13	213.23	213.36	213.36	212.4	212.93	212.95	212.82	213.45	212.86	213.6	212.91	213.03
208.91	208.13	209	208.05	207.37	208.91	207.86	207.69	209.8	207.94	208.53	207.67	208.44	207.81	208.02	207.6	208.47	208.84	207.14	207.45	207.61	208.28	209.97	209.15	209.09	209.73	210.45	208.87	208.79	208.48	209.9	208.52	208.98	207.88	208.44	207.83	209.64	207.43	208.07	207.99	208.94	208.58	208.68	207.93	208.47	207.28	209.05	207.91	207.25	209.04
194.52	195.78	196.16	194.52	195.51	194.47	195.4	193.98	196.04	194.72	195.69	194.36	194.06	196.29	195.84	195.52	195.3	194.85	194.82	195.38	194.09	193.78	196.07	194.63	194.95	194.72	196.85	195.42	195.28	194.79	196.33	194.09	193.14	195.32	196.19	195.87	194.98	196.38	195.79	194.48	195.25	194.93	195.6	196.17	196.51	196.08	194.81	195.75	196.53	194.35
204.76	205.2	204.23	204.58	203.88	204.46	202.35	204.1	205.51	205.48	204.34	204.79	204.18	204.73	205.17	205.45	205.54	203.6	207.29	203.64	204.7	206.13	205.68	203.93	204.96	204.55	203.84	204.43	202.75	203.8	203.07	204.84	205.21	204.24	204.74	204.85	203.35	204.92	205.27	204.47	204.83	203.38	204.72	204.15	205.13	204.12	204.49	205.1	204.8	205.8
212.3	210.32	210.57	211.15	212.64	211.45	212.71	210.6	214.29	212.26	210.35	210.06	212.38	211.47	211.97	211.7	212.69	211.55	211.12	211.99	210.41	211.82	209.63	211.42	209.37	211.38	213.08	211.53	210.85	211.28	211.6	211.87	212.19	213.23	210.68	211.58	211.58	209.64	212.24	211.6	209.58	211.56	212.61	211.27	210.25	212.3	212.26	211.35	211.42	211.57
207.81	206.9	207.9	206.65	208.56	207.44	206.3	207.85	207.91	207.25	209.38	208.46	206.44	204.97	209.6	207.39	206.76	206.97	207.96	207.27	209.22	207.63	205.85	207.52	209.06	207.85	208.01	206.98	208.24	206.07	207.62	207	208.35	206.57	208.19	208.6	206.86	206.57	208.06	207.51	206.45	208.55	209.1	206.59	208.26	207.11	208.71	208.28	206.81	208.93
199.58	197.87	200.09	199.03	198.42	199.61	198.01	197.54	199.2	198.21	199.01	198.6	199.79	198.36	198.37	198.17	199.3	199.31	198.46	198.18	199.47	198.2	199.78	199.2	199.62	200.03	196.79	199.88	199.4	198.44	197.32	198.8	198.84	199.21	198.34	198.44	198.92	197	197.57	198.16	197.91	198.16	199.1	198.95	197.93	197.58	197.96	197.82	198.75	199.16
209.1	208.41	209.55	209.4	209.46	208.25	208.57	209.03	209.39	210.63	210.05	207.09	208.86	209.67	206.94	207.02	209.01	209.7	207.93	208.73	209.59	207.72	208.71	209.24	206.62	208.1	207.74	209.66	209.19	207.62	210.03	207.82	209.3	208.17	208.84	209.17	208.63	208.67	207.32	209.33	208.35	208.17	209.35	208.61	206.94	207.71	206.99	207.03	208.46	207.2
209.77	208.83	209.26	209.91	208.02	208.99	207.78	207.89	207.38	209.09	209.12	208.3	209.69	207.48	209.35	208.74	207.69	209.42	208.75	208.74	209.11	209.1	209.05	207.78	208.24	209.08	210.03	208.95	209.37	208.03	208.34	209.15	207.48	207.64	209.53	207.82	206.98	207.34	210.22	209.76	208.8	208.06	209.79	209.21	208.15	209.14	209.24	208.99	208.7	208.36
210.83	209.37	211.61	212.26	212.54	210.84	211.4	211.94	211.61	211.65	211.61	212.13	210.49	212.71	211.46	213.43	210.79	212.06	212.46	211.83	212.38	209.56	211.51	212.11	210.52	212.53	212.01	212.94	210.52	211.89	212.91	211.32	210.99	213.29	212.43	211.89	209.47	212.58	212.76	212.1	211.47	211.96	212.85	212.45	214.86	211.53	212.27	209.69	211.75	211.76
209.59	209.19	208.56	208.32	210.61	207.23	208.92	207.48	207.85	208.82	209.24	210.16	208.17	211.13	206.76	209.15	209.23	208.8	209.33	207.61	209.24	208.47	208.78	207.26	208.24	209.76	207.27	209.21	207.84	208.21	209.27	208.6	208.83	208.6	209.04	208.71	207.87	207.73	210.54	208.95	208.11	207.47	209.09	208.9	208.39	208.28	209.37	210.06	208.99	208.69
212.12	212.97	211.57	212.14	210.95	211.97	211.74	211.84	210.92	211.92	211.65	209.93	210.72	210.97	210.97	210.71	210.63	210.42	212.75	211.73	212.44	211.06	211.87	211.18	211.59	211.35	211.87	212.78	211.32	210.89	210.86	210.8	210.7	212.15	212.49	212.38	211.55	212.5	210.78	210.49	209.96	212.03	211.58	212.07	212	212.89	212.88	212.51	211.94	211.95
213.03	212.34	212.83	211.89	212.93	212.04	212.75	212.37	211.17	213.11	212.51	213.08	210.63	212.67	214.18	213.48	212.44	213.03	213.91	211.38	213.14	212.12	213.02	212.86	212.98	213.14	212.77	213.74	211.68	212.44	212.3	211.92	212.28	211.63	212.7	211.97	212.13	213.57	210.99	212.87	213.79	211.61	211.96	212.34	210.37	213.19	212.16	212.73	212.38	211.31
212.26	211.5	212.53	213.85	212.33	210.41	211.81	211.91	212.96	211.54	212.66	212.01	211.65	213.34	211.17	213.58	210.97	212.82	211.43	212.17	211.44	211.46	211.62	212.77	211.4	212.55	211.28	211.73	211.65	211.55	211.45	211.05	211.55	211.5	210.86	212.31	211.84	213.13	210.95	210.82	212.57	213.15	210.8	212.78	212.55	211.67	211.58	211.9	210.78	213.79
208.78	208.76	208.63	207.94	209.79	208.58	210.37	209.12	207.6	208.04	211.64	209.42	207.96	210.75	208.2	208.54	209.07	209.21	209.11	208.88	207.84	209.7	209.61	209.29	210.12	209.93	209.21	209.31	207.77	209.1	207.65	208.19	206.73	208.24	207.86	207.61	209.7	209.14	209.8	208.83	208.3	207.7	209.65	209.1	208.34	208.17	209.04	208.19	209.75	208.56
213.19	211.09	212.25	210.63	210.85	212.61	211.54	212.94	211.15	213.58	211.93	210.57	209.62	211.76	212.49	210.93	210.06	211.01	209.39	212.4	210.85	211.47	211.78	212.23	210.37	210.21	211.23	211.52	213.14	212.5	211.93	210.65	211.65	212.24	212.57	212.31	213.45	211.21	212.82	210.4	210.46	210.5	211.26	211.81	211.39	212.48	211.86	211.43	211.55	211.29
204.76	205.74	206.42	204.42	205.99	206.47	204.95	206.1	205.65	206.28	205.8	205.74	206.23	206.81	205.85	206.25	204.72	205.08	205.87	205.63	205.32	204.27	206.37	205.25	203.65	205.6	205.09	203.88	205	203.78	205.74	205.41	203.95	205.27	206.56	205.1	206.37	205.83	204.99	205.09	207.76	205.44	205.94	205.21	205.2	206.26	205.71	205.9	205.53	205.48
205.71	204.54	204.67	204.19	205.81	204.21	202.83	205.27	205.52	204.33	205.14	204.61	205.5	205.4	205.94	203.45	204.54	206.67	204.81	205.69	205.75	205.08	205.54	204.38	205.56	204.77	204.08	205.23	205.33	202.86	203.82	205.87	204.04	205.46	206.55	204.37	203.74	203.83	206.8	205.95	203.14	203.25	204.6	204.97	205.28	204.19	204.69	203.94	203.65	204.57
207.39	207.54	208.83	209.34	207.25	206.86	208.96	206.19	205.82	210.06	209.41	207.89	206.97	207.82	208.85	207.89	207.11	209.41	207.76	207.64	208.65	207.44	208.29	209.09	207.2	206.78	206.93	207.8	207.88	206.3	207.94	210.35	207.14	210.14	207.96	207.79	207.4	206.67	206.66	207.35	208.63	208.61	208.26	207.09	206.9	208.61	208.06	208.55	208.09	206.77
202.8	203.61	204.46	203.37	202.91	203.02	204.14	202.69	202.56	203.67	203.53	203.11	204.01	203.08	202.67	204.62	202.25	201.91	204.86	203.3	203.64	203.91	204.5	205.49	202.09	203.67	201.36	202.88	203.8	204.41	203.38	202.84	204.58	202.34	202.74	203.51	202.76	206.14	201.66	202.51	203.34	203.57	203.81	202.71	203.03	202.35	203.91	206.38	201.75	203.35
206.98	206.84	209.42	207.27	207.64	207.48	208.81	208.52	207.61	205.19	207.68	208.65	206.45	207.57	208.15	207.72	207.67	208.42	207.24	207.88	207.78	206.83	207.13	206.43	207.85	208.64	208.45	207.09	209.07	207.81	208.53	208.95	208.09	209.12	208.1	207.12	207.95	207.38	206.78	208.1	206.18	206.29	206.45	206.7	206.51	207	206.3	208.46	205.53	207.93
217.12	217.39	217.18	216.61	216.51	217.3	217.66	216.84	217.74	215.71	216.83	215.42	218.03	216.51	217.32	216.49	216.7	216.56	216.46	216.92	216.95	216.93	218.31	215.68	216.99	217.28	216.9	215.1	218.09	215.44	217.64	215.18	217.12	217.09	217.66	217.49	216.03	218.12	217.16	217.33	216.69	217.46	217.38	217.14	217.11	217.46	216.62	217.07	217.52	216.85
207.94	206.29	206.99	207.34	207.69	208.92	208.71	208.2	209.05	209.83	208.41	208.18	208.06	206.86	207.77	207.48	208.84	207.27	208.28	208.18	209.18	207.63	208.85	209.53	208.29	207.97	208.46	207.39	209.97	207.12	209.16	207.5	207.59	208.09	206.77	209.53	208.69	207.52	208.31	208.2	207.55	206.79	207.99	207.37	207.83	206.76	208.97	207.56	209.18	206.17
210.08	207.6	208.93	210.17	209.24	208.54	207.37	208.38	207.88	207.87	207.66	207.82	208.98	207.46	209.8	209.85	209.97	208.81	208.31	210	208.43	207.1	208.93	208.01	209.21	208.11	209.65	209.2	209.22	206.95	209.22	208.43	209.46	208.3	207.73	209.2	209.38	206.34	207.58	208.63	209.15	207.18	208.9	207.78	212	208.03	208.09	208.27	209.69	209.43
203.75	203.8	204.06	205.32	206.26	205.94	204.3	207.03	204.01	203.75	203.46	204.7	203.74	205.3	204.97	205.73	204.21	204.74	205.97	205.56	206.39	204.48	204.79	204.01	203.92	204.01	203.76	204.13	205.51	204.12	205.04	205.49	205.79	206.16	203.57	205.49	205.03	204.5	204.61	204.47	205.22	203.83	204.08	205.76	205.07	205.39	204.51	205.59	204.63	203.88
199.06	199.06	198.83	198.67	198.41	200.48	198.2	199.93	200.35	199.46	200.55	198.5	198.65	200.41	197.29	198.64	201.53	198.83	198.26	199.36	198.86	199.49	199.06	197.15	201.09	199.41	199.63	199.57	198.51	200.42	199.56	200.05	200.37	199.69	197.94	200.54	199.91	201.11	200.41	200.69	198.72	200.02	200.25	199.73	200.28	199.65	198.92	199.97	198.97	197.95
202.83	204.13	204.42	203.8	205.9	205.29	204.31	203.46	204.72	204.01	203.3	204.09	203.57	203.76	204.07	203.48	205.34	203.2	206.22	203.54	202.89	203.08	204.16	204.65	203.44	202.62	203.45	204.97	203.53	204.06	203.65	201.95	204.03	204.13	204.33	202.59	205.2	202.89	204.87	203.46	202.57	204.07	204.54	203.15	204.33	203.44	204.17	203.28	203.61	204.39
204.8	203.77	207.34	205.52	204.24	204.06	203.51	204.33	204.05	204.11	204.89	204.94	204.74	205.36	205.76	204.95	205.19	204.59	202.96	204.34	206.01	202.87	203.97	205.56	205.77	206.56	206.41	207.2	204.01	203.5	205.26	203.71	203.61	204.67	204.52	206	205.15	205.73	203.77	203.95	203.62	205.42	205.2	203.32	203.84	204.75	204.91	205.2	203.23	204.02
203.39	203.79	203.59	203.33	204.6	202.82	203.59	204.39	204.61	203.69	202.97	203.82	204.65	203.33	202.58	203.5	205.85	204.06	204.27	204.26	204.67	203.3	203.63	203.28	204.61	203.35	204.38	203.55	203.93	203.69	204.34	204.68	204.43	204.34	203.8	202.96	205.09	203.04	204.66	204.46	202.97	204.14	203.39	204.48	204.43	204.91	205.11	204.21	203.98	204.11
202.3	199.52	200.13	199.85	199.84	200.52	199.63	201.04	200.38	199.18	200.6	199.28	199.02	200.83	198.4	200.24	198.2	198.41	200.05	197.89	199.82	197.95	199.1	199.09	198.87	197.56	198.79	201.26	201.15	199.77	199.89	199.34	199.35	199.3	200.8	199.35	200.3	199.71	199.28	198.75	198.29	200.69	199.76	200.05	200.14	198.68	200.86	200.89	198.8	199.03
212.7	211.95	211.45	212.11	211.33	213.3	213.93	211.72	211.59	211.2	210.6	211.21	210.99	211.3	211.94	212.12	211.77	211.29	211.12	212.35	211.2	211.36	211.73	212.38	212.11	210.87	212.09	213.15	211.04	211.43	211.47	211.49	212.32	210.01	212.63	211.32	210.12	211.29	213.41	211.67	211.68	211.95	210.07	210.09	210.66	212.8	211.1	211.65	211.95	211.02
204.51	203.09	202.91	203.32	204.88	202.6	203.25	205.52	204.33	205.43	202.22	203.14	204.37	203.57	203.72	203.69	203.94	201.55	203.54	205.71	203.05	203.47	205.47	203.3	201.44	203.79	203.47	203.39	202.05	203.61	205.46	201.22	204.45	202.14	204.21	203.05	204.66	202.97	203.33	203.4	203.72	202.74	203.58	204.54	204.57	204.09	204.07	203.6	206.43	204.83
202.44	202.69	203.65	203.56	202.44	203.89	202.91	203.49	203.89	202.37	203.31	203.28	202.28	202.53	205.19	204.81	202.96	203.42	202.62	204.4	203.54	201.74	204.27	201.91	204.12	204.61	205.13	201.99	203.56	203.72	204.41	202.21	202.68	203.4	203.8	203.35	205.36	202.38	203.69	203.05	202.82	202.83	201.81	205.13	202.79	202.47	202.7	203.35	203.29	203.02
195.82	195.93	195.54	194.69	194.18	195	194.82	195.34	196.39	194.9	194.47	195.49	194.96	196.04	195.07	196.63	194.99	196.3	194.8	196.1	195.02	196.29	194.95	195.56	196.38	195.93	195.53	195.13	194.84	194.85	195.65	194.33	195.75	194.65	195.05	194.95	196.89	197.01	195.32	194.96	196.49	196.21	197.17	194.42	193.83	195.75	194.01	194.57	196.42	195.29
199.49	200.76	199.31	200.58	198.55	198.17	198.73	198.58	199.48	199.43	199	199.91	201	198.85	198.82	198.51	197.96	198.5	199.01	198.33	199.58	198.09	199.14	199.22	199.2	199.63	200.48	199.63	200.12	198.3	200.61	198.42	199.89	200.31	199.36	199.02	199.4	198.38	197.62	199.13	198.85	200.52	199.52	199.68	200.23	199.9	199.56	200.25	198.45	199.26
209.97	209.39	209.45	209.98	210.21	209.47	208.54	209.78	209.38	209.02	209.8	210.89	209.99	210.1	207.96	209.5	210.32	209	209.45	210.6	210.5	210.27	207.78	209.35	208.91	209.37	209.41	209.57	209.02	209.73	210.08	209.95	208.32	209.55	209.46	210.19	210.63	210.16	208.39	209.72	209.38	206.3	210.05	208.48	209.55	210.1	210.27	209.71	208.83	210.52
211.25	212.11	211.97	213.25	211.96	213.13	212.72	212.46	212.42	213.03	213.17	212.56	212.78	211.65	210.85	213.16	212.93	211.71	213.82	213.29	212.22	211.87	211.72	212.41	213.19	212.64	212.85	213.33	211.34	211.97	213.38	212.84	213.76	213.45	212.48	211.35	211.95	211.6	213.57	212.55	212.45	212.92	212.43	212.15	212.29	211.83	213.77	212.15	212.98	212.3
200.4	199.9	199.69	199.41	200.27	199.49	201.23	200.96	200.3	201.01	200.29	202.53	200.2	199.25	200.82	200.57	200.58	200.65	199.92	200.15	200.11	200.27	200.38	198.33	200.95	199.4	200.04	200.73	200.2	201.26	201.69	200.16	199.67	201.17	201.13	199.99	200.93	201.26	198.44	198.42	201.54	198.84	201.24	199.46	201.34	199.64	201.16	198.99	199.74	200.61
208.15	208.58	208.37	207.5	207.99	206.95	207.97	207.38	208.18	208.11	207.16	208.55	207.14	206.54	208.76	207.58	208.32	207.71	209.5	208.69	206.63	208.75	208.17	208.56	208.3	210.03	207.54	208	206.22	206.94	207.45	207.06	207.76	207.97	207.26	207.6	207.27	208.87	208.15	206.43	206.64	207.24	208.18	209.43	207.6	208.12	209.19	206.52	207.9	208.78
216.49	217.35	218.09	218.26	218.36	217.37	217.32	218.76	217.96	218.56	218.18	217.26	217.33	217.15	218.74	218.19	217.5	218.11	217.86	217.49	217.43	218.79	217.47	216.09	219.22	216.92	218.52	217.62	218.75	217.31	218.64	216.89	215.99	218.33	216.62	216.92	216.9	216.61	218.07	219.26	217.81	217.98	217.17	217.3	217.69	219.22	217.82	219.04	218.25	218.42
207.55	207.94	207.57	205.77	207.88	208.24	208.99	206.24	208.96	207.45	208.28	207.73	208.31	206.96	206.16	206.83	208.5	207.35	208.09	207.3	207.58	209.15	207.47	208.99	206.4	206.54	208.86	206.26	209.34	209.64	207.78	207.24	207.1	207.31	209.05	207.3	208.24	206.55	207.53	206.92	207.48	207.87	208.32	207.16	206.56	206.32	208.18	207.99	208.08	206.89
219.06	217.99	217.73	216.58	218.78	217.1	217.22	218.15	217.26	216.73	218.99	218.58	217.89	215.57	216.73	218.41	216.21	218.01	218.49	217.03	217.54	219.04	218.66	218.15	216.18	219.51	219.17	217.04	217.47	216.3	218.16	218.46	216.38	218.47	217.16	218.39	216.75	216.02	217.22	216.45	216.29	217.07	218.58	217.66	220.02	218.73	217.17	217.24	218.17	218.13
211.64	210.75	211.16	210.3	211.2	211.17	213.36	210.73	212.25	210.76	211.27	212.83	211.82	213.01	211.79	213.1	210.99	211.75	211.62	211.51	210.94	212.79	213.18	210.83	213.17	211.93	213.77	211.42	212.17	213.71	210.68	212.97	211.52	210.85	211.58	211.39	212.27	210.06	212.94	211.36	209.96	211.98	212.45	211.46	211.6	211.21	210.96	211.58	212.31	212.89
206.37	207.71	207.98	206.13	206.98	206.82	206.27	205.47	206.29	207.13	206.93	205.73	205.27	206.73	206.76	205.49	205.41	205.88	205.5	206.55	205.17	206.51	205.68	206.38	205.98	206.53	207.02	207.37	205.98	205.95	205.12	206.15	206.58	204.87	205.39	206.72	207.12	205.87	205.28	205.61	204.03	207.81	206.13	205.28	207.55	205.81	204.62	207.03	207.49	206.22
204.13	203.09	203.14	202.33	203.6	203.28	203.65	202.88	204.17	203.4	203.88	204.04	203.23	202.5	203.11	203.53	203.15	203.53	203.19	203.64	202.54	203.04	203.74	202.89	202.97	203.54	204.4	202.4	204.24	204.5	204.14	204.76	204.01	201.86	203.51	204.12	203.02	202.4	203.25	203.47	203.83	204.13	202.86	203.46	204.56	203.43	204.66	203.04	203.77	203.06
206.15	206.56	207.74	207.17	207.85	205.13	207.51	204.74	206.53	203.15	206.39	206.69	206.98	206.69	207.07	205.85	206.19	206.09	204.48	206.81	205.79	207.17	206.31	207.27	205.29	206.23	204.88	205.62	207.04	208.4	206.25	206.17	206.45	207.08	206.14	206.43	207.33	206.23	205.54	206.28	205.23	206.79	204.37	204.83	205.82	207.41	206.31	206.52	207.02	207.03
214.26	212.95	211.23	211.23	211.25	213.31	210.69	213.49	210.09	211.86	211.67	213	212.8	211.2	212.88	211.89	212.05	211.95	211.49	214.14	211.89	211.82	214.77	214.58	211.49	213.52	212.14	213.61	212.17	212.27	212.23	212.77	212.89	211.69	212.78	210.7	213.07	212.64	211.55	210.95	213.89	212.63	213.24	211.65	212.46	212.17	211.39	213.36	212.45	211.67
199.18	200.99	199.97	198.83	198.2	198.61	197.79	197.51	198.48	197.78	198.26	198.44	199.33	199.73	199.34	197.36	199.92	199.47	198.29	199.55	197.97	198.56	199.08	197.77	198.01	198.23	198.12	199.35	197.6	199.35	198.68	198.02	198.83	198.73	198.91	199.52	197.98	198.1	198.67	199.06	198.29	199.74	197.66	197.14	199.08	197.8	198.69	197.82	199.1	198.59
203.56	203.52	202.58	202.21	204.76	204.44	204.74	202.45	202.23	203.5	202.72	203.49	203.53	202.58	204.04	203.13	202.7	204.08	203.42	202.79	203.64	204.89	203.37	200.99	201.83	203.95	204.05	204.15	204.12	203.47	204.71	202.84	202.59	203.2	202.9	203.05	202.58	201.65	201.8	203.57	205.44	203.48	203.65	202.71	203.31	203.46	204.15	204.03	204.69	202.5
216.02	218.31	217.53	215.3	216.87	216.53	216.1	217.91	217.26	217.27	216.52	216.86	217.36	216.51	218.34	216.15	216.14	219.49	217.49	217.13	218.72	217.12	216.11	217.19	217.53	216.64	217.76	218.23	216.37	218.94	215.9	218.04	216.61	217.99	217.62	217.91	216.43	215.69	217.29	214.75	217.06	218	216.37	216.53	216.91	217.27	217.42	217.69	217.37	218.87
206.12	207.55	206.83	206.45	205.48	207.4	205.44	205.96	207.13	205.76	206.01	205.56	207.34	206.32	208	206.48	205.64	205.28	207.24	204.79	207.19	207.48	206.48	206.62	204.84	206.07	206.49	205.89	207.2	206.55	205.88	205.24	207.68	206.37	205.84	206.16	205	205.19	206.1	205.91	206.39	205	206.04	206.43	206.91	207.67	206.48	205.61	206.55	207.16
208.81	208.23	208.14	206.14	208.87	207.24	208.45	208.13	208.67	209.61	208.98	209.21	207.84	208.5	208.98	208.19	208.11	208.7	207.56	207.4	207.72	208.77	208.94	207.99	210.52	207.78	207.47	208.83	210.13	207.75	208.21	207.56	206.86	207.85	207.36	208.1	209.59	206.4	210.76	208.41	208.27	208.17	207.56	208.58	208.1	208.55	207.87	208.18	208.89	207.65
211.12	210.73	210.56	212.65	210.77	210.55	210.12	211.66	212.2	210	210.72	211.89	210.3	212.23	210.69	211.8	211.19	210.84	211.27	213.09	212.98	212.61	209.82	211.83	211.29	210.99	209.93	211.77	211.18	212.56	211.74	211.78	211.81	212.3	212.17	211.47	211.7	211.81	211.91	210.86	211.69	212.06	211.84	211.4	211.21	211.38	211.16	211.49	212.07	211.6
204.23	204.74	204.71	204.13	205.98	204.97	206.17	205.06	204.3	205.17	204.01	205.59	204.25	205.78	205.29	204.35	205.28	204.92	202.93	205.78	204.83	204.17	205.85	204.2	202.17	205.17	204.32	202.99	203.8	205.8	203.82	202.82	205.7	205.9	204.67	205.87	202.28	206.05	203.84	203.46	204.85	204.84	204.27	204.24	204.2	204.06	203.64	205.46	204.78	203.34
203.62	203.08	202.21	203.02	202.35	203.39	203.1	203.56	203.71	203.72	202.8	203.31	204.11	201.62	203.5	202.57	203.54	203.51	205.48	203.11	203.48	203.76	204.52	202.25	202.97	203.33	202.99	204.28	204.31	204.49	203.6	201.81	203.87	203.82	202.98	201.75	204.09	203.61	203.88	204.98	203.1	202.44	204.69	205.28	203.64	203	203.63	202.66	204.09	203.6
216.46	217.48	217.52	216.4	217.96	217.34	216.41	217.15	217.9	218.59	216.34	217.38	218.32	215.78	217.08	215.7	215.51	217.17	216.6	217.09	217.09	216.85	216.84	218.9	217.14	217.04	217.86	216.4	218.82	219.07	217.94	216.43	217.29	216.55	217.16	218.69	217.09	217.04	216.28	215.97	216.84	216.02	215.27	216.01	217.43	216.82	216.51	217.2	217.07	217.1
212.06	211.42	212.18	212.64	213.36	211.92	210.84	211.47	212.17	210.75	211.31	211.35	212.16	211.45	210.37	210.72	211.69	212.17	211.5	212.35	211.76	211.65	211.88	211.69	210.77	211.19	210.05	212.04	212.49	212.67	212.93	210.9	212.86	213.09	211.64	212.69	211.76	211.47	212.83	210.95	211.88	211.54	212.87	212.94	212.55	212.75	211.45	213.36	211.35	211.38
209.77	208.58	208.16	208.06	209.58	207.96	206.14	208.96	209.51	207.09	207.93	208.7	207.46	207.65	207.71	207.05	207.34	209.16	208.55	208	209.73	208.08	207.68	208.75	208.84	208.94	208.65	208.93	207.47	209.01	209.31	207.66	208.45	208.32	208.19	207.84	207.59	209.48	207.79	208.65	206.17	205.94	208.23	206.8	207.17	206.88	207.98	207.82	207.93	208.31
202.65	202.39	201.95	202.59	203.39	203.36	201.67	201.59	202.03	203.82	202.06	202.34	201.61	203.46	203.44	203.01	203.11	203.02	202.14	201.7	203.58	202.76	203.08	202.85	203.58	202.39	203.11	201.99	200.67	202.4	202.34	202.94	203.07	202.72	201.08	202.95	202.65	203.05	202.65	201.9	202.32	202.44	203.56	203.19	202.89	201.41	201.83	203.51	202.48	202.1
208.9	207.32	209	208.3	210.02	206.29	209.28	208.2	208.11	207.72	209.04	208.22	210.35	209.63	209.18	208.78	207.76	208.2	206.79	208.64	207.81	207.85	209.97	207.44	208.77	209.35	208.59	206.24	208.89	206.8	208.46	208.16	209.24	208.37	208.82	210.04	209.08	208.49	209.27	207.78	207.83	209.51	208.15	207.78	209.31	208.49	208.09	208.37	208.83	207.28
218.1	218.03	216.52	216.76	217.86	217.02	216.42	217.42	217.6	216.48	217.73	216.75	215.78	216.22	217.76	218.18	217.11	215.69	218.12	219.32	216.98	219.08	216.85	218.42	217.5	216.76	216.67	217.63	218.26	217.07	218.55	215.43	216.55	217.48	218.41	216.99	216.82	216.45	214.6	216.35	217.15	216.11	217.95	217.5	215.62	216.53	217.26	217.23	216.13	216.66
199.52	200.75	199.27	200.93	199.71	200.4	200.2	199.93	200.84	200.16	199.37	199.24	200.98	200.05	199.39	200.9	199.9	200.61	200.16	201.33	201.11	200.44	200.75	199.41	199.91	200.2	200.16	200.56	200.07	201.83	200.27	200.65	199.73	201.34	199.79	200.36	200.75	199.03	199.38	200.87	200.04	200.4	200.87	200.92	200.78	199.88	199.25	200.01	199.42	200.73
205.29	206.44	204.99	204.67	204.51	208.03	205.29	206.86	204.75	206.55	205.71	205.84	204.69	205.88	204.25	205.22	206.63	204.38	205.7	206.78	207.12	203.21	204.95	205.86	205.36	205.6	205.63	204.11	206.01	205.5	206.63	206.52	206.62	206.07	205.67	206.29	205.33	203.44	206.59	205.62	203.84	204.95	206.81	206.11	205.19	205.41	205.68	204.63	206.2	206.35
211.23	212.54	210.28	212.54	210.82	212.46	210.57	211.68	211.57	212.17	211.32	212.7	211.19	211.77	211.64	211.68	212.15	212.53	212.97	212.61	211.19	212.92	211.36	211.48	212.54	213.13	211.5	213.54	212.33	210.86	211.67	210.93	210.6	211.86	213.28	212.63	210.17	212.37	212.4	210.9	210.75	210.88	211.58	210.8	212.92	211.23	211.38	211.58	211.92	210.47
202.97	203.13	203.3	202.39	204.22	203.95	204.55	204.67	202.92	203.88	204.07	202.51	204.82	203.05	204.01	203.27	203.24	202.69	202.33	203.68	203.36	203.65	203.54	205.12	204.15	204.61	205.67	203.73	204.18	203.78	204.83	203.29	202.74	204.88	204	202.85	203.39	205.57	204.93	204.12	203.85	204.48	204.58	204.69	203.74	203.87	203.83	204.92	204.55	204.61
211.82	210.34	208.9	208.43	210.62	210.11	209.36	209.19	208.66	209.67	210.02	210.35	210	211.11	207.87	210.34	210.25	210.84	210.17	209.09	210.06	209.53	210.88	210.25	209.57	209.77	209.44	209.7	209.41	209.23	209.58	209.86	207.44	209.63	209.46	210.16	209.64	209.8	209.08	208.7	209.66	207.6	211.23	211.06	211.1	211.4	210.66	210.67	210.08	208.18
208.74	209.74	210.3	207.53	209.12	210.41	209.06	208.43	208.71	209.53	209.32	209.96	209.65	210.13	210.22	208.85	209.83	211.07	206.97	209.34	208.96	210.16	209.42	210.45	210.37	208.26	208.48	209.18	210.74	209.36	207.55	207.65	209.57	208.75	209.04	209.81	209.74	209.56	209.44	208.42	210.16	209.84	209.55	211.12	209.46	208.5	209.86	209.87	209.71	209.28
193.95	194.48	194.96	194.26	194.4	193.92	193.53	193.97	193.6	193.52	193.52	194.15	194.18	195.44	194.44	193.95	193.98	194.87	194.99	194.53	194.04	193.88	194.51	194.26	192.64	194.77	193.35	194.64	194.81	196.51	193.49	194.57	195.27	194.37	194.82	196.76	196.52	194.65	194.34	193.92	193.96	193.38	194.1	193.24	195	193.4	195.54	195.28	194.69	193.09
210.98	211.63	211.9	210.84	212.36	211.25	211.16	213.62	210.6	211.73	213.02	213.44	212.39	210.58	212.93	210.61	212.98	212.31	212.62	212.92	210.01	211.63	211.76	211.29	213.06	211.02	210.65	211.25	213.06	211.11	211.3	211.63	213	212.99	212.37	212.4	211.57	210.92	210.55	210.67	213.08	212.67	211.61	212.68	212.4	212.66	211.64	211.69	210.5	210.3
207.22	208.65	207.38	207.69	209.13	206.81	207.12	207.52	207.83	208.39	208.05	207.45	207.51	208.6	208.02	207.24	208.45	207.54	206.97	208.63	207.53	208.61	207.64	206.81	208.03	206.26	207.13	209.17	208.31	208.21	208.15	206.5	209.16	207.69	207.24	207.7	206.2	210.7	208.2	206.17	207.6	208.38	207.88	208	208.64	207.71	207.58	208.26	207.48	210.1
199.39	199.2	200.43	199.25	200.33	197.12	197.32	199.4	199.34	199.93	199.64	200.72	201	198.79	199.64	200.84	199.6	198.48	199.42	200.52	199.7	200	200.01	199.35	199.64	198.77	199.21	198.95	199.93	199.66	198.95	198.94	197.72	199.68	199.83	199.66	198.73	199.25	199.38	200.51	199.54	200.43	199.16	201.02	201.11	199.63	198.75	199.23	201.09	197.78
203.86	203.41	204.35	204.63	205.22	203.51	203.5	202.83	203.32	203.73	205.31	202.63	203.63	205.85	204.9	202.99	203.25	204.24	204.66	203.01	204.54	202.74	204.18	204.69	204.01	203.13	203.68	203.62	204.68	203.72	203.89	202.09	203.87	203.47	204.16	203.27	205.1	203.6	203.79	204.82	202.97	202.66	202.38	202.95	202.64	201.99	203.97	203.48	204.49	204.01
212.15	213.26	209.9	212.28	212.52	211.51	211.39	212.48	211.77	211.54	213.02	213.04	213.03	212.13	211.11	212.57	212.04	211.25	210.27	213.25	211.11	212.14	211.33	211.62	211.49	212.99	213.41	210.43	211.6	211.79	212.03	211.92	212.09	211.4	211.63	211.73	211.95	210.9	211.43	211.16	210.91	210	210.93	212.92	213.48	212.43	211.44	213.29	212.01	211.07
208.11	208.31	207.92	208.74	209.67	208.24	210.1	207.24	210.08	207.19	207.87	208.64	207.88	207.47	209.49	209.2	209.13	208.56	208.23	208.21	208.94	209.58	208.09	207.65	210.26	207.37	208.17	209.06	209.08	209.21	207.99	209.09	209.19	208.87	208.45	211.02	208.48	208.71	208.63	208.06	208.45	209.38	207.81	208.55	208.12	207.57	208.69	206.82	209.32	208.29
203.63	204.47	202.6	203.07	204.09	203.91	203.31	203.55	203.25	204.39	202.24	201.33	203.57	204.97	203.22	202.82	203.01	203.49	203.31	202	203.37	203.7	203.66	205.55	203.49	202.4	202.94	204.11	203.5	202.89	203.34	203.34	202.82	203.19	202.93	203.67	203.07	203.58	202.09	203.82	201.99	202.46	202.32	202.44	204.05	202.73	205.34	203.62	203.27	202.93
210.2	208.73	209.92	208.75	208.72	209.1	210.44	209.16	210.63	208.22	210.1	210.4	209.54	209.64	210.29	208.68	209.77	208.63	208.89	209.78	207.9	207.9	209.19	209.39	208.95	210.83	208.87	207.22	210.01	208.25	210.2	211.52	208.88	210.42	209.32	208.59	207.98	210.05	210.48	207.78	210.33	209.11	209.68	209.23	209.53	208.59	209.49	208.9	209.12	207.89
203.59	203.62	203.09	203.21	202.61	203.45	203.89	203.39	203.39	203.6	202.16	204.83	203.45	202.75	202.61	202.89	203.65	203.44	203.56	203.27	203.04	203.44	203.04	203.37	203.69	203.29	202.92	200.03	204.2	204.92	202.91	204.17	203.82	203.17	203.16	202.81	203.1	202.51	202.91	201.46	203.28	202.03	203.17	202.69	202.93	201.38	204.32	203.62	203.07	204.75
202.58	203.98	203.26	202.64	203.63	202.23	202.78	203.78	203.58	202.5	203.72	203.73	204.01	204.07	201.95	202.78	205.34	202.59	203.28	203.53	204.23	202.99	205.67	202.85	202.92	203.86	204.97	203.5	203.57	203.12	203.73	202.56	202.08	203.78	202.95	202.98	203.01	202.6	204.08	203.45	203.25	202.97	203.87	204.88	203.2	203.15	204.05	203.88	203.17	203.82
202.14	202.95	204.38	203.49	203.28	205.41	203.62	204.6	204.35	204.64	204.29	202.87	204.1	205	202.81	204.04	206.03	203	202.66	204.92	205.17	203.67	204.03	204.92	203.81	205	204.37	204.49	203.73	203.61	202.36	204.37	205.13	203.74	202.94	204.13	204.64	203.6	203.55	205.02	204.32	204.67	205.1	204.41	203.73	204.94	203.05	203.32	205.37	202.47
207.92	208.43	207.67	209.19	207.33	208.07	209.58	206.84	208.15	207.73	208.27	206.3	209.53	207.8	208.08	207.83	210.27	210.29	206.93	207.82	209.06	208.07	209.23	208.37	210.03	209.12	210.16	208.94	208.54	209.12	209.58	208.65	208.9	209.45	209.95	209.93	209.83	207.85	208.47	206.58	207.67	209.26	207.03	208.51	208.91	208.94	207.11	208.14	208.02	209.56
206.7	206.53	208.35	206.24	207.69	208.97	206.72	207.31	207.39	208.87	207.82	206.35	207.06	207.45	208.1	207.34	208.61	207.46	207.48	207.48	208.05	206.99	208.28	207.11	207.14	208.82	208.39	206.75	207.79	207.91	206.95	206.69	208.79	206.81	206.07	206.37	208.51	207.44	206.94	205.07	206.82	208.16	207	207.82	206.82	208.48	207.67	207.42	208.24	206.78
199.79	200.83	200.79	198.84	199.85	199.79	200.77	199.95	198.93	199.09	200.57	201.71	201.12	200.02	200.78	199.52	201.34	200.3	198.92	200.04	200.24	199.54	200.25	200.73	200.36	201.19	200.96	200.75	200.56	200.36	201.9	201.29	199.65	199.45	201.01	199.76	200.09	200.84	201.07	199.54	199.96	199.88	199.09	197.37	199.91	200.22	199.24	200.07	200.29	201.69
216.04	217.37	217.2	218.2	218.51	217.92	217.19	216.71	219.47	218.46	217.93	216.8	219.39	217	216.76	218.15	217.82	217.57	220.43	217.91	218.26	217.78	217.54	216.7	216.61	217.16	216.36	217.4	217.42	216.76	217.58	217.36	216.13	218.35	218.52	217.5	216.6	217.79	218.55	217.33	218.09	217.27	217.79	217.63	216.74	217.37	217.88	217.31	217.26	216.95
210.31	211.45	210.33	212.45	209.9	211.13	212.14	211.12	211.5	211.61	211.72	211.52	212.72	212.3	210.1	211.26	211.32	210.25	212.95	210.82	212.26	211.39	211.01	211.78	211.23	209.67	213.94	212.33	212.6	212.19	211.22	209.65	211.22	212.24	212.6	211.79	211.39	211.03	210.67	213.32	211.35	211.66	211.98	211.8	213.3	211.76	211.84	211.97	210.58	211.38
207.35	208.28	208.13	207.34	208.26	207.33	208.39	208.85	208.36	208.49	207.42	206.64	207.45	208.59	206.35	209.33	207.01	208.13	207.47	207.87	207.8	207.97	207.55	207.51	208.27	208.1	207.21	206.94	207.31	208.08	207.77	207.33	208.22	207.04	208.07	206.4	207.82	207.58	207.87	207.3	207.71	207.38	207.44	209.01	209.13	208.03	207.28	207.46	207.42	207.71
201.03	202.38	203.82	202.81	201.32	202.95	202.93	201.66	203.04	203.25	201.17	200.69	202.39	201.8	200.47	203.16	203.31	200.72	202.8	201.85	202.45	203.25	203.01	201.77	201.89	203.62	201.67	202.35	202.33	203.04	203.22	201.26	203.03	202.96	202.25	203.58	201.88	202.21	203.63	201.92	203	201.39	202.41	202.57	202.09	201.95	201.75	201.55	202.34	201.28
212.14	209.05	211.75	210.35	211.93	210.38	211.76	212.5	211.74	211.14	211.89	212.41	210.41	211.19	212.18	210.92	211.95	211.5	211.47	211.73	210.27	211.97	210.77	210.97	213.17	212.18	212.87	209.77	211.86	211.64	211.17	211.09	211.09	210.81	212.22	211.12	212.62	210.22	211.87	212.21	211.87	211.21	209.58	212.45	212.2	210.72	211.95	211.45	212.58	211.71
209.17	207.85	207.95	207.99	208.1	206.49	207.72	206.4	208.22	207.62	208.01	206.84	208.25	206.85	207.84	207.15	208.62	207.91	208.11	208.86	207.91	207.51	206.59	207.33	208.32	208.34	207.38	206.85	207.11	208.64	207.98	207.84	207.17	209.4	207.26	207.55	207.31	207.59	208.35	207.72	207.94	207.67	209.12	208.03	207.58	206.96	208.71	208.71	207.17	207.16
200.79	201.17	200.3	199.6	199.54	199.4	200.95	200.01	200.54	198.43	200.76	200.87	199.48	200.96	199.68	199.96	200.59	200.18	200.1	199.18	200.43	200.53	199.72	199.58	199.52	199.74	199.1	199.96	199.44	201.78	199.88	200.41	200.93	200.24	199.33	200.21	201.26	199.95	200.48	200.4	200.97	200.95	200.49	201.64	200.69	200.93	200.15	201.46	201.51	200.28
202.75	202.65	201.52	203.67	202.91	203.67	203.9	203.57	204.3	203.4	202.83	202.67	204.35	203.86	202.37	204.52	202.3	203.07	203.7	202.29	203.54	203.55	202.8	202.26	201.99	201.93	203.02	201.76	202.05	203.06	203.13	203.05	203.55	203.4	203.06	202.84	203.56	203.31	202.64	203.06	202.6	203.16	204.04	203.23	203.46	204.39	203.71	202.21	203.96	202.99
212.81	213.74	212.83	212.23	212.76	212.45	212.59	211.48	211.63	212.95	213.1	212.34	212.89	213.98	212.31	213.47	212.22	213.53	212.85	211.62	213.19	212.59	212.3	212.1	213.2	212.44	212.03	213.97	211	213.27	213.15	211.96	213.65	212.81	212.24	211.06	212.19	213.89	211.94	214.63	211.51	211.81	212.84	210.46	212.58	212.45	211.36	211.97	212.66	211.95
209.63	206.88	208.37	208.16	210.45	208.27	207.25	207.82	209.66	207.74	206.32	209.4	208.16	209.5	209.1	207.8	209.45	207.1	208.49	208.59	208.67	208.91	208.3	208.09	206.97	208.48	209.24	209.3	207.85	207.69	207.31	206.95	207.62	208.54	208.93	208.87	209.26	209.26	208.91	208.43	209.09	208.02	209.45	209.12	208.31	208.73	209.98	207.21	208.99	210.19
216.94	217.08	218.43	215.42	215.93	216.88	216.05	216.81	216.88	215.27	217.12	217.61	216.38	216.41	215.6	216.24	216.27	217.16	219.37	218.29	217.92	216.85	217.48	217.35	218.1	217.56	215.19	217.18	217.86	217.92	217.7	217.5	217.08	216.37	215.59	216.72	216.9	218.74	217.58	216.95	216.55	217.78	216.91	216.71	216.99	216.16	215.85	216.56	217.12	215.87
204.18	202.89	203.74	204.39	202.44	203.31	203.56	204.8	204.53	202.25	201.64	205.15	203.54	202.95	203.58	203.83	204.75	203.82	202.33	204.2	203	203.81	204.06	203.93	202.96	203.54	203.53	203.24	202.79	203.97	202.85	203.68	204.11	203.03	203.75	203.92	202.83	203.26	203.43	203.31	204.47	204.18	203.54	203.75	203.7	202.87	203.43	203.62	204.42	204.9
204.73	203.07	204.82	206.18	202.56	203.05	203.31	203.21	204.47	202.48	205.32	204.38	203.5	202.69	204.23	203.99	204.97	203.82	203.04	203.5	202.09	204.3	203.02	204.11	203.59	204.94	204.14	204.32	202.82	204.52	205.01	204.88	203.44	203.24	203.02	204.3	203.89	202.55	202.47	203.26	203.1	204.03	204.46	204.82	203.94	203.47	202.69	201.89	203.52	203.2
217.42	214.96	218.47	217.78	216.62	218.15	215.98	215.89	216.61	215.33	216.76	218.23	218.16	218.21	216.69	214.79	215.94	216.81	216.68	217.55	217.8	215.73	216.83	217.29	217.43	216.77	217.5	218.53	216.8	217.02	217.74	217.44	217.93	215.21	216.07	218.29	217.59	216.54	217.2	217.11	215.81	215.85	216.67	216.07	216.47	216.44	217.64	217.14	219.15	217.58
210.18	209.15	210.21	208.46	208.59	209.19	208.52	207.53	209.54	209.55	211.17	209.07	209.89	209.31	208.2	209.81	210.31	209.31	208.59	208.93	208.41	208.83	208.94	211.55	208.84	211.12	209.44	209.07	209.28	209.45	209.01	209.44	210.31	209.52	209.17	207.44	210.59	209.35	208.03	208.41	208.69	209.77	209.68	210.59	210.11	208.38	208.98	211.78	209.46	208.35
207.69	207.15	209.42	208.88	207.68	209.64	208.54	208.88	206.94	207.49	208.48	208.11	207.89	207.92	207.59	206.51	206.51	209.13	209.45	208.17	208.63	207.89	207.88	207.66	207.81	208.42	209.6	208.21	210.61	207.9	208.53	206.96	207.89	207.9	206.45	206.99	207.55	207.77	208.82	206.67	207.78	208.6	206.7	207.93	208.59	208.03	208.57	207.4	207.13	207.22
212.92	214.63	211.14	212.95	213.49	213.2	213.23	212.29	213.37	213.83	213.9	212.37	212.79	211.64	213.69	211.15	213.7	213.02	212.62	212.46	212.83	212.99	213.68	214.4	213.57	212.76	212.85	213.22	213.98	212.43	213.8	214.42	212.79	212.42	213.91	211.83	213.71	212.92	212.75	212.76	212.69	213.81	212.45	214.75	212.79	212.4	212.37	213.14	214.19	212.14
210.11	211.91	210.53	210.96	212.96	210.52	211.3	211.25	209.21	210.67	212.11	211.71	211.68	211.36	212.09	212.67	213.02	212.53	211.09	212.16	211.58	211.82	211.51	212.03	211.37	211.93	211.96	211.62	211.82	211.19	210.14	212.02	211.85	211.55	210.62	211.33	212.47	211.88	211.7	210.23	210.8	212.39	211.13	212.31	210.55	211.95	209.07	211.69	212.14	210.86
211.56	211.06	211.92	212.3	211.78	211.64	211.6	212.48	211.86	211.46	212.5	211.91	212.73	212.17	211.9	212.42	212.78	212.82	212.39	212.81	211.93	212.43	211.61	213.14	210.17	210.91	211.7	210.58	211.8	211.11	211.56	211.58	211.59	213.01	212.46	209.98	212.47	211.82	210.55	210.53	211.83	212.43	212.14	212.03	211.4	211.03	213	211.83	213.23	212.51
207.15	206.47	207.65	207.61	207.42	205.77	206.4	206.2	205.91	205.85	205.59	205.19	205.41	206.09	206.22	207.16	207.58	204.29	207.03	207.39	205.6	206.49	207.96	206.46	206.56	207.65	206.29	206.2	206.84	207.61	206.54	207.9	206.38	206.18	205.7	206.6	208.04	207.04	206.77	207.38	205.03	206.12	205.82	206.02	208.2	206.78	206.87	205.82	207.46	206.37
209.25	208.04	209.15	209.22	209.3	208.07	208.34	207.85	209.62	209.17	210.63	209.27	208.02	208.97	208.74	207.92	208.1	208.94	209.06	210.07	210.67	207.99	209.06	208.24	207.45	208.57	209.65	210.68	207.09	208.86	207.27	209.52	206.97	208.99	208.81	206.95	207.78	208.67	207.85	208.2	208.76	208.19	209.74	208.78	209.68	208.31	209.05	208.08	207.89	209.53
207.07	207.01	209.66	207.13	207.29	206.31	208.06	208.55	207.39	207.11	207.82	207.44	209.59	207.03	206.05	207.08	206.88	206.64	207.74	210.26	208.04	206.44	207.58	208.33	207.5	208.3	208.36	208.61	209.83	209.57	207.85	206.38	207.98	207.1	207.51	206.56	208.24	208.38	208.14	208.48	207.56	208.39	209.5	207.06	206.45	206.49	208.78	207.12	208.99	207.79
200.22	198.88	200.97	200.8	198.08	200	200.35	200.04	199.3	198.69	199.86	200.02	198.74	198.17	200.38	199.87	198.39	200.12	199.64	199.36	199.43	200.59	200.34	199.43	199.23	199.6	200.22	199.07	198.9	199.24	200.34	200.06	200.43	198.8	198.34	199.05	199.77	200.77	198.65	199.5	199.39	200.37	200.21	198.82	198.96	198.3	199.76	200.28	198.88	199.21
211.09	211.69	211.62	212.15	211.97	211.87	212.83	212.35	212.17	210.62	210.09	211.53	210.79	210.78	212.06	211.36	212.73	212.14	212.16	212.63	211.6	211.56	210.94	213.07	210.64	212.81	212.32	212.32	211.37	212.27	212.24	213.4	210.03	210.84	211.31	211.95	212.36	212.92	211.6	211.2	212.31	211.57	213.06	211.94	211.7	213.56	210.46	212.62	210.35	211.81
206.13	206.36	206.84	206.57	205.16	206.43	207.25	205.95	206.35	207.05	207.98	206.93	207.31	206.33	208.01	205.42	206.34	205.03	206.5	207.54	206.39	204.05	205	206.36	205.33	206.43	205.37	207.26	208.06	205.51	206.3	206.82	207.23	206.45	206.99	205.53	206.55	205.99	205.83	207.21	206.87	204.43	206.22	206.11	205.08	205.93	206.94	206.8	206.45	205.52
208.55	207.19	208.75	208.66	208.76	208.63	208.06	206.6	209.28	209.44	208.65	208.31	207.6	209.08	208.24	208.54	206.6	209.25	206.68	208.86	209.7	208.11	209.66	209.63	208.56	208.64	208.15	207.94	209.5	209.6	209.56	208.86	208.11	208.3	208.66	207.22	208.98	207.59	208.27	208.03	209.15	209.04	207.84	209.72	209.56	208.83	206.98	208.22	209.57	208.45
200.19	198.93	199.4	199.95	201.38	200.37	200.58	200.86	199.86	201.44	201.51	202.01	199.75	200.43	200.7	201.2	200.35	201.67	199.19	200.86	199.5	200.42	202.31	199.34	201.1	200.42	201.92	199.14	200.04	200.12	200.74	199.79	201.18	200.3	200.56	200.09	201.48	200.05	202.06	202.05	201.5	199.51	201.57	202.08	199.41	201.19	199.45	199.86	199.83	199.66
203.32	204.23	202.63	204.68	203.22	204.3	202.65	203.27	203.39	204.98	204.19	203.7	204.36	204.76	203.34	203.68	203.79	204.29	203.62	204.51	203.39	204.32	205.04	202.55	203.58	203.89	204.12	202.65	203.56	204.53	203.74	203.38	204.48	203.22	203.16	202.97	202.61	202.45	204.33	205.99	202.89	204.03	202.54	204.44	202.34	201.77	203.92	204.6	203.48	203.28
203.02	202.38	204.21	202.89	203.04	203.93	204.45	202.17	204.08	204.15	203.28	203.58	202.99	204.73	203	204.28	202.8	205.55	205.31	204.86	203.16	203.9	205.38	203.55	204.93	204.46	202.71	203.34	203.02	204.6	204.91	203.98	202.98	203.49	202.74	203.53	204.02	204.38	204.23	203.16	203.42	203.24	202.04	204.24	204.8	202.84	203.19	204.48	203.84	203.43
207.94	207.86	207.12	208.01	207.42	206.29	207.02	208.4	209.18	207.6	208.08	206.12	208.56	207.41	207.14	208.44	207.04	208.71	206.58	206.78	206.49	207.95	207.47	207.74	207.09	208.43	207.63	208.23	208.78	209.8	207.45	206.95	206.72	208.56	208.03	206.97	209.07	208.13	208.69	208.01	207.31	207.84	207.97	207.56	208.65	207.8	207.39	205.83	208.71	208.21
212.34	211.89	210.73	212.95	212.65	213.36	212.42	211.93	212.56	212.93	212.85	210.54	211.79	213.22	212.39	212.95	211.74	212.06	210.49	213.51	212.06	212.13	212.12	212.38	211.29	212.36	212.63	213.24	211.64	212.79	212.24	212.32	211.95	213.53	211.32	212.63	212.47	211.82	212.64	213.11	210.77	213.27	211.94	211.59	213.08	214.55	211.67	211.96	213.8	212.6
211.12	211.52	211.04	211.59	213.2	213.09	212.19	212.05	211.88	211.02	212.62	213.49	212.47	212.28	212.23	212.88	212.74	212.64	211.62	212.21	211.39	211.83	211.09	212.14	210.76	211.3	213.15	212.56	214.02	212.01	211.44	210.31	210.76	212.94	210.64	211.04	210.59	210.09	212.45	211.29	212.61	211	210.73	213.56	212.85	210.93	211.19	212.02	211.63	211.56
201.79	200.39	200.45	200.41	201.32	198.88	200.84	200.06	199.7	200.01	200.01	199.8	201.08	201.83	200.21	200.51	199.63	201.4	202.45	200.23	199.42	201.1	199.2	198.9	201.35	199.84	200.92	201.19	199.3	200.03	199.54	201.13	201.29	201.1	200.35	199.87	199.85	201.53	199.65	199.8	200.15	200.44	200.63	200.29	200.27	200.4	200.43	201.09	200.65	199.61
211.85	212.57	211.97	211.62	211.26	213.19	211.76	210.92	213.17	210.94	212.85	210.89	213.57	211.3	213.17	211.86	212.48	211.38	211.26	212.17	211.87	212.16	212	212.54	211.95	211.6	209.3	212.32	213.46	210.23	210.2	211.17	212.11	212.17	210.68	210.8	211.06	211.19	210.61	211.15	212.38	211.07	212.31	211.3	214.19	212.47	211.84	210.5	212.52	212.54
208.42	208.34	207.85	207.02	205.34	207.28	209.27	207.12	207.41	207.52	208.83	208.77	208.2	205.7	206.67	207.42	207.74	207.87	207.61	206.59	207.53	208.07	205.82	208.27	209.07	207.38	208.24	207.99	206.55	206.95	208.4	207.88	209.23	207.4	207.85	207.51	208.08	207.2	206.8	208.3	206.83	206.58	208.73	208.87	208.11	207.12	205.83	208.32	207.84	206.4
214.23	212.42	212.36	211.72	212.85	214.36	213.42	213.56	213.64	211.6	214.22	212	212.43	211.89	213.38	212.3	212.03	212.92	214.39	213.47	212.26	212.53	212.74	213.19	213.18	212.66	212.95	213.79	212.23	213.84	211.62	211.58	214.08	212.09	211.81	212.14	212.84	213.47	213.23	213.33	212.43	212.13	213.71	212.08	213.59	213.27	213.07	213.64	214.86	214.71
208.97	209.51	208.96	208.36	208.13	209.48	209.22	207.91	207.76	209.57	209.8	210.17	209.27	209.2	207.12	208.6	208.89	209.01	208.61	209.66	207.8	208.76	209.12	209.78	208.87	208.78	209.56	209.09	208.72	210.15	207.79	209.21	209.56	209.94	208.86	206.96	209.89	207.35	210.66	208.9	208.63	209.95	208.95	207.81	208.75	207.94	207.71	208.12	207.66	209.21
206.64	208.47	209.24	207.82	206.63	206.83	209.03	205.69	209.3	207.26	207.5	207.5	208.53	206.99	207.75	209.32	209.37	208.13	208.02	206.97	207.29	208.33	208.54	207.21	208.13	208.63	207.21	207.55	207.95	209.15	207.97	209.37	206.72	207.52	208.44	207.13	207.97	207.86	208.52	208.02	206.91	208.42	206.88	208.1	207.91	207.57	208.9	207.66	207.23	206.95
205.16	204.39	205.75	204.41	205.14	204.42	204.59	205.41	203.2	204.98	205.73	203.71	203.59	203.99	203.67	205.18	203.17	204.46	203.5	205.8	205.13	203.46	204.12	204.13	205.85	204.7	204.83	205.04	204.52	204.78	203.9	205.21	204.52	204.65	204.41	202.53	204.8	205.11	202.51	205.39	203.87	204.52	204.64	204.67	205.82	206.02	205.88	203.77	204.67	204.1
202.62	205.95	203.8	203.54	203.04	203.39	203.71	202.62	203.61	205.14	204.72	203.44	203.65	202.85	202.52	204.51	203.93	204.3	203.86	204	203.45	203.62	203.76	202.51	204.38	203.74	204.51	204.13	202.18	202.61	203.14	203.07	202.24	205.35	202.37	204.65	204.73	201.87	204.59	202.68	203.41	204.21	203.89	203.59	203.73	203.71	203.55	204.06	205.2	202.04
210.39	208.86	207.96	208.65	208.93	209.75	208.64	210.06	208.86	208.74	207.72	209.09	208.19	209.9	209.08	209.63	209.1	208.61	208.41	208.95	210.36	210.67	208.74	207.79	209.25	207.48	210.42	210.9	208.08	208.38	208.42	206.8	209.35	208.53	209.21	209.79	207.81	208.75	208.83	208.48	208.33	209.45	209.2	208.7	208.33	209.6	207.54	208.67	208.69	208.14
206.27	206.34	205.64	205.6	204.6	203.54	205.74	206.96	205.91	205.66	205.41	207.98	204.87	206.3	206.09	206.62	206.41	206.03	205.81	205.04	204.77	206.9	206.6	207.06	205.77	205.72	203.27	206.19	205.39	204.57	205.37	204.58	204.94	204.03	206.36	205.56	205.19	204.93	205.21	206.11	205.18	205.59	204.9	205.89	205.67	203.46	204.8	205.86	205.24	205.94
207.81	208.29	209.41	210.49	209.83	208.75	208.19	209.32	209.1	209.55	209.48	208.64	210.32	210.16	210.12	210.03	207.71	206.82	208.39	209.67	209.03	209.37	209.47	209.05	208.35	207.67	208.51	208.03	208.55	209.13	209.82	208.83	206.99	207.46	209.09	210.36	209.66	209.66	208.53	208.93	210.36	209.15	212.22	208.17	210.16	207.42	209.37	208.84	208.71	208.05
198.45	200.31	198.01	199.11	197.53	200.39	196.95	195.75	199.44	198.13	198.94	199.01	198.36	197.58	197.26	201.18	199.28	198.54	199.76	197.56	198.87	197.87	198.97	197.74	200.12	199.08	198.94	197	198.91	198.81	198.96	199.95	197.26	199.89	198.78	199.56	198.6	198.69	198.21	199.59	199.48	197.86	198.43	199.83	198.74	199.55	198.15	197.94	196.7	198.78
211.77	209.8	208.45	210.06	210.78	209.15	209.27	208.02	208.54	211.24	208.11	208.47	210.26	208.87	210.25	209.62	210.1	208.83	209.4	208.86	208.81	209.09	210.19	209.44	209.66	208.76	209.89	208.75	210.15	207.55	209.27	209.27	208.78	208.92	208.92	209.61	208.34	209.81	209.61	209.56	210.34	211.05	209.05	210.02	208.44	208.69	209.98	210.22	208.95	208.36
207.52	210.09	210.32	208.92	209.87	209.05	207.4	208.93	208.72	209.18	207.58	210.12	208.49	206.9	208.46	207.44	208.73	208.38	208.07	208.71	209.31	209.58	207.49	208.66	209.06	209.65	207.6	209.4	208.58	208.09	209.07	209.62	209.05	209.33	208.46	208.47	209.18	207.24	211.06	208.14	210	209.66	209.68	208.14	208.15	207.31	208.21	209.7	210.67	208.67
199.34	198.13	198.58	198.72	199.11	199.09	201.93	199.13	198.91	199.46	198.33	199.32	198.41	200.35	200.22	199.38	199.72	199.47	200.31	199.49	198.89	200.05	198.5	199.85	198.93	199.03	199.76	198.75	199.71	199.46	199.31	197.91	200.17	198.69	198.13	200.38	198.88	199.98	198.55	198.96	199.62	198.4	199.99	199.22	201.78	200.07	200.15	198.72	200.74	198
211.77	212.54	210.72	210.28	212.19	211.83	210.82	211.47	213.89	211.71	211.87	212.7	210.46	212.16	211.62	211.29	212.82	211.79	212.64	211.39	211.07	212.25	210.02	211.85	210.45	210.66	210.6	211.08	212.38	211.22	211.87	212.08	210.88	212.42	212.01	212.01	211.67	210.23	213.06	210.53	212.66	210.85	211.71	210.96	210.19	212.74	210.19	213.94	211.48	210.27
202.13	204.96	203.92	203.81	204.3	203.61	204.13	201.27	200.9	203.5	203.83	202.8	203.22	202.47	202.85	202.99	203.01	204.43	203.41	202.7	202.53	204.01	203.45	203.01	204.42	202.88	201.67	203.53	203.15	202.81	204.25	202.16	204.48	201.01	203.11	202.91	203.64	201.86	202.29	203.34	202.56	203.15	202.05	203.43	202.91	202.25	202.87	202.54	203.74	203.61
199.7	197.62	199.3	197.16	196.89	199.39	198.72	200.06	199.05	197.67	197.29	198.22	199.38	199.12	198.75	199.94	197.46	200.43	197.38	200.91	196.63	198.86	198.02	198.08	198.86	199.7	197.66	198.72	198.88	198.01	196.99	197.53	198.44	199.3	198.07	198.26	198.32	197.9	198.51	200.05	199.18	199.15	199.01	198.11	198.09	199.53	198.55	199.39	200.35	198.29
206.92	206.88	207.01	206.8	209.56	207.63	208.26	208.55	207.42	208.15	206.14	207.36	207.61	208.47	207.95	207.51	208.12	207.78	207.22	208.21	207.32	209.43	205.56	206.42	208.1	208.64	209.09	208.92	207.56	207.31	208.68	208.06	205.62	208.06	208.22	207.86	209.16	207.73	208.29	208.05	208.73	205.59	207.46	208.11	207.39	208.18	207.48	208.31	206.64	206.27
199.75	200.02	200.18	199.55	199.7	198.13	200.34	200.38	199.85	200.12	199.82	199.94	199.81	198.56	199.16	198.69	199.76	201.51	200.99	200.66	198.52	199	201.36	198.35	200.27	199.28	199.35	201.13	198.21	201.21	199.61	199.67	199.29	200.03	199.48	199.42	199.56	198.82	198.65	200.36	199.21	200.41	198.73	199.7	200.16	199.56	199.33	198.7	199.75	200.35
211.54	211.98	211.3	212.99	211.48	211.62	213.37	211.22	211.39	212.14	212.39	211.1	212.01	212.42	212.37	212.71	211.83	212.57	210.82	212.21	211.58	212.21	213.89	211.63	211.71	212.13	211.71	211.43	211.75	210.17	211.79	210.83	212.62	211.72	212.68	209.83	211.33	212.1	212.3	211.88	210.33	210.84	211.32	212.28	210.71	211.59	210.72	211.56	213.73	210.93
199.35	198.51	200.04	201.17	199.34	199.64	199.21	198.53	201.39	200.89	199.31	200.11	199.09	200.55	199.22	199.29	198.47	199.77	200.36	198.41	199.33	199.22	198.84	201.18	197.63	198.9	198.68	199.42	200.1	198.62	199.48	200.81	199.78	198.99	199.14	200.59	200.33	199.97	198.89	200.54	197.95	200.2	200.07	200.09	201.16	199.44	199.52	201.33	199.42	199.82
205.25	203.43	205.94	205.64	203.46	205.14	204.32	203.97	204.5	204.2	205.62	205.23	204.79	203.72	204.88	204.55	206	204.75	205.55	204.84	204.2	203.72	205.15	204.65	206.25	203.83	205.39	203.48	204.75	203.51	203.44	204.39	204.52	206.07	203.67	205.56	202.93	204.48	205.62	205.11	205.46	202.94	203.74	206.15	205.13	204.79	204.06	204.46	205.32	205.77
200.56	201.8	201.35	201.91	202.52	202.2	202.35	202.75	201.47	201.86	203.9	201.33	203.5	200.77	202.22	202.64	203.47	201.95	201.12	200.72	201.82	203.41	203.26	203.24	203.8	202.47	203.25	202.54	202.42	202.28	203.17	201.71	200.21	201.09	201.3	201.76	203.23	201.82	202.49	203.85	202.87	201.51	204.57	202.13	202.75	203.71	202.65	201.45	202.31	202.5
195.68	193.7	194.5	194.71	195.16	196.5	196.94	195.74	194.5	195.06	195.4	195.09	193.69	193.68	196.36	196.11	194.92	194.17	195.37	194.49	197.34	194.05	195.03	194.52	195.16	194.91	194.14	194.83	195.05	193.37	196.25	195.44	195.18	195.47	194.72	195.89	193.93	195.02	194.56	195.71	195.16	195.6	195.7	195.74	195.14	194.57	194.97	196.56	195.08	195.9
203.88	203.45	203.8	204.68	203.85	204.27	202.33	204.5	203.66	203.3	203.75	201.94	204.28	203.8	204.15	205.2	205.41	204.03	203.17	203.4	203	202.65	204.11	203.41	204.62	202.39	205.05	203.68	202.77	204.77	205.06	202.99	205.05	203.73	202.94	204.2	203.47	204.35	203.98	202.69	204.67	204.54	203.2	202.89	204.49	202.83	204.19	203.28	204.83	204.31
203.56	203.45	204.14	203.99	202.11	204.51	203.88	203.01	204.26	203.66	205.07	202.09	204.34	202.49	203.79	202.82	203.06	203.04	204.7	201.48	201.53	202.32	203.56	203.49	203.12	202.44	204.26	204.32	203.6	203.73	202.86	203.33	204.42	202.33	204.02	203.5	204.37	203.81	203.67	204.4	201.58	203	203.24	203.53	204.56	202.86	203.81	202.29	202.69	202.82
209.37	208.95	208.96	208.9	209.32	210.1	208.66	208.26	209.9	209.09	206.88	208.9	209.45	207.99	207.36	209.25	209.65	209.21	208.76	207.91	208.11	208.7	207.26	208.32	207.57	208.99	210.03	210.02	207.69	209.8	208.35	207.94	207.73	208.09	209.33	207.57	208.43	209.23	208.91	208.14	209.77	208.42	212.27	209.16	209.66	207.2	208.3	208.62	209.19	208.19
201.21	199.87	201.51	199.86	200.41	200.67	201.37	199.41	199.97	200.69	200.28	200.34	199.14	198.84	200.05	201.87	199.28	200.57	199.79	198.78	201.51	199.39	200.9	200.82	200.28	200.05	200	199.49	199.86	198.77	200.68	199.72	198.19	200.54	201.1	199.5	198.46	200.42	199.2	199.27	199.03	199.61	201.36	200.92	199.38	201.52	199.35	201.15	199.42	199.88
217.53	217.35	216.42	216.85	216.41	217.75	216.16	216.14	216.82	216.99	217.43	215.91	216.24	217.96	217.95	217.17	216.3	217.4	216.2	217.69	217.18	214.77	217.94	217.63	217.23	217.24	216.38	218.71	215.66	217.29	217.59	216.75	217.4	216.37	216.34	217.86	217.11	217.32	214.91	217.27	217.87	217.2	217.25	217.93	215.72	216.22	216.96	217.08	216.97	217.33
208.79	208.94	207.72	209.06	207.94	208.07	208.29	208.5	208.49	207.86	207.62	207.75	209.17	208.87	209.27	208.58	209.71	208.83	208.13	207.96	209.55	209.05	210.49	208.93	207.57	207.99	209.75	209.99	209.51	210.01	208.41	207.55	208.32	209.43	208.42	207.98	208.88	208.72	208.4	209.24	206.48	208.65	209.31	207.97	208.35	208.64	209.37	209.49	206.4	208.34
208.57	209.4	209.63	209.05	210.53	209.76	208.86	209.14	209.89	209.42	209.62	211.38	209.21	208.85	209.13	208.31	210.22	208.51	210.07	209.25	209.73	208.14	208.97	209.39	210.7	210.36	209.85	208.83	210.12	211.59	209.84	208.52	211.03	209.39	209.25	210.29	210.18	209.17	207.84	208.57	208.57	209.55	208.74	210.48	208.71	208.37	209.41	210.19	207.56	210.25
199.49	200.71	199.91	200.2	198.38	200.9	201.62	198.99	198.29	199.12	198.79	202	199.08	199.83	200.65	200.75	201.9	200.69	199.22	200.88	198.88	199.62	199.96	199.3	199.74	200.04	201.17	202.06	199.92	201.02	200.53	200.61	200.48	199.77	199.72	199.88	200.14	199.27	201.37	200.86	200.12	200.8	200.33	201.12	201.92	199.71	198.96	199.66	199.62	199.36
208.35	208.18	208.97	208.53	209.59	208.12	208.54	210.03	209.29	209.3	208.68	208.92	207.68	206.42	207.07	207.19	209.69	207.4	208.5	209.4	208.21	210.36	209.58	208.68	207.79	208.68	208.76	208.51	210.36	207.93	209	208.74	208.89	207.52	208.67	208.75	207.71	206.78	209.81	210.11	208.8	209.2	207.23	207.03	208.79	208.26	210.13	208.47	209.76	207.34
203.38	201.33	203.77	202.89	202.38	202.82	204.18	202.47	203.97	204.94	204.28	203.11	204	201.36	202.24	202.48	203.39	203.51	203.67	201.61	204.33	202.77	203.44	203.55	204.28	204.13	204.3	204.99	202.76	203.79	203.06	200.98	202.67	203.41	203.3	204.82	202.51	204.53	202.94	204.14	203.21	202.55	202.85	202.95	204.43	203	203.6	203.53	203.02	203.19
202.81	204.22	203.32	203.15	203.34	204.63	203.86	202.29	203.46	204.72	203.14	204.73	203.45	203.7	202.34	203.3	204.27	203.79	203.67	203.02	202.6	203.09	203.68	203.62	204.28	203.75	203.68	203.85	203.64	202.32	203.73	203.54	203.23	203.29	203.34	203.72	202.47	204.38	203.99	203.53	203.85	204.52	202.68	204.01	204.72	203.46	203.73	205.83	202.98	203.26
217.32	216.3	216.51	215.23	216.56	217.39	218.53	216.29	215.71	216.69	216.96	217.48	216.94	218.52	217.55	217.38	216.75	216.95	216.77	217.04	217.04	215.83	216.92	218.3	218.2	216.36	216.91	218.41	216.07	217.38	217.25	216.62	216.59	216.06	217.05	217.14	216.49	216.75	215.89	215.66	217.56	216.01	216.39	216.13	216.61	217.44	217.09	217.05	217.97	217.46
205.34	205.41	205.18	203.31	206.1	202.58	204.06	204.78	206.12	205.02	202.81	203.67	204.36	205.69	204.97	203.73	205.03	205.61	206.94	205.26	205.91	205.4	203.45	204.37	203.51	205.14	205.49	202.86	205.48	205.09	204.9	203.49	202.96	204.94	205.49	202.2	205.04	204.75	204.07	205.14	203.77	205.08	203.77	205.17	203.43	204.2	204.49	204.89	204.34	205.24
217.83	216.01	217.28	217.56	217.1	216.18	217.8	217.69	217.73	217.11	216.4	216.04	217.11	217.55	216.44	217.56	216.75	217.31	217.66	214.82	216.35	215.6	216.93	217.34	217.2	216.47	216.23	216.97	216.2	217.07	218.23	218.18	216.14	217.01	218.85	215.87	217.34	216.87	217.37	218.26	217.65	216.93	215.33	217.43	217.12	217.59	217.25	215.92	216.11	217.27
207.64	206.91	207.9	208.87	208.64	207.24	209.39	208.41	208.7	207.79	208.77	208.68	209.69	208.56	207.47	206.85	206.79	207.65	205.45	206.39	207.12	206.78	207.58	207.17	207.36	208.49	206.62	207.58	208.11	206.98	207.99	208.72	207.5	206.59	208.99	207.59	208.31	208.65	207.09	208.22	207.98	207.51	208.07	207.18	206.44	206.96	206.55	206.97	208.81	207.84
208.45	209.33	205.69	207.33	207.12	206.84	207.38	206.9	206.62	208.18	207.53	205.71	206.99	207.87	209.99	207.49	207.19	207.76	207.98	207.18	208.72	209.76	208.31	205.78	205.89	209.03	208.55	210.02	208.73	206.16	207.27	208.03	209.27	207.44	207.43	207.34	208.41	208.75	207.34	209	208.08	207.04	208.39	207.64	207.64	206.8	208.19	205.97	206.75	206.88
209.92	212.34	212.56	211.09	211.31	210.37	211.52	212.62	210.73	210.72	211.67	212.09	211.43	212.23	210.21	211.57	212.27	212.03	210.21	211.28	213.4	212.5	209.91	211.12	211	212.09	211.15	211.5	210.67	211.71	209.82	212.29	212.2	210.3	212.13	210.44	211.24	211.24	212.27	211.76	211.38	212.09	211.41	211.08	211.36	211.05	211.09	210.97	211.43	210.62
203.24	203.86	203.63	203.14	203.47	204.66	203.67	202.25	204.68	203.2	203.71	203.26	204.11	203.61	203.76	203.47	203.65	202.23	203.37	202.22	205.05	204.03	204.61	203.25	202.77	202.22	202.3	204.36	204.13	204.4	203.74	202.81	203.14	204.89	202.37	203.72	203.14	202.42	204.81	203.5	204.23	202.27	203.62	204.07	203.82	203.23	203.47	203.06	203.84	203.7
208.15	209.95	207.04	207.45	208.2	207.67	208.13	206.84	207.98	209.22	208.15	206.81	207.99	205.7	207.76	208.72	208.66	208.83	208.28	208.56	207.71	206.74	207.45	209.13	208.01	206.08	208.18	207.45	207.37	207.55	208.31	207.1	208.84	208.11	208.05	208.75	208.16	206.2	207.73	207.86	207.2	207.55	207.64	207.49	207.67	208.42	207.78	208.36	208.23	207.56
207.75	208.79	207.78	207.99	206.81	206.98	208.18	208.08	207.22	206.06	207.28	207.28	206.42	207.9	205.95	206.51	207.39	206.4	208.02	207.82	206.61	208.52	207.46	206.84	205.55	208.54	206.35	207.41	206.86	206.36	208.27	206.03	207.61	207.52	207.49	207.18	207.7	206.57	208.99	207.13	206.67	206.91	207.33	206.25	206.82	208.47	206.2	207.46	207.49	208.11
200.95	199.7	199.7	199.42	201.18	199.25	198.9	199.74	199.93	199.82	199.4	200.15	199.12	199.77	201.35	199.31	199.4	199.26	199.76	198.95	199.14	198.42	200.13	199.52	200.17	199.45	199.26	200.22	199.54	200.02	200.7	200.28	200.35	200.19	199.94	199.58	199.16	200.45	199.83	199.17	199.81	197.74	200.44	200.5	200.02	199.68	200.59	199.38	198.21	199.66
210.42	209.53	209.37	208.07	208.47	208.48	209.92	209.14	207.24	207.27	208.92	209.38	208.96	208.5	209.97	208.7	209.41	207.48	209.35	208.73	207.94	209.28	207.95	209.65	208.56	208.59	209.28	208.23	208.46	209.2	208.47	210.05	207.54	209.4	209.02	207.31	207.9	208.2	209.25	210.7	208.41	208.66	207.45	207.31	208.76	209.04	208.46	207.78	208.4	207.13
209.93	209.96	208.5	209.49	210.25	207.11	208.33	207.65	208.34	206.97	209.04	208.95	207.33	208.25	209.79	209.58	209.75	207.82	208	208.88	208.8	209.54	208.69	209.08	208.42	208.38	209.87	207.39	207.97	209.05	209.8	209.77	209.55	209.15	208.08	208.16	208.03	207.94	209.81	207.72	208.04	207.32	207.67	208.39	209.85	210.01	207.74	208.21	209.14	209.86
209.01	207.68	208.36	207.75	208.02	207.93	209.36	206.88	208.28	209.45	209.23	208.87	210.27	207.76	209.72	210.24	206.91	209.16	208.67	207.85	209.09	209.7	208.06	209.13	210.5	207.51	208.82	210.35	208.1	209.09	208.58	208.56	208.34	208.91	208.69	208.33	208.08	209.68	208.74	208.52	208.17	208.11	209.51	209.24	208.91	208.14	208.66	208.07	210.64	208.08
205.55	206.13	204.28	204.35	204.26	205.28	204.35	204.98	204.99	204.37	204.69	205.41	205.29	205.73	206.09	205	202.74	204.26	205.25	203.19	204.86	205.04	204.08	204.89	204.03	204.29	204.74	206.03	204.81	205.35	204.94	204.05	207.13	205.69	204.22	204.93	206	203.55	203.86	204.61	205.02	203.37	205.57	205.4	204.87	204.47	203.59	204.73	204.95	203.9
202.13	198.09	198.78	200.76	199.86	199.61	200.32	199.77	201.17	200.06	200.56	201.63	202.54	199.32	200.5	199.23	201.47	200.25	201.47	202.21	201.95	199.75	198.99	199.46	199.62	199.31	201.82	199.69	200.88	199.29	201.2	200.53	199.86	200.79	202.02	200.14	199.94	200.71	199.23	200.04	199.65	200.11	201.66	200.64	200.99	199.12	199.95	201.4	200.3	200.06
203.34	204.91	203.74	203.67	204.1	204.17	201.44	203.35	202.89	204.28	202.6	204.39	204.53	205.23	203.15	204.27	203.84	204.64	203	202.7	202.58	203.68	204.03	203.7	203.04	203.07	203.76	203.15	202.91	204.52	204.84	203.37	204.1	201.83	203.51	202.82	203.89	203.58	202.44	203.72	205.01	203.35	203.95	203.79	201.48	203.37	203.26	203.59	205.42	204.5
198.1	198.25	198.3	196.76	198.72	200.61	198.92	198.12	199.94	198.68	199.13	199.14	198.88	200.51	199.59	198.87	198.8	198.16	199.36	199.31	198.99	198.08	198.93	199.26	198.46	200.02	198.35	198.9	197.52	198.84	199.63	197.07	197.55	198.77	197.64	198.38	198.9	199.02	199.06	198.73	197.91	198.65	199.8	198.44	200.17	198.59	199.16	198.33	198.79	198.56
205.51	205.7	205.77	203.32	204.81	203.81	204.25	203.98	204.78	207.11	204.01	204.53	203.92	204.61	203.41	203.93	206.04	205.56	203.71	204.18	203.23	205.36	206.46	206.15	204.01	204.95	204.86	203.88	204.86	205	205.61	204.51	204.35	204.56	202.63	205.99	204.77	204.41	204.59	204.39	204.7	205.14	205.35	204.98	203.78	203.98	204.7	205.34	204.83	205.7
209.6	209	209.44	210.07	209.33	209.64	210.75	209.12	208.61	210.48	211.69	210.36	208.69	208.42	209.61	209.49	210.69	209.99	209.08	210.03	210.26	209.07	208.45	209.25	211.25	208.71	209.69	208.85	209.94	210.5	209.99	211.51	211.29	209.98	209.23	208.86	210.34	208.12	209.88	209.5	208.73	211.07	208.9	210.37	210.56	210.21	207.63	210.99	211.88	208.44
207.39	207.31	207.35	207.5	207.24	207.47	207.15	207.54	208.06	205.98	207.77	205.81	206.15	207.01	208.26	207.13	208.02	206.42	207.75	207.19	207.61	208.54	208.29	206.95	207.53	209.09	208.13	208.21	207.94	207.64	207.78	208.74	208.47	208.07	208.01	208.86	207.91	207.73	208.2	208.95	207.22	207.86	208.22	206.8	207.64	209.18	208.07	206.9	208.02	209.14
204.15	203.03	203.94	202.52	203.69	202.54	203.8	201.83	200.73	204.05	202.84	203.91	203.09	203.55	202.7	205.26	202.8	202.67	204.16	202.98	202.01	203.98	202.38	201.98	204.57	202.75	202.97	203.14	201.39	203.89	201.99	203.16	203.54	203.88	202.66	202.53	202.52	204.62	202.36	203.5	203.18	202.73	203.89	202.69	203	204.49	203.78	202.28	203.54	202.81
199.45	199.39	198.69	199.1	199.29	199.4	200.21	199.92	197.99	200.79	199.73	200.11	199.48	200.79	200.3	199.02	199.6	199.66	198.53	199.57	199.75	199.16	200.37	200.84	198.6	200.51	200.45	199.39	200.15	201.59	200.41	198.8	200.65	199.91	199.48	199.48	199.34	198.17	199.53	199.2	200.96	199.41	199.77	199.89	199.81	199.87	199.14	198.87	200.37	199.45
208.38	208.97	208.64	208.72	208.24	209.79	209.26	206.4	208.38	209.18	207.64	209.55	207.96	209.62	208.41	208.86	208.84	209.51	210.34	208.26	208.68	207.42	208.83	209.38	208.62	208.95	207.39	209.6	208.35	209.21	208.45	206.92	208.34	209.57	208.73	210.49	207.84	207.27	210.98	208.98	210.1	210.82	209.71	209	208.89	209.77	208.28	209.35	209.53	208.39
203.41	204.18	202.76	203.93	204.16	203.91	203.43	203.76	205.76	203.08	203.85	203.88	203.12	204.54	204.24	203.67	203.63	204.14	203.64	204.01	204.76	203.48	205.31	203.72	204.85	204.34	203.9	204.17	203.49	203.3	204.2	203.73	203.72	204.68	202.78	204.44	205.03	202.54	204.54	202.73	204.07	204.04	203.76	203.77	204.05	204.44	203.37	203.41	204.78	204.1
205.84	204.51	203.35	204.84	206.3	205.26	202.5	205.02	206.03	204.54	205.29	204.91	203.74	203.92	204.86	205.01	204.49	205.74	204.7	204.25	204.59	204.77	205.49	204.33	205.55	204.1	204.06	204.63	205.35	205.29	205.85	203.5	205.38	205.06	204.97	204.75	205.07	204.24	204.29	206.12	204.52	206.27	205.03	203.87	204.9	203.05	204.39	205.14	205.3	205.39
212.56	209.83	212.1	211.27	211.29	210.5	211.78	213.24	212.21	211.17	211.72	212.28	210.85	211.33	208.99	212.49	210.14	213.12	211.34	210.71	212.15	211.49	212.09	212.6	210.74	211.61	211.57	209.67	210.39	211.81	210.25	212.91	210.99	210.94	211.25	212.77	210.42	212.34	210.53	212.32	211.93	212.19	210.83	210.76	210.02	211.93	210.47	211.46	211.28	211.75
209.05	208.76	208.3	208.53	209.94	209.57	210.29	209.52	208.52	209.64	208.77	208.41	209.01	210.49	209.78	208.8	209.77	209.75	208.58	210.55	210.13	209.48	210.72	208.36	208.43	209.94	209.83	209.15	208.79	209.55	210.16	210.82	211.22	210.11	208.13	209.19	209.72	208.72	208.69	208.47	210.46	209.42	210.67	210.11	209.34	209.08	209.28	209.44	208.66	209.28
199.88	199.62	199.61	198.96	199.38	199.01	199.42	200.69	199.59	199.43	199.32	200.37	200.46	200.02	199.81	200.07	199.84	198.74	199.21	200.25	200.37	198.65	197.99	199.54	199.23	198.87	199.65	200.77	198.49	199.35	199.68	199.04	198.67	198	197.67	200.64	199.96	200.72	199.1	199.3	202.11	198.4	198.96	198.66	199.44	200.18	198.85	198.65	198.63	199.05
218.44	218.97	218.76	218.81	217.78	218.31	217.96	218.23	217.53	218.57	216.87	219.11	218.4	217.46	216.77	218.48	217.51	217.9	217.58	219.06	218.12	218.11	219.05	216.97	216.84	217.65	218.39	218.08	218.33	217.74	216.91	217.86	217.35	218.03	219.3	219.35	217.84	218.25	217.86	217.96	217.78	218	217.8	218.12	218.93	218.71	218.26	217.07	217.51	215.16
200.68	200.37	199.26	199.77	199.65	197.5	199.55	199.14	200.81	199.44	198.49	198.48	198.33	198.85	199.45	199.59	198.29	200.14	200.71	198.69	199.9	199.43	201.39	200.45	199.64	199.56	200.29	201.02	199.26	200.01	200.38	200.84	197.47	199.84	198.9	197.44	200.34	200.2	198.81	199.29	198.17	200.68	199.05	199.8	198.66	199.27	200.42	200.23	199.54	198.59
211.36	210.91	211.48	210.16	210.95	211.24	210.01	212.53	211.71	212.14	212.29	213.43	211.54	210.98	211.41	210.12	210.69	210.67	211.54	211.97	211.01	210.45	210.9	211.34	210.74	210.6	210.79	212.74	212.32	212.09	212.46	211.57	210.87	212.03	211.31	211.08	211.17	212.05	211.08	212.69	211.76	212.96	212.48	211.45	211.45	212.18	211.62	211.76	211.25	211.13
209.95	208.1	208.36	207.2	208.33	210.02	208.88	208.42	208.94	208.86	208.25	208.07	209.62	210.14	208.68	208.88	207.71	206.25	208.65	209.15	206.94	208.33	207.54	210.28	209.64	209.11	209.25	208.03	209.55	209.49	207.89	208.27	208.86	209.47	206.44	208.24	208.81	206.82	208.48	207.77	207.55	209.67	209.51	207.41	208.02	209.69	207.23	210.58	208.16	207.35
209.65	209.2	209.94	210.7	209.38	208.12	209.05	208.19	208.58	210.36	209.57	210.01	209.27	207.64	208.71	208.88	208.14	209.02	208.38	210.5	209.7	208.75	209.97	208.58	208.04	208.95	209.15	208.47	207.3	208.16	208.84	210.33	207.93	209.03	208.2	207.82	207.16	208.55	208.28	209.66	208.18	209.23	208.54	208.21	209.65	208.28	209.54	205.68	208.55	208.49
208.6	208.9	207.67	208.65	207.79	209.89	208.92	207.06	207.89	208.41	209.9	209.84	208.03	208.32	209.86	209.04	207.49	208.55	208.81	208.52	208.05	207.87	210.19	207.35	207.02	208	209.68	209.72	208.28	208.52	208.84	209.3	207.6	208.28	208.92	209.09	208.82	208.39	209.03	208.55	208.74	209.33	208.91	208.55	208.66	209.56	209.8	207.53	207.79	210.25
202.1	201.39	201.38	202.85	202.34	202.24	202.18	202.87	203.81	202.06	201.87	201.65	204.01	203.06	201.74	203.24	203.44	203.74	202.22	202.14	203.75	202.58	202.89	202.89	203.99	202.4	203.59	202.46	202.38	203.2	204.61	202.21	203.62	202.89	202.22	201.77	203.54	202.76	201.68	203.03	201.81	202.57	201.42	202.08	202.61	202.63	202.29	202.97	201.82	202.34
218.34	218.77	217.96	217.32	218.2	218.58	217.42	218.23	217.58	217.77	217.46	218.45	217.44	217.62	217.9	216.63	216.9	218.85	218.12	217.53	217.78	216.57	217.56	217.85	217.64	217.04	218.04	218.07	218.75	217.58	218.03	218.54	218.01	218.43	216.86	218.06	217.98	218.21	218.88	217.72	218.23	217.19	218.24	217.34	218.15	218.62	217.69	219.48	216.95	217.55
205.89	206.05	205.24	205.85	204.97	203.96	203.72	205.33	204.21	204.89	203.41	204.29	203.64	205.16	205.65	205.3	204.88	206.3	203.47	204.19	204.57	203.93	204.89	204.27	202.96	204.63	204.89	203.55	204.11	203.08	205.13	204.89	205.94	203.8	201.78	204.93	203.48	203.86	205.19	203.52	205.09	204.75	204.66	204.71	205.05	205.02	206.56	204.67	203.91	204.92
201.11	203.48	202.26	201.84	203.13	201.66	203.14	203.58	203.76	201.82	202.85	204.45	202.07	202.64	204.3	202.8	203.88	202.42	202.6	204.14	203.06	204.23	203.29	202.01	202.75	203.39	203.27	203.17	202.13	202.64	202.54	204.82	202.76	204.02	202.77	203.22	202.18	204.15	202.08	202.17	201.01	201.94	200.68	199.98	201.91	202.66	201.39	202.52	201.54	202.53
219.33	217.28	218.12	219.19	218.3	216.56	217.5	215.4	218.45	217.04	216.44	217.98	217.34	217.54	218.11	218.13	217.16	217.53	216.8	218.45	218.06	216.57	218.29	218.22	218.29	218.34	216.86	219.7	218.16	217.84	217.86	216.21	218.55	219.23	218.35	217.71	218.31	217.49	217.57	217.53	217.29	218.32	217.01	216.15	217.07	218.84	217.43	218.52	219.82	217.91
209.23	208.5	209.26	207.77	208.2	208.62	208.49	209.49	209.08	208.43	211.68	209.25	208.69	210.62	207.91	208.01	208.51	208.66	208.17	209.4	209.13	209.41	210.99	210.44	208.73	209.38	207.91	207.83	208.12	209.41	208.97	208.19	208.27	207.47	208.29	209.46	210.23	208.63	208.09	209.26	207.71	208.53	209.24	207.78	208.29	209.42	209.64	207.68	208.31	209.6
219.03	217.87	218.52	217.24	217.58	219.27	216.38	218.64	218.14	216.74	217.34	216.13	216.96	218.4	218.41	217.2	216.84	217.11	218.32	217.85	216.5	217.09	217.4	218.16	217.31	217.38	217.05	217.81	218.18	218.38	218.32	216.58	218.35	217.7	217.25	217.3	217.72	216.34	217.97	217.47	217.62	216.24	218.14	218.17	217.3	217.86	217.72	218.15	217.31	218.56
194.12	195.21	193.78	196.03	194.66	194.79	193.64	196.06	194.55	194.87	195.25	196.46	195.53	195.51	195.22	195.52	195.31	193.87	194.8	196.01	195.62	196.26	195.46	196.14	195.56	194.88	195.41	195.68	194.03	195.1	194.61	195.3	195.52	192.82	195.98	194.41	196.63	194.63	194.45	193.72	195.15	194.32	195.2	195.86	195.23	195.82	195.89	195	195.72	193.93
211.26	211.8	212.59	213.42	213.11	211.51	212.64	212.53	212.96	211.83	211.21	213.41	213.41	212.41	213.18	214.07	212.36	213.35	213.06	213.13	213.28	211.92	212.55	211.16	212.17	213.23	212.08	212.43	211.79	210.98	211.83	212.6	211.98	213.14	212.92	213.04	211.68	213.36	211.78	213.05	212.37	212.69	213.68	213.71	211.61	213.82	210.98	213.02	213.27	212.46
203.87	203.63	203.48	203.16	204.44	203.54	203.61	203.84	204.67	204.59	202.82	203.39	204.17	202.39	203.87	204.97	204.53	203.7	202.02	203.45	203.98	203.74	203.58	203.59	203.82	203.05	203.67	203.39	203.51	203.56	202.01	203.3	203.07	204.45	205.15	202.48	202.92	203.91	203.67	203.02	204.97	203.19	204.78	204.5	204.2	202.98	204.05	203.26	203.41	202.18
204.22	204.19	205.02	205.15	204.32	203.06	204.39	204.77	202.58	203.26	204.65	202.42	203.62	202.95	203.27	203.6	204.64	204.09	202.85	203.87	204.99	202.44	205.11	203.54	203.27	203.82	204.24	204.29	204.64	204.38	205.15	203.61	204.42	205.15	203.72	204.58	202.48	203.35	203.09	202.54	202.36	203.67	202.8	204.59	204.36	204.11	203.83	205.12	203.56	203.96
210.76	212.29	210.83	212.14	211.1	212.19	211.69	211.89	212.67	212.17	212.55	211.82	211.22	213.2	213.54	211.53	212.45	211.3	213.01	212.09	211.49	211.15	211.09	212.89	209.91	210.56	209.74	212.78	210.57	211.33	212.24	212.81	212.65	211.75	211.17	211.44	210.96	210.58	211.61	211.32	212.62	212.68	210.26	212.57	212.07	211.54	211.43	210.52	211.87	210.77
202.75	203.99	204.87	204.15	205.05	204.23	205.24	205.99	204.6	205.24	203.67	204.26	203.93	206.21	206.03	204.91	202.75	205.16	205.44	204.23	205.86	204.09	204.63	205.06	203.51	204.7	205.08	205.2	203.2	206.16	205.38	204.9	205.32	205.64	202.79	205.33	205.33	201.77	204.01	203.22	204.49	205.21	205.23	203.9	205.09	204.99	203.51	205.98	205.51	204.66
203.13	203.29	203.89	203.71	202.7	204.34	203.83	203.51	203.13	203.86	204.67	203.19	204.45	202.47	201.78	202.61	204.03	203.44	202.66	204.43	203.53	203.99	203.42	204.46	203.26	204.23	203.66	203.17	203.26	203.68	203.65	202.99	204.26	202.95	203.52	202.9	202.02	203.82	204.17	202.75	203.87	203.57	202.67	203.25	204.52	202.19	204.61	203.14	202.99	204.3
205	204.03	205.1	204.08	203.62	202.38	204.21	202.85	201.44	202.39	204.05	203.56	205.03	203.89	203.24	201.97	201.89	201.95	203.91	203.83	203.8	204.26	203.64	202.93	202.59	204.29	202.91	203.35	204.34	203.91	202.69	203.22	202.67	204.85	202.95	203.79	203.5	202.61	202.63	203.74	202.59	204.21	204.07	203.02	203.58	202.6	205.41	203.55	203.05	202.67
212.88	213.05	214.76	212.64	211.24	213.43	211.95	214.43	212.34	213.15	213.25	212.56	213.14	212.54	212.49	211.92	212.39	211.8	212.84	212.49	211.9	211.32	212.76	212.01	213.07	212.62	212.75	212.82	212.14	213.18	212.48	212.12	212.31	213.46	213.35	212.46	212.47	213.05	212	211.91	213.31	213.34	212.75	212.38	213.92	212.8	214.37	213.39	212.63	212.97
207.16	208.38	207.75	209.51	206.7	208.18	207.06	209.01	208.07	207.33	207.1	207.59	206.86	208.24	207.79	207.12	207.79	207.77	206.29	208.36	206.43	207.65	208.27	208.34	206.51	207.87	206.7	207.32	208.67	209.33	207.2	208.91	206	208.02	206.76	208.47	208.71	207.01	206.95	208.32	207.04	207.42	206.19	208.6	206.72	207.32	208.58	206.01	208.27	206.34
203.17	202.92	203.75	202.37	202.11	202.18	202.26	203.33	202.39	204.77	203.74	204.72	203.04	203.12	202.93	203.56	202.85	202.5	203.68	204.19	202.35	203.94	204.31	202.75	204.36	203.7	201.29	203.68	205.2	202.88	203.44	202.74	202.98	204.22	202.98	201.38	201.6	203.83	203.82	203.7	202.95	203.27	204.05	204.62	203.34	203.72	203.44	203.69	204.37	202.26
201.59	199.82	198.9	199.97	198.63	200.23	199.53	199.75	198.29	199.05	197.99	200.17	197.52	199.35	199.24	200.28	198.77	199.65	198.8	200.16	198.77	200.69	199.75	199.41	198.98	201.67	200.58	199.1	198.88	199.04	199.79	199.32	198.87	199.25	200.46	200.52	200.24	200.72	200.35	198.93	197.96	199.48	199.52	198.91	199.06	199.64	199.65	199.31	200.47	197.94
197.86	199.47	199.97	199.47	199.15	199.66	198.24	199.59	200.73	199.36	199.57	201.55	199.46	200.24	198.49	201.4	197.8	199.6	197.87	199.27	199.14	199.26	198.59	199.58	200.81	199.92	200.14	199.96	200.16	200.05	198.52	199.64	199.52	199.62	199.1	198.66	200.94	198.6	198.21	199.12	199.4	199.8	199.66	199.43	200.7	200.63	198.54	199.06	198.7	200.8
212.02	211.42	211.6	211.99	211.38	211.17	212.57	210.61	211.84	212.21	211.74	213.29	213.54	210.89	211.55	211.43	212.03	210.92	210.91	212.58	211.31	212.12	211.16	210.52	213.05	211.41	211.18	212.68	212.73	212.96	211.88	211.14	212.21	212.08	212.37	212.91	212.6	210.88	210.56	209.66	211.39	210.28	211.71	211.47	213.08	210.82	211.25	211.26	212.13	211.32
214.16	213.84	213.61	213.8	214.81	213.34	215.28	213.64	213.96	213.41	213.43	213.78	213.23	213.32	214.18	214.48	214.06	212.6	213.39	214.73	211.5	214.54	214.07	215.46	213.4	215.54	215.41	214.81	214.32	212.79	214.24	213.05	213.56	213.79	212.52	213.56	212.58	213.14	212.36	213.93	213.83	213.43	214.95	213.78	215.29	214.34	213.1	213.17	212.08	213.54
208.29	208.51	205.25	205.77	207.33	207.67	208.58	209.58	207.95	206.89	208.92	208.05	207.42	209.19	208.42	207.29	206.33	207.84	208.73	207.82	208.56	206.4	207.39	206.75	208.58	208.19	207.68	208.43	207.69	206.49	208.45	206.92	206.85	209.53	207.55	209.04	207.51	207.41	207.17	206.8	207.37	207.5	207.4	208.02	207.69	206.09	206.33	208.85	208.4	207.72
206.78	207.48	207.8	209.05	207.09	207.14	209.17	205.58	208.19	208.58	208.18	206.98	208.81	206.98	207.93	206.96	208.07	208.67	207.83	207.18	208.24	206.78	207.64	208.81	206.94	206.98	207.69	208.46	208.39	207.98	205.46	207.59	207.88	208.92	206.47	207.67	207.16	209.62	207.06	207.21	207.91	206.71	206.61	207.91	210.1	209.54	207.47	208.57	207.86	208.81
200.29	199.27	200.49	199.35	198.42	201.2	200.35	199.27	202.49	200.11	199.61	199.32	200.91	201.15	201.08	199.82	199.62	199.83	202.37	200.96	201.33	200.5	201.76	202.07	199.42	200.03	198.88	200.4	200.53	200.06	201.12	200.84	200.72	199.63	198.95	202.15	201.52	199.78	201.57	199.87	200.6	200.12	200.27	200.84	200.44	200.83	201.09	200.13	199.78	198.5
209.21	209.09	209.65	209.14	209.01	208.99	208.87	209.23	209.48	208.25	209.44	208.85	208.17	208.48	208.13	208.95	207.73	209.1	209.71	207.29	208.28	209.25	210.2	207.36	208.56	207.18	209.61	210.36	207.38	208.08	209.47	209.05	208.32	209.03	207.93	210.46	207.76	206.98	208.3	209.16	209.15	207.36	208.09	209.26	210.27	208.09	209.06	209.18	209.81	207.81
197.02	197.48	197.71	197.92	199.09	199.06	198.98	199.04	199.72	197.58	198.14	198.3	198.63	199.75	198.14	198.02	198.31	198	197.6	200.23	198.08	198.99	198.28	199.6	197.38	198.7	199.05	198.99	198.09	198.6	197.47	198.21	198.79	199.46	199.03	197.58	198.91	198.31	198.39	198	197.96	198.94	198.69	199.54	198.13	199.43	199.96	197.68	199.4	198.23
209.49	210.83	210.51	208.64	209.01	210.12	209.52	210.59	210.01	209.46	209.04	210.21	210.8	209.75	210.64	208.09	209.16	208.36	210.52	211.15	210.19	210.94	210.61	209.73	210.29	210.15	210.18	208.75	208.49	209.99	209.91	208.52	207.97	209.18	208.71	209.19	210.76	207.9	208.55	211.73	209.92	209.07	208.74	209.61	209.86	209.48	208.97	209.35	209.47	209.79
207.26	208.38	209.27	208.3	208.12	208.58	208.69	208.83	208.42	208	207.93	208.32	208.45	209.03	209.97	208.31	208.54	206.95	209.05	208.17	207.39	208.93	208.5	209.06	208.49	207.93	209.25	208.39	209.06	209.64	208.74	208.49	209.62	209.25	208.7	208.03	207.96	207.31	210.73	207.42	208.39	208.11	208.05	209.72	207.82	207.63	207.92	208.34	207.57	206.62
204.86	204.83	204.31	204.29	204.9	204.22	205.5	205.86	203.78	204.12	204.61	204.52	204.73	203.99	204.23	203.84	203.64	205.8	204.26	205.24	203.99	206.11	204.56	204.72	204.33	205.98	204.5	204.21	205.3	204.35	205.33	204.76	205.93	205.29	205.8	204.89	205.82	204.31	205.1	204.1	205.76	205.88	205.73	205.52	205.24	205.62	202.81	204.39	205.93	206.48
208.65	208.46	207.98	207.82	208.61	210.04	209.93	207.09	209.85	207.62	210.08	207.28	207.57	208.35	207.53	209.71	209.07	206.86	207.73	206.59	208.45	208.08	210.45	208.3	209.16	208.29	208.4	207.82	207.62	207.54	207.59	209.69	208.96	208.35	207.98	208.51	207.54	208.62	209.47	207.98	209.08	208.4	208.21	207.56	207.8	207.9	207.85	209.72	209.43	208.82
202.46	203	201.72	201.32	202.78	202.2	204.56	203.25	202.25	203.08	202.01	200.71	201.66	203.47	202.39	203.17	201.45	201.82	202.89	203.03	204.04	203.45	202.68	201.37	203.2	203.5	203.71	202.08	202.47	202.88	202.73	203.69	201.77	201.93	203.96	203.83	201.22	203.3	201.76	203.43	202.04	201.79	203.07	203.23	201.06	202.57	202.77	201.62	202.55	201.95
198.32	197.9	199.11	195.94	197.83	198.04	197.64	199.44	197.9	198.12	198.52	198.34	198.05	196.94	198.39	199.36	198.17	198.09	198.98	199.24	196.32	197.62	198.56	197.97	198.84	199.01	196.39	197.03	197.43	199.07	197.89	197.68	198.65	197.58	196.23	196.97	198.47	197.4	195.84	195.33	199.41	198	197.36	198.24	197.87	198.58	197.62	197.66	195.74	199.66
210.89	213.05	211.29	211.08	211.38	212.08	212.27	212.07	211.42	212.38	212.54	213	209.77	214.06	212.26	212.1	211.54	213.3	212.41	212.56	210.61	212.08	212.1	211.26	212.53	210.56	212.09	213.54	211.33	211.92	209.7	212.66	210.38	211.68	212.11	210.51	211.04	213.54	211.8	211.05	211.06	212.06	210.86	212.53	210.52	209.62	212.76	212.46	210.51	211.08
211.66	212.05	211.56	211.13	211.7	211.16	212.06	211.87	211.81	211.64	211.18	211.5	210.51	212.04	213.17	211.27	211.8	211.57	210.3	210.76	210.55	211.08	211.21	212.2	211.57	212.26	211.38	211.34	213.45	211.73	212.68	209.16	212.4	212.29	211.55	212.93	212.07	212.65	211.74	210.96	212.82	211.04	213.44	211.95	212.84	210.77	212.25	210.38	211.41	212.13
207.18	206.5	206.86	207.57	207.44	207.86	206.39	209.95	208.71	207.87	206.79	208.42	208.49	208.78	210.16	207.51	208.57	208.32	208.8	207.55	209.08	209.87	208.02	207.81	207.49	209.53	209.48	207.94	208.15	206.81	207.07	209.06	209.06	207.57	208.45	207.26	205.38	207.72	206.8	206.97	206.15	208.28	209.35	206.93	208.17	206.51	206.78	206.89	207.76	207.23
200.75	200.48	200.4	199.61	200.06	200.04	198.62	200.56	199.55	200.2	198.95	201.61	200.96	199.11	201.09	199.16	200.5	200.42	201.39	200.5	199.45	199.56	198.36	199.6	200.89	199.77	199.66	200.34	199.77	200.93	201.65	198.87	200.44	200.67	200.06	199.96	200.17	199.55	199.66	198.7	200.86	201.58	200.9	200.24	201.12	200.32	198.89	203.11	200.54	200.19
204.18	204.74	204.34	205.1	204.43	204.09	203.17	203.76	202.21	203.97	205.14	203.17	203.74	204.65	202.97	204.72	203.8	203.84	203.9	204.88	201.79	203.83	204.75	203.81	204.3	202.66	202.18	202.97	204.5	205.08	204.11	205.49	202.24	204.41	204.29	201.21	205.01	204.4	204.87	203.66	203.89	204.01	203.43	202.48	204.45	204.01	204.04	204.51	202.2	203.09
208.89	208.72	208	209.21	208.39	209.25	209.19	208.89	207.85	208.05	208.87	209.21	208.59	210.41	209.28	209.49	208.88	208.04	208.46	207.3	209.26	209.17	208.37	209.31	207.99	207.8	208.07	209.25	209.96	207.92	207.06	208.83	209.48	209.65	209.69	210.61	207.92	207.44	209.1	209.82	209.81	208.65	207.89	209.46	206.61	208.82	209.57	209.04	208.19	208.39
216.08	216.03	217.73	218.88	215.08	215.91	217.48	216.66	216.02	217.25	217.42	217.15	217.42	217.36	217.69	218.24	216.66	217.58	215.51	217.15	216.97	217.47	216.86	216.89	216.72	217.01	217.74	217.58	217.46	218.54	215.39	217.36	218.47	217.96	217.31	218.32	217.5	217.8	217.7	215.53	216.43	217.73	217.52	217.57	217.94	216.38	216.43	215.97	217.93	217.98
201.86	200.23	202.05	201.94	201.9	201.05	201.32	200.56	201.48	201.93	199.53	201.16	201.12	201.86	201.14	202.67	202.09	201.45	201.28	201.85	199.66	201.62	201.15	200.4	202.28	201.84	201.63	200.7	200.84	199.96	201.27	200.44	201.4	199.84	201.57	199.67	202.15	199.28	201.95	201.64	199.41	201.58	200.42	202.2	199.23	200.98	199.14	201.71	201.49	200.69
207.65	208.29	205.25	206.74	207.06	207.43	205.27	206.35	208.2	207.7	208.98	208.06	207.07	207.32	208.07	208.1	206.61	208.13	207.45	207.93	207.1	207.81	207.91	207.23	208.25	205.47	207.22	207.62	205.03	208.68	208.61	208.64	207.92	207.74	207.51	206.98	207.51	207.93	207.35	208.15	207.68	207.52	207.12	207.5	204.98	207.99	206.72	206.56	208.43	208.83
204.74	204.71	204.83	205.32	206.26	205	203.68	203.97	204.21	204.42	204.69	204.87	205.09	206.04	203.89	204.81	204.42	204.39	205.99	204.65	204.38	204.48	204.7	205.24	204.25	203.87	203.06	205.61	204.12	204.04	204.99	204.88	204.46	206.23	204.28	205.62	206.1	205.3	204.18	204.43	205.21	203.46	204.95	204.28	205.06	204.7	204.23	205.73	204.99	205.53
198.84	199.53	200.58	200.42	200.76	200.14	198.64	199.28	199.76	199.88	198.62	199.46	199.63	200.92	198.94	198.48	199.3	199.24	199.11	199.7	200.14	199.53	199.71	199.91	198.92	199.75	199.49	200.71	199.45	200.1	199.23	199.15	199.21	199.26	198.98	198.96	198.88	200.49	201.01	199.75	199.21	199.88	199.07	198.57	200.4	200.26	199.78	199.45	199.79	198.93
208.48	208.99	209.12	208.78	208.3	207.41	207.37	206.74	206.68	207.98	209.69	208.55	208.44	209.4	209.61	209.59	208.13	207.97	206.53	208.28	209.17	207.16	209.85	207.54	209.39	208.64	208.18	208.04	210.17	208.79	209.47	207.92	206.76	208.22	207.76	209.61	207.57	209.32	208.7	208.38	207.19	209.16	208.2	208.89	207.94	207.51	207.13	207.39	207.96	207.21
218.25	216.55	215.99	216.43	217.17	216.66	217.7	216.35	216.65	217.47	217.13	217.14	215.74	217.19	217.35	217.84	216.86	218.31	215.23	216.44	217.13	215.96	216.64	217.39	215.76	217.85	217.25	217.98	218.62	216.14	217.29	216.75	215.29	216.83	217.11	217.22	218.21	216.49	216.96	216.8	216.4	217.48	218.95	217.83	217.6	217.52	216.75	217.89	217.38	218.37
212.73	212.34	212.66	211.17	212.86	212.92	212.71	212.01	212.97	211.44	211.79	212.2	210.86	210.34	211.18	211.62	211.23	211.04	212.68	211.46	211.29	212.55	212.51	212.53	210.84	211.13	212.4	211.84	211.72	211.33	212.11	212.81	212.83	211.79	211.79	210.85	210.66	211.15	210.89	211.26	212.6	212.05	211.52	208.91	211.1	211.5	210.74	212.23	210.46	213.68
210.66	210.44	211.65	210.37	211.47	209.96	211.45	211.3	211.56	211.56	210.85	211.9	212.57	210.72	212.89	211.14	211.95	210.07	212.5	211.98	212.68	208.63	211.62	211.45	210.55	211.11	212.33	212.61	212.46	212.55	210.96	210.36	211.74	211.72	211.54	211.29	212.36	211.76	213.16	213.15	212.61	212.69	212.79	213.74	210.41	210.66	211.3	209.97	213.06	211.76
218.11	217.53	219.2	217.52	216.39	217.72	219.05	217.72	217.14	217.51	218.29	217.32	218.9	217.34	216.38	218.67	216.71	217.58	217.12	218.62	218.16	217.3	217.4	218.05	219.01	216.98	218.65	217.73	217.71	217.42	217.12	218.4	216.39	218.82	217.69	219.25	216.62	218.17	216.82	218.34	217.78	217.96	218.73	218	218.33	217.98	215.81	219.3	217.28	218.49
208.96	208.42	209.97	208.47	208.49	207.56	208.9	209.23	208.86	207.68	207.87	208.51	210.49	209.83	208.54	210.01	208.24	209.27	208.45	209.08	208.07	208.2	207.85	209.13	208.41	208.67	209.17	208.62	208.59	208.01	208.97	209.25	207.21	208.06	207.89	209.02	208.13	208.59	210.12	208.85	207.28	208.18	208.82	207.88	208.86	207.9	208.81	208.77	209.07	209.3
212.17	211.06	211.79	212.7	211.22	210.61	211.73	210.36	210.56	211.29	211.29	211.72	211.9	211.22	210.8	212.63	211.46	210.45	211.25	211.69	210.91	210.66	211.99	209.99	211.89	212.17	213.51	212.44	213.04	210.47	211.55	211.05	211.65	208.88	213.09	211.69	212.98	210.89	211.74	213.05	213.04	210.81	211.96	211.77	210.21	212.78	211.92	209.75	212.49	211.38
203.41	203.12	201.49	204.2	202.01	204.68	203.43	202.75	202.72	203.08	203.99	203.79	203.12	203.49	202.71	202.99	204.31	203.09	202.02	203.97	202.44	202.35	202.78	201.67	201.58	203.43	203.7	203.45	203.19	201.91	202.99	204.17	203.81	202.24	202.32	202.92	203.09	204.14	201.74	204.25	203.29	204.3	204.54	202.29	202.5	203.05	202.03	203.51	202.91	203.73
199.62	199.04	200.66	198.21	198.99	199.83	200.29	200.48	199.74	200.81	198.99	198.99	199.29	199.87	199.86	198.41	197.95	201.75	199.18	200.8	199.53	197.85	198.02	198.12	199.93	199.44	198.4	200.34	198.83	198.84	199.24	198.35	200.02	199.22	199.43	199.63	198.49	198.94	200.78	198.46	197.57	200.16	199.1	198.45	199.74	199.93	200.27	200.76	199.02	199.01
208.1	209.58	208.66	208.24	208.56	210.14	209.69	209.57	209.52	209.52	207.6	207.67	209.35	209.02	208.9	209.47	209.44	208.17	207.91	207.78	207.74	209.65	208.39	208.53	208.38	208.66	209.02	209.57	208.26	208.9	208.06	209.7	209.49	208.91	209.09	208.78	208.41	208.46	208.4	208.92	210.25	209.4	207.86	209.36	210.29	209.22	209.14	209.44	208.49	209.09
216.3	215.99	217.51	218.09	215.92	216.34	216.61	217.69	216.09	218.13	216.57	215.43	217.58	216.07	217.67	217.96	218.68	217.63	218.23	217.23	218.1	217.23	216.54	216.8	214.54	216.54	216.36	216.81	216.52	215.25	217.15	216.45	218.13	215.78	216.31	215.96	217.53	217.29	217.22	217.67	217.88	216.74	216.68	215.41	217.56	217.7	216.8	215.38	217.34	217.15
209.55	209.88	211.21	208.18	209	208.15	208.79	207.96	209.08	208.69	207.23	208.26	208.65	210.34	208.77	210.9	209.5	210.54	208.9	208.13	208.73	208.96	209.15	209.05	209.41	208.51	206.98	210.5	209.29	208.85	208.4	207.34	209.93	210.24	208.2	209.08	208.78	209.75	209	208.25	208.24	208.75	209.72	208.46	209.25	208.14	209.58	207.62	207.84	209.61
202.88	206.03	205.58	205.16	204.55	204.59	207.35	204.46	205.54	203.95	205.62	205.24	205.5	205.93	205.33	206.3	205.43	205.75	205.88	206.92	205.08	205.58	204.74	204.94	207.34	205.71	206.39	203.72	204.64	206.39	207.13	206.47	205.33	205	205.98	204.03	206.2	204.67	206.37	205.28	206.07	206.38	204.99	204.85	204.77	206.77	206.48	204.72	205.49	205.79
202.6	203.96	203.74	203.82	202.42	204.33	203.66	201.5	202.54	202.59	201.27	200.9	203.22	202.68	204.2	203.14	202.35	202.58	203.61	203.89	202.86	203.79	203.64	202.46	203.85	204.64	201.78	204.28	203.57	203.59	202.57	203.9	202.9	203.38	201.5	202.34	204.32	203.67	203.21	202.57	205.47	202.02	202.94	202.42	202.36	203.03	202.96	203.71	203.31	204.11
212.61	211.65	212.15	211.17	211.24	212.23	211.81	212.17	211.47	211.88	213.03	211.01	211.83	212.35	212.78	212.01	212.3	211.14	210.27	212.17	210.77	212.18	212.53	212.73	210.7	210	211.09	212.51	208.77	211.55	211.42	212.64	211.55	209.28	212.44	211.24	210.26	213.54	210.6	211.52	211.99	210.14	211.36	211.18	212.63	209.91	211.78	211.24	211.45	210.93
202.63	204.09	202.53	203.88	203.6	203.4	204.25	201.91	204.06	202.9	203.16	203.26	203.62	202.8	202.06	203.74	203.57	203.22	202.91	202.82	202.69	205.06	202.88	204.3	203.58	204.33	204.14	203.76	203.25	202.42	203.81	202.07	204.05	203.63	202.65	202.78	202.36	203.46	201.08	203.92	205.01	202.79	202.63	202.81	203.95	204.27	203.96	203.21	203.18	203.17
212.08	213.32	212.23	213.41	211.69	213.04	213.01	212.07	210.6	213.42	210.68	211.16	211.2	213.64	212.17	210.11	211.59	213.09	211.53	211.61	210.17	210.48	212.16	213.09	212.05	211.59	210.67	212.08	211.91	211.54	210.53	211.71	212.4	211.3	211.4	213.26	210.45	211.98	211.02	212.08	211.1	209.68	212.27	211.18	212.42	210.15	211.14	212.44	212.14	212.83
211.83	210.81	212.58	211.72	212.81	212.35	211.83	213.16	212.55	212.06	212.95	212.08	210.73	212.59	211.17	212.99	212.44	212.18	212.97	212.17	213.11	213.32	212.7	210.86	214.46	213.86	212.84	213.04	212.09	212.65	213.46	210.35	212.57	213.01	212.47	212.76	213.68	213.37	210.94	213.73	211.8	211.79	212.48	213.56	213.77	212.61	212.04	212.95	212.43	212.64
203.71	204.65	202.89	204.44	204.21	203.72	204.01	203.66	203.51	203.12	204.97	205.01	204.61	203.08	204.09	203.75	204.57	203.82	205.08	203.86	203.63	203.38	204.07	202.52	204.32	204.36	203.48	204.14	205.33	203.46	203.13	204.18	203.52	204.1	205.71	204.45	204.6	204.13	203.73	202.1	202.59	204.14	202.91	203.3	202.85	204.02	204.18	204.34	203.13	203.87
217.32	217.09	216.82	217.94	216.95	217.62	215.73	217.44	217.11	218.06	217.43	215.88	217.28	216.54	218.14	216.76	218.45	216.87	217.72	216.27	218.24	217.27	217.27	218.31	215.59	217.82	215.89	218.32	218.15	216.77	215.85	214.49	217.36	217.67	216.88	216.86	215.92	215.45	217.13	218.01	217.66	217.25	216.24	216.25	216.63	216.83	216.48	216.9	217.16	217.35
210.73	211.87	211.5	210.99	211.4	211.55	211.26	210.88	213.85	211.86	212.23	211.31	211.35	213	210.61	213.55	212.4	211.4	212.8	211.16	211.61	212.16	212.26	210.46	209.64	210.39	210.79	210.81	212.39	210.92	210.65	212.91	212.5	211.42	212.27	211.67	211.94	211.18	211.34	212.42	210.81	212.43	212.53	211.45	212.09	212.84	211.5	211.94	212.2	211
212.13	210.69	212.16	211.54	211.38	213.04	212.3	212.18	211.83	213.16	211.84	210.1	212.11	211.61	212.15	210.6	211.92	211.12	212.17	210.18	212.54	212.26	212.52	211.51	212.18	210.89	211.63	210.92	211.6	212.93	211.2	211.16	213.33	210.99	211.25	211.27	211.92	211.98	211.69	210.54	210.92	213.03	212.91	213.07	210.92	212.5	211.46	210.95	212.31	211.55
203.12	204.23	204.47	204.5	204.21	203.51	204.3	203.04	202.78	202.26	204.7	204.42	204.57	202.72	204.56	203.31	202.49	204.61	203.82	203.75	203.92	205.43	203.73	204.17	202.56	204.05	203.64	205.94	203.13	204.92	203.53	203.3	202.48	203.78	203.93	203.41	203.55	202.82	204.3	203.59	201.22	204.69	204.31	203.96	205.07	203.08	204.75	204.81	203.06	203.29
207.71	208.65	208.27	209.01	208.86	207.59	210.02	208.71	208.64	208.33	209.44	208.28	208.24	209.09	207.49	208.04	210.99	210.27	208.11	208.38	209.92	208.39	208.14	207.8	207.96	208.55	207.43	208.92	208.4	208.9	210.52	208.45	208.26	208.46	208.53	207.5	207.93	208.72	207.62	208.96	209.95	206.7	209.26	209	208.62	209.01	208.68	208.64	209.94	209.37
212.6	210.48	212.11	211.85	213.17	212.65	212.72	210.85	210.24	209.98	211.23	211.42	210.43	211.37	212.42	211.83	212.96	211.5	211.26	212.03	212.14	211.68	211.47	212.08	212.88	211.13	211.61	210.8	212.5	210.74	210.9	211.12	212.02	211.8	213.34	212.37	211.98	212.36	211.6	210.92	211.43	210.6	212.08	212.8	211.9	211.16	211.55	211.11	209.95	211.17
212.64	212.54	212.49	211.64	212.01	212.82	212.1	213.61	212.88	214.03	213	213.76	212.4	212.87	211.49	212.53	212.36	213.57	213.72	215.13	212.95	210.89	211.71	213.05	211.74	213.14	214.04	210.8	212.55	214.85	211.58	211.03	210.78	211.04	213.2	212.8	210.47	211.82	211.25	213.33	212.54	212.06	212.79	212.4	212.36	213.01	213.07	213.62	211.87	212.04
218.81	216.89	215.14	216.45	218.36	218.39	217.87	217.2	218.94	218.8	219.12	218.3	218.18	218.96	218.5	218.39	218.84	217.02	216.4	219.3	217.44	218.39	216.83	217.39	218.38	218.78	218.03	217.49	216.73	217.59	217.93	218.45	217.1	217.96	217.09	218.6	217.3	217.75	218.24	218.06	216.27	216.63	218.04	218.47	219.63	218.29	217.28	216.33	217.12	219.02
205.71	204.67	205.3	205.88	202.78	205.83	206.02	204.45	206.6	207.37	205.88	206.41	204.41	206.03	203.83	206	207.32	205.6	205.26	204.6	205.16	206.53	204.81	207.25	205.25	206.61	205.41	206.24	204.4	207.1	207.26	206.9	205.33	206.54	204.86	204.83	206.74	205.36	204.93	204.78	206.26	206.79	206.36	204.4	204.36	205.5	206.38	205.81	204.63	205
208.66	207.41	209.68	206.28	208.85	206.74	206.37	209.5	207.34	206.65	207.18	207.24	209.56	206.78	208.68	206.49	207.16	206.6	206.24	207.72	208.59	208.21	208.1	206.6	208.35	208.05	208.57	207.08	209.08	207.39	207.85	206.04	208.49	207.9	207.66	208.66	208.01	207.18	206.51	208.97	207.18	208.66	207.5	208.85	206.7	206.26	207.86	208	209.44	208.18
195.03	195.69	196.8	195.15	194.77	197.09	194.62	194.16	195.31	196.38	194.98	195.7	195.67	194.11	195.39	194.88	193.69	196.21	195.23	196.3	195.06	194.26	194.84	194.94	195.65	194.36	195.29	196.49	195.35	196.07	195.09	194.58	195.37	194.12	194.86	194.94	196.53	194.53	195.9	195.58	197.02	195.79	196.19	197.1	196.19	195.65	195.13	196.4	197.66	194.33
211.64	211.8	209.79	212.44	211.83	210.03	211.1	212.22	212.24	210.84	211.42	211.46	211.41	212.11	212.12	211.45	211.14	211.26	211.88	213.08	211.4	210.45	211.02	211.87	209.9	212.9	211.51	213.07	213.25	211.24	213.18	214.26	212.3	211.58	212.02	211.73	211.82	211.44	210.86	210.31	212.34	212.93	210.26	213.59	212.6	212.09	211.29	212.58	211.69	214
195.43	195.13	195.17	196.11	195.9	196.37	194.22	194.86	193.77	196.38	194.81	195.86	194.94	194.5	195.21	193.44	195.88	197.07	195.83	196.25	196.13	194.56	194.48	195.39	194.81	196.65	195.29	194.55	195.28	194.59	194.27	195.46	194.93	195.55	195.14	194.69	193.94	194.23	196.17	194.28	195.83	194.49	194.66	195.07	195.8	196.11	195.87	195.43	196.08	195.31
211.79	212.06	211.76	213.54	211.26	213.06	210.45	212.34	213.8	211.82	211.36	213.11	213.5	212.45	212.89	211.19	213.01	213.18	212.46	212.8	213.18	211.62	212.01	212.49	212.6	211.31	211.95	211.72	213.26	211.68	211.43	212.44	212.85	211.93	212.65	212.2	211.95	212.53	212.61	212.18	214.23	210.8	212.99	211.73	212.72	212.3	211.93	213.43	212.92	210.71
209.26	209.52	209.02	209.2	208.52	209.49	210.04	207.68	210.28	209.29	210.24	209.85	208.94	209.42	210.12	210.41	208.36	209.83	209.29	207.79	209.42	208.57	209.17	209.08	211.12	209.98	210.29	208.11	210.17	210.05	209.65	209.29	210.57	209.02	210.47	207.63	210.52	207.95	208.39	210.86	210.29	209.23	209.07	208.66	208.56	207.92	210.33	209.28	210.68	210.09
203.83	202.99	203.96	203.18	203.94	204.22	202.85	203.75	203.79	203.62	204.72	204.59	203.78	204.13	205.37	203.51	203.91	201.64	203.88	202.94	204.75	202.43	205.67	203.75	203.1	203.41	203.99	205.09	203.36	203.68	202.81	203.57	204.88	204.3	202.54	204.87	203.99	204.13	203.42	203.52	202.23	203.74	204.29	205.85	204.28	203.54	202.48	203.39	206.15	203.91
195.24	194.79	194.97	194.64	195.07	195.1	193.87	196.11	196.16	196.31	195.27	194.83	193.57	193.8	194.18	196.01	195.04	195.99	194.48	196.77	195.38	195.16	195.31	195.83	193.6	194.59	194.24	196.05	194.94	196.2	195.01	195.45	196.59	193.94	193.94	193.78	194.16	193.55	195.68	195.7	193.79	193.77	194.83	195.66	194.27	194.22	195.55	195.91	196.02	195.83
209.66	208.37	208.25	208.96	209.48	207.6	208.03	209.13	208.18	207.49	208.52	207.37	208.35	207.9	209.22	210.17	207.91	209.52	207.87	209.76	209.3	209.15	208.83	208.44	207.68	209.09	208.76	208.74	207.83	208.71	209.21	208.94	209.28	209.07	207.13	208.53	208.07	207.2	208.42	209.99	208.41	207.62	209.59	209.3	208	207.41	207.27	207.88	209.54	208.52
205.37	204.5	206	205.85	203.49	203.33	202.02	203.1	204.35	205.3	204.53	204.23	204.17	203.47	205.44	204.46	205.03	204.63	204.13	204.08	204.12	205.35	204.14	204.45	206.86	204.62	203.72	203.78	205.36	205.22	203.81	205.78	205.24	203.56	204.48	205.42	203.83	203.42	205.53	204.75	204.19	203.94	204.18	204.83	202.94	204.6	203.95	204.23	204.54	205.7
212.24	213.11	211.86	213.34	212.36	212.08	213.3	213.68	211.85	211.18	211.71	212.99	212	212.73	211.68	213.42	213.12	212.04	213.29	211.72	213.13	211.8	212.51	210.97	212.4	213.11	213.14	211.72	212.09	213.07	211.51	212.25	214.15	212.09	212.44	211.53	212.34	212.32	212.53	213.7	213.15	210.75	212.6	213.23	212.74	211.87	212.18	212.08	213.27	212.2
199.02	200.09	199.48	198.81	198.55	198.21	198.75	199.74	198.77	196.8	198.52	198	199.06	197.49	198.29	197.83	198.86	198.83	197.18	197.74	197.87	197.56	197.78	197.22	198.87	197.97	198.14	199.22	199.72	197.97	197.29	198.77	198.82	197.43	198.66	197.93	199.01	198.87	198.09	199.23	198.06	198.14	198.86	199.37	199.54	197.86	198.08	199.28	197.1	199.34
211.84	210.59	211.19	212.34	212.54	211.09	211.37	209.36	211.93	210.52	212.37	212.63	211.06	210.51	211.49	212.12	211.47	212.12	211.58	212.06	211.4	210.92	210.39	210.59	211.06	210.38	210.99	212.1	212.75	210.47	212.24	212.74	211.87	211.8	211.47	211.22	210.77	211.51	212.31	210.95	211.71	212.18	212.27	210.18	211.32	212.16	211.9	213.27	213.9	212.06
207.53	205.61	206.41	207.09	206.51	207.53	206.43	206.05	205.98	208.72	207.17	206.08	206.58	206.07	206.65	206.81	206.22	206.76	205.87	207.25	206.17	204.92	206.66	206.55	206.63	206.05	205.85	205.75	206.02	207.98	207.88	207.01	206.49	208.93	205.41	206.33	207.14	205.37	205.95	206.54	206.46	206.29	207.29	207.55	205.42	206.54	207.1	207	206.15	206.14
207.07	209.4	205.73	206.8	205.91	208.66	209.03	209.03	206.54	207.65	206.9	209.92	207.9	206.94	208.77	208.56	206.96	207.78	207.21	207.41	206.91	207.05	206.93	208.16	206.57	206.46	208.25	208.64	207.7	207.41	207.91	207.77	208.23	207.19	207.57	207.68	206.55	206.04	209.46	207.75	207.47	206.77	208.72	205.96	208.52	207.91	207.49	207.91	207.01	207.04
217.39	217.31	216.9	216.51	217.41	216.91	216.19	217.23	217.05	217.74	217.85	216.82	218.34	217.77	215.94	215.52	217.42	216.46	216.39	217.79	217.86	216.33	217.58	217.88	215.92	217.58	215.47	217.08	214.79	215.48	217.9	215.5	216.91	215.66	216.02	216.35	214.94	217.74	217.6	215.75	216.17	216.89	218.27	215.95	216.35	215.82	217.15	218	217.07	217.47
208.28	208.04	206.98	206.56	208.17	207.81	208.34	207.57	207.89	208.48	207.13	208.72	205.62	207.91	209.52	207.03	209.12	207.25	207.83	207.4	208.18	207.36	208.71	207.03	208.64	208.43	207.86	205.53	205.9	205.96	207.67	207.6	206.92	207.55	208.36	208.72	206.65	208.79	208.63	208.8	206.55	209.4	209.18	209.51	208.84	207.18	209.48	208.86	206.9	208.28
194.92	195.67	193.19	195.1	194.04	195.38	194.5	194.58	194.03	194.3	195.01	194.19	194.33	194.43	193.93	194.08	192.67	193.9	194.67	193.71	195.29	193.54	193.56	193.82	193.99	195.02	196.66	193.8	194.61	193.7	194.86	194.37	194.75	193.48	195.35	193.95	195.1	195	192.71	194.36	193.7	195.49	193.67	194.56	192.34	194.58	194.38	193.85	193.35	192.91
207.73	209.62	208.34	207.37	208.35	208.87	206.94	207.69	208.57	208.56	207.24	207.87	208.68	207.9	210.01	209.71	208.76	208.65	207.83	208.37	207.77	206.21	208.94	207.68	207.77	207.55	209.92	206.75	208.34	207.27	209.5	209.09	210.09	206.91	208.19	206.79	207.31	208.93	208.32	208.35	209.35	208.87	207.66	208.29	208.25	206.26	207.82	209.38	209.25	209.21
212.33	211.28	213.06	212.45	213.15	212.1	212.52	213.02	212.4	210.97	212.29	213.15	213.16	212.35	212.13	212.25	215.33	212.3	212.22	213.66	212.9	212.35	212.1	211.34	210.81	212.41	212.4	209.51	213	213.5	213.62	212.54	212.45	212.54	213.2	210.43	212.58	212.74	211.54	212.91	212.88	212.39	210.29	211.94	212.66	212.31	211.84	212.97	213.74	211.39
207.06	207.98	207.23	208.28	209.01	207.02	207.01	206.44	208.83	209.09	206.6	208.15	206.61	209.35	207.6	208.85	208.37	207.89	208	206.87	207.66	207.86	207.87	206.59	207.21	207.25	208.4	207.26	206.86	207.59	209.16	208.14	209.47	207.76	208	208.97	207.82	207.53	206.19	207.14	208.68	206.79	207.46	206.89	207.87	206.59	207.04	207.62	207.44	208.25
216.51	217.24	216.32	217.3	216.47	218.21	218.47	215.71	217.66	216.34	216.66	217.43	217.04	217.31	217.69	216.08	215.57	216.9	216.99	216.87	216.67	216.61	217.31	214.86	216.67	216.65	216.76	218.27	215.79	218.15	217.33	215.99	216.7	215.78	217.15	217.2	216.01	216.84	216.32	217.48	217.75	217.68	216.09	216.36	216.94	216.26	217.53	217.08	216.61	215.86
212.94	215.41	212.81	213.21	214.99	212.95	214.76	213.04	215.36	212.82	214.28	213.53	213.15	215.6	213.91	212.94	214.54	212.74	213.84	213.53	215.46	214.34	213.32	214.12	214.06	214.58	212.39	212.72	213.71	213.67	213.51	213.41	213.89	214.56	214.16	213.24	214.41	214.39	213.73	213.36	212.85	214.71	215.53	212.82	213.67	212.75	214.84	213.65	213.41	213.46
207.19	206.99	208.84	207.69	207.97	209.18	208.5	207.21	207.74	207.34	208.58	207.62	208.98	208.12	207.64	206.98	207.13	207.37	206.25	207.49	208.27	207.59	208.89	209.18	209.91	207.43	206.54	209.45	208.15	207.03	206.54	207.9	207.96	210.04	208.06	207.84	207.45	208.1	207.93	208.25	209.23	207.79	207.95	207.89	208.63	207.26	207.15	207.26	209.54	207.59
197.17	198.52	200.14	197.78	196.94	198.31	198.21	198.73	198.31	198.8	199.12	199.05	197	198.45	198.52	200.63	198.28	197.9	199.11	198.5	198.95	197.73	197.68	199.25	198.46	198.48	197.32	198.54	198.41	198.71	198.39	199.2	197.89	197.8	198.87	197.65	198.72	200.61	197.66	197.34	199.19	199.38	197.54	199.64	197.5	197.26	199.41	198.4	198.49	197.96
208.04	207.94	209.1	208.77	208.79	208.13	208.37	206.99	209.41	208.74	207.63	207.55	210.3	207.22	208.46	208.41	208.38	207.71	207.7	210.1	208.57	207.99	208.65	207.17	207.52	209.25	208.98	208.78	207.73	207.83	208.48	207.71	209.69	209.47	210.46	210.35	208.77	207.95	208.48	208.88	209.11	208.15	208.06	209.28	208.6	209.03	209.59	209.72	208.86	209.75
195.23	195.42	194.49	196.51	196.32	195.13	195.14	195.09	196.06	195.38	195.05	193.82	196.06	195.44	196.47	195.18	194.38	195.12	195.04	196.34	195.84	193.74	196.34	196.13	195.66	195.53	195.06	195.16	195.97	195.17	194.89	195.16	193.5	194.3	195.29	195.57	195.1	196.65	196.56	194.59	193.5	194.45	194.9	195.43	194.26	196.85	194.68	195.94	196.19	196.57
204.28	204.19	206.62	204.69	205.34	203.84	204.91	205.02	204.23	204.8	204.61	205	203.04	205.67	203.52	204.66	204.44	205.21	206.71	204.25	204.82	204.43	204.63	203.96	205.05	204.47	204.13	204.7	205.82	203.59	204.86	205.1	205.29	205.27	203.91	205.44	204.43	205.03	204.13	204.35	204.93	203.23	205.15	204.98	205.6	205.04	206.24	203.61	203.58	205.75
211.14	212.96	211.79	212.05	213.33	211.63	212.05	212.99	211.55	213.28	212.55	212.78	212.53	211.86	212.04	212.49	213.29	212.57	212.42	212.34	212.18	213.28	211.52	211.63	210.78	213.01	211.23	212.52	212.02	212.15	213.47	210.86	212.49	213.24	212.71	212.17	213.91	211.46	211.1	211.53	212.55	212.82	214.39	213.2	211.81	211.49	212.56	211.22	212.57	211.85
200.67	201.18	199.63	201.57	201.18	200.68	202.29	199.76	201.96	200.11	201.71	200.68	201.61	202.53	202.44	200.55	202.13	203.48	201.5	201.48	200.43	201.85	202	201.88	201.8	202.97	201.49	200.6	200.59	202.58	201.62	201.08	201.23	201.16	201.53	200.99	201.71	199.81	202.02	200.78	202.7	200.02	201.86	201.73	202.84	200.74	201.94	201.8	200.59	199.62
217.19	217.31	216.8	215.99	217.8	219.45	216.79	216.83	216.02	216.29	217.62	218	216.18	216.26	219.43	216.44	215.35	217.54	218.67	215.98	217.87	217.29	217.3	215.87	218	216.89	218.19	218.44	215.51	217.37	216.52	215.34	217.68	217.79	217.87	216.65	217.65	215.92	217.92	217.46	216.36	216.11	216.71	218.25	216.38	216.8	217.02	216.8	216.73	216.62
209.08	209.1	208.34	208.23	208.74	207.97	208.8	207.88	209.15	208.41	208.12	207.77	209.17	208.84	209.03	207.14	208.64	208.74	208.2	208.71	207.48	209.08	209.98	208.69	208.08	208.49	207.77	209.39	209.43	208.41	208.82	206.21	207.13	210.14	208.5	208.37	208.14	208.03	209.03	210.15	209.84	208.71	207.34	208.54	209.48	208.46	209.03	208.34	208.22	209.71
203.52	202.91	202.56	201.41	203.5	202.43	202.47	202.38	203.41	202.89	202.36	201.85	202.99	203.12	203.75	201.47	202.05	203.24	202.38	200.69	201.89	202.41	202.68	202.26	202.44	202.96	202.44	203.74	202.37	203.18	202.08	202.45	203.28	203.03	203.32	201.63	202.5	203.6	202.16	203.45	202.48	202.06	203.37	201.99	200.91	201.64	203.48	202.22	202.51	202.56
199.54	200.24	199.09	199.36	199.09	199.57	199.2	200.76	199.75	200.43	199.86	198.88	198.54	199.81	199.83	198.51	201.4	199.63	199.27	200.84	200.14	199.56	200.47	200.58	200.14	199.6	198.08	198.74	198.54	198.41	199.96	199.61	200.44	200.31	200.08	199.84	198.72	201.32	200.69	199.54	199.79	200.36	198.34	200.34	200.95	198.51	199.46	200.48	200.37	198.99
211.21	212.36	212.28	212.13	211.93	212.84	211.95	211.19	213	210.29	212.45	211.26	210.54	210.42	212.37	212.78	214.2	211.6	212	211.42	211.08	212.16	211.02	212.06	212.02	212.87	209.7	211.88	211.38	210.83	213.36	211.98	210.43	211.93	211.6	213.14	212.38	210.34	210.67	210.38	210.94	211.78	211.98	212.02	211.49	211.86	211.4	211.31	210.21	212.18
212.08	213.15	211.15	212.12	211.85	212.92	212.5	212.19	212.47	210.64	212.83	210.69	214.12	212.67	212.92	212.1	211.3	211.73	211.65	211.43	212.24	211.96	212.85	213.79	212.41	214.06	211.06	211.98	211.83	212.03	211.67	211.2	212.89	211.66	213	211.65	213.32	212.18	211.67	213.85	212.14	211.55	212.25	212.77	212.07	212.5	210.57	211.81	212.41	211.03
204.32	205.99	205.4	206.45	205.92	206.28	204.99	206.43	206.97	203.85	205.52	204.2	206.48	204.62	208.1	205.9	207.1	205.82	207.22	205.65	205.23	206.21	205.28	206.8	206.7	204.67	205.49	205.92	205.73	204.8	206	204.2	204.47	205.3	205.68	205.2	206.21	204.41	206.03	205.04	205.15	206.26	204.5	206.42	205.59	203.79	206.33	205.3	206.01	205.18
213.41	212.1	212.41	211.45	211.38	213.56	211.35	211.57	213.03	212.77	212.37	213.69	212.7	212.62	211.47	210.75	211.79	212.28	212.73	212.1	212.36	212.76	212.04	212.83	210.61	212.62	212.23	212.98	212.21	213	211.38	211.25	212.65	212.37	211.53	211.55	209.76	212.01	211.69	212.33	212.84	212.92	213.51	211.12	213.79	212.42	211.34	212.69	213.53	210.67
214.04	212.53	210.78	213.97	214.07	212.63	214.49	213.29	213.82	213.67	211.51	211.89	212.12	212.17	211.96	213.96	212.57	211.82	211.22	212.46	213.03	213.65	213.03	214.21	212.23	212.47	212.65	213.25	214.98	214.89	212.91	214.97	214.09	213.58	212.9	213.53	212.03	213.81	211.64	213.22	212.6	213.54	214.51	213.61	214.22	212.61	212.84	211.54	214.36	213.12
204.28	202.16	203.18	204.31	203.52	203.36	204.07	202.25	202.13	202.67	202.33	203.56	204.22	204.15	205.84	204.83	203.83	202.31	203.18	203.15	204.16	201.57	203.23	203.11	202.99	203.72	203.63	202.87	202.28	202.65	203.53	201.77	204.07	203.64	205.4	204.01	203.98	202.81	202.38	203.27	204.65	203.12	203.63	203.41	203.83	203.66	203.64	204.22	202.86	204.3
208.06	206.67	205.25	207.52	207.25	207.96	207.97	207.28	208.74	208.22	207.76	207.77	209.04	208.5	206.11	207.7	207.2	208.18	209.12	208.11	205.68	208.9	208.52	205.79	206.68	207.88	207.74	209.45	207.2	207.5	206.78	207.48	208.14	207.38	207.98	207.02	208.51	207.46	208.57	207.58	208.38	207.16	205.88	207.51	207.13	207.65	206.39	208.36	207.59	207.66
203.53	202.68	204.72	201.38	201.55	202.1	201.8	202.73	203.43	202.84	204.25	203.2	203.39	202.2	203.38	201.55	203.65	201.68	202.76	203.85	201.12	202.2	203.17	202.21	201.96	200.53	202.47	202.33	203.16	202.58	202.71	201.97	202.76	201.79	203.28	202.3	202.68	201.75	201.38	202.45	202.46	201.48	202.62	202.08	203.01	202.65	203.74	202.25	202.46	204.07
201.82	201.85	204.64	203.66	200.66	202.77	201.69	203.27	200.97	201.28	202.44	202.21	204.35	200.79	201.57	202.25	201.62	202.06	203.07	201.45	201.25	204	202.86	201.82	201.6	202.13	202.5	201.64	203.17	200.2	201.47	201.75	202.04	202.95	202.93	201.24	203.29	204.53	202.49	200.55	201.59	203.46	202.11	202.94	202.15	203.45	203.15	201.27	203.21	203.06
200.14	199.28	198.31	201.41	197.82	200.37	201.11	199.57	199.68	200.06	199.63	200	200.12	199.37	199.86	199.43	201.51	200.49	201.3	200.33	200.93	199.56	199.07	201.06	201.72	199.19	199.24	200.76	201.12	200.94	198.98	200.67	201.09	200.58	199.86	200.15	200.85	201.35	201.22	201.4	200.59	200.25	201.22	201.55	201.14	200.1	199.39	200.95	201.65	200.41
204.15	203.43	203.68	203.53	203.25	202.66	202.19	201.45	202.14	203.05	203.51	203.5	203.47	202.93	203.79	202.25	202.56	204.1	204.5	202.55	204.01	202.38	203.09	203.15	202.35	202.89	203.1	203.97	202.87	205.56	203.57	203.66	202.32	203.05	203.2	204.59	204.17	202.53	200.84	202.95	204.85	203.37	203.67	204.89	203.67	202.08	202.71	201.69	202.48	203.29
202.27	203.5	202.84	202.33	203.48	204.54	203.8	202.46	202.62	203.47	204.64	203.53	200.29	204.28	202.62	204.11	203.89	202.35	202.61	203.73	202.43	204.38	202.08	203.71	204.52	204.93	202.17	204.58	202.77	202.18	204.44	203	202.69	202.08	203.89	203.54	202.56	204.09	202.76	201.38	203.96	203.6	203.53	202.98	202.81	203.67	202.71	204.15	203.67	202.69
204.51	204.57	204.01	202.6	203.16	204.16	204.9	203.26	203.54	203.78	205.01	204.31	203.94	203.59	203.16	203.89	203.36	205.17	203.1	203.48	200.77	202.56	203.09	202.91	203	203.38	203.84	202.53	205.09	203.02	204.07	203.31	203.39	202.88	202.59	203.77	204.57	204.41	202.79	203.17	202.16	203.13	203.94	203.39	204.28	203.45	204.54	201.58	203.34	202.22
203.52	201.6	203.44	204.46	203.21	203.47	203.49	201.96	202.98	203.02	204.65	202.3	204.67	202.56	203.06	204.25	204.59	203.88	203.74	204.68	204.4	202.89	203.52	201.42	203.55	202.91	204.87	205.28	205.19	203.56	203	203.95	203.32	203.23	203.36	202.84	203.76	203.27	202.86	203.99	202.55	202.23	204.99	202.81	202.03	203.32	203.8	203.08	204.24	203.84
200.11	199.15	199.61	199.12	200.59	199.32	199.31	200.54	199.1	198.9	200.42	201.81	198.7	199.59	199.79	199.74	199.13	201.03	200.54	199.89	199.29	200.51	199.28	198.95	199.82	199.79	198.27	198.58	198.69	199.87	198.98	200.86	200.61	199.91	198.87	198.2	199.3	199.05	200.45	199.38	199.28	198.07	199.77	198.88	200.23	200.8	199.13	198.73	199.03	199.82
217.29	217.24	216.96	217.3	217.42	215.58	216.44	217.14	216.58	217.66	216.31	217.46	216.49	217.06	217.94	215.88	215.94	218.1	217.01	218.63	215.96	217.04	216.57	217.86	217.98	216.96	215.63	217.32	215.94	218.28	216.97	218.08	218.07	216.82	216.85	216.95	216.62	217.14	217	215.84	217.59	215.95	215.59	216.17	217.21	215.77	215.61	216.99	215.83	216.56
206.71	207.81	207.11	207.82	206.35	206.6	204.85	206.7	206.26	206.4	205.41	206.13	206.85	208.68	206.23	206.47	204.76	205.94	204.58	205.92	206.39	206.31	207.12	206.04	207.56	205.89	206	206.93	206.09	205.52	206.33	205.27	206.9	206.73	206.63	206.35	206.1	205.59	207.55	205.81	206.06	206.89	208.61	205.49	207.82	205.67	205.79	206.86	206.33	205.19
204.64	202.07	204.65	206.16	204.67	203.93	202.1	204.54	203.12	201.77	203.63	204.17	204.04	202.23	204.25	205.32	204.73	204.23	203.66	204.9	206.5	204.08	202.75	204.12	202.64	204.34	203.63	203.78	204.87	205.42	203.37	204.01	203.56	203.26	204.44	205.54	202.68	203.4	202.83	203.11	203.27	203.42	204.39	203.95	204.14	204.21	203.39	205.31	203.18	203.6
203.9	205.9	203.28	203.9	205.88	205.35	203.92	202.76	202.7	203.41	203.95	203.75	202.36	203.93	204.55	205.21	206.46	203.41	202.97	203.62	203.54	204.01	204.89	203.74	203.58	203.05	204.41	204.37	205.28	204.2	204.38	203.61	204.64	204.45	201.93	204.29	204.92	203.86	204.15	202.42	205.61	204.01	204.05	204.65	205.31	204.81	203.61	203.51	204.7	204.29
193.34	194.11	194.32	193.81	194.09	196.26	194.31	193.63	194.87	193.87	194.73	193.78	193.33	194.17	193.12	195.53	195.15	194.17	193.55	194.76	194.17	195.13	194.07	194.69	194.1	194.63	195.87	193.77	194.48	194.55	193.99	195.57	194.83	194.11	194.79	193.17	195.18	194.98	196.74	194.68	192.26	194.42	194.48	193.1	194.6	195.52	194.26	194.26	195.34	193.56
203.24	203.02	203.78	204.24	203.49	203.41	203.27	203.14	202.3	203.75	203.42	203.86	201.95	202.92	204.58	203.77	204.64	202.42	202.67	202.12	203.69	202.8	203.91	203.05	201.82	202.05	203.57	203.24	204.5	203.71	202.95	204.35	202.91	203.06	203.43	202.69	201.78	204.06	204.63	203.83	203.75	203.53	204.13	202.59	203.84	203.89	203.87	202.75	204.89	202.36
207.17	207.73	207.88	209.64	209.67	207.49	209.28	208.85	208.31	209.2	208.38	207.77	207.7	208.37	210.21	207.36	208.52	207.31	207.08	208.68	209.61	209.24	207.83	208.58	208.89	208.78	207.99	209.48	208.27	208.52	209.73	209.01	209.59	208.07	208.1	209.05	207.88	207.93	210.26	208.55	208.41	208.74	207.6	208.94	208.91	208.26	209.68	207.42	208.15	208.05
211.83	212.4	210.73	212.13	211.84	212.62	212.49	211.37	212.87	213.45	212.85	212.91	212.52	211.7	212.51	213.35	210.87	214.09	212.81	212.06	213.12	213.21	211.61	212.25	212.09	214.07	212.71	211.88	210.82	212.37	211.85	212.46	212.54	213	213.09	212.44	210.98	212.17	212.49	213.83	212.77	213.11	211.33	212.74	210.99	213.09	212.83	213.29	211.85	212.84
213.05	213.66	214.5	212.54	212.28	213.44	212.45	211.02	212.6	213.52	211.25	213.54	212.73	213.79	213.65	212.53	213.34	213.59	212.27	212.09	212.73	213.07	212.17	211.71	213.51	211.9	213.13	213.5	212.48	211.65	212.8	213.03	214.04	214.36	213.8	213.34	213.89	211.91	213.06	213.38	212.15	213.44	213.42	213.02	212.34	212.8	212.39	213.99	211.84	213.22
206.13	206.97	205.78	206.4	206.81	205.06	208.65	205.97	206.25	206.02	206.31	204.34	206.43	209	206.41	204.77	206.52	206.47	205.4	205.35	205.89	206.01	205.87	206.08	207.11	207.11	207.38	205.65	206.74	207.3	205.61	207.83	206.59	207.73	207.36	206.86	204.33	206.71	205.79	207.54	206.43	205.17	205.33	205.32	205.4	206.24	207.11	204.82	205.68	206.55
204.91	203.3	203.64	203.48	202.28	204.8	201.41	205.48	204.86	202.04	202.85	204.76	203.23	204.15	202.54	202.71	202.87	204.69	203.18	203.97	203.15	203.86	203	203.01	202.9	203.69	204.26	203.79	204.85	203.24	202.7	203.41	203.37	202.61	203.56	203.32	204.24	204.5	203.12	203.74	204.81	204.6	203.88	202.78	203.77	203.32	204.84	202.16	203.57	203.56
209.25	208.1	209.84	210.25	208.76	207.71	207.75	208.12	209.86	208.89	208.98	208.11	207.04	208.59	207.93	207.61	208.59	208.18	211.47	208.63	210.64	209.21	211.18	209.1	209.36	209.46	207.27	207.2	208.66	208.5	209.18	209.43	207.8	209.06	208.57	207.98	209.51	209.8	209.21	209.55	208.37	207.97	208.62	208.5	208.38	208.89	208.9	207.52	209.01	207.62
217.26	216.7	216.79	218.12	217.11	216.57	216.54	217.24	217.71	218.01	217.35	216.68	218.61	218.93	218.89	216.75	216.49	218.42	217.61	217.13	219.61	216.05	215.93	217.87	218.22	217.35	217.29	217.45	218.1	218.09	217.58	218.03	217.3	218.62	219.62	217.53	218.76	218.07	218.36	218.62	217.49	219.25	218.61	218.18	217.5	219.51	216.67	218.17	218.54	218.77
212.98	215.06	212.37	213.42	213.21	213.99	214.77	213.65	212.52	214.06	213.18	214.39	212.62	214.38	213.87	214.05	213.67	211.97	212.97	213.52	214.63	214.51	212.48	212.92	215.09	213.03	212.85	215.28	214.03	215.42	212.92	214.33	212.86	213.96	212.62	212.64	214.71	214.18	212.66	213.91	214.01	214.58	213.81	213.37	215.43	214.6	213.78	214.13	212.64	212.77
212.46	213.97	212.44	209.81	212.22	211.6	210.57	210.98	212.01	211.98	212.05	211.33	210.43	212.43	211.08	210.44	211.59	211.84	211.42	213.05	212.26	212.69	210.7	212.79	210.69	210.77	209.38	210.7	211.59	212.34	212.93	211.73	212.04	211.34	210.65	210.48	212.37	210.94	211.71	212.36	213.24	211.86	212.45	211.52	211.81	212.89	212.08	213.98	211.38	209.56
206.31	204.68	207.56	206.82	206.5	205.54	206.68	204.97	207.56	205.39	205.55	206.99	207.21	204.49	206.72	205.34	205.66	206	207.33	207.24	206.94	206.61	206.07	207.03	207.44	204.32	205.9	206.33	206.88	206.07	207.7	207.18	205.5	207.38	206.78	205.59	207.24	206.55	205.38	204.7	205.56	205.09	205.23	206.14	206.25	205.88	205.32	206.66	207.36	205.57
204.76	204.24	203.97	204.61	204.45	204.37	204.42	204.63	203.91	204.95	204.01	204.39	205.56	203.68	205.31	202.5	203.44	204.2	203.97	204.2	203.96	203.27	204.85	204.28	204.41	204.11	205.15	205.86	204.2	204.9	204.1	204.17	203.39	204.44	206.06	204.84	204.76	204.5	204.5	205.17	206.13	206.12	206.24	204.71	205.51	205.17	204.24	204.84	205.1	204.25
207.93	207.78	207.48	206.87	209.11	207.79	206.41	207.15	207.94	208.69	205.94	207.33	209.09	208.24	207.23	207.03	207.85	207.59	208.8	209.41	207.16	208.37	208.44	207.32	208.06	207.35	208.92	207.66	208.3	208.01	207.27	208.34	207.24	207.06	207.23	208.99	208.68	207.63	207.09	207.43	207.29	207.71	208.02	207.95	208.32	206.09	208.57	207.92	207.38	208.02
217.22	218.53	218.19	218.58	220.11	217.27	217.55	220.08	217.79	217.37	218.33	218.91	218.59	217.55	216.17	218.46	218	219.4	218.88	217.54	218.41	218.49	220.04	220.43	219.1	217.5	217.68	216.72	218.96	217.88	218.81	217.71	217.27	217.23	216.55	217.14	217.23	218.46	218.86	217.14	218.15	217.92	217.95	217.33	219.95	217.49	217.5	217.59	218.59	216.76
216.75	218.15	216.69	215.73	216.04	216.88	217.39	217.36	217.91	217.9	217.73	216.92	218.44	218.35	215.27	216.13	217.78	218.21	216.1	217.08	217.84	215.78	217.12	217.64	217.54	217.18	218.24	215.65	218.19	215.63	216.96	217.36	217.25	215.37	216.4	216.32	217.29	216.97	216.44	216.65	216.2	217.12	217.45	216.06	216.77	216.64	216.66	217.66	216.12	216.29
200.19	199.13	200.43	199.59	199.96	199.32	199.16	199.65	198.67	198.71	198.31	200.22	201.42	199.39	201.06	199.54	200	199.55	199.19	198.74	199.53	200.35	198.13	201.1	200.39	198.66	199.67	199.65	199.75	198.71	199.86	200.57	199.53	197.75	198.64	198.85	200.79	199.03	199.07	199.22	199.06	199.38	199.73	200.73	199.82	199.68	198.87	199.72	199.24	199.4
212.46	212.26	211.32	211.39	211.05	212	213.52	212.32	212.8	212.64	211.76	211.6	212.39	213.96	211.28	212.03	211.61	212.69	211.7	211.22	212.79	212.33	212.02	211.57	213.52	212.63	211.83	213.18	211.02	210.67	211.2	213.28	211.65	213.46	211.68	212.73	213.6	210.8	210.57	212.28	210.98	212.3	212.11	212.57	213.74	212.27	211.65	211.45	211.72	212.38
209.39	208.66	208.55	210.45	210.76	207.7	210.37	209.74	208.6	208.01	210.11	209.11	208.32	208.16	208.48	208.88	209.09	209.08	209.44	209.15	207.69	208.64	208.26	208.3	209.19	208.12	207.97	208.88	210.25	208.99	208.93	208.5	206.86	208.02	208.05	207.67	208.45	208.01	209.33	208.89	208.35	208.83	207.44	207.94	207.91	209.79	208.71	207.89	208.48	207.41
205.04	205.9	204.34	205.49	205.19	204.41	204.8	205.46	204.19	205.41	204.5	204.27	204.98	204.87	204.74	203.84	205.45	204.38	203.56	203.64	204.58	203.04	204.07	204.63	203.17	205.06	203.45	205.41	204.34	205.11	204.83	204.09	205.56	205.52	204.3	204.71	203.99	204.3	205.52	205.13	203.61	203.08	204.14	203.63	205.59	203.7	204.34	204.42	203.26	204.6
213.31	212.29	213.04	213.22	214.03	211.37	212.36	212.9	213.8	213.59	212.78	213.64	211.13	213.98	213.86	212.84	211.92	212.83	212.75	213.48	212.77	211.53	211.63	213.21	211.91	214.91	212.16	213.77	213.74	213.86	213.15	212.1	213.32	212.69	211.26	212.16	213.1	211.78	213.08	213.07	212.82	213.36	212.75	212.17	213.09	213.99	213.7	212.53	212.78	213.61
208.08	207.51	207.36	206.52	207.82	208.26	208.27	208.95	208.17	205.88	207.42	207.09	207.74	206.92	208.2	207.35	206.74	207.64	208.41	207.63	208.1	207.21	208.2	208.97	207.03	208.01	207.92	207.23	208.05	208.39	208.31	207.08	205.72	206.88	207.27	207.69	208.32	207.48	207.87	208.58	208.27	208.01	208.86	207.17	207.72	208.16	206.32	207.78	206.19	207.53
206.81	207.13	206.49	205.91	205.5	205.81	207.21	206.45	206.06	206.4	206.27	207.14	205.59	206.09	206.48	206.82	206.3	206.45	205.78	206.48	205.75	205.14	207.13	205.74	205.95	208.22	205.38	205.06	207.02	205.41	205.97	207.24	207.43	205.92	206.83	205.44	207.47	204.77	206.48	206.48	205.88	206.71	206.14	205.84	206.25	205.98	206.78	206.9	205.94	207.73
202.8	201.67	203.62	202.5	204.44	203.58	203.36	201.29	201.96	201.66	201.87	201.33	203.75	203.71	202.95	202.48	203.52	203.35	202.01	203.87	202.36	203.51	202.05	202.72	201.96	203.11	201.21	201.67	203.34	203.66	204.53	201.75	201.65	202.72	202.42	203.04	202.08	202.35	201.52	203.02	201.77	203.22	203.65	201.43	203.54	203.19	202.85	200.91	202.7	202.9
212.21	211.32	214.8	211.96	213.88	212.62	212.09	213.04	213.1	213.08	212.58	214.02	213.37	213.25	213.34	213.07	213.28	212.66	211.76	214.2	211.5	213.12	212.27	213.08	213.41	213.72	213.13	213.07	214.15	212.35	211.64	214.18	213.35	213.82	212.95	212.81	212.16	214.76	213.14	212.04	212.84	212.73	212.83	211.98	212.45	211.79	214.12	213.13	212.48	211.61
208.18	207.59	207.78	208.62	208.35	208.19	207.34	208.99	208.59	207.65	207.71	208.48	208.39	207.37	207.84	208	206.91	206.76	206.02	209.28	207.91	208.53	208.61	208.08	207.21	206.86	206.3	207.39	206.49	207.68	208.03	206.97	207.21	206.72	206.42	208.61	206.8	209.32	208.3	208.01	208.17	207.83	208.22	208.47	207.54	207.6	206.88	209.33	206.99	208.68
212.04	211.26	210.88	210.99	211.33	210.81	211.6	211.64	211.77	212.34	211.86	211.3	211.23	213	212.06	210.85	212.17	211.58	211.56	212.84	211.7	212.58	210.55	211.51	212.19	212.08	213.62	211.48	211.47	211.43	211.35	211.97	209.79	213.74	210.24	211.6	212.76	213.11	212.28	210.65	211	211.74	211.46	210.38	210.76	212.74	212.84	212	212.03	212.02
211.35	211.26	212.2	213.03	212.43	212.22	210.16	210.72	210.88	212.2	212.56	212.07	208.72	212.27	211.23	210.17	212.01	211.32	211.96	211.9	212.17	211.49	210.95	209.88	211.62	214.79	211.95	212.62	212.44	210.59	211.36	211.04	211.97	212.53	211.67	211.43	210.53	210.8	212.42	210.97	211.65	210.87	211.64	213.61	213.55	210.67	210.69	211.32	211.72	212.87
216.82	218.55	216.42	218.37	217.38	217.47	217.63	218.02	216.16	217.44	216.17	216.85	217.69	214.85	217.74	217.08	217.64	217.62	216.84	217	216.41	216.44	215.99	217.05	215.61	216.12	216.59	216.98	216.87	217.1	218.88	215.96	216.56	216.5	217.55	218.05	217.54	217.1	217.09	216.59	215.55	217.34	218.62	218.3	218.84	217.16	216.97	217.76	217	218.97
199.46	199.92	199.77	200.44	200.65	200.78	199.41	199.76	200.94	201.02	199.94	200.79	201.02	199.71	200.32	200.7	200.68	199.32	199.88	199.31	200.55	200.5	201	198.73	198.23	199.45	199.5	199.8	199.86	199.4	200.23	200.94	201.37	201.54	199.13	198.42	198.71	200.35	200.65	199.89	200.09	200.1	199.82	199.04	201.69	200.28	200.43	200.37	201	200.7
210.04	208.49	208.53	207.73	209.44	208.38	207.41	208.33	208.85	207.73	208.42	209.19	208.15	208.17	209.61	209.04	208.42	208.25	209.59	208.84	207.28	209.4	208.64	207.6	207.91	206.2	207.12	208.02	207.01	208.81	208.44	207.69	209.11	209.2	209.26	208.23	209.8	207.84	209.06	209.84	208.42	208.64	208.58	207.76	208.87	208.8	207.62	207.45	207.8	207.66
213.61	212.65	213.08	212.01	212.82	213.43	211.65	211.87	213.75	213.32	211.96	211.55	210.72	213.71	212.72	211.77	211.39	211.36	212.86	213.71	211.21	211.71	211.26	212.11	212.82	211.98	212.17	213.35	214.46	212.76	212.34	212.06	212.17	212.46	213.63	213.66	211.34	212.85	212.84	213.28	210.38	212.32	211.63	212.78	212.9	210.97	212.24	213.8	213.77	211.36
208.47	205.74	207.62	207.08	208.15	206.57	209.6	206.83	208.63	206.48	208.87	208.25	208.01	207.43	205.94	208.14	208.91	209.49	207.33	206.07	207.62	206.98	205.33	208.97	207.78	206.12	208.76	208.9	208.34	208.11	207.41	207.57	208.99	207.88	208.62	207.58	207.62	207.82	206.31	208.05	207.07	209.86	209.83	208.03	208.4	206.67	206.73	206.22	207.91	207.27
214.11	212.73	211.66	213.41	212.71	212.92	214.1	213.1	212.89	213.12	212.8	212.71	212.33	213.14	213.88	212.66	213.09	214.5	214.95	211.51	214.23	213.74	212.48	213.21	213.46	212.32	212.42	212.09	212.12	214.55	213.84	214.52	213.25	213.18	213.49	212.48	213.31	213.48	212.82	212.11	210.9	213.99	213.88	214.23	212.95	213.58	214.43	213.85	212.3	213.51
202.78	201.12	201.69	201.52	204.08	201.87	201.8	202.25	201.62	202.25	201.4	201.54	199.48	202.52	202.14	203.89	202.89	201.94	204.21	203.58	200.99	201.8	201.8	204	202.04	201.23	203.34	202.45	203.67	202.12	204.14	201.32	203.28	201.81	202.1	201.6	201.67	202.36	201.27	201.59	202.8	201.45	202.79	202.67	202.11	203.3	203.3	203.94	202.68	202.75
200.96	200.63	200.33	201.23	200.6	201.9	201.62	201.4	200.24	200.56	200.22	200.63	200.65	200.65	201.51	200.33	200.11	200.66	200.2	200.28	200.46	202.12	199.61	199.95	199.56	199.46	201.87	199.41	200.27	200.72	201.4	200.36	199.04	199.83	198.62	198.57	200.16	201.17	200.97	200.93	200.18	202.11	199.06	200.73	199.43	201	202.76	201.12	199.91	200.21
212.01	211.86	213.22	210.77	211.67	211.06	211.69	211	211.78	211.17	211.49	212.64	212.2	211.96	212.03	213.35	212.92	211.99	212.93	211.46	212.03	211.04	211.16	210.27	211.68	210.86	210.58	211.97	211.45	212.18	210.8	211.7	210.72	210.99	212.1	210.04	211.45	211.1	211.72	210.71	214.32	210.54	212.9	213.2	211.39	210.04	211.31	212.92	212.37	210.72
197.45	198.49	199.54	198.88	199.29	199.66	198.63	199.37	199.29	198.69	200.36	197.39	197.84	200.11	198.59	200.99	200.99	198.57	198.78	199.12	199.69	200.04	200.12	200.72	198.35	199.09	200.07	199.32	199	200.05	198.48	199.43	199.48	198.24	200.01	199.83	198.79	200.89	199.26	199.48	199.49	200.2	198.4	198.89	199.75	199.04	197.8	199.53	199.64	198.66
199.74	199.97	199.59	198.43	200.18	200.8	199.86	199.78	199.61	199.68	200.6	200.26	199.31	198.14	201.23	200.8	201.19	200.75	201.2	199.73	199.22	201.57	199.95	200.16	200.41	201.22	199.64	200.03	200.24	200.47	201.19	199.79	199.2	199.17	200.45	198.93	201.74	201.14	200.75	200.4	199.55	200.83	199.8	199.47	201.3	199.73	200.92	201.05	201.84	199.28
211.95	212.63	210.32	212.46	210.77	211.07	211.24	210.65	210.98	211.93	211.22	211.61	212.82	211.07	211.52	211.34	212.82	211.28	211.84	212.49	213.46	210.72	212.59	209.83	212.29	211.27	212.51	211.81	212.18	212.14	211.94	210.7	213.01	212.53	211.66	211.51	211.53	212.45	211.63	211.4	211.5	212.27	212.72	212.86	212.72	211.77	212.36	212.89	212.28	210.79
203.26	203.68	202.96	204.4	203.6	204.4	202.65	205.08	203.86	202.05	204.94	204.07	204.36	204.07	203.88	204.31	203.79	205.81	203.89	203.11	203.85	204.27	203.68	202.4	204.18	203.14	205.27	202.85	203.66	203.34	203.37	203.02	205.64	202.7	205	204.11	203.18	203.02	203.74	204.64	204.46	202.78	203.86	203.55	203.41	203.37	203.01	204.58	203.97	203.73
217.87	219.06	218.5	216.84	218.87	217.99	216.89	216.84	218.53	216.78	217.34	217.88	218.34	216.75	217.71	217.97	218.34	218.64	217.53	216.84	216.34	217.65	218.31	217.75	217.59	217.71	217.32	218.54	218.49	218.91	216.88	218.98	217.93	218.3	217.73	218.24	218.12	219.03	218.31	219.04	218.23	218.02	217.97	217.95	217.3	217.88	218.37	218.37	218.33	217.15
207.21	208.09	207.85	208.89	206.51	206.16	207.14	208.07	207.15	207.35	208.36	208.84	207.26	207.54	206.48	208.23	207.71	208.82	207.74	207.86	207.58	209.02	209.2	207.12	209.58	208.43	209.3	207.96	207.83	208.84	207.65	208.66	208.39	207	208.15	208.19	208.19	208.72	207.26	207.51	208.58	207.38	207.99	207.78	208.02	207.28	208.8	207.44	207.83	207.33
214.9	213.59	213.46	213.35	214.05	212.81	212.75	214.23	213.36	213.05	214.96	215.77	213.96	214.54	212.54	213.51	215.29	213.35	213.18	214.51	213.37	214.84	213.24	214.01	215.18	213.08	214.04	212.49	213.27	212.7	215.92	213.66	215.18	215.17	213.12	212.43	213.97	214.34	213.97	215.13	214.56	214.35	214.84	213.1	214.22	213.56	213.51	212.87	213.7	214.12
209.75	211.15	211.07	212.22	212.15	211.98	211.17	210.69	210.72	211.29	211.19	212.78	210.69	210.65	212.93	212.3	212.38	210.52	210.28	210.84	211.35	210.82	211.06	210.61	210.38	211.75	210.58	210.58	213.68	212.08	211.09	212.67	212.05	212.19	211.72	211.53	211.66	211.81	210.76	212.58	211.57	210.64	209.04	212.13	211.53	210.62	211.7	212.62	210.91	212.39
218.06	217.04	218.38	217.83	217.79	217.06	218.68	217.68	217.55	218.97	219.35	216.68	218.59	217.44	217.7	218.15	218.09	217.28	218.13	215.59	218.15	217.26	217.19	218.82	218.02	216.35	217.3	218.78	216.9	216.75	220.18	217.31	217.84	216.57	217.83	218.01	219.82	218.58	216.92	217.56	216.64	218.86	217.57	218.11	217.5	218.66	216.9	217.63	217.88	216.79
208.21	208.63	210.35	209.3	210.27	208.14	206.33	208.5	207.97	207.68	207.78	208.13	209.53	206.49	208.36	209.64	209.74	208.87	207.53	210.28	208.99	208.22	207.49	208.67	209.46	210.66	208.52	208.97	208.08	209.72	207.9	210.92	207.63	209.68	208.35	209.48	210.08	209.08	209.58	209.23	207.52	208.85	208.09	209.87	210.36	208.65	208.9	207.86	208.46	208.12
213.33	214.22	214.29	213.43	213.91	214.52	213.26	213.26	213.98	213.79	214.63	213.53	213.58	212.96	213.57	213.39	216	212.55	211.74	213.83	214.29	212.2	215.95	213.95	213.84	212.93	214.38	214.88	214.48	214.01	212.27	213.08	213.74	213.75	215.03	215.54	215.4	214.55	213.22	214.14	213.52	214.27	214.32	213.89	213.14	215.42	212.49	214.11	213.15	214.74
212.09	211.11	211.5	212.66	210.64	212.68	214.17	212.19	211.31	211.39	210.91	210.99	212.72	211.18	211.73	213.38	211.86	211.34	211.43	211.91	212.86	211.48	211.44	211.76	211.59	212.43	210.92	212.66	212.32	211.73	211.43	212.35	212.48	212.48	212.24	211.26	211.89	211.31	211.34	212.3	211.33	212.5	212.95	212.44	211.75	211.4	212.63	212.68	212.81	210.93
204.46	203.6	204.93	203.16	204.45	203.12	203.9	203.17	204.14	204.29	203.47	203.39	203.79	202.79	202.79	203.34	204.01	205.62	203.65	203.59	203.32	204.15	205.37	205.26	204.69	203.53	204.2	203.34	204.47	204.41	205.46	202.39	204.27	203.17	204.9	203.73	203.66	204.08	203.18	202.78	203.08	202.85	203.57	202.93	202.16	202.91	203.55	203.38	205.31	202.62
213.96	212.29	210.87	212.93	210.54	214.27	212.67	212.57	212.54	212	212.15	211.31	211.98	211.23	212.97	210.07	212.1	211.54	212.11	211.73	212.36	210.76	211.96	211.46	210.03	213.92	211.11	212.93	212.61	210.8	211	211.34	213.11	211.91	213.24	212.42	211.25	212.74	212.7	211.07	211.2	212.89	212.58	210.26	212.78	211.96	212.92	211.37	210.86	212.09
199.38	200.28	198.73	199.09	197.9	199.16	200.64	200.29	200.25	199.86	197.71	198.2	199.86	199.1	198.48	197.48	199.47	199.8	198.95	197.83	198.79	199.7	200.49	200.17	199.68	199.96	199.44	199.25	199.4	198.67	198.47	199.92	198.64	199.17	199.54	197.85	199.41	201.08	199.86	199.43	200.01	198.12	199.72	197.94	199.41	199.89	198.73	198.93	199.03	199.77
208.2	209.25	207.69	209.87	208.3	209.38	207.58	209.56	208.68	208.74	207.61	209.67	208.28	209.07	209.53	206.86	210.11	208.75	208.5	210.21	209.54	208.88	206.99	208.14	209.92	208.95	207.23	210.28	208.29	208.52	208.02	209.77	208.23	208.85	209.8	209.29	207.94	208.9	208.9	209.92	208.61	207.49	209.09	209.54	209.83	208	207.88	208.01	209.58	210.24
209.43	207.27	208.67	207.51	207.69	209.34	206.73	206.51	208.34	207.43	208.32	209.09	206.87	209.64	206.01	208.11	208.3	208.97	207.73	207.97	209.22	209.24	208.24	207.25	207.91	207.02	205.71	207.02	207.8	209.14	208.58	208.5	208.01	205.94	207.32	207.11	207.31	206.37	206.1	207.29	208.05	208.27	207.08	207.72	206.33	205.8	207.75	206.39	206.86	208.16
203.17	202.61	203.36	204.02	204.59	203.28	204.84	203.85	202.18	203.29	202.93	202.57	203.52	202.89	203.8	201.32	202.4	201.37	204.57	203.32	201.73	202.22	202.01	203.51	204.51	203.23	203.82	203.52	203.4	203.83	202.85	203.67	204.64	203.71	202.87	204.26	203.92	203.87	203.81	204.33	202.2	202.91	203.55	203.06	202.82	202.75	204.86	203.47	203.12	202.51
209.09	207.96	210.14	207.83	210.53	208.97	210.29	208.26	209.05	207.68	209.2	208.73	208.99	208.54	209.92	207.41	209.17	208.68	207.33	208.72	209.21	209.95	208.6	209.18	208.82	208.54	209.08	208.5	209.55	209.96	208.39	209.03	208.22	207.26	210.52	206.76	208.68	208.47	208.61	209.94	209	209.41	208.35	208.42	208.12	208.41	208.53	208.65	209.48	209.6
207.38	208.92	208.21	207.98	208.32	209.09	208.54	210.13	208.64	210.16	209.28	208.93	208.5	209.36	209.09	209.4	207.96	208.92	207.95	208.23	207.64	208.59	208.87	207.86	209.24	208.75	208.89	209.73	209.58	210.34	207.21	208.84	208.71	209.02	208.73	210.2	207.95	208.22	210.16	209.11	209.21	207.79	209.23	209.79	209	207.75	208.2	208.01	207.1	208.61
199.2	199.27	196.92	199.31	197.4	196.35	198.17	197.87	199.23	197.95	198.31	198.24	198.32	200.29	200.13	198.57	196.66	199.58	198.26	198.51	200.22	198.18	197.97	196.96	199.91	199.51	198.98	199.92	198.75	198.2	200.06	198.87	199.5	199.05	197.26	198.58	196.5	198.47	197.88	198.45	198.67	198.39	197.9	197.71	199.11	198.28	198.13	197.33	196.65	197.61
207.65	207.31	207.05	206.47	206.78	205.92	205.6	206.47	206.24	206.33	207.19	206.52	206.07	206.41	205.82	207.95	206.81	206.81	204.81	208.45	206.32	206.02	207.69	207.85	204.75	208.77	207.44	207.07	206.66	207.06	205.84	206.29	207.17	206.85	207.88	206.61	205.74	206.67	206.96	205.9	206.55	205.2	206.39	207.16	205.72	205.97	206.32	203.77	206.07	207.39
207.72	209.77	208.62	209.78	209.11	208.57	208.56	209.08	208.83	208.06	209.11	210.03	209.16	209.03	208.39	207.82	208.39	208.99	207.68	206.93	208.49	209.93	207.9	209.31	208.07	208.95	210.17	208.59	209.94	208.63	208.61	207.56	209.66	209.95	209.73	208.21	208.49	209.35	207.39	209.6	208.34	211.27	209.8	208.49	209.44	209.32	208.36	208.02	208.42	208.1
203.91	203.31	204.66	202.95	202.47	202.79	203.27	203.88	205.05	202.91	204.14	204.78	202.52	201.91	201.71	202.17	203.3	203.14	203.88	203.31	202.98	204.56	203.64	203.83	203.84	203.65	204.63	202.43	203.56	203.75	202.91	203.6	203.1	202.41	202.64	203.52	202.91	202.46	203.16	201.6	202.65	202.3	202.06	202.75	203.48	203.09	204.87	202.05	203.14	202.03
213.29	211.82	213.66	214.35	215.29	212.19	212.15	213.16	213.48	212.92	212.56	213.02	213.92	212.94	214.16	211.77	212.47	212.25	213.91	212.86	213.93	213.02	213	212.26	212.91	212.12	214.08	211.59	212.21	214.42	213.1	212.08	212.54	212.67	212.93	212.81	213.62	212	212.14	213.48	213.39	213.2	212.28	214.04	213.57	212.97	212.75	213.53	212.1	212.53
208.23	209.52	208.66	209.53	209.96	210.34	209	209.37	209.61	209.99	208.28	207.78	209.27	208.44	208.8	207.75	209.42	208.37	208.68	206.98	207.86	209.25	208.94	208.31	207.75	208.94	208.48	207.74	208.26	209.22	208.76	208.59	210.93	208.31	208.52	209.51	208.31	210.09	208.03	209.38	210.33	209.77	208.98	208.58	209.39	209.53	207.48	210.55	208	208.86
195.11	194.1	195.44	194.86	193.85	193.32	194.16	193.42	194.21	194.16	194.89	193.68	194.22	194.07	194.01	193.14	194.07	193.67	192.17	196.01	193.37	194.37	196.45	195.15	194.68	195.4	194.09	194.62	194.47	193.62	195.4	193.6	193.82	194.16	196.07	193.74	194.19	192.37	195.05	195.58	194.5	193.54	195.31	193.7	194.1	195	193.53	194.34	194.05	194.22
199.88	199.07	198.88	199.26	199.2	198.25	197.72	198.5	198.4	197.49	198.39	198.26	197.5	199.12	197.45	197.87	197.91	198.59	197.29	198.15	198.92	198.28	198.93	198.86	199.85	198.83	199.07	199.24	197.48	198.86	199.23	197.89	198.36	197.91	197.47	196.6	197.48	199.9	198.03	195.93	198.89	199.07	198.87	199.81	197.15	198.12	198.43	199.48	199.39	196.48
204.7	204.85	203.44	204.04	203.33	203	203.8	203.76	204.01	203.08	202.19	203.36	203.62	204.52	204	204.42	204.6	203.04	204.26	204.57	204.97	204.19	204.94	204.7	204.69	203.74	204.56	202.78	204.48	203.17	204.77	204.9	201.74	204.23	204.43	203.13	203.49	203.17	204.01	204.79	202.87	203.92	201.98	204.65	203.14	202.73	204.04	204.06	203.87	203.42
206.91	209.04	207.39	208.5	208.39	208.04	206.75	208.77	206.9	208.64	205.28	207.83	206.76	208.29	207.86	208.29	208.03	209.15	207.42	208.46	208.5	209.18	207.81	206.97	206.56	207.89	208.45	208.32	207.54	207.14	207.09	208.74	207.82	208.62	208.49	207.09	208.21	207.8	208.42	207.55	207.84	207.49	209.2	208.99	208.09	207.56	206.52	209.21	206.25	208.58
206.45	207.76	207.89	208.25	206.16	206.7	208.99	206.99	208.65	207.65	208.28	207.18	208.24	207.49	206.97	208.18	207.23	208.27	208.04	207.55	208.2	207.56	206.96	207.84	206.54	208.08	207.57	207.4	207.14	207.04	208.2	209.37	207.42	208.37	208.49	207.41	207.38	207.86	209.59	207.34	207.61	208.07	207.71	208.52	206.86	207.85	207.78	205.56	207.49	207.94
204.48	204.73	204	205.52	205.41	204.29	203.42	205.73	206.02	204.52	205.11	205.52	205.57	204.4	205.26	206.45	206.29	206.56	205.6	205.26	204.84	203.95	203.98	205.84	205.32	205.45	205.02	206	204.81	204.68	205.55	205.2	204.98	203.16	206.43	203.28	205.98	204.46	205.16	203.41	206.73	204.3	204.49	204.81	203.52	204.98	203.2	203.34	205.06	204.12
203.75	203.29	203.82	204.02	205.8	203.96	204.54	202.89	203.39	203.92	202.63	202.87	204.09	201.98	204.06	204.2	203.46	205.24	202.22	203.18	203.6	203.55	204.67	202.92	204.21	203.09	203.25	204.44	202.65	203.5	204.23	204.43	203.05	203.72	203.86	204.04	203.59	201.99	203.62	205.23	204.34	203.43	204.56	203.04	203.16	203.4	202.01	203.72	203.53	201.73
206.22	204.72	205.56	204.38	204.07	205.37	205.95	206.22	205.92	204.65	205.84	206.54	206.05	204.92	206.4	205.39	206.21	206.9	203.94	207.72	205.12	204.91	205.36	205.69	206.96	206.14	205.45	205.31	204.16	206.13	205.23	204.6	203.77	204.68	205.88	205.56	206.05	206	204.14	205.72	204.55	205.37	205.02	206.26	206.39	206.61	204.45	203.55	205.54	206.78
212.31	212.09	211.64	209.47	212.09	211.54	210.99	212.15	211.91	210.72	210.83	212.59	212.13	209.68	209.98	213.08	211.7	213.1	211.55	211.25	210.98	210.86	213.1	211.7	211.17	211.63	211.58	211.29	212.58	210.36	211.82	210.93	211.25	212.9	210.92	211.27	210.62	212.85	212.04	212.23	211.16	211.3	212.11	212.43	210.75	210.74	210.23	209.96	212.86	211.21
208.17	207.37	207.94	208.13	207	208.01	207.88	209.85	206.36	208.71	207.86	208.68	207.37	208.43	208.16	207.53	207.84	208.99	206.33	205.84	206.39	208.32	207.86	206.51	206.09	207.14	209.33	208.21	207.84	207.34	206.51	209.28	208.39	208.33	208.88	205.95	207.51	206.44	208.66	207.15	207.29	207.97	207.76	208.48	208.25	208.32	207.06	206.59	207.71	207.4
210.12	212.33	210.59	212.41	210.34	210.99	210.74	211.52	211.17	212.44	211.13	211.97	210.22	211.98	210.84	210.93	210.67	212.06	210.55	212.53	211.77	211.31	211.12	210.6	210.69	210.68	212.14	212.42	213.16	210.59	212.2	210.66	211.77	211.24	212.15	211.25	211.63	212.11	210.99	210.19	211	211.66	211.11	212.05	209.89	212.38	210.83	212.71	211.34	211.82
217.1	215.55	217.45	216.33	217.29	216.92	215.65	218.92	218.02	217.58	217.32	218.01	216.92	217.13	217.6	216.43	215.72	215.96	218.42	217.61	217.11	216.78	216.52	217.1	215.46	215.87	217.27	217.12	216.92	217.41	216.1	216.44	216.96	217.9	217.2	215.9	216.46	216.44	216.94	216.68	216.36	216.25	216.59	216.12	217.19	216.92	216.67	214.21	216.04	217.86
209.98	208.91	208.72	207.5	209.26	209.34	208.1	209.95	208.18	210.02	210.11	207.99	209.68	208.19	209.05	207.18	209.71	208.47	208.97	207.42	208.34	208.1	209.67	208.2	207.57	209.82	210.23	207.87	209.53	208.92	208.84	208.43	207.86	208.73	207.37	209.08	209.54	207.88	208.86	208.44	207.69	208.34	208.89	207.57	206.4	208.45	207.89	207.43	208.48	209.2
205.25	203.65	202.25	202.74	203.94	200.86	203.48	203.21	203.44	204.32	202.53	202.77	203.69	204.25	203.92	201.05	204.26	201.93	203.63	203.03	202.52	203.19	203.94	201.86	203.32	203.09	203.02	204.19	203.11	202.21	203.67	203.08	202.51	202.57	202.79	203.35	203.07	203.22	203.97	202.53	202.78	203.25	203.5	203.51	200.68	204.6	203.25	203.59	203.24	202.4
210.06	210.38	210.22	209.23	208.47	211.71	209.73	208.73	209.82	209.67	208.8	209.5	208.64	210.12	208.2	210.5	210.23	210.06	209.06	209.66	208.78	210.82	208.38	210.47	211.31	208.98	208.93	208.89	209.98	209.46	209.84	210.16	208.66	209.24	209.19	209.66	210.34	210.65	209.2	211.19	209.71	210.6	207.6	211.05	208.34	210.89	208.96	210.77	209.59	209.59
203.53	202.33	201.69	202.77	201.73	203.19	201.55	201.22	202.74	202.75	202.61	202.42	202.52	202.39	201.85	202.55	204.19	202.4	202.89	201.92	202.26	201.59	201.3	202.94	201.96	202.42	203.62	202.39	202.99	202.75	202.73	203.73	203.67	201.38	203.69	204.61	201.72	203.47	202.05	200.92	202.97	202.28	203.34	202.16	201.85	203.84	202.84	202.73	202.69	202.42
202.86	203.85	202.13	203.29	204.42	205.08	202.63	203.72	203.65	205.5	204.97	203.83	203.76	206.16	205.03	204.76	202.12	204.52	202.47	203.37	203.91	202.76	203.45	202.82	204.39	203.22	203.07	204.1	204.42	203.91	203.67	203.11	204	204.06	204.52	204.87	203.42	203.78	203.07	203.78	203.77	203.63	204.27	204.09	205.34	204.24	204.97	203.58	202.49	203.23
205.69	206.51	205.65	206.6	205.8	203.9	207.19	207.58	204.4	205.71	205.08	206.13	207.13	206.65	205.05	206.07	205.93	204.8	205.79	204.17	206.48	206.38	207.78	208.22	207	207.61	206.73	206.13	206.95	207.69	206.54	205.73	205.4	208.05	207.47	206.57	205.4	206.77	208.44	206.98	206.3	204.83	207.24	205.06	205.02	205.4	205.42	204.34	207.37	206.57
210.5	209.47	207.79	209.05	209.14	209.05	210.81	208.88	209.79	208.76	209.87	209.51	208.69	210.27	208.86	210.62	209.03	210.46	209.51	210.63	210.85	210.22	207.92	209.19	207.48	209.22	209.93	210.13	209.06	208.47	208.43	208.7	208.39	209.75	208.87	209.37	208.88	210.33	209.68	209.45	210.61	210.32	208.37	209.57	209.43	209.71	209.62	208.8	209.63	210.27
204.77	204.03	204.79	204.09	206.46	204.17	206.02	203.42	204.45	203.5	204.73	205.73	203.84	204.99	205.52	204	204.95	204.83	204.58	202.99	206.21	204.81	205.33	204.86	205.79	205.91	206.35	205.37	203.59	203.96	204.49	205.96	204.41	204.2	205.01	204.27	205.87	205.34	205.2	205.95	205.2	204.64	204.73	204.76	204.87	203.6	205.52	205.13	205.91	203.38
212.67	211.28	211.52	210.96	213.23	211.1	212.09	210.93	211.68	212.03	211	213	212.14	210.92	212.78	211.5	212.71	211.97	212.52	211.67	210.47	212.86	211.71	213.6	212.54	211.45	210.82	209.88	211.46	211.56	211.63	212.44	210.85	213.6	212.17	212.64	211.57	211.38	210.98	210.51	210.74	211.86	212.7	211.46	211.16	212.34	211.55	212.38	210.16	211.27
206.89	206.49	206.37	207.53	206.73	204.66	205.16	206.36	206.99	207.33	207.53	208.74	207.22	204.58	206.85	206.88	207.94	205.95	205.02	204.74	206.02	207.18	205.36	206.16	206.94	205.2	208.25	206.2	205.7	206.75	207.46	206.65	206.49	206.2	204.21	206.48	207.65	206.01	207.13	205.2	204.67	204.92	206.84	205.9	205.78	208.2	205.85	207.08	207.53	205.8
192.78	192.93	193.55	193.55	193.61	195.06	192.41	193.18	194.13	194.07	194.19	194.44	194.06	193.35	192.93	192.86	194.63	193.03	193.64	194.74	192.71	194.98	193.33	194.55	193.29	194.38	194.29	192.9	194.42	194.7	193.72	193.91	194.98	194	194.7	194.07	194.05	195.37	196.17	194.49	194.22	193.12	194.11	193.96	194.62	195.55	193.65	193.39	194.46	193.82
199.52	198.73	199.35	199.58	199.65	199.18	199.2	198.39	199.08	199.92	198.72	199.3	201.52	200.66	199.81	200.38	199.37	200.08	199.84	200.23	199.59	198.53	199.94	198.35	198.51	198.62	199.45	200.08	198.97	200.44	201.56	198.84	200.53	197.51	199.12	198.27	201.64	199.86	200.6	200.47	199.09	199.82	198.54	199.35	200.65	200.37	199.45	199.58	200.94	198.04
200.15	198.88	198.96	197.47	197.99	199.67	200.33	200.38	199.06	200.2	200.22	199.16	200.02	200.04	199.09	198.97	200.16	199.98	201.24	198.77	199.54	199.51	199.09	199.12	199.72	198.42	200.33	200.6	197.27	199.95	200.26	199.16	200.03	200.73	199.91	201.18	198.61	199.52	200.23	200.09	200.31	199.19	198.42	200.11	200.08	200.85	198.04	200.2	199.71	199.82
216.55	216.8	215.06	216.83	216.38	215.83	216.39	216.09	216.58	217.32	216.79	218.3	218.09	216.35	217.86	216.83	215.82	215.22	217.45	217.08	217.23	216.75	217.28	217.88	216.15	217.24	217.02	217.33	216.32	215.46	216.2	217.56	217.34	217.38	216.89	217.45	216.52	218.12	217.08	217.66	216.76	215.49	217.34	216.56	217.76	216.47	216.75	217.29	216.42	217.15
205.03	203.54	202.79	201.89	203.14	202.77	202.42	203.7	205.21	201.99	203.79	204.15	204.23	203.91	203.27	203.77	202.46	205.11	204.86	203.92	203.7	203.67	203.74	203.98	204.89	203.01	202.72	203.78	203.54	205.42	202.64	204.93	204.78	203.62	202.52	202.93	204.71	204.68	203.34	204.07	205.19	203.8	203.35	204.31	202.53	205.13	204.87	202.91	202.59	202.06
207.3	206.27	205.42	206.58	206.87	207.42	206.31	205.33	205.92	206.3	206.54	204.77	205.07	205.38	206.34	206.62	206.84	206.72	204.63	205.24	206.93	206.03	204.95	206.63	205.46	204.9	206.34	206.86	207.56	206.37	207.1	205.59	206.63	205.82	207.67	206.8	207.39	207.6	204.84	207.05	206.3	206.69	207.25	205.17	204.38	205.63	205.9	206.37	205.9	206.92
212.34	211.94	212.42	211.81	214.53	214.3	212.79	214.15	213.05	213.21	213.92	211.44	212.57	211.53	213.87	212.62	212.95	213.42	212.58	213.05	213.23	213.37	212.53	213.52	212.35	213.79	213.55	212.8	212.62	214.67	214.12	212.44	214.93	211.97	211.86	213.81	213.14	212.06	212.81	210.93	212.89	213.6	213.1	212.05	212.82	213.36	213.83	214.34	212.49	212.26
209.77	209.79	207.39	208.93	209.35	209.47	209.47	208.45	208.65	209.59	208.03	209.22	208.82	209.03	208.91	209.05	207.75	208.97	209.15	209.56	209.66	208.63	209.87	207.58	206.85	208.44	209.73	209.85	208.38	208.55	207.81	208.83	208.75	207.81	209.18	208.77	209.3	207.2	209.22	208.59	209.16	209.71	209.07	208.01	209.93	208.89	208.58	209.73	210.6	208.6
212.1	212.13	212.26	211.09	211.18	211.82	212.03	211.63	211.8	212.15	212.1	211.94	211.62	212.82	212.07	212.78	212.8	215.17	210.77	211.19	212.7	212.4	214.55	212.1	212.36	213.13	212.4	211.58	212.9	214.52	211.93	212.36	211.51	213.25	213.18	212.59	213.4	212.89	213.08	212.26	213.05	213.86	211.53	210.73	211.51	211.7	212.1	213.03	212.75	212.68
206.65	206.63	206.58	206.08	206.91	206.73	205.25	207.51	207.45	206.49	206.88	207.16	208.08	206.29	206.43	206.73	206.86	205.35	207.23	206.4	206.52	205.1	206.06	207.13	207.98	206.78	207.45	207.52	206.28	205.39	207.23	205.82	205.65	206.23	206.03	205.66	206.01	205.98	206.27	207.33	205.54	206.4	206.38	205.96	207.46	205.8	205.9	206.5	204.8	205.03
198.82	199.5	201.07	199.34	200.53	197.51	199.17	198.55	199.84	199.35	200.78	199.22	198.66	197.69	199.1	200.52	199.47	199.82	199.22	198.57	199.71	198.77	200.03	199.66	198.5	202.22	199.73	198.91	198.96	198.19	199.96	198.69	199.35	198.52	199.1	199.9	200.36	198.74	199.24	199.77	199.31	198.23	201.44	201.29	200.38	200.32	200.16	199.54	198.89	200.62
210.1	209.24	209.77	209.39	209.79	210.3	210.81	209.26	209.85	210.26	210.61	209.89	209.42	209.14	209.6	209.12	208.89	209.03	209.77	208.33	209.6	209.71	208.28	210.79	208.23	210.38	208.47	210.18	209.83	209.36	209.68	210.07	209.41	210.65	209.32	211.02	210.25	208.64	209.22	208.04	210.47	210.11	211.1	211	210.73	209.68	210.63	209.21	209.12	210.57
209.54	208.62	209.18	207.93	207.64	210.14	210.11	210.01	209.05	209.94	208.26	209.74	208.06	209.11	209.98	210.41	208.86	209.56	207.26	208.18	208.88	209.12	208.03	209.61	209.17	210.42	208.78	208.86	208.96	208.5	209.56	209.42	209.12	208.06	210.64	209.27	208.34	210.39	209.66	208.79	208.15	209.44	208.36	208.82	210.39	209.04	211.73	210.97	209.17	208.65
217.09	216.11	217.2	217.89	217.66	215.69	217.06	217.63	217.7	218.06	217.83	217.33	217.01	216.1	217.05	217.64	217.35	217.63	218.36	217.13	216.6	217.5	217.58	216.81	217.39	215.99	217.31	217.72	216.6	217.86	216.51	216.18	215.82	219.29	216.52	217.96	215.91	215.27	215.8	217.06	216.87	217.93	217.72	216.95	219.39	215.58	216.04	218.17	216.48	217.5
218.6	218.38	216.43	217.82	216.86	218.64	217.65	218.17	217.06	216.04	219.26	219.26	217.51	219.37	217.88	217.06	217.76	217.57	217.8	216.94	217.1	217.75	217.72	217.46	216.64	217.74	217.56	216.94	218.61	217.86	218.12	217.63	216.9	216.15	216.97	216.79	218.95	218.48	218.66	216.66	217.77	217.7	216.96	216.34	218.81	216.48	218.29	218.75	218.06	217.26
208.26	207.54	208.96	207.1	207.9	208.68	207.89	207.51	208.29	208.59	207.2	205.31	209.49	208.37	208.51	208	207.86	207.65	207.88	207.65	207.72	208.71	207.03	206.21	208.26	208.01	208.51	207.52	207.09	208.21	208.03	205.67	207.78	207.92	207.23	207.69	208.96	207.79	208.69	207.61	207.52	208.55	207.43	207.74	206.82	208.1	207.58	207.74	207.22	208.08
200.17	198.37	199	200.52	201.14	198.47	199.09	199.76	199.64	198.8	199.98	199.84	198.82	199.02	198.33	199.79	200.19	200.98	199.43	199.8	199.52	198.15	199.53	200.17	197.63	198.62	200.31	198.2	200.31	198.06	198.08	199.48	198.11	197.37	199.31	199.03	198.42	198.59	199.93	197.77	199.89	199.22	198.74	200.3	198.15	200.16	199.13	199.32	200.33	198.41
215.43	215.82	218.25	218.29	217.07	217.03	216.81	217.92	215.67	216.57	217.36	217.62	217.44	216.22	215.96	218.31	216.32	217.61	216.97	216.38	217.57	217.33	217.01	216.16	216.96	217.67	218.22	216.59	215.98	215.9	215.95	219.1	215.87	215.66	216.4	217.29	215.29	217.72	215.97	216.38	217	218.07	216.37	217.32	216.42	216.25	217.04	217.37	217.67	216.58
202.77	201.8	203.12	202.23	203.32	203.03	202.82	202.37	204.2	202.06	201.3	201.83	204.15	202.66	201.05	201.76	200.88	200.88	203	203.67	202.84	201.81	204.08	200.76	204.95	203.6	202.26	201.93	202.86	204.29	200.84	202.02	202.35	202.31	202.98	203.47	203.74	202.25	204.46	201.38	200.95	201.55	202.91	200.63	202.76	203.11	202.73	203.69	203.34	202.77
208.2	210.37	210.27	207.63	210.65	208.23	208.24	209.17	210.13	209.75	210.42	208.45	210.05	209.59	209.93	208.81	209.45	208.71	210.01	209.72	208.83	209.05	207.83	208.85	207.87	209.67	209.86	208.59	208.17	208.69	209.31	209.26	209.53	209.98	208.96	208.25	208.33	208.99	210.29	209.82	208.65	209.77	209.49	209.52	208.71	207.99	208.88	208.79	208.54	208.1
199.55	199.82	199.01	198.48	198.97	198.73	200.09	199.07	201.05	200.09	199.69	200.02	197.93	198.91	198.85	199.53	200.43	198.48	201.83	198.57	200.56	199.49	199.82	199.73	198.86	198.74	201	198.99	198.3	198.76	198.39	199.03	198.9	199.72	199.41	199.94	199.61	200.57	198.39	201.64	198.54	200.52	199.25	198.14	199.33	200.08	199.15	200.26	197.86	199.09
203.32	203.17	205.46	201.94	203.67	202.38	204.83	202.63	204.41	204.41	202.94	203.14	204.63	203.04	204.2	203.81	203.74	202.64	203.2	202.72	204.83	201.95	203.44	204.68	204.32	203.6	203.89	203.89	203.87	203.32	203.02	203.49	202.95	202.96	202.96	203.97	203.59	201.9	204.01	204.05	202.93	204.88	203.27	204.09	203.18	203.48	204.83	204.27	202.6	203.38
208.35	208.11	208.57	206.42	208.32	209.21	207.45	207.74	207.62	209.18	207	209.39	208.01	208.98	207.62	209.38	208.41	208.61	207.41	208.51	209.27	208.98	208.78	207.93	207.39	207.22	211.07	209.81	209.86	208.29	208.54	208.41	208.32	207.64	209.46	208.46	206.72	209.61	207.93	208.4	210.29	208.41	208	209.77	208.65	209	207.94	210.21	209.49	208.31
207.82	208.56	208.41	208.85	208.29	209.73	210.34	208.49	207.16	209.22	208.76	207.92	209.28	208.37	208.92	209.05	209.85	209	207.88	208.03	207.7	208.79	208.16	208.32	209.38	208.46	210.7	207.91	208.74	208.11	208.41	207.82	210.13	209.16	207.95	208.72	208.39	208.58	209.99	209.89	209.49	209.69	208.67	208.66	208.37	209.5	208.3	209.68	208.18	208.51
205.73	205	206.4	207.43	207.03	207.22	203.45	206.88	206.49	206.67	206	207.44	207.31	206.12	206.02	207.46	205.36	206.4	206.3	206.19	205.49	206.53	206.71	206.93	207.23	206.19	207.48	205.39	205.78	205.86	207.81	208.75	206.27	205.43	205.94	206.73	206.28	207.02	206.41	205.87	206.44	207.99	206.02	206.21	205.56	204.82	205.65	205.51	207.83	204.11
216.16	218.63	217.61	217.51	215.86	216.76	216.11	214.93	217.63	217.45	217.52	218.04	216.35	217.37	215.72	217.21	216.76	216.67	217.77	215.86	217.4	216.66	217.58	217.43	216.6	215.57	217.06	218.04	217.41	218.32	217.94	218.06	218.02	217.95	217.17	216.07	216.09	215.93	218.39	218.26	217.3	216.99	217.1	218.06	216.36	216.35	216.44	216.62	216.48	217.7
208.7	210.59	209.39	210.7	209.4	208.79	209.68	209.6	209.15	210.68	209.02	209.82	209.07	209.52	209.71	210.32	208.25	209.38	209.26	211.15	209.9	210.85	209.91	209.44	211.23	209.97	209.42	210.43	210.64	208.48	211.09	210.27	208.63	212.87	210.48	209.73	209.95	210.83	210.15	210.39	208.44	209.82	211.8	210.17	209.99	209.94	211.19	210.21	207.16	210.1
206.78	206.38	207.81	208.25	206.07	204.18	206.62	206.54	205.3	206.21	206.26	208.02	207.48	205.29	206	205.17	207.02	207.57	207.01	205.03	206.25	206.46	207.04	207.2	206.32	204.95	207.37	207.35	205.97	205.77	205.67	205.11	206.18	206.21	206.76	207.63	205.63	206.11	206.41	206.75	206.63	205.22	204.85	206.44	205.91	205.08	206	205.95	207.09	205
210.05	209.06	209.31	211.13	208.19	208.39	208.37	208.89	209.38	209.34	210.3	210.19	210.08	210.99	210.09	210.52	210.49	210.74	209.95	209.56	209.41	209.21	209.92	207.61	209.31	208.94	211.12	208.73	208.53	208.08	209.54	209.31	210.43	210.21	208.09	210.28	209.49	208.96	210.28	209.47	211.8	207.27	209.98	209.09	210.49	209.21	210.48	209.57	208.92	208.22
203.44	203.75	204.57	203.95	203.08	201.45	203.84	202.32	203.33	203.62	202.42	204.62	204.36	203.94	203.73	204.15	204.27	203.78	202.48	203.71	203.95	203.94	204.18	204.07	204.97	202.53	202.24	203.13	204.84	204.11	204.29	202.76	204.47	204.72	204.4	204.84	202.31	203.53	202.88	203.12	203.26	204.28	204.37	204.11	205.16	204.92	204.73	203.58	203.88	204.57
208.5	208.27	208.89	208.68	208.77	209.45	208.66	210.03	207.84	209.3	209.05	209.31	209.52	209.13	208.04	209.14	208.02	207.77	209.16	208.23	208.75	208.65	208.32	207.67	208.37	208.14	210.03	208.19	208.61	207.19	209.65	209.79	207.96	208.74	208.97	207.48	209.24	209.23	208.11	208.58	207.9	208.16	209.17	208.35	207.26	208.4	208.75	211.74	209.53	208.26
208.67	208.35	208.19	207	208.75	209.16	208.97	209.7	208.91	209.8	209.36	208.07	207.92	207.41	208.25	208.89	209.77	210.38	207	209.4	208.08	208.31	208.79	209.32	207.93	208.87	207.01	208.89	209.35	209.13	207.22	208.32	209.57	209.3	208.41	208.53	209.98	209.45	210.38	208.55	208.43	208.18	209.55	207.54	209.85	208.36	209	209.6	208.06	207.6
204.77	204.78	204.52	204.75	204.85	205.59	204.61	205.11	204.07	206.04	203.92	204.33	205.85	205.62	205.94	203.7	204.54	205.63	203.95	204.09	205.22	205.89	204.7	204.25	204.65	204.83	205.31	206.66	204.8	203.84	204.29	205.51	205.26	204.78	205.07	204.85	205.11	205.07	205.64	205.21	204.65	206.08	206.88	203.85	205.44	205.71	203.04	204.59	204.53	204.01
210.74	210.01	210.06	209.99	209.92	209.22	209.39	208.83	210.58	210.35	209.47	209.63	210.44	208.95	210.09	209.41	212.05	209.24	208.78	209.94	208.03	209.23	208.58	209.22	208.6	209.44	210.32	209.11	207.64	210	209.55	210.23	211.11	209.19	209.71	210.84	209.82	209.64	209.17	208.33	209.08	209.19	209.27	209.48	210.47	209.92	208.73	211.39	209.62	209.8
212.95	211.68	212.83	212.98	212.2	214.29	214.27	213.31	212.9	215.3	213.64	211.87	212.39	213.6	212.6	213.18	214.07	213.31	211.98	212.12	213.65	211.87	212.34	214.12	211.5	212.4	213.08	212.46	212.27	213.11	212.76	214.4	212.56	213.87	211.02	213.44	213.25	213.28	214.41	213.2	212.02	213.81	212.9	213.18	213.3	212.79	213.13	212.51	213.5	213.77
214.35	213.11	213.9	213.26	212.89	213.77	215.82	213.79	214.73	213.61	212.54	214.79	212.36	212.94	214.08	214.02	212.74	213.99	213.51	215.22	213.28	213.65	213.9	214.07	214.43	214.1	213.93	212.94	214.29	214.41	212.37	213.52	213.43	213.56	214.06	213.23	214.18	214.18	214.45	212.87	214.89	213.12	214.17	214.04	212.94	215.17	214	213.4	214.37	215.61
213.56	212.81	213.29	214.1	213.39	211.66	210.75	212.26	213.2	211.87	211.69	212.64	212.88	213.35	210.63	211.95	212.71	213.5	211.92	212.57	210.81	212.03	213.1	212.4	213.35	212.59	211.92	211.2	213	213.13	212.11	212.01	212.04	212.01	212.45	211.6	212.84	212.76	211.03	211.73	213.21	211.48	210.83	212.88	212.08	209.73	211.35	213.6	211.42	212.38
199.45	198.41	197.35	197.56	198.26	196.8	197.98	198.73	198.99	197.27	197.4	198.14	198.1	198.69	197.79	196	199.8	197.97	197.53	196.73	197.88	200.33	197.6	196.89	199.08	198.38	199.5	198.68	196.91	197.85	198.23	197.28	198.28	199.64	198.65	197.57	198.09	196.46	198.06	198.11	198.63	199.19	198.01	199.05	197.77	198.19	198.87	198.97	198.21	198.52
204.35	203.06	203.43	203.49	204.06	204.21	203.48	202.51	202.44	203.63	204.36	203.73	204.15	203.54	202.14	203.66	203.73	204.24	202.95	204.49	204.45	204.78	204.76	202.91	203.63	205.23	204.1	203.72	203.03	204.69	204.26	203.68	203.79	203.44	203.86	204.39	204.13	206.08	204.3	204.12	204.15	202.95	203.73	203.76	202.94	202.05	204.73	203.12	202.41	204.15
218.07	217.21	217.86	218.58	219.44	217.22	216.4	218.45	218.8	216.07	218.42	217.35	218.17	216.67	216.49	218.46	216.88	217.47	218.78	218.42	217.72	218.5	218.02	216.22	218.19	216.71	217.65	218.99	216.07	217.58	217.19	217	218.08	218.59	217	217.74	218.53	217.71	218.52	219.11	218.13	217.5	218.55	216.61	218.79	216.73	217.74	217.2	217.82	218.3
216.99	216.72	217.79	216.7	217.39	218.13	216.49	216.8	216.19	217.58	217.62	215.28	216.14	216.37	216.19	217.03	218.77	217.11	218.01	216.45	218.28	216.78	217.67	218.53	216.77	217.5	215.97	216.96	215.94	217.57	217.23	215.71	216.93	218.38	218.45	218.33	217.37	216.3	218.36	218	217.29	216.58	217.56	216.53	216.14	216.86	214.53	216.44	217.28	216.65
206.4	202.95	204.25	202.71	202.62	204.94	204.78	204.85	205.91	204.6	203.31	204.89	204.95	205.28	205.7	205.26	205.45	203.93	204.23	205.45	205.34	204.43	205.19	204.82	204.02	205.49	204.57	203.98	203.92	204.96	205.52	205.58	205.55	204.97	205.18	205.36	205.05	204.66	206.3	206.58	204.03	204.5	204.91	204.82	204.4	204.47	205.39	205.61	205.39	205.34
202.42	204.9	202.97	202.57	203.28	203.92	203.07	203.15	202.31	204	204.05	203.52	204.24	203.77	202.82	201.3	202.67	203.35	204.13	202.85	203.48	201.88	202.85	205.06	202.74	203.69	204.63	203.37	204.25	203.29	203.81	203.97	204.35	204.03	202.65	203.64	203.41	203.23	204.46	204.26	202.39	202.52	201.81	203.57	200.94	201.93	204.26	202.26	204.57	203.12
212.66	212.19	212.14	212.55	214	211.19	212.2	211.71	210.84	212.54	211.09	212.02	211.87	211.01	211.69	211.13	211.59	211.14	211.48	212.94	213.78	211.31	211.73	210.73	212.35	212.02	211.43	212.54	212.7	211.76	210.74	211.73	211.98	212.07	211.98	211.84	210.83	210.83	211.14	213.54	211.22	212.77	212.54	211.02	211.9	212.67	210.86	210.44	212.29	213.69
200.62	200.33	199.61	200.49	198.83	200.27	199.62	200.37	200.65	199.02	200.57	200.77	201.68	198.46	200.71	199.64	198.89	199.76	199.29	199.05	199.21	198.06	200.21	199.28	201.31	200.05	198.38	199.48	198.66	199.83	199.92	200.45	198.5	200.68	197.41	199.3	200.21	200.25	197.28	199.76	200.3	197.93	199.33	199.99	200.74	200.56	199.19	199.65	199.26	201.08
209.02	207.81	208.81	209.67	208.46	207.22	209.34	207.38	209.64	208.41	207.6	208.27	208.55	207.17	207.48	207.08	207.88	207.77	207.97	208.72	208.5	209.54	209.07	208.67	207.93	208.5	210.16	208.66	210.42	208.98	208.81	208.31	209.52	207.51	208.05	209.61	209.13	207.75	208.6	208.13	208.9	208.89	208.89	209.01	210.08	206.82	209.08	208.74	208.7	209.22
206.07	205.52	205.97	206.46	207.36	207.66	205.93	208	207.23	206.2	206.63	207.23	206.51	207.65	207.95	206.11	206.05	205.8	206.54	206.86	206.18	204.74	207.38	207.24	208.11	207.38	208.33	205.53	205.5	206.56	204.96	207.43	205.44	206.58	207.17	205.79	206.27	208.34	205.23	207.15	207.13	206.07	205.9	206.62	207.39	207.26	207.41	207.41	206.03	207.58
198.31	199.13	199.89	199.17	201.52	199.37	199.26	199.65	199.59	197.92	198.91	199.4	200.47	200.34	198.56	199.49	199.91	199.82	199.67	198.37	200.28	199.23	198.87	199.94	198.93	198.76	198.57	198.28	199.48	200.69	197.89	200.86	199.5	199.53	200.47	199.04	199.39	199.23	197.01	200.95	198.41	200.12	199.53	200.04	197.97	199.9	201.26	199.97	199.74	199.22
203.56	201.1	203.57	203.75	202.86	202.24	204.2	203.4	202.48	201.91	203.21	202.84	202.11	201.88	203.46	202.87	203.39	202.15	202.15	202.22	202.92	203.01	204.02	202.73	203.85	202.78	203.08	204.12	202.53	201.97	203.49	202.7	201.13	202.48	202.39	201.8	202.45	201.32	201.89	202.45	201.97	202.59	201.54	202.04	202.48	201.22	202.49	202.6	203.47	203.41
203.77	203.88	204.9	204.52	202.52	204.15	203.5	202.62	203.26	203.72	203.38	204.94	202.87	201.99	202.34	203.26	203.9	203.02	203.8	203.06	205.69	204.26	203.24	203.24	202.33	204.49	200.92	203.81	202.78	204.15	203.75	204.96	204.78	203.42	204.41	202.57	203.55	204.98	203.92	203.3	204.62	205.04	204.46	203.55	204.07	203.89	205.18	203.68	204.3	204.67
208.02	208.4	208.32	208.13	208.75	209.34	206.77	208.16	208.5	209.96	208.45	208.63	209.51	208.69	207.04	207.61	209.08	208.26	209.95	207.98	207.98	209.58	207.65	207.47	209.36	208.28	208.55	208.34	208.8	207.81	209.32	208.17	209.87	208.05	209.44	209.38	209.83	210.36	209.11	209.89	208.53	207.84	208.28	210.82	206.52	207.28	207.63	208.11	207.98	209.32
207.43	208.84	209.53	209.03	209.71	209.84	208.81	209.72	209.71	209.34	207.83	208.62	209.6	208.68	209.8	208.34	211.05	209.37	210.66	208.83	210.15	209.29	209.92	209.36	208.69	209.84	210.31	212.62	209.87	210.46	209.12	208.33	209.31	209.81	208.33	210.02	209.52	209.24	209.1	208.7	210.45	210.49	208.5	209.14	208.67	209.45	209.21	208.26	208.7	208.28
210.75	213.38	212.28	214.39	211.88	210.57	213.57	211.76	210.59	211.05	211.99	210.21	210.99	211.97	209.87	211.52	212.2	212.46	211.21	212.24	211.96	210.78	212.52	212.01	212.74	213.37	210.97	210.01	211.03	212.6	211.69	211.69	211.36	211.88	212.21	212.27	211.41	210.21	212.46	211.29	213.96	212.71	211.13	211.53	210.43	210.98	211.32	212.18	210.32	211.82
213.33	212.77	213.26	212.49	211.43	212.88	209.46	213.43	211.44	210.65	211.52	211.47	212.11	211.12	211.35	210.36	211.75	212.19	212.99	210.64	212.78	212.57	211.26	211.79	213.12	213.1	212.26	210.96	211.9	212.36	212.13	213.31	210.75	212.51	212.65	211.56	210.48	210.88	211.8	211.18	212.77	210.66	211.97	212.16	212.87	211.67	210.29	211.01	211.28	211.02
202.51	203.33	201.29	203.3	202.64	203.6	203.25	202.98	202.93	201.73	203.74	204.17	203.45	203.55	202.99	203.1	203.78	203.11	203.7	203.67	204.14	204.86	204.02	202.51	203.49	202.61	202.86	203.36	203.05	204.75	202.59	205.47	201.76	204.63	204.05	202.05	203.88	204.95	202.8	202.58	202.44	203.89	203.38	204.26	202.32	203.59	203.61	203.76	203.45	202.62
200.74	200.57	199.94	200.11	199.73	201.03	199.65	198.56	199.51	200.99	200.6	199.04	200.44	200.69	199.78	200.15	200.75	200.95	199.34	199.91	199.34	199.41	201.61	200.27	200.12	201.19	199.62	199.84	198.65	199.77	199.57	200.76	200.82	200.05	198.87	201.11	200.61	199.49	200.73	199.7	199.5	200.44	201.32	201.1	201.05	199.97	200	200.18	199.85	200.07
207.2	207.43	207.06	207.89	208.19	208.88	208.61	207.22	208.76	207.98	208.81	207.79	207.26	208.13	208.39	205.64	208.01	207.2	207.44	208.21	206.41	207.3	207.78	208.17	208.41	206.87	209.19	208.39	208.41	207.24	208.8	208.34	207.02	207.97	207.17	206.77	207.08	208.48	207.51	208.64	207.09	207.72	208.12	208.28	208.78	208.48	207.2	208.18	209.03	208.83
209.13	208.55	208.44	208.38	207.67	209.11	211.51	209.44	210.02	208.4	208.82	210.78	208.84	208.93	210.79	208.59	209.42	209.98	207.21	210.43	209.65	207.67	208.63	209.72	210.35	210.63	209.48	208.79	208.34	210.15	210.23	209.16	210.23	209.83	209.72	210.53	209.32	209.52	209.77	210.08	209.04	209.06	208.79	208.6	209.27	208.33	210.1	210.2	210.25	208.69
213.27	212.97	211.91	212.57	213.06	212.61	210.96	214	214.61	212.02	213.62	214.13	214.35	211.89	214	213.2	211.93	212.25	213.7	212.7	211.26	212.4	212.81	212.67	211.43	212.47	212.22	211.44	212.03	212.37	213.6	213.51	212.27	215.52	212.89	213.65	214.56	213.86	212.14	212.51	212.65	213.72	212.92	214.2	212.06	214.23	213.71	213.61	211.94	213.62
202.88	204.8	202.82	202.84	202.8	204.09	204.77	202.75	205.53	203.24	203.31	203.87	204.14	202.49	203.1	204.94	205.12	202.87	204.21	203.76	202.91	202.89	202.6	201.88	203.66	203.92	204.36	202.14	204.46	204.38	204.07	204.52	204.59	205.18	202.25	205.11	203.36	202.83	203.69	204.25	204.79	203.98	203.3	204.34	204.39	203.16	203.78	202.47	202.54	205.22
204.75	206.18	204.51	205.3	205.94	204.03	204.56	206.9	204.54	205.54	205.39	204.94	205.12	204.13	204.74	205.99	204.76	203.81	205.61	205.54	203.54	205.05	205.22	205.12	204.17	205.11	204.96	205.55	204.63	205.16	205.42	206.11	204.62	203.95	204.47	205.27	203.75	203.29	204.34	205.73	205.12	203.2	204.6	205.81	204.86	205.91	205.17	206.1	205.17	203.75
218.28	216.03	217.33	217.36	216.56	216.8	217.46	216.91	216.99	216.29	218.2	216.7	216.97	217.22	218.05	217.54	217.25	217.02	217.88	217.08	215.39	216.77	217.2	216.48	215.22	216.9	214.98	216.22	216.03	217.6	217.56	218.11	216.93	217.85	217.39	217.42	216.84	217.64	217.34	217.99	217.29	216.36	217.3	216.81	218.04	216.87	216.7	216.67	217.88	217.11
201.57	200.18	200.75	201.45	201.12	199.41	200.23	198.62	199.15	198.46	199.58	200.99	199.07	199.14	199.7	200.09	200.5	199.35	201.88	199.62	200.38	200.09	200.98	201.83	200.48	199.96	199.05	201.34	200.34	200.11	199.35	198.94	199.95	199.71	200.65	200.93	199.06	197.46	201.36	200.45	199.02	199.54	199.93	199.22	200.53	199.19	200.58	200.05	201.36	199.86
201.46	203.41	200.79	201.49	201.46	202.47	200.35	200.81	201.7	200.53	200.03	201.95	201.81	200.38	203.23	201.38	203.62	200.57	200.4	200.55	201.48	200.91	203.4	200.97	201.91	202.12	200.06	200.59	201.97	201.85	201.38	200.91	200.2	201	203.22	201.22	200.78	200.25	199.94	202.48	200.79	201.5	201.3	199.53	202.76	201.96	199.81	201.85	199.73	199.77
199.54	203.26	202.19	203.01	201.6	201.83	202	201.23	203.91	201.8	201.98	202.08	202.56	201.78	203.27	202.52	202.14	203.89	201.07	202.76	202.16	202.13	201.55	202.36	202.71	202.66	202.07	202.08	203.64	202.6	202.29	201.35	203.16	202.33	202.33	203	203.85	203.21	203.33	204	202.89	201.11	200.97	201.68	202.41	202.15	202.35	202.7	202.79	203.91
212.28	211.55	212.41	212.85	211.28	211.22	212.17	212.66	212.36	211.74	212.77	212.95	211.6	213.2	211.28	213.94	213.63	212.3	213.7	211.48	213.81	213.47	212.86	211.44	212.55	212.83	212.31	211.77	210.93	211.65	213.91	214.04	211.29	213.59	211.86	213.25	213.13	211.31	213.25	212.03	212.66	214.83	212.56	211.56	212.42	211.64	211.33	213.09	210.43	212.71
210.93	212.32	212.26	210.37	213.23	209.47	209.97	211.3	210.48	211.59	213.15	212.28	211.16	211.85	213.51	211.55	211.4	212.62	211.59	214.01	211.41	210.99	212.78	211.14	212.61	210.98	211.35	209.94	211.48	211.03	213.4	213.35	212.79	210.77	211.18	211.26	211.72	210.72	211.96	211.45	211.95	210.49	213.22	211.4	210.41	212.64	212.14	212.59	211.41	211.22
201.59	200.09	199.65	200.68	202.41	200.62	201.34	200.74	200.42	200.48	199.76	199.06	199.25	199.56	200.94	200.8	199.28	200.32	200.15	199.22	200.55	198.7	200.03	201.51	201.8	201.4	200.23	200.57	199.53	200.17	199.11	201.42	198.57	198.47	199.26	200.8	200.41	200.45	200.9	201.39	201.89	200.18	199.76	200.24	201.02	199.81	200.58	199.24	200.2	199.92
200.15	200.01	198.45	199.58	201.24	200.62	201.43	200.89	199.95	199.88	201.02	200.07	200.62	200.4	199.69	199.75	199.73	201.03	200.23	201.15	200.7	199.94	201.32	200.63	199.62	201.05	199.99	200.36	199.46	199.11	201.29	200.23	199.47	200.3	199.96	200.15	199.29	199.86	197.56	199.6	199.56	200.25	199.21	200.16	200.34	200.85	200.68	201.69	199.49	198.95
203.9	203.33	202.55	203.54	202.05	203.23	203.13	202.32	203.65	203.38	203.72	203.04	201.68	204.03	203.89	203.12	204.34	202.45	202.73	204.93	203.22	201.75	204.37	203.33	203.14	202.09	201.84	201.89	204.88	203.12	204.17	205.2	204.98	203.03	203.54	202.58	203.2	202.39	202.7	202.78	203.72	202.46	204.23	201.72	204.2	202.3	204.23	204.31	203.14	203.21
203.72	203.97	204.18	204.4	204.34	204.99	205.72	206.01	204.83	205.1	204.42	204.18	203.78	205.39	204.22	203.82	204.98	203.88	206.79	203.36	206.23	205.19	204.04	205.38	204.61	204.38	206.54	203.86	204.73	205.15	205.19	205.28	205.18	205.5	205.74	205.03	204.51	205.06	205.77	203.95	205.31	204.58	205.26	204.72	204.81	204.73	205.83	206.08	203.32	203.71
212.62	212.64	212.77	211.49	211.9	212.49	213.12	211.9	212.43	211.49	212.04	212.11	212.23	212.85	212.94	214.02	211.42	212.99	213.08	212.21	212.9	212.38	210.72	212.78	213.07	213.86	211.94	212.14	212.89	211.19	210.75	213.25	212.53	212.87	211.97	212.33	211.7	211.35	213.67	212.99	214.98	212.27	212.19	213.58	213.16	211.76	213.47	211.1	214.09	214.08
204.93	203.77	205.2	204.71	204.06	206.15	205.85	205.78	204.34	203.55	204.79	204.33	204.77	204.84	204.01	205.21	205.28	206.39	205	203.92	204.42	205.36	204.56	205.11	205.39	203.63	203.43	204.06	205.58	205.35	205.97	204.23	204.22	206.21	204.57	203.67	204.48	204.72	203.59	203.65	204.93	205.5	205.72	203.82	205.42	204.15	205.34	204.08	204.39	204.58
202.84	202.65	201.92	202.69	203.71	202.49	203.53	201.2	201.15	202.82	203.29	201.51	202.57	202.88	202.26	201.65	202.07	203.38	202.79	202.38	202.24	202.31	202.29	201.95	202.14	201.13	204.26	201.98	204.13	202.82	201.85	203.04	202.99	203.65	202.24	203.01	201.65	202.4	201.42	201.52	202.97	202.02	202.27	202.38	204.83	202.73	202.76	202.39	202.45	203.28
200.19	200.68	199.43	198.77	199.07	200.42	198.76	197.6	198.56	198.19	201.93	199.2	200.32	200.83	197.84	197.78	199.5	199.73	199.39	199.11	199.07	201.4	198.14	198.15	198.94	200.35	200.83	198.41	199.77	199.14	199.46	200.3	199.82	198.5	198.51	199.25	199.24	201.54	201.76	198.7	199.43	198.64	198.36	199.66	198.76	199.12	200.14	199.91	198.82	199.69
209.54	210.09	209.43	209.04	209.5	210.43	210.33	208.86	209.64	208.95	208.58	210.52	208.72	208.03	209.21	209.05	208.48	210.19	209.65	210.25	209.85	208.23	210.29	208.94	208.93	207.63	209.79	210.85	210.07	209.27	208.19	209.23	209.15	208.75	209.51	209.75	210.11	208.6	207.58	211.21	208.64	209.09	210.59	207.96	208.29	208.49	210.75	209.32	210.17	208.77
207.81	207.85	208.45	207.84	207.88	207.86	206.29	207.98	209.74	208.22	208.37	206.13	207.17	207.71	206.74	208.59	205.2	206.18	207.59	208.28	206.42	208.02	206.03	207.7	206.81	207.97	208.58	206.85	206.73	207.32	208.15	206.68	207.75	208.19	208.55	207.3	207.8	207.91	206.56	206.73	207.91	206.51	206.63	207.24	209.06	207.74	208.15	208.1	207.54	207.56
205.13	205.46	203.6	203.79	205.08	203.35	204.31	203.99	205.63	205.41	204.28	204.5	203.65	205.48	203.11	204.37	203.97	205.33	204.79	205.29	204.95	203.94	204.03	203.46	203.84	204.04	202.81	203.84	205.15	204.79	205.19	205.85	204.16	204.36	203.83	204.66	205	204.18	204.76	204.53	205.56	206.05	205.48	203.94	204.51	204.14	204.31	204.65	204.79	204.09
216.74	217.88	217.06	217.49	220.11	219.32	217.84	217.25	218.82	217.66	216.38	217.98	216.92	219.1	216.27	217.33	215.79	217.08	217.2	217.4	216.74	218.93	217.56	216.25	218.25	217.35	217.13	216.05	218.11	217.75	218.28	217.57	217.64	218.13	217.5	218.99	217.94	217.81	216.74	220.47	218.59	217.23	218.19	219.08	219.18	217.8	219.69	217.16	218.32	217.94
209.29	210.31	209.31	209.86	209.74	208.45	208.32	208.79	208.41	207.89	209.86	207.69	207.39	208.76	208.69	208.9	207.71	210.1	208.5	208.7	208.91	208	208.89	208.46	208.41	208.95	207.57	208.79	208.67	207.4	209.8	209.24	209.28	209.27	210	208.89	207.75	208.67	208.05	207.91	209.4	208.74	208.57	209.8	206.81	209.84	206.61	208.24	207.57	210.02
200.09	200.74	201.76	200.21	201.33	199.26	200.37	199.71	200.93	200.92	199.5	200.91	201.66	201.03	199.75	199.57	202.21	201.89	201.03	200.14	201.47	199.83	200.43	198.98	199.15	201.41	201.57	199.67	201.14	201.11	200.82	201.11	200.43	201.74	200.23	199.63	200.87	199.94	200.95	200.37	200.19	200.56	200.37	200.08	200.12	198.62	199.75	198.84	199.15	200.27
203.81	203.88	203.88	204.1	204.28	205.47	203.26	203.16	203.3	204.73	204.37	203.54	203.78	203.41	204.91	203.98	205.13	204.46	202.55	205.01	204.93	204.92	203.26	204.24	204.11	204.19	203.23	202.77	205.32	204.9	203.77	204.74	203.69	204.63	203.59	203.81	203.87	204.9	204.34	203.41	203.56	203.42	205.16	203.45	204.37	205.24	203.67	205.59	202.48	203.88
208.19	207.96	210.49	207.75	205.54	207.89	207.57	209.57	207.17	206.35	207.27	208.2	208.86	208.34	208.55	207.87	208.03	208.18	208.43	207.22	208.32	206.72	207.9	208.44	208.49	206.94	209.3	208.99	207.48	207.5	208.57	207.96	210.35	207.48	207.06	208.89	206.72	208.13	207.71	208.28	207.71	207.83	209.34	206.84	207.01	206.96	208.58	207.82	207.48	207.06
205.05	203.61	204	203.89	202.52	203.3	203.63	203.55	204.75	203.84	203.21	203.68	204.11	203.46	204	203.06	202.96	202.85	204.75	204.32	202.79	203.88	202.83	203.79	203.43	204.46	203.41	204.8	203.27	204.69	203.79	203.97	204.55	204.87	203.92	202.62	203.58	203.85	202.35	204.26	203.69	202.43	203.68	202.04	204.29	202.58	202.93	203.33	203.34	204.22
209.78	208.3	208.25	209.7	209.45	208.59	207.97	209.48	209.02	208.68	209.51	208.23	208.37	209.08	208.77	208.46	208.85	209.14	209.33	207.29	208.3	207.65	207	210.2	207.34	208.01	208.35	209.29	207.42	209.97	207.41	207.92	210.04	207.15	207.42	207.07	207.67	209.5	208.29	208.15	208.72	207.82	210	208.88	206.54	208.82	206.59	207.6	209.38	208.19
208.2	210.02	209.46	208.22	208.33	208.94	209.05	209.27	208.52	208.9	209.66	207.61	210.52	209.18	208.25	207.57	209.02	208.42	208.57	206.85	209.21	208.51	209.2	208.82	208.74	207.31	207.89	209.35	208.19	206.97	209.63	210.5	208.88	211.03	209.11	207.47	208.23	209.91	208.78	208.62	210.82	210.35	207.56	210.23	209.02	208.1	209.23	208.77	208.34	208.6
203.57	203.45	203.63	203.7	205.21	204.17	206.16	204.25	203.5	203.87	205.43	205.03	203.99	204.26	204.8	205.14	203.98	206.49	204.95	204.92	203.58	202.9	205.77	206	205.95	204.56	203.94	202.4	203.58	204.29	205.6	205.03	203.38	203.1	204.01	204.95	205.85	204.23	205.51	205.73	204.48	205.3	204.32	203.52	205.49	204.41	204.84	203.4	205.33	204.1
201.28	199.62	200.9	199.82	200.47	201.2	199.29	199.27	199.48	198.74	200.84	198.66	200.1	199.69	199.87	198.64	200.01	200.21	200.17	200.5	200.24	199.89	198.38	198.92	199.94	197.79	201.58	200.12	201.2	200.47	200.62	198.52	200.01	199.75	199.88	198.82	198.28	199.95	199.58	198.94	198.44	199.74	200.25	199.12	199.77	199.52	199.9	199.83	200.5	199.9
207.43	205.7	205.85	207.06	207.08	206.82	207.5	205.29	205.34	207.33	207.14	206.03	204.83	206.87	205.78	206.92	205.99	207.86	207.24	205.85	206.73	207.01	204.44	206.66	206.06	206.24	206.17	204.8	205.85	206.55	205.93	205.42	206.2	206.2	206.93	206.87	206.28	206.03	205.54	207.69	207.6	206.18	207.09	206.58	204.78	205.8	207.76	207.42	204.65	207.89
208.62	207.87	206.57	208.29	208.11	207.03	207.01	208.66	209.2	208.41	208.73	207.47	207.93	209.48	209.94	208.84	208.19	207.36	209.96	209.08	207.87	207.04	207.76	208.36	208.18	206.36	207.09	208.54	209.65	208.08	209.95	208.6	207.61	208.53	208.58	208.87	209.07	208.42	209.36	206.6	207.22	208.15	206.38	208.68	207.51	208.37	207.59	207.26	209.75	209.54
202.88	203.68	204.05	202.98	203.15	204.94	203.7	203.73	203.82	204.83	203.06	205	202.21	203.47	203.72	202.01	205.23	204.2	204.15	202.76	203.16	205.4	201.56	204.15	203.08	204.62	204.53	205.44	203.57	204.11	203.41	203.96	204.21	203.12	202.58	201.63	204.99	203.04	202.82	204.17	203.73	202.72	205.07	204.07	204.19	203.96	203.7	203.26	204.31	204.43
203.57	202.67	202.33	203.37	204.3	203.54	204.51	203.24	204.26	202.62	202.8	202.11	202.93	203.77	203.15	202.51	202.89	203.71	201.74	203.29	203.16	205.4	202.1	202.33	202.73	202.6	202.6	202.27	202.94	203.03	202.46	203.45	202.22	203.1	203.92	203.17	203.4	204.12	202.79	202.02	201.75	204.83	203.57	203.28	203.48	204.5	202.54	202.74	203.98	203.71
194.7	195.16	194.99	197.38	194.21	196.96	195.41	194.85	194	194.48	194.77	193.75	195.02	195.38	193.93	194.42	194.72	193.83	195.2	194.74	193.49	195.44	194.63	195.2	194.58	196.5	195.24	195.52	195.89	194.2	195.96	194.84	195.2	195.15	194.89	196.05	195.41	194.61	196.18	195.2	194.48	195	194.66	194.39	195.34	195.74	195.69	197.14	194.08	195.51
208.35	207.22	207.78	208.52	209.64	207.65	209.28	208.41	209.38	207.73	208.58	209.05	207.21	207.56	208.73	208.03	209.59	209.69	208.29	207.99	208.44	208.29	207.94	208.61	208.46	208.72	207.96	207.89	208.51	209.22	208.34	208.29	206.9	207.51	208.22	209.76	207.57	208.97	208.53	209.88	209.22	209.44	208.77	209.13	208.98	208.51	209.78	209	208.23	210.59
203.89	203.11	203.1	202.66	204.63	204.95	203.42	202.43	203.5	201.97	202.74	203.44	204.08	202.35	201.31	203.59	203.82	203.4	204.28	203.56	203.67	204.56	203.62	203.56	204.27	202.88	203.4	203.5	202.73	204.1	202.86	203.74	202.48	202.88	202.68	203.4	203.75	202.25	202.85	204.73	203.85	203.07	204.15	202.24	204.21	203.47	203.84	203.16	203.48	203.01
203.78	203.01	203.38	203.57	203.75	203.82	205.08	204.12	204.93	204.23	203.26	205.34	202.19	204.88	202.39	204.81	204.28	204.33	204.75	203.52	204.45	203.37	203.57	204.33	203.18	202.4	204	206.11	203.92	203.28	203.6	204	204	203.43	203.15	204.08	203.79	204.17	203.95	205.27	202.94	204.93	202.62	203.51	204.46	204.7	203.74	203.48	203.52	204.19
203.37	205.11	203.48	206.07	203.01	204.39	205.39	205.15	204.26	204.81	205.67	204.23	204.39	206.54	204.79	203.89	204.53	205.52	204.5	204.74	204.14	203.81	204.67	204.81	204.76	205.78	206.35	204.23	203.63	205.29	206.04	203.95	204.92	204	204.93	205.5	205.46	203.42	205.21	203.73	204.34	205.12	205.8	205.09	203.59	205.87	205.47	205.76	204.35	205.36
209.44	209.67	209.82	208.66	210.99	210.03	209.75	209.68	210.92	209.98	209.32	210.46	208.66	210.15	211.06	208.87	211.19	209.54	209	210.27	210.18	210.5	210.33	208.13	210.06	209.55	209.68	209.36	210.83	208.81	209.77	210.51	209.82	209.92	210.01	210.5	210.23	209.67	209.64	209.43	210.77	209.98	208.92	207.22	210.42	208.93	210.31	209.08	208.63	209.89
204.84	206.27	206.98	204.77	205.37	206.64	206.17	204.48	204.52	204.79	205.98	204.04	206.22	205.01	206.36	205.89	206.11	204.98	204.37	204.94	204.16	207.55	204.85	205.16	205.38	204.91	205.02	205.79	203.93	206.37	205.68	205.93	205.09	204.37	205.52	206.09	206.29	205.66	205.36	204.8	205.38	206.73	205.84	203.96	206.94	205.69	206.49	205.53	205.89	204.77
211.9	211.36	210.79	213.4	212.36	211.61	211.56	212.42	209.2	213.23	210.66	212.88	213.28	211.58	212.59	212.23	211.18	211.44	212.85	211.12	210.81	211.28	212.39	211.94	211.61	211.77	210.4	210.89	211.11	211.99	210.51	212.55	211.33	212.06	212.02	211.97	212.32	209.96	211.13	211.44	211.54	212.6	210.95	210.6	211.05	213.53	211.27	210.94	212.97	211.23
208.4	208.05	207.52	207.75	208.27	208.9	207.3	206.43	207.56	208.55	207.29	208.29	208.59	206.71	208.09	207.42	207.52	207.92	206.85	208.59	208.73	208.34	207.52	206.14	208.04	206.59	208.17	206.96	205.56	207.77	208.37	207.02	207.28	206.79	208.1	208.64	208.58	207.47	206.66	207.47	205.42	207.1	207.46	208.07	207.87	205.29	206.8	208.54	207.27	207.23
207.69	207.3	208.61	208.89	207.05	208.9	207.54	208.19	207.32	207.71	207.67	209.08	206.98	208.93	207.83	208.1	208.08	209.84	206.82	206.46	208.01	208.12	208.34	207.09	207.21	206.53	208.19	207.28	206.49	207.84	208.25	207.64	208.03	208.89	206.75	205.56	207.48	206.21	207.43	207.36	205.78	207.13	207.87	207.67	206.82	208.79	207.46	207.85	207.51	206.93
202.4	202.36	202.55	202.83	202.19	201.91	203.53	202.84	202.38	202.24	202.88	204.46	202.93	203.27	202.34	203.98	204.19	202.19	202.48	202.64	202.09	202.09	200.21	202.48	202.72	201.12	202.59	202.34	201.59	201.02	202.93	203.19	202.93	202.31	202.6	203.58	202.55	202.25	201.74	201.06	203.9	201.69	202.65	203.56	202.69	203.19	203.46	203.71	202.55	202.06
200.88	201.3	201.67	200.67	201.01	200.95	201.26	201.93	201.69	202.82	202.01	201.16	202	202.27	200.59	201.77	200.71	202.14	201.15	200.98	202.37	200.82	201.77	202.09	201.14	201.95	200.57	201.29	200.43	201.63	200.73	200.49	201.24	200.19	200.94	200.58	201.83	202.83	201.29	201.1	201.74	201.34	200.48	200.56	201.83	199.82	201.99	201.07	203.02	200.63
209.76	210.1	209.02	209.77	210.2	209.37	209.61	209.53	208.83	209.53	209.72	211.33	209.58	210.38	210.02	212.75	209.24	210.64	208.75	207.33	210.1	209.06	208.98	211.73	207.89	208.78	208.25	207.45	209.74	208.75	210.81	211.06	209.65	210.72	209.71	209.5	207.95	209.95	208.81	209.12	210.53	210.08	209.01	209.96	207.87	210.31	211.76	210.62	208.71	210.79
203.65	206.04	202.98	202.82	202.83	204.14	204.67	205.09	202.2	205.23	202.83	204.34	203.26	202.31	204.22	203.58	204.99	204.69	204.14	204.03	205.22	205.64	204.05	203.24	204.39	203.35	203.86	203.87	205.53	203.43	204.71	204.13	204.89	204.71	204.66	203.34	204.12	204.44	205.71	204.09	205.2	204.71	203.86	203.7	204.92	202	203.38	204.55	203.09	203.5
205.49	203.48	204.13	204.08	204.06	203.56	203.87	205.22	203.92	203.75	204.05	203.99	204.04	204.21	204.79	203.19	203.4	204.89	204.59	204.34	204.21	204.44	204.68	202.85	203.99	204.16	204.31	203.3	204.4	203.89	203.7	202.37	201.72	203.54	204.67	203.32	203.22	205.15	204.63	203.9	204.21	201.91	203.57	202.85	204.25	202.83	203.98	205.89	203.89	204.22
208.57	207.59	207.26	210.05	208.51	209.71	207.96	209.3	208.37	207.57	209	207.45	208.89	208.02	208.84	207.31	208.8	209.57	207.02	207.3	210.06	207.04	207.11	209.28	207.83	208.52	207.33	209.08	207.06	206.28	208.05	210.42	207.24	209.79	206.22	209.42	209.34	207.56	208.23	209.11	208.34	208.97	208.11	209.33	208.27	208.3	207.49	210.5	208.71	207.1
217.25	215.96	214.7	218.04	216.25	218.47	215.88	217.67	216.74	215.72	217.22	217.81	214.98	216.46	215.29	217.03	216.23	216.73	216.36	216.66	217.55	217.26	217.88	217.44	215.56	217.43	215.78	217.84	217.31	216.53	217.12	217.89	216.89	215.8	218.13	216.74	217.68	215.91	217.18	216.7	216.3	217.04	216.31	215.8	218.33	216.59	217.08	218.41	215.65	218.39
200.46	202.33	200.05	202.12	202.1	200.17	201.87	200.73	199.18	200.51	202.02	200.73	201.5	202.27	200.94	200.99	201.65	201.29	199.74	201.85	200.94	201.12	201.32	200.66	199.76	199.98	202.29	201.27	200.44	202.11	200.59	199.66	200.53	202.28	200.68	201.13	200.84	200.94	199.96	201.61	200.66	201.18	201.2	201.72	201.07	201.33	201.32	202.56	201.39	201.49
211.17	209.2	209.64	209.05	210.09	207.81	208.25	210.12	210.82	209.66	209.26	209.97	210.9	209.83	210.8	210.26	209.45	209.78	210.33	211.46	208.08	210.68	210.41	208.69	210.31	209.47	210.3	210.13	210.11	210.61	208.98	209.52	211.98	209.06	210.64	210.17	209.52	208.83	208.62	209.03	208.62	210.09	209.34	209.86	210.39	210.13	210.58	210.36	210.89	207.88
211	213.08	211.65	210.04	212.61	212.38	211.33	211.78	212.07	212.64	212.07	211.91	211.19	211.37	208.8	210.91	212.68	212.56	211.34	211.41	211.58	212.89	212.9	211.77	211.33	211.85	212.34	211.34	214.32	212.94	211.44	213.07	212.76	212.53	210.7	211.53	210.78	211.51	211.03	213.22	210.42	211.51	211.3	210.93	209.93	211.22	212.4	211.81	210.03	211.03
201.87	202.57	204.71	203.22	204.9	203.66	203.5	205.28	204.96	202.82	204.58	202.37	205.36	202.85	205.36	204.51	203.1	202.11	203.39	204.21	203.88	204	204.78	205.1	203.57	205.11	203.93	203.48	203.24	205.13	204.2	204.49	205.03	203.34	204.34	204.23	204.15	203.39	202.42	203.59	204.93	204.46	203.07	204.33	204.68	202.4	203.96	205	203.56	204.25
207.8	208.17	208.32	206.69	207.53	208.64	207.91	210.26	207.65	208.13	207.95	207.18	207.36	206.56	209.18	209.81	208.91	209.1	208.26	206.6	207.62	209.19	207.4	207.88	206.78	208.76	207.78	208.68	207.87	208.52	207.08	209.79	208.77	207.06	207.15	207.11	208.82	206.04	207.17	208.25	207.19	206.8	207.88	207.19	209.06	207.4	207.35	207.5	207.03	209.63
200.15	200.41	200.41	200.31	199.27	200.15	200.18	198.67	201.75	201.2	202.05	200.77	198.86	199.05	201.09	201.04	199.59	196.86	200	201.15	199.3	201.8	198.69	199.27	200.45	199.1	201.71	199.18	199.35	200.61	200.12	198.56	199.84	199.94	199.59	201.48	201.07	200.9	199.72	201.42	200.6	200.87	200.35	201.38	200.81	200.63	199.3	198.08	200.46	200.12
199.35	197.5	198.61	198.72	198.94	199.5	199.77	199.81	199.36	198.92	199.79	199.61	199.15	198.18	198.09	199.38	199.58	197.71	201.19	198.67	200.1	201.15	200.01	198.76	198.46	200.39	200.09	199.66	199.44	199.2	199.84	200.93	199.62	198.49	201.36	199.6	200.36	199.74	199.64	199.31	200.98	200.58	199.41	200.78	198.9	198.68	199.19	201.12	197.83	201.27
208.76	208.65	208.97	209.4	208.18	208.34	210.15	209.61	208.47	209.1	209.42	208.14	207.23	209.41	210.57	210.29	208.47	208.09	210.1	208.4	208.95	208.97	207.87	207.8	209.99	209.08	208.44	208.25	208.04	207.78	207.17	207.94	210.02	210.21	209.31	210.23	210.75	209.41	208.74	207.39	208.21	208.33	208.37	208.3	208.84	208.46	209.76	209.09	208.76	210.09
209.1	206.43	207.4	207.72	208.12	207.37	206.69	207.93	208.73	207.96	208.54	208.91	207.29	207.06	208.09	208.36	208.62	206.07	208.92	207.22	208.1	207.43	206.19	208.18	206.79	205.89	207.54	208.77	207.68	208.3	207.15	208.5	207.85	207.03	206.4	208.14	207.77	207.88	208.95	206.68	206.3	206.73	206.86	208.95	208.4	207.92	207.03	207.23	208.13	208.07
213.13	212.79	214.09	213.68	215.02	213.44	212.47	213.38	212.72	213.9	211.76	214.15	211.29	212.46	210.52	213.77	212.99	212.83	211.86	213.38	211.57	213.69	212.77	212.8	212.31	214.35	212.86	213.39	212.19	213.89	212.02	213.01	212.53	215.56	213.5	212.87	213.68	214.95	212.7	213.55	214.55	213.66	214.22	214.37	213.92	212.5	215.27	213.88	214.34	213.23
211.6	211.91	211.49	212.25	211.54	211.92	211.72	211.31	211.54	211.4	211.68	211.45	210.89	212.64	211.84	211.57	211.61	212.05	210.3	211.38	211.53	211.5	213.55	212.59	212.13	211.36	210.53	213.28	211.11	212.64	210.38	212.45	212.13	211.68	213.34	213.18	212.1	213.01	211.95	212.19	210.59	212.18	212.04	212.27	211.55	211.66	210.74	210.53	212.03	212.44
206.96	207.34	207.28	206.59	205.4	206.19	207.79	208.12	206.08	205.22	205.01	206.5	206.44	207.44	206.78	207.75	206.08	208.1	205.62	208.09	206.03	206.35	206.22	206.4	205.93	206.96	206.23	206.95	207.59	207.38	207.88	206.97	207.95	207.42	206.89	206.84	206.26	205.09	205.56	208.5	207.12	206.54	205.91	205.48	206.07	205.05	206.91	207.53	206.12	206.52
208.03	206.74	205.5	206.39	204.88	207	205.13	207.56	206.79	207.69	205.89	206.49	206.38	206.92	206.73	207.29	206.87	206.26	205.9	206.49	206.42	205.02	208.88	205.38	207.59	206.24	206.3	207.44	206.23	206.82	206.55	205.66	206.74	206.89	206.19	205.28	206.11	206.91	207.93	206.5	206.37	204.48	205.65	205.83	207.14	206.71	207.2	207.59	205.09	207.28
209.05	210.66	207.28	209.25	208.47	209.05	209.63	207.02	207.21	208.18	206.03	208.08	206.13	208.52	209.48	207.75	209.24	208.09	209.8	207.76	210.33	209.49	209.33	207.07	209.11	209.18	210.05	207.93	208.28	208.97	208.74	208.82	209.09	208.64	207.4	209.07	209.27	209.06	208.42	209.03	208.14	210	208.98	209.04	208.46	208.4	208.1	207.58	209.19	209.01
198.71	199.4	200.74	201.63	201.1	201.28	199.39	201.17	200.56	199.65	199.27	200.73	198.88	200.08	199.55	200.4	199.81	199.67	199.79	200.07	201.44	200.82	200.08	199.66	200.59	200.34	199.62	200.19	200	201.1	199.54	200.48	199.79	200.25	198.78	199.84	199.77	200.57	201.37	199.39	200.84	201.09	199.46	201.65	199.2	199.77	201.09	201.68	200.7	199.74
209.93	209.9	211.45	211.03	211.71	212.86	211.05	212.08	209.29	211.03	211.67	211.13	211.6	211.16	209.45	210.53	210.06	212.6	210.81	212.06	210.3	211.21	212.7	212.53	211.97	211.5	213.65	210.9	211.49	211.67	212.4	211.4	212.53	211.65	212.95	212.33	211.01	212.13	210.67	209.9	211.56	210.77	211.99	212.29	210.74	212.4	212.15	212.93	212.03	211.84
199.21	200.78	199.7	200.08	199.08	199.9	200.65	198.27	198.86	198	197.8	200.51	200.1	199.84	199.01	199.27	200.05	201.06	197.72	200.03	200.18	199.87	199.83	198.89	199.4	198.89	199.57	199.52	198.32	199.96	199.97	197.78	200.31	199.65	199.86	198.48	200.14	198.98	198.22	198.96	198.85	197.77	200.84	200.5	200.08	199.99	200.41	199.74	198.85	198.71
201.37	202.65	203.4	203.27	202.11	204.43	201.97	202.58	202.4	203.02	202.78	202.81	202.71	201.86	202.81	202.62	203.05	204.4	202.52	201.67	203.9	203.09	202.83	200.51	203.28	203.92	202.55	203.09	202.89	201.78	201.49	201.63	203.18	202.57	200.92	202.31	203.73	202	201.01	201.21	202.21	203.28	200.56	204.17	202.28	201.84	203.33	202.03	202.81	203.76
212.23	212.75	214.95	212.17	212.84	212.88	214.02	214.33	212.89	212.8	212.3	212.21	214.02	214.55	213.8	215.01	211.8	212.7	212.16	213.13	211.46	211.49	213.22	212.49	211.67	213.13	212.97	211.42	212.57	212.81	213.43	215.41	212.92	212.86	212.56	212.91	211.8	213.96	212.34	212.97	211.63	212.63	211.79	212.97	211.42	214.03	213.74	212.51	211.94	211.85
210.5	211.84	212.4	212.74	210.55	211.34	212.84	212.94	210.82	212	210.8	211.06	212.3	213.25	211.94	211.09	210.57	211.09	211.12	210.78	212.34	210.32	211.86	211.16	212.44	211.09	210.21	211.77	212.17	212.13	211.92	212.32	210.69	211.03	210.78	211.57	211.44	212.17	209.79	211.23	212.46	213.16	211.67	210.84	212.18	211.28	212.27	210.53	212.76	211.44
217.97	216.73	216.4	217.25	218.21	217.41	217.93	216.77	218.73	218.28	217.67	216.58	219.07	216.62	217.85	218.78	217.12	217.27	217.27	218.08	217.76	217.87	218.61	216.61	219.33	219.34	217.42	218.01	218.64	217.64	217.91	218.22	219.81	218.14	217.64	217.62	217.31	217.25	217.31	218.78	218.21	217.46	219.16	218.03	218.21	217.41	217.07	218.36	218.65	218.24
193.96	194.5	195.01	195.75	196.69	196.06	195.83	195.4	196.89	194.48	195.53	195.49	193.68	195.12	196.81	196.25	192.75	194.93	194.57	195.25	194.12	193.85	196.05	195.18	195.79	196.7	195.55	195.76	194.48	195.17	194.99	193.38	194.48	194.12	194.89	194.65	195.52	194.43	194.47	195.35	195.58	194.07	195.95	193.98	196.14	194.67	195.09	195.32	194.44	194.94
198.3	198.06	197	196.59	197.71	197.07	197.07	197.08	199.13	198.82	198.36	198.62	197.15	196.46	196.14	197.93	197.95	198.73	198.65	196.91	199.7	198.77	198.83	197.05	198.82	198.81	198.48	196.71	198.76	197.63	197.97	197.27	199.26	196.9	197.41	197.63	196.79	197.96	197.42	198.1	198.19	198.89	198.01	197.86	197.03	197.97	197.91	199.1	197.1	198.4
211.53	211.7	211.8	210.56	212.69	211.05	210.54	211.86	212.34	210.74	212.17	212.09	211.18	210.6	210.42	212.66	212.59	210.53	211.67	211.99	211.93	211.04	212.51	211.63	211.16	210.5	212.25	212.43	210.24	210.71	212.45	212.18	210.77	212.67	212.73	212.27	211.11	209.69	210.06	212.81	212.84	211.56	211.36	211.9	212.03	212.51	212.21	211.78	211.06	212
212.76	212.95	214.58	215.13	212.16	213.7	213.61	212.88	212.72	212.4	214.32	213.15	213.76	213.43	213.21	214	213.46	212.94	212.89	213.63	211.98	212.48	211.16	211.88	211.39	214.4	212.84	214.62	212.31	214.25	214.66	212.84	214.01	212.32	212.32	212.69	212.78	212.86	213.21	212.91	213.18	213.44	213.29	213.22	213.76	214.4	211.68	212.86	212.85	212.55
213.35	210.74	212.47	212.63	211.64	213.44	212.19	211.53	212.44	211.79	211.52	215.01	211.84	212.22	211.15	212.98	212.2	211.93	212.75	212.65	212.43	211.77	211.03	213.96	212.75	213.13	210.77	213.75	213.25	212.79	212.69	212.19	211.93	212.97	210.97	212.61	212.62	211.26	212.2	212.3	211.87	210.43	212.64	212.71	213.71	213.09	213.06	212.87	210.83	211.91
218.06	215.42	215.18	216.97	216.49	217.12	216.96	216.82	217.53	217.61	216.59	216.66	217.85	217.13	217.2	217.43	216.95	217.81	215.82	215.37	217.2	216.25	216.89	216.73	216.11	216.96	216.87	216.06	218.07	216.1	216.68	215.87	216.74	217.37	218.58	217.21	216.42	217.9	217.78	216.81	216.1	218.02	216.78	217.91	217.89	217.89	217.49	217.32	217.9	216.29
211.35	210.78	211.93	211.39	211.12	212.24	211.4	211.17	211.39	210.85	212.83	211.57	209.96	211.01	211.73	210.31	211.71	211.07	212.2	211.16	211.74	211.72	212.33	210.92	213.83	212.6	211.06	212.16	210.89	211.03	211.81	210.52	212.07	211.56	210.8	212.39	210.7	211.86	210.21	210.22	211.32	212.51	211.74	212.7	212.57	210.79	212.01	211.63	209.98	211.48
203.41	202.09	203.84	203.44	203.29	201.86	201.61	201.15	202.22	200.87	202.68	203.5	203.66	202.16	202.31	202.93	202.37	203.19	203	202.63	203.3	202.7	201.3	201.3	201.78	202.13	201.76	202.21	202.26	203.28	202.99	202.38	203.22	200.88	202.47	203.59	202.29	202.25	203.71	203.92	203.2	202.6	202.67	202.59	202.94	203.04	202.36	202.99	202.46	202.84
209.16	209.23	208.65	208.86	207.2	208.96	209.02	209.08	207.09	208.13	209.05	209.27	208.01	208.45	207.45	207.5	208.65	207.86	209.71	206.79	208.86	209.61	209.28	208.49	209.19	208.58	208.71	210.16	208.1	209.05	208.76	208.36	208.95	207.7	208.6	208.77	206.79	207.35	208.23	207.69	208.49	207.89	209.55	208	209.65	208.8	208.3	208.49	209.4	206.3
206.48	208.29	207.78	208.9	210.7	210.48	207.5	210.3	209.17	208.28	208.5	206.82	206.75	209.54	207.66	209.57	209.92	210.36	208.7	208.64	208.38	208.86	208.53	207.34	208.48	207.83	208.32	206.85	208.93	207.93	208.22	209.17	206.89	209.14	207.27	208.7	207.96	207.98	207.46	208.86	208.86	207.72	208.27	209.28	209.03	208.89	207.88	211.08	208.76	207.78
208.03	207.75	207.43	208.53	207.02	208.55	208.43	206.62	206.33	206.05	207.31	207.92	206.93	206.42	209.56	207	208.02	208.23	208.41	208.61	207.42	207.21	208.67	206.86	206.78	208.21	208.17	206.64	207.98	207.36	207.82	208.15	207.61	206.41	208.32	208.2	207.35	208.69	207.18	208.6	207.05	208.01	207.23	208.52	207.22	206.04	207.42	209.58	208.86	207.88
207.93	206.73	208.48	206.76	210.21	209.28	208.83	207.98	208.78	208.75	209.42	206.43	206.96	208.37	207.5	208.76	209.1	207.81	205.96	207.41	209.21	207.32	206.62	208.09	207.2	208.44	206.81	208.38	207.81	206.42	208.48	208.89	206.95	207.69	208.27	206.57	207.4	206.97	208.01	207.04	208.21	207.53	207.46	208.21	207.99	206.64	208.69	208.08	207.92	208.37
211.11	211.81	211.71	212.66	210.93	210.7	212.65	213.09	211.91	210.44	211.78	212.45	211.75	211.67	210.79	211.95	211.5	211.57	212.15	212.68	212.72	210.45	212.59	211.17	211.35	209.69	211.39	212.2	209.95	211.79	213.35	211.3	211.68	212.45	211.19	212.38	211.76	212.45	210.54	211.27	211.68	211.1	211.72	211.51	211.34	210.95	210.5	211.49	211.79	212.12
208.44	208.6	211.43	207.42	207.48	207.24	209.93	207.73	208.42	208.76	209.85	209.32	208.92	207.95	208.59	209.78	207.52	208.08	206.51	209.91	208.39	209.2	206.78	210.17	208.3	209.05	209.27	209.51	207.42	205.57	209.32	209.12	208.66	208.23	208.28	209.78	207.45	209.06	207.64	207.12	208.36	209.46	208.21	209.03	209.86	209.26	208.47	206.5	208.32	208.71
206.23	206.44	206.99	206.32	206.1	205.22	205.78	206.36	206.13	205.61	206.9	206.38	206.4	205.85	206.68	206.38	206.11	207.73	204.26	207.51	204.9	205.07	206.83	206.3	207.36	204.92	207.66	206.13	206.29	206.84	205.56	206.06	207.9	207.65	207	205.33	205.18	206.96	206.02	207.13	204.96	206.37	206.48	205.29	207.34	206.22	208.45	205.82	206.76	206.35
211.73	211.16	212.33	211.85	212.62	213.31	212.08	211.87	213.08	212.82	212.19	212.32	212.6	212.69	213.12	213.31	212.77	212.1	213.37	212.73	210.85	212.02	211.69	213.17	212.15	211.71	211.33	213.17	213.39	211.71	212.09	212.55	212.59	211.89	211.66	213.2	213.09	213.61	211.99	212.65	211.81	212.64	211.21	213.17	210.78	210.26	211.97	212.4	212.87	211.94
200.2	201	201.27	199.29	201.64	198.59	199.41	200.26	199.83	200.5	201.35	201.66	199.07	201.56	199.59	200.12	200.37	199.37	201.06	200.08	199.99	200.63	200.46	199.66	200.98	200.85	200.45	202.11	199.26	202.17	200.8	202.68	199.7	199.75	200.44	197.83	201.32	199.53	200.71	200.1	200.81	201.55	198.7	201.19	200.45	199.62	199.84	200.56	198.59	201.23
199.33	198.97	200.12	200.2	199.53	199.46	199.46	197.76	198.7	199.54	199.74	199.9	200.81	200.72	198.34	199.07	199.52	199.09	198.78	199.92	198.49	199.16	198.41	198.6	198.22	199.94	198.13	200.18	200.56	199.2	200.71	200	198.56	198.61	200.02	199.42	201.23	198.62	199.97	200.46	199.96	199.93	199	198.69	200.8	198.74	200.51	199.19	200.89	200
202.35	198.83	198.4	200.26	201.15	201.25	200.13	200.22	199.56	200.31	200.8	201.92	201.03	200.51	200.55	201.67	199.24	200.8	201.45	199.67	201.12	200.72	201.01	198.61	200.5	200.41	199.99	200.63	200.12	200.6	199.84	198.74	200.54	199.66	199.52	199.6	200.09	199.14	200.85	200.33	200.49	200.8	201.12	200.48	200.88	200.94	200.89	200.29	199.6	199.74
199.46	199.25	199.68	199.48	199.91	198.84	199.36	198.5	199.52	199.97	199.67	199.98	199.49	199.4	198.07	199.82	199	201.13	198.67	199.33	198.95	200.42	199.69	198.91	199.01	201.4	199.05	198.58	198.9	200.44	199.86	201.1	199.64	199.31	199.44	200.11	198.26	198.83	200.04	198.17	199.17	199.99	198.3	199.08	200.36	201.39	199.62	199.32	199.58	198.51
204.12	206.03	204.1	204.1	204.57	204.07	204.44	205.1	204.2	203.98	203.99	204.55	205.35	203.86	205.55	205.71	204.59	203.83	205	205.51	205.2	204.26	204.54	206.99	204.27	205.24	205.21	203.84	205.21	205.02	203.68	205.23	204.8	206.26	203.87	204.41	205.96	205.55	203.88	205.02	204.32	205.76	204.3	206.39	205.52	205.62	206.18	203.03	205.35	204.87
209.13	207.8	208.49	209.45	208.41	206.46	207.3	208.65	208.24	206.48	209.22	209.25	209.67	208.73	208.65	209.72	208.05	206.02	211.39	207.55	209.27	208.64	208.6	209.31	207.75	207.87	207.85	208.56	208.17	208.48	208.83	208.74	208.8	207.51	209.86	208.34	207.83	206.84	209.05	208.34	208.2	208.34	208.09	208.68	208.7	207.67	208.84	207.84	208.53	208.09
205.69	207.95	208.25	206.32	206.28	205.97	206.71	207.81	206.74	206.39	208.12	206.63	207.01	207.29	206.46	207.37	206.96	206.53	205.83	206.07	204.82	206.72	206.31	206.17	205.72	205.88	206.93	206.72	205.14	206.82	205.61	205.27	206.01	206.41	206.47	207.08	205.4	206.81	206.01	207.82	205.35	207.68	205.63	208.08	206.71	205.77	207.69	206.47	207.4	205.21
203.87	202.61	202.91	202.88	204.59	201.96	203.03	202.75	200.59	201.14	203.04	203.12	203.99	202.67	204.21	202.24	202.84	203.05	202.3	200.08	202.69	203.19	204.45	202.49	202.97	201.78	201.67	202.91	203.64	201.72	202.74	202.07	204.62	203.06	204.05	203.61	202.38	201.9	201.69	203.24	202.21	204.19	202.58	202.57	202	203.32	201.76	202.47	202.17	203.08
201.62	200.47	199.81	200.76	200.17	201.49	200.37	200.13	200.67	202.71	199.83	199.94	202.22	200.12	200.48	199.78	199.87	199.92	201.82	200.11	201.28	200.66	199.84	201.3	200.05	200.57	200.69	200.75	199.39	200.42	200.21	201.36	199.31	200.19	198.9	201.38	199.62	199.73	201	200.4	199.33	199.25	200.37	200.96	200.48	199.25	199.39	199.34	201.41	200.62
208.05	207.91	207.62	208.35	207.12	208.27	207.97	207.48	206.25	206.97	208.91	208.59	207.92	207.53	206.62	207.89	208.65	207.15	207.84	207.49	208.38	207.51	208.4	209.07	206.98	209.25	207.74	208.56	207.56	207.62	208.12	206.96	207.39	209.16	207.65	207.45	207.05	208.22	207.27	207.48	207.68	207.02	209.05	206.86	208.39	208.33	206.28	207.86	209.51	207.3
214.52	214.33	212.76	214.12	213.57	213.39	213.83	214.16	214.4	213.05	213.62	213.84	214.51	213.98	213.66	214.26	214.55	212.04	214.24	214.65	214.31	214.69	213.16	214.94	213.89	214.81	214.48	213.52	214.4	213.98	214.04	214.2	214.17	213.22	213.75	213.67	213.58	214.52	214.51	214.18	213.34	213.61	214.81	211.91	212.35	213.34	214.74	213.38	214.52	213.85
209.66	207.87	208.13	208.24	206.7	208.59	206	209.17	206.59	206.62	208.39	208.26	206.21	207.78	206.9	207.81	210.1	207.61	206.18	207.64	207.96	207.26	207.99	207.57	206.95	206.75	207.62	207.61	208.34	207.11	206.99	207.04	207.5	208.42	206.21	207.97	207.15	207.33	207.44	205.8	207.34	208.83	207.64	207.89	207.32	207.03	206.82	206.56	208.44	207.07
208.2	205.81	208.18	207.56	207.97	208.02	207.21	207.71	207.58	207.59	207.03	208.89	207.92	207.59	206.55	209.51	208.99	206.12	209.09	207.25	207.71	208.84	208.1	208.82	207.77	208.56	208.04	206.56	207.66	206.12	208.38	207.53	207.09	210.5	208.2	206.01	206.99	207.96	207.45	208.64	208.03	207.68	207.78	207.53	208.63	208.61	208.24	208.57	208.64	205.7
204.09	204.99	204.76	206.14	204.87	206.25	204.46	204.78	204.78	203.76	204.86	206.79	204	203.25	204.89	204.01	203.22	204.59	206.61	205.93	205.62	204.18	204.49	205.74	204.74	204.93	204.82	202.33	204.8	204.63	205	203.87	205.82	205.64	205.39	203.82	204.37	204.51	204.69	203.48	206.07	204.84	205.09	206.42	206.29	204.5	203.24	205.16	203.96	206.61
206.6	205.6	205.81	205.11	205.9	205.45	206.74	206.12	207.79	204.9	207.39	208.51	206.62	207.39	206.67	206.27	208.36	207.22	205.96	205	205.59	206.51	206.7	206.2	206.36	206.24	206.46	207.35	205.87	206.19	206.27	206.19	206	206.41	208.54	206.08	205.54	205.83	205.9	206.72	205.56	208.08	206.85	207.61	207.7	208.33	205.7	205.75	205.05	205.38
200.35	199.31	198.59	199.41	198.73	198.43	199.04	199.94	198.36	199.43	199.8	199.15	199.43	200.02	198	201.42	199.79	200.04	199.29	199.59	198.51	198.41	198.07	200.49	198.3	198.32	197.96	199.75	197.8	200.47	200.46	198.97	198.59	200.84	199.56	199.56	199.77	200.49	199.76	199.27	200.12	198.79	199.63	200.49	199.65	198.69	199.79	198.98	199.92	200
202.69	203.34	201.45	203.51	203.96	203.98	201.2	203.67	203.65	203.06	202.84	204.54	202.77	201.77	203.07	203.49	203.02	203.79	202.94	203.09	202.74	202.85	203.24	202.8	203.59	202.87	202.56	204.27	203.54	202.05	202.17	203.19	202.3	203.23	203.27	203.54	204.22	202.15	204.94	201.49	202.54	202.9	202.94	202.55	202.95	204.45	204.45	203.73	203.25	202.93
218.04	217.42	216.66	216.92	216.49	217.52	216.21	218.09	217.03	216.32	216.47	217	217.84	216.87	216.88	218.01	216.8	218.11	217.1	217.08	216.81	215.57	217.61	216.53	217.88	218	217.29	218.35	216.69	217.53	216.7	216.8	216.28	217.03	216.63	216.34	217.88	216.11	217.26	217.21	218.25	218.39	216.87	216.27	216.78	217.01	218.27	217.36	217.21	216.66
207.85	208.97	207.83	206.74	207.37	207.51	207.13	207.58	206.96	208.28	206.5	208.79	206.91	207.48	206.82	208.51	208.81	207.3	207.08	207.05	208.88	208.44	207.21	209	208.5	207.05	207	207.96	206.97	207.6	206.73	206.68	207.3	208.14	206.79	206.55	208.09	207.38	206.33	207.97	207.09	207.48	208.96	207.47	207.13	206.87	208.83	207.05	208.38	205.98
212.83	213.19	213.5	212.18	213.02	213.14	213.31	215.28	212.6	213.37	212.73	213.1	212.7	212.35	214.05	211.76	214.33	212.87	211.74	211.83	213.46	211.29	213.52	211.67	213.44	212.64	212.39	211.79	212.18	213.23	213.72	214.5	210.97	213.07	213.88	212.18	212.7	211.68	213.96	213.19	214.22	213.82	214.15	213.72	214.14	212.65	211.73	213.73	212.63	212.57
217.42	217.83	217.73	217.24	218.16	217.88	216.05	218.05	216.88	218.25	219.34	217.59	218.02	217.84	217.55	219.46	216.79	218.44	217.81	216.52	216.23	217.59	217.62	218.15	217.29	218.45	216.48	218.09	216.7	218.47	218.66	218.06	218.21	217.7	217.05	216.5	217.09	216.93	216.77	219.29	218.09	219.35	218.68	218.81	218.99	215.47	218.46	218.73	217.84	217.25
202.96	205.46	202.73	202.73	203.72	204.76	204.91	203.57	203.31	203.4	203.5	202.94	203.45	204.56	203.79	203.99	204.61	202.68	203.49	203.52	203.21	203.51	202.37	203.91	204.07	202.86	202.65	203.22	203.73	202.23	204.36	204.42	202.89	203.08	203.12	203.47	204.12	203.88	202.5	203.39	204.15	205.14	201.88	203.13	201.92	203.16	203.19	204.4	203.16	203.75
203.35	201.12	201.75	202.33	201.77	200.31	200.39	201.09	201.21	200.73	200.99	199.66	200.38	201.24	199.96	201.72	199.95	202.05	200.94	202.9	200.72	201.76	200.9	199.91	200.44	199.83	199.91	201.86	200.43	200.4	201.45	200.95	201.26	201.41	201.69	201.33	200.18	201.22	202.19	201.6	200.33	200.3	202.16	202.16	200.96	201.16	201.68	200.9	202.27	200.18
209.22	210.74	210.68	208.24	210.48	211.2	209.61	209.91	210.52	210.47	209.87	208.52	210.44	210.04	209.73	210.12	208.97	210.2	207.73	208.65	209.87	208.71	210.56	209.17	209.57	208.81	211.01	208.26	209.06	208.67	209.2	208.82	210.49	209.38	209.97	210.04	211.51	209.29	208.57	209.71	210.3	210.57	210.83	209.69	209.72	209.7	208.27	209.83	211.02	209.22
211.63	210.61	211.23	209.74	212.2	212.24	211.55	210.89	210.85	209.58	212	211.86	211.72	211.49	211.56	211.19	210.92	210.8	211.24	211.26	210.74	212.1	210.91	211.94	212.79	211.44	211.97	210.95	213.67	210.93	210.66	211.03	210.93	211.5	209.96	212.49	211.28	212.96	212.36	211.79	211.38	211.62	212.03	211.66	211.25	212.03	211.12	212.32	211.54	211.76
213.01	211.88	213.75	211.7	211.5	212.03	210.83	213.37	212.5	211	211.15	211.98	212.76	210.22	212.24	210.4	211.89	210.98	211.26	211.24	213.1	211.91	211.79	211.87	210.91	212.5	212.96	210.96	211.57	210.68	211.85	211.96	211.84	212.76	211.55	212.52	211.76	209.41	210.82	210.76	211.62	211.66	210.69	211.93	211.52	210.58	212.05	211.82	211.87	210.13
207.71	208.01	208.09	208.43	208.93	208.79	208.97	208.27	208.42	208.81	207.39	207.66	208.84	208.57	208.2	207.71	209.22	209.45	205.54	209.56	209.67	208.13	208.3	207.22	207.87	207.91	208.72	208.68	208.67	208.77	208.65	207.68	208.23	210.13	208.13	209.07	209.21	206.85	207.24	208.6	208.72	209.2	208.26	209.7	210.04	207.92	208.02	210.21	208.19	208.91
209.15	208.17	208.17	208.14	208.79	207.73	208.57	209.49	207.75	206.9	208.74	207.06	209.31	207.14	207.97	207.32	206.57	208.73	208.34	208.22	207.07	209.23	208.27	208.5	207.4	207.13	208.1	207.39	207.78	209.19	209.73	206.4	207.6	207.47	209.34	208.36	209.82	208.4	207.02	207.02	206.72	206.58	207.22	207.33	208.46	207.29	206.78	207.39	207.84	207.41
211.98	213.35	212.92	212.25	212.13	211.28	212.22	212.33	211.79	211.92	211.07	213.05	212.86	212.43	212.82	211.27	212.45	213.56	210.91	211.23	211.53	213.95	211.37	212.96	213.51	213.73	213.79	212.98	213.83	213.36	211.99	211.64	212.6	213.08	212.57	212.11	211.83	213.03	213.71	212.79	211.4	211.5	210.54	213.19	212.25	213.5	212.78	213.66	212.9	213.55
210.96	211.77	212.35	212.65	209.94	211.43	212.18	211.82	212.26	211.39	212.61	211.07	212.16	211.22	212	211.3	210.56	211.48	211.39	213.18	212.31	212.45	211.44	211.5	211.02	211.24	211.3	211.71	211.9	212.2	211.25	211.46	211.61	211.19	210.88	211.56	210.61	211.88	212.48	210.81	211.93	211.57	211.01	211.71	212.38	211.52	209.81	211.42	212.68	212.67
213.87	213.29	212.14	210.61	212.91	211.35	212.2	212.94	212.26	211.85	211.94	212.84	212.45	212.29	211.41	210.84	212.56	214.36	210.86	212.35	213.59	211.26	211.5	212.4	211.29	211.98	211.89	212.95	210.62	212.08	211	212.68	212.83	211.43	213.32	212.59	212.74	212.88	212.3	212.93	213.57	213	212.55	213	212.69	211.97	213.52	211.85	212.27	211.87
213.53	212.92	213.16	213.19	212.1	212.77	212.69	213.24	212.18	212.39	212.28	212.34	214.03	212.39	211.92	212.07	211.95	211.02	212.14	211.73	210.44	211.97	213.21	212.98	212.61	213.49	212.87	212.69	212.13	212.35	211.81	212.64	212.78	213.4	214.52	213.12	211.87	211.6	213.18	211.28	213.01	212.39	212.01	211.77	212.96	212.19	213.32	212.27	213.63	213.28
197.94	198.83	198.81	197.7	198.42	197.4	198.25	200.25	199.74	199.7	199	199.78	197.82	199.04	199.09	200.93	198.69	196.96	198.23	199.63	195.84	198.51	198.74	198.14	198.23	198.59	198.14	198.33	198.77	197.66	198.72	198.51	198.77	198.51	196.73	198.07	198.32	198	198.58	199.05	198.76	198.07	197	197.64	198.93	197.35	198.14	198.94	198.2	199.21
217.26	217.44	218.61	216.99	217.23	217.57	218.16	217.2	216.65	218.4	218.1	216.41	216.61	218.39	218.06	218.03	217.6	217.52	218.78	216.87	217.1	218.19	217.62	218.28	218.28	219.55	217.69	219.25	217.23	217.35	217.3	217.55	218.39	217.55	217.11	217.48	218.29	217.12	218.65	217.79	217.28	218.58	217.15	217.69	217.55	218.3	217.9	218.47	217.42	217.53
211.9	210.93	212.46	209.25	212.56	210.97	210.95	214.27	213.11	212.14	212.29	212.09	211.75	211.57	211.85	212.69	211.6	212.86	211.9	210.78	211.33	210.48	212.25	214.17	214.44	211.97	211.97	211.48	211.43	210.79	211.78	209.74	210.83	212.88	211.53	210.93	211.13	212.07	211.73	210.91	211.83	211.56	212.32	211.08	212.26	212.04	210.4	211.81	209.92	211.34
217.86	216.11	218.8	217.72	218.16	217.54	218.47	216.95	217.87	217.38	215.64	218.42	215.34	218.39	218.26	217	218.1	219.3	218.24	218.94	216.69	218.36	220.7	217.78	216.16	217.31	216.73	217.89	217.64	218.81	217.37	218.14	217.89	219.79	217.41	216.72	218	217.34	217.17	217.72	216.32	217.49	218.85	217.98	216.8	216.55	217.28	217.85	218.25	218.24
204.26	202.88	203.95	204.23	204.01	204.66	203.58	205.14	203.66	204.04	204.49	203.12	203.75	202.92	203.1	205.66	205.19	203.86	203.39	202.19	203.49	203.17	203.61	203.17	203.84	203.42	203.69	204.57	203.44	203.97	202.21	201.69	203.96	203.88	203.54	203.44	204.84	204.79	203.93	201.27	203	204.8	204.75	203.17	203.64	202.69	204.67	205.07	202.83	203.43
200.11	200.62	200.38	200.4	200.06	200.46	199.91	200.17	200.37	201.23	202.25	200.36	199.93	200.56	199.51	200.9	199.77	201.21	199.78	200.46	201.98	201.26	199.53	201.64	200.5	199.47	200.17	200.85	200.55	199.82	200.94	200.26	200.35	199.94	200.67	199.54	200.86	199.73	200.34	199.14	199.61	199.64	201.17	200.83	201.7	198.84	201.4	199.89	199.8	201.19
203.56	204.56	204.2	206.71	205.63	204.75	204.32	203.43	205.22	205.72	205.17	205	204.93	206.06	204.99	204.25	204.32	205.75	205.71	205.44	204.46	204.99	205.59	205.18	204.81	205.32	205.01	204.77	203.55	204.44	203.97	207.03	204.78	205.23	205.04	205.37	204.29	204.99	205.6	206.1	205.38	204.51	204.16	205.17	203.74	205.11	204.77	204.15	204.85	205.58
204.69	202.97	204.63	203.23	201.9	202.86	204.13	205.16	205.05	203.45	203.09	204.91	203.71	203.93	205.64	204.19	202.96	203.17	203.3	205.32	204.37	203.59	202.87	204.36	203.62	203.58	204.19	203.59	204.12	204.45	204.31	204.93	203.62	203.23	203.14	204.04	203.31	203.88	203.22	204.75	203.87	203.69	202.67	203.7	201.43	204.28	203.58	204.37	202.54	202.33
208.3	207.77	208.09	208.91	208.36	209.85	208	210.95	208.41	209.08	208.92	207.41	207.96	206.16	208.74	208.88	206.4	209.24	208.79	207.74	208.42	207.32	208.32	209.27	208.67	209.91	209.02	208.97	209.07	208.75	209.12	210.22	209.79	208.3	208.1	208.8	208.97	208.1	207.07	209.78	207.04	209.31	207.44	207.97	207.73	208.92	210.31	207.88	208.79	207.36
212.92	213.34	213.65	212.5	213.71	212.71	212.49	213.04	214.5	212.88	213.02	212.53	212.69	212.18	211.75	213.6	211.66	212.65	212.08	213.13	214.19	211.42	212.64	212.97	212.59	212.84	212.94	210.9	213.33	210.84	212.5	213.68	213.18	214.25	214.33	214.17	212.58	211.67	211.54	212.12	214.29	212.42	214.13	212.8	212.88	211.88	213.56	213.99	212.72	212.88
203.98	204.63	205.83	205.57	205.38	203.63	206.53	205.64	205.74	204.6	205.52	205.89	205.2	203.85	204.71	205.26	204.82	203.29	204.09	206.08	204.95	205.47	205.81	204.61	202.96	203.31	204.06	203.83	204.08	205.53	202.62	204.44	205.47	204.45	206.5	204.66	205.35	204.77	204.47	203.52	204.49	205.51	203.93	204.87	204.5	203.24	203.66	205.58	205.84	205.25
199.31	200.91	199.12	199.34	198.08	199.84	200.49	198.86	198.93	199.03	201.4	199.23	198.7	199.4	200.34	198.89	199.82	199.69	199.27	198.15	199.05	199.24	198.14	199.01	198.98	198.47	198.34	199.29	196.61	199.54	198.54	199.42	199.34	198.7	199.14	198.2	200.42	198.56	199.69	198.56	200.19	200.38	198.19	198.96	198.45	198.01	200.42	199.07	201.18	199.36
208.1	208.5	208.3	208.98	208.81	207.62	209.75	208.7	208.55	208.33	208.87	209.64	207.92	207.96	208.07	208.07	208.34	207.24	207.3	210.4	209.55	209.53	209.48	209.32	208.78	210.45	207.86	208.62	207.72	209.43	210.51	209.61	210.44	207.83	208.36	209.53	208.82	207.94	209.44	207.99	206.6	210.37	208.11	208.83	209.72	207.5	209.75	209.4	207.31	209.75
205.03	203.51	203.71	204.48	204.25	204.22	203.54	204.71	203.71	204.76	203.42	203.81	202.79	203.93	205.46	203.62	204.05	203.54	204.39	204.26	202.31	203.61	204.92	203.45	205.3	203.81	204.56	205.66	204.67	204.21	203.14	204.87	203.75	201.7	204.01	204.37	203.84	203.76	205.39	205.17	205.52	205.33	204.39	203.59	204.31	204.24	203.03	203.73	204.49	204.22
202.82	201.94	201.69	202.34	203.77	202.54	203.5	202.9	203.78	203.06	203.18	202.19	202.3	202.76	202.89	203.33	200.74	202.16	203.76	202.1	203.09	203.12	202.03	201.55	202.58	203.08	203.08	201.12	201.94	203.09	202.89	203.21	202.31	200.92	200.64	201.13	204.96	202.08	201.98	202.16	202.96	203.09	202.82	202.12	202.89	202.4	201.18	201.73	202.07	200.8
208.61	207.14	209.64	206.83	208.27	209	207.95	207.13	209.05	209.59	210.08	207.61	208.68	207.2	208.23	208.55	208.58	208.23	208.6	208.32	208.68	207.96	207.04	208.73	209.6	208.24	209.11	209.1	209.36	209.1	209.17	207.98	207.55	207.87	209.31	209.15	209.15	207.45	208.78	208.2	209.35	207.95	208.91	209.92	208.92	209.08	208.24	209.78	206.99	208.25
208.51	210.92	210.94	208.91	210.32	208	210.71	209.35	210.89	207.33	209.31	210.22	209.32	209.95	208.1	209.1	210.11	209.47	209.56	209.9	209.87	208.59	209.47	209.13	208.85	209.49	210.78	211.16	209.95	209.56	209.5	209.92	208.8	209.14	209.65	208.71	208.37	209.85	209.42	208.07	210.41	209.69	209.87	209.34	208.58	208.89	209.38	208.32	207.97	208.41
200.58	201.14	200.59	199.33	200.53	201.06	199.86	199.34	201.91	200.76	202.36	200.39	200.93	200.72	199.65	198.94	200.95	200.05	198.94	201.35	200.66	200.62	199.38	200.12	200.5	200.55	200.45	201.96	201.26	200.27	199.84	198.69	199.95	200.29	199.51	198.99	201.02	200.89	200.3	201.04	200.41	200.45	199.94	200.18	201.14	200.43	199.99	201.19	200.98	200.62
212.94	210.2	210.87	210.2	211.88	210.45	212.74	211.52	213.68	211.95	211.07	211.24	211.71	212.03	211.16	211.4	211.97	210.39	209.51	211.88	212.05	211.15	211.87	210.83	211.8	211.83	212.31	211.66	213.59	211.54	211.1	211.14	210.54	210.82	210.86	210.34	210.55	209.75	211.58	210.61	210.76	212.16	212.38	210.46	211.1	211.64	211.45	210.28	210.07	210.62
211.63	212.34	213.38	212.48	212.17	212.15	211.57	212.34	212.1	212.47	212.84	211.24	211.66	211.96	211.74	211.6	210.79	212.66	212.17	212.54	211.15	211.51	212.09	212.23	211.19	212.86	210.81	209.97	211.83	211.63	212.29	212.08	212.26	210.85	212.38	211.41	209.46	211.25	211.51	211.76	212.13	210	212.84	213	210.15	211.06	211.41	211.07	210.93	212.65
202.9	201.21	202.73	203.44	202.69	202.58	203.25	204.49	205.1	203.98	203.07	202.96	202.29	203.34	202.55	203.78	203.74	201.91	203.57	203.93	203.97	203.42	204.04	204.52	203.26	202.61	202.58	203.73	202.03	203.23	202.08	203.39	202.49	204.15	204.02	203.84	203.86	203.85	203.12	204.52	204.82	202.04	201.77	202.89	202.49	201.85	203.79	203.81	203.63	202.08
202.47	204.63	203.45	205.23	204.65	205.17	203.06	205.13	203.51	201.45	204.16	202.6	203.49	204	202.53	204.81	203.09	203.87	204.02	203.11	202.81	204.13	202.68	203.26	203.61	204.91	202.34	202.32	204.77	203.32	202.99	205.12	204.47	204.06	204.26	202.95	204.13	204.21	203.32	203.49	203.56	203.41	203.27	205.75	204	203.18	204.04	204.18	204.16	201.63
204.15	203.88	204.48	203.24	204.11	203.28	205.09	203.6	204.03	203.47	202.24	203.73	204.06	203.1	203.69	205.28	203.09	203.43	203.05	203.3	205.4	203.17	202.14	201.23	203.39	203.9	203.14	201.24	202.99	202.38	202.18	203.4	204.36	203.34	203.33	203.69	204.29	201.67	203.76	203.81	201.39	201.62	203.46	203.32	202.49	204.64	203.98	204.14	202.45	203.39
209.93	209.23	208.6	209.54	209.16	208.77	208.46	208.46	209.3	207.26	208.05	206.97	208.66	210.37	208.33	209.89	209	207.35	210.79	208.57	208.73	208.48	208.19	208.76	209.29	210.14	208.59	208.97	207.74	208.99	208.53	208.34	209.89	207.93	208.23	208.95	207.47	207.45	209.41	209.31	209.73	207.95	208.11	209	208.99	206.86	209.18	207.79	206.53	208.75
213.91	214.18	213.65	213.25	213.66	214	213.82	212.28	213.32	213.94	212.7	212.54	214.59	212.55	214.7	212.01	213.44	213.59	215.03	214.51	213.18	215.19	214.97	212.1	213.87	211.24	214.01	213.57	213.59	212.7	214.13	215.43	213.86	212.51	214	212.28	214.46	213.9	213.34	214.49	214.42	213.47	214.21	212.53	213.67	213.88	214.78	213.8	212.68	214.13
203.39	201.85	204.04	203.14	202.13	202.57	204.86	202.66	203.63	203.25	205.55	204.63	205.43	204.25	205.5	202.3	205.07	202.88	204.68	204.06	204.48	203.54	204.92	203.84	204.2	203.87	201.94	203.46	202.21	202.46	203.98	203.58	204.41	205.32	203.2	202.65	205.14	204.06	204.78	204.3	204.6	201.59	204.05	203.91	204.39	204.01	203.8	204.75	203.13	204.98
211.5	211.22	211.05	212.98	211.42	210.56	211.84	212.42	212.33	210.82	210.81	211.73	211.37	211.49	210.23	211.04	211.69	210.15	212.8	211.91	211.67	212.41	213.14	211.46	211.78	211.82	210.43	211.78	211.37	210.17	212.27	212.63	210.91	211.69	212.07	210.18	211.66	211.46	212.08	213.49	211.32	210.73	212.01	210.37	212.93	211.81	212.37	211.42	210.65	210.54
214.14	213.92	212.27	213.77	212.17	213.05	214.15	212.85	212.05	212.46	212.75	214.17	213.88	212.43	213.56	212.97	214.45	213.09	214.76	212.49	210.85	212.3	213.48	210.88	213.49	214.7	213.93	213.22	212	212.39	211.79	212.42	212.09	213.26	212.5	212.19	212.96	213.24	214.47	214.25	213.66	212.63	213.16	213.03	214.52	213.96	211.96	213.97	213.07	211.24
219.01	217.64	217.43	216.36	216.15	216.34	217.85	218.63	216.32	216.61	217.76	217.93	218.71	218.09	217.51	219.51	216.88	217.59	218.09	216.39	217.39	217.12	216.95	218.11	217.64	217.61	217.61	216.64	218.05	217.96	218.74	217.19	218.48	216.43	218.21	218.61	216.94	218.39	218.09	218.5	217.42	217.44	216.03	216.99	217.07	217.07	218.71	217.22	217.43	215.46
203.66	203.01	202.57	204.15	205.41	201.83	205.42	204.65	204.09	203.12	203.85	205.39	203.62	204.41	203.63	203.45	205.42	205.15	202.66	204.32	205.82	204.52	204.86	202.9	203.96	203.49	204.06	205.6	204.02	203.42	204.28	203.84	202.07	203.78	204.6	203.49	203.08	204.17	205.59	205.39	205	204.35	204.06	203.26	203.91	204.66	202.47	203.42	203.8	204.33
208.63	209.76	208.86	208.86	210.51	209.47	208.38	209.09	210.31	209.21	209.63	208.58	208.59	208.68	208.85	207.95	208.59	209.45	210.53	208.23	208.04	209.46	209.37	209.48	208.6	208.41	210.93	208.62	208.7	209.05	207.94	208.85	208.47	207.28	208.76	208.05	207.94	208.28	207.75	208.99	207.73	208.7	208.01	208.09	208.04	210.82	208.96	208.25	208.62	208.45
199.2	200.04	199.17	198.07	199.43	200.59	198.36	200.18	199.93	199.86	199.89	200.28	200.89	200.18	199.2	199.83	198.11	201.67	197.66	198.23	199.88	198.35	198.79	200.3	197.85	198.99	198.44	199.78	198.54	199.6	199.44	199.7	198.88	200.18	200.62	199.41	199.17	198.12	199.58	199.18	199.76	198.16	198.12	198.46	199.93	198.53	197.59	199.23	200.64	198.78
205.64	204.34	204.29	206	204.29	204.67	204.4	205.16	206.25	205.15	203.03	204.33	204.76	202.98	203.39	203.75	205.06	202	204.87	204.39	205.83	205.42	204.18	204.27	205.01	205.38	204.8	205.88	205.78	205.15	203.7	205.07	204.1	205.28	205.66	204.36	204.17	203.11	204.33	205.02	204.29	205.54	205.37	206.48	204.76	205.12	204.13	204.49	203.43	202.85
208.18	208.77	209.02	208.97	207.89	209.64	209.92	209.47	209.72	208.24	208.92	207.68	208.42	209.14	209.31	207.54	209.09	210.42	209.4	208.08	209.63	208.76	208.15	207.65	208.07	210.96	207.83	207.73	208.5	209.47	208.43	209.56	210.22	208.11	208.59	208.03	209.09	209.34	207.58	209.18	209.73	208.61	208.57	208.51	208.78	208.49	208.14	208.26	208.38	209.95
203.46	202.17	203.38	203.37	202.74	203.98	204.69	202.72	203.93	204.93	204.34	203.95	204.35	204.15	204.9	203.58	201.72	202.87	203.61	204.17	203.44	201.93	204.22	204.2	204.49	204.58	202.2	203.72	201.75	203.17	204.04	203.34	202.2	204.17	202.96	203.57	203.52	203.28	203.86	203.47	203.56	204.83	203.33	204.29	203.03	202.8	203.66	201.81	204.13	203.2
211.54	212.53	212.24	212.81	212.39	211.89	211.82	209.72	210.34	210.16	212.12	211.92	211.76	212.16	212.24	212.19	212.03	212.1	212.57	212.07	210.4	212.37	210.5	213.02	212.41	210.61	211.62	211.64	212.46	211.97	211.17	211.24	209.43	212.42	211.76	211.27	210.89	210.75	211.38	210.51	210.73	210.34	211.96	213.28	211.57	213.59	210.36	210.85	211.03	211.64
206.88	207.67	208.28	207.97	208.5	208.08	207.85	207.89	206.14	208.54	207.15	207.03	206.78	207.61	207.13	207.59	207.95	206.88	210.71	209.45	208.15	206.97	207.22	207.29	206.99	207.67	207.77	207.38	206.81	207.95	206.39	208.82	208.59	208.01	209.09	207.44	208.33	209.73	207.58	206.71	207.26	208.27	207.31	207.84	208.99	206.81	207.87	205.64	207.32	207.72
208.43	207.42	208.54	208.88	208.14	208.97	206.39	208.35	207.1	208.2	209.02	206.61	207.97	208.53	208.34	206.82	207.79	207.66	208.73	208.63	206.83	207.54	207.55	207.4	207.72	208.51	207.35	207.46	208.23	207.97	208.71	208.23	209.17	208.7	207.44	207.81	207.74	208.4	208.47	207.49	207.52	209.06	209.55	206.99	207.05	208.25	207.47	208.06	207.55	208.46
204.24	205.09	204.37	205.69	205.68	205.63	206.95	205.62	204.77	205.1	204.75	204.4	204.41	205.72	204.96	207.74	205.88	205.8	206.27	205.52	205.08	205.39	205.43	205.9	205.09	206.35	204.23	204.87	205.48	206.43	206.18	204.41	205.58	204.52	206.33	206.67	204.15	204.79	205.11	206.22	206.9	205.82	205.84	204.91	205.18	205.09	204.88	207.42	205.17	204.2
199.22	198.22	198.48	199.64	198.62	198.32	198.14	197.31	201.4	200.04	198.3	199.81	199.75	197.73	196.77	196.58	198.4	197.85	199.74	198.21	199.78	199.06	198.98	198.75	197.76	197.34	199.64	199.3	198.08	199.95	198.89	198.64	199.04	198.02	198.21	198.86	197.59	197.9	199.68	198.34	197.28	198.01	198.11	197.64	198.41	198.32	198.6	199.34	197.7	199.29
205.34	205.48	203.33	205.63	205.19	203.88	203.25	203	205.16	203.87	203.98	204.72	203.75	204.33	205.55	205.9	204.69	203.95	204.67	204.19	203.77	203.49	203.65	204.57	203.66	204.94	204.21	205.22	204.96	205.35	206.63	203.44	204.01	205.18	205.44	203.75	204.22	203.32	205.19	204.54	204.79	203.84	204.49	205.78	203.71	204.17	205.64	204.75	206.24	205.07
208.29	208.06	207.36	208.82	207.42	207.5	206.71	207.83	208.82	205.39	209.12	206.9	206.71	207.62	207.96	206.34	206.98	207.87	207.95	205.71	207.88	207.09	209.39	208.8	207.13	209.87	207.81	207.69	207.02	207.19	206.96	208.42	209.88	207.6	207.81	207.22	205.68	208.08	207.65	209.2	209.28	208.88	207.45	209.64	208.37	208.14	208.29	208.1	207.47	206.99
202.31	201.52	202.75	203.7	202.14	202.64	202.54	201.13	202.28	202.06	201.94	202.18	201.76	203.2	203.68	201.92	201.73	202.57	203.71	201.53	202.87	201.06	201.38	200.59	202.82	202.8	202.59	202.61	202.29	202.53	202.83	201.69	201.58	202.99	201.82	202.47	203.44	200.86	200.91	203.01	202.9	201.33	202.55	202.52	203.66	204.34	202.3	202.87	202.65	200.94
203.4	203.85	204.96	203.16	204.19	203.98	203.11	203.73	203.78	204.54	203.25	202.23	201.92	202.76	202.2	201.47	203.29	203.52	203.6	203.98	203.11	203.92	204.14	202.82	203.29	203.92	203.2	203.32	204.4	203.25	204.78	205.31	202.43	204.51	202.41	205.03	204.02	203.71	203.2	203.63	203.55	203.51	203.42	203.31	202.97	204.98	205.42	204.53	203.23	203.66
209.27	209.38	208.26	210.4	210.29	209.42	209.69	209.76	210.45	208.93	209.77	210.35	209.13	209.84	209.33	210.52	210.44	211.69	209.62	209.15	209.11	209.06	208.19	209.98	209.18	209.38	211.01	208.94	208.03	208.7	208.19	209.58	209.81	210.71	210.22	210.32	210.31	209.41	210.66	208.56	208.84	209.89	209.84	210.18	208.7	210.82	210.14	208.64	209.38	210.35
196.08	195.55	194.7	196.13	194.11	195.32	196.56	194.83	194.98	196.89	196.54	195.3	195.1	194.85	194.2	194.88	195.36	193.51	195.6	195.55	194.97	195.84	196.38	194.43	194.44	195.91	195.05	195.46	193.95	194.46	197.76	194.49	194.39	194.79	195.54	195.46	193.26	194.57	195.74	195.31	194.85	195.75	194.23	195.34	195.31	194.28	194.46	195.87	195.59	196.61
211.98	210.83	210.87	212.36	212.54	211.18	212.56	212.48	211.61	211.68	211.89	212.01	210.72	211.18	211.37	210.98	211.58	210.56	210.93	211.11	211.37	210.56	212.64	210.17	212.87	212.71	213.5	210.89	212.09	212.48	211.77	210.69	210.48	211.56	211.38	211.17	212.16	212.54	211.45	211.75	211.16	211.37	211.92	212.36	210.46	210.22	210.9	211.37	211.45	211.82
199.46	197.39	199.64	199.77	199.58	198.72	197.91	199.15	198.37	198.58	198.55	199.98	199.43	198.77	201.34	199.3	197.31	198.94	199.08	199.52	200.01	199.57	199.11	200.1	199.49	200.25	198.49	199.49	199.83	199.83	198.42	198.91	200.23	199.59	199.69	198.73	201.17	198.92	198.99	200.88	198.36	200.15	199.66	198.56	199.16	199.1	199.06	199.16	201.55	198.28
208.96	208.29	209.08	208.28	209.9	209.4	208.72	207.97	208.96	207.72	208.8	209.2	209.7	209.13	209.5	208.16	208.34	207.92	208.28	210.64	208.98	209.25	208.54	209.64	209.86	207.79	208.69	208.42	210.66	210.53	208.96	207.55	209.73	208.68	209.35	208.46	209.07	207.59	208.99	208.4	209.32	208.63	209.25	208.16	208.26	208.53	208.82	208.91	208.32	208.33
215.09	215.73	216.63	216.73	216.27	217.28	218.58	217.7	217.31	217.84	215.35	216.77	218.75	216.01	217.01	216.32	216.25	216.8	216.52	217.05	216.96	217.73	218.51	218.38	216.28	217.94	216.48	216.62	217.98	215.76	216.08	218.2	216.77	216.28	217.65	217.76	217.65	218.04	216.16	216.25	216	218.34	218.31	217.03	216.15	215.9	216.35	217.52	218.05	217.85
199.83	199.84	200.42	200.42	199.96	200.8	200.33	198.96	201.11	199.46	199.1	199.7	199.18	200.83	198.27	199.4	199.25	200.83	199.85	200.22	200.62	198.84	201.07	198.4	200.18	200.23	200.93	201.21	199.3	199.49	201.6	202.19	200.65	199.02	201.84	200.99	200.14	201.53	200.47	201.97	201.48	200.44	200.46	200.98	199.59	200.76	199.66	200.89	199.89	201.37
205.9	206.55	207.28	208.41	207.49	206.11	207.78	206.01	205.78	206.99	205.4	207.54	205.19	205.66	206.93	207.35	208.27	207.26	207.85	206.28	204.96	204.11	204.88	204.61	204.74	207.34	206.89	206.43	206.71	204.98	206.26	206.52	206.81	206.43	205.13	205.95	206.73	205.25	207.43	206.68	205.34	206.42	206.16	206.89	206.55	205.81	207.45	205.44	206.22	206.3
201.08	197.53	197.87	199.88	199.43	200.54	200.88	199.09	199.52	200.89	200.25	200.74	199.19	201.5	200.72	199.44	198.53	202.42	200.99	199.37	200.83	201.03	201.13	201.07	199.35	200.16	199.88	199.44	201.74	201.8	199.48	200.48	199.93	200.37	200.37	200.96	201.19	201.03	199.06	200.73	200.08	200.06	199.67	201.26	200.3	200.65	200.84	199.64	200.53	199.63
199.83	200.53	201.34	200.94	201.56	201.46	200.36	200.3	200.48	199.9	198.65	199.41	200.36	201.96	199.39	198.8	201.54	199.92	199.69	199.77	199.95	201.42	201.61	200.65	199.85	201.57	200.75	201.55	198.82	200.05	200.44	199.42	199.83	200.81	202.22	201.9	200.48	201.61	200.05	201.39	199.74	202.18	198.57	201.93	201.34	199.89	200.62	202.1	201.57	201.6
210.18	208.94	208.94	209.81	209.07	208.77	210.49	210.36	208.46	209.51	209.81	209.94	209.33	208.92	209.36	209.02	209.48	210.82	209.7	210.16	210	209.4	209.43	209.78	209.88	210.52	208.52	209.81	209.35	209.99	210.61	210.54	209.14	210.4	208.82	209.26	208.86	209.2	207.9	209.41	209.03	209.52	210.78	209.82	209.32	209.38	211.38	210.9	209.25	209.69
207.79	208.27	207.51	206.89	208.9	208.06	207.01	207.67	206.88	206.89	206.6	206.73	207.01	208.36	207.29	207.68	206.69	207.26	207.62	208.16	207.92	207.46	206.83	208.34	208.18	207.93	207.13	207.77	205.74	208.1	207.59	208.82	207.62	208.46	208.58	207.26	206.91	206.72	207.95	207.36	208.66	209.85	206.74	207.49	207.26	207.83	205.61	208.11	206.28	206.75
212.42	211.97	212.12	214.12	213.24	212.9	212.51	213.23	214.45	213.38	210.57	212.58	212.18	211.74	212	212.41	212.46	212.22	212.91	212.32	213.21	212.39	209.84	211.39	215.11	212.6	211.02	212.19	212.48	212.28	212.84	212.28	212.81	211.16	211.9	213.29	212.1	212.45	212.82	212.61	213.52	212.35	212.51	211.87	213.2	211.23	212.7	214.31	214.39	213.59
203.95	204.54	202.43	203.68	201.04	203.02	203.25	204.45	203.21	202.61	201.83	202.91	204.01	203.51	202.68	204.08	204.28	202.63	203.75	204.32	203.45	203.91	203.47	203.93	203.6	201.82	201.89	203.61	202.88	204.35	203.29	203.34	203.91	202.24	202.84	204.61	203.17	202.67	203.27	203.08	204.24	204.2	204.33	204.35	201.35	203.66	203.35	202.88	204.03	202.03
208.41	208.71	209.26	209.49	207.52	208.01	209.46	207.31	208.06	208.69	208.68	208.81	208.54	207.94	207.97	209.14	208.59	208.79	209.01	208.24	207.18	209.37	210.04	209.1	209.34	207.94	209.47	207.97	209.28	208.95	209.01	208	207.27	208.36	208.85	208.91	207.27	209.19	209.83	209.99	208.35	209.03	209.77	208.97	207.66	209.97	208.22	207.39	208.63	209.4
206.44	208.09	207.49	205.78	207.23	207.27	206.36	205.9	207.34	208.67	207.53	207.49	207.75	206.79	209.28	206.91	206.99	206.27	206.5	207.2	208.96	207.74	208.07	209.6	207.94	207.44	207.94	206.12	207.6	206.94	207.63	207.71	207.7	207.36	205.34	209.11	206.8	207.34	206.97	208.04	208	207.29	208.57	207.47	207.36	207.64	205.35	207.24	207	207.16
208.62	208.17	208.97	208.11	208.04	206.82	206.94	209.19	207.5	207.41	207.75	208.54	208.1	209.04	208.54	208.33	208.87	207.43	206.78	207.87	208.36	207.78	207.52	209.21	208.77	206.16	208.92	207.84	208.25	208.84	207.93	207.73	207.57	206.19	207.18	208.61	208.05	207.25	207.23	207.57	208.99	207.64	206.7	207.35	207.97	207.29	206.81	208.69	207.51	206.97
208.24	207.56	209.45	206.56	206.93	208.39	207.21	208.1	208.46	208.58	208.06	206.19	207.07	208.12	207.57	206.6	209.61	206.44	208.63	209.17	206.58	209.4	208.53	207.69	207.23	206.14	206.54	207.92	208.27	207.17	209.16	207.75	207.23	207.41	208.88	208.97	208.91	208.99	207.8	206.97	207.8	207.99	207.6	209.17	206.82	208.8	208.4	208.64	206.62	208.1
215.93	216.23	217.16	218.43	216.18	216.98	215.22	216.3	216.49	218.3	216.48	217.17	217.09	217.58	215.44	216.96	216.18	216.87	217.01	217.04	216.73	216.97	218.39	216.09	216.07	215.41	217.79	216.65	218.69	217.15	218.01	216.94	217.92	217.47	217.5	216.73	217.88	217.02	216.28	217.04	214.86	217.45	214.9	216.89	217.94	217.17	217.82	217.29	214.09	217.01
208.69	207.1	206.89	206.59	208.41	207.6	207.63	207.46	206.32	207.68	207.08	208.87	207.22	207.37	207.99	207.17	208.17	208.8	208.87	208.68	207.75	208.97	207.36	207.92	205.99	207.69	208.28	208.52	206.47	207.83	208.21	206.78	208.11	207.84	206.34	207.74	208.83	206.63	206.78	208.06	207.92	206.98	207.64	208.48	207.52	208.28	208.33	207.6	208.74	206.55
212.61	211.82	211.18	212.19	210.24	211.52	210.97	212.38	210.88	211.54	211.02	210.9	211.08	212.36	212.68	211.36	212.71	212.73	212.01	210.65	210.87	212.73	211.91	212.01	210.35	212.81	211.07	211.51	211.34	211.86	212.04	212.03	211.87	210.71	211.98	211.99	210.99	212.15	212.47	211.11	210.39	212.45	211.85	211.44	211.9	212.48	210.61	212.4	212.53	212.24
208.48	210.07	208.11	207.36	208.74	208.3	208.75	209.94	207.51	207.69	208.71	207.68	209.45	208.58	208.56	208.83	207.99	208.82	208.98	208.8	209.03	206.89	209.14	209.13	208.91	208.3	207.89	208.95	209.8	209.22	209.83	209.75	208.58	209.08	209.21	208.35	207.51	210.51	208.98	207.03	208.07	209.75	208.51	208.65	209.51	209.29	208.15	207.45	208.76	208.88
218.22	218.7	217.1	218.34	218.91	217.68	217.17	219.09	219.93	217.19	217.47	219.43	217.91	219.26	217.16	218.76	217.82	217.72	218.24	217.72	216.24	216.3	218.72	216.76	216.88	219.31	219	217.57	218.46	218.14	217.16	218.09	218.12	217.75	217.68	218.18	218.43	218.63	216.89	217.41	216.32	218.25	216.89	217.18	218.35	220.58	218.58	217.81	218.52	217.67
203.53	202.87	203.3	202.84	202.93	203.8	203.45	203.37	203.41	203.51	204.99	204.1	203.09	203.9	202.3	204.19	202.99	205.28	204.53	203.22	204.85	204.01	204.27	202.96	203.55	202.59	203.08	203.23	203.28	205.06	203.89	204.56	202.54	202.64	203.47	203.15	203.15	204.34	203.27	203.63	204.07	203.3	203.89	203.4	204.41	204.4	204.94	203.97	203.81	205.01
210.93	211.97	211.78	209.01	211.72	211.45	211.44	212.2	210.41	211.09	210.58	211.51	212.66	212.25	212.29	210.94	211.53	210.78	212.43	210.91	211.37	211.06	213.91	211.61	213.71	212.16	212.75	211.09	211.66	212	211.48	211.84	211.84	211.93	210.16	210.71	213.06	210.17	213.54	211.77	210.88	210.16	211.05	212.5	212.31	211.04	211.27	209.84	211.4	212.2
209.17	208.53	208.36	209.44	209.83	208.27	208.88	209.69	207.92	209.58	208.91	209.58	208.3	208.28	209	208.45	209.66	208.1	209.31	208.26	207.56	208.84	209.34	208.32	208.85	208.41	208.93	209.22	210.28	210.44	209.26	208.02	207.02	209	208.54	208.31	209.24	209.12	208.97	208.32	208.22	207.95	208.66	209.46	208.5	209.16	209.13	207.49	208.22	207.1
213.32	211.66	211.95	211.15	213.66	212.61	213.78	212.14	212.24	212.72	211.55	212.66	212.26	212.04	212.85	211.23	212.03	213.19	213.01	212.29	212.89	212.85	212.84	212.38	213.43	211.3	210.87	211.63	211.02	211.41	212.77	213.03	212.99	211.79	213.52	213.25	213.09	212.18	211.19	212.62	212.71	213.44	212.9	213.79	213.36	212.79	213.21	212.9	211.32	212.53
217.01	216.68	216.29	215.93	217.02	216.47	218.44	216.38	217.42	216.89	217.26	215.62	217.77	217.01	217.64	216.14	216.96	215.17	217.78	216.18	216.61	216.98	216.82	217.47	216.02	216.12	218.49	216.71	218.73	216.31	217.43	215.63	218.59	217.38	217.38	217.69	216.12	218.38	217.52	215.55	215.24	217.36	217.08	217.36	217.23	217.21	214.56	216.78	216.29	218.03
209.09	206.4	209.6	208.5	208.9	209.09	209.68	209.29	209.93	209.14	209.14	206.32	211.34	207.35	208.22	208.9	208.05	208.28	208.63	208.67	208.04	209.77	208.76	209.75	208.91	210.24	210.08	210.01	209.31	208.64	208.69	208.45	206.66	208.56	208.42	208.04	207.62	209.49	209.67	209.97	209.14	209.25	207.87	208.7	210.2	208.69	210.65	207.63	208.75	210.01
202.23	201.9	202.66	203.25	201.52	203.96	201.13	203.59	201.95	203.86	201.65	201.87	202.94	201.5	202.85	201.9	203.42	202.13	201.83	200.94	202.01	201.82	201.86	202.8	200.67	201.84	202.88	202.94	202.94	202.47	201.46	202.73	203.11	202.1	202.1	203.7	202.29	201.56	200.47	202.43	202.98	201.8	203.54	201.84	200.76	201.38	202.9	203.23	201.87	202.07
210.8	212.23	212.92	210.75	211.04	211.48	212.1	212.35	211.2	211.95	212.35	211.67	211.88	212.18	210.38	212.42	210.65	212.05	212.45	211.98	209.75	212.28	212.34	211.2	211.68	211.38	212.7	212.56	211.01	212.14	211.12	213.63	212.51	211.51	213.02	213.05	213.43	213.38	211.4	210.44	210.49	212.46	212.22	212.01	211.53	210.89	211.13	212.65	213.22	212.29
210.79	208.66	210.15	209.35	208.7	211.3	209.21	211.08	210.54	209.88	210.9	208.35	209.45	208.48	210.88	208.02	207.89	209.61	209.44	208.51	210.7	208.72	211.12	209.65	210.66	209.8	208.44	210.38	209.77	208.81	208.35	209.64	208.68	209.23	208.78	208.73	209.66	208.61	209.1	209.99	210.04	208.88	210.33	208.16	211.48	210.64	209.47	210.61	208.55	209.47
205.11	203.41	202.26	204.43	203.77	204.3	202.85	205.18	205.46	203.22	205.46	204.64	203.35	205.07	205.13	203.36	203.87	205.18	203.77	204.84	203.84	203.95	204.32	204.3	202.11	204.88	203.82	203.3	203.27	204.1	205.29	203.79	203.92	203.58	204.54	203.51	204.26	203.02	204.33	204.29	204.26	203.51	203.73	204.16	204.22	204.87	206.07	202.93	204.55	203.52
201.13	199.31	199.76	199.05	198.27	199.55	199.21	198.07	200.12	199.2	199.72	199.11	200.51	197.37	199.68	200.32	200.17	199.35	201.38	199.48	200.12	198.6	199.63	198.74	198.57	199.53	199.58	199.27	198.95	199.81	199.4	198.43	200.33	198.99	198.74	198.67	199.01	198.61	200.01	199.97	199.35	197.64	200.57	200.25	198.74	198.96	199.1	198.65	199.35	200.61
202.4	204.19	203.19	203.47	203.26	204.15	203.99	203.03	203.19	203.41	203.38	202.15	202.8	203.12	204.25	204.27	203.7	204.16	203.66	202.39	202.74	203.42	203.83	203.1	203.86	203.79	202.21	203.02	203.25	203.44	202.98	203.08	202.33	203.8	201.7	205.31	203.57	203.17	203.54	203.71	204.71	203.47	203.59	205.33	203.95	203.08	202.86	203.19	203.67	202.49
205.56	205.25	204.74	204.08	204.31	204.75	206.4	203.88	203.33	206.35	204.2	205.57	205.92	202.37	205.02	206.03	204.7	205.38	206.03	203.43	203.92	206.25	204.99	205.77	204.87	205.93	204.63	203.73	204.69	204.24	204.02	205.04	205.73	205.09	203.64	206.08	203.81	204.41	204.23	205.42	203.36	204.44	204.32	205.15	202.81	203.35	205.16	205.67	203.73	205.29
201.01	201.51	203.6	201.81	203.05	202.23	201.97	202.39	201.25	202.67	202.79	202.14	202.69	202.75	203.16	201.89	203.89	202.63	199.89	200.45	202.83	201.36	200.66	202.92	202.12	203.57	202.52	204.18	203.05	201.89	201.36	201.44	202.55	202.27	201.8	201.84	202.25	202.73	201.49	201.46	202.01	202.07	202.72	202.24	201.86	202	202.12	202.58	202.68	203.6
200.18	198.84	198.55	198.24	197.89	198.96	197.68	198.82	198.51	198.16	198.33	199.14	199.01	198.14	197.65	199.39	201.05	197.76	198.8	197.58	197.79	198.54	200.09	196.88	198.15	197.47	200.11	197.55	198.72	199.39	199.21	198.51	198.61	199.7	199.35	198.36	198.24	198.45	199.44	198.77	199.23	197.08	198.93	199.28	199.12	197.78	198.62	200.29	197.43	199.47
211.29	210.69	212.33	212.83	211.54	211.75	211.55	212.74	210.85	211.16	214.15	212.51	212.29	211.4	212.96	211.48	212.6	212.55	212.07	212.33	209.98	213.69	211.47	212.05	210.78	211.68	213.19	213.61	212.11	211.73	210.99	213.26	212.13	212.73	212.31	211.17	212.87	212	210.32	212.54	212.57	210.82	212.04	210.35	212.79	212.05	211.61	212.12	213.4	212.41
195.78	194.23	194.65	194.84	193.59	193.86	196.22	195.76	194.33	193.87	194.89	193.87	194.05	195.25	195.08	193.69	195.26	194.86	193.67	194.6	195.21	194.76	194.3	193.33	195.33	195.46	195.11	194.46	194.63	195.16	194.04	195.3	193.66	193.5	193.13	194.46	193.61	194.62	193.88	195.04	193.95	196.06	193.98	193.6	193.44	194.83	193.97	194.39	194.18	194.17
212.56	213.33	213.19	213.97	212.83	212.37	213.17	215.83	213.48	212.93	213.83	213.95	211.8	212.26	211.88	212.93	212.72	212.81	213.27	212.14	213.19	212.33	213.1	212.19	211.77	213.79	211.75	213.01	214.7	214.16	213.72	212.94	213.27	212.47	211.93	210.97	212.93	213.47	212.23	215.49	211.84	211.41	211.67	214.21	213.1	212.53	213.53	213.55	211.64	213.29
208.89	207.56	206.97	207.96	209.34	207.24	208.81	207.55	207.78	208.51	208.44	207.49	208.52	209.62	209.07	208.33	208.66	208.05	210.06	208.09	207.68	209.64	207.96	208.37	207.62	207.1	206.83	209.64	207.22	207.19	207.92	207.75	206.99	207.48	208.36	209.15	209.94	208.87	208.92	207.9	208.1	207.62	207.25	207.52	208.07	208	206.75	207.46	208.76	209.05
215.58	213.21	214.5	214	214.07	213.32	213.03	214.42	214.38	211.83	213.69	213.24	215.16	215.08	213.38	212.76	213.92	215.15	213.59	214.15	214.04	211.87	213.87	214.87	214.21	213.45	213.35	213.56	213.42	214.26	212.94	211.58	213.08	214.78	212.96	213.01	213.46	214.17	214.06	213.91	213.72	214.59	213.72	214.41	212.1	213.34	213.83	213.72	214.56	213.74
199.29	200.34	199.35	197.15	198.9	198.28	198.79	198.33	199.58	198.18	198.61	200.42	200.06	199.11	199.68	199.32	198.84	198.14	200.68	197.5	199.77	200.2	200.99	200.25	199.78	199.84	199.45	199.24	199.35	197.36	200.66	198.75	199.95	200.23	199.79	200.2	200.45	199.11	198.14	199.07	199.13	198.83	198.83	197.95	199.19	198.28	199.45	200.05	200.33	199.36
209.37	209.4	208	206.47	206.98	208.2	206.89	208.31	207.46	208.37	208.57	209.23	208.45	208.45	209.12	209.14	209.09	208.71	209.47	210.11	208.78	209.22	208.14	208.72	209.6	208.58	208.36	210.19	208.25	208.91	206.98	209.56	208.18	208.59	208.01	209.09	209.31	207.39	208.17	207.79	206.38	208.85	208.83	208.22	207.63	207.64	207.76	208.45	208.23	209.8
208.47	206.05	208.99	206.71	208.43	207.86	207.06	208.1	206.54	207.67	208.31	207.33	208.13	208.51	208.05	207.42	208.57	208.68	209.81	206.47	208.02	207.84	206.96	209.19	208.37	207.58	208.47	206.91	207.68	207.05	210.23	207.19	209.05	208.49	209.24	207.67	208.49	207.87	209.11	207.16	208.59	207.44	209.1	208.09	208.87	207.14	206.28	207.12	208.24	208.42
208.37	207.53	209.09	207.23	206.92	207.34	207.24	207.97	207.34	207.81	208.98	206.9	207.79	208.72	206.9	208.1	208.19	209.35	207.56	206.68	208.81	209.15	207.49	207.08	208.08	208.26	208.39	207.85	206.96	208.11	207.16	208.8	206.63	207.5	208.64	210.29	207.57	206.75	207.66	207.67	207.92	207.84	208.05	206.01	208.25	208.37	207.67	208.76	208.78	206.5
209.97	208.75	209.41	209.74	209.79	209.66	208.73	211.37	209.61	210.46	211.45	209.37	209.21	211.59	209.09	210.68	209.67	210.8	209.3	209.09	210.48	209.47	210.02	210.35	208.91	209.56	208.87	208.34	208.77	210.27	209.64	210.39	209.4	211.38	208.64	209.55	209.94	209.14	209.23	209.82	209.26	208.32	210.88	209.16	209.88	209.74	209.45	208.08	210.79	209.79
217.08	216.27	217.09	217.96	215.1	218.33	217.98	216.18	216.16	217.97	216.96	217.64	217.9	216.48	216.81	218.22	217.87	215.32	217.51	217.65	217.29	216.46	216.34	217.73	218.3	215.53	217.1	217.88	216.57	217.04	216.23	217.24	216.99	217.49	216.67	216.27	217.17	217.33	218.23	216.53	218.23	217.37	217.73	214.92	218.53	215.41	217.86	215.3	217.74	217.49
203.96	204.02	203.62	203.04	204.09	204.44	203.68	204.65	202.69	203.54	205.07	202.53	203.25	204.04	202.43	203.98	202.97	202.76	202.84	203.04	204.15	203.16	204.83	202.89	202.41	203.08	204.3	203.66	204.07	203.95	203.67	204.89	203.16	203.34	203.7	203.3	203.98	204.96	202.56	204.06	202.94	204.16	201.72	204.22	203.24	203.91	202.47	204.02	204.77	202.51
199.82	199.38	199.79	200.5	200.22	198.52	199.76	199.27	200.26	200.27	199.05	200.28	201.41	199.24	198.13	198.17	199.37	199.61	198.76	200.3	199.98	199.5	199.48	199.07	199.5	200.67	198.82	200.85	199.21	200.35	199.42	199.14	199.49	199.71	201.05	199.31	200.9	199.54	201.18	200.22	198.6	200.5	199.95	199.24	198.31	200.34	201.23	199.35	199.42	199.57
207.4	207.58	206.71	207.61	209.18	206.67	206.6	207.52	207.95	206.91	207	206.97	206.62	206.78	208.05	207.71	206.9	208.66	207.89	207.72	207.29	208.6	207.91	207.34	208	207.02	208.22	206.82	208.04	208.67	206.82	207.76	208.54	207	208.21	207.11	208.56	207.44	207.92	207.64	207.46	207.43	207.16	208.12	207.41	208.22	207.56	209.03	208.49	208.16
204.86	202.44	204.65	203.95	203.56	205.65	202.99	202.33	203.05	204.03	201.92	203.86	203.63	203.07	203.23	204.7	203.47	204.2	204.4	203.25	205.41	203.78	204.17	204.43	204.26	204.72	204.68	202.71	205.16	202.66	204.52	203.91	202.97	203.93	204.9	203.22	203.73	203.8	203.37	204.2	203.52	203.82	202.2	204.6	204.31	204.65	202.95	200.47	204.44	203.58
203.07	203.8	202.82	205.2	204.51	202.95	205.07	204.2	204.55	203.64	202.61	203.78	202.71	203.41	203.9	203.08	203.59	202.18	202.45	203.39	202.94	202.19	202.71	202.75	203.36	201.42	203.71	205.02	203.16	204.62	204.78	203.24	205.04	202.32	203.93	204.36	203.69	203.28	203.62	202.74	203.83	202	202.53	204.03	204.86	203.07	203.98	201.33	204.5	204.04
201.3	200.47	200.8	200.23	200.1	200	200.06	201.24	199.82	199.45	200.12	201.41	200.24	202.33	200.77	201.5	200.55	202.35	200.36	199.36	200.44	201.82	200.92	201.02	201.13	200.13	201.6	200.25	199.83	200.03	198.99	200.9	200.86	201.35	199.82	200.15	201.72	199.27	200.25	199.73	199.14	200.67	200.35	201.34	200.5	200.42	202.4	198.67	200.28	200.4
211.47	208.9	210.68	210.01	209.62	210.26	211.12	210.34	208.36	210.08	209.57	210.69	209.5	210.78	208.68	209.21	208.83	209.55	209.26	208.97	209.75	209.3	209.48	209.56	211.34	208.1	209.54	211.32	209.73	208.24	209.93	209.99	208.42	209.39	209.08	210.58	210.47	209.11	208.66	208.74	208.06	211.08	208.58	209.3	211.5	208.93	209.75	208.88	209.26	209.53
194.95	196.76	194.75	195.38	194.49	195.43	195.19	193.34	194.31	194.99	194.39	196.27	195.57	195.82	193.74	194.15	195.23	195.66	193.77	195.25	195.61	194.94	195.14	193.36	194.63	195.53	195.01	195.28	197.6	195.29	195.16	194.16	195.98	196.4	195.95	196.07	195.41	194.98	196.05	194.85	195.63	194.61	195.2	194.46	196.47	193.73	195.15	196.3	195.39	195.21
208.89	208.37	208.52	208.77	208.02	209.33	206.58	209.31	208.12	209.62	210.85	210.23	208.26	208.67	210.49	209.46	207.62	209.3	209.38	209.04	210.34	207.33	209.27	207.93	209.71	210.19	209.83	209.31	209.62	208.3	206.7	207.55	207.32	209.03	208.43	209.22	208.16	209.24	208.44	207.69	207.87	208.6	208.67	209.63	209.72	208.77	209.33	207.53	208.11	208.32
203.51	204.11	203.42	201.76	201.67	202.65	204.62	203.65	203.53	202.6	202.58	203.19	202.15	203.2	203.42	202.27	203.45	202.08	202.02	202.77	202.55	203.67	202.49	203.28	203.07	202.85	204.21	202.53	203.56	204.11	203.08	203.12	203.99	203.79	203.12	202.52	202.88	202.65	203.31	201.44	203.85	203.04	201.77	203.4	202.61	204.21	202.92	203.51	201.69	204.17
203.9	203.32	202.04	204.38	204.11	204.37	202.5	203.88	203.53	202.99	202.52	203.32	204.75	203.74	204.18	202.8	202.84	202.55	203.85	202.77	204.22	203.97	204.07	203.41	203.03	202.78	203.43	204.52	204.32	203.63	204.76	202.33	204.07	203.67	203.51	202.42	202.56	203.83	204.9	203.07	203.81	203.66	203.07	203.58	204.56	203.07	204.4	202.2	203.25	204.96
214.54	213.8	213.15	212.57	214.51	213.96	213.82	213.34	214.99	212.79	214.39	213.49	214.14	213.49	214.49	214.01	212.85	212.45	214.12	213.66	214.15	213.89	213.38	212.81	213.83	214.36	214.37	214.77	214.43	215.16	213.52	213.26	214.75	213.99	214.16	215.5	213.61	214.89	214.01	214.22	213.7	214.77	213.29	213.14	213.25	214.31	212.68	211.94	213.98	213.03
207.4	207.55	206.9	207.2	206.69	208.26	209.42	206.55	206.75	207.39	207.48	206.34	209.06	207.48	206.96	208.13	209.65	208.21	207.81	209.15	209.34	208.18	207.15	207.94	207.79	208.53	206.65	208.1	207.14	208.6	208.18	208.98	207.03	207	207.87	206.91	207.92	207.42	209.41	207.45	207.39	208.88	207.77	206.9	207.27	208.18	207.61	207.18	208.4	207.6
210.42	209.17	211.91	210.07	209.02	210.72	209.91	209.6	208.52	208.27	210.13	208.92	208.71	208.84	210.33	209.87	208.87	208.54	210.24	207.94	210.24	207.45	207.95	210.31	209.93	209.37	209.3	208.82	210.84	209.55	209.59	210.04	208.67	210.06	208.64	207.98	209.04	211.45	207.92	208.2	207.76	209.91	209.63	209.72	207.85	210.9	208.85	212.71	209.51	210.35
216.87	217.49	216.47	218.48	218.78	217.95	216.87	217.37	216.43	217	216.71	216.06	217.47	217.48	217.93	217.09	217.92	216.99	216.72	217.05	217.55	215.97	217.31	215.7	216.48	216.63	218.06	216.7	216.77	217.6	216.41	214.87	217.59	216.05	216.66	217.01	217.74	218.45	217.92	217.26	217.47	216.85	216.62	215.53	217.89	216.52	216.67	217.1	216.71	216.73
213.6	212.77	211.67	213.13	211.4	212.86	211.51	211.27	211.27	212.29	212.46	212.99	212.65	211.47	213.17	211.87	212.95	212.72	213.67	213.46	211.94	212.47	211	211.69	212.6	212.46	212.75	213.61	210.9	211.56	214.75	212.29	212.97	212.6	211.65	213.15	211.29	210.3	212.1	211.87	212.63	212.14	212.46	211.83	212.51	213.11	213.39	210.65	211.81	210.94
210.44	212.37	211.62	210.96	212.04	214.26	212.06	212	210.24	211.62	211.79	211.1	211.87	211.42	212.4	211.58	213.26	212.42	211.81	211.31	209.93	210.76	211.29	212.11	212.98	210.52	211.58	214.38	211.59	211.99	210.31	211.28	211.12	211.02	211.13	212.66	214.25	210.53	212.11	213.05	211.24	211.11	209.92	211.88	213.52	212.36	212.93	211.45	210.39	211.89
199.2	199.74	199.54	200.43	199.31	199.32	199.35	199.64	198.13	200.36	198.63	199.93	199.84	200.81	199.94	199.52	198.81	200.07	199.04	199.7	199.05	201.48	198.94	199.23	199.16	199.82	199.15	198	198.97	198.92	198.08	198.82	200.7	199.41	200.39	200.25	197.16	199.19	200.16	198.63	199.97	199.47	199.05	199.74	201.25	199.18	199.05	199.28	200.06	199.28
211.97	213.73	211.24	211.51	213.47	211.42	211.92	211.66	212.01	213.97	212.52	211.74	212.43	212.72	212.75	212.99	212.88	213.36	212.26	213.51	213.18	213.62	210.11	210.58	212.55	211.66	211.84	213.14	212.36	212.44	213.32	213.34	212.42	214.38	211.8	214.41	213.46	211	212.35	211.19	211.98	213.2	212.53	210.38	211.53	211.77	211.34	213.8	212.45	211.4
210.63	214.16	212.23	211.94	213.16	212.92	212.23	211.93	210.6	212.35	212.38	211.92	212.26	212.61	212.32	213.15	213.8	212.88	212.19	211.21	212.84	213.49	212.43	211.33	211.64	212.03	211.88	212.73	212.86	212.31	211.89	212.93	211.53	212.47	212.52	212.03	212.69	212.32	212.89	211.84	213.12	212.4	212.36	212.99	212.98	211.07	212	212.85	213.18	211.85
199.82	198.32	198.65	198.51	199.11	198.74	199.56	197.38	198.38	198.45	199.23	199.46	198.77	198.58	198.18	197.96	199.68	197.92	198.27	200.01	199.41	198.9	198.79	198.25	199.86	198.81	197.73	199.41	199.5	198.81	197.13	198.15	198.95	198.22	199.18	198.21	196.99	198.54	197.49	199.07	198.97	198.69	199.1	198.8	199.61	198.97	198.78	198.7	198.35	198.99
210.02	212.9	211.17	212.37	211.65	210.55	212.01	211.09	212.23	210.95	212.13	210.26	212.11	211.77	210.17	213.54	213.41	212.71	210.74	212.46	210.63	211.79	209.69	212.14	211.66	210.79	210.84	212.43	212.11	211.55	211.25	211.79	213.18	212.11	212.78	212.18	213.53	211.3	212.68	212.15	211.14	211.67	211.45	210.38	212.11	211.91	210.96	212.41	210.12	212.31
208.2	209.09	209.38	208.91	209.62	209.21	208.08	209.74	210.64	208.45	209.71	208.9	208.24	208.48	209.59	210.49	209.71	210.16	207.78	211.29	210.53	209.48	209.22	207.55	209.1	208.18	210.04	209.35	208.36	209.87	208.89	209.79	210.06	208.54	210.1	210.08	206.98	210.86	209.6	209.69	209.63	208.2	209.32	207.44	208.6	209.85	208.35	209.73	209.16	211.16
204.83	203.26	201.96	205.16	204.1	201.75	203.21	204.27	203.47	203.75	203.28	203.7	203.82	202.08	204.62	201.78	203.34	204.46	204.14	204.63	203.81	203.14	202.96	203.89	202.64	202.13	203.73	203.93	204.19	204.16	203.62	205.33	202.71	203.66	202.66	205.31	202.77	203.51	203.27	202.45	203.92	203.08	203.83	204.02	202.59	204.51	204.04	205.43	203.26	206.34
210.27	207.68	209.88	208.51	207.38	208.43	208.62	207.65	207.47	208.04	208.65	208.77	210.16	210.67	208.92	209.14	207.64	209.38	207.67	208.56	209.31	209.16	207.51	207.8	209.22	208.92	208.57	209.28	208.22	208.06	207.4	210.25	206.99	209.09	207.35	208.76	208.78	210.05	209.27	208.96	207.46	208.89	208.4	208.57	208.68	208.47	207.28	209.83	208.36	208.28
212.66	211.03	213.15	211.98	212.06	211.9	213.24	212.46	213.58	212.82	213.85	212.25	210.43	211.13	211.99	212.66	211.78	212.72	212.61	211.96	212.05	212.25	212.74	211.84	213.63	211.75	211.92	211.03	213.09	212.32	213.28	214.38	211.56	212.57	212.44	213.14	212.6	210.87	209.64	211.03	211.09	211.79	212.84	212.41	211.4	212.36	212.89	212.98	212.51	213.62
219.02	218.33	216.68	217.83	218.35	217.12	217.99	217.12	218.27	218.19	217.74	217	218.63	218.43	217.54	217.85	217.66	218.3	217.9	216.73	217.81	218.56	218.6	219.63	217.43	216.78	216.45	218.5	218.93	218.08	217.78	218.88	219.17	216.36	217.84	217.1	216.64	218.16	215.23	217.45	218.27	216.82	218.74	217.29	218.38	218.21	217.03	219.13	217.67	218.62
209.88	209.26	209.58	210.01	210.51	211.62	209.69	208.78	209.72	210.05	209.22	209.31	208.48	209.22	209.6	208.91	210.01	209.28	209.48	210.25	210.54	209.27	209.93	209.84	210.47	209.95	209.74	209.9	210.26	209.21	209.37	210.01	210.15	209.38	207.75	211.11	209.54	209.29	209.92	209.18	207.58	210.95	209.83	210	209.1	209.3	207.75	210.07	209.36	209.83
211.42	211.94	211.31	212.4	212.16	212.81	211.74	212.32	212.88	213.18	213.37	211.76	212.77	211.08	212.02	212.9	212.58	210.48	211.98	213.71	212.18	211.65	211.13	209.92	212.17	211.73	212.26	211.18	210.53	213.38	211.57	210.95	210.22	211.68	211.4	212.42	212.61	210.4	212.58	211.01	210.35	211.44	212.7	212.17	209.63	211.65	210.51	210.82	212.1	210.48
198.34	199.14	199.45	200.82	200.39	201.25	200.11	199.03	198.84	199.29	200.46	200.48	199.07	200.18	200.61	199.97	201.44	199.67	199.49	200.34	200.14	201.26	201.16	200.29	200.11	200.37	200.77	199.93	199.6	200.84	200.09	200.74	200.8	200.39	201.71	201.35	200.86	198.21	201.55	202.17	200.78	202.72	200.01	199.03	200.46	200.9	201.08	200.35	200.18	198.52
208.08	208.55	209.58	207.92	207.02	210.1	210.07	206.23	208.02	207.34	208.95	209.04	207.87	209.75	209.78	207.84	207.65	209.22	208.3	210.11	208.6	209.73	208.31	208.47	209.48	208.24	209.29	209.49	209.84	209.52	209.07	208.69	209.08	209.52	207.9	209.41	209.88	208.99	208.8	205.97	209.29	208.86	207.65	210.06	209.36	209	208.94	208.28	209.05	208.24
211.44	212.06	213.16	212.69	213.48	213.12	213.2	211.81	212.31	212.09	211.79	211.65	212.52	212.85	212.77	212.72	213.7	213.78	212.03	212.41	212.7	210.43	212.94	212.7	212.29	212.77	211.57	212.28	214.56	212.2	213.43	213.48	214.04	213.22	211.74	212.18	213.62	211.98	211.48	212.77	211.61	212.34	211.19	212.03	212.56	211.89	210.69	210.64	212.25	212.37
211.59	213.84	212.31	212.19	212.43	213.24	213.67	213.98	212.69	213.44	212.85	212.78	213.62	212.65	212.73	213.45	213.76	212.38	213.34	213.92	211.31	213.29	212.65	212.02	212.65	212.32	211.55	214	212.27	212.89	212.14	214.34	214.94	214.63	213.14	213.47	213.87	213.25	212.48	212.42	212.3	213.06	213.93	213	213.05	214.96	213.47	214.14	211.04	213.42
216.51	217.91	217.19	217.13	214.96	217.33	217.55	215.95	215.59	218.61	218.01	216.78	217.42	216.21	217.73	217.6	218.18	215.91	216.63	217.4	217.17	217.68	216.48	216.38	216.97	217.14	217.34	219.55	216.92	214.49	217.33	216.54	216.36	218	217.09	216	218.34	216.67	215.69	215.84	217.25	218.5	215.33	217.56	217.66	218.04	216.52	217.69	216.53	218.03
206.29	207.49	205.99	204.32	206.59	205.96	206.35	206.42	206.28	207.45	205.72	208.01	207.62	205.77	206.19	204.37	205.75	205.57	206.42	207.4	205.19	207.75	207.96	207.35	206.48	205.07	206.5	208	207.73	208.06	205.7	205.7	206.72	206.22	204.95	206.57	206.57	205.83	205.6	205.52	206.49	207.22	206.74	206.75	205.56	206.39	207.47	206.19	206.48	207.66
208.5	207.51	208.02	210.75	208.54	208.84	208.09	207.36	208.93	209.31	208.09	209.54	208.58	208.45	208.94	208.13	207.78	207.63	208.57	209.13	211.66	207.5	208.91	209.18	208.32	209.78	208.71	208	208.33	208.32	210.53	210.84	207.75	208.91	208.51	209.94	206.58	208.7	209.55	209.01	209.53	209.69	209.18	208.02	209.63	209.69	208.78	208.01	208.48	209.04
203.01	202.14	203.49	203.29	201.96	202.14	203.37	202.87	204.39	203.61	201.86	200.65	203.44	204.07	202.34	203.44	202.58	203.9	202.96	202.4	203.34	203.66	203.11	203.21	203.22	202.66	204.33	202.82	204.11	202.58	203	202	203.5	202.75	201.5	203.56	204.04	202.88	201.68	202.77	203.15	201.17	203.06	202.4	202.01	203.32	202.83	201.72	203.5	203.45
210.93	212.26	210.92	211.42	209.48	212.11	210.74	212.67	212.9	210.95	212.09	211.04	211.9	212.13	212.94	212.51	211.63	212.65	211.85	212.1	212.91	211.52	212.49	210.64	211.09	211.29	210.39	211.17	211.46	211.19	213.05	211.39	212.43	212.97	212.89	211.95	211.9	211.25	211.52	211.39	212.76	211.89	212.42	211.69	212.46	210.99	210.7	211.83	211.71	210.55
200.87	200.02	200.95	201.46	200.15	202.1	201.06	200.49	199.88	201.48	202.16	199.36	199.75	200.5	199.34	201.31	200.27	202.29	200.84	200.21	200.34	202.11	200.56	201.44	199.4	199.32	201.19	201.24	200.12	199.1	201.7	200.26	200.91	200.11	199.91	199.91	199.34	199.78	199.24	200.63	200.03	200.13	200.37	201.48	200.55	200.12	201.14	201.35	201.14	200.18
203.08	202.56	201.56	201.08	202.09	202.18	202.18	202.12	202.41	201.79	201.82	203.04	202.7	201.93	203.03	202.53	202.31	204.61	202.76	202.81	202.34	202.54	202.23	203.73	200.27	202.81	202.95	202.4	202.39	202.96	202.84	202.68	202.11	202.99	202.27	203.51	202.04	200.99	200.29	202.7	203.3	202.66	204.6	204.28	201.92	203.1	201.74	203.27	201.42	201.91
208.08	208.67	207.11	207.91	209.3	208.65	208.84	207.93	209	209.28	209.99	208.65	210.89	210.12	207.52	208.04	209.01	207.65	209.06	208.04	209.47	208.8	209.54	207.36	208.9	210.33	209.16	208.91	207.99	209.52	208.93	207.92	209.5	207.61	208.51	207.96	208.23	209.1	207.63	209.59	211.47	208.73	209.81	209.27	209.02	207.9	210.1	207.69	207.31	208.04
206.6	206	208.49	208.01	207.16	206.62	207.24	208.44	207.81	208.1	207.39	208.1	207.54	208.22	207.07	209.23	206.3	207.47	207.94	208.15	208.05	208.1	208.36	208.1	208.4	208.2	206.67	207.87	207.45	207.7	208.25	207.39	208.26	207.67	207.28	207.64	205.83	208.09	206.69	206.36	208.39	206.74	207.94	208.07	207.13	207.73	208.06	208.63	208.42	208.9
199.53	200.56	199.27	199.64	199.17	198.83	200.15	199.32	200.12	199.4	200.21	199.44	198.51	198.7	199.5	198.6	200.3	199.83	200.6	199.15	198.08	198.21	200.14	200.32	198.73	201.42	199.78	198.19	200.48	200.88	198.72	197.41	198.88	199.85	200.12	200.34	199.12	198.05	200.03	199.57	199.66	201.39	201.2	201.03	200.01	199.67	199.84	201.48	198.89	199.67
207.39	206.61	207.51	207.95	206.99	207.94	206.61	207.52	206.01	208.43	208.99	207.59	209.57	207.62	208.78	206.7	208.64	208.2	206.76	208.18	208.22	208.44	208.16	208.97	207.43	208.24	208.53	207	208.02	208.5	207.07	208.06	206.61	208.86	207.52	208.08	206.8	207.45	206.49	207.16	208.95	207.99	209.01	208.02	207.23	206.78	206.94	208.61	208.33	206.98
200.99	200.9	199.75	199.34	200.38	199.62	201.21	201.74	202.22	202.66	201.69	201.05	201.34	201.95	201.53	201.54	202.71	200.66	200.36	202.35	200.86	199.74	200.55	198.81	201.38	201.62	201.63	200.26	202.33	201.39	202.52	200.97	198.91	200.27	201.79	201.71	201.71	202.1	201.78	201.85	199.54	200.94	201.47	201.32	201.72	199.42	200.09	201.09	200.38	201.29
212.46	211.68	212.98	211.44	211.24	212.46	211.68	211.01	212.64	212.63	211.51	210.3	212.83	211.5	211.21	212.55	211.32	211.82	211.18	210.59	210.61	213.05	210.93	211.53	212.27	210.72	211.95	212.01	211.24	212.6	211.44	211.79	212.24	211.27	210.15	210.27	211.94	211.29	211.81	211.15	211.98	210.45	211.06	212.23	211.29	211.98	210.83	212.1	212.19	211.51
200.86	198.05	199.4	199.71	199.19	199.32	199.52	198.97	200.12	199.24	198.87	197.85	199.7	200.42	200.74	198.48	200.38	199.71	199.39	198.98	200.07	200.33	199.54	201.02	199.16	198.28	200.61	199.84	199.1	199.74	199.73	199.52	199.94	198.63	200.82	197.34	199.29	199.34	198.86	201.19	200.16	200.42	198.46	198.33	199.65	199.78	197.75	199.86	199.5	200.35
205.33	203.35	204.14	204.38	203.63	204.19	205.55	204.28	203.16	204.86	204.35	202.19	202.59	204.44	204.45	203.97	203.47	202.59	203.09	203.24	203.92	202.64	203.67	203.44	204.6	205.5	203.51	204.31	204.47	205.42	204.04	200.97	203.26	205.01	203.88	203.11	203.77	205.84	205.03	203.05	202.5	202.91	202.94	203.69	204.42	202.44	203.15	203.85	204.83	203.32
205.94	206.6	206.3	206.61	206.56	205.6	207	206.27	206.15	205.95	206.71	204.9	206.81	204.77	206.34	206.16	207.41	205.06	207.85	206.49	206.69	205.97	205.27	205.82	205	205.23	206.6	206.51	206.96	206.88	206.35	206.66	207.41	203.63	207.6	208.05	204.58	207.55	205.71	206.69	206.57	204.32	204.63	207.55	207.16	206.28	206.4	207.64	205.8	205.14
208.52	207.94	209.92	208.95	208.41	208.82	209.02	208.25	208.21	209.24	207.75	209.15	209.52	208.46	209.73	207.72	210.3	208.43	207.98	209.76	208.9	209.64	209.67	210.7	209.96	207.93	207.18	209.7	209.77	209.14	208.35	210.18	209.32	209.45	208.67	209.85	209.55	209.47	207.97	208.78	209.33	209.23	208.13	208.43	209.87	210.22	210.42	208.92	209.14	210.63
203.44	203.77	204.1	204.25	203.35	202.93	205.08	203.22	203.85	203.32	201.42	201.93	203.32	205.39	204.76	204.4	203.06	203.25	203.51	202.73	204.54	203.25	205.49	204.52	204.61	204.94	204.84	204.54	203.49	204.99	203.29	204.89	204.36	203.14	204.29	204.86	203.7	202.65	205.37	203.18	204.49	203.93	203.77	204.03	204.38	204.09	203.93	203.27	205.86	204.72
198.32	196.73	197.52	198.69	198.5	198.08	198.06	198.89	198.31	199.83	197.45	197.22	197.01	197.22	197.68	196.98	197.38	197.6	197.02	196.65	195.86	197.42	198.36	198.03	197.84	197.33	197.74	197.24	197.4	199.47	197.79	199.78	197.88	198.16	197.71	198.29	197.16	197.48	198.13	196.55	196.83	197.83	196.62	197.79	196.26	199.01	197.1	195.95	198.45	197.7
203.69	204.3	203.76	203.74	204.48	203.53	203.67	201.43	204.71	204.77	203.21	202.68	202.24	202.98	203.19	203.52	204.54	203.52	204.33	203.65	203.16	203.97	203.2	204.84	202.25	204.23	204.64	204.99	203.4	202.18	203.33	204.11	201.03	203.01	202.57	202.47	204.03	202.8	203.94	203.22	204.41	205.27	204.15	203.35	202.57	203	203.48	202.79	202.99	204.56
212.79	212.64	211.04	212.94	212.9	212.94	213.05	212.04	213.67	213.24	212.54	211.97	211.84	212.29	211.5	211.91	212.48	212.68	212.76	211.64	214.14	214.03	213.45	212.77	213.58	213.97	211.95	211.16	212.88	213.09	214.38	212.25	212.67	212.72	211.05	212.46	211.69	212.06	212.59	212.71	212.79	211.09	211.79	213.23	212.5	210	213.99	212.79	212.94	213.09
194.19	193.83	195.2	194.01	192.63	192.7	194.27	194.15	194.41	194.35	194.89	193.48	193.46	193.95	195.42	192.52	193.72	193.68	194.79	193.48	194.25	195.22	195.39	194.91	195	194.09	194.32	193.01	194.95	193.3	193.89	194.75	195.54	195.06	195.51	193.04	193.33	193.02	196.36	194.4	193.62	193.28	195.15	193.53	193.6	193.55	193.63	193.93	193.82	194.57
215.74	217.89	215.92	218.41	217.07	215.91	217.48	218.05	217.41	216.56	215.69	216.4	217.77	216.38	217.87	217.05	216.5	216.93	215.77	214.49	217.06	217.25	215.24	218.34	217.14	216.48	216.48	216.98	217.68	217.04	217.07	217.45	217.33	216.77	217.41	216.86	216.1	216.61	217.26	216.12	217.55	216.94	215.75	216.63	215.87	216.38	216.13	215.55	218.81	217.29
198.67	199.86	198.99	199.95	199.86	200.79	199.75	199.87	198.38	198.56	198.39	199.04	200.57	200.82	198.45	199.15	199.62	199.56	199.09	199.98	200.24	198.98	200.88	199.25	199.71	199.18	199	200.03	199.58	198.32	200.36	199.79	200.03	199.59	199.83	200.17	199.73	198.47	199.73	199.93	200.7	200.17	199.22	199.43	201.2	199.06	199.33	198.18	199.97	198.25
198.48	198.55	198.74	199.62	199.06	199.77	197.99	197.48	197.56	198.83	199.74	199.49	197.57	198.78	198.35	199	199.06	198.73	197.61	200.17	198.46	199.61	199.86	201.13	198.3	198.51	199.61	198.7	198.97	197.71	198.41	198.57	199.54	198.96	198.15	198.4	199.93	198.45	198.75	199.79	198.75	199.77	198.79	198.09	197.62	197.82	198.7	198.93	197.38	198.49
209.23	208.25	208.49	208.85	210.36	209.76	208.36	208.14	209.84	209.53	209.37	207.42	207.91	208.69	209.1	209.1	207.87	208.58	209.06	207.95	208.47	208.84	208.37	209.78	208.75	208.35	209.66	209.5	209.43	207.89	209.12	207.21	208.16	206.82	208.56	209.49	207.69	208.17	209.34	209.09	207.04	207.46	208.54	209.15	210.62	208.37	208.78	209.29	208.8	207.91
204.68	207.45	207.97	206.2	205.48	206.15	207.23	206.09	205.57	205.59	206.86	207.08	206.69	206.91	207.79	207.19	206.66	206.12	206.31	206.84	204.85	207.75	204.73	205.61	204.59	206.37	206.36	206.14	207.27	207.14	205.78	205.69	204.9	206.42	207.27	206.12	206.45	206.89	206.41	207.01	208.02	207.29	205.71	205.03	206.84	206.73	207.04	206.05	206.33	204.33
209.64	207.48	207.46	206.55	206.15	208.35	208.94	207.73	207.64	207.77	208.53	207.74	207.75	207.84	208.49	207.38	208.31	207.4	205.9	208.81	206.63	209.3	207.87	208.24	208.36	208.35	208.39	207.46	208.01	206.13	208.45	207.62	206.79	208.64	208.27	205.86	206.84	208.64	208.21	207.59	207.54	206.15	208.02	206.93	207.97	208.75	207.89	207.12	208.74	208.33
200.19	199.89	198.44	200.17	201.86	200.22	200.13	200.12	199.81	200.82	201.19	201.65	199.48	201.18	200.02	200.98	200.48	200.34	200.93	199.54	200.92	199.68	200.35	198.56	200.34	200.41	201.33	199.89	200.81	200.6	200.55	199.72	200.93	200.18	198.98	200.7	199.38	199.75	200.91	201.46	199.77	200.57	199.6	201.3	200	200.56	200.32	200.52	199.07	198.77
194.43	194.33	195.11	195.29	195.29	195.67	194.83	196.54	193.71	193.51	195.94	194.7	194.5	194.32	195.69	195.9	194.44	194.61	195.02	194.6	194.78	195.37	194.8	195.36	195.41	194.79	196.89	195.46	196.43	194.35	194.7	194.4	194.56	194.88	196.36	196.6	196.13	194.55	195.24	197.17	195.96	195.62	193.24	194.99	195.88	195.66	195.57	195.3	195.1	195.58
198.69	199.16	199.38	198.87	198.41	197.74	198.7	199.85	200.02	197.89	197.81	199.12	198.6	199.87	198.87	201.46	197.63	199.28	199.27	200.1	197.2	198.04	197.9	199.71	198.12	199.08	198.37	197.47	197.55	199.81	198.77	198.96	198.21	199.02	199.65	197.74	199.36	200.01	196.99	198.21	198.61	198.06	198.07	197.91	198.14	199.08	199.46	198.3	199.18	198.34
203.09	203.43	202.68	203.48	200.6	202.54	201.45	201.01	202.83	203.14	203.19	202.4	204.22	202.78	203.52	203.39	203.06	202.6	202.03	202.94	202.87	202.31	202.13	203.28	201.78	202.48	201.6	204.29	203.76	202.49	202.83	200.51	201.94	200.96	203.32	203.71	202.46	203.94	201.61	203.02	203.9	201.7	202.05	202.09	202.52	203.6	202.91	203.33	200.86	202.59
212.16	212.25	211.08	211.79	211.08	209.67	211.15	209.8	210.62	212.21	211.21	210.88	210.8	210.3	210.77	212.74	211.39	211.67	211.68	212.22	211.81	212.45	212.76	212.02	211.44	211.61	210.87	211.03	210.96	213.35	212.38	210.87	211.74	212.43	211.74	212.36	210.8	213.32	210.88	212.59	211.02	212.63	212.69	212.3	210.33	211.52	211.28	212.43	212.4	212.13
203.09	203.97	201.6	202.13	201.38	202.91	202.29	202.31	201.12	202.52	202.03	201.69	202.05	203.25	202.68	201.46	202.59	202.12	201.7	201.9	204.73	201.31	202.37	202.28	203.45	203.73	202.24	203.69	202.17	203.15	202.58	203.17	202.37	203.05	203.32	202.27	203.03	203.89	201.47	202.32	202.5	202.94	203.42	203.24	201.64	204.32	203.17	202.62	202.65	201.31
213.17	212.08	213.27	212.16	211.15	213.55	212.35	213.68	213.54	213.33	213.05	214.13	212.18	212.75	212.08	211.15	212.07	212.25	213.6	211.88	211.69	211.58	213.49	210.23	212.74	212.52	212.47	213.24	212.76	211.49	212.95	212.73	211.66	208.66	212.88	211.87	211.99	212.6	211.89	214.2	211.07	212.54	212.62	213.5	208.99	214.28	213.91	212.57	213.23	213.29
217.89	217.94	217.76	218.13	216.2	217.14	218.49	217.06	218.43	217.25	217.07	216.18	216.89	219.89	217.88	218.14	218.34	219.17	218.67	217.81	217.21	216.5	218.92	218.37	218.14	217.76	217.98	218.36	217.44	217.54	217.83	217.96	217.91	217.25	217.38	218.65	217.96	218.16	216.55	218.31	217.85	217.95	217.53	217.97	216.13	217.02	218.26	219.18	218.67	217.99
197.51	198.2	197.94	197.31	198.76	197.33	198.76	197.92	197.72	198.27	197.4	198.58	198.5	199.88	198.62	199.29	197.15	198.89	196.78	197.62	198.45	198.15	197.95	198.61	200.72	198.77	199.61	199.54	196.06	197.44	197.06	196.72	199.36	199.13	198.69	199.15	199.83	198.13	198.89	197.53	198.72	198.06	199.63	199.03	197.53	200.64	199.67	198.21	198.57	198.04
209.4	207.88	207.5	207.52	208.95	207.59	208.44	207.25	208.74	208.71	208.96	209.52	208.94	208.02	208.57	207.95	207.76	207.69	210.77	208.47	207.56	209.41	208.26	208.12	208.68	209.26	207.68	209.46	208.01	209.27	209.65	207.91	209.2	210.12	208.13	206.98	207.43	208.4	207.73	209.24	209.54	207.43	208.72	206.73	208.14	207.98	207.33	208.85	207.35	208.68
207.41	207.94	209.86	208.61	208.25	208.4	209.59	208.17	208.8	210.1	208.61	209.09	207.19	208.96	206.9	207.18	208.35	208.19	209.11	207.36	207.44	209.08	208.72	208.96	208.52	209.35	209.26	206.78	208.48	208.44	208.88	208.44	208.51	208.46	208.5	208.09	207.65	208.37	208.89	208.84	208.12	209.16	208.62	208.7	209.37	208.8	207.14	207.09	206.55	208.5
209.92	210.9	210.51	210.95	211.83	211.79	210.83	213.31	212.11	212.81	211.62	211.04	210.35	211.22	211.07	211.43	212.51	212.52	210.63	212.88	210.03	210.67	212.94	210.71	211.4	211.01	211.51	211.92	210.82	211.41	210.77	212.25	212.14	210.32	213.16	211.72	211.24	212.58	211.28	212.49	211.77	210.62	211.93	211.84	210.98	209.82	212.58	211	210.23	212.36
210.27	209.02	210.47	210.7	209.32	209	209.74	209.27	210.42	208.12	208.57	208.34	208.23	209.26	208.86	210.21	208.64	209.64	208.96	208.15	209.01	208.86	206.61	208.7	208.45	208.09	207.82	207.15	208.18	209.06	208.77	209.89	209.33	208.79	207.43	208.85	208.65	208.64	210.32	209.45	208.38	209.59	209.67	208.62	208.47	210.36	208.27	207.9	207.05	209.04
213.9	211.97	211.19	211.86	212.57	214.11	212.01	211.77	212.82	213.61	212.59	213.18	212.37	212.75	214.37	212.44	212.71	213.56	211.61	212.95	211.81	212.31	210.94	212.96	213.42	211.16	212.06	212.17	212.26	213.27	211.95	212.37	212.32	213.45	213.27	213.8	212.37	211.81	213.54	211.02	211.8	212.3	212.04	214.04	212.35	213.01	210.94	211.31	212.74	211.67
209.07	208.28	209.7	208.14	208.62	208.46	208.82	207.32	208.71	206.7	209.02	209.97	209.22	208.34	209.53	208.67	209.62	208.59	209.07	208.99	209.37	208.9	208.22	206.64	208.59	208.59	209.39	209.18	208.53	207.71	207.96	207.47	209.43	208.6	207.82	208.23	210.15	209.4	207.83	207.49	208.47	207.47	209.49	209.69	207.47	208.85	207.83	207.45	209.02	208.74
211.9	213.17	210.67	210.09	210.69	209.95	211.03	213.53	211.32	210.83	211.76	210.88	208.77	210.04	210.21	212.92	211.42	211.05	211.91	211.33	210.69	211.9	211.41	211.96	212.35	210.11	212.38	210.28	211.16	211.04	211.96	210.65	212.73	212.29	211.95	211.42	212.15	211.47	211.33	212.35	211.98	210.8	211.41	211.47	213.32	212.81	211.75	212.13	211.57	210.17
216.36	215.95	216.93	216.14	215.33	216.51	216.58	216.85	216.13	215.23	217.17	217.23	216.22	216.67	217.65	216.92	216.49	216.41	217.43	217.51	218.23	215.78	217.33	217.68	217.47	216.61	216.44	217.3	217.28	217.53	217.75	217.7	216.45	217.91	217.35	217.8	217.48	216.29	216.92	217.39	216.26	216.55	216.99	218.3	216.34	216.97	217.38	216.64	217.33	216.69
203.72	204.4	203.34	203.65	204.6	204.39	204.6	204.15	204.41	204.36	202.73	203.91	203.78	205.22	203.24	204.53	202.7	204.01	204.66	203.82	203.62	203.64	204.57	204.58	203.37	204.93	203.97	204.15	205.29	203.4	202.05	203.93	203.92	203.47	204.63	203.57	203.97	203.79	205.18	206.36	204.13	202.33	204.34	204.21	205.75	204.07	202.56	204.85	203.49	203.43
213.08	211.07	211.12	212.72	212.48	213.51	212.41	212.57	212.32	213.44	211.44	212.85	212.53	212.19	213.34	212.05	212.14	211.89	212.2	211.54	211.46	211.09	211.65	211.28	213.15	213.35	212.24	211.75	210.25	212.83	213.53	213.77	212.13	211.11	212.51	211.37	212.86	213.85	212.81	212.33	213.42	211.96	209.41	213.85	212.97	212.69	211.26	211.75	213.42	212.14
209.25	210.29	209.75	209.3	208.87	208.09	209.35	208.64	206.85	209.61	208.64	207.74	209.65	209.32	210.57	208.9	207.74	210.73	208.79	209.76	208.83	210.48	208.6	208.08	207.5	208.88	206.22	209.55	210.46	208.82	209.14	209.74	207.72	208.54	208.91	208.87	207.76	209.08	209.63	207.41	209.73	207.37	209.12	209.54	208.04	208.84	207.54	207.58	208.51	208.71
206.47	207.75	207.46	207.92	208.66	207.67	210.17	208.4	208.59	208.65	207.86	206.42	208.91	206.6	206.56	210.22	208.54	207.8	210.64	208.01	208.28	207.11	208.95	207.94	206.12	208.9	207.73	208.16	208.61	207.57	207.27	206.24	206.95	204.73	208.67	207.05	206.08	206.31	207.71	208.28	208.04	207.15	207.81	207.72	207.09	208.88	207.58	208.68	208.22	208.77
212.89	214.97	211.43	211.99	212.15	212.01	211.41	210.26	210.73	211.41	212.44	212.48	212.61	211.9	211.77	211.45	211.11	212.9	212.22	212.03	211.69	210.69	212.81	210.98	212.2	211.27	211.89	211.15	211.16	212.12	211.9	212	211.66	212.42	212.92	212.43	212.32	211	213.72	211.41	211.75	212.65	211.81	212.13	210.96	213.57	213.72	212.69	211.26	212.72
207.25	209	208.3	208.61	207.7	207.16	206	207.68	205.74	208.55	207.98	207.84	209.87	208.53	207.39	208.46	208.07	208.35	207.97	208	207.27	206.92	208.04	208.03	208.43	208	208.29	206.87	208.74	208.69	207.51	209.12	208.1	207.35	208.46	207.68	205.51	206.1	207.13	208.14	207.53	205.8	208.52	207.81	207.36	207.23	208.74	208.59	206.84	209.13
208.1	207.31	207.97	206.52	206.18	208.5	208.39	207.33	206.01	208.41	208.25	206.9	209.23	207.07	206.53	207.01	208.28	207.48	208.14	206.96	206.52	205.6	207.77	206.67	207.87	206.73	209.43	206.62	207.94	206.37	207.96	206.11	207.87	208.41	206.94	206.3	207.89	206.8	207.08	206.92	207.38	207.81	207.26	207.49	207.5	207.49	206.08	206.9	208.26	207.39
216.32	218.95	218.22	217.35	216.86	216.85	217.15	217.24	217.25	217.11	216.91	215.59	216.42	218.48	217.72	215.77	216.47	216.18	218.46	215.93	216.63	216.96	217.42	217.78	217.51	215.63	219.17	216.6	217.61	218.27	216.7	216.57	217.87	215.94	216.23	217.23	216.8	216.64	217.35	216.98	216.78	216.26	217.13	217.34	217.89	216.78	216.9	217.86	217.34	216.32
204.74	202.14	202.6	203.69	203.08	203.89	204.51	204.69	204.19	203.42	203.73	203.91	204.38	205.36	204.04	203.73	202.6	202.37	203.77	204.9	202.49	205.05	203.03	202.79	203.53	204.07	205.68	205.67	202.21	205.69	205.27	204.82	202.45	204.11	203.86	203.49	202.61	205.61	204.14	204.65	202.62	204.09	204.58	204.59	204.91	203.57	203.37	203.22	204.03	205.18
211.87	213.54	212.41	212.09	213.63	212.31	211.92	211.87	210.68	211	212.94	211.45	212.52	212.89	212.11	213.43	211.87	213.1	211.83	212.51	212.33	211.64	211.94	211.55	211.12	212.73	212.58	212.43	211.99	211.17	212.12	211.58	212.48	211.86	211.6	212.55	213.29	212.38	212.27	211.29	213.22	211.92	214.82	211.17	213.11	212.01	211.8	210.83	211.64	212.92
215	212.55	212.68	213.43	212.56	211.68	211.99	213.32	213.5	211.92	212.04	213.83	214.11	211.93	211.94	212.47	215.6	212.7	212.06	215.26	212.34	213.12	214.19	212.93	214.12	213.55	213.48	213.25	212.3	211.8	213.3	211.48	211.32	213.67	214.36	212.34	212.44	211.21	212.77	212.3	212.57	214.13	212.38	213.47	214.59	212.83	212.76	212.9	213.57	213.09
198.35	199.29	196.83	200.15	199.3	199.05	198.96	199.12	197.35	199.31	198.13	197.89	199.36	197.3	197.54	198.32	199.2	198.36	196.71	196.7	198.21	199.85	198.53	199.35	197.64	199.93	199.49	198.96	198.04	198.37	196.49	196.86	196.41	199.31	197.14	198.2	199.08	201.39	198.86	198.86	199.2	198.47	199.07	199.13	199.37	199.21	198.58	198.13	198.27	198.48
210.94	210.95	211.42	213.72	210.72	211.04	212.67	211.14	211.65	211.18	211.64	210.92	211.38	211.71	210.91	212.1	212.58	211.21	212.07	211.7	210.46	210.81	212.01	210.11	210.43	210.35	210.75	211.6	210.48	213.6	212.7	210.69	211.85	209.69	212.03	211.77	211.1	212.26	211.44	210.57	210.98	210.58	211.94	212.87	211.17	210.46	211.69	211.51	210.3	211.63
213.52	211.43	213.7	214.08	213.83	213.21	213.08	214.14	211.71	213.27	214.01	212.78	212.9	213.31	213.95	212.57	212.97	213.29	211.55	213.71	214.23	212.85	214.63	213.04	212.97	212.69	212.77	213.09	214.19	212.98	213.94	213.98	213.81	213.14	213.12	213.1	212.92	213.25	213.48	211.76	214.05	212.85	212.64	213.1	214.19	212.81	213.37	212.68	212.94	212.75
200.52	200.17	200.6	201.44	202.16	200.28	200.61	200.21	201.45	201.32	200.81	200.11	201.98	200.46	200.22	202.88	202.56	200.46	200.37	200.13	200.87	201.68	200.46	201.57	202.11	201.83	202.39	201.72	201.67	200.27	200.66	202.07	199.83	200.06	202.37	201.13	200.01	202.34	199.29	201.11	200.54	201.3	200.42	200.07	201.61	200.34	201.08	200.8	201.35	201.24
213.9	213.75	214.66	213.3	214.69	212.51	213.3	214.28	214.07	215.32	213.71	213.01	212.98	213.81	213.64	213.47	212.42	215.1	213.56	213.75	214.23	214.35	211.38	214.11	213.86	214.09	214.64	214.91	213.13	213.54	212.32	212.81	214.17	214.45	212.07	213.76	212.65	213.28	214.53	215.36	214.03	213.51	213.18	212.49	212.5	213.54	213.09	215.12	214.42	213.63
203.54	204.09	203.25	203.55	203.11	202.59	204.99	203.78	202.38	203.55	201.95	202.7	203.53	204.57	204.76	202.44	202.39	203.19	204.58	204.09	204.17	202.81	203.89	202.46	201.39	201.69	203.66	202.31	201.38	203.19	202.39	203.21	202.02	203.05	203.39	204.72	202.78	203.55	203.15	202.83	202.4	202.09	202.68	202.73	203.24	203.37	202.47	205.7	204.63	204.21
197.65	198.68	195.48	197.54	198.4	197.8	199.19	197.49	198.53	198.09	199.51	197.54	197.31	198.45	196.8	197.52	197.32	197.81	197.58	197.72	197.85	199.81	197.36	198.53	198.57	198.98	198.41	197.91	195.85	196.74	197.61	198.55	197.73	198.25	198.38	197.05	197.02	198.93	197.87	197.83	197.04	198.47	198.71	197.65	198.17	197.22	198.18	199.15	198.96	197.2
201.81	204.6	203.89	201.98	204.17	203.17	204.71	203.86	203.22	202.52	202.82	202.52	202.86	203.04	203.86	202.81	203.45	202.8	203.18	202.93	203.45	203.51	203.56	202.06	204.52	204.27	202.49	204.36	203.25	203.51	204.61	204.39	202.88	202.74	202.82	204.62	201.96	203.53	203.29	201.74	203.26	202.66	202.88	202.47	201.88	202.22	204.11	202.41	202.44	203.82
204.12	204.89	204.51	204.86	203.29	204.96	204.71	204.35	205.4	205.09	205.08	205.02	203.93	205.47	206.37	205.15	204.45	204.91	204.51	203.91	206.63	206.33	204.05	205.25	204.21	203.37	205.09	205.51	204.05	206.2	204.56	205.66	204.17	205.16	205.01	205.74	205.84	203.48	204.95	205.79	204.31	204.87	205.13	205.47	204.8	205.07	204.94	203.16	204.53	205.64
213.8	213.83	214.32	213.34	213.35	214.97	215.11	214.7	213.17	214.3	214.22	213.11	213.4	214.69	214.57	213.95	214.88	213.58	214.1	213.94	214.01	214.08	213.19	212.56	213.49	214.59	214.17	214.3	213.61	214.18	215.03	213.25	213.23	211.79	214.13	214.57	212.49	214.51	213.18	214.27	214.46	213.87	213.91	212.45	214.28	212.01	213.47	214.69	213.57	212.85
209.2	209.3	208.67	209.47	207.38	208.31	208.3	208.8	207.15	211.48	208.72	208.78	208.58	207.85	207.49	209.53	208.47	208.34	208.47	208.31	208.6	208.72	209.89	210.08	207.73	208.48	208.91	207.9	209.16	209.88	206.92	208.54	208.96	207.91	208.06	208.18	209.1	209.47	208.37	207.64	208.33	206.9	208.99	209.7	209.23	210.89	210.72	211.03	209.05	210.53
208.29	206.99	207.66	208.19	207.99	208.26	207.75	207.5	207.36	208.71	206.95	207.11	206.13	207.25	208.33	210.07	208.09	206.15	208.24	207.07	207.25	206.66	207.17	207.45	208.46	207.99	208.74	209.25	207.59	208.72	207.33	208.54	207.19	208.89	208.79	208.97	207.21	209.89	207.39	206.68	206.42	208.1	207.83	208.05	206.33	207.13	208.27	209.49	207.89	207.96
218.01	216.41	217.77	217.03	218.99	216.75	215.71	216.9	218.07	217.17	218	217.56	217.65	216.85	216.42	217.04	216.54	218.12	217.67	216.96	217.08	216.58	216.21	216.08	218.02	217.89	217.54	217.79	217.14	217.49	215.95	215.67	215.78	216.53	216.83	218.25	217.64	217.33	217.32	217.04	218.32	216.7	216.26	216.07	217.6	219.36	218.55	217.07	216.16	215.43
202.94	200.93	201.96	201.38	202.01	202.39	204.44	202.42	203.89	202.84	203.08	203.73	203.13	203.29	200.99	202.61	203.16	202.51	202.69	204.1	203.02	202.89	202.43	202.61	203.88	202.55	204	202.93	201.5	201.9	203.19	202.82	203.25	202.38	202.25	201.36	202	202.32	203.75	203.47	202.88	202.7	202.61	203.96	201.51	203.9	202.68	202.91	202.78	204.81
217.12	215.21	216.28	216.06	216	215.35	218.14	218.44	217.34	216.47	216.33	218.11	216.33	216.16	216.91	216.89	218.21	217.25	216.34	216.6	217.94	216.42	215.89	219.01	217.69	217.09	217.05	218.33	217.28	217.43	217.63	217.37	217.06	218.11	217.16	215.78	217.43	217.52	216.61	216.77	217.84	216.55	217.34	217.4	216.47	216.65	217.09	218.21	217.35	217.58
212.17	212.79	211.91	211.04	212.13	211.93	212.18	212.34	211.4	212.27	211.32	212.49	209.85	212.37	210.3	209.36	213.49	211.5	211.62	212.05	211.61	212.38	212.51	208.71	211.33	213.47	211.21	212.46	209.78	211.01	212.66	210.88	212.71	212.76	212.23	212.59	211.28	211.34	210.93	211.24	211.21	212.66	211.77	210.73	210.31	212.21	211.71	212	211.41	212.68
199.46	197.78	199.4	198.99	200.16	200.21	198.75	200.78	199.74	199.43	199.29	200.38	200.34	199.76	199.62	199.7	200.41	200.07	199.06	200.25	199.3	198.93	198.7	199.04	198.97	199.28	199.7	199.76	200.07	199.46	199.92	201.09	199	200.78	198.39	199.77	199.91	198.64	201.39	199.93	200.29	197.82	198.21	199.6	200.29	199.79	199.2	199.79	200.07	198.83
210.06	208.88	208.95	209.67	209.58	209.42	209.36	208.82	208.41	208.44	209.64	209.99	208.87	209.1	208	206.99	207.97	207.85	209.62	207.18	209.13	208.45	208.78	210.02	206.68	208.21	209.12	209.94	207.89	207.91	209.2	207.8	208.24	208.45	208.7	209.4	208.23	208.7	207.28	208.51	208.63	208.45	209.51	209.48	209.43	208.44	208.64	208.59	208.63	207.89
208.32	208.69	207.47	207.75	209.66	208.55	211.44	210.24	208.09	208.8	208.44	209.15	209.92	210.18	208.68	209.07	208.44	208.98	207.45	208.83	208.15	207.84	208.7	207.74	208.57	209.44	208.39	209.9	208.71	209.39	207.82	208.51	210.5	207.39	209.96	209.86	209.11	208.7	209.81	208.29	207.59	208.32	208.43	209.32	207.96	209.3	208.96	206.75	208.75	209
205.54	204.5	206.54	205.07	205.28	204.62	205.96	204.13	206.95	207.51	206.2	206.42	204.43	204.93	205.3	205.84	206.21	206.25	205.5	205.21	205.19	204.82	206.24	205.12	206.14	206.76	204.29	205.4	205.96	207.54	204.34	206.31	204.53	205.16	205.41	205.94	204.51	205.66	205.1	206.43	205.74	206.47	205.64	206.46	204.81	207.73	204.56	204.46	206.41	206.04
203.75	204.47	203.96	204.77	204.05	204.91	203.51	204.34	205.68	203.59	204.34	204.11	204.26	205.02	204.14	203.84	205.83	205.33	205.02	203.55	204.82	203.3	205.03	205.1	204.72	204.75	204.3	203.34	204.01	204.52	205.9	206.29	203.56	204.39	205.97	203.68	203.78	204.32	203.4	203.86	205.53	203.99	205.45	204.04	205.1	202.99	205.48	205.36	205.06	205.54
208.44	208.76	208.42	207.8	207.55	207.55	207.48	207.81	207.98	207.55	205.14	207.94	207.78	208.17	209.36	207.34	206.85	206.82	207.27	207.29	206.71	207.56	207.05	207.68	207.35	206.19	208.07	206.57	207.93	207.36	208.25	205.93	208.03	207.1	206.37	207.55	207.59	207.68	207.3	208.86	207.43	207.3	207.06	207.09	207.86	209.24	207.05	208.54	207.4	206.86
209.45	207.31	207.56	206.78	207.8	208.21	207.12	208.62	209.54	207.73	209.06	206.61	207.41	208.15	207.55	207.15	205.66	208.96	207.21	206.98	209.1	208.15	208.84	207.24	208.08	207.58	207.5	208.26	207.17	208.54	209.5	209.02	208.58	209.27	207.52	206.45	207.03	209.49	207.33	209.11	207.6	207.57	207.71	206.54	207.82	207.66	208.8	206.75	206.96	206.75
201.71	197.48	200.39	201.28	199.2	200.33	200.37	200.65	199.73	202.17	200.31	200.79	201.01	200.82	199.36	201.96	200.55	200.02	199	198.34	201.75	199.92	200.4	200.24	200.7	201.31	199.9	200.27	199.27	200.62	202.6	199.84	202.18	199.7	200.51	201.07	201.32	198.86	202.27	201.23	200.53	200.29	201.02	201.1	201.37	199.81	200.55	200.19	201.2	199.58
209.38	210.11	209.01	208.88	209.31	209.47	209.48	209.89	208.86	208.08	208.27	207.56	210.12	209.07	209.25	211.31	209.48	210.48	208.75	209.08	210.53	210.95	210.38	208.46	209.56	209.33	210.7	209.03	209.06	209.9	210.63	210.38	209.59	210.56	208.7	210.29	211.07	210.53	210.26	210.49	209.25	210.61	210.5	209.51	208.44	208.87	209.07	208.58	208.25	210.2
208.34	209.32	211.77	210.41	208.46	209.35	209.58	210.65	210.11	209.96	210.46	210.14	210	210.89	209.33	208.65	208.75	208.83	209.85	208.9	210.13	209.11	208.63	207.89	209.48	210.11	210.88	210.23	208.75	209.49	208.75	210.18	210.21	209.28	209.39	208.44	211.09	210.73	209.81	209.57	209.95	209.01	210.06	210.42	209.84	209.35	210	208.26	210.37	209.57
196.95	196.76	198.97	199.06	199.41	197.93	196.44	198.34	198.49	197.74	198.66	198.97	197.56	198.11	197.57	197.28	198.62	199.99	197.63	198.03	199.1	198.03	197.92	198.33	196.38	198.37	199.14	199.36	199.25	198.89	198.52	197.71	199.02	198.46	198.35	198.06	198.81	196.5	198.34	195.37	197.57	198.32	198.69	199.94	197.51	200.12	197.24	198.07	197.69	197.75
207.84	207.4	209.13	208.71	209.07	207.34	208.76	208.9	208.96	208.35	208.05	209.11	207.05	207.63	208.28	208.01	207.94	209.03	208.67	208.71	208.51	209.48	209.17	208.07	208.9	207.98	208.78	208	206.87	207.57	208.67	209.47	209.05	208.55	208.42	208.07	207.6	209.22	209.5	208.32	207.22	209.61	209.88	207.67	209.14	209.39	209.03	209	208.58	210.52
202.31	203.14	202.51	203.9	203.17	204.3	203.4	204.11	203.49	203.94	204.49	202.02	203.88	202.41	203.04	203.96	201.92	202.24	203.98	202.29	204.5	202.02	202.86	203.68	203.28	204.43	203.25	204.22	202.33	203.59	200.98	203.81	203.99	203.78	202.36	203.26	202.63	202.57	202.69	204.32	202.69	202.94	201.01	205.06	203.51	201.73	204.06	204.16	203.61	201.73
218.53	218.09	217.6	216.54	217.9	219.1	219.23	216.37	218.32	218.71	216.99	217.38	216.96	217.56	217.09	216.33	215.95	218.71	218.52	219.1	217.97	217.19	216.12	218.38	217.9	217.72	217.37	216.98	218.28	217.63	219.28	218.14	217.75	217.64	219.35	217.01	215.93	216	219.09	217.55	216.96	218.25	217.82	218.73	218.41	216.47	217.91	216.99	217.56	217.69
207.76	208.08	207.71	208.98	209.8	208.54	208.94	209.09	208.57	208.56	209.48	209.53	208.95	208.98	208.82	208.57	209.25	208.37	208.69	208.8	208.65	207.98	209.87	209.3	208.51	208.07	208.27	208.79	207.85	210.4	208.72	207.9	208.65	208.23	209.54	209.12	208.65	208.9	209.28	209.7	210.09	208.57	209.34	207.71	208.57	208.06	208.17	209.92	209.25	208.69
209.63	209.24	207.53	210.25	208.63	209.42	208	207.6	208.85	209.02	207.56	207.52	207.32	210.48	209.16	208.81	209.77	207.78	209.08	208.62	207.27	208.55	209.61	210.44	207.59	207.51	208.48	209.48	209.9	209.69	208.73	208.13	208.73	209.95	208.53	208.16	207.85	209.58	208.97	210.09	210	208.73	208.47	209.33	208.44	209.05	207.03	209.88	208.31	208.09
216.44	215.86	215.89	217	217.26	217.82	217.82	219	216.41	216.36	217.92	217.57	217.02	215.66	217.63	217.04	217.02	217.82	217.25	215.22	217.14	217.47	217.66	215.85	216.89	215.61	217.72	216.1	217.84	215.91	217.67	216.19	216.37	217.53	216.74	215.98	217.99	218.77	216.46	216.4	214.81	217.28	216.78	215.3	216.35	217.32	217.12	216.92	216.52	216.2
210.09	210.24	208.17	207.83	209.58	208.42	208.65	206.63	208.44	208.06	207.97	209.73	208.67	209.54	210.02	208.34	208.76	208.62	209.33	209.96	207.89	208.51	207.62	208.94	207.88	209.41	208.22	207.92	207.56	208.64	208.2	206.82	206.18	209.9	208.96	209.33	208.58	210.52	209.68	207.52	208.64	207.74	208.34	209.34	207.09	209.42	210.24	208.63	209.62	207.18
209.51	208.03	208.77	209.93	207.49	209.67	209.09	208.13	209.51	208.43	208.11	209.47	208.38	209.55	208.33	208.99	210.36	209.43	208.62	209.95	208.28	209.01	207.62	209.03	210.08	209.07	208.06	208.34	208.3	208.08	206.45	210.49	208.14	208.82	208.94	209.46	208.31	209.8	208.42	209.79	209.87	208.59	208.62	209.62	208.41	207.94	209.08	207.96	208.02	208.92
200.69	201.8	200.49	199.01	200	201.42	199.42	200.84	201	199.56	200.33	199.38	201.64	199.86	200.71	199.48	199.2	201.2	200.65	200.25	199.95	198.94	199.85	201.38	199.46	200.3	198.1	199.15	200.32	201.35	199.93	200.52	200.35	200.27	199.34	199.29	201.52	200.25	200.95	199.37	198.92	201.06	199.41	198.69	200.21	201.08	200.59	202.17	201.3	199.4
197.92	197.47	198.11	198.99	198.63	197.7	197.31	196.52	198.4	197.72	197.44	199.68	198.8	198.71	198.29	197.77	199.18	198.29	198.43	196.63	198.32	198.07	197.58	197.17	198.45	198.67	198.44	198.52	198.08	197.99	198.52	197.2	198.39	195.31	197.89	198.34	196.26	199.06	198.18	198.17	197.72	198.44	198.21	197.8	198.06	199.26	197.36	198.62	196.46	197.48
218.96	216.73	216	216.48	216.18	215.88	215.59	217.08	215.96	216.69	215.95	215.73	215.96	218.23	217.22	217.85	215.64	216.22	216.65	218.31	216.62	217.12	216.99	216.84	216.06	217.11	218.18	217.87	217.54	218.3	216.74	216.58	217.7	216.21	217.71	217.48	216.82	218.03	217.23	217.69	218.24	216.93	217.23	216.59	215.83	217.1	217.85	216.83	216.78	216.97
211.06	211.85	210.99	211.18	211.19	211.8	209.6	211.06	211.29	212.23	212.14	211.64	211.78	211.33	212.59	210.1	212.85	210.74	211.71	210.84	212.37	211.18	212.44	212.91	211.18	211.13	212.01	211.61	211.31	213.47	212.18	211.36	210.08	211.51	212.42	211.08	211.91	211.61	211.95	211.05	212.02	211.69	211.41	212.19	211.59	212.28	211.74	212.47	211.48	212.16
207.37	207.77	207.86	207.73	206.12	206.31	207.62	207.62	206.62	207.62	206.8	208.23	207.69	207.28	206.94	207.96	208.31	208.39	207.73	208.57	206.99	207.89	207.02	208.17	207.03	206.7	206.87	208.2	206.84	207.41	208.27	206.54	208.7	206.83	206.59	205.68	209.5	206.5	207.8	208.59	208.54	209.34	207.13	207.68	205.85	207.77	208.52	209.46	208.42	207.21
200.94	200.05	197.55	200.32	199.68	199.37	199.98	198.68	198.56	200.41	199.7	200.49	200.9	199.09	199.44	199.44	199.9	199.98	199.97	200.69	200.18	198.31	200.07	199.27	199.31	199.09	198.48	200.28	199.98	199.72	199.56	200.16	198.57	200.71	198.7	199.72	199.86	199.97	200.2	200.26	200.24	200.25	200.24	200.31	200.51	199.52	198.13	199.64	199.14	198.84
205.01	205.75	204.12	205.15	205.62	205.14	205.07	204.87	206.66	203.65	205.09	205.42	205.96	204.54	206.72	206.61	206.91	204.09	206.04	206.23	203.54	206.4	205.93	205.07	205.08	206.17	204.93	205.57	205.01	205.5	204.85	206.16	205.61	205.9	206.99	206.52	205.94	205.04	206.7	204.3	204.05	206.51	205.69	206.93	204.85	204.56	205.38	206.81	204.74	204.88
202.99	205.1	203.31	202.78	203.3	204.16	202.65	203.3	203.71	204.38	204.06	204.13	203.01	204.1	204.52	202.99	202.55	204.29	204.12	203.47	204.08	203.88	203.94	203.82	204	203.64	203.42	202.82	204.18	203.88	204.15	203.16	203.98	204.09	203.35	203.93	204.78	205.44	204.14	205.93	203.5	203.26	202.6	204.53	205.01	202.92	204.22	204.84	203.67	203.43
207.24	206.88	207.45	207.66	208.99	209.36	207.54	207.82	207.64	209.13	206.66	207.9	206.76	207.12	207.07	207.93	207.8	207.97	209.09	209.56	210.3	207.43	209.7	206.4	209.48	209.56	207.27	208.14	208.05	206.95	207.42	207.8	210.35	208.2	206.43	207.92	207.08	207.99	206.34	207.56	208.03	207.38	208.09	208.21	207.22	208.36	207.01	207.91	207.71	209.38
206.91	207.47	208.62	208	208.39	207.78	208.24	207.85	206.91	209.03	207.76	207.19	206.99	207.63	209.36	207.56	207.23	208.7	206.47	207.52	207.25	208.11	207.62	208.57	206.11	207.6	206.62	209.02	207.83	207.53	209.17	206.4	207.22	206.23	207.08	207.17	208.06	206.41	206.63	208.75	207.36	207.92	208.44	207.33	208.48	208.24	208.8	207.2	206.86	207.54
208.21	208.54	209.23	210.34	210.07	207.35	208.01	207.27	205.82	209.33	207.99	210.12	209.06	207.8	208.82	208.89	209.99	208.69	209.29	208.77	210.14	206.8	205.94	210.18	208.62	208.83	207.22	210.83	210.57	209.34	207.65	209.89	209.48	209.22	209.09	206.55	208.68	208.51	210.03	210.29	209.52	210.72	209.3	208.61	209.49	208.32	209.39	208.85	208.86	208.61
207.44	207.26	206.54	208.95	209.62	209.65	207.32	207.8	208.69	208.32	208.22	208.41	207.12	206.74	208.84	207.06	206.95	207.03	207.91	207.99	208.22	207.08	207.44	208.88	206.68	208.48	208.27	207.15	208.12	208.62	208.83	207.27	208.41	208.64	207.97	207.92	207.61	210.55	210.18	207.78	206.86	208.07	209.42	208.64	206.7	207.69	207.75	207.33	208.41	208.56
209.07	210	208.36	210.87	209.35	209.14	208.4	209.3	210.12	209.97	209.49	209.19	209.32	208.68	209.38	211.15	209.45	209.73	209.66	211.74	209.52	209.57	210.94	210.72	211.04	209.06	210.43	209.23	210.44	209.35	209.53	209.36	209.97	210.78	208.6	209.41	209.79	208.7	210.35	209.54	210.31	209.53	210.06	210.31	209.45	209.77	208.75	210.02	209.26	209.45
205.44	204.69	205.57	205.13	206.73	204.12	205.71	205.69	206.82	205.89	205.47	204.21	205.15	204.51	204.47	206.97	204.81	206.98	206.3	205.9	204.57	204.56	206.04	205.66	206.05	205.09	205.21	205.9	204.34	204.52	206.22	204.85	205.45	206.34	204.34	206	205.66	204.9	204.91	204.65	205.4	204.77	205.97	206.61	203.84	205.55	207.06	205.52	207.36	204.72
216.43	216.57	219.02	216.34	218.8	216.39	216.66	216.76	217.13	217.51	216.45	217.04	215.25	218.35	216.8	216.3	217.83	216.06	217.15	216.25	215.83	215.28	217.44	217.01	215.87	217.75	216.21	217.5	217.22	217.72	216.06	218.07	218.43	215.79	216.31	217.66	217.89	218.36	218.83	217.61	218	216.08	216.76	217.07	216.73	215.99	218.28	215.61	217.55	216.58
200.7	201.28	201.27	199.37	200.87	201.61	202.33	202.07	201.06	201.02	200.61	200.98	201.99	201.27	201.23	200.72	200.62	201.27	200.99	201.98	200.57	201.02	201.68	201.27	201.07	201.8	200.47	202.01	202.25	200.83	201.5	201.93	202.55	200.58	200.1	200.62	200.83	201.74	200.06	200.95	201.34	201.72	201.04	199.71	201.92	201.41	200.79	200.33	201.15	201.59
203	204.51	203.32	203.76	202.58	203.2	203.61	203.28	202.92	202.95	203.36	202.15	203.97	202.07	203.33	202.63	201.23	203.86	202.09	203.99	204.46	201.71	202.79	204.41	203.97	204.11	203.36	201.84	202.93	201.83	204.02	204.34	203.2	202.7	203.62	203.19	203.46	202.17	202.62	203.28	202.05	202.8	203.04	203.61	203.98	202.33	202.91	202.4	203.46	202.81
214.12	214.72	212.62	213.35	211.86	213.42	212.81	213.19	213.43	213.41	212.82	212.87	211.59	210.85	212.74	212.82	213.1	212.94	212.95	213.91	212.33	212.82	213.98	213.59	212.83	212.79	212.83	214.44	212.85	212.99	212.79	211.38	213.02	212.95	212.81	211.73	213.55	212.25	213.74	213.31	211.36	212.2	214.54	213.19	212.74	212.43	212.3	212.21	213.97	213.42
213.61	213.54	214.21	213.42	212.32	213.6	214.08	212.33	212.96	212.49	213.1	213.82	214.42	212.93	212.52	214	212.51	213.75	213.17	213.34	211.91	211.77	213.12	214.5	213.72	213.13	212.86	213.04	214.05	213.97	213.48	214.33	213.33	213.12	215.06	211.66	213.57	212.77	212.87	212.82	212.73	213.5	214.05	212.5	212.88	214.03	214.22	212.59	211.73	213.61
201.11	203.56	204.3	203.42	202.93	201.88	202.89	202.87	202.6	202.04	203.37	202.49	202.01	202.82	203.09	203.1	202.37	203.6	202.82	202.42	203.32	202.46	203.45	202.87	200.94	202.18	203.91	201.72	201.96	202.41	202.86	203.59	201.84	201.84	202.86	204.12	203.16	202.6	202.48	202.69	203.42	202.48	203.86	203.3	201.96	202.08	203.04	201.37	201.58	202.49
211.07	211.1	211.84	212.13	209.78	211.14	212.06	210.33	211.28	212.84	211.2	211.96	212.2	212.1	211.13	211.6	211.85	211.47	211.43	212.59	212.46	210.83	210.84	212.98	211.26	211.62	211.41	212.69	211.41	212.08	211.98	211.9	212.04	210.48	211.97	211.4	211.6	212.9	212.23	210.82	210.39	212.7	210.83	211.75	211.6	212.38	212.48	211.78	210.88	212.04
211.29	210.94	211.3	210.71	210.44	211.88	211.61	211.07	211.42	212	212.78	211.5	211.12	212.36	211	210.93	210.25	211.99	211.56	212.22	213.34	210.27	211.78	211.32	212.66	212.63	211.35	212.1	211.38	208.78	211.87	212.53	211.23	209.93	211.97	210.55	212.49	212.39	212.17	212.7	210.43	211.48	212.07	211.13	211.05	212.6	211.4	210.25	212.96	211.69
201.95	203.01	204.17	204.64	203.18	204.17	202.9	204.72	205.29	203.42	204.68	202.72	201.52	205.06	203.97	202.08	201.89	202.63	204.28	203.17	202.98	203.12	203.62	206.12	203.57	204.32	203.52	203.96	203.31	201.89	202.09	204.1	204.82	202.75	202.29	204.85	203.02	203.45	203.74	203.78	204.61	203.61	203.36	203	204.38	204.64	202.75	204.73	203.72	203.98
208.72	210.02	208.63	209.8	207.29	208.56	209.42	208.3	209.01	208.1	208.94	208.36	207.96	208.14	208.42	208.51	210.31	209.65	207.71	209.18	209.59	210.43	209.7	208.69	207.92	207.66	206.39	209.94	209.62	208	208.66	208.18	209.05	208.97	208.73	207.67	208.58	208.7	208.29	207.55	208.73	208.86	208.59	209.17	208.74	208.36	207.87	206.52	208.91	208.46
210.15	208.42	209.34	209.05	208.26	207.51	210.14	209.46	209.74	208.56	209.17	207.51	208.95	208.53	208.72	208.43	210.26	207.97	208.09	208.77	208.61	208.56	206.76	209.32	207.87	208.59	208.8	208.79	210.18	209.43	208.89	209.1	206.73	207.54	209.36	209.53	208.25	207.67	209.48	206.26	208.09	208.59	208.4	208.67	206.93	209.34	207.93	208.74	208.91	208.67
208.41	208.04	206.15	207.85	208.05	208.66	207.39	205.85	207.15	208.21	208.55	208.09	207.44	209.53	207.91	208.55	206.5	208.5	206.83	207.7	208.2	208.29	208.82	206.85	207.39	208.72	208.44	207.66	208.08	208.51	208.08	207.92	208.54	207.15	206.84	208.13	208.52	207.45	205.91	206.58	206.32	208.31	207.39	209.17	208.55	209	208.06	206.96	208.09	208.55
208.14	208.57	207.89	208.54	209.01	209.57	209.08	210.5	208.56	208.82	209.68	206.41	207.74	207.86	207.75	208.47	208.89	209.62	208.85	208.88	208.8	209.12	209.53	207.67	208.6	210.33	208.96	208.15	207.78	207.9	209.75	207.57	208.61	208.6	207.23	208.43	207.76	207.89	210.14	209.4	208.92	208.66	208.68	209.17	209.1	208.6	209.03	208.54	208.52	207.88
205.21	203.58	203.98	201.74	203.5	202.96	203.06	203.29	203.85	203.42	203.51	203.5	204.88	203.69	204.62	203.47	202.78	203.12	204.29	203.8	204.4	202.4	203.41	203.19	203.73	204.47	203.56	205.29	204.08	204.4	205.04	202.89	201.59	203.71	203.4	204.08	202.65	203.3	203.79	204.31	204.73	203.34	203.75	204.98	204.02	203.58	204.12	204.25	202.68	204.62
208.58	208.79	209.96	209.01	209.02	207.68	209.31	207.79	208.85	209.88	207.75	208.44	207.59	208.23	210.26	207.74	208.19	207.1	208.5	207.36	209.64	208.58	210.02	208.58	209.03	209.48	207.56	208.46	209.1	207.99	210.29	209.59	208.8	208.76	209.52	207.36	209.95	208.49	208.69	209.49	209.44	210.04	206.81	209.55	210.18	208.61	208.01	209.85	208.31	207.9
209.61	208.52	208.8	207.97	207.64	208.59	209.05	208.95	208.15	207.07	208.01	208.98	208.23	208.33	208.5	208.68	207.85	209.98	210.2	206.82	207.14	207.46	208.02	208.07	209.42	207.04	209.74	210.13	207.93	209.45	209.79	209.06	210.04	208.86	208.16	206.33	209.29	208.51	207.46	208.32	208.02	208.21	207.5	208.72	207.97	209.32	207.47	207.94	209.46	209.13
198.46	199.74	199.32	200.24	200.64	199.02	200.4	199.62	199.47	200.22	200.23	199.29	197.69	197.93	199.37	200.59	200.33	196.61	198.69	198.87	198.93	199.51	199.64	198.58	199.97	199.73	199.27	199.72	200.49	199.89	199.63	198.53	199.56	200.93	198.02	199.89	198.64	198.7	200.25	197.74	198.9	199.94	200.74	199.65	198.9	199.81	198.43	200.52	198.83	199.5
194.85	194.3	193.94	193.24	193.53	194.94	191.65	195.1	193.13	194.02	194.84	193.27	195.7	194.82	194.22	195.36	195.82	195	192.71	196.16	193.53	194.16	193.78	193.81	195.07	194.78	194.82	194	193.48	193.12	194.62	194.3	193.81	193.91	193.82	194.94	194.56	194.4	195.39	194.71	192.46	195.45	193.21	195.47	191.95	195.07	193.47	194.15	193.09	194.08
210.92	211.94	213.36	213.36	213.05	212.43	213.43	210.34	211.98	212.06	211.33	212.22	212.37	213.57	212.35	212.05	211.08	212.59	212.61	212.55	212.31	212.8	212.28	212.2	212.95	211.47	212.13	212.02	212.14	211.88	211.52	212.47	213.79	212.29	212.84	212.37	211.52	215.15	212.5	213	211.5	212.93	212.95	213.25	211.74	213.19	212.83	214.1	213.44	212.12
206.61	204.64	204.63	207.46	204.08	203.84	203.86	203.25	205.21	204.41	205.91	205.47	204.89	205.66	204.69	205.24	204.48	205.7	205.49	204.25	205.73	205.18	204.01	203.97	205.36	204.32	205.94	204.34	206.19	202.9	204.09	204.81	205.2	203.25	205.92	203.73	202.06	204.05	203.44	204.31	206.36	204.95	203.55	206.18	203.74	204.21	205.21	205.73	203.27	204.09
207.39	207.97	207.5	208.75	209.9	208.76	207.56	208.47	208.76	209.26	209.63	208.86	208.18	208.86	208.74	208.1	208.95	208.7	208.3	207.04	209.09	207.39	208.3	209.48	208.25	208	209.84	207.5	208.71	209.26	209.45	209.32	207.78	208.71	207	208.86	207.59	209.86	208.32	208.1	209.42	208.46	209.08	208.24	208.8	207.06	208.91	210.22	209.06	207.66
201.28	201.08	201.5	200.66	201.36	201.05	202.17	200.6	201.1	202.23	201.12	201.71	201.43	200.98	200.48	201.57	200.45	200.88	201.61	201.96	201.01	200.82	201.37	201.41	200.32	201.59	202.47	201.75	200.58	200.99	201.12	200.42	199.28	201.85	200.12	201.41	201.32	201.45	202.78	200.65	200.26	199.87	201.59	201.28	201.69	202.39	201.27	201.11	201.25	201.37
198.32	200.09	202.05	199.33	199.05	199	199.84	199.92	199.58	200.13	198.64	200.57	199.73	199.46	199.94	199.23	199.03	199.76	197.68	198.31	199.35	198.98	199.34	200.21	199.67	199.87	198.3	199.39	199.18	198.87	199.93	199.73	201.25	200.39	199.94	198.51	198.05	199.46	199.01	199.8	197.74	199.52	198.94	198.95	199.87	199.84	198.59	199.68	198.36	201.14
213.74	212.91	212.47	212.53	213.84	212.39	212.09	212.36	213.87	212.05	211.33	211.73	212.24	212.15	212.53	212.43	212.82	212.9	211.81	213.04	212.45	213.49	213.34	213.49	213.15	213.39	214.62	212.7	212.84	212.84	212.55	211.77	214.16	213.05	212.79	212.7	211.9	214.22	212.95	212.81	213.04	214.15	212.51	210	211.08	212.32	211.63	211.6	212.55	211.19
198.56	198.28	197.97	197.63	197.09	198.99	197.52	197.07	198.77	198.19	198.3	196.87	198.23	197.14	198.4	197.21	199.15	197.22	196.72	196.47	198.11	196.78	199.16	199.13	197.99	196.84	197.66	198.41	197.48	199.87	198.4	197.57	198.96	197.64	197.24	199.13	199.03	197.7	199.2	196.88	197.39	196.95	197.11	197.19	198.34	197.51	198.01	197.75	196.81	199.05
212.38	212.1	212.4	213.64	212.63	213.17	211.69	212.37	212.54	214.3	212.67	211.51	213.43	210.64	213	211.08	212.44	212.88	211.47	213.23	211.84	212.11	212.49	210.98	212.14	213.2	213.03	212.02	213.06	214.82	211.93	212.74	212.34	211.04	212.62	213.46	211.72	209.92	212.21	212.86	213.93	212.72	212.43	212.61	212.06	211.52	211.66	212.79	213.11	213.17
209.39	207.8	207.95	207.45	209.45	207.82	208.75	209.72	208.5	208.53	209.01	208.15	209.36	207.94	208.32	207.47	209.57	208.63	208.52	210.09	207.57	208.37	208.15	207.74	207.85	207.87	209.91	208.93	207.6	210.34	207.31	210.53	209.39	206.99	209.61	208.66	206.83	209.07	208.52	208.9	209.75	208.9	208.95	208.91	208.89	208.63	208.48	208.56	209.52	208.29
208.98	211.22	208.78	210.2	209.49	210.14	208.18	209.27	210.22	210.65	208.47	211.04	208.5	208.96	210.78	209.27	209.24	209.51	211.27	210.98	210.28	209.62	209.44	207.98	209.35	207.57	210.75	209.85	209.65	209.5	209.37	210.93	208.94	209.27	209.41	209.47	210.63	209.46	209.64	208.93	208.46	210.19	208.24	209.58	210.23	210.12	209.68	209.37	208.82	208.82
208.3	206.51	206.42	205.99	206.37	207.62	208.41	205.48	206.75	206.99	205.07	206.8	206.43	205.04	207.69	207.06	207.25	205.49	207.11	206.08	206.08	207.45	206.58	208.04	206.26	204.21	206.56	205.51	206.13	206.8	204.88	207.14	206.01	207.16	206.57	206.89	208.1	207.01	205.85	205.65	206.05	205.82	204.4	208.08	207.36	207.04	207.11	206.95	206.22	205.17
207.08	208.11	206.68	208.79	208.97	207.76	207.23	207.27	207.75	208.75	208.06	206.09	208.2	208.29	207.75	206.25	208.07	207.35	207.25	207.05	207.81	208.25	206.97	207.64	208.21	207.16	207.27	208.9	208.21	208.06	209.11	207	206.72	208.75	209.59	206.8	207.31	208.2	208.08	208.53	208.39	206.73	207.38	208.64	207.94	207.08	206.82	208.03	208.13	209.21
200.17	200.65	200.62	201.67	203.52	199.47	199.9	200.74	200.89	203.09	201.76	200.86	204	199.99	200.47	200.2	202.4	201.13	201.02	202.16	202.93	201.85	200.38	201.99	199.86	201.71	200.31	201.68	201.51	200.31	201.71	200.17	200.01	200.78	201.8	200.81	200.22	199.21	201.93	200.7	199.97	201.37	200.68	201.73	200.3	200.9	199.61	202.33	201.31	200.41
212.43	212.98	212.81	211.93	211.56	212.78	213.03	211.6	211.44	213.79	212.02	213.11	212.29	212.93	211.18	211.62	212.86	211.26	210.6	213.46	213.91	214.77	212.93	211.73	211.68	212.91	212.64	213.37	212.24	211.71	213.67	212.57	213.79	210.78	213.12	211.44	212.87	212.52	212.73	212.22	212.44	212.88	212.53	210.96	211.01	213.48	211.67	212.67	213.03	212.81
212.67	213.84	213.1	212.46	213.71	213.87	213.78	213.2	212.79	212.02	213.98	213.13	212.85	211.73	211.91	212.03	213.68	213.41	213.39	212.09	212.05	213.1	213.69	213.12	212.9	212.66	215.31	214.12	211.6	213.65	211.84	212.92	213.6	211.35	212.46	214.25	212.22	212.25	213.36	213.15	212.56	213.44	212.36	212.09	212.6	213.32	212.9	212.3	212.92	212.94
212.8	211.98	212.38	212.19	213.01	211.66	213.14	211.06	210.74	210.58	212.81	211.8	210.51	211.62	210.42	211.48	212.22	211.13	211.43	211.13	211.17	211.27	210.92	211.67	212.77	211.12	212.69	211.52	210.33	210.31	211.26	211.37	212.12	212.14	213.7	209.88	211.67	212.29	211.46	212.42	211.89	210.8	210.95	211.71	212.55	213.86	212.56	211.14	213.19	211.79
214.07	214.04	212.11	212.59	211.2	212.44	211.95	212.58	211.8	211.45	213.61	213.05	212.16	213.17	213.27	211.16	214.31	211.74	212.52	212.47	214.13	211.38	213.51	211.85	211.99	211.11	212.89	212.91	210.37	211.59	212.68	211.74	211.64	211.37	211.25	213.17	212.94	212.88	212.73	212.01	213.73	211.68	213.24	213.85	213.53	212.69	212.24	211.05	213.62	213.08
217.71	219.41	218.08	218.77	216.13	218.31	218.25	218.32	215.87	214.8	217.18	217.09	215.84	216.6	218.99	218.33	216.98	218.22	218.4	216.63	217.36	217.38	218.59	217.74	217.49	218.42	217	217.26	216.32	220.18	216.3	217.57	217.84	217.52	218.26	217.7	217.66	218.05	216.09	217.11	216.27	218.6	218.43	216.52	219.57	220.32	217.72	218.59	218.91	217.49
202.41	202.86	201.08	202.65	202.32	203.22	202.66	202.84	202.28	201	201.85	202.71	202.56	203.93	203.13	201.63	202.08	201.18	202.49	201.9	202.11	202	203.01	200.96	203.05	202.05	202.78	202.85	203.5	202.88	202.31	204.05	202.41	201.68	201.89	202.66	202.03	204.04	203.82	202.34	202.4	203.49	202.91	202.37	201.78	202.97	201.56	202.18	201.2	202.33
202.87	203.96	202.49	203.33	201.13	202.2	201.71	203.4	201.94	201.87	201.63	201.23	202.5	201.16	203.22	202.34	202.45	203.06	201.98	203.1	203.12	202.29	203.02	202.29	203.21	202.06	201.76	201.7	202.44	202.4	202.22	202.35	203.28	203.31	203.15	202.64	203.07	201.3	202.78	203.04	201.75	202.97	201.4	202.43	202.08	201.81	204	201.34	203.68	201.61
205.67	205.66	207.77	206.88	207.01	203.79	207.25	206.86	205.38	205.68	204.62	207.07	207.33	206.13	208.07	206.59	206.26	205.54	206.81	206.7	206.62	205.26	207.1	206.37	206.8	206.8	206.72	206.91	205.13	205.55	206.65	208.07	206.04	206.89	204.59	206.11	205.84	204.79	207.17	206.66	205.61	207.62	206.89	207.07	207.35	204.08	205.14	206.02	207.05	206.98
199.17	197.91	200.39	198.64	199.84	200.21	200.25	198.95	199.64	201.05	199.86	200.18	201	200.7	198.94	198.66	199.5	198.15	200.41	200.15	199.93	199.52	198.71	199.56	198.89	200.06	199.45	198.38	199.78	198.52	199.01	200.41	199.16	198.88	199.76	200.03	199.78	200.65	199.21	199.65	199.01	199.18	200.02	199.36	200.98	199.68	199.67	199.4	198.68	200.08
209.7	209.33	209.4	209.21	208.11	208.2	209.53	210.29	207	209.17	208.88	207.94	210.02	209.1	208.83	208.82	208.98	208.5	208.66	208.18	208.55	209.18	210.49	209.42	208.71	208.02	206.8	208.59	209.37	208.87	208.17	208.97	208.9	207.12	208.26	209.11	209.73	208.69	209.28	208.2	206.56	206.85	208.34	208.83	209.12	208.31	209.92	207.97	209.5	208.68
205.84	205.22	205.01	204.32	204.5	204.03	205.16	203.55	205.75	205.16	203.73	204.27	205.02	205.46	205.74	203.69	204.72	203.54	205.03	205.74	204.17	205.07	204.21	204.95	206.1	205.12	204.91	204	203.88	206.28	202.15	204.03	204.33	204.34	204.48	204.52	203.85	204.98	204.39	205.26	205.05	204.6	205.3	204.37	205.42	205.66	204.48	204.44	204.89	204.46
207.98	207.43	206.51	209.32	207.03	207.66	208.81	205.89	208.43	207.01	209.04	208.36	207.33	208.55	208.11	206.94	207.96	206.64	206.98	207.35	208.02	206.88	207.42	206.55	206.05	208.39	208.19	208.79	209.72	206.18	206.72	207.25	209.55	207.91	207.97	207.95	207.84	207.04	209	208.06	208.87	208.4	208.54	207.87	207.17	208.2	208.58	207.67	205.82	207.61
199.53	200.72	199.67	200.74	200.86	199.5	199.06	200.02	198.97	199.81	200.11	200.42	198.97	198.76	200.28	199.31	199.67	199.25	199.08	198.62	200.18	199.89	199.63	200.17	198.49	199.79	199.47	200.09	198.4	198.63	199.54	200.17	199.58	199.34	200.24	201.02	200.48	197.46	198.17	198.34	199.53	199.01	198.78	199.96	199.6	200.38	199.26	199.88	198.98	197.69
203.93	205.58	204.43	203.14	202.51	203.72	204.93	203.52	204.2	203.92	203.73	202.98	203.73	203.52	204.67	202.53	203.14	203.33	205.18	203.02	204.08	204.31	203.17	203.71	204.39	203.37	205.66	205.98	205.46	202.39	202.37	203.18	205.33	204.29	204.53	204.95	204.37	202.53	202.7	204.23	204.06	203.99	204.39	204.23	203.4	205.18	204.44	202.54	203.56	203.05
201.8	199.13	200.93	200.88	199.68	201.35	200.38	200.47	200.76	200.8	201.7	201.12	199.59	199.35	200.5	200.39	201.54	198.17	199.68	200.59	200.58	199.46	201.51	200.76	201.66	200.26	198.75	201.18	200.25	199.75	199.76	201.25	200.89	201	200.2	200.4	200.69	200.75	200.16	200.2	200.6	200.23	201.07	200.25	202.22	200.63	199.88	199.95	199.86	200.51
208.54	208.75	208.07	208.1	208.68	207.99	207.66	209.37	208.45	208.16	208.8	207.23	209.65	207.34	207.97	208.85	210.08	208.25	209.6	209.6	208.48	209.51	207.95	208.55	208.4	209.05	207.43	207.43	207.73	209.42	209.06	209.57	208.86	208.35	208.93	208.78	208.77	208.42	209.52	207.45	206.88	208.58	209.15	208.46	208.66	210.7	209.35	208.2	208.76	208.22
194.3	194.12	195.94	196.32	195.28	193.46	195.16	193.96	194.1	195.67	195.38	194.09	192.67	193.06	194.56	195	195.19	191.62	193.15	195.17	195.02	193.38	193.58	195.86	193.58	193.5	195.26	195.21	193.28	193.04	194.71	194.69	194.23	195.01	194.18	193.98	193.6	193.17	193.96	195.53	193.63	194.21	193.9	193.97	193.09	193.5	192.81	192.28	193.53	194.19
204.93	203.57	202.9	203.34	203.91	203.91	203.12	202.34	202.59	203.54	203.29	203.1	201.64	203.43	203.85	203.4	203.98	202.27	202.25	202.56	203.94	202.94	201.02	202.27	203.84	203.57	202.99	202.87	202.91	203.63	204.45	203.1	202.07	203.02	204.13	202.97	204.19	202.88	203.28	202.33	203.06	202.88	203.65	204.39	203.92	202.44	204.09	202.99	202.27	202.11
217.83	217.45	217.62	218.58	219.15	216.71	219.22	217.59	218.33	217.75	217.59	218.67	217.67	218.46	218.44	215.63	219.53	217.03	218.08	217.69	217.37	218.28	217.31	217.35	216.91	218.7	219.4	217.78	217.68	218.49	217.77	217.82	217.24	217.09	218.69	218.04	218.25	216.85	216.88	216.55	219.01	218.28	218.61	216.93	217.93	217.74	217.16	218.8	217.05	219.16
211.97	213.51	213.86	213.84	213.3	213.23	213.36	212.76	213.6	213.41	212.64	214.45	212.45	212.49	213.61	212.48	212.53	213.82	213.27	211.55	212.84	213.37	213.05	213.93	214.5	213.01	212.82	212.64	213.75	213.75	213.42	214.64	210.95	213.71	213.51	212.77	214.18	213.56	212.56	213.17	213.88	212.82	212.47	212.26	210.79	212.49	213.27	213.23	213.63	211.84
198.92	198.39	198.56	198.69	199.97	198.1	199.42	198.4	198.71	198.94	198.19	198.85	196.66	197.32	197.15	199.34	198.5	198.62	198.21	197.3	198.86	197.71	198.31	199.6	199.51	197.92	198.97	197.88	200.03	198.93	199.2	198.22	199.3	199.61	199.01	197.87	198.77	200.08	198.58	199.42	198.94	199.44	198.04	197.6	198.59	197.52	199.93	197.88	197.72	198.8
206.73	210.22	209.32	207.99	207.5	209.13	208.46	208.93	210.18	207.48	208.94	210.3	208.83	209.16	207.54	209.35	208.68	209.23	207.94	208.23	209.03	207.58	206.65	208.73	208.68	209.14	207.84	209.31	208.29	208.5	208.9	208.84	208.31	209.05	209.34	210.07	208.62	209.88	209.09	207.66	208.66	208.84	209.05	208.79	208.59	208.79	209.31	207.71	208.14	210.81
204.6	203.51	203.99	204.19	205.07	204.09	204.72	203.63	204.51	203.18	203.66	204.71	203.15	203.09	203.8	204.02	202.8	202.78	205.51	203.37	204.83	204.16	203.38	203.12	203.11	203.47	203.2	203.95	204.48	204.86	204.15	204.27	205.25	203.26	204.54	206.06	204.95	205.29	204.62	203.94	205.34	203.75	202.14	203.2	205.1	203.4	203.15	204.44	203.34	205.33
212.9	210.66	212.35	212.59	210.68	211.35	209.41	212.34	211.27	210.32	212.38	212.57	211.88	212.66	212.78	211.18	211.94	211.26	211.67	212.06	210.19	211.8	210.39	212.05	211.81	209.37	211.51	211.95	211.03	211.42	213.97	212.04	211.55	211.78	211.21	211.73	212.16	210.53	210.11	210.52	213.04	211.18	211.43	210.26	211.2	211.8	212.16	211.62	212.18	212.07
202.77	202.97	203.34	203.39	202.67	203.35	201.28	202.42	203.03	203.86	204.25	202.88	202.1	201.17	203.24	203.37	200.73	202.58	202.59	204.04	202.56	202.98	202.95	203.62	202.5	202.14	203.85	204.26	202.33	202.65	205.07	203.98	202.18	203.52	202.88	203.1	202.93	203	202.79	204.29	203.97	204.93	203.07	203.15	204.21	202.84	202.58	203.4	202.87	202.59
210.85	212.48	212.1	212.59	210.2	213.63	212.55	212.99	210.85	211.35	212.54	211.42	212.43	211.69	211.39	212.16	211.68	212.56	213.16	211.8	211.99	211.27	210.83	211.77	211.82	213.09	213.65	210.2	211.76	212.07	209.87	211.31	212.03	213.14	211.44	211.23	210.69	212.76	211.4	212.53	212.02	211.69	212.29	211.22	212.73	211.12	211.44	209.57	211.61	212.02
218.49	218.78	217.95	217.1	217.49	218	219.34	217.04	217.71	217.41	217.57	218.41	218.32	219.34	217.63	217.08	217.1	218.2	216.89	216.83	220.02	216.88	217.2	216.62	218.41	217.55	217.76	219.11	218.74	220.12	219.13	216.72	218.25	217.92	216.73	216.79	218.83	218.88	220.02	216.42	218.11	218.81	219.03	217.27	219.13	216.23	218.45	217.42	217.8	217.75
207.52	207.85	207.82	208.97	209.62	209.91	209.9	210.26	210.42	208.79	209.49	209.11	208.35	208.33	208.54	208.89	207.78	209.33	206.17	209.91	208.54	207.78	207.53	208.57	208.37	209.26	208.79	209.37	208.4	208.53	209.64	209.9	208.29	208.41	207.86	209.01	207.73	208.25	208.29	207.99	209.14	209.74	207.93	208.64	208.41	209.39	209.04	208.58	208.73	208.28
213.77	214.69	213.41	213.42	214.01	213.72	214.64	213.31	212.97	214.68	213.18	213.08	213.44	214.1	213.46	213.75	213.87	213.81	214.83	212.23	214.04	213.7	213.82	214.61	213.36	213.01	215.27	215.89	213.78	212.76	214.36	213.15	212.81	213.42	214.68	213.15	214.07	215.79	214.85	213.33	214.43	214.88	212.61	213.46	214.34	213.06	213.47	213.41	215.31	212.87
208.37	208.22	207.39	207.73	207.22	209.65	207.08	208.52	208.42	208.66	208.33	208.2	207.48	209.22	210.57	209.16	207.78	208.27	209.37	209.01	209.17	207.03	210.15	209.64	209.22	208.47	207.59	208.85	209.44	207.97	208.08	206.67	208.67	208.83	208.79	207.82	208.04	208.5	208.77	206.42	208.1	209.12	207.23	208.66	210.02	208.44	209.55	208.66	208.6	208.76
209.61	209.21	209.07	210.43	211.04	209.56	210.85	207.71	208.75	208.8	210.64	209.28	209.97	208.55	210.49	207.54	210.35	208.09	210.39	208.79	208.8	209.69	208.71	209.86	209.47	209.83	209.75	208.06	209.48	209.3	210.09	208.49	209.62	207.86	207.65	208.01	209.65	208.95	210.19	208.7	209.79	210.25	210.3	211.53	210.19	207.98	210.3	208.34	209.85	210.31
217.28	217.14	216.83	215.89	216.77	216.13	217.64	219.14	216.58	217.17	217.88	218.19	216.78	215.81	216.45	215.83	217.39	216.69	216.6	216.99	215.63	217.15	216.95	218.24	217.72	216.29	217.2	216.49	216.77	217.52	216.43	215.99	215.53	218.19	217.31	217.55	215.85	216.35	217.28	216.64	217.36	217.6	216.95	218.16	217.7	216.18	215.96	216.83	216.29	217.24
211.64	212.75	212.78	210.95	211.55	210.58	211.74	211.45	210.45	212.71	212.64	211.84	211.91	213.05	210.97	212.89	211.16	211.1	211.33	211.57	212.45	211.86	211.86	212.46	211.84	213.05	212.06	212.64	212.66	211.55	211.21	211.18	211.98	211.94	212.75	211.27	211.47	210.28	212.84	211	211.28	212.33	211.17	212.55	212.74	211.14	212.23	212.06	210.87	213.11
202.04	201.07	201.19	202.19	203.32	202.66	200.49	204.38	203.34	202.25	202.34	202.57	201.54	203.37	202.11	202.59	202.88	201.84	201.09	202.63	202.56	202.6	202.26	202.26	203.29	203.25	202.41	202.86	203.05	203.44	203.69	202.69	203.74	201.82	202.72	204.4	202.45	205.24	201.44	201.29	202.52	202.75	202.98	203.46	204.1	200.66	201.36	201.79	202.24	202.02
209.03	209.49	208.91	209.12	209.06	208.62	208.86	208.93	210.14	210.56	211.07	212.18	210.06	209.33	209.27	208.59	210.13	207.26	208.97	210.38	207.65	208.77	210.5	208.16	209.35	209.4	210.9	209.29	209.66	209.6	209.29	211.25	209.65	208.67	209.64	209.44	209.74	210.14	210.11	209.07	210.46	208.89	209.05	211.16	210.22	208.63	210.31	209.11	209.98	209.75
199.27	199.22	197.25	200.95	199.47	199.84	197.41	199.88	199.78	199.6	199.72	198.03	200.48	200.68	199.43	200.71	201.11	197.73	199.28	198.7	200.51	199.13	200.62	198.2	199.95	198.65	198.92	198.65	199.81	199.71	200.19	199.72	199.63	199.44	199.23	199.89	198.83	200.54	200.04	198.49	199.11	198.26	200.67	198.64	200.89	200.24	199.83	200.22	198.42	199.09
213.1	213.73	213.52	213.05	211.99	214.46	211.21	212.66	213.61	213.18	213.84	212.88	214.03	213.14	211.67	211.14	213.4	214.06	214.13	213	212.89	213.21	212.5	212.42	212.64	214.6	212.29	212.73	213.24	212.94	213.36	213.32	213.42	213.93	212.81	212.75	214.32	214.8	213.75	213.63	213.62	211.3	213.04	212.05	213.51	212.54	211.79	212.16	213.04	213.3
207.47	207.68	208.46	208.17	206.35	208.42	208.47	208.32	207.93	206.3	207.92	207.64	208.46	207.64	207.42	205.77	207.46	207.89	207.04	206.99	206.47	208.14	207.41	208.2	208.88	207.95	208.12	207.02	209.31	207.3	208.44	207.88	207.17	208.5	206.82	206.2	208.81	207.86	206.57	208.38	206.27	207.79	207.67	209.32	208.07	206.93	207.91	208.11	208.36	206.48
212.82	212.33	211.43	212.38	212.76	210.95	212.06	211.89	210.13	210.27	211.54	211.39	211.14	211.75	212.24	212.33	211.79	211.16	212.1	211.2	212.31	212.32	209.63	210.95	211.48	210.46	212.38	212.08	211.55	212.2	211.41	210.72	212.62	211.8	211.14	211.1	212.21	210.71	211.51	212.45	210.88	210.56	212.56	213.19	213.04	210.88	210.87	210.73	210.83	212.03
212.84	212.18	212.56	210.83	212.28	214.11	210.92	210.88	212.41	210.84	212.77	211.89	211.56	210.41	212.3	212.29	211.89	210.78	213.57	213.52	210.66	212.25	211.44	211.1	210.93	211.31	210.66	212.14	211.6	211.27	211.6	212.82	212.99	212.45	211.7	210.8	211.28	211.4	212.27	211.39	212.89	210.94	211.32	212.04	211.29	211.82	211.61	210.1	211.54	212.16
201.7	199.09	198.97	199.94	198.66	199.79	199.88	197.6	199.14	198.36	198.95	199.9	199.95	199.55	199.61	200.29	200.53	199.94	198.29	198.47	198.56	199.42	198.14	199.48	199.28	199.98	199.66	199.74	199.28	199.65	200.03	199.37	199.5	198.37	199.48	200.15	199.24	199.44	200.33	199.1	200.63	199.5	199.22	199.95	199.78	200.76	198.97	199.67	199.68	199
198.78	197.81	197.64	196.83	197.42	198.89	198.64	197.74	198	196.48	197.75	198.03	198.54	197.52	197.98	197.12	198.62	198.7	198.37	197.47	196.87	197.59	198.79	198.35	198.4	197.96	198.26	196.9	198.21	199.08	198.8	198.45	197.55	197.35	198.79	199.37	198.5	197.55	198.65	197.38	196.96	198.33	196.72	198.93	199.21	196.61	197.07	197.72	197.2	198.68
219.48	218.17	216.55	216.78	218.49	218.5	218.44	219.32	217.95	217.36	217.71	217.63	218.28	217.79	217.66	217.12	217.37	218.37	217.78	217.1	218.17	217.35	217.83	217.71	217.6	217.59	218.85	220	217.01	217.51	218.61	219.16	217.56	217.11	218.14	217.31	219.72	217.91	218.44	218.5	215.27	217.78	217.78	217.38	217.12	218.27	215.91	218.8	218.67	217.26
207.47	209.95	208.2	209.02	208.45	209.11	209.33	209.11	208.7	207.78	207.91	209.91	209.53	208.49	209.06	208.1	208.16	207.93	210.05	208.54	209.41	206.55	207.54	209.05	207.99	209.47	210.49	208.65	209.71	210	208.15	209.33	208.74	209.55	206.78	208.81	209.56	209.31	210.31	208.77	207.43	207.18	209.08	210.31	210.58	209.29	208.7	208.03	206.95	209.12
212.33	211.22	210.82	211.82	212.38	212.57	212.65	213.52	213.32	212.69	212.58	213.09	211.86	212.6	212.18	211.67	212.59	212.75	213.21	213.32	211.58	213.15	213.01	213.64	212.07	212.9	213.3	211.92	212.66	211.73	212.57	211.14	211.93	211.62	211.58	212.53	210.31	212.49	214.11	212.24	212.64	213.15	212.67	212.1	212.02	211.57	213.41	213.65	213.89	212.5
213.24	212.65	213.99	212.64	214.34	213.38	212.59	212.73	212	211.02	210.77	212.13	213.21	212.59	213.6	212.86	210.51	214.67	214.67	211.2	213.51	211.75	211.89	212.65	212.1	213.4	212.51	212.06	212.62	214.46	214.85	212.84	213.32	213.4	213.05	213.05	212.17	213.61	212.88	212.58	214.51	213.28	214.55	211.66	212.72	211.97	212.87	213.54	212.13	212.1
207.77	209.84	210.18	208	209.52	206.69	208.65	207.99	209.45	210.17	208.55	209.48	209.45	207.71	209.75	209.68	208.57	209.56	208.89	209.59	210.35	208.34	209.21	208.88	208.82	207.2	207.78	207.85	209.5	209.31	207.95	207.57	209.96	208.1	207.67	209.44	210.15	209.38	209.36	210.03	208.03	208.32	207.66	209.07	208.21	209.06	208.04	208	207.96	209.18
207.49	208.71	207.28	208.18	207.04	206.51	207.67	207.69	207.63	207.39	208.76	206.59	207.55	209.14	207.12	207.34	207.22	207.6	208.4	206.72	209.12	207.43	205.95	208.22	208.14	208.49	207.86	209.13	206.8	206.6	207.54	208.36	209.32	208.88	206.81	209.81	208.33	207.87	207.4	207.57	207.97	207.56	207.51	208.77	208.89	207.29	208.26	208.95	208.26	207.44
205.28	203.07	204.2	205.5	205.96	205.13	204.79	205.07	204.4	204.4	203.69	204.97	206.57	204.03	205.71	204.62	205.17	203.62	204.65	203.65	203.42	202.08	202.49	205.64	205.25	203.45	203.91	205.27	205.44	205.18	205.56	204.84	204.18	204.82	204.99	204.99	204.88	204.1	204.56	203.05	204.1	206.83	204.32	202.92	204.88	203.97	205.5	203.76	205.8	204.47
208.22	208.05	210.3	207.93	207.86	209.63	208.23	208.2	207.78	209.37	208.43	209.93	208.93	207.4	208.22	208.26	208.93	207.57	207.11	210.76	209.36	207.91	208.74	209.06	207.94	208.46	208.19	208.71	209.17	209.5	210.19	207.89	208.58	207.08	208.51	209.33	208.03	207.25	209.28	209.09	208.7	209.26	207.07	207.28	209.04	209.86	207.51	208.07	208.34	208.02
204.73	206.12	205.95	206.29	204.9	206.81	207.72	206.81	207.49	206.72	205.39	207.87	205.13	206.78	206.65	206.96	205.14	206.89	206.49	205.63	207.14	206.7	205.6	206.75	205.35	207.59	206.25	205.53	205.68	207.53	206.11	207.22	205.61	206.5	206.84	206.21	206.48	207.19	206.25	206.41	206.14	205.94	206.31	205.46	205.62	206.03	206.7	204.77	206.27	207.51
207.41	208.01	205.95	208.15	208.64	207.85	206.15	207.96	207.06	209.34	208.28	209.31	207.52	208.82	209.1	206.77	208.84	206.92	208.53	207.33	206.83	206.77	205.63	206.9	207.96	207.6	208.1	207.82	206.95	207.53	208.05	207.27	207.69	206.26	208.39	208.18	208.64	207.86	210.01	207.35	208.34	207.98	207.02	208.49	208.95	206.89	209.32	207.58	207.89	206.22
193.52	194.4	193.95	195.44	193.05	193.77	194.46	193.27	193.59	196.15	195.8	191.58	194.78	194.38	193.36	195.39	194.72	195.16	194.07	194.38	194.01	195.12	193.49	194.65	195.03	195.08	194.06	193.58	194.91	194.5	194.65	194.24	195.17	192.56	193.56	193.53	194.29	194.19	193.39	193.91	193.91	195.36	194.89	194.01	195.31	195.15	194.9	194.37	194.19	193.96
205.71	204.1	205.96	204.28	203.83	204.67	204.08	204.84	205.78	205.41	204.16	205.69	203	203.83	205.25	203.18	206.01	204.68	204.47	205.95	202.85	205.14	204.88	203.91	204.64	204.09	204.2	204.7	203.36	204.73	205.14	203.28	205.13	203.31	204.12	205.16	204.27	205.73	204.65	204.3	203.24	202.84	205.18	203.97	205.29	205.45	203.75	205.33	204.08	205.4
203.61	203.31	202.17	203.42	203.04	204.1	201.65	202.1	204.09	202.79	202.38	203.32	201.61	203.17	203.27	203.02	202.15	202.13	200.17	203.87	203.11	201.97	203.57	202.78	204.17	200.26	204.65	202.14	204.12	202.66	203.21	202.44	202.87	202.01	203.1	202.79	202.92	201.63	201.72	202.28	202.35	202.43	200.92	201.49	203	202.02	203.21	203.62	201.96	204.71
205.53	205.16	205.12	206.23	204.82	204.56	205.49	204.83	204.69	204.31	205.96	205.02	205.48	204.53	203.89	204.21	204.54	204.58	203.61	204.49	205.12	205.1	204.16	204.27	206.25	204.53	204.46	204.74	203.77	205.17	204.84	204.78	203.5	204.62	203.69	206.8	205.09	203.51	206.16	204.37	203.43	203.86	203.74	204.3	205.6	202.98	205.82	204.27	205.8	203.78
213.77	212.53	211.58	213.55	212.76	211.58	211.5	212.46	211.37	212.55	213.18	211.16	212.74	212.88	210.82	212.71	213.14	211.75	212.53	209.9	211.98	213.66	212.19	212.22	212.53	211.76	212.73	213.52	211.55	212.33	212.76	213.94	213.95	212.5	213.06	213.64	213.2	212.5	212.19	212.16	213.12	213.46	213.16	213.21	211.9	213.16	213.69	213.18	212.79	212
207.91	207.48	208.11	207.22	207.35	208.38	206.88	208.38	207.1	207.19	208.1	208.24	208.18	206.29	207.27	206.41	207.4	208.31	207.38	208.46	207.25	206.62	205.59	207.22	207.48	206.31	206.17	208.31	208.14	207.93	205.87	206.87	208.47	206.89	206.38	207.76	207.1	206.81	209.64	208.35	206.53	206.64	207.22	207.34	209.26	207.14	206.75	207.95	208.29	207.54
208.44	210.44	208.75	208.79	208.39	208.41	209.93	209.64	209.24	208.44	210.29	211.94	209.06	209.47	208.51	208.94	209.57	207.34	208.54	209.72	209.82	208.84	206.64	208.87	209.65	209.2	209.53	209.29	208.27	209.17	209.18	208.53	208.36	209.05	207.53	209.7	207.59	207.9	208.9	209.71	208.17	208.41	209.44	209.47	207.18	207.82	209.3	210.27	208.71	207.73
199.29	199.32	198.61	198.25	199.21	199.32	199.01	199.23	201.15	201.01	198.72	197.91	198.25	199.28	199	198.6	200.67	198.81	198.78	200.73	199.82	197.79	198.94	199.83	199.66	199.79	198.75	199.3	199.82	199.57	200.03	199.7	199.89	199.64	199.95	200.03	200.94	200.07	199.81	199.66	200.17	198.57	197.54	200.92	199.63	199.58	198.63	200.01	200.63	199.65
211.02	212.04	211.77	213.85	211.39	212.62	212.57	212.57	213.6	211.27	211.48	213.09	211.42	211.56	211.81	212.09	212.94	212.62	212.3	211.88	212.63	212.89	212.44	213.18	211.79	213.28	213.79	212	213.29	211.68	212.89	213.17	211.78	212.74	213.55	213.55	212.81	212.18	213.04	213.34	212.19	212.89	211.78	212.5	212.05	211.18	212.5	210.8	211.44	212.89
209.21	207.42	207.3	209.24	209.81	208.8	208.49	208.56	209.5	207.99	208.53	209.89	209.41	208.9	209.39	207.68	208.7	209.45	208.36	209.17	208.62	209.71	208.86	211.26	209.89	210.3	210	208.33	208.83	209.37	208.1	207.45	210.56	208.36	210.56	209.38	209.6	209.07	208.81	210.63	209.51	210.13	208.06	209.66	209.17	209.98	210.06	209.68	209.05	209.19
212.98	213.6	214.56	213.83	213.63	214.89	213.84	215.02	213.6	213.95	211.76	213.48	213.59	214.74	213.57	214.42	213.07	214.14	214.42	211.57	213.61	213.78	214.41	213.79	214.32	215.26	213.4	213.4	214.27	214.62	214.07	214.94	213.87	213.3	212.88	212.7	213.75	212.98	213.3	213.74	214.33	212.35	214.63	213.16	214.11	213.02	215.1	212.38	213.1	214.92
202.54	202.71	200.64	200.91	198.62	201.61	202.06	200.09	198.98	201.12	201.76	201.3	200.81	201.4	201.7	201.93	200.01	201.11	200.52	201.5	200.88	200.54	200.51	201.08	202.03	201.58	200.47	202.38	201.16	201.37	201.49	201.81	201.67	200.74	201.09	201.94	201.44	201	201.29	201.46	201.56	201.83	201.43	201.7	199.7	202.34	200.34	202.15	201.32	199.82
208.11	207.59	208.1	206.17	208.33	208.52	208.52	207.93	207.74	207.19	208.03	207.65	205.84	206.36	207.69	207.6	207.72	207.73	206.29	207.38	206.28	208.26	206.45	207.93	208.27	208.11	208.05	208.31	207.28	208.02	208.13	208.58	208.01	208.7	208.53	206.6	206.87	208.04	206.62	208.44	208.7	207.65	208.42	208.96	207.44	207.88	208.55	207.91	208.56	208.29
198.83	199.04	198.32	197.52	197.54	198.27	197.95	198.59	199.04	199.79	197.38	199.14	197.45	198.02	196.94	198.38	197.24	199	197.5	197.16	198.77	198.31	198.82	200.09	198.38	197.73	196.56	197.65	197.74	197.29	198.49	198.2	197.93	197.24	198.52	197.17	198.41	198.87	198.71	198.77	197.34	198.83	196.41	198.25	197	198.82	197.25	198.97	199.46	197.69
215.24	214.1	213.08	214.73	213.27	212.45	213.81	213.48	216.11	213.43	214.55	212.83	214.76	214.71	213.95	214.14	214.86	214.07	213.95	212.68	214.17	213.86	214.58	211.53	213.98	213.15	212.72	213.52	213.9	213.41	213.53	210.92	213.66	214.09	213.19	214.83	214.04	213.53	213.3	213.82	213.27	215.43	215.72	215.28	214.38	214.73	212.78	214.15	214.87	212.74
208.2	208.67	205.32	208.79	208.1	208.22	207.79	208.32	207.25	208.19	208.75	208.17	208.06	207.35	207.92	207.19	208.05	207.56	207.15	207.04	209.68	208.95	206.81	207.41	209.26	206.98	208.11	208	208.59	207.09	207.62	206.42	207.48	206.98	208.34	206.79	206.94	207.68	208.6	208.14	207.98	206.68	207.59	208.21	208.27	207.43	208.09	206.55	208.76	207.45
203.03	201.59	202.67	202.69	201.76	203.71	202.78	202.9	202.92	203.26	202.21	201.85	202.61	203.1	202.86	202.25	202.35	202.76	203.36	202.34	200.91	202.46	203.7	202.37	202.71	202.78	201.75	202.73	200.99	203.06	202.63	201.35	201.36	202.92	201.1	203.52	203.19	202.45	202.16	204.34	203.31	203.62	202.63	202.41	203.33	205.71	202.03	203.08	204.33	202.15
211.64	212	211.64	211.75	209.23	211.53	211.22	212.21	212.61	211.41	211.55	210.64	211.53	213.45	212.06	211.81	212.29	211.94	212.13	211.93	210.68	211.05	213	210.65	210.41	210.34	211.94	212.02	212.15	212.31	211.86	211.41	211.2	211.98	211.27	212.37	211.92	212.35	211.51	211.46	211.32	212.59	211.4	212.54	212.38	212.24	212.03	210.2	209.88	211.17
210.41	211.57	211.05	210.73	210.34	212.11	211.3	211.94	212.41	211.8	211.49	211.77	211.6	210.9	210.88	212.46	210.99	211.34	212.91	211.92	212.85	210.62	210.87	210.81	210.25	211.95	211.94	211.44	212.35	212.56	211.19	211.92	212.75	210.69	211.55	211.56	211.36	212.1	210.63	211.42	212.41	212.33	211.48	211.7	211.94	211.35	211.37	212.2	212.08	210.41
205.83	203.46	203.4	204.78	202.37	204.56	202.93	201.48	204.56	203.97	204.11	202.87	202.51	204.39	204.46	203.13	202.26	203.93	204.6	203.38	203.89	202.05	204.43	204.43	203.12	205.67	203.1	204.45	203.17	204.53	203.53	204.93	203.69	204.14	204.7	203.62	202.72	203.48	205.56	203.69	204.23	203.44	203.18	202.75	203.36	205.16	205.29	203.95	204.25	204.23
208.2	207.56	209.76	208.81	209.27	208.29	208.91	209.15	208.79	209.6	208.78	209.41	207.39	208.69	208.29	209.01	208.69	207.77	209.12	208.21	207.78	209.64	207.89	209.53	207.61	209.41	208.16	208.67	209.96	209.22	209.93	208.83	207.73	207.88	208.29	208.6	209.14	207.87	209.31	208.03	209.32	207.77	209.19	207.48	208	207.7	211.57	209.4	208.6	209.88
203.36	204.47	203.41	203.75	204.74	202.97	203.48	201.89	203.38	203.99	202.44	203.03	204.35	203.8	204.07	203.63	203.93	203.51	203.08	203.72	202.11	203.2	204.22	204.54	203.76	203.03	202.3	204.4	204.06	201.99	203.28	204.15	203.07	203.24	203.06	202.59	203.61	202.97	202.49	204.06	203.48	201.85	204.52	203.59	204.81	202.14	203.1	205.21	203.29	203.8
203.89	202.82	202.52	204.61	202.09	204.1	202.91	204.18	203.52	203.98	201.57	203.21	204.17	204.19	202.49	205.32	202.75	203.38	204.4	203.6	202.42	203.52	204.06	204.55	203.96	203.95	204.26	202.52	203.8	202.18	202.99	205.48	203.23	204.17	204.09	203.74	204.85	204.29	203.84	204.08	202.57	204.23	204.03	201.6	204.81	204.41	203.58	204.93	201.76	204.35
205.37	204.38	204.65	202.96	203.25	203.5	204.02	204.25	203.66	204.91	202.68	203.84	203.57	203.31	203.1	203.59	203.54	205.18	205.29	203.85	202.67	202.97	204.96	202.32	204.5	202.61	205.54	203.41	205.31	204.83	202.66	204.54	204.15	203.05	203.72	204.27	203.32	204.24	204.59	204	205.75	203.56	203.97	203.12	203.19	203.77	203.86	203.94	205.6	203.74
207.58	208.03	208.65	206.68	209.27	208.18	207.65	207.18	208.76	207.68	206.72	205.61	208.05	207.94	206.73	206.7	208.55	206.93	206.57	205.83	207.01	205.86	207.19	207.08	208.13	207.91	207.71	206.99	206.98	206.1	206.96	207.81	206.89	208.27	206.96	207.39	207.08	208.59	207.87	207.1	207.7	209.36	206.91	207.11	206.71	207.04	207.24	207.59	208.6	206.84
207.2	207.08	206.34	208.05	207.4	208.42	207.14	205.77	207.86	209.34	206.05	207.64	207.27	208.27	207.09	206.8	209.67	208.12	207.33	207.61	207.96	206.53	207.25	207.4	207.51	208.31	206.82	208.75	208.81	206.75	206.16	207.8	206.91	207.63	207.11	206.76	207.73	207.22	208.22	209.21	208.28	207.69	207.03	206.39	207.55	207.85	206.76	206.63	209.61	208.49
209.2	208.23	209.23	207.53	208.27	208.01	210.13	208.99	208.1	208.95	207.8	208.79	209.22	208.15	207.98	208.66	208.25	208.09	209.36	209.38	209.37	210.48	208.27	209.28	207.21	207.82	207.61	207.63	208.8	207.11	210.15	207.44	208.95	209.06	209.89	207.53	209.02	210.17	209.15	209.84	209.81	208.56	208.63	209.18	209.57	209.66	209.16	208.3	209.51	209.42
208.04	206.9	209.4	207.89	207.43	207.22	206.41	208.68	206.64	207.67	207.97	207.74	207.35	207.83	207.92	207.66	207.71	207.39	206.82	207.87	207.1	209.37	207.92	208.47	205.46	207.38	207.51	207.88	207.83	207.94	208.34	208.34	206.95	206.87	209.31	207.07	207.95	207.54	207.98	209	207.63	207.85	206.22	209.82	207.39	208.09	207.27	207.17	207.55	206.57
193.51	193.21	194.2	194.6	194.03	194.6	193.93	194.21	193.82	194.19	193.96	194.02	193.96	194.46	194.48	194.26	193.37	193.45	194.8	193.64	192.45	194.03	194.69	194.66	194.13	193.94	193.79	191.9	194.98	194.84	193.34	195.34	195.2	193.79	193.64	193.75	194.09	193.81	194.12	194.34	192.87	195.49	194.46	193.98	194.13	194.7	193.89	193.43	194.67	194.12
207.51	208.3	210.45	210.2	208.14	206.81	208.39	210.05	208.99	207.66	208.04	206.37	208.26	207.91	208.12	210.37	208.22	209.35	207.79	209.29	208.36	209.34	207.96	207.84	207.58	208.3	208.68	207.55	207.52	208.39	209.94	209.46	207.71	207.71	208.16	209.19	209.36	209.48	209.89	207.67	210.09	210.27	209.31	209.29	208.4	209.49	209.07	208.5	207.76	209.33
219.28	218.88	216.48	217.11	218.2	216.37	217.28	217.1	218.32	218.31	217.48	217.78	217.37	218.17	217.83	217.65	217.11	216.45	218.3	217.03	218.1	216.91	217.26	217.73	216.97	218.04	218.16	217.37	218.88	220.35	217.05	217.07	216.99	218.69	217.79	217.12	217.41	218.06	219.79	218.36	217.8	218.32	217.5	218.12	216.12	219.36	217.4	219.19	218.27	218.27
203.55	202.65	202.61	204.04	204.91	203.48	202.94	203.97	203.19	204.13	203.58	203.98	204.35	203.84	203.66	203.07	202.07	203.76	203.38	204.23	203.47	203.46	203.7	202.21	204.73	203.68	204.06	203.81	203.29	202.24	204.33	203.7	204.56	204.03	203.65	205.58	203.43	203.4	202.78	205.13	204.49	203.14	204.05	204.66	205.83	202.93	203.9	204.88	204.34	205.28
200.66	203.12	202.67	202.64	200.71	200.7	202.86	201.38	201.74	203.33	203.09	202.29	203.39	202.14	204.42	202.89	202.56	203.08	204.06	202.98	201.79	202.31	202.46	199.77	202.01	202.03	202.33	202.37	202.56	201.73	202.46	203.63	201.53	202.87	201.81	201.74	202.71	203.57	203.77	203.7	202.52	203.01	202.88	203.27	201.51	203.03	201.4	202.35	204.29	202.19
199.86	198.78	200.22	199.59	200.73	201.16	199.96	198.93	202.53	201.76	199.2	199.97	199.3	200.19	198.75	201.8	200.41	201.35	199.98	201.09	200.7	199.54	200.72	198.98	200.59	199.38	201.18	198.98	200.15	200.33	199.96	199.62	201.32	199.96	200.42	200.57	200.92	200.49	200.57	200.46	200.23	199.71	200.02	200.17	199.52	200.55	199.65	200.37	199.34	198.27
204.31	203.52	205.09	205.02	205.86	204.58	204.19	203.16	206.2	203.31	204.85	205.71	205.76	205.64	204.38	204.54	204.3	204	205.18	204.51	204.61	205.56	203.65	203.88	205.17	204.37	204.96	204.64	205.81	205.71	205.54	203.51	204.46	205.47	205.58	203.54	203.54	205.8	204.72	203.73	203.51	203.65	205.21	204.68	204.3	204.05	205.31	205.51	205.15	204.51
203.22	204.13	204.51	203.1	204.73	202.89	202.82	204.22	203.29	203.93	204.49	204.21	202.55	204.52	203.37	204.22	205.27	204.07	203.53	203.38	203.55	204.27	204.89	204.27	204.04	203.66	204.06	203.79	203.66	204.05	202.84	203.59	202.27	203.31	202.63	204.27	204.63	202.04	204.27	204.71	204.48	203.12	203.8	203.27	203.18	202.33	202.05	203.85	203.12	203.78
211.11	212.22	211.43	211.21	212.07	211.28	211.49	209.52	210.92	211.14	210.96	210.11	212.41	211.3	210.34	211.38	212.77	211.59	210.53	212.25	213.26	210.47	211.38	210.83	212.86	211.38	211.77	210.41	211.79	210.34	211.76	212.81	211.58	212.22	212.15	211.42	211.88	212.21	211.2	211.59	212.44	212.28	212.1	211.77	211	211.95	211.17	212.73	209.79	212.7
206.58	208.82	206.97	206.44	206.14	207.58	206.86	206.11	206.73	205.05	206.99	206.42	207.69	207.1	207.74	207.24	206.24	204.69	206.16	207.25	205.47	205.67	207.14	206.55	207.06	206.37	205.55	205.9	205.05	205.49	207.04	207.49	206.26	205.7	207.63	206.65	205.85	206.16	206.39	205.42	207.45	205.75	206.06	206.73	205.61	206.98	205.86	206.22	206.37	206.47
207.92	207	207.76	208.6	207.74	207.09	206.93	207.79	207.92	205.92	207.75	207.29	208.63	209.03	206.03	207.62	207.69	206.95	209.06	207.98	207.31	208.13	206.8	207.79	207.3	207.15	208.84	206.52	208.26	207.87	206.77	208.78	207.69	207.54	208.5	207.34	209.17	208.39	208.18	206.27	207.77	208.38	205.02	206.73	208.05	207.53	208.51	208.22	208.33	208.49
207.16	207.85	207.25	206.74	206.51	206.53	207.66	207.61	208.66	208.58	205.8	208.31	207.76	207.11	208.08	207.63	207.71	207.98	208.78	206.31	207.94	208.19	206.91	207.23	207.8	206.31	207.73	207.66	207.61	207.42	208.26	207.54	208.68	206.37	206.83	207.09	209.01	206.74	207.89	206.84	208.92	206.52	206.22	206.23	206.39	208.33	208.16	207.4	207.34	207.85
200.86	200.43	200.64	199.43	199.85	199.61	200.02	200.33	199.29	200.22	199.58	199.48	200.58	200.42	199.75	200.75	198.96	199.88	200.54	200.58	199.73	199.81	200.88	200.35	201.17	199.53	200.03	199.93	201.17	201	199.42	199.63	201.63	201.21	201.1	200.57	198.17	201.75	199.89	201.14	199.76	200	198.6	199.67	199.59	200.11	198.57	200.69	201.02	200.17
206.81	207.1	205.85	207.94	209.08	206.58	208.09	207.98	207.04	206.68	206.27	206.32	206.56	205.83	208.06	208.25	207.07	207.01	207.8	208.06	205.49	207.24	206.81	206.86	207.63	208.38	206.78	207.41	208.56	207.41	207.19	208.46	209.99	208.51	206.64	208.73	207.36	207.66	208.45	205.98	208.52	207.09	208.87	206.3	208.47	208.13	208.21	206.84	207.89	207.33
200.07	199.74	198.86	198.16	198.68	200.48	200.41	198.44	199.26	199.49	198.94	198.39	198.43	200.4	199.95	198.81	199.49	198.94	199.34	198.91	198.24	199.62	199.31	198.32	198.71	199.41	199.25	199.15	198.87	199.73	198.2	198.11	198.61	198.81	199.4	199.22	199.14	197.93	201.81	199.05	200.31	199.03	199.13	199.5	199.49	199.7	200.21	199.37	199.33	200.15
203.47	200.94	202.34	202.93	200.55	200.65	202.29	202.83	203.13	202.16	202.39	203.2	203.22	202.51	200.97	201.24	202.82	201.58	203.42	201.4	201.43	202.81	202.08	202.47	202.31	203.25	203.76	201.19	203.18	202.45	203.15	203.07	203.55	202.91	202.04	203.94	202.95	202.42	202.89	202.31	203	203.16	202.2	203.45	202.72	203.65	203.41	202.72	201.89	203.19
209.49	209.44	209.4	208.48	208.89	208.52	209.51	208.28	209.22	209.89	207.91	207.31	207.71	209.71	208.39	209.79	208.99	208.08	207.92	209.03	209.82	209.05	208.9	209.34	208.81	209.39	207.49	208.96	208.79	208.41	208.84	210.07	208.77	209.14	209.38	209.3	208.56	207.66	208.72	209.55	209.56	209.15	209.98	209	209.81	208.25	208.77	208.03	209	209.12
206.33	206.42	204.8	204.39	204.85	203.47	204.56	204.18	204.93	201.94	205.06	203.82	204.4	204.78	205.2	205.23	205.93	204.16	204.92	202.02	203.88	205.36	204.64	203.93	205.48	205.38	204.44	203.38	203.83	203.65	204.85	205.2	203.7	204.97	204.94	203.97	204.91	204.16	203.45	205	203.87	204.66	204.38	205.9	205.9	204.5	205	204.9	204.62	205.16
209.03	209.45	208.22	210.2	209.69	209.94	208.35	207.7	210.08	207.85	208.03	207.2	210.17	209.11	210.61	208.79	207.23	210.33	209.52	207.58	209.26	208.85	210.15	208.31	206.76	209.02	208.59	209.43	208.9	209.35	207.49	208.54	210.96	208.17	208.92	208.21	209.58	208.21	210.74	208.13	207.7	208.53	208.81	210.06	209.07	208.59	208.32	208.89	205.35	207.83
206.1	207.66	208.36	206.75	208.52	207.43	208.32	207.27	206.59	208.42	208.72	206.47	207.18	207.66	207.6	206.5	207.69	207.06	206.88	207.79	207.13	208.47	207.66	207.5	207.95	208.85	208.15	207.81	207.85	205.72	207.23	206.98	207.5	207.27	207.29	207.86	206.03	207.61	207.38	207.81	208.41	205.94	207.53	208.37	207.39	207.86	207.41	209.16	206.41	207.99
204.59	202.38	204.26	204.47	202.02	204.24	203.41	205.15	203.42	204.01	203.23	203.27	203.58	202.72	205.22	202.97	204.56	202.6	203.75	204.59	204.34	204.61	203.12	204.02	204.06	205.1	203.98	203.58	205.36	205.31	204.21	203.17	204.28	205.26	205.65	202.39	201.49	204.93	206.17	203.85	204.81	204.47	202.96	204.29	202.8	203.16	205.4	205.03	202.58	204.87
198.57	197.58	197.62	196.47	198.74	197.05	197.37	199.34	197.06	199.66	197.34	198.75	197.47	197.62	197.75	198.09	198.61	198.09	198.23	198.71	198.41	199.41	198.57	197.1	196.74	197.65	197.29	198.12	197.41	198.29	198.58	196.97	197.21	197.67	197.41	197.09	197.47	196.98	198.68	196.5	197.87	197.86	197.01	198.22	198.51	198.51	198.27	199.3	197.81	196.37
204.43	203.38	203.76	204.25	203.3	203.78	203.45	204.44	202.83	203.18	203.99	203.57	202.89	204.38	204.88	203.39	203.59	204.52	202.98	205.52	202.57	205.55	202.65	203.63	202.88	203.81	204.08	204.02	203.58	203.58	203.03	203.28	202.07	201.44	202.19	202.43	203.79	204.45	204.04	204.26	203.93	204.77	204.37	202.96	204.75	203.34	204.93	204.37	202.95	204.42
210.12	212.47	212.97	211.93	212.2	211.78	210.9	212.32	212.24	209.75	213.4	209.87	211.38	213.76	212.23	210.89	211.87	211.41	211.5	210.07	211.84	210.16	210.13	211.66	210.46	212.55	211.59	209.97	211.02	211.94	209.82	211.4	212.86	210.4	210.83	212.15	211.16	211.56	212.76	212.46	211.84	212.09	212.38	212.83	212.34	213.47	212.02	212.53	212.27	212.9
199.64	198.97	198.9	199.74	198.84	199.28	199.09	199.65	200.84	198.31	198.35	200.03	198.61	199.21	198.55	198.81	199.57	198.55	199.01	199.31	198.97	199.26	199.53	198.49	198.72	198.2	199.75	199.3	198.87	199.62	198.96	199.26	200.49	199.99	198.54	199.18	198.76	199.15	199.94	196.62	200.15	198.93	199.81	199.59	198.87	198.03	198.96	200.64	199.51	200.28
211.69	212.27	211.97	211.12	211	210.74	211.65	212.76	212.77	211.57	212.87	211.5	210.08	211.15	213.36	210.87	211.13	212.09	211.73	212.8	210.72	212.79	213.3	213.21	212.3	209.54	211.47	212.25	211.57	211.66	212.01	212.39	212.21	211.13	210.29	210.85	212.45	211.02	210.16	211.36	211.23	213.41	211.67	212.17	210.74	211.45	211.54	213.76	210.56	212.02
211.19	213.57	211.78	210.48	211.7	210.93	212.31	211.01	210.54	211.21	212.12	212.15	211.39	211.54	211.8	211.31	211.56	211.48	212.3	213.35	211.7	212.28	210.15	211.12	210.63	210.42	211.42	212	213.67	212.28	211.6	212.02	212.15	211.84	212.95	210.66	212.56	211.27	212.23	211.78	212.43	211.49	211.06	212.31	209.58	211.67	210.19	211.51	211.29	211.1
206.41	207.71	207.82	208.11	208.97	208.8	207.55	208.45	207.77	206.59	206.86	206.81	208.59	208.15	208.67	206.66	208.49	207.9	207.19	208.56	209.04	206.76	207.51	208.04	207.51	206.29	207.33	207.81	207.72	207.45	207.83	207.23	207.61	208.78	209.38	208.07	207.44	207.93	210.31	207.42	207.27	208.07	208.39	207.5	207.84	205.97	208.05	206.46	207.11	206.43
210.98	212.14	214.2	211.8	210.53	211.15	212.56	211.86	212.65	212.18	213.26	211.51	211.73	213.26	211.28	212.86	210.55	211.2	211.64	212.55	211.23	212.29	211.94	211.34	211.47	212.79	209.89	211.58	212.82	212.37	212.5	211.37	211.85	211.7	211.82	212.84	211.86	211.65	211.05	210.67	212.35	210.94	213.5	210.87	210.98	211.11	213.13	211.75	212.15	212.81
204.08	203.13	203.56	205.13	202.23	204.08	203.74	204.59	203.81	202.87	202.71	204.57	204.6	204.52	203.44	204.23	203.56	204.85	202.79	203.47	202.24	203.21	203.47	203.64	203.89	203.62	204.62	204.24	203.47	204.53	201.41	202.92	203.58	201.55	203.86	205.58	202.39	201.86	202.98	204.42	204.07	202.74	204.37	202.31	203.23	204.12	204.86	201.97	203.01	203.76
204.57	204.49	204.03	205.88	204.89	204.38	203.58	204.13	204.17	204.83	204.22	203.6	202.98	202.12	202.4	203.79	203.18	204.99	204.14	203.74	203.93	203.42	203.34	203.39	203.47	202.84	203.58	203.21	202.98	202.95	204.34	203.2	203.89	203.43	203.01	203.14	203.58	203.6	205.85	204.4	204.57	205.22	203.85	203.54	206.18	204.82	203.89	204.78	202.44	203.36
202.64	203.66	202.53	203.42	202.43	202.63	202.71	201.76	202.22	202.98	203.9	203.14	202.37	203.54	203.05	202.65	202.46	203.68	202.08	202.4	203.03	202.33	203.88	200.96	202.61	202.44	202.41	203.38	202.21	202.06	203.46	202.26	202.58	203.33	202.56	201.85	203.02	201.63	201.89	202.73	200.83	201.81	202.53	203.2	202.78	203.16	201.34	202.87	201.51	201.78
202.68	202.91	202.15	202.96	203.09	203.29	202.82	203.38	202.24	203.13	200.97	201.97	203.18	201.1	203.57	202.69	203.3	202.81	203.15	203	202.37	203.39	203.6	202.41	202.17	203.08	201.22	201.48	201.97	202.8	203.18	202.97	202.68	202.05	202.98	203.35	201.82	202.59	202.85	202.19	202.69	205.15	202.35	202.36	202.62	203.42	202.49	203.37	202.1	203.16
207.76	207.07	210.72	208.39	209.55	210.29	208.4	207.79	209.81	209.27	208.32	208.44	208.47	209.43	210.05	208.96	208.17	209.65	210.08	209.28	208.61	210.54	208.22	210.65	208.02	210.29	208.51	208.95	207.86	208.92	209.44	209.18	209.25	208.57	207.75	209.66	209.48	209.2	208.85	207.99	210.01	208.24	208.16	208.48	209.21	208.92	208.43	209.8	208.76	209.08
200.31	199.9	202.26	199.86	201.62	201.46	200.03	201.59	200.19	198.97	201.81	199	200.55	199.92	200	200.66	199.8	199.8	199.86	200.86	201.41	200.15	200.83	199.53	200.16	199.45	200.61	200.48	201.17	200.58	199.56	199.89	199.94	199.81	200.05	201.83	201.44	199.93	201.82	200.55	201.41	202.05	201.14	200.07	201.8	201.19	198.49	201.55	202.46	200.29
216.21	217.1	216.17	217.6	217.84	217.76	216.93	216.43	215.06	218.17	216.37	216.66	218.37	215.38	218.08	217.82	217.23	217.38	215.86	217.59	217.62	217.61	217.01	218.14	216.7	217.38	217.66	216.41	217.42	216.65	216.32	217.35	217.17	217.14	217.82	217.06	217.53	216.7	217.63	216.59	217.55	216.99	217.21	215.98	217.7	216.3	218.43	218.47	216	218.1
211.43	213.36	211.91	211.98	213	211.37	212.88	212.27	210.18	211.04	211.85	211.85	211.79	211.92	213.58	211.88	211.93	213.97	213.29	211.11	212.07	212.61	211.56	212.24	211.55	211.57	213.67	214.18	210.55	212.2	211.96	212.76	212.26	213.26	212.86	211.51	212.76	211.44	209.78	212.39	210.04	211.94	211.67	211.32	211.89	211.58	212.56	211.24	211.94	211.52
212.94	211.7	211.61	212.48	213.05	212.43	213.3	212.44	212.87	211.28	211.9	212.01	211.64	211.84	212.02	212.09	211.06	211.42	211.48	212.31	212.49	211.66	212.6	212.14	214.25	211.27	211.19	213.01	212.04	213.12	212.91	212.94	213.08	211.97	212.66	213.63	214.26	212.27	211.25	212.46	213.43	212.98	211.39	212.79	211.76	213.14	212.82	212.32	213.18	212.31
207.03	206.94	206.55	207.05	208	206.9	205.99	206.17	207.2	207.61	205.87	206.76	207.93	205.22	206.88	205.7	206.8	206.76	206.81	207.04	206.12	205.92	206.26	207.04	205.15	206.69	205.81	207.83	205.67	207.96	206.45	205.07	207.47	206.75	205.79	205.11	206.61	208.36	207.03	204.63	206.33	208.66	207.67	206.28	206.92	204.95	206.33	206.63	206.32	207.26
209.44	208.19	209.37	209.64	208.13	209.02	208.55	210.09	209.66	207.93	209.24	207.85	208.36	207.9	208.23	209.36	209.37	208.89	208.65	208.4	208.53	209.91	209.05	209.87	209.01	209.11	210.02	209.18	209.56	208.41	209.65	207.88	208.82	207.4	208.51	209.11	210.33	207.62	209.83	209.36	209.58	208.7	207.91	208.5	208.21	210.45	207.83	208.05	208.88	207.91
218.62	217.31	217.27	216.72	216.31	217.26	218.36	219.21	218.69	217.48	216.12	216.99	217.1	216.95	218.47	217.21	218.83	218.51	218.58	218.44	218.07	217.98	216.03	217.75	217.52	218.91	216.12	216.47	218.45	218.26	218.21	218.8	215.95	218.36	219.28	218.67	217.82	218.09	219.24	217.18	216.64	217.87	218.66	217.76	218.08	217.34	217.81	217.49	217.03	218.21
211.28	211.85	213.92	213	212.73	212.47	212.66	211.75	213.28	212.66	211.14	213.15	211.96	212.14	210.98	212.14	212.91	211.82	212.93	212.44	211.73	211.71	211.55	210.71	212.89	211.96	213.27	212.37	211.97	213.03	213.99	210.55	212.29	212.94	212.74	211.63	211.77	213.03	212.45	213.62	212.13	210.93	212.42	214.16	213.16	211.65	212.71	212	211.28	211.57
208.38	209.12	207.96	209.91	208.41	210.4	207.38	209.47	208.35	208.31	206.94	209.36	209.47	209.78	208.57	208.89	208.63	208.28	210.6	208.83	207.71	209.39	209.17	207.68	209.04	208.06	209.27	209.32	209.27	208.66	208.55	207.79	206.63	209.13	208.79	209.44	207.59	209.23	208.73	209.37	208.82	208.85	207.96	207.87	209.63	209.08	208.21	209.64	209.07	210.26
213.14	212.24	211.82	212.01	214.25	213.49	211.48	212.23	212.47	213.02	212.57	213.65	212.75	211.36	213.57	213.42	212.33	212.3	213.12	211.83	210.75	212.46	212.56	212.01	213.64	211.45	213.35	211.97	212.94	210.88	211.91	211.49	212.42	213.96	211.8	211.61	212.03	213.67	212.74	212.71	212.83	210.74	211.44	212.28	211.24	211.08	213.21	211.88	211.26	213.89
217.69	217.42	218.75	215.99	218.5	217.57	216.78	216.58	217.11	216.65	217.96	216.72	217.04	217.58	217.01	217.21	217.69	216.85	218.22	218.24	217.23	216.79	218.3	216.55	216.31	216.09	216.42	216.31	216.97	217.08	217.76	216.26	216.98	217.76	217.22	216.93	216.06	216.16	216.09	216.59	215.68	218.43	217.02	217.9	217.36	216.99	216.16	217.41	216.09	216.81
208	208.6	206.4	208.07	207.63	207.62	207	208.94	208.15	207.93	207.31	207.23	207.9	208.72	208.33	207.28	207.09	206.87	208.03	206.27	207.57	205.9	207.99	206.2	206.75	208.59	206.78	207.45	209.13	207.06	207.67	209.78	207.66	207.35	207.06	208.34	207.14	208.77	207.35	206.71	206.67	207.73	208.68	208.09	209.87	210.04	206.93	206.68	208.39	206.72
210.83	212.43	210.39	210.89	212	211.25	213.59	210.8	211.63	212.39	212.75	211.74	212.09	211.32	213.09	211.6	212.4	212.34	211.85	211.96	211.4	211.39	212.87	211.72	211.06	211.48	211.45	210.15	211.34	211.3	212.35	212.03	210.88	213.52	210.82	210.47	210.15	209.78	211.02	212.34	212.1	213.13	212.29	211.27	211.15	209.71	213.07	211.22	211.03	211.75
210.95	210.58	208.38	209.28	209.74	208.56	209.49	210.21	207.61	208.99	209.72	208.65	207.56	208.84	209.63	209.52	209.9	210.47	207.97	208.34	207.2	209.62	209.99	209.26	208.65	209.28	207.98	209.16	208.44	208.05	208.7	209.08	208.67	209.56	207.69	209.08	209.49	208.53	210.67	209.43	209.46	209.07	210.28	209.43	209.07	208.48	209.82	208.24	207.95	208.2
207.54	207.95	210.02	208.54	207.8	209.6	208.99	208.72	209.39	209.26	208.92	209.06	209.05	209.57	207.39	209.79	208.57	210.81	208.46	208.68	207.68	208.82	208.17	209.56	207.87	208.09	210.59	209.72	208.29	209.39	208.18	209.2	209.93	208.38	208.6	207.12	208.01	208.19	208.62	207.29	207.31	208.09	207.01	207.7	208.47	209.33	207.7	208.49	207.59	208.39
205.4	205.75	205.78	207.6	205.31	205.67	205.43	205.49	205.37	204.46	205.31	205.07	204.45	205.65	204.98	205.9	205.91	204.97	205.56	205.81	205.13	206.95	207.32	206.42	204.7	205.97	206.21	204.58	206.08	205.25	205.97	205.91	207.42	206.35	205.27	206.67	205.38	204.66	206.66	206.25	205.43	204.98	205.1	205.07	206.13	204.98	206.27	204.39	206.26	204.38
206.94	206.85	207.53	207.32	207.51	208.66	207.69	207.45	207.46	209.29	208.25	208.77	207.01	208.78	206.69	208.78	207.55	207.18	207.88	207.58	206.44	206.95	207.54	207.5	208.17	207.81	207.2	206.22	205.63	208.1	209.38	205.67	206.36	206.2	208.3	206.79	206.82	207.53	207.6	207.48	208.29	206.45	207.29	207.88	206.72	210.05	208.27	207.85	206.93	208.23
213.82	213.16	212.38	211.74	213.19	213.99	212.72	212.36	215.43	214.14	212.7	212.59	213.12	213.62	212.75	212.71	212.18	213.23	213.71	211.95	213.72	215.1	213.23	214.67	210.51	214.44	213.04	212.58	211.5	213.44	212.04	212.99	215.19	212.84	213.23	214.21	214.37	213.76	211.36	212.5	212.11	211.61	213.46	213.84	212.29	212.81	212.9	213.41	213.02	213.7
210.1	206.93	209.05	209.11	208.08	209.2	209.22	208.18	208.4	208.92	209.45	209.23	207.31	208.88	208.92	207.7	208.76	206.68	209.51	209.23	209.39	207.96	208.83	209.5	208.05	209.35	208.69	208.39	207.36	207.94	207.25	209.99	209.83	208.54	207.89	208.75	209.47	209.93	208.22	208.75	209.52	207.26	211.26	208.58	208.1	209.32	208.3	209.58	208.44	209.03
204.36	202.72	203.44	203.74	203.88	204.76	203.4	204.2	204.01	204.14	205.11	203.15	205.28	205.04	204.96	204.88	203.89	203	203.45	204.05	203.91	204.61	202.94	204.49	203.23	205.43	203.94	204.66	204.03	203.71	204.43	205.15	205.19	204.59	204.4	203.62	203.85	203.89	203.98	205.11	205.13	204.68	202.38	205.58	202.87	203.15	203.78	204.36	202.34	203.47
218.29	217.89	218.13	217.88	218.51	218.44	217.64	216.8	217.2	217.5	216.64	217.98	218.18	218.31	217	216.67	217.69	216.38	217.9	218.37	217.22	217.58	216.56	218.81	217.72	217.32	218.39	218.51	217.67	217.36	219.08	218.74	215.91	217.12	216.5	217.41	217.74	217.56	218.47	216.8	218.89	217.92	218.18	218.22	219.32	219	217.31	216.46	219.15	217.97
211.49	214.55	211.59	212.22	212.89	212.82	211.84	212.6	212.86	211.33	213.86	212.13	211.94	211.51	213.18	213.64	212.62	210.07	212.72	212.75	211.29	213.14	210.19	211.81	213.38	211.84	211.77	212.48	212.76	212.23	213.22	211.85	211.05	213.55	213.77	212.74	211.9	211.99	212.07	213.05	213.5	211.75	212.91	211.96	212.81	211.34	212.74	210.89	211.82	212.88
216.36	217.53	216.85	216.9	216.32	216.69	217.59	217.97	217.35	216.98	216.86	215.64	217.06	217.16	215.78	217.94	217.1	217.47	216.03	216.37	216.58	218.26	216.59	217.91	216.01	216.2	216.24	217.19	216.94	216.87	215.21	217.77	218.56	216.71	214.87	217.34	217.18	216.41	216.3	216.04	217.75	216.34	218.62	217.27	217.74	216.62	217.41	218.02	216.05	217.45
211.36	212.79	211.13	210.37	212.74	212.47	213.15	213.66	212.98	213.15	213.66	213.12	211.86	211.43	212.21	211.71	211.69	212.32	213.17	210.44	212.13	212.16	211.74	212.33	213.07	212.33	212.24	211.89	212.73	212.46	210.89	211.04	210.49	212.22	212.8	211.53	211.07	211.45	211.72	210.73	211.93	212.21	212.04	212.87	212.59	212.62	211.87	212.56	212.77	212.32
207.6	208.29	207.48	208.11	208.75	208.21	207.54	207.04	208.24	206.91	208.01	207.19	207.89	208.4	209.53	209.1	207.76	208.21	207.73	207.43	206.54	206.94	208.01	207.48	209.81	206.84	206.89	207.61	205.45	206.43	208.03	208.83	209.34	206.15	207.25	207.18	207.73	207.93	206.14	209.01	208.22	208.89	208.58	208.76	207.86	206.73	206.91	208.63	208.33	208.75
199.18	198.86	198.39	198.27	198.11	199.94	197.51	197.1	198.09	198.72	198.31	198.55	199.98	197.22	197.88	199.3	197.9	198.2	198.92	197.9	198.74	197.94	198.96	197.87	198.99	198.1	199.44	198.5	198.49	199.18	197.11	197.91	199.24	197.7	198.08	197	197.11	196.33	197.8	197.85	197.02	200.19	199.21	199.17	199.32	199.54	199.31	199.57	197.16	198.88
203.31	203.6	203.24	203.38	202.39	202.89	202.74	204.04	202.1	202.87	203.76	204.09	203.35	202.11	203.29	205.86	202.73	203.05	203.15	204.29	202.84	203.58	203.28	204.03	206.01	205.06	202.64	203.7	203.03	202.02	203.02	205.07	201.74	205.28	203.14	203.16	203.97	203.83	204.01	203.61	202.96	202.33	202.76	203	202.82	203.11	203.35	203.9	203.25	202.64
209.96	208.5	209.7	207.72	209.13	208.6	209.11	208.36	208.64	208.14	208.07	208.41	210.47	208.03	209.52	208.1	210.23	208.61	209.66	207.46	209.77	207.94	208.86	210	208.38	208.41	208.18	207.97	208.8	207.68	207.43	207.87	209.21	208.64	208.64	207.74	208.71	207.5	209.65	208.03	209.93	207.19	208.02	208.93	209.12	208.27	207.97	205.94	208.35	207.75
216.72	218.54	217.2	217.95	216.68	217.25	217.66	215.74	216.73	216.75	216.91	217.04	217.95	216.89	216.89	216.04	217.63	217.59	216.44	217.57	216.58	217.18	218.47	216.87	218.51	215.29	217.45	218.62	219.3	215.79	217.39	215.53	217.83	216.95	217.31	215.8	217	217.56	217.31	216.4	219.18	216.73	218.69	216.88	216.18	216.06	218.15	217.23	217.38	217.27
197.92	198.87	199.77	199.86	199.09	198.49	199.58	199.36	200.45	198.65	199.4	198.83	200.15	200.11	199.05	199.64	200.74	198.62	197.54	198.85	199.51	198.09	198.57	200.67	198.66	198.96	198.16	198.5	199.23	200.27	199.96	199.89	200.44	199.96	200.21	201.13	199.3	198.37	199.92	200.14	200.62	197.65	201.1	199.99	201.25	200.14	198.67	199.22	199.99	201.05
208.31	206.58	208.55	207.82	207.49	208.82	207.1	208.08	207.34	208.19	208.52	207.96	206.31	209.6	208.96	208.23	207.06	209.04	210.1	207.34	207.49	208.6	207.07	207.36	209.03	207.71	208.7	208.04	205.65	207.25	207.64	207.05	207.39	207.72	207.12	207.53	207.18	207.9	209.17	207.58	206.12	209.29	208.28	208.35	207.19	207.25	207.65	206.87	207.64	209.67
202.17	202.17	203.12	202.35	203.28	200.68	202.88	203.32	202.48	201.98	202.87	201.57	203.16	202.14	202.57	201.05	203.41	203.03	202.62	203.13	203.07	202.37	202.56	202.13	201.4	203.36	202	203.01	202.04	202.29	201.53	201.57	201.88	202.89	200.47	202.06	203.15	202.74	201.96	202.44	203.22	202.44	203.42	202.45	203.44	202.83	202.22	202.18	201.65	202.4
202.68	202.92	204.55	203.14	202.62	202.62	202.4	202.67	202.4	204.65	203.3	203.45	202.75	202.55	204.64	205.89	200.95	202.98	203.68	203.08	201.64	204.19	203.71	202.68	203.89	202.92	202.08	202.37	202.68	203.25	203.59	202.67	204.59	203.43	203.46	202.61	202.38	204.64	204.6	202.73	202.72	203.14	203.48	203.49	202.89	202.9	203.23	203.36	202.13	203.48
204.18	205.6	203.93	206.38	204.29	204.81	205.41	203.19	205.62	205.26	204.03	204.74	204.57	204.69	205.28	206.6	203.72	206.68	204.5	205.26	204.5	206.13	203.93	204.32	205.94	205.54	204.98	203.03	204.86	206.18	205.35	203.91	203.79	206.07	205.34	204.29	204.32	202.84	206.22	204.6	204.47	204.72	204.44	204.15	202.93	203.48	205.26	204.22	204.34	203.81
203.07	204.97	204.33	202.41	204.91	202.6	203.94	206.21	203.84	205.19	204.87	204.44	203.87	203.47	202.69	204.38	203.74	204.44	204.24	203.94	203.34	203.7	204.48	204.66	203.5	203.88	203.19	204.12	204.01	203.07	204.02	202.47	203.83	202.26	202.53	205.46	203.6	203.53	204.32	203.55	205.57	204.16	202.37	203.5	204.25	204.2	203.07	203.58	205.02	203.58
205.89	206.8	206.58	205.91	206.06	208.61	207.14	206.68	206.51	207.78	207.03	205.34	208.15	205.91	207.06	207.89	206.4	205	207.91	206.47	206.75	206.74	206.61	206.55	205.76	206.85	206.41	206.47	207.23	206.26	204.37	205.55	206.14	204.68	205.78	206.75	208.22	206.47	206.82	207.12	205.49	205.37	205.31	207.81	205.86	205.39	206.71	204.86	205.84	206.67
199.84	198.6	200.73	197.92	199.08	199.96	199.84	200.52	198.58	199.84	198.79	199.84	199.06	198.16	199.01	200.99	200.29	199.39	200.25	200.33	197.5	200.36	198.4	200.38	199.79	199.33	199.07	199.22	198.44	200.15	198.49	200.53	198.95	199.41	198.41	197.66	198.31	199.28	200.04	199.47	198.99	200.1	199.54	198.08	199.62	199.53	200.54	199.26	199.74	199.5
210.56	209.32	208.25	209.09	208.07	209.24	208.66	208.75	208.34	210.2	209.12	210.23	208.03	208.41	206.99	208.39	209.36	208.71	208.17	210.28	209.96	208.04	208.17	208.77	209.39	208.5	208.48	208.83	207.61	209.18	208.67	208.83	208.76	208.76	210.22	209.05	207.55	210.44	208.17	209.47	208.88	209.32	209.47	209.42	208.57	209.16	207.6	207.92	209.52	208.43
200.57	199.38	199.55	199.87	200.79	197.25	200.34	198.34	199.89	200.59	199.67	201.71	199.32	198.56	198.23	200.63	199.49	199.38	199.38	199.6	198.48	198.94	200.09	199.02	198.12	199.46	200.46	199.66	200.16	201.03	199.01	199.37	199.15	199.54	200.83	198.67	199.24	200.11	200.09	199.88	200.61	198.69	200.36	198.08	198.72	199.31	198.4	199.88	199.57	199.58
208.96	208.39	208.94	207.1	207.8	207.02	209.46	208.41	208.15	207.49	207.96	208.52	208.66	210.06	208.91	209.18	209	208.47	208.87	209.66	207.24	209.04	207.33	208.64	209.04	207.91	208.71	209.55	208.72	208.15	207.48	209.14	209.17	208.09	208.2	208.23	209.02	210.07	209.58	209.69	209.37	206.81	208	208.82	208.56	207.5	209.36	209.06	208.99	209.84
208.22	207.37	207.23	208.06	206.77	208.88	208.83	208.05	208.83	206.12	208.66	207.99	209.23	208.24	206.84	207.81	207.52	206.96	207.83	206.89	209.58	208.82	209.77	207.45	208.82	207.66	208.13	207.1	207.03	207.54	207.51	207.93	205.92	208.28	209.09	208.13	207.06	208.14	208.23	207.37	209.09	208.22	206.46	209.42	209.58	208.51	209.28	208.08	208.3	209.21
204.14	203.71	205.61	204.61	204.36	203.13	205.49	206.28	205.04	205.68	205.34	204.78	204.11	204.69	204.76	205.11	204.44	204.27	205.04	205.14	206.15	205.38	203.26	207.04	203.76	203.73	204.66	203.78	205.38	204.64	204.5	204.69	204.68	203.83	204.17	204.08	204.8	205.42	203.56	205.05	203.93	204.27	204.38	204.78	203.98	204.16	204.76	203.93	205.93	204.9
209.43	208.55	209.44	207.58	208.64	209.08	208.99	209.29	210.5	209.49	210.03	208	209.59	207.92	208.48	208.19	209.96	208.29	210.03	207.8	208.28	209.98	209.18	208.91	209.38	208.9	209.36	208.21	208.5	208.55	209.11	209.34	208.87	209.79	207.81	208.9	207.18	208.6	209.38	207.07	209.69	209.88	207.77	207.21	209.8	207.69	208.03	209.98	207.26	209.92
209.02	209.12	208.7	208.97	209.31	211.75	209.98	209.76	210.35	209.62	208.95	209.6	210.28	209.57	208.28	209.55	208.57	209.57	208.85	211.48	209.47	209.65	210.21	210.25	209.63	208.87	209.36	207.63	209.5	209.86	209.64	210.91	209.14	211.2	211.16	209.52	208.49	211.36	210.27	209.49	211.19	209.9	210.11	209.47	208.75	210.12	209.52	209.29	209.64	208.21
204.32	202.19	203.18	202.96	203.25	204.05	203.03	203.2	204.06	202.31	202.93	204.73	203.21	203.82	204.19	203.17	203.22	203.8	203.47	203.01	202.91	202.75	202.1	202.72	205.3	203.56	203.12	203.18	205.01	202.8	203.14	202.83	202.6	202.63	203.47	203.84	203.77	204.54	203.87	201.75	202.42	204.09	202.57	203.82	202.54	202.52	203.93	202.01	204.14	202.69
209.34	209.83	208.83	209.11	209.1	209.78	209.65	208.32	209.36	208.48	209.71	209.75	208.83	208.25	209.31	210.44	208.8	208.83	209.85	209.32	207.79	208.45	209.77	209.94	208.19	210.82	209.96	209.22	208.98	208.01	210.44	208.9	210.18	209.24	209.35	209.28	210.52	208.65	209.04	210.3	210.09	207.86	210.32	210.31	210.24	209.83	210.77	209.93	209.12	210.05
208.23	207.59	207.91	209.08	208.93	209.51	208.99	207.8	208.28	207.21	208.95	209.11	208.33	208.88	208.7	209.13	208.77	208.85	207.88	206.74	209.48	209.1	208.91	210.87	208.79	209.2	209.47	208.48	211.02	209.85	207.68	208.68	208.5	209.53	207.5	209.71	208.97	209.91	209.62	209	208.88	208.34	209.37	209.46	208.72	209.28	210.08	209.2	206.69	208.04
203.49	202.75	205.03	202.79	204.71	203.7	204.9	204.24	204.08	202.63	204.62	204.09	204.62	204.21	204.43	203.1	205.22	204.99	203.5	203.91	203.73	203.16	203.28	204.1	203.89	203.95	204.16	203.67	204.32	206.15	202.8	202.86	205.99	203.18	202.01	203.05	201.45	204.82	202.9	204.21	203.13	204.27	203.54	204.07	205.41	202.83	204.55	203.14	203.46	204.74
209.75	207.29	209.28	209.12	208.86	208.98	210.19	209.18	208.89	209.25	207.48	208.94	208.66	207.65	207.99	209.95	208.96	208.67	208.25	206.86	208.73	209.86	207.2	208.76	209.69	209.35	209.54	209.18	209.9	209.95	209.27	207.7	207.61	208.97	209.23	208.73	210.84	209.42	208.9	209.45	207.65	209.32	209.91	209.63	207.61	209.04	208.54	209.22	208.99	208.7
202.46	203.58	202.35	203.01	202.99	202.88	203.05	203.34	203.21	204.22	203.02	203.19	202.53	202.95	202.31	205.02	203.2	203.2	203.26	201.83	201.33	201.67	202	203.76	202.46	203.4	203.12	203.17	203.1	203.2	201.69	204.07	203.39	203.51	202.64	203.37	204.13	203.76	203.85	205.2	202.13	202.3	203.78	204.37	203.17	202.89	203.01	203.2	202.66	203.48
216.59	217.13	217.98	215.28	217.21	216.62	217.39	218.42	215.81	218	217.75	217.14	217.14	217.26	217.79	216.87	216.44	218.01	219.79	217.72	216.6	217.04	217.14	216.42	216.97	216.34	216.65	217.83	218.58	216.23	216.55	217.32	215.85	216.97	216.06	214.84	217.64	217.29	217.66	218.99	216.37	215.35	215.56	216.68	216.97	216.98	216.8	217.32	215.58	215.72
213.11	213.35	213.64	213	213.85	213.23	212.43	212.07	211.88	212.85	212.87	212.53	212.71	212.14	213.65	212.55	213.87	212.05	211.65	213.94	213.32	214.75	212.46	212.8	214.08	213.63	213.34	212.83	212.84	213.19	212.23	211.94	213.99	212.82	211.7	211.79	212.94	212.71	213.46	214.06	212.19	211.03	212.95	212.5	215.39	213.14	213.46	213.17	212.54	211.45
216.87	217.91	215.96	216.94	218.13	217.02	217.14	219.23	217.4	217.56	217.04	217.03	216.5	216.09	217.11	216.05	216.19	217.42	216.83	218.68	216.22	216.22	216.68	217.57	216.67	216.1	216.44	216.14	215.96	216.55	216.36	218	216.27	217.72	216.28	217.06	216.05	217.31	215.62	217.89	216.61	217.54	217.77	216.84	216.88	215.99	216.34	216.83	217.86	217.97
207.48	207.93	207.97	208.07	207.57	206.6	208.76	205.91	206.89	207.65	206.91	207.46	208.07	207.91	206.88	206.87	208.27	208.45	208.28	206.71	207.48	208.07	209.62	207.78	208.55	207.17	206.65	208.88	207.46	209.65	207.31	207.5	208.46	207.1	209.46	207.04	208.86	205.72	208.66	208.49	206.48	206.86	208.72	207.37	208.99	208.07	208.25	208.58	207.43	207.24
216.15	217.47	218.54	216.62	219.3	216.69	218.47	217.3	218.09	218.25	218.13	217.73	217.67	217.36	218.01	217.88	217.78	217.35	217.94	217.9	218.96	215.92	217.89	218.35	217.99	217.38	216.71	219.47	218.17	217.58	218.96	219.05	219.3	218.85	215.16	217.87	216.49	217.98	217.43	217.94	218.58	216.88	217.31	217.44	218.21	217.44	218.51	217.25	219.54	217.64
204.06	205.62	205.15	203.95	205.11	204.59	205.63	203.57	203.46	205.18	204.02	204.89	205.42	204.9	205.43	206.25	206.04	206.41	205.14	204.55	204.22	205.74	204.33	205.5	204.73	203.11	205.34	205.49	205.26	204.06	205.44	204.11	202.28	205.28	204.73	204.86	205.87	204.52	205.23	204.1	204.36	205.43	203.77	203.41	205.68	204.38	204.92	204.44	205.44	204.89
202.21	203.87	203.36	203.07	202.53	203.98	205.68	203.53	204.69	201.85	202.34	204.48	203.24	202.78	204.27	203.14	202.07	204.48	204.34	201.75	202.23	203.04	202.92	202.35	203.39	202.7	202.69	203.78	202.02	203.35	204.79	203.86	202.38	204.26	203.21	204.31	203.48	202.37	202.17	201.95	203.49	203.85	202.37	204.29	203.03	203.28	204.16	201.11	204.66	202.55
213.97	213.24	213.59	212.54	214.06	214.13	214.17	214.29	212.97	214.02	213.82	214.66	214.33	213.85	214.58	215.61	212.86	213.44	213.77	213.15	212.58	214.38	214.09	214.07	213.69	215.17	213.29	211.92	213.35	213.18	212.91	211.95	213.28	213.94	212.88	212.15	213.7	214.39	215.46	214.22	212.86	213.67	212.99	214.02	215.26	213.52	215	213.57	213.85	215.16
213.68	210.32	211.92	211.63	211.68	209.4	211.75	210.18	211.7	212.31	212.38	211.94	210.41	212.25	210.36	211.96	212.17	213.35	210.08	210.98	211.92	212.12	210.23	211.06	212.65	211.69	210.88	210.74	212.69	212.42	211.19	212.11	212.34	211.3	210.32	212.14	212.27	210.34	211.29	211.31	211.22	212.28	212.22	211.17	210.96	211.12	210.8	212.26	210.88	211.9
207.94	206.27	207.72	207.46	208.96	208.32	208.59	208.4	209.39	209.52	208.51	207.45	209.3	208.07	208.17	209	208.76	208.54	207.45	208.44	208.51	206.78	210.49	209.15	208.13	208.36	209.46	208.74	209.37	209.87	206.56	210.41	208.72	208.23	208.84	208.57	208.34	209.28	209.14	209.16	208.23	209.29	207.49	208.75	208.57	207.94	207.42	210.36	209.99	208.02
209.77	208.26	209.05	209.09	208.57	208.6	209.56	208.54	208.91	208.42	208.91	209.09	208.96	210.64	208.42	209.29	208.24	207.7	210.17	209.22	207.43	208.78	209.41	209.79	207.9	209.6	209.77	209.63	208.24	208	208.31	207.99	209.29	210.05	207.7	208.76	207.93	208.34	209.04	208.4	207.67	208.45	207.46	208.24	207.89	209.72	207.88	207.82	209.99	210.72
208.99	209.88	209.66	210.52	211.12	209.59	211.33	209.76	209.56	209.81	209.69	210.61	209.61	208.2	208.68	208.01	210.51	210.46	210.74	209.1	210.82	211.8	211.07	209.16	208.86	210.33	209.17	209.46	210.59	208.01	209.44	210.06	210.12	210.65	209.47	208.71	210.48	209.77	209.15	209.54	208.82	207.97	210.54	208.4	209.08	209.44	207.43	210.29	210.67	210.29
209.15	209.4	207.77	208.68	208.24	208.25	207.6	208.29	209.44	209.36	209.14	208.79	208.81	207.37	209.33	208.73	209.7	208.52	208	208.97	208.79	208.45	208.34	207.95	208.02	208.5	208.03	209.64	206.83	208.88	210.06	207.73	209.56	206.96	209.74	208.83	209.02	208.7	208.78	208.82	209.92	207.58	208.48	207.4	209.63	207.77	208.32	209.7	208.65	207.85
210.03	208.63	208.17	208.28	209.7	207.98	207.82	208.29	211.26	208.97	210.56	208.41	208.81	209.25	208.45	209.26	208.53	208.07	209.66	208.83	210.13	209.3	207.84	209.4	208.1	208.55	208.18	207.1	208.6	208.73	209.78	209.68	206.32	209.68	206.72	208.61	209.48	207.92	208.25	208.49	209.41	208.34	209.04	209.27	209.58	208.85	207.95	209.31	208.96	209.69
204.97	206.97	205.29	204.22	204.53	204.95	205.26	205.02	205.71	203.53	205.56	205.28	204.36	204.32	204.17	203.6	204.82	204.25	204.39	204.18	204.25	205.55	204.18	205.85	205.62	203.91	205.01	203.69	205.7	204.56	204.58	202.76	207.01	205.82	203.76	204.29	203.33	204.98	204.46	204.86	205.1	204.96	204.01	205.86	204.88	204.79	205.07	203.95	204.83	204.42
199.93	198.35	200.31	199.94	198.93	197.07	198.99	198.65	198.96	198.53	197.34	198.39	197.03	198.91	197.87	200.04	197.49	199.79	199.19	197.49	197.59	199.34	197.98	198.96	199.3	198.9	198.42	197.95	198.85	198.82	199.28	199.46	198.39	199.35	199.12	199.5	198.36	197.61	198.16	199.89	200.29	198.79	198.07	198.48	198.84	197.39	199.16	198.49	198.6	198.32
210.28	211.7	210.92	210.67	210.84	211.49	210.22	212.57	212.64	210.27	210.24	210.96	211.41	211.16	212.51	209.9	210.88	211.21	210.66	211.4	209.97	211.03	210.89	212.62	211.74	212.3	210.49	211.07	211.19	210.93	212.49	212.29	211.71	210.92	212.37	211.33	211.25	213.44	212.17	211.6	212.51	211.32	210.87	211.13	213.55	213.14	210.75	212.38	208.64	211.27
210.3	211.03	210.11	212.16	210.53	209.2	212.27	212.58	211.91	210.61	211.15	210.38	211.62	212.31	210.95	210.98	210.79	210.47	210.9	211.33	211.27	211.42	213.66	211.83	210.65	210.95	210.63	211.19	211.93	212.6	211.97	211.63	211.06	212.41	212.3	212.88	211.38	213.5	212.11	211.2	211.73	212.74	211.4	211.22	212	210.98	211.9	212.72	210.88	212.18
213.62	213.52	213.93	213.44	213.84	212.87	212.59	213.01	212.37	212.86	212.76	213.98	212.99	212	212.93	212.08	214.32	212.25	212.82	213.04	212.96	213.54	213.76	213.32	213.38	213.39	213.9	212.7	213.4	212.73	212.49	213.09	212.65	212.58	213.77	213.73	212.18	212.23	213.01	214.64	212.93	212.01	211.67	212.16	213.46	212.79	212.7	214.23	212.79	212.78
192.88	194.37	195.94	194.73	195.16	196.39	196.1	194.01	196.22	196.81	194.68	194.99	195.47	195.21	196.28	195.59	194.64	194.88	195.56	195.08	194.93	193.72	194.35	196.96	195.98	195.15	194.3	195.04	195.97	195.52	195.24	194.59	195.56	195.21	194.48	195.87	196.02	195.89	195.68	194.01	194.82	196.03	194.18	194.54	193.78	195.96	195.34	195.05	194.85	195.36
210.75	208.43	208.83	211.14	208.24	208.55	208.75	207.45	208.51	208.68	209.36	207.99	209.34	208.92	206.88	207.83	208.49	209.49	209.97	209.66	208.62	207.88	209.08	208.43	207.55	208.18	208.55	208.42	208.83	208.22	209.28	206.78	207.87	210.44	209.34	208.59	207.62	207.47	207.74	209.57	208.91	209.24	209.46	208.43	208.17	209.69	208.23	209.75	206.14	208.09
203.89	204.63	203.09	203.58	202.76	202.63	203.17	204.55	204.29	202.14	204.9	202.82	203.17	204.34	203.23	202.42	203.52	205.46	204.01	201.67	204.01	204.28	203.49	203.25	203.36	203.71	203.39	203.48	203.5	203.35	203.46	203.05	205.02	204.14	202.78	202.38	203.11	205.19	203.08	204.31	203.71	202.77	204.79	203.72	203.28	202.51	203.23	203.87	203.97	204.04
212.26	211.49	212.89	212.54	212.2	214.32	211.77	214.43	212.97	213.69	212.21	212.52	212.75	214.11	213.14	213.29	214.88	213.22	212.42	213.01	212.82	213.57	212.35	213.9	213.23	212.45	212.49	213.52	212.8	212.95	212.41	212.11	212.25	213.22	213.96	212.02	213.23	213.91	213.89	212.74	212.36	213.18	213.42	213.56	213.36	212.76	213.68	213.24	213.13	211.17
195.66	195.9	195.56	195.27	195.35	194.4	195.06	195.68	195.47	195.75	193.5	195.77	195.41	195.3	193.98	195.58	192.82	194.14	194.48	196.42	195.5	196.05	193.74	194.72	194.3	194.27	196.13	196.08	195.34	194.93	195.39	193.71	194.37	194.57	195.37	194.34	194.05	194.11	195.12	192.39	194.32	196.21	195.46	195.25	195.33	196.51	195.42	195.05	195.43	194.79
212.56	213.04	211.8	211.77	212.61	211.21	212.01	212.63	212.28	212.82	212.75	212.21	212.76	211.68	211.13	212.53	212.2	211.69	212.85	213.04	212.09	211.85	212.25	211.3	212.02	211.19	212.03	212.8	212.06	213.54	212.03	211.91	212.86	212.25	211.6	212.95	212.78	212.71	211.57	213.1	211.99	212.36	212.68	214.1	212.7	213.04	213.51	211.69	212.53	211.42
208.41	206.6	206.47	207.33	208.88	206.84	206.99	207.17	206.98	207.21	206.93	208.2	205.5	208.77	207.81	208.39	207.61	207.25	206.75	206.64	207.75	208.12	208.02	208.54	207.89	206.66	207.99	207.53	207.24	206.74	207.6	208.12	206.82	208.29	206.73	208.38	208.14	207.04	205.82	206.77	208.1	207.87	207.69	207.42	208.71	208.07	208.16	207.7	206.83	206.8
208.47	210.1	209.12	206.93	206.84	207.61	209.29	208.58	209.75	208.38	209.11	209.34	209.07	208.57	209.07	209.79	209.26	210.25	208.49	209.36	208.28	207.19	207.28	209.34	209.17	210.37	208.21	209.1	209.01	208.62	208.44	209.43	207.98	207.13	209.92	207.77	210.09	208.53	207.8	208.59	209.55	209.25	207.76	209.94	206.84	208.93	208.62	209.36	209.94	208.87
209.43	209.95	209.8	210.25	210.03	210.6	210.76	209.11	207.78	207.93	208.54	207.78	208.76	209.37	210.71	209.7	209.73	209.55	208.88	209.6	210.06	210.35	209.32	209.06	208.47	209.94	208.12	210.57	210.36	210.78	208.46	208.97	209.16	208.26	209.61	208.59	208.59	209.08	209.05	208.26	208.4	210.01	209.94	208.91	210.27	210.74	210.76	209.94	209.07	209.88
216.85	215.86	215.49	216.29	217.01	216.53	217.17	217.17	216.65	217.27	216.62	217.46	217.97	216.87	217.4	217.23	217.56	217.56	217.32	216.41	216.36	216.7	217.29	215.61	216.28	217.37	215.61	216.76	217.26	217.08	216.24	216.21	216.97	217.6	217.1	217.41	215.89	219.05	217.68	216.01	215.93	215.6	215.27	217.79	218.12	216.82	217.3	216.38	215.55	216.42
202.46	202.66	202.75	203.72	203.47	202.41	202.84	204.83	202.86	203.31	204.65	203.52	202.03	202.05	202.73	202.26	205.86	203.05	203.32	203.34	203.43	202.56	203.23	203.25	203.54	202.19	203.4	202.71	203.15	203.3	203.35	203.4	202.99	201.3	203.75	202.18	203.17	202.71	203.07	203.95	203.4	203.48	203.41	203.55	203.05	201.66	203.55	202.72	202.61	204.29
208.1	206.5	207.52	210.27	208.94	207.79	206.5	208.02	209.09	208.55	209	209.43	207.25	206.48	210.62	206.49	208.04	207.56	208.5	207.9	207.83	209.24	209	207.62	207.99	209.28	208.35	208.91	207.53	208.31	208.88	208.22	207.37	208.81	209.58	210.02	208.51	208.06	208.55	208.43	207.76	207.24	209.14	209.61	208.56	208.76	209.35	207.09	208.96	206.87
195.78	195.51	196.32	195.7	194.36	195.14	194.58	194.5	194.67	195.21	194.96	194.45	195.45	193.05	194.87	196.25	194.4	195.42	195.22	194.34	195.45	193.94	194.91	195.78	195.41	193.51	193.47	195.43	195.2	194.37	194.87	196.35	194.63	192.95	194.9	195.68	196.17	196.53	196.62	194.1	195.63	196.89	196.94	196.39	196.17	194.25	194.39	195.27	195.82	194
204.94	203.57	201.85	204.7	203.52	205.47	203.52	203.72	204.28	203.39	203.74	202.74	202.41	202.64	201.84	201.68	203.77	203.11	204.16	202.6	202.29	204.49	204.97	204.64	204.81	203.88	203.53	202.94	203.04	203.18	204.58	203.66	203.2	205.15	202.61	204.06	204.71	203.37	203.72	203.41	204.04	205.16	202.36	202.61	203.77	202.05	204.17	204.08	202.15	203.44
205.67	202.9	204.05	202.65	202.71	203.54	203.2	202.68	202.34	203.43	204.3	203.23	203.63	202.8	205.27	204.05	202.47	204.67	204.27	204.35	203.32	203.85	204.23	203.82	204.72	202.64	203.11	204.1	204.11	202.36	205.55	204.7	202.64	204.17	203.68	204.99	201.96	203.46	204.32	203.32	203.22	202.64	204.19	203.86	203.86	203.27	202.79	203.44	204.82	202.38
203.57	201.86	203.56	204.08	204.61	204.09	204.05	204.11	203.5	205.12	201.89	204.04	205.26	202.69	204.66	203.16	203.61	201.66	204.15	204.61	202.65	203.46	203.59	202.91	204.79	202.54	203.61	204.06	203.49	203.99	201.38	202.77	204.32	204.46	202.31	202.89	204.9	204.84	201.66	204.13	205.07	203.5	204.69	202.99	203.3	202.53	203.79	203.37	203.89	203.07
203.91	203.78	204.49	202.86	204.83	204.97	202.24	202.79	204.84	204.02	204.19	202.43	204.39	201.88	203.19	204.94	203.08	203.69	203.35	203.52	203.18	205.58	203.72	202.74	204.98	204.28	204.49	205.77	204.08	204.72	204.77	203.02	205	203.48	204.79	204.73	202.54	202.88	202.52	203.56	205.49	203.27	203.38	204.16	205.07	203.82	204.19	203.91	203.15	203.15
211.4	212.33	212.3	211.68	212.92	211.16	212.17	211.23	213.52	210.81	212.76	210.57	210.23	210.79	211.22	209.71	211.89	209.77	211.9	210.44	212.62	212.86	211.27	210.5	212.24	211.5	212.99	211.53	210.85	210.56	212.49	212	210.98	210.86	212.37	211.24	211.22	212.27	211.34	211.09	210.13	211.76	212.78	212.47	212.36	213	211.73	212.23	211.79	211.11
216.18	216.8	217.3	217.15	218.12	216.93	215.62	216.74	217.04	217.15	217.19	217.67	217.03	216.76	215.69	218.74	215.81	215.7	218.98	217.44	214.97	217.21	215.24	219.13	216.91	216.27	216.65	217.53	218.06	217.55	217.61	218.13	218.11	216.69	217.11	216.93	216.49	217.42	215.8	216.84	217.43	219.52	217.45	217.56	215.67	216.68	216.26	216.93	216.77	216.78
216.41	217.48	215.99	215.49	216.44	216.9	216.26	216.36	217.16	218.14	215.74	218.25	218.93	217.68	216.15	215.91	216.47	217.4	216.6	218.19	217.85	217.21	216.05	217.48	217.19	217.16	216.84	217.29	217.3	217.22	218.17	216.78	216.05	217.1	217	217.38	217.94	216.96	218.53	216.98	217.25	216.57	215.65	215.87	216.82	217.16	215.87	217.62	218.14	217.05
204.13	204.46	204.42	204.82	203.59	204	203.98	204.89	202.84	203.39	202.64	203.73	202.6	203.83	203.53	202.66	204.2	203.99	204.12	202.29	204.8	205.54	202.86	202.51	205.65	204.24	205.45	203.01	203.91	206.2	205.41	203.46	204.08	204.07	205.06	204.54	204.46	204.55	204.28	203.02	203.13	203.98	203.41	203.7	203.05	205.12	204.22	203.64	203.69	203.94
203.55	205.92	204.13	204.68	203.58	205.6	204.17	204.97	203.82	203.48	205.15	204.16	203.44	203.82	202.7	203.57	205.13	204.09	204.25	202.65	202.71	203.89	203.67	202.84	203.58	204.34	205.07	202.39	203.93	204.12	203.56	202.65	203.07	204.44	203.6	204.86	204.02	203.89	204.75	203.98	202.48	203.23	203.87	204.17	203.99	204.17	203.59	203.92	204.3	203.32
208.88	207.41	209.79	208.17	207.96	208.22	207.79	207.79	208.78	209.15	208.88	209.83	209.33	210.81	210.06	210.94	210.4	208.53	209.57	208.11	209.44	209.92	210.2	208.71	209.03	209.51	209.27	208.65	206.78	208.82	207.54	209	207.06	207.99	206.71	208.06	209.4	210.3	207.79	209.77	208.96	209.59	210.54	209.81	208.39	208.88	207.6	209	208.6	207.83
207.75	206.86	207.38	207.69	207.27	210	206.86	208.55	207.48	208.22	208.34	207.41	207.72	206.75	208.27	207.2	207.16	206.84	209	207.21	207.68	206.99	207.21	208.27	209.14	206.32	208.71	206.85	206.44	207.19	209.06	207.65	207.27	204.63	209.82	208.62	206.95	207.22	207.61	207.35	208.41	206.21	207.64	209.87	206.81	208.96	207.19	207.76	208.97	208.65
202.14	202.95	201.11	200.17	200.45	201.08	201.86	202.03	202.26	201.38	201.05	201.51	200.09	201.45	202.6	201.81	202.3	199.93	202.12	199.99	201.06	199.9	201.92	200.82	199.06	201.61	201.05	201.33	200.57	200.94	200.47	200.62	200.77	200.7	202.2	203.26	200.92	202.16	201.57	202.48	199.77	200.83	203.43	200.71	201.47	199.85	200.44	201.94	202.49	200.96
206.56	207.25	206.94	208.97	208.15	207.78	207.08	208.11	206.74	207.08	209.5	206.67	207.47	209.08	206.77	209.13	207.13	206.87	208.16	208.68	209.02	209.02	207.98	206.47	206.53	207.57	207.12	206.7	207.36	207.08	209.26	208.41	206.78	207.96	205.8	207.27	209.66	208.35	207.3	206.81	208.3	207.04	207.25	207.27	208.25	207.38	208.01	206.83	208.69	209.01
207.28	207.48	206.41	206.87	208.53	208.56	208	207.27	206.53	207.74	208.18	206.32	207.09	207.56	207.47	208.54	207.54	208.14	208.71	206.96	207.04	207.79	207.87	207.95	206.7	207.3	207.11	209.87	207.46	206.53	208.75	208.84	207.98	208.04	206.59	207.15	206.54	208.13	207.3	206.61	207.83	206.91	207.81	207.33	208.53	208.13	206.34	208.4	207.8	207.7
199.28	201.92	200.66	199.2	199.72	198.76	200.49	199.05	200.6	200.77	200.15	200.22	201.22	201.04	199.69	200.54	201.65	199.75	200.62	200.7	201.76	200.6	200.04	199.35	199.14	201.02	202.84	199.82	200.89	200.62	201.62	200.08	198.94	201.1	200.13	199.56	200.69	199.69	200.32	199.68	199.98	201.33	198.57	197.97	200.72	200.85	198.84	201.61	200.91	199.97
204.98	206.14	204.64	204.09	205.03	204.83	204.11	204.76	203.66	205.62	203.74	203.88	206.02	203.83	204.17	205.49	205.17	205.46	203.85	205.43	205.22	204.89	205.21	204.12	205.34	205.54	204.66	205.35	204.42	203.07	205.48	204.43	203.51	205.34	205.47	204.46	205.72	204.1	204.21	205.53	204.39	206.03	203.65	204.01	203.91	205.83	205.66	203.61	203.47	205.39
201.04	201.19	201.74	200.24	197.9	201.36	201.85	201.7	201.65	202.26	201.74	199.78	200.35	201.01	201.85	200.23	201.36	201.78	200.89	201.83	200.88	199.92	200.21	201.61	201.98	202.38	201.61	202.57	201.87	203.59	201.79	202.69	200.51	203.19	202.19	202.26	198.44	201.14	200.91	201.44	200.92	200.34	200.28	199.21	201.53	201.18	200.03	200.46	201.56	201.97
203.16	206.04	204.02	205.69	203.3	204.84	205.98	206.1	205	206	204.61	206.1	203.45	205.34	204.45	204.14	204.8	204.77	204.11	205.86	204.28	205.15	206.19	206.05	204.12	203.76	204.04	204.66	204.05	203.58	206.54	204.58	206.51	203.79	204.8	205.44	204.78	203.49	203.85	204.33	204.49	205.24	204.63	204.41	203.99	205.53	203.97	204.08	206.3	205.62
212.49	213.96	211.97	214.15	211.38	213.34	211.37	213.82	210.16	213.34	211.76	213.05	212.5	212.58	211.82	213.17	213	213.86	211.97	211.72	212.7	212.28	212.93	211.6	210.88	212.62	211.69	213.26	212.23	212.18	213.11	213.6	212.4	213.83	211.58	212.43	212.74	213.09	213.12	212.17	212.35	213.48	213.09	213.51	213.69	212.05	211.47	214.12	212.46	212.71
203.58	202.53	202.04	203.92	201.41	202.55	202.15	201.54	202.51	202.78	202.51	201.41	201.35	201.12	203.45	203.04	202.07	202	203.13	203.36	202.69	201.43	202.97	202.67	204.13	202.84	200.84	203.55	203.31	202.33	203.3	202.79	202.47	202.7	202.89	202.44	201.19	202.77	202.84	201.32	202.96	204.24	202.45	200.81	201.96	202.28	201.61	200.66	202.85	202.64
202.69	202.3	202.12	203.25	202.29	202.26	204.12	202.68	201.23	203.75	203.39	201.78	201.45	204.7	202.79	203.98	202.37	204.36	203.33	203.21	202.06	202.51	203.9	202.98	201.73	202.32	202.13	203.25	204.02	201.62	201.82	204.68	202.76	201.64	203.1	203.87	202.47	202.23	203.42	203.27	201.84	202.5	203.23	201.43	204.19	202.46	203.75	204.65	203.5	202.52
204.78	203.43	205.11	204.58	206.63	206.27	204.48	205.08	205.04	205.74	205.73	203.93	205.04	204.28	204.51	204.35	204.3	203.82	203.85	204.48	204.64	205.51	202.56	204.15	205.49	204.23	206.24	204.8	204.71	204.28	204.49	204.65	205.48	203.3	204.92	204.4	204	204.02	204.47	203.53	203.69	205.85	204.75	204.65	203.06	203.56	204.7	204.87	203.73	205.18
204.54	203.36	203.43	203.7	204.58	204.69	204.36	204.97	205.64	205.56	205.58	204.73	203.65	204.99	205.61	204.14	206.83	204.55	205.86	206.54	206.26	203.65	203.31	204.8	203.97	205.35	205.56	205.29	204.72	203.79	204.82	204.19	205.52	204.8	204.68	205.66	205.27	204.88	204.19	204.45	203.96	204.31	203.67	204.61	204.37	205.58	205.76	204.95	206.62	205.55
216.25	216.7	217.75	216.29	216.9	216.49	216.47	216.56	216.86	218.15	217.26	217.12	217.04	218.41	217.57	218	217.38	218.1	217.05	216.31	216.97	218.75	217.18	218.65	216.53	216.25	218.35	216.38	219.24	216.99	217.05	216.96	217	217.49	217.55	216.43	217.42	216.72	216.81	217.94	217.72	216.77	216.61	215.02	216.92	217.53	216.74	216.71	217.89	217.99
209.06	207.2	208.26	208.45	208.39	207.47	207.86	207.01	207.12	209.11	207.33	207.46	208.51	207.61	206.97	208.04	208.02	207.24	208.15	208.66	206.41	207.11	207.78	207.55	207.59	206.39	207.67	208.35	207.95	206.9	209.18	207.67	207.05	208.85	208.72	208.15	207.9	206.01	208.11	207.68	208.59	207.04	207.56	208.02	209.19	209.07	209.23	207.6	207.85	208.32
210.67	209.27	208.09	209.11	208.93	209.74	208.59	208.67	208.41	208.77	209.94	208.03	207.37	208.43	207.28	209.78	207.65	210.13	209.54	208.37	208.17	207.98	209.62	207.79	210.55	208.93	206.75	208.65	208.09	207.74	209.6	208.27	209.19	207.95	208	207.89	207.53	209.99	207.69	208.75	208.25	208.92	207.93	207.79	208.15	209.05	209.07	209.46	209.39	208.67
208.22	208.46	208.36	207.77	208.85	209.03	208.95	207.69	209.24	207.67	208.41	208.43	208.02	207.53	209.34	208.33	208.29	207.81	207.79	208.7	209.2	206.9	210.36	208.49	208.27	207.12	206.87	207.07	207.9	208.95	209.42	209.16	207.67	208.8	206.17	208.27	208.75	207.56	207.65	208.14	209.66	208.26	208.23	206.83	209.35	208.72	209.06	208.61	207.59	206.7
203.49	203.22	203.75	203.24	202.46	204.38	203.74	203.39	203.17	204.04	204.6	201.65	205.51	202.45	203.76	205.32	203.59	203.48	204.35	203.76	205.28	204.6	203.53	201.54	202.73	203.09	203.88	204.01	205.27	203.4	204.23	203.59	202.99	204.72	203.35	204.87	204.56	203.27	203.99	203.69	202.16	204.5	203.3	202.07	204.2	204.26	203.05	205.02	202.94	202.46
217.26	216.92	217.03	216.15	217.47	217.16	216.98	216.81	215.75	216.93	218.94	216.58	215.96	217.94	217.7	215.77	217.19	217.49	217.17	216.78	215.76	215.63	217.41	218.56	215.76	216.58	216.73	216.97	216.74	217.7	217.74	217.46	217.4	217.38	215.62	218.09	216.65	217.19	218.32	217.48	216.6	215.93	217.62	217.36	216.39	216.9	216.48	217.39	217.54	218.13
212.27	212.66	215.05	214.67	211.44	212.41	211.94	211.22	213.29	211.72	213.93	212.2	212.75	213.12	212.78	212.1	212.6	212.33	212.21	211.69	212.18	213.19	211.47	213.59	212.33	212.19	211.23	211.73	211.66	213.54	211.64	210.62	212.72	213.26	212.66	211.06	212.36	213.41	212.42	211.29	212.72	212.99	213.38	212.09	212.66	211.49	212.88	212.13	210	213.68
206.93	206.28	207.94	208.25	208.09	207.47	207.46	210.61	207.06	208.25	207.77	207.48	207.97	208.66	208.56	207.67	207.16	207.92	207.32	207.9	207.8	207.34	207.22	208.34	206.14	207.05	205.87	207.61	209.18	208.27	209.05	208.2	208.96	206.38	207.93	208.71	206.72	208.29	207.63	206.76	207.68	208.15	207.8	207	208.53	207.63	208.9	207.54	207.04	208.34
199.78	199.44	200.39	200.06	199.36	199.04	200.28	199.26	199.57	199.42	197.79	198.84	198.93	200.8	198.74	198.93	199.14	199.55	201.46	198.17	199.22	199.43	200.48	199.24	199.69	201.86	197.15	199.66	199.8	201.02	200.02	200.65	199.99	198.7	200.75	199.05	200.23	200.11	199.57	196.69	199.68	198.58	198.79	199.61	200.5	199.77	199.73	201.18	198.97	199.01
206.01	208.67	207	207.42	207.73	208.09	207.59	207.6	208.53	207.44	207.19	208.21	207.57	209.01	206.81	207.87	209.12	206.84	207.64	207.3	206.8	207.79	208.56	208.77	207.82	208.68	206.86	208.09	206.73	208.77	208.14	208.23	208.78	206.9	208.23	208.11	208.71	206.22	208.61	208.44	207.01	207.58	206.13	207.66	207.28	209.15	208.37	207.83	208.45	207.21
203.55	204.08	202.3	204.25	202.07	203.45	205.21	204.07	203.93	202.86	205.91	203.65	205.06	203.54	202.07	205.16	204.9	203.97	205.2	204.33	202.35	202.29	204.12	205.82	203.39	203.89	202.28	204.03	204.68	202.45	203.22	203.02	203.7	203.04	202.95	203.46	204.41	202.59	203.59	204.44	204.47	203.3	203.49	202.23	204.39	203.91	206.38	202.62	201.99	203.68
213.5	211.22	212.75	213.41	211.37	213.41	211.16	211.39	212.94	214.51	212.83	212.04	211.68	213.29	213.04	211.94	214.06	213	213.89	213.12	213.01	213.23	211.49	213.43	211.53	211.73	213.29	211.49	212.34	211.65	213.57	211.77	213.8	214	212.18	212.03	212.26	213.32	212.14	214.11	211.95	212.9	213.28	212.49	212.57	212.74	212.44	211.98	211.79	212.41
196.56	194.76	193.42	196.21	194.21	195.74	194.94	196.75	195.41	193.79	195.69	195.31	194.89	195.2	194.63	194.27	195.25	194.41	195	195.16	194.56	194.41	195.39	194.87	195.24	195.74	196.02	195.82	195.73	194.14	194.7	194.45	194.68	195.52	195.57	195.53	195.14	194.44	193.97	195.54	194.99	193.91	195.26	194.32	195.45	194.36	195.36	194.75	194.11	193.92
214.06	214.96	213.82	212.65	212.26	214.07	211.38	213.86	212.95	214.55	215.13	213.94	214.31	214.95	213.33	213.72	212.62	213.65	214.12	213.29	213.11	214.24	214.07	214.57	213.89	214.78	212.89	212.65	213.44	213.05	213.31	214.39	213.94	214.33	213.32	213.12	213.21	212.7	213.8	213.95	214.98	213.66	213.13	211.9	211.95	214	213.18	213.78	213.2	214.29
209.45	208.76	207.44	208.45	211.29	208.55	208.11	208.74	209.61	210.08	209.63	209.28	209.98	208.49	209.23	209.44	208.6	208.92	207.1	209.54	208.93	210.04	210.04	208.94	208.78	209.51	207.69	207.87	210.08	209.61	207.75	209.64	208.71	207.48	206.57	209.79	209.65	207.95	207.9	208.96	210.1	208.44	209.25	209.64	209.29	209.02	209.07	208.97	208.39	209.36
218.28	218.53	216.74	216.34	217.58	217.22	216.79	216.33	217	217.33	217.76	216.32	216.98	215.48	217.35	217.15	216.72	217.16	217.66	216.56	216.6	215.31	217.85	216.29	217.36	217	217.91	216.99	217.44	218.17	215.9	215.52	216.51	217.63	215.77	217.29	218.18	217.67	219.12	216.17	215.69	216.62	217.77	215.91	215.24	215	217.02	217	218.43	218.08
207.85	208.17	208.17	209.63	210.35	209.02	207.52	208.32	209.89	208.27	207.97	208.87	208.21	208.9	208.57	209.18	208.38	208.42	208.22	210.03	207.57	209.8	208.98	208.18	206.94	206.86	207.76	207.96	207.07	209.56	209.51	209.82	208.2	207.54	208.63	208.12	206.53	209.5	209	207.47	208.03	208.95	207.32	208.13	207.04	210.14	209.77	206.66	207.21	209.73
206.55	206.23	206.19	206.4	206.97	206.48	207.75	205.63	206.22	206.8	206.64	207.88	206.79	206.9	206.35	205.31	205.9	205.78	206.5	206.17	205.88	205.86	206.78	204.87	206.27	206.73	207.69	206.36	205.78	205.92	206.35	207.91	205.54	204.87	204.8	207.84	204.78	206.33	205.5	206.81	207.52	206.24	205.38	206.43	207.28	207.49	206.75	207.36	207.45	207.4
195.97	196.2	194.85	195.3	195.1	194.33	193.29	195.2	194.77	196.4	196.21	194.47	194.32	194.48	194.83	194.65	195.72	196.89	194.29	194.83	196.16	193.16	196.12	196.31	196.9	194.96	194.08	193.71	194.73	195.43	196.49	195.78	195.21	195.46	194.99	195.97	194.53	195.35	193.77	195.22	195.45	195.36	194.08	195.36	195.18	195.11	195.17	195.48	195.99	194.53
216.66	217.05	218.47	216.71	216.66	216.57	217.77	216.85	215.49	216.93	217.43	215.92	216.99	216.61	219.54	217.61	217.15	217.23	217	217.84	217.2	216.38	217.96	217.23	217.27	215.11	216.71	217.82	217.1	217.2	218.46	216.46	217.33	216.08	216.56	218.49	216.23	216.9	215.46	215.93	217.23	217.03	217.05	218.2	217.87	216.31	216.01	216.47	216.11	217.96
213.48	214.35	210.3	211.87	213.21	209.93	213.09	211.55	210.48	212.51	212.21	210.87	210.89	211.28	212.2	212.06	211.98	212.66	210.9	213.72	211.8	212.1	211.53	210.81	210.08	210.86	211.76	212.03	210.91	211.52	212.19	212.83	212.36	210.84	211.97	212.15	212.07	210.84	210.38	211.19	211.58	211.68	211.29	211.02	211.41	211.74	210.78	213.16	211.87	210.75
195.55	194.56	195.29	192.74	193.04	194.18	194.89	191.3	194.97	194.84	193.97	193.04	195	193.77	195.34	193.16	194.6	193.57	193.36	195.41	194.35	194.1	195.85	193.8	194.56	192.85	194.24	194.07	193.09	193.03	193.85	194.34	193.66	195.12	195.32	193.15	192.62	193.9	193.38	193.48	193.68	195.44	195.76	195.79	195.25	195.95	194.64	193.15	194.26	195.02
207.88	207.22	207.74	208.36	207.11	207.43	208.01	208.33	208.88	207.38	208.3	207.61	205.57	207.92	208.63	207.23	207.06	208.18	206.2	207.67	206.45	209.5	209.86	207.43	209.03	207.22	205.84	207.33	206.85	206.57	207.7	207.8	208.76	208.56	207.97	208.31	207.87	207.29	207.16	207.5	207.44	209.19	207.55	207.4	207.73	205.53	207.1	207.53	207.96	207.92
205.5	205.41	204.86	206.22	205.46	206.04	205.77	207.06	205.75	204.55	206.47	204.92	204.8	207.18	205.89	205.03	205.73	206.74	205.81	204.65	206.22	206.05	206.4	205.44	206.04	205.52	204.48	203.66	207.35	206.64	205.7	204.22	204.42	205.23	205	206.39	206.43	206.07	203.75	204.92	204.1	204.21	205.84	204.76	205.32	204.82	206.44	205.98	205.37	205.45
202.19	199.15	199.87	199.35	200.26	199.11	199.09	200.13	199.72	200.45	199.72	198.29	201.2	199.86	199.24	199.51	199.53	199.92	198.85	199.16	199.53	200.42	198.9	198.01	198.99	198.92	200.2	200.5	200.52	198.65	200.1	199.21	200.86	199.35	199.82	198.17	199.89	199.35	198.56	199.15	198.91	198.67	199.93	200.22	199.68	198.99	200.32	197.76	199.69	199.61
213.33	210.18	212.48	213.24	212.38	210.88	212.35	211.83	210.95	210.51	211.26	210.24	212.01	212.59	210.13	212.52	211.65	212.79	212.3	210.66	210.99	211.5	211.41	209.82	212.39	212.75	209.91	210.65	210.86	213.16	211.28	211.48	210.96	211.2	210.74	211.77	211.79	210.85	211.08	210.45	210.24	210.69	210.92	211.48	210.38	212.3	212.54	213.02	211.22	211.65
192.67	194.23	194.52	194.52	193.27	193.66	195.02	194.35	194.29	194.69	194.09	193.85	192.41	193.4	193.54	193.48	194.39	192.69	193.3	194.42	195.36	195.97	194.41	194.86	194.63	194.34	194.32	195.89	193.02	195.81	193.47	195.12	194.82	194.6	193.1	192.34	193.63	195.07	193.94	195.26	194.8	195.2	192.18	192.28	194.04	193.79	194.24	194.83	195.12	194.71
207.53	206.67	209.13	207.72	208.95	207.84	208.36	208.72	208.81	208.64	207.14	207.96	209.11	208.51	207.73	208.68	208.42	207.62	207.81	208.49	206.86	209.97	210.46	208.96	209.48	209.19	209.29	209.05	206.35	208.66	209.01	208.51	208.15	209.63	209.57	208.58	210.33	207.74	207.24	208.91	209.2	207.79	209.13	207.88	209.02	208.33	208.45	208.41	208.16	206.11
210.61	207.95	209.56	208.95	210.31	208.68	209.82	208.18	210.12	208.51	209.77	210.26	209.93	210.39	208.24	209.99	209.7	209.59	210.23	207.76	209.6	211.43	207.71	209.09	208.35	209.96	209.01	209.49	208.29	209.55	208.39	209.04	207.92	210.15	211.07	208.45	209.65	209.82	209.46	210.13	209.08	208.92	208.19	208.47	210.2	208.71	209.54	208.01	209.7	209.95
200.58	200.41	201.05	200.61	200.35	201.68	200.32	199.1	200.5	200.94	200.4	199.09	198.3	200.83	198.92	199.8	199.12	201.64	199.66	200	201.56	200.31	200.07	199.1	199.99	200.04	200.51	199.25	199.89	199.76	199.27	198.74	199.8	201.8	200.58	199.75	200.25	199.81	201.59	201.31	199.94	200.09	198.83	199.8	200.75	200.19	201.09	200.72	200.31	200.66
203.88	204.22	202.97	203.63	202.12	203.17	203.36	201.99	202.57	203.07	202.26	203.39	203.35	203.14	204.6	203.05	203.21	202.63	202.65	203.57	201.22	203.1	202.69	202.79	204.06	203.52	204.32	203.84	203.1	201.08	203.84	205.74	203.98	204.12	204.54	202.64	204.69	203.39	201.34	202.96	202.15	203.08	203.26	202.81	202.47	202.28	202.81	203.97	203.43	200.81
212.47	209.98	211.62	212.42	210.88	212.23	212.43	210.13	209.99	211.96	211.24	211.96	212.43	212.14	212.23	211.97	211.22	211.69	211.28	212.73	212.14	210.99	210.8	210.07	209.76	211.69	212.24	211.02	211.99	212.49	212.93	211.83	210.05	210.84	210.82	210.5	211.92	211.84	210.99	212.61	210.97	211.17	212.35	211.83	210.09	210.83	211.33	210.72	212.55	210.8
207.52	208.53	207.97	208.87	207.91	208.58	208.04	208.62	208.33	209.13	209.98	207.65	206.92	206.87	210.15	208.06	207.91	209.21	208.98	208.63	207.4	205.08	208.69	210.1	207.59	209.99	208.16	209.45	206.11	208.7	206.8	207.69	208.77	208.48	208.55	208.6	209.06	208.6	209.61	208.96	207.3	208.38	209.71	209.26	210.03	208.94	209.95	208.67	206.9	207.94
208.99	208.35	207.33	210.03	210.4	207.61	208.23	207.52	210.05	208.52	207.73	206.71	206.69	209.99	210.26	208.13	208.74	207.99	207.56	209.29	208.91	208.81	208.28	209.67	209.81	210.04	208.19	207.91	208.46	209.2	209.47	208.74	208.67	207.92	209.18	209	207.8	209.27	208.83	209.83	208.72	209.81	208.33	209.8	208.66	208.29	208.39	208.97	209.04	208
202.74	202.75	202.59	202.82	202.34	201.71	203.09	202.8	202.77	204.49	202.18	202.96	202.21	202.53	203.03	204.64	202.43	202.7	202	202.13	203.41	203.94	202.64	204.02	204.38	202.19	201.91	203.8	202.56	202.85	201.95	201.69	204.03	202.4	202.45	202.9	203.8	201.5	201.27	201.62	200.56	201.66	203.57	200.09	203.18	201.91	203.16	200.27	201.53	201.95
194.14	195.1	194.11	194.81	194.71	194.84	193.78	193.01	193.25	195.08	193.97	194.01	193.34	195.32	194.33	193.57	193.29	193.62	194.99	192.82	192.44	194.46	195.66	194.02	195.37	192.74	193.69	192.75	194.45	193.97	193.06	195.16	194.62	192.76	194.07	193.87	194.45	194.08	194.32	194.77	195.95	194.51	194.3	195.06	194.27	193.54	193.57	193.6	192.53	193.81
209.43	209.59	208.62	209.95	210.34	208.44	210.39	208.43	209.43	209.4	208.49	210.9	209.4	210.49	208.99	210.66	209.02	208.8	208.25	209.27	209.43	208.75	211.16	208.78	209.89	208.86	208.65	208.82	207.74	209.15	208.13	210.06	208.95	210.9	210.08	210.66	209.08	209.24	210.66	211.58	209.47	209.49	209.11	210.19	208.35	211.57	208.5	208.39	210.69	209.05
208.03	208.42	206.73	208.58	208.35	209.72	209.49	208.18	208.75	207.87	207.85	207.59	207.96	207.46	208.33	208.36	207.8	208.31	208.3	209.35	208.01	206.53	208.29	207.04	207.01	207.43	207.07	208.09	207.79	208.15	207.33	206.8	207.99	208.84	207.52	208.02	206.5	208.25	207.87	208.36	208.15	208.42	206.04	207.39	207.08	206.02	208.36	208.43	207.26	209.61
216.51	216.75	216.43	216.44	217.34	217.3	216.01	216.46	217.44	216.38	217.42	215.88	218.25	218.16	217.7	215.5	217.46	215.65	216.05	219.25	216.83	216.87	218.29	217.06	218.36	217.15	216.29	216.77	215.51	217.73	216.01	216.87	217.93	216.5	216.3	216.84	217.41	216.97	216.82	217.59	215.53	216.36	216.54	216.42	217.31	218.9	216.32	216.7	216.58	217.91
217.14	219.27	217.89	215.62	216.16	216.37	215.99	216.87	215.71	217.39	217.27	218.15	217.25	216.94	217.49	216.46	217.88	217.13	218.11	216.57	217.24	217.7	215.52	217.02	217.67	217.41	217.64	218.66	217.45	216.89	217.97	215.94	217.44	216.09	216.97	216.93	216.32	217.08	216.71	217.47	217.4	217.32	218.13	217.78	216.38	218.8	216.7	216.93	217.28	218.27
207.96	209.26	210.22	208.39	208.96	209.24	208.38	206.93	209.88	208.83	208.57	207.14	209.53	208.95	208.02	210.04	208.3	206.79	209.07	208.16	209.39	207.3	208.94	209.61	208.64	208.73	209.31	208.2	209.64	206.56	207.69	210.93	207.19	209.26	208.16	207.63	208.71	210.01	209.39	208.41	209.01	210.71	208.6	207.85	208.74	209.21	209.9	209.15	207.76	209.83
200.12	200.01	200.42	198.11	199.6	199.44	198.89	199.98	199.09	200.37	200.68	199.87	201.12	200.27	200.45	198.03	197.99	200.31	199.64	199.17	198.7	200.99	199.68	199.85	199.1	201.49	200.81	200.77	199.27	199.46	200.38	198.74	198.83	199.67	200.31	199.92	200.18	200.11	198.78	197.67	200.69	199.58	201.57	200.19	199.56	199.73	199.9	201.74	198.6	199.39
209.85	208.02	210.22	208.56	209.35	209.25	209.5	208.94	209.17	209.39	208.91	209.35	207.87	210.06	208.84	207.77	208.26	209.15	207.5	208.34	208.76	207.88	207.91	208.6	208.18	207.45	209.51	209.44	209.24	208.4	208.87	209	208.18	208.83	209.58	209.09	208.6	208.38	206.87	209.9	209.15	208.08	207.19	209.66	209.12	208.03	210.2	208.29	208.38	207.82
212.71	212.13	212.24	215.2	212.35	213.63	211.69	214.98	212.71	213.94	212.9	212.96	213.97	212.09	213.3	212.1	211.89	213.64	212.84	212.22	211.64	214.1	213.11	212.57	214.62	213.31	213.34	214.6	212.55	213.25	212.88	213.14	213.43	211.91	212.16	213.11	212.38	213.74	214.08	213.46	212.61	212.52	212.35	214.07	212.91	212.4	213.78	212.2	212.83	213.9
211.54	211.02	211.7	209.75	210.94	210.77	212.65	212.52	211.39	211.63	210.67	210.37	213.29	211.06	211.35	209.35	211.81	211.3	213.27	212.37	212.07	209.82	211.05	211.34	212.68	212.51	213.72	210.62	211.07	212.24	211.27	212.05	212.76	211.49	211.48	211.26	211.39	210.81	208.87	211.98	210.54	211.85	211.58	210.62	212.78	210.35	211.65	211.89	211.35	210.94
203.51	205.06	203.46	204.21	205.42	204.16	204.43	201.25	203.83	203.03	203.27	204.69	203.97	201.54	204.46	202.77	204.36	203.64	205.15	204.34	202.85	204.2	201.91	203.1	204.24	203.04	202.75	204.02	203.77	203.38	205.09	204.13	203.92	203.15	203.58	203.15	205.04	202.93	203	205.41	202.75	202.24	203.18	203.21	204.26	203.95	203.42	203.24	202.67	203.91
203.47	202.38	203.45	205.67	204.36	204.25	202.3	203.97	205.69	203.49	204.76	203.7	202.47	203.24	204.24	203.82	202.96	203.11	202.89	204.18	202.83	204.25	203.88	202.83	202.77	203.16	203.83	204.39	204.25	202.93	204.25	203.41	201.8	203.47	204.52	204.31	203.04	204.72	204.75	204.36	203.37	203.55	203.57	204.02	203.85	204.73	204.49	204.16	202.39	205.19
198.11	199.39	199.42	199	198.79	198.17	201.3	200.76	199.33	198.52	201.44	200.06	198.77	200.6	199.51	198.08	200.9	199.51	199.93	199.85	199.75	199.86	198.03	199.55	198.6	198.87	199.9	201.12	199.4	200.37	199.73	199.04	200.54	200.87	199.27	199.79	200.17	199.28	198.85	199.54	198.3	200.39	200.2	199.48	200.01	199.12	198.53	200.85	198.45	198.91
214.06	214.26	213.18	215.07	212.12	214.72	213.8	213.02	213.46	214.5	213.4	214.15	214.88	214.9	211.75	214.4	213.86	213.41	212.94	211.89	213.81	214.03	214.82	212.9	214.7	213.22	213.67	213.03	214.04	213.84	214.66	213.46	214.67	213.34	215.36	214.92	214.37	212.61	215.24	212.83	212.56	214	214.67	214.11	214.74	213.26	213.56	214.36	213.82	212.78
208.84	208.15	208.77	208.59	208.08	209.07	209.12	207.65	208.63	209.67	207.69	209.19	209.97	209.87	208.53	207.23	209.74	208.64	208.91	207.78	207.49	207.92	208.99	207.66	208.1	208.1	209.05	209.11	209.11	209.31	209.3	207.98	208.27	209.72	208.82	210.53	210.74	209.95	208.28	208.92	209.2	208.07	208.71	209.93	206.95	208.66	207.41	208.3	209.2	210.64
207.62	208.62	207.58	208.79	208.49	208.04	207.65	207.02	209.13	207.38	206.81	207.16	207.32	206.7	208.3	208.42	206.66	205.74	207.38	207.56	208.95	208.25	208.06	207.05	206.76	208.17	208.73	208.09	208.58	207.64	209.08	207.09	207.35	207.4	205.9	209.45	207.41	206.04	208.86	207.17	208.32	208.79	207.5	208.01	208.37	206.09	207.3	206.6	208.25	208.21
202.54	200.67	203.08	202	202.24	202.33	201.89	202.28	202.05	201.92	201.89	201.59	203.64	202.1	201.91	202.98	203.67	200.63	203.44	202.9	203.38	202.43	203.58	202.54	201.73	202.96	203.03	202.64	202.55	200.88	201.69	202.09	204.11	204.12	201.67	201.42	201.55	199.89	203.01	202.82	201.63	201.81	202.54	203.17	203.11	203.56	203.21	201.67	202.71	203.95
212.61	212.99	212.24	211.24	213.36	211.95	213.5	213.75	213.75	212.99	214.11	215.11	212.64	212.68	212.09	212.89	214.12	213.35	212.6	212.93	213.43	214.36	213.68	213.19	212.96	213.5	212.33	211.89	212.93	212.81	212.74	213.5	213.82	213.31	213.39	212.56	213.11	213.26	213.14	214.13	212.7	211.45	213.01	214.83	213.35	213.39	212.31	213.92	214.46	213.67
204.03	204.89	204.56	203.39	203.03	203.36	203.02	203.7	203.33	204.22	204.49	202.86	203.3	202.86	204.8	202.91	203.99	203.5	204.65	204.11	204.71	203.46	204.28	202.95	205.86	204.01	204.57	204.81	203.84	204.49	204.3	204.78	202.6	203.31	204.19	202.99	203.05	204.26	202.61	205.28	202.82	204.73	202.35	204.36	205.25	203.9	204.05	203.83	204.13	205
199.17	200.62	198.34	199.11	199.4	200.25	197.46	200.73	201.1	200.69	199.37	201.52	200.54	199.62	201.18	199.2	198.52	199.22	199.66	199.33	201.11	199.65	198.74	199.62	200.86	199.94	199.22	199.37	200.04	199.4	200.16	198.52	199.7	200.22	198.51	198.96	197.88	200.38	199.43	199.66	201.37	198.6	200.11	199.01	199.61	200.56	199.34	198.87	199.96	199.69
200.9	200.09	200.96	200.66	200.68	200.48	200.56	199.4	201.14	199.57	200.86	201.64	199.26	200.75	199.94	202.24	200.59	200.42	201.98	201.06	200.18	199.73	199.99	200.22	198.85	200.34	200.08	199.41	200.43	201.31	200.44	201.07	201.69	201.31	200.97	198.93	201.06	199.54	200	200.89	199.48	201.29	199.4	200.62	198.93	199.1	199.66	199.87	200.74	200.17
215.63	212.88	214.63	213.45	214.33	212.69	214.38	212.91	212.85	213.64	213.18	212.47	214.03	212.85	214.41	212.99	213.34	215.6	214.42	213.53	214.15	213.08	214.02	214.92	214.64	212.63	213.65	212.65	214.8	213.74	212.98	213.88	213.81	215.32	213.54	212.69	213.56	213.33	214.67	214.83	213.61	214.52	212.42	214.53	213.67	213.09	213.01	214.47	212.88	214.71
207.71	207.77	207.99	207.41	207.48	208.92	208.08	209.34	208.08	209.53	208.53	208.28	208.63	208.66	208.23	209.1	208.79	210.19	209.38	209.09	208.39	207.13	208.16	208.16	208.16	208.17	208.43	208.76	208.3	209.32	207.68	211.34	207.69	208.91	208.52	207.35	208.88	207.97	208.15	208.45	207.44	209.05	208.53	209.88	209.36	207.26	207.53	208.68	208.51	207.66
207.4	206.14	208.63	208	208.26	207.3	208.86	206.5	209.6	206.28	205.71	207.18	208.28	208.05	208.53	207.51	207.04	206.91	205.46	206.78	208.2	206.55	205.77	207.63	207.84	207.57	207.85	208.89	207.78	207.17	208.87	206.54	207.88	206.67	206.2	209.48	208.85	207.61	207.65	206.77	206.81	206.35	205.71	207.96	208.97	208.14	208.29	207.19	208.55	206.72
206.8	208.32	205.65	209.37	206.65	207.04	208.66	208.35	207.91	207.57	207.22	207.06	206.21	206.91	209.1	206	208.52	208.41	207.29	208.24	206.4	208.77	208.04	208.11	207.04	207.01	205.72	208.41	207.8	208.49	206.73	207.74	208.4	209.28	206.4	205.69	210.05	207.63	208.28	207.12	206.74	206.67	206.91	208.28	207.96	208.18	208.87	208.73	207.44	208.62
200.3	201.02	199.58	201.64	202.36	201.63	200.57	201.56	201.23	201.76	200.48	200.42	202.21	201.13	200.29	199.32	201.48	200.83	200.93	202.09	200.93	201.04	199.97	203.31	199.27	200.89	199.91	201.12	201.2	200.19	200.92	200.16	201.07	201.92	201.68	201.64	199.36	199.97	201.91	201.11	201.53	201.14	200.2	201.4	201.37	202.61	199.63	200.77	201.14	200.88
200.94	200.68	199.81	201.43	201.96	201.35	199.87	200.34	201.09	201.96	197.84	200.02	201.44	200.38	201.99	200.58	200.1	198.9	199.57	201.09	198.88	201.1	200.86	200.39	200.19	201.99	200.98	200.57	200.36	201.66	200.5	199.81	200.32	199.24	197.87	200.83	199.81	200.86	199.64	200.1	200.71	201.14	200.77	200.84	200.03	201.89	199.63	201.3	199.92	200.79
201.1	204.45	202.48	202.57	203.91	201.95	202.47	204.44	203.43	204.13	204.36	203.78	204.7	202.82	204.79	204.52	202.48	203.92	201.71	204.57	202.86	203.07	202.9	203.8	204.02	203.71	204	203.12	202.82	203.55	203.57	202.81	203.79	203.87	204.02	202.44	204.19	202.99	203.37	203.34	202.56	204.27	203.21	203.6	203.72	204.88	202.99	202.59	203	202.01
212.36	211.89	211.83	211.06	212.64	212.83	211.24	211.09	211.72	211.93	210.09	210.35	211.57	212.74	211.87	212.34	211.45	211.32	209.99	211.84	211.16	211.55	212.28	209.69	211.22	211.15	212.77	214.22	212.24	212.12	211.5	211.32	213.01	212.38	211.55	211.07	211.53	211.51	211.61	210.88	212.06	211.74	211.93	213.97	211.31	211.92	211.78	213.89	212.92	210.59
212.21	211.82	211.75	211.66	213.7	212	210.67	212.65	211.74	212.4	210.92	210.69	210.45	212.64	211.13	212.48	212.46	212.52	212.71	212.14	211.47	212.14	211.61	211.23	210.66	209.9	212.81	210.6	211.54	210.96	212.22	211.39	211.52	212.07	212.07	211.78	210.88	211.27	211.33	211.42	210.75	212.19	211.63	211.73	209.83	211.44	212.01	213.33	213.24	211.49
213.5	212.89	213.65	213.2	213.71	213.34	215.18	213.74	214.32	214.04	213.1	213.02	214.42	214.49	213.11	212.54	214.16	212.7	214.4	213.36	215.08	213.66	213.32	214.08	214.12	214.92	215.27	213.54	214.07	212.67	214.27	212.93	214.91	214.36	213.29	213.89	213.15	213.07	212.71	212.49	213.38	213.72	212.14	214.4	215.09	213.41	214.06	215.83	213.78	215.24
195.31	194.69	194.11	195.31	194.02	195.85	193.75	193.56	194.86	195.41	192.22	194.75	194.58	193.91	194.71	193.33	194.09	194.26	193.36	193.9	193.62	194.45	193.21	194.4	193.41	193.98	194.7	194.19	194.68	196.05	194.12	194.9	194.81	194.41	193.05	193.9	195.44	195.02	195.72	194.77	193.08	194.55	193.13	195.84	195.28	192.85	192.93	192.68	195.07	195.8
210.53	208.1	210.44	208.39	208.09	208.73	208.37	207.78	209.11	209.23	208.39	208.68	206.95	208.9	208.39	208.95	208.54	208.53	208.26	210.02	208.48	207.43	209.3	208.89	208.92	209.95	208.84	207.98	208.81	208.57	208.2	209.28	208.57	209.19	210.5	207.2	209.05	208.79	208.96	208.01	206.39	209.03	209.66	209.04	209.03	209.13	208.45	209.62	208.31	208.3
216.31	217.75	217.38	217.99	217.31	216.49	216.49	216.6	216.28	216.23	216.39	216.11	216.21	217.09	217.96	219.28	216.88	218.09	216.89	215.38	215.15	217.93	217.88	216.43	216.63	218.05	216.95	215.95	216.96	216.97	216.8	215.73	216.66	215.66	217.13	214.68	216.4	217.25	217.26	217.02	217.85	217.4	216.99	216.47	215.26	217.51	216.79	217.03	216.79	219.93
207.79	206.82	207.21	206.07	206.32	206.88	205.84	205.44	206.32	206.68	207.39	206.36	204.81	207.63	208.23	206.65	207.71	206.4	206.34	206.94	206.47	206.35	207.56	206.88	206.36	206.91	206.28	205.89	205.95	207	207.18	205.8	206.81	205.09	206.33	207.06	205.5	206.66	206.57	207.41	207.06	207.29	204.41	206.75	206.86	208.21	207.01	206.99	206.39	206.38
204.2	203.52	203.82	205.5	203.39	206.25	203.17	203.63	205.79	205.45	206.69	204.69	205.36	203.17	206.62	204.34	203.33	204.18	204.39	204.05	205.2	204.92	205.73	203.08	203.56	205.09	203.75	206.37	205.51	205.97	202.49	203.99	204.26	203.36	205.17	204.11	204.67	204.36	203.47	206.76	206.35	204.81	204.81	204.91	206.09	204.88	204.17	205.08	203.46	204.4
201.64	197.03	199.37	200.02	198.36	197.87	198.74	198.57	197.17	199.63	199.48	198.38	200.57	198.18	198.65	201.65	200.69	200.02	198.96	198.89	200.62	200.15	198.24	198.89	199.09	199.27	198.62	200.4	199.35	198.45	199.82	198.87	199.99	199.07	200.19	198.37	200.36	199.32	198.75	199.85	201.15	199.85	199.74	198.34	199.67	199.61	198.46	200.17	197.07	198.73
212.3	213.75	213.4	213.15	213.02	212.24	214.67	213.92	212.25	214.51	213.18	213.64	213.18	214.11	212.89	211.48	213.23	213.54	212.85	214.07	213.94	211.33	213.27	213.64	213.35	214.41	212.96	213.12	212.34	211.51	212.67	212.7	213.56	213.14	214.18	213.63	213	212.49	212.33	214.05	213.33	212.78	214.33	213.15	213.78	213.49	211.47	212.3	213.29	214.06
208.96	208.78	210.06	209.12	209.26	210.1	209.74	207.53	209.88	209.28	208.76	209.42	209.85	211.71	209.14	210.52	209.92	208.97	209.91	209.99	209.55	209.14	209.78	210.17	209.43	210.71	208.99	209.6	209.51	208.44	210.31	210.6	210.28	210.93	209.42	210.08	209.08	209.76	211.01	209.69	210.25	209.34	209.81	208.35	208.01	209.46	210.48	210.73	210.35	211.04
213.84	212.7	212.05	211.36	211.8	210.26	212.23	210.21	212.08	211	212.5	210.76	212.97	211.11	212.86	212.48	212.72	211.83	211.48	212.16	209.92	211.73	211.12	211.26	213.71	212.26	212.74	210.92	212.15	211.48	210.42	212.27	211.35	211.96	213.2	211.76	211.72	212.04	212.59	211.78	211.91	209.73	209.89	211.74	210.13	212.19	212.52	209.58	212.55	211.14
209.06	210.75	209.58	207.87	208.56	210.22	208.75	210.4	209.53	209.9	209.38	209.88	209.64	210.4	210.52	208.35	210.35	209.56	208.71	209.81	209.78	207.16	208.82	210.36	209.39	208.74	211.23	208.75	209.25	209.3	208.39	208.51	208.51	208.85	209.48	207.87	209.81	209.45	208.85	208.9	210.9	210.28	208.85	208.82	208.43	209.15	209.41	210.07	209.88	208.61
205.43	205.65	205.37	206.82	205.41	208.21	206.03	205.16	206.12	204.77	205.36	206.26	205.26	205.08	206	206.82	207.06	206.18	206.42	205.45	206.18	207.81	205.07	206.09	206.55	206.11	207.46	206.31	205.77	205.49	207.3	205.11	205.66	206.29	205.77	205.76	205.91	206.13	206.92	205.9	206.17	207.82	206.05	206.42	205.57	206.85	206.81	205.15	208.14	206.49
211.54	211.49	210.32	212.25	212.58	211.31	211.19	209.91	211.87	210.83	211.37	214.78	212.44	211.47	212.02	211.62	210.64	212.05	211.13	212.76	210.22	211.85	209.91	211.01	209.87	210.8	212.08	212.61	211.75	211.41	209.3	210.53	210.56	212.26	211	209.79	212.13	210.78	210.65	212.66	211.17	211.03	211.62	211.7	212.59	212.65	210.64	211.95	212.19	210
213.02	213.1	210.46	211.06	212.94	214.23	211.52	212.86	211.24	213.1	210.62	211.77	209.92	211.5	210.7	210.72	211.07	211.36	210.91	212.83	212.08	211.2	211.95	212.73	210.47	212.14	211.76	212.35	210.73	212	211.86	211.38	211.63	211.32	212.38	211.23	212.63	211.46	211.1	211.83	210.62	211.49	211.35	211.56	210.12	211.86	213.43	211.6	211.17	212.14
203.88	206.27	202.26	203.85	204.78	204.33	203.45	203.15	204.39	203.84	203.88	205.45	203.82	202.59	203.39	202.83	202.87	203.27	204.99	204.6	203.3	205.33	204.77	203.02	204.17	204.47	203.64	203.86	204.95	205.05	203.59	203.8	204.51	204.78	203.97	203.44	203.89	204.95	204.81	205.36	204.44	203.65	204.39	203.98	203.36	205.25	204.16	203.3	204.59	204.97
217.3	218.2	218.34	217.49	217.52	215.52	216.47	217.41	217.95	217.69	216.34	218.21	218.73	217.84	217.01	217.25	216.3	217.24	217.38	217.14	217.78	218.38	218.17	216.49	218.49	217.98	218.81	219.81	217.75	219.64	219.21	216.97	217.35	216.43	217.69	218.22	217.03	217.13	218.03	217.24	216.41	217.66	218.24	216.37	218.22	217.7	217.94	218.7	217.44	217.4
209.7	209.36	209.2	208.49	208.34	207.7	209.34	207.86	209.71	209.14	207.77	207.37	207.53	208.41	208.57	207.71	207.92	210.97	209.25	207.71	208.02	208.42	208.83	207.73	209.42	209.44	208.05	209.27	206.97	208.95	207.94	209.29	207.72	207.37	208.63	209.19	208.36	210.63	209.23	209.9	208.74	208.9	210.15	210.4	207.79	208.65	207.62	207.58	210.06	208.03
213.32	212.73	213.24	212.58	212.99	213.31	212.82	212.79	213.96	211.65	211.65	212.03	212.53	213.38	213.44	214.5	212.48	212.01	213.81	213.05	212.85	212.02	212.55	212.99	212.06	213.22	212.32	213.27	213.16	212.5	211.88	213.99	214.01	213.3	213.29	213.63	212.63	213.15	211.57	213.28	214.3	213.49	213.08	213.49	214.11	212.05	212.24	212.23	210.91	212.51
201.33	201.04	198.77	200.59	200.11	201.04	201.1	198.73	201.65	200.84	200.49	201.54	199.49	199.47	200.36	200.22	200.26	200.32	199.18	200.25	200.07	201.61	198.23	202.31	200.54	200.03	200.69	198.9	199.38	198.95	200.05	200.11	201.04	199.57	199.7	200.87	199.46	199.87	200.26	199.52	200.61	200.59	201.05	201.18	200.47	200.77	199.33	200.42	201.4	201.53
[truncated: 700 more rows]
[truncated: 150 more columns]
