# Supplementary material for: Genetic dissection of main and epistatic effects of QTL based on augmented triple test cross design
Source: PLoS One. 2017 Dec 14;12(12):e0189054. doi: 10.1371/journal.pone.0189054 (PMC5730204; doi:10.1371/journal.pone.0189054)
Supplement: S6 Supporting Information — (ZIP) [file pone.0189054.s006.zip › z1_1900_0.2_10.csv]

210.59	207.16	211.28	206.25	207.79	215.46	208.13	205.1	208.7	206.33	210.72	202.57	207.53	208.22	203.1	207.92	207.26	211.79	209.19	209.78	210.78	208.36	206.81	209.18	208.09	207.74	211.4	206.17	208.64	207.47	211.95	205.29	206.44	205.39	208.03	208.62	208.4	208.33	208.13	209.23	208.14	209.67	209.74	207.64	210.54	205.9	204.43	207.05	208.68	210.53
204.17	204.48	203.57	201.31	203.56	207.16	198.44	203.61	201.59	203.54	200.67	201.6	202.5	209.95	202.71	205.71	204.43	203.72	203.39	204	203.94	204.38	203.76	205.68	203.99	206.99	204.42	204	202.41	197.43	204.09	204.55	204.25	199.36	205.93	202.24	206.92	203.34	202.05	204.69	202.69	205.17	207.53	200.5	202.76	198.52	205.73	203.21	201	198.04
209.16	211.18	210.44	207.95	208.08	209.18	205.31	212.29	209.05	212.08	206.3	206.55	210.75	205.24	202.8	205.08	206.27	203.58	206.24	205.05	208.22	203.15	206.07	207.79	210.46	211.54	206.15	202.07	206.91	209.6	202.5	209.21	206.64	205.46	208.26	209.3	209.74	208.25	206.41	207.96	206.86	209.68	210.97	208.82	211.88	208.34	207.38	210.65	211.26	209.75
211.35	205.63	207.9	208.95	209.89	206.32	207.85	213.04	206.79	208.08	211.67	203.42	209.97	211.13	207.25	205.72	208.6	203.43	208.59	207.52	208.82	206.1	210.55	208.51	210.73	206.65	205.43	205.64	204.43	206.34	204.71	210.31	210.94	203.46	212.29	208.78	211.09	209.09	206.51	208.92	204.05	208.37	206.65	204.91	210.9	203.83	205.49	209.17	206.89	207.03
216.28	218.11	214.68	218.88	218.57	213.27	218.62	212.54	217.9	217.38	210.56	219.4	219.41	216.32	220.9	219.14	213.16	219.43	219.43	220.38	214.17	222.71	217.17	220.29	217.6	214.42	213.8	220.43	214.29	217.91	219.34	209.95	213.69	216.74	216.97	219.76	217.4	209.82	217.37	215.76	215.05	215.01	217.16	216.48	220.95	212.37	216.87	218.81	219.44	220.14
206	206.67	202.65	205.43	207.06	202.97	202.93	205.73	203.29	202.51	204.18	202.19	204.2	201.39	204.17	202.41	203.1	205.63	201.91	206.46	207.35	204.4	203.79	205.96	204.73	204.85	201.25	209.38	202.5	207.91	204.97	208.68	206.12	205.63	205.52	203.95	204.98	206.2	202.12	206.87	200.36	203.83	210.27	200.25	201.01	206.69	206.76	204.95	204.67	205.43
210.39	207.32	206.27	206.83	211.24	206.52	211.13	207.42	205.7	204.03	207.08	208.16	208.02	210.22	209.05	201.3	211.81	207.87	208.75	210.44	209.67	212.63	207.77	209.53	210.61	207.38	208.81	207.65	208.31	211.55	203.69	211.27	212.82	202.92	206.9	206.93	212.64	207.33	206.15	210.99	208.42	207.56	204.01	206.93	209.23	212.62	207.53	209.84	207.55	207.13
211.79	205.22	207.61	208.73	209.85	210.35	205.04	211.14	210.55	212.66	210.33	212.92	213.35	211.24	210.5	212.48	212.42	209.89	203.08	205.77	210.89	210.69	206.04	210.17	211.41	209.49	207.1	214.46	214.95	205.68	212.73	207.49	204.05	209.89	207.11	207.98	207	209.77	213.07	210.01	209.5	211.25	208.03	209.69	211.79	211	208.41	211.99	204.94	207.92
203.83	198.97	205.22	201.61	208.64	206.46	205.55	202.14	201.2	202.6	203	203.89	203.78	209.55	202.94	200.74	199.56	203.51	203.22	201.9	206.05	204.79	202.84	205.41	207.68	206.06	206.41	203.51	198.95	203.26	204.88	201.73	201.99	206.35	204.79	206.84	212.81	208.03	205.08	203.41	203.12	206.07	206.04	200.22	201.98	206.25	203.63	205.44	207.08	201.85
213.86	213.11	215.19	211.02	213.91	214.36	211.38	210.95	215.99	213.24	210.05	213.95	213.69	211.38	211.37	211.84	214.26	215.66	212.34	213.64	214.5	211.55	215.38	218.61	213.69	211.86	211.8	217.19	216.52	214.67	211.64	211.22	213.68	216.66	219.9	210.88	210.09	211.41	213.91	217.21	216.87	215.06	214.21	215.81	213.01	213.11	209.06	216.7	212.48	213.73
200.51	201.37	200.65	200.95	201.77	195.67	199.31	203.78	203.16	201.49	197.06	198.27	200.52	202.56	203.08	204.44	198.08	193.35	199.79	201.73	196.37	201.21	196.79	200.47	200.38	196.47	203.53	200.18	198.57	198.47	199.23	198.97	196.09	202.52	198.22	197.38	199.57	199.83	196.85	199.83	200.68	202.56	198.97	198.46	203.19	193.1	201.19	199.39	200.91	200.21
220.6	219.97	215.81	219.86	217	212.48	216.56	220.61	215.68	219.89	216.49	215.7	218.04	216.37	219.86	216.56	219.55	221.07	221.55	219.47	221.16	216.51	213.5	214.37	219.3	218.25	218.06	219.22	215.36	216.81	212.27	216.79	219.2	220.31	220.13	217.83	212.85	216.42	217.8	217.18	211.43	215.93	217.43	215.76	214.05	213.18	216.47	213.3	221.32	220.79
205.59	199.19	204.82	203.66	198.37	201.84	205.66	202.59	201.43	198.43	200.76	195.78	204.84	202.11	200.58	199.55	201.44	200.07	203.37	199.42	207.42	200.16	205.65	206.59	205.13	200.05	205.17	205.18	204.59	201.51	199.24	201.59	198.6	202.92	202.51	205.48	201.88	202.89	200.42	198.96	199.94	203.68	199.39	198.72	199.71	203.01	202.63	202.38	204.89	200.8
208.31	209.26	210.05	209.29	209.2	212.52	211.6	208.38	212.61	212.85	209.7	209.9	208.29	207.74	211.2	208.56	208.9	213.58	207.65	208.53	210.12	212.71	207.41	211.02	209.91	209.35	210.45	211.73	210.18	212.54	207.8	207.17	211.63	213.18	212.69	205.91	212.68	207.33	202.6	208.75	208.72	212.22	211.18	205.45	210.08	206.48	209.74	206.38	214.16	207.35
209.11	211.32	213.7	212.45	214.39	210.46	212.55	212.84	218.3	212.18	213.89	213.38	210.17	214.26	208.55	214.41	216.59	211.79	211.42	214.55	216.67	212.99	211.41	213.22	213.08	206.86	210.41	213.56	211.61	210.91	211.13	213.36	213.13	209.91	213.92	213.28	212.23	215.05	216.17	215.04	214.24	211.84	210.82	216.87	211.48	212.08	214.68	208.58	213.72	208.15
214.33	212.72	209.47	213.12	216.65	212.42	212.31	207.47	214.8	213.51	214.22	213.02	214.95	212.11	208	210.36	217.98	207.38	213.8	212.11	212.41	213.06	212.79	208.25	207.73	206.19	209.54	210.3	212.69	211.07	210.24	208.39	210.44	210.31	212.4	214.04	212.67	212.52	211.26	210.04	211.06	209.55	213.26	206.93	217.07	210.68	211.37	212.22	209.47	208.77
209.92	206.97	208.75	210.3	210.75	208.78	210.87	202.91	207.69	209.13	212.81	210.35	208.93	205.83	212.97	210.88	206.45	206.64	206.59	213.75	212.06	213.93	210.58	208.6	207.53	208.6	209.94	209.03	209.74	208.11	207.86	210.31	211	208.48	207.29	210.19	206.65	206.31	212.11	209.47	208.43	209.64	206.72	209.56	205.67	204.78	208.18	211.34	207.96	205.83
218.21	213.14	216.49	215.85	213.37	216.46	211.87	214.73	210.95	213.29	211.51	216.56	218.17	212.3	213.29	216.65	213.16	216.15	213.76	217.73	213.6	215.53	216.06	213.62	214.94	213.05	211.72	210.84	213.42	216.44	215.24	215.77	216.17	213.9	214.04	216.28	213.8	213.26	216.87	206.38	215.25	210.95	213.75	215.17	212.34	208.16	209.9	218.48	214.43	210.47
211.73	216.8	213.63	214.87	209.96	210.5	214.08	210.76	212.24	214.94	214.31	209.17	213.27	210.96	210.78	212.68	207.39	210.35	212.21	212.43	214.31	213.89	210.9	213.77	214.66	213.59	207.94	216.09	212	212.32	216.43	212.12	213.4	214.66	212.81	211.42	217.09	210.47	211.46	207.23	213.65	212.2	215.37	216.81	212.14	210.57	212.03	210.9	218.13	215.8
209.07	205.92	209.24	206.43	205.12	207.35	206.66	206.22	204.9	211.8	206.85	209.2	206.56	209.88	207.11	204.69	211.16	202.72	204.27	208.25	204.98	207.31	204.76	204.64	206.89	207.83	202.19	202.6	207.1	203.32	207.09	203.83	207.91	202.41	209.48	206.2	203.07	204.56	210.19	202.65	207.09	204.51	204.62	206.97	203.49	207.05	208.16	200.5	211.61	206.18
220.01	220.06	221.28	218.54	219.4	214.31	214.31	215.78	216.67	213.59	219.48	218.54	213.45	216.89	218.3	216.82	219.64	215.32	210.2	217.28	219.46	218.72	215.05	221.6	217.81	217.92	218.16	214.82	213.49	218.07	215.44	215.51	220.37	218.41	219.82	215.31	219.29	217.67	219.52	216.54	218.45	219.58	217.9	219.26	211.79	217.41	216.77	218.57	214.72	218.38
198.43	197.04	199.83	198.01	195.69	202.24	197.21	194.93	205.44	199.54	200.23	199.61	196.8	194.96	194.09	195.97	195.49	196.88	199.87	198.12	198.76	196.96	197.76	201.75	201.21	195.7	198.96	200.19	201.71	196.3	199.59	203.17	200.3	195.38	199.94	198.34	204.8	198.61	199.27	198.65	197.57	195.41	194.26	197.55	201.97	203.32	199.36	201.01	199.77	197.49
198.27	202.2	203.12	201.45	202.23	199.81	201.58	204.53	200.86	205.49	201.37	204.97	204.15	202.48	205.01	202.29	200.73	201.21	202.41	204.56	207.72	201.94	200.21	204.84	204.06	207.95	208.76	202.91	201.11	203.94	207.32	203.66	200.15	200.21	201.77	204.54	204.18	203.8	201.82	203.58	206.88	202.31	205.8	200.6	202.52	201.75	202.37	198.26	204.09	199.95
204.97	203.05	208.91	199.29	201.51	204.05	202.61	201.28	207.19	209.45	205.59	200.49	204.5	201.16	202.37	203.05	203.7	205.93	207.97	207.36	204.2	203.52	204.07	204.37	206.36	201.07	206.22	202.9	200.6	205.56	203.46	202.74	209.51	205.55	206.85	197.78	204.83	199.76	203.6	207.47	205.7	206.83	203.68	205.78	207.09	203.93	199.8	206.02	200.89	206.78
205.6	204.75	201.31	207.71	206.62	206.55	202.55	208.6	204.35	205.19	208.38	206.29	208.82	200.65	207.99	209.87	208.2	205.65	204.5	202.61	200.72	207.01	204.01	209.31	206.14	203.38	204.16	201.15	206.51	204.19	204.92	202.22	205.7	205.64	207.45	201.01	204.49	204.91	207.39	201.86	202.57	206.31	205.92	205.88	201.15	202.91	205.68	204.12	200.92	203.33
213.72	209.32	213.69	215.44	209.7	209.52	210.62	216.43	206.41	214.03	215.78	209.06	213.82	212.37	210.3	212.8	206.85	213.7	215.12	211.4	212.75	210.47	211.78	212.35	212.38	206.78	211.05	212.22	210.5	213.23	213.35	211.24	215.81	214.15	213.34	211.54	209.58	211.61	211.89	209.56	210.91	209.57	212.39	212.14	212.62	210.2	211.27	209.74	213.91	211.02
207.19	207.21	207.35	204.42	202.63	208.76	208.34	206.79	199.23	205.21	208.92	200.67	207.92	201.08	211.4	204.73	204.65	206.67	200.1	206.54	205.09	207.37	203.36	204.71	204.96	206.94	205.08	200.16	201.45	204.2	202	206.38	205.35	200.52	204.83	209.83	206.85	204.35	201.06	204.56	209.07	199.77	201.82	207.75	203.26	203.47	204.98	207.59	207.75	201.45
207.78	212.36	211.12	208.21	209.68	212.8	207.65	208.77	216.47	209.81	212.15	210.4	213.17	209.5	211.56	212.42	211.6	214.9	214.23	214.37	211.27	208.03	208.63	209.93	214.59	209.57	212.2	215.82	211.9	212.12	209.77	213	208.69	208.91	208.31	211.48	210.03	214.7	210.44	208.88	211.8	216.77	213.77	210.39	211.87	211.45	204.75	208.25	216.82	213.18
202.63	199.04	202.87	199.59	201.34	203.14	209.12	200.15	198.36	202.61	201.51	203.2	199.07	198.44	204.72	202.09	205.21	207.61	204.86	201.74	207.08	199.79	203.41	205.67	204.85	207.51	201.3	200.26	200.22	202.66	201.88	200.49	203.98	203.82	201.9	203.02	202.55	209.04	207.92	203.48	202.73	206.86	200.86	204.8	202.72	207.07	201.16	203.02	196.03	199.31
211.94	213.03	211.65	209.45	211.36	215.01	210.73	213.64	213.86	210.87	209.7	211.45	214.59	210.17	209.74	212.01	214	213.79	211.06	209.87	214.53	211.84	214.79	212.13	206.35	206.76	207.72	209.08	211.11	208.83	209.31	212.23	210.49	207.61	209.73	210.77	214.41	215.3	218.37	210.72	218.72	211.55	211.85	211.42	210.57	210.17	216.78	214.54	213.12	212.97
204.6	207.58	204.06	202.61	203.01	205.77	199.03	201.61	205.88	204.13	203.5	207.47	205.29	206.05	199.79	202.87	206.97	203.99	204.45	198.21	201.55	202.65	210.11	205.84	207.73	204.92	203.8	200.35	202.51	203	204.21	201.96	205.54	205.88	203.65	202.31	205.89	206.29	202.57	198.75	202.32	203.97	207.06	204.01	204.36	201.67	201.1	207.67	201.46	197.89
194.29	197.92	194.99	197.67	194	190.89	195.83	193.32	198.97	195.07	199.45	198.93	194.05	196.59	197.56	191.13	195.79	198.57	197.76	198	195.72	193.05	196.06	195.05	192.33	192.39	196.21	191.3	195.61	193.42	199.01	194.95	192.36	193.62	195.11	189.65	197.21	196.36	198.67	195.82	194.91	195.97	193.38	197.31	193.53	192.33	194.76	198.04	198.71	196.08
200.2	199.15	204.89	201.24	195.78	199.89	206.22	205.24	200.63	201.36	198.47	202.64	201.52	202.13	201.98	205.63	199.4	199.76	206	209.63	203.77	205.24	203.46	201.25	202.51	204.97	203.45	205.28	206.3	206.4	201.72	202.68	204.58	198.38	205.25	199.28	199.53	202.14	201.4	203.92	205.17	199.22	201.84	202.42	204.52	203.09	199.8	202.23	205.32	202.71
212	209.22	218.2	215.16	213.61	211.54	211.66	208.23	216.31	213.37	217.03	209.96	211.25	215.58	212.49	213.55	212.3	209.52	218.67	212.46	216.57	209.48	214.42	216.33	212.87	211	218.81	210.15	211.7	211.02	214.61	216.39	215.06	214.48	210.85	213.37	213.59	214.36	214.78	214.5	214.59	216.15	208.66	212.67	216.08	210.27	213.03	214.89	216.86	212.1
205.12	207.25	207.05	207.92	201.43	209.34	204.66	206.49	200.98	205.32	208.87	203.82	203.79	205.68	205.45	208.75	202.67	207.83	201.14	207.69	206.83	202.2	209.37	209.05	208.26	206.36	201.67	203.34	203.37	206.58	207.51	209.56	212.47	204.29	202.98	204.78	206.3	208.35	203.01	209.38	207.53	204.63	204.73	210.49	202.86	205.51	205.33	206.61	205.43	201.59
202.54	204.82	201.53	200.84	204.78	206.78	205.44	203.77	206.99	200.47	208.41	207.24	207.34	204.62	202.44	203.74	203.66	199.7	205.56	200.88	207.03	204.06	206.87	201.35	202.73	203.37	200.84	204.21	206.08	205.57	209.17	200.54	203.02	206.64	201.81	198.56	201.49	200.83	208.4	203.81	204.6	205.41	202.14	203.19	197.05	203.63	206.31	202.19	203.72	203.53
197.32	200.86	202.04	198.71	197.77	205.2	200.44	199.73	203.57	199.9	197.28	197.69	199.96	197.26	197.88	197.09	199.22	194.54	202.02	202.42	197.47	199.86	198.13	202.99	198.58	195.78	198.78	204.99	198.45	195.32	196.09	197.85	200.86	193.07	197.12	200.87	199.65	201.22	196.06	194.57	200.27	201.52	197.82	203.88	199.5	199.49	200.52	194.74	202.68	197.21
199.79	190.26	194.86	189.91	196.84	191.65	200.95	193.16	191.58	191.81	194.2	192.73	194.01	198.42	193.99	192.61	193.09	194.91	193.25	192.27	193.04	196.83	191.79	193.23	191.76	194.64	188.33	190.47	191.11	193.23	195.09	189.11	192.28	192.13	196.63	197.33	196.1	190.75	199.48	194.31	193.22	193.43	193.05	194.25	192.1	188.25	196.5	198.52	194.31	192.27
192.87	191.62	197.31	194.74	193.28	195.02	192.26	195.73	190.58	195.68	194.35	195.17	192.89	195.07	193.45	193.77	195.49	191.51	197.32	196.61	192.71	194.81	191.93	195.82	194.3	191.74	188.75	192.69	193.63	194.57	194.85	197.55	193.67	199.13	197.08	194.03	189.38	190.51	196.35	193.43	191.86	192.02	193.52	196.55	195.13	192.99	197.28	195.98	195.46	196.52
205.16	203.11	201.24	204.45	204.45	200.62	198.64	204.42	203.11	202.22	203.8	199.99	208.32	202.88	205.07	201.51	207.72	200.9	198.6	200.61	207.01	207.69	203.66	200.9	207.15	200.62	202.24	205.34	204.65	203.71	204.08	203.53	203.18	204.19	198.87	202.34	203.92	202.12	204.9	210.73	199.41	205.46	199.44	202.74	206.07	204.05	204.01	205.69	204.08	202.42
207.08	208.09	208.37	212.76	212.8	211.55	211.39	209.73	208.02	209.49	210.84	207.28	209.77	207.33	208.24	208.82	213.2	209.19	210.81	212.27	211.72	210.13	206.17	206	209.29	207.56	209.74	212.66	211.38	211.42	211.5	208.32	208.84	211.09	211.05	209.79	212.13	214.14	214.53	209.64	211.84	208.29	211.46	210.76	208.38	206.9	209.16	212.03	205.6	203.48
209.5	209.35	211.57	211.12	210.36	210.34	209.13	207.18	209.11	214.9	210.99	208.32	205.04	209.25	206.36	212.41	204.24	207.41	208.41	206.93	206.75	212.44	211.87	205.02	206.49	201.07	210.64	207.15	205.29	210.86	213.32	211.96	208.83	207.52	210.78	206.98	210.82	213.9	209.76	207.41	212.1	208.69	211.24	206.33	207.25	212.63	211.59	208.12	208.4	206.36
202.34	202.25	205.95	204.85	202.96	201.51	203.72	197.88	207.02	201.21	203.46	202.45	210.51	198.64	200.01	203.18	205.95	209.51	203.66	205.53	204.83	203.45	202.53	202.64	204.1	204.68	204.95	207.06	198.29	208.88	204.48	203.28	206.46	205.09	198.9	204.41	207.64	207.57	207.25	201.71	205.72	204	203.55	204.76	203.94	205.83	201.07	204.65	203.57	206.02
214.12	211.63	210.11	210.39	210.36	210.79	210.31	210.3	216.1	216.32	211.09	215.7	213.44	208.61	210.14	212.36	213.77	216.53	212.77	214.4	213.15	210.43	214.7	212.95	215.96	211.87	211.77	210.32	212.78	210.85	205.6	211.82	214.55	210.48	213.04	211.86	211.31	206.67	211.36	210.53	214.27	208.85	207.51	211.48	214.62	209.67	207.74	207.36	215.92	214.49
208.44	207.96	209.11	208.71	210.45	211.83	204.47	211.87	207.27	212.17	209.73	204.86	209.2	205.94	212.39	206.51	209.66	205.56	206.56	208.02	211.56	209.66	213.62	208.7	208.29	207.88	207.9	206.34	207.6	208.31	205.41	211.07	206.7	202.96	206.78	207.81	207.96	213.98	207.12	204.96	205.43	204.41	208.23	206.63	209.74	204.91	208.85	204.97	206.67	212.39
215.19	205.54	210.65	209.67	209.45	213.79	207.72	207.57	206.68	211.71	208.24	208	212.33	211.23	208.54	206.72	210.27	205.11	208.1	209.72	204.59	204.2	208.34	207.47	215.56	208.31	207.1	206.22	208.55	207.65	207.75	206	208.92	207.23	205.68	206.24	208.97	210.54	206.37	208.84	207.37	208.44	207.07	204.81	207.9	208.03	209.09	209.05	204.49	212.06
214.4	213.3	218.35	216.32	218.04	218.71	212.57	218.42	215.34	213.01	214.32	217.48	218.78	214.61	215.28	217.19	217.9	215.28	217.42	212.56	215.21	213.1	215.02	219.57	214.64	215.1	216.31	215.23	217.68	215.55	216.53	214.68	214.94	214.64	216.44	218.92	215.79	217.52	215.62	214.63	216.61	219.59	221.26	218.2	217.1	214.93	216.39	213.9	213.42	219.07
214.07	218.87	216.53	219.88	218.52	222.42	214.98	213.82	218.15	214.84	213.45	212.41	215.06	215.58	214.51	217.16	215.65	216.45	220.99	217.43	218.56	217.25	215.95	214	212.59	218.94	214.89	216.14	220.2	218.24	219.57	219.85	216.85	218.05	216.04	217.16	217.21	216	214.26	215.64	218.39	216	217.84	218.35	217.95	215.14	219.4	215.79	217.28	217.56
212.3	212.51	214.09	207.97	211.32	210.6	213.7	210.78	207.51	209.27	205.52	210.64	208.74	215.12	211.44	211.44	211.35	207.8	214.8	208.75	214.96	211.91	210.57	213.67	207.83	215.79	216.6	208.26	207.71	217.36	210.09	209.94	215.57	213.66	209.72	206.38	211.55	214.47	208.94	214.63	212.84	210.77	206.62	213.81	215.56	211.56	210.26	209.42	212.76	212.13
204.19	209.64	208.08	209.96	208.59	209.34	213.65	213.19	207.73	211.14	207.51	210.67	209.65	212.32	209.94	209.72	212.59	209.77	209.62	209.52	210.97	207.44	207.05	209.61	209.68	211.73	203.7	207.93	213.02	209.9	210.06	213.7	206.24	205.46	204.53	210.39	208.2	206.92	208.13	215.39	211.57	210.95	203.52	209.59	206.5	211.47	208.98	208.07	210.21	210.99
210.99	211.36	214.47	215.21	212.72	208.43	213.29	216.45	213.86	214.28	214.97	211.54	211.45	213.99	209.24	214.19	217.69	213.58	214.42	211.24	214.86	218.72	214.49	212.88	212.36	212.31	213.2	216.86	216.28	208.63	211.27	215	215.33	212.13	208.92	210.91	216.48	212.8	211.45	213.46	210.65	215.1	210.91	214.28	211.95	212.48	213.5	214.4	215.91	210.89
206.25	203.77	204.41	206.73	207.18	207.4	208.9	204.81	208.27	209.35	205.58	210.2	207.85	205.59	205.7	212.56	206.12	207.05	204.44	203.75	200.63	203.37	203.81	208.26	204.72	206.96	201.71	210.56	203.14	205.58	208.46	207.5	199.77	200.28	207.98	201.87	208.08	206.2	208.46	206.7	207.93	207.3	208.04	205.75	209.14	210.26	207.21	210.07	208.75	204.8
216.78	222.53	219.34	216.18	219.22	215.27	220.08	211.58	220.53	215.75	215.7	219.76	217.79	221.36	218.74	219.99	216.97	216.77	218.55	216.7	211.28	216.4	220.07	215.98	214.45	216.85	220.14	218.32	216.69	216.51	221.88	215.68	216.58	217.08	220	219.93	217.05	216.36	218.85	221.36	220.19	217.02	213.67	216.49	216.45	219.99	219.07	218.84	213.81	221.25
212.35	215.31	211.54	215.99	217.75	210.62	212.32	214.44	213.11	213.5	216.02	212.23	214.02	211.31	215.37	213.57	215.96	219.33	213.51	213.11	211.36	214.37	211.98	215.02	217.47	212.56	218.28	212.29	211.71	219.8	214.98	215.87	214.03	208.9	213.27	210.35	213.31	218.14	208.45	216.46	212.62	216.09	211.04	209.92	215.22	209.49	215.92	216.56	214.15	212.51
205.31	201.3	208.38	205.6	204.19	204.22	203.11	201.65	204.28	202.46	206.27	201.04	203.45	202.38	206.85	203.72	205.55	202.83	202.81	203.06	201.49	205.61	203.71	208.07	203.42	204.24	202.85	202.33	204.34	204.68	200.2	203.65	205.32	198.2	204.68	205.66	206.19	202.78	203.77	203.19	200.45	200.31	207.17	203.98	201.01	202.28	204.79	205.45	204.16	205.95
191.83	196.11	197.86	195.98	198.52	196.96	192.17	198.26	193.77	193.16	201.41	195.97	192.07	194.87	194.87	192.93	192.74	198.36	190.56	198.64	195.33	192.85	196.54	198.31	193.41	190.6	197.88	195.23	191.8	189.45	194.18	197.69	199.05	197.16	197.82	193.62	194.99	196.06	196.98	194.96	197.75	193.52	194.88	192.61	194.54	195.57	196.57	196.31	196.94	194.76
202.97	203.17	204.08	201.34	204.65	204.89	207.08	203.9	201.32	204.16	200.43	206.3	198.83	200.42	202.32	202.72	203.27	197.87	202.57	201.85	205.99	205.26	201.92	202.59	203.66	200.36	205.01	203.58	204.75	203.2	201.02	199.64	201.21	198.92	201.11	203.64	206.67	200.36	200.49	201.48	202.34	200.75	199.01	203.95	204.51	197.56	203.41	198.89	199.81	201.66
206.71	209.77	206.12	207.97	208.3	206.47	212.03	207.81	207.82	206.84	206.47	206.37	208.97	207.94	206.18	206.94	204.06	208.38	207.14	207.77	211.25	205.85	207.23	206.68	210.32	209.15	207.92	211.41	212.67	207.6	203.19	207.06	209.66	210.63	206.05	209.66	202.87	204.47	206.17	207.65	209.66	204.61	208.97	207.72	207.44	207.12	206	205.07	207.6	212.02
196.54	200.98	204.19	197.9	198.14	196.02	200.7	199.6	190.59	198.77	202.26	196.79	193.85	196.87	199.79	197.78	198.75	194.37	196.37	195.98	196.14	197.63	200.72	198.32	197.16	196.19	199.69	193.35	202.83	199.8	197.42	198	198.42	199.01	196.26	200.69	196.67	199.83	195.69	197.8	195.9	197.12	196.83	197.79	205.93	198.97	194.58	201.54	201.59	196.67
204.45	204.05	203.11	202.35	202.84	203.03	205.33	202.09	205.42	203.22	204.18	198.89	203.3	207.05	202.8	199.49	200.3	198.38	204.11	205.33	202.4	203.42	202.51	202.44	204.82	203.59	201.52	199.47	202.34	203.77	202.37	204.53	200.65	203.35	205.26	202.52	203.75	195.73	206.46	205.34	203.58	200.25	200.32	203.06	203.08	201.97	203.55	203.84	200.49	202.83
209.9	214.44	208.22	207.99	207.83	210.2	209.11	212.12	211.3	210.51	210.89	209.12	209.07	211.92	206.66	212.86	208.75	211.33	208.92	211.6	213.65	210.32	207.31	209.2	210.07	207.55	206.87	206.65	211	209.37	209.65	210.81	210.37	209.44	211.87	210.88	208.17	211.19	208.72	210.12	210.97	209.98	211.18	209.47	208.1	204.61	206.59	208.57	208.86	212.78
216.83	206.76	208.18	212.56	208.73	210.36	212.4	212.42	212.79	209.91	212.22	211.28	211.84	211.04	209.84	211.53	206.7	209.32	210.41	214.58	212.71	212.63	208.79	211.13	212.18	209.92	213.66	211.4	208.84	212	212.42	212.03	213.38	211.21	211.46	208.66	210.47	211.71	214.12	212.68	212.78	212.5	209.78	213.38	214	210.24	212.97	211.34	216.25	213.48
217.81	218.63	216.08	214.53	216.78	222.03	219.31	212.54	213.06	217.26	217.79	215.38	215.63	219.82	218.24	221.68	215.65	218.36	213.05	216.5	218.48	217.78	215.61	213.01	216.94	216.85	218.24	214.5	215.48	217.35	215.83	216.41	220.67	220.61	216.44	220.29	218.01	216.26	217.53	217.44	223.73	212.56	217.89	220.32	219.04	216.22	221.13	213.42	214.51	223.01
203.22	200.15	200.11	197.83	199.22	198.64	198.26	201.86	203.18	200.19	204.54	200.33	198.93	200.82	197.17	200.72	202.88	205.46	200.97	197.92	198.68	201.21	202.67	200.03	195.42	197.26	207.98	201.08	198.47	201.76	203.02	202.76	198.45	196.09	202.57	201.26	203.24	194.84	197.38	200.67	199.17	195.86	200.2	198.16	199.68	197.79	200.18	197.97	202.53	202.72
223.13	215.77	218.25	217.4	219.3	222.58	216.28	216.41	218.09	215.52	222.66	216.37	221.43	227.35	218.33	221.66	215.52	217	217.93	219.39	220.6	214.98	216.46	218.68	218.82	216.38	214.48	216.06	218.12	213.42	220.18	216.23	216.8	220.64	216.39	221.94	218.74	215.47	216.95	218.25	220.32	215.8	221.2	218.8	218.83	220.49	219.52	211.82	216.62	217.16
209.13	211.78	207.28	208.93	209.41	210.92	213.77	209.82	210.17	207.37	209.74	211.23	208.5	213.96	212.65	208.85	206.51	206.3	209.67	211.21	207.12	215.05	211.28	210.63	210.94	209.35	207.13	207.71	210.57	210.43	205.43	211.08	212.83	211.4	212.64	213.92	212.95	208.62	207.94	209.26	209.9	209.68	211.36	208.13	207.7	213.82	210.35	211.4	211.68	214.69
201.15	204.83	205.74	202.91	203.13	206.12	201.73	206.95	204.41	204.35	202.88	202.13	204.14	202.2	203.97	204.17	202.46	203.37	205.64	206.34	203.58	200.77	202.28	203.17	201.39	204.19	205.68	205.97	205.28	204.13	204.22	202.14	201.54	200.73	204.19	203.63	203.11	204.05	202.93	206.09	202.22	208.59	205.74	201.68	200.15	205.23	204.51	201.85	205.96	205.58
205.21	210.4	208.02	210.63	204.77	208.31	208.09	209.49	207.49	208.51	207.7	207.89	207.9	210.02	204.78	204.96	205.63	208.57	211.56	209.3	208.18	204.08	205.86	209.47	211.46	203.52	208.57	209.83	208.29	205.37	201.37	208.44	208.93	209.03	204.01	205.31	207.03	208.82	209	214.22	205.85	209.57	201.84	210.1	208.26	206.65	207.36	208.87	208.92	211.33
212.08	212.53	216.89	212.31	212.43	210.99	214	211.41	212.31	213.2	211.57	213.3	215.2	214.57	207.61	207.05	212.22	215.42	211.93	207.6	212.62	211.62	210.99	211.03	215.38	217.41	213.1	210.8	215.38	209.3	214.12	208.39	215.94	213.83	211.03	206.78	216.91	207.29	210.28	210.82	206.58	214.01	212.9	209.78	213.32	210.75	210.85	213.59	207.48	215.02
212.67	208.32	208.03	209.75	207.11	212.09	209.19	205.9	210.43	210.81	210.67	208.09	210.41	205.28	208.51	209.18	213.56	207.83	208.23	212.75	210.23	206.04	209.28	210.46	204.96	210.41	210.9	212.02	215.89	212	204.17	208.08	209.72	208.47	207.41	210.07	211.29	213.32	205.17	213.99	208.76	208.07	207.28	210.15	210.56	210.42	204.33	206.7	208.78	207.53
215.15	211.51	210.93	212.56	213.77	212.82	211.87	209.28	215.97	209.61	214.55	213.24	210.4	206.16	212.37	213.25	209.47	212.73	213.75	210.93	214.99	206.6	211.63	210.67	209.91	211.68	212.56	212.15	210.39	212.85	212.08	215.5	214.58	211.06	214.98	212.23	210.14	211.38	211.25	214.55	208.46	210.12	213.4	215.44	212.13	206.93	214.82	213.72	217.45	214.74
214.93	219.34	220.43	217.54	220.34	214.1	216.81	216.36	214.88	216.21	217.1	219.25	218.88	216.76	213.29	220.52	218.92	216.09	217.61	211.51	214.92	218.04	211.68	218.08	219.41	222.79	219.61	213.92	216.99	217.9	216.46	219.42	215.98	217.49	219.22	219.1	217	218.29	212.3	213.49	218.84	216.63	218.13	218.24	217.23	220.2	219.29	212.76	218.96	218.51
204.73	208.19	199.27	202.08	204.43	206.89	204.42	201.3	203.15	206.75	202.19	204.07	208.53	202.32	205.62	202.02	204.69	201.84	201.48	207.16	205.8	206.97	206.43	205.73	200.54	203.47	201.32	203.07	198.48	207.44	207.15	203.54	205.06	203.65	201.74	205.63	199.27	203.92	206.44	203.13	206.79	201.99	203.16	205.67	197.89	204.79	199.29	204.71	206.23	201.23
203.96	200.07	203.88	209.08	204.06	205.15	206.02	204.36	207.91	200.82	205.56	203.3	201.62	203.27	205.04	206.41	206.44	203.87	207.1	203.01	203.17	207.43	202.34	205.35	205.33	204.68	207.16	202.75	202.07	204.65	204.37	205.13	206.58	205.52	206.22	203	203.54	199.13	204.68	205.83	204.74	205.44	201.8	207.14	205.39	201.9	206.91	203.85	208.77	206.06
215.08	213.62	212.32	211.98	214.28	211	216.42	211.85	211.63	217.44	214.93	213.8	214.27	215.68	214.08	212.9	211.24	211.43	213.07	211.23	209.55	212.13	212.17	211.41	214.93	213.71	212.27	211.16	211.98	210.6	209.57	212.25	213.26	211.31	213.95	208.46	211.71	214.3	212.16	214.66	214.26	211.78	216.37	211.55	206.87	214.7	213.32	211.75	212.03	211.49
201.56	201.93	200.73	199.16	205.7	200.85	203.74	203.84	201.67	201.45	205.11	205.03	200.47	201.42	200.69	203.86	207.03	201.14	200.54	201.13	200.61	202.59	200.87	204.15	201.64	201.89	203.68	193.78	202.05	202.66	205.01	197.84	204.78	202.1	196.65	201.12	201.84	206.23	204.45	201.22	204.49	201.7	197.92	201.98	201.56	199.93	201.78	205.87	203.16	203.41
207.34	206.28	204.54	201.05	205.47	204.18	209.36	207.89	207.78	201.73	201.96	206.43	205.61	208.31	202.31	207.44	203.47	205.06	205.59	210.29	203.58	207.34	202.83	204.37	209.75	206.05	208.99	202	206.79	207.99	202.78	207.38	206.12	204.84	211.24	205.42	206.18	204.46	206.42	207.3	206.19	205.03	205.84	198.49	206.21	209.64	204.9	208.49	204.05	208.13
212.6	214.13	209.23	214.1	214.61	211.89	212.32	212.76	210.2	212.39	212.86	207.7	210.11	209.12	208.35	215	212.01	213.37	212.74	210.07	212.82	212.19	210.45	207.84	210.79	211.64	213.41	213.13	214.35	212.29	212.33	213.84	212.8	209.82	209.63	212.06	207.34	212.89	213.96	212.2	214.47	210.83	210.98	208.47	206.81	213	212.93	207.99	210.85	207.56
216.21	211.52	217.24	216.82	217.85	216.54	213.29	213.01	213.68	212.78	210.78	208.76	214.99	217.22	213.87	213.45	209.51	210.66	215.02	211.18	212.1	216.47	214.71	217.11	215.56	211.38	212.73	212.12	214.5	215.96	217.65	214	210.92	212.09	213.17	214.01	211.22	215.97	216.2	214.71	212.53	213.35	209.52	212.14	215.7	209.25	215.47	215.86	213.75	217.07
207.54	205.64	201.84	204.61	208.13	202.03	203.15	202.31	209.17	201.95	203.53	206.12	209.68	208.54	202.97	202.72	207.67	205.01	208.39	206.78	203.87	205.19	204.66	201.9	202.4	203.21	203.88	207.94	203.85	204.23	206.17	208.08	201.35	202.97	201.1	199.54	203.24	203.72	203.09	208.09	205.86	203.57	200.95	201.42	209.5	205.92	203.31	210.3	207.44	204.87
196.91	201.1	202.98	202.27	204.2	203.08	202.71	202.61	206.48	206.1	199.75	203.39	199.37	203.96	200.42	195.99	203.18	202.15	203.13	209.31	200.66	204.99	201.29	203.33	201.11	203.83	201.92	201.76	201.19	204.61	200.38	204.37	206.1	202.21	203.53	204.02	201.6	205.06	203.02	199.17	206.37	200.72	199.09	198.42	204.96	198.31	200.15	201.88	201.94	202.78
206.56	204.67	211.4	204.1	205.88	205.66	204.39	207.74	206.65	205.35	206.46	202.15	206.99	201.82	203.29	207.26	207.41	203.96	201.63	207.82	208.2	206.53	207.67	202.87	206.54	203.09	202.81	202.9	207.3	204.86	203.26	203.19	203.32	207.63	209.54	203.86	205.66	204.33	205.92	209.1	205.15	206.4	207.37	208.81	205.13	207.72	207.56	200.82	205.76	203.88
202.9	201.14	199.5	201.11	197.82	198.71	201.26	199.89	196.72	201.84	197.97	204.66	198.84	198.12	197.15	197.84	199.44	200.01	197.39	199.5	201.43	203.35	199.85	197.33	199.97	199.02	202.14	197.77	200.28	198.36	199.2	201.17	200.97	194.63	205.59	199.5	197.02	197.07	202.04	198.74	203.29	197.72	201.23	206.08	201.77	200.44	203.26	198.07	199.51	203.92
208.5	207.73	207.74	214.85	210.05	211.17	210.22	214.95	213.6	215.2	210.41	207.48	213.72	209.27	211.49	216.07	211.91	212.66	212.2	213.59	212.73	212.58	210.32	203.46	211.28	210.63	208.52	211.45	211.28	213.16	208.24	215.04	212.67	208.55	209.42	211.46	209.57	212.64	210.8	212.64	215.53	209.17	213.6	211.64	212.58	207.75	211.36	207.26	216.77	213.18
213.12	208.14	210.5	215.38	209.65	216.22	214.28	209.7	211.46	216.32	210.35	214.02	213.95	212.55	212.29	210.19	207.69	210.92	214.96	210.69	212.02	215.74	211.67	212.94	209.12	213.82	215.19	211.99	210.78	213.56	207	212.51	212.34	215.29	211	211.92	211.34	206.76	209.01	211.57	212.75	210.8	208.96	214.51	212.73	217.62	208.74	211.65	209.38	213.03
215.47	214.27	215.85	211.74	212.5	212.39	213.16	214.16	215.38	210.82	216.46	212.51	215.18	215.76	212.76	212.42	212.9	211.41	214.03	214.3	209.77	209.45	212.07	215.5	216.01	213.19	212.92	211.71	211.49	208.54	210.62	213.67	210.98	216.41	211.87	212.14	214.26	215.77	211.31	213.36	209.88	213.87	215.28	210.72	218.3	212.06	214.43	212.23	212.62	211.49
206.18	203.95	204.55	200.82	204.8	201.61	198.88	205.18	199.81	200.78	201.49	200.96	205.93	199.98	203.6	200.37	203.68	203.46	205.66	202.24	203.09	205.65	201.55	202.51	208.05	201.87	204.77	199.68	202.82	203.15	198.62	202.71	208.19	200.18	203.55	204.86	205.72	205.3	204.29	198.36	203.66	203.01	203.99	203.23	207.06	198.86	204.94	202.28	208.5	199.84
207.26	201.79	198.13	202.94	199.04	203.4	205.04	197.27	199.52	199.27	202.22	203.24	201.24	203.4	203.29	202.35	204.29	195.92	201.55	195.31	200	205.29	196.55	204.8	200.86	202.56	203.65	203.17	198.69	198.33	198.53	204.46	203.59	200.98	195.79	199.06	198.58	200.22	202.05	203.47	197.15	203.17	203.74	199.77	200.78	201.24	202.37	200.36	201.17	201.99
209.09	200.56	211.85	210.09	208.78	209.67	212.43	207.41	210.12	207.57	206.92	206.02	208.44	205.06	206.79	208.67	208.67	207.42	204.24	208.25	207	206.62	206.76	207.96	203.31	211.92	210.6	212.24	205.62	204.55	207.87	202.65	209.66	209.01	208.32	212.23	209.35	205.15	205.05	209.63	204.93	207.65	207.41	212.85	205.98	208.3	208.43	204.26	207.42	205.49
199.9	195.52	195.78	194.98	196.49	197.48	195.58	194.3	203.17	195.44	191.99	191.48	194.24	196.42	197.56	195.71	194.6	198.27	195.91	196.34	196.8	191.45	188.59	196.64	198.18	199.08	197.48	196.96	195.55	193.49	190.41	196.07	199.82	194.9	194.14	191.09	192.1	199.81	193.59	196.62	198.16	197.87	197.05	192.65	196.21	194.39	198.08	194.46	192.4	196.06
205.24	203.1	201.51	204.58	200.78	205.51	202.73	206.62	200.55	206.72	203.6	203.64	201.47	201.02	205.87	204.58	200.83	206.53	205.05	202.2	199.93	201.41	202.7	202.11	204.81	205.45	197.25	206.52	200.88	204.69	205.87	202.96	200.42	202.55	205.5	201.46	202.72	203.95	203.85	203.39	203.12	206.38	200.36	205.46	204.6	199.96	203.96	196.89	198.09	202.4
202.28	209.27	199.6	205.18	207.79	200.17	206	199.43	206.48	209.3	205.14	207.44	201.95	204.18	202.35	207.05	204.72	204.57	204.68	198.09	203.72	208.23	205.06	202.96	204.75	206.13	208.37	205.15	208.82	206.78	206.93	204.95	206.76	206.74	207.87	207.3	207.51	206.38	202.1	207.11	209.55	203.45	200.82	204.68	208.12	207.61	205.07	204.78	205.29	206.35
206.34	208.89	209.25	207.03	208.48	209.9	202.95	202.93	206.48	206.48	206.41	209.25	208.94	207.36	209.74	206.97	205.17	206.42	205.03	206.05	209.8	205.97	207.16	208.58	206.27	208.26	203.71	210.27	207.68	205.22	208.58	207.88	210.06	205.42	206.88	210.41	204.2	209.89	206.13	206.07	208.31	210.05	210.51	205.38	203.77	210.54	206.18	211.54	210.79	202.71
199.26	204.33	203.93	205.22	199.33	200.99	201.81	203.99	200.84	201.49	198.77	202.61	201.77	203.14	201.26	205.26	201.18	204.1	203.43	201.72	203.4	199.75	199.12	201.93	201.16	202.88	201.05	199.49	204.36	201.98	201.61	202.38	200.5	198.97	202.48	200.76	204.24	203.52	201.19	208.44	201.5	202	202.68	200.27	202.55	201.92	205.19	197.83	201.33	206.24
206.98	208.98	207.09	208.17	207.54	210.18	210.08	211.22	209.38	206.36	207.87	208.13	208.81	208.05	205.08	209	211.85	206.55	206.08	213.74	210.54	209.68	212.95	205.97	207.49	211.44	209.66	210.81	207.42	206.73	206.28	208.62	208.55	208.19	206.11	209.95	214.23	210.44	206.13	206.67	208.67	208.36	206.02	208.75	209.45	209.14	204.96	210.64	209.19	204.27
198.41	199.41	203.58	202.15	196.29	199.57	203.71	201.16	198.21	197.32	198.67	197.62	203.13	201.14	198.86	195.72	199.54	201.29	200.2	199.58	199.32	203.22	198.24	202.32	198.14	201.96	202.49	203.71	204.99	198.82	194.76	198.42	202.1	196.64	202.51	202.69	198.93	201.81	203.56	197.51	201.95	203.64	195.17	203.92	198.8	205.07	193.62	202.4	200.17	197.84
209.72	208.24	209.89	212.01	209.88	207.01	213.29	210.38	209.78	209.14	209.05	207.01	209.93	210.13	208.05	209.24	205.85	206.22	211.17	205.69	210.21	208.48	206.57	208.09	204.58	212.08	209.35	211.19	210.49	208.29	209.27	212.74	206.87	205.99	206.02	208.05	208.6	210.89	205.75	205.26	207.71	205.69	209.25	209.02	209.49	207.91	209.16	207.96	206.11	209.4
207.81	209.09	209.75	210.95	214.64	211	208.65	212.27	212.09	212.88	214.52	216.1	215.03	218.86	215.2	209.97	214.69	211.8	210.72	212.51	209.43	211.28	210.1	214.08	209.35	210.35	218.35	212.21	212.84	209	210.02	212.38	210.11	209.57	210.93	210.65	207.07	209.84	209.56	212.11	213.42	209.7	210.44	211.94	208.2	213.55	210.2	216.19	212.46	211.92
200.36	199.81	204.43	203.75	201.88	202.84	206.82	205.81	205.36	204.18	203.31	205.02	202.86	201.57	203.31	203.47	205.11	207.91	202.95	203.16	200.78	201.95	202.54	203.3	204.14	204.23	203.48	204.87	200.9	200.64	205.91	199.68	202.19	201.36	205.99	204.61	199.94	201.96	207.38	203.45	205.64	199.28	203.34	207.24	206.02	202.71	202.44	205.5	204.03	199.27
210.35	211.48	208.65	204.3	212.93	210.13	208.61	211.09	209.71	210.38	205.37	206.68	205.76	208.18	205.97	208.65	203.32	209	207.07	212.76	207.42	208.85	208.24	205.3	209.53	203.91	207.86	209.59	204.86	210.5	199.1	208.58	207.22	211.87	211.58	206.41	205.19	207.18	208.92	206.82	207.28	205.52	202.53	206.92	210.49	209.82	205.87	209.19	207.65	204.73
199.12	204.09	204.52	200.69	202.21	204.57	196.61	202.86	203.73	199.48	200.19	198.25	198	201.18	201.44	201.63	200.71	205.15	200.14	200.85	200.4	197.48	200.42	199.38	199.84	198.5	201.52	201.04	199.68	203.06	200.06	202.01	205.59	197.6	204.26	196.24	200.91	202.37	201.71	199.86	201.58	200.15	202.78	202.05	201.82	202.45	199.38	203.91	200.24	201.22
210.3	206.55	207.75	206.52	206.3	210.09	205.73	210.65	207.67	210.58	212.13	206.19	212.51	208.1	211.48	207.62	210.42	207.57	207.78	206.84	210.53	204.86	207.66	204.24	209.06	206.62	210.18	207.24	206.83	204.71	207.66	209.89	208.34	214.28	203.17	209.08	203.92	208.72	202.41	207.5	209.86	204.32	209.4	209.17	206.64	210.76	211.2	205.49	206.85	205.52
205.07	205.76	201.56	202.4	205.56	203.12	204.04	199.63	204.07	205.37	204.97	203.99	207.69	200.08	205.18	209.61	201.38	206.5	196.93	204.97	206.76	203.74	207.6	201.51	200.81	203.35	204	202.75	205.36	205.63	209.3	202.06	203.69	201.89	206.42	203.95	207.16	201.29	201.31	204.56	206.05	200.52	205.08	203.52	199.51	204.03	207.75	206.9	208.8	206.03
200.76	200.66	196.64	198.38	198.86	198.67	202.47	200.16	199.17	202.9	199.24	199.45	202.32	203.45	199.25	201.03	201.97	196.39	196.46	197.66	202.3	197.1	200.29	201.81	201.33	197.76	199.63	199.54	198.23	202.09	201.17	199.18	198.51	199.15	200.6	201.2	198.69	197.22	200.3	199.33	201.03	197.06	195.88	204.03	198.13	192.23	198.36	198.35	201.68	203.61
205.99	212.6	210.28	208.45	206.6	211.35	208.43	210.21	207.96	207.44	209.01	208.67	213.57	209.9	205.71	209.52	209.03	208.33	211.8	208.57	209.74	211.2	208.96	207.45	206.86	205.88	210.22	206.14	206.07	207.38	210.17	206	207.37	209.08	206.6	203.99	205.86	213.43	208.08	205.91	206.7	208.24	209.97	208.1	204.88	211.66	209.44	212.28	212.85	211.65
210.68	207.33	209.21	203.92	205.75	204.17	202.84	206.7	209.9	205.16	209.35	207.42	207.28	208.31	208.67	206.22	210.62	211.22	206.49	206.49	208.94	210.81	209.2	208.69	210.3	207.76	208.75	210.06	209.4	206.61	211.08	206.26	206.94	210.93	204.29	210.7	208.3	214.23	211.43	207.46	208.65	207.7	209.04	203.02	211.65	208.39	207.46	207.33	207.25	211.85
206.96	204.35	204.41	201.16	202.29	200.66	205.06	201.52	201.44	201.46	201.63	205.08	203.1	203.31	204.18	200.76	202.16	203.56	203.74	203.1	203.22	201.54	199.93	201.08	207.01	202.02	203.54	205.13	204.37	205.53	201.43	201.47	204.4	198.48	201.01	206.53	201.57	207.47	198.29	205.44	206.65	201.58	208.76	203.53	202.66	207.53	201.96	207.66	211.32	202.14
204.9	199.74	206.27	203.39	204.37	203.73	202.78	199.78	200.85	202.6	202.99	207.14	206.68	205.06	203.33	201.54	207.42	209.75	204.31	204.86	206.73	206.03	204.36	206.97	198.43	207.51	204.04	203.1	203.59	203.82	203.71	204.68	199.96	206.3	207.85	205.75	203.31	203.26	208.32	205.32	201.61	206.78	204.47	208.6	206.18	206.78	205.39	200.57	202.5	206.03
205.4	199.45	204.51	203.15	201.31	200.55	198.95	200.05	195.91	204.13	198.47	197.08	198.95	198.02	202.4	200.55	196.04	192.69	203.52	198.48	206.27	195.98	205.62	204.18	204.97	203.38	200.1	196.99	205.71	199.72	200.03	204.88	196.76	198.04	195.31	199.26	197.65	203.13	197.54	201.75	199.21	197.24	200.43	204.39	200.49	202.64	198.38	202.44	200.87	201.52
213.49	213.48	213.05	209.68	209.78	211.25	214.33	209.89	210.09	207.77	209.37	209.9	209.29	216.37	213.91	212.04	212.42	218.05	215	207.91	217.36	213.72	209.59	211.58	208.61	211.7	209.7	212.96	215.4	213.03	213.58	212.61	211.14	211.95	210.97	212.28	209.58	208.93	214.92	209.16	214.4	212.99	213.87	209.62	212.67	215.91	213.8	213.46	216.03	217.28
199.72	201.41	200.86	201.5	203.58	202.66	201.81	204.66	203.57	201.94	203.38	206.58	198.5	206.36	204.13	203.32	207.5	204.88	202.24	206.39	205.49	206.68	199.7	211.06	197.27	204.73	201.12	205.82	208.42	205.13	204.52	209.78	207.89	201	198.61	202.99	203.48	200.04	207.64	203.8	203.81	196.58	206.06	207.51	202.38	202.3	206.78	206.55	203.31	206.86
206.06	213.41	209.33	210.24	213.09	207.51	215.83	205.83	214.09	211.22	212.84	212.99	209.28	212.24	206.13	214.04	210.18	212.4	212.71	215.59	214.22	213.38	219.75	213.78	208.85	211.46	210.63	213.31	211.16	212.06	210.21	206.58	208.31	210.9	211.65	210.19	213.34	208.57	211.73	211.7	207.85	209.88	216.53	211.13	217.81	214.71	214.04	212.23	207.7	214.85
207.37	213.85	206.57	205.78	209.79	204.52	207.84	210.2	203.15	207.66	206.76	209.58	207.65	210.18	208.02	215.72	206.97	207.9	212.9	210.59	204.42	205.54	205.94	207.1	205.64	207.74	209.85	205.88	207.22	210.33	205.29	206.62	210.23	210.5	208.57	203.39	212.34	204.98	206.75	210.16	205.46	205.5	211.16	206.56	207.55	205.93	208.83	207.89	211.29	207.73
210.48	209.8	213.31	215.98	210.63	207.3	212.7	208.83	210.34	213.12	209.3	210.09	209.56	214.9	210.28	213.54	209.5	215.43	212.85	211.32	212.27	215	213.38	208.1	208.69	211.73	211.06	208.07	213.49	207.13	213.33	216.21	210.89	209.34	212.45	208.16	209.86	210.58	215.7	211.5	211.08	211.77	211.03	217.66	216.68	212.27	206.31	210.98	211.93	211.9
202.03	203.35	205.08	204.54	201.82	203.36	204.8	207.22	207.46	204.19	200.07	201.68	202.72	202.99	202.89	205.34	201.41	199.91	203.62	203.58	204.49	206.36	204.18	205.68	201.66	198.91	203.03	209.45	200.85	205.2	205.3	204.04	206.84	203.1	201.52	204.45	205.28	202.58	201.94	205.8	202.22	204.97	207.32	198.74	201.01	201.9	201.88	206.88	201.93	207.87
200.31	205.98	204.4	204.89	204.76	203.16	206.66	201.06	198.81	205.19	202.88	199.04	201.91	200.78	203.93	204.69	200.26	204.4	202.88	203.5	199.26	206.38	207.24	202.07	200.13	202.24	203.15	202.99	202.85	203.63	206.04	202.28	204.12	201.29	200.95	202.04	204.26	196.45	204.44	205.2	198.43	199.84	199.97	203.99	205.21	202.87	201.91	202.13	200.53	200.49
210.78	214.31	213.47	214.19	215.47	213.87	208.84	209.82	211.71	212.54	215.36	210.29	214.44	211.38	214.02	208.82	211.3	211.2	214.08	206.15	210.97	217.47	213.54	212.71	212.4	212.6	213.56	214.3	214.48	212.07	212.5	213.76	212.22	217.4	211.03	213.45	210.03	212.22	210.47	213.2	215.3	212.78	211.2	213.97	214.79	214.08	209.89	215.96	215.24	212.08
210.67	206.33	210.38	207.2	206.54	204.9	208.19	204.1	208.82	209.98	209.23	210.38	209.52	208.33	212.3	209.72	211.08	207.15	208.85	205.89	207.02	204.48	206.63	208.68	208.57	208.78	212.34	211.39	204.46	207.87	208.12	211.17	212.11	208.56	206.5	210.97	203.16	208.66	208.65	210.34	209.58	208.14	208.4	207.99	210.93	208.65	204.59	207.06	208.27	206.8
198.13	202.4	197.63	199.43	203.23	199.76	196.22	199.18	200.64	199.22	201.58	197.6	202.37	201.45	200.44	198.68	201.75	200.34	196.95	199.85	200.14	201.09	200.89	202.05	203.17	200.77	198.28	199.53	193.62	205.47	198.3	195.71	195.74	194.26	201.84	197.55	195.66	200.2	200.01	196.74	204.78	198.39	197.59	197.57	196.33	203.35	203.43	197.48	198.13	200.96
196.55	198.75	199.54	200.12	198.38	192.35	199.22	196.72	200.24	200.9	199.82	195.25	200.91	202.69	196.51	197.37	198.54	198.59	201.82	196.75	206.05	198.91	197.79	203.36	198.08	204.43	196.62	200.2	199.04	200.85	195.93	201.46	195.77	204.36	198.55	196.69	202.23	199.01	196.62	200.56	201.38	197.04	200.52	198.23	197.97	201.88	197.35	199.13	199.18	198.08
213.37	205.03	212.57	208.68	206.47	211.08	209.3	209.5	209.7	211.49	214.1	208.07	204.97	207.98	209.47	207	206.76	212.93	207.53	208.63	208.86	208.56	213.72	211.57	208.08	210.75	207.41	209.14	209.87	211.64	208.31	202.92	206.99	209.12	209	207.9	211.34	204.12	205.93	209.45	210.84	206.57	207.64	213.01	207.95	208.24	207.69	206.87	211.37	208.56
196.94	200.85	197.18	206.45	198.63	201.21	202.64	198.96	198.36	202.77	199.89	200.84	203.63	202.61	201.05	201.59	201.83	204.81	201.23	200.12	198.15	202.36	202.27	199.79	198.59	198.1	198.58	196.89	206.96	199.33	199.61	199.93	200.71	202.51	197.94	199.35	201.33	200.23	199.73	199.75	201.91	199.81	199.68	200.85	198.82	200.34	197.8	202.93	203.15	200.88
216.1	217.04	211.36	218.29	215.44	218.57	216.52	215.31	217.79	219.47	218.74	214.34	214.57	219.94	222.37	219.27	219.25	212.2	210.61	215.85	215.78	216.87	216.13	217.01	212.87	218.51	218.19	213.08	215.77	216.21	219.75	213.74	214.47	215.42	212.51	218.22	218.23	218.78	211.66	217.63	219.24	218.19	215.56	213.86	216.2	218.2	215.96	209.03	215.49	215.43
201.31	204.7	203.03	209.29	203.03	206.67	210.22	206.59	203.47	206.01	204.46	204.91	200.28	202.34	207.75	206.29	202.55	209.74	207.91	206.91	199.96	203.43	207.66	205.13	205.93	202.32	199.62	205.79	204.9	199.24	203.35	202.07	202.89	203.07	203.08	207.92	207.8	204.6	206.21	206.43	200.32	203.43	205.08	205.84	201.01	205.13	204.45	205.65	207.43	206.6
199.65	199.51	196.28	199.87	201.78	199.98	200.6	200.1	199.1	199.68	200.44	204.52	197.05	198.91	202.57	200.68	200.75	199.78	193.7	196.89	201.27	201.4	195.49	198.01	202.4	197.52	198.3	197.33	200.02	197.98	204.27	198.08	202.53	200.96	194.66	201.29	200.48	198.34	202.45	196.81	198.19	203.16	200.67	204.15	199.77	201.9	198.02	201.89	198.63	198.2
207.56	212.67	203.1	209.68	214.3	208.86	210.6	205.44	207.48	210.29	207.56	211.94	209.18	205.85	213.41	210.93	209.81	215.06	209.59	213.15	204.46	208.59	208.46	206.46	205.56	208.65	207.75	207.63	209.58	208.41	208.12	205.76	205.91	209.94	207.9	210.99	209.54	208.33	208.43	203.2	209.4	211.95	209.58	211.15	209.39	209.99	207.39	209.53	210.98	210.43
198.65	205.02	206.27	200.33	196.31	203.88	200.67	201.57	201.99	204.02	203.46	200.45	199.86	198.45	201.71	201.59	199.24	199.59	200.93	200.48	206.53	200.54	202.82	198.8	202.19	201.54	199.24	201.6	203.58	197.93	200.33	199.58	201.39	201.52	200.31	204.7	201.09	205.4	200.55	198.93	204.08	203.38	201.93	203.64	202.64	202.07	201.37	200.45	203.01	202.58
221.59	213.46	215.74	218.11	225.18	219.77	219.44	215.87	214.16	214.7	215.62	220.3	220.42	217.72	218.25	216.24	211.97	213.58	218.22	219.14	219.37	216.4	214.22	218.55	220.16	211.67	216.6	216.7	217.51	215.18	219.7	214.34	215.39	218.11	216.05	214.77	210.82	221.69	216.18	216.9	220.98	217.36	215.83	216.53	216.08	217.81	215.79	222.1	215.78	214.48
205.78	207.98	207.64	203.24	207.75	210.71	208.85	210.26	205.32	207.5	204.54	204.22	202.02	206.25	208.95	205.49	213.05	208.44	207.02	205.46	199.68	208.5	212.03	206.97	210.12	208.95	210.32	203.72	208.71	208.15	209.04	207.05	210.58	209.95	206.7	207.16	206.91	207.72	205.15	207.05	207.64	208.53	205.68	206.72	209.52	206.61	206.97	203.43	209.65	210.9
202.43	205.47	204.47	206.79	203.83	202.3	206.5	207.1	205.42	204.22	205.05	204.75	202.67	201.58	208.94	205.9	201.44	201.78	204.52	203.14	209.47	202.49	207.19	201.76	208.63	200.26	204.56	204.61	205.76	204.4	203.62	208.36	200.46	205.91	203.36	205.54	205.08	202.69	201.93	199.93	203.78	203.76	201.8	209.18	203.11	197.34	201.39	201.32	205.56	204.77
209.53	208.17	201.06	204.26	202.7	205.85	203.68	205.54	203.04	202.48	206.13	201.3	200.68	207.06	204.38	203.73	203.67	200.75	205.61	200.78	203.06	202.8	200.78	199	204.01	203.19	202.01	202.87	205.38	200.97	205.15	199.3	208.19	205.41	206.06	203.78	203.2	207.64	206.42	200.66	206.7	201.36	200.07	206.62	206.95	206.11	204.31	204.35	206.21	204.95
206.31	204.77	205.13	204.75	209.26	206.92	203.6	205.67	207.5	207	209.3	207.29	216.72	205.27	208.7	205.12	207.72	205.37	210.05	206.29	206.79	207.41	208.01	207.1	209.06	209.16	205.81	209.55	204.97	201.51	206.19	211.1	209.53	210.32	201.82	208.32	208.15	209.4	207.01	207.6	207.9	208.7	205.67	207.53	206.86	206.45	205.11	209	208.27	209.91
198.57	199.77	202.4	199.81	202.59	197.15	202.42	199.42	193.41	198.8	196.26	203.92	195.73	197.44	201.27	197.78	198.61	201.81	196.83	201.85	204.5	200.21	200.98	200.99	200.93	201.83	195.18	203.46	198.75	198.61	199.45	202.53	203.12	199.03	199.02	193.64	198.4	199.32	199.27	202.92	197.73	200.59	200.01	199.13	202.35	198.59	196.93	203.55	198.49	197.71
215.97	212.69	214.57	214.92	215.29	215.02	212.2	213.41	214.63	213.18	213.7	214.98	215.19	211.16	211.64	216.84	213.89	211.93	212.18	210.89	213.62	208.56	213.25	219.18	213.31	215.91	213.49	217.38	217.29	216.43	215.72	214.2	214.87	214.4	216.54	218.08	212.29	215.44	210.18	208.36	218.08	212.46	210.1	218.1	210.93	209.85	214.91	212.75	212.23	209.25
204.27	198.2	202.94	198.92	199.93	200.7	201.71	203.24	201.49	201.19	200.47	201.37	196.17	198.29	200.29	203.38	199.59	198.97	198.54	201.07	200.49	198.4	202.06	201.22	197.04	203.03	199.75	204.19	200.71	197.95	202.56	205.39	203.29	202.88	196.54	194.99	199.46	200.98	203.14	199.29	199.25	202.69	200.28	199.36	201.92	197.32	205.76	204.16	200.3	198.81
207.73	203.09	202.62	205.99	200.09	205.32	203.71	203.34	203.68	200.7	205.41	203.72	203.73	203.79	202.02	206.65	207.96	206.25	199.13	201.02	205.08	208.34	197.7	208.11	205.79	204.55	209.15	206.65	201	203.83	208.9	206.62	201.39	197.37	202.46	202.59	206.67	200.42	209.58	201.73	208.63	206.52	202.33	206.04	202.66	207.81	205.59	203.63	203.01	199.11
207.59	208.86	209.69	211.74	206.04	207.36	204.34	209.56	206.03	209.31	203.54	212.4	209.65	206.13	203.68	209.29	204.74	210.5	212.3	208.05	204.99	206.47	208.52	208.76	206.19	209.44	207.21	208.22	210.93	205.38	214.37	208.39	208.68	206.41	211.71	211.89	209.2	206.61	208.28	207.99	206.53	210.45	206.67	208.49	206.34	209.75	207.37	204.55	209.5	211.3
199.43	208.79	201.46	200.74	207.57	201.89	202.72	205.99	207.52	197.47	202.92	203.06	201.99	202.29	201.06	203.15	202.66	199.43	203.13	204.31	201.46	203.46	202.94	202.54	200.32	198.65	203.79	204.64	200.16	204.52	203.67	205.15	197.26	207.51	204.38	203.03	204.29	202.99	207.47	206.54	204.04	200.31	202.22	201.01	205.23	201.35	203.46	204.25	202.92	203.71
211.24	211.41	212.41	212.59	208.35	211.06	213.92	214.6	212.11	212.3	213.96	212.53	211.86	208.8	207.67	212.38	212.12	212	210.43	208.46	210.72	209.4	211.23	209.6	209.27	207.69	217.5	208.27	214.19	212.21	212.79	209.08	214.89	203.99	208.68	213.58	206.43	212.62	211.98	209.19	211.07	210.8	209.84	210.07	211.88	211.78	202.86	213.65	212.9	213.77
209.34	205.79	214.87	210.04	205.84	206	203.61	209.91	210.23	207.76	210.16	204.5	206.37	209.89	211.63	207.5	210.94	210.38	207.24	208.73	208.13	210.56	210.14	207.69	207.91	208.39	209.12	202.52	206.47	211.42	204.19	204.55	208.27	209.45	209.26	206.33	207.52	207.2	210.34	212.56	208.09	206.12	208.46	207.58	208.69	210.07	209.66	210.59	210.18	203.72
203.99	202.7	201.62	199.71	200.39	202.62	197.82	200.24	200.27	199.27	200.51	198.02	199.99	197.35	200.23	199.11	203.83	200.92	196.66	201.02	197.69	198.06	200.98	201.47	199.09	194.89	200.44	199.03	198.68	199.11	200.72	199.44	197.8	197.23	197.38	199.37	198.73	203.25	198.86	202.9	197.16	197.68	197.65	201.01	197.19	198.99	203.91	200.32	198.93	195.36
205.29	195.61	203.31	199.17	201.83	200.34	199.43	199.6	204.07	201.24	198.57	203.05	201.44	197.8	202.43	200.95	198.15	191.31	201.08	201.5	202.18	200.87	199.81	200.15	197.96	198.34	199.85	200.68	202.88	201.35	200	199.78	204.79	201.17	198.38	204.14	201.2	200.49	197.26	201.73	200.17	203.39	200.31	203.38	200.05	202.91	200.59	202.32	203.84	202.41
211.65	213.33	210.38	210.8	214.85	213.55	214.17	210.89	206.85	211.52	209.24	214.23	212.54	211.64	210.88	210.58	215.24	211.41	213.75	209.98	212.25	210.54	213.19	210.39	216.04	212.17	210.05	214.39	214.52	212.2	215.31	219.11	212.32	213.8	212.12	211.65	209.76	214.44	211	209.73	212.6	207.51	211.25	210.38	210.08	210.51	209.71	214.61	211.7	213.73
207.67	207.59	203.25	204.46	206.68	203.28	198.39	203.26	209.09	206.55	204.59	203.05	205.12	204.87	205.18	195.21	202.31	202.66	201.76	208.33	204.49	203.15	208.34	204.06	204.73	203.81	207.5	205.27	203.27	202.51	206.87	204.78	204.84	200.6	200.43	202.72	203.2	200.84	201.07	200.13	200.27	200.27	207.69	205.85	202.22	201.98	201.35	204.66	199.1	205.17
206.53	209.82	206.7	205.45	210.36	203.88	206.2	209.21	206.65	206.25	211.04	203.15	203.87	211.12	206.79	207.39	203.7	204.9	206.84	211.01	207.12	207.84	207.75	208.59	209.91	209.76	209	206.87	208.16	207.95	211.93	209.9	209.68	205.98	207.28	207.19	201.69	207.2	207.47	206.04	205.2	205.75	209.41	208.58	212.79	203.05	206.25	208.24	204.26	206.72
203.56	203.31	201.94	201.82	201.67	201.45	205.74	204.81	198.03	206.13	205.11	198.08	200.99	195.8	203.71	200.96	199.27	199.14	203.15	204.04	199.64	197.13	200.24	206.17	197.2	197.76	202.95	202.35	204.96	205.23	201.76	196.32	201.4	202.05	199.9	201.14	197.9	196.44	200.57	203.53	199.99	196.58	204.8	199.44	208.85	204.93	201.02	205.58	200.23	200.69
197.73	201.57	195.44	192.04	201.76	197.73	197.38	200.97	198.56	198.9	197.81	195.02	199.17	199.98	197.29	193.15	197.76	200.88	202.27	199.85	200.45	202.15	199.85	202.37	204.08	200.29	196.91	203.01	202.07	201.28	200.75	200.83	201.79	200.77	199.14	198.71	201.68	193.47	197.63	192.9	198.1	202.98	203.45	198.57	197.19	193.29	202.79	194.2	198.75	201.14
199.51	202.79	207.54	202.7	204.54	196.88	204.52	202.97	201.14	197.61	205.3	201.48	200.26	201.24	204.26	207.03	205.95	203.79	201.16	201.23	209.74	201.82	204.94	203.76	206.02	198.07	202.04	199.69	199.65	204.69	205.12	200.69	205.16	200.72	207.9	197.85	199.42	202.84	201.04	201.48	200.18	204.46	203.05	202.51	205.92	205.34	200.66	202.74	203.89	204.95
215.47	214.79	214.8	217.89	219.58	218.48	219.59	213.89	219	219.96	221.99	213.15	216.44	220.04	216.87	214.59	219.44	214.07	217.33	220.09	218	222.35	217.9	218.48	220.61	213.38	215.38	221.06	222.25	217.49	219	217.42	217.03	220.62	218.08	211.64	218.2	221.93	218.9	219.45	218.38	214.14	216.5	222.27	208.82	214.2	215.36	215.51	215.49	220.14
212.23	208.39	216.08	211.87	209.7	208.99	214.41	208.96	214.41	215.04	210.2	211.18	213.14	213.71	210.62	211.08	211.58	211.92	212.69	209.63	208.09	210.36	215.14	213	215.32	213.46	215.66	208.91	210.9	212.2	210.85	210.49	210.95	215.38	213.41	215.8	216.94	211.64	208.96	213.94	213.62	210.95	216.13	208.89	209.44	210	213.55	214.04	210.9	216.31
201.27	203.81	204.35	207.1	203.36	205.59	201.87	202.81	199.23	201.92	203.65	207.73	202.17	200.05	207	201.13	200.99	201.91	199.49	199.23	204.76	209.49	206.5	206.86	200.67	210.22	209.69	199.37	201.81	204.61	204.66	203.6	201.77	202.26	205.92	204.49	201.87	205.49	204	203.18	203	204.7	203.1	204.76	202.84	202.1	204.57	205.01	207.77	198.68
208.89	213.47	214	213.73	215.33	208.67	211.47	214.54	219.72	213.06	210.39	211.99	213.3	214.92	209.13	212.55	216.06	211.11	215.54	213.29	212.96	213.95	216.48	211.75	216.89	218.05	213.94	215.81	213.09	217.06	211.9	216.61	212.71	214.6	216.77	215.47	213.2	217.41	210.26	209.24	214.85	212.52	215.26	215.62	209.9	214.88	213.5	215.65	214.38	213.47
205.41	207.7	204.14	212.3	202.3	206.37	204.9	204.57	207.66	203.65	206.71	209.85	201.5	202.79	214.31	206.75	202.22	209.09	203.82	205.81	210.21	206.76	207.98	204.81	210.16	204.26	210.71	206.82	207.99	207.83	206.18	205.05	206.58	206.01	204.17	204.24	203.55	208.16	205.3	209.32	208.94	205.52	208.11	205.59	200.69	206.55	207.54	211.3	214.28	206.19
209.33	208.13	207.35	209.39	206.09	210.04	207.06	212.63	206.77	206.95	210.28	209.57	209.86	209.76	207.64	210.58	204.02	205.26	204.72	208.57	209.85	208.7	204.39	208	205.62	210.43	208.52	208.89	207.07	210.64	208.25	211.38	202.96	206.23	204.48	205.29	206.08	204.36	213.02	206.55	213.47	207.5	206.05	209.94	207.02	208.03	206.27	210.03	207.12	207
212.45	215.89	210.87	216.15	216.69	210.26	211.1	214.53	211.1	213.98	213.69	211.53	212.99	212.59	212.73	213.55	214.01	213.6	209.8	214.02	210.01	214.45	215.29	216.8	213.31	208.16	212.15	213.42	209.47	214.15	215.4	213.39	213.83	213.28	219.03	218.81	210.94	211.26	212.12	212.11	214.45	210.74	216.29	215.92	218.75	218.35	219	214.08	218.27	215.71
203.44	203.25	201.51	205.24	202.51	203.58	203.62	206.49	205.16	204.99	200.6	201.5	204.27	202.75	206.49	201.62	202.44	203.38	206.01	204.72	207.71	204.69	199.64	201.13	203.22	208.51	204.71	206.43	205.26	202.25	201.64	202.42	210.05	201.94	202.08	201.53	204.74	202.55	203.81	204.38	202.98	208.04	201.04	206.34	202.93	205.96	206.38	204.42	203.59	204.39
210.66	213.26	210.11	210.79	211.45	213.97	216.64	212.42	210.85	212.14	206.07	210.35	206.85	210.76	209.29	216.89	216.55	211.71	212.13	209.24	209.76	212.3	212.68	211.93	207.07	210.33	212.15	209.5	210.36	212.91	210.56	211.19	210.43	211.26	211.07	210.57	213.63	211.25	211.93	209.37	209.82	212.44	209.53	211.85	214.19	211.33	206.8	213.04	213.06	207.36
221.35	219.59	221.15	219.77	214.85	213.75	214.14	216.55	217.26	214.87	215.59	219.62	218.09	220.5	218.46	217.56	215.11	217.91	219.77	219.37	214.5	219.09	217.69	217.78	220.49	216.12	216.8	215.04	218.34	215.4	217.99	219.15	218.71	215.05	219.6	215.49	219.2	220.35	219.58	215.62	216.58	214.94	222.75	218.96	221.45	215.34	218.5	214.96	213.06	218.85
218.8	215.14	213.77	215.72	213.94	214.64	213.88	219.81	215.73	213.72	215.6	220.27	216.01	217.24	213.06	213.84	217.02	217.12	217.75	218.58	216.98	216.37	219.51	213.36	215.58	220.94	219.6	218.27	216.06	216.91	213.6	210.88	220.22	214.9	218.89	214.87	218.22	220.43	218.21	219.1	219.88	218.45	222.85	217.34	220.16	216.52	214.54	218.98	216.96	214.68
207.15	206.46	207.39	208.43	209.76	208.14	204.99	210.68	206.08	209.46	210.56	208.99	207.33	210.62	206.15	204.6	209.64	207.59	206.69	209.09	211.94	210.48	209.72	208.51	210.35	204.89	206.77	206.61	206.47	209.52	207.16	213.56	211.18	207.05	212.27	206.7	206.82	213.62	209.2	211.11	205.11	208.53	207.01	206.84	214.17	204.8	209.72	207.25	205.58	204.86
213.1	214.12	218.16	212	214.59	211.47	212.43	215.34	212.23	214.43	213.53	212.33	218.51	217.82	213.13	214.97	211.54	211.67	213.68	215.55	211.5	214.27	212.51	217.83	211.31	213.89	214.72	216.28	214.05	214.2	211.41	213.08	213.42	216.23	219.59	213.25	214.75	213.88	217.62	213.88	212.65	215.67	212.78	210.59	214.64	218.74	208.48	217.31	213.36	217.88
218.45	218.44	219.14	212.06	219.89	216.08	216.6	217.72	221.28	219.66	220.72	213.84	218.21	219.82	220.6	217.7	213.45	218.1	211.11	219.36	218.61	220.56	216.12	217.48	222.38	217.51	219.36	216.73	215.41	216.95	219.82	216.04	210.7	214.14	213.51	219.98	215.33	217.53	216.96	217.65	215.69	221.4	216.84	215.9	216.85	213.93	216.84	211.96	218.82	220.06
208.19	211.05	209.62	208.7	209.89	210.74	208.02	208.01	207.96	207.75	207.47	210.15	212.61	212.09	207.79	210	209.29	209.2	206.68	208.87	213.65	208.38	210.31	208.22	206.92	206.09	206.07	208.37	212.71	207.1	207.64	207.1	207.73	207.95	209.53	204.61	212.42	213.57	205.25	211.01	206.84	213.62	205.22	210.28	210.78	206.36	212.18	206.03	209.36	205.05
201.97	201.04	197.39	197.33	197.98	205.05	200.93	198.62	199.44	198.68	199.58	199.05	196.27	198.68	201.22	198.35	200.89	197.34	200.49	201.96	201.94	199.13	202.35	200.76	200	200.66	203.31	199.97	201.02	204.89	201.7	200.64	201.39	198.44	203.58	200.68	198.98	201.8	201.84	198.23	200.89	202.81	197.19	198.74	204.69	198.62	199.4	202.08	200.13	201.48
213.33	212.24	212.38	211.75	213.56	219.08	211.87	212.05	209.35	212.93	212.9	212.47	212.65	211.59	216.74	212.45	212.76	210.36	212.31	208.9	212.26	209.81	212.15	212.58	211.89	207.35	212.45	204.64	211.68	210.4	207.39	214.26	211.85	207.78	209.95	211.02	211.91	210.96	208.66	211.99	209.99	209.3	211.01	214.12	210.79	214.25	209.78	212.67	210.74	209.6
219.37	212.44	218.79	219.54	212.67	217.21	222.09	218.69	216.85	217.44	214.67	216.13	222.06	219.66	217.14	216.96	213.54	219.15	217.59	213.62	219.97	219.83	216.77	215.9	221.71	214.05	217.4	212.1	218.1	215.38	219.06	217.63	217.04	218.15	217.97	213.23	217.75	220.67	216.37	219.14	217.54	217.89	218.65	219.24	217.33	220.02	218.37	218.84	221.88	218.35
210.82	204.24	208.08	203.43	205.85	211.18	203.75	200.59	204.87	205.9	210.38	206.91	210.14	205.09	202.6	208.64	212.33	208.81	204.85	205.68	206.49	211.05	210.25	209.93	204.87	214.26	206.64	207.37	209.56	208.53	208.48	206.08	205.24	209.43	206.22	205.3	208.33	206.45	207.7	210.9	211.98	208.98	203.05	203.49	208.86	206.36	205.09	212.12	209.29	211.51
198.1	196.76	199.16	199.37	201.59	198.74	200.95	198.01	198.7	197.31	195.04	203.26	199.59	198.82	200.48	199.13	201.02	197.52	199.3	197.06	204.81	204.62	200.32	200.75	200.86	199.38	199.77	198.65	194.46	201.22	198.35	198.85	197.72	198.42	199.6	195.11	202.91	200.01	201.96	196.89	198.85	201.97	197.38	199.49	202.24	200.19	196.71	200.61	197.98	198.23
216.77	220.28	218.52	219.31	215.12	217.94	215.34	216.14	219.12	216.33	215.93	215.74	217.68	216.95	219.55	218.54	215.64	215.09	221.9	216	217.35	213.58	217.85	215.41	213.78	216.59	219.16	220.15	215.92	220.14	217.76	219.62	221.54	216.34	213.48	214.63	217.52	222.18	217.77	213.57	218.49	215.88	214.37	213.77	217.61	218.48	218.21	217.26	217.47	216.1
209.08	205.62	206.91	213.03	213.59	206.58	210.27	207.81	207.86	206.65	206.48	207.62	208.95	208.91	206.16	209.76	207.42	207.06	211.13	206.42	206.33	203.7	205.19	206.37	206.15	206.31	209.64	205.73	205.32	205.94	209.09	210.56	208.32	208.77	207.33	209.67	206.2	206.71	206.18	209.6	206.72	208.44	204.8	202.75	207.43	206.26	204.13	207.23	210.73	209.13
216.66	211.71	212.29	206.87	209.03	209.81	210.83	209.7	208.68	213.06	211.81	209.21	212.94	211.02	206.97	213.15	210.6	211.32	208.06	212.43	210.51	212.95	215.53	212.17	212.14	212.29	210.46	215.55	211.91	216.29	207.47	211.12	209.8	211.87	210.03	212.24	210.98	214.6	210.17	214.43	211.75	213.12	210.77	210.24	213.52	214.37	211.5	208.54	209.65	213.92
206.18	204.87	206.22	206.03	204.62	211.11	204.54	207.69	206.04	212.92	206.11	207.09	204.64	205.93	204.35	210.79	211.87	203.99	209.38	207.04	204.87	205.87	208.56	208.77	211.46	204.34	210.01	207.82	204.21	209.38	209.7	204.58	210.48	205.78	209.27	203.66	208.23	202.51	206.32	208.33	207.12	208.03	208.66	206.9	205.66	205.24	203.77	203.06	208.23	207.7
200.76	197.62	203.12	193.51	202.19	202.85	198.11	197.63	200.8	198.27	198.2	201.21	201.65	197.69	196.85	202.33	200.36	199.57	198.08	197.36	196.37	200.02	197.58	198.02	201.7	204.02	196.58	199.34	200.83	198.47	197.3	200.13	200.8	198.68	201.42	199	197.38	203.38	195.37	198.64	197.19	205	198.82	202.53	196.39	202.36	203.66	200.98	196.92	199.64
200.19	200.02	199.83	198.18	198.5	203.89	198.29	201.81	198.78	196.62	200.17	199.33	197.78	197.3	197.7	200.84	196.68	200.94	198.63	200.73	196.78	197.28	198.38	199.55	200.58	199.74	197.54	197.25	197.58	201.18	204.71	196.76	200.62	201.7	197.81	195.39	196.9	197.99	200.78	198.65	204.2	199.26	196.16	197.97	206.07	201.5	198.91	204.39	200.34	200.77
213.46	212.31	210.05	211.3	213.88	213.43	210.67	209.13	207.75	213.18	208.43	213.39	211.08	210.76	212.1	212.12	210.53	212.6	211.65	216.84	208.21	210.73	212.53	215.16	211.65	212.35	212.5	210.76	213.2	215.11	211.6	212.74	213.53	210.85	204.91	212.61	208.63	215.23	211.81	208.27	207.76	212.18	208.56	213.32	213.31	209.53	211.51	211.85	211.89	212.5
207.37	204.47	204.94	209.34	211.28	202.42	200.48	206.48	206.96	206.1	206.47	205.56	200.09	206.08	204.49	203.42	207.08	205.23	204.79	203.62	208.44	207.1	208.54	208.79	208.13	202.13	206.03	203.32	204.41	202.67	202.02	203.26	200.91	200.86	204.34	204.17	201.44	207.69	204.65	200.59	205.51	207.72	208.76	211.16	205.35	199.99	206.49	207.47	202.98	206.72
215.19	217.09	213.57	214.14	212.65	214.75	212.79	214.4	215.45	213.96	216.62	212.12	215.56	213.72	214.36	213.05	213.67	214.87	214.33	217.12	214.05	214.14	215.31	213.05	207.72	213.7	211.16	213.51	211.86	215.33	212.15	215.79	219.4	208.9	209.49	210.66	213.57	214.51	217.17	210.81	212.67	214.85	214.71	214.92	215.76	214.75	216.13	213.3	212	214.16
215.96	210.98	213.47	215.94	213.15	211.38	216.69	213.68	215.19	211.59	215.49	211.19	213.82	209.69	213.73	212.1	207.82	213.15	209.92	211.25	212.9	213.9	213.44	214.43	216.22	212.74	210.91	213.36	214.53	213.6	213.32	209.49	213.96	214.59	213.65	212.67	215.23	211.37	213.68	215.32	213.04	214.53	213.65	213.57	210.46	214.99	215.89	213.13	214	215.44
201.24	203.83	198.15	202.29	202.76	200.41	199.85	199.1	205.2	200.82	201.96	201.69	204.58	196.65	199.27	200	205.67	202.15	200.7	203.03	202.45	205.64	198.19	197.82	199.05	203.37	202.54	200.88	196.42	201.82	195.67	202.18	202.67	204.51	204.04	198.99	200.72	204.53	196.47	203.52	200.63	200.63	199.9	203.1	199.03	200.58	197.45	206.52	207.17	196.19
200.53	200.85	201.92	201	197.24	204.5	201.9	204.54	202.57	206.04	200.73	203.53	206.77	198.71	200.07	198.47	201.34	198.3	203.23	203.91	197.41	201.27	199.34	201.67	205.23	202.55	201.56	202.21	204.92	203.73	200.72	203.22	200.97	198.39	200.95	202.05	201.72	205.79	205.68	201.73	201.06	203.64	200.68	195.33	199.26	201.29	203.13	198.25	203.88	198.25
206.1	207.62	204.29	207.72	204.56	210.29	209.09	207.15	210.49	209.28	210.56	212.22	206.97	212.48	210.28	205.91	210.49	209.41	207.48	210.45	210.32	210.22	209.78	209.54	211.35	205.46	209.74	210.18	206.96	209.46	206.28	206.74	210.92	209.72	206.49	206.91	213.21	210	205.15	211.99	206.18	211.68	210.44	206.57	209.47	212.06	209.78	208.53	211.8	207
214.85	213.88	217.91	211.72	217.76	216.35	216.46	219.47	216.38	216.54	215.61	215.2	218.17	220.95	216.75	216.45	217.56	215.1	214.14	220.03	213.9	219.78	218.99	214.28	216.83	215.51	223.01	212.9	220.71	220.27	214.18	218.72	223.38	220.24	213.17	216.08	216.1	214.94	212.77	222.51	215.69	219.17	219.35	216.37	215	216.35	218.03	217.08	220.05	216.03
206.27	202.68	204.03	205.56	209.69	198.79	205.55	204.88	205.49	208.82	204.65	203.96	208.5	204.5	201.31	203.51	206.97	205.91	206.49	205.56	205.83	201.16	202.04	209.02	199.08	205.42	202.22	203.45	207.81	203.29	203.35	205.07	201.53	202	206.7	207.08	209.88	204.23	205.76	208.05	203.99	207.61	205.3	206.38	206.39	202.37	204.29	206.54	205.15	206.83
209.73	211.41	212.25	215.89	210.34	211.17	212.3	210.01	213.79	211.76	212.37	211.81	209.98	209.52	211.09	207.19	209.39	215.84	213.47	209.56	212.26	209.24	212.58	211.54	211.77	209.6	213.06	207.22	216.46	212.07	215.76	205.31	213.47	212.77	212.47	214.06	210.91	216.29	209.29	213.67	202.7	212.04	215.32	213.77	209.47	210.81	213.37	213.37	209.76	212.44
197.87	197.71	197.23	196.32	199.36	197.74	199.8	197.11	199.94	202.93	195.03	201.67	196.88	201.46	201.08	195.49	198.94	195.53	196.99	195.62	199.92	195.19	195.98	194.68	199.46	197.14	198.58	199.1	200.44	198.96	196.39	197.81	198.34	195.31	200.07	199.24	200.33	196.5	201.99	194.9	197.29	199.28	193.43	197.56	200.57	197.21	199.05	198.53	201.44	194.9
199.23	198.17	202.8	195.03	202.66	201.6	199.68	202.78	197.9	199.78	198.51	200.18	204.03	200.75	204.72	198.63	202.35	201.14	196.7	198.82	197.1	201.64	202	200.65	201.52	197.27	202.01	203.91	196.18	197.03	199.31	201.7	198.19	195.61	201.64	198.75	202.5	200.75	196.33	202.47	203.85	203.02	199.45	206.43	199.37	203.7	199.17	200.17	198.71	207.27
207.15	206.88	208.57	206.12	207.39	205.09	205.07	209.89	205.31	208.39	210.51	202.51	208.52	207.49	203.36	206.93	210.91	205.77	210.21	206.25	209.07	206.15	207.09	210.88	210.25	207.96	205.46	211.76	211.77	207.88	212.25	209.17	211.41	205.45	210.65	206.42	209.95	208.99	204.56	205.79	208.05	209.18	205.83	207.84	207.35	207.8	207.37	209.81	210.03	206.31
202.08	202.42	201.59	202.4	201.8	204.6	202.23	204.3	204.3	203.71	201.54	202.73	200.58	206.43	202.16	203.39	203.23	204.57	205.16	205.2	199.74	207.45	202.16	202.72	204.92	201.97	201.21	201.56	204.25	204.77	206.52	207.96	201.91	204.32	200.31	201.24	204.21	205.05	202.93	204.8	198.33	204.21	202.31	202.59	204.02	205.02	201.37	199.91	202.32	202.84
194.97	194.64	191.45	196.19	193.6	194.51	194.83	197.28	190.94	195.33	195.3	199.11	198.15	194.43	192.75	194.48	197.16	195.45	194.81	196.45	198.68	193.69	198.19	194.06	195.44	191.59	195.79	194.16	199.14	198.55	196.85	193.75	198.79	195.19	197.76	192.35	194.53	192.84	193.04	199.19	193.36	198.88	194.01	197.11	195.57	194.96	193.62	195.99	193.76	194.4
205.67	207.6	198.27	202.38	200.12	205.08	200.02	201.47	202.66	205.95	205.54	201.85	197.58	202.05	204.25	201.69	204.12	203.45	200.78	201.79	202.21	202.24	201.89	205.4	198.84	203.24	201.84	204.75	201.48	204.23	199.68	202.62	202.63	202.73	206.79	207.48	200.03	198.5	200.91	205.93	202.71	205.06	204.49	202.95	204.13	201.53	204.79	202	200.49	201.91
205.42	203.73	206.5	201.77	204.12	198.19	201.36	201.58	201.94	202.64	205.75	205	205.42	203.64	201.41	203.07	207.27	201.92	207.28	206.06	198.75	203.55	206.33	203.52	200.81	205.88	208.42	208.07	201.48	207.43	202.43	202.93	202.26	203.91	205.11	201.53	203.07	204.57	201.63	202.94	200.45	199.76	205.49	205.14	202.74	200.14	205.17	202.85	206.92	199.24
204.43	210.05	204.23	208.64	212.96	208.87	207.64	207.72	211.48	207.98	207.87	204.64	208.28	208.86	206.06	211.4	208.71	213.14	210.2	210.51	208.39	207.38	211.42	211.29	212.18	210.05	205.99	208.35	212.25	210.95	205.44	208.57	205.94	208.96	205.42	208.78	209.19	208.28	210.25	208.15	209.32	209.92	210.38	208.44	208.65	210.52	209.61	212.24	210.08	212.09
213.17	210.49	210.67	216.07	210.27	211.9	214.88	212.57	212.61	213.36	213.29	213.97	209.37	211.2	211.32	213.34	215.22	209.35	214.21	215.09	209.63	211.56	210.92	213.8	212.03	213.2	213.93	211.57	211.04	214.34	214.71	212.21	217.26	211.25	215.77	213.19	209.21	210.51	213.31	211.82	216.18	220.1	212.69	215.79	213.18	212.35	210.28	212.63	211.4	217.73
209.27	210.29	207.38	208.14	208.05	209.84	208.98	205.8	209.54	213.6	210.53	208.51	212.81	205.08	204.92	207.09	207.23	206.64	208.64	209.07	206.26	210.88	202.45	204.05	212.63	203.7	211.33	205.95	205.49	209.7	204.68	209.45	207.71	206.8	205.5	208.46	209.56	210.06	207.5	207.33	206.14	206.39	204.96	210.33	206.59	208.04	207.64	209.17	204.93	204.9
214.97	219.1	222.24	218.22	218.93	217.25	217.17	219.6	212.16	218.07	215.77	222.96	212.41	212.55	218.29	218.75	219.6	217.9	209.75	217.04	219.42	216	215.56	218.83	216.23	218.65	222.58	217.44	214.54	217.24	221.65	219.21	219.36	218.62	221.88	214.88	218.99	214.19	214.25	217.31	215.29	222.46	216.87	216.18	214.67	223.45	215.62	209.41	222.35	215.9
210.84	206.97	211.09	203.37	207.43	205.7	207.16	212.48	211.4	208.21	209.64	207.13	206.83	209.9	209.73	210.57	207.46	209.86	214.03	207.98	208.82	211.1	209.51	207.59	205.79	208.24	206.86	204.25	213.66	212.57	211.85	207.83	203.77	208.2	207.52	208.81	210.07	209.6	209.66	208.25	210.33	207.7	209.44	211.18	204.85	211.31	205.82	211.99	204.21	206.95
208.36	212.13	207.16	213.82	211.92	212.61	209	216.41	212.18	212.69	209.2	214.25	210.79	211.69	207.26	212.38	208.56	210.01	210.79	212.79	207.78	211	208.21	208.54	208.9	210.06	214.72	213.59	209.91	208.83	215.64	209.21	211.63	212.36	209.8	212.15	207.39	216.08	213.01	213.89	215.45	208.01	210.11	205.29	217.38	212.17	212.01	212.73	210.43	212.71
200.61	199.89	196.23	199.32	201.54	199.78	199.79	196.94	199.18	199.51	196.12	198.69	200.53	200.13	204.78	198.04	198.79	198.03	200.05	198.05	198.77	198.08	199.01	199.38	197.91	198.69	196.17	202.78	202.61	199.78	197.07	195.69	200.44	191.73	198.16	199.46	197.8	198.1	198.01	201.98	200.5	202.26	196.08	195.27	199.43	196.46	196.18	200.05	198.46	199.52
200.45	200.45	201.42	200.73	200.24	202.68	202.89	202.38	202.33	200.17	198.18	199.57	199.37	203.12	202.33	201.32	202	203.93	206.54	201.56	201.12	197.97	203.71	202.21	201.4	200.37	199.28	206.31	199.73	197.83	200.58	197.59	198.14	198.85	200.08	201.77	204.04	201.92	199.44	198.03	202.84	204.56	203.67	198.6	201.56	203.09	197.02	203.38	201.34	201.08
207.05	201.65	204.65	205.55	201.96	202.99	203.41	203.17	203.59	203.17	203.1	206.76	205.21	204.29	202.91	203.4	203.64	203.92	204.19	205.1	204.19	204.65	204.52	205.44	204.14	202.16	207.41	200.94	205.92	203.13	205.57	207.05	209.68	202.83	202.61	207.41	205.87	201.7	207.86	202.95	205.6	208.06	206	200.59	201.5	208.39	204.61	205.04	203.63	207.45
219.52	220.43	219.54	217.18	220.87	216.85	218.08	214.7	216.6	219.05	217.12	216.74	218.58	217.56	216.06	215.52	214.41	214.12	218.21	221.13	219.32	219.11	217.12	213.01	216.68	216.16	219.07	220.52	214.49	215.34	221.65	219.78	216.72	217.53	219.91	222.44	217.97	216.26	221.4	215.2	219.62	215.67	216.83	221.65	219.65	217.15	219.81	219.55	220.96	219.24
217.45	221.63	218.98	212.06	211.07	221.79	220.1	216.44	216.95	216.1	217.38	217.64	218.41	219.42	215.44	215.82	219.06	217.14	217.71	219.73	220.9	214.95	215.34	218.77	218.01	219.41	215.75	217.7	218.98	217.09	217.47	217.98	211.37	216.17	216.83	221.73	215.55	216.45	214.82	219.08	218.26	218.12	216.94	214.69	221.25	217.14	217.09	216.37	219.24	214.7
196.32	199.66	195.04	198.09	199.76	195.18	200.5	197.68	201.65	198.21	201.88	200.88	194.34	200.35	202.94	198.29	197.01	202.23	202.13	197.03	199.23	200.29	202.71	195.28	199.82	197.2	199.56	199.38	197.29	197.25	200.9	199.92	194.89	200.99	197.08	200.79	197.97	200.06	200.6	198.53	198.78	193.06	196.05	197.69	195.96	199.97	198.44	201.49	198.27	196.29
202.73	200.63	196.28	199.82	196.87	200.76	202.92	202.64	196.68	204.13	201.1	200.04	201.58	201.25	201.12	198.95	198.45	196.2	199.8	198.15	195.81	197.95	201.94	198.49	202.16	199.34	202.28	202.57	200.84	199.83	200.51	205.57	202.73	202.39	199	203.32	199.4	200.77	204.59	202.51	198.12	201.09	200.9	199.1	198.9	206.16	196.77	205.72	201.43	203.28
199.7	201.61	197.26	199.64	202.05	200.36	199.42	198.63	198	199.01	195.66	199.61	200.85	202.95	197.25	201.05	198.29	193.63	197.78	202.98	196.51	202.8	201.57	200.27	198.97	202.1	200.65	197.48	197.32	196.9	197.22	203.66	198.05	199.82	200.33	198.37	199.99	198.73	201.2	201.61	201.25	198.89	196.05	197.13	202.26	200.25	198.07	196.96	202.26	195.75
202.61	202.94	205.27	201.89	201.85	201.73	201.48	200.88	199.29	203.6	197.67	203.1	200.73	198.03	196.96	199.59	203.6	203.97	197.12	200.71	198.57	197.88	202.41	199.52	203.58	201.37	204.22	200.41	203.87	201.33	198.73	200.89	198.77	203.65	200.92	200.07	201.93	197.14	204.85	196.77	200.29	198.21	200.33	200.47	200.62	200.93	205.74	196.27	200.55	203.62
202.86	204.13	207.08	196.5	204.13	206.1	201.23	207.17	206.02	201.69	204.08	202.34	210.28	200.49	201.22	202.97	203.39	206.34	203.19	203.84	208.31	201.87	207.31	204.9	203.03	206.66	204.95	204.41	206.62	202.94	204.2	202.87	206.92	199.88	201.98	206.16	202.3	201.08	204.97	200.89	201.87	193.32	206.69	205.36	206.22	204.57	209.18	203.19	205.26	201.57
214.65	222.63	220.19	217.62	218.73	215.39	216.3	218.39	213.9	216.23	217.9	217.12	218.43	219.63	219.03	214.09	215.76	213.98	217.17	218.3	218.3	219.12	216.94	218.57	219.59	212.5	220.13	216.35	217.29	214.7	217.94	216.62	222.6	215.83	220.64	221.88	211.91	218.78	219.03	216.82	215.12	215.33	215.57	221.06	216.52	220.26	213.89	214.64	217.6	215.75
213.75	209.72	212.84	211.83	208.15	212.22	211.57	212.3	213.83	211.99	209.92	209.98	209.42	209.31	213.87	212.14	212.66	212.84	209.47	212.76	218.06	214.13	211.35	213.23	207.26	210.55	213.36	211.3	209.55	213.85	212	210.9	216.73	213.86	210.02	209.81	213.91	210.94	215.52	211.61	212.01	212.74	209.37	212.4	213.9	211.47	210.68	208.59	210.98	218.59
206.64	202.26	205.94	207.6	205.54	206.2	204.76	206.38	209.75	208.64	208.88	198.83	206.85	207.65	206.76	207.38	204.12	210.83	205.53	206.88	209.24	203.45	205.95	202.75	205.99	206.82	207.84	207.13	202.79	204.17	202.95	203.4	204.59	205.57	207.31	206.97	202.71	202.53	205.1	207.34	206.85	205.24	206.72	209.74	208.04	205.52	205.45	210.56	209.62	202.44
214.33	209.54	212.83	216.3	213.36	212.19	214.67	208.05	213.59	210.48	209.68	216.85	206.29	211.66	211.16	213.61	211.14	209.82	208.77	210.86	207.21	210.04	212.81	212.45	211.3	213.66	216.45	212.71	212.33	216.97	208.4	214.18	213.73	211.61	211.29	208.72	212.16	212.92	211.29	215.37	210.86	210.19	206.84	213.97	211.37	212.82	210.97	208.25	208.05	212.03
203.55	200.08	205.98	205.58	202.62	203.43	203.72	200.79	198.12	207.71	205.56	202.29	202.58	208.11	205.37	203.67	201.52	197.99	201.64	203.11	206.37	202.75	202.13	202.27	203.24	206.61	204.33	205.41	203.41	201.56	207.64	209.23	202.29	199.86	205.75	206.46	200.12	208.45	203.98	203.41	201.87	207.27	203.35	200.56	199	200.86	202.07	201.8	205.33	204.41
194.59	205	204.96	199.72	204.22	206.8	206.17	203.07	201.77	200.86	204.85	204	202.13	198.3	201.85	201.6	204.42	197.29	202.81	206.46	201.77	205.58	201.42	201.07	208.28	197.42	202.79	200.56	202.13	200.88	200.01	203.71	200.42	201.66	203.98	201.39	208.29	204.53	203.33	200.1	203.23	205.56	204.21	205.95	202.53	199.23	200.31	204.09	200.24	201.97
209.22	208.72	207.27	206.78	213	210.65	211.1	200.7	205.99	206.9	209.44	202.85	207.39	208.01	207.01	210.97	207.7	207.02	206.47	205.37	208.79	208.61	209.98	204.63	206.73	206.89	209.66	209.94	208.89	209.49	209.08	208.18	211.07	203.46	204.95	206.03	206.03	213.46	202.31	202.83	209.28	206.16	207.06	208.85	206.64	206.07	205.23	207.39	210.3	208.24
205.58	197.07	195.47	196.3	203.51	200.38	199.78	197.45	204.78	202.46	197.08	201.19	196.2	199.95	199.95	196.93	205.3	198.4	196.02	196.23	200.91	202.99	197.95	198.35	200.86	198.31	196.74	199.98	203.49	198.83	200.71	200.51	198.77	205.69	199.39	196.22	197.58	199.46	196	204.55	200.07	197.44	198.16	203.41	199.61	201.7	199.79	198.17	202.67	202.44
199.07	193.65	196.46	195.82	198.18	198.34	195.17	197.43	202.2	200.93	197.8	200.58	200.36	200.28	199.75	198.64	197.83	200.98	200.22	200.12	200.85	197.64	202.77	199.22	203.32	200.66	197.82	198.78	199.52	193.8	197.43	203.17	198.61	197.3	197.39	195.56	198.69	201.86	199.54	201.79	199.09	195.44	199.67	197.08	193.62	195.95	200.85	195.97	203.85	199.05
201.29	202.1	206.05	202.61	204.92	202.52	201.77	205.34	208.21	203.82	203.18	199.82	202.39	202.61	202.24	201.03	203.83	205.01	201.63	203.38	201.4	207.12	201.88	201.8	202.74	201.87	199.07	201.26	203.39	201.22	205.6	195.78	198.04	201.57	200.39	203.54	202.3	199.12	203.73	200.1	203.29	198.02	200.19	204.17	204.72	205.47	198.65	198.7	199.59	201.32
203.2	203.46	201.32	201.62	202.88	198.4	201.53	203.8	203.17	201.66	201.94	202.07	198.68	199.64	205.16	201.09	203.86	203.57	203.2	206.89	201.25	200.57	202.72	204.6	199.2	200.26	198.66	201.28	199.33	203.45	201.34	200.08	200.66	201.24	200.24	202.61	198.19	203.57	203.81	196.23	199.01	204.92	205.6	194.26	199.7	200.83	200.77	201.51	203.64	201.54
206.17	206.64	203.54	205.49	201.5	202.69	205.05	200.93	203.92	205.32	202.64	205.57	204.99	204.25	205.06	206.07	201.8	203.11	205.69	200.91	203.82	202.82	200.16	205.33	201.16	200.15	202.67	202.83	203.03	203.25	196.54	202.76	202.62	202.69	205.91	203.29	203.89	201.05	203.49	202.29	201.54	200.37	201.29	207.23	200.26	204.54	204.28	208.05	201.33	200.19
215.72	210.56	213.29	215.57	214.57	213.1	211.87	212.86	218.84	218.86	215.59	213.43	213.5	221.08	216.74	217.66	216.84	218.6	214.99	215.41	219.05	218.28	216.69	217.65	216.16	214.04	217.12	217.69	215.86	213.28	219.54	222.12	220.52	215.02	213.06	213.23	216.48	214.56	216.21	215.7	219.92	215.87	218.85	216.86	220.56	220.4	214.96	215.48	218.5	216.97
216.24	218.5	219.06	215.64	219.84	218.91	216.12	215.32	217.6	217.02	216	214.67	217.22	219.3	218.93	222.68	219.48	220.07	220.98	218.95	213.32	219	214.18	217.79	219.68	219.72	216.81	216.17	216.91	219.84	218.87	219.07	215.65	215.67	218.06	215.41	222.33	216.79	218.18	220.8	220.95	218.51	216.4	217.42	217.92	216.21	218.69	221.3	220.5	216.63
201.41	195.26	200.95	200.28	199.3	194.66	197.12	199.29	201.49	197.43	197.79	198.13	198.68	199.87	204.14	201.22	198.45	201.36	196.64	198.08	193.76	197.37	200.56	198.15	197.43	194.8	201.94	195.83	195.6	199.93	198.49	197	201.18	202.4	199.88	200.44	196.92	201.87	203.82	203.76	201.27	196.97	195.84	201.11	199.86	195.19	201.88	201.23	195.82	196.18
208.27	203.15	202.01	202.56	201.61	201.34	203.89	198.77	204.03	202.16	205.81	202.5	205.26	202.69	202.68	200.35	202.83	200.9	205.33	204.75	204.6	205.28	206.07	205.78	204.92	204.65	203.28	204.16	204.61	203.05	206.85	202.73	200.64	201.29	202.29	205.9	204.26	205.68	206.27	202.64	203.13	204.28	205.79	205.23	203.84	201.94	203.9	204.98	204.43	203.69
212.68	214.31	210.69	209.37	212.58	210.84	215.87	213.43	208.53	213.13	206.54	210.13	212.86	215.14	206.91	210.38	218.35	218.2	216.75	212.06	213.45	215.73	211.68	214.48	212.12	213.1	212.39	213.88	212.64	209	207.42	208.57	211.41	215.86	213.22	212.55	210.97	212.85	212.28	213.56	210.69	212.73	207.66	212.79	212.29	211.8	214.53	215.4	212.7	211.52
200.89	201.18	207	198.94	201.11	203.81	202.34	206.14	201.69	203.5	201.56	201.27	202.63	204.17	201.84	202.08	202.23	205.44	199.35	200.89	204.9	201.63	203.26	202.24	199.7	205.05	207.95	205.08	199.63	204.02	200.86	203.56	202.23	201.92	209.86	206.66	206.44	203.96	203.12	200.87	201.26	203.82	204.62	205.47	204.91	201.63	204.65	197.68	205.64	199.55
214.82	210.43	207.7	216.63	207.61	212.45	214.38	212.22	214.23	214.8	213.67	214.47	214.19	213.97	212.41	213.83	213.45	213.3	210.54	210.12	211.07	212.62	210.11	214.9	212.89	210.34	217.17	212.27	215.03	208.83	216.81	210.13	210.1	215.96	213.5	215.18	212.68	209.97	214.94	214.47	218.21	214.67	212.16	210.18	211.2	212.07	212.41	210.64	210.22	209.57
197.07	200.32	200.05	199.28	200.66	196.19	197.85	195.38	196.56	196.5	195.97	195.49	200.12	198.44	201.59	199.18	195.12	195.4	196.98	196.3	196.4	198.09	199.31	197.79	199.54	193.81	198.37	204.25	196.72	195.47	197.92	197	193.27	195.51	197.75	196.98	199.61	197.8	200.31	198.92	195.79	198.78	201.44	197.32	196.48	195.16	200.18	200.06	196.7	198.9
201.44	203.48	197.98	196.05	201.02	197.27	202.05	201.34	204.15	197.42	201.49	199.82	202.44	199.18	199.42	199.09	202.41	199.69	199.45	201.91	203.38	200.67	196.05	195.76	198.79	197.49	201.49	204.71	195.39	203.22	202.56	200.95	202.97	201.35	199.52	206.7	196.27	203.03	204.75	200.28	197.69	200.83	202.74	201.53	199.15	200.17	197.06	196.62	201.47	202.82
218.61	221.2	216.03	218.3	215.64	221.44	217.51	218.77	219.34	217.27	212.99	218.5	218.41	222.66	220.68	218.81	216.74	214.15	214.86	218.16	213.23	217.88	217.36	214.74	216.62	212.21	214.56	216.35	217.77	219.38	214.35	219.77	217.18	214.36	217.9	222.52	217.08	216.78	219.46	211.79	219.2	219.5	214.14	218.74	216.07	218.64	216.69	219.28	213.92	214.8
205.07	202.69	202.93	203.36	200.79	203.6	201.08	202.69	202.8	202.67	203.99	202.93	206.87	208.42	203.51	200.95	199	201.47	203.06	203.37	202.46	203.79	205.74	202.94	198.82	201.88	205.74	201.88	207.54	201.79	207.15	198.85	204.86	200.28	210	198.96	206.12	201.2	205.26	200.25	202.43	205.67	203.33	199.95	206.34	198.73	203.96	201.94	198.55	203.89
199.27	201.31	198.73	199.55	197.24	196.9	201.42	203.88	200.11	202.08	200.79	203.1	201.37	202.49	198.39	204.96	199.72	202.49	202.42	202.65	198.91	200.78	196.59	200.32	202.41	199.9	200.12	199.26	205.96	198.68	202.16	199.89	201.88	200.91	198.8	199.45	199.25	199.73	198.16	203.87	198.86	202.04	201.4	201.42	202.3	194.26	198.49	198.48	199.07	200.2
202.71	202.96	200.74	204.09	204.5	203.54	203.62	201.13	203.82	203.83	207.19	203	199.38	200.13	205.24	204.1	204.3	204.51	200.4	203.9	205.11	205.93	200.77	209.26	205.78	202.85	202.19	201.08	202.15	206.78	206.95	209.05	203.58	201.39	205.36	202.03	203.3	205.42	204.35	203.74	204.3	204.69	207.95	205.22	205.98	199.5	201.99	200.42	202.93	202.17
201.41	201.71	200.6	201.28	204.13	201.52	197.86	206.73	201.8	197.12	202.58	204.03	204.58	197.85	203.45	199.56	204.87	201.84	200.13	196.63	200.49	203.85	197.31	200.15	196.97	201.22	198.48	199.44	197.77	201.1	200.64	198.6	200.74	198.07	198.23	201.42	198.44	202.99	197.15	201.19	200.2	198.79	200.4	201.61	199.7	206.68	201.97	198.78	200.91	198.13
208.87	208.21	208.13	208.63	205.68	211.55	207.83	211.97	209.67	209.48	206.19	209.42	209.63	206.78	210.14	208.84	211.56	209.59	215.95	206.64	209.27	208.49	209.42	206.21	208.48	206.81	208.42	209.96	203.6	207.58	209.14	205.39	204.99	207.66	215.57	210.16	211.1	211.13	210.67	207.84	214.59	209.96	206.89	207.57	209.3	205.01	207.14	210.85	214.44	206.87
211.69	212.17	209.02	216.3	209.88	211.21	210.25	212.51	212.82	214.38	211.05	208.77	214.29	212.76	212.23	212.25	206.27	208.42	209.87	215.26	211.17	209.91	210.67	211.65	210.85	215.47	212.77	206.47	213.62	213	207.29	209.01	208.41	213.78	215.87	214.04	210.61	216.05	211.19	204.41	212.81	211.57	212.2	210.57	212.5	213.83	215	208.84	210.85	210.14
211.11	211.05	217.21	210.24	211.7	215.35	215.17	211.05	216.97	213.8	213.38	210.99	216.9	216	208.4	214.05	211.99	214.54	214.14	212.09	218.2	211.93	208.16	212.22	212.48	217.48	216.9	213.89	213.81	210.24	213.8	209.93	212.66	213.24	211.9	209.86	214.58	211.42	211.14	215.53	211.29	210.29	212.08	214.43	212.55	206.34	208.91	212.31	215.52	217.13
209.23	207.17	206.8	207.32	207.26	206.17	213.67	208.3	212.59	212.07	206.45	212.46	208.62	205.27	209.08	207.27	207.52	208.23	207.01	208.94	207.19	208.44	214.5	208.1	207.97	207.63	207.59	208.08	208.7	205.99	210.15	205.71	212.96	209.6	207.41	204.89	212.02	212.4	203.4	209.42	208.06	207.72	209.99	207.83	209.05	208.87	207.84	209.95	209.96	211.45
202.86	197.56	205.26	204.56	202.65	200.88	205.71	205.02	207.68	202.5	204.54	205	204.62	202.33	201.2	202.61	205.7	204.37	205.34	205.03	203.71	210.84	203.61	201.96	200.33	204.37	200.22	206.16	204.58	199.3	201.91	198.99	206.9	201.17	207.28	201.21	207.1	207.8	206.06	200.09	203.31	202.48	201.37	201.43	200.81	204.42	200.01	197.74	201.18	204.89
209.48	207.58	206.91	201.8	202.6	206.02	200.43	206.02	199.14	202.15	204.32	208.09	208.85	203.26	204.04	205.29	205.4	200.92	202.1	207.53	201.93	201.11	203.05	204.34	204.34	203.06	206.45	204.93	206.12	204.69	202.38	203.17	206.15	199.58	204.33	200.4	204.1	202.93	205.08	200.38	200.32	207.26	204.73	203.47	205.16	201.74	204.78	200.76	201.33	199.74
210.79	209.29	212.27	209.46	212.06	207.47	211.94	207.89	209.19	206.99	210.17	208.28	213.92	211.18	204.95	207.02	210.64	208.43	208.81	208.93	207.17	209.06	210.55	211.36	211.19	211.18	207.74	210.09	205.45	209.05	204.77	208.98	213.57	210.16	210.25	207.75	211	205.79	210.1	210.92	208.68	214.51	212.75	212.95	210.02	206.31	211.82	211.38	205.9	208.29
200.1	200.6	200.94	201.48	203.07	203.87	199.59	198.73	197.85	200.54	202.77	203.54	201.67	201.26	199.74	206.26	199.61	199.92	202.95	199.83	207.62	203.34	200.67	200.39	204.44	201.43	199.11	204.3	201.33	207.48	203.72	203.26	202.72	203.06	200.54	204.09	208.73	207.43	207.03	201.09	200.59	205.15	205.94	201.02	205.51	204.3	212.66	200.5	203.2	201.94
214.54	212.34	210.02	211.2	213.49	207.88	213.05	212.31	211.23	212.43	208.04	210.76	211.17	215.41	205.9	212.51	209.53	212.35	207.91	211.02	209.32	213.86	209.59	209.09	213.83	211.67	212.3	212.89	211.78	211.79	211.52	218.49	211.58	211.94	212.09	214.41	209.33	210.56	211.21	213.15	214.19	208.5	216.82	210.02	212.04	210.42	213.97	209.78	212.54	210.2
212.4	208.59	207.74	210.89	210.34	205.3	207.5	208.52	207.36	211.2	211.29	204.28	208.28	208.8	213.55	206.55	205.39	209.37	209.79	209.86	210.78	211.26	209.53	212.81	211.72	203.34	208.81	208.53	207.45	206.24	208.69	209.06	207.62	208.37	211.82	209.8	208.42	206.76	210.66	207.96	210.2	202.07	210.75	208.16	209.19	213.12	209.06	206.06	204.22	211.23
208.42	209.66	206.35	211.11	205.35	208.06	206.97	206.22	206.47	204.93	207.18	207.15	205.9	208.8	207.79	208.3	209.51	209.66	205.02	205.04	208.93	203.01	210.45	208.75	208.96	213.98	206.89	208.07	208.75	207.6	207.09	207.33	208.51	202.07	208.43	209.99	211.88	203.21	208.25	208.36	209.32	203.37	205.91	210.36	207.16	206.09	208.07	209.95	209.43	202.72
209.8	208.93	212.9	207.25	209.47	210.47	213.5	209.05	217.74	210.09	207.92	211.69	207.84	205.68	210.11	207.46	207.58	209.75	211.86	202.74	209.22	211.17	209.66	201.71	213.51	205.5	211.24	207.13	207.5	209.81	207.22	211.05	204.41	207.13	209.02	208.55	206.21	209.43	212.51	208.91	210.58	211.6	212.04	208.15	209.03	207.88	213.83	214.93	213.17	205.57
198.32	206.84	199.92	202.24	204.93	202.46	203.39	201.55	204.71	202.96	203.34	200.28	205.68	203.13	208.31	200.57	201.55	204.35	204.36	211.6	203.14	203.22	204.93	198.43	202.6	203.31	199.56	199.81	205.22	205.7	200.25	203.85	203.02	197.8	204.07	199.34	208.29	203.46	207.13	198.14	208.59	201.86	202.85	207.52	206.05	204.66	204.87	202.56	203.77	203.41
202.68	205.21	206.49	205.09	211.43	213.27	208.28	209.67	211.59	208.18	210.44	207.13	206.31	206.63	203.71	207.7	211.13	208.01	210.7	211.27	207.62	207.97	206.46	207.26	206.03	207.52	207.5	208.83	213.25	210.01	205.92	205.21	206.87	208.11	212	204.61	209.91	211.96	206.22	204.89	209.88	212.97	207.85	210.08	204.36	207.85	207.99	210.26	210.28	208.9
209.69	207.94	209.65	215.35	209.88	210.26	209.4	210.58	213.91	205.62	212.16	207.13	209.51	211.4	211.77	209.19	212.14	212.99	211.44	210.63	210.18	210.57	212.77	212.29	210.19	208.17	204.85	203.43	207.67	208.14	207.9	202.53	216.03	204.74	212.17	207.14	212.83	204.82	210.55	207.09	203.08	209.41	210.71	203.64	210.33	210.78	210.11	208.48	204.58	208.17
195.97	194.89	198.41	197.35	195.88	195.59	198.72	199.81	198.87	198.38	198.43	198.25	196.68	196.99	197.19	200.14	200.27	200.36	194.93	198.75	200.86	197.08	199.13	198.14	200.55	201.37	203.37	192.83	195.2	193.43	199.96	197.92	198.6	198.79	198.99	198.64	195.06	198.97	199	201.65	199.1	197.57	196.32	198.16	195.21	193.19	198.87	195.02	192.97	200.12
206.98	211.85	205.24	208.12	208.69	208.2	208.06	206.28	209.65	209.74	210.41	210.9	209.6	207.12	208.26	208.48	208	209.7	208.16	205.31	212.02	208.15	210.73	214.21	208.14	210.26	205.71	209.59	211.94	207.64	209.26	210.37	207.91	208.56	208.78	206.7	210.19	208.89	209.78	213.12	206.79	208.07	208.81	206.44	207.73	209.48	207.87	213.07	208.4	207.06
201.38	199.44	197.75	200.34	199.14	193.79	196.58	200.28	197.16	200.08	202.3	205.1	198.37	198.69	194.06	201.5	199.79	199.93	198.38	200.18	199.63	200.63	200.37	194.15	200.57	202.22	193.49	194.42	197	197.94	200.96	204.04	201.82	196.69	203.83	200.7	201.02	197.65	202.26	198.25	201.42	202.25	204.34	199.96	203.17	200.8	200.19	201.57	198.91	193.79
208.62	215.97	207.68	215.4	215.68	210.58	213.85	209.99	213.87	214.24	208.47	213.35	215.69	214.86	210.7	215.73	211.89	209.97	213.93	213.11	211.71	212.75	210	215.27	212.83	212.8	214.31	212.63	214.48	217.14	211.68	214.65	212.97	209.83	214.02	213.37	214.75	213	212.95	211.55	210.97	210.67	214.15	213.46	209.07	213.88	207.38	216.31	214.03	217.94
214.42	210.16	210.32	211.27	211.21	211.04	213.75	215.5	212.16	211.75	212.62	210.68	209.45	211.56	208.58	212.3	213.22	211.74	210.07	209.34	211.49	213.65	207.8	210.4	210.32	213.56	214.02	208.59	212.56	210.8	214.45	210.29	211.57	210.29	208.06	213.45	213.72	209.86	212.99	209.64	212.94	211.66	211.82	211.67	210.74	213.73	206.74	212.5	211.75	212.45
202.4	203.31	200.52	203.26	201.25	205.03	200.48	202.05	201.26	202.97	203.99	199.67	198.74	200.65	200.08	205.33	206.28	205.88	199.12	204.73	203.1	197.75	202.53	203.05	201.31	204.52	203.27	205.34	204.86	205.62	203.51	203.93	205.64	203.13	205.74	199.02	202.21	203.8	198.44	206.4	201.99	202.56	200.78	202.62	201.04	205.41	201.32	201.43	201.79	203.68
211.67	211.06	210.97	207.45	215.95	210.58	214.53	216.19	212.62	212.29	206.69	217.32	219.46	216.14	211.33	213.66	215.71	212.31	215.73	215.61	212.67	216.37	215.92	214.55	209.23	215.68	208.89	215.52	213.79	218.14	214.21	209.77	212.85	215.79	212.08	210.79	207.25	215.15	210.93	216.03	211.47	213.35	213.52	212.43	214.76	212.86	212.97	207.79	214.07	214.29
195.99	200.72	197.31	200.51	203.91	199.05	200.51	198.32	197.19	199.76	197.23	203.54	199.24	199.04	202.23	203.53	198.51	196.83	199.07	198.95	201.85	196.62	198.53	197.68	203.88	202.99	199.44	197.35	194.22	198.22	198.98	197.86	200.73	196.71	198.76	203.25	203.18	201.46	196.99	197.1	199.36	202.34	199.27	197.56	199.44	196.89	196.39	201.4	202.71	194.91
201.28	200.12	200.28	204.46	197.81	203.13	199.46	204.5	195.8	200.74	197.99	200.06	196.94	197.71	203.1	200.78	200.95	204.05	203.82	198.99	204.26	200.59	199.46	203.42	200.92	201.81	201.29	200.18	200.46	195.83	198.12	201.9	201.84	200.97	201.91	202.96	200.07	201.63	202.21	201.95	203.77	201.91	201.02	201.97	200.16	199.79	197.86	202.94	199.43	195.06
211.6	209.49	208.62	206.6	210.66	208.29	205.46	207.88	207.76	210.06	206.46	207.31	209.18	210.29	206.87	208.9	211.04	210.42	204.59	213.57	208.86	206.49	207.59	209.25	208.32	205.21	210.89	204.4	208.56	209.7	212.51	212.49	213.46	208.4	205.25	207.85	210.95	208.24	207.57	208.4	205.58	211.89	209	213.56	206	206.41	206.58	206.06	208.23	210.35
202.77	201.16	201.99	203.51	204.76	201.37	200.94	202.06	199.96	206.37	202.09	206.54	201.03	204.47	204.31	203.17	200.47	204.9	206.01	206.79	204.64	203.12	199.63	206.7	205.55	207.8	197.07	206.03	199.43	206.5	203.99	206.27	201.33	202.79	202.19	201.66	202.71	201.6	203.77	205.01	200.2	200.36	198.88	199.99	201.1	203.2	201.39	200.9	205.86	199.87
205.14	204.08	204.71	203.21	210.14	199.87	204.53	199.88	209.04	207.51	205.32	204.57	203.91	204.58	203.57	204.13	200.3	207.59	201.47	206.76	204	205.29	205.5	200.09	205.47	206.49	209.96	200.28	199.12	205.71	204.05	201.03	204.22	203.67	200.06	206.33	202.58	209.63	200.74	204.03	206.06	207.73	205.11	206.16	202.96	200.04	206.09	205.11	199.98	202.21
200.82	205.41	205.1	203.88	206.58	202.1	202.65	202.36	205.04	201.61	202.01	206.3	200.65	201.17	204.98	204.4	201.1	202.92	202.34	201.03	201.2	202.85	199.74	200.02	205.6	200.14	197.57	201.14	204.68	199.97	206.74	204.07	203.1	204.95	204.85	203.63	201.83	204.64	202.54	206.1	207.86	203.66	201.62	202.86	202.88	206.05	204.86	201.43	201.77	204.95
207.35	201.77	201.5	202.6	201.61	208.29	202.37	206.85	205.09	200.36	207.92	203.82	202.58	201.59	202.11	204.89	205.09	206.61	204.27	198.82	206.25	199.62	203.68	206.44	204.77	204.71	202.03	204.37	203.3	203.8	203.78	204.99	202.6	205.55	206.7	204.74	203.41	203.45	204.77	198.42	202.65	200.57	199.4	202.12	203.02	204.8	206.2	204.09	204.39	207.53
207.32	213.96	210.6	207.29	207.68	209.72	210.14	209.07	210.91	207.68	211	213.08	206.15	214.34	208.52	203.49	208.32	210.67	209.69	207.67	210.56	203.12	207.81	210.67	213.83	212.91	208.17	208.82	209.59	206.36	211.69	210.64	209.33	208.52	206.92	212.61	211.69	206.34	208.34	209.94	213.94	206.87	205.74	214.12	212.35	207.67	204.42	207.41	205.03	208.81
202.67	204.09	202.45	198.71	201.22	204.63	199.94	205.49	201.29	204.07	195.81	195.24	198.73	200.19	201.45	203.18	200.15	203.78	196.17	200.82	199.37	200.59	198.86	199.67	197.03	200.35	201.88	200	203.86	200.29	201.77	203.76	198.8	206.06	200.51	197.35	197.41	197.06	195.14	203.06	197.59	201.97	194.72	207.01	194.76	196.52	200.88	202.86	199.29	197.89
200.45	204.14	207.48	205.56	201.67	206.26	204.26	208.45	208.9	211.62	205.22	205.58	200.62	209.58	207.79	204.63	207.82	203.76	207.41	205.93	204.23	206.94	204.74	200.43	205.16	200.56	206.86	206.23	206.43	200.42	204.3	203	204.54	205.65	205.8	208.97	208.11	202.6	199.97	205.62	210.06	208.26	207.47	204.5	203.89	207.47	206.19	200.8	204.68	205.36
207.06	203.89	203.15	206.12	201.98	204.25	205.13	202.25	201.64	204.55	207.88	206.01	203.2	207.22	203.49	202.68	203.68	206.89	207.98	212.13	205.49	205.85	203.02	203.66	206.76	204.93	205.45	202.33	201.58	203.27	206.12	204.68	207.48	200.31	207.15	200.56	204.49	203	202.25	203.52	205.2	202.42	201.79	203.55	203.16	205.68	203.57	202.51	204.27	198.8
213.58	209.88	214.15	213.64	213.1	211.73	213.75	216.89	210.83	215.99	215.15	213.54	211.41	215.4	210.01	212.68	214.1	214.87	211.72	212.22	216.56	215.84	214.08	212.49	217.52	215.78	212.67	209.56	211.92	212.37	211.01	212.08	215.87	210.98	215.58	215.3	216.84	211.3	215.51	208.6	215.93	212	218.72	210.52	211.77	215.49	212.6	214.82	211.31	214.56
204.39	199.25	203.5	200.94	202.68	203.28	203.53	205.32	209.3	208.58	207.26	210.84	204.43	200.37	206.58	204.67	203.62	207.13	201.19	205.57	205.2	204.15	200.95	204.02	204.66	208.91	207.2	202.41	204.61	202.44	199.17	201.95	205.11	206.56	206.01	203.39	202.65	209.21	200.49	203.2	208.13	206.82	201.62	206.63	203.27	202.46	205.15	203.61	204.98	205.83
217.25	216.87	215.34	219.84	221.27	217.33	217.1	216.6	216.28	216.55	214.34	217.55	220.58	216.62	214.86	217.48	218.36	218.55	218.39	211.14	215.84	220.81	222.99	213.55	216.59	214.85	214.04	212.86	217.78	212.82	217.22	212.99	218.17	218.84	216.41	215.83	220.02	217.69	215.2	217.79	219.54	221.65	219.8	213.08	217.96	218.4	211.5	214.78	218.26	211.12
203.1	202.01	202.37	198.79	198.48	197.74	198.6	199.67	202.29	202.22	207.47	197.13	201.42	203.54	197.47	200.29	200.49	201.35	197.84	200.28	199.96	199.5	202.32	201.23	200.27	200.27	201.16	201.91	199.54	202.04	198.96	203.39	200.9	202.34	199.46	200.19	201.5	198.6	200.91	202.15	200.64	196.54	195.54	199.17	199.41	193.99	201.8	199.33	207.52	199.24
204.08	204.17	209.81	209.51	205.77	204.83	204.69	204.06	210.2	208.78	205.21	206.63	210.51	210.68	208.57	210.71	207.03	207.33	212.55	210.84	206.43	204.41	205.18	208.65	208.1	205.11	204.55	207.28	207.53	208.7	209.52	204.62	206.01	204.26	207.89	206.2	208.36	208.1	208.06	205.59	207.41	206.03	210.25	208.48	207.36	209.6	204.73	209.26	208.47	208.61
201.39	201.43	203.05	199.3	199.82	200.61	201.01	201.88	203.46	198.9	198.38	203.66	198.1	200.24	199.67	202.09	201.84	203.88	201.16	201.38	199.87	204.05	197.74	205.13	200.8	201.78	201.61	200.65	199.84	201.53	203.2	197.24	193.97	203.28	203.66	199.44	195.22	200.89	198.98	202.56	205.14	199.71	197.41	197.03	198.13	201.58	200.61	208.43	199.85	202.78
201.46	199.29	200.65	199.46	199.79	202.47	200.15	202.7	201.32	198.76	199.44	196.5	193.73	199.94	200.13	196.73	199.43	201.58	202.42	200.62	201.26	200.51	197.47	199.14	199.99	200.71	203.47	205.94	195.32	199.05	199.03	201.8	199.48	198.37	197.46	196.38	200.36	196.74	199.71	198.07	202.31	200.86	202.52	203.42	202.09	200.94	201.18	205.58	199.9	201.68
209.59	211.16	211.05	212.96	212.06	214.23	208.14	210.45	208.89	210.9	211.28	210.84	213.65	210.61	212.88	206.78	206.42	212.67	211.94	214.67	208.2	213.84	215.77	213.37	207.84	208.43	210.8	211.04	208.73	212.16	207.88	217.56	208.02	211.61	212.8	216.13	210.79	210.6	207.62	217.15	213.35	212.72	211.42	212.56	213	211.3	211.17	214.91	210.22	214.76
204.67	206.98	209.29	206	204.77	203.88	207.11	204.39	202.93	206.92	213.61	210.16	211.12	205.25	205.93	206.77	202.91	209.31	206.66	207.38	202.77	206.06	207.47	211.08	204.14	207.2	208.36	207.58	202.99	210.15	205.33	206.18	208.42	205.79	202.61	206.58	207.68	208.21	202	206.76	205.14	206.24	207.35	202.19	208.32	208.66	211.14	207.61	209.41	204.44
196.59	194.1	197.07	192.68	197.69	198.65	196.99	199.56	193.81	193.14	189.83	192.85	190.68	194.63	193.48	196.72	192.98	195	190.16	196.33	191.41	196.25	194.65	195.99	194.08	197.09	197.37	193.81	194.55	195.48	193.53	198.03	194.93	195.26	195.01	193.47	198.45	196.4	195.46	196.48	197.26	194.52	194.52	194.46	199.03	193.19	197.69	192.12	197.25	194.5
205.3	208.98	212.69	209.32	204.49	211.69	205.52	207.68	210.46	207.96	211.94	205.54	206.01	209.45	205.17	203.51	207.1	210.92	209.37	210.25	206.16	206.88	208.48	213.12	205.85	208.61	208.91	210.51	207.69	204.11	204.15	205.93	206.45	209.25	208.23	211.11	206.71	207.32	207.99	210.5	210.44	209.47	206.67	208.63	210.85	210.78	206.12	208.51	208.34	210.03
205.02	203.66	200.85	207.18	199.36	204.35	205.03	201.63	202.08	200.41	204.89	207.89	199.51	202.44	201.85	205.52	199.47	201.74	204.34	199.67	206	200.54	206.03	196.51	199.7	200.88	204.82	202.08	201.3	203.07	198.25	200.88	203.31	206.61	203.91	204.5	200.27	205.78	198.57	200.37	204.59	201.01	200.92	203.04	201.55	205.41	202.1	205.61	198.96	204.52
204.4	212.75	204.93	206.8	207.58	207.38	205.67	209.81	206.5	204.25	210.37	205.96	213.18	214.14	210.58	209.28	207.49	208.87	209.38	208.33	207.37	206.26	212.6	208.85	211.5	210.94	209.58	202.39	204.61	207.7	206.42	208.33	207.57	208.64	208.56	210	205.08	205.59	209.2	210.64	207.61	208.84	210.46	208.62	207.84	206.31	210.37	207.43	206.71	208.16
202.72	205.79	203.87	202.1	196.8	200.82	201.19	206.11	206.07	199.73	202.63	200.23	203.87	206.3	203.27	202.52	200.6	207.9	202.5	202.11	202.4	198.34	203.28	203.17	201.91	199.47	205.06	201.45	197.35	202.39	201.73	202.83	205.28	202.35	202.66	203.08	200.4	203.49	203.48	200.82	202.37	199.95	202.1	204.65	203.83	203.1	198.63	197.53	205.45	204.28
196.97	196.88	199.56	197.65	201.21	194.62	198.27	200.02	202.18	201.65	197.86	200.36	197.91	200.54	198.2	200.77	199.55	196.87	197.91	196.89	198.49	198.75	198.3	201.93	195.04	202.27	200.25	197.17	197.76	195.99	201.79	198.68	198.32	197.48	198	203.13	197.36	196.85	198.95	198.6	196.96	196.83	200.65	199.09	196.15	198.56	202.98	196.79	200.03	196.73
192.84	197.65	196.02	193.38	192.39	192.36	197.24	193.32	197.93	197.68	196.88	195.92	192.25	192.97	197.05	198.52	196.6	194.26	195.9	191.15	193.77	192.19	195.37	197.19	193.31	195.31	195.66	194.26	193.66	195.27	194.08	197.44	198.81	192.3	199.23	195.41	191.99	195.8	195.46	196.54	196.36	196.44	196.32	197.46	197.3	195.72	194.03	196.33	194.12	195.95
204.03	204.44	202.77	203.24	204.37	204.78	203.77	204.73	201.07	203.01	202.14	203.59	204.04	206.75	207.98	208.11	205.13	208.22	202.64	204.28	204.15	200.65	206.84	204.52	204.3	203.29	205.42	206.59	203.54	204.63	200.64	199.31	204.59	204.53	202.83	201.34	207.17	197.69	205.53	203.71	200.74	202.13	205.15	207.59	205.56	203.03	205.67	206.11	203.23	203.38
214.22	212.75	213.78	216.11	215.85	214.41	213.32	210.85	213.96	215.48	212.63	215.63	211.23	211.94	210.88	216.82	213.41	213.95	213.22	212.67	214.96	215.36	214.07	213.48	211.87	216.63	212.77	218.37	214.95	213.44	211.8	210.85	217.47	210.85	211.17	211.37	214.39	215.03	212	213.01	219.15	211.25	214.38	212.69	209.55	212.56	209.63	220.55	212.23	211.08
206.44	206.07	203.32	206.69	202.61	203.83	204.25	203.88	202.46	206.83	200.64	203.92	202.91	203.11	208.34	202.18	204.58	200.03	203.49	195.86	202.3	203.67	205.02	202.39	201.23	203.18	205.86	202.05	199.74	203.34	204.31	203.39	204.22	205.42	207.06	200.28	201.54	201.16	202.19	202.02	202.47	208.98	204.88	203.75	204.28	203.79	200.42	204.82	202.03	204.47
199.8	203.15	199.39	199.1	199.19	195.52	199.71	198.19	199.39	205.01	203.69	200.4	199.68	200.2	203.22	198	200.5	196.75	199.54	195.8	200.99	202.24	200.64	200.71	199.97	200.14	198.21	199.68	202.27	200.76	199.7	199.74	196.93	197.7	197.51	197.77	197.92	199.08	203.69	196.89	198.59	201.43	196.93	201.94	200.72	197.3	197.42	203.07	202.63	202.92
203.74	202.54	202.61	202.75	202.15	204.39	202.13	206.05	199.8	200.98	202.12	201.22	205.29	206.54	206.89	210.37	204.33	205.31	205.38	204.57	205.18	203.61	203.25	200.35	201.3	201.54	204.57	204.67	199.03	203.16	203.89	200.41	204.61	201.03	205.08	204.09	202.55	204.74	200.56	201.24	202.59	200.94	204.2	201.23	201.01	204.23	202.53	199.24	203.9	203.45
206.68	209.56	206.41	210.66	214.99	215.29	206.69	209.56	215.66	210.38	207.17	209.85	211.25	205.81	210.93	212.4	212.02	206.93	212.67	206.46	213.74	211.54	213.76	208.08	214.87	207.44	212.54	209.56	212.69	213.99	212.05	209.67	212.81	214.93	208.16	212.47	209.74	211.34	213.05	210.7	210.98	213.52	211.34	210.22	211.21	210.53	212.18	211.62	208.11	212.91
194.37	195.9	193.31	192.5	197.72	194.55	191.67	195.72	195.52	193.99	196.34	193.91	193.72	193.95	188.06	191.38	191.62	193.18	191.07	190.65	187.45	194.81	194.74	194.69	194.23	195.03	194.67	197.57	194.83	190.51	194.67	190.68	194.8	196.72	193.06	194.77	193.1	195.62	195.02	195.06	191.71	192.4	194.71	196.03	191.94	193.35	189.71	194.08	195.56	193.77
203.37	200.28	202.59	208.62	203.08	205.96	201.2	198.8	207.27	202.34	206.2	203.48	209.23	200.65	202.98	200.95	202.46	205.17	204.61	200.82	200.72	205.16	201.17	195.81	206.66	204.96	202.85	200.15	202.92	201.33	197.63	201.82	202.95	204.56	199.52	203.03	200.26	205.59	205.58	207.38	203.88	200.5	207.18	203.39	199.53	201.29	198.72	200.35	203.83	202.75
218.75	217.49	214.98	219.63	213.24	218.73	217.84	214.73	220.16	219.24	217.63	215.79	215.19	217.65	220.22	211.51	221.07	215.62	216.32	213.94	218.87	215.37	219.56	216.61	222.73	215.78	219.22	220.45	217.38	211.76	216.72	212.82	218.72	219.66	212.57	215.45	217.85	220.01	219.05	216.67	214.02	215.15	218.15	220.46	218.79	217.39	215.97	216.19	216.32	215.49
222.13	214.46	215.69	221.66	212.96	215.13	218.73	219.91	216.39	219.8	216.79	215.79	212.77	217.03	217.34	212.94	217.32	218.31	216.93	219.91	218.12	214.97	216.48	215.14	211.52	214.27	213.07	216.38	215.99	213.62	213.25	219.6	214.42	216.99	213.65	217.06	216.77	216.41	217.8	215.61	211.68	219.39	219.72	218.27	218.31	214.55	218.03	217.9	214.48	219.36
197.96	200.02	202.18	202.67	203.12	198.27	203.81	197.7	198.24	193.38	199.33	204.19	200.21	204.29	202.46	200.34	196.86	200.79	199.63	201.18	204.04	201.57	197.68	204.17	206.59	200.71	204.64	200.73	203.35	200.47	199.15	198.11	196.97	201	199.96	201.57	202.42	198.66	198.97	198.54	198.24	203.16	199.86	200.58	201.07	199.22	201.92	195.97	199.96	198.65
215.69	214.43	220.13	215.91	215.11	215.44	219.2	212.59	221.33	217.45	214.85	210.9	216.29	221.74	217.83	218.75	216.13	216.28	218.43	214.49	216.58	216.32	215.91	215.4	216.19	218.02	216.42	219.13	217.05	218.22	222	217.44	216.03	219.77	218.98	218.02	215.56	214.24	220.54	215.23	213.76	220.2	216.06	217.38	216.6	220.11	213.64	217.61	216.93	217.72
204.3	208.9	205.86	203.49	208.79	203.46	208.89	208.77	207.68	210.7	211.1	210.29	208.98	204.91	209.27	208.99	212.6	208.29	204.97	205.48	207.08	212.68	209.46	211.47	207.11	203.67	209.21	213.42	210.42	207.01	208.52	208.93	210.28	208.52	212.35	210.96	212.58	212.82	207.85	208.35	209.43	209.7	206.58	207.57	209.47	210.15	211.7	208.19	211.84	205.76
205.49	212.17	207.7	210.8	208.41	212.47	207.9	210.79	206.12	205.01	209.03	212.06	208.7	211.71	202.78	206.74	208.24	207.41	206.29	210.29	206.16	201.15	210.52	210.34	210.06	206.21	209.72	207.36	207.37	211.59	208.89	207.84	207.16	209.89	211.67	210.7	211.28	213.23	210.06	207.41	210.28	206.68	208.24	206.13	209.36	210.23	207	209.29	204.99	208.34
207.63	205.87	202.88	206.59	204.2	208.07	201.21	204.52	200.51	200.15	203	203.8	204.36	206.28	204.33	204.41	208.5	205.06	205.16	203.46	204.2	202.61	203.63	206.65	208.08	206.6	205.13	203.6	203.91	204.2	203.18	202.73	203.69	201.68	203.97	205.36	208.99	202.26	202.81	206.36	200.37	204.7	206.07	202.85	199.05	207.87	208.77	205.79	204.85	207.56
207.39	204.92	211.69	208.98	210.62	214.82	210.4	209.19	207.44	205.22	210.31	207.28	207.17	204.62	209.93	203.29	211.34	210.74	208.75	205.6	210.64	209.89	209.16	209.76	208.76	211.01	204.87	210.29	206.99	210.3	206.41	204.1	208.72	216.34	211.88	207.53	208.78	210.46	206.32	206.83	206.14	206.61	208.63	206.11	213.77	204.01	211.23	206.22	207.29	210
203.6	201.9	200.15	196.77	201.14	204.26	200.93	204.87	198.82	198.1	201.8	199.8	198.93	201.72	201.67	200.88	199.66	198.43	194.17	196.14	201.08	201.52	200.54	201.54	196.22	200.33	198.44	199.02	204.17	199.27	201.79	195.6	196.32	203.69	198.67	205.05	200.03	200.14	202.05	199.37	197.76	200.5	199.84	200.64	200.6	199.01	200.03	200.54	196.55	200.26
197.88	195.55	194.06	195.52	192.49	191.45	195.04	194.36	191.57	188.28	191.65	193.09	195.52	196.89	193.59	194.79	191.81	192.35	190	194.19	195.32	196.29	193.44	196.75	190.24	193.36	194.42	198.98	195.8	195.94	195.29	197.74	200.25	198.56	195.89	196.69	195.35	198.68	191.87	192.51	195.12	192.06	193.48	195.05	191.97	196.02	192.22	193.13	195.66	196.72
208.23	211.98	211.11	208.96	214.24	209.23	212.92	212.24	210.52	210.11	210.7	211.22	209.04	210.56	211.15	211.82	210.49	211.16	209.79	209.08	216.65	209.53	218.07	214.14	207.54	209.93	213.88	212.6	208.92	213.36	211.98	207.54	215.01	208.38	212.04	212.25	213.57	210.47	210.79	212.63	207.1	206.18	210.63	215.9	208.46	213.26	211.25	214.75	207.42	211.81
215.42	215.76	219.24	217.88	213.45	220.42	221.55	222.13	217.99	215.26	219.37	220.12	218.88	218.97	218.48	213.76	216.83	215.04	218.72	218.92	218.36	221.47	218.72	216.45	214.53	213.64	211.61	213.73	216.25	213.66	214.78	215.38	216.81	222.3	214.23	217.76	215.88	214.46	216.11	218	220.45	218.64	219.42	219.77	217.2	218.22	217.13	216.89	219.37	209.75
215.45	211.54	209.06	209.75	208.04	213.26	214.74	213.94	215.7	206.76	212.44	214.6	217.48	215.88	210.93	213.34	209.98	213.92	210.89	215.26	214.88	213.18	215.9	215.1	210.19	213.36	214.19	211.35	209.97	212.1	211.06	211.86	213.2	213.29	209.58	211.58	211.9	214.09	214.06	216.31	215.64	211.88	211.4	213.26	214.4	207.06	214.72	214.86	212.74	212.16
205.38	211.15	210.69	208.97	207.05	208.22	211.94	208.06	206.71	207.93	209.59	208.46	210.11	202.33	213.1	209.71	207.6	210.12	206.12	211.61	205.24	203.8	209.66	206.89	207.64	212.12	201.06	209.65	207.4	208.34	200.2	206.87	203.02	205.52	204.16	206.52	208.24	203.82	203.94	205.66	207.38	203.15	211.58	206.86	206.48	204.29	210.06	210.16	210.05	208.27
210.94	212.26	219.51	213.48	209.16	212.89	208.47	209	212.29	212.5	214.25	213.62	213.05	213.57	214.18	213.75	211.73	212.88	211.91	211.92	211.71	213.28	206.6	208.75	210.63	215.56	208.02	210.18	210.51	214.37	211.7	209.17	211.17	215.18	215.74	213.06	214.89	216.82	210.33	210.62	212.6	212.59	212.61	212.07	210.87	217.85	210.34	210.56	206.48	215.35
210.14	214.59	213.14	214.68	214.77	216.58	215.47	214.9	210.01	214.78	212.69	215.86	212.14	209.53	209.94	209.5	216.69	216.81	213.18	211.86	213.61	208.95	211.32	210.12	217.94	211.65	215.7	208.41	214.17	214.31	211.67	215.04	212.5	212.55	209.9	211.78	215.39	217.5	213.67	210.78	213.53	211.82	214.87	215.04	214.5	208.15	218.02	219.6	219.21	213.96
212.29	212.47	211.89	214.57	208.98	216.07	213.01	210.3	213.04	208.75	207.44	213.04	212.38	214.36	207.45	207.7	212.6	213.81	213.82	212.61	211.73	205.9	214.02	208.85	213.73	211.65	216.47	205.52	212.66	210.48	205.86	211.9	212.14	207.09	213.17	212.17	208.8	210.78	211.08	213.53	213.99	210.28	213.11	214.66	213.22	213.83	211.18	213.06	209.88	212.96
211.05	209.71	212.62	208.74	212.13	206.6	206.93	207.71	209.19	207.28	207.85	207.54	208.01	204.24	205.17	209.2	207.84	208.43	208.19	209.52	207.94	209.44	209.96	209.7	210.55	210.21	211.32	208.26	208.13	208.53	210.65	206.31	212.57	203.66	209.87	209.87	207.28	209.98	206.28	209.34	208.44	209.66	205.02	209.88	207.27	209.04	208.4	207.95	213.29	210.49
202.84	197.1	201.44	202.8	205.17	197.96	202.06	203.14	203.9	202.98	195.09	198.61	199.32	201.71	205.42	203.43	201.23	201.5	202.21	195.88	197.51	200.53	198.91	204.29	200.51	198.39	200.45	202.94	196.67	198.15	197.91	201.73	198.24	204.98	199.12	202.59	197.93	198.1	202.85	202.99	198.62	203.15	203.32	199.76	202.77	199.56	199.99	199.26	204.76	204.21
204.26	202.91	198.03	200.04	198.44	203	198.6	193.52	201.4	200.9	203.89	197.78	201.13	196.27	201.39	194.96	203.78	199.67	200.51	201.86	200.51	200.84	205.2	199.7	198.8	198.81	200.08	202.22	197.73	206.85	199.99	200.07	199.54	195.57	201.77	206.32	201.12	199.23	202.75	200.54	195.86	200.59	198.75	200.68	198.77	192.41	200.57	202.59	198.39	201.31
208.71	207	212.17	205.61	206.5	209.11	207.35	208.05	206.8	211.48	211.52	210.91	211.07	205.61	208.69	212.8	210.64	205.7	211.99	209.2	212.95	209.8	204.33	208.63	207.13	212.74	207.26	203.33	208.4	209.23	207.61	209.55	207.42	211.73	208.41	210.45	211.13	207.2	210.94	209.6	211.46	204.17	211.51	204.69	214.78	206.95	207.78	206.58	209.34	215.18
200.43	200.67	201.25	204.04	198.36	203.63	200.46	201.87	200.34	196.51	198.55	205.96	204.2	204.08	205.9	203.83	204.21	200.77	208.88	202.11	201.12	203.27	203.47	202.29	196.26	206.13	200.2	201.68	204.83	198.02	201.45	200.12	202.18	205.52	204.67	203.95	204.48	202.51	200.47	203.53	201.49	203.1	199.24	205.64	202.6	200.1	197.28	200.05	206.12	204.87
208.75	205.53	206	206.07	208.9	205.48	213.11	209.37	208.5	206.91	202.9	209.44	208.4	204.46	205.17	205.72	211.32	207.99	208.71	211.95	213.48	203.62	206.13	205.63	211	205.21	208.75	210.52	208.39	209.54	211.67	208.49	206.93	205.54	207.81	206.74	210.04	206.76	207.87	208.56	201.94	211.47	205.72	206.04	209.43	208.98	203.67	209.46	208.48	202.87
204.94	207.81	211.33	208.5	210.86	214.6	211.15	203.98	205.61	210.64	210.65	203.95	203.72	208.43	208.03	210.45	210.53	208.95	210.86	205.88	208.16	212.88	208.13	210.99	209.78	209.72	208.67	209.41	209.73	206.06	204.35	207.57	211.17	213.25	207.44	208.97	208.53	207.39	206.28	208.56	207.6	204.53	209.4	205.71	210.09	213.38	208.31	210.38	205.21	214.07
208.03	211.65	217.09	212.04	212.62	211.08	212.73	215.88	211.83	221.36	211.64	211.17	215.01	215.15	212.75	212.59	215.12	211.73	212.72	209.13	212.85	207.09	208.7	216.58	213.41	213.25	209.19	214.1	211.49	212.66	212.79	213.17	207.57	212.14	214.33	209.06	216.27	213.43	214.51	213.83	213.05	217.25	215.22	209.1	213.18	213.75	211.13	214.2	211.64	214.69
207.95	207.45	207.73	209.1	210.27	209.48	207.85	207.15	210.2	207.92	211.2	211.69	215.1	205.01	207.04	208.58	206.21	213.4	211.04	206.95	212.51	209.64	212.26	213.47	208.09	212.79	207.41	213.07	209.4	209.22	210.92	212.28	209.22	213.78	212.16	212.62	211.48	213.06	205.48	210.79	206.52	208.51	210.52	209.97	210.57	207.37	211.49	206.95	210.47	208.24
219.1	213.12	215.54	220.23	217.28	221.49	212.51	215.43	216.56	217.08	219.76	219	217.48	212.2	217.17	219.76	212.24	217.11	218.06	215.2	218.29	213.29	217.34	214.53	216.93	220.14	214.72	220.34	218.2	217.23	219.75	214.59	218.78	220.69	217.26	217.1	218.18	219.46	216.54	216.01	218.28	215.46	217.77	216.73	220.78	217.48	220.4	213.68	215.37	214.52
206.51	213.84	210.78	212.62	209.63	206.57	211.65	210.8	209.89	210.6	209.49	206.98	206.14	209.99	206.26	209.97	213.47	212.41	206.13	208.28	210.54	211.28	206.93	205.9	212.37	210.14	205.2	208.62	210.75	210.06	211.95	208.03	208.93	208.24	213.25	215.01	206.08	208.85	206.14	210.15	212.09	210.69	211.59	207.85	209.48	210.48	203.29	203.96	207.13	207.88
206.4	210.31	204.42	205.15	205.3	211.18	209.56	206.49	210.22	206.26	204.45	205.58	209.69	206.48	205.94	209.21	208.54	209.87	204.45	207.5	207.27	203	205.79	209.1	211.72	210.78	205.03	209.35	210.78	204.79	209.34	206.97	206.62	209.31	204.34	202.62	207.59	206.63	207.07	212.45	203.74	209.2	210.25	210.89	211.58	211.03	211.11	210.9	209.17	210.7
202.87	207.5	198.54	206.18	205.33	201.15	200.25	200.56	202.74	204.42	207.43	202.49	204.57	204.13	202.33	199.75	203.07	203.55	202.5	201.48	199.07	205.01	202.42	206.86	207.09	205.1	203.58	204.31	205.62	200.8	206.23	202.96	202.16	202.56	203.19	203.27	200.56	196.98	200.79	205.69	203.1	205.02	205.49	202.54	202.93	201.22	201.25	203.87	204.98	204.31
207.16	209.17	208.15	207.1	206.18	207.24	212.94	213.33	206.19	206.73	207.01	205.74	206.5	210.43	205.07	214.79	204.6	209.74	208.64	205.57	211.3	202.86	207.83	208.01	208.14	208.28	206.44	205.59	209.89	207.24	210.67	208.95	208.46	208.72	207.9	213.16	206.17	209.42	210.14	206.03	201.27	206.23	207.34	208.71	205.98	207.68	204.68	207.23	203.19	205.43
211.57	209.13	212.9	214.63	215.97	213.03	210.49	213.52	211.72	215.65	211.08	207.57	210.58	213.76	211.21	213.7	204.94	214.75	215.92	208.6	209.26	209.09	208.09	210.84	213.57	215.36	213.76	208.46	212.08	213.74	208.1	211.42	206.95	209.38	211.1	211.2	213.63	212.8	214.67	214.01	210.76	215.79	213.46	209.53	211.93	213.82	212.25	215.36	208.09	211.43
203.29	209.81	211.04	206.41	208.05	210.05	206.35	210.99	207.18	209.08	202.67	210.22	206.37	212.08	208.86	209.28	206.14	206.02	207.06	212.72	205.88	207.4	209.65	205.36	211.37	205.67	210.53	200.15	209.76	205.91	206.9	204.87	207.89	205.45	207.81	209.84	206.21	206.27	204.67	204.26	205.04	205.56	200.25	208.4	210.77	209.6	206.23	205.91	208.4	207.38
206.54	206.99	212.26	209.28	204.04	206.29	207.78	206.3	206.88	207.49	207.59	207.33	209.64	205.24	207.79	210.05	206.58	210.59	206.01	208.29	209.79	209.86	210.29	208.48	210.54	208.14	210.66	205.84	207.78	207.99	208.34	210.11	211.02	207.7	203.09	204.62	204.12	210.09	208.89	210.05	207.58	207.86	208.1	203.92	207.1	204.68	203.78	205.25	209.46	209.81
201	199.62	199.46	200.17	193.75	199.54	196.82	195.95	196.5	196.39	195.2	201.38	199.28	201.05	198.64	200.79	202.1	194.71	196.68	201.67	195.37	200.56	199.94	199.53	199.19	198.15	202.26	197.12	195.7	196.13	199.52	196	200.81	194.37	199.06	198.7	195.51	198.74	198.58	201.97	199.37	202.69	198.92	199.54	200.86	197.41	201.04	197.84	198.66	196.67
198.15	201.45	202.98	205.75	207.64	201.43	204.69	204	208.55	201.85	205.48	201.13	201.62	201.79	199.28	205.34	202.05	203.01	205.15	203.96	205.44	202.31	200.14	200.62	206	196.37	203.76	205.36	198.12	206.12	201.78	209.89	202.05	202.34	198.81	208.42	199.81	197.87	202.12	204.82	204.59	204.23	202.35	201.92	203.7	205.78	204.29	201.93	202.22	203.27
209.15	202.77	202.15	201.79	199.81	198.22	203.38	202.46	202.51	201.04	204.52	199.47	207.89	204.06	205.93	205.62	199.87	203.85	197.67	200.84	203.08	204.08	205.95	200.16	204.63	204.92	204.54	203.85	205.09	203.58	196.99	201.85	201.8	202.3	199.61	198.45	197.02	203.97	204.11	199.61	202.29	200.17	203.56	202.92	200.26	203.54	200.99	201.77	204.31	204.03
208.9	204.18	205.48	207.64	208.8	211.3	208.88	208.82	209.9	205.86	207.59	202.11	207.94	211.67	207.64	207.23	209.08	203.58	211.22	204.46	207.16	211.63	204.35	207.88	204.51	209.01	204.76	211.24	206.71	208.7	208.66	210.96	208.54	207.55	205.47	211.04	213.37	210.32	207.83	208.82	206.46	211.22	205.53	208.49	210.09	211.71	212.15	209.88	211.26	209.07
210.04	211.86	211.48	213.66	208.37	212.53	212.78	215.54	216.35	208.07	212.24	211.42	209.28	209.11	212.95	212.36	209.78	213.89	211.61	210.94	214.11	209.9	211.54	213.33	204.99	208.21	211.92	210.24	211.54	211.18	211.81	213.18	214.11	211.83	212.95	210.15	208.14	212.32	213.35	214.24	214.7	213.32	215.16	212.83	211.1	209.67	214.09	216.3	209.51	214.68
213.82	218.26	212.48	209.59	209.53	212.43	206.38	209.91	214.48	210.71	212.25	215.34	212.51	212.59	217.89	216.83	214.26	215.28	211.47	214.81	210.39	214.54	213.64	211.34	211.89	210.55	215.19	215.3	213.84	212.89	212.12	215.69	213.16	208.58	210.51	215.07	211.74	213.5	211.3	219.88	210.7	215.06	208.39	215.14	210.65	213.92	212.08	216.97	211.96	212.25
216.61	215.11	215.35	212.55	209.78	211.81	214.44	215.78	216.86	208.78	215.33	210.67	213.08	212.41	214.39	210.48	214.69	217.18	211.9	216.83	220.07	215.47	214.34	212.85	218.47	216.32	215.17	212.64	211.04	212.4	222.2	216.66	217.14	217.94	218.33	212.7	211.36	212.4	213.77	215.05	214.96	214.48	213.91	216.48	215.5	212.19	213.62	215.04	210.48	217.34
203.28	198.95	205.57	205.45	204.45	203.33	205.11	205.41	203.89	200.76	205.47	205.97	206.58	200.89	203.03	202.89	202.23	204.85	200.7	204.24	203.41	208.02	202.98	204.44	203.68	203.25	202.87	203.35	201.38	204.54	201.07	205.32	206.18	205.06	205.45	203.54	208.01	202.14	204.93	201.87	203.89	202.77	201.95	196.94	203.54	205.61	204.74	205.11	207.78	208.22
207.72	206.59	207.9	210.16	211.09	205.95	206.25	212.72	207.48	208.67	210.19	209.62	209.7	209.01	207.64	206.16	208.27	203.73	205.15	207.69	210.67	207.98	207.61	214.88	210.15	209.42	207.79	206.58	209.24	211.97	209.82	210.99	208.24	210.6	208.18	208.7	206.17	212.62	209.39	213.01	211.57	212.37	210.96	210.05	211.97	211.5	209.05	209.36	211.18	210.55
207.61	205.28	212.17	208.82	212.02	206.48	204.58	205.83	207.06	213.49	212.92	207.58	206.55	208.92	208.79	205.35	207.31	207.82	210.1	208.79	208.34	207.3	212.29	207.77	211.02	207.83	210.24	209.38	208.57	208.03	205.28	205.95	212.55	204.87	208.17	203.21	207.87	207.49	205.06	207.78	209.26	210.26	208.25	211.55	211.05	209.54	212.71	209.33	210.46	208.11
210.18	207.67	210.77	208.77	204.92	209	205.01	215.14	205.49	205.54	208.26	206.79	208.68	207.12	208.64	209.67	217.62	205.65	207.68	209.83	208.95	208.52	212.67	214.64	210.2	208.92	210.43	212.16	212.55	209.65	211.81	207.57	206.99	204.22	207.06	208.34	205.13	206.24	210.76	208.88	210.69	211.94	211.78	210.6	211.04	207.57	205.5	213.46	208.13	208.38
205.08	212.52	210.51	205.97	209.7	210.1	207.06	213.6	206.31	209.81	207.89	210.66	204.94	208.13	211.52	208.2	209.07	212.32	210.63	213.11	209.86	208.72	210.07	211.95	211.84	211.39	211.43	207.03	210.99	212.64	207.29	210.06	212.47	212.22	211.67	212.38	213.29	212.34	211.24	210.76	211.81	208.55	211.1	213.01	207.69	211.56	210.25	207.77	208.75	209.29
210.74	208.55	209.57	204.45	206.69	204.38	205.2	206.27	205.37	209.82	209.39	209.96	210.34	204.11	205.54	204.57	205.56	212.38	210.9	206.29	210.64	213.08	202.88	206.82	206.22	206.38	214.92	206.46	206.72	210.89	207.6	204.83	206.91	208.42	209.09	212.09	211.8	207.4	210.76	208.08	214.48	207.01	207.01	208.61	206.38	211.01	206.85	209.89	206.5	207.9
209.18	207.2	205.5	207.66	207.02	209.4	213.04	206.75	208.75	206.72	205.16	208.23	209.28	208.85	206.84	206.94	207.23	212.43	210.83	204.94	210.74	202.49	210.37	208.32	210.19	204.36	210.64	207.72	205.52	210.34	207.73	208.86	206.55	208.41	205.67	207.37	211.05	211.02	207.1	211.77	206.38	205.13	207.55	208.41	210.73	207.14	207.31	205.03	205.2	209.35
210.86	211.83	210.05	213.61	210.28	210.64	212.32	213.22	212.55	209.15	212.13	214.27	207.89	218.12	209.72	211.34	210.86	212.18	214.99	212.26	213.45	211.12	213.69	209.57	212.59	213.81	208.66	212.44	213.23	214.15	214.59	207.79	211.03	213.98	210.53	211.4	206.07	209.58	212.95	210.47	213.86	205.01	217.2	209.19	209.16	206.87	209.58	213.77	211.49	210.92
206.46	210.22	206.48	207.48	212.37	210.68	206.55	208.89	214.73	208.4	211.76	207.34	209.93	211.77	210.93	206.71	212.6	207.6	211.35	214.77	207.09	208.04	205.89	209.51	209.96	210	210.53	211.71	209.23	203.24	206.94	208.09	214.17	207.84	209.18	211.51	210.91	209.34	212.63	207.88	211.13	210.27	203.94	212.01	205.63	211.43	207.34	205.08	209.98	204.42
200.12	204.19	197.49	205.55	202.73	205.02	202.57	205.2	206.29	200.54	204.27	201.58	204.45	201.12	206.36	199.26	204.9	201.99	201.08	198.48	203.03	209.44	201.89	204.28	204.38	203.3	202.38	199.86	205.27	204.43	202.21	199.9	201.72	203.89	204.77	201.49	204.05	200.57	203.35	205.94	204.49	203.54	198.05	207.2	207.9	208.91	202.24	204.97	206.3	204.1
204.65	202.76	199.17	201.56	200.62	204.41	198.81	205.18	202.75	202.03	203.62	199.9	199.99	203.8	200.11	203.12	203.61	197.85	200.98	199.55	204.85	202.41	202.71	202.53	205.52	198.57	197.87	202.97	202.26	202.1	199.74	200.47	199.78	201.99	203.85	201.24	200.08	204.15	203.25	204.27	203.79	193.44	204.89	205.09	207.05	200.08	201.08	200.75	203.38	200.18
210.98	209.48	209.83	209.72	207.92	205.66	204.89	209.27	211.9	211.79	211.2	208.13	207.99	206.52	208.83	208.25	207.74	211.85	204.31	209.26	205.4	207.63	210.83	208.48	208.52	206.46	205.88	208.3	208.14	208.41	210.64	210.19	208.82	210.57	210.31	209.82	211.23	209.95	210.33	209.39	214.68	207.43	207.7	210.76	206.6	210.9	206.73	206.42	212.21	214.03
197.08	200.21	200.8	198.85	198.77	201.27	205.92	203.06	201.24	199.12	200.26	195.56	197.55	201.58	199.01	197.73	203.54	201.78	196.43	200.59	200.15	199.23	199.58	200.79	201.11	201.8	204.29	195.07	198.73	199.56	197.74	196.22	201.99	200.25	200.92	196.07	200.25	198.86	196.81	200.68	197.57	199.07	201.44	203.65	200.47	197.91	200.11	200.76	199.49	200.69
209.78	208.24	209.41	206.41	209.28	204.9	208.08	203.35	207.48	206.4	205.97	210.15	211.39	204.11	210	205.68	207.1	207.79	209.78	210.62	207.8	210.24	208.79	201.68	206.12	207.94	205.14	206.04	203.81	207.2	207.58	204.21	213.31	206.86	209.72	211.54	210.36	208.65	209.79	207.24	207.95	203.42	206.56	210.78	213.5	212.79	205.03	208.6	210.58	206.48
217.33	210.16	220.28	217.72	218.22	221.08	217.47	220.36	217.34	217.07	215.65	215.92	216.76	216.24	215.82	217.87	214.22	215.99	220.5	217.83	217.18	216.29	218.19	219.81	220.43	215.35	219.08	219.15	217.34	216	216.92	222.01	221.17	217.91	218.34	218.98	214.51	215.98	217.29	216.38	212.61	221.42	219.47	218.54	220.43	217.88	215.82	220.24	219.57	218.16
199.45	201.51	206	197.71	204.68	204.1	197.9	200.3	199.2	201.52	203.12	203.41	206.36	202.28	206.99	201.47	204.2	201.99	204.74	202.93	205.4	203.16	200.54	204.06	203.51	200.56	202.59	201.41	201.11	201.69	204.14	203.39	200.25	200.6	196.75	203.08	208.67	203.55	204.67	206.28	208.04	202.79	200.63	204.19	200.87	201.23	203.57	202.05	200.91	199.64
205.73	204.39	207.32	210.72	207.3	209.58	204.66	205.41	208.35	205.39	208.54	208.88	201.55	204.29	210.2	209.27	202.33	212.04	206.64	206.36	204.2	203.14	203.91	205.74	207.21	207.98	207.05	206.01	206.03	209.55	206.73	206.1	202.99	207.95	210.62	206.59	203.64	209.02	209.48	213.25	198.82	204.68	209.19	207.74	207.55	210.73	207.69	203.56	205.78	203.48
203.91	211.49	204.23	215.35	208.18	206.15	209.28	211.47	207.07	209.85	205.73	203.85	210.04	208.28	205.39	203.84	209.03	207.07	209.89	208.02	206.02	206.15	208.33	206.58	210.68	207.82	208.38	207.06	206.34	203.13	206.75	207.8	206.22	205.26	207.13	205.2	207.71	205.05	206.41	211.06	209.57	205.41	205.01	206.91	203.88	209.03	211.12	207.14	210.32	209.47
201.62	200.32	201.25	199.08	204.99	200.14	200.25	201.94	200.98	201.17	195.47	198	202.58	200.32	201.73	197.78	200.69	199.15	202.41	201.09	200.47	193.61	202.61	206.06	202.1	197.21	200.04	202.9	198.52	196.52	201.24	202.9	201.23	202.95	199.49	197.91	203.84	197.88	199.93	203.18	199.3	202.73	201.27	197.52	199.08	202.23	198.91	199.77	202.1	197.44
203.27	203.62	204.27	201.58	203.14	201.06	197.27	201.62	205.95	205.44	203.86	204.97	208.59	204.3	204.11	203.32	201.55	199.58	201.39	201.93	202.28	207.26	199.94	203.14	207.01	206.11	206.01	203.34	204.13	200.22	208.25	200.78	202.83	202.9	202.72	203.65	204.47	202.93	203.65	208.29	205.51	202.57	208.87	203.37	204.35	199.75	201.51	207.54	201.36	204.33
214.38	218.78	219.24	218.87	215.07	214.54	215.62	216.83	214.12	219.29	214.63	214.86	216.68	216.15	217.31	219.92	214.47	215.34	214.8	212.66	217.78	216.96	217.61	213.19	216.64	217.36	216.88	214.38	216.59	220.51	217.48	219.83	216.7	219.29	215.19	211.19	214.2	217.19	214.2	216.67	217.23	216.68	217	217.39	217.62	214.09	213.94	219.21	211.02	217.58
205.12	205.41	204.78	204.09	203.49	209.22	205.83	204.41	203.85	206.93	203.34	210.33	207.55	206.99	208.98	207.57	206.32	205.24	205.01	204.72	208.19	208.75	205.77	203.85	203.9	207.08	205.95	210.35	205.17	208.03	204.2	206.98	203.07	207.73	204.84	207.33	206.3	210	206.33	205.73	209.72	205.56	209.42	202.22	208	206.47	209.86	208.27	204.43	203.44
202.79	201.01	202.48	205.81	202.82	205.47	204.64	201.67	202.15	204.17	204.36	202.6	201.49	201.25	202.59	204.97	202.63	199.86	204.19	203.17	200.31	204.81	200.67	199.96	202.45	201.83	203.18	198.62	200.67	205.71	200.77	202.87	203.43	201.76	198.42	197.59	204.44	201.95	202.42	204.35	205.44	201.36	203.15	200.64	210.12	196.88	201.44	200.65	202.37	202.99
200.88	203.63	200.88	196.98	204.99	199.85	201.07	203.02	200.14	204.27	198.85	203.26	198.36	199.07	198.17	201.64	200.57	203.58	200.08	200.09	202.61	201.5	199.4	203.06	203.42	207.17	204.31	196.87	203.45	204.83	202.07	200.94	199.74	199.23	201.27	200.27	203.42	203.13	199.26	201.99	201.46	199.03	199.9	196.08	200.92	200.42	199.14	198.07	202.73	199.39
208.83	214.46	213.26	212.58	215.96	208.99	209.33	210.97	213.78	211.99	216.29	213.29	210.1	212.25	210.25	207.31	212.81	211.21	212.88	209.71	208.93	209.73	208.23	212.02	207.69	208.76	211.35	215.33	214.21	212.82	212.11	211.34	211.46	206.79	208.77	216.41	210.8	210.72	215.63	212.45	209.87	208.27	210.97	213.13	212.67	211.26	208.04	210.45	210.56	211.41
208.42	204.71	203.03	205.61	208.05	202.94	202.66	206.85	204.32	202.53	201.23	203.09	203.21	204.63	207.6	204.38	210.04	207.57	203.31	203.49	202.66	203.17	200.9	205.85	204.7	206.98	206.2	202.17	201.28	206.93	199.98	205.93	210.11	206.03	206.59	202.52	203.09	207.7	204.43	201.3	206.87	203.63	206.69	208.22	208.47	206.85	202.28	201.2	208.68	207.55
202.25	203.21	203.97	201.52	203.44	206.7	195.54	201.31	204.86	204.11	204.49	205.36	202.22	202.96	197.83	203.5	203.78	203.95	205.82	205.75	205.52	202.39	200.41	205.45	205.92	200.19	199.14	202.58	201.19	204.48	203.31	201.35	203.65	204.49	198.36	202.82	201.17	202.43	204.71	201.63	206.27	201.24	200.51	207	204.45	205.26	200.49	207.31	205.56	204.73
211.87	213.25	213.81	211.73	211.13	212.14	214.11	210.26	212.28	212.02	213.02	209.16	216.11	212.81	210.6	210.14	214.96	210.38	212.43	213.38	210.75	210.9	211.57	212.64	207.92	208.89	214.58	210.88	209.08	210.18	214.59	213.99	213.19	212.36	214.55	208	212.31	212.2	210.23	208.57	212.71	212.32	210.59	213.22	209.37	214.49	213.93	213.92	212.2	212.2
211.43	210.43	209.98	208.14	209.92	206.94	210.79	206.73	211.6	205.57	206.47	209.93	210.2	205.93	210.1	206.28	210.26	214.79	205.52	212.2	207.75	208.7	205.82	209.37	211.09	205.41	206.11	209.65	208.7	212.01	209.36	207.78	206.52	206.85	207.75	206.53	206.86	207.83	209.33	207.14	209.7	205.58	212.25	212.01	207.33	209.2	204.1	210.65	211.07	210.27
202.69	207	202.56	205.17	204	201.54	204.32	202.19	203.51	202.63	203.12	202.56	204.28	198.18	199.86	205.94	204.18	201.1	201.51	206.37	202.29	207.72	203.09	203.12	205.55	204.12	208.34	203.69	204.51	201.39	200.69	204.82	207.6	204.07	206.04	202.55	208.15	207.56	203.04	201.61	203.24	201.73	200.53	207.29	206.33	206.17	204.33	204.78	202.16	203.38
205.28	208.86	210.59	207.32	208.55	208.3	210.47	216.3	201.24	206.87	208.44	207.91	201.3	209.36	208.65	206.69	209.77	211.12	205.82	206.76	211.07	214.71	209.08	205.84	210.98	207.51	205.97	213.8	206.24	210.3	206.22	205.32	211.69	207.24	208.61	207.45	209.79	207.79	207.73	208.02	207.7	206.05	213.24	202.25	207.12	210.24	210.31	208.57	206.31	204.93
213.52	206.62	206.08	206.76	207.69	207.49	205.65	210	205.67	204.79	211.39	210.83	207.56	211.31	210.44	209.52	208.89	204.66	206.61	208.92	207.3	203.27	207.18	208.65	211.87	205.41	204.21	210.62	209.97	208.54	210.17	208.64	211.59	211.17	209.06	210.49	210.18	204.85	208.84	210.23	209.26	205.9	204.19	210.26	208.27	208.56	211.42	211.67	209.02	206.5
212.27	206.52	205.86	209.54	208.2	202.51	210.29	211.52	211.73	211.48	204.04	208.04	209.55	206.63	204.44	206.47	206.06	208.18	210.26	209.93	207.51	206.52	205.22	204.96	208.41	205.39	207.89	212.31	208.45	206.62	207.02	208.13	211.76	211.37	210.97	208.37	208.85	210.2	207.97	209.16	205.86	206.79	207.39	207.35	209.9	209.75	208.08	206.94	210.16	208.41
213.45	214.01	214.27	216.05	212.72	209.15	211.8	217.32	210.55	213.74	215.27	212.49	213.22	214.87	213.08	209.82	212.48	215.13	211.32	213.23	212.8	215.23	208.93	211.44	210	212.67	213.63	213.32	217.33	219.73	212.83	208.83	218.53	210.37	213.21	209.22	214.19	212.42	210.76	214.86	210.08	210.33	216.5	214.35	215.95	213.63	210.16	212.18	210.89	210.75
197.51	197.65	189.9	197.1	196.69	193.66	196.39	193.31	196.55	190.88	194.34	194.88	197.75	192.4	194.38	195.54	198.63	192.66	193.03	195.56	196.06	198.88	195.56	193.95	193.39	195.79	194.69	195.86	193.06	192.56	193.27	194.27	195.55	198.98	193.98	195.02	194.95	194.79	197.08	197.21	195.13	195.5	190.92	194.3	195.76	200.22	193.27	193.78	196.53	193.82
218.54	218.14	215.13	221.13	215.64	217.17	217.63	213.35	214.91	215.04	218.92	215.36	214.19	216.84	218.32	220.82	218.78	217.65	217.92	217.4	214.04	217.04	220.83	213.52	217.04	218.13	217.42	219.71	216.27	222.2	213.15	220.42	221.52	216.23	216.08	217.13	217.51	216.72	218.05	217.2	219.06	214.96	213.76	214.88	212.8	219.37	218.06	215	221.26	219.26
219.01	210.97	215.68	213.58	214.33	210.67	210.49	216.72	215.68	215.79	215.8	214.34	215.86	213.3	214.04	216.09	214.1	212.59	211.62	214.38	216.5	212.25	212.26	207.32	216.63	213.95	214.86	212.64	213.37	212.53	208.99	213.95	217.46	211.05	216.94	209.2	216.39	211.52	216.36	215.99	212.59	213.6	216.16	217.77	210.1	213.87	213.82	211.03	216.19	211.2
198.5	200.77	200.59	194.94	193.66	202.48	199.69	199.95	199.83	192.16	199.12	196.06	192.74	201.48	195.94	199.05	195.2	195.34	195.76	200.12	194.72	197.55	197.58	194.89	197.15	201.51	198.94	195.11	196.18	195.84	197.23	202.02	197.66	191.37	195.8	199.65	197.17	199.54	195.73	201.15	199.9	199.06	199.82	192.45	197.85	199.62	195.5	197.43	199.11	195.27
206.28	204.62	207.22	211.2	206.39	200.34	214.13	202.61	206.28	203.49	204.74	207.91	204.61	204.02	206.85	201.05	205.71	206.82	206.4	207.45	204.58	206.28	211.91	207.57	210.54	207.15	204.49	210.26	204.06	202.53	206.16	200.58	204.04	204.59	204.18	209.18	205.94	210.76	210.99	202.41	203.78	205.65	205.82	208.39	207.84	206.1	212.04	199.68	206.86	195.21
208.63	215.04	220.2	215.96	215.95	217.93	214.1	220.85	218.12	218.44	217.25	218.49	216.34	218.2	217.46	214.16	216.9	217.42	220.13	215.23	216.81	215.76	220.61	217.91	219.81	218.37	216.6	216.42	218.2	215.12	218.01	212.91	220.32	214.86	216.38	219.64	218.04	219.33	213.26	215.35	214.85	214.32	219.83	218.85	219.77	218.29	220.28	218.32	219.15	213.57
202.49	196.83	203.42	203.89	201.67	205.5	204.87	203.15	200.62	204.57	208.92	207.51	202.46	203.45	203.5	201.28	202.43	201.85	206.81	204.52	201.91	206.68	202.53	202.38	202.49	206.32	203.05	204.85	204.48	207.03	203.29	207.29	205.34	207.84	202.68	201.61	202.46	203.27	204.54	205.57	206.77	206.21	200.72	204.61	204.64	207.03	212.78	202.54	206.2	199.36
201.99	203.29	201.65	205.44	199.43	203.36	200.91	202.45	204.41	208.75	205.93	202.9	198.39	198.2	205.3	204.86	206.83	202.12	200.62	206.83	204.37	207.19	203.21	206.27	207.35	204.97	205.18	201.92	206.55	201.97	202.93	202.61	202.78	202.14	204.85	203.98	204.18	204.28	206.18	207.35	200.99	201.03	203.58	203.98	204.04	204.96	205.45	206.99	200.07	205
196.73	200.98	197.38	197.59	201.2	199.02	197.23	196.32	197.66	199.27	195.66	199.06	201.55	194.93	201.71	198.64	198.59	199.1	198.77	195.34	199.72	200.96	198.38	198.51	194.15	197.99	199.7	199.51	200.16	198.68	198.28	193.54	193.61	198.41	198.2	199.01	203.81	200.16	202.93	195.69	199.21	202.55	200.91	200.18	193.13	198.99	197.85	198.67	195.61	204.05
211.47	210.25	214.14	210.91	212.5	210.33	215.1	209.53	213.7	211.42	211.99	207.01	210.73	213.67	209.49	211.59	212.1	213.83	215.64	211.89	212.17	211.94	210.5	210.9	206.61	210.76	213.99	209.06	211.02	206.07	213.1	215.86	216.02	215.09	209.53	213.38	213.2	211.52	213.84	214.13	210.77	214.01	210.52	216.16	210.5	208.44	209.64	205.98	209.66	212.57
208.26	205.75	203.58	206.55	207.6	208.79	208.44	210.91	207.17	207.19	205.69	204.05	204.05	208.19	208.96	207.34	209.54	203.97	206.51	206.8	205.95	209.2	209.58	207.39	210.42	208.63	208.84	202.41	207.96	210.09	206.98	208.63	208.5	212.31	209.71	208.68	199.33	210.75	209.99	207.28	207.09	207.06	204.64	205.44	206.1	210.26	205.87	202.27	206.35	204.46
212.75	211.29	213.11	210.93	211.3	211.89	209.49	209.04	214.49	212.95	214.88	210.4	218.45	208.34	209.41	214.03	214.37	211.56	213.75	210.34	208.69	213.05	211.37	211.09	211.24	210.98	210.85	216.48	212.88	209.41	208.78	206.15	212.71	212.66	214.13	209.09	211.65	215.56	209.31	209.32	208.88	213.82	213.31	212.54	208.9	212.12	212.22	213.97	207.45	212.41
195.24	192.49	199.27	195.19	194.15	194.92	192.81	197.46	190.33	191.16	193.23	190.89	193.26	191.75	193.35	194.44	196.98	195.53	193.77	197.07	195.01	192.98	193.94	191.81	196	197.35	192.42	195.98	191.04	193.55	191.17	193.38	193.59	195.4	191.2	194.64	195.09	196.22	194.2	190.94	193.08	187.96	192.12	190.77	194.69	193.91	193.28	192.92	193.11	188.89
205.16	206.69	204.19	207.19	201.77	203.4	198.69	206.03	205.61	202.48	205.89	209.29	207	207.46	205	206.29	208.69	201.84	200.83	206.86	207.35	206.79	203.9	207.88	204.78	205.31	204.27	202.33	206.45	200.34	205.64	203.01	204.39	205.64	205.71	203.7	205.75	201.97	201.77	204.69	203.26	203.99	205.32	203.65	203.62	205.27	208.98	200.86	202.21	203.77
218.09	215.41	214.71	217.43	213.58	213.64	217.82	212.96	221.72	214.45	214.74	216.74	216.91	216.79	215.91	217	218.43	217.91	215.22	222.63	218.07	213.46	217.52	216.33	219.88	217.52	215.98	213.79	216.08	215.86	217.16	217.62	215.08	213.93	214.63	215.68	219.05	213.74	214.66	216.33	217.38	215.23	213.33	221.83	216.87	219.58	218.35	219.34	215.19	218.79
209.45	209.11	213.68	214.83	215.46	212.93	215.21	213.01	208.6	215.04	210.27	219.69	216.91	215.96	211.47	208.65	212.14	210.69	215.08	212.52	210.4	213.9	210.73	214.74	214.05	213.86	211.52	208.28	210.57	212.68	210.08	214.51	209.77	212.03	209.99	207.1	214.43	214.42	210.69	210.49	215.48	209.33	210.8	212.94	212.88	213.36	212.35	213.66	212.87	212.79
214.57	213.9	214.19	212.19	211.35	211.06	213.37	212.93	213.24	209.62	209.68	211.45	211.43	208.75	212.94	211.54	212.87	207.83	208.99	213.94	212.5	212.87	209.02	212.22	210.75	210.63	213.08	211.34	212.4	210.93	209.24	208.55	213.72	213.87	210.01	214.87	212.85	210.77	218.85	210.75	211.27	212.91	215.01	209.45	210.32	211.1	211.13	212.18	210.98	210.61
215.04	210.22	214.47	213.29	213.85	209.73	216.13	210.56	212.75	213.41	215.63	210.9	212.3	208.22	212.43	211.59	216.73	213.78	207.83	214.82	212.32	211.31	209.42	212.53	209.91	213.29	211.4	215.15	214.47	211.16	213.24	214.88	209.68	214.69	214.14	214.89	214.91	212.9	217.64	207.92	211.19	213.27	213.34	215.36	208.12	215.71	211.9	213.62	214.77	214.78
205.6	206.36	210.23	207.87	207.69	213.01	209.64	206.83	206.82	208.24	210.41	212.67	209.87	211.08	204.68	205.69	208.45	214.11	206.29	206.8	207.37	210.23	207.43	212.02	208.51	208.4	213.96	210.36	212.28	213.08	209.4	206.75	209.68	207.11	205.71	210.21	211.74	210.79	211.2	208.95	206.61	207.14	206.02	209.1	208.97	211.5	214.91	209.24	207.41	205.87
213.04	211.76	209.74	214.84	211.77	212.43	211.79	212.55	207.97	210.23	210.9	209.61	209.69	212.09	214.34	213.56	208.54	215.87	214.19	211.48	208.14	211.01	210.48	208.38	213	214.31	212.06	207.75	215.3	206.26	209.61	208.74	211.35	215.12	218.3	216.34	207.85	211.63	213.1	217.47	211.06	219.39	209.96	214.45	210.18	213.78	219.21	212.87	209.39	214.84
206.13	208.04	210.57	209.92	208.66	205.84	207.7	205.5	210.1	210.35	209.74	205.94	206.22	210.14	208.5	210.1	207.06	209.11	208.27	208.17	209.17	214.13	206.9	211.97	209.33	208.4	206.24	209.47	206.63	209.15	206.93	207.2	214.61	211.56	206.16	211.79	210.35	208.1	209.46	208.76	207.34	211.8	208.41	205.85	212.02	211.89	213.08	211.88	202.61	209.07
216.61	218.54	217.26	218.57	222.88	219.33	218.03	214.37	216.77	218.96	215.66	217.8	218.43	218.86	217.16	212.25	218.16	218.94	215.33	210.41	215.27	218.43	216.96	216.78	215.6	217.68	218.04	218.99	217.52	221	218.65	214.29	216.1	217.86	214.78	218.09	219.85	216.37	214.3	214.43	222.8	216.48	223.12	217.1	215.25	218.06	213.12	214.74	213.88	215.67
209.42	212.45	214.59	208.95	214.29	210.47	211.24	215.95	211.29	213	211.15	209.64	213.78	213.2	215.56	213.68	209.3	211.68	216.69	214.77	214.53	209.76	207.67	213.42	210.71	212.35	213.5	209.83	209.75	214.1	214.74	214.12	209.36	212.21	212	212.29	216.07	210.87	214.08	211.6	215.77	213.43	215.53	214.05	209.37	211.77	211.47	212.89	208.82	212.35
194.97	203.25	195.84	194.99	198.49	200.27	204.21	202.58	194.46	199.69	202.11	202.16	194.33	198.07	199.15	197.66	197.45	197.39	199.2	198.95	197.49	200.71	199.58	200.88	200.04	201.73	200.39	197.65	200.65	198.3	197.42	201.86	203.45	198.11	201.45	199.94	195.26	199.06	201.91	196.68	198.16	196.88	201.73	197.29	197.25	201.05	200.02	198.84	202.25	198.02
205.97	210.68	208.98	208.62	203.55	206.35	212.95	212.19	204.54	209.26	208.81	209.88	210.02	210.45	213.3	209.13	211.14	205.18	211.02	207.71	209.14	208.93	210.94	212.02	207.82	208.24	211.6	209.37	210.24	210.72	206.36	209.52	210.24	209.26	212.83	207.74	209.72	211.88	207.6	207.26	209.45	212.03	208.41	209.06	212.54	208.08	211.92	211.14	212.81	209.16
207.68	206.44	207.78	208.74	205.63	208.36	204.59	208.59	208.02	212.66	210.48	208.53	211.71	208.44	207.36	209.86	207.91	205.86	208.51	209.18	203.96	204.02	212.79	209.15	207.52	203.37	207.25	206.81	203.97	210.49	207.5	209.06	209.78	209.2	209.78	206.95	210.38	206.16	203.39	205.95	212.01	204.78	208.47	208.05	212.92	206.49	206.94	208.68	203.3	208
214.79	210.11	213.79	218.39	213.46	209.24	209.48	210.92	210.59	213.08	211.87	206.8	211.59	213.44	209.8	211.04	212.38	211.51	208.98	209.76	213.39	210.08	208	209.77	209.16	214.21	212.46	210.34	211.82	212.5	214.35	211.01	211.33	210.99	211.25	210.03	219.15	213.5	210.69	209.77	212.37	213.51	214.33	215.39	214.75	211	208.56	210.87	209.29	213.89
210.63	214.76	206.52	209.64	207.21	204.22	210.35	206.74	205.48	208.97	211.23	207.68	210.36	206.86	208.18	204.98	205.25	211.44	207.65	203.59	203.25	212.18	206.65	209.17	203.65	207.22	212.32	205.3	202.84	209.29	209.83	208.23	208.23	208.58	203.68	206.75	204.01	212.47	205.45	209.69	208.92	212.09	211.09	210.06	211.86	204.75	204.94	205.06	209.08	207.5
200.17	198.97	199.59	204.64	201.62	198.28	200.37	202.07	199	204.13	203.56	198.07	202.25	197.36	200.33	202.97	197.81	198.16	197.37	197.62	196.96	195.04	201.16	202.55	201.45	203.23	198.67	198.28	195.29	196.45	196.75	201.35	201.91	197.69	202.99	200.37	199.87	196.05	198.11	200.33	199.29	194.6	199.38	197.85	201.35	197.37	197.49	200.69	201.78	197.86
200.86	197.38	199.76	202.75	204.22	202.8	206.66	198.79	204.13	207.23	206.32	202.09	198.94	204.8	201.6	203.05	204.55	199.19	205.55	207.01	205.41	206.42	203.65	200.63	208	199.73	204.57	202.7	201.58	203.14	201.96	204.71	204.36	207.88	201.54	200.52	203.35	201.46	201.47	202.38	202.79	200.27	200.68	203.55	201.9	207.79	200.42	200.98	201.97	200.24
209.12	205.92	204.26	205.01	209.94	212.8	209.77	204.94	210.06	203.81	203.36	206.99	201.93	209.23	204.48	208.18	206.77	206.58	207.66	203.56	203.29	211.51	202.86	212.66	208.25	203.65	202.12	206.15	203.58	204.78	206.64	208.19	210.66	209.47	207.96	206.77	207.02	207.67	208.72	206.27	203.08	206.25	207.41	203.72	203.66	202.33	210.93	203.11	208.03	205.7
207.69	209.77	207.59	207	207.88	206.11	203.86	205.86	203.07	206.43	204.05	204.26	210.51	206.41	206.58	207.72	210.97	210.8	209.12	205.92	207.62	208.46	209.8	211.18	209.22	206.76	208.88	206.72	206.24	206.19	204.24	206.12	203.77	206.92	208.73	206.86	209.54	204.65	206.12	211.99	201.64	208.72	207.73	209.8	209.84	208.19	207.99	206.97	205.71	207.03
204.4	206.03	204.99	206.6	198.73	200.36	203.87	202.76	205.2	206.43	201.82	207.44	202.02	206.86	203.36	203.78	203.11	203.66	205.95	205.72	203.65	200.48	201.6	204.33	204.21	204.06	204.2	206.35	206.74	206.91	205.17	202.31	203.99	209.29	206.76	204.2	207.1	203.62	204.27	202.92	203.3	205.93	205.54	199.1	202.95	204.2	204.65	202.43	203.62	197.99
204.91	204.04	211.99	205.17	205.09	205.47	207.76	206.29	204.83	202.66	207.68	210.58	207.16	205.66	208.66	212.46	209.39	201.05	210.93	211.1	209.5	205.3	205.71	208.92	208.56	204.24	207.44	209.02	205.36	208.07	210.74	207.92	205.82	206.86	207.63	208.36	203.27	207.77	206.92	207.7	209.13	209.4	204.71	206.94	209.62	208.23	205.41	209.3	209.07	207.48
202.41	208.75	201.91	201.39	200.86	197	200.55	204.87	204.98	204.72	210.34	205.55	204.97	207.7	208.98	199.77	201.88	201.2	201.47	207.5	206.47	206.08	204.21	203.96	205.91	204.29	205.93	208.93	204.31	200.46	205.8	202.79	203.56	199.82	203.44	200.14	201.52	204.05	207.58	205.78	205.41	202.98	205.84	199.34	203.61	202.18	203.85	205.14	203.59	203.32
214.8	214.67	213.23	214.57	210.8	212.18	218.58	213.57	215.14	215.77	217.53	213.55	215.22	211.06	211.41	214.41	212.54	211.01	217.96	214.52	214.47	213.31	213.54	211.71	213	213.61	214	214.78	211.56	216.4	213.64	217.3	211.3	210.18	212.46	214.66	216.31	212.97	214.03	211.96	213.27	214.59	212.74	217.87	214.41	214.45	208.72	213.12	209.83	212.76
206.05	204.27	204.07	203.77	205.21	204.72	204.07	204.3	206.08	204.62	205.23	207.84	204.97	207.52	207.4	200.02	204.38	205.88	204.95	207.57	208.77	210.29	208.08	205.36	204.96	203.61	202.48	205.98	202.36	203.39	206.6	208.59	201.42	204.67	203.77	208.59	204.07	206.71	207.95	209.94	201.26	205.87	204.98	201.76	202.01	202.44	205.99	204.96	202.32	209.51
211.78	209.84	208.46	212.16	210.32	212.46	211.45	214.41	212.06	214.55	215.66	209.17	210.13	212.49	213.57	211.36	208.48	208.63	215.52	209.55	211.83	210.53	213.71	206.76	216.41	203.23	210.65	214.27	213.48	211.8	211.56	212.46	211.43	212.97	211.28	208.44	211.13	212.01	212.89	211.28	210.38	209.56	209.1	206.72	207.74	213.39	211.32	214.06	210.91	213.38
209.05	209.9	211.86	216.89	211.58	214.52	211.91	213.72	215.85	215.69	214.18	211.01	213.96	208.86	216.58	217.04	215.85	209.78	212.12	208.75	211.14	215.46	211.41	215.13	215.17	217.06	218.21	210.71	212.19	216.14	213.32	219.76	213.27	214.13	212.58	214.55	214.27	212.06	216.09	214.28	214.12	213.62	216.24	210.13	214.09	215.27	218.66	216.43	212.58	213.4
198.59	202.94	197.56	202.48	196.47	200.68	198.83	201.64	207.18	201.37	200.17	195.54	200.24	200.23	202.63	202.84	200.26	200.6	200.84	200.57	198.42	202.75	200.48	202.27	201.41	202.33	196.51	201.8	198.7	199.61	197.16	200.8	202.18	200.07	203.18	199.18	200.39	200.1	197.67	196.25	198.24	197.9	201.24	202.88	202.16	200.58	203.76	201.12	202.82	195.95
194.74	198.55	196.68	195.17	191.7	196.76	194.93	193.58	193.89	196.03	195.98	192.45	200.05	198.54	193.7	192.36	194.46	196	190.45	196.9	189.77	198.16	199.61	195.75	192.8	194.43	197.68	197.63	196.94	192.9	192.88	197.19	198.23	189.16	193.58	193.81	191.71	194.95	197.48	193.91	197.26	198.37	193.7	191.64	197.76	190.76	193.8	193.35	196.56	192.44
203.78	200.56	200.74	202.36	202.81	201.62	201.39	203.4	203.05	201.73	199.91	205.16	202.14	199.23	199.52	198.86	199	201.77	198.85	201.2	195.23	199.48	199.12	203.17	202.49	199.34	198.28	204.52	199.73	202.37	199.01	202.69	198.83	199.24	199.37	203.41	203.33	203.4	199.94	199.65	201.47	199.53	204.24	200.53	198.3	202.19	197.49	203.66	196.22	198.72
201.41	199.85	202.78	206.6	201.26	198.3	203.06	203.53	205.36	201.71	203.52	198.72	202.1	203.29	201.85	202.14	204.72	204.99	201.61	202.01	200.82	205.16	203.26	203.08	201.8	203.89	204.48	202.65	200.28	200.54	202.16	201.44	205.97	197.73	208.6	201.87	202.52	200.7	201.58	202.82	203.3	199.85	202.42	202.75	209.03	201.68	203.16	204.19	201.93	202.41
207.84	209.12	208.35	207.95	206.76	207.85	210.99	203.39	207.73	209.35	208.44	209.82	210.78	206.74	203.95	210	207.08	209.08	204.02	208.72	208.21	209.52	204.33	208.09	211.11	208.81	211.67	212.58	210.83	206.09	207	215.78	210.18	207.05	211.1	209.18	210.42	211.7	207.3	203	207.75	206.63	207.79	210.09	210.4	211.82	209.93	209.55	206.7	208.08
191.93	195.43	196.43	193.54	194.21	196.37	197.06	196.55	196.57	198.23	193.83	192.86	198.95	195.93	194.94	193.2	196.32	192.49	195.7	195.36	194.36	194.76	195.3	195.9	195.22	193.03	196.88	197.61	194.87	195.34	192.57	194.37	197.02	201.26	196.02	192.52	197.28	191.35	196.04	197.05	192.25	189.71	192.98	198.82	194.22	197.01	199.84	195.12	192.28	198.9
194.64	193.37	198.85	189.88	193.95	194.51	198.58	195.7	194.44	190.59	194.65	192.45	196.82	192.96	190.95	192.57	195.04	198.05	194.01	194.47	196.4	194.93	196.3	193.06	191.88	192.44	193.52	189.89	196.53	195.37	189.23	196.55	195.72	195.35	192.2	190.61	190.52	193.72	192.3	195.87	193.13	193.41	193.87	191.71	197.57	194.31	199.55	194.88	193.81	196.11
208.12	205.37	209.19	204.42	202.33	205.51	204.89	209.06	207.21	204.3	202.7	203.9	206.08	202.67	204.3	206.25	204.57	203.37	198.91	202.53	208.39	206.21	201.87	200.64	203.6	206.32	207.28	203.68	205.65	204.1	206.66	207.02	202.52	207.09	208.31	210.26	207.81	206.79	201.08	203.11	204.76	202.74	206.9	205.8	202.37	206.2	202.73	208.36	205.71	207.76
194.75	188.89	194.12	195.23	195.21	197.5	190.7	196.76	194.06	196.32	192.11	196.49	200.38	192.51	196.46	198.19	197	199.16	194.84	196.71	197.39	191.24	190.85	192.45	194.43	195.71	197.4	197.15	191.97	193.46	195.38	195.18	193.05	195.14	194.76	194.77	198.43	193.93	195.39	196.27	191.06	195.62	195.03	198.34	193.6	193.11	194.33	191.16	188.79	187.75
204.2	201.3	203.97	200.18	197.21	201.13	200.31	200.29	199.48	200.05	201.92	204.08	200.8	204.2	201.26	204.06	200.67	202.88	199.34	199.86	197.68	200.79	195.39	204.37	197.6	203.47	194.04	200.18	200.53	196.16	200.03	203.29	199.19	200.43	197.32	200.55	196.7	200.12	199.03	203.41	203.03	200.62	200.98	203.32	199.65	201.89	200.49	200.5	198.56	204.61
199.44	204.77	201.13	202.61	202.12	200.59	206.79	202.68	205.51	201.13	201.99	203.67	203.78	200.6	201.5	204.31	202.07	201.31	203.46	204.19	205.98	205.2	206.22	203.36	201.96	207.7	204.93	205.46	205.04	200.39	203.05	202.35	207.62	199.5	204.99	204.45	202.58	203.25	202.13	198.5	204.3	204.99	202.13	201.45	202.01	204.67	203.32	201.96	206.15	201.3
197.15	205.49	202.63	209.08	205	203.57	203.66	205.69	206.08	209.46	208.28	205.37	208.66	205.52	205.65	208.22	210.04	209.5	208.59	208.65	203.77	203.29	204.68	206.94	205.03	200.87	209.58	203.52	209.29	205.97	207.15	204.85	211.4	206.49	203.37	207.5	205.44	209.19	208.86	205.13	203.62	204.11	207.55	204.53	202.55	209.79	201.45	204.57	204.34	210.03
211.51	216.79	212.94	210.18	214.79	212.88	210.79	215.24	212.9	212.98	212.98	213.54	210.79	215.62	214.06	206.91	211.88	215.78	211.84	212.54	215.49	211.04	215.25	211.33	208.76	211.25	210.28	216.35	213.71	220.51	216.83	214.21	209.46	215.57	214.57	210.58	213.15	215.38	215.57	210.14	206.07	211.54	213.38	206.89	212.41	214.33	213.79	215.4	211.91	207.38
211.64	213.7	215.44	209.45	217.16	213.44	212.52	211.89	215.18	215.83	215.76	216.8	214.8	210.64	213.34	214.62	210.85	212.82	212.94	214.6	214.69	212.19	212.96	215.32	209.28	215.18	212.43	215.69	213.99	209.46	217.82	212.41	216.07	210.57	210.19	215.08	214.22	216.08	214.24	210.44	214.09	209.86	213.45	212.33	212.4	212.66	214.72	212.37	211.02	212.21
197.48	202.17	206.05	197.57	201.46	200.86	199.12	199.6	202.37	195.42	202.3	199.19	201.28	196.44	199.02	202.98	198.08	195.67	201.4	199.38	201.85	198.42	198.5	203.77	200.76	196.55	199.57	199.05	203.76	199.47	200.11	199.74	204.35	199.76	201.41	200.9	200.49	201.47	200.32	202.43	201.23	196.22	200.8	200.78	203.8	203.44	198.25	197.79	203.6	198.83
214.88	217.58	219.15	218.04	217.97	216.28	217.64	219.32	218.72	217.47	216.2	217.06	216.77	220.53	211.98	213.31	216.84	212.11	216.84	210.86	215.08	219.64	216.69	212.6	217.05	219.07	212.83	216.23	215.31	218.12	218.15	216.33	215.4	219.11	215.37	214.12	219.48	217.64	217.79	220.05	218.56	218.87	217.43	218.18	216.03	219.13	215.09	217.64	210.61	218.66
209.56	203.76	209.52	206.88	208.93	210.78	202.78	205.36	208.02	206.6	210.49	208.48	205.25	207.36	207.81	209.52	211.22	210.14	211.29	209.21	211.66	208.96	215.02	208.33	204.02	211.89	211.67	207.24	205.5	211.51	210.3	207.13	205.96	212.74	205.5	203.91	212.26	208.45	208.36	209.31	210.35	208.23	212.87	215.61	205.23	205.95	205.79	209.82	209.18	204.73
220.85	220.49	221.69	216.93	219.79	217.91	217.73	213.76	215.28	218.23	216.41	219.03	219.09	220.67	221.45	218.36	217.58	220.22	214.74	214.45	216.31	223.86	214.37	221.95	215.62	217.03	220.98	219.34	215.51	218.44	214.36	219.13	215.71	216.44	218.36	217.59	213.89	217.26	216.95	216.97	215.85	216.11	217.98	220.03	216.2	214.62	217.57	218.38	211.7	217.77
210.77	210.17	209.67	208.24	210.61	201.29	206.07	209.54	207.84	206.92	204.19	207.5	204.95	203.84	208.97	208.2	211.38	211.79	206.46	207.59	209.79	205.24	209.78	206.29	205.01	208.47	213.74	205.87	205.83	205.03	207.03	210.75	207.95	209.71	210.86	209.77	207.41	210.65	211.8	211.03	206.38	209.92	204.49	206.97	206.45	202.03	209.76	207.82	206.99	207.42
205.22	204.19	211.9	208.68	202.87	206.8	210.1	208.49	204.04	205.34	213.84	210.73	210.31	205.57	205.72	207.78	207.5	204.78	209.2	206.58	206.42	206.66	205.25	210.9	204.85	209.36	205.63	208.02	208.11	205.57	208.71	203.05	212.26	203.46	206.98	207.27	204.52	205.31	208.91	207.01	208.77	210.48	206.32	206.9	207.03	208.43	207.94	205.45	206.18	207.5
202.25	199.28	200.64	198.72	201.73	198.9	201.68	204.92	199.16	196.3	197.2	199.19	199.63	200.43	197.6	200.28	197.96	195.34	199.03	196.94	201.11	200.58	197.7	197.7	200.98	201.5	202.13	196.25	198.9	199.04	207.77	197.41	198.05	201.38	199.04	202.44	201.14	199.31	194.42	197.59	200.77	201.15	199.4	201.36	203.64	199.6	199.19	199.23	200.42	198.38
215.89	215.38	213.86	212.74	218.71	217.23	213.75	215.71	217.49	215.93	218.12	215.22	220.97	215.51	216.12	219.88	217.11	216.4	216.55	217.06	216.79	218.04	214.29	218.75	220.81	218.43	216.39	215.88	216.02	219.63	213.09	215.06	216.5	213.76	218.11	219	220.32	221.92	220.58	219.47	216.57	215.34	210.65	217.59	218.1	218.67	219.92	217.34	214.4	215.3
207.11	208.87	207.34	210.92	212.3	205.66	207.01	207.57	214.88	209.14	213.53	206.29	213.82	203.66	209.7	208.48	208.97	206.26	210.16	206.25	204.67	207.66	212.48	210.66	205.97	210.02	208.1	209.49	208.33	213.54	204.41	207.4	209.65	208.74	209	207.61	206.67	205.94	212.21	203.39	205.07	207.98	209.33	205.41	205.41	208.88	208.42	209.22	209.33	207.92
199.89	202.24	198.86	206.63	200.6	202.59	203.56	203.69	199.52	204.64	202.86	208.3	202.99	206.79	199.43	205.67	205.17	204.67	205.55	202.04	203.8	199.8	204.44	199.17	207.42	200.28	205.36	204.3	200.61	202.86	204.98	203.61	204.39	200.66	206.86	202.9	205.88	202.69	203.02	202.09	202.9	204.79	207.78	202.91	203.19	206.55	201.04	201	203.68	202.08
206.73	203.35	210.24	205.36	208.29	213.16	211.72	210.68	207.37	211.63	209.19	206.52	207.38	211.9	213.46	207.99	214.34	210.27	206.78	209.1	210.16	211.59	211.05	208.9	207.12	211.88	208.55	210.25	205.85	208.85	207.99	208.93	210.39	210.14	203.29	207.26	208.03	206.8	206.69	206.79	211.54	207.46	207.35	212.89	209.48	209.21	205.14	209.01	210.42	207.15
197.28	199.35	200.97	192.3	199.38	201.54	202.55	199.77	200.64	199.29	198.65	194.56	195.16	197.65	198.37	197.87	195.89	197.49	195.25	200.86	197.65	197.92	199.82	197.79	194.4	201.76	197.48	200.84	203.19	197.89	198.88	201.32	198.7	200.11	198.24	198.64	198.07	200.99	200.1	196.97	200.84	196.28	195.35	200.67	198.54	200.91	195.53	195.85	197.28	197.59
210.11	211.92	213.91	213.57	212.38	212.78	213.66	206.76	213.74	209.37	215.56	210.95	211.23	213.42	213.45	210.45	212.39	209.36	208.89	209.39	217.84	212.67	207.44	213.57	206.96	211.36	209.91	215.54	207.68	215.66	214.03	209.35	208.3	210.99	211.61	207.88	214.38	210.87	209.98	212.63	213.15	212.49	209.93	210.58	212.29	206.84	213.78	210.5	209.18	205.81
215.11	220.37	217.35	215.16	221.52	209.38	215.45	213.73	217.34	216.47	216.35	214.71	222.27	220.83	217.95	222.3	216.09	220.29	217.2	219.43	216.83	220.29	218.69	219.92	216.46	215.5	217.7	216.27	217.77	216.73	220.12	218.3	214.43	213.88	215	215.64	215.33	215.06	219.4	218.68	219.28	215.36	218.55	218.12	217.59	216.85	216.79	217.63	218.15	216.89
203.38	202.52	205.61	201.81	201.73	204.61	202.7	202.95	197.4	202.38	205.02	201.85	204.51	198.61	202.72	199.99	205.71	202.02	200.07	201.11	197.48	203.24	204.31	204.65	199.3	204.34	199.91	200.72	199.95	201.84	201.42	203.91	202.32	203.08	202.22	200.53	205.19	200.69	199.1	200.88	202.4	202.78	200.86	201.72	204.04	200.1	200.08	201	203.5	197.85
205.25	212.6	209	206.61	209.04	209.87	209.77	206.5	204.95	203	208.32	206.9	210.31	206.77	208.43	211.14	206.71	204.4	208.28	208.04	207.47	211.53	214.11	206.57	209.62	210.08	206.47	207.65	206.37	210.48	207.07	209.52	210.18	205.58	207.81	207.89	209.46	212.17	206.88	210.25	210.29	208.49	206.04	209.51	209.17	209.49	209.35	209.31	207.99	210.66
202.96	196.16	197.34	201.78	199.88	204.36	199.59	201.88	202.2	199.27	201.67	201.7	198.62	201.46	202.72	202.7	201.23	206.67	204.54	203.39	201.13	206.76	200.5	200.46	202.01	202.17	201.3	202.73	200.73	201.56	197.61	199.9	197.58	198.67	202.92	201.76	199.67	207.31	201.77	201.58	200.12	203.46	199.93	200.85	201.97	202.78	201.17	198.93	199.35	197.18
212.39	211.6	213.74	216.33	217.63	212.93	213.32	215.07	215.2	215.02	217.93	213.77	211.42	210.11	211.31	215.29	210.83	212.58	211.86	213.54	213.93	210.01	212.35	210.46	210.63	210.12	218.86	212.35	215.59	213.34	210.3	211.33	212.93	216.12	213.98	212.68	211.88	215.37	217.19	214.86	215.17	212.26	209.4	214.4	216.52	215.34	213.56	216.18	218.4	217.45
195.6	199.44	200.13	197.94	199.07	198.06	202.71	202.18	197.61	197.85	200.36	199.94	196.8	198.33	201.1	199.28	197.33	199.28	199.31	199.67	196.52	199.98	196.09	197.14	199.84	193.38	200.52	199.7	201.54	199.75	198.3	199.68	197.99	198.51	201.58	200.64	200.37	202.1	200.13	201.26	196.32	201.86	197.52	197.01	198.11	200.87	199.2	199.37	206.6	196.91
210.21	209.97	210.1	211.52	208.78	210.96	210.63	208.63	210.38	205.72	210.79	211.13	209.65	209.45	210.54	211.77	210.4	214.36	213.21	210.71	210.78	208.31	202.91	214.8	211.11	208.85	210.99	212.37	209.16	211.22	209.7	208.27	214.76	207.11	205.45	213.21	208.25	207.14	208.49	209.1	212.31	207.88	212.61	209.56	209.1	207.03	208.79	212.68	211.36	209.89
208.03	201.83	202.36	205.77	203.28	203.18	203.6	202.78	206.2	201.68	203.86	200.92	210.36	198	205.65	204.4	204.24	201.59	203.73	202.54	209.4	201.38	204.11	199.64	200.54	202.04	201.87	203.09	205.81	204.02	200.68	207.92	204.2	203.09	203.92	209.83	200.04	201.92	204.06	204.82	205.95	205.57	207.63	202.61	206.32	203.07	203.6	207.06	205.07	201.03
214.87	214.72	212.69	210.72	214.03	210.36	208.55	213.12	214.63	211.01	213.33	211.52	213.91	215.57	216.91	212.69	212.86	209.32	217.07	215.31	206.03	217.13	214.44	214.09	215.01	215.37	211.29	215.34	211.46	214.35	214.05	213.08	215.5	214.43	210.15	214.31	207.35	208.96	214.48	210.43	217.34	212.5	209.78	215.05	211.86	216.48	214.21	213.83	210.4	215.72
201.02	197.21	201.52	197.73	203.57	203.25	204.49	199.58	202.32	203.15	203.16	204.98	201.84	200.55	201.99	203.22	197.52	202.83	197.26	202.45	196.18	204.04	198.81	198.67	200.5	198.08	203.17	202.78	201.6	198	198.68	199.14	202.98	200.2	201.12	199.56	199.21	201.1	196.97	199.79	198.13	202.49	199.62	203.37	201.79	204.48	201.97	202.1	203.81	205.23
218.18	218.44	215.49	219.27	216.73	217.16	214.52	218.36	215.29	219.5	219.24	218.18	222.49	220.7	219.89	217.56	218.63	213.52	218.01	213.78	219.59	216.47	217.56	215.78	217.93	219.14	221.48	218.14	216.47	213.98	215.09	218.49	217.48	217.02	216.82	214.54	218.43	219.39	222.75	216.49	216.18	223.86	218.92	219.36	213.32	211.82	216.01	218.47	221.07	217.4
207.05	201.77	205.16	205.88	200.89	203.05	204	203.15	203.82	205.34	205.41	198.5	203.99	204.07	200.46	201.97	200.3	199.78	207.34	202.96	203.63	202.43	199.93	201.6	203.82	203.38	199.35	201.48	206.39	202.05	200.48	202.57	204.01	203.16	205.01	204.22	204.78	203.43	206.32	203.11	205.32	205.34	202.73	198.47	204.99	203.99	202.44	202.79	204.78	203.09
198.7	205.56	203.86	207.79	201.44	204.48	208.39	204.13	206.95	201.75	204.41	204.2	205.82	207.25	209.44	206.41	204.48	204.44	203.7	203.69	202.77	204.91	206.62	206.37	203.81	203.91	207.12	203.17	204.3	203.26	206.95	204.46	205.07	205.72	205.53	204.57	202.91	201.51	203.86	203.8	208.29	206.83	204.47	203.64	205.63	208.09	204.77	199.37	205.77	205.63
194.41	197.46	197.58	191.86	194.54	195.01	198.04	196.25	194.58	190.94	195.11	192.23	195.57	187.99	196.97	195.76	199.05	192.65	197.18	194.55	194.54	195.48	194.54	196.55	194.22	198.61	194.83	193.68	191.92	195.7	195.53	192.2	196.86	192.54	193.54	193.47	191.48	199.61	197.72	193.03	190.24	192.58	191.31	199.37	194.46	193.26	198.37	197.01	194.94	191.49
205.75	206.26	206.95	207.61	209.11	209.17	210.33	205.8	208.7	205.2	207.49	204.8	209.23	206.83	205.16	206.53	205.93	209.14	206.87	207.15	208.35	205.67	208.86	201.23	211.93	207.05	210.15	212.52	207.23	206.58	208.54	210.31	208.1	204.7	211.11	201.65	209.39	207.99	208.09	211.97	212.06	210.25	206.72	208.58	206.93	204.18	208.25	207.29	207.86	210.15
203.88	194.4	203.04	194.03	198.69	197.77	200.48	198.39	200.01	198.78	199.08	204.5	203.52	200.34	200.68	196.41	204.83	199.82	202.42	199.29	203.45	202.27	193.74	204.16	204.72	203.94	198.84	200.67	195.36	197.77	198.74	198.52	200.67	197.82	195.47	197.5	200.43	199.33	202.71	200.44	203.59	199.37	196.92	198.04	201.45	202.61	201.79	200.86	201.41	200.39
220.24	216.18	215.31	219.72	214.73	218.08	216.92	219.12	214.31	220.37	217.21	216.73	212.12	215.62	220.24	215.81	221.31	216.96	215.23	215.65	215.1	214.98	218.9	217.62	215.52	215.66	220.88	217.45	217.83	219.22	213.13	217.94	218.26	213.2	218.38	219.46	215.41	217.97	221.11	211.75	217.01	219.17	217.15	219.8	218.06	218.64	220.32	216.32	216.46	221.71
207.07	210.36	203.53	210.48	208.04	204.32	208.95	208.88	208.03	209.26	207.38	208.4	205.13	212.5	205.53	209.42	203.28	207.77	208.78	211.72	209.17	212.03	210.1	204	206.55	209.95	207.45	206.61	205.77	205.81	207.65	207.05	205.39	208.68	206.59	209.69	204.46	208.67	209.2	210.05	206.01	210.01	209.67	207.24	206.52	210.38	209.13	204.52	212.68	210.34
198.58	198.04	204.64	195.91	194.45	200.89	199.63	200.35	196.99	200.05	198.97	200.61	197.05	194.85	201.78	199.24	195.47	195.01	196.65	199.05	199.52	198.12	196.58	199.19	195.23	197.85	201.35	201.01	197.42	198.87	197.72	199.42	201.39	199.58	200.36	196.74	202.15	204.48	195.49	200.02	196.5	198.43	193.94	195.66	200.25	200.37	199.24	200.42	196.13	197.84
210.11	207.65	205.8	209.62	209.37	206.56	212.67	208.58	211.13	209.76	205.19	204.26	212.1	208.25	205.86	205.44	210.53	212.93	207.42	205.44	209.57	208.58	208.9	208.07	207.81	207.3	210.44	206.65	209.11	204.86	207.08	207.36	209.25	208.55	207.7	207.91	210.63	206.6	207.9	211.11	210.98	208.69	204.84	208.29	209.87	210.4	204.02	210	202.48	207.79
213.53	219.44	214.92	217.99	216.24	218.39	216.26	217.52	216.9	212.37	218.81	216.1	220.09	213.94	218.08	216.17	217.2	218.58	222.34	217.38	222.89	216.55	218.87	221.51	221.28	219.06	219.11	217.3	220.92	222.02	218.38	215.77	219.04	214.56	218.42	215.37	219.64	214.56	216.28	216.72	220.04	222.53	217.64	217.1	215	217.54	219.7	218.19	216.69	218.91
205.97	208.62	214.8	214.77	216.32	209.32	208.44	205.48	207.8	209.16	210.48	213.99	206.55	210.91	205.69	206.94	208.96	209.43	208.1	210.35	212.28	215.13	209.61	211.73	208.75	207.71	213.43	205.4	208.44	210.01	208.34	211.86	213.6	212.22	206.43	212.92	211.21	206	208.28	207.67	209.95	207.2	209.4	207.03	208.59	208.2	210.95	205.18	206.5	207.59
198.48	199.92	201.95	200.18	200.4	197.49	200.04	200.16	195.18	199.4	200.99	198.55	197.85	195.93	197.86	201.98	199.61	197.03	194.72	197.24	195.81	197.21	198.78	198.48	199.16	203.58	199.64	202.44	201.14	198.38	201.42	199.09	195.74	200.51	197.69	200.51	199.65	201.3	200.37	202.08	195.07	198.12	199.96	195.96	193.43	202.23	195.2	197.14	200.31	199.45
199.87	205.05	201.31	202.68	203.64	201.74	200.49	199.07	206.76	199.56	197.98	205.31	206.5	204.23	202.89	202.19	205.95	203.07	204.74	207.46	207.75	204.22	205.99	201.94	207.6	203.37	204.63	204.17	201.3	199.94	204.13	205.98	202.51	209.2	204.03	205.92	204.29	201.22	204.75	206.79	203.79	204.97	205.37	203.03	204.36	208.97	202.73	206.41	204.87	212.57
203.92	206.59	204.21	206.09	202.48	199.94	200.1	200.31	203.23	201.62	204.68	207.22	205.56	201.21	202.51	202.66	201.04	202.55	199.26	202.42	203.09	202.48	207.49	198.16	201.8	201.7	203.36	203.02	202.54	201.14	204.08	203.35	203.04	195.16	200.96	203.55	198.13	201.73	200.13	200.19	199.01	208.32	204.39	202.89	202.8	203.04	198.28	202.01	203.82	198.7
201.22	201.02	202.4	201.45	201.39	206.26	203.16	206.51	202.72	200.65	202.91	201.14	205.32	200.9	204.91	204.79	202.79	203.78	203.34	203.23	202.12	200.93	207.21	201.09	202.16	201.19	204.94	197.99	205.71	203.28	203.17	201.48	204.65	204.85	203.36	200.38	203.61	200.98	201.88	200.02	203.55	201.23	207.71	202.63	205.99	206.27	201.83	202.96	204.95	198.29
199.31	208.81	200.68	203.1	202.32	206.25	206.84	202.57	206.06	208.23	203.7	203.59	203.86	201.4	208.06	203.29	204.83	205.18	202.81	203.21	203.21	207.47	204.12	204.68	206.13	200.34	205.02	208.17	202.12	203.38	204.95	206.63	201.6	205.73	210.31	200.2	199.03	202	205.86	202.4	204.25	203.53	206.56	207.24	202.14	206.22	211.05	206	201.84	204.09
197.52	200.71	195.06	197.36	198.3	196.65	196.3	197.21	195.32	197.8	197.84	194.53	197.06	194.6	196	199.67	196.77	194.53	197.67	194.15	195.75	197.67	200.5	202.68	199.16	200.62	198.32	196.13	199.36	200.54	195.96	200.68	202.07	198.81	199.17	199	194.56	199.16	196.66	200.81	197.98	199.84	203.45	199.08	196.54	197.53	199.97	199.14	195.58	199.27
208.82	212.21	207.91	205.66	209.01	206.97	209.17	210.49	206.19	207.81	204.55	205.32	212.6	209.08	212.62	206.16	203.97	208.66	205.32	207.96	208.23	209.6	203.52	206.95	213.38	211.04	211.3	212.48	206.8	206.79	212.87	209.36	212.13	212.19	212.33	214.12	212.4	207.93	207.49	209.02	210.52	209.19	209.45	209.34	209.94	208.96	208.9	209.32	205.52	208.71
210.94	206.69	210.34	207.52	211.29	213.41	208.36	205.5	210.23	210.53	206.38	209.99	209.72	212.03	209.83	210.07	208.35	206.44	209.76	208.47	207.89	206.08	211.06	206.1	210.2	210.28	209.55	209.36	210.33	208.31	206.56	209.39	206.6	209.61	205.44	209.51	210.93	208.55	209.77	209.36	206.03	216.1	207.29	208.07	206.31	207.45	211.73	210.78	208.98	208.33
208.7	210.36	211.71	208.42	209.6	208.83	212.34	210.3	206.72	205.8	208.3	211.23	211.13	208.86	206.52	209.99	208.63	205.96	209.23	208.66	205.56	206.78	213.58	209.82	207.18	209.38	206.65	211.69	211.29	207.52	211.37	211.98	213.2	204.02	212.19	211.38	206.88	207.84	211.16	207.43	207.57	209.51	215.55	212.43	211.71	208.15	212.64	207.8	209.66	209.04
200	197.82	195.68	193.81	200.62	201.12	196.31	198.51	201	201.82	196.34	199.76	196.41	199.03	194.54	200.3	196.63	199.35	198.08	198.99	197.31	199.9	203.8	199.79	200.84	197.31	197.78	202.94	196.23	201.95	200.72	198.36	198.04	201.74	198	201.52	199.87	192.33	197.05	208.36	196.05	195.63	198.47	198.96	197.67	200.02	198.52	196.61	200.89	198.93
207.52	210.55	206.11	210.35	210.22	208.12	210.18	208.27	210.03	204.22	212.58	209.68	207.59	210.39	208.82	207.27	207.31	206.65	208.1	205.27	205.75	213.93	207.58	208.55	212.7	208.05	211.63	209.11	208.96	205	206.2	209.25	210.91	212.2	214.51	214.14	207.78	209.06	209.91	209	209.56	208.78	204.17	208.93	207.52	204	207.03	209.45	207.89	207.08
200.61	198.87	201.96	203.99	198.46	198.37	203.09	193.84	199.8	199.64	200.73	199.17	199.67	201.18	202.43	201.67	198.43	198.85	205.08	202.77	199.62	197.11	198.55	199.11	200.32	201.23	203.15	200.62	203.91	199.1	206.58	196.91	196.92	202.34	197.42	199.45	198.11	201.99	197.53	199.76	199.98	197.7	199.4	199.84	199.82	201.12	203.25	198.8	201.27	203.06
208.22	204.07	204.37	206.65	210.32	209.93	208.15	209.37	206.33	208.03	210.42	207.35	209.85	205.5	202.77	209.96	210.19	206.6	205.33	203.8	204.81	207.48	207.96	207.25	207.54	202.5	205.99	205.94	207.42	212.74	209.22	205.75	208.36	209.2	207.35	211.17	204.76	207.7	211.15	204.81	207.34	203.64	203.9	209.29	208.46	210.14	208.03	203.64	202.31	203.92
215.41	212.66	212.7	215.33	213.57	213.31	211.82	212.34	210.04	212.42	211.69	212.89	212.56	214.72	214.05	214.14	212.26	215.01	209.66	213.77	212.24	209.2	215.57	218.4	209.57	211.76	209.65	208.33	210.77	213.35	213.39	215.02	214.56	209.03	213.68	210.25	218.34	219.73	210.79	212.13	215.98	214.47	210.76	214.08	208.28	214.66	211.7	213.26	216.62	213.87
208.65	207.26	207.99	205.28	212.84	209.87	205.63	207.42	208.42	209.19	206.63	208.98	205.85	205.83	205.1	209.22	208.25	210.73	209.39	210.18	210.85	205.31	208.18	204.81	207.93	208.72	205.94	210.84	202.43	209.78	210.99	208.09	210.35	205.37	209.64	209.38	201.18	212.7	209.56	210.82	207.75	206.12	205.31	205.52	205.06	208.33	209.42	203.36	205.8	205.48
206.31	199.4	201.21	202.76	203.48	203.47	201.64	204.39	204.97	203.75	200.3	204.64	208.97	204.42	202.75	206.44	207.79	202.84	204.61	203.16	203.94	202.05	202.15	199.91	202.94	202.51	208.39	202.63	206.45	200.91	202.53	207.36	198.78	200.89	205.35	204.33	207.93	206.16	209.99	202.11	208.49	206.54	204.82	206.69	201.9	205.59	202.71	199.21	201.67	202.39
204.16	212.05	206.13	206.98	208.07	209.09	205.97	208.16	209.31	210.5	209.15	203.72	205.63	205.1	208.31	206.19	206.57	208.24	210.4	207.79	209.3	203.23	209.95	208.41	208.08	210.73	206.14	209.11	211.27	209.07	215.51	208.35	209.96	212.96	207.27	211	202.52	211.58	204.58	205.28	204.22	207.51	211.03	209.44	208.53	207.92	210.33	208.18	207.98	210.6
198.18	200.79	201.84	202.6	196.15	201.47	199.77	201.25	200.87	200.74	194.56	200.36	200.94	194.47	197.92	197.77	200.05	197.6	199.5	198.89	198.99	195.17	202.62	197.31	195.78	198.38	198.3	196.38	201.33	198.13	195.59	199.09	191.4	201.99	197.72	204.76	196.11	195.27	198.71	203.22	200.21	198.48	194.54	196.48	196.45	201.27	203.22	201.01	198.1	197.54
207.77	210.45	209.13	201.96	207.85	210.02	209.91	208.56	207.36	207.84	207.94	212.79	209.55	205	206.61	206.81	211.68	209.02	208.87	207.34	209.87	206.9	207.16	209.44	206.21	211.47	211.12	207.46	209.55	207.79	206.27	210.25	207.78	212.51	212.35	212.41	211.79	204.32	212.55	206.51	207.53	205.05	208.1	208.6	210.23	212.76	213.29	208.88	211.39	204.5
206.34	204.82	205.29	206.73	209.83	206.93	204.67	205.98	207.27	210.58	210.4	210.68	203.4	203	205.35	208.84	207.96	209.8	202.4	207.51	204.74	207.14	201.39	207.05	208.24	204.91	205.73	206.07	206.16	205.51	210.39	203.66	207.31	211.64	203.69	204.64	205.15	202.96	205.94	205.43	208.78	205.57	201.45	205.48	206.03	206.54	201.03	211.39	211.33	203.97
202.21	204.65	200.19	201.81	203.35	202.8	203.64	201.06	204.12	202.75	204.45	207.91	203.8	200.7	201.77	204.85	204.21	199.87	200.44	204.97	205.01	199.99	201.9	204.24	203.81	206.21	202.34	205.67	201.44	207.19	202.27	207.15	201.75	203.05	202.19	203.61	204.88	204.63	202.52	205.71	198.96	202.07	204.52	204.16	203.32	199.91	201.4	199.13	208.49	203.18
203.83	200.92	201.27	203.73	203.91	203.41	207.53	204.19	199.6	198.39	203.68	201.46	199.46	196.54	202.54	200.68	201.64	204.47	205.19	203.57	203.8	201.36	204.22	209.27	200.24	203.47	204.02	200.91	204.9	205.78	198.61	199.89	203.86	203.98	201.72	202.83	207.86	200.51	202.91	203.06	197.27	202.63	204.89	201.52	201.97	203.33	199.02	206.34	202.57	204.71
212.09	214.36	212.28	206.73	210.02	213.1	210.86	215.16	210.77	213.54	207.66	212.87	215.51	208.83	209.4	217.3	207.42	209.08	211.51	208.91	211.16	210.23	215.82	211.13	215	207.15	215.29	212.37	210.04	210.68	211.02	213.46	208.41	209.85	213.96	210.27	212.36	212.63	214.22	208.17	213.64	212.47	212.16	213.59	210.9	216.62	209.96	210.92	211.13	212.34
211.54	204.95	208.56	208.88	204.8	204.32	205.52	211.26	208.61	206.09	205.09	206.44	206.01	209.67	206.08	209.36	206.98	206.3	208.35	211	210.22	212.66	205.45	207.56	207.99	211.08	209.28	204.97	209.88	205.75	212.28	206.45	209.82	210.67	210.92	207.69	209.11	205.97	205.44	205.75	211.2	207.15	207.18	207.1	208.52	202.04	206.54	206.62	206.18	211.12
213.49	213.54	223.29	218.23	219.48	216.36	217.73	219.55	216.92	216.87	218.7	214.02	219.75	219.77	215.86	218.26	221.62	213.82	220.23	214.81	217.78	215.78	217.49	212.84	213.32	220.06	221.75	219.1	219.56	214.77	214.98	216.76	213.61	213.17	213.75	219.31	215.94	213.01	215.37	220.68	214.32	220.19	214.35	215.93	219.11	218.89	217.8	219.83	214.06	214.92
197.41	202.22	201.43	198.91	200.27	197.65	203.97	199.51	198.48	199.44	198.17	199.21	203.06	198.31	199.59	200.69	203.76	199.45	199.42	195.35	197.28	200.65	201.34	197.52	197.07	202.68	200.04	197.32	199.29	203.36	197.34	195.58	202.16	198.66	205.66	200.18	199.5	197.02	199.4	198.22	199.33	200.19	198.46	194.71	201.47	203.37	200	202.12	199.95	197.47
202.78	200.07	205.85	204.74	205.65	199.5	200.74	204.38	202.89	203.2	200.48	201.59	202.39	201.49	202.25	205.83	205.01	210.29	208.27	201.63	199.75	205.6	202.35	202	204.19	201.25	205.59	202.26	200.84	203.34	203.19	205.16	204.58	203.71	205.68	201.09	199.6	204.26	203.72	203.68	203.08	205.03	206.91	205.61	205.13	202.47	203.09	204	202.12	201.48
201.14	200.41	200.33	199.33	204.71	200.88	201.57	198.2	197.02	196.39	201.46	196.76	197.95	199.52	197.14	201.31	202.47	198.41	200.96	201.84	195.3	202.31	198.72	197.96	205.02	198.28	195.81	200.1	197.23	197.75	206.92	199.79	204.9	198.65	199.22	197.03	202.2	200.65	200.72	199.8	197.13	198.61	199.6	202.93	202.31	197	200.33	201.55	199.1	202.13
203.57	207.98	210.72	206.32	210.13	206.99	205.85	210.68	212.74	206.2	206.86	207.72	210.59	206.55	208.68	210.35	205.92	207.21	208.75	208.72	202.48	203.18	211.66	205.05	210.33	207.1	207.63	208.16	207.05	204.12	206.63	204.43	213.25	209.2	209.31	211.96	206.66	210.36	206.45	210.79	206.02	205.92	211.66	205.51	208.6	208.57	209.19	202.37	205.45	208.89
208.7	209.75	207.16	206.36	206.82	207.96	202.56	209.85	209.67	211.23	206.26	209.46	208.43	208.37	210.35	210.36	206.31	206.79	206.56	211.59	206.87	210.88	208.67	209.71	211.9	211.82	204.37	210.93	207.3	208.75	208.95	200.91	213.18	205.8	198.61	209.76	208.82	206.33	210.51	212.14	206.12	207.77	206.37	210.37	206.11	205.63	205.04	205.95	205.64	204.49
207.29	212.48	209.07	212.5	209.78	209.05	210.17	221	208.75	208.36	206.25	214.62	207.25	209.44	209.83	212.33	211.8	210.28	211.66	209.1	211.64	213.57	212.27	215.66	212.28	215.24	212.96	206.85	210.22	206.91	209.72	211.11	211.53	210.05	212.03	210.84	214.59	209.01	213.13	210.7	209.37	212.73	208.42	209.36	207.19	211.73	211.41	215.53	211.59	210.79
203.08	206.36	203.89	207.34	201.5	206.17	204.07	201.26	206.71	204.64	202.6	204.17	200.84	198.17	205.77	206.84	205.6	204.79	204.62	205.33	203.6	202.57	203.4	196.77	205.97	203.02	201.58	206.42	206.6	202.04	205.58	201.77	202.5	205.7	200.41	203.91	203.8	201.45	201.36	200.44	199.74	202.27	203.6	204.27	201.72	202.77	203.51	206.94	206.95	200.26
218.53	219.03	214.85	216.5	215.2	213.37	220.58	216.8	217.15	215.73	216.3	214.26	215.21	217.29	215.68	216.59	212.87	215.45	216.99	216.18	220.15	214.88	219.83	217.39	217	217.9	217.62	213.93	219.11	220.38	217.29	216.16	218.2	214.59	222.37	216.21	213.37	221.22	217.78	212.45	213.18	213.99	220.31	216.3	214.75	218.71	214.89	218.08	215.71	214.96
211.77	212.62	211.41	213.91	207.97	212.67	214.26	209.98	211.89	214.18	211.08	211.61	215.3	213.41	215.28	214.68	211.65	210.05	211.15	212.05	215.83	212.53	213.23	215.61	208.97	217.76	211.14	210.92	213.74	212.24	212.08	213.66	212.53	212.81	217.24	212.38	212.73	215.07	213.05	214.13	213.71	208.83	215.71	215.68	212.71	213.99	211.6	214.42	216.37	210.48
196.64	199.48	202.42	198.46	201.04	197.77	198.53	200.42	197.79	199.02	197.19	198.6	199.95	196.17	196.29	197.13	197.8	202.28	199.95	197.68	196.04	196.33	198.79	200.48	201.44	196.99	198.97	200.27	199.33	198.07	201.14	199.11	198.86	201.67	195.94	199.36	194.36	203.07	199.83	197.55	197.96	199.42	200.6	195.89	199.6	198.08	198.1	199.04	196.99	200.94
209.96	208.28	211.69	208.23	207.81	211.11	208.89	210.19	210.36	207.97	206.82	213.43	207.69	208.52	212.14	209.82	208.15	211.16	211.55	212.45	210.66	209.73	206.28	210.5	207.8	210.51	209	209.48	210.9	209.3	208.76	212.29	211.85	207.05	209.07	205.82	208.51	210.88	212.43	214.06	205.62	205.26	209.5	206.61	209.21	208.99	211.52	210.36	207.14	207.92
207.55	205.63	207	207.28	208.2	212.09	205.21	201.66	207.61	203.06	208.12	203.47	206.61	206.53	205.5	207.53	202.64	204.92	207.69	211.46	208.88	205.86	207	206.85	207.43	210.62	203.19	206.41	202.71	206.87	206.29	211.28	205.76	207.56	212.43	209.33	207.79	210.11	208.02	208.79	207.11	211.59	206.23	211.65	210.59	202.88	209.86	207.5	209.53	207.55
210.48	211.14	207.64	206.05	206.53	207.78	206.29	209.84	209.66	207.34	208.92	207.94	211.18	209.55	211.52	205.91	214.68	213.37	208.63	208.81	212.42	211.48	212.44	206.26	210.12	211.26	208.28	210.58	209.4	208.75	211.73	207.46	209.6	209.99	215.43	208.32	209.62	208.18	211.72	204.04	211.13	203.22	209.28	203.89	211.49	210.35	206.56	208.37	208.95	209.55
197.6	206.95	201.76	202.22	199.68	200.1	206.13	204.02	204.93	204.36	202.66	197.82	205.51	205.48	208.02	204.71	199.86	201.4	202.56	201.22	203.52	200.48	203.02	203.79	202.02	202.73	202.1	204.44	203.64	200.9	205.6	200.8	201.27	206.26	199.23	207.48	202.55	204.31	200.23	201.43	204.52	206.34	202.55	201.78	200.98	204.09	208.25	201.88	203.58	203.8
209.18	209.53	208.27	208.07	204.95	207.6	209.01	208.42	212.44	204.04	207.14	208.11	208.25	203.15	210.42	210	215.18	207.78	209.69	209.81	201.62	213.6	209.25	208.16	208.93	206.87	207.1	211.47	208.95	209.97	210.32	205.88	208.14	205.9	204.96	208.2	207.44	208.9	207.59	210.46	204.39	207.15	206.62	207.34	207.07	203.74	206.42	205.76	208.62	209.03
210.79	207.37	211.61	204.15	209.37	214.78	208.49	203.39	203.98	204.55	207.94	202.96	206.29	208.53	209	205	206.95	204.64	206.45	210.67	211.56	207.94	206.3	207.58	206.06	212.03	204.44	205.84	211.73	210	210.64	206.02	209.6	208.64	206.42	208.65	207.1	203.81	205.99	208.63	203.28	208.92	210.03	207.09	212.07	208.11	206.83	208.21	207.76	203.59
214.83	206.84	214.67	212.79	207.45	217.02	213.81	208.58	212.59	211.33	210.88	210.81	212.62	214.89	210.18	214.53	214.48	214.72	213.3	207.46	210.33	208.56	209.11	212.29	211.01	209.27	215.09	210.07	208.29	211.38	211.83	211.85	211.89	213.38	211.52	212.15	206.35	211.06	213.87	214.47	210.19	210.77	208.14	216.2	210.66	208.97	210.6	212.03	208.27	213.17
203.21	209.67	209.22	211.64	209.46	209.48	207.98	206.7	207.77	211.36	204.85	206.24	206.75	210.17	205.61	210.49	205.72	206.71	209.69	205.02	208.67	209.4	203.43	208.79	213.51	207.43	213.03	210.04	205.67	208.99	205.01	207.19	206.65	211.49	209.8	210.13	206.06	210.03	212.72	207.27	209.7	210.38	209.79	204.04	209.7	207.51	210.44	203.68	207.84	204.32
213.98	212.23	209.41	214.65	213.4	215.49	207.45	210.5	208.58	216.19	214.35	215.94	212.82	212.41	215.51	209.77	212	210.44	212.44	215.6	214.72	213.08	216.36	214.05	213.04	217.19	213.53	211.65	212.81	214.32	209.95	215.94	209.75	213.3	213.75	214.76	212.57	214.48	213.73	211.98	215.31	212.26	212.95	209.83	213.68	214.39	212.78	213.98	213.73	211.33
213.72	216.81	220.91	220.33	214.65	222.02	214.54	218.33	219.95	218.16	212.2	218.06	219.73	221.27	215.97	218.22	213.12	214.63	214.95	222.25	218	218.79	215.83	219.51	221.63	221.73	213.72	218.4	217.69	219.36	219.74	216.28	216.82	221.49	216.85	219.69	219.34	216.58	217.41	219.77	219.54	218.48	219.62	221.43	217.71	218.95	218.96	217.05	215.5	216.21
204.15	208.29	210.71	208.6	209.76	211.96	208.45	204.46	208.94	205.43	209.73	207.73	210.06	206.5	203.66	210.57	205.27	211.06	210.29	208.87	208.31	204.01	209.64	209.1	212.26	208.29	211.59	208.55	207.99	203.87	202.68	204.63	211.51	214.5	210.64	208.43	207.31	206.15	206.64	213.17	206.41	210.91	210.12	212.92	205.91	208.74	209.81	208.53	209.54	204.48
202.17	204.87	199.1	204.29	207.23	201.52	200.79	204.16	205.66	202.77	203.79	201.7	198.98	203.35	203.4	200.75	207.63	202.57	207.16	204.93	203.17	203.85	205.18	202.74	202.56	206.35	206.24	204.18	205.34	206.32	204.98	200.05	203.4	205.3	201.61	204.6	203.8	206.12	200.99	205.57	209.24	202.05	203.24	205.2	199.49	201.63	201.23	206.45	210.03	200.63
209.57	213.42	204.83	203.86	206.95	211.03	203.7	208.26	210.44	207.81	205.26	208.26	205.2	209.35	209.47	204.41	205.03	206.61	206.81	209.45	207.76	209.29	207.74	211.26	208.24	215.03	201.92	211.87	210.83	211.33	206.29	209.61	207.75	205.56	206.7	212.45	210.67	209.64	207.76	212.09	206.9	208.37	212.69	208.62	206.86	208.78	207.3	209.86	211.14	212.63
205.78	206.21	209.02	203.95	204.11	203.53	202.74	205.46	208.53	206.57	203.59	202.68	209.18	200.31	206	201.48	202.36	201.94	203.19	204.48	199.77	203.18	199.69	208.77	202.73	202.08	204.92	205.18	204.49	205.55	206.92	210.37	205.39	206.17	202.49	201.99	203.6	207.58	204.21	200.8	199.48	204.7	201.66	203.56	202.87	200.71	201.54	202.56	203	198.46
206.34	202.15	197.18	199.89	200.28	200.06	202.98	193.04	198.85	200.97	200.25	203.82	199.86	198.18	203.65	200.03	201.76	201.56	200.28	200.66	200.28	198.2	196.66	197.58	202.4	197.77	199.1	202.34	198.02	201.37	200.98	201.46	199.9	203.68	199.69	200.49	201.45	202.95	202.17	202.17	195.46	200.87	199.46	202.06	199.52	203.49	200.79	198.8	200.76	203.57
201.7	204.13	200.73	200.13	205.4	204.63	203.78	201.9	205.17	206.11	205.55	203.06	201.77	200.95	205.56	204.7	208.1	209.51	201.84	205.34	209.62	206.56	206.55	202.74	202.05	207.18	202.24	205.7	205.32	207.84	205.52	208.28	205.62	204.25	202.38	203.92	207.37	201.02	204.69	201.89	203.55	202.33	200.05	203.83	204.74	209.62	205.71	204.39	202.46	203.34
201.2	199.9	200.11	200.53	200.4	200.98	202.84	200.46	199.68	202.44	199.2	197.75	200.16	200.64	200.95	197.59	202.94	201.61	204.3	203.87	197.35	204.11	202.09	204.83	203.85	201.51	198.29	205.01	204.76	200.81	201.1	201.85	200.92	206.52	201.14	200.36	199.53	201.67	200.8	198.68	199.9	202.74	199.2	204.01	206.06	197.94	204.64	202.12	197.95	205.12
208.41	204.63	206.05	204.9	209.1	208.9	206.92	206.28	207.35	206.22	207.42	208.78	207.57	207.4	210.53	210.87	205.29	211.45	211.61	211.66	209.52	204.61	206.31	207.4	208.42	209.93	205.32	203.3	208.46	210.31	209.09	207.84	205.73	211.64	208.26	207.16	209.13	204.85	205.87	208.9	209.82	208.21	211.19	205.67	208.89	205.17	209.99	210.48	205.42	210.4
207.45	203.28	201.81	202.19	206.68	204.22	204.64	199.15	201.94	200.71	200.84	200.59	197.71	201.64	206.09	205.41	205.75	204.28	206.98	204.15	206.16	205.36	200.48	202.75	201.71	206.72	202.83	198.79	206.77	206.03	206.02	205.81	205.24	203.36	206.31	204.28	212.14	199.58	203.2	202.98	201.08	205.29	202.96	203.16	206.11	204.59	202.59	204.24	207.98	201.14
207.34	200.93	202.08	202.7	203.7	204.45	203.55	199.26	202.14	206.43	208.38	202.95	202.65	204.38	205.14	209.82	204.39	207.35	202.86	206.28	203.29	205.22	201.48	205.89	206.72	202.16	205.14	203.58	208.28	204.81	204.82	207.57	202.52	209.26	210.68	201.92	204.71	204.16	206.06	205.1	204.31	205.65	204.18	205.76	206.69	208.3	205.31	199.6	206.48	203.69
221.67	216.38	221.14	217.82	218.35	217.22	218.13	219.94	215.99	218.06	217.92	218.5	216.65	217.85	213.88	217.16	219.75	217.31	218.17	214.74	216.58	216.83	216.01	221.06	213.03	219.96	221.05	210.56	216.59	214.15	219.12	214.42	219.83	218.84	219.3	217.51	220.28	218.76	218.41	223.17	216.37	213.57	217.38	215.25	219.72	215.1	218.17	215.37	217.97	221.81
195.95	197.16	193.72	194.48	192.18	197.24	194.37	197.12	191.14	193.11	193.1	192.54	197.55	188.85	193.02	195.16	197.23	190.69	192.75	192.62	189.43	198.52	195.98	196.87	192.77	192.54	194.48	197.69	194.12	192.85	189.72	191.81	194.81	191.56	196.6	198.2	194.79	189.9	191.65	196.51	192.6	193.57	194.67	192.31	193.31	195.67	196.11	192.86	190.2	193.59
200	197.61	204.16	199.25	200.9	200.31	203.46	199.35	200.48	198.11	199.39	200.21	203.96	196.31	196.94	194.59	200.36	199.96	197.31	204.95	200.64	195.27	197.21	196.89	201.37	197.35	197.7	200.01	194.28	196.67	197.96	199.68	199.98	198.98	200.36	198.34	204.26	200.15	199.26	197.51	193.27	196.87	199.57	196.39	203.21	201.22	198.88	198.68	198.96	197.53
207.41	202.4	204.22	206.77	204.8	205.93	207.07	202.64	205.59	203.95	206.29	208.09	202.99	199.02	204.86	205.43	202.91	203.44	203.49	203.03	208.04	204.9	203.64	201.31	203.76	202.26	206.51	204.35	204.55	207.45	205.6	205.95	200.99	206.83	204.8	204.46	205.32	202.18	204.28	203.62	202.62	207.19	205.16	203.88	207.07	208.67	203.81	207.78	203.72	203.38
204.67	201.26	206.99	200.64	206.02	200.7	202.78	205.29	206.57	202.36	204.07	202.15	200.53	205.27	202.03	203.68	198.96	206.04	206.97	205.07	204.67	202.1	199.77	202.65	201.12	198.2	205.88	202.19	204.89	200.64	200.23	202.65	204.2	202.71	205.31	204.42	204.51	205.4	202.8	206.07	201.39	207.4	203.33	208.02	204.3	202.79	207.82	207.19	206.57	206.65
196.3	203.06	198.65	202.99	200.03	197.28	202.11	198.12	199.43	198	199.52	196.37	196.53	194.53	199.73	204.39	196.12	203.63	194.15	206.58	198.21	202.48	200.06	203.17	201.5	198.74	198.74	198.53	202.13	201.46	204.27	199.36	198.32	200.98	200.99	199.95	200.13	198.07	198.18	199.82	201.31	197.35	205.01	202.17	201.78	200.33	202.88	198.93	202.28	203.04
205.15	205.62	210.94	207.73	211.63	213.13	204.86	206.29	208.7	207.11	209.89	208.53	200.16	209.08	203.67	208.73	205.86	204.67	209.33	207.34	211.94	205.04	210.04	210.63	212.19	212.5	209.2	207.46	203.48	209.05	205.17	207.53	210.37	210.33	209.63	206.62	207.11	208.66	205.57	206.58	207.88	205.79	208.26	209.85	212.15	211.26	203.87	200.97	206.72	208.58
210.37	204.56	210.19	208.21	204.52	209.4	204.71	206.64	209.14	211.84	207.77	205.48	207.65	205.08	207.16	208.85	208.85	206.9	211.92	206.16	209.37	209.8	208.77	204.46	206.72	205.21	209.57	205.85	206.55	206.67	208.47	211.16	206.75	208.45	205.43	205.13	208.53	205.45	208.35	205.46	212.09	207.67	209.4	208.42	208.93	210.14	205.64	209.85	209.44	209.82
212.91	207.18	213.7	209.91	214.28	209.66	208.22	210.72	211.26	213.56	208.95	209.82	215.97	213.55	210.59	209.04	212.56	209.72	215.07	210.7	212.33	208.57	211	218.54	210.63	214.29	214.1	210.37	210.4	210.03	211.04	212.82	214.63	213.94	213.52	215.41	212.92	214.46	215.05	211.51	211.31	212.21	217.33	215.65	212.04	210.76	213.4	208.74	208.79	209.51
211.08	217.2	216.81	211.89	211.49	215.73	206.42	213.82	211.46	210.02	215.43	213.83	209.01	211.15	211.55	212.65	216.74	207.79	210.13	211.8	212.45	212.41	210.13	208.97	211.77	209.89	211.08	206.33	215.58	212.74	210.3	210.83	211.19	208.12	210	213.51	210.02	210.12	215.71	211.9	215.53	208.62	209.73	211.63	214.27	213.91	210.29	206.98	211.71	210.02
212.89	218.91	217.47	220.54	217.4	218.75	215.74	216.38	216.62	209.58	214.53	218.96	221.54	219.56	213.87	217.28	215.31	218.34	213.8	216.3	215.04	218.54	218.38	217.36	215.56	220.96	218.09	219.92	218.25	218.37	218.85	216.43	219.85	210.39	220.5	215.46	216.41	217.26	217.17	218.87	219.73	217.98	217.34	213.92	223.25	218.13	218.6	215.4	222.18	216.58
202.11	201.49	203.5	208.27	205.37	201.19	201.83	203.26	201.83	204.97	201.19	202.99	200.96	202.94	198.97	203.24	202.62	201.98	203.09	202.34	202.26	201.45	201.26	204.9	204.02	199.84	200.88	200.6	200.11	201.31	199.86	200.58	201.13	206.13	207.65	203.67	202.37	201.83	204.7	203.23	208.34	205.31	198.48	200.59	203.22	201.82	200.98	201.33	201.13	203.54
212.09	213.95	208.33	214.72	211.8	212.24	209.26	212.88	218.64	213.34	212.66	209.61	213.63	210.51	213.02	206.03	213.22	213.37	216.17	213.44	211.53	211.19	214.34	213.29	212.41	213.07	210.97	211.28	212.34	209.01	210.26	212.02	207.67	215.71	209.21	207.42	208.9	214.82	212.51	210.11	210.47	213.26	217.98	212.07	212.93	208.69	212.1	212.65	213.73	214.26
207.59	210.99	207.67	210.63	209.15	204.73	209.22	204.79	212.19	208.08	197.23	207.41	208.34	206.28	205.72	203.36	209.83	204.44	208.48	207.38	210.74	205.15	205.06	204.66	208.65	209.77	210.31	206.27	208.18	205.41	209.39	206.04	204.27	210.38	207.42	207.68	207.38	208.28	209.85	204.04	210.65	207.28	204.77	209.28	211.03	214.39	208.17	207.08	210.97	212.58
208.27	206.19	211.04	208.98	205.41	206.57	212.83	209.3	207.26	206.65	209.66	205.25	208.65	207.55	206.69	210.76	214.42	211.26	207.05	208.76	207.76	207.53	206.11	209.83	210.48	210.51	212.35	208.29	211.42	209.67	209.08	209.99	203.7	209.94	210.12	209.75	212.32	208.55	210.32	209.31	208.82	206.23	208.75	207.29	211.3	211.81	211.94	207.76	207.2	210.19
210.72	208.58	209.18	205.91	208.12	211.27	208.85	210.46	207.39	207.12	208.7	209.3	211.98	208.95	212.69	208.25	208.96	209.08	205.64	205.45	211.6	213.98	213.1	208.14	212.1	206.55	210.01	207.27	211.24	210.41	206.7	205.66	211.3	212	214.75	207.32	208.86	208.66	214.27	209.1	207.97	212.69	208.49	209.8	207.91	205.86	212.58	210.12	208.58	209.64
212.18	209.72	210.54	204.44	204.91	205.99	207.79	207.93	208.66	207.9	206.94	206.08	209.69	208.47	207.64	206.41	208.14	211.32	208.39	207.39	205.58	209.39	212.3	208.39	207.54	210.69	214.17	209.34	210.49	208.23	207.26	213.16	209.27	207.96	205.11	204.7	212.09	206.13	207.93	210.09	209.49	208.56	209.81	208.81	209.86	206.71	206.16	213.52	207.75	207.64
205.24	206.07	201.85	198.5	200.4	199.7	200.09	199.01	197.45	202.03	201.23	204.66	200.46	199.16	201.79	200.93	203.69	200.3	196.92	203.86	201.91	202.7	204.89	201.52	199.7	206.96	201.85	201.93	201.33	199.23	199.43	205.53	200.09	194.48	202.34	206.61	200.59	199.67	199.07	202.33	202.7	198.81	200.68	197.88	195.62	206.15	200.56	202.66	196.95	198.63
200.44	198.35	198.86	197	197.54	197.59	200.76	195.05	197.84	198.66	198.21	199.39	201.27	199.76	203.41	201.8	199.32	200.38	201.13	201.51	198.59	199.92	199.55	198.28	197.78	199.92	193.85	199.65	197.94	201.79	203.2	202.19	196.65	200.74	194.64	199.84	199.6	199.33	199.5	202.45	197.04	197.95	201.44	199.66	203.12	200.68	202.06	202.4	200.28	202.47
199.87	200.98	197.48	199.32	192.57	196.89	191.27	203.9	195.33	201.82	198.45	198.93	201.74	198.52	204.74	198.76	198.18	195.14	204.24	200.51	198.68	198.05	200	196.76	200.18	198.79	197.98	197.64	198.69	198.44	197.09	199.34	197.39	200.84	201.05	197.65	195.95	201.29	200.05	193.9	199.42	200.03	198.43	194.87	196.7	197.96	198.77	196.28	200.87	195.58
209.71	211.37	205.06	207.97	209.51	212.02	210.46	211.15	208.9	206.03	206.47	206.1	208.81	209.29	208.6	207.81	209.64	207.63	210.88	208.52	207.12	204.59	213.38	206.32	206.49	212.61	206.23	207.11	211.45	207.29	209.49	209.18	209.19	209.12	207.23	209.33	209.07	205.4	212.31	207.29	213.15	206.91	203.52	208.47	211.18	210.02	210.44	206.87	205.75	211.44
192.69	198.6	200.97	193.64	194.17	195.89	199.17	191.28	195.75	196.44	197.66	195.82	199.21	194.08	191.62	188.76	199.29	196.84	197.33	192.48	197.51	198.37	196.82	193.83	197.18	194.51	193.8	194.97	193.36	197.36	192.68	194.51	190.91	195.77	194.32	192.41	190.27	196.36	196.04	204.63	189.76	193.75	195.97	195.96	195.95	198.44	195.4	196.24	194.08	196.46
210.25	213.79	211.86	202.64	214.89	209.85	212.33	216.14	213.31	206.21	211.64	209.07	211.05	210	211.93	212.45	215.54	213.11	214.74	213.09	211.47	213.09	210.65	210.88	211.71	210.42	208.74	210.46	211.26	213.83	213.21	211.61	208.58	218.58	215.64	213.37	210.98	213.81	214.75	213.74	214.31	212.5	213.52	205.63	212.08	212.55	209.38	213.69	210.51	213.57
203.19	200.45	203.8	201.16	203.58	206.48	205.61	202.95	205.26	202.07	202.24	204.55	202.53	206.44	203.74	205.09	203.57	203.53	206.27	209.05	201.65	207.37	204.4	202.39	204.74	209.13	202.54	204.61	205.83	202.74	202.36	203.21	198.78	204.62	207.5	201.06	202.63	200.78	202.88	200.83	201.5	201.39	202.86	201.57	204.97	201.54	202.5	209.99	201.6	202.8
215.26	214.87	216.68	216.28	218.83	215.68	214.24	218.61	215.99	220.14	223.51	216.83	218.66	215.57	222.18	215.29	216.02	222.78	222.31	214.73	218.94	218.55	218.21	214.79	218.38	219.52	213.83	215.89	219.83	219.48	221	222	219.23	218.09	217.02	224.45	218.19	215.96	215.3	223.07	217.75	218.17	218.45	219.43	216.55	221.5	216.07	217.99	223.11	222.05
208.27	202.63	200.97	203.31	203.83	204.02	199.06	199.01	202.57	207.41	202.84	198.9	204.09	202	202.16	198.44	206.77	205.12	197.58	200.66	200.99	201.21	204.77	204.83	198.62	202.98	202.56	205.92	200.27	204.85	203.51	201.47	202.73	205.25	202.1	204.63	210.26	204.47	202.52	201.67	203.29	205.75	199.62	200.92	198.13	202.04	201.23	203.29	203.91	202.25
201.07	208.28	202.68	206.52	204.46	203.36	201.34	203.57	203.43	202.89	208.55	202.32	202.14	201.46	204.66	203.24	205.28	206.31	200.03	204.48	200.98	207.85	203.62	206.64	205.16	202.35	200.99	200.74	204.25	199.86	208.21	202.1	205.1	197.63	204.32	203.55	205.56	201.55	208.86	203.66	207.59	204.98	204.6	204.58	204.48	205.2	201.8	199.89	201.75	202.99
200.61	198.48	198.79	200.99	204.07	202.69	200.61	203.68	200.53	201	199.4	201.81	200.64	201.78	206.1	199.07	207.23	201.65	199.57	199.34	202.51	202.53	206.38	200.96	202.78	200.45	201.59	204.51	203.1	198.61	199.62	199.29	197.6	200.51	204.91	200.8	207.52	202.48	204.34	199.88	204.09	200.89	199.92	202.61	200.75	201.58	200.88	204.19	202.87	201.39
209.69	211.94	212.78	208.79	211.09	210.31	212.03	212.99	211.46	211.64	206.83	210.69	211.85	214.02	215.97	207.75	209.99	215.91	210.6	209.58	211.36	208.51	213.68	210.91	208.4	211.41	210.19	212.29	214.22	215.24	213.92	211.74	212.45	213.07	213.09	211.35	209.87	210.07	213.88	215.41	206.44	209.21	214.95	213.02	209.38	211.12	208.74	206.9	210.74	207.64
202.82	203.39	205.93	203.24	206.07	205.69	199.68	207.14	204.33	202.22	205.87	205.96	207.04	210.5	204.62	204.83	199.4	203.98	201.96	203.33	207.9	200.67	203.7	205.13	202.95	206.78	205	200.89	203.22	204.19	207.36	205.43	206.34	200.42	203.63	202.45	205.01	205.02	205.94	209.1	208.7	210.12	201.52	207.24	202.87	206.86	201.78	206.12	199.78	202.02
200.37	199.12	202.85	202.37	200.76	195.47	197.8	205.11	203.31	197.19	204.35	202.9	197.28	202.98	201.02	195.66	201.33	201.17	197.99	199.11	200.64	199.35	200.43	196.65	203.66	203.27	198.99	200.95	201.07	200.82	201.48	200.23	196.6	198.33	199.61	199.87	203.73	200.64	195.81	200.17	197.21	201	197.96	201.41	199.41	203.12	197.32	203.56	202.47	200.18
215.73	214.17	215.87	212.84	213.22	216.22	214.52	216.19	221.23	215.65	221.5	210.59	213.92	213.27	213.57	217.71	219.9	212.36	223.55	216.31	220.4	218.6	217.11	215.46	216.02	211.76	214.5	219.38	215.67	214.77	213.78	214.92	213.15	216.35	218.75	215.37	222.18	214.72	216.31	218.84	216.04	216.7	214.12	215.56	213.74	217.14	216.79	214.21	221.24	219.59
208.85	207.23	210.14	203.8	209.01	211.8	207.74	208.96	210.66	209.88	211	208.59	207.74	212.28	210.52	212.84	206.88	207.92	207.17	208.89	207.92	208.39	207.38	206.48	210.14	211.31	217.17	207.08	206.99	210.29	210.91	206.82	209.8	209.45	215.13	209.19	208.79	205.85	209.62	207.78	207.24	211.28	211.7	209.94	209.48	211.92	210.52	213.04	212.15	209.78
206.55	210.17	210.81	211.9	205.67	209.53	208.58	207.16	207.27	211.93	212.34	207.6	206.9	209.12	208.53	202.1	206.71	206.19	205.18	203.14	215.19	208.95	202.73	209.04	210.06	210.41	210.1	209.67	207.54	209.16	208.58	214.05	211.41	214.8	210.77	213	208.73	208.11	209.98	210.57	212.96	210.23	209.73	206.45	210.21	212.09	208.01	209.12	210.24	210.97
200.82	204.41	204.32	206.66	203.48	200.59	208.03	203.78	199.83	202.52	206.22	206.27	202	205.5	205.21	201.22	207.41	201.08	200.97	204.17	203.32	204.11	203.34	200.59	207.09	203.47	201.93	204.02	205.19	205.47	201.66	205.58	202.62	204.5	208.29	204.14	204.86	208.01	202.1	203.83	203.14	203.59	204.2	204.36	203.68	205.14	204.78	202.35	200.02	199.73
217.17	217.54	214.89	216.16	217.5	214.61	218.25	220.12	216.86	218.71	216.4	216.51	216.04	217.88	221.87	215.05	219.9	222.34	217.79	219.62	219.29	218.46	217.6	219.11	220.66	220.41	216.5	217.36	217.03	218.46	218.98	219.74	210.93	215.75	217.1	218.47	217.19	216.13	219.18	216.3	220.02	217.04	221.35	214.67	213.02	219.6	218.96	219.12	223.87	218.69
201.18	206.43	202.56	206.32	199.63	204.01	201.73	206.4	203.02	204.5	205.38	200.4	200.47	205.85	206.1	204.27	202.1	195.94	208.02	199.55	201.39	203.31	202.07	197.71	201.26	205.45	199.78	196.55	207.79	199.49	202.89	202.71	208.3	206.79	203.28	205.84	201.85	204.99	203.81	204.01	202.84	204.58	201.36	200.87	204.05	200.12	201.55	200.14	207.6	202.09
196.03	197.42	195.75	193.7	198.8	196.91	197.52	196.5	199.74	199.89	199.29	200.56	198.72	198.73	198.05	196.07	200.15	202.55	198.95	196.88	196.97	201.38	199.95	200.11	202.35	194.7	199.54	196.32	202.98	197.13	195.96	196.59	198.78	195.78	203.12	201.96	198.63	193.25	199.28	200.33	199.73	198.76	199.34	201.53	197.77	195.12	199.25	204.2	198.44	201.15
209.64	208.17	209.24	208.89	212.2	209.72	212.31	207.11	209.71	211.98	208.33	207.83	210.49	209.01	211.21	207.02	204.65	211.01	205.63	211.27	210.53	208.59	209.33	212.39	207.57	207.01	208.31	208.78	204.37	208.24	206.87	204.86	211.95	205.37	209.17	204.28	207.69	203.84	207.62	207.15	207.23	208.43	213.25	207.26	205.53	207.2	205.03	211.42	208.66	207.18
202.79	202.5	208.16	203.27	199.3	203.42	202.33	201.34	201.64	203.11	198.99	201.31	203.37	205.53	203.56	202.24	203.66	201.45	204.01	205.96	208.02	200.47	204.38	203.42	200.26	203.37	205.8	208.65	202.38	196.71	205.95	203.35	204.54	204.54	203.25	201.33	202.34	204.56	200.88	203.22	205.15	200.82	203.31	206.44	204.64	201.96	203.76	205.24	202.28	206.04
214.48	212.03	210.22	214.89	209.13	207.53	209.62	212.98	213.79	212.75	216.35	214.4	209.18	216.96	214.35	213.67	205.31	211.58	212.3	207.06	212.97	211.93	212.84	213.3	211.15	210.24	210.02	212.98	208.84	216.75	205.38	212.65	213.05	209.81	205.14	209.09	211.06	212.39	212.19	213.29	209.96	211.91	211.03	208.47	212.31	209.05	209.99	218.5	216.67	215.54
208.51	207.17	210.36	208.52	209.3	211.42	210.97	209.17	206.46	206.05	208.15	210.25	208.98	208.08	207.4	209.46	208.15	211.35	206.13	207.32	213.29	213.46	206.32	206.43	208.55	213.05	205.94	210.2	208.99	209.47	209.81	210.65	207.13	211	205.45	211.15	211.85	209.69	211.27	209.32	209.33	211.31	211.58	208.1	208.09	209.76	208.62	208.18	212.51	206.24
211.26	211.44	214.91	214.86	213.18	208.79	212.3	208.66	216.37	207.17	211.72	211.27	210.83	208.63	212.23	210.91	206.3	211.92	215.3	214.97	211.92	215.47	211.17	209.48	209.81	212.7	213.97	213.89	212.01	215.77	209.69	213.89	211.59	209.09	212.78	206.82	208.65	210.82	210.09	212.9	217.4	209.74	208.18	213.15	213.08	210.63	216.43	210.2	212.94	210.57
203.7	202.07	207.53	203.27	202.84	205.24	204.95	199.91	206.29	209.77	205.72	205.48	203.61	207.62	201.45	203.19	204.07	198.08	204.41	205.6	202.18	201.1	202.01	205.26	203.63	202.85	203.8	206.57	203.39	202.02	204.39	205.02	206.25	205.55	203.37	205.4	203.02	205.79	200.85	199.68	208.43	207.16	204.3	202.82	199.27	200.66	204.41	206.37	205.9	202.67
199.22	202.45	202.72	200.62	203.37	201.8	199.82	197.5	198.66	196.66	200.38	202.7	201.49	205.2	204.79	198.16	200.9	203.66	202.67	201.67	198.68	201.83	200.86	196.72	201.42	200.13	201.31	196.87	198.95	199.46	202.94	202.68	204.06	201.67	201.54	200.57	199.91	196.17	200.93	201.97	197.37	197.6	197.03	202.34	199.39	206.45	201.19	198.73	199.77	199.99
207.2	205.79	207.69	210.54	203.17	204.06	210.25	204.98	209.06	210.97	208.51	202.9	206.26	208.97	210.41	215.17	210.87	208.95	202.79	205.76	204.43	208.07	205.74	207.68	208.93	208.02	211.47	209.42	208.54	205.82	207.33	206.43	209.18	206.28	206.08	207.5	205.18	208.14	208.97	207.15	208.37	207.45	208.49	208.74	205.47	202.5	209.99	204.38	207.59	209.55
201.84	207.38	203.15	201.06	206.01	201.39	206.99	203.37	206.9	201.82	202.02	205.83	205.37	206.11	201.37	204.85	202.48	205.14	206.4	199.44	203.78	204.57	204.46	204.73	207.45	200.96	204.9	204.83	204.52	200.63	206.64	201.08	206.5	209.34	205.82	204.69	202.3	203.57	203.98	200.37	200.77	207.96	204.4	204.66	201.18	209.11	205.25	206.25	205.2	200.49
204.83	202.16	201.42	205.32	204.95	201.81	202.58	201.33	204.44	206.01	205.79	201.68	200.43	202.24	202.55	205.72	202.55	201.37	201.2	201.82	207.09	204.51	204.03	200.8	205.09	199.48	204.5	198.78	200.18	206.19	203.18	207.31	205.6	198.99	202.87	204.83	202.19	201.35	202.78	201.75	203.07	201.57	201.52	203.66	204.76	201.27	203.89	203.79	202.31	200.25
202.25	201.66	196.72	197.03	198.64	197.59	201.8	198.06	198.14	204.46	200.43	199.05	198.21	198.17	200.69	193.19	200.16	197.39	202.33	197.91	202.04	199.16	196.5	201.75	199.34	197.84	199.9	194.77	198.52	197.73	195.82	196.51	196.88	200.58	201.43	200.24	202.54	193.65	195.39	198.44	201.56	198.21	200.04	201.34	200.97	197	198.24	204.21	199.42	199.79
211.92	210.45	211.92	208.77	211.67	210.99	208.56	209.92	208.81	209.98	204.98	209	212.16	207.7	207.59	211.99	208.68	205.79	205.53	204.12	211.86	213.02	206.41	211.81	211.21	207.39	207.31	210.23	209.9	206.13	209.23	209.39	207.35	208.73	206.57	209.8	212.77	212.77	214.67	208.54	208.16	206.05	207.78	205.3	211.73	206.01	209.12	211.11	209.52	208.62
217.4	220.38	216.1	216.74	218.4	217.07	213.51	217.47	218.53	214	218.54	217.48	220.04	219.74	217.71	215.06	213.22	215.67	216.18	218.31	222.99	214.09	215.47	214.89	218.15	216.03	210.47	215.88	220.37	214.32	218.13	219.92	216.94	218.55	221.57	218.1	221.48	217.63	212.06	216.78	216.41	213.84	218.59	218.04	219.53	217.16	213.75	219.19	215.96	220.87
205.03	203.29	200.88	202.27	204.71	202.99	198.79	204.01	202.01	204.91	198.77	206.62	205.52	201.45	202.35	201.24	208.41	205.63	209.64	204.45	203.8	200.7	200.62	204.16	199.64	203.62	201.54	203.21	202.32	203.28	204.89	205.16	204.36	202.62	206.17	201.47	203.26	202.98	205.26	203.14	197.75	201.61	202.48	201.93	202.39	204.76	201.62	201.15	202.68	203.1
206.51	204.34	210.7	209.82	206.54	209.69	213.27	210.43	208.21	203.94	209.06	206.82	209.68	208.52	209.7	211.33	210.76	207.94	210.6	205.16	207.97	207.48	213.89	212.56	204.67	205.02	210.8	210.62	208.57	207.33	209.05	211.04	206.87	209.1	205.53	203.65	211.04	208.14	210.55	210.36	214.31	204.93	208.82	203.88	208.71	206.33	207.61	207.8	208.34	203.97
203.49	202.82	200.45	204.26	200.09	200.67	200.45	201.88	209.07	202.76	204.22	197.69	194.97	201.48	195.19	200.97	204.16	200.84	200.18	203.43	199.62	199.73	200.53	201.33	204.57	202.19	199.64	201.83	201.01	203.97	198.32	203.26	206.98	202.95	200.33	201.59	198.07	200	203.47	198.53	202.64	198.82	196.31	198.07	195.71	198.01	201.12	201.58	200.94	202.9
209.85	207.23	210.62	208.18	205.1	207.04	206.75	206.19	209.85	207.06	209.23	203.71	204.55	207.32	208.9	213.53	209.79	207.47	211.36	209.83	212.7	207	205.51	205.01	208.27	210.3	207.23	208.34	204.74	210.92	207.84	203.69	210.82	204.24	215.08	208.05	203.59	208.43	209.54	207.56	205.55	208.67	207.98	208.14	210.57	208.09	206.73	208.8	208.79	205.78
208.58	210.15	207.09	208	209.07	208.08	208.45	208.03	209.96	209.11	204.76	208.26	204.75	208.4	206.19	212.31	207.66	207.82	206.62	207.72	210.77	208.83	211.76	208.1	203.95	209.18	210.1	212.01	210.66	211.44	210.69	208.03	216.52	205.99	205.73	208.24	206.83	213.48	211.49	209.78	206.54	207.99	209.94	205.52	210.52	206.58	212.22	206.98	213.12	208.24
201.27	205.23	203.1	203.07	203.41	198.69	201.8	200.76	198.47	202.67	202.72	203.56	200.6	198.17	200.54	203.25	198.21	204.39	198.77	201.78	199.3	197.48	195.81	201.5	199.59	199.25	199.84	199.05	196.64	201.9	198.99	197.52	202.2	198.34	202.57	199.75	195.71	198.87	204.1	198.84	196.53	198.3	201.58	198.51	197.76	200.68	198.41	199.88	199.44	196.42
204.03	204.27	204.74	200.98	199.81	204.63	205.95	201.62	206.73	203.69	201.08	212.09	202.88	205.27	207.42	201.02	200.79	202.19	203.93	206.06	204.78	204.25	202.05	198.65	202.15	203.54	204.41	202.72	202.2	205.66	201.66	206.3	205.21	203.43	207.07	202.58	205.86	202.84	204.4	203.98	205.83	205.13	199.58	203.19	201.83	196.35	203.74	203.85	201.44	205.9
209.27	208.92	209.55	210.8	207.51	210.36	207.22	209.78	209.49	211.63	206.22	206.32	210.99	205.57	207.26	207.59	207.81	209.94	205.69	212.08	208.88	209.72	209.68	206.81	212.54	207.82	205.43	206.97	207.17	208.48	209.9	206	212.03	206.41	209.82	208.84	207.65	208.82	208.42	208.29	206.76	205.63	216.17	208.91	210.28	211.62	209.86	211.63	210.94	211.55
214.3	212.11	211.03	207.84	212.29	211.79	211.93	213.89	215.14	211.15	210.07	216.42	209.65	214.77	211.75	216.65	212.13	213.61	207.57	212.92	212	212.8	212.14	212.2	212.11	209.9	214.72	212.7	214.09	209.18	211.1	211.9	215.05	210.1	208.88	211.59	212.71	210.41	215.41	215.23	208.5	210.07	214.08	217.32	207.42	209.47	210.98	210.64	216.3	211.27
200.96	200.39	202.33	201.88	204.69	201.41	202.11	198.46	192.54	200.15	201.24	201.25	200.46	202	203.74	205.14	205.58	204.12	200.41	203.4	202.88	200.81	198.22	204.59	201.44	199.25	203.15	204.37	202.86	202.93	203.81	201.84	202.87	197.97	201.3	208.72	204.98	199.5	199.92	202.61	203.29	202.1	201.12	204.57	204.53	197.39	197.88	199.34	204.84	203.34
200.72	205.2	209.22	205.11	201.48	200.5	204.27	202.67	203.01	202.52	206.21	202.91	203.37	205.79	202.4	206.11	204.08	199.27	201.58	202.42	204.03	205.53	208.72	202.66	201.36	205.36	204.98	207.07	201.47	201.98	199.7	206.23	206.66	202.75	203.79	204.68	205.65	204.37	206.13	207.33	201.75	197.94	203.22	202.63	201.82	206.88	203.12	202.14	200.8	199.7
209.98	203.61	206.01	203.05	202.29	201.01	203.17	202.84	201.42	204.6	202.86	204.33	208.31	205.3	202.08	205.04	207.04	204.36	203.45	205.06	202.28	205.06	205.13	206.51	201.7	203.59	205.35	202.34	197.95	205.03	206.16	200.93	204.26	200.53	207.27	204.3	203.76	199.77	203.11	202.45	204.84	208.33	209.43	206.25	205.26	206.39	200.98	206.62	202.17	202.97
207.03	212.9	210.2	211.49	210.93	209.33	212.67	207.35	211.26	209.98	209.58	214.76	209.98	212.98	205.84	210.72	208.42	209.05	208.45	210.69	209.55	210.44	211.11	205.38	210.42	208.56	211.62	211.66	210.28	210.14	212.89	211.42	212.29	207.83	207.08	215.17	207.06	211.01	207.58	208.2	205.62	210.27	211	211.96	210.87	212.01	207.88	209.71	208.62	211.68
212.1	211.36	211.7	212.53	213.24	212.25	210.92	211.98	205.72	209.83	212.21	210.84	210.66	212.91	209.39	206.31	211.61	213.44	214.46	211.19	212.37	210.99	207.53	216.38	215.53	208.59	209.63	211.52	207.27	211.21	212.46	214.78	211.51	217.11	215.13	212.33	207.88	213.08	204.53	213.11	211.86	216.84	212.2	209.6	215.8	212	212.51	211.96	214.7	206.03
208.51	207.88	206.93	206.71	205.23	211.97	208.52	208.09	208.24	208.03	210.5	209.32	207.45	207.41	207.32	206.6	211.87	207.76	209.82	201.66	211.95	207.6	209.46	210.08	212.68	207.73	209.6	210.33	211.9	207.55	208.05	210.97	212.23	210.04	212.62	206.77	205.15	206.99	205.92	212.42	208.01	209	212.62	207.98	205.66	205.91	207.77	212.25	209.51	207.1
207.12	203.85	207.37	208.66	207.9	205.87	208.24	209.1	204.63	208.94	204.4	205.6	207.01	202.6	205.7	201.9	204.25	205.28	205.69	207.53	206.41	206.61	205.22	205.16	206.24	205.8	205.46	207.22	207.65	203.69	205.33	212.1	203.44	207.95	206.11	208.09	200.62	206.5	203.34	202.5	207.57	206.19	208.83	203.41	204.42	207.08	208.64	204.11	208.77	206.86
211.05	203.94	206.59	205.54	214.58	207.87	206.06	208.27	204.1	208.42	211.32	210.68	206.21	209.18	210.17	206.5	207.03	208.25	209.43	204.44	207.02	206.39	203.43	205.03	200.45	208.69	211.47	209.47	205.83	203.91	204.63	209.02	205.03	207.54	209.28	206.41	209.65	209.3	209.34	201.51	206.21	209.33	207.14	211.52	209.51	210	207.2	204.21	210.93	208.01
208.43	208.09	209.23	206.99	206.67	209.57	204.76	201.67	211.33	203.08	208.72	209.56	210.73	213.22	209.71	206.01	207.98	205.74	211.83	210.13	207.87	204.64	209.06	213.01	206.84	204.79	207.48	208.52	207.59	210.48	206.34	209.9	209.68	208.19	216.21	208.67	206.18	209.77	207.48	207.63	207.48	205.21	207.65	208.32	206	201.62	207.25	208.19	212.62	207.14
203.38	204.66	208.31	203.81	204.6	203.58	203.64	205.12	204.22	203.48	202.01	204.26	202.15	205.84	206.5	203.17	204.17	207.18	204.29	208.79	200.93	204	203.52	204.4	203.5	204.41	205.47	201.89	207.87	200.04	204.19	201.6	204	204.49	206.49	199.26	205.74	205.46	206.34	204.99	204.76	210.14	203.02	208.73	206.3	205.34	201.06	206.23	206.42	208.28
194.64	195.8	195.77	197.1	193.01	194.88	193.46	189.77	190.79	194.44	197.92	199.29	195.07	196.98	191.69	194.59	198.41	191.26	191.63	197.37	193.62	193.51	196.82	194.24	199.66	197.9	196.3	193.25	189.73	195.53	195.75	190.18	193.21	194.91	197.23	194.39	198.28	192.58	198.34	196.05	192.28	198.79	195.93	193.48	193.75	192.87	195.65	195.98	191.96	194.53
214.17	203.9	211.5	209.21	212.66	204.14	207.56	208.23	210.09	211.49	206.58	208.93	204.47	205.99	209.27	210.88	208.42	209.92	208.27	207.4	207.12	202.38	207.09	208.01	209.59	208.49	208.78	205.71	212.39	208.97	211.31	210.6	207.97	204.48	209.38	205.88	208.55	210.52	207.74	208.8	208.61	206.19	207.69	211.28	206.87	212.16	203.61	210.69	208.39	211.43
205.42	206.73	204.64	210.37	209.89	208.67	210.26	208.02	206.09	209.53	207.17	206.37	207.28	204.63	208.88	212.19	211.93	206.07	209.03	204.87	207.28	209.41	205.95	207.77	208.57	206.82	205.52	207.42	205.57	205.34	210.29	208.46	204.97	214.56	208.15	210.75	209.71	213.06	203.02	203.16	209.64	206.74	206.69	205.45	208.34	206.98	204.36	210.24	210.99	210.07
210.35	212.59	212.11	216.37	209.37	210.02	211.63	211.39	211.73	210.1	216.02	215.93	211.92	214.33	212.54	214.17	214.27	213.31	212.31	214.62	207.57	213.56	208.97	211.41	211.32	212.17	212.71	210.25	209.42	214.65	213.07	203.99	208.86	211.94	211.61	212.68	208.21	213.3	212.01	212.72	213.4	212.6	206.54	215.47	209.5	212.24	217.61	214.83	211.9	206.92
206.83	202.65	206.24	204.29	202.06	206.45	206.73	201.72	206.81	209.07	205.12	203.3	202.76	206.14	203.14	206.96	209.13	202.96	209.66	199.02	202.18	200.91	204.14	203.39	203.84	205.23	202.38	204.11	201.6	202.92	203.12	206.49	205.84	206.1	208.43	203.36	202.94	204.89	202.75	206.48	203.45	202.94	202.21	206.65	204.59	204.11	209.39	207.26	201.58	204.44
212.16	213.37	210.55	215.79	213.35	207.89	211.86	211.82	213.31	215.41	215.87	207.21	215.8	210.09	206.73	215.78	211.89	212.52	209.71	210.95	211.22	211.15	214.4	210.76	208.37	209.51	210.54	214.56	208.99	214.47	208.91	210.96	210.91	210	212.15	213.68	211.41	208.91	211.33	212.31	215.02	207.52	209.39	212.35	214.08	214.46	209.93	213.1	215.48	212.05
208.48	210.53	208.9	209.8	209.93	209.05	208.8	208.35	205	206.47	210.68	206.99	210.34	211.44	213.84	209.34	211.86	205.15	211.26	210.1	205.81	213.13	209.79	211.2	212.46	202.97	212.81	208.11	207.9	209.22	210.94	211	208.6	209	207.18	207.2	208.73	208.58	208.82	208.37	207.02	209.06	207.11	210.2	211.21	209.85	204.62	212.73	211.17	208.29
202.43	200.35	202.87	200.02	203.14	208.14	199.39	200.27	204.02	204.28	201.52	203.1	203.29	200.22	203.63	200.66	200.58	208.27	204.77	205.76	202.65	205.06	199.83	203.27	206.85	202.58	201.88	199.32	204.66	202.19	201.46	204.73	198.66	202.66	200.98	202.66	198.38	203.84	200.45	206.82	203.51	202	198.78	204.86	203.85	204.79	201.55	201.54	201.81	202.28
219.49	215.97	213.85	211.21	217.23	217.26	217.09	220.33	213.61	217.15	219.99	213.99	215.42	215.54	216.18	216.24	216.65	219.27	220.89	216.6	217.86	211.87	213.63	214.46	218.9	218.13	220.02	219.34	213.78	217.13	219.59	216.95	217.76	218.43	221.01	217.51	216.63	219.23	217.3	217.54	215.61	215.2	214.82	214.48	216.5	219.62	216.54	220.87	216.82	219.72
206.07	204.63	200.83	205.4	199.23	199.66	203.24	203.27	204.76	204.32	201.44	203.42	201.81	201.85	200.62	200.69	203.29	203.17	203.65	204.05	203.1	207.31	201.59	205.75	205.28	202.88	204.22	202.14	201.05	199.1	206	200.11	205.35	202.28	203.13	202.3	200.61	206.62	200.35	204.18	202.73	200.76	203.16	201.83	203.61	201.27	199.23	202.26	203.48	201.37
203.82	199.31	207.88	203.14	206.61	205.3	206.95	204.22	200.37	208.79	201	204.53	206.66	203.22	200.95	196.66	201.66	201.33	203.12	200.48	204.5	205.53	201.45	204.27	202.68	199.08	202.7	200.58	208.01	205.78	200.27	201.14	207.73	202.53	201.71	201.84	203.78	202.53	202.39	199.96	200.8	204.15	200.68	200.45	206.86	204.07	207.45	201.85	202.76	202.54
215.72	217.84	216.47	215.24	217.94	216.37	218.06	217.53	219.08	218.59	217.26	214.31	213.35	215.05	220.37	213.26	219.31	213.95	216.54	217.3	213.87	215.74	217.63	217.63	219.31	217.79	215.82	215.73	216.55	214.95	217.17	214.74	214.22	219.55	219.3	216.96	221.4	217.06	216.01	214.44	220.51	215.01	214.06	215.72	216.49	218.32	218.92	215.85	218.32	217.73
215.38	210.47	211.09	212.99	211.86	213	214.83	214.44	217.6	215.69	214.68	212.85	214.67	215.35	215.91	211.78	215.93	216.52	214.11	214.49	214.83	209.02	213.72	217.5	213.77	215.8	210.69	211.07	214.13	214.29	210.61	213.76	213.34	222.81	218.53	212.12	218.01	213.27	213.46	213.43	217.83	213.57	212.63	212.35	215.19	213.69	213.68	213.21	213.59	214.33
206.34	200.03	201.94	207.13	207.05	203.29	196.92	202	202.68	201.14	201.38	200.51	204.46	200.41	201.06	202.83	208.48	196.46	200.9	203.99	201.85	195.95	206.49	199.39	205.33	204.45	202.35	204.15	203.7	207.22	198.91	200.96	207.13	204.28	207.08	201.83	201.15	200.63	201.5	204.44	201.79	204.3	204.35	198.18	204.86	205.17	207.27	202.43	205.32	203.12
203.3	203.59	205.02	207.38	205.1	203.49	204.24	206.72	203.99	206.07	198.59	208.52	199.69	205.14	205.09	204.27	201.74	203.81	202.12	205.52	199.69	205.29	204.27	203.52	203.57	205.74	201.57	202.63	198.66	202.79	204.48	198.7	209.86	202.51	203.68	205.11	203.36	201.23	198.36	206.1	205.39	202.4	206.1	206.74	201.79	202.71	202.62	202.51	202.58	204.19
209.45	216.17	209.36	215	211.16	213.51	212.12	214.27	211.22	212.38	209.33	217.43	210.84	208.46	209.05	206.32	211.97	208.15	212.19	209.25	211.49	214.86	207.17	213.45	214.27	212.5	213.22	211.7	208.35	208.12	210.82	214.34	210.24	211.77	216.92	214.7	214.1	211.45	209.43	213.4	214.47	211.7	213.44	214.42	216	210.48	216.18	208.72	213.29	211.33
211.8	205.55	204.38	209.76	202.55	208.62	207.06	209.03	208.29	205.23	206.03	207.96	208.09	208.87	207.84	207.69	211.84	209.9	210.03	208.96	203.22	210.96	209.41	208.82	207.71	209.1	204.1	207.31	208.61	210.5	209.04	209.26	214.56	211.81	206.69	209.86	208.5	206.68	209.29	210.52	207.31	211.34	209.17	212.57	212.46	209.31	211.42	210.7	207.49	210.93
200.57	201.89	194.6	200.65	199.76	201.61	199.33	195.68	195.75	196.44	198.13	200.05	197.9	201.33	200.57	202	202.24	199.15	200.75	198.88	199.43	196.45	199.93	196.71	200.04	199.03	195.91	197.65	198.07	196.64	195.44	198.57	201.32	200.73	199.15	199.18	200.51	200.72	195.51	200.17	199.64	200.8	202.44	202.23	201.8	201.15	198.43	196.45	200.11	198.93
213.41	210.98	214.78	211.36	215.16	215.49	214.26	212.08	210.12	213.26	215.82	216.4	214.14	215.56	211.71	216.42	214.67	213.68	216.39	211.47	211.76	214.68	213.63	213.95	214.57	215.91	213.1	214.47	216.93	216.61	212.18	213.9	211.4	212.55	217	215.07	212.77	211.87	212.05	211.46	212.17	216.49	211.33	214.66	217.23	208.05	213.57	213.84	213.51	218.12
212.67	209.42	214.83	209.93	211.23	214.09	207.94	211.19	211.16	212.63	211.93	210.48	214.94	211.14	215.13	209.98	215.01	212.58	215.28	214.93	213.16	211.22	211.46	210.29	214.16	214.81	212.62	212.65	214.36	215.19	215.78	214.78	208.09	210.54	210.09	211.81	211.14	212.53	216.83	212.44	211.06	215.21	212.95	214.65	215.67	211.29	212.17	213.62	211.67	210.07
214.41	212.64	213.12	215.55	214.12	215.06	211.01	209.76	215.65	212.89	211.41	214.33	215.04	210.19	215.44	211.5	215.63	211.4	214.43	213.21	213.15	212.41	213.72	216.29	209.39	209.8	207.7	210.74	214.69	213.64	215.38	209.25	213.32	209.08	211.8	212.49	208.78	212.24	207.08	215.03	211.37	214.06	215.2	211.42	215.91	211.51	212.63	207.01	212.67	212.64
207.14	208.27	202.83	204.23	200.2	202.88	203.81	202.19	204.24	200.19	201.07	198.04	205.58	199.49	201.8	203.56	204.64	198.13	206.1	202.54	203.78	205.32	204.2	206.74	204.15	200.84	201.51	201.83	205.58	200.96	206.33	200.13	201.96	201.29	206.7	204.96	202.18	203.89	206	202.74	204.28	202.29	203.01	205.94	202.04	199.86	200.67	201.89	207.28	206.34
204.68	203.64	204.26	208.49	203.56	203.58	201	203.61	202.61	206.55	204.31	206.51	206.48	201.77	203.34	200.57	204.27	205.71	205.53	206.27	204.1	210.3	207.97	206.22	201.41	201.06	204.66	202.08	203.53	197.51	199.43	206.88	207.78	198.64	201.7	200.87	204.3	205.93	203.63	202.05	206.37	206.39	203.13	203.23	201.84	202.04	203.11	206.16	201.14	199.41
218.76	215.41	215.51	211.67	216.13	215.14	216.72	219.08	217.47	215.23	213.12	212.83	214.5	216.24	218.27	216.19	216.82	218.7	217.54	216.73	217.43	213.5	220.07	220.22	216.4	217.2	217.14	215.81	213.75	214.82	220.69	214.22	218.56	218.63	216.38	218.47	217.15	217.45	217.22	216.34	218.71	216.79	220.07	219.63	218.3	217.96	219.16	220.45	213.99	215.68
197.02	199.75	198.94	196.45	200.79	197.69	202.9	197.3	199.57	198.93	199.75	194.6	203.36	194.76	197.13	201.31	196.91	199.56	199.82	200.68	198.19	201.41	200.94	200.73	200.04	200.18	197.53	202.63	196.41	201.73	196	201.48	198.32	200.24	198.64	198.81	196.08	202.39	198.62	198.19	197.2	194.95	200.98	195.17	195.42	199.06	202.5	200.57	196.35	198.83
207.99	211.83	210.46	211.37	208.89	213.59	208.73	206.44	207.12	210.06	211.47	206.98	206.62	211.69	209.1	206.8	210.1	208.08	209.75	206.88	207.95	208.76	207.73	201.12	207.74	209.42	210.01	206.97	206.32	207.77	211.66	206.92	210.66	208.95	205.03	210.46	210.42	208.92	208.93	212.44	209.24	206.62	208.23	208.98	208.38	206.5	210.69	206.85	209.54	209.18
216.48	216.76	217.01	220.13	217.91	215.4	217.47	216.66	218.56	215.23	221.91	221.36	217.21	214.38	215.4	218.85	218.69	218.06	222.78	221.7	216.87	213.8	214.21	217.52	219.52	217.78	220.55	216.31	217.04	213.82	212.84	221.67	217.15	218.09	215.41	220.59	214.45	216.2	216.61	216.16	223.68	220.54	217.81	216.05	219.49	217.79	214.68	218.47	218.77	217.06
211.13	209.74	212.55	213.11	214.23	212.74	216.75	210.74	213.48	210.56	210.85	209.72	210.23	210.07	210.44	209.16	209.11	211.62	214.6	211.32	210.62	209.65	212.37	210.79	210.62	210.23	210.35	211.08	212.03	212.88	207.42	211.32	208.12	215.25	206.05	215.58	212.86	215.25	211.34	209.62	211.67	211.09	213.86	210.35	208.03	211.28	210.31	211.9	211.56	212.33
216.17	218.67	216.05	218.76	214.12	216.84	221.03	217.74	216.91	219.43	216.47	216.1	216.13	217.67	214.84	217.72	215.2	219.13	219.91	219.58	218.23	215.24	217.75	219.84	218.51	219.11	214.32	215.49	216.19	218.88	216.21	213.98	214.34	216.76	222.75	220.18	221.11	213.45	215.62	215.15	218.03	218.57	221.57	215.85	221.31	220.44	214.21	218.17	219.61	217.59
205.79	205.44	208.37	205.16	207.38	207.56	207.06	202.86	204.26	206.52	204.1	203.51	203.92	205.5	205.31	206.59	206.81	207.09	205.06	201.81	208.88	199.67	204.25	202.76	208.17	205.26	200.05	207.23	201.06	201.29	204.21	205	199.73	207.3	205.12	204.85	202.14	202.59	203.39	199.56	207.07	202.22	207.05	205.94	207.89	203.03	209.08	201.48	203.94	205.64
221.67	217.97	220.77	218.4	221.2	221.81	220.58	216.43	218.09	214.83	216.02	219.81	216.71	217.5	223.48	218.35	215.8	217.96	220.1	215.2	219.59	216.33	220.37	216.77	219.95	215.02	212.93	216.74	216.51	219.68	216.07	215.45	217.66	218.31	219.89	214.27	218.88	220.75	219.95	216.73	219.65	218.91	216.11	216.64	218.6	213.22	216.25	214.75	220.83	213.57
208.6	209.51	203.44	204.09	203.49	207.43	211.94	206.82	209.62	208.69	206.26	206.51	206.82	210.7	209.01	208.35	209.07	210.33	207.88	212.63	211.07	210.94	207.66	213.5	207.97	213.57	209.04	208.36	209.63	205.27	207.23	207.4	210.76	209.68	211.61	207.45	208.55	208.86	208.98	213.6	211.74	213.92	212.83	207.98	208.55	211.62	208.2	210.5	206.9	207.13
207.38	209.27	210.07	211.8	207.59	203.16	206.52	205.04	203.49	205.74	205.96	211.8	209.3	211.01	209.24	210.36	206.53	209.37	209.37	208.29	205.26	206.32	209.5	208.17	203.55	204.81	212.86	206.04	208.21	209.33	208	208.6	205.8	210.76	205.79	210.64	215.12	209.16	206.51	211.38	207.38	205.82	206.5	207.19	208.38	210.4	210.11	209.96	209.45	207.25
213.39	215.66	210.13	210.4	212.39	209.81	212.5	215.23	213.81	215.6	208.61	214.5	213.08	217.97	209.42	212.24	215.77	215.99	212	212.34	211.91	210.37	211.17	208.52	208.56	211.01	211.32	216.69	211.16	211.25	208.1	210.26	211.45	208.93	217.5	215.15	206.82	215.05	219.01	216.33	214.31	219.44	210.46	212.14	211.16	207.66	212.85	211.59	210.01	207.14
214.69	208.96	211.11	207.72	215.93	213.58	213.93	210.99	205.62	211.18	212.77	208.21	215.63	211.74	215.18	211.19	213.19	216.38	212.92	210.5	216.11	211.4	214.61	212.06	210.31	213.3	209.88	214.43	213.96	210.76	212.82	215.34	213.57	209.85	207.09	215.21	211.56	211.7	212.54	206.44	213.53	216.17	211.89	212.55	218.05	211.09	211.76	212.37	210.68	209.94
210.47	213.72	213.66	213.34	210.41	207.43	211.32	211.67	210.31	211.97	211.58	208.74	211.55	212.4	214.63	214.04	210.32	212.38	211.63	209.73	214.94	212.86	209.38	208.8	214.76	211.13	213.66	213.59	216.63	217.2	213.3	213.87	205.8	211.12	212.74	212.73	214.46	214.15	210.61	211.92	208.81	213.04	210.25	209.79	208.13	209.19	209.06	210.39	211.7	210.29
219.02	218.39	219.8	213.77	217.13	218.2	215.26	216.58	218.1	217.7	222.14	219.11	219.15	219	214.44	214.99	218.75	215.97	219	217.86	217.44	215.42	217.15	222.07	218.72	220.61	219.83	218.11	218.6	220.66	215.63	215.88	216.22	221.96	218.67	218.91	218.68	218.28	219.37	219.18	218.31	214.8	214.12	221.1	220.25	218.88	218.43	212.83	223.47	220.06
214.15	210.85	211.01	208.39	208.45	213.36	208.58	211.06	213.74	210.54	213.22	209.49	211.08	213.31	211.29	211.42	212.09	208.1	212.82	210.5	214.85	212.07	211.94	211.71	211.6	215.23	207.46	211.35	213.39	210.02	213.96	208.81	210.04	209.2	210.92	214.86	211.66	212.86	211.66	212.37	210.23	206.8	212.16	210.71	215.36	212.92	213.11	214.27	211.54	209.98
218.25	210.7	221.09	217.97	215.74	220.33	218.25	217.08	219.65	217.85	217.13	217.44	213.99	216.49	221.32	219.16	218.23	217.65	221.11	218.26	214.57	218.88	216.2	219.42	218.44	218.62	220.17	219.48	219.17	217.95	218.97	216.75	216.1	217.14	220.92	219.48	213.76	219.96	213.3	216.47	215.01	218.97	220.18	216.14	215.9	216.99	219.69	214.22	219.27	220.57
199.42	199.26	204.49	201.25	202.08	201.99	202.21	202.14	197.17	196	198.29	199.39	196.4	198.64	197.28	203.68	202.88	203.42	198.4	199.13	202.87	195.88	196.17	199.54	199.47	201.59	200.21	202	198.19	197.71	196.34	204.28	201.63	195.01	200.48	200.8	198.87	200.16	196.56	200.36	200.87	202.16	201.8	200.58	196.44	194.52	195.22	197.4	198.03	204.79
207.08	207.41	206.22	201.94	205.41	206.12	206.86	206.24	203.94	202.59	207.59	207.41	202.39	206.29	199.66	201.46	204.38	204.23	209.26	205.24	202.85	203.01	204.74	200.52	199.27	206.61	205.13	202.01	202.22	203.15	210.61	204.49	200.39	204.96	204.61	203.5	199.19	201.98	203.99	205.17	203.4	204.56	203.04	206.16	203.97	200.6	200.56	205.36	201.34	204.29
201.57	200.82	198.96	202.96	198.69	204.57	200.61	199.55	198.93	199.96	199	202	199.67	198.32	203.99	199.82	196.48	202.55	198.24	200.11	200.78	201.16	198.33	201.35	201.02	203.03	201	199.6	202.11	201.21	197.43	196.62	198.91	203.17	201.94	196.26	202.92	198.8	202.21	193.64	196.42	202.56	197.73	203.25	199.04	200.57	199.71	195.38	203.31	201.9
204.89	199.06	206.79	203.79	200.41	198.3	195.78	204.37	202.98	201.34	195.96	201.66	198.17	199.8	195.31	198.56	199.93	199.13	199.71	197.09	196.63	197.75	196.14	200.61	198.75	199.63	197.01	195.24	203.38	196.66	198.75	202.11	201.8	200.65	203.88	199.32	199.19	199.21	200.05	195.98	199.6	201.93	199.92	198.7	196.62	198.26	198.46	200.58	200.29	196.92
212.01	212.85	213.35	213.36	212.13	215.96	214.12	211.93	210.28	214.9	212.39	208.43	217.4	211.5	210.68	213.75	211.93	212.85	212.04	214.8	214.17	216.35	213.87	210.1	213.67	213.99	214.21	216.02	214.55	214.44	214.07	212.39	214.72	220.62	214.22	209.51	216.45	214.46	211.63	210.63	216.34	213.05	214.34	211.11	212.31	216.53	217.21	211.36	214.49	213.25
208.48	208.56	210.02	208.05	209.9	206.39	211.17	209.08	209.11	209.59	211.34	210.29	210.77	210.77	206.49	210.44	207.19	212.44	212.6	209.88	212.48	208.41	206.79	208.82	209.03	207.12	210.87	210.74	210.4	211.06	207.72	207.52	209.66	210.68	209.11	209.24	208.27	207.76	206.5	209.2	205.92	209.47	209.99	208.31	206.67	211.85	214.29	208.37	211.19	209.63
206.6	206.67	204.96	203.02	201.49	206.35	206.9	204	201.35	203.09	202.96	205.44	198.09	200.09	205.11	202.15	204.07	202.24	204.75	204.53	202.23	199.61	200.63	203.4	203.75	201.99	202.48	200.99	200.57	203.09	203.47	203.35	200.31	203.47	200.16	200.88	205.29	201.29	203.56	201.6	206.86	203.34	205.51	205.52	202.97	201.96	204.99	204.56	201.81	206.03
212.66	214.49	215.5	213.2	214.29	210.67	220.53	216.4	208.5	209.49	208.22	210.59	216.58	212.2	210.42	211.46	210.35	212.8	212.44	209.69	211.34	209.04	217.44	215.62	212.85	211.99	209.98	213.55	210.87	214.18	212.8	211.03	214.65	214.22	207.98	208.93	214.02	211.44	210.61	213.81	209.4	213.56	210.41	214.51	207.71	212.92	212.45	210.44	211.1	211.75
200.84	194.78	200.65	199.68	197.07	192.75	195.97	199.51	198.36	196.73	198.94	196.77	194.95	198.95	198.23	194.48	195.46	194.76	201.28	199.75	197.56	196.85	197.24	199.46	197.91	199.36	193.45	196.97	197.65	199.88	196.09	198.4	198.93	202.49	200.23	193.26	197.18	198.18	194.97	197.58	198.35	200.76	198.63	192.94	197.36	196.97	201.11	199.19	194.01	197.94
201.8	201.13	204.93	204.23	196.38	199.36	202.9	202.18	200.4	196.04	198.2	204.59	201.92	200.09	197.48	199.55	201.35	195.05	196.37	196.99	198.28	204.29	202.75	198.11	198.89	201.68	201.58	200.54	197.72	196.63	199.86	200.94	199.75	202.04	202.32	198.74	198.82	198.82	199.7	196.57	193.88	199.79	197.62	195.72	195.93	197.74	202.54	205.62	202.42	202.37
202.48	206.72	201.93	199.56	204.38	199.85	202.67	201.68	203.79	200.89	206.65	203.31	204.38	206.15	203.36	205.16	201.42	201.33	200.22	202.63	201.22	198.73	208.47	204.92	198.75	200.48	202.47	199.97	202.81	205.26	203.26	205.43	200.31	202.43	211.23	205.39	205.36	203.08	201.43	204.18	199.83	199.72	205.51	204.96	202.89	206.67	205.25	202.58	201.42	201.04
213.14	206.94	209.26	209.51	211.14	204.13	208.26	209.01	210.14	204.7	209.03	207.46	211.46	205.04	204.22	210.95	204.68	210.09	211.27	208.74	206.8	209.09	212.65	209.08	212.75	204.56	208.31	212.3	210.29	206.04	210.9	210.41	207.47	211.27	212.18	211.78	209.86	214.75	206.9	210.02	207.82	204.08	210.92	209.8	214.47	210.13	210.19	208.02	210.15	206.32
209.13	201.64	204.67	209.34	210.74	211.08	204.35	205.47	210.27	208.58	204.42	208.3	210.04	203.57	210.84	208.91	209.01	213.15	206.51	205.58	208.17	205.45	211.13	200.49	209.56	206.58	209.52	205.84	207.32	204.68	204.33	210.09	205.86	208	208.3	212.51	207.9	210.94	212.23	208.29	204.9	210.06	208.19	202.57	205.95	209.88	206.95	206.12	207.91	209.14
206.13	202.16	209.44	205.04	206.02	210.05	204.32	210.4	207.63	205.66	205.55	207.05	205.32	207	206.82	205.82	208.17	208.45	209.91	202.87	202.66	203.96	207.35	205.9	207.24	209.36	209.14	204.62	205.19	206.78	208.74	210.46	205.68	208.15	209.38	209.68	210.17	207.97	207.78	209.41	206.58	208.51	209.68	204.2	210.55	203.54	208.94	202.13	211.71	210.25
219.36	216.61	209.45	211.84	209.01	211.61	211.2	215.32	212.41	218.89	210.81	213.67	209.32	219.89	216.06	217.42	214.74	208.63	210.77	216.12	213.08	212.28	217.39	211.65	216.44	216.36	214.73	208.56	216.4	216.13	212.76	213.24	213.55	215.64	215.79	217.77	215.88	217.23	212.21	215.06	212.86	217.93	212.93	213.46	216.66	213.16	217.76	212.37	217.05	216.66
207.99	211.6	212.95	212.92	210.97	217.2	211.77	213.28	211.09	209.07	209.91	212.86	215.73	210.9	213.23	213.04	212.38	213.61	210.86	214.33	212.89	211.2	209.03	210.13	212.43	208.09	212.93	212.76	210.43	214.17	208.86	213.4	212.01	211.96	214.25	211.85	214.41	206.41	209.2	214.37	212.07	211.23	210.56	209.18	211.06	212.54	212.51	215.47	218.79	209.99
206.18	210.43	208.16	206.94	207.72	207.01	209.31	210.02	210.26	210	207.37	210.75	210.39	208	211.09	208.59	209.37	207.77	209.74	207.35	204.42	207.62	204.94	211.87	207.67	213.7	214.58	206.47	206.72	211.89	210.12	210.64	210.61	209.86	207.7	209.34	208.67	206.67	215.89	207.95	207.33	207.43	205.89	209.16	210.5	212.92	203.95	210.33	204.71	209.04
204.24	201.05	199.11	205.24	207.47	199.59	205.98	200.47	204.27	203.05	202.08	205.34	205.39	201.17	198.02	203.4	205.58	201.24	203.64	203.08	202.19	206.74	203.8	205.94	203.52	199.21	202.73	203.47	201	202.99	202.51	202.79	208.11	204.1	202.76	206.94	205.74	203.44	203.51	200.98	201.72	202.15	205.18	198.21	204.89	201.45	203.03	206.82	202.07	202.81
208.58	208.02	213.28	208.41	212.35	204.75	203.46	210.64	212.82	209.72	207.54	204.95	209.59	207.16	205.45	211.83	214.12	211.97	208.38	212	210.39	210.97	207.6	206.93	210.47	211.01	212.42	207.04	211.56	208.37	203.34	211.25	208.54	213.23	204.21	206.42	212.83	213.62	213.7	205.7	205.72	206.28	207.84	207.01	206.03	202.05	205.47	209.44	208.59	207.97
209.01	205.54	207.31	210.83	212.52	209.28	207.9	207.97	206.61	206.35	205.85	202.33	210.89	205.35	209.03	208.22	209.33	208.65	207.08	209.43	206.71	204.16	211.01	209.47	207.92	210.26	204.47	210.18	209.74	208.12	209.33	207.66	211.47	206.85	207.95	213.88	206.81	208.85	208.12	209.96	206.9	209.52	208.68	207.97	211.31	207.43	208.01	206.62	207.82	212.07
204.87	204.57	202.74	200.2	208.35	204.71	204.28	206.13	208.32	203.71	201.38	203.03	202.11	205.87	204.46	203.97	210.08	202.81	205.56	202.23	207.52	202.68	204.84	204.55	206.77	200.94	209.63	207.24	203.84	207.56	203.42	203.44	198.96	205.25	205.37	201.93	208.01	206.36	200.24	205.77	208.74	200.67	201.22	200.94	204.49	203.89	206.91	203.99	207.42	201.96
208.76	201.59	203.06	204.69	203.61	203.98	205.49	203.69	202.81	203.1	205.01	203.95	204.09	205.23	203.8	200.9	203.16	204.36	205.11	203.68	201.18	207.15	201.97	205.17	207.41	205.06	208.44	203.52	203.62	204.54	201.09	204.08	207.88	208.54	206.8	208.24	203.41	201.21	208.45	206.8	207.41	206.17	206.93	203.64	204.75	202.34	206.95	203.11	203.25	200.37
206.36	204.28	202.38	206.89	201.92	204.9	204.68	198.66	203.85	201.54	201.56	203.44	199.77	206.12	205.96	202.62	205.53	202.36	200.32	202.96	204.16	201.09	201.47	204.08	199.55	203.26	203.39	203.54	210.1	207.49	203.56	205.42	200.61	201.64	202.76	202.22	207.91	208.47	199.73	202.9	207.61	205.96	204.23	200.71	204.32	207.81	203.66	202.85	202.43	202.53
198.8	204.96	199.79	199.07	199.48	199.23	198.41	197.9	196.63	198.91	197.17	198.87	197.53	198.4	197.39	198.49	196.72	197.27	196.96	196.72	195.61	195.99	201.49	203.3	202.08	199.47	195.23	200.33	196	196.51	199.68	199.31	199.91	194.21	199.44	197.14	206.58	197.69	198.65	195.76	204.33	199.37	200.66	195.82	200.71	199.45	205.17	201.67	196.65	199.71
194.73	192.25	198.12	195.44	195.18	199.51	190.44	194.72	188.2	195.44	193.91	191.47	188.44	192.2	195	197.19	198.91	193.75	196.32	194.89	197.59	195.04	195.09	194.03	193.57	193.05	192.23	194.18	199.31	193.7	194.79	193.92	191.47	197.76	194.02	194.81	192.74	197.24	189.57	196.1	196.62	194.85	194.48	191.88	194.47	194.34	191.4	191.32	190.52	196.24
209.07	213.45	213.54	215.93	212.56	216.74	211.35	210.77	214.96	213.06	210.32	215.45	213.23	211.52	216.59	211.73	213.75	212.08	217.72	210.85	210.51	217.04	213.95	207.49	213.33	212.8	212.31	211.05	210.8	211.13	214.86	212.96	212.5	207.15	212.73	218.04	214.11	212.99	216.03	211.25	212.08	212.31	214.63	214.86	209.93	210.32	214.45	213.25	216.44	217.03
202.18	205.49	202.89	201.25	201.8	207.07	203.41	202.16	205.24	207.11	202.82	205	202.99	202.93	203.99	208.33	200.8	205.78	199.71	199.9	204.96	203.44	208.93	204.37	204.33	202.05	205.67	203.9	203.76	202.1	201.2	208.39	203.97	205.1	208.37	205.11	205.07	201.76	207.81	204.95	199.97	205.67	203.83	206.15	200.15	200.09	203.21	202.85	204.12	202.36
205.59	208.52	209.44	207.63	208.13	208.94	206.83	209.51	207.75	209.48	211.8	210.62	205.8	211.18	211.05	213.39	211.76	209.58	206.34	208.85	207.32	207.97	209.22	205.08	206.19	210.12	214.21	210.61	213.16	208.66	205.31	208.23	207.44	210.6	201.98	209.74	209.38	207.07	210.51	202.72	209.71	206.16	209.89	207.52	206.07	208	206	205.54	206.76	207.4
202.97	200.07	199.37	203.47	203.22	209.2	201.17	200.9	201.82	207.2	204.77	201.34	202.82	205.37	203.09	198.94	206.76	204.96	201.38	202.36	205.5	202.75	200.02	201.53	206.37	206.26	205.49	203.12	200.31	201.43	201.22	205.62	208.18	205.89	206.14	205.68	202.2	200.1	204.47	202.69	200.94	207.14	205.15	207.87	200.56	206.24	202.7	205.05	207.31	199.47
202.48	201.46	204.94	201.61	199.57	196.79	197.38	199.54	198.27	196.93	198.52	203.11	198.09	201.61	203.97	202.77	195.43	201.15	196.07	196.86	198.87	202.83	202	198.85	199.55	201.74	199.03	202.76	201.86	202.05	195.2	195.77	198.69	205.71	198.19	199.76	199.19	198.31	203.09	192.21	196.63	197.55	198.21	202.97	204.5	199.44	203.59	198.18	196.39	196.39
203.7	201.17	207.38	206.58	203.01	205.25	207.32	200.88	204.9	206.3	204.92	207.45	207.39	204.62	206.62	205.54	206.42	201.69	204.88	203.11	204.68	205.1	203.92	208.29	202.95	209.17	206.03	203.89	205.98	203.71	206.42	207.51	201.56	206.9	203.57	204.91	204.32	204.58	208.49	207.11	206.37	202.63	206.46	206.02	206.01	205.27	201.9	203.5	206.41	204.17
205.72	197.93	204.67	204.16	206.3	210.66	204.15	206.21	205.14	204.43	204.14	203.09	204.38	203.05	204.3	206.85	202.54	201.32	202.26	205.82	206.09	204.55	202.99	202.88	204.43	202.25	210.53	203.15	203.1	205.19	199.96	202.58	203.51	199.99	201.29	203.3	202.32	205.16	204.27	205.77	204.91	202.65	203.89	205.38	210.1	202.46	204	204.96	205.11	203.54
198.53	202.7	202.34	205.6	198.08	201.47	196.62	203.26	198.72	196.78	202.15	198.88	198.02	203.96	199.01	203.85	202	205.73	203.45	203.61	201.06	195.01	197.18	200.2	200.44	204.17	195.07	201.36	198.75	198.32	198.83	204.22	204.85	202.86	202.73	198.68	202.96	201.49	203.16	201.67	198.23	200.17	204.95	197.89	195.4	201.38	199.53	203.63	201.85	199.03
206.65	208.74	205.8	207.77	211.1	213.58	210.83	208.38	209.36	210.24	207.99	217.36	210.54	208.78	212.46	203.4	211.31	210.03	211.83	207.98	208.31	211.48	211.05	213.2	207.52	211.64	207.44	211.54	209.06	209.82	209.38	210.66	203.69	209.39	207.25	210.34	209.27	213.03	207.6	210.76	207.76	211.04	206.83	214.18	212.13	209.84	213.12	210	208.96	211.83
207.37	212.93	209.97	210.34	211.6	209.85	210.29	209.76	208.55	213.1	208.04	209.27	211.84	212.81	209.32	208.76	204.55	207.42	208.54	207.7	213.04	208.29	211.63	207.75	208.46	208.96	207.4	208.74	208.94	209.83	214.38	205	209.75	204.47	212	207.1	208.48	209.14	211.66	208.84	207.58	207.91	210.67	213.89	209.25	207.12	208.07	206.55	211.29	208.61
215.06	217.52	221.85	217.88	216.33	216.79	219.48	216.4	215.99	216.26	214.4	223.33	215.83	217.74	217.18	216.84	217.47	220.54	219.32	216.63	214.38	217.44	216.77	216.92	218.56	214.7	221.17	213.06	221.49	221.15	214.56	215.22	215.62	211.12	220.52	215.78	215.44	219.34	219.24	218.39	218.54	216.3	217.65	215.85	215.81	214.84	218.09	217.58	216.11	213.01
207.52	204.08	204.29	206.06	205.6	205.96	198.71	201.55	205.32	207.13	200.39	204.69	208.38	204.72	200.47	201.61	202.58	202.23	204.18	207.46	202.74	201.53	207.04	199.29	206.6	207.1	202.52	198.52	201.46	205.33	204.69	198	200.78	197.23	210.43	204.3	200.37	201.71	201.31	196.41	203.62	202.55	199.86	202.74	205.71	204.83	205.98	205.86	205	202.38
202.22	198.33	199.21	193.9	199.98	199.19	199.37	198.92	197.8	198.45	198.65	201.47	197.73	203.18	200.86	200.26	201.17	197.67	200.3	201.07	199.62	196.06	198.46	203	197.94	197.51	202.51	195.85	201.91	196.53	197.19	197.61	196.49	199.86	198.85	196.04	198.09	197.32	201.96	198.43	196.75	196.65	200.78	200.54	197.13	202.67	200.66	197.65	198.52	198.13
208.32	208.27	204.53	207.68	204.49	211.93	207.51	206.09	207.03	206.98	204.94	206.39	210	206.95	212.31	206.53	210.46	207.29	204.71	207.67	212.47	211.11	210.48	206.57	206.21	208.82	206.47	209.85	204.89	205.21	207.18	207.39	207.21	201.44	205.52	205.62	212.37	211.94	207.55	209.85	206.57	209.07	205.54	208.39	208.81	208.54	207.92	202.62	207.63	211.2
204.17	202.35	201.91	208.3	201.49	198.14	201.94	203.3	207.59	199.95	205.02	204.64	202.5	203.44	209.63	204.94	203.33	201.04	206.3	202.96	199.72	200.21	206.93	201.25	201.87	202.84	207.15	202.41	206.5	205.09	203.69	204.23	204.85	202.46	202.94	201.83	201	203.53	200.01	202.02	202.32	201.5	198.19	206.97	200.04	203.73	203.52	205.58	208.07	203.2
206.17	211.2	206.63	207.05	206.6	207.4	205.6	209.94	208.97	207.76	210.99	206.95	200.82	208.06	212.25	202.75	210.55	205.36	211.13	208.46	206.56	206.13	211.62	210.06	210.97	207.92	200.54	208.21	213.58	209.56	205.12	209.67	205.97	204.76	208.87	208.79	211.02	203.18	204.65	205.56	208.52	208.16	210.38	209.99	207.02	206.53	211.04	211.91	208.74	205.31
196.7	193.46	190.82	189.56	194.63	190.67	191.27	197.38	193.08	194.05	190.3	193.62	189.22	188.84	194.41	195.11	194.03	193.45	194.68	192.73	195.41	192.19	193.24	194.79	194.94	192.01	191.67	192.67	194.84	198.54	197.36	189.64	195.86	196.08	194.48	193.75	195.23	197.68	196.85	195.02	197.55	193.37	196.69	192.42	195.14	194.3	190.22	197.27	196.87	193.83
210.83	208.92	204.46	210.49	204.56	211.25	208.52	208.7	209.58	207.32	204.1	215.32	208.04	211.59	211.15	205.63	208.7	210.12	204.4	205.41	204.33	209.77	207.28	210.51	209.85	211.8	207.84	209.46	204.68	208.39	211.12	209.52	208.07	209.12	210.07	210.72	212.72	207.63	208.06	210.2	213.82	206.92	206.73	205.67	211.26	209.82	202.95	211.17	213.38	206.96
212.31	210.7	210.38	210.8	211.62	212.23	212.24	215.27	211.11	211.2	215.47	211.29	211.46	211.87	210.39	212.19	211.56	215.11	212.56	211.42	213.01	215.89	216.33	213.04	212.67	213.51	214.25	216.42	214.08	212.29	212.97	213.22	214.34	212.21	211.83	212.76	213.05	215	218.29	216.41	211.77	215.25	212.87	215.85	211.37	213.67	213.33	214.2	211.22	219.62
207.5	215.34	213.57	206.71	207.5	212.7	213.08	210.73	208.83	213.66	209.83	207.39	210.95	209.81	215.76	210.25	211.52	206.93	207.36	211.52	214.06	211.11	212.48	211.36	211.77	213.43	215.87	213.18	212.56	211.33	210.06	211.7	207.34	214.24	208.64	213.37	208.04	210.94	211.31	212.88	214.21	210.81	211.09	209.07	212.68	211.54	212.05	213.01	210.11	215.35
214.45	217.46	218.24	217.69	213.88	216.8	221.02	217.14	217.22	217.94	216.93	216.77	216.91	214.32	218.09	217.97	217.42	218.3	218.28	217.33	218.04	216.32	214.03	217.87	215.1	218.25	218.28	218.55	214.19	216.39	219.88	217.35	214.37	214.85	215.83	212.37	213.13	218.43	218.25	215.85	221.71	216.45	213.7	217.43	221.69	213.67	215.11	217.27	216.85	217.09
209.6	210.19	203.06	212.75	209.21	210.51	209.08	208.76	204.29	210.38	209.95	208.49	207.62	208.14	209.6	214.16	205.76	208.43	209.6	209.17	213.43	212.45	210	211.67	206.25	208.86	207.06	208.55	207.63	206.57	210.3	206.33	209.18	208.04	205.59	210.32	208.8	209.13	208.75	208.92	213.72	210.75	207.81	207.3	201.61	209.42	208.38	212.72	205.87	206.51
209.04	209.53	212.97	211.98	213.92	211.71	214.39	215.78	213.08	210.87	209.09	211.28	211.43	212.22	215.52	215.23	211.27	212.11	203.13	208.5	212.74	213.18	210.82	211.27	214.24	209.02	209.67	211.76	213.19	209.77	209.24	213.04	212.39	212.71	209.21	211.14	207.11	213.57	214.42	213.87	212.09	213.73	213.11	210.11	211.19	212.75	209.82	212.82	211.1	215.22
212.67	205.95	208.33	203.78	208.77	206.68	203.67	207.44	209.28	204.4	207.44	206.76	209.24	207.44	208.47	210.63	208.39	210.85	211.45	209.56	205.19	208.9	205.69	207.66	209.43	205.4	212.02	206.19	208.94	207.45	207	207.16	205.68	207.8	204.72	209.46	206.4	208.91	206.74	209.13	206.51	205.48	201.64	204.02	209.43	206.99	207.77	204.04	207.58	210.81
220.95	215.98	217.09	218.35	217.21	214.67	213.66	214.56	220.78	215.87	216.68	218.58	218.1	219.86	217.75	217.15	214.72	217.79	220.11	220.78	215.35	217.07	216.53	213.38	217.62	219.24	219.78	216.58	215.76	218.66	221.15	222.16	216.48	215.97	218.77	219.41	219.68	219.76	221.05	213.65	218.31	215.05	218.02	221.8	220.35	219.94	220.12	221.47	220.01	218.45
212.32	211.46	212.98	206.59	212.43	217.11	209.57	216.82	211.17	209.93	214.54	213.07	213.08	210.68	211.9	212.93	208.77	213.63	210.88	214.93	212.42	217.25	213.17	210.28	214.38	210.4	212.33	207.01	212.92	216.85	209.78	215.56	212.43	214.4	214.34	213.83	212.78	212.95	209.58	210.31	211.78	213.25	209.88	210.89	214.52	209.82	208.12	212.09	212.18	212.39
208.55	206.57	207.79	203.44	206.08	202.26	201.12	204.1	204.43	206.26	199.84	202.06	205.37	206.26	209.91	200.31	202.9	202.28	210.12	200.43	201.04	203.33	206.14	203.36	207.73	208.22	204.31	200.84	199.5	200.02	207.81	199.68	204.45	203	206.16	203.93	204.42	200.55	204.61	207.12	206.89	207.36	204.87	204.41	201.58	199.55	204.87	201.7	203.38	202.95
206.03	207.42	202.4	206.54	208.82	203.97	203.4	198.21	208.17	208.28	205.88	204.53	205.96	209.87	206.42	206.45	204.93	204.84	205.28	204.76	205.03	208.46	208.02	209.39	207.86	204.02	208.23	203.57	203.22	206.05	206.93	202.69	207.84	205.69	206.19	206.2	204.23	206.62	201.53	206.71	204.97	200.89	207.01	202.99	208.16	205.94	203.52	209.37	207.27	204.07
218.23	215.39	213.86	216.32	217.26	216.36	214.84	214.15	222.4	216.03	214.6	216.08	213.89	216.54	221.48	219.91	220.99	219.81	219.21	218.98	216.38	217.16	220.01	214.25	220.45	219.84	216.96	221.9	215.95	214.06	214.59	217.46	214.63	213.09	218.08	219.13	219.49	215.69	214.19	223.9	215.21	215.66	220.91	220.62	213.77	216.1	220.08	218.25	211.36	214.87
220.03	217.77	217.86	214.44	218.77	220.51	218.44	218.2	213.31	215.78	219.72	215.12	219.34	215.86	218.77	221.33	220.21	220.03	218.33	213.77	220.15	214.55	221.5	217.59	221.9	212.5	219.99	214.63	217.96	213.67	218.4	220.61	213.25	215.36	212.54	217.78	217.67	213.84	213.49	215.83	217.1	213.14	214.4	215.75	219.03	221.12	217.07	217.36	222.49	221.83
211.13	209.09	209.35	212.43	212.18	209.99	210.66	215.44	216.1	216.18	211.58	212.26	212.34	211.01	215.47	216.08	215.9	207.71	212.38	207.1	214.49	213.86	210.4	213.6	213.6	214.13	212.43	212.26	211.61	211.64	210.75	210.33	209.26	212.94	209.92	207.85	213.57	211.8	209.61	212.65	209.02	210.55	212.04	205.64	210.98	215.54	205.96	214.08	209.78	208.69
203.01	201.8	203.12	200.67	202.57	199.67	202.48	198.51	205.05	199.44	200.05	200.03	205.26	203.07	206.21	199.72	201.67	201.38	200.35	202	199.15	196.9	200.79	199.89	200.24	195.93	199.7	199.42	201.84	202.55	202.35	202.86	197.22	202.17	200.36	198.16	206.82	200.39	199.58	196.19	201.85	202.53	201.51	203.33	202.19	204.81	195.7	203.19	197.65	200.26
217.69	218.46	217.06	222.55	217.3	216.07	214.65	222.87	217.52	216.95	218.01	219.31	218.83	220.22	216.36	216.25	220.81	216.03	221.35	214.29	219.14	218.72	213.95	219.25	215.77	219.48	216.43	219.67	216.17	215.55	219.83	217.23	216	217.11	218.06	215.36	215.75	216.25	220.87	219.83	217.95	218.26	221.71	219.89	219.65	216.16	219.39	218.51	217.8	219.39
205.56	204.98	208.74	205.29	202.69	201.15	206.14	206.05	199.2	204.02	201.24	203.71	202.39	204.99	207.16	203.97	205.18	205.33	200.23	204.54	200.58	206.82	203.81	202.24	207.45	208.67	207.28	204.54	206.13	207.56	200.8	206.59	202.98	206.93	208.4	207.13	203.72	202.64	205.74	203.49	203.02	209.03	199.27	202.2	207.1	205.84	204.88	205.64	204.01	206.37
204.42	205.43	205.69	205.38	203.82	205.39	206.22	205.35	202.78	206.27	209.44	208.47	202.79	205.51	203.7	205.02	204.81	206.51	205.51	203.48	202.75	201.83	202.99	207.55	201.63	204.66	205.86	201.23	200.81	207.06	206.72	206.4	210.07	208.22	202.78	203.53	202.49	202.79	203.07	207.63	203.09	202.48	204.83	208.98	204.36	204.24	202.9	202.25	206.13	206.52
205.6	210.29	210.59	209.26	208.52	208.88	209.89	206.7	203.83	209.61	208.79	203.95	204.68	208.39	208.17	206.82	208.12	209.31	208.96	207.66	203.93	208.5	212	207.71	210.04	208.33	210.33	205.27	208.74	204.32	203.9	206.21	209.03	206.18	204.98	206.8	206.29	213.4	206.14	205.17	209.87	204.65	207.27	206.08	207.76	205.26	204.03	213.1	205.87	212.57
202.7	211.12	206.25	205.95	204.34	211.58	210.25	204.63	204.89	212.52	205.28	202.72	206.15	204.29	205.64	209.36	210.63	205.22	212.85	207.28	208.8	205.94	208.57	206.35	209.82	206.25	205.79	204.33	209.55	206.53	206.86	205.24	207.08	209.17	208.94	205.03	211.25	205.05	207.1	208.65	207.52	203.37	209.81	208.21	210.54	206.55	206.29	204.01	205.9	207.44
207.83	205.88	207.71	204.93	204.74	199.38	202.72	202.68	203.45	204.96	205.21	203.66	207.46	204.04	204.88	199.86	209.25	204.65	206.84	202.03	204.42	208.47	202.43	205.26	201.56	205.17	210.41	203.4	203.86	200.69	201.11	203.8	205.29	202.11	205.32	198.62	205.4	200.16	203.53	201.92	204.32	202.57	204.44	206.81	203.33	204.89	204.49	204.14	207.11	203.14
203.62	205.57	202.68	204.2	204.19	202.63	203.96	202.2	204.37	201.09	204.45	204.68	201.03	206.28	206.54	204.96	204.32	205.79	204.73	207.61	204.11	205.28	203.25	204.89	205.8	201.4	204	200.4	200.69	207.34	202.44	209.2	206.12	204.87	198.43	207.87	205.23	206.2	200.91	204.46	200.53	207.07	202.7	199.94	202.69	203.99	199.55	198.69	202.46	205.05
209.77	205.31	211.4	211.77	211.74	209.61	210.61	208.11	213.48	210.45	209.04	209.67	210.91	214.49	209.17	211.19	213.42	216.9	211.31	209.65	211.47	210.41	205.54	205.4	211.56	213.33	209.32	207.2	211.19	209.27	211.98	208.81	208.78	212.8	212.08	207.99	208.95	206.64	208.81	214.07	208.09	207.7	208.36	213.12	209.84	203.56	213.1	209.53	213.04	209.01
210.04	215.32	209.96	207.37	215.38	212.63	214.13	207.72	211.48	211.77	208.72	211.46	208.45	209.39	215.98	210.94	214.44	212.53	212.22	209.52	211.24	211.16	211.78	210.47	209.16	211.1	215.34	211.53	209.45	214.63	212.12	210.37	209.03	215.98	215.08	210.06	210.05	216.32	212.13	210.11	209.73	214.04	208.66	220.37	214.76	206.66	210.72	211.69	212.45	210.58
203.97	201.65	201.48	196.77	199.35	199.36	199.14	204.01	201.51	200.34	199.86	196.2	198.24	198.43	196.3	202.19	194.47	197.58	201.78	201.81	199.56	194.7	198.22	202.14	200.55	198.16	204.52	200	203.45	195.85	198.79	201.37	204.22	198.96	202.79	199.83	195.72	199.4	195.89	198.83	199.23	199.39	201.22	199.68	200.43	196.94	201.24	202.19	202	197.27
205.96	208.02	206.48	209.68	211.09	207.38	208.4	209.57	204.26	207.87	209.79	206.6	206.04	205.58	210.82	206.76	207.98	206.85	207.94	206	205.38	209.3	203.47	209.5	206.42	210.43	205.49	206.83	207	211.05	207.65	209.37	206.94	209.58	204.91	209.81	205.25	209.65	206.09	202.22	207.85	206.81	204.59	211.8	205.4	210.31	206.39	206.95	207.46	206.84
206.03	212.27	204.89	211.09	206.95	207.88	210.72	205.85	209.58	203.56	210.03	207.93	208.42	207.55	206.52	210.56	205.83	205.74	209.26	206.83	209.9	208.89	207.54	202.58	204.48	207.57	205.54	207.38	205.6	206.21	212.41	206.65	207.88	207.18	207.55	207.32	205.4	204.36	212.6	210.11	211.62	206.87	207.93	209.34	207.88	206.27	210.19	203.68	209.4	206.26
209.22	209.37	210.33	209.79	208.91	211.51	211	211.45	208.23	207.24	209.83	211.03	211.3	212.1	206.16	208.88	206.25	212.24	210.7	211.67	206.25	207.11	207.4	209.82	208.63	202.59	210.14	215.15	209.06	209.43	208.66	208.03	208.78	208.75	210	207.58	211.39	210.27	208.8	210.22	206.82	205.27	207.69	209.95	205.88	209.88	207.45	205.1	206.56	206.19
205.8	209.7	210.06	205.1	205.78	209.72	205.62	205.28	207.28	204.98	202.74	208.7	206.08	208.77	208.55	207.89	209.04	208.84	202.7	209.81	207.68	206.3	207.27	205.36	202.34	208.66	203.56	207.58	205.12	207.93	209.35	212.54	204.69	208.09	205.89	203.72	208.25	208.05	204.13	206.35	206.1	207.49	205.39	204.69	203.86	204.02	210.54	208.16	202.12	204.15
208.47	211.14	207.47	208.21	204.85	216.3	210.15	209.49	211.78	206.45	215.22	209.47	211.12	210.18	206.6	207.65	213.62	212.35	211.96	207.95	210.48	211.04	210.93	207.23	209.9	209.1	212.83	213.1	210.67	205.59	208.67	209.02	203.59	205.51	209.41	207.98	205.89	211.47	213.54	211.62	210.35	208.25	206.55	208.82	209.1	210.53	209.9	206.31	206.39	209.88
199.19	199.18	197.29	194.31	198	200.54	199.5	201.6	202.13	199.75	200.21	200.94	197.34	196.01	199.45	200.24	197.99	199.49	199.3	196.16	196.9	202.88	198.2	199.73	198.27	197.06	197.06	192.98	195.36	197.3	198.88	198.69	198.87	199.01	196.34	199.09	198.75	195.21	201.26	204.23	198.47	203.47	194.03	199.26	196.12	195.99	200.71	202.7	197.71	198.12
195.17	201.65	201.12	197.44	200.35	199.56	195.63	194.24	197.87	199.21	197.2	198.68	195.91	200.33	196.57	196.05	198.9	196.37	196.91	196.46	190.4	202.4	202.38	194.41	199.38	199.2	194.14	197.46	198.32	199.3	195.68	195.24	200.58	197.63	194.58	202.71	200.44	201.23	198.69	195.83	201.03	194.99	194.61	197.95	201.42	199.55	200.03	200.11	201.59	199.18
207.94	208.3	208.11	205.83	212.25	210.12	207.96	206.67	209.45	208.09	206.14	209.68	211	206.98	208.23	212.71	210.47	214.98	211.97	208.05	209.19	210.45	210.98	206.59	207.95	210.68	208.1	211.78	211.68	208.42	211.76	208.95	207.6	212.68	206.31	208.36	206.6	208.77	206.85	210.94	214.57	211.35	211.44	209.07	209.54	208.2	209.47	212.29	210.31	209.73
204.4	200.1	197.77	199.43	202.19	197.93	202.08	204.08	203.54	204.14	204.3	200.06	201.93	200.89	203.07	207.3	199.93	201.92	202.23	204.69	203.79	204.15	202.88	202.49	205.64	207.22	203.72	203.19	201.55	202.95	206.33	200.03	198.42	197.91	198.31	206.18	203.57	200.45	202.33	203.08	196.85	201.69	202.29	207.35	207.74	204.21	206.79	204.53	210.37	198.46
214.13	214.07	220.87	218.8	219.12	212.4	215	213.04	217.92	216.14	216.3	219.67	220.68	222.04	215.96	214.24	219.05	217.6	218.12	219.29	219.56	223.22	217.13	221.33	216.37	219.02	216.78	218.98	215	214.96	213.31	215.4	216.68	217.35	217.24	220.33	217.89	219.12	220.38	214.13	217.31	221.1	219.91	216.86	216.53	217.85	215.02	219.41	216.89	218.62
209.51	209.41	206.46	206.77	207.5	208.71	206.26	209.93	208.92	208.67	209.75	209.73	211	208.74	210.47	210.12	212.65	208.15	210.91	210.12	211.39	210.45	209.26	211.36	213.54	207.16	210.2	206.16	210.22	208.26	207.42	210.92	212.62	212.76	211.8	214.18	211.45	211.2	208.55	208.4	210.5	205.44	209.82	209.51	206.84	204.42	210.54	209.19	207.91	206.83
206.37	212.05	210.49	209.37	209.14	207.7	207.93	209.25	208.75	216.42	211.3	201.25	212.04	208.93	206.75	209.15	211.63	212.3	213.87	207.71	207.45	206.81	206.43	208.74	209.89	209.27	207.78	207.27	210.44	206.95	210.18	208.67	203.15	213.75	209.39	206.29	211.17	210.13	211.06	210.44	208.45	212.6	206.89	205.23	212.78	211.48	207.36	206.35	208.42	208
207.2	209.7	208.74	207.74	210.45	209.39	215.26	209.37	208.93	211.66	209.85	210.79	205.41	202.28	208.93	208.48	207.02	209.36	211.25	210.46	210.13	205.24	212.26	211.19	210.79	212.31	209.59	213.76	211.01	208.9	207.84	211.24	209.61	213.4	209.86	210.25	215.12	208.55	213.61	211.91	208.92	213.71	206.7	210.61	206.17	209.45	209.6	209.32	213.32	210.67
211.28	211.86	208.56	204.57	209.79	209.2	205.17	211.2	202.42	208.91	208.98	209.24	206.5	209.52	213.24	209.87	208.51	205.15	208.92	207.64	197.92	210.56	207.76	205.14	208.35	208.1	209.35	209.27	208.51	208.6	204.97	210.58	213.42	209.11	212.46	209.52	209.67	208.11	215.17	207.37	206.59	207.99	210.76	211.66	209.09	205.69	205.87	211.54	208.76	208.96
199.3	201.47	201.33	199.73	206.36	198.43	200.02	200.45	203.79	197.43	204.05	198.88	200.71	197.36	201.84	199.67	197.31	200.51	198.37	202.36	198.65	198.85	196.75	198.21	199.27	196.74	196.01	196.78	197.83	200.28	196.1	200.94	195.54	201.1	199.38	197.4	200.04	200.9	201.15	201.8	196.16	196.28	199.43	205.44	198.59	199.86	199.8	205.77	200.98	197.07
210.57	207.51	210.16	209.48	208.6	206.17	208.22	208.4	208.01	204.47	203.1	205.76	213.3	205.97	207.08	207.79	207.5	206.11	206.59	209.91	209.94	206.11	212.77	205.47	213.42	203.5	210.19	212.82	205.95	206	207.51	205.23	214.64	208.5	210.32	207.29	208.18	209.08	209.14	209.6	208.13	210.48	205.77	205.28	209.73	208.53	202.31	206.63	208.8	206.93
209.36	202.36	202.59	208.57	201.39	204.58	208.47	207.12	202.07	203.52	206.19	203.13	208.35	201.65	201.06	205.91	202.45	201.61	201.69	205.17	200.32	200.84	199.84	197.65	204.74	206.68	203.07	205.08	201.73	204.17	208.2	201.82	204.79	207.09	198.74	204.77	209.24	205.11	206.06	198.92	205.33	200.01	206.77	205.46	204.15	197.54	206.54	204.09	203.13	202.33
206.57	206.76	208	207.02	208.78	204.88	206.1	208.36	209.22	209.11	203.93	205.29	208.08	205.36	205.58	205.73	208.42	203.87	211.76	207.53	204.22	208.47	210.41	209.19	204.78	207.65	207.73	207.83	208.11	209.28	208.69	212.26	205.82	205.58	204.78	207.76	204.55	205.89	206.63	208.56	210.8	208.45	209.47	204.81	212.48	204.51	206.82	205.08	208.12	209.05
206.73	203.02	208.12	203.36	203.94	202.75	204.94	204.77	206.87	203.99	206.8	204.83	207.63	201.46	205.95	202	204.51	204.27	205.88	206.26	206.51	206.87	203.96	204.76	202.98	204.75	206.35	205.17	204.88	205.51	205.47	206.07	203.89	207.76	205.35	207.48	205.35	205.59	204.34	203.21	201.05	202.16	207.07	204	202.81	205.33	203.41	202.14	200.56	201.51
200.18	199.93	201.62	202.16	201.79	200.91	200.67	201.56	196.31	198.76	200.59	201.42	201.96	198.62	203.1	199.64	201.71	199.02	205.07	202.11	200.2	200.35	199.45	205.77	204.74	202.17	204.05	196.61	200.57	202.32	203.82	194.53	204.19	203.16	202	199.76	199.7	202.26	202.22	203.61	205.35	199.99	201.98	200.97	201.33	200.42	202.6	202.46	199.61	200.56
204.18	202.92	199.5	198.77	203.11	203.31	204.42	200.86	200.31	199.07	203.39	199.63	209.54	198.17	207.55	204.35	204.63	206.4	204.54	204.42	203.98	198.37	206.54	203.55	201.12	199.62	201.84	203.62	204.58	202.54	202.15	203.48	204.41	204.76	202.24	201.02	207.38	203.96	202.76	201.76	201.39	202.81	202.93	201.67	205.17	201.38	199.56	203.7	198.69	201.15
201.02	201.97	202.68	197.33	200.18	199.7	202.01	202.18	198.35	201.1	197.75	201.95	202.83	201.33	199.68	198.08	199.6	200.38	199.99	201.98	203.9	199.96	202.23	200.82	203.51	200.64	199.39	201.59	199.78	198.8	201	199.72	199.62	203.03	197.67	203.43	197.45	199.01	199.41	199.19	201.31	205.69	202.38	200.36	196.02	200.89	201.64	199.2	203.68	199.75
212.48	213.17	209.43	211.95	210.47	215.78	211.22	213.38	211.09	213.84	208.48	212.33	209.56	217.24	217.76	214.14	211.54	210.91	212.99	206.35	212.42	210.32	213.27	210.86	210.08	210.41	211.55	207.36	207.75	209.55	214.8	210.19	211.43	214.68	215.47	213.39	213.2	213.49	213.1	211.1	208.39	211.41	211.51	209.76	209.66	212.47	205.02	211.86	210.25	209.99
205.36	213.69	211.74	205.19	209.64	207.12	208.44	209.46	207.47	207.28	212.86	210.74	210.55	206.06	205.4	208.94	206.92	210.36	210.85	207.66	205.88	209.76	209.5	208.42	210.8	208.83	206.08	211.69	209.26	209.16	209.46	210.44	211.27	205.91	208.88	203.74	205.18	205.9	209.29	205.51	211.68	210.41	209.41	214.23	209.37	206.97	210.21	206.24	207.96	206.96
206.39	203.09	201.37	203.7	210.29	205.55	203.92	202.69	210.56	206.14	206.98	206.35	206.49	204.48	202.93	201.56	206.56	205.8	202.6	208.83	201.78	198.72	200.08	206.89	205.69	206.9	203.35	201.44	202.86	206.53	202.43	203.95	204.27	201.87	202.08	205	202.13	202.96	198.44	207.88	205.46	202.62	205.64	203.92	204.24	204.32	206.52	205.78	202.47	204.59
207.79	205.45	207.6	206.59	210.47	205.49	205.27	210.98	206.74	211.95	209.19	204.4	207.7	210.93	211.82	207.53	204.69	208.25	211.75	204.72	203.62	204.8	206.3	211.3	207.85	210.67	208.68	207.12	204.1	211.27	205.98	208.95	205.15	209.29	210.44	210.43	206.79	206.44	208.06	210.31	204.3	211.43	204.12	206.27	207.1	206.93	209.66	207.8	209.87	206.71
216.35	211.49	213.95	208.14	213.17	215.37	212.69	207.76	214.86	216.68	209.22	216	211.12	211.29	209.47	210.2	212.11	206.71	211.18	210.93	209.28	211.03	212.03	213.72	212.86	209.48	212.68	213.65	210.85	213.51	208.07	213.34	213.64	214.59	214.7	210.24	214.32	206.64	213.26	209.9	213.87	212.95	213.35	208.99	210.49	212.76	209.53	215.21	217.15	213.26
197.47	202.24	201.54	200.7	202.74	201.45	202.81	204.78	198.57	202.25	198	202.52	197.17	196.99	199.85	203.85	201.74	200.3	198.23	201.89	197.61	202.04	202.02	204.96	200.83	199.45	201.88	200.39	199.64	202.33	195.12	212.28	204.18	197.06	203.53	201.82	202.61	198.15	201.48	202.56	203.1	196.14	202.99	199.39	195.67	201.69	201.16	199.34	197.49	195.62
202.58	205.18	204.97	203.76	205.2	203.67	200.33	206.7	198.65	199.8	204.54	209.86	205.21	207.85	207.19	205.87	204.82	204.46	206.5	199.69	200.52	204.62	206.27	202.96	205.74	203.09	204.8	208.33	201.99	206.9	201.96	203.93	205.86	203.39	203.75	203.04	203.54	204.99	200.45	199.88	202.94	207.56	203.63	208.62	204.44	206.52	202.26	205.52	203.42	202.65
209.76	210.63	210.62	211.63	214.24	214.96	210.28	210.46	211.48	212.08	217.4	216.26	210.86	210.05	214.44	211.94	210.28	212.64	211.57	214.08	210.47	207.99	209.82	211.43	212.73	214.77	212.47	214.08	212.75	209.12	205.35	213.03	211.81	211.84	217.53	211.18	213.1	214.3	213.91	211.94	212.43	215.17	211.26	213.2	213.49	212.9	216.2	210.16	210.35	212.9
215.63	214.41	212.46	211.63	214.29	214.22	216.02	210.92	213.29	215.9	210.16	214.18	213.8	212.26	215.73	220.42	215.48	213.42	216.75	215.28	213.19	217.83	215.64	213.72	216.32	215.02	213.82	220.48	214.72	212.24	213.35	210.7	214.49	210.36	209.89	215.8	214.61	214.19	215.17	215.7	211.57	216.25	217.95	218.45	216.94	216.49	218.87	214.24	209.15	214
197.14	199.1	201.89	202.22	199.74	198.85	202.04	199.46	204.72	202.26	199.35	198.51	197.12	197.48	202.08	200.62	198.5	202.78	194.51	196.76	202.29	202.93	197.73	199.23	200.62	204.78	203.98	198.22	197.58	203.75	201.83	204.05	205.14	200.75	203.91	196.61	205.21	198.55	198.69	203.03	202.39	194.99	195.25	200.27	200.09	199.59	198.69	199.83	198.31	200.73
207.95	206.63	207.39	202.54	207.55	198.28	204.61	202.59	209.03	204.71	202.2	201.52	202.96	210.45	202.85	205.29	204.96	200.92	203.62	204.02	200.76	206.36	205.55	205.24	193.77	205.56	205.18	206.69	199.89	204.35	207.55	207.38	203.82	202.73	198.85	206.22	207.11	205.44	207.62	203.17	204.16	199.24	205.36	202.54	205.51	205.41	203.59	205.05	204.83	203.8
208.1	203.54	212.45	208.53	205.94	206.63	207.22	207.22	209.24	209.66	208.75	210.4	208.25	205.14	210.8	211.43	209.62	207.15	208.11	205.02	208.09	211.92	212.01	213.93	210.62	209.79	208.48	207.94	207.96	206.53	213.36	206.45	206.2	209.46	205.16	210.86	209.9	207.13	212.62	210.35	210.58	205.58	209.22	211.72	210.97	206.02	211.3	207.44	208.87	210.35
196.01	198.09	197.71	196.94	198.02	190.74	194.33	194.82	192.66	193.45	195.78	204.61	200.34	194.23	192.04	193.78	195.57	194.05	199.14	194.09	193.38	193.15	195.29	195.4	195.62	195.87	194.41	193.99	194.72	198.05	190.86	195.16	193.84	193.56	194.53	196.52	194.56	196.6	200.82	195.69	193.66	194.24	198.26	195.74	198.07	194.98	197.28	197.99	198.44	193.73
203.59	211.95	211.61	205.43	206.43	209.63	209.85	204.25	208.32	209.98	213.03	210.51	209.8	210.08	208.84	213.52	209.48	207.51	204.52	205.49	207.08	207.03	208.87	204.28	205.99	210.81	206.52	202.08	211.23	208.96	209.97	205.35	208.76	211.47	209.97	209.93	208.5	208.43	204.56	207.81	211.5	209.91	214.02	206.86	207.94	203.52	211.04	208.11	203.05	208.94
214.31	208.25	215.61	208.06	210.65	211.16	212.77	208.54	210.8	209.44	208.87	207.87	211.48	208.32	216.03	209.98	212.69	208.65	214.18	215.67	212.68	216.83	215.47	207.24	208.06	207.07	210.51	212.25	210.78	207.8	211.71	212.59	210.82	209.62	212.55	208.46	216.21	209.07	213.57	208.13	212.48	214.47	212.79	214.53	215.75	210.84	212.5	211.04	211.94	210.78
196.89	196.29	196.92	195.37	194.48	199.25	196.81	201.06	200.19	193.8	192.49	195.28	195.97	199.21	200.31	195.68	196.93	199.52	203.07	196.35	198.75	203.96	200.83	199.28	198.12	196.45	192.78	192.4	200.37	195.93	198.11	196.23	198.12	196.92	205.47	199.98	199.41	201.24	199.54	199.67	198.81	200.35	200.95	198.16	199.16	193.5	193.62	197.68	196.51	195.5
200.65	196.78	196.09	198.72	201.38	200.63	198.61	197.86	200.3	196.23	196.39	197.14	196.79	203.74	193.25	194.63	195.52	196.64	199.05	197.98	194.62	199.05	197.09	195.79	198.49	196.49	195.8	195.37	193.89	197.5	197.7	195.39	202.55	195.3	193.88	203.05	199.83	197.76	201.66	198.66	204.65	208.43	200.39	201.89	194.72	199.83	196.79	198.85	200.06	198.82
209.68	212.39	210.71	205.33	211.42	209.47	210.28	211.34	211.31	212.33	213.15	206.73	204.75	208.8	208.3	208.81	210.87	206.93	207.79	209.2	207.9	210.43	207.81	205.97	207.66	208.37	207.55	210.66	209.23	206.4	212.87	209.99	207.5	211.66	206.28	209.06	208.26	210.52	209.25	209.11	211.19	207.8	211.19	207.48	211.45	205.79	210.5	209.12	209.3	212.62
206.95	208.99	210.87	207.15	210.76	204.46	206.85	211.06	207.83	209.68	208.45	212.59	205.21	204.31	208.89	207.53	206.43	210.2	208.05	208.48	204.6	207.85	202.31	206.45	208.09	208.88	210.27	206.96	208.02	210.94	211.95	208.89	210.09	209.9	207.09	210.51	203.5	207.47	209.82	208.6	210.29	211.92	211.89	210.37	205.08	209.69	208.62	210.99	208.12	211.22
203.14	200.07	200.12	201.78	200.92	201.73	203.72	198.28	203.93	198.13	199.27	201.24	201.46	196.47	201.02	198.59	200.22	198.87	196.73	200.96	201.08	197.99	201.59	204.15	199.02	201.98	198.62	200.91	202.56	197.43	198.69	199.27	192.27	202.32	203.55	199.51	203.15	203.54	202.81	199.58	204.02	198.06	198.14	200.44	202.4	201.51	204.97	201.61	199.68	201.05
205.09	201.03	207.1	201.89	202.64	203.55	207.4	206.36	203.15	204.58	206.27	200.36	200.63	202.6	202.24	202.79	201.23	203.97	204.27	204.78	202.45	209.2	209.17	199.77	202.69	204.57	200.15	205.79	207.17	206.86	203.2	202.94	200.35	203.22	198.72	207.16	202.22	203.81	207.41	200.52	203.36	205	203.26	205.38	201.53	203.98	201.74	203.06	203.53	197.82
206.74	206.97	208.39	210.26	206.84	209.6	210.75	206.75	208.7	207.22	207.09	208.49	204.91	210.54	209.73	207.34	209.42	205.28	207.15	211.35	207.78	204.43	209.55	203.46	206.43	208.27	206.94	208.12	210.91	208.58	206.35	207.79	214.07	210.23	208.62	205.83	207.8	206.61	207.66	215.08	207.73	206.81	207.68	209.52	206.37	206.99	204.27	208.14	205.55	207.09
210.04	212.39	210.12	212.12	213.2	212.27	209.41	212.09	213.96	209.06	211.36	212.37	211.1	214.47	215.19	211.64	213.49	212.93	209.49	209.35	211.1	212.05	217.08	209.54	213.29	213.84	215.15	210.29	211.21	215.9	211.14	211.54	208.82	214.57	210.96	215.41	213.94	211.66	208.14	214.96	210.8	207.04	209.47	211.41	213.8	214.88	212.86	212.24	213.18	214.3
210.34	209.6	208.2	206.52	210.51	213.3	209.3	211.22	207.17	209.61	211.51	209.36	212.03	212.2	212.19	210.34	210.25	209.97	209.22	210.33	211.05	215.04	211.09	216.8	210.95	206.99	212.98	212.81	213.21	210.29	212.19	210.52	209.15	211.86	214.51	212.15	213.93	212.18	212.19	210.91	215.16	209.36	210.85	213.18	206.84	210.73	211.01	206.5	209.26	215.3
206.51	205.84	205.64	212.8	211.61	201.2	208.9	207.64	207.44	208.03	211.72	204.25	211.4	205.29	209.37	211.69	210.02	214.61	204.24	211.55	208.92	206.66	209.01	209.6	208.06	212.06	208.11	206.72	207.25	211.41	206.04	211.68	212.71	211.44	209.71	202.06	208.94	208.32	204.88	216.53	207.8	211.41	213.81	211.43	211.9	213	210.45	205.52	207.12	207.41
215.08	214.6	209.98	210.77	210.1	212.93	212.99	210.59	209.93	209.2	213.61	211.12	207.12	214.02	206.03	210.01	217.44	209.11	214.73	214.34	211.84	208.81	214.64	213.12	210.91	215.47	208.57	215.21	211.14	211.94	210.52	207.6	211.59	209.36	210.07	213.07	207.91	211.29	214.94	213.23	212.3	212.65	210.76	209.83	212.82	212.81	209.84	214.09	214.27	214.69
216.47	211.44	213.18	212.97	210.42	206.31	211.59	213.83	210.84	215.85	213	212.43	211.08	212.3	211.88	211.92	211.76	214.41	211.35	210.41	214.69	210.58	210.94	214.58	211.44	209.9	214.42	211.38	214.73	212.71	209.34	214.17	214.31	210.32	216.4	210.98	212.34	208.97	212.52	210.4	210.77	209.47	211.81	211.19	212.08	212.58	211.57	211.65	208.9	211.57
203.5	200.75	200.5	195.26	200.98	198.28	198.81	203.38	199.69	199.56	200.34	200.42	200.71	198.66	200.11	202.27	203.67	204.22	198.29	199.6	198.25	198.56	200.28	201.32	199.02	196.76	199.47	199.37	201.69	201.71	205.99	198.39	203.42	196.55	196.3	200.67	202.15	202.69	200.45	198.75	200.18	201.79	201.92	200.62	197.78	202.92	198.58	204.82	197.01	196.03
203.6	201.73	209.15	207.32	206.71	207.01	208.58	203.05	204.52	205.65	208.11	202.83	207.02	206.63	206.53	205.11	205.75	203.78	203.42	211.22	207.52	204.34	209.38	205.44	207.67	204.09	200.86	205.34	205	207.39	203.95	205.83	206.95	205.82	207.33	210	205.67	206.71	209.98	206.2	205.33	202.09	205.26	209.76	207.14	211.15	203.69	204.24	208.58	206.81
208.05	209.13	206.86	207.68	206.27	210.26	207.01	212.64	207.8	207.58	207.99	211.67	208.76	207.16	207.89	205.55	210.27	207.19	207.85	207.39	208.63	206.6	206.66	206.76	210.91	209.85	205.67	206.67	210.99	204.97	209.27	204.45	206.32	206.1	209.11	209.47	205.35	206.57	207.5	210.35	207.89	208.57	203.57	205.65	210.09	204.36	206.14	205.66	211.41	206.83
221.7	215.49	216.88	218.31	214.23	223.91	216.36	216.09	221.01	218.56	217.56	214.63	215.65	214.68	217.61	219	216.93	215.78	217.92	215.23	214.67	220.56	218.87	216.4	218.27	213.42	220.35	218.5	219.87	216.56	217.35	219.92	216.12	213.11	219.38	216.28	219.05	217.8	221.47	216.48	214.71	216.31	217.39	219.07	217.84	223.52	213.12	219.92	215.24	215.43
204.85	199.25	197.31	201.68	200.86	196.44	197.25	198.09	197.5	197.63	199.73	202.07	195.47	197.84	197.2	199.65	195.26	198.43	196.11	198.5	197.71	197.74	197.02	198.34	195.35	202.72	196.15	197.06	197.72	193.65	199.7	197.31	201.37	197.47	199.43	196.34	197.75	198.08	201.71	196.31	198.03	199.78	199.72	197.02	195.34	196.18	198.26	194.5	196.68	193.01
197.29	200.13	197.7	202.2	197.83	200.01	206.8	198.57	198.19	204.63	203.33	204.71	200.74	202.27	195.41	202.75	199.55	201.39	201.73	199.07	198.82	200.3	202.4	201.17	200.86	203.15	196.55	195.65	199.07	198.94	198.29	201.04	201.55	200.24	202.87	202.01	199.44	202.92	201.09	197.49	204.89	198.29	197.9	200.48	199.22	197.88	197.45	201.19	198.58	197.4
203.07	199.06	204.28	202.08	203.98	202.54	206.25	204.65	203.26	205.53	208.34	207.47	194.99	202.34	202.58	205.31	201.23	200.87	207.53	201.31	204.05	205.4	203.61	200.53	203.85	204.43	203.51	209.53	205.71	200.8	203.35	200.85	202.13	208.05	206.07	202.95	199.97	201.65	201.45	205.66	203.09	199.83	201.32	203.57	202.28	204.55	208.92	199.52	206.07	208.21
203.29	202.37	199.19	196.12	204.89	202.14	202.99	202.74	206.46	204.05	200.4	204.72	196.94	204.13	204.2	207.23	202.4	203.67	205.49	203.39	203.56	205.04	203.2	203.22	204.97	204.04	203.75	199.9	206.3	201.15	203.73	206.77	201.23	202.56	199.88	205.49	206.17	199.87	206.52	205.5	199.32	202.74	201.21	202.69	203.13	201.71	203.54	201.39	206.01	205.12
208.67	213.96	209.17	207.03	212.28	213.64	209.62	210.41	210.17	210.18	208.8	211.31	212.32	205.21	208.72	211.11	211.39	209.92	214.16	207.69	209.48	206.49	209.44	208.03	208.35	208.98	211.94	213.53	208.79	209.69	209.04	207.91	204.21	205.05	207.85	208.48	208.47	209.54	206.43	210.72	215.08	207.76	207	207.75	212.01	208.68	211.02	211.11	210.44	208.26
212.76	208.62	213.03	211.99	213.1	214.68	216.06	211.85	211.31	215.11	209.96	216.21	214.73	214.73	217.35	210.21	207.85	214.31	212.47	210.42	216.82	212.64	210.35	217.01	210.32	212.98	209.5	212.58	217.09	209.93	216.38	211.55	214.76	214.15	207.76	213.8	211.44	210.49	208.35	206.73	210.65	213.26	205.94	215.24	211.08	211.08	212.28	212.64	212.26	208.05
206.55	207.33	206.05	206.95	211.29	214.61	207.72	206.29	208.65	208.82	213.29	205.81	210.3	209.59	207.26	208.62	207.48	207	203.95	209.21	206.84	209.74	208.31	208.54	207.63	213.89	212.27	207.63	210.27	209.28	207.91	210.63	211.28	208.79	211.57	209.48	210.3	209.84	209.28	206.23	207.96	210.74	207.59	204.47	209.24	214.4	211.9	209.64	205.68	214.92
206.19	214.96	215.17	209.83	213.04	210.81	212.29	208.79	208.53	209.19	212.95	209.87	214.24	213.76	215.58	213.27	211.9	214.02	215.06	214.27	209.92	214.14	208.92	211.1	216.5	211.82	209.26	211.18	211.52	211.95	209.56	213.11	212.04	214.2	209.99	213.52	214.96	211.27	218.88	214.49	210.41	209.65	209.75	211.91	212.85	213.29	215.16	218.6	214.49	212.32
216.71	214.89	218.82	221.6	225.39	219.88	216.64	217.29	215.51	215.95	217.84	215	223.91	216.69	214.28	215.83	217.05	216.37	216.78	220.42	223.46	219.16	219.16	219.84	218.98	219.68	222.66	217.18	216.88	217.98	215.54	215.19	213.25	220	217.34	216.4	219.95	215.62	219.55	215.09	216.59	216.91	215.07	215.82	219.51	222.21	211.5	216.4	222.84	215.41
208.54	206.54	207.04	206.25	207.89	208.35	204.05	205.38	208.34	207.21	211.08	206.35	210.67	204.49	211.35	204.51	207.96	206.99	207.68	206.99	203.87	210.15	208.2	210.41	207.37	206.91	203.95	212.79	208.62	207.7	208.28	207.96	208.86	210	205.64	203.98	208.48	209.98	207.8	210.93	215.56	213.11	208.15	212.86	216.77	206.9	204	206.88	204.1	200.93
210.71	214.81	210.75	213.81	212.45	209.99	210.28	206.46	206.11	209.45	212.32	210.84	211.34	211.87	208.68	211.95	214.22	215.62	214.77	217.46	211.17	210.6	212.73	216.85	210.78	213.25	210.39	209.06	212.77	213.62	209.77	210.27	212.34	216.64	210.1	213.65	217.69	207.68	209.86	206.77	208.8	212.27	210.77	216.46	212.83	210.01	208.98	211.19	210.27	212.02
210.32	213.16	212.32	208.76	212.39	209.93	213.55	213.52	213.83	210.13	212.8	211.07	210.67	213.47	216.52	208.88	215.69	213.35	214.62	213.39	212	212.31	213.33	211.77	214.45	214.19	209.96	215.31	212.81	211.34	216.36	215.87	212.8	214.34	209.86	208.39	212.47	214.11	209.29	213.22	214.39	212.11	208.03	213.54	211.29	214.88	209.8	213.37	210.67	213.12
201.05	204.86	205.81	204.56	202.71	205.63	199.43	204.22	205.26	201.45	205.1	203.53	202.32	203.49	202.54	202.31	201.08	203.44	202.4	199.01	203.78	201.58	204.85	203.57	198.77	205.78	201.04	204.59	197.18	200.26	202.47	200.6	199.52	200.18	200.34	205.88	199.48	203.65	204.4	201.34	207.08	198.91	202.17	203.45	203.06	202.47	200.55	205.08	200.64	203.95
204.56	204.33	203	204.06	199.72	203.12	203.42	202.88	201.93	202.4	204.4	204.43	205.11	206.61	203.92	199.74	196.33	200.88	202.28	201.27	203.77	206.14	203.99	203.25	202.94	205.72	203.17	206.18	200.17	202.03	200.59	202.04	201.37	203.24	202.54	207.93	203.73	204.32	201.51	207.27	202.18	199.97	202.18	202.67	205.07	202.68	205.66	198.94	204.23	206.93
205.78	207.24	206.62	208.87	210.4	206.49	209.5	210.35	203.6	205.94	210.3	212.39	207.29	210.46	208.15	210.12	206.79	206.67	213.76	206.84	208.55	205.15	207.2	211.88	207.42	210.83	208.21	211.07	207.2	209.85	208.35	207.27	204.49	211.12	206.54	211.82	206.47	208.23	205.85	205.65	209.06	211.52	208.91	207.79	205.8	210	207.13	206.29	207.65	205.43
209.22	203.74	207.3	211.21	208.36	208.24	209.26	207.36	212.3	211.18	210.26	212.29	213.37	208.51	207.56	204.53	201.87	205.41	209.75	209.16	212.03	208.61	208.21	210.95	208.31	210.38	207.65	206.26	211.21	208.93	210.51	207.14	212.21	211.32	207	213.25	204.3	209.21	210.09	208.9	209.36	210.71	208.75	210	207.95	208.27	207.42	209.3	209.74	210.05
203.14	206.83	209.92	204.17	201.83	210.65	202.33	205.55	201.74	205.58	202.91	206.23	201.16	201.66	204.12	200.06	206.01	209.69	205.72	202.17	206.01	204.62	208.57	205.39	202.35	205.97	205.67	205.27	206.81	212.97	208.68	199.9	207.63	203.03	204.45	206.2	202.36	203.9	204.99	204.06	207.48	205.74	202.37	204.26	204.26	205.78	203.85	203.19	204.26	203.66
221.39	220.84	212.85	215.3	219.58	215.29	215.61	217.04	219.23	219.95	212.83	218.63	214.78	222.1	209.3	219.05	218.52	214.49	218.78	216.64	215.75	218.11	219.13	215.11	217.45	218.37	212.55	216.73	218.14	217.4	216.56	214.43	217.72	217.12	218.59	216.22	216.02	219.12	213.58	219.25	216.67	216.84	217.51	214.01	217.62	217.5	213.63	215.53	215.5	216.52
202.73	210.09	206.51	206.29	210.29	204.09	208.53	208.95	206.16	209.92	207.69	210.51	210.47	208.9	206.21	212.26	209.71	211.63	204.41	206.19	206.17	207.21	206.84	209.12	210.92	208.63	212.38	215.66	206.38	208.4	207.45	207.78	205.91	205.35	206.45	210.2	207.05	211.16	204.77	210.62	210.78	205.17	204.88	203.38	200.97	209.23	206.81	209.38	207.27	208.89
209.2	204.38	204.98	203.57	202.8	207.3	207.2	205.52	209.13	206.84	206.05	201.32	206.9	206.61	210.6	204.34	204.37	204.64	207.43	208.47	207.63	210.61	207.58	211.47	209.96	205.48	211.27	211.04	206.76	209.86	212.08	208.41	206.32	207.85	207.7	208.75	211.58	207.35	210.8	209.8	210.39	206.91	205.94	205.45	208.69	209.07	209.5	204.18	206.87	208.21
207.69	206.67	204.32	206.5	203.63	206.85	207.93	204.19	210.59	206.19	205.57	206.42	208.88	207.85	210.01	209	206.99	206.58	210.02	206	208.46	213.04	208.26	203.62	213.56	207.83	205.89	204.5	210.26	204.13	209.03	208.6	210.22	209.22	205.48	204.63	206.55	209.97	205.44	209.17	208.12	209.92	209.69	208.78	204.67	206.84	207.38	208.96	210.42	209.7
205.7	201.69	205.51	201.25	204.36	202.81	207.14	204.16	206.9	207.68	208.65	206	202.96	201.91	205.11	204.66	204.98	203.86	207.16	204.04	205.01	200.48	198.6	198.39	204.75	203.63	204.98	206.33	206.97	207.43	205.04	199.11	204.5	204.45	203.34	199.59	203.34	204.86	205.89	206.36	202.82	206.47	202.8	208.07	203.05	201.61	203.46	198.83	205.99	205.45
206.65	210.16	212.84	208.37	216.22	213.87	211.75	213.77	206.85	215.09	217.04	216.48	213.15	210.38	211.48	210.64	212.43	215.18	214.56	209.93	206.6	213.58	212.17	210.9	213.42	213.79	213.07	212.09	215.42	212.73	214.17	213.77	213.63	211.04	213.14	212.51	213.52	212.19	208.53	210.1	213.4	214.2	212.6	215.3	211.2	212.51	209.24	212.93	212.98	211.77
209.51	208.75	210.44	212.1	210.06	206.22	210.57	204.98	206.47	206.74	209.37	208.06	207.42	208.45	212.05	210.46	202.95	207.06	212.14	208.19	208.97	206.98	208.07	206.28	211.24	211.44	209.18	207.33	209.69	206.24	206.15	209.26	207.9	205.62	208.26	209.33	210.1	209.13	207.16	205.19	210.39	209.18	205.47	210.87	208.17	207.99	205.1	206.72	209.11	207.06
212.42	213.77	212.89	216.68	212.15	213.53	209.72	214.27	217.85	213.66	211.25	211.91	211.03	212.77	215.27	215.34	217.89	210.45	213.93	214.35	214.13	213.01	214.71	214.55	215.73	210.37	211.5	212.04	217.66	209.2	210.45	212.6	210.97	212.25	215.14	212.36	209.95	212.78	207.38	217.09	213.64	213.24	221.06	213.9	219.9	212.25	215.34	215.58	215.32	214.44
204.72	202.38	207.54	205.47	208.8	208.4	200.26	205.21	207.99	206.69	206.18	206.49	206.73	205.15	203.77	205.2	206.05	208.55	205.42	210.22	209.07	202.61	207.77	204.12	207.58	209.61	207.82	209.17	209.93	207.24	207.6	207.11	204.21	203.16	207.36	208.08	202.8	204.68	209.83	204.14	208.2	201.89	206.5	202.37	207.89	203.98	204.75	204.75	203.15	207.67
213.38	211.49	210.28	211.86	209.67	214.14	211.88	213.44	209.94	215.18	212.73	208.38	208.64	211.93	212.96	208.44	214.11	211.92	210.3	213.18	209.38	210.96	212.06	210.19	210.8	210.97	206.82	213.19	214	213.69	211.06	210.13	214.85	210.73	209.95	205.04	215.22	211.38	210.53	213.27	215.11	213.4	207.97	213.66	209.33	213.61	214.22	215.88	209.06	211.04
207.95	208.99	208.46	213.66	207.36	209.23	204.28	208.95	209.38	204.83	211	209.16	206	206.47	206.06	204.4	206.88	207.72	207.87	209.3	207.93	204.3	205.89	211.42	203.29	206.05	210.52	205.68	202.38	207.12	206.48	211.19	208.2	200.81	213.12	205.92	208.97	208.54	208.31	206.78	209.23	208.88	205.84	212.46	208.34	211.62	203.31	206.46	202.62	209.05
211.96	207.71	210.27	210.17	208.08	212.07	205	206.14	204.68	210.02	210.78	209.06	210.83	211.91	206.59	210.49	212.37	205.28	206.99	204.22	208.82	212.21	212.54	206.95	214.06	203.72	207.98	211.1	206.21	209.87	204.63	208.97	206.67	207.41	212.3	210.73	212.11	205.91	209.69	210.13	203.42	209.75	209.68	210.8	209.33	202.02	211.49	213.84	208.73	213.24
204.19	207.03	203.54	208.56	208.03	208.06	207.11	201.81	209.76	205.64	208.6	210.58	209.43	207.26	204.83	208.36	205.35	206.9	208.89	206.99	204.27	207.18	207.54	205.08	205.76	207.71	206.81	207.34	208.99	204.66	201.89	205.24	204.82	205.42	203.86	201.34	206.6	202.61	205.37	209.57	208.55	208.48	205.94	210.88	208.9	203.91	204.2	206.32	208.67	200.83
200.74	197.96	199.75	198.94	197.49	201.38	201.11	200.42	202.22	200.13	197.01	197.17	196.63	204.81	200.56	197.22	198.47	198.88	196.03	199.07	196.17	194.29	197.98	201.76	198.01	195.82	198.29	199.45	196.44	203.26	194.64	199.09	194.27	196.25	196.42	195.39	193.83	200.49	195.45	201.73	197.78	199.44	197.83	196.54	202.51	201.32	199.07	197.87	197.79	197.97
206.88	207.18	208.6	208.66	211.49	209.07	208.62	205.56	206.34	204.02	205.14	207.71	212.2	208.38	207.16	206.82	205.09	207.86	210.23	209.04	208.34	203.57	204.22	206.19	208.76	205.78	208.29	211.79	208.38	208.54	205.78	205.89	207.49	208.56	208.74	207.16	206.61	208.62	211.47	207.56	207.42	206.55	211.93	204.37	203.53	207.99	206.44	208.56	209.9	209.16
213.8	211.5	215.28	214.06	213.38	212.02	211.34	208.17	212.69	219.13	215.15	212.54	212.17	215.63	213	215.91	214.23	210.32	211.28	214.12	212.71	215.04	215.76	213.27	213.15	210.71	213.43	211.01	212.07	216.45	211.66	211.44	214.1	213.17	211.81	210.21	213.17	216.2	218.59	216.16	213.27	214.33	208.84	213.95	211.95	216.36	213.37	216.52	212.68	214.83
208.47	206.73	204.49	209.45	208.57	209.91	207.74	209.47	209.36	207.13	212.06	205.94	207.4	208.87	208.04	214.33	209.85	207.02	211.94	210.22	207.33	210.58	210.26	209.86	211.04	208.89	205.94	212.56	208.08	211.6	207.71	209.7	210.2	205.82	207.66	209.94	209.49	206.66	209.9	202.94	204.9	204.93	208.49	206.39	204.54	213.25	206.46	204.2	205.89	207.17
209.97	207.72	214.02	208.82	213.19	213.97	211.46	213.45	212.69	214.75	211.97	211.81	212.48	213.95	212.5	211.51	213.93	211.17	209.09	215.56	214.55	212.51	210.27	206.26	211.77	214.07	216.23	209.09	210.52	210.05	213.93	214.56	208.02	207.85	211.92	208.29	208.17	212.51	206.17	212.47	219.33	210.01	214.99	213.56	210.81	211.5	212.2	213.73	212.15	212.63
201.16	204.64	202.61	204.78	207.16	202.24	204.87	210.92	204.14	206.3	207.08	202.31	201.48	203.95	206.9	201.92	200.56	205.01	206.08	205.96	202.99	203.24	202.8	205.46	203.42	198.62	201.26	207.92	200.66	204.96	206.46	203.07	200.28	205.13	203.97	200.32	206.15	203.08	201.82	198.49	205.95	206.91	202.16	203.4	199.12	204.06	204.39	201.87	200.94	202.46
213.06	210.86	211.09	217.06	211.45	210.81	212.84	213.09	217.6	215.76	214.13	210.99	211.37	215.97	210.18	213.66	212.89	214.25	213.97	215.96	214.37	210.05	213.14	212.81	208.9	217.02	214.12	212.26	210.49	215.79	213.29	217.84	209.41	217.95	212.84	212.12	214.76	212.34	209.46	210.67	212.41	214.22	213	213.44	211.34	211.75	210.73	216.13	213.98	214.32
214.4	211.07	215.03	216.45	210.68	211.87	208.85	214.46	214.02	211.17	210.16	212.28	211.21	213.72	212.83	213.96	213.68	213.02	209.38	211.18	211.84	210.78	205.69	208.26	212.43	212.62	210.17	212.6	212.6	205.27	214.11	215.41	210.03	211.89	211.85	207.92	209.96	211.27	213.67	211.26	209.93	211.08	210.99	210.16	210.46	211.4	210.45	207.48	212.67	215.84
220.63	212.49	216.35	219.44	217.14	222.48	218.87	215.82	218.5	218.85	219.71	220.57	216.32	218.53	220.03	220.63	219.29	214.46	213.54	218.99	217.18	217.43	215.32	217.43	219.7	221.33	221.04	222.06	215	211.08	220.71	214.15	218.22	214.93	218.27	214.67	218.12	221.04	219.37	219.42	217.61	222.45	218.23	219.62	222.15	217.94	218.35	218.62	217.38	212.85
205.54	208.88	205.74	206.61	210.32	212.25	211.11	208.81	207.22	205.46	211.28	205.42	210.15	207.55	211.12	204.47	207.47	210.87	208.9	209.77	208.22	207.74	209.48	209.14	208.12	206.54	208.17	211.46	211.66	209.88	204.73	207.01	211.19	204.81	208.38	212.28	209.58	210.03	210.89	208.73	209.77	206.08	206.53	208.49	203.03	209.77	210.48	208.58	205.22	207.64
205.72	211.38	209.37	208.9	211.65	213.04	205.13	206.39	207.25	206.22	210.79	210.02	208.65	209.29	208.63	206.04	209.44	210.36	205.5	212.77	205.08	203.44	209.86	204.98	205.03	208.56	206.92	210.12	205.68	205.91	209.56	203.89	208.65	206.24	206.83	209.85	207.61	206.2	206.54	203.85	205.08	208.99	205.75	212.22	209.7	202.37	206.36	208.03	209.01	207.57
203.33	207.82	213.94	208.26	210.23	205.96	206.85	209.28	205.02	206.35	207.57	209.18	206.44	209.66	208.65	205.7	205.39	202.34	212.06	209.35	203.79	211.7	206.75	207.06	206.02	208.4	208.73	212	207.97	205.33	207.2	205.84	208.21	211.54	211.56	208.16	204.24	210.65	208.04	208.31	206.05	206.3	211.49	202.69	211.25	204.43	207.63	206.79	211.89	209.99
206.22	210.37	207.44	204.79	207.8	207.34	205.01	203.34	206.75	206.54	212.78	206.83	208.76	205.55	207.6	202.76	204.33	201.29	205.95	206.4	203.44	206.4	209.72	207.21	206.45	206.49	206.54	207.31	210.18	204.96	212.49	203.59	212.07	202.42	204.15	200.78	208.08	207.5	208.39	207.38	207.37	205.32	206.93	205.57	208.87	207.25	202.77	204.61	205.4	202.3
200.99	208.06	205.28	203.83	203.44	204.58	202.33	206.08	202.93	203.34	206.91	201.5	201.16	206.89	200.38	201.17	204.08	206.99	200.39	207.24	202.97	203.61	204.92	197.84	204.88	199.64	200.29	197.26	200.25	199.7	202.21	200.38	202.4	203.74	202.08	200.01	202.28	203.97	205.11	205	203.74	198.48	204.02	202.69	203.38	203.03	201.12	200.49	200.72	203.95
207.67	207.49	209.42	207.07	204.14	208.54	207.06	205.82	203.99	203.53	208.16	204.54	210.47	208.78	200.74	206.35	208.77	205.15	209.44	204.56	206.91	204.72	204.24	205.35	207.8	205.71	206.12	211.93	205.13	208.39	206.95	206.09	206.59	205.12	204.37	199.28	206.09	204.71	205.55	207.65	209.04	204.1	199.16	207.07	208.42	200.96	206.2	203.4	210.13	209.41
206.22	207.21	204.18	203.97	203.71	203.42	204.02	206.87	203.35	203.53	204.73	203.71	205.96	201.7	202.76	203.9	209.78	205.64	207.33	202.94	205.74	202.15	206.24	205.97	202.57	202.07	204.5	205.94	202.85	202.19	206.94	200.7	207.56	209.8	209.14	203.71	203.52	201.8	202.26	205.76	202.12	206.61	207.87	203.27	203.4	200.84	206.98	205.7	200.53	209.04
200.65	202.5	205.5	199.9	203.32	199.98	196.4	202.67	199.22	199.39	197.73	202.56	199.86	201.67	198.14	196.34	199.53	204.25	195.01	200.47	202.63	197.72	201.17	205.31	196.03	200.3	199.13	201.92	201.42	202.9	197.57	195.28	200.05	197.16	200.69	205	200.66	199.91	200.45	199.85	201.69	196.01	201.89	201.21	195.16	202.67	202.23	200.96	200.94	199.19
207.59	206.77	202.17	203.99	201.32	205.74	203.14	202.18	207.44	204.85	207.8	209.54	204.52	204.31	206.08	204.74	201.14	207.79	205.1	197.93	205.52	208.26	203.73	206.93	205.61	207.03	205.07	208.13	202.91	203.41	205.26	204.97	201.64	201.53	201.83	199.94	208.24	203.24	206.99	204.41	207.56	199.94	200.97	206.05	202.89	208.23	202.27	204.56	203.23	203.03
211.1	209.17	212.76	207.71	210.55	205.12	212.51	209.37	212.43	207.94	209.93	209.83	208.56	208.54	209.89	211.72	210.28	213.19	207.92	211.55	208.59	208.5	209.86	209.5	207.32	207.45	209.51	210.09	212.74	206.32	209	209.05	207.39	207.19	210.99	211.42	208.22	211.23	208.23	211.5	207.9	210.42	204.64	209.9	205.88	207.81	211.84	211.27	217.85	212.6
193.93	200.64	199.28	201.49	200.39	201.43	205.31	202.9	199.66	203.57	200.8	202.7	201.59	203.83	203.91	204.57	201.48	206.83	207.07	198.72	204.01	204.55	205.88	196.02	204.48	198.4	203.51	205.71	204.93	202.54	205.98	204.26	204.22	201.9	206.7	199.21	201.59	207.94	199.09	199.02	205.04	202.9	206.75	203.9	204.1	202.78	202.34	205.5	204.87	201.53
204.48	201.32	206.4	204.47	204.83	202.4	201.3	197.07	209.83	204.27	205.58	204.32	204.33	207.66	200.65	201.24	207.5	206.09	199.4	204.7	201.41	202.44	205.54	204.98	207.07	204.67	203.55	202.53	204.09	203.47	204.9	206.35	206.72	200.63	204.27	203.56	201.97	201.46	205.11	202.59	211.83	200.94	203.2	205.28	201.83	205.31	203.73	197.73	205.24	204.94
196.85	198.31	198.39	198.12	203.38	198.59	197.98	195.72	197.57	198	196.75	199.37	199.4	198.99	201.37	198.07	199.92	203.94	202.16	203.85	197.5	200.56	198.7	200.12	199.23	199.09	196.32	198.86	198.33	201.06	200.87	199.59	199.63	201.15	199.99	197.52	198.6	201.06	195.05	202.22	199.46	197.07	200.67	197.34	199.5	197.27	198.66	201.43	198.86	203.24
208.64	208.24	212.06	213.42	213.99	209.67	216.68	212.5	215.94	212.3	216.94	215.67	212.53	213.49	212.66	214.75	217.15	216.92	213.56	211.2	209.79	216.38	211.03	212.03	214.58	209.89	213.84	211.19	214.01	212.38	212.92	214.14	215.97	213.97	215.1	216.9	211.53	209.24	215.52	212.72	209.74	213.78	213.26	211.35	214.84	215.52	214.42	214.97	212.55	217.03
194.04	192.51	193.43	198.25	196.47	194.66	190.85	192.55	195.18	194.07	196	193.42	196.38	194.81	188.72	195.66	195.63	192.69	198.24	190.95	195.35	195.31	189.25	195.85	196.4	188.81	192.64	194.32	189.6	188.93	190.44	199.5	195.05	195	195.39	192.55	196.13	195.67	197.59	198.85	192.81	198.4	190.83	193.64	186.26	195.65	199.83	194.04	193.97	190.55
202.05	202.3	201.57	199.88	203.61	199.61	204.01	203.09	205.8	200.79	206.53	203.52	203.42	202.95	203.4	203.84	204.33	205.35	203.76	203.03	199.88	201.87	202.32	201.99	205.33	204.33	204.39	204.22	204.6	201.97	205.8	203.72	208.33	205.07	205.11	205.65	204.44	202.33	204.64	202.81	200.78	201.2	204.67	202.34	204.56	202.84	206.91	200.93	203	205.84
208.67	208.88	205.33	208.15	207.11	203.83	211.4	208.93	208.38	213.42	208.63	205.07	212.33	209.8	208.84	203.86	208.39	210.47	203.99	204.34	205.74	210.98	205.27	210.48	208.76	206.38	209.49	207.14	209.83	208.7	206.45	209.38	203.59	207.08	205	209.73	206.17	213.73	207.59	205.76	209.81	207.37	202.05	211.3	207.32	212.3	207.29	207.12	206.38	206.66
208.4	201.58	211.9	207.02	206.62	209.66	206.16	206.85	201.71	207.42	204	207.79	204.32	204.26	200.31	203.53	208.61	205.38	205.08	206.96	207.24	202.59	203.49	204.89	203.19	205.93	204.19	203.62	203.85	206.8	204.42	205.26	204.98	199.63	207.97	205.61	204.13	206.13	201.12	207.95	209.84	202.12	207.66	202.98	204	205.42	204.05	205.97	206.36	208.9
210.96	211.38	208.27	205.97	206.85	208.34	205.11	208.41	200.53	208.42	210.26	202.91	205.65	209.58	211.4	205.24	208.14	209	212.22	207.99	211.26	206.43	209.13	209.09	209.09	210.21	209.22	207.9	204.07	209.6	212.93	208.27	203.87	210.82	208.64	207.57	205.36	215.71	207	206.76	210.17	206.7	206.53	207.14	207.46	207.45	211.09	207.02	206.79	207.78
199.13	202.65	199.31	201.94	202.36	203.41	198.04	198.13	201.57	196.76	198	200.85	196.1	196.62	199.47	198.63	202.11	198.27	197.21	203.53	199.93	196.96	195.41	201.23	196.87	194.61	200.19	198.33	196.35	200.91	200.67	196.11	199.11	196.62	195.43	201.07	200.03	196.89	198.21	201.44	198.6	203.44	198.87	201.26	202.2	196.38	202.2	199.94	200.97	197.64
207.28	209.02	209.9	206.5	208.66	211.82	206.9	204.01	209.82	208.92	207.55	207.23	205	208.07	213.12	205.68	209.26	210.51	209.69	204.96	211.17	208.78	205.72	207.91	211.34	213.56	214.76	211.45	211.21	208.46	212.32	210.73	205.66	207.69	211.4	206.56	211.82	207.95	208.37	210.64	208.46	207.3	204.98	207.49	213.74	206.64	206.6	206.29	209.62	210.86
196.39	189.35	195.06	191.47	197.94	193.34	191.87	196.55	196.62	194.2	192.51	192.91	195.1	198.13	193.25	199.41	191.38	194.92	194.72	192.03	195.72	193.73	192.15	194.52	190.28	195.51	193.56	192.53	194.7	194.52	193.34	195.83	196.56	190.01	196.65	192.74	193.69	193.73	192.66	194.29	198.35	193.6	193.5	196.39	191.96	189.86	192.86	192.11	195.7	195.99
201.98	204.92	207.71	200.24	204.67	201.36	202.06	204.81	197.96	202.96	205.86	201.46	196.9	202.07	205.63	201.35	204.73	202.17	206.08	207.71	203.27	202.25	202.63	203.15	197.44	205.82	202.47	201.48	203.03	205.87	201.01	201.96	201.14	198.71	208.44	202.22	201.34	204.4	203.67	200.85	203.34	202.44	202.18	205.11	198.46	200.55	201.6	202.16	201.7	203.02
196.28	197.97	198.1	198.9	195.71	203.33	201.65	199.3	197.26	199.88	199.07	197.12	197.95	198.43	195.18	202.37	199.34	200.24	203.77	196.25	194.18	201.75	196.24	198.8	197.45	199.15	197.74	197.96	199.25	198.29	200.77	199.7	200.03	197.69	203.17	200.65	200.91	200.85	200.31	199.33	199.3	201.56	198.89	198.4	198.6	197.84	196.69	194.45	200.57	195.18
207.5	210.35	207.74	215.58	209.31	204.2	208.64	203.88	204.95	208.51	208.04	208.43	211.03	209.13	209.24	208.99	209.57	211.87	209.75	206.73	211.03	210.07	204.18	207.56	203.61	209.55	212.88	208.78	209.31	207	211.1	206.04	209.08	209.18	212.61	207.07	211.49	210.37	212.51	214.78	209.76	207.73	209.16	211.89	212.71	207.19	204.81	206.29	209.4	208.26
203	202.5	204.64	198.81	206.22	204.72	200.45	202.4	207.71	205.97	199.82	205.82	203.9	204.9	203.31	198.59	198.29	202.54	199.86	202.49	204.63	205.9	201.78	202.9	202.73	203.57	205.94	206.38	200.28	198.65	206.44	205.94	203.2	205.2	206.73	204.29	206.52	204.64	203.14	203.83	206.09	201.72	202.41	200.15	202.54	205.25	203.98	206.43	202.08	200.52
203.75	206.77	202.94	200.2	202.46	206.54	198.8	204.97	202.5	208.57	208.33	203.94	201	200.49	204.67	202.61	204.57	204.54	204.15	203.64	202.83	204.62	204.62	202.18	208.58	203.12	205.96	208.27	207.8	199.67	196.91	203.55	205.33	201.32	203.27	204.69	200.1	202.54	200.54	207.88	203.33	200.01	203.92	205.51	202.19	203.07	204.41	201.42	205.82	202.72
211.21	213.34	216.75	212.86	211.5	210.18	211.12	213.93	216.31	215.33	213.94	208.92	212.18	213.02	207.75	210.52	214.22	212.72	209.85	205.67	213.25	209.24	213.22	211.11	214.12	213.57	214.9	212.6	214.66	214	209.87	212.39	207.39	210.36	216.27	212.87	207.52	212.37	213.87	214	212.75	214.65	211.92	215.74	204.93	215.04	210.3	210.57	209.55	213.38
197.39	196.94	201.29	196.06	199.14	197.54	194.57	194.88	197.18	198.66	198.16	197.52	201.24	196.07	195.3	196.93	198.64	201.17	199.8	197.6	198.53	197.54	196.84	197.97	198.64	200.47	201.86	198.52	201.29	197.05	195.18	197.55	199.87	201.8	197.14	200.38	201.12	201.01	196.38	194.89	192.52	200.12	199.31	195.67	197.91	196.68	195.81	198.31	194.43	197.25
208.79	210.97	207.78	209.44	208.6	207.71	202.54	207.49	205.85	208.06	209.53	211.57	204.69	214.73	212.89	207.86	208.64	210.32	210.07	205.37	206.66	210.87	207.83	207.58	210.63	209.22	206.06	212.11	208.05	210.56	209.69	212.62	210.1	208.51	210.15	215.78	212.84	212.33	207.12	209.45	208.3	208.73	207.64	210.03	205.09	208.29	208.67	212.61	208.47	211.99
210.09	203.34	205.53	208.61	206.17	209.29	208.82	209.65	202.93	204.69	208.56	208.11	210.48	209.19	210.37	206.28	209.06	202.04	209.76	207.55	209.65	206.48	210.21	205.77	203.57	210.94	205.01	206.09	210.57	211.04	208.05	207.14	208.45	207.91	203.1	206.48	209.16	208.91	209.99	206.55	208.25	209.63	210.53	210.51	209.52	206.75	209.55	207.8	207.31	207.25
218.16	217.89	215.53	219.41	216.39	216.88	213.54	216.56	219.03	212.83	214.75	219.6	219.83	213.4	217.67	218.75	215.77	220.7	216.16	214.63	217.6	221.16	214.28	217.11	216.1	217.02	214.41	216.5	219.82	217.74	220.3	214.43	215.66	218.38	216.12	220.01	214.98	219.06	218.01	216.49	218.28	219.27	218.87	214.28	215.56	218.56	217.87	216.41	214.97	218.31
195.39	200.05	203.07	198.32	198.2	199.86	196.71	195.85	197.63	198.84	195.85	195.89	197.95	194.56	201.05	199.56	198.62	198.74	197.85	195.32	198.17	192.82	197.6	195.15	198.31	199.49	198.03	196.36	196.38	197.06	192.57	201.23	199.5	198.54	199.61	202.18	197.11	194.59	200.46	197.79	201.15	197.6	193.3	194.57	197.22	196.05	196.67	202.22	198.37	197.91
213.41	213.08	213.58	217.06	209.92	216.69	216.96	216.25	214.64	212.55	214.44	215.06	214.31	210.44	215.39	210.45	212.33	215.25	210.79	215.02	215.34	213.14	216.82	216.16	213.72	215.65	215.43	215.48	212.56	214.3	213.78	214.65	209.71	214.13	216.23	213.48	210	210.74	215.33	211.91	213.77	216.86	214.22	218.18	212.09	214.81	215.72	213.27	215.41	214.31
204.38	202.37	202.78	203.35	205	202.31	202.14	203.34	205.53	202	200.44	206.13	204.74	200.86	204.94	201.01	198.97	203.04	205.1	201.82	200.65	203.23	204.56	205.15	200.9	206.23	200.45	205.09	198.15	199.14	206.35	204.26	203.22	205.51	203.25	204.77	202.04	205.16	202.6	200.01	202.63	202.67	209.71	204.79	199.59	201.54	202.54	210.63	200	204.41
206.39	206.01	209.88	208.36	208.84	209.27	210.54	214.11	211.92	208.23	213.17	208.3	208.26	208.65	211.5	210	210.35	205.77	209.67	209.76	207.13	212.66	210.9	209.31	210.59	209	214.38	205.4	211.5	211.34	209.63	207.1	208.61	209.43	209.06	210.78	211.48	206.73	210.62	208.35	209.82	209.15	209.05	212.84	211.73	213.55	209.14	211.78	212.75	206.58
199.12	199.94	203.89	199.38	200.7	201.23	205.91	201.29	205.02	201.84	196.57	204.1	203.78	200.23	196.95	200.06	201.97	201.24	203.09	203.16	204.29	198.77	198.39	197.93	202.71	202.34	200.16	196.66	199.28	198.3	199.49	201.62	201.63	200.87	199.69	200.39	197.48	201.12	197.63	200.1	201.95	203.39	202.1	197.3	202.32	201.05	203.59	205.01	202.27	200.91
204.83	210.04	212.58	208.81	205.78	207.09	211.86	210.31	205.77	212.96	209.77	209.62	211.61	204.77	207.8	210.23	209.45	208.67	211.5	207.02	204.51	206.96	209.6	204.43	210.17	202.25	206.66	206.57	211.67	206.35	210.06	210.7	211.47	208.17	208.65	207.62	206.98	212.81	208.16	210.27	207.7	210.63	206.48	205.42	203.57	209.06	210.81	208.99	207.82	210.14
203.13	205.11	203.55	199.91	205.25	203.45	200.61	202.37	205.89	205.92	205.87	206.57	202.45	208.89	203.01	205.58	202.23	203.22	204.08	201.91	205.4	201.89	198.67	202.44	206.52	204.34	204.34	199.99	204.11	205.73	201.32	204.99	200.63	202.45	205.06	205.62	204.94	205.5	201.57	200.71	201.03	204.57	199.98	201.64	203.39	203.45	203.16	203.58	202.75	201.94
205.49	206.05	201.36	203.79	202.01	206.72	208.38	203.4	202.11	202.09	203.68	205.55	203.21	201.43	203.98	204.34	206.94	205.07	203.7	204.63	209.11	201.93	203.26	204.21	204.67	208.9	207.25	200.97	204.87	209.7	205.45	202.9	206.19	210.29	205.34	203.27	199.84	203.2	208.58	203.22	203.9	200.73	203.11	210.55	205.39	204.42	201.2	201.03	207.26	204.15
211.65	214.56	212.41	211.78	214.64	209.64	212.18	214.95	209.17	216.77	210.83	215.24	214.46	212.04	212.78	211.01	211.4	213.36	209.81	212.79	213.27	208.02	211.74	213.17	213.72	212.45	214.32	213.79	213.12	215.21	207.04	210.52	207.37	211.96	211.8	215.29	214.45	211.78	213.86	212.69	212.99	210.79	211.4	216.94	212.56	209.09	208.19	207.7	213.26	213.39
217.41	207.51	217.04	212.58	213.21	214.53	214.4	209.76	213.48	216.08	215.58	211.68	208.15	215.92	213.54	212.64	213.77	210.29	212.55	213.18	213.86	212.53	214.33	211.94	210.01	203.83	211.77	210.73	209.89	208.13	214.96	219.53	209.76	218.1	211.83	212.53	218.07	212.29	216.84	212.83	210.88	216.16	215.72	214.79	217.81	210.95	212.88	215.51	212.54	207.98
203.31	201.85	199.47	198.39	199.26	196.23	202.2	196.3	202.17	198.23	198.57	198.16	199.36	197.51	199.8	197.58	195	200	198.53	201.07	200.71	202.51	195.92	197.1	202.25	199.7	197.16	200.35	196.48	199.03	203.85	197.13	201.14	197.27	195.46	201.11	192.4	200.96	201.02	196.76	203.78	200.2	198.62	198.85	201.27	196.73	195.73	203.09	201.18	195.29
200.45	202.16	203.55	204.77	202	201.96	198.87	201.89	205.14	201.48	207.28	198.96	200.39	200.45	205.52	202.74	203.07	206.17	199.31	204.76	202.85	204.3	203.94	198.27	202.24	204.81	202.33	203.61	203.13	203.19	202.63	197.46	202.12	197.82	204.06	201.4	208.94	202.08	202.28	201.64	199	196.95	206.84	206.23	202.69	201.4	203.07	205.05	199.71	203.35
205.2	207.27	207.79	203.79	206.38	205.95	207.31	210.52	205.08	208.94	205.07	207.79	207.1	206.12	201.13	204.5	207.3	201.7	206.59	207.35	205.8	205.06	206.71	202.25	208.54	203.73	204.98	204.11	208.58	203.27	204.3	205.14	204.68	204.63	203.25	199.29	202.68	203.02	207.21	206.01	203.17	206.92	203.37	203.73	206.06	205.59	204.37	208.04	207.76	201.6
206.43	203.69	209.24	209.39	209.59	206	207.55	214.96	204.21	209.21	202.68	204.03	209.36	208.15	207.67	207.45	208.19	209.67	206.3	204.3	210.01	205.72	209.96	211.4	213.9	205.31	207.71	208.69	209.8	204.58	208.12	209.24	208.28	209.7	209.45	207.63	202.13	207.49	201.62	205.29	206.97	211.49	204.65	209.04	207.22	209.28	205.72	209.04	209.97	208.95
217.69	218.93	218.38	218.33	215.93	217.17	218.21	216.93	216.82	214.18	218.06	216.16	221.31	217.81	221.82	216.81	220.04	215.26	219.45	218.3	211.73	213.45	210.74	217.18	214.09	217.54	222.11	218.32	217.78	213.78	217.64	217.58	216.73	218.53	219.67	215.83	218.29	217.99	219.38	214.69	216.05	215.3	218.14	217.01	217.48	214.78	215.42	223.76	218.68	213.13
203.72	205.65	205.49	205.96	203.92	202.69	201.68	206.69	206.91	204.21	203	201.26	203.53	205.45	202.79	203.48	199.49	203.55	201.05	203.22	208.21	203.77	202.88	203.84	204.83	202.8	201.43	200.99	202.61	200.74	203.02	202.05	201.77	206.88	203.44	206.02	202.32	203.07	207.06	201.74	202.11	201.89	203.09	204.5	203.39	205.12	202.05	201.29	203.7	206.42
197.02	199.8	195.22	197.1	198.49	199.46	196.89	201.16	200.19	196.96	199.78	199.82	200.44	195.97	199.97	197.95	203.1	199.91	198.97	199.64	196.55	200.49	198.97	201.16	197.75	197.83	202.04	197.78	197.52	200.23	197.3	198.73	196.18	192.71	200.99	202.43	193.7	200.35	199.17	201.26	202.41	200.74	199.78	199.05	194.6	201.08	200.16	195.69	198.9	201.49
201.25	203.89	201.71	204.32	201.63	206.85	205.41	201.06	199.94	204.9	204.37	203.5	200.63	200.64	200.16	207.03	204.81	204.38	204.35	205.25	202.16	201.78	196.97	200.91	203.21	201.92	204.46	205.91	203.12	205.67	197.02	200.98	201.4	203.06	204.76	205.99	206.55	204.65	200.62	203.89	205.13	206.4	202.24	202.61	201.4	199.75	202.46	205.97	201.79	201.11
212.21	210.28	213.04	214.62	212.72	213.26	209.12	215.07	208.4	212.73	211.8	212.31	218.99	213.35	211.01	211.79	214.43	212.52	211.92	215.09	211.1	211.11	214.87	210.15	212.41	209.94	214.85	218.42	218.1	209.52	211.87	209.66	211.62	207.81	213.59	210.29	214.55	211.46	210.36	211.39	211.28	214.04	207.66	208.9	210.94	208.4	213.54	212.17	213.42	213.08
215	207.34	210.97	212.14	209.94	207.77	211.41	207.47	209.91	210.72	210.02	208.65	208.08	210.76	209.78	208.74	206.52	209.04	211.18	212.51	209.08	209.5	207.11	208.05	209.83	208.96	215.36	206.16	207.44	206.09	210.24	211.17	205.6	205.69	208.8	206.99	206.58	211.48	205.18	213.65	208.27	210.58	204.58	214.12	210.45	209.78	211.14	207.12	208.53	208.18
201.51	198.93	202.38	196.55	201.51	201.74	197.06	202.64	203.11	195.1	200.06	199.01	203.2	198.8	201.95	202.66	201	201.81	198.74	201.73	202.6	202.2	200.9	198.4	203.8	199.77	196.85	196.95	203.62	199.91	197.3	199.82	202	197.63	199.33	202.27	202.19	199.91	195.91	198.12	197.43	197.07	206.64	202.08	196.36	200.61	196.4	200.18	201.98	199.36
206.91	207.78	202.92	207.63	205.87	203.7	207.02	204.71	210.18	202.9	207.27	206.89	205.75	205.62	208.51	207.65	203.37	207.47	205.72	209.17	201.01	210.08	204.84	207.01	206.5	204.26	205.62	203.57	206.69	201.94	212.46	206.57	201.93	206.47	205.2	215.12	208.16	206.34	200.52	206.8	202.32	205.76	208.36	214.87	209.21	205.09	202.72	209.24	209.58	205.49
201.13	198.42	197.66	204.11	199.54	200.58	197.52	204.17	199.96	201.99	205.1	198.82	199.21	200.03	200.06	200.47	200.83	198.4	203.99	200.1	202.3	197.74	200.47	196.8	202.54	199.24	197.99	202.92	196.79	197.77	200.45	202.17	202.37	200.47	196.5	199.02	202.75	203.49	196.44	200.06	204.26	199.99	200.65	202.84	199.56	197.25	200.35	197.83	199.21	200.7
206.12	205.15	200.69	203.76	203.24	204.3	202.13	199.78	199.79	204.95	199.51	203.55	205.43	205.34	208.36	206.31	199.52	205.14	202.8	202.71	207.85	205.69	205.47	202.06	206.52	204.56	198.47	199.33	201.74	202.47	202.99	201.44	203.45	198.24	202.48	205.63	199.56	202.32	203.99	203.93	207.22	198.85	203.43	200.88	199.2	201.29	197.24	204.54	207.24	200.28
217.23	216.11	221.36	213.15	212.09	214.8	217	213.17	219.48	212.45	216.5	218.12	216.46	218.79	217.56	219.9	216.12	214.43	218.25	216.87	212.99	213.36	215.59	219.72	220.1	222.18	213.97	215.28	213.04	221.7	217.04	216.4	219.78	217.92	217.58	215.51	214.53	212.49	219.69	217.57	218.7	216.95	214.6	215.82	215.6	218.15	214.49	217.04	216.96	218.16
202.68	201.26	203.99	203.98	203.66	207.74	201.94	207.21	203.89	207.02	200.44	202.19	205.19	201.08	205.79	207.74	206.09	204.99	203.03	201.94	203.83	208.54	200.88	204.26	203.77	202.2	205.75	204.31	206.35	207.05	204	205.23	206.88	203.26	203.06	202.27	203.46	202.82	205.4	204.42	202.82	207.93	201.34	199.37	204.1	202.41	204.21	203.8	204.82	204.16
209.36	207.13	205.67	205.42	209.53	209.34	208.96	210.76	204.77	210.32	208.18	210.28	210.04	207.8	207.16	208.47	205.72	213.32	212.7	206.34	208.75	202.94	203.95	210.85	211.42	209.3	206.72	207.15	208.45	208.63	205.02	205.81	206.66	203.67	210.79	205.63	206.6	203.74	211.92	204.38	207.84	210.95	211.47	207.35	213.73	207.4	206.52	205.8	208.77	205.93
204.06	206.94	209.4	208.91	208.38	210.62	205.13	204.6	209.58	214.85	207.58	206.43	205.37	206.7	206.07	208.6	209.2	204.52	209.25	208.66	212.46	206.28	208.56	207.71	203.32	205.19	208.19	211.82	210.86	208.75	204.59	208.28	207.93	209.48	209.56	209.5	205.4	206.67	204.55	206.12	211.63	208.89	209.21	212.22	205.77	211.21	204.85	212.14	210.1	207.2
212.03	213.69	210.73	205.7	207.83	204.98	211.57	210.45	214.47	214.05	210.11	210.24	211.25	210.05	211.97	212.64	210.53	208.64	209.24	212.97	213.23	214.25	212.04	213.02	213.24	212.81	213.05	210.25	217.74	209.17	210.28	210.25	211.57	211.54	211.93	210.35	217.3	207.52	213.63	212.7	217.23	209.21	210.98	206.68	208.87	208.46	216.16	216.53	211.13	213.72
196.18	196.06	194.31	192.36	197.73	194.22	191.91	197.96	193.73	194.75	196.38	193.26	194.77	200.24	190	196.52	193.39	191.73	196.87	198.06	194.25	199.54	193.08	189.99	198.49	194.56	194.57	196.65	193.52	193.01	195.93	189.28	193.8	194.33	196.58	194.87	195.97	198.18	197.56	190.96	192.77	189.11	195.3	195.76	195.24	193.39	193.28	193.09	196.57	201.1
203.87	204.76	202.75	202.82	203.7	201.09	207.2	203.32	201.29	202.23	202.77	205.37	204.16	201.67	203.97	201.98	204.4	202.46	205.18	206.09	207.15	205.9	210.24	203.6	200.87	204.64	199.67	203.12	203.72	203.45	208	203.39	204.34	204.97	209.22	203.33	203.12	204.66	199.61	201.69	208.04	208.81	204.71	204.11	204.81	203.73	203.9	207.5	208.02	204.72
214.43	203.17	209.79	211.73	209.32	209.37	208.63	209.76	209.41	210.7	214.42	207.27	208.56	204.1	204.97	206.35	209.86	208.94	200.42	210.35	206.95	207.46	209.86	206.02	207.87	208.93	209.51	206.86	205	206.67	204.86	209.68	208.43	206.36	209.41	210.49	206.21	212.53	207.65	207.55	210.9	208.51	207.37	210.73	210.3	210.49	211.15	210.6	205.85	205.93
212.23	211.21	202.39	202.54	206.3	205.13	212.65	211.78	211.02	207.97	208.43	208.62	207.83	205.66	209.2	206.34	210.52	209.99	208.43	210.78	205.32	208.89	208.37	208.47	207.39	214.44	209.85	205.79	206.68	209.94	206.98	204.11	211.14	206.56	204.51	209.24	207.4	207.74	209.76	207.1	208.58	206.89	208.76	206.25	209.35	205.65	206.41	211.15	206.29	206.94
209.57	208.98	210.79	206.79	212.18	203.39	205.81	208.32	207.72	210.24	211.05	209.38	209.02	206.09	206.55	209.77	209.86	202.01	210.75	205.56	209.79	207.33	209.59	208.39	203.28	207.19	209.66	203.78	205.71	205.27	203.97	206.72	211.13	208.57	207.72	210.91	209.56	207.35	209.42	208.05	206.93	207.63	208.23	212.79	204.69	210.36	207.77	209.79	206.83	206.24
215.02	207.95	210.66	211.41	210.71	210.58	213.29	209.78	211.1	215.13	212.29	212.68	203.57	214.68	212.04	210.94	217.21	211.54	207.86	211.63	209.98	212.07	212.57	210.2	207.87	210.66	210.96	209.72	213.08	214.53	212.38	211.87	209.92	213.29	210.84	215.22	210.87	212.9	209.57	213.12	211.54	213.61	215.6	210.52	209.25	209.78	209.81	210.78	210.11	215.47
204.84	207.96	210.3	210.37	208.83	201.62	205.07	208.42	208.23	209.11	209.81	206.63	207.24	206.51	210.27	208.33	206.4	203.41	212.65	205.52	209	203.67	205.76	208.61	210.38	207.47	209.16	213.07	211.35	207.55	209.96	205.49	211.27	207.44	208.72	207.16	204.14	211.39	208.19	205.14	208.06	207.87	202.68	206.22	206.5	207.7	209.69	205.11	207.75	208.23
217.46	215.82	212.33	215.23	216.63	215.44	214.66	205.56	214.42	215.29	212.96	210.97	211.31	215.8	209.4	213.59	210.87	212.14	208.54	217.16	214.8	214.1	214.41	213.76	211.97	208.88	214.09	214.43	215.1	215.7	211.86	214.78	216.66	215.26	213.68	215.92	212.03	216.1	214.56	211.12	210.95	216.34	216.57	208.85	214.07	214.06	215.08	211.83	217.35	209.68
217.74	214.3	209.47	208.86	213.91	210.96	209.61	210.15	216.86	216.64	208.46	213.1	211.68	209.66	211.51	214.31	207.65	212.51	214.29	210.89	211.72	212.73	210.26	217.26	211.46	208.93	213.12	211.74	209.75	214.06	212.48	213.83	212.84	209.24	213.52	212.14	215.38	210.15	215.89	214.79	211.48	215.01	212.32	212.32	216.1	212.39	209.31	211.23	210.28	211.98
207.74	199.04	197.18	206.14	206.05	204.4	201.45	203.82	203	201.71	201.37	202.82	203.09	201.7	205.35	204.82	208.84	205.34	203.7	201.71	205.41	203.55	203.29	205.39	205.31	204.43	207.04	206.96	204.6	208.2	201.81	206.49	205.69	206.39	204.65	201.66	207.18	204.54	200.07	211.03	196.58	201.16	202.56	204.22	202.61	203.81	204.58	204.5	208.33	204.2
203.82	197.84	200.86	200.92	206.25	203.54	204.36	199.1	200.37	199.76	199.82	196.34	196.74	202.95	202.82	204.54	200.93	199.89	196.59	199.29	201.07	203.55	198.91	201.08	201.13	199.51	204.94	201.47	201.44	198.72	203.07	201.22	203.02	204.57	202.05	198.94	204	199.46	199.95	203.48	200.47	200.88	199.2	199.54	200.73	201.4	199.81	201.38	201.31	201.83
199.43	198.99	199.26	203.02	204.17	198.52	203.36	198.66	203.71	206.31	200.95	201.01	202.22	204.29	198.07	198.27	207.01	201.83	202.3	204.37	200.42	201.83	204.69	198.97	197.44	205.5	204.05	199.91	198.98	198.91	200.49	200.99	201.85	204.84	201.12	200.17	205.08	204.23	197.34	206.66	198.81	202.3	201.76	201.96	200.22	202.47	200.04	203.71	203.95	199.37
196.03	201.87	198.88	199.81	199.68	202.04	201.02	195.44	199.62	199.3	201.53	198.99	202.44	196.65	195.81	199.57	195.63	201.29	200.67	201.42	194.17	194.5	198.77	196.12	195.43	196.78	195.32	201.15	195.31	195.5	202.89	197.54	197	196.45	199.33	203.5	203.01	199.74	192.98	201.33	197.77	200.75	201.03	194	201.88	197.38	197.21	198.31	193.18	199.2
195.82	201.46	198.05	201.03	200.15	200.58	198.3	200.29	197.4	197.06	201.63	202.45	196.99	200.41	199.45	202.84	198.83	199.21	199.88	195.07	204.15	199.85	203.74	200.93	205.43	198.68	195.09	195.84	200.92	199.12	199.12	198.51	199.94	204.4	202.51	201.74	198.43	198.57	201.62	201.19	201.87	203.37	197.71	195.76	199	198.89	198.74	200.85	200.68	197.01
214.31	210.37	211.85	214.4	216.18	211.15	216.08	212.78	214.81	212.24	208.66	209.32	209.18	210.18	210.6	214.58	212.33	212.63	206.39	208.57	210.81	211.72	211.89	212.66	207.94	213.04	211.2	212.39	215.08	208.35	213.55	214.33	208.99	212.26	210.58	214	211.97	211.95	213.93	208.74	210.12	211.99	211.93	213.25	211.87	209.87	212.71	210.24	212.9	218.18
214.28	212.8	212.27	213.31	209.08	212.86	214.86	215.41	214.39	208.93	216.39	210.32	209.39	212.52	212.72	210.19	209.61	212.39	209.79	210.67	208.54	213.43	210.38	214.66	213.42	208.37	215.24	211.31	216.16	211.46	219.07	207.51	212.01	215.52	216.43	212.06	213.43	208.2	210.9	205.09	213.19	212.44	211.43	211.8	214.36	209.42	215.52	215.98	211.12	213.52
211.91	210.18	210.12	207.52	212.32	215.82	205.89	209.59	212.31	212.67	213.11	209.71	207.93	205.12	213.21	211.24	210.56	214.3	213.22	209.84	216.85	211.72	213.61	211.7	213.02	210.36	213.9	210.42	214.5	210.8	215.4	212.71	210.66	212.19	210.02	210.58	211.84	208.5	209.05	211.68	210.27	210.29	213.1	209.32	214.4	208.59	210.59	211.91	211.86	212
195.57	203.84	201.33	204.06	202.79	197.94	194.89	200.92	194.11	198.83	197.21	201.44	198.41	199.11	195.27	197.71	197.79	199.82	198.91	201.52	201.08	200.95	199.29	198.78	198.66	198.76	198.49	198.05	196.68	196.18	202.05	196.2	197.21	198.6	200.64	201.65	195.57	202.84	198.85	201.94	199.69	204.54	199.74	202.96	199.97	199.88	196.84	199.31	198.29	196.95
198.07	204.92	199.91	200.99	198.27	198.27	198.8	201.65	201.13	202.04	203.62	200.78	200.77	196.95	200.52	193.38	197.37	202.31	196.74	201.6	202.62	200.58	200.74	201.97	200.81	197.33	197.76	199.62	198.45	195.72	200.61	198.7	209.5	204.69	202.73	200.81	200.05	198.91	198.17	206.49	202.84	199.1	198.24	197.76	203.89	198.28	200.95	203.8	200.52	201.13
202.24	200.56	200.2	200.27	194.27	198.49	197.46	201.56	194.54	197.84	201.81	199.65	196.04	203.08	198.3	202.38	199.62	201.52	200.59	202.27	201.44	203.06	200.86	200.23	198.2	197.64	199.22	196.49	200.34	194.25	196.79	193.55	197.45	199.32	200.28	201.62	200.49	200.26	201.62	196.27	206.41	203.27	198.95	201.73	198.11	197.73	196.26	195.89	203.73	199.52
206.22	208.4	207.83	205.5	214.62	207.44	208.41	209.12	207.49	213.52	207.91	211.2	206.73	207.68	206.45	213.03	201.84	211.26	202.05	208.4	211.95	205.71	205.26	206.6	205.33	208.54	207.24	208.5	208.86	209.81	207.58	214.01	212.11	207.35	213.28	208.39	205.96	212.34	206.56	204.95	207.17	206.13	209.67	211.76	205.37	204.48	208.3	209.9	213.62	209.39
204.49	205.07	206.01	204.43	205.8	206.85	199.8	206.94	201.9	206.76	206.02	206.23	199.81	208.94	207.11	206.52	207.07	201.46	202.09	201.38	202.69	199.32	207.48	204.72	205.37	206.04	204.26	204.38	210.22	203.99	198.92	207.78	203.2	204.32	203.2	204.51	202.29	204.91	207.53	198.55	203.04	207.19	202.29	206.25	203.11	206.71	206.7	203.41	202.96	203.66
213.36	214.08	214.94	217.59	215.06	208.6	215.75	209.4	210.99	211.47	216.99	211.82	216.86	216.72	216.22	212.89	213.24	218.8	213.69	212.44	212.24	212.33	213.82	215.77	216.95	216.65	216.22	211.1	213.78	218.88	215.38	215.39	211.15	214.05	211.59	212.36	214.22	212.08	212.56	213.95	212.39	208.79	213.13	210.73	213.48	212.23	215.05	215.58	214.87	211.81
207.73	205.92	208.43	205.62	208.96	209.05	209.23	208.82	212.69	209.17	211.4	213.29	207.36	211.47	210.28	207.78	206.33	206.19	204.66	206.82	206.51	209.26	206.57	212	210.35	207.69	208.86	209.48	204.91	211.11	209.18	209.6	213.16	211.69	203.8	210.56	212.27	210.24	207.05	209.21	209.78	209.18	210.51	209.25	205.41	208.55	205.05	207.58	207.09	205.65
210.67	211.45	208.07	205.18	211.08	208.03	210.06	213.32	209.17	207.69	210.14	211.88	210.18	206.05	209.41	204.38	205.85	206	210.23	201.58	209.91	208.63	208.46	212.22	206.06	211.08	210.06	207.11	209.35	208.44	211.53	209.92	213.2	210.44	209.43	210.49	209.87	211.83	207.68	209.9	206.44	206.43	211.73	205.51	209.69	208.47	204.77	207.39	206.16	211.83
205.51	211.51	208.83	205.23	205.43	207.21	205.82	207.25	205.87	206	202.17	210.27	202.28	206.91	207.6	204.11	207.12	209.37	210.54	204.43	208.26	206.56	207.96	205.24	209.81	202.91	208.18	209.48	209.58	207.84	208.27	205.75	205.69	207.75	202.27	209.34	204.84	212.71	203.84	201.43	206.2	205.47	208.08	204.74	207.79	205.04	207.01	206.1	206.94	207.8
199.84	201.48	207.37	200.52	200.76	205.06	204.92	200.26	202.43	203.41	202.17	203.03	199.6	203.55	199.7	205.91	200.71	198.76	201.66	199.32	203.37	201.67	204.63	203.14	201.92	200	201.73	201.09	201.09	201.7	200.09	207.2	205.39	203.68	201.2	202.29	199.23	200.53	200.85	204.04	203.53	207.99	200.82	202.57	202.61	202.88	202.14	202.69	204.05	201.5
201.72	200.78	201.9	202.48	203.12	205.43	204.49	201.17	199.09	200.86	203.77	204.57	205.65	201.66	199.78	198.75	200.21	204.32	199.62	204.77	199.16	203.78	200.07	200.79	198.99	199.81	202.25	199.02	201.4	200.31	200.03	205.51	200.97	199.41	201.91	200.24	202.16	208.31	198.73	204.22	201.62	200.73	196.84	202.38	197.82	198.73	203.42	202.61	198.93	203.9
202.31	201.18	205	207.31	205.72	207.88	204.37	204.17	206.01	203.42	208.41	203.95	208.33	201.74	206.35	212.35	204.64	209.18	206.45	203.91	203.86	204.5	205.64	208.37	209.15	201.22	200.17	209.27	204.35	205.56	206.14	200.81	204.66	204.03	201.06	202.9	204.33	209.15	204.76	209.25	205.54	209.89	212.9	200.37	209.17	206.64	204.41	210.25	205.23	206.97
196.94	199.77	192.45	199.51	199.47	194.47	197.72	199.13	196.22	204.39	192.5	197.76	197.95	201.02	194.52	198.63	196.33	193.56	194.21	194.93	192.6	191.28	195.8	197.59	199.28	204.07	197.32	200.57	195.98	203.97	199.16	194.69	193.75	197.21	195.69	200.29	197.75	199.29	191.39	203.65	197.34	198.6	197.31	194.45	197.93	195.26	202.53	200.61	194.4	198.94
205.55	204.59	211.19	207.12	206.81	207.33	207.13	210.43	206.54	208.2	208.47	208.83	212.08	207.9	211.22	208.81	206.79	209.19	208	211.09	206.82	213.62	210.63	209.75	208.49	212.67	210.23	212.82	207.83	209.19	211.94	207.64	206.61	206.26	208.77	210.97	210.39	208.34	209.07	211.05	205.23	208.54	205.09	206.72	209.74	211.81	207.62	205.44	206.04	209.39
216.24	216.88	218.3	222.2	212.35	214.79	218.2	215.7	213.1	219.96	220.71	216.84	218.88	218.7	221.54	215.21	218.14	216.06	218.35	218.31	218.94	218.06	216.02	222.02	217.31	219.45	213.27	212.39	215.03	220.48	216.78	218.06	220.09	215.38	219.89	217.55	216.2	216.89	224.27	216.69	218.5	217.56	216.87	217.1	217.33	218.59	216.5	219.34	215.56	211.89
198.03	200.12	198.19	201.64	196.69	200.51	200.75	201.47	200.87	200.35	203.59	199.58	199.92	196.74	200.07	198.62	199.98	205.05	197.73	196.07	198.37	196.09	197.56	196.54	198.86	199.42	200.13	201.71	203.01	202.05	201.96	195.13	199.39	197.56	198.41	196.85	202.43	200.47	200.78	199.14	197.52	201.9	198.66	200.07	200.34	200.42	200.65	195.84	204.32	202.49
207.86	206.15	211.2	212.87	208.51	203.87	204.18	204.4	208.56	208.41	205.34	206.7	207.48	206.56	209.29	206.15	207.1	205.92	204.5	207.56	208.34	209.28	205.47	208.94	209.52	202.68	209.42	206.05	205.73	212.71	207.54	207.94	209.75	207.79	211.83	207.29	207.42	203.88	207.12	208.26	207.54	206.26	209.69	200.19	203.58	207.29	209.11	209.85	202.56	202.63
213.26	213.11	213.28	210.82	209.12	203.98	216.37	214.09	208.05	213.04	214.47	215.34	210.19	210.95	210.38	212.44	211.77	214.46	209.28	208.18	213.13	215.54	214.86	213.26	215.56	209.52	210.68	212.56	204.27	210.61	211.33	208.76	210.73	212.47	206.69	212.81	212.4	218.65	215.03	210.3	207.68	209.74	216.85	213.88	211.25	214.38	210.32	210.13	211.4	212.7
198.63	201.65	203.55	203.81	205.54	204.35	202.01	200.27	205.38	201.93	200.45	202.71	204.4	202.06	201.18	198.27	206.39	206.51	203.87	200.14	203.86	206.88	201.99	200.83	206.35	202.71	203.44	208.59	199.71	204.64	199.56	200.85	200.59	203.87	205.76	205.39	205.34	207.63	202.64	205.74	205.68	205.57	199.49	203.05	198.59	203.57	201.79	200.31	205.65	199.92
206.22	208.3	206.13	209.63	208.35	204.67	209.75	212	211.06	210.14	208.77	211.66	208.58	208	205.81	209.75	209.25	207.77	207.4	215.85	203.68	205.25	207	209.91	209.39	208.87	212.09	204.51	208.54	208.51	210.5	207.29	210.87	209.31	210.19	207.64	203.96	213.5	205.87	208.41	208.62	210.14	205.43	208.61	209.82	207.98	209.57	211.15	208.21	209.16
202.75	200.39	204.29	202.75	201.77	197.91	208.18	197.77	200.15	198.52	204.13	202.01	201.68	200.56	200.23	198.86	198.27	201.64	201.33	200.35	196.77	203.73	201.29	196.67	200.09	202	203.31	196.41	200.71	202.71	203.29	202.67	202.1	200.21	200.32	198.01	200.78	203.06	204.94	195.31	197.36	202.14	197.88	197.75	201.85	202.15	197.42	200.38	203.85	199.42
208.99	210.99	211.14	207.49	209.33	211.6	210.46	207.94	204.08	207.41	208.23	213.24	210.22	203.71	208.28	206.89	210.54	208.9	211.56	204.32	208	212.01	210.23	210.29	206.99	208.91	209.07	209.85	210.33	212.95	207.58	212.08	212.27	206.46	208.86	210.31	206.81	211.22	208.57	208.17	208.6	210.98	208.36	207.88	206.84	208.74	212.77	212.45	208.12	210.18
216.68	206.1	207.85	213.68	212.76	213.87	213.19	208.99	211.69	211.85	207.42	213.95	211.43	213.35	209.63	212.03	211.49	211.8	209.89	213.09	210.89	212.72	211.85	207.04	212.14	213.74	211.65	213.39	211.68	208.48	210.59	211.95	211.43	213.69	210.97	207.59	208.09	213.34	214.38	213.03	217.13	209.36	212.28	209.58	211.73	212.25	211.52	210.32	213.32	210.99
212.78	209.78	213.65	212.84	208.1	207.15	207.74	205.95	205.03	206.88	206.06	209.51	205.39	205.89	212.78	212.15	210.78	209.39	204.79	207.66	206.45	207.37	206.91	208.44	214.95	207.42	206.26	206.69	208.41	208.44	206.66	211.75	209.1	211.37	208.37	206.56	206.82	209.62	212.07	202.33	203.14	207.24	208.62	209.79	213.74	211.37	206.04	210.17	210.78	207.95
202.59	204.56	202.1	200.21	204.8	200.17	199.75	209.36	200.95	200.58	204	206.06	204.57	204.31	201.63	204.21	200.79	202.9	207.91	199.46	202.4	200.88	207.19	203.66	201.24	202.3	203.95	201.84	202.78	204.82	204.28	195.73	205.01	199.79	203.21	199.96	199.41	200.8	201.55	204.24	205.42	200.47	202.8	200.11	200.81	200.95	205.29	202.63	202.1	206.86
218.24	209.9	213.76	210.14	209.01	215.31	215.32	207.1	212.58	211.7	211.67	213.94	214.6	209.81	212.99	210.1	209.05	212.77	212.6	213.41	209.51	214.46	215.29	210.46	214.13	207.94	207.71	209.34	211.22	210.92	210.92	214.59	210.11	215.23	207.08	212.7	211.44	212.49	212.42	210.14	210.55	212.2	213.38	207.74	209.57	209.97	212.92	211.2	211.19	206.89
211.92	209.59	212.67	208.17	209.19	211.88	210.55	209.18	212.93	214.61	205.81	206.54	207.34	210.2	215.17	210.21	214.56	209.62	209.43	207.37	209.6	211.31	209.09	211.19	213.17	208.14	212.13	207.2	211.9	213.04	206.32	207.31	208.42	206.11	208.73	211.16	211.54	206.49	209.82	211.2	208.99	212.55	210.76	212.32	209.9	207.03	204.94	208.25	211.61	206.73
208.21	207.64	210.99	205.5	207.22	207.52	211.37	203.7	209.95	201.32	205.63	202.19	209.05	202.06	205.17	206.15	207.08	211.65	205.8	206.85	207.75	205.81	205.81	201.42	206.85	205.07	208.21	203.82	207.77	207.72	207.59	201.96	207.34	203.48	206.14	205.38	201.88	210.1	201.87	206.01	202.61	203.85	203.28	210.67	206.62	205.1	208.74	210.97	206.52	209.34
203.74	205.77	202.97	205.56	202.31	202.88	206.49	207.6	206.38	204.44	206.56	207.09	206.19	201.55	204.88	204.13	209.76	205.07	202.06	201.05	203.01	204.41	204.56	208.78	202.18	199.71	206.38	209.53	207.49	205.9	201.98	208.53	205.43	208.51	207.05	209.88	207.27	208.04	205.07	206.33	207.03	205.66	202.39	202.47	207.67	206.08	204.84	208.77	203.57	206.43
213.1	207.34	210.14	210.08	208.17	207.39	209.49	209.79	208.45	207.48	211.06	207.92	211.22	204.79	204.84	207.19	210.46	212.77	212.07	211.1	209.69	215.77	209.26	210.19	213.53	212.81	210.94	208.79	210.58	211.42	208.86	205.58	213.19	206.37	208.28	211.82	208.34	209.36	214.81	212	209.64	208.5	208.24	215	209.78	213.42	204.02	215.5	207.17	209.53
204.38	201.21	204.5	200.87	197.5	197.79	198.67	202.09	203.28	201.39	205.73	205.89	201.15	205.32	200.78	207.05	199.95	199.8	203.4	202.62	199.32	204.3	205.62	203.67	197.34	201.89	200.6	201.51	199.19	200.33	206.3	203.2	201.57	202.28	200.62	205.54	198.89	201.2	197.84	204.22	202.89	203.46	202.44	202.8	205.24	199.4	206.74	198.1	201.03	202.08
203.96	206.47	207.65	207.04	211.68	206.58	206.55	203.49	206.55	207	208.98	204.48	210.18	205.86	209.8	207.47	209.4	205.93	203.36	210.94	204.88	206.62	209.09	207.89	206.84	210.55	208.02	208.82	209.64	212.92	208.69	211.59	210.21	208.41	210.38	207.56	208.45	204.51	207.49	209.69	206.69	207.85	209.07	206.24	210.71	211.37	209.12	208.94	207.31	203.28
216.75	217.82	216.35	213.72	214.75	213.33	216.59	218.13	215.65	218.45	216.96	222.74	216.75	218.69	215.24	216.54	218.75	214.4	215.49	217.43	216.11	219.36	217.33	215.96	218.93	218.9	217.56	216.21	221	218.84	215.96	214.1	219.24	215.06	218.67	222.09	221.01	217.02	215.56	213.61	218.21	215.5	216.45	216.88	217.39	217.57	214.86	217.32	215.86	217.27
213.15	211.56	211.79	214.44	211.63	212.04	214.07	206.8	210.93	210.06	215.36	212.69	210.22	209.97	213.17	215.38	213.14	215.94	212	210	209.7	216.28	213.79	213.32	212.33	212.57	209.48	210.1	216.8	213.36	214.57	215.54	213.21	216.02	216.46	210.78	214.71	207.02	210.99	212.55	212.14	211.26	205.35	213.16	214.19	209.87	213.14	213.67	210.61	214.18
212.39	215.54	212.32	210.6	217.91	211.48	213.25	210.87	210.44	215.89	212.74	208.9	211.85	213.48	215.59	215.45	213.9	214.52	216.79	214.72	213.79	216.91	214.09	214.53	215.73	209.38	218.48	216.52	213.51	214.84	210.25	208.43	218.43	216.79	214.98	209.14	214.47	210.96	209.65	216.06	217.84	212.38	217.01	211.56	214.99	210.97	216.5	208.75	209.41	215.31
204.61	204.27	199.21	199.39	202.12	202.4	206.47	201.39	206.08	198.08	204.61	204.02	196.89	202.38	200.59	209.24	203.86	204.54	205.51	203.52	203.93	202.79	201.69	206.1	208.98	204.62	206.41	209.62	201.54	205.07	201.31	201.74	204.25	205.19	202.55	204.14	200.86	204.17	203.95	201.84	204.75	201.65	204.04	204.28	204.4	209.43	209.04	204.67	204.15	206
213.39	205.96	209.46	207.21	205.94	205.27	210.49	213.26	207.73	205.02	210.08	210.51	203.45	209	211.31	211.65	209.29	211.38	204.38	210.19	209.54	212.11	209.99	206.71	208.43	210.39	205.03	207.23	211.87	205.26	211.04	208.69	208.35	209.93	207.88	212.99	210.72	203.5	209.43	207.96	210.77	209.81	212.94	206.69	210.77	207.22	202.23	207.45	205.86	206.46
206.05	198.71	203	203.18	202.26	205.05	202.91	203.24	201.76	203.64	199.03	203.53	204.13	201.05	204.08	199.42	199.02	204.21	201.49	203.28	198.36	197.81	200.14	201.78	200.61	200.59	203.84	205.33	203.86	198.89	201.76	204.88	205.58	203.75	198.81	200.54	198.83	201.49	203.08	202.11	201.46	202.87	203.75	200.72	203.17	205.08	203.74	207.36	206.13	205.08
205.66	203.1	209.29	204.05	207.95	209.83	203.01	208.58	204.53	208.02	209.85	213.23	209.34	212.01	212.63	205.71	207.12	206.75	207.52	210.09	213.07	211.02	208.55	206.22	207.3	204.08	207.5	206.27	211.94	207.34	209.27	203.21	209.3	210.46	207.56	208.69	208.83	210.37	208.54	207.61	210.07	207.46	208.15	207.54	211.79	210.43	205.31	210.34	211.06	204.05
214.12	209.49	209.35	212.55	209.49	211.06	212.15	212.88	207.86	215.06	209.67	213.71	212.25	208.11	212.28	210.99	214.46	210.81	210.51	212.64	212.02	211.91	209.31	205.9	213.29	211.5	208.12	207.21	212.48	211.42	210.02	214.85	212.16	208.67	208.18	207.55	212.33	216.3	213.5	211.8	212.28	214.81	212.91	213.33	213.83	212.89	213.17	211.9	213.96	210.74
192.18	197.24	193.95	193.69	198.41	190.98	196.87	196.71	195.6	196.16	194.24	193.8	191.88	195.31	190.93	190.82	196	197.42	196.72	194.13	192.13	194.59	194.63	193.52	194.84	192.06	193.76	190.57	187.79	190.51	194.24	192.7	188.8	191.07	198.76	193.12	192.87	195.08	194.69	191.97	195.57	195	192.74	193.64	192.68	196.49	193.56	192.54	193.14	196.08
210.97	216.94	216.93	217.98	212.92	211.59	212.42	211.85	209.83	210.9	215.71	216.34	212.97	215.44	215.54	219.33	207.67	214.83	214.95	211.77	210.81	213.83	211.96	217.89	208.44	215.49	210.92	211.34	217.6	214.13	211.85	208.86	209.67	211.11	212.14	211.58	213.48	214.76	212.97	215.08	212.14	211.55	212.04	214.01	209.53	207.65	209.58	211.98	213.61	212.04
207.52	205.99	207.59	209.04	211.14	209.5	212.33	210.07	205.7	207.2	208.14	209.78	211.67	209.91	201.64	207.03	211.79	207.01	206.19	210.37	204.98	209.05	205.3	208.62	207.15	208.5	210.72	210.07	205.87	205.85	206.65	202.62	209.22	202.35	208.57	203.81	206.67	208.65	205.19	204.8	207.28	203.53	207.94	210.65	204.15	211.17	204.96	206.22	210.33	207.23
200.53	205.16	206.82	211.03	204.35	208.3	209.36	207.5	205.05	211.17	212.98	205.25	205.53	205.84	202.19	209.16	205	204.94	209.31	206.57	206.08	203.01	202.83	205.57	206.11	205.52	203.31	204.56	204.2	209.03	207.32	207.98	208.76	204.9	207.51	205.88	208.58	209.46	204.87	207.96	207.44	204.97	203.36	205.61	206.42	207.11	209.54	208.09	205.42	206.2
205.43	208.1	210.14	210.56	214.06	208.63	206.35	209.08	213.77	208.57	209.73	207.75	207.59	204.79	211.07	210.53	209.84	205.34	205.65	210.48	211.58	206.33	209.2	204.11	211.03	207.95	213.6	210.65	209.71	207.57	210.01	209.14	212.51	208.89	209.1	208.42	208.19	206.73	208.97	211.09	208.69	206.05	214.06	209.2	203.57	210.66	209.62	207.9	204.03	208.17
201.07	200.14	197.43	198.08	198.7	205.03	194.84	198.86	201.06	200.19	198.73	201.22	202.01	198.65	202.1	202.39	193.35	197.88	198.15	199.34	203.5	200.21	199.67	201.26	201.61	202.48	200.34	199.18	194.84	201.37	197.22	198.02	201	196.8	202.04	197.99	205.2	195.05	202.13	197.45	202.22	195	201.7	205.35	200.97	202.78	201.21	203.71	200.69	201.45
212.73	214.82	214.51	209.84	213.21	214.92	215.75	212.89	214.33	213.19	215.32	215.29	209.88	213.86	209.57	217.08	213.36	210.18	213.34	216.52	210.51	216.49	208.38	213.81	216.57	211.44	217.43	211.34	212.23	212.78	215.32	213.24	214.06	211.16	212.82	215.63	209.54	216.57	212.94	211.96	213.5	215.4	213.95	213.38	212.34	212.06	212.38	212.98	211	210.21
209.85	206.88	209.46	212.04	210.07	208.72	214.06	205.56	211.3	212.2	207.92	205.94	208.59	208.76	209.29	211.05	213.48	211.05	212.78	212.52	208.14	212.08	208.67	210.55	209.61	204.68	208.58	206.47	207.02	210.17	210.21	205.25	209.21	209.99	207.99	207.82	209.11	209.92	205.09	207.12	210.58	211.48	208.35	213.92	206.89	209.87	210.55	211.9	208.21	210.71
216.56	214.73	218.54	218.83	215.28	219.16	217.53	215.45	223.98	214.36	219.32	215.58	214.44	217	216.22	220.83	216.78	217.86	217.04	217.8	217.4	214.65	218.69	213.49	218.45	216.07	216.32	213.95	217.44	213.06	212.83	216.07	216.98	219.08	216.82	209.37	218.52	221.34	219.13	215.48	216.73	213.14	217.41	216.9	216.22	217.44	217.08	217.48	215.47	216.2
203.28	201.12	204.49	204.51	204.32	200.7	206.29	205.52	203.74	204.5	206.03	203.8	203.79	204.84	204.68	204.45	204.22	202.23	208.82	206.73	202.8	202.76	204.32	201.17	203.54	199.96	204.9	203.94	202.69	204.92	198.71	202.78	203.92	203.86	204.91	204.91	204.03	203.94	205.37	204.62	204.14	207.8	201.3	204.43	205.65	203.46	207.39	203.33	207.87	204.56
201.19	203.47	200.59	206.33	201.35	202.2	203.58	199.38	195.18	200.66	198.88	204.48	201.8	199.55	202.83	203.89	199.66	202.05	201	200.92	200.15	201.36	197.28	199.68	201.03	196.45	199.74	200.66	201.05	203.23	198.89	203.31	199.89	207.25	198.33	197.53	199.38	201.41	197.98	205.58	202.03	201.43	200.64	201.87	204.12	203.24	207.59	201.34	202.37	200.91
207.69	209.17	207.95	211.37	212.1	205.71	208.67	207.93	207.84	210.45	205.26	211.93	206.13	208.11	208.53	209.89	206.58	209.99	206.74	209.3	207.95	212.57	212.61	206.73	212.14	206.07	206.88	211.02	209.44	208.27	207.9	207.68	214.83	208.71	208.31	209.73	207.91	206.87	206.83	207.47	212.54	213.07	209.46	208.2	215.09	205.63	208.53	209.48	208.16	207.07
208.28	208.1	213.33	213.45	208.92	210.03	215.36	211.22	205.52	207.84	211.4	210.02	213.91	213.22	216.25	211.28	209.99	209.56	209.35	212.58	215.16	214.1	215.31	213.22	207.84	212.7	211.4	215.38	211.15	210.34	202.92	209.4	209.69	209.42	210.75	211.2	208.73	210.35	210.1	216.35	210.35	211.77	214.39	214.73	212.02	211.85	212.06	209.62	212.33	209.42
196.94	190.53	194.61	193.18	194.3	191.45	196.46	195.54	195.71	197.27	194.87	190.88	194.46	196.3	192.71	190.27	197.23	198.81	194.25	195.14	194.15	191.89	192.45	194.6	191.25	191.86	190.45	193.48	192.41	190.47	194.64	192.99	189.31	191.89	190.83	192.25	191.93	195.28	191.56	191.69	193.65	198.23	193.49	194.03	192.85	194.74	195.94	198.89	195.6	193.85
209.55	211.41	212.18	208.7	213.9	211.19	210.16	212.14	210.81	213.19	210.49	217.61	212.25	209.12	212.17	211.62	210.42	213.14	206.46	211.74	214.28	214.73	216.61	215.48	213.22	209.56	216.98	212.65	213.32	208.29	213.36	212.01	213.06	213.25	212.64	210.6	210.8	212.26	215.98	215.16	214.86	214.5	213.92	206.71	213.71	210.53	216.35	215.63	210.23	214.18
208.1	205.07	205.77	207.16	208.99	201.74	211.14	208.98	205.3	210.9	207.64	206.37	206.88	208.53	208.8	213.82	210.07	207.61	212.12	210.3	210.49	209.06	212.22	213.05	205.84	203.89	208.11	209.7	209.83	206.46	207.23	208.35	207.12	207.37	209.95	210.21	211.12	211.16	208.14	209.77	207.88	206.06	207.8	208.74	210.89	209.62	211.36	209.57	207.45	211
192.62	195.64	193.73	201.65	196.1	197.12	194.91	196.32	192.18	192.72	198.88	195.06	193.5	195.12	196.73	193.77	191.58	197.16	199.37	197.11	195.41	195.11	194.69	196.21	193.9	192.42	197	193.1	193.47	198.49	190.39	190.75	196.33	196.35	196.26	196.42	195.85	195.89	193.94	194.83	200.05	198.26	195.73	195.41	195.56	195.14	196.07	193.21	193.1	197.02
204.18	203.46	205.31	205.69	201.19	204.03	200.88	211.26	206.02	207.46	209.47	203.43	201.95	198.17	206.65	201.4	204.77	203.77	206.89	205.84	203.39	205.19	205.39	206.57	206.43	200.26	208.33	206.5	203.11	209.86	205.25	202.4	207.91	206.26	203.57	205.66	205.83	208.51	202.64	197.7	206.17	205.09	209.04	203.37	203.18	202.15	200.19	204.09	206	206.46
216.14	214.77	214.18	216.87	216.1	214.71	220.31	216.18	216.19	213.76	217.88	216.51	215.96	219.41	215.3	216.84	213.85	214.72	215.04	215.28	218.4	218.65	219.7	216.33	215.97	222.3	220.58	217.5	217.84	213.2	217.21	218.88	220.91	217.52	222.36	211.77	214.08	215.82	214.39	217.04	219.56	212.89	220.52	215.62	217.57	220.8	214.57	219.97	219.11	217.55
220.12	220.38	218.85	216.33	216.2	217.93	217.25	222.07	219.75	216.72	215.89	218.03	216.09	215.49	215.64	217.75	219.09	215.61	219.53	221.7	218.07	219.49	219.9	218.75	220.98	217.83	220.17	217.75	219.61	217.33	220.36	220.56	214.96	215.03	214.23	220.25	218.94	217.9	215.53	218.42	214.99	218.79	218.5	212.44	218.27	218.41	220.57	213.31	214.17	216.27
194.44	196.19	191.97	194.88	192.67	195.23	193.09	196.75	199.29	193.56	193.85	195.04	194.99	198.19	194.43	198.35	193.15	189.84	197.1	195.02	192.39	194.8	192.82	194.69	194.08	192.68	194.92	198.68	198.13	196.02	197.16	194.95	193.98	192.46	194.86	193.91	194.87	197.8	194.93	196.79	196.39	195.74	195.64	191.96	199.76	196.89	194.69	193.98	191.35	189.44
216.35	220.17	215.32	217.01	213.18	218.74	217.01	215.48	216.36	220.13	217.29	213.77	212.6	220.04	221.52	219.67	217.27	217.25	215.85	215.06	218.12	215.86	219.21	218.16	221.54	217.51	219.04	218.29	218.99	218.2	217.97	215.58	221.97	216.38	211.35	219.64	219.55	214.48	213.79	213.28	218.49	218.39	217.03	216.06	212.28	219.08	220.23	220.36	216.66	214.78
214.14	217.49	212.37	211.06	210.62	210.38	215.5	211.84	212.97	213.88	212.3	214.79	209.48	213.93	211	213.49	212.53	214.99	210.96	213.84	213.99	207.39	211.98	214.44	215.47	213.49	213.98	216.69	216.69	216.13	211.83	212.84	211.04	208.58	213.2	212.08	212.85	212.86	213.41	214.76	212.98	215.91	211.44	211.18	217.42	215.66	210.04	215.4	211.51	209.89
208.01	207.97	209.31	213.28	211.25	210.78	212.98	212.36	208.62	208.85	209.17	206.23	209.09	212.64	213.56	213.11	207.05	208.9	210.55	207.6	214.27	215.33	210.7	210.87	212.16	208.33	207.02	209.17	205	207.79	207.56	213.98	211.03	212.83	208.08	207.66	209	207.63	209.23	210.12	215.66	208.2	209.99	204.9	211.83	213.17	208.47	207.94	209.08	208.74
206.92	207.61	205.47	211.51	206.27	202.26	204.72	207.94	207.81	210.64	206.52	201.85	207.67	200.04	204.92	204.8	208.68	208.51	203.45	205	204.59	205.21	203.85	207.17	204.16	206.48	203.41	201.23	202.92	205.94	206.43	208.45	203.73	201.63	203.02	205.71	206.53	202.84	199.49	203.83	208.08	209.72	206.62	205.8	205.8	208.43	205.1	203.68	208.34	205.01
207.91	201.41	210.43	204.2	208.46	209.04	214.96	204.9	205.14	208.89	207.44	207.42	209.92	205.22	209.29	212.29	211.99	206.28	211.5	210.02	207.99	213.22	213.14	205.46	206.02	209.14	211.39	206.99	201.04	209.37	212.11	206.92	208.69	205.38	204.93	206.63	206.96	209.34	210.16	209.81	209.41	207.49	211.42	208.03	210.42	205.55	206.01	207.03	210.6	207.22
209.62	213.8	215.31	209.86	214.29	214.05	214.08	208.48	209.67	216.14	212.42	212.08	211.37	216.44	212.28	211.05	214.9	218.46	205.91	213.88	215.46	211.01	215.78	209.99	218.06	211.91	213.48	212.5	208.55	209.97	213.34	215.13	211.29	211.34	213.1	214.28	214.03	212.14	209.57	212.4	212.95	211.53	216.37	211.01	214.09	208.63	214.17	211.9	211.36	210.53
210.25	210.83	214.55	205.76	214.87	211.79	209.12	212.91	212.41	205.66	207.43	212.96	212.33	210.8	209.4	209.72	212.25	207.55	209.25	212.95	213.52	214.18	210.99	213.86	212.43	211.61	211.65	212.38	213.66	212.55	210.05	211.75	209	211.5	206.74	213.97	211.7	211.15	211.04	214.57	210.06	211.18	214.1	214.65	215.31	210.93	214.88	208.76	213.12	213.36
200.97	201.49	199.33	194.98	200.48	197.51	201.04	197.24	197.19	196.51	197.53	202.51	201.17	200.13	199.42	199.42	202.13	197.95	199	199.01	198.52	197.24	201.17	202.48	200.78	199.06	197.87	201.34	202.8	203.88	197.35	196.4	200	199.52	196.26	205.14	198.97	205.51	197.06	202.62	200.49	195.42	200.52	201.17	198.54	207.68	201.11	205.2	202.28	200.28
208.24	206.84	205.7	207.82	206.45	211.38	211.8	208.06	214.26	209.93	210.57	206.29	210.63	204.85	208.44	208.67	206.95	206.74	209.98	208.06	208.45	210.67	208.07	215.78	210.92	206.54	201.91	209.41	209.82	211.79	209.86	207.66	210.67	213.22	214.02	210.28	203.34	208.17	210.24	212.01	212.42	207.84	210.41	205.99	202.48	207.09	208.4	211.71	210.11	211.22
202.82	204.76	203.4	199.14	200.4	203.15	200.8	203.96	200.06	203.75	203.25	207.58	205.11	205.03	204.84	205.05	201.42	207.21	203.77	202.13	206.48	207.16	201.89	205.71	203.26	200.16	204.86	207.62	207.6	207.84	203.65	203.24	206.12	210.14	203.88	203.07	198.05	201.51	203.74	208.22	202.98	207.22	205.09	205.05	204.39	201.03	203.34	204.11	203.84	202.38
201.84	203.27	200.29	202.48	199.98	199.02	200.6	194.89	197.65	198.57	194.49	198.7	199.34	200.38	194.76	202.02	199.84	200.69	199.46	199.51	201.87	194.35	199.99	196.3	201.83	199.81	197.89	199.67	198.5	198.74	200.44	196.15	198.82	202.17	197.84	198.47	198.18	200.5	199.6	196.23	199.68	196.64	200.11	194.15	194.91	198.54	205.58	199.58	199.29	199.74
214.49	216.51	214.68	211.22	208.26	217.55	216.39	212.67	211.43	211.6	209.7	211.81	209.85	216.25	215.61	215.28	219.48	216.44	214.58	215.07	215.37	210.46	211.73	214.23	208.65	211.88	209.16	214.92	210.83	218.41	213.37	214.38	213.35	218.3	212.38	213.64	209.66	211.14	213.42	211.55	209.32	216.24	214.47	212.09	211.3	214.71	213.95	214.63	212.35	210.9
204.78	204.03	206.45	207.43	208.2	200.53	205.29	203.33	203.65	204.23	199.2	198.18	200.11	201.12	206.14	208.69	203.22	200.42	205.86	200.75	205.32	201.69	202.07	197.56	198.27	205.29	205.43	204.58	204.55	207.33	206.91	202.59	203.43	199.56	204.19	202.48	202.82	200.38	206.79	205.3	196.23	203.71	203.45	202.08	205.57	203.95	206.31	205.01	202.6	200.16
195.69	193.68	201.45	195.63	203.18	199.69	198.86	197.22	203.81	197.26	199.5	195.6	200.64	197.4	201.22	194.37	199.2	198	201.11	199.54	200.55	196.83	197.81	197.62	197.89	198.97	201.23	202.51	200.92	198.06	198.79	193.64	196.43	196.03	199.35	198.92	196.76	196.29	201.71	194.71	203.14	199.97	198.19	195.99	197.42	195.44	201.05	197.79	203.68	202.45
210.69	208.97	214.97	211.24	211.23	209.59	208.69	213	213.25	209.3	212.09	211.9	216.62	214.09	211.08	210.97	209.46	210.53	210.36	205.31	207.49	211.11	216.76	208.98	212.81	206.57	210.1	212.12	216.45	209.99	212.35	212.78	213.14	212.37	209.29	209.95	213.81	212.4	218.9	212.17	211.8	210.96	211.59	213.47	217.57	209.7	211.12	213.82	210.68	209.01
206.62	208.33	207.23	214.12	209.7	206.06	206.06	206.02	210.01	213.47	208.56	208.44	207.89	203.66	204.64	207.94	204.92	209.8	204.82	201.23	204.98	206.51	204.89	211.16	207.43	206.04	210.07	211.89	212.94	211.9	207.6	206.96	210.7	208.75	207.4	208.4	211.62	202.15	206.05	208.17	211.74	206.65	209.33	206.06	211.19	207.79	208.14	208.01	206.64	213.2
212.62	215.22	211.36	212.04	215.33	215.23	213.41	216.92	212.56	213.75	221.01	213.24	214.1	211.76	213.19	211.55	211.47	214.19	217.45	214.15	214.67	214.35	215.53	214.99	215.03	211.14	212.95	210.66	216.6	210.39	214.32	213.69	213.89	214.02	218.31	207.84	217.38	216.34	213.91	213.28	215.66	211.97	211.08	215.21	209.14	211.55	212.01	215.94	213.32	214.65
201.83	205.18	200.29	207.64	205.2	204.67	203.79	199.48	197.74	204.19	203.36	203.83	208.86	201.08	199.35	202.17	205.67	203.64	205.45	202.6	206.18	200.38	198.19	198.45	205.18	196.54	203.87	202.63	208.7	201.91	208.68	205.35	202.47	205.87	207.38	207.27	201	202.39	201.92	202.79	205.31	208.29	203.6	203.4	206.69	200.71	202.46	198.79	203.8	204.73
202.92	203.33	199.37	200.15	201.93	205.14	205.28	200.36	203.86	205.57	207.69	203.58	203.93	204.05	209.57	205.07	200.41	206.3	208.1	200.41	204.16	203.99	206.26	201.56	201.91	205.39	207	203.44	205.47	202.9	202.86	204.42	208.19	203.39	201.92	201.69	206.88	202.6	205.2	207.11	205.06	203.51	202.67	202.14	202.48	202.46	200.76	198.36	204.27	207.96
209.39	204.51	210.9	206.9	207.38	213.23	205.91	207.17	206.14	206.19	206.22	210.63	214.08	212.05	209.55	205.05	207.93	206.5	208.84	211.48	209.18	209.63	205.08	207.95	210.62	215.64	210.53	207.62	209.9	206.57	207.89	205.62	209.75	205.85	209.2	209.05	209.03	208.12	210.75	210.32	211.38	207.48	212.7	212.43	210.83	210.31	212.74	210.28	206.36	207.52
214.08	213.74	216.45	216.48	215.93	215.51	215.53	221.38	218.21	221.53	214.64	219.57	217.29	215.04	214.43	211.25	214.28	214.51	213.05	215.34	215.7	215.34	218.63	218.53	218.94	215.04	218.09	215.81	215.85	214.88	216.86	217.61	218.66	220.2	215.24	213.85	214.62	216.01	216.03	216.35	219.54	213.11	212.75	210.78	218.16	219.39	221.32	218.51	217	215.15
209.12	209.06	208.03	205.24	202.11	206.5	209.39	208.01	210.14	202.74	211.78	209.81	206.79	205.38	206.21	208.22	207.29	210.28	205.17	205.1	208.6	207.73	209.72	206.45	208.25	206.74	212.59	208.79	205.21	206.13	203.76	208.68	208.57	211.03	204.53	212.65	208.99	208.58	204.87	208.48	211.91	204.71	208.46	209.99	206.36	205.11	210.99	211.16	208.72	205.13
211.67	206.94	212.54	209.4	212.82	213.79	206.61	212.56	213.61	207.33	211.72	211.55	211.31	207.62	217.07	212.33	214.24	209.35	211.18	211.74	213.67	211.96	208.36	208.02	211.77	212.27	207.97	208.06	208.55	212.45	204.58	211.91	212.43	204.66	207.06	213.39	210.63	216.32	210.82	211.21	214.03	211.82	214.53	214.04	211.84	210.48	210.65	208.19	212.59	210.44
209.26	206.16	205.89	212.32	209.28	211.65	210.93	209.04	205.44	209.49	212.13	208.83	204.95	206.08	208.71	206.33	208.48	210.6	212.42	205.79	211.73	208.59	205.72	212.45	215.66	209.85	204.4	207.68	204.4	211.62	203.38	210.31	203.69	205.27	203.65	212.96	214.16	207.32	209.81	205.54	207.89	208.31	211.5	208.36	210.4	209.22	208.06	203.98	207.06	205.58
209.63	205.4	205.96	205.9	204.83	207.15	207.44	203.57	205.06	206.72	205.34	206.15	198.37	200.69	202.32	204.91	207.35	205.19	207.48	205.3	209.46	205.04	205.64	207.16	205.15	202.45	206.08	208.12	207.29	206.31	208.47	207.06	206.72	204.69	209.44	210.39	209.46	210.44	206.3	208.02	208.93	205.54	205.73	206.26	210.09	202.48	200.81	208.23	207.49	207.47
208.22	202.63	204.15	213.91	210.21	211.13	212.25	211.07	210.85	211.22	209.17	209.8	209.21	207.48	212.5	211.24	208.54	210.65	211.95	208.31	210.24	213.26	211.02	205.97	210.25	209.32	213.41	210.54	206.52	208.14	210.53	206.8	209.03	213.02	211.78	209.76	206.18	210.12	208.69	215.55	215.09	211.12	208.07	213.34	213.83	207.32	213.05	204.39	208.11	212.79
213.71	211.27	214.76	211.09	213.49	210.61	214.42	212.4	207.97	212.82	215.04	213.97	213.95	211.01	214.02	213.27	211.89	214.35	216.19	212.23	212.84	212.5	211.43	213.9	212.48	217.52	213.99	213.33	217.11	215.78	218.22	217.54	210.76	209.46	212.6	213.79	216.76	215.84	208.44	214.07	213.4	213.12	214.53	212.72	209.1	212.34	211.62	213.1	211.95	212.92
209.39	210.81	213.13	211.05	212.36	209.62	205.83	207.89	210.07	212.08	210.7	210.9	211.66	210.35	210.71	207.84	206.71	210.53	206.84	207.49	213.13	210.58	208.99	212.25	208.7	204.24	208.51	209.68	205.87	209.65	205.87	211.95	207.84	211.42	210.77	209.29	209.27	211.29	208.63	211.74	209.84	209.81	210.47	208.59	206.3	209.05	208.14	205.94	210	204.07
218.99	218.11	214.06	217.26	219.8	220.57	216.55	215.47	217.82	219.21	219.34	217.62	216.19	217.79	213.35	221.14	221.69	218.63	211.72	214.65	217.06	213.71	219.07	222.2	219.76	214.35	216.17	221.21	217.09	217.71	220.85	221.64	218.37	214.01	214.05	216.11	216.12	218.1	210.14	217.57	218.09	217.27	217.46	209.44	217.62	215.95	219.43	214.34	216.99	217.81
203.73	205.49	203.01	204.86	202.81	205.78	199.54	205.07	202.55	200.5	207.89	206.04	199.25	203.71	203.16	201.11	203.38	205.66	200.71	205.8	202.82	200.77	199.47	205.11	202.31	202.18	207.49	202.73	202.95	204.9	205.94	203.27	205.84	204.21	201.15	205.04	203.15	202.86	202.92	198.05	200.31	201.29	202.89	203.28	205.91	203	204.18	204.29	204.89	207.36
198.43	201.89	198.02	199.87	199.37	200.03	198.62	199.67	199.92	197.14	195.9	198.97	200.97	199.26	197.8	194.95	199.72	198.99	199.89	195.51	201.95	199.15	194.65	196.8	195.6	202.45	200.15	195.66	199.62	198.6	196.78	201.36	198.73	197.18	201.78	194.62	199.21	198.34	195.29	196.09	194.66	197.27	199.06	198.96	197.53	195.61	199.52	201.07	195.62	197.47
198.94	198.88	199.81	202.77	203.48	198.73	201.57	192.83	198.78	200.62	198.46	202.03	197.39	196.78	201.07	195.89	201.16	199.98	200.6	201.59	196.13	199.33	200.23	196.62	200.58	200.58	201.41	200.23	198.36	200.36	202.89	198.62	201.11	198.98	196.28	200.11	197.35	198.66	199.9	199.77	197.8	194.47	200.64	201.84	201.64	200.49	201.86	200.44	201.97	192.87
205.67	207.41	207.5	204.08	205.02	202.23	205.53	208.26	206.87	205.35	204.35	207.33	210.74	207.65	203.89	202.71	206.37	207.83	207.3	205.36	209.42	203.53	209.58	204.95	206.45	207.29	205	206.25	201.87	204.69	209.12	208.1	208.76	207.29	210.44	206.1	202.93	207.72	204.58	203.28	206.99	206.8	206.46	208.43	206.55	211.31	210.35	206.14	207.99	206.88
208.11	210.61	208.86	211.58	210.35	204.88	213.92	210.45	208.18	209.89	206.36	206.81	206	212.75	206.15	207.64	204.9	213.69	205.29	212.47	206.55	208.77	209.05	213.85	206.77	209.79	210.86	206.15	211.08	203.64	206.61	208.51	207.69	209.82	205.91	206.79	207.4	207.23	207.32	205.61	206.81	212.35	209.2	211.96	210.09	207.99	210.55	213.69	207.95	207.09
203.92	206.2	206.14	207.67	204.71	205.31	209.37	210.23	204.83	210.9	205.19	207.41	204.56	207.4	209.59	208.15	207.08	213.05	207.08	212.69	205.63	208.15	208.09	208.29	204.01	205.81	211.55	208.07	203.58	210.64	209.42	212.95	212.16	210.65	206.15	207.08	209.66	209.01	206.53	210.8	207.17	208.51	210.84	207.27	205.12	210.59	208.9	204.02	208.4	205.8
206.51	203.68	201.13	208.79	206.39	199.97	209.49	202.69	203.31	202.94	207.66	202.91	205	204.68	200.74	202.2	202.03	204.57	202.1	210.85	199.05	203.87	206.23	205.69	203.69	202.45	200.3	208.63	206.5	207.68	204.61	207	204.12	206.08	204.22	204.72	204.47	204.73	205.88	206.87	209.19	205.91	201.48	202.21	205	204.29	207.24	201.58	202.98	202.56
206.69	202.08	204.67	204.81	206.04	205.43	200.99	208.14	204.54	206.26	201.41	196.28	201.12	205.37	204.1	202.94	204.39	201.68	203.64	205.33	204.82	206.49	203.78	202.59	202.73	205.79	201.68	204.91	203.73	204.32	201.55	202.29	200.32	199.49	201.25	206.4	209.93	201.85	199.71	199.92	204.32	205.03	196.87	203.18	202.84	201.4	201.53	201.85	203.46	206.56
193.27	196.18	196.66	192.52	199.88	195.17	194.11	196.84	189.03	190.03	191.95	194.51	190.82	197.9	196.6	195.61	194.3	192.67	195.44	198.49	195.87	194.62	187.91	193.97	195.77	196.02	198.53	196.52	197.03	195.71	192.04	194	193.52	195.38	194.65	199.49	192.65	193.58	196.78	192.79	192.62	195.8	195.74	197.04	196.94	191.47	193.34	194.87	198.21	194.52
213.5	207.46	206.6	210.31	207.33	204.18	206.87	211.94	209.78	213.47	206.81	210.03	210.82	208.65	205.81	205.76	206.15	210.83	207.04	204.78	206.61	207.97	208.31	210.91	207.25	208.3	209.04	208.99	210.5	210.75	205.7	211.42	207.7	208.27	212.78	208.04	210.9	206.44	209.06	209.58	205.62	209.43	212.46	212.35	212.24	210.73	207.04	203.94	205.44	203.11
213.29	215.87	213.32	212.68	208.93	211.1	214.42	210.11	210.89	211.54	208.15	212.06	212.93	210.1	212.65	214.06	210.91	210.65	213.64	208.71	212.61	211.52	210.47	209.99	211.58	210.28	209.77	210.92	208.26	211.76	212.96	212.33	207.71	205.83	214.77	209.22	211.51	214.55	210.42	214.78	205.93	210.56	206.91	209.7	206.03	211.76	211.91	214.4	209.56	211.62
207.06	203.32	206.81	209.16	205.9	200.71	207.66	201.58	208.02	209.14	207	206.84	211.27	212.65	210.36	210.61	204.39	205.58	205.46	210.13	211.48	209.42	207.21	208.02	206.86	208.25	210.06	205.92	206.42	210.41	209.48	207.75	206.6	205.58	210.22	208.02	208.83	205.64	212.44	207.4	206.15	207.09	208.19	205.34	208.13	208.75	207.66	211.13	209.56	209.83
206.7	210.21	209.05	212.3	206.23	204.8	209.01	207.7	205.85	205.61	208.06	205.18	206.94	214.38	210.98	207.68	204.97	206.7	208.19	206.96	205.57	207.26	206.52	207.88	206.43	208.51	209.4	212.78	206.4	208.1	208.9	206.01	208.65	210.4	210.95	203.61	209.44	209.17	207.6	209.83	205.8	207.34	209.4	205.42	207.28	206	207.81	205.84	207.77	208.73
202.91	205.73	207.53	205.17	207.34	208.21	200.39	207.94	204.77	210.4	200.48	202.4	206.33	201.16	207.29	209.57	203.57	207.6	204.78	202.76	207.57	203.05	199.27	208.35	204.15	205.62	203.01	200.14	207.5	207.75	204.74	206.65	204.42	206.04	207.6	204.55	204.99	204.89	210.61	202.42	205.43	202.98	207.94	209.4	204.87	209.57	208.86	205.92	203.51	207.61
205.94	201.85	205.09	205.76	205.8	207.19	206.6	204.33	202.72	199.4	204.07	199.28	204.51	204.29	206.6	205.11	201.53	200.24	210.89	202.28	197.92	205.97	203.54	203.68	201.87	202.95	205.25	203.41	199.08	201.43	204.94	201.37	200.69	204.53	206.46	204.48	204.44	205.33	201.9	204.2	204.01	208.08	203.29	204.69	204.25	202.66	201.01	203.03	205.49	199.81
207.71	200.05	200.95	205.75	206.78	207.16	206.18	208.54	212.18	207.47	212.2	213.17	211.31	205.68	203.9	206.33	206.85	204.17	204.92	206.13	210.03	203.13	207.76	207.31	202.98	208.83	209.75	206.95	204.76	206.29	204.86	204.86	205.76	206.96	204.3	208.23	201.92	206.95	205.91	207.56	202.51	205.2	205.29	208.07	203.61	206.76	202.49	208.22	205.79	208.53
203.64	207.31	205.92	204.8	207.2	205.25	203.53	203.88	198.7	210.92	208.09	204.33	206.63	204.22	207.08	206.61	213.11	210.88	207.67	208.74	201.65	206.71	206.85	209.08	207.47	201.9	205.95	211.98	206.36	207.17	206.06	204.65	207.32	206.51	206.13	205.72	208.25	208.54	205.47	208.16	207.29	208.27	207.3	205.78	209.89	208.34	205.1	206.76	208.66	208.08
212.1	216.54	209.99	218.48	209.44	209.68	211.42	209.5	213.05	212.21	213.41	217.09	218.16	213.88	212.63	211.54	214.8	215.56	214.93	213.61	215.29	215.78	214.15	217.03	212.85	212.35	209.31	214.31	210.88	212.96	211.24	216.6	218.88	214.3	215.98	217.51	211.91	213.1	212.5	212.63	214.9	213.96	213.45	215.45	214.37	215.67	215	209.02	219.01	211.94
203.02	203.18	204.48	200.76	204.5	201.97	200.65	204.64	203.06	205.11	206.59	202.64	201.26	202.34	202.56	206.69	202.33	202.34	199.29	198.58	205.98	204.02	204.48	204.27	201.5	205.28	202.01	205.69	200.91	205.17	204.02	205.16	205.91	205.06	206.82	200.48	199.4	202.04	200.88	202.39	201.81	205.43	206.81	206.12	198.42	206.85	201.42	203.18	201.85	207.36
200.59	203	203.89	208.85	205	207.06	206.3	203.46	203.71	203.05	204.78	202.54	199.9	201.62	206.73	205.15	204.16	203.12	200.74	203	203.84	205.99	208.2	204.07	198.96	202.47	203.38	201.93	203.85	201.65	200.04	204.74	203.88	205.62	201.54	204.04	202.52	203.53	205.54	203.33	203.32	204.56	205.76	206.5	202.01	199.76	203.95	205.5	204.62	205.66
210.01	207.63	209.9	209.25	212.67	212.4	208.18	210.37	214.79	206.08	212.86	213.86	213.6	213.48	213.13	216.56	214.03	217.68	208.66	215.51	213.61	215.57	211.06	214.09	210.04	211.07	215.8	213.09	212.86	209.94	207.16	212.16	212.78	208.41	207.87	214	217.47	214.79	212.37	209.56	210.49	211.32	209.21	215.99	210.18	211.85	208.01	212.99	213.16	207.71
202.71	207.53	209.34	205.91	209.87	211.45	204.91	205.19	207.75	213.53	208.25	207.96	203.88	209.21	204.53	207.76	209.53	210.23	211.61	207.83	207.48	208.27	212.7	205.59	207.68	204.3	209.41	205.13	203.91	209.18	211.55	205.44	211.85	207.95	208.87	208.56	209.91	212.28	207.11	209.38	210.35	210.76	208.22	207.92	212.09	206.05	204.55	209.45	211.84	204.65
209.78	208.91	216.7	212.27	208.02	208.26	209.02	211.03	210.1	211.63	213.16	210.52	210.45	203.84	209.49	209.73	207.56	210	210.08	214.71	210.68	207.93	208.92	208.77	208.56	211.92	205.35	213.6	207.32	206.9	210.77	210.35	210.46	212.4	205.36	211.93	209.39	214.52	209.14	208.53	205.2	205.05	210.17	211.1	210.91	208.49	213.09	205.9	211.24	213.59
195.52	199.23	200.81	204.73	205.07	197.03	195.31	199.86	198.58	200.82	202.07	200.31	200.92	194.61	198.76	199.92	199.97	199.74	198.04	199	201.38	202.99	196.63	201.43	196.45	197.4	197.13	194.39	195.68	198.61	200.22	201.26	197.23	199.44	199.1	203.63	202.09	200.85	192.95	196.49	198.85	199.3	198.54	199.37	196.44	203.41	198.07	196.96	196.31	204.5
203.08	210.44	209.46	210.18	211.02	207.35	210.36	206.19	209.57	205.76	208.64	207.42	213.74	208.78	207.92	207.95	211.59	206.62	206.74	212.69	210.33	204.85	209.19	210.1	213.57	212.26	211.33	212.5	207.89	208.68	208.04	209.91	214.1	205.65	205.7	204.51	212.77	210.51	210.03	211.64	206.85	213.62	208.27	210.08	209.25	205.39	206.39	207.12	205.2	208.14
202.01	199.05	201.18	202.38	205.81	196.9	201.64	193.83	202.45	200.66	198.17	201.25	202.77	200.7	203.15	199.54	194.68	198.97	199.94	198.83	201.6	198.22	204.85	201.71	200.13	202.93	198.59	199.1	199.78	200.79	197.44	198.77	201.33	194.66	200.41	198.87	202.26	200.33	205.28	199.06	200.58	202.48	201.3	197.4	197.88	194.68	202.85	201.99	200.04	205.89
204.81	204.81	205.75	200.42	202.89	203.95	210.12	204.78	203.79	205.17	203.18	198.68	200.71	203.89	207.19	203.37	203.25	203.82	203.96	205.31	206.34	207.54	204.89	203.33	199.72	206.74	205.88	205.31	205.83	207.14	204.27	206.71	207.6	207.61	203.32	205.46	207.48	202.44	204.9	203.32	206.6	203.17	205.09	202.68	205.4	199.16	202.65	200.29	205.89	201.53
204.97	206.63	209.57	209.84	204.75	208	203.75	207.29	206.89	203.84	205.16	206.22	206.24	204.24	208.82	208.72	208.02	206.84	208.09	208.74	209.44	198.96	202.54	202.32	205.62	207.66	204.88	205.97	207.61	205.58	207.75	204.92	206.08	201.68	207.54	206.41	205.28	204.73	208.38	207.09	208.47	204.12	208.83	204.96	209	205.28	204.02	208.89	207.59	209.7
198.37	202.62	201.54	196.49	200.41	196.16	198.86	199.03	197.67	194.71	202.89	196.87	197.68	197.55	196.46	196.27	201.34	203.22	198.11	194.44	199.81	198.02	197.82	199.52	196.88	201.91	196.76	195.92	198.4	201.56	198.07	199.79	195.31	196.08	195.46	200.34	195.57	202.99	196.63	197.28	198.72	201.16	198.77	199.11	195.23	198.57	195.62	197.62	195.91	199.53
203.96	200.83	203.4	196.8	205.11	206.55	208.26	201.51	199.61	200.91	205.12	200.51	201.54	201.99	209.89	201.96	197.65	200.63	198.95	199.31	202.39	200.29	200.56	203.2	203.26	199.28	202.54	201.25	208.68	199.64	202.92	205.04	200.22	207.33	202.34	204.56	206.14	204.06	201.99	203.51	201.9	199.36	201.08	203.12	205.43	202.04	208.45	203.38	203.08	199.36
212.19	210.35	211.06	212.13	212.34	209.18	210.45	212.66	210.89	212.84	214.3	212.89	211.97	208.73	211.85	211.32	212.86	209.63	213	207.99	213.59	209.65	214.54	207.86	212.09	214.45	206.51	212.12	208.88	210.45	210.5	214.55	210.13	210.01	212.65	211.59	212.57	205.58	211.25	212.08	215.59	206.75	208.76	211.38	213.48	211.66	211.51	207.94	211.4	212.31
197.77	202.47	201.69	199.7	206.45	202.67	200.48	202.93	201.5	204.04	202.46	197.25	202.89	201.69	205.22	200.08	198.45	198.66	204.87	198.2	201.3	204.81	203.01	200.65	199.9	198.45	204.62	198.07	203.15	204.78	206.56	202.91	200.25	201.78	207.37	198.51	206.02	205.08	202.06	200.91	198.1	203.42	202.53	199.9	201.85	198.38	202.08	205.86	202.37	199.97
205.23	208.21	207.16	207.59	207.52	209.56	209.01	208.35	205.9	212.69	208.68	209.3	203.47	210.19	205.97	208.75	209.72	207.24	205.8	201.76	205.3	208.84	208.82	209.68	200.9	204.53	203.89	206.26	211.98	206.76	204.51	207.05	209.99	207.65	207.23	205.14	205.98	206	207.24	205.94	206.6	211.69	209.94	210.79	206.6	207.5	208.06	208.48	205.84	206.48
202.82	201.68	200.92	205.7	202.55	205.92	200.95	202.49	206.94	203.25	207.12	205.99	202.69	197.29	199.03	206.67	200.78	205.81	202.69	205.85	202.89	203.83	205.35	204.86	203.79	202.58	202.33	203.12	200.91	206.51	203.2	205.26	203.14	202.16	202.61	199.92	206.43	203.15	205.79	207.17	203.43	204.67	203.11	202.2	201.9	207.03	209.55	201.43	199.2	205.99
206.88	209.44	210.47	207.34	208.89	203.9	207.07	203.47	202.87	209	209.23	211.61	209.49	207.66	207.42	207.01	209.7	210.45	209.71	207.97	210.15	201.57	207.32	211.03	206.44	202.88	202.43	208.63	207.71	208.6	206.13	203.65	211.07	207.72	208.66	206.53	211.31	204.24	207.9	204.84	208.13	206.47	206.5	206.28	208.69	211.55	206.65	211.61	208.59	207.27
201.01	189.75	197.58	195.59	190.37	193.87	195.01	192.26	195.19	191.8	195.15	192.34	194.89	194	196.33	190.38	195.44	195.71	196.81	195.68	195.12	194.3	194.71	188.25	195.39	195.3	196.77	197.68	193.49	195.63	196.45	191.77	194.79	190.43	195.18	188.32	187	195.5	193.59	193.56	197.55	198.03	195.43	191.12	195.14	195.82	195.78	192.05	195.32	191.45
211.2	213.17	212.72	211.77	210.09	212.05	214.98	210.57	213.75	212.21	210.79	213.86	210.47	207.58	208.29	214.83	210.01	214.46	211.54	212.7	212.29	218.16	210.15	210.17	213.67	219.24	208.65	208.84	213.14	207.8	211.11	209.36	211.6	209.36	212.31	213.3	210.62	207.15	212.63	211.24	210	207.07	213.7	210.22	215.62	211.87	214.47	210.65	210.79	209.02
204.77	208.76	205.69	204.1	200.64	207.49	201.32	204.86	202.6	203.16	204.6	206.55	201.94	205.99	206.44	198.24	203.14	206.23	207.07	204.6	208.02	205.63	206.13	205.48	201.24	204.26	201.24	197.85	204.23	202.06	204.49	201.5	202.77	200.29	206.66	200.82	199.26	203.77	202.83	204.52	204.3	205.57	201.31	204.75	202.23	204.36	204.35	201.87	202.29	204.07
204.22	200.52	199.1	205.66	199.44	200.63	201.92	202.19	202.82	199.42	203.91	203.5	201.52	205.5	198.16	199.44	204.46	202.96	204.4	203.5	206.4	201.83	206.33	206.39	201.95	203.89	201.3	203.36	203.18	202.95	208.12	205.17	200.97	207.87	205.29	203.04	203.8	209.16	205.05	206.23	205.28	200.56	203.21	206.48	205.44	202.09	207.26	203.96	204.45	206.22
211.69	212.73	214.05	212.54	210.98	214.03	215.42	213.04	207.68	214.77	212.61	209.1	211.23	216.13	211.65	212.51	206.77	215.46	213.27	212.9	209.88	212.05	213.4	212.95	213.15	214.56	205.84	215.41	211.89	211.64	207.21	214.94	214.32	215.81	211.81	220.65	212.7	209.78	213.32	217.86	215.17	206.62	213.76	213.92	215.74	216.38	212.7	212.02	218.86	209.09
210.01	207.82	209.34	210.46	207.78	209.31	208.21	208.05	206.34	206.91	207.14	206.16	211.19	207.96	208.41	210.98	204.39	209.65	205.72	211.24	209.11	203.39	207.83	204.24	209.22	206.13	214.01	202.57	208.37	211.9	209.26	208.34	208.61	209.35	207.76	208.1	213.98	212.25	208.7	206.64	209.31	206.11	208.67	209.64	209.05	209.86	207.13	210.88	207.92	210.32
200.47	207.52	203.7	204.53	200.08	201.54	199	205.17	201.14	204.28	203.71	198.28	203.28	203.69	203.16	207.83	202.82	206.16	203.91	200.44	203.51	206.82	203.59	209.13	204.31	196.76	204.88	200.47	203	200.53	208.51	198.6	200.71	207.45	202.61	204.15	199.56	201.45	207.5	204.05	201.87	209.78	202.56	203.09	205.66	205.52	202.31	201.34	206.78	205.02
216.33	217.32	214.86	215.49	217.61	213.76	219.61	212.9	214.8	215.97	217.65	215.98	214.23	220.22	217.01	220.79	221.11	216.03	214.72	219.85	220.66	213.93	215.35	215.13	217.19	216.67	220.19	218.04	218.82	211.66	217.61	213.55	216.15	216.76	219.26	217.41	221.92	219.41	217.37	215.74	216.86	214.88	221.51	216.32	217.96	216.14	221.69	216.58	217.04	217.47
205.08	205.34	206.51	202.21	202.24	204.81	205.08	199.62	205.34	208.16	207.46	204.18	202.5	202.91	199.97	206.21	207.14	206.11	201.21	200.77	205.62	204.02	206.2	203.2	202.32	204.69	206.06	204.25	201.9	200.93	207.71	204.52	207.39	203.23	203.59	203.58	201.72	202.29	200.83	202.55	199.26	206.72	199.9	200.4	207.02	205.58	199.33	204.99	200.1	207.19
196.19	194.71	193.22	193.95	197.36	193.51	196.56	196.76	199.37	197.94	199.04	194.13	196.25	196.59	199.35	198.38	196.81	200.85	194.71	195.94	192.57	196.08	193.56	193.08	195.49	195.64	195.35	191.14	193.27	194.35	193.71	195.86	195.36	195.25	196.87	188.92	197.88	195.71	190.61	195.25	198.39	199.37	196.53	198.62	192.09	194.15	193.11	191.35	193.99	194.8
207.33	205.16	197.84	207.49	209.76	204.48	206.41	206.38	205.86	206.86	206.04	207.24	206.15	202.49	208.65	208.87	204.96	198.67	204.44	205.32	206.4	207.92	206.08	202.45	206.05	202.67	208.07	203.48	202.78	202.15	208.41	207.84	207.86	207.83	204.36	208.12	201.94	199.76	198.99	204.06	200.98	204.22	204.09	203.69	207.15	207.62	204.84	203.85	204.38	203.63
207.92	207.82	211.94	209.01	206.17	204.08	201.39	204.92	204.01	204.74	210.58	204.06	206.79	209.1	204.84	204.87	203.2	212.42	209.32	206.37	205.26	202.22	212	200.92	208.87	205.36	208.5	210.75	210.18	209.35	207.84	205.41	206.19	204.43	205.11	209.69	204.59	211.78	209.44	209.19	204.65	204.02	207.98	211.95	206.99	205.93	205.37	209.04	205.94	209.4
215.77	216.59	211.35	216	218.73	215.44	222.7	219.65	219.26	219.69	216.37	215.48	217.45	218.55	218.24	216.71	214.11	217.67	215.49	221.63	221.1	215.82	220.2	221.12	218.95	219.8	216.33	217.07	220.01	222.06	214.24	219.19	217.32	216.26	214.2	222.66	219.12	216.19	220.13	217.26	214.81	218.13	214.2	218.46	216.92	218.66	218.35	215.59	220.77	217.68
210.89	211.87	210.15	209.76	214.3	211.97	210.51	206.8	212.38	216.07	217.19	208.86	218.48	214.58	211.55	214.19	214.57	213.07	215.55	215.42	211.54	209.96	211.57	217.25	216.8	210.74	212.1	213.55	210.74	213.5	215.87	209.9	210.99	210.76	208.09	207.96	210.34	212.03	217.95	213.16	211.31	213.33	213.53	215.45	215.17	215.39	211.38	214.45	208.91	213.22
199.4	193.36	198.06	193.25	195.42	196.7	195.72	198.49	195.73	195.36	196.51	201.97	194.44	196.07	192.08	192.35	197.58	193.49	194.38	195	195.88	196.11	196.18	195.02	193.79	195.26	193.84	193.8	196.28	191.99	196.93	192.1	196.79	195.55	199.98	196.98	195.34	195.81	192.19	194.29	193.49	195.37	197.33	195.89	193.32	196.2	197.16	197.42	192.52	196.7
197.53	200.48	202.83	194.04	197.23	199.07	192.35	193.66	200.3	198.42	198.5	197.05	198.31	199.11	194.39	201.63	199.23	197.35	199.42	200.05	201.79	194.93	200.31	197.53	196.39	199.29	200.88	194.45	200.04	204.13	196.46	196.78	198.4	201.8	198.68	197.09	202.02	199.01	200.89	201.36	195.7	197.04	198.15	202.85	200.21	195.75	195.08	195.48	203.2	197.88
206.86	208.6	209.31	201.48	206.17	206.26	207.49	207.12	204.22	203.39	204.5	206.17	206.24	202.54	207.66	210.21	204.24	207.99	203.82	209.64	205.8	206.11	204.29	202.84	211.36	205.9	205.88	204.36	208.65	205.42	205.08	203.52	202.89	208.49	207.25	206.65	205.13	208.25	208.56	210.27	208.49	205.15	204.9	207.02	205.95	205.94	206.46	210.96	208.02	208.68
208.37	208.21	208.9	210.13	210.89	206.58	209.22	207.41	208.43	207.05	208.74	205.49	211.2	214.06	209.51	210.45	207.33	207.5	205.32	208.95	209.26	206.75	209.61	210.52	210.79	208.7	207.26	207.66	208.93	210.37	210.05	207.14	208.06	207.42	204.47	209.53	210.19	206.98	209.73	204.45	205.77	213.15	207.87	213.76	209.52	211.39	205.55	210.56	210.75	208.51
198.12	201.06	193.99	198.46	192.64	197.75	199.22	201.05	196.58	200.9	197.72	203.3	201.27	197.91	198.75	197.17	206.12	199.24	195.12	196.21	201.97	198.83	200.32	197.25	197.62	201.19	201.1	200.48	196.85	196.72	199.21	202.44	197.84	200.31	198.15	198.41	201.18	199.65	196.85	194.78	201.99	197.38	200.93	199.18	200.39	195.37	200.04	196.48	198.67	195.85
216.89	216.01	215.81	223.4	217.22	214.64	215.71	216	214.86	218.44	217.88	217.68	217.09	216.46	214.81	216.08	216.63	212.56	215.31	214.18	218.54	217.69	217.54	215.96	222.27	219.53	213.93	219.75	212.89	217.44	221.61	221.03	218.79	214.71	218.79	213.59	215.03	214.26	216.03	214.73	215.08	216.3	219.31	220.35	214.19	220.31	217.11	220.37	216.83	217.13
208.12	209.11	214.12	208.37	209.56	212.28	211.31	210.83	209.2	211.99	209.69	212.93	210.13	210.45	205.81	206.29	208.11	204.83	207.25	207.63	207.93	210.88	209.55	207.07	210.17	212.46	209.65	213.21	212.4	209.33	213.82	213.64	208.69	209.63	208.52	208.2	205.31	208.43	209.5	208.04	212.72	208.3	209.33	208.67	209.06	209.14	210.59	208.94	213.42	209.29
203.92	206.29	210.67	205.84	206.04	205.03	208.52	207.74	209.33	207.96	207.78	208.9	207.86	208.49	206.17	209.15	206.47	209.63	206.01	207.67	203.76	212	206.57	207.16	205.79	210.01	209.4	209.72	204.99	208.28	211.44	208.35	205.83	206.84	207.31	209.56	209.48	208.85	210.87	208.33	208.2	210.21	208.45	209.44	208.76	207.6	207.06	203.49	210.21	210.3
210.46	209.96	210.99	209.15	207.65	204.7	205.37	205.54	212.98	209.75	208.88	209.36	213.24	209.05	206.26	207.82	207.21	206.94	212.78	209.56	210.02	206.86	213.6	209.11	208.84	209.76	205.61	208.87	208.17	204.66	210.71	205.89	207.48	212.88	207.47	206.68	209.41	209.65	205.1	215.89	208.97	211.51	206.73	212.44	205.7	212.69	205.6	210.42	204.1	207.8
205.91	207.59	205.05	199.7	206.6	207.18	200.82	206.54	207.2	205.33	198.68	208.71	209.98	206.67	204.45	203.79	202.81	206.38	204.89	203.24	204.91	206.09	208.44	203.14	208.89	206.88	208.24	204.11	207.82	202.25	204.09	201.73	203.23	205.97	201.34	206.21	209.02	205.2	204.79	205.99	204.46	205.78	205.74	201.91	203.43	204.93	205.97	203.02	203.25	204.91
205.24	202.2	200.97	204.47	201.72	202.18	204.25	200.41	205.65	202.2	204.26	205.23	202.55	205.2	199.8	205	203.31	202.72	202.84	204.9	199.74	202.57	201.61	203.11	204.78	199.41	205.9	202.77	204.73	206.11	200.47	205.74	204.58	206.95	206.8	199.47	202.53	201	207.76	201.83	198.18	205.97	199.21	200.41	207.22	205.3	198.24	202.62	205.23	202.33
202.08	205.2	205.27	208.44	208.07	205.36	212.33	208.33	211.48	207.63	207.87	206.48	206.41	207.69	206.38	207.93	206.46	212.01	206.3	204.06	209.08	203.74	204.01	210.16	206.62	211.31	208.84	208.36	208.45	210.26	206.27	207.7	209.88	207.23	204.16	205.1	205.2	205.14	211.52	212.26	208.09	205.89	207.91	204.53	207.6	213.04	206.96	205.11	207.84	204.65
201.75	198.54	204.57	204.78	204.68	203.16	203.47	201.11	202.07	199.99	201.77	204.78	202.33	201.64	203.55	202.67	205.53	205.76	204.22	206.88	201.29	200.74	196.6	200.98	204.18	202.78	202.69	200.85	208.44	201.23	200.87	198.13	201.34	206.26	205.84	205.06	207.3	206.89	204.53	204.41	203.27	196.5	207.11	206.62	207.34	202.87	202.71	198.65	210.78	203.66
193.63	198.44	197.28	199.16	200.54	199.31	199.95	195.33	193.54	200.64	193.48	196.17	194.54	198.14	193.67	196.13	199.12	195.31	197.57	196.34	199.74	194.11	198.53	199.73	202.34	197.47	193.86	197.1	198.27	196.07	199.8	193.04	196.52	198.26	196.6	196.18	196.87	197.01	194.8	199.43	201.23	195.17	197.92	196.12	192.63	192.71	195.14	194.42	197	192.34
207.3	205.7	209.81	211.87	208.46	206.46	211.97	210.6	210.15	201.81	204.81	208.7	210.81	203.36	207.85	210.36	206.34	207.97	211.02	207.25	211.7	208.95	204.57	206.11	201.4	212.03	210.28	212.82	208.6	211.44	212.74	207.58	209.15	206.98	209.75	207.07	205.53	208.39	210.7	210.85	206.21	205.55	207.91	211.17	207.84	209.27	205.08	207.04	208.74	205.8
199.9	209.34	208.14	209.68	205	208.58	214.85	203.47	210.28	209.71	205.64	207.82	210.56	207.2	208.65	205.17	209.64	202.97	208.47	210.11	204.89	210.14	216.07	205.49	206.25	207.78	205.4	208.51	212.94	205.54	208.15	207.39	203.77	209.01	205.13	207.89	209.29	210.36	212.18	206.61	209.04	210.69	211.7	208.26	210.83	208.3	211.6	206.07	210.92	206.52
195.12	197.72	201.06	200.89	198.13	200.73	204.86	197.3	198.83	200.12	197.85	203.17	196.58	202.09	200.02	201.78	202.55	196.4	199.15	198.62	199.77	200.42	196.89	197.44	200.97	198.97	197.82	202.64	201.26	199.14	197.75	202.4	201.32	199.83	204.87	202.43	194.94	199.21	196.35	198.94	195.43	198.88	200.32	198.47	200.32	197.58	199.74	201.19	201.32	199.26
196.27	199.05	204.64	202.53	202.52	205.76	203.12	207.41	201.99	204.34	202.28	204.36	201.97	200.34	202.75	203.97	205.49	204.86	203.4	202.98	206.86	203.99	204.06	202.8	204.16	203.23	199.51	201.67	206.03	205.81	207.69	202.55	202.75	200.02	206.67	201.5	203.13	202.65	204.17	203.46	200.36	198.78	201.06	204.66	205.02	204.53	200.58	203.69	203.07	206.14
199.83	200.08	196.72	195.72	198.45	201.05	201.24	199.31	201.82	200.88	200.01	198.89	205.12	204.17	191.32	196.01	198.77	197.92	201.85	197.5	198.57	203.73	196.86	195.45	204.64	199.1	202.7	202.04	201.15	197.93	203.69	201.71	198.97	205.69	201.34	200.91	198.6	197.4	197.16	199.32	196.93	195.74	204.08	200.14	196.96	202.19	200.6	196.24	196.52	201.68
215.79	211.55	219.67	216.37	217.42	218.58	218.68	219.18	216.8	218.05	220.67	217.85	217.89	217.15	215.11	222.85	222.6	215.09	214.55	212.34	211.2	216.05	213.76	213.18	211.67	219.99	214.31	216.3	218.29	217.26	219.4	217.6	215.37	218.55	216.89	219.33	224.91	215.15	216.74	218.49	212.45	213.13	217.41	215.97	220.12	220.84	220.58	215.36	215.84	215.86
203.97	211.82	210.27	206.46	209.64	209.25	207.15	202.82	207.36	209.06	208.6	210.38	212.97	210.46	211.93	206.23	213.77	210.08	210.15	210.55	211.95	209.87	212.93	207.18	213.2	208.71	214.83	208.91	211.39	214.06	206.97	207.12	208.03	211.68	210.95	211.36	212.53	212.11	206.48	206.99	207.28	212.65	205.98	209.63	209.52	208.29	212.27	212.59	210.03	212.33
201.92	204.41	202.31	202.6	205.12	201.2	202.43	203.49	206.9	202.62	203.68	198.22	202.44	208.63	206.39	200.33	202.39	203.73	204.12	201.86	207.77	202.09	206.68	203.2	206.88	197.87	200.81	207.58	202.84	207.2	202.66	199.44	203.52	203.93	201.16	202	203.47	204.41	204.06	198.43	202.59	201.34	206.73	198.97	204.16	198.8	202.66	206.19	207.02	204.75
213.36	214.05	215.74	217.93	218.48	218.1	220.87	215.22	214.44	215.35	218.25	216.69	218.29	215.21	218	221.28	217.66	219.94	219.9	215.74	215.96	215.29	214.61	215.98	220.4	220.1	220.87	220.32	213.07	213.95	213.35	219.72	218.53	214.66	218.17	221.17	216.69	217.66	222.25	219.51	216.91	213.63	215.36	215.59	222.39	214.8	212.2	218.34	218.28	216.88
206.8	206.58	204.74	206.14	205.15	203.67	204.16	206.48	203.92	198.53	206.79	203.57	204.09	206.03	204.93	203.05	202.31	206.79	199.82	203.36	207.51	204.82	202.84	201.83	208.52	207.56	202	205.64	202.57	205.06	212.78	206.57	203.63	203.62	206.9	203.15	202.79	202.42	200.93	205.25	207.61	202.7	199.95	208.17	204.93	205.97	206.49	206	201.31	204.83
215.63	215.3	217	215.37	217.07	215.58	218.93	218.18	222.02	215.24	216.84	219.33	215.38	218.02	217.9	220.47	211.78	213.55	219.9	217.63	216.43	217.83	219.84	215.2	214.38	218.4	217.81	219.66	217.75	219.18	216.51	220.76	221.56	216.33	217.66	213.86	216.67	214.75	214.99	213.57	215.6	215.45	217.44	217.32	212.48	211.58	220.49	212.36	213.59	218.94
208.19	210.48	204.71	213.62	206.19	204.82	212.82	204.11	206.44	214.46	208.7	207.71	205.38	206.27	210.62	208.01	209.9	213.49	209.39	209.52	207.3	211.85	211.79	205.17	208.93	213.65	212.42	208.64	206.11	207.04	205.92	212.83	214.08	209.82	204.06	206.54	207.87	209.45	213.2	205.6	211.08	208.43	209.91	209.29	208.82	204.39	208.42	206.63	210.4	208.29
211.35	218.96	214.75	216.16	216.1	222.25	215.48	219.43	215.8	216.43	218.5	214.27	216.2	211.48	216.22	215.19	218.18	215.96	221.26	219.79	215.39	217.29	215	223.94	217.85	213.61	218.42	217.92	215.87	219.27	217.25	212.19	215.5	213.89	209.62	212.89	219.26	217.6	219.74	215.19	211.37	219.14	212.61	217.68	212.98	222.21	227.41	222.38	218.46	218.28
209.18	209.65	216.02	210.31	211.98	210.49	215.06	210.91	214.09	215.39	207.97	208.44	214.96	214.79	212.36	214.35	210.6	217.07	211.6	209.11	205.67	210.63	215.17	212.43	211.13	211.4	211.13	208.68	209.86	215.87	211.95	213.16	210.94	209.51	212.29	210.85	212.99	210.89	213.99	209.69	208.95	214.5	208.18	210.75	215.56	209.72	210.7	213.8	211.1	213.08
196.85	201.92	202.59	198.38	196.24	200.6	200.26	194.9	198.4	199.75	199.16	196.25	194.94	201.62	198.52	198.77	195.13	199.55	199.99	196.72	198.19	202.02	198.42	193.46	196.55	199.01	199.32	197.14	199.16	196.54	200.78	200.66	201.78	201.15	199.35	193.33	201.71	199.18	204.21	199.97	199.02	196.7	196.04	196.72	195.09	199.59	199.73	197.37	196.7	199.15
199.24	202.87	201.45	203.71	202.66	203.81	211.45	208.29	203.15	201.92	199.68	206.44	206.49	200.38	200.89	200.34	201.08	202.5	202.95	205.16	200.13	202.02	199.99	197.73	207.48	206.82	201.74	203.5	202.45	201.1	199.35	202.66	201.65	199.15	197.75	202.15	204.29	205.57	200.24	201.02	204.56	202.73	201.59	201.44	202.17	202.87	205.11	200.81	203.44	203.82
211.53	212.45	212.89	220.86	211.5	214.68	211.37	215.53	210.27	215.53	213.79	215.57	211.34	216.4	218.36	216.68	214.41	209.75	213.9	209.42	214.56	215.09	216.62	212.54	215	214.45	215.52	213.31	211.06	216.08	207.5	214.43	214.15	212.63	214.37	214.58	215.19	216.87	220.41	212.99	217.09	214.74	215.25	213.79	210.89	215.6	214.76	210.88	210.95	209.73
205.76	207.23	202.63	205.18	199.51	204.89	202.1	200.93	202.46	200.23	201.27	203.42	204.2	205.33	204.77	208.76	203.7	203.69	203.72	206.45	206.83	200.31	200.87	205.49	203.14	198.71	203.21	201.55	204.26	203.21	203.32	201.08	207.66	203.39	203.82	202.46	201.43	203.57	206.03	200.31	202.09	202.85	200.24	206.49	204.92	205.28	201.28	205.86	206.6	206.58
204.24	204.33	198.64	200.89	203.03	197.93	199.41	199.18	203.93	203.47	202.75	200.89	200.42	202.8	201.47	202.13	207.34	205.35	204.24	200.22	200.87	204.29	204.57	202.88	198.43	204.89	202.92	200.97	203.2	201.68	201.36	203.24	201.49	200.59	196.92	198.62	206.38	200.85	201.88	202.9	203.92	203.52	201.52	205.61	198.81	205.14	202.86	200.89	202.84	202.93
205.08	212.55	207.11	212.06	206.89	204.15	205.73	206.13	209.27	202.82	205.13	207.49	204.44	207.33	207.35	206.15	208.9	201.23	207.28	205.72	208.48	208.59	208.39	208.91	206.75	206.8	204.13	204.68	209.12	204.21	204.87	205.97	203.75	204.55	204.24	205.07	202.67	207.82	209.67	205.78	208.34	204.45	204.81	208.3	208.46	208.29	206.69	202.12	199.91	202.33
212.87	218.85	222.92	212.65	211.81	218.69	216.99	215.28	215.45	216.89	218.59	217.93	213.6	222.01	211.46	217.51	219.25	216.51	220.84	218.46	217.73	218.25	216.14	215.79	217.99	215.97	217.97	212.17	215.83	218.73	220.18	222.07	221	215.03	219.03	215.68	214.3	217.31	216.93	220.51	221.33	218.24	217.07	214.42	216.19	219.7	215.45	215.42	213.43	215.74
196.27	195.03	199.47	197.01	203.49	200.08	199.37	197	196.95	198.97	198.07	200.12	195.9	198.87	200.64	198.32	196.64	196.34	199.82	203.31	199.27	198.18	203.66	197.49	199.31	192.6	203.24	199.99	197.94	195.77	196.74	197.64	198.58	195.52	193.92	194.93	197.44	199.5	199.94	199.91	198.8	197.3	200.99	202.61	197.62	198.26	197.85	198.16	198.22	197.79
209.82	214.59	207.83	208.65	208.24	209.52	206.73	208.9	207.47	210.15	206.72	210.33	210.12	208.07	210.97	210.12	208	210.51	205.7	204.61	209.74	210.22	212.58	209.46	208.77	209.02	212.23	208.57	203.15	209.74	213.58	206.98	208.13	210.05	208.58	213.72	213.54	206.48	210.92	207.71	207	209.96	211.47	210.39	207.85	208.22	207.13	203.98	211.69	207.64
221.84	215.36	213.23	217.35	217.87	215.06	216.76	214.51	216.07	214.18	216.49	219.22	218.19	212.14	219.78	218.86	216.15	213.41	217.49	219.11	214.9	217.21	219.07	217.71	217.35	218.65	219.09	216.49	217.94	211.8	219.05	216.12	216.05	216.15	212.55	214.29	219.46	220.04	218.36	211.61	218.17	217.93	215.09	215.89	216.52	220.41	217.35	217.91	214.32	221
200.7	205.02	198.29	203.62	199.88	195.23	200.95	196.36	201.02	202.35	198.14	199.4	197.15	201.44	194.41	196.05	204.22	201.21	196.98	198.49	202.23	198.36	201.78	201.43	197.42	198.38	200.31	196.32	197.91	197.85	196.88	201.54	200.79	201.82	194.07	196.5	196.47	202.33	197.65	203.23	201.93	200.31	195.14	198.22	198.85	201.92	197.64	198.77	200.39	200.46
199.89	199	200.4	199.14	203.62	200.92	198.16	200.86	198.29	198.92	198.61	200.01	202.48	198.94	198.08	196.26	198.86	200.28	199.72	197.38	196.96	202.41	196.32	202.3	193.75	196.28	200.8	198.45	201.1	200.24	195.18	199.25	197.03	198.86	198.51	198.86	196.02	198.32	198.67	200.48	197.31	198.19	199.71	201.93	195.87	201.87	199.46	197.88	198.55	199.39
204.58	202.81	203.49	203	204.75	206.28	209.9	206.53	202.91	204.32	209.7	201.12	202.78	201.39	207.65	205.37	205.4	206.3	206.32	198.68	205.51	205.95	203.23	205.72	204.47	208.49	207.48	205	206.02	205.16	204.65	205.48	204.55	208.82	206.32	203.45	206.74	203.85	204.25	200.16	204.35	204.48	200.4	204.23	203.52	205.06	204.27	207.12	205.56	204.97
205.91	201.6	205.32	200.89	204.03	211.78	203.13	204.87	205.48	205.74	204.01	204.11	204	207.6	206.35	209.81	206.81	205.18	202.09	203.18	204.35	200.47	205.38	207.39	209.49	201.98	203.88	209	208.1	205.51	203.02	203.1	203.52	207.23	204.54	204.79	205.51	204.38	205.63	204.29	200.77	202.99	207.28	204.62	209.17	203.76	203.31	204.2	205.4	202.67
217.68	219.5	217.11	213.92	216.47	218.56	220.98	216.87	216.05	216.32	211.3	218.01	217.94	215.38	219.26	220.38	213.44	215.02	219.32	219.11	214.74	220.11	215.02	216.81	222.57	215.52	215.13	212.57	213.38	216.94	217.07	217.46	220.46	219.94	218.73	214.52	219.47	216.95	217.89	216.31	217.91	217.16	221.31	216.51	218.48	219.53	214.45	218.07	219.88	214.9
210.41	201.61	203.95	206.22	206.03	201.53	207	201.78	206.08	208.38	207.91	208.51	210.1	207.05	205.76	205	200.36	206.61	200.15	205.27	209.93	203.14	204.63	204.54	206.68	202.97	206.45	203.8	208.45	202.9	208.22	202.3	208.12	205.26	208.8	204.43	203.97	202.62	207.92	204.27	202.18	207.46	205.6	205.71	206.37	204.15	204.33	204.24	207.29	201.5
207.5	208.56	204.73	211.38	212.74	211.5	206.35	208.34	214.75	205.14	210.77	209.3	211.53	207.81	207.59	207.99	210.53	209.1	218.5	209.62	208.72	208.85	209.78	211.18	213.84	207.34	211.46	209.35	212.96	206.17	212.11	213.07	208.44	209.39	210.09	206.66	208.32	206.79	202.58	204.01	211.29	210.39	208	207.22	205.54	205.98	205.02	206.45	205.15	207.29
204.82	204.4	202.3	202.88	202.42	209.01	204.81	208.38	207.48	204	204.42	202.8	209.66	209.47	203.17	204.08	201.94	205.57	203.02	206.41	205.98	199.38	202.88	203.68	206.17	204.54	199.89	203.48	203.13	201.79	209.3	206.1	203.93	201.21	201.81	203.29	203.01	209.5	206.19	203.63	202	206.28	205.6	209.11	206.61	202.44	203.76	206.22	204.37	204.92
212.33	207.83	209.01	208.04	207.96	202.58	209.11	205.38	208.67	212.84	209.97	212.19	208.06	207.77	209.16	206.09	210.02	205.5	206.87	210.47	214.24	204.4	208.47	210.36	207.86	207.61	210.74	209.29	210.2	212.55	210.21	212.22	210.19	210.78	209.44	208.41	208.7	206.23	209.61	211.55	205.01	203.26	203.95	208.51	212.03	211.4	208.28	205.94	213.54	208.58
219.17	219.55	218.96	220.95	217.62	215.59	214.8	216.64	218.54	218.81	215.87	216.52	215.05	221.34	221.47	215.59	216.84	213.89	213.51	217.73	218.2	221.83	217.45	219.08	219.12	215.61	213.79	216.11	217.86	217.63	216.8	218.48	216.74	219.8	221.22	221.23	223.25	218.16	217.5	216.61	213.17	217.77	217.35	218.85	213.72	211.6	213.25	212.45	218.02	219.21
212.38	210.4	211.4	215.34	207.12	212.48	209.87	212.13	213.03	212.1	211.64	211.22	213.96	217.06	211.86	214.65	209.18	213.89	209.32	213.42	211.22	212.99	215.37	212.66	210.43	211.26	209.7	204.9	213.49	213.56	212.9	210.72	212.14	218.57	210.2	214.52	213.68	215.12	214.01	212.3	215.96	209.24	213.02	211.5	209.72	211.1	211.38	211.34	213.08	208.13
211.35	210.41	210.02	209.25	207.42	211.75	210.03	205.21	208.7	207.25	208.31	205.16	209.89	211.2	205.22	206.93	208.98	210.98	205.38	210.72	205.18	207.73	205.82	205.88	208.35	210.58	207.64	211.49	209.73	210.4	204.39	206.61	209.35	212.84	207.42	207.78	210.83	207.74	208.56	208.46	204.54	212.86	210.2	206.3	205.62	208.76	206.06	207.71	207.59	206.96
206.79	203	209.75	213.62	206.77	210.75	210.22	210.18	209.59	206.55	209.4	211.31	207.12	208.37	207.31	203.48	207.99	206.43	208.71	202.12	209.26	210.43	207.24	203.49	209.89	205.9	207.33	207.8	205.33	209.36	208.12	205.8	207.37	204.05	209.61	210.88	207.89	210.05	206.82	209.67	210.48	208.28	206.68	210.66	211.8	207.58	207.48	209.34	207.41	203.13
212.45	204.57	208.78	212.4	210.03	207.43	207.99	209.65	210.83	208.63	213.41	205.33	213.38	208.78	211.48	211.02	209.78	206.96	211.48	208.77	206.55	207.7	204.04	211.95	208.81	212.36	211.68	209.35	212.6	215.29	211.88	210.22	209.99	207.45	210.92	213.49	207.67	210.8	209.24	206.62	210.98	211.39	207.93	209.58	205.51	210.18	211.86	214.65	209.56	209.81
211.43	205.31	202.64	204.94	204.35	207.74	203.68	209.35	209.17	207.6	201.78	207.62	206.55	211.02	206.97	207.8	205.24	205.48	205.96	205.49	207.69	210.85	206.85	204.71	203.44	208.77	208.35	207.12	206.62	203.25	204.99	210.08	209.26	205.05	207.47	207.25	204.64	205.12	208.51	210.91	204.66	204.87	204.26	211.61	207.22	206.42	206.37	207.96	204.01	210.07
198	197.92	201.36	204.88	200.33	201.05	199.57	198.55	205.33	200.04	199.12	201	198.32	197.85	197.24	200	198.64	201.12	202.19	197.42	199.42	202.38	201.02	201	203.12	203.49	202.75	195.25	200.89	197.08	194.1	197.08	200.61	194.9	197.52	201.28	196.75	198.77	199.49	197.74	202.85	201.71	197.47	197.45	199.65	201.05	202.9	194.85	197.89	197.99
206.66	202.42	204.22	199.98	204.21	200.89	203.88	201.64	205.46	205.42	203.13	206.15	205.03	205.88	206.38	203.93	203.96	201.76	204.72	203.55	203.26	202.9	203.43	202.5	205.85	204.74	207.74	204.58	207.27	203.62	211.13	205.36	201.84	201.35	200.62	204.62	200.48	200.54	204.25	203.12	202.08	203.64	204.16	203.86	206.5	202.91	204.98	201.23	202.65	204.56
214.75	213.66	211.07	214.11	213.73	211.63	214.92	215.18	210.65	215.36	217.73	217.57	207.32	217.01	214.46	211.12	213.46	212.49	211.4	211.3	213.44	208.65	216.85	216.09	213.57	217.85	210.63	214.01	211.82	211.36	214.11	207.07	213.3	210.28	213.02	213.33	209.2	208.85	213.62	214.2	214.38	213.58	209.35	215.86	215.99	216.8	213.32	212.8	211.04	216.78
212.11	209.8	211.9	208.4	204.51	206.84	208.92	208.94	206.61	207.38	208.48	208.57	213.68	210.84	209.8	206.21	206.95	208.91	208.68	208.12	209.97	215.3	209.55	206.6	212.67	212.37	214.45	209.39	210.95	207.76	212.67	208.69	212.79	213.01	212.95	206.9	208.89	210.25	210.56	207.63	206.79	214.3	211.91	208.13	207.36	214.04	208.66	211.08	208.02	211
207.96	211.56	209.28	204.41	208.6	203.12	204.47	208.57	204.13	204.46	203.32	205.45	207.61	203.89	205.5	204.12	197.79	205.42	207.52	203.74	209.31	203.11	203.58	206.98	207.79	208.05	210.84	206.32	203.32	202.53	205.18	206.05	203.07	200.67	204.47	205.03	203.84	211.41	205.67	202.1	205.89	208.56	210.82	205.62	208.78	208.62	202.8	204.95	202.94	201.91
201.32	203.66	205.57	207.2	209.1	208.58	207.57	207.72	206.95	206.69	207.95	209.34	212.23	209.67	210.37	209.3	203.11	203.39	212.73	209.09	206.55	204.71	205.13	209.67	206.66	206.04	205.01	210.81	206.51	207.76	209.02	206.73	204.23	210.07	212.82	211.69	212.15	204.64	207.83	208.07	206.66	211.57	207.91	207.56	207.18	208.99	207.86	209.74	209.89	213.5
200.93	197.86	201.65	199.64	201.67	199.38	199.11	204.85	201.74	200.11	198.32	205.14	206.33	197.79	197.39	199.1	198.88	196.09	197.88	203.3	198.43	198.82	197.65	199.21	202.47	203.17	204.1	201.28	196.82	200.37	200.4	203.05	201.41	198.8	199.58	199.09	204.06	200.99	203.02	202.4	200.99	203.92	201.92	200.04	201.5	200.82	196.11	198.06	198.83	199.68
212.49	207.54	212	211.05	208.89	210.06	207.61	207.68	209.71	210.01	208.44	207.66	203.04	207.19	208.66	211.84	207.24	209.6	212.34	210.16	209.32	207.71	212.18	210.04	209.3	205.97	210.88	209.65	213.72	203.92	216.42	210.44	209.79	212.22	208.01	206.92	208.28	209.45	204.37	210.02	208.19	208.17	203.23	208.14	209.59	209.19	206.69	213.25	208.41	207.76
216.99	215.34	214.79	217.11	216.47	220.71	212.72	217.07	213.95	222.95	219.78	218.06	215.39	217.31	215.6	214.27	215.37	219.31	215.13	218.24	212.13	216.14	220.69	215.99	218.05	215.84	218.3	215.15	219.3	216.03	219.21	220.72	218.99	216.04	217.27	211.41	217.69	220.51	215.32	213.34	213.99	214.52	213.11	216.29	218.32	216.46	220.8	217.25	210.79	215.35
206.59	214.72	211.64	213.1	209.95	207.31	209.87	205.01	205.35	207.33	210.08	208.56	210.87	209.27	206.38	207.65	204.93	209.55	210.8	207.86	208.22	205.32	207.39	211.12	208.24	214.14	206.16	211.01	208.79	210.94	206.1	206.22	209.26	208.48	210.4	209.11	209.86	210.83	213.28	212	205.91	210.11	210.47	203.55	210.47	207.86	208.32	209.02	205.57	209.62
196.7	191.6	199.99	201.32	199.13	200.68	200.91	201.43	200	195.94	197.49	198.33	201.16	199.59	200.33	198.74	195.87	199.95	203.23	202.1	199.57	199.63	197.55	196.38	203.4	199.73	196.48	197.39	203.58	197.01	197.84	198.93	202.46	199.75	199.68	199.57	198.14	199.6	199.96	199.86	200.83	203.6	193.83	199.63	199.55	201.69	197.93	200.5	200.27	196.96
204.64	211.32	213.81	204.99	207.63	214.11	211.24	207.46	203.97	208.38	205.93	211.25	207.9	208.05	206.78	207.5	210.2	210.97	210.9	208.54	209.98	208.42	209.69	209.88	212.96	206.33	213.35	209.87	208.19	211.8	210.64	206.3	211.28	205.46	207.55	206.35	209.08	204.86	206.65	204.68	206.94	208.21	207.6	211.29	205.35	208.01	209.66	204.62	208.97	203.98
208.6	206.76	203.46	207.18	207.04	210.58	207.72	209.6	206.33	210.03	205.51	210.22	208.8	209.7	204.94	210.59	208.57	207.47	206.27	210.27	208.67	204.87	206.59	211.57	206.57	207.08	208.07	210.2	207.21	207.39	202.13	209.19	208.97	204.85	207.28	204.44	207.26	207.03	207.98	210.88	208.2	202.15	209.94	206.14	205.7	209.76	207.26	207.64	209	204.12
205.34	206.87	207.84	210.82	210.54	204.79	209.41	214.09	209	206.99	205.41	211.47	206.8	203.69	210.51	212.38	209.12	207.77	209.16	209.15	207.35	212.38	210.59	206.06	208.01	205.24	212.9	208.73	211.75	208.39	202.21	205.43	205.85	210.1	204.78	212.21	206.95	212.71	203.28	212.05	206.32	210.6	211.56	207.62	211.7	209.28	206.89	209.14	206.98	208.35
200.67	206.9	200.9	202.15	202.87	205.07	201.23	205.89	205.17	201.06	204.91	201.81	207.12	204.84	205.03	203.27	202.56	198.85	199.25	201.85	205.18	200.91	200.13	197.67	202.31	196.74	202.05	205.23	202.67	203.37	208.56	204.92	200.74	197.29	201.75	202.14	203.66	200.79	201.4	205.52	201.7	204.4	203.05	199.71	207.42	199.49	202.37	204.27	199.72	204.2
201.89	198.43	200.84	198.56	206.75	205.07	203.33	203.54	202.92	199.63	202.25	205.19	204.25	198.41	208.57	201.45	202.66	197.46	207.26	205.73	200.95	207.98	200.25	202.58	204.87	197.46	203.78	203.55	204.6	201.33	201.98	201.29	199.15	203	198.51	202.21	202.37	199.18	202.49	202.85	205.2	200.22	197.91	200.32	200.24	202.53	202.83	201.59	201.75	198.39
206.5	200.89	207.68	204.26	205.78	204.13	211.44	202.41	205.55	210.42	205.51	207.9	210.31	206.23	203.28	204.49	205.57	203.45	207.35	207.24	204.71	206.29	203.01	206.14	206.6	205.82	207.27	201.97	207.21	210.35	205.78	207.11	204.77	206.96	206.4	204.2	208.61	205.75	207.88	203.1	206.3	205.6	204.29	210.74	208.09	205.81	207.49	211.49	207.15	204.09
213.22	213.87	218.05	214.2	218.12	221.33	215.84	218.98	219.76	214.54	214.01	219.17	216.43	216.8	217.56	217.13	217.19	222.25	216.87	218.14	213.7	217.24	217.6	219.08	211.73	215.67	216.35	220.1	215.62	217.96	215.95	215.64	216.65	219.35	221.06	218.82	216.29	219.8	214.88	219.39	215.08	215.41	216.37	219.85	213.54	218.15	219.41	217.81	216.85	219.94
200.98	202.19	200.96	195.77	201.05	203.19	198.86	200.74	200.41	201.51	204.02	200.44	199.6	197.81	202.48	199.4	198.32	201.55	198.91	199.8	197.7	202.29	204.68	203.3	202.81	199.14	197.86	203.73	199.81	199.47	201.39	199.51	199.18	201.95	195.62	197.13	200.58	201.58	199.85	199.86	201.45	199.55	199.01	205.88	202.38	200.37	200.79	201.93	197.18	199.66
209.17	207.67	210.97	208.17	206.35	209.66	205.41	211	210.54	206.95	204.97	210.24	206.85	211.71	206.14	207.27	206.37	212.26	205.62	209.31	208.19	212.99	210.6	207.86	209.22	207.81	207.5	214.31	210.18	209.69	210.57	206.14	211.75	206.76	209.58	203.66	213.13	209.88	211.06	209.05	211.78	213.33	211.67	209.94	211.27	212.28	210.77	210.9	209.68	207.98
210.56	204.9	209.25	212.2	212.73	213.35	204.9	209.77	203.03	210.27	208.78	207.15	204.14	209.98	209.29	211.06	211.41	207.91	206.65	211.45	207.72	209.33	209.66	208.82	211.55	207.3	210.91	207.07	204.69	209.16	208.06	210.48	208.57	207.26	207.6	204	207.26	207.93	205.72	211.2	210.32	208.84	210.42	207.75	207.36	210.35	207.15	209.03	212.12	210.91
210.08	207.51	206.1	204.75	204.06	212.09	205.63	208.95	211.19	206.59	208.85	207.62	204.81	211.1	206.56	209.95	213.68	213.52	206.5	206.27	204.07	206.29	207.42	208.97	210.58	208.61	208.65	205.2	206.33	207.74	209.99	201.07	210.05	207.78	204.9	206.12	210.79	203.06	203.54	206.33	205.7	209.97	209.8	207.85	208.58	207.28	206.55	211.01	209.66	202.93
220.36	214.98	216.28	217.22	219.59	218.12	218.05	219.14	219.4	216.25	218.15	212.98	216.27	215.95	216.95	218.97	215.7	213.97	214.2	214.24	219.5	222.3	212.27	220.65	217.82	219.85	213.25	218.72	216.19	217.25	216.14	219.44	214.14	214.88	220.35	216.81	220.55	217.42	214	220.97	217.2	221.87	222.04	219.59	213.07	219.11	221.8	217.96	220.04	214.23
217.64	218.43	217.64	219.23	214.77	218.88	221.03	216.67	218.39	216.84	216.96	218.39	215.49	217.87	217.87	219.4	217.34	218.64	216.64	220.48	216.56	220.31	212.79	219.41	218.56	220.48	218.59	217.02	219.32	221.11	215.08	213.36	215.76	219.23	218.06	218.48	218.04	217.78	217.78	220.06	218.74	221.06	219.62	222.05	220.48	215.83	218.55	217.78	212.21	215.99
210.44	207.77	213.63	210.32	212.47	211.23	208.69	210.43	211.69	210.66	207.9	209.73	217.51	211.04	211.84	209.28	215.1	214.66	211.47	211.78	212.81	208.38	209.49	209.6	211.61	210.55	208.65	211.43	212.3	212.4	208.72	210.74	213.49	209.36	210.03	207.36	212.25	210.36	214.54	211.29	214.68	210.44	207.66	209.73	214.19	209.33	212.06	214.47	211.31	213.33
197.17	199.21	200.87	203.01	203.62	197.93	204.77	206.54	199.92	198.7	204.81	205.06	202.02	202.4	201.31	205.05	206.14	203.86	205.35	195.98	203.25	202.34	199.7	205.24	202.87	202.46	200.66	204.18	205.48	201.05	202.7	202.69	200.76	202.7	203.31	196.28	201.79	202.33	203.67	203.58	202.14	202.81	204.18	203.25	207.44	194.73	202.89	201.44	204.63	203.27
206.96	209.43	201.84	209.01	203.22	199.2	202.96	200.53	201.25	201.05	207.02	204.91	206.09	206.81	203.24	198.19	205.64	204.15	204.52	204.87	207.15	202.22	203.26	207.78	199.26	203.82	207.91	200.74	203.39	205.93	209.37	204.92	201.25	202.03	202.29	203.84	204.77	203.02	207.66	202.69	204.27	206.92	199.85	203.48	209.86	202.68	203.01	201.71	201.08	206.06
196.36	198.48	197.53	193.26	197.42	190.77	196.33	196.96	195.59	194.86	196.68	197.09	194.91	195.79	196.77	191.36	199.82	198.44	191.88	190.93	195.51	195.89	189.72	193.71	194.51	192.25	197.88	193	196.62	197.8	197.33	190.51	199.42	195.96	194.1	192.45	194.66	195.42	191.94	193.02	199.43	199.53	196.23	191.02	193.26	194.5	189.85	197.23	193.38	197.32
203.84	205.25	202.61	204.4	205.04	205.07	206.19	205.35	205.34	206.47	201.77	205.72	202.16	209.37	202.96	215.35	204.33	204.96	206.72	202.32	206.43	205.28	204.97	208.14	205.16	204.8	201.59	204.45	206.01	209.91	206.31	205.37	205.19	206.69	205.74	202.24	202.12	205.93	206.75	209.16	203.5	206.72	204.13	209.61	202.18	207.43	202.97	206.31	207.29	208.24
218.11	214.36	216.77	218.66	215.61	216.41	218.51	217.39	218.55	214.69	220.71	214.19	218.49	214.75	215.15	219.64	219.14	215.94	217.17	216.14	217.4	221.23	217.75	217.87	217.28	215.33	218.73	217.96	214.94	215.52	212.43	214.9	218.06	213.47	214.89	213.68	217.22	216.42	215.02	218.07	217.11	217.84	215.49	213.57	220.32	218.63	213.21	218.21	215.17	215.82
211.1	214.23	212.6	208.46	207.39	210.39	208.05	210.61	207.57	207.19	210.7	206.35	207.14	209.94	209.34	209.05	211.72	210.71	209.4	207.14	209.96	209.9	208.67	213.37	206.94	208.26	209.17	209.62	206.08	208.9	208.94	205.17	207.75	207.58	212.91	213.08	209.78	207.5	207.39	212.36	214.21	206.55	209.69	207.51	211.87	209.88	206.44	207.77	209.23	208.17
203.88	203.52	208.7	201.29	203.9	203.12	200.15	206.36	200.21	205.73	203.04	203.05	204.71	205.64	204.76	201.25	205.97	202.09	203.3	206.47	204.73	204.3	205.02	204.55	202.17	204.09	200.5	204.51	205.62	206.22	203.87	199.33	205.15	204.56	204.21	204.86	204.19	202.99	204.98	200.36	200.73	207.12	201.52	201.52	203.89	203.31	204.12	202.88	199.4	205.15
199.52	205.93	206.17	202.63	200.55	201.52	202.08	200.26	206.2	202.19	203.59	202.87	200.31	202.52	205	200.48	204.02	203.91	204.14	203.4	203.88	203.01	202.65	198.34	200.17	202.76	200.56	198.54	202.01	202.05	202.16	203.66	203.13	203.58	202.77	202.25	204.62	203.32	206.36	204.66	204.55	205.34	200.31	204.72	200.11	198.05	202.54	203.14	203.86	202.82
203.04	206.28	203.64	210.22	206.18	206.29	203.87	203.71	204.79	204.61	202.77	208.41	201.27	204.8	208.93	203.8	202.73	204.98	203.66	202.4	206.19	201.75	202.73	202.47	203.24	203.72	204.26	202.76	201.99	205.81	206.74	199.4	200.03	205.83	199.94	205.18	203.96	202.84	203.81	207.99	205.99	204.19	204.95	203.86	207.38	196.82	204.15	206.54	200.99	203.91
193.65	196.51	198.76	199.93	195	195.87	196.07	199.9	200.66	197.51	195.63	196.58	195.7	198.63	197.97	195.92	196.38	200.02	197.88	196.64	203.21	200.51	199.58	196.71	199.04	196.46	203.23	200.41	198.93	203.62	200.7	196.87	196.83	193.23	198.79	196.58	199.07	199.2	198.67	200.81	199.67	201.05	202.21	199.13	199.57	197.84	203.61	197.88	194.37	200.95
214.69	212.75	215.19	216.91	221.58	219.19	213.81	217.35	212.81	216.87	215.39	214.38	219.23	216.33	214.6	218.8	216.21	213.75	216.96	219.62	218.29	219.04	220.09	209.94	221.31	214.19	216.06	217.25	217.08	210.04	219.68	211.8	213.73	216.62	217.72	215.21	218.63	214.22	219.02	215.02	215.98	216.04	217.28	218.35	219.55	218.12	219.57	218.36	217.48	218.08
211.66	206.9	209.71	204.1	205.35	212.48	205.79	211.26	212.02	209.18	211.37	211.55	206.69	205.26	209.16	208.99	204.96	205.7	206.69	208.6	212.61	210.29	207.01	210.85	210.51	208.82	211.23	207.28	207.62	204.74	210.04	209.19	205.32	210.31	209.2	213.04	211.87	208.24	212.84	208.54	211.02	204.58	210.08	210.21	207.15	206.71	207.27	210.96	207.58	208.97
216.43	211.57	213.9	207.67	213.22	211.91	213.91	208.4	212.39	210.77	211.88	210.26	212.13	209.87	210.88	215.05	212.98	213.38	207.91	209.55	212.26	211.68	208.89	209.79	208.55	211.36	210.5	210.93	213.11	210.43	211.89	213.04	211.48	210.66	210.62	213.19	216.45	213.54	207.7	208.05	208.19	216.1	209.81	211.72	217.83	215.07	210.5	207.07	216.71	213.05
209.68	206.91	209.49	207.25	209.8	210.41	213.47	211.57	205.44	209.19	210.01	202.81	210.37	208.64	208.09	211.15	210.84	211.86	213.51	210.72	205.28	210.33	205.92	207.65	206.58	208.82	207.48	210.13	208.58	207.18	207.32	202.62	204.97	206.76	205.54	208.83	202.89	205.51	208.35	205.27	207.76	208.42	205.33	208.15	204.93	210.87	210.3	205.31	208.57	204.84
206.36	203.74	208.15	206.24	206.25	206.77	206.56	208.1	201.42	201.59	204.45	202.7	206.98	203.72	205.35	202.79	207.21	202.62	204.72	207.18	206.24	209.72	205.21	201.48	206.65	202.81	202.46	204.81	205.46	204.71	208.51	204.5	207.49	208.6	204.63	206.58	206.36	209.96	204.76	203.37	209.26	209.06	202.03	206.94	202.85	208.67	202.53	205.36	211.42	205.43
206.88	211.48	212.96	212.89	206.28	208.62	209.95	211.86	215.38	213.47	211.75	208.63	210.56	213.57	211	213.76	207.77	211.42	210.06	208.81	212.51	208.19	206.32	210.93	206.88	209.36	208.35	207.9	207.84	212.56	209.98	209.3	209.19	208.95	212.27	211.62	210.29	206.42	206.73	209.6	211.29	210.04	210.76	207.79	216.44	210.15	209.59	210.67	211.8	212.87
212.02	211.74	213.97	213.07	212.81	211.46	214.85	209.52	217.17	217.89	214.67	206.42	215.35	207.07	211.15	212.82	212.05	215.55	213.43	216.92	212.11	212.26	215.48	211.24	215.73	213.06	211.02	213.38	215.78	210.48	215.81	216.35	214.99	211.45	214.08	210.14	216.18	215.97	215.17	213.89	212.61	213.28	214.86	218.42	215.2	216.74	217.98	213.26	209.91	209.96
208.94	203.75	206.38	203.08	207.04	206.32	202.63	205.97	204.01	206.95	207.76	208.84	205.92	200.92	208.85	206.97	207.14	207.41	206.69	205.42	206.55	209.86	203.81	208.97	208.73	209.31	203.14	201.5	207.08	204.71	206.63	206.7	206.87	205.18	207.38	204.83	202.43	202.86	204.03	203.5	207.87	205.73	207.42	202.2	204.63	207.98	201.02	205.51	206.9	206.03
206.4	202.7	208.46	207.53	207.61	207.16	208.84	209.84	207.88	208.91	209.98	210.21	206.87	209.12	207.36	204.38	207.5	206.14	209.83	212.73	207.96	205.17	207.8	208.21	210.42	209.86	207.42	211.59	205.47	212.11	204.58	209.96	205.52	206.91	211.39	207.19	204.71	211.46	211.07	205.19	212.6	204.81	210.99	209.79	210.43	210.25	206.35	207.72	212.24	208.45
207.57	205.63	209.38	204.83	208.35	206.57	207.12	206.09	204.51	206.91	208.38	201.68	208.37	207.71	205.26	207.11	205.76	207.29	205.71	208.75	204.94	204.09	206.6	206	202.27	201.41	207.73	209.01	207.98	207.63	211.02	207.49	203.72	209.26	209.31	205.64	208.4	200.39	208.4	210.93	208.48	208.28	206.6	210.07	208.21	207.24	209.52	202.84	206.06	208.58
202.37	203.18	204.49	202.99	200.65	204.73	204.27	204.92	196.87	200.93	201.15	208.32	206.03	205.32	196.6	202.38	200.69	198.15	202.9	207.57	205.76	202.25	205.61	203.13	200.69	203.83	201.3	201.1	200.66	198.2	204.16	199.83	199.6	200.19	198.84	202.21	196.47	203.87	202.61	201.22	203.69	202.74	203.44	204.02	202.94	199.68	202.02	202.36	201.04	204.92
217.97	216.08	216.17	214.94	214.95	213.79	218.02	219.35	216.49	216.12	221.39	216.15	220.15	217.64	215.92	219.24	214.96	216.83	219.59	215.74	216.69	215.31	218.1	216.78	219.84	221.08	214.16	216.42	216.01	218	217.29	218.68	216.28	218.55	218.1	217.21	216.34	215.29	217.39	218.68	214.91	216.47	214.73	212.93	217.78	215.95	214.07	216.07	216.71	216.89
204.11	203.44	205.85	201.8	202.47	200.94	205.44	202.82	204.11	204.07	198.04	203.46	198.94	200.17	205.26	202.26	204.87	200.83	201.87	199.62	203.63	202.8	202.33	202.02	205.9	202.91	200.62	202.65	205.01	198.22	206.09	200.24	200.55	206.86	205.91	205.67	202.95	204.62	199.41	205.02	203.91	198.64	205.05	205.34	202.68	199.61	203.96	204.55	201.1	199.77
212.44	212.14	208.14	211.34	214.14	207.83	214.32	206.61	210.26	210.34	212.58	214.65	213.11	209.16	207.47	209.91	213.37	207.87	210.89	208.65	206.97	213.08	214.37	213.78	210.95	206.84	214.47	208.68	214.79	212.71	207.14	210.83	210.32	207.55	215.26	211.9	215.63	215.34	217.06	213.02	210.62	210.7	213.59	214.11	212.01	209.19	210.65	214.67	214.49	210.41
205.19	205.75	212.45	209.9	207.3	207.17	207	208.18	211.61	209.84	209.65	207.38	209.73	212.21	208.22	212.1	211.86	210.99	210.64	208.13	210.92	209.14	210.33	208.41	207.49	208.03	206.42	205.69	206.2	205.9	210.16	213.62	209.1	206.52	209.51	210.77	211.3	211.02	208.79	208.85	211.28	212.07	209.32	210.77	209.64	210.3	210.14	209.27	205.13	208.42
207.15	209.39	208.58	213.31	209.15	206.98	207.23	210.92	208.27	210.28	207.08	207.99	211.21	209.06	207.53	210.65	210.13	204.78	207.67	210.67	206.9	210.2	207	209.19	210.49	208.14	202.78	208.22	208.51	209.81	204.23	205.52	208.94	212.63	205.12	214.39	211.1	207.83	210.96	202.62	208.21	211.24	204.28	212.29	202.44	212.02	208.42	209.17	204.03	209.76
217.86	218.32	216.94	218.46	215.9	220.13	211.31	217	214.43	214.79	215.04	219.73	217.43	221.7	222.9	218.34	216	218.59	214.1	219.29	214.26	210	219.34	215.18	218.49	219.17	216.64	217.05	220.55	218.26	216.2	215.53	215.07	221.47	212.32	212.9	219.19	217.03	212.75	215.11	215.68	219.23	220.38	218	217.28	215.84	221.55	215.72	217.59	215.29
213.53	213.01	215.39	209.25	212.43	211.91	209.17	210.91	211.3	210.69	212.02	210.54	214.55	216	209.21	208.67	215.25	214.51	210.96	213.07	210.42	207.43	216.01	213.93	211.05	208.2	215.94	212.64	213.69	211.4	212.56	216.93	213.64	211.66	214	212.03	210.54	215.86	213.33	215.46	214.1	211.38	215.31	210.43	209.21	216.72	211.11	211.1	210.33	214.82
202.45	203.13	200.78	202.92	200.3	198.85	202.58	199.09	202.79	201.2	207.86	201.09	201.88	201.97	203.47	201.6	201.4	204.01	205.02	204.67	200.01	208.25	201.11	201.97	202.56	206.52	206.03	202.48	201.83	201.68	203.31	202.03	204.3	205.13	204.48	198.89	202.78	200.14	200.92	199.16	203.65	203.48	203.29	203.82	204.31	200.13	204.94	203.36	200.62	202.52
207.38	210.18	206.07	211.36	207.74	206.21	209.24	202.65	210.61	208.46	212.28	208.91	209.98	205.92	210.63	204.29	210.38	202.16	204.27	208.39	207.56	208.64	208.8	211.38	208.15	204.17	208.18	205.26	212.35	208.28	210.54	212.11	211.71	211.15	207.23	213.2	212.68	210.94	207.24	205.92	205.79	206.74	209.9	205.1	206.82	207.17	206.22	205.69	209.17	208.13
206.26	210.53	204.94	204.45	201.65	209.7	207.7	214.07	211.48	213.65	210.87	205	209.78	209	208.98	210.07	207.56	209.51	200.71	207.05	203.27	213.81	207.87	211.35	211.47	207.33	207.58	209.34	206.85	211.3	206.94	209.78	209.09	207.2	211.05	208.86	212.47	204.35	207.51	208.67	210.56	211.71	208.43	205.2	209.8	207.89	207.74	208.94	208.1	207.82
196.69	201.93	206.29	198.9	204.13	201.76	204.81	206.59	200.51	202.61	202.75	203.87	197.14	199.11	201.56	202.78	195.59	207.58	201.35	206.03	200.01	205.27	203.9	202.02	202	199.9	205.58	204.35	202.43	202.27	203.03	201.83	205.75	205.05	203.11	200.57	203.79	204.94	200.36	203.82	204.27	202.83	201.55	200.33	199.15	204.32	200.47	200.45	201.71	201.54
211.25	212.48	208.93	210.8	209.31	211.88	211.3	213.46	210.45	210.97	209.42	213.93	212.24	212.44	211.37	210.92	210.28	209.68	208.99	211.84	207.69	213.12	215	215.7	210.58	211.93	212.48	213.11	206.95	208.93	212.07	209.65	209.13	208.3	212.98	213.3	212.87	213.69	207.68	211.98	210.61	212.03	210.14	214.5	211.26	209	212.56	209.76	210.26	206.57
207.6	206.3	212.81	208.63	213.46	208.78	208.93	209.06	211.21	211.63	212.04	212.19	212.9	208.79	211.4	214.68	209.31	209.51	209.44	210.88	202.26	208.26	209.89	214.75	209.65	212.6	209.48	207.73	209.05	209.97	213.14	206.38	207.34	208.53	206.04	208.55	210.38	211.47	209.82	211.08	211.22	212.17	208.07	205.97	209.54	206.92	209.81	208.9	206.55	206.38
219.77	218.07	219.07	216.44	220.85	215.93	223.49	216.62	216.17	220.92	218.86	218.72	210.55	220.08	213.77	219.44	215.23	219.86	215.04	217.61	216.4	215.41	222.04	220.51	217.03	220.07	214.95	215.61	217.37	217.61	220.21	222.28	218.13	215.89	216.93	215.38	215.3	218.09	217.93	222.13	216.96	215.17	226.73	214.13	211.33	218.96	217.92	221.9	216.71	218.77
207.19	208.15	205.27	210.28	208.02	208.87	210.33	211.32	204.66	206.15	207.84	208.7	211.64	199.78	202.39	204.37	204.11	206.23	210.13	208.33	204.2	205.3	205.59	209.05	199.83	207.24	205.96	210.87	206.72	210	211	208.38	206.69	207.49	207.02	205.98	209	206.52	208.51	208.37	204.87	206.9	206.33	202.5	204.01	202	213.53	204.86	204.32	203.02
202.21	204.56	204.57	201.89	205.71	204.6	201.74	206.33	202.28	205.27	203.01	205.23	205.2	201.54	206.93	202.61	204.01	203.04	204.03	208.39	204.75	201.32	205.74	204.02	207.16	207.14	203.21	205.97	201.49	203.46	203.13	205.05	201.15	203.25	199	202.46	204.1	201.61	205.91	203.19	202.27	202.87	204.62	205.06	205.27	204.5	204.87	206.09	202.8	204.91
212.87	207.79	211.08	209	213.2	206.26	207.67	208.05	208.79	210.87	208.33	210.68	208.97	205.25	209.48	208.26	210.77	205.57	211.6	211.68	203.79	212.18	207.36	207.19	206.03	205.31	207.21	209.46	205.62	212.35	211.51	210.06	211.64	207.21	207.75	208.16	210.79	206.86	207.25	203.26	209.5	213.35	208.54	209.91	207.58	210.39	203.81	212.09	206.05	207.89
215.81	210.3	214.15	213.54	214.22	211.75	208.35	209.92	210.4	215.58	209.94	213.42	208.24	210.4	207.73	209.25	215.18	214.11	211.96	213.6	214.42	214.13	212.03	207.25	213.38	207.4	211.85	212.5	211.51	213.48	212.46	212.27	209.3	211.02	209.78	208.31	214.21	212.64	211.73	212.91	205.2	210.53	209.05	214.01	211.69	216.59	215.88	213.32	213.91	212.54
209.79	212.03	208.44	211.64	207.81	216.56	217.05	212.41	210.29	210.27	210.22	216.37	211.55	211.27	212.31	208.56	211.88	212.58	215.38	210.8	210.75	213.56	211.73	215.52	209.08	210.91	209.07	210.28	208	209.33	215.14	215.82	210.81	209.61	217.08	211.52	210.85	212.12	207.05	213.22	213.88	207.74	206.89	212.77	206.71	210.4	214.18	209.8	213.41	212.42
214.01	211.06	212.78	213.83	210.02	206.86	211.39	213.63	212.37	210.89	208.68	213.64	212.31	214.63	214.05	212.48	210.09	210.81	209.11	212.3	214.49	217.88	210.94	211.98	214.58	211.47	208.06	208.22	217.21	210.08	214.85	211.14	212.58	211.96	214.84	210.42	214.06	209.73	209.65	208.08	212.83	214.77	210.81	213.89	214.86	210.42	214.72	210.75	207.56	213.71
206.45	207.46	209.84	211.71	208.76	207.99	209.1	211.48	208.7	208.5	207.4	210.49	212.58	210.3	209.64	207.69	210.74	210.42	206.81	205.28	210.35	205.65	209.38	210.4	209.87	212.91	204.11	208.43	210.18	206.6	202.47	208.98	204.87	206.48	204.94	205.4	206.71	207.77	209.08	210.79	206.44	207.46	205.72	208.37	212.81	211.97	212.21	209.56	207.09	209.89
204.49	207.24	208.83	208.27	206.31	210.72	208.54	205.65	210.25	205.47	206.68	205.85	209.9	206.37	206.2	205.47	206.71	206.83	209.77	206.14	205.71	207.31	199.49	204.15	206.51	205.93	207.63	208.95	203.84	207.06	203.15	206.38	206.53	205.28	210.88	203.97	206.22	207.64	205.46	200.6	206.3	203.1	203.28	207.01	203.45	205.34	205.33	203.49	204.63	206.38
204.17	205.46	209.41	208.25	211.8	210.37	209.21	205.67	210.88	207.53	209.16	208.11	206.95	201.87	206.96	211.74	203.77	206.68	205.27	205.37	208.57	208.59	209.26	206.2	207.9	207.85	209.19	209.87	209.87	204.57	210.16	206.76	207.79	207.55	203.64	214.55	204.93	212.15	210.32	205.37	205.22	208.34	206.83	206.02	206.66	207.19	208.57	207.66	207.19	210.82
207.22	215.63	213.03	212.58	209.26	206.78	212.27	207.27	212.82	208.42	207.89	210.23	209.69	208.64	208	205.97	205.71	212	212.67	207.27	211.7	211.76	207.61	208.21	214.35	211.06	210.49	206.17	210.24	207.89	212.51	206.77	207.63	209.13	207.41	211.2	207.59	209.87	213.74	209.2	210.33	208.6	212.82	207.48	206.85	209.24	207.31	209.95	208.22	208.2
213.77	208.05	203.77	202.1	211.14	209.58	208.51	208.32	209.77	210.4	204.78	206.68	208.81	208.5	206.11	204.89	206.4	211.19	204.89	203.33	208.4	206.48	208.85	208.32	208.81	207.84	206.5	208.16	204.67	205.29	209.29	205.32	208.7	207.91	207.17	208.74	209.47	209.73	208.72	209.37	206.37	204.92	209.05	207.15	208.66	209.84	211.14	206.96	206.74	204.77
215.91	212.28	221.56	214.39	216.12	215	217.57	216.7	220.61	210.46	219.21	221.71	216.03	217.73	218.27	219.21	216.24	215.6	216.8	219.56	216.71	223.16	214.87	216.6	213.84	213.38	219.01	219.22	217.31	218.68	213.12	219.54	217.84	216.92	216.92	219.14	219.2	221.53	223.11	220.31	214.09	217.34	216.85	216.93	212.36	215.74	222.95	222.57	219.79	213.67
209.66	210.87	207.56	207.17	205.89	208.07	208.71	209.75	209.14	206.99	211.59	213.96	210.43	210.47	207.92	213.91	204.69	210.84	211.02	206.76	211.66	209.21	208.82	206.45	209	205.6	215.08	208.88	209.16	209.77	208.93	211.18	207.54	209.76	207.89	207.47	209.72	208.02	206.68	206.31	209.84	209.93	211.61	210.4	205.48	207.42	211.97	206.41	207.49	203.18
213.94	211.22	208.68	214.02	212.2	209.98	209.78	209.52	214.48	211.6	212.95	214.3	211.13	207.07	212.07	208.67	211.15	209.04	209.58	210.69	209.98	213.77	211.28	216.17	214.64	216.53	211.7	214.11	209.03	211.26	210.26	209.44	211.89	208.7	207.76	210.08	211.88	214.66	209.07	212.3	213.52	207.96	212.71	215.03	210.64	211.7	208.69	210.18	210.84	208.18
213.28	211.63	213.98	214.06	208.11	213.41	215.01	220.12	217.04	213.78	215.12	215.11	216.11	214.52	212.1	210.77	213.54	213.6	212.33	214.32	214.38	218.58	213.63	214.96	212.95	218.04	213.18	211.01	215.45	210.61	213.02	216.45	215.76	211.01	218.56	210.58	209.73	215.17	212.1	211.27	212.64	215.1	217.91	210.48	212.89	215.22	215.54	216.34	213.88	212.59
208.95	213.64	214.75	210.21	213.81	212.19	207.89	211.91	213.98	211.7	211.01	208.39	210.85	213.72	212.42	209.39	216.07	214.09	209.63	209.22	214.49	213.99	212.56	211.44	215.14	213.68	217.48	213.64	217	210.96	214.07	213.13	208.52	216.75	208.65	210.61	212.89	212.94	216.19	213.19	214.25	215.01	212.28	211.18	211.11	210.24	211.71	214.22	212.88	213.87
193.78	201.7	198.99	199.64	197.8	197.03	198.24	198.81	197.78	200.69	201.22	199.37	194.88	190.12	194.14	203.24	195.21	202.42	198.26	198.72	197.85	195.06	199.64	201.7	198.6	198.48	197.82	198	199.33	202.58	200.62	197.33	201.16	198.21	198.5	200.34	200.51	195.9	198.69	195.3	203.89	193.07	197.04	196.68	200.37	198.94	199.54	200.42	198.38	197.85
212.18	210.37	212.72	207.28	215.42	209.1	214.44	208.78	211.5	204.91	212.33	212.11	205.49	215.32	214.49	208.61	209.52	205.74	211.31	210.86	208.06	210.79	209.89	211.87	213.19	211.2	209.53	212.07	213.44	217.06	211.62	207.14	213.62	211.47	209.36	210.69	208.33	212.23	214.9	213.32	211.6	215.59	213.96	214.07	210.69	210.71	210.7	216.92	210.54	208.16
208.13	202.49	209.17	209.72	206.99	207.01	211.29	209.83	205.98	209.17	211.25	207.95	209.35	211.31	209.54	205.58	206.01	209.39	210.65	210.99	211.97	210.24	215.99	208.94	205.6	213.69	209.94	212.02	208.16	208.92	209.1	203.97	210.27	207.13	209.99	207.81	203.45	208.8	208.01	202.71	206.8	209.99	209.06	206.86	210.58	208.07	206.44	209.71	203.64	213.74
210.5	203.52	207.45	207.72	208.34	207.93	209.03	210.04	209.25	211.21	207.49	204.54	206.9	207.05	211.34	208.09	208.8	207.82	207.98	207.59	208.54	206.88	213	207.93	207.28	206.69	208.88	213.61	206.51	202.4	207.38	211.15	211.57	209.75	209.79	206.73	204.74	212.16	206.22	209.43	207.83	211.73	209.4	210.93	206.84	208.69	209.36	209.37	205.54	210.84
207.11	208.84	210.01	210.02	208.06	209.94	207.47	213.25	209.31	209.11	209.99	208.92	212.68	211.3	208.29	208.59	208.77	212.81	212.47	210.82	206.85	210.86	208.78	213.09	217.83	213.35	211.42	204.18	208.58	209.17	205.9	211.26	211.91	209.72	207.82	204.23	209.59	210.53	209.96	211.35	206.55	211.13	209.51	210.77	211.45	213.15	208.33	213.74	211.37	211.34
207.35	214.19	213.83	209.72	212.85	213.85	214.63	210.14	214.14	208.19	213.75	212.9	209.05	212.02	211.06	214.15	211.26	211.62	212.97	208.77	213.79	209.57	211.59	210.68	214.81	214.73	212.71	211.54	215.42	212.21	209.87	208.28	213.73	207.55	212.72	211.19	213.47	210.02	209.92	215.46	210.51	205.84	208.28	211.55	215.19	214.78	211.56	211.66	211.56	211.84
211.71	209.51	210.64	213.8	212.71	214.93	210.73	211.2	211.97	216.95	209.06	215.14	211.95	217.71	211.34	213.77	212.87	208.63	211.36	215.13	216.64	209.22	212.09	209.8	212.31	212.13	215.82	213	212.63	212.55	210.49	210.56	211.6	210.16	215.35	213.29	210.16	210.66	214.93	214.65	211.08	212.52	211.97	217.98	207.14	214.89	213.98	210.35	207.31	210.68
213.84	211.04	210.46	211.9	212.98	209.73	217.84	211.98	212.07	216.77	208.74	212.19	210.85	209.66	210.76	209.24	210.66	211.15	211.57	209.52	212.34	216.79	210.67	213.77	214.04	208.77	212.06	208.84	215.34	207.59	208.21	209.82	213.6	210.89	209.23	214.85	212.76	208.14	212.4	214.48	210.53	208.97	215.28	215.33	210.84	214.58	212.86	211.47	210.23	214.06
202.27	205.67	207.52	204.41	206.74	206.23	206.5	203.14	203.2	205.82	203.35	202.81	202.7	210.02	201.53	206.02	201.96	203.75	200.75	203.38	205.08	206.37	206	202.58	204.48	207.53	208.42	206.42	203.25	203.74	206.33	203.91	204.41	203.87	201.55	206.05	204.93	209.58	209.38	207.33	208.7	205.57	203.23	204.86	206.86	206.88	204.45	202.04	210.64	206.16
208.13	205.08	207.54	208.85	207.23	207.56	209.26	208.56	203.37	208.92	209.52	209.66	211.11	211.18	208.45	205.8	208.39	206.81	209.64	202.15	208.23	208.72	202.97	208.94	207.24	209.34	204.2	207.06	204.29	211.56	208.45	212.31	205.6	207.72	207.18	208.74	214.69	215.02	207.09	209.43	208.74	209.28	210.31	210.52	211.33	204.42	207.54	211	207	206.26
208.74	208.25	206.74	208.48	208.19	209.84	204.1	205.54	211.41	205.07	207.22	213.42	210.59	208.55	211.44	208.5	208.18	205.64	212.16	209.37	205.88	208.38	207.92	209.04	207.21	206.48	207.02	207.49	209	206.72	208.88	210.17	211.03	209.75	202.85	201.68	207.94	206.19	213.08	205.61	212.26	209.26	209.92	206.8	211.92	207.05	204.78	203.86	206.44	211.5
208.03	207.39	207.62	206.11	209.5	207.37	208.27	207.99	206.13	210.02	210.82	207.88	207.82	208.77	210.98	212.98	213.56	211.55	210.28	212.45	213.66	210.27	211.47	207.83	209.5	211.1	206.69	207	207.12	207.33	206.2	207.96	208.47	205.6	205.57	213.98	211.86	210.01	213.62	207.73	211.57	210.07	212.77	209.98	206.39	209.1	203.62	210.32	207.94	210.57
200.52	196.88	198.46	200.56	199.33	199.83	198.7	201.42	203.66	201.14	199.2	199.67	201.22	203.12	199.37	198.26	196.94	194.72	203.67	196.17	204.04	197.55	199.08	201.34	203.94	199.61	198.71	200.11	197.81	198.49	204.31	204.25	200.51	200.96	200.17	201.66	196.11	196.95	199.04	200.67	201.78	199.36	198.98	202.14	201.45	196.65	205.86	199.17	199.88	197.77
207.95	210.55	208.93	203.98	205.07	207.68	208.53	210.45	208.1	209.32	211.72	210.19	209.05	207.77	208.98	209.75	210.83	210.28	211.79	211.28	212.08	207.86	212.56	213.36	206.49	206.25	204.56	204.78	208.59	204.97	209.05	212.37	209.76	207.38	213.07	206.89	208.94	209.6	208.46	206.09	211.97	211.38	209.73	208.24	208.44	204.72	209.07	210.57	206.33	206.66
216.98	215.83	217.37	215.13	216.64	221.23	216.73	217.2	220.13	222.7	216.01	220.01	211.73	221.18	215.99	219.23	215.33	222.66	215.89	219.3	219.92	215.87	221.71	216.63	215.53	219.9	219.52	220.07	215.45	219.45	217.8	220.33	217.46	223.6	219.36	217.49	216.26	214.32	219.27	220.37	217.93	222.09	222.79	215.8	215.85	217.52	215.58	217.75	219.4	218.76
212.26	207.63	209.12	208.8	209	208.16	209.14	209.29	214.53	204.68	209.36	208.47	207.1	205.5	209.76	211.31	212.43	211.66	212.62	209.87	208.75	209.19	207.27	209.14	208.17	209.85	208.35	208.12	209.96	210.16	207.64	208.33	212.49	211.67	206.88	209	206.83	206.11	209.21	208.6	210.88	210	209.87	211.56	210.65	205.72	209.29	208.18	210.2	210.62
203.8	207.35	204.88	203.43	206.19	205.22	206.96	206.77	203.02	204.73	205.65	208.44	208.47	202.92	206.98	210.57	206.57	207	209.57	206.67	207.4	208.17	202.62	205.14	205.76	207.36	205.96	209.94	210.04	201.74	208.46	208.96	207.53	208.32	208.08	212.71	209.03	210.03	205.62	208.7	204.94	205.84	204.79	204.86	205.45	208.04	204.26	209.82	208.31	209.77
208.01	206.21	204.79	197.94	203.81	203.86	204.4	201.22	205.45	204.23	201.56	202.2	202.46	198.95	202.11	203.06	203.01	199.73	208	203.58	202.9	199.95	201.73	206.4	201.51	202.73	207.2	201.18	205.38	206.76	204.83	199.51	202.1	205.61	204.73	208.77	203.59	205.39	206.78	202.99	206.91	204.79	204.62	200.5	207.3	205.74	204.42	205.37	204.25	208.28
206.96	205.76	206.21	208.09	206.35	205.63	209.34	204.11	209.84	211.3	206.83	209.91	205.3	209.3	207.96	204.99	207.56	205.55	206.46	208.4	204.43	205.77	200.71	202.09	209.84	206.92	213.89	203.12	201.8	208.54	208.91	209.74	208.1	208.99	210.24	206.94	207.58	213.11	205.95	207.37	205.08	204.58	202.53	204.41	206.2	205.53	213.49	203.16	207.81	205.36
200.35	200.5	202.27	202.99	200.31	200.77	201.98	201.61	201.82	205.12	207.67	204.63	207.28	201.46	203.71	202.92	203.16	206.93	203.29	202.18	199.17	203.26	196.51	201.33	197.16	204.1	200.55	201.94	200.27	203.27	205.19	210.08	203.57	203.11	202.73	204.53	200.16	203.43	205.53	204.25	203.97	204.02	202.92	198.92	202.1	203.11	203.26	200.78	205.39	202.54
209.79	207.92	207.3	205.7	207.92	208.29	205.47	210.94	207.7	210.65	208.94	207.67	204.72	201.12	206.68	210.3	206.48	209.67	206.1	209.78	206.3	209.34	207.36	204.11	204.85	204.64	210.63	212.24	205.81	211.53	206.11	207.67	205.47	206.95	215.3	209.42	206.63	204.14	209.55	210.16	206.67	206.08	205.94	208.87	206.78	210.33	208.86	209.3	203.62	203.68
204.68	208.53	206.62	204.21	204.71	205.12	206.88	209.24	211.31	208.21	210.48	206.77	206.23	211.04	209.15	203.45	205.02	208.38	207.67	206.53	204.87	206.48	205	201.61	210.36	206.97	207.1	206.47	209.26	208.41	208.1	208.16	207.26	207.88	208.63	210.96	206.99	209.6	205.98	207.36	206.22	207.5	207.67	208.03	211.86	210.87	205.62	206.63	205.16	205.63
203.72	205.29	206.94	205.95	207.09	206.72	207.55	206.54	207.93	213.36	210.46	214.56	205.28	209.5	209.27	209.21	205.28	206.98	204.3	209.39	209.63	209.81	205.36	212.85	210.98	208.56	207.37	205.6	206.05	205.98	214.95	203.75	200.93	207.67	207.27	207.72	204.66	208.7	210.51	207.74	208.5	207.51	212.15	206.98	207.3	203.16	206.01	204.79	210.07	209.71
209.48	209.89	204.09	212.88	205.19	203.9	210.98	208.7	212.32	208.33	213.59	210.85	206.02	210.64	207.98	206.06	210.4	208.4	206.62	209.24	208.18	208.84	207.13	212.58	209.09	207.9	208.75	207.74	207.31	210.31	210.6	210.61	210.01	211.13	211.19	207.28	208.45	208.8	207.71	204.44	212.25	210.84	207.29	206.29	207.27	206.87	207.58	202.6	203.18	207.03
206.48	207.87	206.81	206.52	209.54	202.06	213.62	203.79	211.22	209.42	209.66	212.69	203.59	207.9	208.5	207.9	203.69	208.07	209.7	214.36	205.77	211.68	207.83	208.06	207.63	205.22	210.01	208.5	210.08	209.22	204.33	205.58	205.29	208.15	209.23	208.71	206.92	212.88	208.13	211.01	211.21	208.29	209.11	207.76	205.59	207.73	212.16	208.82	205.49	208.24
206.06	212.79	210.45	205.57	208.81	209	204.76	209.45	209.1	205.43	206.1	209.38	205.47	208.17	208.39	210.47	208.83	207.62	207.65	211.2	210.32	210.66	209.5	209.19	210.27	209.55	208.58	209.35	209.82	209.76	209.25	212.28	207.49	213.96	203.34	203.01	209.61	209.15	210.01	211.32	209.18	208.98	209.35	212.19	209.27	206.74	208.15	211.55	207.63	207.73
198.02	193.07	193.06	197.99	198.22	194.75	195.18	196.35	196.12	196.12	194.55	197.17	194.91	190.9	190.89	190.61	195.08	193.65	191.91	189.32	196.93	191.13	193.62	194.06	193.84	189.28	191.36	189.73	197.06	193.42	196.1	190.7	195.79	192.51	196.33	194.67	194.3	196.78	191.67	195.96	193.67	194.65	194.68	194.96	190.28	192.37	192.45	194.85	198.43	190.38
200.01	206.33	202.23	204.25	202.61	202.56	203.07	204.33	201.96	205.76	205.08	203.18	199.87	206.63	197.17	204.27	205.17	201.86	204.8	206.43	203.33	204.79	201	208.13	208.33	202.21	204.73	205.19	202.16	199	200.23	206.78	200.72	205.79	204.98	203.46	203.36	203.11	201.9	202.62	204.5	203.73	202.89	202.06	206.8	203.79	204.33	202.43	204.06	203.29
200.5	201.01	203.54	206.49	205.25	204.91	202.84	201.66	207.97	199.33	201.61	204.76	203.89	206.41	205.43	204.12	204.48	201.58	207.08	205.57	205.31	203.09	205.78	203.78	203.69	205.18	199.34	206.76	202.84	202.28	205.32	200.56	199.51	206.24	200.15	206.45	205.81	205.81	199.81	204.37	204.8	206.24	203.63	205.97	202.18	205.22	209.39	200.34	208.79	202.54
[truncated: 749 more rows]
[truncated: 150 more columns]
