# Supplementary material for: Genetic dissection of main and epistatic effects of QTL based on augmented triple test cross design
Source: PLoS One. 2017 Dec 14;12(12):e0189054. doi: 10.1371/journal.pone.0189054 (PMC5730204; doi:10.1371/journal.pone.0189054)
Supplement: S6 Supporting Information — (ZIP) [file pone.0189054.s006.zip › z1_1900_0.2_5.csv]

212.76	218.23	212.54	218.32	210.91	207.94	213.1	212.95	216.14	209.01	215.22	210.09	212.93	207.46	214.1	218.92	210.42	214.22	217.73	212.99	216.96	213.83	219.33	218.61	207.24	210.25	215.18	212.49	213.56	208.26	210.17	214.2	211.95	213.96	214.52	209.71	214.09	212.03	217.13	210.17	209.69	211.82	215.67	210.87	211.85	207.8	209.85	207.24	217.14	220.77
203.59	199.2	205.31	209.4	203.86	204.47	202.91	207.45	201.6	202.62	200.74	207.58	206.75	197.24	202.65	205.93	206.62	209.05	203.99	211.04	198.25	205.61	200.42	199.42	205.73	202.11	201.16	195.8	201.28	201.11	204.82	197.05	202.19	203.35	202.61	199.54	207.37	208.15	201.3	208.44	208.25	204.08	204.49	202.24	206.9	198.77	199.53	197.66	201.06	210.41
204.29	199.93	211.08	207.99	203.18	205.21	206.67	206.56	205.46	203.15	208.6	202.21	206.4	206.33	202.28	203.75	203.28	210.29	199.87	203.04	203.57	195.69	208.05	205.5	204.27	204.28	204.95	203.8	202.4	209.85	204.82	199.56	204.31	207.8	203.73	201.21	207.47	201.7	203.74	205.6	196.44	193.71	199.72	201.01	200.42	203.9	199.43	211.04	200.9	201.27
216.17	213.6	209.9	207.93	211.4	211.88	211.21	212.67	214.67	212.98	214	210.32	216.62	204.86	215.39	212.87	207.74	204.73	206.26	210.35	210.25	209.16	209.8	206.72	214.56	202.27	211.74	210.01	213.19	210.99	208.71	214.91	209.22	202.27	214.24	213.56	211.81	214.34	206.17	213.27	212.95	209.88	205.73	208.92	211.15	209.12	208.78	211.24	203.42	207.79
201.1	198.17	198.25	197.98	194.61	202.47	201.33	194.6	197.37	194.46	194.66	198.87	204.5	195.16	199.17	201.03	198.61	196.82	197.96	193.87	194.24	197.6	198.42	193.52	200.15	191.82	201.6	192.75	198.82	195.12	200.22	200.96	195.62	197.08	197.74	196.08	199.23	200.45	198.74	196.97	201.53	196	195.1	200.38	195.86	204.51	199.69	193.64	197.37	197.05
207.49	212.32	212.74	214.91	215.5	211.2	214.63	214.31	215.12	210.65	214.71	206.79	212.84	206.9	206.91	213.97	206.66	211.82	208.79	212.81	211.12	208.82	214.99	204.01	208.02	211.06	214.8	214.4	214.83	210.43	214.16	217.84	212.45	207.54	212.99	211.33	207.55	212.69	215.42	217.28	213.72	210.81	216.09	219.86	212.6	211.42	209.26	213.84	215.31	217.84
203.93	205.7	201.29	206.26	207.71	203.69	199.31	203.11	201.41	209.2	198.52	200.98	205.16	208.44	205.62	204.07	198.68	201.24	203.31	198.31	208.83	203.1	201.95	202.14	200.32	208.9	202.43	205.35	209.64	198.6	201.42	207.64	203.64	198.99	204.14	199.85	201.38	204.88	200.43	207.46	200.57	197.35	200.96	200.9	198.17	202.62	194.08	197.93	204.54	197.09
209.24	214.23	204.47	206.85	207.16	207.34	211.18	210.35	212.9	215.45	214.28	217.13	208.5	210.9	216.72	214.94	209.71	214.2	206.49	215.85	207.3	211.18	211.73	209.61	213.91	211.59	206.6	220.84	212.92	208.64	213.62	219.79	211.61	212.58	210.81	213.93	203.6	212.49	204.53	209.86	212.88	208.94	212.86	210.74	211.95	210.8	207.42	205.25	213.87	209.47
207.39	206.25	211.99	216.06	210.33	207.61	211.22	209	203.37	203.9	213.1	209.51	209.78	210.37	206.94	210.82	211.18	207.61	206.41	213.13	204.2	207.18	210.82	206.51	209.99	209.03	209.21	210.05	202.89	210.99	209.86	211.17	208.03	210.97	213.66	212.12	212.39	208.79	196.66	211.57	206.91	207.17	211.11	203.76	211.9	208.82	212.22	207.42	212.42	207.51
217.65	223.12	213.51	219.32	219.46	210.54	219.33	210.9	215.49	221.51	222.64	220.86	212.64	212.66	215.91	211.42	214.64	223	216.39	221.34	222.32	219.1	216.12	222.63	211.81	217.18	213.84	218.77	216.78	216.56	214.36	212.2	219.75	214.97	213.8	218.55	218.51	218.97	214.77	212.53	221.47	216.82	217.61	214.85	220.12	215.62	217.93	215.94	216.51	218.99
194.65	200.39	197.53	195.92	197.97	198.02	199.83	196.67	201.45	201.26	196.31	200.37	199.18	195.93	201.6	197.25	199.21	195.26	201.23	198.97	199.59	199.93	191.9	198.51	203.42	202.07	197.88	200.06	199.62	201.97	198.03	204.06	201.68	198.04	196.34	203.3	193.59	197.61	194.39	206.87	202.58	196.31	201.43	197.3	198.13	196.51	195.33	196.69	200.83	196.97
206.06	204.36	206.49	203.75	200.78	199.28	209.41	200.27	199.09	210.66	208.21	204.19	201.13	199.16	203.81	207.37	202.34	208.31	202.78	206.91	203.8	196.5	196.7	198.32	203.28	202.48	204.58	209.05	204.8	208.4	199.4	205.17	204.53	202.12	206.06	209.13	206.25	202.13	210.65	203.89	206.71	207.66	202.01	204.72	201.68	199.95	202.83	196.96	196.7	203.97
209.79	207.25	210.31	206.79	198.47	202.28	200.91	193.66	199.55	202.3	208.92	206.12	207.91	209.93	199.75	207.99	202.86	204.75	200.17	200.29	204.51	204.89	201.8	205.42	207.73	210.56	200.04	209.19	202.82	205.96	202.32	205.47	204.59	207.36	203.56	202.65	206.21	205.02	204.48	204.95	205.08	208.27	200.76	202.58	200.42	207.43	207.81	204.19	208	204.24
206.64	205.17	207.21	203.57	204.22	203.54	202.74	209.71	206.13	204.69	203.09	209.81	207.77	199.69	204.47	206.8	196.53	204.11	202.67	211.86	204.08	203.98	203.4	201.04	201.51	202.81	199.28	203.59	204.36	207.95	207.93	202.93	213.22	205.38	203.31	204.32	207.24	197.58	209.01	199.29	204.84	203.59	209.11	205.04	196.7	199.63	205.09	209.5	204.69	199.35
214.23	213.95	210.01	214	220.42	215.07	209.71	211.9	208.98	211.94	205.25	214.55	215.82	207.99	212.18	208.42	210.98	211.51	212.24	208.92	205.27	214.57	207.8	209.78	210.42	210.18	210.57	211.68	211.61	211.51	214.01	212.7	211.08	210.24	206.77	212.96	201.69	206.22	215.84	214.95	210.35	212.57	215.45	208.06	212.64	216.34	210.27	207.99	208.91	217.69
217.31	218.14	218.39	220.29	213.65	217.17	219.64	215.33	216.99	219.77	215.28	222.92	216.72	221.88	213.41	216.7	215.61	217.47	219.71	214.92	213.95	224.29	219.79	208.98	220.42	213.99	216.58	222.91	218.12	219.08	221.35	218.06	218.19	217.78	213.93	213.02	216.22	222.46	218.1	218.49	218.49	217.76	218.41	222.86	213.86	217.59	217.77	221.18	216.13	218.44
206.19	209.85	199.87	201.4	210.5	207.56	209.06	210.88	212.04	204.76	201.32	198.39	195.11	201.38	203.57	196.49	208.98	211.78	207.42	196.17	205.47	203.86	200.01	203.46	198.23	207.25	208.12	201.87	205.69	203.04	209.37	206.86	201.82	201.77	208.18	209.42	199.19	203.98	203.98	201.91	209.31	204.96	204.02	201.95	208.85	200.71	204.77	203.01	202.29	199.49
208.4	216.27	213.27	212.22	205.55	216.37	208.36	207.47	211.77	212.71	208.58	217.36	209.54	214.16	204.52	213.64	211.9	212.75	214.8	213.27	213.47	210.51	211.37	206.56	207.32	213.32	215.44	211.82	206.07	206.33	212.47	209.32	210.28	215.74	210.67	214.16	208.42	214.04	210.12	213.6	203.49	218.81	212.7	209.36	209.42	207.67	209.16	212.08	217.68	211.9
219.9	215.72	219.61	218.14	218.94	217.83	217.17	220.66	214.63	213.12	220.78	216.77	220.29	215.86	214.34	217.17	219.42	213.9	215.41	215.5	216.76	218.23	217.54	219.36	220.53	213.72	217.61	215.04	217.15	213.32	224.45	214.83	218.17	224.31	223.9	215.33	224.08	215.1	216.56	216.92	221.72	215.58	216.23	217.32	220.35	214.57	218.22	214.99	213.23	220.35
214.05	215	209.81	210	207.23	205.56	208.2	209.23	212	207.39	205.06	213.75	206.08	206.78	210.9	210.01	210.26	215.67	207.04	215	212.18	204.04	205.41	200.83	212.41	208.83	214.17	209.08	211.06	205.46	207.05	207.32	207.3	206.07	207.04	209.15	214.58	210.24	201.52	203.81	206.45	205.09	209.55	211.7	202.04	204.26	214.44	206.15	212.73	206.09
212.67	205.64	214.56	207.18	205.83	210.84	203.09	207.55	203.82	203.73	210.91	213.37	206.08	204.53	202.13	202.77	201.91	206.21	210.25	210.43	205.15	206.92	203.66	206.67	202.16	200.24	198.73	204.12	205.83	207.39	199.29	204.34	207.69	200.09	207.86	208.67	210.88	202.38	205.3	214.75	211.59	210.77	207.62	208.42	201.41	202.06	204.53	209.44	208.51	203.65
210.74	202.41	204.22	213.16	212.52	207.15	209.4	202.07	211.94	205.35	202.82	208.06	210.46	207.13	210.75	210.58	209.38	214.29	209.5	205.62	210.45	208.94	212.79	208.59	208.29	213.07	210.76	216.55	212.7	210.92	216.76	214.06	201.36	207.86	212.43	213.96	210.24	211.04	202.88	216.16	211.05	207.63	215.13	210.49	207.21	215.42	205.74	204.18	213.87	213.49
208.68	208.35	208.95	214.18	203.96	207.08	209.81	209.69	205.55	208.91	202.56	207.74	206.65	206.35	204.9	211.43	208.17	203.49	206.63	210.61	208.73	199.8	206.94	212.88	209.51	206.21	205.98	211.87	203.68	205.61	201.73	212.08	201.3	210.49	205.72	208.31	204.91	214.29	204.03	211.4	211.55	203.73	213.49	214.34	218.5	205.21	208.1	201.96	202.63	207
207.02	203.13	202.26	198.96	204.78	209.64	207.56	209.52	205.63	211.77	212.07	210.19	200.94	203.48	205.53	204.24	204.7	205.62	203.17	206.98	209.18	204.93	203.03	205.74	209.5	199.92	201.09	209.63	209.57	203.66	210.84	203.94	205.3	205.27	208.66	206.5	201.63	203.37	198.12	197.67	202.29	198.81	204.13	198.95	202.4	200.48	205.44	203.14	200.94	207.4
204.02	202.62	204.64	201.43	205.84	201.52	196.92	202.83	199.82	202.49	198.04	200.82	193.32	196.32	197.87	203.13	200.88	204.07	197.23	204.64	200.71	202.34	198.53	193.41	198.42	191.11	201.43	200.47	196.33	197.12	199.22	201.83	192.96	200.13	201.74	204.92	202.02	198.54	200.95	205.61	206.95	193.92	195.58	203.84	202.71	196.56	203.38	197.71	200.36	196.93
204.99	206.49	207.15	210.94	206.94	209.74	207.53	209.77	211.22	210.82	205.73	204.66	205	213.18	210.02	206.14	207.12	205.07	207.14	205.61	205.31	214.67	210.84	203.06	201.28	200.69	202.46	213.64	202.8	207.24	201.69	203.34	211.2	212.04	207.62	204.45	209.21	194.56	210.42	207.3	200.4	204.72	207.5	203.95	206.75	211.15	213.81	207.08	209.31	201.78
207.13	217.15	206.88	202.79	206.23	215.28	207.35	209	209.08	208.74	207.03	212.58	204.38	208.85	205.2	214.05	208.74	198.19	205.24	209.88	212.41	203.6	210.88	208.52	203.81	215.84	208.63	207.03	208.09	208.13	211.28	205.81	209.15	206.38	204.37	205.63	212.63	211.26	203.81	202.45	207.3	200.71	211.68	208.13	205.32	206.09	212.67	210.37	208.05	212.07
214.31	215.94	216.13	211.27	218.98	219.58	222.65	219.97	214.5	217.02	214.17	215.46	212.74	215.84	217.73	222.52	217.83	216.02	218.72	217.53	216.97	225.7	217.6	217.09	214.35	216.78	219.64	219.47	217.21	221.68	222.49	209.88	221.54	221.54	220.74	222.16	218.59	219.36	213.73	218.87	221.87	215.37	223.38	216.62	215.42	214.12	219.44	217.24	219.02	222.21
197.47	204.45	192.07	208.06	198.12	199.21	193.62	196.07	195.72	194.96	198.18	197.26	190.25	200.97	204.36	197.94	198.57	195.11	195.99	199.3	201.63	196.21	200.1	194.68	192.06	196.73	202.42	195.23	203.12	197.52	206.75	195.37	193.45	193.83	198.51	192.94	195.46	205.1	191.92	199.93	200.33	200.54	195.58	198.74	195.05	201.92	199.32	205	201.75	188.4
205.97	202.43	198.72	205.05	204.61	206.73	205.81	202.35	206.68	205.09	210.24	202.66	207.09	201.9	202.64	209.47	204.16	204.86	201.77	211.32	210.89	204.15	202.72	205.05	204.04	201.77	204.38	199.07	206.59	206.42	208.77	202.47	201.1	199.9	205.26	202.15	211.17	207.06	212.07	198.63	204.59	196.98	208.67	203.93	206.27	206.64	206.02	201.1	209.61	206.65
200.4	202.24	200.92	199.74	197.92	203.09	205.38	195.23	202.78	199.34	208.42	204.42	197.74	200.98	199.98	202.5	196.36	203.71	197.12	201.29	202.31	202.48	199.36	200.64	196.01	200.74	194.92	201.79	197.84	207.82	203.35	192.34	201.72	201.22	197.1	203.31	201	199.87	200.01	198.44	196.31	201.87	202.96	200.42	203.19	197.08	201.74	197.96	194.72	202.99
211.74	208.41	214.15	206.6	209.56	207.86	207.26	207.52	212.48	209.27	210.38	211.52	209.39	199.37	200.94	204.57	204.06	215.36	203.94	212.94	205.2	206.78	207	209.35	202.92	206.67	201.78	206.53	209.05	202.34	204.18	205.4	205.19	206.92	206.37	210.79	208.5	208.32	204.78	205.91	209.3	210.85	210.38	214	204.91	204.29	209.24	209.33	217	204.93
214.04	203.31	207.33	209.45	201.09	206.12	204.19	206.76	201.36	210.39	208.84	206.21	211.44	203.86	210.28	211.19	201.78	206.74	212.4	205.42	201.62	202.53	207.06	206.37	210.76	201.84	206.61	209.03	206.8	203.21	205.81	206.13	207.5	202.44	206.37	208.12	207.51	203.8	209.29	207.88	207.89	208.72	209.69	208.39	207.28	207.81	209.16	207.36	204.63	216.73
211.45	207.06	206.36	209.69	204.19	205.07	198.37	199.18	207.07	206.94	202.45	203.54	199.77	210.92	208.12	206.63	202.03	203.57	209.5	204.87	208.44	211.19	212.08	205.25	213.25	203.97	207.48	207.51	211.97	207.81	201.51	204.37	207.94	206.56	202.94	206.59	205.65	203.1	199.74	214.05	202.9	201.53	199.81	209.44	217.42	200.26	210.52	205.25	207.03	202.69
212.52	216.42	213.32	215.84	217.15	211.21	207.38	207.26	214.7	215.63	214.91	215.3	212.45	216.92	209.49	212	215.6	214.65	219.22	213.5	220.8	210.65	208.12	217.79	213.53	207.09	214.85	209.23	216.16	217.58	211.44	208.25	213.84	221.44	219.31	206.51	205.93	210.8	211.99	212.7	212.03	214.35	217.43	216.91	213.74	215.4	215.72	210.37	217.09	217.22
222.72	219.92	215.86	227.85	215.63	219.25	217.56	209.61	209.41	219.93	211.08	215.3	212.94	215.47	219.32	215.58	218.64	215.05	212.03	223.04	218.95	222.95	220	209.05	214.05	217.53	211.01	212.19	212.92	210.92	220.63	216.6	215.17	217.39	208.71	215.97	211.06	219.71	223.7	216.08	214.54	213.83	215.52	217.99	213.7	220.51	215.13	220.98	216.59	214.68
203.01	198.47	198.3	206.64	201.6	209.28	199.71	202.2	199.56	196.73	203.34	200.66	199.03	199.55	203.73	203.55	205.74	202.11	204.57	200.48	199.56	201.87	205.94	199.74	202.72	198.41	203.79	202.85	203.36	202.52	197.86	203.19	201.83	198.02	204.25	204.28	203.4	198.85	200.09	200.01	205	204.07	198.67	203.1	197.1	203.39	201.88	194.14	196.24	205.8
213.69	211.38	208.7	207.72	209.13	217.05	210.75	210.61	209.13	214.53	203.22	206.55	213	213.66	211.28	216.79	214.09	208.24	209.93	213.35	206.97	209.87	212.31	204.64	217.38	214.34	212.99	208.07	217.57	209.37	207.59	210.33	209.78	209.56	210.63	212.85	208.83	223.12	207.22	219.91	209.08	210.44	214.26	215.81	206.43	207.23	210.45	210.61	211.05	216.03
200.82	197.62	200.46	199.24	201.02	208.18	201.6	198.9	203.56	200.89	201.39	200.03	201.62	202.1	206.73	198.89	206.28	203.98	210.21	206.59	206.85	201.13	202.1	196.56	201.27	201.84	203.41	196.75	204.03	201.18	202.98	202.94	204.52	206.51	195.76	208.17	209.32	204.53	209.39	206.54	199.66	206.28	200.79	201.16	208.1	196.84	200.69	202.68	201.65	203.03
201.66	203.85	194.7	200.13	207.24	197.28	203.24	207.01	199.35	207.04	205.75	200.72	203.31	200.9	201.72	211.39	204.74	208.67	205.01	205.05	197.08	204.02	203.65	201.9	199.8	203.37	198.42	205.2	205.41	206.65	204.57	209.83	199.68	200.05	204.28	204.64	204	206.33	198.38	207.14	201.57	202.82	201.37	201.18	200.6	196.39	206.7	200.86	205.31	204.89
205.41	217.31	207.22	207.94	208.44	217.42	216.75	202.72	214.17	210.71	212.6	214.09	209.35	214.01	210.88	208.94	211.92	211.81	211.99	209.57	216.29	214.89	211.81	211.36	207.76	218.9	215.74	212.13	213.03	212.99	212.24	216.78	215.08	213.02	211.69	207.8	208.64	209.64	209.78	207.99	212.09	211.19	216.15	212.57	208.31	212.51	217.79	213.73	216.77	218.39
210.23	209.86	210.34	215.15	206	212.28	210.48	208.23	214.31	206.29	212.66	209.63	210.54	210.94	210.81	212.69	209.78	209.96	208.96	213.86	205.55	209.07	208.8	213.73	217.47	212.24	210.69	209.24	211.88	207.28	207.16	204.28	212.09	213.31	212.24	209.22	211.04	217.12	204.28	206.78	215.86	213.78	210	207.05	212.87	205.57	207.26	208.65	213.67	208.74
200.57	203.93	198.39	195.25	204.17	196.95	206.43	203.61	201.39	206.6	198.85	199.69	205.5	196.62	202.3	199.29	197.05	197.59	199.48	204.9	198.8	196.23	208.61	196.9	202.95	205.7	194.48	195.59	198.48	202.35	197.16	199.28	200.26	199.58	199.56	198.53	206.47	206.26	200.59	197.36	201.21	197.95	197.56	199.81	199.63	196.33	200.5	198.77	196.56	200.14
202.39	198.64	205.7	200.47	203.53	207.66	202.53	203.85	201.63	204.45	206.07	201.28	203.93	200.41	208.59	202.78	203.91	201.92	201.73	199.7	204.1	200.46	208.63	201.64	205.9	198.52	201.48	206.18	199.47	203.38	206.62	202.2	201.41	198.52	212.06	204.45	206.09	199.18	207.11	202.76	208.36	205.17	206.67	203.16	205.11	199.73	201.2	204.41	197.77	201.08
198.19	206.28	204.9	205.14	210.18	210.67	200.55	203.01	204.76	199.55	204.22	204.58	208.16	210.04	204.3	204.99	202.41	204.85	208.97	212.49	203.94	208.05	200.53	204.46	200.53	206.35	207.65	212.22	204.56	208.26	205.02	213.75	207.38	206.66	202.22	208.61	210.25	200.97	211.7	205.6	205.4	210.91	201.31	211.56	211.82	204.12	211.68	207.66	209.9	204.36
205.26	209.07	211.31	212.9	205.12	210.65	206.15	206.6	208.08	214.03	210.62	207.85	207.2	205.77	206.93	209.99	214.88	208.28	209.03	207.89	211.53	212.8	215.22	205.55	206.8	214.62	211.05	209.41	216.5	208.28	208.37	202.4	211.35	203.05	210.27	211.42	208.5	209.09	204.99	205.41	211.91	210.25	207.87	208.62	207.21	209.21	208.33	210.27	206.49	208.55
212.01	216.83	205.87	207.87	214.7	210.26	210.01	222.64	214.92	210.12	212.37	208.95	210.58	214.07	213.86	215.56	210.99	210.82	212.83	212.13	204.82	213.59	210.63	214.86	210.51	212.53	217.52	210.18	214.32	213.46	215.28	213.8	210.94	218.46	204.53	214.73	206.5	215.07	212.77	213.77	217.45	207.63	212.14	203.61	214.94	214.57	214.91	209.54	212.28	216.76
204.8	200.69	203.17	205.87	199.04	200.93	209.08	202.78	204.8	203.11	205.87	206.99	205.76	199.73	212.43	200.47	200.73	204.52	204.4	201.69	206.34	197.74	201.07	205.37	208.26	208.61	202.7	208.74	206.3	204.7	202.34	207.49	206.78	207.25	203.47	204.42	202.78	206.87	204.27	206.1	205.51	210.3	197.25	202.12	206.83	199.24	199.92	209.81	199.42	209.05
201.53	204.98	203.6	201.22	209.78	208.4	214.2	205.22	208.11	206.06	207.9	209.08	212.86	211.87	209.02	208.49	205.82	213.59	205.35	202.62	209.96	211.15	205.76	210.57	207.95	206.26	210.2	208.3	211.55	205.53	209.29	209.52	211.56	204.95	199.84	213.12	209.54	206.31	204.96	203.74	209.35	209.33	202.1	209.89	204.15	206.59	212.15	210.15	210.61	205.97
212.42	211.9	215.21	215.45	216.6	208.75	217.15	214.51	215.62	213.87	209.81	214.79	211.51	213.42	212.25	210.49	212.74	211.46	213.97	210.28	211.19	209.44	211.94	205.82	212.28	216.98	211.49	213.89	214.84	219.44	214.2	210.16	215	212.03	209.18	207.74	211.81	211.14	219	215.97	217.4	213.16	207.3	210.74	211.24	212.38	210.61	206.91	211.96	212.65
213.64	208.18	214.9	209.26	214.49	209.32	213.97	209.64	216.83	210.4	215.33	213.68	208.93	210.47	212.18	210.5	212.15	208.96	212.88	208.99	210.98	215.98	203.44	211.57	211.32	205.25	217.65	211.37	212.95	209.13	210.52	208.19	206.12	210.31	209.61	211.88	207.18	207.5	210.37	203.2	212.73	209.61	212.16	205.58	210.82	212.28	209.92	209.77	211.39	212.32
198.86	195.49	201.15	201.87	205.98	208.28	207.53	206.39	204.37	204.8	201.11	208.55	208.38	201.98	200.97	200.61	201.7	199.69	204.82	202.35	198.15	197.77	202.58	211.46	200.16	207.33	207.95	205.56	202.48	205.49	198.61	205.2	201.99	201.39	204.92	206.91	206.43	205.13	199.63	196.79	203.05	209.31	202.05	204.87	201.4	205.32	210.03	200.27	204.81	210.25
196.71	206.31	205.21	201.52	211.67	202.32	206.02	203.88	203.9	203.11	211.95	196.47	205.87	211.12	200.57	213.26	206.28	204.97	209.22	205.5	206.92	204.78	210.44	211.53	213.12	208.86	201.84	202.67	209.53	211.36	199.53	206.72	200.56	207.85	205.88	204.26	205.25	205.3	207.23	204.41	207.42	208.6	204.18	202.63	209.68	208.67	204.77	208.8	205.72	205
199.66	203.16	193.49	195.82	190.03	187.36	198.11	191.07	190.14	195.71	192.33	189.3	197.61	195.26	198.59	202.4	193.55	193.88	202.63	196.58	193.36	195.98	198.43	199.51	197.04	195.21	196.14	196.59	189.9	198.47	192.71	196.77	194.89	197.65	197.07	196.33	192.43	190.68	187.57	197.19	193.24	192.4	197.74	191.35	197.95	197.71	195.32	193.73	195.94	192.87
201.73	203.49	199.02	200.03	197.66	204.9	200.12	201.3	199.7	202.58	195.54	204.45	196.44	205.01	200.07	200.12	206.5	202.32	200.85	205.44	207.32	206.24	198.02	202.55	203.53	199.53	204.03	197.75	200.01	207.63	202.68	202.91	199.9	207.89	204.84	203.99	206.58	202.06	201.6	205.08	204.65	200.44	202.55	199	204.85	211.22	200.53	205.98	205.86	198.98
210.14	202.49	205.52	201.4	212.54	207.27	209.69	209.52	206.24	209.18	205.71	206.54	210.19	207.78	208.28	206.26	207.45	209.53	213.41	210.47	207.27	204.46	203.31	210.63	202.07	210.39	208.62	204.47	214.29	208.41	205.12	207.23	206.58	212.47	212.58	211.5	202.82	209.95	203.4	207.72	204.58	209.12	210.23	208.53	205.64	209.29	210.5	208.32	206.86	202.57
214.07	210.26	205.09	208.85	213.71	210.32	211.45	208.6	209.75	206.47	214.76	209.3	210.91	220.68	215.12	212.92	208.42	211.79	205.97	212.5	211.71	213.65	210.33	213.23	214.37	211.43	215.26	209.52	203.13	207.08	210.35	215.36	213.59	209.76	212.02	214.75	213.05	212.91	216.79	212.15	208.79	215.2	210.98	207.59	210.66	217.86	217.49	211.85	218.34	214.6
209.56	211.19	214.59	206.92	208.79	201.54	205.72	206.89	206.63	214.37	200.31	212.54	209.88	212.78	209.65	215.16	210.05	201.99	204.07	209.75	211.45	209.17	210.28	210.2	205.41	208.61	211.47	208.32	203.68	204.48	212.76	210.1	208.29	204.92	208.66	206.3	203.44	207.87	209.96	204.26	207.1	203.08	204.65	211.05	210.31	207.36	208.2	210.41	203.98	212.23
210.97	206.23	207.92	206.91	201.66	207.6	208.7	205.84	201.91	213.7	210.1	212.55	209.13	209.26	207.09	207.95	211.61	205.08	206.47	207.46	204.81	202.62	208.65	208.53	208.43	214.06	215.26	206.91	210.24	210.04	212.37	211.27	212.79	211.26	208.21	207.02	205.99	207.12	207.91	211.49	209.7	213.82	211.88	209.94	207.44	208.28	212.51	204.6	203.95	213.81
207.43	206.8	205.74	206.63	207.74	211.57	199.97	209.11	203.76	198.35	206.7	199.73	203.89	207.46	209.15	209.27	208.16	207.29	208.95	214.22	202.45	208.89	202.8	207.31	211.71	207.82	208.11	201.42	204.35	203.39	203.65	203.4	208.91	206.29	203.9	200.73	197.19	201.16	198.17	202.85	208.32	205.62	206.88	204.48	200.99	209.15	203.15	205.76	210.52	201.83
198.22	203.97	200.6	212.11	200.18	203.77	203.45	198.85	201.48	201.73	203.73	201.61	199.07	199.99	192.88	203.12	203.84	206.81	199.42	200.84	202.85	205.64	207.31	200.13	199.19	202.73	206.79	201.27	206.21	199.06	202.27	201.98	205.63	207.01	197.19	199.35	203.08	199.52	203.61	203.36	202.05	200.8	205.15	208.46	205.2	203.99	208.99	202.18	209.43	197.84
206.89	196.67	206.72	210.1	208.63	203.21	211.42	203.59	194.93	202.48	202.62	207.16	206.97	197.91	204.95	205.12	200.27	204.37	209.23	204.19	202.86	203.19	199.93	205.16	199.84	208.49	200.08	201.53	202.85	204.18	208.35	200.58	205.39	203.29	206.07	202.79	210.87	205.98	203.93	203.62	202.41	198.28	210.44	202.78	199.48	206.34	204.02	207.44	202.88	209.6
210.78	203.9	210.59	209.95	207.43	209.47	212.68	208.74	210.49	216.74	205.34	206.86	213.05	208.99	204.91	207.36	208.38	209.68	206.16	205.62	204.33	209.64	204.54	208.37	213.47	210.83	207.39	207.75	207.7	210.61	212.67	202.51	205.75	207.53	204.79	210.13	203.63	207.06	215.15	210.8	217.55	209.29	207.08	207.7	198.64	212.44	204.01	207.12	203.16	205.78
210.44	211.27	206.25	217.68	213.48	212.2	214.59	208.53	213.62	208.32	213.3	216.59	218.61	210.57	213.17	210.97	216.84	212.68	217.25	212.59	206.84	219.34	210.87	213.95	213.95	214.56	209.04	208.68	209.18	211.09	212.15	211.9	210.77	213.87	215.45	208.94	207.58	212.36	212.76	207.12	207.74	216.3	216.58	215.88	215.45	213.62	212.86	214.54	213.9	205.82
209.37	208.07	207.37	210.43	211.74	211.24	216.57	209.87	207.78	213.47	211.03	212.28	216.05	214.29	205.93	214.83	212.82	214.34	210.65	215.13	211.76	215.89	217.31	209.36	213.81	203.92	215.45	217.78	214.69	208.76	204.61	208.29	214.34	209.55	209.12	211.4	216.86	213.2	213.31	215.93	210.37	208.65	209.77	213.99	203.37	214.54	208.43	206.6	214.77	214.31
208.26	211.88	208.83	206.25	208.41	211.54	208.68	206.96	206.84	208.57	212.57	205.98	209.17	203.63	213.03	206.7	208.68	203.43	213.3	210.98	205.47	209.82	212.87	211.97	210.38	205.43	209.69	213.16	210.45	209.36	214.29	208.62	209.64	209.16	211.36	209.12	208.97	208.03	215.2	204.19	204.67	210.15	213.59	212.63	208.53	198.39	208.32	205.32	210.04	202.73
211.15	212.29	213.25	210.47	212.51	208.08	207.1	208.55	210.68	214.71	211.54	215.81	208.48	210.73	208.7	215.31	211.92	212.39	207.04	205.46	211.01	201.03	205.6	207.98	207.21	208.4	210.01	213.61	216.86	207.62	208.01	211.43	203.5	206.97	206.69	209.5	202.36	207.5	204.29	209.73	207.86	208.27	212.58	207.56	211.24	213.95	212.1	213.18	203.49	212.33
211.3	208.75	206.82	205.63	213.65	215.62	207.72	209.22	208.76	213.79	210.05	205.88	216.69	205.65	210.17	216.43	210.73	210.21	205.72	214.76	209.85	212.9	215.01	214.84	215.09	207.61	213.69	209.6	210.36	208.58	213.82	204.93	207.98	206.25	206.96	211.21	202.64	209.98	202.38	208.53	207.12	205.8	205.83	207.69	216.09	204.65	208.95	207.31	209.72	210.9
200.8	201.26	205.13	196.98	205.45	200.88	200.39	193.48	202.83	198.5	198.67	199.66	204.29	206.14	196.85	197.88	201.94	205.52	200.51	198.76	201.27	193.98	200.22	202.34	199.25	198.16	204.61	197.38	204.57	193.99	201.48	198.15	203.36	201.21	196.48	200.04	209.82	198.98	203.68	199.17	196.71	191.53	198.71	200.12	202.21	201.68	206.82	201.47	202.05	198.22
200.16	211.29	208.71	211.15	203.62	208.76	202.28	206.99	211.52	215.67	211.45	213.31	206.83	209.96	202.32	204.75	211.73	213.46	208.46	209.77	208.34	207.31	209.75	207.23	212.37	215.37	211.77	209.49	204.14	206.4	209.39	206.79	207.4	207.63	214.67	210.31	213.44	210.83	210.21	203.34	204.96	205.91	209.66	205.62	206.76	205.92	202.43	210.8	214.52	207.67
206.36	209.62	212.27	212.84	205.19	209.4	208.55	204.2	209.81	204.89	210.77	213.08	214.75	206.87	208.01	209.46	204.88	206.37	208.56	205.71	210.04	202.94	213.11	209.89	207.99	209.2	212.23	207.11	207.68	208.23	208.8	204.56	204.07	204.21	213.08	208.9	210.52	213.39	205.03	212.45	211.92	204.2	212.96	209.72	211.37	206.02	213.54	207.88	212.89	207.73
203.84	206.26	208.78	210.01	205.51	207.13	205.62	209.38	201.38	208.36	204.15	214.18	206.53	207.52	203.82	204.71	209.15	210.08	206.75	204.33	205.12	212.35	206.23	205.57	206.04	205.22	214.16	207.87	205.39	210.94	214.11	209.58	209.84	201.55	204.25	206.39	204.75	208.37	207.25	208.51	202.52	213.23	206.44	206.51	209.18	205.52	209.35	211.28	209.13	207.35
203.35	205.28	209.44	204.91	203.01	211.88	206.59	210.09	205.63	215.19	211.83	204.03	212.47	206.46	217.05	213.29	208.11	211.2	214.29	212.01	203.66	207.95	197.42	205.16	204.49	210.57	204.07	213.41	215.26	214.04	208.42	210.7	214.73	207.47	208.09	212.03	211.41	213.05	213.7	216.15	206.44	196.55	205.79	211.87	206.7	205.68	203.85	215.42	208.57	209.65
205.32	207.9	204.76	208.1	201.59	207.88	204.98	204.72	213.11	203.78	210.37	205.51	209.1	211.64	205.66	211.48	208.53	205.36	207.12	209.45	203.81	206.45	212.46	211.92	207.89	206.28	209.09	211.39	211.28	211.77	203.29	206.76	210.49	203.46	203.17	202.59	204.64	207.84	205.56	207.5	200.42	202.96	206.68	205.54	210.02	211.68	209.84	209.66	209.49	208.83
204.91	207.79	206.31	208.25	207.21	204.77	209.47	203.2	203.13	205.97	204.3	204.09	198.35	207.38	208.08	203.69	210.91	202.74	213.9	198.01	204.9	206.45	199.73	204.5	209.55	210.61	200.35	203.29	203.01	200.59	204.27	204.61	211.34	207.6	204.58	203.8	210.49	201.48	203.15	205.08	197.1	204.59	195.92	205.4	200.23	204.98	207.8	208.09	203.69	207.05
196.82	205.69	203.4	206.51	206.65	203.88	206.24	200.33	203.63	210.18	208.02	205.62	214.39	206.08	197.96	208.68	201.13	203.28	206.9	203.38	205.13	206.19	201.29	206.43	206.04	207.04	209.61	201.12	204.65	203.49	206.11	206.89	201.76	204.73	208.17	202.93	206.55	208.09	207.84	200.09	204.29	201.56	206.12	206.41	198.37	193.3	207.11	203.66	202.42	204.78
194.8	197	198.16	202.55	201.84	203.49	196.09	193.09	200.83	203.38	197.78	197.12	196.76	195.28	201.74	198.92	203.81	196.37	197.25	191.99	199.39	198.65	199.3	195.67	200.46	200.89	200.23	196.1	195.54	199.36	203.38	199.04	189.33	200.17	196.56	197.73	197.48	196.48	200.46	203.98	196.48	201.08	198.61	193.13	200.11	196.96	198.07	193.4	203.88	195.92
204.25	199.44	202.19	204.94	204.1	202.65	202.81	198.91	193.94	195.95	203.57	200.24	201.48	204.53	203.34	196.64	200.05	200.52	203.63	201.81	200.69	203.53	197.57	205.01	197.53	198.39	202.35	200.78	201.92	198.05	203.08	207.84	200.37	205.41	194.72	197.33	195.13	195.79	204.98	200.53	198.13	202.91	199.51	197.26	199.81	197.79	195.92	196	202.9	197.68
203.59	205.44	205.05	205.97	204.06	198.93	199.29	198.25	204.94	205.78	206.34	201.78	205.01	197.28	200.86	203.37	206.11	201.86	203.93	205.34	208.98	206.95	207.13	199.03	202.82	204.42	203.72	203.7	191.9	201.76	194.41	194.7	208.24	208.89	208.43	201.45	212.23	207.51	204.83	209.05	202.89	197.37	203.6	201.43	201.67	200.99	205.07	210.12	205.34	204.18
203.19	207.65	205.1	209.72	205.75	209.46	209.81	215.78	204.97	213.15	209.45	218.81	210.73	205.36	207.77	206.07	209.8	209.79	212.81	213.77	210.25	215.48	205.6	205.93	205.54	204.32	213.23	211.27	209.11	210.44	208.05	209.84	211.86	207.43	210.52	210.19	211.3	215.58	212.24	212.07	213.5	207.5	209.51	214.23	211.58	214.82	207.53	204.83	205.84	207.74
215.02	216.15	213.84	220.66	213.3	210.33	217.32	215.08	217.72	221.9	216.42	217.62	213.28	217.15	216.67	220.91	215.86	214.82	217.1	214.98	219.34	209.68	220.25	220.09	216.2	217.72	210.35	214.74	217.45	212.06	220.69	216.12	215.24	214.19	218.92	219.32	220.88	214.53	222.68	220.51	224.29	212.51	213.16	213.46	215.98	214.9	216.72	219.14	216.78	214.51
205.94	212	205.7	208.05	208.73	208.5	203.2	211.29	207.87	211.2	210.56	210.43	210.39	208.14	208.04	204.17	211.47	209.16	211.04	208.78	207.45	204.75	211.59	216.34	206.57	204.35	215.07	203.27	210.23	210.04	206.53	212.25	207.48	201.53	209.09	207.89	209	206.82	201.69	207.49	210.76	207.39	213.22	210.82	208.79	209.25	212.29	208.87	212.98	213.76
204.04	191.77	201.55	191.21	205.61	202.22	201.56	202.13	207.67	197.62	203.97	195.57	200.37	201.68	196.04	199.86	197.6	202.74	199.06	198.53	193.61	199.73	200.29	196.44	199.79	196.5	196.28	204.43	193.04	199.47	195.39	201.12	198.13	193.64	192.76	191.58	198.23	205.48	195.23	206.68	201.07	197.32	196.44	204.01	202.08	197.2	202.28	200.04	189.32	195.63
199.27	198.67	202.25	200.83	200.8	201.02	201.08	205.23	199.34	203.06	199.08	198.33	203.44	206.31	198.39	196.93	199.81	198.45	199.65	198.82	199.22	204.15	193.36	204.42	205.59	205.43	194.96	207.11	200.63	203.37	201.55	198.12	196.52	201.82	192.71	201.1	196.67	204.76	198.22	196.97	196.41	200.27	198.76	193.15	196.05	197.55	197.28	203.84	197.09	200.33
200.49	198.71	201.26	206.15	203.32	200.98	202.75	200.06	202.57	197.13	202.52	204.57	199.57	202.71	207.08	206.57	203.8	206	204.88	203.74	203.72	200.47	204.43	199.21	200.09	205.24	197.61	196.95	200.82	201.97	199.72	200.09	198.8	201.28	199.19	200.87	202.89	208.23	205.51	208.21	199.38	199.5	201.83	206.79	206.75	201.05	199.61	203.73	201.01	204.28
202.17	209.45	202.53	199.55	207.93	204.61	204.71	208.01	207.7	211.41	208.18	203.62	204.33	206.32	201.93	202.47	199.86	205.71	205.29	199.6	203.69	207.1	205.08	200.23	205.3	208.99	206.6	204.6	208.18	206.3	205.74	205.59	212.23	206.58	203.33	202.17	204.23	209.52	200.32	204.09	209.4	206.28	205.1	204.46	211.8	201.91	206.83	208.88	205.4	211.06
210.11	207.92	206.81	210.08	205.98	207.66	210.07	209.99	210.55	205.78	209.89	207.21	203.04	201	212.13	206.79	200.19	209.89	208.62	208.04	203.28	209.77	207.25	205.85	208.42	206.25	207.5	206.74	215.15	211.16	206.16	209.59	204.21	212.56	199.98	207.32	208.46	207.87	208.53	208.42	207.41	213.06	202.35	209.77	206.64	209.58	208.78	207.01	209.98	207.07
204.72	193.46	210.82	199.99	196.28	207.9	203.45	203.59	205.55	199.04	202.3	204.73	205.05	203.18	203.97	199.8	205.55	202.24	202.23	199.03	204.28	201.87	200.88	200.36	200.04	205.76	201.39	207.26	205.63	203.21	205.05	206.34	202.72	199.5	205.79	200.4	205.94	203.08	202.56	197.23	201.94	208.34	204.45	204.32	200.26	210.52	200.48	205.69	210.45	203.98
209.9	209.06	209.27	213.35	209.38	206.75	210.64	213.42	210.06	211.64	211.87	208.17	203.95	213.95	207.37	206.75	207.4	203.22	211.45	205.29	203.05	203.72	213.83	210.41	211.81	208.97	209.03	205.36	208.25	204.53	208.23	209.77	203.45	201.73	211.51	204.55	206.93	207.87	209.87	211.78	205.49	198.56	205.57	205.62	209.97	209.75	214.66	208.25	209.15	208.97
208.65	208.03	206.49	211.78	210.66	211.96	209.16	207.63	210.83	212.43	210.57	200.5	211.78	205.48	206.63	212.18	203.69	208.92	207.56	205.54	203.95	210.42	206.55	216.3	210.36	205.86	212.17	203.86	210.56	206.45	203.54	208.33	214.15	207.81	210.1	199.92	207.27	215.11	210.27	210.79	207.44	210.26	209.03	201.84	212.71	211.33	205.65	209.04	205.63	201.56
215.2	210.76	217.44	209.75	206.98	213.64	209.35	213	214.57	207.19	210.22	209.68	215.12	203.56	204.25	211.2	212.65	214.47	212.11	217.83	210.76	213.18	211.74	212.03	207.56	215.71	210.43	215.05	208.09	211.44	206.72	212.05	213.23	210	209.3	210.86	217.2	210.75	204.06	208.2	212.35	210.68	208.5	214.83	216.01	215.27	216.41	210.11	210.36	209.96
220.05	213.86	210.55	207.68	207.25	220.91	212.76	218.75	208.82	204.11	210.32	220.14	212.23	209.92	218.19	208.85	217.18	211.32	210.74	218.41	214.42	208	216.85	209.38	215.13	210.03	217.82	222.47	210.68	213.68	211.45	213.01	205.51	206.88	209.82	207.18	208.54	216.75	213.36	206.7	217.77	213.79	207.36	218.13	214.7	213.9	213.07	215.3	211.94	211.97
213.24	210.62	220.67	215.06	211.15	208.31	218.39	214.18	213.92	213.64	215.04	213.09	216.26	213.09	207.13	212.38	211.42	216.64	209.89	214.18	213.41	210.98	209.89	209.39	214.64	208.08	217.03	213.49	216.02	214.46	215.24	209.74	213.29	214.23	206.55	209.49	211.44	212.93	213.11	214.54	210.81	210.12	210.08	215.46	212.54	215.24	218.48	214.96	210.04	217.42
212.62	218.54	206.27	210.14	212.05	205.53	205.53	207.52	208.83	215.17	216.69	207.86	213.6	213	208.37	209.57	204.57	210.31	204.38	208.91	212.95	204.85	212.43	212.29	203.4	208.79	210.97	207.08	207.22	204.06	203.12	204.56	204.22	202.96	207.17	210.45	208.89	208.46	209.23	208	210.42	211.43	212.15	207.19	204.72	210.08	206.99	212.74	215.01	206.26
207.32	204.79	214.1	208.71	208.25	208.63	202.98	208.44	207.61	207.88	208.85	202.63	200.85	202.48	206.11	208.8	206.67	203.61	215.55	211.12	209.93	204.32	214.78	211.02	210.28	214.29	210.06	209.11	210.37	209.62	210.59	212.21	209.75	204.25	209.41	202.45	207.85	202.76	211.84	210.4	203.27	204.23	205.71	207.33	215.13	201.12	206.99	205.03	211.56	206.55
219.44	221.14	216.54	210.4	214.86	223.39	216.53	217.73	218.48	221.3	217.42	216.74	215.11	216.09	222.9	216.92	220.5	216	213.88	216.72	211.59	217.74	220.59	224.61	223.9	217.88	218.78	226.14	216.76	212.81	221.46	217.56	215.28	216.35	219.87	213.03	213.87	222.34	217.22	224.6	214.96	210.29	214.39	216.42	220.91	222.46	216.64	221.72	218.93	214.6
218.24	218.84	223.36	212.42	218.79	220.01	219.07	211.45	214.42	216.3	216.06	222.1	221.35	216.74	221.28	220.02	221.78	215.29	217.06	220.19	215.81	225.94	221.31	215	218.29	220.41	216.44	219	221.71	216.36	214.72	217.97	217.2	220.09	225.44	213.13	215.35	213.92	218.79	213.49	218.45	214.56	218.59	214.59	216.12	223.84	216.08	212.17	215.42	215.91
198.84	203.62	206.32	207.54	204.83	207.41	202.14	208.9	205.68	203.39	201.8	200.56	198.84	200.75	199.9	205.96	202.3	199.61	206.27	198.77	200.24	204.21	206.66	197.89	201.64	200.89	205.04	205.4	200.19	204.11	197.75	202.67	202.97	203.93	204.96	202.57	192.63	205.82	212.37	198.35	200.68	203.68	206.77	200.28	204.9	207.5	200.91	205.87	207.32	205.04
198.72	197.63	202.88	204.2	196.13	197.71	199.15	196.06	201.4	202.11	198.24	203.12	207.97	196.83	195.37	202.2	193.25	204.87	201.97	200.26	199.73	200.3	202.71	197.29	203.48	200.4	205.43	203.35	200.59	197.76	194.17	193.06	200.1	199.84	196.01	196.09	203.05	203.73	198.39	197.66	201.11	198.2	206.38	204.36	194.35	194.86	201.37	192.65	204.78	203.11
214.05	206.54	211.48	214.66	204.51	213.34	210.7	212.46	218.56	213.81	219.31	209.31	214.3	210.29	210.61	215.33	210.92	211.33	201.62	204.78	207.54	214.18	209.91	216.54	212.86	213.31	214.72	215.28	215.81	215.34	211.55	206.82	212.12	211.44	209.72	207.74	215.91	206.59	209.61	207.21	208.58	211.71	211.88	214.33	216.89	216.6	210.93	211.44	203.92	217.16
213.43	210.31	213.82	204.62	215.97	217.17	202.27	212.38	208.59	208.72	214.01	213.87	208.18	211.9	211.84	215.06	204.54	209.56	207.76	211.6	204.57	211.89	205.29	208.98	209.22	206.84	213.2	211.24	199.03	208.94	209.8	213.01	206.92	211.93	213.44	213.45	218.52	213.06	206.98	207.93	204.89	207.21	211.02	209.51	212.93	211.15	211.11	208.4	208.41	205.18
208.83	212.63	208.65	208.49	209.72	206.51	210.65	209.86	208.35	208.53	208.41	207.86	210.2	211.17	208.5	212.85	208.17	212.57	204.75	210.51	209.06	208.53	206.84	204.27	204.75	206.18	208.46	210.23	202.62	205.61	210.12	208.44	201.82	207.3	210.82	213.47	206.56	208.66	210.41	212.19	214.27	205.22	202.36	206.48	212.22	206.27	213.68	206.2	207.62	203.3
209.4	208.8	213.55	212.01	208.76	205.97	205.88	207.07	212.01	207.72	211.52	218.98	208.44	207.87	210.24	202.4	206.62	218.59	209.17	211.65	214.18	206.84	207.77	210.66	214.08	209.27	205.84	214.91	212.96	201.43	210.21	205.84	210.39	205.61	213.52	206.43	215.36	209.37	209.29	209.15	204.19	212.07	207.62	209	213.9	203.36	207.24	207.94	212.13	206.26
213.68	211.6	212.29	215.22	214.91	218.48	210.4	208.87	214.9	210.64	213.28	218.14	209.86	216.69	209.72	210.98	210.55	217.23	214.72	216.64	217.06	210.2	208.97	213.61	214.91	208.46	209.55	216.01	215.05	209.61	214.57	214.56	210.38	207.92	212.34	213.36	209.77	217.14	217.51	215.36	203.27	219.31	214.26	215.33	213.15	213.64	207.54	216.48	219.03	210.72
211.11	212.77	211.56	213.8	215.33	212.41	215.66	210.63	213.78	209.99	206.79	213.07	203.17	212.93	211.56	212.15	211.1	212.57	212.99	208.72	213.56	210.35	209.27	209.66	209.13	215.83	215.94	212.31	210.1	206.47	213.01	216.54	216.58	208.43	210.22	217.65	205.92	212.33	211.42	212.32	208.23	206.21	211.1	214.82	212.81	213.21	213.08	209.83	215.05	213.12
209.6	223.41	218.05	217.47	211.66	220.1	222.03	219.09	218.28	215.39	215.19	217.18	218.22	213.09	214.81	216.6	215.91	208.57	221.26	219.14	217.52	214.5	218.26	215.6	216.65	218.98	224	220.84	222.08	211.59	218.95	215.59	223.85	219.68	222.02	215.11	214.88	212.89	212.76	210.53	214.38	215.51	219.12	213.16	215	216.82	224.68	210.62	213.17	218.49
204.93	212.63	206.87	213.19	206.72	205.07	212.56	203.49	206.09	207.25	214.43	212.45	204.28	204.64	200.08	215.16	205.42	209.62	210.24	206.77	198.37	207.8	209.44	209	210.81	203.5	212.01	204.89	209.82	204.45	217.75	212.93	212.08	205.22	207.65	207.01	206.86	209.52	214.29	212.3	207.37	206.83	209.71	214.12	212.87	216.53	205.09	209.93	206.43	202.58
212.33	213.96	218.43	219.94	215.36	223.01	218.17	222.02	221.13	219.44	220.7	215.19	218.45	218.15	214.66	214.46	213.88	222.07	221.71	215.51	211.46	214.02	217.1	219.47	209.52	219.32	219.44	213.81	219.71	213.35	219.01	218.15	215.55	218.54	215.26	216.01	220.62	218.49	216.16	223.86	215.68	210.98	215.23	221.73	215.84	214.65	205.63	217.69	216.33	214.72
215.55	216.69	211.04	216.53	207.79	208.66	212.41	210.31	216.24	217.96	212.3	220.02	212.49	212.96	209.51	216.17	213.77	216.24	217.64	209.25	212.77	212.38	210.42	218.31	215.91	221.05	216.88	216.13	214.84	221.14	218	218.17	212.58	212.37	211.87	212.23	214.99	214.91	209.32	211.72	215	215.06	211.43	215.25	215.62	216.93	211.66	207.7	217.5	216.5
203.79	208.14	202.63	209.28	208.85	208.71	212.75	202.05	208.2	205.57	204.89	202.46	208.31	210.2	208.25	203.52	208.69	206.26	211.96	208.66	211.69	211.72	215.22	203.99	212.31	211.6	202.52	207.63	211.11	205.5	205.19	207.84	212.31	203.99	210.41	209.72	211.1	206.95	205.01	208.66	206.53	209.73	208.77	210.48	204.06	202.47	203.28	203.68	213.7	208.69
197.22	198.17	200.36	201.6	194.85	203.88	203.32	199.94	206.01	209.71	205.47	206.44	202.82	198.86	204.01	202.69	200.99	203.05	200.1	207.66	197.22	202.56	206.12	203.54	202.71	206.92	202.48	203.37	209.27	207.33	197.38	200.58	205.64	207.85	209.76	207.8	205.13	204.17	204.91	204.69	202.76	202.06	203.93	206.44	202.95	199.27	205.39	209.36	203.17	197.76
211.17	205.51	207.46	209.84	208.66	209.96	208.97	203.49	211.67	211.18	205.1	208.56	206.2	210.08	205.6	207.97	206.57	202.28	204.24	209.09	204.8	205.28	208.54	206.79	207.32	211.9	207.91	203.71	207.26	204.77	201.83	209.13	202.42	203.78	211.28	207.52	205.52	203.02	213.57	205.73	204.12	208.5	211.16	209.09	204.37	209.51	206.83	208.75	207.71	211.65
206.41	206.21	207.12	207.05	216.67	201.35	207.67	208.12	214.91	203.83	207.14	216.68	202.55	211.84	203.73	211.44	205.6	211.04	211.46	203.24	205.09	209.53	207.6	212.61	216.19	205.2	208.19	203.95	211.82	202.95	214.95	206.09	210.59	207.99	208.27	204.61	205.91	207.11	211.01	215.22	207.18	211.04	216.75	209.71	206.36	215.53	207.32	200.9	207.26	208.27
204.6	210.92	209.22	210.12	210.18	205.79	213.65	211.29	209.4	205.1	204.11	211.1	208.25	215.08	211.05	214.2	209.67	210.82	210.89	208.4	202.5	209.77	209.09	208.01	204.36	206.5	208.17	208.42	211.99	207.51	208.11	211.88	207.68	208.31	210.89	205.55	205.44	214.24	213.42	213.86	209.11	211.98	210.69	209.66	210.35	213.11	209.04	203.34	214.55	210.34
208.37	205.45	214.15	210.84	207.96	213.87	206.06	206.82	213.29	208.19	211.04	217.11	210.35	208.27	210.49	212.41	207.08	209.68	210.41	209.98	207.34	214.83	211.91	212.68	207.5	209.83	213.95	209.95	216.62	204.67	204.64	212.14	208.77	207.55	210.76	204.6	203.23	212.74	207.59	208.31	205.54	206.65	203.59	210.4	198.6	216.09	203.49	211.08	205.66	209.38
207.06	208.91	207.9	201.52	208.52	210.37	209.88	203.15	209.87	208.19	208.03	205.4	207.45	213.01	210.03	196.75	207.69	211.08	212.08	212.58	209.32	209.04	207.44	211.46	208.6	214.31	206.7	211	213.73	213.47	206.22	211.76	210.05	211.73	207.05	210.63	208.74	206.13	202.38	208.72	208.4	203.97	213.28	208.75	206.7	213.84	211.75	214.46	209.27	209.7
203.62	208.91	192.9	200.73	205.12	198.56	204.88	204.28	199.8	205.9	199.04	204.35	201.09	199.12	206.44	201.9	202.28	202.79	203.12	207.08	196.23	199.36	203.79	204.48	197.1	201.8	195.86	200.72	209.14	206.43	198.64	206.34	203.51	208.3	206.57	205.47	200.28	207.29	203.18	198.76	196.84	201.28	205.65	203.53	204.46	201.83	205.65	204.86	204.73	205.38
204.12	199.57	196.65	198.73	197.62	194.01	201.25	198.54	205.12	204.47	194.35	197.06	198.92	204.98	199.8	197.58	196.38	201.36	198.31	199.17	208.2	207.83	201.18	198.62	197.78	188.6	206.03	199.05	203.25	204.75	203.23	202.62	197.17	207.8	198.86	204.94	196.49	198.44	197.45	195.13	196.14	195.24	191.99	199.75	198.82	201.57	195.29	193.29	197.16	201.36
217.04	221.29	217.24	220.23	217.53	218.29	213.42	218.2	216.2	218.78	211.17	217.32	221.75	219.74	206.36	213.89	215.86	220.6	215.32	213.08	220.4	215.96	212.22	214.7	217.08	212.02	215.33	217.24	210.85	220.41	220.75	214.38	216.15	215.65	219.58	214.43	220.35	213.8	216.92	213.72	214.01	214.18	210.29	223.24	217.6	211.75	214.25	218.49	220.28	218.6
204.51	198.37	198.09	199.12	203.19	201.29	196.55	200.99	206.72	202.51	201.65	205.53	199.64	203.47	199.57	198.17	202.6	199.05	204.88	197.52	201.31	202.74	204.85	200.32	203	200.38	201.56	195.19	200.36	198.61	208.78	207.48	207.74	201.29	204.02	203.89	209.85	200.41	196.98	209.77	206.29	203.45	204.32	197.41	195.43	199.14	196.54	207.16	202.95	201.46
201.74	208.92	206.37	205.07	207.19	208.25	203.63	206.33	204.65	210.95	213.42	211.44	205.15	203.98	205.16	207.14	212.04	209.03	202.17	214.13	202.39	209.03	204.89	203.47	205.59	205.64	206.5	208.68	207	210.38	207.95	209.96	207.61	208.17	211.72	205.5	202.07	208.43	208.93	218.38	213.64	208.79	207.38	207.41	210.51	206.68	212.91	214.19	209.38	204.1
200.43	209.2	217.18	200.65	210.46	209.52	206.48	205.8	214.89	204.38	207.72	208.96	209.84	207.46	207.52	208.07	208.78	210.12	208.47	204.68	214.76	213.54	206.18	206.18	210.65	209.44	205.69	204.72	205.46	212.9	212.78	207.42	206.03	209.27	206.14	199.73	202.65	209.29	206.81	202.78	197.94	205.44	209.21	207.75	205.04	210.48	206.27	210.56	214.57	205.25
195.8	195.4	198.42	188.98	194.21	200.12	198.91	207.27	198.79	204.66	194.8	196.05	194.41	198.36	197.53	200.58	195.9	190.38	203.66	199.88	196.21	196.01	200.05	200.21	196.16	201.43	192.41	195.67	193.91	202.01	199.29	194	201.07	201.35	190.74	195.61	198.87	198.68	200.22	193.38	201.42	203.33	197.8	192.76	197.39	194.6	201.26	197.23	199.26	197.46
214.82	207.24	212.22	201.92	201.24	212.99	210.6	206.56	213.61	207.2	211.82	210.46	208.66	211.92	209.46	206.44	206.36	211.62	210.78	211.81	206.03	212.12	213.81	211.16	208.64	214.44	216.86	213.6	211.41	207.29	204.18	207.11	215.2	204.37	204.51	209.07	211.43	213.01	217.45	202.94	207.73	204.76	208.91	211.78	212.36	209.5	210.86	217.59	202.75	208.91
202.91	198.93	203.34	196.61	198.32	192.46	201	202.77	201.21	200.24	195.43	195.95	201.72	198.5	198.5	201.49	196.87	202.96	198.26	200.18	201.61	198.26	191.54	195.83	195.31	198.6	202.44	191.88	206.23	203.88	206.31	199.56	199.01	199.25	193.33	202.62	209.26	198.74	205.79	194.89	201.64	199.42	198.17	198.58	201.97	200.18	203.91	197.89	199.19	202.52
211.49	205.79	207.13	216.31	212.45	211.42	209.2	207.4	205.2	208.46	204.77	206.25	207.2	212.99	209.3	205.33	210.07	210.36	207.34	204.52	216.98	211.58	206.18	210.52	209.24	207.73	207.1	208.33	205.56	212.34	209.81	209.06	208.78	204.94	212.91	208.2	207.28	210.66	216.9	208.62	207.71	212.85	205.4	211.55	213.04	208.07	206.86	212.11	208.34	208.97
205.98	202.85	206.23	204.74	203.71	205.23	203.39	207.57	209.57	207.98	206.3	205.88	203.62	203.84	206.67	204.58	208.48	207.15	208.43	200.94	202.2	204.02	202.62	208.23	205.34	203.74	213.92	211.21	206.67	206.99	204.04	209.75	210.33	209.72	202.46	210.04	204.89	207.16	206.19	202.16	201.42	205.71	202.84	209.88	211.19	208.44	203.6	206.26	205.16	206.36
207.25	206.7	215.77	206.23	211.33	209.39	213.36	200.88	206.81	200.98	203.17	205.59	209.16	218.18	207.34	206.76	211.64	206.85	210.49	206.2	208.25	211.24	207.76	208.96	208.26	209.78	210.87	207.12	207.73	209.49	204.78	208.62	209.09	206.35	207.49	209.83	200.48	206.43	207.88	209.36	198.56	203.42	211.21	207.25	203.55	204.66	207.02	209.7	205.65	207.19
217.69	216.41	217.25	219.66	218.34	218.85	215.35	210.93	215.64	222.72	216.62	212.02	218.81	223.76	222.6	213.64	216.14	222.27	208.5	210.91	218.89	214.96	221.12	212.25	215.25	212.47	220.78	216.47	217.22	217.41	212.05	215.21	219.28	215.19	221.81	220.12	214.61	214.68	219.35	219.89	220.45	216.19	207.61	219.58	215.7	217.21	217.56	221.38	214.38	217.33
213.2	215.94	213.32	213.85	211.94	216.46	210.16	205.71	219.68	212.89	213.27	216.03	216.21	209.52	207.55	218.88	224.76	207.63	214.61	208.39	210.39	205.66	217.95	210.71	212.67	209.54	208.65	217.02	212.2	218.03	213.89	216.16	213.88	215.08	216.32	205.63	213.3	215.15	205.83	211.03	210.76	201.63	212	215.04	211.28	215.7	207.96	210.2	207.92	214.33
202.54	205.13	203.38	201.02	211.15	205.88	204.79	200.66	200.15	208.24	200.12	205.43	199.69	199.43	200.98	200.95	207.96	204.35	204.18	205.92	207.61	213.58	210.29	211.83	200.87	205.33	204.05	208.58	204.94	204.95	201.76	198.48	207.51	207.63	203.77	205.47	205.66	206.11	203.33	204.33	204.48	205.24	207.51	198.79	212.45	207.99	199.25	201.45	206.92	203.72
209.08	218.25	208.73	213.53	213.81	212.06	205.25	215.27	218.05	214.41	215.77	211.72	211.47	215.82	213.11	213.99	212.55	214.81	213.53	214.7	213.69	213.01	210.06	211.19	216.42	216.55	213.38	211.48	212.28	211.48	217.3	211.95	215.89	210.57	218.82	210.74	213.82	212.87	214.28	213.19	215.39	213.26	214.43	214.49	208.08	206.7	210	210.54	214.91	211.83
201.81	203.47	206.97	206.62	207.12	206.1	210.91	208.57	209.81	205.35	208.94	212.23	202.88	206.32	205.94	205.48	206.11	210.15	204.48	203.89	201.44	211.59	210.92	206.86	206.87	204.91	205.39	201.91	208.56	208.63	205.03	205.81	208.46	203.95	204.37	207.22	209.48	203.65	201.18	210.62	208.22	205.17	205.52	199.97	206.46	204.47	208.93	200.92	205.4	208.94
201.29	201.56	200.95	201.47	199.9	201.17	198.61	202.74	202.72	203.91	202.24	209.63	196.67	200.17	200.12	207.58	197.18	202.9	202.66	203.66	201.51	205.29	193.68	201.13	200.23	202.92	198.56	205.66	199.59	208.54	203.95	199.31	197.37	204.09	205.65	205.98	203.86	202.51	205.78	193.83	200.92	198.97	206.08	196.13	200.79	202.73	196.51	205.39	207.28	211.39
209.04	203.28	213.44	208.15	208.99	208.87	206.82	205.92	210.18	209.57	213.25	205.55	213.45	206.94	208.88	209.06	207.34	211.87	202.36	208.96	207.94	209.71	206.61	208.07	208.69	214.14	208.33	207.2	214.47	209.97	213.62	211.44	210.06	212.43	210.81	211.33	215.13	206.71	217.77	204.66	213.14	208.63	207.92	205.75	207.84	206.03	210.32	207.37	206.81	211.53
200.38	199.01	199.32	199.71	200.77	203.54	192.63	194.48	191.36	193.66	197.96	196.28	196.73	197.19	199.09	197.36	203.36	197.28	201.9	198.61	201.5	193.95	198.85	192.52	199.78	196.34	205.48	199.11	202.45	195.34	203.76	200.98	200.14	195.45	196.95	204.02	199.44	202.38	200.3	204.91	195.82	198.01	202.44	204.18	200.84	198.77	199.11	196.21	200.3	199.71
216.14	214.91	211.81	209.22	208.39	212.04	214.11	204.42	211.53	211	211.24	205.2	215.76	209.95	210.77	208.45	208.53	203.32	212	209.06	207.07	212.83	205.52	218.61	208.25	207.9	203.53	201.9	209.58	213.82	210.77	211.36	213.3	202.92	208.79	209.81	201.98	212.97	214.53	207.61	207.19	211.88	205.17	213.06	206.01	206.19	205.33	211.55	202.47	205.89
204.54	214.61	213.53	209.28	211.47	209.23	209.98	211.33	211.21	212.23	208.68	208.28	210.47	207.74	208.72	210.31	213.35	207.73	204.5	204.21	211.28	203.58	210.17	209.57	211.06	204.54	202.19	201.91	207.19	203.71	210.52	204.44	210.19	205.77	206.1	209.5	208.47	208.68	213.72	207.66	206.6	210.38	204.63	214.26	206.9	212.08	209.89	210.09	218.67	213.37
210.51	212.23	209.1	207.48	211.98	205.48	204.79	212.53	209.58	219.23	215.05	215.79	211.88	211.9	211.26	213.05	216.6	203.15	210.84	207.3	211.69	220.33	209.74	210.37	212.51	211.58	217.65	211.82	208.28	210.46	207.7	213.74	210.54	212.98	207.62	213.1	209.93	210.77	213.62	204.25	218.38	209.27	213.25	207	216.46	215.45	211.2	209.85	217.83	203.32
194.97	202.82	192.51	203.28	196.74	198.74	204.61	202.92	200.86	201.16	196.37	199.31	205.33	196.99	199.08	206.3	198.99	193.39	200.7	197.57	196.21	196.28	199.48	199.23	205.3	197.64	198.85	203.42	199.4	198.26	210.86	200.49	197.76	201.26	198.32	202.47	206.48	199.48	196.83	198.02	196.69	199.52	204.25	198.61	205.54	203.44	194.44	201.86	198.7	203.72
203.98	205.8	200.42	214.53	207.47	202.14	206.18	206.92	209.71	209.14	200.32	200.55	202.77	194.16	202.62	200.94	205.03	199.82	202.64	203.86	204.16	204.07	202.99	203.97	205.34	202.8	206.21	204.41	199.77	192.37	200.45	199.86	204.51	197.86	210.13	207.23	206.74	199.3	204.07	204.7	199	204.18	201.22	206.72	197.63	210.96	204.56	201.51	205.26	211.23
200.76	207.76	204.25	199.22	204	197.79	199.97	201.98	207.04	203.55	210.11	197.66	203.59	202.98	198.65	203.14	203.24	213.81	203.46	207.23	202.08	204.47	204.04	201.84	202.37	203.05	208.19	206.87	209.53	207.8	194.91	202.87	205.54	204.09	206.19	195.27	206.39	206.17	201.45	204.73	201.45	199.68	208.13	203.37	206.78	206.51	202.91	207.38	204.15	198.99
199.69	197.56	199.61	199.04	201.35	201.04	204.83	203.72	196.32	198.99	200.44	197.99	200.58	199.34	199.04	199.91	201.64	198.95	199.6	200.46	198.68	200.3	201.21	197.59	191.42	200.14	197.77	204.26	199.29	203.23	206.17	199.29	201.6	196.96	200.11	197.6	200.98	199.37	193.72	202.42	192.7	196.06	204.07	195.62	199.11	202.02	199.09	194.93	197.72	198.35
207.78	199.54	203.15	202.31	201.99	200.25	203.31	201.03	207.45	199.54	207.06	205.39	197.92	204.18	203.13	201.7	202.23	200.92	205.57	208.06	206.53	204	200.79	200.69	192.84	203.58	197.87	199.07	211.3	207.37	197.73	204.04	200.77	200.85	207.08	198.42	206.88	200.01	203.37	203.07	204.73	201.3	198.14	204.8	199.27	203.36	200.87	201.68	202.92	206.83
216.33	221.7	223.7	215.67	219.28	215.73	222.14	221.11	224.37	219.3	218.79	221.61	218.63	221.53	214.56	214.94	216.63	219.65	216.64	209.41	213.9	214.03	220.96	207.39	219.17	221.95	215.65	221.03	211.36	211.91	215.64	213.85	215.03	214.52	213.21	220.03	217.55	219.8	214.15	218.3	211.87	217.54	221.6	214.56	222.8	215.7	214.48	218.18	227.34	219.92
211.12	210.21	216.02	210.68	215.44	210.52	215.15	210.07	209.2	208.29	215.15	212.2	215.2	205.84	208.88	208.35	209.09	212.56	205.63	213.66	216.25	213.9	208.44	206.71	212.52	211.1	206.68	210.25	208.46	207.55	216.26	210.63	215.59	210.59	215.21	214.41	208.6	212.61	211.3	211.85	207.98	205.73	218.56	211.75	212.99	208.67	219.15	219.69	207.66	210.84
197.37	202.28	191.09	202.62	190.63	194.07	198.51	198.03	192.68	194.8	194.65	197.54	197.16	185.45	188.91	191.66	197.52	192.39	189.7	191.55	199.33	198.46	194.52	196.51	197.69	190.22	195.67	196.12	197.54	197.98	194.5	189.42	191.29	198.32	195.71	182.47	192.87	200.87	188.41	196.33	188.8	197.29	194.52	188.77	197.15	188.59	189.02	194.79	201.62	200.01
195.77	197.25	198.65	200.25	194.41	204.58	197.11	199.72	202.2	205.82	193.34	197.29	200.14	193.48	191.35	200.28	200.3	199.21	200	198.93	197.39	199.54	193.21	202.48	200.5	196.39	198.17	202.51	203.48	199.66	200.16	200.01	205.86	192.68	198.26	203.5	198.99	200.75	194.81	197.55	199.99	197.96	195.67	202.01	199.21	200.77	202.33	194.92	197.75	198.9
201.65	201.08	196.61	197.52	197.68	198.48	196.52	200.49	195.4	203.35	198.35	199.56	196.23	197.73	200.49	196.51	202.47	195.86	198.13	198.17	195.75	202.85	201.19	209.04	197.7	200.59	205.88	201.7	202.81	201.26	202.19	198.26	209.26	198.39	196.1	200.69	194.87	194.63	191.96	202.32	200.62	199.35	196.13	198.93	199.94	201.43	205.08	200.49	199.73	206.92
207.98	194.91	201.39	204.22	196.54	204.58	201.7	202.54	204.55	198.5	201.46	202.47	199.86	201.48	204.5	195.36	196.54	201.86	204.19	197.54	201.44	199.09	200.6	196.12	201.1	198.89	204.91	201.03	197.82	192.74	197.65	198.21	197.75	197.51	197.98	201.83	202.59	201.97	196.26	195.32	199.66	198.96	202.03	198.4	198.89	197.75	197.9	202.45	197.56	206.44
201.02	197.77	200.55	196.18	200.49	201.34	196.18	198.36	198.59	199.51	197.81	200.23	200.01	197.19	197.25	197.68	197.79	197.78	198.99	200.05	198.25	196.41	195.49	200.02	196.77	203.68	204.38	197.09	197.74	196.87	200.34	205.21	199.24	204.38	197.84	197.58	197.9	194.98	197.57	195.08	200.37	196.29	200.02	198.81	204.62	193.64	198.82	201.12	202.33	198.45
205.42	207.09	208.6	210.71	205.64	200.27	201.91	198.6	206.79	204.17	198.58	206.87	202.58	203.95	201.14	208.35	201.88	209.83	205.01	201.75	201.9	199.96	202.86	200.2	204.52	199.84	196.68	201.43	207.85	208.96	202.61	205.96	203.13	206.56	207.75	203.87	206.22	203.3	199.89	206.85	208.87	205.33	205.45	200.6	200.4	198.26	206.43	202.33	206.05	200.52
211.88	206.85	204.87	205.59	211.77	215.24	206.05	215.63	204.67	211.93	209.03	205.36	207.7	213.68	207.6	213.37	206.32	208.14	206.22	212.78	207.53	204.27	212.33	208.35	211.4	210.36	206.62	215.64	216.97	215.74	213.85	217.29	208.69	210.44	208.89	208.05	208.65	208.71	207.94	208.3	216.12	213.81	209.93	210.29	211.26	212.47	210.44	207.06	218.4	207.86
190.38	196.02	202.96	188.24	194.95	189.22	196.64	194.09	194.98	199.68	197.29	193.53	201.04	193.39	197.41	196.23	194.7	192.72	194.44	199.86	200.53	200.29	196.59	191.54	196.05	190.31	191.72	201.81	201.68	198.54	190.33	194.03	194.98	195.71	198.28	190.39	190.76	195.09	194.07	198.77	192.82	192.76	192.87	200.16	196.36	194.66	193.04	189.85	195.41	197.6
215.53	216.71	214.64	209.69	214.43	211.88	210.05	209.61	213.1	214.7	208.11	216.57	215.19	208.39	213.12	214.25	216.86	218.14	218.25	210.24	210.65	216.19	214.63	209.76	215.4	207.42	216.26	214.21	210.77	212.08	205.76	212.86	210.16	211.76	217.31	210.52	216.88	211.38	214.49	213.03	216.58	211.74	209.44	219.07	215.8	206.65	215.11	209.53	218.64	208.22
210.61	204.3	205.58	206.35	204.95	209.33	212.47	204.66	204.44	207.35	206.41	205.81	206.7	210.85	206.72	203.91	210.29	211.22	204.04	207.91	204.24	206.91	204.39	208.94	211.62	212.18	202.81	209.52	214.63	207.23	207.65	207.36	208.47	208.97	210.41	211.95	214.84	203.35	207.63	210.87	203.52	202.24	207.03	209.46	203.85	205.15	206.19	205.28	197.33	209.95
209.78	206.54	214.14	215.23	207.41	212.59	208.42	211.82	206.38	213.05	208.34	207.11	208.23	207.18	213.66	204.35	203.4	213.05	212.64	207.06	211.44	216.02	206.18	209.16	208.93	212.24	215.84	208.99	213.85	210.1	206.37	209.73	209.93	212.64	205.59	208.6	212.65	209.14	210.62	202.94	209.36	209.82	202.43	203.84	212.69	205.69	211.19	209.09	209.27	210.67
216.82	217.8	213.84	207.8	219.66	218.4	213.21	220.73	215.73	216.18	215.45	217.44	219.64	216.99	214.11	223.17	218.55	215.18	219.91	218.9	216.29	221.64	220.02	213.28	220.18	209.97	218.56	215.68	209.64	217.73	216.56	216.63	220.59	216.87	217.11	216.93	217.14	212.33	214.23	213.53	214.95	218.91	210.42	219.21	216.71	228.61	217.19	213.11	214.64	218.11
206.09	202.44	209.05	201.85	211.51	210.6	204.4	210.89	211.67	205.89	211.42	208.84	206.55	205.16	211.43	209.55	211.13	208.06	210.47	215.07	214.46	206.68	208.3	209.51	207.3	207.27	207.27	207.76	199.15	210.45	212.44	204.75	212.23	211.79	209.85	205.77	205.22	209.27	207.81	212.15	214.56	208.13	210.77	203.97	206.04	204.59	209.15	205.79	210.2	212.25
207.65	199.09	209.79	206.12	206.24	207.57	203.68	208.88	216.04	210.56	205.02	211.61	204.57	209.99	210.52	205.28	208.02	200.35	208.19	213.08	205.73	208.62	207.26	207.43	213.05	211.74	214.21	208.2	205.92	208.76	206.62	208.8	211.73	211.73	213.11	206.01	208.57	210.92	210.72	205.24	211.9	210.17	208.76	202.21	214.18	205.03	210.96	209.88	207.82	213.02
206.64	204.78	196.98	201.99	205.95	206.8	202.36	201.07	211.5	202.66	203.3	199.64	203.78	210.07	213.44	199.63	203.86	202.27	208.14	202.69	203.01	203.93	198.88	201.89	207.47	200.3	205.04	201.83	201.23	203.03	205.82	208.3	205.78	195.84	202.22	202.31	209.29	211.05	201.05	206.85	204.55	203.42	205	202.54	210.79	199.18	208.07	203.47	204.95	204.83
210.02	211.31	200.27	205.88	205.17	205.88	200.67	207.39	205.86	212.37	206.11	203.17	209.77	211.37	207.11	200.86	212.66	209.17	204.47	212.13	205.94	204.17	208.97	207.81	204.32	216.4	206.13	200.6	209.7	205.12	209.97	207.05	205.6	213.78	207.47	199.83	213.57	208.53	211.79	210.4	200.09	204.92	211.12	210.1	210.51	207.02	206.69	205.67	214.06	208.15
213.22	213.07	210.71	201.78	206.75	204.94	202.48	211.7	210.14	206.76	208.08	214.67	210.07	201.58	206.12	207.54	207.41	207.76	207.81	208.34	208.18	214.53	206.92	203.28	207.46	209.35	209.7	211.61	206.4	205.44	211.41	208.25	210.68	214.76	209.83	210.02	210.47	206.59	207.69	203.32	207.11	209.5	204.69	206.45	207.72	210.93	207.12	213.01	212.14	206.97
196.85	197.45	196.98	201.88	200.3	197.59	203.02	205.13	204.05	199.77	200.04	194.9	206.06	197.86	195.75	200.88	195.01	198.97	197.54	200.44	199.89	202.69	200.14	199.02	191.23	199.79	202.81	199.46	195.33	198.98	194.91	201.98	196.11	197.18	198.84	201.12	203.93	199.4	195.97	204.26	197.62	203.38	197.05	202.5	191.29	193.4	198.19	202.29	198.48	197.02
203.39	211.85	197.16	199.18	204.98	200.91	201.96	209.28	205.37	203.12	204.6	200.28	200.24	205.96	207.26	204.12	204.77	202.38	199.68	203.72	199.01	202.6	202.73	202.71	208.85	200.43	198.62	201.47	208.85	211.96	208.69	201.66	204.32	202.5	205.44	196.97	206.11	195.53	206.26	202.76	200.6	201.85	202.15	194.9	208.61	196.68	206.96	200.26	203.98	200.76
209.08	212.42	203.61	207.16	202.47	204.99	210.13	196.12	201.35	210.88	204.42	200.5	203.99	204.09	203.51	201.62	204.24	199.79	204.32	207.95	199.4	206.11	204.87	211.61	208.27	207.78	201.8	204.81	207.92	206.55	208.5	211.01	202.09	202.19	204.03	204.78	205.12	203.12	207.03	207.11	205.11	198.79	206.36	205.28	202.05	202.7	196.53	203.88	201.79	203.8
203.48	210.37	205.08	207.89	211.16	211.61	208.54	218.25	216.82	204.45	207.03	210.01	203.18	212.24	210.61	209.71	213.16	209.4	208.08	204.51	213.45	206.26	210.35	211.88	207.56	210.18	211.64	211.72	218.07	204.34	205.65	212.8	206.36	206.8	211.78	212.89	208.09	213.66	212.03	208.38	206.9	212.05	206.82	209.99	211.61	214.14	206.65	211.77	213.2	207.08
201.48	201.9	205.39	204.79	201.8	206.96	208.35	202.04	199.46	209.87	205.2	203.03	196.89	201.82	207.43	206.41	206.2	205.08	205.03	202.89	207.43	205.08	207.64	196.86	203.45	200.72	205.48	203.26	201.2	211.72	207.53	206.93	203.03	204.07	196.14	198.26	208.64	198.23	201.84	203.44	206.73	205.81	203.61	198.55	201.55	203.82	203.32	202.71	206.48	203.25
204.61	200.05	202.3	206.62	203.6	201.28	200.6	209.51	200.89	202.13	203.83	204.22	208.54	207.9	206.25	199.99	203.35	199.9	205.97	201.78	206.88	198.32	201.87	208.13	197.36	204.5	196.55	203.41	200.37	203.32	208.44	200.32	204.25	205.68	201.21	203.09	205.96	202.29	202.66	207.66	200.37	206.73	209.15	207.81	204.47	199.39	197.31	201.52	203.85	201.22
215.93	217.21	218.75	220.8	219.72	219.72	222.76	209.86	213.84	218.55	217.08	215.95	220.99	220.33	216.03	214.81	219.53	219.2	218.51	213.29	215.98	215.69	217.83	219.04	227.32	222.4	219.93	223.65	215.52	219.45	216.18	215.37	218.56	223.47	215.25	214.32	219.74	212.85	220.91	223.05	216	216.69	211.03	220.58	215.32	222.35	212.06	221.68	213.96	219.63
202.84	202.6	195.94	197.12	199.54	197.96	197.31	195.68	201.36	197.55	200.73	202	207.9	198.73	197.89	196.44	201.42	196.64	200.05	202.59	190.65	199.5	200.6	197.05	201.43	199.04	196.53	204.6	202.42	203.01	203.71	197.14	199.15	204.43	205.01	200.83	203.48	194.95	200.55	198.69	194.23	203.28	202.08	201.79	197.38	198.85	200.77	196.11	200.08	197.08
213.98	217.01	209.94	221.86	218.87	217.72	208.37	208.35	214.73	214.42	212.38	205.38	211.08	213.01	209.76	215.39	212.46	206.97	211.7	209.19	211.24	208.49	209.67	209.75	217.21	210.16	216.37	215.68	211.78	211.5	209.17	210.58	209.03	207.07	211.73	205.76	209.72	212.69	210.93	211.86	211.61	213.03	214.44	210.85	211.07	209.97	215.87	209.31	212.19	212.48
212.02	208.94	214.64	206.63	210.62	211.75	211.83	207.3	208.51	214.26	207.59	211.67	213.53	214.56	213.49	214.2	210.75	214.05	205.63	206.01	214.69	214.11	208.57	213.18	214.77	216.34	211.82	210.16	207.72	209.68	220.34	210.17	212.25	207.28	217.33	212.64	207.84	210.77	213.37	210.53	214.82	216.79	219.15	211.72	211.48	214.43	207.24	217.95	213.97	214.01
197.1	195.75	200.92	193	198.94	195.27	204.82	192.3	198.97	199.33	199.84	198.05	200.21	198.13	195.84	203.09	203.79	199.48	198.08	200.77	196.87	198.83	205.28	197.02	199.91	196.54	194.7	191.28	198.51	204.76	204.18	193.48	200.04	201.81	197.63	202.1	200.51	204.13	197.51	202.37	201.23	192.22	198.75	194.71	200.33	203.74	193.58	196.09	199.05	191.64
208.26	212.1	205.2	207.55	204.23	211.19	219.29	207.88	205.98	209.03	210.02	208.2	210.6	210.37	207.14	213.09	206.79	206.18	209.01	209.66	209.33	207.85	211.44	210.75	209.41	209.13	214.83	205.73	212.83	203.41	214.52	210.72	205.72	205.66	205.31	213.34	204.04	215.74	208.68	210.33	209.81	210.58	209.34	209.14	214.28	207.96	209.88	204.23	210.88	207.47
211.68	207.3	212.05	206.84	206.49	210.8	212.6	209.26	212.04	209.92	219.43	209.83	208.83	211.32	209.77	204.67	202.86	216.47	212.44	208.73	210.8	207.82	208.83	207.03	212.19	214.4	201.33	211.4	208.23	208.17	202.63	205.97	207.67	209.17	209.85	208.11	210.05	211.13	207.73	206.46	210.53	208.03	207.99	217.74	213.31	211.56	212.43	211.69	204.09	206.67
221.02	209.29	216.36	216.19	219.15	213.05	220.38	216.82	213.98	213.52	213.13	213.97	220.5	217.31	219.05	213.27	212.16	218.06	217.93	216.22	213.5	220.74	210.62	214.87	214	219.21	215.26	216.01	214.98	210.48	221.75	219.7	221	218.38	219.74	214.45	215.78	211.95	216.9	207.89	215.8	207.63	216.82	215.71	216.13	220.37	214.83	218.28	218.11	218.54
215.86	207.14	209.97	208.54	207.51	209.28	210.28	208.53	208.08	212.64	209.29	211.57	203.11	206.77	208.01	209.95	214.36	202.89	205.27	208.82	208.75	213.05	213.84	200.8	203.64	202.84	210.66	213.87	212.76	214.9	211.42	209.65	207.95	210.4	207.64	210.56	209.91	205.92	207.63	212.86	211.07	205.6	214.82	204.49	206.8	207.44	206.93	206.34	207.55	207.78
205.79	206.24	201.1	201.74	202.16	206.01	197.7	204.86	208.04	201.6	203.04	202.88	202.78	204.79	206.41	207.84	209.17	205.3	203.27	204.65	201.64	205.51	202.36	204.15	199.6	207.33	198.49	200.94	200.17	204.12	211.11	202.14	204.31	204.76	207.08	204.55	201.29	205.17	199.57	205.28	203.21	205.53	206.02	207.85	203.06	203.19	203.78	202.96	199.45	200.09
206.02	205.78	206.24	202.29	203.56	206.48	205.35	208.02	199.97	201.1	207.96	198.84	208.92	200.65	198.58	205.95	206.84	202.36	207.18	200.2	207.46	201.87	203.65	204.75	202.66	207.68	210.84	206.14	202.58	202.35	202.43	199.25	208.57	200.63	195.4	200	200.33	204.78	206.38	208.68	205.55	208.79	202.3	206.04	196.95	196.26	203.13	209.02	205.72	202.52
214.46	219.29	222.72	217.87	214.39	222.42	212.39	220.48	214.5	222.71	217.35	219.88	212.81	215.51	218.88	214.66	212.75	218.15	219.44	219.17	217.28	211.27	216.93	214.15	217.01	218.72	221.36	213.45	209.17	214.94	223.49	219.92	218.99	223.19	216.98	218.66	218.82	216.39	215.55	215.99	218.53	223.54	221.11	215.61	221.11	217.12	214.74	215.66	219.45	214.09
204.75	200.18	196.17	198.93	197.82	199.81	200.74	198.02	202.73	202.6	199.33	206.23	200.01	201.24	195.55	208.12	199.78	202.29	199.42	196.66	197.42	199.76	195.9	196.72	200.94	200.08	204.29	190.22	197.96	199.73	199.86	201.45	204.06	201.68	198.67	198.82	202.99	208.51	201.74	199.25	199.81	199.49	195.71	193.55	200.45	195.32	199.79	194.97	200.57	196.76
214.49	217.44	208.02	215.45	216.95	215.37	221.68	213.11	212.45	214.65	212.09	215.89	215.18	223.28	213.13	219.82	218.16	215.69	217.46	220.72	215.06	214.05	218.42	219.64	214.16	222.99	212.54	220.71	223.25	216.79	216.9	213.25	215.03	211.99	216.66	218.18	223.76	218.25	215.28	208.66	217.76	216.32	215.35	215.08	214.81	215.23	220.75	214.37	218.98	214.74
199.01	194.35	203.26	197.93	198.2	193.72	201.14	199.05	197.25	200.52	201.23	197.87	200.52	196.25	202.88	199.69	195.44	201	202.02	194.32	205.43	201.6	196.79	205.91	198.06	202.08	195.34	204.03	191.27	196.92	205.74	196.18	194.06	200.95	190.86	204.88	198.79	197.79	197.92	203.41	197.34	201.81	193	205.76	196.08	211.8	200.64	198.55	195.36	202.91
210.57	209.88	209.26	199.21	204.51	200.44	200.23	205.38	206.51	206.82	211.33	202.71	207.88	205.83	207.58	203.02	208.38	204.63	205.29	215.72	207.35	213.73	208.85	203.83	202.3	207.92	206.41	205.18	211.82	210.45	208.49	199.32	207.35	206.69	209.89	206.54	206.5	208.99	209.77	205.71	208.94	204.6	213.17	210.71	201.64	210.43	202.56	204.57	206.04	211.3
200.3	204.24	209.6	202.74	200.11	199.32	204.56	204.66	207.09	197.59	200.5	205.29	201.29	202.46	208.53	203.28	205.85	201.63	202.21	194.8	203.72	201.97	198.92	201.29	209.37	200.53	200.52	207.64	207.96	202.34	207.31	205.25	203.07	206.91	201.83	194.87	204.86	202.97	198.38	205.94	201.97	205.62	198.96	205.95	207.14	204.89	205.37	209.62	200.09	205.67
213.8	221.99	214.8	218.54	215.1	214.7	216.51	209.38	218.45	211.75	212.93	220.43	216.91	222.07	218.62	218.73	224.41	218.45	211.81	217.28	219.55	217.23	211.84	217.37	219.29	211.96	218.76	211.28	220.15	216.26	212.63	213.66	220.15	214.92	210.27	211.87	215.86	215.77	220.41	219.31	214.39	218.02	214.23	209	215.47	220.89	214.19	216.04	216.14	222.1
196.24	201.01	196.6	200.99	201.35	193.87	193.87	196.2	197.69	192.63	205.6	199.25	201.86	194.66	198.3	203.81	201.37	198.32	202.11	202.56	200.54	197.45	202.51	198.65	196	202.17	199.62	200.4	198.01	199.87	203.73	200.22	200.72	197.99	195.81	202.04	201.3	198.56	200.68	198.41	188.53	200.09	199.78	200.7	201.37	203.71	197.59	202.87	203.75	205.25
207.09	211.75	202.88	207.15	210.33	203.38	203.52	209.4	199.74	201.12	204.77	209.63	206.4	201.83	208.42	208.78	203.42	202.37	207	208.4	204.4	206.56	208.88	206.12	208.41	207.75	214.66	203.26	207.32	207.37	209.7	201.21	211.1	211.2	202.37	210.22	208.1	210.83	211.42	207.18	197.98	209.51	208.9	209.46	208.98	204.09	205.69	209.51	207.39	207.37
194.23	199.17	195.16	192.85	194.12	192.41	193.66	197.52	196.6	195.62	202.47	195.92	197.41	195.23	197.53	191.56	193.3	196.91	190.36	199.5	193.79	195.06	194.39	191.51	200.58	196.74	192.46	194.46	193.75	192.06	193.95	197.83	193.86	191.88	197	195.88	191.84	191.65	197.89	192.01	195.49	194.74	193.52	188.19	197.76	192.85	196.93	192.44	195.98	192.17
209.97	204.86	205.69	205.69	207.47	205.62	201.7	202.8	208.84	201.87	208.22	202.53	202.81	213.14	202.65	196.74	205.24	206.26	201.59	205.75	203.74	208.36	204.23	207.28	200.8	198.39	201.6	206.17	201.83	200.27	206.19	208.05	203.96	208.2	208	205.41	203.49	201.9	201.12	204.62	209.07	203.71	205.55	201.69	209.04	209.14	200.78	200	204.22	206.68
199.53	195.73	197.6	197.83	199.23	199.29	201.78	197.45	197.96	199.6	197.59	204.36	197.8	194.51	195.32	197.72	197.41	195.14	203.1	201.94	201.19	199.64	198.05	200.36	197.73	200.42	202.07	197.83	203.72	190.76	205.36	193.7	195.87	206.68	201.08	195.66	197.51	200.03	198.8	202.22	197	196.92	199.54	196.61	202.15	196.79	195.3	202.94	191.76	203.2
207.63	200.53	202.57	206.23	210.19	208.35	208.24	216.4	204.85	212.67	205.78	203.99	212.79	200.01	208.67	206.72	210.76	207.65	212.38	210.81	207.61	211.85	211.09	208.52	200.81	211.06	201.51	208.73	206.47	213.3	207.5	208.24	200.44	204.3	207.69	205.46	198.32	210.33	210.87	209.61	211.24	205.1	212.98	210.17	208.92	212.85	203.78	216.11	206.23	202.43
200.1	196.45	202.02	201.65	208.63	208.36	200.42	200.11	208.41	209.4	203.92	202.71	196.96	198.71	203.89	202.58	201.63	203.57	203.98	202.91	198.51	198.81	201.83	210.7	203.62	206.66	206.23	207.41	203.51	207.21	205.09	209.7	197.32	207.02	199.53	201.21	204.18	201.82	205.67	204.25	201.11	202.03	199.37	203.62	207.29	209.27	205.89	201.33	201.97	198.45
211.93	209.96	203.18	205.54	201.61	203.51	208.81	214.47	205.97	203.85	207.17	206.01	206.7	208.55	208.33	202.81	206.02	207.32	206.6	205.53	203.2	214.81	201.37	206.17	205.41	204.96	205.78	204.83	206.15	206.12	215.93	202.19	207.52	205.55	210.25	203.68	209.13	209.5	208.83	210.59	205.39	204.34	206.69	209.28	214.71	209.09	204.41	212.46	206.51	203.12
204.11	212.59	203.99	210.96	203.67	207.3	208.19	203.81	199.86	200.17	204.37	207.63	207.13	202.89	214.19	204.24	201.32	199.87	205.26	210.48	210.2	205.56	206.6	203.84	209.34	209.94	207.2	208.41	202.82	203.63	207.29	203.69	203.46	210.23	207.21	207.35	214.64	210.26	201.91	200.51	208.49	200.22	206.74	206.04	205.32	203.82	210.91	204.42	205.81	204.28
204.4	208.29	202.04	197.51	209.35	204.69	198.85	200.34	210.76	206.25	200.34	208.65	198.33	201.75	204.38	200.35	194.47	206.56	203	202.82	203.78	196.65	206.83	204.13	204.29	208.06	205.69	204.9	204.34	204.05	201.05	205.44	202.12	196.94	202.23	198.28	202.96	202.13	204.49	208.74	206.67	202.02	201.04	201.17	201.19	200.86	200.94	205.36	197.68	206.67
199.4	201.74	203.76	202.36	204.85	196.75	201.98	202.5	199.21	205.55	209.21	198.95	194.94	201.23	200.51	189.52	195.89	202.25	204	194.51	199.43	201.46	195.85	202.96	197.01	202.22	200.47	195.36	189.8	207.04	197.18	198.22	201.15	204.17	205.94	197.19	196.48	199.26	201.31	193.63	201.28	197.66	198.64	206.94	205.27	200.33	201.54	197.54	199.71	199.58
210.97	203.97	204.05	212.63	208.96	206.98	205.74	207.03	208.19	201.21	206.43	205.97	208.3	203.42	202.74	207.75	209.25	203.87	206.61	209.22	215.53	204.26	213.53	200.94	205.74	204.94	199.83	214.37	205.88	203.62	208.92	208.49	200.18	205.18	209.89	207.26	210.17	207.94	209.77	205.15	208.12	205.37	201.74	209.15	208.75	211.86	208.38	207.23	210.85	205.17
208.01	211.64	204.21	211.33	206.99	207.25	209	209.29	213.67	209.38	205.84	212.92	212.69	209.37	205.1	206.43	209.85	211.32	203.76	216.77	210.89	209.12	203.77	213.37	217.24	205.72	208.21	210.82	203.97	208.83	204.96	212.96	210.96	210.77	205.58	211.7	205.33	207.26	206.3	206.29	206.61	209.17	211.12	212.6	205.11	208.24	211.72	210.89	204.64	205.23
209.93	207.46	211.89	212.13	214.37	203.04	210.03	210.76	209.99	212.23	209.53	208.82	207.91	209.55	206.08	204.05	212.72	205.56	211.15	208.79	212.08	210.33	207.48	206.64	211.39	203.53	211.82	213.17	211.64	206.15	210.91	208.66	205.92	212.21	208	216.95	208.42	207.29	203.34	207.58	207.71	209.18	212.81	204.38	208.29	207.14	205.47	208.26	209.46	208.75
219.37	221	213.43	215.69	219.41	226.7	213.62	214.35	211.64	209.21	216.15	221.65	223.89	219.34	221.85	211.93	220.83	217.35	220.97	220.8	216.93	219.88	219.55	216.52	212.89	216.85	213.14	215.36	210.03	218.42	221.8	220.59	219.37	219.98	218.42	215.05	220.54	219.22	218.3	216.74	216.16	213.81	214.39	214.72	220.6	219.64	212.78	220.21	214.59	219.62
195.12	195.3	192.41	193.71	195.96	191.44	189.4	196.61	196.25	196.05	197.83	198.82	200.51	200.41	195.03	193.04	192.34	193.95	193.83	193.28	191.91	197.52	196.22	196.37	196.45	205.82	197.43	190.21	195.46	198.65	191.26	196.71	193.47	197.99	193.56	194.98	196.03	200.21	195.7	193.07	200.27	195.85	197.83	194.51	187.28	191.6	191.97	192.07	196.66	196.05
209.32	205.37	203.57	211.27	214.52	210.1	206.15	204.84	212.89	210.95	207.3	208.36	211.13	213.28	207.22	203.6	205.12	207.49	214.76	209.69	207.38	209.5	206.94	208.83	208.14	208.2	206.74	209.07	209.23	207.6	203.55	204.67	213.99	211.39	206.6	197.9	211.41	210.97	207.72	207.12	213.12	207.33	209.01	212.09	206.6	214.94	209.72	215.53	211.41	203.96
217.03	212.37	214.03	216.72	216	218.45	216.5	211.69	210.83	210.7	214.32	212.78	212.05	220.12	215.53	210.58	209.84	210.4	214.11	211.88	209.71	205.96	214.96	217.97	214.58	210.58	216.57	213.83	211.26	214.57	212.87	217.9	213.08	217.77	211.66	211.93	213.86	213.72	213.13	213.4	212.25	214.75	214.32	212.64	213.57	214.03	216.72	215.07	219.7	213.99
202.58	198.65	200.93	202.57	198.66	208.5	199.2	204.5	199.44	199.69	201.75	201.83	203.14	197.92	208.43	208.1	205.89	206.12	199.71	204.16	202.38	203.89	202.39	196.37	206.58	208.04	208.54	209.95	205.38	209.23	207.13	200.63	204.84	208.27	210.07	206.67	206.98	200.44	205.64	207.59	201.61	205.81	203.76	200.87	195.96	200.01	201.26	201.41	202.58	211.25
219.03	214.58	209.28	216.29	215	209.49	216	213.54	209.16	213.82	218.35	207.85	213.97	210.74	215.2	204.21	208.53	215.22	211.74	207.94	213.77	218.82	208.93	212.56	205.3	205.39	215.18	207.19	211.96	209.02	211.8	208.08	212.49	216.87	212.66	207.37	208.48	205.4	212.86	204.4	207.22	217.86	208.64	204.6	208.11	208.53	215.95	211.64	205.44	215.64
201.46	207.16	206.16	212.67	215.72	206.93	206.67	206.63	202.3	204.44	203.86	214.17	206.9	204.17	206.34	207.86	211.27	203.52	201.06	202.37	202.57	205.54	206.41	205.13	205.55	201.79	203.23	203.84	203.61	209.6	201.87	209.38	199.22	208.67	205.87	204.78	202.15	202.18	206	207.18	202.39	209.34	202.18	204.11	200.84	197.35	204.83	203.75	207.93	206.32
210.01	203.22	201.72	211.63	200.92	210.01	204.28	201.36	205.27	200.88	204.94	205.1	200.34	201.9	204.41	202.85	204.99	202.58	204.35	203	198.23	199.88	204.8	203.42	205.13	203.18	203.43	208.35	201.18	205.06	202.83	204.89	199.97	203.95	207.84	196.02	204.07	203.38	208.43	199.71	208.74	205.57	199.15	198.44	197.25	200.2	205.71	206.13	208.92	202.48
206.18	202.96	213.19	207.77	209.45	206.68	208.95	204.14	213.61	212.68	205.94	205.13	213.4	213.03	202.27	211.35	197.91	208.21	213.08	206.2	205.35	214.69	213.66	211.2	212.22	208.87	210.02	207.8	213.7	202.11	211.03	205.6	209.27	207.23	206.94	211.67	213.28	206.43	204.65	210.79	205.44	214.32	208.93	199.97	210.19	211.11	212.23	211.63	212.16	210.83
206.36	211.05	205.97	202.77	208	211.17	215.32	212.02	203.17	211.15	207.04	205.48	204.55	206.56	206.73	206.39	207.18	213.51	203.81	207.91	210.54	204.8	208.55	204.39	206.87	207.62	211.76	211.13	205.74	206.96	206.39	205.59	209.74	210.28	205.29	208.09	201.34	209.52	209.18	206.98	213.69	213.27	207.06	210.88	205.94	208.47	209.83	198.68	199.74	208.45
190.5	189.03	195.34	199.6	193.29	193.5	197.38	192.64	195.15	194.67	198.36	195.98	196.14	196.79	197.58	198.47	194.04	192	199.76	195.47	195.17	190.01	196.64	188.82	201.16	190.83	190.96	191.59	197.45	198.89	196.69	195.86	195.96	192.63	192.02	192.71	193.68	191.62	193.27	188.72	201.6	195.12	190.23	196.19	194.13	200.23	196.8	197.04	194.98	190.14
196.7	196.49	202.75	202.04	205.46	196.11	203.39	207.72	198.63	197.59	202.6	197.68	196.63	200.92	200.85	198.76	201.29	201.4	202.64	195.5	194.16	199.15	199	199.22	197.87	199.39	198.48	197.15	194.78	199.71	201.22	190.12	199.81	194.69	201.71	199.83	200.27	197.78	202.58	203.17	194.39	201.76	201.38	200.18	196.52	198.43	202.16	202.17	200.12	201.07
204.54	205.54	196.03	209.78	199.37	205.18	206.7	194.52	204.3	210.15	205.87	201.65	201.27	206.51	206.66	206.16	201.27	208.83	200.75	203.57	197.57	199.38	195.61	203.01	204.34	201.67	204.81	200.27	205.38	194.55	206.78	202.79	199.46	207.67	197.27	211.1	203.21	199.09	202.44	200.44	201.06	198.53	209.19	200.87	202.01	194.68	199.49	200.09	206.1	197.48
201.6	202.71	209.42	208.87	211.27	212.08	211.39	212.58	206.38	208.79	210.4	214.62	217.55	209.68	200.46	207.69	209.6	215.54	210.98	205.69	210.08	207.45	205.1	209.5	208.55	207.64	206.66	207.18	210.66	209.56	209.93	212.2	206.08	206.83	208.95	208.76	209.91	213.96	210.73	208.75	204.54	203.01	209.45	210.3	206.15	211.32	206.9	213.3	211.91	203.98
199.79	200.91	205.02	199.85	198.08	203.26	203.62	193.74	197.45	192.55	205.12	195.07	198.5	203.43	202.3	197.22	203.64	202.95	192.92	197.19	205.66	202.5	206.34	193.52	200.82	201.47	207.51	204.54	204.97	205.1	202.13	197.96	199.32	203.29	200.51	198.98	199.12	197.73	198	204.67	198.81	210.98	204.12	192.04	196.09	200.46	197.02	203.9	210.76	198.18
211.39	212.86	209.84	214.33	203.21	209.36	207.71	212.59	207.36	209.37	208.21	209.57	206.4	210.61	206.35	204.09	206.04	209.97	211.15	209.14	210.03	208.2	211.8	205.62	213.25	205.22	209.1	217.5	211.23	204.14	202.17	203.73	209.23	211.55	212.34	206.33	214.41	210.65	203.26	209.82	207.28	211.03	210.55	204.19	213.27	213.38	205.88	208.2	209.63	211.7
212.74	209.2	211.61	208.38	207.17	209.93	216.51	208.87	204.21	208.17	202.49	208.62	207.41	210.18	211.76	207.09	209.2	209.07	210.49	209.58	202.96	206.82	201.32	202.76	209.05	209.46	201.41	203.92	208.22	210.64	210.26	207.14	211.95	208.23	205.24	204.3	206.77	205.45	207.6	205.05	203.99	208.87	207.24	216.15	211.12	207.06	210.4	209.89	216.47	205.39
219.15	221.38	218.88	209.21	216.85	218.11	212.86	216.45	216.38	213.28	213.07	215.28	213.61	219.94	211.53	214.3	219.77	211.81	214.94	219.61	213.71	222.71	217.64	212.51	222.12	215.98	214.03	215.28	217.45	219.32	214.75	214.12	220.04	219.65	215.2	220.03	221.91	216.69	219.78	220.44	222.88	215.47	210.47	214.23	210.7	219.3	217.51	217.83	218.07	224.66
208.71	212.98	215.18	215.22	206.69	206.1	207.91	206.09	209.97	214.34	212.46	212.82	215.91	211.63	216.34	210.72	207.52	208.21	210.5	210.94	212.36	207.96	212.19	209.64	206.27	216.9	210.36	213.17	214.5	210.17	209.63	212.97	210.02	210.85	213.02	210.83	217.07	204.44	208.19	215.98	205	214.08	216.44	203.19	206.77	211.75	210.04	210.33	211.14	210.63
205.56	213.22	204.93	204.34	203.9	203.96	205.49	212.08	209.9	204.22	203.02	202.62	206.02	208.75	213.21	208.19	203.35	211.49	207.74	215.24	209.71	209.78	203.71	211.33	211.94	213.75	205.14	206.53	204.32	216.42	207.67	215.38	206.78	205.76	207.75	206.54	206.15	205.21	214	206.53	208.86	204.09	213.77	210.22	208.87	209.4	207.21	211.03	209.67	203.76
198.42	193.11	196.23	206.74	199.5	200.93	199.61	200.49	195.67	197.03	196.84	201.72	195.75	201.87	199.06	194.89	196.51	204.88	199.4	199.9	197.77	209.91	198.3	206.73	198.27	194.8	199	202.57	201.37	196.1	197.55	204.04	200.74	197.59	201.41	200.04	193.57	198.93	197.4	203.46	200.95	194.79	198.55	203.23	200.54	203.24	198.67	198.75	200.02	197.72
201.2	211.45	202.09	206.24	205.13	212.55	205.91	199.65	211.53	202.39	205.35	206.21	207.68	198.93	211.03	208.42	199.68	205.68	202.9	209.05	202.06	206.32	208.96	209.86	206.09	210.14	202.43	203.19	209.2	203	202.43	204.41	205.6	201.27	205.87	203.61	211.83	205.13	201.47	199.23	210.77	209.93	206.37	198.1	202.14	201.1	208.52	204.66	203.14	198.51
204.24	204.93	205.1	207.97	205.28	207.46	205.71	209.51	212.85	203.35	209.72	210.85	205.8	208.96	213.03	210.96	207.34	209.66	211.37	211.62	213.05	202.05	200.66	208.45	207.86	209.07	214.41	207.53	209.3	207.9	206.7	208.97	209.69	209.58	208.98	209.29	207.57	208.08	204.39	211.63	208.96	210.35	203.91	205.32	206.9	210.96	208.06	210.5	214.27	213.42
198.26	191.76	198.45	200.04	202.28	207.24	199.76	199.82	199.16	195.79	200.49	197.17	201.63	197.05	198.02	200.78	197.58	200.49	198.66	199.11	199.88	195.32	198.57	197.31	191.7	197.17	201.73	202.08	196	200.74	193.3	203.31	192.43	200.64	199.94	197.97	207.98	200.97	202.2	199.3	198.87	192.35	191.87	198.3	199.61	200.1	198.99	202.99	199.15	203.45
210.92	213.53	214.97	212.63	211.58	207.39	203.56	213.18	213.02	207.71	208.54	204.87	202.47	214.85	214.62	212.26	218.06	210.65	208.97	215.15	207.31	208.8	216.25	212.21	212.34	209.26	216.97	215.42	213.33	215.59	208.22	209.14	213.58	218.72	215.32	202.84	205.48	214.63	210	219.03	215.22	211.69	210.77	213.51	207.84	210.29	209.75	214.12	213.23	205.09
203.9	207.08	217.89	209.4	215.75	211.67	210.3	207.08	216.53	207.3	215.11	207.63	208.19	210.92	215.03	211.02	209.92	212.93	214.49	214.46	212.64	212.97	204.97	216.52	206.65	203.82	210.01	218.66	211.36	209.3	218.63	213.94	216.74	212.98	209.9	211.36	211.72	207.69	209.75	214.68	213.09	211.16	208.18	212.03	206.03	207.73	212.87	214.9	215.16	215.56
213.55	206.99	209.27	208.11	214.22	206.08	209.64	206.53	210.61	207.98	207.73	205.24	205.31	209.23	207.13	205.94	211.87	211.67	207.87	209.23	208.01	208.69	205.43	209.54	211.93	210.65	211.09	204.8	210.76	212.71	209.95	211.3	200.16	208.65	207.79	213.17	215.87	210.18	212.6	207	205.28	207.43	206.03	209.56	202.6	204.02	203.99	209.11	207.19	212.88
190.72	200.68	200.31	195.92	194.35	199.88	199.32	203.72	197.46	204.78	199.7	197.39	195.96	192.92	201.66	198	200.73	199.11	199.87	194.34	196.97	195.48	197.36	201.63	204.26	203.54	205.33	200.97	201.82	195.95	201.28	201.19	195.94	199.6	203.97	201.81	205.06	200.03	203.54	204.19	202.84	199.84	196.35	200.62	198.5	195.58	202.53	197.93	196.8	201.29
213.47	216.72	219.7	206.84	216.2	200.9	207.52	210.16	205.63	217.38	211.38	207.27	206.04	205.76	210.09	216.09	212.99	213.55	209.28	202.56	205.34	207.43	206.82	215.99	209.05	211.5	212.88	202.72	206.79	208.5	206.44	206.41	208.66	210.89	206.72	216.52	215.13	205.77	207.72	214.14	211.51	204.93	210.75	204.91	208.92	207.53	208.17	205.98	212.64	214.21
211.23	205.53	213.63	212.31	209.79	210.93	207.89	209.54	216.69	214.04	214.61	205.08	209.91	213.81	210.37	216.25	209.6	212.85	210.49	213.05	213.95	214.25	211.9	213.06	212.63	214.21	213.54	209.02	214.28	210.03	210.11	212.85	208.94	208.91	214.41	210.05	210.66	213.91	213.14	214.98	215.92	213.11	211.39	211.22	214.75	210.79	215.64	207.88	208.72	207.77
212.78	211.38	211.22	206.48	207.67	214.93	212.86	215.26	208.37	210.02	212.79	221.42	215.82	216.22	217.03	213.64	211.54	212.87	215.61	210.85	210.36	215.09	214.17	208.33	213.98	218.09	215.93	221.41	213.8	213.01	217.31	213.93	215.87	209.01	217.51	210.68	208.28	208.24	215.44	209.81	222.85	208.73	212.87	210.66	216.6	215.6	212.95	209.37	213.59	211.31
204.26	206.98	212.78	204.72	199.84	207.77	207.47	197.78	205.57	204.13	205.02	206.18	206.3	210.29	202.43	203.76	202.54	210.56	199.58	204.42	198.54	205.42	208.92	206.97	203.04	197.8	205.4	203.8	211.06	209.58	210.64	204.28	209.54	211.31	206.75	208.33	205.77	200.19	201.04	199.5	212.21	208.63	203.45	198.85	203.29	208.84	206.96	200.11	206.21	207.44
210.56	207.65	210.94	208.14	208.65	206.11	210.7	208.11	206.52	208.39	209.87	205.52	210.3	210.1	212.93	207.02	203.09	210.88	202.51	212.88	207.25	206.75	213.58	209.45	214.66	210.2	213.59	207.29	198.72	207.12	213.15	208.19	215.92	208.71	209.81	209.09	207.07	212.62	209.58	207.53	207.21	207.67	206.16	207.41	205.54	209.87	213.1	207.91	208.8	208.08
210.24	211.64	209.34	214.01	210.81	217.89	210.85	209.47	211.77	209.29	212.38	213	215.16	213.9	216.27	211.13	217	204.88	206.27	211.99	210.96	213.73	213	213.21	211.3	217.78	210.71	209.89	210.45	209.18	213.98	209.27	208.48	218.93	206.61	217.6	212.63	207.59	222.2	215.03	213.11	211.4	212.65	217.71	216.88	216.88	214.59	211.54	210.36	206.94
206.92	209.42	200.15	202.08	202	209.01	202.75	200.2	197.33	205.33	200.33	206.43	201.71	200.6	198.92	211.8	203.16	214.95	204.09	201.86	199.76	202.12	206.23	208.06	208.28	206.59	203.86	200.29	198.26	201.36	203.49	201.88	198.41	208.46	204.84	202.72	200.56	205.84	200.47	199.82	213.01	208.76	204.54	207.2	207.01	203.67	201.35	203.15	205.67	202.05
207.84	203.07	205.06	197.06	208.96	202.53	202.6	202.1	207.44	202.87	203.09	207.68	204.26	195.26	203	203.39	199.24	199.19	207.39	206.28	201	199.5	203.68	203.4	202.68	204.82	199.54	200.17	199.92	198.29	202.48	202.97	209.14	200.34	203.89	200.06	201.19	206.3	203	206.07	197.31	209.24	205.51	202.83	203	204.03	207.52	203.06	201.43	201.71
208.33	202.51	200.05	207.83	200.51	195.44	200.9	201.04	203.36	203.14	202.62	199.07	208.59	198.02	207.7	207.11	199.24	200.33	196.74	206.17	207.1	204.56	205.29	207.13	207.82	202.05	201.08	202.87	205.75	201.77	207.06	199.84	196.14	203.85	206.26	201.47	198.19	200.83	200.67	200.03	203.06	204.02	199.49	202.88	207.02	203.92	198.55	199.04	199.62	202.63
204.08	209.74	199.05	199.11	205.83	206.27	206.55	210.38	202.54	197.47	205.85	206.7	209.99	205.41	203.68	198.97	204.41	193.37	201.27	198.39	204.76	203.8	199.53	200.04	201.39	203.05	200.63	200.78	200.21	198.24	202.79	202.08	202.35	204.72	201.35	201.62	207.74	201.25	198.7	203.41	196.71	202.96	208.68	190.7	208.01	208.84	210.16	203.67	203.3	204.36
208.5	209.68	209.53	198.91	210.19	200.47	208.96	206.9	207.78	205.95	208.92	209.49	203.97	211.04	209.66	209.31	206.76	204.82	210.56	204.69	211.36	207.36	204.45	204.18	199.95	211.14	209.74	211.15	204.13	205.66	206.97	201.35	199.76	204.34	203.58	207.69	210.14	208.41	202.06	204.13	210.15	210.87	204.93	207.61	202.92	200.12	210.43	213.46	206.91	207.11
214.25	226.82	215.01	223.43	219.7	224.08	216.39	216.92	222.33	221.63	224.35	213.39	220.57	213.44	217.05	218.18	221.87	215.49	222.28	216.13	225.06	222.17	217.65	217.72	222.74	215.99	217.35	216.5	224.71	219.2	220.03	214.88	214.68	213.44	214.65	220.34	223.63	221.56	223.27	221.41	225.88	218.57	213.99	215.93	223.28	219.92	219.49	219.8	216.75	221.64
212.53	203.57	202.19	207.03	211.41	201.84	206.82	207.2	200.5	207.29	208.19	203.54	209.17	201.47	209.72	207.98	204.37	205.62	209.3	205.24	204.59	203.1	203.28	208.68	207.63	207.21	207.58	209.99	200.3	208.88	205.22	207.47	207.51	198.85	206.44	211.03	210.48	211.22	211.53	204.75	199.21	197.6	207.92	202.73	209.25	203.46	208.49	203.62	198.91	206.44
205.31	208.33	210.14	208.79	208.87	207.14	211.89	221.04	216.31	212.37	212.65	213.5	207.87	213.1	205.96	210.72	212.89	211.04	211.29	211.01	213.68	209.62	220.13	216.13	209.4	208.72	211.11	213.37	215.1	212.78	213.16	215.85	212.34	209.49	207.89	213.62	209.32	215.43	209.5	214.78	208.51	210.46	212.41	213.9	206.63	217.68	214.96	210.66	225.32	211.58
212.69	214.56	208.15	215.31	210.83	211.05	220.68	209.71	216.28	209.15	213	208.77	211.76	210.19	209.63	212.1	217.26	210.06	214.45	204.18	211.14	205.73	210.04	207.42	206.83	219.51	214.96	214.39	218.27	218.57	216.39	217.41	215.01	208.79	209.04	211.98	212.42	208.03	215.55	205.97	211.94	208.14	208.27	216.35	211.69	215.58	210.71	208.18	210.31	209.89
197.88	210.24	209.01	210.37	201.66	200.78	207.6	210.31	200.62	206.39	199.12	213.33	204.39	197.65	199.54	205.37	203.86	199.03	205.26	208.76	197.92	201.21	201.34	199.05	205.05	203.77	201.97	205.81	199.47	203.48	205.38	204.1	204.07	211.31	200.6	197.94	200.59	203.03	201.87	202.81	204.25	201.82	204.36	205.52	202.16	204.62	202.65	201.6	197.32	200.26
209.68	206.47	209.94	211.85	211.68	208.73	207.02	211.9	208.9	204.5	206.37	210.01	206.65	207.97	209.11	207.97	202.48	212.61	206.53	204.42	208.83	204.89	206.86	206.87	211.38	207.11	209.59	204.14	206.83	209.45	212.87	209.52	207.69	204.35	209.61	205.82	212.32	211.03	205.9	209.84	209.03	207.74	206.46	207.46	208.77	211.55	210.05	212.6	210.31	209.05
204.1	208.18	202.79	200.78	204.45	204.71	209.74	213.94	209.4	204.53	206.05	206.38	215.35	203.92	209.73	211.19	203.11	212.26	207.81	210.01	209.68	204.64	210.13	208.1	206.42	199.83	204.56	206.97	205.95	208.23	213.5	205.93	208.29	208.23	205.43	208.57	211.3	207.18	206.58	204.91	203.2	207.16	206.58	208.84	202.68	210.04	208.73	206.4	213.65	208.75
206.22	207.05	210.03	212.47	202.18	211.42	204.32	208.45	211.08	207.54	206.52	210.75	206.64	208.06	205.12	211.37	207.73	207.17	208.7	211.99	205.47	214.57	203.66	204.69	213.81	211.13	201.28	212.19	201.42	205.25	204.56	205.91	206.71	214	212.27	200.8	210.87	213.78	205.95	200.23	203.36	206.78	208.29	211.55	208.1	204.5	214.65	211.57	210.87	207.31
212.56	210.89	209.69	199.7	207.17	209.4	213.56	200.3	209.71	208.7	211.23	209.86	211.4	205.67	203.54	210.28	211.51	210.38	208.84	211.63	216.86	204.85	208.4	205.34	207.27	207.34	204.41	206.93	204.68	205.79	206.43	205.48	215.09	210.08	201.46	208.4	205.08	210.18	214.08	210.7	211	205.52	210.36	204.48	204.11	205.97	213.15	216.44	207.12	206.95
198.84	206.69	208.06	201.8	206.72	205.39	200.01	199.36	206.21	201.27	211.35	205.7	203.98	208.17	205	211.33	207.02	197.24	203.56	205.51	204.57	205.13	198.72	201.75	204.32	202.82	200.82	211.96	209.3	200.69	200.39	208.85	208.03	205.18	197.69	206.84	199.94	207.66	194.88	202.25	201.47	202.87	206.11	200.03	211.74	205.24	205.04	204.06	200.66	208.07
198.57	198.2	201.91	202.86	205.52	202.4	198.65	196.85	198.81	188.53	202.22	196.22	193.94	197.75	198.08	201.08	198.65	191.91	201.84	208.42	190.97	196.77	195.31	199.9	200.41	202.31	199.58	193.26	200.86	204.86	200.33	201.46	196.36	201.46	203.75	197.82	191.59	198.05	197.14	199.48	205.36	198.29	195.75	192.31	198.65	197.64	202.44	201.76	198.57	203.64
219.12	220.64	221.26	222.15	215.48	211.33	216.1	212.16	220.55	219.79	211.12	216.89	216.23	216.66	221.47	221.15	221.79	215.06	214.69	219.09	217.8	216.45	212.22	209.01	220.43	217.04	213.62	216.84	215.63	221.53	208.99	220.26	221.84	215.22	212.9	212.03	219.5	224.04	216.67	211.12	217.03	215.73	220.27	220.93	219.8	216.04	224.03	221	217.18	213.86
205.27	212.43	213.67	204.75	206.95	211.47	209.43	208.29	213.47	209.61	213.66	209.55	211.66	210.83	206.76	206.73	206.64	204.43	203.97	206.6	203.15	207.03	200.72	211.83	203.92	204.63	212.63	210.72	209.43	206.42	203.8	211.31	207.84	212.85	205.71	210.85	209.84	201.07	210.18	210.73	201.41	217.38	210.75	209.03	207.69	208.3	207.64	200.95	202.39	206.73
202.55	210.63	207.79	201.62	206.41	205.69	207.88	206.84	201.21	206.08	206.89	213.15	204.61	206.99	206.44	204.69	207.81	203.61	212.06	198.88	202.67	204.46	207.23	205.83	208	209.1	202.49	201.66	198.91	199.43	205.81	203.35	204.58	200.26	213.34	202.55	205.74	205.42	202.48	204.13	209.35	205.28	206.78	201.96	206.47	210.66	202.68	208.47	211.68	203.07
207.2	202.53	201.47	207.13	203.68	204.14	197.83	208.11	203.04	199.95	198.56	203.48	204.63	205.26	206.22	206.9	198.13	200.75	204.43	209.95	201.99	207.63	212.12	209.27	208.78	208.22	201.99	204.22	204.11	204.07	202.98	197.23	201.67	203.18	202	204.36	203.14	202.46	202.12	199.28	202.04	205.2	207.65	208.78	202.57	207.27	202.82	201.29	201.12	202.11
213.72	210.24	210.05	211.58	212.27	213.62	210.78	210.22	207.2	209.04	208.64	206.66	216.57	210.48	212.7	212.1	213.85	208.98	208.83	212.59	214.14	213.16	216.25	210.46	209.81	210.86	208.53	206.3	208.93	214.48	212.27	214.97	215.73	213.95	212.48	207.2	213.07	208.82	214.01	211.61	210.8	212.87	215.95	211.7	213.27	213.52	211.54	211.17	217.12	209.17
209.12	204.63	194.88	208.23	201.81	205.72	207.1	201.07	210.7	196.09	199.18	205.18	201.77	202.54	205.87	205.13	202.46	197.79	198.77	199.73	204.08	211.67	202.34	201.92	199.15	208.16	207.48	197.11	204.1	201.47	201.81	203.98	201.99	204.23	197.64	209.84	206.02	205.33	193.31	203.16	205.79	199.3	207.71	201.17	200.11	208.18	209.77	205.39	209.12	202.33
210.22	207.86	206.3	208.67	202.93	206.42	204.8	207.03	206.43	213.04	210.07	206.63	206.99	204.79	214.11	208.2	207.83	209.48	204.24	209.03	208.5	205.58	208.07	207.24	204.79	209.8	208.64	209.95	211.47	197.56	209.25	209.71	207.42	210.52	211.8	214.84	202.94	210.34	211.11	203.12	211.27	212.96	208.59	209.01	211.57	213.08	207.65	205.5	208.17	204.33
208.08	208.63	204.58	208.52	212.68	205	207.12	214.77	208.03	208.73	208.07	209.77	208.66	205.22	207.24	208.29	209.13	210.63	203.93	211.12	214.58	210.69	209.91	211.73	208.68	215.75	208.87	206.68	210.37	205.95	209.46	207.45	212.45	216.13	211.12	210.63	206.11	209.25	209.59	207.28	213.41	207.88	213.35	210.48	204.21	205.62	200.68	206.8	211.14	212.93
204.43	209.54	205.35	206.43	211.57	212.34	211.92	204.28	208.49	209.15	212.47	212.24	204.45	211.52	208.17	209.53	204.32	208.35	208.08	210.19	206.39	211.73	210.06	204.8	206.14	206.98	206.31	210.84	210.29	207.54	202.7	207.65	212.72	208.45	211	206.4	202.78	212.05	206.44	205.37	204.96	212.45	210.13	206.31	211.89	214.78	208.12	210.04	201.32	205.92
194.26	193.43	192.75	198.14	194.74	190.99	197.95	194.11	189.36	189.93	196.99	195.73	195.75	197.16	198.05	198.57	198.38	193.91	196.12	198.64	196.94	196.01	199.31	195.13	197.12	197.14	196.2	194.73	197.24	201.39	193.9	192.53	190.57	197.02	190.29	199.29	201.58	189.23	192.42	197.3	196.21	197.6	191.27	198.01	197.85	192.88	190.42	201.04	194.88	189.26
217.73	214.32	210.91	211.27	216.96	210.65	211.49	219.74	216.48	210.39	219.93	213.01	208.58	206.23	205.34	209.32	213.17	202.1	210.46	211.37	214.28	218.16	208.77	209.76	212.17	209.19	217.29	214.08	212.94	212.91	213.91	213.26	217.94	208.58	209.47	215.5	220.31	210.97	215.79	214.35	212.42	210.96	214.82	218.21	211.58	209.83	215.74	210.76	212.5	213.16
204.72	200.4	197.28	200.37	202.56	208.76	206.75	197.56	201.1	205.45	205.64	201.41	203.35	205.89	203.65	202.74	205.55	204.4	204.88	205.75	204.67	203.6	201.45	205.4	206.19	204.82	207.47	202.19	206.51	203.73	206.61	199.79	203.08	199.17	202.59	204.71	202.53	203.82	209.54	202.63	201.16	202.6	199.12	205.68	202.59	200.05	197.96	204.45	206.3	205.92
203.75	193.28	201.72	199.94	200	201.93	194.81	201.09	203.04	202.74	204.48	202.49	200.01	194.23	198.39	200.48	199.32	198.33	205.04	201.78	200.34	199.47	202.69	195.71	200.09	198.23	197.95	200.89	190.92	200.89	200.26	199.45	193.95	200.15	199.48	200.5	201.4	209.15	196.9	202.52	198.42	195.21	205.48	194.54	199.35	198.11	202.98	197.21	202.04	201.93
200.59	208.83	201.04	199.84	198.5	205.08	197.61	210.07	208.7	205.85	196.4	204.37	201.74	201.21	204.71	206.68	205.25	204.42	203.06	200.46	205.36	204.05	200.46	199.47	202.95	201.02	202.86	202.45	205.84	203.82	203.07	208.5	207.35	206.71	203.4	203.15	201.21	205.91	201.67	199.43	202.11	203.33	199.5	195.41	206.2	199.02	200.59	204.21	206.36	201.37
200.26	203.48	197.89	201.57	195.52	198.22	202.84	199.86	197.86	204.33	207.08	203.24	203.47	203.11	204.09	201.99	199.37	199.26	197.39	198.76	196.98	197.95	210.21	194.41	197.87	205.59	206.49	201.64	197.09	200.07	197.43	205.13	201.62	196.84	200.96	198.61	203.97	208.2	201.9	197.28	201.69	200.12	202.51	201.24	199.59	199.74	204.66	201.63	203.66	202.36
207.51	194.83	196.86	204.04	194.43	204.82	199.9	203.82	200.13	196.74	205.74	200.52	199.49	201.38	198.05	202.92	200.87	202.6	205.89	201.64	201.62	203.6	198.76	202.68	201.78	204.51	198.75	207.85	204.91	203.19	201.01	207.9	205.24	200.79	199.33	204.59	197.76	200.71	214.09	197.42	201.17	200.28	200.37	204.48	195.15	205.47	196.8	207	193.94	209.57
207.94	209.22	203.96	215.56	206.03	207.82	211.11	205.88	203.27	212.07	203.77	209.41	208.97	214.01	204.75	208.08	209.76	212	206.39	206.4	213.44	208.29	207.01	208.54	208.2	216.76	205.07	210.43	205.13	205.88	213.14	209.84	207.62	204.57	207.07	211.85	205.07	205.36	216.13	207.82	209.7	202.62	213.35	211.96	211.04	212.19	201.03	210.04	205.3	206.43
204.97	210.52	205.33	201.12	203.18	199.42	207.37	209.16	208.15	208.79	209.64	217.11	206.14	206.02	208.18	203.72	208.81	209.57	204.6	204.98	205.09	209.45	211.01	206.77	202.99	206.63	199.77	208.7	206.38	205.13	207.1	211.78	206.3	207.32	204.18	200.73	207.85	209.24	209.62	210.21	205.89	213.08	215.81	208.19	210.26	206.28	210.43	206.44	203.87	210.45
201.64	202.3	192.68	200.99	202.63	195.39	200.44	202.99	195.68	202.53	198.96	204.51	205.58	198.5	202.32	202.18	207.3	201.76	198.43	199.99	203.41	203.56	195.39	200.28	210.2	207.27	200.51	203.79	199.53	199.92	196.3	205.77	202.21	198.42	200.42	207.87	209.06	198.93	193.25	203.53	203.84	203.26	194.84	199.75	200.09	201.92	204.78	198.45	201.69	206.05
204.96	206.02	205.1	198.27	208.04	206.76	207.06	203.26	196.23	201.84	202.24	197.3	202.89	201.77	209.01	203.95	204.97	206.64	203.63	204.39	207.57	207.92	200.94	203.23	199.99	206.79	210.61	196.78	199.67	203.5	202.98	200.22	203.55	202.02	200.37	202.23	202.7	199.84	201.78	204.23	201.87	202.5	202.95	205.73	199.92	208.6	203.7	206.46	201.35	202.2
199.26	211.36	203	203.05	199.28	194.19	204.33	196.14	196.45	199.28	203.97	204.31	201.58	203.53	203.99	202.53	202.56	193.53	202.57	202.83	203.44	201.31	194.8	200.66	200.66	200.38	202.58	204.25	206.03	202.35	204.1	199.72	207.23	200.86	205.65	208.97	201.6	196.73	202.45	205.92	197.79	200.08	197.56	209.95	200.51	211.44	204.06	206.75	205.56	205.08
210.28	209.18	210.18	212.07	202.31	204.26	209.6	207.89	210.91	217.5	207.57	205.77	208.97	211.11	204.69	214.29	211.7	203.34	210.59	203.71	209.94	210.1	204.71	206.72	206.63	204.6	209.96	206.95	211.83	210.88	205.95	208.7	209.04	205.91	206.1	205.59	207.45	203.82	208.4	216.36	208.83	203.66	211.7	208.85	206.77	205.49	217.62	207.2	210.83	210.08
199.89	204.39	199.77	199.79	195.84	197.79	199.19	196.67	195.91	200.84	202.67	196.22	200.88	204.11	198.07	192.93	201.32	200.54	198.05	202.01	200.67	198.92	201.86	199.49	203.25	204.48	198.28	196.42	201.71	194.43	200.36	201.07	204.04	201.59	197.35	207.83	200.64	201.36	198.03	202.6	203.15	196.92	201.88	198.29	193.07	193.49	202.58	203.57	199.09	194.32
190.66	193.14	204.23	192.09	198.26	191.59	195.79	201.29	193.41	195.52	188.54	195.45	198.75	199.77	193.04	192.73	194.99	197.42	192.65	191.3	195.53	188.8	192.45	189.71	194.97	195.63	193.8	190.15	194.37	198.97	197.45	200.25	193.36	195.34	196.48	197.17	201.1	196.83	195.49	201.66	195.83	194.25	195.15	193.12	190.2	193.12	193.83	198.6	189.62	195.73
195.98	194.93	201.85	190.27	195.72	190.34	188.11	200.15	195.91	190.07	193.67	191.18	191.99	193.26	194.7	192.56	191.66	191.35	194.72	196.4	197.11	194.98	200.46	193.04	195.22	193.37	191.59	201.16	191.05	195	192.79	201.48	194.63	184.58	192.87	196.96	196.49	192.48	200.16	197.46	189.28	198.57	201.62	197.38	193.29	193.79	201.15	196.33	191.99	197.68
218.99	214.91	212.28	211.48	217.58	210.57	215.18	215.62	208.17	210.61	213.46	208.08	217.5	206.25	216.13	219.31	209.71	218.55	210.43	211.04	212.05	213.69	209.11	208.62	212.34	210.14	211.49	213.19	215.75	213.75	213.91	208.88	211.79	212.31	218.91	216.63	211.42	217.82	221.11	211.37	208.74	213.52	213.55	211.4	217.82	214.38	209.9	217.75	215.37	210.14
196.72	195.39	194.65	193	194.5	195.22	198.4	189.76	189.81	193.36	195.71	195.14	196.15	192.05	194.07	190.2	187.89	196.77	190.54	195.47	194.11	193.12	189.8	194.42	193.88	195.01	191.7	195.86	197.39	186.05	190.1	192.14	194.05	194.5	196.79	192.04	198.09	194.07	195.91	192.62	196.15	200.07	192.59	200.27	192.95	195.64	195.03	194.36	193.28	197.84
196.14	205.73	207.79	203.71	204.45	205.65	204.68	204.57	203.27	205.38	200.89	208.14	206.32	200.66	199.86	202.85	207.89	202.94	208.6	199.49	205.99	210.89	201.55	201.06	207.88	203.24	200.27	207.73	204.33	207.81	206.21	199.46	204.57	204.68	199.78	208.46	203.38	203.62	203.37	204.82	205	203.31	205.4	204.77	205.05	207.37	202.26	208.68	205.18	201.55
217.75	215.19	217.57	219.3	222.11	213.58	211.18	215.87	219.53	218.2	214.39	215.43	218.5	211.41	215.41	211.75	217.09	212.36	218.58	216.65	216.23	223.64	207.89	212.11	218.16	218.86	211.45	218.84	218.05	215.75	214.33	219.65	214.13	216.2	219.24	215.23	215.78	219.37	215.73	214.76	215.24	218.39	213.89	219.53	217.71	215.8	218.37	225.39	217.08	215.35
206.38	205.2	207.56	209.54	201.45	215.7	212.06	210.67	206.18	207.65	206.96	209.44	204.04	210.26	210.31	204.21	207.61	210.32	214.54	205	209.14	211.41	209.42	200.94	214.43	199.83	213.16	212.14	211.18	211.74	212.69	206.51	211.35	213	206.65	205.98	209.24	212.43	205.86	209.15	207.54	204.67	212.56	207.44	209.33	212.04	208.98	210.04	210.68	208.5
212.57	219.36	210.04	206.01	213.47	213.06	216.19	215.35	203.63	214.15	214.98	216.09	218.78	209.32	215.21	217.87	204.93	213.18	210.91	213.71	211.47	217.56	207.47	211.91	211	214.23	212.84	213.16	210.6	213.78	211.5	206.3	210.7	213.96	212.9	216.02	209.05	210.22	214.72	211.59	218.49	214.14	203.64	211.96	214.91	216.06	215.22	217.54	212.87	214.24
206.7	197.3	193.21	205.97	199.54	205.36	200.97	201.96	206.83	204.73	203.65	201.68	203.96	200.37	204.09	196.01	202.36	204.08	205.58	207.36	199.97	197.75	204.5	201.76	196.33	207.36	201.56	200.27	202.97	207.92	205.32	206.5	198.97	197.53	202.21	199.48	206.75	200.05	204.73	200.01	204.93	196.48	205.47	205.71	210.07	210.66	202.58	200.01	200.93	205.8
202.28	206.39	200.6	201.2	203.6	203.09	209.06	200.17	202.92	208.19	199.28	202.73	203.66	204.96	198.93	205.13	201.31	199.95	203.9	206.11	203.92	201	198.21	204.03	197.7	205.29	202.74	202.26	199.47	203.5	202.48	207.06	209.82	203.14	203.36	200.02	199.77	203.9	203.01	202.12	202.2	202.63	199.15	211.82	202.42	203.81	195.94	208.82	201.9	198.74
202.83	207.98	213.98	207.51	208.18	210.23	204.99	216.68	211.15	209.79	207	209.86	206.91	205.22	206.99	208.85	206.32	210.46	204.08	216.28	211.11	211.63	208.75	207.87	211.66	207.18	205.67	210.27	207.26	210.75	211.45	212.09	202.63	205.99	210.94	209.74	206.33	210.43	211.07	203.64	211.12	209.82	210.28	200.08	205.17	213.06	211.29	201.36	215.32	206.01
210.73	206.58	207.81	208.81	208.44	212.65	204.89	207.76	205.04	207.31	216.5	206.37	212.59	209.35	210.51	210.57	205.11	209.27	210.74	210.4	204.79	213.19	212.03	206.93	210.48	208.01	204.13	204.58	208.56	212.51	207.77	206.45	211.56	207.91	206.46	211.85	210.74	207.8	208.93	211.41	212.2	201.9	208.78	209.33	211.4	206.19	204.47	201.09	200.73	205.64
218.73	218.26	215.8	217.16	216.85	217.18	217.36	213.93	219.1	218.36	214.49	220.66	214.72	220.68	216	214.52	217.44	222.8	222.48	218.98	217.93	214.14	215.19	221.01	219.45	215.5	220.39	213.82	207.48	217.14	216.37	210	212.64	219.59	218.09	216.43	214.09	209.45	218.17	216.75	220.08	218.45	214.63	218.67	208.34	214.19	210.39	215.3	215.8	218.26
193.05	200.51	197.58	197.55	204.19	197.56	197.66	203.17	195.07	190.6	199.18	199.4	200	196.75	197.17	194.22	205.18	203.35	192.93	198.86	198.54	200.27	201.13	194.82	200.03	204.82	198.36	194.57	198.17	199.42	194.24	201.83	202.4	194.35	198.52	196.57	200.39	193.77	197.23	188.76	203.92	197.91	198.5	199.4	197.14	201.11	201.54	194.52	194.75	196.59
213.87	208.99	207.05	209.09	208.87	215.25	206.89	205.8	206.65	208.83	207.47	208.26	213.68	211.17	209.25	210.42	210.58	204.99	210.1	210.6	208.53	208.53	207.04	207.33	205.75	207.05	204.76	211.59	207.36	204.85	207.63	205.78	212.77	213.2	211.67	206.36	208.37	204.06	207.18	207.81	214.11	206.48	209.12	211.04	205.06	209.4	214.36	213.5	206.48	203.2
204.73	208.78	207.73	206.27	199.33	210.87	205.08	204.67	204	198.41	207.84	204	204.04	203.17	203.5	195.97	208.67	206.5	202.45	202.91	208.92	202.9	199.77	212.83	206.5	198.87	207.66	209	205.68	201.71	202.03	204.18	208.42	198.78	212	207.76	204.87	205.01	204.37	203.86	208.14	201.18	200.2	205.77	196.29	203.52	203.8	207.41	205.95	202.44
212.05	202.31	205.29	198.56	208.71	201.52	199.31	205.92	214.03	207.43	203.19	193.9	206.25	199.63	199.11	206.71	201.25	203.54	198.22	197.1	198.54	203.98	202.2	204.93	210.09	205.34	200.17	200.49	203.91	201.06	196.92	203.51	201.53	206.15	203.43	206.35	203.52	204.53	202.61	203.8	201.99	206.69	204.42	201.82	199.71	197.77	198.83	205.43	199.16	208.25
206.88	217.61	205.42	210.82	212.35	209.63	212.8	210.78	214.82	210.4	212.99	208.82	213.96	208.65	208.68	209.7	213.84	211.59	211.4	212.9	211.92	213.88	207.79	215.98	215.79	213.41	213.34	206.93	210.63	209.34	210.37	213.4	211.46	212.02	217.38	211.98	208.87	210.37	206.3	218.06	217.83	213.8	214.28	207.98	207.15	213.29	204.22	212.18	203.35	209.17
210.2	204.96	206.5	211.94	201.38	203.05	211.9	206.48	207.53	205.33	205.01	210.6	211.02	206.45	206.28	203.5	211.68	206.69	205.44	203.74	205.56	205.43	209.03	208.44	202.73	203.81	202.06	212.53	209.61	203.74	208.48	207.33	210.29	209.99	210.97	206.55	203.95	207.03	208.25	210.53	213.51	214.63	208	209.02	211.91	204.91	205.39	206.38	212.4	209.24
212.7	213.66	210.27	210.96	211.1	216.15	211.8	212.71	212.01	213.98	213.15	210.43	208.68	214.36	213.45	210	210.89	219.53	216.67	205.37	208.52	208.74	210.47	208.55	214.79	213.48	214.4	212.37	209.98	208.82	217.52	210.95	215.76	211.3	210.97	211.11	206.64	216.05	209.56	210.99	213.81	213.8	216.4	215.89	211.05	217.76	211.95	212.95	218.27	209.67
197.11	196.96	198.18	200.3	196.68	190.79	191.95	194.25	195.43	197.25	192.4	189.94	193.26	191.78	191.88	197.44	194.38	187.95	202.52	193.56	195.86	198.2	198.23	202.36	195.72	195.49	198	195.53	196.15	191.47	193.05	202.87	196.12	195.9	195.9	196.85	197.75	192.82	192.86	198.33	205.43	196.38	194.45	191.2	190.58	195.33	197.09	194.75	199.25	200.36
216.4	210.56	215.39	210.46	211.95	209.96	211.97	208.77	216.61	206.65	210.23	205.94	207.47	210.03	213.19	212.1	211.51	205.21	210.9	212.48	206.02	204.69	213.51	215.53	209.96	216.82	211	214.21	215.47	210.19	205.42	217.25	205.35	211.22	209.3	210.55	212.86	206.54	217.4	205.5	212.47	216.37	215.43	207.24	214.3	213.48	215.35	215.11	215.15	216.13
218.02	219.21	211.71	221.53	217.8	215.47	217.22	220.56	223.77	221.59	215.95	216.62	215.1	217.32	221.4	217.28	219.84	218.55	215.95	223.34	213.86	211.76	217.35	216.3	212.5	219.25	221.64	214.17	221.47	220.99	213.4	224.11	214.61	217.58	218.72	217.41	221.94	209.16	217.07	223.63	226.86	219.41	210.26	217.66	213.85	219.29	221.24	220.06	219.59	216.8
204.86	201.97	213.3	208.9	207.41	204.18	208.64	205.65	204.96	203.52	205.51	210.76	206.67	204.11	201.89	202.17	203.81	195.94	209.94	200.4	206.19	201.37	208.7	203.86	206.79	205.63	204.84	206.34	204.27	203.28	204.15	205.01	203.89	207.41	198.01	202.51	204.9	209.3	207.95	205.56	205.17	200.43	199.85	206.84	208.71	201.14	201.03	211.93	206.24	205.28
193	195.4	192.19	194.85	199.02	193.52	197.94	195.18	203.9	197.77	197.43	201.06	197.06	191.85	192.25	192.16	192.45	196.09	195.84	197.93	196.13	196.84	189.86	199.26	200.44	190.8	200.23	197.8	192.87	198.41	204.47	196.24	194.69	193.96	194.37	197.86	193.27	200.08	190.96	191.52	195.01	193	189.79	188.75	189	195.77	191.64	194.77	194.17	189.48
220.43	218.92	213.65	217.1	216.26	217.59	219.44	212.33	215.35	219.31	215.53	220.46	222.62	219.49	217.46	221.47	223.86	215.11	214.55	223.98	213.03	215.44	215.39	219.97	215.26	218.6	217.2	222.93	215.33	215.14	213.19	221.12	219.21	213.14	216.63	221.6	218.22	212.81	217.27	220.61	213.72	217.78	211.5	214.74	218.15	214.24	218.21	219.9	219.9	214.16
211.85	210.57	210.72	206.54	208.83	205.42	203.52	206.04	202.64	212.95	208.85	214.65	204.77	213.94	208.81	212.83	210.6	203.07	213.27	211.54	210.41	207.12	209.68	202.99	212	208.64	213.98	206.45	209.17	202.49	207.8	206.45	207.81	202.75	211.08	207.99	209.07	210.25	212	207.72	202.9	209.78	210.57	204.68	213.68	203.46	206.06	207.98	207	207.91
203.22	209.13	204.13	205.23	205.2	202.95	205.83	200.67	208.62	203.75	206.21	202.32	204.36	205.56	212	199.94	205.94	205.78	209.06	207.47	204.02	212.82	210.74	212.41	204.99	208.5	208.59	205.71	206.06	202.86	212.36	204.78	208.44	198.63	206.71	208.16	204.39	208.09	206.79	209.81	205.38	205.98	205.69	209.24	203.65	207.04	212.78	206.64	211.3	201.04
213.84	211.18	215.06	207.1	209.32	209.39	209.06	208.2	206.09	210.79	210.27	213.51	216.41	206.35	210.53	209.22	213.6	213.4	218.09	206.21	206.97	213.15	210.98	213.76	207.27	210.66	210.02	214.78	210.1	214.03	207.23	216.92	210.49	210.37	211.48	216.21	212.12	211.37	203.68	208.48	207.33	215.58	211.76	202.77	212.5	208.11	208.3	207.78	212.63	209.15
212.32	216.96	207.94	207.13	206.61	211.1	204.11	209.03	208.04	207.12	207.12	211.01	214.55	204.85	208.73	216.87	210.58	208.42	203.69	204.18	208.98	211.03	207.58	208.31	206.91	207.9	203.13	205.81	209.96	207.02	207.3	208.16	206.58	208.12	205.94	204.28	203.19	209.34	202.13	204.38	203.76	205.54	213.41	207.61	206.19	203.35	209.93	212.45	205.82	207.15
201.01	200.71	196.07	198.66	197.26	199.11	202.63	200.97	197.15	198.31	203.41	198.18	202.23	203.33	202.43	194.9	198.33	200.39	201.25	195.24	196.4	199.07	201.32	202.87	199.61	196.28	194.01	199.33	197.84	201.56	199.23	203.06	194.87	198.93	205.62	202.82	205.05	205.71	196.57	196.44	193.95	199.69	197.91	202.47	197.88	197.77	197.92	201.76	197.5	200.69
208.99	210.24	209.18	201.38	206.37	202.02	205.18	207.36	213.35	207.19	208.25	209.91	205.41	202.31	204.72	214.08	208.65	196.63	205.63	207.5	209.54	207.43	202.08	206.73	208.2	196.89	201.27	205.85	200.73	200.33	210.89	208.39	208.02	208.37	213.63	201.08	206.85	207.36	204.54	204.65	197.12	214.26	204.95	208.09	207.36	212.04	207.04	202.57	209.48	204.73
200.71	206.38	200.83	205.87	199.7	206.5	196.81	203.04	203.76	199.91	205.43	207.99	200.59	199.13	202.64	203.09	198.45	203.48	209.76	209.86	200.28	201.2	204.46	201.75	206.98	200.58	207.25	204.41	201.9	203.59	197.15	200.45	211.7	199.01	208.38	204.87	207.75	202.15	208.67	201.42	202.86	200.71	204.27	208.25	202.48	205.33	203.12	205.87	199.93	202.03
205.64	210.86	203.34	206.06	206.92	213.14	208.43	211.32	211.07	211.38	211.11	211.87	211.05	205.93	208.13	207.69	199.97	206.22	206.56	212.42	210.55	209.87	212.94	207.9	212.52	210.34	206.84	209.48	206.1	203.4	212.1	204.9	211.26	209.33	207.54	210.86	205.22	204.6	211.07	206.92	209.5	204.86	208.81	210.37	211.67	208.56	204.69	211.77	206.7	210.25
210.62	219.58	212.26	214.33	214.55	214.54	209.9	207.86	218.48	210.44	211.13	206.54	215.38	206.55	207.4	209.65	211.98	210.44	212.5	215.08	212.22	211.63	213.42	213.91	207.41	215.31	214.76	211.78	209.94	212.44	214.6	217.27	213.56	210.13	210.28	213.8	212.42	208.31	211.83	208.58	207.15	215.6	213.88	214.31	209.21	207.63	213.57	205.34	211.03	213.3
220.24	217.58	228.73	214.15	214.72	224.57	218.69	217.12	213.71	216.44	216.44	218.08	218.84	211.54	211.08	217.24	218.23	217.86	217.33	215.62	217.11	211.43	212.95	222.37	217.73	216.4	215.15	212.12	219.23	213.36	219.4	220.82	213.1	213.77	213.81	225.6	214.04	222.3	217.64	215.25	214.59	213.79	209.81	220.18	213.64	214.56	215.49	226.28	221.97	219.09
216.69	210.04	211.18	204.48	206.32	209.08	206.1	212.4	203.07	210.7	203.36	209.79	208.51	208.21	212.59	210.07	209.66	207.25	207.09	211.2	207.93	210.93	211.97	206.22	218.37	208.55	207.9	204.82	210.46	209.62	205.52	211.71	211.72	208	207.21	201.79	207.41	208.74	210.47	207.74	211.52	205.48	211.24	209.1	216.9	208.46	205.85	214.97	203.22	204.43
212.79	205.1	205.54	204.33	202.21	207.51	211.23	211.85	208.22	207.51	206.03	211.07	205.61	208.11	207.22	206.09	207.96	208.51	206.68	206.73	207.02	210.1	209.27	207.14	206.88	204.32	204.96	207.84	206.79	206.34	207.23	214.31	209.97	207.35	208.98	212.94	212.37	206.75	206.04	207.7	214.02	206.22	213.77	212.82	207.25	210.72	204.8	213.01	208.97	206.82
193.62	195.07	193.04	199.9	200.49	190.35	196.88	193.06	192.63	195.54	192.05	186.92	193.65	199.16	192.61	197.11	191.2	193.57	190.18	193.61	193.07	197.61	196.25	195.82	198.89	195.14	191.85	188.88	194.06	193.15	199.22	197.32	194.75	196.91	188.24	193.42	192.9	192.85	195.9	200.1	197.89	194.28	193.77	195.84	193.02	194.96	194.62	194.55	187.95	192.96
209.69	202.64	200.78	208.31	206.23	210.89	206.46	211.22	205.34	209.53	205.27	206.47	209.73	212.08	206.43	217.92	212.6	208.16	200.71	201.46	206.5	212.56	205.29	211.79	207.42	206.9	207.05	214.69	204.11	210.04	205.6	210.01	199.8	207.22	209.58	206.69	205.82	205.91	211.98	208.11	210.58	198.35	208.71	207.05	211.21	211.07	201.23	204.12	213.85	207.56
206.17	204.98	208.92	202.75	202.35	201.87	203.78	207.07	208.86	210.83	201.31	209.93	209.97	206.55	211.82	203.52	205.04	211.73	201.63	202.9	206.81	202.61	211.82	210.88	206.04	201.64	201.48	202.88	208.1	210.19	202.78	208.73	208.75	203.88	207.18	200.94	205.93	203.74	208.16	204.02	206.92	200.59	202.08	202.04	203.64	201.72	208.75	203.98	204.77	206.32
202.77	200.12	204.46	204.29	203.4	204.11	203.78	199.68	197.55	205.82	203.13	200.26	201.98	209.31	196.31	204.85	209.1	200.64	204.06	206.85	199.9	201.12	209.01	204.31	205.55	203.02	203.55	205.09	202.96	196.5	204.32	203.88	202.48	198.91	205.21	200.16	203.17	201.85	206.17	206.77	202.47	200.58	208.41	206.65	202.41	200.12	202.48	208.57	209.64	200.16
209.25	208.27	201.17	200.13	202.98	200.48	204.06	201.24	202.8	201.02	202.89	200.73	198.57	203	207.29	202.39	203.98	203.14	204.09	210.71	203.35	196.51	202.13	208.36	200.74	203.43	204.62	201.05	201.83	202.77	208.83	201.27	207.44	203.15	202.34	198.22	202.21	203.55	204.9	201.07	202.27	208.73	198.35	203.15	199.81	207.26	201.1	202.75	209.92	199.18
207.61	211.34	202.18	211.62	209.23	208.11	207.7	210.34	213.26	204.68	207.47	204.84	203.54	206.14	206.02	207.97	202.09	209.83	206	206.74	204.63	205.73	206.69	211.03	212.84	208.72	211.31	209.77	211.12	209.62	196.43	212.1	205.86	202.45	205.84	210.65	206.01	206.28	209.35	207.87	208.38	207.18	209.65	210.82	214.1	205.07	209.08	203.5	207.6	209.89
207.64	207.15	206.58	208.76	207.45	210.68	203.25	212.14	203.64	205.4	205.07	207.32	208.31	207.32	206.63	208.71	202.84	207.85	206.13	206.52	212.86	208.33	206.84	208.92	201.34	202.79	206.69	208.97	207.86	208.23	205.63	207.41	207.42	211.45	213.18	204.7	214.51	204.16	211.73	207.37	210.9	213.43	206.29	204.08	209.99	204.9	211.23	216.6	216.02	216.51
209.16	205.31	203.86	204.88	202.76	210.06	206.74	205.64	202.81	205.72	200.35	206.4	205.24	198.83	200.84	201.06	203.46	201.13	205.99	204.64	206.47	201.64	211.23	204.06	203.54	201.29	202.1	205.07	208.09	210.45	200.67	196.28	205.52	201.43	206.01	201.14	205.65	203.37	200.03	204.78	201.97	204.36	195.9	200.78	211.14	206.46	203.99	204.85	200.36	200.61
203.34	201.51	197.3	205	198.51	199.38	205.14	201.18	204.5	204.47	204.48	209.74	203.48	200.23	199.8	201.63	200.05	199.7	207.5	200.43	196.05	205.49	202.11	203.73	207.11	197.44	203.31	205.97	202.38	201.62	207.53	200.14	200.25	205.51	208.46	203.85	210.01	210.72	211.55	205.86	200.95	205.47	204.76	201.43	208.33	201.24	198.88	209.29	200.34	200.31
215.84	212.24	205.94	212.54	216.34	212.66	215.9	215.22	207.33	208.64	212.44	217.07	210.49	208.5	211.64	209.99	209.78	207.32	209.61	206.07	216.49	205.25	216.85	211.52	211.08	219.03	213.13	219.09	208.58	213.4	217.05	210.11	208.54	214.52	216.99	215.05	214.96	213.05	211.75	208.18	218.94	211.03	213.21	212.44	213.08	213.59	214.63	216.83	215.35	211.37
217.91	221.71	216.11	215.81	217.21	221.09	220.78	219.46	222.3	214.57	216.72	217.14	221.21	218.49	219.71	220.67	215.22	215.53	212.1	221.73	220.08	217.4	215.97	224.48	218.54	215.8	215.15	215.39	222.15	222.33	226.29	217.65	215.63	212.05	222.44	218.43	218.05	219.23	217.43	216.63	218.74	214.6	213.03	219.4	217.2	222.8	215.79	222.37	217.83	218.76
206.85	215.82	214.06	204.78	211.75	207.13	208.81	211.14	212.77	209.02	206.09	208.23	207.56	205.88	213.48	202.87	204.15	210.87	209.74	209.4	205.94	210.68	213.14	203.94	215.6	212.16	210.2	211.02	205.71	211.82	204.18	210.35	200.2	209.65	212.6	203.75	211.14	208.01	210.39	209.81	209.54	209.07	206.03	206.58	209.8	210.13	205.06	206.94	210.38	209.33
205.47	209.4	214.59	211.45	199.55	202.21	201.69	194.62	208.14	202.68	209.12	202.52	209.55	205.43	202.84	203.01	209.97	198.92	201.73	211.99	203.97	203.2	200.54	201.66	198.35	202.29	199.15	193.7	204.92	205.6	204.8	209.22	206.13	202.35	203.25	204.35	206.79	202.49	200.69	206.78	204.35	204.03	209.82	210.53	202.07	209.47	201.91	205.21	200.42	206.7
214.95	212.31	227.31	220.53	224.33	221.37	215.49	216.14	223.44	215.7	211.72	214.95	219.55	221.55	225.87	217.37	222.16	215.33	214.3	217.35	222.49	210.31	217.53	216.16	218.27	210.6	223.55	217.35	217.61	219.47	218.5	215.08	221.31	214.89	226.99	219.81	226.3	224.96	220.67	217.61	214.9	213.97	220.94	219.99	215.97	216.07	211.17	219.06	223.19	222.9
211.34	211.98	196.67	204.78	208.96	204.45	205.62	209.38	203.9	203.99	206.56	206.89	212.03	206.62	202.29	205.33	211.41	207.16	210.25	205.75	206.8	209.98	202.93	207.85	201.98	203.84	202.04	208.92	211.3	206.16	202.83	205.62	207.23	206.37	203.29	207.49	208.84	202.15	198.72	204.66	209.56	201.02	203.1	202.97	209	212.22	211.68	201.84	205.17	210.85
206.19	206.68	211.15	211.27	207.3	203.71	210.58	206.33	205.52	201.68	204.11	210.15	201.27	207.64	208.17	212.47	211.87	211.8	206.78	211.57	205.7	207.93	199.55	217.48	207.29	208.37	208.99	206.19	209.9	203.62	214.45	212.94	208.8	201.55	212.57	204.47	208.97	211.85	207.52	206.44	205.71	207.83	206.31	202.53	202.34	200.79	210.92	206.69	208.62	203.94
208.32	197.21	203.81	201.6	202.09	198.47	197.58	202.93	209.96	202.91	199.23	200.97	198.87	196.16	203.46	198.09	194.35	200.38	195.14	201.99	200.73	201.84	203	199	205.2	204.01	202.8	196.8	206.43	200.18	202.25	202.26	204.81	196.46	200.11	197.76	197.83	204.17	205.91	201.09	193.12	197.15	203.91	197.9	197.74	203.45	197.18	203.4	200.17	201.2
204.8	205.4	210.51	210.79	202.95	203.65	205.59	207.19	207.03	204.11	208.94	208.62	212.14	209.46	209.34	208.78	211.47	212.37	204.36	210.54	210.79	206.92	210.67	208.42	211.51	204.07	207.98	213.53	204.54	211.34	204.22	210.6	210.09	207.29	211.57	209.56	216.27	206.48	209.4	211.69	207.52	207.55	200.64	209.54	214.02	209.1	204.26	209.93	202.67	202.58
208.32	205.32	205.83	204.78	200.16	198.27	204.43	204.38	200.51	203.02	209.7	205.93	199.67	200.01	201.2	202.22	210.8	203.45	207.54	202.53	204.35	196.11	207.5	199.6	202.35	202.09	199.96	202.47	202.72	211.52	204.48	198.31	206.47	201.26	202.93	196.48	202	207.82	204.61	203.43	199.19	206.74	207.24	206.43	194.89	196.23	207.68	204.57	203.07	206.02
205.66	207.51	204.78	210.82	211.2	203.01	207.24	205.48	210.44	207.67	207.84	201.62	206.88	211.61	211.99	199.62	206.86	211.04	209.58	210.61	208.53	206.85	204.96	208.1	202.94	213.9	207.56	206.13	205.82	209.83	213.68	206.86	207.78	203.56	205.81	209.9	206.9	209.49	203.37	207.08	210.31	205.57	210.01	207.73	204.76	209.98	204.8	211.64	203.2	209.63
218.4	212.32	219.4	221.53	217.73	220.48	221.01	212.61	210.64	216.36	221.87	217.13	211.17	220.94	217.92	215.98	220.88	218.81	214.37	214.75	219.07	217.96	211.51	223.22	223.35	210.89	214.09	215.35	218.51	217.59	213.39	218	217.71	217.03	217.05	224.14	211.95	214.54	218.87	220.57	217.03	218.08	217.29	217.16	213.96	211.15	218.37	220.88	224.83	222.55
210.77	208.69	208.44	208.59	213.76	204.68	203.46	211	206.78	210.3	211.81	211.98	209.96	210.64	206.56	203.84	203.66	210.81	212.21	215.79	210.47	211.33	209.84	209.3	212.41	209.25	203.6	209.07	206.73	203.15	216.39	214.85	215.16	206.25	212.09	213.03	211.55	214.47	206.22	204.86	208.97	207.47	207.13	212.62	210.89	206.58	209.79	210.25	211.71	207.27
215.04	208.8	210.25	213.95	208.1	211.85	213.24	213.78	212.38	210.19	210.08	215.75	213.94	217.02	214.56	212.6	214.09	209.72	210.35	212.06	209.1	211.16	210.79	209.3	212.89	203.63	209.83	215.62	210.91	206.64	214.44	216.58	208.48	207.29	215.96	214.5	210.45	214.13	217.15	205.15	212.62	211.89	213.62	210.44	211.21	210.84	208.21	210.93	212.33	205.03
215.64	214.68	212.11	205.64	211.93	213.79	207.03	206.55	207.98	216.17	211.55	213.21	211.77	209.07	205.18	211.08	211.44	204.14	207.38	215.79	206.12	209	206.02	208.16	209.18	209.09	208.03	212.78	209.22	207.76	207.56	207.5	212.71	210.89	210.81	211.82	212.87	204.35	208.13	209.86	214.85	215.38	212.99	209.14	206.75	208.23	202.76	209.23	212.38	208.04
205.4	205.19	201.23	199.29	195.23	203.15	198.98	195.7	197.86	196.92	196.77	204.23	202	195.25	197.38	202.81	197.03	197.8	195	198.59	204.97	198.81	201.96	200.62	197.45	199.11	199.44	202.82	208.13	197.01	204.26	200.68	196.24	198.79	201.33	201.2	197.38	201.19	200.37	197.68	198.19	197.45	195.26	198.69	188.06	201.29	196.76	205.34	199.74	197.4
214.43	218.45	209.36	210.42	220.99	211.86	213.45	214.06	211.85	213.46	215.03	218.68	210.62	213.82	210.2	218.76	208.34	218.36	215.85	217.56	212.18	212.07	212.53	208.2	214	216.02	218.17	216.06	211.96	216.77	216.96	217.26	210.75	207.29	214.6	211.15	206.06	206.34	209.69	217.25	211.24	211.62	211.75	207.42	216.96	209.07	214.84	210.18	212.28	215.83
207.7	199.35	200.67	199.37	202.51	200.04	202.54	196.83	210.7	207.79	197.42	201.01	201.09	198.6	202.02	199.31	198.21	196.14	196.31	202.64	202.5	204.3	199.94	203.45	199.05	200.97	206	199.62	194.3	196.92	198.21	199.98	189.66	199.22	201.07	201.06	196.82	202.55	198.06	198.06	203.69	193.35	196.65	198.44	202.2	196.07	197.81	204.07	209.19	207.31
212.48	217.85	215.55	215.27	216.73	221.66	213.46	218.46	214.76	219.41	218.81	212.86	215.95	221.61	219.14	216.78	215.15	215.33	226.64	215.04	220.82	219.51	217.96	218.48	217.15	220.11	223.07	215.2	218.59	225.1	214.82	214.91	220.36	221.25	212.42	220.4	219.97	214.79	217.06	213.23	224.17	214.08	209.35	220.66	220.19	216.12	216.68	217.78	209.96	215.28
209.47	212.53	211.02	210.84	207.93	213.52	217.31	215.76	210.48	210.96	208.25	215.66	211.48	206.01	213.73	210.58	210.46	210.46	212.36	212.19	210.6	210.61	206.8	209.13	207.68	208.5	207.44	206.96	209.17	217.68	208.8	206.85	211.08	205.73	212.74	213.42	212.98	210.84	210.96	213.37	204.65	209.22	213.11	205.41	217.12	211.4	212.62	217.39	210.68	215.46
210.29	208.23	209.23	204.21	200.66	205.14	211.56	209.16	205.52	206.7	204.11	205.59	201.71	209.71	212.09	207.72	206.26	205.53	208.03	210.87	217.11	202.04	206.69	206.83	205.48	205.41	203.33	202.44	203.96	212.27	213.99	201.85	207.55	215.9	209.53	209.33	199.29	206.33	209.93	208.91	208.24	201.5	207.84	214.22	208.69	204.13	206.58	207.17	203.87	206.27
196.12	203.2	199.64	197.61	201.28	195.97	199.69	196.59	202.47	199.85	204.33	193.51	196.31	202.95	201.79	209	197.92	202.52	201.3	197.14	200.88	200.94	201.14	199.74	200.73	201.51	203.11	195.99	201.5	205.48	194.89	204.19	205.14	196.83	197.22	205.16	199.58	200.37	207.6	203.28	199.83	196.93	196.09	202.42	187.28	199.39	204.44	194.85	204.47	198.24
190.04	200.21	190.48	195.77	198.66	195.62	191.36	191.56	191.58	196.54	192.49	192.08	190.6	196.1	197.99	198.13	191.32	187.69	195.29	186.68	194.94	196.71	194.8	190.57	192.6	194.94	193.62	196.93	188.49	192.92	198.21	190.49	193.88	191.38	195.71	192.29	191.14	187.92	191.13	193.37	197.38	198.07	197.35	190.18	200.23	193	196.18	191.44	196.41	196.23
216.09	220.84	207.73	222.51	215.51	217.87	219	218.8	218.28	216.39	217.81	214.39	221.59	226.56	220.97	214.39	216.88	216.08	213.69	224.3	221.01	211.43	223.65	217.87	211.22	213.98	216.13	220.44	219.89	212.29	212.69	217.27	225.95	218.1	222.08	216.27	215.92	218.08	222.04	222.1	218.26	215.42	221.61	220.13	218.2	224.48	224.91	211.17	216.77	224.73
204.49	209.48	206.23	204.43	205.52	200.72	209.23	203.41	208.45	206.41	202.81	206	206.09	209.6	204.79	207.8	203.67	211.86	208.58	201.17	203.99	206.31	212.34	205.89	202.13	208.98	207.26	208.09	206.18	208.5	205.77	208.43	203.98	201.2	209.4	207.09	207.77	204.43	209.87	207.86	208.54	207.62	203.43	202.3	205.8	206.49	201.47	203.71	202.65	206.15
201.52	202.91	202.96	201.97	206.77	205.3	208.82	202.61	202.79	201.09	200.93	207.92	195.42	202.61	199.68	208.91	202.33	203.41	200.64	206.2	203.52	206.62	201.59	201.86	208.72	202.4	209.4	201.8	207.94	206.45	203.04	201.12	205.99	198.49	197.05	202.22	201.88	211.08	207.68	205.47	213.25	200.15	204.73	202.12	198.84	204.81	207.42	198.92	204.99	206.28
205.45	190.9	196.05	196.73	200.3	197.96	204.69	196.46	205.99	197.94	200.17	195.58	200.5	206.21	198.17	198.68	199.23	195.78	189.77	199.33	202.97	201.64	196.3	199.2	194.03	202.1	200.94	205.4	198.87	201.08	199.54	200.48	201.65	196.21	201.51	196.45	195.87	206.37	195.33	201.27	195.37	199.57	200.98	197.79	199.53	200.06	194.43	199.2	199.3	200.5
220.57	213.9	225.31	221.4	221.35	215.65	220.52	222.53	219.53	217.33	214.66	211.65	219.89	217.84	219.26	220.11	221.05	219.74	219.32	214.11	219.3	219.85	214.19	223.67	209.25	215.58	214.78	218.64	219.39	216.23	217.96	212.4	212.82	218.25	212.19	219.08	212.85	225.21	217.55	220.87	214.57	220.77	213.79	209.69	220.05	220.46	218.03	218.35	214.63	216.7
214.65	214.46	211.85	214.5	210.13	212.42	215.6	201.62	211.34	204.1	208.14	206.68	205.22	211.01	209.53	204.39	211.28	210.89	211.91	213.7	215.85	209.2	207.6	208.94	213.8	210.3	207.05	212.58	204.4	206.52	209.53	211.99	213.12	210.74	209.85	209.09	200	209.01	204.21	211.55	208.41	202.13	208.79	206.85	216.57	210.08	209.16	206.31	204.72	204.64
208.69	210.86	206.35	212.2	215.53	212.96	206.35	214.26	211.05	204.28	217.1	212.61	208.66	212.25	210.86	212.68	212.2	211.01	210.1	209.18	209.54	209.71	214.61	207.28	205.84	208.67	215.62	211.49	210.72	207.88	208.63	213.74	217.28	207.24	211.23	212.54	206.85	214.66	211.75	216.98	211.92	213.3	211.46	208.52	209.95	209.35	205.6	207.85	209.23	213.14
199.39	207.04	208.68	203.58	205.21	207.55	209.15	202.5	207.75	203.47	206.07	203.35	200.53	200.33	209.06	210.95	203.01	204.77	206.3	208.21	212.46	215.62	211.41	205.02	210.37	208.36	206.11	204.38	206.38	210.68	207.19	216.94	209.09	208.38	199.51	204.06	209.25	206.64	208.45	211.48	204.15	208.19	206.74	204.51	205.97	203.07	207.86	211.88	199.83	210.1
205.4	210.84	203.46	204.59	209.59	214.04	206.07	204.93	210.82	208.56	209.26	205.4	205.51	212.59	205.59	203.51	211.5	201.26	204.07	206.42	211.32	208.44	207.41	208.55	206.86	208.98	212.55	213.62	203.26	216.55	198.83	208.7	206.93	206.59	203.51	204.25	204.95	208.9	204.1	207.76	206.09	208.44	206.01	206.85	210.43	210.24	210.87	213.05	206.51	215.78
199.35	201.58	198.91	201.37	205.63	201.25	204.01	200.34	200.98	201.1	204.61	198.16	199.57	201.65	203.18	201.79	198.16	212.48	203.64	200.03	202.14	208.8	205.54	207.96	201.94	200.67	201.84	201.32	203.01	206.19	206.27	200.78	201.14	195.47	206.02	206.07	205.15	198.24	200.98	202.49	204.28	198.41	207.49	199.13	203.31	203.83	199.05	197.71	202.39	203.81
203.93	209.67	204.4	209.94	203.94	212.73	208.79	209.29	207.04	204.94	212.62	206.12	210.79	214.7	208.94	214.5	202.77	206.86	207.04	212.15	212.08	211.59	209.84	212.29	213.37	206.31	202.15	212.7	204.5	217.11	207.55	207.42	209.36	211.27	202.48	216.69	202.79	212.2	202.27	203.38	208.83	214.01	209.38	214.61	205.23	208.1	210	208.13	212.58	212.19
206.91	208.77	207.93	206.65	205.57	210.15	204.86	202.06	206.97	207.51	209.02	209.18	200.69	213.49	213.39	205.54	206.87	206.12	209.57	213.65	212.55	213.29	206.84	207.69	213.89	204.13	207.5	208.27	211.49	207.39	210.51	210.18	211.19	208.6	200.39	211.61	210.94	209.46	211.05	214.27	207.03	213.45	207.34	209	210.6	208.94	211.05	204.71	210.99	208.48
214.47	214.23	216.28	214.96	209.88	211.58	209.9	207.4	213.19	212.22	211.15	208.01	210.19	214.2	218.29	214.39	221.77	216.07	213.06	213.45	215.59	205.95	206.44	215.41	213.68	213.71	210.21	210.35	215.76	213.19	208.72	216.1	209.35	213.73	213.66	211.19	213.05	213.22	208.59	212.07	216.46	217.15	207	215.59	215.34	217.78	214.39	209	214.69	211.5
219.57	219.26	225.1	213.57	220.88	221.24	214.76	211.84	217.25	219.39	216.19	218.23	216.18	213.91	218.52	214.96	227.48	221.11	222.43	215.36	214.15	215.74	218.14	211.81	214.64	216.22	218.77	218.28	216	222.26	218.01	215.76	217.72	218.57	208.12	221.2	216.95	212.71	219.9	216.89	213.04	218.95	213.38	215.41	217.08	213.03	218.77	208.81	216.13	215.28
204.03	208.1	206.87	211.11	206.87	212.06	206.22	210.51	206.99	209.45	208.97	199.74	213.87	206.78	205.46	208.81	209.29	209.61	208.87	211.44	210.61	211.86	207.81	204.86	209.51	206.48	208.29	211.49	213.56	209.47	216.18	210.46	210.69	208.12	208.79	208.8	213.62	213	206.46	206.36	208.01	202.98	208.8	209.79	209.89	205.31	206.99	208.17	204.96	213.74
203.34	205.57	210.35	205.88	204.96	204.33	201.25	208.78	202.72	209.12	210.58	209.89	202.75	207.44	204.52	204.44	206.36	202.73	201.81	199.57	199.96	211.67	203.82	204.44	209.55	205.55	206.13	210.51	198.07	205.81	208.24	202.11	205.9	203.96	204.2	207.5	203.23	212.21	210.54	204.99	207.77	203.65	211.36	205.87	208.11	205.05	200.28	206.42	202.38	203.82
203.08	201.85	206.55	196.6	197.07	203.17	201.1	207.05	203.85	201.41	208.99	203.5	201.88	201.5	206.8	204.93	206.23	204.08	202.42	208.77	205.11	199.18	204.09	200.52	204.99	203.26	198.61	201.56	206.96	200.54	199.57	201.45	205.48	204.92	207	198.82	205.26	200.88	203.21	194.71	206.16	202.2	204.04	197.18	203.75	202.78	199.56	205.57	203.59	200.52
198.06	205.96	209.62	207.51	217.05	207.41	213.29	206.7	201.2	201.89	204.51	210.45	205.85	215.9	208.66	208.56	206.85	211.42	207.33	206.33	211.69	212.31	206.8	210.95	210.64	209.58	209.55	215.75	212.07	206.95	211.05	206.94	208.82	206.65	212.89	217.67	214.13	207.97	213.12	209.51	210.41	209.55	204.4	208.4	207.59	210.76	206.34	207.17	213.96	206.38
201.11	199.14	207.51	201.12	205.42	206.26	200.87	201.99	195.74	205.33	206.29	205.44	199.75	204.97	206.19	199.42	203.6	209.89	205.86	206.87	202.84	204.98	206.26	204.67	206.22	203.64	197.99	204.15	195.12	200.72	201.84	204.37	205.78	206.09	203.14	201.65	198.66	202.07	204.24	206.45	201.52	207.09	202.25	208.64	197.49	199.66	203.23	205.03	202.56	203.54
200.1	198.56	203.15	195.07	198.36	192.34	201.19	193.36	196.38	195.62	195.57	200.53	193.73	196.27	195.15	202.71	195.85	196.91	196.76	198.21	194.53	196.03	198.37	199.29	202.13	194.08	194.39	196.77	197.33	199.01	202.94	198.04	198.69	194.95	199.46	203.9	189.9	202.04	192.81	197.28	202.15	200.08	197.3	196.81	196.71	201.51	198.16	196.9	195.54	200.38
205.02	201.8	197.38	202	203.01	209.81	206.48	201.01	202.75	203.27	197.43	204.96	202.39	203.07	199.93	199.43	201.53	203.9	204.13	200.72	208.41	194.57	197.63	200.38	199.51	194.86	208.02	201.47	205.94	203.45	206.86	203.53	204.9	206	201.41	208.01	200.39	198.16	209.3	196.77	195.63	203.09	201.75	200.41	200.65	191.08	204.09	203.64	203.01	200.67
213.68	213.94	218.41	217.64	209	217.98	218.68	215.21	212.56	224.71	216.67	213.3	217.78	220.71	214.25	212.15	222.52	206.92	212.38	216.42	215.18	214.15	217.61	217.94	221.33	215.31	214.97	223.55	220.59	219.75	213.65	218.24	218.9	220.28	212.7	219.69	216.13	211.17	219.98	214.27	215.71	214.67	222.61	219.63	210.28	218.44	212.93	215.3	218.72	222.98
206.37	206.17	209.33	207.36	207.68	207.19	212.2	214.07	201.91	210.27	201.74	201.39	206.47	205.1	209.23	204.62	203.88	214.85	208.52	204.31	201.31	211.2	205.02	211.04	209.2	210.71	209.47	208.37	205.01	204.02	212.59	211.21	212.28	207.74	209.23	204.34	215.29	208.37	211.47	204.78	210.76	207.05	202.94	208.54	202.99	204.39	207.68	208.31	210.07	205.43
196.08	188.52	198.44	192.62	196.45	192.88	195.04	193.38	205.32	200.41	196.59	193.3	195.41	199.44	187.87	190.54	204.97	197.46	196.12	192.4	196.51	197.11	199.59	198.5	199.35	193.35	190.47	197.52	197.66	197.96	188.92	189.71	194.43	194.35	188.8	195.09	192.87	194.31	195.57	190.96	196.29	188.45	196.59	197.44	198.45	200.67	196.61	194.63	198.4	201.23
197.49	207.08	206.49	202.43	203.3	199.03	199.93	207.94	205.29	207.31	208.52	205.79	205.75	198.78	209.58	200	202.05	202.67	210.03	200.02	205.22	197.55	203.78	201.88	206.24	210.51	210.29	207.15	205.46	206.24	203.75	205.24	203.56	199.86	207.8	206.61	206.34	200.16	207.29	201.32	202.37	200.61	197.19	201.43	205.96	204.8	204.99	204.02	200.73	205.75
219.82	218.86	216.06	224.13	215.19	211.85	220.36	217.77	216.99	216.95	212.46	214.74	220.1	214.4	216.01	212.33	217.33	219.9	220.35	212.35	219.23	221.87	214.14	214.26	213.69	215.51	217.69	217.7	217.07	210.58	214.34	216.07	215.74	218.45	222.75	220.12	215.28	210.79	213.68	226.86	220.99	226.02	218.5	216.05	216.29	219.63	214.54	220.01	217.85	210.07
200.21	195.86	193.22	203.37	206.69	200.14	198.54	196.32	208.94	207.8	208.42	206.84	197.8	206.04	197.89	204.84	198.91	195.21	207.84	196.37	200.91	202.03	201.27	203.78	204.15	201.18	201.01	204.49	198.44	206.09	204.82	209.59	203.99	199.1	203.48	199.15	200.09	200.17	199.1	201.46	205.59	199.77	203.56	192.78	201.14	206.14	195.35	203.98	204.45	206.76
201.93	201.78	197.23	195.81	198.41	202.96	195.28	203.56	195.78	200.27	198.56	192.51	204.02	189.06	202.15	204.16	200.74	203.06	196.06	199.63	192.68	193.46	195.06	195.94	202.74	196.57	201.56	189.7	201.68	197.62	197.59	195.19	200.49	198.75	196.96	205.2	196.13	199.29	197.07	198.33	199.87	199.67	198.46	195.99	200.72	200.77	199.98	198.93	189.07	198.97
210.81	213.72	211.49	217.39	211.06	211.74	210.27	214.32	210.24	216.37	211.21	211.92	205.87	213.49	214.45	209.96	214.19	215.01	213.54	209.36	208.09	206.42	217.25	216.32	210.32	204.69	212.62	218.1	212.06	216.92	218.61	208.89	209.19	216.12	209.39	209.77	207.4	216.01	207	210.77	212.18	211.87	211.64	209.55	211.82	210.39	212.07	210.51	206.38	211.94
203.66	214.09	203.97	208.87	209.54	212.59	207.26	205.46	209.01	209.23	215.95	207.32	210.52	207.09	215.7	205.65	210.04	212.29	204.86	204.01	205.97	206.93	206.55	207.96	209.39	211	211.12	213.51	212.39	208.07	214.38	206.01	214.86	206.3	206.29	212.48	208.53	207.46	211.1	208.97	205.16	213.69	208.67	211.85	209.62	207.47	216.55	208.08	216	203.94
212.63	212.71	211.25	209.24	214.14	208.67	208.46	211.51	217.55	212.06	208.03	206.36	215.63	215.27	210.9	205.65	208.41	213.33	210.31	214.28	212.36	216.83	211.01	211.43	212.52	215.11	211.37	217.21	208	212.85	212.66	211.11	208.84	213.41	214.71	209.79	211.27	209.49	207.57	215.77	207.72	203.88	207.53	209.31	214.65	211.67	210.61	210.12	206.53	206.81
216.19	220.88	216.87	215.8	221.15	214.7	221.11	220.71	220.64	218.67	210.26	212.24	213.92	214.15	221.08	213.95	212.45	218.58	214.34	210.79	216.73	218.42	215.81	223.35	215.03	221.91	219.31	216.5	212.79	218.31	217.07	213.9	217.68	216.59	216.71	215.63	220.4	214.7	220.14	213.48	216.79	216.73	217.76	214.19	215.88	218.87	214.81	219.15	221.88	218.85
203.51	198.44	203.06	198.97	198.62	203.75	201.52	203.37	198.43	202.63	198.66	196.65	201.46	200.3	201.58	203.45	201.24	205.78	195.03	205.3	200.24	201.59	201.91	197.68	192.48	202.33	197.45	207.58	201.78	198.84	198.45	202.74	200.21	192.97	201.32	203.84	203.4	201.75	200.76	196.64	199.52	198.21	204.68	203.33	202.92	198.48	199.77	203.92	199.66	197.7
214.99	221.46	218.66	212.31	220.1	218.2	230.95	213.97	213.38	217.15	217.64	215.7	215.46	219.16	216.3	221.46	218.58	215.58	219.58	219.76	212.71	219.1	221.81	217.35	215.12	215.03	219.49	225.07	215.99	220.85	214.25	223.74	216.07	215.52	219.24	214.07	215.68	214.99	220.5	215.46	214.32	218.06	211.91	220.31	217.51	214.26	217.03	218.76	215.82	218.07
198.72	200.41	208.54	205.95	202.35	207.05	205.09	197.42	205.11	205.63	204.96	207.33	205.07	204.67	203.25	206.92	203.73	207.88	202.74	199.82	206.98	204.91	205.17	206.35	206.32	203.02	205.67	207.91	204.53	200.95	204.19	204	203.87	204.48	207.25	205.51	202.95	201.7	201.84	209.32	201.24	202.74	201.2	202.65	206.49	202.06	201.99	199.95	201.58	208.26
198.39	199.23	200.21	201.94	199.26	192.28	200.1	198.62	198.15	195.64	195.52	199.63	195.38	196.69	199.63	199.65	198.32	206.11	203.66	200.87	203.91	198.59	194.82	195.79	205.12	195.59	198.58	206.55	198.19	197.77	200.57	196.54	196.39	195.23	202.49	203.16	196.36	200.07	204.3	199.38	202.1	204.96	199.18	200.27	199.45	197.69	196.27	201.16	200.88	199.8
216.14	204.77	205.97	208.17	207.8	210.62	208.59	208.12	204.71	216.72	210.99	217.1	211.36	204.93	208.51	213.86	209.13	211.03	207.94	198.24	212.52	209.63	203.75	210.5	203.41	208.86	201.25	211.88	211.19	206.86	206.67	208.22	214.41	208.55	213.31	210.46	209.57	206.65	209.88	204.93	206.71	206.71	209.1	204.18	206.71	209.5	215.01	206.09	207.46	205.05
212.77	206.93	202.4	206.22	203.98	204.7	200.87	206.43	205.47	200.5	206.28	211.73	209	204.91	199	206.7	208.44	205.05	209.67	207.97	205.8	207.71	208.9	212.82	206.18	203.55	210.94	209.18	203.54	205.77	203.61	211.03	204.52	202.37	208.31	203.24	204.22	212.96	211.63	211.77	214.76	200.13	209.32	214.88	207.06	210.73	206.74	207.51	203.46	203.7
213.34	209.69	211.74	207.36	210.82	216.38	214.23	214.96	209.08	208.44	205.69	216.27	211.57	213.02	208.73	212.1	210.35	210.75	211.29	215.2	210.83	208.31	212.21	211.09	219.17	215.55	209.12	215.46	211.46	206.94	207.88	213.48	212.32	217.06	215.14	206.47	207.32	210.15	211.08	217.66	210.82	207.82	207.38	215.18	213.58	205.7	213.09	213.77	209.64	211.37
205.75	213.06	203.48	204.77	212.36	205.65	208.55	203.7	208.66	214.36	200.05	211.04	209.39	211.62	207.72	210.29	214.14	208.91	207	205.3	209.06	211.01	208.03	209.59	205.01	207.15	208.75	213.49	208.7	208.73	212.95	208.54	204.24	197.11	206.83	205.38	206.83	204.02	214.5	215.09	213.54	207.94	199.71	206.33	207.36	210.28	204.51	204.53	207.04	214.36
211.54	211.8	210.81	210.05	207.47	207.14	210.92	209.67	211.22	211.03	206.61	214.7	207.6	211.96	211.52	208.83	211.22	207.33	207.39	213.91	210.59	210.12	205.36	214.55	207.62	201.11	211.27	204.59	207.13	214.45	207.8	211.16	210.88	212.45	214.16	215.63	202.9	211.4	207.56	218.57	211.66	213.25	211.16	213.17	208.74	210.64	213.55	210.19	210.42	208.79
201.59	210.08	203.93	202.33	206.62	205.77	202.02	199.16	204.2	204.31	209.76	206.09	199.79	208.05	211.4	199.86	205.71	208.32	200.88	202.23	210.09	200.8	204.77	200.25	202.27	201.78	205.27	208.28	207.18	202.18	207.4	202.56	206.12	205.03	207.62	207.27	203.43	206.78	209.51	213.63	202.79	217	204.86	204.68	202.48	207.56	212.13	205.66	196.39	209.85
202.42	205.64	205.96	197.53	205.28	201.75	201.81	193.89	202.15	204.81	203.96	203	203.97	205.53	204.69	201.01	201.04	200.96	195.5	202.4	202.96	204.73	207.29	202.54	206.55	205.66	205.39	199.9	205.84	204.21	209.58	198.52	201.16	212.27	196.28	208.17	206.59	208.91	207.78	206.12	207.32	204.18	201.17	209.74	208.65	203.55	206	208.94	204.67	209.42
207.83	208.69	210.58	206.89	203.14	208.23	218.37	213.06	213.79	210.47	206.63	203.03	212.91	209.05	207.04	208.19	207.21	206.48	209.3	209.44	214.07	203.83	213.04	208.12	209.74	208.53	206.68	210.73	207.8	212.02	206.96	208.39	211.17	211.09	212.18	210.71	209.99	204.51	212.25	213.62	203.71	213.44	209.37	209.49	208.86	213.05	209.22	205.99	208.9	208.7
203.02	206.01	201.28	211.08	204.34	206.01	205.07	204.98	200.37	202.71	202.07	206.88	204.48	200.32	203.72	199.57	200.98	196.48	206.25	201.2	206.58	208.34	202.41	200.74	199.14	201.15	207.68	200.65	205.42	202.53	204.35	195.93	204.27	206.98	201.25	207.24	199.37	211.14	210.1	208.31	203.28	205.41	202.7	202.88	204.68	201.11	202.32	199.73	206.93	195.82
206.71	209.4	209.84	205	212.98	210.77	203.26	207.28	209.2	205.22	203.83	203.72	207.77	203.16	209.44	202.31	214.9	206.72	207.84	200.96	209.05	217.24	210.41	210.04	214.23	212.71	199.13	212.52	205.37	204.84	203.43	206.32	216.47	202.33	206.97	208.36	209.27	208.19	211.58	213.85	211.8	208.41	200.65	209.49	209.12	207.27	211.21	210.59	206.27	207.61
210.41	204.39	208.85	216.71	205.86	205.59	205.12	203.85	205.72	207.44	208.86	207.45	210.36	206.85	206.03	207.19	212.5	215.48	212.51	210.28	214.72	209.95	208.79	210.18	206.73	205.07	205.43	214.8	212.54	206.24	209.85	206.19	200.99	205.45	212.48	208.83	211.07	214.91	210.13	208.83	213.3	207.37	203.69	209.06	207.23	204.51	207.05	206.56	207.43	210.78
203.18	204.03	209.64	211.1	199.87	206.96	208.97	198.16	212.21	205.81	206.11	198.52	206.99	200.57	209.65	208.54	207.44	206.01	204.54	201.6	211.19	202.39	200.84	202.93	206.18	207.54	211.23	198.16	202.4	204.29	207.77	203.69	211.09	202.7	207.41	217.41	204.96	205.85	200.38	204.07	212.32	212.49	207.59	202.72	207.25	204.25	210.14	208.92	208.58	207.07
198.55	202.76	207.72	202.56	202.38	198.94	197.37	201.84	201.29	201.98	196.07	202.68	198.56	202.42	206.46	196.96	204.81	204.51	202.93	199.62	203.21	202.35	206.83	207.07	200.35	206.9	200.68	206.36	205.59	212.62	201.55	199.64	199.73	198.4	200.54	206.46	206.68	199.06	197.3	208.02	198.38	200.48	198.86	200.91	208.08	201.71	205.13	209.15	205.73	199.98
222.62	219.74	211.63	213.6	213.51	223.66	214.36	223.97	215.27	213.09	212.05	213.76	218.42	212.45	217.42	218.71	220.31	215.11	219.7	220.79	217.03	218.85	217.79	218.08	213.97	214.42	221.55	212.1	218.25	218.92	215.9	223.26	217.77	219.54	214.65	222.81	217.45	210.3	216.25	217.84	218.43	215.89	209.56	210.51	213.41	221.58	216.29	222.35	218.63	215.41
215.9	212.07	198.24	207.14	205.46	202.96	204.02	211.88	204.01	200.08	202.05	202.69	199.77	209.72	209.12	207.46	206.38	205.02	206.45	211.98	202.74	211.49	207.63	211.69	212.07	202.95	205.71	207.54	212.85	211.62	211.52	208.8	206.59	204.82	209.52	203.23	206.34	209.34	209.12	204.03	210.16	214.78	213.08	209.51	210.23	208.45	206.58	205.09	210.01	206.55
194.14	207.34	197.34	198.99	201.96	209.21	199.05	202.05	199.96	200.2	191.31	193.49	195.33	199.69	201.57	201.05	200.6	199.63	201.56	204.14	202.25	202.57	195.9	198.98	205.77	202	204.81	201.33	205.87	198.9	199.62	198.27	203.59	199.02	200.92	202.96	204.8	200.89	199.78	202.4	197.41	199.65	194.2	198.42	196.76	202.45	203.37	197.49	201.58	199.55
197.98	203.45	200.93	197.12	202.57	197.58	197.8	190.83	198.56	198	206.65	202.41	193.3	199.72	198.04	201.87	199.14	199.64	201.45	195.07	206.06	192.92	199.08	197	198.39	203.13	200.32	202.74	194.15	193.22	198.04	203.39	201.47	201.83	200.39	199.73	200.12	193.85	199.99	196.84	198.81	197.86	201.98	197.73	191.89	200.54	197.16	202.15	200.27	203.43
219.4	212.65	215.36	216.82	212.18	217.31	218.71	216.96	218.84	214.24	221.29	214.15	217.43	215.72	218.95	217.98	211.13	221.72	217.98	219.73	219.77	216.06	220.05	219.41	212.55	221.95	215.07	219.19	214.23	217.96	224.7	216.39	216.73	219.23	214.27	222.93	220.3	225.33	216.62	205.94	211.16	221.14	218.94	214.78	218.48	223.28	218.35	208.01	219.4	215.48
197.24	198.08	195.93	204.43	202.98	194.07	193.58	203.8	201.49	197.95	196.57	199.47	200.12	200.7	205.93	190.85	199.96	204.64	197.6	200.52	197.76	198.55	201.83	198.62	200.74	204.54	203.1	202.86	203.13	198.42	195.7	193.72	202.05	200.12	198.66	202.84	196.63	197.58	199.21	203.99	202	195.92	196.56	196.73	201.56	202.62	204.09	195.83	199.11	200.92
212.53	201.91	210.55	211.64	208.12	210.44	210.29	209.8	212.6	206.93	208.66	205.82	209.82	209.7	209.94	216.43	205.01	212.18	206.11	216.24	216.48	210.21	204.17	206.23	208.28	206.83	213.16	205.71	206.15	205.54	206.54	211.73	202.94	201.83	205.52	204.66	207.96	212.14	209.17	209.68	200.4	211.17	206.99	205.27	211.56	212.49	207.34	202.58	207.94	207.41
211.45	201.51	205.25	204.3	210.78	212.21	208.51	208.5	210.76	218.09	209.73	207.92	210.86	210.26	213.4	210.92	213.91	209.07	208.26	208.18	213.69	208.24	208.6	209.54	207.59	212.13	204.78	207.12	206.39	210.49	215.69	209.69	211.23	210.99	214.93	211.99	210.27	204.5	207.65	209.14	207.14	211.49	211.3	213.68	208.41	214.01	211.5	215.56	214.45	209.27
205.73	205.68	206.12	206.97	205.26	207.25	208.1	212.4	211.97	204.38	208.05	209.69	208.55	215.36	210.75	210.54	207.08	203.03	213.78	212.41	210.92	207.75	204.78	209.1	210.38	213.34	209.64	208.96	210.5	208.58	214.49	209.09	212.63	205.83	204.06	204.18	213.31	210.74	207.06	209.74	210.67	205.98	204.49	205.5	203.24	212.39	208.41	209.94	211.73	212.04
213.14	211.11	206.73	203.7	211.89	208.52	211.01	208.7	209.62	212.31	207.02	212.19	210.88	205.71	212.57	206.13	211.99	213.01	209.85	208.95	208.52	209.31	201.56	212.56	206.25	208.96	204.84	207.52	205.22	206.63	212.94	208.77	210.09	206.51	206.13	212.82	212.53	209.55	211.43	206.4	208.48	206.91	206.54	210.3	207.76	203.95	212.93	209.56	206.07	208.56
208.34	207.76	207.37	212.23	209.31	209.83	212.77	209.93	210.47	210.12	209.3	213.06	218.09	210.44	204.69	214.84	206.77	210.74	211.15	212.14	214.14	211.28	214.19	213.63	206.05	212.43	210.36	208.28	209.7	214.21	209.3	212.65	215.78	214.42	212.7	215.59	209.4	207.63	211.19	210.69	209.86	213.28	212.36	209.99	219.01	214.19	211.71	209.66	211.74	209.73
206.45	210.78	210.84	218.37	210.84	216.43	207.36	208.78	214.47	214.34	211.62	202.05	210.1	208.23	207.49	216.21	211.75	212.83	207.54	215.85	213.08	212.17	211.94	215.79	212.24	211.02	209.02	207.75	210.21	212.59	207.72	207.31	216.69	211.53	209.84	217.22	217.46	214.74	215.99	210.58	209.05	218.19	207.66	214.96	213.18	211.83	216.38	210.3	215.46	215.2
208.58	201.54	207.55	205.57	208.73	209.16	209.66	207.49	206.94	206.22	208.77	205.22	214.38	202.97	210.55	209.15	205.22	208.51	199.74	202.22	208.52	203.71	216.11	206.94	211.78	204.27	200.87	204.47	201.49	202.68	210.66	207.75	206.1	210.57	209.65	210.25	210.86	212.09	203.2	213.32	205.18	205.64	213.35	206.32	202.41	204.63	208.34	208.15	208.98	208.23
197.89	202.45	195.84	207.39	200.35	195.9	201.79	200.63	201.75	200.95	199.55	196.16	202.22	203.99	196.86	201.88	198.42	197.75	197.71	202.91	195.19	203.24	196.93	208.73	200.14	207.59	206.58	204.47	206.49	201.14	200.48	203.39	199.45	205.28	198.42	207.3	203.82	206.94	200.91	202.74	196.06	205.37	199.58	197.91	201.71	198.34	207.11	208.71	204.06	202
203.5	214.41	205.87	215.67	213.16	206.81	213.35	209.93	210.59	207.53	208.44	214.97	205.18	212.13	214.06	208.84	216.11	204.38	211.74	209.06	212.21	209.11	215.27	209.9	209.81	213.26	211.36	209.77	208.93	207.39	209.42	202.74	212.69	207.21	213.78	206.3	209.84	215.1	212.3	206.38	217.86	213.47	208.06	211.99	207.67	203.56	202.77	212.51	211.23	208.13
205.14	201.56	207.45	207.81	201.8	202.97	205.67	201.72	202.02	204.99	206.63	200.93	199.12	203.68	202.51	202.28	206.04	204.5	205.54	204.38	200.4	204.98	209.63	199.09	206.74	209.37	209.15	198.33	202.77	201.88	206.16	199.94	199.46	200.68	209.02	204.27	207	207.1	197.99	204.72	200.68	205.05	202.7	204.66	197.13	206.47	206.43	198.69	201.24	198.59
200.87	196.85	200.82	206.08	202.22	196.18	202.67	199.43	197.45	197.61	197.38	199.66	201.74	205.2	196.7	202.77	196.66	201.62	195.82	199.86	198.04	203.19	197.62	198.47	193.66	198.31	193.33	202.37	200.46	199.22	200.96	198.72	191.91	201.73	203.96	200.34	193.99	197.05	202.75	196.25	207.79	205.75	200.75	194.59	194.39	198.55	195.95	199.36	203.24	207.48
204.56	196.88	200.35	208.6	200.6	202.23	196.14	201.41	203.58	208.67	206.96	202.76	200.35	201.44	197.83	199.37	203.54	201.04	205.55	196.59	206.07	204.5	198.99	205.37	205.39	199.34	206.11	203.32	208.14	202.99	201.48	203.82	205.54	200.45	209.29	201.88	208.97	197.17	201.93	203.94	205.72	203.64	204.16	199.76	207.96	203.96	201.67	207.08	201.25	203.33
201.32	201.63	198.38	206.31	199.83	200.99	194.87	196.21	203.7	200.7	199.54	200.73	199.82	208.14	192.91	202.17	199.64	194.87	195.81	199.87	203.46	201.99	200.64	202.32	197.24	197.7	198.07	202.8	200.91	193.69	198.65	202.89	196.47	203.78	200.43	196.29	194.67	202.35	200.15	203.56	204.47	200.84	201.7	197.91	208.82	201.47	199.28	206.64	199.08	200.44
194.65	197.75	189	191.81	196.26	197.12	199.39	194.46	200.67	201.87	202.13	198.73	194.18	193.21	206.02	191.13	196.85	202.98	195.28	200.27	204.08	206.57	200.71	201.96	200.94	198.37	196.32	199.45	190.49	198.39	195.01	199.16	198.29	194.08	197.52	199.79	194.07	194.92	199.38	194.77	191.96	198.81	199.75	200.99	206.65	204.59	200.27	194.44	195.47	198.83
201.38	194.06	204.54	194	200.05	198.81	204.25	204.5	195.48	198.27	202.15	199.2	201.44	199.16	201.1	207.04	195.39	201.91	193.09	198.01	203.52	197.33	201.1	195.13	200.91	202.11	196.1	198.85	197.04	200.58	200.88	192.27	200.28	198.54	203.08	192.61	202.48	203.01	199.42	199.46	192.38	204.57	198.19	203.91	201.91	203.71	198.37	196.78	199.8	199.02
220.48	217.13	226.86	212.75	217.23	216.36	221.39	218	218.24	217.52	220.38	215.61	218.5	219	220.42	211.38	224.71	218.96	214.15	216.96	220.75	219.45	217.17	211.32	218.22	223.78	215.66	222.47	216.62	220.23	219.86	215.75	218.32	218.09	215.19	218.8	218.59	221.57	217.6	222.1	219.69	215.96	215	216.64	210.77	217.75	218.57	213.16	219.06	215.9
208.52	208.96	213.05	216.44	211.37	207.54	210.54	209.36	212.63	207.4	203.24	207.29	214.84	210.26	209.27	211.99	212.56	212.02	207.41	213.12	207.15	208.61	207.9	208.24	209.23	207.75	209.55	208.74	204.17	209.56	212.5	205.58	213.2	206.4	208.84	208.08	211.32	205.62	210.95	207.85	210.02	212.67	208.96	206.86	210.03	203.19	212.83	215.67	204.85	210.39
216.15	212.07	207.4	207.92	211.72	213.73	208.33	208.85	211.41	210.33	211.1	209.92	211.74	215.68	208.72	209.43	215.46	211.67	211.73	211.79	217.4	211.52	207.62	216.21	207.59	214.92	214.12	215.39	207.94	207.57	208.43	210.81	212.47	212.69	207.82	211.17	214.75	212.63	204.52	212.39	208.26	214.51	212.43	210.08	209.91	213.08	207.06	217.01	208.54	208.9
208.28	204.62	205.84	201.61	207.51	206.83	206.43	207.02	196.77	200.47	203.76	205.98	199.42	200.13	204.08	194.72	205.91	206.24	200.28	203.6	207.59	205.11	201.45	209.03	203.65	200.28	204.01	203.4	202.47	207.11	207.18	204.85	198.19	198.53	203.58	201.64	202.7	201.69	195.1	208.52	205.21	200.56	198.86	211.63	202.73	206.63	210.15	203.06	202.53	207.08
218.52	216.97	211.49	219.48	215.18	214.66	219.77	211.67	217.39	220.72	217.19	219.29	215.6	216.34	217.98	217.51	214.39	220.4	217.24	220.97	210.77	216.73	216.47	217.4	221.52	218.44	216.84	208.44	222.38	214.45	215.47	215.73	216.13	214.69	220.35	220.68	215.71	214.71	221.66	218.96	213.37	216.63	213.64	214.84	215.88	219.13	215.8	217.1	218.15	216.75
202.62	204.24	198.65	203.36	198.61	202.54	201.45	200.66	204.54	204.85	206.47	204.22	197.65	204.23	202.51	203.66	201.17	206.13	196.06	202.36	205.95	205.09	207.94	206.51	205.53	200.4	200.08	199.67	204.84	206.05	196.22	201.25	209.71	204.42	201.77	199.61	205.47	200.22	206.45	206.65	204.31	194.19	200.39	205.64	200.77	195.14	201.27	207.42	199.89	205.87
202.35	203.3	204.65	205.63	196.42	202.99	206.24	201.2	208.31	205.32	206.57	203.81	203.11	200.14	203.31	211.35	207.48	204.54	198.58	197.85	199.42	200.33	208.61	201.58	200.83	200.48	205.33	201.54	202.88	203.77	201.74	206.51	203.47	204.62	207.89	203.91	203.34	207.04	201	203.5	207.11	204.27	198.51	205.69	202.91	203.05	202.03	205.1	206.68	205.71
213.58	221.55	218.13	215.58	218.5	217.25	221.92	224.1	215.74	218.5	212.57	211.84	221.9	218.92	226.75	226.33	221.47	213.51	209.13	215.05	220.17	222.99	214.35	218.9	219.12	209.97	221.05	216.21	218.92	215.47	220.66	211.85	223.46	221.46	223.09	225.64	221.02	216.04	214.76	216.41	214.31	218.53	217.72	222.14	219.46	214.14	213.33	216.47	218.71	216.24
208.73	211.21	209.24	216.72	205.57	199.55	203.92	207.04	211.76	209.59	207.11	208.86	207.27	205.99	215.86	215.61	213.85	207.45	204.95	203.24	210.25	209.01	205.14	217.88	210.13	210	211.43	208.21	206.24	212.33	203.03	207.24	212.78	204.04	206.69	213.23	207.89	208.39	208.46	208.2	210.9	213.65	205.92	206.84	214.36	210.81	216.59	207.92	205.33	204.44
211.08	217.24	210.03	215.01	207.55	211.88	210.64	208.05	214.84	208.46	216.01	212.48	214.99	219.21	211.04	211.74	215.95	210.01	212.04	212.05	210.82	211.62	206.09	207.72	217.07	209.43	209.13	218.72	210.18	213.47	221.54	219.87	213.74	212.42	214.43	214.87	205.38	215.26	209.3	210.8	209.55	209.79	209.62	208.17	216.26	208.04	210.17	213.91	207.13	216.79
209.52	207.65	206.38	202.37	206.25	205.26	211.41	213.14	213.06	212.94	210.16	205	214.19	210.68	199.36	209.54	209.11	208.21	207.22	212.04	210.21	203.89	207.12	202.38	209.92	210.95	210.46	204.31	203.78	211.5	211.39	210.82	211.19	208.27	207	217.15	205.31	210.67	206.58	210.07	206.71	209.22	202.93	202.82	207.36	207.64	206.04	206.97	213.89	213.14
205.05	209.74	208.93	215.24	219.33	211.41	207.36	205.04	208.05	214.84	213.05	209.61	217.9	213.17	212.7	208.18	211.35	214.5	207.21	217.5	209.25	210.9	211.45	208.51	211.09	212.17	219.25	213.57	213.39	216.22	213.42	211.86	215.99	213.91	208.48	210.22	212.22	219.93	214.54	212.28	213.25	208.33	220.31	219.27	213.63	211.86	215.96	214.57	213.66	212.69
199.96	202.59	195.2	209.19	195.06	200.84	202.09	200.2	202.62	194.88	204.25	196.6	200.29	196.24	206.39	199.54	202.28	202.19	202.57	199.15	198.59	199.14	202.14	206.19	198.6	206.51	200.4	206.98	200.58	195.83	200.38	200.71	204.71	210.77	197.09	199.37	198.27	196.48	204.22	201.54	204.18	200.58	194.2	201.18	199.86	200.48	199.82	203.14	197.19	202.79
203.23	202.61	201.85	208.9	203.51	199.79	205.75	204.64	200.54	202.2	203.65	204.5	207.53	201.45	200.24	201.65	205.21	205.22	201.69	205.01	205.76	200.45	210.73	202.74	204.51	197.89	207.89	206.96	205.17	208.41	205.46	204.13	203.8	204.98	197.49	207.66	202.83	199.03	205.73	210.97	198.54	212.84	206.33	207.86	211.46	200.24	200.06	203.51	197.28	207.46
212.53	208.17	209.99	208.56	210.3	204.3	210.82	208.62	206.83	205.57	214.17	208.94	210.05	206.49	204.23	206.6	219.08	205.27	213.66	209.06	209.3	213.65	205.43	205.77	204.68	206.89	214.57	207.36	203.03	207.09	205.26	204.47	210.45	205.61	207.89	211.17	209.24	210.38	208.63	210.33	206.16	212.44	209.54	206.31	214.29	207.61	211.63	206.13	207.31	208.29
209.5	221.91	216.72	204.6	207.18	212.68	213.23	213.99	213.6	211.56	212.71	210.12	208.64	215.47	214.12	219.02	214.81	216.9	213.06	216.82	212.33	214.4	213.1	216.11	213.7	203.46	214.64	211.32	207.55	212.04	211.19	208.22	211.28	209.9	211.63	212.03	213.85	210.78	210.19	214.83	214.45	216.8	209.67	211.79	213.24	213.65	218.07	214.31	218.92	217.56
209.18	209.09	209.48	213.11	208.51	206.26	205.76	213.81	208.56	209.1	210.48	205.02	205.4	213.61	209.02	212.9	209.63	205.79	207.58	203.4	205.72	207.35	202.12	207.39	207.87	215.35	207.77	205.83	209.67	203.95	208.22	208.46	208.57	203.67	204.83	212.22	209.72	208.88	212.76	208.26	205.75	206.6	208.87	207.94	209.41	204.96	204.06	205.96	213.46	205.93
216.58	208.33	209.19	207.58	215.28	196.08	210.92	206.69	207.14	208.71	207.95	201.87	204.73	212.77	205.09	204.72	210.66	211.72	209.09	212.24	204.41	207.99	204.23	202.65	205.21	210.99	211.87	201.6	207.05	205.15	209.23	211.93	205.63	203.86	204.07	213.69	204.51	209.19	207.66	198.78	208.01	204.06	208.14	199.24	209.96	209.23	210.9	203.91	205.34	209.32
210.82	206.03	209.13	210.76	202.2	200.16	209.71	208.68	206.55	204.39	207.94	200.21	207.74	207.52	205.73	204.31	203.06	201.8	202.06	202.57	211.86	205.81	207.89	208.51	209.26	206.57	200.01	204.47	203.26	207.59	205.35	201.77	204.74	208.2	203.88	209.87	210.33	205.68	202.82	204.77	215.42	206.84	204.25	207.02	196.86	206.04	212.72	199.92	198.5	208.43
205.19	202.72	202.94	204.51	197.95	199.52	195.56	202.02	200.69	204.95	196.75	203.57	203.75	203.85	199.41	201.03	208.39	205.82	197.92	203.57	201.23	205.95	207.38	203.38	206.08	201.6	208.78	198.95	199.99	199.74	203.92	202.19	200.08	201.5	204.06	199.64	205.09	198.55	201.32	195.31	203.94	204.63	204.26	202.33	201.88	202.03	203.52	204.11	198.31	202.43
199.45	192.97	201.75	203.53	198.13	196.53	199.14	192.85	191	201.28	197.57	198.53	201.67	196.39	198.75	204.57	198.09	201.36	192.69	197.74	203.87	201.37	199.77	204.89	196.04	194.43	200.77	201.63	205	202.54	197.42	189.78	201.66	202.69	198.37	202.1	192.75	202.16	199.94	194.61	198.52	199.52	198.41	201.59	195.23	201.69	196.68	200.8	201.03	196.28
202.62	199.51	209.68	202.72	207.97	211.17	199.68	203.73	214.46	202.15	205.33	201.33	199.9	204.64	203.4	202.38	208.11	203.41	193.8	203.49	198.04	202.37	204.85	197.97	198.98	199.93	201.3	205.94	199.02	209.92	205.24	204.32	200.74	202.49	204.95	210.03	195.52	200.41	206.83	198.51	198.97	205.99	205.49	204.7	207.75	208.18	200.98	200.61	204.12	199.56
211.84	201.96	203.55	202.45	204.31	211.85	208.71	209.8	209.94	205.61	206.87	207.76	208.7	207.3	211.65	206.09	207.57	207.17	206.71	212.56	212.65	206.42	210.14	216.18	208.95	215.08	204.28	214.91	207.58	208.47	207.01	212.61	209.63	202.13	211.21	215.68	213.92	201.34	207.71	209.06	207.08	208.18	211.56	206.55	204.41	202.72	205.02	203.94	209.42	209.32
213.74	219.35	215.51	208.77	212.78	215.74	218.08	216.69	221.66	220.4	216.63	217.83	215.67	219.26	220.97	218.67	217.5	212.24	209.99	221.59	219.89	216.56	216.9	219.1	216.89	214.96	216.43	224.37	207.2	213.32	218.02	219.94	211.86	218.28	218.34	210.6	210.52	211.6	221.46	210.62	217.97	222.73	217.99	216.96	219.4	218.21	217.34	211.15	213.85	218.36
225.52	215.52	219.44	212.44	207.87	218.58	216.28	211.18	214.41	224.45	218.09	219.37	218.37	209.82	214.77	215.3	219.43	211.99	219.86	214.83	210.84	215.11	219.9	212.97	217.44	213.59	218.49	217.01	216.6	214.18	218.41	217.1	218.51	220.2	224.2	219.83	222.49	218.17	214.9	221.23	222.39	225.3	219.49	215.66	211.79	223.21	225.27	221.77	218.71	221.11
188.73	192.5	192.16	194	200.88	194.04	195.92	199.24	197.11	194.52	194.71	195.57	195.34	194.73	201.01	198.08	199.67	192.02	197.04	202.12	198.5	196.3	201.46	191.38	195.72	200.98	198.71	192.87	195.43	188.9	194.3	201.04	202.35	198.41	197.85	196.51	196.51	198.59	196.42	196.17	194.36	189.55	202.05	189.62	194.51	191.91	195.07	190.29	193.52	198.85
209.71	216.39	209.99	216.69	217.32	218.14	213.66	218.8	208.6	212.2	215.83	207.42	211.84	210.55	210.58	209.82	208.39	214.37	211.05	215.07	220.96	213.73	211.23	211.96	203.98	221.46	208.74	215.65	221.72	213.7	216.53	218.88	211.88	220.89	210.65	212.74	211.85	214.6	210.46	215.81	211.93	211.68	219.75	208.97	214.74	215.67	215.11	211.67	212.29	213.49
196.52	201.78	208.42	200.98	199.82	198.79	195.68	196.62	198.92	205.71	198.98	196.6	200.23	201.27	201.85	204.28	208.06	198.75	195.94	197.9	199.78	196.56	199.37	201.45	195.81	196.54	198.16	196.8	195.37	202.61	194.34	200.12	199.42	197.66	190.9	200.94	202.95	200.43	200.54	206.34	199.81	196.46	200.46	201.62	200	199.51	195.51	204.37	197.05	195.96
198.26	198.74	204.94	205.23	203.63	200.33	200.73	194.92	194.27	202.82	201.6	202.92	202.66	193.56	192.64	196.85	206.68	197.66	205.2	197.21	202.02	200.64	199.5	197.81	200.41	201.84	202.2	208.63	202.34	195.96	202.86	198.6	202.6	193.47	203.89	205.85	198.45	197.72	204.52	196.32	193.94	201.76	198.09	198.45	200.15	201.87	201.29	194.19	201.26	203.07
208.14	205.69	208.88	206.91	207.55	209.62	206.36	209.87	206.04	208.24	200.84	210.67	204.2	207.83	211.3	205.19	207.03	203.66	211.14	211.01	208.79	212.32	216.83	208.99	210.05	208.77	210.57	209.59	209.19	211.83	208.28	204.7	206.27	209.08	211.93	211.42	209.02	206.09	204.25	204.91	209.94	207.7	207.4	210.03	199.14	211.96	203.59	209.58	208.52	208.06
218.49	213.07	212.27	213.28	217.06	213.22	210.21	214.79	212.71	214.25	206.43	212.44	209.77	215.18	217.13	208.92	212.34	208.74	207.3	208.64	211.03	214.11	212.58	215.05	210.05	214.84	212.18	213.13	217.03	206.06	214.31	224.25	211.72	207.61	211.51	215.31	214.1	215.66	213.68	217.55	213.06	211.71	212.91	220.14	218.99	212.86	211.49	213.17	215.85	213.32
219.98	205.34	216.59	211.44	205.62	212.56	205.93	217.89	206.11	208.51	211.97	214.06	210.68	214.95	215.45	215.51	208.84	209.93	201.76	211.76	211.24	212.21	209.71	208.07	209.4	207.86	212.97	210.73	213.91	209.6	206.25	213.82	212.59	213.95	212.88	216	219.58	207.46	204.75	211.7	209.83	211.57	207.4	209.82	209.74	217.83	211.18	209.96	212.27	210.65
203.99	194.58	197.25	193.82	197.98	207.72	202.76	201.75	205.7	200.18	196.26	202.31	205.53	197.04	208.76	206.68	204.62	199.69	203.9	200.95	200.48	204.2	193.52	197.52	196.11	203.23	206.28	199.34	201.34	194.4	203.26	205.06	196.02	201.94	199.45	196.62	198.13	208.1	199.35	202.26	203.69	200.49	206.46	201.11	203.07	205.65	197.16	191.14	201.84	198.69
209.49	210.03	216.53	217.28	207.15	204.7	206.48	208	211.45	209.64	202.04	214.71	210.33	202.62	206.34	203.59	213.48	207.14	211.47	212.12	204.17	211.93	214.26	208.2	209.56	210.73	198.22	207.41	208.7	205.55	209.97	212.01	215.94	210.86	209.79	212.91	207.61	214.25	206.78	213.31	209.97	207.3	209.25	208.65	206.1	208.51	204.86	215.12	208.95	210.1
191.98	194.33	203.01	198.73	199.34	197	200.31	197.67	192.56	200.19	191.9	189.4	203.29	194.33	202.65	200.29	198.27	200.92	205.45	194.65	193.74	195.62	198.24	198.74	200.24	200.05	204.43	194.69	191.51	198.13	202.12	200.87	201.17	198.79	199.48	199.22	203.7	204.59	199	200.05	198.51	202.31	201.08	197.03	190.25	199.49	203.06	198.32	202.57	194.13
212.51	208.86	216.57	210.31	214.25	205.27	216.87	209.52	203.65	214.27	213.47	216.36	212.81	211.09	217.3	205.58	210.36	209.45	210.48	213.2	206.7	212.73	212.04	208.29	212.72	211.48	215.43	213.5	214.45	212.71	215.37	206.82	214.39	214.27	211.6	216.78	217.18	212.75	206.26	215.22	214.56	213.89	213.37	209.99	207.76	220.07	212.48	209.26	218.72	208.52
202.28	202.19	199.47	198.79	211.64	204.25	204.64	205.73	206.68	200.91	210.52	207.77	202.74	206.45	205.47	210.19	201.21	201.65	208.1	204.17	207.27	202.39	207.95	211.09	204.84	210.21	206.37	203.99	204.64	203.43	203.44	204.09	200.12	207.16	201.22	207.68	204.52	211.78	204.96	203.52	198.27	200.29	200.17	204.54	203.19	204.36	196.59	208.83	202.54	198.65
205.36	200.5	201.82	202.45	206.5	201.2	202.88	202.5	196.74	204.93	206.79	207.77	202.57	206.14	209.59	203.65	205.31	203.24	202.72	206.71	199.1	207.56	200.91	203.35	197.72	208.38	203.34	201.44	203.02	202.73	201.35	200.97	203.24	201.92	203.43	197.97	210.03	201.93	202.02	202.08	196.98	205.81	205.03	206.81	199.32	203.3	201.87	201.58	205.44	204.02
215.61	217.87	217.99	217.07	216.37	216.37	223.58	218.18	213.43	220.72	212.57	220.43	216.91	218.98	218.51	217.5	219.48	222.26	219.09	222.82	219.27	211.76	220.16	214.66	223.41	225.45	209.51	215.58	219.87	213.74	215.3	219.52	210.89	215.98	217.61	221.23	214.3	211.97	221.39	218.57	213.07	214.19	217.88	215.32	213.15	214.46	214.74	222.06	209.33	214.29
203.02	204.45	202.36	202.57	204.19	210.52	200.18	204.28	205.13	199.07	199.66	207.53	198.81	206.16	200.48	189.38	200.02	205.35	203.62	205.36	204.32	210.88	204.23	195.06	202.51	199.22	212.78	206.43	211.95	195.31	206.63	203.13	206.47	205.7	205.2	199.96	209.84	199.09	207.65	212.3	207.5	201.71	202.16	208.27	203.95	197.72	210.8	206.1	206.69	207.79
208.15	213.16	207.4	213.66	209.11	214.7	218.46	206.86	214.87	214.04	212.59	205.19	215.37	218.08	215.44	211.56	210.45	212.14	209.93	213.99	211.43	214.24	213.66	214.01	216.7	209.24	214.94	207.15	205.5	216.27	211.7	209.62	203.74	207.94	219.7	217.96	212.58	213.38	213.48	207.91	216.6	208.95	207.29	217.18	200.16	211.43	215.49	213.92	215.77	218.38
210.16	204.25	212.63	201.31	204.14	210.83	210.68	213.5	202.34	209.26	212.96	208.12	208.09	202.34	205.9	207.83	203.73	206.44	211.66	216.19	214.31	209.83	207.34	206.01	209.62	208	203.7	207.07	202.04	213.56	209.92	205.21	204.91	198.75	209.39	208.26	214.78	206.11	211.28	203.16	213.93	207.28	204.76	205.51	200.05	201.68	210.96	203.1	210.76	212.56
210.11	212.32	209.41	211.86	213.85	215.99	215.07	217.68	208.84	216.03	217.1	207.94	207.1	213.68	212.82	207.68	207.23	207.01	211.71	210.25	216.05	208.85	211.81	214.21	210.87	215.25	209.03	211.23	207.73	205.99	214.58	215.44	214.62	213.81	212.88	215.41	212.48	207.89	207.5	208.27	208.77	210.77	215.99	209.51	209	206.1	210.33	209.2	208.01	210.04
200.21	199.06	208.15	199.92	197.45	188.68	197.84	191.52	205.59	191.14	198.64	199	200.98	198.99	198.64	195.84	199.39	198.44	196.42	192.63	203.42	202.35	198.29	201.89	201.89	195.59	196.27	191.31	197.73	193.34	197.68	195.14	193.44	196.69	200.56	201.73	190.69	196.63	201.21	201.85	193.28	200.9	200.33	198.79	202.24	196.57	197.96	198.8	200.03	196.31
196.27	201.06	197.61	201.72	203.03	196.63	201.15	200.03	198.42	202.65	199.18	197.59	204.18	198.86	205.08	197.12	198.26	199.81	201.23	195.21	204.53	195.86	199.43	194.34	203.86	198.81	199.18	197.6	195.53	197.23	203.46	200.93	198.7	195.46	205.71	201.64	194.55	199.91	203.41	200.04	202.88	204.79	198.6	200.31	199.47	198.57	202.63	194.97	202.93	196.39
211.24	195.85	212.93	213.07	205.2	207.5	211.31	204.94	209.87	204.88	204.35	211.41	207.4	210.6	209.47	209.02	207.75	209.64	208.41	210.4	205.54	211.22	206.03	208.59	206.97	211.11	204.85	206.36	210.72	208.43	205.35	205.58	207.59	212.03	205.59	207.53	207.57	208.8	212.81	208.16	205.03	212.87	212.48	206.53	208.57	205.76	209.66	208.35	209.91	210.67
212.99	213.02	210.58	206.79	206.49	208.58	215.33	212.72	209.28	210.09	214	212.38	217.89	207.69	213.11	211.93	220.92	216.09	214.36	213.65	218.06	210.23	214.91	206.11	208.23	211.98	216.71	209.59	210.15	210.96	214.23	215.46	215.55	216.81	218.74	209.48	213.13	214.99	213.49	211.01	223.5	212.65	212.96	212.42	217.23	213.54	213.16	213.98	210.87	215.07
218.25	197.3	198.36	211.7	206.1	206.08	211.56	209.52	200.2	206.08	210.06	206.17	205.98	206.28	208.12	212.7	204.32	208.13	208	214.43	205.87	212.86	215.54	209.89	203.97	208.98	205.64	204.6	206.9	205.79	209.89	210.76	208.83	213.5	205.71	217.73	205.62	210.08	204.6	208.07	205.26	203.3	209.16	212.86	209.97	208.59	213.99	205.85	201.6	205.5
219.91	207	214.58	219.2	217.28	210.16	209.94	212.24	209.39	207.25	202.81	208.66	212.13	215.97	213.53	213.28	215.55	210.75	215.13	214.14	216.71	208.13	218.47	215.47	213.16	207.65	204.71	214.11	211.87	207.67	208.72	215.3	213.92	207.57	207.3	215.61	210.23	210.89	209.67	208.7	212.7	206.91	215.15	214.28	219.01	212.15	215.75	208.31	204.7	209.33
206.15	202.6	205.19	205.44	205.56	201.9	204.53	199.54	206.88	207.23	211.36	207.21	207.22	205.53	204.54	199.81	205.43	206.57	209.5	207.39	199.69	209.19	203.46	199.18	209.45	205.12	208.84	211.69	208.23	209.72	207.73	200.5	207.76	202.86	205.29	203.81	203.89	204.16	203.42	205.9	203.2	204.08	208.5	205.02	210.21	204.11	199.78	201.78	199.88	199.59
202.2	209.15	219.18	218.34	210.57	208.12	215.87	209.74	213.12	205.59	209.88	211.7	208.13	214.3	207.23	212.34	214.73	204.74	207.61	206.96	208.87	205.22	207.28	209.41	211.52	212.86	213.68	208.68	201.82	204.88	207.2	205.37	207.03	208.41	208.51	211.76	213.65	209.36	206.94	208.66	204.96	206.45	209.91	208.13	207.33	213.74	212.63	208.51	208.77	208.2
206.88	205.96	206.82	202.56	205.83	198.12	209.47	203.12	200.58	204.37	206.4	202.67	203.44	200.52	204.6	198	201.64	210.07	205.73	203.82	199.35	200.69	206.4	206.23	196.65	202.29	204.92	202.77	197.9	199.98	206.09	207.37	206.7	206.96	206.28	209.08	207.53	203.18	206.67	206.29	209.63	201.29	204.78	207.49	201.77	203.17	205.53	206.6	206.66	205.77
207.61	200.21	204.01	205.78	205.35	211.43	208.98	208.84	208.3	202.67	207.44	203.16	201.86	203.91	202.67	208.27	203.61	200.17	204.68	202.08	204.31	202.79	203.88	202.97	203.75	201.44	201.37	206.2	206.58	204.32	209.4	206.52	209.96	200.38	206.63	206.41	211.72	203.94	205.6	200.96	198.89	203.01	210.19	205.95	194.12	209.21	204.09	207.36	209.26	201.89
207.89	206.81	212.12	206.18	211.26	215.31	213.56	209.05	205.33	206.95	210.9	211.33	206.11	209.21	206.52	213.57	206.72	214.01	204.09	208.86	211.13	205.41	208.46	212.89	211.62	210.94	211.49	210.77	207.68	212.34	215.38	214.74	208.9	207.38	209	213.43	207.55	211.41	206.15	209.89	214.18	208.35	208.1	208.04	210.16	210.96	211.3	212.42	209.3	206.49
192.6	196.15	194.61	195.61	194.82	199.15	195.85	196.03	195.5	192.18	198.12	188.09	191.9	197.02	193.87	191.06	194.98	194.27	193.98	195.9	197.59	196.61	197.6	193.6	193.63	194.35	190.73	191.11	195.98	195.7	195.82	195.78	192.57	197.08	192.27	186.86	196.19	198.83	198.53	195.13	196.21	192.43	199.66	194.19	188.45	185.69	193.63	194.66	192.88	198.42
210	205.48	207.96	209.12	206.83	211.95	212.44	210.17	206.38	210.95	213.86	210.89	212.56	212.21	209.45	205.65	210.53	211.3	209.33	205.15	211.28	203.37	202.21	204.84	208.28	201.27	209.55	208.57	206.61	217.01	206.54	219.09	203.43	204.83	216.22	209.98	203.45	209.41	213.06	203.78	204	211.87	213.94	209.42	210.01	206.88	211.82	208.86	200.44	208.72
200.53	203.86	206.2	199.29	207.54	206.14	198.85	199.47	206.04	202.51	206.62	206.19	201.61	204.02	205.34	206.97	202.04	201.37	206.13	210.21	202.8	210.6	200.93	200.5	203.83	200.86	210.6	209.17	201.43	207.93	203.57	204.52	207.5	200.08	201.03	205.16	204.59	200.65	204.78	207.18	209.33	202.41	201.11	200.11	199.63	206	200.71	198.67	206.59	200.34
209.3	205.23	203.77	205.04	211.04	210.29	210.21	208.97	210.58	202.53	205.24	199.38	207	205.9	203.36	208.21	205.72	207.62	211.51	210.01	207.6	211.27	209.82	211.75	207.94	214.1	206.18	204.66	206.29	213.61	204.56	206.24	205.59	200.28	209.48	208.39	211.23	212.61	210.77	210.7	209.36	207.55	207.25	213.58	208.52	204.52	204.48	207.13	207.44	210.52
217.42	219.11	212.13	211.99	213.45	217.37	206.45	212.97	211.04	210.8	213.89	218.47	215.63	217.09	213.51	208.11	218.35	206.81	216.23	212.65	210.47	217.08	220.81	209.68	207.42	212.21	214.26	214.95	212.91	217.18	210.78	209.53	218.02	210.54	209.86	212.25	215.15	212.74	213	207.65	215.74	214.54	208.78	204.73	213.43	211.01	211.43	213.04	216.14	209.38
204.14	215.87	207.05	205.66	213.73	210.18	211.85	210.25	208.62	206.04	211.61	207.89	209.79	214.04	205.92	202.57	209.67	209.55	209	214.56	207.16	209.53	212.41	215.09	202.13	208.07	215.17	209.62	209.49	206.62	215.43	218.19	217.18	208.11	208.2	211.34	212.5	210.44	208.96	210.95	212.79	207.72	208.79	206.95	211.52	206.57	208.47	210.89	200.83	208.26
204.25	208.79	205.67	205.62	205.21	211.92	208.08	208.37	209.34	204.72	215.59	204.68	205.34	207.65	207.19	214.13	216.14	209.58	201.97	206.07	213.85	207.7	209.16	211.42	205.06	212.02	206.3	208.77	207.7	211.37	213.36	208.2	210.85	199.39	206.81	208.57	205.56	212.94	209.24	206.71	210.44	202.09	210.3	207.24	208.24	209.01	204.85	205.89	205.16	203.49
207.33	208.81	212.49	207.31	207.21	210.42	216.49	209.74	204.62	213.19	205.31	207.67	209.41	204.17	209.24	211.19	210.19	208.06	209.58	203.66	206.94	205.14	209.44	209.31	208.2	210.94	205.05	210.21	215.43	208.9	203.89	213.25	205.33	213.49	207.68	208.14	206.28	213.2	203.23	208.72	206.62	210.02	210.53	210.81	210.98	208.45	200.77	205.38	206.9	211.53
208.14	215.11	206.54	213.72	204.69	210.22	207.32	210.46	206.94	213.05	206.05	207.33	205.75	207.27	206.28	209.45	210.33	204.42	209.14	209.51	208.98	206.18	204.16	208.98	209.21	204.24	208.91	197.57	212.91	207.84	205.55	206.12	204.41	212.59	210.87	213.12	208.77	207.61	209.67	211.67	207.4	210.69	210.87	209.46	210.92	204.48	213.71	209.73	207.15	208.65
204.13	202.07	201.01	206.24	199.41	204.55	209.24	205.42	204.31	209.04	205.28	202.46	202.51	202.5	205.06	202.29	203.07	203.81	201.3	205.66	198.81	201.26	204.03	198.64	196.55	204.95	201.78	197.43	206.8	203.17	204.12	207.58	197.81	208.53	205.36	208.11	206.06	204.72	194.72	202.73	204.99	207.18	202.86	204.5	204.71	200.32	207.45	201.66	201.55	204.82
213.37	214.86	221.17	219.67	212.3	222.62	214.39	213.18	218.01	215.87	215.16	211.26	224.2	213.81	218.19	213.95	212.87	220.57	217.02	215.83	221.78	211.44	217.79	221.52	213.53	219.21	218.91	216.71	217.49	216.03	212.46	219.86	216.81	214.98	217.37	218.58	216.56	223.17	213.67	219.26	219.09	220.94	215.91	217.02	215.59	218.43	217.19	219.06	217.22	212.4
192.63	202.38	197.92	195.3	193.46	192.6	196.24	185.26	196.01	192	198.86	201.08	193.31	193.59	195.91	195.61	201.38	195.6	200.53	200.79	197.88	193.42	195.38	197.85	199.46	192.05	194.7	193.32	190.55	204.14	198.6	194.35	194.62	194.5	196	196.82	204.32	194.93	194.05	198.46	196.17	193.56	195.04	194.01	192.79	191.69	197.31	201.42	195.47	191.72
201.02	199.67	199.52	204.72	199.28	198.89	206.51	200.82	204.4	201.68	200.87	208.53	199.77	200.23	197.35	199.16	199.71	207.56	208.07	199.36	199.2	199.3	197.52	198.11	205.45	200.51	206.79	201.1	201.96	199.24	198.51	198.72	198.02	200.17	200.8	195.98	193.85	197.78	195.31	197.34	199.93	195.92	205.9	200.08	197.71	193.12	205.69	204.05	200.39	203.47
201.93	200.74	199.59	192.71	196.92	198	198.34	200.96	198.53	199.9	200.34	199.33	202.14	202	201.93	194.83	199.3	201.38	199.96	199.56	203.66	204.38	202.32	196.09	201.04	199.29	199.58	203.35	196	203.11	195.14	201.12	199.99	202.03	194.07	198.94	201.9	202.23	197.27	199.46	201.54	200.18	200.3	195.14	200.96	198.65	204.31	193.62	204.2	200.16
215	210.5	211.44	210.89	212	212.11	212.64	214.2	213.57	215.26	214.89	210.42	212.47	215.51	209.86	213.37	211.16	209.3	222.19	208.75	213.62	209.16	217.97	215.29	210.53	217.45	213.61	204.84	213.43	219.32	212.86	214.23	209.8	206.34	212.33	205.11	209.22	212.54	210.56	213.39	210.39	211.87	207.96	216.83	213.09	206.37	215.49	213.51	211.88	209.73
198.85	191.65	203.23	196.25	194.43	204	204.65	200.46	196.56	196.25	199.82	204.91	207.61	199.38	200.34	198.5	197.61	195.23	199.42	199.41	205.28	200	197.81	195.37	199.34	203.75	198.84	200.61	201.56	199.11	205.7	201.4	196.46	195.39	204.23	201.47	203.1	207.23	197.45	201.67	202.05	202.69	197.27	202.57	198.88	190.66	196.76	197.39	202.71	195.69
216.5	218.43	215.59	213.56	218.08	216.19	216.54	213.17	213.25	219.36	212.49	224.23	216.29	212.14	214.83	217.36	216.64	214.51	213.33	222.9	223.82	218.74	218.87	216.07	212.84	214.27	211.69	209.01	213.83	221.31	215.31	220.07	220.89	215.58	214.49	220.88	217.53	223.48	212.75	215.42	215.39	212.32	211.38	215.85	206.77	223.81	217.01	214.58	216	216.06
210.89	202.11	205.51	200.05	207.91	199.52	207.81	206.42	210.01	215.37	206.79	206.6	204.43	207.29	201.94	203.4	202.6	206.6	206.2	208.09	207.7	210.71	207.79	207.09	209.3	202.32	211.16	205.33	209.77	201.28	209.98	212.03	208.29	206.62	200.32	205.32	208.18	207.36	210.07	207.05	211.21	208.23	207.09	210.18	210.12	206	202.63	198.89	207.37	205.28
213.09	221.34	216.85	215.54	216.21	219.74	212.1	225.36	211.79	210.66	217.59	220.77	215.84	215.03	216.42	215.86	215.86	211.28	221.25	211.27	221.4	214.28	211.86	219.55	207.78	212.57	222.54	223.48	214.41	218.31	210.9	217.01	211.77	212.73	213.74	213.5	217.91	213.55	217.56	215.61	216.22	216.93	218.19	220.23	218.36	220.08	211.15	224.05	215.83	216.16
199.36	199.25	201.35	203.19	200.04	206.19	190.73	199.65	202.92	205.1	196.42	204.5	200.66	200.58	195.63	198.05	194.02	201.64	197.83	199.44	202.14	203.21	199.52	192.98	198.43	195.05	200.91	196.63	197.71	204.77	199.21	193.57	197.36	207.9	203.17	201.21	197.72	201.35	203.02	200.52	203.21	208.16	200.44	198.9	197.75	196.92	203.82	199.36	199.12	197.14
209.66	206.53	206.12	204.66	213.36	209.03	212.02	206.3	210.25	207.94	209.55	206.93	202.39	209.49	207.39	205.92	212.47	211.99	211.41	207.31	205.53	213.15	203.34	208.45	207.25	212.53	210.69	202.66	211.37	210.85	207.74	210.47	207.54	213.16	219.5	204.53	209.14	201.96	205.31	214.81	213.07	203.12	209.44	208.61	202.58	215.98	211.87	212.4	209.04	211.31
212.44	202.26	209.8	208.35	214.61	214.9	204.26	203.43	208.28	204.79	205.43	212.46	202.16	204.8	209.37	209.91	207.91	210.33	211.52	209.07	212.48	204.18	209.44	213.12	210.58	216.4	214.66	209.7	209.02	201.62	211.11	206.56	211.82	206.22	209.9	210.85	198.28	205.58	207.1	213.43	208.14	202.64	204.19	202.6	210.88	207.04	204.74	208.49	210.06	208.46
209.62	211.78	209.5	206.21	206.74	204.13	208.66	211.61	205.15	207.35	209.14	209.12	215.71	210.96	214.23	207	203.59	212.4	206.32	206.51	212.7	209.73	206.34	203.21	206.03	209.34	206.39	207.31	210.08	207.36	205.5	213.94	205.23	205.99	213.75	207.46	212.52	212.43	209.55	210.56	203.34	205.43	213.14	218.23	218.55	208.08	215.13	216.19	210.46	211.44
208.44	214.53	210	202.81	203.66	209.66	209.25	207.71	200.71	206.98	212.21	211.3	211.19	211.77	208.36	202.06	207.49	204.26	201.84	209.29	214.71	206.26	206.99	212	208.77	208.04	210.47	211.24	207.8	207.88	212.17	204.88	210.69	207.19	207.69	213.45	206.04	211.65	207.46	210.41	208.87	206.68	208.04	205.23	205.02	209.66	206.28	207.83	209.97	205
213.12	211.07	204.13	208.19	212.82	205.77	211.49	208.41	205.58	206.66	206.64	203.07	212.54	209.37	208.92	212.5	209.29	208.93	207.72	210.41	207.19	203.82	208.2	214.66	204.97	209.98	212.36	208.88	209.1	210.14	208.43	204.1	208.2	206.24	200.8	205.1	211	205.55	216.33	209.72	210.75	208.92	208.39	202.35	212.46	203.73	205.94	216.07	205.94	204.57
208.29	207.17	208.85	203.11	208.8	206.41	199.71	201.4	200.09	205.49	205.77	208.38	209.68	201.85	205.25	212.77	203.62	207.83	207.91	208.04	207.97	202.29	207.89	208.47	205.28	205.2	197.73	203.39	202.56	208.09	207.97	204.91	202.23	206.34	203.64	203.24	213.09	207.36	209.76	204.58	209.48	202.6	204.59	199.09	206.12	204.23	201.86	212.85	205.27	208.58
215.28	217.78	217.23	214.45	214.94	216.65	219.97	215.15	219.82	211.43	216.84	214.19	215.03	220.57	210.46	216.82	216.28	218.35	218.22	219.23	218.98	224.22	212.68	214.02	225.2	217	217.4	221.34	215.21	218.54	219.83	214.99	218.17	216.63	217.55	219.47	214.28	220.56	217.09	217.77	217.25	225.06	219.35	217.06	220.88	218.26	216	216.72	216.14	219
208.04	215.32	212.64	209.37	216.98	206.75	215.02	208.79	208.86	212.85	215.07	212.77	211.56	212.45	211.07	207.16	211.88	207.84	210.05	206.46	211.22	213.77	217.47	209.2	212.57	213.47	214.06	216.28	215.38	215.11	210.93	214.08	211.03	218.16	211.39	203.67	210.52	214.29	212.22	210.73	211.05	216.59	213.37	208.95	208.32	208.5	214.03	208.97	216.69	212.11
210.41	204.99	209.4	200.97	208.97	209.61	202.31	207.82	212.1	205.48	209.93	211.87	212.05	208.51	204.26	215.67	206.04	209.54	210.54	205.5	210.42	213.51	206.68	210.62	212.3	213.3	213.97	210.75	207.64	203.74	203.22	202.38	208.94	203.79	197.56	214.72	206.58	207.52	205.02	212.52	206.99	210.39	208.1	204.21	205.65	206.01	208.56	204.84	210.27	209.47
212.77	212.7	215.58	215.84	209.15	210.55	219.15	209.7	210.96	206.83	205.68	217.78	212.78	212.19	204.87	206.01	214.07	213.39	215.74	209.86	201.83	206.67	205.31	209.29	211.25	201.26	209.25	209.5	210.71	210.59	204.09	214.33	209.8	210.8	205.62	210.26	207.95	209.59	210.99	208.63	208.26	209.89	213.44	213.59	207.74	209.38	210.17	208.35	211.99	207.16
203.66	209.28	203.47	201.68	196.56	202.74	206.89	201.57	204.09	202.74	199.08	199.52	205.85	201.8	205.35	200.52	210.11	206.62	203.35	206.91	207.66	201.19	195.87	206.83	209.84	204.62	199.23	207.74	206.05	201.27	202.9	202	207.43	202.06	209.79	204.29	205.23	198.27	205.75	206.1	202.87	208.38	208.17	196.49	201.48	200.1	202.62	199.53	199.73	195.52
204.95	208.51	201.18	213.46	206.08	208.27	213.68	207.88	206.59	206.39	211.83	206.12	212.66	213.82	208.62	205.58	205.97	212.6	206.81	208.61	205.16	211.99	212.48	207.14	208.27	207.12	213.24	202.16	208.74	208.59	213.08	210.98	211.28	204.13	213.93	212.9	207.82	209.73	212.72	209.05	208.34	209.25	210.48	207.9	210.44	211.05	206.13	212.4	207.01	210.05
205.25	198.99	206.35	205.32	199.54	203.69	208.03	205.76	200.52	203.47	198.46	199.08	200.05	203.39	201.09	210.36	204.54	205.62	205.05	206.47	208.54	203.77	207.55	203.06	204.76	205.26	202.18	201.29	207.7	206.44	206.33	204.78	200.83	200.22	204.58	200.76	203.18	204.15	208.91	203.18	204.47	204.68	202.32	207.73	202.06	205.65	210.35	204.17	207.19	206.55
202.18	199.39	203.92	201.21	202.92	211.05	199.88	196.33	200.02	200.81	206.26	204.88	204.89	206.74	207.86	199.73	197.87	204.84	205.84	198.11	203.83	197.62	204.45	197.39	199.98	203.09	204.45	192.9	205.33	198.34	207.38	199.67	201.76	201.22	201.85	200.19	199.41	204.67	203.13	200.75	204.12	204.43	201.64	202.01	201.2	209.54	204.51	210.34	197.7	205.63
206.53	218.28	213.39	208.49	209.85	217.74	201.84	210.87	208.97	218.72	211.25	219.81	212.48	208.39	205.76	215.16	215.86	214.88	212.27	216.59	207.72	212.32	210.96	205.41	208.87	212.95	208.96	214.85	208.52	214.72	208.6	209.57	209.31	208.93	214.23	214.52	208.69	212.79	214.78	214.62	216.08	214.84	217.24	211.97	211.93	209.09	212.12	207.45	209.46	208.32
210.96	207.65	214.15	211.52	213.45	205.28	210.16	204.44	209.77	207.83	207.96	207.2	204.67	212.55	205.34	212.33	207.86	210.95	202.97	208.77	203.25	211.94	207.79	207.07	207.17	215.15	214.04	207.63	212.83	212.28	211.04	209.3	213.82	203.41	209.58	208.48	211.03	212.65	204.86	207.47	216.03	211.58	207.06	205.34	208.54	206.69	210.85	215.01	206.8	216.85
198.29	198.52	198.85	195.39	198.1	202.42	200.15	194.88	197.86	199.4	204.84	202.93	203.21	202.14	203.22	205.17	203.39	197.09	207.74	200.68	210.25	201.54	209.45	195.19	200.8	202.39	198.31	196.71	196.17	202.38	197.58	200.86	196.91	205.42	203.29	204.32	201.77	202	199.39	207.1	206.73	194.43	199.18	200.86	198.42	196.03	201.42	200.15	195.7	199.35
198.87	206.55	197.44	200.53	206.16	200.85	206.19	198.33	207.51	197.52	201.5	205.79	202.29	205.62	200.55	199.45	199.36	206.58	199.94	203.44	200.96	200.92	202.54	196.99	202.58	199.99	207.24	207.93	203.98	203.16	206.67	200.26	202.74	200.25	199.52	199.75	200.08	199.11	206.97	203.97	197.41	202.56	202.34	207.61	202.32	206.38	211.3	204.07	205.13	204.25
196.87	204.59	203.61	195.11	200.48	201.86	193.37	201.92	202.89	199.68	199.03	200.9	199.42	197.97	199.81	200.17	197.35	193.03	201.26	197.05	195.6	199.67	199.8	195.99	196.08	200.04	201.17	203.61	201.62	196.78	204.24	206	196.85	194.5	197.43	196.02	197.65	194.56	205.15	197.72	197.13	203.27	196.42	195.64	205.78	199.71	205.03	204.54	201.04	199.14
192.83	194.17	199.2	198.37	198.6	200	199.71	196.37	202.87	198.93	195.43	199.31	199.91	200.05	197.12	197.79	195.26	199.74	199.7	196.57	193.96	201.95	196.43	200.7	197.6	200.9	200.35	199.94	198.77	199	194.45	197.46	196.36	197.49	200.57	193.14	201.7	191.73	197.72	198.39	195.26	200.19	196.34	200.09	205.3	202.63	201.58	196.1	193.99	196.08
201.7	205	207.22	204.16	195.35	200.14	198.35	204.13	199.91	203.91	198.99	199.69	202.01	196.83	197.38	197.44	200.21	204.17	195.35	202.64	197.12	208.75	203.78	200.08	190.78	198.97	201.92	196.87	207.9	201.83	203.2	201.36	202.11	205.2	201.72	196.83	200.58	205.25	203.86	203.49	198.71	200.6	203.94	199.98	198.75	198.01	205.09	198.6	202.02	200.58
216.73	215.09	213.81	210.45	205.61	211	219.68	226.33	216.98	209.08	218.71	213.54	215.66	215.36	218.74	208.75	209.09	211.9	216.05	214.38	213.65	218.17	212.57	205.49	208.69	211.91	219.44	211.69	219.78	212.05	216.42	214.24	213.81	211.82	205.99	211.46	213.4	210.15	211.86	210.49	210.31	221.15	207.76	213.3	214.73	210.07	210.32	214.29	218.72	212.86
202.96	206.42	205.02	206.69	196.6	203.02	194.99	200.87	199.91	203.82	202.6	194.42	199.52	203.45	205.82	201.22	190.06	202.77	203.69	203.11	207.2	202.67	201.96	202.87	202.26	199.48	201.98	209.07	198.62	203.07	199.62	196.27	201.45	202.57	211.77	200.37	207.2	202.63	199.97	204.86	205.43	204.59	194.96	206.46	204.92	199.41	199.06	206.44	199.27	199.52
209.25	195.74	207.36	204.1	201.33	204.11	202.11	199.49	199.2	199.21	198.9	204	206.86	207.93	203.76	204.38	207.58	206.61	212.12	206.01	199.41	195.71	204.93	206.68	200.5	206.17	206.36	212.3	204.4	206.56	204.14	198.12	210.31	205.49	205.26	208.79	204.66	207.63	209.48	206.34	204.18	206.31	199.48	201.76	207.21	200.74	207.25	208.39	207.13	202
210.52	207.59	211.61	213.12	213.51	206.97	214.61	215.38	219.32	209.94	218.75	212.48	215.87	208.9	204.59	210.43	210.27	218.33	208.25	213.2	212.65	208.34	212.82	212.77	213.8	210.68	211.09	210.71	213.59	208.07	216.4	206.5	211.45	214.79	208.74	209.15	214.72	204.46	205.7	211.18	216.95	208.36	212.59	213.63	214.56	210.37	209.91	210.29	211.58	213.1
207.93	197.68	204.28	201.77	202.59	205.16	198.13	200.74	198.78	209.04	204.42	200.01	199.12	202.66	209.52	196.2	207.7	207.37	205.57	203.79	202.37	205.39	201.64	205.13	204.58	206.62	203.95	204.43	204.24	199.28	207.63	203.79	203	208.99	207.29	201.77	202.55	203.49	205.56	206.99	196.93	196.9	208.32	207.09	201.17	200.66	198.2	199.35	196.31	208.72
214.63	211.71	208.96	215.23	209.33	212.4	211.88	213.2	213.05	208.53	205.3	213.42	213.85	217.67	209.28	219.42	211.1	215.38	214.59	214.49	211.97	212.04	217.97	217	217.27	212.71	213.6	213.21	210.83	209.36	209.89	210.39	203.77	205.18	212.49	217.65	210.39	215.78	214.44	211.16	209.88	213.12	214.74	211.96	211.1	212.82	215.65	213.05	210.29	218.13
209.7	211.58	205.92	209.38	208.82	208.29	207.4	213.83	205.23	209.04	208.43	210.5	209.96	212.07	209.96	209.32	209.63	211.78	206.66	210.44	202.64	209.82	200.88	211.51	204.95	207.83	208.14	205.58	205.08	205.01	211.02	208.17	205.43	208.72	207.12	200.94	216.27	201.76	213.16	211.46	208.59	212.45	210.11	203.37	208.22	207.84	202.86	203.12	211.95	208.73
213.02	212.5	217.65	218.04	214.98	220.33	219.72	218.91	218.2	219.03	217.4	220.69	216.1	220.19	221.33	217.42	219.29	217.61	220.94	220.87	218.08	219.9	220.47	219.67	218.3	224.51	215.43	221.1	217.22	217.69	214.02	217	216.53	212.82	220.28	218.05	218.2	212.52	220.98	219.76	214.88	216.12	225.39	216.08	216.08	221.66	227.05	222.66	216.81	209.68
208.38	211.64	210.59	206.84	210.39	212.58	208.54	208.26	206.41	208.09	218.07	205.02	214.72	212.92	212.22	206.59	207.22	205.65	212.52	201.51	206.81	209.4	210.48	209.99	204.68	205.73	199.09	208.2	201.46	210.34	210.75	207.36	201.13	210.46	211.6	208.59	206.69	207.46	208.53	208.38	204.22	205.75	209.87	209.68	201.22	216.66	199.99	210.16	204.9	201.49
214.9	206.18	207.1	208.25	212.07	210.66	208.69	206.44	207.5	206.42	208.18	208.9	206.58	210.32	203.94	205.84	215.71	212.3	210.26	206.1	201.83	212.89	211.76	212.89	201.8	210.73	209.3	207.01	207.83	213.02	214.15	203.84	210.59	209.25	209.67	206.61	211.35	211.95	209.45	213.48	210.82	206.49	206.77	215.38	215.35	211.84	212.83	213.08	207.65	210.56
203.56	203.38	204.14	208.49	202.65	205.58	204.11	205.63	202.77	208.09	203.53	200.73	201.43	206.34	208.8	205.89	207.24	207.93	209.18	200.56	205.27	198.72	204.16	206.69	204.51	205.09	203.69	203.24	193.58	204.61	200.47	201.06	201.94	201.16	198.83	203.38	205.78	203.69	202.37	204.01	192.77	195.99	203.68	201.76	200.18	203.7	205	198.36	205.46	203.7
213.23	220.63	212.55	212.75	216.92	215.97	209.98	215.26	220.48	215.01	220.45	210.15	215.15	207.17	209.33	216.23	214.41	218.32	212.64	205.86	217.49	216.2	206.7	212.11	215.23	208.43	210	217.18	212.57	213.39	217.36	214.06	208.76	215.17	214.69	216.87	206.57	219.15	212.25	214.93	218.83	208.65	210.17	210.37	209.58	207.93	217.22	215.97	214.82	216.7
201.7	208.49	206.95	208.23	206.99	206.76	209.08	212.38	201.65	204.79	212.4	202.31	203.52	212.34	210.9	205.09	204.68	209.52	211.83	210.25	208.65	209.94	209.43	208.09	203.72	206.7	210.59	207.2	206.51	214.03	207.31	210.64	207.16	212.74	200.03	208.25	209.25	207.9	215.33	210.1	213.45	211.81	211.65	206.7	207.09	208.22	210.07	208.92	209.24	207.95
198.97	199.68	200.27	201.76	198.8	198.12	198.46	198.7	197.79	204.04	203.13	202.09	208.11	193.56	197.64	195.62	199.56	197.24	207.11	198.28	200.84	198.33	197.41	193.6	198.89	197.8	198.65	201.72	197.1	197.84	201.82	201.7	203.26	201.89	198.57	203.98	194.29	209	199.75	197.08	196.53	201.93	197.84	197.34	198.24	196.45	197.7	198.36	200.38	202.26
208.59	204.36	205.83	211.03	204.5	211.12	203.83	205.13	204.36	203.91	206.98	207.48	202.43	209.06	205.91	205.93	207.23	207.34	211.57	209.89	209.23	214.03	202.01	206.73	210.03	214.02	210.42	209.29	203.75	212.66	206.47	212.11	210.04	208.65	201.42	201.77	201.33	203.29	205.75	205.71	207.52	205.16	207.38	214	207.52	206.08	209.74	207.32	207.01	205.21
204.73	208.52	206.3	207.35	203.69	207.44	203.07	206.84	207.35	204.04	200.27	208.5	205.3	210.12	202.4	209.2	204.14	215.03	200.98	211.84	202.9	199.91	201.58	203.98	207.4	198.17	208.07	207.23	204.66	206.44	214.51	201.02	200.85	203.84	204.51	202.84	202.61	202.9	207.6	203.4	200.32	208.59	207.17	208.24	205.69	204.75	202.07	195.37	202.42	198.67
205.03	204.69	206.64	211.55	204.71	216.78	207.79	211.76	214.34	209.51	211.1	210.45	206.57	204.62	209.1	207.17	215.02	209.31	208.32	204.98	209.1	206.23	205.45	206.19	214.33	202.58	206.34	203.71	204.92	205.96	208.75	208.73	205.78	207.05	207.34	205.35	212.58	199.02	204.25	216.89	206.08	202.42	206.8	206.45	212.72	209.3	210.03	215.51	210.43	208.14
204.81	212.18	207.42	209.21	200.26	208.24	208.91	206.89	211.16	207.17	201.01	205.66	209.06	203.58	206.31	200.45	212.5	206.4	209.75	209.1	205.2	211.41	210.83	204.61	210.59	206.57	211.28	205.5	200.68	204.91	198.24	207.07	212.61	203.76	205	203.02	211.91	207.7	204.87	209.68	214.08	198.52	208.65	214.86	209	201.69	214.47	207.63	207.9	208.76
198.61	202.6	197.26	202.32	195.37	201.46	195.67	201.02	195.09	199.86	197.96	203.94	198.59	202.93	196.26	202.28	197.1	193.48	209.5	202.14	195.99	198.75	202.28	200.2	199.02	197.9	201.06	195.38	199.45	200.22	205.43	194.27	195.69	198.43	195.91	193.74	201.79	198.56	192.6	204.14	197.82	198.02	197.06	196.13	203.57	200.09	205.59	200.59	204.5	200.38
209.29	202.51	206.84	206.29	204.95	205.54	209.83	210.39	212.67	202.58	206.52	203.95	211.98	207.4	204.01	204.4	207.55	204.79	206.99	213.77	213.03	205.5	206.11	203.27	205.27	203.15	209.22	207.61	205.72	208.12	205.04	212.12	207.81	205.6	207.66	208.32	203.16	207.13	206.13	212.65	205.11	202.34	214.98	209.54	207.13	210.16	209.38	200.8	210.49	208.15
209.4	209.04	207.66	211.89	210.9	205.71	214.62	208.3	204.38	210.56	206.91	204.29	209.97	203.76	205.38	213.59	211.26	204.53	213.92	201.74	203.58	210.52	205.95	202.56	208.83	208.1	212.91	202.54	206.18	205.98	209.3	208.9	208.04	210.68	209.41	204.13	209.15	209.17	201.33	208.18	212.64	203.89	205.58	203.02	211.43	208.35	208.16	212.99	210.24	213.41
198.43	197.82	200.04	195.4	201.68	196.49	197.96	200.96	195.78	201.79	194.39	195.84	197.39	196.24	201.72	193.4	195.56	198.13	192.13	203.26	200.34	192.26	198.79	198.08	206.52	198.29	191.52	201.86	198.31	191.9	196.51	202.37	203.56	201.86	201.59	195.7	199.68	201.19	197.12	203.81	194.4	202.24	198.22	200.27	195.15	197.13	202.36	199.64	201.09	202.11
212.79	214.2	205.74	211.22	209.18	202.31	208.2	210.08	212.66	206.69	208.97	211.37	209.08	212.66	201.64	214.36	213.28	207.89	210.94	207.1	206.3	207.61	211.89	212.05	208.82	215.19	210.67	202.68	208.27	207.88	210.98	210.3	208.98	212.54	211.25	202.13	211.82	208.5	204.72	213.64	219.16	208.68	203.35	209.55	204.97	209.15	209.65	208.91	212.41	205.18
197.18	206.71	198.33	199.13	203.95	202.93	203.62	198.17	200.63	201.72	201.39	202.9	205.59	209.13	209.54	209.09	199.68	204.51	196.28	202.75	198.7	204.28	198.73	204.54	203.84	199.84	198.46	203.67	198.52	206.85	204.25	208.38	203.54	211.13	204.97	198.95	196.67	202.54	209.46	204.17	208.96	200.62	201.74	202.95	204.88	199.72	213.9	198.86	201.6	204.79
207.55	200.22	203.76	204.22	198.19	199.09	202.85	201.07	209.69	201.39	205.55	201.36	209.58	197.15	203.65	199.09	205.39	207.68	205.46	204.91	206.63	201.37	202.32	209.44	204.38	204.26	202.09	203.85	203.05	207.17	205.27	204.92	204.79	197.02	197.52	204.03	203.32	204.56	203.04	205.36	203.66	204.21	209.23	198.33	199.93	205.37	201.16	205.25	204.29	200.12
209.86	209.02	206.8	205.7	212.13	209.29	206.14	209.69	209.15	205.11	212.58	209.14	211.16	211.13	204.68	212.13	207.87	211.07	213.19	209.39	205.09	202.52	208.31	207.99	204.52	209.42	213.45	212.96	215.62	209.54	207	204.28	208.06	211.91	209.76	201.7	206.39	211.76	207.03	204.71	205.63	205.62	208.63	204.52	211.59	212.69	213.11	209.19	207.38	217.59
215.06	216.12	212.45	215.77	206.73	202.79	213.36	218.38	211.39	208.93	211.03	213.24	209.88	210.96	204.98	212.31	211.84	214.83	214.41	213.7	215.74	215.48	210.05	216.9	216.19	209.02	214.57	213.94	207.98	215.04	214.3	217.6	214.39	215.35	215.96	216.51	216.13	213.43	213.39	204.01	212.39	214.77	207.7	206.46	213.86	203.62	207.1	207.93	205.73	211.07
207.33	208.03	209.61	210.94	208.06	207.6	199.69	207.94	203.33	210.78	207.26	207.73	206.73	206.38	205.64	210.82	200.81	198.86	207.09	204.67	210.59	208.11	196.79	201.47	204.97	206.66	213.92	209.24	208.86	207.4	205.57	206.6	210.7	204.34	216.61	207.45	205.14	209.05	212.21	205.68	210.3	206.97	210.67	204.13	205.65	211.38	205.36	206.08	210.28	206.76
204.16	201.52	196.37	203.92	202.83	204.14	200.54	203.75	201.72	190.96	200.45	200.78	202.93	199.05	195.88	203.61	200.5	200.48	200.53	199.3	204.06	203.67	204.26	200.98	198.98	193.25	201.55	202.7	200.42	196.02	206.07	196.09	204.56	204.24	200.49	197.82	198.39	203.04	198.31	199.97	198.61	194.02	200.75	198.14	204.18	203.4	196.02	200.52	202.48	194.97
195.09	195.59	196.57	200.57	203.33	197.56	200.73	202.98	202.32	199.95	191.93	196.78	196.58	195.03	201.3	198.65	195.72	201.03	204.04	201.13	202.51	196.56	197.68	199.78	196.39	193.09	200.2	202.32	202.58	200.71	204.38	202.85	199.99	196.99	200.96	203.02	197.63	194.2	194.59	195.47	203.77	202.39	198.95	199.81	193.99	198.63	198.44	195.41	196.86	200.15
207.89	218.28	210.86	209.07	210.93	209.56	206.75	207.04	220.62	209.31	208.09	212.29	214.87	212.5	215.68	216.08	208.6	209.93	207.25	217.92	216.32	215.77	208.81	212.9	208.23	216.74	215.54	209.72	209.75	210.02	212.87	209.91	220.01	203.98	207.73	208.49	209.75	210.49	212.51	212.73	205.59	212.6	214.81	217.72	208.58	210.74	215.37	214.23	209.66	205.96
208.57	206.35	201.91	210.38	208.3	211.4	214.56	208.92	208.73	204.82	212.36	209.31	205.98	209.75	202.95	206.11	209.34	207.69	206.49	207.13	219.24	201.92	208.52	209.09	203.88	204.97	206.47	202.87	207.24	210.7	206.73	208.53	208.06	206.79	208.36	208.4	207.97	203.8	211.25	204.67	202.07	205.95	212.75	206.5	210.1	211.09	207.54	206.24	208.03	208.93
211.4	204.87	212.18	211.89	200.53	211.27	211.16	207.7	211.39	211.36	211.32	213.65	210.63	208.56	207.6	210.69	209.7	208.1	198.93	209.59	216.72	209.9	205.18	207.7	205.35	209.82	196.72	213.28	206.03	209.84	209.36	213.31	212.47	213.92	208	209.93	212.01	208.08	214.14	212.5	205.58	209.52	213.02	203.9	214.09	210.78	210.11	210.16	213.63	211
205.9	206.72	203.76	206.45	203.15	209.29	209.79	213.2	198.99	209.84	204.65	203.23	204.22	209.39	204.16	196.61	204.54	206.09	204.32	201.49	198.12	204.35	212.48	211.72	200.13	208.19	208.56	208.1	204.09	204.42	209.08	209.63	200.03	205.56	203.54	207.53	195.66	204.48	209.8	211.54	201.96	208.22	206.42	201.45	209.28	210.14	202.48	203.81	206.15	201.1
208.82	201.78	206.38	205.62	196.41	206.86	202.2	205.74	203.51	205.94	206.89	205.96	210.34	204.28	204.18	207.99	204.75	202.58	203.35	207.18	208.61	205.41	208.19	205.28	203.27	201.17	204.85	204.47	206.13	202.56	201.47	198.42	202.68	206.72	204.92	199.38	202.92	200.83	200.16	207.44	204.36	199.18	205.84	210.35	208.64	203.41	202.75	201.18	206.52	201.55
215.79	208.26	207.02	206.65	209.36	210.85	212.57	211.8	207.3	207.05	206.61	216.65	215.04	205.84	210.38	211.97	214.73	210.61	207.29	204.7	211.97	209.98	197.11	211.75	211.19	213.92	207.88	207.22	210.68	209.16	211.65	219.69	207	206.59	212.43	212.03	213.24	207.69	210.2	209	209.96	207.85	208.64	215.47	209.01	209.25	206.06	203.42	204.74	209.04
193.09	197.44	194.33	193.29	197.5	194.72	195.1	195.22	190.64	194.98	194.34	197.63	189.94	196.96	189.93	197.47	190.61	198.9	197.27	187.64	189.07	193.29	192.86	196.78	198.11	190.45	198.62	191.45	193.89	197.43	199.6	194.78	193.77	189.05	200.68	196.43	198.4	195.3	191.18	196.52	196.92	188.53	193.35	193.87	187.94	187.15	191.42	192.84	200.5	200.21
205.32	216.38	213.24	211.13	211.62	211.7	210.04	212.31	216.31	213.46	208.93	217.58	212.58	212.1	215.28	214.45	210.47	219.37	211.85	211.4	211.22	208.23	210.21	212.94	213.46	213.61	213.91	210.35	204.2	213.03	212.67	210.46	214.18	212.06	210.16	214.14	216.06	216.92	214.11	215.78	210.55	213.55	211.41	205.58	215.71	214.56	211.64	206.41	217.07	212.72
203.22	203.73	201.97	203.76	205.86	200.08	209.51	207.66	204.46	210.8	203.73	201.94	212.09	201.25	204.17	206.63	202.73	207.43	206.11	207.01	208.68	204.08	199.3	202.7	202.21	203.16	207.49	200.49	204.33	203.52	201.66	196.65	201.18	194.02	206.34	204.39	211.11	203.04	203.86	200.65	203.93	200.13	199.27	207.21	199.57	201.69	210.61	204.93	204.4	211.54
197.8	194.21	206.48	201.39	200.22	202.39	200.98	196.97	201.66	196.34	195.84	203.52	194.17	205.31	197.22	198	200.4	196.07	204.13	203.07	197.17	202.65	192.98	201.86	202.15	201.29	196.8	201.86	199.37	194.7	203.54	196.85	193.82	198.88	206.77	200.56	199.63	199.53	201.26	195.47	198.33	207.71	202.4	197.15	201.48	200.4	199.39	200.32	199.42	193.93
208.47	211.46	209.1	206.31	206.6	203.21	206.86	207.35	208	207.36	204.17	208.14	213.15	202.65	208.69	205.12	211.8	202.81	207.72	209.36	210.43	210.38	213.93	207.27	203.61	212.47	207.14	202.05	207.12	208.71	206.22	210.11	209.08	206.23	203.31	209.52	202.61	205.58	216.32	204.74	203.73	208.31	207.81	207.71	208.76	206.78	208.37	204.89	205.43	204.42
202.87	203.37	208.12	202.43	203.57	204.42	204.77	202.35	201.52	202.82	198.41	200.81	201.81	203.47	207.99	205.13	201.38	199.05	203.38	202.87	192.41	204.65	203.75	198.4	198.39	203.08	200.5	199.03	203.52	204.42	203.2	203.48	202.03	202.37	208.96	201.12	205.85	206.94	195.65	204.16	209.59	202.06	201.56	202.05	201.71	208.67	203.84	204.34	196.35	203.67
216.35	211.71	211.56	212.95	210.54	218.29	211.93	206.97	216.91	207.15	221.99	216.79	215.73	217.41	218.89	215.32	213.9	220.34	214.89	211.44	215.57	216.19	211.25	211.56	222.69	217.73	209.7	204.24	216.01	218.55	210.36	216.64	215.3	219.02	212.5	212.14	208.56	210.22	214.1	213.05	211.75	217.02	207.68	210.02	218.79	216.5	214.34	221.58	216.14	215.31
199.17	199.69	208.88	195.15	196.15	207.4	202.87	204.71	203.07	201.45	208.25	206.92	203.25	198.03	199.23	204.43	198.21	197.66	202.43	203.26	205.64	206.44	203.2	204	201.56	198.27	203.86	206.7	200.25	203.96	200.23	199.69	193.86	210.29	202.5	206.76	200.52	198.55	201.76	201	203.89	201.41	206.8	199.33	203.88	205.25	205.68	199.86	204.21	201.43
210.97	213.31	213.34	207.93	216.74	212.34	209.94	207.14	208.46	211.85	210.02	216.79	209.37	214.89	205.32	210.63	205.3	214.1	210.96	211.97	215.5	208.21	211.28	214.35	212.43	213.58	213.21	217.77	215.04	213.87	212.32	204.53	209.68	214.22	217.03	207.52	210.46	212.57	208.35	220.39	215.86	205.7	210.63	212.02	208.43	208.08	214.26	207.42	212.93	211.69
224.87	219.55	218.97	217.98	217.9	213.32	218.17	226.99	219.45	214.46	218.91	214.88	216.64	217.69	217.62	217.12	212.11	215.96	222.42	215.13	221.6	214.46	213.94	222.55	223.47	221.69	219.09	222.74	219.55	226.14	214.02	217.26	218.04	216.22	221.88	224.4	216.55	214.37	214.32	222.62	217.6	217.91	217.66	212.82	214.9	219.51	217.58	217.12	221.12	218.99
217.75	216.11	225.97	216.76	216.39	218.05	212.52	209.55	217.17	217.21	216.28	218.2	216.32	217.56	218.27	222.18	220.98	223.66	213.61	223.25	217.24	221.23	215	215.02	214.12	213.38	220.48	213.59	214.46	210.75	217.85	219.57	226.15	215.11	218.02	212.43	212.66	216.7	214.98	218.26	216.83	217.25	221.12	217.36	224.08	223.5	217.65	211.91	213.33	217.82
215.34	220.57	215.93	224.27	215.2	220.32	212.3	208.35	219.3	222.34	219.25	212.08	214.36	218.54	214.62	220.31	211.9	214.92	219.24	214.79	218.5	223.55	217.41	218.41	221.69	220.58	221.33	219.2	218.81	224.06	212.79	211.33	213.98	218.76	218.45	215.92	219.72	217.29	223.68	222.9	219.22	216.71	219.08	219.74	214.79	220.26	225.46	221.11	219.3	222.48
209.41	218.11	213.36	212.8	212.7	214.88	212.69	218.72	217.61	204.7	210.5	215.34	211.84	209.56	209.64	211.71	213.33	209.57	215.26	213.64	216.03	217.49	215.58	212.85	213.37	208.72	211.92	218.95	218.34	212.1	213.44	216.91	211.83	214.82	213.35	212.68	215.34	217.46	213	217.53	214.38	215.31	212.97	212.22	209.85	208.56	216.25	217.66	214.46	212.81
196.15	204.9	201.95	205.2	201.51	204.85	201.64	204.33	205.19	202.35	205.49	203.67	203.59	200.46	203.26	201.06	204.01	201.73	203.38	206.37	202.72	201.62	205.9	198.24	201.55	199.78	207.08	202.87	201.41	208.87	199.63	205.86	201.73	197.24	197.85	199.1	209.36	206.04	202.95	203.17	208.74	204.47	198.49	201.66	206.12	202.96	200.68	198.07	202.01	199.28
207.63	210.23	209.24	206.99	206.97	206.31	205.2	212.36	211.67	206.05	210.17	209.35	210.95	205.47	209.76	202.94	199.27	210.2	212.16	204.68	206.05	213.32	211.83	208.96	206.93	211.83	211.01	205.3	204	208.86	207.1	206.2	209.93	200.96	210.86	207.74	207.71	211.34	204.01	203.9	206.68	206.86	210.19	204.08	203.58	208.7	204.59	207.11	207.27	209.38
211.17	208.96	210	209.41	212.43	215.48	210.98	221.04	213.2	197.81	212.92	208.05	213.36	210.27	210.61	213.47	212.92	213.72	206.81	212.27	211.44	213.86	207.8	206.02	213.71	215.63	216.19	208.65	206.61	217.19	209.36	208.37	214.17	208.11	219.16	213.12	211.82	213.9	218.25	209.41	210.98	215.12	210.91	210.1	211.63	215.01	209.81	204.74	215.6	215.97
203.39	197.42	192.87	201.57	196.37	204.3	197.31	193.62	197.54	198.78	196.15	199.17	204.09	192.26	202.37	199.09	194.65	199.46	200.59	200.11	195.43	195.6	197.32	199.83	195.53	198.11	195.3	195.8	199.09	200.31	194.73	196.93	199.63	199.45	198.08	197.15	201.12	199.19	202.75	197.85	203.56	197.72	194.27	203.19	192.76	198.63	202.37	192.94	204.13	192.08
202.54	189.4	197.14	196.55	191.19	196.05	198.44	191.38	200.03	199.81	198.02	191.74	193.08	193.99	195.56	197.47	193.88	194.04	189.69	190.16	188	193.95	200.01	192.84	190.98	191.91	195.85	196.06	194.34	201.68	188.57	194.74	193.38	199.38	195.53	197.09	189.73	201.27	196.02	194.53	197.48	195.64	196.07	194.92	191.02	193.99	201.1	193.33	202.44	194.9
222.28	217.8	209.05	220.63	217.75	212.93	214.39	217.61	215.89	219.16	218.55	220.85	220.05	217.86	220.09	216.26	220.84	220.81	219.45	222.07	218.28	217.48	218.63	218.24	213.1	228.43	219.07	217.12	217.19	219.82	221.01	225.54	218.02	213.69	220.23	216.53	214.23	218.48	213.53	218.95	220.81	214.95	216.74	217.24	212.74	216.88	221.88	217.56	215.97	218.86
208.4	207.16	215.98	216.05	213.81	208.66	209.07	207.26	212.27	211.79	209.93	211.07	210.74	208.53	210.93	215.42	216.48	207.96	206.56	211.26	211.77	207.56	211.7	212.17	216.09	212.33	209.13	215.85	213.58	216.79	212.8	210.93	216.96	212.26	208.31	216.44	216.41	206.59	206.84	209.31	211.44	215.6	206.53	208.26	210.51	203.86	210.23	211.32	211.85	213.26
200.92	197.9	192.77	202.38	195.7	194.43	195.11	203.01	199.56	199.13	196.67	199.4	195.48	197.73	200.69	202.22	194.13	200.74	198.74	198.1	207.84	196.73	196.38	199.24	201.49	200.45	199.94	204.05	203.3	199.17	199.89	198.72	197.42	199.63	196.19	196.35	201.42	198.81	206.2	206.95	200.16	200.27	199.08	200.26	201.45	202.94	205.1	192.26	203.17	198.99
210.73	212.47	207.2	202.44	209.08	206.6	211.36	202.57	209.36	203.38	210.79	205.66	203.04	207.34	209.26	209.01	206.29	209.29	202.32	204.86	206.48	203.56	207	204.75	206.87	201.67	210.26	208.92	209.88	209.21	209.91	204.95	205.71	206.3	206.69	207.19	209.87	213.85	208.6	214.37	210.31	210.55	210.43	211.86	208.7	207.92	205.23	198.71	206.44	208.2
200.01	201.94	196.57	204.97	203.33	199.76	201.22	203.94	208.05	200.31	200.52	201.67	200.64	195.98	199.02	202.68	195.77	204.21	202.43	200.33	197.02	201.5	200.24	198.73	198.09	195.28	202.07	200.13	199.93	204.18	200.53	201.16	198.9	202.89	201.72	207.57	199.11	196.84	199.6	199.34	199.08	197.76	201.73	196.25	201.25	199.42	199.47	198.34	196.62	198.6
215.69	209.66	202.09	208.89	209.89	211.95	210.14	206.99	208.86	212.23	206.79	207.22	199.74	210.12	212.59	200.12	210.65	206.29	210.66	210.9	207.52	204.77	208.49	206.46	204.54	209.1	210.13	208.23	210.32	215.95	204.25	207.75	202.83	209.99	205.22	204.29	209.42	208.28	209.69	211.95	206.42	205.09	207.35	202.35	214.7	204.92	205.03	208.69	212.47	207.21
212.12	212.58	214.05	219.68	208.23	212.99	215	216.5	213.81	217.74	207.38	214.49	210.55	208.03	212.04	218.15	216.8	213.5	208.23	211.52	215.95	218.55	214.43	219.22	212.68	211.51	207.83	211.78	214.29	213.68	216.44	206.29	217.95	223.88	218.85	209.5	214.61	219.79	223.19	221.77	213.91	212.86	214.64	218.04	208.43	217.89	210.42	215.3	218.44	219.26
199.18	198.52	194.29	204.8	199.52	201.67	197.89	202.44	199.83	199.52	199.72	195.13	198.83	203	201.36	204.98	202.76	202.58	201.91	198.82	196.56	198.31	195.14	194.74	198.6	202.34	197.88	197.89	201.72	192.63	199.08	194.42	200.18	193.55	197.78	205.18	199.48	190.62	194.61	199.73	197.21	200.49	191.95	191.33	194.56	195.46	201.22	201.72	196.61	205.66
212.25	209.66	204.88	211.89	211.08	203.95	204.39	199.36	199.7	206.71	206.87	210.28	204.47	207.83	209.19	212.3	202.77	205.45	205.1	200.31	210.59	212.47	212.62	203.74	207.63	211.67	205.92	206.12	203.46	209.34	206.68	204.16	204.02	200.96	213.76	209.94	210.24	203.8	205.6	203.59	206.86	213	204.39	207.01	205.8	213.73	207.63	206.66	209.65	206.61
201.48	201.8	202.89	196.73	200.18	202	197.26	204.8	202.39	202.67	207.64	205.03	205.4	206.43	204.64	206.93	204.02	202.55	201.76	197.41	208.08	202.85	202.65	201.46	202.47	208.1	202.67	211.52	201.15	206.18	208.41	199.57	203.79	202.37	199.4	202.14	200.25	198.78	199.25	201.06	205.61	201.9	205.94	200.38	204.74	192.85	206.39	198.1	205.24	199.45
212.12	218.36	214.14	217.82	217.41	209.63	208.63	214.65	212.98	214.76	216.73	209.19	209.74	215.97	207.78	209.88	208.27	210.83	213.06	214.15	211.43	213.16	219.26	210.95	211.89	214.56	204.92	216.24	211.7	208.37	208.47	208.34	212.8	215.85	215.08	211.53	222.14	212.06	218.79	213.82	211.54	215.65	211.96	203.81	213.87	214.74	215.56	211.45	210.2	213.17
207.47	203.03	203.92	209.5	210.56	209.71	202.35	210.45	208.85	211.13	214.42	215.52	208.81	204.69	205.63	205.49	209.69	213.58	206.82	212.87	206.13	210.06	211.79	210.03	210.83	208.28	210.61	209.21	207.43	206.89	201.02	210.35	212.74	216.26	208.44	215.78	205.97	212.33	210.02	215.42	207.49	210.32	209.13	211.06	209.93	209.61	213.41	213.17	205.49	211.05
210.85	197.74	202.51	207.91	205.14	202.44	198.61	202.04	200.91	202.79	202.8	206	205.09	205.39	201.58	205.53	208.49	204	206.87	196.15	201.65	196.68	199.16	204.56	205.25	204.84	203.45	207.32	204.43	201.36	205.26	203.02	199.68	205.18	207.59	204.07	200.65	208.37	203.05	202	203.59	202.63	201.72	208.5	200.64	210.7	208.92	205.36	202.14	205.23
200.26	204.98	198.62	206.8	207.97	212.5	200.92	205.77	204.01	204.89	203.51	200.57	207.29	201.98	196.26	208.18	207.48	205.06	203.02	204.84	201.15	203.42	201.84	210.57	200.81	206.22	207.54	210.08	208.93	199.58	206.37	212.06	207.69	206.78	203.04	200.52	200.56	201.89	202.5	207.44	204.08	205.66	203.75	204.79	206.87	214.81	204.13	203.45	205.87	209.39
210.77	216.2	210.84	214.18	207.27	207.09	214.33	212.14	206.94	207.03	207.84	212.66	206.63	211.37	214.66	207.38	210.41	210.26	212.21	211.21	213.32	215.45	215.99	219.74	217.64	217.2	209.41	212.09	208.31	212.66	214.6	207.03	209.48	209.89	214.58	215.1	211.52	214.01	214.7	204.32	209.12	212.83	216.97	211.88	204.01	214.55	213.42	213.85	215.55	214.59
212.21	213.55	219.62	210.25	216.76	209.56	214.79	214.46	207.94	212.22	210.19	210.92	210.85	212.8	211.53	217.87	209.02	206.83	212.53	215.58	216.45	217.21	212.43	208.61	210.22	210.46	213.35	213.44	211.41	205.12	211.11	214.41	207.24	207.99	214.5	215.17	207.61	210.96	213.26	215.11	216.44	218.63	206.19	214.28	207.44	212.86	209.18	210.21	209.58	210.33
202.32	201.37	198.05	201.33	209.35	198.57	206.75	202.77	201.99	197.54	205.97	204.83	204.91	208.12	204.3	201.6	203.83	208.06	200.19	198.11	206.86	197.44	206.52	205.7	204.91	205.94	197.7	202.19	211.83	202.94	205.79	200.4	195.04	204.45	200.91	203.17	204.28	206	209.75	204.84	202.63	204.12	198.8	209.45	209.49	197.26	204.88	206.9	200.45	203.05
209.62	210.13	208.23	202.49	210.3	213.09	212.64	206.06	208.03	211.28	214.95	200.4	202.18	211.35	208.36	205.25	209.58	206.17	208.68	211.99	211.29	207.12	209.97	212.87	206.88	208.72	210.95	211.5	215.22	207.95	203.88	212.62	205.05	212.16	210.22	203.12	207.05	212.49	205.02	212.15	214.42	210.67	206.33	208.73	208.57	216.45	210.67	211.72	210.61	208.02
198.25	202.24	204.41	202.86	201.69	204.64	203.07	210.02	194.55	212.45	200.3	203.52	202.77	202.31	202.44	202.01	193.99	210.8	194.99	198.95	204.51	197.81	200.23	205.64	201.16	200.92	202.49	194.81	200.02	203.91	197.88	204.14	202.18	207.04	205.17	196.7	203.18	199.42	203.98	200.05	203.95	207.19	199.74	208.49	203.14	201.22	208.69	206.51	202.13	209.03
204.66	210.95	205.97	208.13	202	197.25	207.8	208.67	204.43	211.16	205.56	212.78	205.94	202.77	208.3	205.35	207.64	206.55	205.27	209.44	205.55	206.58	210.95	209.03	211.86	208.13	206.19	206.34	205.8	205.87	210.51	201.33	204.34	203.81	208.71	201.69	204.52	209.08	205.15	204.77	205.69	203.89	207.52	204.45	208.43	208.17	200.76	201.38	205.77	205.15
214.24	215.76	212.96	212.62	220.49	215.96	207.85	210.55	217.31	215.86	213.65	220.39	217.47	214.32	215.89	213.36	207.78	210.09	215.01	211.27	212.65	210.91	214.91	212.01	209.96	215.99	211.21	209.83	215.05	213.88	214.21	219.74	209.02	211.25	209.83	219.27	208.08	222.86	218.43	211.16	208.18	209.62	211.03	215.32	213.13	215.83	218.88	213.15	210.7	213.03
199.23	201.95	197.59	200.36	200.48	203.35	205.27	208.9	204.34	198.83	195.75	197.42	198.73	198.83	198.08	194.59	203.72	196.77	203.24	194.49	197.22	201.82	203.97	199.97	201.43	201.26	193.7	195.42	196.95	202.17	202.36	196.66	204.76	194.41	205.22	196.79	198.32	201.97	195.42	191.49	202.26	197.82	197.21	196.8	199.75	196.09	199.96	197.97	199.79	200.33
221.2	211.73	215.51	214.13	212.53	208.42	214.62	214.62	215.74	215.83	218.86	207.32	213.68	213.92	218.41	210.77	215.47	214.51	214.51	214.43	209.15	217.48	210.69	215.29	212.53	210.65	211.56	215.86	207.3	210.05	218.09	217.59	212.14	217.23	219.09	212.28	213.15	214.05	213.51	217.66	218.65	211.91	208.56	215.2	208.7	210.93	215.16	213.62	215.24	216.57
206.78	201.14	200.9	203.87	207.65	199.16	201.84	209.49	202.19	204.41	208.59	205.27	200.77	198.42	208.06	204.09	205.38	202.93	203.61	206.3	212.9	205.02	202.66	205.2	207.76	205.87	196.37	204.04	203.44	205.76	200.71	205.66	204.35	198.13	200.4	192.87	207.58	200.09	199.83	200.99	205.98	204.77	200.64	204.3	202.1	205.22	201.43	198.05	204.82	206.31
201.29	202.85	199.64	196.55	203.09	196.8	199.91	198.25	201.38	196.71	203.93	197.46	195.24	196.5	195.65	197.21	199.94	200.65	199.07	204.16	204.41	200.86	201.2	207.15	205.8	200.15	198.19	196.58	197.03	195.01	192.39	202.78	201.05	203.2	202.52	197.72	201.04	198.79	199.33	198.5	198.58	201.5	198.79	203.51	196.46	206.43	201.06	194.17	202.52	193.15
209.16	212.27	220.03	216.36	214.29	212.7	211.98	213.44	215.58	215.82	212.79	213.85	214.28	209.03	215.74	211.53	211.82	211.82	215.09	216.68	210.07	208.89	216.11	214.1	219.14	217.24	209.25	217.8	218.72	211.19	211.5	210.73	217.99	209.28	215.93	216.35	213.55	208.85	211.73	211.04	212.48	211.89	216.52	213.35	213.8	210.88	215.6	211.57	214.28	214.09
205.17	201.99	201.55	203.26	207.23	205.18	205.99	208.56	201.41	202.21	200.56	199.3	208.05	201.37	205.95	205.89	203.28	201.77	203.23	199.42	198.79	194.51	197.2	203.8	200.74	198.68	199.72	207.2	211.36	202.36	201.93	207.94	192.38	201.82	198.49	206.96	207.69	208.02	204.32	202.92	208.94	201.52	202.86	193.32	206.13	209.65	198.92	205.01	203.55	197.68
206.01	207.84	205.14	207.5	210.27	206.93	202.92	207.17	204.58	203.82	202.83	205.78	203.05	201.79	201.46	198.88	207.86	200.33	205.56	201.15	206.27	199.81	195.98	202.51	207.86	202.71	210.4	206.02	206.2	202.51	202.87	205.25	204.15	204.26	202.5	200.92	198.59	205.9	203.67	208.84	202.63	208.4	202.31	206.2	201.66	201.98	208.11	208.78	205.37	201.29
219.65	218.7	208.72	208.55	213.79	207.38	210.3	212.85	208.09	218.02	210.31	216.39	212.13	212.25	217.38	210.65	215.65	209.03	212.8	208.81	213.11	212.66	212.12	208.71	210.05	219.29	212.78	216.76	216.94	213.36	211.96	209.22	209.95	206.69	211.18	215.82	215.47	211.18	216.57	207.63	217.05	207.26	215.6	212.54	209.08	210.06	216.79	213.8	213.78	205.87
196.64	196.61	198.95	192.71	191.58	191.3	194.77	192.17	187.86	188.07	195.76	185.19	191.96	195.94	192.65	191.68	193.29	199.02	192.12	199.74	191.11	195.98	195.89	185.57	197.35	191.58	198.07	195.96	195.05	195.95	194.61	199.29	195.81	194.89	198.07	196.57	198.29	193.86	199.33	189.73	191.94	192.8	196.52	199.12	186.41	198.96	195.3	193.24	196.44	197.92
206.94	205.34	205.73	205.15	204.45	208.45	210.43	209.33	204.45	213.32	208.81	206.81	208.92	209.73	206.19	212.14	209.27	207.98	207.06	211.22	211.51	205.63	203.68	204.19	201.62	204.6	214.84	207.53	208.16	201.59	211.79	210.76	207.78	208.91	208.41	214.94	204.19	207.49	210.28	201.81	207.64	206.19	205.45	204.78	211.67	209.13	208.18	209.04	205.97	209.56
206.99	208.59	209.84	214.22	208.58	208.75	206.64	211.14	206.23	207.61	211.86	207.83	213.99	210.51	212.96	211.05	207.55	211.07	208.83	206.13	207.02	208.33	210.89	207.06	201.07	201.32	211.44	209.65	205.88	202.74	208.52	210.02	203.47	203.65	207.17	205.7	207.34	208.22	202.27	205.43	209.72	206.05	206.36	203.31	207.38	210.07	209.51	208.52	213.69	211.16
201.85	196.84	192.21	202.19	198.47	200.17	198.43	193.86	194.34	201.44	199.76	194.4	195.02	196.02	197.83	195.12	199.14	195.16	193.91	193.32	205.74	192.19	196.58	194.34	196.74	199.78	197.16	194.56	195.93	190.7	197.46	194.99	201.4	199.92	196.66	196.33	191.76	203.89	193.55	204.66	209.67	196.13	196.37	199.52	199.29	203.21	195.19	197.23	200.96	204.42
206.97	216.47	210.7	210.84	212.1	219.91	207.41	213.94	206.04	220	214.58	214.36	208.26	208.75	215.04	209.1	208.64	212.53	216.13	220.05	212.61	209.68	211.72	208.95	214.77	205.61	209.42	212.1	212.65	213.9	217.77	214.73	216.38	216.4	214.34	217.52	210.14	210.33	206.26	213.9	213.53	221.45	215.11	218.22	216	214.89	218.57	206.42	206.71	212.85
214.11	211.25	211.61	211.57	216.78	210.44	209.95	213.23	211.61	216.29	208.21	212.5	207.91	211.62	216.03	217.83	209.64	215.74	218.91	209.8	214.2	208.97	212.37	207.79	213.83	210.82	210.1	212.85	208.56	210.77	209.35	211.21	209.65	214.55	209.49	216.55	214.2	210.07	215.23	209.98	217.23	214.07	207.4	214.92	217.02	207.94	211.43	207.94	212.14	208.04
224.41	218.01	217.02	217.2	215.77	213.18	226.25	216.85	212.83	209.82	211.07	216.79	219.36	212.27	213.12	218.19	214.83	217.86	221.64	213.2	221.02	213.4	214.56	212.03	222.51	218.94	218.92	215.85	220.04	214.01	216.71	212.99	216.49	220.71	215.43	215.23	211.16	211.89	219.18	214.52	223.42	219.83	215.53	213.24	222.7	217.22	223.32	223.88	217.49	214.85
214.09	211.47	209.05	213.97	211.89	214.01	209.05	209.53	205.51	210.35	208.52	213.87	216.36	212.22	214.93	218.16	211.04	208.04	210.07	213.68	209.12	213.02	208.17	209.97	221.14	213.14	210.17	209.13	210.66	213.68	210.42	209.74	210.67	202.07	214.46	208.51	209.96	213.89	212.32	210.08	213.24	209.95	212.41	206.92	210.46	212.45	215.31	205.67	212.85	216.89
199.53	204.82	205.24	197.67	203.16	209.57	203.38	196.71	204.64	203.01	202.8	210.07	201.91	200.34	203.21	204.43	203.29	198.35	207.95	204.83	202.92	200.45	199.22	205.24	204.68	204.56	197.83	210.59	207.17	203.38	203.35	202.14	203.63	207.45	202.44	205.78	203.29	202.92	206.23	206.03	199.04	202.32	204.47	201.28	200.87	198.81	199.2	198.46	208.66	198.07
220.12	209.51	212.23	210.84	208.08	210.59	204.05	215.99	213.46	212.7	208.53	209.2	214.99	215.08	213.01	206.98	208.31	213.44	211.05	208.58	209.51	215.24	220.51	212.13	209.84	209.45	214.56	211.35	216.38	213.6	216.45	207.64	207.57	216.22	203.8	210.98	207.25	209.86	214.65	213.55	211.97	208.47	215.16	217.43	209.59	209.08	209.98	214.36	213.87	207.46
204.2	205.67	200.69	207.4	205.08	212.77	209.96	209.5	206.97	202.98	208.03	206.69	209.08	205.68	200.62	205.14	211.58	209.69	212.4	211.17	208.7	206.42	202.45	211.34	208.55	206.72	211.81	209.94	207.52	206.13	210.35	198.74	208.92	206.12	201.81	211.81	208.13	210.66	209.57	211.4	212.24	212.52	204.24	205.81	206.08	216.82	206.79	208.1	214.38	212.05
206.4	210.35	202.95	208.25	204.43	204.18	208.76	205.98	207.9	215.12	209.73	208.83	201.82	209.38	204.03	209.63	211.59	210.07	209.37	209.39	202.71	204.75	209.36	206.12	208.55	211.88	207.36	201.25	210.46	211.55	203.19	204.92	205.43	198.63	209.47	202.57	206.32	208.04	210.08	198.62	206.46	204.95	211.42	202.4	206.5	206.98	212.21	203.78	203.01	210.62
210.01	213.58	218.54	213.87	209.76	212.58	206.33	214.23	211	218.46	206.08	209.27	214.85	207.64	218.82	213.97	208.44	211.29	211.6	210.88	212.76	212.65	211.79	210.18	211.73	214.28	213.63	213.83	213.15	203.2	211.54	211.87	210.64	209.74	210.89	213.47	218.08	211.77	212.8	209.93	206.34	202.95	213.1	210.27	205.46	207.28	206.14	212.61	213.59	209.83
207.18	204.91	200.48	202.34	204.05	195.11	205.83	204.97	204.05	202.8	198.49	206.36	201.41	204.23	206.17	202.68	201.69	209.25	200.24	206.72	205.47	202.75	200.63	201.76	203.93	199.42	198.56	198.46	202.25	211.17	202.37	202.05	210.64	200.12	203	202.41	201.15	191.86	202.08	208.44	202.88	201.97	197.57	203.99	207.65	200.81	204	200.78	206.96	201.48
212.86	210.16	211.74	214.27	204.99	203.13	205.29	208.33	202.04	214.27	210.29	212.79	206.75	206.26	211.85	213.5	210.32	212.05	206.35	207.4	202.39	209.55	208.18	210.6	211.8	206.74	204.31	214.44	204.23	203.71	211	208.52	210.31	209.29	209.07	205.24	209.65	212.43	207.16	204.17	207.69	209.36	207.85	211.2	208.91	211.32	208.97	213.3	208.96	209.96
211.24	207.27	208.42	210.33	213.4	207.09	205.52	208.84	209.22	211.69	217.28	209.54	209.31	207.57	212.9	213.56	205.95	215.07	210.29	214.59	213.44	205.19	212.39	210.92	210.18	218.84	211.81	210.9	202.01	211.82	208.05	214.41	215.18	209.19	209.47	209.38	209.83	205.67	213.84	212.99	209	212.47	218.28	213.9	205.81	206.1	207.48	210.53	216.08	213.42
216.99	217.94	209.98	212.81	210.73	213.66	218.85	213.72	215.7	214.46	216.39	214.43	212.27	215.39	211.85	211	219.55	215.58	217.87	213.89	214.08	208.66	213.65	219.95	215.77	218.43	216.85	216.35	214.61	209.92	210.88	209.2	211.37	212.24	211.42	215.38	212.21	211.25	207.43	211.38	210.11	212.53	215.14	213.27	207.67	214.41	208.49	214.38	211.26	215.76
212.55	206.29	208.78	208.62	207.49	205.09	205.79	207.46	208.16	209.61	209.71	209.62	212.28	210.03	205.45	206.58	215.98	210.84	208.37	208.71	209.41	203.44	209.98	214.47	206.69	208.24	206	205.2	208.42	210.45	210.23	210.53	209.13	205.74	209.79	208.41	211.65	209.92	216.1	203.56	206.87	203.12	203.84	212.04	210.94	208.16	209.34	211.97	212.63	210.94
203.44	207.69	199.56	213.37	206.44	208.1	207.09	205.65	207.41	202.27	200.3	206.21	209.14	206.08	202.25	201.82	200.53	204.97	201.21	202.67	209.28	205.16	207.86	197.66	205.72	204.45	208.19	197.81	207.28	206.05	207.82	201.19	200.39	199.74	208.11	208.94	208.44	205.58	210.02	206.93	204.86	210.58	207.04	203.92	205.74	204.02	205.71	197.86	206.42	195.67
194.32	201.46	199.35	197.36	201.64	202.52	203.57	201.9	203.19	193.49	205.28	202.36	206.04	199.52	200.96	200.43	202.24	196.92	204.26	206.35	204.85	205.98	194.63	197.24	199.2	202.54	201.34	202.68	204.46	201.04	199.64	204.57	198.11	199.85	201.19	197.87	206.23	207.32	200.87	202.62	205.86	201.61	203.76	200.05	198.3	205.41	202.53	199.5	203.22	202.9
210.59	218.93	213.56	214.5	219.33	209.87	215.87	215.83	221.57	217.69	215.8	212.27	217.33	214.12	214.74	214.73	219.23	206.43	217.17	221.85	220.19	222.15	216.76	212.19	216.19	216.41	220.99	217.22	218.92	216.05	217.51	219.62	222.41	221.6	214.09	216.6	214.78	212.06	217.55	219.99	216.4	212.21	220.95	216.79	218.91	217.87	219.02	220.15	217.06	214.84
201.22	201.62	210.64	205.59	197.79	205.31	198.44	201.13	208.55	200.5	208.64	201.58	205.31	201.44	205.67	210.06	205.49	200.68	204.67	202.52	205.44	205.36	200.71	198.17	208.17	201	207.01	205.36	197.31	203.83	204.13	198.55	210.05	203.28	203.22	201.95	201.86	205.74	202.32	203.6	200.4	201.39	206.67	206.18	207.38	196.66	195.22	199.67	207.31	205.11
197.22	202.08	198.37	197.86	198.74	199.94	197.92	199.62	198.47	196.44	203.8	202.7	198.83	202.89	201.22	200.36	201.74	204.07	196.31	205.84	194	200.56	202.34	200.2	204.45	206.03	194.09	203.77	201.05	202.65	200.7	196.6	199.11	200.39	200.4	200.21	201.85	205.36	198.21	193.66	199.32	200.2	196.66	195.78	201.78	200.25	192.11	206.68	205.05	203.15
216.02	220.22	217.94	219.14	218.39	216.76	213.51	222.34	212	224.12	220.31	211.98	221.6	218.41	211.23	214.08	221.62	216.89	221.08	215.2	214.18	221.25	221.19	210.92	217	218.41	223.98	218.43	222.13	209.1	217.73	214.57	216.15	211.43	216.48	222.43	218.73	219.66	228.14	214.87	222.01	221.48	209.62	213.76	213.14	215.7	217.07	219.45	218.26	219.6
210.61	207.18	208.75	218.13	206.96	210.17	215.1	208.54	208.6	207.75	220.45	210.52	214.11	211.73	214.87	214.05	216.2	211.4	214.69	210.01	214.64	211.88	204.99	208.16	217.31	209.12	208.4	213.61	212.66	209.3	213.68	214.97	212.39	207.35	207.93	210.07	210	205.76	211.24	205.52	211.05	214.41	207.19	207.09	207.18	213.47	211.58	207.94	210.82	212.96
209.43	212.81	212.16	215.14	211.2	201.58	214.62	213.2	214.53	208.24	207.65	213.58	214.54	213.02	206.96	213.82	208.44	209.67	214.84	213.58	210.66	207.16	221.93	213.64	214.97	214.73	216.33	209.08	209.72	209.66	212.58	201.12	214.24	209.77	221.33	213.36	216.78	208.9	206.29	211.91	213.57	217.98	208.26	211.64	209	213.59	210.44	218.29	207.36	208.58
207.88	213.47	208.53	210.54	209.98	205.19	206.1	206.8	211.68	207.63	209.19	213.02	207.48	211.1	205.5	206.95	205.59	206.94	206.55	206.46	205.33	209.04	205.02	210.59	206.69	203.91	201.84	213.56	201.26	204.29	206.8	203.93	206.88	209.26	207.81	210.2	210.36	208.8	210.51	211.29	199.98	208.08	200.69	209.58	206.23	210.33	210	206.35	205.75	204.89
213.62	213.61	215.82	213.8	210.55	211.29	205.6	208.05	208.2	209.39	212.97	210.92	205.76	212.76	208.75	210.87	205.41	210.11	213.52	210.93	212.56	213.69	217.69	214.36	206.28	208.77	213.01	209.45	207.01	210.17	213.09	213.44	217.6	209.29	216.7	216.89	213.6	206.17	215.75	212.32	213.95	208.06	216.28	210.05	214.72	216.55	219.22	208.34	212.9	213.59
206.61	203.5	202.33	207.26	206.38	201.31	208.07	207.09	203.58	201.73	201.48	202.14	201.88	206.65	201.12	201.4	200.94	201.39	199.99	201.06	200.87	204.26	201.57	201.87	206.88	206.44	206.52	202.33	209.88	206.96	204.84	204.47	199.95	201.75	206.6	203.93	211.29	201.88	207.48	208.36	201.23	200.3	210.99	202.49	200.89	206.9	202.82	197.55	206.53	203.04
217.45	220.87	219.15	215.04	212.06	225.69	218.01	214.67	210.49	215.62	219.13	221.09	220.49	217.04	215.02	211.37	219.85	221.52	221.12	217.86	212.53	229.6	220.16	216.46	215.38	215.67	219.48	219.1	224.27	217.08	209	216.02	220.95	219.66	217.94	220.4	216.32	212.82	214.08	214.63	220.39	216.91	220.15	220.75	218.76	221.89	213.56	212.89	217.05	215.63
214.95	208.43	199.6	208.32	207.43	207.68	209.84	208.18	207.7	206.55	200.28	200.08	209.54	200.34	207.33	199.82	208.2	203.98	206.29	205.75	207.38	205.43	204.07	206.11	207.25	202.45	203.66	204.23	206.54	209.63	203.34	205.14	201.23	210.47	206.29	204.51	205.42	205.05	211.06	211.73	207.52	209.34	208.98	202.93	206.38	206.08	201.36	202.61	204.26	209.4
209.75	209.55	208.4	208.45	208.58	209.61	207	213.81	209.55	204.62	206.04	209.84	211.57	205.9	216.35	207.77	213.65	202.45	211.32	201.19	205.23	207.21	209.56	207.68	211.92	209.07	204.07	209.28	206.7	210.34	213.25	205.94	207.68	213.17	208.93	213.22	199.13	216.93	206.59	214.87	203.66	212.13	208.53	206.69	212.54	207.87	214.29	206.15	215.17	211.49
216.27	205.64	206.01	217.51	204.75	213.05	204.98	212.37	199.01	213.42	209.41	209.8	205.75	207.47	205.73	207.47	204.8	207.41	209.66	208.22	209.73	211.31	210.75	202.25	203.57	210.8	205.88	209.92	206.37	208.48	203.03	206.51	209.42	211.42	206.59	209.48	206.7	213.5	211.68	206.76	208.36	210.55	205.01	206.12	207.91	211.39	214.11	207.56	209.27	213.79
213.33	212.19	215.76	216.83	213.25	209.34	212.2	212.46	214.68	208.37	218.9	215.07	211.81	215.96	214.84	218.31	215.49	206.65	210.29	211.94	211	217.21	212.96	216.74	214.28	214.61	210.46	218.49	207.63	211.33	215.77	209.09	211.19	215.44	207.02	214.83	215.91	216.12	210.8	208.83	209	212.42	211.62	213.68	209	215.7	215.63	212.28	209.95	217.03
203.58	204.1	206.89	207.58	201.11	204.21	197.89	197.46	209.67	205.38	199.36	206.68	208.32	202.75	198.3	202.48	202.69	203.66	207.77	208.41	200.15	202.43	201.61	199.67	205.16	200.88	202.1	205.76	204.46	204.43	201.51	200.15	199.75	204.63	203.73	204.09	206.14	203.14	201.2	203.45	198.99	204.04	201.2	199.64	202.25	198.28	199.6	204.69	203.99	203.46
212.16	205.69	208.01	203.5	215.15	205.09	212.76	203.71	207.66	209.68	203.3	204.92	209.77	211.66	199.9	207.76	201.97	205.98	206.26	206.06	211.61	206.9	210.24	214.33	208.64	204	213.06	205.56	205.43	209.67	209.25	211.26	202.96	208.67	211.82	208.25	211.45	206.43	215.33	209.72	211.66	202.82	207.43	207.5	212.81	212.14	216.64	215.53	205.18	206.61
204.04	204.2	203.63	207.37	202.63	202.97	206.73	202	210.98	208.69	205.09	203.36	206.7	202.4	202.71	201.48	205.1	213.04	207.83	200.85	213.24	210.72	204.54	208.02	200.77	205.57	194.94	205.97	209.51	207.16	203.1	202.78	200.87	207.43	205.39	205.27	206.5	203.3	201.63	198.91	204.67	206.85	204.97	210.54	213.13	204.15	204.98	202.71	201.74	206.67
194.17	197.47	195.01	201.48	201.28	200.59	202.17	204.32	206.62	198.49	202.45	201.67	203.25	195.1	202.5	203.12	199.89	199.4	203.3	194.81	196.81	201.56	198.07	203.22	193.8	203.23	199.1	199.99	196.14	199.11	204.38	202.04	202.42	194.55	200.35	200.42	198.71	201.58	206.45	199.37	199.85	201.94	203.75	197.34	199.99	196.65	204.96	199.16	199.34	195.04
209.71	205.57	218.91	203.24	206.81	207.98	209.66	211.49	204.11	206.29	203.09	206	203.06	209.77	202.21	207.59	208.39	201.86	210.1	204.78	201.82	206.31	207.01	211.97	202.82	213.43	213.25	203.04	205.06	205.56	199.4	211.85	209.25	209.35	209.02	211.17	199.73	203.21	208.75	205.76	205.42	206.04	205.49	203.45	204.34	212.74	207.6	207.75	204.57	207.28
205.9	203.61	205.23	208.21	206.94	197.14	204.43	200.37	206.11	204.95	200.53	201.44	197.5	198.5	202.43	199.11	202.21	203.49	206.82	202.35	199.84	201.9	200.74	196.69	201.32	203.26	206.26	201.55	208.49	208.86	203.81	203.16	197.75	201.01	203.49	196.85	205.19	201.61	205.94	202.7	201.03	206.7	202.87	203.84	202.86	203.1	205.56	209.09	209.22	200.57
200.77	201.26	204.25	195.19	200.32	197.48	201.24	201.14	196.08	189.93	198.39	201.21	200.93	207.2	201.46	198.09	200.98	205.48	204.35	193.72	202.57	200.34	208.36	198.2	199.11	199.03	199.53	198.27	203.41	203.54	200.96	197.51	198.61	196.46	207.01	199.22	199.47	203.83	198.35	198.84	203.59	201.98	205.04	207.94	204.98	205.68	191.97	201.14	198.85	204.98
202.98	203.45	199.04	200.17	202.61	195.53	204.05	205.85	202.86	202.19	199.01	193.2	195.52	201.81	199.91	203.87	194.64	195.8	203.49	206.31	198.04	196.42	199.77	194.48	199.93	203.21	192.87	200.49	200.82	201.58	205.31	201.62	202.33	197.23	205.37	195.73	201.89	203.29	198.4	203.49	199.53	200.71	200.37	204.35	199.75	204.34	198.8	201.53	197.85	198.62
205.24	201.88	200.72	205.07	206.36	204.89	202.86	209.46	204.45	204.2	209.28	205.4	208.55	206.52	206.79	209.34	199.86	210.3	205.02	205.81	204.08	208.56	209.66	207.11	204.97	209.42	209.63	205.19	202.72	208.81	200.83	208.83	203.73	207.68	205.56	201.22	206.22	204.95	205.14	207.86	208.93	203.8	208.05	206.57	209.1	207.88	206.32	209.6	209.11	206.69
212.91	206.13	207.5	203.57	210.38	214.13	205.98	204.61	205.12	207.94	208.25	207.53	206.57	212.81	204.46	207.25	201.86	208.42	207.04	214.88	203.06	212.88	207.43	208.27	209.2	211.02	208.46	204.18	208.76	209.95	210.14	208.1	210.41	208.46	214.68	210.14	211.42	206.99	210.58	208.36	217.62	207.77	204.83	210.08	210.83	211.01	209.93	208.11	213.52	201.63
203.28	212.4	208.14	208.91	208.88	204.46	205.58	201.82	198.49	209.88	205.35	200.51	202.67	212.71	203.61	205.09	203.73	208.29	207.53	206.96	208.81	206.04	201.14	207.09	210.55	206.19	211.84	203.66	204.47	207.99	210.89	209.54	212.56	205.7	208.23	207.45	207.02	203.63	211.47	197.53	207.52	210.55	206.38	207.43	205.16	207.18	207.26	205.49	204.96	203.48
219.49	212.44	218.22	216.38	214.67	219	212.56	217.88	211.8	218.11	215.34	210.21	212.73	218.58	216.32	215.67	214.02	224.51	222.03	217.41	215.31	220.22	214.12	219.82	220.08	217.59	215.14	216.06	221.8	220.54	217.08	219.67	212.93	218.84	218.44	215.88	214.87	216.11	217.37	213.48	216.02	219.42	214.12	214.68	213.67	217.64	217.36	212.24	218.91	216.22
207.67	200.83	207.9	202.92	207.76	209.88	205.5	207.67	202.93	210.41	209.9	207.61	204.74	209.84	211.67	212.94	208.54	206.49	210.12	206.09	209.14	204.34	206.72	208.73	209.11	201.63	209.9	204.06	207.85	209.18	211.08	206.06	204.9	206.31	207.97	208.52	213.86	212.18	207.27	210.81	209.08	208.32	213.56	207.44	211.55	204.67	211.39	205.9	209.71	205.93
201.22	203.97	195.42	193.5	196.66	198.45	201.4	199.46	198.26	201.01	194	194.86	200.48	198.91	192.66	195.13	193.58	200.66	204.02	201.31	199.81	193.51	200.42	208.08	201.31	201.6	194.9	197.15	203.91	204.29	200.84	205.45	200.77	203.23	200.22	199.81	206.1	198.84	196.39	198.89	201.93	199.43	204.93	202.99	202.96	208.61	198.73	197.43	198.24	202.94
211.03	211.46	215.39	207.11	202.88	206.72	208.08	206.61	205.43	210.06	206.86	210.04	207.1	211.76	202.7	206.15	211.14	210.83	208.55	203.27	208.61	211.12	213.94	214.2	207.6	210.86	212.46	203	206.83	208.34	210.71	212.13	209.36	209.27	211.32	204.83	208.29	213.38	210.56	206.33	210.17	209.95	208.22	214.34	207.04	215.03	211.99	204.3	210.69	210.75
207.78	200.82	206.89	207.98	206.73	203.98	205.94	202.79	204.33	204.17	207.75	213.1	207.05	208.81	202.36	204.66	209.84	204.94	202.63	208.9	205.47	197.29	202.83	206.31	202.37	198.75	204.21	207.63	202.52	202.44	205.9	200.41	204.09	203.3	204.19	206.13	205.14	213.39	204.92	202.41	204.4	199.75	204.82	204.04	202.32	202.15	206.39	206.41	213.65	206.98
202.2	209.53	204.79	207.49	204.64	205.18	207.87	210.11	208.35	206	207.49	211.11	208.85	208.67	211.59	208.18	210.1	203.53	213.42	209.89	203.78	216.02	206.26	208.3	210.8	206.22	206.86	200.19	205.7	207.12	209.7	209.33	205.72	208.52	205.07	207.56	202.7	209.45	204.38	212.58	212.68	209.01	203.79	212.88	206.94	205.73	201.43	205.98	215.97	204.35
195.31	196.9	195.44	199.59	195.14	198.91	197.76	201.56	200.39	196.21	202.2	193.75	198.6	200.58	206.47	202.42	199.8	205.84	210.15	197.7	200.29	202.83	195.38	208.81	200.37	200.4	196.12	201.16	199	197.04	201.32	195.65	197.38	197.81	203.56	197.85	196.59	194.44	192.35	201.65	205.4	205.22	198.61	198.65	192.12	198.9	201.79	199.56	199.45	196.89
206.87	203.46	203.16	202.24	207.29	204.15	204.25	197.43	198.93	207.23	199.78	200.47	205.01	200.51	202.89	203.67	203.27	204.36	205.04	200.98	201.12	211.65	205.15	201.33	203.17	204.97	199.7	207.85	208.34	204.67	200.45	200.89	199.62	210.9	207.11	208.67	206.87	205.84	202.43	205.45	207.96	205.39	212.23	202.21	199.06	208.48	206.17	208.28	206.19	202.84
202.78	206.17	203.2	205.57	201.83	196.84	210.75	209.65	202.98	209.21	198.34	205.46	206.26	208.1	205.68	204.57	204.08	203.52	201.64	209.94	210.8	197.71	204.98	199.62	208.44	206.47	208.5	206.14	202.92	210.91	207.41	200.36	204.11	210.03	201.29	201.67	202.71	204.83	205.3	207.79	203.49	203.92	201.85	202.54	202.26	202.49	207.55	200.19	207.61	207.74
220.56	220.89	217.57	213.23	217	213.46	217.92	225.06	224.36	215.78	217.58	220.3	216.24	218.8	215.86	219.24	212.83	214.6	217.12	215.63	220.75	216.34	212.86	218.56	217.14	225.74	214.22	218.02	214.82	214.69	221.04	217.24	224.38	216.25	218.09	214.63	221.85	217.16	216.71	217.51	215.26	217.17	216.19	205.43	215.71	213.24	213.65	216.47	212.44	217.85
210.2	212.23	206.56	209.79	212.46	212.97	210.97	211.21	208.68	211.73	215.72	209.46	215.12	211.35	214.57	212.14	213.09	215.86	214.32	215.72	208.68	212.24	212.9	217.05	206.91	208.39	211.29	206.28	207.61	218.37	213.49	214.29	214.62	211.11	210.62	210.94	220.41	206.17	207.63	213.91	218.81	213.14	215.52	214.84	211.8	213.08	215.45	211.94	219.24	214.77
193.09	193.1	196.61	191.42	194.74	196.07	190.56	193.98	188.95	196.86	188.91	193.81	195.14	200.72	195.42	198.07	193.37	194.52	194.78	197.14	192.18	190.2	198.03	197.44	192.44	196.6	193.08	192.81	198.7	194.39	188.24	194.47	200.84	195.64	191.06	205.59	203.64	193.44	192.84	194.36	196.75	197.58	196.3	196.36	190.72	192.46	194.6	195.98	189.44	190.99
205.97	204.13	209.25	202.84	212.46	214.34	219.62	210.62	209.22	208.43	211.54	208.81	206.46	206.89	201.58	204.18	204.94	204.77	212.92	196.14	207.68	211.58	203.62	210.87	212.41	205.89	204.68	208.28	209.59	207.66	210.23	202.9	206.78	204.24	210.95	209.08	204.6	206.02	206.07	206.36	202.62	206.97	208.31	212.32	209.84	207.07	206.32	208.76	207.61	204.93
210.72	212.7	207.73	207.15	214.96	212.37	206.93	211.13	210.36	210.93	210.81	210.65	202.93	204.64	212.88	205.03	212.79	206.91	207.42	203.83	208.4	204.74	204.63	207.77	205.94	207.15	214.03	209.11	206.48	216.29	203.45	213.23	203.67	214.13	211.14	208.75	196	207.46	214.76	212.12	206.12	215.7	208.51	210.52	208.49	208.23	201.57	202.7	201.15	204.28
194.63	202.14	194.41	196.96	198.09	201.64	194.24	193.04	191.74	196.53	196.32	197.67	188.92	195.83	195.07	188.12	197.7	189.53	194.26	200.52	193.4	192.88	189.92	196.12	196.75	193.48	192.51	200	199.47	200.85	195.45	193.45	196.49	194.55	188.17	203.44	195.05	190.4	192.78	190.54	194.91	188.47	188.37	197.96	189.98	201.05	192.98	194.14	192.7	193.05
212.34	216.46	206.7	205.36	213.08	209.6	208.69	214.59	213.51	214.39	213.32	218.15	215.28	213.83	206.32	219.82	214.78	215.05	209.02	208.65	209.79	218.37	208.91	215.97	207.38	211.53	215.73	211.62	216.01	213.16	209.94	209.96	220.84	213.04	216.93	215.08	215.9	212.11	213.62	214.78	211.11	209.92	212.46	209.87	209.78	210.82	216.5	208.67	213.91	215.05
208.31	196.14	198.93	210.09	201.23	206.82	202.74	197.76	202.99	208.39	201.47	205.22	198.07	201.18	204.71	206.19	202.1	202.98	206.54	207.37	200.53	206.29	205.4	203.16	205.41	200.3	204.41	203.25	205.07	206.91	200.96	201.77	208.9	201.03	196.51	202.23	200	201.99	205.96	200.54	203.91	206.47	204.37	200.9	200.13	202.71	202.92	204.9	204.8	201.09
204.56	199.82	203.03	198.95	193.06	204.61	202.03	198.57	200.54	200.71	196.75	201.44	199.42	201.28	203.1	193.65	204.79	199.85	197.2	202.15	201.8	202.72	198.9	211.47	199.23	203.54	195.59	199.7	204.58	195.5	198.96	201.18	200.91	191.89	195.58	203.17	202.5	200.62	199.83	206.35	198.33	200.96	196.06	196.95	206.58	199.51	201.04	201.06	196.9	201.57
214.16	208.02	206.97	206.68	214.67	214.18	207.52	212.77	216.91	213.31	212.72	212.93	210.85	205.1	217.1	206.14	209.19	206.85	211.79	212.7	213.05	209.92	210.16	214.63	213.93	211.06	219.15	212.11	213.42	208.95	207.71	212.3	208.18	207.6	213.65	212.78	209.7	215.03	216.46	209.69	218.31	213.42	207.32	221.07	209.54	209.9	216.4	214.68	216.1	217.49
207.43	212.59	212.88	215.18	205.69	210.6	215.25	214.19	208.98	218.67	211.07	207.76	209.97	204.52	213.55	212.52	213.33	215.77	213.35	204.98	212.15	211.37	209.34	211.49	210.1	215.39	209.11	216.78	209.75	208.26	209.98	214.01	211.55	215.93	212.1	211.39	207.71	211.17	210.02	211.74	214.5	215.75	207.48	210	209.97	215.34	213.23	215.49	214.79	209.83
209.84	207.19	211.35	208.61	209.41	209.31	213.19	218.28	206.75	214.32	211.15	208.31	212.68	207.81	209.16	211.19	218.51	207.05	211.61	210.44	206.4	212.21	205.97	206.83	210.42	208.96	205.61	199.85	205.14	209.73	214.27	213.43	210.04	212.48	207.7	208.58	211.31	213.69	217.24	208.67	207.2	213.26	207.58	208.14	211.17	213.55	208.42	206.84	212.75	215.18
198.14	198.37	199.13	198.66	200.14	198.03	199.85	202.6	201.25	196.91	200.5	201.18	196.59	199.77	201.95	204.54	203.87	195.21	198.76	202.63	198.8	192.18	202.56	197.71	202.81	205.8	200.38	194.82	204.71	198.21	199.55	204.91	203.38	206.38	203.81	193.93	200.18	204.03	205.99	199.73	201.21	204.55	198.64	201.04	202.33	197.71	196.76	198.93	197.38	206.36
199.37	210.73	204.45	207.35	201.2	209.22	206.52	201.47	197.05	205.47	211.76	207.62	201.21	210.39	204.14	205.08	203.1	204.29	205.5	201.2	202.31	202.3	200.21	196.95	203.65	204.9	198.42	205.07	204.56	205.16	198.18	198.3	202.26	205.12	206.61	202.84	202.79	203.66	200.27	211.98	196.32	207.86	201.03	205.42	205.63	200.85	207	203.94	205	210.04
204.83	208.43	200.38	205.47	215.33	207.15	200.24	205.4	205.16	205.93	199.17	201.79	199.02	205.83	207.66	207.79	205.55	204.97	209.83	206.42	201.76	207.54	204.11	205.55	204.96	207.68	205.22	202.46	204.95	206.79	207.51	202.7	205.12	202.04	201.94	205.04	204.81	206.54	210	204.45	205.65	201.33	204.24	205.27	211.46	211.8	213.82	206.95	202.46	208.13
204.95	211.01	208.27	208.47	202.74	209.24	212.32	209.33	213.41	204.72	214.35	209.91	209.67	213.08	211.31	208.72	209.25	206.82	208.8	213.63	204.32	213.86	206.64	210.46	206.52	214.87	214.17	208.31	204.05	218.51	208.21	209.36	209.85	211.51	209.91	211.59	209.01	207.22	208.48	212.34	205.16	212.99	212.12	209.58	207.29	207.07	208.03	209.16	207.89	211.24
205.39	209.19	206.15	207.61	205.9	214.98	208.54	212.21	209.05	206.83	208.44	208.21	207.34	212.66	211.93	211.47	207.27	208.05	201.99	209.33	212.73	213.07	212.09	205.37	215.19	206.27	209.9	200.96	206.2	209.29	202.62	211.76	203.35	203.98	205.73	205.76	211.73	209.31	204.9	203.24	210.64	207.57	211.05	206.98	209.02	211.16	212.71	205.92	202.32	212.19
208.43	207.65	206.11	205	205.2	211.31	207.91	196.54	196.5	196.85	199.43	202	204.35	204.87	205.8	200.97	200.21	199.48	200.29	201.28	202.72	204.78	209.01	202.29	200.98	202.64	206.7	204	207.72	196.77	202.53	201.45	204.72	201.73	207.81	198.11	198.64	201.08	196.25	203.98	203.03	199.4	203.75	200.45	202.15	205.82	204.59	202.93	207.03	200.15
206.48	203.59	200.78	199.74	209.27	204.43	201.2	200.79	203.76	203.14	206.55	200.12	200.14	203.98	203.21	203.75	205.44	199.09	203.64	204.11	203.45	202.99	199.92	200.52	207.27	205.09	205.01	203.14	196.65	204.34	206.68	201.26	201.03	205.64	204.45	208.3	204.63	205.17	204.7	205.39	200.6	211.78	208.28	199.57	206.49	206.98	201.72	202.97	201.04	198.83
207.12	199.23	206.77	201.74	209.08	203.14	206.53	203.45	201.63	199.96	205.22	212.62	203.22	206.07	215.03	209.27	208.74	202.78	206.51	211.14	201.33	201.17	204	207.59	207.07	203.92	201.84	207.41	209.42	203.2	208.06	211.93	207.55	210.95	205.6	211.35	205.29	204.36	207.5	202.03	204.68	212.32	207.58	206.51	214.09	207.24	208.05	209.1	203	211.1
203.67	204.27	201.72	205.75	203.28	206.62	206.22	205.04	199.26	205.18	194.79	208.26	209.95	200.04	202.74	202.9	207.39	203.11	206.84	202.28	203.24	199.86	205.55	202.16	202.17	204.84	202.23	209.78	203.75	209.28	206.41	203.72	198.18	202.47	200.18	204.76	204.39	203.68	205.43	204.58	200.7	200.34	197.38	201.39	198.89	200.49	201.26	204.52	202.58	197.8
196.87	192.61	195.17	193.92	197.03	194.33	195.17	200.68	195.94	188.53	189.72	193.8	196.98	202.73	187.98	193.06	197.33	198.36	192.11	196.58	194.18	197.36	198.51	198.19	197.85	195.7	195.37	202.29	193.44	190.41	197.79	192.48	192.92	185.81	193.92	192.9	193.46	195.28	190.82	191.7	200.22	197.38	193.55	192.24	198.56	188.07	193.2	190.35	195.9	194.21
193.28	196.24	199.34	195.59	200.41	206.1	202.77	204.71	204.11	198.39	200.11	205.91	197.71	196.99	197.88	197.66	202.42	193.06	192.91	200.91	206.04	195.33	201.52	199.54	202.26	203.38	196.61	199.24	208.86	203.02	196.34	197.63	209.43	202.14	202.78	197.96	199.91	200.33	202.48	203.82	199.84	205.24	201.61	202.52	203.72	195.56	198.16	200.74	199.25	199.51
207.76	204.19	205.42	199.55	199.91	203.2	204.79	201.81	208.14	200.38	199.83	202.81	205.49	202.76	207.08	201.11	197.69	196.66	206.27	205.82	205.54	201.56	199.57	207.35	191.47	205.23	200.52	200.42	202.99	211.69	202.92	200.66	200.73	200.66	208.26	199.57	196.95	205.32	202.69	205.3	198.93	202.63	200.32	198.22	204.56	204.39	203.57	201.96	203.17	201.36
193.31	192.95	191.27	200.06	195.74	197.17	192.18	196.89	190.24	202.06	193.86	195.6	192.39	196.64	197.91	194.68	195.24	192.6	191.7	199.37	196.8	197.59	199.58	192.44	194.55	196.48	198.1	199.12	192.37	193.72	195.91	189.62	187.82	197.12	196.39	198.43	192.54	194.93	196.93	197.43	201.81	198.08	191.51	198.36	191.91	190.16	189.58	195.24	193.6	197.27
200.53	195.82	202.28	195.72	201.96	196.38	199.53	200.01	202.28	205.18	199.4	196.43	200.54	200.59	206.41	204.93	197.89	199.64	200.67	210.92	201.39	201.77	203.32	207.11	208.92	199.92	202.99	199.64	200.57	206	196.29	198.13	208.51	211.06	201.65	207.15	196.26	199.33	203.81	196.68	198.7	202.97	202.44	198.11	199.71	200.3	202.45	203.67	201.07	204.67
203.44	200.02	205.55	198.33	203.32	207.27	203.37	201.93	197.65	203.01	204.01	203.32	201.18	205.55	197.32	200.46	205.63	208.81	202.75	201.31	198.75	202.28	198.31	204.17	203.82	202.03	205.53	206.23	203.67	196.34	205.83	201.35	202.24	200.99	203.79	205.44	205.34	201.82	198.28	205.22	202.19	197.38	203.67	202.96	201.52	201.18	202.98	197.26	207.42	201.49
203.39	213.31	205.48	209.9	209.09	209.42	206.3	214.2	210.06	203.11	214.5	206.32	204.31	210.44	206.99	215.84	203.05	210.76	205.41	210.19	212.07	212.35	209.95	209.26	208.98	210.04	204.46	205.31	207.28	208.25	212.96	209.18	216.23	207.48	210.31	208.85	209.43	210.4	209.21	198.88	204.44	212.86	211.11	208.59	208.67	211.43	204.7	210.17	213.68	204.4
207.89	206.56	209.32	207.42	205.44	204.98	197.52	201.85	204.77	203.88	199.76	207.41	204.91	201.74	202.89	201.99	204.71	204.28	200.47	207.43	202.98	211.49	201.54	206.01	202.78	192.18	207.21	206.51	206.7	208.87	205.94	203	204.73	200.52	198.51	203.91	207.56	208.22	201.58	203.1	203.89	208.95	207.66	202.13	207.41	204.03	205.49	207.65	203.97	206.1
208.42	213.35	211.66	213.25	214.1	211.89	218.6	212.28	205.05	214.8	213.86	214.88	213.86	210.57	211.52	210.81	210.81	209.53	209.85	213.49	213.16	211.84	210.75	215.2	210.46	214.8	213.65	216.69	205.45	210.88	211.7	210.71	214.91	216.74	203.78	211.2	209.23	210.43	209.64	213.25	213.55	217.97	213.48	214.95	214.86	210.32	215.01	205.95	212.27	210.56
209.21	206.61	202.15	213.46	200.22	205.01	208.82	201.99	208.58	204.56	204.78	203.58	203.11	208.96	203.08	205.62	209	201.97	210.42	205.92	211.86	208.82	207.44	211.79	206.63	215.34	207.09	208.09	201.27	208.04	205.71	203.25	209.08	207.79	205.07	207.87	204.77	209.13	207.24	203.91	204.85	201.77	202.66	206.94	206.12	208.49	208.04	201.12	205.93	209.21
197.03	199.31	194.35	204.3	197.89	202.36	201.12	202.01	191.73	198.41	200.28	199.56	204.74	201.74	200.95	194.71	196.23	198.88	201.64	203.51	204.35	199.75	201.08	200.1	199.95	197.2	199.61	197.8	203.78	199.34	201.28	194.07	201.32	195.63	194.96	200.95	196.81	200.39	195.5	195.92	200.92	202.44	200.3	206.78	205.38	195.54	199.6	210.7	201.97	199.91
217.11	208.77	212.35	208.75	210.22	212.45	217.66	207.02	209.33	213.35	215.43	210.64	212.05	212.09	214.61	217.74	209.22	207.76	207.54	210.77	215.61	216.51	214.77	212.63	209.28	210.75	211.99	206.58	212.5	212.02	210.92	208.96	213.07	207.91	213.69	214.44	216.16	212.77	213.31	209.04	209.69	209.76	209.88	204.77	209.81	212.9	210.25	221.62	213.55	210.94
211.7	211.95	212.06	210.05	214.78	207.93	213.65	215.78	207.84	214.34	211.5	213.85	210.19	210.84	218.47	211.75	212.53	211.64	205.17	216.71	213.38	212.63	211.1	209.08	213.94	209.66	219.54	210.99	212.41	217.37	210.55	208.99	207.99	207.76	205.11	216.85	211.49	207.35	213.36	212.29	211.76	210.86	213.2	212.54	215.39	214.43	208.47	217.1	215.47	204.57
200.32	199.98	203.5	198.5	201.86	206.51	201.5	204.77	198.74	198.56	200.08	196.79	208.63	202.16	195	200.81	198.33	201.26	197.73	195	198.44	196.69	199.21	198.22	197.5	201.49	195.89	192.4	202.95	203.26	195.91	195.74	205.31	205.01	205.71	203.8	193.51	196.34	194.18	199.74	200.55	198.59	203.78	198.25	200.83	198.1	192.99	201.75	198.33	205.3
216.11	212.93	208.06	213.69	215.13	206.94	208.56	202.32	222.08	205.27	214.91	215.52	214.15	213.6	203.48	218.46	218.43	211.7	217.15	208.02	215.82	211.27	206.06	214.39	216.42	214.2	213.58	211.25	208.94	214.42	214.92	212.34	211.44	213.36	212.06	213.78	212.04	218.86	219.59	215.23	214.64	213.25	206.8	209.62	214.73	210.35	211.69	216.58	205.03	214.98
206.88	210.6	209.58	209.5	211	211.08	206.36	208.69	205.21	210.86	205.54	211.4	208.26	209.44	209.26	212.77	201.53	213.32	205.98	213.71	204.85	211.61	209.64	211	220.37	214	215.34	207.06	199.32	207.1	208.93	208.99	205.7	210.22	217.32	207.38	205.96	210.74	202.12	200.95	203.87	204.76	208.51	205.43	211.68	205.74	207.69	208.1	211.09	206.61
213.69	215.34	219.84	209.17	209.28	213.01	211.42	217.9	213.57	219.3	215.05	217.46	209.76	213.3	214.67	213.61	211.98	216.1	217.3	213.5	215.26	221.44	213.79	209.46	214.43	213.59	214.3	209.63	212.19	217.85	217.55	208.08	215.92	219.05	208.11	219.58	209.09	219.15	212.65	218.76	214.09	210.8	218.13	211.34	212.95	215.99	207.53	215.59	209	209.1
203.68	208.97	208.35	211.24	204.62	212.96	210.68	214.16	214.35	206.27	210.96	205.41	202.96	212	206.58	208.37	205.54	210.88	209.1	213.52	214.14	205.5	204.85	210.21	199.97	202.41	208.61	205.2	211.77	203.15	214.76	211.31	211.43	209.69	208.94	209.93	203.92	206.41	198.17	202.65	211.6	213.73	214.63	211.56	204.48	205.61	211.05	210.01	207.02	214.51
194.84	197.88	204.73	201.65	196.48	204.03	195.5	197.94	191.14	201.08	199.75	201.6	194.63	200.02	196.66	199.84	200.78	191.32	199.92	199.16	192.74	202.73	198.47	189.59	203.04	194.85	202.53	197.9	204.12	202.4	205.21	201.84	203.21	192.03	197.72	199.31	199.6	198.82	209.47	200.53	199.87	191.3	209.35	203.55	199.88	200.44	198.93	195.59	198.28	194.33
205.83	204.49	206.47	202.79	203.1	202.08	205.72	198.9	207.93	200.69	199.36	202.49	205.87	205.48	203.78	203.77	210.92	201.61	199.75	206.23	204.65	205.4	205.73	202.66	208.62	206.21	202.18	203.11	204.96	201.69	198.16	204.2	206.77	196.2	200.57	199.01	200.77	204.26	205.96	201.87	203.73	202.29	200.13	203.36	207.46	202.42	196.8	198.85	203.65	203.45
214.71	213.6	210.21	212.66	211.1	211.16	212.79	209.42	215.76	217.76	216.89	218.55	216.37	208.23	213.75	213.23	216.31	212.33	213.32	218.95	209.3	218.89	215.66	212.96	207.28	212.13	208.37	213.75	213.93	216.24	208.43	216.59	212.27	216.78	204.95	216.49	213.18	215.34	211.19	218.09	215.42	211.52	214.93	212.75	215.73	217.36	213.83	215.8	211.13	210.2
205.76	208.52	205.16	207.76	204.52	207.58	201.98	206.31	207.58	210.06	212.7	214	200.07	203.34	203.32	200.08	208.09	205.85	208.22	210.01	204.8	202.97	212.59	204.68	206.48	213.23	205.55	203.72	208.9	214.26	202.99	208.88	207.15	202.6	212.07	212.06	203.84	203.95	205.28	210.64	204.61	211.16	207.75	204.66	202.9	211.85	203.79	205.68	204.95	208.01
199.94	196.5	201.22	198.05	207.6	192.74	198.96	200.21	198.29	200.44	195.75	195.37	207.09	199.71	199.68	198.08	202.53	199.73	203.48	207.76	207.12	202.23	198.34	203.73	207.07	198.07	199.81	203.7	200.66	204.63	206.03	200.78	197.9	201.87	198.1	198.59	203.6	205.69	191.49	203.44	202.77	200.56	197.97	199.34	198.85	194.1	194.31	202.53	193.72	194.62
203.94	208.36	210.94	209.21	205.43	210.97	207.5	207.22	207.59	206.46	209.13	208.77	205.76	204.16	210.29	213.14	203.99	216.32	208.9	209.37	212.05	204.4	206.31	203.86	207.52	203.87	206.91	208.6	207.82	214.21	204.83	206.59	206.48	202.26	207.83	208.32	211.24	211.6	207.48	200.24	210.06	209.97	206.95	212.67	202.87	207.8	206.77	204.41	204.6	208.83
201.36	202.25	202.02	209.61	210.19	197.31	204.88	201.73	203.89	199.15	199.93	200.19	205.58	196.09	209.93	197.78	195.19	196.08	199.33	205.23	201.7	207.62	204.22	205.22	207.53	208.49	201.29	195.13	206.37	203.49	199.67	200.08	200.78	208.65	193.82	205.65	203.6	203.17	200.3	202.96	197.95	205.05	207.81	206.14	208.14	205.03	200.17	202.74	202.9	201.23
196.01	203.94	200.21	208.37	200.83	207.75	205.63	205.68	205.32	197.48	199.57	200.23	204.09	207.51	199.83	205.14	198.64	206.63	196.52	202.65	204.91	208.55	203.14	205.54	205.49	206.41	199.18	199.84	201.56	203.42	201.11	207.34	203.1	206.66	205.45	192.83	204.15	199.34	202.33	202.91	204.79	199.59	204.08	206.18	204.53	202.17	205.71	208.58	207.42	205.49
199.92	200.29	206.32	202.03	197.02	202.75	204.5	201.25	204.3	196.13	194.62	196.1	202.88	200.11	196.37	207.01	201.91	203.39	197.88	195.33	203.13	199.95	198.32	203.69	197.73	200.8	199.39	199.51	199.28	206.16	200.09	199.1	200.86	200.03	202.28	206.86	201.68	205.6	210.1	198.01	199.8	201.93	202.04	200.34	201.71	201.71	194.26	199.47	198.68	201.31
215.58	214.95	220.02	221.15	216.42	216.12	217.62	217.43	219.93	219	216.81	219.03	212.91	214.88	215.78	216.53	221.26	220.15	219.23	215.44	214.64	215.23	216.77	209.03	222.42	212.46	222.91	219.12	211.08	225.61	219.46	217.94	220.2	216.48	223.08	219.95	221.36	221.58	221.58	216.5	221.4	217.37	211.26	216.5	214.91	214.07	219.5	219.2	215.73	221.14
213.69	213.64	216.43	212.35	213.02	208.52	220.06	214.57	215.33	209.64	211.72	206.18	209.63	222.11	212.4	209.9	212.62	208.85	212.92	204.18	212.81	207.21	212.4	217.48	213.28	213.58	212.91	199.97	209.86	209.35	214.84	212.95	215.11	204.52	213.83	215.65	212.22	215.06	205.3	210.91	208.64	207.06	209.23	207.77	212.14	213.63	214.68	214.59	208.51	211.24
201.73	196.56	206.89	198.77	201.46	204.77	198.36	202.1	199.48	199.93	208.1	205.35	204.93	196.28	207.85	205.11	203.82	206.88	200.46	202.68	201.76	210.67	200.14	202.8	198.47	199.8	205.59	201.26	192.59	205.69	197.95	209.05	211.54	200.78	201.52	204.07	194.08	203.19	207.11	207.11	200.52	203.29	202.9	210.16	203.19	197.05	201.59	204.54	199.13	199.22
210.06	204.38	203.96	212.8	213.61	211.31	210	208.54	215.9	209.69	210.73	208.41	208.53	212.26	212.18	209.7	216.93	209.12	204.85	207.74	211.13	213.08	205.16	214.54	212.1	205.16	207.81	212.55	216.41	209.83	212.08	211.82	206.67	216.3	203.41	208.1	210.41	207.85	206.18	207.19	205.75	204.9	212.48	208.96	212.14	210.96	205.4	209.34	211.23	212.04
216.54	218.96	212.65	221.37	219.03	217.9	219.65	221.97	212.9	222.29	212.28	209.8	212.87	216.17	224.42	223.9	220.84	204.13	215.94	220.09	227.18	215.92	213.81	220.05	217.59	220.16	214.42	219.78	220.72	219.87	215.86	219.43	220.59	213.67	221.47	218.37	219.72	212.51	220.99	212.39	214.97	216.44	217.78	217.78	211.31	219.85	212.82	219.72	218.73	216.4
217.96	212.99	211.91	212.97	214.66	210.61	214.09	214.43	218.36	210.68	213.27	210.97	208.9	218.49	209.36	211.66	210.47	212.38	208.19	209.09	212.57	211.03	215.6	208.6	209.44	209.57	216.93	212.35	213.07	219.29	221.06	206.1	211.84	217.38	215.55	215.21	211.25	212.28	215.15	209.7	212.29	218	211.85	209.78	207.86	214.06	215.36	210.44	211.76	208.57
218.87	222.14	212.28	216.41	210.76	221.09	220.02	217.07	216.5	221.38	212.72	205.54	216.25	216.74	213.25	216.89	215.43	220.81	223.56	216.57	222.78	214.89	218.1	223.63	220.91	217.62	216.58	214.18	217.23	211.42	213.16	214.87	214.38	222.1	222.46	211.84	218.93	217.66	221.39	222.76	214.75	220.32	221.77	216.87	220.74	208.56	215.01	217.92	216.12	223.56
214.9	217.03	215.5	220.92	217.77	223.09	217.04	215.43	218.61	220.78	223.73	217.93	221.08	218.04	221.12	216.6	217.68	218.08	217.29	218.18	211.9	218.28	215.71	219.54	219.25	222.33	216.49	220.18	214.2	218.94	214.78	215.07	220.93	211.46	215.09	216.75	224.18	216.68	216.88	217.49	216.64	221.14	219.87	217.91	216.76	221.92	216.27	211.31	215.33	219.31
214.12	213.04	205.56	217.04	209.62	211.02	211.48	206.06	203.14	209.17	208.01	208.81	210.54	203.47	208.59	208.89	204.84	210.09	213.51	208.57	210.95	210.09	213.49	212.02	207.57	208.05	206.23	210.04	205.96	206.93	210.7	219.03	209.45	213.08	208.53	209.88	206.45	206.31	206.89	209.84	202.6	207.81	217.81	210.47	207.52	212.08	209	209.23	209.51	207.03
196.25	205.92	203.75	202.27	199.44	196.81	204.27	206.35	199.49	204.89	200.6	207.99	207.33	201.1	201.78	199.33	197.01	202.85	204.52	216.23	200.61	200.94	203.58	204.87	206.94	202.8	201.32	210.18	203.07	202.03	207.24	211.17	213.09	201.97	202.32	200.27	201.33	208.47	206.59	198.12	202.9	203.83	196.24	201.16	206.47	205.8	211.61	196.95	198.05	211.28
203.58	201.55	203.34	204.32	199	195	199.63	197.84	201.9	210.32	201.18	198.27	196.25	202.23	202.15	196.25	201.34	200.57	202.68	201.74	197.44	201.12	200.27	198.09	207.04	207.16	198.25	205.09	197.92	204.02	200.1	205.79	197.99	201.19	195.36	201.33	200.11	194.11	203.29	204.28	196.63	195.89	199.84	196.28	196.44	193.95	199.42	205.52	202.57	204.31
214.75	218.93	209.92	210.46	216.13	215.19	212.7	211.1	211.72	214.25	211.93	213.76	210.33	220.91	208.64	213.62	207.64	211.66	211.76	216.82	216.55	216.42	214.22	211.15	215.54	215.31	213.08	210.76	217	215.79	210.58	220.57	216.28	206.13	208.9	217.41	218.84	216.17	216.49	221.83	215.17	214.28	214.14	213.29	220.02	212.77	214.81	218.27	214.62	214.29
208.92	203.71	206.97	207.16	210.84	204.77	201.96	208.51	201.36	207.05	203.04	197.55	202.89	208.32	210.55	206.34	204.23	204.61	209.12	205.33	209.87	208.83	205.13	203.82	205.11	208.1	205.83	211.43	202.76	213.78	208.05	203.75	205.36	207.88	208.57	200.04	210.93	199.66	208.35	206.58	208.2	204.81	201.9	205.7	204.87	213.55	210.03	204.59	209.9	205.52
210.21	207.41	208.63	209.36	206.64	203.04	205.38	206.37	204.35	214.77	207.34	212.61	210.45	208.12	208.94	208.72	202.44	209.62	211.04	205.96	208.9	204.13	210.72	203.01	204.69	207.99	214.11	211.88	204.26	213.14	205.85	206.81	208.31	213.06	206.3	206.87	211.62	205.44	214.16	200.35	210.66	205.49	209.22	212.15	206.07	205.26	199.07	209.78	205.77	210.49
208.24	210.58	210.84	205.58	202.31	207.51	210.98	204.08	206.01	211.94	205.31	203.82	213.45	215.8	204.36	204.05	206.19	203.92	205.68	208.96	208.87	208.68	207.45	208.43	214.4	214.17	209.86	209.22	210.02	214.49	207.01	205.34	205.94	212.68	202.17	204.27	204.5	209.57	206.33	204.48	209.68	209.99	200.51	207.76	208.59	203.7	205.96	208.1	207.47	202.94
198.61	199.92	201.95	200.95	201.94	199.95	204.84	208.24	204.73	208.9	204.98	199.23	206.93	214.38	205.11	202.54	202.52	199.91	204.6	208.55	205.91	201.29	199.18	203.75	207.66	197.09	206.95	202.93	198.61	207.74	199.8	203.56	204.99	198.73	205.63	207.5	205.97	205.68	202.69	195.09	209.02	202.18	200.59	208.7	204.6	203.64	201.77	206.76	198.75	202.14
193.92	196.02	194.58	188.9	193.73	194.79	192.33	195.53	186.22	190.97	193.89	194.41	194.52	196.91	195.04	197.57	198.88	190.25	194.13	197.82	198.61	191.1	200.7	190.48	189.71	194.24	197.45	201.5	192.84	185.04	198.72	191.54	192.21	188.77	190.29	193.09	194.23	193.72	188.51	191.07	199.25	194.18	190.75	191.72	193.78	202.52	195.81	202.61	191.01	198.04
211.32	207.02	208.82	213.7	205.07	207.52	205.49	206.82	210.65	208.27	214.61	211.36	204.68	197.71	208.42	205.87	205.54	210.73	208.13	211.12	200.41	211.96	204.38	208.98	211.8	209.9	207.01	202.68	207.74	206.98	203.84	199.98	202.92	210.73	208.71	208.99	206.09	207.25	214.42	207.29	205.96	207.8	207.41	207.48	206.15	208.23	210.17	208.38	203.42	209.82
210.82	218.98	215.45	210.72	215.48	214.34	217.58	220.65	214.5	214.22	215.88	214.82	215.3	216.3	209.95	217.88	224.04	216.02	209.89	213.92	214.5	211.36	211.59	213.72	214.64	216.12	222.27	211.05	206.74	212.37	213.64	213.06	212.13	220.03	214.16	211.07	210.14	210.99	211.47	214.38	215.35	213.91	215.11	219.39	210.02	215.3	213.2	213.29	210.5	215.43
206.82	213.96	215.53	202.71	209.48	208.98	205.58	211.46	219.22	208.25	206.2	209.49	211.66	207.63	213.13	208.25	206.51	209.01	206.57	211.16	208.49	204.21	204.56	211.07	209.09	211.26	207.19	211.2	208.6	207.63	212.84	207.37	211.39	214.78	208.31	210.52	208.55	214.77	208.21	206.65	211.44	208.04	205.7	208.09	207.75	207.25	207.44	216.83	210.53	209.37
203.6	208	205.81	199.16	208.72	206.37	200.05	205.78	207.89	203.46	204.62	201.09	208.09	204.25	203.25	206.95	198.2	204.96	209.21	206.06	195.95	203.05	209.34	202.62	197.32	200.7	201.68	198.11	208.81	210.91	208.03	208.08	202.3	207.7	209.87	197.9	202.27	206.78	200.62	205.97	208.62	204.82	206.64	199.27	203.43	202.95	197.5	207.77	206.71	208.48
204.82	207.34	207.15	210.06	208.68	212.81	210.44	210.23	212.23	212.11	209.23	209.32	207.05	205.41	208.38	214.8	207.62	205.3	210.57	205.74	208.07	202.53	205.78	209.28	217.54	203.57	214.29	205.7	201.67	204.99	204.77	208.4	212.08	202.19	213.38	209.88	209.94	210.35	201.79	204.15	204.96	208.68	204.4	201.39	206.17	198.55	202.54	207.29	207.43	206.88
202.71	205.43	204.54	214.61	207.83	211.9	214.54	206.32	205.42	196.83	214.81	208.81	203.65	204.85	206.24	209.75	206.4	203.61	206.97	210.16	204.65	205.95	216.68	207.46	205.56	214.26	203.52	200.48	207.94	207.66	206.09	209.06	211.21	206.82	208.08	208.26	217	205.85	208.29	215.43	214.51	217.86	206.14	206.47	201.42	206.44	209.27	205.11	205.9	206.2
192.54	195.82	192.69	201.17	192.83	198.37	201.7	201.63	198.3	194.16	186.57	197.5	193.14	195.59	195.89	196.07	188.5	190.23	201.04	192.43	192.23	198.62	194.71	197.68	203.93	193.16	201.31	194.54	193.39	191.71	193.69	198.37	191.82	198.06	188.3	197.5	194.87	190.46	204.21	199.22	198.01	194.91	197.81	196.3	192.25	191.75	196.4	193.69	194.22	197.36
210.87	221.79	219.93	218.74	214.17	211.28	216.07	219.82	211.38	214.14	218.04	221.26	217.79	211.18	215.83	212.82	219	218.9	219.22	219.1	212.65	217.22	215.65	211.79	217.67	220.98	218.24	216.37	212.19	214.86	219.53	212.45	220.98	215.45	215.73	219.22	223.82	213.97	210.26	215.52	215.42	209.25	212.45	216.44	220.17	215.67	219.33	214.7	210.98	212.23
198.3	202.35	207.81	203.05	199.45	215.92	204.07	203.61	206.65	201.56	204.68	205.98	204.38	208.06	204.09	205.55	206.06	202.54	203.78	205.54	198.62	203.21	206.65	201.27	205.41	209.39	199.25	205.96	201.61	205.89	206.64	207.8	199.07	207.09	205.26	203.09	206.43	201.63	209.71	201	201.53	199.44	198.82	201.99	207.58	201.57	205.19	201.04	206.6	204.24
212.47	207.46	215.38	208.53	206.9	202.81	204.73	209.61	210.03	204.97	211.83	212.66	204.3	208.83	209.06	207.19	202.95	204.98	203.37	205.79	207.41	210.76	205.99	207.84	208.51	207.26	209.91	209.37	204.88	205.29	217.03	212.3	205.3	211.18	198.86	210.38	215.39	209.09	210.85	212.03	207.58	212.28	211.4	212.78	217.2	208.09	209.74	204.72	207.62	205.48
205.03	197.25	200.01	213.95	211.56	211.01	208.82	210.69	202.57	204.07	214.2	208.73	208.15	205	210.09	205.9	207.91	207.04	198.01	214.02	207.65	206.79	206.78	208.06	203.2	210.21	209.23	213.32	205.46	207.18	197.51	216.04	212.02	203.6	204.96	207.89	214.13	208.51	207.89	209.97	209.56	205.87	208.62	210.33	210.69	200.62	205.03	206.58	207.38	215.65
205.84	208.2	207.91	207.39	207.18	205.23	211.94	212.45	208.56	212	206.9	215.03	211.9	211.2	212.59	208.14	209.11	209.23	206.79	206.99	214.47	206.95	207.08	211.12	213	204.24	212.52	204.36	205.89	211.37	203.23	211.1	208.63	212.01	205.69	203.95	210.23	208.66	211.85	210.22	207.44	206.5	210.73	212.8	207.29	209.91	209.01	212.43	204.06	211.56
212.33	201.26	208.91	206.1	211.53	208.27	210.49	211.48	215.7	211.15	209.11	210.07	208.95	209.35	212.77	212.99	206.43	204.49	209.61	214.61	212.79	210.54	216.12	212.53	210.68	213.2	207.82	213.22	211.81	205.6	207.11	210.26	209.83	214.62	209.74	211	206.06	207.24	207.28	212.4	208.77	212.96	210.17	205.79	202.92	210.22	205.96	209.84	208.58	205.32
200.4	200.33	200.11	203.8	203.48	202.75	207.99	209.89	210.11	202.13	205.74	195.96	198.86	208.54	200.57	198.58	202.25	204.64	200.85	208.87	202.72	201.27	202.79	203.12	204.23	200.46	198.2	204.92	202.03	192.94	201.27	207.88	208.45	205.47	200.66	202.4	203.22	196.95	203.93	204.93	206.3	206.77	203.48	201.95	202.6	201.38	208.32	197.54	203.58	203.76
197.24	195.88	196.29	196.79	199.32	200.02	206.5	197.37	197.09	201.01	197.85	200.15	196.38	197.94	209.3	197.53	197.04	195.47	196.85	190.91	198.04	202.71	197.65	199.76	205.56	203.58	198.29	199.92	197.44	203.15	199.28	196.11	206.56	199.43	203.14	203.77	206.34	192.16	184.84	200.71	194.6	200.02	196.78	197.58	196.41	197.73	200.85	193.23	199.18	192.75
208.68	205.91	202.27	208.98	208.02	195	204.14	201.66	204.93	206.57	203.29	208.67	202.61	200.84	204.9	203.23	203.24	201.59	200.49	206.22	205.36	202.45	198.72	203.72	202.56	207.23	208.46	201	207.89	203.7	199.62	202.1	203.01	208.04	206.53	206.64	204.37	204.29	202.76	199.22	200.61	202.17	208.8	202.39	210.97	203.8	199.26	202.2	201.36	203.89
213.7	207.08	207.7	208.82	207.47	212.79	208.98	208.03	207.6	217.11	209.06	214.02	214.17	216.1	212.19	209.12	213.61	215.4	209.4	214.26	211.62	214.72	208.56	214.74	205.43	207.99	209.6	206.25	213.16	211.96	215.03	215.7	206.64	215.35	206.37	209.04	210.88	212.92	217.74	214.45	213.06	216.66	216.2	211.23	214.98	211.78	208.68	210.03	208.69	212.01
214.35	206.61	209.32	205.13	209.45	212.81	211.49	201.76	202.35	210.84	213.63	214.12	211.47	207.58	203.86	206.74	206.45	205.35	208.15	204.65	205.73	207.12	208.54	203.24	210.46	210.15	208.43	209.17	209	211.81	210.59	209.56	207.39	206.16	210.75	204.34	214.06	205.11	207.03	203.91	211.82	206.63	210.48	213.68	204.88	209.58	207.52	206.08	213.61	207.88
208.59	208.8	212.99	209.25	210.44	211.68	209.21	210.51	210.94	209.18	213.2	207.98	216.39	218.34	212.41	208.91	208.58	208.79	214.31	211.33	215.34	213.1	210.36	205.55	210.15	205.57	209.65	214.56	208.43	212.13	210.74	214.28	214.48	207.92	216.04	212.78	208.16	212.61	213.61	209.59	214.81	215.32	211.38	207.98	215.22	210.73	209.57	217.34	210.9	211.53
216.3	210.75	214.02	220.66	222.38	223.95	216.52	214.92	221.02	221.1	215.08	222.6	210.8	218.67	215.18	216.14	211.86	213.25	221.95	210.71	220.31	218.86	214.49	210.65	220.39	218.21	215.44	219.14	211.2	212.98	218.75	208.97	220.77	215.67	213.52	213.22	217.5	210.64	215.01	219.95	218.62	217	217.43	219.59	222.84	218.55	216.45	219.61	219.03	214.22
210.3	198.9	200.32	202.14	207.9	203.72	203.38	203.16	202.49	201.55	202.87	202.57	207.71	205.27	205.11	208.04	202.79	203.74	202.51	201.22	201.17	208.14	202.89	204.11	206.18	207.36	198.2	203.84	212.39	207.85	207.73	205.23	208.96	199.61	203.61	207.88	212.24	201.6	205.54	207.15	203.42	201.94	194.22	204.04	207.62	205.26	207.67	201.83	204.78	201.24
205.54	198.15	193.91	198.54	200.12	197.71	195.61	205.47	200.51	199.47	195.23	195.72	198.73	192.37	197.86	202.72	205.45	204.59	193.41	197.66	196.89	198.11	198.61	199.11	195.02	193.99	205.14	195.89	209.94	199.15	200.76	199.72	194.27	204.17	203.99	199.04	204.77	201.1	199.75	197.33	198.69	203.81	202.56	193.27	198.02	199.02	200.5	199.35	201.41	196.35
201.32	204.25	204.75	195.74	200.46	201.83	204.12	200.97	210	205.09	203.63	209.04	197.92	205.63	201.54	205.67	204.82	204.13	203.81	201.02	201.8	203.73	197.12	200.35	204.03	204.64	206.57	199.64	204.46	194.13	203.5	204.65	201.5	202.18	204.73	205.22	198.5	202.71	203.92	202.5	200.01	206.18	205.1	208.84	200.9	206.95	203.57	200.02	202.92	203.86
211	212.26	207.02	208.84	208.13	212.16	214.23	207.48	206.47	205.57	207.03	209.76	209.59	206.71	201.09	204.38	205.34	208.32	206.44	217.27	211.79	209.74	210.35	206.81	203.02	209.37	218.52	208.5	212.38	206.32	211.06	210.87	210.78	207.94	204.72	208.28	208.66	204.16	205.43	208.61	207.7	214.51	214.76	209.54	203.58	212.12	202.71	210.64	210.45	206.36
202.25	193.21	205.21	202.22	200.14	190.9	195.95	202.69	200.57	199.62	206.33	200.38	206.69	198.86	196.57	201.08	201.46	197.33	198.88	201.11	200.93	203.09	200.42	195.83	191.72	201.04	202.18	197.09	197.54	198.13	202.21	196.26	201.29	201.24	200.06	198.6	198.51	202.3	198.8	197.29	196.78	197.72	199.99	199.89	197.58	198.41	192.45	196.04	204.27	199.67
206.54	205.83	209.96	208.87	207.17	203.87	205.94	209.85	211.08	210.12	207.35	212.63	207.16	205.59	219.41	211.38	211.08	205.58	210.8	216.37	212.21	204.33	214.85	208.84	209.01	211.77	207.2	211.81	211.01	204.71	209.74	204.59	203.7	210.43	206.5	206.7	208.34	218.1	211.41	204.55	209.14	209.96	208.16	209.9	209.79	211.28	206.89	206.29	202.49	213.49
209.62	217.48	216.1	215.51	215.47	215.45	208.11	213.23	216.57	212.04	214.65	206.16	214.29	212.55	209.56	218.43	215.91	215.65	213.6	209.79	208.26	220.43	212.01	206.95	214.64	207.01	219.86	218.93	216.48	210.72	214.81	219.81	212.21	213.83	215.01	212.96	209	215.86	211.07	211.51	219.4	211.27	213.82	212.24	211.05	215.38	211.45	216.35	209.9	209.55
203.34	211.23	207.91	209.45	202.84	209.49	206.69	204.32	211.93	213.68	208.13	209.93	211.72	210.26	206.29	205.89	202.69	207.99	211.96	209.67	212.25	205.93	209.15	202.7	204.7	200.33	204.69	212.64	206.46	207.56	213.9	206.84	208.86	213.05	215.34	208.62	210.73	212.32	211.09	206.65	210.11	212.98	205.54	209.96	204.88	209.86	204.36	205.44	208.08	206.69
209.94	206.14	203.29	208.49	205.05	207.94	207.1	206.63	200.98	206.06	202.9	203.05	196.74	203.41	201.55	204.64	202	202.27	208.19	196.27	210.87	213.94	206.84	202.27	200.75	201.84	213.35	207.06	207.36	206.45	198.16	205.64	203.29	201.82	209.42	204.81	206.34	209.18	201.88	205.08	202.54	202.5	200.67	199.23	213.3	211.07	206.37	205.52	200.63	207.31
208.84	215.14	216.18	213.95	213.42	213.76	207.58	213.14	212.28	215.42	206.52	211.6	207.88	207.16	212.24	209.87	206.77	210.36	210.43	217	220.6	210.69	213.92	211.94	209.39	218.31	209.4	214.41	216.86	215.08	214.01	211.82	211.71	213.59	216.61	213.93	208.45	216.29	208.54	208.29	212	218.91	210.75	210.76	205.54	208.77	216	219.47	211.15	209.37
202.23	201.69	207.88	208.09	205.67	202.86	198.18	203.7	202.57	205.11	203.43	204.94	209.8	201.38	204	204.4	208.25	199.59	204.17	205.86	202.18	208.9	203	202.55	200.73	200.22	198.16	209.04	208.46	206.3	206.48	205.09	207.07	208.81	205.48	202.98	207.82	202.87	212.84	203.72	203.02	200.75	203.61	208.66	202.09	204.81	202.27	196.56	208.91	201.68
206.81	202.36	203.58	208.67	199.86	202.12	200.58	198.64	205.57	199.9	201.92	202.15	206.67	205.86	202.34	203.64	200.17	205.96	207.37	200.33	204.2	202.14	200	207.62	205.19	204.14	205.3	204.22	213.17	203.15	198.87	204.59	203.46	209.49	202.56	204.07	207.38	207.33	198.73	205.64	203.61	208.2	206.65	199.8	201.69	206.59	201.8	210.91	202.2	203.72
198.57	206.34	204.51	200.44	204.67	206.54	205.12	201.81	202.75	199.31	202.3	202.43	198.61	199.34	200.55	205.65	201.37	203.58	200.45	200.59	200.49	206.9	202.87	197.68	196.98	197.58	202.53	204.91	199.9	198.82	202.33	207.44	207.93	200.15	197.9	196.82	198.3	203.95	199.42	196.67	203.28	196.42	202.98	201.69	202.5	202.88	200.91	199	198.15	198.99
206.36	207.32	210.01	204.48	205.43	211.06	201.59	206.76	209.38	201.76	216.85	207.84	212.33	211.23	206.07	204.55	205.62	211.86	211.49	213.98	213.9	205.22	213.83	208.06	205.64	217.79	205.77	207.76	204.92	210.18	206.56	208.29	206.71	211.93	207.26	205.2	209.58	216.29	205.08	211.78	210.78	209.07	209.32	208.75	219.48	205.36	211.36	203.63	204.4	205.43
209.02	213.19	211.71	211.69	212.6	203.46	217.13	205.35	209.72	212.81	211.05	211.41	202.33	205.6	210.89	206.32	209.05	210.34	204.59	193.8	212.66	206.64	211.84	210.92	208.02	211.03	209.66	207.88	209.23	204.44	205.17	214.62	206.35	205.34	205.73	208.89	213.39	216.85	212.07	209.25	209.53	211.57	211.4	199.07	216.66	210.56	210.88	207.81	212.29	211.8
209.27	205.91	207.34	204.5	213.05	212.49	208.85	216.17	209.86	212.89	209.78	209.24	207.18	209.91	210.52	208.51	209.11	207.23	205.74	211.68	211.21	210.98	214.43	208.52	205.25	201.31	204.5	210.88	204.99	208.74	204.4	208.47	210.15	216.22	208.47	213.39	204.83	206.3	207.02	207.87	213.91	208.76	215.37	210.42	207.9	204.94	210.23	205.96	205.29	208.76
199.18	207.7	211.45	205.62	204.26	210.8	201.71	203.99	203.13	206.09	204.07	199.26	199.58	203.51	206.18	206.04	201.96	206.27	201.14	200.85	203.36	202.09	205.31	201.21	202.71	200.14	206.19	207.92	202.82	205.01	205.28	205.36	203.09	199.89	206.59	207.58	199.89	205.16	208.32	200.68	203.49	207.1	202.38	202.62	205.29	205.32	205.72	203.84	199.97	201.46
199.69	204.82	206.55	205.73	207.03	202.9	207.68	204.42	199.59	208.77	201.61	202.87	205.06	200.34	205.43	205.58	201.04	208.15	203.52	199.89	203.92	203.81	207.06	200.03	199.65	201.55	198.81	206.26	201.09	202.61	203.96	201.38	207.08	204.3	202.33	203.86	206.09	206.68	205.88	204.25	203.17	207.91	204.58	203.52	202.66	202.97	199.45	204.54	204.41	201.95
194.89	203.27	197.72	202.13	206.31	195.15	200.6	196.99	198.33	204.33	199.59	198.71	201.13	204.93	202.15	205.76	194.29	200.88	202.97	195.38	203.45	201.25	208.15	193.65	202.17	194.16	195.17	202.9	196.85	198.8	198.17	199.77	197.16	196.21	199.07	193.49	188.29	202.37	197.52	199.55	205.12	203.08	204.23	204.61	199.41	195.82	193.99	198.21	198.37	203.76
201.36	212.79	212.51	202.06	205.57	205.81	204.99	208.42	206.49	204.38	209.41	201.11	205.98	209.57	204.49	211.96	207.99	206.72	210.72	208.49	205.04	211.05	205.29	206.52	209.31	211.75	202.56	207.11	206.5	202.06	209.81	202.12	202.63	202.88	208.93	208.38	209.2	209.93	207.96	206.36	202.82	208.02	208.8	203.37	209.02	210.14	207.33	208	210.04	208.58
210.82	206.1	205.53	212.95	205.68	210.59	208.37	209.89	208.64	201.1	204.24	209.04	203.36	206.04	207.63	208.58	200.78	215.21	212.21	209.4	208.07	208.81	206.16	208.51	206.26	208.88	215.25	206.85	206.83	214.05	207.27	206.05	209.09	205.26	206.42	208.31	202.23	208.04	206.91	201.69	211.18	203.91	202.9	206.14	209.8	200.73	209.4	204.53	216.22	209.02
205.62	204.14	198.71	204.39	201.38	200.86	205.68	204.32	199.28	208.07	201.29	201.54	200.26	203.35	204.29	207.73	202.2	206.99	210.65	202.89	204.91	201.36	201.76	208.51	202.6	206.18	206.01	200.55	205.4	202.21	199.04	202.02	207.34	205.32	202.83	203.59	208.7	203.67	207.88	208.61	203.14	204.89	202.89	201.12	201.69	213.61	199.86	199.73	198.15	205.29
214.3	210.12	200.36	205.28	211.62	207.48	209.72	213.01	204.81	211.6	205.29	207.77	203.12	210.99	212.48	207.67	212.32	209.66	217.45	211.57	204.53	220.85	211.55	213.65	206.94	212.03	212.41	208.21	209.69	207.13	206.81	206.45	213.94	212.08	206.96	209.42	207.02	201.13	204.19	212.27	209.4	209.47	208.58	210.64	200.19	204.71	210.14	209.91	206.25	208.18
203	202.12	208.58	208.55	204.44	207.93	204.54	209.69	205.03	204.81	204.34	208.62	203.87	207.46	204.64	201.98	199.55	204.52	208.73	202.97	204.98	203.8	206.2	210.91	208.84	206.04	204.34	207.99	196.67	206.45	199.82	206.86	202.44	206.34	205.93	204.13	208.97	204.77	200.83	211.78	209.88	204.26	202.02	210.92	203.7	206.23	206.03	211.61	211.41	203.37
208.93	206.82	206.64	210.41	207.24	211.55	212.55	212.75	219.51	210.29	209.57	214.43	213.16	205.34	213.54	215.74	213.03	210.38	205.68	216.95	210.17	213.18	207.71	206.69	212.2	215.98	212.24	208.86	214.02	215.46	217.25	210.6	209.32	210.06	214.15	209.29	213.06	211.32	212.25	215.69	212.09	211.56	207.09	212.13	215.73	208.36	215.63	211.25	206.51	210.76
210.8	212.43	208.97	211.88	206.41	211.13	205.23	212.18	213.57	208.04	211.57	209.76	208.26	204.93	207.91	211.26	207.91	204.98	210	208.91	203.7	208.01	209.04	207.2	212.35	204.94	203.84	203.44	205.49	215.02	206.03	212.72	208.39	208.55	204.07	209.36	202.21	203.9	205.13	207.34	201.53	210.11	200.85	207.21	209.33	206.97	212.13	213.57	207.21	208.03
207.41	213.05	209.59	207.78	211.43	202.95	210.42	210.36	208.41	213.51	211.62	210.04	217.48	210.12	214.41	215.54	211.46	209.17	206.32	205.35	214.6	210.52	214.48	207.85	209.71	207.89	208.66	213.35	211.75	213.58	212.38	214.11	206.2	207.01	212.67	212.24	212.94	209.48	209	215.88	211.56	208.73	204.38	210.9	211.3	207.8	204.53	212.5	214.39	205.35
202.33	195.73	202.54	194.81	200.15	199.7	204.32	200.9	203.74	203.53	205.53	204.74	204.59	194.85	198.8	203.25	204.83	207.85	207.39	198.85	202.81	205.33	197.6	200.72	199.21	206.62	199.83	204.56	204.49	209.42	199.95	198.55	198.41	201.94	200.29	203.47	200.21	209.37	200.73	206.58	201.46	202.09	203.61	197.49	202.99	200.03	202.5	205.95	201.87	202.81
204.26	202.03	208.48	200.41	206.05	198.24	207.38	203.78	202.57	197.16	203.11	203.42	208.76	206.79	199.95	209.29	204.36	198.48	204.17	203.41	211.36	206.7	202.62	201.35	197.58	202.05	204.98	205.63	206.41	200.88	200.02	206.75	204.16	200.3	198.96	209.69	209.32	205.16	207.11	207.19	204.3	209.39	208.5	207.1	199.63	204.14	202.64	208.81	210.2	201.44
204.58	204.99	205.32	203.04	204.07	199.36	206.43	203.59	197.15	201.55	204.84	206.17	208.91	198.38	202.74	208.3	202.77	208.67	198.67	202.82	208.01	198.59	203.63	209.75	209.44	202.45	207.07	199.15	205.84	202.45	200.86	202.01	205.03	204.9	199.12	200.12	207.19	208.15	197.72	206.03	205.79	206.79	208.2	203.68	201.99	194.16	209.95	201.18	205.13	200.06
202.53	200.87	209.87	204.21	203.33	205.41	206.43	200.23	204.17	201.91	214.91	201.69	205.08	204.73	205.36	207.78	202.67	204.62	200.9	204.63	193.8	200.84	195.5	196.43	201.93	202.82	204.76	205.72	207.46	199.28	206.68	201.79	205.92	199.45	206.44	208.53	197.66	202.83	202.78	204.23	202.64	213.53	203.04	201.77	199.47	201.28	214.69	208.17	199.03	208.32
218.33	221.94	217.12	212.73	215.28	217.25	213.36	216.24	210.77	214.81	225.73	211.7	217.97	211.28	213.5	212.38	219.43	216.13	221.07	210.04	214.92	217.25	223.11	221.7	220.38	213.46	219.84	219.75	216.13	214.31	211.51	218.57	218.97	220.35	219.58	219.58	222.24	215.44	217.8	220.77	218.58	218.25	220.15	214.94	219.74	219.68	219.72	222.81	207.37	210.98
195.18	204.49	203.88	195.46	203.01	203.44	205.68	199.68	202.84	212.26	207.36	203.12	198.98	206.82	200.76	200.36	198.02	204.16	204.72	208.41	205.27	196.94	208.17	199.7	202.73	200.3	196.9	205.72	203.86	193.72	197.02	209.46	212.09	201.49	203.19	205.46	206.4	201.44	202.3	198.18	201.88	203.78	201.86	201.22	201.83	201.05	204.86	201.33	194.11	199.32
198.57	201.79	201.55	206.32	209.61	197.77	197.3	200.47	204.27	206.49	202.14	199.14	200.5	197.22	198.92	198.06	200.75	209.92	203.52	200.14	198.96	200.09	193.12	196.3	198.41	204.91	208.69	195.31	204.15	194.15	201.25	198.51	193.04	197.95	203.28	204.08	203.13	197.35	200.16	200.97	198.89	198.04	197.12	196.66	198.27	196.43	205.31	198.47	196.19	198.44
204.12	198.49	206.73	199.91	203.33	210.05	209.61	201.77	201.06	208.14	200.89	208.65	207.83	207.12	205.07	209.65	208.25	197.25	206.47	209.55	213.71	201.76	206.5	202.39	210.94	205.54	208.63	202.27	210.32	204.37	202.25	200.58	206.57	208.06	205.44	202.9	205.04	200.82	202.02	206.27	202.27	198.96	206.17	205.61	204.21	204.58	207.95	202.98	204.12	204.48
211.67	218.01	218.48	214.83	212.25	212.43	210.07	209.47	214.34	218.3	210.31	220.61	217.59	214.47	214.31	214.82	214.12	207.15	218.14	216.97	220.68	214.35	210.61	222.9	221.26	208.27	212.57	213.8	219.18	213.02	211.78	213.45	204.93	214.15	210.06	215.09	214.88	215.03	206.72	215.96	212.17	213.7	211.66	213.53	206.47	217.71	217.3	212.92	213.66	214.22
211.22	206.06	205.68	203.24	207.86	201.76	213.42	205.94	207.28	207.74	213.09	209.44	207.37	205.24	206.46	200	211.9	211.31	208.79	206.32	203.11	202.47	210.24	202.99	201.85	210.64	209.74	207.81	206.22	211.34	212	210.02	206.74	205.54	204.58	215.68	205.39	212.78	204.84	212.5	202.75	211.09	211.54	207.02	202.62	210.43	205.6	208.69	200.63	203.02
210.92	217.05	217.85	218.6	218.82	217.58	221.25	221.91	221.65	221.59	214.42	212.73	217.88	215.31	220.44	212.43	217.43	219.66	220.23	219.12	219.42	220.73	217.24	212.8	217.3	223.51	217.81	217.06	220.88	220.01	215.96	220.65	223.97	214.45	216.46	219.78	212.1	217.63	216.07	214.93	216.12	208.81	218.65	220.16	221.85	217.95	222.02	217.38	213.28	219.24
217.94	208.81	213.4	211.36	201.83	213.35	211.86	217.38	213.33	220.19	215	214.08	208.78	210.97	212.58	219.29	211.69	212.47	212.45	210.37	209.16	209.23	212.58	209.66	218.16	204.64	212.83	210.62	214.18	213.91	214.17	216.91	214.43	206.74	218.05	214.79	210.93	210.67	214.15	203.32	217.83	213.01	212.48	207.8	210.49	213.43	215.61	212.72	203.05	207.25
215.38	215.21	215.04	208.59	212.6	214.09	212.08	209.48	213.95	210.91	215	219.81	209.82	209.74	214.25	210.77	214.79	213.14	207.21	212.93	217.14	208.61	213.57	217.79	214.55	211.37	219.61	211.25	211.01	208.74	210.89	212.2	210.72	210.62	211.43	211.65	215.25	215.22	214.07	209	213.48	212.18	213.43	215.28	209.64	208.02	212.57	213.12	212.99	211.36
202.57	203.83	206.03	207.98	208.69	202.74	196.92	202.81	206.59	197.83	209.37	204.36	202.06	206	204.44	201.94	202.36	204.32	201.9	206.02	204.52	204.57	205.05	210.29	203.48	204.65	201.42	202.36	202.81	197.53	208.16	203.36	202.21	209.02	203.39	204.05	198.83	209.19	205.08	205.92	211.96	206.9	208.17	199.99	205.6	197.53	200.69	203.34	201.65	202.23
208.4	212.05	201.54	209.25	208.66	214.57	208.36	211.17	206.16	200.52	209.98	205.5	203.19	200.22	202.71	203.86	200.35	205.96	206.95	211.24	199.56	200.99	208.69	202.25	209.69	204.99	196.95	206.34	206.22	197.55	212.14	210.36	204.21	209.01	204.88	206.39	205.67	209.14	203.8	201.1	207.06	204.11	197.52	203.79	208.98	201.68	209.54	201.58	201.08	210.18
210.08	204.28	208.12	211.64	216.06	207.72	207.98	205.34	208.81	206.59	211.09	208.26	210.01	206.3	210.41	210.64	210.83	208.25	214.36	204.4	206.94	209.44	205.09	212.73	208.1	200.73	208.17	215.33	213.49	209.4	215.75	207.27	206.22	212.97	205.49	205.37	208.05	203.74	202.18	209.04	209.69	210.31	204.51	211.15	207.45	211.79	206.24	209.8	201.92	210.85
211.91	212.48	212.06	209.79	204.1	206.66	212.98	201.71	208.69	211.14	204.11	206.73	205.72	206.03	210.89	211.25	206.22	205.67	207.89	210.77	199.58	211.43	206.9	209.01	205.39	205.79	207.04	205.62	210.93	207.84	209.08	209.46	206.59	203.68	206.09	206.82	210.67	202.77	210.82	210.16	199.79	208.99	209.15	212.94	204.64	211.2	212.28	208.72	204.47	208.58
210.9	209.44	208.36	205.86	206.14	202.88	208.18	209.41	201.74	204.52	205.31	207.8	211.28	208.51	206.72	210.88	205.15	207.21	212.12	203.55	204.21	202.59	208.66	213.55	211.29	211.36	209.46	210.96	212.39	209	210.78	203.79	210.46	213.53	212.8	203.52	212.65	208.42	206.01	209.91	208.63	210.49	209.93	211	218.01	202.73	211.06	203.43	208.77	209.91
209.31	212.92	210.11	205.18	207.69	208.67	210.5	205.38	203.9	209.28	206.74	206.23	209.74	208.2	205.5	202.96	209.29	215.04	210.66	201.5	204.35	212.03	203.36	205.94	209.92	209.96	213.79	206.86	217.54	207.4	200.8	207.9	213.34	207.51	211.55	212.53	207.69	209.16	206.76	206.09	209.93	207.56	205.4	202.71	213.14	207.14	200.43	210.47	205.11	208.67
205.28	200.04	204.95	205.03	201.46	198.8	200.99	205.15	199.1	202.85	211.42	197.01	207.34	198.9	206.4	202.59	198.27	199.33	207.89	202.82	203.39	205.5	197.66	195.75	201.75	205.25	201.21	203.04	208.35	199.89	204.36	205.47	196.54	202.6	207.24	202.47	203.6	197.21	199.02	208.25	208.8	204.19	202.13	199.88	203.69	201.32	204.41	207.88	198.3	197.57
202.52	206.58	205.79	215.58	214.43	204.66	206.92	209.09	203.61	211.35	211.11	209.31	209.4	208.73	208.66	209.38	206.87	205.99	210.77	205.08	207.05	211.34	206.23	204.76	210.61	209.25	214.05	209.57	205.78	205.6	211.62	205.9	200.3	206.96	204.78	209.25	207.75	206.43	209.55	210.41	206.39	205.6	210.66	204.33	208.19	204.58	209.23	201.34	208.3	210.33
204.75	203.19	201.62	197.32	199.31	205.82	201.16	208.84	208.52	201.24	206.87	205	204.46	204.25	201.26	201.57	201.73	208.62	208.31	207.64	205.69	205.51	204.04	203.69	203.51	203.33	200.39	208.9	207.08	204.08	205.15	205.73	206	212.28	206.45	204.46	206.19	206.73	204.21	204.78	198.11	202.41	201.11	206.68	202.53	206.33	202.64	199.14	202.51	203.05
199.93	208.3	206.05	200.68	201.18	198.11	206.55	202.42	203.22	205.62	202.98	208.91	196.14	199.58	198.39	201.88	201.38	201.39	200.43	207.08	204.91	201.56	197.99	206.33	198.42	198.23	209.68	202.89	199.02	205.36	201.24	199.8	200.64	195.76	200.14	201.38	198.09	199.4	200.55	210.2	200.67	206.19	204.13	204.32	205.08	198.24	204.02	199.14	200.24	202.45
211.05	210.58	210.37	209.74	216.54	211.28	203.03	217.58	208.96	217.57	215.9	214.2	204.34	211.98	217.74	207.04	212.49	218.36	213.36	213.35	210.33	215.54	204.47	207.61	212.11	212.89	208.98	212.31	212.37	213.53	214.76	210.6	207	213.79	210.63	208.75	212.84	208.46	211.03	211.32	211.53	213.69	208.87	209.05	210.31	216.05	210.75	210.36	210.14	207.09
208.22	200.75	204.16	214.09	209.75	207.88	211.65	207.56	209.5	205.17	206.21	206.1	202.7	206.83	205.82	208.11	199.51	206.22	206.55	203.07	207.94	209.06	215.46	214.33	212.32	205.08	210.28	210.76	217.38	212.19	203.76	201.94	211.04	204.34	208.02	202.63	206.99	211.95	207.05	208.65	210.4	213.03	206.07	203.88	206.07	208.9	214.91	211.69	206	206.65
205.15	206.26	202.93	207.17	198.12	199.3	203.1	205.11	204.67	205.46	206.43	206.74	207.05	200.16	201.64	206.35	207.67	211.55	199.13	208.78	206.8	209.18	203.34	206.8	209.13	211.11	208.74	207.77	202.93	203.75	204.78	205.94	201.63	204.47	205.1	205.95	203.12	200.47	203.28	197.13	207.06	205.3	203.88	206.1	203.2	203.15	204.75	206.96	198.03	211.52
201.62	201.62	197.92	198.68	205.84	204.23	205.96	203.65	200.96	209.02	210	206.55	202.97	200.94	202.7	206.08	205.48	206.87	205.56	208.92	203.44	208.7	213.07	199.71	202.02	203.33	203.69	201.54	203.62	209.28	197.27	199.49	198.76	201.86	204.74	204.21	199.38	205.17	206.52	208.6	202.28	206.25	200.6	199.94	201.95	206.36	204.1	197.19	203.32	205.86
205.57	207.99	206.08	203.53	199.92	209.67	198.78	200.29	201.7	202.61	207.29	207.36	207.27	205.19	204.07	201.18	204.95	199.79	200.06	211.94	198.96	204.85	194.25	205.92	199.7	205.22	201.96	205	202.8	206.08	195.79	205.08	201.67	213.25	199.77	201.63	207.77	207.02	205.98	204.13	206.84	207.75	203.68	207.98	203.24	205.44	202.26	212.27	207.86	204.17
212.25	215.2	213.74	209.86	216.57	218.64	214.51	216.12	208.34	210.2	212.98	217.44	211.14	212.84	207.17	212.21	213.88	216.83	211.26	211.56	209.02	211.62	209.12	214.64	214.43	214.26	213.97	213.79	209.97	216.15	211.78	216.9	209.63	209.34	212.26	213.2	213.27	211.4	214.26	201.69	208.4	206.17	214.22	215.73	212.2	213.32	219.03	216.66	208.64	214.05
215.74	211.26	215.28	223.29	214	221.43	216.02	213.1	220.57	216.28	222.66	209.59	217.86	216.12	220.08	223.97	221.1	216.45	213.75	215.4	220.91	217.55	218.45	216.37	219.63	222.15	222.14	218.62	218.17	210.84	210.01	222.07	216.06	214.96	218.23	217.47	220.33	214.88	214.42	219.32	219.72	216.37	218.72	214.92	212.44	213.07	215.12	223.51	215.54	221.92
204.75	208.04	203.44	207.62	204.78	208.44	208.7	207.11	206.01	209.17	209.6	206.53	210.77	215.99	204.24	211.69	211.3	207.1	214.56	202.14	207.7	210.46	213.23	209.33	211.39	212.5	206.25	211.71	209.23	209.83	205.96	209.94	206.26	211.75	215.88	206.43	208.35	203.58	202.72	204.19	209.29	207.55	206.95	215.13	204.93	210.4	214.09	211.74	205.92	215.16
211.29	205.54	207.83	206.84	207.23	208.73	210.23	216.15	211.69	202.98	201.82	206.92	208.8	204.73	206.42	208.56	206.32	208.77	209.89	202.54	209.36	204.03	209.87	210.98	208.79	207.59	208.22	205.52	206.21	210.46	202.12	203.98	213.8	200.19	208.69	213.52	205.28	208.76	206.37	208.41	211.11	208.83	207.57	210.7	209.02	209.86	212.4	213.59	209.87	198.32
200.26	198.44	201.18	195.86	206.33	200.43	203.56	205.33	201.73	201.63	202.39	204.78	210.28	201.89	205.25	200.05	201.89	202.44	201.59	204.73	203.26	201.96	199.59	200.58	204.31	204.66	197.22	197.71	202.96	205.9	197.31	204.66	204.05	194.69	209.57	205.24	200.97	203.02	197.5	207.1	197.88	207.58	206.94	205.68	196.88	204.89	197.09	208.75	205.87	205.27
209.56	216.69	211.47	207.92	213.9	214.72	208.1	213.37	213.17	213.36	219.25	211.02	212.03	215.3	212.91	210.55	210.67	213.49	222.46	217.24	213.26	216.26	208.75	206.71	213.77	214.88	212.99	214.82	217.74	215.09	218.45	216.25	214.44	212.43	218.37	214.06	211.58	210.78	207.84	215.02	210.46	213.44	215.27	212.51	208.94	216.92	214.78	213.22	213.74	210.42
196.17	203.12	198.02	191.88	195.69	195.11	204.41	201.73	200.52	201.69	193.66	197.77	196.46	200.56	199.92	199.4	193.79	200.23	192.26	202.38	196.8	203.61	201.82	196.12	198.9	193.73	194.15	201.64	197.68	193.98	192.47	196.45	204.28	192.98	195.61	193.7	193.34	199.72	195.73	194.53	196.11	195.78	203.67	199	192.4	200.77	199.91	198.62	202.06	195.27
191.48	191.32	199.18	193.22	190.03	196.24	195.7	194.62	189.72	197.01	194.47	192.53	201.59	193.8	193.02	185.52	188.1	202.6	197.18	196.12	198.86	190.02	194.13	191.71	196.41	192.06	187.37	198.15	196.51	188.25	196.08	192.47	194.84	196.23	193.8	195.43	198.53	197.87	200.61	193.65	193.63	190.56	191.07	192.02	184.92	192.35	193.32	197.23	189.04	192.11
195.78	207.1	203.94	204.14	202.5	213.99	207.3	204.74	201.02	206.18	201.46	210.37	207.88	208.7	197.1	204.35	202.64	207.69	209.08	204.59	209.05	203.49	213.54	205.31	204.77	203.24	205.54	202.31	204.75	208.18	205.76	208.53	207.59	213.46	201.65	206.27	208.69	205.11	206.12	208.86	208.44	202.07	206.26	206.12	204.82	210.84	206	206.89	203.51	208.59
206.04	202.66	194.58	204.67	204.7	205.48	200.67	198.43	204	199.61	202.9	203.99	204.72	206.37	202.92	207.46	203.37	207.69	205.33	202.26	208.45	208.63	207.82	206.29	211.56	202.07	197.41	206.24	208.09	204.71	205.52	205.41	206.4	208.01	210.32	207.08	203.57	204.07	201.94	200.29	209.55	204.88	207.66	205.02	211.26	206.29	203.44	204.28	207.09	203.29
204.21	211.36	197.5	204.31	196.92	203.8	198.55	201.96	200.77	201.97	204.78	200.45	205.97	197.65	204.06	200.25	202.07	192.61	197.56	197.84	204.81	201.21	203.09	202.27	202.61	203.69	199.43	199.49	200.08	202.64	200.07	199.94	201.14	196.96	199.87	200.88	203.57	205.91	204.59	200.74	199.83	202.18	203.93	201.93	199.94	204.16	198.17	199.64	202.2	201.63
200.32	208.18	197.99	198.1	199.39	196.83	197.38	201.95	204.03	200.17	198.69	203.65	197.71	199.28	197.24	211.51	197.31	194	200.53	200.67	198.08	199.04	197.99	206.46	204.52	199.2	200.21	204.46	203.66	202.47	196.18	202.47	199.82	202.83	206.88	201.23	199.04	199.01	196.34	199.47	192.1	207.92	203.47	207.87	206.67	195.36	195.26	200.96	200.61	198.01
204.33	199.78	200.93	202.44	205.62	201.72	191.19	202.01	198	197.52	196.33	200.33	196.59	196.69	199.37	201.78	204.8	201.73	201.25	204.34	196.31	199.7	197.94	195.96	190.18	203.54	203.92	205.14	201.02	200.91	202.09	201.51	202.66	201.92	208.29	200.71	204.65	206.45	205.59	197.63	198.77	197.9	204.43	199.37	199.6	206.93	201.92	204.82	200.67	201.12
197.84	203.45	205.5	203.04	201.53	210.86	208.37	199.31	205.08	205.5	201.56	198.2	205.94	206.59	198.05	199.05	207.67	209.38	203.06	200.55	204.47	208.39	207.85	204.57	208.43	209.28	209.42	200.21	195.68	204.16	200.76	206.66	202.42	206.23	205.89	207.15	206.59	211.29	203.2	202.6	205.68	207.51	202.19	204.97	202.23	201.68	199.49	205.2	205.99	209
193.28	200.71	197.68	199.8	199.77	194.47	197.92	186.75	197.24	199.84	192.39	198.35	196.97	198.92	198.07	199.47	200.11	202.58	193.89	201.84	201.24	197.88	199.91	196.25	196.88	202.91	206.6	200.2	199.31	196.13	192.42	197.88	196.32	193.64	199.24	197.29	202.54	201.32	201.29	200.88	196.36	197.77	208.59	200.94	202.81	199.11	204.85	200.9	198.67	203.02
211.3	214.2	210.53	213.57	211.28	211.95	207.55	208.7	208.66	210.16	214.03	210.25	211.47	215.4	210.49	207.14	210.06	211.65	215.08	213.33	206.93	202.82	222.34	214.41	214.36	217.62	211.96	213.48	213.47	211.89	207.38	207.89	210.22	207.79	203.36	213.44	213.27	209.14	217.07	215.6	208.66	217.1	210.18	207.82	216	211.79	211.64	213.02	217.58	217.86
215.15	223.67	214.94	219.71	216.28	219.44	216.33	219.1	222.7	211.11	212.48	211.13	223.73	217.43	211.9	214.53	222.32	213.55	214.7	211.62	219.96	217.19	219.77	217.39	212.97	210.63	212.78	216.05	218.58	215.75	220.94	210.94	212.54	218.03	208.87	221.38	219.64	213.96	206.46	217.72	210.65	216.13	218.22	215.2	213.81	215.91	217.58	214.9	219.24	218.59
208.54	208.81	207.69	205.48	214.03	211.1	211.92	211.79	221.25	209.17	209.57	212.53	214.9	215.64	214.18	212.98	215.47	213.03	214.94	214.05	205.16	216.27	210.82	209.7	210.91	213.65	211.43	211.57	209.74	215.1	217.59	217.51	216.35	206.03	214.45	211.91	211.15	207.59	215.75	211.23	211.02	220.89	205.1	213.93	211.88	211.77	213.19	220.55	217.06	214.49
201.77	205.03	203.33	200.93	196.62	196.18	198.33	202.4	194.21	203.36	194.54	205.27	197.82	198.1	204.99	199.36	205.88	192.31	201.6	199.94	196.48	196.55	193.36	209.53	198.29	202.29	199.24	205.02	198.04	201.59	203.98	197.15	207.15	198.74	197.73	201.53	197.15	204.25	203.08	193.46	201.41	198.73	197.74	207	197.09	198.7	201.82	204.56	197.68	202.75
201.59	202.95	209.7	210.21	209.22	205.6	205.99	202.94	206.73	208.53	209.08	206.3	207.06	201.44	204.55	209.02	211.67	209.64	205.83	206.66	209.26	208.54	208.17	209.46	210.06	204.12	211.42	206.5	211.34	209.19	214.07	213.07	210.5	211.25	210.92	211.55	204.48	206.47	210.56	206.11	204.34	205.36	208.44	209.68	210.92	210.65	209.83	207.81	205.09	209.71
213.11	215.26	211.39	210.46	212.36	210.12	208.07	208.59	213.01	208.42	210.51	210.93	213.38	217.81	212.99	212.24	209.41	206.13	212.15	217.04	210.29	209.86	203.02	212.1	213.07	213.02	210.52	207.56	217.49	211.5	213.31	210.16	210.5	211.47	208.99	209.82	204.36	213.02	209.13	208.34	211.87	213.77	214.57	213.41	213.07	213.99	211.18	214.26	211.11	209.7
204.62	201.89	205.35	197.72	197.7	201.33	199.48	201.93	198.87	197.6	199.42	199.35	193.26	198.54	204.2	196.88	200.34	204.34	200.74	205.83	199.84	197.98	202.21	209.4	195.64	199.25	200.24	198.05	201.27	200.47	201.12	198.88	204.79	200.88	201.57	201.52	202.08	203.77	204.15	199.18	202.54	193.12	207.09	203.67	199.34	205.67	203.15	202.9	192.32	197.85
214.72	215.06	216.34	211.81	217.55	216.25	213.68	215.87	204.88	212.31	213.18	218.58	220.54	215.4	211.79	211.2	214.63	210.11	211.76	215.19	218.55	214.44	216.47	218.22	215.52	206.98	207.99	217.97	216.36	211.3	214.36	208.08	209.98	211.46	216.16	212.39	216.45	212.87	211.55	211.05	214.57	212.65	209.94	217.55	214.9	213.84	211.57	212.38	204.97	204.46
197.13	197.96	196.18	200.14	204.1	195.46	204.12	196.46	198.16	200.59	197.82	205.58	200.77	194.45	201.5	202.33	197.8	200.03	201.16	204.27	199.56	199.59	200.72	199.77	197.52	196.3	205.62	197.54	202.35	195.8	198.62	202	199.22	197.9	192.25	198.7	200.23	199.89	194.68	202.68	205.15	199.75	202.48	203.53	202.49	200.7	202.69	198.02	203.9	197.24
203.67	204.52	198.56	206.07	202.62	200.79	203.06	202.98	197.56	198.99	194.51	202.92	207.32	204.52	198.18	202.21	202.59	197.45	200.39	199.61	200.21	204.27	197.84	211.68	196.61	200.06	200.82	196.44	196.59	196.36	199.79	197.68	202.61	203.95	205.3	204.93	197.05	202.08	205.87	195.39	197.29	200.02	203.76	198.38	200.63	199.97	197.93	201.35	199.88	200.94
206.48	205.68	206.08	212.7	205.41	204.55	208.91	205.84	209.17	216.61	216.31	207.05	206.64	203.99	204.48	207.26	210.83	213.41	206.7	210.89	205.4	208.91	207.33	207.67	206.07	213.67	208.17	204.39	213.52	207.58	214.06	205.79	207.79	209.22	208.19	208.97	213.72	209.5	210.29	210.5	206.64	200.61	212.21	213.55	205.22	212.96	205.13	208.42	214.29	208.4
214.52	219.06	214.2	214.36	221.3	217.64	216.18	211.79	221.36	217.71	217.67	213.12	214.09	218.27	213.65	219.28	215.03	220.12	216.16	216.36	216.99	214.37	216.42	217.64	224.59	222.69	215.26	213.12	211.59	212.89	215.59	216.86	217.21	220.33	222.34	214.05	216.81	210.57	214.47	208	218.08	219.58	214.94	210.59	218.42	217.59	216.58	215.8	215.69	213.56
197	192.07	197.64	195.69	193.89	196	192.44	198.17	192.51	196.93	194.55	191.82	192.24	195.02	192.9	197.99	191.32	197.75	198.09	186.68	191.34	190.92	193.91	197.25	191.22	194.82	199.54	197.22	191.1	194.68	193.59	192.81	195.2	193.52	195.76	192.86	197.92	189.25	198.36	191.58	200.69	200.88	190.17	196.44	197.17	192.66	195.98	193.86	191.97	196.35
207.35	204.15	211.02	208.08	208.57	208.7	210.35	206.86	210.3	209.63	205.68	211.15	212.63	206.88	210.88	206.62	204.21	208.03	210.76	208.76	212.21	205.64	210.32	200.08	201.91	209.72	205.8	209.36	205.17	209.05	204.99	206.57	207.25	212.05	207.94	215.3	208.75	209.39	207.84	208.14	211.57	212.44	206.77	211.9	201.17	208.48	207.2	204.59	205.54	203.4
200.74	206.16	196.88	196.13	199.71	198.51	194.06	202.18	197.82	196.01	195.48	203.33	200.92	198.95	195.26	204.13	200.88	203.76	191.98	201.98	190.39	191.03	196.56	202.72	199.2	202.11	200.34	199.45	198.41	191.98	196.48	197.72	196.37	198.81	201.06	203.28	201.08	200.83	202.45	203.1	198.84	197.49	198.86	201.54	197.12	198.46	201.21	197.82	202.39	202.05
206.38	210.08	207.17	208.87	207.3	207.64	213.41	211.96	206.39	211.24	210.25	204.15	211.77	203.92	209.49	208.56	205.28	207.22	207.67	207.16	204.64	202.24	205.7	212.76	206.39	208.42	212.91	209.24	206.7	206.5	205.92	206.65	208.83	206.67	206.15	203.87	208.02	211.58	216.91	212.34	205.78	202.79	211.42	209.68	212.43	209.48	208.07	205.64	207.27	208.58
206.71	202.03	206.62	204.77	204.71	200.81	200.76	203.79	204.19	203.62	199.42	206.11	208.18	200.93	202.05	201.04	205.45	198.95	200.28	207.31	204.86	208.38	202.3	205.85	201.98	203.91	200.01	203.74	203.47	199.77	208.2	205.37	197.38	205.17	205.92	201.33	205.42	203.79	196.94	202.61	201.07	206.9	205.81	197.52	205.42	203	210.38	207.39	205.61	206.48
196.12	196.96	197.07	200.35	204.89	193.11	195.68	199.38	200.01	199.29	206.69	198.77	200.99	201.18	205.12	192.24	202.9	192.77	197.27	206.01	198.71	202.85	202.05	203.27	198.72	193.99	195.4	197.11	190.51	196.52	191.68	202.19	197.64	198.37	198.37	191.26	199.14	199.99	197.05	197.51	195.25	200.79	197.96	197.69	198.82	194.44	198.72	206.18	198.47	194.15
203.25	199.17	201.83	201.76	209.18	192.4	196.3	195.55	197.75	197.81	200.12	198.49	204.96	197.76	199.18	209.38	198.1	202.59	198.1	200.6	205.17	207.31	212.32	205.61	208.36	206.83	200.57	200.41	200.15	203.17	201.83	194.81	199.97	196.81	203.95	190.79	202.61	200.84	198.88	205.6	205.23	198.42	201.25	197.58	199.11	198.05	199.35	198.94	200.29	201.63
199.6	209.51	205.59	208.12	210.63	210.35	218.94	206.48	210.43	209.21	207.94	208.54	202.59	207.06	211.5	212.46	207.78	206.65	205.09	203.64	204.68	198.99	208.29	210.45	207.28	207.16	206.54	202.06	208.09	213.61	207.37	206.04	209.23	206.07	206.82	210.74	206.84	211.61	209.31	209.15	202.44	208.03	202.47	203.69	204.61	203.67	201.04	208.4	196.84	207.9
205.55	203.72	207.93	212.21	201.36	208.1	207.13	213.34	210.63	205.98	206.79	211.48	204.88	214.13	209.14	208.31	203.24	213.08	214.1	204.74	211.36	206.28	207.41	212.66	212.87	209.95	201.65	204.8	209.96	210.83	204.19	205.83	212.98	213.81	214.06	206.14	204.85	207.42	208.47	215.95	207.57	206.29	213.34	214.15	208.17	202.8	208.12	207.96	203.31	208.67
209.92	208.71	210.25	212.9	211.77	214.06	212.61	213.59	206.6	207.19	202.66	210.04	211.02	204.93	205.11	202.04	212.49	211.67	211.92	211.26	206.62	205.28	209.62	201.86	211.45	202.67	213.81	207.74	211.42	204.61	209.05	206.32	202.97	205.54	203.84	203.42	200.92	205.56	208.4	210.54	201.96	201.05	209.43	209.52	201.45	201.78	206.49	207.51	211.28	209.58
217.17	219.96	218.07	222.76	221.48	213.87	214.09	216.92	218.53	215.46	212.96	218.86	205.17	226.72	217.18	213.75	219.78	217.54	221.09	215.35	221.41	214.58	212.77	218.76	215.81	216.04	217.84	215.11	209.62	219.34	218.14	222	212.99	212.83	215.23	212.38	221.49	218.98	213.13	216.18	221.85	219.21	213.19	214.61	219.12	221.59	210.75	217.69	214.6	219.65
201.29	203.03	201.41	199.15	198.11	199.12	198.34	198.43	196.98	195.76	202.91	197.47	198.63	200.6	197.88	201.09	200.6	196.32	197.97	195.26	201.17	198.46	204.08	198.63	196.13	197.36	200.76	200.07	205.14	198.01	197.64	205.96	201.18	193.08	200.43	204.09	206.26	195.88	201.8	197.94	200.5	194.06	197.33	202.6	196.08	206.16	197.99	203.12	199.52	202.1
201.92	209.21	200.01	198.14	202.63	203.29	203.79	208.15	211.95	205.23	202.71	207.57	203.25	207.23	200.55	202.94	205.58	202.55	199.17	207.15	198.9	199.75	199.29	200.53	201.07	207.72	210.51	199.42	204.96	205.4	203.14	206.42	206.19	207.68	198.45	206.09	201.22	204.21	209.46	199.97	201.05	206.97	206.79	200.08	203.94	209.87	205.18	204.02	203.43	206.1
213.25	218.24	209.47	216.8	212.46	210.17	204.25	210.46	212.09	215.05	208.57	215.17	210.16	207.28	211.96	219	211.54	209.87	213.56	209.09	214.71	214.64	220.9	211.69	218.27	217.2	210.62	210.35	213.71	217.98	216.79	216.46	212.36	214.79	217.93	216.04	203.87	212.59	219.76	211.78	207.41	208.4	210.17	202.13	211.48	212.53	208.46	211.14	215.75	211.72
211.84	209.58	218.05	216.64	208.49	212.36	211.59	205.74	205.29	213.43	210.68	211.6	212.53	209.94	207.43	212.68	210.7	221.05	216.27	212.69	209.94	214.6	212.3	207.08	208.51	213.39	210.82	211.88	209.56	209.47	214.84	208.26	211.61	211.27	212.25	218.27	207.47	209.89	214.27	213.66	214.62	211.76	212.33	206.2	212.66	216.55	208.36	213.43	213.85	209.69
201.74	205.61	210.66	204.01	199.31	210.9	207.64	203.17	200.47	204.12	199.57	205.32	201.95	201.85	202.94	202.77	203.82	199.85	203.09	206.35	199.45	209.49	200.53	197.52	199.75	204.56	203.02	201.08	200.35	204.92	203.33	205.94	205.43	202.88	204.12	195.31	207.01	203.53	201.74	205.62	200.16	207.03	205.29	205.77	201.59	203.86	194.16	202.86	200.33	201.82
201.71	210.01	198.02	208.91	204.29	206.97	203.21	205.17	208.46	204.26	204.22	203.2	205.13	212.82	211.61	203.4	201.5	202.66	208.9	200.96	206.6	212.57	202.25	206.13	212.01	208.45	205.51	203.4	204.47	207.2	209.53	202.8	207.22	207.91	203.21	205.99	207.33	213.26	203.11	203.01	199.29	207.09	203.18	201.53	209.95	205.48	206.89	207.59	210.66	208.01
204.11	211.4	210	206.88	208.26	211.9	207.8	203.87	209.77	211.87	206.6	212.28	208.41	215.34	208.09	204.49	208.66	208.19	207.72	211.95	207.82	213.85	208.1	211.04	213.55	211.02	214.07	209.4	205.49	207.87	206.07	209.74	210.37	212.96	205.94	214.89	207.71	210.14	215.44	211.36	206.75	206.51	207.33	212.45	210.4	208.27	211.67	207.15	211.21	210.28
209.36	208.03	215.01	206.52	210.39	205.47	207.15	213.42	207.19	209.97	211.47	205.76	205.32	205.67	208.67	205.11	202.96	206.5	201.77	198.66	207.27	208.89	214.02	210.43	212.76	208.38	203.32	205.93	210.02	210.02	208.93	201.21	203.12	208.58	208.05	202.49	203.88	206.4	207.73	208.99	214.49	206.15	205.96	211.02	211.46	199.03	215.83	208.65	203.64	210.06
207.83	203.41	206.34	199.48	211.96	206.27	210.14	216.2	208.09	208.18	206.78	207.24	202.21	208.88	209.04	207.27	209.82	206.68	208.63	209.34	207.76	206.27	214.26	211.73	209.78	212.55	209.43	208.94	209.59	209.47	208.4	215.98	204.46	209.76	209.55	213.5	204.1	207.28	206.99	204.42	206.5	209.49	202.97	205.51	211.16	209.08	204.65	202.44	209.43	205.72
209.33	212.49	205.07	208.07	214.26	213.26	214.87	214.48	220.89	206.59	207.6	210.54	213.35	209.25	210.9	210.72	211.85	208.34	212.43	218.6	210.07	214.83	209.89	209.46	209.74	210.06	211.53	209.8	219.94	210.76	209.72	207.78	210.99	209.51	213.89	212.46	213.34	210.85	212.81	208.03	209.98	214.67	209.11	209.57	210.12	207.4	208.96	213.57	206.4	214.57
209.56	208.53	210.12	202.13	202.46	205.47	206.1	205.47	206.22	211.87	207	205.25	209.83	203.11	209.46	205.5	201.79	207.14	209.51	209.74	201.34	210.8	208.05	208.93	210.1	211.49	206.74	209.9	210.57	204.41	203.02	212.7	202.57	212.5	208.82	209.4	203.98	202.2	203.26	208.58	203.91	198.18	214.21	206.91	204.47	205.65	209.88	210.36	205.72	212.57
204.56	206.04	210.4	205.72	207.95	204.31	211.14	212.62	208.94	213.6	206.56	207.32	211.36	201.61	205.11	202	203.36	212.45	211.49	208.01	206.47	207.48	212.9	213.64	199.26	211.36	205.92	207.98	207.52	209.35	209.59	213.82	201.07	208.91	208.69	211.54	205.54	214.53	208.24	211.74	211.13	210.43	204	209.15	202.55	202.93	210.57	211.99	208.02	210.2
196.64	205.2	199.34	206.4	204.22	196.11	194.63	203.44	201.51	202.61	196.26	202.04	201.49	198.24	202	203.52	199.43	200.33	196.57	201.61	197.33	197.18	198.53	203.55	199.12	205.47	198.99	200.19	198.38	199.92	201.36	201.57	201.19	204.98	202.5	201.88	203.09	191.88	197.29	198.19	199.61	203.12	194.41	199.75	190.15	196.46	203.43	197.38	195.58	200.71
198.65	204.91	201.39	200.27	198.67	202.06	200.69	195.8	195.52	197.57	197.88	205	200.2	201.91	205.79	198.06	198.79	198.85	200.86	206.33	199.13	201.26	200.65	205.41	204.06	194.86	205.84	200.26	196.31	203.49	197.41	194.29	203.76	207.52	201.78	206.08	200.41	204.03	201.51	197.98	200.75	201.51	199.58	200.73	199.69	197.48	199.77	204.91	199.9	197.15
211.96	206.73	209.41	204.45	209.73	207.77	204.39	201.96	207.36	205	204.72	203.86	202.51	203.13	210.12	209.53	205.43	210.11	210.35	205.55	205.3	206.84	208.2	205.44	208.32	212.48	214.24	204.36	207.34	209.4	206.71	204.9	203.57	209.72	208.34	209.54	211.12	201.24	202.97	206.17	208.6	205	207.93	207.93	208.39	208.64	208.22	201.97	209.47	213.12
208.78	210.35	210.69	209.06	213.37	214.11	205.02	213.35	209.76	205.2	205.9	204.47	225.66	206.43	203.87	210.78	204.54	207.44	207.74	208.85	208.5	210.35	208.89	207.4	215.09	210.9	202.75	204.45	203.72	216.69	211.67	203.25	207.17	208.21	209.06	208.38	203.21	205.12	212.12	208.9	212	210.92	213.79	219.36	213.99	206.57	213.89	209.57	211.03	204.97
211.06	220.01	214.68	218.35	222.49	214.04	214.91	217.73	217.38	211.26	212.65	211.34	220.61	217.12	211.22	217.07	214.19	221.44	215.79	217.56	215.32	211.04	220.55	215.34	217.06	215.83	218.84	212.31	214.61	220.13	223.75	216.94	216.1	218.5	213.43	219.21	216.94	218.06	211.41	215.7	213.6	213.8	222.94	215.72	214.46	217.16	218.27	224.98	220.95	221.4
204.51	201.67	204.87	203.77	202.11	205.89	213.91	208.26	200.77	201.35	206.68	202.36	210.19	201.14	205.46	204.66	206.98	205.14	202.47	207.15	206.83	208.52	205.13	204.88	202.87	208.07	201.5	206.73	210.15	203.72	202.16	204.89	202.83	205.89	207.93	204.68	209.93	203.91	209.02	209.39	207.76	209.1	206.67	209.55	207.43	206.62	204.36	197.72	201.92	206.62
207.83	207.73	205.05	201.23	200.73	203.15	204.56	202.21	206.22	206.38	205.8	200.06	207.63	204.78	200.29	197.95	204.14	203.01	199.48	205.38	202.6	203.54	204.04	204.46	201.18	197.28	201.35	207.52	212.34	203.8	208.3	205.92	202.85	200.48	205.64	206.78	205.32	202.7	201.8	204.15	201.75	198.19	204.42	200.51	198.15	193.61	202.23	204.37	206.82	202.91
209.82	205.78	210.54	212.33	207.53	219.26	213.06	208.71	209.43	210.12	210.94	207.54	205.6	206.21	204.24	210.88	210.07	209.38	208.98	206.6	210.21	207.45	204.51	208.63	219.05	207.89	212.46	208.64	204.86	206.87	207.54	207.98	216.37	205.28	207.23	211.97	209.17	213.23	204.68	203.06	214.86	216.59	208.21	210.63	215.08	210.54	210.18	211.59	207.14	208.04
205.84	204.9	198.72	202.56	202.55	201.1	210.88	197.23	205.37	201.1	205.52	204.16	198.72	202.45	205.22	191.95	199.22	197.15	201.39	199.03	203.19	199.15	199.37	201.08	201.65	199.29	209.58	194.75	200.42	199	205.87	197.74	204.08	197.71	202.61	193.58	204.7	202.91	200.86	198.74	199.66	196.79	200.8	201.95	200.15	203.41	207.01	193.56	202.13	204.79
206.67	216.33	207.2	205.65	206.74	206.53	198.77	210.89	205.05	205.83	206.23	207.8	207.01	202.39	199.01	202.12	206.52	201.47	209.5	209.99	198.08	210.03	208.99	205.96	206.12	203.02	207.73	205.96	202.57	206.9	206.16	202.01	212.14	204.54	201.14	207.34	209.48	215.33	208.6	204.91	200.59	209.97	200.24	209.5	205.2	208.87	199.42	203.91	204.32	205
214.33	217.34	214.28	214.65	215.47	206.94	211.58	216.54	206.99	215.21	213.78	209.68	213.06	210.52	216.6	214.96	205.77	211.73	217.25	215.32	216.4	214.25	215.51	212.15	216.93	213.64	214.75	208	210.85	208.55	215.09	213.43	214.45	213.34	216.19	206.32	216.1	214.29	213.76	212.2	216.82	205.21	217.78	213.52	216.83	212.15	208.01	214.96	214.59	217.82
208.24	205.79	208.73	208.81	210.05	208.94	209.84	215.32	209.87	211.23	205.97	212.65	209.02	206.88	215.61	207.04	211.63	204.4	210.92	207.13	210.66	210.26	208.4	207.49	203.49	205.4	204.37	211.85	206.38	206.03	207.95	208.28	208.86	213.61	205.67	207.63	207.23	201.58	212.35	205.66	205.04	212.03	206.23	203.75	203.99	208.49	214.87	208.97	202.96	215.66
202.05	201.93	199.09	209.65	203.32	209.03	204.34	203.9	205.33	204.28	196.76	207.23	202.83	202.21	200.87	199.49	205.62	200.78	203.77	206.06	201.58	209.83	206.01	204.51	207.07	200.82	207.6	202.88	199.46	206.47	208.48	199.63	200.11	204.75	200.98	204.47	201.83	204.6	204.11	201.67	206.44	210.05	197.97	196.41	208.52	203.91	204.88	207.97	195.63	205.56
203.98	206.46	202.41	212.75	208.71	200.77	207.9	207.96	203.2	207.33	206.09	206.44	206.81	208.83	208.25	207.42	206.68	206.54	201.72	210.67	212.34	212.61	207.18	205.38	201.96	208.44	206.45	207.72	209.52	208.31	206.76	207.16	206.02	213.44	208.48	208.58	208.76	204.86	203.41	210.32	205.44	211.48	209.62	199.18	209.46	206.03	206.24	210.98	206.72	208.44
205.44	204.41	197.35	206.32	203.85	210.73	205.74	204.22	197.66	207.62	200.96	198.68	208.09	201	207.22	202.78	205.63	207.74	203.8	201.58	198.54	207.53	205.57	203.35	196.22	202.55	210.53	204.4	200.7	202.25	204.24	209.97	205.34	200.47	201.15	202.73	205.55	204.69	201.81	208.34	201.64	202.3	205.98	206.35	204.26	204.63	208.56	202.82	200.52	193.52
197.38	208.73	196.82	207.86	205.5	203.89	202.17	203.54	198.28	200.95	204.09	208.99	207.99	206.08	204.04	207.91	206.66	196.18	206.17	206.09	211.97	202.94	201.8	204.03	196.85	202.54	197.72	203.78	203.93	203.1	199.17	206.75	205.39	207.65	197.82	205.09	206.38	202.09	202.42	206.2	210.55	203.44	199.58	199.03	200.3	195.68	198.99	196.99	203.82	200.89
208.59	206.62	207.23	206.22	204.07	201.01	199.65	204.64	204.7	204.77	195.15	207.13	207.9	204.94	202.17	197.51	203.19	202.02	204.94	201.32	201.75	204.3	201.66	207.55	212.22	203.8	204.82	201.1	211.35	200.78	205.52	202.64	207.05	205.14	203.1	205.92	205.66	199.97	204.27	203.04	204.06	207.46	205.07	199.89	202.03	208.46	203.6	203.48	203.54	203.11
200.86	195.06	206.36	195.52	196.32	202.01	202.35	203.59	197.42	206.1	195.46	197.23	199.38	200.75	203.79	197.94	198.09	204.08	201	198.32	202.68	197.18	202.51	196.93	201.94	200.09	197.56	196.05	200.32	198.53	201.04	205.33	199.03	204.05	207.68	208.5	198.65	204.54	199.63	198.01	201.07	208.19	197.47	197.35	197.64	201.7	203.98	198.85	202.32	194.91
212.78	214.62	219.25	226.37	221.46	213.05	215.54	218.06	214.96	229.16	215.55	219.19	222.17	213.26	217.54	218.44	216.82	217.94	221.91	220.72	218.69	218.84	212.06	217.95	213.79	220.6	213.58	220.93	220.28	220.84	219.53	216.2	212.04	219.41	217.01	223.56	217.61	218.14	212.06	213.75	223.47	222.75	210.95	214.34	216.06	213.1	223.54	217.08	218.07	215.35
199.58	206.68	196.28	201.66	198.3	208.22	202.27	204.77	203.35	206.47	201.82	208.81	200.83	204.99	213.12	208.54	204.28	198.99	198.76	206.93	198.99	209.09	203.18	202.73	202.54	195.64	196.94	205.45	199.77	204.2	205.75	197.31	201.49	204.73	209.54	200.94	201.74	206.27	199.98	206	205.67	207.66	206.4	207.62	201.89	197.56	202.95	202.71	206.68	202.09
211.76	206.48	210.36	207.88	205.07	209.64	205.46	203.32	207.89	207.5	208.34	200.03	203.62	213.26	204.99	214.32	208.55	207.32	204.1	203.93	205.25	202.2	207.42	205.41	215.55	212.92	201.43	208.34	202.61	209.92	202.15	210.37	201.59	205.75	207.37	202.48	206.3	214.29	212.47	208.74	211.15	203.08	212.5	206.99	202.83	206.29	201.33	207.95	210.85	209.83
200.87	204.42	200.87	203.5	200.62	197.59	205.58	200.01	200.12	204.81	206.22	206.73	201.25	207.67	201.97	203.69	196.66	196.64	203.21	201.67	208.91	202.3	201.1	200.87	204.12	200.48	201.52	202.89	201.53	199.95	199.84	199.55	204.34	196.84	201.22	202	205.78	199.28	205.08	202.58	203.78	201.85	203.26	198.11	201.82	207.77	199.77	204.24	202.82	206.17
206.84	211.94	200.27	203.97	206.88	208.12	208.15	208.87	204.94	211.54	212.21	210.09	209.61	205.97	211.2	210.46	207.63	207.85	209.32	205.33	205.78	199.97	208.64	203.59	210.62	207.67	216.05	204.53	203.62	205.87	208.83	207.12	209.9	207.9	204.58	210.15	207.43	203.16	206.74	210.23	209.07	212.49	208.43	215.11	205.89	210.79	209.96	210.15	210.22	208.72
215.59	211.97	213.2	211	205.6	205.67	206.98	206.46	208.69	213.45	207.21	209.98	207.18	211.07	199.36	207.67	204.58	210.13	208.44	213.9	210.01	203.37	204.14	205.22	207.35	214.05	211.21	206.54	208.89	206.58	206.87	202.28	210.12	208.69	210.73	207.17	210.51	215.38	209.28	211.7	206.21	204.54	207.01	212.94	208.64	210.96	204.67	209.02	208.16	202.72
210.9	201.19	206.8	209.09	209.74	213.88	211.6	209.34	206.13	208.81	208.1	212.33	208.93	207.92	210.65	222.73	208.86	214.79	211.85	210.1	206.36	211.19	206.26	209.79	211.71	215.1	215.5	213.31	211.74	209.68	213.32	212.69	215.08	214.46	213.5	214.69	211.56	211.69	206.59	216.52	214.34	215.53	209.47	212.39	207.26	214.83	219.57	212.96	206.89	213.25
209.34	206.17	203.36	206.72	208.04	211.98	205.9	213.26	209.8	211.54	212.71	208.33	210.11	208.77	207.15	210.51	214.42	210.66	211.14	202.63	210.02	208.62	211.82	216.92	207.24	210.05	211.09	205.78	214.1	209.48	209.97	209.34	206.06	208.97	206.81	208.16	207.71	203.57	212.39	211.57	209.87	215.62	207.91	208.79	205.46	213.57	210.24	209.24	213.82	213.08
195.58	201.34	198.39	200.42	192.47	201.61	200.27	195.97	206.03	203.09	200.9	202.62	196.32	201.52	199.27	198.72	196.28	197.9	196.46	200.05	199.37	195.08	204.03	202.28	200.86	205.41	197.72	197.78	195.75	202.6	197.64	202.15	201.09	193.68	205.15	201.32	196.6	201.37	198.54	192.81	205.63	200.18	197.37	198.38	202.52	199.84	205.15	200.12	201.66	198.88
206.41	214.15	210.43	215.19	215.82	213.08	207.91	214.06	221.8	214.62	208.01	211.09	220.52	216.18	211.82	218.26	211.77	216.9	216.98	212.33	213.82	220.27	212.35	213.16	208.57	212.82	213.98	221.36	211.16	208.63	213.32	215.93	213.18	208.51	211.82	211.36	211.56	210.22	213.28	213.48	216.73	208.66	211.03	215.48	209.76	202.43	209.88	207.24	210.15	211.4
207.34	204.57	210.89	211.47	208.95	204.44	203.51	204.82	209.2	212.9	217.46	207.8	201.45	205.49	207.36	208.24	204.26	208.45	206.76	210.1	206.74	204.97	205.84	209.77	211.69	206	208.39	213.54	202.62	206.11	204.35	202.52	205.23	208.31	211.85	211.37	208.57	199.51	208.42	208.56	206.77	206.71	209.78	200.74	207.04	210.35	202.35	204.5	208.11	211.17
203.02	211.25	212.74	210.28	207.28	212.22	208.18	209.5	213.27	211.68	209.49	208.65	209.24	205.04	212.16	219.36	209.99	211.02	209.93	205.1	204.84	207.63	210.34	202.81	215.38	209.16	203.95	205.18	206.31	210.83	206.21	209.73	204.95	206.24	209.47	208.26	210.52	206.97	215.26	209.3	207.46	206.53	204.78	206.39	216.39	204.18	210.06	212.6	206.38	207.26
215.46	207.26	209.99	207.88	204.94	211.72	203.36	205.1	210.11	212.98	211.09	208.03	206.09	206.55	211.62	209.89	206.56	205.96	202.15	211.81	210.44	208.71	213.39	204.87	206.59	214.64	209.08	201.52	206.94	210.58	206.84	207.96	215.01	204.36	205.75	202.6	209.42	205.33	213.49	202.67	207.58	209.57	210.75	207.54	205.57	204.29	209.09	209.3	204.07	210.47
216.81	211.19	218.48	219.42	215.61	216.9	213.38	212.86	213.38	219.19	224.17	214.79	214.18	214.12	217.87	214.5	216.99	219.53	214.22	213.84	221.23	218.2	215.95	213.98	221.33	214.86	216.98	225.75	222.76	215.69	220.96	218.84	224.24	215.22	223.11	221.9	211.85	218.01	220.89	220.39	215.88	216.43	213.77	221.41	220.98	213.16	218.81	222.83	212.7	217.7
215.25	205.87	213.08	212.11	213.81	212.82	212.87	208.69	209.1	207.21	216.86	209.26	213.32	208.16	208.94	210.86	213.6	210.17	212.87	216.41	206.97	208.5	209.87	211.82	217.63	213.24	213.47	213.33	207.48	212.41	215.05	209.44	210.74	211.79	214.38	212.99	209.83	218.12	209.04	212.42	210.72	209.68	214.63	204.94	209.2	206.77	208.71	216.56	206.14	211.75
207.19	206.27	203.52	207.11	204.35	203.43	203	211.88	204.26	199.21	193.99	198.97	208.69	200.1	203.67	203.09	208.7	205.73	200.23	199.25	200.24	206.56	203.47	205.11	210.08	201.31	204.51	202.44	200.64	201.21	196.07	201.11	200.48	206.25	201.6	203.66	210.48	204.85	205.98	199.69	204.9	199.32	199.37	208.01	201.41	202.4	203.88	206.77	206.43	205.57
209.03	215.9	208.66	200.27	209.7	209.58	208.02	202.17	215.7	211.49	212.2	211.37	211.43	213.39	213.51	208.02	208.09	204.49	209.99	207.03	209.3	207.08	207.24	208.74	210.1	206.42	212.36	208.39	207.59	207.64	205.63	213.42	204.82	208.82	210.22	218.87	212.03	206.86	210.47	199.93	211.24	211	209.38	201.91	206.34	207.25	208.52	204.11	206.73	205.14
201.13	199.95	201.13	198.86	208.64	203.6	204.24	200.25	204.89	203.05	209.04	203.56	203.08	206.16	204.49	202.16	204.14	195.74	197.79	199.73	206.23	207.64	212.37	206.56	201.9	205.07	207.12	203.48	195.58	209.64	208.19	204.16	203.23	198.89	200.78	200.13	202.82	205.94	209.94	205.45	201.4	201.32	200.4	203.41	198.3	200.76	206.12	201.9	203.67	206.7
210.22	210.48	214.23	206.69	207.64	206.4	206.93	206.63	206.92	210.58	212.05	208.55	205.77	208.31	208.16	206.16	211.83	210.93	217.64	213.85	209.39	198.24	212.46	205.25	203.67	210.86	209.75	209.94	211.43	212.26	205.19	205.93	211.51	209.03	201.86	204.41	204.31	211.77	204.47	208.65	205.1	207.6	210.13	205.64	205.91	206.2	205.13	204.82	202.92	213.49
200.63	197.27	192.94	195.72	196.05	204.73	206.21	191.44	199.85	195.36	196.81	201.35	204.06	199.93	201.33	194.34	202.89	200.04	199.74	199.24	201.59	202.97	203.15	204.58	204.2	196.95	194.37	206.35	190.96	193.23	194.11	198.32	194.18	206.54	202.47	202.5	201.07	196.76	201.17	202.4	201.32	198.84	197.91	194.4	199.53	196.13	203.68	202.7	195.4	201.46
196.47	197.17	192.38	205.05	201.57	202.02	196.69	197.74	197.8	202.54	198.35	197.73	198.09	204.25	199.35	198.45	201.14	195.47	204.45	196.07	199.42	199.84	199.88	203.02	196.21	196.82	199.53	197.31	201.05	198.78	193.12	201.93	193.79	205.32	199.7	203.13	198.65	194.93	198.14	193.77	198.05	193.02	202.18	202.92	196.96	199.82	202.85	200.01	197.3	195.82
206.85	205.24	206.95	215.49	209.05	204.74	207.5	212.79	203.89	216.96	202.71	210.87	208.75	212.34	211.26	205.74	207.63	207.29	208.83	203.53	214.77	206.13	203.22	200.88	211.21	216.48	206.72	206.96	213.32	217.62	207.12	208.65	209.59	207.92	205.4	206.89	214.26	208	204.35	203.6	207.99	205.93	213.19	211.75	215.11	208.89	206.21	207.59	203.64	209.42
214.3	220.5	221.26	221.64	216.06	216.66	215.44	220.46	215.23	217.57	218.45	221.06	214.41	209.33	210.62	211.25	220.59	217.56	220.64	214.94	217.61	220.53	216.59	215.41	219.96	213.94	209.24	224.12	216.65	221.25	216.33	216.67	217.51	219.7	217.01	221.25	221.55	215.02	218.48	223.34	220.11	217.39	216.5	218.96	217.26	222.29	219.32	212.83	219.74	217.81
214.67	210.55	213.78	205.58	209	207.63	212.52	213.17	207.91	208.77	204.27	212.13	206.62	210.2	211	205.1	203.69	210.28	210.94	212.16	212.5	213.7	211.06	214.11	209.01	207.87	205.67	208.4	202.77	208.79	207.31	209.62	210.26	209.49	209.54	211.8	213.82	207.69	211.87	211.73	210.7	207.68	205.51	202.44	214.65	214.15	204.55	203.92	209.25	212.34
207.43	207.92	202.1	202	200.12	206.29	204.56	201.08	203.42	201.08	204.71	206.91	201.56	197.95	203.69	205.67	208.63	209.56	199.2	207.18	202.03	200.55	208.32	196.8	208.87	201.49	208.73	201.56	206.12	200	206.81	201.22	206.26	207	206.69	203.85	203.14	196.5	201.13	197.87	207.61	209.13	199.95	198.91	204.64	206.95	205.42	200.59	204.61	212.01
196.37	202.58	197.51	197.72	196.8	200.08	196.96	197	197.51	202.38	203.1	200.51	199.68	190.12	193.28	200.26	201.54	196.46	204.02	203.09	194.75	200.58	203.89	197.97	197.91	196.03	202.91	208.22	202.34	198.21	196.87	197.01	209.01	202.98	196.23	198.31	196.35	196.87	200.98	202.78	195.37	199.71	198.7	202.23	202.56	199.99	198.38	200.02	198.2	202.22
211.16	213.85	213.24	212.26	213.5	211.39	215.2	215.59	210.31	208.09	214.39	212.44	209.41	211.74	218.31	210.28	218.95	209.42	212.12	215.63	212.69	204.37	213.42	211.25	215.8	216.88	211.98	212.38	215.89	208.46	212.78	216.42	211.19	212.58	205.21	219.27	211.45	214.44	216.66	214.91	209.75	209.78	206.17	212.19	216.16	209.25	213.28	208.5	210.11	208.14
200.84	194.51	196.83	194.42	197.72	202.85	205.23	197.05	198.03	199.13	198.85	198.08	202.75	205.26	200.05	200.52	199.38	199.24	204.43	201.89	196.68	197.53	202.14	195.6	203.38	198.24	205.2	202.68	198.98	194.6	196.19	196.94	195.41	201.47	198.23	196.97	201.41	192.75	202.45	201.66	199.31	200.48	204.88	194.06	196.73	199.27	198.46	205.58	197.29	198.86
209.74	211.86	212.28	203.1	202.16	211.2	206.48	207.76	208.54	207.67	212.21	203.86	212.53	204.37	209.77	208.57	207.69	212.74	205.64	209.55	215.12	214.81	207.13	203.5	212.62	213.42	210.4	212.33	209.06	208.02	213.32	209.63	206.09	211.72	213.31	209.24	212.25	206.88	208.26	205.7	204.02	205.99	211.42	212.65	211.66	210.22	204.92	204.46	212.61	209.77
205.7	209.8	205.69	205.16	208.58	204.45	203.64	214.59	204.85	204.15	211.48	208.37	209.45	212.05	200.27	207.63	211.56	211.21	212.45	211	206.24	202.49	205.45	214.22	206.49	208.3	210.35	206.83	209.2	210.22	211.11	209.17	212.88	205.67	211.54	207.71	212.32	208.17	210.69	205.55	206.85	205.28	211.24	205.21	203.72	203.09	209.62	211.02	209.01	209.53
200.82	208.4	205.81	203.23	203.03	200.49	205.89	209.42	209.09	206.43	200.66	202.98	204.99	197.54	210.23	207.14	202.23	202.17	204.59	197.47	202.1	199.13	205.99	206.89	209.76	208.54	205.79	208.52	205.31	206.19	204.36	200.24	211.61	206.23	206.28	209.08	197.62	212.8	211.5	206.77	202.1	204.87	202.45	205.97	204.66	205.08	198.3	203.36	203.99	201.77
195.23	208	200.03	197.41	202.07	200.14	193.66	203.53	205.15	198.83	200.38	198.51	200.13	188.27	204.61	202.49	196.11	198.84	196.76	198.6	202.05	193.16	206.47	192.33	201.12	196.97	197.52	197.25	198.56	203.45	200.3	202.12	201.77	200.93	196.63	201.12	201.85	205.07	197.72	200.34	199.68	201.05	196.11	204.16	201.92	199.86	201.43	201.19	202.01	200.73
214.43	214.04	209.99	208.25	207.74	208.26	213.61	202.42	210.96	212.4	216.26	213.28	206.02	213.36	211.8	210.82	206.95	201.92	210.47	210.19	211.96	216.4	205.59	211.5	211.69	206.84	209.48	215.21	212.53	210.85	211.35	207.4	210.66	217.35	211.96	213.51	211.41	213.64	212.32	208.19	205.95	208.82	204.74	214.3	207.35	213.94	213.53	207.94	209.25	208.22
199.63	204.65	194.95	202.51	192.51	200.11	203.77	198.13	204.23	203.1	196.5	201.02	200.47	203.8	202.65	200.34	195.28	204.75	203.22	198.13	200.56	198.33	201.28	198.72	197.9	206.57	198.28	195.44	200.48	196.7	198.32	194.76	199.5	200.47	202.41	196.45	200.03	209.43	198.4	205.6	205.49	204.56	205.43	198.7	194.2	202.97	201.9	200.87	202.27	199.6
208.35	206.75	199.15	202.34	203.59	204.11	204.25	209.45	205.63	200.75	203.24	198.65	200.54	200.18	204.84	204.36	195.72	208.76	207.51	200.85	208.32	201.88	198.71	213.85	200.74	204.4	204.42	200.69	205.8	206.22	202.51	204.22	207.42	213.16	201.45	201.28	200.1	197.31	201.29	200.93	206.05	203.56	202.07	198.23	207.59	199.23	206.22	199.23	203.58	194.95
210.82	212.03	206.94	211.4	210.26	212.59	215.76	215.54	207.7	217.1	209.08	214.4	209.92	215.25	206.21	214.09	216.24	212.79	216.62	215.54	209.33	211.96	215.74	213.77	219.44	212.51	211.91	207.46	206.91	213.25	212.45	213.97	209.45	217.01	214.76	218.7	209.83	210.64	211.08	208.06	214.03	211.57	208.96	209.06	210.69	210.84	205.25	210.35	209.29	213.29
201.75	209.2	206.68	203.99	209.02	208.24	210.34	210.14	202.96	214.69	212.85	210.55	199.01	203.12	217.22	209.85	208.06	208.49	205.14	209.9	202.15	206.44	204.79	205.78	215.04	204.78	204.12	206.16	202.75	208.31	211.23	210.14	207.84	208.62	206.96	214.15	212.11	206.96	207.37	206.83	211.99	208.07	210.83	210.82	206.59	212.81	209.26	214.39	210.08	216
209.67	206.77	206.64	215.36	203.85	212.91	204.52	209.28	206.22	205.13	205.26	202.55	213.67	205.18	212.23	210.33	210.07	205.2	219.3	208.4	207.33	204.32	215.07	202.12	212.51	206.1	209.16	209.62	209.96	213.61	208.67	206.34	208.02	207.4	215.18	209.17	200.67	208.43	207.56	209.91	214.96	209.78	209.95	208.83	203.43	208.77	204.01	212.78	213.54	207.35
218.9	220.67	213.79	219.27	218.53	225.07	210.92	213	220.79	217.47	210.19	217.62	218.26	218.46	216.26	220.49	217.07	222.31	216.9	216.72	220.65	214.08	214.32	212.31	228.11	218.14	211.87	216.14	214.08	216.55	218.6	210.16	219.14	217.94	217.13	211.69	222.53	216.68	218.2	219.51	219.03	218.64	216.62	211.15	218.86	216.26	218.82	212.76	214.49	216.07
202.95	202.75	205.64	199.51	211.7	207.35	212.7	203.58	206.24	213.47	206.09	209.48	214.91	207.02	209.69	204.38	204.55	202.47	202.61	198.98	200.51	208.99	210.61	210.8	206.53	206.61	200.45	205.42	207.28	210	209.51	214.52	207.86	212.63	206.02	207.44	210.82	211.37	204.96	210.58	207.96	213.12	213.19	205.98	207.26	209.65	204.54	211.13	213.31	210.49
207.35	203.77	208.84	211.91	210.66	211.72	201.06	203.06	213.29	200.59	205.21	214.51	209.04	211.11	208.47	206.06	203.64	216.02	212.24	205.65	203.49	205.95	207.77	206.41	205.2	208.14	209.38	208.17	205.51	210.7	209.63	211.08	204.13	200.4	208.58	211.84	209.5	213.38	209.27	203.14	208.95	210.59	202.87	206.38	215.8	207.78	203.01	207.6	206.59	210.43
215.82	208.82	213	213.02	216.26	213.83	210.7	210.27	212.27	213.89	211.17	212.09	206.61	212.81	210.42	213.63	214.05	208.27	213.43	210.71	218.18	217.42	211.7	210.78	213.82	203.33	212.3	206.75	214.68	211.08	213.09	211.36	213.41	208.49	215.36	209.25	205.91	214.53	210.85	210.67	210.14	212.06	210.23	216.07	216.39	212.84	204.83	212.4	214.82	213.75
218.77	211.88	203.38	205.36	214.67	204.11	210.25	210.46	207.01	203.14	210.14	211.91	201.76	213.88	201.83	211.08	202.42	209.24	206.72	207.57	203.84	212.26	209.47	210.54	209.39	207.87	211.33	207.92	212.33	208.94	213	214.76	206.06	208.24	208.81	205.64	207.78	209.14	214.69	207.99	212.49	207.5	205.38	208.19	208.56	212.36	209.56	210.19	212.49	208.5
204.54	208.83	204.45	209.02	212.81	213.17	216.6	214.63	216.18	215.14	206.43	208.44	211.6	215.69	204.2	206.47	209.84	212.7	208.8	213.31	216.3	210.62	215.92	211.31	212.19	208.39	208.67	209.52	212.25	206.94	210.34	212.25	211.4	210.75	210.38	211.98	216.37	212.54	206.07	215.55	212.09	210.02	206.48	213.95	208.76	211.06	213.95	214.43	211.58	214.9
217.11	218.14	216.33	217.09	212.83	219.21	216.37	218.72	223.95	217.82	212.63	215.99	212.85	220.89	218.51	213.51	213.61	217.75	214.85	215.56	217.5	216.71	212.38	219.11	211.99	215.76	208.46	212.12	220.54	215.86	221.43	215.82	219.15	225.04	220.5	211.32	223.33	221.96	221.32	215.01	218.41	220.71	221.65	216.03	218	214.34	217.55	216.8	219.63	215.64
202.95	200.29	200.71	206.84	202.42	202.76	207.11	201.2	202.94	205.3	209.67	200.78	205.63	203.97	201.85	200.19	202.92	200.82	206.75	206.25	200.64	199.03	201.72	205.27	203.94	200.35	203.84	206.06	200.86	198.65	198.72	205.1	207.98	200.24	205.18	208.61	199.52	197.89	208.63	206.24	199.59	198.45	206.15	200.43	211.41	206.32	202.72	204.35	201.14	205.73
199.61	203.97	204.98	204.08	201.22	208.4	207.65	200.8	205.24	202.01	204.53	204.65	208.63	206.3	202.09	205.98	206.9	207.59	208.53	200.74	209.48	211.23	203.2	206.84	205.64	204.14	200.76	204.68	206.2	207.85	204.28	204.95	204.3	211.78	203	209.49	204.56	199.33	208.82	203.08	202.26	204.94	207	204.25	208.35	203.78	198.46	205.17	204.23	199.85
200.47	204.1	203.27	202.68	202.19	208.34	203.89	206.99	202.58	205.12	205.61	191.2	208.15	199.85	201.19	204.24	198.37	202.4	204.86	201.88	206.91	205.74	199.65	200.44	207.89	205	202.99	201.35	209.04	209.13	205.81	207.82	206.21	203.93	210.04	202.1	209.4	204.28	202.55	209.47	209	201.02	204.23	205.08	202.68	202.11	202.61	203.76	203.68	205.21
209.97	205.53	205.56	204.51	204.29	205.16	198.89	207.56	210.89	204.41	205.72	208.27	209.38	197.94	202.25	206.63	200.58	209.73	199.85	202.55	206.82	206.92	206.84	204.23	199.68	206.56	201.01	206.78	203.95	203.58	205.06	200.64	204.46	202.31	204.28	205.12	206	203.23	196.45	213.5	208.83	207.75	203.66	205.26	200.58	200.89	201.95	208.61	202.06	196.01
200.45	200.11	207.77	202.11	207.21	202.59	208.04	207.07	200.46	205.03	199.99	200.11	206.92	197.5	193.45	198.69	200.76	208.08	205.62	199.65	202.46	198.22	208.03	202.88	205.05	204.53	201.67	199.51	203.04	213.42	194.45	205.31	204.21	201.55	208.2	205.23	201.01	199.23	202.1	206.5	203.11	200.78	207.62	197.08	201.49	204.05	200.63	196.18	200.33	206.19
208.69	204.66	212.74	219.54	212.14	208.76	208.47	215.86	217.13	201.44	211.4	203.92	207.5	205.87	207.95	213.31	209.17	202.05	209.69	209.36	216.08	207.92	206.82	200.8	206.33	198.97	200.05	209.98	206.15	213.83	200.9	209.44	207.6	207.63	210.94	202.9	203.67	207.66	205.39	209.58	213.63	208.57	205.7	208.14	208.36	205.1	208.95	204.34	201.36	212.91
191.39	192.46	195.22	195.95	193.91	193.8	196.01	191.85	193.63	196.23	191.92	190.03	200.43	194	199.17	199.13	189.79	199.32	194.9	196.39	191.75	196.97	195.24	198.29	197.21	192.34	202.54	193.58	196.12	194.18	193.35	194.75	198.68	192.05	188.04	199.42	197.2	196.8	191.59	199.2	190.9	188.96	189.35	199.36	194.27	205.39	184.28	192.06	194.02	193.07
216.37	214.63	218.58	210.82	208.86	211.92	209	208.49	212.27	209.12	217.34	208.08	208.55	212.98	215.28	213.84	211.29	211.3	209.47	207.67	209.33	207.33	205.95	211.1	202.7	206.25	213.39	206.41	211.38	211.28	208.18	210.87	211.29	210.21	219.08	210.05	209.42	213.57	210.86	208.13	207.92	209.06	212.93	216.34	213.4	212	215.33	207.48	212.15	217.47
210.25	218.08	214.71	215.7	215.42	214.65	213.35	215.66	211.85	221.98	212.13	214.29	213.59	214.95	219.72	213.16	214.68	215.63	206.64	211.97	214.33	216.47	211.51	216.27	212.83	213.68	216.4	210.83	210.73	210.2	211.15	221.16	213.45	211.19	212.03	213.49	212.74	212.73	213.64	218.49	215.98	214.15	217.15	210.68	209.26	217.54	213.48	214.34	217.08	206.21
218.06	204.42	203.31	202.78	208.59	206.26	209.08	213.15	213.62	215.18	210.18	208.77	216.62	207.62	213.15	209.45	211.96	214.6	209.19	209.66	213.77	211.1	211.39	212.05	216.46	211.5	209.36	213.48	209.57	210.89	207.6	212.44	213.86	209.45	220.12	208.19	211.65	209.84	215.55	207.31	214.19	216.63	210.16	214.69	213.6	216.6	209.65	211.95	206.98	212.43
209.57	202.89	199.59	215.07	216.21	209.16	204.7	201.23	207.92	207.35	209.36	209.75	203.96	210.11	212.59	202.56	206.14	199.63	208.84	201.13	200.35	204.23	207.27	206.04	203.33	197.78	206.97	204.52	208.18	206.54	207.36	206.06	205.14	207.98	209.5	207.57	203.98	204.8	207.76	204.34	202.39	200.99	211.94	202.71	210	212.5	209.05	207.85	211.79	203.38
217.68	218.22	216.53	221.76	221.34	214.28	210.38	212.18	213.62	209.19	222.92	219.62	218.65	216.21	219.73	222.95	216.98	214.23	218.17	217.85	209.76	221.65	218.11	217.61	213.39	218.87	220.7	222.41	215.14	217.01	219.48	215.71	220.87	218.65	216.76	218.48	217.61	216.8	216.75	214.96	214.97	216.86	218.29	221	221.23	219.26	220.19	213.49	217.39	217.5
201.47	206.74	207.32	210.51	198.69	207.57	205.38	202.18	201.93	200.78	204.67	201.22	201.76	204	205.29	201.45	211.09	196.44	207.51	201.61	193.94	202.82	203.18	199.5	206.64	209.67	201.27	203.55	215.49	201.7	208.9	204.57	204.6	203.31	201.86	199	197.97	204.64	209.5	205.95	201.01	194.77	203.9	204.37	205.79	206.83	202.74	198.73	204.91	201.58
198.38	198.84	205.05	208.55	200.27	204.21	204.76	204.77	200.94	199.26	201.42	196.78	202.96	201.36	204.81	209.65	209.66	202.93	209.37	199.5	201.21	203.96	202.44	203.93	203.13	208.98	204.26	198.56	208.65	203.42	209.17	201.52	197.9	202.2	200.97	202.93	208.2	198.14	207.54	205.03	202.29	207.14	208.19	208.28	208.42	199.89	201.4	206	202.18	201.89
207.02	202.9	204.65	210.95	205.28	208.64	203.89	209.2	196.89	204.62	208.34	209.89	210.65	204.44	207.18	211.39	207.97	207.09	207.51	210.53	205.68	211.6	202.17	208.36	209.06	209.17	204.39	204.94	204.23	206.87	203.88	208.43	205.26	214.64	207.57	212.62	209.58	207.38	202.83	209.81	206.8	211.38	204.21	207.33	200.4	205.01	210.64	209.67	203	208.15
213.19	211.15	212.23	211.07	208.16	210.65	213.59	209.71	217.68	212.8	209.23	211.89	213.71	210.79	212.43	218.1	214.66	209.47	215.36	211.9	212.95	201.57	218.5	207.23	209.62	213.77	211.68	215.2	209.67	210.52	217.8	205.04	219.53	211.78	211.22	213.11	220.47	206.01	201.21	205.13	212.54	212.46	209.13	208.39	212.68	205.78	205.42	210.16	206.66	212.17
211.26	203.2	203.25	210.02	208.23	207.49	205.57	209.27	203.29	211.26	210.87	209.32	212.22	210.31	200.91	211.31	209.34	202.72	208.98	207.35	215.45	209.42	210.67	210.43	215.02	206.35	213.27	209.56	209.75	208.14	213.25	208.97	207.62	201.43	209.86	211.8	211.1	213.29	206.61	206.25	207.94	210.67	207.12	201.45	207.36	209	210.63	214.89	211.99	207.62
221.45	220.8	215.72	220.83	222.81	214.5	212.13	216.4	221.7	214.77	219.17	217.77	217.27	213.76	220.49	220.91	217.77	219.93	217.11	217.5	214.39	217.73	218.84	217.79	211.87	218.72	221.04	221.42	223.42	221.01	220.05	219.19	213.53	216.01	212.9	221.01	215.63	220.91	221.17	221.77	226.98	214.73	221.66	219.38	216.81	211.59	225.64	218.4	214.66	213.44
211.35	213.79	208.43	207.95	208.63	204.22	206.04	209.15	207.31	214.12	210.24	213.55	210.73	214.98	208.4	210.61	209.55	215.28	214.22	214.4	207.84	214.39	208.32	207.61	208.89	209.46	207.98	209.14	214.8	209.96	216.7	220.78	210.01	217.27	217.3	208.59	215.03	216.53	213.31	215.64	217.05	213.91	216.66	207.87	214.85	215.33	211.03	212.82	209.8	215.85
212.87	220.51	213.81	221.65	219.85	215.82	223.69	209.63	220.86	220.31	214.35	214.95	213.85	221.79	213.87	218	215.41	213.6	214.85	215.51	212.51	212.36	221.52	216.6	216.09	214.58	216.87	208.94	218.51	217.36	210.47	214.31	214.59	219.29	217.16	218.45	222.42	212.96	215.98	220.01	213.4	217.33	217.39	219.96	210.63	219.83	217.49	213.91	214.83	218.76
211.51	212.24	211.31	209.12	209.47	213.64	210.05	211.17	211.54	210.16	205.82	212.26	215.63	205.91	203.74	212.69	207.38	209.35	206.43	210.93	211.1	208.29	218.99	212.61	214.36	212.54	213.43	210.98	214.39	210.66	207.93	211.58	205.09	214.6	206.03	223.42	213.77	213.14	209.37	211.96	210.04	221.47	212.31	210.74	209.54	216.07	217.61	208.89	212.1	209.07
217.2	208.68	206.04	210.49	210.32	207.77	209.41	213.15	209.28	211.74	214.04	211.6	213.75	211.42	206.43	216.8	206.83	209.51	210.2	208.4	211.51	215.79	212.21	212.27	212.04	214.92	212.54	216.62	215.74	211.52	213.03	212.49	215.02	211.83	208.36	207.14	213.62	213.79	215.96	208.25	214.69	214.14	215	212.48	212.99	214.3	216.08	213.73	209.34	217.7
202.13	207.15	207.53	206.96	196.45	206.05	200.75	199.72	205.78	204.09	205.61	202.9	205.78	209.4	199.64	199.6	200.34	201.17	206.94	205	197.68	201.41	202.55	203.31	208.62	199.09	215.34	200.68	201.4	206.28	198.6	199.66	208.6	207.54	198.52	203.24	195.82	201.22	206.66	204.11	199.92	202.18	210.13	205.36	209.96	201.73	207.81	202.17	200.14	202.49
210.37	206.01	213.86	206.81	210.53	204.82	210.65	208.64	210.73	208.19	211.96	215.21	214.03	208.61	209.78	205.84	208.74	207.66	207.13	208.59	212.38	212.84	209.93	208.24	211.58	213.24	213.79	208.27	206.93	208.27	210.65	211.88	208.61	213.75	209.32	202.31	212.69	209.9	212.08	210.78	206.37	205.21	212.25	210.89	218.67	208.74	205.78	215.96	208.89	208.29
209.78	205.34	211.87	204.47	210.92	207.97	205.47	206.42	206.42	208.49	208.43	207.35	207.46	210.14	208.56	208.75	204.94	212.08	205.74	207.61	207.66	204.18	210.02	207.11	206	209.85	205	204.68	209.49	211.6	212.14	210.29	204.68	204.83	208.52	207.87	207.46	217.73	203.92	208.83	205.68	205.42	206.77	215.95	209.83	209.59	204.16	204.08	204.65	208.54
189.37	191.45	197.57	196.45	195.85	192.71	193.87	195.02	202.14	197	193.6	197.78	201.19	203.68	190.34	194.96	192.32	195.24	201.13	199.14	198.44	188.45	191.32	191.7	191.17	190.91	195.1	189.03	191.23	198.69	198.17	195.49	197.19	198.49	193.98	187.44	194.48	187	195.06	193.28	191.25	190.05	190.29	190.58	193.89	187.81	191.22	195.89	187.33	196.16
198.94	202.77	203.04	203.64	200.64	204.78	204.53	198.44	205.82	198.04	204.9	203.12	199.31	197.71	201.35	203.96	201.95	205.01	198.19	202	206.57	201.15	203.91	191.28	209.32	209.2	199.27	213.11	199.3	206.16	199.49	209.08	207.83	202.89	207.94	205.73	205.38	196.74	202.03	202.19	199.61	199.67	202.29	202.2	206.47	201.12	207	200.8	200.49	206.09
207.5	205.84	203.63	210.42	209.98	205.15	205.72	204.63	201.17	210.93	207.41	207.36	216.31	203.69	207.65	206.07	199.98	215.62	204.77	207.31	207.6	205.26	209.68	211.28	199.6	198.77	208.51	208.67	207.8	204.26	210.22	206.39	200.27	201.83	209.06	204.3	210.18	207.97	208.36	202.33	209.37	205.23	201.3	205.77	203.08	202.58	208.01	203.37	203.64	209.74
203.23	207.05	204.98	202.86	204.89	204.33	205.87	205.67	200.37	201.21	205.56	203.9	205.15	206.16	200.6	201.77	204.43	200.29	199.11	202.46	200.21	205.23	200.69	201.46	203.01	208.33	196.37	205.42	201.64	202.02	197.19	203.2	200.85	204.25	201.17	202.22	197.79	203.96	198.41	207.57	204.79	206.82	205.25	207.33	203.5	205.02	192.48	204.65	198.52	204.33
210.83	203.57	204.47	206	204.27	214.81	210.4	207.84	204.22	206.63	208.74	210.27	210.46	214.51	206.43	213.49	206.88	203.57	209.29	207.57	212.27	210.25	211.98	202.95	218.73	212.13	201.22	205.03	206.27	204.23	215.16	206.53	208.65	206.27	208.84	210.7	209.26	202.99	206.08	208.49	214.65	214.08	212.92	203.83	209.74	207.69	211.75	206.08	213.41	210.87
210.12	208.4	215.96	207.45	207.72	215.22	209.23	214.18	213.38	209.68	207.04	210.54	212.48	210.92	213.93	205.1	206.08	211.51	207.51	212.92	211.52	211.71	209.19	207.98	209.77	212.05	206.82	214.3	213.62	211.52	206.44	211.26	208.86	203.62	205	212.37	215.4	201.97	205.86	215.18	213.56	208.66	207.09	208.93	201.63	211.07	205.98	204.06	210.32	210.76
218.41	215.99	211.44	212.33	211.65	212.45	209.3	213.07	205.19	205.64	210.88	208.68	212.04	207.62	210.48	212.09	209.26	213.63	206.25	209.52	215.26	210.53	222.58	208.57	207.1	217.26	208.25	212.67	208.58	214.58	208.97	216.91	211.94	214.69	214.79	212.2	215.68	217	211.5	209.38	214.68	220.82	209.88	209.84	215.11	210.72	208.59	212.32	210.02	206.72
198.96	204.53	204.55	206.96	200.26	201.43	207.5	210.12	206.33	195.67	209.36	199.15	199.04	203.04	204.72	206.71	194.31	205.41	208.32	201.35	202.72	208.2	206.3	207.6	202.14	205.32	202.36	202.03	207.84	201.66	206.82	204.85	205.1	203.43	202.88	207.08	200.32	201.64	205.46	209.05	197.49	205.18	208.63	199.83	199.15	201.54	202.85	202.26	201.37	202.63
200.27	203.67	200	202.92	203.46	198.17	206.88	200.07	208.48	208.29	202.28	202.23	211.14	208.01	205.63	204.44	206.68	204.99	199.98	200.04	205.62	204.1	203.83	208.07	206.38	199.88	210.32	207.72	206.86	203.29	206.8	202.95	204.72	205.55	207.21	205.63	202.46	202.36	200.08	201.54	203.23	206.78	198.67	210.18	201.54	203.68	207.74	205.91	206.16	204.63
206.81	206.9	211.35	213.81	206.77	211.08	210.18	210.42	210.67	208.72	208.83	210.94	214.2	210.4	208.85	209.81	215.76	198.92	212.57	209.72	204.89	207.44	211.81	208.91	206.66	210.7	203.09	216.85	203.52	212.68	209.37	207.62	205.91	208.85	208.91	209.7	209.19	205.38	215.68	211.55	211.42	218.56	207.55	208.07	205.32	205.54	208.86	207.87	206.36	213.2
213.06	217.09	214.04	221.57	216.73	218.82	214.48	217.67	218.39	215.97	217.19	210.01	215.05	217.17	217.59	215	222.02	218.94	219.1	220.26	222.25	216.34	222.85	225.02	220.23	215.64	221.49	216.34	215.88	217.9	214.22	216.97	217.17	216.05	214.34	214.73	224.28	214.97	216.15	217.93	210.96	217.95	206.8	211.58	219.89	213.84	221.42	220.44	210.22	216.67
212.73	211.39	210.56	219.89	209.04	206.87	205.33	203.9	212.08	211.28	212.21	207.34	209.46	207.61	213.2	209.77	209.26	208.41	208.87	212.62	216.67	211.86	203.68	210.43	211.63	209.37	209.37	215.32	211.65	206.87	207.14	206.85	206.09	215.56	208.39	203.74	203.06	208.01	210.55	211.84	210.13	206.44	208.34	210.4	208.42	208.67	205.32	208.88	204.7	203.21
207.14	211.62	214.14	213.98	218.9	207.47	211.57	208.67	202.53	210.25	210.23	206.56	205.87	217.07	207.65	209.43	212.27	203.4	205.86	206.31	204.66	206.59	211.94	213.43	205.03	211.62	210.46	207.47	210.97	209.33	208.29	208.3	210.6	212.8	207.26	213.34	207.34	212.48	213.68	208.69	208.69	204.02	212.14	210.21	208.34	206.38	209.45	209.64	206.84	213.47
216.47	213.1	214.28	210.18	220.51	215.36	212.46	212.62	208.81	210.77	212.74	209.92	204.67	216.19	211.31	209.38	209.35	213.65	210.02	219.96	214.33	209.31	206.42	213.37	213.24	212.32	209.71	213.51	216.18	207.76	216.51	218.47	209.21	216.56	212.93	215.42	211.42	211.12	208.41	215.57	211.73	213.82	212.83	206.56	214.9	212.84	214.65	212.95	213.01	208.91
202.6	201.83	206.17	200.68	202.61	202.07	208.98	203.02	198.1	206.91	202.42	204.05	199.91	203.75	199.54	206.98	202.94	200.96	201.64	206.97	204.45	201.2	199.27	204.56	200.12	203.24	204.88	198.57	202.32	207.02	202.61	207.99	199.72	197.79	201.41	206.13	203.51	204.27	200.08	203.91	199.49	201.37	201.03	202.86	200.94	200.63	204.9	201.92	204.57	204.02
214.29	214.98	212.02	208.42	211.03	216.68	218.84	210.94	214.15	210.4	208.92	216.19	214.61	215.26	217.4	214.82	219.26	207.61	209.45	213.67	199.39	212.02	216.18	217.49	208.04	211.44	213.37	210.53	210.6	210.48	215.34	212.63	213.75	213.42	214.26	204.44	208.04	214.7	211.8	210.48	210.35	206.63	216.72	214.52	214.03	209.84	215.58	216.26	219.55	208.47
210.29	210.81	213.72	211.22	213.68	209.42	207.28	213.78	212.87	217.18	211.77	216.66	209.22	215.31	216.85	214.19	208.15	211.23	209.41	211.82	215.65	212.22	218.89	206.78	217.07	208.76	209.8	212.57	212.56	212.78	217.18	214.13	215.58	213.44	211.56	213.43	213.68	211.23	207.67	209.72	209.95	208.86	213.47	210.96	218.09	212.29	207.04	208.99	213.46	208.3
209.6	212.56	215.52	212.25	213.56	209.19	213.84	213.57	215.74	212.23	209.99	208.31	213.83	207.44	209.08	205.83	217.94	217.99	210.52	215.21	208.97	211.25	210.13	211.34	212.47	207.62	209.56	211.62	217.63	214.87	217.2	216.36	212.79	212.49	208.29	212.95	211.97	213.06	209.64	208.79	218.76	218.53	219.88	213.26	205.99	210.18	215.8	211.03	211.85	211.24
208.27	205.97	203.88	210.55	207.54	210.98	209.08	208.98	205.37	213.14	204.65	210.81	209.87	209.26	212.45	199.35	206.87	207.37	208.83	216.08	206.3	208.36	209.44	211.14	207.13	208.25	207.34	204.37	205.84	217.5	209.69	201.19	209.46	207.08	205.28	208.04	200.95	209.85	198.33	209.17	211.27	209.37	208.51	209.34	211.89	213.63	198.43	207.75	212.06	204.86
211.86	204.57	211.28	210.76	210.14	215.55	207.22	210.36	208.28	214.45	207.29	207.72	209.51	210.45	212.95	213.51	209.31	210.69	205.67	204.25	201.49	207.64	217.98	212.86	212.34	211.09	198.43	213.7	210.17	207.88	213.08	214.8	207.21	205.98	207.15	211.14	208.78	207.51	204.22	204.71	208.55	202.36	207.73	212.52	207.22	202.31	212.91	209	211.38	207.24
213.84	204.12	205.63	214.09	206.46	211.62	210.93	216.22	203.31	213.45	215.47	215.95	215.41	210.91	209.11	200.76	208.7	209.27	212.2	207.42	211.2	210.04	211.59	213.88	209.64	210.93	210	210.76	209.37	207.93	212.13	204.29	207.07	209.82	212.14	212.4	211.45	208.09	204.98	208.2	212.94	210.36	208.43	209.3	209.96	210.56	209.5	207.2	207.74	209.03
221.6	213.5	215.87	219.89	207.54	214.7	216.52	219.31	217.03	216.08	209.45	210.97	213.12	211.48	214.06	215.67	216.32	210.79	210.82	214.08	216.39	213.34	206.8	213.57	216.84	213.11	216.26	211.93	215.44	211.49	216.47	212.29	218.92	211.78	213.88	210.56	209.32	209.51	213.29	214.04	216.91	214.36	219.47	211.34	209.62	220.62	212.06	214.03	210.38	215.98
206.25	208.89	209.93	203.74	211.88	205.42	210.37	211.37	208.1	210.2	202.97	207.22	209.7	211.24	210.21	217.31	211.73	206.07	208.06	209.22	207.31	211.66	210.17	202.89	205.99	215.4	205.98	210.63	210.65	207.46	213.67	210.34	212.69	208.77	210.29	208.49	204.33	213.9	211.64	206.8	207.62	207.73	210.76	207.37	210.46	211.31	206.17	210.56	210.75	216.15
218.87	206.73	215.91	205.32	215.65	211.97	207.55	208.04	208.59	208.09	211.25	216.85	207.27	214.29	210.04	211.58	210.48	221.14	212.31	213.51	205.9	212.73	209.09	210.73	208.98	209.79	210.94	213.89	203.94	208.64	218.62	213.11	207.62	212.52	211.45	209.76	207	213.77	211.58	214.49	215.94	212.19	214.88	215.43	214.08	203.87	209.41	213.43	209.94	223.77
213.29	210.23	216.64	211.96	207.6	212.74	218.45	210.4	210.31	210.19	210.39	209.89	215	211.13	212.45	209.85	211.64	213.17	212.36	215.33	207.97	212.66	211.56	213.66	208.54	205.79	213.89	212.6	210	211.01	217	212.64	207.89	210.6	214.08	215.73	215.61	206.54	216.04	211.74	216.19	214.02	214.84	219.34	211.29	204.77	212.56	212.78	211.42	210.52
197.59	191.36	198.09	192.19	196.59	203.07	196.04	203.38	199.09	190.76	198.77	187.67	198.1	193.39	191.51	195.53	192.93	195.52	193.55	197.35	192.22	198.86	196.85	187.53	188.66	192.16	195.59	199.17	189.31	194.13	199.2	192.6	190.53	192.51	192.47	191.79	192.4	197.82	194.67	201.92	194.16	186.46	201.32	195.16	194.39	193.09	200.51	201.8	194.02	199.06
208.16	205.9	200.63	206.79	200.65	199.79	201.76	201.86	209.14	197.53	204.84	203.45	206.95	206.04	205.92	206.56	202.29	202.84	199.81	205.82	202.34	204.81	195.99	202.39	201.5	202.84	202.11	201.12	202.81	206.99	203.38	204.52	203.89	199.42	207.97	207.49	198.77	195.24	207.21	206.07	202.88	208.34	198.32	205.35	195.37	200.66	199.56	205.19	200.02	203.89
209.25	215.11	206.52	209.76	210.38	207.92	213.5	214.95	208.35	206.71	206.41	207.87	209.23	209.91	206.28	206.66	210.68	215.04	209.74	213.94	212.47	212.1	209.92	207.62	212.57	209.35	210.25	215.84	211.24	205.89	203.79	207.43	210.71	212.62	211.44	202.99	210.39	212.13	207.22	205.84	207.2	209.13	204.33	205.59	207.67	206.39	205	214.56	211.11	206.3
199.22	204.19	203.04	197.32	197.38	196.61	198.25	200.76	203.87	198.85	203.59	194.27	200.36	194.8	202.49	201.13	197.74	201.65	201.31	199.53	202.79	195.04	199.13	196.78	205.8	204.07	201.66	197.46	200.34	203.61	196.99	205.47	204.07	201.57	197.61	197.84	206.37	201.15	202.38	203.16	197.61	198.41	202.47	203.34	202.52	196.78	200.17	201.61	194.55	196.88
204.42	199.55	205.66	204.37	199.13	202.76	203.09	201.85	207.13	201.74	206.49	200.24	203.7	195.48	206.5	203.33	198.79	199.66	204.69	193.52	204.39	198.49	200.65	207.05	202.44	203.37	203.42	203.97	204.94	200.6	201	209.84	200.61	205.2	201.44	201.1	199.15	204.81	199.34	196.82	200.1	201.27	210.54	200.77	203.49	203.72	195.69	203.62	201.02	202.8
214.62	204.75	215.96	207.94	206.77	208.18	208.53	206.35	206.05	214.54	210.44	207.04	206.21	203.83	204.9	206.83	206.21	209.15	207.24	213.27	211.65	207.3	210.36	206.46	210.21	209.29	206.83	204.4	213.37	212.87	213.51	213.8	207.11	211.24	210.6	207.22	207.65	209.74	200.67	213.43	200.62	203.6	204.99	205.92	210.53	205.85	204.9	211.96	202.77	207.3
207.58	210.92	208.15	206.98	207.49	213.19	206.63	208.36	213.88	207.22	206.16	215.93	212.94	211.48	208.08	206.03	207.56	213.04	206.91	209.29	207.48	214.93	207.91	207.54	213.8	215.2	207.88	207.19	199.91	201.54	212.06	215.59	204.99	204.14	204.16	210.02	202.93	206.3	214.76	214.05	215.54	213.26	208.9	209.32	208.75	202.61	204.04	209.21	206.08	208.19
206.88	204.34	213.53	211.26	202.92	206.92	210.99	209.19	203.48	200.95	207.89	208.95	213.84	209.93	210.94	207.98	210.34	205.66	211.43	205.15	199.04	208.19	208.69	204.65	204.52	209.72	205.27	210.5	209.2	207.58	210.45	210.53	214.08	205.54	209.35	200.95	210.68	208.57	207.99	204.43	212.19	200.95	210.99	203.44	213.86	210.91	211.32	213.86	210.51	206.83
203.79	213.03	204.99	207.56	213.07	209.6	198.31	210.15	205.57	207.59	206.12	204.77	206.32	208.51	204.77	213.79	209.85	207.49	209.33	199.54	202.02	211.67	205.52	211	210.73	209.71	205.76	208	208.97	204.26	212.88	197.2	206.26	203.62	205.27	204.74	211.29	200.92	204.26	207.69	203.92	202.46	210.28	213.4	208.09	203.7	215.72	204.89	204.04	213.85
216.92	219.29	217.89	223.18	215.98	213.75	217.73	216.22	216.21	222.21	217.96	214.08	218.67	216.87	218.75	219.76	220.01	216.89	222.25	218.08	213.78	222.18	220.15	217.21	219.05	221	219.1	212.06	213.84	217.18	217.75	217.24	228.3	213.33	213.35	221.8	217.57	215.25	218.93	221.52	212.91	202.88	213.4	215	224.9	219.39	215.86	212.83	221.82	215.53
211.31	204.62	204.81	209.49	201.97	214.34	215.55	205.97	204.79	203.1	205.92	200.88	207.4	208.91	201.99	208.16	213.96	199.18	200.79	205.22	208.4	207.32	210.15	204.36	206.86	203.05	206.9	206.7	199.87	201.7	205.72	202.15	206.86	201.65	206.71	202.24	206.27	199.03	209.44	212.87	205.41	203.29	206.55	205.73	202.18	204.95	208.74	209.15	207.88	205.11
197.53	196.39	198.15	198.78	199.85	193.27	199.93	200.25	200	204.73	199.71	198.63	192.61	199.48	204.18	204.23	197.31	196.31	202.28	207.77	199.94	192.58	196.65	205.32	200.44	197.7	206.81	204.15	200.5	199.96	198.74	200.32	201.15	197.52	206.24	200.66	197.59	204.44	198.03	202.26	202.85	199.77	190.73	204.31	200.48	196.27	199.47	195.04	199.35	199.23
221.79	220.27	211.04	214.85	214.24	212.49	207.68	205.61	212.06	214.23	216.18	218.3	212.6	212.02	215.54	218.18	211.27	212.88	217.07	211.6	215.88	204.51	214.67	214.46	211.62	208.74	214.76	217.1	216.88	220.18	218.91	214.64	215.98	215.82	209.82	218.1	210.1	215.62	211.65	216.03	212.64	211.78	219.25	219.08	219.63	212.53	211.21	214.53	215.18	212.08
202.66	201.64	206.68	200.97	206.81	202.28	207.63	203.39	210.04	201.48	202.33	198.69	207.28	207.48	202.5	201.74	204.65	196.45	204.86	202.73	209.7	200.44	203.87	198.68	205.02	206.82	204.94	206.25	206.44	207.63	204.45	205.16	197.73	209.76	207.81	208.29	208.05	203.16	201.66	206.89	210.76	203.21	204.54	200.7	200.82	210.69	203.47	201.88	206.74	211.54
201.23	202.26	204.47	196.87	196.69	200.52	200.44	206.82	199.16	203.84	202.97	195.03	199.01	203.89	201.59	204.53	197.14	201.22	203.14	197.75	194.59	204.19	201.54	197.3	199.18	202.26	199.39	199.9	199.54	203.86	202.22	202.77	196.19	192.14	199.65	199.02	200.13	201.54	200.02	204.17	198.02	196.82	204.04	205.69	195.28	197.6	193.56	197.19	195.84	203.54
199.36	199.66	202.18	190.77	201.21	201.53	204.88	194.12	202.57	204.86	198.46	199.15	204.04	199.45	199.36	206.9	199.92	199.47	204.09	199.18	197.6	202.91	198.85	203.23	187.96	201.46	206.12	195.5	201.55	195.62	194.33	203.18	202.85	197.47	201.19	201.39	201.03	199.14	196.18	197.38	205.59	206.91	197.9	197.81	196.83	195.52	197.3	199.88	197.89	203.27
211.07	209.55	210.93	208.13	214.62	208.77	212.23	211.5	205.61	209.99	207.23	207.34	212.38	210.78	210.7	214.33	205.66	204.48	204.68	207.12	212.96	209.12	204.94	205.88	208.64	212.73	206.85	205.82	207.69	213.34	208.18	211.9	202.07	212.71	206.35	207.03	209.75	208.25	203.8	210.72	208.27	202.58	211.08	205.61	208.1	206.04	209.23	215.43	204.03	207.73
205.71	205.27	209.67	211.46	207.77	210.15	211.28	203.61	207.95	205.43	212.8	207.82	208.98	214.8	208.91	210.11	209.15	203.12	203.95	207.57	211.1	208.99	210.33	213.75	201.98	212.51	207.16	199.89	204.14	201.87	208.44	209.65	206.2	209.64	207.6	199.76	201.91	208.54	202.97	208.35	205.9	209.92	209.99	205.03	207.49	203.58	205.11	206.58	207.3	202.41
204.23	203	200.11	205.83	201.77	202.09	205.74	204.91	202.31	203.84	202.21	197.65	211.23	197.41	206.41	207.63	201.66	203.14	194.45	202.31	205.68	202.24	197.15	203.46	198.19	205.45	204.69	201.75	205.97	205.25	210.33	205.24	199.6	205.99	209.45	196.17	208.97	204.9	212.09	204.07	205.83	203.92	203.45	201.95	200.2	209.06	202.69	203.3	207.2	201.62
202.08	212.16	212.23	209.68	216.19	210.69	211.17	209.06	209.29	207.34	209.4	207.81	208.39	208.1	208.16	205.53	212.55	213.62	209.11	216.2	204.45	201.91	208.88	213.85	203.67	206.44	205.85	209.64	210.62	210.06	209.61	207.14	212.29	214.33	210.94	211.3	210.38	210.86	205.96	208.27	201.54	208.39	205.93	211.08	208.66	202.09	214.98	205.89	207.93	210.5
210.99	216.08	209.34	212.16	209.01	207.32	205.4	205.72	212.17	208.51	212.29	208.51	213.86	214.17	207.73	209.59	214.01	207.41	203.59	211.11	205.78	205.23	215.34	209.6	205.75	206.98	202.9	210.45	210.58	209.26	207.82	211.51	207.99	213.99	204.78	210.51	213.68	207.71	209.79	207.3	205.07	206.62	213.09	214.41	199.88	205.45	211.9	209.27	201.81	206.46
205.39	206.95	209.03	211.32	208	211.22	210.27	204.23	205.41	209.89	207.31	205.05	208.56	208.59	208.02	206.04	207.06	203.4	198.99	201.55	201.24	203.05	207.07	204.83	203.43	206.17	212.59	204.05	208.14	210.75	212.52	204.39	204.82	209.8	214.63	209.09	213.57	214	204.7	212.64	207.1	210.58	203.57	207.22	202.53	205.09	200.91	204.9	213.39	206.55
217.7	213.43	214.42	213	215.26	218.4	212.29	209.11	209.27	220.3	216.34	219.34	217.13	215.11	215.88	207.97	206.88	211.43	213.89	211.01	218.6	209.77	211.6	208.13	210.26	212.9	217.46	222.61	213.51	215.53	211.11	215	213.12	204.95	208.35	209.33	214.55	213.2	218.81	215.13	214.79	211.4	214.14	211.28	212.46	212.87	214.69	215.01	219.21	204.66
211.47	208.35	202.24	215.55	211	204.66	213.34	212.8	207.08	207.07	202.73	211.7	205.74	210.86	212.71	215.24	210.43	212.95	206.84	206.88	216.68	211.32	211.25	209.5	213.53	210.79	211.98	204.08	210.51	214.83	209.97	211.94	212.52	205.43	206.69	211.55	209.01	209.69	207.52	211.88	215.05	205.76	210.01	209.88	215.14	208.11	203.95	210.75	207.6	205.66
204.65	205.06	205.66	204.6	200.44	206.29	203.4	203.88	212.06	204.51	203.59	203.52	199.66	205.79	198.34	203	194.07	198.35	203.62	196.72	192.66	200.75	202.8	202.75	205.38	203.78	208.01	208.59	207.7	204.71	201.57	200.67	201.95	203.98	209.5	196.16	201.95	202.5	208.07	204.46	208.22	202.95	199.69	202.39	205.68	203.06	204.94	203.63	207.39	208.99
212.12	202.24	210.24	202.88	203.73	200.82	201.22	202.25	202.37	205.13	200.29	205.83	205.18	204.91	199.02	205.01	200.78	204.81	213.26	201.11	204.97	202.1	206.22	201.76	198.4	199.39	203.99	202.42	201.08	198.7	201.59	205.96	204.59	195.16	200.77	200.03	199.25	202.6	205.48	197.89	206.41	206.28	206.3	201.42	208.57	206.93	201.02	202.77	200.86	202.37
202.92	199.12	198.93	192.69	193.21	196.17	186.25	193.72	193.7	188.41	197.92	186.52	196.25	192.81	194.3	193.98	196.47	192.53	200.44	196.81	195.92	196.83	190.14	191.54	195.96	187.4	199.63	187.16	193.9	193.79	200.42	193.84	188.31	199.85	191.81	189.44	187.63	202.85	187.83	194.29	190.05	190.75	193.85	194.07	198.96	194.19	193.59	198.52	199.1	191.52
220.07	219.46	219.67	224.8	222.31	221.23	224.39	218.37	218.04	213.77	220.32	217.1	216.18	217.85	216.27	212.94	217.1	219.88	216.42	212.97	219.17	214.06	218.51	223.65	216.58	217.38	218	216.07	221.21	213.16	220.39	220.57	220.84	227.68	214.65	220.59	213.54	213.75	216.53	221.72	216.96	211.94	216.27	217.89	221.61	215.4	217.34	217.96	214.73	217.36
220.24	213.77	217.62	214.57	221.18	220.7	217.33	214.72	216.31	218.72	219.23	217.76	211.62	212.86	215.6	213	209.56	215.24	218.05	217.59	211.25	210.35	221.04	220.66	219.48	214.84	217.09	222.46	220.41	220.58	212.52	210.49	215.81	219.37	213.83	214.1	215.47	217.27	215.59	218.7	222.72	214.03	224.33	218.36	210.34	211.19	220.4	214.81	213.51	218.62
206.01	208.68	200.19	210.61	206.82	207.41	212.84	208.9	212.23	200.23	210.22	205.76	211.85	210.19	212.19	212.37	209.19	198.95	213.91	212.56	214.5	209.97	209.33	210.68	202.68	210.62	198.26	203.67	207.57	208.24	210.9	213.62	209.46	210	212.39	201.6	207.78	204.27	211.17	212.82	206.15	204.5	206.88	207.01	207.27	206.07	210.31	203.77	209.76	207.06
205.45	199.44	199.1	203.58	202.84	203.29	207.66	199.59	207.01	202.48	203.43	204.7	199.14	206.36	201.79	202.87	198.52	202.07	210.45	196.16	201.52	207.05	205.11	205.88	196.94	205.69	203.34	201.44	207.11	204.51	201.83	207.58	205.52	204.53	206.65	207.87	199.43	204.84	204.49	208.15	204.6	205.93	204.01	202.92	203.81	206.23	204.6	204.48	204.95	199.18
202.96	209.95	204.47	205.07	202.76	205.33	209.49	207	206.45	210.57	211.48	205	209.05	205.35	207.05	204.08	208.56	216.1	206.7	203.98	211.23	203.74	206.35	212.3	209.25	205.4	209.48	205.36	207.8	204.35	212.15	213.74	209.5	205.32	204.17	204.24	211.14	212.32	205.13	205.75	208.37	207.33	211.51	208.92	213.96	206.91	206.17	206.92	212.76	206.03
203.45	202.61	200.68	208.08	205.94	203.54	197.64	204.72	199.86	198.66	197.53	206.32	199.43	199.69	200.64	198.69	201.2	201.48	203.36	205.17	201.13	205.26	207.7	199.33	204.91	195.28	206.84	203.34	205.13	200.45	199.92	203.92	202.45	208.4	196.15	209.29	205.76	199.87	203.39	201.57	202.35	207.74	200.95	197.26	204.63	204.64	201.83	202.25	197.68	205.89
216.22	215.24	213.33	219.94	224.35	215.59	216.81	216.7	216.53	212.69	226.82	220	215.68	217.85	219.04	220.48	219.02	220.58	215.76	211.98	221.13	219.06	220.54	215.39	223.21	215.83	215.47	215.5	216.18	221.88	217.33	215.48	215.62	223.5	217.74	216.84	211.73	217.43	225.38	210.91	220.93	221.58	213.5	216.78	213.11	225.07	218.83	223.23	219.32	218.42
207.9	212.19	216.91	204.04	208.61	205.73	209.93	214.54	210	203.16	207.95	208.13	200.9	215.75	205.36	207.9	210.19	210.09	207.64	204.82	208.21	213.17	207.14	204.48	209.56	205.62	206.23	208.73	211.7	205.92	208.83	201.78	204.78	206.87	209.93	206.1	212.09	201.42	208.63	209.07	201.96	210.45	207.9	205.47	209.29	209.8	211.98	204.9	208.52	204.53
211.53	210.91	205.28	212.68	212.05	212.83	216.39	204.72	202.54	210.96	213.13	214.97	212.51	205.43	213.26	211.75	205.22	213.26	209.11	212.36	216.82	213.93	210.45	212.19	210.77	208.73	210.05	221.79	210.48	216.03	206.63	215.51	211.7	211.24	211.04	208.53	215.28	212.86	220.04	214.02	209.81	204.31	217.23	205.39	212.37	211.1	209.56	210.47	203.05	206.23
208.13	209.28	211.9	207.58	207.22	210.2	209.32	205.66	205.83	202.66	211.22	207.19	210.64	206.89	210.08	208.21	210.21	204.02	211.57	209.54	212.07	207.11	211.56	203.37	212.34	209.44	210.61	204.3	207.3	210.67	203.47	210.71	211.17	207.75	211.31	206.97	201.24	207.01	209.77	202.65	209.85	213.31	211.6	203.42	205.38	208.34	202.23	209.59	201.06	208.3
206.11	199.47	204.55	203.4	201.41	197.11	204.7	202.11	207.36	201.57	206.03	198.54	195.8	196.78	202.21	203.78	200.66	201.16	203.78	204.2	202.48	205.29	204.67	199.63	200.7	204.64	204.48	207.95	204.69	198.58	197.14	202.07	198.51	199.78	203.7	203.35	203.46	198.61	196.57	201.44	198.51	195.09	195.18	195.57	199.95	203.6	195.82	197.76	204.84	197.76
204.26	201.47	211.97	207.67	197.76	205.99	201.59	201.13	206.95	195.6	200.3	208.93	197.33	203.87	200.73	206.22	205.89	200.5	210.12	196.16	197.86	201.28	199.39	200.22	203.53	198.6	203.48	202.54	196.54	198.14	203.39	202.36	207.65	200.94	203.76	203.33	200.84	200.17	201.89	207.81	202.51	203.11	201.07	206.03	207.61	205.68	204.73	204.69	199.74	204.38
208.06	205.14	212.19	207.62	216.42	209.82	215.84	210.71	214.46	209.87	214.3	214.45	216.22	210.76	216.91	209.55	211.15	205.89	208.09	209.72	212.24	216.21	213.43	208.79	207.1	210.46	206.33	207.18	210.61	209.27	211.82	208.73	210.6	213.35	207.94	210.72	206.59	212.23	209.64	211.08	213.65	209.89	205.41	210.64	207.01	209	215.47	210.72	215.16	204.86
209.18	211.82	213.12	214.83	215.45	214.05	211.38	213.87	211.59	216.68	215.32	211	214.65	208.41	213.46	217.25	211.25	208.75	222.19	211.94	218.55	216.23	213.69	218.74	205.43	214.62	216.5	212.97	213.08	211.83	210.55	215.47	218.55	207.73	213.22	211.09	214.92	214.62	213.55	208.32	207.59	212.42	208.37	208.74	203.12	210.62	212.99	214.58	215.71	213.64
214.87	218.75	211.55	204.11	217.1	212.5	211.22	211.68	216.98	212.92	217	219.19	213.28	210.68	216.99	213.78	211.75	217.23	203.11	213.32	209.95	207.1	206.83	215.75	211.59	218.04	211.18	213.95	215.42	206.88	204.95	219.1	216.11	211.92	212.82	210.38	207.94	213.76	209.02	211.16	206.88	214.75	207.57	216.2	210.33	209.26	213.07	213.35	219.4	212.86
206.02	202.12	207.07	199.21	209.29	214.63	202.01	207.99	204.42	205.82	210.52	199.96	200.42	198.87	198.94	202.18	198.72	208.77	205.72	199.4	198.67	200.95	204.15	203.87	212.13	194.94	210.08	204.36	202.57	200.09	204.26	200.37	205.52	204.13	201.12	203.68	200.39	199.27	204.64	204.22	208.4	197.25	204.05	205.45	203.9	202.46	204.07	203.82	207.02	203.21
205.62	202.57	206.31	208.09	204.3	209.71	206.21	207.79	210.67	206.2	207.88	206.93	208.39	203.66	206.67	207.44	209.12	204.2	201.86	208.32	202.56	202.4	203.77	206.3	205.64	214.46	200.53	208.1	213.59	208.31	205.78	202.29	210.4	216.59	203.47	200.65	204	209.4	198.05	205.44	207.55	212.2	209.79	207.97	205.7	206.14	206.91	206.49	208.03	208.09
222.53	221.14	216.45	215.62	220.94	215.16	224.04	219.77	220	214.78	213.61	223.07	218.1	210.1	220.54	215.43	219.77	216.95	217.29	217.97	217.74	220.51	220.26	214.13	215.71	216.88	218.81	218.69	212.16	212.25	216	213.3	218.04	224.83	216.34	223.54	222.65	217.32	219.49	213.38	218.13	216.04	223.68	217.4	210.36	215.97	215.58	214.08	219.44	215.71
220.33	217.41	213.57	212.26	209	219.22	214.1	215.21	212.27	216.8	209.18	221.87	217.19	218.82	205.79	211.63	206.25	213.35	214.04	216.66	209.02	213.11	211.3	222.04	214.17	219.11	211.71	211.55	218.75	209.73	206.88	208.99	208.93	214.22	214.18	210.96	215.82	215.15	212.78	211.24	212.46	214.87	210.96	206.51	210.23	213.33	208.93	215.01	214.62	206.39
204.96	202.38	205.31	205.6	208.12	211.03	217.99	211.12	213.96	201.78	203.24	212.45	212.51	207.33	210.32	204.02	208.55	209.25	206.56	208.71	205.82	213.18	206.83	211.55	207.85	209.59	202.79	202.06	204.9	203	206.66	206.94	211.32	209.71	210.65	211.63	209.42	205.25	211.55	206.24	215.09	200.22	211.19	200.67	206.73	209.43	203.24	212.14	213.32	215.86
207.24	208.35	216.14	206.26	210.22	219.01	211.87	212.93	209.89	211.33	210.21	209.49	214.51	209.68	215.38	210.34	209.63	210.16	218.25	220.4	210.8	211.83	206.35	210.04	217.01	213.29	211.91	209.31	208.96	214.43	203.95	217.21	209.54	208.66	206.34	206.47	213.58	214.43	210.77	209.91	217.99	210.97	210.77	208.52	215.38	210.21	213.5	206.66	215.75	214.69
200.91	201.29	199.67	200.96	202.34	205.3	203.95	199.18	199.9	197.77	199.97	200.33	203.37	193.5	196.37	200.43	199.1	203.48	198.41	196.08	198.86	198.67	202.72	204.14	194.76	202.48	205.48	192.67	195.85	202.01	204.9	195.29	205.13	199.44	201.26	198.81	191.98	201.83	198.7	203.93	198.98	197.85	196.91	196.73	202.77	196.54	199.33	199.03	198.56	207.54
193.16	197.13	199.45	196.16	197.54	194.18	195.67	198.9	202.44	198.72	197.26	194.92	196.74	197.92	200.19	194.15	196.49	196.69	203.28	198.45	199.83	195.33	195.06	199.5	206.35	196.05	193.37	200.96	203.81	201.66	200.53	202.55	201.96	196.13	197.24	194.26	197.69	199.86	202.26	200.28	195.24	197.01	201.49	202.73	195.53	195.41	198.91	198.19	191.67	189.93
208.04	220.05	212	206.52	208.68	209.84	208.48	211.65	212.7	212.79	217.86	213.69	211.72	212.2	208.5	209.87	211.53	209.22	211.57	214.63	214.59	205.15	215.8	209.16	212.88	215.25	212.16	217.55	211.34	215.47	210.6	213.55	215.73	213.64	216.54	211.32	210.81	209.84	213.97	211.73	211.74	214.54	215.25	215.53	209.61	211.38	211.56	214.14	219.09	213.34
214.49	214.56	204.96	212.27	216.9	217.03	210.32	215.28	220.42	217.68	213.86	216.14	211.23	214.16	211.75	211.82	216.87	217.75	212.03	215.43	214.41	213.93	216.32	211.5	217.3	210.48	213.53	214.02	214.81	213.94	212.54	213.29	207.03	215.62	210.92	214.26	214.98	215.02	218.45	215.03	214.83	216.92	214.16	215.22	216.86	216.68	215.8	213.56	217.76	212.04
200.68	207.97	205.5	203.41	206.89	205.37	201.23	205.41	201.35	210.7	203.14	205.49	202.42	199.7	203.47	200.17	195.69	199.49	202.87	201.72	205.38	202.02	202.77	204.53	202.44	203.8	206.17	206.95	202.25	201.29	206.75	209.65	210.31	202.36	206.24	202.43	196.5	201.21	203.83	202.13	198.82	205.78	197.88	203.36	206.99	199.73	201.5	205.59	202.99	207.1
224.57	212.12	215.84	213.73	219.99	213.58	214.13	218.93	214.3	217.63	212.44	217.1	224.46	218.21	212.85	219.9	214.52	214.16	215.4	215.77	217.73	209.41	214.77	208.27	217.25	210.58	220.71	216.49	213.89	215.64	219.56	215.39	216.38	216.83	214.52	219.41	222.52	216.01	221.55	217.82	221.05	217.05	218.43	213.03	213.32	216.54	214.37	215.24	219.34	219.26
221.86	214.84	218.78	210.1	217.15	216.2	219.93	209.45	215.12	216.8	212.59	220.55	216.39	223.2	225.21	213.56	217.52	214.13	219.42	217.65	210.05	215.99	217.25	218.73	209.09	216.39	211.67	214.91	218.72	214.66	215.22	218.75	216.82	216.05	220.94	214.33	220.31	215.28	214.27	222.75	219.3	213.24	211.86	218.49	220.75	212.02	215.51	220.55	221.61	212.72
196	197.38	199.44	201.96	197.32	200.24	192.48	187.38	196.51	191.93	200.84	197.58	193.31	197.03	199.44	190.03	198.43	195.46	200.87	194.97	201.49	196.56	195.21	200.92	195.15	202.12	199.79	198.96	195.05	205.84	201.25	204.58	199.56	194.89	195.06	196.34	202.06	196.99	200.58	198.59	197.97	197.44	196.54	201.72	197.88	200.63	196.16	192.22	201.44	195.21
209.91	204.11	208.79	206.59	204.4	211.22	208.33	212.54	213.24	203.02	211.58	205.7	207.04	211.13	206.2	209.22	212.07	203.98	211.62	207.38	210.89	209.29	210.45	211.37	205.56	211.76	202.02	205.59	206.9	207.53	204.69	211.04	198.09	210.22	206.67	208.52	211.41	205.09	210.47	213.19	206.91	209.76	205.72	206.13	208.28	211.61	208.69	204.73	201.87	211.02
201.38	203.5	200.51	202.61	206.7	206.54	211.01	208.98	208.23	203.6	205.6	202.39	201.61	203.51	202.77	204.94	207.91	203.92	204.4	206.21	206.57	201.19	203.85	200.84	206.55	208.23	211.36	209.5	201.57	204.36	205.17	206.7	207.66	204.22	204.42	206.38	204.66	201.07	201.18	206.21	207.55	202.44	205.54	210.53	202.71	205.76	211.41	205.76	205.59	207.02
224.89	216.9	218.75	221.3	214.84	219.13	213.81	213.32	216.3	213.95	220.1	211.47	220.05	214.15	216.18	219.6	222.78	224.04	218.77	218.82	224.7	221.31	215.46	210.69	212.6	215.41	207.92	214.78	220.2	220.47	215.87	220.09	218.43	218.38	212.54	219.26	221.02	218.84	221.49	211.58	221.81	216.15	217.93	218.1	215.29	213.66	218.03	214.75	216.82	215.28
209.87	208.86	212.75	207.8	202.92	209.97	209.78	217.37	207.05	209.94	214.97	211.6	207.91	209.85	215.65	211.29	215.47	210.36	210.44	206.36	203.81	212.24	211.1	211.98	209.2	211.3	204.01	214.76	213.45	211.64	217.93	203.01	207.97	207.18	209.22	207.57	214.44	206.18	214.35	212.5	206.67	217.99	203.63	212.36	210.19	210.67	206.83	211.92	202.8	214.06
219.8	214.01	220.25	215.85	218.1	216.24	216.57	216.08	220.17	210.67	215.7	220.58	216.46	214.62	220.45	224.62	218.45	218.72	212.81	215.58	222.89	217.49	210.29	212.96	219.28	218.27	221.8	214.72	210.78	222.56	218.78	216.22	215.61	219.17	217.6	217.19	225.57	217.85	211.3	220.64	224.17	212.22	218.88	212.53	221.95	217.04	215.11	215.75	217.25	219.2
201.76	203.27	205.64	197.79	200.39	208.83	204.76	212.75	207.48	204.61	204.98	202.22	205.58	205.11	201.99	205	204.88	197.92	208.46	202.59	200.88	202.31	206.2	204.13	202.83	204.22	210.95	199.78	198.05	205.28	200.86	204	208.04	197.43	209.2	197.94	201.98	201.01	203.54	206.72	196.17	198.76	210.14	203.85	201.19	202.03	209.74	203.02	198.6	203.91
196.89	203.94	205.77	209.06	198.93	192.71	196.73	199.51	201.24	199.85	201.4	206.83	195.84	199.32	205.37	203.93	201.81	207.46	202.39	199.51	200.92	198.12	201.19	203.18	197.12	196.29	197.6	204.19	198.02	202.09	205.17	196.86	205.16	203.04	200.82	201.89	201.57	200.91	199.71	200.08	205.39	198.12	192.46	203.02	197.24	204.02	202.83	199.74	201.78	200.7
208.21	208.02	204.08	200.63	204.11	205.95	209.49	206.75	209.19	203.85	208.58	211.3	206.36	208.36	207.01	205.81	203.96	206.19	207.09	199.83	200.49	210.18	205.85	203.44	206.27	207.94	209.05	199.47	195.41	205.4	203.39	204.15	200.86	207.55	206.79	202.2	209.81	208.79	205.48	207.43	205.04	212.16	204.37	207.99	204.82	207.06	210.91	206.35	208.12	204.37
188.44	199.54	196.73	199.32	198.48	195.82	197.21	193.33	201.34	195.17	199.49	191.66	189.19	201.59	195.89	193.13	197.03	195.07	198.82	193.4	198.46	193.48	193.77	194.78	191.82	190.52	197.12	200.62	204.1	194.47	192.16	200.45	197.68	194.6	192.58	192.23	194.98	191.82	200.32	192.22	197.86	190.46	194.93	196.88	199.54	189.12	192.46	194.77	198.92	198.49
202.94	203.22	199.35	198.45	199.05	207.33	202.16	206.08	207.66	200.32	201.35	207.48	204.34	209.92	202.97	206.36	202.04	201.94	202.7	205.53	209.02	199.63	201.68	201.22	202.91	201.78	204.74	203.11	206.82	205.42	208.55	204.69	200.45	203.58	203.23	201.55	200.43	201.52	203.33	203.85	206.98	202.94	205.32	205.29	211.6	204.82	200.52	196.67	206.19	207.57
198.97	210.4	202.12	206.56	205.31	204.07	203.73	197.3	204.55	204.18	203.09	203.68	206.93	204.6	211.53	202.77	205.91	204.32	201.63	201.66	203.75	205.8	200.9	204.63	200.29	197.54	201.2	211.81	205.26	206.71	206.43	204.88	205.12	202.54	197.09	202.98	202.41	210.2	201.62	202.57	205.57	201.23	207.27	211.45	202.83	205.83	202.74	194.68	204.42	201.78
201.87	198.31	205.39	207.4	207.27	207.99	200.98	206.22	202.41	201.63	200.86	204.56	200.89	204.37	203.27	202.35	205.16	199.25	196.66	203.22	202.47	203.4	198.96	201.64	197.16	199.84	203.24	202.08	202.03	193.14	196.79	200.74	200.81	204.77	203.93	204.54	202.11	206.05	202.16	201.42	201.98	199.69	201.89	203.14	199.28	196.11	200.27	204.43	206.07	203.98
203.23	210.93	209.6	206.38	216	210.92	213.15	209.1	202.23	203.78	207.06	213.73	204.33	205.51	208.77	211.72	212.69	205.15	205.65	214.09	206.52	208.18	210.59	215.1	208.35	208.4	206.68	207.36	205.06	207.81	216.65	204.45	207.01	207.35	210.73	208.8	211.58	209.39	213.1	210.28	210.46	212.72	217.75	210.59	212.88	210.63	210.76	214.91	205.28	213.4
204.6	204.93	206.08	207.07	204.46	211.72	202.9	205.12	207.78	207.25	204.05	203.55	207.4	207.47	204.92	204.16	204.13	200.71	201.64	205.93	207.72	203.62	204.4	207.09	207.03	206.88	198.74	201.77	204.46	196.9	210.61	203	196.58	204.68	196.46	208.09	202.34	208.24	206.21	208	199.75	201.67	200.83	205.8	209.01	202.92	206.6	203.02	204.81	202.28
204.01	201.99	195.85	193.61	195.44	197.11	196.17	202.56	201.73	203.96	201.08	195.13	193.26	198.77	194.8	199.74	198.2	194.68	201.65	190.11	201.47	196	194.83	201.33	203.38	199.45	202.77	196.9	207.19	189.71	204.75	194.09	199.13	197.8	198.83	197.47	198.56	206.65	199.31	199.65	197.75	197.35	202.26	196.15	199.5	192.29	207.27	202.99	197.72	197.75
208.17	203.24	212.01	206.39	210.48	208.49	212.15	214.36	203.34	207.49	208.11	208.17	206.71	205.86	212.62	209.45	202.94	211.6	210.61	196.77	207.29	210.05	208.6	210.07	205.46	212.43	208.49	206.31	212.15	214.46	208.06	210.19	204.94	209.45	209.13	208.45	210.23	209.46	208.15	211.72	208.83	207.65	212.29	210.03	214.63	211.69	209.73	210.17	205.29	207.69
214.61	201.5	202.6	208.22	202.88	203.89	204.98	201.83	205.97	207.03	204.64	204.44	211.59	200.52	207.3	208.04	206.9	202.14	213.46	208.56	211.06	207.09	205.57	212.44	205.24	208.93	203.24	206.8	213.14	198.17	207.58	210.12	204.9	208.54	206.28	211.7	207.51	209.07	210.44	207.15	206.48	209.1	200.88	208.31	210.95	209.84	200.01	203.23	197.37	212.84
208.08	202.08	204.83	210.06	204.03	204.19	205.99	208.05	205.73	204.64	210.06	213.2	204.21	208.98	208.12	206.44	207.55	205.18	203.92	212.68	204.32	207.03	211.17	202.3	205.15	205.18	204.73	208.5	203.56	209.62	204.48	205.13	204.05	212.16	211.93	203.42	206.76	207.01	207.25	205.11	204.67	207.51	202.72	209.59	210.47	204.72	208.58	207.95	205.88	207
207.19	207.18	204.21	204.45	196.28	205.32	200.19	210.03	198.15	201.31	198.55	196.77	205.54	196.51	208.39	203.85	204.91	203.91	199.78	202.52	202.37	197.52	193.4	198.47	195.96	200.55	208.32	202.49	202.48	196	199.33	199.43	202.71	199.46	203.22	201.72	203.59	200.42	203.14	203.44	203	202.34	204.9	204.13	200.21	198.1	199.71	205	199.82	203.16
194.15	198.09	209.9	196	199.11	196.03	201.63	194.41	195.13	199.3	197.04	204.06	197.35	199.64	202.13	199.59	199.41	200.11	196.83	195.33	202.27	196.76	199.86	196.58	206.56	199.57	191.33	203.11	201.32	198.97	196.64	196.9	194.81	201.01	199.57	197.01	195.44	206.9	197.35	202.16	195.44	203.88	200.14	198.27	193.34	206.4	195.87	204.59	199.53	196.82
201.03	204.61	204.92	205.79	197.83	201.28	202.95	203.38	198.47	204.13	199.04	204.93	202.56	205.91	209.58	205.61	200.91	197.07	199	200.28	194.06	197.05	201.99	200.29	206.75	203.96	199.84	206.8	201.65	197.48	207.7	202.78	210.68	203.93	203.24	209.43	200.22	203.86	201.76	204.77	199.71	200.51	202.93	200.86	204.62	204.16	202.72	199.55	202.83	208.32
213.05	214.36	218.89	218.13	216.93	218.64	220.8	213.73	213.13	216.49	221.32	221.21	214.39	221.25	214.39	224.27	213.58	213.84	213.14	217.44	214.48	222.61	218.39	213.73	217.88	217.54	226.01	216.29	219.45	214.29	219.67	218.6	221.35	217.37	216.46	218.75	215.75	218.43	219.88	202.44	214.72	205.05	221.69	213.53	217.21	219.7	216.51	216.05	223.17	217.66
212.86	206.32	210.52	199.88	208.05	208	211.06	209.4	212.58	204.98	204.08	200.43	209.63	200.94	206.25	209.6	196.75	204.27	209.47	204.81	201.91	204.49	202.64	211.24	209.12	207.16	202.32	202.48	213.78	204.61	207.19	210.2	201.57	205.66	206.57	210.25	202.23	202.34	207.73	209.78	203.82	209.84	202.56	199.01	208.93	211.36	208.43	204.7	210.9	202.64
209.55	208.19	209.54	216.54	208.14	203.36	211.62	204.26	210.72	210.33	206.57	209.13	210.16	204.46	205.79	206.13	207.17	207.45	204.24	210.51	213.37	207.42	206.82	209.02	208.58	211.86	205.9	210.23	208.92	212.25	205.02	217.13	213.5	204.33	204.13	206.97	207.08	214.14	207.69	205.31	206.67	207.93	210.47	203.49	207.94	204.25	202.97	213.39	210.39	205.06
208	211.21	200.69	209.42	207.71	210.18	218.35	211.15	207.76	214.54	207.28	211.51	209.18	217.93	208.94	216.82	210.5	216.51	216.25	211.28	216.99	214.09	209.83	208.82	216.22	211.76	214.36	214.38	211.48	211.65	214.04	213.34	211.6	203.79	210.62	215.11	207.48	210.54	217.34	207.53	211.63	208.95	206.21	211.56	210.34	214.07	213.62	213.58	214.47	214.98
208.75	214.51	203.45	208.51	212.63	208.42	209.67	207.62	207.36	197.99	212.54	210.21	209.6	213.93	205.51	211.19	210.24	205.28	208.15	200.23	204.9	211.05	210.94	208.13	210.99	213.28	207.86	214.58	208.8	209.22	208.64	211.16	210.6	212.68	212.62	210.57	206.46	205.19	208.18	212.89	214.2	209.24	202.51	205.35	208.05	206.72	208.36	206.01	213.88	204.49
209.06	201.98	213.12	206.6	212.34	209.46	209.02	212.71	206.39	211.73	202.94	208.31	209.14	213.05	206.12	205.38	208.15	206.03	212.96	209.79	211.91	215.01	205.34	209.88	211.36	204.44	213.86	213.52	205.32	204.98	210.43	204.76	215.35	211.68	206.7	204.7	209.19	207.54	205.87	209.92	207.88	213.56	209.08	209.09	203.92	206.98	212.44	212.55	202.97	208.75
210.01	209.8	210.91	211.12	214.8	209.33	204.36	205.11	201.63	207.5	208.35	212.09	203.6	210.91	203.86	204.98	203.86	208.72	212.78	209.76	210.52	211.3	208.83	207.81	211.93	210.35	208.7	203.89	209.78	210.09	207.07	208.38	214.05	213.28	210.3	212.97	211.34	210.41	207.95	210.71	209.51	213.24	207.15	209.09	202.03	209.79	204.38	211.09	214.37	208.14
214.07	204.95	210.51	211.93	212.19	208.67	210.19	212.79	209.9	216.95	207.53	209.88	211.02	212.99	208.92	207.04	210.25	211.04	207.27	209.56	214.38	210.62	211.57	211.51	215.84	213.23	212.18	212.82	214.51	215.52	216.03	212.08	214.8	207.4	216.13	215.49	211.14	206.16	211.54	207.22	210.29	216.48	210.78	212.93	212.58	216.17	208.06	210.28	211.11	216.36
210.13	210.54	206.56	202.91	212.49	208.48	207.16	207.85	204.8	199.82	211.35	202.59	211.4	207.56	209.85	209.02	203.79	203.73	206.18	206.39	209.67	205.52	209.83	214.87	202.41	211.55	212.34	209.63	206.4	208.56	206.88	208.88	209.57	207.86	210.5	210.11	209.72	205.83	203.55	212.55	202.24	209.28	205.7	208.41	203.79	203.62	207.69	212.33	204.28	206.34
217.71	210.14	220.15	209.07	213.54	216.23	212.59	215.66	217.06	210.06	209.74	216.75	214.81	207.98	214.34	207.97	214.55	212.19	212.39	209.54	219.74	210.01	209.22	207.88	213.17	211.46	213.11	220.21	209.86	217.51	215.77	219.97	219.99	210.29	217.12	210.74	210.04	209.7	216.44	217.06	213.44	215.89	213.49	212.71	212.98	217.61	216.44	214.02	216.4	217.68
209.81	212.97	210	214.17	210.18	209.57	209.31	213.36	208.92	213.36	207.91	217.04	214.56	212.7	207.79	210.33	213.94	213.33	214.93	211.84	208.17	211.62	211.54	210.97	214.58	212.2	202.21	213.99	217.29	211.54	215.79	211.18	210.58	211.61	218.07	213.7	209.78	211.82	215.54	213.83	218.96	208.15	209.39	215.94	211.21	211.86	210.81	208.38	213.28	219.6
202.91	204.81	194.53	204.76	205.09	203.42	198.82	213.6	204.06	203.65	208.16	203.56	199.34	206.56	203.1	199.32	202.98	205.48	210.74	202.08	196.45	204.27	197.45	200.13	204.83	207.26	207.45	196.71	203.59	200.82	201.88	200.9	196.83	203.7	198.77	206.81	201.17	201.07	205.94	205.51	205.8	205.5	195.82	206.67	198.13	199.42	206.43	208.37	205.93	206.39
209.34	207.92	214.55	204.96	211.63	212.97	203.89	208.94	207.53	202.78	206.98	212.01	206.44	219.7	205.38	208.56	206.02	202.73	212.26	205.55	212.77	211.59	212.4	210.45	220.41	211.77	207.02	204.1	211.36	201.89	206.84	216.21	206.88	208.68	205.49	204.29	212.13	210.18	208.22	203.98	207.23	204.73	211.62	213.1	206.75	211.37	204.6	207.04	208.77	206.16
214.84	210.99	205.53	214.05	216.09	211.94	210.47	209.53	206.54	216.12	215.92	214.96	209.27	207.02	217.86	207.93	207.34	207.79	206.2	214.42	215.96	211.02	211.43	211.41	211.37	210.31	207.99	210.99	215.42	207.96	210.62	217.42	208.32	214.84	213.82	206.33	215.43	216.48	212.99	211.37	212.36	212.84	212.35	215.76	211.66	210.21	208.36	211.04	216.89	211.95
224.45	222.48	214.15	213.31	219.81	216.43	219.57	218.97	214.9	215.8	222.46	220.66	219.01	213.09	215.89	215.89	216.5	214.83	212.57	218.67	217.55	210.98	217.75	225.04	219.07	218.51	220.8	218.23	222.35	219.16	220.93	215.86	217.6	220.54	218.32	216.79	219.54	217.39	217.84	218.47	214.43	216.89	216.71	220.93	212.52	216.44	217.29	218.54	220.86	214.07
214.66	210.37	209.72	206.95	205.76	207.32	208.71	207.74	211.01	216.64	215.26	212.36	214.17	208.4	209.49	210.2	208	201.55	210.37	209.54	210.17	215.12	205.67	207.99	212.44	200.99	212.62	209.96	211.44	206.17	209	212.27	206.79	214.9	202.66	205.05	208.05	203.68	206	208.6	210.97	210.15	209.18	211.91	204.85	204.32	211.32	212.05	207.65	205.96
214.62	206.03	206.76	208.45	203.44	202.85	202.62	202.81	210.36	214.08	208.63	205.76	210.59	205.97	201.25	207.15	209.61	205.39	205.79	201.09	210.07	200.6	206.15	208.3	208.12	205.91	206.27	207.62	204.57	206.36	199.47	207.03	207.49	210.83	209.24	212.28	205.23	207.14	208.14	214.58	211.97	207.31	207.65	208.1	212.08	205.62	211.6	200.91	208.63	203.31
210.53	206	202.57	214.54	204.5	204.66	203.93	207.06	213.52	209.26	206.59	203.92	208.63	208.49	205.28	205.54	205.36	206.18	204.14	206.19	204.46	205.99	205.4	199.28	208.97	209.18	211.2	207.3	209.98	213.62	207.96	207.59	207.84	209.14	204.74	205.44	199.76	209.72	206.22	205.2	207.64	208.47	207.52	212.19	201.87	203.28	211.02	200.8	205.78	208.63
213.76	217.14	217.68	217.97	215.28	213.25	214.84	212.63	219.33	216.7	215.61	215.22	221.92	215.87	214.23	220.97	212.47	219.07	222.29	221.02	216.05	214.06	219.02	225.17	216.88	215.2	216.71	220.7	218.51	217.66	215.18	214.61	212.13	223.16	217.31	220.05	215.38	210.49	220.03	216.35	220.52	212.44	208.95	211.39	216.2	213.98	218.4	216.23	212.76	224.8
212.35	214.23	212.36	216.32	208.45	213.82	210.96	209	212.57	213.26	214.35	210.91	203.46	213.99	210.44	216.08	210.32	207.11	205.98	209.02	212.44	223.35	211.33	209.43	212.5	215.96	211.44	212.81	209.04	212.92	210.25	218.46	218.07	214.8	219.47	207.14	210.77	204.34	212.23	209.49	212.36	214.28	214.31	208.99	208.61	214.35	211.42	218.01	203.64	206.45
210.08	214.61	214.92	221.26	213.17	214.9	213.09	216.22	213.46	211.26	215.88	216.21	214.78	220.57	211.89	224.94	215.32	215.24	217.61	212.21	210.55	213.55	212.72	212.88	211.58	214.54	211.47	213.6	215.46	216.02	211.75	213.76	213.29	217.1	211.67	218.46	212.79	212.98	215.41	214.02	213.38	213.14	220.79	209.09	213.05	211.26	207.09	212.07	215.47	213.43
201.02	199.84	204.58	204.53	212.67	206.93	206.74	209.9	207.57	201.19	207.55	207.65	204.82	212.15	203.57	208.99	210.08	211.32	201.23	210.22	203.6	210.03	207.06	203.96	212.06	209.87	211.8	207.64	208.09	206.43	214.34	204.98	211.88	210.59	208.99	216.76	207.43	214.61	211.14	206.95	208.91	207.43	207.08	208.43	204.65	211.03	203.83	209.74	206.82	206.06
206.5	201.04	204.09	201.66	205.38	205.45	197.95	202.79	196.93	208.36	202.78	207.18	205.28	205.08	207.17	202.81	206.22	204.39	202.22	203.81	205.1	206.18	199.46	206.68	202.45	205.75	210.77	199.3	198.36	204.03	200.44	200.14	208.99	200.82	198.14	204.39	203.6	202.42	208.92	202.31	203.24	207.36	204.86	200.45	203.92	204.51	202.1	195.93	203.22	200
212.97	214.08	213.32	212.39	211.49	217.18	206.59	212.2	209.06	214.23	210.83	212.83	217.72	215.59	215.36	219.39	210.83	215.83	221.49	215.18	217.91	207.87	221.94	211.52	219.42	211.65	208.98	221.03	217.35	211.4	207.46	204.29	209.06	211.57	214.43	211.78	214.67	220.3	214.53	221.31	208.63	214.66	215	210.73	208.6	217.69	212.36	215.75	208.68	214.34
203.75	208.48	208.13	211.5	204.42	206.21	210.1	203.62	210.46	213.26	209.88	205.92	210.1	210.37	209.36	211.69	206.24	202.12	211.88	203.39	212.09	214.29	200.77	206.07	206.76	207.15	209.44	208.16	202.24	206.08	208.77	214.17	206.49	208.99	203.11	214.35	209.98	205.24	211.85	210.43	210.19	207.96	206.72	210.2	210.55	208.56	212.88	208.02	206.25	210.52
208.17	217.27	213.55	206.71	210.56	214.06	209.19	212.44	208.2	218.5	214.74	211.62	212.4	217.77	208.21	209.22	213.23	213.07	212.3	222.05	204.11	205.17	218.43	209.78	209.47	213.04	210.34	214.32	221.24	207.18	210.17	205.53	217.63	208.04	212.43	212.18	207.91	213.6	218.15	212.32	209.17	211.47	214.23	205.1	208.38	211.97	211.83	213.96	215.65	207.06
208.57	202.19	207.21	211.06	215.33	210.18	211.43	208.03	203.45	207.14	206.67	201.83	205.29	210.95	213.79	202.54	212.08	208.79	205.44	207.25	211.33	209.49	213.9	208.58	209.13	213.49	209.71	207.39	210.95	202.4	204.38	205.08	207.76	198.91	209.59	211.51	215.25	212.3	213.39	207.17	205.05	211.32	205.25	206.49	208.06	209.35	205.06	208.29	212.51	207.28
209.69	198.95	194.63	207.26	200.96	202.53	199.33	198.32	200.53	206.65	203.79	200.62	202.61	202.04	200.2	203.46	205.72	202.85	210.07	203	199.31	206.72	202.57	207.81	201.81	200.8	209.37	203.36	201.5	209.92	206.06	205.55	207.46	196.63	199.78	204.22	199.73	203.87	203.14	199.75	206.1	200.88	205.67	203.05	205.05	207.9	204.33	199.01	207.48	206.3
212.41	212.65	207.46	207.63	209.13	213.55	205.07	212.55	210.24	213.32	206.53	207.55	211.03	207.96	208.29	207.87	205.64	201.86	208.59	209.5	202.72	210.12	205.35	211.08	207.88	205.11	210.09	207.18	206.5	207.9	214.56	205.62	211.22	208.73	205.73	205.55	206.42	207.1	204.54	206.7	204.7	212.02	201.43	207.31	210.4	207.91	205	206.08	208.46	202.1
207.43	211	206.35	209.52	204.28	205.59	206.74	206.46	202.65	202.41	212.16	207.04	206.07	206.13	205.21	205.78	195.32	212.65	203.24	201.93	202.04	202.04	203.05	210.39	201.31	208.44	211.05	208.67	203.01	207.28	206.25	204.61	198.03	211.65	212.09	201.22	201.35	203.33	211.92	207.37	203.36	209.33	208.81	208.9	208.59	212.66	203.29	203.76	209.64	207.86
201.11	197.6	199.88	196.64	202.14	194.73	200.46	199.99	195.88	202.01	195.1	200.93	197.88	202.16	198.77	201.39	199.84	195.6	202.61	200.12	199.34	198.01	200.87	200.02	194.54	203.92	201.41	202.65	206.08	205.55	195.71	212.53	194.33	207.32	198.47	202.69	201.19	203.93	205.49	196.79	200.57	197.56	201.87	206.54	196.16	199.88	203.1	196.58	202.67	200
201.28	204.47	203.4	203.61	201.62	205.11	198.35	200.9	199.14	203.81	207.57	205.89	202.31	207.39	206.98	204.59	199.61	204.98	203.93	206.31	195.32	200.19	202.76	201.21	196.19	203.77	203.02	204.12	206.39	207.14	206.33	203.45	202.6	206.74	205.66	201.29	207.01	203	206.8	204.06	205.81	209.03	201.7	200.04	201.59	205.63	206.07	202.38	205.57	206.4
212.3	205.49	217.85	216.55	211.27	206.87	208.45	213.05	209.08	209.45	215	211.77	209.36	208.06	207.73	212.75	206.55	213.5	208.52	208.86	207.02	214.26	207.48	204.98	197.67	212.96	212.17	206.54	211.98	208.96	212.62	212.41	212.08	214.02	213.26	206.23	209.65	210.7	211.45	211.23	212.88	210.79	205.33	211.48	209.92	214.28	212.8	207.19	210.54	218.94
213.2	206.69	207.53	206.27	210.72	211.99	207.09	212.05	212.51	208.51	205.27	211.69	206.82	211.17	207.6	205.04	211	204.71	208.12	209.82	209.92	210.99	206.78	215.39	208.8	210.73	211.66	209.4	206.52	209	216.08	215.6	209.94	210.46	210.51	208.62	201.3	207.9	210.2	205.8	212.22	210.21	214.28	204.24	211.99	201.95	204.3	209.18	212.09	209.96
212.51	206.53	207.37	202.23	203.15	205.89	209.02	205.83	208.46	202.76	210.03	208.95	203.35	207.18	217.87	208.61	210.86	206.53	211.07	204.83	205.96	208.27	213.99	206.27	209.98	205.3	204.68	208.44	207.36	200.72	208.94	208.27	212.29	208.39	204.01	211.29	203.81	206.52	207.59	209.43	211.09	208.7	209.1	215.63	206.39	206.5	203.79	213.13	206.12	207.4
212.44	211.05	209.34	204.42	199.16	199.07	208.26	204.38	202.16	217.14	210.02	203.54	204.19	210.25	213.59	210.27	205.65	201.15	208.51	204.96	212.94	213.57	209.24	212.88	211.99	195.84	204.04	211.97	206.42	212.31	203.4	206.19	212.83	205.87	212.73	205.95	202.32	204.7	213.6	206.92	198.56	210.8	202.29	210.49	210.55	208.16	212.4	210.03	214.34	218.09
208.43	214.31	216.3	211.53	215.93	212.43	211.39	207.22	212.51	211.2	209.93	208.79	214.75	218.16	209.12	210.51	214.06	204.02	209.96	216.66	217.72	218.65	213.64	214.99	216.47	209.66	211.76	212.36	213.07	215.49	213.31	207.99	205.36	216.12	214.41	210.62	212.57	213.18	215.34	213.68	220.82	216.98	211.4	213.75	212.42	209.84	209.26	213.92	212.14	205.75
206.64	202.22	197.71	210.16	196.87	205.75	208.03	204.24	200.66	206.85	203.2	196.04	207.18	202.7	200.91	208.31	205.35	204.59	202.18	211.21	203.46	205.16	201.52	210.2	203.85	200.07	208.3	203.12	202.85	198.26	201.04	195.07	206.72	202.68	203.89	196.53	204.38	203.28	199.35	197.94	205.78	202.94	209.65	205.35	204.69	202.14	203.92	208.43	198.18	205.48
196.35	193.81	196.86	198.06	201.12	197.93	206	202.81	198.79	198.84	196.19	198.86	199.02	200.36	200.94	201.62	198.83	201.71	201.38	202.11	203.78	198.66	196.02	195.01	203.91	202.38	202.36	204.93	198.65	203.05	194.33	197.6	196.85	206.42	199.34	194.48	196.04	198.41	203.77	194.62	202.68	201.27	197.72	196.41	200.08	196.5	201.02	199.51	202.68	206.01
211.13	216.82	205.2	208.65	208.64	211.86	205.54	204.05	205.69	210.03	210.5	212.53	211.7	215.4	207.02	210.18	205.62	204.77	212.11	208.72	203.88	211.05	208.65	205.09	208.94	204.93	211.92	210.01	206.76	207.95	210	206.98	205.45	212.33	209.86	210.34	200.01	208.18	211.78	207.7	215.52	210.97	212.77	217.56	208.41	206.82	207.91	204.56	212.15	205.83
211.55	205.69	205.71	209.07	206.55	210.58	211.39	202.38	207.47	207.29	210.63	209.56	201.69	207.28	208.71	203.97	212.78	211.21	208.82	219.03	207.26	206.83	213.19	203.86	208.34	209.23	204.65	209.12	207.81	217.33	207.98	210.82	204.61	208.32	208.8	210.95	206.98	215.84	212.23	200.84	212.77	205.09	212.9	198.84	209.33	212.21	209.81	211.49	203.1	205.61
209.27	199.97	199.51	200.4	200.42	200.25	205.79	204.83	203.84	205.28	202.36	195.56	198.04	198.81	201.86	204.64	201.17	204.92	199.44	201.49	199.11	206.92	198.01	202.05	202.77	201.01	205.63	198.47	200.5	201.56	203.06	205.46	197.43	196.66	206.53	197.61	202.24	196.41	203.1	203.96	196.52	196.18	199.67	205.2	205.69	202.6	204.84	202.69	201.22	197.54
200.71	199.94	207.65	203.46	201.83	201.79	192.07	203.56	204.63	201.96	205.04	204.36	194.84	201.6	200.34	200	199.37	196.28	197.51	204.81	198.77	201.64	203.46	203.11	205.77	198.97	196.8	202.03	203.28	202.48	201.79	205.47	194.89	203.12	207.09	199.42	198.44	203.3	202.16	196.33	201.17	203.39	202.3	199.17	195.65	201.82	198.61	198.12	198.1	200.25
207.66	203.02	204.74	209.38	206.65	212.37	213.31	211.52	211.33	211.74	207.44	207.25	202.11	207.11	203.24	211.65	206.07	207.3	208.95	209.67	204.32	204.32	206.39	209.13	207.55	209.38	206.99	205.37	215.43	209.83	206.55	206.22	209.08	205.19	210.5	209.12	203.64	211.36	208.77	212.87	207.88	201.67	211.74	212.69	213.99	210.36	206.73	207.55	207.19	209.5
205.15	213.44	211.04	208.27	211.77	204.09	205.3	208.28	208.19	210.18	206.35	209.5	209.76	206.22	211.03	207.79	204.73	211.01	213.81	207	210.61	210.15	203.86	204.27	210.86	214.34	213.61	216.48	203.75	206.99	207.19	216.88	208.4	207.42	211.82	206.3	209.44	210.32	211.28	207.11	214.91	206.01	202.19	210.33	203.02	205.35	204.17	207.7	207.56	209.68
206.06	203.68	201.3	207.01	198.21	203.33	201.43	207.34	206.43	205.78	202.73	206.2	208.27	202.44	204.16	203.27	203.14	202.67	203.6	197.96	205.19	212.88	203.5	199.28	204.88	201.65	204.3	205.83	205.31	203.99	206.35	211.12	206.83	194.16	206.41	202.17	203.4	200.56	205.47	199.22	203.83	201.71	202.57	203.16	206.46	204.3	206.71	198.12	198.92	199.9
203.6	207.28	213.08	213.49	213.01	207.26	212.77	206.92	217.47	209.59	204.79	213.95	208.96	206.94	205.39	210.06	215.64	210.27	207.04	208.37	213.23	209.82	212.2	202.78	209.43	208.29	216.84	208.76	208.52	212.14	212.42	213.05	205.51	208.05	206.22	208.25	208.3	211.95	208.67	206.08	210.35	214.6	207.93	202.96	214.63	215.39	210.68	212.96	212.2	210.62
194.69	197.24	198.09	200.9	203.34	199.17	199.72	197.79	197.84	201.73	199.09	202.44	197.98	204.2	198.57	204.42	193.02	196.78	194.44	196.03	197.26	194.87	199.28	198.1	195.09	201.16	203.8	195.81	198.31	204.12	200.53	200.94	203.2	198.48	189.51	203.11	196.48	202.09	199.21	199.6	194.34	199.77	200.37	200.14	200.15	198.21	199.74	190.43	201.87	202.2
210.9	213.22	210.35	201.35	208.4	210.42	206.38	207.51	205.84	206.15	210.84	209.75	203.98	210.42	202.18	214.47	204.89	207.31	212.43	208.98	212	206.29	206.21	212.59	207.89	205.27	200.8	207.69	211.26	209.72	209.31	214.41	203.38	208.05	208.89	201.45	211.44	210.5	208.78	206.61	205.2	204.61	212.96	204.13	206.27	208.51	208.86	214.11	202.24	205.77
209.27	209.01	213.46	205.29	202.4	210.19	214.01	205.17	210.14	212.15	206.9	213.09	209.18	210.71	212.95	209.67	208.29	205.37	207.53	204.31	202.53	206.61	206.38	202.22	207.21	215.59	208.96	211.99	207.25	205.19	208.37	203.01	208.79	213.04	207.49	206.2	208.36	208.25	202.72	204.65	213.55	207.6	201.99	212.66	208.87	213.17	212.24	205.98	213.47	209.88
210.01	215.65	207.54	215.21	219.24	211.68	213.23	208.81	211.97	210.72	216.79	210.83	208.56	220.75	212.11	209.24	222.56	210.29	219.48	213.42	216.12	209.3	216.06	209.37	210.38	213.13	219.12	210.72	219.15	213.85	213.31	214.12	215.81	208.46	207.53	212.92	219.77	222.49	216.01	211.19	213.99	215.11	215.77	211.25	218.35	211.6	209.45	210.47	211.24	207.87
199.12	197.68	207.39	206.16	202.94	189.42	202.92	193.21	197.25	194.71	195.06	198.57	198.16	196.83	191.84	201.01	194.76	196.39	200.97	199.58	198.04	201.06	203.05	197.91	203.76	202.42	194.99	194.63	194.48	194.22	197.56	200.77	201.93	203.26	198.04	198.46	200.63	196.93	201.32	194.86	202.47	199.23	203.85	202.9	197.46	191.77	194.91	201.59	199.62	202.5
214.02	209.65	205.51	208.9	209.82	211.8	207.9	211.58	210.18	215	211.68	204.03	206.72	209.06	213.25	212.38	212.45	206.91	209.6	215.05	207.97	211	208.42	207.23	208.68	211.16	212.75	212.13	210.97	208.33	203.64	209.47	208.44	215.54	212	207.86	204.83	202.23	209.47	209.26	216.01	214.14	207.87	214.51	204.79	202.31	211.53	205.17	208.31	201.84
205.96	204.26	209.7	199.9	210.62	199.91	197.3	204.33	199.21	201.03	204.56	204.72	204.91	208.49	210.6	208.26	198.98	197.03	205.67	204.04	203.13	203.36	205.5	200.34	208.3	204.43	196.52	210.57	202.82	203.92	202.04	197.54	200.81	208.5	203.3	200.13	202.75	206.54	204.46	207.45	209.95	205.71	203.73	199.89	210.6	197.79	199.66	200.5	203.16	205.08
207.69	207.17	203.58	204.04	202.54	208.07	206.78	201.55	204.19	204.61	202.16	205.36	200.35	203.21	204.89	205.57	207.51	207.62	202.01	205.06	202.09	200.17	202.24	206.75	206.6	204.09	205.57	207.25	200.15	207.02	204.75	209.86	198.65	200.11	206.08	199.85	208.61	206.1	207.25	206.87	199.97	207.39	197.4	204.76	203.36	206.45	201.57	208.17	207.12	200.03
209.18	212.59	212.39	210.83	212.74	213.11	210.36	218.74	209.39	213.55	216.68	210.33	211.38	208.87	205.98	207.21	214.75	216.7	211.73	206.8	213.56	211.49	213.25	213.45	212.5	212.4	216.24	212.65	210.34	206.91	212.05	212.68	212.35	215.4	208.71	215.4	211.31	210.65	213.44	216.6	206.02	214.43	213.52	215.28	205.69	207.59	211.76	211.95	201.28	208.19
207.65	198.79	213.99	210.58	209.19	202.42	211.65	209.73	213.83	205.47	206.43	209.9	211.99	204.79	216.02	215.2	207.99	213.44	206.98	202.68	206.1	208.27	209.22	209.33	202.15	213.03	208.8	205.76	205.14	208.06	209.09	206.81	205.13	206.47	209.34	211.32	213.41	205.14	207.51	207.05	207.22	211.01	203	206.61	211.34	203.59	200.32	208.72	210.91	204.26
203.6	203.57	208.88	215.3	206.75	212.44	206.55	217.1	204.58	207.84	205.89	210.99	204.86	207.08	212.38	211.13	207.7	205.29	213.81	213.78	208.89	204.13	203.93	208.16	209.48	207.15	199.32	200.28	205.9	213.03	208.99	202.16	211.63	206.64	199.44	206.78	216.06	208.23	204.1	212.79	216.49	204.63	211.13	210.81	208.82	210.23	209.01	212.57	211.28	214.09
196.92	191.52	203.56	198.97	202.68	198.12	199.77	201.25	197.75	198.82	200.12	197.97	196.95	197.39	200.38	199.71	200.33	202.14	200.2	196.6	203.17	196.97	206.8	206.09	202.94	194.13	201.05	210.41	192.77	193	200.08	203.79	202.09	202.42	195.36	192.46	205.72	202.21	191.6	200.87	199.81	201.86	193.16	195.76	203.73	203.35	196.97	208.57	193.26	200.91
199.58	202.06	197	197.95	202.97	198.9	202.55	201.06	203.74	200.16	202.93	202.3	204.01	204.03	198.28	204.19	203.06	204.59	206.61	202.98	197.7	205.33	205.65	203.43	201.6	203.49	199.49	211.39	197.72	202.56	207.55	204.79	200.62	202.14	199.45	205.89	203.06	204.9	202.13	200.13	203.35	201.42	196.41	203.84	208.91	201.02	200.49	201.84	205.99	212.15
192.6	188.48	195.59	190.92	193.29	196.03	189.21	195.29	194.94	199.84	190.27	194.95	196.82	197.18	200.63	197.73	194.93	190.23	195.12	194.68	194.03	203.55	199.96	199.32	197	191.1	198.14	198.4	199.16	196.45	199.28	197.44	197.83	195.55	195.81	196.51	197.31	203.88	202.24	192.79	199.82	198.67	193.54	192.66	198.03	187.34	195.41	198.69	196.18	194.97
203.11	198.19	202.31	198.84	203.78	198.16	203.69	206.12	202.64	196.86	190.88	202.97	205.14	194.32	199.25	196.57	201.34	202.67	204.23	199.89	205.1	195.14	205.09	194.2	199.09	201.75	199.87	192.17	197.26	193.66	200.97	199.03	196.76	200.62	204.38	202.59	202.07	202.68	197.73	201.74	203.9	209.01	202.26	200.24	208.56	197.01	198.67	195.86	201.47	191.36
212.33	207.2	203.62	214.54	201.34	204.55	210.98	214.11	209.13	199.75	209.33	207.94	203.35	206.45	206.04	210.6	206.69	207.31	212.23	206.28	205.15	214.17	208.91	205.07	208.01	206.71	206.36	210.62	205.55	203.62	208.62	207.69	207.04	201.84	204.79	204.5	208.91	212.65	208.33	202.05	219.43	209.22	210.08	208.25	211.22	207.12	208.95	205.76	208.49	208.99
202.36	204.12	210.33	206.21	204.81	199.18	206.8	199.57	205.12	201.09	203.03	203.25	200.85	196.21	200.65	203.89	200.28	200.1	202.46	200.57	209.6	196.61	210.19	199.98	203.9	202.67	204.6	201.49	200.48	207.95	206.39	201.95	204.79	202.24	201.5	208.3	203.75	204.32	207.85	211.05	202.72	205.54	201.77	203.44	205.42	202.66	209.43	206.98	209.15	203.41
200.25	201.85	201.76	205.29	201.38	197.24	203.41	198.29	205.99	202.94	210.82	198.68	202.7	201.91	203.07	204.57	203.72	205.76	205.5	206.57	205.58	204.04	202.9	207.42	200.69	207.88	202.33	203.48	206.33	208.71	203.96	203.89	202.01	210.88	204.24	200.9	204.01	203.41	201.06	203	200.78	197.03	199.89	207.96	210.77	205.26	201.68	203.49	203.11	198.93
205.49	206.11	199.59	199.46	208.73	204.72	204.94	204.9	200.72	207.24	205.04	206.39	199.19	194.99	200.81	199.8	210.31	212.52	204.27	210.15	203.3	204.55	211.26	193.76	205.88	201.48	214.16	206.73	211.51	202.79	207.64	207.41	210.8	203.29	199.66	204.46	208.18	205.12	204.1	200.52	207.82	206.8	206.89	199.71	210.02	204.6	203.08	208.61	215.08	204.07
219.1	220.47	217.31	218.16	217.39	215.16	217.99	220.27	221.8	211.52	215.73	216.47	209.7	220.34	220.78	209.53	213.84	224.5	216.46	213.03	221.89	212.11	220.28	216.47	212.71	215.7	215.66	221.82	217.58	214.03	220.37	209.16	214.17	215.15	223.39	220.36	222.16	219.3	216.89	217.56	217.11	216.99	207.65	218.7	209.59	215.1	216.67	214.76	223.35	210.87
209.38	216.68	212.86	211.2	214.99	206.18	216.19	211.34	219.79	214.18	206.17	211.81	215.28	210.18	216.11	218.24	216.38	214.27	216.44	216.13	214.92	215.56	212.39	210.57	218.5	214.33	212.85	212.2	206.96	216.48	213.11	214.76	213.29	210.18	213.41	215.07	208.36	212.12	215.77	211.79	212.42	209.99	211.14	218.43	214.35	216.93	204.76	219.03	211.75	209.32
209.11	206.21	205.04	208.57	211.29	209.65	201.5	210.28	216.35	207.78	212.55	209.68	209.27	212.9	212.64	198.88	208.57	206.21	206.03	209.17	207.44	213.23	212.34	202.15	207.45	208.78	205.16	211.04	210.22	204.34	209.56	214.56	205.3	211.03	205.41	212.12	210.58	208.79	212.71	208.27	207.1	209.07	205.81	204.73	212.76	209.35	212.47	213.79	219.81	209.05
211.09	212.53	214.81	214.22	213.46	214.54	214.75	212.22	207.05	209.51	207.2	208.28	210.43	210.87	212.06	210.33	213.54	211.64	208.68	215.1	208.26	216.57	208.74	208.66	206.39	213.26	208.26	204.86	213.27	215.23	209.02	208.74	211.81	212.44	214.19	211.5	219.33	209.25	206.17	212.18	215	215.26	209.19	212.82	209.93	209.5	209.52	214.45	211.36	216.5
198.71	205.55	204.54	207.63	202.08	209.1	196.4	201.67	208.94	200.31	205.09	204.61	205.79	201.13	199.92	203.68	195.81	195.53	202.6	203.99	207.33	205.24	201.22	196.58	207.47	205.23	205.57	205.45	207.44	205.85	200.1	201.78	202.47	207.46	205.02	202.99	202.88	198.09	205.1	202.93	203.61	195.16	204.1	201.75	201.68	210.54	201.14	205.54	204.34	215.33
213.38	212.95	206.52	203.98	213.24	210.47	205.99	214.31	210.89	212.68	212.62	202.84	211.35	216.25	206.07	207.64	210.97	206.14	210.71	209.74	211.5	214	211.1	207.03	210.8	216.71	206.61	211.86	210.27	213.96	207.97	205.84	203.25	210.02	207.9	204.84	210.63	205.57	213.07	210.15	200.15	212.98	212.95	209.77	206.66	208.18	213.06	212.7	207.66	211.19
208.7	202.9	211.14	204.72	210.17	205.43	210.3	213.4	204.57	203.28	203.97	206.78	201.21	207.38	205.55	204.51	208.62	204.89	208.49	208.06	209.6	213.85	212.42	209.99	204.28	208.24	206.33	209.18	203.59	202.08	207.39	211.84	207.33	201.05	206.12	207.04	197.21	208.99	205.72	206.25	204.92	204.39	207.56	212.93	209.19	207.28	204.19	208.06	207.57	204.9
217.51	208.58	210.62	215.49	210.45	215.36	214.76	212.46	209.44	211.63	217.05	208.71	214.64	219.91	208.53	212.24	217.67	215	208.97	210.7	214.77	204.94	215.09	210.47	212.48	203.2	206.64	206.1	212.16	209.07	208.9	207.73	207.75	219.42	212.79	211.7	214.73	214.33	209.78	212.08	210.99	210.91	209.38	218.75	211.94	208.11	214.68	212.38	211.69	210.88
199.49	198.37	199.51	203.53	202.54	198.38	205.95	200.07	210.28	196.57	204.1	202.14	201.92	206.01	200.12	195.13	199.85	207.47	198.43	198.39	197.07	199.19	198.33	198.91	199.91	199.82	198.59	207.12	197.73	194.98	197.75	195.9	203.4	207.33	200.47	202.48	195.84	203.22	201.53	198.3	196.37	197.49	204.07	193.16	199.69	204.56	194.77	202.5	198.49	200.87
213.6	219.42	214.42	215.79	210.42	220.67	212.78	211.37	215.15	217.97	221.2	219.75	220.26	221.66	215.29	213.58	222.13	218.58	221.33	218.12	216.94	225.86	222.26	219.8	215.74	216.14	222.08	215.29	221.84	215.99	213.55	221.77	218.87	219.05	215.12	221.72	216.56	218.05	226.73	218.6	225.07	215.24	215.37	217.54	214.85	217.84	215.48	220.09	211.95	213.34
200.97	203.64	206.56	206.23	199.37	202.87	200.96	199.38	206.95	201.9	202.38	209.01	206.11	202.53	202.67	205.12	207.13	203.08	204.33	197.14	202.3	201.71	203.4	208.56	203.09	201.05	204.94	200.04	201.6	206.58	209.22	203.95	202.26	206.45	207.46	201.4	202	205.96	201.89	201.54	207.92	202.78	201.91	205.67	209.74	201.07	209.97	202.37	202.79	204.56
202.66	206.16	207.15	203.62	200.4	203.56	205.54	201.59	202.34	204.73	205.75	206.89	202.98	205.78	203.39	198.73	200.39	202.76	207.49	201.35	201.5	210.09	205.97	205.46	214.84	201.3	212.11	203.17	205.71	206.81	207.06	209.99	204.23	204.81	200.53	207.39	196.61	203.33	217.16	202.94	205.68	202.13	202.68	206.19	201.6	201.36	205.76	204.42	215.94	205.74
208.9	209.84	208.79	205.61	205.73	214.08	212.06	208.08	216.34	214.34	213.47	210.12	209.3	207.04	214.62	210.86	218.08	211.05	206.32	212.02	214.78	211.06	212.42	212.31	212.32	203.6	212.66	209.35	213.07	200.74	209.87	207.23	211.88	209.96	213.28	204.66	209.38	209.25	212.69	206.5	206.28	208.53	206.71	209.24	215.41	206.67	211.53	209.13	209.49	208.81
211.59	205.49	213.23	207.19	196.15	212.28	208.63	212.26	215.65	204.33	210.01	205.58	212.74	211.75	205.93	205.84	206.2	214.15	212.45	211.77	210.69	212.03	209.69	211.95	206.51	205.94	213.21	207.25	207.34	211.93	212.57	210.22	211.34	212.02	201.2	210.31	208.87	206.57	212.76	204.09	207.33	205.42	204.4	218.73	208.11	214.13	213.6	209.84	208.07	207.94
214.39	219.45	213.08	221.84	217.39	214.21	223.98	217.6	218.33	214.8	216.42	213.47	213.31	220.01	224.48	211.84	219.87	214.4	213.8	219.54	215.34	217.66	207.95	211.6	214.96	222.16	220.93	218.85	218.63	218.22	213.29	215.25	212.7	215.86	214.96	217.52	220.24	213.57	215.1	215.15	217.11	219.33	214.57	215.24	217.04	206.9	220.51	217.51	214.76	212.59
211.75	208.57	212.54	202.51	208.62	199.55	209.89	210.57	216.67	204.23	213.76	209.27	207.59	202.05	207.77	209.54	207.45	203.35	212.74	203.85	208.24	209.81	205.75	211.24	207.79	209.21	205.56	204.98	208.17	204.21	213.48	211.91	210.92	205.39	205.91	209.65	209.55	211.01	207.81	202.16	205.18	206.68	207.95	211.72	208.15	212.99	210.24	205.45	210.16	210.88
203.13	199.2	205.14	202.43	201.99	203.48	206.88	208	206.15	203.53	199.73	201.27	200.04	200.39	198.06	203.73	196.44	209.37	203.67	199.09	207.82	210.03	204.3	207.46	203.85	200.78	199	201.98	206.14	203.71	202.72	203.2	209.45	201.55	201.06	207.2	198.99	201.16	204.99	202.75	206.01	204.52	204.26	201.18	205.82	204.09	201.53	210.25	198.35	205.43
201.94	203.59	197.3	199.38	204.29	199.13	200.98	202.74	202.74	206.01	200.33	204.4	204.31	199.36	198.15	200.06	197.47	204.83	206.38	200.7	198.47	203.18	196.63	195	196.17	200.81	197.48	199.35	191.2	202.44	203.25	202.86	203.87	202.92	204.25	201.84	194.24	200.8	203.73	197.66	203.91	198.99	203.86	195.31	200.32	195.4	198.84	201.01	196.91	201.1
196.18	196.46	195.12	198.07	206.39	194.12	199.32	200.19	202.09	198.96	191.2	195.27	197.68	209.59	199.81	201.74	204.64	202.97	204.08	192.55	201.76	203.18	192.82	201.73	206.1	196.72	206.22	203.41	204.08	199.17	199.71	204.57	201.71	200.91	195.22	200.91	206.15	198.65	203.36	198.32	202.5	202.57	202.83	204.57	202.77	201.3	202.79	202.3	205.67	195.18
205.13	210.66	211.66	208.83	211.66	215.9	207.43	210.08	207.53	208.67	203.36	209.95	211.42	203.59	202.92	211.44	207.07	206.67	202.55	209.22	204.56	205.93	215.66	210.35	205.57	204.63	206.78	213.98	211.29	208.84	203.73	206.88	206.38	205.22	205.74	200.37	210.38	209.14	204.53	214.8	209.36	203.92	207.54	208.84	207.05	203.28	207.06	217.17	204.78	210.63
205.7	208.22	207.06	209.76	211.17	216.98	206.2	214.97	211.4	213.33	212.61	214.86	213.59	207.01	211.82	212.89	210.56	212.9	202.07	215.27	209.79	207.62	208.65	210.6	205.84	214.07	211.9	207.38	210.72	214.41	208.48	209.91	211.44	214.41	205.87	210.47	208.44	211.93	207.38	214.67	214.01	215.04	216.62	202.72	213.86	206.2	210.06	212.02	211.08	213.14
210.21	214.99	206.83	211.01	205.74	209.94	209.13	208.54	210.01	213.45	204.21	207	208.77	207.27	211.32	207.53	209.97	211.06	210.73	215.88	207.59	209.48	209.37	206.6	210.5	211	208.23	209.37	209.45	212.34	209.82	213.04	212.05	202.62	207.42	201.7	210.53	206.35	212.34	203.44	208.74	205.2	208.3	199.61	208.06	211.89	214.36	210.75	198.26	207.24
201.85	207.31	205.39	200.61	202.14	203.97	193.65	198.71	205.42	199.4	198.93	201.52	201.13	200.8	206.84	202.31	209.45	198.97	204.71	202.78	202.75	204.16	204.28	198.62	203.55	200.89	206.21	200.45	207.68	204.32	199.05	204.38	209.85	203.56	201.8	208.05	201.32	205.43	203.2	198.97	201.83	206.27	205.43	206.44	194.69	199.54	201.15	198.94	198.92	197.47
202.43	195.11	203.59	203.17	199.88	201.34	198.62	206.68	195.86	202.55	203.96	210.64	206.68	198.8	203.12	204.95	210.55	200.69	205.58	203.8	204.47	201.93	198.18	202.1	205.74	207.39	198.93	203.46	202.84	204.17	198.51	209.19	208.6	200.31	201.95	200.72	204.65	205.85	201.78	205.8	198.91	212.53	208.23	203.29	202.81	200.5	204.96	203.41	202.99	202.65
211.68	213.94	203.67	207.98	211.25	205.82	205.14	210.28	210.44	208.51	204.68	209.81	213.34	208.76	209.49	210.77	204.28	208.12	207.52	206.63	203.88	208.24	204.99	210.52	216.93	207.85	212.91	209.04	206.8	204.79	207.12	208.69	209.29	206.73	205.43	210.32	209.52	214.37	208.13	209.4	208.06	206.76	208.75	210.23	207.28	206.34	203.07	213.85	206.8	203.25
212.39	198.22	201.68	209.4	212.15	212.69	213.55	207.52	209.1	206.09	203.43	206.35	210.21	206.91	205.74	207.11	200.94	211.1	202.97	208.08	211.41	206.01	200.18	206.29	205.89	209.72	208.41	213.91	201.49	204.3	210.08	206.4	201.88	207.98	209.17	202.63	204.91	211.81	213.1	209.08	207.24	204.44	206.83	211.05	202.18	202.68	207.91	213.18	204.61	206.66
204.19	211.7	207.51	207.24	211.68	208.94	211.6	206.18	210.17	204.07	206.66	203.97	212.62	211.4	204.96	207.55	213.15	203.68	207.92	206.79	208.97	205.54	208.69	207.52	204.4	205.74	207.2	209.89	211.25	210.38	211.23	205.03	209.78	209.99	214.49	207.51	211.62	207.34	203.24	207.34	210.91	209.97	206.25	209.96	212.98	204.95	211.43	208.87	205.93	204.3
215.98	207.56	211.53	204.52	212.66	207.78	210.66	213.11	207.48	201.99	206.18	208.54	218.56	213.03	209.88	207.74	211.06	207.08	205.47	215.43	205.74	207.26	205.25	208.6	211.74	208.12	214.14	206.21	208.12	201.07	207.26	211.34	208.97	205.49	209.54	206.96	212.24	215.64	208.48	200.92	209.17	209.23	208.14	210.11	207.03	209.05	212.05	209.18	211.76	203.98
204.95	207.46	208.39	210.97	208.33	209.47	209.06	215.44	214.58	213.28	207.46	214.65	212.38	208.2	211.67	208.07	211.63	210.89	211.98	207.75	213.62	208.22	206.5	216.61	210.16	210.2	213.76	210.44	209.19	204.47	203.99	213.83	210.44	208.78	218.32	219.41	216.17	212.57	209.69	212.51	208.18	210.25	215.29	209.44	209.67	204.25	207.64	213.82	209.04	208.37
207.76	199.82	205.17	199.42	202.57	205.28	207.73	202.09	206.24	200.6	203.95	199.6	200.48	206.6	203.64	202.05	205.79	204.67	204.4	204.85	199.54	198.06	202.96	196.14	198.08	203.43	206.96	204.13	198.83	209.25	199.53	210.42	204.66	206.56	197.22	198.91	203.3	204.03	200.65	196.72	200.94	201.94	194.69	203.47	205.45	205.41	205.8	204.97	197.25	209.96
204.62	210.27	202.85	199.73	207.59	212.35	201.64	204.67	204.87	199.47	203.55	203.91	205.8	198.45	205.56	204.94	204.28	212.72	199.11	202.37	194.62	204.71	204.76	203.19	205.15	203.95	204.01	199.05	202.79	202.37	200.52	201.49	201.96	207.69	201.71	206.94	202.12	207.69	209.55	206.12	211.33	202.28	206.27	204.24	201.29	206.47	201.8	201.9	209.8	206.33
201.04	206.99	211.6	206.51	207.9	207.56	203.66	211.4	198.95	199.69	201.82	207.44	202.98	208.37	200.3	200.5	201.94	201.06	193.26	210.71	201.89	200.11	205.86	202.82	204.81	206.96	203.11	203.38	203	209.4	206.12	204.1	208.48	208.39	204.09	200.13	206.02	205.82	203.55	199.2	207.42	205.09	203.48	207.78	204.21	201.93	205.48	206.1	205.49	204.94
209.8	217.05	220.95	218.5	218.76	219.22	220.07	216.42	221.75	219.66	216.84	215.83	217.99	220.8	213.57	215.93	207.8	219.76	214.88	218.89	219.66	212.85	212.25	219.31	216.75	208.96	220.66	217.66	210.6	212.67	216	216.98	220.36	217.94	213.95	217.71	215.35	218.73	211.69	213.48	218.38	214.8	213.84	212.91	215.69	215.72	217.11	216.65	203.95	213.63
215	221.23	210.48	216.72	220.84	219.11	223.66	215.24	213.22	216.4	213.63	216.93	212.87	212.01	215.97	216.98	215.03	215.43	220.92	210.57	214.27	216.49	220.63	209.09	218.77	218.65	213.66	214.75	222.08	217.98	221.8	216.32	215.62	217.01	222.63	213.6	208.09	226.35	215.82	223.04	220.33	219.03	215.19	218.21	215.54	217.24	219.13	215.54	216.91	225.45
199.01	200.98	201.04	200.55	200.92	205.78	197.53	204.47	201.58	195.69	202.46	200.12	203.61	201.47	191.54	207.06	197.76	198.18	198.42	195.38	206.66	200.48	203.75	199.04	201.49	198.35	200.25	204.83	202.08	205.46	195.3	206.61	196.17	204.26	199.09	196.05	195.63	205.01	204.02	201.73	201.94	204.53	200.97	201.78	202.16	201.3	198.18	201.13	201.69	199.9
205.9	201.68	203.41	207.08	202.18	203.7	195.74	202.83	201.43	202.98	199.97	206.24	208.26	205.91	203.79	202	207.43	208.48	204.61	209.35	197.45	201.41	210.03	207.95	199.02	202.23	202.87	198.65	203.77	206.49	208.42	204	202.56	203.08	200.72	206.86	204.06	200.64	197.36	200.46	203.08	202.02	204.82	209.26	203.27	210.62	206.04	204.38	211.12	203.18
216.8	214.45	211.14	211.87	213.11	210.02	218.28	212.92	209.23	213.78	207.06	218.35	219.51	210.26	216.59	215.34	209.86	204.21	215.88	207.61	216.65	213.02	214.83	218.07	214.56	213.96	213.74	211.24	214.3	215.68	212.34	212.01	212.88	210.48	211.23	212.93	208.54	213.41	209.25	209.03	210.12	212.34	215.57	210.15	212.86	215	213.39	210.22	217.63	207.62
199.59	201.79	204.92	201.96	202.42	199.97	201.84	202.85	202.04	203.6	196.72	199.68	203.09	202.77	195.13	202.61	202.29	203.27	200.11	199.91	205.06	200.01	203.12	195.1	203.78	204.82	199.73	202.63	202.86	204.56	202.03	197.98	195.18	201.04	201.26	191.96	204.18	189.8	203.89	197.47	195.78	195.32	203.05	198.64	199.47	194.74	197.33	202.99	195.59	197.04
209.31	200.25	200.38	207.01	200.88	197.17	203.95	199.39	203.08	204.9	205.89	200.47	202.66	200.69	208.53	202.5	206.17	211.23	202.25	201.23	198.31	204.86	199.92	203.24	204.54	202.74	201.59	203.6	205.37	197.86	202.05	198.85	204.13	195.75	201.38	200.47	198.88	203.02	202.52	204.88	206.24	201.13	203.63	207.17	202.91	199.99	202.67	204.64	199.44	195.59
206.6	206.79	203.36	203.57	206.45	208.08	206.7	207.79	198.9	205.39	201.67	197.69	204.94	210.72	197.25	204.03	199.08	208.45	207.28	200.36	210.18	202.45	209.26	204.28	204.66	204.74	212.37	200.98	204.52	203.79	201.35	205.38	199.94	205.84	205.33	212.51	204.8	205.12	197.12	203.61	207.11	212.73	201.48	209.01	208.86	210.35	202.62	198.54	210.4	199.39
196.71	196.99	199.48	202.1	201.15	195.39	196.05	202.8	198.81	195.75	196.67	195.93	196.51	197.34	195.61	196.82	195.46	196.99	196.63	201.19	199.69	200.84	198.01	198.85	203.75	206.83	199.21	194.35	196.07	202.34	198.94	195.14	197.93	200.42	196.15	194.19	194.11	194.8	201.17	194.71	194.87	204.1	200.39	198.76	197.04	196.89	199.7	193.16	197.01	196.61
200.83	202.55	200.01	205.13	193.31	198.53	203.12	205.55	203.34	207.82	201.25	195.67	192.24	200.89	205.97	203.45	200.77	204.87	197.88	205.01	201.09	196.02	205.86	202.78	204.28	197.24	206.6	202.29	203.58	196.17	210.12	200.55	198.53	204.13	202.81	200.28	198.53	199.23	203.54	200.87	205.06	199.92	201.07	206.21	202.3	209.03	199.9	208.76	201.47	197.83
219.43	213.79	214.6	209.6	205.4	218.39	208.86	214.02	211.74	207.85	215.63	209.39	211.35	214.02	217.13	214.14	210.86	210.61	212.2	209.64	209.3	213.36	211.6	216.16	209.75	211.05	213.3	213.37	207.92	212.39	210.83	208.63	213.06	220.85	212.38	218.84	217.77	219.59	214.81	215.77	214.98	209.35	208.31	209.6	212.54	218.89	210.29	206.07	207.87	211.12
201.65	207.1	208.64	200.08	205.59	211.47	206.29	206.96	208.5	206.01	207.65	210.93	201.87	200.99	208.84	207.08	202.19	209.24	202.66	211.1	208.36	206.74	210.26	211.47	200.3	200.43	213.06	210.11	206.6	203.41	205.23	208.87	204.04	206.72	203.13	207.26	205.38	203.65	203.22	207.68	207.43	205.47	204.25	206.83	207.34	205.6	199.97	201.04	201.3	209.31
210.12	208.05	209.17	208.88	207.39	211.55	208.52	208.39	203.81	202.18	202.84	203.98	203.74	214.49	214.13	205.01	207.92	206.68	201.78	205.08	211.19	207.95	209.11	202.39	210.77	201.36	213.05	211.38	200.24	206.77	209.46	206.79	210.76	203.69	208.57	214.34	203.44	208.73	202.59	206.77	212.95	205.48	208.59	211.87	201.67	210.53	218.13	204.57	208.23	212.58
191.38	196.34	201.82	194.67	191.88	193.81	200.37	193.2	195.67	194.33	189.92	196.13	197.72	196.41	193.87	193.11	194.51	193.65	188.64	197.28	193.13	185.17	192.22	189.36	191.6	197.56	185.32	193.54	194.46	193.17	196.21	202.55	190.82	196.96	194.61	188.52	187.5	190.6	196.43	198.1	194.57	193.77	184.67	201.32	194.92	198.48	189.49	194.56	200.53	197.83
204.73	208.32	209.09	205.78	200.16	206.77	205.76	203.31	206.47	200.38	210.42	202.77	209.46	208.15	213.49	203.99	210.86	202.16	199.36	206.96	207.47	205.92	204.37	209.39	207.84	208.71	210.59	205.7	206.13	205.34	206.24	207.3	201.64	209.26	207.95	209.54	209.91	208.55	208.09	199.42	216.5	203.13	201.13	209.9	207.93	206.51	201.42	207.08	202.5	206.48
202.35	190.56	199.69	200.12	198.82	199.36	199.61	201.2	196.35	199.41	193.22	201.41	197.4	201.45	194.96	194.52	200.2	194.92	198.2	196.33	197.16	197.11	203.13	197.56	198.76	199.07	201.21	195.22	194.41	200.84	196.05	207.86	193.08	204.37	198.85	200.6	200.37	196.66	194.72	199.56	195.03	206.37	197.55	199.15	199.85	201.6	204.29	196.31	201.08	201.58
209.62	209.47	203.42	209.08	204.87	212.55	209.41	207.58	210.17	207.72	209.13	210.74	214.55	211.99	208.2	204.49	203.87	207.95	206.1	204.48	211.66	209.55	208.35	207.71	208.94	203.64	206.76	209.08	205.91	217.08	208.15	205.17	206.69	205.89	206.04	209.7	208.91	215.21	207.4	207.83	204.36	207.09	207.68	206.32	201.22	203.48	208.59	211.57	202.33	213.34
206.12	213.43	211.45	210.86	217.99	210.58	213.22	215.46	215.99	208.72	219.35	214.83	216.91	216.26	213.47	218.2	220.15	214.39	212.68	215.19	210.79	209.78	212.8	214.67	210.5	215.21	210.01	213.48	216.39	216.35	215.48	211.65	215.65	201.98	210.88	218.01	214.98	212.94	209.5	212.89	214.56	210.75	212.17	214.3	210.37	211.87	218.84	212.9	213.45	218.1
214.1	215.66	217.8	220.03	221.7	222	216.87	214.99	220.23	217.03	216.58	215.67	219.7	218.83	219.89	216.01	215.87	214.68	216.54	222.92	215.86	215.76	226.84	214.33	215.75	215.27	219.56	216.63	215.27	222.95	221.68	212.77	219.69	219.69	221.14	213.07	221.54	214.14	218.06	220.1	223.3	216.88	216.26	221.82	212.38	220.77	216.73	219.77	213.22	216.29
200.57	198.35	200.65	205.12	199.01	205.83	200.79	195.31	203.65	200.43	202.12	200.86	203.71	201.03	195.99	207.02	200.16	197.87	192.84	197.83	201.84	199.99	195.13	202.66	196.44	206.17	192.53	191.91	195.42	204.21	201.45	200.96	195.51	202.83	199.58	200.88	195.74	198.03	204.43	200.44	202.97	193.61	196.38	195.28	197.61	197.41	201.05	199.33	197.25	203.95
208.1	216.36	212.51	211.01	208.77	209.7	217.08	210.46	214.14	208.26	220.35	209.09	224.13	207.07	210.38	214.68	209.38	205.75	217.4	214.49	210.37	208.3	211.35	214.42	213.2	208.55	212.31	201.2	215.31	208.97	208.95	208.5	216.55	211.38	208.91	213.58	209.17	208.31	205.42	214.81	205.39	211.97	212.03	208.55	210.35	216.8	206.03	211.31	212.09	207.99
203.16	204.4	202.28	203.28	197.81	199.37	205.4	199.57	204.68	203.19	202.95	207.79	197.03	208.01	202.51	210.65	204.1	204.99	207.53	201.47	202.48	200.33	207.63	202.02	201.64	202.3	199.46	206.26	209.31	205.92	203.93	204.91	199.44	205.28	202.59	199.84	201.26	202.2	206.25	205.32	204.47	204.83	209.75	200.11	207.52	197.64	204.45	200.66	208.98	202.23
213.37	211.39	218.42	222.53	223.33	221.34	209.52	214.23	216.72	217.66	218.14	213.95	219.62	215.04	222.63	213.42	214.21	213.55	214.41	206.85	221.49	218.16	216.62	216.86	219.21	212.52	216.03	219.08	220.33	218.45	219.15	211.78	218.52	213.03	220.75	214.94	214.17	216.88	220.22	219.12	215.93	215.24	213.33	216.36	218.63	213.1	213.69	219.09	216.61	215.25
213.74	214.67	218.16	212.59	219.95	219.87	209.93	215.39	219.21	218.37	222.31	218.06	217.35	211.77	216.92	210.29	210.53	213.81	215.91	220.69	209.88	215.82	220.57	211.33	218.54	214.27	216.81	216.75	221.59	214.93	215.17	213.86	212.61	213.68	211.65	218.79	215.62	213.41	213.11	222.58	220.15	209.88	210.51	223.63	214.39	219.41	218.41	217.05	216.1	218.72
206	202.71	204.07	205.87	205.47	195.87	200.7	210.12	204.12	201.48	200	205.5	199.06	205.12	210.19	202.84	207.7	203.07	198.56	213.86	202.73	200.05	204.33	202.57	203.31	204.31	206	204.21	206.47	203.65	201.4	204.13	202.83	197.61	201.92	200.6	203	207.85	202.11	201.46	203.06	203.07	201.62	208.86	202.22	200.88	200.71	206.31	197.03	199.77
200.08	198.49	202.35	195.54	198.78	201.15	198.16	197.77	198.03	200.06	203.93	199.72	203.94	204	203.44	198.88	198.4	196.39	195.04	203.29	201.27	196.46	198.59	195.41	195.4	203.22	201.29	199.66	201.48	196.28	198.2	205.84	195.79	195.55	203.27	197.65	206.22	201.48	203.12	195.05	202.71	203.56	199.28	201.65	199.53	197.55	203.38	199.49	196.01	201.69
[truncated: 750 more rows]
[truncated: 150 more columns]
