# Supplementary material for: Genetic dissection of main and epistatic effects of QTL based on augmented triple test cross design
Source: PLoS One. 2017 Dec 14;12(12):e0189054. doi: 10.1371/journal.pone.0189054 (PMC5730204; doi:10.1371/journal.pone.0189054)
Supplement: S6 Supporting Information — (ZIP) [file pone.0189054.s006.zip › z1_1900_0.5_10.csv]

208.42	208.58	210.09	208.25	210.52	207.29	208.81	210.11	209.95	208.47	208.93	208.01	206.58	206.65	207.06	210.74	208.68	207.2	207.56	210.26	208.66	208.44	210.54	210.52	210.58	208.96	208.43	209.27	209.38	207.6	207.82	209.29	207.5	205.81	207.86	209.12	209.5	211.56	207.66	210.26	206.14	207.78	209.53	209.2	207.92	210.15	209.08	210.62	207.64	207.59
208.72	210.7	209.13	209.84	207.06	208.84	207.93	208.91	209.71	210.12	207.26	210.14	210.8	207.07	208.19	209.46	208.07	207.53	207.94	209.61	209.01	208.41	208.15	208.81	207.97	209.32	208.61	210.7	205.91	207.85	207.69	206.86	207.05	209.02	209.1	210.21	209.31	207.71	207.9	208.71	210.83	209.43	207.31	211.07	206.78	207.01	208.5	208.17	208.16	210.58
198.73	200.44	197.51	200.65	200.86	197.76	197.25	200.23	200.22	200.69	197.66	198.41	199.4	199.25	200.22	196.87	200.54	198.83	198.33	196.67	198.37	199.23	197.53	197.18	200.43	200.44	200.85	197.91	199.67	198.61	199.23	197.88	200.35	199.91	199.68	199.18	201.05	198.82	199.02	198.19	199.01	200.72	200.32	199.46	200.14	198.96	200.61	200.62	199.54	199.23
216.9	216.96	217.76	219.15	218.4	217.82	217.98	217.78	217.2	217.11	215.43	218.15	217.62	214.84	215.67	217.66	216.25	216.05	216.88	215.79	217.77	217.08	217.09	217.18	216.74	216.75	216.95	215.44	216.3	217.8	217.09	218.33	217.28	216.49	216.89	217.01	217.59	216.52	217.3	216.27	217.46	215.59	217.4	218.35	213.47	216.67	218.86	216.98	215.52	218.22
206.08	206.39	206.92	205.74	204.75	205.36	206.46	204.07	207.27	208.18	206.51	202.31	206.8	205.95	208.09	206.1	204.57	205.45	206.68	207.7	207.61	206	207.53	207.67	205.96	204.75	205.24	205.54	206.39	206.83	207.23	207.06	203.61	205.04	206.09	205.61	205.86	205.77	207.67	205.11	204.57	205.33	205.61	206.24	206.58	208.8	205.08	204.94	204.88	205.91
206.1	207.84	209.88	205.85	206.87	208.06	209.36	207.66	206.54	208.99	205.9	207.68	207.26	206.38	206.45	207.19	205.85	206.55	206.69	208.49	206.35	204.57	208.95	206.98	208.04	209.48	206.92	205.95	207.75	208.88	208.15	208.18	209.33	208.51	208.6	208.15	208.34	207.36	207.94	207.91	207.72	208.28	206.72	207.14	210.06	208.19	207.73	207.27	208.46	208.69
209.89	208.76	207.8	207.59	207.57	209.95	207.95	209.17	208.8	209.24	206.95	208.67	209.74	209.28	209.76	208.35	207.61	210.38	207.91	209	207.46	209.27	208.13	208.8	209.68	208.58	206.86	207	207.08	205.01	210.34	207.9	207.52	209.86	209.58	210.02	210.66	207.57	207.77	210.81	208.28	208.29	207.71	210.1	208.86	209.79	206.1	210.22	208.99	210.03
208.05	206.56	208.59	207.17	207.24	206.57	208.61	209.88	206.75	209.42	208.75	205.46	207.24	208.51	206.79	208.6	207.25	207.49	208.87	208.18	207.28	206.9	207.89	208.58	207.82	207.27	207.26	209.07	209.22	207.32	206.49	208.32	208.64	207.48	208.31	205.79	207.93	206.35	207.34	206.76	209.33	208.27	209.07	207.3	208.13	207.39	210.78	208.47	206.58	208.61
216.95	216.92	217.06	216.88	219.79	218.88	218.69	217.59	215.41	217.5	216.71	218.99	219.11	218.79	218.17	218.21	216.08	216.74	218.07	216.98	216.68	218.36	220.78	217.91	217.99	217.33	219.12	218.02	215.73	218.55	217.51	218.37	218.23	216.95	217.78	216.23	217.39	217.73	217.25	218.15	218.88	217.34	220.15	219.4	218.83	217.65	216.92	215.01	214.98	218.41
207.46	207.41	206.09	209.13	208.2	205.33	209.39	206.85	209.45	209.54	208.01	208.64	207.81	206.75	206.92	206.48	206.92	206.93	207.17	205.54	204.46	207.18	208.16	206.65	206.86	207.82	208.55	206.28	207.83	206.69	207.45	208.31	206.49	206.43	207	206.23	210.24	206.79	207.07	206.3	207.49	207.1	209.57	206.88	208.37	208.2	207.11	208.2	207.58	207.09
205.98	208.1	204.35	208.09	206.19	207.28	207.89	207.35	207.46	208.81	209.99	207.63	207.12	207.32	207.93	207.71	208.5	206.25	209.82	208.99	206.89	206.64	206.08	207.27	207.01	209.98	208.87	207.61	209.42	206.48	206.87	207.75	207.7	208.9	205.49	208.22	209.05	208.38	208.01	207.82	208.41	209.83	209.11	208.43	209.02	206.03	210.84	207.38	207.58	207.75
208.34	207.32	210.05	208.46	210	210.34	210.21	209.43	208.22	207.87	209.48	208.48	209.42	208.51	209.26	209.48	209.56	205.51	207.49	209.17	209.02	210.3	208.17	207.88	210.12	208.56	210.16	207.47	208.34	209.47	208.28	208.18	209.88	205.68	207.84	208.78	210.42	207.7	209.82	209.12	209.12	208.62	208.31	206.15	209.63	209.42	208.1	210.3	206.04	208.99
199.52	199.98	200.05	198.44	197.21	199.31	201.1	200.68	200.08	198.68	202.04	199.7	199.73	200.25	199.62	199.29	200.97	201.36	201.58	200.51	202.56	198.75	199.26	197.38	198.03	200.6	197.74	200.41	199.49	199.71	200.8	200.57	198.48	201.41	199.12	198.99	198.79	198.14	199.4	198.63	199.44	198.48	200.23	200.17	200.8	199.47	201.25	200.67	201.4	198.27
210	209.12	209.79	206.27	208.71	206.97	209.07	210.54	210.34	207.3	207.91	208.31	208.79	209.06	209.05	208.24	210.74	208.18	210.09	207.68	208.42	206.77	208.89	206.1	206.89	210.43	210.2	206.57	210.71	207.35	209.34	209.22	210.43	208.27	209.9	208.52	207.91	209.51	209.04	207.94	208.49	207.21	209.87	207.86	209.96	207.74	209.22	208.61	209.01	206.78
204.2	203.97	203.22	204.86	204.71	206.75	205.07	207.78	206.09	204.01	204.06	204.56	203.41	204.72	202.67	206.87	203.87	205.53	207.61	204.9	205.71	206.57	203.7	204.48	206.25	205.8	205.14	204.09	203.7	204.71	206.47	206.84	204.28	203.44	203.53	203.69	205.19	203.7	206.21	203.2	204.55	205.63	206.62	203.19	205.53	205.23	205.91	202.6	204.46	203.06
212.34	212.72	210.25	213.27	211.94	214.04	211.98	210.43	210.53	213.19	212.82	212.91	212.31	212.91	212.77	210.21	209.36	211.58	210.77	212.6	214	214.14	211.81	210.68	214.56	212.06	211.95	213.77	212.42	210.02	215.15	212.39	212.45	212.46	212.87	212.6	210.74	214.53	211.84	213.06	211.53	213.09	211.49	211.78	212.59	213.06	211.13	211.34	211.58	216.19
220.07	218.43	218.9	216.44	217.92	216.06	217.32	218.53	216.86	217.61	218.28	217.06	216.78	217.04	216.34	216.7	215.68	215.76	214.63	216.23	218.33	216.48	216.85	214.61	217.6	218.22	216.53	216.7	216.63	215.07	216.65	218.61	218.35	216.95	216.49	216.52	218.29	217.19	215.63	218.43	218.96	215.61	216.15	216.51	216.12	218.6	217.89	216.47	215.93	216.84
211.84	212.01	213.61	211.52	213.83	212.27	215.98	213.05	212.26	211.72	211.66	213.07	212.3	213.43	210.9	210.1	211.75	211.88	214.6	211.85	211.01	213.82	213.97	211.88	212.48	211.48	213.61	213.73	212.5	211.46	213.2	213.34	213.59	212.19	212.25	210.63	213.49	212.89	211.06	215.51	212.29	212.56	211.84	209.61	212.46	211.52	212.01	212.84	211.65	212.5
194.95	195.42	194.59	195.44	193.5	194.23	194.86	195.21	195.34	192	195.69	194.42	193.36	194.33	196.76	196.18	194.28	193.51	195.14	195.78	195.3	192.5	194.57	193.26	194.5	197.73	194.2	195.17	196.78	193.33	194.85	195.52	196.14	195.18	195.02	196.09	196.62	194.29	193.82	194.48	193.76	197.56	196.67	195.64	194.14	194.33	192.22	195.96	195.7	195.42
217.81	217.86	216.19	217.33	214.8	218.28	217.79	215.7	217.47	216.39	213.71	215.98	213.83	217.12	219.56	218.1	216.09	217.13	218.48	218.67	217.67	217.28	217.94	216.83	215.5	218.5	218.1	216.41	215.64	216.52	216.22	216.66	216.23	216.87	216.76	217.47	217.52	215.48	216.87	217.21	218.03	216.74	216.48	216.51	216.21	217.12	218.2	216.23	216.41	218.67
208.27	211.16	209.71	210.1	209.9	209.33	207.57	208.64	208.61	209.61	209	210	209.71	207.23	210.11	211.34	208.71	209.21	209.91	210.07	209.3	209.36	212.03	212.09	209.4	209.62	211.04	210.06	209.03	209.26	209.78	211.25	210.09	209.35	210.19	207.36	210.87	209.33	209.49	210.83	208.41	210.04	211.29	208.45	210.03	209.88	207.5	210	210.06	212.24
197.92	199.25	198.07	196.55	199.09	200.96	201.6	199.21	197.72	201.7	198.45	198.7	199.85	200.01	199.49	198.64	200.58	200.89	200.68	201.3	199.33	200.83	199.78	199.57	198.68	198.3	201.21	199.77	200.71	198.89	200.04	199.11	197.23	200.32	200.27	200.79	197.72	197.54	199.16	202.35	197.71	200.34	201.71	200.34	198.08	200.13	197.5	198.87	197.18	197.95
200.48	201.4	198.78	198.89	198.88	196.94	200.71	200.89	198.93	201.11	200.74	199.91	197.98	199.76	198.2	198.98	202.66	198.62	199.61	200.27	197.81	200.54	198.46	200.98	201.38	201.47	199.66	202.92	200.06	200.83	201.83	199	199.49	199.79	201.35	198.84	198.72	199.04	200.55	198.99	200.76	200.8	201.14	202.6	199.28	201.7	198.21	199.35	197.76	201.76
209.41	208.48	208.49	210.16	209.54	207.99	209.39	208.24	207.21	208.4	209.97	209.15	208.45	208.23	211.22	211.13	209.77	207.92	208.49	207.84	209.1	211.36	208.05	209.32	208.44	209.72	210.38	206.99	209.29	209.05	207.64	206.79	211.26	209.15	209.4	209.65	208.6	207.67	208.31	208.58	207.33	208.55	208.06	208.1	209.39	207.36	209.35	208.72	209.73	209.71
203.38	204.12	205.77	203.74	207.04	203.14	202.85	205.66	205.44	203.85	205.24	202.66	204.34	205.56	203.27	202.02	203.84	205.06	202.68	203.65	203.43	204.11	205.65	205.41	203.6	204.39	204.9	205.5	206.43	202.11	200.4	204.96	203.3	204.29	204.14	203.28	204.4	202.98	204.04	205.45	204.7	204.66	205.47	205.49	202.65	202.77	205.43	205.34	203.12	205.16
202.95	201.71	203.39	201.35	201.83	199.05	199.84	202.24	201.71	200.82	200.4	202.32	201.32	202.18	200.48	200.76	200.52	200.24	202.52	199.36	199.18	201.42	201.67	201.47	203.61	201.79	198.4	201.28	201.21	203.34	201.11	201.38	202.67	201.05	200.86	201.36	202	203.03	200.15	201.47	201.69	200.88	201.71	199.59	199.41	198.73	199.25	199.85	201.22	202.51
199.91	198.49	201.04	199.92	200.19	202.77	200.13	198.73	199.3	200.36	199.53	199.94	199.6	199.61	201.58	202.46	200.81	201.93	201.38	198.5	200.12	202.75	199.55	201.44	197.97	199.99	200.41	200.8	199.02	199.31	203.05	200	199.92	200.42	201.46	200.29	198.8	200.34	200.59	198.76	201.16	201.17	199.82	199.25	201.6	198.5	198.4	198.81	201.31	203.06
218.78	218.02	216.69	219.1	217.79	218.48	216.88	217.19	218.8	217.26	219.56	218.47	215.76	217.4	219.7	219.35	219.81	217.56	218.55	217.56	219.02	215.64	217.32	216.66	218.33	217.14	218.24	217.34	216.96	218.79	217.59	218.58	217.39	217.5	218.31	217.67	219.1	220.87	217.87	218.18	219.05	216.93	217.83	215.08	217.32	217.05	217.67	216.77	216.23	220.34
202.09	204.27	200.3	200.91	203.15	202.43	202.1	202.43	201.73	201.29	202.74	202.6	201.73	202.24	201.53	201.97	204.44	199.75	203.27	201.5	202.77	202.16	204.29	200.66	202.8	203.31	200.45	203.01	203.83	203.64	201.11	200.88	200.99	200.74	200.79	201.92	202.62	203.84	203.14	204.11	201.86	201.74	202.09	203.15	202.19	201.36	201.8	203.57	202.71	203.86
201.66	199.72	200.9	198.77	200.68	200.61	200.77	198.9	198.37	199.44	199.83	199.51	198.51	200.21	201.11	199.4	200.62	197.95	200.42	200.15	199.72	202.12	201.41	199.01	198.86	202.08	201.64	200.41	202.21	200.19	199.85	202.85	198.48	201.78	201.4	201.2	200.03	200.3	200.56	199.64	199.97	199.16	201.37	200	199.9	201.44	200.42	200.66	201.13	199.07
218.68	218.27	214.45	217.9	216.39	216.77	216.99	216.81	217.48	215.49	219.75	216.3	217.97	218.26	215.35	215.83	216.56	216.65	217.56	217.81	217.58	214.87	216.41	216.86	217.96	217.19	216.16	215.61	218.22	215.66	215.66	219.22	218.63	217.43	219.07	218.24	216.07	215.63	217.31	219	219.72	217.02	217	216.28	218.25	218.64	217.85	216.4	218.57	215.31
200.3	200.48	199.95	200.53	199.28	199.43	198.72	201.8	201.3	200.91	199.24	199.14	198.72	198.88	200.44	200.02	199.79	199.84	199.71	199.37	201.62	200.51	199.15	199.63	200.11	200.11	198.72	196.34	199.22	198.69	200.31	199.42	200.85	200.22	200.78	199.9	200.34	199.15	201.78	198.67	199.93	198.69	199.21	199.61	200.52	199.94	198.66	200.06	199.03	199.99
203.88	206.81	204.47	206	207.53	206	205.31	207.54	204.33	205.7	205.11	205.46	205.23	207	205.85	207.3	208.57	207.63	206.15	208.1	205.85	204.74	206.31	206.02	208	205.92	205.98	206.26	206.81	205.82	204.46	207.71	206.01	205.26	204.6	207.24	207.7	206.31	207.24	208.87	205.67	207.34	206.02	205.99	205.45	204.45	204.34	207.62	206.5	205.28
208.21	208.75	207.26	208.88	207.98	209.47	207.77	209.87	206.72	209.05	208.33	212.19	207.19	208.78	208.69	209.84	211.05	208.98	211.26	209.72	209.77	211.35	207.02	209.93	210.85	208.3	211.54	207.64	208.86	208.69	210.41	208.23	210.24	210.11	211.16	207.14	208.41	210.68	210.06	208.01	209.93	209.49	208.88	209.88	211.91	209.51	211.86	209.36	209.55	209.72
212.49	210.79	211.63	212.18	212.26	212.85	212.79	211	210.24	213.58	211.39	209.42	211.62	213.87	213.06	210.64	211.62	210.79	210.22	211.1	211.44	210.2	214.64	210.87	212.46	211.76	213.23	210.76	210.96	211.63	210.24	213.44	210.2	210.84	209.62	212.69	209.96	211.34	214.45	210.59	210.85	210.67	214.44	211.36	212.3	210.88	213.68	211.18	209.76	211.04
204.92	203.61	201.46	204.07	204.18	203.97	203.08	203.02	201.31	203.86	205.15	204.34	204.69	205.11	206.01	201.83	204.64	205.59	205.01	203.67	203.41	203.32	201.26	203.73	205.25	202.06	203.12	205.82	203.97	203.96	203.58	203.11	202.25	205.33	203.29	207.27	203.34	202.91	204.21	204.71	202.39	204.72	204.6	205.91	203.64	205.42	203.23	203.75	203.45	203.73
203.07	202.04	204.11	205.07	202.72	202.53	202.02	200.17	202.51	203.8	203.41	203.25	202.14	204.21	203.14	204.74	202.98	204.04	203.06	200.83	203.88	204.45	203.26	203.47	201.45	203.67	205.43	203.09	203.53	205.37	202.76	205.82	202.3	200.92	205.56	204.3	204.54	201.35	204.59	202.97	203.06	201.28	204.4	202.91	202.69	203.78	203.08	204.14	202.36	203.29
206.03	207.67	206.81	205.74	205.31	206	206.15	203.99	205.42	207.59	206.13	205.46	205.6	204.99	208.1	206.49	206.1	208.51	206.41	204.34	206.52	208.32	206.07	205.24	208.87	207.9	207.77	205.21	206.99	202.14	209.15	207.25	206.97	204.39	208.73	206.76	204.1	208.32	205.39	206.72	205.5	206.23	208.98	205.57	205.85	207.13	207.88	207.25	206.91	208.73
203.87	205.74	203.84	205.39	208.73	204.77	207.07	204.27	205.34	202.88	203.31	202.39	204.24	206.27	204.92	206.04	203.25	205.83	205.04	204.2	205.62	205.11	203.4	204.26	201.46	205.13	204.64	204.71	204.09	206.04	204.91	202.95	205.24	206.85	203.65	203.73	204.05	204.47	202.23	204.54	204.98	204.01	204.72	204.76	205.12	206.96	204.41	204.2	205.87	203.15
206.43	207.29	205.97	204.9	204.69	204.58	208.22	204.85	204.63	205.14	206.07	209.06	204.13	205.74	206.96	205.69	207.74	204.11	206.62	207.17	204.82	206.22	207.03	207.62	206.14	207.66	205.22	206.37	204.49	208.19	207.16	206.83	206.52	205.85	205.96	209.51	205.97	207.7	204.84	207.65	204.7	207.17	205.39	206.87	207.81	207.94	205.5	204.49	207.34	205.69
201.01	200.61	200.24	199.2	203.9	201.6	200.12	201.4	201.74	201.33	199.24	201.01	202.5	202.6	198.89	201.24	202.92	202.19	201.3	201.87	201.84	200.29	201.3	202.65	199.77	199.28	201.09	200.21	201.01	202.66	199.76	203.72	199.94	202.15	201.74	200.06	200.15	198.63	200.21	201.12	199.54	200.46	202.8	201.81	202.49	204.43	199.43	200.48	199.97	200.34
208.33	209.36	208.92	207.14	207.7	208.33	206.07	208.1	207.39	206.78	207.09	205.47	207.01	206.14	207.29	209.44	207.93	206.81	205.17	207.64	208.84	206.92	207.14	206.09	207.44	207.36	207.64	206.58	208.98	206.78	208.2	207.26	206.69	205.66	206.45	208.37	208.13	207.03	206.71	207.81	205.1	206.36	208.75	208.69	206.99	207.22	205.81	208.6	207.22	206.41
199.69	196.82	198.76	198	198.91	201.88	203.02	196.83	199.05	200.35	197.08	198.7	200.28	199.38	197.65	200.01	199.89	200.7	199.14	198.17	196.61	198.21	198.88	199.68	200.77	200.38	200.12	198.86	199.49	199	200.06	198.11	199.45	200.8	199.69	198.13	198.17	199.66	200.37	200.53	199.59	198.53	200.43	201.7	199.93	198.51	201.15	200	199.37	199.38
208.01	208.02	209.42	209.74	208.56	209.66	207.35	209.55	209.3	207.69	207.99	207.58	209.34	206.87	209.71	207.9	209.43	208.29	207.83	209.5	210.65	211.07	209.48	210.49	208.04	209.79	209.91	210.84	209.65	209.01	210.25	207.65	210.53	208.24	209.52	209.96	208.48	207.73	208.35	207.78	206.01	207.95	205.37	208.58	210.15	209.64	209.65	206.72	212.42	207.51
201.86	202.27	202.34	203.39	202.96	203.72	203.91	201.54	204.84	203.9	202.64	205.84	202.77	202.27	203.29	205.1	203.95	202.44	204	203.15	202.37	204.95	201.69	203.11	204.13	203.57	204.65	204.82	200.97	200.77	203.2	202.84	203.41	202.49	205.43	203.34	200.99	203.35	204.65	202.78	203.61	203.84	203.62	202.65	203.32	203.81	204.53	202.84	204.18	201.18
214.84	220.24	216.69	217.17	216.91	217.93	214.36	214.51	215.34	214.81	216.94	218.97	216.26	216.35	217.04	216.46	213.62	217.36	217.45	217.44	215.9	216.3	217.29	218.7	216.75	216.47	216.59	214.38	216.35	217.72	216.71	219.41	215.35	218.36	216.21	216.76	214.82	215.36	218.69	217.92	218.37	216.67	217.93	217.15	218.45	216.21	217.21	217.9	214.72	219.13
205.1	206.4	207.47	206.66	209.22	208.12	206.77	206.2	207.01	209.32	209.8	208.9	205.43	207.53	209.78	206.55	206.65	208.28	206.44	207.66	206.52	205.97	207.4	209.07	207.04	208.09	208.66	207.19	207.52	208.43	207.71	207.81	209.49	208.45	208.03	208.49	206.56	207.37	207.82	208.97	208.03	205.63	207.61	208	209.85	207.41	209.04	206.28	206.74	207.75
206.07	205.16	203.09	205.36	205.39	204.78	205.42	203.06	202.63	203.22	206.06	206.2	203.73	203.03	203.9	205.32	203.4	202.5	206.45	202.38	206.44	205.04	204.72	205.39	206.62	202.15	204.57	202.48	204.4	205.05	205.08	204.79	205.59	204.33	204.08	203.83	203.98	205.97	204.83	204.42	205.61	203.19	206.45	204.56	204.61	204.91	203.62	206.35	204.49	205.53
209.66	211.59	207.56	210.74	205.59	209.02	210.39	206.41	208.24	209.04	208.25	207.88	209.44	208.25	210.88	208.62	208	210.05	206.61	208.29	209.04	208.6	210.52	207.93	208.61	209.9	211.26	207.48	209.93	208.26	208.95	208.04	207.82	209.04	208.97	209.12	208.91	207.9	210.13	209.26	209.41	210.61	209.47	208.68	208	207.43	208.84	209.14	208.6	210.02
209.39	210.44	212.09	208.47	211.71	211.08	211.21	207.4	211.46	212.37	212.12	210.66	212.31	211.31	212.34	210.93	210.63	211.45	210.38	211.88	210.82	212.01	213.03	212.89	208.53	209.84	210.99	211.99	213.71	212.21	211.69	210.97	212.86	213.87	211.05	211.66	211.08	210.73	212.51	210.56	209.43	209.92	213.47	213.05	211.28	210.99	212.56	211.21	213.33	209.7
207.09	206.94	206.36	207.35	208.63	209.33	205.93	207.23	207.86	206.42	205.91	208.04	208.48	206.81	207.61	206.8	207.61	206.58	205.97	208.49	207.43	208.15	208.79	206.29	207.3	207.83	205.13	208.34	207.35	208.69	208.2	204.35	207.61	206.57	208.48	209.23	207.77	207.07	206.08	205.26	210.37	206.26	209.99	206.63	207.31	204.58	208.15	207.46	207.52	206.24
213.14	212.76	212.21	210.01	211.82	211.49	212.09	211.46	211.52	209.56	212.11	212.43	211.35	212.77	210.74	212.41	211.04	209.35	210.4	210.87	212.01	209.21	212.07	212.66	212.13	212.37	213.59	211.63	212.12	211.6	211.76	210.12	210.66	213.04	213.75	211.11	211.37	214.02	212.25	214.45	213.32	211.89	213.86	214.72	211.05	210.06	210.76	211.23	209.89	211.42
201.72	202.75	200.08	201.56	201.85	204.01	204.97	200.56	200.4	202.63	203.91	203.58	201.18	203.32	203.27	201.6	201.16	202.39	201.77	203.18	204	201.78	201.89	202.88	202.13	199.71	201.32	202.46	202.21	202.22	203.45	203.05	200.89	201.53	201.7	201.65	200.93	202.74	201.85	202.18	202.52	202.52	204.65	202.68	198.82	201.61	202.55	204.04	201.67	202.3
208.62	209.35	209.27	209.57	207.65	208.31	209.06	210.68	207.12	208.76	207.23	210.54	208.94	207.82	207.58	208.1	209.42	207.43	207.24	210.61	207.3	209.45	207.39	206.69	208.32	207.94	208.91	207.35	210.07	208.77	209.52	209.78	211.23	207.79	208.39	209.74	207.65	207.6	208.74	209.46	208.74	208.98	208.38	208.52	208.16	209.62	207.52	210.54	210.3	209.14
203.14	204.92	202.13	202.95	203.49	201.34	204.57	201.95	205.21	201.76	203.15	202.95	204.53	201.78	202.4	201.64	202.32	201.93	200.57	203.14	202.69	202.58	203.05	201.39	202.34	204.05	202.63	204.84	202.61	202.14	203.08	202.48	200.94	205.54	202.33	202	202.87	204.61	202.13	201.81	205.6	203.23	204.05	202.49	204.79	203.17	204.78	201.78	205.17	201.85
204.15	204.49	206.45	204.16	205.09	201.93	202.24	205.02	206.16	204.89	205.58	205.51	204	204.06	202.38	203.49	204.09	206.17	205.99	205.47	204.16	205.1	201.84	203.7	202.52	204.25	204.23	207.12	206.24	205.72	208.45	205.44	205.83	205.81	206.71	203.81	205.38	203.47	206.65	204.09	202.04	205.88	204.97	206.09	206.03	205.26	205.96	205.69	206.59	204.47
196.93	197.59	196.74	199.86	198.16	197.09	196.42	196.06	197.89	196.82	197.75	197.36	200.8	196.8	196.73	196.67	199.01	197.7	197.82	196.41	198.52	197.04	197.71	196.5	200.14	197.6	197.12	199.86	199.98	198.4	197.1	195.57	196.78	199.19	197.21	200.65	198.81	199.96	196.86	198.34	196.19	198.21	199.31	197.52	199.34	197.24	196.13	199.4	197.99	199.77
212.93	212.45	212.22	210.75	211.66	208.82	211.64	212.57	211.03	210.11	212.59	213.87	213.23	212.22	212.06	209.76	213.1	213.75	212.88	215.12	211.95	210.89	213.57	212.77	212.48	213.25	211.61	211.46	213.14	213.72	210.05	210.91	213.94	210.5	210.94	212.98	211.23	212.32	212.9	212.01	213.03	213.3	213.85	212.07	211.11	212.8	209.87	212.76	210.24	211.1
209.34	205.64	207.17	210.07	207.23	209.29	207.15	207.75	208.23	209.24	211.18	210.39	208.3	207.67	210.35	207.61	209.27	210.01	207.37	208.76	209.32	210.1	210.35	208.52	209.17	208.31	206.33	209.69	208.46	208.37	209.53	208.52	206.84	207.49	209.33	209.37	211.53	208.6	210.14	209.97	207.84	207.73	209.62	210.2	207.01	208.93	208.48	207.4	209.47	208.45
203.28	203.29	203.07	203.02	203.31	203.44	199.81	201.97	202.86	203.55	205.34	200.64	204.93	200.92	204.72	202.46	201.78	203.69	201.91	201.82	201.92	202.59	200.38	202.26	203.01	204.81	203.26	201.7	202.32	203.45	200.6	202.22	204.83	200.69	202.65	203.28	203.03	201.03	203.16	203.59	205.1	204.2	203.23	203.47	202.39	201.25	205.64	201.3	203.8	202.76
209.54	213.16	212.77	211.38	209.61	210.11	212.84	212.71	213.9	212.76	211.7	213.65	211.7	213.36	211.62	212.66	211.99	213.16	212.24	211.62	209.95	211.03	213.02	211.82	211.26	213.91	213.88	213.31	213.71	211.91	213.92	211.76	214.58	212.22	212.74	210.72	211.51	211.17	212.67	213.57	213.52	213.59	210.91	210.66	212.91	210.37	211.98	213.54	210.96	211.52
205.23	210.33	205.43	207.69	205.15	207.42	206.1	207.62	208.47	209.08	207.58	209.25	208.38	209.05	208.05	207.29	207.39	210.06	207.02	210.37	208.83	207.08	208.49	206.74	206.93	206.56	205.77	209.79	207.85	207.5	206.49	208.99	205.92	209.21	208.84	206.52	207.95	209.48	208.27	207.48	207.7	206.78	207.57	205.51	207.2	207.99	208.14	208.34	206.84	207.81
217.18	219.49	217.72	218.14	217.44	217.45	217.39	216.68	217.83	216.74	215.85	215.72	217.45	217.91	217.02	215.93	216.99	217.28	217	217.18	215.83	216.48	216.58	216.58	217.45	217.58	217.09	216.93	216.79	216.3	215.48	215.85	219.16	217.4	215.73	215.21	217.14	216.9	217.01	217.39	215.67	214.57	214.68	215.7	217.66	218.89	213.87	216.4	217.36	218.69
213.14	213.24	211.55	212.02	212.12	212.07	213.27	212.48	211.36	212.43	212.38	209.88	213.55	212.11	212.18	210.46	213.6	211.91	213.33	213.01	214.33	211.29	213.39	211.64	213.18	212.29	212.35	212.8	214.26	213.69	213.53	212.5	212.22	213.87	210.28	210.98	215.04	210.11	212.58	212.38	210.95	212.89	213.97	211.35	212.93	213.48	210.81	213.13	213.37	211.25
216.49	215.53	216.28	216.35	218.41	215.31	214.75	216.7	215.76	217.04	219.45	218.18	219.5	216.74	215.48	215.12	216.25	217.56	217.49	214.99	216.83	217.21	216.78	217.51	218.06	215.84	216.1	216.75	218.91	214.83	216.98	217.72	215.61	216.46	216.93	216.73	219.86	216.95	215.03	217.02	217.68	216.06	216.71	217.13	216.53	218.98	215.97	217.94	216.55	217.52
206.13	206.35	210.21	209.72	208.27	208.88	208.28	208.39	206.68	208.3	206.59	208.08	208.2	207.09	205.35	209.04	205.33	207.74	208.1	206.65	208.91	209.7	208.78	205.99	207.16	209.68	205.71	209.37	207.64	207.66	208.61	207.26	207.08	206.38	206.94	207.8	210	207.4	207.96	206.99	207.84	207.15	208.09	208.43	207.79	206.96	205.32	205.94	207.85	207.19
203.47	204.91	204.52	205.5	206.27	206.14	203.75	203.07	205.22	203.94	206.05	205.12	205.9	202.88	205.08	205.11	203.44	204.57	205.95	204.12	204.79	207.25	205.19	205.11	203.67	205.37	203.07	205.03	204.51	204.67	206.8	205.31	202.97	205.18	205.31	203.06	206.28	205.37	205.16	204.26	204.14	205.8	204.09	204.05	205.97	203.85	206.3	205.19	204.84	204.85
203.4	204.02	203.12	201.34	205.15	201.78	203.87	200.24	202.67	200.42	203.34	202.59	202.61	203.98	203.03	204.41	203.01	204.04	202.93	204.49	202.59	202.25	206.01	202.21	203.84	203.04	204.24	203.35	204.41	204.66	203.57	202.91	204.5	202.84	203.6	200.52	201.12	203.45	202.85	203.45	202.12	201.66	203.93	201.38	201.1	203.18	202.24	203.39	204.11	205.24
207.32	210.74	206.66	208.68	210.78	208.9	206.67	208.13	207.78	208.52	208.22	209.5	211.12	210.24	209.41	209.4	209.78	208.42	209.39	207.71	209.33	209.12	208.19	209.21	207.25	210.64	210.97	208.02	209	206.34	208.96	207.73	208.54	207.58	209.64	209.05	210.14	209.49	208.09	209.25	207.95	210.14	210.35	209.76	206.27	208	206.51	206.78	209.87	209.45
210.48	208.18	208.48	207.55	209.21	209.84	207.95	208.64	206.46	210.3	208.32	208.95	207.4	208.85	208.88	208.36	208.93	208.72	208.95	209.17	208.37	207.34	209.52	208.94	205.57	206.89	209.78	209.5	209.23	207.83	208.42	209.9	206.7	209	207.64	207.29	207.62	208.91	209.07	209.37	206.94	208.92	206.96	210.84	208.54	207.54	208.65	207.99	207.98	207.24
218.41	216.53	217.07	215.2	216.01	218.57	218.3	217.29	216.2	218.41	216.84	217.22	216.35	215.9	217.88	216.82	216.87	218.34	217.09	216.93	217.08	216.21	217.13	217.21	215.28	218.66	218.24	218.09	215.6	218.3	218.32	217.97	217.42	216.6	216.94	217.77	216.37	217.02	215.46	217.68	216.17	218.23	217.88	217.04	218.29	216.18	216.79	215.57	218.99	215.41
201.37	200.59	202.17	204.7	203.52	200.24	201.99	202.88	202.39	202.31	203.97	199.93	204.85	204.97	202.78	204.49	203.68	201.73	202.39	204.41	202.34	201.37	200.78	201.97	201.97	202.42	203.42	201.85	203.13	202.97	205.62	204.58	202.07	200.58	203.85	203.52	203.63	200.44	202.21	203.32	203	201.44	203.33	202.39	201.27	199.6	202.08	203.32	202.95	203.02
210.93	211.02	208	207	210.08	207.35	210.35	209.55	207.84	208.3	208.73	208.64	209.37	209.52	206.06	208.26	209.23	206.65	207.7	207.78	209.18	208.45	208.85	209.1	210.75	207.9	208.62	209.38	207.65	208.4	207.86	208.43	210.3	208.94	209.81	210.65	209.61	209.89	209.4	208.3	209.76	207.29	207.91	209.16	209.5	207.73	210.31	209.52	209.55	208.3
213.98	213.98	212.9	211.57	212.84	210.76	212.01	210.87	213.99	211.56	214.51	210.36	213.99	214.35	210.31	211.8	210.41	213.44	213.92	213.04	214.25	212.95	213.62	212.57	212.99	212.41	212.84	212.76	214.2	211.16	212.97	211.98	212.43	214.52	213.85	213.59	214.05	214.39	211.95	212.5	216.33	213.57	214.44	211.73	212.72	212.12	212.88	214.91	211.13	214.03
212.6	212.2	209.12	210.83	213.01	209.72	213.96	210.68	210.54	211.86	213.6	210.86	213.77	213.78	211.36	210.4	212.38	211.08	213.32	211.72	211.44	214.26	209.79	213.55	213.22	211.5	211.94	211.01	211.46	211.29	212.37	211.28	211.99	212.37	212.68	209.79	211.91	213.14	211.8	211.26	212.11	214.5	213.01	215.28	211.33	208.68	210.97	213.3	211.09	213.39
211.71	212.97	212.24	212.36	211.15	212.11	213.42	211.15	211.57	209.54	209.94	209.96	211.29	211.4	210.02	212.58	210.81	211.86	210.72	210.29	208.99	211.98	212.7	210.32	209.1	209.76	213.08	212.9	210.95	211.61	211.36	211.95	212.58	209.98	210.44	211.09	211.89	208.42	211.88	210.41	212.87	212.86	209.09	211.09	211.95	212.88	212.78	210.18	209.93	212.07
203.43	203.3	202.36	201.2	202.26	202.36	201.6	201.94	203.69	203.4	199.84	200.97	200.62	202.49	202.2	202.68	202.66	203.57	203.3	201.95	200.83	203.99	203.72	202.72	200.81	203.95	202.21	203.82	200.65	202.73	203.62	201.65	203.8	200.92	203.19	203.68	202.56	202.19	202.7	202.52	203.39	200.34	201.01	202.71	205.03	202.78	203.98	204.45	199.62	202.08
214.11	213.67	212.19	215.12	214.38	215.34	213.89	212.31	210.87	212.75	212.87	213.39	212.88	212.91	210.46	212.47	212.34	213.6	210.2	213.32	210.48	211.91	212.38	214.38	212.22	211.8	212.12	211.93	212.53	214.21	213.8	214.59	213.92	214.65	214.42	213.78	212.27	213.85	213.38	213.15	212.74	211.31	214.92	211.91	212.19	211.87	214.18	214.09	212.05	212.8
207.23	208.69	206.33	206.43	209.54	204.38	207.33	206.95	207.64	209.51	208.18	208.27	208.21	207.12	208.01	208.87	207.76	209.42	209.75	208.51	209.59	207.76	207.1	206.84	206.78	206.77	207.14	206.39	208.27	207.69	207.01	209.32	206.19	207.2	209.07	207.54	209.2	206.47	209.2	207.47	207.5	208.31	208.07	207.34	205.84	204.73	207.03	207.26	208.69	206.44
208.05	208.15	208.93	206.8	209.44	207.17	208.24	209.16	209.49	207.77	209.49	209.86	209.57	211.09	211.58	209.57	207.32	210.02	208.26	210.39	208.68	209.37	205.57	209.95	207.02	209.55	206.89	209.73	210.23	207.95	207.48	208.72	207.49	211.97	209.15	208.65	210	205.93	209.56	209.11	208.32	207.87	205.91	210.17	208.47	206.85	209.84	210.08	209.73	209.49
202.3	202.77	202.25	201.61	204.93	201.84	204.05	203.11	205.5	204.58	203.79	201.39	201.83	201.79	200.44	201.46	204.05	202.56	202.82	203.72	202.14	202.25	202.85	200.84	204.41	200.59	203.37	200.67	201.57	201.49	203.14	202.38	202.65	203.46	201.4	201.31	201.33	203.04	201.56	200.6	202.54	200.73	201.56	202.25	201.22	205.39	202.45	202.34	202.74	203.48
209.8	206.15	207.09	207.05	208.97	207.66	206.21	208.73	206.78	205.07	210.2	207.59	207.32	210.06	208.02	207.93	208.27	207.23	206.7	208.82	206.94	204.91	210.19	208.32	210.55	208.71	209.14	207.76	206.91	206.12	205.84	208.17	206.44	209.09	210.52	206.69	208.25	206.9	207.83	209.44	208.17	207.9	208.32	206.44	208.88	207.8	206.79	208.12	208.58	206.99
206.45	206.62	206.95	204.74	207.46	204.83	208.04	208.15	204.46	206.51	204.82	204.92	205.68	206.97	206.22	207.72	205.65	206.07	205.94	206.35	205.8	205.22	206.01	204.64	205.81	205.16	206.94	206.59	204.95	206.91	205.93	207.66	207.87	207.34	207.22	206.01	204.88	207.71	207.08	205.82	206.38	206.7	205.7	204.62	205.31	207.11	204.88	208.84	208.31	207.12
202.81	201.81	205.51	203.58	202.39	204.18	205.22	203.7	206.29	204.13	203.6	202.92	204.63	202.46	203.83	201.54	200.67	204.12	203.18	202.61	202.98	204.32	202.69	203.41	203.54	203.62	203.86	205.69	205.09	202.44	205.04	204.19	204.55	203.62	202.49	203.25	205.15	205.01	204.91	205.39	203.26	204.12	205.51	203.86	204.67	203.96	202.89	204.8	203.71	203.42
206.83	209.69	208.17	208.52	206.95	210.2	210.22	206.95	208.93	209.28	207.26	207.87	209.59	207.17	207.91	208.65	208.71	209.13	208.6	209.18	209.58	209.74	208.18	209.03	207.7	208.64	207.43	208.45	209.56	209.4	206.43	209.52	208.61	209.03	209.84	208.18	208.97	209.66	207.28	207.92	206.31	208.43	208.51	206.35	208.39	209.51	207.18	207.84	210.11	207.43
206.8	209.24	207.97	207.12	210.01	207.65	208.7	209.29	211.12	208.43	206.8	210.52	208.62	209.75	206.55	208.96	210.23	208.72	206.53	209.24	210.04	209.65	208.27	209.82	208.88	209.55	208.91	208.59	209.47	208.39	208.82	208.21	210.51	208.09	208.59	207.72	208.58	208.66	205.43	208.6	210.3	207.63	209.13	206.47	209.27	208.31	208.72	207.89	208.12	208.95
203.09	203.12	204.22	201.82	202.79	203.08	200.2	202.94	202.25	201.69	203.82	201.88	200.98	202.29	201.36	202.81	203.14	205.05	202.18	201.11	203.22	202.77	201.35	201.74	203.77	203.44	201.04	199.3	201.98	202.72	201.42	200.55	201.86	203.48	204.65	202.35	202.76	202.4	200.89	201.45	199.9	202.36	202.39	202.65	201.59	201.4	201.67	201.36	200.23	202.05
207.16	205.9	208.27	207.34	209.07	209.74	208.58	209.19	206.37	207.76	206.76	206.07	208.41	206.08	209.89	204.69	208.15	209.13	206.17	206.2	210.1	207.7	208.5	207.09	205.74	205.78	208.42	208.97	209.38	209.8	209.39	208.54	206.09	207	206.22	207.42	210.13	207.98	207.97	209.41	206.02	207.27	207.43	207.72	208.28	209.55	207.98	206.98	208.72	205.85
215.7	216.18	214.89	220.15	214.75	215.07	218.3	214.89	217.72	218.99	217.82	214.39	216.65	217.27	215.33	214.99	215.5	218.76	218.06	217.43	217.49	216.9	217.19	216.99	216.91	217.34	216.6	217.75	217.82	215.6	216.49	215.82	215.56	216.57	217.69	215.64	218.04	218.2	217.22	216.48	216.27	217.21	215.35	217.47	216.74	216.91	217.34	217.53	217.02	217.27
198.93	199.02	196.62	199.49	199.11	199.43	199.66	201.27	196.54	198.89	199.97	197.68	199.38	200.19	198.44	198.55	198.19	196.8	197.99	198.71	201.43	199.35	196.99	200.76	199.38	199.11	201.22	198.53	199.06	199.75	200.14	200.4	199.05	200.5	198.17	198.86	199	198.38	200.58	198.04	197.38	201.82	201.37	201.6	201.77	196.25	200.39	198.84	199.88	200.06
204.25	203.79	203.1	204.1	202.39	204.79	202.88	203.12	201.01	203.69	204.35	206.32	199.9	204.29	203.74	204.73	202.66	204.98	202.57	202.14	202.91	203.61	203.95	202.85	203.98	203.27	202.77	202.97	203.62	200.82	204.3	202.5	204.68	203.26	205.22	203.14	204.1	205.14	206.7	203.73	203.17	202.86	202.86	201.29	203.89	204.09	207.27	204.33	202.52	201.24
203.47	202.09	201.08	204.06	200.58	201.8	205.33	204.35	202.29	202.87	202.25	205.02	203.57	204.72	202.32	203.75	203.04	201.75	202.14	205.7	203	200.68	204.45	203.72	204.58	202.45	203.08	203.01	204.2	205.48	204.55	203.13	202.42	203.49	203.78	203.74	204.24	202.34	203.52	205.39	204.91	202.98	204.56	203.32	200.23	204.71	203.87	202.72	203.84	202.67
201.04	199.52	199.43	199.97	200.28	200.23	198.94	202.43	201.34	199.77	201.39	199.34	199.35	199.55	201.27	199.6	202.69	199.88	199.74	201.82	199.57	201.17	200.85	198.09	200.49	201.55	199.38	200.92	200.49	200.17	200.85	199.99	197.93	201.01	200.24	200.74	201.3	198.45	201.72	201.22	201.17	199.68	203.1	200.81	198.71	201.56	200.43	200.6	201.79	199.68
208.33	207.22	208.48	206.31	209.23	206.88	208.58	209.61	206.63	207.01	207.95	208.27	206.71	208.1	206.17	209.08	206.8	210.67	206.31	206.53	208.73	208.77	208.86	208.8	205.86	208.14	209.25	207.64	207.38	209.81	208.61	209.21	207.34	207.5	208.57	206.38	207.46	207.4	206.73	207.1	209.42	208.56	205.33	209.12	207.17	205.59	208.38	209.4	210.26	206.07
201.99	198.92	202.64	200.41	200.68	198.8	200.98	202.16	201.36	199.71	199.77	199.36	201.73	201.27	201.66	200.34	200.6	201.1	201.32	200.82	200.42	200.04	199.74	200.72	199.19	201.16	199.46	202.31	200.11	200.21	200.23	200.95	201.48	199.76	200.95	199.59	201.39	203.26	200.94	201.09	199.91	200.57	200.12	199.67	198.78	201.45	200.41	200.48	202.03	199.23
202.04	201.06	199.92	199.85	201	200.73	198.93	200.41	199.3	199.65	200.17	198.54	200.16	199.76	198.15	199.07	198.81	198.42	198.4	197.31	196.82	198.46	201.15	199.28	199.2	197.35	201.68	199.25	198.9	200.22	200.72	199.44	199.91	199.23	199.04	199.33	199.68	200.49	199.69	197.75	201.78	196.82	198.66	200.09	198.4	197.77	200.19	200.54	199.27	199.95
202.83	201.82	205.23	203.96	204.06	202.85	201.8	202.79	202.72	205.02	201.96	203.03	204.69	203.39	201.64	203.9	203.62	206.35	202.66	204.89	202.84	204.56	201.7	204.5	204.97	203.34	205.76	203.03	204.08	204.81	202.11	204.12	202.04	205.74	206.03	204.27	204.73	204.94	204.63	205.42	205.61	202.54	203.27	203.16	202.14	204.57	202.79	203.69	205.74	202.92
211.7	211.8	209.94	210.48	211.99	213.44	212.98	210.66	209.4	211.51	212.03	211.07	209.25	212.11	210.23	210.78	211.67	211.68	212.8	211.94	211.56	211.35	210.55	210.66	212.37	210.37	213.94	209.87	212.54	214.17	211.98	212.62	211.8	209.76	213.63	210.08	209.72	211.1	212.03	210.75	213.16	211.38	213.46	211.17	211.6	212.07	211.11	210.24	212.69	211.32
202.29	203.02	203.01	202.13	201.8	203.58	204.06	202.16	201.34	203.2	200.05	203.01	202.63	203.57	203.08	202.62	201.77	203.64	200.46	204.9	200.31	203.3	201.14	203.02	199.3	201.62	201.95	203.51	202.31	201.12	201.5	202.06	204.81	202.57	205.73	203.49	205.83	203.18	203.58	204	201.43	202.54	204.55	203.6	202.98	201.98	203.26	203.65	202.2	201.67
197.03	197.77	198.11	197.48	200.97	200.07	197.04	194.68	196.47	197.35	199.52	197.33	198.81	198.73	196.48	196.66	198.79	197.03	200.15	196.98	197.73	201.04	199.64	199.55	196.34	197.28	199.28	196.7	198.42	196.47	197.67	198.69	197.39	195.84	197.1	199.92	196.33	199.3	198.11	199	197.89	196.82	197.43	196.34	198.05	197.04	197.27	197.99	198.3	197.56
195.5	193.92	196.98	196.32	194.39	195.62	195.01	196.5	196.66	194.62	196.03	195.51	193.62	194.63	193.41	195.92	195.42	194.85	195.48	193.12	193.58	194.61	195.02	191.98	196.23	197.37	193.91	195.19	195.48	197.28	194.68	192.68	194.79	194.91	197.04	195.71	194.34	195	195.37	195.97	195.59	195.53	194.91	194.65	197.79	194.85	196.7	193.69	191.62	197.64
210.07	208.1	205.99	209.55	209.67	207.66	208.54	209.69	210.45	206.25	207.25	208.54	207.54	210.14	208.57	209.73	206.19	208.24	207.23	206.94	207.95	211.46	209.36	207.93	207.22	209.98	207.77	209.74	206.29	207.4	208.88	210.12	210.67	209.21	209.14	210.25	209.94	208.45	208.76	207.98	206.71	208.58	208.61	209.6	208.42	208.78	208.87	211.58	208.98	207.55
212.42	209.64	208.78	207.7	208.38	209.46	208.87	210.59	210.32	209.77	210.02	208.81	208.8	207.46	210.16	208.57	207.63	211.73	211.01	206.95	210.4	211.25	209.6	211.17	210.96	209.62	209.38	209.4	210.19	207.88	210.22	208.94	209.69	210.19	208.01	209.22	209.05	210.9	209.61	209.34	209.7	208.48	210.08	209.5	209.77	211.68	209.36	210.65	209.48	208.83
203.52	205.26	204.44	205.44	207.04	202.24	204.35	204.65	205.25	205.2	202.8	204.29	202.26	204.13	205.16	205.3	204.86	203.87	203.27	205	202.76	207.08	203.9	205.53	204.5	205.75	207.09	203.6	203.94	205.25	203.25	205.2	206.43	204.81	205.26	203.7	204.52	204.49	206.2	204.16	203.68	206.63	202.39	203.39	205.47	207.33	206.77	203.78	202.31	205.64
213.64	213.78	212.34	211.78	213.39	211.48	212.78	210.45	211.59	213.89	213.07	210.99	215.4	212.44	212.35	212.55	209.38	214	213.15	211.64	211.67	212.29	213.41	212.36	211.69	212.63	213.87	211.85	210.56	214.44	212.84	212.71	212.24	213.9	213.41	213.6	211.14	213.47	212.5	211.41	211.71	215.8	214.03	210.24	211.37	212.46	213.44	212.79	215.25	214.91
196.69	193.42	196.52	195.08	197.24	194.75	195.76	196.48	194.72	194.91	197.62	195.57	197.11	194.44	195.88	195.35	196.37	194.48	194.16	196	194.2	196.25	196.23	195.59	194.39	196.38	195.37	196.03	195.29	193.8	197.1	196.29	196.58	194.78	195.24	196.05	195.35	195.02	192.15	195.09	192.6	192.27	193.74	193.91	195.2	194.03	195.81	194	196.64	194.45
209.3	209.65	209.94	209.03	207.49	209.37	208.77	209.43	208.35	210.4	208.45	207.39	209.51	208.71	208.71	207.37	211.35	208.39	207.7	206.21	207.95	207.79	208.08	207.49	208.6	208.22	209.91	208.83	210.19	208.49	207.99	208.91	210.34	208.72	210	209.26	208.29	208.36	209.11	210.52	208.5	209.79	209.27	208.03	209.63	207.72	208.3	207	209.22	208.83
204.99	209.23	204.76	207.07	208.22	207.74	209.09	207.49	207.41	209.77	209.39	206.84	207.46	208.71	209.73	207.61	208.49	207.94	206.2	208.38	209.76	209.6	208.62	204.67	208.24	208.34	206.33	208.98	209.85	207.63	206.9	206.2	208.04	205.16	208.67	206.78	208.11	209.73	210.07	206.39	208.28	210.06	206.09	206.18	206.59	206.64	206.85	208.72	206.7	206.91
218.12	216.74	218.45	218.05	218.76	215.91	213.77	218.14	215.97	217	220.7	219.66	217.74	216.7	217.34	220.05	216.12	218.32	217.32	218.36	217.94	219.13	217.2	219.3	218.16	217.08	219.3	220.53	217.76	216.68	219.91	216.15	218.22	218	218.49	218.73	217.47	219.04	216.79	217.74	217.56	217.95	216.79	216.57	217.25	217.59	217.59	217.35	216.84	216.48
206.46	208.37	207.57	206.15	204.52	205.38	206.61	207.81	204.05	207.66	205.78	206.46	204.51	206.64	208.59	207.05	203.72	206.91	205.27	205.73	207.09	206.56	208.25	205.75	206.57	205.3	205.37	206.8	205.66	205.62	207.92	206.56	204.42	204.94	205.38	208.09	206.88	206.13	206.03	204.25	206.29	205.62	206.82	207.19	206.26	206.58	207.47	205.74	206.4	205.4
205.25	201.16	203.48	202.28	202.89	201.26	201.54	203.96	204.15	202.92	203.32	201.2	201.25	202.04	204	203.27	204.12	202.22	201.03	203.65	203.79	203.57	203.45	202.47	201.3	201.25	200.83	200.84	202.51	203.6	203.09	202.05	202.21	203.58	201.56	201.21	203.68	201.5	203.67	201.15	202.89	201.48	200.7	200.88	203.86	199.35	201.1	202.09	201.8	201.7
203.44	204.17	202.63	201.84	202.32	204.61	203.62	202.74	203.7	202.95	204.1	202.74	204.32	205.47	202.62	201.46	201.86	203.4	203.02	203.97	203.14	204.36	202.47	204.68	203.32	202.61	203.93	203.23	203.36	203.7	206.06	204.52	203.49	202.45	204.97	205.89	202.46	202.96	203.02	203.42	202.51	205.08	205.02	203.12	203.52	204.18	202.53	203.62	203.71	203.76
216.21	216.36	218.94	217.53	217.13	218.23	217.02	218.14	217.35	216.59	217.4	215.45	215.59	217.78	217.15	214.82	218.85	217.53	217.14	217.9	215.74	216.73	217.07	215.94	217.4	217.26	215.08	217.65	215.39	216.94	218.45	218.15	217.36	217.9	214.92	217.8	217.42	216.26	215.3	216.15	217.76	218.34	218.9	217.7	217.62	214.54	216.13	215.65	216.14	217.43
205.95	203.8	202.5	204.62	201.82	206.05	204.3	205.63	204.41	204.36	204.92	203.11	203.05	205.04	205.61	205.03	206.98	204.67	207.18	204.31	206.24	203.26	207.23	206.7	204.98	206.63	206.77	204.87	205.54	206.33	203.85	205.53	200.98	206.1	203.09	202.71	204.37	204.2	204.57	205.77	206.78	204.55	204.77	205.94	204.22	206.5	204.88	203.8	204.38	204.47
203.37	204	206.36	203.33	202.19	200.08	204.27	200.94	204.75	203.01	201.43	204.45	202.61	204.11	203.86	205.26	204.53	202.3	202.95	201.26	206.92	201.13	201.69	203.32	202.8	204.3	205.9	202.99	202.89	202.38	204.74	203.9	203.5	201.73	204.3	203.36	202.6	201.95	205.8	203.1	202.37	202.43	201.98	203.27	203.48	202.88	203.54	203.85	203.71	204.04
213.1	211.64	210.8	212.86	210.72	213.86	213.6	213.53	213.11	212.73	211.39	212	213.7	212.18	210.86	209.66	214.08	212.67	215.57	213.31	212	213.2	211.98	212.64	213.72	213.38	211.08	211.94	211.73	211.27	212.98	212.12	215.05	213.62	210.44	214.12	212.71	211.68	213.03	212.55	213.34	211.48	213.69	209.02	209.91	213.52	214.25	211.57	210.96	210.57
202.13	199.99	200.5	200.88	201.62	201.52	201.09	201.32	202.91	202.1	201.33	199.73	201.22	200.16	199.95	200.68	201.1	202.38	201.23	202.31	201.11	200.97	200.82	200.68	200.53	201.23	201.51	200.35	199.32	201.87	199.9	201.77	201.95	200.78	198.79	201.89	201.15	202.42	203.7	200.71	201.02	201.2	200.51	201.72	201.34	200.11	199.14	199.49	201.96	201.42
211.05	213.1	208.89	212.11	210.53	212.76	212.67	211.62	212.91	213.09	213.77	210.99	210.4	210.96	210.72	213.33	211.52	212.41	212.35	214.34	211.39	211.06	212.93	212.91	213.04	212.83	213.66	208.51	211.37	211.91	211.22	211.3	211.98	213.98	211.94	211.03	212.59	212.17	214.55	213.57	212.28	212.28	211.43	210.79	211.93	208.57	211.05	211.72	211.08	211.9
210.45	209.43	210.57	208.54	211.28	209.62	207.9	208.34	208.57	209.25	205.99	210.29	209.49	205.72	207.94	207.91	208.13	208.09	209.03	207.89	209.09	207.4	209.02	209.06	209.09	206.91	208.54	208.03	208.65	209.55	210.11	206.81	209.52	209.41	208.33	207.84	208.34	208.47	207.5	211.11	209.3	207.77	207.92	207.91	210.23	208.02	208.91	208.67	208.21	209.98
204.43	202.87	203.62	204.52	205.3	206.48	203.79	205.56	206.15	204.46	205.1	205.67	206.82	204.88	201.48	202.25	204.87	204.08	203.93	203.69	204	205.02	204.77	203.35	203.52	201.88	205.6	203.42	202.22	204.2	203.93	204.65	204.67	204.77	205.15	205.46	206.52	205.58	203.63	203.24	204.32	203.14	206.4	205.33	206.01	207.44	203.9	204.63	202.12	204.03
204.66	201.91	204.66	202.45	202.87	201.83	204.65	205.21	203.56	203.54	206.97	203.44	203.35	204.8	203.19	206.3	202.72	203.12	205.28	204.41	205.11	203.26	204.3	204.66	205.27	205.77	202.72	205.58	204.51	204.89	203.22	203.51	203.03	203.91	205.13	202.4	203.38	204.65	202.33	203.51	204.36	205.58	205.5	204.84	202.72	203.45	203.46	202.81	203.4	206
207.58	206.12	207.09	208.3	207.47	207.39	209.35	207.84	205.55	208.21	208.07	207.93	207.79	207.57	206.85	206.7	207.08	208.85	207.55	209.12	206.12	206.93	208.68	209.92	210.68	206.53	204.95	207.6	207.73	208.63	211.28	206.98	208.3	205.95	207.09	206.89	206.2	206.63	207.06	207.81	209.26	207.72	208.23	207.36	206.12	210.17	207.26	209.44	206.52	205.9
207.74	206.74	208.45	207.33	206.51	207.93	208.81	208.88	208.53	209.56	208.84	209.64	208.66	209.9	210.02	206.73	208.14	208.47	209.62	206.9	211.59	208.87	207.59	210.79	208.34	208.72	207.55	209.31	206.86	208.56	209.11	208.46	210.58	207.29	206.66	210.57	208.53	205.4	206.63	208.56	209.68	208.58	208	206.49	209.65	208.68	208.29	208.71	207.75	209.66
207.68	210.37	208.54	209.99	211.14	206.14	208.92	208.07	210.13	206.93	208.66	207.01	207.37	207.5	208.75	207.68	209.03	208.01	209.46	209.09	207.68	210.46	207.31	210.06	209.55	211.3	209.69	208.77	211.15	208.16	208.5	208.58	212.45	206.98	209.95	209.03	208.61	209.64	209.76	209.62	208.24	209.12	208	208.61	209.65	207.71	208.11	208.75	207.19	209.05
212.33	209.63	212.45	213.72	213.34	211.85	211.06	213.42	212.67	211.13	211.35	212.01	211.41	212.05	209.31	210.19	211.6	211.97	211.09	210.54	210.88	211.23	212.42	211.88	211.16	212.99	212.21	211.36	212.22	212.85	211.02	211.17	211.97	212.74	212.19	212.37	212.21	212.11	209.43	213.75	213.48	211.64	212.04	213.18	213.37	211.06	212.7	212.15	211.74	213.14
213.08	215.08	212.8	212.34	212.31	212.88	213.27	213.49	213.82	213.67	212.7	210.49	211.83	212.24	211.59	212.47	211.56	211.65	213.51	211.85	212.7	211.05	212.88	215.75	210.2	212.45	210.88	211.62	213.78	209.41	211.42	214.4	212.69	212.36	213.71	213.62	211.88	213.72	211.43	212.61	210.09	213.21	214.1	211.33	212.63	210.1	212.85	213.18	211.55	211.86
204.33	204.81	204.36	204.33	202.57	205.83	204.5	203.93	205.62	205.02	201.8	203.2	205.46	204.16	204.72	200.52	202.15	202.81	203.61	204.1	202.72	204.47	204.06	202.26	203.44	202.21	205.25	203.29	201.95	205.26	205.47	204.59	204.46	204.38	204.36	203.21	203.13	202.65	206.96	204.97	206.07	201.73	203.85	205.09	207.04	204.86	205.5	202.11	202.55	203.24
214.27	212.11	215.92	213.01	215.57	213.16	212.53	213	213.83	213.32	216.04	212.94	212.91	212.14	212.68	210.99	214	213.84	213.57	209.26	213.47	214.13	214.68	213.2	213.2	215.35	210.93	212	212.49	213.44	213.33	213.56	213.14	211.93	211.57	212.92	213.58	212.67	213.8	212.4	214.76	213.01	211.88	214.03	213.22	211.9	212.43	212.39	213.28	214.84
219.33	217.78	216.87	219.02	217.56	216.72	218.01	221.49	218.45	217.02	218.39	215.94	217.7	219.04	217.74	217.13	218.85	217.28	215.8	216.92	217.49	217.18	218.62	219.45	219.43	217.71	215.71	218.71	217.89	217.42	217.58	218.71	218.69	218.51	217.95	217.24	216.34	219.95	216.27	217.81	217.31	218.46	219.37	218.53	217.34	219.47	218.24	218.04	216	218.24
211.86	214.08	210.94	212	212.42	209.52	213.12	214.03	213.34	211.34	212.12	213.3	212.23	211.62	211.05	211.64	211.66	212.18	209.61	213.23	212.38	211.96	211.79	209.68	210.15	210.33	209.96	212.1	212.62	210.72	211.39	211.03	211.15	211.06	210.77	211.53	212.94	212.18	209.82	210.64	212.89	213.07	211.76	210.15	211.55	211.01	208.46	213.47	211.52	211.81
206.69	206.66	209.41	209.04	207.89	208.52	207.95	207.28	208.35	207.72	207.01	207.8	210.62	210.96	209.45	207.09	208.4	207.62	208.9	210.5	207.74	209.92	208.15	206.33	207.16	205.66	208.09	208.24	206.77	207.85	207.11	206.77	205.98	207.36	206.95	207.82	208.27	206.04	207.29	207.98	209.29	208.42	207.11	209.51	209.18	206.33	208.78	207.76	206.6	208.17
199.83	200.24	197.68	198.47	200.04	199.76	198.55	200.29	202.19	200.96	198.71	200.53	201.08	200.95	197.47	199.89	200.33	201.43	199.2	201.05	199.33	197.96	200.65	197.62	200.39	198.65	196.04	197.19	199.45	202.22	200.9	200.55	199.9	201.96	198.02	197.19	199.15	200.63	198.6	198.77	200.3	197.36	201.38	199.56	198	203.43	198.17	199.42	198	199.96
204.17	203.64	203.07	206.7	206.63	203.21	203.31	204.18	205.02	202.96	205.18	205.24	206.52	206.79	206.37	204.71	205.4	203.87	206.59	204.04	204.63	206.45	203.9	202.25	205.31	206.19	205.55	203.64	203.29	204.41	203.41	205.04	206.96	204.02	205.8	204.6	203.04	207.38	205.44	203.93	203.17	202.19	205.52	203.6	204.25	204.45	206.41	203.53	204.94	204.43
208.35	208.64	209.64	210.31	207.42	207.16	207.13	209.84	208.73	208.52	207.45	208.34	210.15	208.2	208.81	211.07	208.45	209.47	209.05	208.65	207.9	207.73	209.74	207.51	211.18	207.09	209.12	208.63	209.42	213.26	209	210.02	206.54	207	205.15	208.76	209.6	208.22	210.29	209.75	209.03	209.15	206.88	207.7	207.27	209.58	207.59	208.02	209.9	209.81
205.84	208.99	208.59	210.77	209.67	207.79	208.63	207.42	209.7	207.86	208.22	209.4	210.07	211.16	209.63	208.25	209.65	207.25	209.08	210.5	210.06	209.49	208.89	208.41	206.63	208.38	208.26	209.38	205.43	208.69	210.41	210.25	207.57	208.72	209.01	208.94	207.91	210.48	206.34	207.37	208.92	207.4	209.21	208.4	207.85	207.66	210.58	206.77	210.46	207.4
204.36	206.08	204.02	204.65	200.9	204.4	201.65	202.17	202.55	205.01	202.12	203.12	205.54	204.36	204.27	203.48	202	202.77	204.18	203.51	205.02	203.89	204.15	202.93	204.89	203.09	204.43	203.38	203.79	203.69	203.79	202.82	203.2	201.76	202.33	203.74	204.64	202.97	202.7	203.79	203.29	202.71	202.43	204.26	203.12	203.25	206.81	204.82	203.81	204.2
214.39	214.07	214.19	214.28	215.13	213.25	214.1	213.8	213.21	215.15	213.57	213.45	216.73	214.01	215.2	215.84	215.89	213.19	214.2	215.16	215.51	215.03	214.48	213.57	214.35	214.62	214.33	215.13	213.59	214.2	214.19	214.07	213.24	215.54	215.08	213.4	212.96	214.52	213.99	213.95	214.52	212.85	214.11	213.12	212.05	213.14	212.95	211.39	216.58	212.31
208.02	206.43	207.65	205.59	204.65	206.56	205.66	207.41	206.8	206.03	204.73	205.71	205.98	209.36	204.93	205.77	205.68	208.6	206.97	206.98	204.74	205.4	202.32	206.04	206.01	206.25	206.03	205.13	206.32	205.73	206.55	205.7	207.11	202.72	204.89	206.69	203.47	207.06	204.67	205.97	207.57	206.45	205.65	207.6	206	205.73	207	205.77	207.45	205.08
206.83	211.72	210.32	210.4	207.38	207.71	208.51	210.81	208.75	210.36	210.88	209.42	207.66	207.19	209.07	211.98	208.67	209.82	210.15	208.95	208.22	211.42	209.19	207.22	211.39	208.19	208.67	207.44	207.82	208.59	207.18	207.97	209.77	210.54	209.05	210.4	207.77	210.05	209.06	210.17	208.84	209.01	208.57	208.49	207.62	206.62	209.6	207.45	209.31	209.12
206.78	207.09	208.67	207.99	207.14	207.76	207.92	207.94	206.73	208.56	207.31	207.31	210.36	209.34	209.68	208.77	208.3	207.85	206.34	208.18	206.12	206.36	206.81	208.53	207.11	206.74	205.75	207.34	209.08	209.85	207.78	209.66	208.07	208.86	207.64	207.12	205.53	208.42	206	206.81	208.66	208.38	207.78	208.47	206.83	207.35	208.18	210.06	208.05	210.2
205.94	204.98	204.15	203.23	205.13	204.44	203.82	204.34	204.74	205.2	206.69	203.48	205.12	203.85	206.94	205.02	202.06	205.54	203.58	203.11	204.88	202.04	204.01	204.81	205.08	203.05	202.89	203.13	203.23	205.71	204.41	204.46	203.47	202.43	202.76	202.9	203.65	203.62	205.44	205.11	205.86	204.31	203.26	201.29	203.79	202.74	201.86	204.28	203.46	204.52
212.05	209.88	211.23	209.91	209.18	214.12	211.53	210.21	211.8	211.92	211.33	212	212.98	212.23	211.16	211.01	211.36	212.88	211.76	211.39	211.9	209.68	211.87	211.18	211.11	214.18	210.94	210.88	213.4	212.26	212.74	212.04	211.09	209.87	211.2	211.39	212.27	213.13	212.23	210.02	209.8	213.59	212.24	210.24	211.75	209.62	212.09	214.04	210.29	210.78
212.44	213.28	212.29	211.12	211.43	209.74	214.28	212.93	211.74	210.94	210.77	211.55	209.68	211.66	210.86	213.46	212.07	211.07	210.25	211.33	211	213.03	211.03	209.95	214.54	211.89	212.04	210.32	210.99	212.17	213.71	213.33	212.5	213.65	211.48	210.96	211.89	211.69	213.36	211.89	211.25	212.07	212.71	209.34	208.14	209.42	212.62	210.41	210.75	214
211.79	210.23	213	213.42	212.24	213.67	214.77	212.4	213.33	210.51	213.89	214.72	212.26	210.95	211.93	214.47	210.6	209.91	214.48	212.01	212.83	212.93	213.75	213.34	213.25	213.07	210.81	212.79	213.85	213.65	212.77	213.18	213.64	213.13	211.62	211.39	212.91	213.28	210.23	212.78	214.11	212.77	211	213.87	211.54	211.89	212.02	215.49	210.66	210.55
207.61	206.99	208.16	209.84	208.18	208.02	206.22	210.17	210.37	209.07	210.46	209.3	209.62	209.99	207.65	208.19	207.88	209.66	208.27	206.83	209.54	207.55	208.91	209.24	207.49	209.11	208.11	208.68	209.28	209.01	205.67	207.53	209.06	207.68	207.98	208.2	210.67	207.58	210.04	208.45	209.75	208.63	208.75	210.27	205.58	208.06	209.89	208.65	207.99	209.24
200.84	198.75	202.09	200.77	202.38	197.34	199.19	197.9	200.67	199.16	199.75	200.54	198.72	201.35	201.48	200.7	202.03	200.57	199.99	199.98	200.85	198.6	197.24	198.18	200.74	199.62	199.83	200.34	201.08	199.01	199.61	200.24	199.7	198.46	198.93	199.3	201.52	200	200.71	198.25	198.97	201	201.46	201.96	201.59	199.12	197.81	200.87	199.73	201.6
209.98	204.75	210.16	208.2	209.62	209.44	209.23	208.08	209.49	208.16	208.65	208.54	211.01	208.76	208.17	208.42	209.81	208.49	209.21	206.32	208.93	208.33	207.23	206.79	210.47	208.03	209.14	206.63	207.43	209.39	209.49	206.89	207.41	210.46	207.7	208.79	207.45	208.69	208.26	209.53	208.09	208.94	206.17	206.97	207.28	207.99	206.5	209.63	210.95	208.16
196.04	195.85	196.42	195.64	193.69	194.9	194.75	194.36	194.93	193.66	193.19	195.35	193.96	194.51	195.51	192.58	196.75	196.14	196.76	196.83	196.16	194.01	197.03	193.34	195.99	195.47	194.36	193.4	194.27	196.28	195.49	195.65	195.79	196.4	197.18	196.8	198.29	195.31	193.69	194.27	195.22	196.39	194	195.5	193.79	195.77	194.6	194.67	196.7	194.18
218.41	217.73	215.62	216.89	216.59	217.71	215.89	215.95	216.33	218.05	217.22	213.73	218.63	218.15	214.34	217.44	214.73	215.07	219.11	217.6	215.67	214.49	215.99	215.43	216.85	216.13	218.89	218.41	215.68	218.66	218.32	218.54	215.17	217.27	214.61	215.82	216.77	218.65	218.34	214.4	216.48	216.13	220.31	216.75	218.77	218.12	216.01	217.83	216.77	214.71
207.11	206.05	203.65	206.11	207.03	207.51	208.18	207.52	207.46	207.17	207.88	206.49	207	206.99	205.02	208.6	204.74	205.96	206.69	209.28	204.3	204.45	206.09	205.18	206.28	206.65	208.35	205.69	205.89	207.01	206.53	207.95	207.54	204.71	207.59	205.04	205.12	205.28	207.04	206.76	204.06	207.61	209.87	207.37	207.16	206.99	204.85	206.37	204.34	205.78
209.8	207.94	207.44	211.01	210.55	208.59	208.96	209.7	208.95	207.18	210.84	207.26	208.63	211.36	209.62	209.3	208.1	208.6	209.09	211.98	210.45	208.88	210.74	207.9	209.39	208.71	211.4	211.28	209.51	209.88	210.64	207.75	208.99	208.19	210.33	209.31	207.14	208.77	209.09	210.08	208.99	208.81	210.62	211.33	207.57	209.59	210.19	211.34	209.28	209.43
207.13	208.22	208.53	209.29	208.77	211.02	209.69	208.72	208.31	208.58	208.83	206.66	208.34	208.88	207.67	207.3	208.21	210.08	208.62	210.68	210.26	207.45	208.83	207.6	208.85	205.78	208.97	209.97	207.8	208.12	209.35	208.1	208.73	209.03	208.58	208.84	208.08	209.31	208.04	206.87	208.49	206.87	207.1	205.55	209.53	208.59	207.67	210.53	210.44	206.65
207.72	208.76	209.3	208.71	209.98	211.41	208	209.12	208.85	209.02	210.81	208.65	209.18	208.1	210.69	210.44	207.65	209.94	208.54	208.2	208.6	210.38	211.01	212.28	209.56	208.05	209.85	212.18	211.15	210.2	209.7	207.13	207.65	210.15	209.43	210.24	209.27	209.94	205.07	210.19	208.1	207.99	209.6	211.87	208.14	211.69	208.34	206.95	209.29	210.25
195.76	195.49	194.68	194.95	194.58	194.9	196.09	197.93	196.25	196.4	194.07	196.84	194.79	196.68	194.79	195.92	193.66	193.45	192.43	196.87	194.6	194.88	195.55	197.32	196.39	194.25	195.63	195.26	194.37	196.41	196.92	197.37	195.92	196.22	193.89	195.35	194.38	197.76	196.11	196.82	197.6	194.8	197.98	195.93	196.01	196.4	197.19	194.69	195.74	196.41
207.52	210.16	208.78	208.81	210.06	206.13	209.17	207.56	209.1	208.25	209.28	209.9	207.42	208.29	208.21	210.29	208.19	207.03	209.25	208.55	208.44	208.01	207.07	210.7	209.25	208.06	208.99	209.79	208.75	206.85	207.02	206.92	210.32	208.48	207.68	208.33	210.84	207.07	212.37	207.28	209.41	207.91	211.53	208.12	206.56	209.47	207.32	206.94	207.98	206.28
208.6	206.77	206.23	208.26	208.82	206.63	206.85	207.51	208.59	207.72	209.23	207.4	209.04	207.04	209.18	207.14	207.39	206.83	207.98	207.54	205.55	205.74	206.12	210.36	206.38	207.41	210.51	207.76	206.7	206.14	207.07	206.37	206.85	208.88	207.57	208.47	209.65	209.3	207.2	207.72	205.17	207.93	208.61	205.26	208.79	208.7	205.98	209.32	208.12	208.95
199.83	199.68	198.77	198.78	198.76	199.28	198.57	197.06	196.59	198.95	200.28	198.61	198.32	200.79	200.7	200.05	197.93	199.65	198.71	197.9	200.35	197.46	198.22	199.69	197.49	199.99	198.77	196.17	197.19	198.84	196.24	196.92	198.41	200.01	199.77	200	198.06	197.54	198.31	196.62	197.61	199.29	198.71	198.08	198.71	197.87	198.46	198.39	198.81	198.09
206.53	209.04	208.73	205.16	208.01	208.9	207.32	209.78	207.95	207.61	205.84	206.42	208.24	207.4	208.1	209.78	207.06	207.71	207.69	209.55	206.71	208.65	207.25	207.59	206.22	207.45	207.22	207.95	206.31	207.32	208.58	206.05	206.95	206.69	206.53	209.52	206.74	207.28	207.62	207.62	206.29	209.87	206.93	206.92	208.07	206.56	206.17	207.05	207.06	205.57
200.66	203.59	203.73	202.46	201.18	202.38	202.62	200.31	202.83	201.71	202.08	202.58	203.17	202.43	202.39	203.75	203.18	201.52	204.82	204.89	206.06	201.12	206.08	205.83	203.94	203.83	203.51	202.86	202.95	202.12	201.03	203.19	203.81	204.59	200.81	202.62	203.22	202.32	204.61	202.91	201.83	203.13	203.69	202.9	203.26	201.62	203.37	203.36	206.86	203.5
218.29	216.65	218.07	216.7	219.01	214.18	221.14	217.85	217.6	217.96	218.42	218.97	220.67	217.63	216.9	217.78	218.95	219.85	217.49	218.26	219.4	216.53	218.05	219.63	216.37	217.82	218.34	216.12	219.48	219.17	219.45	215.82	217.28	218.46	216.46	218.62	217.32	218.69	219.38	217.78	216.89	217.56	220.95	218.87	213.6	217.17	216.59	216.54	216.59	217.75
208.42	209.79	206.54	209.4	206.67	208.7	207.76	205.75	209.58	209.74	208.06	210.55	209.27	206.7	207.88	207.59	207.45	210.01	210.89	209.39	209.33	208.79	209.59	208.24	208.75	207.48	208.31	206.32	208.54	207.69	208.31	209.04	207.18	207.34	208.7	209.39	208.27	208.23	206.99	206.44	209	208.05	209.58	208.96	206.61	208.72	209.31	209.44	207.32	206.77
212.72	212.71	210.03	212.93	209.71	209.06	212.15	212.31	211.84	211.36	211.38	212.7	211.97	213.2	212.8	211.36	211.48	211.01	213.84	214.66	212.32	213.47	209.55	209.95	211.15	211.41	211.76	210.93	211.6	211.19	211.86	213.01	211.88	210.86	213.39	212.99	212.18	211.98	211.87	212.76	213.52	212.35	213.17	212.48	209.98	210.43	212.45	212.31	212.52	213.19
210.54	212.07	214.18	210.63	212.14	211.05	211.83	211.25	212.49	213.67	210.38	211.67	211.37	211.67	211.18	211.16	212.51	213.57	211.86	209.55	211.05	213.44	210.99	211.22	213.43	211.88	212.61	213.22	214.06	209.3	212.19	208.8	211.46	212.96	213.32	211.99	212.48	211.02	212.14	214.03	211.63	210.21	210.01	211.82	209.4	211.67	210.92	209.91	210.05	210.78
209.5	212.69	212.27	210.83	213.58	210.43	210.98	209.41	213.81	212.47	213.02	212.84	209.88	209.01	211.64	211.83	213.3	210.82	213.11	210.98	211.84	210.58	210.99	209.85	212.25	212.69	212.49	211.23	211.26	209.46	208.82	209.24	213.23	211.93	212.16	212.17	213.26	211.31	210.67	210.83	212.29	211.14	210.83	212.13	214.01	213.03	211.74	212.35	213.59	212.71
219.76	219.45	217.67	216.39	218.49	217.59	215.88	217.31	216.13	215.79	216.56	218.71	216.77	217.41	216.13	215.15	218.74	216.63	216.1	217.77	217.63	217.06	219.39	218.67	217.66	218.36	216.67	218.59	218.58	216.97	217.24	218.29	217.46	216.26	218.95	220.64	218.14	217.6	219.09	216.99	215.98	218.24	219.66	217.25	219.47	218.79	219.26	218.44	219.18	218.2
211.07	211.84	211.13	211.5	209.81	213.1	212.62	210.95	211.3	212.34	211.42	213.17	212.12	210.26	211.34	208.53	213.31	210.01	212.34	211.36	209.68	212.52	210.7	210.75	213.19	210.69	213.66	211.67	210.19	211.8	212.33	209.86	211.19	212.46	210.87	210.29	211.73	211.4	211.26	211.5	209.72	212.18	212.18	210.84	212.33	211.04	212.1	213.1	213.26	213.05
214.2	212.35	210.33	216.49	211.36	211.98	213.76	214.38	213.17	211.55	212.88	211.79	214.92	213.1	212.08	211.71	211.96	213.06	214.32	213.32	212.84	213.33	213.23	211.43	211.91	212.81	215.07	212.99	213.29	211.11	213.07	213.39	213.65	210.46	213.4	213.34	212.09	212.03	213.4	213.82	212.78	212.28	215.57	214.64	212.82	214.95	211.62	213.46	213.59	214.04
204.01	206.92	202.61	205.02	204.63	203.52	202.35	203.38	207.92	205.25	206.29	203.13	204.94	203.81	206.44	205	205.85	203.76	203.45	205.46	204.23	205.31	202.38	202.76	204.77	204.51	203.79	203.78	204.9	207.05	202.18	203.96	202.91	206.45	206.63	203.97	204.39	206.51	205.4	207.59	204.44	204.42	203.94	206.83	205.66	205.26	205.74	201.43	206.22	204.88
208.58	207.27	207.86	206.01	207.14	208.95	208.59	207.91	207.16	207.99	207.05	208.75	208.31	207.61	207.44	208.55	208.88	206.28	210.28	207.75	204.32	207.62	209.48	210.36	209.6	207.1	206.36	206.21	206.69	210.02	206.83	207.51	209.26	210.7	208.08	208.01	206.91	205.79	207.62	205.83	209.29	208.01	209.95	205.76	208.69	208.52	210.2	209.41	208.86	208.63
203.94	202.34	205.13	204.04	204.65	204.11	203.75	203.59	203.94	204.31	203.91	203.56	203.99	205.71	204.03	204.45	204.56	202.03	205.13	202.72	204.42	204.08	206.02	202.3	203.29	203.37	204.73	206.24	201.5	202.57	203.28	204.76	205.48	202.74	201.27	205.5	203.15	203.41	202.34	204.17	203.1	204.91	203.94	207.13	204.99	204.48	205.93	204.99	202.7	204.35
211.07	211.92	211.13	211.29	212.24	213.09	211.98	212.59	212.84	213.2	210.46	209.13	210.05	209.85	210.92	212.89	212.71	210.64	212.77	212.48	213.51	211.22	209.59	212.75	209.06	211.96	211.92	212.52	210.55	213.16	213.66	212.75	209.25	211.26	212.07	213.04	210.66	212.69	211.43	210.71	211.53	209.7	210.08	213.68	209.08	208.57	211.87	211.8	211.17	212.11
207.9	209.28	208.43	208.54	207.87	209.57	208.6	209.36	209.05	208.03	210.2	207.87	209.45	207.25	207.64	206.65	206.76	208.93	208.09	207.49	208.71	208.58	208.4	209.1	209.23	206.42	207.18	209.82	205.66	208.12	210	209.8	208	206.43	208.56	207.92	206.08	207.27	207.62	205.79	206.32	208.82	209.63	209.31	210.49	207.92	210.05	208.67	209.85	210.92
208.09	209.02	208.32	210.28	208.05	209.03	207.66	210.78	209.99	210.14	209.77	209.62	208.71	209.25	208.06	208.4	207.88	208.79	210.08	209.78	208.92	208.23	207.83	208.44	210.23	209.05	208.04	206.86	208.12	208.42	209.44	208.07	207.69	209.7	209.24	210.18	208.42	207.87	206.95	209.97	210.85	209.41	209.75	209.34	207.38	209.61	207.59	209.25	209.78	206.39
204.04	203.79	205.83	205.15	205.84	204.45	204.55	204.21	202.29	205.74	204.78	205.2	203.19	203.41	205.82	204.01	205.68	206.45	206.8	202.47	205.84	204.01	203.58	205.15	204.48	202.99	204.58	205.03	202.41	203.86	204.59	203.48	205.18	205.22	204.85	204.73	204.54	206.32	203.13	202.97	205.61	205.37	203.58	204.43	202.56	207.46	205.93	204.61	204.58	207.09
204.77	202.64	201.57	202.47	203.62	202.78	203.62	201.5	204.09	202.93	204.26	201.68	204.75	204.57	204.19	202.13	200.12	204.25	204.79	200.68	201.95	202.11	204.54	204.02	203.08	203.56	202.14	201.96	201.53	205.08	202.32	200.69	201.31	203.12	203.12	201.69	202.68	202.95	204.91	201.72	204.01	202.25	204.7	200.85	202.73	203.08	203.08	203.15	205.49	203.98
203.32	202.42	203.94	202.92	204.31	203.67	202.01	204.71	203.49	203.43	203.31	204.33	205.3	203.95	201.82	201.73	204.1	202.98	202.5	202.25	202.89	202.76	204.37	203.71	204.79	203.66	203.94	206.6	202.85	202.76	204.06	202.71	204.52	203.52	204.18	203.39	204.04	205.48	201.34	204.13	204.26	202.28	203.87	203.43	202.13	205.05	204.89	203.84	203.39	205.47
208.37	209.45	207.34	206.83	209.7	208.42	209.1	206.73	209.3	210.56	209.85	209.83	208.86	208.79	212.07	209.66	209.17	210.6	209.59	209.91	207.1	209.76	208.37	208.93	209.64	209.15	208.74	204.54	209.5	209.62	208.74	208.2	210.72	207.99	206.23	209.64	208.82	206.97	206.33	209.76	207.81	210.5	209.05	207.82	209.12	209.27	208.44	207.53	208.31	206.83
211.95	212.62	212.26	212.57	212.75	211.83	213.46	212.19	212.68	215.05	210.73	212.75	212.79	212.32	210.46	211.1	211.4	212.85	212.74	212.82	211.15	212.78	213.68	213.39	208.96	211.61	212	211.44	212.16	211.64	213.07	211.72	213.22	211.89	213.45	214.25	212.49	214.11	213.84	211.42	212.04	210.05	213.65	215.71	211.36	212.55	210.94	214.59	214.71	212.4
210.05	208.87	208.8	207.57	209.3	208.05	208.03	209.69	209.41	208.03	209.74	206.59	208.64	206.26	209.9	210	207.32	209.07	210	209.33	209.55	209.68	210.91	210.2	211.02	209.1	208.92	208.95	211.17	206.03	208.72	209.65	209.45	207.68	207.48	208.46	207.81	210.63	209.74	207.54	207.82	208.4	209.25	209.03	210.1	207.19	206.62	209.08	207.14	207.14
213.5	211.31	210.49	209.26	211.03	209.47	211.26	211.84	210.28	212.77	209.96	211.5	211.32	211.68	212.23	211.36	212.97	211.77	213.09	212.02	212.74	213.42	213.32	210.42	210.22	210.92	214.07	212.33	210.47	209.13	210.36	211.23	210.38	210.27	212.02	211.16	211.02	209.34	210.34	212.35	210.39	211.52	211.86	210.85	213.9	209.85	211.83	211.32	209.66	211.22
205.58	203.2	202.7	204.69	205.55	203.92	202.21	203.23	205.12	204.43	199.89	204.56	201.41	202.89	202.25	204.95	203.7	203.97	202.28	202.77	203.32	205.62	202.23	203.83	202.39	205.51	201.81	203.93	203.3	204.58	204.03	202.15	202.66	203.35	202.85	203.15	203.43	203.11	205.35	201.89	204.71	204.36	204.2	203.09	205.91	204.32	203.06	202.9	205.03	202.61
211.85	215.17	210.82	213.39	214.07	213.64	213.67	213.88	213.6	213.36	212.56	213.47	215.24	213.35	212.82	214.19	213.36	212.83	214	213.99	213.49	212.98	212.84	213.43	214.23	212	214.73	211.97	215.46	214.42	212.92	212.06	212.12	213.73	213.33	212.81	214.87	215.87	213.78	212.02	214.59	214.08	212.56	213.18	215.76	212.46	215.74	211.63	215.5	214.26
208.72	207.3	209.05	208.98	207.76	204.78	208.01	208.72	206.55	208.22	207.4	207.19	207.39	206.58	208.18	206.99	206.81	206.67	203.82	209.5	208.27	208.46	205.3	209.14	208.46	207.52	208.68	209.14	205.82	207.25	205.66	208.52	206.64	206.75	208.83	207.44	207.2	208.55	207.5	207.84	208.16	208.31	206.61	204.94	208.38	205.96	207.91	208.91	207.09	209.17
203.62	204.12	203.87	203.36	204.62	203.41	202.67	201.95	203.55	204.6	202.43	203	204.6	201.51	201.65	204.27	202.49	202.33	203.88	203.4	203.51	203.79	204.74	203.16	200.32	202.97	202.71	204.77	203.08	201.4	201.24	202.12	201.06	202.78	205.32	203.71	200.7	204.39	201.9	204.56	202.33	203.39	204.13	202.5	202.4	203.76	204.49	202.28	203.16	201.71
211.75	210.36	211.79	213.5	211.85	211.21	209.96	211.06	212.41	210.58	211.99	213.62	212.31	214.26	212.17	211.21	214.29	210.68	212.14	210.82	213.2	210.43	211.73	212.71	211.02	210.33	210.91	211.8	210.86	213.79	212.68	212.74	211.59	211.9	212.63	211.72	211.94	211.05	210.09	213.61	211.44	210.07	211.23	213.65	212.04	212.05	210.68	212.73	210.62	211.56
216.44	216.54	216.36	218.35	216.55	216.22	216.33	217.38	217.34	219.06	215.98	219.33	217.03	217.38	217.28	217.99	217.35	216.02	216.96	217.02	216.85	217.5	216.92	215.41	218.22	216.34	216.62	215.89	217.69	217.39	217.59	215.04	216.12	214.62	216.6	218.16	215.37	219.42	214.35	215.65	220.55	217.52	217.38	218.21	218.15	215.59	217.5	217.91	214.52	217.18
205.15	202.58	203.09	205.83	203.13	202.84	203.83	202.11	205.37	205.17	203.84	202.59	204.04	204.26	204.54	201.18	204.61	202.91	203.65	203.26	202.66	203.57	206.15	201.93	205.44	204.08	205.03	201.45	201.47	203.51	206.11	204.39	204.81	203.4	203.39	205.66	205.44	204.03	202.42	202.21	205.85	204.36	204.46	205.46	204.28	204.32	205.87	204.28	204.23	205.81
199.07	198.73	199.21	198.95	198.93	199.33	199.79	197.71	198.34	196.61	197.05	198.42	199.07	198.87	198.99	198.08	199.35	197.25	199.14	198.91	199.46	197.29	199.69	197.55	197.29	199.87	198.9	198.16	198.66	198.57	197.38	198.82	197.97	199.31	201.1	198.09	198.64	197.51	198.02	196.36	195.89	198.76	198.35	200.52	197.7	200.78	202.01	198.05	199.68	198.39
212.19	211.73	211.5	213.32	211.33	210.45	211.84	211.58	210.18	213.61	210.76	210.49	210.34	212.27	213.79	211.51	211.27	209.28	211.31	211.24	210.83	210.14	214.05	212.91	213.26	211.37	213.4	211.04	213.62	211.19	213.61	213.06	211.12	210.91	212.92	211.38	209.21	210.76	211.36	210.26	211.45	213	212.79	211.53	210.91	211.47	211.13	210.62	212.34	211.08
202.85	203.99	203.85	204.23	204.84	202.05	203.65	204.65	202.64	202.32	204.17	205.95	205.64	204.99	204.52	202.22	204.22	204.65	203.94	202.66	202.68	203.04	202.27	203.72	203.67	204.53	203.29	203.5	203.46	204.57	203.93	204.13	203.59	203.25	203.65	203.58	204.37	203.31	204.24	202.91	205.91	203.87	206.39	206.52	204.27	203.68	205.61	205.37	205.31	203.76
210.98	209.69	210.75	207.8	208.92	207.68	209.6	210.01	210.24	209.05	208.13	209.16	210.31	208.86	208.04	209.59	209.61	208.07	210.74	208.41	207.61	209.6	208.47	209.66	207.45	206.55	208.85	208.65	206.64	207.38	211.23	210.35	207.26	209.03	206.72	209.19	209.12	209.98	210.19	208.89	208.89	207.38	210.87	210.58	208.77	209.9	207.98	211.12	210.9	208.31
216.96	215.66	217.32	215.56	216.87	217.96	216.96	216.47	217.88	218.04	217.13	218.49	217.72	217.58	218.74	217.82	217.46	217.48	215.93	216.4	216.19	216.57	216.74	216.14	217.09	217.75	216.7	217.42	218.77	217.84	217.43	216.78	216.19	217.07	215.93	216.03	216.51	214.95	216.49	214.99	215.23	216.18	216.77	219.81	217.25	218.62	217.41	215.81	216.9	217.27
215.55	212.98	213.22	215.4	214.67	214.4	214.47	213.93	213.54	213.04	214.57	215.59	214.97	214.59	213.89	213.77	214.58	210.95	211.65	212.21	214.19	211.94	213.1	212.26	214.93	215.6	213.66	212.75	211.42	214.84	212.4	215.11	213.48	215.11	216.31	213.57	215.9	214.09	214.69	213.46	213.8	214.74	214.39	211.7	212.99	212.83	213.04	216.56	213.44	214.7
199.44	199.81	199.91	200.49	201.57	200.7	200.36	199.51	198.7	202.04	199.3	199.69	201.02	201.5	199.81	200.45	199.39	200.66	201.87	199.53	198.43	201.74	201.67	201.01	200.76	199.6	201.58	201.37	199.66	198.54	199.8	202.95	200.49	199.76	201.39	203.09	201.46	198.1	199.22	200.62	201.61	202.67	197.62	203.26	200.51	200.47	199.23	198.94	201.96	203.02
203.15	204.51	201.07	201.91	203.89	204.5	204.54	201.61	205.02	201.51	204.6	202.77	201.3	203.3	202.61	207.02	200.97	202.8	203.29	201.11	202.14	202.82	204.62	202.63	206.7	202.61	200.39	202.52	202.61	203.05	204.52	202.7	204.87	202.81	202.85	201.04	202.51	203.68	203.14	202.79	201.5	203.25	202.68	202.79	203.54	203.04	204.26	201.99	202.92	203.39
203.29	205.19	200.95	204.74	202.8	205.21	203.43	204.32	202.57	201.84	204.55	204.84	204.17	204.57	203.86	202.78	203.86	202.67	204.46	205.13	200.75	201.21	202.65	205.47	203.61	204.99	202.12	204.8	203.91	204.83	204.15	203.81	201.94	204.88	200.48	205.38	203.21	202.33	202.63	202.11	204.33	204.54	204.19	204.6	202.49	201.99	203.78	203.57	204.73	201.71
201.69	198.73	200.07	201.58	204.26	200.25	201.5	202.42	200.71	201.62	202.14	200.4	203.43	200.16	200.53	199.52	200.09	200.63	202.73	204.21	201.49	200.25	203.22	200.25	198.81	203.29	200.34	200.66	203.23	203.14	201.5	202.31	202.03	199.68	201.18	201.69	205.01	200.4	201.7	201.83	201.31	202.42	200.41	202.25	198.89	200.56	202.57	200.99	200.9	201.35
200.1	198.73	201.81	200.14	199.72	198.11	200.12	200.13	199.05	200.9	200.2	199.67	200.51	200.22	199.79	198.79	200.21	201.57	199.14	201.33	199.84	201.23	202.29	201.53	199.29	200.74	202.11	199.51	202.94	200.74	199.13	200.65	198.61	198.81	201.76	199.93	200.69	200.6	201.77	201.45	201.42	198.2	200.28	200.85	200.45	202.42	200.74	199.02	200.9	198.72
202.4	202.93	204.75	205.65	201.86	203.58	205.23	202.7	204.53	202.51	202.5	204.66	203.46	203.91	203.16	203.05	203.9	203.49	204.02	204.02	202.52	203.03	204.07	204.14	202.99	202.9	203.38	204.52	202.24	204.71	202.64	204.64	201.65	204.78	201.61	202.68	202.67	203.21	204.01	201.75	203.77	203.38	201.59	203.28	203.93	205.6	202.15	202.37	201.07	202.53
200.6	202.35	204.12	204.55	203.34	203.56	201.86	201.38	202.61	202.25	204.4	202.55	202.96	203.9	203.32	203.79	205.23	204.76	202.63	201.01	202.74	202.96	204.29	203.16	201.68	204.37	203.35	204.1	200.79	203.38	203.57	201.06	201.95	203.08	205.79	204.81	202.23	203.68	203.73	201.79	203.96	203.91	204.1	202.83	204.85	203.22	204.89	205.32	202.92	202.06
218.1	217.99	218.9	218.95	218.54	219.05	218.98	218.22	219.6	218.8	220.18	217.77	215.89	217.13	217.19	216.11	215.67	216.83	216.46	217.92	216.19	216.09	218.43	217.58	218.19	217.53	215.12	218.09	219.58	217.02	217.03	219.28	217.38	217.12	216.39	220.36	218.35	218.57	219.58	219.58	216.99	217.78	216.89	217.92	218.49	217.32	219.92	217.73	218.66	219.29
216.06	216.19	217.56	216.96	216.63	214.1	214.83	218.7	216.75	214.96	216.72	217.13	217.59	218.83	216.92	218.37	215.1	215.77	218.85	217.92	219.27	218.37	217.15	214.39	218.61	217.52	215.06	216.12	215.62	217.67	217.76	217.07	218.59	220.32	217.49	217.44	217.5	217.21	216.26	217.94	217.36	215.59	218.25	214.97	218.03	216.99	219.19	217.42	215.87	216.92
215.22	219.43	217.32	216.62	219.18	215.56	216.67	216.89	218.56	216.96	219.02	216.7	218.62	216.4	217.23	216.6	216.47	216.61	215.93	215.05	218.21	216.43	216.35	218.08	215.93	215.23	216.34	216.67	216.2	213.81	219.76	216.51	215.79	217.83	214.55	216.77	216.97	217.41	216.13	217.64	216.61	215.47	217.41	218.65	217.16	216.54	217.97	217.04	218.01	216.51
207.4	209.63	208.21	208.78	208.84	208.09	206.93	208.38	210.22	209.48	208.36	207.82	207.61	207.86	210.15	209.15	209.92	209.42	208.66	207.77	207.47	210.42	209.16	208.53	207.82	209.39	209.08	208.2	206.6	206.29	209.46	207.79	206.72	210.5	207.66	209.04	206.74	207.65	209.13	210.2	207.08	210.11	207.87	206.93	207.94	209.52	207.8	209.94	209.75	208.84
200.24	200.45	199.97	200.08	198.59	200.76	200.91	201.05	201.02	197.59	199.88	202.24	199.18	199.33	198.82	200.71	200.83	197.93	199.14	201.43	199.92	202.32	198.18	200.26	198.49	199.09	198.87	202.3	198.01	199.32	200.87	197.36	201.79	199.55	199.81	200.7	199.13	200.08	199.94	199.52	200.55	201.03	199.81	200.84	200.14	200.33	198.25	200.02	201.59	198.85
214.08	211.3	213.08	213.93	213	210.44	211.35	213.49	211.14	211.39	211.77	213.6	208.93	210.94	214.2	212.47	213.67	212	212.01	211.63	214.54	212.05	211.79	211.43	212.32	211.12	212.53	213.3	212.89	209.85	212.1	209.73	211.55	213.82	212.11	212.49	211.29	212.19	211.94	213.38	214.47	213.62	209.99	214.03	211.8	210.96	210.93	211.68	211.95	212.67
198.14	198.48	198.68	200.93	200.44	198.54	199.97	198.74	200.28	198.58	200.57	199.3	200.39	200.18	201.93	199.44	196.88	199.53	198.37	201.31	199.61	198.12	199.24	197.92	200.79	200	198.51	201.02	201.06	198.86	199.56	198.6	199.35	199.77	198.48	198.46	198.16	198.62	198.02	198.95	198.04	198	201.84	201.71	199.21	200.75	201.24	199.9	196.97	199.91
206	207.57	206.5	206.93	206.8	208.21	206.32	207.78	206.76	209.39	206.64	205.69	208.86	208.23	208.41	204.51	209.06	206.4	208.43	206.91	207.71	208.64	207.78	208.42	206.9	209.91	210.1	206.11	208.74	206.99	209.24	209.54	207.57	208.99	206.74	208.49	208.71	206.77	208.21	207.64	206.28	208.53	208.76	207.03	208.95	208.2	207.7	207.69	208.52	206.43
207.9	208.27	207.11	206.91	210.1	211.45	210.61	208.22	207.31	206.65	209.77	210.39	210.69	210.98	209.79	208.16	211.27	209.99	205.49	208.98	209.19	209.18	209.44	208.47	210.14	208.31	209.08	208.58	210.03	209.29	208.87	208.3	209.85	208.35	209.55	209.24	209.7	209.34	208.76	207.34	209.81	210.57	209.94	207.59	209.49	208.05	210.62	209.08	206.59	209.18
210.88	212.34	213.4	211.29	212.52	212.47	211.96	209.5	210.53	212.5	212.42	211.94	212.74	210.36	209.81	214.02	211.04	212.23	211.75	210.13	213.74	212.57	213.06	211.53	211.84	213.93	212.18	212.78	211.91	210.04	213.65	212.49	212.27	212.25	210.61	213.14	210.32	211.36	209.45	212.56	209.85	212.59	212.54	211.22	211.94	211.68	210.96	212.06	213.06	211.38
204.31	203.57	204.5	203.32	202.64	204.81	204.9	204.74	205.76	204.1	203.52	202.6	200.5	203.53	204.65	202.45	203.89	204.88	202.28	204.98	205.18	204.2	201.24	203.15	204.39	203.86	203.16	202.67	203.39	202.26	203.07	201.2	202.46	203.19	204.79	203.99	204.5	204.3	202.23	203.89	203.79	201.81	202.84	202.4	202.76	203.35	202.92	202.62	202.04	203.09
212.92	211.98	212.06	209.8	209.86	212.23	211.34	211.54	212.12	209.56	211.34	211.6	213.47	210.57	212.31	209.82	210.62	213.38	213.38	212.35	214.05	209.82	212.65	212.13	213.27	214.06	212.85	209.91	211.47	213.38	212.61	212.67	212.53	213.3	210.3	212.59	210.41	212.17	208.85	209.64	213.87	212.07	211.79	212.22	211.21	211.46	210.95	210.14	214.65	210.61
213.84	212.46	211.88	213.5	213.5	211.29	211.5	211.46	211.83	213.4	208.86	212.41	214.96	212.06	213.93	213.77	213.83	212.71	211.45	210.61	210.8	214.13	213.7	212.11	211.88	214.57	214.36	212.09	211.43	211.7	212.19	212.31	213.72	212.51	213.76	213.01	212.51	211.62	212.2	210.88	210.99	211.14	212.59	212.68	213.24	212.05	210.22	212.58	212.7	210.17
206.24	207.45	206.21	208.59	208.31	207.53	208.42	206.56	207.75	208.22	205.62	207.6	207.49	207.73	206.15	210.55	206.89	210.26	206.88	209.82	209.38	208.56	205.72	207.66	209.92	205.78	208.53	206.63	208.77	209.31	204.6	205.63	208.66	206.08	207.65	206.95	207.34	208.13	208.26	206.32	208.27	208.14	207.65	204.76	206.52	208.98	208.77	204.56	207.11	208.39
211.62	211.68	213.22	212.37	210.9	212.52	211.7	210.78	211.8	212.46	208.62	211.81	210.72	210.97	209.28	211.52	211.37	212.9	211.51	209.66	214.66	211.8	213.91	213.43	211.73	211.61	208.94	210.82	211.07	212.07	211	210.84	210.51	212.09	209.95	212.26	213.16	211.35	212.01	212.46	210.33	210.99	212.2	209.95	211.37	210.37	210.19	210.66	211.53	212.85
207.81	208.28	210.58	207.49	208.97	208.87	208.39	207.75	209.49	208.5	210.62	208.76	208	209.38	208.97	209.42	206.79	206.85	207.98	208.32	209.38	206.95	208.95	207.49	206.63	208.18	211.34	210.55	208.1	209.22	207.9	209.13	210.26	207.92	207.2	210.54	205.7	207.83	208.43	209.57	208.14	209.78	207.93	209.8	206.7	208.33	207.87	207.78	208.86	207.9
209.01	208.04	209.74	210.08	207.6	208.43	208.5	210.71	209.69	209.08	207.94	209.13	208.98	212.06	208.56	208.58	208.17	208.43	206.81	209.46	208.24	209.66	207.72	210.14	208.92	206.42	208.78	208.9	208.25	209.12	211.08	207.32	208.65	207.65	208.78	210.26	208.73	207.61	210.17	208.3	207.21	210.34	210.43	207.6	210	208.91	206.81	208.69	207.35	209.31
208.58	208.71	209.2	208.43	209.06	210.39	210.12	208.47	208.81	209.34	209.22	207.26	209.43	211.11	210.31	210.04	208.77	210.82	207.3	209.36	209.39	208.92	208.62	207.34	206.9	209.65	209.34	210.82	208.5	210.19	209.44	210.4	208.33	210.31	209.31	208.24	208.83	209.13	210.26	209.01	209.98	209.03	207.19	208.05	208.83	208.04	209.41	208.21	209.07	208.79
218.03	215.39	215.37	217.65	216.71	216.26	216.54	217.67	215.26	216.36	217.76	218.08	216.11	219.38	218	217.33	217.5	217.18	218.34	217.91	216.55	218.5	218.54	217.99	216.29	217.59	216.36	218.08	216.78	218.6	216.31	216.99	216.87	215.87	215.65	217.08	215.41	217.48	216.69	220.08	218.91	215.87	218.63	217.02	216.32	215.92	216.32	216.71	215.27	218.25
202.47	202.97	204.07	202.84	202.87	201.79	203.49	202.72	204.2	206.62	202.68	203.66	204.91	203.4	204.6	205.23	204.17	203.19	203.56	207	203.45	201.46	203.33	205.01	204	205.23	202.24	202.39	203.6	202.22	203	203.45	203.2	203.43	204.72	202.47	204.14	202.27	203.28	204.56	203.72	204.31	201.37	202.28	203.57	203.16	205.37	203.23	204.23	201.86
210.13	207.15	208.37	209.79	207.55	210.47	207.68	208.7	208.25	206.83	208.43	206.9	209.57	207.21	207.67	208.72	211.13	208.57	208.82	208.95	210.1	208.51	208.61	205.59	208.74	208.34	210.44	209.23	207.38	209.08	209.3	208.62	206.79	207.81	209.99	206.72	208.21	208.68	209.1	205.32	207.2	209.3	207.92	207.8	211.09	208.7	207.61	209.12	207.35	208.6
205.99	208.49	209.57	210.46	209.32	209.43	208.41	208.21	208.59	209.91	208.49	209.35	209.33	209.96	207.37	211.87	209.64	210.1	210.43	207.19	208.4	209.2	209.22	210.98	208.32	208.97	207.55	211.72	208.62	209.08	208.33	210.58	207.08	207.57	209.49	208.09	208.94	208.57	209.03	208.36	209.69	209.12	208.54	209.18	209.01	207.19	208.02	207.51	207.59	207.26
199.53	200.7	204.44	201.35	199.57	200.36	200.17	199.01	199.04	200.78	201.48	199.29	198.41	201.57	199.81	201.11	200.63	198.59	201.71	199.73	200.29	199.98	201.87	197.81	199.5	199.64	200.64	198.9	200.21	199.32	202.13	200.87	199.77	200.93	204.37	199.89	201.71	200.33	200.02	199.59	201.16	197.06	199.64	200.26	201.34	200.54	203.33	200.2	201.27	200.12
195.47	196.17	194.53	194.66	196.7	195.61	195.9	195.19	195.89	195.9	193.91	192.66	194.41	194	195	196.35	196.13	193.54	193.97	195.9	196.42	193.47	195.37	196.71	194.57	196.19	196.21	194.9	196.05	192.29	195.22	195.32	195.33	193.63	193.74	195.91	193.42	195.19	195.78	191.77	194.21	194.98	195.48	195.84	194.41	193.27	195.07	195.27	197.05	196.85
210.48	207.46	208.06	207.49	207.08	208.1	206.37	207.12	207.91	206.21	208.19	210.52	209.23	208.29	207.38	209.95	207.17	206.42	208.95	209.83	209.01	206.82	209.24	208.83	207.51	209.11	205.75	207.76	208.01	208.15	207.02	208.68	206.18	209.5	207.72	205.51	206.13	206.99	206.47	208.56	209.84	208.3	208.77	210.91	207.35	208.82	205.74	203.68	206.04	207.77
212.62	211.59	212.9	210.65	211.02	211.57	211.68	210.18	212.01	210.58	211.73	210.7	213.7	213.97	215.09	211.54	211.55	211.92	213.03	213.81	209.77	211.61	210.73	210.67	210.07	211.9	211.3	212.15	212.6	209.45	211.19	210.88	211.93	212.25	213.29	210.06	210.24	210.76	212.83	212.06	214.47	212.32	212.17	211.84	212.27	211	209.95	211.2	213.01	212.12
202.85	202.52	202.88	200.8	203.67	203.96	201.93	205.95	203.73	203.93	202.06	204.29	204.17	202.6	201.88	204.58	202.74	203.8	203.18	204.52	202.21	202.84	202.41	205.99	203.73	203.9	203.39	203.03	201.98	202.63	202.58	204.44	205.13	205.16	204.76	201.61	202.47	201.66	201.95	202.55	204.57	202.33	204.3	202.19	204.06	202.94	203.71	202.7	203.75	201.81
203.2	207.15	204.77	204.36	203.53	205.01	208.19	203.98	204.21	204.39	205.21	206.55	205.84	202.74	206.17	207.64	203.07	206.71	204.89	205.17	206.27	204.32	204.89	204.94	204.14	203.94	204.93	205.09	204.61	203.58	205.18	203.74	203.82	204.99	204.99	204.55	205.73	203.48	204.91	205.53	202.89	204.52	203.49	204.2	205.39	205.53	204.32	202.67	204.64	202.44
212.47	213.05	210.42	212.89	212.77	211.14	214.08	211.98	210.76	213.58	211.83	211.54	213.2	211.13	211.32	210.32	213.59	211.37	212.56	209.99	210.54	212.18	213.16	210.94	211.05	210.83	212.77	211.04	210.85	211.97	210.76	210.12	211.39	212.34	210.81	210.36	214.07	211.12	211.73	212.61	209.45	210.29	212.19	212.78	212.47	211.99	210.24	214.5	211.09	212.39
198.96	198.04	199.59	198.82	199.06	200.37	200.56	201.62	198.47	199.85	198.15	199.49	199.82	198.64	200.75	198.3	198.63	198.75	202	199.54	197.87	200.77	200.87	199.76	196.71	200.69	199.1	201.35	198.9	198.65	200.4	199.73	201.9	198.29	198.77	200.96	197.78	198.48	199.12	198.73	199.39	199.1	198.88	199.49	199.52	200.97	200.36	199.74	197.41	197.6
207.27	204.66	206.32	207.75	203.92	204.29	205.98	206.02	207.72	205.84	203.81	206.84	205.71	205.88	207.1	206.84	204.63	206.83	207.54	206.98	206.94	207.11	205.94	207.87	206.3	202.71	205.3	205.64	205.84	207.92	206.68	206.64	206.4	205.9	208.2	206.94	207	206.32	206.61	206.96	205.13	205.37	203.97	204.23	206.65	205.85	205.62	206.93	205.91	203.88
206.53	209.12	207.54	206.06	206.89	206.91	208.6	205.69	209.1	205.38	204.14	206.77	204.5	208.68	206.93	206.13	208.26	207.92	206.47	205.7	206.02	209.78	208.01	206.74	207.67	205.09	207.75	204.61	205.77	206.3	205.12	207.86	204.55	208.29	207.23	207.21	206.33	204.15	207.04	206.75	206.33	209.49	208.1	207.11	207.82	207.51	206.36	205.43	207.27	206.71
216.96	216.05	218.39	216.09	218.26	217.53	217.64	215.71	218.41	221.53	216.12	219.99	215.69	217.34	218.5	217.96	217.36	218.2	218.11	217.14	217.13	218.97	219.11	217.1	216.67	217.4	218.65	216.83	216.87	219.04	218.13	218.1	217.17	216.36	216.71	218.62	216.55	216.11	217.32	216.62	217.93	218.23	218.86	217.02	216.86	218.27	218.64	218.6	217.77	218.45
209.62	208.48	207.97	207.83	209.52	210.33	209.41	208.23	209.74	210.07	208.73	208.16	209.09	207.97	209.11	209.2	208.24	209.64	210.3	209.68	206.93	209.78	211.11	208.18	209.62	206.78	209.44	206.95	211.11	209.63	208.53	206.33	208.87	209.21	208.14	210.99	210.02	208.74	207.54	209.15	208.08	209.43	206.89	209.33	207.93	209.7	208.26	206.09	206.6	208.12
202.91	203.97	204.78	204.5	202.88	201.81	203.43	202.48	202.9	203.64	201.65	205.36	201.39	205.3	202.12	204.74	204.68	203.02	203.29	202.92	203.48	202.55	202.98	203.11	203.84	202.77	202.48	202.13	202.68	203.65	201.63	201.69	203.79	201.38	202.51	202.96	202.52	204.05	204.56	201.93	201.99	203.82	205.23	204.38	203.54	202.5	203.42	202.43	202.19	202.3
213.37	211.18	216.52	214.32	213.81	212.59	213.66	212.73	212.47	211.24	213.48	211.66	211.45	213.25	212.12	214.31	210.45	212.66	212.08	212.43	212.26	212.8	212.47	214.09	213.36	213.52	214.78	213.74	211.79	213.34	213.24	211.99	213.26	212.01	211.89	211.46	213.42	214.24	212.57	211.53	214.39	211.33	213.08	213.09	214.56	212.11	214.59	212.43	212.97	213.89
211.05	213.07	210.9	211.62	214.89	211.66	212.91	210.87	212.73	213.07	211.34	209.89	209.59	210.1	213.23	211.98	211.44	210.15	210.94	210.22	214.06	210.01	212.64	212.62	211.96	210.87	212.13	210.78	210.25	209.08	211.35	211.24	212.87	210.16	209.02	209.49	211.27	211.68	210.23	211.13	211.43	207.91	210.18	212.17	210.39	211.86	211.03	212.8	213.52	211.83
212.84	213.87	214.04	213.02	211.93	210.81	211.52	210.19	211.5	210.27	212.59	212.59	208.69	210.85	213.2	212.12	211.45	211.98	211.32	212.41	214.04	211.31	212.07	211.29	211.79	213.33	212.76	212.39	213.37	211.64	211.16	211.4	212.83	212.48	212.93	211.72	212.64	213.77	212.58	211.81	211.76	212.42	212.14	210.78	212.8	212.83	213.04	209.91	212.12	211.12
217.67	216.46	216.49	217.04	217.05	218.66	217.69	216.91	217.06	217.06	215.34	218.44	217.04	215.73	216.55	217.19	216.23	215.53	216.26	218.22	219.04	216.7	217.03	215.21	217.51	219.18	217.47	217.08	216.39	219.71	216.45	213.88	218.26	215.05	216.63	216.97	218.33	216.95	218.81	219.62	217.89	215.66	215.18	217.42	217.02	217.23	216.59	218.63	218.23	215.17
205.84	206.99	206.3	207.31	208.23	206.37	206.83	208.33	207.42	208.1	208.76	208.14	209.13	209	207.68	208.28	208.99	208.05	207.07	207.25	208.03	207.77	209.34	206.04	207.96	207.55	207.3	206.4	206.64	207.35	207.11	208.56	207.47	205.81	207.42	207.97	207.06	206.63	207.26	207.35	208.71	209.46	208.49	207.87	207.39	207.22	207.88	207.11	206.66	206.43
201.52	200.74	200.95	201.52	201.12	200.27	202.17	201.17	201.69	198.15	202.81	200.97	199.73	200.12	201.02	200.2	201.32	201.13	202.21	199.2	202.48	198.52	198.67	200.81	200.13	201.94	202.86	200.35	198.64	200.26	201.99	200.04	202.6	200.86	200.21	200.07	202.21	202.58	199.95	201.26	200.73	200.39	201.47	199.15	198.71	201.48	202.45	197.19	201.75	202.67
200.29	198.6	199.14	200.57	201.6	199.31	202.36	198.89	196.18	198.82	197.97	200.02	200.78	198.58	198.23	199.74	201.07	200.16	199.72	200.1	198.53	200.5	200.3	200.01	200.24	197.51	199.27	199.89	200.24	198.87	200.59	196.56	199.78	200.58	197.66	200.21	197.61	197.97	199.89	200.36	198.53	202.69	199.39	194.88	199.68	198.83	198.52	197.76	200.14	199.07
200.87	197.82	201.13	197.96	200.04	200.84	200.98	197.66	200.08	199.67	200.77	198.3	196.81	198.43	198.23	200.08	198.11	199.75	199.03	200.87	201.15	199.1	198.75	197.35	199.95	198.6	199.89	199.1	199.84	196.9	200.65	200.52	202.56	201.87	201.55	200.44	199.18	200.93	199	198.24	197.95	199.31	197.35	198.47	198.37	199.97	199.42	199.09	197.71	200.27
209.07	208.08	207.98	209.08	209.09	206.39	208.4	208.18	208.93	205.66	208.94	205.85	208.12	209.81	207.36	208.64	208.02	210.4	210.76	205.9	207.98	208.02	210.29	206.57	209.32	208.69	209.79	207.61	208.08	207.33	208.89	208.8	208.05	207.04	209.67	211.36	208.59	208.91	209.22	208.01	207.84	207.23	206.13	208.83	206.45	208.72	207.51	206.03	209.89	207.98
203.39	202.86	205.91	202.41	205.79	203.94	203.23	203.67	205.85	205.88	204.82	205.93	203.43	207.27	204.36	208	205	205.88	208.39	203.34	206.47	206.61	203.24	205.37	203.75	204.78	203.67	205.69	203.45	203.27	204.97	207.54	206.46	204.91	206.03	206.12	206.53	205.95	202.92	204.23	203.46	206.51	202.94	204.2	204.78	203.42	202.44	201.99	205.43	204.21
210.43	208.84	208.23	207.89	206.71	206.95	208.14	210.58	208.6	207.61	208.18	208	206.31	207.64	207.93	207.58	205.56	209.06	206.31	210.2	207.24	208.17	208.1	207.45	208.01	205.92	207.36	209.8	209.35	207.78	208.77	208.98	208.74	208.78	206.39	207.89	207.05	207.45	210.46	207.7	207.67	208.89	206.17	208.7	207.16	206.94	210.32	206.16	205.84	207.89
218.56	219.33	218.4	217.05	219.96	217.08	216.01	219.58	218.1	217.01	218.29	219.2	219.52	216.73	220.84	218.3	217.6	216.07	216.71	218.65	217.97	218.84	215.37	217.81	218.07	217	217.41	219.04	215.95	215.1	218.04	217.1	219.23	217.53	217.27	216.35	217.33	218.18	219.68	218.35	218.45	219.04	217.32	217.72	217.5	219.1	219.09	216.09	215.67	217.37
209.26	206.77	206.73	207.62	209.05	209.39	207.98	207.21	208.69	207.59	209.68	207.24	208.01	207.5	206.47	209.02	206.65	210.6	209.27	210.15	207.9	210.78	208.97	207.23	208.11	207.82	208.99	206.45	207.48	209.21	208.41	208.31	209.35	206.76	206.72	209.32	205.75	206.92	207.38	209.88	207.82	208	210.2	208.69	207.19	208.57	206.96	206.97	207.19	209.39
198.55	200.38	198.44	200.75	198.72	197.5	200.89	199.92	198.73	201.43	198.86	197.12	199.11	200.91	199.48	200.31	200.15	199.66	201.89	199.94	200.39	200.21	198.74	200.61	200.44	198.82	197.45	200.86	200.42	199.27	199.82	200.8	199.93	199.09	198.7	198.89	198.71	200.49	197.59	199.15	198.97	199.38	201.7	201.47	200.45	198.75	198.34	199.58	199.48	199.33
204.16	205.41	203.28	205.94	204.68	205.09	204.51	208.04	203.9	204.02	204.78	205.29	206.76	204.76	204.13	204.17	202.32	204.56	205.75	204.12	207.54	204.15	206.83	205.12	205.07	208.29	205.88	204.25	204.97	205.5	204.93	203.43	206.54	204.74	205.71	203.67	205.82	205.06	203.52	204.04	204.48	206.52	204.19	204.18	203.29	202.93	202.6	205.92	203.8	203.92
201.87	202.04	201.95	204.72	202.14	204.49	203.13	203.37	201.62	202.35	203.3	204.14	204.39	204.9	204.62	203.45	203.66	201.1	204.19	202.18	203.3	204.52	203.86	205.02	206.19	204.06	203.1	202.96	203.4	206.21	204.55	200.29	203.06	203.67	205.01	203.43	203.16	202.89	203.12	204.71	203.91	204.67	203.95	203.44	204.9	203.86	204.62	202.1	200.89	203.5
209.44	208.03	207.76	210.03	207.05	207.69	208.62	210.55	207.67	207.26	207.67	207.8	209.49	209.06	207.47	206.97	209.98	207.99	208.11	208.64	207.59	208.78	207.73	205.99	205.63	204.99	208.99	207.53	206.55	206.93	208.26	207.01	206.46	206.03	207.18	208.53	210.27	209.32	208.16	208.22	207.24	206.57	206.01	206.33	208.79	209.47	207.66	208.16	207.54	210.9
208.28	209.34	207.43	208.08	206.21	207.18	206.39	208.72	209.65	206.98	207.28	207.15	209.11	204.99	208.99	207.39	210.47	207.13	206.16	206.92	209.78	204.68	206.28	208.41	208.51	204.77	204.73	208.79	209.66	207.44	207.07	204.69	207.42	207.08	207.5	205.77	209.47	206.45	207.72	208.92	209.82	209.75	208.29	207.5	208.63	208.58	207.75	205.37	209.25	208
206.92	205.13	206.2	208.35	208.27	206.51	208.76	206.89	209.47	207.5	209.6	208.34	207.27	208.49	206.15	206.6	205.53	207.59	206.64	208.82	206.27	207.14	208.25	211.55	208.81	208.81	205.17	208.22	207.75	206.82	208.55	208.37	205.83	206.69	207.15	207.05	210.68	206.36	207.34	208.43	206.97	209.65	208.85	204.93	208.51	208.14	206.17	208.9	208.96	207.53
210.53	209.79	207.06	210.49	206.43	209.95	209	209.91	209.59	208.7	210.15	210.9	208.95	208.39	209.08	209.01	206.67	207.11	208.35	209.64	210.36	209.5	210.47	207.47	210.43	209.91	207.44	209.95	210.39	212.09	210.13	209.96	211.29	208.75	209.92	210.84	208.53	211.57	208.97	209.3	209.69	209.56	209.06	207.95	209.12	208.04	210.82	206.77	209.16	208.06
207.38	206.67	208.72	208.35	205.76	206.62	207.45	205.86	207.53	207.34	207.12	206.74	209.44	205.69	206.86	208.15	206.84	205.66	208.08	206.57	207.78	207.25	207.97	206.25	208.29	206.91	205.36	206.36	209.13	207.1	207.33	208.8	209.68	208.78	209.61	207.94	206.79	208.53	209.97	206.29	203.85	207.81	208.51	207.15	204.59	207.11	206.27	207.08	205.59	206.06
216.79	218.09	218.93	216.37	217.01	216.57	219.26	217.06	215.63	218.64	217.42	216.87	219.55	217.34	215.87	217.35	216.93	217.65	218.22	217.52	216.67	219.14	217.64	217.56	219.16	219.04	215.93	216.54	217.58	218.04	215.74	216.9	217.87	216.95	217.62	217.24	218.49	215.9	221.27	217.09	219.4	216.88	215.86	218.29	218.17	217.47	218.1	219.22	216.78	217.76
203.18	202.29	203.31	202.99	203.41	203.33	202.61	203.12	201.82	203.09	203.06	204.54	201.7	202.92	203.08	204	201.9	203.79	199.65	203.68	205.66	204.18	202.91	203.87	202.54	203.38	204.88	203.73	202.65	203.79	203.34	202.96	204.99	202.52	205.92	202.82	201.49	203.84	203.33	205.75	203.92	202.83	203.44	202.65	204.19	201.05	203.56	203.11	203.42	203.8
200.58	201.92	202.43	199.12	198.3	200.62	200.16	200.16	199.64	199.42	201.23	199.63	199.23	202	199.81	198.16	200.05	200.8	201.36	200.68	201.89	200.16	201.84	198.58	201.38	200.32	200.52	200.87	200.21	201.07	199.07	198.14	202.14	199.44	200.77	199.36	198.83	199.15	198.15	200.08	200.3	198.71	200.82	199.7	199.75	200.04	200.84	200.43	201	199.34
199.5	199.95	200.33	197.44	200.11	200.05	199.76	197.35	199.53	198.6	197.88	200.66	198.59	197.72	199.41	197.78	197.79	198.87	198.05	200.13	199.65	199.99	199.49	200.27	201.05	199.38	198.07	200.87	199.41	199.08	198.82	199.38	199.04	201.04	199.26	199.14	198.3	199.34	199.04	200.23	200.37	197.14	200.08	200.25	199.91	200.03	198.45	198.23	199.98	199.64
206.56	208.33	209.21	209.32	206.74	207.23	208.77	208.44	206.47	207.67	208.01	208.99	205.81	208.33	209.63	208.97	208.25	208.57	207.03	209.1	206.47	207.93	206.84	208.95	206.9	207.22	206.66	207.98	208.88	207.82	208.53	208.95	207.66	209.97	209.07	207.76	207.7	207.67	207.23	206.96	206.19	206.75	208.13	207.88	203.54	207.17	209.19	207.93	205.05	210.75
212.59	211.62	211.89	210.34	210.48	210.78	210.89	213.37	214.82	211.6	210.23	211.99	211.15	211.12	209.52	212.04	209.34	208.15	213.31	212.59	211.16	213.59	213	212.06	211.99	210.62	211.78	210.69	212.85	210.42	212.23	210.53	210.04	210.54	211.54	211.42	211.37	211.57	211.77	212.03	213.4	209.58	210.17	213.83	208.81	210.94	212.04	211.96	211.98	211.58
208.2	207.33	207.91	208.12	210.68	208.33	208.28	209.41	209.11	209.06	209.24	207.43	206.76	210.81	206	209.52	209.31	210.06	207.18	210.2	209.49	208.15	209.11	209.85	209.21	207.44	209.46	206.6	210.33	208.87	207.55	210.42	209.25	207.41	209.68	210.44	206.67	208.83	210.09	205.8	209.14	209.65	209.41	208.17	208.1	206.78	208.76	204.7	207.6	208.88
202.36	203.39	203.77	201.24	201.5	203.79	202.33	200.83	200.98	200.53	202.75	200.39	202.59	205.7	202.3	205.19	203.86	202.37	200.15	201.21	202.36	202.25	201.14	202.97	201.31	203.18	200.74	203.56	201.97	202.81	201.12	200.59	202.17	201.43	202.64	202.38	201.07	200.98	202.21	203.25	200.58	202.65	200.96	201.56	201.3	202.87	199.01	202.64	203.66	202.23
219.54	215.96	218.43	215.88	217.27	216.79	218.59	217.11	216.56	217	216.24	219.65	219.25	219.26	218.05	217.57	216.25	218.53	216.62	217.58	215.94	218.42	216.32	218.41	216.1	217.53	218.39	219.21	219.7	220.78	218.63	218.8	217.7	214.83	219.17	217.4	218.3	218.39	214.44	216.24	217.51	217.71	215.89	219.19	216.62	216.36	217.06	217.52	218.27	216.97
204.19	202.16	204.28	203.5	204.82	200.93	204.21	203.41	201.93	205.38	203.24	201.58	203.94	202.77	205.7	204.71	202.81	204.36	201.27	202.33	204.85	202.56	202.13	204.22	202.92	203.35	203.42	203.87	201.55	205.1	201.95	203.11	203.68	204.87	203.69	203.84	204.21	202.04	203.68	207.53	203.85	205.1	201.83	203.76	204.05	201.55	204.79	203.46	204.07	205.9
201.69	205.64	202.37	203.95	204.48	206.45	204.02	205.41	206.45	205.39	203.99	205.6	203.59	205.23	205.17	203.92	202.71	202.46	205.76	205.3	205.69	203.24	206.52	206.74	205.26	204.75	206.97	203.49	203.56	204.11	203.91	204.34	203.87	205.04	207.83	204.83	206.5	204.3	204.62	204.81	205.1	202.19	204.59	205.11	206.19	205.48	204.84	203.7	205.22	204.16
210.7	209.1	210.06	210.31	210.61	211.74	207.33	210.09	209.09	208.29	211.34	207.15	210.01	209.42	209.26	209.49	209.07	210.18	209.47	211.87	210.89	210.04	211.98	211.97	208.3	210.16	209.48	209.12	208.75	208.1	210.59	210.62	211.87	209.16	209.33	209.13	210.37	210.57	211.36	208.31	209.53	209.32	209	210.4	210.4	210.36	208.68	208.05	207.99	209.88
202.27	201.84	200.22	199.13	199.83	197.81	199.53	203.01	203.86	199.74	199.49	199.91	199.34	196.41	200.42	200.75	197.64	201.87	201.39	197.58	200.8	199.4	200.16	199.57	198.87	201.66	198.33	198.49	198.72	198.41	198.37	201.7	200.22	200.03	198.3	198.67	200.11	198.48	199.07	198.85	201.23	201.36	199.86	199.37	202.51	198.21	199.82	198.17	198.68	202.64
211.6	210.77	210.95	212.19	211.78	211.67	211.91	210.11	211.91	208.56	212.85	212.14	211.34	209.87	213.15	212.58	213.09	212.61	210.38	211.68	210.89	211.7	213.37	212.98	210.94	209.84	213.06	210.26	209.78	211.43	211.66	209.59	212.93	211.3	210.45	212.11	212.44	208.99	207.89	211.48	212.28	213.53	212.11	209.29	213.95	212.59	210.83	211.56	209.93	212.79
201.65	200.68	201.23	199.74	200.62	199.36	201.44	201.36	202.05	199.9	201.28	201.28	200.97	200.94	200.93	201.41	201.73	198.7	200.49	202.45	200.24	199.22	201.13	201.29	200.34	200.1	199.59	200.16	200.56	199.74	201.24	200.84	201.57	198.32	200.81	200.93	199.76	200.23	200.14	201.2	199.76	200.4	201.09	201.72	200.78	198.92	200.58	198.34	200.5	198.21
201.65	198.65	197.05	199.09	200.49	197.43	199.35	200.83	197.66	199.01	198.62	199.61	200.51	199.52	198.41	198.19	199.79	197.34	200.68	200.68	201.22	201.16	200.81	200.87	199.76	199.12	199.97	199.54	202.24	197.72	197.49	202.35	199.43	200.45	199.55	201.82	200.57	201.86	199.12	198.36	199.3	198.36	199.61	197.77	199.64	201.4	199.84	201.24	198.51	198.04
206.65	203.06	202.84	204.38	206.5	204.91	206.19	204.28	205.49	204.55	202.39	204.05	205.94	206.36	206.47	206.59	204.85	206.42	203.54	206.74	205.37	204.38	205.72	206.29	204.17	206.42	206.03	204.95	205.38	205.27	205.31	205.67	204.69	205.52	206.11	203.43	205.21	203.7	204.69	205.5	205.05	206.38	205.21	203.65	206.19	204.7	205.38	206.97	204.86	204.75
205.15	204.69	204.73	204.63	203.96	204.27	206.41	205.66	203.1	206.01	204.75	206.05	204.69	205.72	204.69	201.8	205.56	203.2	207.42	203.95	202.83	203.01	204.77	206.11	205.45	205.66	202.05	205.28	203.62	205.83	206.3	203.58	204.89	204.95	206.71	203.66	204.96	205.5	203.84	203.88	205.84	204.12	206.45	202.2	204.35	203.56	203.74	203.16	205.58	204.1
213.69	210.21	212.06	212.02	209.98	212.47	211.3	210.76	212.31	210.72	210.27	212.63	211.68	211.43	212.58	211.63	209.91	212.11	210.9	211.01	211.85	211.13	212.31	213.17	210.44	212.77	211.94	213.18	213.07	210.32	211.4	212.88	211.47	214.13	209.58	211.72	211.74	210.37	210.52	211.07	212.09	210.6	210.59	210.22	212.71	213.07	212.32	210.86	210.9	212.49
204.12	201.65	205.49	203.51	203.38	201.72	203.42	203.5	202	204.15	202.71	202.99	203.41	204.2	202.83	202.42	205.76	205.53	204.58	202.44	203.01	204.98	205	202.59	203.24	202.41	204.04	204.49	203.77	202.8	203.47	201.48	201.29	202.05	204.99	204.06	204.42	203.76	204.14	204.19	204.33	201.12	202.41	203.37	205.08	202.72	202.37	202.9	204.41	203.34
207.89	207.59	209.35	208.05	207.62	208.55	207.41	206.78	207.11	207.46	205.77	205.75	208.33	208.15	207.1	208.56	208.55	206.4	209.26	208.14	208	207.62	206.5	206.1	208.53	210.82	206.87	206.73	207.37	209.65	208.4	209.27	208.07	210.37	208.42	207.84	208.99	206.92	209.63	205.81	209.53	208.08	209.82	208.06	208.93	209.96	206.64	206.8	206.79	208.02
216.41	213.12	213.91	213.46	214.24	214.42	214.8	214.28	213.68	214.42	212.53	211.68	213.26	213.92	212.63	214.09	214.16	213.14	213.8	213.64	215.42	212.94	211.66	212.58	212.47	215.76	214.43	212.81	213.77	214.44	215.16	213.33	214.43	213.58	214.1	214.07	213.63	214.55	214.07	214.33	212.33	213.99	213.29	212.14	216.22	214.33	217.09	215.3	215.12	213.91
198.66	199.85	199.04	199.25	198.62	198.97	200.45	198.31	200.56	197.91	200.6	200.83	198.89	198.64	199.33	198.02	200.29	198.42	199.18	198.72	197.47	197.86	197.55	199.61	198.01	199.72	200.24	199.04	200.46	198.2	201.69	200.19	200.85	201.99	198.55	199.16	197.82	199.21	196.9	200.68	200.02	199.1	202.08	198.45	199.84	200.77	199.9	199	198.48	200.18
216.4	217.23	216.18	219.4	217.17	216.55	216.77	214.64	219.53	217.35	216.92	217.63	217.44	216.62	217.01	216.22	215.91	216.15	214.65	217.19	217.33	218.94	214.45	217.11	214.88	216.85	216.74	217.95	217.95	216.31	217.09	215.77	217.67	217.49	218.58	218.48	217.15	215.83	217.05	217.65	217.17	217.85	217.29	215.81	216.65	218.48	218.27	216.86	219.39	217.21
211.1	213.51	212.88	215.01	213.56	210.22	212.47	212.32	211.46	212.61	212.18	213.25	211.93	212.35	212.8	211.4	214.49	213.98	216.69	212.37	213.52	211.57	212.39	213.93	212.48	214.38	213.95	214.17	212.97	213.82	210.3	213.07	210.97	214.49	213.89	215.1	211.46	212.89	213.1	213.84	212.48	212.23	212.66	214.87	212.82	213.59	214.54	216.41	215.33	214.4
200.04	200.49	200.4	200.01	197.53	198.01	201.31	199.3	199.42	201.56	199.9	200.92	199.13	198.8	198.85	199.11	199.38	200.13	198.57	197.65	199.71	200.6	201.41	199.4	199.12	199.36	199.46	199.69	197.86	198.13	199.9	199.69	200.63	200.43	199.86	198.63	199.38	199.3	201.51	198.37	199.34	200.03	201.51	196.92	199.87	201.42	197.36	198.53	200.82	198.36
205.4	205.12	205.38	204.13	204.93	205.33	206.85	204.21	204.09	204.71	207.58	203.5	206.37	207.67	208.34	206.57	207.31	205.1	204.59	206.77	202.51	204.33	202.73	205.62	204.28	204.75	205.24	206.51	207.14	205.3	205.67	205.26	203.78	206.46	206.27	202.28	206.37	206.42	204.85	205.11	205.16	205.75	208.67	206.25	204.14	203.68	204.63	205.26	205.45	205.77
212.04	212	213.29	211.12	212.18	212.45	211.7	212.4	209.75	213.06	212.15	213.03	211.05	214.2	211.95	212.31	212.36	210.68	209.91	210.41	211.62	213.2	212.22	210.87	210.65	210.66	211.69	211.4	209.8	211.46	212.88	211.21	211.47	210.08	210.47	211.81	212.02	212.15	212.94	213.32	211.02	211.59	213.18	212.66	213.77	210.87	211.34	211.07	213.47	210.26
202.15	203.22	202.77	204.56	205.23	202.19	204.91	203.65	205.9	203.26	202.05	201.35	205.84	204.71	205.2	203.21	202.1	202.66	203.19	202.32	205.49	204.48	203.77	201.99	204.95	203.93	205.57	202.23	201.61	202.02	201.95	204.08	204.06	202.74	201.66	203.56	203.53	204.23	203.73	204.05	203.2	205.42	203.86	204.53	203.81	203.96	202.67	204.37	203.71	204.04
216.91	217.76	217.02	215.86	215.14	218.01	215.41	219.85	218.37	216.28	218.65	218.1	216.33	219.47	217.08	218.38	216.49	219.74	219.75	217.28	220.03	219.51	215.96	217.86	216.56	217.84	216.86	218.88	219.04	217.94	219.07	219.7	216.28	220.14	216.43	218.79	218.85	218.69	216.11	219.26	216.68	219.41	220.06	218.15	217.88	216.43	216.62	216.25	218.39	218.44
204.74	205.23	204.18	202.75	200.51	202.49	204.01	205.01	204.25	205.63	206.09	206.23	203.89	205.79	203.67	205.39	204.21	204.57	200.94	205.03	203.29	203	202.41	204.42	203.15	204.44	203.55	203.07	203.5	202.07	203.82	202.84	202.55	208.99	201.75	206.05	202.36	205.13	205.58	203.16	204.09	203.16	205.19	203.39	203.97	204.74	204.42	202.91	203.54	203.47
205.6	204.03	202.01	206.07	206.41	206.53	204.27	205.58	203.01	204.81	203.92	206.28	207.49	203.09	204.44	203.67	202.1	204.87	203.17	205.53	204.32	204.6	206.01	205.88	205.32	205.1	204.08	203.91	204.46	203.6	204.42	204.54	205.87	205.34	206.86	202.27	206.09	204.29	203.34	204.19	207.49	204.63	204.17	203.48	204.36	206.69	204.33	207.04	204.72	204.41
208.22	208.47	209.16	209.34	209.15	208.59	208.37	209.36	209.05	207.6	209.84	207.29	207.7	207.92	208.31	208.39	208.89	209.62	209.94	207.62	206.77	207.96	208.71	207.33	210.77	208.79	209.48	209.97	210.39	208.38	206.85	210	209.95	209.1	208.12	208.95	211.2	208.11	208.24	209.89	207.99	207.97	207.23	207.22	211.45	208.47	207.53	206.28	208.73	208.44
207.07	207.83	207.57	206.9	206.26	207.16	207.01	206.75	206.19	207.45	206.44	206.9	208.01	205.25	205.24	208.11	205.01	208.2	204.82	206.27	207.24	206.96	205.91	205.85	207.57	206.12	210.11	203.23	206.1	204.47	207	206.08	207.52	204.65	205.64	205.34	207.56	205.67	205.35	205.99	205.55	207.77	208.31	206.54	207.86	206.81	207.63	206.49	205.19	206.9
209.38	208.61	210.3	206.37	208.5	208.04	207.23	208.65	209.39	209.27	209.22	208.84	209.08	207.89	208.15	208.59	206.89	207.11	209.5	208.43	209.85	207.57	208.99	207.32	208.23	207.24	207.91	207.97	207.93	209.27	209.87	208.6	208.28	208.01	209.4	207.31	209.85	209.39	209.75	207.03	208.29	206.45	206.95	208.31	210.57	208.61	205.85	207.61	207.33	208.62
211.11	211.87	212.01	213.34	210.7	210.38	211.05	213.87	213.14	212.46	213.99	212.89	212.52	212.36	211.85	212.45	209.93	212.06	212.94	212.48	211.24	213.13	210.45	210.01	211.79	213.12	212.86	212.84	209.95	214.08	212.51	212.11	210.38	210.74	211.28	212.79	211.01	212.97	211.97	211.68	210.44	212.84	211.47	211.84	211.6	210.51	211.23	211.42	213.02	211.73
210.39	212.81	210.6	210.04	210.4	212.17	211.86	210.69	212.49	211.17	215.03	212.01	213.04	210.76	211.32	212.15	214.62	211.8	212.53	212.3	211.35	211.85	210.46	211.2	211.88	211.04	214.4	211.04	213.63	214.7	213.33	210.97	209.99	212.27	212.72	213.26	211.61	212.47	211.77	212.33	212.34	212.48	210.59	209.52	211.71	212.44	210.83	213.85	211.21	212.37
206.72	208.87	205.61	208.92	206.89	204.81	207.29	205.65	207.61	205.4	206.06	207.4	206.31	208.96	206.57	207.64	206.54	207.17	207.12	205.98	206.45	207.64	205.18	207.77	204.97	206.18	205.64	205.96	205.67	207.24	207.77	206.36	206.47	206.27	207.69	206.25	202.53	207.24	205.73	203.93	207.24	206.77	205.04	206.68	204.88	206.14	205.63	205.75	207.43	204.68
208.82	207.83	208.27	208.58	209.47	210.13	206.08	206.84	209.04	207.39	207.26	208.03	204.7	204.94	208.75	209.12	206.76	204.98	209.93	205.4	206.45	205.06	209.06	207.79	208.48	205.66	208.23	208.79	206.65	206.61	206.13	208.99	206.79	208.14	206.88	205.49	208.56	205.66	208.36	209.6	207.15	207.48	207.01	205.42	205.59	208.11	207.64	206.75	205.35	209.67
212.37	213.01	210.02	212.78	212.16	215.46	211.81	214.14	213.03	212.37	211.72	212.78	211.43	210.2	211.61	211.74	211.43	213.18	211.48	211.84	210.63	209.59	210.33	209.38	212.27	212.43	210.46	212.52	212.44	211.72	212.54	208.43	211.76	210.98	209.98	211.01	210.84	213.32	213.19	211.5	210.96	213.26	211.03	211.85	212.29	210.49	210.69	210.59	213.54	211.09
197.97	199.61	200.16	199.89	196.78	199.83	199.48	200.61	200.28	200.39	201.16	198.53	200.72	200.94	202.19	201.18	198.91	197.58	200.05	200.64	199.79	199.08	200.3	199.3	202.33	197.98	200.52	199.86	197.64	199.52	198.87	199.65	198.51	198.22	200.36	199.37	200.13	201.31	199.84	200.62	198.89	200.64	199.42	200.68	199.59	201.49	198.81	199.81	199.71	198.92
212.69	214	214.37	210.5	213.91	211.09	214.36	214.94	212.02	212.92	213.25	212.81	212.33	212.96	214.99	211.74	212.34	211.46	215.38	212.57	213.14	213.59	214.6	214.37	214.2	212.5	213.68	214.63	211.25	211.58	212.36	212.85	214.11	213.11	214.61	213.79	212.8	216.63	214.68	212.91	211.64	214.31	210.21	212.41	213.12	215.32	213.47	211.72	213.73	212.87
206.15	208.71	210.09	207.58	208.96	210.84	206.2	207.48	208.65	210.6	209.67	206.02	209.06	208.74	207.58	208.73	205.72	208.86	206.59	209.52	208.46	206.66	208.25	208.34	207.04	209.15	206.31	208.5	208.58	211.85	208.13	206.49	207.23	211.37	207.51	208.29	207.75	206.99	208.7	206.79	205.46	210.24	207.73	208.72	209.54	208.11	208.66	205.82	205.72	206.48
208.8	207.46	209.53	207.71	206.87	207.66	206.95	205.76	207.38	209.5	208.83	206.4	208.73	207.28	207.74	207.88	206.5	208.19	208.39	207.7	207.85	207.39	209.73	207.01	207.01	208.65	207.94	207.82	207.15	206.9	207.62	207.45	209.76	208.13	208.19	208.42	207.53	208.26	206.55	205.4	208.36	206.38	207.3	208.64	207.41	209.36	207.41	207.65	207.15	207.62
198.76	197.15	198.36	196.86	197.6	197.05	198.83	200.24	197.14	197.72	196.91	197.69	197.81	198.8	198.72	201.35	201.07	197.79	201.35	198.56	200.76	199.16	198.9	199.38	198.72	198.86	199.69	201.25	199.28	199	197.04	197.85	198.75	196.12	198.97	198.96	201.33	200.52	201.37	198.74	199.9	199.35	199.58	199.06	198.72	199.28	199.01	199.96	196.97	197.95
206.86	209.11	210.08	206.02	209.51	208.32	206.9	209.14	207.28	209.65	209.43	210.28	210.14	207.82	208.05	206.99	209.2	209.54	206.16	210.23	207.74	205.68	207.26	207.83	209.24	207.26	211.02	209.84	205.83	208.98	206.68	208.28	211.31	207.91	210.03	206.01	208.64	207.46	210.1	210.29	207.6	209.44	208.45	208.14	206.31	208.25	206.75	207.39	208.01	209.39
212.39	210.71	210.62	209.73	211	211.95	210.3	210.8	211.13	212.24	212.41	213.12	209.44	212.12	211.24	210.99	211.32	210.52	210.85	213.97	211.5	211.84	211.97	213.74	211.36	210.13	212.1	210.94	210	210.11	211.44	211.5	211.13	211.75	211.55	210.31	212.42	211.53	212.58	211.58	213.21	211.81	210.39	211.13	212.87	210.5	211.89	210.28	209.12	211.42
211.62	211.46	214.92	210.43	212.88	214.8	212.83	212.22	211.82	213.34	211.94	213.86	213.12	213.59	213.02	212.78	211.89	212.94	213.9	211.21	214.78	212.75	213.14	211.91	213.98	210.05	210.28	213.75	213.27	211.46	211.88	211.83	213.37	213.01	212.96	210.25	212.35	212.12	210.08	214.31	213.16	211.82	210.74	212.83	214.5	214.13	214.13	213.61	214.79	211.69
192.71	195.42	194.19	193.17	193.52	194.74	195.1	193.84	194.83	194.87	192.91	193.28	193.5	191.73	193.76	195.15	191.11	194.07	195.78	192.72	196.65	195.33	194.83	192.99	192.59	191.79	195.07	196.62	194.75	192.34	191.74	193.57	196.48	194.29	194.37	193.52	193.83	194.24	193.22	196.69	195.33	193.76	191.98	192.74	192.4	196.04	192.6	191.79	194.71	193.12
206.65	203.86	209.79	209.47	208.26	207.35	206.06	206.94	207.45	205.97	210.07	208.32	208.08	207.01	211.44	206.73	207.95	208.81	205.88	209.86	208.85	206.31	208.02	206.18	207.44	205.33	207.83	209.04	207.68	207.83	210.24	206.36	209.65	207.92	208.03	209.57	207.27	207.26	208.46	205.65	208.24	207.96	207.14	206.8	206.26	206.66	207.05	207.53	207.85	209.52
202.98	205.47	205.42	203.19	203.18	204.44	201.58	206.52	202.25	202.93	203.35	205.53	201.62	203.34	202.36	203.63	202.97	204.1	202.34	202.12	204.83	205.58	204.47	206.13	203.62	205.27	203.96	201.75	202.49	202.8	203.52	203.26	204.94	202.61	203.44	203.69	203.27	200.01	202.05	201.52	203.11	201.93	203.16	202.85	203.62	202.28	204.22	200.99	204.27	205.38
199.83	201.86	198.72	198.82	198.05	199.25	199.43	197.58	198.14	200.37	201.23	200.02	199.12	199.5	197.38	201.24	200.34	198.3	199.19	200.03	200.89	197.93	199.82	199.17	199.93	199.92	200.37	198.05	200.14	199.13	199.87	199.01	199.45	198.6	196.49	200.05	199.01	199.46	199.09	196.07	197.9	198.6	200.04	198.86	198.92	200.39	199.41	198.43	199.82	198.03
203.38	202.82	202.97	202.06	201.49	202.12	204.13	203.79	204.21	202.98	202.61	203.23	204.16	204	203.85	203.86	206.03	201.4	203.73	201.93	203.39	204.36	205.47	201.15	203.78	203.98	204.99	204.04	205.7	206.2	205.34	201.68	205.01	203.19	204.66	202.58	201.79	202.67	203.52	204.06	206.07	204.22	204.92	204.03	204.4	204.48	205.37	204.6	204.04	204.09
211.93	214.18	212.19	213.65	214.14	211.58	211.76	213.09	212.62	211.2	212.81	212.17	211.41	211.35	212.22	212.8	212.39	212.63	213.22	212.57	212.67	214.07	212.2	212	213.25	213.35	211.15	212.77	212.93	213.03	215.15	213.61	211.32	212.88	213.3	211.75	213.76	213.3	212.09	211.6	214.43	212.12	212.36	211.66	212.53	213.28	212.17	212.76	213.8	213.35
205.84	206.1	205.54	206.47	207.18	204.13	207.14	207.26	208.66	205.86	204.79	207.13	206.43	206.69	206.43	207.25	206.75	206.92	206.16	206.14	207.23	207.83	206.15	206.95	204.79	206.31	207.65	208.79	205.97	206.39	208.77	206.32	205.26	207.16	205.26	203.46	205.39	207.57	205.55	205.81	205.49	206.78	207.44	206.18	206.2	205.07	206.41	203.28	207.33	207.61
210.49	211.62	211.46	212.33	211.48	209.77	211.17	209.74	211.59	209.99	210.25	210.12	210.45	209.35	209.99	209.49	209.48	211.18	211.33	210.73	209.87	212.37	211.41	211.2	211.15	211.75	209.81	211.89	212.25	212.9	211.78	212.86	211.08	211.76	210.48	210.33	211.35	212.93	210.94	212.55	211.22	210.54	210.68	212.23	211.62	210.48	210.46	211.42	211.98	211.6
207.38	206.1	206.86	206.79	206.53	206.89	208.05	208.99	208.62	208.23	206.22	206.54	209.91	210.37	207.87	206.39	206.5	208.62	207.04	206.07	207.9	210.13	207.92	207.98	206.68	206.33	206.38	207.02	206.56	208.99	208.34	206.39	208.7	208.3	204.91	210.3	207.61	206.31	205.88	205.14	207.66	210.44	208.1	206.48	207.48	207.7	205.83	209.26	209.87	207.11
200.94	200.31	201.43	198.23	200.76	200.06	200.21	199.42	200.51	199.21	201.34	198.72	200.61	199.8	201.2	202.66	198.18	202.32	201.09	203.17	201.84	201.46	199.97	198.73	198.5	198.92	201.13	202.33	199.66	199.49	199.95	199.49	198.07	201.94	201.83	200.55	199.18	201.34	200.12	198.43	203.74	201.22	200.55	201.63	197.58	202.24	202.87	198.81	199.98	202.46
205.7	203.88	204.96	204.98	203.19	201.31	201.32	203.2	206.18	204.85	203.53	205.18	205.37	200.27	202.84	202.27	203.47	203.19	203.41	201.88	204.42	203.75	202.89	202.51	203	200.95	205.64	202.73	201.51	205.11	202.99	202.64	205.72	202.11	202.37	204.58	205.13	203.2	202.63	204.75	203.49	205.11	203.33	202.93	205.96	204.95	202.74	204.26	201.39	202.16
211.14	212.18	211.28	212.73	210.06	209.65	211.47	212.59	211.77	211.27	211.6	213.63	210.92	214.05	210.51	212.5	212.02	211.43	210.23	211.33	211.84	211.85	211.75	214.34	212.04	211.94	211.15	213.59	210.67	209.76	209.02	213.8	214.5	211.41	211.57	211.1	211.52	211.07	213.82	211.21	214.08	210.07	211.13	210.84	210.8	214.39	210.99	211.8	210.5	210.32
202.69	204.19	203.31	204.27	202.15	202.61	205.59	203.89	204.04	204.91	203.89	206.96	203.96	204.11	203.21	202.51	202.08	200.42	203.14	201.94	202.17	206.12	204.85	202.12	204.82	202.31	202.76	204.2	203.22	201.98	204.82	203.5	203.74	201.64	203.94	204.21	203.23	205	203.68	204.61	202.22	202.88	200.11	202.52	204.5	202.35	204.64	203.6	205.51	202.08
205.54	206.92	203.26	206.34	208.51	208.11	205.86	205.98	206.59	206.45	204.65	203.19	206.68	204.98	207.41	207.51	206.29	206.26	206.93	205.98	205.26	205.33	206.31	205.44	206.36	206.66	207.8	202.44	206.8	203.52	204.55	204.45	202.61	205.95	204.94	206.03	204.14	208.74	206.97	204.38	204.11	205.58	208.6	205.59	205.55	205.7	205.62	204.69	206.43	207.36
192.8	195.49	192.93	192.6	194.88	195.35	194.3	192.92	193.49	192.58	195.3	194.82	191.16	196.64	193.82	195.14	195.2	192.46	192.61	192.73	194.77	193.24	194.16	194.33	191.87	194.82	190.94	194.89	193.96	192.56	194.05	192.76	194.54	195.82	196.33	197.47	194.11	193.97	194.43	193.2	193.53	195.2	194.37	192.94	193.58	190.49	195.33	195.42	193.45	194.48
205.09	203.2	202.27	199.96	205	203.89	203.75	202.46	205.25	204.32	201.56	203.62	204.23	202.39	200.35	200.95	204.33	201.04	202.34	202.56	200.18	201.22	201.89	202.87	201.89	202.74	203.63	202.06	201.3	202.86	204.33	201.62	203.81	203.14	200.99	202.7	201.61	203.67	203.14	200.92	204.13	203.24	201.67	203.53	200.96	203.89	204.51	201.19	200.75	201.7
217.25	216.28	216.65	216.07	217.11	216.48	216.78	217.25	217.52	217.81	215.94	215.59	215.81	218.49	215.17	217.25	218.44	217.51	216.62	216.15	217.24	217.29	217.51	217.2	216.64	216.75	215.84	216.46	216.77	217.82	219.97	215.92	215.7	217.04	215.93	215.7	215.87	217.06	216.78	216.73	216.49	214.41	217.75	216.42	217.02	216.09	218.57	216.89	215.47	217.46
198.8	200.64	200.18	200.68	198.84	199.12	199.56	200.7	198.84	199	198.49	200.18	198.14	200.64	198.77	199.87	200.1	198.66	200.34	199.31	200.67	200.12	199.06	200.77	198.81	199.79	201.52	198.49	199.91	199.26	200.41	198.49	200.16	198.88	199.97	199.32	198.47	199.27	197.41	198.3	201.87	200.69	198.25	201.83	199.35	199.71	202.9	198.57	198.4	199.43
208.53	207.44	208.15	207.69	208.33	210.47	209.08	206.64	207.66	207.83	209.87	207.42	206.94	207.17	209.62	208.01	205.83	207.21	205.67	207.48	208.78	206.31	207.08	208.3	206.99	208.77	206.04	208.94	206.82	206.52	208.63	206.37	208.24	205.86	209.02	209.64	207.78	207.77	208.95	209.61	207.43	206.93	207.46	209.68	206.67	208.18	207.91	207.7	207.33	208.85
208.13	206.49	210.56	209.47	208.86	209.15	211.08	208.97	210.65	211.48	208.31	209.92	210.21	210.29	210.82	208.95	211.25	209.7	208.24	210.23	210.92	205.82	207.67	209.74	210.17	210.24	209.6	208.9	209.34	206.67	208.3	209.78	208.92	211.27	208.66	208.07	207.12	209.22	208.88	208.67	210.16	209.62	209.37	209.98	209.48	209.2	210.6	210.8	212.28	210.61
205.13	205.78	204.84	203.16	204.42	202.63	203.74	205.17	202.97	202.3	200.67	203.18	203.31	203.19	203.25	204.94	202.72	202.12	203.42	203.05	203.91	204.28	202.85	203.53	205.44	204.42	206.18	205.16	202.98	203.52	203.43	203.96	202.15	205.49	203.94	203.87	205.3	199.56	203.6	203.15	203.75	201.49	205.03	204.15	201.46	202.55	202.78	205.51	205.79	204.22
205.19	205.23	201.68	203.34	202.91	204.54	203.16	204.13	202.17	203.55	202.8	204.27	204.59	206.31	202.38	203.86	203.74	203.19	202	203.43	205.09	201.4	205.42	202.92	204.45	205.35	204.73	205.58	204.31	202.68	203.75	205.47	203.97	204.05	202.52	202.28	203.57	202.93	201.11	202.32	203.66	207.1	201.56	203.7	203.73	202.31	201.56	202.53	204.07	199.96
217.34	214.47	219.13	215.54	217	216.57	218.38	216.05	217.33	215.9	219.85	217.84	219.4	216.87	214.88	217.26	217.96	217.66	219.89	216.64	216.04	218.91	217.69	216.85	216.89	217.33	217.53	216.37	219.68	213.87	216.56	217.33	216.45	216.33	216.21	216.89	218.9	214.91	216.58	217.44	217.83	219.17	217.43	217.67	218.21	216.37	218.52	218.23	217.14	214.55
213.38	212.47	213.98	212.02	211.49	213.43	210.23	211.87	209.7	214.17	211.43	211.06	212.59	211.82	213.49	213.22	210.44	211.93	212.23	213.48	210.7	212.62	211.34	211.96	211.23	212.21	210.21	211.8	211.19	210.32	211.38	211.67	212.42	214.1	212.05	211.35	210.33	214.01	213.54	212.98	213.15	212.11	212.07	212.91	211.05	214.5	211.43	211.66	210.77	211.06
211.25	209.96	207.49	208.42	208.15	207.5	207.36	209.53	208.89	208.77	207.4	208	207.89	208.4	208.6	205.37	208.19	210.06	209.7	210.03	208.73	209.53	207.04	209.79	210.43	207.45	211.15	208.22	210.53	206.57	209.44	206.16	209.96	207.41	210.96	210.26	210.32	207.39	207.13	207.4	207.44	208.49	210.56	209.84	208.7	209.93	208.24	210.81	207.03	208.99
201.29	203.47	202.03	203	206.34	202.7	202.16	201.16	205.98	203.01	204.23	203.64	202.84	204.71	203.45	205.01	203.65	201.74	203.6	205.16	204.88	203.69	205.08	203.49	204.6	202.98	204.87	204.5	201.33	203.69	203.85	202.91	202.18	201.38	201.04	204.38	205.54	202.84	203.21	202.6	204.8	202.55	201.92	202.26	203.73	204.95	204.01	204.78	202.81	202.23
190.88	193.14	196.48	193.52	193.81	194.54	194.5	192.59	196.76	192.4	195.03	194.29	193.46	193.47	196.41	193.84	193.16	196.42	195.54	194.37	194.28	195.68	195.05	192.8	193.84	194.25	195.66	193.1	193.03	195.47	194.18	193.99	196.05	192.85	193.83	195.08	195.66	194.19	196.27	195.84	193.32	194.96	191.13	191.35	194.02	193.85	194.61	195	196.38	191.89
210.21	207.63	206.13	208.24	207.43	207.69	209.53	207.45	209.88	206.52	210.18	207.35	208.7	207.92	208.73	209.28	207.24	210.52	207.32	207.34	207.55	207.39	208.73	207.02	208.32	208.39	207.03	207.52	208.98	206.64	207.26	206.12	209.63	207.55	208.1	207.64	207.7	205.5	208.48	207.02	208.01	208.46	209.47	207.03	208.25	209.23	209.13	208.64	208.48	210.12
203.3	203.68	205.36	205.09	203.94	204.78	203.64	206.75	205	202.51	205	201.89	204.56	205.24	202.75	203.37	203.01	205.34	205.1	203.89	203.81	205.27	201.84	203.25	202.55	204.76	204.34	204.11	203.61	204.44	203.05	203.31	204.48	205.02	202.76	202.67	203.46	205.43	202.16	205.32	202.44	204.24	203.88	203.22	204.04	202.64	202.41	203.64	203.73	204.24
215.39	214.42	214.94	213.69	210.55	213.39	211.73	216.7	214.44	212.55	212.75	215.46	214.96	215.02	212.29	213.06	214.65	214.3	212.3	215.01	215	213.4	214.62	216.78	212.97	214.35	213.52	214.75	211.31	217.24	213	214.99	213.88	215.28	212.49	214.41	215.56	212.85	215.37	214.41	213.4	214.71	212.43	212.85	215.69	214.04	213.63	213.62	212.89	214.99
205.73	206.65	203.22	203.59	204.34	207.01	206.25	205.95	204.06	204.26	204.85	204.92	205.86	206.37	203.74	205.95	204.56	206.46	204.42	205.02	205.78	205.62	202.65	204.45	206.45	204.47	206.37	204.19	205.74	204.91	206.59	202.34	205.16	206.03	204.21	204.71	206.6	204.07	207.76	202.28	203.25	203.98	204.51	203.55	202.7	203.88	205.16	203.82	205.58	205.09
194.1	194.67	195.25	194.31	194.9	196.53	193.41	193.92	196.1	195.19	193.53	194.88	197.23	197.2	195.57	193.21	191.79	195.39	196.33	194	194.8	193.24	193.88	193.36	197.43	194.32	196.02	195.98	196.78	194.91	195.68	196.76	193.29	194.94	196.98	195.4	196.12	194.82	194.34	195.31	193.41	195.11	195.59	196.53	193.68	196.54	195.6	197.18	196.72	195.21
207.53	208.48	209.19	208.98	206.4	210.93	207.79	207.96	210.94	206.87	206.41	208.85	207.78	208.09	209.87	207.93	209.42	208.17	207.28	208.48	209.74	209.71	206.85	208.6	209.5	208.25	209.54	206.92	207.3	207.67	206.8	207.55	209.88	209.79	209.28	209.66	209.41	210.34	207.14	207.01	206.1	208.43	210.33	209.1	208.77	208.28	209.1	210.21	208.77	208.05
217.4	217.72	218.3	215.78	216.62	217.31	215.52	215.73	218.15	217.61	217.35	216.97	216.46	218.11	216.33	217.23	218.61	216.73	214.8	215.6	218.6	216.99	218.33	215.48	214.71	217.71	218.37	219.15	216.76	215.62	217.38	217.09	216.83	217.18	216.06	217.28	217.84	217.45	216.03	216.39	217.12	216.04	217.61	218.06	216.87	216.39	216.25	218.26	218.28	216.41
200.02	200.8	200.13	200.78	198.35	200.54	198.23	199.83	199.87	199.21	200.45	200.31	201.2	201.01	198.68	200.5	199.65	199.08	198.99	201.55	202.43	201.2	200.95	198.76	201.87	199.88	199.19	202.75	198.84	201.62	200.27	200.36	201.25	202.35	200.38	202.36	200.9	197.54	200.96	199.39	198.94	199.45	197.37	197.94	202.56	200.81	199.66	200.88	200.79	199.93
203.97	204.06	204.64	201.98	204.36	203.56	203.12	203.08	204.71	202.52	203.61	201.72	204.81	203.95	203.97	203.18	204.42	202.92	202.79	205.74	201.51	205.56	203.46	202.2	205.54	204.85	203.75	203.44	203.5	204.93	203.85	203.52	202.97	204.4	204	203.03	204.84	202.7	201.54	203.84	202.93	203.96	202.49	204.47	201.92	204.48	204.1	203.02	202.69	204.47
203.66	202.69	205.62	205.45	202.92	204.66	205.82	204.55	202.64	206.21	204.5	203.81	204.04	204.05	205.13	204.99	204.21	204.66	202.29	205.59	202.31	203.46	204.14	203.18	205.99	204.86	203.93	202.98	203.73	205.01	203.41	204.82	206.39	204.67	204.68	203.38	205.1	202.13	204.11	206.29	206.31	203.67	205.12	203.43	204.75	203.15	206.23	204.24	203.71	205.64
202.8	203.53	200.76	204.82	204.39	202.27	204.15	199.84	204.75	203.67	204.69	201.91	203.87	201.98	203.35	202.19	202.01	202.93	203.78	202.33	203.01	203.05	202.03	203.21	202.32	202.11	204.17	202.41	201.29	205.43	204.09	203.35	206.11	204.25	202.66	202.08	203.93	203.63	203.13	204.94	203.33	201.37	201.89	200.78	203	204.36	204.77	203.45	202.55	202.05
209.48	207.65	208.19	210.6	206.99	206.78	206.4	207.48	206.55	209.25	209.12	208.08	209.11	204.3	207.67	209.18	208.74	207.87	207.38	206.45	205.78	209.42	205.18	207.42	208.11	205.73	207.43	206.2	206.29	206.78	208.04	207	206.41	208.44	208.3	207.32	206.25	207.8	208.62	209.33	206.68	206.48	208.63	208.53	207.91	208.48	209.44	209.02	208.79	210.18
206.3	211.56	208.37	206.35	206.8	209.8	207.52	210.13	209.43	208.05	209.18	207.3	209.07	210.51	210.18	208.48	208.44	207.24	210.72	210.91	212.58	209.48	207.42	207.96	207.87	210.91	209.29	207.38	208.81	208.65	208.73	209.99	207.48	208.17	208.25	209.1	206.56	209.1	209.28	208.39	210.69	207.26	210.4	209.55	210.56	207.97	208.93	208.96	211.14	209.64
199.92	200.17	199.26	202.36	201.52	197.59	201.18	199.84	199.87	197.45	197.79	202.27	199.51	200.57	200.83	200.67	200.77	199.06	199.86	201.08	200.51	198.42	202.21	198.17	200.26	200.7	202.17	198.12	201.16	200.2	199.69	199.96	200.57	202.49	199.64	199.47	198.86	202.14	200.99	199.64	201.01	202.82	200.56	200.7	200.94	200.3	199.57	199.27	198.87	199.47
209.25	212.88	213.57	210.79	213.98	211.94	211.18	211.68	212.23	211.62	212.96	212.83	210.07	211.83	210.55	209.49	211.61	212.33	212.07	212.15	210.04	212.09	207.07	213.38	210.81	212.49	209.9	209.84	208.93	212.2	211.33	211.55	210.86	213.03	211.59	212.04	211.06	212.79	212.14	213.68	209.81	211.61	212.78	211.08	211.57	209.85	210.99	212.67	213.32	212.15
208.29	206.51	207.46	205.5	207.09	208.55	210.28	206.11	208.62	207.65	208.72	206.6	207.4	207.23	210	207.28	208.34	204.89	208.17	205.73	208.87	206.32	207.02	210.47	209.41	206.24	206.73	208.22	207.08	207.29	208.32	207.24	209.72	206.58	209.04	209.23	206.44	209.21	207.11	209.08	209.68	207.07	204.87	206.95	206.94	209.55	205.68	207.1	207.07	205.58
211.03	207.67	209.76	207.72	211.69	210.82	210.07	207.98	211.51	209.25	210.47	208.87	211.18	208.65	209.46	211.18	208.76	208.52	210.49	206.88	209.13	208.26	210.86	208.85	209.25	210.86	208.72	212.6	209.38	208.3	209.27	208.65	206.72	210.82	207.61	208.98	210.71	210.16	211.42	209.45	207.09	209.3	209.69	205.99	208.23	208.96	209.24	209.07	207.65	209.22
207.28	209.07	206.92	208.05	208.17	208.02	207.07	208.94	206.59	205.93	204.07	208.73	209.13	209.6	207.69	208.33	205.53	210.33	206.51	207.19	205.73	207.16	205.59	206.73	206.13	208.38	206.37	207.18	206.41	205.66	208.37	206.89	207.73	209.7	207.84	206.32	207.34	210.25	207.34	207.04	207.43	205.73	206.56	208.27	207.82	209.03	206.93	207.67	206.73	206.32
209.43	211.47	210.23	213.26	209.83	211.86	213.45	209.84	211.24	212.07	211.05	213.74	212.54	210.64	212.45	209.83	213.04	213.59	211.87	209.65	212.19	210.59	210.24	210.22	211.78	212.84	212.13	212.47	211.26	210.7	213.21	209.69	212.55	211.19	211.22	210.61	211.9	210.39	209.92	211.42	211.79	210.65	208.7	213.84	209.12	211.72	212.87	214.14	211.16	213.18
208.52	209.32	207.58	205.87	206.14	206.69	210.15	207.62	207.75	212.2	207.2	206.95	209.32	209.19	208.64	208.53	209.14	208.9	206.98	208.24	207.54	208.32	208.17	208.58	208.52	209.85	208.32	206.72	209.36	208.86	208.23	208.3	209.95	206.4	210.34	206.55	208.82	208.41	212.67	208.29	208.26	208.02	208.9	210.02	210.72	207.54	209.51	209.38	208.27	210.56
198.99	197.77	197.39	200.9	198.03	199.01	202.12	198.68	199.05	197.84	200.56	198.33	199.62	199.41	196.43	199.1	199.6	197.35	197.66	198.66	197.24	199.29	199.72	198.58	197.69	196.14	200.39	200.1	197.38	199.01	199.66	198.32	197.79	199.72	197.4	199.01	198.18	198.83	198.76	197.5	197.76	201.76	196.49	198.72	197.44	196.11	197.04	199.44	199.06	197.19
206.54	205.85	205.31	204.66	206.64	207.31	207.69	206.41	205.69	207.12	205.84	205.94	206.33	206.1	206.13	207.41	206.92	204.41	207.91	208.22	205.05	204.59	205.99	207.72	206.47	208.32	207.54	206.4	205.84	206.79	205.14	205.95	205.11	205.51	204.8	205.96	204.61	205.1	204.98	207.84	204.47	207.22	206.32	207.08	206.59	206.49	206.67	208.66	205.56	206.41
212.15	213.64	209.79	212.1	213.13	210.54	211.71	211.24	211.99	213.25	210.41	211.04	210.14	211.3	211.13	213.16	210.68	211.03	211.82	213	212.79	210.94	211.74	210.9	213.76	212.77	210.37	211.55	211.94	212.33	212.92	212.37	209.12	211.41	213.11	210.19	211.16	210.48	212.1	210.88	212.66	213.81	211.75	212.16	211.83	210.87	212.17	211.11	212.29	211.82
204.15	202.88	204.61	203.47	204.86	206.17	204	203.14	205.55	203.23	202.6	204.22	205.7	206.12	203.71	207.44	206.1	204.88	203.72	202.73	206.78	202.7	203.09	203.66	206.5	205.87	204.04	204.23	203.39	203.32	204.19	204.17	204.96	205.22	204.53	206.15	205.86	206.02	205.47	203.91	204.42	200.8	205.22	206.58	205.03	204.68	206.59	203.98	204.62	203.81
194.57	196.88	194.47	195.22	194.23	194.46	194.08	194.94	194.78	195.12	195.86	194.84	193.03	192	194.2	194.34	195.07	194.29	192.5	193.93	194.37	193.58	193.06	195.97	195	194.19	193.11	192.81	195.46	193.38	192.88	194.5	196.3	194.12	195.61	194.52	193.47	195.99	194.44	194.47	194.95	195.72	194.28	193.05	195.79	196.9	196.28	193.53	193.24	193.6
198.63	198.87	198.73	201.77	199.63	200.4	202.87	202.79	204.47	199.65	203.13	200.22	198.46	199.14	202.45	200.51	203.21	202.2	202.92	199.65	202.52	202.22	202.11	200.65	202.33	201.83	201.72	200.13	198.05	200.04	200.8	202.33	201.04	202.19	200.77	199.77	202.1	199.68	201.91	202.64	200.19	202.27	202.63	201.67	201.97	200.48	200.67	200.83	202.11	199.05
216.54	211.63	211.34	214.08	214.75	213.09	214.07	212.65	214.01	213.04	213.25	215.04	213.3	214.3	211.75	215.66	212.04	213.94	212.07	214.53	213.53	210.56	212.74	212.89	213.45	214.46	213.29	212.1	210.71	212.61	212.91	211.23	212.71	212.16	214.39	211.9	213.44	212.93	212.85	211.8	213.6	211.56	214.44	213.51	212.6	216.58	213.19	212.2	213.14	215.01
209.99	207.94	210.02	208.19	209.38	208.11	208.08	211.38	209.25	209.16	209.54	211.1	208.39	209.79	208.4	209.09	208.58	208.58	208.88	211.03	207.15	209.81	208.41	207.62	207.93	208.51	208.91	208.96	207.68	210.79	208.51	208.4	208.1	208.54	210.33	208.27	207.49	206.79	208.91	208.99	205.86	209.24	208.75	208.79	208.34	208.54	208.8	208.32	207.6	208
202.67	205.44	204.47	205.37	203.55	202.31	206.38	202.55	203.93	203.66	203.42	204.6	204.04	203.02	201.87	204.61	205.73	204.89	205.4	201.61	203.28	204.32	204.25	202.89	204.47	201.4	204.1	204.77	203	200.98	202.19	204.29	203.22	205.39	205.05	203.14	202.25	202.44	205.66	201.97	202.4	204.49	200.63	203.13	203.07	202.17	206.54	202.96	203.57	203.55
220.31	219.17	217.8	220.18	219.37	215.97	217.62	218.06	217.42	217.08	216.38	219	216.39	217.62	217.33	218.25	216.36	219.28	215.94	217.58	216.45	220.61	218.41	218.57	216.15	219.8	219.65	215.8	217.56	218.11	218.02	218.49	218.65	215.99	217.36	217	220.42	216.78	215.16	218.84	218.02	217.67	217.04	217.88	218.29	218.2	219.56	217.89	218.14	217.28
204.94	204.81	203.55	206.03	205.89	205.72	203.35	206.38	203.82	204.87	204.9	204.33	204.63	203.9	202.46	204.17	204.32	205.51	202.91	201.84	204.98	201.69	206.62	203.03	206.1	205.23	206.41	203.57	206.99	203.58	204.5	205.76	204.81	205.45	203.04	204.23	207.29	202.85	205.26	202.73	206.32	206.06	205	204.58	206.59	203.66	206.99	203.74	205.66	204.95
199.86	198.62	198.74	201.43	199.26	202.22	197.81	199.77	200.11	199.79	199.03	200.92	199.91	196.83	198.86	198.17	199.18	198.17	198.74	201.08	198.56	199.87	199.53	199.66	200.43	201.29	198.15	197.17	199.46	199.32	201.12	200.1	200.68	201.39	200.18	200.45	199.36	198.75	200.26	197.97	199.7	199.5	199.13	197.48	198.81	202.68	199.32	196.58	200.42	200.91
217.14	219.21	216.59	219.05	217.51	218.17	217.49	219.66	217.39	217.73	218.22	217.69	218.25	217.1	216.9	219.5	217.85	218.11	216.52	219.29	218.15	216.68	218.03	219.29	215.72	218.41	217.26	217.99	218.8	217.43	217.04	218.66	219.3	215.84	217.27	217.52	215.06	216.22	217.36	217.17	215.51	217.48	215.72	217.86	220.34	219.63	218.93	219.12	217.95	214.85
199.94	201.03	199.73	198.97	199.18	201.68	200.11	201.9	198.17	201.53	201.3	201.11	201.62	199.74	199.82	201	200.04	199.39	199.5	199.63	201.46	201.52	199.82	201.33	199.59	200.87	198.59	200.4	201.63	199.81	198.84	200.78	200.46	199.83	200.54	200.32	198.07	202.35	200.65	199.6	199.41	199.17	199.96	201.19	199.67	199.91	202.43	201.1	199.7	201.35
198.76	199.42	199.31	200.48	198.38	199.19	199.88	200.41	199.96	198.86	198.81	198.11	198.9	200.09	198.12	198.76	199.66	199.03	199.55	200.49	200.1	198.17	198.42	200.27	198.45	198.74	196.76	197.18	198.37	199.06	198.67	198.98	198.04	199.74	197.02	198.68	199.48	198.99	199.02	197.75	200.43	200.04	199.38	200.51	199.09	198.83	199.06	200.11	201.36	199.78
198.27	199.94	200.33	199.81	199.78	200.39	198.85	197.96	200.27	200.81	198.9	198.41	200.35	199.02	199.54	198.86	199.74	197.12	198.02	199.29	197.71	198.67	198.85	197.3	199.39	199.36	200.51	198.59	199.71	200.12	200.02	201.61	198.45	200.51	198.95	197.84	201.8	197.67	199.61	199.48	200.8	199.38	198.9	199.19	199.18	197.94	199.08	198.84	201.86	200.83
207.58	206.22	207.05	209.43	209.85	206.89	209.83	208.37	209.72	206.63	210.41	208.02	207.66	210.2	211.47	206.02	206.35	204.89	208.08	208.1	206.5	208.19	209.61	208.62	209.91	207.7	206.56	208.8	206.62	207.01	206.55	207.79	206.64	207.92	206.29	208.94	208.83	207.63	208.55	209.7	207.83	209.39	205.35	207.78	208.21	204.76	208.72	207.59	208.51	208.4
209.47	210.1	208.72	209.29	206.85	211.09	205.98	209.02	207.67	209.03	209.78	210.93	208.89	208.14	209.32	209.6	208.91	209.53	211.02	210.25	209.28	208.38	207.95	211.6	209.42	209.61	209.81	210.58	211.04	208.76	208.28	209.07	208.77	208.64	210.97	210.77	207.83	208.69	208.8	210.07	208.75	211.03	208.12	211.77	210.02	210.16	210.32	208.88	206.75	209.89
202.92	199.74	201.5	199.88	199.12	198.29	198.33	201.2	199.63	200.22	197.45	199.47	198.66	198.06	199.52	200.64	199.88	198.57	197.86	200.87	197.85	202.15	199.96	201.62	201.76	199.51	199.92	200.16	199.66	197.51	197.62	200.47	199.99	198.97	198.54	200.07	200.59	201.01	198.36	198.57	200.65	197.42	200.83	198.24	199.7	200.27	199.28	198.83	200.19	201.05
207.33	207.67	205.36	205.9	205.7	206.8	205.41	205.69	207.34	206.69	209.06	207.76	207.52	207	207.24	205.82	206.09	209.88	205.16	205.37	205.44	206.85	207.09	205.13	207.18	206.77	205.55	208.29	206.46	204.45	206.8	207.22	206.69	205.07	205.44	204.17	207.24	206.97	206.51	208.68	206.74	205.61	204.22	205.75	203.89	208.7	205.36	205.23	208.47	203.18
204.19	203.03	204.15	205.42	204.55	204.85	203.51	204.07	203.58	206.53	207.22	201.54	203.67	206.57	205.21	203.94	203.91	206	205.64	205.63	205.22	205.86	205.68	202.86	205.69	204.48	205.78	205.39	204.82	204.13	204.62	203.06	201.69	203.43	204.54	202.5	204.98	205.67	204.14	204.59	205.98	201.87	204.49	203.26	206.21	204.48	203.99	202.86	204.3	206.66
210.18	207.53	207.63	207.48	207.85	206.78	210.78	209.12	207.57	209.48	209.75	209.17	208.96	208.53	211.16	208.68	209.45	209.22	209.68	209.62	207.79	208.67	205.27	208.03	210.34	206.9	207.4	208.73	208.32	206.46	210.22	209.56	211.77	209.11	206.57	208.57	210.87	206.83	208	209.86	211.41	210.23	206.4	209.5	208.63	209.29	209.61	209.52	208.86	209.7
210.12	206.57	208.58	209.78	210.26	211	207.61	206.96	208.45	207.9	209.5	206.72	207.81	209.61	208.35	208.73	209.84	209.64	209.47	210.49	206.91	207.2	208.08	208.79	207.92	207.95	208.19	206.26	209.13	209.13	205.39	207.65	209.38	207.7	208.47	207.19	208.89	206.75	206.14	206.93	210.48	208.8	207.7	211.24	209.77	208.1	208.75	207.62	211.42	207.46
203.36	206.52	203.01	203.76	206.59	204.87	205.59	205.89	202.97	203.26	202.75	203.97	202.27	201.82	203.03	205.53	204.57	205.51	206.21	202.64	204.31	204.8	206.92	206.03	205.16	204.89	205.78	204.59	205.45	206.83	205.38	206.39	202.53	205.44	203.75	204.02	202.83	204.56	202.72	205.08	205.4	202.75	203.05	202.09	204.54	203.4	205.1	208.55	207.61	205.65
208.33	206.57	208.48	207.56	209.4	207.46	209.89	208.15	205.1	207.43	207.67	208.3	207.37	207.96	208.51	209.88	207.97	206.81	206.62	207.12	208.63	206.75	206.21	210.08	207.52	205.39	207.27	207.69	207.58	206.64	207.51	209.05	207.6	205.7	208.51	210.57	206.95	206.99	208.85	207.75	207.07	208.21	206.54	208.33	207.31	207.24	208.04	207.11	208.8	208.54
213.34	211.67	212.41	211.45	213.15	210.32	213.17	212.21	210.82	211.64	211.23	212.3	210.63	213.77	213.6	213.3	213.03	211.06	211.91	212.68	214.16	211.94	212.34	213.05	211.15	212.2	211.31	212.22	211.78	213.55	211.29	214.57	212.28	210.4	213.64	214.55	211.84	212.8	211.64	213.67	210.98	212.13	209.9	211.75	212.39	213.3	212.75	211.71	212.4	212.47
207.68	207.26	208.12	207.42	207.88	208.55	208.01	206.7	207.52	208.3	207.72	203.91	205.46	206.89	208.14	207.21	207.3	209.11	204.91	209.13	206.57	208.89	206.92	208.69	205.96	205.76	207.48	208.38	207.42	207.35	208.56	207.79	203.62	205.72	205.05	204.52	207.95	206.82	208.96	207.59	209.41	206.2	207.6	207.71	207.9	205.9	208.45	209.66	208.23	208.78
206.35	208.87	205.97	206.43	207.12	206.58	207.59	207.46	209.1	204.63	205.91	209.46	207.15	208.07	205	206.12	207.9	206.57	207.42	206.92	205.51	209.25	206.47	209.3	207.94	208.5	206.11	205.71	205.07	204.05	206.14	206.58	208.01	208.51	204.2	205.83	207.29	206.57	205.02	204.64	206.75	204.66	205.88	205.73	205	206.29	206.39	209.34	206.39	209.95
198.73	200.71	199.46	199.84	199.89	200.59	199.82	201.26	201.41	201.44	201.67	199.06	200.96	202.52	202.36	201.75	199.16	200.6	198.53	200.58	199.75	198.66	199.85	200.34	200.74	200.82	201.27	199.37	200.99	199.5	200.64	199.71	200.67	202.91	202.21	202.01	203.64	201.86	201.53	199.73	202.84	199.94	200.8	201.26	198.79	199.67	201.22	201.28	202.26	201.21
210.08	211.23	209.04	208.21	207.7	208.2	207.92	207.84	208.32	207.43	206.12	208.18	209.48	206.43	208.59	210.64	206	208.41	208.19	208.6	208.65	206.48	208.83	208.84	210.43	211.93	206.27	208.66	210.86	209.12	206.08	208.7	209.2	207.26	208.94	207.3	208.79	209.85	209.14	209.95	208.05	208.87	209.49	209.33	208.72	208.11	208.03	207.64	206.76	209.27
205.63	203.23	203.5	203.69	203.05	204.72	204.16	204.32	204.7	201.95	203.22	204.78	203.5	203.2	202.97	203.04	200.51	202.2	202.81	202.05	202.1	203.96	204.8	203.96	203.94	202.85	205.27	201.7	204.48	202.38	206.08	203.57	203.83	203.49	203.89	204.41	204.97	205.49	204.98	200.99	202.86	202.07	202.25	203.44	204.33	203.1	203.65	202.43	203.82	202.44
210.42	208.78	209.26	209.55	209.99	209.74	209.55	207.67	210.78	208.52	209.93	209.14	211.67	205.64	209.17	210.43	209.93	209.04	209.74	208.13	209.54	208.89	208.42	209.34	209.28	208.48	207.63	208.86	209.67	210.25	211.28	209.5	209.18	208.43	208.81	209.52	209.21	208.89	208.45	211.89	208.61	208.75	209.05	208.71	210.38	209.89	209.57	207.8	209.43	208.76
209.74	207.92	208.97	206.84	206.64	206.74	211.23	208.9	208.76	207.81	207.17	206.86	208.97	208.38	209.94	206.44	206.25	209.33	209.13	207.96	210.43	210.76	205.46	209.81	211.64	208.11	209.03	209.21	207.94	206.61	206.98	207.48	208.49	207.34	208.22	209.85	209.74	209.85	208.51	207.87	208.71	208.89	209.01	208.32	209.25	208.39	209	206.08	207.5	207.14
212.09	209.95	211.44	210.57	211.6	213.15	212.71	213.09	211.24	212.11	210.05	211.84	210.98	211.52	213.16	212.24	211.45	213.08	211.58	211.64	211.18	210.52	212.55	209.69	212.92	210.01	214.47	210.33	212.41	212.43	212.97	211.95	211.36	209.87	212.46	212.06	209.95	210.01	213.01	212.97	210.07	211.22	211.6	209.94	211.01	213	210.67	212.29	210.1	211.75
204.63	205.1	205.48	203.61	206.17	206.19	204.11	206.95	207.29	205.72	203.71	203.12	203.89	203.28	204.8	205.17	205.42	202.39	204.73	204.86	205.18	206.81	205.97	203.73	205.02	203.78	204.12	205.03	200.69	202.99	205.1	205.41	201.11	205.29	206.9	203.73	206.42	203.89	203.59	205.13	204.74	205.55	202.97	203.11	201.97	203.87	206.06	205.57	203.34	206.51
216.24	218.06	218.39	215.56	217.62	216.64	216.13	217.26	215.83	216.3	217.15	218.5	216.54	217.02	217.14	219.5	217.19	215.57	215.2	215.68	216.35	216.2	217.33	216.74	217	217.14	218.22	217.47	216.03	219.41	216.44	220.06	216.36	217.78	218.24	217.68	217.01	215.92	218.19	216.05	215.64	217.75	215.35	217.48	217.24	217.18	216.9	217.46	218.47	217.76
205.78	207.15	205.3	206.26	207.71	204.48	206.19	208.52	204.95	206.96	204.69	204.96	205.28	206.39	205.5	205.3	208.16	206.14	207.55	205.64	209.57	206.12	207.65	205.75	205.86	206.7	206.13	206.85	206.51	204.88	206.2	206.81	207.23	207.37	205.91	207.29	205.69	206.32	206.9	207.67	207.58	206.47	205.93	204.84	210	207.96	206.23	207.15	206.85	205.59
199.95	200.98	199.53	200.04	198.71	197.96	199.62	201.82	200.91	199.43	200.72	200.45	200.1	199.5	201.26	201.4	200.53	199.74	200.69	201.6	201.97	198.58	200.63	202.62	200.63	200.48	198.1	199.42	199.27	198.39	201.13	200.02	202.94	200.96	201.49	202.93	201.11	197.78	201.45	201.23	199.39	201.5	200.99	202.28	201.03	200.1	200.93	198.29	200.52	198.72
209.31	207.16	209.49	209.42	205.84	208.01	208.59	208.86	208.94	208.89	209.48	208.1	208.4	209.87	207.81	209.35	208.21	208.39	208.5	209.92	207.58	207.8	207.88	207.87	208.1	207.05	209.29	206.9	209.59	208.32	208.3	210.75	210.31	207.62	208.39	209.2	208.15	208.1	208.66	206.28	209.56	208.44	207.76	207.21	208.35	207.71	207.91	210.26	206.74	208.42
210.61	209.44	211.9	210.72	212.41	210.71	213.09	212.62	212.47	211.44	209.15	211.05	211.97	212.81	209.94	212.41	211.64	211.76	212.4	213.03	210.07	213.09	211.05	210.56	210.86	214.03	208.45	208.46	212.88	212.36	211.98	213.14	211.29	210.77	212.52	211.7	209.75	211.55	211.59	211.21	211.99	212.03	211.62	212.94	212.2	213.04	213.35	212.21	214.1	210.97
215.67	216.24	216.2	217.16	214.8	217.18	218.23	216.58	217.26	215.78	216.87	214.55	217.4	216.31	216.28	217.64	217.94	215.84	215.57	218	218.17	215.03	217.69	216.66	216.57	217.81	218.55	218.67	216.78	216.37	217.27	218.84	217.45	218.01	215.12	215.18	216.06	217.99	216.61	217.35	216.85	217.54	218.16	218.21	214.92	217.7	216.11	217.17	218.54	217.15
218.69	216.78	218.15	215.87	216.9	216.73	218.42	215.81	218.96	215.83	217.29	215.51	215.09	215.96	218.3	217.33	219.22	215.67	217.45	215.39	218.39	213.46	217.01	217.6	216.14	215.74	219.46	216.34	215.54	217.5	218.39	218.68	218.2	215.77	216.06	218.26	214.23	216.69	218.47	215.62	215.11	216.82	216.58	213.4	216.54	219.03	216.02	215.85	219.02	216.41
215.76	215.77	218.36	217.74	218.26	217.71	219.2	216.37	216.22	214.79	215.85	216.49	216.14	218.44	213.21	217.39	215.76	217.29	216.61	216.43	215.28	215.07	215.88	216.21	218.34	214.55	215.49	216.41	215.55	219.08	218.23	218.53	214.69	213.5	217.71	216.79	216.23	218.57	215.06	217.24	218.01	217.1	217.03	218.14	214.55	217.9	216.99	220.55	217.42	218.83
203.11	202.4	203.15	201.66	202.96	204.71	201.22	204.05	203.97	203.27	203.18	202.31	204.58	203.5	203.48	201.11	201.3	202.76	203.86	202.72	203.63	202.92	204.07	203.43	202.73	202.97	202.38	201.26	202.96	204.27	203.29	201.78	203.1	203.21	200.8	203.35	201.83	204.21	205.01	203.11	203.64	201.95	203.96	201.64	202.66	203.39	202.87	203.21	204.22	202.63
210.6	209.59	206.67	210.34	209.31	209.83	208.64	208.81	206.55	210.62	208.81	208.28	207.08	208.88	207.43	208.8	208.88	209.16	209.73	208.63	208.94	207.55	207.33	212.14	209.84	208.34	207.32	209.16	208.53	207.52	210.61	205.69	209.33	207.03	208.77	209.74	207.9	209.17	210.69	210.8	208.03	208.41	206.69	207.81	208.45	206.9	208.28	208.44	208.48	209.62
202.93	204.97	205.58	206.17	203.27	204.97	204.29	204.94	205.41	203.83	204.32	203.42	204.8	206.14	204.19	204.14	204.32	207.08	204	204.47	204.85	205.24	206.35	204.78	204.08	204.65	203.2	205.03	205.73	202.9	205.12	204.45	203.97	204	204.16	204.62	206.05	204.07	204.45	206.63	203.83	206.09	203.56	204.56	204.37	205.57	204.57	204.35	202.27	203.5
209.89	206.44	210.14	210.82	205.96	208.65	211.68	210.83	211.85	208.92	210.33	206.59	209.66	208.43	210.72	209.44	208.62	209.06	210.07	207.78	208.09	208.11	210.71	206.52	208.82	210.26	209.35	209.5	209.32	209.28	210.37	207.86	210.84	212.01	208.94	207.4	212.51	209.24	207.39	210.32	208.23	209.58	209.46	209.79	211.54	210.62	210.08	208.17	209.66	209.1
204.37	203.86	203.99	201.81	203.64	203.41	203.57	202.73	202.99	203.08	204.43	202.21	200.9	203.68	203.2	202.77	204.66	204.27	204.69	203.37	203.47	203.38	204.36	204.49	203.52	201.49	201.88	201.43	200.88	201.32	203.07	203.39	202.38	205.04	204.94	204.09	202.14	204.06	203.6	201.51	203.67	202.05	201.78	202.92	202.01	203.19	205.06	203.58	203.78	202.19
202.87	204.18	202.37	204.43	203.75	205.06	204.42	203.55	202.06	202.96	203.86	204.89	201.84	202.57	204.16	202.11	202.19	201.36	204.87	205	203.24	203.67	201.39	204.93	205.02	204.78	203.42	205.14	203.34	206.29	202.89	205.28	203.45	203.59	203.52	204	204.64	203.84	204.38	204.48	204.13	202.23	203.09	202.41	203.64	204.78	202.38	205.66	205.4	202.19
209.92	208.5	205.89	206.48	206.79	209.87	208.24	210.13	206.53	206.47	208.38	207.29	208.6	208.25	208.76	206.72	207.49	209.21	207.14	207.55	209.14	208.2	208.4	209.01	207.3	207.48	209.84	208.64	207.77	205.38	208.67	208.31	207.41	208.88	207.96	207.21	207.54	207.55	209.46	206.89	207.35	208.7	209.48	206.45	206.32	206.97	206.97	206.35	204.84	206.83
203.69	200.79	201.66	201.73	202.18	203.25	202.02	204.79	202.51	202.7	203.65	201.28	202.5	200.28	202.92	200.07	202.77	203.43	203.36	202.68	202.68	201.74	203.68	200.96	201.92	201.36	200.76	202.07	202.91	202.52	203.12	202.96	202	201.36	201.97	202.98	204.47	202.52	203.06	201.58	202.23	204.46	202.33	203.36	203.28	202.11	202.43	205.1	202.61	203.16
218.43	218.5	216.24	216.11	217.15	217.51	217.12	215.41	216.49	215.18	215.29	218.21	216.76	216.46	215.04	218.62	218.98	218.77	219	216.81	216.39	216.11	216.87	217.26	218.52	216.66	215.72	216.21	217.18	217.73	214.92	217.8	213.3	217.37	219.21	218.7	215.17	216.28	217.96	214.7	216.68	214.56	216.41	218.5	215.74	217.87	216.17	216.44	216.66	216.78
201.24	197.33	199.23	199.73	200.42	199.31	199.39	199.72	198.21	199.68	200.1	199.95	198.96	200.6	199.65	200.28	201.02	197.85	198.49	201.55	201.63	200.99	199.21	197.24	198.42	200.97	200.32	196.25	200.39	201.42	198.33	200.92	198.17	197.5	198.68	199.61	199.64	198.81	201.4	198.44	200.61	200.51	198.17	199.44	199.4	199.85	198.3	199.06	198.26	199.39
202.43	203.06	202.96	203.71	202.63	206.82	203.56	202.89	206.06	203.89	204.76	203.28	202.88	203.09	203.89	202.26	202.55	204.3	201.73	203.37	203.99	205.14	204.11	202.36	203.39	204.23	204.83	201.75	201.52	203.41	203	203.24	205.38	204.66	202.74	203.46	203.41	203.18	203.09	203.59	202.4	204.15	205.14	205.18	203.87	204.71	203.87	201.26	202.46	205.35
204.73	207.74	204.94	205.84	204.12	207.81	205.86	205.97	207.12	205.81	204.27	205.77	205.68	206.57	206.43	206.6	206.89	205.83	206.33	207.01	207.35	206.81	205.74	206.21	207.52	207.3	206.03	206.92	206.9	206.82	207.21	204	206.72	206.15	207.5	208.57	207.5	206.74	206.25	206.62	208.4	207.04	206.55	206.43	207.05	205.21	207.34	207.06	206.35	205.17
210.03	211.63	209.49	209.35	207.79	208.06	206.97	209.34	207.01	208.39	207.46	206.81	210.47	208.67	208.01	208.85	208.88	207.67	208.55	206.15	208.93	207.33	208.64	207.82	208.71	208.7	208.63	207.2	210.11	207.82	207.32	209.56	206.94	210.04	205.84	209.15	209.18	206.93	209.62	209.37	203.95	207.61	206.85	205.37	208.14	207.88	207.57	207.38	207.45	207.75
200.49	200.12	203.5	201.91	202	201.86	201.62	201.9	201.88	201.12	197.57	199.84	201.33	201.35	201.94	200.86	202.1	199.17	201.96	200.07	202.68	202.59	202.58	201.49	200.01	202.42	201.91	201.53	199.74	204.22	203.3	199.88	201.66	200.87	199.02	202.7	203.01	200.5	199.66	198.76	201.6	201.34	201.78	201.64	200.33	200.95	201.29	200.18	202.08	199.97
203.83	202.25	203.35	202.91	203.52	204.19	200.5	200.89	202.32	202.01	202.61	204.95	203.66	202.71	203.89	202.36	200.59	200.03	204.15	201.88	202.6	201.81	203.15	200.61	202.53	202.57	202.4	201.71	202.25	203.55	204.07	201.75	200.24	203.53	202.48	203.3	203.01	202.7	203.45	201.91	204.18	201.62	205.08	200.9	201.41	202.48	202.81	201.43	204.11	205.47
207.61	209.67	209.5	209.32	209.25	209.2	208.21	207.74	207.57	208.18	206.82	209.62	208.56	207.55	209.1	209.83	207.92	209.38	210.68	206.82	207.5	209.72	207.59	210.49	208.71	209.46	206.37	211.42	207.13	208.27	210.63	207.58	209.13	209.34	208.09	207.86	209.89	210.53	210.19	210.05	208.47	209.25	209.53	208.66	208.81	208.28	209.67	209.16	209.01	208.71
199.26	198.41	197.12	200.99	199.73	200.28	199.33	198.98	201.03	197.54	198.74	199.81	198.18	200.34	200.93	199.04	197.18	199.77	198.84	199	198.88	197.84	199.36	197.01	200.25	198.82	199.73	198.77	198.02	198.45	198.95	200.25	199.5	199.39	200.9	201.94	200.61	198.92	199.71	199.86	199.57	200.74	199.27	199.17	201.72	200.25	200.98	200.2	200.57	199.59
218.93	218.52	217.32	217.03	219.97	217.49	217.1	215.62	217.02	217.62	218.74	215.77	218.46	219.03	217.19	217.51	215.55	218.08	217.51	214.22	217.04	217.59	216.36	218.29	217.78	220.83	218.83	217.41	218.63	220.12	219.13	216.29	216.88	219.49	217.99	214.28	216.92	216.33	217.92	217.14	216.74	216.42	218.17	217.57	216.38	216.53	217.93	215.35	217.42	217.92
197.65	198.25	198.22	198.63	200.44	198.51	200.66	198.86	198.5	199.58	198.38	198.42	199.33	198.63	200.79	199.37	200.07	201.05	201.41	198.43	199.13	198.25	198.65	199.7	200.84	199.73	200.04	199.34	199.37	197.34	199.76	198.69	198.85	198.68	199.54	200.02	197.83	198.35	199.37	200.68	199.21	199.89	199.38	200.07	198.54	197.94	198.65	198.11	199.79	200.28
208.31	206.43	208.15	208.37	209.04	207.49	209.71	208.91	205.33	209.01	208.66	208.78	206.65	211.98	212.05	206.45	208.74	209.22	207.05	208.31	210.59	210.33	208	208.8	209.83	210.89	208.69	206.54	208.16	207.22	208.18	208.2	210.12	206.87	207.59	207.64	210.65	208.62	208.44	206.92	207.24	210.75	209.83	206.93	207.3	208.22	210	210.14	206.81	207.87
206.45	208.94	207.96	208.29	205.87	207.16	210.1	206.67	208.28	207.84	205.88	211.32	208.8	210.27	210.33	209.05	211.59	208.17	210.47	208.94	209.61	206.97	208.9	208.82	208.14	207.52	207.44	206.36	208.4	209.62	208.75	209.7	207.5	209.02	207.56	209.16	207.48	209.76	208.23	209.53	208.67	206.35	210.22	209.9	209.2	206.97	209.34	207.9	208.54	208.73
209.16	208.37	207.29	208.39	209.21	207.47	205.63	207.94	206.03	208.6	209.42	207.98	206.82	206.78	207.96	205.03	206.33	206.18	208.04	205.21	209.16	207	209.39	207.04	209.06	208.41	208.31	208.05	207.25	209.7	208.03	206.34	207.32	207.3	210.69	205.89	207.68	207.59	207.61	207.76	206.36	208	207.01	208.24	205.86	203.7	205.65	206.7	209.03	206.99
217.18	216.39	215.33	216.11	217.4	217.3	216.3	218.64	217.57	217.28	216.9	215.35	217.31	218.43	218.3	215.94	217.9	215.82	217.49	216.75	218.32	217.84	217.16	216.52	217.49	216.72	217.32	216.77	216.11	218.6	217.79	216.54	216.85	216.29	217.25	217.9	217.73	218.07	216.47	217.03	217.29	217.7	216.75	216.26	218.11	219.07	214.72	214.75	217.21	215.64
209.98	210.66	211.39	209.15	212.35	211.34	210.61	209.85	207.51	209.42	209.92	210.16	209.2	208.07	210.99	210.71	209.33	210.47	209.89	209.19	209.34	208.58	211.53	209.14	211.34	212.34	210.17	210.89	209.06	210.09	208.81	212.22	208.05	211.11	210.31	208.79	208.1	211.21	209.34	209.53	210.46	209.2	213.25	208.71	209.26	209.72	208.31	209.36	209.88	208.73
194.37	194.09	194.45	194.05	193.43	193.82	192.27	196.98	192.99	193.92	193.44	193.55	193.73	194.09	191.43	192.52	192.71	194.33	194.18	192	194.33	195.21	196.01	194.17	195.18	194.47	195.31	195.79	194.77	193.69	194.89	193.42	192.3	194.63	196.07	195.04	193	191.35	195.74	195.11	193.3	197.15	195.06	194.1	195.2	196.92	194.87	193.86	195.01	193.46
211.67	206.63	209.57	208.39	208.99	207.69	208.02	207.67	207.28	209.94	207.84	209.28	207.92	210.25	208.23	208.12	209.33	207.48	208.51	208.6	207.88	209.26	207.94	207.47	209.22	208.67	208.77	209.35	208.72	206.6	207.71	207.52	210.03	208.63	209.1	207.38	208.57	207.93	207.15	208.9	207.73	207.08	208.38	209.17	207.88	209.03	209.53	207.19	209.15	210.09
206.33	206.35	203.38	205.29	205.03	204.77	205.01	204.51	205.91	206.31	204.57	206.71	205.54	204.56	204.88	203.78	204.4	203.92	203.21	204.33	206.54	206.28	202.96	203.66	204.77	204.52	206.49	207.06	203.58	205.72	204.64	206.33	206.3	206.31	206.35	206.74	206.52	204.21	204.92	206.47	204.93	204.38	205.23	203.59	205.58	206.4	205.07	206.85	205.46	203.06
218.91	216.23	215.84	216.79	216.44	218.11	218.8	218.05	215.62	216.38	218.9	219.4	217.44	216.83	219.56	216.81	218.46	218.26	213.5	218.07	217.24	218.61	221.05	218.61	217.16	220.63	216.68	218.52	215	215.8	217.89	215.95	215.47	216.64	217.47	217.3	218.43	215.67	220.25	218.34	219.96	217.51	221.43	217.7	217.1	217.6	216.85	218.09	216.32	218.46
210.76	212.27	212.78	212.03	210.44	212.66	212.5	212.37	209.14	211.51	211.57	210.78	212.87	211.22	210.66	211.52	210.42	212	212.85	212.03	210.69	213.74	210.71	210.99	210.02	211.35	210.16	210.3	211.9	211.99	213.65	210.47	210.78	211.62	210.71	211.7	211.71	210.22	211.5	213.12	210.74	214.79	211.36	209.92	211.68	209.41	209.33	212.67	210.77	210.39
204.75	203.4	205.41	204.76	203.98	202.84	203.32	204.66	204.34	205.1	204.09	206.04	204.48	206.68	205.5	205.08	203.85	202.74	205.08	203.04	202.47	203.82	207.5	205.19	201.59	203.92	204.23	205.46	203.97	203.87	202.83	205.44	204.8	205.35	204.6	202.91	203.82	203.85	204.86	203.46	205.68	206.2	206.54	207.04	205.89	205.75	206	204.63	205.53	202.42
210.65	209.6	207.97	209.59	209.23	210.14	207.6	209.96	209.14	209.47	208.39	209.96	207.51	210.27	206.85	211.26	210.19	209.96	210.19	208.86	207.77	207.7	209.68	209.93	206.9	207.65	208.05	208.28	208.07	209.97	207.23	208.53	208.09	206.6	207.43	211.16	206.18	208.36	209.42	208.6	209.01	207.91	207.67	207.46	210.47	206.94	209.99	210.29	206.28	211.2
203.69	204.04	205.68	201.71	203.21	206.33	202.53	205.95	203.66	202.99	202.14	204.02	206.44	203.41	202.39	202.23	204.7	203.05	202.61	205.85	204.4	204.74	203.21	203.75	203.28	201.56	204.13	202.78	204.03	204.07	205.13	205.04	203.33	204.19	205.07	202.84	205.88	204.09	203.53	204.16	204.45	204.14	203.95	204.82	202.32	202.82	205.36	205.45	203.93	202.76
209.17	210.13	209.84	209.18	209.39	205.84	209.76	206.62	209.72	209.03	208.72	209.59	209.44	207.59	208.72	206.49	207.78	211.03	210.52	208.68	210.04	209.59	208.01	208.91	209	207.66	206.9	209.06	208.88	209.59	210.22	208.58	207.89	208.77	209.9	207.39	209.86	207.12	209.67	208.3	209.59	204.66	209.39	208.71	208.41	206.19	209.37	209.05	209.58	208.01
199.53	200.03	198.6	199.26	201.37	198.65	196.55	198.47	196.87	200.26	199.86	198.32	198.67	200.66	198.3	199.98	199.78	199.71	197.57	196.24	199.45	199.83	197.5	198.75	197.78	197.8	198.02	196.69	197.44	197.51	198.89	198.85	199.18	196.39	199.78	197.71	198.96	198.82	197.56	199.07	198.92	198.13	198.82	198.84	199.24	196.13	198.25	200.79	198.44	198.96
214.3	216.13	215.84	212.12	214.53	212.46	214.88	214	213.03	213.64	214.43	216.42	217.08	214.03	212.8	212.44	214.69	214.13	214.03	214.04	211.17	215	216.31	214.75	211.75	216.09	214.67	214.86	213.03	216.09	212.75	215.07	212.34	212.98	216.52	215.9	214.78	215.56	213.48	212.17	212.97	213.31	213.59	214.16	212.64	214.77	213.77	214.45	212.78	214.29
205.99	203.99	204.94	207.09	204.79	207.59	207.69	207.55	205.9	205.78	205.71	207.71	206.09	206.04	203.22	207	205.68	205.97	204.72	203.94	207.61	205.47	207.77	205.79	205.25	203.25	206.37	206.03	205.46	203.51	205.32	206.4	204.42	206.27	204.84	206.86	203.66	206.4	205.1	206.26	204.43	207.22	204.57	206.32	207.18	206.72	203.78	206.06	205.92	205.47
206.61	208.01	206.52	207.26	207.04	207.63	209.14	206.68	205.47	208.68	207.39	207.74	205.88	207.61	206.86	207.26	208.63	207.96	208.33	207.96	206.97	206.9	205.82	208.09	207.37	209.53	207.02	207.53	206.63	208.62	205.94	207.87	206.96	208.98	206.17	208.08	208.7	208.02	206.01	207.87	206.65	206.42	206.54	209.19	207.18	206.07	206.99	206.61	208.88	206.7
205.51	204.47	204.15	204.84	203.71	205.01	204.89	204.54	203.82	206.14	203.52	204.35	204.35	204.26	205.12	204.71	203.7	207.9	202.84	203.66	205.41	206.11	203.05	204.88	204.02	205.26	204.69	206.1	203.8	203.4	205.11	204.21	204.64	205.97	204.51	203.6	205.83	204.31	203.05	203.69	203.65	205.02	204.8	206.76	205.05	204.03	205.02	204.99	208.34	204
201.36	200.85	200.19	199.95	199.41	202.1	201.23	201.61	200.05	198.41	199.42	201.29	199.93	199.61	199.9	202.14	201.03	200.37	198.78	203.12	198.13	199.61	197.49	200.06	202.03	202.05	198.41	199.29	198.43	201.47	202.1	201.99	200.43	199.65	199.2	201.5	201.51	202.65	200.24	201.39	199.65	199.44	202.01	197.88	200.94	199.25	200.77	200.79	198.74	201.04
205.02	205.93	204.9	203.61	202.6	207.05	205.32	204.68	204.63	204.78	203.95	204.15	206.19	205.34	204.66	204.41	205.48	205.74	204.49	205.54	205.98	205.28	204.96	204.48	204.7	206.24	205.99	206.05	203.13	205.98	201.8	205.96	205.88	206.56	204.85	203.45	203.7	204.45	205.39	202.77	205.63	204.75	203.88	204.7	203.08	205.52	203.52	206.07	205.44	205.89
211.27	210.68	211.32	212.34	214.07	212.43	209.14	211.27	211.77	210.83	212.88	211.99	212.71	212.95	213.06	212.2	213	213.31	210.82	211.42	210.53	211.03	210.33	212.84	210.99	210.46	209.51	212.72	212.48	211.46	210.12	212.42	211.29	211.65	212.35	210.93	210.36	211.46	212.69	212.92	209.05	212.04	212.49	213.15	212.46	211.12	212.07	211.7	210.26	212.55
208.08	209.03	206.65	207.13	207.44	207.43	207.86	206.72	207.17	207.7	205.19	207.9	207.92	205.75	205.82	208.33	208.3	208.77	206.54	207.69	207.25	207	207.63	208.93	208.65	208.58	207.44	207.8	207.47	208.38	207.26	206.79	209.27	208.98	209.44	206.39	208.43	206.75	209.29	209.96	208.57	207.58	206.72	208.15	207.82	206.81	208.09	207.83	206.15	205.71
209.99	208.93	206.16	208.13	209.8	207.21	208.52	207.76	206.81	207.16	206.14	205.72	208.66	206.19	209.41	206.23	207.05	208.2	208.88	207.43	207.15	209.25	206.3	207.5	206.8	205.76	207.05	208.17	208.45	206.98	207.7	205.39	207.24	208.95	206.99	209.06	205.61	207.13	208.29	207.47	207.66	207.97	206.83	205.01	207.93	205.92	207.9	207.67	207.12	208.68
209.43	208.43	210.46	209.41	205.94	209.9	209.43	209.03	209.55	210.44	207.21	210.04	210.4	211.25	209.68	212.44	208.24	208.69	207.63	209.49	209.73	209.74	208.97	207.59	209.8	211.96	206.38	208.21	208.97	210.52	209.89	210.52	207.39	207.15	209.36	209.34	210.04	209.05	210.68	210.11	209.23	209.75	209.88	211.24	211.01	208.91	208.81	209.25	210.38	208.64
204.15	206.3	205.23	203.86	203.18	205.54	204.43	205.53	204.19	204.05	205.56	203.25	203.73	205.96	205.26	203.39	204.31	206.74	204.7	206.02	205.42	204.02	202.96	206.02	205.63	203.64	204.72	203.02	203.52	204.43	204.34	204.09	204.36	203.47	203.73	205.27	203.23	203.54	203.92	204.06	204.14	205.05	203.31	204.84	205.59	204.37	204.64	205.41	205.85	204.98
213.13	215.44	213.62	214.32	213.12	212.42	214.57	214.92	214.67	212.01	212.82	213.75	211.84	214.05	215.9	212.62	214.37	213.47	213.79	214.62	215.11	214.19	214	215.28	214.09	214.61	215.57	213.38	213.87	214.61	214.99	213.73	215.53	214.86	212.76	214.83	213.11	212.61	212.9	214.67	213.39	211.85	214.43	212.98	214.82	213.44	212.7	213.58	213.74	211.43
217.49	216.18	216.57	216.52	215.4	216.29	218.14	217.03	217.41	217.73	219.17	215.9	217.63	216.87	217.75	214.7	217.99	217.46	215.86	217.04	217.72	217.49	217.83	215.57	219.27	216.19	220.44	219.66	216.1	217.14	216.98	216.27	217.79	218.06	216.73	218.08	217.4	216.61	217.26	218.39	217.63	217.5	217.49	216.17	214.9	219.13	215.88	216.7	219.05	215.45
215.91	215.46	215.39	217.34	218.29	218.18	217.61	218.99	218.15	218.79	216.45	216.49	217.1	219.35	212.7	217.91	215.01	216.56	216.24	217.41	218	214.79	217.57	214.62	216.6	217.93	217.35	216.6	217.23	211.67	217.73	216.09	217.91	218.74	217.38	218.85	213.68	217.38	215.41	216.33	216.94	216.24	214.69	217.65	216.88	216.9	215.54	214.32	216.81	217.41
206.6	206.25	205.2	206.36	206.87	205.07	204.64	207.57	205.89	207.53	204.09	204.88	206.38	204.31	204.5	206.54	205.65	203.42	205.33	205.28	204.93	204.86	205.64	205.47	204.83	207.65	207.26	204.76	205.6	203.99	205.22	204.56	203.61	205.08	203.7	206.1	205.85	205.82	205.41	205.41	205.6	205.11	207.57	206.05	206.08	204.57	203.68	204.27	207.45	204.45
203.92	202.56	202.5	204.14	201.68	204.25	203.97	203.85	201.88	199.74	202.34	204.87	202.69	200.65	203.9	202.35	200.56	199.56	201.77	202.71	202.01	202.52	203.07	201.45	203.29	202.7	202.37	201.24	201.76	201.52	203.41	203.6	203.5	201.3	202.43	202.37	203.31	204.17	200.6	202.48	201.45	203.71	203.14	201.74	201.76	202.92	203.89	201.76	202.89	204.98
204.41	204.42	203.11	204.96	204.23	202.78	201.75	203.49	202.53	204.15	204.26	203.36	202.65	201.47	203.5	203.28	205.44	204.19	203.73	202.91	203.49	203.86	203.06	203.53	205.26	206.58	204.15	205.24	203.39	206.98	204.32	202.45	205.21	206.19	204.13	202.83	205.55	204.46	202.9	202.43	204.46	201.12	205.11	202.96	202.75	204.01	203.5	201.53	203.94	204.13
215.6	214.36	216.26	215.97	215.89	218.5	217.23	217.29	215.45	216.86	216.77	217.35	215.63	216.04	215.51	216.17	216.62	216.35	217.63	216.76	217.81	215.27	216.13	214.6	216.02	215.15	217.05	217.2	217.72	216.11	216.35	214.12	214.75	216.5	217.12	216.68	219.35	215.48	217.17	219	216.48	217.93	217.72	214.88	216.54	218.07	216.74	218.29	215.88	216.78
208.1	208.12	209.19	208.94	206.96	204.85	211.32	206.11	210.22	206.06	210.4	207.12	206.18	209.45	207.19	208.33	209.71	210.82	210.13	208.28	210.26	208.99	210.48	209.61	207	211.07	209.8	210.13	208.13	209.2	208.69	208.04	209.27	208.02	211.93	209.08	208.44	208.88	208.26	207	208.54	209.78	209.13	209.65	208.85	207.06	207.37	209.15	210.76	208.61
211.72	211.98	214.11	211.02	212.92	212.74	210.32	212.58	211.21	211.22	211.6	209.79	213.17	211.77	211.76	212.22	212.34	212.3	209.96	211.19	211.29	210	210.78	210.61	212.26	212.85	212.82	210.96	210.6	211.74	214.14	209.88	210.67	211.66	210.82	209.17	210.57	213.95	213.48	211.19	211	211.54	212.1	212.4	211.54	211.65	211.57	211.14	211.72	213.86
203.33	201	202.8	202.95	202.34	203.33	201.84	203.59	200.54	201.8	203.76	201.65	203.31	200.93	202.86	201.71	200.68	202.67	202.46	202.28	202.34	203.98	201.1	201.52	202.38	204.14	202.78	204	204.43	205.49	201.17	201.87	203.96	201.43	203.14	206.02	202.91	201.54	203.19	201.9	201.99	203.68	201.89	204.29	202.74	204.13	201.43	201.68	201.4	201.21
209.79	208.05	208.32	208.65	209.55	209.68	208.13	207.71	208.15	209.13	210.29	208.5	210.54	209.5	207.77	209.63	208.23	209	210.29	206.56	208.39	206.78	209.64	209.88	208.82	208.16	207.65	207.51	206.92	208.72	209.12	208.75	210	210.11	208.36	209.17	207.81	207.89	208.43	207.32	207.37	208.5	208.67	210.62	209.92	210.45	207.28	208.88	209.54	209.33
209.25	210.12	210.85	209.47	206.91	209.21	209.92	207.65	208.74	209.73	210.01	209.38	209.12	209.65	207.66	208.57	210.29	210.91	207.9	207.59	209.43	207.7	208.77	210.13	208.43	207.77	207.54	209.37	209.78	206.52	206.65	209.8	207.19	210.03	210.5	209.38	208.42	209.05	208.73	208.07	210.53	208.39	211.22	206.92	208.38	206.89	208.08	208.81	209.98	208.93
207.73	209.39	205.42	206.97	206.75	209.3	205.85	207.4	206.41	207.83	205.92	207.88	206.1	206.94	205.45	207.36	208.11	207.15	207.89	206.94	208.68	205.82	208.4	206.37	206.06	207.38	207.52	207.53	208.03	207.68	207.8	207.51	208.51	209.65	209.82	207.72	208.3	207.47	208.2	205.7	206.47	205.58	208.31	209.58	208.96	208.33	207.3	207	208.37	206.68
208.82	207.57	205.84	207	209.9	206.23	209.62	206.61	206.4	205.67	207.68	208.92	208.41	208.95	208.84	206.92	207.71	206.44	208.3	205.81	208.13	206.71	206.88	208.56	204.95	207.27	208.07	209.68	206.34	207.02	207.38	208.28	207.18	206.84	207.2	205.42	209	207.74	207.5	209.57	207.66	207.02	208.37	207.58	207.27	206.76	208.58	208.25	209.44	207.13
209.97	206.99	210.05	209.32	209.98	208.1	208.49	208.09	208.53	208.31	206.93	208.69	210.98	208.65	208.96	210.55	211.06	210.07	210.53	208.61	208.67	208.61	208.57	208.38	208.83	208.53	211.19	210.52	208.17	209.08	206.28	210.35	209.21	206.29	208.75	209.19	209.82	210.19	207.16	210.63	208.38	210.61	207.87	207.96	209.09	209.27	208.24	209.24	211.45	211.22
210.8	209.94	209.41	211.2	211.65	212.13	210.61	210.05	212.22	210.54	212.85	211.36	211.23	211.32	212.17	211.52	214.76	211.65	212.77	210.44	211.24	210.6	209.03	211.99	211.4	211.29	210.69	210.13	213.1	212.73	211.64	211.82	211.75	212.06	211.27	211.91	212.72	213.24	210.47	211.34	214.13	211.45	210.08	210.51	212.66	212.25	208.82	212.02	212.95	210.78
197.1	194.21	196.09	194.43	194.59	194.59	195.33	196.33	194.98	195.63	193.73	196.7	195.73	195.82	196.5	193.98	198.22	196.82	196.34	195.22	196.81	195.23	194.43	198.37	195.13	195.71	192.9	195.52	195.07	194.58	191.99	195.01	196.14	194.7	194.54	195.8	195.79	194.8	196.59	194.22	196.24	198.62	195.64	194.48	195.27	195.43	195.25	193.52	197.17	193.26
212.04	214.38	212.16	213.46	213.33	215.36	212.6	213.77	212.24	214.45	214.75	212.64	209.48	213.81	211.55	213.19	211.29	213.1	214.16	212.66	212.51	210.37	212.93	214.19	212.84	213.59	212.65	213.44	214.47	212.56	215.45	213.82	214.53	212.56	211.65	211.24	211.72	215.86	214.66	212.59	211.99	213.55	214.53	212.15	214.29	214.05	212.31	211.5	214.83	215.12
208.82	207.12	207.21	207.58	208.65	210.62	208.34	209.53	208.24	206.53	207.54	204.76	207.98	205.84	207.9	207.3	206.69	206.77	206.42	208.28	207.9	207.22	207.9	205.73	208.52	208.24	207.53	208.12	205.17	207.46	209.07	206.81	208.06	207.32	209.93	207.69	207.06	207.54	207.05	207.66	208.01	209.62	208.72	208.34	206.8	209.01	207.81	206.74	205.66	207.88
201.28	202.16	198.72	199.34	199.13	199.64	200.16	198.78	200.51	199.47	202.98	198.9	200.15	202.05	200.09	199.93	200.39	199.42	198.63	199.75	201.39	199.51	199.19	202.42	200.05	197.68	201.47	198.14	201.66	202.43	201.01	198.16	200.82	201.75	197.77	199.86	200.66	198.57	198.54	198.77	199.14	202.82	200.76	199.56	197.5	201.5	198.29	199.94	198.98	200.71
199.91	198.85	199.46	202.22	200.77	200.17	200.72	199.75	201	202.29	201.29	202.33	200.52	198.54	199.81	199.61	201.12	201.54	202.54	199.98	198.71	200.8	199.18	200.08	200.05	200.26	198.72	199.45	200.33	201.61	200.04	201	199.93	199.98	202.3	200.13	198.83	201.11	200.49	199.29	200.11	201.31	201.97	202	199.32	200.61	197.16	201.18	199.46	200.01
214.44	211.7	210.26	212.96	210.89	213.21	211.87	211.6	211.9	213.19	209.7	211.47	211.86	209.62	214.23	211.98	212.25	210.96	210.79	213.08	212.46	213.47	210.84	211.5	211.97	212.56	212.24	212.11	210.66	213.83	212.56	209.41	210	212.09	211.38	210.85	214.47	212.14	212.34	210.31	211.3	212.81	212.46	210.91	211.47	211.46	210.73	213.35	211.37	213.56
208.58	208.24	207.34	207.24	210.85	209.5	209.29	208.09	210.35	210.23	208.74	210.41	208.26	206.76	208.87	210.49	211.13	210.98	209.81	206.3	210.1	209.7	207.29	213.23	208.42	207.99	211.83	209.03	209.44	208.94	209.46	210.29	209.43	210.08	208.01	210.65	207.53	209.35	209.08	209.72	210.33	209.01	210.06	208.43	209.59	208.6	209.39	209.08	210.5	207.94
207.36	208.75	208	210.47	208.2	207.51	207.8	209.29	208.36	210.62	208.59	208.99	209.43	207.4	208.34	208.61	208.07	209	206.88	207.74	208.12	209.05	207.94	209.02	206.27	208.14	207.83	208.52	207.22	206.93	208.8	208.1	207.87	206.45	208.87	206.61	204.8	207.04	206.64	209.42	208.34	208.73	205.94	208.2	209.56	208.19	207.38	207.15	206.6	208.53
208.76	205.53	209.4	208.01	205.5	209.51	209.01	207.99	207.75	209.8	207.93	209.65	206.7	207.65	209.63	208.7	207.79	210.62	208.95	207.86	207.78	209.5	208.98	208.09	208.08	207.59	210.31	210.52	206.99	209.17	206.55	208.44	208.05	208.19	206.81	208.15	207.55	208.36	208.57	208.87	210.14	208.38	207.78	209.25	209.85	207.01	208.77	207.46	209.72	209.2
207.38	208.99	208.52	207.08	211.61	210.01	208.41	209.69	210.63	210.05	211.62	210.65	209.88	210.87	210.32	208.2	208.72	210.54	209.76	210.51	210.47	211.93	209.83	211.29	208.49	210.32	211.09	207.78	209.2	209.95	209.79	209.17	210.32	207.95	210.79	206.65	210.29	208.63	210.08	208.99	210.37	207.52	209.09	206.95	209.6	208.9	208.82	209.95	211.11	210.53
200.02	202.59	202.39	202.82	203.84	204.16	204.28	201.37	202.48	204.22	204.79	202.21	201.82	205.92	202.72	202.27	202.34	203.25	205.11	202.34	204.3	203.17	202.93	202.67	203.6	202.46	205.11	199.98	204.85	204.5	202.06	202.62	201.16	202.42	202.42	204.24	203.59	203.21	200.89	203.43	203.58	205.32	205.8	202.88	203.82	203.01	202.35	202.83	204	203.78
209.17	209.2	208.76	207.26	208.08	209.3	207.55	208.59	209.01	209.51	210.06	208.84	207.8	207.37	208.48	207.25	211.14	210.11	209	209.28	207.99	208.8	209.24	210.54	210.02	209.39	208.12	208.57	208.34	208.7	208.02	209.69	207.69	210.29	210.48	208.64	209.12	208.53	207.31	208.06	209.45	210.33	206.43	209.25	211.27	207.39	209.35	209.81	208.97	210.39
208.09	207.42	207.32	209.88	210.34	207.31	207.6	207.5	208.7	208.7	209.77	206.94	208	209.87	208.21	208.92	209.69	208	209.03	209.57	210.02	208.34	208.7	206.42	208.3	208.14	208.16	205.67	207.07	208.91	207.4	206.5	207.52	208.6	209.24	208.83	210.17	208.27	208.91	210.15	207	209.94	209.57	208.76	207.96	206.86	208.13	207.65	209.36	207.55
201.11	203.32	202.92	201.08	203.34	206	201.51	202.52	202.53	203.05	204.7	205.52	203.47	203.12	203.82	204.56	202.13	203.6	202.8	201.98	202.02	204.77	202.38	204.36	202.58	201.18	202.06	201.21	202.56	203.69	203.5	204.88	202.08	202.75	202.56	203.87	202.97	201.6	201.72	204.96	201.49	203.34	204.25	202.75	201.53	202.07	205.35	203.77	200.95	203.75
201.08	199.41	199.93	198.34	201.99	200.28	199.09	200.5	201.78	198.54	201.33	201.35	200.4	199.65	201.26	200.08	201.92	203.09	201.86	198.32	201.28	200.51	198.86	201.31	199.83	199.85	201.69	201.54	199.42	200.07	202.52	200.31	201.09	199.32	201.23	201.67	200.21	201.26	202.57	198.23	198.06	198.35	200.17	204.46	201.55	199.32	199.96	199.51	198.09	201.66
209.43	207.97	209.62	208.67	209.07	211.25	210.18	207.68	208.3	208.25	209.12	209.32	209.29	209.82	210.56	210.06	205.23	210.15	209.89	210.03	209.3	207.93	207.91	211.18	207.26	211.23	208.3	207.32	207.62	211.05	209.1	210.27	208.95	210.08	209.11	209.62	209.07	209.05	208.17	208.74	208.03	208.32	212.14	208.89	207.15	208.14	208.06	210.35	209.14	212.81
208.56	208.33	208.75	207.74	207.63	209.85	206.86	209.83	208.91	208.21	206.33	206.51	205.45	207.26	207.83	209.04	208.65	209.93	208.46	209.11	208.59	208.44	208.33	206.54	206.92	207.9	206.88	208.53	208.36	206.63	207.24	209.78	209.21	207.94	207.95	209.47	208.21	206.88	209.74	208.66	209.59	207.43	205.77	208.01	207.64	207.98	209.3	206.1	207.44	206.53
204.23	204.54	205.2	204.92	203.82	204.54	201.88	204.46	204.48	203.43	204.63	204.75	203.32	204.6	203.79	204.64	205.71	204.15	202.65	205.41	202.79	202.61	205.07	201.08	204.11	201.51	203.38	201.24	201.79	203.67	202.88	203.15	202.5	205.71	201.19	203	205.49	201.29	201.91	204.71	205.88	204.46	204.91	204.5	203.56	205.24	203.7	202.31	204.07	202.9
202.12	201.67	201.36	202.23	201.92	201.93	201.58	202.37	201.89	202.6	202.59	203.21	201.89	203.33	202.35	202.09	201.95	203.67	202.55	201.77	204.01	204.84	203.13	201.49	202.56	202.15	203.74	202.3	205.79	202.53	203.64	202.5	202.39	201.78	202.42	201.6	202.59	204.55	204.51	204.46	204.94	204.48	203.16	205.84	202.39	202.59	203.3	203.41	203.21	203.67
196.58	198.2	199.1	199.53	197.97	198.54	197.11	197.51	198.07	198.94	197.88	198.27	197.01	198.83	198.56	199.12	197.86	197.67	199.82	197.97	199.48	200.46	198.3	198.53	201.36	197.48	198.5	198.73	199.46	199.16	199.1	198.78	198.87	200.51	199.95	197.82	198.16	196.61	197.42	197.92	200.23	198.78	197.97	199.11	199.02	200	200.39	198.56	197.62	200.14
216.76	216.74	217.31	217.21	217.92	217.67	217.65	217.12	217.06	217.9	215.73	216.46	217.03	218.38	218.05	217.01	217.78	217.77	217.89	219.75	215.3	218.03	216.64	216.55	215.61	216.76	218.46	216.76	217.31	219.23	218.73	214.47	217.63	217.22	217.21	217.88	217.69	215.89	218.31	216.55	216.81	214.63	219.06	217.72	219	218.44	216.33	214.36	216.7	217.13
207.17	207.13	206.03	207.46	205.74	206.49	205.96	207.79	206.72	206.53	209.07	206.53	208.09	204.71	207.64	207.98	207.38	208.54	207.81	208.86	209.11	206.26	207.64	208.38	208.19	205.06	210.08	208.23	206.99	208.57	207.07	206.06	208.52	209.3	208.51	207.83	208.02	209.75	209.05	207.59	208.77	207.17	207.93	208.26	209.35	209.67	208.87	207.75	206.05	206.72
210.95	211.14	210.42	209.96	213.81	212.04	211.97	211.74	210.56	212.51	211.74	210.38	209.66	211.96	212	213.41	213.06	210.91	211.7	213.19	211.01	213.03	213.86	212.7	210.54	211.41	212	210.25	210.19	209.76	211.17	212.88	209.38	210.93	209.95	212.62	212.13	213.2	214.43	212.42	213.19	212.32	210.6	212.91	211.57	210.88	210.11	211.33	209.63	213.47
201.74	203.07	203.85	203.46	199.08	200.29	203.16	200.17	202.31	203.62	202.96	201.38	201.12	202.71	201.86	202.8	204.03	201.98	202.38	204.02	202.68	203.09	202.53	203.01	203.28	203.39	202.82	204.11	203.41	202.32	202.28	205	204.77	202.5	204.51	199.69	204.46	203	202.99	203.75	200.77	202.05	204.42	202.42	201.89	202.85	202.01	200.61	201.9	201.2
198.2	198.96	196.53	196.23	198.28	199.33	198.52	197.89	196.6	198.62	197.27	195.93	197.47	196.7	196.51	199.3	195.85	199.05	199.98	197.22	198.17	199.63	195.55	197.63	197.4	197.39	199.01	198	197.62	198.55	201.51	198.54	195.3	196.11	198.61	197.47	200.62	199.18	197.29	197.04	197.94	196.76	197	196.25	198.27	199.99	197.54	197.61	200.86	199.76
200.58	198.7	200.66	201.24	200.27	201.74	200.72	200.54	201.71	200.68	199.1	199.81	200.75	201.65	198.38	199.69	201.75	201.5	199.33	202.28	200.68	201.98	198.1	199.4	198.89	200.63	199.27	202.14	199.06	198.74	202.37	197.74	199.13	200.64	201.56	200.65	199.29	199.32	199.66	201.52	201.31	202.03	199.85	199.32	200.78	199.42	201.28	197.64	202.68	197.35
206.15	209.34	208.87	207.29	206.89	207.06	208.14	208.35	208.35	209.41	208.89	209.08	206.67	205.75	208.52	206.02	207.27	208.76	205.71	209.15	206.83	207.29	207.12	207.42	207.42	209.4	207.07	209.67	207.38	206.77	208.11	205.64	208.3	206.99	204.39	207.76	204.56	207.21	208.74	208.71	208.22	208.84	207	207.13	209.58	206.61	208.18	205.42	206.88	207.64
211.34	212.28	211.34	211.65	214.04	211.76	210.89	210.9	212.15	212.67	210.29	211.87	213	210.29	211.96	208.77	209.74	211.94	210.33	211.96	212.54	209.96	210.76	210.07	210.12	211.93	212.57	212.72	213.22	209.88	211.69	211.65	210.12	210.28	211.15	212.21	210.92	211.1	211.86	211.21	212.1	211.81	210.85	213.78	211.24	210.83	211.88	212.34	211.81	211.95
204.5	204.61	203.05	203.79	201.82	206.09	202.84	205.16	202.42	202.12	203.22	204.76	203.9	202.52	205.85	203.49	204.62	203.55	201.51	203.82	204.09	202.6	204.28	205.33	202.26	202.32	202	202.13	203.35	201.77	203.15	203.65	203.15	203.99	201.59	202.56	202.05	202.8	202.3	202.87	202.57	204.57	203.13	204.52	204.87	201.51	203.56	203.21	203.06	203.72
208.83	211.15	209.81	208.17	208.2	209.13	209.19	207.03	208.81	211.29	210.46	206.97	206.12	209.38	209.81	210.62	210.02	208.69	208.82	207.92	209.05	206.19	206.79	208.18	207.6	207.14	209.52	209.99	207.43	208.64	208.98	205.89	207.58	205.32	210.62	209.62	210.17	209.22	208.81	208.49	207.72	210.97	209.71	207.6	210.29	208.76	209.56	206.68	207.94	205.77
210.06	211.71	212.9	211.43	211.68	210.82	210.94	212.41	211.82	212.64	209.77	210.1	211.62	213.69	212.61	211.46	208.57	212.84	211.75	212.58	211.89	210.87	211.98	211.45	211.11	209.83	213.66	211.01	210.56	212.89	210.8	211.24	213.43	210.9	211.82	209.47	210	210.95	210.55	209.43	211.83	213.58	212.21	211.77	210.17	213.72	213.02	211.25	212.71	212.91
200.38	201.46	199.03	197.4	198.73	201.43	195.74	198.14	200.6	200.85	200.11	198.99	201.2	201.73	198.37	200.84	198.31	201.87	198.68	201.61	199.74	200.53	199.73	200	198.76	199.04	199.93	200.07	199.55	200.01	198.97	201.44	195.55	199.72	199.61	201.51	199.37	198.05	199.79	200.18	201.35	197.94	197.98	198.25	199.04	201.29	200.13	198.99	196.05	200.98
208.9	209.33	206.19	207.89	206.07	206.55	208.2	206.81	209.04	208	208.81	208.07	206.42	209.13	205.91	208.68	207.11	208.78	208.17	207.07	212.07	206.25	208.29	207.82	208.12	208.16	207.14	208.66	206.62	208.01	208.96	207.22	208.83	208.75	207.3	208.68	207.44	206.33	207.76	207.28	205.21	208.67	207.06	205.11	205.74	209.55	210.39	207.65	209.32	208.41
197.93	199.41	200.94	197.41	197.39	200.13	197.8	198.8	197.27	200.11	195.93	200.42	199.64	200.14	199.07	198.21	197.02	199.92	199.39	199.48	199.14	197.55	197.4	198.74	198.77	198.99	198.27	197.44	200.14	197.37	197.25	199.03	196.09	199.99	199.23	198.44	196.88	196.87	197.04	197.31	199.83	197.7	199.69	199.75	199.93	199.82	198.23	199.55	198.27	199.74
211.75	209.58	212.57	209.69	209.77	207.49	211.46	211.01	209.63	211.06	210.94	209.51	210.46	211.12	210.96	208.64	207.68	207.38	209.55	209.84	207.8	208.66	208.44	209.2	209.71	209.21	210.93	209.37	210.61	210.44	207.41	209.35	209.82	209.08	209.51	207.96	208.9	209.9	210.64	210.69	210.97	208.52	209.75	212.38	210.03	210.45	210.41	207.66	209.34	211
198.91	199.36	200.71	201.23	201.84	199.78	199.93	201.05	198.67	199.26	201.99	202.28	200.53	199.49	199.47	199.11	201.62	201.11	200.19	200.55	198.65	203.4	200.72	202.33	199.89	200.15	201.16	202.24	199.99	201.55	200.86	200.83	202.06	198.85	200.89	200.62	201.23	202.66	201.18	200.22	203.64	201.49	199.99	199.72	198.96	201.47	199.44	200.69	200.66	201.2
203.83	205.98	207.08	207.35	204	205.31	205.51	205.34	206.53	206.21	206.12	206.08	206.05	204.36	204.25	205.89	205.3	206.16	205.98	206.73	205.37	203.12	204.94	205.24	204.24	207.28	205.76	204.34	207.18	205.61	205.04	207.48	204.79	205.3	205.23	207.12	205.33	205.24	207.38	204.74	205.93	206.89	204.06	206.51	204.64	204.92	204.81	206.88	204.39	204.92
195.03	195.34	194.67	194.56	194.12	194.68	193.95	197.18	192.69	196.55	196.38	194.89	195.19	194.86	194.1	194.85	194.9	193.97	195.6	194.82	197.24	193.83	195.59	194.73	195.83	193.62	196.05	196.16	195.95	195.77	193.32	193.86	194.83	194.18	196.36	194.42	194.97	195.94	194.27	196.99	194.64	194.09	194.13	196.27	194.6	194.81	195.82	194.29	195.43	191.51
199.4	198.78	199.51	198.77	200.22	199.97	197.33	196.85	196.59	197.75	197.41	198.92	198.58	198.74	197.38	198.48	198.14	196.94	197.81	197.4	196.55	200.47	197.46	198.54	196.14	196.95	197.27	195.66	197.02	199.02	199.04	199.06	197.49	197.02	198.47	198.5	197.5	198.14	196	198.63	198.12	196.05	196.04	197.95	198.65	200.13	197.82	200.06	197.16	195.56
199.82	201.15	202.47	199.86	199.79	201.31	203.44	202.6	200.11	197.56	200.55	203.57	199.2	201.16	199.8	200.76	200.38	199.1	200.81	201.81	197.2	200.69	199.18	200.73	199.8	200.14	200.9	200.36	200.46	201.8	201.19	197.6	200.71	197.16	196.63	201.77	198.91	198.71	200.97	200.36	199.48	200.71	200.45	200.55	200.78	200.56	200.98	200.79	198.04	199.74
203.52	203.18	203.06	205.26	203.4	203.33	202.77	201.61	204.41	203.28	203.18	204.61	202.82	202.94	203.54	206.54	202.29	201.51	203.98	203.03	203.91	202.44	203.55	205.37	204.84	203.09	202.15	203.21	203.11	202.83	202.95	202.88	203.22	202.83	202.68	203.67	201.64	202.7	203.99	204.28	204.11	204.67	202.78	202.66	201.98	202.06	204.33	202.14	204.03	203.87
208.36	206.54	210.06	210.13	210.41	208.42	209.48	208.17	210.06	208.51	209.97	208.32	209.06	207.69	208.95	208.9	207.44	209.1	206.91	209.1	207.11	207.94	208.05	208.92	210.36	207.9	207.36	208.87	207.97	210.35	208.47	210.54	209.68	207.34	208.77	208.75	208.26	207.73	208.99	208.75	208.27	205.71	208.18	208.27	205.59	208.21	209.35	209.72	210.08	208.13
212.04	210.56	213.62	211.06	212.02	212.32	211.45	213.34	212.01	210.99	210.95	211.4	211.02	210.9	211.21	211.45	209.37	210.95	209.16	211.14	210.89	211.03	210.93	209.59	214	214.34	209.42	212.37	212.15	211.91	212.94	210.28	210.43	213.14	210.74	212.21	210.25	211.19	212.7	213.62	209.36	212.19	211.96	211.5	210.19	211.04	211.58	212.02	210.27	213.16
209.86	209.1	208.6	207.39	206.19	208.1	208.16	208.1	208.05	206.67	207.35	208.83	207.47	208.77	204.84	206.38	209.53	207.62	208.4	208.64	208.21	207.44	210	209.63	208.46	205.78	207.84	208.63	205.46	207.01	207.24	209.08	208.18	208.01	208.51	207.52	210.51	208.37	208.65	208	207.87	209.51	205.66	206.84	206.57	208.41	206.69	208.27	208.65	209.17
208.63	211.5	208.49	207.27	205.89	206.58	206.91	208.73	207.39	206.63	208	207.06	206.86	208.44	209.98	208.1	207.19	209.08	209.84	209.68	208.51	208.11	204.98	208.5	209	207.16	207.76	208.33	208.28	206.79	207.07	205.22	205.41	209.13	207.2	209.15	205.83	207.13	207.94	207.05	209.28	207.41	204.87	207.59	208.34	207.12	208.16	209.65	206.94	206.51
211.53	211.54	209.97	211.32	210.89	211.05	210.02	213.64	212.97	213	212.8	212.54	211.33	212.1	212.64	208.8	210.6	212.27	208.29	211.94	213.48	209.1	209.78	212.4	211.73	208.92	210.51	212.6	211.72	211.91	211.42	209.4	211.26	210.3	210.66	210.24	211.77	213.02	212.28	211.8	213.08	213.2	210.16	209.2	212.4	211.67	212.13	210.07	211.35	212.6
209.26	210.33	208.73	208.68	208.11	208.72	210.33	209.47	210.66	209.7	209.89	209.68	208.4	208.69	208.57	208.06	209.55	210.62	208.81	208.33	209.89	207.18	206.34	208.15	207.81	209.75	209.62	209.38	207.94	208.43	208.91	212.07	208.94	208.38	209.06	209.58	210.35	210.74	210.56	210.67	211.33	209.17	209.21	208.47	208.27	208.69	209.34	205.35	210.67	209.48
202.62	203.71	200.22	202.76	204.25	202.04	201.97	202.11	204.74	201.2	202.14	201.5	205	202.48	204.48	202.13	205.36	202.91	203.35	203.16	202.56	203.28	202.21	202.38	203.27	200.99	201.19	204.22	203.91	202.7	202.97	202.13	202.75	200.43	203.85	203.82	200.39	203.48	202.16	201.74	202.02	202.5	203.66	200.03	202.74	204.07	202.38	204.07	202.07	201.16
205.92	202.86	205.55	207.1	205.02	203.81	205.35	204.79	204.02	204.17	205.83	205.53	203.24	204.87	204.46	204.63	202.77	203.03	206.94	203.77	204.11	203.99	205.47	204.23	204.74	204.29	205.14	206.72	205.61	205.54	205.08	202.46	204.13	204.31	206.03	203.21	204.37	204.71	205.77	203.65	203.86	203.35	206.16	206.18	203.75	205.4	204.27	206.16	205.7	205.58
211.87	211.32	212.49	210.58	210.78	211.55	210.96	211.06	212.33	210.98	210.74	213.03	211.84	211.05	211.2	210.73	209.75	213.03	213.35	209.37	211.44	210.4	213.44	208.97	209.73	213.39	214.43	211.12	210.94	210.4	212.71	211.21	212.03	211.75	211.3	212.94	210.76	209.67	212.79	213.39	212.06	211.88	212.79	210.92	210.51	212.31	212.99	211.57	212.22	211.72
208.69	210.05	209.91	210.69	207.69	209.78	207.34	207.57	205.95	207.2	210.36	207.66	210.33	208.75	208.86	208.53	208.36	210	210.47	209.71	209.03	206.83	208	209.18	208.89	208.11	208.92	206.6	210.96	209.06	210.85	208.86	207.91	208.41	209.04	207.83	208.66	209.13	209.55	211.04	209.53	209.39	208.86	208.73	206.08	208.26	208.65	206.49	206.49	206.52
211.5	212.45	210.15	211.67	210.76	211.32	211.69	212.13	212.85	212.76	213.7	211.76	212.18	211.28	212.29	209.91	208.88	211.1	209.26	211.42	212.2	211.97	212.98	212.05	208.86	211.92	212.54	210.48	211.47	209.83	210.44	211.58	210.87	212.13	210.51	212.55	211.1	212.26	212.5	209.81	212.26	210.13	210.71	210.71	213.79	214.01	212.86	210.78	209.97	209.13
204.43	201.65	204.14	201.45	203.99	203.17	203.83	205.02	203.72	204.03	205.06	202.77	203.67	204.26	203.83	202.35	199.83	205.71	202.29	201.66	202.06	201.35	204.1	204.26	201.53	203.85	202.44	203.88	206.21	201.97	202.79	203.89	202.36	202.09	201.4	205.11	200.44	203.85	202.63	203.6	203.36	202.68	203.28	204.49	203.91	205.07	205.75	203.4	202.85	202.73
208.32	206.72	208.43	209.49	208.64	208.6	208.54	209.54	209.32	209.33	209.06	208.65	207.2	207.26	208.99	208.01	207.5	207.9	208.88	208.47	210.17	207.74	209.51	209.96	209.96	207.52	209.89	210.06	207.2	206.16	207.77	207.95	208.08	206.2	209.7	208.88	210.92	210.42	207.58	206.7	210.61	207.32	210.31	209.56	206.64	208.74	206.9	206.98	209.71	208.15
208.45	207.16	207.11	207.09	208.12	208.59	208.18	207.16	207.23	208.11	208.41	208.28	207.68	207	208.82	207.81	208.44	207.68	209.58	205.62	208.05	205.62	207.56	208.19	207.63	209.1	209.06	205.88	209.46	208.93	207.97	205.4	208.23	208.43	206.92	207.7	205.17	206.63	208.74	209.33	208.12	209.89	208.03	207.18	207.89	208.21	209.77	205.02	207.87	206.51
199.19	200.89	199.2	199.76	199.13	199.17	199.7	200.95	200.54	199.18	197.74	198.92	200.89	200.53	200.76	200.91	200.98	200.52	198.6	198.59	200.41	199.79	200.4	200.88	198.5	198.4	199.21	201.58	199.51	202	199.52	200.28	200.53	200	200.41	200.51	198.82	198.82	202.89	197.97	199.82	199.79	198.44	199.11	199.32	200.65	198.38	199.83	198.78	199.67
204.54	201.6	203.32	203.92	204.84	204.67	203.05	202.15	204.4	204.14	202.98	207.38	204.83	205.07	201.53	202.21	204.57	204.8	203.91	203.49	201.96	204.47	205.01	203.09	203.23	202.56	204.92	201.85	204.41	204.94	205.42	201.96	203.99	202.8	204.15	201.93	203.67	204.32	206.37	202.97	201.16	201.74	202.39	202.56	203.18	201.77	202.29	205.55	205.01	202.58
209.53	207.61	211.55	210.17	210.06	210.28	209.95	210.1	211.8	209.54	210.08	209.96	210.09	209.82	213.1	211.06	209.48	210.61	208.46	210.32	212.72	208.4	211.59	211.06	210.76	211.8	210.5	208.28	209.77	210	209.56	209.3	210.03	209.87	210.16	209.86	210.74	207.87	208.25	208.96	210.67	209.19	210.83	211.36	209.67	210.94	210.23	210.42	209.58	209.73
209.51	209.42	208.86	208.9	209.87	209.98	211.85	209.03	211.36	210.35	207.72	206.59	207.52	210.55	209.44	209.59	209.22	209.88	207.89	208.67	208.03	207.77	207.55	209.75	209.13	210.96	208.41	210.17	208.7	208.66	211.31	208.58	209.11	208.01	211.31	210.16	209.02	206.96	209.18	210.01	209.24	209.16	207.87	210.3	211.91	209.84	209.59	208.32	209.11	208.53
219.12	216.52	217.58	215.53	217.12	216.51	216.07	216.61	217.97	218.07	214.22	214.37	215.68	215.94	215.61	215.5	218.65	216.64	215.24	217.32	217.41	214.49	216.54	217.4	217.1	215.84	216.45	216.84	218.72	217.11	217.14	215.75	217.29	215.46	216.01	214.27	215.9	215.58	216.49	218.22	216.14	216.08	216.95	215.3	216.47	217.06	218.03	217.62	215.34	217.55
203.04	204.66	202.54	201.95	205.38	202.03	202.53	203.85	201.1	202.44	201.65	203.15	204.17	203.44	202.21	201.71	200.44	201.43	200.64	204.21	203.46	204.31	202.52	201.69	202.41	200.95	202.22	201.9	203.42	202.94	203.62	201.62	203.03	202.42	202.58	201.92	202.27	203.67	205.33	204.79	200.9	202.37	202.9	202.67	203.1	203.64	201.62	203.44	203.87	203
198.87	198.15	200.69	199.81	197.65	201.62	200.22	197.95	195.89	199.47	197.67	200.26	199.14	199.68	199.57	198.96	198.43	197.95	198.84	198.58	198.45	199.45	200.38	197.61	198.64	198.83	197.99	196.84	197.22	197.5	198.17	199.33	198.17	198.46	197.56	198.14	196.9	198.82	198.08	199.53	199.59	198.03	198.79	199.43	199.65	196.15	197.3	198.33	201.39	200.17
201.8	197.86	201.14	200.63	201.61	200.57	199.35	200.54	199.78	200.54	200.81	201.87	200.32	199.28	200.26	201.41	201.14	201.99	199.5	200.22	199.34	200.77	199.95	200.6	200.25	201.28	201.12	199.73	200.93	198.84	203.63	198.39	200.63	198.39	200.56	201.06	199.94	199.22	199.43	198.51	201.6	200.28	199.82	204.01	201.56	197.74	196.81	201.59	199.67	199.98
218.09	215.7	214.62	215.81	214.45	217.28	217.64	217.39	217.68	218.63	218.43	216.64	219.07	217.77	219.15	216.71	216.69	216.81	216.43	216.6	214.27	215.91	217.15	216.68	217	214.54	216.28	216.19	215.86	216.96	216.39	216.96	215.9	217.74	214.73	217.56	216.13	217.76	217.16	215.92	218.64	215.93	216.18	215.46	216.72	218.78	217.13	218.3	216.13	217.73
209.28	209.55	211.09	209.41	209.67	210.18	209.05	211.19	210.06	208.5	209.73	210.27	209.29	210.62	208.32	208.45	210.77	209.78	208.07	210.46	208.84	210.19	209.04	210.03	208.26	207.92	208.74	211.52	209.77	208.54	210.28	210.35	209.27	211.91	209.66	208.79	207.92	211.39	209.3	210.25	209.82	211.87	209.43	209.76	209.62	209.94	209.45	207.34	208.26	209.94
213.48	208.82	211.58	210.67	211.68	212.37	210.08	210.04	209.21	212.58	211.32	210.58	211.24	213.58	211.01	212.85	211.92	212.34	211.16	212.09	213.94	211.58	212.03	213.59	211.76	211.11	212.47	210.61	211.58	212.41	212.04	212.55	213.36	210.44	212.22	212.38	213.35	210.81	210.42	211.09	210.23	211.9	212.09	211.43	210.22	211.55	214.23	212.6	211.03	213.29
203.61	202.66	202.08	204.64	201.82	201.98	204.4	204.89	203.45	202.16	202.38	202.34	201.59	204.31	202.1	202.33	204.68	203.3	202.83	202.77	203.44	202.18	205.53	206.19	202.13	201.8	202.45	204.94	206.04	201.59	202.08	205.14	204.69	204.47	202.94	203.56	204	202.98	202.66	202.65	203.27	203.85	203.87	203.81	203.4	203.89	202.53	203.76	203.12	202.61
211.41	210.7	212.32	210.5	214.77	214.2	211.88	211.4	210.15	210.35	210.71	213.4	207.61	211.52	210.47	212.94	214.48	210.28	210.18	212.48	213.98	214.4	213.38	212.06	211.99	211.23	212.35	211.11	210.76	211.92	211.75	211.51	212.1	209.94	212.31	211.48	208.78	214.14	210.96	211.5	212.64	210.74	211.52	212.13	211.07	212.09	212.78	213.49	212.92	212.13
199.85	197.83	200.64	201.28	200.33	199.68	200	200.31	202.48	201.44	202.49	199.51	201.91	201.16	199.51	200.43	200.84	200.85	199.97	200.03	200.68	198.75	198.91	200.35	201.24	199.66	201.89	200.2	200.79	200.7	199.29	200.66	198.43	200.6	202.12	199.68	200.71	200.23	199.59	200.91	201.18	200.23	198.17	200.91	198.88	199.03	199.07	200.39	201.5	201.34
218.29	217.4	217.24	216.86	216.32	217.34	216.35	219.33	217.33	218.15	218.62	218.22	217.57	216.06	218.74	217.61	217.15	216.81	217.34	216.28	217.55	215.1	217.23	216.41	218.12	217.77	217.93	217.21	217.41	217.66	214.21	219.89	215.36	216.39	216.33	218.46	215.33	216.96	219.71	218.87	216.52	218.21	216.89	216.96	218.77	216.69	214.65	216.99	216.35	217.23
209.02	208.81	207.65	209.04	209.09	207.58	206.96	207.62	209.23	209.2	210.86	209.31	209.36	209.08	210.32	209.79	207.85	208.1	209.67	207.55	209.48	210.44	208.24	206.74	209.61	207.86	207.66	208.34	207.37	210.12	211.34	211.34	208.15	208.7	208.21	208.44	209.26	208.47	209.43	208.23	210.04	208	208.58	209.41	209.02	210.75	209.09	207.82	207.46	207.51
208.28	208.98	207.48	212.01	210.21	210.88	210.24	209.65	210.03	209.6	209.62	210.71	207.96	209.47	208.3	209.35	210.17	209.47	207.76	210.34	208.71	209.17	210.39	208.19	210.64	208.16	209.39	209.72	210.88	210.85	208.89	206.89	208.64	209.65	208.99	209.85	209.53	210.14	209.17	210.03	208.58	211.09	207.61	209.45	210.04	210.17	210.42	211.66	211.1	210.15
212.91	213.19	212.09	211.3	212.31	214.21	211.68	210.64	212.88	213.06	211.25	211.71	213.91	212.27	214.87	211.18	211.86	211.54	212.94	210.67	212.8	212.71	213.33	212.95	211.98	214.39	213.46	210.69	214.56	210.51	214.91	213.07	212.21	213.82	211.25	213.72	213.37	214.05	211.81	213.22	213.93	209.83	211.81	212.61	212.82	213.03	213.65	209.67	213.19	210.31
213.78	213.1	212.3	212.83	211.24	213.2	211.67	210.97	210.23	211.1	211.42	211.14	211	210.69	215.17	210.64	213.06	213.3	212.82	212.7	212.45	214.14	213.23	211.13	211.42	213.23	213.64	211.03	210.77	212.75	212.75	212.57	212.66	214.24	212.21	212.26	213.45	210.11	212.81	213.64	213.95	211.98	211.83	212.79	213.45	212.87	214.56	215.22	212.83	212.67
205.82	209.57	208.55	209.01	206.35	207.44	209.29	210.06	208.54	207.35	207.53	206.6	206.11	206.88	208.21	209.24	209.21	207.81	207.69	206.98	207.64	206.37	207.58	207.65	206.43	206.8	209.33	207.45	210.05	203.92	207.84	211.45	207.86	207.99	208.2	208.32	207.57	208.23	208.02	208.39	208.45	208.05	207.03	206.57	208.25	208.49	207.96	209.71	205.3	206.8
210.56	209.88	211.18	209.12	209.03	208.1	209.75	210.19	209.95	210.4	210.52	207.62	209.47	211.59	208.96	212.89	208.14	210.14	208.89	210.8	207.32	208.67	209.41	208.51	211.79	209.38	211.29	210.27	209.09	210.4	209.56	210.77	210	208.89	207	211	208.33	207.42	207.61	210.32	208.45	209.34	209.7	210.51	209.69	208.33	209.36	208.22	208.5	207.9
201.67	200.99	200.88	201.96	200.46	202.08	202.51	203.42	201.7	202.26	203.08	201.9	203.51	203.74	204.51	203.21	201.66	204.18	203.84	201	202.47	202.49	204.44	201.51	203.92	204.74	202.07	200.69	203.55	201.69	202.03	202.11	202.56	204.31	202.06	204.59	201.19	201.9	202.18	202.07	202.02	201.93	201.6	201.63	203.51	203.74	202.82	200.8	200.94	204.08
200.88	199.43	198.34	199.98	198.06	200.12	200.17	200.81	200.35	201.13	198.34	201.11	201.53	200.18	201.57	199.11	201.97	200.58	203.02	200.15	199	199.57	200.08	201.64	198	200.86	198.36	200.16	200.03	200.24	197.8	201.33	199.36	200.06	198.84	200.8	203.18	202.27	203.85	201.9	199.11	201.05	200.78	200.5	200.78	198.84	198.58	200.6	199.47	200.37
212.12	212.84	213.93	215.2	213.21	211.73	214.53	214.17	210.85	212.26	214.97	213.87	212.7	214.38	212.64	212.32	214.98	212.17	214.15	212.45	212.8	214.05	213.46	214.82	214.02	213.46	212.87	212.94	213.33	211.57	210.43	215.74	213.68	213.81	214.21	212.62	213.07	211.4	211.4	215.27	212.34	213.89	213.92	211.36	211.82	212.76	213.19	212.82	214.03	212.93
218.57	219.96	219.03	216.56	218.41	217.52	214.57	218.67	218.76	217.74	215.98	217.83	216.78	219.14	217.82	219.16	217.32	217.67	218.41	219.73	219.17	216.64	218.09	218.2	216.41	218.58	217.99	216.56	217.59	216.03	218.64	218.23	217.59	216.51	216.02	219.87	216.96	216.71	216.71	218.64	216.42	215.2	216.47	216.62	219.49	217.45	217.4	217.83	216.94	219.17
207.13	211.11	208.43	206.69	206.87	207.81	206.48	206.22	206.51	206.44	209.18	210.57	207.48	208.93	209.25	206.23	207.43	208.51	206.11	207.65	207.55	207.27	207.24	206.92	208.48	207.36	210.2	206.46	208.17	207.51	206.44	206.17	209.16	207.17	206.89	207.05	208.51	206.74	205.54	209.79	205.88	205.86	209.8	206.76	208.44	210.87	206.11	206.64	206.97	207.23
208.79	210.33	208.13	209.67	208.45	206.36	207.15	207.42	207.95	208.67	206.74	206.67	206.06	208.93	209.88	206.37	208.91	208.4	208.57	208.26	207.77	210.68	207.17	208.16	206.71	207.2	210.28	207.29	208.94	210.05	208.67	205.23	208.68	208.86	206.15	207.99	208.6	209.14	207.91	209.2	208.43	207.47	207.69	210.07	209.49	207.43	208.23	209.3	207.21	206.98
208.22	208.19	209.25	206.9	207.47	206.82	208.42	207.24	206.58	205.11	208.76	207.57	209.15	208.73	209.51	207.39	208.99	206.94	205.93	207.78	207.24	207.22	209.56	206.64	207.69	207.72	210.56	207.16	208.5	207.95	208.71	207.93	207.31	207.8	208.24	209.46	205.38	208.04	207.58	207.07	210.86	208.75	208.2	209.72	205.56	208.93	208.97	207.4	207.9	206.57
204.07	202.37	204.62	205.16	202.96	202.55	202.07	202.76	206.33	202.89	202.52	203.49	204.07	203.01	202.56	202.52	202.73	204.92	202.57	205.91	203.78	203.87	201.82	203.53	201.69	203.82	205.31	203.19	202.78	202.52	202.51	202.75	204.12	203.79	202.04	204.48	201.23	205.18	205.68	204.01	205.02	203.44	203.37	206.93	204.61	201.83	202.79	203.04	200.73	204.34
212.78	213.28	213.69	213.48	213.5	213.66	213.37	211.5	216.15	209.93	215.09	211.45	214.96	215.09	212.02	211.23	216.74	210.63	212.4	214.46	212.91	213.79	215.02	213.13	212.68	214.36	213.37	211.33	213.37	212.16	210.75	211.41	211.67	211.69	212.05	213.96	213.27	213.42	213.02	214.14	214	212.75	214.17	213.67	215.04	211.86	211.88	214.24	213.25	214.71
215.72	217.37	217.07	216.74	216.98	216.71	217.5	218.22	216.45	218.69	217.14	216.58	218.04	217.42	216.3	217.2	218.05	217.01	217.12	212.98	218.41	218.63	217.37	216.81	216.07	217.07	216.74	218.08	217.58	215.61	217.7	216.87	217.22	216.78	218.07	218.9	217.24	216.23	217.08	216.06	215.99	215.42	217.5	219.77	217.6	217.96	216.46	217.47	216.53	214.52
201.13	201.72	201.61	199.6	200.95	202.5	203.39	199.23	203.77	202.31	200.74	201.13	201.2	199.91	201.13	201.74	199.09	201.95	203.32	200.34	200.07	200.33	199.52	201.74	199.89	199.69	201.94	201.79	198.04	198.81	200.24	201.2	199.73	202.75	202.46	203.37	198.07	198.79	202.43	200.6	200.17	200.28	199.19	203.63	202.42	200.58	199.32	203.19	199.88	200.42
210.79	211.27	213.54	211.12	212.37	212.43	211.56	211.54	211.02	211.05	211.31	211.85	212.72	211.68	211.29	210.71	213.12	214.15	211.13	210.84	213.06	212.73	211.54	210.55	213.01	210.23	213.37	213.55	211.37	213.55	211.01	211.73	212.03	211.3	212.56	211.42	212.11	214.16	214.42	212.14	211.7	211.78	213.84	210.39	211.29	212.36	213.95	211.57	212.19	211.35
199.66	201.8	202.22	202.08	199.55	199.22	199.27	199.75	198.46	199.67	198.78	200.1	202.88	200.21	199.52	201.12	198.59	200.15	198.44	201.71	200.18	199.77	200.6	200.68	200.52	199.92	197.48	200.82	197.6	201.06	201.89	201.75	199.32	197.62	200.86	198.71	201.08	196.57	202.04	200.23	201.26	199.52	198.42	199.27	198.22	200.16	199.7	200.34	198.91	200.76
207.42	209.06	207.52	208.98	210.6	207.08	209.86	208.45	208.57	209.39	207.44	208.28	209.2	208.8	210.81	208.38	209.88	207.95	208.78	208.36	210.87	210.2	208.21	209.55	206.13	208.53	209.2	210.22	208.58	206.88	207.83	207.88	209.18	208.74	207.4	208.54	207.56	207.79	207.59	206.55	207.43	209.66	206.51	209.53	209.59	206.46	207.66	210.47	208.56	207.22
209.99	212.47	213.19	212.41	211.32	209.81	212.32	212.42	210.8	213.34	209.79	211.66	211.28	210.22	210.79	212.2	211.48	213.07	211.13	210.89	211.82	211.96	210.81	211.64	212.36	211.88	211.1	213.1	211.79	210.52	212.53	211.54	212.7	208.97	212.43	214.09	212.31	212.25	213.1	209.62	211.62	214.01	213.46	214.22	212.46	212.55	214.61	213.22	213.09	210.78
209.94	207.99	208.8	208.41	206.29	209.9	208.68	208.95	207.85	210	208.4	208.43	208.09	209.74	208.16	210.09	209.27	207.33	207.79	209.68	210.09	210.13	210.02	209.74	207.91	211.14	208.51	209.06	207.35	209.03	209.59	208.6	209.01	209.5	207.11	207.12	207.56	208.55	211.93	208.96	208.44	209.43	209.38	208.41	210.3	207.73	208.61	208.79	210.44	207.56
200.29	198.22	198.76	200.96	199.79	199.99	198.06	198.17	196.45	201.35	200.43	198.39	198.14	201.68	200.42	200.51	200.76	200.04	200.45	198.65	199.7	198.74	200.53	198.48	201.31	201.12	198.71	197.77	198.75	197.58	200.92	200.28	197.86	198.53	200.21	195.66	200.67	198.94	197.44	198.13	200.66	200.98	199.37	199.48	201.85	198.37	199.97	200.84	200.62	197.17
203.78	205.24	204.15	206.02	202.83	205.86	205.39	204.14	204.4	202.04	205.42	201.56	204.58	204.3	204.64	206.02	202.44	203.96	204.13	202.68	204.79	203.14	205.01	203.27	203.26	203.3	204.52	202.66	202.29	204.06	204.18	204.03	203.69	204.55	203.34	203.66	202.63	204.84	205.04	203.33	202.29	204.44	204.66	204.95	204.08	202.96	204.07	203.96	202.9	204.54
203.54	203.4	204.4	204.79	204.48	202.08	204.83	203.85	203.8	203.44	203.66	202.42	204.17	203.67	203.12	204.96	204.58	203.36	202.9	203.51	201.35	203.07	203.96	204.51	204.61	201.46	203.24	205.19	204.22	202.74	202.42	203.24	201.4	205.12	204.09	203.53	202.69	201.94	200.96	203.44	204.39	203.9	201.8	204.82	205.02	202.67	203.78	201.64	205.09	204.99
217.59	218.55	218.52	216.7	215.96	216.4	218.57	218.1	217.51	217.51	217.16	216.55	217.25	216.74	216.44	216.76	217.9	216.96	216.36	215.32	216.85	217.67	216.66	216.17	214.83	216.36	220.17	216.29	217.07	218.41	214.82	216.51	217.54	216.56	217.61	214.65	216.01	216.41	216.14	218.07	214.96	216.61	214.03	217.29	215.65	214.29	215.97	217.89	217.46	216.09
209.98	208.81	209.04	209.33	212.5	209.55	207.75	209.98	208.75	210.31	209.22	208.24	207.79	207.78	210.85	210.23	208.8	208.53	209.96	208.97	208.6	210.43	209.77	209.02	209.94	209.97	207.7	209.67	209.23	208.9	207.09	208.7	210.11	210.07	208.53	208.77	209.66	208.05	212.6	207.81	208.19	208.56	209.51	209	210.67	209.8	210.79	210.8	209.9	209.68
201.45	204.97	205.32	207.93	203.79	205.44	205.87	206.85	203.99	204.22	204.43	204.98	204.88	204.06	204.5	204.36	208.55	204.6	204.51	205.51	204.88	204.55	204	202.36	205.13	204.62	206.06	205.59	205.7	205.35	205.61	204.2	205.19	203.22	203.12	203.79	202.83	202.02	205.23	203.8	205.21	207.18	205.6	203.54	206.1	206.39	206.08	205.45	205.72	206.4
209.7	208.29	208.24	210.11	208.35	207.87	209.22	207.52	206.99	208.46	209.38	210.52	207.39	209.1	207.22	209.51	209.23	207.42	208.29	206.99	208.12	210.04	210.17	209.82	208.86	207.44	209.27	209.66	207.23	208.45	209.78	206.71	207.18	206.77	208.15	209.58	209.57	209.04	206.48	210.06	211.22	208.69	208.73	210.18	209.32	209.34	208.36	207.06	211.4	209.66
213.21	212.3	211.81	212.77	211.35	213.56	214.89	211.41	214.08	213.2	213	211.95	213.91	214	209.89	210.46	212.62	213.81	214.93	211.37	214.26	213.48	210.33	211.74	213.51	212.72	210.29	210.89	211.17	213.3	212.43	211.55	212.71	213.58	212.02	211.18	214.11	213.06	211.02	213.31	212.66	211.44	213.27	212.49	211.91	212.9	212.93	212.43	213.25	213.03
210.08	208.08	207.29	206.37	208	207.74	209.19	210.67	208.51	207.31	209.96	208.79	208.63	210.28	212.42	207.65	207.04	209.54	208.33	209.07	207.42	210.25	207.68	207.66	207.59	208.89	207.65	210.78	209.25	207.79	209.77	209.32	209.06	207.6	210.13	208.11	208.16	207.98	207.39	207.47	206.91	207.45	210.09	210.11	209.89	208.33	208.66	211.09	209.49	211.46
210.18	209.09	209.02	208.79	210.03	207.53	209	207.77	208.15	208.32	210.53	206.38	209.26	207.39	211.56	207.55	209.18	208.32	208.56	207.93	208.29	210.29	204.75	207.91	208.39	206.83	209.5	207.46	208.82	211.62	209.54	208.47	207.87	207.39	208.15	207.71	207.47	208.4	209.43	208.05	207.04	209.43	209.84	208.35	208.55	208.56	208.38	209.36	208.68	208.61
206.26	208.01	207.62	208.91	207.42	207.14	203.94	208.16	209.48	209.89	209.2	207.02	208.34	207.69	209.06	205.97	207.25	207.31	210.03	206.4	209.12	206.53	210.56	208.08	208.89	206.53	208.49	209.85	207.48	207.36	210.03	207.91	207.5	207.21	205.93	207.68	209.08	207.58	206.09	207.16	207.97	209.57	209.73	207.14	209.84	209.55	207.03	205.85	210.18	208.36
209.68	208.03	209.9	210.82	205.65	209.13	208.31	207.38	209.8	207.22	206.11	206.25	209.25	208.96	209.42	211.04	209.78	208.92	208.29	206.73	208.99	209.56	207.29	207.43	209.44	206.91	206.08	204.3	207.97	208.92	208.75	208.61	209.06	210.81	207.69	211.05	208.46	209.8	207.41	209.41	207.3	206.94	209.42	207.99	206.97	210.03	207.9	207.3	207.96	206.5
205.19	206.54	203.62	205.12	207.05	207.24	209.22	206.27	206.75	206.64	208.46	206.54	208.06	206.6	207.12	205.14	207.08	207.11	205.68	205.98	207.07	207.8	206.42	205.34	207.19	208.66	207.87	207.07	206.23	206.5	207.61	205.89	205.38	205.48	205.45	207.99	205.13	206.6	204.7	206.94	206.16	204.01	207.77	206.47	207.67	208.14	207.76	205.82	208.03	204.83
209.45	207.02	206.8	208.66	208.94	207.62	208.08	209.16	207.28	208.53	207.05	205.27	207.26	207.98	208.22	208.37	208.34	207.69	208.38	207.76	207.33	208.84	206.39	206.5	210.57	207.66	209.01	207.21	208.52	208.02	206.79	210.08	205.61	207.31	207.81	205.57	207.71	208.2	210.38	206.08	205.17	205.24	209.48	210.6	207.97	207.64	205.22	207.64	209.06	207.86
209.91	206.7	207.38	207.99	209.15	207.2	207.79	209.71	209.23	206.91	209.18	208.62	208.12	207.46	208.39	206.3	207.48	207.62	209.23	208.25	206.93	208.62	207.37	209.2	208.72	207.16	208.07	210.57	209.26	206.24	209.14	208.92	207.48	208.04	207.04	208.38	204.77	208.1	207.69	207.68	206.24	208.92	208.6	207	208.06	204.65	207.45	206.65	208.22	208.48
217.44	217.25	219.12	218.36	217.86	215.47	216.89	217.91	215.8	217.18	218.03	218.61	216.28	217.19	216.68	218.12	217.68	217.67	216.8	216.95	216.58	216.05	218.86	215.84	218.61	219.09	217.27	216.43	216.96	217.67	216.32	217.66	218.65	215.07	217.38	217.97	216.76	218.24	219.03	214.82	215.02	216.58	217.73	218.79	218.9	217.04	216.82	216.06	217.28	218.14
208.5	207.69	208.21	208.79	209.08	208.1	206.89	207.44	209.06	208.86	207.33	207.9	208.97	209.9	208.8	208.65	208.59	210.13	210.31	208.41	208.07	206.76	204.23	208.43	207.53	209	210.2	208.96	207.12	206.99	208.18	208.4	204.17	207.17	204.61	208.93	208.99	208.87	208.12	208.63	208.02	208.12	208.54	207.53	206.89	207.91	206.95	207.75	206.5	208.64
213.42	214.65	212.89	212.64	213.64	215.51	213.46	213.36	212.1	214.53	216.37	213.55	214.35	212.86	212.42	212.81	216.4	213.56	215.14	214.12	211.9	214.37	211.88	214.82	212.58	213.95	214.99	214.82	214.73	214.85	213.52	213.42	214.02	213.48	212.63	213.75	214.02	213.95	213.61	215.61	214.88	213.61	213.09	215.83	214.04	214.97	214.12	214.93	215.39	214.81
199.18	197.62	194.95	197.92	196.99	199.79	196.61	198.08	197.84	197.16	198.35	198.64	198.58	199.26	198.49	197.44	199.53	199.39	196.54	198.94	196.87	196.88	198.42	198.58	197.49	199.3	197.66	199.14	198.87	199.4	197.2	198.34	197.55	197.2	197.75	198.81	198.18	199.16	198.77	195.94	199.15	199.27	197.98	198.58	197.75	196.75	198.8	199.35	197.38	198.49
209.87	207.81	209.72	205.88	207.34	208.31	209.75	207.88	210.23	209.75	207.75	210.13	210.42	208.6	208.57	207.47	210.72	211.11	208.89	209.55	211.48	209.51	209.55	206.76	206.54	208.69	208.67	209.21	207.38	208.19	210.89	209.48	208.29	208.01	210.05	210.11	208.68	208.26	210.08	209.95	208.78	208.04	210.31	205.67	208.06	209.27	206.71	206.8	207.93	210.54
209.97	209.62	208.95	209.69	210.52	211.56	209.19	208.85	208.71	210.71	210.69	211.43	209.75	210.52	211.24	208.22	208.67	209.4	209.14	206.76	211.15	207.44	210.24	209.22	211.53	209.52	209.3	210.87	213.15	209.79	208.11	208.46	208.77	208.33	209.54	209.27	210.03	210.66	208.21	210.8	210.61	209.05	207.94	209.69	208.62	210.34	208.87	208.69	211.59	208.42
207.98	210.13	210.36	210.11	209.23	207.89	212.87	209.62	209.05	209.57	209.6	210.33	208.57	209.1	210.28	208.41	208.22	207.58	211.44	209.19	209.38	208.94	209.91	210.7	210.28	211.98	211.2	209.4	209.47	210.21	210.89	209.43	210.93	207.03	210.43	209.11	210.38	209.62	208.41	210.45	209.7	209.35	208.67	207.44	210.89	209.76	209.48	208.67	211.57	211.66
213.84	213.79	210.85	212.5	213.13	214.55	214.43	212.74	212.48	211.4	211.03	211.01	212.08	211.29	211.08	214.51	211.06	211.2	211.13	211.67	212.49	210.82	213.9	212.54	213.82	214	212.87	212.64	213.62	212.37	212.2	214.04	212.06	211.22	213.95	212.27	211.76	212.75	212.74	210.59	212.63	213.01	210.62	211.45	213.06	212.39	212.33	210.95	213.75	211.29
212.51	213.31	213.49	211.46	212.71	211.25	210.67	213.57	214.78	210.74	211.65	212.61	214.35	210.65	211.69	211.74	212.66	212.71	212.27	212.06	213.3	212.58	214.09	211.58	215.24	213.91	213.83	214.39	211.4	213.76	213.43	211.88	211.84	214.1	214.98	212.51	210.89	214.09	213.93	211.96	213.55	212.83	211.32	210.22	213.85	212.35	211.78	210.91	212.21	210.83
209.99	207.43	206.72	208.82	206.62	207.66	207.51	207.43	207.96	208.66	208.86	206	209.63	209.57	207.12	207.9	208.05	207.76	206.59	208.73	208.18	206.7	206.89	208.85	207.09	209.06	208.77	205.04	206.96	209.59	209.26	204.31	205.53	207.13	208.18	206.57	209.11	208.38	207.99	206.99	207.62	208.94	208.71	207.84	208.35	208.41	206.84	208.45	207.61	207.57
219.12	213.83	219.82	216.86	216.67	218.4	217.33	216.85	219.29	217.71	215.52	216.87	216.41	217.34	215.79	217.15	217.45	217.51	216.08	214.14	216.24	217.99	215.3	215.46	217.6	216.73	217.37	218.28	219.96	217.95	217.76	216.87	215.8	217.41	218.02	219.02	217.29	212.14	216.09	218.87	216.81	215.21	218.92	215.11	216	217.18	217.94	216.1	216.9	216.38
204.74	203.8	205.7	202.68	202.76	204.43	200.23	204.24	203.74	202.84	202.43	203.65	203.83	203.51	203.93	203.32	202.78	203.14	202.59	204.84	202.03	201.63	203.4	201.2	202.32	203.91	202	205.84	202.6	201.79	202.69	203.99	202.16	204.86	203.28	205.08	202.53	204.45	202.01	203.68	204.71	203.14	204.5	202.73	203.51	202.48	203.66	201.35	205.12	204.2
198.86	199.8	197.94	200.24	199.44	198.11	198.28	201.15	200.62	199.31	199.29	199.31	203.17	200.23	199.72	198.25	200.68	199.71	199.52	197.7	198.27	200.15	200.22	199.8	199.91	199.16	200.11	198.85	198.61	200.23	199.27	199.8	201.38	201.88	197.91	199.52	200.96	200.98	198.42	198.68	201.7	201.88	200.43	199.48	198.52	200.34	198.52	199	199.92	200.59
209.81	207.93	208.6	209.38	208.11	208.75	207.58	208.37	208.31	208.39	209.73	209.84	208.07	205.21	207.56	208.78	209.5	209.28	208.21	209.15	208.99	208.93	208.8	211.34	209.93	208.99	207.96	207.55	208.64	209.53	208.29	209.53	210.92	208.65	207.7	209.64	209.18	209.1	208.92	210.24	208.61	208.09	209.38	208.59	208.88	207.46	208.04	208.74	206.78	209.41
218.32	218.47	217.78	218.6	218.64	219.25	216.54	217.67	216.68	217.92	214.78	216.97	217.05	217.48	219.19	215.92	219.51	216.57	216.32	217.83	216.55	217.18	219.02	215.64	217.87	218.26	216.01	216.15	218.83	218.17	215.91	214.33	217.13	218.59	217.65	218.6	215.7	216.65	215.87	220.64	218.31	217.67	218.5	217.6	218.52	216.96	217.2	216.18	215.36	218.89
209.13	210.24	210.01	212.07	211	209.92	210.99	210.4	211.29	208.04	208.53	209.43	211.06	205.64	210.9	208.87	208.85	210.51	207.68	209.22	210.42	209.69	211.12	207.72	209.69	211.53	210.7	210.67	208.42	207.87	209.08	208.97	210.12	207.53	207.19	210.26	208.7	211.52	209.62	211.19	209.93	211.72	208.6	210.55	209.68	209.51	209.91	208.9	209.54	209.44
216.06	215.11	213.76	215.79	212.73	213.87	214.97	213.45	213.89	215.29	215.85	211.75	213.25	214.03	216.72	213.98	213.27	212.74	214.63	216.33	213.91	214.1	213.22	211.81	211.69	214.54	213.78	214.12	214.97	212.98	213.57	214.04	211.98	212.13	215.35	216.51	212.36	216.46	214.34	214.35	215.84	214.37	214.05	214.67	212.19	215.06	214.02	212.33	215.05	211.98
217.99	216.59	215.83	219.05	216.63	215.95	219.76	219.08	217.44	218.04	217.27	218.7	217.55	218.04	215.41	218.44	216.44	215.82	217.45	216.57	216.88	216.88	217.76	217.04	216.29	216.11	217.4	216.5	217.52	216.48	218.42	218.4	216.41	218.3	218.55	216.02	216.42	216.51	214.31	215.96	216.66	216.58	216.54	216.2	218.65	214.73	216.52	215.12	216.79	213.84
207.83	210.04	208.84	209.63	209.7	209.65	208.81	209.31	204.99	211.79	208.93	207.65	208.36	208.28	208.72	208.53	209.67	208.7	209.82	207.39	208.52	207.68	208.89	208.85	208.17	209.15	210	207.25	207.87	206.83	209.14	208.48	208.87	207.97	210.19	206.18	209.02	208.85	210.2	207.79	208.68	209.1	209.53	208.39	207.59	205.92	208.51	209.45	210.08	209.29
205.19	202.56	202.36	204.58	205.24	201.61	201.65	203.54	203.38	200.72	200.81	203.96	203.74	201.68	202.78	202.09	202.93	203.47	202.15	201.22	203.56	204.18	204.97	203.43	204.05	201.76	201.19	202.66	203.5	202.42	203.11	202.76	202.68	201.03	201.91	203.62	202.67	201.58	203.72	199.66	203.55	204.34	201.38	203.24	203.43	202.94	202.78	202.52	202.08	202.58
200.47	200.61	200.06	201.64	201.05	198.57	201.26	200.59	200.08	202.14	200.59	200.55	201.41	200.86	201.06	198.24	200.07	201.31	200.15	200.71	200.71	200.61	200.92	201.93	198.85	200.47	199.07	198.44	199.57	200.58	199.63	200.84	201.39	198.78	199.32	199.88	199.18	202.17	200.98	201.16	200.49	198.36	199.43	202.12	202.55	200.18	198.62	203.11	199.62	198.21
214.86	210.32	209.68	213	212.47	213	210.15	209.25	210.11	211.71	212.83	212.72	212	209.63	211.33	211.32	212.09	209.42	210.65	211.17	211.61	211.62	209.95	212	211.74	209.21	211.08	210.22	212.11	212.73	212.4	211.27	212.54	212.02	210.12	210.78	210.74	211.42	211.36	214.26	211.01	210.9	211.75	211.49	211.27	212.96	212.54	211.37	211.04	211.3
216.89	219.66	217.77	216.03	215.11	216.24	215.85	217.33	217.56	215.53	218.45	216.22	217.6	217.71	218.55	217.3	217.11	216.13	217.69	217.55	217.18	218.81	217.94	217.18	217.79	217.3	218.36	218.07	215.39	219.95	218.32	217.56	216.55	217.08	217.28	216.87	216.58	214.22	218.19	218.09	215.88	215.59	216.06	217.11	216.64	218.48	216.92	214.46	217.45	216.87
197.23	198.61	196.01	200.29	196.97	197	199.53	197.93	198	197.47	200.73	198.56	197.93	197.16	198.54	197.2	194.88	200.17	201.1	198.56	197.39	197.34	196.66	198.11	197.22	201.01	196.4	199.01	198.48	198.27	198.23	199.39	197.72	196.31	198.6	197	197.28	198.13	197.64	197.11	197.3	198.7	196.92	196.14	196.65	197.04	195.13	199.41	196.84	196.97
205.11	202.78	204.93	202.81	201.67	202.44	203	204.48	202.03	205.21	204.34	201.74	202.62	201.32	202.97	203.26	201.71	202.09	202.89	202.84	203.62	204.26	202.47	201.83	203.15	203.46	200.62	201.77	202.58	201.67	204.45	203.5	201.8	203.46	205.05	201.05	202.54	202.29	201.03	203.03	203.1	202.2	202.75	201.16	201.84	202.27	204.39	203.31	201.41	202.42
218.89	215.78	217.63	217.69	220.19	216.29	216.62	216.72	216.68	217.96	218.08	216.41	218.59	216.33	219.12	216.52	217.2	215.8	217.82	219.37	216.89	217.95	216.72	218.08	216.67	217.44	217.6	216.69	220.12	216.24	219.86	219.44	217.44	218.95	216.92	214.73	218.73	217.71	217.05	217.2	215.27	218.35	218.46	218.24	218.22	216.35	218.9	219.53	217.95	218.79
208.3	205.79	205.95	211.85	207.55	209.39	209.45	208.19	206.86	208.33	208.02	206.26	206.82	208.3	204.82	209.48	208.36	208.05	209.06	209.04	207.48	208.66	209.17	207.49	207.59	206.88	208.08	210.34	205.91	208.2	208.19	207.82	209.75	209.05	207.63	206.88	206.18	207.53	206.79	208.6	209.73	208.84	209.87	206.61	208.13	205.49	209.03	208.99	210.04	207.53
205.09	202.96	205.24	202.8	204.36	203.3	202.28	203.94	204.02	203.57	202.37	202.75	201.13	204.65	202.45	203.19	202.82	203.11	203.25	203.34	203.13	202.71	205.62	203.19	203.5	204.79	202.73	203.3	201.95	204.27	205.03	202.33	204.51	204.46	205.57	203.43	203.76	203.64	202.84	205.15	202.76	202.7	203.63	204.44	203.77	203.73	202.87	202.66	204.48	202.16
210.5	209.6	212.06	209.59	211.3	208.67	208.95	211.56	210.27	209.75	207.4	211.19	209.88	209.25	209.57	208.33	210.27	208.65	207.44	213.33	209.46	209.93	207.3	210.57	207.02	208.29	210.46	210.34	209.37	208.96	209.77	210.37	210.26	211.16	207.76	209.08	208.8	211.8	209.14	207.79	208.92	210.33	209.4	209.18	209.98	211.26	211.08	209.85	211.79	209.27
203.7	200.6	205.26	202.87	203.39	204.55	204.95	204.57	202.47	203.14	204.78	203.04	205.96	203.3	205.29	204.33	200.57	204.28	202.29	201.62	201.88	203.92	203.95	204.14	204.29	203.63	205.69	202.41	204.19	203.8	202.11	203.56	205.14	205.42	204.08	201.79	202.99	204.89	203.42	205.71	204.47	204.94	203.11	204.98	203.86	203.99	203.78	201.75	202.94	204.2
202.44	202.65	203.73	202.2	202.8	202.85	202.94	206.21	202.39	202.93	203.32	201.18	202.24	202.3	201.13	202.36	202.83	204.16	203.21	203.7	202.97	204.35	204.34	204.96	203.67	203.71	203.21	201.52	204.19	202.49	201.22	202.82	201.45	201.42	205	202.73	202.89	203.7	202.92	203.27	203.58	203.22	204.7	202.83	203.64	204.15	205.49	203.34	203.28	202.87
199.72	199.21	197.88	198.78	198.78	200.41	200.24	201.16	199.51	198.63	199.83	202.21	200.69	200.78	201.64	197.37	199.41	200.22	199.01	198.58	200.23	198.78	199.66	200.95	197.71	196.98	198.63	197.33	199.87	199.19	199.55	197.21	200.8	200.65	199.72	199.24	198.6	197.24	202.6	200.89	201.01	199.17	198.7	198.65	200.08	198.85	198.1	198.7	197.58	198.03
205.35	204.54	203.68	203.09	203.95	203.44	205.36	204.93	205.32	202.85	202.01	205.41	204.38	206.68	202.6	203.67	204.53	203.73	206.01	204.25	204.05	202	204.17	204.94	205.8	205.86	205.03	203.74	206.12	203.96	206.5	205.19	205.93	204.99	204.89	203.72	203.43	207.42	206.52	205.97	203.76	206.79	205	205.62	203.23	205.81	200.21	204.5	205.48	205.36
210.49	213	211.46	210.52	212.45	209.15	211.66	208.56	212.06	212.19	211.3	213.88	210.45	211.07	215.11	212.77	213.22	211.22	212.61	211.94	212.7	212.28	211.02	213.73	210.66	211.9	212.35	211.94	211.38	211.85	209.18	212.48	212.84	208.97	212.3	211.16	211.74	212.17	209.76	210.26	210.72	211.32	209.39	213.34	211.08	212.83	212.01	212.59	212.69	212.89
198.54	198.96	199.82	198.42	198.06	198.4	198.09	199.46	197.73	198.87	198.93	199.09	198.2	199.72	198.68	200.74	197.65	199.43	199.26	200.33	197.95	198.71	199.24	199.58	199.96	199.72	199.43	198.18	200.13	200.58	198.72	197.96	201.41	199.73	201.56	200.95	200.7	201.31	199.14	203.22	199.09	201.86	197.93	199.64	200.51	200.35	199.66	199.04	201.68	199.3
207.26	206.09	205.24	208.84	208.08	210.29	207.35	208.34	206.06	208.62	205.07	207.75	205.61	208	208.81	208.15	207.13	207.46	211.04	207.3	207.3	206.41	207.23	207.25	208.09	205.73	204.31	207.14	206.97	205.71	206.1	207.32	207.17	209.51	207.25	207.75	205.26	207.11	208.78	210.08	207.16	206.32	207.69	208.76	209.34	208.78	206.35	209.81	205.64	209.16
202.45	202.99	205.12	202.87	204.62	205.23	202.27	200.52	205.21	203.35	203	204.41	203.14	205.39	204.59	203.65	202.63	202.3	203.18	203.64	203.47	202.88	201.4	203.12	203.24	203.27	204.04	203.33	204.03	202.59	203.86	203.57	204.84	201.4	201.98	203.38	202.2	203.8	201.91	202.7	201.81	203.23	202.7	203.78	202.23	202.52	204.4	201.54	205.27	201.78
201.89	200.73	199.96	202.87	199.73	200.97	202.09	201.12	203.4	200.25	201.55	201.09	200.93	199.39	200.15	199.34	200.47	202.21	200.24	200.86	200.45	200.17	201.45	201.53	201.58	200.67	200.09	199.57	201.12	199.99	203.37	200.51	199.64	201.6	201.74	201.06	197.81	200.15	200.74	200.25	201.76	199.61	202.24	202.41	201.86	201.36	199.31	199.05	202.48	204.21
209.34	212.42	212.75	212.23	212.32	211.4	212.26	210.93	211.91	213.44	210.31	210.57	211.54	210.91	213.67	211.49	210.9	212.11	210.3	213.61	212.04	210.48	213.54	210.45	211.5	209.05	214.72	210.84	211.41	210.82	212.09	211.93	209.82	208.26	211.38	209.68	211.52	212.91	210.32	212.18	213.08	210.69	210.7	210.82	208.28	212.67	209.96	210.67	211.23	211.23
217.62	216.4	217.23	215.26	218.69	214.94	217.59	215.17	215.91	216.44	215.51	217.68	217.22	217.27	216.25	215.88	217.2	215.98	216.16	217.59	216.58	217.18	218.22	216.29	218.84	218.44	217.24	216.7	218.28	216.24	215.95	215.07	216.75	217.09	216.45	217.01	216.89	218.04	217.57	217.44	216.79	215.14	216.63	215.89	214.92	218.02	217.75	217.38	217.57	217.36
208.91	208.6	209.16	207.04	207.85	206.42	207.03	209.92	206.01	206.21	207.22	207.42	207.15	208.88	206.91	209.96	208.22	207.17	208.73	205.53	208.06	209.16	207.33	206.58	206.35	207.57	208.61	209.03	208.6	208.25	208.21	207.66	209.22	208.31	207.87	209.24	206.55	206.45	207.77	208.54	207.07	206.99	207.23	207.95	207.32	208.95	205.02	205.23	208	206.36
206.26	205.11	205.9	204.14	205.31	207.98	204.57	206.34	204.05	204.52	206.07	206.44	204.63	202.6	206.45	205.2	206.44	206.86	204.65	206.18	205.9	205.32	205.34	204.05	205.54	204.8	204.79	205.94	206.33	206.39	205.98	205.26	207.5	206.97	206.65	205.12	203.92	207.19	206.94	205.51	204.73	206.53	206.79	205.41	204.42	205.9	206.88	204.3	206.15	203.71
212.65	212.06	210.87	211.86	210.77	210.83	210.79	211.31	211.16	213.07	211.4	214.3	210.71	212.08	212.53	210.95	210.96	210.93	211.46	212.42	214.3	211.72	212.35	211.65	209.05	210.55	210.98	210.45	212.47	211.16	209.87	211.41	212.86	211.99	212	211.4	212.8	211.44	213.49	210.88	211.55	212.37	211.9	212.53	209.41	211.01	212.02	209.86	213.69	212.9
208.14	207.17	209.92	208.54	211.1	212.84	208.33	208.08	210.09	207.8	211.16	210.57	209.2	211.26	209.22	210.98	209.4	207.75	208.74	209.87	207.78	209.07	209.07	208.96	212.53	209.08	212.06	209.44	208.67	210.2	208.76	209.84	210.54	210.48	208.9	210.03	209.63	212.5	210.16	211.09	209.73	208.12	206.99	209.68	209.41	210.56	209.71	210.98	211.11	208.7
217.74	218.91	216.78	217.2	214.27	217.06	217.54	218.21	217.74	217.26	217.7	218.01	217.04	217.4	217.75	216.85	218.94	218.06	218.21	217.26	218.6	218.36	216.68	215.85	217.55	217.25	217.01	219.7	215.82	218.44	217.14	219.17	215.86	216.59	217.25	217.21	220.57	217.51	217.89	218.41	215.53	219.9	217.76	216.19	218.51	217.04	217.59	218.35	217.89	218.88
208.78	207.16	207.05	207.31	207.97	208.79	207.62	209.54	210.03	207.93	207.09	207.5	206.42	206.92	207.28	208.64	207.97	206.3	203.67	207.61	208.06	207.09	208.61	209.47	208.27	207.4	205.37	208.55	207.41	209.74	206.28	208.93	207.16	206.15	209.05	205.97	205.6	206.33	206.38	206.33	208.84	208.77	208.2	208.15	209.26	207.5	207.78	208.71	207.4	209.35
207.58	206.54	207.63	204.46	204.68	207.65	208.48	205.44	206.55	208.11	206.42	207.82	208.38	207.61	207.09	205.56	207.92	204.87	206.61	206.82	205.81	207.48	206.66	207.12	206.88	207.24	207.56	206.75	206.85	206.93	204.93	208.24	205.61	205.9	206.04	207.34	204.92	206.97	207.49	206.32	209.93	207.42	204.7	207.04	206.85	206.68	206.35	206.07	207.15	206.63
207.54	204.83	208.65	207.02	210.68	207.88	207.33	208.19	206.93	208.9	208.27	208.43	209.34	207.91	208.48	207.48	209.34	204.98	205.83	207.16	209.52	205.83	207.11	207.87	209.32	208.33	206.96	208.99	205.84	205.9	208.69	208.54	208.26	206.49	208.12	207.94	209.11	206.6	207.96	210.21	207.31	207.69	207.06	207.25	205.58	209.63	207.11	209.37	209.66	206.73
197.86	200.48	198.82	198.58	200.15	198.84	199.88	199.56	196.92	198.6	200.1	199.35	200.26	201.62	197.77	198.76	198.5	202.23	198.97	199.57	200.1	201.07	197.67	199.55	198.46	198.55	199.14	198.88	198.1	200.03	199.37	198.97	196.58	200.01	200.17	201.73	200.15	199.11	196.51	200.9	199.41	201.32	197.47	197.16	199.38	200.02	198.26	196.04	200.06	199.37
209.36	206.21	207.46	208.68	207.4	207.99	208.9	207.62	207.96	205.21	205.49	207.69	208.13	207.84	208.09	206.71	206.73	208.28	207.2	205.7	209.7	210.58	207.15	208.96	207.14	208.24	208.82	206.39	208.11	207.82	209.58	206.78	208.46	207.8	208.52	208.18	210.15	207.25	211.02	207.56	208.48	208.96	204.53	209.97	207.12	207.47	209.1	207.1	208.08	207.14
204.7	207.06	208	206.21	206.02	205.5	207.08	205.57	206.74	208.25	205.11	205.7	203.36	204.25	205.68	205.27	202.07	205.79	205.22	204.85	203.82	203.46	206.05	206.55	206.31	207.52	206.02	206.37	205.34	205.45	208.11	206.49	204.86	206.52	204.61	206.77	205.05	205.96	205.1	206.55	203.63	204.14	208.04	204.66	206.81	204.79	206.52	205.74	206.58	205.04
209.9	211.39	207.44	208.57	209.71	209.78	207.92	207.04	208.89	210.63	208.47	207.9	209.99	208.92	206.98	208.36	207.06	207.37	211.54	208.1	208.18	209.08	209.03	209.23	212.02	209.25	210.46	207.64	208.89	207.12	209.4	208.46	208.47	208.06	209.93	208.37	206.09	210.79	208.7	207.8	209.95	207	210.18	207.8	210.81	208.19	209.17	209.52	207.08	207.59
217.04	216.41	216.52	216.26	216.8	219.22	219.53	218.2	219.07	216.49	215.59	217.81	215.16	217.61	217.57	217.07	215.3	215.72	217.67	216.59	216.53	217.54	217.56	215.01	218.51	219.04	218.59	216.63	215.26	214	217.58	217.13	216.29	217.42	218.17	217.84	218.31	216.56	218.02	214.77	218.01	216.36	217.03	217.58	217.26	216.47	217.32	216.03	216.9	217.29
206.18	207.75	209.63	206	208.62	206.53	207.86	208.03	208.26	208.45	206.6	210.27	207.76	209.16	206.27	206.97	207.64	205.79	207.83	205.53	205.62	208.85	206.68	207.27	208.08	207.31	209.5	205.75	206.33	207.94	207.97	208.01	208.78	205.87	207.99	206.25	206.08	206.58	207.48	206.32	208.45	207.65	209.12	208.13	207.7	206.89	208.92	209.45	208.17	208.77
209.36	208.36	207.82	207.36	208.23	207.24	212.08	208.73	211.86	213.02	209.2	207.46	209.33	210.43	208.43	209.89	211.15	209.85	208.98	208.33	209.78	211.62	208.89	208.98	209.26	209.93	209.73	210.93	206.67	209.05	208.95	209.45	207.53	209.29	210.7	210.87	209.68	208	208.65	210.67	209.76	209.37	211.62	208.82	208.37	208.9	211.04	210.66	210.47	210.33
213.44	211.99	214.45	211.75	208.54	212.04	210.61	210.88	210.65	210.55	211.38	211.61	212.49	210.98	210.98	213.59	212.38	210.3	213.05	209.12	211.73	213.14	210.91	212.74	209.02	211.95	212.87	210.2	211.45	211.46	210.63	212.89	211.44	211.43	210.22	213.49	213.03	212.27	211.95	211.42	210.63	212.28	215.01	213.96	210.37	211.09	211.07	212.63	212.98	210.22
204.63	207.23	206.72	206.66	205.29	204.46	208.2	205.22	205.28	205.92	205.67	204.65	207.74	206.08	204.55	205.28	204.73	208.2	206.36	205.69	205.8	207.2	204.76	206.52	209.89	204.59	206.67	208.25	204.86	208.39	206.05	206.62	204.58	203.59	207.95	207.62	207.72	207.76	207.4	206.97	206.97	206.02	206.05	207.25	208.01	207.37	208.15	207.15	207.07	205.56
210.71	211.45	207.95	207.52	209.29	209.74	209.39	207.61	209.91	208.71	210.64	210.54	207.93	210.8	208.64	207.39	209.96	208.28	207.21	210.04	208.53	206.49	206.14	206.56	208.75	208.74	209.01	209.49	210.89	210.19	208.56	208.45	210.02	207.56	209.93	209.94	210.73	210.44	209.88	209.79	211.34	208.95	208.65	209.47	207.54	209.32	210.62	208.37	206.96	207.46
203.36	203.54	203.22	202.29	202.22	205.75	204.4	202.51	206.15	203.45	204.46	203.78	203.22	203.64	203.77	204.41	202.68	204.27	203.97	202.02	205.06	205.2	201.16	204.48	203.52	205.05	204.21	204.16	205.79	204.32	202.7	202.98	204.23	202.9	204.05	204.63	202.51	202.16	202.46	204.37	202.87	203.25	203.64	204.92	205.69	202.66	206.14	204.16	203.27	202.7
207.48	207.26	208.8	206.37	207.88	208.84	208.45	207.74	209.15	208.27	209.73	207.28	206.99	208.65	210.76	208.53	212.08	207.78	208.73	207.03	208.4	208.2	209.07	210.81	208.58	212.42	210.27	208.4	209.74	209.22	208.73	207.31	208.57	206.89	209.19	206.66	210.19	209	208.96	208.76	209.55	208.06	210.55	209.88	206.39	209.63	206.65	211.63	210.29	207.73
210.93	207.15	205.94	209.22	207.6	207.7	209.1	208.92	207.53	207.8	208.46	204.79	206.86	207.82	206.88	208.39	208.48	208.54	206.59	206.24	206.84	207.24	206.75	207.05	206.76	206.73	209.5	205.45	207.91	209.18	208.1	207.72	210.49	208.5	209.92	209.22	206.68	207.74	207.14	208.71	209.25	204.37	207.65	206.86	207.41	208.41	205.59	206.7	208.13	206.54
203.28	203.46	203.92	205.31	203.62	205.56	206.11	205.23	205.3	205.68	204.8	205.07	204.44	204.47	205.06	206.85	203.89	205.95	204.11	204.64	204.79	203.33	204.53	206.82	204.09	202.68	207.27	206.93	203.51	206.25	203.05	206.51	204.83	203.48	204	204.75	205.12	205.32	204.32	205.11	204.33	205.9	202.91	205.73	206	202.95	204.12	206.95	204.69	203.43
203.65	202.75	204.26	202.61	202.5	202.13	204.07	205.42	204.16	202.59	203.53	204.62	206.43	203.03	203.24	205.67	205.39	207.05	203.53	201.35	201.51	204.79	203.69	202.93	203.19	204.2	203.26	202.08	203.35	203.74	201.87	203.35	205.54	203.92	205.39	201.58	202.33	200.95	202.68	202.37	205.26	203.69	205.39	203.83	204.79	203.76	202.38	203.54	202.52	202.18
218.74	218.43	215.84	217.38	216.21	218.08	215.7	217.66	217.71	219.11	217.1	218.63	218.46	219.2	217.75	215.16	217.39	218.12	219.4	220.56	216.83	218.46	217.83	216.37	219.18	216.26	215.85	217.09	217.44	220.56	221.31	217.25	217.9	216.67	214.97	216.98	216.44	218.5	219.63	218.55	218.89	216.91	215.79	219.1	218.17	214.79	218.6	219.97	219.06	216.58
203.84	205.04	204.38	205.23	205.82	205.68	205.81	207.4	202.93	205.87	203.97	205.02	205.86	201.78	207.3	205.44	203.92	202.38	205.28	205.26	205.43	204.67	203.92	205.45	203	205.65	205.45	203.71	204.02	203.59	203.94	204.58	204.25	205.65	205.15	204.31	208.64	206.36	204.27	206.06	205.81	203.9	205.14	207.13	206.74	205.32	203.25	203.74	205.81	204.88
212.37	211.28	212.91	212.65	211.29	210.88	211.6	215.6	213.07	216.27	215.46	210.92	209.92	213.94	213.17	213.06	214.61	213.5	212.21	211.29	211.76	211.49	212.22	213.89	214.09	213.06	212.83	213.42	214.37	213.11	212.12	213.32	210.09	214.3	214.9	213.25	212.97	211.4	214.91	214.9	211.81	211.95	214.36	213.26	211.99	212.85	212.42	212.34	214.01	211.29
200.79	201.25	199.6	201.76	204.08	198.89	201.25	198.65	200.49	200.99	201.2	200.85	200.23	200.74	199.39	199.19	199.81	201.27	200.12	200.44	199.48	200.15	200.97	201.23	198.51	201.5	201.74	199.18	202.21	200.94	201.37	201.61	200.15	199.03	201.36	198.63	199.81	201.76	197.81	198.72	203.26	199.68	202.35	199.65	198.81	199.63	200.32	201.72	198.7	199.12
206.96	207.09	206.46	208.09	207.76	210.41	207.47	209.45	205.68	206.9	206.69	208.44	205.44	205.43	209.25	207.36	209.43	208.33	207.79	206.86	205.21	207.02	207.57	208.56	206.64	207.45	208.26	205.59	207.07	207.77	206.59	206.73	208.95	208.92	206.33	207.99	208.29	209.12	207.76	207.36	210.17	208.4	209.44	207.27	209.99	207.01	208.22	209.49	209.21	206.63
203.3	200.94	202.51	202.03	200.71	202.06	201.45	201.75	202.94	202.69	204.08	204.5	200.6	202.96	202.57	201.57	200.78	202.46	202.79	201.55	202.2	200.91	202.25	202.56	202.57	203.01	202.26	202.49	204.08	201.12	201.82	202.12	201.44	203.87	200.42	202.43	203.28	200.91	202.62	202.12	201.17	203.11	201.48	201.94	203.8	201.95	201.95	200.06	202.89	202.95
214.57	212.96	212.44	217.01	212.92	212.51	211.85	214.34	211.71	214.03	211.57	213.32	212	212.72	213.57	214.17	212.7	212.38	214.42	212.08	214.38	213.3	213.29	213.92	213.16	213.44	211.71	212.23	211.98	213.59	213.61	214.79	213.35	214.89	214.23	213.42	214.34	211.27	212.57	217.13	210.97	211.77	212.38	214.47	212.74	213.94	213.16	214.75	213.17	211.57
214.93	217.56	217.04	217.46	217.48	217.48	216.64	217.54	215.65	218.86	216.08	216.7	219.02	218.51	218.35	218.45	218.79	217.47	216.87	218.23	217.22	217.2	218.47	216.4	216.34	217.67	218.32	217.82	216.95	217.47	218.03	220.27	216.21	218.26	217.39	219.32	216.28	219.26	218.06	218.2	217.6	217.69	217.5	218.75	218.59	217.95	217.47	219.91	218.2	216.52
208.41	205.69	207.58	206.22	206.29	205.59	205.74	206.08	207.54	206.64	207.85	206.37	207.24	205	207.39	206.48	207.61	207.97	203.94	204.42	205.48	205.71	206.96	206.47	207.13	203.61	207.31	203.82	207.31	206.31	207.12	205.98	209.13	206.04	208.35	205.6	208.87	205.05	204.64	207.73	208.11	206.01	205.22	208.24	205.57	206.08	207.04	202.65	205.63	205.93
200.93	202.53	203.34	202	202.08	201.1	203.59	201.47	200.38	202.59	199.94	198.42	201.91	200.45	199.65	201.29	203.63	200.85	200.46	202.46	200.82	202.23	199.96	200.86	202.38	202.09	201.2	199.72	198.85	201.62	201.96	198.34	203.32	200.24	202.82	201.17	200.93	203.02	200.65	202.21	201.26	200.57	200.06	201.9	199.28	200.61	199.95	201.61	201.52	199.46
211.31	213.21	211.96	211.79	211.86	211.22	210.89	211.72	211.27	211.55	211.66	212.75	211.79	213.5	212.3	211.25	210.78	210.26	210.83	212.62	213.12	211.39	211.49	211.2	211.37	211.15	213.05	211.98	211.55	209.84	211.98	216.27	213.39	210.48	212.73	213.96	212.95	214.68	212.96	211.31	210.42	211.84	210.66	212.86	212.83	211.44	211.67	210.05	210.69	211.25
210.21	208.87	207.91	209.27	212.19	210.18	209.78	210.66	209.87	209.23	208.76	208.21	209.2	210.17	211.61	209.04	208.57	212.17	211.08	210.68	208.68	210.24	211.15	208.18	211.17	210.63	210.55	209.95	210.19	211.3	209.2	212.22	209.55	210.19	208.7	207.47	208.59	209.76	211.42	210.5	210.47	209.81	210.07	208.76	207.93	208.66	210.97	211.41	208.55	210.04
216.92	215.03	216.11	217.46	214.44	219.74	215.87	215.81	218.16	219.33	215.35	216.96	217.14	217.14	219.15	216.63	215.99	216.31	215.88	217.87	217.54	217.67	216.79	218.73	217.73	217.41	217.55	216.09	217.7	218.11	218.98	216.84	216.81	216.89	218.08	215.63	217.39	218.36	217.67	214.13	216.81	216.89	217.36	217.19	215.69	216.31	216.14	218	217.82	219.79
205.69	207.21	206.42	205.6	207.83	207.58	206.74	204.36	206.58	207.42	205.95	206.4	206.93	204.97	206.28	208.01	204.94	205.1	206.12	203.74	204.26	207.71	204.26	205.86	204.81	205.92	206.04	205.36	206	206.41	205.88	204.68	205.79	206.32	206.83	207.83	207.94	207.92	206.23	205.98	204.78	205.33	206.31	207.14	206.53	206.62	206.79	206.12	206.86	206.15
206.41	207.48	205.67	204.35	204.22	206.19	202.94	206.88	206.73	209	204.91	208.9	205.17	207.5	206.98	206.62	206.46	207.52	205.1	207.12	204.57	206.14	205.2	207.28	208.49	207.77	205.03	208.03	207.43	206.51	205.93	206.7	206.63	204.33	204.35	206.51	206.69	207.38	206.06	206.81	207.2	206.51	204.65	205.6	205.88	207.21	206.3	205.11	206.11	207.56
208.63	209.72	207.44	210.84	210.89	210.87	209.34	208.93	206.26	210.59	209.02	210.27	207.73	208.27	207.2	209.32	209.68	210.25	208.7	210.72	206.37	210.59	209.59	209.89	209.22	209.83	208.6	210.76	210.82	210.02	210.19	211.35	210.32	210.26	209.88	211.88	208.42	209.99	208.87	210.13	209.03	208.85	210.21	211.52	209.93	210.27	209.5	207.82	209.17	208.55
202.44	200.78	205.42	204.93	206.76	201.87	201.14	203.72	204.28	204.24	201.51	202.6	203.41	203.03	202.37	200.98	204.38	202.01	201.13	200.08	204.49	203.76	202.77	205.23	202.69	203.26	203.41	204.92	203.32	202.13	201.35	200.79	204.64	201.88	202.67	204.65	203.86	203.35	201.2	202.06	200.84	204.63	203.03	202.77	204.87	201.93	204.47	201.4	201.18	205.05
211.27	212.15	212.31	212.22	210.58	211.77	213.16	209.4	213.9	212.76	210.29	214.54	210.71	210.45	211.12	212.53	209.27	213.3	211.58	211.06	211.41	207.47	209.68	213.64	211.76	212.41	213	210.18	213.07	211.03	212.84	211.24	211.43	213.86	211.51	213.04	214.63	209.98	212.24	212.65	211.18	213.06	211.95	213.99	210.11	211.61	213.89	212.69	212.4	210.93
204.67	204.64	202.55	205.39	205.39	207.06	203.87	202	205.15	203.9	205.54	205.42	205.95	205.76	204.79	205.92	204.33	206.58	203.68	205.44	206.59	204.7	204.61	203.59	202.87	203.37	202.18	207.86	204.94	203.32	203.05	206.71	207.9	204.03	205.62	202.24	204.27	205.41	204.73	204.21	205.31	205.67	204.67	203.2	203.51	205.07	203.28	205.61	205.05	204.34
211.66	212.27	211.19	212.83	212.04	211.64	210.66	210.78	210.03	210.92	211.47	209.82	212.11	212.29	211.74	211.29	212.5	211.34	210.97	209.81	213.45	210.66	211.83	210.59	212.63	211.24	216.92	214.39	210.7	212.18	210.82	211.65	210.39	209.57	210.66	213.2	210.02	211.33	212.31	213.51	211.56	211.6	209.78	210.6	212.13	213.25	211.6	211.14	211.8	211.55
208.44	210.56	207.78	208.41	207.7	208.57	206.81	208.63	206.7	209.71	207.99	207.22	210.36	208	209.24	208.54	209.14	203.61	208.27	209.39	208.64	208.53	208.32	208.36	207.78	207.72	206.51	208.57	210.14	208.54	207.23	209.61	208.02	208.84	206.54	207.02	207.73	208.51	208.34	206.86	209.53	210.25	207.53	207.16	208.27	209.96	206.02	209.39	207.91	209.75
211.46	208.24	209.7	208.54	208.46	206.87	208.48	208.78	207.5	207.79	209.13	209.02	209.39	208.86	209.84	208.88	207.04	209.31	205.77	207.02	210.31	207.63	208.63	208.5	207.46	208.1	207.82	207.91	207.44	210.04	207.14	209.17	208.98	207.05	207.34	209.57	207.36	209.31	210.91	208.19	209.35	209.32	210.38	206.97	208.28	209.78	208.73	207.41	207.49	209.38
217.3	216.42	216.56	216.66	215.67	218.72	215.91	216.26	216.02	217.82	214.71	217.09	216.19	218.13	218.69	218.29	217.96	218.28	219.26	215.9	217.69	217.46	217.85	217.4	218.95	216.73	217.72	218.01	216.16	216.5	217.68	217.25	216.46	218.01	216.78	218.5	219.05	217.07	214.8	217.01	217.64	217.11	216.28	217.74	214.82	218.65	216.04	218.43	217.5	218.41
212.1	211.65	213.56	213.26	214.03	211.23	211.94	211.46	213.56	210.08	213.84	211.27	213.88	211.39	211.7	212.51	210.21	211.55	212.95	211.89	210.32	212.21	211.95	214	211.86	211.55	212.33	212.3	210.86	213.96	213.18	211.22	212.48	212.64	210.89	211.58	211.73	213.08	213.64	211.08	211.4	211.53	212.72	211.73	212.68	210.24	215.37	212.64	211.74	211.22
211.41	211	211.25	212.33	210.69	211.86	212.11	213.44	209.71	210.03	211.15	210.92	212.1	210.6	212.84	212.77	213.11	211.79	212.64	210.54	211.83	211.83	209.96	209.65	209.53	211.34	211.39	210.71	212.87	211.38	214.1	212.03	211.52	209.08	211.73	210.4	211.45	210.41	210.16	211.76	210.4	208.61	211.02	210.91	210.25	212.6	212.84	211.18	212.36	212.13
212.31	213.65	212.09	214.24	212.78	213.89	212.36	214.82	214.22	211.36	214.56	213.09	210.78	212.24	214.13	212.6	212.95	211.77	213.04	212.96	215.35	213.82	212.14	213.24	212.67	213.95	214.19	212.37	213.52	214.47	212.68	215.49	211.76	209.57	211.75	213.35	214	215.04	213.47	215.1	215.51	212.98	212.49	212.18	211.67	210.43	214.06	213.4	213.11	213.98
215.64	217.95	218.18	217.4	218.78	216.59	215.9	215.89	218.5	218.62	218.02	216.41	216.79	218.04	217.26	218.33	217.41	216.05	214.05	215.28	216.64	217.19	218.58	216.27	218.47	216.69	215.26	215.94	217.35	215.39	214.8	216.58	218.58	216.63	216.92	216.01	216.29	215.97	215.94	218.05	216.63	215.75	216.51	219.48	219.29	218.68	216.42	217.88	218.48	217.56
217.89	216.55	217.12	218.16	218.07	219.4	218.89	219.08	216.79	220.09	217.23	219.48	217.76	218.05	218.52	220.47	216.77	219.12	216.25	217	215.67	219.47	218.89	216.98	215.99	217.48	219.03	218.55	217.83	217.6	219.26	218.77	217.66	217.19	216.12	218.9	215.42	219.82	217.31	219.4	219.31	217.25	217.39	220.21	220.26	218.46	216.51	218.61	218.71	218.78
213.6	214.86	214.12	214.14	213.54	213.73	212.47	214.59	211.83	212.97	214.3	214.13	212.59	211.64	213.62	211.79	213	214.87	211.85	212.25	213.05	213.92	213.47	213	214.28	214.99	215.36	213.72	213.42	213.6	212.88	212.91	211.72	211.87	212.77	210.98	212.39	211.64	211.98	212.3	213.32	213.55	212.26	213.18	212.84	215.17	210.72	212.52	215.74	213.2
205.42	208.77	208.19	207.83	207.09	206.2	209.05	208.03	208	208.69	208.8	207.28	208.79	208.48	208.58	209.63	212.01	205.43	206.98	208.5	210.96	209.14	206.26	208.46	209.59	206.71	208.33	209.79	209.55	208.59	209.59	209.11	209.51	208.42	210.1	209.85	209.62	208.95	207.88	206.43	206.16	209.4	207.84	207.47	207.67	207.45	208.01	210.16	209.23	209.59
209.8	211.96	210.39	211.36	211.74	208.73	213.19	212.17	210.73	210.85	211.75	210.9	211.18	209.98	211.16	212.88	210.86	209.98	212.91	213.77	213.57	210.95	212.85	212.45	209.55	212.56	214.49	213.61	211.39	211.27	211.55	211.22	209.61	211.64	213.9	212.76	213	213.64	212.8	212.64	210.37	212.84	212.43	211.89	212.14	212.06	210.72	214.23	212.34	207.22
208.73	206.03	208.78	206.11	209.54	207.94	206.94	208.42	206.77	209.11	207.85	207.4	207.3	206.77	209.01	208.55	208.73	207.02	209.29	208.01	205.48	207.66	207.76	208.47	207.62	207.17	207.25	207.01	209.26	208.58	207.65	205.53	207.86	208.94	206.1	209.63	206.97	210.4	207.54	208.6	207.76	207.22	206.9	207.88	208.17	209.71	207.24	207.53	207.46	209.26
205.41	208.15	206.49	205.88	208.72	206.89	206.91	210.99	206.98	208.23	208.09	205.75	206.72	210.09	207.87	207.38	207.56	208.57	208.17	208.98	207.64	209.23	206.07	209.33	206.27	209.18	207.35	206.11	208.21	209.9	205.83	209.39	206.42	207.18	205.97	207.98	208.61	208.04	209.3	205.96	208.88	208.77	209.12	211.42	209.61	207.9	209.52	207.29	209.43	208.24
206.78	206.61	207.87	207.05	208.69	207.6	207.53	208.28	208.79	204.84	207.11	209.21	208.73	207.95	208.05	207.34	207.74	208.3	206.29	207.98	206.1	206.76	210.79	207.89	207.84	206.94	210.32	208.93	210.84	207.65	204.45	207.48	206.63	206.77	208.19	206.95	208.76	205.6	207.17	205.95	209.96	207.99	206	207.16	209	208.3	207.83	206.87	209.05	208.41
203.66	206.42	203.54	203.93	204.11	201.05	205.31	202.27	202.94	203.53	204.05	205.49	202.97	205.98	203.57	203.44	202.18	205.56	204.58	202.24	204.54	204.6	205.26	204.42	204.37	203.6	203.27	204.43	203.88	203.63	203.38	204.95	203.46	205.12	202.65	203.83	205.62	203.7	203.68	203.82	205.05	204.8	204.26	206.64	203.75	203.5	202.92	202.89	201.46	202.1
218.49	216.71	218.21	217.5	219.43	217.14	221.4	214.69	218.26	216.56	218.25	217.6	217.24	218.25	217.38	219.56	216.91	219.29	220.62	219.66	218.33	216.45	217.52	216.53	219.47	219.55	217.2	218.44	220.52	218.54	217.44	218.92	217.18	219.52	216.56	218.03	218.77	216.65	215.43	217.62	217.82	217.19	219.27	217.76	218.48	219.69	219.35	218.07	218.03	217.38
217.11	216.2	217.21	215.57	216.73	219.63	216.02	213.78	217.54	214.63	217.22	214.82	217.92	217.59	214.81	217.24	214.34	215.68	217.96	216.09	218.13	217.88	217.17	216.69	215.89	218.52	218.73	215.38	218.26	217.94	214.16	218	216.18	217.71	217.01	215.5	217.75	215.82	216.8	216.07	216.54	216.55	218.4	217.26	217.7	219.39	217.97	215.06	214.32	218.04
201.21	203.09	204.59	203.93	201.49	203.71	204.58	204.08	205.09	206.06	201.67	205.12	204.98	203.4	202.46	207.2	205.76	201.13	207.78	203.84	204.68	202.95	202.75	202.92	205.79	205.79	202.87	202.8	202.92	206.86	203.66	203.03	205.38	202.26	204.15	204.94	201.23	203.69	203.43	203.53	202.91	204.5	202.72	206.93	205.42	203.77	203.82	205.69	203.28	203.46
210.4	208.37	209.78	209.41	211.07	207.87	208.75	207.41	208.96	211.46	208.57	208.43	208.12	208.76	208.04	207.11	210.73	207.93	208.98	207.73	208.6	207.13	208.68	208.15	207.38	207.29	209.48	208.94	210.07	209.74	206.78	208.64	208.86	207.32	209.6	209.74	208.48	210	209.24	208.2	208.02	209.17	207.46	208.83	208.44	209.94	210.65	208.65	207.42	208.51
207.18	205.63	205.01	208.48	205.94	206.91	205.2	209.37	206.13	206.06	207.34	206.24	208	207.07	206.28	205.54	207.77	206.86	205.27	206.41	206.45	206.15	206.38	206.55	206.33	206.1	204.1	207.08	207.27	206.65	206.52	203.98	206.05	205.3	204.39	206.46	205.85	205.82	204.83	205.32	207.29	203.38	207.29	205.85	206.68	206.68	206.29	207.91	207.11	205.91
203.23	206.06	204.43	202.88	204.32	205.77	204.11	203.22	203.68	207.78	204.46	206.23	204.79	204.19	206.82	207.21	205.01	204.71	206.35	204.82	206.26	207.24	202.7	202.86	205.26	203.12	203.86	206.24	204.77	205.88	205.19	202.32	205.98	203.97	205.35	203.81	203.84	205.25	205.04	205.09	207.13	203.8	204.28	203.39	203.86	205.16	203.2	202.73	204.17	203.74
209.69	208.81	208.36	208.4	206.3	207.92	208.01	205.99	206.91	210.2	208.84	205.22	205.34	207.27	208.26	206.05	207.77	206.94	206.68	209.32	208.43	209.08	207.74	208.21	207.7	208.31	208.95	207.37	207.76	209.72	208.96	208.99	208.52	207.04	205.87	207.56	208.07	208.59	206.22	208.4	207.04	206.92	209.17	207.22	208.16	209.72	208.39	208.49	206.78	210.13
203.5	202.34	203.45	204.81	203.37	204.86	200.54	203.79	202.34	205.66	204.06	202.4	202.22	200.66	201.83	201.22	204.98	200.9	204.7	203.24	202.48	203.11	202.64	204.54	202.52	206.64	206.51	204.07	203.87	204.63	204.63	202.99	202.97	202.02	201.86	202.98	203.78	205.39	202.15	203.86	202.07	203.12	204	203.25	203.54	203.86	202.75	203.77	202.7	202.1
200.78	203.49	201.84	203.74	204.03	203.71	202.67	204.43	204.66	203.11	205.81	205.37	203.4	202.7	203.03	201.89	203.66	202.47	202.69	202.82	204.38	202.81	204.49	205.46	203.78	202.67	203.75	203.22	203.61	203.46	202.39	204.37	205.27	203.64	204.64	202.42	203.15	203.15	201.99	203.96	204.03	202.96	201.28	204.35	203.38	204.81	201.52	207.07	203.44	202.66
211.57	214.63	212.51	213.04	216.69	214.27	213.44	214.52	213.43	212.66	214.77	213.56	213.09	212.87	212.45	212.71	213.76	212.55	212.73	213.89	215.7	213.13	212.3	216.25	214.45	214.28	213.64	211.86	214.9	213.63	212.72	213.89	213.57	212.86	213.89	212.75	216.34	212.2	212.94	214.56	214.33	214.22	215.53	214.18	212.97	212.3	212.51	215.04	213.39	213.08
204.57	206.43	205.67	201.87	205.16	203.59	203.19	202.75	202.15	204.4	203.56	205.3	203.18	203.76	204.2	203.89	203.13	204.05	204.96	202.4	203.28	205.61	202.45	203.55	203.63	203.72	205.52	203.82	204.93	203.26	202.87	203.83	204.79	204.36	202.23	204.09	203.01	204.59	203.36	204.61	206.13	205.63	203.24	203.8	204.1	204.63	206.33	204.03	202.43	202.54
206.15	203.36	205.04	203.88	205.91	205.96	208.25	207.02	205.38	204.5	206.94	205.67	206.08	205.21	206.53	207.12	205.28	206.12	205.99	205.86	206.48	205.35	204.26	206.44	204.39	205.56	207.79	204.75	205.13	205.31	206.71	206.17	205.85	207.13	207.42	204.29	207.7	204.24	207.39	205.64	205.9	205.5	205.49	204.61	206.57	204.92	207.19	205.18	204.25	206.23
205.12	203.23	204.7	204.19	206.09	205.08	203.06	206	204.2	203.29	203.33	204.12	205.41	206.3	206.01	205.94	202.14	203.21	205.26	203.35	206.41	205.02	205.91	203.41	205.69	204.44	204.13	203.4	205.79	206.47	204.58	204.67	205.45	203.58	204.34	202.88	206.46	204.19	205.27	203.88	203.57	205.5	203.36	205.03	202.26	204.42	203.61	204.63	207.64	204.99
216.8	216.1	217.07	217.39	217.36	216.48	216.19	216.99	217.64	214.11	217.64	218.13	217.36	217.11	218.89	217.47	216.2	218.94	216.91	214.47	216.11	217.62	217.75	217.65	217.73	218.12	215.8	215.96	216.43	217.11	218.37	218.64	216.82	216.86	218.11	217.11	218.31	215.81	218.37	216.89	217.2	217.58	216.87	214.61	214.16	220.46	216.69	217.91	218.67	216.05
202.89	202.02	204.79	204.35	204.99	202.22	203.79	204	202.74	203.75	204.49	201.99	203.51	204.44	206.2	202.86	205.41	202.6	203.56	203.27	203	203.66	201.61	204.21	202.65	205.27	206.03	205.17	203.77	204.24	203.25	202.6	200.52	205.17	203.35	203.39	204.37	205.11	203.21	202.74	201.42	205.23	203.63	205.55	203.5	200.84	203.43	202.48	202.8	205.34
203.87	204.22	202.44	203.92	203.28	204.72	202.57	201.75	204.45	202.7	204.16	203.83	204.92	202.39	202.12	201.84	203.96	200.87	202.13	202.41	203.5	202.1	202.66	204.85	203.91	202.35	203.34	203.95	202.48	204.81	203.85	202.83	203.81	203.62	204.69	205.4	202.53	204.14	201.66	204.87	203.97	205.21	204.48	204.41	203.26	204.52	206.05	203.36	203.37	203.83
213.31	209.75	211.47	208.88	212.58	212.62	210.98	213.49	210.07	210.21	213.31	213.36	209.53	212.49	211.73	211.71	212.99	212.95	209.45	209.14	211.43	212.09	212.69	213.04	211.3	211.57	211.88	209.41	212.52	211.32	211.16	212.54	210.83	210.25	209.97	213.73	211.27	210.34	210.74	211.85	211.98	212.34	212.62	210.5	211.71	208.97	212.55	212.11	212.12	211.86
216.96	217.59	217.93	216.1	215.35	217.36	215.99	218.89	219.01	216.31	219.43	218.73	215.94	216.22	216.08	218.47	216.74	216.84	214.83	219.05	216.71	216.02	219.21	213.12	218.21	216.86	213.95	216.76	214.23	220.5	217.3	217.93	216.29	218.15	217.52	217.37	217.29	215.88	217.07	216.13	218.83	217.12	216.46	216.25	216.25	218.71	218.49	216.35	215.73	218.04
203.82	202.25	203.27	202.56	204.51	205.57	207.26	205.72	203.36	203.51	205.66	204.1	204.83	204.31	204.7	204.9	203.52	202.91	203.37	204.2	203.32	206.1	205.69	205.58	203.3	204.4	204.33	207.34	205.03	204.42	204.32	206.04	204.29	203.77	204.92	203.73	204.02	206.55	205.24	204.85	204.63	205.32	205.05	202.64	204.61	206.73	205.57	205.12	204.49	204.28
217.56	216.03	216.47	218.12	216.1	218.48	218.54	217.02	218.04	217.18	218.46	215.56	218.9	217.2	219.72	215.85	217.64	217.08	216.16	216.88	217.34	217.69	219.1	219.53	217.29	215.24	218.94	217.44	214.95	217	217.64	216.89	218.17	218.18	213.03	221.02	218.47	217.03	214.7	215.92	217.13	218.94	214.69	216.59	216.41	216.47	216.98	217.07	217.42	216.87
207.4	207.66	206.46	206.07	207.58	208.8	209.1	207.71	207.25	207.49	208.72	208.32	207.8	208.49	209.9	206.06	208.87	209.2	206.73	206.67	205.96	209.94	208.79	206.11	207	206.13	209.87	209.29	206.26	207.74	208.38	206.46	207.32	209.28	207.38	209.84	207.48	207.02	209.1	210.55	208.26	208.16	207.91	206.94	205.26	208.89	208.55	207.35	206.7	208.8
211.91	212.98	211.48	210.9	210.25	212.16	210.55	211.6	210.22	212.11	210.68	210.91	210.07	211.24	212.01	211.29	210.9	212.07	214.49	209.46	211.57	213	211.37	211.58	211.25	210.86	210.21	208.36	210.11	209.46	212.11	211.76	212.15	213.99	211.85	211.55	211.17	210.66	211.13	210.86	210.84	212.44	210.27	211.41	210.91	207.84	211.89	211.85	212.2	211.71
204.74	204.19	206.63	203.64	204.06	205.49	203.78	206.04	207.33	205.21	203.6	204.85	204.08	206.19	205.47	202.88	202.73	203.67	203.66	203.05	204.36	204.1	204.13	204.85	202.67	206.92	203.6	204.75	204.14	204.43	203.5	203.25	204.74	207.55	203.78	206.09	205.14	205.22	204.27	205.85	205.47	203.31	205.54	206.68	203.43	206.47	202.51	204.09	204.68	205.12
208.97	205.98	206.5	209.23	209.07	207.94	207.86	209.87	208.92	209.03	210.37	207.45	208.46	208.24	207.05	210.06	207.3	208.12	208.89	207.28	209.82	207.65	208.82	209.49	207.01	209.28	209.89	208.03	208.94	210.46	208.84	208.3	208.66	209.63	208.95	207.93	209.2	209.69	207.43	209.18	210.98	208.02	210.49	208.39	209.82	210.17	208.94	209.78	207.76	209.88
198.62	199.92	199.1	197.8	202.9	199.21	197.97	198.76	200.14	198.59	200.07	197.63	201.34	200.12	200.93	198.25	199.42	198.22	195.96	200.37	199.15	201.33	198.6	196.91	198.73	199.98	199.97	202.23	198.45	200.15	199.16	197.24	198.91	201.53	199.57	199.43	199.37	199.06	199.84	201.46	200.62	200.41	200.18	199.97	198.71	198.98	198.43	196.34	201.89	200.34
208.94	209.93	208.24	209.37	206.88	211.96	208.13	207.53	209.06	209.96	209.01	208.85	210.11	207.26	209.89	208.25	210.44	208.49	208.44	207.45	209.16	206.84	209.05	208.64	207.06	209.31	208.18	208.98	209.3	206.26	207.57	208.77	209.95	208.79	211.13	206.77	207.88	209.19	210.02	209.04	206.93	209.73	208.74	209.46	208.08	209.41	207.93	210.16	209.92	208.06
207.93	207.93	208.56	209.5	209.1	209.49	209.06	207.26	208.92	209.75	210.34	206.96	208.05	209.1	207.39	207.84	207.24	208.56	210.1	207.47	210.01	208.49	209.08	208.04	209.07	207.26	206.4	207.98	209.17	209.11	209.23	209.6	210.51	208.17	210.94	208.64	207.53	209.19	208.7	208.12	207.33	207.39	209.64	207.63	210.52	206.46	209.33	208.71	207.19	210.65
215.53	216.04	215.07	216.12	215.25	217.54	217.81	217.02	215.53	216	216.87	216.31	217.45	217.4	216.61	218.3	216.64	217.95	217.53	215.98	213	218.36	219.04	215.79	216.57	217.51	218.62	215.41	220.05	217.46	217.68	216.79	215.94	217.64	216.36	215.45	217.88	215.73	217.42	216.8	217.88	214.96	216.99	216.44	217.42	217	216.4	215.16	218.12	215.73
210	207.53	209.68	208.57	207.1	208.78	205.7	209.53	207.64	207.33	210.31	207.32	208.18	208.99	207.99	210.11	208.31	209.97	208.16	209.04	207.19	208.08	207.48	210	210.48	208.16	207.95	207.34	206.36	210.37	209.45	208.11	209.54	209.1	207.82	207.69	207.57	210.93	209.32	209.44	206.54	208.02	209.1	209.7	210.43	207.98	207.85	210.47	209.85	207.24
202.66	202.66	203.29	201.78	201.41	202.93	202.89	204.55	202.2	203.41	201.32	204.03	204.3	205.63	202.38	203.87	205.51	203.31	203.52	204.08	203.97	202.71	204.51	204.57	203.98	203.32	204.12	202.87	201.79	202.28	203.67	201.5	201.21	205.45	203.53	204.17	203.75	201.58	203.62	203.43	204.24	203.72	200.41	201.7	202.77	202.32	204.23	203.14	202.33	202.63
198.29	197.39	199.13	198.5	200	198.43	199.72	199.72	197.61	198.83	198.6	197.38	199.63	198.24	198.96	199.02	199.42	198.08	197.81	200	197.44	196.3	198.69	198.72	198.86	199.9	198.73	198.6	198.52	198.38	198.57	199.81	198.39	200.31	197.92	200.49	197.01	198.27	199.1	199.56	198.09	196.58	197.07	198.74	198.65	199.79	198.79	195.74	197.45	198.19
209.4	209.26	208.11	206.96	211.21	208.99	208.4	210.14	209.09	209.46	207.72	210.47	208.18	208.73	208.74	210.22	209.88	207.3	207.9	206.46	208.34	209	209.17	208.14	209.49	207.95	212.17	207.77	206.07	208.6	207.84	208.87	209.85	209.61	207.09	209.2	209.17	207.11	207.97	208.9	208.2	211.93	210.03	208.92	208.2	211.39	209.06	209.71	207.29	209.74
207.19	205.78	209.82	208.16	208.75	207.94	210.59	206.71	209.46	209.42	208.93	209.72	206.37	208.61	206.46	208.64	207.52	208.97	210.31	211.04	209.38	209.29	208.66	208.12	210.35	209.39	209.11	210.39	208.41	207.61	210.02	208.82	210.34	207.46	207.6	211.07	207.3	206.58	207.96	210.34	209.49	208.16	206.83	212.11	210.65	206.98	209.31	205.06	208.45	211.32
200.07	201.04	200.26	198.54	199.82	201.35	201.17	202.33	200.61	199.18	200.79	200.3	199.89	200.65	201.44	199.19	200.44	201.06	200.98	200.91	200.55	203.18	198.08	199.17	197.12	199.54	200.37	200.39	199.97	200.83	199.52	199.64	199.99	201.69	198.57	198.58	200.38	201.62	199.78	199.27	200.49	199.86	200.73	202.06	199.88	201.72	199.93	200.28	201.63	199.93
193.61	194.47	194.35	194.28	195.47	193.15	194.3	194.75	194.51	194.69	195.27	196.15	194.75	195.13	192.86	195.41	196.6	197.38	194.56	195.3	196	197.85	195.74	196.22	194.58	194.34	194.68	197.84	193.51	194.69	194.83	195.71	196.46	193.37	195.46	195.34	195.39	192.93	194.44	195.51	196.36	195.05	197.54	196.57	195.54	194.87	195.86	195.91	193.84	196.25
204.04	205.55	204.47	207.67	204.55	203.96	204.88	204.68	205.2	203.9	204.8	204.37	205.77	206.97	205.39	204.95	203.75	205.44	206.34	206.09	205.84	203.53	202.86	205.48	204.08	207.93	204.9	206.4	204.82	205.07	204.75	204.84	204.42	204.7	204.14	206.43	205.46	203.8	204.35	203.61	205.33	204.58	205.63	201.57	204.59	205.06	203.19	205.04	204.65	204.61
208.46	208.85	208.31	210.57	207.61	206.89	209.03	206.26	206.55	208.75	207.83	207.52	208.27	206.72	208.57	209.54	208.87	206.27	209.1	206.21	208.92	206.89	207.37	208.59	205.07	209.68	207.63	207.53	206.13	207.77	209.85	207.14	209.94	207.93	208.88	207.87	206.7	205.7	207.98	207.05	207.93	207.38	207.91	206.06	208.04	208.41	206.61	209.36	207.61	206.66
209.65	209.96	208.32	208.34	209.64	208.51	208.34	209.05	209.35	211.68	206.35	209.86	209.5	208.29	208.68	210.3	208.19	208.83	205.96	210.36	208.85	206.4	208.47	210.24	208.2	207.89	208.03	208.84	206.64	206.44	209.89	208.54	205.44	209.36	207.74	211.65	206.27	210.95	206.56	208.79	209.19	207.84	206.53	209.12	209.01	209.93	209.5	207.61	205.38	207.25
199.79	197.68	200.39	201.35	199.99	197.1	200.71	201	198.87	200.63	199.41	199.67	197.91	200.07	198.9	199.93	194.22	197.96	196.95	199.21	198.59	199.56	198.57	199.02	200.97	200.77	201.6	197.18	198.58	198.94	199.03	198.55	199.43	196.95	197.82	200.67	196.52	201.21	198.89	199.15	198.73	201.04	197.67	197.9	198.06	199.65	199.65	198.4	200.22	199.85
207.39	209.75	209.58	209.67	209.69	209.2	209.06	207.92	206.57	208.77	207.3	208.95	209.29	209.99	208.04	209.13	208.17	208.86	209.33	209.43	209.12	208.95	210.23	209.3	210.42	209.52	208.47	209.32	209.08	211.54	209.98	210.97	209.15	208.78	207.09	209.05	209.05	208.55	210.02	206.61	208.88	207.15	208.93	209.35	209.64	209.03	210.17	207.7	209.78	208.86
214.94	214.71	215.05	214.73	213.67	213.1	213.87	213.22	212.94	214.23	213.71	212.79	213.17	214.13	215.09	211.1	216.44	214.47	214.65	213.26	215.83	213.84	214.34	212.38	212.83	215.01	211.51	215.14	212.04	214.43	214.54	213.94	214.64	214.64	215.1	214.15	213.39	212.64	211.19	215.6	215.53	215.38	213.26	212.09	216.69	214.4	213.28	215.83	213.09	214.92
199.9	200.04	199.76	199.11	198.2	201.06	199.33	198.16	199.3	198.98	198.63	197.52	198.58	199.57	198.58	200.75	199.86	200.74	200.31	198.46	199.84	196.8	199.97	198.72	198.36	200.86	198.58	200.3	200.03	198.96	197.98	199.19	201.31	198.93	200.52	201.88	199.29	201.05	200.33	198.76	199.64	198.74	200.77	198.47	201.06	200.63	200.4	201.3	199.6	199.85
207.66	205.35	202.79	204.2	201.89	202.18	205.02	202.83	204.55	204.72	203.07	202.58	204.97	202.97	202.98	205.18	205.31	204.56	204.3	204.02	205.29	205.83	205.25	205.33	205.77	203.77	204.28	203.77	204.56	206.34	202.64	204.25	205.05	204.7	204.6	203.38	204.11	203.78	203.35	203.71	205.84	204.02	203.93	204.77	205.73	207.09	203.97	204.04	204.76	203.52
198.49	200.86	199.9	201.53	203.13	199.5	200.74	198.2	200.46	198.72	199.07	198.01	200.77	199.5	198	200.17	200.02	199.99	199.63	197.97	201.06	198.66	198.9	198.2	199.64	199.31	198.03	198.31	199.89	199.63	201.2	199.33	200.8	196.8	199.31	200.67	201.04	200.09	199.49	199.47	199.17	199.42	200.93	198.03	200.52	201.67	199.63	197.32	198.85	201.03
217.42	218.07	219.43	219.54	216.71	217.15	216.06	218.28	215.88	216.74	220.96	215.88	220.09	217.19	218.15	217.43	218.24	218.49	217.77	216.8	218.27	219.87	217.61	216.89	216.41	216.32	215.85	218.07	217.88	219.45	215.84	218.83	217.26	218.9	217.8	218.57	221.85	216.92	217.71	215.98	217.49	216.23	217.96	217.25	217.83	218.14	218.88	218.9	217.08	215.2
217.3	217.73	218.07	217.99	216.84	218.24	220.54	217.08	217.76	216.65	218.67	215.91	217.05	217.3	216.17	218.57	216.25	217.01	217.17	217.2	218.31	219.46	215.76	218.64	218.21	218.59	218.26	218.83	218.45	218.18	219.08	218.59	219.31	217.58	218.69	218.7	218.02	218.36	219.05	222.07	217.2	216.29	216.97	217.93	218.18	219.72	215.78	217.59	216.87	217.43
208.1	209.73	206.75	208.79	209.34	209.32	210.86	207.96	208.39	209.97	209.17	208.81	209.3	207.09	205.48	208.17	208.96	208.15	209.48	208.19	208.94	207.7	208.65	210.54	208.8	207.68	210.14	209.76	207.4	207.66	207.36	208.25	209.03	210.6	207.95	208.66	208.7	209.65	209.64	208.58	210.14	208.58	206.58	210.13	208.44	207.31	209.05	209.06	208.3	208.72
203.35	202.25	203.03	200.97	202.54	203.19	202.34	202.74	202.6	202.68	206.17	202.84	205.56	202.47	203.03	202.65	202.02	203.46	204.2	202.65	204.7	203.97	203.51	201.73	203.36	202.44	201.99	202.85	202.71	203.85	202.83	202.05	202.76	201.78	204.12	203.05	200.74	203.56	202.56	200.9	204.16	202.09	203.59	203.75	203.92	204.34	203.57	202.45	203.58	202.04
207.34	206.51	207.01	209.74	208.1	206.7	209.75	207.68	208	208.07	205.25	204.57	206.04	204.13	207.94	206.48	208.95	208.28	206.63	206.25	207.2	208.41	206.28	207.35	209.49	205.35	205.92	208.76	208.46	210.01	208.85	205.91	207.2	205.32	209.48	208.75	204.84	208.14	207.72	207.84	209.14	206.35	207.28	207.94	208.4	206.96	207.67	207.42	206.61	205.99
211.67	210.05	210.89	213.19	212.22	212.37	211.32	211.9	210.07	211.01	212.42	211.45	211.9	212.59	212.54	211.55	211.99	210.58	210.72	213.87	211.46	209.75	209.9	211.05	211.21	211.21	211.23	214.07	211.83	211.14	211.46	210.99	209.26	211.04	213.69	214.01	209.64	211.5	212.65	212.09	210.28	210.85	210.39	214.15	210.19	212.74	212.98	211.08	211.81	212.59
206.1	210.98	208.84	209.54	207.74	209.61	207.84	208.36	207.8	208.28	209.72	208.86	207.3	208.67	207.2	208.97	208.78	206.38	206.89	210.33	209.1	209.54	207.54	209.14	211.06	207.71	207.67	207.32	209.06	209.86	209.66	209.44	207.31	211.05	210.51	209.35	208.4	207.19	209.14	208.67	209.24	210.07	208.3	208.93	208.48	208.87	209.45	207.84	206.51	210.48
204.09	203.26	203.52	204.06	204.73	203.65	202.75	204.12	203.44	203.3	201.7	201.31	202.35	204.21	204.18	201.82	204.52	202.35	201.85	202.51	205.47	204.78	203.6	203.21	204.26	202.64	202.19	204.46	203.18	204.35	203.53	203.47	203.67	203.75	205.44	202.57	201.98	201.59	204.36	203.76	204.15	203.78	202.33	202.18	204.82	202.45	203.48	205.74	203.68	202.37
203.99	203.55	202.54	205.32	204.61	203.06	203.89	205.9	204.4	203.83	205.13	204.8	202.97	201.71	206.54	205.51	205.21	203.92	206.72	203.84	204.45	204.02	206.4	205.69	203.76	204.37	204.81	205.24	203.47	205.54	204.29	203.43	204.64	205.06	206.42	204.76	204.8	205.98	205.68	204.01	204.2	205.62	202.49	204.28	202.35	207.52	205.86	202.62	202.65	205.2
203.7	201.28	202.61	200.66	200.2	201.62	199.87	202.16	202.03	202.1	200.73	201.5	201.85	201.14	202.97	201.97	201.42	201.85	199.78	200.73	203.62	201.47	201.21	201.98	202.42	200.11	200.44	200.32	199.9	199.54	198.52	201.39	200.87	201.04	201.56	201.59	200.6	202.86	201.42	200.95	201.11	200.42	199.73	200.44	200.54	200.09	201.39	200.74	200.73	199.48
198.28	198.57	198.82	196.8	196.18	198.75	199.38	195.4	199.55	198.63	200.43	197.43	197.97	196.75	196.65	196.67	199.31	199.44	197.02	197.3	199.96	198.16	197.92	197.39	197.13	198.07	195.85	197.77	199.6	197.65	200.12	198.65	198.98	197.33	198.59	198.19	197	197.37	196.14	199.17	198.26	197.6	199.52	197.97	196.7	199.84	197.2	194.84	199.86	196.64
211.01	213.65	212.49	210.98	212.39	214.5	213.61	213.18	212.01	212.7	212.19	213.47	212.47	214.29	212.3	213.14	214.52	211.99	210.96	212.79	212.16	210.8	211.85	213.32	214.55	210.71	210.03	213.95	212.73	212.97	211.63	212.57	212.37	213.16	211.39	212.75	211.01	213.96	212.05	214.57	210.66	214.39	211.8	216.55	217.46	215.53	211.39	213.04	212.98	211.65
212.43	212.06	211.06	212.73	211.4	212.84	209.22	214.29	213.47	213.18	212.81	211.52	212.3	212.8	211.52	212.23	212.81	210.86	213.87	213.52	211.08	212.55	214.91	210.9	213.39	213.61	211.18	212.11	213.82	214.21	213.71	214.53	215.19	213	214.65	210.59	213.54	214.42	212.9	211.64	211.81	213.02	213.44	212.63	211.37	213.08	210.77	211.43	211.93	212.74
207.97	207.43	206.57	207.53	208.66	207.42	208.12	206.62	205.31	208.94	208.86	208.49	208.75	207.56	207.26	209.29	206.06	207.24	207.45	205.87	210.49	205.42	206.88	207.93	209.39	208.77	208.44	206.89	207.3	208.25	209.06	207.02	205.68	209.51	208.77	207.12	208.51	207.67	206.39	209.29	208.19	207.68	208.82	208.06	206.46	206.89	208.52	208.89	208.89	209.26
209.09	209.39	209.26	210.51	209.94	210.05	207.59	208.83	211.2	209.71	208.3	208.44	210.46	209.33	207.62	209.84	207.93	208.56	209.08	208.75	212.32	209.64	210.41	208.18	209.41	208.04	207.88	208.36	209.29	208.65	209.6	208.64	210	209.39	208.5	210.76	211	209.56	209.16	208.28	209.14	209.19	212.17	207.94	209.87	207.85	209.62	209.09	209.83	208.84
201.89	202.35	204.58	204.75	205.61	206.39	206.75	202.09	204.7	204.3	204.41	205.22	202.34	206.39	205.99	202.55	204.35	203.56	204.82	204.2	203.23	205.52	204.47	202.47	204.57	202.88	205.76	204.84	204.01	202.86	205.09	204.43	204.14	202.44	205.25	203.44	203.48	203.09	201.24	206.54	205.49	205.43	205.16	203.74	201.85	205.81	202.42	207.55	203.56	204.28
203	200.24	202.11	201.78	201.71	199.81	202.15	202.86	203.78	203.09	203.94	202.57	203.02	202.36	201.02	202.88	202.21	202.89	201.91	204.37	203.41	201.43	200.5	201.64	201.1	201.21	201.17	201.87	204.5	202.64	201.34	201.69	203.65	201.51	203.07	201.64	203.44	201.14	203.81	205.68	203.41	201.12	201.36	200.52	201.58	203.68	201.96	202.03	203.22	204.78
209.11	205.88	209.37	206.68	207.04	206.34	208.14	205.77	206.6	208.3	208.79	207.6	209.88	207.84	206.39	210.31	208.11	209.09	207.1	207.08	208.96	207.71	208.97	208.08	208.45	208.29	205.01	209.03	209.41	205.5	206.31	208.92	205.69	207.68	208.74	208.28	208.18	209.09	206.06	206.26	207.67	207.02	209.01	207.84	207.03	208.83	207.47	209.99	208.29	209.39
207.49	207.83	208.37	209.16	209.77	208.84	208.39	209.79	210.37	207.93	208.24	208.46	209.26	209.04	209.27	209.85	207.82	209.26	207.58	206.47	207.41	206.91	207.54	208.74	209.61	209.32	208.75	211.23	210.38	210.45	210.07	209.4	208.68	207.97	211.02	209.55	206.66	208.94	209.44	207.96	207.82	207.46	208.67	208.16	208.91	205.9	209.01	205.91	207.34	208
199.47	202.62	199.67	203.15	202.72	199.81	199.14	199.43	200.37	200.85	197.26	199.32	200.86	200	200.4	198.85	199.52	199.58	203.4	199.04	200.35	199.87	199.78	197.55	202.43	200.88	201.51	199.66	198.21	200.11	203.82	201.57	202.47	200.92	201.85	200.88	200.61	201.14	198.98	198.96	200.1	200.46	200.21	198.6	202.67	201.1	200.68	199.62	200.61	201.62
209.38	208.59	208.35	208.03	206.89	206.42	206.52	209.9	209.24	206.08	210.8	208.5	209.52	207.58	208.59	208.71	208.75	209.73	206.7	207.71	208.22	206.76	208.4	210.61	209.17	208.03	211.67	209.54	208.33	207.27	209.01	209.37	207.52	207.49	208.2	206.46	208.35	210.5	209.79	207.77	207.45	208.06	207.7	207.28	208.74	208.19	209.95	210.19	210.8	207.11
210.31	208.05	206.28	211.46	210.08	209.73	209.27	208.25	208.32	210.68	209.24	211.59	209.26	210.8	209.04	208.31	209.91	209.92	210.26	212.35	208.06	211.95	209.87	209.56	211.05	210.16	207.73	211.48	211.91	209.96	210.58	212.67	210.45	208.25	210.29	208.25	208.61	209.46	209	208.73	211.83	208.76	209.07	213.37	208.58	208.31	210.45	209.17	210.33	207.7
216.33	217.76	216.93	216.78	220.54	217.51	217.01	215	215.88	215.3	216.58	218.1	216.48	216.77	217.11	215.73	217.61	219.17	216.24	218.26	216.17	215.78	218.25	217.18	218.46	217.6	218.58	219.02	216.13	217.8	217.88	217.8	215.65	217.69	216.92	218.41	220.32	219.23	215.19	217.23	217.19	217.44	216.53	217.89	213.35	216.45	219.71	218.23	216.76	217.35
213.24	208.84	213.56	211.19	211.38	214.24	211.45	213.48	209.99	210.34	211.93	213.77	213.17	212.74	212.03	212.47	212.51	215.2	212.73	212.29	209.12	212.11	212.45	213.03	210.04	211.21	212.19	210.43	211.97	210.16	210.6	211.43	213.39	211.03	212.97	212.84	212.45	211.02	210.25	212.14	211.02	212.7	212.86	209.62	210.56	210.68	212.71	211.06	211.4	213.44
202.93	203.94	199.94	201.65	201.88	202.77	202.79	200.73	204.05	202.81	202.39	202.77	203.05	202.89	202.11	203.79	203.05	200.81	204.65	201.51	202.92	202.44	205.39	203.68	203.63	203.24	202.24	201.15	204.27	203.49	202.11	203.41	202.29	202.12	202.78	203	202.17	202.32	201.89	204.62	202.13	200.84	203.87	204.9	200.76	201.09	201.81	201.97	201.82	202.9
204.48	201	203.22	203.49	203.51	202.24	203.46	201.34	205.86	204.13	204.37	202.58	203.62	204.81	203.39	201.3	201.21	200.43	205.79	204.29	203.54	205.26	203.39	204.5	203.07	203.76	202.92	203.52	204.21	202.66	202.28	204.31	202.75	204.2	204.74	202.96	202.81	202.41	205.94	203.63	202.41	203.11	204.11	207.14	205.2	203.65	202.72	203.85	203.23	202.69
218.45	215.26	217.85	216.19	216.34	215.67	217.21	219.01	217.86	218.61	217.92	217.02	217.44	218.63	217.6	218.7	217.99	214.62	217.04	217.36	217.96	216.06	215.58	217.91	216.1	217.3	218.31	217.95	217.85	218.91	216.08	218.01	216.53	217.97	215.83	215.36	217.7	216.68	217.18	216.49	219.12	218.25	218.33	217.71	216.46	217.06	216.49	215.67	214.13	216.69
199.91	201.82	205.47	199.61	203.12	200.61	199.98	203.64	201.55	205.2	202.18	201.51	202.58	203.85	201.11	203.1	201.17	203.72	201.79	202.91	201.68	202.72	201.12	202.35	204.37	200.56	200.8	201.88	202.43	201.71	204.17	203.03	201.18	199.79	203.26	201.47	204.02	201.63	203.21	201.77	203.41	200.71	202.75	202.06	201.39	202.85	201.56	202.83	200.79	203.12
212.47	211.5	212.64	211.99	213.23	210.25	214.55	213.34	211.15	209.41	213.05	209.85	212.72	212.27	211.4	209.92	210.69	212.29	212.93	211.3	211.28	213.53	211.47	213.92	212.19	211.83	210.66	211.24	210.13	211.46	211.63	210.4	212.61	210.91	213.97	212.28	211.34	210.79	211.82	211.76	212.31	211.53	212.55	212.92	212.32	212.93	210.91	214.29	212.72	209.3
212.74	211.12	212.02	209.82	211.68	210.47	209.31	210.28	210.47	212.04	209.96	212.44	212.19	209.53	211.7	212	213.04	213.14	212.65	211.64	210.33	209.56	210.84	211.2	210.1	212.76	209.38	211.02	211.52	211.93	213.71	212.18	210.04	209.79	210.72	210.18	210.33	210.54	213.55	210.85	209.37	212.25	210.61	211.18	210.15	210.53	210.17	209.89	213.63	213.48
216.91	214.75	217.14	215.96	215.49	218.2	216.35	216.72	215.16	215.96	216.52	216.53	216.34	217.12	219.03	215.83	217.1	218.07	218.71	216.1	214.09	218.33	216.89	219.66	217.55	216.46	215.22	214.31	218.65	216.69	218.02	216.86	218.18	217.04	216.34	215.63	216.42	217.28	215.06	218.43	217.25	215.93	216.53	218.01	219.22	218.31	216.31	216.81	217.16	216.55
201.86	205.05	204.48	203.75	203.47	201.21	202.57	203.96	202.74	204.08	204.14	206.65	203.83	204.85	202.21	202.74	202.52	203.63	203.78	205.14	203.48	206.14	203.75	202.04	203.34	202.27	203.62	204.11	203.73	202.57	203.16	203.28	204.21	203.1	204.07	204.55	202.69	205.33	202.29	204.97	203.6	202.68	201.59	203.43	203.2	202.4	203.61	203.31	202.56	201.83
199.43	199.85	201.35	198.33	199.94	200.67	197.46	198.87	199.5	200.86	200.33	201.91	197.63	201.12	198.84	199.31	199.96	199.39	198.22	201.41	199.07	198.31	199	199.12	199.39	200.16	199.31	200.94	198.08	198.17	200.01	199.73	198.03	197.73	196.86	200.2	198.33	198.19	199.35	198.08	200.3	200.72	199.77	197.77	201.44	200.85	201.04	200.25	200.26	199.45
207.55	209.4	209.72	209.8	209.55	208.78	209.68	209.12	207.7	208.47	209.61	208.94	208.11	210.59	207.48	207.4	207.36	208.63	208.48	207.49	208.16	206.87	206.03	209.84	210.73	209.17	209.33	210.48	207.21	207.96	207.99	210.4	209.36	208.76	206.99	210.83	208.88	211.12	207.37	208.82	209.64	208.37	207.29	208.5	208.75	207.49	209.67	208.99	208.4	211.2
209.64	208.02	207.07	206	208.3	208.28	207.76	208.28	206.75	206.32	207.77	208.69	206.38	208.26	206.2	208.48	206.56	205.95	206.05	207.64	209.81	208.01	207.67	207.53	210.72	206.83	208.11	205.9	206.36	207.53	208.64	207.08	207.28	206.93	207.4	205.63	207.35	207.1	207.37	207.51	209.28	206.34	208.63	207.38	207.07	209.04	208.58	207.12	206.02	205.41
212.83	212.79	210.48	212.61	212.15	214.22	214.42	211.24	214.17	213.95	211.34	213.55	212.46	213.54	213.23	211.06	214.18	212.35	213.6	214.12	212.95	213.84	212.99	214.35	214.19	212.35	214.09	213.89	214.46	213.09	212.24	215.58	211.82	210.46	211.58	216.22	212.94	213.04	211.17	213.72	210.78	212.89	214.44	211.88	212.06	214.33	211.52	212.78	212.22	213.2
203.69	202.55	203.61	200.95	201.21	201.03	202.35	199.85	202.32	201.61	204.5	201.32	203.41	201.61	202.55	201.2	200.93	201.78	201.7	202.74	201.17	201.71	205.02	203.24	203.61	202.2	202.81	200.49	201.07	204.26	201.37	203.73	201.94	201.45	203.89	202.42	200.35	202.19	203.56	200.91	201.79	200.24	202.42	203.17	202.65	202.69	202.07	204.45	203.05	204.52
209.42	208.26	209.27	209.25	209.21	210.81	209.21	208.63	208.79	210.53	209.27	207.8	208.54	209.11	208.82	208.74	208.59	209.41	209.21	209.28	207.68	209.3	210.79	209.26	207.34	208.33	210.27	208.62	208.73	208.63	211.05	208.89	208.88	209.61	210.23	212.56	210.32	208.48	208.85	210.86	209.21	210.58	209.49	211.3	209.74	210.25	209.99	210.78	207.75	208.96
201.33	200.32	202.17	199.97	202.9	201.36	203.49	200.95	200.35	201.55	201.47	201.72	202.86	200.02	201.9	202.42	204.88	202.2	204.3	198.26	202.01	202.12	202.37	203.23	201.67	202.07	202.75	200.58	201.52	202.9	202.88	203.44	202.07	201.73	205.68	201.58	203.87	202.64	201.61	201.45	202.17	201.85	201.59	203.34	201.99	202.03	202.6	200.8	201.42	204.24
198.55	199.21	199.63	199.2	197.99	199.67	196.25	198.37	198.28	199.48	199.01	198.54	197.18	196.73	197.82	197.94	198.67	197.48	195.95	197.36	197.56	196.77	198.41	195.49	199.14	199.02	197.45	200.57	198.61	197.51	197.11	198.34	200.35	198.85	197.97	198.46	196.5	197.69	199.2	197.73	197.14	197.91	198.06	198.89	199.27	198.21	198.92	199.15	196.72	199.72
204.83	204.38	204.88	205.21	208.05	205.05	205.4	207.42	205.31	206.02	204.07	204.32	203.12	205.2	205.73	202.35	204.93	203.49	205.74	202.99	205	205.24	204.94	203.35	204.86	203.5	206.34	205.46	204.77	205.07	204.99	206.13	203.32	204.29	205.27	204.26	205.22	204.2	203.7	207.11	203.83	206.78	204.76	204.94	204.53	206.39	205.44	205.39	203.94	204.5
203.83	203.9	203.01	203.68	203.45	204.34	203.29	204.1	202.69	202.63	203.84	202.85	202.95	205.44	205.12	201.5	204.74	203.47	203.25	202.73	204.88	203.88	202.67	203.78	203.3	202.51	205.14	202.81	203.51	201.74	203.2	204.19	201.86	204.05	204.42	203.01	204.56	203.62	203.39	203.25	203.57	203.04	203.65	202.83	203.86	201.75	204.51	203.56	205.66	203.22
217.53	213.54	218.16	219.03	220.26	218.09	216	218.05	217.29	218.04	219.19	216.67	217.53	217.85	218.68	218.59	217.66	217.15	217.88	216.11	218.52	217.48	218.87	217.71	216.91	219.06	219.58	218.36	217.66	217.97	217.97	218.79	218.75	217.33	218.2	217.74	218.17	218.25	219.8	217.89	215.86	217.35	219.61	216.82	217.14	215.66	216.63	217.34	218.68	218.73
214.1	209.74	212.97	214.56	211.57	208.97	211.93	212.62	213.29	212.57	214.37	213.04	214.75	213.53	211.16	211.05	213.09	212.58	215.63	211.93	211.62	209.43	213.64	212.49	214.03	213.04	210.38	214.65	212.15	214.03	213.32	213.28	212.45	213.51	213.69	213.42	212.67	210.74	212.8	210.26	212.77	210.8	211.67	211.65	210.32	211.33	211.9	213.58	212.87	212.01
206.69	205.62	203.14	205.17	205.73	205.41	205	203.42	208.96	204.2	205.03	206.32	203.3	204.94	203.87	206.04	206.09	204.95	203.12	206.53	206.28	202.99	205.46	207.11	203.84	206.43	205.3	205.09	208.53	205.29	206.19	204.97	205.59	205.78	204.89	203.94	206.3	204.96	206.38	205.69	207.44	203.58	204.59	205.37	205.34	203.43	206.02	203.69	207.63	205.58
209.29	208.34	210.3	208.07	211.4	210.82	208.63	210.89	211.92	209.18	209.37	210.73	210.55	209.76	210.26	211.65	211.57	210.07	210.68	211.08	212.27	210.53	211.46	208.05	211.48	210.96	211.12	208.52	209.15	208.91	208.5	207.98	209.76	208.17	210.08	209.14	208.43	213.4	210.55	209.22	209.85	209.97	208.77	210.65	211.49	208.64	211.31	207.4	207.27	209.64
202.83	204.64	205.02	204.84	206.61	205.81	202.89	204.15	202	202.8	205.01	202.27	203.59	204.54	206.31	204.14	204.79	204.2	204.87	205.26	202.31	203.94	204.24	205.26	203.05	205.09	200.34	205.86	204.15	202.8	202.96	204.78	204.34	205.77	204.37	204.64	203.9	207.45	202.14	204.62	205.16	204.67	203.7	206.07	204.41	203.97	205.69	205.66	202.12	203.71
207.41	209.11	207.74	207.35	208.43	204.87	208.23	205.59	209.86	208.51	207.36	207.16	207.99	208.38	208.86	209.27	208.89	207.42	208.62	207.61	205.56	208.34	209.09	206.9	208.66	208.42	207.47	209.39	206.76	207.41	207.01	207.4	206.19	207.62	208.03	210.1	208.53	208.37	208.7	205.78	210.14	206.64	206.66	208.65	206.56	206.99	206.51	207.33	206.68	206.49
207.1	209.84	207.68	210.08	208.26	208.39	206.97	209.79	206.47	208.31	208.68	208.81	208.43	208.15	208.61	208.94	208.06	206.42	211	208.8	209.58	208.82	206.19	208.42	208.2	208.96	209.85	208.68	208.83	208.28	208.56	208.45	206.98	208.77	208.93	207.48	207.57	208.2	207.91	207.94	208.17	206.79	210.37	207.74	209.59	207.03	207.58	209.19	208.95	209.02
197.79	197.41	198.02	200.7	199.98	199.74	200.61	199.17	198.65	201.2	198.8	201.12	198.71	199.24	200.51	200.3	200.3	200.61	198.68	199.82	199.55	201.64	199.4	200.02	201.13	199.62	202.54	201.5	200.9	199.74	201.42	200.3	197.3	199.57	199.8	201.18	201.09	200.2	202.22	199.92	201.18	202.69	201.41	199.9	200.98	200.4	200	201.18	202.56	198.27
203.22	202.3	204.43	204.62	204.26	204.46	206.65	202.78	203.54	204.3	204.06	204.11	202.8	202.49	201.27	205.09	204.35	203.2	203.09	204.88	202.82	203.61	205.86	204.87	202.58	204.28	203.63	205.76	204.08	204.18	203	203.16	204.24	204.76	207.5	203.45	203.98	205.99	205.37	203.47	203.39	206.47	205.91	201.62	204.77	203.83	205.36	203.75	202.99	202.88
203.42	202.32	202.55	203.8	202.84	203.48	204.51	203.6	203.92	203.76	203.97	200.94	203.75	201.52	205.57	201.78	203.74	204.24	203.35	202.58	201.53	203.04	201.25	203.88	202.71	203.81	201.14	202.63	201.47	200.97	202.65	202.5	203.59	202.22	203.95	201.32	200.64	200.87	199.82	201.19	199.97	203.59	202.9	203.33	203.75	203.31	205.58	200.96	202.8	201.31
208.42	208.11	206.34	208.1	210.32	208.48	206.89	209.16	209.78	207.41	209.97	206.97	208.58	209.44	208.68	205.63	207.06	208.88	207.73	208.13	206.71	209.05	207.9	208.3	208.66	208.32	210.54	208.9	206.8	207.93	208.96	209.07	208.07	207.06	209.11	209.9	210.94	209.37	208.8	209.48	208.21	208.68	208.84	208.69	209.72	205.63	208.79	210.49	210.59	207.54
209.7	209.26	210.29	209.8	208.5	208.29	209.83	210.14	211.71	211.5	207.83	209.47	210.61	207.54	209.9	210.82	208.26	209.85	209.33	210.71	209.32	209.09	207.01	209.67	208.52	209.23	211.65	209.37	209.25	211.67	209.38	208.65	210.39	210.07	208.28	208.9	208.71	208.94	207.98	208.82	210.5	209.14	209.54	206.32	208.87	208.74	210.7	208.74	208.28	210.36
209.79	208.85	206.33	208.04	207.87	207.89	207.99	208.92	209.54	209.82	208.72	207.98	209.23	209.97	209.5	210.91	209.54	206.31	206.17	207.83	208.86	206.73	207.14	209.72	210.18	210.93	208.55	211.12	207.64	209.52	208.78	210.24	208.18	208.46	210.2	208.95	208.7	209.53	207.56	206.76	209.29	208.98	209.61	209.08	210.44	208.9	209.37	207.61	208.31	209.71
203.72	203.81	200.86	205.81	201.77	203.79	204.18	201.09	202.64	205.09	203.7	204.14	202.11	204.52	203.22	204	203.93	202.06	204.67	203.08	203.69	201.41	202.66	203.35	201.81	201.88	204.55	203.37	200.94	203.1	205.34	201.15	203.99	202.68	203.23	203.56	203.64	201.77	201.43	204.1	203.55	203.72	202.33	204.7	200.28	202.02	203.88	205.91	203.87	203.59
207.72	208.48	207.39	208.33	210.04	206.52	207.63	206.74	209.88	206.65	211.71	208	208.44	206.1	206.85	207.71	209.42	208.73	205.74	205.76	206.85	207.91	209.39	210.83	207.21	206.59	207.88	211	208.16	206.59	208.98	205.5	207.89	209.31	207.88	208.48	209.61	205.98	207.69	209.59	208.04	207.34	207.93	211.09	211.39	207.23	210.39	207.95	209.12	206.9
204.34	203.8	204.75	202.86	205.87	201.52	205.12	202.85	202.52	203.78	205.02	204.81	203.25	203.6	204.15	201.94	202.25	203.16	202.84	203.53	205.39	203.04	203.52	204.57	204.53	203.42	202.07	203.65	205.22	203.95	205.36	204.41	202.59	202.24	206.43	202.95	202.84	202.66	203.13	205.03	202.08	205.4	202.66	203.16	205.48	206.33	200.94	202.76	202	199.84
208.14	209	206.48	208.42	206.97	208.59	208.78	207.22	209.13	207.95	209.3	209.37	207.41	206.56	210.09	209.37	206.94	206.5	207.11	208.05	206.6	208.97	208.25	207.4	206.99	209.51	211.27	208.12	208.89	209.93	210.88	206.41	208.21	211.65	210.55	209.13	209.13	209.7	208.64	209.53	209.59	208.13	209.8	209.42	208.33	210.1	207.35	205.77	207.89	209.49
202.16	206.8	204.44	209.76	204.96	205.19	203.23	205.93	204.29	206.62	204.55	205.3	206.14	204.91	204.37	205.61	205.23	205.14	204.2	207.53	204.7	206.21	203.91	204.97	205.9	203.27	203.88	204.75	205.73	204.91	204	205.7	204.52	204.86	206.24	203.82	204.54	204.31	207.09	204.52	206.93	203.97	204.69	204.17	204.32	204.19	204.5	204.18	203.28	204.78
198.93	197.29	199.8	198.07	198.92	199.93	197.38	199.5	198.08	199.65	199.26	197.91	198.81	201.4	198.89	200.92	197.82	198.19	199.01	199.45	201.46	199.73	199.08	200.54	201.33	198.76	198.19	200.55	200.86	199.73	200.18	198.12	200.6	199.28	199.22	198.09	200.44	200.83	199.44	200.05	199.86	200.11	199.21	198.31	200.76	198.97	197.65	200.6	199.66	200.35
199.72	201.11	199.52	198.74	200.81	200.56	198.39	202.25	200.12	200.42	197.83	201.82	201.5	199.77	202.83	200.47	199.93	198.49	201.25	200.57	201.39	199.61	202.83	199.6	200.15	199.05	201.34	200.05	201.12	200.48	199.96	199.82	198.38	201.2	201.07	201.7	201.85	199.52	198.71	203.93	201.55	199.87	201.02	202.69	203.29	200.63	200.25	200.52	201.89	200.27
204.91	202.48	202.44	203.21	204.41	200.39	202.31	204.07	203.11	201.88	202.12	201.6	201.99	203.26	203.62	201.36	203.11	202.04	202.7	201.56	203.03	201.63	202.34	204.18	202.43	203.9	203.42	202.58	203.29	202.6	200.9	202.14	204.96	203.54	201.54	203.56	204.16	205.57	204.8	202.84	202.63	202.39	205.32	202.49	200.96	204.04	204.67	203.62	202.08	201.63
208.13	206.78	208.19	205.93	208.54	206.76	208.81	209.73	206.67	208.43	209.4	207.06	206.29	209.23	207.3	207.35	206.99	207.81	207.57	206.3	207.29	210.39	208.09	206.05	206.72	206.85	205.86	208.61	207.76	207.92	207.52	207.63	206.38	207.72	208.6	207.47	206.31	207.53	207.31	208.55	206.66	207.55	209.02	206.94	208.78	206.95	207.85	207.23	209.56	208.39
205.93	207.83	206.41	206.13	204.06	204.48	205.69	204.65	207.52	205.5	204.16	206.47	206.51	206.1	204.69	205.07	205.3	204.82	206.29	205.26	206.33	206.61	205.4	204.18	206.3	207.84	203.95	204.06	207.72	206.14	206.62	205.26	204.87	205.54	206.6	206.04	205.13	203.37	204.23	205.7	203.8	205.19	204.89	206.22	203.96	204.72	207.52	205.06	207.45	204.99
212.75	212.79	212.31	214.22	215.08	213.79	214.44	210.47	211.42	212.83	211.12	213.37	211.46	212.46	213.23	212.56	211.06	210.98	211.58	212.39	211.86	213.41	210.31	213.47	211.2	214.5	212.85	213.08	213.66	211.27	213.09	213.26	213.49	211.09	213.12	210.76	211.98	212.64	210.76	212.66	212.93	214.61	211.21	211.34	212.67	211.89	214.31	213.35	212.53	214.34
217.28	217.38	218.14	217.59	218.09	215.85	216.57	219.32	215.58	218.68	218.44	216.6	215.28	217.15	216.63	217.32	215.63	216.69	216.96	219.13	216.24	219.37	216.67	217.67	215.55	216.95	214.64	216.35	217.51	217.87	215.24	217.62	218.75	217.03	216.57	216.35	216.13	216.51	218.54	216.38	217.24	218.06	218.2	216.34	216.92	218.47	217.49	217.53	216.87	217.61
203.17	200.92	203.42	202.13	202.78	201.15	202.17	202.97	203.86	202.27	203.49	202.28	203.23	204.31	200.62	203.67	204.56	202.91	202.54	202.62	203.05	204.15	201.35	203.32	202.53	204.26	201.9	203.77	203.97	203.73	203.58	201.82	202.23	202.21	201.32	205.48	204.14	200.43	201.38	204.25	204.15	202.97	201.86	202.76	201.38	201.95	203.76	206.38	202.35	202.72
202.3	203.29	204.98	203.22	205.39	203.54	202.83	201.65	203.83	202.87	204.08	203.89	202.33	203.63	204.93	202.83	202.63	203.3	202.64	204.5	203.29	203.27	203.63	203.9	204.3	202.72	205.24	204.04	204.07	206.17	202.78	206.71	204.54	204.13	203.29	204.36	204.07	206.35	203.06	204.91	203.03	201.98	204.13	203.01	203.05	203.8	200.57	203.59	204.62	204.44
208.84	208.73	209.2	209.36	209.76	210.91	209.93	210.97	210.57	209.86	209.81	209.88	207.91	211.98	210	210.1	208.2	211.38	210.98	210.58	211	207.62	210.98	210.41	208.85	208.87	208.91	208.18	211.42	208.69	210.16	208.66	207.4	210.1	209.84	210.13	208.3	210.06	210.53	209.04	208.73	209.92	210.53	209.9	211.51	210.61	212.23	209.98	209.29	210.2
206.83	207.98	207.64	206.27	209.82	209.05	208.41	208.21	205.92	206.6	207.05	206.72	206.1	209.54	205.61	208.3	207.32	208.3	204.93	210.13	205.66	207.41	207.54	208.71	206.97	205.44	206.4	207.69	206.04	206.24	208.72	208.05	206.08	208.01	206.81	208.61	206.82	206.98	208.43	207.34	208.56	207.02	207.98	207.41	206.12	206.22	205.83	206.54	205.03	209.6
208.82	207.8	207.27	208.64	209.28	206.72	206.12	206.61	207.49	208.21	210.14	208.73	208.51	206.93	208.18	207.29	209.13	207.06	206.52	207.25	206	209.02	207.08	208.08	208.27	207.56	209.55	206.95	207.92	209.23	206.54	205.6	207.91	209.3	206.12	207.3	208.3	207.49	207.37	207.11	208.6	208.07	206.99	206.63	208.47	206.14	208.2	208.23	209.36	209.22
211.91	210.52	211.3	212.55	211.92	210.79	214.49	211.97	212.16	212.91	212.04	212.81	214.23	212.72	212.13	211.71	211.24	212.39	212.49	214.88	210.43	212.43	211.53	211	214.42	213.88	213.91	211.96	213.32	212.75	211.16	212.8	213.96	209.53	210.11	211.6	211.08	212.83	214.02	211.54	211.65	211.9	212.54	214.22	211.63	211.99	212.92	211.46	213.93	212.94
201.17	203.16	201.11	201.74	201.44	201.3	201.55	201.46	200.42	200.05	200.77	200.07	200.03	201.19	200.7	200.85	201.17	200.18	201.68	203.23	202.8	201.81	202.52	202.9	201.19	201.37	200.18	202.37	201.07	200.67	202.37	201.2	201.05	201.79	200.53	199.91	201.36	199	201.34	201.59	203.15	198.87	200.3	199.76	202.13	202.36	200.63	200.93	201.75	201.69
210.01	211.12	209.54	210.11	210.56	210.73	210.91	211.32	209.77	211.66	211.37	211.54	212.03	210.84	213.97	212.29	208.74	210.76	209.36	211.23	213.2	212.12	211.09	209.82	211.95	212.12	212.03	211.4	212.05	213.21	210.08	210.16	209.29	212.13	211.28	211.21	210.35	211.89	212.12	211.03	211.48	209.17	211.09	210.03	211.05	212.29	212.74	211.87	212.07	209.61
207.26	207.42	204.97	203.67	204.73	203.05	204.96	205.25	203.24	203.93	206.47	204.32	205.36	205.44	205.29	203.45	204.97	203.18	204.29	203.49	204.89	204.17	204.51	203.53	206.14	203.75	204.79	206.6	203.84	204.53	205.74	204.28	206.24	206.08	203.32	206.02	204.27	205.48	203.62	204.68	204.73	203.94	204.07	203.03	205.31	203.87	205.96	202.68	205.89	203.17
198.18	194.63	200.15	198.38	198.15	196.85	196.93	200.1	199.63	197.95	200.02	198.32	198.9	199.08	200.51	200.68	198.82	197.33	200.33	199.62	198.54	195.52	198.24	199.43	200.01	197.33	198.6	197.62	197.11	197.51	200.16	196.32	198.67	201	198.5	198.9	198.01	197.78	197.72	199.12	196.36	197.22	199.53	198.97	201.35	199.48	199.46	199.12	198.75	197.53
201.15	199.47	199.39	200.75	198.28	198.99	199.63	198.87	199.46	199.28	198.19	199.78	201.56	200.91	198.28	202.08	200.47	200.41	199.34	200.54	199.93	198.71	199.63	200.72	199.89	199.31	198.33	200.33	201.02	198.84	199.22	201.46	201.7	200.65	201.23	199.75	200.39	202.8	200.85	200.93	197.4	200.63	199.17	201.06	200.02	202.26	199.52	199.29	201.8	197.96
194.49	191.69	195.15	194.79	194.05	193.01	193.28	193.25	195.71	193.81	194.81	196.32	193.23	196.01	192.98	193.12	194.28	193.73	193.19	191.98	195.79	194.23	194.51	194.94	194.98	193.46	191.65	192.76	195.11	194.1	193.95	194.41	195.73	194.9	193.64	192.65	194.08	194.88	193.42	195.81	192.87	192.45	192.84	196.09	192.36	193.06	196.05	194.54	192.34	194.08
209.97	208.62	211.65	208.71	208.04	208.83	208.96	209.07	211.06	210	208.85	208.09	208.7	210.07	208.36	209.31	210.77	210.13	208.48	209.31	209.52	206.98	208.21	207.33	209.96	208.43	210.12	210.46	211.32	209.07	209.6	207.41	208.12	210.69	211.25	211.8	210.69	209.96	208.73	208.23	209.82	209.91	207.82	208.72	208.89	213.53	209.56	210.43	210.45	207.66
209.62	209.06	206.93	207.92	208.34	208.6	209.17	206.45	205.25	206.24	209.79	207.94	208.47	210.95	208.74	206.06	208.21	209.25	207.64	209.09	208.08	208.79	206.58	207.32	208.94	208.78	205.79	206.82	208.45	209.03	210.54	204.99	206.88	206.26	207.74	208.16	208.18	207.45	207.08	206.15	207.48	209.79	209.49	206.32	207.95	205.58	209.34	206.96	208.5	207.74
205.84	205.45	205.02	204.86	206.33	204.46	204	204.51	204.45	205.33	205.27	204.53	203.78	204.79	204.13	204.1	205.67	204	207.24	207.26	203.26	204.65	203.72	202.84	202.21	206.66	205.67	203.66	205.56	205.31	206.34	206.15	205.46	203.25	205.55	203.57	204.03	204.01	205.96	204.11	203.27	205.33	204.84	203.46	204.34	204.94	206.15	203.9	202.79	205.64
207.15	210.13	209.96	211.46	206.76	209.58	205.55	208.81	209.9	208.53	208.41	210.57	207.95	208.18	210.62	209.22	209.62	208.24	208.37	208.81	209.04	209.53	207.91	209.51	208.86	207.84	209.91	207.72	208.51	208.07	207.24	208.74	208.58	210.47	209.69	209.17	207.66	209.67	206.31	210.2	208.45	211.26	210.35	209.83	206.21	210.58	208.9	208.61	206.96	208.02
215.16	211.19	212.56	210.82	212.52	213	211.2	214.52	211.04	211.8	210.69	212.69	211.46	211.98	211.9	209.22	211.56	211.16	212.37	212.46	211.41	212.06	211.18	212.6	210.23	209.27	211.29	210.46	212.52	211.89	213.26	209.59	210.43	211.05	213.11	211.67	210.51	211.78	210.95	211.92	211.64	211.01	213.1	212.18	209.64	211.44	212.47	210.13	211.29	212.48
202.15	205.25	204.03	205.54	205.42	203.87	203.43	202.62	202.08	203.18	203.65	202.94	202.91	204.6	205.02	203.05	204.64	200.77	205.23	204.41	202.95	203.56	203.38	204.58	202.09	203.77	204.93	202.12	203.23	202.65	203.75	204.45	202.49	203.58	203.61	204.79	203.24	202.81	203.45	202.46	203.31	203.06	203.4	205.29	202	201.03	201.22	205.08	204.64	202.15
209.62	213.32	210.36	209.48	209.57	208.73	208.03	207.47	209.45	210.63	209.6	209.97	208.48	210.24	210.05	208.36	207.57	208.93	207.91	210.32	209.26	210.41	212.19	211.56	209.51	211.3	210.8	209.58	209.19	208.07	209.08	209.34	210.41	209.76	209.95	208.3	209.63	208.64	211.7	209.23	209.39	207.66	210.18	210.24	208.12	209.77	210.14	209.77	209.38	207.22
201.64	201.89	198.73	199.79	199.86	200.19	201.85	203.57	199.95	199.15	200.78	201.4	200.22	200.08	199.45	200.14	202.73	198.53	199.01	200.09	201.86	201.77	202.41	200.03	197.38	201.86	200.86	201.32	201.17	199.78	201.14	202.31	202.23	200.67	199.69	201.1	200.05	200.65	200.59	200.86	200.54	202.22	199.3	200.96	201.03	198.44	201.21	202.11	201.42	200.92
205.51	201.59	203.32	203.76	203.65	202.19	204.17	203.19	206.86	203.98	202.8	203.67	203.34	204.07	201.51	202.56	204.15	203.78	203.53	204.18	201.26	204.37	203.94	205.45	203.19	204.86	204.16	203.32	203.91	204.21	204.55	204.16	205.76	203.93	204.99	203.53	203.54	202.29	204.86	203.61	202.09	201.64	201.96	202.57	200.55	203.18	204.06	204.78	203.14	204.71
208.33	209.89	210.29	209.12	207.97	208.32	206.54	212.62	209.65	209.76	208.51	208.07	210.73	209.67	209.71	211.06	208.9	207.17	206.5	207.74	208.86	208.54	206.42	211.84	207.7	210.19	208.6	210.74	209.34	208.41	206.96	209.73	208.95	209.46	210.08	206.45	208.3	207.33	205.8	208.27	210.02	208.82	206.81	207.91	206	208.1	208.88	209.1	208.14	210.8
204.35	205.17	202.6	202.9	205.39	204.37	205.66	204.46	205.11	203.86	204.31	202.83	204.56	205.17	203.43	203.63	203.49	203.05	202.76	203.78	203.95	203.1	202.59	204.65	201.43	202.95	204.86	203.64	201.7	203.35	202.19	204.85	202.85	202.94	204.8	202.6	202.8	203.01	204.72	204.53	206.09	204.77	204.39	203.71	204.08	203.05	203.64	203.85	203.12	204.64
202.03	205.13	202.08	202.91	202.68	204.38	202.88	204.27	203.36	203.74	202.19	201.25	203.56	204.73	204.73	203.87	204.75	203.79	203.21	202.93	203.17	204.04	202.83	203.8	201.58	202.91	202.9	203.03	202.71	203.74	204.6	200.32	202.14	204.08	204.88	203.96	205.17	203.07	202.82	203.38	202.67	203.24	203.03	202.77	204.39	201.81	204.01	202.06	203.31	203.45
203.39	203.19	204.17	203.97	202.58	201.85	201.24	203.4	200.89	202.29	203.07	202.63	202.56	199.84	203.19	202.73	204.11	203.33	202.79	203.52	203.93	201.52	202.47	200.03	202.9	201.05	203.73	203.77	203.24	201.7	202.08	200.23	201.8	203.06	202.88	205.17	200.87	201.59	201.82	203.14	203.72	203.85	203.97	201.08	203.41	203.9	203.69	203.32	203	200.47
209.17	211.09	208.92	209.78	212.48	209.39	208.79	209.25	208.67	211.44	208.9	210.28	210.12	209.9	207.81	208.54	209.39	210.91	211.89	208.71	209.41	209.85	212.46	207.92	210.8	209.33	211.41	211.08	210.5	207.04	209.74	210.09	212.34	209.9	208.2	211	211.35	209.79	208.81	209.31	206.94	209.2	211.47	210.98	208.08	208.08	209.16	209.6	209.41	210.25
216.1	212.3	214.93	213.02	213.5	211.27	214.6	215.11	212.83	210.61	213.86	214.23	214.99	211.39	213.58	213.47	214.49	212.95	213.67	213.62	213.15	212.77	214.48	213.95	214.19	212.54	212.82	212.13	214.92	213.03	213.93	215.14	214.61	213.83	214.39	214.26	213.29	211.32	213.73	214.26	214.16	214.24	211.5	211.03	213.11	216.1	212.89	214.54	214.42	212.76
207.29	206.17	204.71	206.56	207.34	211.15	207.86	209.32	207.74	207.31	206.81	209.03	207.56	207.52	208.46	210.04	206.88	205.69	206.67	207.59	210.11	205.25	207.86	207.83	208.18	207.64	208.16	206.94	208.93	208.48	208.67	207.43	206.43	208.36	208.45	206.61	206.49	207.1	207.61	208.33	208.05	206.44	206.62	207.69	206.88	207.8	207.4	208.01	206.55	207.22
209.94	213.18	212.06	211.31	211.14	212.03	212.6	212.7	213.78	212.43	210.32	210.76	212.28	211.66	210.52	214.65	212.42	210.98	212.63	210.54	209.98	211.88	211.97	211.72	211.51	209.97	214.53	211.43	211.95	211.57	210.37	211.55	213.55	209.93	211.51	212.16	212.25	213.24	214.58	210.56	210.61	209.02	210.72	212.61	212.1	211.9	210.92	213.71	213.18	209.57
210.41	212.87	213.03	210.53	210.78	211.86	212.66	213.78	213.73	211.08	212.19	210.91	212.54	210.98	213.49	212.44	211.55	209.8	212.99	213.84	213.84	211.34	214.21	213.42	210.98	210.21	211.83	209.89	213.34	213.61	212.65	213.03	210.64	211.37	212.48	211.88	213.61	211.73	210.6	211.58	211.97	213.3	214.49	213.98	213.73	212.06	211.97	209.5	209.37	212.95
204.13	202.88	203.93	202.85	202.3	202.29	203.87	202.84	202.87	206.37	201.89	203.16	202.24	205.48	204.12	205.78	203.39	203.69	200.79	203.06	204.23	203.66	202.64	201.6	203.69	203.56	204.18	200.54	204.07	202.78	202.47	202.48	204.06	202.39	203.68	203.46	202.5	204.64	204.13	203.34	204.24	204.09	201.54	203.53	204.27	202.6	204.13	205.17	201	202.37
207.06	207.97	207	207.65	208.95	206.5	207.98	208.02	208.5	210.02	209.79	208.36	204.59	207.84	209.86	208.92	207.22	205.96	206.3	206.5	207.22	207.09	207.21	208.87	205.5	207.95	207.61	207.9	208.27	206.63	207.6	208.3	207.55	206.72	207.32	207.91	208.28	208.4	206.21	207.98	208.25	207.34	211.89	207.93	207.32	209.93	206.34	207.4	207.28	207.28
217.16	216.89	217.04	217.88	217.85	216.55	218.36	216.34	216.74	217.11	218.06	218.53	216.54	219.19	218.41	218.81	219.65	217.63	217.28	220.04	214.97	217.71	219.42	216.93	218.58	217.73	218.59	218.94	219.16	218.94	220.51	216.42	217.71	215.49	218.81	217.4	218.63	218.33	218.59	218.34	217.48	215.97	218.04	217.25	217.85	215.79	215.98	218.16	219.89	216.6
195.79	192.46	193.53	192.09	195.25	196.91	193.78	195.71	193.93	190.03	193.51	194.45	196.62	194.21	196.38	194.2	193.19	191.89	195.15	194.2	194.18	195.22	193.1	195.53	196.39	192	193.68	193.3	194.94	193.01	191.4	192.45	194.6	193.56	193.77	194.61	191.42	194.07	193.86	194.25	196.19	193.78	196.53	193.75	195.26	194.98	196.69	195.23	192.34	195.83
206.88	208.4	210.67	209.67	209.59	209.98	207.07	208.98	209.8	207.26	208.57	209.07	209.53	206.83	207.87	209.28	206.91	206.69	209.28	209.05	208.68	210.59	210.76	208.9	209.84	209.47	209.52	207.98	207.9	209.9	207.6	210.57	208.2	207.26	209.64	210.3	208.87	209.08	208.47	205.88	208.61	208.69	210.05	207.89	207.68	209.98	207.59	207.33	209.13	208.46
207.92	209.44	208.79	209.05	206.16	207.03	209.27	206.59	209.57	207.57	211.28	207.99	208.66	208.87	209.41	208.64	209.44	210.31	207.79	208.31	206.57	208.02	210.52	209.19	211.05	209.99	209.65	207.28	209.73	209.39	205.87	209.65	208.97	209.54	208.59	208.61	208.47	209.7	207.21	208.96	207.55	208.15	208	206.47	208.03	211.39	208.22	209.34	206.97	210.75
208.83	206.4	207.14	208.62	207.41	208.27	208.86	208.93	209.35	208.47	208.91	208.07	209.46	206.83	209.7	207.19	207.94	209.02	207.49	207.22	209.35	208.91	209.08	208.88	207.28	208.61	207.85	209.65	206.2	208.02	206.51	207.27	205.62	205.13	208.4	207.71	208.26	208.41	209.01	206.37	209.75	208.85	206.53	208.24	207.19	206.92	207.54	208.11	206.98	206.82
205.99	211.95	208.47	208.86	208.1	209.13	208.32	207.58	206.93	208.98	206.75	208.23	209.39	209.72	206.1	208.34	208.59	208.46	206.39	208.03	208.12	209.08	206.42	209.04	207.26	208.47	209.22	207.06	209.19	208.12	208.25	208.04	208.39	207.76	208.74	210.59	207.69	209.11	208.6	210.9	209.4	209.04	208.31	207.16	206.16	207.72	207.26	210.87	209.58	207.09
217.34	217.56	215.19	216.34	217.34	217.7	218.58	217.08	218.64	217.25	217.07	216.13	216.5	217.27	217.56	215.76	215.67	216.14	216.79	216.65	215	218.25	216.46	214.35	216.69	215.79	218.04	215.99	216.4	218	214.23	217.25	216.8	215.05	220.25	217.28	217.13	216.22	215.72	217.77	215.3	217.42	216.17	215.55	217.58	217.58	216.32	217.06	215.72	216.13
207.77	205.64	207.35	206.08	207.92	207.93	206.95	207.92	207.77	208.21	205.53	208.07	207.48	207.6	208.17	206.77	205.81	204.76	207.25	209.71	206.82	207.35	206.96	207.36	208.69	207.03	206.91	207.65	209.79	205.98	209.09	208.71	209.06	207.99	207.11	208.3	209.39	207.07	207.48	208.21	206.28	209.21	207.93	207.09	208.88	210.18	207.66	205.58	207.51	206.93
208.76	206.54	208.66	208.96	211.07	209.41	209.89	209.08	209.4	210.03	209.68	209.53	209.26	211.01	208.84	210.05	209.79	208.48	209.65	207.94	209.08	210.74	210.04	209.56	211.65	208.69	209.22	210.92	209.29	208.95	210.92	208.28	211.5	207.5	211.96	212	210.36	209.97	207.18	211.37	209.49	208.34	209.05	210.14	210.25	210.02	209.85	211.13	209.02	207.29
212.27	210.97	211.96	211.82	212.35	211.06	212.73	210.2	211.15	210.76	212.62	212.83	210.96	209.65	214.29	212.58	212.14	212.66	211.37	210.5	211.05	210.53	213.06	212.32	211.35	210.92	213.5	210.03	211.52	211.17	211.19	214.2	213.06	211.35	213.59	211.78	212.41	213.27	211.12	210.99	210.96	211.09	209.7	212.84	213.3	211.91	209.87	211.84	211.14	212.12
201.39	200.73	201.7	198.05	198.87	199.67	200.33	200.88	200.24	197.19	201.86	204.23	200.88	201.82	198.88	200.56	200.18	202.83	200.34	198.76	199.64	201.62	200.48	200.82	202.08	200.75	202.51	199.73	200.31	202.47	201.92	199.35	199	200.8	199.81	199.76	200.98	203.82	200.81	200.8	203.46	201.27	198.46	199.24	201.75	200.85	201.23	200.92	201.15	202.1
214.13	211.36	214.91	212.28	211.29	213.47	212.36	214.25	211.25	213.77	211.76	214.15	212.09	212.45	212.96	211.95	211.91	212.57	214.42	211.56	212.16	211.02	212.24	212.42	212.6	213.11	214.17	213.7	214.31	212.63	213.82	210.98	211.98	213.27	212.34	212.84	213.98	213.61	212.63	212.11	213.84	211.46	212.86	212.66	212.04	213.26	212.43	214.21	212.81	211.6
211.13	211.24	213.92	211.4	208.3	210.21	212.69	209.06	212.1	212.56	211.29	210.08	212.96	207.78	210.89	210.23	211.95	211.11	211.12	211.27	210.77	210.75	211.49	211.86	212.13	212.47	211.5	212.04	211.95	211.1	210.29	212.15	210.45	209.63	212.26	208.13	211.18	211.82	212.54	210.37	213.5	210.2	211.7	211.74	210.69	212.59	211.82	210.93	211.09	214.76
204.32	204.85	205.26	203.82	205.14	203.4	203.76	204.69	204.35	203.46	205.22	204.73	203.16	207.18	204.64	203.21	204.6	204.86	205.18	205.59	203.17	206.56	204.82	203.59	205.5	204.12	206.19	204.71	206.38	204.31	203.24	205.3	204.44	205.38	206.09	206.87	203.33	204.37	204.74	203.38	204.57	206.4	206.1	205.99	205.21	204.85	204.57	204.76	205.04	203.57
202.44	205.44	204.51	201.9	205.79	205.36	203.91	205.37	206.2	202.72	202.97	203.33	202.43	203.49	205.27	204.47	203.54	204.66	203.26	204.07	204.08	202.53	202.63	203.95	205.94	203.99	202.8	204.58	204.91	204.63	200.94	206.02	201.58	205.93	208.08	204.71	203.02	203.91	204.55	204.64	204.27	204.03	203.37	204.34	201.95	203.66	202.92	206.63	204.09	202.34
214.91	215.6	218.24	219.76	218.28	220.85	217.03	217.51	219.93	217.59	217.93	216.92	216.82	218.38	218.38	215.38	216.25	217.39	218.44	217.05	220.41	218.82	216.29	218.62	218.46	218.57	216.66	216.95	217.14	218.74	216.93	217.97	218.28	220.02	217.32	218.15	217.26	216.82	217.85	216.11	218.64	218.99	217.1	217.7	218.79	216.36	216.17	219.4	215.84	218.45
201.51	204.05	202.53	202.01	201.73	206.16	203.35	205.44	203.24	204.64	202.78	204.4	206.52	202.94	203.62	201.89	201.37	203.91	203.49	203.88	202.18	202.7	203.83	201.45	205.12	203.16	202.04	202.89	203.47	204.09	201.81	205.13	201.91	203.58	200.67	202.67	202.83	202.23	203.62	205.28	203.39	201.95	203.01	204.19	202.55	202.16	203.56	202.62	203.93	200.98
216.44	217.46	217.02	215.91	217.08	217.57	217.71	218.4	216.53	217.58	216.54	215.84	215.85	219.34	218.68	218.08	214.98	218.86	217.24	216.01	219.47	217.18	215.77	215.08	216.98	219.28	218.06	216.91	218.63	217.19	215.58	213.6	213.91	216.94	216.6	218.37	216.58	217.19	218.38	214.98	217.28	216.66	217.52	216.74	215.65	217.43	218.1	215.96	216.51	217.72
204.91	202.03	205.33	201.91	203.98	202.47	202.8	203.96	201.39	202.9	202.77	203.25	204.02	203.11	201.95	200.62	201.47	201.74	201.34	203.71	201.63	201.95	202.58	200.47	204.41	202.48	202.73	201.51	203.35	203.28	204.26	202.11	205.02	201.37	200.34	200.04	201.52	202.27	204.74	200.46	202.34	204.75	202.01	203.78	202.79	203.33	203.89	203.7	203.1	202.73
217.48	218.61	216.9	218.12	217.12	218.51	216.96	218.22	217.33	217.91	217.97	219.39	217.89	218.92	217.87	216.78	215.6	217.8	218.19	216.3	220.08	219.89	216.32	217.14	218.56	220.25	217.89	219.05	217.49	217.07	218.91	218.85	217.33	219.35	218.85	216.64	217.24	218.75	215.98	217.41	219.23	218.33	217.02	218.04	220.34	217.25	218.88	217.5	217.67	219.41
209.51	206.77	208.39	206.31	209.75	205.48	203.24	208.34	206.95	209.52	208.18	204.07	207.42	205.54	206.2	206.79	207.19	209.01	207.46	207.83	207.84	208.14	208.39	208.64	206.68	207.99	208.58	207.53	208.51	208.32	210.01	208.33	207.31	206.89	206.66	208.46	206.98	208.36	206.48	205.48	207.76	206.45	207.35	205.99	208.92	208.84	207.97	206.76	209.05	206.58
208.72	208.17	209.86	207.11	209.32	208.02	209.26	209.32	209.1	208.24	205.8	208.41	207.96	208.76	209.19	211.04	211.01	209.17	209.49	207.61	207.31	208.8	208.91	208.27	210.54	208.28	209.63	211.18	208.54	207.22	210.21	207.65	209.3	209.24	208.6	208.83	210.14	206.51	211.55	208.91	208.37	210.06	210.16	209.78	206.87	207.9	209.43	206.96	208.09	209.62
215.64	210.1	211.85	213.02	208.82	213.29	208.76	212.43	211.77	210.83	209.89	212.61	212.49	210.24	210.47	213.4	211.31	209.63	211.36	211.34	212.31	210.74	213.25	213.14	211.84	209.71	210.03	209.83	212.27	214.5	211.88	209.79	210.55	211.09	210.87	210.67	211.24	211.11	213.4	212.63	211.75	210.63	211.62	211.74	210.8	213.18	210.87	213.76	211.54	211.98
204	202.47	203.29	203.34	204.16	201.76	202.42	201.56	202.92	203.96	202.33	202.14	204.03	203.13	202.33	201.42	201.71	202.91	206.12	202.95	203.07	202.8	202.85	202.86	203.84	202.5	201.03	202.34	202.81	201.99	202.14	201.14	199.62	202.58	202.5	203.48	204.04	203.86	202.06	202.02	200.95	201.96	201.75	201.16	201.36	200.56	201.45	203.8	202.14	202.22
205.12	204.27	203.62	203.8	202.51	202.8	205.14	203.16	202.05	203.63	202.34	205.67	206.62	203.17	205.91	204.8	202.25	202.06	204.18	203.65	203.28	202	203	203.7	202.17	206.83	204.02	203.65	205.32	202.55	204.86	205.1	203.85	203	202.95	203.45	204.72	204.55	205.24	201.68	204.2	204.05	203.14	202.75	202.5	204.97	203.37	203.56	202.86	205.04
204.6	202.12	203.7	202.39	204.34	204.65	205.04	203.68	204.32	201.36	204.58	203.35	203.68	204.54	204.27	203.51	203.71	203.18	203.43	203.2	204.75	205.84	205.55	205.43	204.24	204.41	204.13	204.5	204.49	204.4	203.77	205.49	203.51	204.6	204.15	204.04	204.48	204.84	206.34	203.93	205.64	205.24	203.14	203.1	204.46	207.3	206.76	203.74	205.93	203.45
203.71	202.94	202.95	200.86	203.38	203.14	203.93	204.59	202.94	203.76	202.27	202.14	201.7	202.29	201.91	201.29	203.79	203.51	202.32	202.84	202.78	202.87	204.16	202.94	200.38	205.33	203.1	202.57	202.98	200.64	201.24	202.38	202.93	203.16	203.26	204.5	203.13	203.45	202.74	203.5	203.18	204.43	202.06	203.18	203.13	200.69	202.16	201.61	202	203.09
206.04	208.14	207.77	208.87	207.83	206.73	208.89	209.57	208.12	209.47	210.86	209.51	207.83	208.57	207.59	209.83	207.41	206.33	207.3	206.95	208.35	205.67	206.61	211.38	207.95	207.16	208.54	209.59	207.32	207.15	206.57	208.61	207.95	208.55	205.7	208.13	209.93	209.82	209.15	208.83	209.12	205.45	210.52	209.77	207.79	207.01	208.66	207.23	210.11	208.28
192.34	194.23	197.3	193.34	194.78	193.76	192.45	194.11	193.89	193.02	195.51	195.7	194.67	193.32	194.5	193.93	195.93	193.98	195.9	192.88	195.51	193.08	193	195.59	194.55	195.6	193.15	193.37	192	196.65	194.5	194.66	194.34	194.44	193.4	193.74	193.37	191.67	196.32	195.52	194.6	193.34	193.96	193.6	193.55	193.58	194.01	194.31	194.55	194.49
209.84	208.23	207.11	207.57	207.61	207.9	208.14	209.83	210.06	208.73	206.46	207.58	206.1	210.51	206.72	206.51	207.43	208.35	206.05	208.09	209.63	206.34	208.6	206.51	207.45	207.14	209.24	206.26	206.48	206.64	208.91	209.6	206.03	210.02	204.54	208.92	207.78	205.93	206.59	206.49	207.52	205.94	207.42	205.31	207.62	209.05	205.83	207.69	206.86	209.85
209.71	208.49	206.34	208.61	206.73	208.09	207.83	209.16	209.37	211.52	208.89	210.51	207.6	210.26	208.78	208.41	211.44	210.21	209.69	208.13	209.25	210.3	210.16	207.06	208.41	209.91	208.04	207.55	209.29	206.49	208.37	206.91	210.47	207.85	207.62	209.72	208.75	207.14	210.51	209.4	209.21	207.66	208.41	209.66	207.51	207.36	209.24	206.78	208.89	208.09
206.72	207.75	208.97	206.86	207.19	207.49	208.07	207.96	209.52	209.69	207.21	205.35	209.21	210.69	209.17	208.08	205.6	207.89	207.28	207.65	206.36	208.27	207.89	208.35	207.42	207.99	209.16	207.99	208.15	209.91	206.47	209.11	206.8	208.61	208.65	207.21	205.96	207.18	207.92	208.1	207.83	207.12	204.88	209.32	208.32	207.01	206.05	205.3	206.48	207.95
208.55	207.87	206.7	208.21	208.42	210.93	209.1	205.8	208.28	207.34	208.11	208.09	209	207.19	209.05	208.95	207.57	207.79	207.78	207.99	210.51	207.8	206.71	206.82	209.32	210.61	209.97	208.89	206.52	207.68	209.49	207.74	208.88	208.63	208.03	206.41	206.7	208.6	208.55	209.36	208.89	208.04	207.35	207.26	210.49	205.91	208.85	208.09	206.02	211.63
199.43	198.98	200.01	198.83	199.25	200.83	199.1	199.54	198.91	199.41	201.34	199.85	199.45	198.23	201.04	200.68	199.01	197.88	199.01	200.23	198.54	202.42	198.55	199.38	201.56	199.25	198.23	197.71	198.47	200.97	199.15	201.25	198.56	199.15	197.57	199.45	201.32	199.5	197.19	200.72	199.73	200.26	198.62	197.6	199.43	200.78	200.2	200.28	199.68	199.94
207.13	208.9	206.37	203.41	210.42	209.47	206.3	208.13	206.27	209.27	209.4	209.16	207.76	206.87	206.66	208.63	208.58	206.73	209.52	207.79	207.88	210.73	206.01	208.01	207.81	206.04	208.46	209.12	207.56	205.78	209.67	210.03	207.53	208.2	207.26	207.72	207.57	208.19	209.26	207.35	210.15	208.27	207.74	206.85	207.2	205.28	205.85	206.34	206.36	211.31
201.28	200.02	201.78	199.74	201.16	200.99	198.55	200.69	199.96	200	200.89	199.02	200.98	203.46	199.87	201.04	199.54	202.05	200.48	201	198.82	202.13	201.91	201.34	202.51	200.76	200.88	202.52	203.2	199.51	200.39	200.06	199.85	201.51	200.67	202.74	202.94	200.51	201.67	200.97	200.86	200.15	201.06	197.96	201.44	199.74	201.51	201.42	200.72	199.83
207.69	206.98	209.19	209.83	209.39	208.89	208.94	209.45	208.14	206.89	205.38	207.28	208.61	207.41	208	206.02	204.58	207.38	209.37	208.1	207.82	206.28	207.46	206.96	208.26	207.17	208.77	205.04	208.29	207.68	209	206.85	207.85	209.76	207.93	207.07	205.75	207.38	207.2	205.53	205.85	207.91	207.49	206.61	207.3	208.98	207.94	205.2	206.83	207.95
208.8	208.14	207.45	208.69	206.73	208.91	208.1	207.85	206.98	207.38	209.59	209.36	208.07	210.16	208.92	208.66	208.33	208.63	208.58	209.87	206.85	206.92	208.14	209.01	206.05	211.95	208.45	209.67	207.88	207.78	207.16	207.04	206.79	211.77	208.85	209.02	209.19	208.2	210.43	209.86	207.68	208.11	210.62	208.78	210.18	209.5	209.05	208.25	207.98	208.34
209.14	206.97	207.41	208.6	209.48	207.31	205.93	208.61	207.85	205.57	209.2	208.34	208.16	209.43	209.27	208.48	206.06	209.42	208.75	207.6	206.16	206.48	209.08	206.59	210.86	204.14	206.91	206.48	208.66	209.62	209.86	207.53	208.69	208.98	209.11	208	207.12	206.71	211.36	207.23	207.01	208.43	205.87	208.07	209.26	208	204.9	207.77	207.93	207.69
210.49	211.41	212.99	211.41	211.46	211.27	211.37	211.84	210.36	211.58	211.76	210.16	211.33	214.19	212	210.81	213.69	211.86	210.83	211.94	214.07	211.95	211.45	209.62	212.43	208.98	211.27	211.28	211.22	210.01	212.82	212.27	209.79	210.85	212.01	210.14	212.79	211.63	211.16	208.89	211.4	211.29	211.23	210.13	213.24	212.54	213.06	212.16	210.55	212.61
208.9	207.53	207.61	207.23	205.3	210.14	207.64	207.76	209.93	207.95	207.2	205.44	207.51	205.66	208.53	208.04	207.99	207.41	205.49	207.14	207.37	208.06	206.98	209.03	207.75	208.26	206.61	207.82	206.38	207.27	206.07	207.04	207.8	206.8	207.45	209.03	207.72	205.69	207.7	208.99	207.55	205.78	206.56	207.35	208.48	207.61	207.91	206.62	207.18	205.97
198.77	201	200.38	199.4	202.2	199.03	201.87	199.21	201.11	199.03	198.78	201.15	201.18	199.97	199.68	201.94	199.71	199.32	198.68	199.43	200.68	199.21	200.86	200.11	200.04	199.84	201.25	200.1	199.44	199.46	201.16	199.83	201.11	200.44	199	199.93	200.18	202.31	202.52	199.16	201.28	200.9	200.92	199.13	201.32	200.53	201.67	200.52	200.75	199.1
208.84	209.33	208.91	208.35	208.32	209.57	208.3	209.91	207.65	209.17	208.94	206.85	207.28	207.76	206.25	207.65	208.26	208.84	209.3	209.1	210.57	208.96	209.11	209.24	209.22	209.9	209.56	207.75	211.22	208.11	209.25	208.64	207.4	210.4	209.22	208.65	205.73	209.49	209.59	209.76	210.78	208.48	206.6	207.01	208.16	209.29	210.02	211.27	208.38	208.45
205.35	207.52	203.8	205.85	205.37	205.31	205.9	203.97	204.17	205.96	206.45	205.16	203.97	205.5	206.89	205.57	207.61	206.66	205.22	206.47	209.01	205.66	208.41	205.8	206.67	207.18	206.86	206.38	204.46	208.76	205.04	206.31	206.92	207.68	206.18	206.62	207.12	206.3	208.19	203.87	205.83	208.35	207.35	207.02	203.59	205.28	205.73	207.95	207.41	207.48
198.4	200.32	199.18	200.4	199.94	197.19	199.67	198.76	198.77	199.13	198.75	201.63	199.52	199.69	199.4	201.17	200.15	198.85	199.67	200.29	198.16	199.54	199.25	200.73	198.05	198.51	201.89	199.79	197.79	197.05	199.91	200.54	198.11	196.26	198.67	198.38	199.13	199.12	199.48	199.27	199.33	197.95	202.51	201.55	198.93	199.38	198.54	198.9	199.72	198.32
194.97	194.03	195.79	196.62	193.89	192.54	193.41	196.34	194.65	194.6	194.12	194.62	192.3	195.3	192.44	195.46	195.11	193.56	192.98	194.28	194.32	192.4	196.18	193.2	190.95	193.65	193.98	194.51	192.42	192.88	194.86	194.83	193.98	194.12	192.19	191.96	193.47	192.42	194.69	192.27	195.71	195.21	194.18	195.13	195.35	193.75	194.04	194.97	194.11	196.47
207.49	207.13	206.73	206.74	206.26	208.43	206.6	206.68	207.05	209.01	206.85	207.07	207.79	209.49	207.46	207.67	206.5	207.68	207.47	210.61	208.3	204.84	208.07	207.66	206.4	207.98	207.83	209.2	205.93	208.32	208.78	207.89	205.61	208.1	208.53	208.16	208.78	207.57	206.47	207.25	207.05	210.05	208.37	206.69	207.95	206.87	208.04	207.69	205.94	209.62
208.04	208.68	211.24	209.46	207.68	207.01	208.74	209.18	210.5	209.56	209.46	207.38	206.72	207.97	208.67	211.4	207.94	207.41	209.89	209.59	207.23	209.53	209.12	213.54	207.7	208.18	207.4	207.2	210.32	208.24	209.74	209.74	207.11	209.18	205.67	208.76	209.5	210.72	211.47	210.66	210.86	208.87	209.39	208.92	207.65	208.42	209.24	210.63	209.14	206.23
218.21	218.41	217.64	217.96	220.42	218.69	215.61	216.38	217.82	217.75	214.21	219.04	215.91	218.13	217.64	218.39	218.74	218.79	218.82	217.33	218.25	217.31	219.3	218.42	220.07	219.14	217.14	216.91	216.87	216.19	216.23	219.09	217.69	217.63	218.94	216.46	217.08	216.32	217.05	219.43	216.59	218.2	217.75	216.62	217.49	221.46	216.05	218.76	218.25	217.23
211.29	208.48	208.5	208.48	211.15	208.96	209.64	211.23	208.76	208.93	209.83	210.14	210.69	209.53	210.86	208.85	209.56	210.5	213.93	210.36	211.36	208.72	209.19	211.98	208.28	208.05	208.7	209.69	207.52	209.15	210.34	208.68	210.03	207.3	211.1	210.63	212.28	210.92	211.48	207.91	210.15	208.81	208.82	212.58	211.53	210.27	213.3	209.71	207.89	208.77
205.62	207.35	207.1	209.11	205.43	205.16	208.35	204.8	208.75	207.61	206.71	205.7	205.37	207.36	208.93	206.87	207.2	207.07	206.65	206.28	206.58	205.78	206.56	208.21	206.99	206.52	208.29	208.86	206.43	208.1	206.49	204.54	206.12	209.43	205.69	204.73	206.62	206.15	208.13	206.77	208.02	206.28	205.35	205.88	207.18	209.22	208.32	206.92	207.29	205.34
202.73	203.32	204.91	203.91	203.03	205.24	204.79	203.11	204.55	205.95	204.2	205	203.75	202.58	202.52	204.59	204.79	202.7	204.78	203.82	205.65	203.59	206.57	205.84	204.48	205.17	205.16	207.77	206.63	204.77	202.23	203.21	203.31	206.27	206.82	201.59	203.38	203.4	204.57	205.78	206.46	203.58	206.93	203.32	205.15	206.27	203.63	205.1	203.4	205.41
198.62	200.21	198.96	198.94	199.49	200.5	201.55	199.91	199.81	201.68	201.91	199.16	200.2	200.68	198.91	200.5	198.47	199.92	201.17	197.72	200.69	199.69	201.8	200.82	201.23	198.88	200.87	200.1	201.12	200.59	201.98	199.7	202.42	202.63	198.56	199.61	201.09	200.6	197.7	199.77	200.83	201.01	198.04	201.36	199.26	200.54	203.59	201.22	198.66	199.7
210.23	210.61	207.56	207.84	209.16	208.7	204.92	208.28	205.86	210.06	206.75	207.96	208.16	207.76	208.57	206.69	208.62	206.44	207.23	206.6	207.83	206.67	208.29	207.18	206.83	210.12	205.03	208.57	210.36	207.04	208.99	204.56	207.55	208.44	208.4	207.43	208.31	207.64	207.29	207.02	208.89	205.99	205.72	207.18	210.61	208.02	208.26	208	206.42	207.38
217.62	213.66	218.72	217.94	217.47	218.53	219.15	217.39	219.69	214.8	217.05	218.2	219.79	217.73	215.07	216.85	217.09	219.73	216.26	218.84	217.51	214.69	219	218.51	216.72	217.09	219.51	217.2	219.15	218.97	217.7	218.97	216.96	218.57	218.94	218.92	218.76	217.47	216.62	219.08	215.8	218.84	217.4	219.74	217.23	218.54	218.15	217.79	216.47	216.25
200.87	199.22	200.78	199.43	199.62	200.23	200.42	199.76	200.65	200.24	201.57	200.75	198.31	199.61	199.43	200.57	197.97	199.71	198.29	198.71	198.67	198.64	199.14	198.45	199.33	199.45	198.76	199.98	201.06	199.55	201.57	196.69	197.26	199.77	198.09	198.5	199.4	197.36	199.64	198.43	198.25	199.49	198.16	198.62	199.66	198.93	199.88	199.32	199.22	201.01
211.54	211.34	213.73	210.88	209.24	211.74	211.1	212.34	210.99	211.07	210.51	209.52	211.67	209.82	213.11	211.18	213.6	211.61	211.39	209.9	210.55	212.98	209.57	210.73	210.16	214.43	211.47	212.54	211.28	212.6	211.04	210.2	209.76	211.91	212.49	211.35	211.09	210.79	209.64	212.16	214.89	212.38	214.32	212.04	209.14	210.8	211.26	209.59	210.54	209.32
203.9	205.13	202.98	203.26	204.67	204	203.78	204.04	201.62	203.11	202.82	203.61	203.52	203.28	202.78	202.58	202.26	203.19	204.42	203.88	202.19	203.27	204.15	202.48	203.62	203.48	204.04	204.96	202.73	203.51	203.05	203.77	204.54	203.21	203.99	205.3	203.85	202.69	204.18	203.05	203.25	201.94	201.83	202.31	204.07	201.36	204.38	202.36	203.68	203.85
196.95	196.11	195.8	193.5	194.71	196.97	194.82	194.71	196.94	194.13	195.64	196.08	194.93	196.16	194.45	193.88	194.99	195.4	195.11	195.66	196.08	193.02	195.2	195.49	196.57	196.35	194.38	196.6	195.77	194.79	193.63	195.59	197.87	195.42	195.89	193.94	196.51	195.42	195.26	193.9	196.12	195.07	194.13	194.89	194.67	197.26	194.92	193.79	196.51	194.72
202.34	201.88	203.03	203.69	202.98	200.08	202.93	202.73	200.69	203.32	204.22	204.03	203.8	202.81	202.56	202.29	201.39	200.8	203.76	201.8	202.38	203.87	201.81	204.32	204	198.69	201.17	202.92	202.19	203.96	204.96	201.72	201.07	202.8	204.26	201.11	201.02	204.74	203.46	202.44	201.43	202.75	203.6	201.8	202.06	204.17	201.21	202.58	200.67	202.55
210.33	210.55	211.61	214.74	212.31	211.28	211.98	210.27	211.96	212.34	211.93	211.1	212.05	211.96	212.06	211.05	209.37	211.38	210.32	211.63	210.96	214.22	209.39	209.25	211.08	210.11	209.28	209.4	213.13	213.13	210.58	212.84	212.46	211.69	213.16	214.17	211.73	212.43	212.26	210.93	213.13	212.03	212.63	212.22	212.9	212.73	212.21	211.19	212.71	211.02
212.28	213.57	211.26	212.7	213.61	210.22	210.88	213.74	213.92	213.32	211.42	212.09	210.87	212.17	214.49	211.91	212.77	214.75	212.4	212.5	210.52	212.95	213.1	213.38	212.4	211.28	212.76	212.75	214.01	213.28	211.96	215.33	212.6	212.8	212.64	214.25	213.94	214.17	212.99	212.75	215.44	212.38	214.39	210.36	212.74	212.44	213.51	213.1	212.5	213.7
216.09	216.27	218.18	214.2	216.4	217.83	217.54	218.19	216.45	215.83	217.41	217.56	219.02	218.16	215.96	216.02	218.41	217.82	218.05	217.51	215.14	216.32	218.03	215.53	216.77	218.26	219.22	216.57	214.79	216.5	215.93	217.69	217.52	217.5	219.64	217.41	216.59	217.58	216.14	216.12	217.82	217.03	218.28	215.85	218.98	218.05	215.63	218.45	217.49	217.89
210.62	209.66	209.71	208.67	209.87	210.52	209.28	208.9	209.53	207.51	208.58	208.69	208.44	209.35	208.47	208.2	212.13	207.85	206.42	208	206.5	206.62	209.23	208.62	210.41	207.47	210.44	209.93	208.33	207.31	209.53	208.27	207.42	207.87	209.77	208.22	208.65	209.43	209.13	206.83	207.23	209.62	208.36	209.99	208.71	210.2	206.54	210.9	206.01	209.07
206.13	207.79	206.78	209.5	206.5	207.14	206.75	209.64	206.75	210.9	206.92	207.48	207.64	207.57	209.01	208.36	209.02	210.55	209.15	207.31	208.47	208.72	208.06	209.89	207.68	208.19	206.83	209.16	209.49	206.69	208.08	208.86	208.24	207.68	210.43	208.02	207.66	206.76	209.16	209.14	208.36	206.76	208.35	207.25	210.58	209.7	209.38	211.52	208.21	209.45
204.72	204.44	204.24	203.61	202.25	203.7	203.97	203.52	204.52	201.45	203.81	203.19	205.71	204.08	201.77	203.43	204.11	203.87	205.37	203.37	204.41	206.37	205.23	201.42	201.48	202.9	203.86	203.18	203.33	200.04	201.51	202.44	202.09	204.62	203.65	202.63	202.81	202.61	201.64	205.72	204.12	204.06	204.63	204.8	204.07	202.22	205.1	204.31	205.15	203.16
219.31	218.86	214.36	217.74	216.57	215.84	216.18	217.46	218.93	218.39	216.17	218.37	216.89	215.26	217.51	213.53	217.04	217.11	216.9	216.31	216.19	217.09	216.77	216.19	218.13	218.24	216.83	216.7	218.71	217.7	217.31	216.77	216.65	215.61	217.62	217.11	217.1	216.14	216.12	218.42	215.93	214.29	220.47	217.04	217.38	216.79	216.52	216.1	218.31	217.53
194.29	193.88	194.22	191.76	195.81	196.31	192.98	194.45	195.44	194.57	195.5	195.39	195.34	194.52	190.58	193.46	195.11	192.44	192.76	193.05	194.32	194.5	195.18	194.77	194.07	194.25	193.33	193.5	193	195.56	191.94	194.14	193.79	193.83	193.33	192.93	194.63	193.52	197.07	194.18	194.07	195.29	195.57	192.82	193.32	193.97	195.4	191.82	193.15	195.01
218.4	216.44	215.39	217.07	217.96	218.29	219.01	216.93	218.92	219.18	216.7	216.73	215.79	215.8	218.19	215.46	220.22	217.56	218.05	216.24	217.32	217.66	216.38	216.49	216.67	217.55	216.66	218.07	217.14	217.21	218.51	217	216.44	216.85	215.83	217.54	217.15	216.11	217.23	219.25	219.34	216.26	215.5	219.16	217.43	215.72	219.32	215.44	217.07	218.32
212.95	215.96	213.23	213.25	213.29	212.27	214.57	212.54	211.61	211.28	212.14	211.43	210.57	210.76	212.6	213.14	208.31	212.9	214.38	211.45	213.17	211.38	210.15	214.7	211.76	208.69	211.89	212.34	213.15	211.74	212.86	213.75	212	212.95	213.97	210.57	211.66	210.7	211.1	210.66	211.84	211.54	211.49	211.92	213.55	211.26	212.69	209.83	211.95	212.39
218.13	218.28	215.8	218.17	216.68	219.8	216.65	218.3	216.32	218.27	216.14	216.17	217.33	215.48	216.46	215.58	219.04	218.03	215.16	216.23	215.32	216.22	218.14	216.77	216.84	216.38	214.93	218.71	217.03	217.07	221.12	216.85	219.51	216.3	217.67	217.92	216.46	217.38	215.41	217.18	217.63	217.05	215.26	215.75	215.62	217.81	216.67	218.88	217.2	216.41
212.84	212.63	215.19	210.24	212.04	211.36	212.72	213.16	213.61	214.93	215.69	214.34	212.23	212.86	212.87	210.2	214.48	212.09	212.52	213.05	213.95	213.64	212.43	213.4	212.55	211.89	216.73	213.37	213.02	212.78	212.36	214.3	210.67	212.87	211.94	214.26	216	212.67	212.97	212.5	215.03	212.11	214.48	211.67	212.9	212.08	213.14	210.96	214.63	215.24
201.26	202.85	200.73	201.6	202.2	204.66	200.32	202.64	203.31	203.41	201.54	204.39	202.1	204.35	199.45	200.71	202.41	200.99	202.75	200.14	201.2	199.38	200.33	204.15	200.66	202.35	200.25	202.09	203.94	202.64	199.9	200.47	204.22	200.4	201.75	202.24	201.93	201.79	200.93	199.76	202.38	203.35	202.53	203.39	204.75	202.94	202.79	201.21	201.98	201.07
210.26	213.91	210.91	212.37	211.41	212.26	213.22	213.19	212.48	211.44	212.24	210.63	213.19	211.61	211.98	211.51	211.75	212.16	209.52	212.93	212.71	211.1	210.27	213.67	211.61	211.2	209.87	210.45	211.68	213.21	213.01	212.68	210.48	211.98	212.26	210.04	210.92	211.42	211.11	212.36	212.46	211.64	210.61	211.45	211.21	210.74	211.36	211.65	212.83	212.68
204.37	205.12	203.96	204.69	204.65	205.15	202.68	204.91	205.89	203.97	204.3	204.25	204.11	204.67	205.53	203.63	202.39	204.03	204.34	207.08	204.35	204.2	204.57	204.38	204.3	200.24	205.61	204.93	205.56	203.43	207.52	204.17	205.85	208.15	204.81	206.88	205.82	206.6	203.83	203.67	206.57	204.94	203.99	204.77	203.65	206.46	205.09	204.31	203.29	204.56
209.26	206.96	207.11	208.32	207.14	208.25	209.24	209.19	209.59	206.95	206.93	209.78	207.69	205.28	207.95	206.43	208.31	208.97	208.08	207.36	209.93	207.02	209.55	210.02	208.31	206.4	207.66	207.58	207.78	207.52	210.9	207.79	205.53	208.56	208.99	207.35	207.97	211.53	207.62	208.56	207.99	206.83	207.4	207.28	210.09	206.35	207.89	207.5	207.83	208.97
205.94	206.75	207.2	210.38	207.85	207.84	208.9	208.61	206.21	208.14	205.37	208.19	207.46	205.58	208.95	207.54	203.71	207.4	207.44	205.24	207.3	206.58	207.42	208.59	206.25	209.89	206.7	208.07	207.83	209.19	207.85	207.07	208.02	207.85	208.39	209.91	207.6	207.51	206.38	207.76	209.11	208.2	204.43	208.37	206.7	206.37	208.07	207.48	207.46	209.07
209.93	210.73	207.77	208.18	207.72	209.5	207.81	209.95	210.21	207.48	208.88	206.51	210.34	208.76	206.97	207.26	209.94	209.39	211.12	211.24	211.28	209.75	211.46	209.47	208.71	208.28	206.19	208.92	206.72	209.52	210.37	212.13	209.74	209.63	207.49	210.63	211.06	212.63	207.51	209.61	208.18	211.16	207.07	209.81	209.78	207.92	211.73	209.25	211.22	212.29
207.55	208.21	207.55	206.54	208.77	208.68	209.35	208.16	208.35	206.04	207.01	206.66	206.87	206.79	206.72	207.87	207.6	207.3	207.07	207.85	208.68	207.48	208.06	207.34	205.07	206.64	206.47	207.91	210.4	208.69	209.37	207.77	208.67	207.02	208.3	208.44	205.68	207.19	207.23	208.53	207.68	207.45	207.09	207.76	206.88	208.58	207.5	207.21	208.39	208.13
204.91	205.29	202.8	207.04	204.58	207.42	207.52	205.3	204.78	207.72	204.27	205.22	205.19	205.59	205.41	205.73	205.72	206.05	204.52	204.21	203.22	203.64	205.05	204.33	205.41	204.11	204.05	202.03	203.83	204.94	202.54	203.27	204.98	207.34	205.96	205.24	207.88	205.38	205.48	205.52	201.7	201.91	204.69	202.89	203.65	204.47	205.28	202.91	204.4	203.94
213.07	213.93	212.37	212.82	210.97	212.68	211.36	210.22	210.67	210.6	209.68	213.02	212	211.63	213.81	210.09	211.64	211.13	211.78	213.08	210.34	213.66	215.27	213.15	212.88	210.24	211.14	210.41	210.54	211.99	210.52	213.37	211.69	211.47	211.31	211.52	212.34	212.62	214.63	211.94	211.26	209.73	210.99	208.23	211.72	211.14	211.54	212.79	209.98	212.88
213.27	212.39	212.21	212.16	211.56	211.94	212.55	211.58	212.07	209.78	212.26	211	210.01	212.67	212.66	211.43	211.05	211.96	212.15	210.63	211.71	211.38	210.82	213.67	213.06	213.17	210.1	210.66	210.78	212.23	211.04	211.77	211.2	212.59	210.99	212.39	213.52	213.67	213.85	210.62	211.99	211.16	210.26	212.83	211.63	212.91	211.75	211.92	212.99	210.81
208.9	208.37	206.58	206.75	207.83	206.15	207.87	208.01	209.49	205.12	208.17	209.63	209.1	208.04	208.58	207.25	209.82	208.3	207.2	206.59	206.34	206.89	208.23	209.57	209.21	206.34	208	207.61	207.59	206.15	210	207.74	206.59	207.92	205.5	207.08	208.72	207.99	206.78	211.07	206.74	205.64	206.47	209.62	205.81	207.31	208.47	206.66	207.02	209.34
196.09	195.55	193.81	194.22	196.52	194.62	192.74	192.57	193.49	193.78	197.18	193.33	192.51	193.81	193.73	192.92	194.4	193.92	193.74	193.81	195.65	194.14	194.99	195.39	194.35	194.64	193.76	192.98	195.13	196.02	194.82	193.36	194.66	194.97	194.51	193.38	193.5	194.57	192.98	194.42	192.36	194.53	193.69	194.6	194.19	194.42	194.88	196.1	196.22	194.65
212.53	212.38	211.1	213.76	213.69	210.47	213.77	213.68	213.07	208.97	209.28	211.76	211.75	210.7	210.3	211.8	212.34	212	210.68	208.92	212.08	212.56	214.23	209.42	211.95	211.99	211.24	209.98	210.31	211.1	212.22	211.32	214.13	211.04	211.71	210.39	211.43	211.94	212.72	210.31	210.23	209.37	212.81	211.07	211.7	211.83	210.83	212.58	210.89	212.28
198.48	197.52	198.5	197.43	195.32	200.67	200.11	198.89	198.11	194.83	198.58	199.21	198.86	201.68	197.06	198.94	199.11	199.13	199.05	198.61	199.72	195.49	198.4	198.01	197.83	197.37	197.59	197.29	196.76	199.71	196.81	195.53	197.75	198.88	197.91	198.58	198.42	198.37	198.65	199.84	198.55	197.46	197.96	196.02	195.99	195.97	198.84	196.82	198.04	196.58
211.46	212.12	211.17	210.65	213.22	210.3	212.45	212.81	212.86	210.9	214.3	210.96	213.33	211.37	212.72	211.46	212.73	212.6	210.08	209.23	212.59	209.75	212.05	211.82	210.66	211.5	210.98	210.39	213.76	211.28	212.15	211.06	211.66	214.37	210.3	211.27	212.21	211.97	211.5	211.79	213.07	213.18	211.49	212.35	210.69	212.47	211.24	212.93	211.02	211.92
210.24	208.89	208.22	206.63	208.55	209.07	208.32	209.21	209.85	208.55	209.65	208.42	210.4	209.5	210.56	207.99	210.67	209.17	210.2	208.26	208.59	208.48	209.42	210.44	209	208.87	210.99	208.9	209.78	208.62	207.45	209.56	208.36	208.4	208.69	207.48	206.37	209.72	208.6	210.58	210.31	209.77	207.84	208.14	208.63	210.67	207.66	209.75	209.16	207.08
206.67	207.32	207.3	208.58	208.06	207.86	209.85	209.07	207.21	209.27	208.28	207.78	207.41	206.72	209.82	206.89	207.12	208.69	208.29	211.27	206.84	209.42	207.94	209.69	208.21	207.61	208.33	209.15	207.62	208.07	208.27	206.15	208.8	207.03	206.71	208.03	206.36	210.51	210.93	207.64	207.99	207.15	208.06	208.19	207.71	208.5	207.69	206.98	208.47	207.03
213.72	212.58	213.65	212.18	210.15	211.19	211.26	211.13	212.07	212.51	212.53	213.38	211.48	211.68	212.49	209.53	210.65	211.2	212.94	212.82	214.27	211.23	215.19	214.38	211.65	211.19	213.71	210.65	211.25	211.16	213.76	212.24	213.49	211.24	211.09	212.6	212.16	213.89	213.34	211.3	212.68	211.99	211.45	212.46	211.25	212.14	209.87	213.13	211.54	211.63
210.19	208.86	210.31	211.72	208.89	210.83	208	210.05	210.24	209.14	209.09	208.15	208	210.23	211.13	210.45	208.06	208.87	210.25	210.04	209.88	210.09	210	208.52	208.46	205.29	206.86	207.37	208.14	209.82	209.32	208.04	206.3	209.29	210.53	207.99	209.98	209.82	209.91	208.02	210.91	208.25	209.05	209.57	210.49	208.43	208.55	208.1	207.7	207.88
213.17	215.69	213.97	213.48	215.16	214.02	212.84	214.81	214.6	214.06	213.78	213.97	212.97	212.7	214	211.74	215.28	213.69	213.36	212.86	214.01	214.79	213.14	214.43	215.22	215.39	214.45	213.41	212.64	214.57	215.3	214.06	213.45	212.81	215.68	216.02	213.44	213.32	214.61	213.79	213.25	215.12	214.53	214.8	214.65	212.59	213.35	214.47	213.9	213.46
204.57	206.46	205.44	205.96	202.45	205.62	205.5	205.73	203.06	206.61	204.78	205.23	206.66	203.93	204.17	205.27	204.25	205.46	203.27	203.64	204.16	204.8	203.84	202.61	202.62	205.32	204.47	205.15	205.04	205.41	204.54	205.55	205.19	205.87	204.45	203.72	204.35	204.68	202.5	204.8	204.92	204.35	203.75	204.87	203.37	204.53	202.34	204.19	207.33	203.78
206.66	207.52	209.25	209.76	208.87	206.51	207.31	210.3	209.45	206.74	207.73	208.33	209.93	211.28	207.27	207.4	208.47	206.1	208.44	207.21	208.07	209.08	209.09	205.97	209.11	208.91	208.6	209.98	208.43	208.71	209.45	209.96	208.6	207.67	208.54	207.94	209.98	208.95	207.68	209.64	208.13	210.99	207.63	208.91	209.71	209.57	210.24	210.57	207.35	207.22
208.81	208.4	210.4	208.49	208.58	208.15	205.82	209.77	208.42	209.17	208.45	207.97	207.95	208.36	210.34	206.68	207.92	209.27	209.23	208.3	207.32	207.07	210.23	206.5	209.02	209.88	210.67	206.43	207.58	207.35	210.11	208.97	207.08	209.6	208.25	209.53	206.13	209.28	207.83	210.41	207.66	207.72	207.34	209.72	208.81	209.67	208.78	207.61	207.83	209.39
201.36	203.84	200.15	203.14	201.1	199.83	201.05	203.5	203.36	201.76	204.28	202.08	201.66	203.34	202.45	203.89	201.27	203.8	204.23	203.16	199.96	201.19	201.4	201.13	203.95	202.25	202.67	200.96	201.33	202.77	202.15	204.13	201.06	201.12	200.8	201.83	204.76	201.47	204.5	202.77	202.08	198.94	199.57	201.15	201.05	202.83	202.67	202.38	200.88	201.07
210.72	212.86	210.32	214.63	213.07	212.65	211.01	211.99	210	212.26	211.8	210.78	212.76	213.41	210.83	210.88	210.62	213.58	211.57	214.31	212.55	212.15	210.54	213.94	212.33	211.07	210.24	211.68	210.89	212.84	209.9	211.48	211.22	212.48	214.3	214.26	210.79	212.97	213.78	211.9	212	211.17	213.46	212.33	211.21	211.47	212.51	210.34	212.6	211.37
205.2	207.4	209.03	207.22	206.36	206.47	205.5	208.41	207.36	204.69	207.68	206.17	208.34	205.54	208.67	205.67	205.62	206.34	206.59	206.7	207.93	205.98	205.43	204.03	206.59	206.78	204.88	205.95	205.95	206.18	205.99	208.98	207.16	206.1	205.46	205.48	204.46	207.15	205.68	204.81	205.71	205.93	206.2	208.08	204.57	203.58	207.55	205.93	206.2	207.95
207.81	209.44	208.65	206.22	207.53	207.99	207.51	210.19	207.14	208.53	206.98	206.69	209.89	207.8	208.35	210.3	207.81	206.46	210.05	209.24	208.47	211.05	206.53	208.49	209.53	207.98	209.46	207.71	209.07	209.19	207.81	210.13	210.96	205.51	208.51	207.68	207.23	209.84	207.4	208.96	207.63	208.38	209.68	209.21	207.87	207.01	208.8	209.74	208.01	207.5
210.11	210.74	209.13	210.55	211.76	210.19	208.56	210	208.79	208.21	209.46	209.66	209.19	209.74	207.76	210.54	209.28	208.27	207.94	210.91	210.75	211.76	210.4	210.73	210	209.35	210.36	210.13	209.53	209.56	208.49	209.24	208.33	211.49	209.13	211.73	209.24	209.67	210.18	209.46	207.42	208	210.68	209.15	209.97	208.7	210.91	209.04	209.77	210.08
198.08	198.79	199.83	198.87	199.54	200.28	199.39	201.69	198.85	198.17	201.57	198.62	197.95	199.09	199.06	199.23	200.84	199.16	197.79	200.79	199.8	197.77	199.09	200.39	199.58	199.73	198.74	197	198.66	200.78	200.05	200.22	199.04	201.82	201.07	198.97	199.65	199.12	199.51	197.92	197.27	200.81	199.91	198.57	199.64	199.29	199.62	200.96	198.43	199.97
202.4	201.29	203.81	203.29	203.53	201.91	205.46	202.2	203.81	201.41	201.96	201.61	203.91	204.54	202.83	201.47	203.46	204.49	200.62	203.61	202.08	203.99	201.93	201.68	204.4	201.32	202.33	202.72	203.65	204.36	200.81	201.95	202.78	203.44	202.6	203.29	202.96	202.86	202.98	205.02	201.87	202.31	201.43	201.31	201.32	204.68	203.55	201.48	201.67	202.95
201.77	202.57	202.86	200.29	203.2	199.53	205.57	202.97	202.66	201.88	201.97	204.99	203.26	202.59	201.76	202.39	202.92	203.79	200.93	202.78	201.46	200.2	204.21	201.61	200.78	202.13	200.39	204.17	201.41	202.94	202.53	204.49	201.77	200.65	203.2	201.87	202.97	201.01	201.36	201.89	203.09	202.38	201.96	203.65	202.95	203.48	202.95	201.14	203.21	205.76
208.07	207.79	207.58	207.24	209.14	208.55	209.6	207.24	206.73	210.33	209.98	210.22	207.6	209.52	208.84	206.36	206.65	207.57	210.45	207.97	209.68	210.62	209.7	209.59	208.84	209.01	209.39	209.57	210.96	207.33	210.97	209.28	207.78	208.02	208.84	209.61	208.15	208.58	209.82	207.52	210.41	208.43	208.12	209.95	208.05	210.14	209.31	206.36	208.81	207.76
202.86	201.66	204.6	202.72	203.06	203.61	200.58	205.61	202.56	203.18	202.68	203.36	205.04	204.4	202.37	203.73	205.26	203.44	203.28	203.96	205.1	201.3	204.47	203.8	204.89	203.18	204.62	204.03	202.52	202.42	203.54	201.51	203.4	205.09	204.81	202.97	203.22	203.83	205.02	203.49	204.7	204.93	205.11	201.57	205.35	204.14	202.28	203.18	204.01	201.5
209	208.86	209.01	208.7	207.46	208.86	208.02	208.44	207.22	207.24	207.15	206.99	209.13	208.02	205.62	207.33	207.61	206.51	205.42	208.52	206.73	204.71	206.97	209.2	206.97	208.7	207.04	206.28	208.94	208.27	207.68	207.22	205.91	206.8	207.23	210.74	206.75	208.95	208.85	207.43	209.03	205.89	208.9	206.59	208.45	208.4	207.87	208.09	208.8	207.14
204.07	205.39	202.81	205.08	206.13	205.8	205.64	205.36	204.37	203.25	205.77	205.61	204.8	204.78	203.13	204.71	206	204.37	206.69	205.79	205.98	203.72	203.59	204.57	202.36	204.42	204.09	202.62	205.33	203.35	205.43	203.96	203.45	204.65	204.28	204.15	205.88	207.77	207.46	202.48	206.51	205.42	205.26	204.81	204.02	203.86	206.2	205.81	203.9	204.74
207.35	208.38	208.5	210.4	208.47	210.27	209.44	211.48	210.59	210.59	208.64	208.63	209.96	208.64	210.47	207.96	210.08	207.47	209.49	208.89	208.2	208.19	206.87	212.44	207.92	207.33	209.48	208.34	209.09	210.25	209.39	209.27	209.44	210.01	208.56	208.86	208.78	208.03	210.58	210.96	208.46	208.43	209.64	207.74	206.85	208.47	209.62	211.54	207.08	207.76
208.76	208.02	211.2	209.04	208.62	210.53	210.29	209.22	211.01	211.04	206.17	209.48	208.94	208.54	210.59	209.91	209.57	209.45	210.11	211.27	210.54	208.89	209.54	207.72	207.65	209.5	208.34	208.68	208.93	209.89	210.35	208.46	209.7	207.62	208.48	208.92	209.25	210.42	208.6	212.31	208.66	209.72	209.03	209.02	209.31	211.34	210.74	210.34	210.11	211.78
207.43	207.74	209.45	205.99	209.14	208.54	207.81	206.51	209.06	208.16	205.86	207.38	205.45	206.71	209.03	209.3	208.16	208	208.21	206.94	208.3	207.87	207.36	208.14	206.37	209.21	209.72	207.76	207.81	207.84	206.96	205.43	208.26	206.53	209.81	206.66	207.5	208.51	208.21	206.73	207.34	208.81	207.98	211.02	209.09	207.43	207.86	205.66	207.55	207.31
208.58	207.42	209.59	208.06	211.05	209.05	207.67	209.58	207.54	207.32	207.44	209.28	207.95	209.67	209.24	209.07	207.93	208.77	208.73	208.38	209.57	207.24	209.89	207.51	208.51	208.06	209.32	209.1	208.15	208.02	209.2	207.73	205.94	208.61	207.09	206.77	210.28	209.16	207.65	209.66	207.25	208.57	209.96	208.35	210.25	208.34	207.94	208.79	207.56	210.24
212.06	214.1	214.15	210.82	214.31	213.31	212.54	212.67	214.92	213	213.2	212.92	211.94	213.21	212.23	214.21	210.9	214.06	214.03	214.12	214.58	212.07	212.73	213.51	211.63	211.83	211.98	213.95	211.7	211.18	211.65	212.21	212.14	212.07	215.14	212.19	215.2	210.92	212.67	213.35	212.46	211.58	216.78	213.04	210.89	211.79	210.99	215.4	212.89	213.54
197.35	199.58	198.09	199.23	201.03	199.43	199.8	199.62	200.53	200.04	201.15	201.14	199.97	200.15	199	198.97	199.42	197.95	200.6	201.25	196.99	200.59	198.86	198.41	197.82	198.61	199.69	200.87	196.47	196.8	200.39	199.14	200.78	198.66	199.66	199.08	198.02	200.08	200.67	200.9	200.69	198.78	199.56	199.22	200.65	198.7	198.77	199.2	200.55	199.36
207.76	207.39	208.39	206.32	207.13	207.35	205.91	207.35	207.33	207.84	210.02	207.87	207	209.79	209.51	208.54	208.04	206.34	207.26	206.92	207.36	207.27	208.63	208.3	205.3	206.63	207.05	205.83	207.36	206.77	210	209.24	206.74	206.43	208.75	206.32	206.86	206.24	208.74	206.82	208.03	208.19	208.56	209.98	208.08	205.64	208.37	204.41	205.84	206.04
210.03	209.71	208.53	208.3	207.69	208.61	208.45	208.03	209.52	208.32	210.95	208.96	208.25	209.54	207.8	209	209.69	208.67	211.56	210.48	207.51	207.83	209.52	208.56	208.24	208.9	209.49	208.29	210.23	206.22	209.78	209.62	209.57	209.24	207.93	207.76	208.63	205.57	209.2	207	210.4	208.28	209.12	209.26	207.15	210.83	208.35	207.28	208.6	209.89
212.96	213.62	214.44	213.98	214.2	214.02	213.39	212.46	211.84	211.69	214.28	214.58	213.28	211.36	212.52	212.83	213.42	212.34	213.16	213.95	213.98	213.78	213.44	214.25	212.44	213.23	213.4	213.7	212.12	214.77	212.24	213.7	212.26	210.9	213.05	212.48	212.43	211.63	215.91	212.67	213.33	213.49	213.92	215.07	214.37	212.13	215.51	213.57	212.67	213.94
199.56	198.93	198.55	201.21	201.56	200.18	200.49	201.14	198.14	199.14	199.68	200.32	203.02	199.8	198.07	199.58	200.46	196.83	200.68	200.47	199.44	196.82	197.44	198.99	200.96	198.08	200.25	198.83	199.48	203.08	198.21	197.5	198.1	200.1	199.29	199.8	198.83	200.5	199.27	199.96	202.14	200.83	201.52	198.78	199.28	200.67	199.17	199.45	200.23	201.23
202.89	204.24	202.56	206.31	204.15	203.75	205.61	204.39	203.57	201.74	202.71	201.14	203.81	204.14	203.42	204.29	201.35	204.44	201.51	205.04	203.92	201.92	203.02	202.92	204.81	203.42	205.19	205.29	203.94	205.61	205.06	201.03	204.28	205.03	203.27	204.57	203.75	204.57	203.27	204.87	203.41	204.01	201.54	204.2	204.84	203.63	203.77	204.13	204.71	204.24
204.71	209.36	205.78	208.79	208.29	207	211.31	206.06	207.78	208.22	208.86	207.26	208.41	208.54	207.74	208.5	206.03	206.03	206.85	209.16	210.57	207.89	206.7	204.4	206.93	206.82	208.23	207.41	207.2	208.26	205.42	209.04	206.04	206.26	207.03	208.28	208.25	209.85	207.27	205.47	207.28	209.66	207.26	209.57	206.71	208.62	208.49	208.46	207.3	209.64
211.21	212.68	211.02	210.55	211.3	212.57	212.72	214.19	212.06	210.2	209.94	209.17	211.09	211.44	210.51	212.31	210.73	212.17	209.42	211.85	212.65	214.66	213.46	210.78	210.59	212.29	212.42	212.59	212.52	211.17	213.02	212.02	210.81	210.78	212.13	213.5	209.86	211.59	211.59	212.67	212.96	211.35	211.74	210.73	210.96	212.82	213.63	211.33	212.19	213.77
206.43	209.16	209.28	208.55	207.72	207.18	207.81	208.21	206.95	209.5	210.72	207.84	210.36	210.11	209.93	205.09	208.03	206.98	207.75	206.51	206.78	209.61	209.68	209.94	211.43	209.81	209.86	209.17	207	208.79	209.15	209.73	207.92	208.11	207.78	209.41	207.95	208.62	208.47	210.12	208.09	207.39	208.08	210.44	208.87	208.03	208.54	208.2	210.28	207.64
211.58	209.79	208.34	209.01	209.22	209.79	209.6	207.4	211.46	207.26	209.97	208.42	207.59	209.04	207.81	209.34	207.31	208.1	208.78	209.6	207.11	211.13	205.78	209.49	209.16	209.64	207.58	209.3	209.94	208.63	209.63	208.53	208.96	208.39	208.68	210.15	211.95	210.41	208.97	207.62	209.18	210.42	208.36	209.61	206.94	209.45	207.31	208.4	209.17	207.67
208.2	209.6	209.55	208.19	208.81	206.2	209.37	207.43	207.2	207.24	209.13	209.15	209.38	206.34	210.74	209.1	208.48	208.15	209.33	209.67	206.95	208.09	208.06	208.86	208.45	209.37	212.15	207.31	212.21	207.57	206.14	208.07	207.39	207.3	208.6	208.93	209.14	207.91	209.18	209.33	209.92	209.34	208.1	210.02	210.81	208.36	210.17	210.44	206.61	209.3
209.89	210.3	209.41	210.21	212.02	210.6	208.2	209.39	212.01	209.51	208.81	211.12	209.09	210.8	208.89	210.19	210.28	211.26	208.81	209.67	209.82	209.06	208.58	209.25	208.49	207.93	211.66	208.03	209.43	209.4	210.08	210.12	209.68	211.26	208.07	208.54	210.9	209.5	211.18	208.47	209.18	211.41	211.1	210.33	208.65	209.79	210.24	209.3	208.75	208.36
217.15	214.77	216	218.32	217.03	216.81	217.43	217.47	217.82	217.97	217.74	220.88	218.78	217.99	218.39	217.75	218.16	216.72	217.48	216.6	215.84	216.19	215.93	217.21	216.2	215.66	217.38	217.29	216.79	218.63	217.81	217.26	216.08	217.22	217.08	215.4	217.06	216.78	216.69	218.99	218.42	217.75	217.2	218.22	216.08	219.37	219.08	217.89	216.35	215.76
194.23	196.77	193.73	193.28	197.27	192.98	192.91	193.67	194.82	197.06	193.72	193.06	192.76	193.94	194.38	194.34	195.54	194.51	192.71	194.54	193.79	193.76	193.36	195.33	195.25	193.53	194.33	194.6	192.48	194.64	192.55	195.3	192.74	195.39	191.44	195.25	193.48	194.58	193.61	192.24	193.4	193.86	194.24	195.09	192.29	193.68	195.57	194.48	193.36	194.73
218.5	216.82	216.66	217.48	216.6	217.35	218.96	216.39	215.82	218.14	217.84	215.14	215.88	215.23	218.5	217.7	217.02	216.6	217.81	216.84	218.17	218.3	217.52	217.64	216.41	217.76	217.8	217.3	217.75	216.75	219.33	217.26	218.89	217.87	218.45	216.32	218.76	220.14	216.7	218.47	217.83	216.48	217.05	217.09	216.99	215.62	216.79	221.41	217.79	217.8
209	209.41	207.81	208.37	209.56	210.53	209.82	209.26	209.2	209.62	208.84	211.08	208.39	209.97	208.01	208.71	210.34	209.38	209.76	210.15	208.65	207.74	208.54	206.9	208.01	206.55	208.13	209.49	209.82	207.76	208.25	209.44	208.24	209.43	208.52	209.14	213.56	209.16	208.47	209.4	209.7	209.15	205.49	209	206.67	207.55	209.07	209.2	209.95	209.62
213.51	210.17	207.28	210.51	210.52	209.07	207.72	204.74	206.79	209.6	208.72	208.64	210.61	207.07	209.1	208.67	208.91	207.47	207.76	207.47	208.57	209.2	208.99	209.34	209.65	208.61	209.74	206.59	209.57	208.92	207.99	207.12	209.59	211.04	208.01	208.76	208.88	210.41	207.82	209.18	206.97	207.88	209.33	210.02	208.92	208.31	209.58	210.06	209.66	210.95
208.87	208.66	209.11	210.38	208.98	210.14	210.77	208.69	208.52	210.29	210.73	209.02	210.3	208.6	208.84	210.89	207.96	207.92	208.34	210.33	210.96	209.93	209.4	209.47	208.45	208.32	210.08	209.26	208.41	209.71	209.43	209.62	207.22	211.5	210.55	209.16	210.32	208.75	209.17	209.67	208.87	210.32	209.48	208.33	210.3	208.98	210.89	209.53	208.27	210.32
198.12	198.63	198.91	201.02	200.55	199.32	195.91	196.84	199.63	198	199.81	199.84	197.84	199.07	198.66	198.43	201.53	198.61	199.7	198.63	196.83	201.66	196.39	199.89	197.78	197.02	197.47	198.34	197.61	199.83	197.28	198.77	196.76	200.07	198.65	199.23	198.86	198.42	197.3	199.51	198.25	197.32	197.61	199.85	199.41	198.37	199.05	196.58	199.23	198.7
212.94	211.75	211.36	212.23	211.8	213.85	210.2	210.05	210.13	212	214.45	212.56	212.7	214.68	213.01	213.39	210.84	210.91	209.97	210.72	212.44	211.9	210.69	212.08	213.82	210.12	212	211.06	210.83	212.33	212.84	212.44	211.26	212.48	213.37	212.59	210.15	209.03	211.7	211.8	211.84	212.4	213.2	209.47	213.88	210.19	211.95	210.98	211.28	211.12
207.91	208.62	207.25	206.06	206.02	208.15	205.28	206.87	207.97	208.27	206.76	209.1	208.19	208.15	206.75	208.77	209.19	208.05	210.07	206.68	206.8	207.08	208.32	207.11	207.59	207.11	209.93	208.27	207.05	206.73	205.6	209.85	208.71	207.67	211.03	208.96	207.3	209.54	208.13	206.92	208.41	206.75	207.66	208.24	208.41	207.01	207.86	207.25	204.83	205.5
206.17	206.32	205.37	205	207.64	205.74	205.44	206.57	206.11	206.15	206.11	204.28	203.91	203.45	205.58	201.97	206.17	206.75	206.15	204.39	208.17	205.12	205.12	205.23	206.02	206.32	205.93	206.2	204.83	206.3	202.81	207.44	205.25	202.79	207.53	204.73	205.47	205.88	205.45	207.03	204.69	204.93	205.16	206.62	205.12	205.85	208.06	204.78	204.37	204.24
205.23	204.48	207.73	209.87	210.6	207.33	207.34	209.16	209.36	208.87	208.09	208.23	206.43	207.99	209.17	207.66	209.72	210.42	208.42	208.13	208.98	206.14	208.08	210.56	206.34	207.44	205.77	206.96	207.6	206.78	207.95	207.55	209.02	208.14	208.02	206.13	208.27	208.59	206.4	206.91	208.87	208.57	209.03	209.44	206.54	207.09	207.11	209.18	207.51	206.91
203.79	201.84	204.73	202.88	203.6	203.79	201.86	205.04	203.43	202.19	203.77	204.55	202.34	203.13	202.32	202.31	204.68	202.54	202.53	204.59	202.85	204.38	204.6	202.89	204.2	203.61	204.11	203.96	204.76	202.03	205.08	201.82	203.01	204.77	203.45	204.69	203.1	203.16	205.25	202.2	203.87	205.52	202.84	203.18	205.08	203.55	201.97	202.89	204.69	203.29
208.68	208.56	206.64	207.82	207.06	210.65	208.64	207.47	209.96	205.57	209.68	208.17	207.45	208.53	209.29	208.1	208.59	206.73	204.99	208.08	208.08	209.57	207.05	208.21	207.15	207.35	206.09	207.06	208.13	207.72	207.1	208.26	208.35	206.8	209.87	206.87	207.36	205.47	208.57	205.71	209.03	208.2	207.89	206.65	206.03	209.47	204.96	207.7	209.2	208.6
202.65	205.94	205.76	201.28	201.08	205.25	203.37	205.78	204.24	202.39	204.55	202.63	203.46	206.63	203.41	203.16	206.93	203.89	202.53	203.7	201.1	200	205.7	204.86	203.24	203.2	205.15	204.29	200.78	205.04	204.78	202.48	205.39	202.8	203.07	203.31	205.69	204.2	202.57	204.11	201.98	202.6	204.85	203.13	204.3	202.18	202.59	204.36	204.87	205.3
212.78	211.18	214.75	212.43	213.18	211.56	211.38	212.81	212.19	212.86	212.15	212.43	213.1	213.38	211.51	210.77	212.91	212.49	211.74	212.69	214.55	211.33	212.72	211.28	210.73	210	213.14	214.73	212.64	212.27	212.37	213.29	211.43	214.81	211.6	212.53	211.58	213.91	213.08	213.72	213.8	211.92	211.64	209.08	212.28	211.77	212.1	213.48	214.14	211.47
219.25	217.66	217.16	218.72	220.88	215.96	217.04	218.18	218.17	217.27	215.02	218.09	216.55	217.65	218.01	216.1	216.57	218.1	216.13	217.14	216.86	218.3	216.9	218.93	218.29	217.64	217.18	219.63	218.85	216.53	216.23	216.6	216.85	217.78	218.4	219.67	217.87	217.01	216.93	221.19	216.55	218.29	218.05	216.6	219	218.47	217.78	216.56	216.51	217.12
207.34	208.91	204.14	207.58	209.22	205.85	207.71	206.99	206.31	205.52	206.82	207.51	206.27	206.16	205.4	206.46	206.06	205.32	206.85	208.88	207.8	204.85	206.27	204.73	207.59	207.55	208.2	208.02	206.51	204.7	207.5	206.41	205.95	207.62	205.24	206.83	205.71	207.61	207.24	206.04	206.89	207.16	206.51	208.71	206.49	206.28	207.3	206.12	207.23	204.61
207.53	207.63	209.98	204.6	206.71	207.21	207.62	206.69	207.81	208.93	206.88	209.71	208.39	206.34	208.62	206.37	210.13	206.41	209.39	209.71	206.06	208.97	207.19	205.44	207.45	210.26	208.46	207.03	206.85	207.56	209.19	210.1	208.23	207.71	207.32	208.42	205.56	206.91	207	207.54	205.9	210.56	208.36	208.87	208.39	207.74	207.56	205.22	208.05	207.31
213.12	211.79	210.75	212.04	214.03	208.85	209.95	210.92	210.12	211.58	212.59	211.19	211.11	211.63	210.97	212.78	213.93	211.56	212.35	212.31	210.69	212.56	211.87	213.33	211.41	211.83	210.65	211.42	211.3	210.92	212.15	211.35	209.97	209.64	212.67	211.57	212	212.69	210.73	212.57	212.56	211.6	211.05	210.6	209.2	212.49	212.83	210.95	211.36	210.52
204.89	202.92	205.01	202.71	204.53	206.19	206.01	207.75	202.6	202.7	205.03	204.77	203.86	202.81	203.75	205.19	203.27	204.24	204.05	205.25	205.09	203.08	204.49	204.48	206.63	202.32	203.54	205.02	205.28	203.37	204.08	203.05	206.78	205.48	204.37	202.94	204.5	205.44	205.88	205.83	203.07	203.21	204.54	206.54	203.35	206.61	205.3	205.15	206.02	206.68
216.06	218.58	214.37	217.35	216.61	214.92	218.21	217.07	217.39	219.25	217.78	218.03	215.55	218.29	216.24	217.21	216.7	215.5	218.02	219.36	217.8	214.87	216.74	217.02	215.28	215.53	218.21	217.28	217.51	218.43	216.61	217.91	218.2	215.9	215.24	219.35	218.21	217.03	216.28	218.38	216.96	216.78	217.39	216.38	215.62	216.39	217.02	218.21	218.39	216.24
198.95	198.72	202.15	198.96	201.93	200.74	199.92	200.39	200.84	199.79	200.11	201.65	201.75	199.95	198.58	199.89	199.22	199.31	201.03	200	200.43	200.03	201.5	200.85	200.8	200.63	201.09	199.42	202.89	200.27	200.46	200.46	200.85	200.86	199.55	198.7	200.06	201.72	200.59	199.29	201.52	201.83	200.78	200.11	197.59	200.13	200.34	201.03	198.9	200.45
199.16	199.03	199.55	197.19	198.33	199.5	199.79	198.23	198.22	197.62	198.51	200.55	199.3	199.22	196.31	196.96	199.2	199.23	199.16	199.5	199.28	200.38	198.84	199.8	199.37	198.92	198.6	197.96	200.51	195.97	198.03	198.55	197.71	197.39	199.32	201.85	199.37	199.61	200.38	200.7	197.27	200.04	199.45	201.46	200.99	197.33	199.55	198.31	198.94	200.68
208.71	206.75	207.53	203.64	207.2	211.04	207.17	208	207	206.6	208.98	208.47	207.68	209.29	208.85	207.92	207.99	207.76	207.57	207.63	208.76	206.95	208.07	207.41	205.59	207.31	206.3	209.66	209.06	208.97	209.29	203.46	207.01	207.53	207.57	206.82	208.3	208.1	208.25	207.12	205.41	206.16	206.77	209.24	208.53	206.94	207.1	207.83	206.87	208.38
220.75	217.95	217.57	217.11	218.23	216.94	219.09	216.31	216.04	217.03	217.1	219.35	217.87	216.26	217.13	217.05	215.46	218.17	216.65	216.38	216.96	217.07	218.83	214.37	217.53	216.26	218.58	218.41	216.82	216.48	216.83	216.69	215.96	217.41	216.78	215.33	215.12	217.57	216.43	215.57	216.78	218.26	216.12	219.08	218.05	217.97	217.55	216.06	219.09	217.87
194.61	194.49	196.62	195.02	193.5	194.42	194.61	195.13	194.81	190.27	192.74	194.68	194.96	193.89	195.14	192.61	195.29	195.25	193.11	194.54	194.79	195.6	195.45	193.7	195.61	193.8	193.68	191.35	194.55	193.68	195.8	192.28	194.58	195.55	193.89	193.65	193.42	194.69	193.54	193.63	196.18	195.1	195.66	193.52	195.76	193.48	194.11	191.2	196.09	194.92
202.51	203.99	204.85	203.17	202.02	205.38	204.11	205.49	203.57	202.09	203.98	205.15	202.79	202.73	203.79	206.01	204.1	205.95	203.58	201.65	204.58	203.89	204.15	205.17	203.31	202.96	205.63	203.38	204.13	201.43	203.76	204.94	203.42	203.38	203.39	203.79	203.29	204.18	203.97	204.12	204.75	204.47	204.49	204.84	203.79	204.36	204.62	204.25	204.04	201.62
206.87	208.1	206.77	208.48	208.81	206.68	208.12	207.08	207.21	207.04	207.31	209.75	210.05	206.91	209.27	208.08	209.1	207.84	206.76	206.88	205.23	207.24	206.38	206.83	206.99	207	206.7	209.22	206.32	207.87	207.43	209.43	207.36	206.43	208.15	207.97	206.63	208.6	207.74	208.55	208.18	207.71	205.85	207.31	208.92	208.9	207.74	208.28	207.49	208.33
202.52	201.02	203.36	205.24	204.94	202.83	202.8	204.29	205.35	202.54	203.01	204.28	203.3	204.08	203.85	205.2	205.07	202.69	202.94	202.17	202.38	204.89	203.95	205.22	201.78	203.53	204.41	201.98	205.18	205.52	204.01	204.42	202.36	202.53	203.41	203.93	204.19	205.66	204.02	201.47	202.83	202.17	204.33	200.56	203.49	202.5	205.43	203.42	206.37	203.89
199.33	199.85	198.8	201.36	197.72	199.89	199.34	195.99	198.07	196.8	197.06	198.72	198.15	196.81	197.4	199.33	196.62	197.65	196.67	198.72	198.07	198.09	199.66	199.78	198.37	199.08	196.44	199.18	197.09	197.75	197.84	196.45	198.35	198.47	199.41	200.9	197.28	197.23	197.3	198.7	199.41	197.89	198.96	200.18	196.68	196.7	197.4	195.58	199.08	200.37
193.35	195.33	194.95	195.52	193.65	193.94	195.86	194.25	195.95	196.63	194.44	194.4	194.56	196.24	193.38	195.42	196.49	195.93	194.89	194.99	195.39	195.99	193.75	194.1	194.44	195.49	195.34	197.55	194.14	193.12	196.91	197.43	195.31	196.03	197.85	196.25	196.26	195.92	193.84	195.57	194.98	193.94	194.26	194.05	194.1	196.62	196.21	193.81	197.59	195.88
202.72	203.79	204.05	202.58	203.51	200.72	204.29	203.6	203.21	204.92	203.7	203.17	203.91	200.66	204.18	204.04	202.91	204.7	204.53	205.28	203.87	202.84	202.34	205.7	203.05	202.56	202.6	202.99	204.87	204.39	201.51	202.44	203.1	202.56	204.01	203.43	203.25	204.4	203.18	205.08	203.79	205.56	206.56	201.24	204.75	204.92	202.5	202.89	204	201.44
200.23	201.86	198.88	200.32	198.89	199.26	199.78	200.4	198.69	201.23	202.19	199.86	200.86	197.97	200.25	200.66	201.06	199.44	200.9	197.63	200.91	200.55	202.89	199.41	199.38	201.02	199.45	200.11	200.68	198.74	200.58	197.9	202.45	199.24	200.46	199.81	200.91	200.67	200.92	198.67	198.67	200.65	199.77	201.17	199.62	201.39	199.28	200.55	201.53	198.37
202.61	202.58	204.57	204.43	205.95	204.03	203.18	205.48	206.31	202.78	203.43	206.29	203.66	204.34	205.26	202.93	204.6	205.2	202.04	203.69	203.04	203.48	205.81	204.67	202.49	203.56	204.65	204.48	204.42	203.53	203.09	205.47	203.71	205.28	204.15	204.21	202.9	206.05	205.58	206.46	203.2	202.87	205.26	205.07	204.34	204.32	202.57	205.3	203.64	201.49
202.69	204.26	206.58	203.15	203.97	203.64	205.43	203.17	203.65	203.1	203.96	201.88	204.8	204.27	202.59	204.02	203.72	202.8	203.16	206.01	202.46	203.43	203.89	200.39	203.61	202.86	206.49	204	201.05	202.15	202.9	203.03	200.97	204.56	205.13	206.86	201.44	204.37	203.04	202.59	203.72	201.59	202.4	202.81	205.6	204.24	201.55	204.17	201.88	206.09
210.88	208.97	208.81	210.47	210.54	210.9	208.89	209.86	208.09	209.33	210.42	212.49	207.93	208.96	210.52	207.25	207.95	208.83	209.67	209.98	211.26	210.32	208.56	209.92	210.15	209.79	207.93	209.19	208.19	212.04	209.73	210.71	212.38	211.61	208.68	209.43	207.41	211.08	211.09	209.6	211	209.12	211.15	207.67	208.2	210.22	208.6	212.34	210.46	210.39
211.97	212.03	210.25	208.27	210.6	211.64	215.65	210.63	212.65	211.63	212.9	213.62	211.85	209.98	209.85	211.92	210.94	213.2	212.63	212.25	210.73	212.06	210.64	212.16	211.72	211.46	212.08	212.08	210.55	212.04	210.88	213.58	211.13	209.28	211.72	212.25	212.25	210.91	211.39	212.52	209.67	212.98	213.64	212.69	212.09	210.48	211.12	213.33	211.09	211.66
201.29	199.07	202.24	200.58	199.56	201.11	200.85	200	202.39	199.78	199.8	198.74	199.54	200.28	201.99	199	201.69	202.57	202.59	200.3	199.82	199.74	199.31	200.23	200.61	201.21	201.68	201.18	200.64	200.53	202.08	200.06	201.13	199.99	200.22	201.62	200.03	203.81	201.09	201.23	200.47	199.8	201.2	201.77	201.72	199.54	199.36	201.39	200.06	200.98
199.8	203.41	199.92	202.28	200.44	199.89	202.7	200.19	200.64	202.22	201.2	200.85	201.14	197.33	201.31	199.97	199.82	198.46	198.61	203.54	196.98	200.54	198.64	199.58	199.3	200.12	198.83	202.97	198.66	198.72	200.72	201.44	198.04	199.82	199.57	202.47	201.18	197.17	198.11	199.8	199.23	202.03	200.23	202.83	201.63	202.48	201.24	200.03	198.91	199.02
204.07	204.08	205.11	202.3	202.95	204.09	204.69	204.51	201.93	202.99	202.85	205.51	203.58	203.68	202.74	204.76	202.5	204.68	203.34	202.9	204.77	202.3	205.63	205.19	204.65	202.89	205.88	203.06	202.63	202.79	204.51	204.72	204.91	205.91	201.11	205.65	202.08	203.35	201.92	205.94	204.44	201.79	203.94	204.31	203.53	205.42	202.73	202.71	203.58	204.78
210.61	212.16	211.67	211.04	211.73	211.44	211.06	212.45	209.66	212.45	210.73	210.93	211.53	210.77	214.17	211.7	210.97	212.67	213.24	212.96	211.24	208.92	213.34	210.52	210.61	210.73	211.04	211.03	211.48	212.47	210.53	213.51	213.78	211.5	210.09	211.56	210.86	211.49	212.72	212.27	211.24	211.43	212.42	211.18	210.69	212.63	212.33	212.52	214.92	209.17
209.31	209.13	209.28	208.12	210.24	209.23	210.03	209.68	208.39	209.46	207.17	210.39	207.26	207.78	207.14	210	209.82	206.78	209.18	210.31	208.5	207.7	208	208.13	209.46	209.42	208.07	207.13	210.07	207.08	207.07	210.29	208.12	207.13	210.34	207.67	210.5	207.91	209.81	210.98	209.55	210.51	208.85	207.97	206.48	208.25	208.81	209.08	209.51	208.79
210.75	207.27	209.57	208.9	209.34	208.32	207.01	207.71	204.42	206.61	209.18	208.9	207.66	208.44	207.74	206.9	208.56	208.25	206.62	207.4	209.22	209.04	207.56	206.97	207.66	209.48	207.28	208.72	208.94	206.97	208.18	208.29	206.95	206.17	207.44	207.04	207.81	207.55	208.84	207.14	208.14	206.65	206.13	207.84	206.76	207.22	210.75	208.12	207.02	206.78
218.46	217.62	216.96	215.78	218.3	216.18	217.37	216.94	217.99	218.59	217.01	219.04	216.2	216.75	215.8	217.91	216.1	219.85	217.09	217.53	218.82	218.35	218.98	215.72	216.84	218.48	216.3	217.1	215.3	215.67	216.91	215.28	217.36	216.19	215.05	218.36	214.93	217.31	217.03	217.35	218.16	216.19	218.02	216.51	215.83	216.57	217.25	218.62	216.06	218.4
208.47	206.97	208.39	207.82	210.62	206.31	208.72	209.34	206.58	209.06	205.46	205.12	207.34	207.61	207.46	207.24	209.6	207.66	208.29	208.53	209.41	207.59	207.52	208.81	207.22	208.34	210.16	205.16	208.41	208.35	207.21	207.65	206.59	207.52	206.32	208.44	208.33	206.77	206.22	209.14	207.91	207.72	208.32	209.03	206.08	205.13	206.21	206.34	208.16	208.77
199.46	201.13	200.22	200.98	201.87	199.98	201.58	199.67	200.32	202.43	199.44	201.72	198.7	200.91	199.03	200.95	202.6	200.17	197.94	200.15	200.58	198.73	198.47	201.51	200.61	198.36	199.66	199.9	200.47	203.39	200.75	202.52	200.28	200.11	199.98	199.23	201.37	202.16	201.01	200.52	204.13	199.56	197.94	203.74	201.95	201.41	201.42	201.49	199.87	200.59
204.06	202.15	202.83	201.51	204.55	202.21	203.86	203.52	203.43	202.33	203.95	201.5	204.58	203.71	204.39	201.43	203.01	203.84	202.53	203.17	203.69	201.37	202.7	204.01	203.7	203.89	203.46	201.46	202.77	201.89	202.91	205.18	202.76	199.96	202.31	204.87	201.49	205.32	200.96	202.8	204.38	204.06	203.54	206.06	203.72	203.14	204.49	204.88	202.52	202.81
216.28	217.56	216.14	218.38	218.98	218.9	216.82	214.98	219.6	215.25	218.23	214.41	215.42	215.04	217.6	216.89	214.95	215.64	217.07	218.99	217.79	214.79	215.87	217.78	216.03	217.25	216.38	219.51	217.95	216.76	217.83	215.7	216.22	218.25	217.01	216.59	215.04	216.69	216.29	217.42	216.11	218.18	215.36	217.08	217.01	216.24	215.48	217.31	216.88	216.98
210	208.95	208.91	206.67	209.81	207.41	208.68	206.28	205.37	206.68	207.21	205.63	207.3	207.86	208.28	208.99	209.09	207.44	207.52	203.95	206.25	207.23	206.23	206.91	209.55	207.9	206.08	208.79	209.57	206.81	206.16	206.43	207.81	207.42	206.43	207.24	206.7	206.38	205.99	208.3	207	207.14	207.91	207.93	208.79	207.78	208.43	206.31	209.47	203.43
217.67	220.75	217.38	218.26	217.06	216.26	216.88	216.51	218.11	216.22	217.78	216.09	215.57	216.37	217.25	216.02	214.34	215.45	216.97	215.75	215.75	215.75	216.61	218.85	218.44	216.34	217.97	215.2	218.01	215.09	216.88	215.53	216.33	216.14	216.53	217.26	219.22	219.76	217.16	218.66	217.44	217.94	216.23	217.46	217.38	215.76	216.89	217.48	216.9	215.96
207.32	208.86	204.99	208.59	207.33	208.53	206.07	207.13	208.1	207.15	207.74	208.12	207.5	208.52	208.47	206.96	208.08	208.9	208.54	206.75	207.48	206.17	206.83	208.74	208.32	208.82	210.32	206.65	206.36	207.44	206.84	208.19	209.26	208.31	209.37	210.18	207.63	207.27	207.59	207.24	208.68	210.43	210.09	208.39	209.42	208.48	207.02	209.82	209.16	208.76
215.37	218.37	216.76	219.42	217.53	217.72	216.93	218.54	217.5	216.29	217.18	217.97	219.67	216.88	217.98	216.84	219.04	216.73	217.06	215.92	216.56	216.07	215.98	215.79	218.62	217.53	218.91	211.56	218.29	215.68	217.33	217.29	215.18	217.74	216.8	218.66	217.5	219.3	217.42	217.6	218.53	219.29	219.11	217.8	215.84	218.9	219.06	217.41	217.06	217.92
208.26	206.61	208.99	206.75	206.7	207.83	206.47	207.7	208.62	206.54	208.23	206.54	207.48	206.44	207.7	205.72	207.28	206.27	207.56	206.81	208.83	207.83	207.5	206.2	208.68	208.46	210.02	206.13	208.26	206.43	208.92	209.06	207.56	209.01	209.36	206.16	206.48	205.8	209.18	207.29	203.44	208.47	208.58	207.63	207.16	208.07	208.74	207.81	207.31	208.65
195.81	192.34	193.31	193.8	194.99	193.28	193.16	193.32	196.97	195.3	192.49	196.12	193.96	193.18	193.89	193.03	193.16	195.74	193.95	194.58	194.57	192.42	193.61	193.08	193.33	194.33	195.94	195.67	195.45	196.45	195.21	194.89	195.6	194.12	196.09	193.24	195.61	194.47	194.91	194.18	194.76	194.47	193.1	193.36	193.56	194.09	194.71	193.26	193.41	194.66
206.08	208.55	208.15	208.26	208.27	206.17	207.36	205.71	206.08	207.14	208.22	205.2	206.32	205.92	208.6	208.56	208.65	208.66	208.73	209.57	206.94	206.76	209.6	207.25	209.49	208.19	208.05	208	209.82	209.03	208.68	209.43	208.51	207.08	206.56	205.09	207.89	206.26	208.27	207.85	207.73	206.22	205.84	208.02	206.92	209.9	206.29	210.43	207.54	206.23
206.76	209.26	206.84	206.83	205.93	207.97	208.38	208.95	207.58	207.84	206.8	208.34	207.52	206.98	208.72	207.6	209.01	206.54	208.06	208.46	210	207.88	204.98	209.62	207.5	207.85	209.47	206.62	206.84	206.41	207.04	207.67	208.92	209.57	207.63	204.85	207.64	206.28	207.65	208.14	206.89	208.44	209.47	205.67	206.83	208.78	206.52	206.39	208.01	206.22
209.94	209.41	209.43	210.27	208.71	209.46	210.89	207.53	208.48	209.63	207.26	208.35	209.66	209.4	208.17	209.7	206.76	207.16	209.7	210.37	209.2	208.34	208.95	208.38	208.83	207.15	209.13	211.34	209.12	208.57	210.27	207.4	205.46	208.44	209.47	210.82	207.32	207.78	206.71	206.83	207.5	208.11	208.78	209.4	210.12	208.61	208.58	208.58	208.15	207.9
208.32	208.19	207.46	206.94	208.39	207.52	208.95	210.1	207.36	208.36	208.59	207.91	206.6	209.53	207.19	207.07	206.4	205.63	207.5	207.13	210.36	206.79	208.78	208.78	208.33	207.97	205.65	207.98	208.49	207.26	209.38	207.7	208.72	208.36	208.84	205.9	207.98	207.49	206.44	209.85	207.2	208.01	206.96	205.78	209.01	207.47	207.6	209.26	204.93	207.84
212.05	210.25	212.3	213.65	210.01	211.11	210.56	211.64	213.02	212.21	210.8	213.1	211.86	211.44	211.66	209.56	213.33	211.58	211.85	208.8	213.47	210.51	210.74	213.19	211.99	211.61	212.74	211.1	210.91	213.02	211.11	212.58	210.18	213.41	210.11	213.89	212.6	211.97	210	212.81	211.29	212.49	212.52	213.25	212.86	210.92	211.05	210.98	212.29	210.66
207.27	202.65	203.08	201.31	203.43	203.81	204.31	205.24	204.68	201.46	202.65	203.31	204.65	202.46	203.59	203.52	204.51	205.62	206.52	204.6	203.57	203.06	203.48	205.36	201.76	202.36	202.47	203.11	204.06	202.18	203.03	202.95	204.23	204.17	202.08	203.09	203.73	203.71	205.35	203.92	202.46	200.23	204.05	203.1	204.25	206.21	203.9	204.5	202.76	203.72
205.91	206.01	205.28	207.16	207.51	206.78	205.33	207.9	207.55	207.82	205.45	207.96	207.65	207.11	204.91	205.54	206.51	207.24	205.84	208.08	206.51	205.89	206.75	206.46	207.84	203.51	203.57	206.45	207.18	207.46	207.65	205.65	206.24	205.96	206.38	206.15	206.4	206.54	206.18	207.15	205.91	209.24	203.32	204.12	207.69	204.16	206.63	206.49	206.04	205.16
210.38	207.26	208.21	208.88	211.04	208.82	206.88	210.2	207.62	208.1	207.57	208.34	207.79	209.75	208.26	207.36	208.94	209.76	207.4	207.83	210.58	205.43	208.21	206.94	207.82	207.25	207.42	207.67	206.96	208.03	209.38	208.68	208.27	210.45	210.02	209.8	207.1	209.19	206.76	207.56	208.36	208.35	206.96	206.13	208.47	206.86	208.7	209.73	209.65	207.43
208.69	208.04	207.93	207.32	207.69	208.16	206.1	208.37	208.26	205.55	208.1	209.59	207.99	208.49	208.3	207.81	206.25	208.18	208.95	205.34	206.93	205.33	207.5	209.16	208.12	210.25	208.74	207.01	206	207.12	210.2	208.6	205.63	206.93	206.87	205.47	208.75	208.12	207.98	209.09	208.97	208.42	209.66	208.47	207.15	207.09	206	207.92	209.02	205.7
212.68	211.5	213.51	212.48	211.96	213.19	210.34	211.19	211.17	211.16	211.48	211.25	211.51	210.11	212.85	211.39	211.09	211.04	211.12	211.27	210.88	212.2	213.93	210.93	211.68	212.53	211.16	212.66	211.04	211.14	211.44	211.14	212.05	212.53	212.76	212.41	213.03	210.61	212.08	212.93	210.76	211.86	212.14	209.37	212.05	210.3	213.7	212.83	212.52	211.64
212.31	212.13	211.06	211.09	211.04	212.22	212.41	210.19	210.74	213.6	211.69	213.78	210.36	209.12	213.18	211.1	211.34	211.78	212.13	212.55	211.96	210.43	211.88	209.12	212.08	211.41	210.62	214.14	211.82	213.67	212.69	210.79	212.26	210.43	211.49	210.35	212.58	212.63	214.45	211.84	212	210.5	212.44	209.13	212.1	210.46	211.07	211.72	211.47	209.49
199.61	200.29	199.2	197.91	199.1	199.62	198.87	197.78	195	199.6	197.26	198.46	198.78	198.41	197.9	197.98	198.4	197.1	200.27	199.95	196.6	199.31	198.69	200.39	199.47	201.27	198.49	199.09	195.91	196.28	198.16	198.23	197.73	199.19	198.99	197.86	196.57	200.04	198.21	198.84	200.27	196.61	199.4	198.67	197.08	198.95	200.54	199.85	196.38	199.21
195.63	197.29	195.34	194.16	194.28	195.01	196.12	196.93	195.39	196.29	194.49	191.9	194.53	193.9	195	196.64	194.32	196.56	196.14	195.2	195.52	194.99	195.36	194.43	195.11	195.72	193.54	194.37	193.68	197.93	194.14	195.93	194.51	195.8	194.81	193.59	192.75	196.01	195.45	193.66	195.51	194.37	196.11	194.12	194.09	194.25	194.46	193.61	197.01	196.35
203.2	202.28	203.27	203.98	203.01	201.78	201.85	203.76	201.87	204	202.82	202.43	202.86	201.71	202.2	201.61	202.63	202.82	201.91	202.28	202.77	201.77	202.5	202.98	201.06	201.79	202.79	203.66	203.19	199.47	201.24	202.83	202.46	202.74	203.06	204	200.22	201.44	201.13	202.44	203.72	203.5	201.39	201.82	200.33	202.25	203.68	201.82	202.89	203.68
204.26	202.16	201.34	200.03	203.08	200.57	203.31	202.9	202.71	202.22	201.5	202.64	202.95	199.08	202.07	202.11	202.23	200.99	199.95	201.67	202.27	200.41	202	200.24	200.3	201.79	205.16	201.75	205.8	200.96	201.08	203.21	203.06	201.56	203.24	202.42	201.75	202.3	202.05	201.01	200.9	200.86	202.03	202.67	201.81	201.61	201.9	203.04	203.84	203.25
216.51	217.42	218.35	217.77	218.12	217.55	215.8	218.44	217.05	216.67	217.41	217.16	216.34	218.45	218.49	218.58	219.62	219.56	215.94	217.28	216.34	219.98	217.21	217.38	218.84	218.02	217.09	217.69	217.5	218.82	217.35	218.77	217.16	219	219.1	218.95	219.48	214.62	218.63	216.76	219.16	217.03	218.91	217.34	215.56	216.92	216.94	217.24	220.26	219.36
200.17	201.5	202.47	201.29	201.32	201.37	202.62	200.74	201.53	202.3	203.44	200.17	200.18	202.79	200.17	202.38	201.71	201.05	199.82	201.38	200.97	201.45	201.12	200.63	203.07	202.4	200.01	199.67	201.18	199.62	203.27	200.63	199.75	202.61	201.04	202.8	200.84	202.37	203.69	200.57	200.36	199.54	201.73	200.73	201.18	200.29	201.24	199.44	202.15	202.49
208.02	209.29	209.4	210.6	209.4	211.67	209.59	209.17	205.83	208.83	208.67	210.16	207.29	207.09	208.62	208.08	208.68	208.87	207.91	208.74	208.38	209.91	208.29	210.48	209.56	207.78	207.45	210.3	209.15	207.62	207.79	210.42	207.09	209.42	209.83	209.07	207.41	207.52	207.77	207.1	211.58	209.93	205.63	207.27	208.75	209.84	210.85	211.13	206.12	209.8
206.73	208.7	206.13	204.51	204.26	206.98	206.91	206.47	205	207.94	207.08	205	204.39	207.91	206.28	207.98	206.25	206.11	206.41	206.82	206.87	204.91	205.8	206.89	206.14	206.71	208.08	205.4	207.64	207.53	206.71	205.31	206.89	205.7	205.23	207.31	206.71	207.06	205.07	204.41	205.4	206.62	208.05	204.46	207.44	206.06	207.19	207.81	208.33	206.08
204.73	203.96	202.52	203.24	205.38	204.01	202.81	205.53	205.65	205.14	204	203.41	204.58	204.49	203.08	202.44	203.64	205.58	203.03	204.31	206.57	203.26	204.82	204.39	200.98	204.23	205.27	205.39	202.58	205.22	205.57	201.58	200.27	205.5	202.44	203.02	204.05	202.95	204.01	203.97	204.17	203.05	203.83	202.39	203.73	203.14	202.46	203.4	203.49	205.21
214.46	213.26	212.38	215.78	212.51	212.16	214.92	214.02	214.13	213.79	213.25	213.26	215.54	214.35	212.09	213.29	213.17	213.12	213.26	214.77	213.58	214.15	211.1	214.13	215.79	212.93	210.85	213.08	213.07	211.2	213.72	213.29	211.37	214.01	212.35	212.77	214.26	214.72	215.16	212.44	212.58	213.31	214.8	214.54	213.23	213.16	214.28	215.03	213.72	212.93
205.27	204.97	203.42	201.26	203.01	202.22	200.06	203.46	201.83	201.1	202.84	203.14	203.57	205.46	202.34	204.14	203.21	201.79	204.62	201.56	203.54	204.29	203.8	202.43	204.08	204.84	202.39	202.69	200.98	204.74	202.89	202.66	204.48	202.64	201.83	203.73	202.88	203.39	203.26	205.35	203.22	204.64	202.69	201.83	202.26	201.17	204.53	202.94	204.01	204
209.32	208.37	207.62	208.11	209.15	207.67	209.66	208.71	207.26	205.41	208.07	207.59	208.29	207.71	206.53	208.35	208.38	208.16	208.47	207.3	206.64	207.46	209.55	207.46	207.54	208.39	209.03	208.15	209.29	208.76	210.62	207.12	210.26	210.34	209.14	209.05	210.08	208.64	207.65	210.05	207.72	209.09	209.39	207.04	209.47	209.19	210.85	210.86	210.59	208.44
213.3	213.32	213.37	210.84	209.6	210.41	213.8	207.72	212.02	212.2	213.79	210.04	214.1	210.91	211.83	210.78	212.63	211.36	211.8	210.04	210.87	210.03	212.69	210.51	210.75	211.61	210.38	211.41	209.92	210.31	212.75	211.99	214.77	211.81	211.11	209.37	212.3	212.62	210.08	211.66	212.64	210.41	210.74	210.29	213.41	211.6	212.83	211.24	211.25	212.04
208.61	206.63	206.48	207.15	206.93	208.5	205.94	208.04	206.14	206.2	207.21	206.15	205.97	207.25	203.42	206.7	206.36	205.06	209.23	205.26	205.37	207.51	205.58	208.64	207.64	207.43	205.99	208.17	207.19	204.03	205.34	206.17	206.94	207.78	205.44	206.89	206.18	206.63	210.01	207.67	206.88	206.13	209.12	207.02	209.54	205.78	206.71	207.61	209.24	206.77
218.21	215.98	219.03	218.24	218.22	221.45	219.36	219.87	219.7	218.71	219.22	217.81	218.48	216.53	216.96	219.28	217.86	216.23	219.06	218.78	216.68	217.74	218.82	217.81	215.62	217.78	215.27	218.41	219.25	214.93	216.61	216.23	218.62	219.05	217.76	217.31	218.95	218.84	218.19	219.1	216.01	217.73	221.15	220.14	217.95	217.61	216.22	217.4	218.83	217.95
207.69	209.07	208.79	209.12	208.55	209.55	207.71	210.75	210.31	206.14	208.18	206.52	209.05	208.43	209.83	208.3	209.83	209.03	206.47	208.79	207.82	207.36	209.71	208.85	210.74	207.82	209.53	210.72	207.84	210.12	210.15	208.08	208.61	211	210.03	209.56	208.88	208.74	209.06	210.77	210.44	210.28	209.1	208.54	208.34	209.15	209.04	207.42	211.69	207.71
210.92	214.26	211.41	210.71	212.02	210.81	213.45	210.58	210.15	210.73	210.41	208.68	211.99	211.34	210.75	212.79	214.43	210.57	212.18	212.8	210.72	214.87	210.49	209.21	211.44	211.69	212.49	214.08	212.91	210.67	212.25	212.35	211.09	211.7	212.87	212.44	210.43	210.92	212.08	212.27	212.12	210.98	211.76	207.35	212.79	211.3	211.92	213.95	211.37	211.42
200.05	198.99	199.79	200.26	199.97	199.72	200.35	199.1	199.54	200.52	198.97	198.77	198.89	198.03	201.02	197.46	199.53	201.73	200.33	201.32	200.7	200.87	199.47	199.04	200.47	200.71	200.71	200.86	199.31	199.49	199.65	200.86	199.08	201.97	198.32	199.43	199.84	202.67	202.78	200.73	200.82	200.18	201.62	199.12	199.96	201.91	200.61	200.07	200.34	201.62
205.31	205.17	206.28	208.22	204.3	203.73	203.37	204.2	205.77	203.93	205.68	205.01	203.84	205.58	206.13	205.52	205.96	207.26	206.57	204.66	206.63	203.96	206.5	206.64	205.04	204.72	203.15	206.99	206.65	203.31	204.8	205.6	203.84	205.59	206.51	207.67	205.8	206.53	208.09	207.15	204.77	204.21	205.23	207.01	206.02	203.81	207.57	205.94	207.41	207.83
208.06	208.89	206.78	208.09	208.19	206.72	208.12	209.4	207.41	208.35	208.31	205.97	205.21	209.6	209.21	207.39	208.2	206.86	206.9	207.3	206.36	206.34	206.22	208.25	210.08	210.27	206.22	208.72	207.37	206.58	207.39	207.57	207.98	208.62	209.18	206.38	205.97	209.12	210.57	207.52	209.69	209.41	208.78	206.27	208.77	207.8	209.28	208.46	207.92	209.04
210.75	207.43	205.92	207.42	209.92	206.19	208.07	207.44	209.54	206.22	209.53	207.8	210.62	210.81	208.01	208.28	209.13	207.49	206.38	210.95	210.6	205.88	211.95	209.66	208.02	207.82	208.15	209.34	207.55	206.18	209.59	210.06	207.41	207.93	209.11	207.87	209.52	208.34	209.7	208.19	208.86	208.31	208.61	209.08	208.16	207.66	208.72	206.71	207.86	209.33
215.41	211.43	214.69	212.38	212.76	212.79	211.06	214.5	214.25	212.45	215.23	214.66	213.01	213.75	215.13	214.92	213.97	216.97	212.94	215.88	214.19	212.83	214.77	214.2	214.92	214.15	213.85	212.53	215.36	214.48	215.49	214.16	212.63	213.12	213.32	214.23	213.02	214.72	215.19	211.48	214.69	212.21	214.05	212.71	213.88	213.88	213.71	215.28	214.42	214.06
209.14	208.36	208.81	205.61	209.53	209.58	211.35	209.66	207.25	209.27	212.2	208.26	208.12	208.49	210.27	209.2	210.26	210.07	210.37	208.01	208.97	212.57	212.32	209.03	211.39	211.54	209.93	207.48	210.68	211.64	208.93	208.4	210.3	208.06	209.09	210.04	209.27	208.88	210.08	210.03	211.11	208.8	211.33	207.64	208.49	208.96	209.37	211.59	208.74	209.55
207.67	206.91	207.33	207.02	207.19	206.54	208.49	208.42	207.1	205.37	208.74	208.68	207.98	205.13	207.63	206.8	208.95	206.28	207.23	208.34	208.55	209.26	206.99	208.81	207.26	208.91	208.29	206.74	210.8	208.89	207.86	207.98	209.18	206.86	205.82	206.01	207.26	209.87	208.55	208.57	207.65	207.54	206	209.55	208.02	208.96	208	209.58	208.61	207.88
211.37	209.33	208.99	209.08	210.18	210.31	209.12	206.9	207.78	207.92	208.64	210.46	207.09	208.88	209.61	209.21	208.69	207.14	211.93	208.82	206.38	207.98	207.38	205.75	209.55	206.97	211.11	210.22	208.73	208.09	206.99	208.67	206.7	208.4	208.1	209.47	206.26	211.24	208.34	207.81	208.15	210.55	207.05	208.36	209.8	207.37	209.48	208.14	207.8	208.73
207.86	208.66	209.24	207.68	205.45	205.47	207.2	207.84	206.85	206.71	206.24	206.79	207.79	209.11	208.56	208.54	208.55	209.07	205	207.06	206.56	204.75	206.89	210.51	207.6	207.42	206.79	207.21	207.39	206.64	207.53	207.06	207.73	206.57	208.29	206.75	205.96	207.28	208.59	206.55	207.32	206.87	205.93	205.94	207.27	207.3	209.69	209.33	207.56	206.26
209.83	211.48	212.41	210.18	212.73	214.07	209.89	214.38	211	212.83	212.6	209.82	212.75	212.82	213.53	210.38	212.96	214.95	211.38	212.11	211.17	212.11	211.52	210.51	211.88	212.43	210.53	211.37	212.33	212.7	211.15	212.58	210.95	212.85	212.9	211.38	210.57	212.07	210.78	211.55	211.69	212.28	212.7	213.22	212.23	210.91	210.57	210.22	208.06	212.28
208.36	208	208.66	208.87	209.61	208.63	206.54	209.04	207.37	210.54	211.82	209.53	210.28	208.96	207.98	209.56	210.04	209.1	208.69	208.31	210.81	207.76	208.25	209.02	209.52	208.72	207.28	209.41	210.71	210.71	208.43	209.7	207.93	207.47	208.08	207.82	208.11	209.81	209.6	206	210.01	209.45	206.21	210.16	208.78	210.67	209.42	207.89	208.57	209.12
213.51	213.62	211.42	212.81	213.97	211.94	210.35	213.06	212.19	212.2	214.14	213.4	212.56	214.27	212.42	213.95	212.05	214.11	213.24	212.1	212.92	213.38	210.72	213.64	215.7	209.62	213.35	213.52	211.88	209.85	211.9	212.5	212.19	213.02	211.38	212.02	214.7	213.8	212.94	212.08	214.36	213.76	211	211.69	213.54	212.23	214.36	213.87	214.24	213.35
217.79	215.97	218.07	215.31	217.19	216.28	217.34	218.01	218.48	217.91	216.69	215.02	218.34	214.79	215.39	217.26	215.47	215.7	217.27	219.19	216.39	218.16	215.01	218.66	218.29	215	217.56	216.1	218.43	216.74	216.9	216.27	218.05	217.25	217.11	217.63	217.57	217.46	217.56	217.4	214.65	216.32	219.22	216.88	216.24	219.05	215.35	215.06	216.03	216.66
213.16	214.3	212.93	214.03	214.01	214.73	213.51	214.56	213.16	214.34	213.65	214.33	211.76	213.89	214.79	214.36	215.15	212.86	212.44	214.49	211.21	213.2	213.8	213.53	213.62	214.51	214.37	215.2	211.73	212.81	212	215.17	215.81	214.57	213.15	213.92	212.32	215.07	214.8	216.11	214.54	212.31	215.27	213.72	212.84	214.73	215.21	212.94	214.91	214.46
212.41	213.24	210.86	211.01	211.27	211.01	211.13	213.09	211.3	213.49	212.72	214.36	211.89	212.99	214.12	213.84	210.17	212.36	215.15	213.47	210.06	211.74	213.22	212.79	210.14	210.08	213.2	213.91	214.22	212.25	212.5	211.17	213.57	212.31	212.54	212.97	211.25	213.4	214.77	210.04	214	209.91	210.93	213.5	212.51	212.95	215.51	213.22	212.17	212.65
201.89	200.2	200.53	201.03	203.12	200.2	199.54	199.76	200.84	202.18	201.31	201.61	200.92	201.68	202.71	200.25	199.51	199.63	202.77	201.54	200.57	201.66	201.74	201.7	202.27	202.01	199.96	202.84	201.99	200.55	203.82	201.12	202.54	202.19	200.75	201.49	199.18	202.13	200.93	201.65	200.3	200.08	200.63	201.97	201.91	200.1	200.68	200.23	201.45	202.07
211.86	207.09	210.47	209.11	209.94	209.19	208.89	208.82	209.14	207.62	209.72	209.17	208.58	209.06	209.69	209.21	210.38	208.17	212.99	210.26	210.14	208.82	208.88	210.06	208	209.8	209.78	213.2	209.03	208.13	210.21	208.66	212.31	211.26	208.11	208.65	207.83	209.9	209.7	208.83	209.66	208.59	210.48	209.17	209.49	208.51	207.55	211.14	208.67	210.05
199.31	199.24	197.35	198.37	198.36	197.04	199.56	199.19	197.33	197.03	196.68	198.67	199.01	197.76	197.99	198.49	198.01	196.46	198.76	198.2	197.29	197.43	197.42	197.31	196.77	195.9	198.67	197.68	197.44	197.52	200.36	199.01	198.66	197.55	199.06	198.01	198.27	197.04	200.64	198.06	199.37	197.57	197.71	197	198.26	198.78	196.77	198.15	197.61	196.48
205.48	205.22	205.35	207.15	206.14	207.16	206.39	206.24	206.58	204.23	206.84	206.19	207.13	207.78	203.93	206.71	205.52	205.7	207.5	205.9	204.9	207.59	208.14	204.92	207.89	207.39	208.02	209.01	206.37	207.06	203.62	207.35	207.49	206.82	206.87	207.42	206.55	205.22	207.5	206	205.04	207.32	208.34	207.7	204.82	207.79	206.02	206.38	203.93	206.06
202.15	201.36	198.72	202.75	201.18	199.65	202.76	203.95	201.32	200.48	201.37	200.01	201.81	201.89	200.47	201.13	201.15	198.6	200.3	200.69	201.46	200.23	199.19	201.11	202.08	199.67	201.2	201.32	200.42	200.43	201.69	202.58	202.2	200.82	202.22	201.93	201.72	201.75	201.43	200.91	201.72	200.43	201.67	201.13	201.1	201.72	202.41	202.83	201.37	200.4
207.57	209.51	208.18	207.81	206.26	207.64	206.55	206.37	207.89	210.49	207.32	206.59	206.39	210.09	205.96	211.54	208.4	207.69	207.91	206.77	209.01	206.19	209.52	205.91	206.3	207.18	205.36	206.87	207.3	207.68	206.28	208.96	206.15	207.05	207.67	209.59	211.83	207.06	207.77	207.21	210.35	208.64	205.63	208.24	207.01	207.76	207.06	207.73	206.78	208.69
205.52	205.25	203.86	202.3	206.82	203.94	206.33	204.64	203.76	207.16	204.3	206.89	205.17	205.38	205.26	204.62	206.08	206.58	205.05	205.16	203.94	203.58	204.19	206.93	205.69	207.68	206.11	202.38	203.25	205.21	204.49	204.87	204.13	204.73	203.72	204.73	204.27	205.26	205.81	207.13	206.62	203.91	206.12	204.41	203.01	202.75	204.59	205.71	206.99	203.27
208.45	208.34	209.98	209.23	206.74	208.88	208.44	208.6	209.44	207.23	207.97	208.4	209.39	209.3	209.12	209.64	206.43	208.84	209.06	210.13	208.78	208.63	209.92	208.43	210.9	208.15	210.37	210.54	209.69	208.17	208.34	207.3	209.1	208	209.9	209.75	209.84	209.07	207.17	209.37	209.38	211.06	208.76	208.19	208.77	209.6	210.47	207.62	210.26	208.66
209.35	209.06	208.85	209.47	209.88	208.44	209.62	209.16	207.95	208.77	206.78	208.75	210.97	208.37	208.09	208.88	207.77	208.35	208.33	209.51	211.9	210.65	206.99	208.49	207.41	207.49	210.19	209.96	212.06	210.51	208.8	211.18	208.17	209.13	209.41	208.69	208.33	208.31	208.06	211.61	205.14	206.58	209.26	210.28	210.1	208.63	207.4	210.08	207.24	208.13
209.4	209.42	210.12	208.22	207.94	209.58	209.43	209.94	208.4	210.14	211.28	207.63	206.29	210.15	209.82	209.93	209.07	209.21	209.92	210.97	211.29	210.31	209.53	211.93	212.62	209.64	209.41	209.56	207.79	211.84	208.85	209.79	210.83	207.69	209.1	208.67	211.04	208.96	210.85	211.27	207.46	207.7	211.01	209.83	211.42	208.65	208.61	209.97	208.08	209.21
211.32	211.26	214.1	212.81	211.86	212.41	210.89	210.71	213.16	211.18	211.98	212.42	210.02	212.84	210.86	211.62	213.3	212.2	212.32	212.83	212.9	209.71	212.36	210.01	210.63	213.27	210.05	212.82	209.11	209.58	212.2	213.55	211.66	213.3	213.19	212.91	211.15	211.28	210.91	213.51	209.56	212.73	212.48	211.71	212.33	211.14	211.36	212.48	214.1	211.62
204.04	204.47	204.76	206.55	203.66	205.79	205.2	207.42	205.05	204.32	204.67	205.36	205.86	203.82	205.03	204.1	203.74	201.89	206.57	206.09	204.51	206.3	205.48	204.99	204.69	203.88	206.06	204.88	204.48	205.55	205.51	206.18	205.45	204.35	202.5	205.47	205.5	204.48	205.34	204.14	205.1	204.62	204.76	204.69	205.77	203.32	204.77	205.6	204.12	204.47
213.97	212.75	208.65	212.18	211.63	212.8	215.08	211.89	211.88	213.12	212.44	214.82	212.68	212.43	212.39	213.89	210.69	211.28	214.59	210.7	212.94	211.92	212.72	210.37	212.54	213.8	211.37	210.32	211.34	210.62	212.15	211.01	211.93	214.19	211.6	211.35	212.86	210.94	212.52	210.69	214.39	212.09	212.78	210.58	211.93	211.31	211.68	211.13	213.62	212.36
196.91	196.11	195.53	194.29	194.5	194.36	197.84	194.79	194.61	194	196.02	196.92	194.28	194.25	192.89	194.4	196.57	195.87	195.4	197.38	195.76	195.21	198.98	196.74	194.62	193.17	195.09	194.57	195.8	194.11	195.79	194.63	195.94	193.67	194.3	198.02	194.48	195.25	195.31	193.89	194.04	193	198.29	194.77	196.01	194.13	196.64	195.46	196.45	194.79
208.35	209.37	209.44	209.01	209.29	208.15	209.22	208.84	207.01	208.63	208.06	207.94	209.76	207.28	206.92	204.98	208.76	211.38	206.66	209.89	208.25	207.65	207.89	207.23	206.56	209.21	208.14	207.4	208.01	208.64	207.91	207.78	208.79	208.29	209.27	207.4	207.58	209.84	207.97	207.71	207.39	208.49	209.31	209.36	207.18	208.78	206.66	207.98	208.45	208.6
199.1	200.06	200.87	198.48	199.3	199.75	200.19	199.48	198.35	199.17	199.47	199.66	198.41	197.79	201.08	199.96	198.06	198.55	199.13	200.16	197.65	198.72	200.72	200.34	200.69	198.7	198.98	201.61	198.09	198.87	198.35	199.97	199.88	199.58	197.73	200.39	201.78	199.32	198.55	197.71	200.03	200.46	199.71	201.64	200.29	198.67	198.04	199.44	198.68	198.83
207.59	210.47	208.34	207.8	208.4	210.1	207.18	210.24	209.19	207.65	207.46	208.58	209.07	208.67	210.11	211.5	206.74	206.79	208.26	208.2	208.24	210.04	208.46	206.63	209.91	209.05	207.76	207.67	207.93	208.67	207.66	205.64	207.47	207.78	209	207.82	209.1	209.25	208.18	210	208.03	208.29	209.43	208.04	208.65	206.74	207.49	209.26	209.02	208.19
204.44	202.5	201.01	202.58	200.27	204.34	203.21	201.82	204.72	200.95	200.54	201.78	204.34	204.06	200.89	203.69	201.99	201.72	204.06	203.5	200.18	203.49	202.71	202.93	204.46	201.57	200.19	202.92	202.36	203.3	204.59	202.69	203.59	202.84	201.76	202.93	201.89	202.29	201.89	202.73	203.44	202.09	202.16	203.41	203.71	201.62	202.45	204.25	201.02	201.65
207.39	208.14	209.81	207.14	207.14	208.87	210.66	209.7	208.13	206.99	206.88	209.79	211.02	208.47	212.9	210.75	208.06	206.7	208.08	208.77	208.38	209.48	207.49	210.1	210.8	209.65	209.3	207.72	208.88	206.75	209.15	208.35	209.12	209.34	209.46	207.75	211.11	210.04	208.48	210.81	207.25	209.88	207.01	208.62	210.58	210.17	209.34	207.49	209.53	206.68
211.42	211.56	214.41	214.14	213.6	211.64	212.2	213.75	212.95	213.62	211.62	211.58	214.53	212.68	211.82	212.66	213.74	211.96	212.51	212.69	213.51	213	213.67	213.99	210.54	211.02	212.27	212.36	212.37	214.07	216.09	211.63	212.07	211.61	213.63	213.84	214.54	213.58	213.79	213.62	214.51	213.06	215.09	214.41	211.08	212.94	215.07	213.04	213.07	212.08
207.47	208.54	205.7	207.89	206.5	208.2	206.95	208.44	207.81	206.96	207.33	209.05	207.52	205.75	206.27	206.51	207.52	207.16	208.26	208.82	208.81	208.34	207.56	208.25	208.63	209.88	208.91	206.98	208.5	209.78	206.45	207.69	209.36	208.82	208.69	208.69	208.91	205.99	206.81	208.08	205.22	208.38	207.05	209.89	208.94	207.56	208.04	207.27	207.38	205.75
203.3	203.66	203.2	205.14	204.3	202.8	202.96	203.16	203.89	206.42	203.01	205.73	204.7	204.7	204.64	205.29	204.15	203.32	203.75	201.67	203.59	203.75	200.71	200.87	205.08	202.5	202.54	202.1	206.37	204.31	203.57	203.42	201.67	201.8	203.95	203.73	204.71	201.59	200.44	203.38	203.23	201.99	205.11	203.71	205.45	204.52	205.24	204.32	205.25	204.35
212.25	213.22	211.31	212.78	211.46	214.21	215.05	212.62	215.61	214.14	211.99	212.96	212.83	211.99	211.13	210.9	211.2	212.78	212.69	212.38	213.67	212.19	211.77	212.58	213.36	213.19	211.87	211.78	213.45	211.64	213.54	212.66	208.97	212.71	212.71	211.82	214.06	211.32	213.69	214.67	210.65	214.61	214.14	213.23	212.4	214.53	214.11	213.87	210.94	212.47
209.1	205.29	200.32	202.7	205.46	204.48	205.35	204.6	204.26	204.05	204.49	203.64	205.12	203.97	205.42	205.26	205.47	204.83	203.12	205.06	205.77	205.12	204.51	205.44	202.36	204	204.35	201.75	205.5	204.57	203.99	204.93	206.36	204.74	205.36	205.3	204.21	205.15	206.15	204.53	205.6	203.87	204.44	206.64	203.66	204.51	206.17	205.07	203.44	203.65
198.3	194.5	193.19	195.13	194.24	194.61	194.78	194.19	194.26	195.41	194.66	194.84	194.64	195.37	196.93	194.84	194.46	194.48	195.17	195.41	194.18	195.5	193.65	196.73	195.03	194.9	195.43	194.07	195.36	194.98	195.39	195.19	195.81	194.26	195.25	194.27	194.44	195.21	194.96	197.19	196.49	193.76	193.64	196.67	194.18	193.87	193.99	194.04	196.12	195.21
209.59	212.71	211.29	214.37	213.92	213.27	214.89	212.51	213.58	212.76	212.81	212.53	214.59	212.09	210.38	212.97	212.18	212.74	212.86	212.64	210.97	212.43	212.59	213.19	213.34	213.21	210.3	212.94	213.02	211.79	211.76	214.87	212.61	211.57	210.32	211.46	211.17	211.32	213.58	213.87	212.94	211.68	212.8	211.78	213.83	212.84	212.64	212.29	213.55	212.12
210.72	214.74	209.8	213.69	211.59	211.33	209.8	212.88	210.96	209.97	212	213.98	213.36	213.26	212.76	210.3	212.62	214.15	210.52	210.58	209.77	214.2	212.21	212.24	213.46	211.42	211.25	212.42	211.8	210.61	211.15	213	209.85	211.81	212.57	211.39	211.48	209.72	213.01	212.33	212.04	212.35	211.29	211.27	212.04	214.42	211.83	212.51	211.81	210.11
215.92	218.26	215.68	217.18	216.99	216.05	218.65	218.29	216.73	216.45	218.21	215.84	216.95	216.31	216.97	216.21	216.54	212.97	217.68	218.55	217.89	215.81	218.01	215.38	217.46	218.72	218.77	216.79	216.97	217.83	216.8	214.29	215.32	216.4	217.84	218.12	215.96	216.57	216.3	215.99	215.94	216.52	217.55	216.82	216.72	215.01	216.59	219.45	217.47	214.63
216.96	216.62	215.81	219.05	217.2	216.02	216.56	216.39	215.85	214.89	219.02	216.36	217.32	217.25	217.69	216.81	216.82	219.36	215.44	216.28	218.87	216.02	216.79	216.08	218.39	216.19	216.48	216.08	217.01	215.39	216.19	217.98	215.53	218.67	215.8	216.3	216.15	219.12	219.56	216.27	217.84	217.37	216.9	218.7	213.76	219	213.17	217.2	216.12	219.75
208.61	210.58	209.49	208.23	209.49	208.26	210.32	206.59	211.41	211.71	210.9	207.41	209.44	210.37	208.39	208.27	210.02	207.84	207.55	208.98	208.24	208.59	209.41	207.69	209.34	208.2	208.43	206.68	207.77	209.64	209.71	207.43	207.38	208.64	209.63	206.71	207.53	207.72	207.81	208.32	210.33	210.21	207.6	207.38	208.96	207.95	210.03	207.53	209.65	208.59
208.64	209.24	209.06	210.9	208.1	208.59	207.32	207.51	210.16	208.02	208.43	209.85	206.99	208.61	210.19	210.29	210.7	209.58	209.11	208.46	210.66	207.11	207.35	209.26	208.95	210.17	209.1	209.1	208.48	207.02	211.42	208.28	207.42	207.62	207.45	209.16	210.37	208.31	208.88	209.06	208.37	209.79	207.22	206.44	210.25	209.06	208.76	208.17	210.21	209.6
207.42	208.54	208.53	209.9	209.55	209.06	208.46	209.57	210.14	206.17	207.76	210.15	208.66	207.77	207.34	209.28	208.6	208.62	209	209.14	208.84	207.88	207.02	207.61	208.72	208.5	207.64	211.3	210.29	210.49	207.56	208.58	208.01	208.13	210.58	208.87	208.53	208.63	206.74	207.69	207.79	209.38	210.08	206.89	206.2	208.88	208.4	208.67	209.4	209.44
210.65	208	210.52	207.72	207.81	207.73	209.98	206.92	208.73	209.34	210.13	210.73	209.77	209.35	206.28	210.16	207.49	206.84	209.5	208	207.75	207.04	207.65	205.13	209.67	208.37	207.94	207.86	210.85	208.81	207.87	207.57	208.87	208.91	208.41	209.02	211.69	208.19	208.08	208.54	207.25	210.9	208.56	209.17	208.07	207.93	208.21	209.36	210.31	208.29
204.4	207.34	207.05	205.36	206.21	205.67	207.05	205.99	207.12	205.73	205.37	205.51	207.21	206.71	206.04	206.41	206.74	207.87	204.66	203.8	205.72	207.02	206.13	205.75	206.34	207	207.26	204.75	208.42	205.95	208.8	207.39	208.05	206.8	204.23	207.06	204.08	208.37	207.22	205.52	206.41	206.8	208.17	206.21	206.55	205.97	206.68	206.31	205.87	206.8
206.46	205.95	204.47	205.15	206.62	204.42	207.06	207.19	206.56	204.92	206.31	205.33	207.42	207.51	205.24	207.91	207.29	206.57	207.14	206.21	204.74	207.17	204.32	207.98	204.78	207.38	207.51	208.62	207.62	204.66	207.34	205.75	207.7	208.07	205.27	206.88	208.32	205.41	209.16	206.48	205.82	204.61	205.84	208.29	206.69	206.18	208.08	207.19	206.84	206.87
218.32	216.4	216.73	213.84	215.59	216.27	220.47	218.26	215.79	216.78	217.95	217.46	216.02	218.64	218.01	219.36	217.49	217.53	216.38	216.52	218.65	217.14	217.66	217.43	216.68	220.08	216.6	216.6	216.99	216.37	216.39	216.45	218.58	219.03	215.65	218.66	218.84	216.14	216.27	217.57	218.08	218.43	216.24	218.36	218.02	219.47	217.13	216.49	219.05	217.56
208.25	209.4	207.02	209.13	208.57	207.94	208.19	208.87	209.54	208.68	209.42	210.79	210.72	208	211.38	206.1	207.5	208.3	208.39	208.57	208.67	208.06	207.67	211.47	206.8	210.31	209.27	206.89	209.52	207.91	205.78	208.95	210.74	209.23	208.71	210.24	207.59	207.1	209.03	211.27	209.34	209.88	210.17	210.11	209.05	209.23	205.6	210.35	208.76	207.82
200.77	200.85	201.26	201.74	198.22	203.17	200.56	197.06	200.02	201.61	199.54	200.03	199.55	198.45	201.41	198.02	202.05	200.35	200.28	200.38	200.81	201.58	199.18	201.87	201.71	200.99	202.45	199.77	198.29	200.01	198.69	200.59	199.69	201.2	200.58	203.65	198.63	199.36	201.35	200.58	201.59	200.29	198.81	202.92	199.25	199.6	200.12	204.11	199.82	201.71
207.47	207.69	207.83	207.47	210.85	207.87	208.86	209.8	206.85	208.17	208.27	210.12	207.88	205.89	209.68	209.33	209.98	208.99	209.73	208.36	209.77	210.08	208.99	208.31	208.1	207.12	207.14	208.02	207.69	210.17	208.56	207.71	209.46	208.18	207.8	207.76	207.24	210.45	206.03	206.69	207.56	208.24	209.74	210.15	206.89	207.59	208.19	208.77	211.26	207.12
207.56	207.42	206.77	208.82	209.53	208.9	206.02	207	207.14	208.82	208.77	207.55	207.55	208.36	207.3	208.88	208.18	208.01	208.53	208.68	207.73	207.48	208.19	210.08	208.75	209.26	204.54	207.79	207.83	206.09	208.76	208.92	209.24	209.42	208.04	208.12	206.83	209.41	206.7	208.3	209.36	205.75	206.89	210	206.74	206.82	206.54	206.2	207.03	205
212.09	213.53	212.21	210.37	212.01	210.53	213.12	214.3	210.71	211.89	210.73	212.91	209.66	211.46	212.96	211.29	213.35	210.1	212.38	212.45	210.02	211.03	211.71	211.11	214.89	211.49	211.67	214.03	212.5	212.01	212.95	210.02	210.26	211.11	213.48	212.65	213.57	209.67	211.47	208.47	212.9	210.83	210.03	211.09	212.28	209.82	214.1	212.03	212.76	212.16
207.95	207.69	209.8	208.31	209.6	210.39	207.44	208.53	209.18	208.65	208.64	207.74	209.07	207.73	210.76	206.99	209.94	209.53	209.48	208.38	207.13	207.32	208.9	209.02	206.93	205.99	208.51	210.21	208.58	209.25	207.82	208.64	205.39	209.92	209.1	209.2	207.37	208.79	209.74	208.39	207.16	208.36	208.68	208.31	207.31	207.11	208.87	211.13	207.17	204.35
210.49	213.23	210.02	210.96	211.96	213.39	210.58	209.09	210.6	212.79	212.48	210.29	211.21	212.89	211.57	211.95	212.71	211.84	213.77	212.02	210.36	210.58	211.88	211.32	212.2	213.33	211.27	214.07	212.42	212.41	211.26	210.18	210.98	210.68	211.84	209.75	211.98	211.71	209.1	211.94	213.16	210.52	209.67	210.4	211.27	211.04	211.39	210.73	212.03	212.33
209.78	208.33	208.45	209.19	208.31	206.18	208.73	208.31	208.06	206.85	209.02	208.08	208.73	207.35	206.88	209.33	206.5	209.21	209.17	207.38	208.44	208.21	208.59	209.82	208.92	210.25	207.13	212.16	207.08	210.23	209.57	209.45	210.29	208.08	207.79	208.27	207.63	210.18	209.54	207.93	209.69	207.9	209.41	207.67	209.88	210.16	207.22	208.59	207.29	207.56
209.82	210.02	206.33	208.32	208.52	207.11	208.12	210.62	209.87	206.56	209.73	209.61	210.52	206.81	209.1	208.8	206.48	207.74	209.31	209.63	208.09	209.74	207.99	207.04	204.86	210.2	208.8	208.77	208.04	208.67	208.3	207.65	207.57	207.17	210.46	207.6	208.02	207.47	208.16	210.08	208.75	205.57	210.53	207.78	207.22	208.62	208.36	207.37	209.86	206.83
209.06	207.69	208.56	208.57	208.8	208.36	206.6	208.76	209.95	207.9	206.61	208.44	207.86	209.41	209.23	207.46	207.11	207.93	207.96	207.62	207.81	210.31	207.99	208.74	207.17	208.91	206.1	207.37	206.73	206.51	210.04	206.92	208.8	207.32	204.84	206.62	207.33	207.8	208.72	210.32	206.48	207.71	207	208.57	207.36	206.3	208.15	209.23	206.54	208
215.94	214.99	220.65	219.01	216.03	217.31	216.88	216.83	215.99	217.69	217.65	217.61	217.78	217.64	217.33	218.28	216.66	219.48	215.65	217.98	217.31	217.92	217.74	213.73	217.48	217.43	217.21	217.99	217.59	219.28	216.86	217.46	215.57	214.48	217.14	216.74	218.52	216.59	218.44	217.78	216.9	216.13	218.2	218.58	216.95	217.54	217.35	217.11	216.88	216.12
204.96	203.88	203.73	199.82	201.8	202.77	203.4	202.45	201.94	203.03	201.97	201.91	203.05	200.76	201.65	202.51	203.86	200.99	202.37	203.84	203.35	202.73	202.12	203.31	200.16	201.24	203.27	202.19	201.17	202.48	202.7	202.64	202.91	201.55	200.88	202.3	203.35	202.29	201.88	203.86	202.37	201.7	205.65	201.63	204.44	201.83	203.44	202.85	204.04	202.75
201.67	198.66	202.55	201.09	200.88	200.69	199.43	202.34	199.78	201.69	199.75	200.28	200.44	203.04	200.49	200.54	198.29	200.62	198.71	201.54	201.72	199.49	199.96	201.16	199.9	199.63	197.35	198.77	199.12	202.09	198.71	201.79	200.71	199.26	200.08	198.99	200.23	201.85	202.02	201.4	199.36	200.9	202.43	200.94	200.38	200.57	199	202.56	199.53	199.45
196.9	200.03	199.76	197.67	199.66	197.01	203.09	199.59	198.85	200.01	198.27	198.81	198.46	199.92	201.2	197.29	197.72	200.19	200.49	199.69	199.31	198.74	195.63	198.93	199.83	197.76	195.23	200.83	196.56	198.44	197.61	198.27	201.7	195.87	200.52	198.66	198.4	199.09	197.64	200.01	200.01	198.78	199.95	197.27	200.5	199.02	197.59	197.08	198.4	197.44
207.86	207.35	207.38	209.47	207.95	209.37	207.95	209.88	209.68	208.29	208.22	209.58	208.74	209.97	207.94	208.75	208.51	210.65	209.9	207.72	209.92	208.3	208.55	208.3	207.42	208.34	210.36	206.69	206.86	210.37	211.02	209.72	209.56	208.22	207.7	210.18	209.56	208.89	211.24	208.76	211.56	210.1	206.16	207.32	207.47	209.13	210.37	210.06	209.51	208.74
214.64	211.19	213.37	212.95	214.47	214.52	213.57	213.72	213.03	213.52	213.5	213.12	212.84	214.76	211.9	213.02	211.87	214.89	212.35	213.47	213.24	211.94	211.91	214.6	211.74	213.79	211.56	213.72	215.19	214.55	212.69	212.44	214.58	212.61	213.99	212.3	210.13	214.85	213.18	212.73	214.17	211.98	211.41	213.62	215.68	214.37	213.74	209.22	213.25	213.57
202.03	201.43	199.6	199.55	200.65	201.34	197.79	197.67	198.42	197.31	198.58	197.93	199.74	200.06	199.27	198.67	197.46	198.18	199.31	199.48	198.03	199.36	199.61	199.06	199.22	199.94	199.58	197.92	199.4	199.53	198.98	201.41	200.5	199.2	200.93	201.46	198.51	199.35	198.53	198.4	197.61	202.18	199.47	199.96	199.22	198.85	199.97	196.99	199.37	196.72
208.39	207.25	206.79	209.54	207.73	207.87	208.19	208.61	208.41	205.26	205.21	206.27	208.64	209.26	208.8	207.93	209.15	207.38	207.52	208.67	207.89	208.21	208.48	209.64	207.46	206.97	207.1	208.65	209.55	207.68	207.6	209.04	206.68	207.14	207.54	206.25	206.21	208.58	207.95	207.34	207.33	208.07	206.76	206.64	207.56	208.07	208.23	210.44	207.56	207.96
218.17	216.48	215.96	216.72	218.46	215.77	217.07	218.16	218.07	218.29	217.86	217.3	219.6	215.69	216.87	217.08	217.92	217.96	218.58	219.21	218.37	217	218.86	216.95	217.69	218.7	216.85	217.77	216.82	216.33	217.55	218.68	218.81	214.03	217.44	217.14	216.14	216.7	217.29	216.3	219.72	219.35	217.75	217.48	218.98	218.01	215.52	217.86	220.56	217.97
198.93	202.81	199.26	198.91	199.24	197.89	198.31	200.18	201.17	198.42	197.94	201.06	199.05	198.75	199.66	197.54	199.77	201.81	197.6	197.6	199.7	199.2	198.84	199.47	199.83	199.61	202.26	197.95	199.21	199.3	201.86	198.94	199.4	197.18	199.4	196.67	199.66	200.21	198.76	202.55	199.54	198.94	198.95	199.04	200.32	199.95	198.56	197.96	197.6	198.13
216.89	213.7	215.74	217.04	218.54	213.93	218.08	217.76	216.81	217.82	217.97	215.86	215.3	216.86	216.01	217.84	216.46	217.25	215.73	218.2	216.09	217.81	216.83	214.42	218.86	218.73	215.61	216.27	216.68	216.1	218.09	217.77	216.46	217.34	214.68	214.65	216.94	216.97	215.74	219.45	216.04	216.67	215.75	216.3	216.58	215.75	216.66	218.42	219.26	217.57
207.97	208.85	209.25	205.53	208.93	207.9	209.39	207.66	206.1	206.99	207.45	209.23	207.7	208.04	207.85	208.67	207.16	207.7	209.92	208.21	208.65	205.71	208.35	205.98	205.91	208.34	208.5	206.95	207.96	208.99	207.57	206.4	208.04	206.52	208.71	207.94	208.69	207.67	206.29	205.75	207.9	206.76	207.45	211.11	209.17	205.07	205.63	208.74	207.92	207.36
203.68	202.74	201.68	203.63	201.17	202.13	202.8	200.91	199.19	202.74	199.84	200.93	201.26	201.49	199.67	200.3	199.12	202.09	200.9	200.86	201.38	202.98	198.49	201.33	199.16	202.75	202.31	201.68	203.03	201.75	201.17	203.21	201.02	201.39	201.61	201.66	203.37	202.35	203.18	201.95	200	202.08	201.41	203.33	199.04	201.45	200.53	200.54	199.72	201.63
214.36	211.31	210.63	212.6	212.49	212.61	213.65	211.43	211.22	211.97	211.4	214.19	210.92	212.41	212.67	213.46	210.47	212.51	211.91	211.86	212.23	210.32	212.34	211.44	208.41	213.85	213.72	214.6	209.22	211.78	211.86	209.25	211.75	210.29	210.94	211.15	211.45	211.94	213.12	210.3	211.25	212.33	212.55	213.75	210.85	212.38	211.06	208.09	210.38	211.2
216.96	215.46	217.52	216.7	218.78	217.79	216.65	219.44	216.04	217.22	216.59	214.14	213.39	216.79	214.73	219.53	217.55	215.51	218.34	216.73	216.32	217.32	218.53	216.84	216.87	218.58	216.24	219.47	217.12	216.74	217.56	216.86	215.68	216.31	216.19	217.68	217.18	215.17	214.64	218.4	216.56	219.47	214.72	217.25	217.92	217.63	216.09	217.18	216.41	216.52
202.99	203.4	204.18	203.75	205.76	205.67	203.08	205.8	205.85	203.77	201.33	206.07	207.46	204.54	204.57	205.03	206.27	204.87	205.43	204.69	205.54	206.68	204.28	206.76	207.07	204.97	206.99	205.34	205.06	203.32	202.47	206.53	205.07	205.46	206.21	207.43	204.47	204.96	205.78	204.8	205.36	205.84	204.89	205.55	206.43	203.76	203.96	204.21	206.61	206.8
203.76	202.91	203.36	203.31	205.03	204.35	203.94	203.82	205.36	200.79	204.91	203.33	202.7	203.83	204.95	203.92	201.75	204.29	205.86	202.17	204.69	204.85	204.6	203.55	203.79	203.88	205.63	204.81	204.18	203.81	202.4	205.47	203.88	204.95	205.12	204.32	202.99	203.82	204.23	204	206.58	204.19	204.6	204.97	202.61	204.42	203.68	204.55	203.15	206.03
215.16	218.07	213.18	217.82	216.69	215.57	217.61	216.44	217.85	216.48	215.81	216.73	217.95	217.41	214.91	218.52	218.68	216.74	217.6	216.42	216.55	215.72	216.07	214.84	218.34	216.11	217.32	216.75	219.22	218.29	215.12	215.88	215.27	217.13	217.35	218.32	214.87	217.83	216.59	218.35	216.51	216.63	216.47	215.35	218.09	219.13	217.37	216.27	214.01	215.92
203.24	203.26	204.65	205.22	204.36	203.74	203.96	203.75	202.94	205.59	204.31	204.71	205.71	203.14	202.99	204.05	204.06	203.43	203.91	204.92	203.58	203.54	204.84	206.8	203.61	204.19	202.48	201.24	203.8	205.09	203.29	204.01	205.27	202.21	201.32	202.89	202.29	204.31	202.44	203.78	205	205.14	203.21	205.4	202.57	203.09	205.22	203.36	203.65	205.84
214.93	212.79	215.92	215.11	213.4	216.43	213.92	214.99	213.27	213.76	212.81	214.17	212.97	214.37	213.34	215	213.37	212.33	214.59	212.72	215.14	212.75	212.42	212.15	211.29	213.03	212.36	214.57	213.97	213.6	214.83	213.79	212.65	215.34	213.86	214.72	213.42	211.88	214.17	215.66	212.65	215.38	214.3	211.86	214.69	213.59	212.73	211.68	214.02	214.06
203.45	204.49	204.9	203.71	202.54	201.32	204.46	204.02	203.63	203.68	203.13	205.77	203.11	203.39	206.09	204.14	204.22	201.77	203.35	202.47	202.16	203.96	203.69	204.32	202.56	204.06	204.76	202.91	203.96	203.09	205.37	205.42	206.37	203.96	204.37	204.76	203.55	201.91	206.78	204.69	205.86	206.01	204.22	204.68	203.5	204.48	204.08	201.56	201	202.84
199.28	199.95	197.82	198.34	200.32	200.26	198.4	198.99	200.76	197.46	198.6	198.97	198.04	199.43	199.99	200.53	199.08	197.85	198.04	200.08	198.84	198.87	199.25	198.36	198.93	199.43	199.14	199.26	198.99	201.01	197.55	198.7	199.35	198.94	200.27	199.78	199.03	200.26	199.12	198.29	200.11	201.1	198.68	199.02	198.01	200.03	197.6	200.44	197.77	200.63
206.27	206.55	204.19	208.11	206.15	205.16	206.46	208.43	204.44	205.2	206.47	207.22	206.01	205.45	205.62	205.59	207.28	204.4	204.17	203.37	204.04	205.91	207	202.1	206.62	205.6	205.05	206.96	205.24	207.49	203.32	207.46	205.26	205.97	206.3	205.34	209.06	205.54	206.66	206.81	206.34	206.99	206.04	207.56	205.3	204.36	206.74	206.79	204.78	206.12
209.76	211.53	210.79	207.71	208.35	209.06	208.62	210.15	210.78	206.94	209.53	209.1	209.23	208.02	210.3	209.53	209.06	209.43	207.38	206.81	210.47	209.92	210.94	209.78	208.78	208.3	209.17	210.02	208.17	207.39	209.61	210.1	208.63	208.3	209.21	209.09	208.01	209.8	209.88	208.09	205.62	209.01	207.44	208.31	209	208.6	208.76	208.79	208.16	207.64
205.04	207.89	206.1	204.37	206.02	205.47	206.32	205.38	206.27	205.44	208.75	204	207.56	207.14	205.91	207.4	207.6	205.57	204.92	206.27	208.04	207.51	206.55	206.15	207.01	205.76	206.27	206.65	204.36	207.49	204.66	206.35	205.84	207.09	208.12	206.95	204.52	207.88	205.88	207.55	204.2	207.24	207.89	205.49	205.85	206.37	205.65	208.5	207.62	208.76
204.56	203.52	204.64	206.66	205.27	204.05	206.28	203.57	205.79	204.82	206.2	203.68	204.46	203.78	203.96	203.74	205.15	207	204.44	202.71	204.02	203.84	203.82	202.18	204.98	205.76	205.74	205.85	206.71	205.09	205.28	202.74	204.45	204.85	205.42	205.39	205.59	206.17	205.33	206.53	206.11	203.99	203.64	202.94	204.92	203.08	200.13	204.14	204.76	202.53
211.63	212.21	211.75	212.06	213.54	210.78	211.61	211.93	212.32	212.29	211.95	212.74	212.51	210.2	209.49	212.51	207.67	211.23	212.68	211.75	212.19	211.69	210.7	213.5	210.82	211.07	211.44	213	209.48	212.16	212.12	210.96	208.06	212.39	211.04	209.7	210.77	212.33	213.23	214.46	212.01	209.94	210.81	212.22	210.65	214.42	212.06	210.84	212.61	211.71
202.22	202.22	198.15	200.81	200.58	199.2	199.95	200.28	201.02	200.34	202.08	202.41	198.24	199.76	201.49	199.25	200.44	201.18	200.99	201.05	201.66	200.42	198.94	200.43	200.86	201.17	202.39	200.54	200.42	199.59	201.37	200.66	200.57	199.78	200.92	202.44	201.93	200.56	200.35	200.79	200.53	200.92	200.99	201.75	199.39	199.98	197.77	201.11	198.67	202.78
199.41	199.6	200.31	199.85	199.85	199.07	201.1	199.74	200.51	199.81	200.53	200.13	201.6	199.25	200.13	199.48	201.14	202.36	199.98	199.44	199.84	199.24	200.49	199.66	201.92	201.74	201.32	199.08	202.3	201.05	198.62	199.72	199.47	199.64	201.2	200.09	199.36	199.34	199.34	199.63	202.72	200.67	203.85	200.43	201.05	200.18	199.58	198.15	200.83	200.57
211.93	212.09	214.66	212.3	211.52	212.18	212.25	214.41	209.63	212.46	212.84	212.25	211.76	213.4	211.83	215.25	211.79	212.79	213.81	213.31	212.53	214.44	212.59	211.96	210.88	212.86	212.82	212.05	214.95	212.47	212.48	212.14	214.87	211.39	212.14	211.69	212.98	213.7	212.18	211.91	211.6	211.56	213.83	212.58	211.37	214.66	213.38	212.09	214.85	213.13
210.12	207.53	204.08	210.19	208.59	208.99	207.8	208.01	208.33	206.02	206.79	209.01	208.28	210.44	209.29	210.42	209.83	208.58	208.86	208.43	207	212.53	209.65	208.28	208.09	210.75	208.56	208.46	208.32	206.96	210.3	209.1	209.45	206.67	209.52	207.36	210.08	209.06	208.66	209.61	209.32	207.07	206.7	207.67	209.07	208.99	209.43	210.03	209.19	207.61
198.39	198.48	202.18	198.04	199.39	199.84	199.65	198.16	197.6	197.56	200.46	200.39	200.62	200.63	200.41	200.41	199.58	199.33	197.56	202.04	199.77	198.35	199.83	201.17	199.9	201.01	198	197.84	197.59	201.03	198.9	198.49	198.73	198.72	199.46	200.9	200.97	197.98	199.31	199.3	200.43	201.32	200.77	198.52	200.78	196.62	198.88	199.09	200.22	200.19
202.68	205.57	205.88	203.1	204.85	204.11	203.91	203.06	204.5	205.29	206.23	204.96	205.99	204.15	205.01	206.74	204.07	205.89	202.24	204.12	207.46	204.4	203.78	203.32	203.37	204.44	204.33	203.98	205.91	204.43	207.2	206.48	204.35	205.97	204.34	206.77	205.69	203.77	205.7	205.24	202.66	203.22	205.31	203.61	204.7	206.02	205.29	204.67	205.14	201.55
208.3	206.85	205.29	208.71	209.44	206.76	208.02	208.63	209.27	208.56	206.57	208.53	208.62	208.14	206.21	206.76	205.41	206.92	206.97	209.03	206.57	207.55	206.11	209.11	207.79	206.88	206.51	205.46	207.64	208.17	207.53	206.02	206.05	206.95	205.85	207.07	208.32	206.79	206.73	207.9	209.28	208.03	205.47	208.8	209.63	207.77	207.54	208.77	208.65	207.81
212.01	212.17	212.16	212.32	211.84	212.2	211.78	212.02	213.36	211.81	214.14	213.11	211.47	211.3	213.4	210.48	211.55	212.29	212.33	213.01	210.76	211.74	213.44	213.38	211.65	211.67	213.25	212.8	213.08	213.24	211.2	214.8	210.83	212.06	214.35	213.45	212.45	211.79	208.93	213.14	211.43	212.06	211.64	211.19	214.21	213.11	210.45	210.86	213.43	210.46
207.24	210.14	207.77	208.53	206.69	207.12	209.51	209.7	207.2	209.38	210.25	209.09	207.83	209.99	208.02	209.62	208.94	210.22	208.54	206.88	212.65	209.85	209.43	207.2	208.03	210.28	209.41	209.43	208.04	207.02	210	208.29	204.42	208.15	209.2	210.98	210.09	207.5	207.3	207.42	209.57	208.25	210.1	206.77	208.03	208.57	209.05	210.26	207.51	208.03
207.58	207.99	207.27	207.43	206.26	207.47	207.49	207.63	209.08	206.49	208.54	209.08	208.33	206.07	207.54	204.73	208.22	209.13	209.14	208.46	208.5	208.8	207.11	206.68	207.44	208.62	208.29	208.01	210.29	207.41	208.41	207.67	206.63	207.59	207.78	206.37	205.33	209.93	205.94	208.06	206.75	207.89	206	204.03	206.87	207.61	207.77	207.51	207.98	208.71
209.3	208.22	208.21	209.19	207.48	209.04	209.85	209.01	209.05	207	207.68	211.98	209.02	210.9	209.39	208.08	210.82	209.64	209.28	208.46	207.46	209.1	207.4	208.28	210.3	209.92	210.69	206.33	207.67	208.5	207.22	206.98	207.15	208.19	207.45	206.74	207.85	207.17	209.53	209.42	209.51	209.97	208.02	211.88	210.62	206.96	209.75	210.85	210.16	208.5
205.1	207.23	206.07	205.54	206.42	204.49	204.73	205.19	207.33	207	205.13	206.25	207.27	205.25	206.52	207.72	204.6	207.12	208.49	206.54	202.61	206.02	204.12	207.4	207.49	208.15	206.27	205.68	206.9	207.54	206.68	207.09	207.84	205.59	207.22	202.78	207.26	208.68	206.49	205.98	203.28	208.02	207.47	203.86	206.76	206.95	205.36	207.31	207.59	206.27
207.56	207.99	208.82	208.27	209.37	209.79	210.56	208.79	206.38	207.6	209.63	207.4	208.02	209.64	208.91	206.95	207.6	208.28	207.1	209.22	210.63	208.31	208.36	208.03	208.27	208.99	207.72	209.04	209.06	209.42	208.44	207.38	207.12	207.85	207.22	208.85	209.55	207.73	209.72	209.3	208.86	210.59	208.72	208.12	210.85	209.5	207.49	207.59	208.56	209.34
199.71	202.23	202.75	198.44	199.66	198.27	200.08	198.16	199.08	198.88	198.43	197.84	199.92	200.31	200.52	200.03	199.85	196.83	199.81	198.85	200.21	200.46	198.78	199.08	198.46	199.1	197.63	199.33	199.88	200.1	200.2	198.71	197.64	197.35	201.17	198.41	199.63	199.45	196.99	200.04	199.19	199.92	200.33	199.78	200.48	196.79	199.05	199.12	196.9	199.66
210.53	210.39	211.42	211.56	213	211.78	211.84	211.72	212.4	210.76	211.6	209.14	212.04	212.06	211.24	212.1	212.03	211.34	212.43	211.39	212.1	212.18	213.51	211.88	209.89	213.02	212.27	212.21	211.81	212.63	210.35	213	210.75	211.88	210.73	210.37	211.09	211.02	212.37	212.88	210.67	212.43	211.05	212.45	212.32	212.45	210.85	212.33	212.34	213.66
195.74	197.27	194.33	194.06	193.64	193.68	193.49	193.83	191.2	195.27	192.86	196.72	193.36	195.91	196.27	193.29	194.39	194.6	196.12	193.8	195.21	194.24	193.8	195.54	195.27	193.53	194.84	193.01	193.25	195.02	193.56	194.45	194.94	193.72	194.64	196.3	194.36	193.94	192.66	193.43	192.47	194.18	190.79	194.42	195.08	195.41	191.97	195.77	193.65	194.75
196.33	196.81	199.65	199	198.53	197.97	199.14	198.74	199.23	197.33	199.27	198.69	196.43	197.41	196.05	195.4	194.29	198.84	199.73	197.69	197.79	197.78	199.28	199.28	197.87	198.66	197.84	199.11	197.82	197.77	197.09	198.06	198.04	199.22	200.22	200.24	196.27	198.75	198.97	198.71	198.92	197.42	198.13	196.09	198.8	198.17	199.74	198.49	197.74	195.22
208.29	210.15	204.78	209.38	206.65	207.59	209.86	208.88	208.56	206.97	208.96	207.75	210.99	209.82	207.71	205.97	207.57	206.98	207.49	207.48	208.22	205.36	208.31	207.42	207.78	207.78	209.26	208.82	206.79	207.1	208.32	206.53	207.78	207.78	208.48	206.84	206.68	204.63	206.81	207.74	208.89	207.38	206.97	208.11	208.73	207.96	205.15	209.52	207.62	206.02
207.84	211.51	208.87	208.27	207.67	208.4	211.94	210.98	210.49	210.72	208.89	211.26	208.58	208.19	211.63	208.15	210.01	209.47	208.81	210.82	210.39	209.2	210.5	208.63	209.81	209.83	208.25	210.49	210.58	209.83	210.2	210.41	211.2	210.22	209.61	209.28	209.53	207.66	209.65	208.36	210.63	210.25	207.91	209.39	210.85	210.16	210.02	209.3	210.3	209.32
205.68	202.82	203.92	205.4	202.72	201.65	203.76	202.59	204.86	206.25	204.59	204.14	203.44	204.88	202.46	203.98	203.46	204.45	203.9	204.77	201.96	203.71	205.33	204.86	204.27	205.09	204.19	203.01	204.48	202.33	204.96	203.04	204.03	204.49	204.3	205.3	206.68	205.6	205.58	202.97	204.13	203.69	206.4	203.42	204.9	204.33	203.63	199.65	202.19	203.2
206.52	206.99	209.63	208.35	208.33	205.81	207.12	206.91	207.64	207.23	207.6	208.35	207.65	208.4	206.12	205.12	207.7	207.59	209.02	207.26	206.36	206.9	207.45	205.6	209.02	207.51	209.48	205.82	207.67	209.18	208.19	208.38	209.26	206.93	206.58	205.93	205.96	207.39	208.51	207.12	206.76	207.89	206.12	207.36	208.93	208.68	206.76	207.36	205.85	209.08
210.18	212.09	213.34	212.72	211.25	210.49	212.05	211.28	210.74	209.52	210.66	210.51	211.34	211.94	212.78	211.39	211.48	212.68	211.42	211.37	210.29	210.82	213.07	211.5	211.47	211.82	211.73	211.39	213.06	210.67	211.51	212.7	213.13	211.68	209.74	213.73	212.06	212.24	211.71	211.76	212.95	211.94	211.03	210.53	211.29	212.97	214.61	211.95	211.22	212.58
201.27	200.18	201.34	202.19	197.2	200.37	202.03	200.53	200.48	199.87	199.41	200.84	200.96	200.37	200.59	202.08	201.65	198.06	201.12	200.41	201.54	201.05	199.53	200.36	198	201.24	199.51	202.69	199.28	200.98	200.3	201	200.52	198.98	202.07	201.56	201.99	200.26	201.22	198.83	200.06	199.74	200.15	201.41	199.75	200.61	204.22	201.42	200.29	201.83
200.73	201.98	203.55	200.23	202.77	202.8	204.23	201.82	201.37	200.92	200.54	202.72	201.16	203.33	202.22	202.23	202.76	202.39	203.63	203.39	202.7	200.81	203.04	203.31	201.45	200.71	205.19	202.29	200.71	203.02	201.42	202.65	203.25	205.39	200.79	203.33	202.74	201.07	200.56	201.42	203.95	204.07	203.26	200.78	204.09	201.73	202.37	204.7	200.75	201.46
210.33	213.49	212.17	212.59	211.36	211.79	212.1	212.36	211.97	210.14	212.4	210.79	210.78	211.06	211.1	213.13	209.43	212.89	211.23	212.44	213.74	211.54	208.7	208.76	212.25	210.48	208.56	213.77	211.92	210.57	212.64	212.16	211.38	209.44	209.7	213.88	210.41	211.5	209.89	211.38	212.9	211.64	211.33	213.45	212.4	212.5	212.71	211.12	212.7	211.17
199.63	199.95	199.79	198.43	201.18	201.6	197.14	198.42	200.61	200.89	199.22	199.11	198.36	200.46	196.6	199.86	198.16	200.4	197.83	200.83	200.14	197.97	200.58	199.2	200.39	198.9	200.52	198.25	199.71	198.59	197.5	200.8	201.96	200.02	200.53	197.65	199.71	199.49	198.65	197.43	197.62	199.08	200.02	200.48	198.87	198.76	199.9	197.84	198.85	199
200.43	204.04	202.77	203.46	201.1	202.84	201.84	201.52	202	205.22	202.45	202.73	202.25	203.09	205.46	203.89	201.31	201.69	203.57	204.23	201.16	201.05	205.68	203.5	203.45	201.96	204.61	201.02	203.73	200.92	201.83	201.67	206	202.6	203.96	202.25	203.56	204.14	204.06	203.95	201.89	201.96	203.57	202.26	202.74	204.01	200.81	202.94	202.54	202.68
204.08	204.28	203.16	204.99	203.89	204.18	206.03	202.08	201.88	201.67	203.89	201.11	205.55	203.06	203.22	204.18	204.21	205.51	203.5	201.47	203.53	202.06	203.62	204.38	202.54	201.01	204.15	204.12	204.96	205.43	205.13	203.39	201.73	203.78	203.45	203.09	205.2	204.03	206.19	204.92	203.28	202.65	202.63	202.61	205.52	201.86	204.02	204.24	205.12	204.41
212.19	211.61	214.11	211.55	212.46	209.89	213.6	211.41	210.15	211.58	208.84	212.93	213.17	211	210.75	212.75	212.36	210.52	214.25	208.9	210.78	211.17	212.83	211.6	213.56	211.45	212.31	210.63	209.79	212.33	212.85	210.43	210.65	210.53	213.92	210.5	211.27	211.94	209.96	211.17	213.78	211.66	212.68	211.5	210.76	210.63	209.27	212.99	211.67	212.02
210.44	208.69	207	205.79	209.24	210.14	205.8	209.08	208.37	208.6	207.57	206.04	209.46	207.29	209.17	206.67	208.37	207.4	206.39	207.41	209.31	206.83	208.96	207.25	206.5	209.76	205.65	206.6	208.73	206.37	209.24	208.94	208.86	207	205.87	206.68	209.58	205.76	209.77	207.84	204.7	207.92	207.95	207.75	206.95	207.71	206.76	207.95	208.43	210.19
196.13	198.37	199.29	199.21	199.87	198.23	198.67	200.89	201.27	200.19	200.21	200.62	198.32	201.22	200.18	196.43	198.32	201.1	200.65	198.5	201.35	201.17	201.83	201.11	200.5	200.16	199.98	199.86	201.21	199.68	201.14	200.3	199.14	199.97	200.61	200.33	200.2	199.7	199.21	200.97	197.96	200.15	198.06	199.47	199.95	200.18	200.86	200.72	199.47	200.15
204.87	206.34	206.44	205.79	206	207.3	205.42	206.69	204.05	206.77	204.7	205.05	207.06	208.03	205.57	206.95	205.37	205.75	204.89	208.7	204.85	207.5	205.35	209.24	205.32	205.84	203.39	206.88	206.09	207.42	206.93	205.8	205.78	207.08	205.3	206.22	207.91	206.92	206.53	209.03	206.42	207.21	207.23	205.79	205.75	208	204.71	206.89	207.43	210.37
212.48	213.8	210.81	213.75	212.26	213.74	212.11	212.57	210.37	213.25	213.41	213.79	212.04	213.88	212.51	211.91	213.05	213.63	211.75	211.35	214.01	215.53	210.96	211.36	212.05	212.89	212.8	213.99	212.63	212.85	211.46	212.1	214.23	210.34	211.81	211.57	212.97	210.08	211.19	213.82	212.16	212.57	211.95	212.74	211.31	210.32	212.45	212.51	210.84	210.14
206.08	208.51	210.11	208.12	208.84	208.27	208.24	212.94	206.36	210.77	207.64	208.29	209.68	210.02	207.7	208.45	208.22	208.9	207.69	207.71	207.65	209.97	207.68	207.59	210.54	209.57	207.92	206.05	207.66	208.19	207.79	209.93	207.56	206.73	210.22	207.52	208.25	208	209.4	207.5	209.12	208.3	209.45	207.19	208.87	209.12	207.94	208.05	207.07	208.3
217.02	219.29	219.59	216.12	215.78	216.45	217.53	216.11	216.29	217.2	218.72	216.32	217.21	218.33	214.33	218.61	216.82	220.97	216.64	217.1	215.14	220.31	219.68	216.33	217.75	216.67	215.47	220.33	216.43	217.29	217.5	219.69	217.2	217.74	216.92	219.48	217.57	217.53	214.63	218.42	219.44	215.43	217.56	218.01	215.56	219.03	216.67	219.03	217.45	218.71
199.08	199.12	197.87	201.41	199.9	202.33	199.23	198.03	200.4	197.69	200.29	196.69	197	200.37	200.68	201.17	198.72	198.88	201.57	197.54	198.25	201.23	200.54	199.84	198.77	198.45	199.36	198.91	199.03	202.09	200.12	198.88	201.38	199.42	198.24	202.5	200.35	204.15	199.86	200.29	198.9	199.66	199.87	198.29	196.76	201.22	198.72	198.18	198.94	199.53
220.66	218.69	217.44	217.98	218.13	219.29	219.41	219.39	218.31	219.37	217.71	216.4	219.28	217.23	218.4	217.53	219.8	216.53	215.85	216.91	219.55	220.08	217.99	219.49	217.32	217.79	216.7	217.98	215.18	218.47	218.16	218.07	219.24	216.58	218.91	217.55	218.7	217.43	217.12	217.23	220.13	218.46	218.26	216.41	218.17	217.23	216.35	217.71	218.88	219.54
198.01	199.92	197.96	199.62	196.85	202.51	197.53	198.94	199.89	201.36	197.76	200.63	200.03	197.85	196.46	197.74	198.07	201.15	197.41	200.42	197.72	199.64	200.9	199.51	199.37	199.61	199	202.26	201.03	200.15	198.04	199.34	197.31	198	200.57	199.03	203.12	199.6	197.91	198.94	196.08	198.54	201.01	198.75	195.51	198.19	200.07	199.58	198.49	199.47
207.42	208.86	206.03	207.15	207.59	207.4	206.01	207.19	206.26	206.15	206.21	208.24	207.85	206.89	207.49	207.02	207.53	208.85	207.41	205.37	204.82	208.85	207.89	206.31	207	207.82	207.11	206.49	206.36	209.43	207.8	207.9	206.47	209.89	205.62	205.77	207.68	208.06	207.67	208.01	208.84	209.83	206.98	208.05	207.51	209.02	207.59	204.52	208.05	207.47
203.08	203.21	202.95	202.03	204.48	202.64	204.84	202.2	202.76	200.85	202.94	201.27	201.51	202.39	204.31	201.16	200.65	204.03	203.15	204.39	200.5	202.79	202.14	203.19	203.14	199.23	201.67	205.08	199.8	201.23	201.73	201.43	203.25	202.45	201.45	203.14	202.07	204.09	201.91	203.12	201.69	202.37	201	202.63	202.78	202.5	203.54	202.72	203.27	202.51
198.59	201.28	198.5	199.85	198.66	201.42	199.94	198.6	197.86	198.68	199.41	199.42	198.56	200.45	196.57	198.26	200.46	199.03	199.54	199.61	197.99	199.95	199.73	199.86	197.23	199.04	198.45	197.64	198.98	199.27	198.3	201.16	198.46	198.88	198.53	200.17	198.48	199.84	199.3	200.22	198.95	199.69	200.16	200.41	199.71	201.89	197.69	197.98	197.98	199.87
202.53	201.91	205.55	203.93	203.57	201.3	200.74	201.2	203.72	202.26	200.03	202.54	203.41	205.38	201.35	202.1	202.04	205.07	202.84	202.84	204.54	202.91	200.38	205.41	202.54	204.24	201.03	202.41	202.35	202.3	200.11	203.36	202.53	204.27	203.93	201.27	204.84	202.67	202.37	204.9	201.73	202.52	204.17	203.15	201.39	201.78	203.68	201.66	202.71	203.22
204.2	205.4	203.33	203.31	204.47	203.16	202.25	206.01	202.89	205.54	204.37	203.27	201.44	201.86	203.04	203.74	204.92	204.57	204.19	203.13	203.17	205.21	207.05	201.42	204.19	203.06	204.54	202.59	204.3	205.05	202.82	202.64	200.62	205.56	203.92	206.16	206.27	204.28	204.13	202.04	202.62	207.2	205.04	203.06	204.01	204.49	203.95	201.88	205.28	203.46
209.41	209.14	208.81	205.56	207.76	208.33	206.32	211.5	211.3	208.16	209.26	210.19	212.53	207.73	209.6	208.38	210.05	209.34	207.22	206.7	208.36	208.45	209.59	208.88	207.77	209.37	209.15	208.95	209.41	207.87	207.59	209.28	210.77	210.21	208.41	207.95	210.5	207.47	209.55	209.1	208.34	208.46	208.72	208.08	209.24	206.99	208.23	210.58	207.17	211.31
200.02	199.37	199.62	199.77	198.78	201.01	201.39	197.97	202.11	200.88	201.27	199.93	201.08	201.68	199.89	199.26	199	198.07	199.04	201.88	199.77	199.97	201.62	198.17	200.26	198.98	199.29	200.31	200.53	202.27	200.66	203.3	201.23	201.59	199.97	200.34	199.87	201.23	201.32	199.58	201.75	202.26	199.44	199.19	201.17	199.51	199.87	197.88	199.82	200.32
214.12	214.61	213.41	213.24	212.76	213.15	212.2	212.95	213.67	210.98	211.43	214.38	212.59	212.32	213.2	216.29	214.26	210.78	213.21	213.07	212.25	212.91	212.48	211.44	211.25	212.26	213.46	210.38	212.4	212.05	213.24	215.89	213.58	211.7	213.64	213.14	211.55	213.53	212.68	214.29	211.22	212.47	211.47	213.14	214.38	212.26	211.49	211.24	212.63	212.1
209.37	208.8	209.95	207.63	207.38	208.24	210.06	209.77	208.14	207.94	211.11	208.66	206.72	208.41	206.48	207.68	212.94	211.05	210.08	209.51	209.22	209.75	207.93	209.16	209.13	207.29	207.7	207.59	208.39	210.19	208.23	211.44	206.88	210.78	208.41	209.64	207.74	209.1	207.95	209.52	208.4	208.13	209.84	210.56	207.44	210.16	210.67	207.69	208.12	208.19
214.01	214.73	213.31	212.81	213.9	209.94	211.99	212.88	211.57	212.96	214.51	215.47	211.48	212.39	215.7	213.07	213.77	214.7	214.22	214.02	211.54	213.48	215.43	213.89	211.17	212.83	212.64	211.47	213.51	215.8	214.11	212.78	214.82	213.36	213.29	212.35	212.46	211.82	216.34	213.55	211.5	211.85	211.64	214.41	213.64	211.89	213.23	209.83	212.89	212.57
210.43	209.25	206.07	208.77	208.8	208.09	206.75	208.96	208.79	205.62	207.74	210.65	207.14	208.06	207.74	208.44	208.81	208.56	208.26	209.64	208.62	210.23	208.26	208.44	206.49	207.07	206.78	206.54	207.91	208.92	207.28	209	207.71	209.92	209.99	205.65	208.68	207.16	208.76	208.48	208.42	208.57	208.05	206.86	208.42	208.37	206.59	209.95	207.86	209.26
208.46	206.65	207.46	210.17	208.21	207.91	207.08	207.72	207.48	208.78	209.05	209.04	207.37	207.59	207.04	205.95	207.81	208.47	206.81	210.42	208.87	205.23	208.29	206.87	206.22	207.97	209.8	208.02	205.85	206.93	211.34	205.29	209.78	210.82	208.49	207.49	207.53	207.98	210.42	206.62	208.22	208.08	204.59	209.95	206.76	208.37	208.44	208.57	207.41	205.42
205.81	204.52	203.44	205.65	204.23	204.15	205.62	204.75	206.67	203.71	203.93	206.85	206.08	202.83	203.98	205.16	203.18	204.56	206.98	204.59	204.34	204.3	204.89	204.61	205.97	206.5	205.73	206.35	203.84	203.89	203.33	204.65	204.1	205.37	205.09	204.88	205.19	204.56	204.43	205.34	206.91	204.28	204.52	204.88	203.34	207.92	205.6	204.88	203.67	205.82
216.95	216.66	214.24	216.74	217.79	217.32	216.51	217.26	217.35	217.88	216.69	215.47	217.96	215.01	217.47	218.38	216.72	216.33	217.66	217.34	216.54	217.93	217.53	213.31	218.07	218.22	217.72	216.31	215.73	218.5	216.89	217.47	218.73	219.69	216.68	213.39	217.03	215.65	218.08	217.96	217.61	217.96	215.51	217.25	220.44	218.43	212.78	217.54	215.75	217.61
192.69	193.33	195.37	194.44	194.46	194.88	195.06	194.01	193.17	194.17	193.67	192.36	193.96	194.08	196.87	196.67	192.61	194.33	196.94	195.79	194.69	192.94	195.09	193.12	194.1	194.54	193.37	194.54	195.56	194.75	193.93	196.44	196.69	194.18	193.28	194.98	193.94	197.37	193.8	195.41	195.47	192.89	194.59	192.68	195.58	195.88	196.2	194.07	195.03	194.27
211.76	210.13	209.77	210.76	211.5	211.08	212.39	211.73	213.67	211.8	210.88	212.69	210.06	213.35	210.24	209.26	210.92	211.45	212.3	214.98	212.18	212	210.42	212.96	211.44	211.91	211.71	212.32	211.42	210.11	210.43	211.15	214.02	211.5	213.31	213.65	211.29	211.6	210.11	210.24	213.38	212.97	209.87	211.03	212.47	210.88	214.31	210.89	210.45	213.94
[truncated: 749 more rows]
[truncated: 150 more columns]
