# Supplementary material for: Genetic dissection of main and epistatic effects of QTL based on augmented triple test cross design
Source: PLoS One. 2017 Dec 14;12(12):e0189054. doi: 10.1371/journal.pone.0189054 (PMC5730204; doi:10.1371/journal.pone.0189054)
Supplement: S6 Supporting Information — (ZIP) [file pone.0189054.s006.zip › z1_1900_0.5_5.csv]

207.84	208.64	208.04	207.33	209.61	209.24	207.6	210.18	207.36	205.53	208.44	206.08	208.68	205.7	211.43	208.73	205.83	208.69	206.29	207.82	208.06	211.41	207.8	206.05	207.99	207.39	206.59	206.38	212.18	208.32	208.56	209.22	205.03	206.98	206.65	208.03	208.56	208.8	208.13	208.28	208.18	207.89	206.91	208.02	208.14	205.01	207.46	202.9	207.39	208.32
209.29	208.67	208.62	206.46	207.81	209.12	203.65	208.84	205.61	208.28	209.13	206.49	208.81	206.79	209.68	207.95	205.9	207.22	205.48	210.36	210.18	209.13	205.01	207.09	207.9	212.89	208.78	208.43	205.18	210.6	206.21	207.03	208.25	212.64	210.57	209.64	205.43	203	209.37	207.74	206.58	210.29	207.87	209.49	206.08	207.4	210.26	208.04	206.87	208.4
208.29	208.84	206.83	211.15	209.27	210.98	207.65	209.22	205.59	209.46	211.02	212	208.63	205.49	208.19	207.86	207.94	208.83	205.59	207.77	208.54	210.43	211.05	212.07	209.56	209.11	209.22	207.7	211.26	209.48	210.67	209.15	211.13	212.25	208.9	206.95	209.65	208.89	213.01	211.41	206.48	210.25	209.84	210.46	208.1	209.07	207.27	211.35	206.35	208.65
199.57	199.45	201.63	198.64	201.52	198.39	202.99	202.26	201.92	200.11	198.23	203.03	199.92	200.63	203.25	196.28	201.18	198.8	199.3	201.36	198.84	202.29	197.83	202.85	202.41	198.14	199.51	202.29	200.48	199.27	201.65	197.29	200.34	199.01	200.7	202.26	198.54	200.14	199.72	198.54	199.17	198.74	200.56	195.26	200.65	200.96	200.17	201.67	197.95	197.95
209.92	208.13	209.89	208.31	208.57	206.18	209.23	204.24	206.84	207.3	208.59	209.19	205.75	208.64	210.29	206.84	206.78	208.82	208.95	210.4	208.45	209	212.03	206.85	208.96	208.48	208.91	207.5	209.75	211.54	210.02	208.32	210.29	211.84	207.05	209.22	208.88	207.05	206.7	212.1	205.37	207.88	204.48	207.72	209	212.69	208.65	208.21	212.12	208.36
212.65	215.01	211.58	211.51	212.68	212.51	213.69	213.43	210.64	211.81	209.76	208.29	211.4	214.98	214.16	209.63	210.66	213.04	210.94	215.64	214.6	213.62	209.4	212.1	210.62	213.71	213.98	208.06	212.28	211.9	215.25	210.95	212.43	208.79	211.36	210.82	213.63	210.66	212.12	210.58	214.07	213.14	210.59	213.89	212.68	214.34	212.38	213.57	212.11	212.12
201.97	205.5	202.26	203.07	204.6	202.97	205.53	203.72	204.55	203.81	202.18	202.5	203.39	202.3	202.68	204.29	203.94	203.7	205.02	205.86	203.06	204.72	200.75	205.65	206.78	204.55	203.93	203.55	202.02	204.65	205	202.85	204.5	204.09	203.66	202.83	206.2	203.36	204.57	204.17	203.14	204.34	203.14	201.72	204.95	203.55	203.03	205.07	204.13	203.31
205.89	208.97	215.54	206.57	208.9	211.13	210.19	207.45	211.56	206.53	206.09	208.29	208.02	207.88	210.23	209.04	208.96	211.22	209.12	208.34	208.02	208.5	208.3	210.63	207.76	212.1	208.65	207.75	206.28	208.29	209.43	209.22	211.22	208.2	212.49	210.51	209.05	208.91	210.01	207.46	206.06	209.48	209.38	210.81	209.54	209.06	207.43	208.63	209.41	209.97
206.78	207.46	207.32	207.75	214.5	207.35	206.01	211.29	210.2	209.2	207.29	208.81	210.52	208.23	210.78	205.96	210.14	208.87	209.79	208.58	204.98	207.61	208.63	208.54	209.42	207.84	207.02	207.14	207.86	210.77	209.47	206.95	210.98	208.47	207.74	212.1	208.59	208.6	208.15	208.88	210.19	207.55	207.55	211.04	209.64	209.82	208.8	209.37	207.3	211.24
212.88	214.16	217.51	213.42	217.9	215.03	215.98	213.74	214.14	212.76	215.06	217.39	213.29	215.09	213.22	216.51	211.8	214.6	213.52	215.54	214.78	216.81	214.92	215.5	219.39	213.88	215.84	215.29	212.96	215.46	216.92	216.29	211.82	210.99	216.13	211.44	214.65	215.3	216.77	214.04	213.34	216.82	214.43	215.92	211.75	216.01	213.78	212.06	215.29	217.05
215.92	213.94	210.15	212.98	210.14	211.44	210.25	214.33	211.57	209.42	213.48	210.65	212.98	214.84	211.6	209.92	209.71	210.89	208.86	212.87	215.17	213.46	209.83	209.87	213.39	215.07	214.99	211.48	213.33	211.41	213.37	213.12	211.56	215.72	210.1	212.37	211.11	214.05	210.23	214.06	214.22	212.88	211.72	214.12	211.7	212.71	211.87	213.61	212.92	210.86
205.7	205.55	203.36	204.26	204.93	204.76	204.64	206.97	204.58	203.65	203.88	204.98	203.25	204.14	205.42	203.32	202.92	205.89	205.72	206.49	204.45	205.41	204.12	202.14	203.97	205.61	207.23	205.79	204.71	204.64	206.85	204.85	204.02	201.19	204.96	203.47	207.27	203.43	203.27	205.22	206.7	206.03	204.5	202.73	200.52	204.32	205.1	206.44	206.1	203.71
198.26	197.76	200.59	199.97	199.81	200.44	200.31	198.36	200.75	200.9	199.44	197.42	197.12	200.41	201.51	198.84	198.63	201.8	201.65	200.33	198.81	201.46	199.88	200.31	200.38	198.12	199.96	197.73	200.68	202.89	199.79	198.22	198.27	200.66	200.91	202.31	198.66	197.99	198.4	202.84	196.22	198.63	197.39	196.5	202.16	198.57	199.25	197.57	199.5	199.76
214.78	215.54	216.11	216.54	218.63	218.79	215.19	216.58	221.55	217.05	220.44	216.97	218.51	216.15	217.18	217.5	216.75	217.23	217.21	218.13	218.1	217.22	214.99	219.44	212.65	216.84	217.48	213.22	215.21	218.67	216	219.16	217.9	215.56	216.94	215.37	218.4	212.41	217.41	218.29	216.94	216.4	218.25	221.91	219.26	215.04	220.02	218.04	217.89	213.17
212.11	209.98	211.85	212.45	211.76	210.83	211.28	212.85	209.13	210.69	213.97	213.29	212.85	208.19	211.17	212.12	209.86	214.27	210.22	214.51	214.07	210.66	210.3	212.38	211.67	207.7	210.82	209.73	210.82	211.4	213.51	211.26	209.87	208.98	216.07	211.03	211.4	211	211.65	212.39	211.36	209.64	210.3	212.33	213.95	211.83	209.5	213.49	210.18	213.08
209.03	207.33	208.89	210.95	209.05	210.49	206.87	204.91	203.09	213.33	207.98	209.34	211.42	208.01	208.17	209.84	209.89	206.93	211.81	208.07	205.62	204.69	206.75	203.22	209.61	206.94	206.16	208.57	208.87	205.84	211.88	208.61	209.18	207.09	207.01	210.3	210.05	210.07	208.98	208.93	211.1	208.81	209.7	208.16	209.97	209.02	210.67	209.76	209.18	211.81
198.46	196.98	201.49	203.23	197.86	198.41	198.4	198.66	195.85	198.39	198.05	198.91	199.37	198.76	198.76	198.15	198.98	196.83	201.08	196.94	198.94	199.43	200.06	199.36	199.82	198.79	199.35	198.62	194.87	198.64	202.17	196.89	198.94	198.12	197.35	198.16	199.71	199.33	197.11	198.88	198.27	198.63	200.41	197.7	198.75	199.46	198.59	200.39	197.38	197.9
203.23	204.21	204.56	205.42	204.34	204.61	201.7	203.77	205.93	200.62	206.02	202.38	201.56	207.62	205.4	205.52	204.87	202.86	200.07	204.4	204.21	202.83	203.38	206.94	203.36	203.15	204.85	203.43	204.61	202.45	206.56	204.67	202.23	205.6	203.2	208.02	202.71	201.1	202.68	204.64	202.91	200.87	204.63	205.96	202.76	201.68	204.03	205.01	202.92	203.08
203.9	202.12	204.62	203.23	202.94	201.86	205.85	203.8	201.87	204.73	203.61	202.41	204	202.12	204.63	199.55	204.65	206.07	203.12	207.42	201.07	205.96	202.76	204.23	207.4	202.88	202.44	205.55	204.92	202.26	202.67	204.32	204.24	203.3	200.32	204.01	205.47	207.32	201.88	201.64	201.79	203.71	203.63	200.66	201.75	201.13	205.53	202.91	205.57	201.83
212.37	206.34	208.12	210.19	207.82	205.69	206.1	208.21	208.64	209.13	207.58	209.26	206.6	207	208.88	208.19	207.83	206.01	209.43	205.77	208.32	203.46	207.35	210.34	209.49	206.39	207.81	207	210.15	206.31	204.51	208.07	207.83	208.25	205.78	204.58	208.41	207.39	205.94	208.37	207.92	207.08	206.66	207.73	208.4	209.89	208.64	208.62	203.49	212.86
215.07	221.63	217.62	217.08	218.17	218.43	217.12	220.83	220.54	218.73	220.53	217.5	220	217.63	219.83	215.93	217.35	218.67	217.38	215.53	216.75	217.74	215.74	218.83	218.61	221.49	218.06	218.86	219.23	217.45	217.12	219.66	215.31	216.28	217.87	215.26	217.36	216.78	216.93	219.36	216.29	217.11	218.06	218.99	215.82	218.97	219.01	219.33	216.05	217.81
201.02	205.03	203.4	206.58	203.02	204.86	202.31	206.3	202.37	204.55	202.43	204.84	203.14	204.76	205.82	202.5	202.24	204.58	203.67	202.1	203.49	207.68	205.89	204.79	204.99	206.81	204.33	205.71	205.87	204.89	210.72	203.79	205.67	202.95	203.39	204.87	204.25	203.24	203.15	207.51	205.02	207.89	205.18	208.74	205.15	206.52	205.64	205.5	204.04	204.55
203.08	203.25	201.89	203.05	205.18	203.97	205.3	205.5	200.61	202.31	202.63	198.74	200.36	201.57	203.51	203.59	202.35	203.77	202.58	203.39	202.54	201.29	199.73	202.56	201.97	205.45	202.6	202.71	203.59	202.66	204.61	201.57	201.71	203.65	206.46	202.89	203.41	199.99	202.89	202.28	201.68	197.64	203.77	202.58	202.23	203.02	200.89	203.16	201.46	200.26
204.88	206.83	208.46	209.67	204.18	207.82	206.57	206.04	212.63	207.57	205.76	207.94	208.44	205.19	206.32	205.3	208.51	208.99	205.33	205.41	213.49	210.11	207.79	207.2	209.27	211.52	207.77	208.6	208.26	204.63	206.85	210.35	205.88	208.92	213.24	208.16	205.22	206.73	208.15	209.13	205.81	207.69	206.11	207.05	209.43	203.76	204.52	208.7	205.63	209.12
213.32	210.66	208.85	209.73	209.38	210.79	210.78	205.82	210.7	208.17	206.42	208.36	208.62	213.8	210.07	209.54	210.67	206.97	207.8	208.85	211.5	211.35	209.11	208.47	206.59	207.41	207.55	209.19	207.07	208.81	209.17	209.99	208.26	206.55	209.95	208.09	211.14	207.89	208.04	208.15	209.44	210.88	206.6	207.86	208.06	209.37	206.78	210.52	209.25	209.29
215.8	217.75	219.68	216.68	218.74	218.62	217.46	217.29	216.84	216.12	218.08	219.65	218.74	216.6	218.2	216.51	216.73	216.68	217.65	219.03	213.22	217.81	214.32	218.1	216	215.05	215.59	217.69	216.56	216.27	217.82	219.65	217.53	219.69	214.5	216.93	214.64	213.59	219.7	218.34	215.79	217.18	215.51	216.31	219.1	216.11	220.15	215.31	219.04	217.42
210.26	208.06	208.8	205.37	210.08	209.8	209.3	206.97	207.17	206.04	208.61	210.36	209.32	206.47	207.1	208.79	210.49	210.91	205.82	206.18	209.99	208.07	205.14	205.74	208.97	206.43	209.94	205.83	207.1	209.03	205.09	208.74	204.92	207.18	204.48	207.02	209.89	205.97	208.03	209.06	208.53	205.1	207.79	208.48	208	207.8	205.26	207.33	207.9	208.67
201.65	202.82	198.76	199.91	197.61	197.7	200.12	201.83	201.57	199.63	201.04	198.39	200.63	196.56	197.42	197.22	199.7	203.05	198.51	200.09	198.3	201.67	198.41	198.68	199.12	201.91	200.01	198.91	198.83	195.57	202.83	199.12	200.53	198.92	199.13	197.26	200.22	197.22	199.73	200.77	200.73	198.93	203.64	200.8	198.98	198.65	199.66	198.75	201.76	199.77
206.79	208.67	206.53	207.6	205.65	210.22	208.49	208.9	210.03	208.79	210.13	211.07	210.01	207.44	206.33	206.86	208.84	205.54	210.98	211.48	206.85	208.41	209.23	210.41	209.69	208.72	212.2	207.96	210.73	209.04	211.14	209	209.83	207.78	208.24	205.9	206.98	210.4	209.9	211.69	205.98	210.1	207.36	207.17	209.33	206.54	210.92	205.05	208.11	208.94
211.76	213.47	212.51	214.83	213.38	213.59	215.47	213.07	209.06	213.9	212.24	213.25	213.44	211.55	215.1	213.72	214.1	212.22	214.44	213.54	210.85	215.44	216.07	215.19	214.51	210.41	216.41	216.77	214.3	210.49	215.9	215.73	211.93	213.04	210.48	211.73	212.77	212.97	212.25	212.44	212.97	213.99	213.36	214.2	211.77	212.61	209.74	215.35	215.76	212.25
208.13	204.66	207.11	206.27	208.34	211.5	207.92	209.44	209.81	210.12	208.14	207.41	208.84	209.54	208.19	207.53	207.28	206.88	208.44	211.13	207.22	209.59	206.96	204.64	206.05	208.34	209.69	209.85	208.82	207.12	206.03	206.36	204.15	212.39	209.05	211.54	207.99	207.37	205.12	211.94	211.61	207.96	206.48	206.1	209.42	207.19	208.37	211.04	209.89	204.45
203.79	208.3	206.81	206.45	209.5	210.46	209.45	208.95	207.55	207.82	208.38	207.73	209.15	205.36	206.73	208.77	208.73	204.96	206.61	208.54	209.08	205.65	210.38	208.21	207.32	210.42	209.83	209.89	208.76	205.95	208.3	208.14	207.34	206.73	207.81	204.91	204.36	210.26	209.79	206.63	210.09	204.24	207.85	209.21	208.19	206.12	204.56	209.23	206.8	208.42
201.45	195.27	199.65	199.97	195.9	197.03	198.54	197.46	200.12	198.22	201.61	200.19	197.98	197.49	200.1	199.71	203.49	199.63	201.03	201.61	198.25	201.25	196.66	196.29	200.03	198.84	199.37	200.05	200.16	200.76	197.09	198.67	202.76	199.36	198.54	198.78	200.47	197.25	200.1	199.11	200.12	200.33	198.93	196.78	200.08	201.09	200.5	201.27	197.15	200.12
212.39	207.08	209.36	208.73	205.15	208.08	207.87	210.64	212.69	210.46	208.92	205.7	211.54	211.54	210.57	207.53	207.62	208.19	207.73	209.1	208.21	207.81	205.59	207.51	206.83	209.53	206.35	209.7	207.06	208.51	207.59	208.31	208.08	206.5	207.74	207.63	208	209.11	209.9	206.65	211.32	210.04	209.77	208.88	209.2	208.44	206.72	209.6	209.77	207.76
198.57	195.69	194.97	194.93	193.05	198.72	194.4	195.52	192.96	197.13	194.28	196.18	195.79	192.77	194.86	198.12	194.3	196.66	197.39	198.86	194.13	193.61	195.55	191.7	193.3	195.36	196.6	194.03	198.14	195.14	196.32	192.97	198.66	197.38	191.19	197.63	195.58	193.61	195.84	196.76	194.89	196.25	196.42	196.33	192.52	198.3	196.25	198.16	193.56	195.94
206.93	200.42	201.13	200.56	206.45	204.32	201.17	203.09	203.47	201.81	202.89	201.2	203.01	206.18	203.11	203.27	202.01	203.45	202.59	205.4	200.67	205.42	202.92	203.22	201.88	203.84	201.42	200.34	203.83	205.47	203.73	202.28	201.69	203.75	201.73	201.21	202.69	203.28	204.03	206.94	201.92	202.98	202.42	205.61	204.46	199.93	202.88	204.51	201.66	204.79
211.64	210.81	211.81	214.33	212.64	211.97	214.81	210.54	213.41	210.19	211.3	210.5	209.42	214.17	213.3	211.99	212.43	211.76	206.66	212.4	212.33	208.85	211.16	211.3	210.08	210.88	213.68	209.53	209.86	212.29	209.73	211.18	211.15	213.51	210.55	214.35	215.76	211.26	212.55	210.69	214.06	214.1	209.23	212.5	209.89	210.51	211.84	211.66	210.14	212.37
219.03	218.12	216.27	216.77	217.68	217.63	219.13	218.09	216.01	220.11	214.99	214.01	218.27	214.41	216.06	216.91	215.98	214.94	217.95	216.31	214.56	215.7	214.68	215.19	217.93	216.65	214.42	216.98	217.54	218.22	213.87	212.78	214.92	219.76	215.06	218.6	216.69	218.13	219.11	218.14	217.91	218.34	216.3	214.04	216.28	217.3	218.16	218	217.81	218.73
209.71	208.4	208.26	209.98	212.73	212.53	209.75	208.48	208.02	207	211.54	211.63	209.92	208.83	211.63	208.85	209.37	210.3	207.71	208.38	208.44	210.88	211.54	209	209.83	210.29	209.93	208.13	207.58	211.5	213.38	209.52	209.31	211.03	210.9	210.14	207.34	210.01	207.48	210.15	209.87	207.54	205.93	208.98	209.76	210.41	209.08	212.15	209.09	209.54
207.53	205.52	206.15	207.72	207.19	204.22	206.72	201.95	208.84	208.65	206.6	206.06	205.37	205.67	204.2	206.85	203.85	204.41	207.89	203.89	210.79	203.65	209.52	207.49	208.53	204.45	203.86	202.68	204.01	207.37	203.99	204.9	201.51	207.56	210.35	206.79	206.53	207.74	204.87	208.25	204.48	208.42	204.4	206.19	204.39	207.07	204.8	203.57	206.72	205.57
202.48	200.14	198.73	199.05	198.26	201.6	200.91	204.9	200.84	203.11	200.64	200.05	201.48	199.6	201.78	201.66	202.45	203.38	199.36	203.67	203.07	200.08	203.87	199	201.36	202.46	200.05	197.45	202.83	198.11	201.88	203.59	201.76	199.36	201.77	202.3	200.43	200.18	199.49	202.34	198.89	198.4	201.39	201.59	199.13	203.11	201.19	201.84	201.19	194.93
200.95	199.47	198.75	197.82	201.85	200.12	202.82	198.19	199.87	198.99	202.34	198.92	201.22	200.6	200.26	199.73	200.78	198.14	199.39	197.37	201.39	199.16	197.48	200.97	196.98	201.78	199.38	195.84	199.55	201.14	199.1	201.32	198.77	196.26	202.62	198.01	198.44	200.79	200.6	200.74	199.32	197.9	199.25	200.35	199.01	195.64	202.08	200.66	197.97	200.54
204.22	205.35	205.73	206.95	203.73	201.52	203.34	203.04	204.28	203.06	204.48	209.93	204.77	203.4	204.09	206.01	204.76	208.86	206.35	207.01	203.59	202.39	201.17	202.89	201.2	205.77	202.72	204.28	203.96	205.43	204.99	205.13	203.65	203.41	204.39	204.17	204.22	199.03	202.08	202.23	204.31	204.95	202.56	201.15	202.6	203.54	205.74	207.07	201.63	204.62
215.47	212.81	215.55	213.67	210.83	211.38	213.4	212.35	210.85	211.38	210.8	209.6	215.2	212.63	212.16	210.4	211.49	214.05	208.76	213.5	214.74	211.14	214.12	214.21	214.99	216.43	213.34	210.5	208.96	211.79	211.42	212.55	212.2	209.79	214.54	211.1	211.77	214.89	211.37	214.44	211.28	213.79	213.18	213.28	213.1	212.49	210.71	209.93	210.31	213.72
209.67	210.1	208.94	208.87	206.89	208.93	208.8	209.53	210.13	206.15	208.57	208.55	204.59	210.92	211.11	208.07	206.85	207.59	209.41	210.67	206.64	210.19	208.48	208.57	208.02	210.12	209.43	210.44	205.77	208.91	207.3	210.63	210.78	209.46	207.99	207.49	206.65	210.15	208.56	208.09	205.95	209.08	208.92	210.08	208.19	207.53	206.64	213.47	209.97	208.04
208.1	207.63	208.44	208.03	203.94	210.03	209.21	206.8	206.35	205.78	205.1	207.37	208.43	203.63	208.05	207.49	208.45	209.12	208.94	204.22	209.78	208.27	205.26	208.61	208.81	204.99	209.9	204.08	212.89	207.19	207.47	205.3	209.57	209.29	209.29	207.65	207.42	211	208.72	206.18	206.86	207.05	205.88	210.48	209.18	206.86	208.73	209.95	208.69	208.91
205.65	206.57	204.43	209.12	207.74	206.16	205.5	202.76	203.29	208.95	207.79	208.53	207.76	204.65	207.63	205.08	204.55	203.36	204.27	208.4	208.12	203.78	206.14	204.59	206.03	206.8	205.63	204.74	207.65	205.01	205.29	205.99	202.57	206.59	207.1	207.5	205.97	205.52	206.73	202.45	208.14	204.3	205.04	206.28	202.87	207.36	207.81	205.05	208.53	205.76
213.99	209.61	212.46	212.61	212.36	213.78	211.26	213.75	212.9	209.28	212.65	211.14	214.78	209.25	211.05	211.93	213.82	215.24	208.27	208.15	210.59	211.27	212.54	214.87	216.14	210.07	213.61	213.55	213.8	210.21	214.02	213.91	210.78	210.29	213.48	213.53	214.95	212.83	213.8	211.6	212.14	211.83	210.48	212.1	212.46	209.82	210.78	210.88	213.09	213.99
201.83	204.92	206.06	202.88	203.81	202.43	202.47	206.28	206.08	208.55	206.38	204.96	205.75	205.13	204.87	203.55	206.77	202.83	200.7	205.25	204.37	207.12	204.31	204.58	206.38	203.33	202.75	205.13	201.16	204.51	205.07	206.12	205.82	201.84	204.27	206.11	206.32	202.69	205.53	203.72	203.48	206.42	205.29	205.68	203.81	202.4	203.32	204.67	206.04	204.26
209.63	205.59	210.09	209.19	206.01	209.03	209.57	205.31	204.32	210.42	209.53	207.07	208.53	203.43	207.51	207.06	208.36	207.5	209.05	209.96	209	207.16	209.45	207.9	211.71	208.36	205.54	207.69	211.71	207.26	209.9	205.33	207.4	208.82	206.9	210.32	210.39	208.75	206.77	209.21	206.34	206.95	208.11	207.57	206.65	209.54	209.73	206.78	207.75	209.34
211.14	208.17	207.26	210.58	209.87	206.01	207.3	206.37	209	208.29	209.67	207.18	207.67	206.43	210.48	212.53	209.7	206.15	209.55	207.96	206.95	210.39	210.14	210.13	208.27	208.36	209.63	204.96	210.54	207.46	209.97	209.06	207.62	209.2	205.6	207.49	204.83	211.51	211.08	208.03	208.14	207.38	209.33	205.81	209.5	207.84	209.24	208.72	210.73	208.05
200.41	201.26	197.6	204.18	204.37	202.8	199.75	199.56	197.03	204.79	201.5	203.7	199.66	202.02	200.82	200.61	202.96	204.34	201.05	198.94	200.12	201.78	200.66	202.72	203.51	202.19	200.75	200.8	200.76	199.14	201.81	200.68	202.33	202.8	199.59	201.61	204.35	200.26	200.39	202.67	201.03	201.91	200.66	201.43	203.32	204.24	199.14	200.74	203.48	199.56
200.72	198.1	202.59	199.49	200.86	199.07	202.39	200.8	202.64	201.73	198.75	200.51	199.21	204.45	203.3	199.72	201.85	201.29	196.71	200.09	199.88	197.39	204.92	201.44	202.58	202.82	200.56	199.39	202.49	200.47	200.16	202.88	197.76	202.23	199.37	198.59	200.77	202.26	201.74	199.7	199.74	197.83	199.91	201.75	201.43	199.88	203.12	200.72	199.24	200.82
215.92	214.45	213.94	214.39	212.98	210	216.89	214.89	213.8	214.53	213.15	212.44	214.44	214.98	212.87	214.12	211.71	212.89	218.89	216.84	215.06	213.53	212.49	213.65	214.52	211.76	212.55	216.68	212.79	211.6	214.64	213.03	215.03	214.8	212	215.16	216.54	215.06	212	212.65	213.03	212.74	214.56	214.16	214.77	215.48	214.78	215.42	211.76	212.74
209.74	208.16	209.24	206.68	203.72	209.82	208.82	209.38	206.12	210.07	209.23	209.49	209.25	210.89	211.29	210.31	210.18	209.79	210.03	206.05	207.53	209.37	207.63	209.67	207.74	209.74	209.56	206.24	210.53	211.49	208.59	208.66	211.38	207.9	203.98	207.77	206.16	209.39	209.23	208.14	206.67	210.82	208.85	208.14	207.03	209.44	206.3	211.05	209.24	209.06
214.95	213.73	215	212.93	211.31	215.35	211.83	215.76	214.51	214.26	211.13	212.89	211.87	212.91	213.77	212.43	214.69	212.44	213.55	216.46	212.85	213.18	213.31	215.75	214.15	212.55	212.25	213.3	212.69	214.43	213.7	212.58	212.5	211.95	211.32	217.4	213.82	213.21	211.81	212.73	213.66	211.48	214.77	214.46	210.48	216.02	214.8	211.51	213.19	218.17
215.77	218.21	219.72	215.61	215.68	218.17	216.74	216.42	218.73	218.7	216.46	219.25	215.66	218.21	216.84	215.53	218.27	218.05	214.05	217.82	215.71	219.65	217.9	214.44	214.93	216.88	217.67	219.17	214.92	218.22	213.92	219.02	216.09	218.74	218.04	219.69	216.58	216.75	216.24	214.18	218.93	216.46	217.03	218.97	218.14	218.55	215.13	214.86	216.15	217.76
197.97	196.81	194.66	192.95	192.78	192.58	195.51	196.99	195.05	196.02	195.92	194	192.32	194.54	196.97	193.65	193.22	192.86	195.05	197.1	194.72	197.35	193	190.68	194.08	195.17	197.95	195.61	194.69	196.22	193.15	193.82	193.43	196.81	197.29	194.75	191.45	193.53	194.08	193.36	193.21	192.13	193.97	192.32	195.22	195.17	196.37	191.4	193.86	192.58
202.52	201.09	202.56	205.15	204.63	204.32	202.27	207.59	205.95	200.78	206.25	201.48	205.26	203.27	201.7	202.52	204.29	205.33	205.35	205.4	202.92	202.29	208.19	203.27	203.52	206.27	205.02	206.51	203.5	202.79	203.73	204.88	199.48	205.65	204.86	205.48	202.06	201.38	202.67	203.93	204.08	207.92	208.25	208.29	205.93	203.94	203.36	204.46	205.71	207.09
208.01	209.75	211.81	208.45	210.59	209.4	210.78	209.05	209.65	210.03	209.43	207.79	208.33	206.91	210.24	212.08	210.48	211.33	208.57	208.95	210.24	209.55	209.27	208.91	212.06	208.97	205.43	211.87	210.31	210.52	209.56	206.71	210.84	206.61	210.75	206.28	211.87	209.83	211.89	207.36	208.71	208.77	209.57	209.81	208.44	209.21	209.82	206.1	209.47	209.91
210.32	209.1	213.17	211.28	211.01	215.4	209.3	212.95	212.66	209.9	212.72	213.26	210.96	210.5	214.72	209.36	214.19	206.95	212.78	210.67	212.93	214.43	212.16	215.8	211.44	212.58	211.81	213.38	211.49	212.58	210.79	214.22	211.17	213.1	213.28	209.46	213.05	212.06	211.99	211.31	213.44	212.47	209.74	213.33	211.27	212.07	212.95	213.83	212.99	215.22
208.13	206.14	207.16	211.23	207.13	207.66	211.99	206.77	208.81	207.32	206.13	210.43	209.58	207.49	208.41	208.4	207.14	209.05	209.48	211	208.8	207.64	207.64	207.91	206.52	205.82	205.57	205.32	209.01	207.55	205.72	205.35	204.67	207.37	209.56	206.78	208.44	210.14	208.43	207.97	206.99	207.59	209.99	211.2	205.94	207.25	209.43	214.09	206.96	207.19
199.14	199.98	202.21	199.08	201.85	202.19	201.84	201.14	202.58	201.17	201.9	204.62	203.31	199.07	202.28	200.82	202.17	198.22	201.09	198.8	199.71	204.38	201.01	200.98	202.33	203.46	200.55	201.26	198.32	200.09	202.02	202.91	199.01	200.38	201.31	203.1	201.34	200.71	201.78	200.82	202.84	202.46	199.07	201.25	200.28	201.41	201.17	200.09	203.4	204.02
204.33	203.16	203.24	205.58	205.68	202.26	204.78	204.47	203.75	206.99	202.85	203.55	204.76	199.77	203.75	207.01	203.3	199.89	205.51	205.27	202.2	202.05	201.16	202.52	203.13	203.74	201.86	203.95	202.37	206.46	203.63	205.98	204.14	203.33	206.49	200.22	204.33	202.92	204.52	202.94	200.94	207.18	204.19	205.56	203.46	201.03	204.69	201.05	203.2	201.89
211.29	211.18	212.47	211.37	213.95	211.84	210.68	208.97	209.71	212.32	210.53	215.32	210.7	214.05	209.05	211.09	211.86	211.14	213.51	212.34	211.27	208.89	210.47	209.36	209.69	211.65	213.99	208.23	210.99	211.67	211.57	215.21	211.48	210.81	212.23	212.34	213.16	210.66	215.47	212.6	211.53	214.88	210.59	213.98	212.89	207.3	211.56	216.08	211.14	211.26
207.96	210.49	208.79	209.8	209.98	211.1	206.58	209.4	208.77	211.86	209.65	208.01	209.45	208.58	211.24	206.97	207.11	210.41	209.12	207.01	211.94	208.3	209.53	210.29	207.69	207.04	207.31	207.32	209.87	204.63	207.71	207.64	208.03	209.39	210.14	206.48	207.47	207.13	206.24	207.96	211.83	209.63	210.02	210.69	204.96	208.35	208.09	207.33	206	209.27
209.06	208.9	206.14	208.24	204.54	206.08	206.9	205.11	210.61	208.92	207.54	208.32	210.95	207.51	208.77	207.77	206.26	205.63	211.24	208.31	208.23	206.64	208.52	209.74	209.8	209.92	204.96	208.47	208.39	208.94	209.1	204.42	209.7	207.74	208.08	208.73	208.98	206.46	205.3	206.66	207.6	206.03	206.34	206.83	209.04	206.89	210.85	206.64	206.03	206.94
204.52	202.25	205.43	207.35	204.41	208.24	201.19	204.52	204.11	203.71	206.49	205.27	207.39	206.58	204.09	205.51	203.44	208.17	207.29	202.25	204.19	206.38	204.9	203.78	203.12	206.02	203.51	202.34	205.22	208.3	208.53	203.72	201.98	205.43	204.56	205.28	203.19	207.18	206.58	203.89	203.82	206.62	206.52	208.12	205	203.33	203.11	205.52	202.15	205.65
217.47	214.74	216.22	217.04	214.56	215.12	214.04	220.83	217.63	217.32	217.16	216.52	214.76	218.31	217.61	215.38	219.17	216.35	219.33	219.74	221.68	219.14	216.41	218.99	218.58	217.73	218.92	216.13	217.79	216.6	216.4	216.14	216.88	217.15	218.96	216.69	218.26	217.23	219.7	217.74	214.18	218.76	215.55	217.94	215.64	213.24	217.1	215.92	217.33	218.25
201.71	200	202.42	199.34	198.22	201.15	203.13	200.82	199.18	199.77	201.83	200.09	201.74	197.61	202.01	199.49	201.35	199.15	199.45	199.98	200.05	200.64	200.39	200.61	203.5	202.31	199.95	202.53	201.61	199.88	198.92	199.66	198.96	199.28	199.43	202.45	197.29	202.25	199.11	200.24	200.97	201.6	201.2	198.26	198.48	200.91	199.41	201.15	198.33	199.19
210.68	206.18	209.56	210.47	206.59	210.54	207.65	211.88	210.03	210.67	210.79	208.39	207.78	208.02	207.3	208.21	208.64	210.89	208.57	208.51	207.95	206.13	206.57	205.31	207.6	212.61	213.92	207.84	209.26	207.72	213.97	209.66	208.87	210.24	206.09	208.09	209.88	210.6	211.69	209.75	209.79	209.64	209.58	207.97	210.11	211.6	206.33	209.32	208.02	210.91
215.24	214.74	214.77	211.29	216.39	211.8	213.05	211.79	214.27	214.66	216.4	213.88	215.87	215.61	212.68	211.97	215.49	214.76	213.43	213.49	211.32	211.37	215.5	213.88	215.58	211.51	217.09	213.46	211.95	216.12	211.35	213.91	214.97	214.58	213.25	213.12	213.13	212.73	215.42	211.26	213.75	213.04	214.43	212.98	215.15	213.89	213.52	212.35	211.79	215.86
210.04	213.16	214.53	210.75	213.93	210.18	211.83	212.94	212.38	214.2	216.17	207.72	211.39	211.22	211.86	212.37	210.65	211.36	210.6	213.47	211.48	214.37	209.6	209.02	213.77	212.75	210.74	209.72	211.32	210.38	214.67	213.46	208.66	213.1	214.18	213.37	209.58	211.72	208.65	212.08	210.8	209.4	210.77	211.89	208.24	208.89	212.36	209.27	213.32	211.84
200.25	197.67	196.39	201.2	196.65	195.39	202.5	199.77	194.76	201.59	199.17	199.74	199.85	197.89	201.55	200.18	201.31	198.67	200.11	196.91	201.95	197.11	196.23	198.87	199.95	199.36	196.85	195.81	199.26	196.5	202.83	200.57	197.53	196.97	198.67	200.1	198.21	200.36	197.95	196.86	197.35	197.85	197.21	198.99	197.51	197.62	199.86	198.87	197.9	198.48
212.08	214.11	211.73	214.25	209.76	211.13	211.43	210.8	213.2	209.28	210.54	209.98	209.67	210.24	211.18	211.94	211.32	208.47	207.96	211.2	209.25	211.27	213.1	209.75	209.62	210.36	212.49	214.3	211.13	213.68	210.35	212.42	210.04	212.05	213.49	211.84	211.21	213.52	211.32	212.57	211.73	215.65	211.86	209.97	207.42	212.96	211.4	210.85	210.21	211.08
209.15	210.31	207.89	206.88	206.66	207.48	205.41	208.27	209.23	208.62	209.52	207.68	207.8	208.34	205.78	206.42	209.49	211.49	205.84	205.46	210.48	208.34	207.06	208.01	206.49	208.21	208.82	207.48	208.33	206.37	207.09	210.5	209.57	206.1	207.36	209.93	206.71	205.16	202.87	208.78	206.65	205.68	208.42	209.89	207.02	207.74	205.51	210.18	202.78	209.23
205.64	207.01	206.73	205.74	207.22	202.49	203.75	205.67	205.44	203.6	206.53	205.59	206.77	203.04	204.65	206.17	203.46	207.85	205.18	207.9	207.72	207.19	206.23	205.17	202.69	204.31	206.45	205.73	203.93	205.17	203.96	206.09	204.82	202.98	207.92	204.17	204.61	205.04	201.5	201.48	206.38	203.04	204.2	201.91	205.21	201.53	205.01	201.19	201.5	202.9
209.61	207.93	211.19	209.66	211.97	209.77	210.04	207.21	209.24	210.02	208.03	211.32	210.22	208.38	209.45	210.61	210.17	208.72	208.72	211.39	208.4	207.69	208.4	207.49	207.36	209.6	208.29	211.65	212.78	210.76	211.08	205.41	209.14	210.57	210.05	210.02	207.24	206.97	207.87	210.77	208.77	209.74	211.71	208.89	211.07	207.07	208.73	207.65	206.97	210.41
215.44	208.65	213.9	213.77	210.15	210.9	215.06	211.77	210.39	212.24	212.94	214.06	212.33	214.21	213.65	208.49	212.09	209.84	212.23	214.04	211.91	213.48	212.61	211.54	214.22	210.72	208.69	212.29	211.04	210.82	214.1	211.09	211.12	212.6	211.78	213.36	212.2	212.16	212.88	209.5	212.47	211.39	208.95	209.98	214.71	214.61	212.75	208.83	210.29	212.62
208.09	208.24	207.94	207.88	207.5	207.26	210.14	208.9	209.72	205.88	209.82	209.38	207.36	209.13	208.43	209.29	207.38	212.27	206.18	207.06	208.57	206.59	211.44	209.16	210.05	208.96	210.13	209.1	208.36	209.01	210.22	211.59	207.24	207.74	211.26	208.79	209.46	209.31	207.92	207.44	209.38	207.63	207.84	206.93	211	207.36	210.09	208.01	210.37	207.8
209.57	208.71	209.51	208.87	206.24	210	209.75	209.39	208.7	211.23	209.7	208.56	207.68	207.36	211.34	207.8	209.25	209.28	209.37	209	208.36	210.72	210.51	210.49	203.5	209.76	208.47	207.89	211.03	209.42	208.82	207.72	207.75	204.16	209.26	206.14	206.49	204.08	206.27	206.43	208.08	206.49	207.86	210.43	209.16	210.38	211.12	208.4	204.54	207.67
209.32	211.62	210.77	209.46	208.47	212.43	208.7	210.45	211.39	205.6	210.65	210.09	213.1	208.13	208.8	207.49	208.17	213.72	213.37	209.35	209.25	211.09	211.94	212.56	210.68	209.6	208.08	210.21	211.92	209.4	210.87	211.01	210.55	208.07	209.3	207.05	210.23	211.62	208.4	210.9	208.91	211.17	207.11	208.83	209.77	206.39	207.15	208.78	211.82	211.06
203.19	201.2	203.25	204.86	201.36	201.98	205.56	203.12	205.3	206.1	204.13	201.42	204.26	202.49	200.23	203.53	206.51	206.43	204.39	203.18	204.32	201.96	203.09	204.45	206.8	207.51	202.8	202.92	202.75	208.85	204.09	202.4	204.88	201.33	205.2	203.03	206.32	202.12	200.8	203.42	202.5	206.52	203.09	204.71	204.13	205.17	201.47	205.21	200.21	204.71
208.1	209.64	212.15	208.29	207.49	207.35	207.16	210.18	206.37	205.42	209.16	210.93	208.09	205.2	207.4	206.86	208.46	209.63	206.68	210.12	209.51	208.91	208.3	210.23	208.84	212.83	211.92	209.56	208.84	206.43	209.72	206.92	206.7	208.75	207.08	208.13	209.6	206.11	209.06	206.75	209.12	207.99	208.07	207.17	208.3	212.02	207.26	207.3	206.99	208.64
202.23	204.01	204.42	203.86	202.93	207.49	205.13	203.34	201.37	201.64	202.9	204.6	204.9	203.38	205.59	203.43	206.99	205.29	203.42	205.85	203.29	203.47	201.19	206.58	203.87	201.78	205.45	205.03	203.18	204.42	205.19	203.37	205.62	207.11	202.04	204.26	204.88	205.5	203.54	205.73	205.49	203.95	205.68	205.05	204.11	203.23	206.6	206.53	204.78	204.36
213.88	213.43	214.52	213.3	214.39	213.65	210.31	210.86	212	213.18	214.7	210.92	213.04	209.8	211.19	211.21	209.32	209.63	211.57	213.63	211.24	214.74	213.29	215.67	213.19	208.62	214.52	212.61	211.12	211.34	213.37	213.14	214.16	209.36	209.71	213.76	213.9	217.22	212.29	214.8	211.23	211.83	211.16	211.93	213.21	216.41	215.81	212.63	213.94	212.39
201.71	203.85	202.34	206.42	201.44	204.36	199.32	202.65	205.57	203.35	205.52	204.72	204.26	204.67	204.47	203.06	204.09	205.37	201.72	201.2	201.19	206.4	203.96	206.25	204.27	205.46	203.79	206.25	203.75	201.67	204.06	202.36	201.32	201.68	203.5	202.99	206.92	204.01	206.79	203.25	201.56	205.4	199.56	204.41	205.61	203.72	202.62	204.53	206.39	205.47
199.07	196.61	202.24	202.02	200.98	200.71	199.15	198.35	200.25	198.88	200.09	199.77	198.64	197.15	201.22	198.74	196.66	196.88	199.67	193.36	198.52	200.06	199.78	201.41	199.01	198.91	200.13	200.75	202.41	202.09	200.74	197.58	202.58	199.22	203.1	197.93	201.68	197.09	198.44	196.64	202.66	201.03	198.61	199.04	196.51	200.18	200.8	200.96	201.55	197.88
207.91	208.87	208.43	207.94	208.47	206.63	211.04	206.25	209.6	211.88	208.53	209.12	206.58	208.93	207.85	210.23	210.84	205.68	209.39	207.2	209.81	207.68	207.77	209.31	208.48	207.47	208.92	209.49	210.84	211.65	210.83	208.79	212.01	206.75	210.11	210.41	211.22	210.24	210.12	210.11	208.42	206.32	212.14	208.34	207.88	206.87	206.56	205.97	208.44	210.99
204.54	200.16	203.22	200.98	198.8	203.49	200.92	202.81	204.11	201.82	200.59	202	200.4	200.23	202.22	205.88	203.86	200.79	205.12	205.4	201.93	201.68	202.2	199.5	202.8	199.5	202.99	207.07	203.02	205.43	204.12	203.14	201.27	205.1	202.79	201.06	202.33	201.17	201.08	202.57	203.87	202.22	204.13	203.19	203.3	202.03	204.39	203.9	199.57	202.71
208.55	207.38	210.33	208.88	206.75	207.22	206.91	208.42	210.59	207.16	207.56	209.75	207.63	206.12	209.89	210.26	209.12	208.34	206.6	206.88	207.99	207.68	206.85	206.54	208.38	207.02	208	208.34	208.06	210.13	206.85	210.57	210.6	206.58	207.95	208.62	211.19	207.81	207.33	212.19	209.5	210.08	206.9	206.86	207.36	206.34	207.01	206.53	209	208.47
210.76	211.29	210	211.49	212.14	211.66	212.52	212.82	211.7	211.44	210.96	213.75	211.49	209.37	213.52	213.74	211.49	210.89	211.49	214.32	211.98	211.32	212.18	211.78	212.92	210.69	210.21	211.32	209.37	209.29	211.82	212.57	212.6	212.6	209.92	208.62	214.4	211.78	213.15	210.23	210.83	212.53	213.33	208.93	211.67	212.37	214.66	210.91	210.11	213.26
209.02	210.23	207.61	206.32	209.17	207.34	209.74	207.33	206.93	206.58	209.1	206.77	207.87	207.4	206.31	207.44	204.85	208.89	206.94	207.72	208.55	206.6	210.33	206.34	205.9	205.14	211.1	204.34	207.87	206.12	212.03	210.33	210.24	206.43	209.8	211.47	206.3	211.05	209.3	208.62	204.55	206.65	206.76	207.29	205.32	209.67	208.87	208.1	205.84	207.11
204.77	205.64	205.22	206.68	207.25	206.25	203.95	206.7	206.58	205.08	205.24	207.48	205.43	205.74	206.93	207.69	207.26	210.57	205.59	207.45	206.41	207.19	207.65	206.65	208.66	206.57	206.03	206.87	204.81	204.62	203.15	207.03	209.63	207.36	207.37	205.03	207.83	204.66	207.56	206.59	206.53	205.32	203.98	203.85	206.38	204.78	206.81	208.1	207.56	206.64
210.61	209.84	209.14	207.63	207.02	209.25	211.92	209.37	210.94	209.36	204.95	210.4	206.72	209.08	208.31	208.25	208.63	209.22	210.88	208.68	207.29	213.05	206.64	205.82	208.91	211.74	206.67	209.42	208.76	209.95	206.13	209.92	205.17	208.47	208.43	208.96	206.91	207.07	206.91	211.12	209.7	207	207.55	211.88	207.96	208.83	209.89	208.43	208.92	208.43
202.59	203.91	200.74	204.1	203.04	200.85	205.09	201.49	201.84	202.24	204.13	201.12	201.73	201.46	201.65	207.04	200.13	203.41	200.89	200.96	201.91	202.12	202.04	199.86	203.13	199.71	203.7	200.05	205.35	201.07	204.03	203.74	200.74	203.36	204.94	203.05	201.62	204.26	202.63	206.02	203.44	203.63	204.44	203.45	204.01	203.59	202.73	204.39	201.01	200.6
211.96	209.64	207.58	210.88	210.06	209.87	209.83	208.68	209.41	207.07	207.43	208.66	204.26	206.03	208.98	206	206.8	212.04	206.04	210.36	210.36	206.73	210.32	212	207.87	209.77	209.36	209.14	210.2	208.33	209.01	209.89	209.86	208.94	213.58	209.15	210.64	211.18	209.56	209.39	211.58	206.47	211.76	208.68	207.24	207.75	207.88	207.32	206.96	207.67
197.86	200.37	199.13	200.71	198.18	197.9	197.46	198.73	203.32	198.52	201.51	199.6	196.49	200.86	195.66	199.01	201.11	199.65	196.52	200.59	202	199.9	197.61	199.64	196.83	199.27	197.5	199.36	203.18	199.39	199.27	198.22	196.59	196.98	197.44	199.9	197.37	201.73	198.32	200.12	200.3	199.58	199.1	198.7	200.68	199.62	199.87	197.6	199.94	199.58
213.81	214.81	216.44	218.05	215.88	217.22	217.58	217.34	217.61	217.22	217.83	215.35	216.12	218.49	218.16	216.36	219.09	216.96	215.82	213.85	218.07	216.82	215.44	220.68	218.56	216.25	218.44	216.37	215.26	217.11	217.23	217.24	214.91	218.42	215.11	218.55	217.24	220.1	217.34	219.1	218.38	220.78	217.11	216.43	215.75	217.49	216.6	217.99	214.89	217.98
208.45	205.72	205.94	208.01	208.47	209.02	210.7	204.54	207.29	206.44	207.2	212.08	207.1	209.06	209.42	207.83	209.87	207.13	209.93	206.09	207.76	206.77	207.26	208.89	209.82	205.56	210.19	206.72	210.07	206.25	205.9	207.18	206.25	206.5	208.41	208.08	207.36	208.99	205.5	205.76	207.92	209.67	207.62	206.67	204.78	205.64	204.4	208.44	210.02	210.14
209.93	212.31	210.62	213.25	213.51	211.77	214.93	213.82	213.33	211.01	210.41	211.23	213.26	211.51	212.84	210.45	211.03	210.7	210.83	208.25	212.04	209.04	209.93	210.22	209.58	214.36	212.68	210.63	213.96	211.68	210.15	212.65	210.62	208.8	211.03	208.84	212.77	211.79	212.76	209.34	215.8	212.16	212.99	211.25	210.31	210.38	211.67	210.87	210.56	211.21
202.76	204.98	202.82	207.29	202.24	209.55	205.2	205.25	203.21	204.92	204.92	206.32	205.93	204.95	203.75	205.66	205.28	202.63	205.58	203.52	205.81	201.43	204.82	204.31	203.94	209.01	207.06	205.11	207.14	204.16	203.46	206.63	204.57	204.26	206.22	206.48	206.71	202.33	204.26	205.86	207.52	205.69	207.93	203.46	207.32	205.87	206.27	204.91	205.6	206.66
211.17	211.91	209.46	212.85	211.61	213.72	213.05	211.16	215.25	215.44	215.08	213.61	210	210.94	213.48	214.52	211.03	209.45	212.59	211.85	211.39	214.79	212.65	213.43	214.48	214.7	215.88	213.24	213.28	210.3	212.95	213.05	210.09	214.42	211.52	214.91	215.01	213.33	213.01	212.71	214.15	212.34	214.77	212.6	213.68	214.14	209.15	213.17	212.7	209.68
213.65	213.35	213.4	217.01	215.43	214.05	212.86	214.51	217.44	212.26	213.72	213.83	214.76	213.37	212.04	211.63	215.57	214.03	213.25	213.88	214.51	212.74	213.11	215.24	215.29	212.72	213.81	215.12	211.38	216.84	215.72	210.48	210.68	216.74	213.92	214.49	213.26	211.47	213.9	213.97	212.31	208.48	213.41	214.18	210.44	214.27	211.41	217.31	213.57	217.76
206.49	206.69	208.58	205.92	204.22	207.96	205.56	205.39	205.77	203.41	204.94	207.78	206.25	205.46	204.69	206.34	206.39	206.36	208.03	207.52	207.9	203.64	207.67	205	209.26	206	204.34	207.81	206.62	208.15	209.06	205.47	206.97	206.38	207.53	205.34	210.66	206.69	206.2	205.45	205.55	209	209.33	208.67	205.33	206.81	206.49	207.15	205.45	206.9
214.4	214.52	213.55	213.36	214.09	215.1	213.43	213.93	212.56	211.12	212.46	215.56	214.96	212.73	213.06	214.51	214.38	216.5	212.27	212.89	211.89	216.24	213.73	212.62	209.54	212.93	214.38	211.47	214.37	211.5	211.8	209.96	213.05	211.41	213.8	215	213.75	210.97	213.74	215.75	214.24	212.71	214.8	211.8	214.08	217.25	212.55	213.28	216.15	213.57
216.44	217.91	218.1	214.52	217.67	221.94	217.85	216.49	218.08	218.38	217.91	215.87	216.51	218.78	217	218.61	218.6	218.45	215.98	218.08	217.96	219.36	216.41	215.8	214.82	221.01	219.82	219.51	219.18	217.63	217.4	218.94	220.42	217.64	220.63	215.79	218.15	216.85	216.82	221.1	218.99	218.63	217.45	216.02	216.47	216.79	218.06	216.39	219.76	218.59
201.53	203.51	203.13	204.51	204.22	203.42	201.77	201.36	202.47	201.47	202.16	202.81	200.16	201.03	201.16	200.48	200.72	203.41	199.92	201.38	206.22	199.48	202.94	202.38	205.4	200.67	203.68	202.25	200.98	202.14	200.4	205.35	206.3	202.52	205.03	203.82	205.19	201.86	203.5	203.1	202.83	203.02	202.56	202.38	202.72	202.63	204.82	201.85	202.27	203.91
210.19	207.15	208.46	208.11	208.3	206.99	209.34	207.84	208.71	205.86	207.91	205.9	204.25	208	206.68	206.59	205.06	210.57	209.07	208.59	208.78	211.76	205.69	205.91	207.28	206.94	207.08	209.57	205.56	209.08	206.09	206.02	205.29	208.2	206.33	209.35	208.75	207.91	207.29	206.6	205.83	206.28	208.7	208.25	209.51	207.47	209.53	208.38	208.68	206.97
199.41	201.24	200.43	197.95	201.98	198	199.5	199.74	198.43	199.31	198.18	200.81	199.58	199.98	200.69	202.52	196.89	195.95	199.98	202.21	199.88	200.39	200.21	199.87	198.16	197.87	201.23	200.62	197.65	200.19	200.84	202.29	201.47	200.07	198.87	199.64	199.47	204.99	198.63	199.77	200.01	201.53	201.73	201.89	202.18	200.35	197.78	200.31	198.89	199.13
200.14	200.02	201.42	201.77	199.86	197.94	200.25	199.09	202.21	201.19	200.16	199.98	200.38	201.31	201.08	202.77	198.13	198.39	201.01	201.62	198.3	198.12	200.51	200.6	201.94	199.36	199.3	199.51	199.35	202.17	204.26	198.58	200.7	199.72	198.85	199.83	201.52	200.42	202.39	198.6	199.4	196.88	200.85	199.23	201.26	199.88	197.64	201.25	204.2	199.84
200.81	201.72	203.27	203.93	201.49	203.77	199.45	202.6	202.83	201.92	205.2	201.94	203.29	203.22	204.44	200.63	203.79	205.31	203.21	202.47	203.61	203.36	201.89	205.67	200.75	202.27	203.63	204.01	204.13	203.1	204.13	202.83	205.78	202.07	204.44	201.99	203.8	204.22	201.92	203.81	203.6	204.05	203.71	202.49	204.22	200.3	201.43	200.63	203.36	201.29
202.07	207.07	202.43	203.76	203.44	207.16	204.91	201.14	203.2	201.9	201.03	199.92	202.06	203.39	204.59	200.53	203.73	204.76	205.52	205.25	201.08	204.36	205.28	205.34	204.26	203.43	201.63	204.71	203.99	203.96	203.67	205.81	203.15	203.15	204.04	204.7	201	202.69	202.07	205.08	201.84	203.16	202.22	200.84	205.01	204.99	203.59	205.76	201.42	203.98
207.41	208.55	209.45	209.93	208.06	207.49	207.99	205.4	210.04	207.25	208.94	209.29	206.84	206.53	209.62	204.85	206.33	206.44	211.32	207.23	207.3	207.33	209.21	207.76	207.01	207.22	210.59	207.31	209.01	204.45	209.69	208.5	208.2	205.6	208.74	208.99	206.61	205.02	205.56	209.23	207.42	207.43	210.3	205.9	208.55	206.74	209.81	210.11	206.95	202.29
210.08	207.2	211.89	208.47	211.58	209.81	207.65	209.68	209.92	208.46	212.62	206.98	208.1	204.92	208.91	208.59	206.22	210.22	210.34	210.04	212.07	205.9	208.14	210.81	211.18	209.19	209.05	207.64	206.26	211.45	206.19	210.01	206.1	207.09	207.81	210.35	207.66	206.7	206.57	211.35	210.39	208.23	209.77	210.97	208.73	209.42	208.57	209.11	206.25	209.17
197.81	196.92	199.92	196.01	196.73	199.55	199.99	200.9	197.1	198.52	196.8	197.75	198.81	198.77	196.11	199.93	197.02	196.86	195.29	198.63	200.46	198.06	199.41	196.21	199	196.95	200.32	198.74	195.88	197.15	199.38	199.87	198.9	201.05	198.94	199.12	200.16	196.76	196.48	198.93	197.54	195.4	200.54	199.38	198.69	194.18	193.89	195.85	200.74	194.72
208.55	208.44	209.3	206.83	207.47	208.49	206.78	208.16	207.47	209.52	210.42	207.09	206.79	207.95	203.92	207.89	212.06	205.96	210.63	206.78	210.28	205.7	204.86	205.99	208.18	208.01	206.49	206.35	209.5	206.56	206.15	210.01	206.63	204.97	211.51	210.67	206.26	207.56	208.34	209.45	206.71	207.46	205.87	205.95	210.55	205.14	209.13	210.4	207.44	206.07
212.37	210.58	210.62	213.3	211	210.2	210.43	214.93	210.28	213.76	212.3	211.82	211.82	212.34	210.1	214.04	212.35	213.45	211.04	212.7	212.05	212.44	212.25	212.89	209.32	212.42	207.99	212.85	214.51	212.24	211.96	211.63	215.03	210.96	211.75	209.56	213.74	210.47	209.26	212.43	210.4	211.67	210.13	212.51	214.33	214.33	210.23	214.48	208.38	208.96
208.24	209.09	210.37	209.2	207.92	207.76	210.17	209.17	207.31	209.31	209.85	211.88	209.41	211.64	207.82	207.73	206.76	204.6	211.52	206.96	207.65	210.44	208.46	208.65	208.15	209.61	209.05	207.79	210.21	206.83	210.91	208.61	207.45	209.3	206.41	207.75	206.02	211.31	207.06	209.45	209.57	210.11	210.78	209.65	209.92	206.78	210.22	202.5	207.61	209.72
214.29	213.55	215.1	213.98	215.01	213.18	216.02	213.94	214.56	212.08	215.8	212.96	218.1	215.34	213.42	213.18	213.83	213.65	215.79	213.51	213.05	216.43	212.78	213.85	212.5	213.75	215.27	214.43	211.69	213.3	216.41	215.15	216.61	216.58	214.29	214.33	214.11	215.34	214.26	211.02	212.03	213.88	212.5	216.54	213.5	214.63	217.41	216.21	215.84	216.13
218.95	215.71	216.05	214.31	216.13	218.74	218.63	215.55	217.4	218.88	218.84	220.23	217.38	215.15	213.7	216.75	221.05	219.21	217.48	216.73	217.97	216.88	216.65	219.3	213.95	216.38	217.41	219.5	220.27	216.9	217.6	219.6	216.91	218.08	219.11	215.08	216.15	216.08	219.33	216.65	218.96	215.63	217.72	214.23	216.67	214.81	218.85	219.33	218.63	218.86
208.64	206.21	207.87	210.51	211.06	210.58	206.51	207.45	206.41	208.78	211.09	206.1	212.64	207.75	207.48	211.96	208.56	206.88	208.38	208.45	205.38	207.15	211.02	210.28	211.17	212.12	204.41	208.51	211.44	211.47	212.57	207.74	210.05	210.99	209.6	206.05	205.28	209.19	211.15	210.35	209.86	210.97	208	208.91	209.19	205.82	210.68	207.62	210.37	210.77
204.43	202.27	204.06	203.28	204.25	206.21	210.12	203.51	203.9	205.1	202.42	206.28	205.09	206	205.04	204.65	206.13	202.9	205.42	204.39	203.33	203.99	204.29	204.86	204.08	203.5	205.11	208.9	206.04	203.74	202.36	205.35	204.43	204.17	203.16	204.18	203.84	201.65	200.87	203.35	202.84	204.85	205.16	203.03	201.85	205.08	206.15	201.33	206.57	208.83
198.63	204.47	201.31	198.2	198.3	198.96	198.47	199.98	196.73	198.38	201.87	198.13	200.47	202.44	199.94	199.92	199.25	199.95	196.44	199.76	199	197.76	200.91	196.96	200.04	195.63	199.06	199.83	198.41	202.23	199.66	198.36	198.02	200.28	198.62	199.31	200.33	199.71	198.78	200.82	196.54	199.45	197.51	201.79	199.71	196.52	201.86	198.32	200.17	199.39
198.83	202.4	202.12	198.27	200.23	200.28	202.04	200.73	199.75	199.95	200.11	200.26	197.51	199.74	200.97	200.15	197.05	199.96	202.31	199.04	203.24	202.49	198.36	201.04	200.61	199.95	200.64	198.53	199.13	200.92	198.22	203.77	200.25	201.25	200.46	201.03	199.99	203.75	202.88	199.89	197.93	200.45	199.45	197.81	200.11	199.95	201.06	198.15	200.96	199.66
209.35	209.36	206.02	208.65	209.4	210.24	208.69	208.39	208.87	206.36	208.17	208.39	206.15	207.29	207.95	209.65	208.71	206.89	205.2	210.88	205.92	206.34	208.26	207.82	207.74	207.16	210.43	206.26	206.73	206.94	206.32	208.01	209.41	209.77	207.31	210.86	207.69	205.66	208.48	208.8	208.06	208.98	208.37	209.64	208.96	205.83	205.16	207.4	206.29	211.03
208.59	206.27	206.32	206.58	209.67	207.11	205.51	206.71	206.05	209.79	208.91	205.65	207.09	203.13	205.82	208.28	205.52	205.44	207.63	210.31	203.01	209.36	205.89	205.56	206.53	206.75	209.38	205.33	205.63	207.66	205.89	207.41	208.71	205.06	210.19	209.18	206.8	207.98	206.96	209.86	211.02	206.45	208.02	208.57	203.74	207.98	205.89	205.29	207.14	206.96
217.43	214.61	218.58	214.26	217.3	216.12	220.64	220.25	219.16	218.1	216.77	215.69	216.84	216.2	218.48	217.9	219.23	217.36	215.69	216.4	216.75	212.59	214.78	219.43	216.96	220.06	218.42	215.56	215.47	217.17	217.15	217.99	217.66	217.32	219.21	219.24	216.76	216.2	215.06	220.88	217.05	219.48	216.91	218.53	217.88	213.64	219.44	217.16	215.42	222.1
211.18	211.25	213.76	213.85	209.19	211.53	211.13	211.87	211.61	211.57	211.61	211.51	211.65	214.08	213.6	208.87	213.1	212.93	210.44	213.27	212.61	211.48	212.34	213.6	213.63	210.67	213.62	214.47	210.01	210.15	210.65	209.36	213.15	212.71	214.35	213.06	208.8	210.87	211.92	213.43	211.14	212.81	209.54	211.26	209.77	210.96	211.48	209.63	211.37	212.41
206.98	203.14	206.05	206.2	208.4	208.96	205.32	206.64	210.61	203.94	206.75	208.24	205.41	202.95	207.98	208.22	208.35	204.5	210.37	206.31	208.21	208.63	206.02	206.08	205.03	208.79	207.17	207.36	205.03	209.74	209.85	205.05	207.88	207.19	207.05	206.02	205.4	208.86	206.75	208.43	205.22	209.49	207.78	206.77	208.99	211.03	207.05	209.5	208.28	208.8
215.79	219.2	217.92	215.7	216.83	216.89	218.46	215.31	217.29	215.52	217.54	221.07	218.63	215.87	216.01	217.55	214.49	221.06	218.36	217.76	219.76	215.08	221.34	213.19	218.82	217.68	213.56	215.26	220.83	217.19	217.98	219.37	216.49	217.23	217.21	216.82	217.17	217.33	215.14	216.83	218.77	218.71	215.8	219.1	218.43	219.28	217.67	219.18	214.72	216.24
199.94	202.75	202.66	203.02	205.32	202.13	202.15	201.98	201.29	205.72	202.17	200.96	201.27	205.36	201.17	202.41	203.33	201.61	201.25	202.87	203.21	203.81	202.99	206.75	202.15	200.42	201.49	203.06	201.34	202.32	201.91	200.05	202.56	202.72	203.42	202.65	200.09	203.72	202.57	203.9	203.92	201.61	202.65	200.62	197.86	200.45	202.9	204.87	203.27	201.23
203.96	204.71	204.24	207.53	207.43	203.46	202.74	207.5	207.46	205.96	205.7	206.38	205.99	203.92	206.09	206.72	204.94	204.15	206.06	205.78	206.58	204.13	205.25	207.68	205.43	202.63	208.19	203.76	207.74	207.86	201.78	206.28	206.82	206.31	206.09	205.69	202.6	206.23	207.6	203.99	207.56	206.88	204.87	203.91	207.48	206.75	204.03	205.88	206.77	207.86
194.56	198.19	193	194.74	192.53	192.63	193.74	195.79	195.87	193.97	199.22	190.81	195.47	193.78	194.22	191.79	193.02	195.59	195.47	195.13	194.48	195.42	192.63	192.42	191.43	192.36	191.98	196.15	195.36	195.62	196.18	193.99	193.86	191.05	193.04	195.08	198.07	194.28	194.44	196.74	194.74	191.72	197.23	194.16	198.69	193.94	193.44	191.62	192.96	193
196.44	198.67	197.78	201	197.88	202.17	200.81	198	198.04	200.42	197.34	201.69	197.06	197.54	197.96	198.03	198.21	197.18	198.21	200.48	197.84	199.14	195.65	199.4	201.31	200.01	196.5	200.22	200.05	200.26	203.28	196.77	200.85	195.96	201.04	199.4	199.77	195.38	199.22	198.01	199.79	199.97	199.37	198.42	201.53	197.59	197.57	195.78	199.58	198.9
193.72	192.47	195.78	194.74	194.45	195.24	197.75	194	196.17	195.97	196.15	192.84	195.66	194.66	199.45	195.94	196.65	195.77	194.16	192.93	196.56	197.58	196.87	197.85	193.35	194.86	195.26	191.98	195.8	197.02	195.98	194.29	194.46	195.04	196.34	192.51	195.56	192.28	193.74	193.94	196.02	196.8	195.98	196.97	196.15	197.69	197.26	197.73	198.3	193.51
211.13	210.18	212.01	210.92	209.74	212.61	209.92	213.56	213.24	209.76	213.79	215.19	213.5	212.13	212	211.74	215.16	209.05	210.1	210.49	210.17	209.42	214.12	213.24	214.36	211.82	209.29	211.04	212.11	210.16	213.25	212.43	211.56	212.41	213.21	213.09	210.88	209.63	213.17	212.51	213.25	211.36	214.14	211.65	210.59	213.58	207.12	210.23	212.95	216.74
214.09	214.69	213.38	215.21	214.32	213.99	212.53	215.52	214.64	216.31	214.43	213.4	210.49	214.64	214.5	214.89	214.26	213.53	213.52	214.77	213.43	212.38	215.09	213.67	214.33	216.07	214.33	213.8	211.55	214.07	214.22	212.83	214.48	215.63	214.01	214.24	213.98	215.11	212.42	211.78	218.29	214.09	217.4	216.18	212.49	213.88	212.29	215.25	211.99	213.86
217.28	211.57	210.89	214.46	213.03	210.59	210.95	214.81	214.82	215.18	212.38	211.9	211.56	215.71	211.64	214.04	211.98	212.32	213.19	213.66	212.51	215.43	212.68	210.25	215.88	215.01	211.76	217.38	213.84	213.77	214.31	215.14	211.17	214.9	214.51	208.71	214.39	213.65	217.58	211.94	211.16	211.48	212.14	213.86	215.41	211.06	210.45	214.44	212.02	212.57
209.28	207.58	211.31	212.1	207.95	208.27	207.07	209.25	209.3	208.39	209.83	210.89	210.89	207.91	209.11	206.25	204.69	204.84	208.43	208.83	208.94	210.65	206.47	209.08	210.09	208.04	210.66	209.22	210.38	208.99	205.49	205.02	207.13	207.93	207.87	211.5	209.18	210.6	209.87	208.9	209.51	208.74	210.54	208.29	209.83	208.04	205.96	207.95	207.66	210.04
203.45	202.76	206.6	206.48	205	205.08	203.36	204.89	203.09	203.33	203.25	204.42	201.61	207	204.87	203.95	199.76	204.36	201.21	203.52	203.46	204.49	202.02	203.96	201.82	205.05	200.81	203.29	201.55	206	203.25	204.01	205.57	204.1	205.53	202.73	204.89	204.56	203.67	203.82	202.07	206.45	204	205.4	203.81	207.37	205.5	203.34	203.65	204.45
203.93	207.13	204.09	207.49	203.76	203.99	205.46	206.44	206.78	205.66	207.89	204.45	203.13	207.61	205.63	203.08	200.4	201.84	204.28	202.56	203.36	202.96	208.23	206.3	205.39	201.78	204.25	206.37	207.13	205.79	205.48	206.13	209.24	203.8	199.88	206.36	203.49	204.46	207.27	204.9	203.54	204.88	206	203.12	206.05	203.18	206.17	202.84	205.9	203.82
196.27	200.08	202.02	199.65	198.63	198.91	200.59	201.62	197.7	201.77	200.77	197.31	198.12	198.56	200.83	198.3	200.97	201.44	197.86	199.85	200.69	198.13	200.13	199.67	200.4	198.08	200.23	201.08	198.48	197.85	201.02	197.67	200.92	200.02	198.61	200.72	200.58	199.76	202.27	200.21	198.53	200.8	199.83	198.11	197.84	199.18	197.74	197.34	199.6	200.43
204.58	205.04	205.18	204.93	202.71	206.34	204.81	205.97	203.83	204.18	202.66	204.48	203.48	206.05	205.71	204.37	207.24	204.87	203.1	203.96	204.32	202.75	203.68	206.38	202.66	201.18	200.84	203.97	204.63	202.93	205.43	205.18	202.89	208.38	206.12	204.1	205.61	204.27	204.58	201.92	202.9	202.3	203.95	202.78	202.78	206.16	204.99	202.21	208.67	206.94
216.18	217.24	215.47	220.14	217.23	219.16	216.7	219.34	220.91	213.35	219.72	214.5	213.52	217.32	217.18	213.72	217.29	216.94	217.77	219.03	219.33	216.02	212.95	216.28	214.63	215.41	216.25	219.33	218.2	220.12	216.83	218.2	214.47	217.37	218.53	213.81	215.69	218.14	216.59	214.57	217.74	214.57	215.28	216.97	218.86	215.81	216.66	218	214.72	216.77
203.97	205.53	203.38	201.8	203.12	205.18	201.79	205.13	202.79	202.61	205.26	199.04	202.3	201.96	204.73	201.97	202.26	204.28	204.75	208.2	202.89	207.84	201.92	204.11	206.52	205.25	205.18	207.82	203.14	204.43	201.11	201.99	205.17	202.77	203.59	201.7	205.54	206.53	202.45	206.44	200.02	205.27	204.7	203.66	207.58	203.45	199.26	203.92	203.25	203.28
211.16	209.34	209.41	208.11	215.15	212.45	211.55	214.71	211.86	209.55	212.63	212.97	209.69	210.27	213.59	210.53	210.44	214.67	211.08	216.64	212.75	210.26	210.18	210.87	213.14	210.67	213.96	213.03	213.94	213.37	212.26	212.68	209.68	213.96	215.35	210.83	210.98	212.95	210.11	210.5	210.47	213.17	210.43	210.39	214.1	209.74	208.84	211.66	212.19	211.96
208.47	208.81	208.36	208.02	206.81	205.34	205.82	205.05	207.41	206.45	207.67	206.37	206.75	204.76	208.92	204.5	204.44	205.34	203.86	203.69	204.82	206.23	206.77	203.57	204.07	209.58	201.4	206.61	210.52	208.16	205.64	210.09	205.25	208.71	205.93	206.4	203.49	204.99	206.74	207.44	210.38	205.27	208.32	206.25	203.94	207.1	204	203.35	206.29	206.05
207.11	205.41	207.55	204.14	201.5	206.07	202.89	206.7	202.84	206.35	205.17	207.72	201.7	201.03	206.4	206.52	202.81	206.41	205.64	204.73	204.05	202.04	202.92	206.32	201.5	206.14	209.57	206.59	202.73	205.66	207.43	207.25	205.65	204.85	203.78	205.1	205.89	207.66	206.87	207.4	201.81	204.58	204.79	202.66	208.49	205.55	205.19	206.46	205.24	206.26
214.76	211.36	214.35	211.79	212.03	215.53	214.83	216.83	212.58	209.98	210.56	212.07	211.1	211.38	215.3	211.59	214.04	214.03	209.79	209.81	215	213.6	213.3	211.45	214.66	217.28	210.81	213.65	213.6	214.11	210.58	210.14	212.7	214.05	210.69	211.85	211.59	211.68	213.62	215.81	212.01	211.34	215.85	212.38	210.21	210.8	213.5	211.65	209.91	210.55
205.44	208.09	209.25	204.6	207.04	205.18	208.68	209.5	205.66	208.27	205.83	208.78	206.35	208.05	207.28	209.57	206.57	210	206.37	208.31	204.88	207.81	207.81	206.21	210.45	208.49	206.47	210.6	209.4	207.42	207.15	206.41	206.68	209.51	206.32	206.36	207.35	206.16	207.89	210.23	208.21	207.94	209.65	209.23	206.55	206.1	207.72	210.6	207.37	209.29
213.14	210.66	213.9	211.96	212.32	213.77	215.07	213.13	214.42	213.76	213.37	211.16	214.2	214.32	215.29	213.84	210.49	211.9	212.98	215.09	211.91	212.92	213.42	212.95	209.49	210.88	212.45	212.22	210.43	208.71	210.05	214.98	209.4	212.69	210.62	210.76	210.06	213.72	211.85	212.37	214.78	213.91	212.3	212.3	212.78	215.47	214.32	213.17	217.24	211.89
215.94	216.54	215.87	218.43	216.96	216.32	218.28	218.42	214.3	218.27	218.21	215.06	216.42	218.52	215.82	216.37	217.08	217.04	218.86	214.96	213.82	214.08	218.96	215.8	219.29	215.24	218.27	215.76	218.17	216.99	217.5	214.27	215.64	216.91	218.62	218.09	218.16	214.55	215.66	217.64	220.34	217.59	218.94	218.95	216.03	217.54	215.51	216.43	216.19	215.45
216.65	218.21	215.04	217.2	220.64	212.13	218.07	217.76	214.98	214.78	217.09	216.14	216.37	217.17	218.58	221.38	217.14	217.36	217.01	218	212.47	217.21	214.82	215.58	216.36	216.65	217.32	215.37	218.78	218.57	220.32	220.28	219.69	215.27	217.32	217.59	213.59	215.04	217.43	214.81	220.29	215.59	217.68	217.39	216.88	217.18	217.26	216.97	219.47	218.12
207.25	208.4	213.68	211.03	213.8	211.31	213.08	211.56	211	213.21	211.98	212.43	211.7	215.17	214.5	211.82	212.48	210.05	211.66	212.26	212.57	213.65	209.26	212.05	210.74	211.68	209.98	212.08	208.14	211.88	211.59	211.55	212.06	210.28	212.05	208.83	214.3	209.2	209.35	211.69	209.88	210.42	211.13	212.9	210.39	211.27	210.4	215.04	211.19	210.26
206.81	207.78	209.41	208.03	205.08	208.78	211.4	209.24	208.95	210.35	208.66	211.12	210.91	209.41	210.33	207.33	209.28	206.14	205.5	206.96	210.06	209.3	207.74	209.25	209.88	207.31	205.95	211.38	210.52	208.48	209.49	208.65	207.85	210.51	209.29	205.87	209.64	207.31	207.56	204.32	209.29	207.28	210.12	211.73	208.13	207.23	208.22	208.13	210.19	209.37
213.23	211.78	210.93	213.17	210.92	208.9	214.23	212.13	212.42	213.64	214.36	212.57	211.4	212.14	210.89	211.45	212.45	210.98	213.2	212.29	212.29	211.37	210.14	212.66	211.1	209.58	212.1	214.22	214.26	215.45	215.59	211.43	211.53	214.13	211.48	213.16	212.45	214.57	212.74	214.07	210.51	209.24	212.82	213.56	214.09	214.22	211.22	215.15	213.38	215.18
205.99	207.46	206.02	204.25	205.1	209.21	206.81	207.12	207.42	206.48	207.49	203.94	207.74	206.66	208.88	206.89	208.08	209.22	210.71	209.21	206.56	206.24	207.89	205.62	207.36	203.84	208.18	207.67	208.36	210.77	205.32	209.29	210.9	206.32	205.69	207.18	208.44	207.3	212.23	207.72	204.1	204.17	211.16	209.6	206.28	209.95	205.19	208.22	206.66	207.02
220.47	217.02	217.5	215.83	214.89	218.16	215.67	217.33	217.98	215.66	218.99	214.42	216.29	218.93	219.27	219.5	216.06	216.15	216.78	218.19	219.9	217	216.1	217.17	215.87	216.99	216.88	217.96	216.58	218.14	219.5	213.77	218.58	219.55	218.01	212.56	219.28	218.95	215.48	215.7	218.33	219.39	218.72	219.02	216.62	216.88	216.61	215.41	219.9	216.07
210.46	211.48	206.97	208.38	211.07	207.2	210	210.54	211	209.51	211.68	210.53	210.68	206.94	208.75	208.93	213.74	210.15	211.6	208.53	208.49	208.48	206.67	205.85	209.29	211.15	207.48	209.94	209.31	210.7	210.29	210.85	208.92	205.19	209.65	209.9	209.56	208.21	207.5	205.96	209.83	208.2	209.37	211.02	208.35	211.33	207.73	211.7	210.46	209
206.92	213.87	210.66	210.15	213.21	211.15	208.62	213.02	208.68	212.12	211.82	209.09	210.71	208.48	213.11	211.25	212.26	209.71	214.28	209.01	211.76	209.64	212.97	211.46	208.47	213.69	211.65	211.38	212.04	210.43	212.09	209.29	213.46	211.73	211.4	211.29	210.64	210.02	212.71	210.16	212.17	213.84	210.17	211.57	208.55	211.1	210.26	209.49	212.72	211.86
216.72	210.93	210.66	214.7	210.88	213.65	214.47	210.59	211.58	213.13	211.58	212.65	211.74	213.84	213.22	211.27	211.44	211.75	212.49	209.38	213.44	212.1	213.56	211.23	212.77	209.05	212.02	210.93	216.64	213.87	214.01	211.87	212.42	214.39	212.41	210.49	213.45	212.46	208.61	214.35	213.25	212.56	211.11	211.95	211.32	206.86	208.06	212.71	209.21	211.41
200.52	204.02	204.16	205.74	203.41	203.32	206.67	203.37	199.88	204.55	203.15	205.27	206.82	202.84	201.34	201.05	199.31	201.41	202.26	205.02	202.49	201.75	204.4	201	204.36	204.91	201.58	204.41	202.41	201.9	201.86	201.46	201.69	200.49	202.23	201.25	202.4	203.11	203.77	203.35	202.26	200.96	201.5	202.13	203.18	200.01	200.69	205.49	202.16	200.69
193.8	193.38	195.11	195.6	195.62	194.57	196.31	197.19	195.76	195.97	193.99	196.35	199.84	197.63	194.62	194.99	193.44	193.41	196.24	192.14	196.59	195.5	195.4	194.77	195.68	193.67	192.52	195.14	193.38	193.83	193.94	195.03	193.38	192.68	195.18	196.23	195.44	197.76	193.23	193.77	195.15	196	196.11	193.88	191.13	200.19	195.3	195.37	193.24	197.17
206.11	208.02	205.99	206.55	206.01	209.29	206.85	207.94	206.8	208.62	206.06	202.44	206.9	206.51	204.23	208.06	206.85	207.29	206.36	206.32	207.1	206.57	207.61	203.86	205.23	206.62	206.51	205.31	208.07	206.55	205.68	203.71	208.6	208.31	207.85	207.41	206.99	207.82	206.07	205.03	206.78	204.11	205.29	206.63	204.43	201.79	207.79	205.74	202.36	209.09
204.65	202.3	201.94	201.01	200.78	199.77	201.09	202.97	203.29	201.31	203.32	200.12	201.84	199.96	201.4	200.51	201.56	199.76	203.96	204.15	203.86	202.46	201.08	199.12	201.01	203.18	203.56	201.7	201.17	203.49	201.88	201.55	203.3	202.94	202.32	202.92	199.13	205.69	199.52	203.38	203.88	201.96	200.36	202.63	204.46	202.98	200.77	202.04	201.27	205.45
211.6	213.26	210.37	214.86	213.66	212.78	213.93	213.39	212.63	212.69	214.28	210.46	216.36	215.64	212.45	212.47	211.46	215.57	210.77	209.58	211.11	212.74	213.65	214.72	212.84	213.66	215.95	210.45	211.49	214.86	211.07	214.9	212.55	213.86	211.16	213.84	211.55	214.5	211.51	213.4	215.15	211.66	210.89	215.68	214.26	212.35	212.4	211.24	213.95	214.41
193.71	196.23	193.66	194.47	194.78	190.65	192.79	195.53	196.23	192.06	194.9	195.35	192.96	194.75	195.59	197.64	197.7	194.99	194.22	192.95	194.18	195.11	193.84	193.35	196.34	195.57	196.69	194.95	194.81	192.68	198.21	192.35	194.56	196.3	196.32	194.82	196.2	194.49	194.99	194.55	194.75	193.15	197.41	195.72	192.16	193.17	193.48	193.03	193.39	199.49
203.37	203.86	202.74	202.91	204.4	209.62	204.86	205.17	208.63	205.63	204.7	203.33	203.18	201.38	203.94	205.36	201.93	208.84	203.58	204.43	205.48	204.54	207.93	204.63	208.25	203.21	203.12	202.16	206.01	204.83	207.37	203.24	204.42	205.91	204.91	205.15	206	206.32	205.59	203.81	204.39	205.41	204.81	206.35	204.9	203.7	204.92	207.9	206.55	205.25
208.35	208.08	207.2	208.1	210.98	208.95	207.21	210.66	206.16	210.09	210.76	210.08	209.5	211.81	209.78	205.49	208.8	207.7	209.31	209.4	209.75	209.1	209.16	207.1	206.56	206.81	209.39	208.45	210.31	207.78	206.76	211.77	212.44	210.31	206.53	204.93	210.09	208.2	208.06	208.82	207.49	206.5	208.1	208.42	208.35	205.66	206.54	208.43	206.67	209.81
208.22	208.63	206.78	208.05	202.17	207.73	205.28	210.24	206.93	209.79	210.24	207.29	209.85	206.62	207.82	209.14	208.47	207.83	208.12	208.53	205.65	206.69	210.09	210.49	208.85	208.5	210.59	209.47	208.76	209.42	208.59	208.49	207.91	204.58	206.32	209.22	206.44	208.81	208.58	208.79	207.75	210.44	206.65	209.86	208.83	208.63	208.64	205.06	207.71	206.67
206.53	207.31	209.66	208.22	210.71	206.02	207.89	207.87	209.63	208.33	207.55	207.5	209.51	208.95	208.46	208.63	209.46	207.17	206.15	210.18	209.2	205.26	208.54	208.97	208.86	208.56	207.72	207.23	206.87	207.39	213.34	207.56	209.27	208.51	208.95	206.11	206.98	207.25	210.15	205.84	206.36	210.1	211.2	209.15	207.56	209.87	209.58	209.08	209.72	209.51
200.53	204.66	201.67	202.83	204.27	203.66	206.53	200.06	204.81	205.21	202.12	200.12	204.06	204.45	204.72	204.07	204.03	201.59	204.58	202.11	204.03	205.08	202.85	202.88	202.35	204.9	202.68	204.9	200.99	202.23	206.48	201.99	202.62	202.69	207.01	204.74	202.25	202.54	206.26	203.5	205.79	201.92	205.43	204.87	202.99	205.29	209.1	202.36	204.25	208.2
209.93	211.19	209.22	208.1	210.15	208.55	209.3	209.48	211.66	207.77	206.87	209.57	208.27	209.48	210.71	208.33	211.26	208.48	205.18	209.33	208.7	209.95	208.07	211.24	207.78	208.68	209.57	209.35	208.62	211.13	208.43	210.93	206.62	209.36	211.56	209.59	206.7	208.01	212.63	207.66	210.53	207.31	210.87	207.74	210.27	210.2	210.16	208.41	207.78	209.76
207.66	208.29	206.9	210.16	206.71	211.25	206.75	207.78	210.75	206.72	207.77	206.96	204.96	207.16	209.06	207.04	212.18	207.27	207.08	209.34	212.26	208.66	206.8	205.96	209.64	208.39	207.47	209.21	210.99	207.74	208.63	206.36	213.46	208.5	209.46	207.68	208.92	207.89	210.13	208.47	207.09	209.31	208.56	207.27	206.26	208.76	210.3	209.43	207.25	205.13
209.91	213.46	211.1	213.81	212.49	210.99	210.78	211.1	211.77	210.09	210.22	210.24	212.36	210.84	210.05	214.36	211.45	210.5	213.49	212.37	208.52	209.22	208.01	210.13	207.37	211.53	210.45	213.97	209.06	210.65	211.01	211.32	210.17	211.66	213.01	210.47	208.38	210.45	212.3	210.87	212.14	208.26	212.3	211.53	209.3	214.17	211.81	214.3	209.62	210.38
209.32	211.1	210.35	211.46	209.7	210.8	212.83	210.43	212.63	209.75	213.13	212.19	211.04	207.05	212.73	210.93	208.21	215.13	211.69	214.73	209.7	210.14	212.31	210.49	210.06	213.67	213.15	210.31	212.98	210.98	212.47	211	210.74	213.42	212.16	209.94	210.51	210.49	213.25	213.04	208.91	212.47	213.86	211.32	212.03	209.96	211.51	210.99	211.99	211.36
199.29	199.15	196.54	197.84	198.13	199.32	200.95	198.91	199.1	194.92	199.17	195.14	200.52	201.02	196.29	198.6	199.33	197.91	202.04	194.83	200.14	198.64	199.93	199.03	198.15	198.99	198.41	197.85	200.33	201.02	198.31	198.37	200.22	199.2	198.5	197.38	198.57	201.76	198.1	195.29	200.41	199.84	199.35	198.76	200.8	198.09	198.48	197.1	198.68	195.83
202.64	205.54	203.84	203.66	202.13	206	204.28	205.2	205.28	206.03	205.25	204.3	205.29	203.04	205.71	204.29	203.63	201.44	204.21	204.18	204.93	204.46	202.07	205.88	205.11	203.88	204.07	207.07	205.39	207.28	205.82	208.1	204.49	203.33	205.88	205.33	207.55	204.38	204.25	203.52	202.88	208.68	207.76	203.15	204.09	206.68	205.66	200.1	204.69	205.09
213.26	208.72	213.41	214.38	210.61	210.77	212.28	210.87	216.37	212.22	212.73	212.21	212.73	211.44	215.66	213.54	213.05	211.15	212.88	211.3	212.8	210.81	209.8	214.64	211.78	212.37	211.21	214.2	215.31	212.9	210.75	210.08	211.87	210.8	210.14	213.02	214.29	212.01	213.83	212.38	210.6	216.26	212.81	213.82	213.2	213.64	211.5	211.73	213.05	207.99
201.92	202.17	199.63	199.43	200.58	199.12	201.05	199.49	200.34	199.24	202.13	196.79	197.98	200.65	203.21	201.34	200.75	202.84	198.45	200.14	203.41	201.95	198.5	200.3	200.02	200.26	198.48	201.56	200.35	199.38	197.32	199.47	201.54	198.97	200.68	200.26	200.09	203.89	198.96	203.79	202.25	201.51	200.47	198	199.25	198.07	199.62	201.54	200.13	201.05
207.3	209.61	206.04	210.29	208.97	207.29	209.55	207.65	207.3	206.87	203.98	205.29	210.81	206.11	205.49	209.07	209.46	206.95	209.72	209.36	208.07	207.43	205.43	207.01	209.6	206.58	208.73	208.51	207.54	207.37	206.97	208.19	203.54	207.13	208.71	208.69	209.03	206.19	207.71	210.72	209.4	206.79	203.63	209.33	206.83	205.97	207.07	206.51	207.96	207.63
203.34	204.3	199.44	201.28	200.76	201.67	203.37	203.54	202.43	199.82	203.48	204.27	200.43	204.27	204.08	202.79	203.6	202.59	201.61	201.37	203	202.55	202.03	208.22	202.73	200.09	200.21	203.66	202.77	202.08	204.12	202.79	201.84	202.84	205.8	201.51	201.91	199.9	203.32	199.56	200.74	203.23	201.69	204.01	201.88	201.91	203.38	201.84	202.48	200.65
202.1	199.98	203.23	205.07	206.24	205.42	206.7	203.03	205.49	204.76	203.17	202.27	201.35	200.87	205.95	205.74	199.48	202.17	205.51	206.81	203.43	206.31	207.46	202.43	206.59	201.86	203.75	200.86	203.67	203.13	204.79	202	204.94	205.12	201.83	201.77	202.36	203.79	204.78	203.78	202.63	203.85	204.84	206.97	199.35	203.83	206.28	203.34	202.96	208.46
213.18	208.89	210.67	205.61	208.22	205.38	212.4	205.91	208.54	208.35	205.04	207.99	210.78	208.08	208.25	208.63	208.58	208.97	214.3	207.03	206.96	208.17	208.6	209.11	211.19	209.67	209.62	211.86	208.08	206.17	209.81	208.4	208.02	208.26	208.71	208.1	207.92	206.58	208.64	208.06	209.63	209	210.27	206.24	205.8	212.38	207.48	209.57	211.3	207.38
213.77	215.28	212.84	215.74	212.11	212.9	216.72	213.56	212.15	210.8	213.7	214.61	210.46	215.56	211.54	215.65	212.57	212.73	212.97	215.65	213.24	214.65	210.83	213.94	215.06	216.65	216.34	212.92	214.49	211.79	211.63	213.73	213.96	212.74	211.46	217.52	214.59	212.85	217.71	212.58	214.42	212.85	214.37	215.23	214.3	212.1	213.16	215.92	215.32	212.06
199.58	199.89	199.36	199.13	198.51	200.76	198.83	200.02	198.07	200.17	200.33	197.12	198.19	199.61	196.97	198.45	197.86	199.03	198.02	199.21	197.62	197.33	199.17	200.07	196.15	196	200.21	197.48	200.47	198.17	201.77	199.04	200.17	196.95	197.8	199.35	200.47	198.09	201.05	201.31	201.81	197.06	199.82	199.99	198.29	199.33	196.44	196.8	200.07	200.82
201.34	201.82	203.23	202.46	203.99	202.07	201.7	203.4	203.07	203.52	201.94	197.24	201.08	202.72	202.3	201.92	198.95	197.92	202.32	201.88	201.98	200.67	199.57	201.96	200.51	202.28	202.38	201.45	200.75	203.54	199.63	203.52	201.11	199.84	202.53	199.89	201.88	203.8	199.08	203.83	199.15	203.71	201.91	199.29	201.24	202.31	202.08	203.45	202.06	202.59
204.92	202.37	199.93	201.35	202.43	202.06	198.8	202.04	201.09	200.26	202.8	196.76	199.97	201.44	201.86	202.87	203.23	198.25	199.41	198.15	201.44	200.57	200.28	199.88	199.13	200.43	202.78	199.18	201.62	202.04	201.33	203.85	201.77	200.92	200.31	201.41	204.1	201.11	203.52	199.16	204.17	201.78	203.26	201.4	197.49	201.48	202.86	200.05	200.32	203.78
201.51	201.18	198.97	202.93	199.37	202.78	202.71	204.27	204.84	201.85	204.55	204.12	200.05	202.7	205.23	200.78	202.3	204.3	203.37	199.16	201.66	202.26	203.11	201.79	203.06	204.69	206.06	204.33	202.8	203.74	203.85	199.84	203.03	200.64	202.62	202.85	201.47	200.76	205.56	203.3	200.42	203.41	205.45	203.1	203.69	204.4	197.64	205.55	203.81	203.9
202.26	205.98	203.72	204.26	207.55	205.39	205.27	203.76	205.42	208.37	202.4	210.12	204.46	204.81	209.18	204.42	205.86	206.7	207.29	205.36	207.08	206.3	206.55	201.85	205.55	204.38	205.26	206.18	205.17	205.11	208.78	203.55	204.44	207.83	207.39	203.5	205.88	206.99	205.35	206.89	206.23	206.76	205.46	202.83	207.39	205.1	205.63	207.08	201.54	203.61
199.51	202.08	201.05	201.75	198.13	199.23	197.31	200.19	198.67	199.91	199.25	199.58	203.18	200.36	198.41	199.19	198.39	197.43	197.81	198.12	200.74	198.16	197.82	200.62	197.94	203.74	202.84	200.17	197.28	201.04	199.68	202.07	200.38	200.14	199.15	200.81	197.44	201.56	199.62	199.13	200.85	200.5	199.53	198.39	199.13	200.67	199.23	200.49	200.5	198.32
217.89	214.15	217.71	214.88	215.61	217.72	217.91	214.33	218.06	217.21	218.26	219.94	215.49	218.37	218.02	218.08	217.69	220.39	219.02	217.74	218.03	217.07	217.24	216.69	219.52	219.01	215.54	217.52	217.03	220.12	216.47	215.35	216.27	219.07	215.67	216.04	217.82	215.17	213.71	216.98	216.54	215.74	216.36	218.81	218.39	215.17	219.74	217.51	218.71	220.55
211.99	212.79	214.14	216.15	215.85	212.02	214.33	214.89	214.43	212.43	214.4	210.94	214.12	212.12	212.35	214.28	212.85	211.8	213.21	213.01	213.59	212.8	212.41	214.79	213.72	213.51	215.41	210.94	215.36	216.43	214.38	216.56	213.82	210.72	212.09	217.21	214.82	210.47	213.78	211.45	209.94	211.92	212.45	211.41	215.04	211.22	213.2	211.58	217.26	212.24
203.49	207.53	202.75	201.52	202.7	202.72	205.02	204.25	202.66	205.84	204.06	204.11	203.97	202.87	207.55	208.03	206.59	204.05	201.46	205.46	204.44	204.96	207.95	206.56	205.33	204.63	203.9	201.97	205.11	201.66	203.3	205.54	204.85	202.91	206.02	204.76	205.35	204.14	204.19	205.15	206.57	202.91	203.71	201.59	204.23	203.65	204.13	202.27	206.34	204.49
191.7	196.32	192.98	198.25	194.16	194.96	193.84	197.16	192.45	195.33	195.12	195.33	196.76	195.89	193.13	198.05	194.18	197.1	196.5	195.31	196.75	196.19	194.87	191.72	193.09	193.54	192.54	198.15	194.24	196.13	194.14	195.17	195.34	194.8	193.83	198.51	192.16	197.58	197.13	191.4	194.41	197.37	194	193.55	195.72	194.82	193.78	194.15	194.66	198.42
198.89	206.2	203.2	200.85	201.51	202.48	203.34	206.06	203.1	201.16	200.52	201.35	203.46	201.47	199.7	203.25	199.69	203.9	200.6	202.29	204.07	203.47	199.28	203.54	202.87	202.98	201.73	201.87	200.61	204.86	202.41	203.62	200.76	202.73	203.12	200.46	201	205.84	199.25	203.84	200.91	204.01	200.11	203.95	205.19	202.56	201.78	200.35	201.89	204.92
204.66	201.49	199.87	204.4	202.5	201.92	200.14	201.71	205.58	205.84	202.33	203.6	206.94	202.5	200.72	201.74	204	199.59	202.68	200.16	204.25	202.02	203.46	202.87	203.28	202.86	203.07	204.84	200.9	202.34	203.04	203.08	201.77	204.89	201.96	204.18	202.19	198.31	200.43	204.67	204.74	201.06	201.86	202.23	204.96	201.35	202.03	201.94	202.67	201.83
210.06	214.6	210.43	213.42	214.74	211.88	213.52	209.49	214.18	215.44	213.39	214.33	214.73	213.53	212.12	214.6	213.25	212.1	211.47	211.3	211.42	213.47	212.22	211.82	212.42	213.11	214.59	213.65	211.06	212.21	212.77	213.35	208.66	213.3	212.84	211.24	212.23	211.5	210.52	209.72	211.78	214.53	209.64	212.95	211.22	209.47	213.18	212.73	215.03	214.98
208.29	209.76	208.95	209.84	208.7	206.67	210.2	211.81	212.54	207.84	209.95	212.29	210.96	205.69	210.44	209.1	207.24	207.63	212.25	205.7	212.06	209.43	209.57	209.05	208.23	211.01	209.85	206.73	207.78	209.85	205.69	210.31	209.05	210.03	209.53	207.12	209.05	209.42	208.17	207.03	212.29	207.9	207.53	207.31	207.4	208.73	209.79	209.83	210.24	207.77
211.87	213.88	210.85	215.04	213.81	208.04	211.53	213.69	212.53	212.03	214.39	210.14	211.71	213.25	211.02	213.78	216.46	213.66	210.78	213.18	213.42	213.87	212.5	213.06	211.57	213.39	213.36	212.49	212.95	215.44	212.74	210.06	211.38	212.65	211.1	213.04	214.1	213.68	212.77	212.6	212.97	214.42	210.34	213.45	216.39	213.87	213.44	212.8	211.63	213.69
203.14	200.62	205.57	201.36	201.59	203.87	203.2	203.21	205.44	200.36	203.63	203.91	198.04	201.02	204.02	202.96	201.36	205.38	203.67	202.33	204.27	201.84	205.21	203.09	202.13	200.47	202.44	204.6	203.57	202.28	203.61	200.96	200.91	199.88	204.58	204.47	202.8	204.07	205.56	207.04	203.41	199.7	205.35	199.1	202.11	202.45	202	200.45	203.71	201.26
207.53	207.78	209.69	210.1	206.02	211.47	207.11	210.18	209.28	207.12	210.24	208.36	209.97	209.96	210.79	209.93	208.18	213.49	206.01	207.74	206.29	207.76	207.1	207.14	205.91	208.47	208.61	207.24	206.22	205.61	207.25	209.21	209.11	207.34	208.18	208.48	206.61	208.24	210.17	207.9	208.75	211.13	204.02	207.8	208.09	207.54	208.89	209.73	206.57	208.52
208.29	207.83	209.35	207.87	207.57	206.92	209.13	209.67	206.51	206.5	209.25	206.14	211.28	208.01	208.49	206.31	211.08	209.31	209.13	207.42	206.81	208.52	204.96	208	209.11	208.76	206.76	206.05	209.39	208.64	206.63	204.86	207.31	209.04	209.07	208.73	208.03	209.11	205.96	204.83	206.78	208.95	208.12	209.23	205.12	208.43	207.69	207.59	209.74	206.6
197.42	199.98	198.65	199.87	198	201.08	195.78	199.7	202.52	199.37	197.98	198.97	200.94	202.3	201.12	198.43	204.28	199.58	202.53	200.67	199.6	202.53	201.18	200.92	199.2	203.34	199.4	201.24	203.04	201.38	200.14	199.4	201.27	203.4	199.64	201.77	198.74	199.76	197.44	204.19	202.16	201.69	201.02	201.28	200.77	198.7	199.98	197.93	199.35	200.62
215.82	217.81	214.87	217.21	215.22	216.12	216.76	218.03	218.06	218.87	213.06	216.17	217.88	216.43	218.75	212.92	215.56	216.33	216.7	216.95	218.6	216.14	218.15	216.88	215.29	215.65	215.75	220.21	217.76	218.56	218.45	218.49	218.61	217.81	218.65	216.96	215.54	217.31	212.17	217.64	216.68	216.18	216.61	218	218.54	214.46	216.09	217.15	216.86	215.56
200.86	201.96	199.32	203.33	197.04	204.52	200.69	200.61	200.54	198.16	202.67	198.45	197.63	198.64	200.87	203.1	199.26	199.51	199.83	202.31	197.42	201.55	201.01	201.47	199.82	198.1	202.89	201.52	200.61	200.16	199.38	201.11	200.79	200.74	197.18	200.03	203.27	198.62	199.17	202.22	201.93	201.26	199.34	198.06	198.22	198.88	202.39	202.63	199.17	204.51
207.84	204.88	206.12	207.01	208	205.67	208.26	206.6	206.19	206.24	210.05	209.76	208.02	211.4	207.53	206.87	205.77	206.91	210.21	208.95	205.61	207.75	207.43	208.77	206.93	207.25	208.18	207.2	206.36	206.46	208.87	208.51	210.57	209.08	208.63	206.01	206.7	208.27	205.69	204.47	210.68	207.37	209.42	205.16	206.46	208.37	209.06	206.12	207.96	206.27
207.3	207.83	207.97	206	206.6	204.42	208.41	207.75	210.26	208.42	207.52	205.64	203.91	209.07	206.17	206.86	207.35	205.8	205.8	208	205.5	208.49	207.51	207.35	207.47	209.43	207.61	207.34	207.46	205.98	208.03	208.83	204.69	209.23	206.31	206.45	210.2	206.81	206.9	207.2	209.25	208.63	209.74	207.64	209.11	203.68	208.6	206.35	209.07	207.91
206.78	211.66	209.7	203.32	209.7	211.76	206.94	206.7	209.55	208.73	206.43	209.9	209.88	207.19	209.23	207.61	206.75	209.97	205.41	205.08	209.11	207.53	204.68	211.86	209.45	205.24	208	207.94	210.01	209.45	209.73	209.2	207.9	207.18	205.73	208.1	207.5	207.28	207.9	208.44	209.68	207.04	209.34	206.7	207.06	207.29	209.26	205.49	205.13	205.12
206.57	205.37	205.02	204.87	207.08	205.75	206.59	204.49	204.01	207.52	204.35	203.36	206.35	203.14	207.7	207.9	205.36	205.81	206.75	206.14	204.97	207.95	204.41	204.39	204.4	209.12	207.12	205.86	205.22	209.39	205.93	207.78	206.84	205.77	206.16	206.4	209.46	209.5	203.64	206.48	201.46	205.39	203.11	203.96	204.16	204.17	203.85	202.93	207.26	203.45
206.71	206.45	207.71	206.06	210.46	209.52	211.26	209.3	207.7	207.12	211.7	205.26	207.21	209.46	209.29	210.06	209.11	207.9	208.42	206.85	209.6	207.07	210.83	210.97	210.69	205.99	207.82	207.3	210.73	208.45	209.99	208.88	207.06	206.48	209.74	210.39	208.93	208.9	205.41	208.82	207.7	205.98	209.22	205.09	204.07	207.52	209.2	210.18	210.05	206.33
190.62	197.5	196.24	190.83	192.57	194.98	190.62	193.61	192.78	192.54	189.09	189.74	195.54	193.25	195.26	192.74	193.72	197.95	191.48	193.58	194.77	197.68	194.41	192.98	190.93	193.15	195.3	194.35	194.44	197.68	191.99	194.39	194.16	192.85	194.87	194.52	194.02	192.81	193.83	192.85	194.34	194.32	194.14	192.78	192.82	195.02	192.97	194.29	190.3	191.23
220.06	216.2	216.59	216.77	214.07	217.87	217.73	215.97	215.68	213.28	216.73	218.21	215.14	216.89	219.3	217.37	219.12	215.93	216.42	218.63	217.21	215.58	215.8	216.27	218.85	216.53	216.49	217.67	214.26	217.04	219.63	218.76	215.94	216.36	216.54	216.61	216.75	219.65	217.81	217.33	219.49	221.44	215.67	219.19	214.62	217.21	218.98	217.33	216.04	215.1
210.66	208.39	206.5	206.61	207.21	209.44	209.77	206.88	211.88	207.01	206.66	207.6	213.16	211.11	210.83	211.93	209.72	209.61	209.69	211.36	210.12	207.17	208.97	208.87	208.34	208.46	206.55	204.21	209.63	210.21	207.19	209.34	212.59	208.36	210.18	209.03	210.04	211.83	209.72	209.58	209.66	210.76	208.33	208.22	207.69	209.66	207.92	208.44	208.25	210.09
210.27	212.63	210.16	213.08	210.86	212.23	211.28	214.61	212.04	211.07	211.67	212.3	210.2	211.36	210.28	213.47	211.76	210.5	210.99	213.25	209.74	210.86	209.2	210.19	211.25	212.47	212.38	210.39	210.16	214.53	212.97	213.06	212.54	213.06	212.11	215.28	212.46	212.5	213.12	212.58	209.79	207.86	211.93	209.8	211.73	212.95	210.29	211.43	210.49	211.68
213.79	210.53	211.7	208.13	213.64	211.96	212.31	211.65	212.94	212.04	211.98	214.95	211.76	212.17	212.11	211.25	213.58	213.07	211.42	212.6	214.03	212.45	211.78	214.8	214.21	216.37	211.75	211.34	214.64	215.36	215.42	211.57	212.31	209.66	214.76	213.21	213.22	213.69	212	213.4	215.35	214.76	215.83	213.72	213.43	215.33	212.21	214.64	212.97	212.03
211.21	214.37	214.22	212.19	214.04	209.28	212.37	212.61	212.83	210.53	212.04	211.84	211.35	210.23	213.68	211.78	212.79	210	211.2	210.55	212.5	211.48	208.58	218.43	212.27	211.09	211.99	211.67	207.9	213.25	212.64	207.77	212	210.72	211.46	213.63	212.33	210.17	210.97	212.98	209.64	209.74	210.49	209.21	213.08	212.31	211.65	212	210.44	212.94
202.01	205.79	203.26	201.92	204.77	203.79	205.27	205.49	205	203.62	205.63	203.39	203.43	203.1	208.12	203.74	204.63	204.5	203.59	204.76	202.51	202.42	206.37	204.79	205.05	203.74	203.83	205.11	201.9	201.82	207.14	204.27	205.95	201.87	201.97	202.75	202.46	202.44	206.05	204.78	205.65	203.57	205.2	203.8	203.43	204.63	207.42	204.82	205.23	201.61
208.73	209.86	208.82	209.61	209.4	204.98	211.6	211.54	209.47	210.45	209.84	209.59	207.79	209.36	208.26	207.5	210.47	208.39	208.41	207.75	209.09	210.06	210.86	212.17	210.18	206.73	209.73	209.57	210.15	210.63	205.81	205.68	208.08	210.66	207.45	210.18	209.06	209.25	209.1	209.14	207.99	211.77	210.63	209.96	206.09	207.83	209.27	206.26	210.44	209.41
218.24	218.17	218.88	216.22	217.91	219.38	216.54	216.02	216.87	215.22	216.33	218.49	218.3	217.67	217.23	215.84	218.12	217.04	213.01	214.93	220.56	219.12	216.79	218.25	217.59	218.42	217.41	219.31	217.89	220.03	216.57	215.7	212.94	217.57	216.23	216.03	215.48	214.47	214.18	215.14	215.3	214	216.02	216.33	216.13	216.97	217.73	213.17	212.7	220.92
206.16	204.69	202.47	205.99	205.44	206.61	204.49	204.14	200.44	206.71	205.55	204.87	204.92	203.91	204.79	202.3	200.81	203.49	205.79	202.98	205.38	204.11	205.96	204.05	203.8	202.39	200.67	204.31	202.97	202.6	206.92	203.43	205.98	203.4	207.13	202.35	205.96	202.76	203.88	206.63	207.8	203.94	202.54	202.28	204.37	204.27	203.8	203.43	200.61	203.93
208.56	207.34	211.4	210.75	207.86	209.84	207.23	210.81	207.94	210.66	210.28	211.77	208.2	210.51	208.04	209.71	210.58	208.24	211.79	206.44	208.7	205.34	207.49	206.8	209.54	209.01	205.1	210.28	210.34	209.66	209.55	207.82	207.65	205.99	206.59	210.03	209.05	210.94	208.22	211.3	207.17	208.13	213.19	208.49	210.12	209.19	208.37	212.99	211.58	205.66
200.83	199.89	199.37	199.43	200.31	202.33	197.53	198.71	200.12	200.1	196.43	198.65	203.62	198.5	197.64	194.74	201.53	200.88	201.69	201.45	200.26	199.13	201.54	199.03	199.8	201.89	200.58	197.67	195.88	199.89	196.3	200.13	199.17	197.63	198.78	202.88	198.69	202.25	199.46	199.55	197.74	200.83	199.4	199.59	200.02	200.73	197.75	199.64	200.99	197.76
204.87	204.67	207.72	204.2	200.19	206.12	207.62	204.73	205.89	202.82	201.83	207	201.78	201.04	205.8	204.53	204.39	204.82	203.85	205.29	201.7	205.19	202.66	202.66	196.2	205	206.91	203.63	198.96	203.68	202.76	203.41	201.13	205.33	199.6	205.11	207.58	202.26	204.64	205.14	205.79	199.69	203.15	202.15	204.61	203.68	201.99	205.95	203.79	203.82
198.95	200.65	201.25	201.35	197.92	197.64	200.18	197.09	200.21	197.94	198.34	198.88	196.71	195.13	198.6	200.31	197.55	200.33	198.88	198.63	200.11	197.05	200.82	199.35	199.65	197.9	195.3	199.23	201.24	199.13	198.7	197.62	200.1	196.75	198.93	197.34	198.03	198.09	200.26	196.92	199.78	199.18	201.4	200.02	195.72	200.69	198.57	195.78	199.4	196.63
208.66	207.86	206.45	204.64	205.99	208.02	208.74	206.66	207.73	204.6	205.16	209.18	207.99	207.24	206.52	209.64	204.59	208.83	206.2	203.88	207.64	208.17	207.95	212.39	204.82	207.91	208.91	210.87	207.66	208.59	206.32	210.7	208.09	206.26	207.91	208.88	209.05	208.75	203.08	207.08	209.81	207.57	210.35	209.18	208.07	207.84	206.53	210.89	206.97	207.29
206.18	205.66	203.63	204.28	204.21	205.16	204.51	206.31	200.22	203.79	204.71	205.71	206.7	202.26	202.74	201.39	206.33	207.19	205.2	204.94	202.6	206.08	208.94	200.89	202.82	204.42	201.94	202.73	201.86	205.23	206.28	205.36	206.13	203.81	203.51	204.64	205.48	203.01	204.78	202.93	201.9	206.13	206.15	205.28	204.32	203.81	200.31	206.5	204.14	203.02
208.76	206.89	208.82	210.35	210.52	207.99	209.78	208.03	207.85	207.56	206.99	206.43	207.86	208.58	208.63	208.98	207.73	210.41	209.09	210.46	211.23	209.85	211.17	212.07	212.19	207.93	207.81	211.24	207.83	210.93	206.42	210.59	209.11	210.22	210.38	209.61	210.21	208.78	212.17	214.36	208.58	211.67	211.88	211.82	209.19	210.31	210.3	210.13	209.55	209.93
205.99	209.4	205.19	208.23	209.85	206.52	211.42	206.78	209.8	208.17	210.54	211.03	208.78	211.07	208.79	208.36	205.78	210.49	208.93	208.63	209.73	209.85	210.4	204.77	205.58	209.5	207.03	211.14	210.32	207.34	211.01	208.1	210.54	208.83	209	208.06	210.67	212.11	209.73	206.32	210.48	206.2	207.29	205.23	207.06	210.63	207.4	210.92	212.6	209.81
211.1	210.74	212.69	212.71	214.79	214.98	210.68	212.58	213.31	213.71	213.59	215	215.06	212.15	211.9	212.78	212.27	214.19	215.28	210.81	212.59	212.71	209.61	214.29	213.29	211.71	214.98	212.97	211.99	214.37	215.13	213.83	213.98	213.28	214.16	213.27	213.1	211.25	214.75	212.36	213.28	211.53	213.66	213.65	216.19	214.8	211.41	211.23	212.48	214.57
211.79	210.84	213.89	212.68	215.9	213.2	213.01	216.26	210.01	208.64	214.5	210.79	212.35	210.68	213.67	212.55	210.16	211.98	207.59	212.92	209.26	211.62	208.98	214.63	210.68	212.96	210.17	214.07	213.78	214.49	210.53	209.99	209.1	211.61	215.66	212.79	213.79	213.32	214.66	214.32	208.49	209.8	212.49	211.25	214.54	209.81	208.36	213.12	212.38	213.9
220.51	216.53	216.72	219.56	219.36	214.45	216.88	216.7	215.23	217.81	219.01	216.28	219.88	217.51	215.4	219.46	218.32	218.16	217.69	215.05	216.94	216.09	214.3	217.53	216.04	220.05	216.95	215.44	219.02	218.1	216.39	212.8	217.64	214.91	217	217.33	216.32	219.59	220.02	215.06	218.02	215.82	213.94	221.34	216.57	220.25	214.32	217.89	214.96	217.04
209.61	211.47	207.97	210.16	209.38	207.1	210.11	208.41	205.33	210.81	210.39	213.67	210.74	208.59	213.11	206.25	210.09	208.42	209.74	214.01	211.13	209.56	211.67	210.48	209.9	208.9	206.78	210.56	210.99	209.63	210.25	207.64	213.77	209.27	209.4	210.35	209.56	211.95	210.79	208.7	212.11	208.26	211.04	208.16	209.09	209.96	209.85	209.43	210.06	205.82
200.72	200.38	199.8	200.28	200.33	200.25	198.67	198.41	199.2	200.84	200.19	200.97	199.84	199.59	199.46	201.23	197	198.83	198.85	201.43	197.17	200.39	199.5	199.63	198.02	198.35	197.1	196.19	198.97	200.26	198.46	199.71	193.84	198.9	200.58	200.58	198.37	197.57	201.8	200.55	196.94	200.8	197.17	202.44	201.59	197.76	200.84	200.06	201.16	196.35
208.4	207.03	205.32	205.73	210.05	207.27	208.44	208.75	207.14	206.02	207.64	205.69	209.46	205.68	209.3	208.11	208.93	208.75	207.27	206.15	207.14	204.57	207.41	207.14	205.69	208.28	204.31	207.06	208.1	211.12	207.77	210.68	207.44	206.4	209.6	207.49	207.18	209.9	207.35	208.37	204.38	207.78	214.03	208.96	207.55	206.69	205.99	206.36	209.98	208.93
201.43	204.91	199.55	202.02	205.01	200.31	203.19	203.64	202.15	204.29	201	202.23	201.18	202.53	203.08	203.07	205.53	200.69	200.97	201.81	200.54	201.14	202.73	203.3	203.31	202.42	205.54	203.13	198.6	203.55	201.46	202.32	201.54	199.38	203.46	202.3	203.5	202.49	199.1	203.31	199.48	202.27	203.31	201.87	202.13	203.65	203.47	204.72	203.33	205.53
196.3	193.82	195.16	198.11	192.81	195.46	197.78	194.42	193.3	198.75	194.28	194.97	195.58	198.55	196.84	193.02	193.91	194.57	196.14	199.35	193.59	195.66	193.5	198.11	194.18	194.1	195.28	195.79	194.87	194.24	197.66	195.39	198.15	195.47	196.71	193.78	196.19	196.08	197.55	195.97	197.22	197.51	194.79	192.12	191.87	196.72	191.72	197.77	192.68	195.41
203.63	204.47	206.19	205.28	206.49	203.82	201.99	203.71	205.32	205.08	199.62	204.44	204.72	206.89	203.08	202.59	207.6	207.31	203.14	204.19	201.91	205.71	203.5	205.19	204.1	203.36	203.32	204.52	203.9	205.9	201.35	205.87	207.27	203.55	202.51	202.88	205.48	205.09	202.08	202.51	203.63	203.07	204.15	203.79	205.87	200.57	203.56	204.07	206.58	204.61
220.84	218.74	218.94	214.4	220.91	217.73	220.56	221.09	218.63	216.86	221.89	216.95	217.88	216.42	216.22	217.67	217.03	218.74	220.53	218.52	217.83	216.57	217.31	217.72	220.33	217.9	217.52	215.53	217.97	216.62	215.9	217.32	219.2	217.88	217.47	214.14	217.44	222.78	218.22	216.93	215.8	221.34	217.93	216.95	216.82	218.49	217.26	217.05	217.83	219.82
210.92	209.77	210.12	210.44	214.02	209.28	211.69	212.22	212.56	213.18	209.97	211.45	211.36	210.18	212.85	212.74	212.75	211.11	212.95	213.5	207.38	212.25	212	208.93	210.36	213.15	208.81	209.62	208.17	212.97	212.61	211.8	208.02	211.22	213.08	214.29	210.97	210.94	210.67	208.63	211.63	207.84	211.95	209.99	211.53	209.4	208.22	213.5	211.3	211.23
211.24	211.53	213.5	214.14	211.85	214.02	209.67	210.12	214.74	211.1	213.06	213.82	209.13	214.5	212.59	212.12	211.54	213.07	213.3	210.92	208.88	211.78	211.69	213.87	211.52	208.87	211.76	211.92	209.48	213.43	211.42	212.03	211.95	211.25	212.71	212.19	210.66	210.7	211.7	210.38	212.87	212	210.94	213.55	212.09	209.91	212.06	211.28	212.1	210.66
214.74	214.09	215.02	214.06	214.78	212.31	215.09	212.73	214.3	215.26	213.79	214.42	213.97	215.5	211.25	213.22	214.47	210.26	213.98	213.16	212.3	212.32	209.16	211.84	211.95	215.74	213.39	214.99	215.92	209.61	216.07	211.5	215.99	211.55	212.15	213.47	212.68	215.88	211.98	212.88	209.47	212.83	215.94	210.56	214.72	214.86	211.78	210.91	214.07	212.47
210.83	209.08	210.6	209.95	208.19	208.18	209.01	209.78	209.16	208.7	206.78	207.58	208.04	210.76	206.5	208.98	209.19	206.66	206.73	211.11	208.42	211.7	205.3	209.44	208.32	209.41	206.96	205.38	209.35	209.88	210.82	209.38	207	209.88	207.75	207.12	208.48	210.1	206.56	208.37	209.93	210.97	208.01	207.52	209.64	206.28	210.78	209.32	208.59	208.34
205.84	208.13	206.15	207.32	208.35	209.75	210.15	210.61	207.56	209.17	209.85	207.57	206.89	208.36	209.54	209.29	210.03	206.47	208.2	205.8	209.77	207.73	208.21	207.53	210.17	208.54	209.96	206.5	210.01	209.95	209.14	209.82	206.69	208.53	209.77	211.54	207.47	209.72	208.67	205.73	208.48	207.61	205.3	207.74	208.79	209.38	208.86	209.26	208.41	211.73
208	207.99	208.72	207.58	210.03	210.73	205.62	209.28	212.14	210.2	211.34	210.29	212.22	212.94	209.47	209.88	213.83	206.7	210.52	206.26	211.43	208.59	207.45	211.17	209.89	210.94	213.4	208.3	210.15	205.01	208.57	210.05	208.71	208.13	210.45	210.84	207.5	207.82	208.33	209.53	208.85	210.08	209.14	206.77	206.16	213.86	210.58	210.27	210.26	208.05
208.85	210.47	208.66	207.64	210.49	208.46	207.26	209.83	208.16	207.21	209.84	208.33	209.56	210.9	208.59	210.41	207.76	211.19	209.77	208.98	209.34	209.86	209.48	207.28	208.19	208.22	211.58	207.37	208.52	210.43	208.85	209.78	206.21	210.27	207.96	208.82	207.65	206.34	205.86	208.84	209.79	208.8	210.58	206.54	207.97	208.14	210.42	211.61	211.16	208.42
202.39	200.52	200.91	203.46	203.65	201.13	204.98	202.19	205.91	203.9	204.88	202.72	204.49	200.82	202.86	203.07	205.91	203.55	203.54	201.85	204.01	201.11	203.98	202.29	200.64	206.4	202.83	202.2	202.63	203.6	201.09	202.2	203.2	202.2	203.21	205.15	202.23	199.94	202.43	200.39	203.5	206.83	200.2	199.4	200.74	204.34	203.28	200.65	205.53	202.31
202.23	204.12	202.15	204.04	206.04	204.67	202.73	207.56	204.48	204.92	201.77	203.37	203	204.07	203.68	203.39	205.75	201.34	203.13	201.7	202.86	204.17	203.94	205.74	201.98	205.94	205.98	202.89	204.43	201.74	201.8	206.39	200.95	202.18	206.72	201.52	204.08	204.39	203.88	203.93	203	203.18	205.44	203.87	202	202.72	201.06	203.32	201.35	205.1
210.46	208.51	207.03	208.76	206.83	210.42	209.25	210.78	208.85	208.78	213.65	206.32	206.68	209.29	209.9	208.03	207.04	209.08	206.53	212.87	210.1	210.36	208.73	214.04	208.49	207.46	208.49	208.87	210.64	207.14	209.61	207.28	209.19	212.14	207.08	209.93	208.99	209.83	211.37	210.29	208.3	207.47	207.64	206.73	208.48	208.97	208.84	207.75	205.94	205.23
205.83	209.99	207.71	208.76	209.92	205.65	208.26	210.28	206.6	211.04	208.04	209.67	205.76	208.41	208.67	208.4	209	203.71	208.62	210.58	206.17	208.07	207.19	207	208.54	208.7	207.29	204.06	208.23	210.17	206.76	208.41	207.01	204.68	208.44	210.74	207.41	208.11	207.8	207.2	208.86	210.19	206.09	205.94	209.96	205.27	205.92	205.14	204.96	206.48
213.64	214.28	215.24	214.94	212.69	213.2	210.58	213.82	212.86	215.21	214.64	212.61	213.87	212.54	216.09	216.42	213.7	214.33	215.13	211.3	215.41	217.04	211.56	210.98	214.82	213.93	211.3	216.22	210.98	215.53	211.23	213.76	217.23	213.6	216.27	213.09	211.92	217.42	216.1	211.68	214.61	214.78	217.04	217.56	212.09	214.57	211.46	212.58	214.93	211.45
210.05	209.97	208.06	213.18	212.17	210.23	207.76	207.82	210.32	212.09	207.04	211.09	207.33	206.93	207.19	207.44	207.9	210.71	208.19	211.07	208.29	209.48	209.09	210.25	209.51	211.09	210.82	210.33	208.26	208.46	212.07	209.7	207.02	210.73	206.39	208.93	208.81	210.66	206.39	210.76	208.68	207.04	208.62	211.17	207.75	210.06	209.62	209.13	209.68	210.18
200	198.73	199.89	201.71	199.97	199.62	198.86	199.69	198.87	200.55	200	199.79	198.91	196.22	200.9	196.27	197.22	201.13	200.34	197.66	198.88	200.44	197.12	198.65	201.43	200.79	199.79	198.32	196.82	201.78	199.13	201.82	199.38	196.65	201.58	201.1	196.6	202.17	200.65	200.52	200.25	199.97	195.7	197.68	202.08	201.46	199.21	199.9	196.29	202
209.49	207.31	209.59	209.14	209.95	208.97	209.04	210.49	209.35	205.39	207.04	209.78	206.66	207.89	208.96	207.06	210.99	208.01	209.53	209.1	208.53	207.31	210.25	210.59	209.66	209.66	211.08	210.46	210.93	207.78	207.48	205.23	207.88	207.35	209.96	208.66	210.58	207.95	211.77	205.78	209.52	205.36	208.94	210.86	207.75	210.64	210.27	208.04	210.67	206.33
216.79	218.41	216.95	214.63	216.85	218.39	217.24	217.67	218.1	215.77	217.5	217.25	216.17	216.37	217.14	216.8	215.58	217.65	216.52	216.65	213.39	216.06	215.76	218.13	213.42	218.15	219.04	216.31	216.49	217.76	218.22	219.87	215.58	214.85	216.57	217.55	217.74	219.52	216.42	216.91	215.21	213.29	217.29	215.73	218.83	220.14	216.04	219.22	214.01	218.25
208.08	210.03	207.71	206.6	204.89	206.59	208.66	207.45	208.28	209.65	207.46	208.67	209.3	210.35	206.85	205.93	205.84	206.24	207.55	211.37	209.51	208.14	209.89	205.63	206.96	209.9	207.27	206.35	206	206.81	208.23	207.19	208.77	209.08	206.39	204.49	204.4	207.75	206.4	205.66	208.93	207.12	207.17	207.71	204.84	206.77	206.08	209.39	207.36	208.62
210.45	209.07	207.36	211.58	208.16	207.8	204.84	207.88	209.24	207.73	207.34	207.82	208.36	207.41	204.2	206.07	207.7	208.25	204.12	204.37	208	206.62	208.89	207.17	208.1	212.64	205.82	207.51	208.95	207.1	207.59	205.96	209.59	208.6	211.8	208.12	209.58	208.48	207.81	207.77	207.31	205.59	206.17	213.27	206.33	206.87	205.69	203.28	207.54	207.71
204.48	202.91	205.04	205.09	201.68	205.29	204.81	199.74	205.13	203.71	201.45	204.91	202.79	204.69	204.82	206.23	203.85	205.44	205.49	202.78	205.59	204.48	208.24	203.93	202.94	204.23	203.63	204.53	204.19	203.61	207.34	200.94	202.96	202.94	200.82	205.75	203.08	199.93	202.63	204.61	201.34	205.32	203.46	205.16	208.19	201.3	199.95	201.67	200.77	203.82
212.63	211.37	214.78	215.42	212.3	212.34	213.34	209.99	212.18	214.04	211.87	215.04	214.76	211.34	211.54	216.08	214.87	212.97	212.97	216.12	212.7	212.98	212.13	212.33	213.32	214.38	212.14	212.61	214.34	216.86	211.63	211.17	213.79	213.3	213.27	214.14	215.3	212.76	210.62	212.39	212.54	214.05	213.81	213.46	215.53	214.28	215.19	212.1	210.91	214.8
205.19	208.53	204.75	207.33	207.14	206.3	208.57	208.79	206.65	207.14	209.03	209.27	207.41	206.32	208.51	208.06	206.28	209.95	206.04	207.97	209.58	208.79	209.55	210.68	207.97	208.05	206.57	208.68	209.01	206.55	211.07	211.87	206.45	209.71	211.23	211.13	205.74	206.79	205.28	210.65	209.8	207.36	211.04	209.16	207.34	202.35	204.92	207.3	208.95	206.18
209.11	211.56	212.47	211.42	208.77	206.58	210.03	211.23	209.46	207.19	210.33	211.79	208.64	208.48	210.55	207.74	211	210.82	210.34	208.28	211.24	207.68	209.18	210.65	211.29	208.21	208.06	208.19	209.8	209.39	208.81	210.71	210.08	211.92	208.32	206.85	208.07	211.14	209.12	207.78	209.58	212.86	208.97	209.01	211.73	207.24	211.36	209.12	208.89	212.71
202.18	205.75	203.22	202.61	202.7	201.6	206.51	202.05	200.65	202.69	204.89	202.04	203.19	203.8	205.24	202.52	205.05	203.8	200.99	201.82	203.85	202.77	201.82	203.86	206.22	203.64	200.93	203.68	203.27	204.75	202.38	206.54	200.8	203.85	203.64	203.48	199.9	199.99	203.4	201.73	201.28	204.62	205.24	202.48	205	203.35	201.83	204.34	202.92	198.99
204.43	206.02	204.23	202.75	202.85	205.81	200.33	202.72	203.97	202.45	200.6	202.38	201.14	204.66	199.73	202.91	202.25	200.8	202	204.08	200.33	203.19	201.4	201.04	202.98	200.66	200.1	203.14	202.3	203.1	202.55	203.36	200.41	202.02	202.03	202.22	200.98	204.96	204.68	205	204.04	201.52	203.05	201.93	203.12	203.39	203.29	203.05	203.96	203.34
204.53	202.42	203.93	204.58	202.33	202	204.56	207.11	202.81	206.89	202.91	204.91	205.09	202.69	207.8	203.57	201.9	201.66	203.72	201.52	205.67	203.9	205.49	205.03	203.45	204.56	202.01	200.96	203.54	203.33	204.21	206.86	202.64	203.64	202.65	205.19	201.87	198.95	205.04	202.32	206.83	206.09	206.59	208.52	202.66	205.1	206.49	204.58	205	201.75
203.56	201.95	200.43	202.68	200.25	200.56	203.68	206.23	202.82	206.53	202.32	204.37	201.66	203.01	203.4	203.1	202.54	203.05	201.77	204.31	200.62	201.37	201.35	205.47	202.28	203.93	203.7	203.08	203.95	205.77	203.91	202.3	207.25	201.73	201.21	203.56	202.69	200.17	199.05	203.46	205.82	202.97	199.54	202.47	203.76	200.61	199.98	202.92	201.14	204.41
204.78	213.03	209.31	209.18	208.89	210.34	207.9	207.39	213.18	210.99	207.64	207.61	205.02	209.18	207.9	207.05	206.45	208.23	208.15	206.92	207.67	210.65	207.34	212.2	207.43	209.02	209.71	209.91	210.76	209.57	211.29	211.43	206.67	208.08	207.31	210.26	211.27	209.59	210.25	210.61	207.61	208.04	211.36	209.23	208.61	210.44	205.58	208.53	210.72	209.56
215.82	217.6	215.73	216.36	219.96	216.71	217.46	213.2	216.06	216.39	219.35	219.25	216.41	215.97	218.33	219.05	218.68	218.27	218.3	216.61	219.05	217.22	215.72	216.36	214.04	219.29	217.1	216.39	219.26	216.19	218.07	215.55	217.7	213.45	216.06	212.87	215.17	212.96	215.5	217.72	218.97	215.7	216.66	216.55	216.44	216.13	220.88	216.92	218.04	216.64
218.07	217.8	215.38	219.24	218.42	218.73	216.56	218.76	217.18	219.89	219.43	215.54	218.66	217.21	217.43	214.37	215.87	217.61	219.04	216.15	220.8	217.92	217.52	214.01	214.72	213.43	219.52	217.47	217.8	215.23	215.49	219.37	214.25	222.33	219.9	216.38	218.96	218.58	213.44	218.6	217.03	216.78	217.48	215.64	215.86	214.55	217.8	216.64	217.13	218.08
211.49	214.5	210.66	212.9	213.18	210.97	215.36	212.12	216.65	214.79	213.54	211.36	213.77	211.48	210.58	213.86	212.24	211.4	213.95	208.72	212.28	212.84	211.07	211.97	212.13	211.54	213.26	211.66	212.25	211.94	211.83	207.4	213.4	212.04	208.89	215.31	212.82	214.04	211.57	210.39	214.63	210.87	211.78	213.23	212.34	214.36	209.6	213.15	211.21	212.82
216.99	216.06	215.47	216.39	217.33	212.6	217.74	219.4	214.4	215.77	218.97	214.78	214.95	217.58	215.59	219.26	218.99	216.67	217.05	215.16	215.17	215.85	211.84	216.34	215.37	218	217.49	216.59	216.66	217.81	215.91	215.22	221.04	218.2	217.37	217.63	214.59	218.43	219.15	215.51	218.27	218.18	216.2	219.25	216.16	217.64	218.88	217.69	215.85	217.04
212.16	213.52	212.75	212.54	213.17	213.75	214.73	210.1	212.44	213.53	213.07	212.03	211.23	209.79	212.86	212.06	212.84	210.62	213.87	212.35	213.44	214.52	211.74	215.74	211.58	213.94	213.8	213.14	212.69	213.02	215.03	213.22	213.41	211.86	212.82	215.05	213.51	213.73	213.45	212.97	214.06	213.16	213.12	211.83	214.54	214.11	214.44	215.61	213.73	211.29
199.27	203.83	201.8	200.62	202.82	202.73	201.5	199.77	202.76	198.81	202.25	202.36	202.9	200.41	202.73	203.35	201.7	198.27	201.88	199.55	202.64	201.26	200.67	197.04	199.92	200.16	205.11	200.7	200.59	201.21	200.36	201.02	200.42	200	203.84	200.58	197.65	201.13	198.9	200.69	201.55	199.89	199.62	202.76	202.57	202.31	204.83	202.2	200.61	200.72
209.11	207.9	208.73	208.3	208.67	208.36	207.06	206.55	205.93	208.69	208.03	210.4	207.59	210.57	209.92	211.37	205.69	207.65	208.79	205.89	207.2	209.89	204.74	206.43	209.33	207.33	209.95	208.74	207.17	211.23	207.46	207.66	205.73	209.94	205.52	208.96	207.95	210.49	205.87	209.52	204.96	205.8	205.9	206.71	209.04	205.89	206.43	207.78	211.06	209.61
205.49	203.55	205.96	204.58	204.57	201.62	202.29	206.56	203.57	203.51	202.24	201.35	204.27	204.61	206.53	203.29	198.97	202.48	207.79	204.31	201.26	205	200.66	203.7	202.78	204.08	205.22	201.73	203.98	204.28	203.17	205.28	201.43	204.81	203.22	203.21	204.39	203.41	202.77	202.35	207.62	204.5	205.03	203.52	203.51	203.61	204.04	206.09	203.71	202.71
195.79	198.67	198.06	196.38	199.4	198.43	200.9	199.35	196.4	199.39	201.93	201.92	197.2	197	199.98	200.62	201.36	196.14	196.45	197.8	197.64	201.48	197.75	200.54	197.11	198.79	197.88	197.91	198.66	196.8	197.32	196.77	199.12	198.51	197.31	201.47	198.11	198.52	197.92	197.05	198.71	196.16	200.07	201.86	197.3	198.77	200.45	200.62	198.06	198.68
213.02	210.86	204.65	206.98	207.04	209.86	209.57	208.54	210.01	212.27	210.19	214.45	210.38	209.68	207.52	209.28	212.89	211.62	207.38	211.42	209.11	207.97	210.29	209.92	206.64	208.82	213.08	210.8	213.84	207.33	207.53	210.55	209.17	210.22	209.65	211.48	207.31	209.35	207.08	206.74	212.11	210.4	209.11	208.43	210.31	211.63	209.68	212.55	211.58	206.43
204.27	204.81	203.15	203.83	205.66	201.84	206.28	202.38	203.92	202.19	205.77	203.56	207.05	204.43	206.02	205.04	206.76	204.23	205.55	204.45	204.35	203.03	206.94	204.88	203.77	205.83	203.35	205.13	204.21	204.34	201.73	206.9	203.25	203.32	207.35	205.39	203.08	204.23	204.18	203.55	204.14	204.81	204.59	205.78	204.28	203.72	203.1	206.55	202.26	201.68
199.49	199.06	198.14	197.29	196.55	199.27	200.69	200.88	200.68	200.04	202.66	198.55	198.25	201.91	200.7	194.79	199.16	199.31	200.5	200.47	199.8	201.22	197.04	200.56	200.59	200.44	199.74	199.25	201.49	199.25	199.84	197.14	201.93	201.35	198.21	197.68	199.87	199.17	198.17	200.7	196.27	201.29	202.18	200.25	200.05	199.64	195.73	199.31	199.24	199.06
203.05	203.88	203.5	204.03	204.05	205.5	201.21	205.1	202.99	201.15	200.76	208.76	204.25	199.45	201.36	200.01	204.33	203.08	206.17	205.16	201.44	201.91	203.86	202.78	202.4	203.37	203.99	204.34	199.78	200	204.92	205.5	200.19	202.1	204.05	201.23	202.47	203.2	203.07	201.48	201.13	204.2	202.31	202.39	201.66	202.14	204.26	202.99	203.74	204.32
208.04	211.55	209.48	208.38	206.67	206.9	207.41	208.18	207.3	210.9	207.74	208.07	211.49	209.44	207.64	210.78	207.18	210.95	212.16	212.01	210.2	207.75	210.62	211.55	208.56	203.45	210.69	207.53	207.86	208.43	208.58	210.82	208.01	206.78	209.4	206.78	212.64	208.77	207.55	206.49	205.39	206.37	209.17	210.24	207.91	210.09	209.16	207.79	211.01	210.88
207.36	204.61	207.31	205.11	203.33	204.31	203.36	206.24	203.41	204.12	204.03	204.67	205.11	205.55	202.42	205.72	201.28	205.2	202.28	205.28	205.26	206.04	207.8	206.24	201.32	206.81	203.78	203.44	205.45	204.34	206.37	204.91	206.23	206.57	204.04	205.47	202.38	207.81	205.56	204.49	202.93	204.94	204.89	201.13	205.71	205.47	201.46	205.03	202.66	207.92
218.27	217.14	217.9	219.79	218.63	217.08	217.9	217.51	218.85	219.16	215.31	215.52	216.24	219.02	216.62	219.28	219.63	220.65	217.09	218.36	219.63	218.12	215.89	218.76	220.92	219.22	216.18	217.93	218.84	220.19	215.82	220.3	215.63	217.5	216.77	218.11	216.53	216.73	217.77	215.97	219.52	216.29	216.52	218.11	218.89	219.62	219.4	217.91	219.66	218.16
208.17	205.4	209.41	206.97	205.92	206.52	208.72	206.23	205.34	207.61	209.54	209.3	210.28	210.99	204.82	209.04	208.09	210.1	207.87	205.78	209.15	205.77	210.6	209.22	204.69	206.27	205.58	211.05	210.07	207.08	207.93	207.4	209.51	210.97	207.35	204.86	207.76	208.76	208.78	208.04	208.11	207.96	208.51	204.96	209.46	206.37	207.42	208.5	211.95	207.39
206.28	209.13	212.13	207.33	202.24	208.24	209.2	211.48	205.71	209.96	206.11	209.87	207.82	208.9	207.47	209.29	208.87	211.42	208.94	209.09	210.69	208.87	211.13	210.98	208.89	207.41	209.57	209.09	208.04	209.85	210.34	207.34	207.76	205.55	209.23	209.12	206.16	210.66	208.83	207.38	210.55	208.66	210.44	209.13	207.94	208.28	209.18	209.4	208.92	208.98
216.44	213.89	214.66	217.96	216.8	217.17	218.05	215.66	215.35	217.76	214.91	213.81	216.37	218.1	216.5	218.32	212.63	218.29	219.81	219.68	213.98	216.98	219.21	214.63	218.56	215.92	216.05	220.71	217.66	213.01	218.87	216.74	212.72	214.88	218.22	217.49	215.41	215.53	218.77	217.09	218.92	213.09	217.46	219.32	216.26	215.75	215.91	218.81	215.45	214.11
198.88	199.35	200.9	201.44	202.13	202.27	200.43	196.2	202.38	200.97	198.6	203.93	202.41	202.92	198.55	199.68	201.51	203.6	199.83	199.23	200.71	201.5	200.43	201.51	200.58	199.36	199.22	202.37	202.65	197.02	199.76	201.19	200.12	200	198.62	198.38	200.66	199.78	202.11	198.19	200.18	197.6	200.77	201.46	197.97	201.65	201.37	200.23	197.16	201.06
210.64	206.56	211.39	210.53	208.44	209.55	208.54	208.18	209.96	207.02	208.38	211.17	209.61	211.22	207.48	210.63	206.02	206.74	210.89	210.92	206.95	211.61	206.14	211.18	207.41	205.74	207.4	209.46	209.86	210	208.82	208.32	206.28	210.46	209.71	207.43	206.91	211.74	210.84	207.52	209.03	210.28	210.14	209.77	208.81	211.07	208.59	209.69	210.07	206.2
197.26	195.99	192.5	195.3	196.38	195.74	199.23	197.21	195.27	194.1	195.69	196.69	194.83	195.78	194.81	196.73	193.29	193.85	194.21	194.48	196	195.73	197.99	194.54	192.93	192.4	191.87	195.97	193.89	197.17	197.36	197.15	197.39	194.89	194.77	195.27	197.33	197.55	193.08	194.24	194.63	193.71	195.78	196.92	196.14	194.65	198.29	196.06	196.86	196.23
195.2	196.56	201.76	196.69	196.99	197.72	198.27	198.97	199.44	195.75	197.06	197.66	196.71	198.37	198.12	192.88	199.68	201.48	196.8	198.27	195.51	198.99	198.18	196.93	195.97	197.03	197.93	195.87	199.66	201.99	199.92	196.89	198.63	195.31	198.99	198.3	198.24	196.84	197.96	196.71	198.02	196.85	199.37	196.42	198.1	195.27	199.87	200.83	197.41	200.37
210.18	215.81	208.39	215.1	212.29	212.34	211.89	213.61	211.68	211.14	210.9	212.42	214.11	213.17	210.21	214.06	206.28	211.07	209.53	211.61	211.78	211.54	212.36	210.77	212	211.28	212.59	209.75	208.77	210.93	211.15	212.22	211.25	211.13	212.58	210.79	215.77	214.7	212.12	210.31	213.8	209.34	212.64	212.46	210.36	209.8	211.94	210.11	214.45	210.41
214.38	212.35	213.33	213.73	211.69	215.72	213.59	213.9	214.46	212.25	211.75	209.09	213.05	213.51	213.46	213.9	214.67	213.88	209.88	213.45	212.28	214.7	212.96	210.74	212.45	214.84	213.52	210.29	211.72	215.23	211.12	214.45	212.42	212.3	213.91	212.63	211.81	212.11	213.92	212.69	212.78	214.59	211.3	211.91	213.46	213.97	214.85	214.87	214.97	211.58
209.98	208.54	210.14	209.47	209.14	208.99	205.67	210.78	210.02	208	212	207.02	209.85	207.78	208.75	208.51	207.85	210.07	210.4	210.52	209.91	205.92	204.94	207.59	207.17	207.87	208.77	210.29	209.88	210.32	210.69	207.18	211.28	207.84	206.76	210.01	208.89	212.31	209.93	208.8	208.18	210.23	208.74	207.33	208.79	210.01	206.21	208.98	208.82	206.79
210.15	206.03	208.07	210.1	208.34	212.47	206.81	211.74	210.96	205.44	211.49	205.93	207.27	209.15	207.56	210.07	210.1	207.59	212.08	211.2	210.51	208.33	209.02	207.79	208.34	211.7	206.47	208.99	209.25	210.62	209.1	208.83	207.59	203.99	206.07	210.24	208.83	208.67	207.56	208.63	208.73	206.85	208.32	205.18	211.75	210.05	208.58	206.09	208.36	205.47
207.31	211.16	210.68	211.6	211.37	208.37	212.79	210.96	208.47	209.97	208.71	210.98	210.42	210.5	207.85	207.55	206.06	207.89	209.89	211.65	209.07	211.69	207.48	209.25	210.57	210.3	209.79	210.35	209.68	208.34	210.91	211.58	209.5	209.27	211.22	206.22	210.36	206.75	208.16	207.6	208.62	209.65	211.28	212.87	207.7	211.38	208.51	209.1	210.27	207.75
201.83	203.06	200.98	204.77	205.24	204.09	204.92	204.63	206.41	201.16	205.35	202.03	204.1	203.98	204.7	201.51	203.73	203.2	204.92	206.57	207.53	203.9	204.62	202.04	201.73	202.84	205.09	202.93	205.55	206.65	202.78	204.28	203.87	200.58	207.08	204.77	205.73	202.36	207.29	203.95	203.97	202.19	202.88	204.19	202.63	201.42	201.77	202.31	207.92	204.07
212.22	211.52	216.92	211.95	212.14	214.25	212.6	211.57	214.29	211.3	210.07	213.25	209.62	209.62	212.42	212.21	214.69	215.68	211.11	213.25	209.51	212.91	212.72	213.92	212.47	211.61	211.96	209.79	214.74	215.18	211.88	212.19	216.08	213.63	214.55	214.09	212.4	211.24	214.51	216.14	210.84	213.26	214.27	214.11	214.69	214.07	214.73	211.15	214.02	213.25
199.84	200.18	197.7	200.61	199.41	198.73	201.72	201.92	202.67	201.09	200.89	202.61	199.5	202.19	198.1	201.18	200.68	202.42	203.07	203.39	201.77	198.39	202.06	199.6	201.54	202.07	200.64	202.47	200.62	205.68	200.61	201.79	201.15	200.22	205.3	203.9	200.98	201.46	200.75	201.31	204.47	199.32	198.3	198.02	197.28	201.31	199.87	201.08	200.95	202.11
214.54	217.04	212.33	213.96	214.95	213.64	210.55	209.55	212.35	211.05	215.12	213.89	213.01	213.41	213.68	216.67	212.66	209.8	213.66	210.7	212.33	213.27	211.91	210.75	212.07	210	211.61	213.96	214.99	212.08	210.88	214.28	216.83	213.06	212.26	216.72	212.3	212.78	215.33	215.43	212.06	214.15	213.26	213.23	212.27	211.2	213.47	216.36	214.12	213.58
200.1	206.54	204.84	202.76	200.36	203.94	202.69	200.69	202.38	202.3	202.08	204.19	199.98	200.93	201.63	202.6	199.38	203.23	204.61	200.95	203.3	202	199.85	204.34	205.22	204.77	204.18	202.69	204.41	201.56	197.46	199.72	202.86	206.14	203.2	205.75	199.75	203.9	202.36	203.2	203.51	201.23	203.03	202.56	203.78	203.31	204.3	204.36	201.82	203.26
218.54	216.77	216.35	219.14	216.25	214.26	219.09	215.55	218.38	220.57	216.51	216.97	217.85	216.49	217.06	217.85	217.18	215.32	217.93	214.77	217.63	218.67	217.01	216.35	217.4	217.26	215.1	217.01	217.25	216.05	217.26	220.59	216.79	215.79	217.64	216.65	217.49	215.93	217.04	216.49	217.65	217.56	218.14	217.25	216.31	219.16	217.33	217.14	215.36	214.88
213.27	216.76	212.47	213.82	211.31	215	216.1	211.67	216.38	214.77	213.09	210.91	213.15	211.01	212.55	214.2	211.55	215.12	211.88	213.63	212.82	210.69	213.69	216.27	215.67	211.99	216.09	214.73	213.97	212.87	215.35	215.74	212.14	213.91	213.63	213.32	214.03	213.06	212.42	217.56	216.89	212.82	214.67	215.42	213.06	214.04	213.65	213.01	210.9	213.46
211.48	209.27	210.85	210.44	211.08	212.6	213.29	210.4	212.35	213.16	209.99	213.71	210.55	214.49	209.68	214.73	213.52	215.66	212.87	210.93	210.65	213.64	213.12	210.77	213.38	209.61	213.21	211.87	209.27	210.22	209.82	211.19	214.7	211.02	211.99	208.42	212.44	211.16	210.53	211.36	211.33	212.97	209.42	209	212.37	210.42	212.66	211.49	212.1	211.77
207.8	205.55	208.62	206.57	208.48	206.63	207.25	206.95	208.29	206.78	209.55	208.58	204.73	208.74	207.57	207.87	208.79	205.33	206.68	210.95	208.83	205.94	208.69	210.25	208.51	208.61	205.23	209.85	207.08	208.39	208.8	208.88	207.51	209.13	206.38	207.74	209.7	209.78	205.35	211.06	206.25	203.95	206.67	208.51	207.49	207.02	208.82	205.98	211.96	207.42
206.34	205.41	206	207.75	206.52	208.29	207.75	207.28	210.63	208.38	209.19	207.56	205.98	207.77	208.39	208.72	205.46	206.66	206.49	206.73	207.12	208.04	206.48	208.66	208.78	203.92	209.35	205.93	206.29	208.52	206.74	205.52	207.78	210.14	205.83	209.6	210.49	207.18	207.42	206.49	209.9	210.86	208.44	204.41	206.35	208.15	206.33	209.55	209.32	206.08
204.93	204.33	207.24	205.05	205.52	200.74	203.77	203.45	203.35	206.09	203.44	205.73	203.41	201.88	206.63	201.9	204.48	204.44	201.65	201.12	201.07	202.98	203.28	205.97	204.9	203.86	202.69	205.02	204.93	205.99	203.1	203.48	205.08	204.78	206.08	204.75	204.03	204.7	208.55	202.1	205.13	206.31	206.71	200.62	204.42	199.71	203.15	203.87	203.91	205.55
205.52	206.1	206.92	206.24	207.09	207.09	204	208.93	205.3	205.95	206.74	206.09	208.21	207.9	207.05	203.94	207.88	207.26	206.31	205.63	207.63	206.3	206.37	203.26	205.23	206.09	207.12	206.34	204.93	206.06	206.56	204.45	207.98	208.23	204.43	208.42	208.7	206.89	207.12	202.59	206.6	203.49	206.73	206.71	209.29	207.3	206.1	205.62	208.04	206.38
205.43	205.29	205.66	203.62	204.88	203.05	205.35	203.22	208.19	203.9	205.02	201.86	206.19	203.77	205.18	200.35	205.35	204.83	204.74	204.24	206.45	205	204.48	209.25	201.28	203.67	205.22	204.37	204.24	200.77	203.37	202.74	203.84	203.29	202.86	201.3	201.38	203.57	204.43	203.68	205.39	203.68	202.62	204.42	203.35	205.24	206.12	206.56	203.98	199.74
206.53	206.67	203.18	206.83	208.96	207.52	206.21	207.96	205.6	207.91	201.33	206.66	207	205.9	207.9	208.1	202.97	207.33	203.53	206.34	205.04	206.9	206.06	203.32	208.47	208.06	207.56	208	205.98	206.79	207.46	207.65	205.29	209.22	204.98	207.42	210.22	205.77	206.9	202.22	206.12	208.8	206.41	209.27	204.56	207.51	203.98	206.76	206.24	206
207.79	206.58	208.69	206.94	205.79	206.91	208.26	208.48	207.11	203.16	209.17	209.16	205.57	208.66	208.25	206.87	209.3	209.8	205.17	210.51	210.83	207.73	206.87	206.37	206.94	209.91	209.16	206.81	205.32	206.55	210.98	207.95	208.02	208.24	206.38	206.88	205.68	207.6	208.87	210.35	206.51	207.68	207.92	208.49	205.66	209.91	208.16	207.58	208.24	208.22
206.77	203.16	205.98	204.51	202.13	206.46	203.01	203.39	204.25	204.29	203.44	205.22	202.82	205.43	200.69	202.68	205.06	205.86	206.94	203.41	202.43	206.95	201.28	202.61	204.84	203.42	204.45	201.21	204.65	204.63	201.93	204	204.75	204.18	203.11	202.1	203.08	203.34	205.6	204.49	204.47	203.76	201.63	204.04	204.13	203.51	203.22	204.73	202.9	203.98
213.44	209.3	210.92	209.47	208.47	208.52	210.49	209.44	207.06	208.23	209.64	207.21	210.8	211.86	208.67	207.37	209.26	207.98	207.94	209.82	209.08	214.87	211.3	207.76	208.73	209.64	210.54	208.65	210.9	209.06	208.73	206.44	210.04	211.57	208.59	210.22	210.06	209.17	212.63	211.99	211.14	208.25	210.37	210.17	210.6	209.56	210	206.25	208.9	207.54
204.86	204.54	201.89	206.8	205.02	203.07	203.46	204.51	202.68	207.07	205.94	205.04	202.3	202.63	203.8	202.28	202.07	203.76	203.74	204.04	205.06	203.4	205.78	203.42	203.88	203.37	201.17	205.79	202.8	207.82	203.29	204.37	204.7	204.27	205.27	205.77	203	202.13	204.15	205.85	202.09	205.99	202.94	203.04	204.56	201.75	205.83	204.26	203.25	204.09
217.73	220.55	217.72	217.08	216.25	217.71	219.38	216.91	216.14	218.16	213.14	218.59	214.94	218.39	215.72	218.02	219.86	218.21	215.06	218.46	220.15	219.59	219.1	218.13	218.95	218.37	216.07	217.32	214.7	216.74	219.87	219.83	217.53	214.73	217.58	216.75	218.02	214.29	215.45	218.08	219.42	217.47	215.06	221.77	216.92	217.12	216.63	217.61	219.8	217.06
203.17	205.13	205.43	204.48	206.41	207.35	204.81	205.74	205.89	201.99	202.55	204.56	202.84	205.15	204.53	207.44	203.41	203.9	205.5	204.24	206.03	203.96	203.62	205	205.65	204.01	207.15	207.87	207.13	203.22	205.65	206.94	207.34	202.83	201.42	206.41	207.22	203.11	203.79	206.15	206.77	204.75	206.5	205.72	204.52	205.42	199.85	205.66	202.41	209.2
208.74	209.54	213.88	213.75	210.06	208.49	213.01	209.8	211.36	216.65	214.21	213.26	211.45	210.79	212.49	214.61	214.12	214.92	207.97	210.02	206.95	214.32	210.11	212.61	212.77	210.15	212.41	211.76	215.41	212.65	215.15	213.88	210.39	213.42	209.67	211.73	208.3	213.25	215.27	211.51	212.92	213.14	214.61	214.05	210.69	213.43	212.58	213.6	213.36	208.54
210.85	206.08	210.74	210.53	209.7	211.64	208.67	211.21	206.47	210.49	210.75	209.82	210.33	207.41	210.52	212	209.36	206.25	209.21	206.66	210.7	207.72	210.84	209.23	206.98	206.94	208.34	212.41	207.87	207.93	206.75	207.97	211.76	208.66	212.01	208.79	209.12	210.68	208.16	209.65	212.2	209.18	208.42	208.42	208.54	209.01	209.27	209.57	207.64	210.02
201.39	206.27	199.6	200.28	203.45	201.63	206.88	200.99	201.97	201.91	204.54	202.71	199.53	201.06	203.57	199.77	201.88	204.33	203.23	201.97	200.85	201.69	205.57	202.82	200.88	202.65	204.02	199.25	201.27	203.45	202.26	202.5	199.78	200.78	200.29	200.11	201.75	201.67	201.1	201.62	202.16	203.76	201.83	203.5	202.97	202.6	201.69	204.07	202.4	206.39
200.3	201.69	201.32	202.67	204.81	203.11	204.31	202.32	201.99	202.23	201.88	200.38	201.99	201.2	201.67	200.85	199.57	200.83	202.18	200.85	205.02	201.95	200.19	203.35	205.12	201.08	201.94	205.04	203.79	201.41	200	199.57	202.64	202.07	200.86	200.69	203.33	202.42	205.71	204.58	203.7	199.91	201.1	201.06	199.87	201.92	202.84	200.57	201.3	201.44
205.46	207.3	207.91	205.95	207.54	203.85	204.57	208.21	207.22	205.84	209.21	206.06	206.87	203.78	206.34	205.6	206.56	204.95	205.57	208.79	206.8	205.59	206.08	204.14	207.78	205.32	209.32	206.7	206.94	206.3	205.39	205.34	205	208.35	206.87	201.56	207.02	201.6	208.04	205.33	207.63	207.15	207.92	203.52	205.95	205.15	204.89	205.08	208.39	206.52
209.41	207.79	208.62	208.55	208.89	206.5	209.24	207.59	207.7	210.76	208.42	209.23	208.85	210.16	204.44	207.77	208.03	209.58	209.73	211.1	210.46	206.89	206.03	211.98	208	210.38	205.99	210.59	211.13	207.9	210.21	208.21	208.64	211.62	208.05	207.19	207.05	210.7	208.51	211.76	206.24	208.36	207.54	212.78	209.48	206.01	209.9	209.28	207.57	208.85
209.44	210.54	206.92	206.51	209.09	208.83	207.68	210.85	212.02	206.74	209.6	208.14	210.18	210.61	208.35	207.69	210.43	210.19	205.46	209.87	206.89	209.05	210.42	204.91	208.65	206.55	209.26	211.89	206.04	207.2	208.21	209.41	204.66	204.83	208.04	208.3	208.5	206.59	211.16	205.83	206.75	207.91	209.42	208.3	205.58	207.68	208.67	206.84	213.31	208.22
209.49	208.74	207.86	202.72	206.14	206.33	210.95	207.15	205.92	208.5	211.4	213.55	206.99	209.64	208.65	204.98	207.87	207.36	209.26	210.03	207.93	207.27	208.94	210.1	208.95	211.6	207.39	207.89	208.65	206.37	205.32	208.54	205.06	209.02	206.11	207.72	207.11	209.63	207.94	205.43	208.1	208.82	208.71	210.04	208.39	208.13	209.11	207.3	207.27	209.52
210.6	204.6	204.17	206.46	207.05	208.88	210.94	205.52	206.69	208.56	205.95	205.85	208.63	208.64	206.26	206.2	209.95	204.97	209	210.91	208.77	204.07	205.65	205.7	208.82	208.14	206.27	207.63	206.09	204.4	208	209.88	208.24	205.5	209.82	206.75	206.05	207.73	206.99	209.77	211.58	205.94	210.89	207.63	206.72	205.97	206.61	206.92	207.87	210.48
212.1	210.4	211.32	209.9	207.1	207.95	207.23	207.89	211.45	212.86	207.91	208.19	207.37	209.38	210.33	207.95	212.29	206.69	210.46	205.73	212.2	209	208.87	212.39	209.74	210.29	208.32	211.04	209.01	210.67	209.45	211.98	207.17	210.64	208.4	211.46	210.82	208.09	207.84	205.68	210.77	210.65	207.79	212.16	209.81	209.86	209.42	209.27	209.22	209.43
211.2	211.02	210.49	208.1	208.98	206.18	207.62	208.29	208.8	207.24	211.18	209.04	209.87	206.96	209.83	208.75	208.57	207.96	208.33	207.81	206.86	209.84	209.68	207.58	207.82	207.68	209.04	208.2	210.17	207.01	210.05	204.17	207	210.3	209.75	206.66	207.94	208.34	210.72	207.89	208.54	206.84	208.72	210.13	209.86	207.93	207.08	207.14	208.77	209.56
207.8	206.41	205.83	208.18	204.37	202.97	204.58	204.17	204.76	206.32	204.18	203.76	204.05	204.93	205.59	203.23	202.92	207.3	203.19	206.1	207.16	209.05	205.72	204.76	203.32	207.78	204.54	207.04	205.37	206.27	205.7	203.89	208.37	205.49	205.33	204.67	202.37	203.34	205.58	204.35	207.36	207.79	204.67	207.98	205.28	206.2	206.36	202.91	207.43	203.48
198.47	199.72	196.7	204.7	197.37	203.25	198.91	197.78	200.8	200.2	197.89	202.94	200.85	202.44	199.79	201.08	198.76	199.63	201.81	201.92	198.9	199.5	201.3	199.72	198.95	202.06	200.98	200.47	203.46	201.19	201.03	202.38	200.73	202.34	200.49	201.16	199.68	200.23	201.14	200.62	200.08	202.26	201.71	202.46	204.13	199.51	199.79	202.57	202.89	197.05
203.37	201.96	201.13	202.1	200.91	201.96	202.05	203.58	202.28	202.94	201.52	203.73	201.21	201.02	201.88	202.14	200.08	203.3	204.27	205.77	201.87	200.99	202.32	201.96	202.99	205.7	203.8	204.13	204.28	204.3	204.77	202.35	199.52	204.43	203.41	202.5	202.32	204.79	203.21	201.87	203.13	205.07	202.52	205.45	204.33	205.39	203.79	201.44	204.73	200.03
192.48	196.24	192.72	192.8	194.76	194.05	192.12	194.66	195.49	191.94	195.33	191.68	191.61	192.52	191.83	192.7	192.88	193.73	194.64	195.94	195.15	192.44	195.7	195.03	193.02	195.98	194.6	196.41	193.47	195.82	194.1	193.5	196.24	195.24	192.93	193.39	195.42	193.97	191.02	193.25	190.47	192.64	191.65	190.32	192	197.51	194.17	195.68	191.58	193.55
210.57	211.31	209.66	206.93	209.59	205.53	210.32	208.53	212.73	210.37	208.25	210.82	206.38	209.29	211.49	208.51	206.77	209.48	205.83	207.4	207.27	210.23	211.47	204.05	208.39	207.61	209.45	207.6	209.24	205.68	208.53	209.46	205.63	209.44	207.24	209.49	208.73	204.33	213.4	209.5	210.38	207.61	207.67	206.38	211.22	206.2	211.77	210	209.9	207.7
200.6	198.28	199.35	199.3	198.67	201.96	199.81	201.22	197.31	196.81	202.27	199.41	197.46	197.89	200.56	199.82	199.43	198.95	197.81	202.97	195.7	200.07	201.18	199.53	200.31	202.16	200.62	199.22	200.1	200.08	199.64	196.25	203.74	196.99	198.21	197.59	199.82	200.41	198.42	201.97	199.2	198.14	199.18	199.91	200.03	198.62	198.34	197.9	200.99	201.34
214.55	213.12	213.42	213.04	215.24	208.84	213.2	213	211.8	212.09	213.28	210.34	215.44	214.02	214.59	213.28	212.75	215.19	212.97	213.37	210.5	213.12	213.67	212.22	215.81	211.12	217.39	208.62	211.72	213.48	211.6	213.42	219.05	211.63	212.49	214.21	213.73	212.57	211.19	209.95	210.38	212.04	213.69	213.87	214.46	216.47	214.26	212.99	214.72	211.88
202.4	202.8	204.85	206.34	204.71	206.76	206.1	201.06	203.76	204.94	204.59	204.75	208.46	202.27	205.7	207.71	207.65	206.13	207.5	205.36	206.94	204.54	208.36	204.53	206.22	204.96	206.1	207.4	206.98	208.18	203.43	206.48	204.07	206.18	204.31	205.12	205.17	204.59	206.96	205.66	203.16	205.41	204.39	206.04	205.05	207.36	204.57	204.32	205.77	204.02
207.86	209.47	209.8	207.48	208.91	210.76	208.45	209.62	209.59	209.71	208.53	210.28	208.31	208.02	210.61	206.73	205.86	210.19	206.77	208.06	207.75	209.65	207.22	209.52	210.75	209.12	208	210.97	207.52	209.98	209.58	207.29	208.69	211.04	205.27	208.61	208.61	208.32	208.28	211.16	208.55	208.87	209.32	206.28	209.99	207.88	211.22	208.1	207.5	207.17
208.77	212.92	211.89	210.78	210.69	211.41	209.19	210.87	211.17	210.95	211.4	209.43	213.77	211.52	210.97	211.63	211.89	210.74	208.53	207.71	212.38	209.54	212.52	209.18	212.77	212.62	210.84	209.29	212.67	208.06	210.03	212.73	211.26	211.35	211.98	215.41	213.75	212.33	212.48	212.13	209.62	211.59	210.77	209.52	208.31	213.31	211.9	210.45	212.34	210.58
203.04	200.43	204.03	202.35	204.09	203.62	206.51	206.89	200.92	201.53	205.14	203.9	202.57	208.75	205.38	203.64	204.85	205.33	204.17	203.96	205.41	204.94	202.97	205.56	207.31	202.41	202.3	205.7	203.15	202.33	199.41	202.81	205.62	203.31	200.92	204.82	201.12	201.11	204.14	201.29	202.9	204.04	202.96	200.67	207.05	202.39	205.01	203.87	202.17	204.67
212.6	212.76	212.64	212.88	208.93	214.61	209.67	209.23	214.29	215.45	210.62	211.29	209.23	208.52	210.61	213.69	209.83	215.02	211.57	209.73	210.11	214.77	209.16	214.62	212.64	210.8	212.7	214.5	212.15	212.48	210.71	211.98	211.7	213.08	212.89	209.65	212.34	213.3	212.66	214.56	213.33	211.05	211.29	211.88	212.56	208.65	209.31	212.77	211.33	211.35
205.36	210.81	204.47	206.65	208.37	207.91	210.05	206.74	208.72	203.61	207.71	206.66	210.52	205.45	205.13	208.88	204.98	210.07	208.09	209.47	206.06	207.74	208.13	202.58	213.19	209.09	207.57	205.37	207.69	204.91	208.21	207.37	209.66	208.62	206.94	208.51	208.28	208.94	209.12	205.11	208.07	210.99	207.53	207.19	208.54	207.4	206.75	205.76	204.79	206.84
217.59	218.27	217.28	217.24	218.78	216.72	214.56	216.17	217.06	218.7	218.68	218.69	219.33	214.59	216.62	221.69	219.22	216.37	216.46	219.71	219.13	217.57	217.04	217.44	216.13	218.21	218.19	215.52	218.13	215.15	216.82	217.49	214.89	218.63	217.96	220.42	218.21	220.27	219.26	217.49	219.36	213.57	218.23	218.66	216.29	217.77	217.58	218.77	218.03	217.72
205.63	203.51	201.34	200.36	200.16	203.1	203.14	200.11	207.54	201.9	203.56	200.4	203.15	204.05	202.52	200.84	201.94	197.89	198.98	203.16	203.22	205.56	205.35	205.12	202.43	198.74	205.89	203.25	203.47	203.8	202.64	204.82	203.37	205.16	201.06	203.9	204.44	201.28	200.75	203.61	203.8	202.14	205.49	204.39	203.14	202.13	201.06	203.32	199.05	207.16
201.48	202.23	203.85	202.44	204.43	203.07	208.64	203.68	202.72	203.38	204.45	205.42	205.37	203.6	204.59	203.93	204.37	203.1	203.27	203	203.68	204.76	201.02	206.6	206.9	203.73	199.57	204.35	201.15	202.46	203.46	203.48	202.87	203.4	202.97	201.2	202.17	201.59	203.49	200.46	203.06	203.91	205.37	203.63	201.81	204.41	206.45	201.68	204.44	200.16
203.06	198.77	200.72	202.05	204.21	201.03	203.41	204.01	202.95	202.99	202.38	201.42	201.62	204.11	201.31	202.43	205.83	197.84	202.09	198.51	202.14	204.16	204.48	200.72	204.57	202.42	202.47	203.84	204.2	199.68	204.28	203.59	204.08	200.63	204.65	203.79	202.59	202.45	198.38	203.73	203.31	202.63	204.68	201.61	203.35	205.78	201.29	203.97	203.38	204.19
207.49	204.61	205.76	205.4	205.13	204.13	202.21	204.63	204.87	208.15	204.68	203.66	202.94	203.8	204.06	205.89	201.9	204.32	203.42	202.98	203.26	208.95	200.19	208.51	205.03	205.19	206.82	208.66	201.09	204.42	207.51	203.38	203.18	205.22	207.77	204.23	208.35	202.18	204.23	206.41	204.31	203.33	204.92	204.8	206.64	204.1	201.29	201.89	202.75	202.92
199.19	197.19	195.54	191.68	197.17	196.34	191.62	195.6	193.83	196.51	195.3	195.04	197.23	194.95	197.2	199.28	192.72	194.56	194.87	196.33	193.5	194.03	195.72	193.46	195.24	196.13	196.59	195.73	197.27	194.24	194.99	194.62	193.58	197.93	197.02	194.05	194.59	195.92	194.44	197.66	194.36	193.84	194.2	191.24	195.06	195.37	198.75	195.1	193.51	195.9
205.46	207.67	209.82	206.27	207.83	208.4	209.06	210.37	210.9	208.36	205.58	210.64	209.1	209.89	210.04	209.14	209.24	207.72	207.21	209.35	206.98	206.41	205.69	205.26	209.27	208.85	210.2	206.89	207.14	209.09	210.68	208.01	207.45	205.55	208.54	205.69	208.41	207.37	208.3	206.56	206.77	206.45	205.09	205.43	206.83	205.33	209.92	208.46	206.79	206.24
196.04	193.84	193.79	192.57	193.42	197.49	192.57	196.81	195.59	193.73	194.92	193.71	195.36	192.89	193.98	193.54	191.56	193.52	189.87	195.38	193.92	194.26	195.27	197.1	193.45	193.28	200.21	192.4	195.58	192.27	194.17	196.49	195.22	192.77	192.83	194.84	193.01	193.13	189.8	194.35	195.73	196.12	193.91	195.71	194.35	195.84	195.33	195.97	198.99	192.13
212.38	213.48	209.87	211.56	212.86	212.34	210.74	211.45	215.55	212.53	211.98	211.21	213.13	213.03	211.92	214.37	212.01	216.4	211.01	210.91	212.21	208.27	214.55	214.3	216.02	213.8	212.37	214.25	212.91	212.05	211.79	216.26	213.02	212.03	215.94	213.45	213.5	213.04	212.84	212.34	215.51	214.22	212.82	210.93	210.7	213.88	215.04	214.11	210.63	212.56
209.68	208.27	211.37	205.58	206.94	209.04	206.25	207.54	206.92	207.87	209.22	209.89	207.32	210.28	208.74	208.79	210.63	211.79	206.44	208.55	208.65	209.28	209.94	207.56	207.9	210.05	208.4	211.81	207.82	209.49	208.79	209.45	208	207.12	205.63	208.2	208.44	208.02	205.5	209.69	208.84	207.41	207.12	207.94	207.1	208.91	209.43	209.98	208.66	208.68
214.55	209.05	213.55	212.81	209.72	212.62	210.46	210.34	216.77	214.35	210.17	211.79	210.94	209.74	208.5	211.72	213.39	216.55	211.29	210.47	210.11	212.54	211.06	214.99	210.28	213.46	211.74	213.31	211.85	214.04	207.4	210.47	216.31	208.69	214.16	214.55	212.25	211.6	216.09	208.3	211.81	209.83	213.4	212.42	211.26	212.51	208.78	210.07	214.61	212.03
208.11	209.08	205.36	207.21	207.53	206.47	209.13	209.99	209.62	208.29	209.87	205.04	205.7	203.62	209.39	211.46	208.93	206.57	207.89	205.89	207.69	210.13	207.8	208.24	208.93	207.69	211.42	207.67	209.74	210.45	206	209.02	208.32	205.43	208.32	207.9	208.91	205.48	208.7	211.65	208.45	208.46	207.64	207.35	205.91	209.28	206.19	205.44	209.57	206.54
212.44	207.64	212.35	209.72	210.76	208.26	206.41	208.54	204.3	209.91	207.91	210.58	209.96	209.18	211.42	207.77	210.98	211.25	206.75	208.86	210.08	212.22	207.6	212.25	208.88	207.14	207.76	211.99	214.16	208.52	209.12	206.74	209.97	207.41	210.88	210.94	209.05	211.1	207.44	208.44	207.66	211.3	209.47	205.18	207.32	209.11	211.05	209.3	209.64	208.61
210.98	209.8	207.63	209.62	209.46	208.3	211.54	209.71	209.46	209.48	213.24	210.88	210.96	209.51	208.4	207.34	209.27	210.87	209.88	209.79	209.03	207.27	208.31	208.79	209.14	207.75	209.97	210.76	210.97	207.71	210.43	210.01	208.02	211.71	207.35	211.46	209.39	207.87	208.44	208.2	207.45	209.21	209.02	209.42	211.96	207.92	209.22	207.45	209.36	212.71
209.19	206.96	207.26	207.27	207.25	208.41	208.81	206.55	207.26	206.37	209.65	208.29	207.66	206.13	206.78	207.79	205.38	209.49	209.36	209.3	208.04	212.58	208.64	207.09	206.87	207.56	210.14	206.51	210.78	203.89	209.25	209.51	205.41	209.47	205.26	210.01	210.53	208.8	208.54	205.51	207.35	207.36	208.9	203.24	206.87	204.29	207.09	206.71	204.58	209.05
211.94	209.81	213.56	208.66	212.04	213.8	214.18	214.58	212.08	211.67	210.75	212.28	208.22	210.82	210.89	208.87	215.4	212.73	211.1	211.49	208.05	210.93	210.73	210.95	214.8	210.24	209.41	212.32	210.31	215	211.96	209.77	210	213.65	211.35	213.62	214.68	210.12	212.74	209.61	208.45	211.83	215.48	210.04	211	212.63	210.09	211.12	211.04	211.26
212.92	212.86	211.4	210.64	213.96	210.01	210.98	210.71	210.85	213.36	211.74	215.11	213.11	212.25	213.03	216.99	211.9	211.9	212.05	214.45	213.76	216.02	211.43	209.48	213.28	211.14	210.67	214.6	213.74	211.09	213.87	213.69	212.69	214.74	210.46	211.99	213.69	211.56	212.09	212.33	212.84	211.17	215.21	211.9	212.67	215.22	210.69	211.76	211.97	209.42
215.62	214.06	213.72	215.43	212.38	212.55	212.39	215.14	216.83	211.91	212.51	215.03	213.04	213.82	215.59	212.65	211.33	212.21	213.46	210.72	213.1	213.09	213.79	210.27	215.8	212.09	211.23	216.5	213.19	214.01	209.43	215.71	215.56	217.37	215.21	212.04	211.27	214.62	213.32	212.3	216.38	211.33	213.21	212.42	210.86	212.73	212.92	210.58	214.47	212.51
218.38	221.63	217.66	215.62	220.82	215.71	220.33	218.78	217.13	219.39	218.47	218.18	220.34	216.16	216.54	216	217.52	216.95	215.87	217.27	217.79	220.84	215.18	216.88	219.33	216.89	218.59	217.58	217.44	216.39	221.51	216.96	218.83	215.52	218.84	217.06	219.41	220.88	217.34	219.62	219.18	218.42	218.16	220.05	216.9	220.17	216.97	220.32	212.98	216.51
217.44	214.51	212.17	212.09	218.24	212.71	214.41	211.89	213.72	215.63	212.3	211.36	213.48	216.09	215.71	214.05	214	213.3	212.12	211.49	216.47	213.57	215.14	210.52	214.6	213.56	210.6	210.4	215.9	209.46	214.4	210.51	210.45	213	216.72	212.39	211.03	216.98	212.69	211.77	211.45	212.73	215.09	209.95	211.62	212.24	213.81	212.93	214.19	213.71
216.63	218.54	214.37	219.91	216.83	214.27	217.32	218.18	220.51	218.3	216.73	215.2	215.39	221.6	216.63	217.22	216.22	217.93	216.97	216.08	216.46	216.07	221.35	216.92	219.31	217.28	216.02	218.26	220.69	214.52	218.75	217.77	217.32	217.21	214.36	216.76	219.04	216.9	219.56	217.58	216.7	215.15	216.58	214.57	216.83	218.1	219.79	216.46	217.98	216.48
207.44	206.08	210.79	208.52	207.91	210.53	208.08	208.09	209.4	213.4	207.47	208.88	208.34	204.68	215.34	206.26	210.17	207.44	211.75	210.54	210.9	205.69	208.09	209.15	210.72	209.79	207.72	209.45	209.87	209.86	210.58	212.21	206.66	209.09	211.41	211.52	207.74	206.48	205.97	209.31	206.19	208.3	207.75	209.66	210.09	207.35	208.6	211.7	206.52	211.77
203.35	200.7	203.22	204.99	205.41	202.91	200.69	203.94	204.75	204.54	203.79	202.01	200.7	203.61	204.82	202.86	203.98	202.31	204.19	203.47	201.64	202.84	205.85	205.04	203.71	203.14	203.29	201.24	203.75	203.44	202.29	206.75	202.27	203.49	203.29	202.45	200.73	205.83	201.19	204.27	205.28	201	205.99	200.93	202.84	202.02	199.79	202.94	200.05	200.82
208.45	211.45	208.33	208.09	209.16	208.27	210.44	211.62	209.1	208.4	210.52	211.35	209.11	211.24	208.75	207.25	209.86	206.75	210.34	210	206.63	210.37	209.73	208.79	213.51	210.56	207.28	207.39	209.56	211.14	211.54	210.65	206.83	210.44	205.95	209	208.45	207.62	207.09	206.77	210.28	209.73	209.78	209.09	211.24	209.22	211.43	209.17	207.89	206.97
212.43	204.32	206.19	210.83	204.73	210.66	210.01	211.99	208.54	208.29	207.72	209.48	208.07	208.29	208.16	211.53	207.67	209.07	209.87	208.87	212.78	209.25	206.35	208.46	207.64	203.65	210.81	205.03	208.45	211.75	207.08	205.66	206.17	207.91	208.22	210.95	209.45	207.48	207.6	207.7	209.48	210.13	209.73	207.72	208.39	208.37	209.12	209.17	211.65	205.91
210.99	209.79	208.71	209.16	206.69	205.45	210.43	206.12	205.42	206.43	210.3	208.27	209.04	208.42	205.36	206.51	208.17	206.76	207.69	206.66	209.85	205.7	203.16	209.54	208.83	211.11	206.77	208.51	210.5	209.53	209.67	205.41	206.3	211.49	208.85	209.39	210.47	206.21	209.56	205.52	207.3	205.98	207.66	211.07	207.41	210.26	207.52	209.64	210.71	206.85
207.53	207.42	207.87	208.51	207.98	207.34	205.6	211.39	204.85	208.28	207.65	207.37	205.65	208.65	209.03	207.35	208.59	210.32	206.85	211.52	209.75	205.59	207.07	209.17	211.09	212.23	208.06	208.16	208.65	206.76	204.82	206.02	207.51	207.75	208.21	206.07	209.4	209.77	209.12	207.08	210.7	206.37	205.16	208.63	206.22	207.91	208.36	207.57	206.82	207.83
210.83	208.06	208.13	207.6	209.04	204.52	207.68	208.85	207.92	207.74	209.43	206.87	210.36	208.56	208.01	207.98	208.45	207.88	206.42	208.63	205.21	207.91	211.69	202.59	209.49	212.65	209.5	207.86	210.13	206.88	209.62	211.34	206.74	208.48	209.22	208.33	210.39	206.55	211.24	207.1	208.07	209.94	206.37	208.5	209.83	210.4	214.1	209.66	205.8	211.1
197.51	200.21	202.41	198.49	200.61	198.37	199.35	196.14	199.41	195.62	197.98	200.05	196.84	198.4	198	196.76	201.56	200.93	196.94	201.04	200.71	200.44	199.02	198.22	195.5	198.76	200.27	200.35	199.76	198.59	198.99	201.01	196.39	200.83	199.74	200.45	199.47	200.57	203.68	200.37	195.49	198.65	198.77	200.61	198.69	199.77	199.89	200.35	196.98	204.33
213.91	214.26	214.11	212.32	211.9	214.27	212.05	212.61	210.95	212.11	211.9	213.34	212.61	211.99	209.47	211.1	211.8	210.06	213.36	212.1	214.95	215.61	211.08	213.3	213.46	212.49	213.72	212.46	212.28	214.01	211.25	212.54	213.12	212.68	213.4	215.75	210.3	213.58	214.67	211.23	213.73	214.99	210.31	212.29	211.3	212.55	215.97	211.33	214.36	209.31
208.32	208.96	208.96	212.1	210.52	208.28	210.47	208.7	210.34	208.9	210.16	206.1	208.44	209.26	211.65	208.22	208.18	209.25	206.39	207.84	209.05	204.86	206.56	211.53	207.74	210.03	206.68	207.8	207.73	209.04	206.67	207.86	205.81	210.25	207.37	209.14	209.07	210.25	212.41	209.22	205.99	206.6	207.54	209.42	210.68	205.93	212.15	211.83	207.36	208.28
204.84	207.32	204.2	208.55	205.43	208.12	205.45	206.92	206.67	211.43	206.94	207.8	208.7	207.52	208	205.36	207.29	208.4	209.87	205.62	208.05	205.68	210.6	208.19	210.39	207.09	209.32	205.25	208.68	207.43	206.2	208.45	207.57	206.15	210.16	206.8	206.03	206.32	209.08	204.27	207.49	209.68	205.27	207.48	209.51	207.65	203.46	212.12	206.37	207.46
209.08	207.47	207.66	208.67	206.8	207.74	205.16	208.13	204.84	208.43	206.16	206.44	208.65	204.96	209.09	208.68	208.13	206.61	209.39	210.42	207.31	206.95	208.51	207.58	206.28	209.52	206.77	206.49	208.93	207.6	208.22	206.55	207.49	207.92	205.1	205.38	209.49	209.04	205.82	206.56	207.19	209.39	202.4	207.93	210.22	206.75	205.96	205.44	207.36	208.16
215.74	218.55	217.02	216.34	214.62	218.22	216.98	214	216.33	213.1	217.64	217.69	219.63	216.04	215.58	215.99	216.23	216.93	215.97	216.77	215.03	216.65	215.8	219.84	217.32	216.81	216.54	217.57	217.15	220.57	215.41	219.12	217.54	216.02	216.57	217.27	213.78	216.1	216.84	216.36	218.44	215.1	217.56	214.56	220.75	214.94	218.17	217.95	212.11	217.47
210.46	207.73	208.46	210.48	205.54	208.05	203.05	207.32	207.18	209.22	203.58	209.35	206.91	207.94	208.55	206.46	208.75	211.05	210.24	208.28	208.95	205.75	211.62	209.37	208.19	206.22	205.59	204.38	208.54	204.7	206.77	206.84	209.1	208.68	207.59	205.54	208.5	210.3	206.56	208.07	209.77	210.32	207.81	210.45	207.6	206.12	207.79	206.74	206.34	206.77
204.4	206.25	200.22	203.67	203.85	202.15	203.46	200.86	200.62	205.66	204.89	205.61	204.71	202.05	202.91	205.23	204.53	201.5	202.2	204.47	206.32	201.91	200.78	205.64	203.83	206.89	204.5	204.46	205.32	206.03	204.64	203.35	203.59	205.64	206.83	205.66	201.89	203.72	205.31	203.3	202.11	200.48	205.47	202.76	201.82	204.23	202.26	204.77	204.78	201.17
211.91	214.68	213.03	209	211.44	211.34	215.07	211.5	214.2	212.85	213.81	211.96	208.64	212.02	210.57	210.56	210.89	211.96	210.96	210.1	212.23	214.05	212.99	214.83	214.98	214.22	210.16	208.79	213.85	213.22	209.68	210.27	214.65	212.16	213.11	211.76	213.72	210.91	214.07	212.37	213.96	213.78	209.75	214.25	211.82	211.77	209.45	212.35	213.37	213.54
203.85	202.81	204.56	201.8	202.39	204.28	201.03	208.59	203.9	203.03	202.57	206.89	203.7	203.14	203.43	203.93	202.14	202.51	204.19	204	202	202.32	204.59	204.94	201.86	202.34	202.37	201.58	206.18	202.21	202.37	202.93	205.53	201.01	207.27	203.58	201.56	203.42	203.09	202.53	203.04	204.67	202.17	207.63	206.14	201.83	201.45	202.79	205.54	206.14
208.81	207.91	204.13	204.87	208.34	207.71	210.34	210.43	208.5	205.9	205.25	207.8	208.35	208.28	209.39	207.03	207.99	206.73	207.66	205.15	206.25	206.63	209.44	205.19	202	209.45	204.1	206.65	208.96	207.89	209.76	210.66	207.37	205.89	209.58	201.68	210.18	209.13	207.26	209.71	205.9	208.54	208.43	208.45	205.97	205.55	208.39	205.83	204.94	208.42
200.62	200.86	203.4	203.1	201	198.07	199.26	204.5	197.59	200.79	201.44	199.87	200.4	200.75	200.15	202.63	201.2	197.51	200.59	200.63	200.75	200.7	200.35	198.21	203.44	198.73	198.15	202.39	202.02	201.26	194.29	199.91	201.41	201.68	200.26	198.71	201.33	198.79	201.4	198.76	197.64	201.15	199.6	201.95	199.25	203.02	200.67	200.51	200.08	203.23
205.83	204.94	204.52	204.68	201.42	203.53	204.07	208.43	205.51	201.56	202.38	205.14	205.18	202.86	204.78	202.82	205.16	204.24	199.35	201.56	203.15	203.57	201.42	200.93	202.48	204.74	200.13	203.73	206.26	205.92	207.8	203.7	202.81	204.69	202.4	201.88	204.98	202.93	202.36	204.5	203.14	203.66	209.24	204.81	202.91	204.43	202.07	203.66	204.26	201.39
205.42	209.66	205.78	209.4	211.95	210.93	208.76	208.25	208.37	208.34	208.04	204.7	202.82	208.38	208.32	208.43	206.78	208.61	207.73	207.53	208.54	206.01	208.72	206.87	209.27	208.15	208.18	207.63	208.65	207.69	207.43	208.89	207.62	208.2	206.31	206.52	206.64	207.92	206.03	205.78	206.82	207.35	209.14	208.14	208.73	206.01	208.55	208.87	205.14	207.22
217.6	220.87	216.95	214.49	225.17	215.78	218.02	217.32	216.73	220.33	218	213.88	217.96	219.48	218.48	218.63	219.14	216.17	214.36	219.68	218.27	217.88	216.73	217.02	216.67	218.86	217.08	214.75	217.17	217.13	218.51	218.32	221.14	215.57	218.13	219.75	216.49	218.84	217.6	217.48	218.42	214.34	216.5	218.03	217.6	219.16	216.33	219.03	217.73	220
198.07	200.27	199.13	201.3	202.25	199.12	199.19	198.08	200.57	201.48	203.09	205.58	202.77	203.18	202.91	199.35	202.97	200.76	201.05	200.33	199.76	202.91	200.6	201.8	200.13	198.99	200.36	200.61	199.33	201.81	202.46	199.65	201.85	200.73	200.77	204.34	199.17	202.01	198.5	202.13	199.36	204.39	200.69	200.22	202.02	201.14	203.18	202.88	201.52	202.11
206.96	208.25	206.98	208.31	207.08	208.34	209.76	214	207.54	207.51	205.07	209.92	209.28	207.41	210.61	209.47	208.54	208.5	209.43	210.32	210.58	212.05	208.01	206.93	207.11	205.37	207.9	207.38	210.5	206.59	211.18	211.55	208.53	207.37	208.81	210.04	209.42	209.73	209.28	210.48	208.92	209.01	209.47	208.31	207.28	206.77	208.65	208.03	208.69	207.48
214.36	215.81	212.49	216.66	215.13	212.05	213.21	211.95	214.64	213.97	216.22	216.86	215.13	215.47	209.4	213.76	214.47	214.57	214.47	214.47	211.96	213.53	212.23	213	211.41	213.57	210.85	216.6	213.5	214.15	212.71	213.66	215.02	215.91	216.73	211.68	212.48	213.58	215.45	215.47	214.9	212.21	215.02	215.05	212.65	211.45	214.05	213.86	213.88	214.3
203.09	200.62	203.82	204.05	203.68	203.27	201.06	199.76	199.78	204.81	204.35	202.09	202.59	206.09	204.63	201.61	204.85	205.02	205.37	199.45	201.24	201.37	205.36	209.04	203.76	203.68	201.96	200.49	201.96	202.73	202.17	203.6	201.56	204.32	205.18	202.75	202.69	204.93	201.31	197.77	204.09	205.74	203.01	204.04	203.48	205.94	206.36	200.4	203.6	203.96
203.89	203.26	205.09	203.63	204.98	203.55	203.9	200.89	202.52	203.18	203.42	200.64	205.52	205.03	201.03	204.42	201.2	204.88	199.7	201.97	204.24	202.01	205.76	204.79	206.56	205.86	202.29	202.79	203.45	202.19	207.17	203.56	202.87	203.89	206.1	201.56	200.44	203.46	204.01	203.05	200.14	201.41	201.31	205.69	202.5	203.72	204.85	204.36	202.71	204.55
218.6	214.17	219.7	216.1	216.25	218.75	216.44	218.37	217.23	217.51	217.03	217.69	213.59	217.43	218.88	216.6	217.5	217.53	213.59	215.94	215.25	217.12	217.1	217.38	216.11	218.33	216.99	213.95	217.15	218.31	215.33	216.36	218.73	218.42	217.72	215.46	214.49	220.08	213.99	213.58	213.27	218.01	215.73	219.47	214.75	217.22	216.41	218.93	214.63	217.23
217.14	218.66	216.47	219.4	218.97	219.38	216.65	220.64	215.76	213.43	217.61	218.1	218.48	216.67	217.06	219.74	218.62	218.71	218.56	219.16	219.1	213.49	220.16	216.4	218.57	217.42	219.77	217.03	219.77	219.34	216.53	217.82	216.31	215.05	217.71	217.52	219.3	216.57	219.63	216.89	217.92	219.73	218.51	216.08	215.36	220.08	216.56	217.52	218.55	218.94
201.89	201.84	199.85	200.76	198.72	202.64	199.64	200.3	199.73	201.03	200.4	201.78	199.47	198.92	201.23	198.34	197.44	199.19	201.7	200.62	197.09	199.69	200.18	197.91	201.09	200.84	199.31	197.89	199.53	200.46	199.63	198.49	200.69	200.56	198.28	199.34	200.08	202.12	198.81	199.86	199.97	198.77	199.38	203.83	197.78	201.48	199.16	197.94	198.35	198.12
215.23	217.13	216.13	217.94	213.84	217.95	214.51	215.18	215.35	214.32	217.53	217.93	219.62	219.26	215.03	212.43	214.99	217.55	216.6	218.63	215.9	216.66	216.63	218.07	217.89	218.73	217.9	215.18	215.87	221.55	216.78	213.03	215.67	215.45	215.11	217.6	217.06	218.59	217.68	214.86	216.93	218.52	216.62	217.99	218.37	217.43	217.51	217.43	216.31	218.1
195.83	193.15	194.95	192.6	196.32	193.78	195.55	196.34	195.7	192.41	194.12	197.42	195.27	197.71	197.08	196.34	194.85	193.09	193.02	195.01	195.13	198.38	195.69	192.73	195.56	197.52	193.47	195.3	196.29	197.18	197.51	195.33	193.76	194.71	196.22	194.72	197.19	192.66	196.46	195.26	193.6	193.16	196.53	193.23	195.29	194.3	196.94	194.67	197.97	194.15
211.33	211.44	210.12	211.12	209.11	212.73	209.76	209.91	210.56	210.04	213.53	214.89	208.74	212.03	213.09	210.46	208.45	209.48	210.78	209.61	211.09	209.98	210.85	211.09	210.97	210.1	207.15	211.36	212.88	212.8	212.37	213.26	208.51	210.84	205.68	209.92	212.78	211.77	207.88	211.25	216.9	213.59	210.1	212.35	214.09	212.37	212.68	214.21	208.32	210.25
214.2	215.34	210.46	211.58	213.27	211.15	217.67	212.38	215.96	213.16	211.73	215.33	214.73	213.51	216.9	213.56	215.23	213.9	216.46	216.5	214.11	213.18	213.59	212.77	215.47	213.44	213.26	214.34	211.11	216.49	213.77	214.74	214.41	214.78	214.79	213.26	213.32	213.99	213.83	212.44	214.17	214.23	211.05	212.41	213.12	213.9	213.23	211.49	213.14	211.54
204.77	202.63	204.1	207.82	204.77	208.57	205.2	206.72	206.85	205.25	208.87	207.77	206.7	207.08	205.63	203.19	207.71	206.55	205.82	205.06	200.22	207.33	205.43	205.31	203.78	204.55	206	206.65	205	204.69	206.19	207.41	201.89	204.82	206.33	203.46	206.29	207.15	206.28	206.11	204.66	206.25	205.99	205.38	205.57	207.24	206.5	206	204.36	205.71
198.53	197.37	199.4	197.43	197.43	199.94	199.33	199.23	197.11	200.41	200.28	198.56	197.11	197.42	202.25	198.84	198.52	197.27	195.52	200.02	196.26	197.58	197.24	198.65	198.54	201.37	199.77	195.32	200.27	201.51	199.55	200.5	198.4	197.31	196.37	200.82	200.45	200.26	199.27	196.99	195.73	196.22	199.76	199.28	193.78	193.99	199.27	197.96	198.68	196.96
219.28	218.12	217.62	220.1	217.46	215.82	215.27	212.25	214.53	215.77	215.04	217.98	218.8	218	216.56	216.6	219.1	218.4	217.9	215.66	218.04	216.43	216.97	218.17	218.3	221.45	217.61	215.9	219.3	214.53	217.82	215.5	216.25	217.87	215.93	219.72	214.05	219.25	215.18	216.22	219.67	216.91	217.91	215.89	215.68	213.08	217.25	219.95	214.17	215.05
203.86	204.94	202.03	205.03	204.34	201	201.09	203.58	202.09	205.35	202.72	203.03	204.86	205.88	205.04	206.99	207.45	206.06	200.3	202.9	204.32	206.27	204.77	204.22	204.88	203.92	201.15	202.33	210.06	206.16	206.17	206.14	203.16	203.11	205.76	204.09	204.81	205.5	209.21	205.7	209.46	205.11	206.88	205.79	202.58	204.9	203.08	205.72	204.78	205.77
209.03	210.55	210.43	211.13	213.58	209.74	207.88	213.07	212.73	212.61	208.11	209.52	215.34	213.1	213.35	211.66	216.26	212.43	210.01	210.68	210.03	212.72	210.53	211.41	212.79	210.07	213.6	213.88	214.24	208.94	211.65	213.85	213.28	209.53	212.62	216.38	211.02	213.18	212.61	212.82	210.13	210.63	211.6	213.25	211.13	212.59	212.24	212.97	211.14	213.23
212.33	211.33	216.03	209.33	214.05	214.55	213.1	209.7	210.75	212.81	210.19	212.58	211.55	212.53	213.12	216.69	212.3	211.82	214.73	212.29	210.84	211.35	210.33	209.37	211.72	213.74	214.32	213.37	213.09	211.85	212.78	212.82	214.04	210.32	211.82	212.69	212.35	212.7	210.73	213.87	213.01	210.53	212.72	212.64	215.77	212.51	212.37	209.01	214.37	211.75
210.13	206	210.32	206.72	208.2	207.78	206.81	207.94	209.48	207.49	206.11	205.77	210.3	206.12	207.96	208.7	210.42	208.37	203.19	207.7	207.68	208.58	209.57	206.18	206.72	210.49	206.47	205.99	205.02	207.21	207.59	208.26	208.78	208.53	202.13	209.12	204.75	206.71	209.01	209.11	209.6	206.91	208.03	209.58	209.91	207.44	209.63	208.34	208.88	203.99
210.04	211.28	210.48	211.77	210.6	207.15	207.09	208.89	212.55	210.24	209.35	212.45	208.75	210.71	211.69	206.96	208.4	208.96	208.68	211.77	210.12	208.29	207.51	207.68	210.05	207.36	209.59	208.68	211.25	209.1	210.59	210.11	209.56	210.48	209.75	206.93	208.4	209.72	210.95	210.61	208.61	210.4	208.26	210.46	208.5	210.9	207.82	208.94	208.45	207.52
207.56	207.53	207.53	207.57	207.12	208.32	207.36	208.76	207.98	208.97	206.29	209.13	208.18	206.81	209.02	205.49	205.23	205.34	208.32	208.32	209.79	207.62	206.97	208.31	207.38	207.92	206.29	206.57	209.58	209	205.34	208.5	210.37	206.37	208.82	206.13	210.62	208.75	207.51	207.6	208.18	208.1	204.45	209.65	204.73	207.56	208.93	206.5	206.4	205.46
206.82	204.78	202.69	202.61	202.39	200.93	201.58	202.36	203.12	203.62	206.06	202.56	201.25	201.97	202.68	202.15	202.29	202.5	200.95	201.51	201.73	200.39	204.56	203.07	201.53	202.81	200.96	202.33	204.13	203.64	200.67	200.74	202.87	202.81	203.71	204.61	201.51	201.97	201.55	202.27	202.96	202.98	203.52	203.62	203.95	200.93	201.35	202.52	205.7	199.81
198.11	196.81	199.27	198.13	199.29	197.07	200.27	201.89	200.46	198.77	199.42	197.94	200.32	199.97	199.89	199.88	199.87	199.46	198.18	199.2	201.27	201.89	204.53	197.42	200.98	199.33	202.39	198.47	204.09	199.58	199.88	201.35	198.6	196.53	200.9	197.94	196.87	199.41	199.08	199.45	200.11	199.37	200	199.69	198.43	201.22	199.32	199.72	200.94	199.05
213.06	213.29	215.27	214.08	212.03	211.37	213.87	213.36	211.61	214.06	209.58	213.94	212.04	212.32	211.25	210.57	212.98	212.47	211.8	213.58	212.23	209.66	210.24	211.77	215.89	212.91	213.84	212.72	210.81	209.63	209.99	213.91	214.47	212.35	210.5	213.33	211.79	212.78	214.58	211.73	214.22	211.4	212.72	210.63	212.63	213.44	212.48	213.28	214.44	209.74
197.69	198.59	198	196.28	198.07	198.56	194.91	198.15	198.1	200.08	195.66	198.08	195.44	198.51	196.05	196.75	200.33	196.93	202.63	199.98	197.07	196.01	198.35	198.44	198.84	198.06	197.15	197.58	197.55	197.98	196.96	193.82	199.33	199.32	200.07	198.45	198.35	198.98	197.36	197.65	196.59	197.06	198.43	201.23	198.14	197.21	199.76	195.78	195.84	197.37
207.86	206.19	206.55	205.54	203.49	204.29	202.69	202.99	204.21	205.45	201.14	203.1	203.27	204.19	206.85	204.02	201.87	204.58	202.58	204.37	204.12	201.82	204.53	204.71	204.46	205.79	203.51	205.27	205.09	204.06	205	205.18	206.06	205.99	206.52	201.65	201.04	203.45	201.75	206.5	204.28	205.7	204.08	208.8	206.07	199.27	201.12	202.06	202.7	203.83
205.57	209.77	207.61	209.47	205.91	209.13	209.29	207.81	207.1	207.54	207.89	209.89	206.59	205.94	209.08	207.04	205.97	207.15	205.46	206.01	205.78	208.79	205.2	208.21	210.54	209.47	209.44	206.21	209.18	210.74	206.33	209.95	207.46	206.79	209.53	207.23	208.91	211.12	207.25	209.02	209.91	205.83	205.31	205.5	204.45	203.7	212.12	206.87	207.77	208.02
200.27	193.74	193.49	197.58	196.97	193.09	196.43	193.95	196.62	195.76	194.86	196.24	198.64	199.13	196.25	194.34	194.5	197.24	197.31	199.25	195.38	193.98	196.46	197.77	196.26	195.01	196.15	193.99	194.83	194.53	191.77	195.75	192.6	196.28	193.04	196.18	196.34	198.94	195.56	194.96	196.44	194.7	194.99	193.52	196.71	196.6	196.32	195.38	195.72	194.28
203.86	203.27	200.89	200.84	202.02	202.11	201.43	198.58	202.72	200.62	204.06	200.36	204.53	204.3	203.96	201.75	201.8	202.2	202.72	201.04	203.39	205.32	204.88	203.2	203.24	203.83	202.51	203.43	202.45	204.67	206.71	204.78	202.34	203.96	201.31	199.37	201.46	202.8	201.29	200.62	205.83	204.52	204.31	200.94	196.69	198.81	206.06	203.29	200.26	200.15
203.03	203.54	204.15	202.82	203.98	203.41	206.53	206.3	206.83	204.39	203.51	202.99	203	204.89	203.43	202.83	202.74	204.66	202.79	207.14	204.34	202.5	205.11	204.59	200.95	204.76	205.4	201.69	200.05	204.86	203.54	204.57	203.49	206.04	207.78	203.51	204.32	202.03	203.82	204.3	198.75	203.52	203.92	203.91	202.61	204.56	203.7	202.19	205.89	203.48
203.57	203.77	207.53	205.29	204.74	209.09	207.41	206.19	202.9	200.46	205.49	202.04	205.09	207.55	205.53	204.81	203.7	204.23	205.76	202.78	207.7	204.92	205.49	206.38	205.38	201.19	204.76	208.32	205.98	205.94	205.94	207.09	204.15	206.33	203.38	206	204.9	200.92	202.2	203.72	201.38	204.27	203.03	202.89	202.73	200.61	204.26	208.1	204.77	205.92
211.51	209.02	209.39	208.56	210.8	209.69	206.46	209.2	209.47	208.68	206.88	210.45	210.66	208.2	208.19	204.63	210.21	210.57	210.25	212.22	207.03	207.37	208.08	209.97	210.61	207.68	207.18	211.99	209.4	210.66	207.61	209	210.5	211.66	212	207.7	206.44	205.1	207.63	207.07	208.46	208.97	208.23	209.87	210.04	208.78	206.94	209.21	207.98	212.35
216.21	216.46	219.67	218.74	216.99	219.43	216.89	215.09	220.04	217.26	216.77	216.64	218.67	218.49	220.72	220.56	219.29	217.34	219.07	217.48	215.56	218.64	218.36	217.42	215.06	216.58	215.08	217.98	220	215.33	218.42	217.5	220.37	220.42	220.52	216.92	219.73	219.46	219.22	216.49	216.71	219.76	218.44	217.6	220.64	217.38	216.63	217	216.7	215.93
203.64	202.29	205.84	207.19	208.11	203.65	204.28	203.8	206.73	204.03	203.45	203.93	204.9	203.4	204.05	202.6	207.84	205.69	204.72	201.91	206.01	203.59	205.33	204.72	204.97	201.57	203.34	204.66	203.32	205.26	205.64	201.51	201.56	205.7	202.63	202.16	201.78	206.26	205.28	201.14	201.53	202.17	203.7	203	205.65	205.08	202.6	202.57	202.41	204.8
218.73	215.92	212.45	214.57	216.67	216.43	217.56	216.04	219.71	217.94	217.14	213.58	214.58	219.49	215.85	216.53	217.79	216.63	217.27	215.66	216.3	216.74	217.95	214.39	221.4	215.37	214.54	218.54	214.45	215.48	217.77	217.27	219.51	216.94	218.31	216.78	216	217.53	216.15	218.62	217.09	217.67	216.52	216.66	214.43	217.78	216.47	217.89	216.85	218.08
205.75	205.28	204.36	204.63	204.98	207.7	208.39	206.09	208.5	203.16	207.86	203.52	206.58	202.29	206.24	208.45	206.07	207.93	206.57	205.95	205.66	209.27	204.74	206.56	207.63	207.74	206.31	203.12	205.33	207.8	204.91	205.76	203.34	208.03	205.04	206.75	210.35	206.77	208.56	207.98	203.54	204.45	207.34	203.99	205.85	204.8	202.22	206.33	205.74	205.89
214.95	209.45	213.23	215.45	212.02	215.34	212.88	212.44	213.76	213.96	214.42	213.34	212.96	214.06	214.47	214.96	215.97	214.54	213.14	213.47	212.32	216.2	214.06	211.81	212.58	211.82	212.06	212.78	215.25	214.42	212.28	214.9	215.68	210.92	212.74	210.68	214.22	215.52	214.06	212.5	214.09	214.24	213.41	214.43	213.79	215.63	214.54	217.6	210.69	213.24
206.46	208.03	207.08	208.91	209.38	207.03	207.36	210.68	208.21	206.9	204.26	210.01	203.87	210.29	208.85	209.48	207.77	208.27	210.1	206.69	208.65	208.26	209.13	211.87	209.9	208.81	210.08	210.02	213.36	207.43	210.42	206.68	207.99	212.19	211.2	209.28	208.58	208.53	207.83	209.03	206.14	208.85	207.28	210.13	205.61	209.35	210.13	208.85	208.68	207.65
214.66	211.49	211.52	210.75	210.51	214.83	207.62	210.89	212.33	211.89	210.34	207.43	211.63	212.02	208.63	208.63	213.41	210.95	211.38	211.01	214.67	212.05	211.55	211.84	211.79	210.11	210.92	212.09	213.85	214.51	211.82	211.82	209.93	211.95	212.34	210.99	208.96	210.59	209.97	211.52	211.06	212.3	211.88	211.92	212.03	211.56	210.39	211.45	214.74	210.84
208.91	209.42	210.71	208.36	211.77	209.94	210.69	211.65	207.04	208.23	208.5	207.16	209.35	206.44	208.25	207.4	208.68	210.85	211.24	207.42	208.67	212.52	210.86	211.66	211.77	209.08	209.46	211.42	207.2	210.73	212.09	210.87	206.5	211.27	206.52	208.71	206.4	209.28	208.5	212.64	210.32	211.55	208.32	210.48	209.11	210.13	207.19	209.46	210.5	211.65
198.78	198.07	200	201.59	202.66	200.33	201.79	199.11	199.09	199.94	199.54	201.58	201.34	198.18	198.34	200.9	202.76	199.68	198.35	198.37	198.9	197.69	199.54	198.97	199.93	201.63	198.93	196.65	200.53	200.43	197.35	196.99	201.8	201.02	197.61	200.66	199.96	197.71	200.6	199.77	198.64	198.31	201.84	194.43	196.89	200.49	197.33	198.19	197.07	200.55
214.59	216.31	216.51	219.29	214.94	215.72	218.19	216.91	220.25	217.48	219.01	217.71	215.67	219.97	217.34	216.87	216.7	216.66	215.81	217.87	219.55	217.59	218.47	219.75	213.44	216.58	217.18	216.24	215.95	219.27	216.44	215.64	214.24	214.65	218.25	215.05	217.45	217.72	219.15	214.93	216.34	219.59	215.8	215.77	217.85	215.13	216.58	214.73	216.37	218.61
207.5	207.67	209.88	209.02	206.01	209.49	207.15	204.6	206.35	211.27	208.16	208.9	209.02	207.9	206.28	208.24	208.15	205.69	208.33	206.97	207.81	208.92	207.14	207.55	207.61	207.84	209.25	206.93	204.4	208.99	204.13	207.33	206.88	209.28	208.01	205.57	207.7	206.54	208.15	209.27	205.19	209.63	207.46	204.01	209.09	207.43	209.51	204.97	209.84	206.7
200.55	202.26	204.65	201.1	200.15	202.43	199.87	203.58	203.03	203.41	200.65	203.37	201.77	202.16	205.84	202.61	202.07	202.73	200.24	201.38	206.65	202.86	204.7	201.82	202.92	201.47	202.12	200.38	204.87	203.12	198.09	200.8	200.2	205.48	201.6	204.49	200.5	199.39	203.14	202.16	205.16	202.3	198.9	204.22	201.19	204.01	200.39	202.59	201.61	202.52
206.22	206.05	205.82	209.52	207	204.37	205.85	205.65	208.22	205.05	204.56	206.36	206.88	202.11	208.2	206.32	206.24	207.22	205.69	204.49	203.66	206.72	209.27	208.92	207.69	205.24	206.84	203.67	208.58	203.46	206.44	207.96	206.54	206.61	205.72	207.33	203.98	206.39	210.26	206.08	207.01	205.92	206.56	206.53	210.68	208.73	208.78	204.21	207.65	204.78
200.43	197.12	197.33	201.96	199.78	200.63	199.74	198.55	198.4	201.83	199.43	197.94	199.49	200.88	197.76	201.45	197.72	199.78	199.6	200.3	199.95	202.63	200.31	198.95	197.46	198.33	196.87	196.67	199.24	198.62	198.45	199.9	199.23	198.44	200.89	199.54	200.87	197.75	199.19	198.24	200.12	197.54	200.64	199.9	199.54	198.99	201.72	203.64	198.4	198.83
212.92	215	213.02	216.31	211.38	215.83	211.26	212.62	214.02	213.09	212.83	216.87	215.2	210.65	214.72	211.03	215.29	214.93	215.13	212.51	214.79	212.07	214.1	212.5	216.28	211.12	216.73	214.56	213.02	212.13	212.85	212.59	211.51	214.62	210.94	214.9	214.65	215.99	214.76	214.08	214.02	213.18	213.91	213.33	213.6	213.53	211.83	213.46	211.91	213.98
209.86	207.15	206.44	206.31	209.18	206.65	209.02	209.32	209.74	208.91	208	207.95	208.69	211.52	212.5	210.3	208.01	211.34	209.54	209.07	207.53	211.3	209.65	208.22	211.76	208.78	207.06	208.27	207.37	207.62	208.71	209.88	208.67	208.76	210.16	209.18	208.39	210.37	209.36	210.2	210.41	207.56	208.64	212.39	212	207.88	207.64	208.07	209.23	207.89
204.82	204.42	204.72	202.61	200.9	201.44	203.62	203.99	205.05	201.13	206.31	204.5	204.82	203.57	203.07	204.9	204.67	205.86	202.56	200.83	203.06	202.91	205.37	202.92	204.27	202.05	201.84	204.69	204.42	202.78	203.12	201.31	204.03	204.12	207.03	203.9	203.4	204.47	203.74	204.59	203.81	202.82	204.98	199.86	202.9	202.89	203.28	198.85	202.67	204.4
216.02	215.51	213.71	219.39	215.52	218.08	215.94	215.58	219.14	217.54	219.14	215.05	216.43	217.35	217.44	216.05	215.93	213.42	214.69	214.53	216.28	218.06	215.61	219.05	217.97	219.94	217.72	218.2	215.14	217.5	214.83	216.2	216.37	219.15	217.94	219.23	217.39	216.54	216.03	219.69	215.9	219.43	215.27	217.55	214.69	216.3	218.78	217.48	214.84	218.57
197.93	200.69	202.08	199.66	197.31	198.88	201.65	197.15	199.34	197.72	198.82	196.88	198.98	201.51	204.58	195.64	198.97	198.3	200.19	200.71	196.61	199.97	201.19	200.78	199.1	201.33	199.91	198.96	199.56	199.17	199.32	201.53	199.39	197.06	199.19	201.81	196.46	200.04	198.2	199.78	199.23	200.61	198.16	201.73	201	198.64	200.69	198.86	201.07	199.07
208.08	208.65	209.74	207.08	208.9	212.92	207.61	207.09	206.38	207.31	208.35	211.56	205.12	210.54	210.91	210.49	205.92	208.35	207.29	207.29	206.35	208.79	207.02	209.27	208.01	208	209.01	206.55	209.14	207.71	208.74	208.48	207.26	207.87	208.94	209.38	205.37	209.02	210.95	209.26	205.9	211.33	209.06	209.19	207.67	208.36	209.74	209.1	206.44	207.14
210.49	208.53	206.79	208.17	207.63	206.91	209.32	211.09	207.35	208.98	207.53	206.95	207.68	209.65	203.67	207.95	211.95	208.01	206.67	207.57	212.45	209.99	209.62	208.52	209.3	207.31	208.77	209.86	209.56	207.77	212.21	208.76	210.1	210.38	209.12	208.27	207.9	208.5	210.85	208.62	210.86	207.89	209.55	211.95	210.51	208.29	211.26	206.95	208.31	210.85
204.14	205.42	206.26	205.22	202.64	204.64	203.03	202.79	204.17	205.65	202.77	200.96	205.56	203.37	201.26	202.44	203.22	205.65	204.64	202.87	203.22	204.03	200.78	203.72	202.95	205.81	206.03	202.56	205.16	202.66	203.35	201.37	202.05	202.72	203.33	203.56	201.3	202.82	203.24	204.13	202.76	203.99	203.81	202.6	202.88	204.16	204.1	204.16	200.82	202.81
204.24	202.53	203.13	202.78	203.37	200.98	204.11	203.47	204.31	201.07	204.31	206.33	202.06	201.58	203.02	203.03	202.57	202.82	203.75	201.2	204.82	204.35	205.12	199.25	199.32	204.56	203.44	204.65	201.59	204.09	204.64	204.89	203.55	201.38	200.83	205.8	199.02	206.11	204	202.41	205.54	204.9	205.16	203.1	203.4	203.06	203.47	201.67	203.58	205.18
219.05	219.12	216.72	216.69	216.77	216.71	218.34	217.47	221.32	215.21	219.97	218.73	217.22	215.35	217.22	218.34	217.49	216.18	218.86	217.55	216.2	213.65	217.37	220.74	220.21	218.43	219.14	217.93	219.48	217.81	218.55	216.82	218.33	219.72	217.46	216.48	214.29	216.35	216.95	218.37	218.84	217.26	218.36	221.07	215.69	216.44	216.2	217.05	221.25	217.89
208.12	207.8	209.46	209.46	209.91	208.73	204.98	208.68	205.66	205.44	210.83	206.11	211.48	211.15	209.33	207.25	208.16	207.07	207.49	209.46	207.89	209.93	211.59	205.71	209.09	209.08	209.98	207.54	205.98	209.19	210.13	208.88	209.78	208.38	209.74	209.05	208.9	208.04	206.67	210.62	204.99	211.61	206.75	206.25	211.15	208.37	211.93	210.47	204.3	207.38
207.81	207.98	208.82	208.98	206.93	209.95	206.82	208.55	208.07	208.08	209.08	206.8	208.87	208.1	207.24	206.99	207.57	209.2	208.53	209.61	210.37	206.87	205.69	206.98	209.2	204.65	209.52	208.12	207.61	207.27	209.18	210.05	212.21	208.81	207.96	208.92	206.4	208.35	206.18	205.2	208.5	207.2	205.77	209.17	207.66	207.39	208.48	206.55	206.78	208.44
203.68	202.4	206.98	204.28	202.52	204.46	205.3	205.71	202.74	200.54	204.4	202.93	202.37	203.71	203.79	205.26	205.45	203.36	205.67	204.48	205.61	202.55	203.67	204.23	204.1	202.72	206.05	204.12	205.09	205.71	204.55	203.39	202.07	204.45	205.46	204.86	204.01	203.27	202.19	202.26	203.79	202.66	203.89	203.85	202.9	204.1	203.56	203.35	203.09	203.15
218.37	217.06	215.32	220.21	219.17	217.48	213.72	215.43	215.78	218.84	221.59	218.38	214.32	218.89	216.5	216.04	216.86	215.09	219.53	221.98	220.62	218.82	216.75	218.55	217.16	214.23	217.86	216.69	219.48	218.12	213.46	217.95	217.75	216.28	216.9	221.19	213.98	216.72	216.55	217.68	220.69	217.43	218.05	216.48	219.2	220.3	215.87	217.95	216.57	215.94
206.99	210.97	209.14	208.87	210.61	208.57	209.47	209.67	206.76	209.36	205.47	206.42	208.08	208.74	209.78	210.52	205.49	210.02	208.23	207.87	205.99	207.74	211.88	210.4	211.04	206.04	211.43	207.26	210.32	207.89	210.69	206.21	208.62	208.65	205.8	210.11	207.99	211.17	210.38	210.01	208.59	212.28	209.35	208.51	211.99	208.04	206.92	208.17	210.78	209
204.21	202.15	198.38	201.97	204.29	203.44	202.4	201.8	205.6	201.28	202	205.9	205.89	201.58	203.04	204.46	204.26	203.08	202.72	204.13	203.98	202.8	200.89	201.62	204.07	201.52	201.84	201.56	203.15	201.92	201.79	203.29	205.63	198.68	202.37	202.29	201.41	200.94	205.51	200.79	202.63	203.61	201.02	206.02	203.22	203.77	203.34	200.73	201.56	201.06
211.53	206.73	213.2	208.3	209.3	214.07	208.79	205.75	210.41	210	208.1	213.09	208.19	209.67	207.32	206.02	210.38	208.99	209.31	205.6	209.53	209.58	205.37	207.5	207.55	209.75	210.56	207.88	211.38	210.67	209.66	208.29	208.87	212.75	211.97	209.03	209.07	208.53	208.3	207.34	205.17	208.88	209.37	206.24	210.35	208.99	209.76	207.06	209.37	207.76
204.41	206.03	208.48	204.7	206.87	208.56	206.72	206.3	209.57	206.69	201.88	206.85	204.64	206.19	209.19	205.96	205.73	204.99	204.26	207.76	204.24	204.14	208.2	208.79	209.55	206	207.41	206.25	209.91	203.47	206.55	206.85	209.51	206.83	207.13	206.5	209.27	207.43	205.91	207.51	207.12	206.03	205.14	207.48	206.11	207.39	206.55	206.62	205.33	207.39
210.36	213	211.15	209.85	213.47	212.26	211.79	209.27	213.46	211.96	209.12	215.35	212.35	213.58	212.31	209.25	210.62	212.03	211.41	214.2	211.32	212.12	209.54	211.8	210.8	205.77	209.4	212.1	210.05	210.41	211.44	209.19	209.73	214.23	209.09	210.23	212.37	212.63	213.46	210.2	212.26	213.03	209.89	214.54	213.57	212.09	210.25	210.49	212.2	213.88
204.73	206.17	210.61	204.98	211.09	207.34	210.29	204.76	209.82	205.53	206.81	208.29	213.17	208.79	208.42	208.01	208.65	209.78	207.48	204.48	205.99	208.31	207.02	206.8	207.66	206.87	206.54	206.68	206.44	208.56	205.75	207.06	207.03	209.26	203.78	206.07	209.79	207.25	208.15	204.9	210.22	205.89	208.58	208.2	205.97	209.73	207.8	206.2	206.01	205.5
207.38	206.76	208.73	205.23	211.17	207.99	207.96	203.76	203.42	210.09	207.92	204.37	205.21	207.05	206.71	206.37	204.53	206.2	204.96	211.65	208.94	209.11	207.12	209.21	208.79	208.94	209.18	206.72	209.65	209.83	207.84	201.64	206.75	207.43	208.94	209.63	204.91	209.67	207.12	206.94	207.44	206.78	204.92	206.72	209.16	208.28	205.77	207.44	209.57	208.28
211.63	209.87	206.25	206.69	210.13	208.45	209.8	208.32	212.31	210.84	209.41	207.44	209.2	209.23	208.04	208.79	206.92	208.95	203.66	205.84	209.38	207.29	210.31	205.42	206.35	211.15	207.1	206.85	207.3	209.79	211.03	208.73	207.94	205.85	206.43	207.22	209.78	206.38	206.54	208.31	208.59	208.93	207.74	209.95	206.88	208.27	206.05	207.97	208.46	211.51
216.82	212.93	213.44	212.2	212.95	214.68	214.39	210.02	211.74	216.56	214.48	215.98	213.17	214.15	213.61	211.7	211.55	213.02	213.52	212.84	212.75	212.28	212.5	210.53	214.34	214.93	213.95	213.53	212.6	212.34	212.3	215.07	210.77	210.49	211.2	212.85	209.97	211.25	215.08	213.31	211.79	211.73	213.64	212.76	215.09	210.24	211.56	214.47	214.39	211.72
199.51	200.8	196.4	197.59	201.59	196.43	198.81	201.07	199.4	198	200.62	200.34	199.4	199.6	201.44	195.7	202.55	199	198.17	200.69	201.34	198.43	198.19	198.42	200.73	201.33	202.4	202.02	201.65	196.04	195.97	196.08	201.47	200.13	198.81	199.53	200.33	200.8	200.98	197.46	198.99	195.93	196.39	197.92	200.66	201.17	199.75	200.94	199.29	200.99
196.09	195.3	196.69	198.5	197.43	198.23	199.07	200.63	196.51	197.16	197.57	199.02	199.85	195.12	197.56	198.12	196.92	193.69	197.05	194.56	196.89	199.36	198.18	195.15	198.37	198.15	197.86	200.59	196.83	197.42	197.24	199.19	199.05	198.49	199.4	199.21	198.62	199.7	196.83	196.18	197.57	197.3	195.72	196.83	200.4	198.96	195.24	195.31	196.36	198.99
206.46	207.12	210.26	213.73	209.22	209.93	208.03	209.56	208.94	209.48	208.58	209.3	209.28	210.17	206.88	208.75	209.43	207.17	207.3	209.07	210.49	208.63	208.99	210.32	208.99	210.54	207.39	206.09	207.04	209.36	211.39	207.54	209.8	209.69	208.18	208.08	206.55	209.74	207.76	207.24	209.58	208.4	210.37	210.57	209.03	209.67	208.28	209	212.73	206.24
202.16	199.25	199.79	200.06	197.66	201.51	200.32	200.28	201.38	202.72	201.57	201.25	202.99	200.47	202.45	201.34	200.32	201.63	199.18	201.86	202.74	200.77	202.22	201.02	203.66	201.04	202.09	204.06	201.23	200.77	199.07	201.37	200.85	199.87	199.09	200.49	199.15	199.41	199.85	200.61	201.34	202.37	199.24	200.45	200.74	200.29	201.68	200.39	203.17	200.23
198.64	201.66	199.39	200.53	199.13	201.73	197.83	201.69	197.46	200.37	196.07	200.08	200.62	198.3	198.8	201.72	199.8	199.59	197.55	198.63	200.95	205.08	201.03	198.38	199.09	198.28	203.19	199.28	200.87	201.51	195.66	200.1	200.11	197.98	199.09	197.88	199.65	197.84	197.21	202.18	196.88	197.05	198.93	199.25	200.5	198.86	198.7	202.25	200.69	203.21
218.74	216.63	218.11	215.59	216.53	216.48	218.99	218.16	213.67	221.95	217.5	217.16	217.45	215.93	217.36	218.07	216.63	218.53	217.16	219.5	215.75	214.15	214.07	218.08	218.97	213.31	215.75	218.06	218.02	218.65	215.7	214.24	220.09	219.15	218.3	215.97	215.35	215.34	214.02	216.31	217.04	216.06	215.56	217.05	215.74	217.51	217	217.1	214.85	216.85
209.98	206.67	207.76	206.19	204.04	206.01	203.72	206.08	204.88	203.81	206.53	206.83	206.14	208.71	203.79	207.43	204.38	205.75	204.35	206.55	203.3	206.24	204.59	205.14	206.31	203.04	207.09	205.34	206.46	206.75	206.38	202.06	209.85	205.35	206.31	202.68	206.05	207.45	203.47	207.75	202.77	208.24	206.12	205.4	205.65	206.42	204.41	207.55	204.62	206.37
203.62	206.18	203.79	202.59	204.57	205.05	204.8	200.6	200.75	201.44	199.65	202.82	206.75	202.9	203.78	200.26	200.3	204.49	206.59	207.28	205.07	201.46	201.64	205.32	204.03	204.27	204.78	208.23	203.44	204.36	200.68	206.71	203.23	201.57	205.11	203.02	196.98	202.89	202.8	204	205.19	204.04	202.88	203.11	205.98	203.3	206.76	204.15	201.71	204.39
201.77	207.11	202.75	201.49	203.57	200.82	203.54	204.62	206.75	205.12	204.75	202.68	201.55	204.32	205.85	202.96	204.05	206.99	205.22	205.88	203.05	203.57	203.51	201.85	204.61	205.21	203.95	207.43	202.47	203.59	203.68	202.04	205.76	204.26	207.08	205.5	201.8	207.3	201.35	204.54	202	203.06	203.51	204.8	202.9	200.91	202.42	201.16	203.59	203.39
205.92	207.08	207.03	205.55	204.41	205.38	209	206.1	206.41	204.53	206.66	204.42	205.48	206.61	206.55	205.5	205.85	204.26	205.7	203.62	204.37	207.82	210.25	205.5	201.81	207.98	204.15	208.27	206.34	205.32	206.63	204.47	207.88	204.47	206.08	203.52	205.27	207.14	206.29	204.5	206.19	206.78	202.65	206.28	206.96	205.09	206.39	205.39	202.36	205.52
216.9	219.24	214.54	211.97	213.29	217.69	211.6	218.2	218.94	215.7	216.42	218.47	218.67	218.08	215.2	214.06	219.02	218.6	216.03	220.36	217.59	216.95	216.58	219.29	216.79	215.3	217.02	216.66	220.65	214.93	215.66	218.34	217.1	214.96	216.91	217.52	218.27	218.92	214.53	216.76	218.62	217.12	215.47	218.5	217.73	216.84	219.41	215.32	217.2	218.52
210.22	205.76	208.37	205.58	209.16	207.19	209.6	208.87	208.16	208.17	208.87	207.26	209.48	207.05	214.94	208.39	207.24	207.08	211.85	210.74	210.61	207.07	208.9	210.56	208.14	206.67	205.87	205.78	208.84	207.58	208.58	207.97	206.84	206.74	208.65	207.52	211.93	209.13	207.17	209.99	209.75	210.75	208.34	208.18	207.52	206.63	206.34	207.33	208.38	208.46
206.3	204.11	207.14	207.27	205.97	203.31	206.65	204.28	207.43	200.93	204.59	201.26	206.89	204.8	206.97	205.01	205.92	203.47	206.1	204.79	204.51	204.63	206.41	205.64	203.61	204.38	204.32	202.62	202.58	202.94	206.62	201.84	205.27	204.87	205.57	205.34	209.19	202.67	204.9	205.57	203.5	206.06	206.59	202.33	203.8	206.46	204.1	204.99	205.59	204.42
211.87	214.85	211.11	210.26	210.77	211.5	212.67	209.66	211.62	211.78	213.9	214.57	210.28	214.85	211.31	211.1	211.22	213.23	210.07	213.66	211.04	212.48	211.93	209.7	212.49	211.96	209.9	212.68	212.04	211.61	213.66	212.38	210.34	209.55	214.13	209.86	212.2	212.84	210.69	212.66	208.59	211.67	211.43	211.01	209.39	214.39	210.73	213.12	214.14	211.72
206.74	203.16	204.34	203.94	203.12	203.52	200.7	203.33	201.16	201.73	201.46	202.72	202.53	202.01	201.26	202.78	201.73	202.47	204.64	199.98	203.19	203.16	203.16	205.26	204.88	203.64	201.66	201.34	202.43	200.78	204.69	205.6	201.63	202.2	202.82	200.16	202.83	199.91	203.83	202.95	200.32	205.07	202.9	201.27	204.7	200.92	203.72	202.91	204.52	203.7
201.59	203.79	203.24	206.87	207.66	202.04	202.81	201.19	204.66	204.45	203.23	202.19	205.84	201.18	200.4	205.54	202.93	206.68	204.04	201.06	203.03	201.33	206.08	202.42	201.82	205.81	203.29	204.31	207.41	202.92	205.82	205.42	201.91	202.22	203.24	202.08	201.7	201.29	204.04	204.16	203.07	205.86	203.08	207.77	202.63	203.89	199.6	206.68	202.96	207.42
207.25	210.15	205.78	209.77	206.04	207.44	209.72	211.54	205.22	209.15	205.47	208.66	205.22	205.88	205.34	204.42	205.57	205.55	208.72	207.07	208.25	209.05	206.48	210.22	209.96	209.89	205.65	208.41	205.22	210.11	209.09	209.29	207.1	206.76	211.98	210.49	207.14	208.47	207.46	205.51	207.54	206.8	208.52	204.04	206.88	205.89	205.94	208.7	207.74	208.68
204.78	207.14	206.31	204.48	208.24	203.15	204.7	205.66	205.79	205.38	203.33	204.31	207.41	204.36	205.91	202.93	203.92	206.12	205.96	205.55	206.59	203.32	206.24	203.47	203.41	206.38	206.24	208.65	202.83	206.69	201.61	202.51	201.43	204.13	204.49	202.25	208.37	206.22	204.96	205.86	204.23	206.42	202.61	206.13	206.19	206.77	204.29	205.68	205.25	205.72
210.72	213.3	214.94	212.56	212.05	213.96	213.66	214.59	212.56	211.94	210.13	211.87	213.51	211.64	213.46	209.09	210.75	213.58	211.16	212.13	211.21	211.76	209.4	212.28	212.13	213.87	212.61	212.71	211.29	214.32	211.78	212.18	210.17	213.52	212.91	214.13	212.88	214.36	213.58	213.5	213.43	212.55	211.28	210.51	209.53	214.2	214.45	211.18	213.06	214.09
218.1	215.33	214.69	215.81	215.62	214.28	217.33	218.32	216.9	217.52	217.37	216.29	215.58	217.89	216.47	215.46	219.69	216.81	217.77	215.72	218.78	214.25	217.66	214.27	220.68	216.58	215.08	213.01	217.54	214.32	216.24	217.05	219.11	217.78	217.65	217.11	217.94	217.26	216.03	214.39	218.29	218.65	215.81	217.79	216.92	215.53	215.09	216.33	219.77	216.97
213.07	211.69	213.48	215.81	210.89	215.49	215.37	211.53	213.84	213.94	212.33	213.53	215.97	213.17	211.35	212.49	212.36	214.87	212.88	215.15	217.74	212.58	213.62	210.12	209.48	209.97	214.98	213.46	212.81	213.63	210.68	209.13	213.92	212.64	214.67	214.37	213.79	211.77	212.19	215.34	216.02	213.04	214.61	212.33	212.07	213.3	212.44	209.69	212.54	213.83
207.67	207.07	208.23	207.58	207.88	211.19	206.4	210.76	210.01	212.9	209.95	209.47	213.23	210.19	210.36	207.67	208.22	208.97	206.35	210.03	208.58	209.44	211.27	211.51	210.97	212.08	210.75	210.87	208.83	209.49	212.54	208.9	208.85	210.49	209.18	211.17	208.12	208.79	207.3	211.98	205.43	209.17	208.94	210.76	211.47	209.01	208.92	210.69	210.77	209.47
201.64	202.26	201.25	199.39	204.23	202.66	201.63	202.55	201.12	201.02	197.54	200.12	199.86	200.11	202.37	200.12	201.05	200.13	202.05	200.92	200.44	199.94	202.65	202.43	197.24	200.4	201.01	198.52	199.34	202.03	198.1	202.32	200.57	201.89	202.03	197.44	201.82	200.42	197.63	202.55	200.98	198.58	199.31	200.91	196.66	201.05	200.22	201.44	200.42	196.99
192.75	193.37	193.01	193.65	192.16	197.68	191.95	194.38	193.53	196.54	193.04	195.2	190.37	194.3	197.88	194.38	196.42	196.22	189.47	194.51	195.43	194.48	194.97	194.01	193.95	194.69	192.43	192.75	194.18	195.83	193.24	195.07	189.85	192.71	195.99	191.64	193.24	196.27	193.92	193.55	194.42	196.68	194.91	197.18	192.35	193.56	193.92	196.01	192.14	194.88
204.42	199.97	206.2	203.93	203.13	202.49	204.48	205.07	201.88	201.24	204.16	203.15	204.7	202.64	201.6	202.52	203.05	202.79	204.83	202.46	200.46	203.83	204.05	206.3	203.55	201.77	202.66	200.12	203.33	206.57	204.45	203.74	202.54	203.97	203.15	201.41	203.31	205.17	200.38	203.48	201.69	202.29	201.74	204.79	204.43	204.53	203.68	200.51	204.18	206.4
205.85	207.99	209.17	205.15	210.51	205.48	212.08	210.22	208.8	205.33	208.91	204.21	208.05	210.37	207.75	209.04	207.51	209.85	207.47	209.39	206.92	206.77	207.85	206.89	208.04	206.36	209.06	207.54	208.89	208.06	205.77	207.48	207.88	209.09	208.39	208.03	208.32	207.54	207.54	209.04	208.99	206.11	205.54	207.56	204.48	207.55	207.41	210.02	207.03	207.86
208.93	210.41	208.13	206.27	208.08	207.62	206.73	209.71	204.36	210.77	207.95	208.31	209.22	207.31	205.68	208.6	210.09	205.81	206.94	204.55	205.4	208.25	207.81	207.19	209.22	207.72	208.05	207.49	208.01	208.22	207.42	205.47	210.36	210.53	207.39	207.9	206.72	210.89	208.67	204.63	207.06	211.24	207.22	206.76	204.11	206.51	207.14	207.81	208.71	208.09
208.47	208.5	212.06	208.04	208.75	205.52	206.9	208.01	206.27	208.55	212.49	204.87	207.05	211.61	207.3	207.29	208.05	206.86	210.33	208.14	208.13	208.55	209.74	207.32	210.56	206.12	207.45	208.5	209.08	210.34	204.97	208.74	207.86	211.41	210.82	206.67	209.35	211.35	207.77	209.48	212.01	208.13	211.66	209.47	206.61	211.31	208.07	209.21	207.49	207.85
215.31	212.88	215.85	213.53	213.92	214.99	215.25	213.25	212.47	210.1	213.95	213.1	213.82	215.44	213.62	213.07	214.12	213.51	214.07	214.94	216.6	215.63	215.65	209.44	214.94	215.18	217.12	215.79	212.81	213.39	212.86	215.45	215.62	214.2	214.44	214.22	215.67	213.92	213.21	212.52	214.5	214.42	211.67	214.8	213.01	215.35	215.97	216.31	213.51	212.42
205.64	210.02	206.07	209.55	209.98	207.89	208.71	210.65	206.17	207.38	207.84	209.1	205.34	207.78	207.59	208.94	207.03	209.77	207.23	207.45	205.19	206.15	208.73	207.76	208.32	209.72	205.13	208.61	210.04	209.04	208	210.27	208	208.26	202.85	205.76	206.39	209	205.75	209.02	206.42	212.28	207.77	208.27	208.76	207.53	208.63	208.35	209.69	207.28
196.16	197.28	199.6	200.05	200.49	195.75	198.71	199.04	198.86	197.29	200.76	200.05	199.3	199.95	199.17	196.5	196.75	197.55	193.87	198.33	197	200.26	194.17	199.64	198.06	198.8	199.95	199.49	197.07	196.28	196.42	198.26	197.23	195.63	197.66	196.62	201.29	199.46	199.26	198.58	195.99	197.59	196.91	200.06	197.46	201.21	196.96	198.79	198.92	200.26
201	201.74	204.47	203.51	202.08	203.87	201.47	207.6	204.43	206.59	204.12	202.21	204.26	206.69	202.31	202.26	202.98	204.59	201.08	203.28	205.69	205.38	201.64	207.86	204.43	204.12	202.67	204.63	202.43	204.83	207.96	203.81	201.45	203.42	205.23	205.31	207.97	202.92	205.77	203.68	206.12	203.62	204.71	203.76	201.28	204.84	204.03	200.94	204.34	204.74
200.65	202.65	207.07	203.75	201.13	203.63	205.07	205.06	204.81	201.91	206.89	206.36	204.59	202.84	203.94	201.9	201.67	203.73	203.36	202.29	206.52	201.85	205.53	205.49	202.11	203.01	205.93	202.98	204.95	201.37	202.26	207.05	203.09	203.73	204.29	201.24	202.45	205.49	202.18	199.71	203.72	203.95	203.49	204.8	202.41	203.05	203.18	206	204.2	203.21
202.97	202.65	203.22	202.55	202.52	199.27	202.52	202.13	204.44	197.26	203.24	202.98	204.37	206.12	202.32	204.32	203.84	201.4	203.99	203.92	203.79	205.41	205.68	201.87	202.07	202.3	201.56	203.19	202.74	201.98	200.68	201.26	204.14	202.73	201.68	203.03	202.45	204.92	199.38	205.84	203.57	201.29	204.91	204.68	200.44	204.61	201.73	202.21	203.65	201.71
211.9	209.07	211.18	210.59	212.26	211.62	212.15	212.94	207.98	211.53	211.3	211.78	209.77	213.86	211.02	212.7	209.36	213.18	208.14	212.41	209.8	215.04	211.6	209.2	210.36	210.43	214.56	210.17	210.59	212.01	216.58	212.99	210.61	214.12	210.44	210.89	212	211.24	211.79	210.95	209.78	211.71	207.57	213.04	212.17	211.66	213.52	212.73	211.84	209.51
202.46	201.88	201.16	204.24	205.73	201.35	203.27	203.42	200.73	203.69	202.27	201.1	204.75	202.02	200.82	205.76	200.22	202.43	203.85	202.49	202.24	204.47	205.89	204.91	204.58	201.89	203.91	207.61	203.71	204.17	203.79	202.63	206.82	204.71	201.78	204.91	203.57	200.65	203.44	201.44	203.97	201.62	201.66	203.72	202.55	202.5	203.98	200.27	207.41	202.45
210.21	210.78	209.05	207.92	211.77	209.88	211.37	214.37	208.35	210.64	209.45	210.8	211.03	210.66	207.94	208.39	210.22	209	210.46	209.75	207.5	209.08	211.66	208.75	207.6	212.02	208.51	208.52	207.55	210.2	209.26	209.07	207.37	209.79	207.16	210.96	205.7	209.22	208.3	206.89	209.26	210.15	208.56	208.05	208.35	211.17	207.68	211.45	208.77	210.74
207.23	210.16	206.31	207.4	210.84	210.7	208.52	207.52	211.1	208.47	207.01	208.97	212.22	209.3	208.31	210.41	206.82	210.45	206.36	204.18	209.28	205.53	210.33	210.71	207.32	209.95	207.37	207.26	207.16	207.21	207.61	209.54	208.12	207.4	212.3	209.46	208.47	210.72	209.15	209.75	209.78	206.09	207.14	206.91	208.65	207.97	206.79	208.62	208.06	203.98
207.67	211.26	210.28	206.76	210.78	210.71	211.82	210.56	212.19	209.64	213.06	211.15	213.41	212.6	215.78	211.62	211.71	213.3	212.27	210.82	212.98	211.35	206.86	212.23	211.23	214.74	207.24	209.98	212.99	211.12	208.86	209.54	213.95	209.04	213.92	211.87	212.2	208.59	208.42	213.39	208.45	210.96	210.05	210.03	210.01	213.7	209.75	212.24	209.81	211.68
217.14	217.26	216.17	217.77	214.86	218.35	216.58	214.64	216	215.22	216.5	217.32	220.08	217.31	215.22	214.48	218.01	216.52	217.25	219.43	216.65	217.37	219.09	218.79	214.56	215.84	217.38	214.82	216.75	215.93	214.47	217.86	217.53	219.13	212.64	216.59	216.06	214.95	217.42	215.97	218.22	220.88	218.15	219.67	217.11	216.65	213.32	216.27	216.66	217.86
206.59	204.63	205.5	203.18	203.01	203.49	203.6	201.87	204.46	204.87	205.49	203.04	205.75	204.87	208.07	203.79	204.7	204.95	205.72	207.16	202.66	205.12	204.77	201.87	203.89	204.01	203.89	204.36	202.6	204.53	203.21	204.03	204.44	204.89	203.46	207.9	206.61	203.83	203.84	202.6	202.62	208.62	206.42	202.85	204.62	201.15	205.42	206.89	204.95	204.61
200.27	201.36	197.59	199.24	197.89	200.88	200.85	196.22	197.88	199.77	199.81	200.24	198.4	201.73	202.15	201.44	202.03	203.19	198.8	197.58	196.86	194.3	200.57	197.61	200.71	197.93	197.96	199.77	199.96	202.94	199.53	197.36	201.68	200.59	199.33	196.72	197.2	198.32	202.03	199.95	201.59	199.86	200.27	199.8	197.89	201.48	200.1	202.02	197.67	198
211.02	212.49	212.38	210.4	214.35	212.14	212.98	209.43	209.49	212.44	208.66	212.96	213.06	214.13	209.87	213.24	217.61	212.74	206.5	213.41	213.8	212.43	209.3	210.3	212.07	210.56	211.38	211.97	210.52	210.9	211.66	211.15	211.37	210.07	212.27	212.08	208.94	213.56	214.5	209.74	212.03	212.13	211.8	208.89	213.82	213.04	213.72	209.13	212.85	212.05
202.32	202.43	205.71	203.57	203.47	203.45	200.17	201.74	200.07	205.74	204.42	205.32	202.81	202.05	204.27	203.49	202.85	204.65	202.42	200.2	201.8	201.16	206.05	202.46	197.98	202.67	205.17	202.93	201.23	201.6	201.79	201.42	205.01	206.74	202.79	206.33	203.19	201.37	203.88	201.63	202.01	202.93	201.34	204.21	204.38	201.32	201.06	202.07	200.29	200.78
214.7	210.75	211.96	211.31	211.43	213.53	211.21	211.98	213.58	215.83	213.74	214.1	214.58	214.18	215.17	213.46	211.94	209.83	210.31	213	214.15	210.4	212.58	211.67	211.4	211.66	212.82	212.1	212.01	210.03	212.9	210.25	209.24	213.25	210.68	214.44	215.54	210.4	212.24	211.85	210.18	212.02	210.45	215.13	214.27	213.08	211.83	210.86	212.05	208.72
204.06	201.28	203.38	203.28	203.33	201.19	202.89	205.9	202.19	202.65	205.26	203.9	204.49	202.98	203.82	201.88	203.33	204.52	203.55	205.12	201.98	204.43	203.39	202.7	204.04	205.75	203.95	206.02	207.55	202.79	206.49	205.56	204.27	201.92	204.2	203.6	200.8	205.04	204.9	203.71	203.17	205.24	205.38	203.56	202.65	200.42	203.31	200.9	205.58	203.18
205.92	204.35	206.77	208.9	205.54	207.99	204.53	206.9	204.76	209.13	207.42	203.08	207.48	207.37	207.72	207.48	205.88	207.69	207.15	204.82	205.97	206.18	200.9	207.53	207.53	205.47	206.57	205.39	204.52	208.42	205.52	204.77	204.7	207.33	204.84	206.51	208.53	204.28	204.34	206.59	205.92	206.85	208.76	206.98	207.39	203.19	203.01	207.32	208	208.3
200.19	200.76	197.61	201.88	201.86	200.15	197.99	201.19	202.62	198.34	201	197.9	202.13	198.18	200.84	199.83	201.49	200.05	201.62	202.51	199.17	199.84	198.79	202.54	200.9	198.27	199.89	198.65	197.65	198.91	202.19	202.45	202.35	198.57	204.46	200.55	200.92	198.44	200.11	203.41	200.2	199.75	202.35	200.04	200.05	201.84	196.85	199.29	198.64	198.45
201.28	205.21	199.49	200.36	200.73	197.46	198.72	199.51	201.75	199.39	197.91	199.73	199.32	204.47	203.9	201.19	202.11	198.86	199.17	201.28	199.39	201.22	201	201.52	201.42	197.95	201.05	199.1	201.99	202.31	201.46	199.11	199.2	200.62	200.22	200.34	199.45	193.29	202.33	200.05	199.68	205.04	199.21	200.76	201.59	199.96	200.61	198.36	200.8	200.06
217.8	217.13	216.88	217.94	215.46	217.8	219.76	216.67	219.35	217.29	215.82	215.02	218.53	216.46	219.51	216.51	220.44	218.12	218.96	215.58	216.85	220.25	215.27	214.16	214.98	217.82	217.28	217.17	214.6	220.1	217.7	218.64	221.35	215.04	220.37	215.3	215.52	217.48	219.57	217.52	216.03	217.58	216.67	216.52	214.78	216.94	217.23	215.47	216.29	214.48
201.75	203.51	203.87	203.23	205.12	202.37	204.09	204.84	205.34	204.26	200.36	204.35	206.11	203.82	203.57	203.45	203.71	201.23	203.79	202.42	202.95	202.57	202.16	201.87	203.56	205.17	200.51	204.11	201.01	206.44	205.11	205.31	204.68	204.75	204.95	201.92	203.65	203.45	205.16	203.05	201.03	205.34	205.4	204	199.9	200.26	203.27	205.12	203.26	205.64
200.3	199.07	199.24	200.74	198.84	201	199.38	203.32	198.36	199.77	198.93	200.06	196.82	201.19	199.5	198.19	200.8	200.26	198.5	197.01	197.9	196.3	199.48	199.54	198.16	202.63	200.77	198.3	195.9	200.36	199.34	203.53	199.36	201.3	199.89	198.32	198.18	202.24	201.1	202.73	197.83	195.53	199.99	198.87	199.71	202.14	196.71	200.47	201.02	198.78
203.89	204.15	200.69	202.97	202.64	205.16	205.56	204	203.7	204.88	206.42	199.67	204.43	202.31	204.72	200.01	204.42	201.15	203.41	206.68	204.53	206.09	201.53	202.1	203.3	204.73	206.09	202.53	205.83	205.23	200.95	204.65	207.18	205.28	202.34	205.72	203.01	202.82	206.04	208.91	205.54	205.39	202.19	203.4	203.2	205.62	204.79	202.22	203.62	201.71
216.76	216.51	219.21	216.82	218.98	218.72	221.2	220.2	214.84	219.25	219.35	215.44	216.57	222.84	215.21	216.93	217.86	219.51	216.7	218.71	215.53	222.14	218.65	217.49	218.27	216.51	219.42	218.32	218.27	219.74	217.91	219.71	216.18	218.62	218.64	214.82	221.26	218.54	218.69	217.73	214.88	218.18	216.58	214.45	218.1	219.62	216.53	216.62	216.7	219.85
207.8	210.2	205.33	209.65	207.09	209.15	209.22	204.22	210.04	209	205.5	209.83	206.44	206.32	208.17	208.19	207.04	205.85	207.13	209.96	205.33	207.62	206.34	207.46	208.19	208.37	203.14	209.96	206.18	208.07	205.92	205.81	206.18	207	206.69	206.81	206.29	206.16	207.31	208.59	209.3	208.36	208.21	205.67	206.8	208.01	213.55	204.46	207.15	206.79
215.77	215.54	212.96	212.18	214.15	212.65	213.12	215.23	211.57	212.32	212.39	213.13	212.02	212.61	213.77	217.67	213.73	215.64	215.82	211.72	211.2	211.5	213.77	212.24	212.1	213.38	213.4	211.98	212.02	213.15	212.74	216.93	212.43	213.77	212.35	214.77	216.54	215.52	212.87	210.03	212.34	212.26	212.69	211.43	213.75	212.46	213.41	213.32	214.56	212.98
207	209.08	206.91	205.99	210.31	210.62	210.66	210.05	207.69	209.23	210.2	211.36	207.59	209.71	210.37	207.07	207.91	209.37	212	211.97	210.4	209.85	209.33	205.4	207.88	208.92	209.32	211.84	205.84	204.87	208.13	208.96	211.59	209.99	210.9	211.19	206.18	208.51	211.31	209.28	207.16	209.6	206.93	209.8	210.4	210.96	207.15	210.1	208.08	207.91
199.97	200.8	200.5	198.36	200.6	199.58	199.3	198.97	198.14	198.75	202.15	202.22	198.76	198.34	200.66	201.34	201	201.98	200.87	199.59	197.59	199.8	200.48	201.05	201.22	201.95	203.12	200.19	199.8	198.05	199.55	196.63	201.49	200.17	199.92	200.48	196.44	199.43	201.87	202.64	201.68	201.73	199.67	197.53	201.06	200.53	199.99	200.22	199.64	202.05
200.19	195.9	193.65	195.19	191.78	196.53	195.73	196.7	193.6	194.34	194.55	197.55	197.29	197.11	196.36	195.9	194.97	191.81	196.54	195.62	194.7	195.21	194.1	196	195.68	195.79	197.04	197.95	196.58	197.77	196.38	195.6	196.19	194.92	193.23	195.89	198.33	192.6	195.82	198.61	192.78	194.81	195.65	197.18	195.61	193.47	195.5	196.59	193.81	194.61
208.59	206.97	209.69	206.9	208.32	209.4	207.83	208.45	206.53	207.19	209.26	209.61	207.42	209.71	210.68	208.86	210.28	207.41	207.19	205.75	210.68	204.74	210.5	210.69	209.04	208.5	205.52	208.97	205.56	210.52	207.72	207.79	208.8	207.21	210.19	209.4	208.62	211.03	209.74	205.58	207.36	208.45	208.54	208.56	208.59	208.44	205.19	210.66	208.45	208.08
211.35	208.97	209.18	212.3	212.3	213.74	212.5	209.23	210.39	213.93	211.4	212.17	213.91	209.96	213.63	213.11	212.75	211.01	212.45	208.35	213.1	214.32	208.32	213.22	211.59	212.91	212.83	209.76	210.23	211.92	213.03	215.02	215.32	210.52	211.11	212.73	211.4	211.47	212.74	213.47	209.4	212.81	212.04	211.21	211.9	212.37	208.75	212.06	212.77	215.53
207.51	209.36	205.7	210.02	209.89	210.19	209.07	208.48	207.79	204.62	209.21	205.29	207.94	204.96	206.89	203.8	207.2	210.1	205.59	204.19	207.02	207.9	209.78	206.27	205.7	209.53	207.44	209.13	208.89	209.58	209.96	209.1	206.61	206.84	209.63	205.9	207.21	206.68	207.89	207.06	211.61	205.93	207.62	205.35	206.99	206.83	208.23	208.89	209.53	205.5
201.95	205.99	203.22	202.28	204.85	204.1	204.56	204.92	205.98	201.33	205.82	203.37	203.66	203.33	203.68	205.41	203.82	205.45	206.75	203.5	202.48	205.34	203.75	202.55	202.58	201.47	205.41	202.96	203.78	202.13	205.12	202.86	205.72	204.62	202.41	206.03	202.1	204.52	205.38	204.83	204.58	203.12	203.55	203.72	203.41	208.72	200.71	205.63	202.94	203.09
205.8	204.45	203.18	205.85	204.36	205.62	204.71	207.3	202.7	204.74	205.96	204.83	205.45	208.31	204.56	206.26	205.37	204.39	206.03	204.17	201.38	202.31	203.98	206.01	203.62	203.26	207.5	207.52	202.38	208.09	206.5	204.75	205.07	205.66	204.36	205.02	203.27	208.64	206.07	203.7	205.94	201.42	204.57	207.05	205.16	203.23	203.59	205.59	204.39	206.43
195.85	197.19	194.11	198.2	193.6	192.75	195.37	197.25	195.65	196.6	194.67	195.27	197.62	193.86	195.83	196.81	192.65	195.69	191.39	193.82	196.96	197.26	198.12	196.83	193.91	194.09	198.19	195.57	193.99	194.31	197.58	195.37	194.84	197.54	192.9	197.11	197.84	196.1	194.79	196.2	196.34	193.51	194.19	194.84	194.29	195.39	195.23	195.11	194.84	191.01
199.45	200.41	201.08	203.01	197.64	201.33	203.21	201.17	199.4	199.44	198.52	200.27	199.06	203.55	202.51	203.28	199.95	198.94	199.4	199.72	200.43	200.57	201.65	199.77	201.96	198.6	200.04	199.44	198.69	201.09	198.9	198.53	198.76	200.66	201.11	198.92	198.64	197.8	202.09	203.5	199.53	200.48	200.89	200.25	199.86	200.98	197.82	202.52	200.81	201.71
212.18	213.77	211.78	210.22	211.1	213.2	210.63	213.21	214.62	211.81	212.07	211.95	210.08	211.94	210.04	212.95	209.41	211.92	213.14	213.05	210.87	213.78	207.49	207.51	208.63	212.52	211.94	210.84	210.19	206.32	209.64	211.63	207.76	208.61	209.38	213.94	212.45	212.76	208.61	214.09	212.98	211.11	212.51	214.56	213.22	211.5	213	213.25	213.72	210.37
207.98	207.83	207.46	210.47	205.9	208.54	208.81	207.4	208.96	208.5	204.92	209.09	204.83	208.49	208.24	209.54	208.13	207.31	211.26	207.78	208.48	205.85	208.25	204.81	206.76	209.76	206.98	210.72	207.82	207.23	208.12	209.4	205.26	206.01	208.33	208.32	203.48	210.25	207.58	208.52	208.36	207.83	206.76	205.78	209.21	207.23	210.76	205.39	207.74	206.59
201.06	203.37	199.3	204.58	203.49	202.41	202.13	198.98	202.2	201.89	204.39	203.75	202.39	199.3	203.52	203.16	200.12	201.25	204.67	200.58	203.34	201.39	201.47	200.43	200.69	202.29	200.8	201.33	201.21	203.92	201.49	202.63	202.37	202.31	202.83	206.17	202.86	205.33	201.55	199	203.26	202.23	200.25	206.2	203.24	196.51	200.27	203.43	203.08	200.9
199.35	200.38	198.38	197.79	199.74	198.54	201.81	198.46	200.62	197.87	195.86	200.76	201.9	197.99	197.8	198.92	194.94	199.95	200.44	198.56	199.45	197.42	195.7	198.07	199.5	198.63	196.13	199.65	197.49	200	195.88	202.52	196.44	197.7	198.63	199.69	197.81	201.78	197.83	195.19	198.89	194.23	196.98	197.14	199.86	199.92	198.72	198.23	197.87	196.52
204.57	205.42	198.86	200.77	203.2	204.59	205.57	203.06	201.89	202.78	203.39	201.38	201.6	201.43	201.64	201.07	203.41	202.6	200.84	203.42	200.95	205.34	204.67	203.9	203.33	204.36	205.45	203	203.03	202.89	203.93	205.64	201.18	202.47	205.07	202.54	203.66	202.72	203.43	203.94	198.7	203.15	199.96	205.74	199.79	206.72	204.99	202.18	203.82	202.91
201.07	198.82	197	200.26	200.82	198.69	199.31	200.48	198.59	200.91	201.24	198.48	199.56	200.33	197.7	198.99	200.59	199.83	199.5	199.32	197.26	201.04	200.23	193.31	199.23	196.31	198.43	200.09	198.08	200.46	198.86	198.78	195.02	198.81	197.72	199.9	197.51	200.15	199.86	197.41	198.99	200.73	202.71	197.94	197.13	202.42	199.48	199.26	197.85	199.73
213.88	211.37	210.16	214.68	214.38	212.28	212.19	210.88	212.57	209.13	210.29	210	212.05	213.07	209.42	212.33	212.89	213.01	214.53	208.88	212.91	210.72	209.22	209.72	207.87	210.65	211.05	210.52	214.17	212.12	210.83	210.88	209.79	214.53	210.73	212.09	210.78	209.76	211.09	211.47	214.83	209.67	213.47	208.83	210.55	211.78	211.71	212.58	212.71	213.24
206.49	203.72	201.48	201.71	202.89	202.57	202.09	205.64	205.9	202.4	203.08	201.63	206.98	200.7	202.86	203.47	205.26	206.19	204.99	199.95	199.96	201.28	204.18	203.92	201.26	206.41	201.57	203.94	205.91	205.51	201.02	206.01	201.01	202.99	200.98	201.24	204.82	201.06	205.33	202.9	205.64	203.52	204.86	204.69	205.44	203.43	202.48	201.96	202.4	202.9
204.92	201.43	201.53	204.53	203.73	201.19	204.48	202.87	204.76	205.77	201.9	203.55	204.82	201.83	203.67	202.6	205.81	203.79	203.27	205.12	202.58	204.92	202.35	201.52	204.07	203.25	202.84	203.06	202.35	201.28	204.22	203.62	206.49	201.71	203.66	203.08	205.16	203.32	203.1	203.8	204.21	206.55	201.21	205	203.55	205.87	203.82	201.48	206.01	201.21
208.2	207.05	206.55	205.43	208.72	205.34	205.25	205.76	207.69	210.04	208.31	206.48	208.68	206.08	208.66	207.75	207.16	206.88	207.66	208.42	207.35	206.18	207.82	207	208.28	209.11	207.63	209.73	209.73	207.26	206.26	209.74	206.36	206.1	205.23	208.43	208.13	207.36	203.27	205.8	207.34	205	205.68	208.13	205.85	207.9	206.09	209.43	211.6	203.41
203.09	205.91	204.83	201.88	204.07	206.14	204.13	203.19	200.19	203.96	202.84	201.39	200.99	203.38	204.73	204.48	203.14	203.32	201.98	202.57	200.36	205.72	204.33	202.88	206.94	202.5	206.02	201.06	204.21	201.39	203.09	203.6	204.77	201.55	202.55	203.72	202.28	206.48	202.63	204.83	205.31	203.76	202.44	204.33	202.08	202.82	200.48	204.08	204.81	204.03
217.25	216.5	218.28	215.21	217.13	216.93	216.22	219.48	215.2	215.79	218.31	216.53	215.32	215.91	217.37	218.17	216.61	219.86	219.11	216.48	214.95	218.52	218.88	215.12	217.69	213.71	217.07	216	218.21	219.42	218.85	216.53	217.59	219.82	217.27	215.69	218.99	218.65	218.4	218.29	216.55	218.23	217.17	221.16	217.52	216.72	216.51	218.55	219.62	219.04
206.16	205.89	207.71	209.27	210.37	208.71	209.31	208.34	209.03	209.47	203.03	207.59	207.52	209.74	207.04	208.52	204.08	205.51	207.65	207.11	211.49	209.51	209.36	206.88	206.99	208.59	208.96	210.64	207.5	207.93	205.37	206.8	204.78	207.84	207.31	207.07	209.93	208.51	207.6	209.44	210.38	206.22	208.66	211.03	206.05	205.57	206.61	204.7	205.91	205.42
200.04	201.89	201.94	201.53	202.35	201.55	202.87	204.25	205.52	204.4	205.52	203.61	202.01	200.81	201.75	203.41	204.94	204.32	203.88	205.66	202.59	201.36	206.26	202.09	205.02	204.09	204.18	206.53	203.78	201.33	201.39	202.09	205.29	204.67	202.99	203.49	201.95	202.96	201.5	202.65	203.45	203.78	204.02	202.26	202.35	203.38	202.16	202.9	204.31	201.73
210.05	208.12	209.41	210.61	207.75	212.37	205.94	209.7	213.52	211.68	207.9	212.35	208.86	210.59	206.33	212.34	210.54	208.43	210.17	211.35	209.39	208.32	209.13	208.03	209.84	210.57	207.58	213.68	210.5	209.7	211.17	206.31	207.39	208.25	206.8	208.08	210.19	208.58	207.66	208.81	211.24	206.99	207.46	209.63	210.05	207.82	210.28	211.5	206.86	205.43
203.32	204.02	205.24	203.39	206.81	204.68	207.52	202.46	205.43	202.96	200.45	201.69	206.08	205.96	204.94	202.24	202.87	204.24	205.77	203.4	201.5	203.21	204.3	202.12	206.42	207.52	204.98	201.3	202.99	202.65	202.33	208.76	205.19	206.98	203.89	201.95	203.5	204.05	202.47	204.14	205.78	203.41	205.46	202.85	205.29	202.42	202.9	201.13	202.92	203.96
202.88	203.76	202.9	198.53	206.01	203.66	203.56	204.78	204.18	203.73	200.76	202.59	203.94	205.33	206.65	206.81	202.35	203.36	204.09	203.06	204.43	201.86	202.77	201.59	202.55	202.89	202.74	202.02	204.14	206.62	205.3	201.78	204.04	201.5	200.89	203.79	201.23	204.26	205.3	205.7	205.23	200.69	200.49	201.95	203.72	206.57	204.13	203.07	204.72	204.88
204.18	203.06	202.76	202.74	204.91	203.48	203.65	202.37	204.18	204.47	201.28	203.05	204	202.83	203.53	203.58	200.82	207.18	204.05	200.96	201.03	204.9	202.22	205.74	203.99	205.63	202.97	200.73	201.9	203.77	203.3	200.18	201.71	204.05	204.6	198.33	206.42	204.38	204	201.64	203.07	202.17	203.5	203.84	204.58	204.08	204.05	205.96	201.87	201
206.42	209.69	209.52	208.34	206.23	208.9	207.44	208.51	205.81	208.26	208.33	209.69	209.97	207.97	209.22	208.34	212.15	210.5	208.18	207.02	210.6	207.22	209.77	209.25	206.39	208.14	211.03	207.89	207.56	207.82	206.51	207.84	206.48	209.45	210.67	209.5	210.55	211.92	212.92	208.92	206.16	210.26	207.82	209.43	208.8	207.37	209	208.4	209.78	208.07
208.59	205.92	205.12	205.57	204.97	204.85	203.69	206.77	203.04	203.48	209.06	204.31	203.28	204.95	204.12	204.92	204.17	206.97	204.34	204.02	204.42	204.36	203.93	207.81	206.42	201.04	201.13	205.77	202.6	204.54	206.48	203.58	204.25	202.32	206.29	206.83	203.26	201.81	204.43	202.25	203.54	204.25	205.34	209.05	204.13	206.22	206.39	204.78	203.61	203.26
208.22	209.34	210.28	213.68	210.33	210.49	211.9	210.43	211.65	211.67	213.63	211.75	212.47	208.98	213.07	210.17	210.69	211.52	211.71	210.68	214.8	208.37	212.67	208.64	212.9	212.13	208.8	212.61	214.16	212.91	211.21	211.24	212.33	212.41	210.81	215.31	211.26	212.86	211.08	209.45	210.35	209.9	212.6	210.54	209.97	209.76	212.19	212.44	212.49	211.79
213.92	215.95	213.62	214.48	214.72	213.62	211.89	212.53	214.21	213.98	213.8	215.17	211.96	213.29	216.67	214.96	212.61	213.77	213.5	214.46	215.46	214.65	213.6	213.64	214.63	213.22	214.47	211.86	215.59	217.54	214.63	216.41	213.75	214.53	211.51	212.56	215.09	216.28	216.03	213.06	213.24	214.5	214.12	213.77	212.71	215.73	213.53	216.25	214.85	215.08
210.03	211.55	212.16	212.97	212.28	210	209.18	214.76	215.49	211.79	211.99	212.65	211	211.68	210.37	213.17	214.52	210.04	212.17	209.9	211.06	214.93	215.08	207.95	210.35	211.61	212.95	211	210.75	212.2	211.5	213.34	211.72	212.53	208.52	213.93	213.09	210.78	210.79	214.2	214.07	214.78	210.98	212.55	210.82	210.18	215.73	208.84	210.86	214.09
201.14	204.94	204.73	201.97	204.98	205.79	201.86	199.69	200.23	204.34	204.89	203.57	202.03	201.74	202.54	205.26	203.44	201.8	200.88	205.3	202.89	204.13	202.66	205.08	202.28	204.63	201.78	199.74	204.96	201.35	204.03	199.47	201.44	201.01	204.28	203.48	204.01	203.29	207.93	202.94	201.89	203.15	205.59	202.05	203.32	201.52	203.22	204.48	203.22	207.05
210.28	208.2	207.15	209.02	209.99	208.65	208.31	209.44	208.09	212.5	208.49	207.68	211.94	209.85	206.9	207.47	208.76	213.42	211.71	213.23	208.28	211.22	209.44	209.78	211.18	210.42	208.09	206.65	209.8	209.93	210.81	212.11	209.11	206.72	209.73	208.11	210.18	211.17	207.27	212.2	209.34	208.76	210.41	211.29	205.81	207.91	208.49	209.44	207.79	211.16
200.89	199.78	201.28	204.81	201.33	203.18	202.89	201.46	202.66	201.92	204.57	200.77	201.45	202.76	204.64	202.81	201.24	204.53	202.98	205.58	202.48	203.76	201.3	202.96	200.86	200.79	206.83	200.25	204.28	203.13	202.7	205.42	203.79	201.56	203.85	198.89	203.96	201.23	203.31	203.28	201.76	203.36	203.45	202.94	203.86	204.02	200.72	202.38	202.41	203.1
208.92	205.74	207.49	207.95	212.49	207.52	208.72	204.9	210.78	210.19	206.33	210.62	208.69	213.1	212.25	208.01	209.2	209.93	207.82	208.97	206.4	210.15	210.15	210.95	209.33	206.29	209.88	210.29	208.59	209.21	209.14	208.37	211.77	209.9	208.44	208.19	211.15	207.87	208.59	210.72	208.47	206.38	209.98	208.58	207.49	208.49	209.84	204.26	209.33	208.8
211.34	206.69	207.61	205.35	206.93	209.75	206.03	207.75	211.16	208.18	208.62	207.26	213.83	205.89	207.05	207.46	207.74	208.81	210.04	209.27	211.65	210.62	208.86	206.97	207.17	209.33	206.92	205.97	209.94	208.66	208.48	207.77	208.6	208.06	210.2	207.98	207.98	210.87	210.23	206.73	211.43	213.75	208.12	210	207.52	207.62	208	209.15	208.78	208.18
213.9	212.96	214.02	212.56	213.59	213.79	206.97	212.04	212.03	209.05	210.48	212.43	208.68	213.35	211.37	214.54	214.1	212.1	212.91	212.58	212.13	211.06	213.65	213.41	212.16	212.64	210.32	216.43	212.99	209.04	211.26	209.82	211.9	213.3	211.72	212.81	213.3	211.13	209.81	211.73	211.81	210.38	209.63	212.81	215.33	214.17	213.37	214.16	210.92	210.6
209.36	210.44	208.84	203.95	208.44	208.71	207.03	209.68	206.87	210.91	206.44	204.82	208.29	208.22	209.68	204.62	208.35	207.23	212.45	209.79	209.24	210.05	206.34	208.26	210.16	205.61	206.35	206.11	211.03	210.49	208.43	209.15	208.6	210.71	209.24	211.1	205.37	210.3	210.79	207.12	208.36	209.62	205.51	205.82	208.92	207.36	209.09	208.12	207.77	206.89
204.54	201.76	205.45	206.64	200.17	204.05	207.88	205.13	205.71	206.48	201.84	202.52	206.01	205.9	203.01	206.62	203	202.73	204.64	206.45	202.99	204.72	202.36	202.49	203.05	201.78	203.83	203.94	205.46	203.9	202.53	205.37	204.95	202.33	202.48	205.13	207.09	206.78	202.88	207.48	204.05	201	202.92	202.88	207.25	203.62	204.2	203.3	204.5	207.25
202.76	204.5	203.52	202.97	202.81	199.84	203.49	200.64	203.43	202.53	203.44	204.35	199.66	202.61	201.4	202.15	199.77	201.61	201.75	202.22	203.7	204.55	202.26	198.13	202.99	202.26	202.6	202.4	202.98	203.66	206.68	203.56	203.28	201.06	200.58	202.62	202.69	201.24	203.2	201.96	204.05	204.84	199.15	202.82	201.36	200.31	200.32	201.03	201.71	200.86
203.83	204.65	205.22	201.37	206.05	205.21	201.63	203.37	204.45	205.31	203.06	205.09	202.3	203.63	202.32	208.15	204.15	207.56	205.22	204.08	205.18	201.14	206.64	205.85	203.96	204.23	202.93	203.64	204.4	200.54	202.52	204.18	202.14	200.51	201.96	204.97	201.82	204.44	200.13	206.31	202.4	201.44	204.02	201.22	202.68	200.8	203.82	204.6	203.85	204.31
201.31	202.79	203.46	202.34	203.83	203.1	205.14	204.78	203.58	203.97	207.04	204.01	205.53	206.06	204.19	204.65	203.64	204.43	207.81	204.37	208.77	203.4	203.05	204.68	205.17	204.33	205.66	206.89	204.33	203.25	203.62	206.64	202.67	204.29	205.38	202.01	204.86	208.46	207.27	204.27	202.44	208.2	203.28	205.11	203.82	205.11	207.54	206.49	205.24	203.5
202.91	206.1	205.5	202.63	204.99	202.64	204.4	203.88	201.3	202.65	204.2	201.01	202.42	206.3	203.69	202.09	200.88	205.71	202.37	205.62	205.96	205.54	200.96	204.29	203.77	204.87	207.13	202.54	204.12	200.35	198.16	206.61	202.88	203.95	204.23	200.38	199.05	201.9	204.99	202.94	201.52	203.09	203.98	206.21	203.74	207.65	204.37	201.55	200.8	199.2
203.4	201.15	203.63	204.16	201.51	198.78	199.5	203.17	202.2	204.26	204.05	204.37	204.71	203.37	204.18	204.44	207.02	205.66	200.04	204.69	203.53	201.42	203.58	204.2	206.34	204.21	205.67	206.58	206.59	206.4	202.73	203.11	202.47	204.21	204.71	203.51	201.2	201.79	206.76	203.4	205.06	205.8	202.79	205.52	203.6	204.73	204.86	205.93	207.44	203.18
210.49	207.89	205.63	204.56	211.02	206.64	203.44	203.4	204.68	204.99	205.19	205.05	206.14	205.99	204.79	205.11	205.98	206.28	206.73	206.19	205.67	206.58	208.05	207.49	206.33	206.38	207.78	205.68	207.25	206.65	207.36	207.29	207.12	206.53	206.51	208.45	203.86	205.05	206.33	203.64	206.92	206.64	205.14	205.24	208.07	207.09	202.91	205.73	203.47	206.52
208.23	206.59	206.68	207.27	209.47	209.11	205.86	212.75	209.95	209.99	209.57	207.42	209.97	210.13	212.11	210.84	208.75	208.45	208.37	209.5	210.69	207.26	206.49	209.75	213.2	206.36	210.43	208.34	206.78	208.96	207.6	207.82	209.61	205.07	207.43	208.55	206.34	208.18	209.21	208.81	208.16	211.21	207.55	207.14	205.49	207.9	206.95	206.69	209.91	208.69
210.64	207.76	205.38	209.38	208.17	204.78	207.56	205.49	207.49	206.88	206.91	210.57	206.91	206.2	205.53	208.47	211.35	209.12	209.29	206.31	208.3	204.56	209.27	207.6	209.7	207.73	206.5	206.88	206.12	209.68	208.66	206.32	204.25	208.59	206.99	205.88	206.31	209.76	207.56	210.9	206.88	205.01	208.03	209.84	208.22	206.32	205.16	209.29	211.55	207.84
209.99	209.07	209.44	209.75	204.77	207	209.87	209.17	205.07	211.06	208.13	209.67	208.95	209.35	208.28	213.26	207.02	209.34	207.3	207.25	209.23	206.22	210.98	206.98	208.59	209.04	207.74	209.32	207.93	207.98	209.31	210.01	209.39	204.71	210.09	210.25	210.61	206.9	206.21	208.82	210.62	210.23	209.47	206.75	210.64	208.76	206.77	205.84	206.93	210.8
202.62	197.75	196.6	199.33	199.13	198.84	199.27	197.03	201.57	200.97	199.7	201.74	202.05	201.67	199.96	201.09	199.44	200.57	202.5	197.83	202.25	201.03	200.37	202.52	196.9	199.01	198.18	199.65	200.12	201.55	200.23	197.74	197.91	200.15	200.51	200.99	200.43	201.22	200.26	198.97	197.27	201.85	200.11	200.31	197.61	197.3	201.45	197.61	198.4	200.28
207.93	204.14	206.31	209.63	209.2	208.41	207.59	208.93	206.49	208.37	207.78	206.85	208.14	205.19	206.42	204.59	208.54	210.33	210.3	208.3	208.82	208.45	208.49	209.89	205.61	205.41	207.59	209.48	210.26	208.82	207.96	204.87	207	207.33	206.82	209.06	209.86	205.98	207.54	207.78	207.95	207.79	208.2	207.08	207.83	208.33	208.62	205.17	207.31	204.91
215.35	217	217.68	216.21	216.72	216.3	218.69	215.98	214.69	218.19	213.79	215.68	215.74	218.74	213.39	218.66	213.85	218.69	218.93	215.41	218.05	218.91	216.77	216.68	215	216.6	216.01	216.21	214.22	218.87	218.86	219.07	218.83	217.6	213.87	219	218.81	221.04	213.38	216.61	219.28	216.62	215.98	216.9	218.53	214.79	216.15	215.49	217.08	216.86
197.59	197.01	197.44	200.95	200.06	199.19	200.39	196.73	198.44	200.33	197.73	202.32	198.22	196.93	199.1	198.53	199.66	199.33	197.02	202.23	198.68	198.19	200.16	197.08	198.61	197.48	201.18	195.02	199.51	199.9	198	201.15	201.17	196.16	199.82	199.73	198.81	198.08	198.54	198.15	195.94	197.07	196.07	200.15	194.14	196.71	200.05	198.53	198.46	198.49
205.29	205.34	203.82	201.97	204.44	200.77	202.71	203.64	203.82	205.04	205.08	204.19	203.72	205.26	204.94	204.38	206.29	204.8	200.39	203.37	202.21	202.04	205.37	205.27	207.12	201.93	205.93	202.69	204.81	204.26	203.15	201.7	205.64	204.8	206.2	204.66	203.35	205.98	204.04	203.68	207.09	203.16	205.7	202.74	206.21	201.32	204.72	201.96	204.28	205.66
201.51	201.52	204.04	202.89	202.97	202.87	205.69	204.76	203.74	202.49	204.31	202.09	202.56	205.35	202.95	204.4	201.12	201.98	200.77	204.24	204.28	204.29	202.49	204.81	203.42	204.52	204.15	206.14	205.18	201.66	202.72	202.39	202.04	202.45	204.9	204.93	199.62	204.6	202.42	202.67	204.56	201.62	204.54	204.43	199.9	205.63	204.24	202.97	203.5	202.77
208.61	211.08	208.88	205.95	209.8	207.08	207.41	206.78	207.94	208.06	206.81	205.05	207.2	208.23	208.76	206.46	206.5	207.42	209.85	207.78	208.38	209.95	208.6	206.58	208.55	210.11	206.4	209.43	206.52	207.39	207.42	207	207.79	207.48	210.14	207.72	207.97	208.31	207.95	204.63	210.64	205.6	208.13	208.68	208.07	209.77	209.52	211.89	204.74	206.91
195.94	198.32	199.35	199.3	197.35	197.42	193.28	197.61	197.92	195.76	196.5	198.57	196.52	198.2	198.36	196.11	193.55	199.15	198.2	200.27	197.55	198.8	198.06	197.9	198.55	199.06	200.22	198.53	194.38	198.3	197.05	196.46	201.53	202.02	198.81	196.82	200.43	196.62	200.29	197.49	199.9	199.58	198.45	197.85	197.98	197.66	196.67	195.3	199.58	198.66
196.3	196.86	201.13	199.28	201.33	198.78	196.64	197.66	204.84	198.8	200.36	198.03	199.31	200	192.71	199.98	196.53	201.94	196.38	198.5	198.72	199.5	201.56	199.48	196.34	197.66	200.45	197.59	198.4	200.14	198.69	199.31	198.65	201.18	197.31	201.89	200.59	199.63	198.77	197.25	198.39	198.37	198.48	198.06	201.88	203.11	196.55	198.06	200.4	199.87
213.57	208.93	207.96	208.22	211.36	209.18	210.28	206.3	207.47	211.23	206.86	210.57	213.64	208.2	211.17	211.98	207.52	206.8	207.75	209.76	208.74	208.15	210.02	207.6	211.8	209.86	208.64	208.54	209.85	208.87	211.86	208.69	211.37	210.18	208.94	210.44	208.21	208.82	210.51	211.81	209.96	211.94	208.63	205.01	207.7	207.52	208.38	209.83	208.26	211.09
207.94	204.12	203.16	206.1	203.22	205.26	205.47	204.2	204.27	204.25	206.4	204.28	207.12	206.01	208.27	201.97	204.88	206.86	207.15	203.67	204.36	208.56	208.36	206.37	206.76	203.94	201.54	210.65	203.15	204.24	205.16	206.41	207.08	202.64	200.33	205.42	204.85	204.3	206.09	202.92	204.18	203.15	203.48	204.96	203.04	203.2	206.4	206.86	206.14	205.06
205.05	204.43	205.73	203.43	203.74	203.53	205.1	203.36	204.4	204.62	203.12	202.48	201.06	204.56	205.03	200.43	206.32	202.44	205.2	206.26	202.68	201.67	206.62	203.56	206.32	207.21	207.27	206.61	204.59	204.72	204.68	204.68	203.79	201.37	202.83	206.42	204.82	206.97	202.81	201.4	206.63	204.7	202.18	206.78	205.62	204.53	205.92	204.12	206.36	207.29
202.59	202.89	204.62	202.39	204.79	204.15	203.2	205.77	204.77	204.42	205.38	205.06	204.92	203.5	207.24	205.26	205.25	206.35	204.11	201.64	204.08	203.81	204.26	205.95	204.75	205.58	204.37	204.32	203.9	203.23	204.03	203.42	205.27	202.38	203.38	205.94	202.72	203.65	202.16	202.71	203.15	201.69	207.43	202.83	207.69	203.72	202.87	204.13	202.02	203
207.77	210.05	208.48	209.88	211.09	207.6	214.33	208.01	207.48	208.25	209.96	205.63	208.96	208.78	209.51	208.29	207.55	206.9	209.47	209.33	208.84	209.78	210.23	212.23	208.92	205.12	207.53	212.41	209.67	207.54	208.18	208.94	207.86	212.45	213.85	209.51	209.39	205.63	210.08	209.93	208.91	210.57	210.08	209.64	210.07	209.66	210.19	207.38	211.33	206.24
205.16	204.67	203.9	204.59	205.32	203.72	204.53	207.44	201.03	200.04	202.93	205.2	202.47	200.95	202.99	203.5	202.49	201.99	203.35	204.32	202.31	204.11	204.7	202.18	203.41	203.43	200.39	206.11	198.96	202.24	203.18	206.4	202.44	205.65	204.88	201.51	206.01	206.29	203.44	202.58	203.88	204.01	205.64	204.61	204.47	200.26	201.67	202.26	202.21	201.6
208.62	209.31	209.64	207.02	207.96	206.53	207.12	209.4	208.93	207.41	206.19	208.41	209.89	207.87	207.7	208.58	209.47	204.67	208.43	208.83	204.29	210.82	209.07	206.25	206.55	206.33	210.23	207.88	209.03	210.29	208.84	206.16	209.31	204.94	209.28	206.55	207.5	207.63	211.04	204.56	209.42	209.57	210.57	207.23	206.76	207.87	205.32	207.19	206.93	206
211.54	210.57	210.52	214.3	209.74	211.34	210.18	215.36	211.49	213.36	213.4	213.41	208	214.35	212.14	214.64	212.7	210.33	213.69	213.35	213.97	209.68	212.92	209.44	212.38	211.9	210.26	214.77	213.46	214.64	210.86	216.57	211.53	213.13	212.81	211.96	214.78	213.93	213.91	210.12	213.36	213.28	211.82	211.2	207.48	212.65	208.24	213.75	214.41	211.35
214.5	212.26	210.98	209.34	210.45	211.24	209.29	214.9	212.7	212.82	209.77	212.54	212.56	209.43	214.19	207.2	211.69	212.99	211.23	211.54	214.28	210.82	213.99	212.49	211.74	208.67	210.23	212.8	211.24	208.86	212.54	212.66	214.88	210.93	211.33	210.04	208.54	214	211.82	211	212.95	210.69	212.25	209.65	212.09	208.61	212.33	209.7	211.62	210.01
214.39	217.14	216.51	220.25	217.02	220.65	220.4	218.02	218.58	217.43	215.85	216.81	216.65	216.12	218.61	218.62	219.63	220.12	218.51	215.04	218.05	214.44	218.24	215.28	219.26	214.42	214.61	215.2	218.46	216.21	218.75	216.95	215.44	219.74	218.14	218.91	216.22	218.05	222.48	216.17	216.36	214.69	217.79	215.44	214.53	214.15	217.15	218.75	218.61	221.23
213.26	214.9	215.14	211.57	214.12	217.22	210.42	213.66	213.65	210.57	214.05	214.23	212.9	212.62	214.15	214.44	213.41	212.73	215	213.38	213.74	214.2	214.21	214.71	214.24	215.9	212.29	210.77	215.48	212.34	216.38	214.62	213.43	215.01	212.83	215.5	214.53	215.13	216.66	213.28	212.24	211.89	215.15	214.17	215.72	212.07	213.23	211.12	215.74	213.5
205.55	208.12	207.1	211.39	206.42	207.58	210.55	206.54	208.97	209.55	206.61	210.42	205.11	207.77	206.57	208.96	206.65	209.41	208.21	206.57	207.49	211.03	209.93	209.3	207.01	208.21	209.93	208.24	206.9	209.7	206.39	211.61	210.18	207.01	208.51	207.2	206.69	208.47	208.32	207.57	208.14	207.29	209.6	208.03	205.94	208.32	210.15	207.97	209.8	209.44
199.67	199.85	196.33	198.78	195.96	196.7	197.14	197.42	199.2	197.68	201.03	199.94	201.91	201.41	199.47	199.76	201.56	198.24	202.8	197.48	199.99	199.34	196.28	201.98	200.29	201.42	196.87	201.15	199.66	197.82	199.08	201.17	198.37	201.85	199.6	202.92	201.14	199.8	200.31	200.56	199.51	197.81	197.95	197.66	198.68	199.07	197.9	199.21	200.77	199.85
203.64	204.87	203.36	204.42	206.15	203.8	206.25	208.7	204.12	202.61	206.12	203.64	206.91	204.98	205.27	203.17	206.17	206.36	204.77	204.92	204.47	206.09	206.82	204.15	205.82	204.13	205.44	202.88	204.93	201.84	202.06	201.95	204.54	206.07	206.57	206.27	204.12	205.53	204.65	204.28	204.18	201.11	209.36	205.46	203.15	206.7	200.33	202.67	203.65	205.16
202.9	201.5	201.78	204.86	203.59	203.09	202.92	205.2	199.59	201.89	203.07	201.59	200.55	204.22	203.54	202.68	202.96	204.35	203.57	205.91	203.66	204.42	207.4	203.59	203.99	207.96	206.57	201.08	204.37	205.43	205.14	204.41	205.27	203.25	202.79	201.76	204.09	204.29	204.59	203.94	202.67	203.36	202.17	203.85	201.83	206.48	204.24	206.79	202.74	203.47
213.72	211.9	215.28	210.28	209.66	210.75	214.66	214.02	213.66	208.46	213.33	212.07	213.8	213.42	210.52	214.75	211.4	215.82	212.06	212.17	215.88	212.79	207.83	211.38	212.31	211.61	211.75	215.29	213.16	211.94	211.74	210.55	210.85	213.98	212.36	211.64	211.8	212.34	211	210.97	215.25	211.88	213.86	210.39	212.7	210.37	212.19	209.24	209.47	211.62
196.05	194.32	197.88	196.46	199.53	195.37	198.52	198.86	199.74	196.76	198.85	197.76	197.86	194.73	201.37	200.14	197.47	199.21	194.81	199.18	194.57	198.84	201.31	196.1	196.3	198.16	197.41	200.34	200.16	195.94	197.16	197.03	198.09	198.16	195.71	197.5	197.68	196.42	198.23	196.33	198.09	194.23	198.2	200.53	201.44	197.26	198.69	198.18	197.22	198.99
201.01	206.06	200.75	202.52	205.02	203.86	200.6	203.04	204	205.72	201.74	203.32	203.25	205.17	204.41	203.2	204.34	201.67	202.93	206.8	205.57	206.26	201.09	200.49	201.89	207.03	206.45	198.96	199.82	204.02	201.77	202.54	201.32	203.02	203.16	205.17	202.92	203.84	204.4	204.32	205.48	204.08	202.97	202.98	201.25	203.73	205.42	199.62	204.76	201.45
200.6	202.78	203.92	200.11	204.52	205.04	202.1	200.85	205.54	204.42	202.64	203.47	201.32	202.76	203.53	207.21	200.29	203.74	207.03	206.05	207.32	205.84	203.97	201.66	203.19	204.45	199.22	204.53	205.98	201.51	200.66	203.68	200.73	203.77	200.88	204.97	203.95	203.68	203.67	200.03	205.38	201.48	202.06	206.49	204.64	201.43	202.21	203.06	200.91	204.49
209.76	208.95	208.58	205.9	208.98	210.1	208.4	208.89	207.19	206.66	209.49	206.46	208.59	207.41	205.69	210.12	207.31	209.85	210.47	209.34	211.03	208.81	205.28	209.74	208.74	207.43	209.91	208.98	202.84	210.23	210.21	207.99	208.67	205.86	209.01	208.01	208.22	208.59	208.9	206.99	209.29	208.68	207.77	206.46	204.93	209.56	208.96	212.11	208.78	209.84
203.52	203.74	202.01	201.88	205.4	205.3	201.97	201.69	202.56	206.28	204.44	205	203.84	202.71	204.55	201.82	203.83	203.76	204.99	205.05	203.49	204.88	201.94	203.64	206.23	204.17	206.55	203.27	202.36	204.39	204.98	201.93	202.9	205.41	205.85	199.85	201.97	200.08	204.78	206.19	202.88	205.45	202.87	200.83	204.27	204.55	200.96	203.66	206.46	202.08
207.71	207.96	207.87	205.67	204.45	209.41	206.53	205.53	206.93	205.67	205.19	205.26	209.85	207.4	203.99	205.55	208.41	206.85	207.13	206.11	204.77	206.5	207.03	206.87	205.43	206.3	205.95	206.48	203.13	203.74	206.03	208.25	208.52	208.17	207.49	205.38	206.99	207.33	210.45	204.17	205.72	205.75	207.75	210.23	204.11	206.4	206.05	206.1	206.7	207.49
209.32	204.67	211.56	208.97	210.63	211.56	210.5	210.44	208.99	208.54	210.2	206	211.52	212.61	207.09	207.37	209.16	206.53	212.25	208.92	208.45	208.72	208.49	207.02	208.37	209.04	209.57	208.16	213.88	211.46	212.09	206.98	210.86	208.24	210.28	209.77	208.46	208.63	211.69	207.46	205.67	210.03	208.93	208.06	211.09	205.63	207.14	209.68	206.49	210.74
207.35	207.32	206.86	208.63	206.86	209.04	206.02	206.53	209.7	210.6	209.81	208.6	208.87	212.44	210.13	207.76	207.21	206.16	209.63	211.39	211.15	206.99	208.23	209.44	206.87	206.14	206.2	208.37	211.36	208.1	209.98	209.15	209.76	207.83	210.15	210.1	208.76	208.91	210.79	211	206.32	208.86	210.71	210.88	211.71	208.02	211.94	209.15	208.68	210.4
213.96	210.74	212.62	209.13	208.47	211.79	210.98	211.68	211.41	209.55	213.91	211.19	214.33	212.39	214.69	214.26	213.3	209.82	209.36	210.47	212.67	213.32	212.96	211.35	211.36	211.94	209.4	212.45	210.83	214.03	213.36	209.79	211.66	213.24	211.84	211.87	208.75	207.73	207.87	211.55	212.26	210.99	210.16	212.91	214.41	210.98	211.08	211.16	210.47	210.02
214.66	210.63	208.79	213.18	213.14	214.25	211.71	212.45	209.25	213.87	211.91	210.38	209.02	213.04	211.54	211.08	212.4	214.59	212.87	214.49	214.89	210.67	211.31	207.76	211.55	213.27	215.2	211.13	213.57	214.27	214.13	212.07	213.21	212.76	213.38	208.45	212.11	209.52	209.99	209.57	212.53	208.8	208.65	210.62	212.14	212.13	212.77	210.92	214.92	210.79
218.17	216.76	217.07	218.69	216.37	216.71	219.59	216.86	216.24	215.87	215.42	217.14	217.24	215.92	220.92	218.89	216.63	215.39	218.24	214.2	218.78	217.31	218.75	216.11	217.96	212.98	217.12	216.87	213.7	218.05	212.86	217.92	216.04	217.44	215.98	217.44	214.71	215.21	216.11	216.4	217.79	213.32	215.02	220.26	214.23	216.2	216.46	215.41	216.98	216.43
212.58	213.83	211.55	210.91	212.81	210.24	213.25	213.03	212.13	214.29	209.11	211.18	213.83	211.69	214.09	210.67	210.83	212.86	210.7	208.66	215.2	209.99	211.7	212.09	210.99	210.54	211.72	209.78	209.44	210.62	211.39	214.31	214.44	211.38	210.93	211.46	211.84	210.68	212.74	211.58	211.98	213.41	215.82	209.71	213.1	212.06	213.09	210.67	210.79	211.47
213.21	213.35	210.95	212.17	211.98	213.85	212.91	212.45	213.09	211.5	212.09	212.61	208.96	212.07	210.92	210.27	211.95	212.35	214.28	211.17	209.78	213.1	208.78	211.68	211.15	212.35	210.58	215.44	211.42	211.1	213.26	214.15	209.51	213.16	213.99	211.91	209.47	211.8	210.97	211.66	212.79	211.7	210.07	208.96	212.51	212.65	210.5	211.89	210.88	209.33
213.4	209.83	212.73	212.51	207.06	213.48	211.71	209.85	212.39	215.95	216.34	208.7	211.71	211.28	208.8	212.82	213.6	211.63	209.86	212.39	214.38	210.66	210.89	209.24	213.4	211.01	212.65	211.5	214.02	211.18	211.39	209.68	212.66	212.13	212.85	210.42	210.93	211.23	215.71	211.57	212.57	213.83	209.99	211.24	213.82	211.8	212.6	212.53	210.85	208.92
212.89	210	212.32	214.03	216.13	211.12	210.34	212.43	210.02	211.63	211.51	212.65	211.98	211.96	212.92	210.86	212.85	212.35	211.66	209.41	211.75	211.93	211.2	210.32	210	211.91	212.83	211.29	212.64	211.11	210.79	213.73	209.6	208.55	210.94	212.93	209.62	213.5	212.25	208.08	211.34	211.04	212.27	211.27	212.98	208.17	211.39	212.26	210.75	209.1
211.11	210.04	210.27	215.52	213.46	212.31	213.28	215.11	208.8	213.04	207.03	213.28	207.73	212.03	213.66	212.53	210.95	208.51	212.18	209.93	211.13	214.56	212.94	213.82	212.29	211.18	210.02	209.18	212.35	209.23	211.8	208.93	211.07	212.24	214.13	211.01	210.77	211.46	217.75	212.81	211.14	211.57	212.35	208.62	209.16	212.5	211.97	209.45	213.89	211.94
198.42	196.78	196.47	192.72	194.61	197.55	194.02	197.33	194.01	195.99	196.72	197.24	195.69	196.96	196.56	195.8	196.42	193.97	194.79	195.14	191.48	195.28	196.21	194.21	193.29	192.88	197.08	194.37	192.79	193.55	195.81	196.62	194.69	194.87	193.17	195.2	195.36	196.26	195.03	194.28	196.27	197.19	196.96	194.29	193.68	197.61	194.58	193.49	192.8	194.81
202.88	205.31	207.83	205.19	204.01	205.68	207.42	202.19	205.94	205.07	205.9	205.69	207.09	204.41	204.32	202.78	204.47	204.94	204.31	205.07	207.15	204.25	205.12	206.71	204.27	205.89	206.61	204.46	207.33	206.93	208.28	206.91	201.81	203.35	206.19	205.89	207.31	206.27	205.48	204.47	201.13	204.41	203.02	207.51	207.83	207	206.98	206.6	205.23	203.9
201.96	199.87	200.3	198.68	203.68	200.89	200.21	202.57	200.23	196.81	200.71	197.33	201.66	201.05	201.51	200.65	201.94	198.42	199.36	200.78	196.78	199.2	201.66	198.84	199.77	200.23	199.26	195.6	200.27	200.23	201.17	199.59	199.26	199.87	198.9	200.85	200.89	203.88	199.47	199.03	201.36	201.19	201.21	202.65	198.87	200.88	199.19	198.48	194.43	200.92
201.59	200.99	197.67	200.15	200.24	199.08	201.02	201.3	198.92	200.13	199.58	199.66	197.47	198.12	202.04	199.91	200.07	199.6	200.8	197	196.96	199.23	199.05	199.84	197.82	198.91	199.51	200.52	197.52	201.52	200.28	196.98	197.01	197.51	197.14	200.38	198.47	198.4	200.92	199.95	197.82	200.77	200.63	198.57	200.38	200.21	201.26	198.99	198.2	200.8
208.93	208.79	207.37	211.83	211.15	206.87	206.24	208.29	205.45	210.24	205.88	206.29	207.74	209.11	206.33	202.61	208.42	207.96	205.94	208.1	208.16	205.78	209.08	208.51	207.66	207.9	207.23	206.34	206.81	207.57	207.99	210.37	204.35	205.1	210.29	209.94	206.6	206.77	207.22	208.45	207.15	208.37	207.87	207.45	208.53	206.11	207.46	208.76	207.77	207.14
194.07	195.38	197.45	196.62	196.11	198.33	192.86	191.81	195.45	193.33	197.77	192.93	197.99	193.17	196.55	198.2	195.89	192.97	194.61	194.54	197.08	194.93	194.74	193.58	192.45	196.85	198.39	194.27	195.17	195.59	192.68	194.19	197.97	195.49	195.73	195.85	196.19	195.06	192.7	195.97	194.09	197.17	194.46	192.86	197.82	193.81	195.97	192.99	196.83	195.78
201.45	202.41	203.54	203.1	205.78	206.63	205.03	199.67	202.01	207.58	205.11	202.75	206.89	202.44	204.69	204.39	205.64	204.24	203.92	199.53	202.47	205.05	206.17	201.46	205.92	200.6	200.37	205.57	202.07	201.75	205.27	203.8	204	201.31	200.83	207.07	205.76	201.66	203.25	207.18	203.5	199.93	205.76	204.86	202.68	201.71	204.18	209.13	204.28	203.25
198.79	200.28	199.15	197.77	195.14	202.33	196.66	197.31	199.66	200.93	200.53	197.7	196.37	201.05	201.94	197.92	197.35	198.83	198.69	199.51	199.57	197.63	200.84	199.99	199.32	197.51	201.46	202	197.78	199.74	195.38	200.06	197.66	199.13	202.16	199.25	201.94	201.05	197.9	198.91	200.21	198.88	197.22	200.37	200.54	197.36	197.53	200.86	199.56	196.15
204.66	204.86	203.72	202.66	203.2	204.84	207.24	207.78	204.44	206.66	204.73	205.26	204.63	203.95	204.51	209.22	204.41	205.49	205.97	204.1	205.77	207.3	205.92	202.47	205	202.15	207.88	204.57	203.63	203.26	201.67	201.88	205.07	205.06	206.54	205.32	203.57	206.46	206.98	206.56	205.07	207.21	202.29	205.57	206.21	206.63	204.59	205.79	204.72	203.62
209.95	213.24	212.43	210	212.24	211.5	213.76	209.92	211.9	210.53	210.41	212.13	210.74	210.65	211.35	215.03	210.05	213.89	212.01	216.17	212.16	213.22	211.75	210.68	210.78	212.83	210.24	214.44	211.72	210.39	210.8	213.66	212.88	213.28	212.63	213.81	215.16	212.27	212.6	212.89	213.66	211.94	213.29	207.55	211.49	212.98	208.42	213.36	211.04	212.38
200.72	205.6	201.81	203.93	202.47	201.78	201.24	202.78	203.19	201.33	202	202.7	203.78	202.58	204.7	200.31	200.05	204.58	201.68	201.26	200.32	205.44	201.53	199.26	203.48	201.17	202.77	204.07	203.71	202.84	202.18	205.11	203.36	205.68	204.74	201.64	204.29	200.98	203.98	204.28	202.51	202.51	202.26	203.04	202.28	205.5	200.55	204.35	203.15	204.19
206.61	206.79	205.82	208.06	204.27	205.04	205.58	207.55	202.71	205.05	204.2	206.32	205.48	207	207.54	204.71	207.06	207.07	204.81	205.14	208.87	207.21	206.92	203.87	208.39	204.96	203.03	207.08	205.3	205.94	205.75	208	208.41	207.37	207.2	205.36	205.53	207.79	204.76	204.8	205.86	203.68	211.09	207.42	203.75	206.17	208.65	204.51	205.79	206.6
215.53	210.5	214.04	212.56	210.55	212.62	213.33	213.45	216.47	215.56	214.99	215.56	213.84	212.87	215.68	214.95	215.76	213.4	213.96	212.97	213.25	214.65	214.63	212.68	212.57	215.14	214.05	212.14	211.9	210.89	212.93	215.05	215.6	211.87	210.37	215.14	214.61	210.11	211.52	211.96	215.92	215.17	214.18	215.68	214.79	215.86	209.56	215.73	214.15	216.84
216.1	218.76	219.92	216.87	217.19	220.55	221.81	217.98	218.12	216.91	214.01	219.21	217.13	216.17	218.9	218.88	216.14	217.4	216.78	217.51	217.8	218.72	217.55	218.64	216.45	214.86	216.96	215.41	214.04	218.34	216.08	216.6	218.62	216.09	215.39	221.29	217.27	215.15	216.52	217.95	219.98	217.87	219.37	217.48	215.29	216.24	216.11	218.55	216.48	217.91
211.68	208.65	207.17	207.31	203.2	205.9	210.49	210.62	206.88	208.51	207.95	209.26	207.29	207.92	208.83	210.83	209.6	206.2	208.67	210.79	207.67	208.01	207.94	202.75	208.78	205.02	207.51	209.39	214.2	210.08	209.93	209.25	204.95	206.94	211.5	208.32	209.31	207.32	208.84	209.57	208.98	208.6	207.83	209.18	210.49	211.56	208.8	206.78	207.6	206.49
208.76	213.33	209.62	214.1	210.72	212.26	213.09	213.06	211.23	212.54	212.28	209.47	213.27	212.3	210.46	212.7	207.96	213.53	210.92	211.09	214.31	211.18	210.72	210.45	212.23	207.73	211.53	214.43	209.06	213.67	211.55	211.14	212.28	213.43	212.14	212.77	212.12	214.01	214.43	214.15	213.39	212.46	210.59	212.33	210.3	210.01	212.54	212.8	211.47	211.38
209.44	210.54	210.65	209.58	209.87	209.79	208.28	211.43	214.26	213.31	210.78	211.1	214.8	207.5	212.86	213.02	214.43	214.02	210.7	207.97	211.27	212.51	212.32	213.38	212.3	212.57	211.38	213.46	214.59	212.62	214.35	211.61	209.22	213.65	208.72	212.92	212.82	212.86	212.59	210.94	210.32	209.16	211.39	214.56	213.36	211.54	214.91	216.55	208.76	211.43
193.07	196.74	194.53	195	195.77	195.91	193.26	193.86	194.04	195.48	194.84	195.2	194.83	194.52	195.24	196.44	195	195.69	194.67	192.46	191.45	195.47	198.24	196.64	194.8	196.55	195.22	193.84	193.92	194.69	195.45	198.97	194.45	196.96	192.06	193.29	192.66	194.7	194.67	193.5	194.46	197.28	196.44	196.71	196.02	197.76	195.44	194.91	194.72	194.22
208.48	209.58	211.6	207.99	208.82	206.48	209.04	208.54	211.51	208.42	211.09	209.92	210.78	209.1	210.78	211.06	206.32	207.2	207.9	208.89	212	211.46	208.85	211.53	208.05	211.42	208.41	210.96	206.92	208.93	209.31	209.32	209.58	210.07	208.82	210.66	206.44	210.38	208.41	212.26	210.3	206.86	210.26	210.36	207.62	207.73	212.36	209.44	211.59	206.37
198.2	200.58	198.41	201.05	202.03	199.06	200.47	197.83	196.7	196.67	198.08	195.41	196.39	199.38	199.74	201.99	197.64	201.29	200.65	199.97	199.98	199.13	198.07	201.03	199.22	197.2	197.18	199.27	199.9	200.8	198.99	197.32	196.9	197.4	202.18	198.53	196.71	198.69	203.31	200.43	198.96	199.08	200.55	200.2	198.93	199.17	203.2	199.19	202.57	197.68
215.42	215.24	214.35	213.4	217.41	216.95	218.44	217.82	217.11	217.54	215.83	217.61	215.54	216.03	220.15	213.02	219.24	216.42	216.94	216.75	219.03	216.86	218.61	213.77	219.16	216.73	216.66	217.68	217.55	219.7	215.45	221.04	218.74	217.71	216.64	218.47	217.64	216.41	214.82	214.44	219.26	215.66	216.61	215.6	215.77	219.34	215.38	217.1	216.12	215.32
198.42	200.31	199.65	198.12	197.81	197.8	196.86	199.11	195.79	198.19	196.96	200.58	197.71	196.3	197.15	195.02	201.61	200.76	195.1	197.44	197.77	195.8	198.54	198.01	197.19	198.46	193.57	197.21	201.16	199.95	196.73	197.17	196.69	195.7	197.49	198.06	198	199.02	197.31	198.23	196.9	198.61	198.03	198.73	199.11	196.37	196.38	194.45	198.55	196.47
201.6	203.21	202.43	201.86	201.07	205.78	198.93	201.69	201.92	202.27	205.82	201.56	203.04	202.07	203.92	200.18	205.06	201.48	202.31	201.44	206.02	204.87	201.38	203.84	202.86	200.93	203.39	200.48	202.66	200.89	204.42	202.11	204.58	197.45	202.31	198.06	203.34	204.99	204.51	201.42	204.41	201.24	202.73	202.94	203.41	201.75	200.15	203.76	203.24	202.49
207.42	202.24	206.89	208.64	206.61	205.51	208.89	206.02	206.75	204.33	206.67	203.29	203.98	208.47	206.46	211.32	206.26	203.53	210.29	206.92	207.44	205	208.6	206.78	204.26	209.61	205.79	204.95	203.33	205.1	205.34	205.87	206.22	206.13	208.88	209.94	205.66	206.76	203.04	202.26	204.1	205.86	206.67	205.1	208.8	206.32	203.93	203.02	207.25	208.06
205.42	207.61	209.09	208.3	207.03	209.59	209.91	208.48	209.53	208.59	211.89	208.27	209.8	209	206.53	208.67	210.93	207.52	208.77	211.48	208.74	207.6	207.76	208.51	208.91	207.91	211.35	207.79	210.27	209.12	210.31	208.74	207.03	208.28	209.38	210.41	207.76	210.83	208.09	208.42	207.75	209.8	208.15	211.15	208.28	211.38	213.36	206.44	210.41	209.06
197.71	200.62	201.57	199.21	199.58	200.24	198.65	200.65	198.27	202.19	201.25	203.75	201.29	197.65	201.75	198.71	201.22	202.05	200.32	199.86	201.55	201.86	202.32	202.81	202.39	198.13	197.92	196.16	198.8	201.19	200.76	201.4	201.08	198.58	199.31	200.38	201.42	198.29	201.49	199.77	202.64	199.73	202.8	200.74	200.09	198.4	195.98	198.97	200.53	197.99
191.77	192.4	196.18	193.91	197.41	195.61	195.91	194.42	193.66	194.59	192.89	191.89	193.56	192.4	194.04	196.41	191.22	193.96	196.62	195.88	192.65	195.27	195	193.35	193.69	194.62	192.43	193.82	193.78	195.02	196.06	194.6	193.97	197.37	192.78	193.08	192.85	194.03	194.07	192.85	193.56	194.5	194.96	191.35	191.35	193.42	195.91	193.12	194.44	195.33
203.06	205.69	206.1	206.56	202.03	205.35	202.85	202.53	204.97	204.69	203.59	202.34	203.72	202.59	204.84	202.32	204.12	204.82	209.26	203.28	201.93	203.21	203.11	199.42	203	204.05	203.81	204.21	204.2	202.93	206.67	205.96	202.93	206.54	207.16	203.98	206.39	204.5	204.27	203.35	203.6	204.28	202.2	205.23	203.94	204.38	206.93	202.85	200.53	204.33
215.51	214.15	213.26	214.25	211.43	213.95	212.12	212.92	212.68	211.97	212.75	209.08	213.66	210.29	211.52	216.32	211.18	211.18	211.14	215.18	212.25	213.11	213.21	211.48	206.96	212.68	211.2	209.52	212.9	214.04	213.46	209.65	211.72	211.47	210.41	211.8	211.54	211.96	212.86	213.93	212.3	214.31	211.51	210.03	211.05	212.74	212.33	213.24	207.64	213.58
209.15	209.08	207.62	207.99	214.11	207.19	207.65	210.61	207.49	212.47	204.47	211.43	207.08	208.64	210.2	208.84	208.53	209.18	208	209.05	207.09	211.41	207.85	208.94	209.78	207.38	207.75	208.78	206.81	207.54	210.41	208.84	209.45	208.31	209.59	211.7	208.22	211.21	206.62	208.21	206.69	206.71	208.62	207.57	210.38	207.73	209.92	207.87	207.58	208.96
205.17	206.09	208.23	209.37	206.34	207.7	208.86	205.94	207.92	205.56	209.61	205.32	206.26	208.02	207.69	208.91	208.76	208.7	207.61	208.61	204.35	207.73	209.13	204.18	209.06	207.36	209.34	206.41	208.35	207.65	207.28	210.74	207.62	208.29	206.9	211.61	208.62	206.24	211.09	205.51	209.11	209.21	209.76	205.07	206.14	208.97	207.39	206.17	209	208.44
212.35	211.65	210.82	210.54	211.78	211.13	211.78	213.33	211.93	212.25	209.46	212.31	211.53	210.29	212.13	212.77	214.94	212.66	210.6	210.63	212.31	215.31	212.69	211.4	212.71	213.62	212.89	213.29	209.68	213.47	208.67	213.37	209.43	214.7	209.66	210.66	211.19	213.2	213.44	212.51	211.71	212.08	212.7	212.34	210.48	210.3	211.08	213.17	209.81	213.91
207.89	212.73	207.2	206.37	208.45	209.38	205.97	209.27	209.97	207.62	212.02	209.03	206.77	209.79	205.5	209.59	207.75	206.97	210.74	208.1	209.66	207.65	208.95	206.9	207.46	210	209.69	206.51	208.14	209.91	205.3	207.25	207.32	210.61	206.75	207.5	206.6	208.91	205.1	205.64	211.19	208.49	205.81	207.56	206.21	205.56	205.87	205.99	210.04	206.33
201.33	202.84	201.14	202.69	204	203.69	201.36	202.01	202.94	203.73	203.15	200.94	203.78	203.58	203.46	199.79	202.77	203.63	204.84	203.6	199.36	204.04	205.26	205.33	200.39	202.26	202.14	204.71	203.53	201.1	200.08	201.9	201.01	202.8	204.01	202.84	204.73	201.69	201.24	201.6	201.91	201.57	202.29	200.93	202.62	201.56	202.44	201.19	201.37	200.87
212.98	212.54	214.6	212.5	211.08	212.03	210.35	214.85	210.13	213.63	213.05	211.18	213.1	210.18	211.22	209.72	211.95	211.54	210.21	211.65	211.88	210.63	213.79	212.11	210.37	210.57	213.28	213.16	215.34	211.77	211.43	213.86	210.24	210.12	210.87	210.28	211.48	212.64	210.76	213.08	212.44	217.23	213.74	211.49	211.57	211.91	214.46	209.91	210.31	211.84
202.66	204.2	208.97	204.76	205.83	206.55	205.32	205.77	207.59	201.94	206.03	205.61	203.44	206.8	205.54	204.15	203.33	203.04	204.22	203.37	207.6	206.97	205.58	206.24	205.46	205.02	206.22	205.72	206.23	206.12	204.66	205.5	204.09	203.37	201.5	204.95	207.8	204.65	204.57	205.38	205.32	200.61	206.01	208	203.43	203.74	204.04	207.3	202.7	208.57
210.78	210.23	210.11	211.54	212.51	209.24	208.44	209.43	211.42	211.07	209.99	210.7	213.12	215.01	211.91	214.23	209.63	213.57	211.66	211.12	211.5	209.8	213.04	211.04	210.92	210.82	213.45	208.22	212.06	211.65	210.86	211.57	214.06	214.35	212.38	211.03	211.68	211.52	211.92	210.4	209.47	205.58	211.46	210.02	214.49	211.29	211.74	211.91	209.7	209.46
201.07	200.87	195.14	199.8	199.65	201.38	201.58	196.02	200.89	199.64	196.33	199.56	201.44	196.92	197.56	200.03	197.14	198.07	200.18	197.56	197.91	198.57	198.93	196.7	196.62	196.48	197.77	199.49	197.63	199.98	193.65	198.32	197.96	201.16	198.56	199	197.19	196.01	199.16	196.34	198.12	199.9	199.76	196	197.32	198.5	196.62	198.89	198.23	199.64
221.52	216.77	218.74	217.41	217.82	215.9	220.1	218.38	218	219.21	216.16	212.79	217.18	218.33	215.52	216.07	220.45	217.27	216.09	218.5	217.21	216.79	217.47	217.7	216.81	219.98	219	216.9	219.27	221.67	219.03	219.09	218.27	217.61	218.3	216.53	220.11	219.34	217.34	219.06	218.44	216.84	216.35	216.22	217.26	216.32	215.44	218.18	218.49	216.31
215.24	208.29	216.84	213.83	214	212.05	216.53	212.98	211.03	212.51	211.06	211.16	212.52	212.38	216.21	211.42	212.11	212.87	211.04	211.77	210.16	210.43	212.4	213.45	215.71	213.97	210	213.05	213.52	214.26	214.3	213.44	212.74	211.52	213.79	210.28	212.23	209.59	214.13	212.99	209.13	211.72	212.01	215.85	211.13	214.74	210.84	214.07	214.84	213.01
203.52	204.12	204.51	201.62	202.76	200.74	203	199.33	203.89	201.99	202.35	199.95	204.75	201.65	204.62	202.89	205.06	201.46	203.69	203.32	202.16	199.64	202.97	200.98	200.68	199.72	203.67	202.24	203.78	202.29	205.14	204.41	202.6	200.98	201.14	201.38	201.29	201.29	205.51	201.13	201.94	202.96	201.32	202.49	203.47	203.35	200.45	200.44	203.24	204.93
194.07	192.54	192.58	196.48	191.02	195.12	191.82	197.46	196.13	195.87	190.82	192.24	189.88	193.76	194.73	193.83	194.59	194.37	193.02	193.65	193.46	198.37	195.49	192.06	194.04	194.69	195.18	192.32	195.24	193.46	195.12	193.24	193.15	195.49	194.64	193.66	194.47	194.17	196.3	195.13	193.43	193.77	194.59	190.76	194.66	193.76	193.59	192.24	188.39	193.23
202.21	200.56	199.44	197.63	196.54	201.49	201.3	198.61	198.46	202.89	196.6	196.45	199.86	198.56	199.31	197.45	197.05	202.46	199.29	198.63	199.32	199.7	201.1	200.31	199.15	197.7	197.15	199.02	200.73	199.67	200.64	200.34	201.14	200.4	201.52	199.39	199.71	200.32	198.92	196.06	198.93	199.72	201.2	200.83	195.67	198.39	200.09	198.29	201.88	199.82
206.74	207.64	204.95	208.49	209.41	212.89	203.99	208.48	209.29	206.16	210.31	209.88	209.1	207.25	209.25	208.36	207.56	206.38	208.84	207.32	207.21	209.69	208.1	206.29	206.9	209.56	208.41	204.95	207.26	207.49	207.14	209.88	207.37	205.59	209.45	207.7	206.16	208.05	205.38	210.51	207.6	206.77	206.79	207.25	207.28	208.95	209.11	207.99	208.1	207.37
206.74	203.29	208.12	206.83	207.98	206.52	206.62	206.02	206.71	206.15	205.82	207.12	204.73	207.32	205.85	205.61	202.89	205.32	210.02	208.39	205.68	203.61	206.27	205.38	207.05	203.98	204.59	202.97	209.57	203.18	206.7	208.99	208.44	205.28	209.25	207.74	207.93	206.59	205.03	204.27	206.87	204.17	205.24	205.35	209.04	205.41	203.92	206.93	206.41	205.03
202.64	205.43	200.93	202.51	204.98	205.96	205.67	202.02	203.76	202.68	199.87	198.09	207.05	203.45	204.5	201.56	207.14	204.41	201.64	203.29	204.92	203.72	203.58	203.61	204.35	205.78	203.94	201.49	205.23	205.98	202.21	199.26	205.73	200.26	202.08	203.74	204.26	204	202.11	200.15	204.15	204.45	202.24	204.86	204.89	202.65	202.86	200.99	200.86	200.95
207.04	206.01	206.57	209.38	206.39	205.32	208.26	208.2	203.68	208.23	206.57	208.17	206.25	209.68	207.76	207.97	208.61	205.86	207.9	208.9	209.22	206.5	205.36	206.18	206.68	208.4	207.9	209.05	208.33	205.82	207.7	206.6	205.48	210.77	209.82	209.65	208.97	205.7	208.56	206.05	204.5	209.5	208.86	208.13	207.72	209.47	206.41	207.78	205.25	208.08
212.41	212.69	212.62	214.36	209.28	212.51	215.68	211.01	212.45	213.63	213.69	212.75	214.86	213.8	213.27	214.66	213.76	211.28	213.97	212.57	214.31	212.93	209.82	212.93	211.7	214.52	210.46	211.66	213.92	213.47	215.23	213.6	212.6	212.12	210.96	214.21	215.18	210.11	212.61	211.96	212.32	212.72	211.48	214.12	214.54	214.45	215.98	213.8	214.7	215.16
201.39	201.91	203.05	204.96	199.89	200.81	207.57	200.6	204.42	202.24	204.68	201.05	203.83	199.24	201.98	204.68	201.89	197.57	200.56	201.33	201.55	203.29	204.06	201.79	201.61	199.48	197.45	201.2	202.47	203.99	205.04	202.04	201.78	203.82	204.24	203.79	202.12	204.51	202.98	199.79	202.65	203.39	202.52	202.83	205.42	203.68	202.44	202.94	200.12	201.26
200.07	200.4	203.57	204.75	201.81	204.62	200.05	204.99	202.46	204.47	204.8	203.73	202.44	203.29	201.8	202.01	203.01	205.33	205.42	208.5	205.99	199.41	203.35	200.8	205.77	204.51	202.02	203.76	202.83	205.95	201.35	204.68	205.79	202.56	203.39	206.83	205.09	205.88	204.75	201.72	205.75	204.32	204.29	202.12	203.03	203.74	201.26	201.7	205.25	206.2
203.48	206.92	204.25	205	203.49	202.92	203.8	206.23	201.47	204.89	202.97	205.66	205.38	204.42	204.99	204.74	206.82	201.86	202.8	206.17	203.85	205.16	201.33	203.98	206.74	201.9	202.11	202.44	203.36	208.53	204.66	204.95	201.19	203.24	203.5	202.57	203.43	204.29	202.94	208.24	202.83	204.27	208.41	203.01	204.87	203.76	203.65	202.42	204.63	201.25
201.17	205.5	205.46	205.44	203.24	202.44	203.95	200.39	201.44	201.14	205.43	205.1	199.77	204.07	203.86	205.67	203.25	205.35	204.81	203.37	205.54	202.59	204.23	204.39	202.19	201.91	203.64	203.85	202.86	200.49	205.48	204.32	202.63	206.55	202.57	203.68	201.83	203.07	202.89	204.42	204.62	203.86	206.07	202.95	202.71	205.68	202.19	204.72	202.5	204.52
205.19	203.47	203.91	206.1	202.45	205.98	207.3	206.71	207.94	205.74	203.81	204.56	206.12	207.41	204.19	205.66	205.69	204.07	204.89	205.93	204.2	206.56	206.07	205.28	207.24	204.58	206.02	204.95	204.68	206.46	206.02	209.77	207.99	206.66	205.58	204.61	205.12	203.47	204.93	204.31	206.12	203.15	203.12	206.11	205.03	206.02	204.22	204.47	207.73	208.66
207.28	206.16	208.89	209.29	209.36	207.05	206.64	208.03	209.48	209.43	206.05	208.29	210.12	209.62	206.66	207.5	207.65	206.34	208.1	207.68	211.35	209.28	207.25	210.51	206.17	207.16	206.55	207.58	207.29	209.21	205.27	205.99	207.14	207.76	208.55	209.4	205.83	208.97	208.12	209.84	210.72	208.95	208.4	207.91	210	207.34	208.28	209.02	210.24	209.61
211.15	211.67	210.65	215.5	209.88	215.49	214.01	212.45	208.92	211.31	213.53	210.33	211.13	210.15	214.45	214	209.01	208.27	212.54	214.84	211.59	208.74	214.08	209.89	211.09	215.59	209.08	212.63	211.57	213.6	209.81	212.18	211.79	211.43	209.27	210.29	211.39	211.01	213.33	213.02	213.37	210.91	210.88	209.27	209.89	212	210.42	212.18	214.85	213.43
217.11	219.13	215.96	217.64	218.18	217.46	219.4	214.05	215.26	214.58	217.66	216.53	219.85	219.19	218.93	218.46	217.5	219.15	218.77	218.54	214.96	219.2	215.35	217.35	214.35	219.45	216.39	215.76	215.9	214.45	212.66	216.38	216.56	216.92	217.3	217.99	217.15	217.3	217.05	215.54	219.56	219.43	218.76	219.45	217.41	216.15	216.35	215.92	217.72	217.05
214.12	212.06	209.11	212.5	214.32	212.02	214.62	208.95	212.82	211.52	209.39	209.98	214.24	211.34	209.88	209.21	211.38	207.6	207.89	210.53	212.77	209.33	211.37	210.96	209.96	212.37	210.33	212.8	213.49	212.93	209.84	211.35	210.73	211.02	214.32	211.87	211.21	211.36	210.9	210.92	210.88	208.47	211.97	210.39	210.99	210.23	211.1	213.1	211.43	209.92
210.31	211.37	212.47	210.19	208.96	208.69	208.19	206.42	205.74	207.63	210.56	208.57	209.29	210.88	210.02	212.78	205.32	207.11	210.61	210.95	209.23	210.38	212.36	211.41	209.8	209.95	208.36	210.76	209.91	206.56	206.26	210.59	211.23	213.47	211.29	208	209.6	209.89	209.31	209.67	210.49	208.74	207.45	207.4	208.43	208.67	213.5	212.6	210.07	208.23
218.77	217.6	216.95	214.16	218.36	216.5	218.68	221.04	219.14	217.29	219.93	216.93	215.96	213.42	218.08	218.14	219.31	219.29	217.02	215.9	219.88	217.27	220.31	215.58	213.45	216.03	218.52	216.75	219.92	217.77	218.3	218.74	219.59	220.64	218.03	216.65	217.45	215.99	214.75	216.74	219.61	216.14	217.68	218.51	215.08	220.63	218.28	215.82	216.27	214.73
209.23	212.15	204.47	209.28	208.41	207.04	209.82	211.69	204.48	208.34	210.63	207.6	207.82	206	208.42	209.95	206.21	209.98	206.99	209.88	209.85	209.47	206.93	210.74	206.64	209.18	207.97	207.37	210.89	210.9	207.32	209.02	211.06	209.56	208.73	212.28	207.78	212.67	211.16	209.68	206.13	207.3	207.55	206.64	209.45	210.66	209.56	210.59	209.31	210.65
213.02	208.29	207.65	210.41	209.18	208.84	209.73	209.44	208.7	207.87	211.28	210.23	208.96	210.43	211.18	210.31	210.04	204.51	208.06	208.8	206.37	209.69	208.59	210.68	209.64	210.13	209.08	208.53	211.51	209.96	210.22	208.9	208.53	209.51	207.21	209.39	210.58	207.64	211.55	206.09	207.74	211.18	207.68	204.97	208.01	208.66	210.39	209.44	209.49	209.26
211.98	211.32	213.02	214.32	211.03	213.11	212.27	213.27	211.95	210.36	212.71	212.13	210.6	212.91	215.21	210.35	211.39	210.89	214.91	216.03	214.33	211.96	211.63	213.4	213.24	210.15	210.32	212.25	213.23	213.5	212.8	215.94	211.78	217.21	214.55	214.9	214.7	210.83	212.29	211.19	213.04	212.04	213.41	214.27	213.32	213.28	213.43	214.97	212.8	213.24
201.67	197.7	200.47	197.19	196.68	201.78	203.71	202.83	204.88	204.25	200.35	200.3	199.19	203.47	199.58	201.82	203.9	202.3	202.41	200.58	199.7	204.7	205.68	203.66	203.17	200.04	200.47	198.24	202.05	201.85	203.88	198.82	202.58	200.8	203.49	203	201.79	203.18	200.54	198.07	199.45	202.25	199.99	197.51	201.55	202.08	202.25	202.11	201.11	198.32
200.71	197.94	200.15	200.21	196.61	199.23	200.11	201.4	198.71	200.13	200.07	201.54	199.04	198.59	199.14	197.62	199.97	199.69	199.67	198.73	199.85	200.49	200.56	200.03	200.32	196.72	198.31	202.36	197.74	199.68	200.94	198.19	197.58	199.16	201.43	198.2	199.99	198.52	198.95	197.86	200.05	198.24	198.3	201.6	196.29	202.74	196.68	200.14	201.15	201.96
209.74	208.13	209.85	209.84	206.17	208.9	205.78	210.71	206.63	206.47	210.65	207.4	207.59	208.97	207.07	209.14	209.71	209.35	206.46	212.31	206.29	207.92	205.73	210.11	208.88	206.72	211.85	210.01	208.43	212.75	208.72	206.2	208.45	210.26	208.68	206.43	208	207.95	208.51	211.06	209.14	211.63	206.37	211.24	207.14	210.03	207.09	206.65	207.95	204.78
206.62	207.04	204.06	206.11	209.01	203.47	206.01	205.51	204.24	203.92	202.65	207.92	206.51	205.94	208.63	204.81	202.03	204.73	202.48	201.95	204.66	200.8	206.17	204.41	204.91	204.04	205.54	203.51	203.41	204.93	203.06	203.87	202.61	205.43	205.67	205.57	205.94	204.88	203.89	203.24	205.27	206.01	203.88	203.55	206.94	204.56	205.78	206.48	203.58	206.33
203.23	201.98	199.24	203.14	202.25	201.81	202.09	198.7	197.92	201.63	199.14	200.73	202.52	200.16	204.44	199.61	198.27	202.65	201.49	201.8	200.47	202.01	200.19	201.94	205.1	203.56	200.6	199.9	197.94	199.19	198.45	200.38	202.14	202.4	201.12	200.33	200.52	201.59	203.36	200.63	203	201.26	201.04	202.41	199.48	203.12	202.12	203.48	199.39	201.57
206.45	208.32	209.59	209.87	209.22	209.35	205.77	208.63	210.07	209.16	206.21	211.29	208.35	212.76	209.95	210.99	210.3	208.97	209.78	212.99	208.07	208.39	211	206.79	208.74	210.53	208.75	205.26	212.19	212.14	207.64	209.68	208.66	211.15	207.24	210.64	206.39	206.09	209.46	212.39	208.44	211.17	207.91	211.97	207.47	210.37	208.6	207.3	210.88	208.24
203.72	206.52	204.71	202.66	205.1	202.01	201.22	200.88	201.55	204.85	205.45	201.43	202.87	202.8	203.28	206.66	200.76	201.24	204.04	201.93	200.29	202.69	201.58	203.14	203.83	202.29	199.67	204.11	200.06	202.18	202.64	203.57	202.33	202.29	203.5	202.72	199.69	202.82	201.12	202.88	202.28	203.1	200.49	201.22	202.72	203.37	203.25	200.9	207.42	198.62
207.99	210.35	207.44	209.89	208.5	209.81	207.1	210.63	207.51	208.37	210.52	207.18	209.38	205.32	206.7	209.15	207.52	208.89	208.47	209.72	210.66	209.82	212.5	208.61	209.77	210.22	209.74	207.74	211.85	209	207.45	212.65	211.56	208.08	209.28	208.68	208.01	206	212.48	212.8	211.1	207.21	212	207.9	209.81	210.35	208.87	207.92	211.48	211.85
204.86	204.92	202.96	203.32	203.01	200.66	202.49	202.26	200.02	201.45	202.3	203.01	205.51	203.89	201.68	205.06	203.95	203.6	203.29	204.6	204.03	205.78	202.98	204.72	200.45	205.45	202.47	201.69	203.3	204.97	201.14	202.17	201.97	202.58	200.91	203.18	201.83	201.29	203.23	203.31	202.75	205.24	204.49	200.72	203.85	204.01	204.86	202.42	203.87	203.4
206	209.62	210.24	209.13	208.73	210.48	209.28	206.97	207.62	206.93	208.94	208.15	209.5	208.93	209.36	208	211.6	209.08	209.84	210.73	211.6	212.6	210.25	205.19	211.15	209.95	210.67	207.27	209.4	209.94	209.23	207.44	208.95	209.94	206.78	210.97	208.3	211.97	210.27	209.21	209.27	208.47	208.45	205.74	209.56	208.16	208.48	207.79	208.33	210.16
202.3	202.22	204.82	205.59	203.24	202.52	204.43	204.5	203.78	202.56	201.64	201.27	202.69	204.38	204.36	200.62	204.44	205.19	201.19	201.69	203.98	205.66	204.75	199.88	200.77	206.13	203.7	200.92	202.96	206.33	206.07	205.36	201.18	204.35	203.68	203.18	202.45	204.05	204.51	200.83	202.67	205.39	206	200.89	206.4	202.38	200.96	203.29	203.85	202.9
210.83	211.57	206.49	208.56	210.2	206.8	207.71	209.05	207.44	208.53	206.8	208.63	207.11	205.67	211.71	206.78	208.54	208.37	204.58	210.32	205.78	208.52	208.07	207.17	207.26	208.37	209.81	205.31	207.41	206.83	208.16	208.42	207.47	210.05	205.47	207.88	210.29	206.51	204.7	209.17	208.11	206.74	207.37	207.13	205.67	210.21	208.6	208.08	208.75	209.37
202.31	200.29	199.95	200.19	200.47	194.77	198.88	200.95	200.33	203.28	201.31	200.32	202.56	202.76	200.08	201.11	199.46	198.15	198.01	200.84	202.59	200.02	201	196.21	198.59	201.72	202.18	198.93	204.5	198.42	195.64	202	199.49	200.94	200.28	198.1	203.33	199.05	202.26	200.34	199.01	200.53	203.39	199.57	200.51	198.16	203.59	198.73	202.04	198.39
213.11	211.18	210.7	211.4	212.87	211.13	209.32	214.19	213.21	210.59	213.58	212.75	211.92	213.23	210.25	211	212.03	211.59	214.55	211.23	212.11	213.05	212.63	210.45	211.29	212.15	214.57	213.82	209.35	212.72	209.87	209.32	212.45	212.85	213.76	206.88	212.08	212.53	208.9	212.88	213.72	210.51	212.97	212.33	209.34	211.04	211.85	212.5	214.79	212.99
209.26	206.37	208.3	207.66	207.89	208.34	207.23	210.49	210.48	211.98	209.28	210.9	210.04	206.35	207.44	207.67	209.02	208.94	209.6	207.69	210.83	208.62	206.7	207.38	206.95	210.07	208.78	206.61	207	211.83	211.31	208.5	206.71	209.38	207.73	209.42	205.95	210.03	210.06	205.99	207.89	207.41	210.04	212.47	207.63	207.24	207.53	205.96	206.92	207.15
203.36	209.46	208.85	209.51	204.07	203.18	205.09	205.55	205.23	207.38	207.85	203.8	205.17	211.12	207.25	209.55	204.34	206.29	204.37	206.96	208.26	208.25	210.71	207.71	208.4	204.62	207.91	203.26	203.57	206.98	207.62	205.59	205.58	205.15	206.29	207.61	207.74	208.09	204.58	206.87	207.11	205.43	207.35	207.19	207.6	206.63	204.73	207.05	202.84	204.4
201.74	203.01	203.14	204.64	203.67	203.92	199.6	201.88	205.88	202.19	202.16	203.82	204.16	203.33	203.62	206.61	204.64	205.11	201.72	203.78	203.45	207.9	202.78	204.27	205.38	204.55	201.82	201.8	203.83	199.7	200.96	206.47	203.93	204.8	199.67	203.89	205.89	202.97	202.42	202.19	205.7	203.45	208.04	203.26	206.03	200.8	200.55	204.58	203.06	202.15
200.33	199.98	197.17	202.01	200.8	196.82	202.76	201.64	200.11	200.05	198.12	199.4	200.93	197.2	200	199.1	198.66	202.29	199.91	201.49	196.66	196.36	199.86	199.13	199.76	201.79	200.27	201.41	198.9	198.04	200.04	197	195.52	197.76	200.73	198.53	199.75	198.94	198.86	202.28	197.34	201.71	197.86	198.94	197.14	200.5	195.83	199.98	199.46	198.66
216.53	219.27	217.58	215.41	216.17	216.72	216.51	214.99	215.38	218.91	215.12	218.36	215.86	217.66	216.33	218.9	213.79	218.2	215.98	218.32	216.55	218.12	217.7	217.89	216.8	216.64	218.38	219.13	216.75	214.57	215.84	217.25	215.24	215.49	220.29	214.59	214.34	214.71	217.62	220.11	215.98	217.78	216.92	216.7	215.85	219.55	219.36	214.85	216.26	219.36
203.99	208.39	206.63	206.94	206.08	204.86	210.32	208.8	206.19	208.44	208.6	209.76	204.1	211.41	206.98	209.92	206	209	206.3	209.23	207.13	208.14	206.64	208.25	209.11	205.45	208.91	208.36	208.77	206.42	208.84	206.39	205.75	209.16	208	209.84	208.47	208.96	206.89	207.46	208.25	208.79	204.85	210.21	208.8	208.49	205.85	206.33	207.97	206.44
212.63	211.48	212.09	213.49	210.72	216.63	215.38	215.28	215.37	211.47	211.28	215.07	211.52	211.55	212.2	208.74	211.26	213.05	212.94	210.2	214.66	212.09	212.76	210.5	215.3	214.82	215.12	207.68	210.51	216.4	211.68	211.64	211.24	211.11	214.79	211.86	213.8	213.19	212.04	212.98	212.36	212.39	211.65	212.85	209.48	212.65	211.98	214.33	213.59	214.34
212.55	212.22	212.02	211.95	215.13	214.26	212.69	213.05	213.36	212.76	214.62	211.95	214.54	213.19	215.08	212.19	213.41	213.47	213.55	212.4	216.1	209.34	212.91	213.18	213.9	216.51	213.55	213.86	212.66	212.13	213.12	210.54	212.32	213.47	213.67	214.49	212.07	214.89	212.08	209.78	211.67	212.12	217.37	210.87	212.86	212.48	211.05	217.74	212.83	210.74
195.07	196.22	194.78	192.07	194.9	194.25	192.23	194.77	193.69	197.04	194.68	197.07	194.11	194.86	195.63	193.71	192.93	193.18	195.77	195.95	196.2	195.27	195.97	198.78	196.39	192.6	195.2	195.84	193.51	192.18	196.78	193.23	194.62	192.84	196.32	193.25	193.62	194.67	195.42	196.68	193.83	192.88	193.58	196.67	196.8	195.45	194.47	196.32	197.52	197.88
208.52	208.72	209.18	208.58	208.7	209.02	211.51	210.61	209.21	209.86	207.17	207.09	211.82	209.31	208.01	207.41	209.44	207.2	211.44	209.05	208.46	209.42	208.72	212.17	207.64	210.16	210.63	209.1	207.33	209.3	209.18	208.25	208.67	208.21	205.35	210.19	210.18	207.44	211.62	210.19	210.59	213.66	209.59	206.02	213.29	211.67	213.45	209.48	208.91	209.17
211.63	208.74	210.93	213.21	211.69	210.89	211.02	208.98	215.08	208.24	210.62	207.23	211.43	214.09	210.76	211.23	212.74	207.75	212.68	212.53	209.29	208.89	212.32	213.55	212.58	212.19	211.46	210.41	210.31	210.75	211.06	208.45	210.87	212.68	215.11	210.4	213.55	211.14	210.86	209.91	212.92	209.55	210.63	213	210.8	208.83	208.01	213.5	211.77	211.5
216.31	217.03	212.43	214.9	219.97	216.31	217.16	217.23	218.28	214.53	218.51	220.4	217.89	218.15	214.72	219.56	218.87	216.5	216.7	217.25	215.13	218.39	218.17	215.98	215.92	217.4	216.25	220.78	216.22	221.82	218.08	215.31	217.03	218.44	218.5	218.47	217.13	219.68	219.79	214.36	220.19	217.59	217.37	217.37	221.11	215.11	217.8	220.11	220.95	220.57
207.57	203.65	203.05	204.15	203	202.81	201.72	205.36	202.85	201.17	202.43	204.66	203.01	203.95	202.86	204.54	205.33	201.76	202.35	201.32	206.32	204.8	204.89	203	203.23	201.7	202.41	201.66	201.43	207.39	202.91	205.45	202.25	203.18	206.37	202.82	201.53	204.6	203.9	204.42	201.51	203.65	202.76	203.79	202.47	206.27	204.7	207.03	201.75	204.13
195.54	198.43	197.69	198.96	198.63	202.44	200.49	203.07	200.26	200.34	200.72	199.74	200.15	196.54	199.74	202.65	199.5	201.93	197.64	202	200.93	199.35	201.56	198.25	198.49	199.5	200.33	198.4	205.02	201.44	202.37	201.9	200.01	202.94	203.95	203.71	198.57	200.58	196.39	199.56	197.03	198.4	200.65	200.8	200.65	200.47	201.11	201.65	199.07	198.46
210.01	208.69	210.37	211.23	209.53	214.63	210.2	207.41	212.8	210.47	208.86	209.63	208.74	213.28	209.67	212.19	208.09	209.96	209.07	209.79	208.56	207.62	209	207.06	209.65	210.48	207.25	207.01	209.08	206.92	207.27	209.65	208.54	207.53	207.63	210.85	206.96	206.98	205.21	208.15	209.22	210.76	207.36	211.66	208.31	208.77	210.18	208.47	210.27	202.96
206.05	205.52	206.54	205.34	207.25	206.41	205.07	207.42	206.37	204.98	204.23	207.91	208.4	203.78	203.27	205.41	208.68	208.64	210.22	204.74	208.32	206.85	209.39	204.06	209.11	204.78	207.52	205.75	210.41	206.81	204.57	208.2	204.8	208.08	205.62	205.96	207.41	206.05	205.73	205.59	208.09	207.8	208.5	207.08	207.23	205.79	205.41	205.87	206.89	206.9
214.48	210.79	213.07	213.97	210.58	215.87	216.07	209.72	214.14	214.89	209.71	210.22	211.88	210.5	214.82	209.63	211.1	210.52	209.16	212.29	210.79	211.17	215.8	212.36	212.7	213.28	210.29	215.27	211.84	213.59	209.15	209.72	210.42	211.39	212.85	213.18	212.54	212.42	210.51	214.13	214.42	211.49	210.51	213.34	211.23	215.95	212.46	213.14	212.81	213.94
218.34	215.54	217.63	218.6	222.73	220.86	216.09	217.33	218.93	217.63	217.57	218.37	219.6	217.23	220.35	220.95	216.74	216.87	217.61	218.32	218.51	213.96	216.51	220.33	221.44	216.63	215.54	220.23	218.02	217.04	220.82	216.59	214.47	219.5	218.25	217.04	217.41	216.83	217.53	217.84	216.7	218.97	215.2	218.54	217.09	218.78	220.88	220.12	214.75	218.59
208.55	212.87	212.13	209.49	211.11	214.68	214.7	211.79	211.51	214.72	209.91	209.34	213.05	209.54	211.37	211.76	210.59	210.01	209.68	213.05	211.81	212.56	211.24	209.38	213.84	207.14	213.76	213.49	211.77	211.97	213.79	210.73	207.58	209.32	209.1	208.97	211.81	211.63	208.2	208.08	210	213.53	213.59	210.29	210.7	214.09	210.71	214.52	213.47	212.75
213.48	212.77	211.21	210.04	212.81	214.77	213.94	215.19	209.9	212.6	209.62	211.63	212.96	213.08	215.65	214.77	213.01	217.01	216.88	209.66	211.25	214.19	213.38	214.07	214.75	213.1	214.7	212.91	215.5	215.57	214.17	215.36	212.98	215.19	214.51	212.88	214.76	212.33	215.06	212.69	212.7	214.6	213.23	215.32	212.79	213.75	215.24	213.81	213.14	215.03
193.18	196.76	197.61	194.59	196.32	196.49	195.72	194.77	192.38	194.38	193.4	194.84	195.74	196.1	194.14	194.86	194.64	193.06	194.36	196.32	201.6	194.24	193.93	197.26	196.23	194.55	195.55	193.86	196.7	194.24	194.61	194.92	196.03	191.51	193.3	198.14	197.22	196.48	193.68	196.07	197.64	195.58	196.72	194.14	194.41	194.86	195.33	194.59	194.09	195.75
203.62	204.74	200.53	204.99	207.65	204.44	204.36	203.25	207.24	204.59	205.05	202.38	204.9	202.68	204.56	207.42	201.42	203.91	203.77	203.86	205.12	205.05	202.44	204.36	203.88	204.07	201.82	202.92	203.35	203.88	205.08	204.94	203.46	204.62	203.34	202.04	202.74	207.3	205.16	203.75	204.32	203.03	202.3	203.04	204.56	203.12	202.6	205.6	202.04	207.16
218.23	217.45	215.27	218.99	216.56	218.31	217.99	214.63	218.55	218.79	218.65	218.48	216.5	215.31	216.05	216.83	218.9	218.56	218.28	217.55	215.3	219.23	216.23	217.04	217.12	219.17	216.75	217.99	215.87	220.11	219.53	219.65	218.5	216.96	218.54	219.17	217.61	218.62	217.6	215.52	216.28	221.84	218.37	218.52	217.29	218.54	217.77	218.91	220.4	217.91
219.18	216.55	219	221.57	221.26	216.26	216.97	218.15	217.89	218.99	217.3	218.49	220.33	219.79	216.51	219.87	218.45	216.84	216.09	216.05	218.95	219.36	218.27	217.1	219.39	217.09	217.04	218.42	217.29	217.4	218.03	213.1	218.28	217.11	216.38	218.77	221.11	217.78	217.11	217.3	217.19	218	215.24	219.7	218.23	221.67	216.69	218.58	219	220.65
212.39	215.44	211.45	212.14	211.92	210.13	210.72	209.95	210.85	212.17	209.31	214.43	211.52	209.1	211.46	211.28	212.66	212.98	206.85	210.96	213.08	215.46	208.88	212.28	209.71	215.85	211.25	211.36	208.92	213.59	212.08	213.05	210.14	210.61	208.47	213.06	212.6	211.47	211.29	215.29	211.36	212.46	213.53	213.95	211.59	213.8	213.07	208.47	211.7	212.82
208.71	205.09	207.47	203.67	199.91	202.84	204.08	206.54	203.5	202.06	201.95	202.77	204.13	203.66	204.68	204.16	204.22	202.92	206.31	204.05	202.43	203.04	204.88	205.44	205.04	206.93	208.08	205.71	202.83	203.77	204.03	203.58	206.71	204.5	203.78	204.33	204.2	202.9	203.38	204.18	202.5	203.74	202.57	205.2	203.07	204.32	206.97	205.97	203.32	203.21
203.37	202.97	197.87	204.87	203.03	204.77	204.86	204.58	202.55	206.02	202.93	205.03	202.05	203.49	203.28	200.32	204.64	200.91	204.07	202.85	205.84	203.47	206.73	206.37	200.19	200.11	204.5	201.79	204.6	204.06	204.97	203.07	203.37	204.55	200.53	204.17	204.44	204.37	203.06	206.56	203.95	202.51	206.65	204.9	205.14	204.68	203.87	203.5	202.83	202.64
200.08	203.06	202.11	200.59	203.49	201.79	202.66	202.29	203.73	204.12	203.12	202.43	204.14	203.2	202.66	205.37	201.92	200.61	202.68	205	205.76	203.17	204.8	206.44	202.16	201.58	205.33	206.37	201.02	203.64	200.68	202.6	201.12	205.65	202.4	202.77	203.85	199.28	203.5	202.32	204.92	202.56	205.37	201.43	202.64	205.3	202.45	203.79	204.42	204.66
209.56	208.38	206.13	207.77	207.7	210.06	208.89	208.7	203.65	209.11	205.99	206.35	208.45	207.67	209.55	206.53	208.88	209.17	207.48	207.43	210.72	206.23	205.93	206.05	207.61	207.24	207.5	207.59	209.95	207.72	206.83	209.15	210.74	208.07	208.2	209.24	208.61	207.33	209.88	211.62	206.88	205.79	208.93	207.57	207.1	208.52	207.81	205.02	209.67	210.32
219.49	218.8	214.79	217.74	216.91	217.41	217.31	217.48	218.31	219.53	218.38	219.65	218.15	217.28	218.32	217.94	217.43	214.98	218.19	217.55	220.56	217.91	218.45	214.77	216.18	218.62	218.81	217.69	218.65	217.25	218.42	218.09	218.36	216.75	218.67	216.76	218.81	217.79	217.57	217.69	219.34	218.36	216.62	215.36	221.94	219.8	219.52	220.02	219.09	219.5
205.58	204.05	206.95	202.24	204.44	206.86	203.43	205.59	204.19	205.24	203.35	204.11	205.25	205.99	205.5	200.42	205.44	206.76	202.93	203.32	204.72	201.27	204.16	208.26	203.78	206.12	204.75	205.43	208.89	200.65	204.86	206.89	203.7	203.61	200.75	205.51	204.64	205.63	205.1	205.99	203.5	206.51	202.07	208.89	205.85	206.8	205.05	202.8	204.12	202.26
207.97	209.29	209.04	209.04	210.13	211.77	212.94	211.6	211.99	212.95	212.98	211.21	211.99	213.44	213.38	211.15	212.21	212.99	211.56	211.3	210.16	210.94	212.77	213.84	209.74	207.69	214.25	210.91	209.06	208.97	211.7	212.56	211.84	209.59	212.2	209.6	210.98	209.1	210.28	211.09	212.63	211.07	210.98	210.82	214.08	209.36	212.19	209.09	214.92	211.78
207.54	208.2	209.31	208.99	206.43	206.66	208.71	205.74	207.79	207.08	206.79	205.07	210.46	202.54	209.45	208.61	209.86	207.44	211.45	210.11	207.08	208.38	207.97	206.36	206.9	203.73	210.15	206.23	203.83	206.8	207.2	207.54	207.38	208.1	207.26	208.3	208.32	209.55	210.25	207.59	206.07	205.36	208.95	205	207.03	209.34	207.88	205.76	208.81	206.01
209.4	214.06	212.27	211.39	212.29	210.92	210.25	210.03	209.66	213.35	212.9	215.65	211.9	214.49	214.2	210.58	214.39	210.08	212.56	210.96	211.93	213.6	209.48	209.25	212.01	214.04	209.33	209.24	209.99	213.35	211.44	212.45	212.29	211.62	212.96	211.98	211.61	211	214.2	214.52	211.31	212.63	211.7	210.59	212.52	211.46	213.04	211.78	210.24	212.79
213.14	210.81	214.58	214.24	213.02	214.09	214.68	209.48	212.76	215.54	208.37	211.37	213.12	212.43	211.96	211.42	210.46	211.96	215.87	212.21	215.25	214.91	213.74	209.68	208.89	211.62	213.71	211.95	213.94	209.19	213.81	213.86	211.7	213.36	210.32	212.28	213.22	212.13	215.82	212.67	210.74	212.99	214.39	210.72	212.89	210.97	212.27	211.11	213.65	215.05
216.5	216.86	215.6	216.38	216.3	214.87	216.64	216.54	213.44	219.93	216.52	217.35	217.03	221.54	217.68	220.58	216.64	216.83	220.59	216.74	218.68	217.82	216.99	220.45	219.18	213.87	218.41	217.43	214.47	222.28	218.34	215	218.27	217.08	217.98	217.45	213.13	216.13	215.62	217.24	215.3	218.98	218.52	215.71	217.1	219.5	218.97	214.55	217.95	217.1
208.25	210.5	210.33	211.25	210.92	210.22	208.58	209.41	206.05	207.85	209.53	208	211.62	207.08	205.44	211.87	210.97	208.02	209.49	208.7	209.6	211.25	207.39	207.6	211.09	208.52	211.78	204.98	207.44	208.34	207.97	208.2	210.24	212.01	205.32	208.6	211.32	206.91	210.22	209.21	209.89	208.74	207.37	210.49	209.08	210.65	206.79	209.12	206.4	209.6
215.87	216.35	215.36	216.81	216.21	220.66	216.68	216.55	217.25	217.17	213.8	215.26	218.17	218.49	215.79	214.21	216.5	220.49	218.17	215.66	217.74	220.26	213.62	217.98	218.99	217.23	218.29	219.23	216.15	218.87	217.23	217.25	216.31	215.63	214.98	218.57	218.36	219.86	215.91	216.92	215.7	217.94	215.89	217.95	216.64	217.71	216.14	214.63	218.1	214.59
207.93	207.91	209.83	207.88	211.06	208.41	208.86	208.63	209.55	210.41	210.33	209.32	208.34	208.82	205.75	210.22	208.82	208.22	206.39	207.91	211.33	208.25	210.67	210.23	207.75	207.18	210.54	208.64	208.74	206.76	210.39	207.08	207.54	207.51	207.39	209.36	207.52	206.8	205.43	208.61	207.59	210.46	206.89	210.29	207.23	207.81	207.26	206.63	209.77	209.24
208.22	209.17	209.41	212.66	209.82	213.66	210.3	210.38	210.84	210.01	212.81	209.52	210.88	214.81	212.44	209.99	208.29	208.8	214.66	212.48	210.03	212.9	209.56	210.82	210.24	211.95	213.99	214.47	211.66	212.01	211.31	212.9	211.03	210.56	215.11	214.08	213.59	212.89	211.78	214.6	212.24	211.99	212.1	209.72	211.6	210.56	212.78	214.22	212.05	214.63
210.64	206.69	209.8	209.08	210.4	208.61	205.08	207.66	204.39	210.21	210.32	210.73	206.6	209.71	208.07	210.46	207	208.53	213.06	210.06	211.32	206.85	210.8	207.45	208.1	208.78	205.76	207.69	208.45	209.71	209.77	209.07	207.59	208.7	209.28	207.09	209.38	210.67	210.24	210.36	207.06	206.58	209.17	206.9	206.81	206.73	207.88	209.76	210.75	208.75
207.22	208.51	209.07	206.33	207.99	205.81	205.1	209.39	204.84	207.96	207.82	205.96	208.23	206.61	208.32	206.72	211.2	204.7	204.75	211.49	209.63	209.58	209.1	206.68	210.29	207.91	205.36	208.4	205.83	206.97	205.55	209.69	208.2	208.03	205.71	209.81	205.3	207.04	208.67	208.28	207.44	210.54	206.29	205.7	205.8	207.33	203.65	205.09	209.22	208.02
200.34	201.14	206.1	205.16	203.41	201.68	202.83	203.16	202.54	201.07	204.49	204.55	200.49	202.19	201.92	204.93	204.82	204.02	202.5	206.61	202.97	204.4	203.14	204.97	200.38	202.41	206.26	201.52	202.09	202.04	202.45	203.72	200.03	203.8	206.09	204.29	203.65	201.24	204.15	205.5	202.09	207.53	202.81	202.74	203.45	204.71	202.19	205.51	203.34	203.49
216.8	217.99	218.43	217.43	216.36	218.57	218.68	213.88	216.31	215.2	217.75	215.2	216.17	216.05	216.25	215.05	215.9	215.86	218.15	217.51	215.08	218.25	216.13	216.25	214.45	217.09	217.51	216.9	216.31	218.2	217.23	217.92	216.45	220.07	216.7	214.86	217.78	217.79	216.88	218.51	216.28	215.52	214.26	217.66	219.44	216.23	215.63	216.85	218.1	220.2
213.67	213.75	212.67	210.38	209.32	211.5	211.66	212.13	212.88	212.97	211.47	212.66	212.19	214.74	213.19	208.67	212.55	212.73	207.37	209.25	210.72	209.84	213.42	212.62	212.1	215.63	210.87	212.33	212.18	212.21	210.26	211.94	212.75	211.33	212.1	211.82	212.7	213.64	212.49	209.54	209.14	210.8	210.4	210.38	211.04	213.91	211.07	211.61	212.15	212.83
214.8	216.59	216.89	218.96	217.4	215.44	218.58	214.27	220.49	217.38	216.05	218.21	214.25	218.83	217.92	219.58	218.74	215.31	215.8	214.5	214.34	217.58	217.98	219.22	218.32	215.43	213.91	214.47	216.24	215.01	218.89	219.25	217.03	216.5	216.01	213.83	215.96	216.23	213.64	217.26	217.18	215.47	218.46	216.8	215.58	216.54	215.87	217.6	216.4	218.01
194.52	195.67	194.47	196.53	195.17	195.55	193.34	194.01	196.28	191.53	195.18	195.17	196.83	196.46	195.5	197.32	195.13	194.79	197.57	195.01	195.48	195.67	195.81	197.88	195.03	197.19	195.57	194.53	195.43	198.3	193.38	192.73	195.59	197.74	196.24	194.76	195.82	191.69	196.54	195.96	196.55	191.76	198.08	197.45	196.12	195.07	192.94	195.72	196.31	195.15
210.29	215.5	211.89	209.74	213.03	212.04	208.77	212.78	209.98	211.72	209.83	210.62	213.84	210.36	214.79	211.71	213.02	212.12	210.3	210.08	209.6	214.35	213.02	213.03	207.97	212.9	215.93	209.34	212.98	213.94	211.08	210.08	214.48	210.8	206.69	212.45	211.31	208.78	214.12	214.69	212.25	211.64	214.23	214.17	210.87	209.42	211.26	210.78	213.36	209.48
207.61	209.52	208.22	209.16	211.48	207.62	209.93	211.09	207.75	209.91	209.32	210.01	208.75	208.11	206.8	209.98	211.11	208.19	207.3	208.27	208.36	208.77	207.99	207.84	210.54	205.45	208.61	208.54	211	208.97	209.5	207.83	208.01	208.75	207.27	211.27	209.14	211.58	208.77	205.09	210.23	206.74	211.77	206.78	210.56	209.78	207.31	206.78	212.94	208.4
208.22	210.36	208.71	208.67	208.27	208.6	212.77	209	210.81	208.17	212.49	212.06	210.2	209.87	210.19	212.44	209.67	211.26	210.91	210.69	210.82	209.96	208.91	208.33	210.9	210.61	209.61	208.88	211.72	210.85	210.19	211.36	212.16	211.72	208.47	210.76	211.37	209.71	209.94	210.53	207.31	210.24	211.87	210.18	208.47	211.93	209.53	210.7	209.29	209.72
199.69	198.04	199.92	199.15	200.56	202.2	201.98	198.6	198.97	200.03	200.17	196.61	202.89	198.7	200.4	199.53	200.27	197.53	201.09	202.88	200.92	201.72	200.34	199.51	201.42	202.26	199.65	201.69	200.51	200.1	199.03	198.13	203.54	198.62	196.34	200.69	201.65	202.21	201.27	200.79	199.57	199.57	197.58	200.77	199.52	199.83	199.87	199.63	200.34	197.55
207.1	209.28	205.69	210.53	210.56	210.15	210.71	210.38	210.07	206.81	206.57	209.5	209.36	207.85	206.03	206.44	209.41	207.03	209.6	211.17	210.89	205.44	207.27	209.52	207.63	210.39	208.88	212.78	208.16	206.09	212.01	210.47	210.84	210.45	209.58	207.42	211.62	210	209.04	209.36	208.82	211.03	207.73	210.59	209.72	209.23	208.97	209.18	208.17	211.37
213.87	211.41	211.67	211.42	213.26	215.81	211.37	214.09	213.83	213.93	213.72	213.44	214.34	211.28	212.91	213.12	214	211.18	208.67	214.72	212.24	213.76	208.35	214.73	213.15	212.19	210.76	210.22	213.4	210.66	212.44	214.9	211.06	210.39	210.61	208.23	212.03	213.06	210.27	216.83	212.82	211.67	212.27	211.84	213.34	212.5	210.8	211.54	210.45	213.37
215.37	217.31	216.37	214.99	214.9	213.13	218.77	218.41	220.01	216.34	218.88	217.47	216.9	217.48	217.94	215.39	215.36	214.15	216.54	216.16	218.05	215.5	216.48	216.24	213.74	217.79	217.77	218.51	216.8	220.89	214.95	218.31	212.82	217.82	215.93	216.78	219.45	216.23	215.23	214.96	216.38	214.39	219.25	218.06	217.7	213.6	215.81	216.49	214.49	214.76
218.73	217.75	218.21	220.45	217.27	218.8	217.63	218.12	218.01	217.57	218.27	215.81	218.08	216.79	218.15	217.46	216.97	219.24	219.3	219.41	215.3	215.41	216.48	216.35	219.39	216.76	220.47	218.76	215.47	220.86	215.14	218.84	216.73	216.71	218.46	215.27	219.17	215.91	218.38	215.87	218.37	216.36	222.37	219.46	217.07	218.35	218.6	216.71	218.86	215.9
205.91	207.34	205.28	206.37	203.11	205.97	205.45	209.71	208.9	206.03	207.84	207.95	206.72	207.82	210.38	209.28	206.76	204.62	205.96	206.14	206.48	205.46	207.25	204.25	209.8	208.62	206.45	204.96	208.43	206.26	206.01	206.89	207.26	206.86	207.54	205.86	206.47	205	203.03	207.29	207.15	208.58	206.08	208.45	209.3	207.07	203.72	206.78	207.12	206.35
206.44	203.82	204.26	198.86	200.71	200.34	200.54	198.91	202.39	200.1	202.57	200.64	201.51	201.91	204.52	203.31	201.69	204.83	201.96	202.72	202.13	201.54	205.68	202.96	199.9	200.86	203.91	205.43	202.27	203.96	202.1	200.13	199.17	202.66	200.06	198.83	203.75	200.05	202.35	204.37	201.22	202.18	205.75	203.09	201.96	202.86	200.13	200.9	203.04	200.99
211.77	209.09	214.58	211.84	213.38	212.6	212.99	215.67	213.02	212.3	212.39	211.5	212.44	211.06	213.9	213.06	211.74	215.41	213.72	213.14	206.36	209.9	209.58	213.84	209.57	209.68	211.82	211.14	207.3	208.67	208.4	214.4	209.44	208.65	210.01	211.81	210.85	211.49	208.84	213.04	213.85	213.34	214.66	211.15	213.61	209.84	212.54	206.74	210.93	210.68
206.81	209.41	208.94	206.6	209.53	209.46	209.66	205.98	208.98	209.89	205.99	208.45	211.72	207.33	209.18	208.95	211.16	207.44	209.95	208.29	208.49	206.37	206.68	207.14	209.53	207.27	211.52	208.85	208.32	207.74	207.6	210.22	208.31	210.58	207.1	206.55	208.43	208.35	206.81	214.05	206.65	208.21	208.32	208.23	206.94	209.76	205.84	210.36	210.96	209.72
202.95	198.49	204.29	203.46	204.68	204.24	204.88	204.07	203.91	201.39	203.74	205.25	204.59	202.38	201.48	205.28	204.91	203.25	206.02	206.26	205.74	202.82	204.94	203.04	202.65	203.53	203.07	206.04	206.93	202.64	204.13	203.53	200.83	201.52	201.51	202.18	203.59	201.93	202.5	204.23	202.96	204.67	200.82	206.34	205.93	203.35	204.84	202.86	204.69	201.37
202.52	203.53	205.46	202.37	201.2	204.02	202.44	204.9	202.2	200.92	199.73	202.54	199.76	200.79	202.89	202.03	204.36	202.88	204.08	201.46	204.19	205.21	202.98	202.22	200.27	200.39	200.97	202.52	201.22	203.52	205.46	202.25	202.34	200.67	202.12	202.49	204.77	202.88	200.1	203.84	204.47	207.13	198.93	204.29	203.62	205.6	201.83	205.63	202.78	201.96
210.64	209.2	208.5	207.58	205.05	206.67	207.05	208.36	205.82	209.77	207.38	207.71	210.23	206.87	209.54	208.63	208.88	206.85	208.56	207.8	207.48	208.78	209.9	213.16	210.49	211.84	210.04	209.15	208.77	208.13	207.76	206.75	205.84	212.49	209.17	210.02	209.11	209.51	208.74	206.41	209.89	210.38	211.4	206.61	207.57	208.43	210.26	206.43	209.08	204.89
198.78	200.46	198.53	196.38	196.14	198.34	198.31	198.33	195.82	197.39	197.02	198.37	195.13	196.49	195.24	200.75	201.22	198.18	193.66	198.9	201.37	199.68	198.27	196.04	201.52	197.14	198.63	200.01	201.07	198.72	197.05	196.95	197.34	198.47	196.77	199.21	199.59	196.25	198.61	194.47	198.66	198.29	195.34	197.08	198.51	199.55	198.61	197.86	195.41	197.97
198.57	200.23	202.89	199.65	203.18	199.46	201.44	200.74	200.24	199.78	201.27	200.17	201.89	197.8	199.51	199.55	200.99	203.32	198.27	199.37	196.95	202.71	201.77	197.45	200.66	200.19	199.35	198.73	199.06	201.19	203.34	201.85	201.12	201.44	200.39	200.88	200.11	198.19	199.72	197.18	198.82	198.18	202.02	198.74	200.18	201.11	202.38	203.68	200.26	198.98
209.05	209.97	211.87	211.15	208.63	210.39	210.65	209.89	209.35	212.09	211.84	210.03	209.28	210.19	213.54	207.94	207.16	210.65	211.28	211.47	208.74	209.65	207.98	209.44	209.05	210.24	210.02	212.51	205.88	211.37	211.77	211.56	211.56	212.03	208.17	209.21	208.19	211.33	211.85	210.04	207.71	209.69	211.08	206.91	210.47	206.77	209.04	210.67	209.88	210.07
209.43	206.53	209.63	207.86	208.96	207.05	209.74	206.31	207.12	208.66	209.53	208.2	205.82	212.93	210.46	206.72	210.38	209.07	209.61	210.14	210.2	206.65	206.57	211.04	210.53	207.63	207.47	209.12	210.62	208.28	208.63	208.06	210.62	207.24	205.8	209.96	207.88	207.77	210.62	206.94	207.61	210.64	208.39	207.86	208.15	211.64	209.46	209.44	203.88	208.25
199.18	200.5	196.81	200.34	200.16	198.44	202.8	198.14	200.72	197.11	201.74	199.48	203.61	201.17	202.7	203.52	203.31	201.15	201.54	201.04	201.71	203.01	200.81	202.68	202.04	201.94	199.12	201.02	196.91	199.93	202.99	204.86	197.91	199.96	200.9	203.49	202	203.29	196.97	199.47	201.49	197.93	197.11	202.49	199.68	198.61	200.24	204.14	198.63	201.44
206.76	210.19	209.63	210.17	209.59	211.8	211.32	206.62	207.06	210.74	208.37	207.34	208.4	209.3	204.56	207.73	212.55	210.24	209.12	209.99	209.94	206.72	205.87	209.2	208.27	207.14	212.37	210.89	208.98	208.05	211.37	207	210.43	209.14	209.99	207.39	206.24	204.33	207.68	210.2	208.72	210.48	209.42	209.38	210.99	207.5	207.42	207.38	208.35	207.72
203.5	201.96	203.5	204.77	204.39	202.84	203.86	206.63	205.97	204.56	202.25	202.91	202.86	199.92	202.12	202.52	206.04	204.24	202.6	203.26	201.52	201.67	202.6	203.1	201.74	204.77	200.47	200.99	202.88	204.02	201.54	201.67	205.16	204.46	199.05	201.31	202.23	203.85	203.71	203.1	202.45	201.49	205.61	205.2	201.73	201.16	200.86	205.46	203.94	201.12
205.36	210.56	211.46	210.54	207.67	210	207.66	208.76	210.21	208.31	206.25	210.94	208.49	209.54	205.12	204.58	208.5	210.57	208.3	210.46	211.67	207.42	207.44	210.21	206.28	207.03	208.99	209.45	205.37	207.46	208.34	207.61	208.82	210.23	205.93	208.95	210.71	208.68	209.12	208.24	209.27	207.71	205.91	206.92	208.41	209.53	209.68	207.65	209.48	207.8
205.85	207.72	205.5	207.5	211.77	210.12	208.11	207.03	207.94	203.74	206	206.55	210.05	208.31	209.76	207.53	208.08	209.1	207.62	206.92	207.26	209.5	211.21	209.18	210.78	209.26	206.36	209.57	206.23	209.68	206.43	210.81	208.21	210.49	209.71	206.96	208.41	207.7	207.29	210.68	209.05	211.12	210.29	208.9	206.66	208.42	211.23	207.55	210.9	206.97
202.23	202.44	203.43	205.22	202.37	202.64	201.42	203.27	202.27	203.55	202.44	201.28	203.85	203.26	202.71	206.88	202.96	203.76	202.67	203.52	204.03	202.65	203.1	202.57	202.76	201.93	198.19	203.95	203.08	202.42	203.61	201.81	200.74	201.24	201.77	202.02	203.06	203.93	201.9	202.11	199.6	203.88	203.37	200.43	204.52	202.14	203.1	203.32	204.86	199.37
205.13	201.45	205.62	201.28	200.34	202.19	202.86	203.53	203.65	203.99	207.38	204.34	201.52	200.67	201.95	203.79	203.38	200.03	201.82	204.93	203.71	199.79	201.82	201.45	204.45	203.54	202.9	203.08	201.81	202.56	200.63	202.65	199.58	203.78	201.63	201.54	201.03	201.97	198.95	201.17	203.33	200.28	200.88	201.69	200.13	204.91	203.14	203.88	201.33	203.26
217.33	214.31	219.08	218.45	217.27	219.08	217.19	214.55	214.32	217.68	217.32	214.62	216.46	214.77	215.91	218.86	218.13	216.61	213.96	218.77	217.87	216.94	215.42	218.98	218.88	220.3	215.47	218.74	217.17	215.09	217.36	216.41	214.47	218.34	216.88	217.22	217.04	216.83	216	213.65	216.77	213.69	216.91	217.89	214.12	212.73	217.55	215.4	216.79	212.91
194.55	193.93	193.67	193.29	192	194.83	192.86	194.9	192.09	195.2	192.67	193.78	193.7	194.52	194.29	195.48	192.39	193.83	196.69	194.24	195.81	192.74	195.61	194.31	197.21	195.21	192.24	193.36	192.5	196.57	195.93	195.79	196.25	191.31	193.02	192.17	193.06	192.97	194.28	198.07	195.77	194.45	193.74	197.17	192.96	194.45	196.85	196.18	195.08	190.64
215.98	218.27	214.32	214.65	216.75	216.3	217.75	215.28	217.81	219.19	214.08	218.65	214.9	216.67	219.15	214.33	216.1	217.17	217.65	217.03	216.46	215.13	218.11	216.03	213.97	217.38	214.99	219.98	215.04	216.73	218.14	218.8	218.26	213.9	217.04	218.46	213.22	218.04	216.05	218.35	219.18	217.42	216.7	218.28	217.52	216.41	218.77	217.84	218.98	217.98
208.65	209.6	208.92	210.55	208.25	207.11	207.08	209.45	206.57	207.15	206.64	205.72	212.56	209.92	207.59	210.5	208.02	208.95	206.39	206.52	210.44	213.53	207.14	208.47	209.49	206.68	206.69	207.47	207.91	208.3	207.91	207.2	207.17	209.15	206.2	208.69	209.12	207.59	208.58	209.33	212.5	208.5	209.02	210.16	211.03	208.62	208.28	206.96	208.73	209.52
199.42	199	197.94	196.47	201.56	202.19	201.57	198.87	200.74	201.9	200.37	196.95	200.47	201.89	196.79	201.26	195.55	202.42	200.19	201.04	198.71	199.33	199.62	201.26	202.32	200.04	197.87	198.31	199.06	197.83	197.45	199.39	198.51	197.88	200.42	203.25	202	200.46	200.97	202.52	198.79	200.53	195.73	198.04	199.85	200.58	197.75	202.7	200.73	198.56
214.24	212.18	214.1	211.13	214.1	212.87	212.86	211.74	208.94	209.68	211.71	213.28	212.97	208.06	210.25	211.45	212.14	211.2	210.79	214.62	213.52	211.66	212.2	212.97	208.19	211.22	209.77	211.48	212.54	211.35	212.77	213.53	212.82	212.38	209.49	213.09	209.54	209.26	211.41	213.01	213.66	215.22	208.68	213.5	211.74	210.15	210.78	210.82	210.79	210.05
209.32	205.51	208.94	212.01	212.86	210.29	209.72	205.03	208.95	206.98	207.34	210.68	209.83	210.72	209.86	208.04	209.54	209.37	209.89	208.06	205.78	210.32	209.17	209.74	207.53	209.83	210.84	206.15	209.74	209.42	205.01	210.74	210.56	206.66	207.51	208.57	207.89	209.33	207.22	207.13	210.25	210.28	208.45	213.33	206.63	206.4	208.78	209.1	207.49	210.08
216.47	218.81	217.02	219.47	219.97	219.53	216.25	220.46	221.1	218.73	218.32	221.23	219.8	218.38	220.6	218.45	216.76	219.25	218.45	217.15	218.59	216.14	219.62	220.59	219.89	219.7	214.92	216.42	220.92	217.69	219.5	216.33	217.88	218.16	215.65	219.62	216.6	217.76	220.31	218.86	215.69	215.42	217.57	217.38	219.96	218.1	218.65	214.26	218.04	220.15
214.44	215.48	212.44	211.64	214.71	214.6	216.14	214.91	214.61	210.49	214.69	212.46	212.97	212.67	212.38	213.76	209.69	211.88	212.13	211.08	211.06	214.75	212.58	212.75	208.85	213.08	211.66	213.77	214.86	213.04	209.98	215.05	212.8	213.74	211.88	214.57	210.49	211.83	214.69	216.52	217.14	213.03	212.7	213.98	212.42	209.46	210.63	212.86	211.64	211.89
219.15	215.75	214.45	218.78	214.18	217.32	218.73	215.82	213.57	218.1	218.22	217.19	216.66	220.03	218.22	218.07	220.34	212.82	216.14	215.79	218.17	216.49	218.69	216.53	220.38	216.67	215.28	219.8	218.54	216.27	214.65	220.42	216.59	210.97	218.46	214.73	217.79	216.17	216.22	212.54	214.74	218.62	216.23	215.59	219.53	216.19	217.91	214.87	218.01	219.43
210.96	210.16	212.18	210.69	210.88	210.51	211.66	208.99	209.82	206.53	209.45	212.02	211.81	211.04	209.7	207.84	211.86	211.01	209.33	209.39	208.93	209.51	208.7	209.48	208.48	209.83	209.23	208.94	206.04	208.11	209.08	212.12	211.26	209.79	210.47	210.56	209.67	208.99	209.71	212.9	210.02	209.08	213.51	209.51	206.62	209.66	209.04	209.71	210.8	207.19
204.76	204.53	205.61	205.48	203.98	207.44	204.68	203.37	204.64	205.71	203.96	204.66	203.14	206.23	205.73	205.52	205.52	205.69	203.39	206.59	203.11	202.9	204.93	206.48	204.51	202.33	202.64	205.92	205.82	200.06	205	206.11	202.93	206.69	204.27	205.19	207.24	200.91	205.02	207.26	204.56	210.02	205.44	207.92	201.88	204.47	206.54	201.65	209.85	203.57
219.47	216.88	218.81	217.02	215.66	214.3	217.07	217.84	217.29	215.69	215.41	221.16	216.48	218.47	217.87	217.85	216.27	217.18	215.34	219.33	218.53	217.03	215.37	217.58	216.11	219.2	216.42	215.62	214.72	219.48	218.04	217.2	216.42	216.13	220.4	216.6	218.2	219.15	217.84	216.75	215.99	217.44	218.87	217.84	218.09	215.95	219.81	217.01	215.42	215.08
210.23	209.53	207.49	211.18	210.59	208.6	213.65	209.38	207.89	208.27	209.62	212.31	209.38	211.26	209.62	209.71	210.06	208.3	209.56	210.06	206.61	212.73	206.82	209.12	207.66	211.11	210.52	208.08	210.79	211.89	209.72	209.79	212.57	207.16	207	209.98	209.68	210.67	209.27	205.2	210.95	209.85	206.91	210.75	210.52	208.37	208.64	211.53	211.78	210.05
208.21	207.55	210.52	211.56	206.13	209.52	209.55	208.08	211.46	207.71	206.63	208.59	208.24	207.43	208.93	212.19	209.62	209.21	208.18	207.08	207.88	209	207.5	207.63	212.91	209.65	208.19	214.08	205.24	207.61	206.42	209.8	209.59	207.87	210.53	209.71	209.23	210.29	209.87	210.33	210.76	207.65	208.37	207	209.42	206.22	207.59	205.7	208.19	207.85
205.11	207.19	209.34	208.46	205.16	206.82	208.71	208.83	210.03	208.08	208.01	208.81	207.68	207.29	205.48	207.75	208.16	206.47	210.12	210.02	207.82	208.44	205.91	208.84	205.19	206.36	207.09	207.54	208.16	208.57	209.1	211.54	206.91	202.75	207.4	208.01	207.67	209.84	208.35	211.82	209.21	207.83	207.16	210.4	206.6	205.59	207.34	208.35	206.82	211.14
210.44	212.87	212.64	215.8	211.38	210.78	214.61	212.62	208.83	209.77	212.55	210.28	214.4	214.6	211.57	211.63	214.61	212.62	213.09	212.16	215.53	211.71	212.59	212.25	210.56	211.88	210.47	208.38	212.57	212.36	213.98	216.18	212.92	211.32	210.51	216.19	212.69	215.69	214.23	213.67	213.32	209.97	213.88	211.19	214.7	213.08	212.48	210.81	214.3	213.12
214.82	218.55	220.13	215.66	217.25	218.2	220.64	220.08	218.04	215.92	217.67	218.11	217.71	219.94	214.8	217.76	217.3	215.5	215.96	220.26	216.61	217.64	217.42	219.16	216.8	216.75	218.66	219.09	216.95	218.38	217.12	216.37	219.42	214.77	217.58	220.2	219.8	216.16	220.81	216.08	218.21	218.75	217.9	215.81	218.47	218.88	215.25	219.97	217.74	216.89
204.24	203.12	205.94	201.94	204.15	201.84	207.71	206.6	204.71	202.58	204.89	207.04	204.75	202.71	203.66	205.69	208.64	202.59	207.08	203.58	203.37	204.65	208.01	203.15	204.12	202.62	202.07	205.18	203.24	206.54	207.67	202.64	206.38	206.96	206.58	206.75	208.53	206.06	207.73	205.77	205.32	206.84	206.41	201.9	205.46	207.52	209	206.16	203.85	205.38
204.75	207.85	202.68	207.01	205.45	205.72	204.93	205.22	208.24	206.72	208.22	204.83	209.08	206.71	203.95	203.27	209.82	206.15	206.17	209.61	205.15	210.28	202.78	202.96	205.19	207.48	206.95	204.83	203.24	206.32	209.62	204.77	205.17	206.53	204.97	204.88	207.62	205.61	209.19	205.6	208.08	204.82	206.69	208.92	207.23	209.37	207.91	205.14	206.93	207.55
215.61	220.67	217.32	216.81	215.21	215.57	217.38	218.35	216.36	220.06	216.76	217.79	216.48	218.92	218.27	215.76	214.23	219.84	215.4	218.53	218.08	216.35	218.19	216.96	220.48	218.73	219.52	217.57	216.95	215.23	215.98	216.35	220.13	219.56	222.24	218.54	217.86	217.61	218.55	215.95	221.1	217.93	215.15	218.43	216.39	219.13	219.28	215.53	219.64	215.25
209.44	209.55	211.36	207.43	208.03	210	208.53	211.39	210.17	207.99	206.14	207.32	210.47	208	209.28	209.75	211.81	208.38	210.05	208.29	208.48	209.55	209.94	208.43	209.9	209.76	206.42	207.04	208.78	206.76	208.62	209.11	207.1	205.41	205.25	208.68	206.05	209.32	208.6	209.49	209.26	207.73	209.43	211.4	210.25	208.19	210.72	210.46	206.71	211.64
214.53	213.51	208.78	210.96	212.74	212.19	212.76	212.34	216.38	216.37	213.17	213.58	211.29	212.62	214.81	212.87	213.48	216.54	214.69	214.93	212.46	211.57	213.14	214.76	211.73	213.88	213.34	212.6	214.1	210.22	216.17	212.78	211.31	213.14	213.3	217.04	214.68	211.52	215.63	210.29	212.84	214.18	213.3	212.25	210.93	213.32	213.29	214.79	212.46	213.32
211.08	210.63	206.79	209.65	207.4	205.07	209.79	211.33	206.73	210.9	207.38	210.44	210.44	210.48	208.37	209.03	210.08	209.98	211.4	209.4	208.71	209.05	213.07	209.35	206.66	211.4	211.18	212.29	211.32	210.33	208.97	210.49	207.1	210.11	212.01	209.8	209.6	211.43	207.3	211.27	208.3	211.87	209.2	208.85	208.05	211.01	209.79	210.89	209.41	206.79
207.97	215.25	211.05	206.35	209.37	210.36	206.03	211.69	212.01	208.17	209.82	209.57	208.61	208.18	210.11	210.32	209.91	209.7	212.83	209.57	209.07	211.67	209	208.75	212.29	211.68	210.13	204.98	209.6	209.2	207.93	207.18	208.75	208.83	210.85	210.63	210.57	210.11	209.61	210.82	210.32	209.3	211.24	209.29	208.57	208.47	207.79	209.91	208.43	208.98
209.81	205.34	207.82	207.33	208.9	205.46	208.54	203.77	209.32	207.64	209.71	205.86	208.68	208.3	207.54	206	207.13	204.83	206.78	210.02	208.41	207.87	208.71	205.94	209.13	208.11	206.3	203.17	208.66	207.02	208.29	209.29	205.57	208.65	209.49	209.44	206.68	205.71	206.53	205.48	211.24	210.9	206.15	207.47	207.43	205.29	206.21	207.2	205.93	206.18
205.73	200.85	205.3	201.45	206.96	206.49	206.79	202.48	205.71	202.61	206.26	202.86	204.54	203.82	202.29	206.42	204.26	206.41	202.61	203.75	201.96	207.04	204.97	204.33	207.13	205.01	203.59	203.72	207.95	203.78	206.9	203.44	209.23	204.26	207.44	203.71	203.43	202.37	204.89	206.28	205.44	206.86	205.26	205.56	203.97	207.6	203.59	206.3	202.2	203.63
202.81	201.1	206.35	202.49	205.18	200.88	205.96	198.94	202.7	205.51	203.36	200.89	200.83	203.3	202.75	203.58	205.66	202.97	205.69	203.28	201.65	202.53	200.57	199.49	202.5	205.36	204.68	201.91	202.28	205.2	200.74	206.1	200.16	205.85	203.28	206.67	205.53	207.27	205.27	199.57	201.59	201.57	204.2	200.72	201.86	203.81	201.88	200.37	200.68	203.81
207.7	204.92	201.81	200.93	203.68	204.21	202.48	205.56	202.76	201.03	202.68	204.08	202.41	204.76	206.39	203.26	204.73	203.26	201.43	201.65	204.95	203.67	205.95	202	199.82	203.34	200.88	203.11	205.77	201.05	205.07	203.64	203.13	202.33	202.01	204.72	200.64	202.42	205.88	203.81	201.64	201.89	203.31	204.35	200.17	201.96	202.29	202.85	202.91	202.24
209.73	210.17	211.79	210.44	209.48	212.42	207.62	208.41	208.83	209.35	212.85	206.61	207.77	210.74	208.63	210.26	208.52	209.25	210.2	207.78	206.27	213.73	212.43	213.33	209.03	209.53	207.72	209.27	210.28	209.17	208.69	206.59	209.94	208.25	210.04	205.16	211.79	207.6	208.12	207.79	208.35	210.68	212.39	210.83	208.19	211.81	213.59	208.3	206.77	211.28
217.11	217.58	215.38	216.94	217.49	218.94	213.05	217.65	216.89	218.92	219.45	218.48	215.36	219.16	217.69	214.9	217.52	217.79	219.54	216.7	218.43	215.19	218.02	217.61	217.24	218.03	218.24	215.24	217.9	217.93	217.94	216.09	218.12	214.32	220.11	215.42	215.28	214.82	215.58	219.66	219.31	215.7	217.36	218.7	216.99	212.76	217.62	218.67	217.15	217.39
199.17	196.06	199.22	201.05	196.62	198.34	199.18	199.25	200.31	196.13	196.54	198.15	197.85	198.16	195.5	196.79	196.66	199.67	196.41	199.03	196.9	201.04	200	201.71	198.85	197.78	199.68	200.79	196.8	200.34	200.36	199	199.87	199.38	199.08	199.16	197.63	199.05	199.85	198.28	197.74	197.82	202.5	198.7	201.66	201.22	200.01	200.79	198.33	198.78
200.11	202.54	201.64	199.19	200.09	199.16	202.08	200.45	198.62	201.48	197.21	200.29	197.83	199.8	203.91	198.06	199.53	201.5	199.69	203.45	199.59	200.54	197.44	199.58	202.84	201.14	200.57	198.6	198.89	200.46	197.04	200.12	202.44	200.39	201.13	199.33	202.81	200.94	199.04	199.96	200.31	198.96	200.7	201.47	201.31	198.79	202.24	202.62	202.63	197.85
212.52	212.53	212.52	209.88	210.92	210.51	212.36	210.75	212.92	209.39	211.08	212.69	210.36	208.24	211.86	213.33	209.75	212.16	213.06	213.07	211.49	213.76	212.82	210.85	207.11	211.12	214.23	213.15	211.59	211.12	208.7	210.19	212.92	213.18	212.29	208.82	211.28	207.7	210.24	213.13	212.49	211.59	212.05	213.14	209.02	211.23	212.64	210.61	210.2	208.52
211	210.59	213.58	211.12	212.66	211.19	214.62	211.15	213.52	210.61	213	211.52	212.77	210.14	216.22	214.73	214.15	213.49	215.56	214.32	215.25	213.33	215.58	212.71	214.12	213.27	209.83	211.92	210.35	211.13	212.31	212.12	215.34	209.56	214.64	212.66	209.68	214.49	212.05	210.68	210.77	212.05	213.07	213.51	211.16	212.17	212.34	214.93	214.83	214.19
217.4	215.95	215.3	213.69	216.86	221.14	216.9	215.49	215.51	216.69	216.04	217.43	218.45	221.55	218.36	216.56	218.99	216.82	220.19	217.14	216.93	217.41	214.92	216.85	214.75	215.04	215.34	214.4	216.87	222.38	219.48	216.33	215.52	213.27	220.11	213.04	219.6	216.19	219.84	218.03	216.81	218.99	217.19	216.76	213.61	216.46	216.32	217.44	215.78	216.25
206.72	209.56	208.63	207.39	204.72	205.95	208.74	210.71	209.07	207.67	209.65	210.68	208.75	212.31	209.68	211.24	205.12	206.46	211	208.89	208.68	207.31	211.1	212.27	204.6	210.65	212	210.85	207.73	208.1	208.65	206.23	209.32	207.15	208.81	207.15	208.22	207.94	208.43	210.88	209.42	210.63	209.13	205.65	209.23	208.15	209.81	206.86	206.93	208.04
212.35	210.82	211.09	208.01	210.5	216.56	213.25	211.32	212.88	214.37	208.79	214.72	212.09	211.53	215.5	211.45	215.17	215	215.08	211.5	210.73	210.09	213.99	212.8	214.01	213.18	209.25	213.51	209.78	211.73	215	215.54	212.01	209.1	213.29	211.55	212.71	215.1	208.34	212.37	210.62	211.58	212.68	212.06	215.71	211.26	212.82	214.1	213.05	210.25
209.62	205.53	208.32	210.16	210.74	209.19	209.5	208.4	208.07	209.16	211.62	209.99	209.72	210.31	205.97	211.5	207.9	206.92	209.43	207.99	211.36	208.83	207.12	205.56	209.7	209.96	208	211.15	210.97	210.82	207.01	207.91	209.46	210.09	206.88	208.06	208.01	208.27	209.36	208.78	210.44	208.32	208.64	210.6	209.55	205.97	210.15	208.6	206.03	211.31
210.19	209.78	210.65	210.5	209.79	209.63	210.71	210.3	209.17	208.21	209.16	209.17	208.88	210.86	210.17	206.89	211.51	213.33	209.22	211.68	208.94	211.73	206.7	208.76	208.22	208.54	207.37	208.67	210.13	212.19	208.32	210.48	211.77	210.7	206.08	212.15	208.5	210.89	211.23	209.88	208.91	209.93	211.48	205.85	205.2	210.58	208.75	210.34	208.77	206.88
202.48	205.88	202.2	199.75	203.05	201.46	203.01	203.3	203.7	201.61	201.81	202.27	204.4	204.86	205.16	206.24	203.73	201.65	203.78	205.17	203.6	203.03	202.7	203.6	205.14	206.57	205.71	203.06	202.4	202.71	202.58	206.99	201.87	203.49	201.82	203.12	201.17	201.12	201.9	201.87	202.36	204.77	200.05	205.41	204.28	201.89	199.77	204.85	204.56	204.08
209.42	210.5	207.76	209.56	207.35	206.39	207.68	206.65	204.97	205.27	209.76	208.03	208.82	208.32	207.64	207.3	205.89	205.89	207.32	205.88	208.7	207.87	209.46	208.63	207.84	210.46	206.54	208.94	205.95	208	208.98	207.92	208.37	210.69	210.39	205.75	208.82	205.92	205.32	207.96	206.06	207.77	208.31	207.76	213.02	210.78	208.32	206.78	208.54	210.34
204.04	202.89	204.02	203.08	206.04	205.69	205.44	202.62	202.23	207.92	206.76	205.82	205.56	204.44	205.41	204.81	207.16	203.59	202.71	203.63	207.21	206.63	204.38	206.16	202.19	207.46	204.21	206.16	205.33	203.74	203.76	205.3	205.33	204	208.72	202.77	204.51	205.34	205.37	207.87	202.84	205.25	211.29	204.47	204.18	204.63	202.01	203.79	206.36	207.43
210.45	209.99	207.03	208.95	210.42	207.61	206.33	214	209.04	208.34	208.03	208.13	211.71	208.76	209.95	212.96	209.47	210.24	210.48	208.72	208.75	206.51	210.45	210.16	207.22	208.13	211.85	209.84	207.21	207.67	211.82	213.12	211.43	210.03	210	209.23	209.9	208.35	212.29	211.64	213.05	215.34	213.12	209.38	206.31	210.57	208.95	208.8	209.18	211.91
208.46	204.03	206.29	205.07	207.99	206.78	206.1	203.85	207.35	205.98	206.06	203.91	207.26	207.29	208.99	204.99	207.11	203.86	202.66	206.16	204.88	206.88	201.88	205.1	204.03	204.8	205.82	202.31	205.51	204.83	207.17	207.4	202.97	206.11	203.97	204.2	207.35	207.54	205.09	204.05	202.56	206.28	207.48	203.77	204.55	208.5	203.63	204.89	204.87	208.07
211.7	210.02	208.29	211.08	209.86	209.31	209.65	209.8	210.03	209.68	208.84	209.26	208.13	209.43	208.48	208.38	210.6	208.24	208.67	210.97	206.81	211.71	208.15	210.52	205.77	210.41	209.08	207.73	209.15	207.46	208.28	208.6	208.41	210.71	205.72	208.31	205.71	208.07	210.76	209.07	206.87	206.43	210.91	209.07	209.12	205.79	205.92	209.03	208.19	210.15
207.38	209.97	205.97	206.72	207.4	207.01	206.17	207.6	207.83	206.94	207.67	207.63	208.59	207.37	206.04	208.17	209.11	207.51	206.78	205.02	208.67	208.56	205.11	208.59	207	207.54	209.83	207.52	209.8	207.5	207.32	209.96	208.88	211.88	208.97	207.03	207.27	207.98	206.02	207.66	208.3	209.29	207.65	207.76	209.58	209.05	208.01	207.99	205.45	208.23
210.02	210.64	207.89	207.15	211.12	209.78	205.14	205.38	208.96	208.12	211.49	204.99	205.72	206.52	206.4	205.28	209.5	204.94	209.88	208.26	205.51	206.63	208.13	210.87	209.2	209.64	206.88	208.34	209.64	205.9	206.04	206.38	209.06	205.92	208.19	209.52	205.01	207.48	211.94	207.52	210.8	208.08	206.01	207.58	207.3	208.12	206.99	206.13	211.13	208.5
218.4	220.31	216.13	219.03	215.49	220.78	218.34	216.05	215.96	217.08	215.89	215.95	220.15	218.73	219.51	218.65	218.49	219.68	215.75	218.18	217.61	216.42	216.51	214.57	218.39	219.35	216.46	218.67	214.26	219.02	219.34	216.85	217.57	217.02	216.01	219.62	216.71	217.32	216.8	218.94	213.85	220.65	218.27	216.55	217.2	217.29	218.63	217.31	218.49	218.04
204.7	203.98	201.23	204.16	206.89	207.56	204.59	205.48	208.38	202.9	208.31	201.79	207.1	202.16	206.89	203.69	205.36	204.25	205.97	204.66	206.43	204.66	203.03	206.7	204.55	208.62	204.2	204.58	202	202.92	206.21	206.86	204.95	204.42	205.4	203.26	203.07	206.3	204.8	205.51	204.98	204.02	205.49	202.19	203.25	203.13	204.59	203.89	203.51	204.73
219.59	216.94	217.67	218.7	215.78	216.52	213.87	217.82	217.82	216.06	214.59	219.97	214.24	218.31	219.28	216.99	213.71	216.81	217.13	214.8	218.67	217	221.69	217.16	217.47	216.96	217.54	217.31	215.38	214.58	216.84	215.01	214.9	215.19	217.6	213.84	214.31	218.01	218.34	217.05	216.61	216.85	216.55	218.85	216.87	217.98	219.09	216.18	217.2	215.87
215.09	218.3	220.67	220.9	216.97	218.55	217.8	218.29	215.71	216.24	218.76	217.98	218.72	220.68	216.2	218.75	217.15	217.13	218.57	217.07	217.08	215.61	217.08	216.43	218.77	220.97	214.07	217.43	215.67	220.14	217.23	219.14	219.9	215.52	215.43	217.59	218.05	216.53	220.29	217.31	217.38	217.84	216.76	218.15	212.32	221.69	215.72	217.9	217.01	216.16
209.04	209.49	208.72	207.4	208.28	211.24	211.08	211.71	206.99	211.08	208.87	207.88	209.96	206.05	204.5	211.41	208.06	207.55	209.95	206.85	206.06	210.13	208.16	208.98	211.87	208.66	212.06	206.78	212.09	210.04	206.58	209.35	207.97	207.43	209.49	208.45	211.8	209.67	205.6	207.09	205.76	207.87	208.42	207.61	208.37	207.51	206.93	206.75	207.28	206.85
218.3	215.21	215.21	216.9	217.06	219.32	216.12	213.84	219.6	216.43	218.01	215.09	215.39	213.7	219.98	216.82	218.63	217.27	215.63	213.82	214.75	220.66	217.27	218.27	216.95	215.94	217.85	216.84	217.03	216.91	218.76	215.54	212.04	215.81	216.28	219.07	214.18	214.14	217.12	215.92	218.36	218.55	218.85	218.56	216.95	219.03	217.63	212.69	218.25	216.46
214.17	211.49	214.19	212.69	210.49	212.36	214.42	212.4	213.87	213.23	215.95	212.09	213.83	212.68	208.73	213.82	214.25	216.78	210.88	209.47	211.41	211.87	213.81	211.34	215.04	210.44	213.13	209.62	211.45	216.51	211.43	209.34	209.41	213.63	213.92	216.26	208.83	208.59	212.45	216.02	211.35	211.98	211.54	210.64	214.73	211.81	210.8	215.64	215.17	212.22
199.44	199.67	201.91	202.71	201.04	199.86	201.43	199.19	203.47	198.61	198.67	201.91	198.2	200.74	198.5	201.31	202.24	198.16	202.83	202.79	202.32	196.46	200.61	200.44	194.86	200.91	199.91	199.36	199.4	201.77	199.09	200.37	202.52	202.44	201.22	201.17	200.85	202.1	201.21	196.95	202.19	200.57	200.23	200.28	200.65	199.24	203.65	198.79	197.74	200.45
207.33	208.97	211.12	206.94	209.62	209.48	205.96	208.63	211.51	208.12	212.39	209.21	211.69	208.64	213.01	209.14	209.17	207.81	210.22	208.83	210.57	208.07	211.71	209.46	209.35	210.96	213.45	205.34	210.64	213.55	207.82	208.54	210.44	209.34	209.94	213.72	205.6	209.09	210.17	209.25	207.1	206.94	208.36	211.32	209.87	209.78	209.3	211.87	211.42	207.76
201.04	206.86	202.82	203.7	205.63	202.48	202.83	203.12	200.48	202.61	201.48	204.67	203.15	206.13	204.61	202.49	204.06	203.12	205.06	204.6	201.65	201.43	204.67	199.22	203.45	204.03	205.89	205.5	205.2	201.41	204.9	205.91	204.9	206.67	201.32	201.62	202.83	204.03	202.99	203.52	203.93	202.3	203.64	202.49	203.7	204.69	203.42	203.02	203.53	203.86
202.81	203.99	202.97	205.31	205.22	201.63	204.5	206.23	203.9	205.86	203.85	204.01	202.93	204.49	206.92	203.13	202.79	201.72	203.46	204.59	202.5	205.31	201.42	203.3	205.32	202.93	203.63	205.27	203.67	203.33	200.42	206.78	202.36	205.44	203.37	203.36	204.57	201.7	199.73	202.9	205.33	202.63	202.85	199.18	201.74	201.31	201.28	204.22	201.11	204.25
219.22	219.2	216.36	218.15	218.77	214.69	218.54	217.13	216.82	216.98	216.83	216.85	213.93	212.82	217.86	214.66	216.69	219.46	216.05	217.49	219.17	216.88	216.94	218.99	218.18	215.19	220.21	213.29	217.48	218.56	218.44	216.55	217.31	217.32	217.17	215.49	218.7	214.8	216.84	217.88	216.7	218.29	218.54	219.67	217.86	215.61	217.95	215.13	217.91	216.53
205.67	206.99	205.81	208.06	206.07	203.69	208.92	207.99	205.34	207.96	206.49	207.02	204.93	207.02	203.01	206.55	206.31	206.56	208.7	207.06	205.7	205.02	204.29	207.19	207.47	206.65	208.66	208.41	205.56	208.98	205.81	206.95	204.57	205.99	204.92	205.57	210.02	204.89	205.49	207.58	207.45	207.27	206.59	205.65	205.53	209.75	205.11	206.08	206.52	206.45
193.8	194.16	193.84	194.12	195.16	197.12	193.1	193.51	192.53	191.99	192.72	195.87	197.19	192.82	194.6	195.28	191.76	192.34	193.31	195.25	192.17	192.03	193.26	196.2	193.44	195.31	193.74	194.22	193.65	195	193.27	193.76	195.96	195.28	195.98	197.71	193.22	194.42	194.43	192.72	191.98	192.83	192.52	192.69	194.73	195.39	194.71	194.92	192.78	198.3
203.35	207.4	202.87	206.06	203.94	208.86	205.56	204.55	209.46	207.99	205.12	202.58	203.63	209.15	206.04	207.8	204.29	204.1	204.83	206.72	207.38	206.89	206.3	207.18	208.22	206.82	203.31	203.25	204.09	200.31	206.79	208.25	208.5	208.89	204.35	204.23	205.8	206.98	207.6	209.32	204.15	207.77	207.56	206.57	207.12	203.66	207.6	207.02	205.96	208.86
203.49	203.25	206.47	204.77	205.92	206.21	206.69	207.75	202.64	207.35	203.93	205.02	208.07	208.52	204.65	203.94	205.55	206.94	208.99	206.95	203.73	206.03	204.23	206	210.34	206.52	205.15	207.79	207.3	205.86	203.63	207.79	208.23	204.49	205.23	205.42	204.26	206.82	208.2	206.83	204.55	206.53	207.49	207.87	210.82	206.11	209.22	206.05	207.86	205.83
207.09	204.8	208.65	208.53	207.62	204.27	206.62	206.83	205.44	205.72	211.07	206.89	207.67	206.72	204.02	204.54	205.06	206.89	207.3	205.01	204.24	204.24	204.39	207.8	203.71	208.66	207.28	208.68	206.5	203.72	207.29	206.35	207.05	206.51	203.72	207.57	209.86	205.95	208.02	203.5	203.33	205.78	202.05	204.05	208.59	205.8	208.01	209.26	207.26	206.24
208.33	208.04	207.56	208.16	206.48	207.86	205.87	207.15	208.31	206.84	209.66	206.82	201.97	205.12	208.77	206.56	204.1	208.65	208.7	204.89	210.94	205.6	208.43	206.95	208.91	208.19	207.78	206.54	208.18	207.48	206.71	208.52	207.64	207.05	206.71	210.45	210.27	208.93	207.76	207.47	205.57	210.09	207.92	205.71	208.12	207.86	206.42	206.87	210.09	206.73
205.73	204.24	204.61	204.07	204.07	203.76	203.58	202.64	200.32	202.3	201.9	204.78	203.16	203.99	201.93	202.46	202.89	202.4	202.61	201.62	202.58	202.44	203.2	205.95	201.79	203.61	201.61	201.56	202.69	200.95	202.03	202.04	203.11	200.27	205.83	202.61	206.82	198.93	201.8	201.3	203.39	203	204.83	201.69	204.58	202.56	203.66	203.45	205.81	204.18
208.75	209.67	209.5	207.66	208.62	210.44	207.01	212.1	210.31	210.69	209.93	207.41	209.15	212.15	207.8	207.56	210.38	207.67	207.82	211.2	206.86	206.97	210.68	207.1	209.91	207.37	208.18	209.28	207.02	206.82	208.99	207.66	208.81	208.37	209.32	212.5	205.36	210.09	208.74	206.22	208.94	207.5	209.1	206.48	212.08	210.23	207.8	211.1	207.31	212.1
215.04	209.11	213.77	210.52	212.42	211.18	211.28	210.69	210.98	209.71	213.38	211.67	211.66	213.71	215.02	213.48	212.99	214.26	212.96	212.36	209.97	212.46	213.23	210.61	210.84	215.01	211.57	213.08	211.56	209.47	210.93	210.88	212.72	212.35	212.86	214.86	212.2	212.67	210.87	210.9	213.88	207.72	212.54	211.13	212.89	211.47	212.05	213.27	209.44	209.04
201.61	204.8	203.45	206.18	202.73	204.1	207.46	206.36	204.14	203.5	203.99	204.09	205.56	203.58	202.64	202.44	202.2	204.12	205.96	203.8	203.68	202.97	205.16	203.81	202.68	204.41	204.12	203.53	202.4	201.6	203.84	205.64	204.16	204.02	205.49	204.46	202.91	206.33	199.78	206.04	203.03	203.82	204.92	202.28	204.57	202.17	201.64	200.69	201.83	205.81
202.99	203.39	203.58	203.55	199.86	200.4	201.81	201.82	201.79	204.08	202.54	202.99	202.58	203.69	201.1	206.54	205.73	204.43	200.82	204.35	204.34	203.68	203.37	203.54	204.92	203.05	201.37	205.37	204.41	202.85	203.48	204.27	203.52	202.88	198.68	202.42	202.29	205.82	201.46	203.9	200.66	202.08	204.04	204.49	204.71	203.99	201.99	201.49	202.14	199.69
211.41	212.94	212.24	212.67	212.92	213.84	214.32	209.39	210.75	214.76	213.42	212.9	211.22	208.88	214.09	211.43	212.06	211.78	211.47	210.55	214.32	214.49	211.87	211.96	209.51	213.94	210.05	211.62	214.21	212.32	211.51	212.81	214.04	214.13	212.2	209.74	211.4	211.3	210.71	213.65	213.33	210.83	211.1	209.42	212.46	212.43	212.21	209.72	209.23	210.52
199.41	197.31	200.27	201.35	199.26	200.01	197.49	200.68	199.09	199.44	194.97	198.32	197.89	198.75	201.38	200.56	200.52	198.34	202.39	202.31	197.53	197.03	199.86	203.89	196.85	195.38	201.02	198.93	200.99	197.41	199.04	199.94	199.48	198.15	199.08	198.66	200	200.12	199.82	202.55	197.49	199.29	198.05	200.17	197.66	197.49	198.53	196.88	196.74	197.36
197.37	198.21	198.48	199.96	199.23	200.46	200.97	202.18	197.96	200.53	201.1	198.13	200.99	199.22	200.37	199.46	197.85	198.98	197.11	201.24	198.08	199.73	198.95	200.09	196.4	199.66	201.51	198	201.12	198.83	195.02	198.73	196.91	198.47	201.24	198.86	198.79	199.12	199.03	199.98	200.64	200.8	196.94	198.6	196.95	200.93	201.63	200.66	202.58	193.56
200.47	204.17	204.5	202.63	203.41	204.72	202.89	203.04	203.56	202.76	201.84	200.04	201.82	201.15	202.27	201.72	201.7	199.21	200.67	201.76	203.77	203.62	201.64	202.89	204.58	199.91	203.89	202.74	199.88	203.79	201.07	204.47	204.31	204.12	202.8	204.24	203.72	203.62	202.36	200.21	203.48	201.87	204.52	205.88	201.86	203.54	200.28	201.97	198.21	203.05
219.37	217.2	217.84	220.27	221.13	218.84	214.85	217.13	219.77	220.87	216.01	218.5	218.04	216.22	217.17	220.38	220.49	215.36	217.94	217.93	221.23	217.81	221.6	217.17	218.07	218.54	217.08	218.44	216.27	215.3	218.08	217.1	217.08	216.74	217.25	217.14	213.25	219.81	216.27	219.6	218.04	215.07	215.28	218.2	218.34	218.01	218.13	216.76	218.63	218.43
206.62	206.03	207.85	204.61	206.58	207.03	206.13	206.11	207.2	206.38	205.61	204.69	207.56	209.51	206.34	209.89	207.64	206.76	204.28	205.85	206.92	206.19	208.48	209.13	207.02	211.23	206.47	208.7	208.73	207.61	205.6	206.5	204.85	205.08	205.94	209.19	208.64	204.57	204.86	205.48	209.68	211.44	206.4	207.06	205.97	207.31	206.31	207.18	209.57	201.79
216.96	220.48	216.45	215.23	216.74	217.52	218.41	218.19	218.82	218.63	218.83	218.93	216.68	216.31	217.85	214.08	217.83	219.3	216.96	217.47	221.67	216.79	217.63	221.44	217.43	217.04	220.38	217.56	215.72	219.02	217.82	216.72	217.22	218.94	216.33	214.89	216.79	217.83	219.51	216.01	218.82	218.8	217.37	217.47	212.32	219.09	216.63	219.25	215.87	218.77
207.05	204.95	206.2	201.53	200.75	199.38	204.74	202.6	207.6	203.78	200.64	203.23	201.4	201.24	204.14	203.84	201.91	203.48	202.34	204	204.36	202.42	203.66	200.68	201.59	204.01	202.46	202.7	203.73	205.25	202.25	206.37	202.52	203.08	202.14	203.97	205.94	204.55	204.2	205.38	201.97	203.13	204.69	202.91	203.65	204.58	200.32	204.45	204.62	200.47
208.13	208.03	207.04	208.9	208.79	209.75	208.83	208.5	209.34	208.02	212.27	212.06	207.26	207.62	207.94	208.64	207.47	208.97	209.84	210.54	209.96	207.01	204.98	211.96	207.53	207.9	205.32	207.1	207.28	206.17	208.32	209.47	207.99	206.33	208.37	207.88	205.52	209.87	206.97	204.82	210.67	208.99	206.47	210.86	207.88	208.62	208.46	207.46	207.38	207.47
204.54	205.12	203.12	204.75	204.12	205.09	204.31	201.79	204.94	204.25	201.48	203.68	207.5	200.31	203.06	201.9	204.18	204.57	205.74	204.33	207.23	206.66	203.48	205.16	207.96	203.86	204.27	203.67	201.5	203.95	205.21	204.62	203.66	204.46	205.16	206.29	207.43	203.19	202.68	204.88	198.25	206.11	206.45	202.43	204.2	202.33	205.53	205.16	202.98	205
198.59	198.11	197.95	195.86	198.73	197.91	198.65	198.34	198.34	198.52	198.39	197.22	197.72	199.29	199.14	197.23	197.33	200.08	198.25	198.77	195.41	200.31	197.12	198.15	198.15	197.62	193.3	199.68	199.86	197.38	198.49	198.48	197.92	199.8	196.41	199.33	198.63	201.24	195.34	198.3	197.97	199.98	197.42	196.83	197.13	197.38	200.24	196.8	195.98	197.16
199.05	194.85	194.86	195.01	194.67	194.32	196.96	194.11	194.28	193.2	196.94	193.64	196	195.99	197.29	192.86	194.08	193.43	196.49	195.05	195.54	197.37	196.39	194.6	194.86	195.06	194.94	196.5	194.93	196.42	195.39	198.4	197.56	192.69	194.26	191.72	195.57	194.79	195.76	192.75	197.63	194.23	192.55	191.84	196.03	194.18	193.56	195.41	195.44	194.4
217	216.77	218.42	216.83	218.46	215.05	217.9	220.08	219.25	222.05	219.89	219.18	217.32	223.33	216.2	216.44	218.85	217.64	218.05	219.92	219.55	217.95	215.57	215.66	213.33	215.83	216.95	218.42	215.69	223.37	218.54	220.17	219.01	219.7	216.78	219.08	215.64	218.39	217.47	215.19	218.08	217.45	216.43	217.33	217.09	215.32	216.07	217.81	216.18	217.99
210.15	211.67	212.49	211.33	214.8	213.57	212.28	211.48	213.75	208.86	210.62	211.27	208.55	208.78	212.56	211.6	211.9	212.79	209.57	211.09	207.26	212.63	209.22	214.32	215.54	212.49	212.94	210.58	207.72	211.37	208.59	213.75	215.73	212.04	213.1	207.88	210.98	211.96	212.86	211.87	211.49	213.43	209.04	212.85	211.27	211.03	213.32	210.64	208.2	210.28
213.02	211.76	210.23	209.96	210.31	212.31	213.62	211.03	209.94	212.75	212.42	211.52	213.75	213.28	210.65	211.22	210.09	211.62	213.12	209.16	210.98	211.61	212.39	210.87	208.85	210.07	211.97	210.16	211.5	211.51	214.09	210.43	212.9	211.69	209.12	215.15	210.31	211.63	212.81	213.2	214.18	214.37	211.97	211.02	211.38	210.69	211.18	211.31	211.64	208.68
191.98	197.29	193.98	194.36	193.07	190.29	193.5	194.45	197.12	193.19	196.56	196.04	195.5	190.38	195.24	196.13	193.55	192.73	192.94	194.52	193.64	196.94	195.02	193.09	195.2	192.17	194.31	196.12	190.26	195.37	196.68	194.6	194.33	192.3	194.74	197.75	192.9	196.8	194.58	192.25	193.87	191.89	191.08	190.72	193.21	194.64	194.81	195.36	194.37	196.99
195.37	193.98	194.78	190.61	193.87	197.08	196.89	194.81	195.36	194.66	194.14	192.6	196.68	194.27	196.51	194.01	194.52	195.06	193.52	192.88	196.13	195.28	193.72	194.87	195.72	198.98	195.67	197.82	194.9	197.35	196.75	196.63	198.56	194.82	196.6	196.58	195.22	196.84	197.32	196.63	199.19	198.24	197.14	195.54	197.13	196.17	191.93	196.79	194.49	193.55
194.87	196.76	192.42	192.32	195.86	191.85	194.83	194.19	196.25	194.39	194.51	197.85	197.09	196.34	192.95	194.12	193.51	193.65	194.26	194.4	196.04	195.28	196.56	194.14	194.16	191.59	193.34	193.17	192.64	195.99	196.24	194.77	193.46	196.44	192.92	193.42	193.82	191.12	192.64	196.63	192.26	195.19	195.78	193.75	193.89	194.2	193.18	195.39	195.13	190.49
207.47	208.04	211.42	209.23	208.65	207.85	204.98	209.76	209.64	212.05	208.2	207.88	207.61	208.24	203.04	205.44	204.78	207.85	210.52	207.92	209.07	208.02	206.32	205.34	209.6	201.27	207.04	207.28	204.95	208.33	206.91	208.92	210.9	209.07	208.02	204.93	208.78	205.49	208.57	211.28	203.33	211.39	208.56	207.93	206.33	210.37	208.61	207.98	208.64	209.84
201.96	204.09	203.98	204.39	202.29	201	200.72	202.83	202.67	204.96	202.79	202.05	204.28	203.19	206.57	202.78	204.75	203.45	206.17	205.94	199.36	206.75	203.26	204.36	204.56	204.44	202.91	205.36	203.23	203.05	201.65	205.65	201.03	204.62	202.01	205.97	203.29	202.5	204.77	202.84	203.85	201.75	206.23	200.73	204.78	202.66	203.04	204.67	203.18	202.23
210.23	204.09	212.46	209.47	208.88	211.53	209.28	208.58	214.99	207.78	208.66	210.06	209.25	205.83	209.72	210.72	208.78	207.91	209.4	210.78	212.7	206.86	206.79	209.64	207.97	206.26	210.16	211.01	209.24	210.98	210.31	211.7	206.68	211.33	207.68	209.28	208.68	208.45	206.81	207.25	208.49	210	206.53	209.82	208.11	210.28	212.5	208.81	207.96	208.58
204.23	207.95	203.18	206.11	209.15	208.06	203.61	206.92	206.15	206.89	204.07	207.7	203.98	208.84	203.23	204.76	204.25	205.62	205.24	205.93	206.98	206.14	206.16	205.72	204.65	209.33	205.3	206.85	205.72	204.06	206.92	204.21	208.97	206.13	207.26	203.24	207.94	203.94	200.56	205.51	202.72	208.92	207.48	204.17	208.74	209.57	203.46	209.11	205.74	206.46
208.99	205.47	208.65	208.04	208.47	207.38	207.74	206.67	206.6	210.64	208.74	210.56	204.9	208.46	207.78	205.63	206.39	209.07	204.07	208.07	208.49	206.01	207.77	207.55	209.49	207.63	210.38	207.52	207.81	208.16	207.54	207.23	206.85	207.33	206.82	207.06	207.17	208.1	211.21	206.77	209.93	206.74	210.02	209.38	207.09	208.52	207.16	209.45	208.89	206.49
214.33	211.16	213.23	214.84	213.84	212.86	213.27	210.66	213.11	211.66	214.93	212.88	212.56	213.13	213.61	212.1	211.39	212.21	213.44	210.51	213.4	213.98	213	213.2	214.75	212.85	212.09	211.37	209.74	211.52	214.59	213.91	212.19	212.98	211.55	214.39	213.35	212.2	213	212.38	213.73	214.54	212.25	214.71	208.38	213.45	213.19	217.61	212.5	212.31
199.12	200.63	200.11	197.77	196.43	199.71	198.86	197.67	199.18	197.9	198.84	197.16	197.65	200.36	199.5	197.26	199.4	198.88	196.39	197.46	198.3	199.31	200.59	197.3	196.05	196.88	197.35	198.11	197.86	199.78	196.28	201.36	199.1	198.74	195.21	199.55	198.79	198.44	197.79	199.29	197.25	196.1	197.3	200.37	196.72	195.76	194.64	196.45	196.12	195.98
207.96	203.7	207.78	209.07	205.67	205.37	205.53	208.66	205.34	206.88	209.42	209.35	207.45	205.43	204.54	205.47	206.74	207.51	209.64	209.7	206.83	210.16	207.71	208.5	207.97	208.05	205.68	207.71	207.24	207.51	204.91	206.1	209.16	206.19	207.96	207.75	204.07	205.18	205.78	207.93	206.15	209.04	208.18	208.49	205.8	205.65	206.76	206.32	208.36	209.58
200.92	201.27	197.7	196.59	200.72	201.41	199.45	199.81	198.15	200.07	196.65	199.78	198.59	199.03	201.17	199.53	199.6	201.53	198.4	199.23	199.99	195.03	199.48	198.25	200.85	201.9	195.54	198.98	204.73	200.11	202.89	199.89	200.24	200.52	202.11	199.19	197.35	202.03	199.51	197.45	198.11	201.07	197.87	198.54	200.2	197.63	202.44	196.94	200.32	198.35
204.19	200.86	204.27	204.96	203.25	203.2	205.06	206.79	201.83	202.24	204.11	202.09	201.12	208.08	204.01	206.53	201.93	203.79	204.84	206.95	204.96	204.6	205.78	203.52	202.56	204.32	203.69	202.9	203.83	203.9	206.26	202.2	205.13	211.85	203.23	204.64	203.42	204.9	204.31	206.71	204.01	205.03	203.74	204.79	207.23	203.97	206.7	201.34	208.28	203.71
212.93	212.87	213.14	211.04	213.11	212.76	208.55	213.82	212.88	217.43	211.71	210.37	213.31	212.51	214.99	214.19	212.78	214.48	213.65	210.99	211.3	210.85	216.51	210.58	213.2	212.54	213.29	211.11	212.63	213.07	211.71	209.6	209.93	212.28	212.03	209.92	211.35	212.76	214.61	212.95	212.84	212.15	212.41	210.54	213	210.93	213.93	212.28	213.15	211.54
213.92	211.18	213.72	211.53	214.52	213.35	216.57	213.2	213.64	213.42	211.97	215.01	215.32	211.89	210.83	210.92	215.59	214.08	212.2	213.44	213.1	212.54	213.43	216.19	213.73	213.37	211.83	216.94	212.47	212.96	210.31	215.97	213.27	213.6	215.03	211.84	212.31	212.02	214.61	214.94	210.28	213.62	210.31	215.33	212.19	215.12	214.68	212.22	210.58	213.94
206.73	208.68	204.27	205.17	205.38	208.75	205.68	203.4	207.58	208.93	207.75	202.54	201.97	202.34	206.23	206.87	204.88	207.51	204.53	206.77	204.09	209.9	205.49	207.74	209.69	206.93	207.31	209.3	205.11	206.8	209.26	210.72	204.94	207.13	205.46	206.6	204.24	206.28	204.82	210.46	204.62	208.97	205.74	206.52	205.95	204.62	204.24	209.14	207.67	207.01
207.03	208.08	203.63	211.4	209.67	205.97	207.29	209.23	207.66	212.42	209.97	210.36	207.95	209.63	206.44	209.65	209.45	209.25	206.39	210.05	207.57	204.68	207.8	209.16	208.62	207.17	206.21	210.51	206.13	210.5	207.06	209.59	206.92	204.64	209.16	208.08	208.26	209.89	202.25	206.99	208.13	209.79	209.58	204.31	207.89	208.03	206.47	208.91	210.4	207.98
205.65	203.09	201.16	201.76	205.64	204.51	205.32	207.54	206.58	202.66	204.27	199.47	204.13	200.39	205.68	203.68	208.79	203.77	202.16	204.3	201.31	203.87	200.92	204.1	204.48	204.38	202.67	206.01	204.63	206.14	205.27	205.95	203.85	200.99	206.64	202.12	201.73	203.93	202.26	205.95	199.76	202.69	205.29	205.43	201.81	204.11	203.36	202.71	201.22	203.76
209.33	207.55	206.11	206.6	206.17	208.63	209.75	209.82	207.82	207.43	207.68	209.37	206.18	212.09	208.12	207.85	208.64	205.69	209.62	207.77	204.39	209.3	205.75	205.88	206.23	205.59	206.13	209.2	208.12	208.74	208.58	205.46	208.44	206.7	208.11	207.78	211.44	208.58	207.22	206.78	206.13	207.97	209.27	210.98	209.13	208	205.15	208.89	205.46	204.73
207.43	207.14	207.23	205.4	208.8	210.67	208.73	205.62	208.32	206.64	208.66	208.09	206.21	208.27	207.59	204.19	207.71	204.85	209.56	207.77	210.69	207.45	205.14	206.47	205.92	205.88	207.06	208.3	209.21	207.99	206.97	209.32	206.47	208.92	208.04	208.76	210.97	208.98	206.86	208.12	206.44	207.61	206.88	208.99	207.52	207.18	206.61	205.35	205.54	208.11
208.3	210.15	207.02	210.8	205.29	208.34	210.37	209.64	206.94	210.35	206.35	210.41	210.83	207.96	206.41	208.88	208.54	211.1	209.78	209.36	207.22	206.41	207.53	207.72	208.08	211.27	207.01	209.3	210.03	209.45	208.88	206.79	206.89	209.43	207.75	206.1	208.64	207.85	210.16	209.43	207.86	210.73	208.26	208.57	210.03	211.97	212.66	209.19	209.47	208.43
206.96	212.55	204.53	208.83	209.38	211.2	206.5	207.88	207.24	205.95	206.7	208.02	205.84	210.37	207.56	207.72	208.82	207.81	209.87	208.71	205.46	206.22	208.58	207.99	207.55	203.98	206.77	208.2	203.68	207.8	207.23	206.98	204.4	207.11	209.35	209.74	208.3	206.58	207.32	210.9	206.1	208.4	208.59	206.45	209.73	209.51	210	206.66	206.4	208.8
203.28	208.68	205.94	204.31	206.18	205.59	208.38	205.94	204.43	204.71	203.75	207.11	208.51	203.94	205.76	206.5	203.75	202.72	208.04	206.4	204.16	204.49	202.75	207.6	206.14	208.68	206.06	209.29	206.62	205.77	204.68	203.87	206.11	202.89	204.99	207.3	206.72	205.04	205.48	208.63	208.07	206.34	208.16	206.68	210.05	207.24	205.1	205.47	207.63	206.54
205.54	209.39	206.13	208.48	207.55	207.52	208.58	205.2	207.67	209.79	205.62	207.28	204.81	209.74	208.23	210.17	207.12	210.67	208.52	206.85	205.84	205.45	206.76	208.92	207.37	207.55	209.71	208.53	206.54	207.12	208.45	208.64	209.06	208.47	209.17	206.38	206.57	208.81	207.07	209.73	209.42	206.99	203.97	209.94	211.77	207.11	207.19	208.79	207.77	209.73
211.55	212.04	211.87	210.77	209.77	211.32	214.45	212.4	213.31	213.24	214.54	208.58	212.24	213.09	208.76	212.43	211.91	212.49	210.47	210.83	213.8	213.1	213.42	212.23	212.92	210.92	215.32	212.42	212.47	211.54	209.16	211.97	209.24	209.24	213.86	208.63	210.35	214.06	214.52	207.46	210.92	211.96	211.25	212.98	211.71	212.15	210.34	211.44	211.29	215.66
210.81	213.45	207.65	207.67	206.23	209.78	207.68	209.33	208.76	211.87	210.56	212.27	208.17	208.68	209.53	209.85	209.32	207.26	208.43	210.87	208.23	210.64	210.91	210.6	211.91	212.86	209.47	208.62	207.85	207.67	210.3	207.03	208.82	213.85	214.6	209.56	207.27	210.26	212.32	209.13	207.14	212.45	209.94	209	209.61	207.83	211.33	210.35	205.3	208.15
207.63	205.44	210.91	208.25	205.3	207.71	209.32	207.7	204.61	206.4	207.92	209.28	208.89	207.52	207.08	206.48	206.86	205.3	207.23	212.6	209.69	207.92	208.33	206.68	207.45	207.36	205.07	208.06	204.51	205.18	208.86	209.31	210.45	206.77	210.31	209.79	206.28	208.61	208.44	208.45	207.1	207.83	206.94	206.6	208.28	207.05	209.77	207.96	205.92	207.05
210.51	213.61	214.26	212.99	212.69	213.01	210.43	212.67	215.17	214.18	211.12	211.83	210.02	210.39	212.22	212.25	212.35	213.45	212.5	209.62	213.17	212.77	212.96	212.85	214.92	210.68	215.82	213.29	215.39	212.18	212.08	212.14	212.95	210.78	214.48	210.28	212.43	211.47	214.3	211.45	212.19	212.79	211.43	213.6	213.09	211.93	214.31	212.74	212.51	213.98
211.69	211.9	210.93	211.52	212.47	210.19	213.22	214.25	210.49	215.71	215.86	213.84	209.26	210.66	211.76	213.98	211.78	208.48	210.33	211.07	210.5	211.24	212.08	211.23	209.67	212.78	213.01	212.22	206.74	214.56	210.62	210.64	212.84	207.78	210.97	211.06	208.28	213.3	214.95	211.9	207.83	212.54	214.6	210.76	211.35	213.17	209.5	209.81	212.32	212.84
210.57	214.74	211.96	213.73	211.87	215.84	213.01	214.63	211.76	216.12	210.11	216.01	215.22	216.75	215.06	214.04	216.34	216.36	217.26	214.65	215.17	212.24	214.88	212.62	216.41	213	213.04	214.1	212.96	214.61	209.9	210.79	216.83	212.56	216.25	214.63	212.5	214.02	213.68	213.72	211.78	215.29	210.78	213.32	218.04	215.57	214.36	212.84	214.98	211.57
207.47	208.02	207.25	207.49	207.16	206.52	206.97	209.61	210.05	211.7	210.69	210.39	209.31	207.43	207.97	208.4	210.24	207.59	209.62	208.42	207.76	210.14	210.1	208.92	209.07	209.06	207.62	209.08	210.19	211.15	209.9	210.35	205.72	208.8	206.37	206.45	207.71	210.37	209.91	208.28	209.39	207.39	210.44	209.33	210.36	210.43	209.06	207.63	211.6	210.1
196.17	199.59	195.83	197.45	198.52	196.76	201.61	198.3	199.14	194.36	200.58	197.54	200.6	197.55	198.43	201.8	198.52	201.69	203.51	202.52	201.24	199.69	200.89	198.94	198.83	199.97	202.78	200.21	199.39	197.03	199.37	198.05	197.82	196.44	197	200.28	197.83	200.41	200.46	197.05	196.65	199.71	200.89	201.01	199.3	197.47	199.53	197.26	198.48	200.78
213.96	211.18	213.27	214.84	212.39	216.05	213.63	213.39	211.99	215.45	213.15	210.62	213.51	213.95	213.42	212.87	213.75	212.95	211.64	215.08	211.63	212.62	216.65	213.68	212.29	213.35	214.96	212.38	215.86	211.45	211.06	217.75	213.26	212.43	216.88	211.94	214.02	215.86	212.83	210.82	213.48	216.04	213.92	213.83	213.82	212.63	213.1	212.66	217.01	215.4
206.97	209.55	208.53	208.45	210.56	208.41	204.67	207.46	206.54	208.01	209.37	206.67	205.9	209.63	205.27	205.44	206.27	207.79	206.17	209.45	208.45	202.65	209.91	208.6	209.2	208.77	209.86	209.33	205.93	207.59	209.92	207.22	208.3	205.95	208.32	208.17	207.32	208.89	208.92	207.58	206.24	206.54	207.09	207.93	208.05	205.49	207.62	204.22	206.44	207.24
201.58	204.11	204.25	200.98	202.23	205.85	204.73	202.32	205.56	207.3	205.82	205.85	204.92	205.25	204.91	201.5	203.72	202.32	201.26	208.03	202.86	205.7	201.07	204.83	205.26	204.38	205.19	203.19	201.77	203.55	203.77	206.07	202.59	206.05	204.09	202.27	202.1	203.34	204.49	205.25	204.71	204.87	201	205.21	203.68	203.2	203.04	200.65	201.12	204.65
202.87	201.96	203.71	200.13	205.82	201.78	198.68	201.8	202.47	202.58	207.38	200.79	206.67	200.53	201.99	201.32	207.07	205.36	204.72	201.96	203.28	205.63	203	201.18	205.87	204.01	205.66	201.22	204.03	201.85	202	203.29	198.7	202.47	202.65	200.89	203.44	203.85	199.16	203.5	204.2	204.13	200.77	201.84	208.13	204.82	202.84	200.44	199.35	203.59
207.19	206.71	208.35	210.36	210.39	210.97	208.99	208.71	208.2	206.36	205.63	209.61	208.2	208.74	206.84	207.69	204.65	207.32	208.46	207.66	206.04	205.88	205.6	213.23	207.21	203.34	207.37	207.23	207.91	209.59	207.87	207.4	207.05	204.05	210.69	208.05	205.39	206.29	207.17	206.47	208.78	208.55	205.33	207.68	209.35	209.18	207.55	208.05	207.3	207.7
206.59	207.91	213.27	210.07	209.62	206.8	211.59	210.84	205.15	207.87	210.96	209.23	208.25	209.52	208.15	207.63	206.81	207.51	210.17	208.38	207.11	207.76	205.14	210.89	210.24	210.43	207.72	209.96	209.24	206.64	211.04	211.57	205.14	209.2	205.68	208.13	206.26	210.1	205.94	208.57	208.49	210.08	204.84	207.78	208.61	209.18	208.19	210.28	209.89	210.63
213.53	211.12	215.2	208.38	213.77	213.24	214.4	211.02	210.23	209.77	211.35	211.1	212.94	212.38	212.43	206.92	212.14	211.89	210.13	213.05	213.62	212.12	211.46	212.65	213.59	211.87	211.57	211.34	213.78	210.85	213.34	211.4	215.04	211.85	211.36	212.92	213	210.73	212.53	213.75	210.36	211.03	211.85	212.48	210.66	211.77	211.95	212.69	209.76	214.58
211.83	215.01	213.42	211.03	211.69	212.08	212	212.56	210.31	211.9	212.32	214.51	213.26	209.02	211.01	212.98	213.45	212.95	211.04	213.77	213.75	212.56	214.4	212.36	211.31	210.64	210.74	211.27	213.31	214.55	211.84	212.9	210.55	212.55	215.26	213.22	209.19	214.29	208.73	212.46	215	209.25	213.92	210.35	209.89	212.5	211.02	212.39	214.41	214.28
209.52	210.05	211.59	206.49	209.63	207.16	209.4	210.02	208.62	212.27	206.64	209.31	209.84	211.99	211.44	207.89	205.96	207.39	208.19	210.72	209.72	210.27	209.94	210.48	210.2	208.43	208.46	205.75	209.01	211.25	209.84	210.05	208.01	211.24	206.72	208.08	211.17	207.15	209.53	209.39	210.24	205.47	209.62	210.65	210.72	208.81	207.95	208.17	209.76	207.37
198.36	203.09	203.97	203.41	203.74	202.14	203.8	199.72	199.42	204.36	204.59	202.62	202.99	201.56	205.82	205.56	199.58	201.13	201.5	199.29	202.95	203.33	202.37	200.67	201.73	200.27	202.12	202.62	204.72	201.78	202.87	202.26	204.13	202.94	199.84	203.86	202.17	205.01	199.72	200.84	198.86	202.63	201.34	201.68	201.79	202.25	200.05	202.14	202	200.71
208.56	210.99	205.32	209.85	205.31	210.23	209.38	208.41	207.77	205.35	212.29	210.22	206.38	210.02	209.35	210.43	210.77	207.79	209.39	210.15	208.92	207.61	206.91	211	211.61	206.22	208.64	207.37	210.36	207.87	209.31	212.61	212.33	207.84	204.79	207.59	207.43	209.64	211.83	206.92	208.1	209.83	207.61	208.99	208.42	208.28	212.67	208.52	205.83	209.2
202.88	202.67	205.82	203.25	204.25	204.94	204.84	203.35	202.54	206.87	202.76	202.37	202.26	202.9	203.76	203.23	203.27	205.02	205.58	205.21	208.22	203.73	201.41	204.3	203.39	204.16	201.18	205.23	201.2	202.73	202.75	207.04	200.64	201.75	202.87	203.97	204.51	200.6	204.91	197.21	204.5	204.39	204.6	202.16	204	202.64	202.96	202.38	203.55	201.92
202.34	198.59	200.28	201.26	200.73	202.41	202.15	197.76	200.59	200.87	202.19	201.06	200.03	201.93	202.12	198.52	201.6	199.18	199.88	199.77	201.88	199.83	198.73	200.33	198.84	197.72	197.48	199.74	199.97	200.99	203.09	198.81	200.59	200.26	203.13	199.1	202.28	200.17	202.26	199.59	201.61	202.49	202.06	199.13	201.42	202.05	196.53	195.79	203.31	197.57
207.8	207.14	208.29	207.48	207.63	205.75	205.77	207.37	209.73	210.31	207.96	211.76	207.99	208.08	208.02	211.24	203.07	207.9	207.23	209.58	207.14	211.36	206.34	203.99	210.29	206.81	208.28	208.47	207.96	207.77	206.31	210.29	208.31	212.75	208.72	207.95	208.71	209.58	210.59	208.67	206.53	208.81	210.89	203.51	210.13	209.36	208.13	206.59	207.58	207.36
211.69	206.02	209.01	208.28	207	208.3	209.6	208.11	208.85	207.41	209.8	210.35	209.07	209.29	206.28	209.01	208.31	205.73	207.11	209.42	209.99	206.22	208.81	211.86	208.7	207.6	211.67	209.42	207.73	207.84	208.2	204.32	212.74	207.83	208.56	206.21	208.11	209.98	208.81	208.31	211.88	206.73	210.3	208.7	209.44	210.45	210.12	209.58	210.43	207.57
213.89	213.64	211.37	209.1	211.16	208.67	211.26	211.74	213.66	214.85	213.55	211.33	214.23	212.7	208.97	213.1	212.76	211.32	211.99	209.59	209.89	212.1	210.18	211.94	213.12	211.63	211.69	208.73	214.99	214.65	214.81	214.91	214.41	213.78	210.25	213.29	210.63	214.79	208.87	210.91	212.58	212.87	211.84	211.69	209.88	212.89	215.32	210.38	212.02	211.24
193.65	198.5	201.1	198.7	198.23	196.68	198.95	199.93	199.97	202.78	199.31	201.89	200.19	197.22	200.06	199.49	202.09	201.98	198.01	197.89	199.16	197.8	198.76	197.46	198.33	196.92	199.02	200.64	200.95	202.36	198	199.85	198.09	196.16	199.37	201.12	199.09	200.71	200.91	200.81	195.51	200.02	201.4	196.9	200.78	198.6	200.35	201.27	198.42	200.39
205.36	204.46	207.51	204.71	204.09	205.72	205.75	200.48	204.71	201.69	204.73	205.56	206.53	205.86	206.56	207.12	206.64	203.57	205.4	204.19	205.41	205.47	206.1	201.03	205.27	205.23	206.18	205.49	205.62	204.09	207.86	204.76	204.76	203.84	205.1	203.71	205.35	205.21	206.41	203.92	209.05	200.36	204.82	206.41	204.02	203.8	203.74	207.83	203.73	206.75
211.54	212.99	217.09	214.05	215.44	212.77	209.71	214.53	213.34	212.44	212.16	213.32	209.62	213.23	210.79	212.69	211.25	212.17	211.6	212.44	216.56	210.45	212.78	212.6	216.31	211.69	210.9	211.93	213.8	214.3	214.37	212.99	212.76	211.08	211.11	214.86	214.98	212.62	211.96	211.16	214.2	214.05	214.81	215.59	213.03	211.21	209.82	213.28	213.12	213.54
213.26	211.82	212.91	212.28	213.22	211.9	211.41	212.82	214.13	214.08	210.03	213.81	212.27	214.83	213.56	215.04	212.14	212	211.29	213.51	212.61	211.96	213.38	211.03	214.49	209.68	211.34	212.7	211.84	210.68	211.17	212.35	208.49	211.33	211.58	210.75	213.7	214.7	215.91	212.3	215.45	211.51	214.51	213.63	209.67	208.7	213.37	211.26	210.74	213.58
209.58	213.32	212.87	215	211.64	215.11	211.69	210.51	208.51	212.41	212.55	213.08	213.27	211.61	213.93	211.61	214.5	213.12	209.14	211.25	210.81	207.54	215.54	213.32	212.53	210.1	212.41	212.39	211.66	209.24	212.09	213.59	211.92	211.34	210.09	211.64	216.05	213.6	210.57	211.49	211.87	212.36	213.96	213.51	211.19	210.87	210.65	211.78	214.46	213.34
202.7	203.82	204.43	202.94	204.38	204.01	200.87	201.89	204.53	201.94	202.6	204.04	203.88	200.6	201.78	205.9	201.68	203.3	205.67	203.57	203.84	204.98	201.81	203.37	205.73	202.66	202.64	202.57	203.61	205.05	206.09	202.18	204.65	204.81	205.07	206.65	202.25	202.27	205.02	208.31	205.54	204.72	205.92	207.38	203.73	202.61	203.7	202.84	203.03	203.67
212.15	212.19	212.48	211.14	211.7	212.84	212.27	213.25	215.29	209.57	214.36	213.86	211.24	211.52	212.74	210.99	208.7	211.31	212.97	210.69	210.21	211.02	211.28	211.86	211.85	211.91	211.99	213.13	214.24	212.68	209.5	210.87	211.26	212.83	212.61	212.57	213.13	211.5	215.01	209.3	211.85	211.98	209.19	212.14	215.56	211.96	211.41	209.34	212.68	213.48
206.32	203.99	207.43	208.31	205.89	208.86	206.3	207.17	204.75	207.59	208.72	208.88	207.75	209.38	205.63	206.54	207.24	209.59	206.81	206.71	205.57	206.8	207.88	206.84	206.85	205.5	211.41	212.82	207.35	206.23	205.64	208.31	210.76	206.61	210.86	207.98	212.02	206.92	205.71	205.08	208.7	208.3	210.52	205.67	209.12	207.2	207.5	203.54	205.97	207.8
201.89	205.63	204.81	202.69	201.28	199.76	199.13	200.73	204.8	198.63	203.08	200.31	202.06	199.68	202.5	203.37	204.3	204.7	203.04	205.49	203.71	199.01	202.9	204.56	203.81	203.68	202.96	202.3	201.96	203.46	202.44	203.13	201.63	201.53	204.96	203.38	203.4	201.29	202.24	201.67	202.33	202.63	203.11	202.08	203.31	201.66	202.99	201.07	202.88	199.88
212.9	211.81	210.07	216.36	216.4	209.66	212.07	213.61	211.72	213.13	215.37	212.15	214.11	212.17	212.24	211.42	215.8	216.53	214.76	214.15	212.78	215.28	215.47	212.23	210.22	214.56	214.93	210.42	214.88	214.49	214.98	212.38	212.58	214.48	216.29	213.3	213.5	211.37	215.79	212.44	211.1	210.07	212.48	212.74	216.11	213.45	213.82	213.13	211.87	211.93
219.91	214.83	215.03	217.39	216	216.2	216.92	219.47	216.71	216.52	216.7	218.89	214.54	214.38	220.09	217.75	214.34	216.63	217.06	216	218.76	216.33	215.65	219.1	216.04	217.7	217.7	216.28	217.12	213.36	217.62	217.41	214.08	217	219.4	220.46	216.19	216.38	219.42	218.71	217.38	214.59	216.35	216.94	216.1	214.62	218.26	216.68	217.32	218.86
205.74	208.45	208.41	210.64	206.63	204.47	206.94	209.86	209.11	209.05	206.5	206.68	207.36	209.55	207.33	206.93	209.78	207.48	209.84	205.21	207.62	207.55	208.1	210.75	205.83	208.55	210.01	208.49	203.57	208.9	208.35	210.21	207.74	208.06	207.04	208.82	209.28	209	211.03	209.99	211.96	209.69	209.97	206.1	205.95	208.15	211.33	212.33	207.99	208.67
211.78	210.35	211.49	211.17	208.97	213.7	211.81	211.1	212.25	212.61	208.45	214.2	212.4	209.82	212.65	211.15	210.33	211.58	214.92	210.97	211.23	208.3	210.08	210.65	214.16	211.72	210.45	209.28	212.96	210.75	212.63	216.13	210.73	210.08	212.74	213.27	212.03	211.07	214.64	212.43	210.19	211.75	213.7	209.44	209.64	211.8	208.82	210.6	209.44	208.27
201.29	201.2	202.85	200.38	203.82	201.87	204.14	202.1	202.8	202.47	203.07	201.82	202.54	202.4	204.74	201.06	203.7	202.04	205.77	203.42	203.96	202.07	203.05	202.88	202.17	203.03	203.39	202.92	203.75	204.56	205.83	204.53	201.7	203.03	203.51	201.47	200.16	201.42	202.27	202.27	201.17	202.35	201.93	205.59	200.34	200.97	204.43	201.22	205.49	203.83
211.08	206.49	207.29	206.06	204.69	207.71	207.49	208.63	209.72	207.74	207.31	209.8	205.99	206.89	209.91	209.89	207.39	210.55	204.62	202.99	207.79	206.52	207.94	208.44	209.03	209.5	209.2	208.15	211.16	207.47	207.73	206.44	209.9	207.98	206.58	208.06	210.12	208.56	204.19	208.16	211.26	207.48	208.64	210.65	206.74	207.32	212.12	204	206.89	206.62
218.44	217.5	217.05	222.32	218.18	218.75	215.85	216.79	218.67	214.43	217.52	217.98	216.74	218.07	219.23	217.94	219.94	214.94	214.57	218.41	215.31	220.37	214.6	218.59	218.69	217.49	218.9	215.07	218.81	217.07	216.6	213.95	218.36	218.34	215.05	216.31	216.33	218.57	216.79	216.09	217.62	219.15	218.95	220.75	216.34	220.64	215.45	218.79	218.85	216.83
210.99	212.45	215.09	212.72	212.24	213.28	211.05	212.02	209.03	207.52	210.44	210.1	211.78	212.32	210.9	211.43	214.62	210.14	209.12	212.31	211.53	214.53	211.4	210.82	209.62	210.73	215.63	212.1	211.85	211.02	211.33	210.41	216.01	213.48	213.41	211.24	212.09	212.32	214.77	214.05	209.53	213.37	211.05	209.08	213.37	208.18	211.88	214.01	214.88	211.77
216.23	216.61	219.59	216.46	213.72	216.74	217.15	214.68	215.28	215.22	218.62	213.53	217.03	213.86	214.65	217.69	220.08	218.63	216.39	218.59	217.41	214.15	217.51	219.56	217.51	219.54	216.16	216.94	218.14	214.06	215.79	216.98	220.06	215.81	216.92	214.1	217.54	215.22	217.85	217.29	214.75	216.8	217.48	216.81	217.11	216.14	216.12	215.23	217.29	218.33
202.79	197.79	199.83	201.87	201.6	198.96	198.25	200.85	200.73	200.55	202.87	201.12	200.12	203.55	199.28	200.74	199.52	201.03	201.49	203.22	203.49	205.23	200.35	200.6	203.94	200.37	202.34	200.89	199.7	199.49	201.18	201.61	201.18	199.76	203.35	201.15	201.19	201.16	202.14	201.48	201.41	201.91	196.79	198.97	201.39	197.45	201.61	198.6	203.16	202.36
206.84	208.15	204.66	204.88	206.65	205.47	205.88	202.21	206.38	206.39	203.3	206.06	204.46	206.13	204.59	203.41	207.94	206.46	205.84	205.98	203.88	206.26	202.17	204.29	202.39	207.41	204.54	209.97	202.43	206.63	204.05	206.81	201.23	209.07	207.4	204.78	205.69	203.11	205.27	208.44	203.3	203.7	206.07	205.78	205.84	207.16	203.38	201.91	204.71	206.79
204.6	207.2	206.19	206.47	205.87	200.17	203.93	200.19	206.24	203.79	204.34	206.66	204.87	207.21	204.13	203.94	205.77	205.42	206.09	204.79	204.51	206.65	205.8	206.06	204.29	204.88	204.74	205.27	206.11	206.24	205.22	202.48	203.68	204.42	203.33	203.89	204.77	205.97	205.03	204.67	204.32	206.03	205.7	205.27	203.92	204.75	204.43	203.67	203.24	204.69
203.5	204.67	203.44	203.51	201.8	204.21	202.43	200.9	204.52	200.65	200.62	203.88	197.94	203.42	204.59	200.11	205	201.27	204.57	201.36	204.28	202.08	205.69	201.42	203.56	205.95	204.5	202.24	201.54	205.37	204.22	203.63	200.47	202.97	201.24	201.82	203.77	200.57	204.57	201.71	201.28	203.22	205.1	201.43	199.48	202.3	203.34	200.9	203.23	204.11
208.8	210.67	208.72	207.06	216.27	210.92	211.44	209.11	210.24	210.59	208.13	210.8	209.08	212.02	209.38	209.81	208.44	209.25	208.9	208.73	208.86	208.33	210.27	213.36	208.12	210.47	206.98	208.02	212.79	211.49	206.14	205.91	207.48	208.95	208.46	209.64	209.49	211.81	209.12	209	210.3	207.4	211.15	210.36	208.15	209.02	209.24	211.7	210.2	210.51
205.6	203.7	203.31	203.68	205.44	200.95	205.96	204.48	205.5	206.27	205.74	201.5	205.93	203.13	203.4	202.04	200.46	205.89	202.14	205.08	201.58	201.73	201.48	202.67	203.17	203.02	203.19	200.57	206.79	208.02	205.23	203.51	203.18	205.86	206.77	202.85	205.51	204.52	206.53	202.79	204.33	203.14	203.67	205.19	204.03	205.79	205.14	205.56	203.71	201.19
203.18	207.85	204.23	201.54	202.83	202.58	202.17	202.88	203.78	204.93	201.99	200.48	205.64	201.33	206.61	203.65	205.14	203.88	202.24	203.49	203.13	203.09	206.18	202.72	204.18	201.9	200.92	205.84	203.43	205.67	204.45	205.36	201.97	204.94	203.67	200.05	205.74	203.42	203.37	203.05	204.97	203.99	202.47	203.45	206.02	201.74	204.49	206.08	203.99	201.23
202.03	204.17	200.7	202.21	201.64	199.56	199.37	202.89	202.52	201.65	199.79	203.29	203.2	205.02	203.42	202.3	202.31	202.8	201.5	203.99	201.56	207.63	200.39	202.47	199.94	202.69	203.71	202.07	200.31	201.06	202.72	202.97	203.35	202.44	205.67	198.66	199.19	198.45	201.01	204.6	202.34	200.05	199.47	198.48	202.87	204.73	200.83	200.9	204.13	202.84
199.58	197.62	201.18	198.51	202.06	199.55	198.72	200.21	196.13	199.82	199.68	199.24	198.53	194.58	197.13	199.86	200.93	199.73	199.02	200.08	201.05	199.17	199.54	197.06	197.07	198.13	193.93	198.68	198.19	196.89	201.47	195.5	199.08	199.58	200.39	201.83	202.14	198.88	198.87	193.9	199.51	198.72	197.57	200.67	198.85	202.47	201.19	199.34	201.76	201.08
213.02	213.85	212.29	213.29	212.66	212.83	211.56	214.64	210.52	210.35	209.33	215.4	209.9	216.26	213.57	211.41	210.46	214.78	210.61	211.31	213.34	214.19	209.96	212.09	213.08	211.48	212.47	211.92	214.52	212.59	209.69	213.63	212.47	212.46	213.14	216.48	215.91	214.92	208.83	211.66	212.95	215.4	211.86	211.63	213.39	211.1	214.04	213.52	210.5	215.08
209.26	209.52	211.78	207.97	213.34	207.79	206.77	206.87	206.49	208.1	209.51	207.19	209.34	209.42	207.36	208.38	212.37	209.8	209.04	210.51	210.81	207.02	210.54	208.63	210.62	210.12	207.65	210.9	208.13	208.43	210.36	209.48	207.44	208.03	210.18	208.94	207.14	210.48	206.82	211.15	211.24	207.9	208.18	209.97	208.64	209.04	210.32	211.37	208.2	209.72
204.31	202.78	202.04	207.92	201.55	203.21	205.54	205.15	204.55	205.3	207.15	203.87	207.09	201.9	202.15	205.83	207.73	201.48	200.45	205.62	203.15	201.74	204.13	202.74	204.24	201.58	202.86	203.92	203.8	203.13	203.27	203.99	202.43	204.53	206.44	204.46	205.37	202.99	203.61	203.19	206.08	203.3	204.58	206.41	203.27	203.68	205.68	201.96	199.3	205.09
212.74	209.35	211.17	214.72	211.89	212.76	215.21	210.09	211.87	211.45	210.32	212.54	211.03	212.53	210.13	210.7	211.92	210.93	214.88	212.59	209.98	214.35	212.31	214.99	212.65	211.42	216.17	213.62	210.29	214.58	209.92	210.42	209.09	213.66	210.36	213.05	210.5	211.22	214.86	209.75	210.72	214.8	212.15	211.31	211.89	216.22	212.56	214.79	216.02	213.21
205.46	207.34	207.25	205.87	207.98	208.04	208.46	209.53	208.17	207.92	205.11	209.28	207.25	207.41	209.82	214.89	204.87	209.27	210.91	208.13	207.04	207.26	208.06	208.34	209.68	209.38	207.01	206.83	208.06	207.5	213.61	211.2	209.81	206.66	211.6	209.78	209.34	207.95	210.19	208.14	208.44	208.55	210.27	208.1	207.56	209.12	207.28	207.88	209.9	207.58
205.97	205.28	209.29	208.17	206.45	208.51	209.43	210.27	209.58	208.13	206.55	210.09	208.69	210.48	210.13	212.68	209.22	210.26	209.82	206.71	210.03	210.41	208.65	208.4	212.23	206.97	209.66	206.95	206.43	209.14	209.26	207.85	206.12	206.68	207.18	207.83	206.62	208.4	208.87	207.18	212.12	209.16	208.91	207.91	209.38	208.52	209.17	206.78	208.38	209.82
209.09	211.44	210.78	212.48	210.65	208.61	214.32	213.27	216.12	210.29	211.48	212	210.8	210.47	214.28	211.73	212.71	207.76	212.23	210.28	211.89	212.16	208.95	212	213.16	212.26	206.86	209.62	211.88	211.7	208.01	212.08	214.62	209.84	209.65	214.2	212.78	208.88	211.77	209.95	211.59	212.33	210.83	210.42	210.84	211.74	214.28	212.04	214.19	213.21
211.25	210.69	207.88	212.48	208.91	209.15	208.86	208.37	209.26	210.06	210.69	207.41	209.17	209.64	212.13	206.05	209.87	209.17	210.4	207.6	212.68	207.43	208.24	213.4	209.62	207.99	207.7	209.86	208.23	210.55	208.81	211.71	205.31	209.54	206.86	213.33	209.72	209.32	207.25	207.83	209.95	208.05	207.74	206.06	209.38	210.16	207.44	210.83	208.56	210.31
205.88	204.31	204.67	200.85	203.68	206.04	202.04	203.28	202.6	203.05	206.14	203.94	201.09	204.27	204.23	201.41	204.44	200.76	203.65	204.22	206.2	202.56	205.05	202.95	207.34	202.84	205.46	203.21	200.41	205.02	203.25	205.05	203.15	204.12	203.86	202.69	204.08	203.12	205.52	203.97	204.61	203.57	199.72	204.67	202.36	202.45	203.44	206.39	201.57	201.82
216.93	215.75	219.21	218.09	216.48	214.69	219.66	218.59	214.83	217.15	216.35	216.45	216.82	221.03	217.71	213.81	217.28	218.3	216.32	219.38	215.46	218.07	215.71	215.73	217.21	219.67	215.01	217.49	217.16	215.09	216.35	215.92	220.61	217.29	219.82	217.32	218.26	212.57	214.49	216.94	213.97	216.43	217.76	219.24	219.29	215.61	216.61	215.96	214.53	216.65
215.56	216.18	215.34	216	219.33	217.08	217.69	215.34	214.8	217.27	217.7	216.91	217.53	216.43	215.26	219.93	215.87	216.17	216.98	221	216.15	215.87	218.37	218.74	212.75	218.88	215.91	213.44	215.38	216.52	216.53	217.8	216.49	217.89	218.43	217.59	220.48	217.34	217.89	217.29	216.13	220.32	216.5	217.4	217.29	217.51	219.2	215.52	218.86	213.25
211.86	212.18	211.74	207.42	213.02	212.7	215.37	209.97	212.82	211.45	210.79	212.85	214.01	209.35	213.05	209.72	210.96	210.68	210.25	209.55	211.17	210.83	209.99	210.98	207.91	212.17	211.11	208.89	212.67	211.67	210.53	211.13	208.31	208.08	210.52	207.29	209.9	208.28	214.4	210.82	212.07	210.85	213.03	212.22	213.65	213.13	209.28	211	211.18	209.73
207.1	208.43	209.23	206.17	211.13	208.57	211.21	208.37	210.53	205.7	210.5	207.27	206.3	206.5	209.52	205.38	210.19	209.03	206.81	206.92	210.56	206.47	206.28	208.29	209.1	204.41	207.99	207.93	209.15	209.4	209.65	207	207.62	207.98	206.18	206.15	209.56	207.69	207.41	206.46	206.59	210.66	205.42	206.25	207.6	206.38	207.81	208.1	204.96	207.98
210.39	209.71	210.43	212.43	213.89	212.25	210.66	208.8	213.22	211.8	212.68	212.6	216.66	213.15	210.71	212.92	216.25	208.36	209.39	215.63	212.8	216.02	210.49	211.2	213.72	211.23	213.18	215.22	213.63	215.37	215.74	214.79	212.41	211.99	213.77	213.02	215.69	213.65	213.72	213.04	212.28	211.7	212.72	210.59	208.76	210.41	212.29	210.86	210.83	210.67
212.57	210	209.18	213.78	210.94	210.89	213.99	210.4	211.26	210.71	212.88	207.51	210.32	213.16	210.36	211.9	210.99	211.14	211.59	211.56	214.67	213.59	210.07	212.58	210.39	208.79	213.74	211.33	212.59	211.68	209.97	212.57	212.94	211.65	213.66	210.41	209.74	207.82	211.07	212.05	208.73	211.98	212.72	213.6	211.37	210.14	210.3	213.37	212.46	206.35
213.79	211.06	211.59	211.57	214.34	213.44	211.24	214.26	216.13	211.38	212.36	212.79	214.12	214.5	214.84	213.57	210.26	213.26	211.69	211.94	210.15	214.18	211.17	210.19	214.99	214.07	212.05	214.91	214.64	212.49	211.76	213.11	213.7	212.87	211.53	211.09	214.12	211.22	213.79	213.86	213.01	213.14	212.23	213.22	212.91	212.92	215.12	212.55	215.16	210.6
210.29	208.86	211.48	212.16	215.06	211.62	212.67	210.55	215.29	211.68	213.25	213.28	213.02	210.7	211.9	210.5	211.72	211.08	206.93	207.74	210.77	209.94	209.64	212.55	212.89	213.12	211.24	212.14	209.65	208.82	211.98	212.57	212.73	211.3	212.16	211.22	210.35	211.16	214.51	214.08	211.26	212.15	210.6	206.25	212.64	209.91	213.98	212.05	210.93	210.57
212.2	208.67	209.79	209.36	209.6	209.22	201.57	210.07	211.24	210.49	207.36	207.81	208.02	209.43	207.19	207.95	211.12	208.76	206.65	208.8	206.55	208.83	205.51	208.33	208.94	206.72	208.96	207.36	209.23	204.75	208.2	210.28	211.36	210.78	206.74	210.19	210.22	207.78	209.35	203.73	208.76	208.59	204.79	204.63	207.39	209.29	210.94	211.54	205.65	207.47
201.7	200.08	201.78	204.86	206.27	204.72	201.94	208.47	206.13	205.48	204.06	203.47	203.37	204.94	202.73	203.81	204.82	204.35	209.95	204.17	206.92	207.5	205.64	202.6	204.63	205.9	201.98	206.65	203.27	203.52	203.64	201.62	203.35	203.92	207.4	200.77	202.73	205.05	205.15	200.43	206.93	205.17	205.1	201.37	204.89	201.97	205.29	201.85	203.88	202.99
212.99	212.55	210.02	210.54	211.23	212.79	214.96	207.27	213.45	210.09	210.96	211.35	214.14	211.17	214.58	213.07	208.26	207.36	206.54	207.62	212.11	212.07	212.5	210.57	209.85	211.5	210.07	214.12	212.89	211.96	211.93	211.44	213.93	213.16	212.14	209.57	210.01	212.93	209.96	210.54	211.52	210.8	211.83	213.57	211.1	211.62	212	206.76	211.21	216.1
202.37	202.65	207.12	203.02	201.69	202.88	204.03	205.68	203.56	204.06	208.18	205	203.68	201.2	205.56	204.16	205.47	203.78	203.32	202.41	200.65	202.54	205.37	199.98	203.68	202.18	204.06	203.15	205.37	202.66	204.25	202.23	201.92	203.78	200.12	204.35	203.51	201.42	201.39	205.43	204.69	206.09	204.65	204.87	204.33	203.51	202.81	202.53	204.44	205.45
208.22	208.17	209.67	204.88	205.13	204.48	206.11	207.02	205.89	205.1	205.26	205.73	208.96	205.6	206.83	206.35	205.8	209.19	205.5	206.82	204.84	206.59	207.94	205.75	204.29	204.32	204.8	205.5	204.23	208.3	208.84	210.58	207.4	206.81	206.17	205.73	204.92	205.73	209.33	205.18	206.42	203.39	203.15	205.8	206.95	208.1	202.95	208.15	205.84	206.1
208.64	208.58	205.98	209.64	209.38	210.18	205.08	210.18	207.64	206.52	209.5	209.63	204.49	208.15	207.19	208.26	208.07	208.45	207.21	205.39	211.18	209.4	208.95	208.5	207.83	208.94	209.89	209.25	204.92	208.81	208.53	207.75	208.94	207.62	209.05	206.44	208.51	207.14	209.29	207.73	207.94	209.03	207.73	206.74	203.59	206.21	207.96	207.58	206.61	207.71
196.15	194.87	193.21	198.03	195.2	195.61	194.96	193.46	198.35	194.21	196.62	193.48	195.83	196.61	193.19	195.85	197.09	195.83	196.88	193.96	193.31	194.52	195.99	195.75	196.68	199.69	197.13	193.64	192.87	197.85	194.55	196.72	195.76	196.45	198.45	195.52	193.26	196.11	193.01	194.47	194.99	195.17	194.17	191.56	197.29	193.14	192.4	194.7	195.69	196.83
212.88	209.73	211.54	209.87	209.76	209.89	209.45	208.75	211.37	209.69	210.07	210	209.84	206.67	212.39	206.63	209.18	213.05	210.19	212.15	213.31	207.74	208.81	211.2	207.72	208.47	211.93	210.31	209	210.49	210.56	206.65	210.46	211.53	208.81	209.5	209.15	211.56	208.04	208.69	209.65	211.47	209.35	209.91	208.76	209.66	210.11	207.54	209.32	210.3
200.41	202.57	204.16	202.83	205.25	201.91	201.87	200.59	198.85	202.54	201.54	200	203.18	203.57	205.75	204.52	204.05	201.31	204.92	203.62	201.27	200.15	203.06	205.11	203.68	203.79	205.02	206.43	201.53	201.85	202.97	206.65	202.62	204.81	203.54	204.19	202.52	202.11	203.79	205.51	204.11	204.48	200.49	205.36	202.21	202.98	201.01	202.17	202.38	202.02
215.81	211.41	213.37	211.84	216.07	215.07	210.73	215.92	211.88	214.92	214.71	211.11	213.19	211.55	210.03	213.19	213.74	214.84	211.43	212.42	216.77	216.77	215.33	211.12	212.18	214.63	214.28	218.6	215.65	211.86	214.53	214.18	217.95	214.2	213.72	212.63	215.08	214.05	210.82	213.48	213.52	215.83	212.53	210.47	213.71	213.99	214.95	212.01	213.56	213.81
213.64	214.16	211.41	213.93	214.19	212.7	214.76	211.84	211.97	212.38	216.32	212.11	210.84	207.99	211.4	212.71	211.52	213.63	213.07	213.7	216.09	213.94	214.34	214.14	210.62	214.34	211.43	214.19	213.8	214.21	214.36	211.33	213.75	212.5	214.25	212.52	213.9	212.78	211.83	213.95	212.01	212.19	216.28	214.13	213.87	212.28	211.81	210.71	213.87	214.3
210.39	214.2	213.9	211.19	214.1	212.95	212.88	211.48	213.79	211.75	214.31	210.81	208.91	212.84	213.75	213.85	208.92	213.33	215.25	211.26	213.34	213.91	213.61	212.26	211.59	213.21	214.93	215.12	214.56	215.97	210.62	210.68	213.64	211.84	212.37	211.98	213.28	218.14	212.26	210.02	213.08	214.41	213.78	213.3	211.75	213.08	212.5	215.11	216.38	213.44
220.48	216.25	215.51	216.31	217.7	216.7	217.17	215.39	216.1	216	216.83	215.03	218.45	216.04	219.4	213.51	220.03	218.67	219.01	215.28	217.48	219.22	219.34	219.82	219.68	217.76	216.03	215.67	219.29	219.35	217.03	216.65	218.65	216.38	217.19	216.44	221.03	217.17	218	217.08	214.86	216.17	217.04	217.72	215.76	217.13	215.38	218.37	218.22	218.41
217	219.24	218.78	212.14	216.25	214.59	217.29	218.26	215.07	217.53	218.62	219.48	217.79	218.66	216.56	216.68	216.2	216.75	217.8	214.16	216.23	217.96	217.29	215.31	219.79	216.51	218.57	215.36	220.03	219.55	217.63	218.01	215.84	216.55	217.76	215.62	214.08	216.09	219.04	218.17	214.88	218.87	215.21	216.93	219.31	213.88	216.69	216.74	214.61	216.8
207.85	204.69	206.52	208.51	206.54	207.18	206.53	211.08	207.52	209.01	208.13	206.02	206.99	208.92	207.83	209.16	210.5	209.35	207.78	209.15	206.13	206.43	203.61	206.61	207.34	205.24	206.67	207.12	205.57	205.07	208.09	208.32	205.7	207.61	207.27	205.78	208.82	210.43	207.29	209.63	208.24	209.32	206.72	207.04	208.25	208.1	205.77	208.28	206.57	207.83
203.83	201.57	202.56	203.15	202.62	203.09	207.38	202.11	203.09	201.92	199.66	204.03	201.27	204.01	199.59	204.61	204.47	204.19	201.05	200.48	200.71	201.21	204.2	200.48	202.61	203.8	201.08	202.13	200.25	201.65	203.51	200.73	200.3	203.65	202.45	205.03	203.23	202.99	206.22	200.69	202.49	202.85	204.59	198.93	200.79	202.67	200.64	206.06	203.31	203.33
193.86	195.08	193.71	194.85	196.48	192.28	198.3	198.45	194.79	195.11	194.57	195.93	195.25	193.98	197.36	193.27	196.37	193.25	195.38	197.59	194.05	197.41	195.09	198.51	194.93	194.52	194.97	195.1	199.22	195.65	192.95	196.08	196.75	192.88	196.13	196.85	198.1	194.6	196.27	192.88	198.36	195.04	193.91	195.5	198.08	191.75	193.33	196.64	198.3	196.23
208.29	207.98	210.69	204.74	204.63	209.62	208.05	208.09	203.57	206.37	208.34	207.41	207.64	209.07	207.84	208.76	206.24	207.53	210.07	208.12	209.53	207.04	205.8	208.43	210.49	206.96	210.13	208.66	211	208.05	206.19	206.29	206.3	208.7	209.24	206.48	207.8	209.24	205.6	209.88	208.98	206.51	207.9	211.2	206.37	206.59	208.15	208.62	207.12	208.9
204.4	202.62	203.49	206.52	204.17	204.43	203.21	201.1	205.54	204.18	203.89	203.27	208.06	209.71	202.09	204.6	201.06	204.1	204.01	202.78	204.79	205.1	206.89	202.88	202.55	205.09	202.02	204.82	206.24	206.74	201.55	205.67	205.78	204.31	204.93	207.19	205.85	203.49	203.57	204.96	202.8	206.48	205.32	205.79	204.63	204.96	205.55	204.53	206.66	204.69
208.95	208.91	208.38	209.03	208.44	211.25	208.06	207.37	211	209.83	209.88	207.53	206.97	208.81	211.07	210.59	212.6	208.53	206.66	206.55	207.84	207.08	211.07	209.28	207.22	208.08	206.99	207.83	209.65	208.14	208.36	206.44	208.79	209.93	208.19	210.89	207.01	211.23	209.58	211.08	207.63	206.24	212.39	207.6	209.2	210.41	209.49	206.67	210.93	209.04
201.4	205.33	204.83	202.48	206.04	205.56	203.61	201.02	202.37	203.37	205.49	202.21	202.47	203.84	205.52	201.2	202.49	202.75	204.57	201.49	199.88	204.64	205.27	203.1	201.91	203.05	203.4	202.49	203.34	201.63	203.21	203.51	201.04	207.99	204.35	202.09	205.64	200.19	202.16	204.03	203.79	200.81	202.75	202.13	204.61	206.37	202	204.63	202.78	205.92
201.5	202.45	204.84	204.09	203.34	206.15	205.54	205.65	202.93	204.82	205.3	203.48	204.09	206.56	205.43	204.38	202.73	203.93	203.44	203.32	205.95	203.32	205.49	204.37	204.15	203.99	205.57	205.35	204.27	207.18	203.27	202.81	205.62	207.48	205.14	206.14	206.03	203.87	205.28	207.49	205.91	207.88	205.63	203.84	204.14	205.93	204.91	206.01	211.2	208.4
210.27	210.63	211.62	209.65	210.98	211.99	211.94	210.56	212.88	211.8	213.69	212.44	211.52	210.93	210.43	213.08	213.16	209.79	210.46	211.03	214.34	211.86	211.69	213.34	211.5	212.85	210.43	210.86	210.07	212.92	211.32	210.95	213.67	210.59	211.16	209.86	211.46	208.26	212.18	212.17	208.63	210.57	210.54	213.32	211.63	210.72	211.41	210.4	213.99	213.28
202.51	202.16	202.88	201.67	200.8	199.96	201.25	200.05	203.77	200.46	199.97	202.7	202.48	204.04	200.92	204.64	203.24	203.1	204.45	201.38	203.22	202.2	201.59	203.86	201.38	204.68	206.38	203.89	203.88	199.74	202.9	201.06	203.63	203.39	204.55	205.05	201.9	203.1	200.96	201.7	203.43	202.7	203.86	200.83	205.56	201.34	203.56	201.27	203.4	202.48
209.45	209.7	208.21	210.6	209.41	208.13	205.16	207.9	208.62	208.88	209.37	210.18	209.05	207.71	210.89	208.21	208.62	210.95	211.11	209.72	208.64	204.36	209.46	208.99	209.55	207.86	209.92	211.06	208.6	209.4	209.68	213.24	209.13	208.95	211.61	208.51	208.04	210.58	210.04	209.21	208.89	209.18	207.14	211.66	207.4	207.51	207.85	209.39	209.01	212.32
206.39	204.29	206.75	205.64	200.18	202.08	202.73	206.51	203.09	204.72	202.29	203.9	207.11	202.91	206.77	203.57	205.21	205.89	205.6	203.89	202.47	202.87	206.55	205.49	204.45	206.02	204.64	204.03	206.81	204.3	203.5	204.8	203.78	205.81	205.48	204.77	202.1	204.36	206.17	203.32	205.14	203.69	205.97	205.57	202.91	206.16	206.49	204.13	205.15	205.68
216.84	216.09	218.04	218.31	216.6	216.01	221.02	216.44	213.79	217.43	218.42	216.1	215.64	216.38	217.07	217	216.6	215.88	216.96	215.68	218.34	213.87	217.19	217.58	218.51	215.65	214.64	216.82	220.04	217	218.73	217.42	213.98	213.48	217.83	215.16	214.18	217.56	218.22	213.14	215.3	216.6	215.93	216.01	219.35	219.03	217.9	214.03	218.07	218.42
204.37	200.31	202.38	200.81	200.27	203.97	201.87	202.01	199.43	202.07	200.64	202.01	199.26	201.04	202.39	199.56	204.25	202.8	202.38	198.21	200.61	197.83	199.16	199.43	198.86	201.27	202.73	203.47	201.49	201.55	203.59	201.3	203.58	201.47	199.59	200.33	200.69	203.99	201.86	203.81	200.81	200.47	198.08	199.02	200.4	197.94	200.81	201.05	203.42	202.84
203.66	199.52	202.06	201	200.49	199.94	200.12	202.64	199.02	200.16	201.24	199.03	204.03	201.35	198.9	201.5	200.7	198.08	199.57	202.7	201.31	202.74	201.12	199.15	200.72	200.08	202.82	200.46	201.16	199.75	202.43	201.53	203.01	200.93	200.17	201.52	200.75	201.46	201.46	202.01	200.73	198.84	204.99	200.65	199.02	203.53	200.86	200.36	201.2	201.74
210.08	210.13	211.87	213.06	211.73	211.24	208.66	211.24	212.46	210.76	212.59	209.66	210.48	209.24	210.9	210.28	213.25	210.64	209.53	213.92	213.75	211.81	214.32	208.98	209.85	210.26	212.71	211.86	210.73	214.84	211.04	210.87	210.07	207.92	210.37	209.69	214.03	211.64	211	210.21	213.36	212.4	212.17	211.33	212.1	208.14	212.77	209.83	210.59	209.91
212.2	215.89	211.54	210.47	211.25	211.93	211.98	211.98	213.83	212.49	216.46	212.44	210.36	213.07	212.14	212.11	209.77	211.39	209.2	212.75	211.5	215.45	209.19	211.6	212.76	212.61	213.25	211.97	214	211.95	211.67	210.01	211.93	210.98	209.28	212.9	214.57	211.24	213.04	213.68	215.44	213.49	216.07	209.53	210.72	215.11	214.67	210.61	214.32	214.23
201.4	199.28	199.71	202.61	199.25	203.42	201.56	199.89	203.81	202.56	196.06	202.29	202.53	198.24	201.07	203.52	202.02	200.28	200.37	200.29	202.72	198.88	201.02	199.97	199.71	200.13	201.44	199.55	201.79	201.7	199.55	201.26	201.22	202.45	202.34	201.54	201.59	196.59	201.64	202.8	200.31	203.45	198.61	202.78	199.78	203.69	200.24	198.82	199.11	199.7
206.95	209.59	210.53	207.31	208.79	203.09	206.12	207.18	208.64	206.84	209.64	206.28	205.75	206.58	208.19	206.07	211.37	207.74	204.58	204.36	207.15	209.2	211.35	207.91	211.53	210.38	208.01	211.97	211.52	207.34	205.79	210.9	207.81	209.63	208	206.85	208.5	209.5	207.08	206.64	208.67	209.64	205.06	210.79	208.59	209.81	209.93	208.96	209.01	206.45
204.11	205.49	201.01	199.54	204.18	204.9	200.29	197.95	206.4	205.13	203.5	199.26	200.94	202.2	204.38	203.24	203.68	202.16	204.9	201.7	202.46	205.21	203.02	208.6	200.3	201.35	207.6	202.16	204.48	204.56	204.26	202.22	202.78	204.09	202.33	203.43	205.97	202.27	201.19	207.45	201.35	205.05	205.4	200.57	205.26	200.4	208.05	205.49	203.4	201.88
204.16	200.72	198.11	201.21	201.58	198.34	199.35	203.4	200.75	200.71	199.21	199.74	200.77	199.97	201.27	202.73	201.86	197.47	200.89	199.7	200.7	201.03	199.15	199.37	201.41	200.31	197.97	201.09	201.57	198	198.94	198.28	199.48	197.68	201.46	202.69	199.77	198.68	199.69	198.84	200.89	201.46	199.88	200.7	201.04	197.85	203.77	198.5	199.8	199.46
205.51	203.8	200.36	204.17	205.48	207.05	204.21	202.71	207.69	202.64	203.2	208.49	204.44	207.84	203.84	204.2	206.4	202.79	207.7	203.76	203.54	204.21	205.22	202.88	201.85	204.53	204.14	205.74	207.53	201.4	206.68	205.24	205.15	207.84	203.91	203.7	204.49	203.4	204.4	202.91	206.56	201.14	202.56	205.62	204.67	201.53	206.71	207.94	204.22	207.67
214.03	211.99	214.17	209.19	214.54	213.69	215.89	213.23	213.98	213.59	215.09	211.46	211.94	214.24	214.27	213.35	214.75	211.84	211.71	212.86	213.06	209.47	212.04	211.99	214.31	213.19	212.5	209.79	212.06	212.78	215.91	211.28	213.84	209.67	215.8	210.16	213.36	212.43	214.42	212.09	211.79	209.07	213.18	212.67	211.59	213.45	211.47	213.69	212.78	214.35
206.48	206.95	207.04	205.64	209.18	208.68	208.52	208.42	207.73	209.76	206.83	209.09	211.29	203.55	207.37	209.41	209.09	207.84	211.19	208.97	208.04	209.86	211.01	205.51	209.86	208.22	208.19	208.49	207.16	209.77	210.05	207.24	208.83	209.34	206.03	210.54	210.5	212.5	205.77	206.75	205.74	209.08	213.37	207.47	210.67	208.28	208.72	206.19	206.42	213.49
202.18	203.25	204.34	207.43	200.99	203.07	203.27	204.47	206.26	205.49	205.48	206.91	204.63	206.87	205.22	205.93	206.56	204.28	205.51	205.58	204.18	203.43	206.17	204.06	204.41	203.85	202.38	204.97	205.13	208.08	202.8	204.73	203.05	206.87	203.18	205.15	204.66	206.4	202.64	205.11	204.46	200.3	205.08	204.77	204.65	206.34	202.46	206.54	203.17	205.1
216.42	217.05	219.13	215.57	219.6	216.64	218.37	218.41	217.12	218.28	219.26	220.71	217.64	216.72	215.89	216.37	216.04	220.61	218.84	217.75	217.82	216.05	216.48	217.02	215.5	217.98	214.55	220.44	218.82	218.2	215.08	221.42	218.47	215.83	217.91	217.46	218.86	216.08	218.33	216.38	217.79	216.42	216.54	213.89	218.76	218.39	218.61	218.35	218.67	216.77
196.66	197.54	199.57	196.49	200.84	198.43	199.37	194.81	199.7	198.73	202.96	196.06	203.81	198.08	195.9	195.45	196.83	201.16	203.48	197.66	199.1	200.67	201.17	200.72	200.26	200.34	198.97	200.98	201.25	203.62	196.72	199.45	198.17	198.92	199.69	198.44	196.58	201.54	197.46	197.2	198.99	201.14	197.99	198.89	199.15	199.77	198.13	200.56	197.79	199.5
208.27	210.7	213.3	213.36	211.38	211.41	211.34	212.91	212.77	210.58	212.63	210.87	211.19	208.95	213.34	213.26	212.42	210.96	210.04	213.48	210.51	214.75	211.34	212.63	213.07	213.8	210.7	211.88	213.69	210.89	213.11	212.56	208.95	214.65	210.34	211.51	211.92	212.29	214.49	212.02	210.07	210.6	209.71	210.79	214.15	209.23	212.9	210.19	208.98	213.84
198.99	200.63	196.44	200.24	200.91	199.74	199.51	200.68	199.68	196.06	201.58	199.96	198.07	201.97	203.42	199.59	202.53	202.17	199.55	201.87	200.49	200.02	200.28	200	199.53	198.63	199.92	200.3	200.94	200.17	203.22	199.6	200.54	199.3	202.21	196.76	204.96	197.5	201.72	201.52	199.84	198.43	197.45	199.58	199.59	200.69	198.96	200.85	197.68	202.98
206.51	210.17	206.23	208.56	208.81	209.97	208.34	208.74	208.36	209.45	205.1	206.91	209.23	207.66	205.24	210.62	207.94	209.82	210.56	208.82	208.15	211.98	208.18	207.56	207.24	206.33	212.68	208.37	209.76	208.47	207.6	206.41	209.27	208.48	207.73	208.47	208.99	208.17	209.29	208.61	210.14	207.28	207.72	207.48	207.5	206.83	206.78	209.25	211.26	207.5
217.29	215.52	213.27	217.13	221.29	214.65	216.76	216.22	217.1	218.42	215.53	214.64	217.99	219.21	216.77	219.61	219.15	220.25	217.57	216.14	216.25	213.97	220.2	220.91	220.11	219.83	217.25	216.76	218.16	217.85	216.58	219.69	219.84	216.2	219.39	219.82	219.25	214.99	218.25	219.42	218.48	219.3	216.7	218.6	213.38	218.67	217.35	219.24	218.36	215.41
194.59	194.57	196.09	194.64	194.15	195.69	195.76	194.15	193.77	196.08	194.27	193.37	194.46	193.32	197.59	190.71	194.58	194.63	193.14	194.81	192.33	197.84	198.8	193.29	194.13	193.41	194.63	194.87	194.79	196.77	195.64	194.81	196.15	195.16	190.12	195.27	195.58	195.24	195.19	193.02	196.14	191.82	196.09	192.67	194.4	196.55	192.87	196.23	193.52	193.47
200.73	199.21	199.85	201.15	202.29	202.87	198.55	203.49	201.21	198.83	199.75	200.41	198.05	199.08	199.54	200.86	200.26	204.5	198.35	201.26	201.72	204.02	200.53	199.53	201.04	197.86	200.66	204.48	199.51	199.31	203.61	198.91	203.8	201.84	201.89	201.02	198.36	203.69	200.91	199.75	199.53	201.26	200.53	202.6	199.25	202.62	200.66	199.48	200.18	199.14
216.67	216.48	217.14	218.93	217.99	221.83	215.48	220.34	216.48	216.8	216.31	216.21	218.37	220.14	218.4	217.02	216.75	216.99	216.38	216.51	215.72	219.33	218.62	216.94	218.22	216.04	215.14	214.44	217.3	219.76	221.02	217.03	216.94	217.83	220.32	216.94	217.53	220.24	215.43	216.98	217.74	218.81	215.95	217.68	218.91	219.14	216.3	214.68	217.74	215.16
202.89	204.84	203.42	208.15	205.46	205.73	202.71	205.37	205.54	201.79	203.81	201.8	202.84	204.95	205.27	202.39	200.99	206.77	207.72	202.32	207.92	207	207.45	203.68	205.13	207.01	205.06	201.15	206.14	203.18	204.51	203.38	205.32	203.56	204.02	208.24	206.85	202.22	205.93	203.79	204.88	202.43	203.57	201.69	203.72	203.98	205.49	203.71	206.35	204.84
212.85	210.92	210.68	208.57	208.8	212.66	210.94	210.16	211.3	212.43	210.49	212.88	213.5	210.84	211.96	212.21	210.32	214.09	213.27	211.02	208.18	209.69	211.74	214.86	209.98	215.08	213.88	210.57	211.14	212.07	212.76	208.61	214.21	212.77	213.61	211.51	213.54	215.03	211.44	210.15	211.6	209.51	210.36	213.24	207.21	214.88	214.38	214.46	215.14	213.91
201.55	200.04	200.08	199.25	198.96	199.95	201.71	202.75	201.33	201.46	201.5	198.53	203.42	201.06	203.98	200.55	199.58	200.42	198.61	201.76	200.52	202.63	202.81	201.33	201.68	199.8	200.48	199.52	200.22	204.55	202.47	200.43	204.45	200.12	202.55	201	200.63	204.51	198.21	200.28	201.32	201.59	199.72	197.66	200.98	200.98	201.16	200.14	202.96	201.52
213.55	211.4	209.84	213.98	210.33	215.68	211.77	212.49	213.45	214.57	214.05	211.54	211.73	210.82	213.57	210.55	211.9	215.72	214.96	212.49	214.12	212.95	215.75	213.59	213.67	213.14	211.83	214.85	210.25	214.2	210.19	212.96	210.23	210.52	212.01	215.06	213.27	210.99	210.1	212.18	214.77	209.52	214.44	209.4	216.12	212.01	213.04	211.48	211.58	217.27
212.13	209.61	207.32	209.03	207.42	207.95	207.79	207.09	211.37	209.8	210.53	205.22	212.22	207.46	209.16	207.8	207.29	208.19	209.46	208.28	209.8	208.71	207.84	210.25	208.55	209.72	211.28	211.18	213.66	209.29	209.32	210.55	209.26	207.83	209	209.45	208.96	208.76	209.86	208.82	207.42	208.8	209.25	213.51	209.82	210.13	209.13	211.75	209.13	213
216.37	217.43	216.93	216.36	218.76	215.44	217.98	216.89	216.34	218.6	211.15	217.95	216.94	219.16	217.24	215.78	216.64	218.84	214.81	216.77	218.61	216.95	216.82	220.22	217.5	216.91	215.75	216.01	215.13	217.9	215.03	217.2	217.87	216.01	217	213.94	215.16	217.42	219.37	215.04	220.13	218.39	220.58	218.94	219.92	214.57	217.79	215.1	218.45	218.62
199.88	200.57	200.04	199.94	198.2	198.87	200.68	199.64	199.13	198.13	199.04	196.8	199.07	197.52	201.51	195.16	198.73	197.52	202.34	202.53	201.61	201.17	199.78	198.83	197.14	199	201.21	198.78	200.1	195.64	201.25	198.65	200.46	198.74	201.83	201.72	199.76	199.6	196.95	198.25	197.02	198.83	200.88	197.89	201.86	196.75	198.31	199.75	201.27	200.21
203.88	202.51	205.11	205.98	202.81	203.85	204.47	203.13	202.59	205.97	205.12	203.7	204.36	203.26	205.15	205.86	203.76	203.9	202.1	204.46	204.43	204.32	203.09	204.59	201.36	200.99	204.52	203.62	206.54	204.39	205.92	202.25	204.25	201.83	204.21	201.08	200.46	203.45	202.55	202.97	208.08	207.35	206.4	206.49	206.1	203.25	204.27	202.31	204.67	202.42
201.72	201.67	203.23	201.5	202.44	204.66	205.22	201.91	202.04	200.52	201.89	204.06	204.11	201.59	205.12	205.11	203.55	201.65	198.03	201.4	203.42	204.08	204.79	204.75	202.56	205	207.19	203.01	204.56	203.38	203.01	202.41	202.39	204.72	200.71	201.27	202.74	201.89	201.43	203.02	202.04	203.52	203.7	205.65	198.94	203.43	200.75	200.51	204.42	203.34
202.25	201.64	201.26	202.28	200.98	201.93	200.17	206.3	203.83	201.96	201.13	203.26	203.83	201.38	200.43	203.26	200.84	202.97	204.43	199.53	201.52	200.76	201.3	201.58	202.69	200.49	202.56	199.95	200.66	203.98	201.81	201.12	202.15	200.52	201.47	202.52	198.79	198.92	198.8	200.24	204.42	202.02	199.58	205.95	200.27	198.82	201.64	201.31	203.29	203.61
205	202.2	203	205.45	209.22	208.35	206.88	206.02	206.7	205.38	208.74	206.48	203.66	209.77	209.19	205.68	209.11	208.25	204.74	206.32	208.87	208.92	202.97	207.21	206.34	205.28	205.17	204.91	204.32	205.68	206.7	207.8	203.93	206.7	204.74	203.44	204.19	208.55	205.62	208.27	206.45	207.74	204.42	206.58	206.87	207.86	208.91	202.82	203.24	204.22
200.02	199.37	199.42	199.08	199.13	196.42	198.41	198.53	201.3	199.52	197.85	198.37	199.95	198.02	195.9	198.36	200.18	201.07	202.38	200.35	198.99	201.28	200.9	200.71	199.74	197.93	203.27	200.63	198.9	200.24	201.87	201.33	200.05	199.28	201.48	197.16	195.94	201.96	199.1	200.54	198.44	196.52	198.72	200.85	199.83	199.94	197.87	200.77	200.04	196.35
212.86	213.74	213.67	211.36	210.59	214.06	212.43	213.17	212.98	209.53	212.87	212.7	210.87	213.27	210.42	211.14	216.08	208.91	211.16	212.23	213.51	210.37	212.15	209.69	212.78	212.82	211.96	209.67	211.82	213.45	212.96	209.81	211.33	211.73	208.47	210.36	211.28	209.73	213.09	212.09	209.55	210.15	211.83	212.87	209.24	212.54	211.61	209.58	212.47	208.03
209.22	209.27	207.29	209.88	210.66	208.55	207.94	208.53	210.52	210.94	208.68	211.57	211.82	209.6	212.24	208.57	209.6	214	207.9	210.93	208.36	210.59	209.86	211.47	211.48	211.96	209.23	210.74	212.5	208.91	210.46	210.88	210.06	210.63	210.69	210.29	208.77	211.83	209.44	210.59	209.39	208.95	211.05	208.93	207.55	204.95	208.21	206.95	209.58	208.16
207.43	210.39	207.69	211.32	208.83	208.31	208.07	207.82	210.75	207.43	210.31	205.99	209.3	209.31	209.07	209.15	207.73	205.25	210.86	207.93	207.9	210.6	209.64	211.2	208.18	207.59	207.35	207.87	206.2	208.8	208.82	208.72	206.54	208.54	211.12	210.23	208.83	209.04	209.75	206.67	208.96	207.35	204.7	207.53	209.98	209.17	205.51	206.35	210.48	210.69
204.2	203.68	202.21	202.12	202.98	201.89	202.51	204.82	202.68	206.84	202.07	201.97	207.19	203.64	205.95	202.69	201.53	204.34	204.9	203.6	203.01	204.7	204.01	208.03	202.34	204.39	205.84	208.01	199.8	204.45	204.25	204.93	205.31	204.26	205.11	202.02	203.95	205.42	202.26	203.71	205.12	200.85	205.41	203.07	205.84	203.83	205.71	200.41	201.58	205.16
208.2	207.98	209.55	208.39	207.7	206.16	211.01	209.54	209.42	208.58	208.29	208.38	209.74	211.37	211.51	207.59	208.07	209.7	207.85	205.4	210.22	209.92	206.17	209.31	208.18	209.45	205.41	207.47	208.47	209.92	209.27	208.23	209.42	207.14	207.47	209.16	207.06	207.41	208.18	210.86	211.53	209.97	208.34	207.77	208.69	210.55	207.01	208.38	207.35	205.38
201.55	198.04	200.51	199.07	199.45	196.92	195.09	198.5	200.08	198.41	201.18	196.35	197.78	198.56	200.89	200.91	198.68	199.62	200.58	201.2	199.79	198.26	194.99	200.64	200.1	199.96	201.64	197.36	201.31	202.37	196.24	198.42	201.89	201.92	198.8	198.45	200.27	199.09	201.28	201.94	199.95	199.17	197.76	200.38	199.86	198.91	201.06	197.31	197.56	197.84
200.57	204.94	198.31	203.49	201.84	201.47	202.74	200.15	203.08	207.48	202.25	202.37	205.18	203.67	203.45	203.72	203.11	202.38	202.28	203.09	203.6	200.77	205.82	205.17	204.67	204.05	200.5	204.13	203.8	204.19	202.59	202.34	204.1	199.73	204.68	205.41	202.06	201.81	198.97	202.8	203.38	205.2	204.4	207.23	200.19	203.65	203.4	199.77	203.01	202.21
206.56	203.55	203.75	203.86	204.62	201.93	204.71	201.09	202.44	204.59	202.44	201.53	205.63	204.84	203.98	205.07	200.14	203.49	199.87	203.66	204.29	205.87	202.77	204.05	202.14	200.8	201.59	202.01	203.07	206.79	203.03	204.63	203.2	206.33	204.72	204.92	204.71	205.4	204.31	200.79	206.54	212.06	205.24	202.48	204.68	205.93	203.86	199.61	201.7	201.11
201.4	200.55	200.13	203.16	200.68	200.58	204.5	197.85	200.52	200	200.3	200.54	204.99	202.76	199.44	200.19	204.31	201.27	199.73	199.16	199.28	200.57	203.31	200	201.91	199.7	200.66	200.71	197.45	199.5	199.31	201.78	199.1	200.21	197.1	199.2	201.52	199.15	199.38	200.83	201.27	199.9	199.95	198.63	199.72	198.79	200.72	199.73	202.15	200.63
204.51	203.92	202.82	203.09	201.64	204.29	202.06	201.17	200.09	203.1	202.71	204.14	206.83	201.78	200.63	202.48	207.87	203.85	204.01	203.36	203.69	204.27	204.3	204.3	206.43	203.73	205.01	202.96	204.14	205.27	203.33	203.04	199.77	204.76	203.91	204.69	203.23	205.21	204.42	202.4	202.04	206	205.5	205.45	203.94	203.99	203.72	204.32	204.26	205.41
209.72	210.86	210.01	213.76	210.66	211.57	212.99	210.28	211.2	213.07	212.4	210.83	211.06	213.38	211.19	212.81	214.78	209.99	211.86	208.83	211.76	211.57	211.46	215.37	211.55	213.17	213.81	215.25	216.66	215.73	211.27	215.35	211.56	212.98	212.66	213.77	211.99	211.91	211.15	210.61	211.76	211.35	211.48	212.34	212.93	210.83	211.91	214.57	212.39	210.92
206.67	208.39	207.55	207.77	207.29	206.44	212.05	209.56	208.17	207.8	211.67	208.88	209.61	209.57	208.7	211.13	209.66	207.66	208.99	207.95	211.21	208.3	206.33	208.17	208.04	207.79	208.16	205.36	207.36	208.33	207.69	208.9	209.05	205.36	208.24	212.43	208.92	209.15	209.48	206.52	209.42	209.47	207.8	207.21	207.78	208.55	208.89	207.61	206.38	210.54
205.94	209.13	207.32	211.21	211.5	209.23	209.07	210.04	208.48	210.32	209.73	206.39	211.23	210.79	211.28	208.86	207.25	209.11	208.41	209.17	206.9	207.99	210.23	207.37	210.11	211.1	209.21	209.12	207.34	209.21	208.01	208.82	210.9	208.67	208.55	208.46	208.27	204.29	205.67	207.47	207.91	205.01	208.09	205.98	208.23	209.85	210.23	207.11	213.32	213
210.77	210.5	213.91	214.85	213.8	213.5	214.62	214.42	214.63	212.21	212.62	212.97	213.89	213.27	215.27	213.11	213.95	217.41	212.64	210.63	210.6	213.15	213.15	209.84	213.48	211.11	212.94	210.73	213.39	216.83	214.31	213	208.2	207.94	210.18	210	212.15	213.72	213.06	212	213.44	212.63	213.92	216.66	211.76	215.69	214.75	212.21	212.74	213.19
201.28	203.79	205.49	202.65	203	200.54	201.95	204.16	199.97	199.9	205.01	202.64	202.91	203.07	203.57	202.09	206.92	202.1	202.72	203.71	200.38	203.39	199.52	204.15	204.25	204.16	202.69	206.58	203.61	202.37	203.76	202.31	203.09	204.7	200.29	203.79	205.54	204.45	199.2	205.87	202.31	206.49	204.17	204.96	203.16	204.76	202.77	201.22	202.71	202.6
204.46	204.83	206.17	208.32	203.85	204.03	204.53	206.62	208.43	203.01	206.04	206.52	206.07	209.11	206.34	204.82	206.8	206.07	207.35	206.69	204.08	205.93	204.9	204.09	205.27	207.26	205.11	207.02	207.89	204.79	205.86	208.1	205.35	202.83	210.48	205.23	203.03	204.37	205.57	205.98	206.78	206.2	207.11	207.36	207.12	208.55	205.7	207.19	207.72	207.21
213.85	214.94	215.83	213.53	213.16	212.14	215.12	214.69	216.58	214.54	210.47	214.67	213.7	214.52	213.56	213.62	213.64	212.02	210.02	213.2	213.12	213.24	210.79	213.23	212.57	214.25	212.92	212.35	214.14	211.68	213.25	211.73	211.61	208.81	211.27	215.14	211.67	208.86	215.27	214.01	215.5	213.52	212.96	211.14	210.94	215.14	210.66	213.25	217.81	212.17
200.61	202.19	201.76	202.92	205.02	200.49	202.78	197.61	201.92	198.95	198.79	201.13	203.98	202.94	204.15	202.68	199.68	201.15	202.25	201.01	201.65	205.35	202.88	200.52	201.34	202.03	203.7	202.56	199.93	202.08	205.46	202.2	201.15	202.24	204.9	202.67	202.16	203.74	201.71	201.64	203.33	201.17	199.61	204.06	203.82	205.64	201.17	202.68	203.73	202.53
208.92	208.21	207.75	205.92	208.32	208.28	211.22	211.22	207.37	204.36	208.84	209.91	207.37	208.17	206.95	206.68	207.6	208.93	207.99	207.25	210.49	209.78	209.48	212.4	206.49	208.55	208.28	205.52	206.59	205.15	206.13	206.88	205.09	208.25	209.8	208.35	210.87	206.62	207.1	210.47	207.16	207.47	210.12	206.77	208.17	206.75	205.77	206.15	205.16	207.03
199.98	201.13	201.7	202.29	203.08	199.73	198.87	199.96	200.15	201.56	201.72	200.73	201.49	201.17	198.58	199.34	202.4	200.49	199.76	202.49	201.18	200	198.73	199.61	199.68	199.54	200.27	199.95	201.8	202.18	197.47	200.66	203.71	198.07	201.29	199.92	197.84	198.8	201.09	196.77	200.64	198.28	197.33	197.39	200.54	200.22	200.7	199.24	201.35	200.9
210.81	207.99	209.36	211.43	208.71	210.37	208.69	208.16	204.88	207.22	208.3	207.84	211.23	208.86	209.08	206.22	210.75	207.01	206.62	209.44	208.69	206.99	211.51	207.84	207.78	205.23	209.68	206.53	206.42	207.36	213.15	213.54	208.77	206.19	210.73	208.89	208.56	208.2	208.92	206.65	207.65	207.68	207.31	207.96	210.48	207.21	210.19	210.75	207.2	206.68
217.78	220.84	213.26	218.74	213.71	216.17	216.28	214.24	217.24	215.8	217.03	214.69	220.06	220.46	217.39	218.57	217.28	215.05	217.11	214.63	218.05	215.67	215.92	215.92	216.92	214.76	217.1	216.46	213.9	219.04	219.45	217.75	217.26	217.87	216.18	216.62	217.32	215.77	217.29	218.57	217.27	220.12	215.93	216.35	215.89	217.16	217.05	217.97	212.47	213.54
210.17	213.58	211.91	212.33	212.39	209.9	212.35	210.59	212.36	209.83	211.9	211.77	211.86	210.63	207.92	210.37	211.37	209.56	213.33	208.54	214.99	209.14	210.24	207.24	210.82	212.37	212.54	216.16	216.16	210.46	210.33	209.44	209.83	212.82	210.53	212.29	212.66	210.4	211.3	214.49	207.06	212.12	213.4	212.36	212.24	211.71	209.11	213.59	210.96	208.81
216.53	213.58	212.37	208.47	211.87	210.03	214.71	213.45	212.41	217.96	214.73	214.43	211.33	210.74	211.15	217.76	213.1	216.03	211.51	212.23	214.91	214.39	215.71	215.82	217.57	210.87	211.32	211.88	211.54	215.27	210.02	214.61	214.68	213.98	211.43	213.78	214.5	212.9	212.03	216.53	213.76	212.62	212.61	214.64	214.38	215.5	212.42	211.76	212.78	212.24
202.13	204.86	205.07	204.32	203.16	203.26	203.73	204.32	202.87	203.55	204.79	201.29	201.61	200.93	205.22	203.42	203.9	200.44	203.25	203.94	202.93	200.83	200.31	203.65	202.84	202.93	202.91	200.63	202.42	204.44	202.79	199.99	202.54	201.08	203.61	201.32	204.05	203.55	199.36	202.63	203.87	204.91	201.22	203.91	204.02	202.17	202.41	202.44	199.97	202.81
211.21	213.87	209.55	213.14	210.26	213.88	212.12	212.43	213.06	212.12	210.72	213.12	213.88	212.51	212.7	210.13	210.82	214.58	209.61	208.55	208.47	212.13	212.99	211.39	211.34	213.53	210.65	212.38	209.35	211.74	212.38	213.7	206.96	211.79	209.22	213.01	210.12	210.2	212.18	210.68	211.73	209.53	210.63	209.48	209.9	213.63	214.25	211.31	212.35	211.04
204.87	202.41	205.1	203.94	204.58	206.06	203.43	201.1	202.93	206.19	202.66	202.73	203.72	206.43	205.56	208.69	203.85	205.02	203.73	204.62	203.12	205.13	203.12	205.55	202.98	203.87	203.67	203.94	203.87	205.28	204.66	205.87	204.27	205.37	204.33	202.42	203.35	202.73	205.08	201.84	206.03	202.07	203.75	204.47	202.8	205.26	202.44	203.94	204.01	203.17
209.46	207.55	208.07	208.06	210.16	205.73	209.96	206.99	210.45	209.68	207.64	207.09	208.65	212.24	207.98	207.19	209.42	208.26	209.41	206.41	205.99	211.1	209.21	206.35	210.4	208.04	209.51	206.66	207.01	206.77	209.18	208.87	209.36	209.42	209.33	207.2	208.62	209.7	207.1	207.72	205.85	210.26	207.23	209.5	206.58	201.76	205.79	208.92	209.2	206.64
200.12	197.57	202	198.12	198.34	200.86	196.62	199.15	201.72	197.36	195.85	201.01	198.04	200.34	198.07	200.39	197.65	198.82	200.83	200.06	199.85	200.42	197.16	197.37	199.47	197.68	199.38	199.32	201.39	194.16	199.59	200.77	200.74	198.66	199.11	200.16	200.29	199.75	199.18	199.13	201.2	198.12	197.41	200.46	199.6	196.04	197.09	198.99	198.3	199.44
217.38	217.95	218.2	217.64	218.51	215.71	218.76	215.32	215.96	217.06	218.84	217.48	217.37	217.69	215.96	215.46	216.48	218.76	215.5	215.69	216.97	217.12	218.64	218.14	216.28	213.38	216	216.44	218.07	215.17	217.57	217.67	219.67	219.17	218.37	217	217.63	219	217.49	219.74	215.89	219.25	217.71	218.15	214.16	220.06	218.21	220.57	216.01	218.76
216.17	220.25	215.36	217.52	217.19	213.76	215.57	215.59	214.7	215.94	215.47	212.08	216.72	217.94	219.23	217.27	216.05	215.37	217.4	215.85	217.47	217.07	218.73	218.41	217.91	220.02	218.16	217.68	214.94	215.53	216.87	219.37	217.88	220.18	218.24	217.97	214.57	217.29	218.44	219.05	218.91	217.56	215.02	217.37	214.68	217.81	220.16	216.17	219.84	216.18
216.06	213.62	214.79	214.12	213.83	209.75	210.16	210.98	209.69	213.3	217.02	218.68	213.24	213.3	210.53	213.15	213.04	213.9	210.03	214.34	213.82	212.32	212.63	213.05	209.57	212.34	212.72	211.32	211.45	209.54	214.67	215.34	212.69	210.85	211.22	210.68	206.61	213.95	208.99	214.27	209.32	211.98	211.98	211.91	211.81	214.02	213.54	208.66	214.05	214.85
201.82	200.28	204.79	204.88	203.3	204.99	199.93	203.09	200.16	203.19	204.32	201.96	202.53	201.7	203.15	201.29	206.7	206.69	203.75	203.46	203.16	205.77	206.61	204.89	203.38	202.71	206.27	205.61	204.63	204.04	201.88	206.51	204.56	202.31	199.89	204.99	203.66	205.72	203.37	204.2	204.43	204.34	206	201.92	202.03	203.88	204.59	204.43	205.42	206.4
200.34	205.13	203.59	204.7	201.48	207.09	204.48	206.6	206.11	200.69	203.38	206.39	203.4	203.61	199.99	202.81	202.49	199.47	203.52	204.05	203.74	204.99	199.95	203.87	201.15	204.14	203.87	203.22	205.98	206.49	203.13	202.49	205.33	200.21	201.41	208.92	201.81	201.38	202.41	205.92	204.17	199.75	204.17	201.19	203.83	201.44	204.98	204.95	203.28	203.62
207.79	202.67	203.51	204.35	205.78	205.4	207.12	208.38	203.4	205.84	208.31	206.58	207.47	208.78	206.01	208.08	207.09	205.94	207.07	208.75	207.17	205.05	206.9	206.38	206.15	206.21	204.65	205.83	205.47	203.14	203.88	209.58	205.24	204.95	205	204.53	209.56	206.83	206.32	208.17	208.55	208.85	206.39	204.29	208.35	202.15	205.31	205.99	206.99	207.65
211.87	209.49	212.13	214.49	211.91	209.77	210.72	214.01	211.92	211.41	212.05	211.17	211.04	213.07	209.17	214.16	211.34	211.18	213.53	211.96	210.31	211.77	211.02	208.59	211.73	210.38	212	209.84	214.02	214.99	211.53	212.04	216.23	213.48	211.96	208.51	213.2	212.27	211.42	209.59	213.51	211	212.91	208.9	210.77	210.54	210.9	210.03	210.24	210.28
208.51	212.14	214.19	212.55	211.19	212.86	213.08	210.55	211.71	213.82	209.86	209.02	213.09	212.21	213.61	213.34	210.92	209.28	210.83	215.17	214.1	214.93	214.34	211.26	212.17	208.55	213.5	212.58	213.62	209.96	215.76	209.46	212.91	212.02	211.3	212.6	211.39	211.98	210.74	210.03	211.33	213.38	209.12	211.8	213.55	210.88	213.48	215.63	211.78	207.33
215.74	216.78	218.55	213.9	217.98	222.34	215.58	218.2	216.11	215.56	217.51	217.28	220.82	217.71	218.13	217.92	216.2	214.4	217.06	216.74	218.86	216.13	217.15	217.61	216.43	214.37	221.02	216.23	215.65	219.2	217.32	218.41	214.06	217.43	216.53	217.88	215.18	219.82	217.06	214.67	216.55	217.45	216.82	216.77	218.25	215.8	218.54	219.26	219.03	216.2
217.29	216.53	217.31	216.03	216.38	214.67	217.14	216.21	220.18	215.47	216.67	218.31	216.71	218.95	217.95	218.69	214.56	217.47	216.72	215.01	218.78	214.49	218.66	214.26	219.79	215.62	218.15	216.37	217.19	216.13	213.73	215.56	215.85	215.22	215.12	217.41	216.49	213.22	216.54	214.94	218.96	215.52	216.17	219.27	212.88	216.71	219.13	216	218.06	214.08
201.92	200.86	202.14	200.6	200.45	199.14	200.76	198.57	202.22	201.72	203.08	201.87	196.31	201.03	202.29	203.26	200.55	199.91	198.73	202.2	200.92	199.63	197.54	200.95	199.88	201.29	201.28	196.23	201.81	197.04	198.31	203.61	201.25	198.52	196.07	202.46	203.46	200.13	200.12	202.07	199.22	200.92	202.09	201.45	200.05	199.94	201.93	199.67	199.07	197.42
209.7	208.24	214.73	213.22	210.46	211.38	209.92	212.03	213.53	210.62	209.54	212.93	209.8	207.24	209.56	210.89	213.47	211.08	213.4	213.79	213.93	212.42	211.42	212.85	210.37	210.82	210.4	211.14	208.72	210.87	209.28	211.17	211.36	210.45	211.97	210.84	211.24	212.54	211.51	210.1	212.28	213.51	213.01	209.32	212.27	213.97	215.58	210.8	208.22	209.63
203.93	201.75	202.48	200.63	203.09	200.63	202.16	200.52	201.27	199.54	200.66	204.29	200.86	200.93	200.02	200.95	201.66	201.91	203.89	201.36	202.22	199.87	201.16	200.6	202.15	200.98	200.92	203.95	200.88	202.26	202.28	202.17	199.77	199.93	199.09	201.07	200	201.08	198.46	199.4	200.7	201.39	202.72	199.02	199.87	203.25	202.74	203.1	202.49	203.04
208.04	208.08	208.8	209.1	208.34	207.03	206.13	211.22	210.1	207.58	211.02	206.41	207.25	208.95	209.02	208.94	207.15	210.11	208.41	210.31	209.11	206.74	208.05	205.71	210.93	206.79	206.67	209.47	208.88	210.04	204.36	208.99	205.31	206.9	209.84	210.79	210.27	207.79	207.92	206.96	208.96	207.99	206.85	208.85	209.61	206.23	207.02	211.96	207.96	210.09
213.43	210.98	212.15	212.17	210.86	210.2	210.02	212.66	212.11	213.65	213.18	212.41	211.4	211.83	213.3	213.15	212.17	211.84	212.37	213.9	211.83	212.38	208.55	216.89	212.89	210.23	212.1	209.09	213.72	211.07	212.22	209.4	209.12	210.76	213.55	211.37	210.08	211.36	212.08	211.15	211.46	211.53	211.3	210.34	214.34	212.67	210.21	212.07	210.75	213.07
212.04	210.8	214.21	211.2	213.53	213.38	212.19	210.44	209.42	212.55	209.21	211.12	211.27	212.1	213.46	213.2	215.17	213.55	211.38	213.71	212.84	209.78	212.74	213.34	214.69	212.34	208.8	210.5	213.76	212.03	214.5	214.06	213.95	213.17	212.41	212.73	213.67	211.61	213.39	209.77	211.64	212.9	211.38	216.53	210.5	210.06	210.95	212.28	211.39	212.53
218.09	216.73	217	216.06	213.51	213.8	217.15	216.66	217.86	218.5	214.63	216.47	215.25	214.74	214.95	217.1	219.8	215.2	215.23	218.83	214.86	215.07	216.81	218.26	216.04	217.47	217.69	216.7	216.35	219.62	217.05	215.13	215.48	219.87	219	212.73	216.29	217.29	220.39	217.19	220.5	214.54	215.4	216.13	219.32	216.32	223.34	218.68	217.11	218.3
208.74	210.82	206.5	208.76	206.28	210.89	209.98	206.61	210.26	207.13	210.31	209.22	206.87	208.55	209.79	211.48	210.83	208.77	211.38	208.91	207.19	209.84	206.6	209.74	208.25	208.01	207.21	205.83	208.4	209.6	209.87	207.22	209.44	212.81	209.06	206.73	206.74	208.03	212.13	207.76	208.7	206.45	208.85	209.4	209.76	206.36	210.32	207.83	209.86	209.24
211.7	212.16	210.18	210.01	210.17	212.96	213.18	211.09	212.54	208.63	214.12	211.29	211.09	213.85	217.24	207.02	214.81	213.46	210.32	211.25	209.75	210.47	211.03	208.72	210.63	213.13	208.39	213.19	211.13	212.52	208.51	214.14	209.07	212.41	211.76	214.07	211.46	211.53	210.59	211.22	212.29	208.25	211.75	214.1	210.87	211.52	215.07	211.51	211.94	209.98
213.18	215.99	212.27	214.28	209.97	208.15	213.09	211.68	211.09	214.72	210.13	213.76	210.01	209.95	211.92	211.54	212.33	211.22	211.16	210.57	216.34	212.34	213.39	210.05	212.59	211.81	213.74	213.1	215.27	215.68	212.75	209.74	215.04	213.54	212.28	210.09	212.85	210.66	212.06	209.11	213.98	212.28	212.32	211.61	208.64	212.21	210.89	212.11	211.19	210.76
193.02	197.22	195.36	194.58	194.79	194.54	194.26	192.71	196.77	194.39	196.97	195.84	191.56	192.01	196.79	195.91	197.02	198.09	197.77	193.63	196.16	195.41	197.83	194.43	195.32	194.12	196.41	193.79	193.78	197.46	196.3	197.22	193.48	196.9	196.39	196.07	194.9	193.67	194	196.06	193.54	196.7	193.79	194.55	194.4	197.02	194.88	197.23	194.43	194.15
213.54	211.92	210.5	211.01	214.38	210.81	210.76	210.24	211.39	213.66	207.72	213.51	211.09	209.36	210.05	210.57	213.34	208.33	211.03	212.6	212.96	209.03	209.28	209.94	211.48	214.07	210.18	212.01	209.85	212.39	211.5	210.25	210.45	213.64	214.59	215.64	210.67	215.68	212.21	212.1	212.63	211.48	213.04	211.5	210.61	213.33	212.76	214.58	215.63	213.35
206.42	208.51	211.11	208.81	210.93	208.77	208.41	210.99	207.22	209.34	209.63	209.59	210.8	211.07	209.06	208.61	207.06	209.51	212.41	207.88	208.27	211	207.79	210.79	207.82	211.68	207.61	209.65	209.1	205.73	206.93	210.6	208.67	212.37	210.14	209.64	206.5	212.6	207.76	209.19	207.17	208.94	209.77	206.06	209.56	208.33	209.27	206.64	209.53	205.39
208.48	208.43	209.98	209.04	206.52	208.62	209.99	209.91	208.75	207.24	211.36	210.57	209.07	208.05	205.3	208.03	212.55	208.35	211.9	207.44	207.09	208.4	208.23	207.58	207.83	208.93	210.72	208.02	210.37	209.31	208.27	211.12	208.35	206.1	207.87	208.93	207.04	210.47	208.32	207.03	209.73	210.1	209.39	208.03	210.78	208.73	207.98	209.7	210.12	209.83
213.52	215.9	212.01	214.6	215.97	214.55	211.97	213.42	211.09	212.82	216.59	212.87	211.08	211.55	215.48	212.01	211.49	215.88	208.71	212.54	211.57	214.87	211.71	213.17	213.63	214.53	213.54	215.01	212.77	217.25	216.16	211.06	211.22	214.24	217.27	212.83	216.16	211.1	212.11	210.56	210.17	213.03	210.4	212.77	215.39	213.74	212.22	211.49	209.97	213.76
199.33	199.6	202.15	200.52	200.91	201.82	197.2	200.29	201.1	200.86	202.89	201.69	199.67	200.08	199.85	205.34	198.97	204.92	202.47	198.57	200.59	200.21	198.43	199.88	201.59	200.28	200.27	203.7	201.77	200.66	201.37	204.05	204.61	203.37	199.78	200.44	199.01	198.23	202.42	198.36	203.5	198.12	199.13	199.21	199.05	200.76	198.6	198.28	202.81	200
202.77	203.95	202.42	198.27	199.85	200.33	196.78	199.6	200.29	202.01	201.44	201.9	201.5	202.08	201.04	199.43	200.99	197.87	199.01	201.68	200.72	200.4	199.5	199.8	203.93	202.68	201.15	198.37	202.22	198.96	203.43	198.44	199.8	200.28	199.82	201.45	199.41	201.23	200.71	200.94	200.02	200.93	202.65	201.15	200.22	201.19	198.84	201.92	200.28	199.82
207.45	206.58	204.52	210.16	207.81	206.15	208.14	204.82	207.01	206.71	207.54	206.38	208.11	208.31	208.32	205.7	209.27	208.71	206.54	212.46	209.82	206.92	206.71	208.45	208.12	209.31	204.65	209.06	205.99	207.89	209.05	206.88	206.31	209.91	208.25	209.57	209.94	205.88	209.86	207.5	210.25	208.06	204.41	209.43	208	207.62	207.56	209.07	210.45	206.1
214.01	212.24	213.44	209.94	212.68	207.89	210.84	210.17	210.02	211.55	209.4	209.14	212.36	214.39	211.3	207.9	209.23	208.56	209.37	213.58	212.76	213.32	211.21	213.36	210.81	212.16	212.14	211.99	210.85	211.04	209.07	211.83	210.52	209.55	214.95	209.63	210.68	210.69	213.99	213.01	212.45	211.76	211.4	212.55	210.48	211.43	213.7	212.62	210.85	212.64
218.09	219.81	218.67	218.06	220.72	217.72	217.78	218.49	215.57	214.49	218.16	219.3	216.16	222.18	216.8	215.93	218.29	216.89	218.45	215.4	216.88	221.33	215.41	213.73	217.2	217.11	217.95	220.14	217.59	216.86	218.15	218.09	217.92	213.64	217.16	217.58	218.19	217.02	217.44	215.62	218.28	217.09	214.88	217.17	216.58	219.68	214.89	216.05	217.44	217.14
205.92	205.84	207.69	207.02	209.01	208.05	206.73	205.66	208.59	208.62	206.26	208.14	200.31	206.92	208.47	205.63	207.82	205.35	208.98	207.37	207.28	206.23	205.25	209.07	207.95	205.79	205.64	204.34	207.78	203.36	209.64	209.23	204.24	204.91	205.18	207.19	205.43	207.88	206.68	206.96	204.83	208.71	210.41	209.55	204.92	209.61	209.28	205.36	204.94	208.93
200.92	198.92	200.23	198.87	200.33	200.42	198.68	196.93	200.85	198.76	199.09	202.8	200.26	199.51	198.96	199.26	199.44	201.88	200.19	201.65	196.72	194.78	198.01	203.63	197.13	201	198.33	200.74	196.34	198.86	199.68	198.45	197.51	204.46	195.91	196.83	200.9	201.74	196.44	197.24	201.07	198.52	196.95	200.81	200.5	199.11	197.24	198.63	199.48	200.18
208.17	207.95	210.17	209.19	210.6	209.6	211.5	208.22	208.55	210.28	206.37	206.76	208.21	211.5	207.41	208.28	209.2	208.85	208.81	210.46	209.82	208.16	207.4	209.8	208.85	212.81	208.5	207.9	209.17	209.24	210	209.44	206.64	209.38	210.31	205.44	209.74	211.23	209.09	208.46	212.81	210.51	211.44	208.2	208.99	209.89	207.31	209.52	211.14	209.26
202.17	197.92	203.24	203.07	200.53	198.62	200.62	198.85	199.51	200.83	204.96	199.87	205.9	201.55	196.22	198.55	200.26	195.92	197.89	202.05	200.28	201.95	198.8	201.84	201.64	200.16	197.66	200.25	200.14	201.6	202	197.33	199.84	200.19	203.27	199.88	202.52	203.42	200.64	199.28	200.73	202.92	200.12	197.6	197.43	200.85	201.26	200.91	200.05	196.98
210.38	211.27	212.94	210.24	211.22	209.89	210.22	210.6	210.87	206.99	208.28	212.45	210.72	210.77	207.79	212.82	211.38	212.55	212.04	212.85	211.76	213.2	212.03	210.27	211.89	210.39	212.46	209.23	213.21	207.88	212.13	214.13	210.98	210.69	212.43	211.52	212.04	210.59	210.46	211.4	209.42	214.28	212.34	213.14	212.25	213.2	215.23	215.66	210.94	211.97
213.2	207.35	211.57	212.5	213.74	205.26	205.92	210.74	209.61	212.07	212	212.26	213.32	208.62	210.57	212.7	209.37	213.54	210.77	209.49	212.03	212.65	216.93	210.45	211.83	210.73	208.95	210.89	212.97	211.49	211.3	210.99	211.8	216.77	210.09	214.99	209.32	210.54	212.15	209.26	211.07	215.43	210.09	212.91	211.33	210.66	212.05	210.87	213.92	211.38
209.77	203.91	205.65	203.82	202.84	201.19	202.06	203.49	205.05	205.26	203.18	204.24	204.78	203.8	206.8	201.03	203.96	206.47	202.71	203.66	204.7	206.48	203.79	202.52	205.13	199.98	205.45	203.25	204.9	202.78	202.63	203.18	203.21	204.87	203.68	200.64	202.83	204.14	203.91	208.85	201.57	204.76	204.57	204.3	202.1	202.39	204.17	201.77	204.65	201.52
191.34	196.64	195.27	192.18	192.01	195.05	194.4	193.92	195.82	195.64	195.67	193.96	196.72	196.96	193.33	191.59	193.79	192.31	192.96	191.69	196.6	191.64	195.83	194.19	195.39	192.5	197.46	193.39	194.99	193.43	192.76	194.77	194.99	193.6	191.84	193.75	193.69	193.97	196.19	192.79	196.03	195.17	194.34	194.64	193.03	195.35	194.57	194.93	195.65	193.09
209.22	207.42	208.08	206.5	209.18	206.2	207.34	205.29	207.18	209.02	208.93	207.4	210.46	206	206.67	208.71	206.15	207.7	206.81	207.82	209.02	208.86	207.4	209.54	205.15	207.94	207.5	208.16	207.84	208.01	211.6	210.2	207.5	207.67	208.81	204.94	208.23	208.91	208.24	209.07	206.19	207.33	209.05	208.17	206.79	207.98	209.86	205.28	206.31	203.19
199.41	199.08	198.33	201.99	200	200.75	201.22	199.83	201.71	201.23	200.05	205.26	201.47	202.8	203.83	201.57	198.58	200.53	200.04	200.84	196.99	201.55	198.93	198.85	204.04	201.26	199.91	199.24	201.74	201.85	199.78	201.07	201.06	200.03	197.6	201.88	200.43	201.31	199.02	200.56	201.77	202.19	203.43	202.58	198.28	196.61	203.65	199.8	197.25	200.54
210.39	208.94	209.57	208.5	205.13	207.4	210.97	209.02	211.81	208.23	209.25	210.84	210.61	209.24	208.96	209.01	208.9	208.4	208.71	210.28	208.53	207.21	208.82	208.19	204.79	210.22	210.29	209.89	209.13	212.7	207.58	208.16	211.01	210.16	210.07	209.25	210.94	207.34	209.52	212.38	208.89	210.84	210.22	211.9	210.74	211.21	212.07	209.09	210.46	208.89
197.8	195.79	193.55	196.04	195.15	195.74	191.43	194.82	195.2	195.32	192.39	192.63	192.48	194.42	194.08	194.3	196.42	196.02	194.89	196.22	192.74	193.56	192.52	192.37	192.99	194.25	198.42	195.83	197.22	194.56	192.33	195.78	194.02	196.34	196.52	194.58	198.39	194.69	195.25	195.2	196.11	192.52	197.5	196.67	194	194.76	194.18	193.51	196.07	194.64
203.66	201.31	201.09	202	205.29	201.9	203.53	203.38	205.21	200.34	201.01	202.35	201.8	198.54	199.34	198.99	201.77	202.37	202.88	203.9	203.22	199.97	204.43	204.03	201.79	201.95	200.22	203.6	201.17	201.94	198.83	203.44	201.64	203.69	202.63	205.86	200.9	202.12	201.68	204.07	201.12	200.62	203.13	203.52	202.74	201.88	201.98	204.03	201.8	201.81
208.36	206.28	209.62	208.88	204.9	208.6	208.14	207.09	208.39	207.75	207	206.98	208.48	205.11	210.11	208.93	208.63	206.53	205.28	203.72	206.57	209.13	208.91	208.64	207.47	206.64	208.33	209.15	205.49	207.05	209.34	204.92	208.83	208.04	208.26	207.65	206.72	208.2	207.78	209.84	209.1	208.08	205.56	206.89	206.86	208.92	207.77	208.78	207.41	211.14
200.04	200.7	200.71	197.01	197.55	201.24	196.4	198.94	198.12	194.34	197.95	199.77	196.62	200.91	198.57	199.99	198.09	196.95	200.89	197.66	196.49	197.59	197.65	199.73	198.02	197.67	199.34	196.28	197.6	199.54	195.74	196.56	197.85	199.03	198.64	200.06	197.88	200.89	197.03	198.71	198.34	198.23	199.78	198.16	198.77	200.64	198.99	195.05	196.39	197.2
206.12	207.57	206.13	202.32	207.54	206.99	208.61	204.46	204.48	206.61	207.35	207.1	206.38	209.45	205.44	207.58	205.18	209.55	208.9	207.69	205.2	204.74	206.71	207.31	207.8	210.07	208.62	208.74	207.03	206.44	206.7	207.9	205.96	208.21	209.24	209.55	206.51	208.68	207.25	209.54	211.17	208.64	207.31	207.24	209.38	208.64	211.09	203.76	206.41	208.03
214.38	214.22	215.44	211.98	211.04	214.66	210.27	216.56	214.21	213.57	208.85	211.89	214.03	213.9	213.72	213.04	214.19	214.93	210.27	213.13	211.34	212.02	215.47	211.85	211.84	210.54	214.19	211.95	215.75	212.13	210.92	213.18	214.21	211.6	216.01	214.24	212.24	214.76	214.35	210.96	213.37	213.16	210.22	215.2	209.95	212.17	211.13	214.1	211.3	214.42
210.94	211.32	213.65	211.82	213.17	210.02	210.59	212.16	213.55	212.86	211.92	212.54	210.02	213.49	211.64	212.53	214.01	212.82	211.17	206.48	212.84	207.74	213.38	214.08	211.37	210.54	210.81	213.34	211.87	211.64	210.44	212.57	209.15	210.96	211.12	209.85	211.24	213.9	211.16	209.48	211.63	214.07	210.26	212.84	210.57	209.81	213.18	211.5	211.63	212.59
204.85	203.48	203.95	202.74	204.21	203	203.41	200.37	203.46	201.45	203.12	203.74	202.74	202.99	200.46	201.91	203.14	202.23	201.36	205.71	201.7	203.34	201.91	204.14	205.51	203.92	203.03	203.24	206.18	202.58	201.32	205.54	202.48	203.43	201.07	202.6	201.68	204.69	202.78	199.34	201.06	206.1	201.87	206.48	204.87	204.48	205.03	201.83	202.68	201.97
196.65	194.92	194.03	195.26	196.32	193.74	196.54	194.69	193.79	195.94	193.36	191.16	196.52	193.72	197.41	195.67	194.61	195.35	193.32	194.04	196.17	196.95	193.36	194.16	194	199.53	197.5	195.92	195.5	194.73	193.99	196.37	195.05	193.19	195.15	193.02	195.52	194.07	193.36	194.09	195.79	194.99	195.46	192.5	196.3	195.69	194.25	195	193.01	194.41
210.96	211.2	211.65	211.79	214.34	210.71	206.56	208.94	213.53	210.75	211.46	212.74	212.39	213.63	212.78	213.6	208.52	212.16	213.52	214.12	211.52	212.25	210.08	213.5	210.13	211.7	210.23	211.54	213.18	211.12	212.23	213.04	208.63	212.36	212.28	212.19	212.43	211.29	209.93	211.61	210.71	212.66	214.04	213.7	212.42	209.21	211.77	211.65	213.48	209.21
209.67	208.06	209.78	214.06	209.1	209.19	208.02	210.18	208.76	210.86	206.13	211.77	210.66	209.79	208.52	209.34	208.72	205.7	209.77	209.36	210.39	206.28	208.96	209.37	208.04	209.34	207.87	211.09	206.86	209.34	210.33	212.05	208	207.38	209.48	209.16	209.93	209.56	209.3	210.99	206.26	209.11	208.58	210.5	211.26	207.3	209.54	207.93	207.36	210.91
210.61	211.77	212.35	211.43	212.56	213.17	211.64	212.3	214.88	214.2	212.17	210.56	213	210.01	215.53	213.14	211.89	212.73	212.88	213.79	213.81	210.09	207.15	210.31	209.03	214	211.19	213.24	214.19	210.82	212.06	210.9	209.93	210.33	212.27	210.9	211.41	213.55	212.35	210.2	213.14	213.61	214.69	206.01	213	211.97	214.61	213.18	209.14	211.77
208.95	207.86	206.7	207.4	209.23	209.17	205.38	209.03	207.96	208.66	205.72	206.33	208.41	209.68	206.39	208.19	211.4	204.89	207.1	205.93	208.15	209.52	211.06	209.14	207.68	210.9	209.77	211.51	206.36	206.94	205.4	207.23	207.89	209.18	207.87	208.07	210.57	209.22	206.97	208.69	208.44	206.74	205.36	207.83	208.52	212.34	207.54	206.26	208.85	206.54
207.19	205.17	205.56	207.6	206.34	208.39	207.07	208.7	206.99	207.03	204.87	208.93	206.63	207.69	205.95	207.95	208.97	209.81	206.59	209.27	204.7	207.26	205.65	203.93	210.44	206.97	206.96	208.54	205.48	207.68	208.19	207.78	210.13	207.77	207.62	206.03	206.08	208.35	205.86	207.96	207.86	208.93	206.37	209.04	208.41	208.51	206.15	207.67	206.81	208.57
216.56	211.68	211.45	213.32	208.8	212.89	212.98	211.44	212.18	211.72	212.79	212.49	210.15	211.13	212.45	210.74	209.08	212.03	210.37	210.34	212.28	212.59	210.69	209.75	214.23	211.41	213.34	213.09	211.03	205.3	210.97	213.61	212.71	212.57	213.56	211.23	211.13	214.74	215.52	212.07	215.59	212.03	211.11	211.44	210.9	213.38	210.3	214.26	214.72	213.31
205.92	204.82	205.47	206.12	206.09	205.41	206.49	203.74	202.48	200.89	203.72	205.89	206.13	205.13	207.45	205.75	203.97	202.75	204.85	206.3	203.99	203.61	204.09	204.32	202.58	204.48	206.72	202.25	205.69	206.61	207.14	203.9	202.33	200.88	204.74	203.76	204.81	203.23	207.97	208.98	204.43	208.83	206.1	202.41	205.67	205.66	200.13	205.24	206.61	204.29
199.33	202.09	197.45	198.54	200.1	198.25	199.75	200.19	197.04	199.59	200.89	200.15	197.42	198.53	197.78	199.37	198.83	197.49	197.37	196.61	199.02	198.93	198.75	199.05	193.53	199.54	199.11	199.76	198.04	201.44	202.23	196.05	200.89	198.63	199.71	202.27	200.54	200.24	198.17	200.36	200.28	198.84	200.75	201.38	200.38	198.11	200.53	199.83	199.41	198.16
204.81	204.67	202.93	202.63	205.54	206.06	206.41	203.7	204.36	206.85	204.39	204.13	206.86	206.32	202.69	205.59	203.83	204.09	201.16	202.15	203.1	202.34	206.5	205.29	205.52	204.5	204.69	203.58	205.23	205.94	206.59	204.83	201.87	204.81	204.84	203.91	204	205.62	207.27	204.01	206.02	202.56	204.87	204.94	203.77	202.74	205.53	204.35	205.85	200.19
199.29	198.69	198.18	198.17	196.55	194.6	195.59	199.07	195.63	197.68	199.46	198.29	199.34	197.19	198.43	197.71	198.5	197.5	197.41	199.6	195.56	196.02	196.31	196.5	197.75	196.35	199.91	196.71	198.49	201.04	196.34	199.6	197.64	199.47	196.76	198	197.44	198.86	197.18	198.66	197.29	199.02	199.79	198.85	195.89	196.77	200.87	195.84	195.91	198.61
195.86	191.98	190.56	196.18	195.77	192.62	193.87	193.74	194.33	193.59	192.04	189.86	198.3	193.7	193.99	196.28	194.98	196.83	193.74	192.51	192.04	188.92	194.68	195	196.64	195.54	196.1	194.26	194.16	192.58	193.26	191.87	195.81	196.61	195.45	192.24	193.52	195.59	194.82	193.46	195.55	194.81	195.11	191.55	195	195.04	192.82	194.37	195.39	193.91
208.86	206.98	208.93	210.44	209.93	209.48	211.33	205.96	211.46	212.87	209.23	205.73	214.77	209.33	211.14	207.47	207.72	210.56	205.2	210.14	210.98	209.11	208.1	207.86	209.29	209.83	210.19	206.83	210.04	206.68	205.66	208.29	207.07	208.04	208.5	208.16	207.92	209.06	210.51	207.01	209.64	210.25	211.98	206.71	209.03	209.77	207.25	210.53	211.2	207.12
205.58	209.68	208.82	210.79	208.77	206.86	205.84	205.56	208.4	206.27	205.48	207.05	207.32	208.56	210.58	206.76	209.14	208.15	206.24	206.02	206.34	206.11	209.61	207.58	206.41	210.03	207.48	210.52	207.08	204.64	205.69	209.54	206.14	206.55	205.75	210.88	210.39	206.51	208.33	204.48	204.7	204.32	202.72	208.24	207.65	208.24	209.75	206.23	207.42	208.37
209.49	206.46	208.55	207.02	208.6	206.73	207.13	208.28	207.62	203.91	209.21	205.89	208.56	207.27	208.51	207.58	206.4	209.38	209.3	205.18	206.4	207.4	208.38	209.34	206.99	207.29	210.92	208.83	208.42	209.24	208.08	208.14	204.54	205.15	208.18	205.06	204.84	207.59	206.87	207.95	205.66	207.76	206.62	208.24	208.72	207.98	208.66	209.34	207.6	210.37
204.08	202.84	204.45	201.67	204.77	201.34	202.98	202.78	201.87	203.7	201.49	207.21	204.87	201.45	202.68	202.64	203.82	202.19	205.8	203.8	201.22	201.53	201.38	200.89	205.83	204.92	203.64	203.4	204.25	202.57	202.21	203.62	201.68	202.66	203.11	201.91	204.04	205.45	201.01	206.55	206.54	203.26	201.84	204.74	206.1	202.93	200.34	201.59	203.46	203.07
207.73	207.44	207.23	209.02	209.53	211.94	207.91	209.99	209.92	211.08	208.77	211.14	206.79	210.71	211.14	205.88	209.18	208.72	210.32	208.73	206.78	206.52	211.85	209.51	209.05	206.14	208.68	208.58	210.08	205.62	209.89	207.27	210.92	214.04	208.73	208.09	209.88	206.83	209.53	208.53	207.7	209.88	209.73	206.59	207.44	209.24	211.08	208.85	205.64	207.45
209.45	210.3	207.7	209.3	207.78	205.23	208.41	208.95	208.29	206.36	205.82	211.4	207.58	211.3	209.36	207.42	209.14	205.83	206.42	208.63	210.07	208.58	209.31	206.28	211.01	210.16	210.11	211.46	207.25	210	208.56	207.01	209.1	207.23	211.08	207.96	206.72	208.28	207.29	209.3	209.92	207.03	206.85	210.52	208.4	209.11	209.02	207.98	208.46	208.17
203.26	205.86	206.31	203	204.95	201.35	203.1	206.65	203.86	202.29	203.44	203.98	206.54	205.78	201.76	207.97	207.02	203.16	205.94	204.55	201.9	204.55	201.28	203.86	204.76	206.17	205.04	203.99	204.91	205.21	204.53	206.29	203.87	205.97	204.38	203.43	206.54	205.41	202.38	202.78	206.07	207.02	205.4	205.86	204.74	205.77	207.56	202.59	203.03	201.9
203.78	204.22	203	207.16	205.38	203.93	205.27	204.23	201.32	203.5	204.66	204.05	204.27	206.51	207	202.67	206.56	208.88	204.69	204.08	205.93	204.51	206.29	203.73	204.22	205.88	203.97	206.6	206.56	204.8	207.94	204.67	205.89	205.51	205.34	206.51	203.52	202.89	200.86	202.14	206.25	201.3	206.36	202.86	205.99	201.81	208.45	206.72	207.09	210.25
199.56	204.52	204.03	204.15	203.12	205.62	202.13	200.89	202.99	205.46	203.27	204.52	202.73	202.38	202.73	204.48	203.12	204.75	200.77	200.57	202.17	201.02	201.42	200.43	203.24	203.69	205.49	204.56	203.73	201.22	204.6	205.83	198.78	205.63	203.42	204.5	204.42	202.01	203.44	203.27	201.54	202.67	206.25	201.22	200.99	202.25	202.47	202.59	202.93	201.76
201.85	204.32	204.77	202.31	204.77	201.7	204.37	203.07	202.36	205.53	204.78	203.37	204.63	206.09	201.54	205.88	204.41	201.63	199.51	204.79	206.82	204.69	203.66	203.71	204.52	200.42	203.63	201.74	202.74	203.91	205.27	204.28	201.19	202.16	202.05	204.68	202.93	206.72	203.8	202.64	203.11	203.25	203.45	202.56	202.03	202.88	207.24	201.33	203.95	204.79
207.13	206.06	207.37	209.96	205.98	210.73	207.9	207.5	206.74	207.48	209.5	210.01	207.64	208.81	210.65	208.64	208.89	209.22	207.52	209.94	206.58	212.03	210.85	210.48	207.4	205.42	207.84	209.81	208.98	208.58	207.63	207.74	208.63	208.19	208.45	210.85	212.56	208.44	207.65	208.99	209.18	207.08	210.69	206.49	205.7	210.08	207.27	206.48	207.17	207.11
207.82	210.1	207.89	204.29	206.92	206.86	208.21	207.83	206.78	210.4	205.18	211	206.82	208.09	206.49	208.44	207.9	207.43	208.98	206.16	205.63	207.38	211.07	206.86	206.18	208.41	209.24	207.89	209.58	205.79	208.06	204.63	209.91	208.09	205.31	206.06	207.69	206.78	208.21	209.53	205.3	205.63	205.64	205.83	208.65	208.64	209.44	207.71	209.04	208.33
208.74	210.5	207.59	208.17	207.66	208.72	206.11	209.08	207.32	208.9	209.87	205.68	209.12	208.55	209.97	207.7	208.49	205.58	206.34	208.53	212.93	207.78	207.99	209.01	208.89	207.19	206.11	209.02	207.34	207.39	208.68	211.37	207.48	209.5	206.97	207.23	208.57	208.56	209.87	207.85	210.14	206.35	207.35	209.32	207.77	206.3	206.26	206.56	204.95	206.21
203.55	206.83	205.11	206.39	202.76	203.52	200.44	202.15	202.97	204.23	202.13	202.1	204.26	206.98	204.41	205.09	205.13	202.13	205.49	206.37	206.88	207.58	203.87	203.82	203.19	203.52	204.67	204.41	204.68	200.89	202.32	207.72	209.38	204.76	205.57	204.94	206.2	201.55	203.44	206.87	204.67	202.72	207.33	206.88	205.36	202.39	205.12	208.51	202.85	205.65
210.15	207.28	207.22	205.41	206.68	210.21	205.96	206.26	206.43	205.98	206.03	207.65	210.43	204.98	205.97	206.35	207.86	207.32	208.91	206.34	205.22	207.28	208.42	206.56	206.3	207.26	206.41	207.82	206.24	206.86	209.02	206.76	207.38	208.34	207.88	208.64	207.97	204.51	207.32	206.66	207.17	210.8	207.44	207.12	211.1	207.97	207.98	205.76	207.51	208.23
208.04	209.87	207.85	207.59	207.44	209.06	206.08	206.57	208.36	207.58	207.99	205.74	209.61	208.77	209.25	210.28	207.39	209.7	208.84	207.39	212.64	207.59	209.11	209.1	209.3	207.91	210.77	207.7	206.59	208.36	209.32	205.51	210.7	209.27	208.11	211.49	208.71	208.94	210.64	207.22	210.94	208.84	208.69	209.91	206.96	210.11	210.21	213.13	209.32	209.65
209.47	209.99	209.41	208.53	208.85	209.09	205.99	208.03	206.79	209.73	210.63	212.09	209.33	211.66	210.01	207.78	212.94	206.49	210.76	211.15	209.42	210.59	206.83	208.49	211.58	208.04	210.87	209.63	208.46	209.67	210.41	208.93	206.17	209.25	208.03	206.43	208.97	210.28	209.37	207.54	206.74	209.78	210.7	212.29	210.87	209.11	210.3	206.76	211.25	208.44
203	202.17	203.19	200.48	206.52	203.48	202.28	201.63	201.93	204.18	204.05	203.33	202.6	201.89	202.22	204.59	202.71	201.89	205.22	203.1	203.36	203.01	201.99	200.2	202.66	199.54	204.65	202.57	203.75	202.24	203.75	200.22	202.45	199.98	201.67	201.85	203.7	202.51	202.33	201.02	203.37	203.5	203.91	200.72	204.11	202.83	203.36	202.57	203.32	201.82
212.45	210.32	209.29	207.05	208.42	210.03	207.82	210.42	207.31	208.08	210.84	209.62	209.44	208.02	211.31	205.36	208.96	207.23	208.67	209.95	208.17	208.61	207.89	209.24	207.02	208.71	207.67	205.65	209.46	206.51	208.36	206.3	210.37	211.11	209.36	206.45	210.94	208.32	212.31	209.41	207.99	209.28	209.73	210.24	208.58	207.18	211.35	207.45	208.97	210.66
209.53	213.37	211.45	212.38	212.98	211.45	212.21	212.26	213.94	210.74	212.48	211.73	212.66	214.1	211.9	209.77	213.27	212.65	211.92	213.72	213.51	208.5	210.46	212.27	213.55	209.54	212.37	211.12	209.68	213.24	210.72	209.26	214.05	211.59	213.26	210.53	212.15	210.03	210.15	213.81	211.95	210.82	210.67	211.71	211.43	208.82	212.79	210.47	210.41	210.04
201.71	200.32	197.97	194.26	195.38	199.21	197.49	197.29	199.97	199.12	199.75	197.24	197.59	199.47	198.98	195.82	200.02	197.31	198.91	199.5	198.47	197.68	198.14	200.44	193.36	196.58	197.66	197.11	196.88	198.12	197.24	199.1	197.95	194.08	198.12	198.77	196.95	195.98	198.44	199.34	196.22	197.12	197.15	196.71	196.91	199.59	197.67	196.23	197.69	196.32
208.12	204.74	205.79	206.47	206.69	205.22	205.53	202.62	205.48	204.43	204.87	206.67	204.62	202.12	201.58	203.15	204.07	203.65	203.63	206.62	201.83	204.77	201.47	206.74	203.81	207.23	203.24	205.23	205.03	203.93	205.39	202.52	200.4	202.27	201.16	205.83	206.17	204.81	202.95	206.92	200.2	202.84	203.02	202.42	206.63	203.33	203.07	204.12	203.66	206.8
202.4	206.3	203.44	202.94	201.86	200.02	203.14	202.21	203.97	203.63	204.65	201.37	199.93	204.19	202.74	202.1	202.13	200.83	200.91	201.42	203.98	202.74	202.39	197.68	201.38	203.1	203.29	205.18	202.45	202.1	201.22	202.28	202.47	204.4	204.47	200.44	205.53	205.3	205.58	202.09	201.71	201.82	203.29	205.06	202.38	202.83	202.24	202.45	197.11	201.54
205.75	207.47	208	205.76	211.66	210.31	210.27	208.66	209.25	208.86	209.2	208.75	208.12	207.33	209.79	207.85	207.93	210.43	208.57	205.54	208.44	205.02	210.53	207.51	206.44	208.69	206.27	208.02	208.93	203.26	209.61	207	207.76	208.65	208.4	209.54	205.98	207.02	206.68	207.87	207.3	207.88	207.86	209.07	205.93	208.91	206.7	207.35	206.53	210.53
201.08	198.1	199.99	200.23	199.11	198.62	202.15	202.61	201.75	203.53	196.96	199.39	198.23	201.1	202.41	200.01	200.15	199.16	199.65	200.5	201.2	200.61	201.3	198.65	201.89	203.42	198.52	200.59	201.24	199.35	198.42	198.71	201.87	200.02	202.11	201.54	202.06	199	202.15	200.04	199.31	199.24	202.69	201.78	201.84	201.15	195.93	200.53	198.38	202.85
213.78	211.89	215.79	213.26	213.69	214.54	215.85	212.33	213.63	210.43	212.7	213.99	216.77	215.76	216.08	213.91	215.33	212.61	212.17	213.2	212.74	214.66	213.53	214.05	209.58	215.55	214.85	214.01	215.63	213.27	218.46	212.48	215.34	212.11	211.33	213.96	217.09	214.04	212.75	210.73	215.24	215.05	214.72	211.01	214.06	213.92	213.15	213.49	213.07	214.31
208.99	208.87	207.4	206.56	210.52	208.04	210.24	207.75	212.18	213	205.82	207.24	207.26	209.38	211.18	211.3	208.24	209.15	208.41	206.96	209.27	209.09	211.66	213.19	210.58	209.82	210.37	208.09	208.36	206.92	211.32	211.84	209.94	209.27	208.7	208.23	209.43	209.18	206.44	210.73	208.99	204.31	208.79	209.44	211.44	208.32	210.15	207.32	207.2	211.17
217.17	219.16	218.89	218.27	221.06	220.11	215.61	216.24	218.07	220.1	218.47	219.78	217.13	219.32	219.18	221.41	220.51	217.47	216.77	218.98	219.88	216.07	215.99	218.9	217.77	217.43	221.22	219.25	219.49	216.85	220.47	219.26	218.25	220.26	216.04	217.24	219.09	217.14	218.85	220.17	217.61	217.77	218.26	219.24	218.43	215.89	218.39	217.91	221.13	219.87
199.8	203.22	203.01	199.64	196.77	198.32	199.85	200.84	199.07	200.43	199.28	199.57	198.84	201.72	201.93	199.98	197.66	202.34	203.41	201.64	200.51	201.9	200.34	201.51	200.47	198.44	202.56	198.52	201.41	201.69	199.59	200.55	198.46	200.74	202.65	200.6	200.96	204.03	200.29	200.08	200.05	201.15	199.35	200.08	200.56	199.42	202.26	205.41	200.59	202.69
216.92	218.85	220.2	218	217.8	217.22	215.15	217.25	215.31	214.81	217.86	216.96	219.99	219.76	218.91	216.99	215.11	218.09	214.95	218.48	216.51	217.74	216.97	216.91	217.23	218.65	217.77	220.31	216.98	218.67	218.69	215.3	215.79	215.86	218.97	217.05	217.26	215.67	217.05	220.46	218.22	216.52	217.71	219.3	218.22	216.77	218.95	219.82	218.61	216.24
201.7	201.11	203.28	202.59	202.09	204.51	203.91	206.25	207.49	199.16	203.78	204.98	202.5	204.95	202.89	202.58	204.4	200.41	202.75	202.89	201.87	205.83	201.73	201.16	203.42	200.58	203.71	199.23	202.64	207.11	199.89	203.8	202.62	205.37	202.54	201.74	204.86	202.68	206.7	204.07	202.9	205.29	202.03	201.78	203.17	200.95	204.14	205.41	204.18	205.93
215.26	214.31	213.98	214.35	216.22	214.63	212.28	214.27	213.15	210.54	213.34	214.65	215.05	215.75	209.91	209.87	212.2	214.46	213.41	211.48	213.55	213.38	213.34	212.26	211.99	214.73	212.01	210.6	209.02	211.05	212.12	214.04	210.42	215.57	210.88	212.52	210.51	213.61	214.38	212.15	210.23	210.77	212.91	212.2	209.78	215.28	211.28	217.16	211.76	212.63
201.18	200.54	198.46	200.97	201.76	199.41	199.66	201.8	202.47	201.17	202.53	199.98	199.22	202.38	200.27	202.63	199.51	198.7	200.89	202.61	201.5	202.75	199.57	199.83	199.54	202.32	201.44	200.04	199.91	196.27	200.41	200.43	200.6	197.02	201.44	198.58	201.64	201.51	199.74	198.99	202.11	200.12	199.86	200.76	199.78	201.34	199.54	200.63	198.22	199.55
199.3	198.82	200.29	197.23	201.69	199.12	199.33	198.22	202.82	200.72	200.97	201.13	202.11	199.53	202.8	198.54	203.17	197.26	200.19	196.83	200.5	200.57	199.26	200.48	201.68	202.15	203.3	199.75	198.36	201.27	199.99	198.38	200.3	200.11	199.03	200.04	198.03	204.25	199.07	202.1	197.68	197.9	200.46	201.37	199.87	200.63	200.76	200.9	202.25	200.1
215.8	217.64	212.11	214.01	221.79	219.06	218.16	218.1	216.22	217.34	215.61	217.41	214.09	216.21	216.27	215.2	216.35	215.32	220.06	216.86	218.37	217.68	214.4	216.22	216.26	215.1	216.08	214.98	217.84	215.7	216.46	215.19	216.46	220.28	214.07	217.45	215.98	217.89	220.5	217.42	214.69	222.03	216.85	216.17	217.01	215.78	219.42	216.94	217.73	218.68
204.76	205.75	204.61	203.09	203.74	206.38	204.2	202.71	205.41	201.43	204.5	204.3	202.81	204.9	203.99	203.63	199.25	202.75	201.02	201.03	200.59	202.85	203.14	201.44	201.85	201.9	204.54	201.28	201.3	204.98	203.86	201.52	203.08	198.58	201.21	205.53	207.95	201.81	202.06	201.86	203	202.44	203.41	205.39	202.53	204.03	204.4	202.57	200.74	201.02
207.05	205.19	210.76	208.09	210.65	208.04	209.33	209.05	209.06	208.91	207.78	210.72	210.6	207.98	209.85	210.1	209.14	211.42	207.79	209.62	210.6	210.72	210.68	211.3	208.57	211	207.76	211.22	208.79	209.11	206.86	208.72	208.05	209.59	209.08	208.97	209.61	210.65	211.14	208.94	210.49	206.59	209.82	207.51	207.05	208.88	206.47	207.85	209.94	208.26
205.91	209.98	205.39	209.08	207.08	208.04	206.27	209.53	210.46	209.09	206.89	208.36	208.78	206.64	206.99	208.57	209.41	212.28	208.46	208.35	206.38	207.25	208.73	207.14	209.55	205.17	207.28	206.53	208.68	208.16	214.51	209.39	207.5	210.78	207.16	208.8	208.53	209.1	205.79	209.45	205.16	207.81	206.53	208.28	207.99	206.98	207.38	207.9	204.36	210.24
210.23	205.34	208.4	208.61	208.18	208.16	210.13	210.39	209.11	207.88	209.69	205.27	207.48	212.21	205.59	210.68	209.12	208.93	208.79	206.79	210.68	207.45	208.91	207.01	210.24	210.75	207.15	207.4	209.86	210.43	206.21	209.16	206.84	207.38	210.04	205.85	208.65	206.91	209.7	207.96	210.77	212.95	207.7	210.51	210.47	209.27	209.47	209.9	208.59	208.51
217.54	215.39	216.92	218.48	216.4	218.82	218.37	216.95	215.66	218.51	218.07	217.79	216.7	216.03	215.78	215.06	218.05	214.86	218.7	217.94	216.17	216.88	217.2	216.61	217.67	215.56	217.08	217.01	214.67	219.21	214.69	213.88	216.86	216.88	218.02	219.87	214.83	214.8	218.63	216.22	214.99	215.47	213.07	216.74	216.94	217.99	219.19	216.79	218.45	215.44
207.77	204.61	212.12	207.51	207.16	209.19	207.68	209.73	207.65	207.61	205.09	207.53	206.91	207.57	208.44	204.47	211.23	207.83	207.31	205.86	206.07	208	205.03	205.59	207.45	209.73	207.99	206.38	204.52	205.1	210.56	207.18	204.78	204.83	210.46	209.07	209.31	210.22	206.78	208.15	207.19	206.6	206.56	210.62	205.72	207.28	207.37	205.59	211.27	207.44
201.55	202.3	200.1	202.23	202.58	202.67	201.12	199.84	200.18	200.13	201.85	200.15	202.76	202.56	201.46	200.44	204.83	201.86	200.61	201.13	199.88	198.68	197.97	198.2	198.9	200.64	199.92	199.96	200.74	199.69	201.13	201.69	200.32	202.46	201.99	201.6	201.9	201.44	196.16	202.28	201.56	201.61	202.41	201.99	200.32	201.7	200.5	202.03	197.89	202.24
204.5	204.6	204.31	202.4	207.52	204.87	203.61	204.56	205.57	206.87	202.71	204.63	203.32	204.01	203.77	206.07	204.77	201.03	203.04	203.7	202.83	202.39	204.72	204.31	203.06	203.52	206.73	205.34	202.25	202.95	201.95	204.57	203.05	203.43	203.97	198.5	203.81	201.1	200.05	200.36	205.02	201.63	206.14	204.44	201.89	204.89	201.41	203.42	204.1	201.27
192.54	192.52	194.28	188.45	197.04	194.68	195.9	193.36	193.21	196.12	195.45	193.43	195.56	191.81	191.51	196.75	195.84	194.17	192.74	197.02	192.66	192.55	196.82	194.2	191.97	195.71	190.62	193.52	189.5	193.18	196.25	193.24	193.47	194.41	195.83	192.43	194.55	192.74	193.95	194.45	195.77	193.71	194.85	190.46	197.23	193.23	195.74	196.64	194.95	196.27
203.74	205.27	203.71	209.17	205.49	204.63	204.97	203.77	208.13	204.46	204.63	205.11	204.94	204.34	205.45	204.77	206.34	206.43	203.36	207.97	204.52	205.08	206.26	205.43	204.24	204.83	200.93	204.91	207.04	207.05	204.98	204.17	205.48	206.32	202.14	201.58	203.65	201.87	204.41	204.24	204.9	204.76	204.8	200.86	203.36	203.86	205.71	205.54	207.76	206.88
214.12	211.25	216.23	212.32	214.19	213.75	215.32	211.61	211.62	213.14	214.93	212.79	212.19	213.7	212.01	212.54	215.02	216.97	210.03	212.15	212.02	213.4	213.53	213.23	214.9	211.13	211.58	214.16	210.21	214.71	214.72	214.01	212.01	211.14	212.42	214.3	210.57	214.91	209.92	217.44	214.03	212.13	210.23	212.02	213.34	210.91	214.58	211.65	214.33	214.91
196.84	196.24	194.53	195.01	195.05	195.02	189.48	195.7	193.11	190.29	195.29	191.95	195.03	192.9	191.01	191.31	194.13	197.16	194.99	192.5	190.45	192.95	196.96	195.59	194.48	194.23	196.48	194.64	193.27	196.67	196.29	194.46	193.77	194.92	192.54	193.65	192.12	197.29	192.15	195.27	195.9	194.11	194.48	196.89	194.43	193.29	194.11	193.11	194.34	196.53
207.94	206.18	207.86	207.42	208.58	209.01	204.31	205.34	206.22	207.28	207.66	207.41	206.83	206.78	209.38	208.8	209.99	209.59	206.86	207.56	205.6	205.44	205.36	206.24	208.48	207.92	205.03	204.19	204.08	204.74	207.83	206.49	206.45	206.48	207.66	210.87	206.55	207.85	206.03	205.65	205.97	208.78	205.63	205.87	203.04	207.11	208.75	208.88	205.76	205.5
210.15	207.79	206.17	208.62	207.27	210.25	206.25	206.2	209.72	208.93	206.68	205.94	205.46	207.73	209.7	209.23	207.65	209.93	206.67	206.54	207.06	207.06	209.17	208.46	210.41	208.77	207.5	208.7	210.66	206.65	211.53	209.51	209.86	211.2	208.73	204.99	209.73	209.42	208.96	210.26	209.91	206	208.3	206.65	209.75	205.92	208.72	207.78	207	207.68
198.48	201.59	197.95	200.83	198.75	203.6	200.47	200.25	202.45	198.85	200.22	197.11	199.81	200.87	200.67	198.24	200.32	200.79	203.01	200.38	196.8	198.99	201.82	202.67	201.43	196.55	198.37	202.8	198.14	201.03	197.79	200.24	196.88	199.8	198.77	200.05	197.41	197.18	198.5	197.6	196.14	198.66	203.45	200.57	201.87	198.53	200.18	198.74	197.78	199.81
206.63	206.57	209.23	207.13	207.5	208.91	205.85	207.26	208.85	205.34	206.92	211.01	206.57	208.61	207.79	206.91	206.84	208.91	208.38	207.96	206.84	207.25	206.73	211.67	209.95	207.28	208.49	207.62	205.26	207.61	206.13	207.52	205.7	208.17	208.68	209.77	208.91	206.14	208.01	207.96	208.98	207.59	208.27	211.37	209.47	209.68	207.57	208.62	205.67	205.5
198.68	202.49	201.88	201.33	200.33	200.27	200.63	199.34	200.75	199.8	201.42	199.37	198.08	198.91	197.07	199.7	200.78	200.52	200.82	202.75	201.54	203.59	199.63	199.4	200.89	202.25	198.88	200.46	198.39	200.86	198.84	198.66	202.06	201.34	201.67	196.83	202.05	197.92	202.21	201.66	198.89	201.63	202.49	199.8	201.69	200.07	200.87	200.99	200.8	199.91
203.16	202.03	203.87	204.02	203.75	203.97	199.54	201.84	203.73	203.93	202.4	205.48	202.9	202.04	205.12	201.09	203.89	201.35	203.4	202.59	202.88	205.68	203.62	203.42	203.57	200.54	201.73	203.19	202.43	204.11	201.68	204.78	200.1	203.47	202.41	204.68	200.84	202.83	200.24	202.24	203.16	201	200.38	200.9	202.41	202.41	204.97	202.59	203.71	202.8
197.77	200.33	200.74	196.07	200.8	198.41	196.93	202.75	194.79	199.65	202.24	203.28	199	200.6	199.09	197.8	200.69	200.67	201.48	201.08	200.02	197.9	198.96	196.94	200.21	198.33	197.47	203.03	198.83	201.1	201.98	201.69	201.68	198.94	202.51	198.76	198.2	200.99	204.96	200.91	202.25	202.48	202.57	203.06	196.61	198.47	200.9	197.51	201.19	201.81
207.22	210.94	210.67	210.84	205.77	210.84	205.55	208.32	208	209.03	209.11	208.21	209.05	207.05	209.49	212.66	206.7	208.78	206.48	207.01	206.34	207.38	207.43	204.89	207.51	206.86	209.09	209.65	206.18	205.89	208.17	209.59	207.52	209.14	210.17	207.44	208.93	209.54	209.08	209.96	211.43	210.06	206.48	206.49	209.4	209.06	208.84	211.2	211.66	209.1
198.07	198.37	199.92	199.35	203.04	203.39	200.95	198.27	202.04	200.57	202.28	201.13	201.12	199.62	198.98	197.48	199.17	203.97	201.67	198.69	203.04	199.9	199.29	199.31	200.26	198.08	199.88	202.32	199.24	199.98	200.13	201.41	199.6	199.41	200.81	200.47	201.19	201.29	199.3	198.43	200.63	200.74	201.03	198.86	198.44	203.61	202.31	197.53	201.54	199.95
208.6	208.72	207.42	208.24	209.73	207.1	208.15	208.27	207	207.66	209.78	209.49	208.64	208.96	208.79	208.35	210.17	209.54	208.99	207.66	208.22	209.76	207.82	205.35	206.87	209.05	208.86	209.85	210.4	207.75	206.5	209.72	209.26	207.13	209.43	208.75	207.77	210.35	209.6	209.04	209.72	209.5	208.45	209.23	208.61	207.17	208.96	208.84	205.61	207.64
205.31	204.61	205.37	206.15	208.01	206.49	206.45	204.32	203.07	204.5	208.2	203.88	206.34	204.96	210.13	206.64	207.1	205.18	206.06	203.4	204.92	206.18	208.05	203.76	207.56	206.8	203.78	206.48	204.61	202.57	208.65	207.72	204.51	204.41	210.51	205.11	204.31	206.05	207.05	202.55	205.29	206.53	204.98	204.65	207.3	205.47	205.72	204.36	207.06	206.04
213.75	215.72	212.05	211.76	213.4	210.78	213.53	211.1	207.12	211.04	212.29	209.23	215.6	216.12	213.83	211.82	214.64	212.17	216.33	210.58	211.88	212.63	212.12	210.72	215.12	211.68	215.95	211.95	211.01	212.13	214.47	210.39	210.99	212.96	207.96	214.1	212.16	211.05	211.33	213.68	216.52	213.81	216.35	214.15	211.52	210.6	214.07	212.81	215.32	213.72
202.8	202.78	203.73	199.84	203.53	201.03	202.46	202.04	206.16	202.68	203.72	203.45	203.62	201.62	203.17	199.91	200.71	202.03	202.54	204.32	202.21	199.38	204.19	202.15	200.38	203.62	199.21	201.63	203.13	203.22	202.98	203.4	202.74	200.26	201.44	200.39	204.73	204.27	202.26	201.42	203.35	201.79	202.22	205.21	201.55	201.93	200.62	202.9	201.47	201.92
218.35	216.9	218.84	218.57	219.87	219.3	217.9	218.7	214.19	218.59	216.62	214.99	215.56	218.97	218.4	217.9	218.16	214.33	213.33	217.22	216.74	217.16	219.02	215.15	216.88	214.99	212.4	215.48	216.41	216.74	216.78	215.91	216.32	216.3	216.1	220.29	216.98	214.64	215.14	216.72	215.14	218.25	213.91	217.43	217.74	219.09	217.5	214.15	214.13	218.02
213.21	208.84	209.8	214.86	211.55	211.88	209.93	210.88	213.34	209.86	213.34	215.64	212.74	212.3	210.46	212.3	214.81	208.16	211.44	214.61	210.5	212.14	210.05	207.75	214.66	209.56	216.02	212.58	210.89	210.53	210.32	213.36	212.67	214.46	211.76	213.65	212.5	211.65	213.08	214.5	212.18	207.96	211.04	211.81	215.06	213.67	208.52	211.23	214.87	210.03
199.16	201.35	196.49	198.09	198.48	196.78	198.43	197.56	198.19	197.74	199.73	197.18	198.93	200.76	199.08	196.73	196.84	195.61	196.38	200.01	199.65	196.06	198.3	194.36	199.66	195.56	201.03	197.45	196.97	198.3	198.66	197.18	196.57	200.56	201.13	197.99	196.11	197.39	199.71	196.17	199.92	196.2	199.81	197.41	195.17	197.65	200.43	200.05	198.41	199.7
215.49	213.22	212.74	210.74	213.54	210.13	210.4	210.85	213.95	211.79	213.03	213.59	212.95	214.67	210.97	207.75	213.89	213.51	210.92	210.59	213.95	212.52	212.07	209.67	210.55	214.54	213.25	211.02	210.88	213.44	210.87	216.15	212.61	213.03	214.19	211.68	214.31	211.31	211.79	209.86	211.85	210.52	210.06	212.53	212.62	209.57	211.6	215.86	211.5	210.78
201.12	199.89	197.8	198.42	196.35	195.58	199.01	194.37	200.8	199.13	197.53	196.61	198.85	198.64	200.09	197.29	198	201.62	198.92	199.91	198.04	199.38	197.69	195.54	198.07	198.29	198.5	201.12	197.91	198.45	196.6	200.41	195.66	200.37	202.15	197.6	197.9	195.3	199.69	198.74	195.88	201.06	195.52	197.78	195.78	198.88	198.81	196.29	198.82	197.3
210.3	209.92	209.34	212.36	212.35	212.71	210.27	210.69	211.57	213.2	212.62	212.38	212.47	214.45	211.36	212.98	208.33	214.32	211.84	209.52	212.26	212.08	209.66	212.18	207.75	211.38	214.6	211.03	214.32	210.03	211.33	211.19	210.31	209.19	213.08	214.01	213.82	209.66	208.69	213.37	213.53	213.21	211.95	213.04	211.67	211.5	208.83	214.62	212.24	209.35
211.6	208.28	208.34	208.35	208.45	206.6	207.28	209.14	206.85	209.38	210.15	207.9	209.74	206.46	208.05	210.8	212.92	208.3	209.38	206.71	208.41	209.1	209.89	207.49	207.57	210.63	209.24	210.33	208.45	210.57	204.06	205	210.22	211.15	207.61	210.94	209.81	205.53	206.59	207.94	204.57	209.76	208.67	207.62	206.99	207.03	208.84	206.32	206.12	211.35
201.42	196.54	200.99	201.24	202.14	196.91	200.4	201.01	201.42	199.28	200.48	198.85	198.73	200.98	201.08	200.82	200.59	202.02	203.03	203.53	196.59	202.31	198.85	199.27	201.84	199.02	203.05	198.65	199.24	197.49	201.25	201.19	198.15	199.23	198.1	198.63	198.21	199.86	200.73	197.1	200.62	198.87	202.7	198.48	197.82	197.86	199.41	198.53	201.92	200.42
201.98	200.57	201.61	204.19	203.16	200.11	202.49	206.57	201.89	200.33	201.81	202.43	200.88	203.63	198.78	202.18	205.79	199.37	204.63	199.82	199.91	201.06	200.99	205.7	204.78	203.23	204.63	203.46	204.54	201.56	202.09	201.96	203.45	201.84	200.54	202.41	202.3	202.28	203.17	203.46	204.48	204.35	203.21	201.85	200.53	203.72	203.68	202.58	203.23	200.1
204.42	201.05	205.17	203.24	204.52	206.43	201	205.63	205.98	204.98	202.95	204.21	205.75	201.29	203.42	203.37	204.34	204.38	205.45	204.94	203.21	203.26	205.39	202.26	203.66	204.17	205.47	203.95	203.83	202.92	205.35	204.8	205.45	204.54	204.58	200.19	202.21	201	205.24	203.75	203.59	202.47	200.95	204.37	203.86	204.57	202.65	203.96	204.31	208.55
208.26	209.24	212.31	208.1	209.37	208.47	210.6	208.23	208.63	209.27	207.97	208.6	210.13	210.02	209.16	209.62	210.89	210.58	212.49	205.18	209.95	205.85	203.92	207.49	208.73	211.74	208.2	211.06	209.52	211.01	211.31	208.53	207.2	206.3	209.66	203.58	209.54	208.16	208.36	207.73	207.71	207.69	207.83	207.26	208.04	209.34	207.58	210.86	210.26	208.75
199.93	198.75	199.31	199.96	197.49	198.4	200.46	202.11	197.63	200.08	201.12	202.53	197.81	197.43	197.99	198.94	200.03	198.32	197.3	200.91	199.57	198.55	201.32	202.59	198.77	200.17	201.09	200.28	203.26	197.55	202.29	200.32	202.71	201.43	199.65	198.15	201.04	198.57	202.52	197.36	197.11	201.15	198.04	198.23	202.2	199.8	200.41	198.23	200.62	202.95
193.71	193.51	192.82	196.85	195.89	195.4	195.65	192.85	193.87	191.14	194.28	194.76	193.07	192.82	193.25	193.41	196.96	196.37	194.05	195.14	192.32	191.11	193.29	190.5	191.07	194.52	197.81	198.41	195.14	195.61	194.87	192.28	191.53	193.09	192.23	194.75	192.92	192.24	193.72	194.52	194.71	196.37	196.06	197.58	193.1	193.47	192.49	197.9	198.33	195.3
203.71	204.03	206.05	202.19	199.97	202.42	203.29	203.04	205.13	203.16	200.14	202.81	204.05	203.61	202.45	201.24	204.08	204.79	202.54	204.2	200.09	204.88	204.3	202.19	199.94	200.46	205.14	202.74	203.35	201.62	201.81	203.32	202.08	202.88	204.69	203.47	201.14	199.82	201.73	198.65	203.47	204.35	202.79	201.44	203.59	201.86	203.77	202.36	201.43	202.05
209.49	207.47	207.17	206.14	210.66	209.55	209.49	207.36	207.91	209.73	205.9	211.14	209.16	206.81	208.95	208.06	208.48	206.35	209.64	209.58	207.14	210.37	210.98	208.78	213.54	207.87	210.04	209.47	210.47	207.9	207.06	206.84	204.29	207.74	206.65	206.83	209.39	207.56	208.19	207.34	205.84	209.42	209.9	206.9	211.33	208.46	205.46	209.83	208.67	206.98
[truncated: 750 more rows]
[truncated: 150 more columns]
