# Supplementary material for: Genetic dissection of main and epistatic effects of QTL based on augmented triple test cross design
Source: PLoS One. 2017 Dec 14;12(12):e0189054. doi: 10.1371/journal.pone.0189054 (PMC5730204; doi:10.1371/journal.pone.0189054)
Supplement: S6 Supporting Information — (ZIP) [file pone.0189054.s006.zip › z1_1900_0.8_10.csv]

202.26	202.54	203.57	203.2	203.38	204.06	201.65	202.13	203.12	202	200.78	202.68	203.12	202.09	203.15	202.66	202.64	202.61	202.64	202.72	202.12	203.18	203.13	202.88	203.23	202.39	203.2	202.08	202.42	202.02	203.45	202.13	202.22	202.84	203.25	202.31	203.3	202.93	203.06	203.62	202.71	201.89	202.7	201.59	203.95	202.2	201.06	202.78	201.36	202.37
204.63	205.4	202.79	205.41	205.1	205.83	204.8	204.14	205.8	205.96	204.51	204.46	204.9	206.75	205.54	204.82	205.34	204.43	205.14	203.87	205.05	205.39	205.4	205.17	204.44	204.51	204.44	205.51	205.12	205.22	203.2	204.57	204.74	203.51	204.86	204.85	204.45	204.95	205.89	205.52	205.21	204.06	204.02	205.23	204.17	204.19	205.92	205.22	204.22	204.7
217.39	217.64	217.6	217.63	217.71	217.3	217.32	217.75	218.14	216.7	218.18	218.81	216.94	216.84	217.74	216.99	218.68	217.65	217.25	217.59	218.26	219.07	218.41	216.85	218.73	218.69	218.78	217.64	218.52	217.79	217.95	218.16	217.85	218.35	216.95	216.8	217.78	216.78	218.23	217.62	217.83	218.25	217.69	218.1	217.27	218.2	217.39	217.79	219.58	217.57
207.93	207.79	207.55	206.91	208.02	207.56	207.81	206.9	207.36	206.13	207.8	208.01	207.73	208.77	207.97	208.54	207.11	207.58	208.03	207.34	208.12	206.72	207.6	207.33	207.74	206.68	208.04	207.66	207.61	208.19	208.13	206.99	207.34	206.55	207.41	207.68	206.13	207.78	208.51	206.63	207.16	208.03	207.23	207.49	207.13	207.49	208.54	206.31	208.44	206.68
208.7	208.77	209.73	208.08	207.32	207.76	208.73	209.56	207.37	208.88	208.05	209.55	210.21	209.08	208.39	209.82	208.85	208.61	208.16	208.85	208.65	208.56	209.59	208.35	208.28	209.72	208.56	209.6	207.91	209.26	209.5	208.85	208.76	207.38	208.38	209.3	208.43	208.16	209.4	208.9	208.5	209.03	209.62	208.57	208.67	209.05	208.74	208.72	209.23	208.34
198.22	197.47	197.25	197.53	199.39	198.42	197.73	199.31	198.2	196.7	197.7	197.89	197.26	197.93	198.45	198.66	197.46	197.18	198.16	198.93	198.11	197.67	197.8	197.61	198.3	197.85	198.5	197.88	198.55	198.17	198.25	198.52	198.89	198.3	198.18	198.02	197.24	198.97	198	197.63	198.81	197.99	197.75	197.18	197.2	197.79	198.14	197.68	198.55	197.19
199.41	200.66	198.99	200.09	200.74	200.58	201.03	199.7	199.45	200.85	200.55	200.38	201.15	200.54	199.74	199.49	200.16	200.4	200.87	199.48	200.1	200.33	200.48	201.03	200.43	200.52	200.19	201.07	200.28	200.22	200.15	200.43	200.27	199.9	200.37	201.23	199.7	200.49	199.61	200.38	200.92	200.61	199.46	199.94	200.36	200.08	200.51	199.78	201.54	201.54
204.84	204.69	203.93	205.26	204.7	204.14	205.06	204.85	204.83	204.3	204.16	204.61	204.51	206.1	203.68	204.55	204.36	204.99	204.49	204.13	204.79	203.71	204.97	204.65	204.8	205.24	204.11	203.73	204.86	204.78	204.48	205.13	205.59	205.1	205.47	203.77	204.79	204.67	205.4	205.65	203.24	204.75	204.66	204.42	204.75	205.31	204.7	205.58	204.71	204.78
208.55	207.94	205.85	206.78	208.76	207.6	207.92	207.46	206.91	207.3	206.71	208.58	207.88	207.73	207.01	208.56	207.3	207.03	208.27	208.32	207.64	208.74	207.86	208.14	207.67	208.26	206.33	207.34	207.69	208.1	208	208.12	208.3	207.75	208.51	207.29	207.15	207.66	207.32	208.39	207.76	207.12	208.09	208.16	207.55	208.21	208.12	207.47	207.5	206.07
217.36	216.4	217.1	217.46	216.8	216.71	217.4	217.92	216.29	217.64	216.37	215.83	217.53	217.84	216.27	217.16	217.62	216.78	217.75	216.82	217.42	217.28	218.17	217.39	217.77	216.73	216.78	215.49	218.17	217.51	216.96	217.56	216.72	216.97	216.84	216.81	215.6	217.21	216.98	217.86	217.16	217.66	215.93	216.93	216.99	217	217.09	216.81	217.23	217
212.4	210.67	212.66	211.4	211.84	211.18	211.82	213.23	211.98	211.82	212.4	212.34	210.91	211.68	211.94	210.89	211.55	210.51	210.91	211.63	211.43	212.5	211.45	210.55	212.3	211.28	211.87	211.54	212.08	211.85	211.76	210.41	212.1	210.64	210.57	210.01	211.72	212.56	211.34	211.79	211.31	211.06	212.45	211.15	211.7	211.24	211.93	211.82	211.96	210.96
213.83	212.08	213.05	213.74	213.23	213.34	212.18	213.49	212.64	212.55	212.59	212.28	213.6	212.83	212.93	212.53	213.36	212.04	213.06	213.25	212.49	213.36	213.17	212.55	212.75	215.08	212.45	213.63	212.89	211.9	212.49	212.7	212.12	214.21	213.3	212.35	214.31	213.14	212.72	213.88	213.97	212.92	213.87	212.79	214.03	212.29	213.99	214.14	213.23	214.36
203.6	204.56	202.25	203.53	204.17	204.05	203.83	202.08	203.82	204.4	204.11	204.49	204.27	203.89	202.94	203.24	204.02	203.95	204.16	203.55	203.33	204.32	204	204.46	202.7	203.38	203.52	203.59	203.02	203.22	203.61	203.51	204.37	205.17	204.56	203.86	203.53	203.46	203.69	205.23	203.94	204.13	204.85	204.46	203.26	203.23	203.64	203.36	204.1	202.9
208.03	207.84	208.63	209.23	208.1	208.89	210.22	208.34	209.17	208.03	208.94	207.77	208.47	207.05	208.16	209.56	209.75	208.29	208.21	209.32	208.93	208.71	207.29	207.68	208.33	208.75	209.27	208.77	208.45	207.78	209.51	208.63	207.9	208.18	208.58	207.91	209.93	208.47	206.99	207.83	209.03	208.58	208.16	208.18	208.85	208.45	208.35	208.87	209.27	208.02
205.55	205.04	203.91	205.57	204.54	204.93	204.55	205.44	204.78	205.22	205.28	205.95	204.7	206.05	205.6	204.94	205.02	204.5	204.37	203.76	206.29	205.43	205.2	204.4	205.93	205.6	204.65	204.81	204.97	206.68	204.43	204.17	205.73	204.79	203.99	205.35	205.44	204.91	205.53	205	204.73	205.43	204.31	204.05	204.66	204.54	203.9	204.2	205.57	204.22
212.27	210.32	211.31	211.51	212.7	212.89	211.93	211.94	213.05	211.2	211.31	211.34	211.14	211.12	212.1	211.94	212.26	212.41	210.99	212.04	211	212.1	211.65	210.84	210.45	212.35	212.77	211.94	211.57	211.19	211.07	211.51	211.35	211.92	210.36	211.36	212.64	212.07	210.34	211.48	211.7	210.5	211.15	211.54	212.31	211.71	211.61	211.76	212.13	210.38
209.33	208.34	208.27	208.71	208.7	207.77	208.38	208.73	208.09	208.77	209.65	209.14	208.59	209.15	209.12	209.57	209.16	209.88	209.06	208.53	208.62	209.76	208.27	207.95	207.75	209.34	209.17	208.95	208.6	208.05	207.94	209.56	209.52	208.86	208.18	208.61	207.78	208.18	210.08	208.75	209.19	207.67	208.36	207.88	208.26	209.41	209.68	208.56	208.75	208.24
213.22	212.17	212.96	212.39	213.03	212.03	212.73	212.6	212.61	213.79	213.2	213.07	212.52	212.85	214.29	213.88	212.45	212.73	213.82	212.67	214.08	212.81	212.57	212.39	212.24	213.24	212.91	213.49	213.69	212.53	212.59	213.61	213.02	212.84	211.88	212.45	213.13	212.81	213.53	212.39	212.61	213.98	212.95	214.45	213.56	212.59	213.31	212.4	212.45	213.12
203.81	203.57	204.31	204.24	203.94	203.32	203.79	204.18	202.93	203.9	202.63	204.49	203.95	203.41	203.38	203.74	203.71	203.68	204.05	203.33	203.84	203.73	202.64	203.82	203.1	204.16	203.98	203.67	203.9	203.76	204.58	203.71	203.52	204.22	204.19	204.45	204.09	204.45	204.5	204.4	202.94	204.58	203.26	202.74	204.71	204.28	202.96	204.91	204.01	203.5
209.32	209.16	207.21	208.95	208.26	210.2	208.38	209.04	208.47	207.47	208.92	208.33	208.44	208.55	209.09	209.82	208.27	208.34	209.49	209.16	208.25	208.58	209.34	208.88	208.68	208.74	208.04	208.75	208.15	208.64	209.2	209.33	208.51	209.67	209.99	209.12	208.67	209.06	209.33	208.88	208.44	209.51	209.62	208.83	209.18	208.16	207.48	208.45	208.9	208.71
217.6	217.88	217.96	218.58	218.6	218.26	218.43	217.89	217.86	218.19	218.16	218.25	218.19	217.58	217.9	217.73	218.79	217.73	218.54	217.71	216.81	217.74	217.72	218.56	218.24	217.79	217.01	217.49	217.82	217.35	216.63	218.04	218.25	217.23	215.71	218.05	217.27	218.71	217.19	217.04	217.16	219.04	218.31	217.33	219.17	217.1	216.57	217.49	218.03	216.98
203.77	203.18	202.47	204.14	203.66	203.74	204.28	204.09	203.91	204.08	203.42	204.5	203.4	202.31	202.93	205.11	203.81	203.96	203.92	204.22	203.75	204.45	204.2	204.04	203.53	204.25	204.03	204.26	203.96	202.72	203.57	203.16	204.14	203.91	204.27	203.24	204.38	203.14	204.24	203.56	203.52	203.79	205.22	203.64	203.39	204.73	203.46	204.37	203.41	203.97
207.98	208.29	208.71	209.67	208.85	208.64	208.14	208.97	209.38	209.35	209.33	208.83	208.29	208.78	207.78	208.55	208.68	209.07	208.11	209.11	208.73	208.94	207.02	207.33	209.09	209.4	208.93	209.31	208.87	210.44	210.21	208.87	209.35	209.45	208.85	209.11	208.74	208.77	208.71	209.01	208.12	208.37	209.03	208.82	207.2	209.09	208.17	209.41	209.51	208.88
203.22	203.98	202.37	203.81	203.7	203.69	203.53	203.41	204.31	204.23	204.43	203.27	203.56	203.24	202.33	203.8	202.37	203.9	203.6	203.43	203.26	201.55	204.13	203.28	203.26	203.35	204.11	202.87	202.86	204.27	203.24	202.8	202.57	202.76	203.45	203.19	203.99	203.16	204.69	202.65	203.39	202.05	203.81	203.11	202.87	203.74	203.93	202.1	203.86	204.28
201.94	202.24	203.12	203.77	202.97	202.13	202.05	202.03	204.02	203.44	203.11	203.35	201.98	203.95	202.87	202.38	201.73	202.2	203.61	201.89	203.47	201.77	202.31	202.41	202.32	203.13	201.61	202.93	203.19	202.93	202.53	202.89	202.05	203.3	202.16	203.58	203.61	202.22	202.76	202.53	203.24	203.32	203.22	203.46	201.96	202.7	201.44	201.72	202.83	202.02
198.48	198.65	198.41	198.92	199.33	197.95	199.09	200.05	197.79	198.11	198.58	198.85	197.85	199.27	199.04	198.38	198.99	199.08	199.59	198.57	198.96	199.12	196.72	199.17	197.68	198.27	199.06	199.11	197.34	198.36	197.74	197.31	198.59	198.37	199.61	199.56	198.46	197.85	198.41	198.59	198.41	199.22	198.19	198.42	198.66	199.03	197.34	197.96	198.24	198.19
199.09	200.96	199.81	200.37	200.5	200.99	200.56	199.92	200.05	199.47	200.9	201.02	201.32	200.22	199.9	199.92	199.64	200.74	200.46	201.37	199.15	199.48	201.78	200.5	200.68	200.59	199.8	201.09	200.77	199.28	200.83	200.66	200.95	202.55	200.11	201.12	200.18	200.61	199.94	201.27	199.52	200.04	200.45	200.08	201.32	200.87	200.23	200.02	200.55	201.01
207.99	208.32	207.66	207.83	209.21	208.4	207.68	207.21	206.92	207.38	208.35	207.67	208.28	207.69	207.11	208.03	206.72	207.35	208.41	207.78	207.23	208.71	208.1	207.39	208.06	207.35	207.64	208.43	207.57	208.85	207.61	207.05	208.21	208.96	208.13	208	207.94	207.18	207.82	208.15	207.78	206.39	207.36	207.62	207.68	206.86	208.72	206.63	207.22	208.04
218.42	216.78	218.13	217.75	217.96	218.28	217.08	216.95	218.24	218.08	217.79	217.55	218.22	218.03	218.35	218.29	217.31	216.82	217.23	218.7	217.92	217	217.22	218.03	218.81	217.4	218.07	217.94	217.8	218.03	217.35	216.63	219.23	219.43	218.94	217.76	217.94	217.15	218.09	218.52	216.98	216.84	218.3	218	217.7	217.95	218.41	217.66	217.41	218.49
197.6	198.07	198.26	196.49	197.24	196.92	198.34	198.28	197.89	199.02	197.6	198.37	198.82	198.5	198.47	198.28	197.44	197.26	198.23	198.87	197.32	198.26	199.71	198.21	196.71	198.1	197.34	197.24	198.1	197.68	197.08	197.25	196.88	198.65	197.73	198.21	197.89	199	199.01	198.27	198.22	197.73	199.34	198.54	197.16	198.03	197.39	198.13	199.38	198.89
193.93	194.48	194.23	194.23	192.84	194.03	194.17	195.17	193.98	194.21	193.84	193.99	194.23	194.51	194.12	194.11	195.16	194.07	192.84	195.07	193.94	194.76	194.64	194.6	193.76	193.48	194.01	194.23	194.97	193.99	193.62	194.87	194.92	193.14	195.16	194	194.14	192.51	193.71	193.91	194.52	193.69	193.61	193.1	193.93	193.49	194.57	193.86	192.83	193.94
204.99	204.37	204.39	204.61	204.47	203.73	204.2	205.56	206.83	206.18	204.88	204.01	205.17	205.02	205.1	205.24	204.48	204.76	204.09	204.19	204.66	204.81	206.9	203.73	204.77	204.87	205.15	204.33	205.13	205.52	204.43	204.77	204.86	205.94	204.2	205.43	205.41	204.2	204.89	205.25	205.22	203.92	203.66	203.66	204.27	204.75	205.85	205.4	203.73	204.66
202.5	203.72	202.29	204.02	202.53	203.15	204.03	203.65	203.13	203.97	204	202.63	203.75	202.54	202.52	203.88	202.49	204.11	204.36	202.36	203.79	202.19	203.44	204.37	203.85	203.69	202.24	203.35	203.28	203.93	202.97	203.85	202.63	204.02	203.08	202.77	202.8	203.21	203.87	202.98	203.43	203.78	203.32	203.87	203.52	203.48	203.97	203.49	203.34	202.96
203.58	204.07	204.82	203.56	204.32	204.48	204.71	204.31	204.01	204.58	203.78	204.62	203.37	202.55	204.69	203.94	203.77	203.34	203.21	202.72	203.77	203.53	204.36	203.78	204.52	204.18	203.17	203.85	204.06	204.01	204.21	204.49	202.99	203.86	203.96	204.52	203.96	204.16	203.19	203.66	205.11	203.87	203.89	204.86	203.4	204.25	202.95	203.38	204.82	203.62
209.12	208.06	208.84	207.9	208.95	208.44	208.68	208.21	208.47	209.51	208.38	208.72	208.03	208.42	208.24	207.08	208.72	209.93	208.51	206.84	208.67	208.62	208.34	208.81	209.36	207.72	208.51	209.02	208.45	207.38	207.73	208.29	207.71	207.57	208.17	208.16	208.55	208.1	209.21	208.48	208.43	208.85	208.21	208.58	207.77	208.66	208	208.78	209.46	207.39
206.36	206.55	205.64	207.25	207.38	205.95	207.74	205.56	207.42	206.69	206.09	206.19	205.95	206.57	206.53	205.94	206.06	206.08	206.72	206.43	205.7	207.18	206.66	206.87	206.66	206.24	205.32	205.77	205.56	206.75	206.85	206.63	206.03	205.82	206.7	207.09	206.37	206.6	206.3	206.59	206.15	206.72	206.62	207.23	206.65	205.81	206.85	206.08	206.5	207.27
203.53	203.85	203.96	203.14	203.76	204.34	203.64	203.72	203.12	203.35	203.25	203.72	203.4	203.75	203.37	202.92	203.13	204.49	203.59	204.22	203.82	204.78	203.07	203.34	203.7	205.34	203.99	203.93	203.99	203.71	203.54	203.77	204.34	203.34	203.89	202.45	203.59	203.28	204.19	204.19	203.78	203.85	204.82	204.55	203.76	202.77	203.48	203.57	203.87	204.27
216.77	217.79	216.82	217.4	217.32	217.29	216.95	216.98	217.48	217.42	216.39	215.57	217.97	217.61	217.5	216.36	216.11	216.59	217.08	217.63	216.48	215.98	216.79	217.38	217.03	217.76	216.87	216.36	219.03	216.82	217.55	215.77	217.71	217.47	216.24	217.22	216.75	217.38	217.76	216.12	216.41	217.11	216.94	216.54	217.43	217.82	217.43	216.05	217.39	216.89
199.08	199.93	199.25	198.33	200.09	198.01	200.23	198.82	198.89	200.82	199.21	199.49	199.13	199.7	199.27	198.23	199.09	197.99	200.36	198.24	199.57	199.67	199.65	200.29	199.52	199.12	199.17	198.97	200.42	200.86	198.9	198.97	198.75	199.67	199.74	199.03	198.82	199.38	199.74	199.9	198.52	199.57	199.81	199.2	199.65	199.47	199.67	200.43	198.54	198.45
208.91	208.09	207.52	208.47	208.35	209.28	207.63	209.16	209.87	209.05	208.28	209.14	208.76	207.83	209.26	209.47	208.62	209.48	209.45	208.61	207.71	208.89	208.56	208.68	209.3	209.19	208.96	207.64	208.73	208.71	208.22	207.08	208.13	210.2	209.37	209.76	209.27	207.89	208.09	208.47	208.89	209.27	208.5	209.01	209.89	210.65	208.22	209.06	208.44	208.56
205.58	205.8	207.13	205.12	205.5	205.41	204.69	206.16	204.75	205.51	205.26	205.82	206.01	204.97	205.81	205.65	205.54	206.47	205.79	206.28	205.99	205.97	205.29	205.63	205.74	205.61	206.25	204.43	205.59	205.76	206.21	205.63	205.95	205.4	205.21	205.92	204.76	205.4	205.23	205.82	205.8	205.26	205.49	205.03	206.04	205.43	205.97	204.72	205.63	205.76
217.93	215.73	216.32	217.29	218.22	217.62	217.27	216.97	216.73	217.57	217.15	216.84	217.26	215.59	216.79	216.78	216.48	217.58	216.08	217.2	217.61	216.55	216.44	217.22	217.29	216.37	216.79	217.61	217.01	216.17	216.64	217.73	216.88	216.39	216.46	217.61	216.92	216.65	216.92	216.09	216.53	218.01	217	216.83	216.31	217.47	216.67	217.23	217.43	216.36
208.12	208.3	208.39	208.75	207.41	207.93	207.5	208.72	207.81	207	208.51	209.38	208.1	207.61	206.93	208.77	208.42	208.2	208.43	208.21	208.45	209.06	208.49	208.47	208.12	208.46	207.27	207.3	207.7	208.4	207.21	207.25	206.8	207.22	207.66	207.24	208.93	209.49	207.27	208.92	208.21	209.33	207.13	206.95	208.21	207.71	207.76	208.91	207.88	208.46
209.06	208.56	209.05	207.95	208.84	208.75	208.47	208.67	208.42	209.42	208.37	208.63	210.01	206.93	208.77	207.72	209.43	208.49	207.19	209.07	209.4	210.46	207.19	210.61	208.02	208.58	208.14	208.92	207.84	207.76	209.42	207.17	208.73	208.68	208.58	208.46	209.58	208.42	209.25	208.26	209.2	209.13	208.77	209.62	209.28	209.82	208.7	207.63	209.41	208.38
212.34	212.02	212.16	211.02	212.77	213.19	211.85	211.94	210.03	212.42	210.12	212.28	211.17	210.64	211.76	211.04	211.46	211.6	210.25	211.88	212.06	212.2	211.56	211.54	212.11	211.96	211.94	212.13	212.43	213.04	211.38	212.32	211.15	211.96	212.22	211.9	212.69	212.47	212.12	212.31	211.24	211.57	211.51	211.23	211.53	211.93	211.69	211.75	211.65	210.9
217.92	218.72	217.69	217.51	218.24	217.83	218.21	217.26	219.23	217.69	216.86	217.99	217.54	218.31	218.21	217.94	217.22	216.93	216.76	217.48	218.28	218.11	218.13	218.08	216.35	218.38	217.43	217.26	218.12	218.15	217.47	217.65	217.49	218.6	215.93	217.71	217.74	220.16	217.09	219	216.78	218.65	218.57	218	217.39	218.32	217.87	218.69	217.75	218.3
213.03	214.52	213.95	213.69	214.6	213.69	214.81	213.93	214.19	214.69	213.27	213.38	213.25	212.31	213.74	214.25	213.88	213.96	214.7	213.48	213.47	214.06	214.3	213.93	213.13	213.78	214.36	213.74	214.33	214.07	214.23	213.66	214.51	213.42	213.94	215.35	212.12	213.91	213.37	213.7	213.83	214.02	213.65	213.29	213.21	214.07	213.47	213.78	213.42	214.14
208.38	208.08	208.88	208.41	209.63	208.95	209.11	208.1	209	209.48	209.03	209.16	208.98	208.39	208.73	207.24	208.81	207.9	208.9	208.38	207.23	208.19	208.7	208.6	209.32	209.02	208.5	207.74	209.08	208.96	207.84	208.72	208.52	209.02	208.39	208.22	209.16	208.25	208.29	208.18	209.3	208.64	209.34	208.4	208.89	209.1	208.22	208.66	209.43	208.83
209.71	210.64	209.88	209.75	209.96	210.17	208.15	210.1	208.71	209.91	208.86	209.12	208.9	209.9	209.1	208.51	209.75	209.75	209.5	209.92	210.83	208.86	209.57	209.15	208.89	209.16	209.85	207.86	209.8	208.66	211.05	209.14	209.68	209.68	209.29	209.47	208.93	209.17	209.39	209	209.36	208.24	209.31	208.92	208.71	209.22	209.41	209.73	208.23	208.84
219.44	217.96	217.71	216.83	217.48	217.26	218.67	217.48	217.45	218.82	217.7	218.31	217.49	216.89	218.64	218.05	218.02	218.29	217.22	217.31	218.83	217.69	218.52	217.51	217.95	218.52	219.38	218.17	217.95	218.28	219.35	217.86	217.34	217.46	217.59	217.34	218.15	216.5	218.42	217.08	217.23	216.59	217.98	217.71	216.96	218.64	217.56	217.67	217.62	218.03
199.04	198.63	197.93	196.56	199.23	198.31	197.99	197.87	197.27	198.19	197.9	198.19	197.61	198.01	197.21	198.54	198.22	198.04	198.68	196.37	197.63	197.55	197.39	196.98	197.55	198.33	196.89	198.82	198.16	198.64	197.06	197.26	197.56	197.81	197.98	198.13	197.91	198.11	198.36	197.33	198.6	197.86	198.61	196.77	197.85	197.72	197.78	198.63	198.22	197.38
208.36	209.55	209.88	208.73	210.42	208.73	209.78	210.11	209.24	209.39	210.6	208.31	209.74	209.38	209.2	209.41	209.87	209.89	208.65	209.4	210.49	210.3	211.19	209.32	209.34	210.11	210.57	210.04	209.34	210.04	209.89	210.76	209.57	209.68	210.54	209.58	210.81	209.13	210.55	209.82	209.43	210.27	210.44	209.81	209.86	209.13	209.08	210.24	209.13	209.8
194.14	193.86	193.68	193.55	193.56	195.47	194.63	193.48	194.49	195.36	193.65	195.27	194.79	193.89	194.31	192.99	194.28	194.16	193.24	193.55	194.01	192.81	194.82	194.42	194.94	194.2	193.44	194.12	194.31	194.17	193.82	193.7	194.66	193.8	193.71	193.91	193.72	193.32	194.63	194.54	193.33	195.47	194.45	194.43	193.79	195.91	193.3	194.9	194.74	194.96
198.51	197.16	197.14	197.96	197.94	197.94	197.69	197.81	197.9	198.98	198.13	197.7	197.04	198.12	197.53	198.12	198.19	197.51	197.98	197.35	197.79	198.47	197.28	197.59	197.79	198.14	198.7	198.11	198.97	198.24	197.49	197.81	199.63	198.68	198.34	198.74	197.49	197.7	196.47	198.58	198.53	197.36	196.99	197.44	197.8	198.16	198.61	197.16	198.2	197.41
208.68	207.25	207.87	207.4	207.78	208	207.85	208.69	208.37	208.51	208.24	208.08	208.23	208.1	207.19	207.99	208.56	207.26	208.65	206.67	207.73	207.56	207.95	208.64	207.73	208.05	207.03	208.37	207.05	206.62	207.35	207.78	207.95	207.9	208.49	207.46	207.49	207.56	206.71	207.3	208.96	207.73	207.76	207.67	207.54	206.87	208.34	206.61	206.59	207.69
212.57	211.37	212.89	212.29	212.38	213.4	211.63	211.76	212.22	212.08	211.55	213.71	212.18	211.88	213.06	212.05	212.3	212.41	212.45	213.01	212.84	211.1	211.7	213.11	211.86	211.76	211.2	212.5	211.14	211.91	212.44	212.15	211.96	212.66	212.83	212.8	212.54	213.02	211.65	212.22	213.67	212.82	211.66	211.97	212.92	212.72	212.73	212.34	211.74	211.44
211.67	210.55	212.59	210.94	211.43	212.15	211.46	212.54	212.17	211.78	212.62	211.28	211.58	211.01	210.87	211.21	211.72	212.2	211.23	211.83	210.97	211.54	211.7	212.22	212.22	211.41	212.03	212.58	211.36	212.05	211.86	211.39	212.08	210.77	211.88	211.88	211.49	212.72	211.47	211.92	211.84	212.22	211.78	211.26	211.33	211.27	211.66	211.02	211.39	212.03
216.59	216.97	217.45	217.75	217.5	216.56	216.49	216.92	217.53	217.3	217.18	217.43	216.25	217.28	216.92	215.85	217.06	217.43	216.97	216.94	217.12	216.8	216.73	217.09	216.88	217.35	216.52	217.06	217.65	216.94	217.26	217.18	217.11	217.4	217.68	216.44	217.34	217.06	217.41	217.98	217.09	215.64	216.19	216.54	217.37	216.21	217.13	217.46	217.69	217.27
213.4	214.32	213.79	215.2	212.31	213.86	213.49	214.9	213.09	212.84	212.53	214.84	214.44	213.49	213.21	213.75	214.29	213.99	212.95	213.58	213.31	213.55	214.17	213.37	213.61	214.21	212.93	213.56	214.65	215.41	215.04	214.09	214.36	213.79	213.83	214.5	213.58	213.77	213.92	214.25	214.45	213.75	211.55	213.59	214.29	214.5	214.86	213.65	213.69	213.56
202.96	202.49	204.09	203.14	203.02	203.94	203.91	204.32	204.14	203.51	203.36	204.03	202.77	203.8	203.74	204.81	203.89	203.64	203.24	204.29	204.22	203.95	202.5	203.8	203.59	204.05	203.73	204.5	203.45	202.19	204.17	204.66	204.11	204.71	204.12	204.23	203.58	204.15	204.08	204.29	204.73	204.38	204.41	203.41	203.86	203.86	204.38	203.33	205.03	202.5
207.6	206.48	207.86	208.53	206.65	208.06	208.92	208.1	208.25	208.26	207.48	206.84	208.45	208.58	206.75	207.91	207.86	207.91	207.15	207.55	207.99	207.95	207.37	208.53	207.25	207.65	207.5	208.38	208.03	207.96	206.84	207.46	206.89	206.97	208.9	206.59	207.67	207.25	207.36	207.6	206.63	207.81	208.24	207.08	207.44	208.24	207.05	208.3	208.79	208.34
215.72	217.14	215.93	218.13	217.19	216.98	216.69	217.09	217.23	217.12	217.05	216.48	217.21	218.55	218.16	216.33	217.54	217.58	215.62	217.2	217.43	216.78	216.88	217.08	217.63	215.1	216.52	216.99	217.07	217.74	216.77	215.91	217.98	216.53	217.17	217.34	217.81	216.59	217.83	217.63	217.06	217.54	215.93	216.62	217.82	216.81	218.18	217.36	216.92	217.74
213.01	213.17	213.75	213.99	213.12	212.89	213.75	212.63	212.42	213.68	212.73	212	213.37	213.37	212.24	213.05	213.38	212.65	212.61	213.94	213.89	212.59	212.62	212.35	212.28	212.37	212.59	212.5	213.48	213.65	213.29	213.58	213.17	213.77	213.4	213.78	214.46	213.87	212.58	213.08	212.93	213.23	212.58	212.25	213.84	213.34	212.7	212.62	212.69	212.64
207.41	208.51	207.3	206.81	207.67	207.01	208.17	207.84	207.41	208.48	208.51	208	207.3	207.87	206.26	207.25	207.71	207.67	207.67	207.65	208.91	208.47	207.36	208.74	208.04	207.32	208.07	208.12	207.39	207.85	206	207.86	206.45	207.14	207.48	208.8	207.58	207.09	207.86	207.55	208.33	207.83	206.98	208.61	207.14	206.39	208.24	207.7	207.03	207.4
207.88	208.89	207.87	208.31	207.76	209.21	209.31	209.47	208.76	209.92	208.38	207.97	207.51	209.24	208.7	209.11	207.94	208.52	209.48	208.33	208.16	208.22	209.03	208.56	209.91	209.02	208.9	209.19	208.07	209.79	209.36	208.31	207.91	209.08	208.31	209.01	209.12	210.19	208.26	208.42	207.97	210.23	208.24	207.86	208.09	209.07	209.78	208.64	208.95	208.98
202.9	202.86	202.16	203.31	202.08	201.5	203.58	202.31	203.41	201.96	201.63	202.89	201.76	203.49	202.59	203.79	201.8	202.89	202.38	202.84	201.37	201.97	202.17	203.55	201.9	202.25	202.47	203.39	202.83	203.01	203.46	202.65	203.91	203.37	201.61	202.82	202.42	202.59	202.95	202.6	201.96	202.67	203.71	202.43	202.45	202.94	202.07	201.88	202.38	203.56
210.3	209.26	207.81	208.11	209.4	209.96	208.73	209.86	209.55	208.25	208.89	208.49	208.74	207.05	208.9	209.32	208.93	209.41	208.56	208.77	208.93	208.24	208.61	209.45	208.79	208.88	209.28	207.62	209.12	208.27	208.03	208.23	209.65	208.47	208.7	208.28	209.89	208.84	209.51	209.77	208.64	208.91	207.95	209.41	208.52	208.37	208.81	208.37	208.3	207.6
201.23	199.97	200.22	200.28	199.19	200.39	200.1	199.88	200.81	199.43	200.89	199.12	200.76	200.5	201.01	200.51	201.25	200.2	200.17	199.55	200.16	199.41	199.51	200.5	200.76	198.57	200.11	200.23	199.64	201.78	200.06	200.67	200.29	201.1	200.72	199.55	200.98	201.24	200.13	200.08	199.63	199.53	200.6	200.57	201	200.37	200.57	200.38	200.19	199.44
204.68	204.64	205.88	204.8	204.75	204.41	204.61	205.73	204.85	204.35	204.22	205.54	204.85	205.42	204.54	204.83	205.88	205.66	205.22	204.96	205.4	204.43	204.6	204.48	204.61	205.02	204.82	204.79	203.67	204.8	205.79	205.1	205.55	203.94	204.17	204.24	204.54	205.58	204.05	205.74	204.02	205.99	204.51	204	204.8	204.06	205.66	204.84	203.91	204.93
208.87	209.62	209.38	207.96	209.02	207.4	208.59	209.94	208.93	207.56	207.79	208.4	208.34	208.83	208.54	208.71	207.78	209.19	210.28	209.21	208.19	208.11	209.28	207.95	208.53	207.93	208.27	208.71	208.87	209.61	208.51	208.19	209.01	209.51	210.1	207.17	208.15	207.94	208.23	209.01	209.22	207.46	208.52	208.35	209.04	208.09	208.35	209.83	208.66	208.89
207.51	208.74	207.23	206.67	207.26	208.36	207.4	207.39	207.24	206.77	207.2	207.53	207.64	208.38	208.5	208.52	208.18	206.55	207.33	207.02	207.48	207.69	207.77	206.14	206.9	208.71	208.62	208.29	207.57	208.11	209.48	207.3	207.99	207.87	207.35	208.09	207.21	208.17	207.72	207.15	208.49	208.14	207.56	208.01	207.61	207.68	207.75	206.6	207.49	208.97
195.94	195.3	194.75	194.81	194.48	195.02	194.68	195.44	194.91	195.39	195.29	195.8	195.49	195.35	195.07	195.6	194.45	196.3	195.66	194.9	195.48	195.19	195.55	195.63	193.98	194.21	195.79	194.75	194.42	195.43	195.81	195.95	194.13	195.22	194.53	195.96	195.01	195.8	195.12	196.09	195.7	194.95	194.96	195.34	195.39	195.75	195.76	195.11	196.16	194.84
205.51	205.8	204.52	205.24	203.83	205.88	203.96	204.77	204.49	204.83	205.28	204.73	205.38	203.92	204.25	205.52	204.44	205.5	206.02	204.93	205.17	204.87	204.8	204.27	205.05	205.76	204.58	204.43	205.08	204.65	206.09	205.19	204.45	204.19	204.61	204.62	204.88	205.39	203.95	205.5	205.61	206.17	204.42	205.24	204.49	203.64	205.28	204.53	204.8	204.81
203.92	204.07	204.14	204.07	203.49	203.33	203.19	203.56	203.55	202.9	204.74	202.55	204.25	202.91	203.26	202.9	203.85	203.49	203.41	203.52	202.36	204.21	203.63	202.48	203.65	204.74	203.81	202.3	204.02	202.94	202.92	203.93	203.98	202.87	204.58	204.5	203.93	203.98	202.72	203.76	204.25	203.16	204.35	203.09	203.38	203.46	203.7	203.48	203.55	203.64
214.8	213.32	214.75	214.08	213.47	213.56	213.43	214.33	213.98	214.02	212.8	213.79	214.74	214.53	214.29	212.7	213.56	214.1	213.76	213.93	213.79	214.23	213.82	214.61	213.28	214.68	213.27	213.89	213.61	213.87	212.2	213.48	213.35	214.74	213.44	213.24	212.75	213.25	214.47	213.36	213.44	214.89	214.02	214.05	212.55	214.47	214.3	212.96	213.12	213.31
216.53	216.58	216.59	216.66	216.98	217.1	217.02	217.25	217	216.7	217.85	216.97	216.67	217.27	217.35	216.9	216.53	218.19	216.52	216.05	217.44	217.28	216.63	216.93	216.7	217.87	216.88	216.9	217.86	215.15	217.77	217.13	216.34	217	216.24	217.48	216.73	217.16	217.47	218.17	217.29	217.53	217.34	217.82	218.21	217.64	217.88	216.28	217.41	215.82
206.78	206.17	206.67	206.46	205.86	206.39	205.94	204.75	206.77	205.9	207.51	206.31	205.97	206.68	207.16	205.19	206.9	205.57	206.71	207.94	206.06	206.21	207.53	205.81	206.43	206.13	205.97	206.87	206	206.3	206.51	208.72	206.33	205.92	206.83	206.88	207.72	205.5	207.28	206.66	206	207.17	205.62	206.11	207.33	205.93	205.89	207.22	207.03	205.67
207.32	208.31	208.9	208.69	209.08	209.51	209.67	207.52	207.25	207.78	209.45	210.04	209.1	209.06	209.74	209.39	207.64	207.82	208.77	208.76	209.44	208.95	209.53	208.85	208.38	210.44	208.82	208.42	209.39	208.45	208.1	208.94	208.55	209.68	209.85	208.69	208.56	209.35	208.39	208.03	208.38	208.23	207.79	208.62	208.35	209.11	209.25	209.71	208.14	208.37
207.3	207.8	209.26	208.69	208.52	207.89	207.97	208.3	208.39	208.34	209.4	208.92	208.44	208.56	209.6	208.04	209.22	208.88	209.49	208.65	207.87	208.24	208.4	208.11	208.12	208.55	208.84	208.15	209.05	209.14	208.58	209.71	209.06	208.7	208.63	208.11	208.78	208.44	209.44	209.15	208.37	208.05	208.59	208.76	208.92	208.41	209.38	208.64	208.81	207.94
211.69	212.21	212.07	211.86	211.74	212.24	211.24	211.55	211.84	212.11	211.68	211.58	212.24	211.67	211.52	210.99	212.12	212.28	212.49	211.68	211.72	211.79	211.9	211.79	211.2	211.29	211.77	211.74	211.61	212.22	211.74	212.75	211.22	211.46	212.13	212.15	210.48	211.54	210.82	212.2	211.06	211.76	212.48	211.32	211.83	212.12	211.58	211.84	211.53	211.41
207.91	207.55	207.03	208.3	209.25	209.37	208.53	209.14	208.92	208.38	208.35	207.91	208.75	208.51	208.81	207.67	208.48	208.5	207.73	208.7	209.3	207.34	208.14	208.7	207.95	208.17	208.47	208.58	207.9	209.18	208.52	209.26	208.61	209.99	207.8	208.91	208.87	208.77	208.68	208.04	208.97	208.98	208.92	208.37	208.78	208.14	209.7	207.03	207.97	209.12
208.47	207.8	209.45	209.56	208.46	208.93	207.72	208.66	208.96	208.59	208.35	208.35	207.84	208.98	208.87	208.68	208.29	207.97	208.5	207.79	209.5	208.75	208.81	209.76	208.6	209.88	209.26	208.23	207.98	208.88	207.96	208.11	207.9	208.48	209.41	208.59	209.1	209.27	209	208.54	208.88	208.66	207.93	208.85	209.33	209.46	207.94	208.93	209.23	207.89
203.47	201.92	202.42	203.18	202.06	203.39	203.01	203.17	201.83	202.13	202.08	202.8	202.36	202.02	201.85	202.37	202.66	201.52	203.03	203.28	202.27	201.31	201.98	203.24	202.39	201.42	203.23	202.54	203.88	203.63	203.58	202.53	203.02	202.44	202.32	202.81	201.24	202.45	203.62	203.12	203.11	202.01	202.5	202.71	202.05	202.98	202.79	201.41	203.66	202.44
209.66	210.15	210.12	210.23	208.42	208.86	209.65	209.66	208.82	208.93	209.3	209.94	209.45	209.31	210.32	209.15	209.1	209.19	209.86	208.23	209.07	209.55	209.38	209.66	208.96	209.71	209.65	209.8	208.97	208.95	209.53	208.54	209.36	208.08	208.96	210.07	209.55	209.63	208.63	208.76	210.03	208.22	209.95	209.92	208.59	208.94	208.9	209.38	209.82	208.32
216.62	217.73	216.16	216.71	217.1	218.28	216.33	217.43	216.64	217.93	218.26	217.48	216.52	218.4	218.04	216.02	215.4	216.28	216.38	217.2	216.7	216.01	217.62	217.14	217.91	216.1	217.81	216.9	216.19	217.8	217.22	216.58	215.92	217.48	217.53	216.67	217.44	216.52	217	216.63	216.99	218.14	216.47	216.41	216.27	217.75	216.52	217.64	217.15	217.68
213.01	210.62	211.22	211.76	211.54	211.36	212.69	211.8	211.54	210.8	212.69	212.42	212.18	211.87	212.29	211.44	212.23	212.4	211.12	211.31	211.62	211.15	212.07	211.06	212.66	210.78	211.5	211.36	211.1	211.79	211.93	210.79	212.71	211.12	211.11	212.27	212.31	211.76	212	211.75	210.51	212.4	210.59	212.14	211.1	212.4	211.83	212.31	211.73	211.54
199.58	199.77	199.75	200.33	198.44	197.97	199.79	199.21	200.3	199.78	199.97	199.33	199.45	198.45	199.59	199.89	199.9	199.91	198.54	198.59	199.34	198.6	199.48	198.95	199.73	200.29	200.17	200.03	199.29	197.91	200.09	199.34	200	200.27	199.63	198.88	198.65	200.04	201.43	200.39	199.31	199.39	199.92	199.68	199.77	198.67	199.64	199.37	199.04	199.6
201.93	203.41	202.94	202.45	202.17	202.26	202.96	203.27	201.18	201.71	202.56	201.84	202.65	203.31	202.33	201.86	203.28	202.76	202.28	202.29	201.93	201	202.93	202.25	201.41	202.79	200.29	202.46	202.81	203.52	202.36	201.49	202.49	201.84	201.76	201.74	202.67	202.21	202.6	202.28	202.54	202.13	201.84	202.37	202.85	201.36	202.77	203.33	201.54	202.97
208.78	208.33	209.6	209.26	207.77	208.1	207.91	208.37	208.03	209.44	207.35	209.02	207.76	209.32	208.75	208.4	209.14	207.76	209.45	208.74	208.9	208.95	207.99	208.93	208.39	208.95	208.59	210.02	208.53	208.62	209.32	207.69	207.78	210.18	208.66	207.98	208.66	208.7	208.28	209.06	208.7	209.86	208.44	208.1	208.14	208.46	208.46	208.72	209.57	207.38
211.91	211.41	211.93	211.95	211.61	211.34	212.12	211.55	211.68	211.34	211.26	211.52	212.74	212.69	211.38	211.78	211.73	211.09	211.11	212	210.57	210.45	211.42	210.8	212.16	212.31	211.96	210.41	210.55	211.98	212.34	212.11	210.68	212.1	211.29	211.23	210.2	211.43	212.27	212.05	211.82	211.43	211.22	211.89	210.86	211.19	211.26	211.79	211.1	212.3
199.34	199.87	200.53	199.04	199.63	199.42	198.87	199.02	199.41	198.79	198.63	200.4	199.05	200.5	199.91	199.26	200.28	198.86	200.73	200.16	200.08	199.03	200.36	199.56	200.3	199.23	199.23	198.85	199.58	198.94	199.14	199.14	198.32	198.98	200.43	199.55	200.07	200.16	199.74	199.15	200.16	199.86	200.28	199.4	199.15	200.1	200.06	199.21	200.08	198.9
207.81	207.28	207.75	207.25	206.38	206.94	207.37	208.09	208.44	206.72	207.56	208.09	207.43	208.39	209.01	207.5	207.74	209.34	206.21	208.09	208.21	208.16	207.69	206.53	207.12	206.96	207.12	206.74	208.12	207.69	207.3	208.25	206.36	208.17	208.41	207.22	207.31	207.73	207.19	207.63	207.76	206.91	207.52	207.69	208.57	207.43	208.58	207.73	207.42	206.88
211.03	210.88	211.92	212.96	211.22	212.32	213.28	212.11	212.09	211.32	211.35	211.33	212.09	210.88	211.74	211.7	211.43	211.33	211.81	212.62	211.75	210.29	211.45	211.78	211.03	211.18	212.17	211.99	211.8	211.07	212.64	211.87	211.25	211.97	210.33	211.71	211.96	210.46	211.62	211.93	210.68	210.89	212.33	211.96	212.7	211.65	211.74	210.95	211.94	211.46
208.56	208.79	209.04	208.25	209.18	206.81	209.09	207.8	207.86	208.57	208.19	208.84	207.71	208	207.54	208.63	209.06	208.05	207.63	208.16	208.51	208.66	209.22	208.47	208.7	208.49	208.55	208.64	208.14	208.09	209.02	208.09	207.88	208.62	208.37	208.36	209.4	208.44	209.85	207.38	209.37	207.95	208.54	208.18	207.94	209.2	209.06	209.72	209.01	208.36
202.9	203.28	202.04	201.55	202.3	202.26	202.54	201.98	203.39	202.31	202.82	202.94	203.92	201.54	202.59	202.88	201.42	202.46	202.53	202.76	202.78	202.49	201.43	202.77	202.2	202.6	202.75	202.82	202.39	201.67	202.31	202.85	203.04	202.35	202.17	201.94	203.04	202.27	203.01	202.78	202.95	202.49	202.95	202.07	201.89	202.86	202.18	203.26	202.38	202.24
217.46	217.31	216.72	217.42	217.45	217.78	217.43	217.6	216.97	217.28	216.78	217.36	217.71	217.67	216.58	216.6	218.06	216.33	216.1	217.61	216.07	217.06	217.82	216.34	216.12	216.96	217.57	216.89	216.66	217.04	216.45	216.94	216.73	216.82	217.48	217.85	217.63	216.18	216.3	216.68	216.44	216.99	216.67	216.86	216.67	217.78	216.71	216.97	216.97	217.77
201.27	201.59	201.47	200.62	201.14	201.74	201.5	202.7	201.47	202.11	201.48	201.66	200.58	201.39	200.33	200.99	200.89	200.57	201.41	200.12	200.83	201.02	201.53	201.11	201.58	201.39	201.41	201.24	201.32	200.56	200.92	200.16	200.86	201.22	200.65	201.54	199.8	201.36	201.65	200.54	200.91	201.85	201.7	201.4	201.35	201.86	201.2	201.58	201.94	198.66
201.07	200.31	199.76	201.23	199.97	201.33	200.05	199.74	199.97	200.95	200.97	199.23	199.43	200.57	200.12	200.06	201.52	199.84	200.29	200.49	199.26	200.28	199.16	200.84	199.99	199.55	199.69	200.22	200.27	200.37	199.46	200.17	200.78	198.82	200.21	200.45	200.31	200.03	199.81	200.65	200.13	200.67	200.8	199.19	200.36	200.91	199.8	200.39	200.08	199.59
216.65	217.9	217.81	218.69	217.48	216.9	217.23	218.15	216.73	217.97	217.05	218.32	217.76	217.67	216.66	217.21	218.64	217.73	216.9	218.47	217.97	218.58	218.63	218.25	217.38	217.23	217.84	218.14	216.83	217.59	217.61	217.62	217.68	217.67	219.14	216.87	215.72	216.68	217.81	217.96	218.7	216.34	217.05	217.69	217.62	217.89	218.94	217.68	217.68	217.7
197.86	197.8	198.84	198.23	197.72	196.56	199.02	196.95	199.13	198.08	197.99	198.49	197.25	197.99	197.67	198.09	197.41	196.95	197.9	198.64	197.79	197.94	197.82	197.51	197.3	196.39	198.18	197.99	197.81	197.95	198.17	197.55	197.89	198.3	199.34	198.69	197.82	198.02	197.69	197	197.93	197.15	196.78	198.22	197.32	198.03	198.98	198.21	198.51	198.12
205.76	205.8	206.32	206.23	206.52	205.7	207.11	206.09	207.71	205.8	206.03	205.8	206.52	206.83	206.71	206.72	207.09	206.87	205.02	206.42	206.97	205.78	206.97	206.12	206	207.8	206.41	205.89	207.5	206.21	207.83	205.82	205.02	205.68	205.97	205.76	206.23	206.45	206.1	207.14	206.82	205.99	208.01	206.84	207.29	206.91	206.24	205.32	206.55	207.19
212.3	213.35	212.09	212.53	211.91	214.34	213.01	212.94	213.56	213.4	212.84	213.46	214.32	213.92	212.41	212.23	213.16	213.03	212.96	213.28	212.52	212.44	212.62	212.91	213.39	214.56	213.64	213.75	212.72	214.28	213.01	212.4	213.13	213.52	212.67	212.48	213.31	213.11	212.62	213.08	213.33	214.43	212.14	212.92	213.22	212.96	212.32	212.57	213.46	212.98
209.86	208.26	208.62	207.32	208.08	209.28	207.79	208.65	208.68	209.87	207.59	208.17	208.66	208.51	208.78	208.17	208.52	209.2	208.35	208.92	207.84	207.93	208.98	207.99	208.31	208.84	210.22	208.07	209.51	209.08	209.13	208.74	208.19	209.29	208.38	209.65	208.15	208.5	208.77	209.09	207.79	209.16	208.82	208.3	209.22	209.99	209	209.16	209.51	209.14
211.82	211.85	212.74	212.13	212.71	212.61	213.55	212.42	214.1	212.65	213.06	212.31	212.66	212.55	213.77	212.62	212.96	213.51	212.84	212.55	213.95	214.17	212.4	212.17	212.15	213.13	213.26	213.32	213.36	213.67	211.84	213.47	212.8	213.86	213.28	213.08	212.38	212.76	212.83	213.18	213.13	213.07	213.03	212.64	213.12	213.76	213.95	213.33	211.51	214.41
211.03	211.53	211.63	211.92	212.09	211.56	211.55	210.79	211.32	211.35	211.74	211.71	211.02	211.89	211.58	211.79	211.58	211.56	211.24	210	212.01	211.59	211.19	211.3	211.29	213.09	211.35	211.71	211.72	210.54	211.36	212.16	212.03	212.05	210.57	210.15	211.01	213.87	211.77	211.75	212.11	212.55	211.12	211.03	211.03	212.63	211.42	210.67	210.9	211.61
198.83	199.35	199.03	199.38	198.33	198.91	199.45	199.07	198.15	198.01	198.65	199.52	198.83	197.25	197.64	198.53	198.19	198.61	199.39	198.57	198.56	198.65	197.15	198.87	197.97	197.67	197.73	198.94	198.6	198.1	197.76	198.89	198.15	198.5	198.38	198.93	198.58	197.87	198.98	197.99	198.11	199.19	197.68	198.97	197.96	198.72	199.29	198.43	199.1	198.86
207.93	208.04	207.65	208.06	207.16	208.4	207.63	205.87	207.03	207.34	207.25	206.37	209.41	208.87	206.6	207.54	208.28	207.92	207.66	207.76	207.48	207.68	208.33	207.53	207.63	207.86	208.31	207.42	206.73	207.4	207.35	207.12	207.7	206.54	207.54	207.93	207.34	208	208.14	207.21	207.72	207.64	206.08	207.59	207.29	207.53	207.13	207.41	207.1	207.76
203.22	203.32	203	203.75	203.03	203.41	202.56	202.62	204.41	202.78	202.74	203.59	203.69	203.21	203.38	203.69	203.17	202.61	203.48	203.79	203.29	204.23	203.42	203	202.8	203.16	203.99	203.35	203.58	201.15	203.64	204.3	202.39	203.15	203.27	202.91	203.78	203.35	203.35	202.84	203.33	203.59	203.32	203.78	202.58	202.99	203.32	203.21	204.21	203.43
199.13	198.94	198.59	197.62	198.64	198.61	197.32	198.46	197.29	199.43	198.49	198.27	198.8	198.31	198.9	198.47	198.57	198.07	197.45	198.93	198.26	198.32	197.79	199.24	196.96	198.94	199.33	199.73	199.04	199.04	198.98	199.33	197.44	199.45	199.03	200.88	199.38	198.46	198.48	198.43	199.9	198.96	198.29	199.1	198.19	199.73	199.55	198.49	199.12	197.84
211.48	211.57	211.89	211.2	211.09	212.82	211.04	211	211.51	211.46	211.91	212.48	212.19	212.49	210.92	211.85	211.67	210.39	212.17	211.65	210.11	212.24	212.33	211.19	212.13	212.57	210.79	211.7	211.28	212.61	211.46	212.83	212.69	212.18	212.95	213.31	210.34	210.92	210.33	211.06	211.57	211.55	211.43	210.99	212.37	211.16	212.35	211.42	211.99	211.49
206.67	208.28	208.99	208.54	207.97	206.61	207.72	207.41	207.38	207.24	208.19	207.31	207.37	208.56	207.64	207.51	208.03	207.19	207.37	208.22	207.4	208.3	208.46	207.67	208.15	208.18	207.65	208.54	206.56	207.68	207.8	206.38	208.53	208.64	206.91	207.71	207.9	207.24	208.22	207.59	207.51	206.92	206.95	207.46	208.28	207.74	207.69	207.63	208.46	209.1
208.42	208.01	208.77	206.92	207.95	208.74	208.51	207.45	208.71	208.04	207.99	209.28	209.13	210.84	209.04	208.6	208.25	207.77	209.08	209.66	208.17	208.38	210.08	208.5	209.58	208.24	208.59	209.22	208.06	208.52	207.28	209.08	208.48	208.91	209.23	208.56	207.96	208.8	208.52	208.41	209.02	209.29	207.99	208.62	208.36	208.88	207.92	209.22	208.31	208.49
207.96	207.69	209.27	207.61	207.98	208.77	209.07	208.52	208.72	207.86	208.43	208.74	209.43	207.42	209.07	208.03	208.38	207.54	210.11	209.3	208.13	208.58	208.13	209.17	207.57	207.87	208.96	208.72	208.09	208.49	208.96	209.27	208.83	209.02	206.47	209.59	208.23	209.15	209	208.89	208.99	208.23	208.4	209.82	208.06	208.39	208.45	208.52	207.92	208.34
209.62	209.29	209	208.17	208.75	208.24	208.79	208.62	208.55	209.86	208.9	208.37	209.03	208.98	208.75	208.76	207.51	208.87	208.43	209.04	208.46	208.12	208.17	209.51	209.01	208.1	208.1	208.49	208.69	207.62	209.11	209.97	209.95	209.03	209.85	208.81	209.32	208.28	208.49	208.36	209.47	209.05	209.86	208.6	209.25	209.19	209.08	207.88	209.29	208.66
216.5	216.75	216	216.9	217.63	216.43	217.52	216.47	217.21	217.16	216.69	216.04	217.07	217.17	216.99	218.17	216.92	217.26	217.12	217.39	215.91	217.88	215.39	216.64	217.69	217.03	217.24	216.61	216.84	216.39	217.17	216.54	217.32	217.12	217.63	216.19	216.88	216.45	216.21	217.34	216.45	216.48	216.94	216.63	216.61	217.09	216.56	216.57	217.72	216.64
206.6	206.58	206.19	206.77	206.92	206.58	204.86	206.43	206.84	206.15	207.55	206.64	206.24	205.75	205.9	207.46	206.93	205.67	205.67	205.86	206.04	206.96	206.33	206.9	206.35	207.1	207.03	206.21	206.37	207.05	206.37	206.37	205.7	206.37	204.55	207.1	206.83	206.78	206.62	205.86	205.9	206.15	206.65	207.13	207.45	206.08	207.32	205.99	206.12	206.3
206.07	206.07	205.81	206.77	205.83	205.02	206.9	205.89	206.25	207.26	206.08	207.02	206.96	206.77	206.34	206.67	206.09	207.26	206.7	206.29	206.45	208.57	206.71	206.45	206.8	207.23	207.03	206.14	206.93	206.36	206.04	206.04	205.16	205.2	205.76	206.49	205.89	206.75	205.8	206.32	207.17	206.02	207.65	205.11	206.12	205.85	206.76	205.26	205.26	206.52
208.96	209.14	208.16	210.19	208.08	208.53	208.77	209.4	207.93	208.14	208.11	208.4	208.62	208.45	209.15	208.19	208.1	208.85	209.39	208.11	209.16	208.35	208.23	207.52	208.2	208.61	208.63	208.5	208.59	209.49	207.85	208.19	208.31	208.16	209.58	208.65	208.45	209.7	208.67	208.5	208.43	209.84	209.5	208.77	207.97	208.63	209.32	209.73	208.67	208.48
208.74	206.52	207.39	208.11	208.46	207.7	209.61	207.39	206.7	208.09	207.1	207.26	207.75	208.74	208.06	207.83	206.98	207.69	208.33	208.04	206.7	208.05	207.5	206.08	207.26	208.97	208.19	207	207.52	208.76	206.43	207.37	206.65	208.5	207.72	208	208.32	207.12	207.32	207.99	206.83	208.21	207.76	208.21	208.29	208.09	207.69	207.36	207.63	208.51
202.3	203.33	202.31	202.27	202.26	201.51	202.36	203.99	201.84	202.71	201.84	201.44	202.58	202.54	202.32	203.31	201.3	202.63	202.28	202.54	201.86	201.31	202.48	200.88	201.45	202.18	202.3	201.67	203.2	202.72	202.89	202.35	202.57	202.6	202	202.87	202.23	203.41	202.18	203.03	202.82	201.51	201.81	202.33	202.56	201.94	202.35	202.68	202.04	203.14
198.88	199	200.04	199.5	199.38	199.38	200.98	198.78	199.38	200.25	199.74	198.26	198.72	199.43	200.41	199.04	199.53	199.3	199.31	199.89	199.68	199.16	198.32	199.5	199.59	200	200.18	199.68	199.04	199.75	199.87	199.47	199.65	199.89	200.4	199.02	199.18	200.46	199.49	199.99	199.16	199.18	199.16	198.88	200.04	200.48	199.52	199.21	198.82	198.73
201.5	203.12	204.9	204.07	203	202.79	202.96	203.49	204.57	202.53	203.56	203.13	202.69	202.71	202.76	204.23	204.14	203.84	203.4	203.28	203.02	202.22	203.94	203.45	201.43	202.61	203.51	204.4	203.55	203.64	203.44	203.27	202.99	202.77	202.68	203.44	202.92	202.57	202.72	202.85	204.09	203.49	201.92	203.85	203.81	202.79	202.7	202.14	202.91	203.71
195.12	194.97	196.25	197.18	193.8	195.14	194.88	196.33	194.74	195.02	195.02	194.61	194.93	195.23	195.32	194.72	194.79	195.15	194.01	194.83	195.32	194.34	194.45	194.83	195.82	195.49	195.72	195.02	195.85	194.06	194.37	196.5	195.37	195.74	195.97	195.98	195.14	195.55	194.66	195.86	195.16	195.21	196.75	195.39	195.28	195.08	195.25	194.87	194.71	194.24
204.26	204.32	204.38	204.02	203.9	205.32	203.63	203.91	204.09	203.81	204.18	204.47	203.93	203.99	204.92	203.83	203.08	203.87	204.2	204.38	204.35	204.98	204.18	204.69	203.67	202.6	203.26	204.28	202.34	204.47	203.88	203.81	204.17	204.55	202.69	201.97	203.79	204.18	203.8	203.86	203.65	204.07	204.74	203.99	203.35	204.61	204.07	203.73	203.58	204.34
203.85	203.59	204.55	204.02	204.42	203.43	204.16	204.1	203.47	204.77	204.6	204.95	203.3	203.2	202.93	203.25	202.61	203.36	204.69	203.34	203.27	204.42	203.07	203.9	202.78	203.09	203.83	205.19	203.17	204.34	204.42	203.71	202.25	203.88	203.85	202.9	203.51	203.46	203.03	204.44	203.67	203.61	202.93	204.09	203.18	203.59	203.79	202.22	203.86	204.06
200.36	200.78	200.48	201.08	201.41	199.94	200.95	199.62	200.43	199.56	199.62	201.3	201.08	200.21	200.64	201.19	200.56	201.09	200.14	200.58	200.77	201.04	200.01	200.28	200.03	199.1	199.5	199.61	201.48	201.47	200.39	199.69	200.19	201.74	200.46	200.89	199.67	200.18	201.28	200.44	201.04	199.95	199.71	198.88	200.02	200.64	200.49	199.61	200.83	200.45
216.72	216.11	217.24	216.84	216.54	216.45	216.82	216.26	216.14	216.8	217.11	217.72	218.28	216.7	217.97	216.7	216.7	216.04	216.8	217.33	217.65	217.25	215.39	217.36	216.1	217.42	216.06	218.36	217.29	216.58	216.79	217.18	216.42	217.41	218.05	218.4	216.74	216.32	217.72	217.62	216.52	217.55	217.32	217.78	217.69	216.4	217.05	217.64	217.95	216.65
213.51	213.03	212.23	211.66	213.14	212.55	214.02	213.05	213.37	214.48	212.78	212.47	212.69	213.37	212.75	213.43	212.6	213.36	213.34	211.79	213.08	213.83	214.87	213.15	213.18	212.75	213.1	212.16	213.27	212.93	211.5	211.68	213.42	213.58	213.95	212.66	212.26	212.45	212.4	212.14	213.44	212.18	212.46	213.39	213.42	212.98	212.23	212.96	213.99	212.86
200.8	200.01	199.87	200.91	200.42	199.61	201.07	199.81	200.43	199.58	199.18	200.83	200.25	201.25	199.29	199.9	199.51	199.15	200.71	199.9	200.45	201.28	200.11	201.22	200.06	200.45	199.29	200.2	198.7	199.69	199.82	201.02	199.1	200.65	200.9	200.67	199.38	199.84	200.54	200.04	200.42	200.84	200.57	201.45	200.2	199.86	199.59	200.83	200.52	199.76
203.53	203.27	203	203.51	203.84	203.62	203.72	203.7	203.2	204.03	202.95	203.72	203.26	204.3	204.25	203.16	202.53	203.48	204.64	203.69	202.97	202.08	203.53	203.18	203.14	203.31	202.88	203.78	204.06	203.85	203.67	203.08	202.83	204.5	203.41	204.04	202.52	204.77	204.51	203.68	202.5	202.85	203.57	204.54	204.01	203.64	202.59	203.57	202.97	203.76
205.35	207.31	207.41	208.79	208.56	207.37	207.2	207.12	208.27	206.68	206.92	205.95	207.43	208.06	207.97	207.93	207	205.93	207.68	206.84	206.98	206.94	208.48	206.94	208.9	207.46	207.81	208.26	207.53	208.29	208.63	207.12	207.5	207.86	207.45	207.27	208.21	207.32	207.33	207.87	207.17	207.95	207.41	207.12	207.06	207.48	207.54	206.67	208	207.82
216.89	217.36	216.74	215.7	216.55	217.21	217.43	216.7	216.73	216.29	217.19	216.48	218	216.36	216.58	217.25	217.91	217.39	216.43	216.65	218.21	217.38	217.83	217.71	217.38	216.76	216.75	216.33	216.32	216.45	217.64	215.36	217.13	217.22	217.36	216.58	216.64	216.45	216.3	217.2	217.13	216.86	216.92	217.59	216.81	216.31	216.31	217.12	217.14	217.2
204.54	203.32	203.15	204.88	204.13	203.64	203.34	203.4	203.79	204.08	203.93	204.6	203.76	204.76	204.19	204.18	204.54	203.49	202.86	203.39	203.68	203.22	203.15	203.65	204.69	203.79	204.03	204.03	204.49	204.18	203.11	202.94	204.18	204.53	204.51	204.99	203.85	203.49	203.74	203.18	203.22	204.93	203.64	203.84	202.69	203.94	203.28	204.01	204.3	204.55
202.72	202.57	202.65	201.9	203.12	203.16	202.98	201.29	202.3	202.02	203.21	202.23	202.61	202.51	204.28	202.26	201.6	202.7	202.82	202.17	202.43	203.33	203.04	203.26	203.55	204.07	202.65	202.1	203.9	202.67	201.48	202.96	201.61	203.17	202.66	201.36	202.84	203.36	203.32	202.76	203.01	200.86	202.98	203.18	202.8	202.51	202.93	201.97	203.32	201.65
200.07	200.48	200.07	200.82	200.16	201.23	200.43	201.23	201.24	199.86	201.25	201.22	200.66	201.65	200.17	199.96	201.43	200.56	200.95	200.54	199.8	199.36	200.23	201.7	199.7	199.48	199.81	199.44	201.75	200.03	200.04	201.31	200.37	199.88	200.39	200.54	200.26	200.48	200.02	199.8	201.35	200.68	200.54	201.16	200.95	201.46	201.3	199.64	201.26	200.6
209.27	208.82	209.51	209.63	209.25	208.94	208.69	208.06	209.05	209.35	208.13	208.87	208.21	208.32	209.01	207.78	208.97	209.04	209.41	209.82	208.55	208.48	210.07	208.66	208.16	209.13	208.75	208.82	208.49	209.18	208.43	208.4	208.83	208.88	208.61	210.04	208.66	208.81	208.02	208.94	208.35	208.7	209.15	208.85	208.95	208.81	209.23	207.04	207.76	208.81
202.25	201.97	203.58	201.97	202.12	201.83	202.14	202.69	202.99	202.97	203.96	202.34	203.05	202.85	202.87	201.69	202.83	202.73	202.78	202.93	203.12	202.27	202.11	202.85	203.04	203.21	201.99	202.1	202.44	202.09	202.44	202.49	202.61	201.63	203.54	201.99	201.97	203.03	203.18	201.27	201.78	202.19	203.07	202.92	202.86	203.11	202.84	202.46	202.14	203.1
210.81	211.59	211.19	211.94	210.19	211.03	211.28	212.63	211.95	212.27	211.48	211.89	212.44	211.47	211.61	210.12	212	211.68	211.04	211.93	211.07	210.22	211.13	211.13	211	211.28	211.82	211	211.93	211.6	211.35	211.63	212.68	212.72	211.13	211.53	211.08	210.69	210.62	211.72	211.29	211.49	210.52	210.03	211.93	211.99	211.84	211.65	212.33	211.23
213.53	213.57	214.34	214.47	213.31	214.11	213.88	213.28	214.12	213.86	212.99	213.34	213.28	214.35	213.39	213.33	213.49	213.25	212.96	213.56	214.5	213.5	214.51	213.51	212.96	213.1	214.15	213.45	214.34	213.38	214.53	213.54	213.91	213.99	213.57	213.85	213.48	213.7	213.74	214.64	213.13	214.37	213.34	214.99	212.66	213.43	213.4	214.12	214.73	213.51
203.61	204.39	204.51	204.97	204.21	202.8	203.79	202.44	203.52	204.21	203.87	203.56	203.73	203.57	203.36	202.82	203.68	204.34	204.48	203.67	203.55	203.5	204.79	204.04	202.65	202.6	202.89	205.19	203.83	203.37	203.21	202.91	204.46	203.01	204.02	204.07	203.02	205.08	203.54	205.1	204.07	201.83	204.4	203.8	203.78	202.35	203.91	203.12	203.64	202.95
207.11	208.37	209.75	208.37	208.46	209.46	208.9	208.4	208.17	208.91	208.15	208.49	207.64	209.25	208.86	208.16	208.59	207.81	208.58	208.31	208.36	209.02	207.85	208.53	208.1	208.56	208.39	207.65	209.09	209.15	207.77	208.73	209.15	209.04	207.9	207.36	207.72	209.19	207.8	207.59	208.05	209.01	209.34	208.83	208.66	207.71	207.67	208.93	208.62	209.23
193.83	194.28	194.28	194.46	195.08	194.38	195.59	194.08	193.94	194.79	193.82	195.1	194.51	193.51	194.15	193.64	194.32	194.3	194.92	193.54	194.4	193.59	195.82	196.28	195.02	195.21	195.19	193.45	194.76	193.37	194.52	195.64	195	194.45	193.8	193.97	193.11	194.75	193.91	194.16	193.97	194.42	193.85	193.91	193.79	194.3	194.07	193.44	193.82	195.44
207.06	206.96	208.23	208.69	208.11	206.87	206.96	206.42	207.56	208.14	208.56	207.76	207.14	208.15	207.85	206.92	207.28	208.36	207.67	208.44	207.47	207.61	207.57	207.89	206.34	208.74	207.84	206.96	208.05	208.03	207.1	207.68	207.55	207.6	208.05	207.52	207.19	209.08	208.29	208.73	206.86	208.38	207.22	207.87	208.59	207.47	207.19	207.77	207.97	208.07
203.4	203.28	203.11	203.44	205.08	203.61	204.68	204.78	204.14	204.11	204.19	204.07	203.76	203.28	203.32	204.22	204	203.87	204.31	204.13	203.42	203.49	202.36	204.48	204.84	203.25	204.92	203.34	203.18	202.7	204.41	204	204.46	204.98	204	204.14	204.46	203.84	204.49	204.45	204.79	203.96	204.48	202.22	204.31	203.07	203.57	204.1	203.57	203.66
209.07	208.31	208.42	209.4	208.56	208.12	209.23	209.33	207.51	208.83	207.72	209.34	208.53	208.42	207.57	209.46	208.76	208.61	209.31	208.46	209.21	208	206.44	208.59	208.88	208.7	207.91	208.93	208.55	208.23	208.4	208.99	207.73	208.57	209.09	208.38	208.35	207.85	208.81	208.23	208.88	209.22	208.51	209.25	208.33	210.32	208.6	208.27	208.18	208.69
213.64	212.74	212.3	212.68	214.4	212.98	213.04	213.03	213.07	213.72	213.86	213.19	212.31	213.81	212.85	213.86	212.48	212.72	213.39	212.49	213.37	214.73	213.73	212.38	211.56	213.62	212.86	212.74	213.87	213.51	213.45	212.96	212.89	212.62	213.13	212.48	213.02	213.01	213.52	213.66	211.83	213.46	213.54	211.79	213.75	213.32	212.16	214.01	213.62	212.89
202.42	202.39	203.21	203.5	203.71	202.22	202.82	203.1	201.92	202.88	201.87	201.93	202.83	203.45	203.5	202.48	202.54	202.64	203.97	201.87	202.95	203.4	202.73	203.76	201.55	202.81	203.7	202.74	202.76	202.67	203.12	203.5	201.56	202.46	202.79	202.03	202.03	201.76	203.66	202.92	202.46	202.54	202.9	203.75	201.98	202.21	202.37	201.91	202.62	201.93
218.07	217.96	216.5	216.89	217.69	217.62	217.49	216.68	216.25	215.69	217.08	217.17	216.85	217.31	216.2	217.35	216.31	217.52	217.43	217.38	216.39	217.3	217.17	217.64	216.6	216.47	217.06	218.2	216.97	217.53	217.2	217.66	216.44	217.81	216.07	217.88	217.27	218.24	216.82	216.67	216.38	216.86	217.04	217.48	217.13	217.57	216.89	215.69	215.62	216.56
211.58	211.6	212.13	211.33	211.37	212.14	211.74	212.48	212.45	211.61	211.74	211.86	212.92	211.56	211.53	211.73	211.8	212.67	210.38	212.97	210.11	212.08	211.3	212	210.45	211.73	211.39	211.75	210.84	211.27	212.47	212.59	212.67	210.95	211.7	212.09	212.63	211.96	211.52	212.11	211.83	211.41	210.99	212.41	212.12	212.4	212.61	211.82	211.2	210.93
200.82	200.71	200.5	199.23	201.38	201.43	199.36	200.12	200.72	199.84	200.01	200.72	200.06	201.35	200.97	199.94	199.96	200.08	200.61	199.48	200.77	200.87	199.79	201.64	201.42	201.64	200.22	200.62	201.08	200.87	200.09	200.93	200.4	200.5	200.18	199.56	199.63	199.65	200.52	200.22	200.46	200.11	199.91	199.5	201.03	201.41	199.07	199.9	200.86	200.8
201.45	201.49	201.66	201.55	202.37	200.76	201.24	200.85	200.36	201.22	200.72	201.19	201.2	201.45	200.96	200.89	200.81	201.74	200.66	202.09	200.58	202.66	200.29	201.17	201.14	201.95	200.8	200.98	201.14	201.07	201.03	201.26	201.21	201.79	200.51	200.64	201.32	201.73	202.13	201.55	200.48	200.72	201.4	201.29	200.34	201.22	201.92	200.95	201.21	201.22
194.31	194.42	194.94	194.58	193.37	193.68	195.03	193.89	194.16	194.34	193.12	195.06	194.9	194.64	194.91	195.25	193.67	193.82	193.44	193.87	192.76	193.57	193.89	192.9	193.5	192.95	195.48	194.36	194.85	193.12	194.6	194.99	195.21	195.33	194.99	194.27	194.77	193.55	193.97	194.11	194.31	194.81	194.38	194.97	194.14	194.08	193.84	196.03	194.2	193.67
203.17	203.26	204.41	204.29	203.13	203.44	203.6	204.07	203.6	202.62	203.65	202.49	202.71	203.8	203.41	203.1	203.74	204.19	203.94	205.06	204.02	203.24	204.64	203.48	204.04	202.76	203.58	203.3	202.62	203.56	204.37	204.62	203.43	204.11	204.1	204.53	203.27	204.05	203.54	204.29	203.68	203.66	203.36	205.08	203.95	203.73	203.31	203.37	202.78	204.14
213.71	213.32	213.2	212.73	212.81	213.38	212.8	213.5	211.99	213.49	212.78	212.75	212.59	214.14	211.96	212.37	213.27	212.93	212.36	213.75	212.74	212.48	211.86	213.47	213.7	212.76	212.62	213.22	211.56	213.18	213.39	213.85	213.41	212.58	213.34	213.59	213.34	214.1	213.81	213.24	214	212.53	212.93	213.14	213.4	213.27	213.55	212.95	212.54	212.22
204.1	202.05	201.91	202.81	202.76	202.28	203.62	203.37	203.64	203.57	202.62	203.37	203.5	203.37	202.77	203.6	204.3	202.03	202.86	204.65	203.83	203.91	203.74	203.3	203.43	204.32	203.52	203.31	203.16	203.18	201.89	204.58	203.44	202.7	203.25	202.5	204.32	202.31	203.39	203.22	204.26	203.17	202.93	203.73	203.93	204.2	203.26	202.49	202.66	203.33
207.83	209.25	208.63	208.7	208.2	207.66	207.78	209.14	207.03	207.8	207.08	208.14	206.54	207.71	208.39	208.48	207.6	207.73	207.68	207.05	207.72	206.95	208.81	206.26	207.88	207.58	207.83	206.94	208.36	208.31	208.58	207.9	207.33	207.31	208.54	208.2	208.07	208.58	208.64	208.3	208.21	208.12	207.37	207.68	208.67	207.6	207.87	207.76	207.53	207.81
203.76	204.02	202.77	203.38	202.83	204.06	204.3	203.84	203.67	205.2	203.96	202.84	203.82	202.44	203.65	203.75	203.81	203.03	204.76	203.53	202.21	204.29	203.7	204.72	203.1	203.14	202.24	203.4	203.06	204.64	204.84	202.74	204.13	203.11	203.39	203.87	204.56	203.99	204.66	203.59	204.66	204.05	205.37	204.14	202.57	203.12	204.31	204.5	204.28	204.36
218.19	217.67	218.18	217.66	217.96	218.25	218.88	218.97	218.69	218.31	217.57	218.21	217.07	218.32	217.54	218.26	217.94	217.13	217.66	217.07	218.03	217.51	217.35	218.13	216.34	218.07	217.73	216.49	218.04	216.75	217.24	219.1	218.11	218.41	218.02	218.46	217.27	217.72	216.27	217.42	217.79	217.43	218.59	217.7	217.8	217.3	216.82	219.01	217.65	217.72
204.28	204.33	205.58	204.29	203.61	205.18	203.55	204.96	204.72	203.38	204.16	203.9	204.11	203.28	204.24	205.19	204.82	203.89	205.16	203.7	205.74	204.94	204.06	204.44	204.83	205.02	205.43	205.27	204.63	204.69	204.9	204.96	204.84	205.15	204.11	203.98	203.66	204.76	204.31	205.95	204.67	205.54	205.48	204.18	204.17	204.18	203.54	206.46	205.21	205.21
202.2	202.92	202.39	202.48	202.39	202.72	202.13	201.61	201.41	202.27	202.71	202.67	202.49	201.72	202.66	202.81	202.35	202.87	202.48	202.26	203.12	202.46	202.07	202.63	201.85	201.81	203.12	202.18	201.67	201.93	201.98	203.85	202.2	201.81	202.47	201.74	201.84	201.58	202.18	202.21	201.85	201.46	203.01	202.42	202.44	201.86	204.52	203.02	202.98	203.34
214.16	213.09	213.87	213.49	212.91	213.3	212.61	212.81	213.08	212.98	212.1	212.19	212.85	212.24	212.76	214.03	213.38	213.29	212.08	213.41	212.73	213.43	213.84	212.12	213.64	212.98	214.2	212.52	213.65	212.76	212.03	212.61	213.53	213.37	212.18	215.11	212.15	213.11	213.13	212.69	212.46	213.24	213.12	212.43	214.06	213.32	212.87	212.28	212.56	212.99
202.5	203.23	203.3	204.03	203.44	203.96	202.56	203.49	203.52	202.98	202.53	203.78	202.46	204.02	203.54	204.04	203.15	203.14	203.09	205.11	202.52	202.28	203.44	204.05	203.36	203.55	203.37	203.21	203.43	203.9	202.29	203.18	202.62	203.06	202.97	203.59	203.3	202.77	203.05	204.64	202.66	202.97	202.04	202.01	202.73	204.13	203.52	202.85	202.76	203.25
203.47	203.99	203.46	205.35	204.01	203.88	203.81	201.67	202.58	204.53	203.85	203.8	204.24	204.86	204.48	203.48	202.96	203.69	203.89	203.96	204.7	204.17	202.91	203.49	203.04	203.96	202.93	204.75	203.07	204.96	204.26	203.54	203.95	204.1	203.65	203.96	202.39	203.7	203.97	205.34	204	204.92	203.33	203.65	202.59	203.71	204.61	203.98	204.25	204.18
216.34	217.72	217.55	216.52	216.02	215.72	218.59	217.02	217.73	217.06	216.52	216.19	217.03	217.43	217.58	216.23	218	218.04	217.48	216.51	217.71	217.63	217.71	215.86	217.13	218.33	217.79	216.52	217.24	217.44	216.58	217.96	217.71	217.92	217.08	217.68	216.29	216.3	216.98	217.42	217.51	217.8	216.66	217.31	217.13	217.1	216.48	216.45	216.65	216.52
200.42	200.66	201.19	199.48	201.05	200.8	199.78	200.54	199.38	200.87	200.27	199.66	199.77	200.06	200.61	199.8	199.95	200.95	200.15	200.75	200.39	199.19	200.68	199.39	200.51	202.28	201.22	201.13	200.34	199.6	200.73	199.85	201.33	201.17	200.55	200.93	199.9	200.93	200.7	201.64	199.88	200.23	199.81	200.48	200.23	199.67	200.71	199.33	201.39	200.21
212.42	211.67	211.93	211.11	211.99	211.96	212.01	212.3	211.08	210.4	211.02	211.61	212.04	211.59	211.29	211.61	212.25	211.16	212.55	211.69	210.76	211.98	211.62	212.65	210.97	211.54	211.12	211.44	212.64	211.72	210.28	210.25	210.99	211.56	210.86	211.47	211.49	212.15	211.72	212.08	213.12	211.71	211.87	212.62	212.92	211.14	210.95	212.79	211.99	211.45
206.87	206.26	207.58	206.86	207.4	205.38	206.19	206.43	206.49	205.56	206.63	206.88	206.96	205.72	206	206.09	207.03	205.33	208.09	206.32	205.94	206.23	206.68	206.27	206.36	205.42	206.03	207.04	207.34	206.96	206.32	205.56	205.8	205.82	206.59	205.91	206.68	206.48	207.61	206.08	206.87	206.07	206.38	207.05	207.13	206.94	206.65	206.64	206.17	206.83
200.01	198.84	198.71	197.59	198.56	199.58	198.35	199.12	198.66	198.79	197.52	196.8	198.07	199.64	197.54	197.46	199.63	198.9	198.45	198.01	198.73	198.27	199.5	197.81	198.08	198.55	197.41	200.11	199.49	198.82	197.89	198.93	199.21	197.83	198.79	199.18	198.41	198.65	198.08	198.93	198.19	197.12	197.6	199.19	198.66	198.02	199.2	198.58	198.84	198.16
198.27	199.21	199.86	199.59	199.59	199.8	199.95	198.95	199.21	198.61	198.3	198.68	198.99	200.13	198.93	199.68	199.44	198.62	199.45	199.23	200.23	199.45	198.99	199.49	199.63	199.05	199.23	199.59	199.01	199.77	199.16	199.52	200.3	199.85	200.38	199.08	199.77	199.24	199.52	198.71	200.39	199.76	200.12	199.41	200.11	197.51	200.91	198.84	199.27	200.15
208.41	208.86	207.99	208.33	209.13	208.52	208.65	208.48	209.43	208.81	207.7	208.72	208.35	208.17	208.45	209.56	208.95	208.59	208.15	208.54	208.62	207.51	207.77	208.41	208.85	208.22	208.86	208.82	208.47	208.21	208.78	207.95	209.28	209.31	208.88	208.21	208.75	207.93	207.94	207.75	208.17	209.06	208.62	208.58	209.14	208.65	209.06	209.03	209.38	208.97
209.7	209.97	208.78	208.72	209.37	209.87	209.91	210.29	209.03	208.07	209.03	208.97	208.51	209.1	208.89	208.99	208.09	206.82	209.36	209.07	209.53	209.34	209.02	209.87	209.95	207.75	208.47	209.22	208.93	207.82	208.23	208.73	208.39	207.76	208.76	208.71	209.25	208.58	209.47	209.54	209.48	208.36	208.63	208.26	208.88	208.05	209.03	208.92	209.42	209.04
207.94	207.9	207.55	207.93	208.97	207.42	206.34	208.82	207.45	208.27	208.61	208.01	207.72	207.66	208.62	207.11	208.13	206.57	208.34	208.35	208.61	207.4	209.39	209.57	208.25	207.46	208.14	207.5	206.59	208.12	207.1	206.72	208.01	207.63	207.15	207.43	208.55	207.96	207.24	208.7	207.54	207.54	207.94	207.89	207.94	207.68	207.46	208.49	208.6	208.36
211.84	213.33	212.95	214.25	213.31	213.83	212.65	215.16	213.04	214.43	213.57	214.45	213.81	214.98	213.76	215	213.86	213.91	212.54	213.79	213.36	213.8	213.47	214.4	212.89	214.03	213.5	214.18	214.58	214.35	213.21	212.58	214.02	214.05	213.25	215.27	214.25	213.71	212.97	212.91	213.49	213	213.56	214.38	214.13	213.92	213.63	214.61	213.49	213.12
207.74	207.19	208.37	208.13	207.41	207.58	207.34	207.63	208.51	209.33	207.97	208.82	207.39	208.56	207.25	208.11	208.93	208.08	207.46	207.38	208.75	207.21	206.95	207.53	207.85	207.79	208.13	207.05	208.25	208.35	207.19	207.69	207.96	208.07	207.16	208.33	207.28	207.3	207.75	208.23	208.93	208.88	207.61	207.41	206.88	208.92	207.37	207.53	207.38	207.52
199.96	199.4	199.87	199.49	199.55	200.21	200.01	200.17	199.85	200.5	199.34	199.07	199.29	198.98	199.96	198.82	199.53	199.6	198.97	199.79	199.96	199.79	198.69	198.92	198.97	200.04	200.6	198.57	200.37	199.86	200.12	200.03	199.39	200.23	199.7	198.54	198.4	199.13	199.48	199.15	199.79	199.71	198.75	199.62	199.95	199.58	199.93	199.43	198.74	198.49
209.47	208.54	210.05	209.26	208.54	209.15	208.11	209.8	209.21	209.32	209.06	208.8	208.93	209	208.96	209.17	208.64	209.24	209.06	209.61	208.07	208.52	209.25	208.4	210.56	209.27	207.91	209.25	207.96	208.6	208.43	209.08	208.75	208.3	209.22	208.46	208.27	209.66	208.59	208.98	207.63	209.4	208.32	209.37	206.59	208.74	209.36	209.17	208.74	208.73
201.34	199.03	200.05	200.38	199.44	199.99	199.97	198.77	198.25	198.87	199.05	199.34	198.46	199.14	199.78	199.5	199.83	199.79	199.89	200.1	199.74	200.63	198.88	199.14	198.51	200.21	199.52	198.56	199.73	199.44	200.99	199.74	199.29	199.42	200.43	199.99	200.99	198.3	199.63	200.09	199.63	199.65	199.57	200.6	200.06	199.36	200.28	199.19	199.38	199.75
202.37	202.69	202.85	203.03	202.61	201.98	203.04	203.55	203.09	202.96	202.55	201.97	202.46	201.13	202.38	202.41	202.29	202.04	202.35	204.02	202.24	203.21	202.83	202.12	202.69	202.75	203.05	202.17	202.89	202.31	201.8	202.83	202.87	202.25	203.33	203.18	202.11	202.55	202.37	202.88	202.76	202.78	203.2	202.26	203.02	200.46	203.49	201.24	202.52	203.27
206.68	206.71	206.34	206.96	206.58	205.48	206.49	205.47	206.03	206.7	206.93	206.12	206.7	207.27	207.11	206.45	206.52	205.81	206.47	207.25	206.79	206.33	207.44	207.15	206.45	206.85	206.12	205.25	206.41	207.23	206.75	206.87	206.56	207.01	206.97	206.15	206.1	206.25	206.6	206.79	207.08	206.26	206.46	206.28	207.7	207.25	206.22	206.37	205.62	205.85
197.36	197.32	198.15	197.53	196.86	197.82	197.63	198.98	197.51	197.35	198.47	198.19	197.72	197.57	196.88	197.72	197.8	198.15	198.46	197.72	197.29	197.49	197.17	197.78	198.05	198.5	197.76	198.29	197.94	198.47	198.68	196.56	197.86	197.82	197.28	197.87	197.64	198.52	199.4	197.97	198.14	197	197.84	198.09	197.78	196.75	197.49	199.27	198.29	198.63
212.23	213.81	214.48	212.64	213.47	213.18	212.38	213.78	212.82	213.11	213.62	213.09	212.84	214.82	212.62	213.25	212.3	211.61	213.6	213.64	212.84	212.23	212.42	213.52	213.88	213.5	212.93	213.41	212.34	212.63	213.12	213.73	212.75	212.89	213.27	212.26	211.54	213.88	212.86	212.35	214.61	212.51	213	213.14	212.98	214.77	212.92	213.04	213.88	213.77
211.23	211.11	212.36	211.23	212.43	212.08	211.93	212.23	212.17	212.58	211.81	211.87	211.27	212.68	212.17	211.35	212.08	211.57	210.65	211.99	211.92	211.15	211.52	212.02	213.41	212.73	212.58	210.52	211.48	211.37	211.44	211.4	211.11	211	211.68	211.23	212.57	212.11	213.04	211.89	212.53	212.31	211.66	211.04	211.39	211.33	211.17	212.51	212.35	212.06
202.94	204.46	202.5	203.99	203.75	204.14	202.7	202.74	203.85	202.51	203	202.65	202.66	203.46	203.65	203.16	203.78	204.17	202.29	202.58	203.48	202.48	203.84	203.6	202.66	203.23	204.18	203.44	204.33	203.9	203.84	202.83	203.24	202.45	202.98	202.06	203.18	201.59	202.16	202.63	202.85	203.29	204.8	204.44	203.67	202.9	203.12	203.64	203.44	203.2
211.54	211.92	211.16	211.1	211.54	209.98	211.5	210.71	211.46	211.23	211.33	210.38	210.44	211.64	212.04	211.76	211.27	212.14	210.95	211.79	212	212.04	211.56	212.3	211.54	212.4	211.98	212.28	211.58	211.03	212.09	211.17	212.25	212.22	212.12	211.47	212.72	211.62	211.25	211.68	212.4	210.45	211.75	211.19	212.45	212.23	211.09	211.83	212.46	212.19
211.64	212.6	212.6	213.61	212.19	211.03	213.4	214.16	211.62	213.7	211.65	213.17	212.34	212.95	211.93	211.76	211.72	212.93	212.87	213.46	210.81	212.86	211.99	212.22	211.69	212.71	212.02	212	212.36	212.71	211.97	211.96	211.75	211.87	212.31	211.15	211.77	212.01	211.71	212.08	212.66	212.59	213.4	212.68	212.96	213.79	212.8	212.82	212.77	213.04
205.26	205.44	205.73	205.06	205.42	205.57	206.64	206.36	205.23	206.42	206.12	205.17	204.91	205.4	205.8	206.19	205.9	206.58	204.81	205.91	206.67	205	205.6	205.89	205.81	205.59	207.04	206.1	205.08	206.34	205.59	204.66	206.71	205.69	204.75	205.13	204.72	205.66	205.63	205.82	204.78	206.37	206.7	204.73	205.62	206.45	203.88	205.58	205.04	206.25
202.66	203.64	202.74	202.13	201.15	202.94	202.82	202.4	203.5	202.83	202.85	201.81	203.68	202.45	203.21	203.17	203.26	202.23	203.17	202.72	202.03	202.24	203.04	202.5	202.13	202.95	202.42	203.41	202.37	202.77	202.39	202.39	202.84	202.63	203.28	202.75	202.86	202.33	202.73	202.83	202.42	203.5	203.12	202.22	202.23	202.51	202.83	202.26	203.83	202.31
212.95	210.82	211.28	211.47	211.84	212.5	211.08	212.29	211.93	211.66	212.06	210.82	210.7	211.13	211.32	213.41	212.44	211.79	212.79	212.08	211.59	211.11	212.49	212.07	210.1	211.31	210.59	211.82	212.19	212.07	212.61	211.53	211.92	211.59	212.01	211.69	211.86	211.24	211.86	211.43	211.89	212.29	211.47	210.89	213.36	211.77	211.75	212.06	211.65	212.46
202.05	203	202.02	202.5	203.24	202.27	202.24	201.82	200.53	201.96	202.21	202.23	202.42	202.92	202.91	203.18	201.27	201.95	202.68	201.87	204.07	202.6	202.47	201.78	201.6	202.71	202.91	202.06	201.76	202.35	202.08	203.4	202.01	202.41	202.85	201.76	203.42	202.61	202.85	202.27	202.46	203.12	202.59	202.22	201.15	201.99	202.92	202.39	202.81	202.92
216	216.85	217.42	217.28	216.79	216.91	217.78	217.15	217.58	217.42	217.15	216.51	217.74	217.22	217.15	217.89	217.03	216.95	216.09	216.21	216.71	217.22	217.36	217.23	217.01	216.62	215.9	217.03	218.29	217.04	217.14	215.91	215.25	217.33	215.47	217.52	215.69	216.91	217.76	216.85	217.75	216.83	217	218.18	217	216.66	217.24	217.54	217.17	216.52
208.08	208.69	207.83	208.96	207.13	207.96	207.53	207.2	206.93	208.85	208.56	207.8	208.24	207.87	208.25	208.05	207.64	208.56	208.23	207.26	207.59	208.65	207.8	207.9	207.28	208.67	207.1	208.63	207.83	207.92	207.98	207.71	208.06	207.95	208.45	207.54	207.59	207.69	207.71	208.16	207.6	208.13	207.86	207.38	208.8	207.51	208.89	207.22	207.01	208.16
209.06	208.64	209.33	209.17	207.6	207.45	209.06	208.34	207.9	208.48	208.1	208.18	208.63	209.89	208.75	208.35	208.56	209.17	208.67	209.1	208.66	208.35	209.26	207.82	208.67	208.71	208.07	209.43	208.85	208.88	208.82	208.19	207.48	208.76	209.11	208.74	208.25	207.23	208.61	208.41	208.48	208.08	207.69	208.43	208.45	208.61	208.64	208.98	207.59	207.25
212.93	213.79	212.7	213.64	213.17	213.35	211.87	214.61	213.28	213.1	212.46	213.29	213.07	211.98	212.84	212.47	213.09	212.42	213.08	212.82	212.39	213.39	213.35	213.12	213.8	213.69	213.32	212.43	213.45	212.58	213.08	213.06	214.47	213.29	212.24	212.85	212.44	212.7	212.35	213.25	213.64	213.96	213.6	213.89	212.6	213.43	212.7	213.86	211.7	212.58
200.88	201.23	201.2	202.07	201.42	201.73	200.29	201.38	202.57	200.65	201.12	200.9	200.95	201	201.29	201.47	200.92	201.06	200.27	201.03	201.56	200.91	201.83	202.03	201.14	201.29	200.8	200.32	201.08	201.59	201.03	200.8	201.76	201.01	202.33	201.93	201.54	202.01	202.73	201.31	200.44	200.54	201.58	199.52	201.4	200.9	200.24	201.16	202.13	201.11
200.83	200.42	201.65	200.18	201.06	201.29	201.19	200.62	200.16	200.94	201.51	199.23	201.57	201.91	201.5	201.21	200.98	202.94	201.85	201.25	200.74	201.44	201.46	201.07	202.86	200.65	200.24	200.01	200.67	201.35	201.72	200.63	200.5	200.16	200.55	200.59	200.74	201.89	201.33	200.41	201.07	201.58	200.94	201.68	201.34	201.02	201.47	199.71	201.43	201.55
203.95	204.51	204.33	203.97	204.23	204.6	205.64	205.65	204.27	204.35	203.89	205.66	204.74	205.46	204.49	204.71	204.82	204.01	205.31	204.75	204.92	204.38	204.88	204.61	203.86	204.98	204.6	205.58	204.92	204.82	203.88	204.89	205.11	204.56	204.49	206.27	205.54	205.27	203.99	205.78	205.48	205.45	203.61	203.95	205.36	205	205.48	204.52	205.14	205.22
217.8	216.96	217.75	218.92	217.53	217.77	217.85	217.71	217.72	218.04	217.93	217.43	219.03	217.73	219.13	217.37	218.07	217.34	217.51	218.17	218.54	218.53	217.72	216.81	217.75	218.26	217.8	216.81	218.37	218.07	217.7	217.67	216.51	218.73	218.43	218.54	216.65	218.01	218.23	216.41	218.36	218.39	217.61	217.52	217.62	218.37	217.42	217.98	217.92	217.95
205.96	206.83	205.85	206.22	206.71	205.63	205.83	206.38	206.84	206.64	205.6	207.94	206.36	206.33	206.25	205.96	205.79	206.69	205.87	206.75	207.12	207.18	205.9	206.19	206.14	206.8	206.77	206.35	206.61	205.49	205.87	206.69	205.64	207.33	206.4	205.67	206.56	206.01	206.81	206.42	205.13	206.52	206.84	206.95	207.12	205.66	206.79	206.39	207.44	206.74
200.54	201	200.62	199.99	200.39	200.45	200.79	200.99	200.86	200.33	199.41	200.22	199.73	200.01	200.72	199.95	200	200.46	200.28	198.85	200.05	200.67	200.07	199.94	200.57	199.94	200.86	199.23	199.26	200.2	200.28	200.06	200.72	199.61	199.13	200.27	200.45	200.01	201.27	199.83	200.1	200.65	199.47	200.86	200.34	201.23	199.04	200.81	202.46	200.34
216.51	217.27	217.46	218.31	217.42	218.23	216.87	217.13	216.73	217.28	218.08	216.49	216.79	216.29	217.76	217.38	216.79	217.62	217.53	216.98	216.29	216.84	218.13	216.76	217.29	216.37	217.17	216.87	216.49	218.44	218.41	216.76	217.16	215.92	217.49	216.47	216.97	217.05	216.26	218.22	217.78	216.58	217.51	217.45	217.91	216.66	217.3	217.4	217.73	216.77
216.27	217.32	216.78	217.11	217.42	217.72	216.98	216.42	216.21	215.06	216.9	217.69	216.78	216.05	215.62	217.02	218.01	215.93	216.65	217.07	216.05	216.55	217.23	216.62	217.78	217.31	217.25	216.41	217.48	217.08	217.94	217.25	217.61	217.12	216.77	216.07	215.48	218.26	216.41	217.18	217.25	216.25	216.48	216.76	216.85	216.87	216.87	216.91	217.15	217.52
206.47	207.57	206.77	205.6	206.36	207.52	206.86	206.87	206.23	205.55	205.63	205.71	206.23	206	206.32	206.4	206.53	206.35	206.05	206.29	205	205.85	208.12	206.18	206.22	207.12	207.58	206.49	206.06	206.61	206.41	206.83	206.36	207.12	205.8	205.5	206.08	207.08	205.29	205.97	206.94	206.84	206.41	207.39	205.74	205.82	206.99	206.83	206.04	205.91
194.51	193.45	193.89	194.26	194.52	193.81	194.59	194.4	195.29	194.4	194.38	195.44	192.71	195.18	193.48	194.21	193.96	195.22	194.8	194.16	194.69	193.63	195.27	192.34	194.28	194.61	193.97	194.26	193.38	193.47	195.43	193.08	193.37	193.58	193.74	195.22	193.94	193.97	194.03	193.76	194.44	195.66	192.63	194.24	194.65	194.16	194.61	194.56	193.74	193.25
198.74	199.03	199.53	198.44	198.22	198.78	198.91	198.4	198.93	198.5	199.44	199.23	198.86	199.03	198.65	199.26	198.29	198.87	199.26	197.35	198.89	198.27	198.62	198.5	199.72	198.26	198.38	200.16	198.26	199.02	197.77	199.62	198.07	197.91	197.68	198.12	198.88	199.01	199.65	198.32	199.36	198.58	198.65	200.17	198.94	198.44	198.86	198.48	198.81	198.83
204.72	204.15	206.6	204.43	204.57	204.85	203.65	204.39	205.25	203.94	205.05	204.43	204.86	204.94	205.47	204.69	205.18	204.8	204.21	203.78	204.7	203.7	204.23	204.8	203.91	204.65	204.82	204.54	205.16	204.27	205.3	204.31	204.73	204.63	204.82	205.03	204.2	204.67	205.08	204.12	205.69	205.54	205.04	203.4	204.79	204.65	205.58	204.51	205.88	204.89
204.17	204.64	204.65	204.78	205.97	203.63	204.86	205.82	204.84	204.43	204.69	203.87	205.23	204.14	205.26	204.92	204.36	205	204.65	205.27	204.91	205.75	203.77	204.09	205.55	205.46	205.03	205.3	205.03	205.4	203.62	204.78	204.06	204.91	204.95	204.03	203.19	203.65	205.17	205.14	205.34	204.09	206.06	204.58	205.44	205.43	205.12	204.35	204.33	204.91
202.23	204.53	202.82	203.49	203.46	203.68	203.98	203.65	203.58	203.54	203.64	203.54	202.84	202.59	202.37	203.25	203.71	202.29	203.7	203.86	204.51	203.39	203.06	203.04	203.18	202.76	203.27	203.15	202.77	203.09	203.43	202.49	203.93	203.58	203.82	204.59	203.68	203.86	202.44	203.35	204.42	204.23	203.17	203.47	203.29	204.45	203.22	203.36	203.68	203.76
209.24	209.8	209.05	208.27	209.71	208.95	209.42	207.55	207.66	208.22	208.18	208.03	208.92	208.82	208.11	208.09	209.26	209.38	209.15	209.05	209.13	209.28	209.04	209.25	209.35	209.32	209.35	207.42	210.25	208.07	208.37	209.09	207.86	207.15	208.31	209.58	208.29	207.84	208.58	209	207.6	208.52	210.17	209.3	207.49	208.59	208.79	209.85	207.95	207.86
207.51	206.67	207.34	207.56	207.96	206.6	207.55	208.1	207.35	207.44	207.7	207.46	208.63	207.76	208.12	207.78	208.33	207.28	207.78	207.35	207.35	207.33	206.39	207.04	206.84	208.34	207.48	207.39	207.81	206.51	208.29	208.24	208.2	207.76	207.8	207.48	207.33	207.68	207.59	206.78	207.05	207.33	207.19	208.3	206.48	207.97	207.46	208.41	207.34	207.54
209	207.56	208.84	208.63	208.74	208.44	209.88	209.23	208.75	209.39	208.94	209.15	209.12	210.09	209.25	208.59	208.28	209.05	208.27	209.07	210.3	208.27	208.78	208.1	208.92	209.41	207.86	208.86	208.07	209.19	208.61	208.55	208.59	209.29	209.22	209.5	209.05	208.05	207.19	208.09	208.52	208.81	209.35	208.77	208.16	209	209.62	209.32	209.41	207.85
209.1	207.12	208.4	207.54	207.4	207.08	207.34	207.7	207.56	207.37	207.57	208.17	207.87	206.74	207.71	206.51	208.28	207.23	207.34	208.01	208.33	207.06	208.47	207.9	206.75	208.27	207.43	208	208	207.91	208.85	206.16	207.89	208.41	208.71	208.15	207.6	207.38	206.76	207.98	207.4	208.42	208.17	208.04	207.4	207.81	206.89	208.72	207.76	208.41
201.78	203.92	201.84	202.5	203.31	203.2	201.54	203.51	202.45	202.64	202.33	203.09	202.14	203.03	202.89	201.96	203.97	202.56	203.23	202.46	202.34	203.2	202.43	201.14	202.86	202.21	202.11	202.71	201.49	203.07	202.66	202.19	201.65	202.83	202	201.98	201.39	202.06	201.97	203.24	203.64	202.15	202.42	202.17	202.47	202.62	202.03	201.9	201.84	201.84
203.95	204.58	205.42	204.66	204.23	205.12	204.3	203.76	205.09	204.63	204.35	205.52	204.08	204.72	204.44	204.31	204.64	204.34	205.13	203.92	204.3	205.53	203.44	204.1	204.06	204.02	204.38	205.07	205.02	204.7	205.01	203.7	204.95	204.94	205.55	204.85	204.56	203.98	203.89	204.32	204.89	204.58	205	204.95	204.68	205.21	204.53	204.59	205.4	205.12
211.14	212.54	212.24	212.49	210.31	211.31	210.55	210.79	211.54	211.9	211.39	211.07	211.22	212.63	212.23	212.2	211.84	211.84	211.49	211.29	211.99	211.59	211.78	212.68	212.1	211.1	211.99	211.58	212.53	211.31	211.52	212.32	211.18	212.29	211.96	212.19	211.08	211.08	211.5	211.5	211.03	210.28	212.23	212.63	213.06	210.79	212.49	212.11	210.91	212.84
207.11	209.27	207.73	209.1	208.54	209.7	207.77	208.68	207.94	208.86	207.41	208.39	209.51	208.29	208.53	207.96	208.15	209.38	208.72	209	209.01	207.78	208.61	209.3	208	206.99	208.1	208.77	208.53	208.68	207.89	208.62	206.95	209.47	208.73	208.24	208.71	209.11	209.11	207.76	208.43	209.38	208.1	209.46	209.43	209.6	208.71	208.94	208.59	208.57
207.85	206.82	208.44	209.04	208.32	207.87	207.1	207.75	208.79	207.47	208.7	208.08	207.53	207.81	208.01	207.96	208.4	207.36	207.99	208.57	207.33	208.33	207.76	207.57	208.03	206.87	208.31	209.48	207.28	207.52	208.03	207.86	208.47	208.2	209.18	207.89	207.44	207.48	207.95	207.81	207.21	207.76	206.26	207.16	207.47	208.15	208.31	207.1	208.14	208.33
204.15	204.82	203.83	204.77	203.65	204.73	204.25	204.09	204.93	203	204.13	202.96	203.93	204.43	204.24	203.64	204.35	203.34	202.86	203.95	204.3	203.39	203.88	204.45	202.8	204.54	203.85	203.64	204.34	203.52	202.7	203.99	203.16	204.74	203.86	205.21	203.49	203.46	203.79	204.45	204.46	203.28	204.24	203.81	204	203.41	204.67	203.06	204.48	204.59
208.74	209.86	208.87	208.61	209.12	208.53	209.35	209.53	208.93	208.57	209.56	209.73	208.74	208.01	208.51	207.53	209.23	209	209.21	208.44	208.79	209.35	207.93	208.05	208.44	209.5	208.49	208.7	209.05	208.81	208.15	208.63	209.17	209.02	209.08	208.55	209.35	207.46	209.36	208.12	208.68	208.77	208.6	208.5	207.21	208.14	209.32	208.25	209.12	209.48
197.29	196.5	194.8	195.93	195.34	194.68	195.42	196.31	194.97	194	195.06	194.13	195.59	194.31	195.07	195.68	195.03	195.29	195.06	194.2	194.56	193.65	195.39	195.04	194.65	196.02	194.94	195.68	195.16	196.09	195.57	194.68	195.92	195.18	194.5	195.21	195.34	195.09	194.47	195.34	194.95	194.22	195.68	196.2	195.46	195.35	194.91	194.9	196.32	194.7
202.06	203.21	202.76	202.2	201.65	203.84	202.2	202.34	202.47	202.8	203.44	203.62	201.67	202.08	202.41	202.67	202.67	202.96	201.44	202	201.75	201.22	202.85	203.82	201.84	202.55	202.87	202.69	201.74	202.98	202.06	201.93	202.65	202.05	203	202.1	202.33	201.56	202.92	202.12	201.8	201.28	203.25	203.1	203.69	203.24	202.85	202.08	203.04	202.74
203.28	203.64	204.07	203.09	203.6	202.92	203.14	203.22	202.49	202.49	203.13	203.5	202.54	203.4	204.03	203.09	202.5	203.63	203.61	202.47	203.69	202.79	204.43	202.95	202.96	203.65	203.38	203.43	202.88	202.78	202.89	202.8	202.01	203.23	203.11	203.63	204.45	202.54	203.23	202.83	202.98	202.81	204.14	202.67	203.75	203.99	203.74	202.69	203.39	204.24
205.83	205.35	204.56	204.96	205.81	204.54	205.75	205.05	204.91	205.21	205.25	206.27	205.11	204.73	204.98	205.03	205.24	203.75	204.84	204.58	205.47	204.5	204.34	204.45	205.84	204.76	205.16	204.42	205.3	204.12	205.01	205.9	205.14	204.57	204.4	204.66	204.33	204.81	205.44	205.4	204.48	204.32	204.49	205.47	204.8	204.98	204.62	204.63	205.07	204.3
208.25	207.99	208.29	207.68	207.8	207.07	208	207.33	209.07	208.06	207.14	207.99	207.53	209.25	208.16	207.58	207.53	208.97	206.95	206.79	206.98	208.03	207.74	208.15	207.77	207.7	208.14	206.05	208.37	207.37	207.28	206.69	206.5	206.57	207.01	207.68	207.51	207.78	208.32	208.14	208.13	207.87	208.11	207.61	208.14	207.6	207.98	207.84	207.91	209.29
199.75	199.85	199.22	199.25	200.27	199.09	199.4	198.78	199.53	199.79	199.42	199.88	199.2	198.91	199.86	199.23	199.31	198.5	199.27	198.59	199.28	198.57	199.62	198.78	199.36	199.18	199.87	198.5	199.44	200.29	199.22	199.36	199.13	200.34	199.97	198.75	199.25	199.08	200.03	198.45	199.8	199.73	198.97	198.22	199.15	200.32	198.96	198.9	198.85	198.74
209.27	208.76	208.84	207.98	207.25	209.05	208.23	207.63	209	209.38	208.58	208.5	208.05	208.37	208.46	208.59	208.48	209.13	207.94	207.86	208.62	208.58	208.38	208.71	208.39	209.54	209.05	209.64	209.1	209.58	208.35	208.89	208.41	209.42	208.92	208.28	208.23	209.35	208.15	208.88	208.23	208.36	208.74	208.53	208.69	209.09	208.04	209.49	209.16	209.43
203.64	203.54	204.15	204.74	202.96	201.75	203.82	203.5	203.79	203.85	203.48	204.1	203.96	203.51	203.44	203.86	203.72	203.93	203.99	202.8	202.61	204.11	205	204.59	203.71	204.01	204.15	203.41	203.59	204.88	203.46	204.86	203.44	203.94	204.47	203.88	204.76	204.72	204.5	204.31	204.21	204.13	204.16	203.64	203.35	203.59	204.37	204.4	204.83	204.06
213.64	211.15	212.69	212.78	212.81	212.05	212.87	213.45	212.19	213.89	212.12	211.86	212.62	212.73	212.2	211.76	213.49	210.88	213.1	212.67	211.49	212.95	212.61	212.24	212.33	211.89	212.07	213.05	212.27	212.49	212.71	212.75	212.22	213.11	212.42	213.68	211.73	211.79	213.55	213.11	211.85	212.13	211.43	211.64	212.74	212.36	213.16	213.21	213.07	212.4
203.25	203.47	204.43	203.11	202.29	201.93	203.19	204.46	204.45	202.76	203.27	202.08	204.09	203.51	203.02	202.09	203.17	202.27	202.93	203.39	203.47	203.89	202.99	202.41	203.79	203.89	202.36	202.65	202.63	203.3	202.66	203.87	203.64	203.55	202.77	203.48	203.41	203.78	203.56	202.37	203.19	201.81	202.87	202.91	203.53	202.86	203.21	203.25	202.38	202.59
203.96	203.13	203.1	203.32	204.06	203.54	203.04	203.45	202.26	203.07	204.14	203.65	202.63	202.54	204.31	202.99	202.32	203.08	203.82	203.95	203.72	203.12	203.96	205.11	203.64	202.26	202.82	203.93	203.24	204.48	202.61	203.35	203.13	202.85	203.33	203.83	203.85	203.43	203.94	203.89	203	202.59	203.69	203.61	203.3	203.47	203.05	203.07	203.25	202.81
210.82	211.49	211.33	211.52	213.68	211.54	211.47	210.68	211.41	212.3	210.97	211.94	211.21	212.13	210.44	211.5	211.55	212.33	211.85	211.75	211.94	211.12	211.89	212	210.66	211.83	212.01	211.64	212.62	211.17	211.28	212.99	212.79	211.8	212.21	211.7	211.52	211.39	210.48	210.68	211.46	211.73	213.01	211.17	212.54	212.46	212	212.06	211.9	211.99
205.07	205.65	204.65	204.94	205.05	204.19	204.71	204.61	205.03	205.04	205.29	204.42	205.38	204.43	204.48	204.88	204.79	205.06	203.73	203.16	204.35	204.7	204.27	203.72	205.93	203.12	204.61	204.55	204.98	204.75	204.96	205.64	204.49	206.31	204.15	204.74	206.03	204.75	205.4	204.16	204.49	204.52	204.64	205.46	205.43	205.68	205.41	205.37	204.79	205.07
211.61	211.15	212.03	211.24	212.05	211.48	212.17	211.4	211.29	211.62	211.69	211.89	211.19	212.31	211.44	211.91	211.68	210.96	210.97	211.79	211.46	211	211	210.83	212.43	211.71	211.94	211.39	211.87	211.4	211.1	211.39	213.06	211.86	210.79	210.91	211.65	210.98	211.48	212.63	211.14	210.94	212.21	210.65	211.91	212.17	211.7	212.38	212.5	212.22
195.03	194.68	194.99	194.14	194.28	192.77	194.26	194.03	192.37	194.32	195.08	193.38	193.63	193.9	195.41	195.11	194.87	193.05	194.66	194.08	194.23	195.13	194.42	193.26	194.22	194.64	194.76	194.37	194.59	194.08	193.25	192.88	193.67	194.06	193.41	194.53	194.76	193.18	194.57	194.36	192.92	194.44	194.94	193.95	194.19	194.14	194.99	194.38	194.03	193.92
207.66	207.3	207.43	207.91	206.96	208.52	207.64	207.97	207.84	207.41	207.26	207.94	207.78	206.99	208.66	207.29	207.91	207.4	207.67	207.1	206.42	207.73	207.55	208.89	208.05	208.43	206.74	206.92	207.45	206.65	207.58	207.19	207.2	207.69	208.06	208	207.67	207.81	207.68	207.13	208.95	206.82	207.36	208.04	207.42	207.08	207.02	207.73	208.78	207.2
217.2	216.78	217.31	215.73	216.68	216.9	216.62	218.21	218.4	217.75	217.27	216.86	217.51	216.27	216.76	217.4	217.15	217.73	216.41	217.07	217.45	216.09	216.44	215.85	217.57	216.43	217.58	216.73	216.17	216.78	218.01	216.73	217.72	216.35	217.26	216.76	216.34	216.74	217.45	217.7	216.88	216.58	216.82	217.34	216.6	215.83	218.45	215.48	217.85	216.96
217.17	218	218.71	217.42	218.07	218.18	217.78	217.24	218.09	217.63	216.7	215.62	218.52	216.19	218.45	218.04	218.37	217.13	218.4	217.97	217.92	217.58	217.81	218.09	217.81	218.08	218	217.98	217.81	216.91	217.49	217.21	218.86	217.52	218.57	219.01	217.85	218.25	218.19	217.54	217.67	218.6	218.04	216.97	217.44	216.54	217.47	217.79	218.68	217.33
212.35	210.55	211.91	211.53	212.05	212.87	211.89	212.74	211.21	212.95	211.97	212.07	212.11	211.89	211.05	212.91	212.04	212.65	212.67	212.56	211.52	212.95	211.16	212.6	211.9	212.79	210.58	211.46	210.6	211.83	211.65	212.56	211.98	212.12	211.79	211.79	211.23	211.57	211.36	213.43	211.38	211.87	210.81	212.8	211.88	212.34	211.77	211.05	212.15	211.62
212.08	212.32	212.01	212.76	211.8	210.61	212.42	211.97	210.97	212.12	211	211.86	212.23	211.3	211.49	210.63	213.22	212.08	211.49	212.39	213.36	211.54	210.94	211.07	212.32	211.38	212.03	212.43	211.87	211.98	211.17	210.97	212.51	211.36	213.15	211.98	211.5	212.52	211.6	212.13	212.89	210.46	210.83	212.96	210.33	212.26	211.23	211.8	210.82	211.67
198.04	198.57	197.99	198.45	197.4	197.71	197.05	199.17	198.09	197.79	198.48	197.66	198.09	198.8	198.94	197.89	198.26	197.73	198.4	197.49	198.84	198.94	198.34	197.48	197.7	198.37	197.14	198.68	198.11	197.73	196.94	197	197.44	197.87	197.93	198.47	197	197.74	198.65	198.03	198.96	199.52	197.07	199.48	197.25	198.86	197.89	197.92	199.01	198.47
209.33	209.92	209.58	209.16	209.64	209.94	209.93	208.67	209.53	208.94	208.49	209.9	208.86	208.06	208.76	209.77	208.52	209.45	209.65	209.42	209.46	209.51	208.8	209.54	210.12	208.85	209.12	209.89	210.38	208.72	209.39	209.71	210.11	209.56	209.28	208.25	209.9	208.56	209.35	210.82	210.15	209.59	209.65	208.76	208.8	209.07	209.35	208.88	209.4	209.96
207.96	208.38	209.21	208.77	207.82	208.43	207.61	207.74	207.16	208.81	207.84	206.58	208.88	208.29	208.44	207.32	207.32	208.78	207.3	207.01	207.47	207.88	205.47	207.25	207.33	207.65	207.32	207.37	208.6	207.73	207.1	209.22	209.01	206.71	208.26	208.55	208.43	207.04	207.94	207.64	207.31	208.04	207.82	208.11	207.73	208.04	208.91	208.14	207.59	207.9
212.99	211.99	211.18	211.45	212.12	212.71	211.14	211.87	210.5	211.14	210.82	211.29	211.55	210.91	212.12	211.24	211.98	210.49	212.78	211.37	211.96	211.71	212.05	210.42	211.88	211.57	212.72	212.05	210.31	211.99	211.2	211.98	212.23	211.93	211.63	211.48	210.74	211.71	212	211.38	212.17	211.97	212.28	211.78	211.67	211.73	211.25	211.25	212.12	212.4
217.6	217.49	218.26	218.39	217.86	217.26	218.97	217.86	217.27	217.74	218.51	217.7	217.4	218.72	217.46	216.5	218.11	218.42	219.62	216.98	218.61	218.17	217.88	217.64	217.83	217.62	217.22	218.84	217.97	217.59	217.8	216.79	217.37	217.21	218.32	218.18	217.93	217.41	218.51	217.19	217.96	217.52	217.58	217.71	217.93	216.98	217.68	218.7	218.32	218.05
203.62	203.35	204.45	202.75	203.85	203.72	204.35	204.29	204.18	203.45	203.73	204.24	203.54	204.47	204.62	203.01	203.99	203.75	203.75	204.33	203.18	203.68	203.35	204.76	203.7	204.64	203.86	204.44	205.02	204.66	203.73	202.68	203.89	203.56	203.94	204.16	203.84	203.37	203.58	203.13	204.73	204.59	203.53	203.36	202.81	204.15	204.6	204.41	204.18	203.21
207.46	208.3	208.11	209.01	207.42	208.98	208.9	208.85	208.11	208.4	208.06	208.9	209.07	209.11	209.24	207.99	208.74	209.73	208.6	208.44	208.41	209.27	208.33	208.9	208.7	208.92	208.17	208.28	207.8	208.34	208.78	209.26	209.49	208.33	207.71	208.71	207.26	209.11	208.2	208.19	208.91	207.93	209.48	208.45	208.63	208.76	208.11	208.86	208.14	208.85
209.43	208.78	209.65	209.07	210.52	209.16	209.68	208.99	208.67	208.55	209.67	208.38	209.37	210.25	210	209.35	210.26	209.33	210.51	210.01	209.45	209.08	209.68	210.53	209.72	209.25	209.63	210.09	209.64	209.31	208.31	208.8	209.66	209.1	209.87	208.91	210.32	209.69	209.78	208.92	209.28	209.56	210.57	208.39	210.47	208.94	210.71	210.1	210.61	208.98
209.36	210.49	209.94	208.74	210.09	210.26	210.06	209.84	210.2	209.98	209.66	209.96	210.15	209.73	210.13	208.74	210.22	210.61	209.81	210.54	210.17	209.41	209.93	210.79	209.15	208.94	209.1	210.06	209.64	210.18	210.41	208.81	210.09	209.52	209.31	208.9	209.11	208.53	209.41	208.76	209.31	208.62	208.72	209.26	210.03	210.26	209.75	209.09	209.83	210.56
199.02	199.21	199.33	198.86	199.08	200.41	199.31	199.46	200.69	199.04	200.62	198.86	200.41	200.45	200.38	199.89	199.89	199.23	199.78	198.8	199.67	198.69	198.64	198.62	199.86	199.57	198.75	199.36	199.96	199.65	199.23	199.62	198.73	198.75	200.07	199.18	200.1	198.88	199.16	199.1	200.05	199.04	199.72	197.97	199.61	199.63	199.67	200.12	199.22	199.44
212.81	212.23	212.55	211.63	212.83	212.11	211.98	212.75	211.43	212.8	212.52	212.38	213.4	211.28	211.79	212.03	212.59	212.44	211.95	212.88	213.31	212.66	212.05	212.58	212.85	212.29	212.47	211	212.02	212.35	212.3	212.33	212.55	212.6	213.11	212.04	211.95	213.48	211.29	213.72	211.56	212.78	213.07	212.42	212.64	211.43	212.61	212.69	212.13	211.31
211.19	212.59	211.55	212.43	211.71	212	212.5	211.17	212.06	211.37	211.85	211.71	211.73	212.3	210.8	212.59	211.39	211.78	212.36	210.89	211.83	211.62	211.81	211.04	211.9	211.64	210.8	211.23	212.07	210.78	211.73	212.39	212.05	209.84	211.94	211.74	211.7	209.94	212.18	210.73	211.29	210.93	210.95	210.66	211.33	211.57	211.47	211.26	211.43	212.47
204.9	204.41	204.68	204.4	205.14	206.31	205.04	204.68	204.43	204.75	204.52	204.29	204.58	204	204.81	205.01	203.84	204.92	205.91	205.82	204.8	204.57	204.64	204.97	204.32	204.79	205.42	204.48	202.54	205.26	203.82	204	203.96	205.71	204.88	204.82	204.38	205.16	204.24	205.45	204.74	204.42	205.82	206.13	203.82	204.65	204.98	205.15	204.57	204.33
208.33	208.51	208.72	207.87	208.24	209	208.46	208	208.37	208.4	209.42	208.22	208.33	208.36	207.9	208.64	208.81	209.15	209.2	208.43	209.37	208.89	208.34	208.22	209.85	207.98	209.82	208.9	209.39	207.48	208.44	210.04	208.15	208.66	210	209.06	208.79	207.95	208.8	208.37	208.87	208.58	207.91	209.06	209.46	208.58	208.83	208.7	208.94	207.96
197.85	197.91	197.7	198.19	198.14	198.79	197.3	197.71	198.14	198.66	197.26	197.48	197.16	198.38	197.2	197.82	198.18	197.64	198.03	198.54	198.22	198.75	197.37	198.04	197.28	197.06	198.1	197.61	197.44	198.06	197.69	197.97	197.55	198.35	197.41	198.06	198.04	198.57	198.28	198.33	198.94	198.38	196.11	197.2	196.88	198.98	198.63	198.59	198.31	197.78
203.17	203.36	201.09	203.28	202	203.07	203.07	202.67	202.21	202.71	202	202.95	202.36	203.22	202.37	202.83	202.06	203.17	203.2	202.5	202.37	201.85	202.55	200.46	202.3	201.61	202.57	202.54	202.02	203.2	202.36	202.95	203.94	201.84	202.51	204.86	202.49	202.64	202.61	202.21	202.72	202.65	202.99	202.25	202.49	202.68	202.6	202.74	203.17	201.69
209.04	209.35	209.34	208.36	209	209.49	208.27	210.12	208.08	208.51	207.92	208.64	208.59	207.97	208.14	207.78	208.07	208.98	208.74	208.83	207.82	208.63	208.34	208.41	208.86	209.4	208.85	208.7	209.58	208.83	208.8	207.62	208.28	208.42	207.96	208.78	208.76	209.71	208.96	209.49	208.21	208.56	208.35	209.18	209.84	208.43	207.43	209.2	208.47	207.93
205.11	205.89	204.87	204.85	204.01	204.49	204.09	205.06	204.73	204.9	204.38	205.48	205.04	204.41	204.35	204.71	205.52	204.49	204.69	205.48	204.97	205.02	204.76	203.97	204.86	205.41	206.01	205.18	205.54	205.33	203.5	205.89	204.09	204.34	205.07	204.95	204.46	204.68	204.41	204.24	204.48	205.91	205.33	204.62	205.1	204.32	203.95	205.27	204.12	205.33
202.9	203.56	203.43	203.31	203.95	201.56	202.82	203.38	204.2	202.55	204.08	203.06	203.75	201.52	203.51	203.79	203.7	203.2	203.52	203.64	202.96	202.77	203.44	203.59	203.84	201.65	202.91	204.71	202.19	203.67	203.29	203.41	203.15	203	203.52	204.14	203.91	205.24	203.59	203.62	203.12	201.81	203.51	204.32	203.66	203.06	203.77	202.66	203.12	203.55
209.65	211.25	211.02	212.43	211.33	210.86	211.98	212.59	211.63	212.47	210.87	212.28	212.44	212.56	212.13	210.9	212.42	211.59	211.87	212.83	212.26	211.51	211.15	211.36	211.59	211.5	211.51	211.28	213.48	211.07	211.08	212.81	211.54	210.06	211.1	212.1	210.87	212.74	211.47	211.18	211.34	212.88	212.27	212.67	211.02	210.51	211.67	211.75	211.44	211.78
204.12	203.85	204.76	204.06	203.97	203.52	203.48	203.81	202.29	204.53	203.8	202.95	203.76	205.07	202.44	203.46	203.8	204.25	204.47	203.42	203.27	203.63	203.21	204.7	204.28	204.14	204.73	204.93	202.97	205.04	203.63	203.02	203.72	203.61	204.58	204.01	204.16	203.5	203.52	202.26	203.16	204.05	203.67	203.84	203.53	204.49	204.99	203.23	203.45	204.26
211.05	211.09	210.84	210.92	211.53	212.8	211.68	212.02	211.51	211.64	211.75	212.01	211.71	211.15	211.88	212.81	211.27	211.64	210.69	211.76	210.77	211.92	211.63	211.76	212.08	212.28	211.86	211.82	212.36	210.64	212.63	212.05	211.73	211.25	212.11	211.49	211.59	212.09	211.29	211.28	211.77	212.03	212.03	212.44	212.32	211.64	211	211.91	211.04	210.94
207.65	209.62	208.3	208.53	208.55	209.42	209.26	208.91	209.37	209.27	208.89	209.36	208.56	208.81	209.93	207.66	210.3	208.78	209.09	208.46	210.58	208.24	208.5	208.87	209.97	208.78	209.72	208.56	209.02	209.55	208	208.99	209.88	209.42	208.85	209.51	207.65	208.28	209.31	209.31	209.41	209.72	208.87	208.46	209.24	208.08	208.41	208.35	209.52	208.1
211.65	212.93	213.1	212.24	212.16	212.34	212.79	212.85	212.75	212.38	211.84	212.59	211.5	212.17	211.89	211.6	212.32	212.27	213.43	212.97	212.42	214.5	212.31	213.18	211.27	212.35	212.35	211.9	212.76	211.86	212.78	211.59	212.66	212.77	212.96	213.26	212.76	212.79	212.98	212.26	211.92	211.16	212.37	212.41	211.54	212.13	212.32	212.09	212.13	212.2
207.91	208.14	207.63	208.27	207.82	207.68	207.59	207.47	207.99	208.8	207.23	206.13	207.6	206.33	207.96	207.82	207.36	207.25	208.81	207.38	208.44	206.73	207.53	207.3	208.63	208.02	206.36	207.57	207.04	206.37	208.5	208.47	207.54	207.85	207.61	207.94	208.19	208.22	208.23	208.63	207.2	209.33	207.54	206.87	208.29	208.38	208.03	207.1	207.06	207.52
208.32	207.73	208.56	209.71	209.65	209.75	207.8	208.59	208.5	208.29	209.52	208.43	209.13	208.82	209.07	208.73	209.29	208.73	207.81	209.44	207.84	208.61	208.37	208.41	208.55	209.12	208.59	209.49	208.56	210.34	208.98	209.56	208.71	208.18	209.02	209.12	206.76	208.8	208.26	208.05	209.38	207.92	208.11	209.67	209.02	208.21	208.84	208.44	208.81	209.34
208.7	208.66	208.53	208.67	208.84	209.79	209.56	209.56	209.78	208.92	208.75	210.35	208.21	208.71	209.74	208.6	208.9	209.45	211.11	208.85	208.55	210.32	210.87	209.03	208.46	209.59	208.64	208.82	210.07	208.03	210.04	209.29	209.61	209.89	209.1	209.44	209.54	208.52	209.21	208.9	210.49	208.77	209.56	208.65	209.99	208.77	209.57	208.43	209.5	209.83
211.63	211.84	210.9	212.44	210.89	211.91	211.74	211.31	211.33	210.91	210.32	212.15	210.65	211.72	211.57	211.57	211.32	212.03	212.47	211.24	211.63	211.42	211.97	211.38	212.34	212.17	210.04	211.31	211.11	210.96	210.8	211.44	210.2	211.78	211.64	212.67	211.94	211.87	211.33	210.87	212.08	212.04	210.87	212.2	211.24	211.71	211.61	210.32	212	211.59
203.95	203.54	203.25	203.94	203.3	202.92	204	203.16	202.81	204.44	203.07	203.61	203.69	203.77	202.69	203.07	203.53	203.12	203.19	203.73	202.93	203.66	202.8	205.14	201.92	203.24	203.16	204.09	202.37	203.88	203.35	203.16	204.3	203.48	203.78	202.49	203.93	203.55	202.71	203.48	203.94	203.48	203	203.24	203.76	203.98	203.52	203.66	203.29	203.85
203.54	203.11	203.82	202.69	203.27	203.94	203.29	203.71	204.34	204.25	203.38	203.65	202.25	203.51	203.19	202.73	203.13	202.84	203.03	204.16	202.12	203.64	202.99	202.77	204	202.33	203.98	203.25	203.8	203.52	204.04	202.34	203.45	204.54	203.7	204.44	202.84	203.92	202.38	203.24	204.48	202.85	203.05	204.07	203.9	203.42	202.93	203.61	202.63	203.89
206.08	206.64	206.43	206.04	206.35	207.75	205.71	206.04	206.21	207.81	206.02	206.04	206.77	207.35	206.26	207.15	205.99	206.03	205.58	206.45	206.1	206.25	207.26	206.31	205.54	207.13	206.62	206.17	207.66	206.46	207.25	206.92	206.88	205.51	206.92	205.6	207.03	206.65	205.95	207.76	207.41	206.31	206.11	206.53	207.27	205.54	206.43	207.26	206.55	205.99
210.65	209.3	208.43	210.52	210.44	209.15	210.43	210.11	210.14	210.24	209.06	208.99	209.21	209.45	209.64	209.8	210.23	209.96	208.91	209.4	208.23	208.55	210.51	210.38	209.13	210.62	208.81	209.23	209.8	209.18	210.24	209.59	210.45	208.97	209.23	209	209.14	208.92	209.91	209.84	209.58	209.61	210.23	209.68	210.24	209.81	208.35	210.12	210.2	209.97
204.37	204.26	204.05	204.11	204.9	203.46	203.58	204.19	203.79	204.21	203.97	203.83	204.53	204.2	202.67	203.52	203.84	202.47	202.72	203.22	203.93	203.61	203.94	203.6	203.93	203.57	204.1	204.67	204.16	202.63	203.83	203.5	203.09	204.82	204.63	202.57	203.23	203.06	203.56	203.39	204.25	202.8	202.9	204.17	203.7	203.57	204.75	204.18	202.63	204.02
200.04	200.96	200.97	201.36	200.43	202.21	200.9	201.22	201.14	201.13	201.32	202.27	200.65	200.68	200.27	201.76	200.87	201.31	201.79	201.05	201	200.56	201.5	202.09	201.25	202.08	201.37	201.32	201.01	202.16	201.39	201.14	200.02	199.95	202.19	202.08	202.04	200.15	200.52	200.33	200.89	201.54	200.31	201.16	201.27	200.65	201.03	200.31	201.83	203.1
204.16	204.61	204.87	203.91	204.38	204.45	204.46	203.7	204.94	205.5	204.71	205.11	203.76	204.46	204.57	206.05	204.13	205.26	204.96	204.06	205.81	205.92	204.59	204.54	204.91	206.34	204.77	205.84	205.74	206.2	204.22	205.5	205.07	205.02	205.04	205.7	204.59	205.22	203.96	205.14	204.37	204.25	204.24	204.82	205.02	202.9	205.46	205.42	205.3	204.39
212.65	212.2	212.54	212.44	212.55	211.12	211.7	211.51	211.03	212.74	211.18	211.77	211.42	211.37	211.16	211.23	211.65	211.61	212.65	211.87	212.75	210.68	211.58	211.16	212.06	211.54	212.47	212.48	211.53	211.97	211.15	211.25	211.88	211.09	212.09	210.99	211.37	211.89	212.43	210.6	211.54	211.04	210.98	211.5	212.2	211.74	212.37	212.22	211.2	211.71
195.11	194.24	194.44	192.84	194.81	193.88	194.19	193.3	194.41	193.7	195.12	194.84	193.12	194.15	194.21	194.15	194.8	195.13	194.47	193.98	193.64	194.65	194.5	193.84	194.47	193.73	194.66	193.4	193.85	193.77	192.81	194.78	193.99	192.93	195.39	193.71	193.75	194.56	193.89	194.09	193.37	195.84	194.04	194.12	193.71	194.05	194.03	195.1	194.12	193.54
207.16	207.62	206.96	207.18	205.89	206.07	206.32	206.77	207.68	206.11	206.07	206.43	206.14	205.31	206.29	206.88	205.79	206.47	206.05	206.67	204.97	206.15	205.86	206.68	206.78	206.41	205.97	207.93	206.01	206.66	206.43	207.36	205.75	206.19	205.76	207.59	206.08	205.83	205.55	206.18	205.62	206.52	206.22	206.91	205.34	207.06	206.7	206.79	206.4	205.74
209.48	208.67	209.21	208.28	209.46	209.26	210.12	210.87	208.66	208.37	210.16	209.68	208.59	209.09	209.89	208.08	208.74	209.15	208.88	208.95	208.69	209.53	208.93	209.58	208.37	210.24	208.77	209.65	209.43	209.2	208.81	210.5	210.06	209.87	209.14	209.15	211.01	208.65	208.88	209.83	209.32	209.21	210.58	209.46	208.95	208.82	210.15	208.6	208.8	210.32
217.4	217.93	218.2	218.98	217.89	216.76	218.5	217.59	219.17	217.28	217.37	217.7	219.73	217.45	217.5	216.82	217.62	217.97	218.37	217.08	217.57	218.55	218	217.37	217.72	217.9	217.69	219.82	217.8	218.27	218.77	216.6	218.18	218.53	217.42	217.49	216.96	216.7	217.38	218.21	217.71	217.05	217.97	217.48	217.72	219.04	218.92	216.49	217.61	217.99
216.31	217.11	217.23	218.11	217.81	216.32	216.79	217.42	217.06	216.78	216.6	216.49	216.4	216.82	216.05	215.75	215.86	216.78	217.31	215.81	217.82	216.81	217.33	218.16	216.79	217.64	218.07	217.11	216.22	217.86	217.18	217.02	217.84	217.12	217.02	217.62	216.86	216.53	217.37	217.41	217.09	216.21	217.5	216.97	216.57	217.09	216.98	217.15	217.26	217.19
203.35	201.53	202.58	203.1	202.54	202.99	203.17	203.86	202.49	203.81	202.31	202.49	201.49	202.24	203.12	202.6	203.17	202.28	202.88	201.84	203.58	202.46	203.45	203.48	202.39	202.5	202.38	203.09	202.48	201.9	201.63	202.07	202.38	202.67	202.01	201.88	202.73	202.62	203.7	202.95	202.83	203.11	202.84	201.59	201.61	203.46	201.81	202.53	202.82	202.79
209.61	207.8	208.45	207.66	208.35	208.03	208.91	208.48	209.81	209.49	209.49	209.58	209.19	208.81	208.96	209.85	209.7	209	208.54	208.83	208.05	209.13	208.27	208.96	207.86	208.81	208.73	208.44	208.96	208.19	208.82	208.17	208.62	209.46	209.29	208.64	209.83	209.04	208.83	208.86	207.22	208.92	208.65	208.49	208.74	208.51	209.51	208.1	208.57	209.64
194.94	194.73	194.5	194.11	194.23	195.25	194.71	194.32	194.63	195.52	195.85	194.1	195.83	195.62	195.54	194.67	195.08	194.61	193.72	195.45	196.17	195.73	193.46	195.34	195.39	195.82	195.31	195.87	195.1	195.76	195.25	194.83	194.35	195.05	195.45	195.8	194.59	195.67	195.37	195.5	194.84	196.05	195.01	194.6	194.16	195.49	195.42	195.08	195.27	194.74
203.55	202.57	204.26	204.4	203.23	203.72	202.91	203.09	203.99	202.41	204.01	203.71	202.58	203.79	203.28	203.28	203.36	203.46	202.49	203.37	202.7	204.85	203.89	202.76	202.45	202.6	204.08	203.26	204.62	204.91	204.11	202.91	204.34	203.18	202.45	203.3	203.27	202.66	202.82	203.73	203.83	202.61	203.55	203.47	203.14	203.25	202.93	202.78	203.53	202.78
211.09	212.62	212.57	211.11	210.21	211.16	210.94	212.45	212.45	212.4	211.81	211.99	211.5	211.91	212.42	211.01	211.38	210.99	211.71	211.36	212.18	210.52	211.95	212.28	210.74	212.22	210.8	212.05	212.51	211.1	212.41	210.61	212.06	212.13	213.6	212.45	212.21	212.84	212.31	212.24	212.26	211.52	211.65	211.05	211.19	210.78	212.14	213.23	212.37	211.06
211.33	211.88	211.49	210.38	211.34	211.79	212.45	210.78	212.33	212.26	211.62	212.45	211.8	211.1	212.42	212.42	211.01	211.09	211.2	211.76	210.81	212.11	212.18	211.42	211.48	211.42	211.67	212.43	210.95	212.69	212.32	211.7	210.08	211.59	211.71	211.33	210.22	211.82	210.5	211.61	212.87	210.6	212.62	212.68	211.99	211.25	212.32	210.93	212.56	212.59
209.02	208.51	208.63	207.56	209.07	208.44	208.38	208.4	208.14	209.44	208.81	209.11	208.61	207.66	208.46	208.01	209.83	209.25	208.28	210.01	209.31	208.46	209.1	209.15	209.45	209.2	208.87	209.22	209.11	208.33	207.52	208.89	209.06	209.59	210.25	207.65	208.1	209.75	208.46	208.78	208.09	209.75	209.3	207.48	208.15	209.87	209.28	209.17	209.13	209.08
207.11	206.99	206.33	207.07	206.68	206.37	206.31	206.43	206.56	207.4	205.3	206.22	206.28	207.46	206.32	206.41	206.9	207.29	207.49	206.23	206.16	206.9	207.67	207.08	205.45	205.94	206.74	206.93	207.32	205.93	207.25	205.5	205.35	205.84	206.65	206.43	206.97	206.57	205.5	206.21	206.56	206.43	205.21	205.68	206.17	206.93	206.99	206.57	206.69	206.34
207.52	206.87	206.16	206.37	205.51	206.38	206.33	206.76	206.39	206.69	205.62	204.68	205.88	205.82	206.38	205.69	205.96	205.94	206.95	205.95	205.59	205.94	205.75	204.63	206.79	206.23	205.26	206.46	206.64	206.36	205.95	205.62	206.05	206.67	206.5	206.3	206.88	206.22	205.69	206.96	206.21	206.65	206.26	206.7	207.29	205.67	206.12	206.16	205.05	206.08
210.28	209.59	207	208.82	208.68	209.88	209.9	208.15	209.47	208.47	207.69	209.55	207.34	208.86	208.45	209.69	208.42	208.62	209.37	207.83	208.79	208.26	209.55	208.43	209.2	208.56	208.07	209.37	208.59	208.48	208.77	208.89	209.14	208	208.22	207.61	208.85	209.64	208.81	207.73	207.45	209.77	208.91	208.04	209.14	210.18	209.82	209.03	209.14	208.06
204.21	203.22	203.37	202.72	203.98	203.44	202.8	203.58	202.3	202.87	203.75	202.27	203.65	201.55	202.94	202.03	201.78	203.5	202.7	202.48	203.47	202.5	202.61	203.15	203.43	204.65	203.95	203.46	202.05	203.48	202.92	203.58	203.59	202.64	202.21	203.06	203.19	203.54	203.86	204.25	202.19	201.68	203.08	202.38	202.95	202.11	202.07	203.78	203.75	203.23
200.12	200.44	199.49	199.33	200.2	200.24	198.84	200.1	199.26	200.7	199.18	198.58	200.11	199.8	199.25	200.77	200.41	199.31	198.93	199.57	199.41	199.4	200.08	199.85	199.89	199.66	199.5	197.7	199.59	198.37	199.22	199.32	200.2	200.2	201.37	199.3	200.02	201.15	199.65	200.65	198.64	199.31	199.39	199.33	200.68	198.85	200.41	199.1	199.63	198.64
211.36	210.58	211.83	210.48	211.88	211.21	213.3	211.19	211.05	211.2	212.39	211.89	211.55	212.23	211.52	212.52	210.14	211.17	210.94	211.64	211.3	211.56	211.42	211.61	211.31	210.56	213.04	211.49	211.47	212.09	211.58	210.26	212.42	212.53	211.53	212.13	212.25	212.37	210.54	211.28	211.88	212.31	211.65	212.03	212.89	211.45	210.82	211.64	211.94	210.93
202.66	201.9	203.01	202.81	202.42	202.63	202.63	202.66	202.28	203.31	202.43	202.25	203.19	203.39	202.19	203.03	202.76	201.88	202.25	201.95	202.57	202.32	201.78	203.45	202.35	203.58	202.05	201.89	204.39	203.54	203.02	203.58	201.81	202.17	202.91	202.82	202.93	203.14	201.73	202.36	201.06	202.71	202.93	202.75	202.29	202.38	201.64	202.3	201.15	202.41
211.44	211.7	211.2	211.39	211.28	211.03	211.3	211.72	210.55	211.25	211.85	212.13	211.37	211.57	211.35	211.01	210.78	211.92	211.79	212.58	211.8	211.76	212.72	211.08	211.28	212.09	212.24	210.81	211.78	211.12	211.37	212.67	212.41	210.82	211.96	212.27	210.94	211.29	212.68	211.91	211.27	212.21	212.21	211.58	211.62	211.56	211.86	211.58	210.86	212.73
202.91	202.61	202.53	202.92	202.75	203.27	202.63	202.91	203.13	202.81	203.94	203.19	203.89	202.72	203.68	203.65	202.65	204.02	202.7	202.97	202.15	203.34	204.18	202.76	203.31	203.38	202.89	203.34	202.63	203.97	203.02	202.48	203.04	203.46	203.38	204.16	203.18	204.19	202.52	203.23	203.2	204.1	202.09	203.26	203.15	203.76	203.65	203.3	204.13	202.09
202.82	203.44	202.92	204.19	203.04	203.8	203.61	204.17	203.15	203.34	202.79	202.95	203.78	203.99	203.83	203.15	204.94	204.52	202.69	203.84	204.73	203.16	203.88	203.88	203.19	202.62	203.94	203.41	203.8	204.13	204.57	204.88	203.07	203.67	203.32	203.28	203.39	202.97	204.09	203.65	203.33	204.2	203.86	203.7	203.69	203.78	204.26	204.34	203.74	202.57
202.3	202.23	200.8	201.75	201.43	201.42	201.83	201.92	200.32	200.8	201.18	201.88	200.43	201.46	200.88	201.75	201.04	200.89	200.2	200.79	200.78	200.64	201.04	200.26	201.34	200.07	201.67	201.89	200.33	200.39	201.49	201.89	202.55	201.48	201.82	200.9	201.16	200.74	200.86	201.49	200.87	201.03	201.57	201.43	200.7	200.86	200.97	201.46	201.31	201.54
208.9	207.83	208.19	209.38	209.1	209.46	209.61	208.31	207.94	208.5	208.66	208.58	209.55	207.65	209.77	208.76	209.67	208.99	210.09	208.27	208.69	209.85	209.5	208.9	208	207.36	208.65	208.68	208.43	210.02	208.73	208.7	208.68	208.33	209.02	209.82	208.6	207.43	208.7	208.63	208.5	209.25	208.88	208.65	210.17	209.62	208.43	209.02	209.32	209.1
203.31	204.28	202.05	203.54	202.32	203.58	202.78	203.86	203.19	204.09	204.32	204.23	203.38	202.78	202.76	202.91	204.3	202.65	203.51	204.1	203.23	203.65	205.57	203.77	202.87	202.63	203.04	204.3	202.37	203.7	204.17	203.3	202.55	203.93	204.04	202.38	203.44	202.82	203.46	202.26	203.62	204.22	204.37	202.9	204.16	204.03	204.21	203.45	203.11	204.15
216.27	217.41	216.39	216.85	218.3	216.93	217.17	217.23	216.62	216.85	216.78	217.19	217.12	216.8	217.69	217.01	216.24	216.07	217.29	217.32	216.78	218.19	217.45	215.99	216.06	217.35	216.63	216.68	217.43	216.77	217.53	217.43	216.94	216.73	216.35	216.28	217.08	216.91	216.29	217.12	216.91	217.36	217.06	216.55	217.35	216.62	216.7	217.36	216.14	216.96
211.05	212.42	211.02	210.53	210.64	211.53	212.02	211.39	211.7	211.67	211.77	211.51	212.87	209.93	210.96	211.84	210.07	212.13	212.3	211.14	211.6	211.72	211.38	211.05	212.08	212.65	211.87	211.76	211.67	211.62	211.48	210.86	211.04	211.73	212.54	212.17	211.09	211.09	212.73	210.74	211.47	211.98	212.15	211.16	211	213.42	211.36	211.03	211.06	210.33
213.16	213.21	212.12	213.34	211.51	212.12	212.79	212.48	210.95	212.16	211.51	212.82	211.39	211.79	211.52	214.12	210.74	212.29	212.52	212.79	212.56	211.18	211.9	212.07	212.89	212.74	211.93	212.53	212.21	211.01	212.6	211.5	211.47	212.58	211.83	212.81	213.02	213.74	212.44	211.26	212.03	212.43	212.7	212.23	212.35	212.39	213.83	212.23	211.89	212.77
199.94	200.44	199.79	199.11	199.33	198.59	199.15	199.4	199.29	200.28	200.07	200.28	198.96	199.2	199.12	199.26	200.36	199.66	198.51	199.49	199.61	198.08	199.04	199.26	199.63	199.78	198.92	199.92	200.86	198.78	197.77	198.07	200.46	200.06	200.01	201.07	199.8	200.15	200.62	199.27	199.08	199.1	199.85	199.67	199.65	198.97	200.28	199.4	198.34	199.73
218.72	217.27	217.56	218.22	217.44	218.24	217.02	218.05	217.57	217.99	218	217.45	217.97	217.72	216.15	218.15	217.44	218.63	217.51	218.14	217.53	218.29	217.73	217.77	217.5	216.51	218.18	218.1	217.45	217.97	218.76	218	217.02	217.01	218.2	218.22	217.48	218.37	216.8	218.29	217.9	216.84	218.53	217.44	216.98	217.06	217.1	218.46	217.45	217.97
202.69	202.58	202.75	201.8	203.26	203	202.01	202.83	202.56	201.2	201.7	202.37	202.32	201.37	201.8	201.91	202.72	202.23	203.08	203.48	203.29	201.98	202.45	202.2	202.36	202.12	202.06	203.84	202.12	203.1	202.43	203.7	203.54	203.01	203.29	202.39	201.9	201.01	202.46	203.63	203.24	202.27	202.21	203.32	201.91	202.06	202.26	202.76	204.03	203.01
209.83	209.33	209.69	209.58	209.93	208.12	209.54	208.42	209.25	209.15	209.75	210.51	209.82	210.11	208.07	209.54	209.57	208.86	209.72	208.6	209.22	209.82	210.37	209.94	209.62	209.36	209.61	209.75	209.16	209.31	210.07	209.94	211.45	209.34	209.41	210.6	209.54	210.93	208.31	208.95	208.46	209.56	210.54	209.34	209.49	208.75	209.54	208.34	209.19	209.51
209.59	209.7	208.62	209.52	209.89	210.04	211.08	209.78	208.98	209.28	208.86	209.31	208.61	210.25	209.75	210.41	208.53	208.53	210.94	209.46	209.02	210.88	209.66	208.47	209.82	210.18	209.09	208.97	211.14	209.15	208.23	209.77	209.75	209.59	209.07	209.91	209.21	209.38	209.78	209.79	209.6	210.04	209.49	208.94	210.34	209.22	210.75	208.99	210.39	209.7
194.59	193.77	194.28	194.13	193.49	194.82	193.87	194.61	193.94	192.99	194.25	193.15	194.33	194.08	194.17	194.65	193.74	194.33	194.82	194.67	194.73	193.84	193.58	194.48	194.81	193.58	193.57	193.42	194.84	194.15	195.01	194.27	193.41	194.73	194.65	194.26	194.65	194.13	193.92	194.42	193.55	193.88	192.97	194.22	193.84	195.27	195.17	193.29	193.72	194.55
208.53	209.41	208.59	208.26	210.28	208.72	209.13	209.23	207.96	209.24	208.97	209.7	208.23	209.23	209.17	208.75	209.4	208.34	208.86	208.53	208.69	210.4	208.64	209.36	209.08	208.16	208.57	209.75	208.95	208.59	208.67	209.23	209.23	207.51	208.47	209.36	209	209.81	208.36	208.09	209.95	209.17	209.02	209.22	207.92	209.53	207.16	207.89	208.82	208.93
208.88	208.99	208.03	207.98	210	208.91	208.8	208.31	210.47	208.87	208.62	209.28	207.96	209.64	208.23	208.75	209.16	207.67	208.79	209.59	210.4	208.33	207.89	208.02	208.99	208.9	207.91	209.12	208.74	208.7	209.08	209.88	210.62	208.33	208.57	208.22	209.34	208.33	209.35	209.88	209.22	209.56	208.5	208.7	209.59	208.19	208.19	208.62	208.88	208.7
212.8	212.14	213.22	212.82	211.8	213.13	213.04	212.62	212.33	212.83	211.85	212.31	211.56	213.46	212.69	212.71	212.97	212.31	212.56	214.23	212.07	213.27	212.57	212.36	212.48	214.3	212.84	212.93	213.9	214.67	212.56	213.72	213.02	213.84	211.75	213.21	212.93	213.3	214.44	213.13	213.5	212.92	213.73	212.27	212.85	213.13	212.3	212.45	212.89	213.44
208.11	208.15	207.78	206.09	208.56	207.33	207.93	206.3	207.02	208.73	206.26	207.32	207.62	206.27	208.03	208.58	207.95	208.29	206.61	207.08	207.2	207.89	208.35	207.23	207.29	208.1	207.75	206.83	207.29	207.24	206.96	207.95	206.64	207.14	207.1	207.93	208.12	207.76	208.45	207.23	207.46	208.06	207.46	208.02	208.42	207.39	208.39	206.32	206.72	207.89
213.77	214.22	214.32	213.45	213.59	213.95	214.02	213.72	212.63	213.31	214.69	213.35	214.05	214.16	213.72	213.23	213.91	213.49	213.13	214.76	214.48	213.85	213.12	214.01	213.53	214.61	214.44	214.55	213.34	212.85	213.38	214.36	213.49	214.37	213.92	213.36	213.38	213.84	213.8	213.12	213.89	214.6	214.23	214.01	214.25	214.03	213.02	213.43	214.9	214.81
216.41	216.5	217.25	217.27	216.41	215.91	216.18	216.47	216.96	217.39	216.71	217.84	216.41	218.08	217.07	216.91	216.95	216.27	217.57	216.93	217.35	218.03	218.01	217.51	218.71	218.05	217.94	217.28	217.91	217.29	217.64	216.95	217.88	216.59	217.52	216.87	217.8	217.23	217.6	216.38	217.07	217.21	216.59	215.95	216.13	216.98	216.25	217.18	217.65	216.34
209.47	208.02	208.72	208.87	208.82	208.51	208.32	208.24	209.18	207.28	208.84	207.79	209.51	207.67	209.24	208.52	208.17	208.4	208.62	209.36	207.59	208.06	208.98	207.51	208.44	206.69	208.17	208.89	209.1	206.72	206.69	206.91	208.69	207.56	209.28	208.19	208.98	208.17	208.6	208	207.4	207.93	208.61	206.8	207.91	207.87	209.16	208.8	208.38	208.07
197.27	199.08	198.2	198.33	198.17	198.9	199.09	199.17	198.27	199.22	199.54	198.77	197.76	198.61	198.14	198.82	198.66	198.02	197.81	198.68	198.84	198.81	197.63	198.81	200.26	197.45	198.81	197.3	199.4	198.11	197.79	198.76	198.53	198.88	199.74	197.53	198.33	199.42	199.96	198.63	198.88	198.46	198.44	198.1	199.2	198.16	199.11	198.34	198.41	198.04
208.9	208.36	209.34	209.62	209.74	208.67	207.77	208.21	208.98	209.56	208.44	209.8	208.72	209.54	209.24	209.52	209.36	209.31	208.97	209.42	208.99	208.26	207.76	208.58	210.13	207.92	209.01	208.95	208.24	208.95	208.26	208.36	209.58	208.37	207.87	208.17	208.07	208.57	208.47	208.44	208.66	208.74	208.65	209.31	207.63	209.11	209.22	208.61	208.6	208.68
204.97	205.46	205.1	206.21	206.33	205.25	205.35	205.69	205.38	204.04	206.63	205.9	205.75	205.77	206.65	205.76	205.59	204.7	205.33	206.46	205.74	205.48	204.92	205.28	205.53	206.46	204.52	206.53	206.71	206.94	205.81	206.28	205.62	205.09	206	204.85	206.72	206.31	206.47	205.9	204.83	204.33	206.51	206.52	205.66	205.87	205.46	204.58	205.11	205.48
208.23	207.72	207.12	207.1	207.92	208.11	207.43	207.21	207.68	208.63	207.53	208.9	207.97	207.24	207.73	208.03	208.48	207.44	207.72	208.47	207.72	208.87	208.22	208.99	207.19	208.02	208.23	207.39	207.46	207.38	207.2	206.92	208.03	207.06	206.84	207.73	207.88	207.59	207.92	206.63	207.48	207.34	207.43	208.36	208.61	207.05	208.02	208.59	208.04	207.56
211.91	212.12	211.08	211.68	211.93	211.84	210.99	211.88	213.11	211.7	212.15	211.57	213.64	211.83	212.75	211.5	212.67	212.05	211.8	212.57	212.8	213.14	211.34	212.35	212.17	213.43	211.2	212.6	211.71	211.29	213.45	211.78	210.87	213.83	212.53	212.52	212.36	211.67	211.75	212.22	212.27	212.12	211.78	211.42	211.84	212.13	212.38	213.8	212.53	213.36
210.84	211.78	211.25	211.21	213.25	212.53	212.15	211.63	211.46	212.52	211.44	212.36	211.68	210.72	210.21	210.99	211.37	210.83	211.35	211.99	211.72	211.37	212.17	211.39	211.42	211.29	212.49	210.3	211.31	209.99	211.25	211.89	212.33	212.42	211.82	212.6	211.99	210.81	211.99	210.94	211.88	211.54	211.34	210.95	211.6	211.74	210.72	211.97	212.18	210.38
208.04	208.31	207.36	208.31	208.66	209.18	208.44	209.14	208.32	209.25	209.43	210.55	209.39	208.65	208.36	208.83	209.81	208.22	208.66	207.26	208.18	209.02	208.65	207.43	207.92	210.05	207.63	208.1	210.06	208.55	209.96	208.55	209.11	209.06	208.34	207.38	208.56	208.38	208.83	210.28	209.46	209.04	208.98	207.77	208.13	210.19	208.02	207.39	208.73	209.86
198.81	199.74	198.84	199.8	200.74	199.42	199.6	200.52	199.56	200.18	198.89	199.87	199.79	199.59	198.7	200.09	198.48	198.68	199.28	199.92	200.46	199.92	198.93	199.14	198.91	198.61	199.14	199.45	200.35	200.17	200.52	199.61	199.55	199.62	198.69	199.46	198.11	199.78	199.44	199.96	199.52	198.85	199.72	197.5	199.19	198.72	200.27	200.23	199.91	200.39
212.04	213.08	212.94	212.84	213.68	212	213.11	213.1	213.12	213.29	213.5	211.75	212.91	212.78	213.48	213.55	211.91	213.44	212.5	213.28	213.52	212.68	212.72	213.07	213.33	214.56	213.43	212.49	213.81	213.02	212.35	212.66	212.39	212.33	212.86	213.38	213.21	213.41	211.71	212.15	212.72	213.74	213.63	213.19	213.25	213.12	212.96	212.01	213.89	213.18
201.53	202.4	202.79	202.7	203.16	203.28	203.06	203.76	202.83	203.67	202.82	202.93	204.14	203.36	202.74	203.96	203.08	203.53	202.75	203.49	203.54	203.3	203.47	202.87	202.81	203.49	204.02	203.3	203.45	204.75	202.17	203.89	203.23	202.28	203.5	204.18	203.63	203.06	203.68	203.01	203.35	202.3	203.68	202.45	203.84	203.98	202.73	203.2	203.73	203.5
209.29	210.03	209.61	209.51	210.72	209.57	209.28	210.09	209.1	208.75	209.37	209.69	210.25	208.32	209.93	209.12	208.66	209.42	209.29	207.68	209.22	209.62	210.01	209.59	208.93	209.1	210.42	209.65	210.45	209.82	210.15	210.42	209.54	209.27	209.59	209.35	210.42	209.16	209.07	210.18	210.04	210.7	209.58	209.57	209.38	209.04	210.45	209.76	208.72	208.79
209.31	209.68	209.62	209.71	210.04	207.62	209.95	210.21	210.47	210.96	209.3	210.88	210.43	209.48	210	209.25	208.98	209.14	210.18	209.86	208.93	210.54	209.06	209.75	209.45	209.61	208.95	209.29	209.5	208.12	209.35	208.58	209.3	209.13	210.8	210.35	210.21	210.27	210.35	208.71	208.86	208.09	209.03	210.91	210.34	210.29	209.36	209.95	208.96	210.18
217.8	218.39	217.65	218.69	218.24	217.82	218.56	217	217.52	217.85	217.9	218.04	216.92	218.02	216.54	218.14	218.25	217.29	216.04	218.29	218.4	217.13	217.7	217.74	217.31	218.72	217.91	217.72	217.85	217.75	217.62	218.49	217.14	218.3	218.79	217.28	218.26	218.14	217.71	218.19	217.87	217.34	217.59	218.06	216.81	217.14	217.73	216.48	217.9	218.76
203.51	202.73	203.11	203.51	204.77	203.96	203.34	204.39	203.16	204.1	202.51	202.92	203.86	202.41	204.35	202.99	203.75	203.78	202.88	203.11	203.05	203.23	203.79	203.64	203.87	203.16	202.76	203.74	203.21	203.07	203.56	202.85	203.32	203.2	202.6	203.8	202.02	202.87	203.32	203.78	203.98	202.23	204.26	202.44	202.95	203.06	203.88	203.92	203.86	202.68
210.05	209.57	209.93	210.08	209	209.74	209.03	210.72	209.41	208.84	209.02	209.13	209.66	209.21	208.23	209.43	209.56	208.19	209.58	209.27	209.97	208.95	208.93	208.44	208.12	209.03	209.48	209.62	210.03	209.67	209.53	208.54	208.69	209.58	208.75	209.66	208.5	210.3	209.69	209.28	209.95	209.89	209.81	209.08	209.93	208.52	209.51	208.35	209.54	209.8
208.35	208.81	207.85	207.64	208.38	207.93	207.97	209.05	209.26	208.51	207.75	208.98	208.56	209.54	208.55	208.95	208.97	207.76	208.31	208.13	208.53	209.16	208.25	208.66	210.33	208.07	208.48	207.28	208.2	207.9	208.21	208.7	210.01	208.57	207.91	208.85	208.52	207.59	208.92	209.66	208.26	207.91	208.67	209.06	209.23	208.02	208.17	209.64	209.32	208.81
202.42	203.06	201.82	202.59	202.07	202.24	202.57	203.25	202.75	201.51	203.25	202.78	203.52	202.87	202.2	202.54	203.16	202.79	203.13	201.3	201.65	203.08	203.03	202.4	202.47	202.86	202.77	202.4	203.26	203.8	203.3	202.41	202.99	203	202.4	202.59	202.69	202.98	204.27	202.79	202.15	203.16	202.51	203.11	203.64	202.17	202.74	202.38	203.44	203.53
204.78	205.46	205.36	205.51	205.84	206.34	205.55	205.52	205.54	204.5	205.53	205.01	205.74	205.01	206.02	206.5	207.33	205.1	206.04	205.67	206.8	206.16	206.66	206.02	205.87	205.64	206.32	205.53	204.8	205.98	205.5	205.89	206.2	206.28	204.98	206.55	205.8	206.04	204.97	205.18	205.45	204.3	206.51	204.83	204.99	205.44	205.91	205.62	206.71	205.5
210.07	210.19	209.32	209.08	210.21	209.42	211.07	209.08	208.61	208.78	209.78	210.81	209.15	209.83	208.99	209.33	209.14	209.02	209.01	209.06	210.38	211.17	209	209.33	209.5	208.47	208.82	208.9	210.2	211.13	209.24	210.25	209.41	209.91	209.64	208.06	209.95	209.4	209.14	209.9	208.83	209.53	209.74	209.79	209.58	209.02	209.59	209.8	208.99	209.57
205.47	206.31	205.48	207.24	206.31	207.68	205.63	207.43	206.6	206.31	206.72	206.23	206.28	207.06	206.43	206.72	206.82	206.42	207.24	207.52	206.47	206.19	206.1	207.24	206.36	205.94	206.21	207.43	207.8	206.68	207.24	206.37	206.66	205.43	206.38	205.69	205.3	207.83	206.24	207.22	206.85	206.58	206.6	206.36	206.14	206.21	206.13	205.54	206.64	205.72
209	209.88	208.98	208.75	209.63	209.91	208.97	209.47	209.68	208.8	209.32	209.04	209.56	210.8	209.26	208.94	209.63	208.73	209.17	209.25	209.67	208.83	210.32	208.85	209.63	209.21	209.7	209.52	210.12	209.87	208.68	209.33	209.32	208.63	209.47	209.2	210.08	209.25	208.47	210.02	209.1	209.09	209.56	209.11	208.46	209.69	210.32	209.65	209.41	210.13
216.58	217.14	215.55	217.66	218.03	216.83	217.99	218.02	216.55	216.98	216.91	216.02	216.35	217.7	215.43	217.57	217.07	217.29	217.31	216.98	216.9	216.57	216.74	217.15	216.55	216.45	217.7	216.92	216.97	216.92	216.64	217.73	215.58	217.3	216.7	217.98	217.29	216.48	216.09	216.56	216.89	216.72	216.36	217.58	215.61	217.65	216.95	216.88	217.18	217.13
208.85	208.97	208.91	208.72	208.37	207.72	207.9	209.07	207.61	208.61	208.93	208.11	208.93	208.12	208.55	209.06	209.11	209.6	207.97	207.81	208.62	208.66	207.71	209.26	209.13	210.08	208.48	208.7	207.38	207.9	208.34	208.7	209.45	208.33	207.61	208.17	209.1	207.87	209.42	208.6	208.88	208.03	208.59	209.05	209.16	209.75	209.3	209.23	209.12	207.92
204.02	202.93	203.11	203.46	203.02	203.25	202.83	202.95	202.63	204.35	203.91	203.19	204.6	202.88	203.61	204.14	204.49	203.53	203.42	203.54	203.39	203.08	202.86	203.61	204.35	203.35	203.02	203.42	202.34	203.72	203.77	202.52	204.02	203.41	202.54	203.01	203.82	204.21	203.63	203.36	203.98	203.11	203.36	203.75	204.35	204.08	203.36	203.51	203.57	203.19
210.56	209.41	207.92	209.12	209.19	209.98	209.96	210.19	209.21	208.93	209.92	208.72	209.24	210.22	208.85	209.52	209.59	209.87	209.51	210.49	209.86	209.15	209.9	209.07	209.8	210.35	209.56	209.01	208.98	209.41	210.36	209.21	209.53	209.81	210.69	209.82	207.82	210.02	209.8	210.07	209.1	210.7	209.38	209.41	208.89	211.3	208.37	208.12	210.6	208.35
211.46	211.23	212.75	211.67	212.14	211.16	209.89	211.22	211.93	211.57	211.92	211.76	212.93	209.76	211.44	212.12	210.54	212.85	211.38	212.15	211.87	212.13	211.75	212.22	212.54	211.79	211.11	210.46	212.33	211.01	212.12	212.53	211.85	212.37	211.68	212.09	211.48	211.64	211.97	209.9	211.52	210.7	210.58	211.85	211.44	212.93	211.38	211.84	212.42	213.28
209.17	208.79	208.41	209.09	209.17	209.48	208.46	207.96	207.64	207.1	209.41	208.62	208.24	207.68	207.69	208.64	209.5	208.82	208.55	208	208.8	207.71	209.62	207.07	209.06	207.76	208.35	208.85	209.45	208.87	207.66	207.9	208.37	208.13	207.49	209.29	210.11	207.85	208.79	208.3	208.02	208.07	209.31	207.18	206.82	208.53	208.59	209.48	207.22	208.09
212.87	211.59	211.94	212.86	211.88	212.24	212.88	212.2	212.54	211.52	211.27	211.83	212.99	210.81	211.91	211.7	211.95	212.12	212	211.88	211.97	211.63	211.32	211.61	212.48	212.56	212.8	211.31	211.85	212.39	212.12	211.62	211.57	211.8	211.07	212.51	212.43	211.69	210.98	212.25	211.07	211	211.35	211.44	211.04	212.41	212.03	211.2	212.06	212
208.59	209.45	207.05	207.5	208.68	208.83	208.78	208.32	208.45	208.13	207.84	208.83	209.5	208.1	208.68	209.1	209.36	209.83	208.11	208.57	208.44	208.02	208.41	208.72	209.34	208.52	206.71	208.53	208.75	209.36	208.76	209.01	208.59	209.55	208.43	209	207.52	209.31	209.83	207.9	209.06	208.07	209.65	209.84	208.57	208.45	208.97	208.43	208.91	208.05
212.98	212.82	213.42	212.56	213.57	213.12	212.98	212.31	214	212.27	212.3	212.74	214.03	212.83	213.67	214.01	212.7	212.85	212.54	212.87	212.41	212.76	213.44	213.39	213.14	213.58	212.36	214.33	212.65	213.27	212.2	212.19	213.64	213.2	213.07	212.25	213.58	213.92	213.12	213.34	212.86	212.79	213.69	212.76	212.05	212.72	212.38	212.65	212.98	212.53
205.29	205.7	203.67	203.55	204.89	204.48	203.07	205.29	205.85	204.69	204.68	205.57	205.08	204.86	205.01	204.93	204.94	204.22	204.21	205.31	203.45	205.78	205.37	205.59	205.87	203.95	205.4	204.97	205.86	205.24	204.71	204.76	203.81	203.92	205.25	204.87	205.02	204.54	203.99	204.98	204.91	204.54	205.46	203.58	205.09	204.52	203.86	204.41	205.3	205.01
207.2	207.13	207.8	208	207.63	208.15	207.31	207.22	207.16	207.32	208.86	206.94	207.38	208.3	208.1	206.6	206.89	207.97	206.61	208.8	207.28	207.11	207.58	207.69	207.24	208.09	206.44	207.05	207.05	207.89	207.91	207.1	207.44	207.52	208.06	207.46	206.53	206.83	208.18	207.51	207.25	207.08	207.2	207.5	208.09	207.35	207.7	207.65	207.04	207.1
211.05	210.65	211.61	212.26	212.37	211.78	212.02	212.32	210.98	211.5	211.73	211.71	211.15	211.52	211.16	211.36	210.93	210.96	212.24	211.87	210.67	211.23	210.3	211	211.41	210.84	210.65	210.64	213.27	212.45	211.12	211.3	211.9	212.8	211.53	212.46	211.97	212.15	211.38	212.02	212.25	210.72	212.01	212.94	212.05	211.1	211.43	212.12	212.5	212.21
194.91	194.69	194.03	193.75	195.08	194.07	194.78	193.65	194.5	193.76	193.25	194.34	194.59	193.81	194.3	194.16	194.52	194.71	193.78	194.99	193.63	193.37	193.4	193.49	195.42	193.47	194.13	194.33	194.41	194.11	194.46	193.79	194.27	194.42	194.88	194.33	193.99	194.75	194.33	193.44	194.38	194.31	194.35	193.94	194.47	193.38	194.33	193.88	194.12	194.51
208.45	209.5	210.11	208.42	209.46	209	209.25	209.04	210.67	209.67	209.11	210.34	210.01	208.81	209.48	209.61	210.77	209.68	209.29	210.88	210.12	208.78	208.05	208.41	209.01	210.25	209.54	209.93	209.9	209.5	210.58	208.45	210.13	210.35	209.84	209.46	209.37	209.65	208.98	209.9	209.4	209.62	208.94	208.97	209.52	209.09	210.25	210.12	209.34	210.17
206.06	206.62	207.13	206.86	205.4	207.21	206.45	205.9	207.07	206.61	205.74	206.37	205.61	207.23	206.22	205.31	206.22	206.12	206.04	207.12	206.7	206.96	207.19	206.42	206.47	206.84	206.62	205.57	206.87	207.15	207.23	206.37	206.3	205.79	206.15	205.64	206.88	208.05	206.12	206.02	206.96	206.35	207	205.97	207.43	205.97	207.02	205.86	207.33	205.56
203.64	202.89	203.41	203.58	203.72	203.9	201.61	202.39	203.62	203.91	204.23	202.66	203.25	204.59	204.27	203.73	202.02	204.12	202.92	203.06	203.45	202.89	203.29	203.4	202.72	202.83	203.14	203.95	202.42	203.78	204.15	202.8	203.42	203.55	202.84	203.62	203.64	203.09	203	202.22	203.53	202.69	203.37	201.9	202.57	202.52	203.32	202.47	204.13	203.28
205.71	204.16	204.51	203.61	204.23	203.42	205.18	204.81	203.56	203.76	205.38	204.95	205.96	205.85	204.41	205.65	205.05	204.41	204.18	203.9	204.53	205.71	205.19	204.73	203.42	203.5	204.89	203.63	204.86	204.38	205.42	205.31	204.64	204.41	204.85	204.88	204.46	205.4	204.3	204.76	205.35	204.18	203.72	204.27	204.02	205.04	205.16	204.74	204.71	204.5
203.39	203.5	203.04	203.5	203.89	204.42	203.38	202.81	203.37	203.46	203.75	203.4	204.9	203.77	202.4	203.72	202.92	202.69	202.68	203.1	203.04	202.11	202.86	202.98	204.82	203.78	203.63	202.26	203.75	202.77	202.51	203.65	204.22	203.43	203.99	203.06	202.42	203.61	203.14	203.35	203.96	202.45	202.37	203.18	203.58	203.59	202.51	203.75	204.6	204.63
205.22	205.45	205.43	204.55	205.6	203.76	203.74	206.02	205.72	204.99	205.24	204.88	205.93	204.38	203.81	205.48	204.84	204.88	204.05	204.13	204.19	204.8	204.96	204.6	204.63	204.62	204.83	204.46	204.37	204.39	205.73	204.19	205.89	203.66	203.63	205.41	204.9	204.98	204.73	203.5	204.49	204.24	204.62	205.27	205.9	203.98	204.6	204.77	205.67	204.44
198.66	198.8	198.42	200.1	198.47	198.84	198.12	199.06	198.79	198.54	198.14	197.59	199.16	199.2	197.99	198.89	198.45	198.46	199.52	197.68	197.59	198.6	198.84	199.59	198.21	198.9	198.83	198.59	199.68	199.09	199.29	198.01	197.79	198.44	198.6	198.59	198.12	197.52	198.59	199.13	199.52	199.71	198.88	199.35	198.04	197.94	198.18	198.42	198.08	199.85
208.34	210.23	208.11	208.21	209.18	208.36	208.3	209.19	207.86	207.86	207.04	208.83	208.6	208.21	208.41	209.3	208.09	209.69	208.88	209.54	208.15	207.78	209.43	208.15	208.78	208.61	209.31	207.81	207.78	208.47	209.25	208.52	208.99	208.51	207.82	208.55	207.89	208	208.56	207.78	208.47	208.21	208.93	208.48	208.75	209.61	209.76	209.52	207.86	208.57
208.02	207.69	207.9	207.97	209.89	209.4	207.51	209.48	208.27	207.64	209.58	207.23	208.64	209.3	208.03	209.21	208.86	207.43	208.11	209.07	206.87	209.63	209.76	208.61	208.56	208.5	207.86	208.31	208.86	209.31	208.19	208.3	208.64	208.1	207.87	207.11	207.9	209.12	209.63	207.91	207.95	207.69	208.49	209.62	208.18	208.49	208.73	208.16	207.71	207.96
200.7	201	201.32	199.27	200.97	200.7	201.16	200.55	199.82	201.54	198.98	200.38	201.2	200.65	199.6	199.93	201.8	201.52	200.11	200.5	200.24	200.94	201.18	201.11	200.39	200.45	199.81	200.02	199.32	199.66	199.67	200.14	201.25	201.2	200.52	200.14	200.83	199.81	201.61	199.61	200.8	200.75	200.6	199.92	199.71	199.54	201.22	199.81	200.65	200.96
210.65	209.64	209.9	209.11	209.08	210.03	210.3	209.47	209.37	210.47	210.99	209.35	209.59	208.81	209.32	208.66	210.22	209.02	210.08	209.85	209.75	210.22	208.8	210.77	209.52	209.6	209.26	208.72	209.14	208.95	208.76	208.82	208.03	209.69	209.04	209.67	209.48	210.09	209.47	209.06	210.17	210.15	210.54	210.43	208.74	208.87	209.87	209.33	210.08	209.95
217.5	217.5	218.12	217.75	216.78	217.9	218.35	217.91	217.66	217.87	218.19	217.62	216.19	217.52	218.56	217.54	217.58	218.11	217.91	218.46	218.16	217.22	217.89	216.98	218.12	218.19	218.63	218.63	217.63	218.08	217.6	217.39	217.59	217.79	218.15	217.01	218.07	218.03	217.14	216.49	217.99	216.98	217.19	217.54	218.95	217.54	217.22	218.17	217.52	217.32
207.5	206.41	206.71	208.54	208.43	208.72	207.87	207.31	207.93	207.57	206.93	207.18	207.79	207.2	208.33	208.45	208.09	207.26	207.22	207.98	207.2	207.92	207.27	208.09	208.97	207.42	208.53	208.33	207.07	207.52	207.12	206.03	207.29	207.56	208.11	208.16	208.22	207.99	208.34	207.13	207.44	207.22	207.39	207.65	208.4	207.69	208.03	207.92	206.68	206.99
197.7	199.47	198.85	198.77	199.02	198.57	199.45	197.59	197.37	198.04	199.47	198.81	198.34	198.22	199.37	198.74	198.58	200.05	199.05	199.09	198	199.94	197.76	198.32	198.57	196.92	198.56	199.01	197.95	197.61	199.2	199.05	197.57	199.16	198.41	198	198.59	198.86	198.71	198.2	199.35	197.68	198.85	199.18	198.27	198.91	198.71	198.28	198.58	198.59
203.85	203.16	202.01	203.57	203.23	202.65	202.71	202.48	203.52	202.75	202.68	202.72	203.38	203.81	204.68	202.42	203.22	203.61	202.25	203.47	202.99	204.64	204.26	204.36	203.61	202.59	203.9	203.21	203.17	203.4	202.64	203.4	204.13	202.45	203.27	203.72	202.7	202.17	202.28	203.05	202.45	203.82	203.24	204.12	204.16	202.78	203.24	203.31	201.62	202.7
203.52	203.83	203.82	202.99	203.88	203.57	203.34	204.03	204.05	202.39	204.23	203.75	203.96	203.56	203.36	203.62	203.37	203.45	203.07	204.17	203.86	203.17	203.55	204.1	204.14	202.6	203.7	202.14	203.54	204.46	203.2	203.2	202.09	203.68	203.21	204.68	203.48	203.54	203.82	202.51	203.47	204.35	202.36	203.47	204.21	202.97	203.29	203.22	202.54	203.84
200.27	200.69	199.42	199.84	199.42	200.11	199.57	199.72	199.9	199.99	198.07	198.48	199.76	199	199.56	199.51	199.34	199.56	199.4	197.98	198.36	200.24	199.88	199.55	199.12	199.51	199.31	200.84	199.41	200.7	199.96	199.72	200.08	199.16	200.5	199.54	199.69	199.65	199.14	199.29	198.98	198.88	200.37	198.26	198.18	200.59	199.38	200.21	200	198.03
212.12	213.3	212.18	214.08	212.83	214.31	213.34	214.18	212.81	213.39	213.38	212.72	213.22	213.29	212.43	212.16	213.22	212.19	212.52	213.45	212.49	212.61	213.21	213.67	212.66	212.12	212.28	212.04	212.34	212.81	213.1	212.58	212.33	213.72	213.4	213.28	213.45	213.18	212.15	212.66	213.14	211.5	213.3	213.21	212.24	212.43	213.46	212.12	212.47	213.79
210.22	211.75	212.22	211.81	210.71	211.89	211.85	211.07	212.53	212.4	211.82	213.24	211.91	210.81	210.88	211.42	211.5	212.17	212.77	210.71	212.81	210.48	210.45	211.1	211.13	212.5	211.64	211.81	212.89	211.79	212.65	211.24	211.54	212.34	211.46	212.24	212.28	211.19	211.49	211.69	211.73	210.76	211.31	210.68	210.2	212.13	210.57	211.71	211.31	211.82
209.26	209.09	209.09	208.92	209.85	209.01	208.75	209.34	208.25	209.43	209.91	210.23	208.91	209.94	210.82	210.08	209.08	209.25	209.45	210.03	210.63	209.83	209.82	210.46	210.4	209.15	210.28	209.52	209.95	208.76	211.01	208.65	209.42	210.05	209.15	209.33	209.06	209.89	209.56	209.27	210.55	208.93	209.73	208.97	209.26	209.22	210.05	209.19	210.45	210.5
208.52	206.57	208.24	207.83	207.45	206.98	208.1	207.56	208.16	208.36	207.09	207.69	208	206.68	206.9	206.98	208.33	207.72	208.13	208.23	207.71	207.27	207.19	207.03	206.9	207.45	207.23	208.2	208.51	207.72	206.98	207.07	207.59	208.66	207.59	207.78	207.67	208.05	207.87	208.29	208.9	208.26	208.43	208.22	207.58	207.7	207.37	207.55	208.35	206.66
207.42	208.69	207.7	208.37	208.23	206.6	208.93	207.78	207.37	208.7	209.45	207.9	206.78	208.64	206.86	208.16	207.66	206.89	209.19	207.89	207.37	207.46	207.98	208.18	207.55	207.69	207.14	207.27	208.29	207.98	207.77	207.2	207.92	207.9	207.1	207.94	208.12	207.75	207.26	207.22	207.57	207.81	209.25	207.42	208.03	208.86	207.11	208.1	207.13	206.59
218.14	217.94	217.4	219.47	218.79	217.24	218.56	218.11	217.9	219	217.48	218.7	218.04	217.01	217.27	217.64	218.11	216.94	217.97	218.76	218.21	217.56	217.62	218.1	217.33	218.54	217.67	218.58	217.58	218.26	218.18	216.36	218.65	217.82	217.56	218.47	217.67	217.04	218.93	217.32	217.81	217.76	216.6	217.59	219.12	216.93	217.81	217.12	217	218.05
208.79	208.02	209.19	208.58	207.91	207.77	209.33	208.65	209.6	208.49	207.67	208.95	209.72	209.03	207.98	208.77	208.69	208.64	208.92	208.54	207.9	209.57	208.76	210	208.59	208.87	208.62	208.95	208.58	208.76	209.28	208.35	207.83	209.28	208.35	208.03	208.08	208.61	209.36	207.5	208.45	209.29	209.1	207.73	208.75	208.76	209.57	209.03	208.01	209.09
217	216.85	217.45	217.83	216.02	217.33	217.1	216.8	216.23	217.35	216.31	217.01	217.57	216.14	216.73	217.02	216.4	217.14	217.87	218.12	217.19	216.32	217.32	217.22	216.03	217.58	216.84	217.14	217.05	216.88	216.72	216.29	216.54	217.63	217.02	217.55	216.89	216.78	216.79	217.13	215.64	216.25	216.26	217.25	215.95	216.93	216.15	216.89	216.91	217.86
210.69	210.63	212.36	211.1	212.19	211.72	212.29	212.2	211.22	211.94	211.28	212.15	212.53	211.48	211.27	211.86	211.49	212.53	212.22	211.46	210.98	212.49	212.64	210.25	212.15	211.89	211.06	211.29	210.87	210.9	211.57	210.74	211.28	210.97	210.9	212.6	211.76	212.02	211.09	211.04	211.58	212.01	211.91	212.11	211.61	212.37	211.88	210.37	212.6	211.59
207.37	208.04	208.21	208.56	208	209.49	207.82	208.04	208.31	209.28	206.97	209.09	206.71	208.18	208.75	209.36	207.93	208.78	208.62	208.25	209.64	208.62	209.01	208.19	208.9	208.31	208.96	206.97	208.36	208.26	209.53	207.46	207.79	208.1	207.7	207.65	208.78	207.9	208.86	207.53	207.25	208.04	208.51	209.19	209.52	208.18	207.72	207.34	209.7	208.27
209.73	209.84	209.19	208.71	208.46	207.68	209.67	207.57	208.05	209.16	208.04	209.06	208.81	209.6	208.72	208.83	209.01	208.63	209.32	208.46	209.43	208.9	208.85	209.25	208.68	208.34	209.02	208.78	208.56	208.54	208.51	208.13	208.6	208.78	207.96	209.7	208.81	208.94	207.91	208.61	208.36	209.4	207.98	209.38	208.91	209.69	209.32	208.94	209.37	209.1
212.46	213.24	213.26	213.06	213.93	212.23	212.63	212.86	212.85	212.74	212.22	214.14	212.15	214.32	212.69	212.89	212.32	213.24	213.06	213.99	212.79	212.92	212.15	212.68	212.88	213.36	214.86	213.57	212.7	213.75	211.96	213.45	212.8	212.4	213.41	213.42	212.93	212.68	212.64	213.23	214.58	213.1	212.52	212.73	211.99	213.59	212.88	213.13	213.01	212.8
207.87	208.55	207.68	207.09	208.53	207.47	208.25	208.16	207.8	207.99	207.15	207.37	208.7	206.94	208.02	207.07	208.28	207.24	208.3	208.08	208.28	208.86	207.64	208.2	206.95	207.04	208.75	207.4	207.55	207.13	207.2	208.82	207.96	207.49	208.41	207.54	207.74	208.02	206.35	207.84	207.92	207.22	207.62	207.77	207.71	207.7	208.47	207.36	207.81	207.59
201.86	200.97	201.9	200.67	201.18	201.1	199.67	200.93	200.78	201.26	201.63	201.82	201.32	200.93	201.15	200.46	200.87	201.7	201.11	201.56	200.78	202.25	200.71	201.96	200.94	202.05	201.39	202.05	201.01	201.06	201.22	200.89	201.53	200.49	200.98	202.05	201.85	200.98	200.37	202.15	199.92	201.76	201.19	201.84	202.5	201.85	202.18	200.72	200.73	201.22
203.84	203.71	205.06	204.53	202.99	204.02	203.3	203.85	204.1	202.48	203.89	204.02	204.05	204.11	203.15	204.37	202.83	203.77	203.48	204.13	203.92	204.46	203.87	203.9	204.23	204.86	203.34	203.91	202.96	203.43	205.29	203.32	203.43	204.27	202.92	204.31	204.03	204.94	204.53	204.51	203.93	203.56	204.86	203.17	205.74	203.79	203.63	203.47	203.23	203.57
199.33	199.74	199.35	199.82	200.41	198.95	199.36	198.56	199.31	199.08	199.3	199.69	198.7	198.64	199.58	199.92	198.43	199.59	199.4	199.75	199.06	198.91	199.88	198.58	199.76	199.69	199.86	199.59	199.6	199.43	199.13	200.15	199.44	199.71	199.35	199.09	199.76	198.47	199.27	198.88	198.96	200.09	200.03	199.94	197.93	199.73	200.4	199.92	199.48	199.86
194.58	195.13	194.63	192.96	194.82	194.67	194.75	194.05	193.19	194.16	194.77	194.58	194.26	194.5	193.92	195.37	194.8	194.17	194	194.55	194.68	195.58	194.62	194.8	192.82	195.81	194.05	193.62	193.63	195.82	193.95	193.95	194.54	193.96	193.86	192.86	194.49	194.13	195.03	193.67	194.25	194.84	193.18	193.37	194.73	194.23	194.05	193.21	194.3	194.61
208.79	209.22	209.01	208.14	208.05	207.82	206.93	207.74	208.52	206.77	206.88	208.18	208.6	207.06	208.42	207.37	208.09	208.25	207.79	208.17	207.1	206.74	207.11	207.86	208.15	207.43	208.38	208.04	207.06	206.97	207.95	208.43	207.82	207.89	208.15	208.19	207.01	207.29	207.51	207.97	208.13	208.33	207.98	207.5	207.47	208.21	208.3	208.46	207.51	206.75
217.65	218.11	217.35	217.75	218.27	216.36	217.35	218.59	217.35	218.26	216.36	216.83	217.01	217.93	216.4	217.57	217.45	218.25	217.57	217.31	217.49	218.23	217.76	217.83	217.92	217.84	217.4	218.05	218.06	217.92	218.75	219	218.24	217.95	216.77	216.8	217.2	217.92	217.18	217.67	218.03	217.18	216.64	218.21	217.49	218.38	216.9	217.73	217.43	216.03
205.36	203.87	205.2	204.52	205.75	203.78	204.79	204.89	204.75	203.27	205.26	204.41	205.1	205.13	205.94	204.29	204.49	204.5	204.63	204.07	204.66	205.21	204.04	203.81	205.23	204.88	205.42	205.28	204.7	204.29	205.74	203.65	204.72	205.81	204.32	203.91	204.55	204.95	204.76	205.18	204.35	203.75	203.59	204.15	203.99	204.11	204.09	205.06	203.69	205.21
203.13	203.43	202.5	203.64	203.32	204.02	202.94	203.5	203.54	202.58	201.81	203.7	203.46	204.15	204.24	202.83	203.5	204.25	203.06	202.83	203.15	202.27	202.8	202.61	202.38	202.47	204.57	202.41	203.78	202.96	203.8	202.77	202.42	203.16	203.8	203.52	203.48	203.41	203.33	203.39	204.11	202.35	204.17	203.51	203.04	203.3	202.36	203.58	203.62	203.36
208.61	208.46	208.31	208.59	208.88	208.97	208.43	208.76	208.45	208.53	208.14	209.19	209.08	209.07	207.65	207.27	207.73	208.8	207.43	209.49	209.22	208.98	209.02	208.01	208.92	208.68	207.6	207.89	208.08	209.71	208.9	209.04	209.22	208.74	208.36	209.15	207.13	209.26	208.72	209.42	208.97	208.58	208.45	207.48	209.37	207.39	209.02	207.77	208.37	208.94
201.05	200.11	200.69	199.38	200.25	200.36	200.11	200.35	199.44	200.09	200.63	199.84	200.67	200.16	200.54	200.51	199.79	201.88	200.95	200.96	200.67	200.13	199.61	201.2	200.24	200.28	199.39	199.66	199.82	200.06	199.87	200.13	199.78	200.56	200.13	201.13	200.01	200.18	200.87	201.47	200.16	201.17	198.97	198.53	199.34	200.13	200.4	200.15	200.75	200.52
203.7	202.4	204.7	204.45	203.32	204.08	204.08	202.74	203.72	204.26	203.34	203.63	204.75	204.19	203.8	203.09	203.77	202.91	205.35	203.5	203.63	204.17	202.65	204.04	205.03	204.6	203.62	203.9	203.99	203.68	204.24	203.66	204.85	203.42	204.1	203.64	204.3	203.67	203.77	204.09	204.85	202.91	204.05	203.7	203.62	204.64	204.32	202.9	205.29	204.74
216.98	215.82	216.29	216.33	217.27	217.58	217.4	216.42	217.34	216.61	216.69	218.3	216.93	216.71	216.7	216.57	216.8	216.76	217.24	216.78	216.28	216.41	216.63	216.16	216.89	218.08	216.55	217.51	217.3	216.29	217.41	216.92	216.32	217.26	216.37	216.23	216.52	216.69	218.19	218.7	216.25	217.74	218.23	218.1	217.01	216.18	216.49	216.51	217.1	215.74
208.79	209.23	209.55	208.12	208.35	207.55	209.09	209.06	208.2	207.82	209.22	207.29	209.68	208.21	208.17	209.45	208.62	208.66	208.05	208.57	208.43	209.81	208.65	208.03	207.68	208.23	208.1	209.22	208.19	208.57	207.78	208.62	208.86	208.67	208.14	208.05	209.55	208.11	208.21	209.55	209.5	207.52	208.69	208.27	208.74	208.71	208.69	208.3	208.68	208.01
199.72	199.05	199.97	199.63	198.89	200.23	199.38	200.21	198.62	199.78	199.84	200.24	198.7	199.88	199.43	199.05	199.89	199.64	200.16	198.3	199.6	199.51	199.29	199.38	198.82	199.97	199.57	199.13	198.96	199.23	199.84	200.19	198.62	198.4	199.01	199.55	198.87	199.79	199.1	200.15	199.73	198.91	198.18	200.6	199.54	198.57	199.55	199.88	200.39	198.44
195.14	195.28	195.04	194.21	196.04	194.55	194.94	194.9	195.1	194.93	195.57	197.11	195.55	195.64	194.47	196.43	195.79	194.34	195.76	195.17	193.79	196.1	195.87	195.34	195.39	194.35	195.57	195.18	194.85	194.83	194.97	195.95	194.76	194.11	194.37	196.74	196.08	195.18	194.62	195.44	194.97	195.36	195.33	195.53	195.31	195.4	196.04	196.22	194.59	195.45
205.48	205.74	206.59	206.27	206.02	206.21	206.49	206.93	206.72	206.02	207.14	204.69	206.92	207.63	205.2	205.59	205.39	207.19	205.54	205.94	206.1	206.9	206.08	206.44	204.88	205.98	206.28	206.71	206.58	206.85	206.55	205.98	207.03	205.57	206.88	206.87	205.96	206.26	206.07	207.03	206.05	207.15	206.69	207.16	206.18	206.46	206.84	205.77	206.04	206.31
204.41	203.75	203.96	206.07	204.85	204.04	206.32	204.49	204.76	205.11	204.93	204.39	205.09	203.56	205.85	204.3	203.17	206.2	205.16	205.56	203.67	205.21	205.97	204.1	206.8	204.98	206.35	204.64	204.46	204.82	204.64	204.69	205.5	204.28	205.22	204.56	204.72	205.78	205.39	203.7	206.14	204.94	204.97	205.23	204.82	205.14	205.58	204.58	204.09	205.46
203.86	204.76	204.73	202.16	203.1	204.61	204.13	203.32	204.02	204.01	204.11	201.95	204.4	204.35	203.51	203.8	203.91	202.85	204.04	203.79	204.53	203.88	204.72	204.64	204.48	202.76	203.6	204.1	203.27	203.4	204.44	202.94	203.04	203.21	203.74	203.26	203.49	202.86	203.74	204.06	204.08	203.06	204.06	203.57	203.16	203.05	203.71	204.56	203.74	202.96
211.84	214.04	213.99	213.48	212.74	213.98	213.45	213.54	211.57	212.91	213.55	212.23	213.18	212.54	212.6	213.27	212.95	213.46	214.25	213	213.51	213.04	213.15	213.92	212.73	212.84	213.91	212.39	213.03	212.36	213.06	212.32	212.79	213.81	212.79	213.63	213.15	213.02	212.57	212.8	213.46	212.48	212.24	213.15	212.36	212.18	213.46	212.11	212.07	214.08
211	209.31	210.02	209.15	209.77	209.4	208.3	209.91	209.6	208.99	209.04	209.71	210.11	209.19	209.38	209.6	209.33	208.73	210.18	209.86	209.25	209.61	209.94	208.38	209.86	210.22	210.25	210.72	208.5	208.98	209.84	209.74	209.15	209.39	209.07	209.23	209.32	209.13	208.4	210.98	208.91	208.87	209.97	209.66	209.42	208.89	209.87	209.11	211.11	209.56
203.55	203.32	203.1	202.99	202.7	202.46	202.19	202.14	200.86	202.67	202.14	201.95	202.62	202.38	201.92	201.59	201.51	202.12	202.47	202.14	202.19	201.52	202.25	202.61	202.06	202.64	201.48	202.76	202.22	202.08	201.52	201.76	203.02	204.01	202.23	202.8	202.21	202.23	202.73	203.49	203.47	203.06	201.85	202.32	203.17	202.04	202.71	202.4	202.17	201.74
212.06	211.04	211.96	213.17	210.87	211.69	211.48	211.97	211.36	211.72	210.67	210.4	212.76	212.79	211.72	212.06	212.5	210.44	211.9	212.32	212.18	212.19	211.15	210.77	212.34	210.97	212.7	211.53	211.92	211.06	211.83	211.56	212.58	211.85	211.94	211.31	211.82	211.51	211.66	212.39	212.19	211.61	212.07	212	211.98	211.65	211.91	212.29	209.89	211.17
207.81	207.48	207.42	208.48	208.31	208.8	207.35	207.5	207.32	207.28	206.46	207.52	207.57	207.16	207.63	208.59	207.04	208.84	207.67	207.52	208.02	207.85	207.4	207.65	206.92	208.47	207.21	207.58	206.99	207.3	207.7	206.96	206.82	208.8	207.5	209.25	207.56	206.84	208.2	207.8	207.98	207.5	207.3	207.77	208.46	208.02	207.71	208.49	207.89	207.31
209.25	208.79	210.06	209.79	209.12	210.9	209.47	210.65	209.25	210.8	209.94	209.35	209.19	209.57	210.02	210.04	209.94	209.12	209.5	209.92	210.08	209.12	209.79	208.82	209.33	209.97	209.71	210.05	208.88	208.14	210.61	210.64	209.57	208.96	210.22	209.46	210.07	208.44	209.73	210.17	209.15	208.85	208.03	209.95	209.58	210.03	209.3	209.95	210.4	209.46
207.91	207.7	206.88	207.58	208.37	207.96	208.28	207.25	208.76	207.73	207.7	207.58	207.54	207.55	208.39	208.14	208.18	208.27	207.96	208.17	208.57	209.3	208.26	206.61	208.11	207.02	207.48	207.87	209.34	207.02	208.27	207.53	207.49	207.17	207.53	207.71	207.48	207.38	208.22	208.09	207.87	208.24	207.47	207.02	209.18	208.54	207.77	207.77	206.99	208.42
211.99	212.33	210.97	210.8	211.69	211.49	211.3	212.56	212.17	212.04	212.82	212.09	210.49	211.55	212.09	211.48	211.9	212.04	211.28	211.8	212.04	210.07	212.34	211.14	212.62	212.13	210.89	211.04	211.83	212.6	211.55	211.96	212.88	212.56	211.47	211.59	211.65	211.42	211.95	211.57	211.62	211.81	211.88	211.88	211.74	212.12	212.18	211.6	211.67	211.64
212.16	212.65	213.67	211.76	212.92	211.95	212.39	211.92	212.11	213.65	211.76	212.64	211.77	212.46	213.21	212.18	211.56	211.8	213.55	211.62	212.38	213.08	212.77	212.1	212.25	211.88	212.64	212.72	211.46	212.52	212.54	212.46	211.49	212.32	213.01	212.24	210.35	212.54	211.91	212.24	211.94	211.58	212.53	212.13	212.99	211.52	213.67	212.09	213.44	212.26
208	208.27	208.86	207.53	207.6	207.67	207.2	206.24	208.81	207.15	207.65	206.77	206.61	207.74	207.16	207.71	208.27	207.9	208.17	208.28	206.38	207.49	207.62	207.57	207.32	206.65	208.21	207.8	208.23	207.31	208.08	207.79	207.09	207.43	208.54	207.53	207.95	208.17	207.4	207.91	206.79	207.88	207.25	207.78	208.62	207.17	207.2	208.3	207.71	207.8
199.38	199.84	198.63	199	199.18	199.03	200.01	199.51	199.78	198.84	199.12	200.05	200.34	199.39	200.11	199.51	198.75	199.96	199.69	199.53	199.54	199.4	199.49	199.9	198.85	199.55	201.49	199.39	199.08	199.04	199.63	198.69	199.29	199.28	199.48	198.71	199.1	200.73	199.11	200.15	199.82	200.12	199.79	198.88	199.73	199.3	199.48	199.65	199.1	199.26
199.83	199.13	201.64	200.88	199.79	200.21	200.87	200.75	200.94	199.37	200.17	200.04	200.5	200.86	200.67	200.32	200.69	200.59	199.98	200.72	200.08	200.41	200.71	200.35	200.38	200.26	200.6	199.8	200.56	200.24	200.4	200.59	200.31	199.82	200.86	200.28	200.92	200.31	201.22	200.67	199	199.39	199.82	200.49	200.55	199.96	201.21	200.42	201.15	200.59
195.2	194.85	195.73	195.67	194.63	195.78	195.25	195.23	195.58	194.98	194.18	194.95	194.68	194.76	195.15	193.57	195.5	195.41	194.48	194.78	194.05	196.36	194.84	195.95	194.74	194.92	194.81	195.36	195.63	195.39	195.09	194.18	195.91	197.01	194.43	195.29	194.78	194.96	195.36	195.21	195.06	195.56	195.23	194.27	193.54	195.12	193.4	195.68	194.83	194.45
207.34	207.98	208.34	206.91	208.4	208.6	207.19	207.05	208.24	207.17	208.32	208.65	207.56	208.3	207.56	206.91	207.38	207.87	206.67	206.91	207.83	207.6	207.73	207.46	206.97	208.66	207.57	207.32	207.6	207.82	208.43	208.82	206.52	207.71	208.32	208.15	207.72	207.87	207.93	207.9	207.19	206.55	208.61	207.07	206.91	208.09	207.47	206.87	207.61	207.47
211.81	212.28	212.15	212.63	211.4	211.54	211.28	211.58	211.97	210.49	212.43	212.33	210.71	212.59	212.64	212.07	211.46	211.87	210.35	211.81	210.71	211.91	210.83	211.05	210.24	211.32	211.51	212.24	210.49	211.92	211.46	211.52	210.89	212.13	212.4	212.01	212.65	211.33	211.62	211.79	210.13	212.13	210.88	211.69	212.84	211.9	211.91	211.52	211.52	211.49
204.02	202.45	202.19	203.43	202.97	203.33	202.39	202.88	203.09	203.61	202.85	203.89	203.46	202.89	203.13	202.15	203.62	203.87	203.51	202.88	203.32	204.4	203.3	203.91	204.58	205.15	202.65	203.86	202.42	203.36	202.27	203.25	202.95	201.66	203.92	203.23	202.32	202.37	203.52	202.56	203.13	202.26	204.04	202.94	202.94	204.84	202.1	202.73	202.7	203.13
207.09	205.84	206.08	205.78	206.29	206.5	207.2	207.43	206.27	206.71	204.59	207.27	206.36	204.87	207.29	205.83	206.49	205.95	206.85	205.06	206.51	208.35	206.61	204.99	206.57	206.56	205.47	206.79	205.88	206.05	206.65	205.08	206.42	206.61	206.53	206.39	206.06	207.07	207	206.03	206.79	206.56	206.33	206.23	206.67	207.74	205.84	206.42	207.04	206.48
212.17	210.76	212.69	210.26	211.42	211.73	211.45	210.88	212.01	212.01	212.17	211.81	211.94	210.98	211.93	211.32	210.14	211.52	212.05	212.33	212.53	212.26	211.12	211.72	211.64	211.42	211.58	211.59	211.34	212.12	210.98	212.19	212.5	211.7	212.48	211.62	212.81	210.52	210.92	213.14	211.89	212.42	212.25	211.78	211.36	211.69	211.78	211.7	212.35	211.99
208.54	208.13	208.08	208.47	209.24	208.41	208.89	208.75	209.65	208.45	208.9	209.51	209.76	209.83	209.25	208.49	209.24	208.86	208.04	208.5	208.55	208.46	208.96	207.77	208.89	209.04	208.12	209.06	207.58	207.54	207.94	208.13	208.7	207.59	208.23	209.11	208.24	208.25	207.12	208.57	208.31	209.38	208.23	207.83	209.51	208.57	209.08	208.69	208.87	209.59
195	195.04	194.53	194.65	195.23	195.51	195.18	194.16	194.48	195.21	195.59	195.03	196.19	194.71	194.79	194.91	194.85	195.58	194.88	195.51	194.78	196.15	195.03	196.31	194.65	196.15	195.9	195.93	195.35	194.95	195.84	195.05	195.5	194.53	194.24	195.47	194.35	194.63	194.91	195.12	195.34	195.65	196.04	196.3	195.2	194.81	195.22	195.71	193.93	195.66
209.85	209.08	209.98	209.81	209.12	209.42	209.2	208.85	208.84	209.24	208.89	209.41	209.44	208.98	208.66	209.61	208.04	211.09	209.32	209.17	209.65	209.73	210.52	208.94	210.11	209.54	209.18	208.87	208.48	210.41	208.12	209.05	209.27	209.73	208.86	209.65	209.38	209.11	210.21	208.91	209.49	208.24	209.38	208.58	208.81	209.24	210.18	210.03	209.62	209.06
216.93	217.14	216.24	216.2	217.37	217.28	216.57	217.32	215.94	216.74	216.29	216.6	217.33	218.99	217.26	217.06	217.17	215.89	217.88	217.47	217.04	216.7	217.03	216.9	216.77	216.62	218.2	216.72	217.83	216.38	217.53	215.79	218.12	217.26	217.25	217.19	217.23	217.06	217.35	216.73	216.2	216.71	217.14	216.42	216.51	216.96	217.16	216.42	216.86	217.17
216.16	217.81	217.41	217.23	216.42	216.79	217.73	216.98	216.99	217	215.51	216.94	216.91	217.68	217.48	217.3	217.51	216.83	216.7	216.38	216.8	217.07	217.88	216.75	217.43	216.93	216.76	216.94	216	217.38	216	217.92	218.04	216.77	216.66	217.67	216.88	215.86	216.41	217.27	215.91	218.3	216.8	217.4	216.07	216.55	217.01	217.33	216.8	217.3
197.64	198.04	197.71	198.43	197.55	197.88	196.99	197.64	196.49	197.58	198.96	198.41	197.27	198.29	197.15	197.07	198.11	198.37	197.12	198.37	197.15	198.29	197.53	197.14	198.57	199.09	198.22	196.96	197.26	197.94	197.29	197.04	197.39	197.33	198.12	198.05	197.74	197.93	197.58	198.01	199.07	198.26	197.16	196.75	197.92	197.64	197.57	197.64	197.37	197.18
208.7	207.06	208.19	207.01	208.03	207	207.18	209.13	207.67	207.82	208.74	207.56	207.36	207.96	207.42	208.83	209.17	208.23	207.26	207.93	208.78	207.83	207.85	207.48	206.68	207.82	208.49	207.69	208.81	208.91	207.04	206.92	207.61	208.34	207.89	207.49	208.19	208.09	207.88	207.36	207.25	205.94	207.15	207.82	207.56	208.36	207.57	207.33	208.17	207.2
208.45	209.35	208.2	208.2	209.09	209.07	209.36	210.08	208.79	207.6	208.75	209.77	209.17	208.98	208.46	209.03	208.85	208.21	208	207.66	208.65	207.03	209.11	207.49	209.04	208.71	208.76	208.51	209.18	207.72	208.19	209.22	208.42	208.94	208.11	209.05	208.6	208.9	209.33	209.58	208.54	208.97	208.24	208.42	209.5	208.86	209.31	209.21	208.97	208.79
202.49	202.59	202.35	201.46	204.35	202.41	202.23	203.13	201.87	202.73	204.09	203.62	202.67	202.56	202.66	202.05	201.79	202.6	202.4	202.9	202.32	201.17	202.36	202.52	203.97	201.56	202.55	202.76	202.52	203.34	202.05	202.59	203.31	202.19	202.94	202.44	203.82	202.05	202.27	202.28	203.48	202.47	202.56	202.36	202.41	202.08	202.5	202.36	202.44	202.5
208	206.61	207.67	207.26	208.16	208.2	206.87	208.12	207.73	207.66	207.66	208.12	208.34	207.74	207.44	207.77	206.9	206.8	206.6	206.9	207.52	206.36	207.04	208.95	206.97	207.59	207.03	206.74	208.23	207.18	207.93	207.73	208.2	207.53	207.27	208.25	208.16	208.02	208.27	207.06	208.76	206.93	208.07	206.65	207.46	207.37	207.41	207.63	206.24	207.78
212.79	211.83	210.05	212.13	212.19	210.5	211.82	211.7	211.1	211.63	211.7	210.49	211.67	210.37	211.44	211.65	211.09	210.03	211.31	210.87	212.86	212.08	211.06	211.67	211.36	212.11	211.89	212.06	211.21	212.09	212.53	211.24	211.41	210.67	211.46	211.95	211.04	210.93	212.28	211.8	211.61	210.91	211.45	211.37	212.79	211.59	210.71	210.82	211.19	211.83
203.76	203.17	203.25	203.57	203.01	204.28	202.46	203.92	202.86	203.49	204.82	204.43	203.54	203.38	203.35	202.91	203.1	204.3	203.55	203.18	203.78	203.58	202.95	203.62	203.67	202.91	204.51	202.77	204.29	203.43	205.83	202.74	203.67	204.35	203.43	204.07	203.26	204.3	203.74	203.46	202.66	204.18	202.21	204.6	203.43	204.71	203.35	204.08	203.41	203.75
212.13	213.44	212.97	213.97	212.21	213.67	213.01	213.26	212.43	213.43	212.61	213.1	212.75	212.4	212.38	212.46	212.67	213.38	213.25	213.48	213.39	212.87	212.11	212.42	211.35	213.64	213.5	213.13	212.86	212.91	213.05	212.49	213.43	212.24	213.27	212.26	213.78	212.8	212.62	213.43	213.68	212.32	213.24	213.01	213.64	213.79	212.68	212.93	212.1	212.37
207.58	208.92	208.49	207.84	209.03	208.07	208.82	209.79	210.11	207.77	208.04	209.61	208.45	209.55	208.13	208.31	207.95	207.72	208.83	207.82	207.14	209.22	208.49	207.49	209.02	207.17	208.33	208.76	207.85	208.08	208.87	209.73	208.97	208.51	208.22	209.88	208.25	208.88	208.15	207.86	208.16	207.7	208.99	207.7	209.31	209.58	209.89	209.34	208.94	209.45
216.4	216.34	218.42	216.45	216.83	215.98	216.86	216.82	217.01	218.46	216.74	217.16	217.93	217.4	218.15	216.82	218.23	216.39	217.98	217.11	217.66	217.39	217.34	217.01	217.15	217.79	217.23	216.82	216.25	215.61	216.26	215.91	218.27	216.24	215.47	216.15	218.14	216.19	216.08	216.75	215.81	216.31	216.19	216	215.3	217	216.92	216.94	217.51	217.5
208.1	207.94	207.93	207.8	209.11	207.18	209.03	207.93	208.83	208.26	208.5	208.06	208.97	207.28	208.02	209.1	208.28	208.25	206.97	206.76	208.8	207.43	207.69	207.33	206.67	207.86	207.01	208.42	207.71	208.5	207.16	207.72	208.29	207.97	208.48	208.1	207.43	208.43	207.39	208.49	207.99	207.31	207.83	207.06	208.44	209.16	207.95	208.62	208.01	208.11
212.29	211.87	212.22	211.64	211.64	211.74	212.14	211.01	211.73	211.46	212.5	211.6	211.55	211.29	212.44	211.5	212.39	212.01	210.25	210.52	212.27	211.3	211.46	212.54	211.5	211.08	212.33	211.48	211.86	211.39	212.33	213.66	211.93	211.4	212.37	212.24	211.1	211.85	211.58	212.37	211.96	211.98	212.14	210.99	212.26	210.82	213.9	211.44	211.77	210.44
195.86	194.12	192.84	194.3	194.33	194.23	194.34	193.86	194.52	194.75	194.33	193.52	194.42	193.87	193.57	193.86	192.31	194.14	195.05	194.94	192.87	194.49	193.91	194.75	193.44	194.31	193.99	195.43	193.09	195.29	194.53	193.06	194.08	193.96	194.79	193.91	195.1	194.51	194.85	194.84	194.82	193.39	195.14	194.37	193.46	193.96	193.8	194.7	193.74	194.94
204.32	204.06	206.21	204.43	204.55	205.09	203.37	204.19	205	204.1	204.4	204.78	203.94	204.56	204.76	203.06	205.31	203.72	204.83	205.04	204.4	204.41	204.46	203.89	204.72	204.59	204.58	203.78	203.27	204.92	204.89	203.22	204.67	205.59	204.61	204.04	205.18	203.74	204.42	204.65	204.5	204.47	204.68	204.86	204.39	204.98	205.1	203.82	204.91	204.09
198.44	200.07	199	199.84	199.21	199.4	197.68	199.03	200.07	199.06	199.86	198.4	198.87	199.85	199.6	198.5	199.82	199.54	199.6	199.75	199.42	200.55	199.54	198.58	200.34	199.06	198.6	199.84	200.13	199.22	199.38	199.7	199.58	199.85	199.41	199.66	199.57	200.33	199.74	199.95	199.46	199.02	199.76	198.74	199.03	200.27	199.81	199.81	199.13	199.2
212.47	213.02	212.42	212.15	213.33	211.85	211.49	212.35	212.07	212.49	212.32	211.24	212.82	213.38	213.1	213.05	211.34	212.72	212.69	212.38	211.29	212.37	212.2	213.17	212.17	212.15	212.77	211.89	212.81	212.26	212.09	214.05	212.91	212.13	213.47	211.96	211.91	212.09	212.75	212.61	211.78	212.42	213.53	212.38	212.44	213.35	212.01	213.04	213.07	212.15
211.57	212.98	211.5	213.15	212.79	213.11	212.25	212.62	212.69	212	210.41	212.4	212.88	212.16	212.29	211.72	212.5	211.63	211.67	212.41	212.77	212.33	211.83	212.66	212.36	212.35	212.35	212.23	212.71	213.97	211.62	213.51	212.19	213.47	211.61	212.93	211.63	212.41	212.18	211.17	212.86	212.6	211.96	212.36	211.91	212.38	213.48	212.46	213.95	213.16
216.86	217.24	217.65	217.47	216.75	217.28	217.97	217.62	217.3	217.22	217.8	217.83	217.73	217.45	216.18	216.83	217.68	218.24	217.26	216.97	216.02	216.47	216.66	217.24	217.36	216.78	216.57	217.3	216.43	217.24	216.94	217.22	218.01	217.39	216.78	216.62	216.77	216.42	217.31	217.74	217.74	217.02	216.52	217.29	216.73	216.64	216.92	217.41	216.78	215.94
198.83	197.93	198.27	199.16	198.86	200.1	198.33	199.31	198.51	197.68	198.2	198.38	198.37	198.63	197.48	197.69	197.6	198.23	199.18	198.18	199.44	198.34	198.35	199.74	198.11	198.94	198.25	198.73	198.28	199.77	197.74	199.16	198.58	198.19	199.15	197.26	198.82	198.39	198.82	199.56	197.84	199.76	198.94	200.04	198.02	199.92	197.87	197.76	199.67	197.54
198.35	199.33	199.73	198.55	198.28	198.91	199.47	199.21	199.01	198.19	199.29	198.55	199.23	198.83	198.31	198.85	199.25	198.18	198.66	197.9	197.66	198.75	199.08	197.48	198.36	198.37	198.85	199.01	199.47	197.89	197.94	198.79	198.24	198.87	198.8	198.83	198.47	198.7	197.9	197.72	197.99	198.22	198.3	198.85	199.13	199.39	198.87	197.44	199.33	197.91
203.73	203.35	204.53	204.05	203.44	203.72	202.94	203.97	204.04	203.5	204.84	204.84	204.28	204.58	203.57	203.56	204.06	202.98	203.26	203.64	204.62	203.67	203.61	203.22	203.98	203.18	202.99	204.19	204.34	203.98	203.71	202.82	203.85	202.31	203.62	204.43	202.97	204.34	205.13	204.89	204.65	204.31	203.79	202.5	203.78	204.52	203.62	203.09	203.35	204.55
207.62	208.11	208.08	206.33	207.61	207.83	208.06	208.3	207.76	208.02	208.03	208.72	207.82	209.27	207.55	208.18	208.36	207.31	207.88	206.9	208.33	208.24	207.74	207.98	207.81	207.51	207.69	207.16	207.82	208.83	207.31	207.35	208.66	208.68	207.85	207.94	207.82	209.59	208.23	207.57	207.79	207.75	208.32	208.6	207.06	207.35	208.31	208.71	208.46	208.67
208.89	207.88	208.03	207.08	209.18	208.89	208.07	208.45	208.72	209.48	209.77	208.31	209.38	209.11	207.6	209.29	208.43	209.42	208.35	208.9	208.38	207.57	208.71	208.69	208.47	207.83	208.2	208.35	209.21	208.75	208.72	208.93	207.79	208.04	208.6	208.81	209.32	207.55	210.17	208.63	208.29	207.76	209.02	207.35	208.67	208.83	208.15	207.81	209.03	208.57
199.93	200.51	199.69	201.08	200.38	201.05	201.21	199.95	200.14	199.8	200.93	200.81	200.34	201.22	200.64	200.85	199.66	200.35	200.26	200.6	199.51	200.42	201.17	199.98	200.54	200.02	200.48	199.95	200.23	200.69	200.75	200.27	200.8	200.66	201	200.49	200.84	201.27	201.09	200.54	200.69	199.03	200.55	199.96	199.53	199.49	200.78	199.19	200.85	201.47
212.08	212.8	212.07	212.29	211.69	212.14	211.89	212.5	212.62	211.66	212.67	213.15	212.09	212.61	211.95	212.87	212.07	212.91	212.56	211.9	211.89	213	211.8	212.1	212.87	213	211.6	213.02	212.5	212.47	212.9	212.4	212.28	211.68	211.97	211.95	213.26	212.51	211.48	212.55	211.8	211.24	211.92	213.29	212.02	212.54	213.29	212.42	212.14	212.83
198.72	200.79	200.91	200.43	200.11	200.66	200.6	200.29	200.63	199.49	198.73	198.66	199.95	200.71	200.17	200.66	198.88	199.9	201	199.61	200.14	200.32	201.11	200.39	201.23	200.77	200.14	200.27	201.15	198.26	200.12	201.66	201.08	200.49	200.82	200.9	200.37	199.68	199.67	201.41	199.18	199.93	200.24	201.29	200.78	200.54	200.37	200.03	200.42	200.04
207.31	206.59	208.21	207.74	206.93	207.12	208.25	206.34	208.4	209.08	208.43	206.88	207	207.59	208.04	206.95	207.98	209.73	208.45	208.67	207.13	207.67	208.24	208.34	208.64	207.93	207.21	207.28	207.38	207.48	208.09	207.78	208.46	207.98	207.92	208.29	207.76	207.77	208.16	207.85	208.98	207.58	208.54	206.76	208.08	208.66	208.25	208.58	206.79	208.59
208.75	207.57	207.4	208.86	208.31	208.1	208.26	208.16	208.22	207.56	207.76	209.08	209.26	208.24	208.96	210.32	208.08	209.75	209.16	208.02	208.59	208.56	207.53	207.49	208.65	209.36	206.69	209.11	208.21	208.79	209.07	207.49	209.17	208.8	207.74	209.57	208.87	208.28	208.67	207.91	209.79	208.18	208.36	208.19	210.03	207.85	208.54	208.42	207.91	208.25
202.61	202.23	202.74	202.83	202.38	202.26	202.26	201.85	202.15	201.84	202.02	202.68	203.22	202.05	202.32	201.94	202.71	202.58	202.96	202.41	202.85	202.46	202.6	202.28	203.66	202.9	201.85	203.18	203.25	202.89	203.38	202.68	202.57	203.58	202.12	202.7	202.8	203.35	202.2	202.33	202.7	203.6	202.15	202.09	201.54	202.02	202.94	202.28	201.8	203.02
208.28	208.42	208.62	209.16	207.23	208.6	208.74	208.06	208.5	207.53	207.74	208.71	208.73	209.3	208.14	209.14	209.03	209.69	207.7	209.36	209.38	207.86	209.06	209.43	208.4	208.06	208.55	208.29	209.59	208.6	207.59	209.07	208.55	208.62	209.11	208.54	207.68	209.53	208.15	207.91	208.31	208.24	209.46	208.74	209.89	207.9	208.72	208.65	208.16	208.62
207.25	206.12	208.29	207.69	207.89	207.36	207.42	207.21	206.01	208.07	207.85	208.22	208.02	208.89	207.78	207.65	207.5	207.21	207.47	206.79	208.2	207.5	208.2	207.87	207.5	208.67	208.41	207.68	206.43	208.09	208.72	207.78	208.38	207.78	207.61	206.99	207.12	207.71	208.21	208.71	207.35	207.12	207.05	207.06	206.97	207.95	207.05	208.1	208.72	207.91
199.37	201.23	201.03	200.14	199.8	200.19	201.23	201.72	200.33	200.67	198.7	200.47	200.7	200	199.47	200.79	200.17	200.69	198.71	199.71	200.5	200.3	201.04	200.63	199.82	200.6	200.38	200.18	201.05	200.2	200.16	199.95	200.07	200.46	200.47	199.51	200.73	201.04	200.12	200.78	200.41	200.75	200.89	199.98	200.02	198.75	199.75	200.28	199.02	201.01
208.69	208.42	208.54	208.44	208.66	209.88	209.43	208.4	208.65	208.86	207.55	208.19	208.4	208.82	209.93	208.68	208.12	208.28	208.17	208.92	207.81	207.17	208.67	209.38	209.03	209.04	209.18	207.62	208.19	208.5	208.44	208.12	209.37	208.04	209.13	209.08	209.01	208.92	209.44	209.18	209.94	208.51	208.7	207.96	209.08	209.38	207.68	208.48	208.42	208.6
203.79	203.39	203.65	204.33	202.61	203.2	203.89	203	203.5	202.08	203.08	203.06	203.94	203.45	202.78	203.8	202.68	204.69	203.48	203.85	203.39	202.63	202.76	203.32	202.99	203.33	201.98	204.04	203.9	203.64	202.84	203.08	202.67	203.15	204.28	202.7	202.82	202.1	203.82	203.12	202.95	203.23	204.57	203.1	202.03	202	201.94	202.34	202.38	203.14
211.97	212.03	211.71	212.1	211.83	212.09	212.17	211.15	212.07	212.01	211.14	212.71	211.54	211.65	210.94	212.99	210.43	211.59	211.05	211.94	211.85	210.67	210.81	211.36	211.9	211.42	210.53	210.05	211.73	212.75	211.82	211.13	211.25	211.41	211.72	211.96	210.89	211.94	212.25	211.4	211.71	212.06	211.72	211.25	212.58	211.14	212.4	211.19	212.02	211.66
198.78	199.11	199.38	199.03	199.33	199.83	199.3	199.6	200.36	199.31	199.6	199.71	200.22	198.6	199.61	199.75	199.45	198.24	198.92	198.7	200.46	199.58	198.61	200.42	200.29	199.18	199.36	198.68	199.47	199.96	200.03	199.04	199.6	199.15	198.81	199.93	199.19	198.64	200.16	200.07	198.87	200.27	199.41	198.31	199.37	199.77	199.57	199.44	199.45	199.64
212.07	212.4	211.4	213.08	212.09	213.43	211.41	211.75	212.17	211.34	211.55	211.71	210.97	212.31	212.82	211.21	212.86	211.6	211.69	212.25	212.1	212.38	212.02	211.16	211.13	212.52	212.46	212.69	210.92	212.06	212.13	211.56	211.97	212.72	211.2	211.8	210.36	212.34	212.09	211.44	211.51	212.28	211.35	212.03	212.97	212.89	212.11	212.47	212.24	210.65
207.11	207.96	207.24	207.51	207.64	206.66	208.24	207.47	206.71	207.24	206.99	207.4	208.8	208.65	208.92	208.65	206.95	208.81	207.62	207.91	207.93	207.05	207.57	209.16	208.34	207.8	207.37	207.53	207.85	207.22	208.23	208.33	207.17	208.81	208.27	207.46	208.45	209	208.09	208.1	207.04	208.43	207.75	207.46	208.83	206.76	207.31	208.63	207.66	208.25
209.18	208.44	207.32	208.19	207.9	208.25	208.15	208.61	208.34	209.39	208.64	208.57	208.1	209.73	209.43	208.07	209.53	209.58	209.04	209.05	209.62	208.51	208.9	208.61	208.48	208.82	208.81	208.96	208.64	208.65	208.54	208.92	208.22	208.78	209.32	208.46	208.72	208.46	208.21	208.19	210.55	209.02	209.26	208.69	208.75	208.12	208.58	208.94	208.09	208.78
208.03	208.31	208.16	208.69	208.64	208.71	207.83	208.79	209.11	208.73	208.15	208.46	207.48	207.24	208.04	207.92	207.43	208.88	207.36	208.17	208.54	208.32	209.38	208.56	207.38	207.24	209.09	207.7	207.63	207.82	208.2	208.63	208.1	208.09	207.91	208.99	208.08	208.38	207.72	207.86	207.91	208.82	207.97	207.77	208.09	208.89	208.82	207.28	208.16	208.54
208.26	208.98	208.31	208.57	208.29	208.59	208.68	208.21	208.75	208.25	208.42	208.29	208.85	209.06	207.5	208.54	208.42	208.69	208.93	207.84	208.99	207.76	208.72	208.79	208.88	208.27	208.29	209.04	209.09	209.43	208.42	209.24	207.8	207.68	208.78	209.71	208.77	208.51	207.58	207.92	208.62	208.93	208.57	208.72	208.46	209.87	209.2	207.21	207.55	208.26
202.97	202.97	203.8	203.26	203.6	204	203.89	203.52	202.79	202.96	203.55	202.61	203.77	204.16	205.59	202.36	203.81	204.75	204.41	204.52	203.18	204.23	204.45	204.15	204.42	204.36	203.78	202.27	203.12	203.59	203.66	204.31	203.57	202.73	203.41	204.58	202.89	202.89	203.23	201.95	203.74	203.91	203.65	203.82	204.22	203.68	201.7	204.42	203.05	203.84
202.36	203.63	203.75	204.31	202.73	203.03	203.96	204.2	203.35	202.96	204.92	202.99	202.87	204.07	203.97	204.97	204.39	203.73	204.02	203.54	202.85	203.63	203.36	204.02	203.56	204.13	203.54	204.35	203.81	202.75	203.42	203.37	203.35	203.7	204.44	203.62	203.66	204.03	204.26	203.22	203.31	203.33	203.6	202	202.46	203.62	203.07	204.42	203.37	203.52
215.96	215.63	216.35	217.32	217.83	217.32	216.97	216.56	217.11	216.1	217.11	217.05	217.26	217.97	217.64	217.51	216.99	216.94	217.44	216.8	217.32	216.76	218.09	216.79	217.46	216.89	217.35	217.87	216.84	217.4	216.54	216.74	217.31	217	217.06	216.87	216.94	216.88	217.04	217.9	216.29	216.89	217.6	217.44	215.79	216.04	217.47	217.37	217.5	217.63
209.11	207.93	208.68	208.23	208.7	208.75	209.52	208.83	209.37	209.73	209.45	208.37	209.69	208.87	207.99	208.86	209.14	209	208.87	208.61	210.3	208.19	208.86	208.1	208.12	208.37	208.88	207.94	209.01	209.45	208.94	209.32	208.06	207.69	208.44	209.24	210.26	208.96	208.4	208.09	209.93	209.24	209.28	209	209.7	209.13	209.06	208.05	208.59	209.14
199.58	198.25	199.88	198.68	199.47	199.53	200.06	200.33	198.84	199.27	199.05	199.75	198.87	199.35	199.62	198.76	199.16	199.51	199.36	200.35	199.85	199.66	198.84	199.24	199.45	200.34	199.02	199.96	198.72	199.5	199.51	199.97	198.97	199.97	198.49	198.69	199.4	199.26	200.16	199.34	199.25	198.87	200.03	199.81	199.88	199.62	199.87	200.19	198.76	199.47
207.76	208.19	207.41	208.86	208.49	208.76	208.9	208.65	208.9	209.53	208.9	208.38	208.83	209	208.62	208.82	209.06	209.1	208.98	209.37	208.72	208.96	208.86	208.7	208.8	207.76	207.82	207.81	208.55	208.14	207.86	208.11	208.32	208.73	208.93	209.32	208.68	208.46	207.6	208.13	209.46	208.87	208.61	207.16	209.72	208.94	208.13	208.5	208.93	208.81
209.25	206.81	207.83	207.43	206.83	207.59	205.75	208.83	207.09	207.23	207.22	206.94	207.1	206.91	208.74	207.74	207.4	207.63	208.01	207.05	207.62	208.21	208.23	207.03	208.38	207.13	208.65	206.86	207.92	208.6	207.63	206.36	206.62	207.31	207.63	207.46	207.36	207.22	208.74	206.92	208.28	206.26	207.47	207.62	207.64	208.33	207.64	207.71	206.99	207.51
203.68	204.58	203.94	204.48	203.5	203.71	203.69	204.34	204.88	203.15	205.32	203.68	203.7	204.18	203.61	203.6	204.29	203.78	204.39	203.6	203.49	205.33	204.44	204.07	204.19	204.86	204.08	204.66	203.97	204.59	204.06	204.13	204.64	204.12	203.08	204.65	203.76	203.88	203.66	203.96	205	203.35	203.8	204.25	203.3	204.2	202.81	203.13	205.14	205.06
200.03	199.81	199.88	200.66	199.58	198.98	200.54	199.33	200.4	201.15	200.77	199.98	200.24	201.42	199.3	199.5	200.25	199.88	199.68	199.62	200.54	200.58	199.88	200.65	199.9	200.01	201.31	200.37	199.38	200.58	200.39	199.22	200.72	199.52	201.5	200.8	201.08	200.17	200.04	200.22	200.07	200.09	200.29	200.25	200.09	199.99	200.57	200.88	200.88	200.24
200.06	199.36	200.06	200.37	200.1	200.52	200.46	199.21	199.74	199.65	199.71	199.71	198.71	199.06	200.5	199.1	199.65	199.38	201.11	200.09	198.9	200.23	200.12	199.4	200.5	200.12	198.39	200.54	199.91	199.92	198.74	198.99	199.4	199.06	200.89	200.06	200.5	200.43	199.59	200.9	199.23	199.31	198.55	199.77	199.84	197.88	199.44	200.19	200.02	200.25
208.72	207.26	207.94	208.24	206.73	208.02	208.1	207.38	207.86	206.26	208.35	208.91	207.66	207.53	208.18	207.1	207.55	206.16	206.29	208.55	207.98	207.09	206.57	207.02	207.63	207.13	207.08	207.38	207.57	208.61	206.9	208.45	208.43	207.95	207.11	207.43	207.11	208.25	208.51	208.65	207.57	207.71	207.58	208.01	207.74	207.46	208.17	207.42	206.75	207.78
209.35	208.91	208.05	208.58	208.37	209.86	209	208.3	207.96	209.01	209.25	208.54	208.9	207.66	208.79	208.34	208.64	209.46	208.71	207.63	208.3	209.96	207.91	208.45	209.07	208.95	208.24	208.43	208.89	208.85	209.82	209.12	208.57	208.07	208.62	209.2	208.37	209.1	209.03	208.79	208.27	208.51	208.82	207.89	207.87	209.01	209.93	208.06	208.85	207.64
209.72	209.2	209.34	208.28	208.86	208.85	209.38	208.91	208.68	207.88	208.71	208.45	207.84	209.1	209.11	208.92	207.85	208.87	207.62	208.18	208.14	208.51	209.36	208.57	209.22	209.04	209.08	208.95	209.25	209.03	206.18	207.96	210.33	208.77	209.54	208.34	207.69	209.04	208.1	208.11	208.92	208.17	209.35	209.45	207.78	209.93	208.2	207.86	209.08	208.87
200.26	200.29	201.1	200.86	200.26	199.77	200.85	200.54	200.83	201.35	200.25	200.1	200.44	201.26	199.9	200.39	200.85	200.21	200.52	201.18	200.87	201.02	198.81	200.3	201.91	198.89	199.61	199.68	201.24	199.76	200.95	200.08	201.06	199.61	200.35	200.49	200.8	200.35	199.76	200.61	201.55	200.15	200.77	200.61	201.07	200.52	200.83	201.19	201.03	200.3
194.66	195.01	193.67	193.98	194.32	194.76	194.29	194.79	194.85	194.05	194.34	193.16	193.38	194.24	193.85	194.24	193.58	192.72	193.65	195.39	194.29	193.22	194.06	193.72	194.61	193.21	193.94	194.86	193.57	194.1	193.71	193.47	194.86	194.28	192.89	194.61	193.8	194.42	194.54	193.74	194.25	194.55	194.08	193.64	194.28	193.92	193.87	194.21	193.92	194.33
208.13	208.53	208.84	208.87	208.94	209.96	208.94	209.24	209.24	208.4	208.24	209.53	209.09	209.27	208.22	208.45	209.08	209.33	208.35	208.34	209.39	209.27	208.52	208.94	208.79	208.39	207.16	208.13	208.35	208.41	208.82	209	207.99	208.99	209.9	207.98	208.59	208.83	208.94	209.55	207.89	208.11	208.91	208.63	209.79	209.17	208.66	209.74	209.68	207.34
200.3	200.66	201.05	199.82	200.03	199.91	200.41	200.16	200.94	199.88	201.37	202.17	199.43	200.81	201.64	199.71	201.88	199.83	200.15	200.12	200.84	200.57	201.81	200.33	200.96	200.83	199.05	199.79	199.92	200.85	201.05	200.77	199.79	200.69	199.91	201.27	200.87	200.72	199.75	199.55	199.81	199.56	200.66	201.27	200.15	200.36	199.66	200.83	200.39	200.84
209.2	208.55	208.01	208.88	208.47	210.24	208.5	208.02	208.76	208.89	208.49	208.39	208.22	208.78	209.03	208.05	209.61	209.28	208.57	207.43	208.71	208.33	207.88	208.02	208.23	208.47	207.08	207.65	208.35	209.28	208.76	207.85	208.29	209.73	209.39	208.27	208.37	208.95	208.66	208.8	207.85	208.42	208.39	207.19	209.24	208.87	207.94	208.45	207.9	207.5
211.19	211.75	213.62	212.26	211.22	212.24	210.71	211.93	212.41	211.15	211.77	211.75	212.09	210.72	212.17	211.33	212.28	211.98	211.65	211.02	212.63	211.24	211.18	212.25	211.26	212.57	211.32	211.61	212.36	211.66	210.27	211.69	211.93	211.95	212.42	212.9	212.42	211.47	213.14	211.31	212.47	211.04	212.38	211.49	212.28	212.48	211.74	211.42	211.71	212.08
207.93	209.19	208.61	208.35	208.54	209.08	206.97	208.7	208.04	208.58	208.2	208.87	207.69	208.01	209.01	209.33	208.89	208.87	208.59	208.43	208.68	208.28	208.87	208.48	208.04	207.88	207.89	208.2	207.84	209.24	207.84	208.76	209.49	207.71	208.89	208.11	207.97	208.9	209.63	209.05	208.92	209.29	208.46	207.39	207.91	209.2	208.24	208.4	209.17	208.44
202.75	202.73	203.37	202.25	203.25	201.99	202.05	201.61	203.57	202.84	202.39	202.34	201.75	202.63	202.21	202.7	202.32	201.94	202.33	203.38	203.03	202.87	203.76	201.6	201.97	203.15	203.28	202.7	202.65	203.79	202.27	202.72	202.17	202.98	202.99	200.77	202.45	202.86	202.66	202.06	201.37	202.78	203.78	201.93	202.62	203.37	201.89	202.68	202.63	203.14
201.12	201.55	201.06	201.39	200.92	200.67	200.88	201.25	200.83	200.55	201.51	200.69	201.08	200.81	202.07	200.84	200.75	201.91	202.29	201.11	201.66	200.86	200.61	201.37	200.44	201.51	201.59	199.96	201.46	201.51	200.4	200.69	201.13	200.13	201.23	201.69	201.35	200.65	203.45	201.09	200.93	201.24	202.21	200.48	200.26	201.55	200.16	201.36	200.58	201.76
211.64	210.89	211.46	210.6	211.52	211.71	211.88	211.58	212.26	212.27	211.25	210.95	211.08	210.76	211.85	212.39	211.75	211.44	211.44	213.21	212.06	212.73	211.61	211.88	211.8	211.8	211.12	212.02	212.87	212.32	213.67	212.93	210.98	211.97	212.1	211.52	211.97	213.29	211.28	212.83	212.69	211.47	211.52	211.95	212.36	211.64	211.9	211.82	212.47	211.32
217.21	217.76	218.58	217.91	216.91	217.84	217.47	218.09	217.45	217.72	218.63	216.89	219.29	217.13	217.74	217.71	217.91	218.41	217.01	218.12	217.58	217.04	217.61	217.76	217.4	217.04	217.67	218.97	217.44	217.04	217.24	217.22	217.52	216.93	218.36	217.62	217.79	217.46	216.92	216.9	217.41	217.07	218.74	216.56	217.29	217.82	217.82	217.14	218.22	218.56
206.77	205.96	206.94	206.05	206.65	206.49	206.57	205.29	206	206.69	206.59	206.01	208.46	205.75	206.01	205.7	207.41	205.88	206.19	206.51	207.36	207.79	207.46	205.72	206.88	206.09	205.36	205.93	205.98	206.75	206.17	206.07	205.42	206.92	206.29	207.54	207.21	206.1	204.62	206.2	206.11	206.82	206.78	207.79	206.09	207.15	207.49	207.32	207.13	207.21
211.15	212.3	211.97	211.45	211.92	210.64	212.85	210.82	212.26	211.29	211.31	213.23	210.78	210.46	211.04	211.02	211.3	210.52	211.46	211.72	212.45	213.08	211.26	211.7	212.69	211.21	212.99	212.5	211.87	211.87	212.68	211.26	211.68	211.63	211.24	211.17	211.83	210.54	212.3	211.41	211.38	212.88	211.91	211.46	211.97	211.23	211.94	211.15	211.74	211.9
209.64	210.09	210.54	209.74	210.51	209.62	209.08	209.81	209.05	208.96	208.44	209.3	209.74	210.35	210.38	209.04	210.12	209.92	208.59	209.88	211.18	210.35	208.73	210.16	210.05	210.3	209.68	209.9	209.02	209.3	209.8	208.72	210.31	209.13	210.04	208.86	208.76	208.84	208.61	210.34	209.44	209.21	209.52	210.65	210.48	210.34	209.03	210.65	209.21	209.95
202.98	202.92	200.94	203.27	202.54	202.87	202.46	202.97	203.5	202.06	202.97	202.75	203.02	203.51	203.83	203.48	203.03	203.43	202.83	203.31	203.81	202.62	203.28	202.8	203.53	203.85	202.84	204.22	203.29	203.8	203.17	202.13	203.11	203.96	203.97	203.84	203	203.07	203.27	203.97	202.27	203.86	204.19	203.95	203.81	203.43	201.94	203.81	203.6	202.31
211.91	211.01	211.47	211.76	211.2	211.12	212.69	211.68	211.16	211.3	210.79	210.98	210.37	212.09	211.09	211.61	210.82	211.85	211.72	211.58	212.92	211.45	212.16	211.55	211.52	212.08	210.95	211.65	212.36	212.16	211.33	210.86	211.8	211.46	211.27	212.52	210.97	211.7	211.63	211.38	212.95	211.74	212.01	211.84	210.64	211.8	211.4	212.16	212.28	211.38
202.83	202.21	203.58	202.69	202.21	202.53	203.53	202.54	202	203.24	202.67	202.67	202.31	201.96	202.96	202.75	202.78	202.71	202.57	203.23	201.94	203.03	201.93	202.79	202.86	201.83	201.66	202.26	202	202.11	201.76	202.17	203.55	202.41	201.96	202.25	203.35	202.53	202.22	203.31	202.97	203.56	201.74	203.55	202.96	201.98	203.97	202.42	203.15	202.95
208.63	209.74	208.3	208.58	209.35	210.87	208.76	208.79	210.1	209.22	209.55	209.46	208.99	210.39	209.99	209.74	209.15	208.8	208.81	209.24	208.93	208.33	210.41	209.84	210.09	208.56	210.09	209.12	209.43	209.9	209.35	209.26	208.94	208.53	208.89	209.18	209.79	208.09	209.32	209.46	209.36	208.92	210.14	210.25	210.41	209.97	209.21	209.06	208.98	208.89
199.6	198.71	199.35	199.31	200.66	199.64	200.75	198.71	201.05	199.52	199.79	200.45	199.13	200.49	199.44	201.05	198.36	200.1	200.07	199.18	199.88	199.08	198.15	199.45	198.53	199.64	199.5	200.41	200.66	198.92	200.14	199.39	199.26	199.35	198.88	200.08	201.34	199.15	198.94	199.71	198.85	199.66	199.33	199.77	199.65	199.51	199.02	199.81	199.08	200.44
210.44	211.31	211.96	211.94	211.88	212.18	212.24	210.22	211.17	211.9	211.22	211.47	211.24	210.7	213.2	212.48	211.58	212.5	211.46	211.12	211.74	211.9	212.96	211.77	211.91	211.52	211.13	211.55	210.79	210.72	210.39	210.94	212.03	211.84	211.01	212.21	212.84	211.64	211.81	211.05	211.75	211.1	212.08	211.38	211.57	212.15	211.93	211.62	211.55	210.59
201.76	202.28	202.66	201.99	202.68	202.9	202.01	202.72	202.58	202.42	203.02	203.22	201.54	201.93	202.34	202.31	201.81	202.3	202.29	202.15	203.58	202.48	201.3	201.72	202.69	202.46	202.87	201.81	202.27	202.56	202.94	202.72	203.33	202.44	201.93	201.86	201.96	203.02	202.2	202.39	202.24	202.54	202.69	202.71	202.74	202.82	202.22	202.31	202.86	203.16
212.3	214	212.35	213.83	212.8	211.76	212.6	212.69	212.57	214.18	212.72	212.85	213.03	212.86	212.41	212.94	213.02	213.55	212.47	214.66	213.74	214.09	213.37	211.72	213.92	214.46	213.39	213.07	212.92	212.93	213.5	213.73	213.41	212.89	211.92	212.46	212.61	212.75	212.82	213.46	212.77	213.86	212.97	213.84	211.68	213.05	213.68	212.36	213.83	213.86
208.29	208.74	209.05	209.15	209.37	209.42	208.72	209.26	209.41	208.32	208.59	208.24	208.45	209.13	209.83	207.95	208.85	209.26	209.8	208.1	208.79	208.73	209.68	208.83	209.12	208.67	209.17	208.43	209.43	209.26	206.91	208.34	208.74	208.24	208.68	207.81	208.16	208.41	207.85	207.44	208.34	209.53	209.12	208.16	209.72	208.18	207.35	210.05	210.08	208.7
217.7	219.35	217.64	218.53	217.47	217.64	217.62	218.47	218.24	218.31	218.21	217.69	217.7	217.53	218.33	217.96	217.57	218.45	217.18	217.18	218.62	217.91	218.24	218.42	218	216.92	217.5	218.09	217.87	217.34	218.56	217.66	216.6	216.77	218.68	217.58	217.61	218.86	218.19	218.73	217.75	218.18	217.88	218.04	217.46	217.97	217.66	217.08	218.56	217.66
199.61	199.83	198.83	198.48	200.6	199.66	199.76	200.28	199.86	200.57	199.4	198.67	199.52	199.88	199.81	199.67	200.56	200.23	198.93	199.16	199.69	198.61	199.17	198.62	199.39	199.63	199.01	199.24	199.36	199.96	198.93	198.32	199.32	199	199.35	200.36	198.85	198.8	198.83	199.02	199.45	198.89	199.49	198.77	199.98	200.15	199.55	199.07	200.09	199.78
207.12	206.93	207.63	207.9	208.56	208.51	207.24	206.04	208.1	207.29	206.92	207.14	208.3	206.83	208.15	208.75	207.64	207.68	206.96	207.83	206.98	208.11	207.38	207.41	207.85	206.85	207.12	208.56	207.63	208.07	206.94	206.42	207.44	207.44	206.73	207.71	207.84	207.4	207.17	207.66	207.42	207.47	208.24	207.94	207.3	207.41	207.32	208.13	208.38	207.31
208.27	209.64	209.04	208.8	208.41	208.99	208.92	209.76	208.88	208.19	208.75	210.18	209.56	209.2	208.85	208.49	207.88	209	209.41	210.31	209.54	209.16	208.07	209.45	209.99	209.89	209.49	209.52	208.82	208.89	208.02	209.03	208.67	208.07	207.98	208.7	208.61	208.98	208.54	207.26	209.33	208.94	207.96	208.61	208.59	208.16	209.36	208.96	208.97	207.85
210.24	210.2	209.78	210.09	209.6	210.11	210.01	208.83	209.73	209.5	209.65	208.45	210.22	210.51	209.75	208.04	208.4	210.04	208.67	210.21	209.11	209.95	209.81	208.42	210.21	210.46	209.71	210.66	209.36	210.19	209.53	210.14	209.96	209.96	208.44	209.35	209.74	210.26	208.93	209.2	210.27	209.9	209.21	207.8	211.71	209.2	209.23	209.85	210.65	211.57
196.08	195.44	194.54	195.52	194.79	194.71	194.84	195.07	194.5	194.92	195.48	194.7	195.11	195.23	194.76	194.58	194.29	195.58	193.6	195.47	194.36	195.02	195.98	195.63	196.2	196.34	195.14	194.94	195.74	196.24	194.09	194.33	194.92	195.39	195.54	196.1	195.81	195.88	195.79	194.79	194.82	195.46	195.13	194.71	195.74	195.71	194.53	195.32	195.1	194.9
198.6	197.44	196.97	197.45	198.99	199.14	196.98	198.22	199.67	198.32	198.61	198.07	198.35	198.85	198.89	199.32	198.4	198.38	198.65	199.75	198.77	198.48	198.76	198.27	198.33	198.63	199.05	198.23	197.96	199.16	199.02	197.64	197.67	198.59	198.49	198.35	198.18	198.57	197	199.35	198.57	198.09	198.91	198.43	197.7	197.57	197.77	198.46	199.37	199.47
211.69	211.86	212.22	211.65	211.21	211.13	211.66	210.72	212.21	212.15	212.41	211.25	211.37	211.03	210.74	211.32	210.39	210.97	211.25	211.05	211.64	210.77	211.94	212.07	212	211.5	210.72	211.62	212.48	212.43	211.04	210.47	210.6	211.14	212.63	210.5	211.64	211.29	211.05	212.28	211.35	211	210.82	212.42	212.12	212.23	212.16	211.36	212.91	211.28
198.25	198.11	198.18	198.09	198.53	198.47	199.22	197.8	197.64	197.8	197.74	198.28	198.17	198.06	198.31	196.99	197.16	197.76	197.56	198.12	197.16	198.44	198.59	197.96	198.11	197.23	197.87	198.23	198.09	198.24	197.51	198.66	199.07	196.67	198.63	198.15	197.85	198.15	199.05	197.19	198.38	199.4	198.16	197.84	197.55	198.45	198.61	198.09	198.09	197.48
194.98	193.82	194.39	193.29	194.73	194.78	193.5	194.36	194.83	194.17	194.87	193.46	194.34	193.66	194.21	193.6	194.03	194.01	195.27	195.01	195.47	194.61	193.5	193.93	194.64	193.43	193.39	194.24	193.59	194.84	194.21	194.07	193.93	194.63	194.05	193.62	194.44	193.76	194.06	193.34	194.98	194.98	194.8	194.01	193.61	194.01	194.83	194.88	194.45	193.82
213.06	213.73	211.8	213.62	212.78	213.87	213.36	212.35	212.56	213.04	212.43	213.75	212.54	214.14	213.29	213.72	213.73	213.06	213.2	212.93	213.74	212.67	212.92	212.29	212.9	212.42	213.36	213.59	212.6	213.17	212.94	212.41	213.3	211.99	212.51	212.81	212.56	212.56	211.81	212.59	212.92	212.87	213.39	212.93	212.72	212.73	213.4	213.18	212.71	212.75
207.62	206.87	206.57	209.22	207.49	207.72	208.14	207.93	207.89	207.19	207.95	207.61	207.2	207.59	207.82	207.27	207.11	207.78	207.81	208.56	207.68	208.58	207.15	206.95	208.21	209.29	207.63	208.84	208.05	207.82	207.78	206.56	208.09	208.89	208.68	207.83	208.46	208.27	208.09	207.88	207.77	208.29	208.5	207.17	206.3	206.87	206.78	206.67	207.58	208.37
195.2	192.65	195.05	194.99	194.4	193.54	194.67	193.89	194.42	194.73	194.09	194.32	194.22	193.49	194.74	194.95	194.57	193.56	195.02	194.6	194.28	194.37	193.84	193.49	194.48	194.03	194.04	194.14	194.53	194.88	192.9	194.39	194.66	194	194.84	194.08	195.09	192.82	193.99	193.21	193.8	193.12	193.85	194.54	194.95	194.88	193.16	193.22	194.18	194.01
200.5	199.66	199.26	200.05	201.24	201.22	201.54	201.63	201.2	200.63	199.65	200.34	200.27	199.22	200.86	199.61	201.56	201.15	199.85	199.66	201.39	201.11	201	199.34	200.49	200.09	200.66	200.39	200.45	199.54	201.61	200.15	200.76	201.08	200.87	200.74	200.43	199.81	199.74	200.97	201.36	200.45	199.7	199.52	200.59	200.57	201.97	199.44	200.18	200.7
199.77	198.69	199.34	199.75	199.67	198.43	200.64	198.79	199.41	199.17	199.92	199.1	198.72	198.08	199.93	197.96	199.54	200.16	198.77	199.96	199.59	199.31	198.52	199.04	199.34	199.79	199.19	199.02	199.63	199.43	199.59	199.03	200.06	199.86	199.76	198.96	198.99	199.82	199.15	199.45	199.32	199.59	199.89	200.13	199.56	199.34	199.42	198.96	199.88	199.71
209.09	208.96	209.34	210.12	208.4	210.44	210.04	208.63	209.33	208.85	208.93	208.47	208.9	208.98	208.22	209.13	208.79	209.27	209.5	208.64	209.63	209.83	208.49	207.81	208.88	207.8	208.54	209.99	208.89	207.86	208.59	208.88	208.47	209.4	208.98	209.08	209.06	208.73	209.41	208.68	208.19	207.46	209.42	208.41	208.36	208.96	208.83	208.3	208.78	208.22
211.69	211.51	211.61	211.62	211.12	211.15	210.52	211.83	211.06	212.49	211.27	210.63	212.44	211.87	211.09	210.91	212.57	211.94	210.71	210.69	211.57	212.19	211.63	211.93	212.31	212.69	211.93	212.4	212.91	209.7	211.68	212.15	211.6	209.86	211.11	211.51	210.64	212.15	211.13	210.94	211.35	212	212	211.34	211.9	211.41	210.85	210.86	211.9	210.96
208.26	208.35	207.97	207.82	208.61	209.74	207.62	209.74	208	208.27	207.88	209.57	208.89	208.87	207.87	208.66	208.73	207.67	207.71	208.93	208.21	209.18	208.31	208.69	208.17	207.53	208.59	209.52	207.56	208.24	208.34	208.34	209.49	208.9	209.43	209.66	208.51	208.54	208.95	208.23	209.81	208.24	208.83	208.35	208.82	208.88	210.22	209.04	207.76	209.07
217.35	216.72	215.79	216.72	217.08	216.81	216.39	217.17	216.4	216.91	215.57	216.62	217.27	216.98	216.59	215.4	216.97	216.05	217.07	217.34	215.9	216.81	216.55	218.38	217.43	216.63	217.14	217.31	218.28	215.97	216.83	217.86	217.66	216.36	216.93	217.54	217.44	218.14	215.69	216.89	217.96	217.31	216.54	216.94	215.8	216.89	216.76	216.3	216.19	217.32
202.21	203.01	202.88	202	202.25	201.83	203.09	202.57	203.2	202.43	202.99	202.08	203.27	202.99	202.45	203.23	202.76	202.82	202.47	203.38	202.45	202.22	203.09	203.15	201.29	201.71	202.45	202.39	202.99	202.59	202.85	202.91	201.92	203.09	203.45	202.01	202.31	202.62	202.71	203.33	202.5	202.26	202.89	202.24	202.34	203	202.71	202.45	202.06	202.43
206.93	208.45	208	208.14	208.49	207.93	208.12	207.03	206.9	207.39	208.8	206.83	208.15	208.2	208.38	207.15	207.71	206.57	207.68	207.63	207.59	207.6	207.95	208.7	207.62	208	207.8	208.25	207.56	207.66	208.4	208.36	206.88	207.16	209.2	206.72	208.51	208.78	207.19	207.65	206.44	208.09	207.81	207.03	207.49	207.8	207.52	208.39	208.6	207.5
207.13	207.33	208.05	207.73	207.45	209.76	206.23	205	208.67	206.89	207.7	208.04	207.4	208.01	207.04	206.66	207.92	207.4	208.32	207.68	206.47	208.3	207.29	206.65	206.1	207.74	208.17	207.87	207.07	207.59	207.34	207.13	206.86	206.65	208.26	207.92	206.69	206.42	207.28	207.57	206.42	208.34	207.76	207.04	207.31	208.12	206.46	206.93	207.75	207.95
213.6	211.79	211.86	211.52	212.86	213.03	211.9	212.54	211.74	212.3	213.03	212.91	212.67	211.6	212.47	213.04	212.64	212.68	212.42	212.15	212.47	212.32	212.98	213	212.05	212.63	214.2	211.6	211.97	212.01	212.71	211.8	211.86	212.14	212.59	211.77	211.77	212.85	212.72	212.26	212.76	212.06	212.9	212.54	212.01	212.52	212.3	212.29	212.45	211.79
201.05	199.46	200.6	200.62	201.08	202.09	200.01	199.32	200.83	200.7	199.84	201.15	200.55	200.75	201.03	200.69	200.02	200.27	200.86	200.72	201.13	201.4	199.59	200.53	200.19	201.25	200.34	200.87	200.29	201.53	200.15	199.75	199.88	199.83	199.67	200.64	201.08	200.45	200.35	200.47	200.15	200.01	200.15	201.17	199.91	200.75	199.96	200.23	201.27	200.52
203.25	203.11	203.51	203.71	203.24	202.91	203.01	203.37	204.58	203.77	202.89	203.47	203.29	203.4	202.95	201.84	204.27	203.45	204.7	204.7	203.69	203.14	203.15	203.83	203.44	203.75	203.21	204.47	203.1	202.91	203.62	203.5	203.82	203.68	205.29	204.28	204.19	203.58	203.35	202.71	204.24	202.38	203.9	202.61	202.69	204	204.15	203.28	204.29	203.85
210.9	212.29	211.43	210.97	211.24	211.57	210.58	211.77	210.8	210.97	211	212.08	211.29	211.57	211.53	211.87	212.34	212.86	212.31	211.78	211.67	211.6	211.86	211.52	211.36	212.56	211.6	211.96	212.77	211.15	210.86	212.36	211.32	211.49	211.26	212.2	211.48	212.29	211.41	212.26	212.22	211.42	212.31	211.98	211.4	211.88	211.04	211.82	212.43	211.32
208.15	207.22	206.83	208.2	208.69	207.34	208.39	206.99	208	208.07	208.27	207.84	208.54	208.64	208.27	208.52	207.79	207.21	208.16	208.57	209.06	207.64	207.69	206.63	207.12	207.19	207.49	207.75	208.61	208.51	207.84	207.61	207.58	206.85	208.27	209.12	208.27	207.34	208.03	207.99	208.17	207.54	208.31	208.03	208.23	208.11	209.42	208.49	207.02	208.8
201.64	200.78	200.13	200.33	199.86	200.76	200.95	200.16	200.33	200.32	200.93	199.66	201.74	200.4	201.53	200.18	201.38	200.15	200.71	200.36	200.61	200.84	199.58	200.48	200.9	199.54	200.11	200.62	200.61	200.8	200.81	199.81	199.25	201.24	200.93	199.64	199.13	200.59	200.05	200.13	198.99	200.22	200.28	199.32	201.6	200.28	200.46	200.08	199.43	200.92
217.28	217.15	217.07	216.95	216.83	217.07	217.25	216.32	216.89	217.38	217.35	217.49	217.15	216.77	218	217.59	216.01	217.27	216.16	216.84	216.91	216.63	215.82	218.18	217.59	217	215.83	216.44	217.24	216.06	217.25	218.12	216.78	216.97	216.77	216.14	218.07	216.2	216.76	216.34	217.21	217.48	216.1	216.57	216.94	216.65	216.95	217.91	216.41	217.02
208.08	208.74	208.07	208.74	208.57	209.36	208.27	208.34	207.39	208.58	208.39	207.57	209.01	208.26	208.36	208.11	208.87	208.59	209.16	209.1	209.02	208	208.39	208.72	208.85	209.55	208.21	208.9	208.22	208.45	209.8	208.76	208.19	208.14	208.78	208.88	208.44	207.98	206.92	207.96	208.69	207.35	207.32	207.99	209.3	208.23	208.75	208.48	208.25	208.49
203.84	204.07	203.56	203.45	202.52	202.94	202.78	203.41	203.09	203.73	203.58	203.77	203.95	202.58	202.74	203.66	203.31	202.21	202.77	203.12	202.59	202.3	203.11	202.78	202.71	201.64	203.76	204.05	202.5	203.66	203.26	202.64	202.05	202.94	204.06	203.78	202.29	202.64	202.98	203.45	203.3	201.99	203.68	202.73	202.23	203.44	202.99	202.2	202.78	202.02
212.22	213.57	214.34	212.8	212.61	213.15	213.73	214.1	213.41	213.23	213.43	213.01	213.57	212.74	213.05	213.3	214.28	212.86	213.68	213.65	213.43	211.15	212.93	212.38	212.22	212.35	213.13	212.22	212.15	212.98	211.85	213.4	212.35	213.17	213.72	212.65	212.38	213.44	213.69	212.44	212.75	212.57	213.82	212.57	213.35	213.17	214.32	212.96	213.69	213.16
198.1	198.8	197.3	197.69	198.13	198.65	197.5	198.29	197.68	197.97	196.78	198.69	198.17	197.99	198.11	197.59	197.98	198.29	198.61	197.28	197.54	197.47	198.79	197.75	197.71	199.43	197.85	197.55	198.49	198.3	198.48	199.13	198.39	199.93	196.97	199.37	198.12	198.33	197.96	198.53	197.61	198.43	197.48	198.32	198.78	198.2	197.77	199.33	197.43	197.78
217.17	217.71	216.48	216.72	217.97	217.61	216.43	217.11	216.78	216.64	216.44	216.59	217.09	217.01	215.88	216.4	216.97	217.1	217.63	216.99	217.26	216.46	216.86	218.01	217.07	216.68	216.74	216.86	217.17	216.37	216.7	217.31	217.32	218.68	218.63	216.8	216.09	216.99	218.16	216.65	216.48	215.81	218.38	216.12	216.69	217.45	216.83	215.88	216.73	215.66
209.26	208.02	208.54	208.5	208.86	208.98	208.24	208.57	208.9	207.85	208.84	208.93	207.58	209.74	209.06	207.98	209.18	208.86	209.14	208.82	208.84	208.32	208.87	209.12	207.34	209.13	208.99	209.31	208.42	208.32	209.48	208.99	207.58	208.2	208.45	209.41	208.52	208.46	209.07	208.14	208.18	207.87	208.46	207.8	209.11	208.27	208.83	207.64	208	207.58
212.07	211.53	211.39	212.76	212.55	212	213.4	212.11	213.48	212.37	212.56	211.33	211.92	212.09	213.17	213.25	212.25	212.51	211.75	213.06	213.01	212.77	212.18	213.43	213.68	212.25	212.76	211.8	211.86	212.53	211.64	212.49	210.77	212.28	212.79	212.44	211.63	212.86	212.3	212.27	212.83	210.74	212.72	211.8	212.12	211.49	212.64	212.9	211.83	213.09
217.96	218.74	217.99	217.89	217.6	218.44	217.54	217.93	218.15	217.77	217.23	217.81	218.44	218.01	218.13	217.61	218.49	217.63	218.69	217.51	217.58	218.18	216.85	217.81	217.06	218.12	218.3	218.18	217.84	217.63	217.24	217.27	217.59	217.92	218.89	218.49	216.89	216.81	216.89	217.55	217.99	217.25	218.1	218.08	217.83	217.48	217.08	217.53	217.94	217.12
212.67	212.76	212.5	212.86	212.72	211.85	213.09	211.64	212.33	213.37	211.94	211.78	212.46	212.27	212.65	212.63	211.02	212.49	211.61	213.32	211.72	212.33	211.77	212.1	211.94	212.11	212.5	211.55	212.49	210.83	212.05	211.97	212.21	213.57	212.23	213.42	211.87	212.97	212.4	210.88	212.2	212.59	211.8	212.73	212.31	212.23	212.27	211.7	212.06	212.63
199.14	199.66	199.67	199.57	200.54	199.43	198.23	199.35	198.43	198.5	199.4	198.95	199.68	198.54	198.78	200.19	199.92	199.34	200.28	199.51	199.74	200.31	198.07	198.36	199.63	199.32	199.4	199.93	199.11	199.68	199.39	200.13	199.08	199.59	198.73	198.77	197.72	198.58	198.98	198.15	198.76	199.01	201.01	199.05	198.73	199.3	200.07	199.81	198.48	199.58
209.73	209.81	209.4	209.81	209.24	209.64	208.8	209.26	208.88	209.1	209.32	209.4	210.75	209.42	209.16	209.5	210.13	210.4	210.13	210.31	208.62	209.08	209.51	209.52	209.33	210.18	209.39	208.49	208.91	209.01	209.49	208.62	209.44	209.06	209.9	208.73	208.98	209.58	209.33	209.02	209.53	209.6	208.67	209.65	208.73	208.76	210.14	209.26	210.23	209.85
207.12	206.78	207.32	206.36	206.04	207.33	206.11	207.23	206.43	205.86	207.14	206.78	207.4	206.63	206.82	206.42	207.17	206.64	207.05	205.54	206.07	208.07	205.63	207.03	206.46	206.25	205.88	206.19	206.25	205.61	206.55	206.75	206.47	205.57	206.9	206.89	207.18	205.36	207.02	206.56	207.65	206.46	206.61	206.27	206.77	205.94	206.7	206.24	206.33	207.6
208.94	210.1	209.28	209.26	209.04	209.97	210.32	210.76	209.52	209.95	209.79	210.14	209.3	209.34	209.71	209.51	209.59	209.43	208.99	209.51	210.07	209.58	209.12	211.09	210.65	208.68	210.72	209.36	209.71	209.48	210.58	209.6	210.16	209.67	209.34	209.52	210.55	209.4	210.04	209.45	209.9	210.73	209.68	208.98	209.44	209.23	208.32	210.47	210.55	209.68
210.42	208.86	209.76	209.46	209.43	209.89	210.03	208.87	209.02	208.3	209.75	210.39	208.83	209.39	209.06	209.74	208.85	209.84	209.35	210.67	208.64	209.61	209.87	209.33	209.59	210.71	209.25	210.25	210.67	208.88	208.9	209.36	209.42	208.73	209.85	209.55	209.33	209.99	208.31	209.78	208.4	209.89	209.49	209.69	210.17	209.56	209.06	209.81	209.97	209.42
208.53	207.26	206.44	207.46	207.16	207.69	207.21	207.74	209.26	207.13	207.19	207.23	208.94	207.67	208.07	206.92	208.01	205.79	208.38	208.16	207.22	207.15	208.01	207.91	207.63	207.49	208.71	207.3	208.14	208.04	207.04	208.31	207.66	208.17	206.97	208.9	207.07	207.07	207.66	207.18	207.36	207.43	207.56	208.2	207.81	206.63	208.05	206.42	207.86	206.6
205.3	203.88	204.94	204.85	203.75	204.37	203.67	204.73	205.09	205.03	205	203.41	203.81	205.18	204.56	205.88	205.09	204.67	205.2	204.78	204.44	204.7	205	204.56	204.3	204.06	204.23	204.68	205.38	204.24	204.71	204.41	202.96	204.11	204.51	204.84	204.65	204.17	204.78	204.44	205.28	204.02	206.11	203.54	203.35	205.77	204.62	204.5	205.01	204.82
193.87	194.26	194.76	195.16	194.69	193.56	194.75	195	194.58	194.14	192.9	194.73	195.25	193.81	193.79	193.82	194.52	193.92	193.74	193.71	194.51	193.56	193.85	193.91	193.35	193.54	194.66	195.74	193.62	195.16	192.99	193.03	194.64	194.67	193.71	193.4	193.82	194.76	194.94	193.92	194.52	193.4	194.72	193.61	195.2	194.63	194.47	193.72	194.68	195.09
202.88	201.46	203.6	202.85	202.92	202.96	202.74	202.91	203.26	203.26	204.26	203.29	203.13	202.7	202.3	202.66	203.37	203.5	203.37	203.06	203.31	202.66	202.97	202.38	203.05	202.57	204.27	203.75	202.66	203.04	202.68	203.47	202.52	203.02	202.85	202.43	202.42	203.49	202.94	203.65	203.53	203.17	203.43	204.17	203.47	203.3	202.65	203.81	202.46	203.49
216.56	217.53	217.12	216.44	216.63	215.6	215.89	217.12	216.64	215.9	216.62	217.52	217.4	216.18	217.64	217.11	216.26	216.71	217.5	217.2	216.5	216.2	216.91	217.46	216.63	217.22	216.57	216.28	217.42	216.96	216.11	217.67	217.28	216.13	217.54	217.19	216.63	215.89	216.94	216.5	215.76	217.26	217.4	217.54	217.17	216.85	218.4	217.57	217.19	216.66
206.24	205.34	205	204.26	205.09	205.32	204.68	204.65	205.07	203.75	204.17	204.35	205.82	204.4	204.27	205.28	204.37	204.56	204.41	204.57	204.25	204.78	204.68	205.53	205.41	204.83	204.14	205.65	204.79	205.23	204.24	205	204.33	204.37	204.71	204.49	205.53	205.19	204.36	204.46	204.45	204.83	203.61	204.84	205.17	204.51	205.12	204.53	205.46	204.92
207.59	207.73	207.39	208.28	207.92	206.81	206.7	206.88	207.23	208.69	207.24	206.95	207.39	206.91	208.01	207.73	208.56	208.51	207.14	208.5	206.93	208.67	206.85	207.2	208.61	206.43	208.15	207.27	207.31	207.81	208.22	208.17	207.27	208.06	207.61	208.67	207.9	208.18	206.15	206.84	207.82	207.19	207.54	207.12	208.12	208.26	207.23	206.73	208.48	208.57
202.51	203.18	202.47	202.86	203.29	203.07	203.7	203.36	204.38	203.36	202.86	203.12	203.27	202.73	203.17	203.91	202.72	203.96	203.46	204.5	202.44	202.77	204.12	203.69	203.41	202.81	203.4	202.8	203.69	202.23	203.16	203.05	202.5	203.61	203.12	202.9	204.69	203.97	202.9	202.02	204.07	202.59	204.13	203.3	203.64	202.97	203.82	203.07	205.38	202.41
202.88	203.34	202.47	203.48	202.88	205.34	203.1	203.32	203.9	204.4	203.75	203	203.78	203.53	203.32	204.1	204.48	203.15	202.46	204.28	204.03	204.05	204.19	204.35	203.82	203.42	203.57	203.64	203.36	203.32	204.08	204.31	204.17	202.69	203.76	203.45	203.65	203.38	204.55	204.09	202.77	203.86	204.03	205.44	203.45	203.59	203.72	203.27	204.01	203.3
212.28	210.5	211.4	213.37	211.18	211.74	211.38	211.59	212.02	211.15	213.39	212.54	211.56	212.42	210.99	210.13	211.21	210.52	211.01	210.42	211.65	211.95	211.53	212.8	211.09	212.66	212.17	212	211.48	211.18	211.88	211.99	211.42	211.3	211.42	211.06	212.87	211.73	210.27	211.61	212.21	211.69	212.27	210.41	211.82	211.6	211.1	211.47	211.71	212.04
213.21	212.54	211.23	213.05	212.95	213.37	212.9	213.19	211.47	210.91	212.37	211.55	212.17	211.48	211.49	212.62	211.26	213.51	212.94	212.56	212.93	212.28	211.89	212.46	212.08	213.15	212.89	212.5	212.23	211.96	211.84	212.85	212.8	212.68	213.62	213.18	212.69	212.56	212.36	212.22	211.59	212.52	211.91	211.14	212.92	212.12	212.26	212.43	212.15	212.91
216.64	216.58	217.03	216.8	217.19	216.94	217.61	217.35	217.24	216.31	217.25	216.44	216.39	217.48	217.42	217.87	216.48	216.62	218.25	217.57	217.67	216.69	217.26	216.12	215.52	216.71	217.31	216.8	217.31	216.84	217.69	216.35	216.9	217.22	216.86	216.98	216.61	216.68	217.4	217.66	215.87	215.91	216.06	216.97	216.62	215.9	217.12	216.75	216.51	216.6
193.4	193.65	194.93	193.08	194.14	193.11	194.01	194	195	194.25	194.16	194.59	195.04	193.6	194.78	194.01	192.32	194.9	194.94	193.11	194.58	192.94	193.13	194.75	194.14	194.33	193.43	195.2	195.23	193.87	193.41	193.45	193.18	194.27	194.01	194.45	194.37	193.52	193.66	194.75	194.45	195.18	193.19	194.81	194.93	193.27	194.25	194.97	194.18	194.18
216.9	216.07	217.28	217.02	217.61	216.23	216.85	216.8	217.18	218	216.82	217.18	216.03	216.3	217.23	216.75	216.71	215.89	217.01	215.76	217.87	216.65	216.62	216.87	217.74	217.61	217.06	217.71	217.59	218.29	218.32	216.93	217.73	216.47	215.6	216.16	216.4	216.91	217.39	216.08	217.33	216.44	217	217.45	217.37	217.4	217.94	216.88	217.28	217.7
203.08	203.31	202.81	202.44	201.48	203.72	203.81	202.41	202.74	202.83	203.35	200.92	203.35	201.58	202.51	202.58	203.01	201.21	203.33	203.44	203.21	202.71	202.58	202.42	202.07	201.75	202.68	201.86	202.2	202.08	202.66	202.97	203.1	202.11	203.45	202.31	202.54	201.52	203.03	201.94	202.33	202.9	202.01	202.94	201.74	202.01	203.89	202.44	202.99	202.72
201.04	200.63	200.69	200.91	200.49	200.34	200.08	200.85	199.54	200.71	199.64	199.56	201	200.56	200.6	200.98	199.09	200	201.13	200.49	201.39	200.42	200.4	200.73	201.32	200.11	200.11	201.41	200.48	200.47	200.32	200.7	200.02	199.96	199.86	200.38	201.17	199.79	200.35	200.35	201.08	201.65	200.48	199.66	201.22	199.97	199.93	199.5	199.91	200.98
206.9	206.76	207.13	206.7	205.86	206.71	206.84	206.53	207.39	206.35	206.16	206.67	205.55	205.39	205.47	206.65	206.36	205.8	206.12	206.19	207.12	206.76	206.69	206.74	206.33	206.66	206.34	205.78	206.43	206.76	206.67	206.15	206.7	206.58	207.08	206.03	207.36	206.89	206.79	207.99	206.38	206.96	205.55	205.5	206.55	206.07	205.97	206.74	206.72	207.92
198.8	199.43	197.7	198.76	198.68	197.8	198.27	198.88	198.38	199.15	198.91	198.34	199.33	199.08	198.8	198.86	199.11	198.97	198.6	198.88	198.97	199.77	198.62	198.96	198.42	198.47	198.38	197.28	198.18	198.74	198.54	197.02	199.59	198.12	198.71	197.66	199.08	197.67	199.77	197.52	198.72	198.06	198.38	199.45	199.44	198.34	198.85	197.23	197.92	198.91
217.81	216.47	217.31	217.43	217.16	216.14	216.77	216.99	216.17	216.71	217.2	218.03	215.48	216.7	217.32	216.18	217.01	218.06	217.31	217.98	216.51	217.28	217.33	216.88	218.69	216.93	216.27	216.85	216.75	216.54	217.55	216.12	216.63	217.09	217.75	219.32	218.06	217.71	217.43	217.67	217.58	216.57	216.97	216.98	216.61	216.91	218.48	217.46	217.42	216.63
203.6	203.16	204.23	204.4	203.84	202.82	203.73	204.5	203.04	205.06	203.13	203.71	203.99	202.62	204.54	203.27	203.31	204.15	203.79	204.76	204.2	203.73	203.31	203.47	203.78	203.64	203.7	203.82	203.01	203.79	203.29	204.42	204.27	204.58	204.18	203.56	202.97	202.43	204.45	203.07	203.24	203.63	203.68	203.52	203.98	203.71	205.01	202.88	204.34	202.81
208.11	207.52	207.86	208.36	207.75	209.6	209.18	207.34	208.97	208.09	208.81	209.53	209.04	209.5	208.95	208.26	207.75	209.78	208.09	209.48	208.43	208.32	208.96	208.67	207.9	209.53	208.32	207.91	208.63	209.07	207.98	207.96	208.93	209.08	208.67	208.98	207.07	208.16	208.96	206.9	209.55	208.04	208.86	208.52	208.87	207.97	209.9	209.93	208.83	208.78
207.19	206.89	208.91	207.76	207.4	207.21	208.33	207.9	209.35	207.23	206.52	208.38	208.84	207.51	207.96	207.7	207.92	207.41	207.62	208.26	207.99	207.03	207.11	207.17	207.99	206.95	206.85	207.96	208.59	207.19	208.53	207.86	208.42	207.86	207	207.36	207.88	207.27	206.83	207.9	206.69	208.52	206.48	207.15	208.05	207.8	206.61	207.89	207.53	208.28
217.03	218.37	217.69	219.66	217.56	216.89	216.69	217.48	217.93	216.64	217.77	217.78	217.21	217.89	218.84	218.02	217.47	217.57	218.02	217.61	216.81	219.05	217.92	216.84	217.48	218.53	218.06	217.64	218.81	218.18	218.34	219.03	217.93	218.39	217.76	216.97	218.5	217.31	218.74	217.08	217.3	217.81	218.14	217.36	218.48	218.43	216.96	217.98	217.71	216.83
200.21	200.34	199.84	200.09	199.78	199.82	199.66	200.73	200.95	200.53	200.02	200.49	200.18	199.23	199.49	200.5	200.17	198.9	199.82	199.93	200.09	200.73	200.03	200.4	201.2	200.33	199.72	200.88	200.37	200.32	201.55	200.52	200.9	201.19	200.88	201.4	198.94	200.2	199.38	201.02	200.87	200.95	200.37	198.59	201.36	200.21	199.17	199.4	201.49	199.47
216.93	217.35	216.89	216.63	217.44	216.87	216.55	217.16	217.04	218.25	216.12	216.03	216.74	218.21	216.2	215.77	217.32	216.84	217.35	216.98	217.19	217.04	217.18	217.05	218.16	218.01	217.23	217.71	216.73	217.4	217.32	217.01	216.14	218.52	215.74	218.32	217.86	217.46	217.65	215.92	217.08	216.43	216.31	216.22	218.11	215.9	217.51	216.3	217.47	216.61
200.36	199.82	198.72	198.8	199.2	198.49	200.85	199.63	199.84	200.11	199.14	200.77	198.52	199.65	198.45	199.23	200.98	198.82	199.57	199.35	199.34	199.37	199.95	199.51	200.18	199.32	197.77	199.31	199.14	198.67	199.3	200.19	199.54	198.65	198.82	199.01	199.14	200.69	199.18	199.28	199.73	199.14	199.61	199.33	199.27	200.01	199.55	199.86	200.2	198.1
217.63	217.37	216.77	217.36	218.08	217.51	217.27	217.55	217.72	217.37	217.95	216.45	217.05	217.95	218.14	218.2	217.04	217.69	217.5	218.47	216.85	216.61	217.64	218.07	217.8	217.07	217.52	217.55	218.82	218.64	217.18	217.39	217.94	217.41	217.84	218.15	218.14	217.01	217.52	217.18	218.69	218.32	216.68	217.97	218.08	217.3	216.88	216.75	217.85	217.12
206.96	207.72	207.66	206.83	207.37	208.39	207.79	207.14	208.07	208.07	208.41	208.13	207.21	206.94	206.62	207.38	207.69	207	207.44	206.53	207.97	207.83	206.57	207.71	208.37	207.34	208.79	207.35	206.83	208.16	206.67	207.63	206.88	208.07	206.56	206.73	207.87	207.41	209.28	207.46	207.97	207.32	206.08	208.82	206.64	208.22	208.15	207.67	208.14	207.35
204.67	204.08	204.23	204.37	204.71	204.97	205.57	204.93	204.86	204.07	205.05	205.39	206.06	204.92	204.4	204.89	204.6	203.93	204.48	204.82	204.95	206.2	203.63	204.27	204.82	204.19	204.91	205.11	205.17	204.69	205.08	205.32	204.52	205.66	205.35	204.64	205.45	205.21	205.68	204.64	204.61	205.57	205.15	204.75	204.92	204.74	204.51	205.03	204.63	204.81
203.77	202.68	202.45	203.59	203.3	202.84	203.7	203.22	203.92	202.87	203.57	201.87	202.52	203.59	202.34	202.22	203.63	203.43	203.16	202.89	202.69	203.21	203.94	204.26	202.39	203.89	203	202.25	204.47	203.11	202.59	203.21	203.02	202.26	202.66	202.81	202.33	202.44	203.25	203.12	204.99	205.03	202.64	203.46	202.26	203.7	202.88	203.63	203.2	203.44
208.21	207.22	207.33	208.79	207.67	208.01	207.79	207.88	207.38	208.38	207.41	208.56	206.86	207.84	207.58	208.37	207.92	207.67	207.39	207.86	208.2	209.09	206.95	207.83	207.78	205.87	206.55	207.78	208.27	208.13	208.56	207.23	206.92	208.68	207.56	207.89	207.87	208.58	208.03	208.61	207.76	207.67	208.19	207.14	207.25	208.96	207.14	207.62	207.15	207.94
202.35	203.05	202.45	203.09	203.21	202.82	202.57	202.7	202.57	202.77	202.28	203.11	203	202.41	202.31	203.14	203.3	203.65	202.78	202.75	202.5	201.75	201.97	202.05	202.12	202.48	202.25	203	202.03	202.07	202.27	202.63	202.44	202.52	202.56	202.62	202.48	202.06	203.75	202.62	202.15	202.91	203.03	202.62	202.68	202.37	202.92	202.29	202.82	204.28
205.58	203.8	204.45	204.22	204.77	204.34	204.85	204.65	204.46	205.09	206.08	204.65	205.52	205.9	205.44	204.28	204.22	204.19	205.41	204.4	205.11	206.46	205.29	204.9	205.07	205.66	204.26	205.34	205.42	205.09	205.58	204.59	204.42	206.07	204.51	205.21	205.3	204.17	205.5	205.52	204.43	205.16	204.94	204.88	204.82	204.96	206.69	205.43	204.96	205.47
198.64	198.86	198.99	198.67	198.79	199.16	197.92	198.51	199.26	198.41	198.7	198.83	197.86	198.42	197.27	198.94	197.78	200.22	198.65	198.67	197.32	198.84	199.11	198.66	198.1	198.58	198.24	199.36	198.87	199.01	199.06	198.37	198.87	198.65	198.3	197.99	198.47	198.77	198.29	196.77	198.96	198.53	198.14	199.17	199.24	197.48	198.39	198.81	199.04	198.16
205.25	205.75	204.89	205.16	205.61	206.41	205.04	204.7	203.83	204.26	205.87	204.23	205.22	205.45	203.69	205.96	205.28	204.29	205.4	203.8	204.73	204.62	205.15	205.14	205.09	205.92	204.36	204.67	205.22	205.78	205.2	204.47	204.8	204.43	203.94	204	205.16	204.93	204.37	204.59	204.09	204.17	203.83	204.32	205.18	204.94	204.84	205.53	205.67	203.72
206.27	206.47	207.2	207.05	208.42	208.05	206.79	207.27	207.39	206.55	207.88	207.77	208.22	208.19	207.92	208.37	207.43	207.91	207.92	206.86	207.51	206.72	207.43	206.37	206.78	206.93	206.95	206.97	207.9	207.1	208.59	207.41	207.98	207.51	206.24	208.67	208.08	208	207.98	206.86	208.38	208.78	207.13	207.47	206.4	207.26	208.07	207.15	207.34	207.96
208.6	207.56	208.08	207.73	208.87	207.73	207.25	208.36	208.97	207.9	208.55	207.62	208.07	208.62	207.79	207.45	207.53	207.98	207.96	207.49	207.74	208.01	207.72	207.49	209.02	208.2	207.87	207.97	208.32	207.55	207.94	207.56	208.76	207.59	207.87	207.84	207.39	207.75	208.88	207.88	208.18	208.33	208.87	206.72	208.5	208.08	207.17	206.5	206.44	207.1
211.53	211.25	211.62	211.65	213.53	211.55	212.33	211.75	210.64	211.28	211.92	211.08	212.77	213.93	213.29	209.78	211.32	211.36	211.65	212.27	212.94	212.1	212.64	212.24	211.11	212.06	211	212.64	211.13	211.22	211.65	212.1	212.51	212.08	211.73	213.36	212.45	211.26	212.62	211.4	212.18	212.24	212.01	211.82	212.23	212.11	212.16	211.08	212.47	212.45
208.83	208.69	208.29	209.41	208.78	208.99	206.77	208.78	208.92	209.35	208.15	209.64	208.52	209.3	208.89	209.54	209.07	209.67	208.74	208.51	208.19	209.65	209.24	208.51	208.01	208.5	209.2	208.32	208.53	208.82	209.09	208.73	209.4	209.22	207.55	207.52	207.68	209.12	210.25	209.09	208.08	208.18	207.81	209.18	208.01	209.08	209.43	210.14	208.5	208.47
197.61	196.76	198.53	197.79	197.35	197.29	198.85	198.68	198.07	197.84	197.5	197.5	197.18	198.86	198.71	198.13	198.25	198.01	197.97	198.4	198.56	198.99	197.43	199.04	196.77	198.74	197.71	198.89	197.24	197.91	196.85	198.07	198.39	197.89	197.59	198.79	198.34	197.59	198.62	196.84	198.09	198.32	197.13	197.29	198.78	196.86	198.64	198.81	198.77	198.51
197.69	197.45	198.18	198.96	197.11	198.02	197.53	198.52	198.41	197.69	197.97	197.45	197.47	196.77	197.99	197.47	197.51	197.77	198.32	198.13	196.58	198.03	198.16	198.43	198.9	197.9	197.39	197.34	198.72	198.16	197.53	196.95	196.81	197.87	197.83	197.84	199.09	197.86	197.96	198.14	197.87	197.84	198.59	197.42	198.04	197.94	198.31	197.17	199.09	198.6
205.73	205.74	205.37	204.78	204.79	204.84	206.14	205.01	205.59	205.61	205.87	205.82	204.73	205.25	205.32	205.34	205.83	205.11	204.6	205.57	206.03	205.72	205.41	206.41	205.72	205.42	206.15	206.02	205.11	205.04	205.12	206.14	205.16	205.8	206.01	204.57	206.1	204.32	205.14	204.92	205.9	204.99	206.48	205.68	204.1	206.62	205.43	205.66	205.46	205.97
217.63	216.63	217.45	216.43	217.12	216.76	217.09	217.23	217.83	216.69	217.11	216.83	217.11	217.27	216.51	216.82	216.38	218.52	217.01	217.91	217.66	217.43	217.87	216.88	216.55	216.96	217.3	217.26	217.59	216.22	216.8	215.92	216.36	216.78	216.74	216.83	218.85	217.25	216.41	215.65	216.59	216.11	216.13	216.71	216.44	216.38	216.7	217.39	216.63	217.1
199.85	198.04	200.44	199.65	200.08	200.2	198.69	197.42	199.59	199.96	199.23	198.88	200.58	199.15	199.69	200.4	199.02	199.22	199.14	198.99	199.31	198.67	199.84	199.33	199.23	199.64	199.11	200.18	199.47	199.14	199.9	198.24	199.89	199.31	199.76	199.04	199.3	198.88	200.07	199.23	198.57	199.95	198.69	198.4	199.55	199.55	199.3	199.93	199.97	198.49
206.99	208.45	208.33	207.47	208.77	207.63	207.91	207.97	209.35	207.97	208.3	208.34	208.58	208.28	206.79	208.69	208.32	208.22	208.45	207.2	207.52	207.22	207.97	207.82	209.2	207.99	208.01	208.11	207.54	208.06	208.3	208.42	207.34	209.45	208.22	208.73	207.93	208.54	206.67	207.18	207.8	208.06	207.96	206.74	208.71	207.5	207.54	207.78	207.61	207.35
201.51	202.43	202.55	202.33	202.06	202.43	201.35	202.86	201.67	203.32	202.94	202.61	201.49	202.64	201.85	202.48	202.18	202.33	201.72	201.77	202.58	202.54	203.23	202.23	201.73	203.17	202.74	203.81	201.73	202.6	203.03	202.86	202.57	203.49	202.44	203.23	202.98	202.68	202.86	202.1	202.02	202.73	202.97	201.95	202.39	202.85	203.53	202.86	202.96	202.49
211.39	211.68	212.25	212.58	212.46	212.33	211.69	211.06	211.09	210.95	211.53	210.99	212.79	212.54	212.4	211.7	211.44	211.53	211.37	210.75	211.59	211.14	212.14	211.05	212.92	211.84	211.92	210.46	212.43	212.66	212.07	212.94	211.17	211.57	211.07	211.75	211.8	211.61	211.51	212.38	211.45	212.32	211.65	210.7	212.5	212.43	212.14	212.08	212.97	212.31
209.36	209.04	208.39	209.42	210.2	209.08	208.88	209.57	209.35	210.65	210.23	209.75	208.85	208.36	209.35	209.53	208.12	209.65	208.2	209.41	209.47	208.89	209.8	208.41	210.14	209.18	209.36	209.81	209.63	209.08	208.74	210.05	210.11	209.2	209.52	208.57	209.11	210.34	210.24	209.53	208.56	209.85	208.74	208.64	209.73	209.45	209.26	209.41	210.09	208.21
211.87	211.77	213.18	212.87	212.78	212.73	212.15	212.92	212.96	213.4	212.65	212.27	211.71	212.4	211.63	212.96	213.02	211.95	211.63	212.72	211.68	212.76	212.03	213.05	211.67	212.5	213.12	211.45	212.17	211.42	211.25	212.51	213.32	213.75	212.13	212.82	212.39	212.89	211.95	212.75	211.75	211.87	213.44	212.1	212.41	211.6	211.61	212.13	212.11	212.14
204.2	204.13	204.61	204.42	203.55	203.58	203.9	204.54	203.41	204.07	204.01	204.32	203.91	204.21	203.49	203.59	203.69	202.86	203.9	204.23	203.94	202.68	203.43	203.7	203.84	204.22	203.69	202.59	203.49	203.27	202.66	204.19	204.8	203.42	203.11	204.04	203.62	203.39	202.62	204.37	203.61	203.6	204.2	203.92	203.64	203.32	204.19	204.68	203.75	203.07
210.12	209.71	209.06	209.12	209.05	208.87	210.45	208.81	209.94	210.53	209.1	210.05	209.38	209.95	208.76	209.47	210.09	208.91	209.75	210.42	209.65	210.48	209.26	209.53	209.9	209.23	210.04	211.19	209.17	210.35	210.67	209.87	209.42	210.02	210.13	209.47	210.18	209.63	209.28	209.91	209.19	208.61	209.58	210.57	208.77	209.5	209.05	209.27	208.72	210.18
215.45	217.68	216.66	216.96	217.67	217.55	217	217.4	216.05	217.22	216.61	217.71	216.19	216.48	217.04	217.44	216.37	216.7	217.93	217.68	216.48	216.19	218.14	216.24	216.27	218.08	217.3	216.34	216.25	217.85	216.61	216.96	216.71	217.65	217.9	217.88	216.85	217.6	217.67	216.19	217.07	216.08	217.25	217.16	217.7	217.11	217.29	217.07	216.55	217.52
207.92	208.22	207.2	207.21	206.62	207.44	207.58	208.86	207.52	207.28	207.23	207.73	206.68	208.45	207.5	208.68	208.96	207.18	208.06	207.72	207.17	207.9	208.31	208.56	206.32	207.72	207.73	208.38	207.65	207.04	208.16	206.75	208.21	208.25	206.95	207.39	206.9	207.37	208.04	206.57	208.2	206.74	207.47	207.53	207.3	207.78	208.6	207.37	207.77	206.55
201.8	202.24	202.19	202.65	201.47	202.89	201.06	202.18	201.72	202.88	202.07	201.87	202.55	203.04	202.72	201.17	203.1	202.69	203.49	202.56	203.26	202.52	202.65	202.6	202.43	201.8	203.19	201.48	202.76	202.21	202.4	202.46	203.07	202.16	203.3	202.84	203.61	201.68	202.33	202.27	202.83	203.75	202.31	202.77	201.61	202.98	202.14	202.39	201.42	200.79
212.34	212.88	212.35	213.6	212.47	213.28	212.67	213.1	213.73	212.82	212.8	212.99	212.74	213.16	211.57	212.62	213.45	212.33	213.45	212.78	212.33	212.69	213.38	213.8	212.55	213.59	213.38	213.8	211.31	212.82	212.97	212.48	212.66	213.3	212.51	214.06	212.68	212.64	212.25	211.86	214.77	212.37	213.18	212.85	212.95	212.4	212.81	212.79	213.2	213.7
217.72	218.09	217.51	217.68	218.03	218.7	217.43	218.85	218.01	217.85	217.3	218.21	217.29	217.06	216.42	217.55	218.12	218.2	217.45	217.9	217.53	218.53	216.53	216.84	217.9	218.18	218.67	218.14	218.71	217.87	216.94	218.64	218.19	216.57	217.85	217.99	216.26	218.2	218.27	218.38	218.41	217.4	218.42	217.6	217.76	217.59	218.12	217.74	217.16	216.76
208.07	208.74	207.15	209.1	207.97	208.64	207.37	207.54	207.89	208.46	208.32	207.35	208.33	208.12	208.65	207.98	208	208.34	208.04	208.26	206.09	206.87	208.59	208.32	208.04	207.59	206.23	208.39	208.03	207.79	209.46	208.46	207.99	206.27	208.79	208.05	208.12	208.27	208.29	207.41	207.76	208.58	208.12	206.82	206.91	206.65	208.33	207.23	208.15	208.18
202.98	204.05	203.65	204.07	204.25	203.7	203.32	203.94	203.75	203.44	202.38	203.93	203.15	203.89	204.34	203.97	203.21	202.94	203.28	203.43	203.12	203.52	203.69	203	202.98	203.16	204.88	203.64	202.93	203.26	203.89	203.15	204.07	202.82	204.14	203.95	203.24	203.21	203.76	203.76	203.64	203.74	204.12	202.6	205.24	204.7	203.65	204.24	203.9	203.78
205.02	206.48	205.2	206.38	204.85	204.45	204.79	204.9	204.44	205.42	205.64	204.75	205.59	205.69	205.38	206.31	206.87	205.26	206.44	206.71	206.47	204.36	205.15	205.32	205.87	205.57	206.6	204.87	205.51	205.42	206.2	205.83	205.73	205.88	204.66	205.44	205.2	204.75	204.94	205.33	206.37	205.97	206.03	206.19	204.89	205.92	205.18	205.92	205.85	205.15
200.71	198.95	199.37	200.38	198.64	199.77	200.49	199.79	198.96	199.85	199.26	199.02	198.84	199.59	198.57	199.98	199.2	199.75	198.08	199.08	200.78	199.48	199.1	200.17	198.76	201.5	199.91	199.69	198.29	200.01	198.91	198.44	198.61	199.3	198.2	199.54	198.57	198.21	201.13	200.12	198.87	199.93	198.63	199.91	198.13	199.52	198.85	199.85	199.61	199.01
206.44	205.88	207.8	206.75	205.97	207.28	205.29	206.42	206.24	205.85	206.8	205.6	205.11	206.27	207.38	207.22	206.2	206.03	206.26	205.63	206.8	206.26	206.54	206.76	206.54	207.13	205.79	207.49	206.15	205.6	206.49	207.26	206.16	206.15	206.06	206.64	207.4	206.92	206.07	206.93	206.64	206.72	207	206.26	205.72	206.68	206.35	205.94	207.18	205.79
209.17	210.31	209.95	210.42	209.56	209.85	208.94	210.18	209.71	210.25	210.97	210.24	208.65	208.79	208.62	210.01	209.55	209.06	209.7	209.71	209.19	209.21	209.31	209.24	209.93	208.99	209.36	209.26	210.2	209.85	209.55	208.63	210.74	210.44	210.24	208.74	208.97	210.97	209.14	209.46	210.35	209.17	209.69	210.04	209.73	209.7	208.82	210.11	210.2	209.54
199.56	199.93	199.27	199.2	199.24	198.37	199.45	199.44	199.13	198.73	198.82	199.59	199.19	198.28	199.15	199.09	198.72	199.16	199.36	199.89	198.89	200.81	198.5	199.09	200.97	200.04	199.09	198.67	198.4	199.66	200.24	199.09	199.38	197.47	199.85	198.98	199.43	199.54	199.5	199.27	198.85	199.27	199.76	197.77	199.89	199.17	198.34	200.49	199.58	198.83
209.26	209.8	210	209.21	209.71	209.64	209.68	209.14	210.49	209.52	210.06	208.89	208.78	209.14	208.73	209.48	209.5	209.65	209.32	210.93	208.78	209.45	209.88	209.5	209.71	208.59	209.43	208.57	209.47	209.06	208.94	210.37	208.74	209.89	209.22	209.9	209.07	209.96	209.79	209.49	209.92	209.68	209.7	209.06	209.62	209.21	210.38	210.68	208.96	209.91
212.63	212.05	212.54	213.37	214.55	212.76	213.79	213.22	212.67	212.55	213.73	212.79	212.89	213.3	212.77	213.3	213.4	212.89	212.58	213.59	212.96	212.53	214.64	212.71	213.32	213.5	213.54	212.78	212.57	213.2	213.61	212.1	212.83	211.6	213.29	212.75	213.31	213.55	214.34	212.59	213.12	213.24	212.96	214.38	211.91	213.24	213.61	212.92	213.21	213.43
199.56	201.43	201	199.37	200.14	200.96	200.79	198.85	200.71	200.97	201.54	200.38	200.1	199.35	200.77	200.63	199.16	199.41	200.32	198.55	199.07	201.67	200.62	200.83	199.7	200.12	200.9	200.1	200.63	200.55	200.04	200.72	199.02	198.52	199.68	200.11	200.94	200.25	199.81	200.91	200.07	200.39	200.74	201.14	200.65	201.14	199.57	199.58	199.7	199.26
204.48	204.67	204.78	204.29	204.32	204.13	204.26	204.96	203.41	204.54	204.32	205.53	205.27	204.49	204.23	204.47	204.21	204.37	204.62	204.21	204.65	204.17	205.01	204.74	204.32	204.04	203.93	205.19	202.47	204.98	204.37	204.38	204.1	204.45	204.56	205.57	204.63	203.75	204.65	205.55	204.09	204.33	204.53	204.73	203.1	205.33	204.97	205.32	204.01	204.03
204.03	204.61	203.87	203.33	203.58	202.4	203.53	204.75	202.6	203.35	205.83	204.13	203.9	203.65	203.66	203.1	205.71	204.79	203.27	204.9	204.15	203.93	204.63	203.85	204.93	204.05	203.36	202.98	205.08	205.38	203.97	204.63	203.42	203.58	203.39	203.84	204.58	204.64	204.96	203.47	203.75	203.5	205.66	203.73	202.29	203.63	203.5	204.07	203.16	204.39
216.96	216.76	217.14	216.47	217.69	217.13	216.61	216.37	216.94	216.83	216.44	217.75	216.33	216.77	216.31	216.74	216.36	218.93	217.4	216.58	217.02	217.12	218.57	217.3	215.97	217.73	217.64	216.17	216.1	217.61	216.25	217.14	216.4	217.67	217.04	216.9	217.75	217.2	216.32	217.66	216.74	216.17	216.31	217.49	217.3	216.55	217.1	217.94	216.19	217.28
209.06	209.53	210.27	210.67	209.56	209.51	208.86	208.36	208.88	209.17	208.83	209.07	209.5	208.95	209.89	208.51	209.55	208.74	209.53	209	209.41	209.09	208.91	207.67	210.17	208.99	208.41	209.8	209.62	208.74	209.44	209.83	210.27	208.95	209.94	208.64	210.37	208.43	209.3	208.6	209.09	208.36	209.06	210.27	209.13	208.26	208.82	209.93	208.45	209.86
204.02	203.79	203.02	204.74	203.38	203.79	203.96	205.04	204.46	203.61	203.6	203.37	203.24	203.44	203.5	204.56	203.03	203.65	202.53	203.94	203.6	204.35	203.94	204.34	203.49	204.13	205.08	203.93	204.57	202.94	203.94	204.04	203.91	202.97	203.64	203.14	202.34	204.1	203.87	204.97	203.98	202.17	205.09	203.65	203.81	203.53	204.81	203.92	203.33	203.4
208.79	207.51	207.44	207.73	207.41	207.79	207.88	207.2	207.29	208.63	208.76	207.92	207.09	207.73	207.13	207.22	206.97	207.79	207.12	208.51	207	207.89	208.08	207.26	207.91	206.99	208.11	207.4	208.46	207.64	207.16	208.07	207.43	208.62	207.44	208.13	207.65	207.75	207.5	207.7	207.2	208.56	207.37	208.34	207.88	208.34	207.58	207.27	208.34	206.8
217.91	217.44	217.72	217.31	217.47	218.02	216.82	216.93	217.29	217.72	218.47	217.11	217.24	216.67	216.54	217.44	217.28	215.91	216.98	217.88	215.87	217.55	217.21	217.19	218.48	217.12	217.16	217.58	216.95	216.05	217.55	217.42	217.16	216.59	215.82	217.58	216.48	217.19	218.73	217.6	216.27	216.27	217.25	217.45	217.2	216.24	216.75	218.06	217.72	217.7
200.34	199.48	200.43	199.6	200.11	200.06	200.07	199.94	200.13	201.35	199.59	199.36	198.3	199.98	199.36	200	200.14	200.29	200.21	200.26	200.27	200.73	199.34	200.18	201.19	200.71	199.62	201.12	199.79	200.19	200.9	200.08	200.58	201.11	200.25	200.5	200.71	200.72	199.61	199.05	198.63	200.49	200.54	200.49	199.98	199.97	199.35	199.64	200.07	199.29
208.57	209.33	209.27	209.5	208.66	208.54	208.89	208.39	207.72	209.14	207.69	208.59	208.17	208.45	209.3	208.43	209.01	209.49	208.07	208.07	209.69	208.03	208.9	208.33	207.59	209	208.31	207.99	208.44	209	209.79	208.87	208.74	209.08	209.07	208.99	208.33	209.52	209.06	208.74	208.9	207.99	208.93	209.45	207.98	209.31	210.84	209.09	209.63	209
208.1	208.28	209.38	208.2	209.3	208.56	208.7	208.31	209.1	208.8	210.18	209.08	208.61	209.25	209.21	209.08	207.21	210.07	209.14	208.57	208.33	209.39	208.11	209.41	208.26	208.44	208.43	208.93	209.73	208.89	208.2	207.91	208.1	208.38	208.12	209.39	209.31	208.77	210.02	208.39	209.18	208.34	207.57	207.68	210.23	208.27	209.13	208.59	208.15	208.72
212.5	212.24	213.16	210.74	212.5	211.93	212.08	212.68	212.64	211.91	212.52	211.87	212.13	211.64	212.83	212.04	212.59	214.66	211.46	213.46	213.31	212.21	211.32	212.83	212.8	211.67	212	211.72	212.9	212.79	211.79	212.63	212.51	213.47	213.48	211.39	212.14	212.49	213.11	213.19	212.5	212.08	213.27	213.65	213.09	213.31	212.81	212.9	213.16	213.71
218.1	217.38	218.36	217.62	218.06	218.14	218.41	219.64	218.74	216.34	217.65	217.51	217.4	217.3	216.93	217.61	217.23	219.67	217.29	217.17	218.39	217.7	218.01	217.46	216.52	219.37	218.34	218.43	217.57	217.44	217.75	217.2	217.92	218.41	218.44	218.47	218.22	217.78	218.57	218.51	219.12	218.09	219	218.34	217.26	216.98	217.9	217.48	218.71	218.48
203.37	203.79	203.22	204.12	203.41	203.5	203.1	202.53	202.37	202.41	203.62	203.98	201.91	204.2	204.18	203.2	202.55	203.17	202.51	202.64	203.69	203.25	203.52	202.55	203.06	202.56	203.46	202.85	204.27	202.26	203.88	203.03	203.14	203.7	203.94	202.8	202.13	203.22	203.72	202.13	203.94	201.92	204.47	203.1	203.18	202.72	203.58	203.63	202.52	203.99
198.66	199.61	199.41	199.43	200.01	199.47	197.73	199.89	200.24	198.41	199.08	199.06	198.38	199.85	199.68	198.65	200	199.69	200.26	200.14	199.93	199.76	200.07	199.96	199.91	200.11	200.15	199.53	199.94	200.66	199.44	200.87	200.11	199.75	200.5	199.33	200.34	198.87	199.27	199.16	199.52	199.49	198.74	200.43	198.93	199.33	198.59	199.49	199.03	199.76
205.78	206.16	206.49	206.96	207.35	205.55	207.93	205.99	206.01	205.91	207.25	207.16	207.28	205.73	207.47	206.94	205.94	206.98	207.19	206.8	206.25	206.95	206.96	206.43	206.9	206.28	206.22	207.13	206.24	206.68	206.08	205.7	206.76	205.53	207.1	206.22	206.28	205.96	205.27	207.48	206.05	206.46	206.13	206.91	206.11	206.7	206.22	205.08	205.74	206.21
204.08	204.24	205.23	205	204.2	204.38	204.96	204.17	205.99	204.26	205.61	204.82	205.12	205.01	204.33	205.17	203.3	205.55	204.29	205.52	203.67	203.29	204.64	205.23	204.46	204.82	204.73	202.91	205.06	204.74	204.02	205.35	204.94	205.28	203.83	205.02	204.68	204.65	204.93	203.3	205	203.96	205.74	204.74	204.79	204.36	204.79	204.89	205.09	204.32
211.41	211.72	211.41	212.09	211.21	212.08	212.02	211.16	211.92	211.04	211.66	211.77	211.83	212.01	212.6	212.01	211.76	211.36	211.14	211.42	211.39	210.72	212.77	211.58	212.3	210.97	211.76	211.47	211.14	210.16	212.26	212.03	211.71	211.09	211.94	211.39	211.09	211.45	212.68	212.13	210.77	212.47	211.23	211.08	211.47	211.14	211.43	211.12	211.34	212.44
198.65	199.74	198.67	199.04	198.41	199.09	198.94	198.72	199.54	199.14	200.03	198.55	199.13	199.56	199.1	198.43	199.89	199.06	200.28	199.29	200.56	199.97	200.31	198.74	199.84	198.8	198.74	200.38	199.64	199.43	200.56	198.76	200.39	198.99	198.62	199.26	198.08	198.59	198.51	199.72	200.34	199.1	199.61	199.98	199.22	199.67	200.33	198.33	199.04	200.2
209.32	208.73	207.66	208.67	209.03	208.42	207.6	209.58	208.66	208.72	208.34	207.15	209.86	208.92	208.4	209.36	206.5	208.03	208.31	208.48	208.3	208.28	209.65	208.42	207.81	209.58	207.56	208.85	209.8	208.5	208.68	208.32	208.64	209.55	208.34	208.07	208.01	209.12	208.77	209.92	208.13	207.99	209.35	207.57	208.37	208.25	208.53	209.67	207.57	209.27
208.34	208.1	206.86	207.87	208.17	206.59	208.11	206.78	206.89	207.91	208.14	207.43	207.06	207.47	207.41	208.77	207.83	208.44	207.47	207.94	207.79	208.17	208.79	207.23	209.35	206.98	207.89	207.91	207.07	208.64	207.6	207.54	207.44	206.73	207.07	207.72	208.51	207.32	207.93	207.12	207.96	207.98	207.17	208.83	208.7	207.07	207.55	206.01	208.22	207.42
193.86	193.87	193.69	193.68	194.96	194.07	194.34	195.59	194.02	194.13	194.19	194.62	194.03	194.88	195.76	194.16	194.62	194.41	193.87	194.24	194	193.47	194.24	193.72	194.38	195.02	193.39	194.1	194.65	194.23	193.37	194.37	193.88	195.2	194.92	194.75	195.17	194.76	194.54	194.29	195.45	193.57	193.88	194.34	193.79	193.19	194.57	195	195.24	194.1
217.03	216.78	217.93	217.51	215.88	217.7	217.34	217.52	217	215.41	216.95	217.25	218.24	217.54	216.36	217.58	215.81	218.07	217.38	216.27	218.12	217.28	217.96	216.79	217.02	217.17	215.96	217.56	217.4	216.2	217.41	216.46	216.61	216.78	216.93	215.77	216.76	217.45	217.71	216.59	216.81	215.83	217.32	218.02	216.5	215.63	217.84	216.37	216.12	216.71
202.12	203.21	201.08	201.38	202.29	203.65	202.83	202.86	203.12	202.9	202.86	203.5	201.91	201.13	201.16	202.43	202.89	202.3	202.58	201.43	201.69	201.43	202.61	202.5	202.09	203.72	201.58	202.78	201.44	202.47	203.29	202.24	201.81	202.3	202.01	203.3	201.95	202.25	202.22	201.55	202.52	202.17	202.45	201.45	203.24	203	202.49	201.54	201.9	203.44
195.44	195.6	194.46	195.03	195.35	194.24	195.8	195.79	195.83	194.46	195.12	195.2	194.61	195.5	194.07	195.83	194.59	195.36	195.69	195.91	194.94	196.07	194.69	195.89	195.41	194.9	196.03	194.12	195.44	195.92	196.07	194.51	195.57	195.5	194.45	194.87	195.46	195.03	194.74	195.48	194.53	195.27	195.7	193.9	194.27	194.2	194.04	195.1	194.36	194.52
202.31	203.54	204.45	203.07	202.62	202.26	202.55	202.42	202.26	204.02	203.23	202.81	203.02	202.95	203.54	201.62	202.79	202.31	203.45	203.21	203.24	202.23	202.47	203.44	202.6	202.72	202.15	203.4	201.66	202.13	202.53	202.12	203.09	202.37	202.46	202.13	202.39	203.07	202.35	202.72	201.52	204	202.96	202.3	203.26	202.26	202.9	202.1	203.38	202.09
213.73	212.89	212.99	213.87	213.33	212.37	213.9	212.38	212.86	213.55	214.36	213.55	212.85	213.78	213.39	212.55	212.66	213.39	212.79	212.73	212.64	212.28	213.35	213.18	212.72	213.19	212.44	212.97	211.89	214.04	212.2	211.17	213.23	213.65	212.92	212.62	213.13	211.75	213.35	212.41	212.24	213.22	213.23	212.51	212.43	212.3	213.05	212.34	213.88	213.64
201.32	201.98	203.03	202.48	202.64	203.31	203.05	201.49	201.92	202.3	203.55	201.12	202.27	202.21	203.05	202.75	203.44	202.85	202.53	201.74	201.07	202.71	202.42	202.99	202.26	202.2	202.78	202.75	203.25	201.65	201.73	203.18	202.71	202.12	202.66	202.63	203.44	203.15	202.09	203.24	203.75	203.69	201.52	203.11	201.84	202.48	202.57	202.73	202.21	201.6
198.09	197.5	198.2	199.02	198.39	199.2	198.43	198.99	198.07	198.31	198.91	198.39	197.57	199.31	199.11	198.1	198.69	199.66	198.63	198.54	198.73	198.26	198.49	198.78	198.56	197.87	199.1	198.6	198.11	197.46	198.96	199.68	199.17	198.31	199.39	199.09	197.86	198.14	199.22	198.77	197.69	199.03	197.91	197.26	198.5	198.75	198.11	197.82	197.72	198.53
204.51	203.99	204.68	205.72	204.84	204.55	204.64	204.39	204.75	204.74	204.76	204.87	205.33	205.28	204.79	204.92	204.22	204.34	204.19	204.3	204.86	205.31	204.92	204.74	203.94	204	205.51	205.4	205.45	204.55	204.18	204.24	204.17	204.61	204.86	205.39	204.61	205.53	205.6	204.96	205.41	204.96	205.31	203.8	205.51	204.71	205.26	205.73	204.94	204.54
205	204.22	204.97	204.98	203.83	203.79	204.95	204.26	205.04	203.52	204.08	203.54	204.33	205.19	205.76	205.02	206.35	203.99	203.55	204.69	204.81	205.89	204.87	204.49	205.24	204.64	205.91	204.86	204.19	204.74	203.52	206.14	203.7	203.78	204.14	205.12	203.68	204.63	205.45	203.68	205.25	202.98	204.75	204.45	205.4	204.91	204.79	204.91	204.71	206.07
204.18	204.19	203.69	202.89	204.28	204.21	203.34	204.62	204.46	203.05	203.82	204.13	204.48	203.17	204.57	204.09	203.67	202.19	203.48	202.88	203.36	201.96	203.75	204.04	203.62	203.63	204.45	203.33	202.79	204.04	203.19	203.21	203.22	204.58	202.93	204.08	203.78	202.59	204.09	202.6	203.32	203.9	203.34	203.97	202.73	204.26	202.71	202.77	201.7	203.15
201.12	200.79	199.55	200.19	200.88	200.91	199.71	199.78	199.76	199.71	200.87	200.62	200.6	200.5	200.2	200.18	200.37	200.9	200.35	200.72	200.55	200.03	202.14	199.95	200.07	200.59	199.89	200.51	200.76	200.43	200.03	200.13	200.14	200.22	200.24	199.46	200.51	200.28	200.98	200.62	201.13	200.42	200	200.73	199.7	200.36	200.02	200.72	199.82	201
211.67	211.22	212.51	212.05	212.4	210.89	213.4	211.16	210.77	211.44	211.28	212.35	211.15	211.3	212.35	211.52	212.51	211.52	210.9	210.98	210.68	211.32	210.66	211.56	211.8	212.66	211.33	211.27	211.12	212.97	212.1	211.05	212.06	211.04	211.7	211.47	210.9	212.07	210.93	211.94	211.36	211.68	210.81	210.79	210.82	211.34	211.65	211.51	212.73	211.3
209.73	208.21	208.6	208.48	207.94	208.83	207.81	208.07	207.73	208.23	207.51	209.26	208.06	209.12	208.63	207.9	207.47	209.38	208.11	208.11	208.22	209.21	207.83	207.92	207.43	209.07	210.14	208.49	207.41	207.73	208.49	209.13	208.97	207.79	208.48	207.36	208.92	208.12	208.36	207.66	207.62	209.19	207.64	208.42	208.96	208.83	208.44	208.94	208.59	209.98
203.57	203.66	203.01	203.75	203.09	203.22	202.84	202.41	201.5	203.24	203.22	203.21	201.41	202.02	202.73	202.11	202.02	203.01	201.94	202.57	203.75	201.74	202.83	202.13	201.57	201.48	203.69	201.7	203.44	202.28	202.89	202.73	202.61	202.98	201.8	202.32	202.58	203.47	203.14	203.65	202.45	204.1	202.29	202.73	202.38	202.6	203.26	202.3	202.44	201.91
213.96	212.93	213.23	212.63	213.19	212.76	213.19	212.06	212.53	213.07	212.39	212.9	212.4	212.89	213.61	213.02	213.65	212.84	212.29	214.26	213.94	212.83	213.04	213.08	212.62	212.76	213.74	211.93	212.02	213.03	213.89	212.44	213.43	213.55	213.36	213.18	212.9	213.55	214.24	213.17	212.42	212.36	213.71	212.75	214.38	212.62	214.05	212.09	212.67	212.7
199.27	198.05	198.45	199.28	196.87	198.44	198.99	199.72	198.47	198.94	198.57	198.56	199.02	199.35	198.81	198.93	198.88	199.06	198.19	198.78	197.85	199.92	198.83	198.2	199.26	198.42	199.71	198.02	198.62	198.82	199.74	198.65	198.94	198.3	197.4	198.87	198.11	198.63	198.71	198.97	198.76	198.15	197.92	198.54	199.12	199.38	199.45	199.34	197.66	198.7
205.21	207.24	204.78	205.8	206.04	205.6	206.52	204.54	206.36	205.27	205.3	205.83	205.51	206.17	205.32	205.45	205.44	206.68	205.38	205.17	205.61	205.77	205.74	205.57	204.45	205.39	206.07	205.39	206.77	206.35	204.81	206.19	205.57	205.41	205.8	204.88	205.63	205.57	205.09	205.79	206.3	205.05	205.84	206.83	206.14	205.73	205.28	205.51	205.82	205.37
199.31	199.75	199.58	199.49	199.56	199.69	200.58	199.24	199.3	200.03	198.85	199.4	199.27	199.2	199.84	199.33	199.15	199.1	198.14	198.73	199.95	199.9	199.63	199.49	199.54	199.71	199.7	198.8	200.42	198.82	199.36	198.9	199.73	198.55	199.79	199.27	199.13	199.45	198.42	199.39	200.38	200.09	200.16	198.75	199.27	199.48	199.67	201.06	199.93	199.92
202.81	204.1	203.84	204.1	203.46	203.15	204.25	204.37	204.8	203.63	203.25	204.08	203.45	204.57	202.35	203.52	204.37	203.92	203.08	204.29	204.23	203.8	203.66	202.89	204.2	204.32	204.05	204.21	204.18	203.65	204.04	203.22	203.66	204.17	204.13	204.21	203.65	204.02	204.01	205.25	204.36	203.06	202.9	202.96	203.38	203.95	204.17	204.29	203.11	205.08
208.04	209.33	208.71	207.74	208.3	207.94	208.35	208.23	207.79	208.94	208.27	207.96	208.33	208.37	207.83	207.68	209.4	208.56	208.26	208.07	208.52	208.91	208.97	207.9	209.24	209.07	208.83	209.31	208.48	208.43	208.62	207.49	208.82	207.33	208.33	208.4	209.13	208.33	209.66	207.68	205.94	208.36	208.61	207.07	208.02	209.19	207.39	208.58	208.07	210.23
208.97	209.97	208.41	209.1	208.16	209.51	208.66	208.65	208.87	208.9	208.77	209.17	208.61	208.65	208.6	208.6	208.01	208.49	208.5	209.13	208.52	209.3	208.87	208.68	208.21	208.75	209.07	208.51	208.17	206.94	208.9	208.28	208.99	209.38	208.65	207.31	208.95	208.83	208.88	208.61	209.84	208.83	209.09	209.99	209.2	207.67	209.02	209.46	208.54	208.99
197.73	198.35	198.49	198.62	198.74	198.16	198.44	197.82	198.31	197.93	197.77	198.03	197.94	198.01	198.19	198.42	198.13	197.55	198.03	198.43	198.88	199.15	199.1	197.71	198.58	197.22	197.59	198.88	199.32	199.4	198.45	197.77	198.01	197.29	198.27	197.45	197.69	197.43	198.35	197.47	197.88	198.64	197.82	196.6	198.51	197.23	198.81	198.03	197.91	198.56
202.9	203.69	203.57	203.08	203.18	203.11	203.64	203.69	202.19	203.95	201.9	203.48	203.62	203.83	202.92	203.07	202.99	204.76	203.23	203.9	203.72	203.07	202.79	203.03	201.71	203.48	202.08	203.76	202.38	203.81	202.09	203.73	203.06	202.94	203.33	202.61	202.44	203.39	202.79	203.04	203.09	203.08	204.31	203.45	202.76	202.64	201.96	203.51	203.51	204.93
207.97	209.54	208.44	208.67	209.3	208.26	209.05	209.85	208.25	207.9	208.6	208.42	208.26	208.95	208.84	208.77	207.96	208.06	209.07	208.78	208.96	209.24	209.19	209.94	209.3	209.37	208.43	207.63	209.07	208.78	209.22	208.67	208.47	208.97	209.09	208.53	208.47	208.43	209.14	209.08	208.6	209.38	208.51	208.99	208.41	208.19	209.72	207.83	208.85	209.13
211.27	211.97	212.36	211.57	211.05	212.77	211.58	211.17	212.04	211.36	212.07	211.36	211.02	212.31	212.1	211.55	212.26	211.5	211.36	211.35	211.27	211.78	211.54	211.88	211.98	212.05	212.04	210.58	211.39	212.5	212.34	211.85	212.74	212.19	211.64	211.79	211.19	211.63	213.15	212.27	211.33	211.05	212.4	212.3	211.58	212.14	210.96	211.31	211.96	210.98
202.3	202.62	202.75	203.44	202.32	201.65	203.69	203.24	203.24	203.51	201.87	202.58	202.35	202.6	202.63	203.22	203.59	203.38	201.94	201.92	203.23	203.61	201.95	201.96	202.59	202.06	202.23	203.14	202.7	202.85	201.43	203.11	202.46	202.14	202.23	202.34	201.83	203.63	202.34	202.15	201.39	203.01	202.33	202.77	203.27	202.97	202.61	203.73	201.96	201.86
199.89	200.4	200.69	201.74	200.61	200.44	201.72	201.18	200.58	200.91	200.66	200.02	202.27	201.59	201.85	201.21	201.26	201.57	200.4	202.16	201.45	200.81	201.69	201.66	200.1	202.11	201.59	201.29	200.86	202.12	200.97	200.92	200.79	201.34	201.49	202.05	199.2	200.79	201.33	200.43	199.84	201.31	200.45	201.53	202.08	201.28	200.63	200.71	200.15	200.51
204.07	204.34	203.93	204.97	204.84	204.3	203.37	203.28	204.45	203.46	203.75	202.93	203.81	204.72	204.38	203.85	204	203.45	203.34	203.2	204.76	203.69	204.52	204.17	203.48	205.52	203.53	204.63	204.41	204.1	204.31	203.75	203.36	204.63	204.08	204.95	203.99	204.37	203.25	203.34	204.67	205.79	203.44	203.29	205.45	203.36	203.41	203.06	203.96	202.57
204.75	204.51	205.34	204.56	204.73	205.47	204.26	205.86	204.24	204.69	203.57	205.02	206.38	205.12	204.85	205.11	205.67	204.37	204.53	204.51	205.4	204.93	205.36	204.66	204.76	204.88	204.58	204.44	204.45	204.82	203.5	204.87	204.59	203.26	204.94	204.14	205.64	204.23	204.7	204.94	205.3	203.8	204.82	203.6	204.9	204.78	203.78	204.79	204.52	204.73
212.69	213.62	213.27	212	214.03	212.66	213.75	212.97	212.51	211.91	212.62	213.5	213.03	213.18	213.41	212.01	212.34	211.99	212.36	211.5	213.08	211.93	213.24	211.3	212.62	211.33	212.52	212.23	212.51	213.07	212.96	211.47	212.76	212.13	211.47	213.33	213.29	211.27	212.98	213.26	213	211.77	212.08	212.83	212.78	212.21	212.25	211.27	212.22	212.68
207.91	209.21	208.11	208.87	207.79	207.74	208.84	208.53	207.51	207.8	208.03	206.76	208.08	208.88	207.34	208.2	206.83	208.03	207.56	208.18	206.69	208.32	208.49	207.62	207.21	207.87	206.98	207.32	208.21	207.53	205.57	207.47	207.32	208.61	206.13	208.89	208.41	207.64	208.09	209.15	207.7	207.84	208.02	208.47	208.67	207.17	207.85	206.72	207.91	206.59
208.06	208.71	207.93	207.11	207.33	208.21	207.78	208.44	209.07	208.37	207.76	207.51	208.21	207.18	207.12	206.98	207.32	207.76	208.91	208.37	207.7	207.5	207.46	206.32	206.96	206.71	207.56	207.33	208.54	206.98	208.43	208.11	207.07	208.64	208.17	207.27	208.19	208.3	207.26	206.96	207.86	208.65	207.47	206.53	207.94	207.57	207.53	207.47	208.29	207.01
198.19	196.95	198.5	197.51	198.03	197.42	198.73	197.4	199.36	196.92	197.75	198.07	199.45	197.63	197.41	197.89	198.9	198.39	197.54	198.22	196.73	198.23	198.06	197.72	199.01	197.79	198.47	197.48	197.89	196.87	197.48	198.99	197.41	198.19	198.87	197.95	198.22	197.67	198.96	197.81	198.69	197.42	198.34	197.71	199.25	199.08	198.7	198.32	198	196.65
212.26	211.47	214.49	212.6	213.2	213.13	213.3	213.59	212.75	213.34	213.5	213.07	211.8	213.01	212.32	213.22	212.96	211.42	213.4	212.41	213.3	213.48	213.21	214.53	212.84	213.45	212.72	211.71	213.84	212.27	213.57	213.52	212.48	211.97	213.49	212.98	213.03	212	213.07	213.59	212.46	213.44	213.64	212.52	212.7	212.95	212.94	213.59	213.19	213.69
209.48	209.28	208.8	209.37	209.85	209.72	208.97	209.11	209.03	209.15	209.65	208.88	210.16	208.47	208.87	209.3	209.48	209.42	208.27	209.9	209.44	209.38	208.54	209.18	208.82	211.29	208.52	209.33	209.49	208.83	209.25	210.3	209.45	208.52	208.88	209.06	210.48	209.07	209.37	209.08	210.07	209.28	210.75	209.54	209.16	208.57	209.95	210.27	208.8	209.16
203.51	202.62	202.5	203.26	202.99	202.36	202.93	203.38	203.52	203.34	203.25	201.99	202.67	203.11	203.43	202.49	203.2	203.8	202.97	202.85	202.11	203.43	203.66	203.35	203.29	204.09	202.29	203.72	203.03	204.09	202.57	202.31	202.15	202.96	202.87	203.58	203.89	203.26	203.29	203.46	202.86	202.72	203.39	203.58	202.89	202.47	203.68	203.79	203.89	203.31
207.87	208.26	207.66	207.38	208.56	206.49	207.63	208.13	207.21	207.46	207.56	206.94	207.6	206.94	207.56	206.7	209.1	209.02	208.29	207.67	207.66	207.98	208.09	208.37	206.87	209.06	206.83	208.03	208.46	207.24	208.72	208.02	207.27	208.22	207.26	208.76	208.47	208.25	207	207.7	208.02	207.8	209.29	207.9	207.18	208.77	208.07	207.48	208.07	207.54
208.33	207.33	207.17	209.07	208.02	208.07	208.76	207.08	208.42	207.97	206.18	207.39	207.52	207.17	207.35	209.05	207.73	207.34	207.84	208.26	207.43	207.27	207.29	207.2	208.58	207.57	206.86	208.01	205.86	207.86	208.3	207.43	207.4	207.24	208.03	207.57	207.88	206.33	207.03	207.63	207.45	207.69	207.09	208.35	207.42	208.36	207.17	206.21	206.64	207.02
213.66	213.94	213.88	214.69	212.64	213.68	213.63	214.11	213.45	213.25	213.97	215.52	213.24	212.44	212.94	214.43	214.93	213.35	213.53	213.11	213.87	213.05	214.25	214.14	213.89	214.34	214.54	214.08	213.15	213.8	213.52	214.88	214.84	213.74	213.87	214.4	213.76	213.85	213.36	213.13	214.75	214.81	214.15	214.02	213.27	213.98	213.52	213.24	213	212.92
212.46	211.71	212.18	211.77	212.39	213.05	212.93	213.27	212.22	211.93	212.27	211.72	212.34	212.81	212.54	212.32	213.12	212.05	212.7	212.91	211.84	212.13	212.05	211.69	213.1	211.56	212.81	211.7	211.42	212.04	212.25	212.51	212.51	211.86	214.01	212.41	212.82	212.58	212.26	212.05	211.73	212.58	212.39	212.57	212.48	212.18	212.75	213.1	211.94	211.7
214.52	213.96	213.72	212.92	213.64	214.08	214.8	214.03	214.41	213.41	214.9	212.63	213.5	212.99	213.52	214.16	213.34	213.8	214.04	214.05	214.49	213.29	213.48	213.85	213.87	214.34	213.12	213.52	213.03	213.53	213.81	214.02	213.37	213.93	214.53	214.48	214.09	213.65	212.75	213.02	214.3	213.59	213.39	213.34	214.2	214.08	213.28	213.84	214.6	213.1
212.92	212.28	212.76	212.58	214.16	211.99	213.69	213.93	211.97	213.59	212.31	212.53	213.44	211.79	214.33	213.19	212.59	213.25	213.19	212.56	213.26	214.05	213.87	212.8	212.6	213.64	212.92	213.38	213.18	212.31	212.78	212.76	213.8	213.69	212.99	213.65	213.2	213.14	213.38	213.53	213.13	212.63	212.54	213.73	213.03	212.58	213.15	212.55	213.01	212.51
211.11	212.48	212.26	211.67	213.61	211.12	213.34	212.24	212.45	212.11	212.01	212.11	212.64	211.84	211.46	211.76	211.81	211.65	212.27	212.82	211.11	212.71	211.93	213.58	211.4	212.03	211.69	212.02	211.78	211.44	211.18	211.3	211.94	211.42	211.47	212.31	212.02	211.15	211.77	211.17	211.29	211.49	212.5	211.96	212.28	211.81	211.61	212.13	212.43	211.77
204.99	203.93	203.48	204.43	205.69	204.76	205.97	204.71	205.37	205.25	204.69	204.89	204.38	205.1	203.87	205.11	203.86	204.98	204.13	204.49	204.44	203.82	204.88	205.12	204.46	203.31	205.38	204.32	204.87	204.37	205.82	204.29	203.56	204.95	204.14	204.96	204.59	204.37	204.73	204.76	204.44	204.84	205.4	203.95	205.06	204.53	204.97	204.93	204.23	205.28
208.76	207.65	208.38	207.9	208.7	208.37	208.27	208.96	209.2	208.75	209.49	209.05	208.94	208.3	209.02	208.11	210.04	207.88	208.7	207.19	209.12	208.42	209.32	207.58	207.42	209.18	208.15	207.95	208.22	208.05	208.76	207.15	208.59	208.57	208.47	209.74	208.83	208.97	207.82	209.13	209.67	207.8	209.34	208.96	208.88	208.12	209.14	208.63	207.96	209.07
212.52	212.57	212.19	211.97	212.35	212.27	212.14	212.3	213.32	213.53	212.07	213.49	214.05	213.79	211.82	211.91	212.39	212.37	212.84	212.11	212.62	213.68	211.31	211.51	211.86	211.3	212.66	213	211.76	213.02	212.88	211.22	212.06	212.64	213.68	213.23	212.71	212.44	213.2	213.21	212.79	211.92	212.15	212.26	211.52	211.83	212.3	212.6	212.55	212.72
204.43	205.16	205.2	203.87	204.17	204.21	204.85	205.18	204.66	203.4	204.72	204.29	204.82	204.88	204.78	204.22	204.66	204.47	205.07	205.54	204.62	204.31	204.69	205.32	203.49	204.5	203.12	205.04	206.13	204.41	205.31	205.09	204.53	204.49	204.26	205.08	203.41	204.74	204.94	205.22	205.43	205.03	204.54	203.84	204.82	205.35	205.08	205.04	204.21	203.64
211.74	211.56	211.28	213.33	210.9	211.6	212.04	212.27	212.43	212.31	212.05	211.49	211.07	212.08	211.62	211.02	213.36	211.89	210.79	210.91	213.38	212.4	211.16	211.63	211.69	212.15	212.93	212.08	212.29	212.02	211.58	211.49	210.68	211.7	211.58	211.85	211.31	211.78	211.88	211.22	212.18	210.8	211.77	211.2	212.27	211.09	211.58	212.08	211.74	211.13
203.39	204.52	203.84	202.56	202.9	202.49	203.33	202.23	203.53	203.91	203	203.4	203.26	202.58	203.86	203.19	203.21	203.78	204.85	202.3	203.95	204.11	204.02	204.27	204.25	203.56	204.13	203.77	203.34	202.99	203.21	203.95	203.69	204.05	202.95	202.76	202.97	203.83	204.16	203.24	203.62	204.6	203.53	203.26	204.02	204.32	203.87	204.13	203.67	202.53
211.62	211.85	211.6	211.09	211.7	212.25	211.82	211.68	212.42	210.85	211.52	211.59	212.25	211.97	211.06	212.33	211.23	211.46	213.01	211.59	211.75	211.9	211.69	212.67	211.07	211.43	211.32	210.38	210.89	210.99	212.48	212.16	211.93	211.83	211.03	211.74	210.86	211.6	211.72	212.09	210.86	211.45	211.37	212.56	211.54	212.57	212.39	211.88	212.4	211.07
211.82	210.45	212.26	211.38	212.16	211.45	212.33	210.88	212.91	212.76	212.77	212.5	210.64	212.71	210.67	211.32	212.38	212.24	210.77	212.27	209.9	212.48	211.75	212.13	212.54	212.99	212.22	211.38	211.11	212.03	211.15	211.93	212.38	211.34	211.1	212.36	212	211.03	213.17	212.5	212.42	211.96	211.16	212.17	211.96	212.24	211.47	212.3	211.8	211.14
205.23	204.19	205.44	203.47	203.7	205.73	204.39	204.71	205.27	203.95	205.64	205.28	205.35	204.89	203.46	203.75	205.32	204.85	206.24	204.41	206.01	204.55	205.71	204.76	205.36	204.93	205.3	203.75	205	206.43	205.12	204.88	204.69	204.56	205.13	204.47	204.73	204.6	204.84	205.08	204.2	204.77	204.09	203.86	204.01	204.21	205.29	205.23	204.9	205.33
202.88	204.32	203.69	203.64	203.64	203.55	203.01	202.53	203.88	203.75	203.22	203.48	203.41	203.61	204.28	203.27	202.25	203.74	203.4	204.53	203.18	203.76	203.33	204.9	204.13	201.34	203.29	203.49	204.16	203.99	203.5	202.72	203.46	203.46	202.85	203.07	202.44	203.13	203.86	203.88	204.43	204.43	203.5	204.42	203.2	203.15	202.91	204.83	203.5	203.99
211.96	211.36	210.21	211.21	211.78	211.26	211.18	210.94	210.31	210.88	210.72	212.07	211.83	212.42	212.39	210.54	211.53	211.86	212.31	212.15	211.16	210.31	212.08	211.8	210.75	211.65	211.37	211.32	212.25	212.72	211.43	210.76	212.44	210.67	211.02	211.88	211.63	212.36	212.23	211.27	211.41	211.15	211.89	211.58	212.51	211.1	212.58	211.05	211.33	211.84
198.16	199.36	198.76	199.73	200.01	199.31	199.63	198.57	200.79	198.85	200.03	199.52	200.79	200.02	200.11	200.02	200.51	200.21	200	198.58	199.93	198.52	199.11	198.72	198.84	199.28	199.49	200.37	198.61	200.32	200.58	200.39	199.99	199.53	199.86	198.94	199.07	199.72	199.91	199.74	199.71	200.03	199.79	199.94	199.79	198.99	198.71	200.34	199.56	198.91
204.33	204.45	204.83	206.01	205.01	205.18	204.11	205.02	204.69	205.56	204.64	203.79	204.73	204.76	203.43	204.91	205.75	203.84	205.16	205.29	204.46	204.45	204.82	204.68	204.94	203.46	204.06	204.63	204.28	204.55	204.25	204.28	204.72	205.35	204.14	204.69	205	204.87	206.22	203.66	204.36	204.4	204.59	204.31	203.21	204.24	204.74	204.8	204.64	204.33
206.03	205.63	206.32	206.22	205.82	205.65	205.79	206.24	207.25	206.64	206.75	206.7	206.19	206.78	207.71	205.04	205.38	206.2	206.03	206.77	206.32	207.27	206.1	205.75	205.53	206.04	205.25	205.98	206.31	207.18	206.5	206.26	206.71	206.92	205.97	206.83	206.32	206.5	206.93	205.12	207.19	207.15	205.86	206.8	207.3	206.33	205.68	207.17	206.58	206.2
213.11	212.42	213.58	213.24	213.03	213.77	213.33	213.56	211.63	212.46	213.17	213.05	212.86	212.27	213.42	213.56	213.02	213.07	213.14	213.31	213.17	213.28	213.61	212.93	212.66	213.16	211.76	213.55	212	212.95	213.53	212.28	211.71	211.63	213.63	212.45	213.45	212.69	213.32	214.36	213.15	212.56	212.76	212.22	212.91	211.19	212.42	212.38	213.32	212.11
200.16	200.34	200.81	200.28	200.15	200.33	200.94	199.93	201.79	200.93	200.12	198.99	200.93	201.49	200.52	200.93	200.66	201.18	200.5	201.33	200.38	199.96	198.84	200.57	199.62	200.63	200.45	199.6	200.34	199.78	200.93	200.81	200.62	200.81	199.69	199.76	200.24	200.36	200	200.79	200.42	200.08	200.72	199.84	200.75	201.31	200.88	201.35	200.35	199.9
211.28	212.86	211.55	212.21	211.46	211.17	212.7	211.26	213.15	212.22	213.12	212.63	212.05	213.33	210.88	213.25	212.83	212.76	211.31	212.41	211.43	212.97	212.56	211.36	212.85	212.95	211.62	212.57	213.11	212.07	212.77	211.9	212.83	212.86	212.46	213.28	211.9	212.32	213.14	212.98	213.09	212.17	212.04	211.6	212.19	213.01	212.71	211.64	211.91	211.75
208.18	208.55	210.34	208.82	210.48	209.29	209.92	208.94	209.45	209.02	210.06	209.4	210.81	209.9	208.64	209.8	209.84	208.81	209.4	209.42	209.18	209.75	208.78	208.2	209.96	209.54	209.77	209.03	208.16	209.57	209.48	209.53	209.61	209.35	209.06	210.27	209.46	209.33	209.52	209.54	209.26	209.86	209.91	209.63	210.08	209.79	209.54	209.1	209.39	209.55
211.48	212	211.05	210.83	211.94	212.24	211.35	212.25	211.66	212.66	212	212.24	211.66	212.86	210.91	212.82	212.91	212.11	211.34	212.24	211.46	211.74	211.22	211.63	213.32	213.32	211.57	212.03	212.65	211	211.17	211.24	211.61	211.51	212.48	211.96	211.11	212.2	211.34	211.99	212.46	210.41	211.53	212.08	211.32	211.08	211.73	211.74	211.95	211.24
213.31	214.11	214.04	214.67	213.76	213.14	213.83	214.79	214.7	214.7	214.23	214.16	213.51	213.7	214.58	213.81	213.26	213.34	213.29	213.54	214.34	214.49	214.24	213.37	213.92	214.38	214.15	214.15	215.22	213.21	214.97	214.21	212.9	213.87	213.29	213.98	214.47	213.24	212.68	213.68	213.99	214.69	212.77	213.57	214.14	213.53	213.17	213.91	213.56	213.22
211.09	211.38	212.06	212.08	210.61	211.99	211.56	211.67	211.31	211.37	211.41	211.21	211.67	211.66	211.29	212.32	211.33	210.96	212.61	212.3	212.18	212.9	212.58	210.69	211.86	212.45	212.2	211.54	213.3	210.93	211	211.81	210.87	211.09	213.23	211.52	211	211.6	211.44	211.37	211.64	211.42	211.45	210.82	211.26	211	210.96	211.28	212.19	211.33
207.19	207.09	207.69	208.58	207.36	207.16	207.95	207.7	206.59	207.51	208.03	207.75	206.85	207.48	206.36	208.72	207.43	207.34	206.86	207.04	208.02	207	207.84	208.63	206.56	207.76	208.85	207.49	208.08	206.72	206.77	207.27	206.93	207.23	207.24	207.57	208.27	207.92	208.26	207.93	207.55	207	207.98	207.58	207.39	208.33	206.95	208.92	206.88	208.01
211.65	211.97	212.67	212.74	213.3	212.61	212.5	213.37	212.27	213.98	211.79	211.81	212.81	211.45	211.07	211.32	212.26	212.59	211.58	212.03	212.27	212.87	212.22	212.13	212.15	213.02	213.47	213.08	212.79	213.21	212.71	212.49	212.89	212.29	211.95	212.61	211.97	212.51	211.2	212.04	211.71	212.39	212.16	212.88	212.01	211.72	211.88	212.7	212.29	212.19
212.45	212.3	212.14	213.84	212.14	212.04	212.55	212.62	212.01	212.26	212.78	212.31	212.27	213.4	212.59	212.59	211.52	212.66	212.54	212.33	212.22	212.46	212.67	212.4	212.54	212.67	212.11	212.23	213.15	211.55	212.37	212.43	213.13	212.07	211.87	213.1	211.38	212.8	212.29	213.33	213.42	212.94	212.29	212.24	212.04	211.82	212.38	211.62	212.7	212.35
210.89	210.58	210.98	211.8	211.15	209.58	211.21	212.02	211.98	211.69	211.48	211.41	210.89	210.24	211.06	211.02	210.8	210.2	211.07	211.71	211.72	211.51	211.4	212.23	211.84	210.88	211.99	210.34	211.45	211.35	211.41	210.62	212.05	211.68	211.2	211.6	212.26	212.09	211.23	210.89	210.47	212.28	210.46	211.69	210.82	212.69	210	212.59	212.27	212.24
202.74	202.06	201.8	202.5	203.09	202.43	202.26	202.64	202.67	201.56	202.04	201.3	202.55	202.66	203.62	203.01	203.08	202.25	202.08	201.81	202.43	202.12	202.98	202.1	203.09	201.59	202.23	203.01	202.73	202.34	201.69	201.76	200.87	203.71	202.31	200.92	201.92	201.87	202.96	201.95	202.84	203.05	203.23	202.56	203.67	201.9	201.37	203.13	201.82	201.87
203.43	203.2	202.8	203.79	203.23	203.24	202.52	204.27	203.42	202.99	204.76	203.8	203.35	202.25	203.83	203.19	203.69	202.45	202.8	202.47	202.89	202.97	203.3	202.25	203.28	202.93	203.21	203.07	204.28	203.15	203.96	203.08	201.91	203.26	203.48	202.07	203.15	203.35	203.05	204.42	202.27	201.85	202.12	202.62	204.3	202.79	203.24	203.49	204.27	202.67
213.15	212.62	213.3	212.93	212.05	212.38	214.73	213.91	214.26	212.6	212.79	213.15	214.39	212.67	212.65	212.97	213.41	212.29	211.61	212.55	214.36	212.05	213.62	211.48	213.65	211.48	212.59	213.79	213.37	213.42	213.29	213.44	213.81	212.89	213.11	213.31	213.15	213.36	212.48	212.64	212.85	212.79	213.88	211.5	213.93	214.03	212.35	212.28	212.31	211.97
212.85	212.05	213.15	212.85	212.28	213.11	212.55	212.95	213.3	212.44	213.21	212.9	213.88	212.66	212.28	213.02	213.19	212.84	213.41	214.19	212.81	212.45	213.32	212.75	213.44	212.47	212.25	212.31	213.18	212.82	212.3	211.76	213.31	213.66	214.23	212.58	213.96	213.32	212.05	211.6	213.69	213.16	213.51	213.57	213.32	213.43	212.62	213.31	214.03	211.94
211.97	211.8	212.29	213.24	211.24	211.83	213.18	212.32	211.47	212.15	212.59	212.23	213.46	212.13	212.91	213.14	213.41	211.5	212.81	212.03	212.19	211.58	211.73	213.85	212.1	212.38	211.96	213.4	213.04	212.44	213.35	212.24	211.54	211.3	212.59	211.04	212.57	211.57	213.28	212.49	212.84	211.68	212.38	212.27	212.45	212.19	212.14	212.3	213.73	212.49
216.59	215.75	216.16	217.03	216.57	216.71	217.26	216.36	216.29	217.56	217.48	216.73	217.2	217.39	217.32	217.27	216.84	217.43	217.94	217.27	217.52	216.68	216.57	216.59	217.03	218.09	216.68	217.34	217	217.32	215.25	217.44	217.44	217.85	215.84	217.26	217.81	217.75	217.03	216.77	216.93	217.88	217.3	217.78	217.57	217.78	217.24	215.59	216.19	216.91
207.34	208.33	207.17	209.46	207.55	208.51	208.81	208.42	207.9	207.4	208.46	207.75	208.78	209.13	208.76	207.4	209.05	208.83	209.07	208.09	209.09	208.59	208.1	209.35	208.51	207.42	208.57	209.24	209.78	208.5	207.87	208.43	208.36	208.84	207.61	207.8	208.15	208.6	207.11	208.5	208.13	208.52	208.4	207.92	208.37	208.93	208.82	207.71	208.39	208.52
204.29	206.2	204.98	204.21	204.64	205.7	204.42	205.02	205.88	203.47	204.97	205.63	205.51	204.52	204.26	203.73	202.85	204.07	204.24	205.17	203.84	205.39	205.57	203.48	204.63	203.82	204.27	204.39	204.56	204.76	205.35	204.14	203.89	203.58	205.56	205.28	204.56	204.85	205.69	205.04	203.95	205.45	205.3	205.41	204.57	205.09	204.75	205.29	203.84	204.61
207.03	208.73	207.73	209.25	208.69	207.11	207.18	207.71	207.42	207.24	207.12	207.45	208.45	208.35	207.21	207.64	207.56	207.86	207.16	206.45	207.36	207.86	207.87	208.18	208.41	208.19	206.86	207.07	207.25	208.37	207.22	207.13	207.22	206.27	208.99	207.07	207.84	206.89	208.17	207.22	206.7	207.21	207.9	207.79	207.56	207.55	208.31	207.81	206.86	207.86
208.71	207.75	207.05	208.23	207.93	206.41	207.74	208.01	208.49	207.3	207.92	207.99	207.98	207.44	207.65	206.85	208.31	207.71	206.95	207.65	206.75	207.97	208.44	207.72	208.28	208.56	206.74	207.83	207.16	207.46	207.07	206.73	208.07	208.05	207.47	206.81	207.83	207.56	208.03	208.02	207.93	207.38	207.02	208.02	208.51	207.9	207.69	207.72	207.69	207.79
211.79	212.02	211.63	211.48	211.33	211.43	211.08	212.52	211.41	210.67	211.47	210.32	211.29	212.15	212.13	211.13	213.24	212.6	211.3	211.91	211.37	211.81	211.88	212.51	211.31	212.48	211.9	211.14	212.05	211.89	211.31	211.79	212.52	211.6	212.59	213.04	212.3	212.69	210.78	212.19	211.64	211.07	211.17	212.15	210.73	211.94	211.61	211.86	211.64	211.73
208.69	207.97	211.2	209.76	208.29	209.55	209.3	209.59	209.75	209.85	210.36	209.81	210.2	209.68	209.83	210.32	209.9	209.37	210.75	209.53	210.14	210.17	209.74	209.44	209.75	210.08	210.03	209.39	209.43	209.72	209.85	209.51	209.23	208.95	209.69	208.9	210.72	208.78	210.14	208.7	210.59	209.44	210.32	210.04	210.1	209.8	209.18	209.39	210.06	209.23
217.75	217.69	217.84	216.9	217.68	216.6	216.58	215.4	217.52	216.67	217.16	217.42	218.47	216.73	216.62	217.63	217.82	216.68	217.12	216.39	215.91	215.81	217.44	216.61	217.73	217.13	217.3	215.91	217.47	216.49	217.11	217.39	216.51	216.67	217.31	216.99	216.8	217.27	215.9	216.63	216.83	216.57	217.67	216.26	216.78	215.89	217.46	217.37	217.06	216.88
212.1	213.07	212.29	212.75	212.07	213.63	213.79	211.9	213.64	212.94	213	211.05	212.49	213.19	213.06	213.6	212.04	213.33	212.15	211.65	212.38	211.35	213.97	212.6	212.59	211.83	212.22	211.96	212.7	213.03	211.93	212.81	210.75	212.34	212.33	212.62	211.88	212.74	211.65	213.29	212.22	212.38	211.42	212.78	212.29	212.15	212.36	212.12	211.66	212.04
218.64	218.09	219.09	217.87	216.94	216.2	217.93	217.4	218.31	217.79	218.79	216.51	217.55	216.63	217.73	219.21	217.4	217.57	218.34	217.82	217.83	217.67	218.61	218.63	217.45	217.1	218.35	218.95	218.9	217.22	217.75	218.27	218.57	216.74	218.83	216.91	217.9	216.52	217.73	217.67	218.59	216.4	217.14	218.33	217.43	218.06	217.92	217.88	218.38	218.79
204.75	204.43	204.64	204.28	204.22	203.84	204.34	203.61	204.5	204.08	205.27	204.24	203.99	204.73	204.27	205.8	205.49	203.88	205.43	203.06	204.57	205.03	203.95	204.46	204.99	205.47	205.77	203.87	203.95	204.2	205.43	205.86	204.69	205.23	203.88	203.46	204.52	204.93	205.24	204.18	205.32	204.29	204.09	204.48	204.03	203.99	203.9	204.31	205.22	203.92
203.63	204.15	204.78	203.95	205	203.82	204.4	205.01	204.47	204.82	205.1	204.36	205.05	205.35	204.34	204.03	204.61	205.28	204.44	205.53	205.19	204.05	204.11	204.54	203.95	206.08	205.24	205.56	205.1	204.78	204.02	204.32	205.25	203.17	205.28	203.51	203.55	205.08	204.94	205.34	205.89	204.56	204.27	204.42	203.65	204.47	205.42	205.64	204.92	204.93
209.11	209.5	209.12	208.88	208.66	209.32	208.4	208.32	208.81	209.87	208.54	208.92	209.09	209.6	207.74	209.48	209.64	208.52	207.74	208.2	207.54	208.74	208.45	208.83	208.18	209.21	207.89	209.3	208.34	209.43	208.97	209.78	208.11	208.61	208.02	208.21	209.98	209.75	208.09	209.12	208.54	209.08	208.76	207.48	209.87	209.64	207.87	208.01	208.79	208.51
206.18	207.77	207.79	207.68	208.54	208.03	208.59	208.62	205.95	206.65	209.53	207.06	207.12	207.49	207.17	208.16	206.85	207.17	207.1	207.83	208.21	207.38	207.34	207.98	207.4	207.05	206.96	207.45	207.97	208.01	207.74	207.59	208.83	207.57	207.8	207.81	206.99	207.81	208.56	208.67	207.63	207.41	207.6	207.63	207.51	208.14	208.21	207.83	208.45	206.48
203.93	203.97	204.11	203.18	202.78	204.24	203.87	204.05	203.99	203.27	203.35	204.93	205.57	203.89	203.71	203.78	202.52	204.26	204.8	204.75	204.31	203.94	204.21	204.03	202.88	204.76	203.52	204.08	202.69	204.38	203.49	203.29	204.38	203.87	203.77	204.19	204.16	203.65	203.33	203.99	203.88	203.27	203.26	203.58	204.03	203.51	204.58	203.9	203.52	204.33
208.34	209.07	208.64	209.52	210.07	208.74	208.92	208.87	207.94	208.93	208.66	209.16	208.96	208.41	209.43	208.44	209.09	207.91	208.95	207.7	208.12	209.26	207.93	208.16	208.43	208.69	208.88	208.51	208.93	208.35	209.18	210.21	208.56	209.18	209.35	208.27	208.24	209.4	209.17	208.19	208.77	208.33	208.67	207.8	209.27	209.81	209.55	208.53	208.02	209.55
200.52	199.41	200.51	199.31	199.69	198.43	199.05	199.23	200.57	199.94	200.17	199.96	199.63	198.54	200.43	199.14	200.04	200.7	199.6	200.43	199.44	199.86	199.38	199.36	199.12	198.87	200.13	200.23	200.52	198.85	199.84	199.72	199.19	199.83	199.19	200.94	200.89	199.32	199.66	199.25	199.86	199.45	200.29	200.31	200.1	198.66	199.86	199.86	199.26	199.47
204.11	204.3	204.64	203.69	203.39	203.08	203.44	203.95	204.94	203.4	204.22	203.84	203.22	202.79	204.61	204.28	204.26	203.89	203.67	204.55	203.13	203.71	203.27	203.46	203.42	203.51	203.02	204.77	203.45	203.99	204.66	203.79	203.59	204.25	204.27	203.46	203.62	202.71	204.18	203.84	204.4	204.4	204.14	203.44	204.41	204.81	204.09	204	204.66	203.96
216.38	217.28	216.35	217.09	217.77	217.16	215.85	216.9	217.48	217.18	216.75	217.11	216.52	218.19	216.79	217.56	216.74	217.35	216.91	218.23	216.09	216.26	217.3	216.99	215.96	216.57	217.38	217.41	217.78	217.07	216.46	217.39	216.12	216.64	217.58	217.05	217.69	216.59	217.8	218.17	217.17	217.05	215.88	216.72	217.6	217.1	217.64	216.34	216.21	217.66
198.86	199.3	199.36	199.14	198.55	197.87	197.33	198.86	197.81	198.56	197.96	198.7	197.64	198.43	198.09	199.26	198.37	198.6	198.97	198.6	198.88	198.89	198.49	198.53	198.72	198.91	198.69	199.34	197.64	198.54	198.51	200.75	198.89	198.99	197.85	198.01	199.43	198.78	199.01	198.6	198.42	198.28	199.18	199.17	198.5	197.17	197.46	197.85	199	199.23
194.46	195.99	194.91	195.7	194.2	194.66	195.25	194.8	195.36	194.94	194.78	194.89	194.62	195.47	194.92	195.28	195.18	194.73	194.56	194.74	195.18	194.89	194.44	196.23	194.71	193.32	193.95	193.85	195.96	194.2	195.53	195.38	194.54	195.76	194.82	195.49	194.62	194.05	195.48	195.62	194.8	194.15	195.32	194.94	195.08	195.19	194.42	195.44	195.62	195.4
194.91	195.14	193.97	195.89	195.14	195.44	195.86	194.98	195.33	194.14	194.73	195.5	195.44	194.31	194.95	194.63	194.43	195	195.52	196.56	195.05	194.24	195.83	195.17	195.5	195.28	194.68	193.95	194.84	194.83	194.61	193.93	194.4	195.39	195.96	196.55	195.15	195.43	195.82	195.51	194.95	194.87	194.96	195.86	195.93	195.48	195.08	194.7	195.21	195.23
199.81	199.29	200.35	200.55	199.68	201.7	201.27	200.31	200.34	200.13	200.7	200.12	199.95	200.45	199.07	201.8	200.03	199.45	200.05	201.2	201.78	200.68	200.09	199.59	199.63	200.11	199.93	200.18	200.04	199.31	201.06	200.62	201.19	201.82	199.56	200.56	199.53	200.19	201.31	200.47	200.8	199.75	200.54	201.1	200.49	200.25	200.26	200.2	199.26	200.13
203.46	203.06	201.46	203.43	202.99	202.42	202.03	203.27	201.56	203.53	202.03	201.67	201.59	202.57	203.16	202.25	202.51	202.4	201.52	201.64	201.84	203.09	203.74	202.53	201.53	203	202.7	202.82	202.78	202.02	202.39	202.89	202.41	201.68	202	202.65	203.28	202.37	202.51	202.87	202.92	201.83	202.51	202.34	202.48	203.35	201.67	203.19	202.19	202.72
203.48	203.1	205.03	203.89	204.51	204.17	204.64	204.46	203.81	204.97	204.02	203.75	204.68	204.14	204.19	203.66	204.07	204.65	204.15	204.58	203.34	204.55	203.96	203.26	204.07	204.29	203.86	203.52	204.5	204.4	203.39	202.65	203.57	205.21	204.01	204.07	203.42	203.42	203.8	204.73	203.26	202.95	204.67	203.79	203.33	202.93	203.83	204.43	203.78	204.22
219.12	217.86	217.6	218.12	217.9	216.63	217.92	218.51	217.5	217.24	218.55	217.03	217.74	218.06	217.04	217	218.97	218.65	217.75	218.69	217.59	218.02	217.5	217.79	218.28	217.1	217.75	218.08	218.3	217.34	218.45	217.72	216.87	217.37	217.38	217.79	217.45	217.84	218.11	217.32	217.4	217.03	217.84	216.81	217.68	216.72	217.01	217.16	218.66	218.63
208.62	207.73	206.87	207.32	208.26	208.94	207.75	207.87	207.92	207.29	207.52	206.84	207.47	208.32	208.21	208.77	207.57	207.98	206.72	208.62	208.32	207.69	209	208.95	207.55	207.63	208.23	207.51	207.66	207.39	207.34	207.89	206.98	208.08	206.29	207.03	207.41	207.54	207.18	207.39	207.35	207.18	207.96	207.25	207.95	207.2	207.29	207.62	206.95	208
204.1	203.54	203.31	204.42	203.2	202.85	203.1	202.94	204	203.18	203.01	203.3	202.56	204.08	203.31	203.02	202.8	202.91	204.32	204.7	201.94	203.74	203.84	201.98	202.53	203.04	204.25	203.51	202	203.75	203.19	203.97	202.47	203.77	203.17	203.31	203.87	204.16	203.25	202.62	203.48	203.03	203.25	203.74	202.06	202.44	204.4	202.52	204.28	204.24
210.67	212.58	210.52	211.72	210.89	211.4	212.41	212.12	211.47	211.8	211.63	211.37	212.01	211.42	211.06	210.85	211.48	211.01	211.54	211.98	210.8	212.3	211.8	210.86	212.82	211.68	212.01	211.01	212.02	211.41	210.9	212.26	211.5	212.3	212.81	211.88	211.41	211.12	210.99	210.79	210.82	211.41	211.49	211.51	211.9	211.94	211.76	211.58	210.07	211.3
211.68	211.78	210.96	211.86	210.79	212.73	211.3	211.65	212.47	212.38	211.71	211.17	211.47	211.2	211.66	211.42	210.08	212.48	210.99	210.88	211.6	212.1	212.28	212.13	213.1	212.59	212.12	211.8	211.75	209.77	211.32	212.42	211.84	210.85	212.02	212.18	211.93	211.14	211.14	212.41	211.97	212.02	212.23	211.88	211.41	211.15	212.28	211.18	211.7	210.8
203.78	203.68	201.38	202.19	202.67	202.71	202.28	201.27	202.91	203.29	203	202.3	202.97	202.58	202.78	201.09	202.3	201.81	202.9	201.76	202.09	202.06	202.27	202.33	202.07	203.28	203.09	202.34	201.68	202.83	201.84	202.47	202.33	201.72	202.13	202.07	202.64	202.26	202.71	201.67	202.7	202.74	202.94	202.69	201.99	202.45	202.08	203.02	202.83	202.13
203.77	203.15	203.53	202.93	203.01	202.98	203.88	203.41	202.82	202.66	203.38	202.8	204.04	203.3	202.83	202.9	203.31	202.33	202.39	202.45	203.25	203.23	202.92	203.41	202.26	203.9	203.76	202.88	203.11	203.84	202.5	202.69	202.35	203.66	203.73	203.18	201.91	202.66	202.38	203.17	203.51	203.52	204.41	203.04	203.2	203.13	202.4	203.8	203.19	202.89
213.52	213.65	214.03	214.4	213.65	213.88	213.36	213.66	213.67	213.38	213.23	213.46	213.74	215.03	214.26	215.33	214.22	213.03	214.28	213.35	212.8	213.35	213.74	212.91	214.21	213.15	213.94	213.17	214.5	214.03	213.93	214.28	212.9	213.38	214.08	213.46	213.15	214.11	214.9	214.27	214.17	214.61	214.1	213.98	212.62	214.22	214.08	214.01	214.26	213.31
211.22	212.42	211.7	211.79	211.54	211.76	210.9	212.09	213.04	211.66	210.92	212.3	212.37	211.17	212.32	212.53	212.46	211.6	211.42	211.94	212.16	211.53	211.58	211.93	211.32	211.14	211.4	210.17	211.69	210.5	212.42	210.99	211.53	211.12	211.12	212.6	211.81	211.95	211.34	211.42	211.29	211.96	211.31	213	210.98	211.26	212.4	211.58	211.84	212.42
211.64	212.06	212.78	212.18	212.42	213.23	212.78	213.26	211.83	212.18	212.24	211.99	211.64	212.15	212.96	212.62	212.67	213.21	212.44	212.53	212.63	213.21	212.32	212.02	212.13	211.92	212.59	212.43	213.05	213.18	212.22	213.11	212.7	213.08	213.56	211.22	212.11	212.92	212.61	212.63	211.37	212.71	212.63	212.28	212.54	212.84	212.19	211.66	211.47	211.08
204.1	205.22	203.96	204.13	205.23	205.52	206.75	205.12	204.94	204.53	204.75	204.24	204.45	203.77	204.73	203.42	205.32	205.22	205.3	204.53	204.13	202.84	204.28	206.17	205.18	204.57	204.35	204.78	205.38	204.84	204.73	203.13	204.3	205.66	204.66	204.65	205.01	204.12	204.99	204.7	204.97	204.23	204.06	205.26	205.26	204.72	203.19	205.2	205.37	203.97
208.17	207.08	208.82	208.3	207.97	207.61	207.26	207.9	208.22	207.32	208.26	207.46	207.45	208.3	207.63	208.01	207.72	207.48	207.74	208.04	208.35	207.42	208.22	208.42	207.63	208.47	207.14	206.31	208.1	208.33	208.18	208.07	207.62	206.63	208.31	207.77	208.54	208.17	208.37	207.42	207.64	208.29	207.93	207.16	207.72	207.79	208.23	208.02	208.06	207.99
202.77	204.07	202.78	202.23	203.9	202.79	203.34	203.54	203.45	203.32	204.2	202.12	203.05	202.81	204.12	203.6	203.68	202.84	203.37	203.02	203.25	202.12	203.57	203.76	203.57	203.14	204.9	203.5	202.86	204.05	202.82	203.56	202.99	202.88	204.38	203.29	203.83	203.56	204.04	203.87	204.7	203.45	204.75	203.78	203.23	203.25	203.06	203.59	204.18	203.29
206.07	205.26	205.91	206.84	206.31	204.92	207.01	207.13	206.48	207.16	205.63	207.19	207.28	206.73	206.31	206.34	205.99	207.39	206.08	205.99	206.22	207.4	206.96	208	207.2	206.78	206.64	206.02	206.62	207.72	205.17	207.66	206.39	206.81	206.45	205.89	206.31	206.99	206.11	206.62	205.16	207.62	206.01	206.05	207.28	206.56	206.32	206.01	205.89	206.86
207.68	207.8	207.08	207.63	206.88	207.64	208.76	206.43	207.88	207.55	208.53	206.52	207.54	207.5	206.87	207.79	207.79	207.23	207.96	208.43	208.49	208.01	206.56	207.53	207.45	206.84	207.56	206.79	206.85	207.74	208.31	207.31	208.14	205.91	207.53	207.16	207.22	208.32	207.64	207.58	208.83	207.14	207.45	208.08	206.56	206.35	207.79	206.4	206.98	206.3
208.58	208.31	208.87	209.25	209.35	208.63	208.22	208.73	209.1	208.86	208.44	209.38	208.43	208.48	209.24	208.87	208.52	208.33	208.96	208.81	209.82	209.26	207.93	209.26	209.02	208.37	209.55	208.82	208.64	207.33	208.51	209.55	210.14	208.68	208.96	209.24	208.58	208.5	208.74	208.73	209.27	208.25	208.34	208.68	208	209	209.95	208.98	208.03	208.58
212.2	213.23	214.09	212.81	212.34	212.96	212.75	212.33	212.46	213.2	213.04	212.74	213.15	213.48	212.27	212.59	212.97	213.16	212.73	213.54	212.69	213.87	213.15	212.38	214	212.97	211.86	213.52	212.4	211.85	212.21	213.82	213.2	212.04	213.15	213.34	212.98	213.76	211.93	213.39	211.99	213.04	214.08	213.17	212.37	212.47	213.35	212.68	213.33	212.29
201.13	200.96	200.83	200.9	201	201.5	199.86	199.23	200.04	200.36	200.66	200.36	201.17	200.4	200.53	200.44	200.73	200.19	200.33	201.06	200.97	200.1	199.94	200.56	201.16	200.14	200.66	200.04	200.45	200.43	200.33	199.95	199.89	200.85	201.46	199.87	199.64	200.48	199.79	201.42	201.03	200.6	199.91	200.62	199.92	200.98	200.86	200.17	200.78	200.57
198.25	198.33	198.26	198.06	198.47	197.53	198.48	198.56	199.24	197.93	199.51	198.21	198.23	199.08	198.59	198.48	199.25	197.59	199.09	198.08	198.52	197.95	198.88	198.82	198.77	198.63	199.12	196.94	198.96	197.9	198.31	198.22	198.48	197.11	198.54	198.38	198.24	198.16	198.77	198.08	197.54	199.22	198.96	199.01	199.74	198.94	199.9	198.76	198.59	197.24
217.81	217.56	217.63	217.36	217.73	217.95	217.22	217.1	217.57	218.03	217.76	217.71	219.03	218.58	217.08	217.61	217.5	218.59	218.3	217.55	219.19	218.43	217.96	217.57	217.12	217.97	217.99	217.3	217.35	218.22	217.86	218.76	216.64	218.7	218.61	217.4	216.85	217.07	217.48	217.86	218.46	218.88	217.66	217.59	217.58	217.66	217.79	218.12	217.39	217.88
200.41	201.05	200.72	200.81	199.87	200.23	201.53	201.63	201.23	199.7	200.14	200.2	199.66	198.49	200.09	200.5	200.51	199.37	198.75	199.89	200.32	199.71	199.72	200.68	200.35	200.39	201.43	199.73	201.42	200.12	200.35	201.53	201.87	199.96	200.63	200.23	199.34	200.22	199.64	200.39	201.09	199.92	200.53	200.05	200.39	200.11	200.49	200.27	201.13	200.77
206.14	206.29	206.77	205.56	206.41	205.35	206.56	206.92	206.73	207.53	205.83	205.88	205.93	207.83	206.11	206.99	205.25	206.57	205.27	206.35	207.14	205.98	205.4	207.24	206.02	205.76	206.24	206.34	207.94	206.66	207.26	206.09	206.27	206.15	206.26	206.22	207.19	206.65	206.53	206.1	206.47	205.95	206.61	206.66	206.9	205.63	207.11	205.84	206.4	205.9
199.98	200.47	201.05	201.28	200.08	200.18	199.93	200.5	200.09	200.08	200.69	200.23	199.89	199.85	200.93	200.34	200.43	200.43	199.76	200.5	201.91	199.84	199.91	200.13	199.62	201.55	199.17	199.59	200.36	200.39	200.04	201.14	201.34	199.48	200.81	199.32	201.84	200.34	199.72	199.64	199.4	200.54	199.41	199.01	200.04	201.6	200.96	200.06	199.84	200.07
206.55	207.14	207.35	206.42	206.57	206.9	206.75	205.38	207.28	205.68	206.65	207.37	206.32	206.06	206.49	205.35	205.48	206.99	205.88	206.81	206.91	207.01	206.68	206.98	205.68	206.88	206.51	207.27	206.6	206.64	206.32	208.07	206.25	208	206.81	206.63	205.91	206.84	205.79	205.63	205.64	207.2	206.1	205.76	205.73	206.85	206.13	206.46	206.17	206.77
200.68	202.38	200.8	202.64	201.32	200.66	201.41	202.42	201.36	201.15	200.9	201.53	201.71	200.24	200.99	201.65	201.93	200.93	201.28	199.8	200.87	200.85	201.45	201.49	200.65	200.43	202.01	202.05	201.45	201.56	201.3	201.86	202.16	201.08	201.56	201.84	200.52	200.55	201.31	201.57	201.51	200.44	201.11	200.99	201.75	200.03	202.17	202.08	201.18	200.57
200.08	200.43	201.31	200.19	199.5	199.96	199.23	198.68	199.78	198.81	198.96	200.27	199.95	200.03	199.55	199.34	200.9	199.74	198.62	200.37	199.31	199.25	198.55	199.74	199.35	198.95	198.99	199.12	199.29	200.76	199.3	200.87	200	200.24	200.06	200.03	199.4	199.5	199.6	199.41	200.25	199.17	199.48	199.32	198.83	199.65	200.07	199.35	200.95	199.31
204.5	205.47	203.86	202.41	203.93	203.94	204.11	204.46	204.45	203.97	204.61	203.14	204.13	205.82	204.62	203.71	205.08	204.66	204.34	204.46	204.81	204.56	204.67	204.23	204.9	205.26	204.48	205.31	205.06	204.04	205.43	203.48	203.52	205.04	204.68	203.91	203.56	204.32	205.47	204.18	205	204.18	203.63	206.11	205.38	204.3	204.26	203.74	204.63	203.46
210.58	209.81	209.6	210.14	208.93	209.76	210.45	210.22	209.69	210.28	209.79	209.48	209.19	209.68	210.31	208.9	209.79	209.45	208.75	209.64	210.67	209.5	209.86	210.01	209.39	210.47	210.34	209.48	209.12	209.36	210.27	209.21	208.88	210.39	209.06	209.38	209.57	208.8	209.8	208.21	209.17	208.63	209.88	209.62	209.73	211.16	210.15	208.9	209.25	209.38
216.81	217.03	217.08	216.83	216.78	217.05	216.14	216.68	217.27	217.4	217.34	217.27	217.1	216.3	217.41	216.88	216.5	216.39	216.64	215.85	217.62	217.52	217.07	216.57	217.26	216.99	217.14	217.01	216.63	217.48	216.14	217.48	217.06	217.65	217.31	217.97	217.45	217.75	215.96	217.78	217.14	217.66	217.72	216.96	217.72	216.05	217.73	216.44	216.47	216.12
209.03	207.37	208.04	207.78	207.83	209.1	207.68	209.13	207.65	209.33	208.87	208.91	209.03	209.29	208.76	209.09	209.18	208.1	208.79	208.56	208.04	208.89	208.3	208.32	207.73	208.32	207.69	208.73	209.24	208.94	209.41	208.29	208.77	208.89	208.93	209.38	209.57	208.16	208.36	210.32	209.63	209.32	209.18	208.62	208.6	210.05	207.83	208.88	207.68	209.05
210.58	209.7	209.88	209.15	209.86	208.9	209.38	209.37	209.82	208.51	209.99	209.37	209.34	209.54	210.46	209.79	210.36	209.55	209.52	209.47	209.19	208.48	209.43	210.27	209.81	210.57	208.1	209.56	208.83	208.33	209.71	209.71	210.21	210	209.21	209.13	209.47	210.12	210.34	209.49	210.24	209.86	209.7	209.9	208.69	209.81	209.18	210.14	210.05	209.59
203.4	203.47	203.19	202.92	202.8	203.62	204.48	203.73	204.02	203.98	203.65	203.14	204.31	203.07	202.83	203.92	204.51	203.18	202.64	203.6	203.84	203.89	204.14	203.72	203.96	203.78	203.88	204.02	204.08	203.47	203.81	203.13	203.28	203.62	204.66	203.33	204.9	203.35	203.83	203.12	203.68	203.5	204.59	203.34	203.03	203.98	203.5	204.18	203.25	203.22
214.29	213.74	213.68	214.37	213.16	214.26	213.01	213.83	214.18	213.22	213.56	212.5	212.49	213.68	213.31	213.04	214.46	213.71	213.08	213.71	215.01	214.27	213.41	213.6	213.79	212.54	214.05	213.32	213.93	214.1	213.93	213.64	213.16	215.12	214.25	214.4	213.09	212.92	213.36	213.39	213.67	214.88	213.75	214.7	212.76	212.98	213.9	213.85	213.83	213.65
202.77	203.82	202.87	202.67	203.38	202.89	203.25	202.52	202.45	201.4	203.31	202.7	201.57	202.05	201.65	203.6	203.55	201.54	202.23	202.03	203.22	202.88	202.13	201.87	203.29	202.27	202.06	201.88	201.63	201.68	202.42	202.35	201.67	202.09	201.35	202.58	202.8	203.17	202.59	202.1	202.9	202.37	202.54	203.22	201.43	202.03	202.61	202.02	202.27	202.99
197.69	198.39	198.21	197.73	198.46	198.06	196.99	197.54	198.15	198.53	198.11	197.56	198.84	199.07	197.6	198.19	198.51	198.85	198.37	197.59	198.28	198.84	198.22	197.51	198.31	197.13	199.09	197.43	198.26	198.09	198.81	197.9	197.56	198.41	198.23	198.73	197.47	198.09	198.51	198.56	198.28	199.21	197.89	197.37	197.53	198.64	198.45	198.68	198.53	198
209.36	209.89	210.89	209.56	209.46	209.68	208.58	208.8	208.85	209.05	209.81	209.3	210.4	208.88	210.3	209.12	210.5	209.63	210.72	209.33	210.52	208.67	209.6	209.88	209.42	210.08	208.73	208.46	209.85	210.15	210.87	209.28	208.5	209.01	209.46	209.33	209.21	210.38	209.57	209.34	209.25	208.65	210.43	209.73	208.75	209.27	209.2	211.06	210.49	210.37
212.56	212.54	212.13	211.2	212.52	212.12	213.18	211.72	211.71	212.27	212.84	213.87	211.74	211.9	212.24	213.12	213.35	211.78	211.69	211.96	211.27	213.16	213.21	213.73	212.89	213.07	212.69	212.66	212.47	211.71	212.39	212.71	212.97	211.78	211.91	212.06	212.6	213.71	211.47	212.44	212.53	211.9	213.12	213.55	211.76	211.19	212.62	211.2	212.34	212.03
198.97	200.29	200.81	201.09	200.73	199.55	200.01	200.07	200.38	200.45	199.92	199.9	200.26	200.25	199.34	200.12	200.01	201.22	198.84	200.43	201.07	200.65	199.68	200.98	200.03	201.28	200.54	199.8	201.97	200.66	199.96	200.5	199.82	200.69	201.17	200.95	200.04	200.21	200.23	201.35	201.42	200.67	200.38	201.21	200.6	201.05	201.04	200.47	199.55	201.64
203.33	203.32	204.7	203.34	203.73	203.31	204.4	203.23	203.22	203.94	203.65	203.78	202.81	202.89	203.26	203.95	203.11	203.91	203.43	203.64	202.62	202.18	202.99	203.39	203.67	203.51	203.51	203.31	203.44	202.95	203.76	203.08	203.59	202.85	202.23	203.78	203.34	203.16	201.95	203.6	203.82	203.19	203.59	204.2	203.87	203.31	204.83	204.94	204.72	202.6
205.04	205.28	206.11	204.22	205.13	205	203.65	203.19	204.44	204.96	205.2	204.3	205.3	205.54	203.6	205.29	205.49	204.35	205.28	203.67	204.33	205.89	205.54	204.26	204.36	204.25	206.02	204.72	204.82	204.84	204.89	204.76	204.71	203.35	204.6	205.09	204.81	204.05	203.87	204.17	204.88	203.83	204.97	204.96	205.91	205.34	205.99	204.07	205.84	204.75
204.38	204.64	203.55	203.42	203.97	202.91	203.8	203.49	203.81	203.55	204.15	203.64	202.7	203.67	204.04	203.74	203.43	203.67	203.76	202.97	204.71	204.54	203.28	202.4	203.16	204.25	204.54	202.91	203.2	203.03	204.09	203.11	203.39	203.91	205.17	203.15	203.37	204.59	203.06	204.17	204.4	203.52	203.92	203.3	203.35	202.27	203.3	203.83	204.15	203.95
208.09	209.13	207.68	208.46	208.32	208.92	209.39	209.16	209.54	208.78	208.86	208.52	208.66	207.92	208.78	208.64	208.48	208.95	206.96	207.99	209.63	207.76	208.03	208.5	209.12	208.42	208.33	208.25	208.09	208.25	207.97	208.28	207.88	208.46	209.82	209.62	209.59	209.53	207.28	209.1	208.19	208.17	208.86	208.5	208.55	208.07	208.27	208.86	207.46	206.92
200.46	200.07	199.19	200	199.24	199.42	199.71	197.99	199.17	197.44	198.91	200.56	200.4	198.89	200.4	199.58	200.1	200.33	199.09	198.92	200.02	198.36	199.85	200.4	200.27	199.06	201.37	198.25	198.71	199.37	200.67	199.99	199.85	199.13	198.72	199.76	199.25	200.11	200.46	199.85	199.75	199.26	199.85	200.34	199.73	198.59	199.73	198.86	199.82	199.57
215.67	216.2	216.6	217.23	216.26	217.91	216.98	216.23	217.4	216.52	217.93	217.35	216.57	218.67	217.26	217.02	217.71	216.7	217.7	216.33	216.98	216.99	216.43	216.46	217.04	215.88	217.64	216.71	217.19	217.35	217.31	216.93	217.49	217.35	216.63	215.94	215.83	217.78	217.6	217.6	217.42	217.02	217.71	216.7	216.67	217.61	216.34	216.29	216.19	216.96
201.96	202.33	200.43	200.95	200.06	200.88	200.95	201.36	201.13	201	201.32	201.61	201.55	201.76	201.6	200.53	199.64	200.85	200.45	201.87	201.72	200.65	200.78	201.49	201.45	200.36	201.84	202.57	201.12	201.76	201.28	200.8	202.19	201.13	199.67	201.33	200.55	199.91	201.46	200.17	202.04	201.67	201.63	202.07	200.97	202.21	201.66	200.02	200.69	200.98
206.4	206.67	206.17	205.87	206.98	206.57	205.86	206.37	205.37	206.04	206.47	206.65	205.94	205.93	206.09	207.06	205.82	205.87	206.62	206.31	205.68	207.7	206.39	206.03	207.07	207.17	204.99	205.5	207.96	205.9	205.75	206.88	205.68	206.57	205.97	206.57	205.94	205.76	207.56	206.51	207.45	206.07	206.37	207.07	205	206.77	207.34	205.77	205.79	206.58
202.63	204.44	204.16	203.48	203.78	202.55	203.35	202.98	203.26	203.68	203.09	203.83	204.24	203.02	203.34	203.57	202.8	204.49	203.19	202.25	203.53	201.96	202.44	203.24	202.62	202.04	203.69	202.99	203.72	203.35	203.19	202.39	202.52	203.96	203.29	202.84	202.37	202.68	202.27	203.13	202.36	204.57	203.59	202.92	203.04	203.84	203.42	201.62	202.81	203.6
202.23	202.33	201.78	202.19	202.27	202.9	203.14	202.83	202.8	202.88	201.76	203.68	203.69	202.02	201.47	202.82	203.59	202.37	202.63	202.71	202.8	202.83	201.93	203.11	202.03	202.78	203.3	201.97	201.73	202.76	203.24	202.76	201.05	202.6	203.29	201.97	203.45	203.12	202.9	202.26	203.1	203.9	202.77	202.59	202.68	202.58	204.81	203.2	202.97	202.33
202.59	201.8	203.23	203.15	203.33	203.57	203.67	204	203	203.83	203.03	203.63	203.04	203.57	202.23	203.85	202.35	202.98	204.19	202.64	201.93	203.61	203.64	203.5	203.46	203.68	202.85	203.49	203.06	204.52	203.1	202.29	203.61	203.13	202.9	203.1	203.09	203.67	203.3	203.86	202.38	202.09	203.8	202.56	202.31	203.45	204.51	202.99	203.62	203.83
201.32	200.47	199.34	199.93	200.1	200.37	199.57	199.75	199.29	199.84	199.77	199.89	200.04	201.24	199.11	200.03	199.48	200.24	200.47	199.13	200.04	200.71	200.68	200.82	200.11	201.2	199.49	200.77	199.61	199.81	199.74	200.72	200.27	201.12	200.67	200.39	199.84	200.56	201	200.08	199.96	200.2	200.08	199.43	200.89	200.5	200.54	201.36	200.35	201.6
198.62	197.61	198.46	198.23	199.01	197.55	198.31	198.39	198.11	197.68	198.5	197.79	198.28	197.56	197.16	197.79	198.15	198.7	198.69	197.44	197.93	197.38	197.18	196.65	197.71	198.17	196.84	197.65	198.19	198.43	196.96	197.54	198.18	198.41	198.44	198.3	198.41	197.09	197.65	198.5	197.83	196.99	197.76	197.35	196.87	197.86	198.37	198.39	196.97	197.24
208.37	208.52	208.76	207.54	208.02	207.49	208.25	208.44	207.9	209.86	208.81	208.61	208.04	208.95	208.55	207.54	208.86	209.53	207.96	208.4	208.34	208.46	208.35	208.02	207.86	208.16	206.98	209.65	209.54	208.79	208.37	208.73	209.11	208.88	208.82	208.21	208.78	208.65	210.46	209.56	209.16	207.88	208.76	207.75	208.54	209.2	208.39	208.57	208.59	207.85
209.07	208.21	209.77	208.41	208.01	208.87	210.16	209.26	207.85	209.22	208.17	209.68	209.58	209.22	208.73	208.43	208.4	209.53	209.25	209.29	209.61	208.29	208.84	209.36	209.45	207.92	208.42	208.98	208.48	209.04	207.75	208.63	208.7	208.47	207.24	209.73	208.96	208.44	209.03	208.87	208.08	207.96	208.67	208.87	209.19	208.94	208.97	209.75	208.23	208.58
203.22	204.28	204.28	203.25	203.21	203.01	203.1	204.16	203.63	204.24	203.91	204.35	203.56	203.55	203.16	203.88	203.81	203.56	204.24	202.87	203	203.19	204.07	202.22	203.09	204.07	205.29	202.84	204.04	203.43	203.37	203.02	204.82	204.41	204.11	203.43	204.38	202.99	203.27	203.98	203.79	203.87	204.98	204.21	204.04	203.29	204.06	203.8	203.03	204.33
197.54	199.12	198.24	198.27	199.89	197.77	198.54	197.85	199.4	198.73	197.58	198.3	198.04	198.5	199.27	198.38	197.45	199.4	198.76	198.15	199.04	198.69	198.12	198.53	198.39	198.64	198.25	199.09	199.56	198.02	199.91	198.47	198.06	198.18	198.38	197.16	198.2	198.97	198.76	197.66	198.43	198.99	198.55	198.72	198.5	198.42	197.44	198.42	197.59	199.4
209.21	210.57	209.16	210.08	209.26	207.67	209.2	209.11	209.2	209.6	210.23	209.58	209.82	209.9	209.63	209.21	210.1	209.98	210.43	209.26	209.56	209.48	209.89	209.94	209.46	210.06	210.3	210.1	210.51	209.22	211.1	210.01	211.41	210.2	210.47	208.74	210.2	210.25	208.92	209.31	208.75	209.73	210.28	208.87	210.64	210.38	210.11	209.92	210.38	209.8
207.84	207.93	207.98	208.27	208.17	208.56	207.6	207.58	207.36	209.01	207.43	208.71	209.11	208.05	208.54	208.25	208.71	207.87	209.1	208.28	209.94	208.56	208.34	208.33	208.26	209.7	208.75	207.27	208.37	208.38	207.8	209.7	208.49	208.47	208.14	209.41	209.03	208.69	208.35	208.91	208.48	208.32	209.62	208.37	208.96	208.7	208.24	209.59	208.92	209.15
208.93	208.37	208.33	208.91	208.24	208.79	208.89	208.75	209.23	209.49	208.43	209.09	209.15	208.39	209.45	209.24	209.81	207.9	207.46	208.41	208.85	209.42	208.23	208.91	210.84	208.56	208.44	209.79	208.44	208.06	208.53	209.72	209.74	209.76	208.15	209.22	208.21	208.71	208.16	207.11	209.03	209.44	208.2	208.71	208.88	210.21	208.88	208.59	208.98	208.35
194.54	194.74	194.5	193.84	194.69	194.37	194.18	193.4	193.45	193.82	193.36	193.26	195.02	194.68	194.72	193.92	194.45	194.78	195.9	194.32	194.67	193.95	194.74	194.16	193.15	194.43	193.68	194.39	193.71	195.27	192.69	193.74	192.7	195.03	194.44	192.35	193.87	193.79	194.91	194.27	194.16	193.71	194.55	193.63	193.91	193.99	193.98	194.85	193.32	194.75
208.67	208.91	208.17	209.84	207.97	208.1	208.57	208.53	207.66	209.49	208.11	209	208.18	209.11	207.5	208.89	208.63	208.71	207.47	209.78	209.1	208.31	209.06	209.37	207.77	208.53	207.23	208.09	208.38	208.24	207.54	208.23	208.06	208.33	208.27	209.8	208.66	207.21	208.78	208.45	208.37	208.83	207.81	209.03	208.47	208.47	208.51	208.62	208.03	208.87
209.4	208.02	210.11	210.24	209.09	209.74	209.08	208.41	209.32	208.66	210.44	209.39	208.71	209.18	208.66	210.59	209.97	208.98	210.03	209.92	209.16	208.19	209.7	209.19	209.67	208.09	208.67	209.31	209.56	209.46	208.4	208.87	210.15	208.43	209.51	208.55	209.55	209.92	210.1	209.33	209	209.05	209.33	209.96	209.52	208.61	209.17	209.32	209.38	208.44
200.74	200.13	200.77	198.93	199.09	200.34	199.08	200.77	198.82	198.46	199.53	198.31	198.47	199.89	199.39	199.85	199.45	199.24	199.09	199.34	198.89	198.96	199.9	199.72	199.8	199.6	199.44	198.54	199.66	199.04	199.47	199.59	198.74	199.27	199.58	200.08	199.6	198.67	199.04	200.53	199.99	199.87	198.85	198.91	199.87	198.94	199.31	198.63	198.42	199.38
193.94	194.57	193.64	194.03	193.83	194.18	193.68	193.63	193.93	193.93	193.67	195.2	193.8	195.26	193.89	193.26	193.2	194.14	195.24	194.4	193.81	194.02	193.75	195.17	193.89	194.28	193.98	195.45	193.84	194.69	194.7	193.59	193.81	193.94	194.79	194.2	195.13	194.06	194.24	194.69	194.21	194.75	193.67	193.25	194.72	194.92	194.78	193.21	194.01	195.64
207.31	209.99	208.35	209.67	208.67	209.24	207.95	209.27	208.42	209.32	207.75	209.13	208.56	209.1	208.59	206.94	209.35	208.33	209.03	207.65	208.71	208.89	207.75	208.92	208.72	209.25	208.18	208.18	209.12	208.64	207.65	209.88	208.68	208.99	208.63	207.61	209.32	209.72	209.48	208.5	209.07	208.82	208.28	207.6	209.47	208.5	208.38	208.53	208.21	208.38
216.49	216.54	217.27	216.09	217.12	217.82	217.12	215.55	217.54	219.24	217.74	216.93	216.45	217.37	217.82	216.7	216.35	216.69	217.18	217.21	216.36	217.58	216.94	216.5	218.23	217.76	217.54	217.04	217.42	216.04	216.52	216.18	217.79	216.95	216.72	216.78	216.04	216.78	218.3	217.08	217.1	216.52	218.94	217.01	215.37	216.95	216.59	216.27	216.95	216.61
202.03	201.44	202.97	203.28	201.26	201.77	202.93	203.32	203.55	202.96	203.19	203.46	201.54	202.41	202.28	202.48	202.6	202.95	201.23	202.88	202.03	202.23	202.98	202.39	203.35	203.03	202.11	201.62	202.99	203.5	202.86	201.72	202.17	202.97	201.84	202.04	202.52	203.49	202.11	201.86	203.43	201.77	202.05	203.08	203.03	201.87	201.85	202.15	202.06	202.91
216.83	216.74	217.83	218.09	217.46	219.03	218.3	217.64	219.3	217.29	217.97	218.86	218.37	218.19	217.33	218.37	218.73	218.46	217.33	218.5	219.16	218.05	218.05	217.6	216.38	216.64	218.23	218.22	217.36	218.75	218.04	217.83	218.22	217.75	218.09	217.19	217.43	217.49	217.97	218.16	216.27	217.08	217.88	217.81	216.77	217.61	217.08	217.13	218.12	216.63
211.81	211.52	211.27	211.38	211.03	211.04	211.15	211.87	211.83	212.38	211.74	211.81	210.66	211.84	211.42	211.88	212	211.66	210.49	210.36	211.13	211.58	212.94	212.3	211.22	211.66	211.63	212.15	211.04	211.07	210.63	210.86	211.69	211.25	211.65	211.63	211.41	211.06	211.29	213.02	210.72	211.03	211.29	211.72	212.18	210.6	212.39	211.1	212.02	210.32
207.57	208.18	207.39	207.5	207.52	207.52	207.14	207.58	207.53	208.11	207.22	208.52	206.89	208.31	207.96	208.54	207.12	207.65	207.06	207.23	207.59	206.61	208.24	206.63	208.08	207.78	206.92	208.64	207.12	208.21	207.52	208.02	208.37	208.44	207.13	207.97	207.4	208.09	208.18	207.41	208.74	206.52	208.67	206.84	207.37	208.41	207.77	206.48	207.54	208.54
203.18	203.67	204.2	203.93	203.19	203.85	202.97	203.51	203.12	202.52	202.62	202.46	204.1	203.89	204.15	203.42	205.08	203.87	204.2	203.87	203.46	203.93	203.43	203.66	204.01	204.19	203.36	203.37	204.58	203.58	203.7	203.95	204.74	203.92	204.06	202.99	203.95	203.43	203.56	203.23	203.84	203.65	203.71	204.01	204.13	204.29	203.31	203.69	203.52	202.75
208.21	207.59	209.01	209.44	207.32	208.56	208.8	208.68	209.5	207.99	209.82	207.46	208.93	210	209.32	208.87	208.93	208.15	208.46	209.25	209.39	209.22	209.45	209.3	209.11	208.82	208.19	208.49	209.56	208.37	210.12	207.59	208.33	209.34	209.5	208.39	208.85	207.94	210.16	208.25	209.33	209.63	208.25	209.18	209.73	208.52	208.14	209.01	207.78	207.76
217.47	216.92	217.09	216.55	216.95	218.25	217.33	216.92	216.32	216.51	217.16	216.76	216.9	217.02	216.54	217.03	217.04	216.9	216.1	216.75	217.32	217.64	217.28	216.77	216.26	217.06	217.29	216.1	217.12	215.73	216.98	217.12	217.17	217.34	218.09	217	217.29	216.46	216.64	216.54	217.39	217.31	217.35	216.74	216.58	216.86	217.79	216.95	216.78	216.46
211.88	211.27	211.5	210.95	212.03	210.94	212.11	211.51	211.64	211.84	211.93	211.22	212.45	211.25	212.18	211.71	211.77	211.66	211.54	211.49	211.17	211.3	211.47	211.49	212.04	211.52	210.64	211.57	211.7	212.4	211.27	211	211.84	211.6	212.29	211.01	211.69	212.19	211.47	212.27	211.59	212.02	212.41	212.04	211.39	211.38	211.76	211.61	212.82	211.25
204.42	203.95	203.31	203.31	203.94	202.4	202.58	203.7	203.07	203.79	203.91	203.1	203.6	204.07	203.57	203.17	203.39	203.18	202.9	203.5	203.78	203.53	203.27	203.32	203.5	203.46	203.54	203.73	203.51	203.81	203.3	204.05	203.85	203.68	203.43	204.37	203.09	204.31	202.85	203.49	203.91	203.02	203.44	204.95	203.78	203.46	203.01	203.18	202.67	203.88
212.18	212.83	212.04	212.93	212.83	213.33	212.57	213.7	212.5	213.68	211.87	212.49	212.11	212.88	213.13	213.7	213.22	211.98	212.57	212.8	213.83	212.92	213	213.33	213.85	212.56	212.4	213.2	212.83	211.63	214.72	211.99	211.81	213.78	211.57	214.42	212.76	212.57	212.79	213.04	212.97	212.75	212.74	213.11	213.25	214.08	212.51	212.78	213.51	212.96
210.99	212.73	213.08	212.54	211.61	212.28	212.23	211.76	212.1	213.83	212.71	212.54	212.74	211.6	211.61	212.9	212.06	212.19	213.31	212.39	211.93	212.37	212.48	212.54	211.27	212.44	212.53	212.56	213.14	212.68	212.74	212.41	211.67	212.86	211.71	211.81	212.53	212.31	211.79	211.7	212.55	213.48	212.89	213.12	211.95	212.28	212.15	212.3	213.43	211.59
208.78	207.66	208.11	208.68	208.47	207.6	208.43	208.82	208.33	209.15	207.73	208.25	208.43	208.37	208.97	208.48	209.37	208.59	209.54	208.72	209.31	208.12	209.78	209.08	209.58	209.63	209.52	208.56	209.59	209.77	208.09	208.63	209.89	209.04	208.95	209.08	208.2	208.38	207.23	208.17	208.14	208.09	208.71	209.61	208.19	209.14	209.36	208.56	209.24	208.04
203.57	203.54	204.91	203.45	202.92	204.32	203.82	203.98	202.28	203.1	203.03	203.8	203.54	204.31	203.18	204.84	202.13	203.67	203.22	204.21	202.58	203.09	202.91	202.54	203.16	204.32	203.35	202.86	203.35	203.01	203.15	202.79	203.27	203.12	202.8	202.08	204.6	203.17	202.22	203.45	203.11	202.79	202.59	203.12	202.49	203.25	202.07	203.82	204.54	203.71
208.07	209.15	208.2	208.22	207.92	209	209.7	208.83	208.32	208.9	209.09	208.13	209.08	209.53	207.52	209.69	208.61	209.52	209.01	207.75	209.29	208.69	208.51	208.16	208.01	209.39	208.9	209.26	208.87	209.4	209.47	209.75	208.19	208.21	207.79	209.82	208.62	209.79	208.65	208.06	208.54	208.35	209.41	208.34	207.54	208.17	208.62	209.07	209.53	208.43
204.48	204.72	205.77	204.79	205.13	204.05	204.41	204.7	205.43	204.89	205.92	204.42	205.45	205.03	204.66	203.91	204.66	203.79	204.44	205.17	205.55	205.85	205.59	204.81	205.3	205.17	205.17	203.81	204.95	205.08	204.67	203.69	204.33	204.95	205.31	204.47	205.03	203.86	204.82	204.97	206.16	205.61	204.33	204.16	204.75	205.11	206.04	204.61	204.65	205.24
203.54	203.35	202.32	203.33	202.82	202.27	201.74	203.25	202.79	203.18	203.44	203.1	203.72	203.01	203.64	203.08	202.57	203.29	203.12	204.18	203.11	202.83	203.16	202.1	202.9	203.07	203.25	203.05	204.1	203.73	203.14	203.75	203.03	202.54	202.99	203.76	203.08	202.96	202.66	201.91	203.87	204.18	202.54	202.46	202.69	203.88	202.89	203.3	203.93	203.95
218	217.76	217.69	217.49	218.06	217.69	216.57	217.92	216.85	217.23	217.53	218.03	217.6	217.6	217.53	217.65	217.46	217.58	217.08	217.84	218.61	216.88	217.05	217.13	217.01	217.94	219.12	217.78	217.61	220.1	217.16	217.65	217.47	218.94	218.83	217.24	219.55	218.25	218.1	217.3	218.24	218.43	217.8	216.37	216.8	218.97	217.42	217.35	217.85	218.26
207.2	207.46	206.79	206.74	206.75	206.87	207.68	207.55	207.88	207.7	208.21	209.12	208.1	206.89	205.93	208.65	209.48	208.98	206.71	207.89	207.02	207.89	207.92	208	207.09	208.75	207.57	207.46	207.44	207.39	207.66	208.34	207.12	207.82	207.22	207.12	206.99	207.62	207.96	206.95	207.83	207.42	207.37	207.91	207.5	208.42	207.27	207.95	208.17	207.65
217.1	218.34	217.75	218.01	217.93	217.72	217.18	218.61	217.83	218	217.38	217.85	218.42	217.69	218.18	217.92	218.54	217.57	218.1	218.05	216.68	216.6	218.29	218.73	219.3	218.68	218.82	216.99	217.98	218.68	218.34	218.1	217.6	217.45	218.61	218.54	218.11	217.84	218.12	218.44	217.27	217.31	217.41	217.9	218.15	218.28	218.08	218.27	218.06	218.1
202.32	204.27	204.2	203.23	203.52	202.44	202.82	203.4	204.34	203.81	203.93	203.38	202.94	203.89	204.01	203.81	202.65	202.36	203.53	204.19	203.18	202.61	202.34	204.9	203.47	202.87	203.2	203.53	203.73	202.76	204.24	203.42	203.62	202.26	202.88	203.27	202.87	203.12	204.81	202.56	204.23	203.66	202.64	203.5	204.15	202.46	203.79	202.59	204.04	202.08
211.4	211.9	211.34	212.12	212.52	212.24	211.6	212.46	212.86	211.49	211.55	212.62	213.32	211.91	212.23	212.89	213.33	210.75	213.31	212.57	211.45	212.09	213.15	212.44	213.19	213.59	213.82	213.14	211.58	212.34	211.8	212.71	212	211.94	213.54	211.65	212.82	210.72	212.76	212.88	212.45	213.11	211.97	212.4	211.13	211.66	213.13	211.82	211.35	212.59
207.1	207.53	207.54	206.88	207.9	208.3	206.62	207.46	208.12	206.95	207.76	207.45	206.62	208.02	208.2	208.88	207.76	206.51	207.87	208.58	208.6	207.56	207.18	207.74	208.33	207.44	207.55	207.84	207.89	208.61	206.75	207.89	209.26	207.23	207.51	208.15	207.95	208.16	207.95	207.96	207.1	207.93	206.73	207.89	207.72	208.12	207.51	208.71	207.69	208.08
202.73	201.65	202.23	202.27	201.63	203.32	202.55	202.77	203.04	202.57	202.67	201.94	204.06	202.87	202.23	203.3	202.34	202.85	202.19	203.11	202.51	201.81	201.6	202.09	202.99	202.07	201.58	202.13	202.53	202.1	202.69	203.03	200.85	202.52	202.16	203.45	203.23	203.16	203.95	202.51	202.26	202.81	202.93	202.56	203.49	202.82	201.53	202.75	203.47	202.44
217.92	217.75	218.5	216.92	217.7	217.24	216.44	217.36	217.95	217.61	217.64	217.62	217.64	218.81	217.74	218.39	217.68	218.46	217.44	218.73	217.73	217.86	217.31	217.24	217.96	216.9	216.03	219.05	217.69	216.71	217.13	217.39	218.16	217.25	218.33	216.41	218.87	217.19	218.41	217.73	217.92	217.96	217.85	217.72	217.12	217.22	216.5	217.68	218.25	218.53
208.49	208.24	208.73	208.93	207.77	207.42	208.33	208.98	208.17	208.89	208.73	209.07	210.08	208.84	209.81	208.78	207.97	207.15	209.34	209.35	207.23	207.73	209.07	208.01	208.93	208.99	208.86	208.2	209.1	207.41	208	208.63	208.58	208.17	208.38	208.48	208.55	209.2	207.84	208.79	208.82	208.44	210.24	208.69	208.9	208.09	209.35	208.94	208.93	208.68
208.7	206.53	207.35	207.03	206.9	208.13	208.17	207.15	207	207.58	206.82	208.32	208.01	207.23	208.1	207.24	207.65	208.24	207.93	208.66	207.47	208.57	208.31	207.83	207.56	208.48	206.58	206.42	207.34	206.89	208.83	208.7	207.75	207.56	207.59	206.63	206.72	208.47	208.26	208.08	206.73	207.27	207.56	207.89	207.82	206.8	207.47	207.88	207.69	207.71
212.64	211.54	211.09	211.68	212.3	211.81	211.12	212.06	210.52	211.08	212.34	211.74	211.68	212.1	212.15	211.95	212.05	211.92	212.14	211.94	210.35	212.14	211.8	212.25	210.88	211.63	211.45	212	211.09	211.08	211.44	210.87	211.24	211.55	212.51	211.15	210.47	211.75	211.09	211.41	211.64	212.13	211.2	210.79	211.69	211.99	211.54	210.42	211.96	211.55
207.33	206.04	207.86	207.88	207.77	208.25	207.88	207.48	208.09	206.26	207.79	207.92	207.43	206.85	205.99	207.06	207.22	208.56	207.25	207.99	208.79	207.47	207.19	207.04	208.6	207.45	207.57	207.39	208.31	209.03	207.71	207.17	207.87	208.26	206.75	207.22	207.37	207.33	206.93	208.4	205.91	207.94	206.67	207.86	207.46	207.46	207.38	208.41	207.44	206.93
203.03	205.45	203.09	202.44	202.71	204.48	202.94	202.45	202.3	203.72	204.76	203.23	204.35	203.63	202.64	202.95	203.42	203.78	205	202.9	203.7	202.92	203.76	204.39	204.09	203.36	203.01	204.01	203.58	203.75	203.91	203.56	202.79	203.89	204.73	204.06	203.52	203.05	203.41	203.02	202.79	202.28	203.07	204.12	203.57	203.64	203.96	202.82	203.59	204.89
208.22	207.1	206.79	208.27	208.37	208.99	207.84	208.5	208.1	208.36	207.59	207.79	208.81	208.38	208.12	208.56	208.3	207.99	207.84	206.98	207.92	207.69	207.66	208.36	207.46	208.15	207.55	208.22	206.63	207.85	208.3	208.7	207.51	209.18	207.11	208.65	208.87	208.3	207.19	207.59	207.7	207.96	207.79	208.12	207.4	208.26	208.18	207.48	206.99	206.85
195.36	195.67	194.86	194.35	196.35	194.91	194.21	196.28	193.84	195.43	194.65	194.71	195.67	195.94	194.5	195.52	195.12	196.35	194.92	195.1	195.87	195.74	194.9	194.44	195.95	195.13	194.02	195.28	194.5	195.03	194.57	194.73	194.7	195.1	195.8	194.99	194.92	195.18	193.51	195.28	196.37	195.36	195.73	195.21	195.28	195.29	196	196.75	195.68	194.98
209.23	208.87	208.23	208.89	208.81	208.2	208.5	207.83	208.93	208.73	207.71	208.31	208.79	207.76	208.23	209.09	208.22	209.48	209.94	209.18	209.45	209.98	208.77	209.02	209.24	209.09	207.95	209.29	209.48	207.62	209.16	209.52	209.86	208.97	209.2	208.24	208.97	208.92	208.79	209.75	208.62	210.09	208.45	208.72	208.37	209.69	208.9	208.96	208.51	208.14
209.52	209.03	209.97	208.83	210.54	209.94	209.35	210.9	209.93	209	210.16	209.78	209.45	208.82	210.58	210.41	209.2	210.33	208.53	209.35	208.69	208.72	208.81	209.16	209.58	209.88	209.89	210.03	210.28	209.49	209.17	209.57	208.65	209.38	209.89	209.03	209.59	209	209.28	210.42	209.74	210.2	209.4	210.57	209.16	209.01	208.63	209.85	209.6	209
203.76	204.09	204.82	206.11	203.47	203.84	203.2	203.3	203.99	204.87	204.89	203.92	204	204.42	202.86	203.67	203.75	204.31	203.65	203.05	203.7	204.03	204.1	203.56	205.38	203.72	203.34	204.2	204.16	205.01	204.01	204.52	203.81	204.44	204.61	203.95	203.44	204.48	203.32	203.27	203.5	204.76	203.68	203.62	204.59	203.12	204.62	203.67	203.77	203.63
203.43	202.41	201.98	202.46	202.4	205.12	201.94	201.65	202.77	202.66	202.26	202.2	202.29	202.51	203.13	202.59	202.8	201.84	202.55	202.79	203.69	201.83	203.07	202.84	202.93	201.93	202.42	203.05	202.24	201.86	202.23	201.72	203.65	202.65	202.75	202.32	202.38	202.8	203.09	203.61	202.58	202.28	201.71	203.19	202.54	202.65	201.63	202.47	202.92	202.77
202.08	200.73	200.48	201.56	200.24	202.53	202.29	201.31	200.86	201.27	201.19	201.28	201.99	200.35	200.65	201.55	201.5	200.47	200	201.85	200.58	200.86	200.97	199.95	202.08	202.44	202.29	200.64	200.89	200.43	202.61	200.79	201.08	202.28	200.59	199.85	201.86	201.34	201.76	201.12	201.73	201.81	200.78	200.58	201.77	200.49	202.67	201.79	202.82	201.42
204.14	203.77	203.67	205.11	203.59	204.42	202.64	203.42	204.32	203.75	203.65	203.44	203.12	203.97	204.04	204.3	203.92	204.02	202.84	203.67	204.31	204.45	203.85	203.38	203.58	204.31	203.08	203.56	203.28	204.47	203.94	204.71	205.05	204.37	203.7	202.71	204.52	203.64	204.51	203.5	203.94	203.28	204.09	205.23	204.38	203.97	204.87	203.5	204.03	204.98
211.26	211.32	211.05	212.68	211.64	210.69	211.51	211.1	211.91	212.04	212.79	212.09	212.92	211.24	212.51	211.84	212.32	212.76	210.5	211.1	211.7	211.1	212.62	210.97	211.49	211.06	212.39	211.79	210.54	210.26	212.49	211.49	212.3	211.77	211.69	211.92	210.64	212.25	211.52	211.2	211.08	211.06	212.35	211.4	211.43	212.69	210.63	210.27	211.94	211.96
198.98	199.36	198.54	199.93	199.21	199.69	198.86	199.12	199.03	200.37	199.35	199.5	199.87	199.52	199.38	199.35	198.43	199.01	199.22	198.52	199.94	199.62	199.15	200.3	199.73	199.81	199.63	199.32	199.27	200.54	199.7	198.44	199.2	199.21	198.28	198.97	199.07	199.13	199.46	199.96	197.79	198.43	199.78	198.19	200.18	199.52	199.62	199.48	199.42	198.3
205.6	206.51	207.03	206.41	206.75	205.44	205.89	206.8	206.55	206.53	207.03	207.52	206.35	205.31	207	207.25	208.48	205.64	206.83	206.46	205.05	206.74	206.62	207.17	206.21	207.39	206.76	206.88	206.67	206.48	205.73	206.05	205.49	205.76	206.02	206.23	206.8	206.48	205.43	206.28	207.46	206.11	205.01	206.13	206.24	206.26	206.15	206.82	205.27	206.29
209.7	209.84	209.21	210.12	209.23	210.9	210.3	209.52	208.09	210.05	210	208.86	210.05	209.23	208.8	209.99	209.87	210.18	208.91	208.93	209.19	207.78	208.67	209.42	208.46	210.79	209.49	209.78	209.65	209.47	209.62	210.09	209.15	210.16	209.41	209.66	209.37	209.49	209.7	210.44	209.75	208.82	209.26	209.22	209.58	209.29	210.03	209.89	209.49	210.16
203.52	203.66	203.95	203.87	203.65	202.95	204.12	203.17	202.44	203.92	202.89	203.08	203.18	204.34	202.69	203.99	202.03	203.45	203.14	203.03	204.32	203	202.47	203.69	203.53	203.36	204.81	203.23	204.36	204.05	203.95	202.67	202.77	204.68	203.01	204.26	204.05	204.07	203.54	202.51	203.01	204.8	203.53	204.49	204.79	204.62	203.27	201.97	203.84	203.94
217.2	218.46	217.62	218.23	217.86	219.04	217.29	216.48	217.62	218.21	218.21	216.91	217.75	217.85	218.93	218.14	219.32	217.58	218	217.72	218.4	218.23	218.43	217.13	217.33	217.8	218.01	217.22	217.71	217.06	219.18	218.22	217.85	218.68	217.49	218.56	217.91	217.66	217.93	217.95	217.54	217.98	217.7	217.72	218.66	217.81	218.69	217.24	217.86	217.96
211.81	212.83	214.64	212.62	212.48	212.7	214.2	213.03	213.75	212.79	213.23	212.32	211.86	213.34	212.43	212.11	212.32	212.67	213.16	212.8	213.59	213.39	213.68	212.73	212.94	212.51	212.58	213.89	212.67	213.39	212.66	213.11	212.31	213.7	212.47	213.97	212.23	212.95	213.13	212.81	213.16	212.85	213.75	212.56	212.26	213.02	212.39	213.27	212.77	212.55
200.84	199.59	201.6	202.09	202.56	201.33	200.92	200.92	201.06	201.03	201.09	201.39	201.11	200.32	199.93	200.59	200.17	201.59	201.13	201.2	200.79	201.44	201.22	200.9	200.64	200.88	201.06	199.07	201.49	201.09	201.59	201.37	201.5	202.18	200.87	200.9	200.91	201.9	201.23	200.78	201.19	200.37	201.28	200.95	201.44	201.45	201.09	202.51	200.92	202.16
207.62	207.41	207.87	208.36	207.16	207.17	208.05	208.39	208.15	208.01	208.1	207.56	206.35	207.99	207.34	208.22	206.13	208.12	207.82	207.84	207.5	207.29	207.8	207.34	207.59	207.48	208.07	207.51	207.51	207.47	207.67	207.96	207	207.38	206.62	208.14	206.83	206.86	208.52	208.77	209.06	207.71	207.84	207.44	207.39	207.37	207.33	207.62	208.09	207.23
212.58	211.66	210.93	210.92	212.29	211.67	211.58	211.27	211.86	211.43	210.46	212.01	211.92	212.13	212.34	212.28	210.83	211.29	212.47	211.08	212.29	211.35	211.9	211.57	211.67	211.54	211.67	211.93	211.06	211.91	211.22	211.09	212.36	210.91	211.91	210.97	211.64	210.69	211.73	211.77	211.32	210.81	210.87	211.66	210.58	211	211.63	211.75	211.56	212.15
209.35	209.59	208.83	209.17	208.63	209.36	208.52	208.88	208.72	209.69	208.55	209.65	208.43	208.31	209.54	208.79	208.85	208.22	208.51	208.15	208.97	208.78	207.63	209	209.09	208.56	209.09	208.21	208.3	208.16	207.7	208.16	209.57	208.34	207.88	209.17	208.11	208.22	207.77	208.57	208.95	208.36	208.61	209.52	208.81	208.16	209.17	208.36	208.78	209.01
211.2	211.33	211.79	211.68	212.25	211.98	211.02	210.73	211.71	210.81	211.8	213.15	211.67	212.04	210.48	211.22	210.95	211.02	211.91	210.95	211.51	211.52	212.19	210.6	211.99	213.04	210.95	211.54	211.32	211.04	211.41	211.72	211.24	211.87	211.08	212.12	211.89	212.07	212.3	210.55	212.97	212.14	211.22	211.6	212.34	211.95	211.74	210.97	210.55	210.29
204.48	204.01	204.75	204.06	201.7	204.03	202.94	202.15	203.69	204.03	203.01	203.57	204.97	203.06	204.09	204.38	203.72	204	203.75	203.92	204.21	202.96	202.98	204.31	204.12	203.69	203.19	201.58	204.71	202.72	204.28	202.76	203.28	203.27	204.37	204.4	204.2	203.34	203.59	203.7	203.53	202.8	204.57	203.77	203.43	204.56	203.69	203.58	203.59	204.04
213.52	212.17	213.45	212.73	212.69	214.65	213.25	212	213.41	214.06	212.8	213.18	212.77	212.56	211.88	212.72	212.91	213.07	212.28	213.33	212.84	213.22	211.77	212.37	213.22	213.96	212.41	214.08	212.98	212.4	213.55	213.38	213.4	213.64	212.01	212.6	213.3	213.01	212.16	212.21	212.27	212.78	212.06	213.04	212.81	213.61	212.21	212.83	213.35	213.01
214.4	212.66	214.49	213.93	213.01	213.44	212.72	213.59	213.1	213.91	214.53	213.19	213.36	212.67	212.66	213.19	212.85	213.44	213.6	212.43	212.52	212.45	213.92	213.38	212.88	213.89	212.07	212.6	213.12	213.16	212.12	212.83	212.47	213	212.76	213.12	212.97	213.31	212.98	213.26	212.24	213.41	213	214.01	213.22	213.7	212.41	213.01	213.29	212.21
216.66	217.58	217.75	217.13	217.68	218.46	217.91	217.6	217.25	219.1	217.78	217.13	218.18	217.76	217.52	218.62	218.23	218.18	217.73	217.55	218.44	218.84	217.54	219.26	217.87	218.01	218.04	217.04	216.37	218.14	217.37	217.76	218.97	218.11	218.92	218.67	218.33	217.31	217.04	218.12	219.3	217.85	217.52	218.56	218.05	217.58	218.73	217.91	218.39	218.25
217.09	215.76	216.63	217.83	217.81	216.28	216.98	217.45	217.12	215.97	216.92	217.25	216.88	215.99	215.86	216.36	216.8	217.64	217.55	217.03	216.24	216.41	217.28	217.53	216.24	216.8	216.84	215.91	216.62	216.82	217.7	216.71	216.96	217.66	216.68	215.91	217.31	217.77	216.1	217.34	217.33	217.09	216.93	217.25	217.42	217.01	216.85	216.41	217.54	216.97
209.89	208.85	206.8	209.34	208.81	208.56	208.11	209.61	207.04	210.12	207.69	208.15	208.31	208.87	207.74	208.3	208.59	209.82	208.28	209.31	208.8	208.65	208.94	207.71	207.56	208.64	208.75	208.33	208.11	207.58	209.07	208.95	207.65	209.44	209.43	208.41	209.6	207.96	208.06	208.92	207.74	208.31	208.64	208.6	207.69	208.27	207.73	208.03	209.84	210.22
203.58	205.28	203.81	203.81	203.67	203.35	203.76	204.3	202.76	204.31	204.79	204.15	203.91	202.52	203.88	203.19	203.41	203.91	204.12	203.63	202.01	203.08	203.52	204.04	203.17	202.98	203.36	204.38	203.29	203.68	203.8	203.08	203.48	202.99	202.93	203.35	202.91	204.36	203.7	204.05	202.83	204.68	204.26	202.82	204.24	202.68	204.56	203.9	203.9	202.73
204.53	204.52	204.33	205.08	205	203.81	205.96	203.57	205.03	204.61	204.91	204.22	205.2	205.24	205.45	204.26	206.03	205.31	204.13	205.89	204.95	205.06	205.79	205.2	203.98	205.41	205.3	203.94	204.45	204.78	204.76	205.96	204.75	204.69	205.36	203.8	204.42	204.5	204.91	204.59	203.37	205.09	205.04	205.18	204.77	204.79	205.24	204.55	204.55	205.08
217.76	218.08	218.45	216.91	218.48	217.34	217.92	218.07	216.86	217.15	217.4	218.48	217.88	218.44	217.52	218.26	218.69	218.2	218.26	219	218.21	218.32	218.05	217.43	218.81	217.93	219.15	218.46	217.54	216.54	217.94	218.32	216.94	218.83	217.93	218.69	217.42	217.71	217.23	217.49	218.77	217.43	217.35	217.2	217.55	217.84	217.73	217.29	218.02	218.2
195.33	194.67	195.36	195.49	195.62	195.68	195.07	195.09	193.9	194.33	196.26	195.11	194.9	194.59	194.84	195.37	195.04	195.92	195.86	196.29	195.4	194.52	195.39	195.6	194.98	195.13	195.37	194.22	195.07	195.15	195.69	196.69	195.34	196.18	195.07	194.61	195.2	193.97	194.07	195.38	195.25	195.45	196.13	194.99	196.97	194.35	194.6	195.21	195.15	195.03
215.9	217.11	217.32	216.45	217.01	217.36	216.14	216.8	217.04	214.8	215.83	216.12	216.16	217.36	217.29	216.88	216.48	217.51	216.74	217.27	217.57	216.79	215.97	217.77	217.02	217.02	216.52	217.42	217.02	216.22	216.88	216.95	216.54	217.25	216.69	216.12	216.56	217.71	216.89	216.11	216.6	217.08	217.44	217.69	216.5	215.41	216.58	217.83	217.38	218.4
208.42	208.59	208.62	209.07	208.96	209.19	209.88	208.46	208.43	208.03	208.55	209.16	207.42	208.3	208.59	207.87	210.25	207.73	208.11	208.13	208.57	208.15	207.94	207.78	208.83	208.58	209.76	210.07	208.41	209.73	209.1	207.62	208.61	207.81	207.25	208.24	209.41	207.75	208.09	208.62	208.92	209.29	208.93	208.19	208.81	208.36	208.62	208.25	208.39	209.31
207.73	207.62	207.79	207.49	208.62	206.62	207.27	207.31	208.46	207.57	205.89	207.65	207.84	207.21	206.28	208.32	207.17	206.89	206.66	207.94	207.8	207.31	208.32	207.62	207.48	207.98	207.74	207.65	207.05	207.05	207.47	207.27	208.7	207.76	208.85	207.77	207.94	206.93	208.76	206.67	207.14	208.75	208	207.56	206.67	205.91	207.62	207.89	207.79	207.14
206.89	207.69	206.45	205.61	206.61	205.9	206.19	206.05	205.41	206.44	205.62	207.02	206.69	206.7	206.01	206.25	206.1	206.56	207.03	207.17	207.18	206.37	206.01	206.11	205.31	207.1	207.03	205.81	205.88	205.86	207.73	206.63	205.29	205.76	206.39	205.78	206.54	206.52	204.94	206.72	205.85	206.4	207.63	206.3	205.29	206.15	205.42	206.95	207.12	206.17
195.75	194.46	195.69	194.72	195.12	195.69	194.3	194.43	196.06	195.68	193.74	194.2	196.64	195.07	194.39	194.39	195.43	194.56	195.58	195.4	194.51	194.37	195.56	195.09	195.02	195.07	194.87	196.55	194.74	195.42	195.06	194.62	195.49	194.26	195.29	195.25	195.48	194.79	195.07	194.39	194.61	195.52	195.98	195.34	194.27	196.06	195.07	195.52	194.47	194.67
212.65	212.28	212.6	212.25	212.79	211.9	213.06	211.15	213.34	212.82	212.37	212.56	211.65	212.42	212.62	211.77	212.27	212.36	212.59	212.5	212.92	213.31	213.73	212.18	212.38	211.87	212.9	212.22	212.7	212.18	212.65	212.54	211.99	212.43	211.68	212.78	213.4	212.85	213.84	212.07	211.82	211.41	213.07	213.77	212.26	212.33	211.07	212.56	211.34	212.94
211.84	210.52	212.07	212.77	211.29	211.43	211.55	211.85	211.75	212.33	212.1	211.72	210.43	210.22	211.2	211.78	211.47	213	210.5	211.4	211.41	211.41	212.32	212.28	211.33	211.15	212.49	211.51	212.63	212.01	212.06	212.05	211.3	211.05	212.03	210.34	211.84	211.63	211.7	211.02	210.95	210.71	212.06	210.9	211.17	212	211.24	211.91	212.26	211.27
200.47	200.59	200.01	199.4	200.71	200.95	201.62	198.85	199.71	199.71	200.66	199.55	199.74	200.12	200.79	200.45	200.08	200.06	200.06	201.08	199.49	198.88	201.55	200.85	201.08	200.42	199.36	201.54	200.14	200.4	198.69	200.09	200.12	200.35	200.26	199.68	200.55	200.11	200.09	200	200.35	201.04	200.59	201.07	201.57	199.67	201.2	199.56	198.98	199.83
208.34	209.12	208.97	209.55	209.5	209.11	209.08	208.85	210.27	208.71	209.15	209.5	209.34	207.44	209.34	208.1	209.57	208.64	209.2	208.67	208.34	208.58	209.24	208.65	208.64	208.29	208.21	208.69	208.52	208.68	207.16	208.37	207.46	208.54	209.02	208.69	208.52	208.36	209.32	209.07	209.36	209.13	209.07	207.59	208.99	208.49	207.99	206.79	208.75	208.6
211.68	211.59	212.34	213.03	211.52	212.08	212.44	212.49	211.71	210.77	211.23	211.78	212.16	210.45	212.84	211.33	211.74	211.44	212.19	210.9	211.59	211.58	211.97	210.66	211.63	211.24	212	212.31	211.34	211.08	211.43	211.51	211.98	211.71	211.67	212.16	212.29	212.28	212.94	211.1	211.37	211.43	211.19	211.73	211.48	211.86	211.15	211.24	212.95	212.34
203.76	204.09	205.63	205.42	203.23	204.93	203.82	204.7	204.98	204.76	203.85	204.29	204.21	203.56	205.16	206.08	204.4	205.87	204.79	204.97	204.23	204.42	204.51	204.71	204.6	204.12	204.47	205.05	203.61	204.42	204.68	204.45	204.74	204.45	205.17	206.16	204.14	204.62	204.38	204.84	202.76	204.87	205.26	205.01	205.6	203.83	204.5	204.86	204.91	204.04
200.6	200.41	200.86	199.85	199.93	200.83	200.41	200.98	199.72	199.92	200.51	200.07	200.37	198.99	200.12	201.19	201.11	200.35	199.85	201	199.42	200.57	199.74	199.82	200.97	200.45	200.76	199.61	200.06	200.65	200.38	199.81	199.76	202.03	200.45	198.99	200.4	199.92	201.19	200.73	201.37	199.46	200.31	200.83	200.52	200.52	200.26	200.99	200.56	200.6
213.84	213.3	213.77	212.42	212.13	212.27	213.63	213.06	213.37	212.65	212.08	212.11	213.13	212.84	211.79	212.81	214.05	214.19	212.26	211.73	212.97	214.12	212.84	213.84	213.7	213	212.99	212.46	213.86	213.28	214.25	213.08	212.75	212.77	212.81	212.79	213.03	213.49	212.91	212.58	212.94	213.79	213.17	213.55	213.14	212.78	213.83	213.64	211.87	213.95
198.33	198.14	198.84	198.84	199.46	199.3	198.51	198.2	199.21	198.99	199.4	199.04	197.34	199.2	199.74	198.15	198.25	198.24	198.31	199.15	199.18	198.43	199.12	197.89	198.49	199.07	197.83	198.22	196.92	198.92	198.68	199.03	199.18	199.55	199.66	197.76	198.54	198.06	198.39	198.65	198.78	197.87	197.31	197.18	199.35	199.38	198.9	199.45	199.57	198.19
217.6	217.48	217.07	216.59	218.15	216.25	218.49	216.64	217.42	216.06	217.18	217.31	217.01	217.67	216.04	217.79	216.97	218.16	217.36	217.58	216.8	217.93	217.38	217.16	217.86	216.04	217.04	217.2	216.89	216.26	217.91	216.38	216.55	217.55	216.15	216.88	215.36	216.19	217.14	217.46	216.9	216.82	217.1	217.94	216.76	217.15	216.81	217.07	217.25	216.39
216.93	217.03	217.5	216.94	218.96	217.4	216.45	217.96	216.53	218.15	218.41	216.94	217.49	218.06	217.55	218.03	217.03	217.79	218.16	218.65	217.23	217.9	218.82	218.34	219.38	217.95	219.23	218.34	218.08	217.91	218.39	218.38	217.65	217.26	217.75	218.3	218.16	218.07	217.35	216.58	218.46	218.62	217.4	217.66	217.79	216.57	218.25	217.9	218.66	217.22
203.8	203.74	203.1	204.12	203.71	202.99	203.36	203.88	202.47	205.17	203.8	204.71	204.77	203.99	202.79	204.45	204.68	203.71	203.59	202.89	204.77	203.62	204.99	203.16	204.08	204.08	202.99	204.1	203.15	203.68	204.36	204.31	204.44	203.7	203.58	204.89	203.55	204.23	203.31	204.25	203.15	204.28	203.47	203.91	204.43	201.56	203.39	203.77	204.02	203.83
194.65	194.06	194.27	194.12	193.02	193.92	195.02	193.44	193.62	195.33	193.71	194.2	195.11	194.47	193.99	193.63	193.93	194.41	193.45	194.04	193.85	194.84	194.09	195.25	194.21	193.9	194.55	194.27	193.89	194.9	194.71	194.16	193.71	195.7	194.28	193.85	194.78	194	193.82	193.93	193.83	193.72	193.36	193.96	195.12	193.58	195.25	194.08	194.06	194.7
207.28	208.34	206.88	207.71	207.69	207.64	207.67	207.5	208.21	206.63	208.03	207.79	207.67	207.47	207.25	208.6	207.34	207.68	208.28	208.13	207.47	207.94	207.68	208.13	208.32	207.05	207.08	209.14	207.4	207.39	208.6	207.63	207.69	207.19	208.02	207.65	207.33	207.54	206.72	207.35	207.79	207.44	207.66	207.25	208.49	207.73	206.81	206.91	207.6	206.48
205.21	205.5	205.29	203.8	205.12	205.43	205.48	204.98	204.02	204.86	204.41	205.79	206.46	205.24	205.12	204.48	205.46	205.33	205.75	204.63	204.91	205.44	204.26	205.09	203.93	204.37	204.54	203.57	205	205.01	205.48	205.74	205.12	205.22	204.03	206.25	205.3	203.47	203.44	205.26	203.59	204.69	203.84	204.8	204.66	204.31	206.07	204.48	205.79	205.45
203.84	203.98	204.26	203.98	203.99	204.1	203.21	204	203.15	203.75	202.82	203.66	203.91	203.49	203.17	204.4	202.87	203.49	204.9	204.45	203.3	203.22	203.29	203.4	203.66	203.19	203.77	204.55	204.02	203.77	204.39	203.57	204.18	203.94	204	204.52	202.75	202.98	204.51	202.54	203.55	203.07	203.81	203.14	203.67	203.17	203.19	203.02	203.43	203.85
197.64	198.9	199.54	198.79	199.19	198.96	198.11	198.97	199.09	199.1	197.9	198.77	199.61	199.07	198.04	198.02	199.54	198.58	198.64	198.51	197.79	199.33	199	198.83	198.78	198.07	199.11	198.74	198.05	198	198.81	199.11	197.8	198.09	198.35	198.32	198.7	198.23	199.47	198.28	198.24	198.11	199.38	199.04	197.35	198.26	199.01	199.14	198.66	197.8
194.99	194.44	196.09	195.29	193.97	194.51	195.42	194.66	194.58	195.61	195.15	195.63	195.33	195.02	194.9	195.6	194.59	196.2	194.93	195.88	194.93	194.52	196.18	195.16	195.49	195.09	196.54	194.58	194.91	195.4	195.36	196.17	194.26	195.81	195.28	194.33	195.13	195.24	195.21	195.2	195.65	195.71	195.6	195.88	195.92	195.08	195.79	195.4	194.25	194.42
200.3	199.35	199.23	199.39	199.08	198.31	199.09	199.59	199.67	198.85	199.75	200.07	199.43	199.81	199.29	198.94	199.71	198.55	200.2	199.62	200.26	199.3	198.98	200.01	199.09	198.89	200	199.23	200.1	200.04	201.02	199.91	199.77	199.46	199.21	200.31	199.57	199.52	199.39	198.55	199.69	199.83	199.09	199.52	199.16	199.28	199.88	198.27	199.44	200.71
197.51	198.45	197.54	197.88	197.71	196.99	198.08	198.26	196.91	197.05	198.78	198.87	197.34	198.69	198.32	198.19	198.89	198.01	199.35	198.27	197.54	199.01	197.82	198.1	199.13	198.6	198.39	198.04	198.12	198.81	197.93	198.34	198.75	197.63	197.94	198.26	197.47	199.17	198	198.55	198.17	198.72	198.73	197.17	197.71	197.47	198.35	197.9	198.53	197.42
209.39	208.63	209.26	210.18	209.97	210.95	209.81	210.22	209.64	210.16	208.98	209.61	209.58	209.1	211.06	208.62	207.96	209.67	210.23	209.21	209.07	209.35	209.76	210.28	210.26	208.09	209.54	209.49	208.84	210.42	209.97	209.94	208.28	210.07	209.99	209.33	208.35	209.71	209.65	209.25	208.74	209.76	209.79	210.13	208.12	209.86	209.27	209.16	208.91	209.65
208.61	208.56	209.61	210.45	209.14	210.9	209.17	209.72	209.06	208.91	210.9	210.08	208.97	209.18	208.84	210.28	208.53	209.9	209.26	208.13	210.9	209.43	209.99	209.56	208.43	210.74	209.59	209.48	210.27	208.78	209.61	209.67	210.41	210.37	209.7	210.04	208.73	209.13	208.93	209.67	209.33	210.42	209.64	208.98	208.76	210.09	209.74	209.48	209.29	208.55
203.74	204.52	203.92	204.02	204.14	203.69	203.55	202.94	203.21	202.64	203.37	204.43	204.46	203.23	204.43	203.69	203.22	203.06	202.92	202.76	202.25	203.64	204.22	203.79	203.07	202.72	204.58	202.27	203.29	203.62	203.64	204.26	203.4	204.75	204.49	203.92	203.17	202.49	203.63	203.44	203.68	203.58	203.98	203.85	203.66	204.48	204.26	203.49	203.45	203.16
216.55	217.61	216.91	216.29	215.89	217	217.44	218.33	217.15	217.59	216.12	216.69	217.16	215.87	217.65	217.17	216.49	216.83	217.1	216.53	216.9	217.11	216.86	217.14	216.53	216.46	217.48	219.05	217.41	217.7	218.01	217.06	216.68	216.53	217.93	216.75	217.08	216.7	217.27	216.37	217.4	216.39	217.76	217.14	216.12	216.47	217.48	216.12	216.88	215.74
207.99	206.22	207.57	208	208.22	207.98	206.85	207.92	207.27	208.49	207.61	208.2	208.18	207.59	207.94	209.77	206.85	208.5	208.04	207.81	207.69	206.56	208.3	208.3	208.25	208	208.41	208.25	208.15	208.52	208.47	207.53	206.8	207.23	208.89	206.74	207.99	207.88	208.46	208.71	207.4	207.16	207.11	207.84	207.85	207.87	208.07	207.68	208.39	208.16
208.93	208.28	209.08	209.4	208.61	208.63	207.99	207.87	209.68	208.86	209.27	208.43	209.21	209.88	207.73	208.51	208.86	208.72	208.19	207.89	209.18	207.55	209.19	208.23	208	208.89	208.85	208.2	208.04	208.91	207.67	208.39	209.16	208.24	208.57	208.22	208.32	208.78	208.88	208.1	208.33	207.47	208.08	208.75	209.05	207.62	208.86	209.58	208.41	207.55
217.26	216.73	217.86	216.82	217.17	216.37	217.7	217	218.05	216.25	216.69	216.67	216.9	217.01	217.91	216.05	217.36	217.52	217.24	216.43	217.57	217.67	218.37	217.7	216.9	215.8	217.69	216.85	216.88	216.48	216.69	216.82	216.8	217.86	217.74	217.01	216.94	218.4	217.38	217.03	217.15	216.74	217.26	216.88	217.16	218.11	216.16	218.04	216.64	216.8
202.3	202.44	203.52	202.95	203.1	200.8	202.91	202.44	201.63	202.96	202.46	202.55	202.26	202.18	201.21	203.63	202.58	200.85	202.48	200.74	203.79	201.74	202.17	203.24	203.42	203.75	201.89	202.7	202.55	203.15	203.63	203.24	202.08	201.45	201.79	202.47	200.96	201.86	202.68	202.02	202.25	202.4	202.9	201.73	201.97	202.19	202.28	202.31	202.84	202.64
216.28	216.94	217.61	217.58	216.79	218.09	215.64	217.32	216.92	216.84	217.44	216.87	217.02	216.69	217.02	216.73	217.17	217.67	216.82	217.96	217.48	217.29	217.52	217.86	217.36	216.66	217.55	217.11	217.37	216.59	217.75	217.23	217.6	216.27	216.46	216.96	216.49	217.55	217.7	217.78	216.88	217.64	216.61	218.06	216.66	217.06	215.97	215.73	217.75	215.99
205.08	203.74	204.91	205.59	205.48	204.09	205.7	204.27	204.07	205.1	205.13	204.6	205.18	204.93	204.98	203.73	205.54	205.49	204.81	204.87	205.09	204.23	205.5	204.54	204.05	205.98	203.62	204	206.37	205.02	204.16	204.99	205.25	205.27	204.29	205.39	205.17	204.98	204.03	205.41	204.42	204.05	204.13	204.97	204.26	204.84	204.14	204.83	204.15	206.21
207.95	207.97	208	208.55	208.08	207.26	208.27	206.98	207.79	207.62	207.75	207.36	208.85	208.23	206.6	207.03	208.13	207.91	208.17	207.44	207.55	207.92	206.99	208.14	207.98	207.79	207.85	208.21	207.69	207.61	208.92	207.98	206.68	206.63	207.09	208.38	208.86	208.16	208.78	207.2	207.31	207.22	208.11	207.52	208.3	208.61	207.82	207.81	208.33	207.94
211.08	212.1	211.08	211.21	211.2	211.68	212.45	210.86	211.47	211.82	210.46	212.23	211.16	211.05	211.91	210.12	210.23	211.38	210.75	212.28	212.17	211.46	211.05	211.48	212.55	211.53	211.75	211.25	211.36	212.09	211.34	212.69	211.4	211.79	211.64	212.18	211.56	211.61	211.87	209.4	211.42	211.21	211.06	212.02	211.36	212.79	211.86	210.31	211.07	211.84
200.85	200.92	201.73	200.36	200.04	201.44	200.83	200.44	200.79	200	200.07	199.99	200.22	200.53	200.07	200.73	200.86	198.87	200.36	200.94	199.47	200.54	200.33	200.64	199.32	201.02	200.73	200.54	201.08	200.03	199.88	200.44	199.59	200.66	199.03	200.47	200.04	199.09	200.54	199.91	200.62	199.86	200.37	199.81	200.85	199.93	201.78	201.22	199.48	200.26
203.37	201.78	203.55	202.42	202.94	202.76	201.32	203.49	203.43	200.8	202.6	202.64	202.09	202.73	202.66	202.61	203	202.51	202.76	202.73	201.48	203.31	202.62	203.18	201.44	203.31	202.37	203.45	202.94	204	202.85	203.36	203.82	202.4	203.04	203.23	202.19	202.79	201.84	203.06	202.28	201.81	203.92	203.63	202.8	202.98	203.59	200.94	202.03	202.74
203.7	203.92	204.47	203.68	203.59	204.35	204	204.01	203.26	204.63	203.78	204.32	203.55	205.03	203.32	204.06	204.88	203.23	204.17	205.04	203.68	203.74	202.62	204.19	205.15	204.4	203.67	203.56	203.61	204.25	204.05	203.99	204.04	204.44	203.75	203.76	203.12	203.62	204.38	204.86	203.26	203.31	204.92	204.4	203.78	202.86	204.17	204.33	203.56	203.88
194.57	195.75	195.51	196.08	193.56	196.54	195.27	195.2	195.15	195.77	194.57	195.21	196.47	196.46	195.09	194.79	196.39	194.51	195.07	195.87	195.77	195.61	194.07	195.12	194.84	195.64	195.57	193.88	195.34	196.03	196.39	194.57	194.44	195.34	195.19	194.41	196.35	197.07	195.58	195.29	194.4	194.68	196.07	194.81	196.23	194.91	195.32	195.18	195.39	194.73
203.63	202.88	203.8	203.62	203.08	203.52	203.96	204.08	203.6	205.1	204.48	202.78	203.46	203.36	204.45	204.71	204.7	203.14	203.83	203.96	204.56	203.65	205.02	202.99	204.46	203.81	204.64	204.59	204.7	204.84	204.55	203.73	204.29	203.48	203.23	204.7	203.08	204.45	202.82	203.55	203.97	203.48	204.48	203.37	204.54	203.59	203.93	203.67	203.62	204.5
212.53	213	213.03	212.09	211.82	212.2	212.95	212.78	212.55	212.34	212.81	213.47	212.32	213.5	212.09	213.19	210.74	211.9	212.84	212.63	212.49	213.29	211.63	212.54	212.39	213	212.25	212.37	212.22	212.2	210.97	211.91	211.72	212.59	211.98	213.01	213.26	212.96	212.81	211.56	212.81	212.34	212.52	212.95	212.44	211.76	212.63	212.2	212.62	211.07
198.4	199.06	198.44	198.56	197.84	198.18	198.91	198.06	198.59	197.9	198.18	199.06	198.42	199.07	197.8	198.77	198.1	198.87	199.7	198.36	200.74	199.02	199.16	198.99	198.1	198.66	198.62	200.09	198.39	198.99	199.34	199.12	198.27	197.61	199.15	200.15	198.8	199.48	198	198.53	198.46	199.33	199.05	198.14	198.89	199.3	199.19	199.08	198.87	198.38
217.31	217.6	217.59	217.31	218.17	219.02	218.62	218.69	217.69	217.46	217.82	217.3	218.27	217.81	218.92	217.41	218.94	218.38	218	217.25	217.09	217.43	217.9	217.25	217.64	218.34	219.07	217.83	218.16	218.13	217.87	217.6	216.94	217.35	219.27	218.69	217.51	217.81	217.95	218.02	218.52	217.22	219.16	217.09	217.32	217.7	217.88	217.41	217.23	217.94
217.9	217.09	217.49	217.29	216.9	217.33	217.35	217.01	217.87	217.6	216.92	216.19	217.55	216.97	216.31	217.79	216.78	217.28	217	216.48	217.61	217.49	218.17	216.4	216.92	217.61	217.04	215.97	216.56	217.14	218	217.25	217.07	216.92	216.5	216.8	217.37	217.45	217.73	217.51	217.1	216.14	217.45	217.14	217.15	217.3	217.67	216.97	216.62	216.88
201.71	200.41	200.29	201.88	200.19	200.52	199.87	200.43	200.39	200.1	200.66	198.45	200.53	200.08	200.08	200.73	199.05	200.4	199.4	200.68	200.3	199.46	199.34	199.61	199.95	199.53	199.38	200.22	200.22	201.3	201.42	200.32	201.12	199.66	201.04	200.45	200.22	200.35	200.5	199.83	201.37	200.84	199.39	200.13	200.45	199.92	200.28	200.56	201.88	199.34
200.35	199.54	199.82	198.3	200.05	198.34	199.48	198.6	198.6	198.09	199.94	199.21	199.07	200.64	199.82	200.59	199.56	198.91	198.66	199.5	200.25	199.21	199.37	199.76	199.96	198.61	197.97	199.26	199.6	199.2	199.18	199.01	198.56	200.46	199.92	200.31	199.59	199.06	199.26	198.97	199.61	199.52	199.24	199.21	197.44	199.89	199.73	199.7	198.76	199.69
207.87	208.87	207.65	208.97	207.41	207.82	207.79	208.39	208.32	208.41	208.16	207.84	208.15	207.83	206.84	206.74	207.86	207.69	207.49	207.48	207.7	207.18	208.25	207.91	207.73	208.15	207.86	208.46	208.68	208.29	207.49	207.51	207.27	206.66	208.28	208.74	208.97	207.15	207.63	208.1	207.95	208.29	208.05	208.13	207.4	207.44	208.46	208.3	207.74	206.61
212.92	213.72	213.33	214.64	212.21	213.33	213.6	212.17	214.1	211.41	213.77	212.65	213.84	212.56	213.01	213.12	213.33	212.44	211.92	213.01	212.27	212.5	213.07	212.26	212.54	212.63	212.3	212.47	213.26	213.25	212.98	213.73	212.1	212.76	212.93	212.25	213.62	212.62	213.01	212.81	212.99	213.2	213.4	213.09	212.83	213.39	212.04	213.94	212.41	213.02
206.24	206.14	206.7	206.88	206.69	206.47	207.05	206.97	205.79	207.03	204.98	207.14	206.58	206.26	206.14	206.54	206.05	205	206.47	207.73	207.05	206.05	205.63	206.71	207.66	206.46	206.89	206.24	206.71	206.68	206.08	206.58	205.84	207.35	206.44	205.53	206.06	205.98	206.83	205.54	206.23	206.28	205.81	206.18	206.7	206.47	207.25	208.24	207.32	205.46
201.67	202.04	201.79	202.01	203.78	202.48	202.54	202.2	203	202.45	202.83	202.41	202.84	203.14	202.84	203.54	202.61	202.98	202.81	202.23	202.24	202.69	203.12	201.81	202.67	202.65	204.18	201.44	202.35	202.72	202.66	201.96	202.89	202.98	202.51	201.19	203.35	202.64	202.86	203.27	202.16	202.73	201.56	202.5	202.64	202.53	202.87	201.65	201.61	202.5
206.6	206.83	206.85	205.84	206.44	206.85	205.82	205.8	205.92	206.86	206.05	206.32	205.71	206.39	206.37	206.77	206.37	207.02	206.64	206.77	206.55	205.84	207.03	206.34	206.87	206.64	205.36	206.34	206.26	206.33	206.27	206.08	205.36	206.06	206.75	207.5	206.07	206.89	205.97	205.41	206.8	206.54	206.78	206.34	204.77	206.59	206.59	206.44	206.63	206.46
212.01	211.68	212.26	210.88	211.52	211.62	211.66	212.81	212.55	211.74	212.12	211.81	211.19	211.59	211.03	212.6	211.87	211.98	211.99	213.09	212.31	210.97	211.14	212.36	211.31	210.89	212.08	210.52	211.81	212.18	211.88	212.43	212.45	210.53	211.58	212.82	211.4	213.07	211.67	210.75	212.03	211.7	212.05	210.67	212.13	211.41	212.62	211.08	213.45	212.66
203.41	202.93	202.79	202.63	203.13	204.53	203.38	202.69	202.16	202.71	203.95	203.43	203.14	203.07	202.86	203.52	203.4	203.74	202.92	202.26	204.64	203.61	202.39	203.29	203.48	203.41	202.43	202.69	203.44	202.91	202.95	202.56	202.54	203.06	203.24	202.06	203.2	203.45	203.43	203.36	203.1	203.26	204.27	203.56	204.05	203.67	204.12	202.73	204.1	203.33
216.96	215.86	217.41	217.85	218.57	218.1	218.43	218.46	216.88	218.18	216.55	218.49	217.49	217.85	218.48	217.41	217.36	217.98	217.15	217.85	217.19	216.79	217.57	217.86	219.23	217.62	217.84	217.86	216.45	217.5	216.71	218.9	218.24	217.61	216.65	216.92	218	218.55	219.58	217.6	217.99	217.19	216.52	217.51	218.1	217.89	217.53	217.87	218.91	215.9
203.47	204.06	202.78	204.77	203.77	204.28	204.63	203.36	204.46	203.64	205.01	203.66	202.26	203.4	203.41	203.41	203.83	203.85	203.74	204.2	203.12	202.83	205.13	203.7	203.68	204.14	203.93	204.46	203.55	203.9	203.77	203.34	203.26	204.42	203.74	204.19	203.56	204.15	205.33	203.58	204.89	203.71	203.57	203.81	203.78	202.7	205	201.7	202.96	204.21
213.16	212.84	213.03	213.08	213.67	211.48	212.93	213	213.16	213.77	212.94	213.79	211.47	213.28	211.94	212.71	213.53	213.44	212.86	212.82	212.86	212.57	212.2	214.18	214.01	213.06	213.8	213.12	213.76	211.99	213.62	212.55	212.95	212.68	213.95	212.83	212.88	213.13	213.68	212.25	212.59	213.46	213.33	212.56	212.84	212.84	212.69	213.38	213.08	212.43
211.47	212.32	211.66	212.05	211.26	211.19	211.67	212.67	212.31	212.15	211.82	211.6	211.32	211.75	211.42	212.19	211.46	211.5	211.15	211.21	212.92	211.83	212.13	211.89	211.81	212.09	212.48	211.54	211.51	212.29	211.46	211.8	212	212.49	210.18	211.88	211.81	211.78	211.89	211.26	213.44	212.4	210.94	211.29	211.99	212.43	212.33	211.65	212.73	211.79
198.8	198.12	198.95	200.1	198.79	198.38	198.26	198.5	197.6	198.58	198.9	197.84	198.15	198.17	199.2	197.94	198.82	199.61	198.14	198.37	198.96	198.16	198.45	198.86	198.94	198.49	198.3	199.09	198.68	198.05	198.59	198.51	198.23	198.83	198.11	198.82	199.25	198.94	198.41	197.84	198.48	198.14	197.96	199.15	198.53	198.29	199.02	197.35	198.44	198.52
208.06	207.8	207.33	207.77	208.45	206.34	208.59	207.88	206.99	207.52	207.22	208.74	208.36	208.17	207.4	207.71	208.18	206.77	208.96	208.54	207.43	207.65	207.56	207.91	208.01	207.22	208.57	205.94	208.22	208.31	207.34	207.63	208.14	208.86	208.64	208.03	207.11	207.64	207.23	207.19	207.31	207.64	207.5	208.76	207.89	206.77	208.15	208.51	207.86	208.62
208.93	208.17	209.09	208.23	208.44	207.61	207.74	209.38	208.27	208.27	208.92	208.4	208.75	209.19	209.23	208.69	207.27	209.14	207.92	208.81	208.39	208.77	209.13	208.81	207.39	209.47	207.41	208.37	208.55	208.35	209.67	208.78	208.53	208.19	207.8	208.69	208.68	208.12	208.8	208.69	209.26	207.93	208.88	209.16	208.55	209.22	209.07	208.77	208.58	208.13
212.08	210.96	210.56	211.81	211.17	211.78	210.41	211.49	211.57	211.74	210.97	211.38	213.28	210.76	211.82	211.98	211.26	212.4	210.7	212.15	210.39	211.08	211.43	211.96	211.65	212.23	211.65	211.51	211.2	213.07	212.18	211.5	211.31	210.64	211.34	211.96	210.91	211.53	212.02	212.27	210.93	212.34	211.15	211.59	211.51	211.54	212.21	211.86	211.26	212.87
204.9	203.97	204.51	203.97	205.02	204.97	204.95	204.1	204.7	204.47	203.87	204.98	203.42	204.53	205.13	205.3	204.7	205.63	204.44	204.71	203.99	204.79	204.76	204.47	205.17	204.37	205.57	205.16	204.89	204.34	203.94	204.68	204.93	205.29	203.1	205.04	204.2	204.25	203.79	203.67	205.32	203.98	203.74	205.1	204.62	204.76	204.42	205.18	203.71	205.75
208.31	207.92	208.51	208.08	207.82	207.75	207.1	208.41	208.82	207.8	209.16	208.52	209.34	207.98	208.45	208.19	208.05	207.85	208.7	208.01	206.87	207.28	208.5	206.7	207.21	208.58	207.68	208.74	207.59	208.03	207.28	208.74	207.84	208.24	207.05	207.6	207.7	206.7	207.32	208.36	208.43	207.27	207.7	207.51	206.93	208.22	207.85	208.03	208.41	207.69
205.01	203.53	202.92	203.38	202.78	203.9	203.96	202.83	203.81	203.01	204.11	204.2	204.17	204.05	204.61	202.85	202.5	203.89	203.99	204.18	203.5	205.24	204.56	204.05	202.97	203.51	203.82	203.66	203.44	202.82	203.76	203.33	203.15	202.54	203.59	203.72	204.91	202.68	204.44	203.66	203.53	204.06	203.66	202.99	204.64	203.08	202.77	204.16	203.4	203.57
207.42	207.83	207.79	207.74	207.74	208.35	208.76	208.43	208.58	206.73	207.98	207.75	207.04	207.44	208.44	206.31	208.16	208	207.18	207.98	207.92	208.1	207.74	208.3	208.3	207.59	206.78	207.37	206.97	206.71	207.51	206.87	207.39	206.94	208.55	209.13	207.89	208.68	207.39	208.23	208.45	206.44	207.51	207.9	208.49	206.86	208.29	208.28	207.68	208.47
207.55	207.45	208.05	207.55	207.79	207.71	207	208.06	208.71	208.06	207.11	207.82	206.53	207.59	207.77	207.28	207.57	208.07	208.27	207.48	208.61	207.06	207.6	207.24	208.26	208.23	207.02	208.4	207.88	207.48	208.22	206.24	207.92	206.39	207.18	207.86	207.31	208.9	208.88	208.88	206.47	207.84	208.45	206.53	208.03	208.42	207.32	206.82	206.86	207.69
208.2	208.22	208.32	208.33	209.03	208.11	207.75	208.71	208.67	207.65	207.99	207.89	208.54	208.78	209.15	208.25	209.44	209.75	209.06	209.57	207.9	208.98	208.42	208.34	209.27	209.11	208.91	209.04	207.8	209.15	208.98	208.94	208.79	208.63	208.34	207.81	209.19	208.84	209.17	208.91	208.4	208.36	210.17	209.62	209.15	208.3	209.02	207.37	208.16	208.93
203.63	203.58	203.26	203.75	203.4	203.71	203.09	202.84	204.64	204.12	204.63	204.23	203.17	203.38	203.83	203.79	204.79	204.22	203.84	204.01	203.46	204.56	204.57	204.62	204.16	203.9	203.25	202.93	203.49	204.95	203.8	204.56	203.86	203.53	203.85	204.46	202.94	204.38	204.2	203.14	204.81	204.18	204.13	203.85	203.8	203.52	202.66	203.74	204.21	203.52
208.45	208.74	209.09	208.25	208.98	209	207.51	209.35	208.31	208.6	208.04	208.7	209.06	208.11	208.58	209.71	209.1	208.29	207.57	208.52	208.07	208.8	209.24	207.26	207.96	209.42	208.69	208.85	207.49	209.07	209.72	208.44	209.25	208.22	208.59	209.29	207.63	208.46	208.39	209.11	209.39	208.08	208.11	208.12	209.07	209.65	208.71	208.39	209.09	209.75
217.58	216.89	217.34	216.96	218.26	217.72	217.39	216.65	216.39	217.42	216.29	217.76	216.86	216.56	216.64	217.05	216.55	216.85	215.67	217.52	215.68	217.37	216.91	218.42	216.72	218.06	217.31	217.5	215.86	216	216.56	215.86	217.72	216.2	217.09	219.05	216.84	216.51	216.57	215.93	217.04	217.74	218.12	217.44	217.72	217.28	217.24	216.64	215.58	217.44
207.97	207.67	206.29	207.65	207.62	207.44	207.08	207.58	207.43	209.4	207.38	206.98	208.17	207.69	208.18	208.94	207.32	207.36	207.77	207.61	207.61	207.32	207.87	208.36	208.06	207.31	207.82	208.06	207.14	207.18	207.9	207.77	208.65	208.38	206.92	208.61	207.1	207.22	207.33	207.72	207.56	207.31	208.26	207.52	207.98	208.21	207.74	208.37	207.34	207.18
206.13	206.01	206.37	206.99	206.64	207.31	205.97	206.97	207.22	206.1	207.55	205.57	205.85	205.86	205.77	207.12	205.81	205.43	206.77	206.46	206.17	206.41	207.08	206.22	205.95	207.43	205.46	207.61	205.88	206.44	207.42	206.97	205.56	205.84	206.29	205.69	207.12	205.54	206.7	205.83	206.72	206.35	206.6	207.64	207	206.6	206.31	206.31	206.24	207.23
198.43	198.4	198.39	199.25	199.1	198.66	197.58	198.22	198.99	197.75	198.65	197.87	199.92	197.65	197.73	199.73	199.07	197.72	197.65	198.52	198.62	198.84	198.81	198.5	198.52	198.44	199.14	198.28	198.29	199.15	199.7	198.78	197.61	198.42	198.69	199.96	198.76	197.84	198.49	198.42	197.67	197.86	199.24	197.67	199.54	197.78	198.28	198.38	198.99	198.67
208.42	208.8	209.2	209.77	209.09	208.97	207.53	208.34	208.95	208.96	207.56	209.84	208.78	208.82	209.57	209.37	207.33	208.8	207.8	210.01	209.35	208.15	208.8	209.27	208.85	209.07	208.71	208.1	208.17	208.88	208.7	209.46	208.95	208.49	209.2	207.69	209.19	209.44	208.72	208.82	208.55	209.12	208.16	209.59	207.5	208.57	208.06	209.28	208.85	208.1
208.47	208.27	209.01	207.08	208.49	208.49	209.88	209.65	208.7	208.03	209.29	210.41	209.77	208.57	209.03	208.76	208.12	209.54	209.29	207.81	207.52	209.67	209.62	209.75	209.32	209.04	207.94	208.94	209	208.24	209.05	208.96	208.54	208.62	209.15	208.16	208.63	209.01	209.4	207.85	209.82	208.24	209.67	208.84	207.86	208.98	209.73	209.04	208.18	208.03
194.72	193.79	193.27	193.86	194.11	194.82	194.96	195.15	194.34	194.57	193.15	193.19	194.92	193.84	193.31	194.83	193.86	194.73	194.52	193.57	193.45	195.07	193.91	192.95	194	194.03	194.79	193.9	194.19	194.15	194.98	194.76	193.37	193.75	193.65	194.45	193.04	194.83	194.49	193.55	193.91	194.39	194.08	195.05	194.91	193.67	194.67	192.68	194.73	193.29
199.66	200.61	201.07	200.17	199.85	200.3	199.76	199.86	200.96	200.22	199.75	200.67	200.62	200.05	201.01	200.55	200.23	200.63	199.46	200.96	200.99	200.68	200.23	199.29	200.48	200.72	199.58	200.15	200.45	200.62	200.2	200.99	199.72	201.12	199.89	200.27	201.26	201.32	200.42	200.67	200.26	200.37	200.07	199.8	200.54	198.8	200.46	199.44	199.35	200.04
213.41	212.25	212.97	212.54	213.41	212.74	212.17	213.81	213.74	211.95	213.09	213.01	211.94	213.33	212.11	213.39	212.16	213.64	212.57	212.44	212.73	213.22	212.65	212.79	213.49	213.66	213.1	213.64	212.75	213.46	212.73	212.66	213.34	212.9	213.03	213.45	213.36	212.32	213.46	213.79	212.91	213.1	212.95	213.63	213.77	213.32	213.13	212.67	212.37	213.05
208.25	208.34	207.92	207.08	206.85	208.8	207.99	207.86	208.06	206.83	207.69	208.63	207.17	207.43	207.97	207.71	206.89	208.12	207.33	207.74	207.74	208.24	207.76	207.4	208.18	207.57	207.43	207.91	207.9	206.79	207.24	207.81	208.72	207.18	207.8	208.74	208.47	206.98	207.91	207.18	207.26	207.51	207.9	207.74	207.46	207.63	207.94	208.22	206.76	207.35
209.22	209.61	209.83	209.01	210.08	210.67	210.84	210.44	209.28	209.92	209.27	209.82	210.27	209.69	209.18	208.56	210.53	209.06	209.32	211.48	209.05	210.04	208.9	209.36	209.22	209.31	208.92	209.88	208.72	209.12	209.25	209.73	210.02	209.04	209.32	209.3	209.9	208.95	210.29	209.7	208.98	209.23	207.97	210.63	209.68	209.9	209.91	209.89	208.85	209.3
218.07	217.58	218.66	217.63	218.55	217.99	217.69	218.38	217.49	218.24	217.61	217.89	216.75	217.49	217.14	217.53	217.91	218.04	217.69	217.68	217.24	217.53	218.33	217.14	217.61	218.12	217.76	217.62	216.98	218.34	218.41	217.93	218.01	217.67	217.37	215.89	217.73	216.92	217	216.82	217.76	217.33	217.04	217.73	218.05	217.49	217.11	217.59	217.85	217.15
208.29	207.89	208.45	209.14	207.41	208.02	208.66	207.94	207.9	208.14	208.44	208.46	208.31	208.22	208.14	208.16	207.9	209.47	208.25	207.6	207.91	209.13	208.32	206.83	208.67	208.33	208.3	208.98	207.86	208.96	208.88	208.84	208.25	208.05	209	209.3	208.33	208.05	208.74	209.01	208.75	208.45	207.84	207.5	208.47	208.18	207.83	208.26	209.27	209.13
207.4	207.64	206.13	205.82	206.84	206.35	206.1	206.9	206.23	205.76	206.38	207.06	205.61	207.26	206.99	206.64	206.07	206.89	206.97	206.76	206.23	206.52	206.21	205.87	207.17	207.48	206.37	207.46	207.81	206.42	206.54	205.8	206.52	206.54	206	205.27	206.11	206.73	206.54	205.71	205.55	205.9	206.82	205.84	205.47	206.75	205.68	207.84	206.78	207.5
204.71	204.04	203.13	203.18	202.64	203.39	204.48	203.69	204.39	204	203.71	203.64	203.71	203.79	203.18	203.06	204.58	204.26	203.86	204.8	204.87	204.37	203.74	203.36	204.59	203.21	203.49	204.23	202.25	204.34	204.04	204.08	203.12	204.59	205.71	204.19	203.82	202.81	205.07	203.96	204.62	203.46	205.02	203.83	203.37	201.86	202.99	202.99	204.1	203.17
211.2	210.74	211.57	213.29	212.53	211.9	211.57	211.52	210.76	211.38	211.3	212.23	211.1	212.31	211.24	210.83	210.83	212.12	212.11	212.22	211.64	211.53	211.5	211.51	211.94	211.59	211.72	210.58	211.63	212.07	212.57	210.71	211.4	211.46	211.2	211.51	212.43	211.2	211.31	212.18	212.88	211.51	211.62	210.81	211.47	212.72	210.52	211.87	212.72	210.63
205.04	206.55	207.07	205.37	204.82	204.44	205.19	204.88	204.94	205.63	206.09	205.58	207.19	205.54	204.74	205.98	204.75	204.16	205.7	205.77	204.49	206.26	205.28	206.12	204.43	205.37	205.64	206.35	205.84	203.77	205.43	206.08	205.07	207.05	206.03	206.12	206.42	205.68	207.22	205.65	204.63	205.45	205.31	205.54	205.86	204.95	205.06	205.63	205.82	205.59
211.54	210.66	211.52	211.6	211.4	211.81	212.07	211.38	210.7	211.69	212.14	210.36	211.95	209.93	211.53	212.1	212.93	212.17	210.67	210.98	211.14	211.91	212.04	211.01	212.08	211.89	212.01	211.75	210.61	211.99	211.93	211.9	210.73	212.25	212.26	211.46	210.97	212.31	211.59	212.38	211.71	211.97	211.96	211.9	211.06	211.66	211.83	211.6	212.24	210.61
217.81	218.11	218.71	217.49	218.56	218.14	218.69	217.84	218.29	217.99	216.37	218.22	216.69	218.38	219.03	218.27	218	217.69	217.95	217.09	218.41	218.17	217.68	217.67	217.67	217.45	217.24	217.9	218.07	218.82	217.1	217.61	218.4	217.57	217.58	217.76	218.13	217.45	217.39	217.95	218.01	218.14	218.28	217.44	217.85	217.49	217.58	219.79	217.7	217.04
207.79	208.59	207.64	209.05	208.81	207.77	208.55	208.2	206.91	208.68	208.55	207.43	207.93	207.87	207.64	208.14	208.56	207.2	206.93	207.6	208.06	206.12	206.44	208.11	207.87	208.9	207.45	207.76	207.44	208.23	207.9	208.25	207.3	208.47	206.48	208.34	208.6	208.22	208	207.7	207.77	207.67	207.7	207.45	207.71	207.7	208.13	207.4	208.05	207.28
211.73	210.31	212.32	211.5	212.01	211.62	212.59	212.22	211.83	210.92	211.4	211.63	211.53	211.76	211.76	210.8	212.11	212.41	212.09	211.37	210.72	211.68	212.41	211.71	211.58	210.48	211.66	211.24	210.9	211.16	212.04	213.37	210.32	211.77	212.09	210.45	211.38	211.29	211.09	211.44	211.85	212.32	212.02	212.41	211.3	210.51	211.36	210.89	212.15	212.3
203.14	204.27	203.06	205.21	202.69	203.35	203.8	203.5	203.51	203.59	202.76	204.58	203.93	203.31	202.96	203.67	203.28	203.81	202.45	204.07	203.11	204.51	203.38	203.91	204.45	204.28	204.97	203.12	203.87	204.44	203.52	203.86	203.32	203.93	204.31	203.7	203.09	203.79	204.23	203.11	202.36	202.11	203.47	204.02	203.83	203.42	204.11	203.84	203.2	202.95
199.25	200.51	200.44	199.65	199.67	198.59	200.44	199.25	199.34	199.86	199.58	200.27	198.7	200.48	199.98	199.63	200.29	199.74	199.1	199.8	199.5	199.9	199.17	198.99	199.6	199.55	199.09	199.04	198.72	198.53	199.77	199.87	199.66	198.86	199.52	199.28	199.19	200.05	199.67	199.7	199.23	199.48	200.44	199.99	199.94	199.43	199.55	199.51	197.97	199.79
207.59	207.27	208	208	207.15	208.15	207.6	206.58	207.83	207.84	207.38	208.14	207.54	208.04	207.26	206.86	206.86	207.17	207.47	207.02	207.34	206.56	206.79	208.1	207.25	206.71	208.34	208.47	207.96	207.39	207.03	208.19	207.34	207.2	207.54	208.15	208.05	208.82	208.5	208.09	206.71	208.16	207.4	207.81	207.89	207.91	207.19	207.01	207.9	207.38
208.14	207.59	208.01	207.24	207.64	207.93	207.83	207.18	207.18	208.12	207.54	206.9	208.59	206.65	207.15	207.54	207.41	207.49	207.7	206.79	207.72	206.11	208.08	207.75	207.39	207.47	207.73	208.07	207.28	206.99	207.25	207.68	207.61	208.11	207.47	208.07	207.28	208.65	208.02	208.16	208.24	207.59	206.64	207.74	207	207.33	206.91	207.2	207.8	207.96
212.19	211.78	211.23	211.65	211.61	212.43	211.81	212.56	212.36	211.14	212.22	212.11	210.96	212.16	211.9	210.27	212.53	211.25	209.94	211.99	212.25	210.86	211.08	210.99	210.68	210.9	211.49	211.26	212.31	211.8	211.83	211.43	212.06	211.72	210.81	210.86	211.9	211.47	211.36	211.37	210.19	212.01	212.74	209.88	211.74	210.64	211.27	212.22	212.44	211.84
209.93	208.38	207.74	209.01	209.44	209.15	209.05	208.6	207.81	209.59	208.88	208.96	208.08	207.2	209.55	209.11	209.12	209.54	207.7	209.61	208.62	208.97	209.28	209.12	208.4	208.8	209.05	209.36	209.12	209.05	207.69	208.2	209.23	209.34	209.37	209.23	208.79	209	209.83	209.59	209.48	209.22	209.02	210.08	208.77	207.26	207.76	209.29	209.37	208.21
200.97	200.01	199.96	199.74	199.87	199.32	199.25	199.38	199.45	200.02	200.07	198.56	198.64	198.88	198.84	198.87	199.42	199.28	198.69	200.08	198.93	198.01	198.99	199.6	198.66	199.45	199.71	199.85	199.9	199.38	200.38	200.15	198.66	198.34	199.2	200.75	199.76	199.19	198.66	198.73	200.82	199.57	198.56	199.68	199.11	200.08	198.67	198.6	198.59	199.23
208.79	208.4	208.19	207.96	209.63	209.01	208.47	207.73	208.59	208.06	207.78	208.96	208.32	208.56	208.3	208.16	207.7	206.97	207.94	208.64	208.62	208.66	209.04	208.52	208.59	208.32	209.44	208.7	209.05	208.82	208.42	207.72	209.02	208.92	208.78	209.32	208.09	208.33	208.94	208.22	209.41	208.86	209.74	207.87	207.55	207.54	208.83	207.95	208.07	209.47
198.33	198.48	198.47	196.41	197.34	197.71	196.98	198.64	197.84	197.69	197.37	198.58	198.4	198.78	198.05	198.4	198.49	198.96	199.69	197.57	197.56	198.09	198.46	197.56	196.69	197.89	197.31	197.8	198.34	198.48	198.24	198.65	197.9	197.75	197.89	197.67	197.68	197.16	198.1	198.34	197.91	198.5	198.27	197.21	196.99	196.75	198.07	197.47	197.33	197.4
209.6	210.9	209.61	209.59	209.64	209.87	210.08	208.84	210.09	208.88	209.84	209.48	209.92	208.79	209.86	209.49	208.77	208.33	209.03	208.65	209.82	210.45	210.21	209.52	210.14	210.01	209.15	209.16	209.14	207.72	208.89	208.96	210.04	209.51	209.52	207.99	209.39	209.96	208.9	209.41	210.12	209.13	210.03	209.52	209.43	208.38	210.56	208.97	209.08	209.21
211.22	211.58	211.11	212.66	212.08	211.23	211.9	210.93	211.08	210.16	212.06	211.54	211.8	211.49	210.17	210.56	211.7	211.52	211.73	210.36	213.17	211.65	212.56	211.32	212.09	211.49	211.58	211.04	211.24	211.87	211.9	210.81	211.21	212.27	211.59	211.8	211.38	211.65	211.22	212.4	211.04	212.12	210.91	212.34	211.52	211.89	212.36	211.32	212.29	211.37
202.51	202.75	203.21	201.84	202.84	202.78	203.02	204.03	203.36	203.38	203.11	203.39	203.05	203.72	203.16	204.03	202.54	203.8	203.24	204.22	202.49	202.76	203.67	203.58	203.08	203.48	203.72	203.08	203.8	203.16	202.7	203.78	203.64	202.68	203.18	202.2	203.77	203.93	203.63	203.75	203.64	203	203.98	203.09	202.94	202.81	203.14	203.78	203.2	202.53
208.35	207.95	207.65	208.1	209.21	208.15	208.75	208.71	208.99	208.92	209.23	209.26	207.48	208.22	208.88	209.33	208.96	208.52	207.23	207.73	207.38	209.09	207.45	208.37	207.21	208.4	208.59	208.32	208.58	208.72	208.58	209.81	209.05	208.79	209.13	208.17	209.92	208.86	208.48	208.42	209	208.25	208.21	208.1	207.81	209.43	206.8	208.52	207.4	209.06
193.98	194.07	194.71	194.08	193.85	194.14	194.08	193.08	194.93	193.59	193.62	194.45	194.34	194.46	193.02	193.98	193.52	194.15	193.28	194.36	194.82	194.6	193.26	193.71	193.18	193.3	194.45	194.61	195.71	193.23	193.61	194.85	194.37	194.32	193.86	194.19	194.67	193.86	193.83	194.09	194.55	192.74	194.63	193.9	195.31	194.9	193.88	194.47	193.91	194.38
207.8	209.65	208.6	208.9	209.2	208.14	209.05	208.98	209.5	209.68	208.27	208.91	208.04	209.41	208.61	208.93	208.88	208.35	209.36	208.56	208.38	209.61	207.41	208.65	207.53	207.98	208.26	207.92	208.47	208.09	208.87	208.4	208.56	208.5	210.08	209.22	209.11	208.91	209.03	208.7	209.1	209.9	208.27	208.63	209.17	208.28	209.32	209.29	209.46	207.77
211.02	211.4	211.8	212.35	211.3	211	211.21	212.8	211.02	211.25	212.55	210.98	211.52	210.84	211.17	211.38	211.36	212.98	212.42	211.49	212.2	210.96	211.62	210.42	211.8	211.17	211.22	211.84	211.29	211.53	212.09	212.91	212.36	212.74	210.98	211.25	211.46	211.43	211.54	210.83	211.16	210.79	211.75	213.44	210.89	211.35	212.89	211.14	212.02	211.82
213.6	213.29	213.45	213.15	213.52	213.21	212.81	212.68	212.54	212.81	212.25	213.43	213.11	212.86	212.3	213.64	212.95	212.53	212.84	213.38	213.44	213.12	212.67	212.1	211.98	213.03	213.39	214.27	212.63	213.3	213.7	213.17	213.14	213.84	213.22	212.95	213.69	213.84	212.78	213.54	212.88	211.49	212.81	212.98	213.27	213.06	212.89	213.14	212.4	212.89
204.21	204.36	203.3	205.1	202.82	203.69	204.24	203.42	203.21	204.75	203.57	203.47	203.99	202.91	203.84	203.4	204.69	204.55	203.84	205.42	203.78	204.12	204.46	204.74	204.36	203.7	205.15	203.59	203.06	203.9	203.79	203.42	204.88	203.68	202.95	203.06	203.83	204.34	203.84	202.66	203.06	204.92	203.8	204.52	204.78	204.09	203.91	203.57	203.96	203.25
204.77	206.41	207.07	205.78	205.99	205.5	206.56	205.83	206.29	206.05	206.61	204.7	206.73	206.45	205.07	206.15	205.23	204.98	206.16	206.08	206.26	205.46	204.38	207.63	206.65	206.51	206.37	206.15	204.66	205.09	206.3	205.58	205.86	205.12	206.47	206.21	205.37	205.73	205.07	205.52	205.14	206.16	205.26	205.7	206.18	207.02	204.61	205.79	205	205.02
212.76	212.86	212.19	212.31	212.99	213.27	212.98	212.76	214.29	213.03	214.06	212.7	213.2	212.39	213.93	213.26	213.69	212.8	213.85	213.18	213.01	213.15	212.13	213.64	212.95	212.69	213.67	212.06	212.7	213.39	213.21	213.21	213.99	212.93	212.55	211.69	212.28	213.28	212.88	212.39	212.59	213.19	213.25	213.97	212.71	212.39	212.85	212.1	213.19	213.77
206.49	207.69	207.19	208.21	207.92	207.5	207.69	207.06	207.25	207.52	207.89	208.18	208.41	207.68	206.96	207.36	207.56	207.91	207.44	207.31	208.36	207.87	207.14	207.89	206.52	207.8	206.95	207.62	207.87	207.24	208.57	208.41	207.6	206.28	207.75	209.56	207.18	208.08	207.07	207.89	206.88	207.58	207.6	207.77	207.57	207.15	207.14	207.09	207.85	207.31
203.8	203.81	204.63	203.86	201.92	201.73	203.98	202.9	203.27	204.12	201.75	203.38	204.22	204.33	203.1	203.79	203.66	204.3	203.79	203.71	202.92	203.29	205.39	202.5	203.19	203.19	204.08	202.94	204.8	203.88	203.48	204.55	204.8	205.36	203.62	204.33	204.66	203.26	205.6	203.55	202.47	203.79	203.44	202.99	204.05	205.12	203.57	202.9	204.25	204.22
203.82	204.08	202.95	203.39	202.89	204.23	202.46	204.23	203.93	203.61	203.08	205	202.87	203.36	204.23	203.92	203.38	203.77	203.96	204.1	202.97	204.46	204.03	202.69	204.58	204.1	202.62	203.59	204.88	205.07	203.28	204.45	204.19	204.08	204.28	204.03	204	204.26	203.2	203.19	203.25	204.74	203.14	205.01	202.95	204.48	204.42	203.65	203.28	203.83
199.52	200.42	198.92	199.73	198.84	199.05	200.65	199.52	200.28	199.83	200.72	198.92	199.45	200.78	200.21	199.96	200.15	199.44	199.5	200.16	199.76	198.95	200.66	200.54	199.32	200	199.09	199.82	200.12	199.17	199.64	199.81	199.83	199.38	199.77	199.12	199.28	199.18	199.77	199.64	199.38	198.79	200.68	200.38	200	199.58	199.9	198.89	198.99	199.6
208.04	206.53	207.19	208	207.61	207.57	207.58	208.5	207.87	207.44	208.39	208.36	209.44	208.07	207.09	207.83	207.17	207.36	207.51	208.02	207.76	208.58	207.58	208.2	208.9	209.23	207.78	207.76	207.58	207.47	207.58	208.19	207.63	208.13	207.3	208.44	207.4	207.79	207.93	208.56	208.69	207.6	207.16	207.7	207.79	207.56	207.88	208.61	207.55	207.83
202.69	202.41	202.06	202.35	201.14	202.36	202.49	201.87	201.56	202.32	201.78	201.98	201.84	201.4	202.83	202.4	201.74	202.06	202.52	201.91	202.62	203.26	201.47	202.19	201.69	203.37	203.13	201.99	202.8	202.19	201.61	201.05	202.63	202.51	201.83	202.33	201.55	202.48	202.71	202.42	202.14	203	201.62	200.9	202.49	201.09	202.17	201.75	203.15	201.69
203.3	204.11	202.95	204.4	202.91	203.25	201.96	203.46	202.1	202.76	203.04	203.64	203.22	203.16	202.87	204.2	203.32	203.74	202.89	203.31	203.44	203.76	203.24	202.2	202.45	201.77	204.43	203.31	203.18	203.24	203.16	203.16	203.17	202.95	203.73	202.24	201.85	204.22	202.57	204.22	204.54	202.84	204.08	203.76	202.79	202.29	203.61	203.46	203.3	203.85
217.33	217.51	217.35	216.74	217.53	217.4	217.63	216.95	216.91	215.89	217.09	216.38	216.87	217.26	217.87	216.76	216.61	217.07	217.06	216.41	217.24	218.2	216.04	217.56	217.39	217.45	216.44	217.18	216.21	216.81	216.18	218.21	217.5	216.45	217.26	215.1	217.66	216.87	217.62	216.15	217.1	215.74	216.99	217.07	216.67	217.12	217.02	218.09	216.97	217.16
202.46	202.59	202.83	202.84	204.38	203.92	203.5	202.62	203.73	202.99	203.11	203.11	204.5	203.63	202.44	202.73	202.84	203.28	203.65	203.07	202.37	203.43	203.4	203.54	202.98	203.66	203.45	203.29	202.97	203.01	203.07	204.14	204.53	204.13	203.54	204.54	203.64	204.08	204.18	203.83	203.11	203.19	203.91	203.34	203.99	203.25	202.22	202.91	202.92	202.58
211.99	212.24	212.16	211.64	212.51	211.63	210.62	212.29	211.13	210.45	211.89	212.43	211.76	211.4	211.23	211.5	211.57	211.88	211.63	211.74	211.83	212.03	211.55	212.02	211.8	211.28	211.47	212.82	211.35	210.37	211.26	210.35	211.67	212.08	211.94	211.84	211.76	212.78	212.14	212.29	212	211.21	211.55	211.27	212.42	211.01	212.94	211.55	211.03	211.4
209.07	208.32	209.54	209.95	209.37	208.78	209.18	207.89	208.41	209.04	208.33	208.76	209.12	209.21	208.95	209.33	208.93	208.87	208.5	208.01	209.33	208.27	208.7	208.88	209.18	207.18	208.78	208.38	210.36	208.18	209.05	208.16	208.05	207.84	208.36	208.98	208.7	209.21	208.9	208.79	209.4	208.55	209.45	208.96	208.54	209.58	209.73	208.76	209.16	208.43
212.06	211.22	212.82	212.14	211.27	210.9	212.19	210.51	211.2	210.56	212.05	211.45	211.63	212.49	211.99	211.79	210.15	211.66	210.62	211.4	212.06	210.6	211.91	212.07	210.77	210.66	211.66	212.69	212.13	211.26	212.02	211.43	210.89	211.29	212.13	211.56	212.08	213.43	210.99	211.92	211.99	210.62	211.67	211.03	211.18	212.15	212.15	211.03	210.81	211.19
201.38	201.2	201.45	201.85	202.11	201.08	201.17	200.06	202.22	201.69	201.36	201.51	201.12	201.42	201.57	200.25	201.12	201.17	201.11	201.33	200.55	201.24	201	201.24	201.91	201.76	200.22	201.01	201.26	201.59	201.17	200.69	201.44	200.27	201.21	201.19	201.51	201.03	201.11	201.11	201.6	201.66	201.35	200.87	201.17	201.35	201.28	202.27	202.21	200.91
200.4	199.68	200.89	200.05	201.69	199.77	200.61	201.22	200.92	199.97	200.48	200.15	201.3	199.52	201.72	200.49	200.81	200.46	200.62	200.72	201.04	201.64	201.18	200.15	200.9	200.11	201.4	200.04	202.76	200.36	199.78	201.03	199.65	200.69	199.46	200.43	200.51	200.75	200.72	199.97	200.43	201.52	200.52	199.87	200.33	200.14	199.56	199.21	200.65	200.11
209.76	209.09	208.85	208.5	208.24	209.21	209.36	209.89	209.48	209.02	209.48	209.34	208.74	207.75	208.42	208.98	208.59	208	208.7	207.78	208.79	209.24	209.68	210.46	209.09	208.91	209.2	208.53	208.84	208.56	208.92	209.12	208.39	208.82	209.06	208.34	208.94	209.12	206.89	209.92	208.22	209.61	208.44	209.03	208.65	209.82	207.77	208.04	207.79	209.73
205.91	205.81	205.11	204.68	205.63	204.82	205.5	204.57	206.17	205.88	205.8	205.38	206.26	205.32	205.56	206.67	205.44	206.22	205.91	205.6	205.41	204.94	205.57	205.09	205.52	205.34	204.68	206.17	206.72	205.35	205.31	205.48	206.19	206.71	206.33	205.38	206.45	204.75	205.75	206.45	206.93	206.5	205.05	205.13	205.87	205.96	205.85	205.56	205.41	206.72
209.2	208.43	208.98	209.46	208.83	208.57	209.8	208.36	208.59	209.07	209.96	208.12	208.17	208.89	209	209.17	208.82	208.24	209.13	208.66	209.84	208.68	208.01	209.31	208.89	208.11	207.83	209.41	209.08	208.94	208.98	208.95	207.91	210.55	208.41	207.06	208.79	208.65	208.74	208.66	210.03	209.8	209.22	209.11	207.88	209.54	210.12	209.24	207.11	210.28
201.53	202.21	201.19	201.19	201.61	201.16	200.79	201.21	201.16	200.99	201.37	201.35	200.57	201.08	200.48	201.11	202.01	202.07	201.64	201.22	201.45	201.29	201.12	200.72	200.24	200.87	200.67	201.07	201.8	200.86	200.5	201.55	201.83	200.9	200.79	200.93	200.24	199.93	201.87	200.55	201.39	202.01	201.16	202.53	200.79	201.41	201.94	201.15	201.59	201.27
203.69	202.98	203.09	204.43	202.42	204	203.86	202.92	202.51	203.71	202.73	202.68	203.13	203.66	202.82	202.04	202.96	203.35	203.82	203.86	204.73	203.57	203.09	203.21	202.55	202.71	204.39	202.85	202.58	203.16	202.93	202.15	203.04	203.31	204.05	202.93	203.1	202.06	202.74	203.38	203.27	202.94	202.77	203.36	203.75	204.29	203.05	203.36	203.4	202.95
206.37	204.68	204.64	205.16	204.78	205.48	204.88	204.51	205.65	203.97	204.96	203.9	205.08	204.34	203.73	204.3	204.99	205.51	205.05	204.29	204.6	204.86	205.77	204.45	204.19	206.38	204.49	205.45	205.21	204.56	205.63	204.66	205.54	205.33	205.07	204.71	205.4	204.85	205.67	205.8	204.85	205.04	205.13	203.79	203.91	205.17	205.01	204.59	204.77	203.96
207.94	208.34	208.3	208.16	208.94	208.32	209.06	208.74	209.3	209.15	208.72	208.6	208.5	208.62	209.01	207.69	209.03	208.69	210.44	209.06	209.34	207	210.11	209.48	207.93	207.06	207.92	207.87	209.2	209.65	208.99	210.15	208.76	209.59	208.38	208.95	209.08	208.43	210.12	208.41	209.28	207.69	209.56	208.46	207.74	209.18	208.78	208.61	208.74	209.81
207.13	207.2	207.47	207.61	207.54	207.34	207.96	207.14	207.79	207.39	208.02	207.6	207.83	207.95	207.97	207.55	207.91	208.42	208.17	207.88	208.66	207.39	206.87	207.01	206.78	206.3	207.78	208.08	207.15	207.35	208.33	207.54	208.77	207.59	206.75	207.69	207.35	208.06	208.23	208.53	207.19	207.39	207.55	207.48	208.2	208.77	208.26	208.57	206.87	207.97
211.28	211.44	211.01	211.64	211.7	211.2	212.2	211.57	211.7	210.57	211.57	212.47	211.16	212.01	210.05	211.1	211.33	211.52	210.91	211.59	211.61	212.13	212.02	211.1	211.65	211.28	211.3	212.12	212.5	210.73	212.25	211.51	211.41	210.98	211.34	212.09	211.38	211.91	211.89	211.15	211.82	212.21	211.74	211.02	211.35	211.47	212.06	211.9	211.73	211.94
218.39	216.35	218.12	217.26	217.44	218.86	217.23	217.33	217.59	217.89	217.39	217.8	217.42	218.03	218.77	216.56	217.68	217.87	217.93	218.51	218.27	218.36	216.96	218.08	217.64	216.83	217.77	218.72	217.62	218.58	217.21	216.89	216.22	218.37	216.91	218.42	217.98	218.84	218.38	217.06	216.58	219.08	217.91	218.12	217.6	218.68	217.41	217.61	218.78	217.29
213.68	213.51	212.63	213.76	213.74	212.62	211.24	213.78	212.25	214.23	213.96	212.32	213.13	213.8	213.76	213.28	213.6	212.66	212.38	212.9	213.16	212.74	212.55	213.11	212.38	213.73	213.69	213.41	213.09	211.91	212.48	213.56	212.76	212.47	214.67	213.34	212.38	213.56	213.42	213.2	213.42	212.4	214.55	214.05	213.91	213.04	213.43	211.73	211.42	213.22
208.1	207.79	207.51	207.8	207.97	208.69	208.36	207.2	207.41	208.77	207.99	207.5	208.41	208.04	208.35	208.42	206.93	207.71	206.76	208.32	207.06	207.51	208.03	207.03	207.8	207.22	208.66	207.79	207.81	207.22	208.37	207.9	208	207.74	207.06	208.4	207.65	207.56	207.91	207.41	208.18	207.47	207.37	208.86	207.23	207.7	206.92	208.4	207.58	208.33
201.62	204.16	203.08	202.13	203.81	203.4	202.35	202.84	202.41	202.92	203.38	203.24	201.5	203.98	202.29	202.73	203.77	202.98	203.14	202.92	202.68	202.86	202.49	203.07	202.15	202.24	203	203.59	202.22	202.2	202.7	202.79	202.68	202.91	202.5	202.54	202.87	203.23	203.18	203.5	202.98	203.21	202.32	201.84	203.11	201.55	203.06	202.7	202.8	203.87
207.95	207.33	208.48	208.31	207.76	208.69	208.48	208.55	209.01	208.23	208.19	208.14	208.34	209.7	208.3	208.61	208.23	208.87	208.46	207.51	209.18	209.64	208.45	208.34	208.57	208.83	208.07	208.02	208.87	208.78	207.73	208.01	208.35	208.49	208.76	207.62	208.59	208.91	207.94	207.34	207.66	208.31	208.38	208.11	207.65	209.46	208.72	209.04	206.86	208.1
211.79	212.3	212.56	210.98	212.28	212.81	213.14	214.03	211.3	211.94	212.02	212.31	212.21	211.55	212.2	212.12	212.65	212.69	211.57	212.54	211.35	212.77	211.99	212.31	211.74	213.53	211.68	212.47	212.83	213.35	211.72	212.36	211.89	212.28	212.76	211.8	212.99	211.81	212.51	214.15	212.63	212.13	212.66	212.45	212.32	211.58	212.91	212.97	212.75	213.19
210.01	209.61	210.41	209.19	209.57	208.38	208.69	209.36	209.58	209.65	210.12	209.85	210.88	210.27	210.39	210.05	209.47	209.51	210.6	209.6	209.86	208.69	210.94	210.24	211.72	208.74	210.23	210.36	209.55	208.67	208.86	209.72	210.1	210.27	209.04	210.23	209.08	209.49	209.96	210.95	209.99	209.36	209.86	209.56	208.93	209.13	210.2	208.96	208.7	208.54
208.71	209.09	208.92	207.96	208.52	207.53	209.18	209.9	206.9	209.29	209.51	208.39	209.38	207.53	208.38	207.59	208.93	209	208.63	208.6	208.65	207.64	209.15	209.1	209.18	207.98	208.57	209.25	208.04	208.57	208.97	208.2	207.74	207.98	208.75	209.23	208.44	209.07	208.75	208.95	208.81	208.2	208.31	208.66	208.18	208.37	207.8	207.71	208.52	208.32
208.34	210.55	209.16	209.23	209.16	209.29	209.59	209.71	209.77	209.07	210.44	208.19	210.43	210.11	208.95	209.91	209.22	209.57	209.37	209.34	208.65	209.29	208.99	208.66	209.1	209.23	209.24	208.85	209.74	209.12	209.97	209.69	209.68	210.06	209.06	209.96	209.31	209.31	209.97	209.45	209.85	208.96	209.5	210.21	208.88	207.95	210.16	210.68	209.21	208.88
208.1	207.41	208.82	207.88	209.06	208.58	210.17	208.22	209.48	209.11	207.97	207.88	208.8	208.81	209.57	207.56	208.34	207.75	208.42	207.86	208.81	209.52	209.46	208.58	208.69	208.39	208.66	210.02	208.98	208.25	208.64	209.52	208.42	208.39	208.57	207.45	208.57	209.09	208.99	210.49	207.56	209.77	208.75	209.49	207.64	208.14	208.74	208.28	209.68	209.15
198.13	198.97	199.33	198.44	197.91	199.44	199.09	198.08	199.24	197.52	199.13	198.26	198.78	198.06	198.86	199.02	197.92	198.95	198.04	199.14	197.91	199.52	198.22	198.77	198.53	198.59	199.21	198.03	198.85	198.9	198.51	198.32	198.53	199.09	198	198.28	198.79	198.73	198.82	198.76	198.24	198.32	199.07	198.58	198.18	198.88	198.04	198.21	197.54	198.73
204.68	204.26	205.27	204.75	204.59	204.98	204.14	203.76	205.95	204.7	204.05	206.23	205.59	204.31	203.87	204.73	204.95	204.07	205.65	204.21	204.1	204.15	205.44	203.26	204.25	205.06	204.7	203.5	204.45	204.29	204.85	204.28	202.73	204.07	203.86	203.65	203.35	203.62	203.49	204.54	204.89	204.94	204.76	203.93	206.09	204.4	204.56	204.71	204.45	205.14
213.04	212.43	213.54	212.94	213.69	213.21	212.98	212.89	212.37	212.06	211.81	212.65	213.65	211.05	213.67	213.64	212.04	211.85	213.64	213.06	213.31	213.13	213.27	212.09	213.53	212.78	213.05	213.71	212.76	213.15	212.92	212.52	211.15	212.45	213.46	212.5	213.44	212.77	213.04	212.18	212.85	212.59	213.66	212.87	212.46	211.95	213.96	213.51	212.19	213.36
208.73	207.17	207.42	206.05	208.24	208.68	207.72	207.69	208.13	207.62	207.02	207.42	208.3	208.21	207.59	209.56	207.96	208.13	207.64	207.39	207.16	207.38	207.12	208.39	207.72	206.59	207.53	207.64	207.24	207.57	208.19	208.19	206.84	208.17	207.8	208.43	208.25	208.3	207.98	207.64	206.45	208.2	208.63	207.4	207.43	206.85	206.17	208.07	209.28	206.54
212.1	212.02	213.72	212.55	212.26	212.88	212.29	211.42	212.56	212.56	213.03	212.64	212.13	212.46	212.6	212.54	212.53	212.09	213.07	212.5	214.04	212.12	211.51	212.69	211.15	211.55	212.88	212.6	212.81	212.2	211.95	213.37	212.05	212.48	213.27	213.23	212.23	212.1	211.97	212.44	212.97	212.7	211.17	212.75	211.94	212.89	212.99	212.47	212.45	212.9
203.02	202.67	203.44	203.06	202.36	203.32	203.49	202.02	203.11	202.91	202.13	202.74	203.44	202.18	203.29	202.81	202.97	201.97	202.97	201.06	202.66	203.53	202.79	201.15	204.14	202.19	202.04	202.08	202.33	202.95	202.52	202.71	202.24	203.44	203.28	203.83	202.25	202.14	202.37	201.2	202.35	202.71	201.44	202.37	201.94	202.21	201.92	202.07	202.37	203.23
206.18	207.72	205.21	206.02	206.08	206.95	206.1	205.71	205.53	205.94	207.16	205.32	206.05	206.95	206.15	207.77	206.71	206.46	207.12	207.48	206.39	205.93	206.79	205.99	207.13	206.27	206.17	207.29	206.63	206.54	206.33	206.9	206.69	205.81	206.19	206	206.2	206.12	206.05	207.01	206.49	206.53	206.8	206.06	206.06	205.43	206.61	205.98	206.24	206.51
203.9	204.13	203.27	204.4	203.5	204.16	205.08	204.27	204.27	202.26	203.89	204.8	204.1	202.6	202.2	203.79	203.98	203.46	204.13	202.82	204.36	204.15	204.16	203.76	203.62	205.65	203.21	204.1	202.74	204.07	203.33	203.32	203.69	203.99	204.7	204.65	203.56	203.21	203.42	203.78	204.44	203.97	202.62	204.7	204.4	203.8	205.98	204.3	203.7	204.2
199.2	199.52	200.57	198.88	199.44	199.64	198.12	199.06	199.31	200.45	199.53	199.47	199.7	199.54	200.51	199.69	199.37	198.03	200.28	199.75	198.78	200.99	199.09	200.09	199.53	200.44	200.12	198.86	199.75	199.87	199.26	200.83	199.57	199.19	199.12	199.71	199.07	198.51	200.03	199.53	199.17	199.43	199.42	198.88	199.21	199.37	199.78	200.57	199.14	200.14
211.22	212.3	211.81	211.13	210.46	211.87	211.35	211.49	211.22	212.56	211.81	212.78	211.88	210.17	212.22	211.84	212.11	212.26	211.24	212.02	211	212.64	211.1	212.36	211.49	211.89	211.33	211.18	211.9	212.93	212.04	212.16	211.14	211.07	211.17	211.12	210	210.81	212.04	212.22	211.18	210.28	210.83	211.8	210.31	211.28	211.51	210.98	212.47	212.06
199.93	199.31	198.93	198.56	199.49	198.43	199.2	199.73	199.48	200.57	198.63	199.11	199.02	199.71	199.65	200.56	200.45	199.2	199.7	200.21	199.87	199.32	199.33	199.69	199.03	199.87	200.37	199.06	199.01	199.3	199.94	198.57	199.66	198.14	198.16	198.44	199.03	198.92	199.07	199.75	198.23	200.25	199.82	198.89	199.28	198.45	199.39	198.23	199.65	199.62
202.25	203.2	204.15	202.73	202.15	202.93	203.46	203.89	203.51	204.16	204.18	203.22	203.63	203.76	203.08	203.48	204.14	202.65	203.24	202.26	202.61	203.04	202.47	202.76	202.98	203.22	202.59	203.91	203.35	202.66	203.54	203.63	202.67	203.4	203.01	203.25	203.31	204.04	203.62	203.76	202.69	204.83	203.34	203.54	202.82	203.81	203.13	202.91	203.97	202.66
202.94	203.09	202.09	201.82	202.96	202.65	200.94	202.39	201.73	202.71	202.43	202.07	202.05	202.51	202.96	202.83	202.78	202.77	203.84	201.14	203.33	201.73	202.63	202.77	202.08	203.11	202.77	202.06	202.14	202.13	201.63	203.37	203.6	202.58	202.21	202.13	201.93	202.67	202.16	202.1	201.57	202.25	201.69	203.1	202.5	202.52	201.37	202.83	202.72	202.73
197.73	200.04	198.72	198.34	198.21	198.76	199.1	198.88	197.73	199.36	198.07	198.86	198.88	199.11	198.13	198.72	198.82	197.98	198.01	199.32	198.32	198.48	197.19	197.55	198.95	198.79	198.33	197.14	198.63	198.82	199.67	197.58	199.32	197.42	199.74	198.91	198.6	198.84	198.02	198.49	198.71	197.62	198	199.73	198.04	198.44	198.6	199.32	199.35	198.95
198.44	197.56	197.28	198.08	197.07	198	198.6	198	197.73	197.98	198.7	197.75	197.75	197.67	197.64	198.03	197.93	198.49	197.74	198.12	197.99	197.14	197.53	198.43	197.97	197.7	197.31	197.13	198.8	199.17	198.52	198.17	197.29	197.79	198.24	196.72	197.78	198.07	197.74	196.53	198.75	198.39	197.03	198.59	197.94	198.16	197.9	198.35	198.64	198.31
218.8	216.17	217.66	217.29	216.9	217.73	216.61	217.78	217.14	217.35	218.88	216.63	216.79	216.83	216.15	216.64	216.78	216.89	216.61	217.15	217.16	217.06	216.98	217.09	216.85	217.82	216.57	216.25	215.98	217.38	217.43	217.51	216.91	217.14	216.36	216.85	217.8	216.75	215.58	217.34	217.29	217.47	217.16	216.7	216.33	217.58	216.55	217.21	216.03	217.21
204.59	204.35	205.76	205.06	204.32	204.12	205.11	203.01	204.48	204.7	204.47	204.88	204.95	204.45	205.67	205.09	205.24	205.52	204.16	204.12	204.15	203.97	205.02	205.92	205.69	204.34	204.22	204.36	204.6	203.27	205.31	204.91	204.76	205.02	204.9	205.59	204.92	204.15	205.04	205.2	204.6	204.81	203.88	205.45	205.14	205.24	204.01	206.24	205.2	203.59
208.98	208.9	208.25	208.78	208.92	207.56	208.86	207.19	208.66	209.46	208.78	207.7	207.58	209.94	207.54	209.55	208.7	208.32	208.56	208.97	208.46	208.99	208.89	209.8	208.3	208.33	209.17	207.47	207.8	209.73	207.88	207.86	208.71	209.55	208.38	209.81	208.08	209.55	208.14	208.58	208.57	208.95	208.81	208.89	209.34	208.16	209.25	208.85	208.42	209.77
208.48	208.48	208.14	207.93	207.54	209.03	208.41	208.9	207.12	208.95	209.12	207.25	208.16	208.14	209.17	209.56	208.11	209.65	208.65	208.93	207.8	209.01	206.87	208.68	208.92	208.89	207.54	208.38	207.75	207.84	209.45	207.85	208.96	209.38	208.65	207.81	208.18	208.41	208.89	209.59	207.98	209.02	208.23	207.35	207.75	206.73	208.04	209.43	208.02	207.98
205.12	204.42	205.53	204.45	203.28	204.94	203.63	204.91	205.9	205.73	204.9	203.92	204.77	204.83	205.79	204.89	204.38	204.77	204.42	204.47	204.67	205.24	204.49	205.83	206.2	203.64	205.14	205.51	203.86	205.75	204.05	205.65	205.22	204.67	205.45	205.11	205.21	204.43	205.85	204.73	205.45	204.56	204.77	205.05	204.28	205.59	204.2	204.22	204.94	204.9
204.1	203.4	204.14	203.83	203.03	203.8	203.04	203.35	204.44	203.18	203.15	204.44	202.23	203.72	203.95	202.56	202.91	203.17	203.24	203.38	202.79	202.77	205.13	203.13	204.01	203.78	204.16	204.32	204.17	203.8	203.5	202.98	204.08	203.19	203.73	205.01	205.07	203.26	202.72	201.97	203.69	204.29	203.5	203.79	203.3	203.61	203.61	204.26	204.83	202.52
207.47	207.36	206.72	207.86	209.19	208.97	207.09	207.95	207.28	207.74	207.95	207.33	208.08	208.03	206.99	207.13	207	207.81	207.7	207.8	207.41	208.12	208.6	207.39	207.82	207.7	208.72	206.95	207.64	207.64	207.04	207.73	207.05	207.95	207.76	207.28	208.85	206.57	208.39	208.33	208.93	207.64	208.05	206.94	207.22	206.9	208.1	208.21	206.61	208.63
208.4	209.57	209.54	209.8	209.78	210.04	209.21	209.56	210.33	210.39	209.23	208.2	210.66	209.66	209.87	209.76	210.24	210.23	209.72	210.22	208.73	210.43	209.91	209.69	208.53	209.56	208.68	209.48	209.65	210.04	210.04	208.53	210.88	209.65	210.32	210.64	209.42	210.58	209.35	211.04	209.89	208.77	210.13	210.19	209.59	208.74	209.45	209.71	210.04	209.45
213.04	213.07	212.75	212.92	212.56	212.56	212.76	214.1	212.9	212.52	212.68	213.79	213.64	212.91	213.39	212.73	212.72	213.09	211.95	212.76	212	213.42	213.13	213.01	213.47	212.04	212.37	213.19	213.08	211.75	211.98	212.83	212.36	212.86	213.75	213.61	212.84	212.7	212.72	211.87	213.55	213.38	213.93	213.08	213.25	212.42	212.92	212.27	212.81	214.35
206.51	206.19	205.62	206.29	206.26	207.69	206.04	206	206.74	206.14	206.08	206.91	207.01	205.35	206.11	206.51	206.36	207.3	205.93	206.31	206.44	206.08	206.41	206.45	206.28	207.47	206.82	206.77	206.24	207.15	207.3	207.06	206.56	205.97	206.36	206.69	206.92	206.68	207.72	205.55	206.83	205.98	206.51	205.52	206.41	205.63	206.66	206.05	206.44	205.74
209.86	208.32	208.1	208.54	208.87	208.65	209.72	208.69	209.19	209.34	209.3	208.27	208.29	209.52	209.63	209.56	209.05	209.83	209.5	208.56	210.37	209.45	209.43	208.19	208.78	207.82	209.26	208.48	208.2	210.03	209.32	208.38	208	208.66	209.05	208.9	208.59	208.86	209.2	208.67	209.19	208.83	208.84	209.14	208.32	207.97	209.3	208.72	208.99	208.96
216.57	216.81	217.7	217.19	216.9	216.42	217.37	217.03	218.02	217.67	216.19	216.62	216.75	216.36	217.49	216.17	217.52	217.18	217.17	216.82	216.62	216.44	216	217.27	216.23	216.97	216.7	216.87	217.17	216.37	216.85	216.86	217.37	217.93	216.89	216.61	218.24	216.44	216.27	217.45	217.18	217.67	217.1	217.05	216.71	216.19	216.38	216.19	216.65	215.34
216.97	217.28	217.11	216.48	217.39	216.15	216.01	216.51	217.01	216.84	216.69	217.33	216.23	216.96	217.73	217.04	217.2	217.21	217.15	216.53	217.39	218.09	217.96	217.4	216.92	216.11	216.42	217.6	217.44	216.03	216.67	216.23	216.83	216.34	217.73	216.6	216.3	216.32	216.72	218.18	216.99	217.02	217.47	216.61	216.9	217.01	216.46	216.1	217.25	216.92
217.73	217.96	215.32	217.76	216.4	218.92	217.98	217.66	216.97	218.36	217.3	216.69	217.44	216.7	217.27	217.89	217.26	217.77	217.35	217.35	217.51	216.75	217.49	216.48	217.05	216.76	217.06	215.72	218.02	216.21	215.83	217.33	218.22	216.86	217.67	216.77	217.29	216.52	217.81	216.28	216.14	216.46	216.06	216.58	217.99	218.15	217.07	217.17	216.41	216.46
199.82	200.4	200.95	200.72	200.27	200.25	199.96	201.37	200.23	200.72	201.29	201.18	199.82	199.61	200.33	199.65	200.89	199.87	200.43	200.66	200.41	200.09	199.99	200.42	200.58	200.64	200.98	199.76	200.15	200.39	199.78	200.76	200.39	201.42	201.49	200.98	199.73	200.64	200.39	200.64	200.52	200.48	199.91	199.92	199.38	200.74	200.38	200.54	199.62	199.85
212.35	212.42	212.51	211.8	212.84	213.4	213.15	211.56	212.51	213.01	213.09	213.65	213.68	213.7	213.11	213.11	213.22	212.47	213.95	212.59	212.52	213.01	213.94	212.66	212.49	213.63	213.49	212.34	213.78	212.74	212.98	213.04	213.8	212.21	213.31	211.76	212.88	213.21	212.05	213.38	213.76	213.66	212.4	213.71	213.06	212.26	214.1	213.9	212.94	213.78
208.34	208.84	207.35	208.41	208.75	209.27	208.04	208.25	208.29	207.98	208.49	208.23	208.25	207.45	207.65	208.81	209.8	208.38	208.68	208.04	208.3	209.15	208.59	208.16	207.85	207.74	209.51	208.36	208.82	208.19	208.09	208.35	208.96	208.56	209.06	208.6	207.71	208.69	209.04	208.58	208.74	208.32	208.78	208.89	207.8	208.12	209.32	208.1	208.24	208.12
216.34	217.63	216.48	216.35	217.19	217.37	216.14	216.75	217.09	217.8	216.66	217.1	217.44	217.52	216.58	217.03	217.57	217.1	216.62	217.14	216.82	217.07	217.01	218.09	217.23	217.02	217.73	217.19	217.11	216.47	216.79	216.84	217.16	216.51	215.77	217.35	217.3	216.69	216.58	216.2	216.11	218.27	216.04	215.32	218.44	216.65	216.84	216.9	217.62	217.75
204.88	203.6	204.26	204.66	203.74	203.32	202.22	204.63	203.17	203.04	203.84	204.82	203.85	202.44	204.49	203.37	202.74	203.62	204.28	204.63	204.16	204.06	204.08	202.7	203.36	203.58	203.72	204.02	204.11	204.3	203.66	204.17	203.43	203.11	204.47	202.3	203.51	204.19	203.85	204.83	203.13	203.24	204.24	204.18	204.13	203.26	203.36	203.75	202.97	204.24
207.61	209.56	209.56	208.95	208.68	208.61	208.64	209.16	209.58	210.06	207.46	209.16	208.15	209.2	208.92	208.65	208.91	208.9	208.67	208.94	208.91	209.12	209.2	210.29	208.98	209.4	208.7	209.85	208.67	209.46	209.44	208.59	208.94	208.78	208.22	208.28	208.74	208.13	208.46	207.88	208.54	208.19	208.76	208.82	207.48	208.35	207.85	208.41	208.25	209.1
202.58	202.47	202.93	202.95	202.21	202.11	203.99	202.12	202.67	203.57	202.44	203.35	202.75	202.89	201.91	203.29	202.43	202.97	202.61	202.55	202.75	201.93	203.01	202.47	201.41	202.49	202.27	203.23	202.49	202.65	201.81	201.58	201.87	202.65	202.54	203.49	202.35	202.18	201.22	203.66	202.44	203.22	203.24	202.22	201.82	202.4	201.7	202.58	201.83	202.65
207.82	206.67	206.74	208.45	206.92	208.1	207.88	207.99	208.77	207.36	209.73	207.31	208.2	207.41	208.86	207.68	207.74	207.55	208.39	208.83	207.07	207.84	207.81	206.87	208.88	208.42	207.56	207.32	208.02	206.98	207.77	208.3	209.29	208.29	209.17	208.05	208.91	207.49	207.16	207.73	208.33	208.15	208.34	207.4	208	206.53	207.92	207.56	208.52	207.37
206	204.51	205.19	204.08	204.15	205.32	203.84	204.8	204.99	204.58	203.84	204.95	204.2	205.24	204.35	204.85	205.26	204.91	204.71	205.97	203.91	204.77	205.45	204.82	204.38	205.04	204.05	205.74	204.3	204.72	204.76	205.56	204.36	205.08	204.03	205.09	203.7	205.3	205.04	204.72	203.94	205.12	205.98	204.56	206.1	204.39	204.2	204.37	205.06	205.57
213.36	212.7	214.62	212.77	212.33	213.53	213.58	212.93	213.18	213.99	213.91	211.85	212.19	213.38	211.87	212.92	212.72	213.02	213.74	213.63	213.72	212.54	212.79	213.18	213.2	212.34	212.92	213.57	212.85	212.22	213.77	212.16	212.8	213.27	212.22	213.51	212.67	213.49	214.16	211.59	213.21	213.52	212.14	214.03	212.7	213.66	213.65	213.77	212.35	213.2
209.84	208.83	208.77	208.6	208.58	209.05	208.45	207.44	208.32	209.11	207.7	208.43	210.49	208.84	208.81	209.39	209.3	208.76	208.81	207.54	207.55	209.59	208.25	209.12	209.02	208.74	208.74	209.16	208.51	208.2	208.83	208.22	209.11	208.2	209.43	208.55	209.66	209.57	209.5	208.65	208.63	208.34	208.41	208.36	207.6	208.49	207.81	208.96	209.95	208.25
204.11	203.82	202.86	205.83	202.54	205.4	203.52	204.02	203.64	204.3	204	204.45	203.85	203.99	204.69	203.72	203.58	204.54	204.51	203.43	204.47	204.09	203.18	203.33	203.74	204.68	204.27	203.87	203.95	204.48	202.11	203.31	203.74	204.62	204.31	203.55	202.93	204.74	203.49	203.36	204.61	203.98	204.18	204.39	203.4	204.33	204.97	203.92	204.5	204.96
210.55	209.45	210.18	209.22	208.75	209.45	207.96	208.68	210.71	208.66	209.5	209.86	209.34	208.75	210.06	208.75	210.04	209.19	208.2	209.43	209.2	209.34	209.54	210.28	209.39	209.6	210.25	210.59	210.04	209.54	209.44	209.55	208.59	209.89	210.14	210.28	209.76	209.29	208.83	210.64	209.1	209.49	208.64	208.61	209.54	209.6	209.52	210.18	209.85	210.11
207.51	208.51	206.69	208.42	206.33	207.66	208.04	207.32	207.11	207.68	208.73	207.87	208.07	208.78	208.13	208.78	207.87	209.02	207.89	207.31	207.58	208.73	206.77	207.91	206.74	208.13	208.32	207.6	208.1	207.38	207.35	208	207.81	206.4	207.5	208.32	208.12	207.98	208.47	208.36	208.12	208.76	208.13	206.56	206.27	208.08	206.3	207.96	207.3	207.61
208.51	209.05	209.46	209.39	209.06	210.21	209.56	210.17	209.17	209.64	210.23	209.93	209.11	209.62	208.8	209.92	210.59	210.85	210.14	209.95	209.57	211	209	210.32	211.16	208.34	208.69	209.05	209.35	209.51	209.29	208.67	209.18	208.77	210.63	210.29	209.13	208.3	208.95	209.61	209.25	209.11	209.4	208.33	209.49	209.29	210.64	210.46	209.67	208.91
213.69	212.62	213.81	214.48	213.76	214.35	212.47	212.47	214.74	212.51	213.44	214.58	215.15	213.91	215.34	212.84	213.32	214.63	213.76	212.85	213.31	214.16	213.65	212.88	213	213.88	213.29	213.43	213.69	213.8	214.44	213.56	214.19	213.08	214.38	214.08	212.19	213.1	214	213.01	213.69	212.83	213.84	213.84	213.92	213.73	213.3	213.72	213.46	214.07
216.64	216.4	217.33	215.58	216.96	217.12	217.6	216.25	217.84	216.73	217.75	216.36	216.43	217.45	216.67	218.19	216.28	217.67	216.86	216.96	216.76	218.32	217.76	217.1	216.95	216.4	217.76	217.85	217.78	216.4	217.58	216.47	216.57	216.52	218.66	217.94	216.2	217.23	217.8	216.87	215.98	216.9	216.29	216	217.69	217.19	217.28	217.08	216.4	217.46
216.91	216.74	216.8	217.28	216.65	216.62	216.14	216.04	216.88	216.96	216.94	216.82	217.02	216.99	216.12	217.14	216.46	216.54	216.59	216.48	216.04	217.73	217.64	217.49	216.72	217.95	216.05	216.9	216.24	217.63	215.69	217.33	217.27	216.91	217.58	216.6	217.69	217.05	217.51	216.31	216.77	217.34	217.77	216.69	216.17	216.85	216.57	217.37	217.69	217.18
204.22	202.97	202.97	202.77	204.19	203.46	203.99	202.01	203.3	203.62	204.57	202.67	203.44	202.88	202.96	202.92	203.8	203.57	203.26	203.63	204.09	203.2	204.23	203.92	202.95	203.22	203.05	203.25	202.5	203.42	203.93	203.06	203.14	204.31	204.31	202.9	204.94	202.88	203.42	204.34	203.66	203.7	204.14	203.13	203.26	203.27	202.68	202.97	203.19	202.38
202.71	204.13	203.01	202.96	204.25	204.55	204.13	203.95	203.49	203.57	203.68	203.68	204.37	205.07	202.82	204.03	202.85	203.4	204.44	203.71	203.31	204.11	204.47	203.47	203.75	203.51	204.79	204.36	203.75	204.49	204.6	203.71	203.72	203.62	203.55	202.87	204.02	204.51	203.47	203.98	204.23	203.35	204.33	203.94	203.35	203.4	203.68	204.61	204.82	203.6
204.58	203.47	202.85	203.1	201.62	203.14	203.31	203.15	203.22	204.74	203.54	204.68	203.87	203.07	202.71	204.39	204.68	203.66	203.23	204.26	203.24	203.47	203.23	203.37	203.72	203.04	203.37	204.34	203.82	203.1	203.14	203.32	203.96	202.72	204.28	204.31	203.3	204.44	204.74	204.6	204.87	203.25	203.22	204.48	205.67	204.21	204.12	203.36	203.88	204.19
203.69	205.88	203.22	204.78	203.32	203.8	203.64	203.32	204.32	202.64	204.17	203.95	203.56	203.41	204.02	203.58	203.25	203.36	203.9	203.54	203.65	203.75	203.29	203.84	203.45	203.57	202.66	203.63	203.63	205.66	203.28	202.76	204.37	203.93	203.78	203.85	204.62	203.97	202.95	203.41	203.85	202.38	202.71	202.83	203.62	202.63	204.02	203.84	203.6	203.22
208.08	208.47	208.87	209.53	209.7	208.56	208.17	209.43	207.98	208.12	208.96	208.64	207.56	208.26	208.74	208.42	209.44	208.75	208.09	208.36	209.79	209.52	208.3	208.61	208.43	208.31	208.47	210.13	208.91	209.17	208.69	210.17	208.69	207.89	209	208.61	208.86	209.76	209.36	208.83	208.44	208.11	209.66	207.04	208.34	208.99	209.24	208.55	208.61	209.92
214.45	213.24	214.09	213.36	213.46	214.99	213.38	213.84	214.19	213.21	213.49	213.57	213.72	212.69	214.9	214.7	214.89	212.8	214.17	212.71	213.96	214.59	213.11	213.34	214.08	214.27	213.15	214.37	213.9	214.05	213.4	213.94	213.5	214.08	214.01	214.24	214.53	213.94	213.88	214.33	214.55	214.66	213.38	213.03	213.81	213.41	213.87	213.53	214.16	212.76
207.96	208.29	207.56	207.95	207.01	208.37	207.28	209.64	207.02	208.2	208.19	206.75	207.28	207.42	206.53	207.36	208.53	207.33	208	207.56	208.38	207.49	207.42	208.89	208.01	207.73	208.08	207.32	207.29	208.17	208.34	207.56	208.35	207.9	208.13	207.03	207.72	208.72	207.44	208.29	208.13	205.88	209.06	206.66	207.42	205.88	208.03	207.14	207.19	208.01
200.63	199.92	199.77	200.39	200.89	201.69	200.12	198.66	200.96	201.01	198.93	200.05	201.41	200.02	200.37	200.31	200.64	200.26	200.1	199.74	200.5	200.15	199.85	199.26	201.25	199.92	200.07	199.99	200.11	201.19	201	200.13	199.69	201.28	200.47	201.09	200.63	200.27	199.83	200.24	199.27	199.69	199.66	200.36	201.12	198.99	200.52	197.85	200.12	200.36
213.08	213.05	213.69	213.04	212.28	213.56	211.86	213.04	213.42	212.65	213.57	212.83	212.94	212.17	214.4	212.9	213.23	212.03	213.93	213.75	211.85	212.65	212.67	213.54	214.12	212.68	212.54	213.43	213.46	212.65	212.94	212.59	214.19	213.07	213.57	212.07	211.67	212.74	212.74	213.78	212.71	212.73	212.8	212.71	212.5	212.65	212.87	212.7	213.2	213.16
212.69	212.16	212.8	212.42	212.49	212.52	213.05	212.32	211.49	212.34	212.67	211.15	211.47	212.2	213.45	212.33	212.95	213.59	212.47	212.69	213.39	212.36	212.36	212.98	212.23	212.6	212.87	212.08	212.99	211.24	213.02	212.81	211.86	213.17	212.36	212.91	213.47	213.21	211.31	212.05	212.78	212.33	212.45	213.26	212.01	212.52	213.02	212.58	213.01	212.51
208.99	208.94	208.69	208.89	208.66	208.53	209.31	210.44	208.56	209.18	208.79	208.48	208.72	208.75	208.53	209.46	208	208.92	208.53	208.07	209.41	208.88	208.74	210.06	209.56	209.01	209.45	208.87	208.44	208.5	209.27	209.11	208.59	209.22	209.44	209.52	209.37	208.04	207.65	209.18	208.5	209.43	209.26	208.23	208.43	209.05	209.29	209.28	208.97	209.78
213.05	214.16	212.94	214.1	214.04	213.5	214.06	215.35	213.36	213.64	215.13	215.19	213.58	214.73	213.57	213.73	213.77	214.39	212.18	212.95	214.53	214.12	214.03	213.74	213.7	213.68	215.07	213.63	213	213.78	213.22	213.08	213.6	214.04	215.25	213.97	214.36	214.45	214.12	213.59	213.39	213.63	213.87	213.24	214.91	213.92	214.35	213.09	214.25	214.04
211.11	211.99	212.29	211.79	211.43	211.77	212.49	211.09	211.78	212.15	211.39	212.14	210.56	212.47	210.55	211.88	212.42	212.23	211.91	212.6	212.09	210.49	210.98	211.92	212.05	212.22	211.49	211.48	210.3	211.37	211.9	211.62	211.93	211.47	210.71	209.73	211.94	211.75	211.03	211.51	211.68	212.79	211.21	211.88	211.74	212.33	211.7	210.96	212.06	211.9
204.1	202.91	202.93	203.31	203.52	202.64	203.22	202.69	202.58	204.26	203.16	202.86	203.06	203.38	204.25	201.84	204.91	204.02	203.42	202.15	204.3	204.08	202.96	203.38	202.57	202.57	203.61	203.15	203.12	203.3	202.63	203.56	203.25	204.67	203.76	204.09	204.6	203.83	202.77	203.96	203.07	202.62	202.5	202.67	203.4	203.57	203.93	203.83	203.92	203.96
207.05	206.91	208.62	208.03	209.27	207.93	208.2	208.42	207.73	207.12	208.31	207.51	207.25	207.42	207.9	207.37	208.4	207.25	207	207.73	207.17	207.56	206.57	205.57	207.11	208.74	208.72	207.6	208.29	207.43	208	206.37	208.11	207.89	208.41	207.69	206.9	209.29	207.73	208.25	207.22	206.9	207.71	207.97	207.49	208.09	206.7	207.57	207.55	207.3
209.38	209.57	208.28	209.26	208.86	209	209.37	207.3	209.78	209.25	209.21	209.03	209.03	208.83	208.4	208.26	208.71	209.93	208.23	208.24	210.13	208.96	209.14	209.77	209.84	209.79	208.78	209.27	207.68	208.76	207.74	208.3	209.12	208.31	208.4	208.12	208.41	209.46	209.57	208.99	208.39	209.2	208.95	208.43	208.92	208.61	208.17	208.97	208.36	207.97
213.38	212.69	214.2	212.51	212.39	213.67	212.99	212.58	213.19	211.42	212.63	212.64	212.92	213.12	213.96	211.74	213.26	212.08	211.26	213.37	212.77	212.38	212.94	213.63	213.19	212.6	212.35	212.9	212.98	214.21	214.65	213.55	212.9	213.1	213.43	213.39	212.88	213.14	212.7	211.68	213.48	212.61	212.26	211.97	211.9	213.44	212.33	212.41	213.88	212.83
208.64	209.15	209.03	209.58	208.16	207.67	209.08	208.25	210.37	209.16	210.07	208.03	208.17	208.47	208.29	208.9	209.75	208.16	208.52	208.04	208.58	209.12	208.54	208.76	208.76	209.54	209.36	208.14	208.24	209.55	208.86	207.9	208.67	209.66	209.3	209.07	208.31	209.56	209.35	207.6	208.36	207.43	208.52	209.18	209.19	208.3	208.88	209.21	208.66	208.31
216.85	217.84	216.98	216.93	218.36	217.05	215.79	216.85	216.31	216.69	217.02	214.96	217.61	217.17	217.31	217.9	217.83	217.15	217.43	217.08	217.11	216.91	218.03	217.23	216.11	216.79	216.07	216.18	217.28	216.18	216.83	216.52	217.79	216.51	217.39	218.12	215.88	217.24	216.86	217.36	217.1	216.15	217.07	216.41	216.87	217.3	217.47	217.52	215.98	217.24
204.53	203.01	203.01	202.96	203.07	202.23	203.16	202.63	202.78	201.94	201.84	202.88	202.84	203.96	202.9	202.57	202.72	202.17	202.2	202.23	202.46	201.45	203	201.84	203.2	202.41	203.34	203.78	202.91	202.01	202.99	203.28	202.25	202.39	201.6	202.12	203.9	203.53	202.21	202	202.59	203.74	201.55	202.72	201.97	203.71	203.22	202.53	202.55	201.97
201.89	201.72	202.54	202.65	202.84	202.36	203.45	203	202.68	203.02	202.37	203.29	202.02	203.21	202.71	202.91	204.1	202.53	202.91	202.11	203.82	202.53	202.04	203.47	202.86	202.75	202.69	203.56	201.8	200.97	204.01	203.7	202.31	202.83	201.91	202.25	203.19	202.86	202.79	201.84	201.01	203.47	201.85	202.09	202.45	201.98	202.96	203.27	203.7	202.89
218.02	217.86	218.86	217.02	218.68	216.33	217.99	217.61	217.6	217.84	216.83	218.08	218.21	217.01	217.2	217.1	219.09	217.01	218.68	217.92	217.32	217.58	216.31	218.34	217.92	217.15	217.78	219.33	218.47	218.11	217.46	218.01	218.31	218.61	217.77	217.43	216.84	217.92	217.69	218.23	217.79	217.17	217.9	218.7	216.82	218.64	217.94	219.08	218.13	217.86
212.74	211.59	213.11	213.2	212.28	212.88	210.86	213.06	212.86	212.41	212.77	211.38	212.92	213.3	212.22	211.49	211.88	212.2	211.24	211.51	212.93	212.48	211.97	213.38	212.55	212.07	211.82	213.32	213.81	213.38	211.53	212.93	211.92	213.35	213.06	211.46	211.96	212.97	211.99	213.58	212.73	211.95	212.47	212.7	212.66	211.55	212.43	213.52	212.21	213.4
210.03	211.29	211.01	211.97	212.19	211.02	211.88	211.73	211.43	211.74	211.45	212.64	211.96	212.02	210.58	211.39	211.82	211.92	212.28	211.56	211.24	211.59	212.16	211.62	211.24	212.19	212.63	209.96	212.02	211.75	212.05	210.98	211.66	211.79	211.86	211.91	211.18	212.7	212.61	211.96	211.47	211.85	211.27	211.93	211.07	212.01	211.3	211.81	211.28	210.59
207.01	206.12	206.07	206.33	205.39	206.22	207.44	205.09	205.3	207.47	206.82	206.45	206.49	205.61	207.48	207.09	206.96	206.58	206.94	207.39	206.16	206.55	205.95	206.55	204.54	205.94	206.39	207.1	206.25	206.66	207.16	207.2	206.13	206.25	206.23	206.35	206.29	206.25	205.17	204.98	206.72	206.58	206.63	205.43	206.83	206.65	205.52	207.8	207.15	206.92
217.96	217.67	217.61	217.68	217.5	216.79	217.55	216.78	216.7	217.08	217.34	218.06	218.26	217.8	215.76	217.89	217.47	216.99	218.13	217.67	216.81	217.26	216.58	217.81	217	216.1	216.29	218.37	217.07	216.64	217.85	216.55	217.82	216.84	215.72	218.06	216.97	217.29	217.28	216.65	216.72	217.22	216.51	216.8	216.42	218.94	217.25	217.45	217.19	216.5
206.73	207.3	206.42	207.92	208.02	208.52	207.06	207.73	207.35	207.44	206.96	207.33	208.14	207.57	207.99	207.63	206.71	207.3	207.54	208.36	208.44	208.67	207.16	207.89	207.81	208.14	208.16	208.29	207.48	206.54	207.07	208.21	207	208.41	207.57	208.06	207.51	207.78	206.6	207.26	207.42	207.03	207.42	206.96	207.18	207.65	207.1	207.51	207.38	206.98
206.58	206.63	207.32	206.21	206.48	206.47	206.36	206.08	207.49	205.74	206.06	206.12	205.87	206.78	205.87	205.69	205.56	206.1	206.85	205.78	206.68	206.38	207.74	206.44	206.56	206.71	206.72	205.53	205.49	206.78	206.3	206.57	205.44	206.3	206.84	207.16	206.6	207	205.83	205.58	204.29	206.72	206.63	205.55	207.15	206.91	206.44	206.11	207.16	206.5
209.45	208.37	208.97	207.92	208.68	209.02	209.24	208.62	209.46	208.71	207.47	208.63	209.87	207.72	208.61	207.82	207.91	207.51	208.72	208.2	207.4	208.65	209.66	208.24	209.18	209.32	208.48	208.51	209.35	208.04	209	208.34	208.36	209.69	209.1	208.36	208.07	210.27	207.91	208.23	207.8	208.27	208.61	209.55	209.18	207.67	208.4	208.47	209.5	208.53
199.62	200.84	200.33	199.69	200.97	200.12	201.24	199.89	200.15	200.2	199.89	199.49	200.55	198.91	200.28	200.58	200.05	201.42	200.94	199.72	199.39	198.56	200.79	200.5	199.9	200.43	199.71	200.64	200.74	200.45	201.33	200.96	199.94	200.49	199.45	200.85	201.38	199.57	200.06	199.89	199.91	200.18	200.75	200.04	200.26	199.94	199.83	200.22	199.54	200.58
213.7	213.95	213.2	214.36	213.2	214.54	214.52	213.92	214.03	214.43	213.97	214.6	214.6	213.73	214.21	213.6	213.76	213.52	214.06	213.36	213.97	213.63	212.17	214.2	213.41	213.59	214.17	212.9	214.33	213.15	214.04	214.96	213.86	214.05	213.98	214.33	214.4	214.14	213.3	213.81	215.02	213.89	214.97	212.59	213.69	213.21	213.82	214.73	213.99	213.03
206.07	206.67	207.34	207.38	206.68	205.14	206.39	205.74	206.9	206.53	207.15	206.45	206.32	207.14	207.53	206.94	205.97	206.58	206.33	206.96	204.76	206.37	206.59	206.13	206.04	206.17	206.13	206.67	206.75	206.95	206.52	206.86	206.5	207.59	206.67	206.04	205.98	206.2	207.52	205.42	205.79	205.75	206.64	206.07	206.2	204.82	206.6	205.75	206.5	205.75
196.41	195.65	196.08	193.92	196.34	194.3	195.58	195.21	194.79	195.3	196.05	195.1	195.02	195.31	196.72	195.72	195.48	193.79	196.07	195.2	195.6	195.2	195.25	194.58	195.16	195.35	194.79	195.34	194.14	195.31	195.69	195.07	196.32	194.45	194.8	195.71	196.02	195.28	194.85	194.76	195.58	194.76	195.43	194.65	194.45	194.01	194.83	195.07	194.89	195.35
214.68	214.1	212.59	212.97	213.71	213.2	214.02	214.15	213.38	214.31	213.09	213.81	213.88	214.76	213.87	213.01	214.01	214.01	213.55	214.49	212.87	214.98	213.09	213.64	213.07	213.63	214.1	214.93	214.42	214.23	213.62	213.61	213.7	213.43	213.9	214.63	214.58	213.7	212.65	213.87	214.31	212.65	214.43	214.63	213.57	214.53	214.04	212.97	214.61	213.8
217.36	218.26	218.09	217.22	219.16	216.68	217.6	217.57	217.73	218.78	217.89	217.04	218.43	218.19	216.63	216.54	217.22	217.18	218.5	219.08	218.67	217.37	217.95	217.36	216.79	217.06	217.54	218.23	217.55	217.66	217.46	218.69	217.45	216.37	217.48	216.99	217.76	217.27	216.93	217.73	217.76	216.55	218.43	217.4	218.72	218.36	218.5	217.8	216.67	218.19
212.5	212.69	211.77	211.84	212.62	212.67	212.94	212.3	210.98	212.55	212.85	212.69	211.73	212.77	213.24	213.25	211.6	212.82	213.95	213.66	212.52	212.18	212.3	211.58	212.3	212.42	212.23	212.88	212.24	212.02	212.05	212.05	212.08	213.06	213.41	212.04	213.16	211.62	212.38	212.88	212.51	211.36	212.32	211.96	213.23	212.46	211.71	212.32	213.31	211.39
198.41	198.62	198.39	197.4	198.21	199.35	198.87	198.36	198.71	199.24	197.63	198.15	198.89	198.39	198.52	199.85	198.15	198.18	199.38	199.46	198.94	199.23	197.84	198.47	198.62	198.75	198.96	198.63	198.46	198	198.69	198.25	198.19	199.66	198.23	198.9	198.7	198.91	198.75	198.76	199.3	197.55	198.1	197.34	198.88	199.1	197.49	198.73	198.48	198.65
207.95	207.49	207.65	207.94	206.82	207.72	207.35	207.3	207.45	208.22	207.15	207.88	208.92	208.32	207.39	208.46	208.76	209.38	208.52	207.63	207.75	208.26	208.85	207.65	207.82	207.4	207.15	207.89	207.9	208.11	208.84	207.37	207.13	208.37	208.23	206.87	207.52	208.76	206.72	206.5	208.38	208.33	207.6	207.64	208.1	208.45	208.52	207.98	208.34	207.88
199.18	198.62	198.19	198.72	198.98	198.74	199.22	199.03	198.91	197.84	199.21	199.43	198.84	199.01	198.06	199.14	199.04	198.81	198.71	198.72	198.36	198.41	199.84	198.99	198.15	198.37	197.57	199.07	198.01	198.66	197.88	197.88	199.31	198.91	198.95	198.34	199.27	198.16	198.1	197.45	199.17	198.02	197.69	198.27	198.53	198.87	199.26	197.78	198.22	198.81
209.15	210.61	208.98	210.19	209.83	209.06	208.7	209.58	209.31	209.64	209.6	209.84	209.31	209.38	209.73	208.59	208.69	210.13	209.64	210.39	209.54	211.08	209.55	211.01	209.8	210.05	209.98	210.3	210	209.99	209.01	208.56	209.21	209.82	209.88	209.52	208.69	209.08	209.97	209.28	209.57	210.71	209.7	208.91	209.66	211.04	209.32	209.73	209.39	210.24
217.62	217.28	216.99	217.76	217.58	216.68	215.85	217.57	216.51	216.12	217.75	217.37	217.92	216.26	216.81	218	217.44	217.34	216.33	217.84	217.25	216.9	217.35	217.72	217.35	216.27	217.12	215.67	217.64	217.7	218.2	216.82	216.69	216.84	217.67	217.28	217.5	217.55	217.53	217.45	217.22	217.44	216.94	217.02	216.65	216.94	216.92	216.01	217.55	217.23
205.47	205.09	205	203.72	204.5	204.44	205.57	205.02	205.38	204.23	204.9	203.83	205.15	203.96	204.78	204.98	204.71	205.81	205.23	204.17	204.22	205.7	206.02	204.47	204.84	205.91	205.57	204.92	204	204.59	205.02	203.93	204.12	205.12	204.65	205.02	206.33	204.19	204.74	204.81	204.62	205.07	203.07	203.48	205.08	205.12	205.28	204.71	204.56	204.31
201.52	203.91	203.69	202.63	203.83	203.8	204.92	202.73	202.33	202.7	203.9	203.13	203.2	204	203.03	203.87	202.54	203.55	204.39	203.27	201.93	202.89	202.8	203.56	203.97	203.52	201.72	203.57	203.18	203.75	203.93	202.82	203.98	202.5	202.57	204.39	204.57	203.51	203	203.06	203.42	203.28	203.13	204.06	202.86	203.29	204.18	203.45	202.91	202.71
204.1	206.11	204.99	204.84	205.55	204.42	205.04	205.07	202.51	204.73	205.19	204.73	205.05	203.98	205.28	205.5	205.06	203.72	204.94	204.41	204.52	204.16	203.29	204.57	204.47	205.14	204.89	203.22	203.87	204.97	205.63	204.75	204.67	204.9	204.98	204.76	204.85	205.06	203.55	203.87	204.23	205	204.28	204.78	205.31	204.96	204.82	203.95	203.68	205.28
206.15	205.57	206.91	206.99	206.53	207.37	206.76	207.57	206.47	206.26	206.78	205.99	207.52	206.31	205.47	206.02	206.15	206.69	207.53	206.69	206.6	206.27	206.33	205.65	206.04	206.14	205.75	206.9	206.09	206.49	205.72	205.87	206.02	205.67	207.79	205.94	205.71	205.77	207.76	205.96	206.25	206.46	206.4	206.14	208.05	205.75	207.47	205.92	207.07	206.31
209.37	208.81	209.53	208.91	208.34	209.12	208.54	207.66	210.03	207.92	209.26	208.97	209.39	208.27	207.96	209.31	208.3	208.78	208.6	209.17	209.15	208.23	208.45	208.5	208.46	209.27	209.02	208.31	209.27	208.34	208.71	208.43	208.89	209.63	208.9	209.78	208.12	207.84	209.48	208.14	208.7	209.44	209.41	208.91	209.19	209.12	210.03	209.33	208.84	207.91
204.89	206.12	205.16	205.36	206.16	206.72	204.79	204.61	204.6	205.12	206.24	206.79	205.31	204.84	204.65	206.06	206.65	205.52	205.83	205.73	205.61	205.51	205.85	205.5	205.28	205.11	205.71	204.9	203.99	205.76	203.74	205.58	206.44	206.06	206.27	205.18	204.94	205.14	206.75	205.69	204.57	205.02	205.8	205.12	205.53	206.19	205.38	206.1	205.63	204.99
209.04	210.75	208.67	209.96	208.42	208.91	209.17	209.09	209.32	209.55	210.31	208.36	208.67	209.25	209.75	209.41	208.52	211.67	210.43	207.78	208.92	210.12	209.34	210.16	209.29	209.23	209.32	209.55	210.18	208.87	209.18	208.53	210.14	209.9	207.94	209.43	210.13	208.71	209.09	209.53	209.58	209.5	208.4	209.04	209.4	209.85	209.12	209.11	210.33	210.53
209.68	209.21	209.37	208.53	210.08	209.01	209.57	209.17	209.42	208.62	209.56	209.89	210.26	210.29	209.58	209.4	210.4	209.2	209.6	209.08	209.32	209.99	209.86	209.71	210.34	209.22	210.44	209.04	209.6	209.91	210.73	209.06	210.56	209.15	209.93	208.7	210.28	210.13	208.79	208.55	209.63	209.55	209.68	209.4	209.79	208.69	209.52	208.83	209.27	210.07
218.03	216.83	217.23	216.98	217.89	217.34	216.82	217.48	216.06	216.72	216.76	216.37	216.9	216.11	216.38	216.59	216.91	217.37	215.95	218.1	216.36	217.66	218.09	217	216.07	217.25	216.91	215.84	217.53	216.92	218.67	217.45	217.8	217.1	217.62	217.48	216.64	217.54	216.24	216.48	216.53	217.69	216.91	217.37	217.42	216.74	216.74	217.7	217.53	217.61
211.13	211.68	209.9	212.6	211.73	210.86	211.55	211.65	211.06	211.98	210.61	211.36	211.14	212.25	212.31	211.12	212.06	210.8	211.09	211.22	212.21	212.66	211.54	212.24	211.98	212.47	210.98	211.66	211.8	212.01	211.05	211.42	212	211.28	212.36	213.23	212.95	212.24	212.2	212.61	212.04	211.69	211.16	211.73	211.19	210.55	210.81	210.33	212.13	210.3
208.65	209.07	208.36	208.62	208.57	209.55	209.98	209.5	208.89	210.31	209.02	208.23	207.59	208.29	207.77	208.47	208.42	208.55	209.5	207.61	208.86	208.22	208.6	208.81	209.14	208.39	209.37	208.92	209.09	209.44	208.74	208.37	209.57	207.75	208.9	208.57	208.97	209.26	209.38	208.78	208.38	209.69	209.49	208.47	209.61	209.11	209.2	209.74	208.96	208.06
199.51	198.38	198.34	200.46	198.76	200.15	200.17	198.88	199.65	199.69	200.04	198.35	199.66	199.73	199.2	200.75	200.1	199.69	199.69	199.71	197.31	198.5	198.76	199	199.28	197.47	198.31	199.3	199.76	198.64	199.33	199.74	199.54	198.53	199.89	199.48	200.04	198.36	199.75	200.39	201.07	199.44	199.05	198.84	199.65	199.5	199	199.44	198.3	198.56
205.01	203.86	204	204.38	204.94	203.88	204.17	204.15	204.34	203.46	204.45	203.24	203.82	204.05	204.05	202.53	203.74	204.19	203.85	203.23	203.12	205.03	204.06	202.9	204.35	204.11	203.55	203.87	202.81	205.42	203.71	204.77	204.36	202.64	203.57	202.86	203.66	203.75	203.55	203.85	204.15	202.27	203.53	204.1	202.61	203.73	203.89	203.03	203.77	204.07
199.32	198.29	199.6	199.44	199.67	199.16	199.73	199.55	199.44	199.92	199.39	199.37	200.18	200.01	198.05	199.97	199.21	198.6	199.25	198.8	199	199.43	198.36	199.38	199.15	199.07	199.95	199.04	199.64	199.4	198.65	199.38	198.85	199.91	199.74	198.11	198.54	200.77	198.14	199.74	199.61	199.66	199.19	199.41	198.24	198.07	199.9	199.81	198.91	198.88
216.72	216.67	217.32	217.18	217.43	217.08	216.31	216.58	216.68	217.97	217	217.81	216.69	216.78	216.51	216.38	216.91	217.05	215.47	216.42	216.96	216.75	215.83	217.37	216.07	217.78	216.46	216.99	217.48	216.77	215.7	216.51	216.47	216.45	216.87	217.82	217.11	216.8	216.07	218.07	218.75	217	217.22	217.88	216.38	218.21	217.35	216.75	216.19	218.29
207.93	207.83	208.09	208.33	206.87	207.63	207.63	208.31	208.34	206.46	207.2	208	208.08	207.37	208.78	207.72	208.49	206.76	207.55	208.33	207.75	209.2	208.75	206.92	207.83	207.11	208.62	208.01	208.44	207.72	207.85	208.04	207.66	208.09	207.64	207.48	208.42	208.08	207.76	206.87	207.53	207.36	206.96	207.69	207.25	207.05	208.1	208.57	208.5	208.68
218.54	218.42	217.73	217.7	217.07	218.63	218.22	218.21	218.03	218.27	218.48	218.24	217.46	218.14	217.59	217.49	217.62	218.05	218.04	217.62	218.99	217.08	216.32	217.06	218.6	217.16	217.6	217.8	217.71	218.54	217.63	217.93	216.8	218.4	217.79	218.52	218.39	218.27	216.95	216.59	217.68	218.15	217.47	217.66	218.1	217.89	216.82	216.97	218.39	219
202.66	202.32	203.75	203.73	203.57	204.55	203.91	203.65	204.73	203.77	203.51	202.87	203.82	203.92	203.83	203.73	203.72	204.19	203.24	202.71	203.71	204.96	204.32	202.67	202.82	204.95	203.64	204.2	203.27	205.25	203.67	203.1	202.74	202.55	203.24	204.14	203.27	203.37	204.52	202.32	203.79	203.88	203.61	203.15	204.63	202.46	203.96	202.59	203.72	204.03
203.96	202.73	202.86	203.74	203.36	203.51	203.13	203.37	203.84	204.43	204.13	204.41	202.89	203.04	202.47	203.84	203.29	203.07	203.87	203.03	203.78	203.83	203.75	203.55	204.32	203.66	202.23	201.88	204.77	203.4	203.07	204	203.38	204	204	204.01	203.69	203.55	202.92	203.66	204.74	203.96	202.87	204.77	204.24	204.41	203.8	203.71	203.6	204.81
210.01	208.55	209.33	209.6	209.72	209.29	210.72	210.2	209.71	209.83	209.16	210.27	209.49	209.34	208.47	209.13	209.55	209.78	208.66	209.4	208.77	210.24	208.93	209.73	210.15	209.47	209.8	209.85	208.92	209.43	208.5	209.43	210.12	211.02	208.99	210.54	209.93	208.85	208.76	209.9	208.9	210.49	210.1	209.6	209.51	208.15	210.72	209.44	210.51	210.81
211.76	212.33	210.47	211.73	212.26	211.22	211.5	212.61	212.36	210.36	211.57	212.52	211.95	211.71	211.8	211.75	210.88	212.36	212.31	211.69	211.93	210.89	210.13	212.56	210.55	211.93	212.29	211.4	211.37	211.96	210.84	211.88	211.27	211.1	211.35	211.11	211.74	211.75	212.04	212.43	210.83	211.32	211.22	210.57	211.59	211.7	211.56	212.36	211.69	211.51
206.88	207.03	207.76	208.52	208.68	207.21	207.7	208.07	207.5	207.35	208.03	208.09	206.53	209.5	208.12	208.81	207.78	206.44	208.49	208.24	206.96	207.3	206.81	208.63	207.38	207.47	207.41	207.38	208.08	207.17	206.28	208.57	209.24	208.97	207.54	208.17	207.04	206.35	208.47	209.28	207.79	207.85	207.55	208.16	207.15	208.82	207.94	207.81	207.88	206.99
203.18	202.34	204.04	204.53	203.3	202.57	203.85	204.62	203.16	203.8	203.92	203.79	203.66	203.04	204.25	204.46	203.15	203.85	204.96	203.24	204.7	203.93	204.04	204.17	203.33	203.47	204.56	203.51	204.19	204.28	203.88	204.3	205.05	204.17	203.76	202.7	203.84	203.14	203.71	203.74	204.76	204.43	204.43	204.66	204.36	204.57	203.58	203.88	203.56	201.82
202.54	202.53	202.66	202.21	203.16	201.87	202.84	203.34	202.48	202.29	202.41	202.88	202.14	202.14	203.04	202.68	201.88	202.61	202.56	202.35	202.53	203.2	202.69	202.51	202.59	202.2	201.38	201.42	203.19	202.48	202.22	204.23	203.37	202.81	201.88	203.44	202.66	201.27	203.69	202.14	201.38	202.04	202.88	201.71	202.79	202.15	202.76	203.26	203.06	202.79
208.81	209.85	208.19	208.53	208.52	209.51	208.95	209.28	207.77	209.06	208.05	208.75	209.18	208.39	209.59	208.08	209.46	210.13	208.96	208.98	208.9	208.57	208.24	208.72	207.69	208.37	207.91	208.3	207.97	208.89	208.54	208.48	208.51	209.2	208.22	208.24	209.29	208.8	208.56	208.7	207.59	209.29	209.53	208.22	209.05	208.92	209.47	209.11	208.2	209.07
208.46	208.96	209.15	209.84	207.94	208.61	209.42	208.25	208.32	207.81	208.89	208.34	208.19	208.01	209.55	209.19	208.71	208.86	208.06	208.03	208.79	208.42	209.42	208.33	208.95	208.43	208.91	208.7	208.62	209.43	208.22	208.77	208.52	209.27	208.77	207.54	208.61	207.59	208.71	209.28	209.01	208.12	209.81	208.45	208.97	208.86	208.32	210.53	209.34	209.16
207.21	206.82	207.8	206.61	208.21	207.66	207.53	207.13	206.52	206.65	206.75	206.95	207.63	207.39	208.19	208.78	206.9	207.7	207.91	207.41	207.86	208.98	208.07	208.55	207.45	209.05	208.18	207.45	207.74	206.83	207.69	206.81	207.61	206.9	207.14	207.74	207.33	207.91	208.43	207.68	207.64	207.11	207.22	207.31	208.16	206.66	206.87	207.09	208.06	207.78
208.67	208.96	207.85	209.9	208.3	208.99	208.21	207.84	209.79	209.11	209.26	208.35	208.59	208.22	208.09	209.13	208.71	209.06	210.73	208.67	208.01	208.64	207.89	208.83	208.11	208.4	210.25	208.41	208.68	207.82	209.03	208.6	208.76	209.61	209.73	208.77	208.26	208.28	208.48	209.23	207.96	207.91	207.97	209.36	208.62	208.99	209.09	208.89	209.1	208.34
203.06	203.58	203.52	202.93	202.22	204.84	203.88	203.26	203.64	202.97	202.54	203.78	203.27	203.48	203.83	203.96	204.04	203.87	202.23	203.7	204.17	202.81	204.17	203.55	202.17	203.35	202.52	202.95	202.36	203.44	203.95	203.09	203.36	203.07	203.59	202.69	203.37	203.21	201.88	203.7	202.71	202.89	202.22	203.15	202.8	205.18	204.56	203.61	203.67	203.27
211.96	211.3	211.67	212.22	211.32	210.2	211.92	212.79	211.2	212.01	212.78	211.44	212.04	210.57	211.85	211.25	211.07	212.27	212.19	211.22	211.15	211.34	211.3	211.87	210.69	212.24	211.32	212.01	212.03	211.42	210.58	211.98	211.87	212.08	212.38	212.61	211.28	211.62	211.26	211.95	211.42	211.63	212.47	211.49	213.73	211.37	212.59	211.4	212.45	211.07
206.48	206.59	207.43	206.63	206.8	207.19	206.21	206.14	205.52	206.98	206.5	206.43	207.69	206.81	205.84	205.65	205.72	206.76	206.59	207.07	206.82	207.33	206.29	206.31	206.44	206.75	205.95	206.38	205.6	206.14	205.53	206.55	206.9	206.05	206.16	206.08	205.16	204.34	207.59	206.36	207.35	207.05	206.99	206.67	206.05	207.4	206.92	206.47	207.7	205.9
211.21	211.43	212.53	211.19	211.87	209.67	211.05	212.03	211.79	211.71	212.16	212.26	213.31	211.37	212.53	211.03	211.44	211.58	211.93	212.08	210.4	211.66	211.21	211.65	210.7	212.36	210.64	212.04	211.52	212.89	212.69	211.5	211.15	210.33	211.82	210.62	211.31	212.94	212.8	211.35	210.91	211.56	211.08	210.51	211.23	211.34	213.03	210.36	213.17	212.15
198.53	199	199.89	198.44	199.08	200.17	199.93	199.83	199.34	199.06	199.23	199.42	199.88	199.5	199	199.14	199.19	199.55	198.57	199.26	200.12	200.74	198.43	199.7	199.42	199.3	198.39	200.41	199.44	200.17	199.85	200.93	199.8	199.64	199.73	199.97	200.41	199.88	199.15	199.73	200.26	199.08	200.56	200.17	199.23	199.52	199.3	198.77	199.91	198.82
203.29	203.98	203.43	203.81	204.06	203.91	202.77	202.81	205.13	203.81	203.39	203	204.04	203.55	203.72	202.57	203.95	202.93	204.06	203.87	203.44	203.46	204.72	202.78	203.21	204.25	203.99	204.14	204.42	203.94	203.93	203.94	202.97	204.28	203.77	204.02	203.43	202.97	203.96	203.43	203.54	203.48	203.68	202.84	204.01	203.62	204.23	202.94	202.01	203.18
213.67	212.92	212.51	212.18	212.62	212.91	213.93	213.82	212.39	212.85	212.7	213.68	213.17	212.84	211.89	213.03	213.02	212.77	212.8	212.3	213.53	212.24	213.72	214.32	213.22	213.99	213.13	212.64	212.62	213.44	212.4	213.07	213.05	213.17	212.7	212.39	213.18	212.94	212.6	212.79	212.45	213.28	212.3	213.12	212.29	212.52	214.73	213.88	212.2	212.91
199.66	199.39	200.88	200.88	199.09	200.26	201.96	199.85	200.23	201.45	200.43	200.15	200.26	200.12	200.42	199.76	199	200.67	199.97	200.07	199.76	199.45	200.96	200.72	200.26	201.08	200.26	200.39	200.04	199.62	200.28	200.28	199.8	200.07	199.74	199.72	200.46	199.8	201.04	199.71	200.3	200.3	200.47	201.26	199.3	199.96	200.39	200.67	199.33	199.39
216.41	217.74	216.97	216.94	216.18	216.64	217.14	217.59	217.11	217.49	217.39	216.47	217.11	217.22	216.69	216.58	216.81	216.34	216.92	215.87	216.1	216.88	216.46	216.68	217.31	218.11	216.73	216.14	216.31	216.83	218.49	218.24	216.87	216.2	217.36	216.59	216.32	216.99	217.7	217.75	215.48	217.69	218.19	217.86	217.04	216.4	217.29	216.76	217.42	216.87
199.51	197.9	199.18	199.15	198.57	198.64	198.23	198.69	198.05	199	198.36	199.23	198.22	198.64	199.33	198.34	198.3	198.5	199.19	198.8	198.76	198.17	198.96	199.33	199.76	198.53	198.65	197.95	199.52	198.69	197.65	198.53	198.72	198.85	198.4	197.92	198.57	198.31	199.69	198.19	199.24	197.63	198.17	199.13	199.41	198.14	197.72	198.67	198.74	198.46
203.52	203.25	203.96	204.91	203.39	203.57	204.44	203.86	203.22	203.6	203.29	204.7	204.58	204.26	203	204.02	202.59	203.7	203.49	204.36	203.93	203.36	204.89	203.56	203.76	202.55	202.27	202.95	204.07	202.91	203.5	203.59	203.53	203.45	203.96	203.76	204.98	202.84	205.31	204.6	203.03	203.31	203.81	203.61	203.35	203.75	203.59	203.67	203.47	203.07
213.42	213.51	213.46	213.71	214.25	215.31	213.84	213.61	213.42	215.33	213.67	213.77	213.95	213.93	213.29	214.57	213.33	214.47	213.6	213.29	214	212.54	214.44	214.06	213.32	213.81	214.58	212.65	214.17	213.41	213.8	213.66	214.27	213.34	214.01	213.19	213.83	213.51	213.33	214.16	213.95	213.44	213.63	214.73	213.81	213.38	213.01	213.51	213.25	213.95
212.82	212.16	214.09	212.05	213.38	213.84	213.42	212.14	213.38	211.28	212.64	213.65	213.98	212.54	213.32	213.37	210.77	213.46	212.82	214.14	213.59	213.76	212.49	213.43	212.35	214.69	212.46	214.26	212.52	212.55	213.25	213.02	212.59	214	214.04	212.88	213.46	213.24	213.13	213.71	212.58	212.53	213.05	213.42	213.31	212.98	212.35	213.28	213.71	212.61
211.48	211.13	212.22	212.09	210.99	211.15	211.66	212.14	211.41	211.4	211.98	210.94	211.6	211.3	211.16	211.52	211.15	212.42	211.61	210.23	211.18	211.05	211.6	211.38	210.77	211.94	211.03	212.2	211.16	211.04	212.1	211.15	211.37	211.97	212	212.37	211.12	212.38	211.86	211.2	212.12	213.96	212.11	211.86	212.59	211.43	210.62	212.96	211.58	211.38
208.5	209.21	208.48	209.7	208.33	209.26	207.71	207.63	208.87	208.46	208.78	208.37	208.96	209.09	208.39	208.2	208.72	209.54	208.99	209.05	209.83	210.26	209.06	208.28	209.2	208.1	209.2	209.47	209.2	208.72	208.9	207.86	208.49	208.84	210.18	208.28	208.14	207.79	208.98	208.51	208.96	208.69	208.55	209.14	207.92	208.72	208.89	208.48	208.64	208.93
206.07	204.61	205.11	204.84	205.34	204.87	205.26	204.94	204.53	203.66	204.68	204.83	205.49	203.99	204.06	205.25	204.99	206.1	203.64	204.23	203.67	204.45	204.7	204.99	205.62	204.36	204.27	205.74	205.57	204.11	204.78	205.24	205.55	205.36	204.84	205.06	204.66	204.14	203.88	205.74	204.2	204.94	204.62	203.94	204.3	203.23	204.17	205.4	203.85	205.75
208.05	208.31	207.93	207.64	207.46	208.78	208.42	207.57	207.97	208.4	207.09	207.32	209.1	207.89	206.62	207.06	207.63	208.35	207.07	208.94	207.78	208.25	207.59	208.8	206.95	207.62	207.77	207.6	208.3	207.8	207.84	208.1	207.69	208.28	207.79	207.23	207.95	207.41	207.55	207.71	207.98	208.1	208.05	206.77	207.92	207.58	208.59	207.39	207.88	208.12
212.51	213.15	213.66	214.17	213	214.1	212.75	213.88	213.51	214.44	212.87	213.03	214.04	213.2	213.55	213.48	213.99	213.94	213.03	214.19	213.8	213.01	214.36	214.35	214.14	213.29	214.83	213.68	213.62	213.65	213.38	213.19	213.8	213.09	213.89	213.52	213.18	214.2	213.09	215.12	213.46	214.1	214.51	213.66	214.31	214.12	213.3	214.03	214.25	213.68
208.33	208.6	208.07	207.47	208.02	207.05	207.66	206.48	208.9	208.02	208.01	208.75	207.08	208.46	207.21	208.39	208.71	208.67	207.83	208.08	208.68	208.31	207.79	206.91	208.15	208.54	207.66	207.9	207.78	207.97	208	208.84	207.24	207.5	208.02	208.11	208.05	207.33	207.45	208.57	207.75	207.54	206.26	206.6	207.75	208.36	208.23	208.08	208.37	207.55
202.31	202.26	201.84	203.22	202.68	204.43	202.16	202.41	202.51	202.48	202.82	201.38	203.23	202.92	201.59	202.08	202.66	203.36	201.25	202.27	201.92	202.19	202.68	200.83	202.96	202.11	202.79	202.07	201.42	202.11	202.14	202.1	202	202.58	202.91	201.77	202.41	201.88	201.95	202.94	202.22	202.9	202.92	203.07	202.11	202.18	202.25	201.6	202.62	203.01
195.5	194.14	196.19	195.97	194.69	195.01	195.6	195.05	194.52	194.8	195.15	194.86	194.08	196.19	194.69	194.68	195.38	195.82	194.31	195.26	195.82	195.42	196.05	195.07	196.43	195.36	194.83	195.28	194.86	196.41	194.77	194.27	195.28	194.92	194.9	195.43	196.22	194.66	195.86	195.55	196.07	195.17	194.73	194.37	194.54	196.42	195.5	196.37	195.99	195.72
204.52	205.54	205.05	205.2	204.24	204.87	204.05	205.97	205.1	204.52	203.74	204.83	205.1	204.68	205.37	206.27	205.32	204.63	204.94	204.42	204.04	205.36	204.91	204.65	204.17	206.53	205.79	203.01	205.08	204.21	205.53	205.07	204.55	204.7	204.84	205.9	205.46	203.76	205.06	204.08	204.62	204.6	204.2	204.41	205.06	203.21	205.41	204.37	204.77	205.21
203.51	203.33	203.77	203.88	203.74	203.74	204.74	202.97	203.83	203.54	204.89	204.47	204.72	204.09	203.12	204.47	204.16	204.11	204.01	201.94	203.92	204.24	204.37	203.68	204.16	203.91	204.55	203.61	202.94	203.56	204.79	204.42	204.47	203.73	203.94	204.06	202.47	203.75	205.16	203.96	204.39	204.09	203.36	204.69	203.69	202.96	203.89	204.47	205.11	204.15
212.43	213.85	213.01	212.82	213.32	213.58	212.96	212.16	211.62	212.59	212.87	212.74	211.95	212.19	212.72	211.84	210.95	211.48	212.95	212.3	212.13	213.04	213.22	212	212.08	213.07	211.21	211.9	211.41	211.73	213.05	212.88	213.12	212.78	212.75	212.15	213.1	212.86	212.39	212.66	212.59	211.38	212.9	212.67	211.82	212.61	211.84	212.74	212.58	211.9
205.08	206.12	205.38	205.79	205.14	205.04	204.36	204.36	205.07	205.01	204.15	204.35	204.74	205.95	204.85	205.06	205.24	204.73	205.4	205.65	204.88	204.75	205.9	205.14	204.94	204.31	204.44	204.23	206.18	204.57	204.92	204.62	205.06	204.91	204.37	205.31	204.86	204.47	205.22	204.32	205.45	204.81	204.85	204.72	205.17	204.84	205.47	204.77	205.13	204.33
203.54	202.61	203.24	203.52	203.71	202.92	202.79	202.68	202.53	203.09	203	203.22	203.48	202.46	203.27	203.06	202.62	204.11	203.09	203.04	204.14	203.01	203.42	203.64	203.77	201.92	203.96	203.47	202.58	202.16	204.11	202.96	203.27	202.09	204.01	203.89	203.52	204.52	202.82	203.52	202.59	202.91	203.18	202.91	202.69	202.34	203.72	204.14	203.17	203.34
201.65	201.54	201.52	202.58	200.09	202.08	201.12	202.61	201.73	201.56	201.49	202.35	202.21	202.28	201.25	200.63	201.69	201.15	201.64	200.87	200.5	200.21	201.18	201.36	201.56	201.88	201.16	201.58	200.79	200.58	200.95	200.23	201.12	199.97	201.18	200.34	201.69	201.6	201.57	200.6	200.71	201.49	202.16	201.22	201.54	200.86	201.68	201.95	200.54	201.75
208.26	208.91	208.33	208.66	208.42	208.61	208.62	208.21	208.75	209.23	209.01	209.13	208.68	209.66	208.65	208.83	209.66	208.81	208.21	208.48	208.95	209.18	209.26	209.19	208.14	209.61	208.12	208.78	208.95	208.65	208.77	208.7	207.88	208.74	208.84	208.65	209.59	209.44	209.02	208.33	208.37	208.14	209.09	208.75	208.8	207.78	208.3	207.65	209.6	209.85
212.84	212.55	211.26	213.54	212.36	211.88	213.11	212.16	212.15	211.9	211.53	212.4	213.07	212.02	212.78	211.28	211.49	212.32	212	213.55	213.21	212.31	212.84	213.17	212.93	212.35	213.42	213.35	212.18	211.86	213.79	212.18	211.87	212.51	212.48	211.28	212.99	212.38	212.8	212.05	211.83	212.57	212.82	212.71	212.93	213.18	213.67	212.17	211.94	212.54
217.38	217.79	216.41	217.48	217.86	216.46	216.25	216.9	217.7	216.66	215.96	217.06	216.24	216.65	217.96	216.73	215.79	215.6	216.8	217.91	217.84	217.55	216.75	217.45	217.67	217.44	215.94	216.97	216.07	216.61	218.72	216.59	217.04	217.13	217.81	216.83	216.27	216.82	216.7	217	217.29	217.06	217.82	218.23	217.75	216.94	215.63	216.75	217.17	216.4
204.1	204.05	204.28	203.06	204.55	204.95	203.89	203.96	203.68	206.12	204.22	202.81	206.01	204.17	204.04	203.55	203.56	203.7	204.07	202.98	203.59	203.5	204.42	203.1	204.69	204.32	204.5	204.09	204.7	203.48	202.87	204.35	204.25	204.57	203.61	204.6	203.69	204.09	204.47	204.94	204.26	204.09	205.53	203.45	203.55	204.35	204.01	202.64	204.41	204.15
211.75	212.59	210.91	210.85	213.25	210.41	210.68	212.3	210.62	211.65	211.92	212	210.58	211.33	210.65	212.43	211.23	211.68	211.55	212.19	210.53	211.1	212.06	212.01	211.47	211.22	212.41	211.3	210.36	212.44	212.22	212.2	211.68	211.83	211.75	211.34	211.23	212.58	212.29	210.94	211.06	211.91	211.67	211.92	212.13	211.73	211.48	210.89	211.38	212.65
205.28	205.49	206.05	206.26	205.72	206.69	206.45	206.39	206.37	205.96	206.51	206.1	206.24	206.22	207.79	207.7	207.09	205.46	206.96	206.65	206.08	207.33	207.18	206.31	206.8	206.91	206.57	205.48	205.34	206.65	205.62	206.23	206.68	206.26	205.5	206.01	205.59	205.74	206.26	206.48	206.94	207.08	205.45	205.71	204.52	206.74	206.94	205.06	206.71	206.2
216.83	218.06	216.72	217.51	217.52	216.55	217.13	215.94	217.32	216.98	217.4	215.74	216.61	216.63	217.52	216.45	216.78	216.75	216.5	216.7	217.28	216.48	216.87	217.19	216.88	216.88	216.86	217.14	217.32	217.34	217.57	216.21	216.92	216.63	217	216.35	217.38	217.15	217.13	217.31	216.39	216.86	216.82	216.13	216.05	217.12	217.66	217.41	217.79	216.43
207.64	208.3	208.94	208.32	208.82	208.03	208.77	207.74	208.08	207.92	208.87	209.44	208.29	208.38	207.82	207.86	207.61	208.47	208.79	208.26	209.03	209.05	209.15	207.6	207.79	209.14	209.48	209.09	208.16	209.72	209.19	208.34	208.27	207.1	207.64	208.07	207.73	208.16	208.66	208.52	208.28	208.21	208.15	208.39	208.96	207.95	208.71	206.8	208.8	208.92
217.55	216.92	217.22	217.3	218.18	216.97	216.47	216.17	217.31	216.57	217.3	217.22	216.97	216.69	217.2	215.28	215.87	217.36	217.75	217.09	215.85	217.15	217.39	217.58	217.81	217.87	216.27	216.37	216.49	217.29	217.11	216.2	216.1	215.99	217.52	217.27	217.59	217.33	217.3	216.56	216.9	217.85	216.67	217.8	217.18	217.08	215.82	216.08	217.48	217.03
203.78	203.22	204.12	203.18	203.8	202.96	203.43	201.87	203.78	204.12	203.67	203.36	204.16	204.8	203.5	204.68	203.59	203.84	204.19	203.57	204.15	202.95	204.72	203.49	204.01	202.66	203.41	203.19	203.81	203.84	203.56	204.15	204.13	202.86	204.29	203.61	204.27	204.7	202.43	204.03	202.61	202.2	203.85	203.18	204.3	203.6	203.82	204.37	204.01	203.62
197.24	199.02	199.01	197.56	197.67	198.37	198.43	198.31	197.96	199.23	198.7	198.79	199.63	198.59	198.68	197.88	197.9	198.33	197.83	199.61	197.69	198.74	198.99	198.27	199.04	199.23	199.79	198.42	199.03	198.48	198.72	197.88	198.42	198.2	198.28	198.03	198.04	197.85	199.6	198.26	199.08	198.39	198.18	198	198.72	198.21	199.02	198.56	199.16	199.29
203.79	203.85	203.85	204.92	203.1	203.94	202.96	204	204.51	203.77	203.27	203.29	203.39	203.47	203.68	203.26	202.87	204.34	203.58	204.41	202.46	203.69	202.63	204.29	203.87	202.95	204.82	203.89	203.62	204.48	201.91	203.88	203.18	203.75	202.78	204.09	204.33	203.98	202.38	203.04	203.8	204.19	203.8	204.36	203.05	202.72	203.29	203.66	204.62	203.58
208.17	209.23	208.77	208.66	209.38	208.12	208.2	208.74	208.46	208.87	209.51	208.68	208.21	208.8	209.39	208.13	208.36	208	207.98	209.42	208.18	208.41	209.19	208.51	208.83	208.4	208.23	209.01	208.19	208.62	207.94	209.85	207.83	208.95	207.95	208.69	207.74	207.75	207.4	211.01	207.8	209.03	208.35	207.68	209.62	207.99	209.18	208.31	208.98	208.59
[truncated: 750 more rows]
[truncated: 150 more columns]
