# Supplementary material for: Genetic dissection of main and epistatic effects of QTL based on augmented triple test cross design
Source: PLoS One. 2017 Dec 14;12(12):e0189054. doi: 10.1371/journal.pone.0189054 (PMC5730204; doi:10.1371/journal.pone.0189054)
Supplement: S6 Supporting Information — (ZIP) [file pone.0189054.s006.zip › z1_1900_0.8_5.csv]

203.7	203.36	202.07	203.15	203.08	201.22	201.9	202.86	203.32	202.31	202.29	202.5	203.33	203.04	201.78	201.13	202.96	203.55	202.81	203.39	202.35	203.86	201.38	200.49	203.86	201.76	203.18	201.43	201.46	202.71	202.07	202.92	202.61	202.01	203.64	202.42	201.67	203.42	201.95	202.04	201.63	201.9	204.29	202.03	203.32	202.97	202.72	202.19	202.47	203.15
195.83	195.54	194.39	196.35	195.43	194	193.73	194.9	194.06	194.42	196.06	194.09	195.7	193.64	194.98	194.35	197	194.73	194.61	194.66	196.26	195.75	193.77	194.58	194.95	194.97	195.38	195.65	194.83	194.02	196.2	195.83	193	194.8	194.37	197.48	195.83	194.32	195.83	195.38	195.6	196.14	195.58	196.36	194.79	193.62	195.41	194.12	196.41	196.27
217.76	216.07	216.11	215.5	216.58	216.08	215.99	216.37	216.91	217.21	216.96	218.79	218.22	216.83	216.44	217.21	216.84	216.33	216.62	216.03	216.44	216.6	217.59	216.51	216.23	216.32	216.42	217.77	217.17	215.74	217.31	218.74	216.74	216.39	216.44	217	216.92	218.49	215.07	218.94	217.61	216.17	216.03	216.03	217.09	215.86	217.36	217.25	216.15	217.13
216.88	216.2	217.13	216.92	216.48	217.35	217.03	215.07	217.75	217.63	216.85	216.96	214.98	215.39	216.51	217.29	216.15	215.73	216.17	216.42	216.35	215.7	217.37	216.99	217.3	216.76	216.39	217.05	216.87	216.56	216.58	217.3	216.52	217.99	217.17	218.66	217.51	216.94	216.57	217.68	215.42	216.08	217.8	216.64	216.36	214.11	218.57	219.18	217.47	215.88
206.54	205.75	206.03	207.28	206.5	205.1	206.62	206.74	206.71	205.74	206.04	206.9	206.44	207.19	206.77	206.89	206.47	206.93	205.29	207.47	206.38	205.45	206.92	206.86	206.41	206.72	208.35	206.47	206.8	205.99	206.87	206.19	207.16	206.42	206.43	205.81	206.05	208.3	206.07	206.41	207.95	204.96	206.19	206.17	208.81	208.45	206.43	205.93	205.95	207.28
212.11	214.23	213.32	212.85	213.03	215.3	213.18	211.79	212.93	213.45	211.88	212.71	214.12	212.43	212.41	212.65	212.85	211.32	212.17	212.03	213.99	214.21	213.63	212.19	211.44	212.44	211.82	212.2	212.17	214.26	212.34	214.26	212.84	215.73	212.36	214.1	214.06	211.8	213.86	213.18	213.59	212.57	212.56	211.64	213.03	212.84	213.35	212.53	215.07	213.88
198.08	199.96	200.55	199.98	199.25	201.53	198.99	198.27	199.94	200.06	199.53	199.29	199.18	199.31	197.35	200.21	198.57	199.03	199.6	198.53	199.14	199.25	200.76	199.59	199.63	199.77	199.43	199.87	198.67	199.48	199.75	198.89	199.61	200.67	199.04	199.99	199.41	198.12	199.21	199.49	198.88	200.63	198.26	199.74	199.95	199.15	199.47	199.28	199.51	199.15
201.86	205.42	205.2	205.71	205.15	204.14	204.65	204.15	206.09	205.94	205.77	204.42	206.84	204.55	206.57	205.37	204.93	205.47	206.11	205.23	204.6	206.1	204.47	205.81	204.07	206.21	204.42	204.09	203.32	205.37	204.69	203.72	204.44	205.87	204.31	204.84	204.68	205.88	206.55	205.72	205.24	205.35	204.15	207.21	204.5	207.14	206.59	206.3	204.84	205.18
206.99	208.04	206.99	208.87	208.23	208.82	208.53	207.66	208.96	208.2	209.89	208.48	208.11	210.22	207.54	209.3	208.53	208.81	209.14	207.19	209.56	206.83	209.02	208.86	208.21	210.19	207.32	208.53	208.66	208.72	207.67	208.41	208.16	209.07	208.63	208.81	207.73	209.72	208.63	208.48	206.41	207.98	208.36	207.42	208.71	207.48	207.88	207.7	209.22	210.7
206.38	207.04	208.84	205.51	206.72	208.02	207.79	207.24	207.71	207.66	206.25	209.32	206.47	208.32	208.17	207.8	208.21	206.83	207.69	206.28	209.6	207.74	209.77	206.97	207.99	207.66	207.72	206.51	206.85	206.82	208.66	209.05	209.78	208.06	206.9	207.19	207.24	206.96	206.32	209.56	206.77	208.76	208.56	206.57	206.23	206.84	206.48	206.38	207.51	206.61
200.9	197.94	196.12	201.03	198.17	198.26	199.69	198.44	198.21	197.6	199.72	198.39	197.8	197.88	200.03	199.01	198.2	197.73	199.32	199.46	197.63	197.6	199.96	197.74	198.39	198.23	198.38	198.62	198.49	197.75	198.13	199.5	198.51	196.96	198.45	199.69	199.6	198.14	199.1	197.35	199.78	198.42	196.47	197.45	198.51	197.75	198.23	199.6	199.2	199.46
205.22	203.52	203.49	204.3	204.07	203.25	203.37	203.53	202.28	204.25	204.44	203.54	201.84	204.56	203.1	205.53	204.43	203.97	203.92	203.83	203.09	203.44	204.92	204.85	206.34	204.39	202.94	202.76	204.24	203.54	204.27	202.13	204.18	204.97	204.02	204.52	204.65	203.68	204.76	204.73	203.77	204.41	204.72	204.02	204.49	203.77	202.88	202.49	204.38	203.58
209.77	209.07	209.12	208.97	208.19	209.54	209.75	209.9	208.76	211.44	209.23	208.94	210.95	208.97	209.58	209.82	210.67	210.16	209.72	211.1	209.05	210.66	208.82	209.67	209.09	210.93	208.93	209.39	209.64	208.86	209.56	210.91	209.65	210.56	210.25	211.13	209.21	209.67	208.3	210.09	209.51	208.57	209.62	210.54	208.13	210.56	209.68	209.78	211.69	210.51
218.94	218.06	217.83	216.87	217.59	217.11	218.22	217.96	219	218.46	219.57	217.38	216.9	217.26	217.63	217.57	216.47	216.02	217.25	216.74	216.95	215.65	217.78	219.19	216.79	218.66	217.91	217.81	218.69	215.94	218.19	217.17	219.17	217.59	217.74	218.19	216.73	216.65	217.78	216.87	218.06	218.74	217.72	219.33	217.92	218.53	219.26	217.33	218.27	216.19
200.19	200.07	199.32	200.58	197.43	200.69	198.38	199.06	200.47	198.86	200.6	200.03	199.11	197.82	200.13	201.19	200.28	199.08	198.39	200.44	200.54	200.93	199.98	200.84	199.21	199.06	199.92	199.98	199.59	200.54	199.21	198.79	197.66	199.62	199.16	198.41	200.86	199.61	200.47	198.55	199.36	200.19	199.41	198.66	199.77	199.12	198.51	200.11	199.7	198.59
203.03	202.66	201.33	202.36	202.73	203.57	202.12	202.87	202	201.85	201.05	201.19	202.86	201.85	202.54	202.16	202.61	203.13	202.76	203.8	202.72	202.63	200.94	203.28	202.68	202.79	201.7	202.48	202.12	202.13	202.65	202.4	203.57	202.06	199.66	202.24	202.04	202.47	202.53	202.85	201.65	201.64	203.17	203.18	201.74	202.65	201.68	202.29	203	203.63
205.89	205.16	204.97	206.26	207.43	206.5	206.25	205.46	206.4	205.22	204.43	205.41	205.64	205.82	206.28	205.66	203.16	205.5	204.73	204.6	206.04	205.55	205.99	203.62	205.87	204.46	205.13	205.74	204.24	204.24	207.06	205.11	204.3	205.22	205.18	205.87	204.73	205.1	205.71	204.72	207.13	205.27	205.59	205.16	205.82	205.87	205.43	204.32	206.3	205.91
210.9	212.62	210.87	211.37	211.07	213.09	211.68	212.71	211.78	211.28	212.08	210.57	210.93	211.95	211.15	211.92	212.71	212.7	211.11	211.9	211.74	212.94	211.88	211.99	211.37	211.48	211.98	211.55	210.84	212.04	211.05	211.28	212.78	211.43	213.26	212.88	210.45	213.1	210.74	211.35	211.39	211.13	212.99	211.7	212.28	211.38	210.75	211.25	211.14	213.03
211.99	212.44	212.73	211.62	212.86	212.72	211.68	214.48	212.09	212.23	211.42	210.72	211.25	211.92	212.23	211.79	211.97	212.67	213.22	212.8	213.48	211.83	212.77	213.41	212.63	212.96	212.32	211.74	212.86	210.51	213.1	211.94	213.54	214.01	212.63	212.48	212.14	212.23	213.28	211.96	212.66	212.18	212.08	212.12	213.09	211.66	212.55	212.61	211.62	213.29
201.52	202.23	200.33	201.46	200.47	200.99	201.56	201.64	200.38	200.88	202.15	199.37	200.57	201.62	202.25	201.77	202.07	200.76	200.97	200.58	200.63	201.38	199.81	201.87	200.26	200.1	201.73	203.38	202.27	200.4	200.75	198.61	199.6	201.34	200.05	201.26	201.53	200.86	201.61	200.44	200.79	201.19	200.95	199.51	200.06	201.17	200.93	201.26	202.62	201.37
208.1	209.3	208.9	208.23	210.22	208.42	207.36	208.47	209.4	210.13	207.99	208.61	208.48	208.42	206.67	208.2	208.83	209	209.54	209.17	208.62	207.72	208.57	208.83	206.98	209.03	210.13	208.07	207.46	208.13	209.55	208.27	208.19	209.3	207.75	208.86	208.19	208.61	209.61	207.27	207.97	209.48	208.81	208.32	208.36	209.11	210.49	210.15	208.26	209.23
216.05	215.32	216.01	216.97	216.97	216.58	215.91	216.78	216.67	217.01	217.04	216	217.18	216.58	216.96	215.87	217.52	215.51	217.11	217.59	217.34	216.48	217.68	217.02	217.38	214.7	215.71	217.48	216.97	219.75	216.87	217.16	216.97	216.5	217.43	215.79	217.17	217.69	218.76	216.6	216.53	218.32	217.7	215.71	217.14	217.13	216.79	215.82	215.95	216.67
208.14	209.77	207.76	208.87	207.74	208.72	206.66	207.35	207.74	208.47	207.94	209.87	208.73	208.49	208.35	206.76	207.52	208.89	206.63	208.53	209.54	208.47	208.51	207.31	207.99	208.77	208.55	208.1	206.88	207.78	208.36	208.34	209.2	206.32	208.71	208.27	208.82	209.98	208.49	207.51	208.94	208.57	207.38	208.55	209.46	207.83	207.59	208.82	208.06	208.67
208.63	209.65	209.6	208.23	209.39	208.08	207.66	209.05	210.31	209.02	208.36	209.5	207.87	209.45	208.13	207.9	207.36	208.21	209.36	207.77	209.37	209.89	208.27	210.19	209.56	209.78	208.53	208.88	208.85	208.08	207.92	208.22	208.52	208.82	210.16	209.62	209.13	208.59	208.33	208.7	208.48	208.14	208.22	208.55	209.34	208.86	207.96	209.97	208.37	208.34
205.98	206.38	207.16	206.54	206.01	205.32	207.01	205.73	207.97	206.69	206.94	207.86	207.17	205.94	208.24	208.3	207.01	205.32	207	207.13	207.32	206.73	205.97	206.65	205.3	206.65	206.18	207.4	206.08	206.43	205.04	206.17	205.08	206.25	206.56	207.28	205.54	205.68	206.33	206.67	205.99	205.96	205.01	205.6	207.13	206.94	205.74	206.9	206.19	205.84
207.73	208.25	207.76	208.64	207.47	206.53	207.59	208.81	208.06	208.95	207.19	207.88	208.87	207.23	207.17	208.26	207.91	207.8	208.01	207.51	206.8	208.88	207.98	208.15	206.96	207.14	207.55	208.04	207.07	206.83	207.52	206.38	208.09	208.77	207.5	207.59	206.61	207.19	208.47	206.7	207.2	207.82	208.78	206.97	208.4	208.42	208.22	208.14	207.95	208.07
203.54	203.22	202.06	203.38	204.06	204.4	204.68	205.24	203.7	203.47	203.43	204.35	202.5	202.29	203.32	203.44	202.46	202.88	203.09	203.17	204.1	202.74	203.68	203.88	204.61	204.4	203.5	203.14	203.64	203.38	203.5	205.03	203.2	203.59	202.39	204.1	204.41	204.06	202.6	204.12	203.74	204.13	203.04	203.23	203.65	202.9	202.53	204.31	203.25	204.43
212.23	212.26	213.54	212.27	212.34	211.88	210.38	211.72	213.07	213.53	211.32	213.48	211.94	211.55	212.94	210.76	212.83	211.76	212.97	211.36	213.24	213.21	211.86	212.65	213.52	212.61	212.65	212.42	211.56	211.45	212.55	212.35	211.22	212.63	212.11	213.12	212.7	212.72	210.62	213.33	212.75	211.35	212.54	211.21	212.61	213.59	214.48	211.36	212.52	212.43
218.66	215.35	218.15	216.61	216.44	216.57	215.66	216.81	215.85	216.67	217.76	218.69	214.33	217.05	216.19	216.22	215.99	217.39	217.26	215.84	218.82	217.47	214.62	217.74	217.34	216.5	217.49	217.81	216.07	217.73	216.55	218.2	215.09	216.78	217.97	218.62	216.25	218.04	216.52	216.86	218.37	218.1	216.87	217.39	218.26	217.93	216.2	215.98	216.42	218.12
209.19	209.12	210.52	210.96	208.01	209.17	209.26	210.12	209.41	208.96	209.1	209.44	208.85	209.6	209.1	211.08	208.19	209.42	209.84	209.79	211.44	208.63	210.78	209.73	209.19	209.37	211.36	209.55	209.07	209.48	210.25	208.86	209.56	207.43	209.05	209.46	208.86	208.56	209.16	210.32	208.44	210.75	210.04	208.69	210.09	209.85	208.84	210.47	208.84	210.15
211.9	211.83	210.84	211.84	211.89	211.19	211.77	211.78	211.79	210.35	212.85	210.98	212.63	209.99	212.8	210.93	212.8	211.63	211.08	210.34	210.59	210.51	210.9	210.88	210.41	212.11	212.83	212.55	211.75	211.25	212.36	209.84	211.99	211.64	210.78	209.51	212.51	212.34	211.31	211.08	210.69	211.59	209.85	211.6	212.7	211.58	211.05	212.79	212.5	212.78
198.95	199.92	199.16	199.6	199.62	198.23	199.54	201	200.72	199.34	197.67	199.73	200.12	200.71	200.18	199.25	199.3	199.49	197.96	200.01	198.85	198.85	200.12	200.89	198.24	201.05	199.91	198.93	198.95	198.47	198.63	199.39	199.39	200.06	199.37	200.61	199.77	200.44	199.83	200.25	198.89	197.25	198.34	199.79	200.04	198.27	199.74	200.97	198.79	199.08
202.31	202.67	204.1	201.35	203.63	203.12	201.95	202.45	202.18	203.63	202.45	202.28	201.46	204.19	202.81	202.34	204.11	201.87	203.43	203.91	202.45	203.33	201.81	202.58	202.81	201.46	202.09	202.94	201.93	202.78	204.28	201.9	203.85	202.67	203.39	203.03	203.99	203.31	203.57	202.61	202.68	202.35	202.38	204.02	202.85	203.82	203.07	203.18	203.41	202.22
211.84	212.76	212.21	211.74	210.01	212.33	212.25	211.24	212.49	212.79	211.21	211.53	210.62	212.23	211.68	212.49	212.56	211.62	213.95	212.03	213.92	210.24	211.13	211.17	211.23	212.01	211.44	213.13	210.96	212.29	211.26	212.74	211.43	212.81	211.85	211.66	212.09	212.39	212.65	211	210.59	209.64	211.86	209.64	211.75	212.64	211.58	211.29	211.37	212.08
208.55	208.71	208.78	208.96	207.49	207.7	208.6	207.47	207.45	208.4	208.87	209.43	209.62	209.55	207.82	208.62	209.53	209.08	209.76	209.49	209.52	208.11	208.72	209.36	208.68	207.49	208.66	208.78	209.44	208.55	209.26	208.15	209.62	209.93	207.55	208.42	209.44	207.38	207.43	208.26	208.73	207.99	209.27	209.5	207.54	209.14	206.84	208.25	209.54	208.3
208.42	209.86	207.61	209.65	209.62	207.28	208.51	209.14	208.61	208.44	208.15	210.03	210.17	208.19	210.06	207.92	209.73	209.31	209.4	208.81	209.42	209.25	208.27	208.71	207.5	208.74	208.74	207.25	208.67	209.01	210.3	209.73	207.85	208.38	208.23	208.72	208.75	209.59	209.03	209.56	208.62	209.02	208.21	207.35	208.66	208.69	208.12	208.63	208.29	208.35
207.88	207.72	208.5	209.12	209.13	208.95	210.36	207.28	208.47	209.22	210.21	208.3	207.03	209.54	207.82	208.12	208.45	209.59	208.68	209.31	208.81	209.17	209.74	208.63	209.58	210.21	209.4	209.44	208.83	208.95	209.73	207.69	207.28	208.83	207.93	211.02	208.8	209.36	208.95	209.07	209.99	209.66	210.44	208.91	208.78	206.81	208.71	208.68	209.1	207.64
203.87	204.15	203.57	203.75	203.85	203.79	203.2	202.14	202.97	203.95	203.44	204.04	203.31	203.59	203.07	202.19	202.99	203.09	203.79	203.72	202.55	203.7	203.97	205.47	202.59	204.16	204.01	204.7	203.1	203.29	204.65	202.98	203.57	202.98	204.84	203.01	203.17	204.65	203.12	204	203.31	201.41	202.67	203.93	203.62	203.56	203.78	203.28	203.13	203
208.31	209.2	207.81	208.72	208.38	207.97	207.74	209.65	209.07	208.66	208.23	206.95	209.15	209.87	208.7	207.68	208.97	209.1	209.29	207.55	208.64	208.39	209.4	208.95	210.26	209.53	206.98	208.14	209.72	208.91	206.98	207.96	210.58	209.16	209.32	208.33	208.22	208.3	209.36	208.22	208.42	206.71	208.06	208.22	207.59	209.33	207.98	208.96	209	209.16
203.04	201.84	203.32	203.73	203.97	201.45	202.25	202.53	202.34	203.35	201.52	202.16	202.82	202.29	204.97	202.67	202.14	203.01	201.74	203.08	201.31	202.11	202.29	201.12	202.41	201.42	203.68	203.04	202.62	201.98	201.04	201.98	202.88	200.94	201.18	201.41	202.71	201.84	201.12	201.18	202.84	201.63	200.89	200.36	202.97	203.62	202.73	203.03	203.06	204.19
211.86	211.98	212.61	211.08	212.96	210.7	211.99	210.21	212.43	211.93	209.46	211.99	212	211.48	212.44	212.01	212.24	211.65	211.7	212.04	211.95	213.05	212.72	212.02	213.06	211.35	212.93	212.23	211.09	211.4	210.53	211.97	213.6	212.95	211.06	211.27	211.03	211.28	212.96	211.67	213.14	210.57	211.94	210.75	210.25	211.53	212.31	211.99	210.23	211.64
202.61	203.41	201.77	202.41	201.95	202.74	202.96	201.99	202.98	201.47	202.42	202.54	203.29	201.77	202.7	203.59	204.09	201.34	203.2	202.64	203.41	202.18	202.4	200.69	202.38	203.17	201.83	202.74	202.07	203.58	200.88	201.83	202.18	203.52	202.31	202.64	203.45	202.58	203.41	202.95	203.04	203.72	202.52	202.74	203.84	202.44	202.01	202.42	202.69	203.5
206.1	205.55	203.61	202.91	205.24	204.36	203.81	205.45	205.18	204.6	205.13	203.56	204.51	205.05	202.71	206.28	205.83	205.02	205.99	203.84	205.21	203.61	204.64	205.94	204.57	203.66	205.5	206.34	206.22	206.07	203.58	204.68	204.92	204.86	203.41	203.36	205.65	205.09	205.36	203.36	203.98	203.15	205.52	204.64	204.46	204.49	204.76	204.37	205.5	204.73
208.36	208.7	208.58	207.43	208.05	207.52	209.11	208.14	208.68	208.07	206.74	208.85	207.57	207.2	208.18	207.69	209.53	208.68	207.64	207.76	205.82	209.05	207.59	206.92	207.78	208.02	207.65	206.09	208.41	207.19	209.37	207.58	207.46	206.89	207.21	209.15	207.31	207.99	208.25	207.72	209.18	207.93	208.47	207.61	209.21	206.55	206.84	206.88	208.53	207.55
198.04	198.38	199.34	198.13	199.11	199.91	199.66	200.28	199.33	198.95	198	199.85	199.06	200.06	200.41	199.6	197.62	197.96	198.75	199.14	200.77	200.01	199.51	199.39	199.5	198.5	200.12	199.34	198.88	199.18	199.99	200.15	198.46	198.29	199.69	199.16	198.94	199.16	200.79	198.63	199.49	200.64	198.4	199.26	198.65	201.28	199.49	200.13	199.47	199.71
210.65	209.18	208.01	209.91	209.64	208.14	207.34	209.38	208.29	209.03	209.05	209.91	209.98	209.46	208.66	208.81	208.72	208.31	206.47	208.77	208.34	209.12	206.09	207.09	208.44	209.62	207.79	209.01	206.33	207.86	209.47	209.26	209.01	208.14	209.11	208.81	207.21	209.56	208.51	208.3	208.82	207.26	208.88	208.19	209.7	209.43	208.52	209.1	209.46	207.53
205.7	208.44	208.2	205.99	206.56	207.06	208.71	206.47	208.43	207.67	208.66	207.98	206.74	207.31	207.45	208.93	207.72	208.26	206.83	208.15	207.48	208.25	207.53	208.44	207.59	208.15	206.15	209.08	207.44	207.33	208.21	207.52	206.71	207.29	208.27	208.55	208.25	207.86	206.2	207.31	208.43	208.38	206.93	206.5	209.47	207.59	207.16	208.58	209.55	206.65
208.23	209.63	209	209.13	208.25	207.75	208.01	207.3	209.1	209.02	208.42	209.19	209.38	207.49	209.16	207.57	209.75	207.62	207.17	207.13	208.84	207.66	209.82	208.21	210.71	208.28	208.53	209	211.34	209.93	208.64	208.41	208.36	208.15	209.85	208.26	207.67	209.64	209.38	209.16	207.62	208.32	206.61	207.66	208.2	208.72	208.11	208.81	208.94	209.94
206.32	206.75	209.07	208.04	209.14	209.3	208.28	208.05	208.42	207.44	207.18	207.52	207.41	207.86	206.91	208.67	206.62	207.34	207.29	208.14	207.79	208.06	206.33	208.16	207.36	208.73	210.3	208.08	207.78	207.14	206.55	205.52	206.97	207.61	208.01	207.84	206.96	208.64	208.14	207.63	205.89	207.34	206.67	207.53	207.88	208.22	208.68	206.96	208.29	208.57
209.56	210	209.82	209.35	209.76	208.84	208.8	208.83	208.98	209.39	209.33	207.34	210.45	210.16	208.86	209.65	210.86	208.55	209.86	209.28	209.6	211.43	209.37	211.83	209	208.87	211.79	209.47	211.2	209.74	209.29	209.92	209.29	210.72	208.58	209.67	209.18	209.29	209.27	209.37	209.05	209.61	211.9	208.79	209.43	211.16	209.46	209.3	209.91	209.69
207.19	207.03	207.43	208.95	208.22	207.95	209.15	208.36	208.84	208.18	207.05	208.18	207.24	207.99	208.22	208.87	208.31	206.05	207.86	208.19	208.85	206.9	209.56	209.1	206.47	207.04	208.39	208.55	207.44	209.14	208.39	208.01	207.33	208.57	208.24	207.71	207.22	208.95	209.16	208.62	207.79	207.15	206.95	207.75	206.46	209.35	207.95	207.63	209.46	208.52
208.31	208.76	208.24	207.27	209.02	207.73	207.78	208.63	207.54	207.74	207.52	208.26	207.59	208.76	207.36	208.7	207.25	207.9	206.88	208.15	208.26	207.81	207.63	207.08	209	208.58	209.14	207.93	208.1	206.33	207.25	207.49	208.1	209.07	208.79	206.78	207.54	207.52	208.36	207.79	208.16	208.28	208.6	208.7	208.6	208.32	206.64	207.88	207.68	208.44
209.56	209.49	208.57	207.55	209.09	208.77	208.67	208.85	207.89	208.48	208.94	208.01	207.98	209.37	209.83	209.38	208.75	209.82	209.3	208.27	210.26	207.22	209.62	208.12	208.98	208.9	208.74	206.24	208.8	207.63	207.37	207.07	207.17	208.5	207.1	209.69	209.69	208.05	208.03	210.03	208.76	208.81	209.26	208.35	208.27	207.34	209.29	207.71	208.8	209.57
207.79	210.09	209.04	208.26	208.65	209.53	209.51	209.04	207.98	208.61	207.95	209.35	207.22	209.36	207.54	208.75	206.93	209.65	208.2	206.33	208.42	208.69	209.52	210.49	209.83	210.27	208.51	208.4	207.48	207.93	209.18	209.54	208.77	209.07	209.14	207.51	207.86	207.74	208.55	208.57	208.47	209.72	208.13	208.8	209.62	209.18	209.78	208.03	207.65	209.69
209.2	208.24	209.56	209.79	208.31	208.08	208.45	209.97	209.1	209.66	209.6	210.57	209.14	209.4	210.72	209.85	208.64	209.52	209.61	209.06	208.64	210.48	209	208.84	210.37	208.9	210.17	210.17	209.71	209.13	208.85	209.83	210.63	208.43	210.01	208.5	209.61	208.79	207.76	209.31	208.59	209.97	208.25	208.09	209.54	211.89	209.81	209.19	209.96	209.2
195.35	194.29	194.02	193.75	194.82	194.09	194.41	193.93	196.32	193.59	193.83	195.62	196.6	195.55	193.93	195.27	194.9	192.69	193.31	193.91	193.88	193.93	195.23	194.69	193.35	192.16	195.2	192.63	194.61	193.94	194.15	194.51	194.94	195.3	195.22	193.46	194.54	194.29	195.19	195.47	195.21	194.06	194.84	195.17	195.95	195.25	192.97	193.54	193.47	192.25
206.29	206.14	206.19	205.33	205.7	205.47	206.63	207.27	205.51	207.58	205.9	206.58	205.46	207.1	207.08	206.41	206.15	208.03	206.65	207.76	207.98	206.66	206.2	207.36	206.83	207.57	206.14	205.89	206.18	206.27	206.83	204.21	205.55	206.18	206.9	207.51	205.03	208.36	204.85	206.2	204.68	206.66	207.25	205.82	205.82	207.95	206.95	205.56	206.35	205.25
212.68	211.34	212.83	212.57	211.38	213.12	212.76	211.11	210.61	212.82	212.4	211.01	213	212.71	212.55	212.23	212.19	212.94	210.81	212.18	212.24	212.34	210.81	211.72	212.84	213.01	212.41	211.28	211.98	210.54	211.87	212.7	212.76	212.24	210.45	211.34	210.5	211.02	212.64	213.56	209.31	212.67	211.66	210.4	213.35	211.3	210.61	211.4	211.23	212.43
207.57	207.76	208.85	208.01	207.42	208.33	208.08	207.98	207.91	206.84	206.66	207.64	206.18	209.04	208.68	207.95	206.94	206.57	209.04	207.99	207.28	208.5	207.96	210.75	207.77	207.21	207.32	206.89	209.4	208.11	208.37	206.8	208.34	208.09	207.41	208.32	207.09	207.48	207.49	207.23	207.95	207.79	206.73	208.47	207.87	206.76	206.03	206.68	205.98	208.29
211.69	212.57	212	213.39	213.06	212.57	209.12	212.5	212.63	212.34	212.86	210.64	210.54	213.42	213.05	211.24	211.59	212.71	212.26	211.83	212.14	213.1	211.56	211.81	212.19	210.77	212.22	212.94	210.58	212.55	211.99	210.55	212.58	209.72	211.14	212.19	210.05	212.61	212.54	211	211.14	211.51	212.57	211.99	211.89	210.58	211.64	212.72	211.13	211.24
203.97	203.69	200.97	203.43	202.61	202.75	204.63	204.26	203.96	203.15	203.23	203.15	202.99	203.5	204.26	204.47	203.45	202.25	202.6	203.93	203.63	204.44	204.94	203.19	202.21	203.1	203.54	202.08	204.35	203.24	202.62	202.46	204.69	202.3	203.63	203.97	204.54	202.07	203.41	202.84	202.96	203.53	203.52	202.25	202.8	202.31	203.44	203.19	204.6	204.13
199.75	201.92	200.8	199.93	200.85	199.02	200.04	198.51	201.34	199.11	199.26	199.58	199.81	200.31	198.7	198.62	199.56	199.7	199.18	199.58	200.19	199.97	199.54	199.7	200.32	199.27	199.78	197.97	197.75	199.54	198.37	200.84	198.47	198.21	200.15	199.55	199.5	199.36	200.17	199.78	199.1	200.15	199.47	199.95	200.6	199.48	200.11	199.51	200.38	198.65
199.26	199.15	198.88	199.45	198.17	198.3	199.52	198.47	198.49	198.35	197.57	200.3	199.29	199.52	198.44	197.41	199.76	198.59	198.79	199.05	200.12	198.9	197.88	199	198.5	198.85	199.74	198.03	198.41	198.31	197.76	198.38	199.2	197.55	200.55	199.16	199.85	198.31	199.36	197.4	199.9	198.83	197.37	199.42	198.65	197.29	199.25	200.61	198.66	197.73
212.73	213.92	210.71	212.57	211.68	211.47	211.4	212.87	212.18	212.33	211.36	213.14	209.99	210.69	211.72	211.2	211.23	212.63	211.67	212.47	211.21	212.56	211.55	213.34	209.48	210.19	211.87	212.17	211.56	210.93	212.41	210.93	212.16	211.94	213	210.69	210.27	211.59	211.39	212.26	212.96	210.97	210.52	212.21	210.99	210.47	211.32	211.99	211.79	212.92
200.07	200.17	200.77	200.75	199.96	201.67	200.79	199.39	200.27	202.25	199.51	200.23	200.02	201.4	200.42	200.1	201.37	199.95	199.77	201.14	200.57	200.24	200.73	199.64	199	199.17	201.85	199.8	202.01	201.04	199.72	199.21	200.85	199.51	201.14	200.89	201.25	199.75	200.37	198.9	201.26	201.61	201.14	200.56	201.29	199.69	200.48	200.14	199.09	199.59
212.27	212.42	212.06	210.36	211.99	211.71	212.31	212.37	213.01	211.29	210.52	212.73	212.7	212.1	211.97	210.82	210.99	211.28	211.83	211.74	212.52	212.09	211.7	210.65	211.88	211.58	212.55	211.87	210.71	211.47	211.25	211.55	211.61	212.52	211.63	209.88	212.73	211.74	212.18	212.19	211.49	211.67	212.94	212.4	211.16	211.52	212.57	211.14	210.29	212.9
212.29	211.1	212.57	210.74	211.24	211.59	211.25	210.83	211.19	212.06	211.91	212.2	210.77	211.4	211.65	210.57	211.21	212.84	213.37	213.35	212.59	211.28	210.78	213.19	211.21	212.43	210.9	210.41	209.1	211.21	212.35	211.89	211.6	211.53	209.95	211.64	210.34	210.62	212.87	212.02	211.89	210.96	210.37	211.48	211.42	212.16	211.8	212.19	210.52	212.04
199.41	199.46	199.28	199.26	198.84	198.7	200.1	199.01	199.75	199.5	198.51	197.73	198.77	199.11	198.89	197.61	198.5	198.88	200.38	199.42	198.73	199.6	199.17	198.94	199.72	199.34	200.59	199.22	198.07	199.76	199.94	199.62	199.98	199.08	198.94	198.6	199.87	199.93	199.28	200.02	199.71	199.52	200.17	199.01	199.07	199.96	199.12	198.98	200.85	199.21
197.59	196.95	196.58	199.37	196.97	197.17	197.45	198.16	197.09	198.41	198.34	197.79	199.17	195.24	198.43	199	197.97	196.88	198.15	198.52	198.25	197.66	198.38	198.76	198.84	197.45	196.97	197.82	199.47	197.02	197.84	198.33	196.37	198.87	198.53	196.92	199.74	198.26	196.08	198.75	197.43	197.15	197.84	197.12	198.22	198.96	199.24	199.49	198.5	197.17
202	199.07	200.78	200.09	201.08	200.47	201.71	202.11	200.48	199.26	199.17	199.75	201.33	201.76	200.16	200.21	200.4	200.76	202.47	201.2	201.45	200.02	200.53	201	199.87	201.17	201.21	201.39	200.48	200.04	200.31	200.32	200.94	200.64	201.55	199.16	199.39	199.92	201.6	201.52	198.49	199.58	199.44	200.35	201.33	199.15	199.35	199.67	200.25	201.39
205.27	204.46	203.56	205.77	205.59	204.28	204.42	205.54	204.77	205.35	204.97	204.23	203.69	205.23	205.98	206.17	205.21	205.77	204.3	204.35	205.41	203.57	206.17	204.91	204.23	205.65	207.03	205.79	205.33	203.59	203.17	204.81	204.71	205.82	204.23	205.12	204.14	204.18	203.62	205.72	203.95	206.63	205.06	203.74	204.24	204.63	205.13	204.23	204.02	205.29
200.13	201.52	202.17	200.13	201.99	200.96	199.61	201.7	202.1	202.11	200.52	201	200.03	202.3	202.39	200.91	203.92	201.36	201.14	200.05	201.98	202.4	200.89	202.24	202.48	201.08	200.54	200.49	202.11	201.25	200.19	199.02	200.55	201.55	201.75	201.21	200.8	201.79	200.54	199.98	202.62	201.83	199.57	200.82	200.26	203.81	199.41	200.65	201.67	202.23
206.89	210.1	207.5	207.61	208.18	208.88	207.29	208.29	207.33	207.01	207.7	207.07	207.85	208.41	208.08	208.32	209.15	207.53	208.11	206.8	207.89	208	207.89	208.08	207.7	207.75	208.3	206.5	207.37	207.08	206.92	207.68	207.59	206.55	208.38	208.26	208.32	206.08	207.32	208.84	208.78	207.71	207.52	207.03	207.4	208.59	207.56	206.6	207.2	207.77
211.7	210.21	211.44	212.99	210.72	211.73	211.63	211.38	212.01	211.95	212.11	212.21	211.41	210.69	212.25	212.59	208.98	210.88	210.62	211.6	211.95	212.28	211.16	211.54	212.17	211.24	210.06	211.3	211.8	210.67	212.31	210.6	210.77	211.69	211.43	210.87	211.52	212.19	212.16	211.04	211.1	210.96	211.46	211.28	212.61	211.42	211.18	213.08	213.09	210.98
206.27	206.46	207.23	207.57	206.48	207.19	206.58	206.04	206.72	205.59	205.2	204.51	207.53	206.53	208.35	206.97	204.87	204.06	206.64	206.42	206.16	205.4	206.04	206.89	205.92	207.96	206.39	206.62	207.19	206.28	206.98	207.43	205.64	207.3	207.49	206.93	204.99	207.41	205.35	207.76	207.27	206.03	206.3	206.97	206.82	205.37	206.18	205.52	206.63	206.33
205	204.12	205.36	201.79	204.34	202.67	203.34	203.63	202.42	205.48	204.46	203.75	205.6	204.16	203.78	205.08	203.67	203.92	203.35	204.11	203.91	201.96	203.8	203.17	204	205.17	203.09	203.75	202.89	203.27	205.4	202.83	204.54	205.36	205.29	203.21	204.02	204.75	203.67	204.95	203.64	203.79	204.62	203.07	203.53	204.59	203.62	203.74	202.81	204.22
206.62	209.47	208.31	207.77	206.87	208.34	207.49	209.62	209.74	207.55	209.3	206.13	207.2	208.09	210.09	208.21	208.6	206.51	206.95	207.36	207.87	208.42	206.1	207.63	208.11	206.98	208.27	206.35	207.52	208.65	205.76	208.15	208.34	207.63	209.93	209.48	208.16	207.05	207.68	207.69	208.18	207.45	206.84	206.18	208.97	207.97	206.62	208.47	208.07	208.8
197.98	198.66	199.26	200.68	199.54	200.03	200.3	199.98	198.12	199.08	200.28	198.74	200.36	199.77	198.09	198.67	200.1	199.48	198.17	199.23	199.61	200.87	198.13	199.1	199.69	201.35	199.44	198.82	199.57	197.83	200.55	201.12	198.42	199.92	199.58	200.26	199.25	199.64	196.26	198.93	199.08	199.55	198.71	200.21	199.32	198.77	198.94	200.2	199.25	198.79
207.21	208.29	206.88	207.67	206.9	207.44	210.07	207.48	208.96	207.66	208.71	207.4	207.77	207.69	208.23	207.3	209.03	207.67	207.01	207.44	206.68	208.24	207.11	206.78	209.65	208.56	206.98	207.37	207.38	208.41	207.41	206.72	207.89	208.35	207.96	207	205.72	208.28	208.72	207.97	207.41	208.92	208.09	208.12	207.54	208.37	208.58	207.87	208.19	207.41
217.09	216.58	216.71	217.39	215.69	216.54	217.96	216.39	218.08	216.71	217.3	216.75	216.95	216.74	216.38	216.84	217.5	217.6	216.5	216.68	217.23	216.97	217.22	216.53	216.87	216.42	216.67	215.37	216.91	216.73	217.51	217.34	217.26	216.51	214.95	216.86	215.79	216.99	217.41	217	217.4	215.93	217.18	216.93	216.29	217.38	217.57	218.14	218.2	217.65
198.1	199.64	198.61	200.63	199.16	199.88	198.98	199.23	199.45	199.06	198.65	198.82	198.74	199.5	200.12	197.63	199.94	200.05	198.89	198.77	198.78	199.8	199.09	199.3	198.9	198.66	199.4	199.48	199.03	199.27	197.4	199.53	200.18	201.74	199.08	200.06	199.86	197.35	197.68	199.63	197.27	200.17	198.95	199.57	198.54	199.02	197.64	199.38	200.99	198.58
209.08	209.31	208.9	207.24	208.98	208.15	209.36	209.07	207.57	208.46	209.83	207.8	209.46	207.67	207.48	208.03	207.13	208.14	207.97	208.14	207.6	209	207.3	207.85	208.92	209.78	207.52	207.98	209.34	208.13	208.87	210.95	208.48	208.57	208.53	207.94	208.11	209.47	208.95	207.9	208.48	208.18	208.43	208.96	209.28	209.29	208.64	208.36	207.95	209.07
203.22	202.9	203.66	205.01	202.99	204.78	203.88	202.72	202.99	204.12	203.33	202.35	204.14	204.31	204.67	203.13	204.39	204.06	202.84	203.92	203.35	202.84	203.54	201.94	205.04	204.06	204.88	201.91	203.7	204.58	203.75	202.96	204.1	203.45	203.73	203.52	202.17	205.21	203.87	203.14	202.98	204.36	203.27	202.73	204.76	203.37	203.27	204.81	204.51	204.4
200.52	199.17	200.93	200.55	199.82	200.29	201.71	201.23	201.05	198.93	199.53	200.15	199.05	200.2	199.87	199.65	199.74	200.4	200.37	199.3	199.62	199.15	200.39	198.62	201.28	200.07	200.57	199.46	200.27	200.68	199.99	200.69	199.26	201.46	200.59	200.41	199.82	200.22	199.45	199.55	200.39	200.14	202.18	201.33	200.19	200.62	200.52	200.31	200.19	198.88
208.8	208.42	209.88	208.62	208.71	208.24	207.87	209.11	209.17	207.43	209.01	210.1	209.74	208.53	206.86	208.76	208.6	211.1	209.83	208.95	209.15	207.51	208.96	208.36	207.85	208.96	208.19	209.66	208.66	208.25	208.22	209.15	209.42	209.07	209.8	209.14	209.12	209.77	209.27	210.18	208.74	209.91	208.7	210.2	208.69	208.38	206.67	208.59	208.01	208.76
206.13	204.18	205.99	205.89	205.47	206.52	203.6	206	204.15	206.19	206.16	205.72	205.52	206.16	205.72	204.55	204.27	204.41	205.6	205.52	206.2	205.34	205.9	207.01	205.42	204.26	206.44	206.92	206.88	206.51	205.85	205.28	207.34	205.2	205.15	204.27	206.24	207.88	205.39	206.59	205.08	204.71	204.73	205.89	203.63	206.13	205.43	205.6	206.33	207.06
201.77	203.66	203.96	202.94	203.81	205.36	203.19	202.82	203.15	201.83	203.97	202.12	202.33	203.46	202.61	202.38	204.01	203.23	204.13	204.03	203.84	204.14	201.99	203.16	202.55	203.43	203.4	203.46	201.95	203.44	203.44	203.63	203.44	203.37	204.08	200.9	204.13	202.02	203.68	203.12	202.55	202.54	202.54	202.89	201.17	203.2	201.46	203.81	204.17	203.65
204.49	203.46	204.67	206.08	204.41	204.03	204.72	204.74	204.19	205.68	204.25	204.59	204.63	206.33	204.49	205.68	203.69	204.15	204.3	204.85	204.43	204.13	205.72	204.62	203.93	205.68	204.68	205.56	203.42	205.62	202.88	204.92	204.64	205.08	205.08	205.48	205.39	206.71	204.97	203.77	202.53	204.25	203.69	203.36	204.99	204.42	206.74	206.18	204.55	205.77
202.42	201.21	203.42	202.9	202.56	200.76	203.41	202.52	202.79	202.07	201.98	201.98	202.14	203.53	201.57	201.73	203.65	201.59	202.6	202.2	203.6	203.14	202.64	202.21	202.61	203.32	202.89	202.31	202.58	200.16	202.77	202.96	201.99	202.42	203.71	202.31	202.49	201.69	201.63	202.71	202.37	202.08	202.43	199.85	202.68	202.66	202.85	201.64	202.78	202.52
208.38	207.96	208.08	207.99	208.07	209.57	209.43	208.99	207.72	207.11	206.87	207.16	207.84	207.63	208.36	206.77	206.59	209.92	206.53	208.03	206.43	207.88	207.99	207.36	206.2	206.59	207.7	209.4	206.84	206.57	208.6	207.89	209.04	206.37	207.69	208.98	206.96	207.28	206.97	207.79	206.71	208.05	207.94	206.92	209.02	209.85	208.13	208.36	207.78	206.94
209.46	207.37	207.69	209.28	209.66	208.13	209.12	209.41	208.78	207.7	209.21	209.14	209.02	207.21	209.92	209.59	206.83	208.72	210.56	210.47	208.79	208.58	210.88	209.34	208.96	208.37	209.12	208.33	210.48	209.05	208.4	208.37	208.79	209.57	208.38	207.97	208.78	208.9	209	207.59	209.69	207.94	209.46	208.56	208.06	209.15	209.56	210.39	208.36	209.66
200.95	199.7	199.92	199.35	200.01	198.89	200.03	199.32	199.18	199.34	199.41	200.58	198.85	199.96	199	200.29	198.3	199.45	201.11	199.68	198.74	198.8	199.54	199.87	199.26	199.14	200.64	199.8	200.08	199.82	199.79	200.79	200.39	200.66	200	199.09	200.88	197.79	199.7	199.17	200.9	197.77	199.9	199.79	200.96	199.35	199.31	200.41	201.06	199.84
209.21	209.93	209.46	207.66	208.39	209.18	210.02	208.48	208.87	206.86	207.83	207.93	208.94	207.03	208.48	208.87	207.36	207.6	207.62	209.74	207.46	208.35	208.86	207.91	208.96	208.13	209.27	208.63	209.4	208.09	208.31	208.93	208.12	209.44	208.63	209.35	209.49	209.39	208.25	208.21	207.33	207.25	208.31	207.41	208.51	207.64	208.34	207.63	209.52	208.24
211.4	211.63	212.59	210.93	212.51	211.13	212.32	211.42	212.63	210.92	212.55	210.44	211.15	210.74	210.87	211.74	212.33	213.34	212	212.67	212.22	211.41	212.2	212.99	212.77	212.41	212.54	212.47	211.59	212.01	212.26	212.03	211.84	212.85	212.14	211.88	211.59	212.23	212.14	211.93	212.55	210.8	211.74	211.15	211.55	211.88	210.94	212.08	210.36	211.5
206.18	206.23	207.79	207.39	206.92	207.14	206.2	207.37	207.6	205.7	205.81	206.47	206.35	205.31	206.65	207.36	205.09	205.44	206.13	207.54	206.76	208.13	206.1	206.49	207.39	206.23	207.3	207.03	207.41	206.49	206.05	206.98	206.8	204.46	205.1	205.64	206.83	205.83	206.03	206.27	207.48	205.52	204.99	206.41	207.59	205.96	206.04	207.97	206.01	206.67
203.33	203.19	205.05	204.72	204.53	204.27	203.49	204.12	204.58	203.64	204.83	204.75	205.04	205.97	204.92	204.86	203.19	203.83	203.11	205.74	204.93	204.28	205.42	202.52	204.02	203.88	204.49	204.1	204.31	204.36	204.01	204.74	203.55	204.43	202.67	206.21	205.69	202.85	204.89	206.19	205.57	203.67	205.15	207.39	204.85	205.16	204.2	204.88	206.17	204.01
195.68	195.05	195.98	195.28	194.52	195.05	195.4	195.04	195.46	194.01	194.69	194.98	195.15	195.55	196.14	196.34	195.55	194.61	194.82	193.99	194.12	193.69	195.89	195.83	194.95	196.02	196.45	195.63	197.02	195.23	195.4	194.9	194.9	194.5	194.27	194.19	194.73	195.39	195.23	195.57	194.95	196.87	193.66	195.17	194.17	194.5	195.58	194.62	194.64	194.38
212.58	210.84	212.45	210.69	211.51	211.74	210.19	210.9	211.52	211.75	211.01	212.01	211.93	210.84	210.53	211.45	212.55	209.24	212.81	210.22	211.15	212.96	211.84	213.05	210.58	213.09	211.16	210.06	211.36	211.88	212.15	211.97	211.64	212.47	211.91	210.48	211.47	211.6	212.24	210.89	212	212.68	212.99	210.34	210.94	211.76	212.98	210.66	209.56	212.54
207.87	206.81	207.79	208.43	206.94	208.36	209.19	209.33	207.51	208.19	207.98	209.02	209.4	207.75	207.37	208.08	208.89	208.27	208.37	207.67	207.12	208.47	209.11	208.23	207.9	207.05	208.78	208.9	207.99	209.5	209.95	207.76	207.45	208.57	209.17	206.89	209.02	207.91	208.63	208.9	210.18	208.36	207.34	209.01	208.69	209.52	208.43	208.21	207.32	207.56
210	209.03	208.52	207.6	207.43	211.16	209.42	207.31	208.61	208.11	208.03	209.18	208.46	207.54	209.49	209.76	209.3	208.37	209.35	208.32	208.03	210	209.68	208.86	207.88	207.76	207.52	209.56	209.24	208.56	208.52	208.62	207.7	208.97	209.26	208.56	207.95	207.72	207.52	206.53	210.91	209.08	208.79	209.21	208.34	207.84	208.03	208.89	208.31	210.21
202.75	203.19	200.96	203	200.98	203.86	205.34	202.44	201.25	202.09	201.67	200.69	202.92	202.77	202.44	201.69	202.35	203.39	203.73	201.97	201.88	203.29	203.42	202	202.28	201.75	203.23	204.21	203.02	203.15	202.62	201.6	204.12	201.25	203.74	201.54	203.39	202.03	202.48	201.37	203.75	202.59	202.36	201.7	202.38	201.89	203.88	201.08	202.1	202.49
207.72	207.59	209.1	208.01	208.65	208.07	207.89	207.82	209.31	209.47	208.14	208.92	207.71	209.28	209.81	208.42	208.88	208.44	209.35	208.48	208.97	209.51	207.94	207.89	208.01	209.36	209	208.33	208.92	207.92	207.95	209.33	207.91	207.3	208.04	209.58	209.59	209.31	207.69	206.64	209.45	207.69	207.75	208.44	208.54	209.41	209.13	209.78	207.75	208.06
213.82	215.39	211.48	212.8	213.12	214.01	214.03	214.36	214.01	213.92	214.11	213.44	214.15	213.14	215.14	213.34	213.91	214.53	213.18	210.93	213.86	213.64	213.88	212.08	212.61	215.44	214.11	213.99	213.61	214.77	212.67	214.4	212.46	213.43	215.25	213.95	215.1	212.72	215.34	214.53	213.81	213.69	212.93	214.1	213.01	212.07	214.21	212.84	212.78	215.31
197.75	199.63	198.59	196.85	197.64	199.22	199.08	197.69	197.68	198.55	200.11	198.5	198.31	198.11	198.02	197.18	197.75	198.89	197.9	198.75	196.87	197.43	198.16	196.85	197.27	197.28	195.86	198.27	198.33	196.29	198.35	196.93	196.19	197.69	197.69	198.31	198.53	197.95	198.19	197.49	197.4	196.94	197.14	198.89	196.6	198.38	197.85	198.45	198.35	198.91
200.7	200.44	197.97	199.71	199.28	200.91	200.69	201.16	200.06	200.7	200.68	200.35	199.76	200.16	201.84	200.35	201.21	200.93	200.67	201.01	200.62	200.79	200.25	200.07	199.8	201.99	200.22	199.96	199.72	199.77	202.66	200.23	200	199.71	200.36	198.83	200.32	199.36	200.35	200.99	200.07	201.62	201.25	200.83	200.32	200.02	201.16	201.87	201.22	201.43
212.37	211.97	213.23	213.19	213.19	212.33	213.94	212.26	212.47	214.05	213.44	211.14	213.75	209.65	213.24	213.09	211.86	212.95	213.03	213.52	214.94	212.39	211.8	212.01	213.1	212.61	213.86	210.68	211.75	213.4	212.35	212.39	212.67	211.11	212.29	215.43	212.81	211.06	213.07	212.81	212.87	212.96	212.46	213.32	213.72	212.35	213.47	211.62	211.3	211.45
208.66	208.26	209.67	208.81	208.94	210.48	211.32	208.8	209.53	208.39	210.13	209.72	210.79	210.28	207.91	208.21	208.94	210.39	209.27	210.53	209.46	209.39	209.77	210.33	209.5	210.15	209.55	210.56	208.82	209.89	210.04	208.44	207.73	208.51	209.7	209.19	209.11	210.04	208.38	208.68	209.41	210.25	208.85	211.26	210.36	209.48	212.01	209.55	209.77	211.37
213.32	212.07	213.06	210.41	211.67	212.66	214.39	213.26	211.71	213.11	212.19	212.83	212.3	211.73	213.34	212.31	213.25	212.9	214.96	214.54	213.44	213.78	213.53	214.13	213.57	212.43	213.22	215.47	213.29	213.37	214.26	213.61	212.8	212.41	213.15	214.99	213.53	211.36	214.66	212.3	213.17	213.73	211.62	213.14	211.44	214.16	213.8	212.28	212.85	212.37
210.8	211.86	211.02	211.51	211.74	211.23	213.42	212.59	211.69	211.13	211.81	211.67	211.59	211.82	211.69	211.17	211.42	212.21	211.74	211.12	212.15	212.77	211.38	210.07	211.47	212.17	210.53	211.63	213.52	211.68	211.58	211.81	211.74	211.61	212.4	211.64	211	212.24	211.17	210.7	211.09	211.75	211.87	210.8	211.49	212.03	212.27	211.18	211.38	210.71
207.69	207.09	208.15	206.46	207.12	207.51	209.11	207.77	208.01	206.01	207.23	207.91	207.15	206.72	206.77	207.51	208.81	207.98	208.68	207.5	207.91	208.74	207.41	209.23	207.56	208.2	207.3	206.96	207.75	206.78	208.28	206.56	207.17	208.69	208.19	208.21	208.16	207.5	207.15	209.98	207.46	206.96	208.84	207.49	208.42	208.7	208.24	206.48	206.34	208.27
199.27	200.31	199.77	199.74	201.07	200.63	201.36	200.33	198.18	201.12	202.15	199.75	202.02	200.87	200.87	200.15	199.83	199.75	200.53	200.07	200.48	200.77	201.29	200.46	199.53	199.29	200.86	200.66	201.27	200.46	199.48	201.28	201.61	200.36	199.91	199.24	199.82	201.79	201.05	200.51	200.1	199.39	200.09	201.17	199.63	201.08	200.02	199.87	199.77	200.75
202.22	202.4	202.13	202.54	203.93	201.78	202.25	201.74	201.96	202.63	200.87	204.23	204.24	202.1	202.47	203.21	201.2	203.51	203.23	201.71	203.12	202.3	203.26	202.32	201.31	204.06	203.09	201.35	202.8	201.24	202.34	203.64	204.34	202.39	200.84	202.39	204.13	202.67	202.45	203.15	202.74	203.17	203.99	202.93	202.45	202.32	204.28	202.9	202.8	202.75
202.36	201.68	203.56	204.35	203.75	203.8	203.13	205.03	204	202.47	203.85	204.05	201.72	202.13	204	205.28	202.13	204.87	202.21	204.8	202.49	204.41	202.92	204.8	204.24	202.83	204.34	204.8	203.53	203.9	202.44	203.68	203.16	204.38	203.7	203.33	203.33	204.85	203.99	204.57	204.69	203.54	204.28	204.22	203.45	202.81	203.19	203.28	203.15	202.1
216.77	217.02	215.4	216.5	217.3	216.17	216.64	215.68	215.76	218.3	217.26	217.35	217.81	217.75	216.37	217.75	217.17	216.18	217.02	215.88	216.56	217.07	216.96	216.23	217.01	218.08	217.32	217.57	218.73	217.14	217.69	215.78	215.77	217.61	217.96	216.95	216.9	216.67	216.33	216.34	216.93	216.69	217.42	217.47	217.47	215.94	217.91	216.38	216.57	217.45
209.5	208.78	209.8	208.26	206.68	209.67	209.01	207.9	208.88	210.83	210.31	208.51	208.28	209.02	209.05	210.58	209.74	209.16	210.31	208.14	209.65	209.17	208.91	208.77	209.53	208.77	208.72	209.28	211.02	208.34	210.07	210	209.14	210.17	209.49	208.29	209.58	209.02	210.96	209.05	207.69	210.2	208.59	210.36	210.03	208.63	209.34	209.38	208.87	211.33
212.12	211.91	213.26	213.05	211.78	211.87	213.44	212.81	210.9	210.59	215.55	211.89	212.33	213.84	213.14	213.61	214.69	213.91	214.37	211.65	212.15	212.47	213.63	211.39	213.27	211.87	211.25	213.41	212.26	212.36	211.16	211.35	212.11	212.39	214	210.39	212.33	210.5	212.08	211.09	210.52	213.04	211.74	213.39	212.49	213.02	213.23	212.27	212.51	212.68
208.26	208.08	209.24	210.33	208.4	208.51	208.81	208.36	209.19	209.13	210.15	207.19	208.94	209.4	208.2	209	210.35	208.56	209.32	208.62	209.28	208.1	208.29	207.21	208.06	209.2	208.72	208.57	209.46	208.18	209.76	208.63	207.53	209.8	209.52	209.39	207.74	208.92	210.41	208.93	207.74	209.51	207.58	208.39	208.41	209.68	210.06	208.73	208.93	208.78
207.82	207.32	207.94	208.41	206.67	207.7	209.08	207.36	207.35	207.79	208.66	206.89	208.15	207.37	207.46	208.89	207.62	207.36	208.38	208.76	206.87	208.96	208.27	207.73	208.03	208.95	208.43	207.64	207.4	207.79	206.91	208.26	207.42	208.4	207.8	210.02	206.66	208.55	208.24	207.17	208.11	208.46	207.58	207.04	208.05	207.43	208.93	208.14	208.54	209.62
212.7	212.87	212.92	211.22	211.36	210.82	211.45	212.6	212.08	213.22	212.15	211.95	211.65	211.73	212.23	211.41	210.95	210.79	212.6	212.82	211.43	212.88	210.95	211.27	212.57	211.76	212.15	211.72	212.52	212.34	211.51	211.89	210.68	211.38	210.68	211.56	210.65	209.68	212.17	211.39	211.61	212.63	212.76	212.54	210.85	210.72	211.68	212.34	211.47	212.36
200.86	200.48	198.03	199.72	199.12	198.92	198.36	199.68	199.42	199.01	198.72	197.18	199.42	198.8	198.34	198.45	200.21	197.89	199.77	198.08	197.94	200.54	199.78	199.99	199.74	200.23	199.93	197.07	197.54	200.25	198.26	199.08	198.96	199.67	199.78	199.52	199.15	199.73	199.25	199.96	197.31	198.88	199.65	199.48	199.72	201.52	199.6	199.1	199.16	198.27
199.86	199.26	199.46	200.7	199.09	199.68	202.18	200.78	199.26	199.61	199.59	200.57	199.51	201.67	198.78	199.71	200.09	200.78	199.56	199.7	200.69	201.07	200.36	200.1	200.77	200.59	200.18	199.42	200.84	199.94	199.76	200.56	200.52	198.84	199.46	199.49	198.64	200.59	200.89	199.05	198.46	202.09	198.96	200.44	201.36	198.97	200.92	201.43	198.49	201.08
201.24	199.53	200.68	199.49	200.15	198.56	198.66	199.52	198.63	198.07	199.46	199.49	200.77	199.69	199.08	202.28	200.65	199.61	200.53	199.18	200.43	197.94	199	200.71	198.79	198.2	199.24	198.42	199.03	198.11	198.69	200.65	200.26	198.71	199.34	198.51	199.76	199.4	198.97	200.29	198.57	199.72	200.17	198.73	199.44	200.86	200.12	199.39	199.64	199.6
202.27	203.13	203.08	204.55	203.93	203.41	204.39	204.94	205.75	202.87	204.19	204.27	204.16	204.25	204.68	204.04	203.89	202.95	204.51	204.5	204.14	204.02	204.74	204.74	204.8	204.92	203.38	203.65	204.54	204.25	203.8	205.08	203.36	202.97	204.46	204.64	203.5	204.19	203.84	205.33	203.82	203.88	203.47	203.23	204.48	204.47	204.68	204.02	204.8	203.67
207.22	206.65	206.66	206.92	207.03	206.7	208.26	207.86	209	208.34	207.89	207.36	206.74	207.1	207.75	208.21	207.19	208.06	207.42	207.65	207.89	208.5	209.24	208.12	207.62	208.59	207.72	207.86	209.15	208.39	208.38	208.21	208.74	207.1	209.37	208.31	207.73	207.86	207.85	207.51	207.29	207.58	208.21	206.65	207.34	207.09	207.7	207.71	206.85	208.12
210.65	210.69	211.14	212.69	213.13	210.79	211.6	211.34	211.1	210.31	211.39	211.27	212.6	210.73	212.35	209.7	212.53	210.19	213.78	210.15	210.61	211.46	211.41	211.74	211.39	211.8	210.43	210.98	212.66	210.81	212.19	211.87	210.5	211.19	212.76	212.86	212.04	211.92	211.89	211.32	211.66	210.64	212.17	213.06	211.62	212.28	211.01	210.99	212.8	213.34
210.37	208.33	207.58	208.43	208.99	208.62	208.48	208.88	206.77	208.14	208.65	207.08	208.02	211.26	207.95	208.67	208.27	208.09	208.69	208.61	207.78	205.89	209.43	208.43	208.59	209.27	209.65	210.32	207.83	208.61	208.44	209.46	207.95	208.82	207.28	207.58	208.92	208.81	207.85	208.49	207.83	208.08	211.33	207.85	208.43	208.63	210.3	206.92	209.38	209.04
208.73	207.35	207.82	208.04	208.63	207.41	208.99	207.84	207.19	207.49	207.37	208.26	207.68	208.26	207.73	208.43	208.24	207.41	207.25	207.97	207.84	209.14	209.57	207.33	209.5	208.98	207.53	207.77	207.18	209.51	206.45	207.74	208.19	207.02	207.41	208.3	207.06	207.18	207.11	208.16	209.4	209.08	208.08	208.97	207.33	208.06	207.05	206.96	209.29	207.41
205.38	206.4	207.78	204.33	204.51	206.2	206.16	205.93	205.79	205.44	205.71	205.11	205.35	206.19	205.98	206.1	206.28	205.51	205.67	205.63	205.43	205.91	207.66	205.9	206.06	204.89	205.61	205.67	207.03	207	205.83	206.3	205.97	205.94	205.51	204.79	205.91	205.05	204.74	204.96	204.27	205.4	203.93	204.99	205.5	204.24	204.61	205.87	207.65	205.11
218.21	217.69	217.17	218.06	217.5	218.25	218.22	217.58	216.47	217.34	216.66	217.5	217.16	218.56	217.13	216.31	219.08	217.52	217.71	219.29	217.95	217.4	218	219.73	218.19	217.86	217.6	217.89	217.2	217.95	218.87	216.88	217.47	219.82	218.57	216.26	218.15	217.4	217.69	217.34	216.64	219.51	217.15	218.64	217.84	218.56	218.1	217.67	218.77	215.97
212.39	212.06	212.9	211.76	213.92	211.62	212.54	212.24	213.91	213.22	212.67	212.53	213.08	212.27	212.17	213.31	213.25	212.16	213.54	214.5	214.03	212.76	214.26	212.32	212.44	212.39	212.63	212.52	215.56	213.62	213.88	214.78	212.29	212.09	213.47	213.37	212.47	212.41	214.26	214.43	212.2	214.16	214.1	212.08	212.84	212.93	212.72	211.9	212.52	214.05
209.54	208.33	208.43	208.65	208.64	210.23	209.16	207.63	208.85	208.85	209	208.88	208.42	208.34	209.22	208.26	209.11	207.1	208.48	208.39	208.24	210.23	210.19	208.59	208.16	209.46	209.56	207.84	209.82	207.29	210.08	208.94	210.47	208.03	208.81	208.64	206.57	207.58	209.14	208.02	208.38	207.6	209.8	209.3	208.58	209.14	208.62	209.64	207.79	209.1
203.65	204.07	201.32	203.9	203.59	203.17	202.44	202.47	202.4	202.53	203.29	202.54	205.77	203.99	202.97	203.84	203.67	202.21	202.63	201.78	203.22	203.89	204.93	203.35	205.75	203.11	203.7	202.68	202.74	202.26	203.69	202.67	203.74	202.04	204.26	203.15	202.48	203.42	204.31	203.84	203.36	202.93	204.39	203.21	203.3	203.91	202.02	203.26	203.83	203.04
202.21	203.96	205.2	202.82	202.86	203.32	202.9	204.65	205.12	202.77	202.9	202.57	204.57	204.2	204.52	204.57	202.63	203.61	202.77	205.53	204.01	204.29	204.39	204.69	203	203.27	202.9	204.89	204.05	203.59	204.01	204.33	204.12	204.67	203.6	203.31	204.48	203.46	203.3	205.3	203.45	203.84	204.67	203.6	202.46	203.27	203.08	202.73	203.82	204.23
202.82	201.46	198.76	200.39	200.61	199.39	201.53	201.21	199.4	200.8	200.66	199.25	199.02	199.37	199.75	199.56	200.38	200.71	200.3	200.41	200.98	198.78	201.14	200.43	200.17	200.79	200.57	201.17	201.37	202.43	200.57	199.71	200.49	199.96	199.61	199.52	200.01	200.62	200.48	201.22	200.83	200.62	199.91	200.9	200.17	200.36	199.96	200.96	201.6	200.84
195.65	194.78	196.37	193.93	195.69	195.55	194.99	195.94	195.04	194.33	193.71	195.18	194.77	194.57	195.63	195.29	195.96	195.27	195.02	196.25	195.47	194.1	195.31	195.12	195.56	194.77	195.72	194.95	195.3	195.5	194.84	195.27	195.64	194.63	195.58	194.43	194.98	194.56	195.58	194.73	195.36	195.18	195.02	195.29	195.28	196.03	193.91	194.87	195.74	194.76
200.69	199.42	200.9	199.88	200.27	200.19	202.55	199.27	201.15	200.42	199.21	199.52	200.07	200.71	201.25	201.36	199.66	199.48	200.93	200.01	199.57	199.79	200.89	202.45	200.72	200.54	198.36	201.88	200.8	201.64	200.94	199.37	201.87	199.55	200.05	199.84	199.05	199.72	199.22	199.31	200.07	200.78	199.8	201.21	198.92	200.66	199.17	199.2	200.5	199.5
208.32	208.21	208.26	209.22	208.74	209.69	207.8	208.61	208.21	208.65	208.29	208.37	208.99	207.79	207.49	208.06	207.8	208.46	209.27	207.22	210.68	209.95	206.98	208.33	209.55	207.97	209.56	207.62	208.5	209.18	208.35	208.66	207.3	208.97	208.79	206.51	208.16	209.25	210.52	208.89	209.39	209.21	209.21	208.74	208.19	209.21	207.33	209.04	207.57	208.16
203.17	203.9	202.61	205.1	204.88	203.47	206.07	203.87	204.72	203.32	204.27	204.53	203.98	203.88	204.53	204.61	203.84	206.29	205.18	203.43	204.49	205.87	204.22	203.74	205.05	203.96	205.2	204.23	204.33	203.49	203.64	206.07	204.95	204.75	203.07	203.69	204.65	204.42	204.93	203.99	204.25	202.63	203.48	204.08	204	202.59	203.39	204.08	204.94	203.93
217.29	216.23	218.33	216.4	216.05	218.33	218.35	218.38	217.34	216.4	217.9	217.82	216.94	217.8	217.28	216.74	216.56	217.74	217.35	218.79	216.85	218.38	217.18	220.35	218.27	216.18	216.96	217.7	216.83	216.42	216.56	216.35	216.17	217.18	215.66	217.07	216.19	217.85	216.6	217.04	216.71	216.17	216.26	218.25	215.65	216.96	216.56	217	217.42	216.11
217.37	216.75	216.74	216.72	215.86	218.24	217.02	216.16	217.67	216.67	215.91	217.56	217.75	216.42	217.56	217.14	217.68	215.96	215.83	217.73	217.85	215.68	216.98	217.11	218.22	216.43	217.64	217.22	214.77	217	215.68	217.82	216.35	216.25	216.84	216.33	216.49	215.94	216.33	216.36	215.56	217.66	215.93	217.08	216.9	218.2	217.18	216.15	218.45	217.72
208.26	209.18	208.46	207.77	209.77	209.09	208.87	208.11	209.89	209.46	208.78	209.06	209.6	207.96	209.95	207.51	207.53	208.37	209.37	208.18	207.34	208.79	207.82	208.57	208.86	209.24	208.83	209.88	208.74	209.02	208.65	208.18	209.19	205.91	208.69	209.85	210.26	207.43	209.72	208.31	208.16	207.55	210.35	208.71	209.61	207.66	210.33	209.39	209.08	209.02
207.94	209.07	209.05	206.7	206.99	207.39	208.07	208.97	207.35	207.85	207.56	206.83	209.94	209.01	208.69	207.39	208.16	208.96	207.92	208.07	208.93	206.65	207.45	207	208.58	208.31	207.76	207.07	208.19	205.51	207.8	206.43	209.97	206.54	208.75	208.31	207.05	208.29	206.58	207.68	208.81	207.16	209.56	207.56	205.97	206.98	206.18	209.04	208.81	207.69
211.58	212.73	212.22	211.89	210.98	211.63	211.07	212.58	214.58	211.66	212.92	211.63	211	211.93	210.83	212.45	211.9	212.33	212.82	210.99	212.76	210.6	211.99	211.36	211.29	210.77	211.93	211.81	212.94	212.71	213.2	212.13	211.58	214.21	212.29	211.69	212.42	212.09	212.41	212.95	213.29	211.88	212.54	209.84	211.57	212.12	211.22	212.51	212.89	211.29
202.33	203.96	204.9	204.39	204.63	203.2	203.71	205	204.12	202.32	205.43	203.79	204.44	202.9	204.16	203.88	204.69	203.95	206.15	203.88	202.99	204.12	203.14	203.71	204.72	204.5	204.08	203.05	203.64	204.59	202.5	204.55	201.38	204.09	204.34	204.54	204.72	204.39	204.54	205.36	202.83	205.03	205.34	204.1	204.27	203.87	203.49	205.4	203.86	205.15
206.92	203.32	205.42	205.79	204.28	205.58	205.97	205.24	202.93	204.36	205.18	206.05	203.38	205.21	204.04	205.28	206.74	204.68	205.38	204.58	204.36	204.97	205.08	205.17	204.69	204.32	204.2	204.14	204.78	204.01	206.3	206.44	205.11	204.4	205.29	203.1	203.66	204.63	204.93	205.89	203.7	205.01	204.72	206.53	205.22	203.32	205.41	204.84	203.23	203.41
207.8	207.6	207.94	206.57	208.59	207.43	207.61	207	207.31	207.82	208.86	207.98	207.96	207.55	207.61	206.72	208.25	208.63	207.38	208.23	209.37	207.28	207.18	207.37	208.44	208.74	208.32	207.41	207.17	207.37	209.29	209.19	208.62	207.53	207.47	207.59	207.96	207.6	207.46	206.61	207.19	207.73	208.57	209.27	207.85	208.93	206.78	208.37	205.86	206.39
208.69	210.2	210.37	210.79	209.64	207.36	209.37	209.01	208.93	210.4	209.69	209.45	210.87	209.84	209.84	208.67	209.13	209.23	209.75	209.82	209.18	209.36	208.24	211.13	209.29	209.75	208.97	210.01	210.01	209.24	209.55	210.61	209.71	208.9	209.09	209.66	209.15	208.16	210.57	208.76	210.2	211.68	208.74	208.98	209.71	211.04	210.38	208.69	210.73	209.28
204.08	203.69	203.21	202.9	206.04	203.45	204.43	202.23	203.05	204.35	202.86	203.71	203.7	201.26	204.57	203.33	203.32	204.68	203.9	203.19	205.89	204.39	202.83	202.75	203.71	204.3	203.08	204.41	206.03	203.78	205.38	204.72	202.7	204.47	204.46	203.41	203.41	204.12	204.3	203.84	203.75	203.61	201.64	204.44	203.61	204	203.74	203.25	203.62	204.53
203.77	204.8	204.46	205.51	203.51	204.08	204.12	204.56	204.11	203.26	203.21	202.57	205.61	204.15	204.24	202.49	203.4	202.27	203.55	203.34	202.62	204.86	204.4	202.75	203.17	204.53	203.58	205.13	203.58	203.4	203.25	204.41	203.3	204.56	205.26	205.4	204.01	203.39	203.17	201.56	205.33	204.15	204.93	204.54	203.5	203.5	204.06	204.95	204.08	203.57
202.37	200.69	202.73	200.54	201.58	201.41	200.54	202.1	203.19	201.35	199.75	200.99	200.1	200.67	201.34	202.96	200.49	200.69	201.7	201.2	201.7	201.09	200.47	200.14	202.04	201.28	200.33	201.78	201.33	200.12	201.17	201.68	200.47	200.53	200.45	202.85	202.38	200.68	202.96	202.06	201.15	201.81	200.2	200.28	199.93	200.87	201.18	201.39	201.29	201.33
203.44	202.38	203.36	203.12	204.08	202.48	200.18	200.74	203.85	204.05	201.65	204.13	202.55	202.6	202.54	202.41	200.89	202.11	203.67	202.88	202.48	203.17	201.48	202.87	203.66	203.59	201.31	201.07	201.66	202.08	202.73	204.49	202.76	203.68	202.66	202.85	202.1	202.44	203.7	203.1	203.38	203.13	203.5	203.14	203.58	202.48	201.48	203.23	202.77	202.31
204.82	204.34	205.58	205.67	204.94	205.85	204.54	205.6	203.25	205.8	205.24	204.58	202.42	203.03	205.27	204.4	204.69	205.04	204.73	203.58	204.05	208.07	206.04	203.26	204.36	206.02	203.68	203.72	204.96	205.31	204.96	205.47	204.88	204.5	205.37	204.75	205.09	204.7	204.76	205.12	203.91	203.84	203.71	204.51	203.26	203.71	204.74	205.23	202.7	202.31
198.76	198.4	198.38	200.09	198.15	197.35	196.81	197.8	198.55	200.14	197.86	198.59	197.95	197.2	197.91	198.87	201.68	198.32	197.96	199.83	197.67	199.85	197.22	197.79	199.72	197.85	200.2	198.12	198.32	200.76	198.7	198.69	199.63	198.75	197.61	199.86	197.26	199.78	200.16	199.88	196.52	198.24	197.89	199.39	196.81	197.35	199.68	198.26	199.55	196.66
208.07	207.44	208.63	208.13	209.13	208.76	208.62	208.06	208.84	210.36	208.23	209.33	207.17	210.73	209.67	207.86	207.22	208.44	207.14	209.11	210.31	208.49	209.04	207.81	210.55	208.27	208.01	208.01	210.06	209.03	207.59	208.83	208.69	208	209.7	209.66	209.71	208.19	208.43	207.95	208.68	207.86	209.23	209.54	209.76	209.54	208.85	208.75	207.49	207.61
209.21	209.48	207.53	206.67	208.09	206.22	206.8	207.58	208.07	207.41	207.29	209.47	207.76	209.56	208.51	209.37	208.81	206.91	206.71	208.65	207.01	206.49	207.58	207.66	207.8	208.28	207.89	207.41	204.78	208.15	207.28	208.05	205.89	208.44	207.69	206.75	207.38	209.57	206.62	206.82	207.58	208.33	207.31	207.88	207.3	206.96	207.68	206.19	208.13	206.81
207.76	207.12	208.08	208.11	207.07	208.44	209.56	206.19	210.08	207.46	208.53	205.63	205.62	206.27	207.72	207.12	209.34	207.72	207.18	207.8	207.41	209.23	208.42	207.59	208.65	206.73	207.25	209.22	207.69	208.89	208.07	208.59	207.27	207.98	207.42	207.73	207.47	207.9	209.11	207.49	208.97	206.72	208.12	207.89	206.7	207.88	206.33	208.38	207.71	208.27
207.5	206.07	206.19	207.24	206.41	205.61	205.7	206.62	207.19	206.89	205.87	206.1	206.31	206.83	206.91	205.8	206.52	206.4	206.37	206.2	206.37	206.81	207.21	206.73	207.02	206.3	206.48	205.79	205.02	205.45	206.21	207.8	206.43	204.91	206.6	207.24	207.18	205.41	206.02	206.3	207.63	206.14	205.75	206.21	204.93	206.57	206.52	205.82	207.02	206.33
203.1	203.2	202.33	201.55	202.37	201.63	203.65	201.44	201.73	203	201.96	201.08	202.96	202.79	202.53	202.05	202.96	202.92	203.24	201.32	203.49	203.13	203.21	203.62	203.23	202.51	203.38	202.91	201.88	202.29	203.97	201.49	202.88	203.17	202.54	202.35	202.43	202.97	203.27	202.69	203.96	203.76	203.9	202.62	203.04	202.67	202.19	202.24	203.94	202.17
199.15	199.67	200.5	201.67	198.65	199.14	200.25	200.92	200.21	200.52	200.65	200.88	199.86	202.42	198.42	199.77	200.38	201.33	201.2	200.78	201.62	199.84	200.05	200.09	199.77	201.16	200.1	200.79	199.72	201.06	201.94	201.15	199.38	199.31	198.45	201.19	201.32	199.56	198.94	199.62	200.7	200.24	200.28	201.7	199.33	202.04	199.52	199.95	198.91	199.94
218.1	216.51	216.02	216.74	217.7	216.66	218.76	216.95	216.31	217.63	217.22	218.65	218.1	218.33	216.75	216.46	216.77	216.5	217.03	217.32	217.19	217.39	216.21	216.43	217.72	216.41	218.18	217.5	217.69	217.34	217.56	215.66	216.92	218.32	215.49	217.64	217.44	217.49	216.98	217.47	218.39	216.13	215.83	217.03	216.28	216.88	217.71	215.51	218.72	216.97
207.78	207.35	207.8	208.08	209.64	207.76	205.65	207.99	208.06	207.76	208.62	209.38	208.22	209.18	206.17	208.34	209.39	207.46	207.36	206.69	206.32	205.81	208.63	207.05	207.1	208.61	207.9	206.72	208.98	208.06	208.34	208.47	207.94	206.8	206.64	207.26	207.66	208.13	207.37	209.44	207.15	206.91	207.23	207.77	207.45	206.77	209.11	208.7	208.29	208.37
212.3	211.14	211.29	211.91	210.84	210.98	211.86	212.05	210.54	212.82	212.31	212.59	211.82	212.82	211.67	211.57	210.87	211.27	212.59	211.93	210.13	212.41	210.89	211.95	212	210.09	212.42	211.36	210.73	211.05	212.98	210.25	210.65	211.31	211.78	211.91	210.85	213.41	212.62	209.91	210.41	212.31	211.84	212.46	211.98	211.03	210.46	211.47	210.64	210.92
217.01	215.9	216.2	217.54	217.54	217.56	217.67	215.22	217.84	217.42	217.3	216.89	216.56	216.72	216.78	216.58	217.54	217.24	217.95	217.69	218.29	217.37	217.1	216.32	216.96	216.22	217.18	217.62	217.71	216.33	216.15	217.66	216.63	216.1	216.91	215.97	216.22	217.79	217.04	215.94	216.87	215.86	215.72	218.29	217.16	217.27	216.42	218.15	217.47	215.45
209.81	209.16	209.96	209.86	209.11	207.66	208.22	208.75	211.11	208.36	209.73	209.69	209	209.11	210.28	209.6	208.28	209.32	209.03	208.55	208.73	209.01	207.65	208.65	211.64	209.42	210.87	211.63	208.4	209.57	208.57	208.46	209.37	209.53	208.92	208.65	208.93	209.1	208.93	208.32	209.86	209.6	209.56	209.11	210.57	209.85	208.05	209.85	209.27	209.46
209.34	209.31	209.03	209.23	208.85	208.61	210.3	208.22	208.73	209.51	208.54	209.98	209.64	209.53	210.85	210.13	211.83	209.8	208.08	211.56	208.93	210.9	210.68	208.4	209.56	209.37	210.38	209.52	209.67	210.39	208.61	210.19	210.65	210.71	210.84	209.27	210.45	209.56	210.3	209.44	209.71	209.97	210.93	209.77	210.18	209.35	210.02	210.38	209.77	210.2
206.06	207.04	209.18	206.74	206.4	206.74	207.8	207.16	207.07	207.18	207.46	206.87	208.43	206.9	207.25	208.31	208.05	208.18	207.54	207.11	206.45	208.17	208.53	208.15	207.41	207.59	206.75	206.92	208	209.07	208.3	208.24	207.39	207.25	208.24	204.83	207.72	207.48	208.27	206.5	208.32	206.61	207.76	207.12	206.7	206.8	206.77	206.45	207.93	207.12
211.45	210.19	212.73	211.36	211.55	212.23	211.98	211.81	213.55	212.45	211.11	211.64	211.94	211.64	212.49	212.19	212.54	213.51	211.41	214.42	210.49	212.97	210.29	211.69	211.49	213.22	211.14	211.81	211.99	212.64	213.01	211.7	212.07	213.32	211.76	213.28	211.36	212.55	210.4	212.2	211.25	211.72	213.15	211.68	211.95	211.54	212.06	211.98	210.97	211.6
207.31	206.78	207.05	206.61	205.52	205.22	206.45	205.22	205.41	205.45	205.9	206.04	206.04	207.23	206.1	206.78	205.62	206.17	205.97	205.79	204.47	205.64	205.81	204.47	206.88	205.81	204.88	204.42	205.52	203.9	205.34	204.29	205.22	205.22	206.6	206.52	207.06	207.13	204.33	204.19	204.27	206.89	205.32	206.69	205.53	206.2	205.32	203.14	204.5	204.33
203.26	204.7	203.14	203.56	203.26	202.79	204.67	203.05	203.05	203.97	202.84	204.91	203.82	201.85	203.98	203.45	202.77	204.18	203.06	203.93	203.24	203.32	203.12	203.57	204.88	202.62	202.13	203.77	202.83	202.53	202.86	204.01	203.77	202.47	203.14	202.87	204.22	203.01	204.06	203.78	204.48	204.28	205.31	203.12	204.53	202.83	204.09	203.24	202.75	203.52
203.62	203.2	203.72	203.48	203.12	204.88	204.19	203.74	202.56	204.55	203.9	204.11	203.31	203.2	206.62	202.71	205.03	203.06	202.38	204.93	204.34	203.73	203.6	202.23	201.67	204.29	202.59	203.54	202.79	203.29	205.1	204.3	202.67	204.81	201.93	204.35	206.03	204.21	205.05	203.79	204.58	204.17	203.8	203.82	204.51	205.14	204.23	203.19	204.84	206.3
200.36	200.74	201.89	200.38	199.76	200.64	201.24	200.26	199.71	200.04	200.67	199.92	199.47	200.43	199.81	199.11	200.92	200.59	200.03	200.42	199.25	199.27	200.3	199.28	201.25	200.09	200.74	200.59	199.42	200.8	199.53	199.91	199.77	200.41	202.16	201.53	200	200.73	200.84	200.01	200.74	200.65	199.98	200.85	199.62	201.18	200.84	199.96	201.48	200.55
207.17	208.38	206.51	207	207.54	207.11	206.94	207.02	207.45	207.2	208.45	205.67	207.92	207.34	209.02	207.47	207.19	205.44	208.56	208.69	207.77	207.35	206.99	208.58	208.51	208.76	208.69	208.75	206.73	207.35	206.17	207.38	207.45	207.89	209.17	206.67	207.47	206.84	207.53	208.7	205.58	207.49	208.06	207.69	207.56	206.94	207.23	208.28	207.14	207.65
197.15	196.99	198.5	198.16	197.38	197.73	198.65	197.95	197.28	197.85	197.15	198.15	197.74	197.48	197.32	199.15	197.43	197.86	197.33	197.48	197.94	199.46	199.9	199.01	198.59	197.64	198.86	196.51	197.52	197.24	198.4	198.7	197.59	197.79	198.19	199.46	197.86	197.3	198.68	197.4	196.46	196.87	198.21	198.39	195.71	197.01	199.18	197.76	199.1	197.19
197.81	199.85	197.35	200.07	200.04	199.18	198.22	196.78	198.63	198.89	199.66	198.71	199.36	200.02	199.22	198.81	199.71	199.89	199.13	200.01	199.07	198.11	198.68	199.86	198.69	198.8	199.52	199.92	198.68	199.07	199.26	198.9	199.43	198.83	199.89	198.78	199.19	199.33	199.83	198.65	198.12	199.35	199.44	198.55	200.37	200.41	199	198.69	199.23	199.07
203.44	203.83	204.23	203.48	203.42	202.56	202.04	203.78	201.35	204.81	203.62	203.09	202.82	204.28	204.64	203.34	202.67	202.98	204.27	202.5	202.39	203.14	202.39	203.22	204.82	203.71	203.58	203.11	201.78	202.63	201.77	202.04	204.13	204.04	204.09	203.26	202.98	202.92	203.7	202.5	202.88	202.7	203.24	203.29	203.34	202.6	201.25	203.69	205.09	201.62
212.18	210.35	210.86	210.21	211.18	211.37	211.25	211.93	211.39	212.2	212.13	212.51	212.18	213.06	210.75	211.01	210.99	211.89	210.92	213.96	211.06	213.28	211.56	212.78	211.43	213	211.14	210.98	211.93	213.09	212.13	210.84	213.76	211.6	211.08	212.34	211.47	211.34	213.1	211.9	211.49	209.9	212.32	213.27	211.82	210.58	211.89	212.69	211.32	212.92
199.58	199.04	198.48	199.72	200.88	199.22	200.15	200.49	198.22	200.81	199.59	199.31	198.83	201.66	198.25	198.39	199.12	197.71	199.46	200.83	200.93	198.97	199.95	200.59	200.38	199.95	199.67	201.74	201.42	201.4	197.34	199.09	198.78	199.14	198.32	197.68	200.14	199.32	201.37	199.61	200.41	199.3	198.61	199.94	200.62	198.93	199.09	198.58	199.95	199.33
206.76	207.43	208.59	208.24	207.61	209.86	208.16	209.26	207.7	209.27	208.54	206.47	207.7	207.3	208.03	207.63	208.71	209.24	207.4	207.37	207.8	207.26	207.45	207.18	206.83	208.39	208.01	208.39	208.98	207.38	207.09	208.31	207.05	207.83	207.9	206.49	208.58	205.86	207.77	207.57	207.74	208.93	207.98	207.93	208.62	207.66	206.33	208.21	207.77	209.5
212.18	213.44	212.94	211.14	213.34	211.99	213.55	212.89	211.57	212.41	212.67	212.37	211.99	212.25	212.78	211.23	214.55	212.63	211.97	212.79	213.74	210.96	212	210.86	211.85	213.14	212.69	211.07	212.75	210.92	211.57	212.99	213.64	211.84	212.85	211.46	212.88	212.84	211.39	212.19	212.44	211.91	213.07	212.13	212.99	212.34	213.59	212.82	210.86	212.39
203.47	205.04	203.11	204.07	206.82	203.23	206.48	203.69	203.97	205.19	203.71	207.45	204.92	204.87	205.44	204.75	206.05	205.97	205.66	203.05	206.48	203.65	203.4	204.61	203.92	203.95	205.27	205.42	203.82	206.36	204.61	205.23	204.8	205.32	204.89	204.99	203.94	204.2	205.1	203.3	206.3	205.58	204.84	206.44	205.47	204.33	206.28	205.11	204.77	204.72
206.73	207.25	206.48	206.29	206.74	207.1	205.59	206.04	206.38	205.36	207.39	205.83	206.13	204.84	206.71	207.25	206.32	206.06	207.64	207.94	206.17	205.52	206.54	206.42	205.95	206.69	205.92	205.91	208.09	207.05	206.54	205.68	207.42	207.9	206.71	205.62	205.62	206.75	206.61	206.37	206.53	205.38	205.79	207.38	204.54	206.34	207.65	207.61	207.45	207.44
195.25	194.86	195.18	194.86	194.77	194.8	193.96	194.67	194.42	194.94	195.54	196.68	194.54	195.73	194.16	194.34	194.65	195.99	194.58	193.99	195.07	195.48	195.12	194.73	195.36	194.65	196	195.27	194.11	194.41	194.09	194.32	193.99	196.2	194.88	194.74	193.81	195.46	195.28	194.56	194.18	196.04	193.89	195.05	194.77	194.77	196.29	194.59	197.2	196.85
218.03	216.09	218.56	217.44	215.89	218.48	219.05	217.62	216.87	216.01	216.89	215.22	217.32	218.59	215.95	214.9	217.87	217.73	216.84	219.09	217.06	216.48	216.15	215.94	217.23	218.08	217.29	216.82	216.37	216.1	218.19	217.8	216.64	217.12	217.17	217.41	216.8	217.08	215.65	218.29	215.68	216.16	217.32	216.86	219.74	218.44	218.32	217.58	216.64	218.05
212.19	210.53	211.43	211.19	212.51	211.54	212.36	212.37	211.75	211.98	211.91	211.28	211.68	211.78	210.96	210.64	210.71	211.44	212.35	210.98	211.52	211.04	213.24	211.26	210.76	212.17	210.87	210.95	210.43	212.7	211.93	212.12	212.67	212.01	211.05	212.28	210.57	210.13	211.55	211.25	211.39	210.73	212.16	211.69	211.1	211.91	212.19	211.72	210.84	211.97
211.77	215.38	211.91	214.4	213.02	211.27	211.93	212.94	214.06	213.15	212.98	213.14	211.75	212.42	212.92	212.51	212.32	213	212.13	211.28	211.93	210.87	214.07	210.69	211.21	211.82	211.64	211.59	213.1	211.06	211.78	211.68	213.03	212.17	213.47	212.79	212.42	212	211.22	211.36	211.6	213.35	212.93	212.13	211.96	213.59	211.63	211.7	212.22	212.81
194.17	196.22	196.12	194.49	194.97	194.04	193.65	195.24	194.79	195.26	194.43	195.29	195.71	196.33	196.58	195.69	195.67	195.96	197.64	195.85	195.4	195.67	195.73	196.35	195.55	197.39	193.68	196.45	194.84	192.38	194.79	194.73	194.77	195.29	193.29	195.69	194.23	194.89	197.3	194.91	193.98	195.15	194.81	195.93	196.51	195.42	195.38	194.28	193.85	194.09
206.16	204.53	205.89	204.23	204.47	205.54	204.81	204.55	204.08	204.58	203.68	203.97	205.97	205.03	204.81	204.84	205.15	204.79	205.61	206.1	205.47	204.84	206.16	205.66	205.09	205.26	204.99	203.69	205.91	205.16	203.91	203.67	204.94	204.41	206.3	205.22	203.83	203.83	203.6	205.79	207.24	205.37	203.53	205.3	204.49	203.47	204.86	204.24	203.99	204.75
203.37	203.08	202.84	203.9	203.41	203.57	202.89	202.39	204	202.3	203.56	203.45	205.93	205.02	203.59	205.24	202.38	203.61	203.62	204.51	202.12	203.53	202.92	203.24	203.37	202.83	203.22	203.83	203.15	203.39	203.7	203.63	203.45	203.04	203.7	204.5	203.58	204.17	202.1	202.69	202.54	205.82	203.87	204.16	203.82	203.98	204.23	203.27	202.8	202.4
209.5	207.9	208.2	208.99	208.75	208.44	208.53	209.43	209.76	208.94	208.51	208.03	208.71	207.02	207.83	208.85	207.91	207.83	208.88	208.16	208.5	207.61	207.16	207.84	208.61	208.6	210.36	209.07	208.21	208.97	208.24	210.72	208.68	208.88	207.64	209.13	208.21	207.19	206.65	207.54	210.05	209.43	207.63	209.39	207.7	209.6	208.64	207.45	208.47	208.43
195.29	194.62	195.39	195.92	193.46	193.75	195.53	194.93	195.89	196.97	194.34	194.6	195.03	195.44	195.85	195.89	192.07	194.06	195.07	195.4	194.32	193.76	194.56	194.56	193.75	195.99	195.96	196.6	194.6	195.99	196.91	195.21	194.85	196.32	194.37	193.82	195.73	195.13	195.38	196.45	194.71	195.42	196.32	195.2	196.61	194.07	196.62	195.1	195.11	194.5
209.11	208.65	207.51	207.04	209.57	209	211.93	207.46	208.86	207.55	208.47	208.8	208.41	209.13	208.9	209.45	207.62	208.29	208.92	209.81	209.1	208.59	207.33	208.21	207.98	208.23	209.05	207.67	208.71	206.96	210.32	209.05	208.13	208.72	208.71	208.57	210.23	208.83	208.55	209.02	209.66	207.17	209.09	209.94	210.46	209.28	207.46	209.26	209.27	209.79
212.99	212.28	212.68	212.92	213.17	212.17	213.39	214.33	212.82	212.83	214.59	212.58	212.71	214.34	211.65	214.43	213.2	212.99	212.47	213.05	212.88	213.53	214.16	213.43	213.26	213.2	213.27	212.87	213.05	213.71	212.55	212.69	213.86	213.08	214.52	212.55	213.61	212.96	212.97	212.27	211.99	213.82	213.45	213.18	213.73	213.76	213.34	212.24	211.93	211.59
201.41	201.67	201.45	201.13	200.04	201.17	201.74	200.33	202.37	199.86	199.74	201.04	200.29	202.04	201.72	201.16	199.72	201.64	201.66	201.81	200.62	200.2	202.02	200.92	199.27	200.88	200.14	201.66	198.47	201.31	200.16	200.26	200.05	199.55	201.4	201.6	200.46	200.9	201.62	201.03	201.17	201.69	199.74	201.72	200.04	202.36	202.98	201.38	200.05	201.18
199.67	198.83	200.63	200.15	201.78	199.28	199.39	199.3	198.95	199.73	200	199.86	199.7	199.21	198.76	201.18	200.41	198.67	200.44	199.52	200.17	199.13	199.59	199.78	198.7	200.01	200.23	200.48	200.06	200.74	198.53	199.48	201.16	199.98	198.74	201.09	201.36	199.61	199.35	200.73	199.69	200.37	199.91	201.19	199.83	199.22	199.96	198.41	200.98	198.89
212.54	211.62	211.41	212.56	211.98	211.06	210.36	210.51	212.07	211.89	211.24	212.35	211.3	210.58	210.36	211.18	212.95	211.36	212.56	212.96	211.75	213.4	212.38	211.71	212.09	211.5	211.1	212.67	211.62	211.37	211.56	211.31	211.47	211.63	211.28	212.17	211.61	213.4	210.74	210.71	211.47	210.89	211.84	212.93	210.41	212.54	209.92	211.93	212.1	213.61
202.73	204.43	203.26	205.02	205.36	204.81	204.24	204.35	203.16	202.99	203.19	202.54	202.46	205.11	202.75	204.64	203.68	204.65	204.08	204.39	203.93	205.22	202.33	204.35	204.04	205.79	203.94	204.74	203.16	203.55	202.75	204.75	205.99	201.83	204.57	202.88	203.01	204.77	203.12	205.25	202.66	205.04	204.34	203.31	204.09	202.67	205.32	203.09	204.76	203.92
204.33	204.67	203.96	204.13	202.7	203.45	203.87	204.1	203.24	203.84	202.71	202.6	204.68	201.94	205.15	202.44	204.18	203.38	203.13	202.42	202.18	203.88	202.85	205.04	203.51	203.64	202.22	202.82	202.1	203.73	205.39	203.37	203.17	202.79	202.57	202.76	202.62	204.25	203.39	204.37	203.3	203.55	204.78	203.8	204.03	202.34	202.82	202.2	201.76	203.27
208.13	207.74	206.68	207.55	206.88	209.21	207.42	206.62	207.1	207.71	209.06	206.58	208.22	207.33	206.64	209.02	206.63	209.26	209.05	205.26	208.08	207.94	206.14	208.05	207.1	206.5	208.58	206.48	205.97	207.25	207.17	209.22	207.75	206.41	208.09	208.48	208.63	207.89	208.07	207.78	208.65	208.14	206.98	206.62	209.02	207.93	207.92	207.22	209.47	208.19
207.15	207.78	209.41	208.08	207.1	209.79	209.52	209.57	209.67	208.5	207.49	207.88	209.08	207.84	208.77	207.91	209.2	206.38	208.4	209.2	208.86	208.1	208.76	209.61	207.75	206.92	207.21	208.05	209.87	208.59	208.28	208.99	209.46	207.95	209.21	206.65	207.08	208.86	207.6	207.95	209.65	208.5	207.64	209.02	209.09	208.31	209.38	209.38	208.87	209.69
210.16	209.76	210.91	209.34	209.29	209.62	208.77	209.28	209.73	209.98	207.62	209.9	209.54	209.23	208.69	210.87	208.55	209.96	208.44	209.98	209.44	210.31	210.18	209.38	208.61	209.83	210	209.14	209.72	209.03	210.08	209.89	208.88	209.36	210.18	209.53	208.5	209.7	209.53	209.26	209.87	210.25	211.37	210.28	209.71	210.54	208.24	207.4	210.19	208.53
213.37	210.59	213.42	213.37	210.58	211.07	212.05	211.69	213.3	212.88	212.64	213.7	213.78	211.21	213.27	211.23	211.59	212.69	209.56	210.9	212.29	212.77	212.41	213.05	212.79	214.19	213.03	213.39	213.34	212.04	213.32	211.62	211.42	214.33	211.82	212.17	212.48	213.48	212.77	211.57	213.4	211.07	212.81	210.16	212.53	212.58	212.85	213.69	212.4	211.59
202.79	204.96	202.55	203.8	205.07	204.7	204.22	204.42	204.61	204.14	203.04	205.03	205.02	201.9	204.71	203.72	203.79	203.75	204.53	205.34	205.04	203.82	205.36	204.52	204.92	205.36	203.53	203.55	204.84	203.05	204.73	205.02	203.07	204.2	204.85	205.06	204.88	202.92	204.48	204.33	204.84	203.09	203.42	201.73	202.88	203.42	203.27	204.24	204.62	203.29
196.22	196.29	196.42	196.11	195.22	195.28	193.42	194.72	194.5	194.62	196.04	197.03	194.43	195.3	195.58	195.66	195.86	194.02	196.18	194.5	194.88	195.88	194.49	194.65	195.19	194.52	194.74	192.94	195.4	195.72	196.23	194.04	194.35	194.19	195.85	196.03	193.91	196.58	196.67	197.33	195.87	195.84	195.05	195.23	196.39	195.32	196.69	194.42	195.72	195.14
214.92	214.12	212.78	213.04	214.75	212.99	214.28	213.96	213.34	213.43	214.65	214.09	213.68	212.17	213.58	214.86	214.33	215.8	213.22	213.84	213.54	214.27	214.41	214.09	212.98	215.03	214.33	212.85	214.14	213.69	213.45	214	214.69	213.96	213.86	213.8	213.45	213.85	214.72	214.83	213.1	213.72	214.31	212.97	213.65	214.02	214.87	211.96	213.36	212.36
203.65	204.53	204.43	204.12	203.55	204.51	203.2	204.29	203.41	204.65	202.78	202.44	203.35	205.1	203.61	203.39	203.56	205.8	203.61	203.21	202.6	201.93	204.31	204.02	203.82	203.99	203.46	205.07	202.66	202.09	203.39	203.91	203.11	204.22	203.84	204.29	204.08	203.18	202.62	203.76	204.12	202.42	202.9	204.69	203.87	205.52	204.19	203.84	203.95	205.81
208.96	209.17	208.84	209.49	209.36	208.97	207.6	209.86	208.9	210.46	208.1	207.12	210.04	208.91	210.46	209.04	209.71	208.31	209.33	209.61	208.96	208.76	209.39	207.99	209.21	208.38	209.36	207.83	210.33	209	209.83	209.42	208.59	207.95	208.8	208.29	207.89	207.77	209.86	208.17	208.6	209.9	207.73	209.48	209.58	208.27	208.23	209.22	207.64	207.71
214.07	213.69	213.93	214.25	214.18	214.41	213.65	212.23	214.64	213.52	214.33	215.41	213.94	214.12	213.6	213.24	214.09	214.07	213.92	214.37	215.39	214.11	214.19	214.45	213.48	213.94	212	212.74	214.38	213.8	213.28	212.45	213.98	214.4	213.26	213.37	213.19	213.7	213.56	213.04	214.65	213.95	213.25	214.47	212.32	213.19	213.68	213.45	214.45	212.77
208.17	209.37	207.52	208.78	210.08	207.73	208.39	209.03	209.58	208.48	206.98	208.26	208.59	208.73	208.46	210.23	207.58	207.6	207.86	209.06	208.19	208.48	208.42	210.62	208.83	208.77	209.54	209.33	207.26	209.27	208.39	207.13	208.25	208.46	207.6	207.37	208.65	208.8	208.79	208.67	208.74	208.16	207.56	209.05	207.5	206.56	209.17	208.29	209.54	207.24
201.32	201.6	202.55	201.93	202.28	203.59	200.97	201.54	201.75	203	201.94	200.68	201.98	203.87	202.79	203.21	203.11	201.27	201.65	201.05	202.4	202.25	201.76	202.75	203.35	201.64	204.27	203.43	201.72	202.04	201.96	202.84	201.68	203.42	203.47	204.15	202.92	201.84	203.49	201.66	201.96	202.4	201.35	202.5	202.97	202.6	202.76	204.97	201.2	201.39
208.17	207.37	208.04	209.19	207.7	206.68	206.16	207.73	206.31	206.31	207.94	208.93	207.79	208.23	206.68	206.52	207.78	207.75	208.63	206.81	208.16	207.33	206.26	208.72	209.16	206.26	207.94	207.76	207.96	207.27	206.91	207.29	208.55	208.55	207.07	207.36	206.93	206.41	206.36	206.88	206.7	207.6	207.53	207.48	208.19	207.9	209.27	208.77	207.76	207.97
211.87	214.07	214.77	214.15	214.28	214.17	213.22	214.24	214.85	213.22	213.86	215.3	216.34	213.54	213.08	213.86	214.59	215.74	215.78	214.58	213.24	213.77	215.19	212.93	214.5	213.86	213.28	213.41	213.48	214.49	214.32	213.7	212.69	214.68	214.34	212.27	214.53	215.21	212.94	215.14	212.47	215.22	214.26	215.05	214.79	214.1	214.85	214.7	212.74	213.69
199.6	199.52	199.43	200.3	199.78	199.12	199.22	200.72	199.97	198.68	200.9	199.08	199.1	201.35	200.13	198.9	200.07	200.62	199.51	198.55	198.89	200.14	199.61	199.48	199.21	199.26	199.22	198.03	200.54	199.31	199.63	200.35	198.68	200.16	199.42	199.76	198.77	200.35	200.09	201.34	199.81	201.29	199.48	201.27	200.9	199.51	198.63	200.43	199.4	198.7
212.68	213.77	212.37	212.36	213.2	212.68	212.41	214.76	212.66	213.08	211.73	213.88	212.35	213.3	213.4	213.08	213.42	212.33	214.14	211.87	214.01	212.26	212.9	213.29	213.07	212.98	213.01	214.92	214.04	213.09	212.43	212.2	213.75	212.71	211.89	212.1	212.64	214.34	211.81	213.18	213.6	212.09	214.61	212.29	214.45	212.57	213.39	211.9	213.01	214.65
211.91	209.16	211.67	212.21	210.54	211.89	211.6	213.29	212.04	211.99	212.76	212.46	212.77	211.67	211.52	211.65	211.73	212.22	212.42	211.78	212.9	210.45	214.2	212.28	211.76	212.94	213.5	210.48	211.01	211.99	212.28	211.7	210.66	210.21	210.14	212.27	212.37	211.7	213.57	212.15	212.89	211.44	211.23	211.53	211.81	212.32	212.05	211.98	212.07	210.5
208.81	208.86	208.71	207.5	209.01	209.02	207.42	208.46	208.88	208.08	208.16	209.2	209.11	209.07	207.75	206.8	209.83	210.13	209.12	207.69	207.98	209.59	208.66	210.22	209.02	207.11	207.43	208.21	210.28	209.01	207.66	208.91	206.79	208.68	208.14	208.86	208.41	207.4	208.21	208.74	208.91	208.64	207.6	209.46	207.69	207.9	207.98	207.97	209.49	209.38
208.73	210.47	209.12	209.47	209.06	210.07	208.45	209.46	209.85	210.26	209.62	208.91	209.09	209.79	208.35	208.17	208.96	208.31	209.38	209.19	206.99	207.55	209.59	208.59	206.65	209.27	208.15	208.64	208.47	208.82	209.93	208.45	208.57	208.63	210.25	208.09	208.82	208.43	208.95	208.7	207.03	209.54	209.22	207.86	208.2	208.82	208.5	209.82	209.12	207.26
207.13	207.53	207.32	205.68	206.42	207.33	207.8	206.3	206.47	207.3	206.95	204.95	207.21	206.35	205.21	206.53	206.9	206.07	205.51	205.3	207.41	206.45	206.85	207.46	205.61	205.98	207.36	205.87	206.26	206.97	206.91	204.91	207.22	206.96	205.94	206.58	206.23	207.32	207	205.13	205.58	205.69	207.16	205.68	205.38	207.15	206.19	205.71	206.04	206.31
204.09	205.4	204.48	204.41	204.18	205.05	205.45	204.46	205.23	205.71	205.58	204.49	203.89	204.02	204.73	205.07	205	203.69	205.31	204.23	203.62	203.74	205.26	202.36	201.93	204.54	205.72	203.67	204.25	203.87	203.66	205.1	205.31	206.83	204.26	204.15	205.72	203.99	204.23	203.95	204.02	204.61	204.33	203.24	204.47	204.22	204.75	204.46	203.47	204.17
217.34	217.31	215.31	216.93	217.17	216.89	215.96	217.93	216.87	218.1	216.31	215.52	217.49	216.11	215.87	217.01	216.19	217.86	217.55	217.33	216.3	215.75	217.73	217.22	216.99	217.02	217.49	216.28	216.42	217.38	215.92	218.08	215.23	217.02	217.24	214.61	216.67	217.27	216.48	217.62	218.47	216.31	218.4	216.72	217.26	217.11	214.37	218.12	216.79	214.88
211.73	211.96	212.39	210.9	212.13	212.07	210.76	211.94	212.08	211.88	210.82	212.01	211.87	210.25	210.88	209.96	211.85	214.25	211.85	212.73	211.47	211.96	212.07	211.5	210.1	213.33	210.45	211.01	210.96	213.56	212.1	211.44	211.77	211.19	212.63	213.51	212.15	212.1	213.3	212.05	212.1	212.57	212.12	211.74	211.44	210.46	210.93	212.06	212.54	212.48
207.68	207.66	206.31	207.86	207.03	207.02	208.63	207.24	207.41	207.4	207.86	207.66	207.02	207.6	205.86	208.14	207.66	207.31	207.61	208	205.74	207.84	208	207.91	206.44	208.47	208.26	208.66	206.89	208.27	206.58	207.84	207.03	208.74	207.85	205.62	206.61	205.81	207.46	206.94	206.86	208.03	207.07	208.36	208.39	207.42	209.14	207	208.1	207.65
207.48	208.06	208.29	208.55	206.95	207.69	208.64	207.48	207.23	209.35	206.57	208.32	206.85	206.82	207.75	209.51	207.34	206.8	207.77	207.72	206.73	207.13	208.54	207.65	207.83	207.63	208.82	207.47	207.62	207.44	207.87	208.18	208.05	206.3	208.8	206.1	207.65	206.3	208.3	208.66	206.8	207.64	208.65	206.99	207.34	207.36	208.21	207.71	207.33	206.44
214.32	213.06	213.09	210.31	211.49	211.95	212.47	212.63	213.23	212.93	212.23	212.16	212.21	212.16	213.35	211.43	211.84	211.89	214.21	211.61	213.1	212.76	213.11	210.95	213.64	211.59	212.2	212.13	212.64	213.04	212.31	212.4	212.06	211.6	211.64	213.1	213.31	211.31	211.47	211.61	212.88	214.18	212.78	211.19	212.07	212.47	212.67	211.54	211.85	211.76
212.63	212.65	211.88	214.38	211.31	212.05	212.15	212.95	213.67	212.03	211.92	212.99	214.45	214.16	213.19	214.77	211.6	212.45	211.67	212.71	212.69	213.36	213.56	214.41	214.6	212.73	212.22	214.02	212.18	213.35	213.7	212.61	213.62	214.14	213.82	214.02	212.59	212.54	214.99	212.35	214.71	212.7	214.07	213.33	213.12	213.15	214.43	212.88	213.1	212.54
193.39	193.28	194.35	193.85	191.89	194.13	194.19	194.23	194.49	195.44	193.09	193.89	194.87	193.65	193.74	194.98	194.04	193.76	192.78	195.42	195.04	193.97	192.94	193.33	192.65	195.1	193.53	193.27	193.6	192.9	194.13	194.32	193.64	194.49	195.03	195.11	193.79	194.52	194.57	194.16	193.6	191.98	195.69	193.62	193.5	193.9	193.24	193.83	194.43	194.33
207.27	206.28	208.3	207.37	207.65	208.91	207.79	207.43	206.69	207.02	207.9	206.91	207.96	207.27	207.62	207.33	206.57	207.69	207.16	206.54	207.13	207.81	207.56	207.77	207.79	209.49	207.76	207.2	209.66	208.46	208	208.47	208.16	207.46	207.27	208.79	207.2	208.91	207.93	206	207.69	206.4	206.46	207.51	207.7	208.48	207.38	206.18	207	206.47
217.36	217.91	217.17	217.27	216.7	216.39	216.74	217.87	219.15	216.19	216.12	216.58	217.69	216.71	218.23	217.92	216.44	217.33	215.75	215.46	216.75	218.37	218.03	218.97	217.16	218.88	217.69	217.83	217.49	217.78	218.17	216.86	215.9	215.33	216.71	218.01	217.86	217.34	216.68	217.59	217	216.29	216.61	216.06	217.5	217.2	216.48	217.96	217.02	217.92
217.59	216.9	218.31	217.42	218.4	219.1	217.88	216.31	216.95	217.89	218.2	217.48	218.89	218.43	219.14	219.08	217.01	217.15	216.74	217.45	217.95	216.89	217.67	219.13	217.91	216.78	218.16	216.3	217.82	217.96	217.91	218.34	217.48	218.14	218.46	216.75	219.46	217.66	217.79	216.86	216.81	218.14	216.11	216.44	217.77	217.65	219.9	217.88	217.92	217.7
213.01	209.99	213.21	211.39	212.84	212.53	212.46	209.75	211.44	211.83	212.18	212.66	212.79	212.76	212.72	212.75	210.81	211.34	212.73	212.17	211.75	211.18	213.19	213.17	212.72	212.24	213.32	211.75	211.52	212.77	210.43	212.61	211.89	214.25	213.13	213.6	212.12	212.06	212.1	213.25	213.16	211.6	211.27	213.16	211.65	212.21	212.29	211.63	211.94	212.3
218.1	217.39	216.89	214.64	214.47	216.54	218.48	216.1	217.07	217.79	216.6	216.34	215.63	217.29	216.89	215.17	216.09	215.94	217.5	216.73	217.73	217.63	217.6	216.62	217.09	216.35	217.4	216.51	217.46	215.16	216.54	216.47	215.55	216.76	217.62	219.29	214.45	217.4	218.76	218.16	216.79	217.03	216.1	216.24	218.14	218.27	216.92	216.58	216.66	217.67
204.06	207.49	207.07	205.76	205.63	206.68	207.47	206.45	207.04	205.83	207.99	206.31	206.18	206.99	204.38	206.81	205.83	205.51	206.76	207.53	205.85	209.01	205.59	205.77	206.65	205.94	205.69	205.6	205.9	207.62	205.45	206.12	206.05	204.59	207.6	206.34	206.46	204.94	205.37	206.39	206.67	207.13	205.54	207.52	206.41	204.67	208	206.65	207.8	205.52
206.27	205.79	207.14	206.04	206.86	206.31	206.7	206.63	206.72	205.57	206.13	206.08	206.17	205.12	207.07	205.99	205.03	207.28	206.4	206.87	206	205.03	205.16	204.94	207.52	205.28	207.29	208.5	206.27	206.75	205.71	205.99	206.76	207.85	206.47	206.59	205.33	207.27	206.68	206.63	207.01	206.5	207.47	206.12	205.47	206.14	206.99	206.36	205.82	208.07
218.13	216.71	215.99	216.62	217.01	218.2	218.31	216.49	217.36	218.89	217.26	217.64	216.75	216.73	217.77	216.41	215.81	215.99	216.26	217.05	216.71	215.82	217.1	216.56	216.69	217.1	216.9	216.84	216.39	218.72	216.76	218.03	218.41	217.12	217.06	216.15	217.5	218	216.73	216.5	215.59	217.61	215.55	217.23	217.19	215.83	217.15	217.35	215.75	218.4
210.2	209.09	208.85	210.38	209.47	209.93	207.35	209.17	207.56	208.29	209.15	210.21	209	209.31	210.09	209.25	207.72	209.31	209.3	210.26	209.88	208.26	208.08	208.39	208.58	210.37	208.34	209.82	208.44	209.24	208.51	210.82	209.22	210.01	209.61	209.03	208.24	210.22	211.01	210.49	208.16	209.34	209.9	208.92	209	208.09	210.82	207.85	209.12	207.44
208.15	208.2	206.25	209.09	206.48	205.68	206.94	207.59	207.19	207.83	206.82	207.15	207.76	207.67	208.45	207.25	209.95	207.14	206.71	207.28	206.88	207.1	209.05	206.9	206.62	207.86	207.97	207.58	209.28	207.47	207.37	205.55	207.47	207.85	207.7	207.83	207.96	207.18	207.97	207.16	206.33	208.14	206.64	207.73	208.34	207.47	208.96	207.09	207.07	207.72
203.11	202.57	203.68	202.66	202.97	203.55	203.84	205.2	201.84	203.21	203.41	203.45	202.47	204.39	203.66	203.83	203.98	203.08	204.24	202.88	204.88	205.62	203.2	203.42	203.6	204.37	203.53	203.99	203.3	202.49	203.78	202.34	205.09	203.57	203.66	202.67	202.13	203.57	203.54	203.68	204.04	204.1	203.47	203.16	202.81	202.19	202.9	203.41	203.96	204.38
207.3	209.88	209.15	207.21	207.16	210.52	206.89	210.52	206.66	208.7	209.31	207.39	207.87	207.87	208.07	207.61	208	207.59	208.17	209.26	208.66	209.04	208.61	207.48	208.53	209.41	209.28	208.36	207.35	209.55	207.53	208.1	209.5	208.82	207.64	207.74	208.99	208.86	207.94	208.52	208.14	209.88	208.42	208.27	207.39	208.85	208.56	209.46	208.05	209.39
201.62	202.16	203.64	202.17	203.68	201.93	203.03	202.68	202.74	203.36	201.67	202.62	202.26	202.6	202.29	202.86	201.72	201.18	202.7	201.21	202.65	202.35	201.53	203.15	202.36	203.81	202.13	200.61	203.34	204.75	201.26	202.92	200.77	203.37	203.22	203.34	201.91	201.85	202.85	203.86	202.98	202.87	202.71	201.5	200.71	201.56	202.25	203.21	202.06	201.37
212.69	212.28	211.37	212.3	211.45	210.96	213.03	213.38	210.17	212.71	211.57	211.34	212.44	210.7	210.45	212.49	211.58	212.95	212.15	213.52	210.15	212.46	212.06	212.72	210.34	212.57	214.25	210.15	210.33	212.16	211.07	212.11	210.84	210.12	212.61	210.81	210.46	212.02	214.32	211.5	212.38	210.35	212.32	212.89	210.76	211.02	211.76	211.01	211.53	211.52
200.98	199.29	200.92	199.84	201.55	200.42	200.21	201.58	199.3	201.69	199.28	200.53	199.98	200.17	199.12	199.51	201.4	200.03	201.25	201.58	200.26	201.02	200.86	200.19	201.4	200.81	198.92	200.14	201.92	200.08	200.48	200.42	201.07	201.27	200.43	199.67	201.1	202.19	198.56	200.35	201.12	200.27	200.59	198.4	200.49	200.16	200.92	199.63	201.66	200.95
212.48	213.73	212.29	213.54	211.52	213.06	213.52	214.11	213.04	214.44	212.01	212.18	212.21	212.78	212.44	212.69	210.87	211.65	212.67	213.07	212.54	214.22	213.39	212.74	214.21	213.16	212.48	212.79	211.15	214.47	213.41	211.4	212.35	211.91	212.3	212.06	214.21	212.91	213.39	213.97	213.68	215.05	212.97	211.6	213.03	214.1	213.84	211.91	214.09	214.02
206.86	208.53	209.63	207.93	207.88	208.19	207.15	207.17	207.26	207.58	209.01	208.18	208.31	208.79	208.43	209.64	208.61	209.63	207.78	207.44	210.08	210.12	208.94	208.62	208.32	208.28	209.55	209.42	207.21	209.58	209.1	209.17	210.12	209.58	208.23	207.64	208.58	209.2	206.49	207.47	207.89	208.51	208.32	208.71	207.26	208.22	208.23	209.66	208.24	208.6
205.91	205.83	205.35	206.9	208.06	207.31	207.42	207.38	207.92	205.21	206.11	207.18	207.41	207.8	205.92	206.22	206.67	206.68	207.83	207.14	205.9	206.7	206.71	206.38	206.53	205.11	206.23	207.78	206.76	206.99	206.38	206.73	205.15	205.93	206.88	205.4	206.06	204.6	207.03	204.65	206.27	206.36	206.78	205.94	206.8	207.33	207.51	206.96	206.69	205.48
193.85	194.45	194.45	193.36	194.18	193.5	195.38	193.77	194.29	194.14	193.96	195.01	193.98	194.84	194.39	194.94	194.61	194.49	195	193.46	194.32	195.28	193.04	194.01	193.96	192.62	194.98	194.53	194.57	195.01	194.88	194.02	194.5	194.74	193.13	194.42	193.54	195.42	194.32	194.82	194.46	193.57	194.35	193.97	194.04	194.57	193.99	193	193.86	194.71
207.64	209.06	208.73	206.88	208.01	206.99	207.5	209.36	207.11	208.51	207.73	209.39	208.95	206.81	208.57	207.31	209.01	207.59	208.41	205.42	208.22	207.98	207.22	208.1	208.37	207.69	207.81	207.43	208.6	208.36	208.11	206.47	208.23	208.12	208.52	207.71	209.63	209.59	208.53	207.79	207.06	207.6	208.13	206.48	208.51	209.21	209.5	207.56	206.29	206.61
206.95	207.12	208.07	205.64	207.88	209.36	207.46	208.72	206.31	208.51	206.26	209.12	207.06	207.02	207.46	206.4	208.1	206.77	208.6	207.72	208.69	207.94	207.17	208.1	207.23	206.4	205.69	206.43	207.58	208.2	208.95	206.2	206.88	208.76	206.94	206.94	206.86	207.13	206.99	207.09	207.55	206.45	206.75	208.11	208.88	208	208.11	207.56	206.96	207.55
205.85	204.51	206.71	205.08	206.15	205.22	205.7	204.68	208.06	206.84	204.21	204.04	206.22	207.11	206.16	205.51	206.47	205.22	206.27	206.53	206.1	205.4	204.45	206.79	205.68	205.99	205.1	205	206.06	206.44	205.08	204.34	206.67	206.58	205.64	205.23	204.34	206.37	206.05	206.14	204.74	206.68	204.89	205.26	205.75	206.47	205.87	204.4	205.21	205.66
197.98	197.22	197.69	198.79	197.81	198.17	198.42	199.59	198.41	198.4	198.4	199.51	198.94	198.08	198.85	199.36	199.53	198.09	200.15	198.54	199.31	199.37	198.21	198.1	198.21	197.72	197.76	195.7	198.09	198.16	198.71	197.28	197.44	197.58	200.95	197.78	198.86	197.74	196.98	200.47	197.8	197.65	199	198.71	197.8	197.23	198.7	197.56	199.98	197.99
202.88	203.37	201.37	201.99	202.09	202.57	202.58	202.07	202.71	203.39	204.12	202.43	203.01	203.19	203.24	203.41	201.62	203.14	204.11	203.44	203.07	202.74	201.68	203.62	204.46	203.74	203.98	202.82	203.04	203.47	203.85	202.51	202.8	203.61	204.6	203.8	202.78	202.45	204.49	202.5	201.69	203.79	202.01	201.87	202.4	203.92	203.76	202.09	203	203.39
198.08	199.53	197.8	199.35	199.78	199.41	199.23	198.58	199.61	198.3	199.27	199.47	198.3	198.56	200.44	197.96	198.64	201.19	198.82	199.92	199.45	198.3	200.5	197.78	200.46	200.39	198.91	197.87	199.13	200.82	198.78	198.63	199.63	199.43	199.35	200.54	198.95	199.24	199.98	198.87	197.44	199.63	199.59	198.31	198.98	199.39	198.17	199.97	196.68	199.3
200.05	200.05	199.01	199.02	199.41	200.38	199.81	198.91	200.6	200.03	198.91	199.27	199.73	198.8	199.55	199.1	198.53	198.96	199.52	199.74	200.88	199.78	198.68	201.09	199.57	199.19	199.24	198.85	198.24	198.54	199.64	199.59	198.55	198.66	200.22	199.96	199.28	199.36	199.04	200.63	200.79	199.12	199.92	199.09	199.72	199.58	200.02	198.23	200.51	197.67
199.41	199.39	199.92	200.56	201.09	199.2	199.26	200.04	201.4	199.82	200.58	200.39	199.37	199.82	201.08	201.39	200.49	201.77	199.88	200.1	201.43	199.69	200.56	200.41	200.28	200.27	200.19	199.98	199.84	199.56	199.48	199.93	201.57	199.79	199.53	201.97	201.97	200.32	200.87	201.06	200.18	199.82	199.77	198.91	200.44	201.11	201.34	201.57	200.74	199.8
202.72	202.62	202.65	202.4	202.66	200.47	202.79	202.24	202.73	202.37	200.56	202.76	203.62	202.48	201.93	201.84	204.86	201.95	202.02	202.51	202.12	202.54	203.61	202.31	201.71	202.43	202.67	202.01	202.27	200.67	201.84	202.4	203.43	203.05	201.56	201.85	201.74	202.15	201.44	201.07	201.71	203.87	201.69	202.52	201.33	202.76	202.37	202.15	202.08	201.51
208.16	206.55	208.97	206.65	207.96	207.56	209.02	207	206.16	207.79	208.84	207.45	207.25	206.61	207.75	208.02	207.6	207.49	208.77	207.39	206.88	207.41	207.91	209.45	207.86	208.93	208.07	207.38	209.36	205.75	206.85	207.96	206.52	206.99	206.26	207.28	209.14	208.49	205.54	207.26	206.62	209.53	206.83	207.66	207.07	206.33	206.71	209.65	209.38	209.24
211.6	212.44	212.48	213.72	213.14	213.23	211.92	212.32	212.33	213.37	213.26	214.16	213.57	214.05	211.39	212.32	214.5	211.06	214.29	213.5	213.24	213.44	212.75	212.84	212.71	213.75	211.88	212.84	213.2	212.83	214.33	213.38	212.78	213.7	213.43	213.05	212.71	211.5	212.26	212.65	213.42	213	213.24	212.35	213.31	213.07	212.05	213.23	212.61	213.25
202.81	204.49	203.03	202.84	204.34	204.11	204.46	203.46	204.24	205.34	204.41	203.36	204.48	204.59	203.43	202.23	203.2	205.46	203.03	203.8	203.62	202.56	205.56	202.64	203.08	203.25	204.28	204.01	203.36	202.46	204.05	203.84	205.07	203	201.82	203.72	203.06	203.95	204.25	204.6	203.8	204.41	204.82	204.89	203.52	205.46	204.24	203.49	203.64	204.25
209.09	209.56	209.63	209.28	208.11	210.14	210.05	211.31	211.16	209.66	209.34	209.06	209.3	210.22	209.75	208.52	209.79	209.42	208.85	209.56	209.18	209.86	209.18	208.18	211.15	208.87	210.21	209.25	208.05	209.65	209.35	209.42	210.38	208.71	208.47	209.27	209.74	210.44	208.42	209	210.01	209.21	209.13	210.17	208.47	209.67	209.11	210.3	210.22	209.36
212.15	211.49	212.54	212.55	212.56	212.23	212.87	212.26	212.11	213.06	212.76	213.04	214.88	211.23	212.67	212.13	211.42	212.08	213.11	213.44	212.73	211.55	211.64	212.14	212.64	213.26	210.69	213.13	213.17	213.43	211.63	211.83	214.02	210.79	212.72	213.04	211.64	212.01	212.15	212.64	212.6	209.98	213.91	212.12	213.08	213.59	213.17	210.5	212.63	213.35
207.47	207.22	209.39	208.12	208.5	207.58	208.37	207.04	207.68	208.01	207.6	207.9	208.01	207.77	208.98	207.22	207.79	208.25	208.61	208.77	209.5	208.76	208.57	207.71	207.5	207.18	207.51	208.2	207.17	207.74	207.36	206.89	207.97	207.86	209.25	208.15	206.7	207.96	207.55	207.66	206.77	207.95	207.59	208.35	209.8	208.17	207.1	207.53	207.47	208.86
208.07	206.39	205.66	206.6	205.91	205.83	207.13	206.89	205.81	205.86	205.27	206.1	205.83	205.81	207.32	205.71	207.5	207.61	206.38	204.18	206.55	207.38	206.35	205.74	205.95	206.12	206.56	206.78	205.96	205.98	205.57	205.98	207.22	207.06	205.73	205.61	207.03	205.93	206.48	207.15	205.68	205.84	206.55	206.93	207.49	206.49	206.37	207.04	206.24	206.41
196.15	199.5	196.74	198.79	199.3	199.67	200.14	198.08	198.99	199.3	198.03	199.93	198.08	199.08	199.35	199.48	199.16	197.69	196.94	198.37	197.78	199.44	199.11	200.22	199.08	198.63	198.92	199.43	198.3	197.98	199.46	199.18	197.84	199.36	198.79	199.57	197.84	197.52	196.59	199.11	198.54	197.69	199.11	199.5	198.49	197.48	196.84	198.87	198.87	198.23
214.1	213.82	214.5	214.08	214.43	213.35	212.52	212.9	214.14	213.72	215.04	212.7	213.04	214.26	215.73	213.69	214.43	213.09	214.14	212.56	214.08	213.48	214.36	214.31	213.83	212.51	214.77	213.23	214.56	215.32	216.2	213.57	212.74	213.69	213.33	215.08	214.26	214.15	214.13	213.72	213.73	213.45	213.06	211.99	213.69	213.99	214.15	213.65	214.2	214.43
209.66	212.16	211.49	212.42	210.57	211.89	212.38	212.43	211.1	211.24	211.17	212.23	210.76	209.31	210.87	211.36	211.07	209.05	212.3	211.59	211.75	211.99	211.84	210.93	212.41	212.74	212.32	211.81	212.77	212.42	212.4	212.4	209.85	211.51	213.32	211	210.82	213.19	211.57	211.79	210.56	213.34	210.91	213.33	211.35	211.05	211.28	209.49	211.25	212.61
208.9	210.4	208.52	210.39	210.74	212.47	210.21	209.34	209.34	208.29	209.79	211.02	211.08	209.84	211.84	209.91	208.7	209.63	210.8	209.16	210.84	209.14	210.36	209.64	208.53	208.98	208.38	209.27	208.14	209.8	210.6	209.93	211.72	210.58	210.27	211.51	209.15	208.51	210.09	209.47	208.38	210.07	210.84	208.9	209.91	209.59	209.31	210.03	208.62	209.87
204.05	202.8	203.94	204.17	202.33	204.47	203.32	202.92	203.79	203.66	203.74	203.6	203.25	203.89	202.05	202.32	203.54	202.09	202.51	202.54	204.02	204.4	203.13	203.31	205.35	203.04	202.17	203.3	202.98	203.51	204.76	203.64	202.83	203.77	204.72	203.57	202.04	203.2	202.4	203.67	203.73	202.86	202.93	204.26	202.77	202.89	204	202.9	204.51	202.58
208.91	210.26	208.4	209.4	209.49	208.16	211.1	209.89	209.95	210.01	208.57	209.9	210.17	208.8	207.3	208.88	209.41	209.8	208.39	209.03	210.03	210.67	209.8	208.71	210.07	208.96	209.48	208.64	209.99	209.7	209.61	208.34	209.62	209.46	209.15	209.88	209.29	210.21	209.26	209.91	210.8	209.34	207.74	210.6	209.59	209.78	209.08	209.55	210.19	210.45
200.48	199.86	199.38	199.9	198.99	200.24	198.43	198.36	199.22	199.76	199.4	199.01	199.05	199.43	197.88	199.83	199.18	199.24	199.96	199.21	199.9	199.09	199.7	199.72	198.17	198.95	199.72	200.29	199.3	199.99	199.24	199.61	200.24	201.22	199.99	200.17	198.15	199.47	200.98	200.62	200.38	200.01	198.15	200.39	200.54	199.65	198.82	199.96	198.93	198.48
216.63	216.4	217.21	216.37	217.75	217.23	218.48	218.23	218.38	216.54	216.16	216.37	217.72	216.43	216.18	217.05	217.35	217.31	217.91	218.56	218.03	216.39	216.55	218.15	217.1	216.52	215.93	216.64	216.56	216.91	215.74	217.65	215.84	216.63	216.56	216.4	217.75	215.49	216.46	217.22	216.46	216.22	217.18	215.77	215.72	217.7	216.39	217.39	216.79	215.61
216.31	218.67	218.27	217.45	217.37	217.48	218.89	217.54	217.36	216.3	216.59	217.84	216.62	216.31	216.69	217.6	217.14	217.39	218.21	215.73	217.69	216.36	217.39	216.08	215.78	217.27	216.64	217.19	217.29	218.58	216.12	216.63	217.42	217.58	215.76	217.31	218.02	216.7	217.32	216.64	216.93	216.35	217.25	217.67	217.15	215.01	218.1	216.89	217.25	217.73
207.02	209.9	209.02	209.34	209.27	208.4	208.37	208.68	207.01	208.35	207.67	208.71	206.66	206.27	207.94	208.68	209.2	210.08	208.13	208.75	209.55	209.39	207.55	209.25	208.47	207.25	207.03	208.07	208.86	207.77	209.46	207.89	209.46	209.02	207.83	209.54	208.32	208.6	207.93	208.34	208.88	209.04	209.21	208.23	209.29	209.21	208.04	208.43	209.76	208.59
200.51	200.52	200.54	201.7	199	200.97	201.21	199.57	199.77	200.08	200.33	198.13	201.52	199.03	199.8	200.45	200.66	199.17	201.24	200.08	201.48	201	200.95	200.9	200.22	199.53	200.33	200.81	200.07	200.87	200.43	199.98	199.92	199.72	200.08	201.43	199.55	200.59	201.76	199.83	200.36	201.53	199.78	199.91	199.7	200.34	198.5	201.45	201.98	201.79
205.26	204.44	204.6	204.89	203.22	205.76	205.61	204.77	204.42	205.83	204.04	205.11	205.5	205.44	204.88	205.01	205.39	205.66	204.24	204.71	204.47	204.84	204.35	205.03	203.83	204.75	205.06	205.81	205.22	205.12	204.69	205.55	204.16	205.5	204.83	203.95	205.98	204.81	206.05	203.47	205.83	205.36	202.72	204.91	205.39	205.06	204.88	204.53	206.03	204.66
198.55	199.17	198.65	199.68	198.81	199.89	199.53	199.6	198.74	200.27	199.88	198.03	200.47	199.72	199.07	199.88	199.73	199.9	198.99	198.46	199.41	199.69	200.17	199.06	199.51	199.69	200.94	198.34	198.09	199.19	200.92	197.68	200.31	201.09	200.64	197.65	199.99	198.78	200.35	200.25	200.79	199.47	198.99	200.96	199.92	198.44	200.76	199.55	198.15	198.82
217.95	218.73	218.28	217.05	218.26	215.65	216.95	216.97	218.33	218.02	216.41	217.87	215.5	218.28	217.93	219	217.23	218.12	219.65	218	217.41	218.54	216.67	217.11	218.96	216.15	218.19	217.94	217.76	217.15	217.98	216.73	218.21	217.83	217.56	218.18	219	218.09	217.54	218.95	218.85	216.32	217.1	217.94	218.15	218.52	217.27	217.69	216.1	216.74
207.41	207.69	208.08	208.5	207.96	208.3	210.04	208.47	207.26	208.91	209.12	209.19	208.85	207.9	208.79	209	208.85	209.06	208.15	209.52	208.75	209.55	209.3	208.35	207.8	209.71	209.17	208.22	208.98	208.52	208.72	209.53	208.21	206.7	209.41	208.69	209.32	209.14	209.97	207.77	208.64	208.47	207.41	207.29	208.85	207.7	208.42	209.83	207.51	210.64
207.9	208.07	209.62	208.96	209.36	208.94	207.97	209.17	208.58	207.66	208.17	209.35	209.2	208.68	207.72	208.28	208.69	209.45	208.46	207.37	206.77	208.91	206.83	208.2	207.41	208.52	210.39	207.51	209.88	208.67	209.49	207.99	208.73	208.46	207.9	208.83	209.28	208.61	209.47	209.59	210.02	208.93	208.23	209.27	209.11	209.42	210.63	210.53	207.86	208.49
208.9	207.86	208.31	208.97	207.62	208.09	209.45	208.17	209.12	208.49	209.89	208.86	209.14	208.05	209.37	208.12	210.43	208.74	207.92	209.69	208.71	209.84	208.57	207.2	208.63	207.96	208.1	209.95	208.56	208.15	206.63	209.16	209.21	209.74	207.17	208.4	209.84	208.58	207.33	208.42	208.55	208.98	208.84	206.74	209.04	209.59	207.92	209.35	210.47	209.77
202.53	201.36	200.75	201.61	199.61	201.42	201.48	200.69	201.21	201.62	200.91	201.21	201.25	201.83	199.88	201.04	201.01	201.19	201.57	201.76	200.86	200.75	200.54	201.62	200.83	200.84	201.43	200.77	201.97	201.19	202.12	200.08	200.66	201.31	200.77	201.11	202.71	200.18	201.27	201.04	200.73	201.89	201	201.53	201.69	201.02	201.56	199.94	201.98	202.55
212.04	212.51	212.81	210.35	210.98	212.63	212.04	214.09	211.26	211.19	210.95	210.69	211.17	211.32	211.06	211.62	211.19	213.02	212.54	211.85	211.49	212.04	211.76	209.96	212.8	211.59	212.13	211.88	210.52	211.18	211.96	211.41	211.24	213.09	210.97	211.7	212.09	211.48	213.51	212.78	212.06	212.81	212.89	212.11	211.18	211.49	211.67	211.93	212.91	211.41
204.48	205.01	204.46	203.71	204.36	204.98	206.88	205.95	204.9	205.74	206.77	203.02	205.11	203.45	204.89	203.43	203.91	206.46	205.08	205.52	205.67	205.47	204.4	202.21	204.67	205.39	204.26	204.61	205.23	204.55	204.17	204.48	203.63	204.27	205.19	205.22	205.34	205.97	202.85	204.32	204.8	203.52	203.78	203.77	204.88	205.21	206.29	205.46	205.73	203.19
201.86	204.68	202.86	204.57	202.29	203	202.24	203.24	203.97	202.48	202.61	202.43	204.13	203.98	201.98	203.98	201.97	202.86	202.33	200.77	202.48	204.31	202.59	203.1	202.06	204.57	202.47	203.11	205.22	203.56	202.83	203.96	203.73	201.43	203.84	204.1	202.95	204.69	204.38	202.63	203.16	202.81	204.45	205.81	203.64	204.02	203.91	202.47	203.46	203.12
208.86	209.34	209.82	209.61	207.9	208.07	209.74	209.4	207.54	208.03	208.7	210.75	210.03	208.42	208.88	209.47	209.27	209.16	208.89	210.1	210.03	209.69	208.92	210.01	208.88	209.06	208.83	208.55	210.26	208.39	209.47	210.74	209.56	208.1	209.71	209.85	210.02	208.03	209.44	209.39	210.67	209.61	210.62	209.95	210	210.34	209.58	207.35	208.62	207.98
208.13	208.17	208.37	207.75	207.25	207.59	207.47	206.86	207.63	206.98	208.29	207.6	208.24	207.77	207.8	208.34	207.72	207.32	207.45	206.74	206.71	207.67	208.12	208.5	207.08	208.84	207.04	207.07	209.01	207.66	209.49	209.4	207.52	207.08	207.96	206.46	206.52	206.96	207.84	207.79	208.04	207.64	207.21	207.89	207.44	207.65	208.38	207.94	206.82	207.76
205.86	207.68	205.84	206	205.64	206.71	207.37	206.28	206.14	205.81	207.7	205.99	206.11	205.81	204.8	206.48	206.19	206.79	205.6	206.27	205.64	206.23	208.01	206.34	205.95	206.28	206.68	207.34	206.22	207.2	206.24	206.68	207.39	206.21	205.74	204.6	206.05	205.83	206.27	206.62	208.53	208.11	206.48	206.81	206.13	205.86	207.26	206.31	206.31	206.59
202.7	202.63	202.75	201.76	202.43	204.29	203.1	200.51	203.44	200.18	203.06	203.11	202.51	201.63	201.73	202.66	202.16	203.69	203.98	201.07	202.61	202.94	203.58	201.68	202.45	202.07	201.87	203.79	201.83	202.69	202.8	202.18	203.25	201.82	202.19	202.98	202.36	202.26	201.31	200.53	203.54	203.67	203.05	203.54	204.2	200.93	201.94	204.37	201.88	202.24
207.59	205.93	206.6	207.16	207.32	207.4	207.86	206.89	207	205.94	208.03	207.38	207.5	208.46	207.84	207.79	207.75	208.53	207.17	207.41	207.55	207.89	206.03	207.68	209.6	207.99	207.09	207.95	208.66	207.94	207.75	208.87	207.47	207.76	207.81	209.16	206.81	208.77	207.95	209.21	208.57	207.11	207.62	207.25	207.37	209.21	206.83	209.13	207.68	208.06
213.69	213.8	213.91	215.46	213.46	213.96	212.73	213.62	214.27	213.07	213.69	215.55	212.99	212.06	214.3	214.22	213.85	214.9	213.41	214.59	212.67	212.83	213.47	214.28	213.81	212.05	212.96	213.14	213.25	213.3	213.18	213.62	213.68	213.41	213.75	213.12	215.19	213.82	214.61	213.66	214.13	212.93	215.22	211.37	215.7	214.57	213.77	212.05	214.22	213.38
201.47	203.73	202.55	201.82	200.04	203.07	202.27	201.08	201.89	201.64	202.17	202.01	201.61	202.89	202.44	203.23	203.15	202.08	202.3	201.43	203.37	202.38	203.3	202.87	202.81	201.48	203.07	203.3	202.58	203.6	203.31	202.19	201.41	204.57	202.27	203.08	202.68	200.93	202.26	202.08	200.46	198.71	201.86	202.74	201.28	202.53	201.55	203.29	201.72	202.33
198.14	198.68	196.75	197.99	198.02	199.32	198.37	197.14	198.02	198.98	197.06	198.21	198.67	199.61	197.3	199.16	197.14	199.04	199.86	197.09	198.84	198	197.55	197.76	198.07	198.36	196.96	199.64	198.72	198.13	197.38	197.68	197.97	196.67	197.95	198	197.71	198.19	197.83	199.94	197.42	198.29	198.75	199.8	197.25	198.04	198.06	199.31	198.35	198.54
196.73	197.78	198.16	197.94	198.22	198.57	197.05	197.75	196.99	196.45	198.13	198.9	198.3	197.37	198.05	197.47	197.23	198.07	198.65	199.06	198.12	196.95	196.09	198.69	197.12	197.7	198.68	198.32	197.22	197.86	197.16	198.8	197.91	198.45	196.3	197.64	196.71	199.24	196.79	198.01	199.01	198.09	197.49	198.93	198.1	196.8	198.48	198.19	196.71	196.54
210.3	213.65	211.19	208.97	210.36	211.21	210.88	210.8	212.24	210.84	210.64	212.36	210.99	211.31	211.75	210.45	210.22	212.63	209.17	213.41	211.54	211.7	211.4	211.85	211.41	211.43	211.35	212.54	211.03	211.35	212.47	211.18	210.77	211.4	210.44	211.15	211.51	210.91	211.99	210.65	210.81	214.19	212.84	211.15	211.6	210.92	211.36	212.76	211.2	212
200.66	201.01	201.68	200.98	198.87	200.14	201.35	199.09	198.53	199.75	199.96	200.97	199.41	199.26	200.78	199.51	200.53	200.63	200.4	199.28	200.75	200.21	199.71	201.29	201.29	200.86	200.87	200.73	199.6	200.33	201.38	200.81	199.74	200.92	200.05	199.69	199.92	200.12	200.2	201.36	201.81	200.95	199.71	200.78	200.9	199.48	200.29	201.68	199.63	200.04
210.44	211.05	211.13	211.42	212.12	213.11	213.42	211.59	212.83	211.53	210.92	211.32	210.9	210.77	210.1	211.6	211.37	212.61	210.97	211.21	211.01	210.68	212.09	210.92	211.45	211.19	210.57	213.07	208.57	211.71	210.66	210.54	211.12	212.14	212.74	213.22	211.3	210.24	211.1	211.71	210.91	212.88	212.33	211.56	211.75	212.66	211.2	211.33	211.6	211.86
208.36	208.95	209.77	207.94	206.74	207.31	207.65	209.11	209.58	209.36	207.06	207.11	208.51	208.85	208.93	208.47	211.17	208.81	208.17	208.07	209.86	207.77	209.95	209.27	209.64	208.74	207.25	208.67	210.02	207.35	208.84	209.79	208.37	209.23	208.56	209.08	209.48	208.43	209.37	208.62	209.66	208.74	210.22	209.45	209.1	208.89	208.04	209.77	210.42	209.5
202.42	203.7	201.42	202.5	203.84	201.43	201.85	202.58	203.08	201.16	203.22	202.85	201.37	204.22	203.95	201.48	203.46	202.54	202.01	201.9	202.72	202.74	203.25	201.63	202.45	203.53	203.51	203.29	202.31	202.82	203.83	202.63	202.96	202.43	201.03	200.42	202.33	202.76	203.82	202.63	203.58	200.98	204.11	202.36	202.56	203.81	202.81	201.79	200.35	202.06
199.52	198.84	199.32	200.16	199.49	197.84	200.06	199.13	200.31	198.52	198.84	199.46	199.42	199.12	200.88	199.54	197.3	198.56	199.42	198.89	198.99	197.62	199.42	198.65	199.71	199.73	199.65	199.83	199.82	201.37	199.73	200.4	198.93	199.49	201.68	200.43	199.67	200.49	200.48	199.33	200.48	198.69	198.93	199	198.83	200.12	199.81	199.37	199.35	200.37
217.66	218.85	217.52	219.11	217.63	219.58	216.29	216.95	217.65	217.45	217.16	216.88	219.3	217.39	216.63	217.69	216.38	216.7	217.05	216.99	218.71	218.05	217.75	217.88	217.96	218.46	217.67	217.45	218.39	216.46	218.4	218.15	217.41	216.62	216.69	218.76	218.42	217.59	217.81	217.61	217.24	218.7	217.23	217.35	218.23	218.49	218.18	217.74	217.99	216.28
199.31	198.91	199.17	199.36	200.78	199.29	199.46	199.73	200.83	199.42	200.02	199.95	198.53	199.53	200.54	199.62	199.74	199.29	200.05	199.59	199.12	198.9	200.36	201.67	201.39	199.58	200.09	199.17	199.42	199.79	201.41	199.41	199.66	201.43	199.82	199.58	200.48	200.39	199.01	199.6	199.95	200.19	198.5	199.63	199.43	199.07	199.6	200.84	198.09	200.11
213.7	212.42	210.82	211.15	210.1	212.32	213.15	211.63	212.45	211.16	211.72	210.95	211.55	214.25	212.52	211.54	212.12	210.6	211.99	211.22	213.96	211.74	210.77	212.23	211.4	211.33	211.83	213.25	213.62	211.38	212.66	212.75	211.2	212.73	212.17	212.03	212.2	211.28	210.89	211.06	211.91	212.86	210.44	212.34	211.2	210.16	212.89	213.74	211.78	211.91
203.16	204.4	204.44	204.09	201.77	204.99	203.68	202.98	205.04	203.93	203.56	203.04	204.37	203.45	202.89	202.69	201.67	201.49	202.72	202.79	202.86	202.77	202.34	203.31	203.33	202.35	202.64	202.27	203.49	203.76	201.73	201.19	201.87	203.52	202.45	202.33	204.33	204.12	201.84	203.57	202.32	202.79	204.25	201.68	203.73	204.52	204.28	202.99	203.44	202.1
207.79	208.13	207.26	207.42	208.25	208.83	207.26	206.53	207.43	208.08	207.14	208.95	206.82	207.35	208.28	207.06	207.66	205.99	208.59	206.57	207.91	207.14	208.75	206.86	207.94	208.08	207.91	207.28	207.57	209.17	207.48	207.54	208.92	208.78	207.64	208.63	207.17	208.6	208.07	207.84	208.58	207.41	208.43	207.09	207.23	207.22	206.14	206.78	209.45	208.97
198	198.01	198.18	197.81	197.54	198.32	197.31	196.98	196.95	198.61	197.61	197.73	195.4	198.46	199.49	197.69	197.99	198.3	197.48	198.46	197.21	197.55	199.39	197.55	197.18	197.21	199.41	199.17	198.57	196.49	198.71	197.8	197.49	198.07	197.45	198.89	197.19	198.81	197.76	197.4	197.05	197.67	199.26	196.38	198.59	199	198.03	198.84	197.04	198.09
201.19	200	199.58	199.38	201.14	200.13	200.17	201.3	199.95	200.73	199.67	200.62	199.94	200.81	199.58	200.51	202.16	199.9	199.38	199.73	200.13	199.51	199.06	199.18	201.03	200.49	200.64	200.24	198.56	199.51	201.38	199.52	199.47	200.13	200.32	201.13	199.91	200.28	200.48	198.5	201.18	199.27	199.92	200.74	200.89	200.99	200.56	198.43	199.13	199.99
200.17	198.43	199.34	199.99	199.56	198	198.83	198.6	200.02	199.08	199.34	198.14	199.11	197.63	197.96	199.43	200.32	201.01	199.92	200.17	198.42	201.05	199.86	198.8	199.9	198.93	198.84	200.32	199.77	199.55	198.33	199.56	198.52	199.46	198.76	199.15	198.39	200.28	200.86	201.05	199.05	200.21	198.62	200.55	200.13	200.21	198.3	198.29	200.08	199.21
208.08	208.13	209.16	206.95	209.83	208.45	208.3	209.09	208.85	207.05	208.5	207.95	208.54	206.98	208.23	206.16	207.97	208.06	207.81	208.38	206.79	208.6	206.82	208.76	206.38	207.99	207.37	208.25	208.01	208.75	206.77	207.15	207.6	208.35	207.35	208.02	207.53	208.33	207.21	207.92	208.83	207.44	207.88	208.11	208.08	206.55	208.46	207.72	207.58	208.36
210.25	213.88	212.06	211.25	212.95	212.18	212.66	209.97	209.91	211.11	211.86	211.32	211.44	212.01	212.73	210.9	212.16	211.31	211.09	211.17	211.58	211.93	211.19	211.16	212.3	211.11	211.25	213.13	211.04	211	211.52	212.36	211.78	210.86	211.26	211.35	211.07	211.91	209.2	213.07	210.55	211.93	212.83	211.14	213.16	210.93	211.34	213.25	211.51	210.81
209.78	212.34	211.68	212.76	211.57	211.78	211.69	212.16	212.58	213.28	211.56	212.53	212.03	211.58	210.37	213.28	211.64	210.99	211.12	211.55	212.68	211.32	211.36	212.25	211.92	212.05	212.58	212.84	212.12	213.54	210.65	212.19	212.21	213.15	211.72	211.7	213.09	211.23	212.3	211.74	212.91	211.95	211.42	210.91	211.71	212.3	210.51	213.72	212.1	212.97
208.27	207.06	208.96	209.41	208.42	208.03	206.21	208.48	207.9	207.1	206.45	207.52	207.77	208.71	207.39	207.37	206.92	208.64	207.32	206.86	207.97	207.63	207.37	207.81	206.4	207.42	207.52	208.17	208.44	208.23	208.53	208.01	208.69	207.84	206.77	208.31	207.47	207.18	207.71	206.91	208.45	208.41	208.47	208.11	207.74	206.78	208.97	208.56	208.12	208.26
212.72	211.66	212.12	211.47	214.97	212.2	213.14	211.58	212.85	212.49	211.92	213.59	213.3	211.92	213.24	212.47	211.99	214	212.3	211.68	212.29	211.77	213.11	211.88	213.86	211.6	213.05	212.97	212.02	211.69	211.73	210.94	212.2	212.36	212.49	211.53	212.5	211.87	213.25	211.04	213.16	211.89	213.47	212.94	209.81	211.68	213.21	212.44	213.69	213.15
204.75	204.88	204.99	205.71	205.04	206.83	203.33	203.79	205.62	205.35	205.91	202.41	205.69	205.11	204.21	204.83	206.16	204.09	205.46	206.72	204.84	204.62	204.83	205.02	204.73	204.29	205.24	204.27	204.66	204.86	205.64	205.07	205.63	204.23	205.85	204.04	204.33	205.29	205.4	205.32	205.19	204.45	203.83	205.16	205.33	204.75	206	205.2	205.26	203.84
198.6	199.45	197.91	198.56	199.32	199.93	199.89	199.62	199.43	198.74	198.16	197.42	200.26	200.23	198.14	198.22	199.26	201.04	200.46	199.71	198.66	198.96	200.82	199.07	200.02	199.3	198.05	198.55	198.86	200.22	200.04	199.56	200.59	201.43	199.26	199.78	198.65	201.02	199.18	201.32	198.27	200.49	199.72	198.75	198.73	198.58	196.95	198.29	199.98	199.89
199.16	200.2	200.44	199.1	200.56	198.27	201.17	199.36	199.22	200.58	198.91	200.93	199.43	198.43	198.39	198.29	199.09	201.23	198.62	198.69	199.78	200.31	198.81	200.36	199.4	200.65	198.4	198.32	198.43	199.19	198.01	199.27	200.55	198.4	199.34	199.32	198.44	200.36	199.01	200.23	200.3	198.68	200.03	198.81	201.37	198.07	200.12	198.83	199.74	199.95
213.18	212.98	213.45	212.68	214.47	213.74	213.11	214.23	213.63	215.03	213.04	213.53	213.34	213.21	213.91	214.89	212.2	213.38	214.13	213.45	213.76	213.78	214.22	215.24	215.44	214.63	214.02	213.78	211.99	214.62	212.48	213.68	212.67	213.07	214.66	212.75	211.55	213.46	213.45	214.42	213.79	213.07	212.18	212.93	215.19	213.4	212.84	213.19	213.15	213.47
207.52	207.47	208.67	208.33	206.09	211.03	207	209.3	207.86	207.24	207.49	207.28	208.23	209.02	209.24	208.86	208.36	208.65	207.79	209.82	208.86	208.51	208.36	209.04	207.83	210.01	208.51	209.2	207.52	207.53	206.05	209.03	208.82	208.73	209.63	209.28	208.72	209.15	208.63	208.86	208.26	209.26	209.09	210.31	209.06	209.27	209.8	209.3	209.17	208.16
215.94	216.68	217.47	216.21	217.58	216.8	216.9	216.86	216.07	216.17	216.33	217.48	216.28	217.42	217.68	216.27	217.05	217.27	217.46	217.94	217.11	216.97	216.67	218.29	216.05	217.55	215.85	217.09	217.17	216.4	216.09	218.98	215.77	216.64	216.83	216.84	218.11	217.06	216.92	217.72	217.53	217.98	218.08	218.44	216.4	217.95	215.09	218.19	217.72	217.84
207.84	209.38	209.3	208.71	209.24	209.12	208.2	208.95	208.24	209.49	207.88	207.78	208.28	209.66	207.73	208.39	207.54	207.61	207.51	208.72	209.06	209.18	208.56	208.47	209.33	210.43	207.96	208.66	209.42	206.93	210.94	208.31	209.91	206.55	207.72	209.49	207.74	209.74	208.47	209.5	208.04	208.17	208.07	207.49	209.04	208.33	208.17	208.53	209.23	206.87
201.17	200.84	199.59	199.1	199.06	200.21	200.83	198.68	200.04	200.01	198.47	199.12	199.54	199.8	200.1	201.13	199.65	200.64	201.5	198.71	200.41	198.66	199.85	201.06	199.78	200.47	199.72	199.23	200.19	199.6	199.79	199.89	199.57	200.38	199.77	198.05	199.73	201.27	199.69	199.35	201.82	198.51	201.06	198.59	200.93	199.17	199.71	200.4	199.17	200.18
209.99	212.76	211.94	212.74	212.29	211.35	213.22	211.05	209.73	211.35	211.08	211.01	211.76	211.66	212.79	211.76	212.72	211.15	213.52	213.24	211.2	211.39	210.46	210.51	209.97	211.62	211.37	212.15	210.18	212.32	212.68	211.63	211.72	213.15	211.46	211.45	212.09	211.47	211.09	211.32	211.98	211.08	212.31	211.09	210.95	209.59	211.29	211.73	210.93	212.13
211.11	213.06	211.5	211.29	211.24	209.67	210.46	211.01	211.78	212.66	212.11	211.8	211.58	212.02	211.07	212.44	211.13	209.75	209.82	211.11	214.03	211.33	212.71	210.18	211.08	212.35	211.97	211.01	211.39	211.41	211.42	213.25	211.69	210.08	210.74	211.31	210.8	213.08	213.09	211.46	211.68	211.51	210.81	212.29	210.8	213.27	210.89	210.81	212.65	212.93
202.07	202.02	202.42	202.19	204.12	203.53	205.33	201.88	203.34	203.77	203.07	202.95	203.49	205.13	201.62	203.07	205.21	204.87	203.19	204.06	202.96	202.12	203.58	203.01	205.29	203.41	201.31	204.61	203.41	201.2	205.34	202.95	204.61	203.03	203.55	205.11	200.98	203.34	203.17	203.25	203.46	203.63	203.33	204.03	203.64	202.75	202.99	204.19	204.25	201.7
202.76	203.65	201.76	200.99	203.87	201.74	203.89	201.94	202.76	203.65	202.21	203.01	201.79	202.79	201.96	201.27	201.22	201.15	202.24	202.3	203.62	201.91	204.04	203.65	202.14	204.4	202.48	202.87	202.29	202.69	201.31	201.86	202.19	204.1	204.84	202.26	201.87	202.68	203.17	203.02	205.26	202.39	203.14	203.81	201.69	202.11	202.02	204.15	202.57	201.91
208.4	209.1	208.46	208.1	209.7	208.13	208.33	209.66	208.08	209.07	207.67	209.09	207.4	207.62	208.68	209.38	208.66	209.48	208.37	209.2	210.52	207.78	207.85	207	209.4	206.59	208.01	208.99	209.41	206.87	208.05	207.64	207.94	207.73	209.53	208.35	209.02	208.06	208.23	210.1	208.99	207.76	209.59	208.18	207.78	209.82	208.53	209.35	208.66	207.11
208.36	209.92	206.58	205.23	208.93	209.78	209.06	208.63	209.03	207.14	207.84	207.54	206.92	209.04	208.41	207.02	207.77	205.87	208.25	209.74	207.67	206.82	209.53	208.95	208.93	208.95	208.03	207.84	208.67	206.92	207.94	209.43	207.6	207.76	207.78	208.66	206.86	208.86	206.4	206.84	208.03	207.33	206.36	209.46	207.92	207.21	206.66	206.25	208.2	206.9
202.8	204.51	205.07	203.25	203.78	203.08	203.4	205.45	206.3	204.3	205.53	203.49	204.8	202.61	204.63	202.45	204.3	204.2	204.76	203.62	203.8	205.16	203.37	203.68	204.2	204.35	204.88	202.53	202.91	202.22	206.12	203.59	204.65	203.03	204.76	202.1	203.16	205.39	206.79	203.1	203.9	205.23	203.51	202.83	203.1	204.73	203.44	204.65	202.91	205.52
202.66	204.55	206.02	205.66	205.35	203.72	204.6	204.84	204.29	205.86	205.78	204.86	205.47	203.83	204.38	205.66	204.25	204.93	205.04	205.04	205.84	204.05	206.39	204.57	205.05	203.65	203.65	204.43	205.21	205.02	205.59	204.62	205.88	204.33	205.09	203.79	204.87	205.77	204.47	204.56	204.73	204.35	205.59	205.51	205.05	204.86	205.57	205.8	207.11	203.33
209.3	209.74	207.78	207.53	208.12	207.59	206.96	207.88	207.36	207.05	209.02	206.31	207.7	208.61	207.21	207.01	209.58	208.22	207.75	207.14	207.8	205.99	206.49	207.74	207.31	208.23	207.93	207.26	206.92	209.69	208.39	209.6	207.41	207.79	210.04	207.32	208.53	207.74	208.12	209.59	209.22	206.53	210.65	209.58	208.14	208.36	207.15	209.14	207.48	208.91
198.86	200.81	200.68	200.06	200.05	200.62	199.64	200.31	199.68	199.95	198.14	200.23	201.21	200.05	199.65	199.57	198.04	198.45	199.27	199.18	199.33	201.71	200.16	200.03	199.45	199.76	199.69	199.21	199.57	197.86	199.41	199.64	199.34	198.77	200.34	199.24	199.85	200.26	200	200.56	199.83	199.15	199.25	198.85	199.72	199.95	200.07	199.53	200.1	201.95
202.7	204.16	204.19	203.86	202.85	202.29	204.15	204.77	202.93	202.41	203.28	203.22	204.5	202.88	203.65	203.7	203.52	204.04	203.82	202.88	202.59	203.84	203.75	203.2	201.94	202.04	203.15	203.05	203.85	202.34	205.94	203.79	201.54	205.1	204.04	203.11	204.5	203.41	203.66	203.69	202.66	203.32	202.92	205.74	202.41	203.21	202.11	203.21	202.18	204.9
201.37	199.43	198.57	199.4	199.79	200.49	198.92	200.03	199.26	201.27	199.71	201	199.72	200.38	200.49	199.66	199.79	200.35	199.05	200.97	199.3	199.05	200.32	199.5	198.34	198.7	199.37	199.76	198.52	200.33	199.95	200.12	198.22	198.71	200.45	199.42	199.28	198.74	199.92	199.49	199.76	199.35	198.74	200.26	198.45	199.97	200.46	199.93	198.61	199.3
212.89	212.07	210.74	211.84	212.21	212.3	211.05	213.36	212.3	212.59	212.77	212.11	212.3	212.03	211.78	212.24	213.75	213.8	213.51	212.84	212.15	212.14	213.11	213.27	212.97	213.3	212.49	212.27	211.32	212.49	212.47	212.82	212.13	211.09	212.67	212.75	211.29	212.61	212.08	212.19	211.29	212.56	211.46	210.54	212.43	211.68	212.42	211.69	211.96	212.84
200.87	201.65	200.95	201.08	201.12	200.13	202.18	200.86	200.71	201.88	199.88	198.97	200.54	201.88	201.5	200.94	200.73	201.97	200.83	202.56	202.1	200.86	201.18	200.57	200.84	200.97	200.92	200.5	200.37	203.51	200.82	201.59	201.7	200.65	200.67	199.59	202.19	200.52	201.06	201.59	202.07	201.26	201.09	201.36	202.04	200.21	200.78	200.93	200.93	201.63
208.11	206.94	209.09	208.62	208.46	207.54	208.68	208.65	208.22	207.78	208.34	207.58	209.33	208.7	208.94	208.59	208.55	208.76	210.03	207.94	210.31	209.3	207.72	209.25	208.37	208.62	206.71	209.33	209.23	207.1	209.15	208.14	208.67	208.38	207.49	208.8	207.63	208.36	208.4	208.44	207.28	207.12	208.4	206.81	207.92	209.64	207.98	209.8	210.52	207.8
212.83	212.31	213.83	212.26	212.72	213.58	212.63	212.64	213.56	213.45	213.82	212.41	210.78	212.35	213.05	212.18	212.48	212.99	212.2	212.61	213.16	213.61	212.14	212.59	213.23	212.17	214.08	214.57	213.53	213.35	212.2	213.37	213.54	212.92	212.59	212.18	214.46	212.55	213.53	214	212.5	212.9	212.24	212.87	211.7	212.33	212.56	213.78	211.72	214.07
210.4	209.7	208.7	211.23	209.71	207.08	209.64	209.16	209.73	208.81	210.07	208.89	212.08	208.73	209.86	208.81	210.69	210.87	209.03	210.8	208.73	210.69	209.12	208.2	209.71	211.73	210.44	209.52	209.35	210.92	210.85	208.32	209.04	209.73	210.02	209.34	210.83	210.44	209.35	209.54	211.04	207.69	211.06	209.54	209.61	207.92	209.06	210.94	210.44	211.88
209.76	210.03	209.99	211.83	208.97	210.18	209.64	210.14	208.18	208.89	208.67	209.29	207.33	208.58	208.81	210.24	209.45	209.01	209.37	209.79	207.53	208.75	209.5	209.18	208.62	209.4	210.07	209.97	209.33	208.3	211.16	209.1	208.83	209.57	208.24	209.3	210.42	209.27	208.38	209.66	208.78	210.06	207.82	210.27	210.22	211.49	209.45	208.41	209.18	208.99
208.69	208.13	208.03	209.02	207.94	207.98	207.74	208.51	209.1	208.72	207.9	210.21	209.83	209.28	209.78	208.94	209.73	207.54	208.74	208.63	208.04	208.64	207.44	209.9	207.4	209.98	209.71	207.73	209.03	208.92	209.92	207.87	208.71	207.9	208.8	209.36	208.89	210.16	208.54	208.24	207.95	208.5	209.27	208.69	209.09	209.32	208.23	208.42	208.23	208.08
199.51	199.3	200.68	197.73	199.28	198.64	198.72	197.54	198.11	200.2	196.8	197.69	198.5	198.22	197.62	198.61	198.65	198.33	199.58	199.44	198.59	198.78	198.48	198.2	198.99	198.27	198.95	198.7	200.21	199.31	198.16	197.56	198.7	200.32	196.85	200.07	198.7	197.9	200.49	198.21	198.6	197.85	199.05	197.94	199.61	196.96	197.6	197.86	198.72	198.14
218.59	217.38	217.71	217.67	218.51	216.32	216.38	214.95	217.76	216.84	217.76	217.59	219.51	218.04	218.02	218.13	217.92	218.1	217.88	217.12	217	216.5	215.9	216.59	216.97	217.07	219.01	217.43	214.41	216.52	216.33	216.9	216.71	217.39	217.42	215.78	217.17	216.59	215.49	216.58	217.23	217.97	215.66	217.43	216.47	217.83	217.25	218.36	216.66	217.27
212.29	212.65	211.78	212.99	211.57	211.76	210.41	212.1	212.03	212.76	212.05	210.08	213.23	212.19	211.63	211.2	211.3	211.61	213.17	213.24	211.81	210.86	211.7	210.25	213.19	210.85	214.35	212.6	211.6	212.71	211.15	212.86	211.23	211.61	211.24	212.19	211.9	210.94	214.26	211.76	211.16	210.71	211.2	211.34	211.91	212.3	213.22	211.94	211.11	211.99
212.17	211.18	212.82	211.04	211.05	213.24	212.68	211.07	212.48	211.97	212.12	211.75	212.32	212.17	212.22	212.42	213.51	211.69	211.6	212.04	213.96	213.71	211.67	212.9	212.48	213.25	212.71	212.38	211.58	213.09	211.37	211.57	212.45	210.68	211.57	212.08	211.5	213.3	212.62	212.06	213.41	212.24	213.68	213.11	212.17	212.36	213.03	212.99	212.96	210.76
209.1	209.14	208.65	210.9	207.12	210.27	208.84	208.39	207.8	209.11	208.53	208.5	208.12	208.19	208.13	208.63	211.1	208.63	209.28	208.62	207.68	209.58	209.89	208.37	209.28	210.79	208.61	208.15	209.73	208.25	208.74	209.56	207.22	209.39	208.36	208.66	206.57	208.51	208.3	207.33	208.98	209.18	209	207.22	210.34	208.79	208.7	209.5	208.59	208.05
200.17	200.63	199.17	198.53	198.72	199.46	198.67	199.91	199.67	200.51	198.01	198.58	198.94	199.7	199.62	197.87	198.76	199.15	198.95	198.39	199.82	199.55	199.29	200.6	200.15	198.71	200.43	198.86	199.41	199.09	199.68	200.49	199.36	199.06	199.47	198.6	197.69	200.06	200.32	199.45	200.26	199.61	201.17	199.74	198.92	199.07	199.66	196.75	200.17	200.33
199.44	200.72	198.47	198.95	199.92	197.62	198.89	199.07	197.43	198.32	198.38	200.46	198.61	198.26	198.83	198.73	197.59	198.36	199.23	198.03	198.44	198.02	198.41	199.24	198.51	199.48	198.11	197.89	198.66	198.84	198.64	198.06	199.02	198.7	199.91	197.26	199.68	199.65	198.12	197.95	198.02	197.78	199.69	198.71	198.98	198	199.41	198.21	199.27	199.42
208.28	209.38	208.73	208.89	210.08	209.03	207.22	209.28	207.43	208.41	208.1	208.66	209.3	207.4	210.33	208.29	209.41	208.49	210.73	209.9	208.62	209.42	208.65	207.85	209.73	208.25	208.41	207.05	209.26	209.69	208.61	210.65	208.25	208.91	208.97	208.43	208.27	208.38	207.62	208.38	208.1	209.95	207.26	209.09	209.27	209.22	207.25	208.14	208.24	209.47
200.86	199.82	200.3	201.71	200.65	201.2	200.39	201.13	200.1	199.33	200.85	200.02	201.03	200.23	200.63	200.32	200.51	200.6	200.29	200.33	200.04	200.43	203.11	200.45	201.25	201.02	201.61	200.94	201.25	200.38	201.11	201.13	200.25	202.42	200.92	199.23	200.37	199.27	197.87	200.8	200.8	200.32	201.07	199.42	199.26	199.95	199.95	201.82	199.55	200.68
200.81	199.98	198.05	201.25	198.87	200.76	199.27	200.05	199.37	201.17	198.99	198.47	199.54	199.17	199.8	199.05	199.06	198.18	198.46	199.48	201.01	198.33	198.09	198.58	197.97	199.06	200.93	199.99	199.7	197.71	199.91	199.94	199.21	198.47	200.7	199.13	199.96	198.3	200.51	199.92	199.03	198.54	200.04	200.06	199.44	198.45	199.19	200.15	198.57	200.47
211.6	211.66	213.15	212.38	212.56	210.92	211.97	209.39	211.36	212.58	211.84	212.7	211.97	210.95	211.06	212.5	211.35	211.37	211.56	212.08	211.11	210.8	212.19	212.23	211.39	211.27	210.48	212.06	211.42	210.22	212.36	212.14	211.28	211.07	210.91	210.57	212.33	211.94	211.44	210.47	211.81	212.56	213.42	211.92	212.97	211.46	211.16	212.76	211.98	212
214.63	213.64	212.16	212.29	213.39	214.37	214.06	213.45	213.96	213.02	213.19	212.63	214.13	213.27	213.23	213.36	213.22	211.72	213.34	212.18	213.79	214.64	212.03	214.34	215.41	214.84	213.24	214.46	213.5	213.25	214.46	213.95	212.98	214.33	214.47	213.6	213.48	213.93	214.38	213.4	214.12	214.86	213.15	214.4	214.18	214.14	213.09	213.1	212.59	212.62
211.21	211.61	210.8	211.5	210.93	211.39	211.21	211.39	211.45	211.16	210.9	210.88	211.77	212.74	210.47	211.84	210.5	210.82	209.95	211.81	212.76	210.76	210.9	212.53	211.75	210.6	211.97	212.65	212.95	212.11	211.91	212.51	212.66	211.13	211.61	212.1	211.48	212.19	211.71	209.7	212.51	211.1	210.87	212.85	213.87	211.77	211.97	211.02	210.83	211.86
211.31	210.83	211.14	209.04	210.28	211.46	208.65	208.83	208.97	210.54	209.57	209	210.61	210.32	209.61	210.71	209.93	209.78	209.8	208.71	209.45	208.82	209.99	210	209.78	210.67	208.88	210.09	210.46	209.24	210.05	211.08	209.61	208.76	208.61	208.59	210.85	210.37	209.52	207.9	210.35	209.98	208.29	209.13	209.68	208.99	209.33	209.18	209.21	209.61
206.06	207.29	207.38	208.25	207.5	207.91	208.25	208.48	204.71	206.95	206.86	207.85	207.65	208.55	209.09	206.89	207.35	207.84	207.91	207.65	207.77	207.75	208.51	206.42	208.06	207.76	209.96	207.54	207.42	207.22	207.16	205.82	207.55	207.37	208.41	208.12	209.2	208.27	207.06	206.68	208.83	207.62	207.79	206.62	207.62	207.41	207	207.9	206.33	208.05
207.6	208.67	208.65	210.22	208.11	208.58	207.83	207.43	207.18	208.19	208.05	207.48	208.6	208.45	208.24	208.93	207.2	208.82	207.71	207.68	208.03	207.23	207.44	206.98	206.69	207.26	208.34	207.95	209.26	207.93	207.41	207.58	208.81	210.5	208.54	208.21	209.3	210.23	207.59	210.02	208.64	208.47	208.39	208.71	208.24	208.47	208.61	209.47	206.78	209.54
208.33	207.7	209.15	209.27	209.21	207.98	207.79	209.4	206.81	207.66	206.71	209.21	207.48	208.89	207.6	209.74	208.61	208.1	207.19	207.65	206.91	208.04	207.61	206.8	208.98	207.3	207.65	208.03	208.09	209.9	207.07	207.57	208.29	209.12	208.35	208.79	207.86	207.41	207.52	208.31	207.89	209.79	207.87	207.48	208.84	207.81	207.98	208.02	208.29	206.83
195.81	192.54	192.19	194.51	194.56	193.59	193.48	193.63	195.18	195.15	195.33	193.62	194.18	194.8	193.74	194.42	195.16	192.95	195.43	194.49	195.8	193.63	194.99	195.63	194.08	192.16	195.19	193.35	193.71	195.76	194	193.85	194.39	193.43	193.87	195.52	194.56	193.93	194.05	193.31	194.53	194.76	194.11	194.31	195.94	195	192.81	193.2	193.98	194.53
208.06	207.95	208.83	208.9	208.01	207.17	208.38	209.3	208.9	208.36	208.2	208.55	208.78	206.99	209.12	208.68	209.14	209.49	208.69	206.49	209.36	208.95	209.97	210.25	208.65	208.53	208.64	209.36	208.36	208.97	207.73	208.96	207.56	208.08	208.58	208.68	209.52	209.05	210.15	207.82	207.93	208.34	208.47	208.24	207.91	208.43	210.17	208.66	208.48	208.27
202.96	202.57	203.5	204.94	203.47	203.32	204.79	203.51	203.4	203.43	204.52	206.12	204.62	203.3	203.71	203.83	203.17	203.73	203.93	202.88	204.43	203.91	203.92	203.93	204.08	202.69	203.86	202.41	203.69	201.99	204.4	205.04	204.94	204.76	203.53	202.27	203.58	202.99	203.18	203.27	204.62	204.53	202.62	204.37	205.59	202.42	202.85	204.82	204.76	202.34
217.92	217.09	218.83	218.56	217.27	216.27	218.12	218.14	218.14	217.08	220.6	216.98	217.06	217.65	216.89	217.51	216.75	217.49	218.19	217.56	216.91	219.05	218.11	217.25	216.39	218.07	217.84	218.27	217.76	218.56	217.56	217.16	218.42	217.65	218.76	218.98	218.43	217.37	218.85	217.73	218.06	218.43	217.36	216.56	216.76	216.84	216.54	218.27	216.3	217.57
218.37	215.66	215.62	216.81	218.06	217.63	216.01	216.45	217.58	217.96	216.45	216.77	215.96	216.35	215.55	216.32	216.66	216.76	217.4	217.5	217.49	216.05	216.77	217.67	217.39	218.25	217.5	218.37	214.99	218.46	216.04	215.95	215.56	216.7	217.34	217.38	218.37	217.08	216.62	216.2	215.64	217.05	216.1	216.84	217.34	218.86	217.15	218.04	217.25	216.18
216.33	216.35	217.57	217.62	215.62	216.47	217.26	216.74	216.76	216.62	217.59	216.58	217.32	217.77	217.65	217.16	215.39	216.68	216.57	216.93	216.38	217.08	217.43	215.83	216.52	216.88	214.85	214.81	218.1	217.78	218.19	216.73	216.43	216.58	217.27	217.08	217.25	217.11	216.75	216.69	217.09	218.13	216.15	215.7	215.69	217.87	217.68	217.76	216.72	216.78
202.44	202.93	200.8	204.46	202.52	202.35	202.79	202.5	202.64	203	203.59	201.53	203.08	202.12	202	203.03	203.58	203.88	201.77	201.82	203.8	201.82	202.69	202.7	204.07	202.58	201.19	203.48	203.18	201.79	203.46	202.16	202.44	203.06	202.12	202.2	201.65	203.29	202.88	203.27	201.62	203.44	203	202.06	202.26	202.29	201.53	202.25	202.06	204.64
209.34	208.12	206.69	207.33	208.04	210.33	205.98	208.33	207.44	209.26	208.97	208.15	208.07	207.71	208.16	208.05	208.83	207.82	207.59	207.61	208.12	207.5	207.53	206.7	206.97	208.06	209.5	210.23	208.11	209.66	206.46	207.36	207.15	207.18	207.99	205.96	208.19	206.93	206.38	208.6	208.07	207.54	207.66	208.16	206.44	207.99	208.05	205.84	207.82	208.25
208.04	209.12	209.64	209.68	209	208.07	209.32	208.61	208.51	209.18	208.7	207.14	207.85	209.05	207.07	209.29	207.9	209.14	207.72	206.99	210.25	209.31	207.79	209.04	210.35	208.71	209.27	208.76	210.51	210.52	209.72	208.62	208.49	210.28	208.09	209.07	208.61	208.91	209.38	208.53	209.28	208.34	207.95	208.96	208.86	208.95	209.06	208.85	208.21	207.86
203.69	204.53	203.59	205.21	204.5	203.05	204.03	204.97	204.21	204.54	205.14	202.81	203.92	204.44	202.97	204.41	203.79	204.52	204.29	203.58	203.73	202.78	203.3	205.02	204.48	203.79	203.65	204.17	204.07	203.49	203.56	205.27	204.91	203.91	202.75	202.98	203.25	203.55	203.17	204.16	203.33	202.96	203	203.37	202.61	202.27	204.18	202.59	204.22	202.3
209.56	207.36	206.59	207.22	207.85	208.51	208.23	206.42	208.61	207.05	208.02	207.88	207.26	209.3	208.53	207.45	207.05	208.09	209.37	208.94	208.18	207.53	207.41	208.48	208.72	209.19	207.3	206.37	209.07	208.08	208.02	207.75	207.71	207.9	208.19	208.03	207.87	208.16	206.95	207.74	207.97	208.54	207.91	208.09	208.41	208.62	206.36	209.37	208.18	207.94
204.99	206.38	206.09	205.9	205.09	205.04	204.84	205.83	206.14	205.38	206	204.94	204.5	204.89	204.54	205.75	205.95	205.33	205.49	206.63	204.61	206.19	204.31	206.49	205.53	204.4	204.94	204.68	205.96	206.22	205.61	205.53	207.55	206.99	204.46	206.31	205.69	206.28	206.57	205.51	204.93	205.77	205.09	204.81	206.54	205.13	205.67	204.43	205.77	205.89
205.16	204.43	202.63	204.23	202.57	204.61	204.27	204.07	203.75	204.61	203.62	203.31	203.76	204.38	205.29	204.67	204.91	203.49	203.38	204.82	204.41	202.42	204.21	202.45	202.96	204.65	204.68	203.72	203.94	204.47	202.44	203.88	202.52	204.55	203.8	206.05	204.15	202.94	204.79	205.32	203.05	205.69	203.36	202.7	204.75	205.25	204.43	204.11	203.33	204.81
204.75	205.65	205.48	204.99	206.52	206.8	205.92	204.15	205.83	203.84	204.12	205	206.15	205.95	205.43	204.84	204.05	204.45	205.48	206	205.49	205.6	205.93	206.49	206.28	206.62	205.7	207.04	206.81	206.27	204.26	206.63	205.13	204.96	204.44	205.63	204.85	206.31	205.42	203.89	205.98	203.83	204.4	206.84	205.91	206.32	205.28	206.34	206.09	205.89
199.16	200.66	201.39	201.11	200.51	201.34	200.81	201.48	199.55	200.28	201.61	201.35	201.28	200.17	203.21	200.3	202.46	201.66	201.25	202.23	200.58	199.85	201.55	202.52	202.46	199.91	201.77	201.96	200.99	201.07	203.06	202.61	199.51	202.54	201.63	201.66	201.61	203.23	199.3	200.51	202.56	201.55	201.46	201.4	200.35	200.94	201.21	202.14	201.03	201.39
199.11	198.96	197.68	197.74	197.76	199.29	198.12	197.99	197.17	198.08	198.44	198.21	196.85	199.14	196.9	198.32	198.05	198.9	197.42	198.32	197.8	198.46	198.36	196.88	196.75	198.24	197.91	196.16	198.31	197.98	199.44	197.25	197.54	196.35	198.21	197.23	198.05	197.89	198.93	198.17	196.91	197.76	198.15	199.25	198.17	197.76	198.75	197.95	197.41	197.97
204.95	204.45	203.98	204.95	204.02	204.37	204.75	204.35	205.86	205.73	204.64	204.66	203.81	204.08	206.27	205	204	204.63	205.04	203.96	204.56	203.41	206.66	204.94	205.22	205.49	205.33	205.36	203.56	203.41	203.85	205.86	205.27	204.53	204.43	203.84	204.46	205.11	204.09	204.79	205.93	202.52	204.44	204.72	203.59	205.63	204.61	206.08	204.24	205.08
210.32	210.88	211.51	211.41	211.67	211.14	213.16	211.08	211.36	211.02	212.24	210.61	211.36	212.28	211.08	213.4	210.6	211.21	210.84	210.71	210.52	211.68	210.99	210.73	211.06	211.99	212.07	210.66	212.01	210.57	212.01	211.67	212.43	210.16	210.36	211.7	211.35	211.83	212.29	211.42	210.5	213.25	212	210.96	211.49	212.93	210.99	211.66	210.79	211.89
213.88	214.33	215.12	213.65	213.58	213.44	213.07	213.69	215.88	214.02	213.23	213.99	213.37	216.14	213.1	211.92	212.61	215.26	211.82	213.57	213.68	211.07	212.76	213.99	213.25	212.98	214.32	213.61	212.74	213.16	212.62	213.46	212.34	211.82	213.43	213.62	213.14	212.07	215.58	213.02	214.3	214.12	213.97	212.62	213.06	212.63	212.28	212.22	213.85	213.47
204.33	204.04	203.2	206.67	205.74	203.32	205.03	204.72	203.97	205.7	204.14	203.98	205.1	202.48	204.77	204.6	205.87	204.96	205.32	205.46	205.01	206.53	205.35	204.4	205.58	204.77	205.11	205.05	204.59	204.52	203.82	204.41	205.83	204.74	205.29	203.45	204.24	205.19	204.95	204.51	204.15	206.46	206.39	205.23	206.25	206.14	204.77	206.44	207.02	204.48
202.23	204.15	205	203.06	203.41	203.95	204.12	204.14	204.16	202.55	203.47	203.84	203.49	205.52	204.77	204.21	204.57	204.71	204.67	202.48	204.72	204.47	203.74	204.88	202.9	203.82	203.22	204.67	203.44	203.03	204.28	203.88	203.57	203.78	203.1	204.05	204.7	205.85	204.05	202.63	203.23	202.32	202.15	204	206.23	202.54	204.54	204.56	205.11	204.52
200.05	199.42	198.69	200.52	199.13	200.31	198.65	198.94	200.07	200.19	200.34	199.28	200.03	199.08	201.04	199.58	201.27	200.19	199.9	198.85	199.54	199.53	200.44	199.09	200.37	198.17	199.01	200.33	199.85	200.38	200.03	199.1	199.47	200.03	199.02	198.99	198.71	199.67	200.21	202.29	200.5	199.42	200.74	200.56	198.6	200.7	200.78	199.28	200.26	198.87
204.78	205.66	205.39	204.26	203.3	204.63	204.54	205.36	204.83	204.56	204.37	205.4	204.28	205.03	204.79	204.59	203.5	203.68	204.51	205.5	204.57	203.71	206	204.58	203.98	204.65	206.32	203.86	203.41	203.98	204.93	203.88	204.46	203.77	206.39	202.67	204.11	204.45	205.35	204.31	203.68	205.34	204.9	205.61	204.05	205.64	206.04	205.61	204.07	206.19
203.72	204.1	203.49	204.04	204.65	204.66	204.69	203.77	205.31	203.94	203.59	203.86	204.28	203.42	205.03	204.55	204.55	203.74	205.97	201.81	204.31	202.98	204.4	202.96	203.95	203.8	204.83	204.6	202.31	203.92	205.03	203.79	205.26	203.77	204.53	206.01	205.18	203.87	203.66	203.48	204.15	203.36	203.49	202.87	204.29	205.22	204.82	204.29	203.53	205.06
209.64	206.78	208.23	209.22	207.96	207.32	208.05	208.25	209.11	207.28	208.25	207.96	207.2	208.59	207.68	208.2	208.06	206.38	208.14	208.16	208.32	209.32	207.98	209.28	206.34	207.17	206.12	206.45	207.79	207.3	208.07	208.57	209.41	207.2	206.84	208.04	206.98	206.97	206.8	208.45	208.75	207.1	207.89	206.64	208.43	207.8	208.75	207.06	207.75	208.53
208.9	210.11	209.6	210.59	210.43	208.38	209.85	209.89	209.11	209.13	209.54	209.91	209.64	210.02	209.43	210.24	209.27	210.12	208.62	209.01	210.14	210.06	209.07	209.36	209.66	209.29	208.36	208.79	209.42	207.42	209.67	209.21	208.31	209.75	210.1	210.75	209.09	208.68	208.93	209.11	209.76	210.31	209.83	211	211.25	208.58	209.96	208.17	209.53	209.91
201.17	204.7	203	203.6	202.85	202.17	203.88	201.26	202.24	202.24	203.02	201.47	202.63	202.74	200.35	203.11	201.28	203.47	201.66	204.53	202.4	202.93	201.6	203.43	201.84	201.72	202.33	200.87	201.69	203.88	201.59	201.99	201.61	201.32	202.41	203.69	202.62	202.44	203.57	203.64	201.96	201.55	201.86	201.75	201.36	202.87	201.67	202.85	202.93	202.77
199.67	199.09	198.71	200.89	199.59	202.01	199	199.07	200.28	198.66	198.69	200.68	200.1	198.41	199.28	200.43	199.46	199.07	199.41	197.98	197.59	198.14	197.78	200.9	199.05	199.66	200.43	198.59	199.37	200.06	198.49	199.54	198.7	199.27	198.09	198.42	198.8	199.14	198.44	198.18	199.08	198.68	199.89	200.45	201.56	198.71	200.79	198.55	199.88	199.82
218.16	218.04	216.73	217.28	216.35	215.99	216.71	216.05	216.72	216.94	216.07	217.7	216.93	217.12	219.1	217.46	217.83	217.11	217.37	217.47	216.53	216.69	215.94	217.73	215.98	217.89	218.16	218.48	218.04	217.86	216.7	218	217.57	214.98	217.5	214.73	216.42	216.2	217.52	218.19	218.24	216.95	217.6	215.5	216.77	216.87	216.55	217.1	218.14	216.53
204.56	205.43	204.44	204.49	204.93	206.13	205.94	205.54	203.74	203.5	204.55	204.77	204.83	205.16	206	205.61	204.71	203.95	205	205.1	203.47	203.71	204.61	203.42	204.49	204.62	204.35	205.53	202.29	205.06	205.26	205.2	203.1	205.22	202.63	204.96	204.37	204.68	205.3	203.44	204.08	205.18	204.72	204.79	205.73	205.01	204.07	204.29	204.11	204.18
206.19	206.41	203.39	204.13	203.7	206.69	205.83	205.63	206.63	205.39	205.51	205.63	208.32	204.92	205.73	205.33	205.39	204.3	206.49	205.09	205.59	205.07	204.24	205.58	204.99	205.49	205.2	206.52	204.09	206.09	205.05	205.88	206.09	205.55	204.88	205.42	204.72	205.32	205.54	204.76	207.89	205.72	207.19	205.29	205.83	205.03	203.16	205.09	206.11	205.78
202.71	204.38	202.73	203.38	203.59	202.09	203.07	203.12	204.66	203.28	202.65	202.74	203.24	204.42	204.94	203.4	202.91	202.05	203.28	203.13	203.21	203.16	202.07	204.99	201.77	202.45	201.49	203.38	203.29	203.98	202.79	202.64	201.49	203.02	205.45	202.8	202.8	204.44	203.16	203.59	202.85	204.13	205.01	203.64	204.34	203.16	203.5	203.73	204.56	202.12
208.8	209.97	208.41	207.88	210.33	208.52	208.15	208.38	209.02	210.09	208.53	207.88	207.31	207.32	209.58	208.98	207.51	208.85	208.52	208.87	208.07	207.45	208.64	208.97	208.67	208.88	208.27	208.94	208.15	209	208.48	208.9	209.11	207.66	208.86	208.96	208	210.54	209.8	207.78	208.6	208.34	207.72	208.51	209.18	210.52	210.24	208.73	208.6	209.6
196.93	198.17	198.32	199.69	198.63	197.91	197.21	199.4	198.82	198.62	198.25	198.51	197.81	198.37	199.49	198.14	196.6	199.06	198.28	197.66	200.21	197.65	198.64	199.15	199.83	197.65	198.57	199.96	197.95	197.78	198.31	198.32	199.4	197.17	199.81	199.12	199.77	198.78	200.01	198.7	198.1	199.35	197.07	197.56	199.22	198.21	198.51	199.66	198.58	198.07
202.64	200.92	202.89	201.64	203.04	202.88	201.36	201.97	203.87	202.09	201.59	203.46	203.13	203.46	201.44	202.38	202.45	201.8	202.48	202.68	201.84	202.98	202	202.43	202.27	204.75	203.28	203.85	201.72	203.64	203.96	200.87	202.22	203.03	201.61	202.01	202.64	201.71	204.54	202.23	203.08	203	201.7	201.93	201.68	202.31	202.76	202.2	202.96	203.3
208.16	207.82	208.16	209.98	210.46	208.85	209.09	209.69	208.26	209.37	207.88	207.5	208.76	209.2	208.64	209.33	209.85	209.12	207.54	211.03	208.24	208.4	208.08	209.07	207.67	208.15	207.62	209.54	208.99	207.37	209.03	208.57	209.34	209.16	209.6	208.88	208.96	209.2	208.32	210.53	208.45	210.13	208.22	207.78	209.83	208.54	208.03	208.94	208.17	208.4
209.09	207.27	210.13	208.93	209.62	209.7	209.26	208.86	209.04	207.93	208.64	208.58	208.1	208.06	209.65	208.79	209.79	209.52	208.94	208.87	207.92	209.24	209.3	209.53	208.07	207	209.81	209.01	209.18	207.95	209.75	207.71	209.54	208.63	207.69	209.09	207.65	209.8	209.16	208.35	209.2	209.26	209.1	209.58	208.67	208.47	207.3	208.61	208.45	208.86
204.01	204.73	202.74	205.48	204.14	204.31	204.56	205.18	205.68	203.7	203.57	205.16	205.09	205.49	202.49	204.71	204.83	205.2	203.48	204.67	203.47	204.92	204.58	205.22	204.5	204.92	204.45	204.53	204.03	204.18	204.87	204.03	207.16	205.05	205.65	204.73	205.18	203.58	203.57	204.94	204.75	205.01	204.86	205.88	203.87	204.55	205.04	204.62	204.11	204.9
204.68	204.33	205.9	204.11	206.82	203.96	205.06	204.91	204.49	204.1	204.29	204.8	203.9	203.4	204.32	204.3	204.06	205.49	204.85	204.26	203.72	204.98	204.66	203.03	203.88	205.4	203.27	205.57	203.35	204.44	204.73	202.74	204.76	204.34	204.54	205.44	203.09	205.17	205.1	204.55	204	204.91	206.6	203.62	206.16	203.69	206.61	206.45	203.3	204.17
208.91	208.5	209.02	208.8	207.87	208.88	208.92	208.41	208.5	208.1	209.18	209.04	209	208.87	208.41	208.09	208.67	208.26	207.45	210.23	209.87	208.39	206.34	209.67	208.15	208.14	208.67	210.06	209.84	207.51	208.65	209.65	207.84	209.41	208.75	208.98	209.05	208.42	209.28	208.06	208.83	208.48	208.93	208.32	209.47	209.33	207.84	209.81	210.08	207.56
201.73	200.36	199.57	201.06	199.12	199.94	201.88	199.6	199.98	201.16	199.9	199.86	200.01	200.09	201.46	200.69	199.86	200.91	200.36	202.19	200.53	201.22	200.69	199.09	199.21	199.88	200.58	200.41	200.98	201.02	199.8	200.93	199.65	201.33	201.75	199.52	200.01	200.78	200.02	200.75	200.76	199.74	200.49	201.1	200.78	200.47	202.38	199.28	202.11	201.81
200.45	200.23	199.77	198.94	199.37	199.11	200.3	201.21	201.28	200.43	199.91	200.55	201.22	199.08	200.53	200.34	200.06	199.02	202.13	199.91	198.29	201.58	200.39	200.44	200.69	201.34	198.67	201.07	199.46	200.66	200.12	203.44	201.28	199.4	200.06	200.43	199.96	200.16	200.54	200.62	199.66	200.83	200.06	201.2	199.57	201.27	200.49	200.24	199.98	200.57
203.5	204.13	203.54	203.56	203.05	202.49	202.49	203.24	203.64	201.65	204.38	202.69	203.8	203.75	201.99	202.65	203.49	203.31	202.61	202.71	204.02	203.15	203.77	202.82	204.19	203.93	202.89	203.9	202.73	201.68	203.16	203.77	204.52	202.55	201.89	202.75	202.63	202.17	201.01	203.32	202.96	203.08	203.39	202.69	203.11	203.49	202.67	204.98	204.35	204.57
209.22	210.57	207.7	209.23	208.08	210.61	207.99	210	209.26	210.86	209.24	209.46	208.35	208.66	208.36	208.7	208.99	207.79	208.3	208.13	208.64	208.51	208.64	207.83	208.72	207.77	209.98	209.14	208.45	207.86	209.12	207.68	210.24	211.28	207.24	207.95	208.88	208.96	208.77	208.91	208.35	207.74	208.28	209.12	207.93	207.69	207.24	206.83	210.28	208.49
195.08	195.09	197.35	195.87	193.19	194.93	193.93	195.3	195.42	192.67	195.44	194.59	194.77	194.8	194.66	194.85	193.62	194.51	195.52	194.27	195.53	195.57	197.33	194.12	193.86	195.81	193.69	194.68	193.64	195.28	194.2	195.17	194.75	195.23	195.97	194.82	196.18	194.85	195.7	196.45	194.25	195.76	194.44	195.02	196.47	194.79	196.01	194.74	196.49	195.25
207.11	206.95	207.03	208.38	208.81	208.57	205.5	206.81	207.67	209.09	208.28	208.06	207.38	207.17	206.43	208.23	206.85	207.33	208.13	207.89	207.99	206.93	207.05	207.17	207.55	207.71	206.7	207.26	207.81	208.3	208.55	207.19	207.6	208.36	207.76	207.15	209.45	207.85	207.74	208.82	206.59	207.97	207.98	208.85	209.51	206.95	207.19	207.74	207.54	208.53
210.09	209.47	210.07	208.53	207.79	209.25	209.21	207.88	207.32	209.4	209.1	208.14	208.12	207.63	207.29	208.07	209.31	208.83	207.43	208.7	210.65	209.21	208.33	208.89	209.58	208.66	208.14	207.64	208.38	209.09	208.5	210.02	210.45	206.55	209.68	208.17	208.93	210.42	208.89	208.48	208.88	208.97	208.24	208.26	209.38	209.05	208.09	208.02	210.08	208.4
217.25	217.63	217.72	219.22	218.67	217.91	218.32	218.85	217.83	215.4	217.15	217.26	217.93	217.96	217.13	217.39	217.04	217.8	218.81	216.27	217.28	219.37	219.62	216.73	217.66	217.13	217.91	217.41	215.84	216.42	218.28	217.89	216.77	216.5	217.91	218.5	217.64	218.12	218.52	216.78	217.79	218.57	217.92	219.77	218.18	218.26	218.72	217.22	218.1	216.58
211.34	211.01	211.35	210.42	211.94	213.92	211.2	209.86	211.82	211.58	210.34	213.07	211.3	212.94	212.12	211.49	212.36	211.87	211.78	212.36	212.32	213.65	214.24	210.48	212.54	212.73	212.56	212.9	211.94	212.47	213.19	211.29	211.31	211.54	210.65	211.06	213.66	209.28	210.5	213.76	211.9	212.12	213.48	212.75	212.07	211.68	213.36	211.55	212.91	211.13
208.79	208.39	209.68	207.78	207.6	208.6	210.76	208.14	207.81	207.37	206.69	210.07	206.76	210.9	208.86	206.92	210.84	209.54	209.42	209.38	209.71	209.95	207.46	207.79	209.07	211.91	209.09	209.1	207.25	206.63	208.08	208.14	210.05	210.03	209.51	208.43	208	207.78	207.31	209.33	209.61	208.04	208.21	209.32	209.31	209.97	208.6	207.14	207.6	207.24
204.4	204.37	205.75	202.3	203.78	203.66	202.56	205.95	206.04	205.68	205.22	205.12	203.62	205.12	204.97	206.03	205.06	206.16	206.55	205.11	205.45	206.12	204.12	204.7	204.43	205.9	204.52	204.91	204.86	203.03	205.46	203.79	204.44	202.88	205.81	204.33	204.64	205.26	205.34	205.35	204.83	206.76	203.56	205.25	204.98	204.99	205.03	205.78	205.67	205.65
206.18	206	205.52	206.92	204.4	207.07	205.67	206.22	206.68	206.13	207.71	205.89	207.06	207.3	205.69	206.77	205.9	206.11	205.13	205.75	206.39	206.94	205.67	205.32	205.94	207.47	206.58	207.27	206.44	205.75	207.02	207.42	204.78	206.38	206.04	206.55	206.81	204.8	206.98	206.42	206.34	206.16	205.43	207.8	205.68	206.88	207.75	205.81	205.85	205.96
212.46	212.85	212.9	210.27	211.23	211.03	212.74	211.61	211.41	212.81	210.77	212.76	211.56	212.22	213.23	210.77	212.45	211.12	211.84	211.68	211.34	212.08	210.71	211.37	212.09	212.02	212.77	211.63	212.83	210.72	213.38	211.96	213.35	210.25	211.27	211.46	211.32	210	212.67	211.81	212.71	211.81	213.87	210.31	211.37	210.54	212.4	211.9	211.68	211.27
208.7	208.37	207.01	206.66	207.86	206.32	208.08	206.81	208.51	207.79	208.73	207.35	207.65	208.09	207.28	207.53	207.45	206.47	205.3	207.45	207.37	208.04	208.04	207.78	207.06	207.7	207.17	209.03	209.41	208.07	208.91	210.46	208.03	208.6	206.41	208.99	205.64	206.82	207.29	208.3	206.54	207.45	207.67	209.4	208.7	208.79	207.86	207.1	207.25	206.98
207.58	207.18	207.92	207.5	207.55	207.33	207.22	208.41	207.01	208.19	209.27	206.92	207.77	207.28	207.73	208.27	207.67	208.53	206.21	207.78	206.03	207.2	208.39	207.28	206.58	207.31	207.53	207.26	208.38	207.29	207.48	208.93	207.86	208.49	207.71	207.14	207.41	207.68	207	207.27	207.28	207.74	206.73	208.7	206.88	208.02	209.43	208.09	208.53	207.85
211.36	212.59	211.86	212.49	211.53	211.18	210.94	211.22	213.6	212.65	212.24	209.99	212.05	211.56	211.52	210.74	212.27	211.23	210.81	211.48	212.53	211.4	210.93	211.33	210.7	212.14	212.18	212.84	210.45	211.77	211.86	212.5	212.22	211.23	212.39	210.58	210.35	212.46	212.88	212.71	212.27	211.13	212.12	212.48	212.85	211.73	212.23	211.23	211.75	211.32
216.07	218.74	216.35	217.37	216.95	217.88	216.7	218.1	218.23	218.68	217.49	217.38	216.32	215.43	217.68	219.2	216.49	216.78	216.63	218.01	217.55	217.79	217.03	217.23	216.6	216.71	217.26	217.36	216.34	215.28	216.13	216	217.27	217.79	218.05	215.59	216.83	218.42	216.22	217.28	216.65	217.59	217.49	216.7	217.55	217.2	215.56	215.56	217.93	217.4
203.67	203.4	203.17	203.64	202.2	203.66	203.68	204.05	204.4	202.27	203.73	202.23	202.22	204.05	203.41	204.36	202.03	203.37	204.93	204.56	204.57	203	202.83	204.86	203.85	203.85	203.84	204.26	203.11	203.87	204.58	205.17	204.56	202.53	203.69	203.97	204.87	202.27	202.9	202.83	203.75	202.8	202.5	201.97	204.6	204.04	204.85	203.11	205.31	203.63
212.85	212.81	212.37	211.97	213.7	214.32	213.26	211.68	212.34	214.34	214.23	211.95	212.22	212.95	213.55	213.24	211.95	213.98	212.99	213.54	212.55	211.77	214.41	211.7	212.39	212.24	211.73	213.66	213.54	211.58	212.59	213.78	211.84	211.58	212.83	213.45	213.88	212.98	211.87	212.64	213.24	213.9	213.1	212.86	211.66	211.82	213.79	213.16	211.85	213.12
205.16	202.96	203.02	202.18	202.3	202.27	203.61	201.9	201.16	201.43	201.85	202.61	203.43	202.75	201.93	201.08	202.11	202.09	201.9	202.99	201.92	202.83	202.6	203.21	203.56	202.44	202.8	203.43	200.48	201.72	203.74	202.56	201.93	202.83	202.55	203.69	202.33	202.72	202.56	201.38	202.06	200.94	202.72	203.99	202.22	201.44	201.75	203.92	202.67	203.36
207.39	210.23	209.46	209.96	208.59	211.54	207.15	208.34	210.02	208.39	208.31	209.65	208.2	208.51	208.33	209.32	208.28	208.72	208.04	207.96	210.1	209.11	207.92	210.13	208.1	207.55	207.16	207.15	207.47	209.05	208.08	207.1	209.14	208.2	208.1	207.87	208.66	208.96	209.62	207.53	208.59	210.45	208.96	210.25	207.96	209.33	208.12	208.83	210.7	209.28
199.37	201.08	200.87	200.18	199.92	198.59	197.52	199.64	200.15	199.86	199.48	199.82	200.04	198.12	198.22	199.26	200.66	200.34	199.01	198.48	200.55	200.64	198.56	198.32	198.87	200.44	200.38	200.58	199.87	199.97	200.16	199.27	199.48	198.42	199.78	199.06	199.13	199.51	198.69	199.55	199.49	198.27	201.64	198.63	199.71	200.66	199.81	198.15	199.01	200.39
211.56	212.57	209.73	210.57	212.03	210.93	211.23	211.33	212.7	212.09	210.89	212.74	211.15	209.68	211.71	211.5	211.62	210.88	211.96	211.25	211.27	209.99	211.8	212.08	211.58	212.46	210.12	211.26	211.69	210.52	211.66	210.26	211.74	211.36	211.79	211.73	211	210.78	210.93	212.53	212.17	211.08	211.29	212.21	210.77	211.82	211.13	211.99	212.09	212.62
203.8	202.26	203.12	202.01	201.94	202.75	203.8	205.02	202.93	204.33	203.65	203.51	201.68	202.51	203.13	202.4	201.02	203.23	203.31	202.55	202.92	202.78	202.19	203.73	201.91	204.98	202.77	203.79	202.57	202.17	203.89	203.78	202.23	204.13	201.06	202.83	205.02	204.29	202.68	203.61	202.3	203.47	203.69	203.53	203.45	202.48	203.07	201.69	203	203.94
215.55	218.31	217.9	217.14	217.71	217.74	217.88	217.95	218.67	217.82	217.64	217.11	217.11	217.15	217.48	218.57	218.79	219.58	218.19	217.76	217.86	219.19	217.32	217.01	218.17	219.53	218.28	218.72	217.29	217.98	217.2	216.77	217.48	217.35	219.29	220	217.73	219.5	218.67	218.34	217.92	217.81	217.19	217.39	216.35	217.11	216.34	218.47	217.73	217.16
206.94	207.95	208.13	207.22	208.14	207.43	207.88	207.98	206.45	208.18	208.18	208.9	210.36	205.69	207.9	208.44	206.28	207.7	206.53	207.43	207.33	206.98	208.51	208.66	207.85	208.97	208.01	207.29	208.09	207.13	208.5	208.88	208.53	208.4	208.03	207.12	208.18	209.11	207.61	207.69	208.31	208.51	208.84	207.59	208.02	206.76	209.49	208.31	206.94	207.03
199.24	201.8	200.19	199.13	198.93	202.33	200.65	199.37	202.02	202.24	200.86	200.43	199.15	200.2	200.03	201.1	201.62	199.59	197.63	200.78	200.18	200.42	202.52	200.31	200.73	200.28	201.03	200.26	199.79	202.01	199.67	201.76	200.07	200.42	200.97	199.88	201.49	200.08	200.54	200.25	202.34	201.91	199.99	199.48	202.28	200.32	201.44	200.66	200.54	200.77
208.97	208.61	209.5	208.97	207.62	208.75	208.49	207.57	209.48	208.98	207.67	208.43	206.47	208.15	210.25	207.89	208.65	208.25	208.1	207.9	207.79	208.35	208.46	208.31	208.21	209	208.85	209.65	207.4	209.36	207.84	207.05	207.53	208.77	208.26	209.62	208.77	208.52	208.45	209.63	209.46	208.48	209.23	208.58	208.42	207.55	209.47	208.79	208.65	209.91
198.26	199.41	197.7	199.26	198.88	198.25	197.18	199.48	199.46	200.34	198.56	198.54	199.34	199.47	198.81	199.32	198.8	198.77	198.29	199.01	200.14	200.14	198.75	198.36	199.3	197.62	199.58	198.94	199.44	198.35	197.59	198.52	198.7	196.79	199.28	198.46	198.22	198.42	199.1	198.01	198.09	200.43	197.59	199.4	198.5	197.08	197.37	198.83	197.49	197.87
218	216.61	217.41	216.46	218.28	217.66	218.78	217.73	217.78	217.99	217.76	217.53	217.69	218.99	216.83	217.56	218.75	217.19	218.87	219.4	218.39	218.73	218.16	217.68	217.85	217.75	216.89	215.9	218.69	219.61	217.63	218.3	217.8	218.55	217.8	216.8	216.57	218.1	216.14	217.64	218.04	217.53	217.78	218.17	218.74	217.42	217.38	217.34	218.34	217.88
203.22	204.08	201.97	204.2	202.38	203.86	203.47	202.66	202.98	203.15	203.65	203.18	202.02	201.62	202.77	203.43	202.59	203.05	204.67	201.63	202.15	203.5	204.23	203.87	202.87	201.68	203.46	202.56	203.53	203.03	204.84	204.08	203.19	204.9	202.29	203.01	204.01	203.4	202.31	204.25	201.64	201.77	201.86	203.45	201.6	204.35	202.49	204.32	204.14	202.41
203.33	203.25	201.78	201.34	202.88	202.04	201.71	202.47	202.15	202.74	202.73	203.66	201.67	203.02	204.24	202.02	201.51	203.62	202.97	201.85	202.5	203.09	202.65	201.57	201.81	201.58	203.16	201.15	201.98	202.13	204.07	205.24	203.51	202.51	202.24	202.66	201.76	203.62	202.44	202.4	202.38	202.56	201.45	201.89	200.72	202.53	201.95	201.25	203.27	201.63
210.62	209.06	209.07	207.55	207.71	208.9	208.85	209.62	210.5	209.37	209.24	209.3	207.74	210.43	209.74	209.19	210.1	209.37	211.93	210.14	209.3	209.74	210.16	209.08	210.27	210.79	209.55	208.45	209.08	208.4	210.34	209.71	208.58	210.06	209.66	208.41	209.51	209.32	210.28	209.04	208.9	208.44	209.4	208.71	208.89	209.62	209.57	208.4	209.31	208.36
199.76	199.43	199.3	197.92	199.53	200.41	200.28	199.84	198.27	199.27	199.56	200.32	199.95	202.35	198.93	199.6	198.12	198.04	198.39	198.51	197.9	200.12	199.57	197.87	198.67	200.42	199.68	200.07	200.78	201.25	199.58	200.77	199.16	200.42	199.59	201.24	198.09	200	199.4	198.41	198.82	199.74	198.84	200.32	198.93	198.08	199.48	198.41	198.81	200.73
216.37	216.57	216.77	217.75	217.25	216.58	217.1	217.03	216.16	217.82	216.76	217.69	216.46	216.48	216.97	218.58	218.83	217.32	217.34	218.05	215.55	217.88	218.02	217.38	216.99	216.93	218.56	216.78	217.23	217.35	217.17	215.26	216	214.71	216.79	217.2	218.02	216.31	219.14	216.85	216.83	216.12	216.85	218.9	216.63	215.85	217.61	217.85	217.88	217.19
205.89	204.71	203.67	203.49	203.87	204.31	203.26	204.21	205.42	204.03	203.43	203.24	204.52	204.72	205.64	204.72	204.14	203.32	204.03	205.16	205.76	205.51	205.59	203.74	204.73	205.8	205.33	205.85	205.41	204.99	205.76	205.75	205.52	205.18	204.48	203.89	205.18	204.65	203.47	202.97	203.87	206.25	205.58	204.92	204.33	205.72	204.82	205.74	204.49	205.81
216.5	216.97	217.08	215.99	217.31	217.39	216.98	218.15	216.86	217.15	216.75	217.87	218.8	217	218.17	217.43	216.58	216.87	218.43	218.51	217.82	216.69	216.46	216.3	217.69	216.5	216.73	215.28	216.21	215.95	216.04	217.68	216.66	217.85	216.69	217.19	214.54	216.79	217.89	216.36	215.57	217.08	215.36	217.3	215.84	218.28	215.29	216.57	217.58	217.11
206.8	206.29	206.7	206.17	208.2	207.4	208.56	206.99	208.85	208.22	207.39	206.16	206.64	207.94	207.7	207.61	207.88	208.64	209.14	207.6	205.12	206.93	207.17	208.14	209.16	207.86	206.05	207.4	207.78	207.66	207.7	206.85	207.97	207.24	207.25	207.15	207.82	207.42	207.77	207.68	207.46	207.37	207.93	209.48	208.11	207.09	207.83	207.51	207.15	208.46
201.46	200.64	200.49	201.87	201.33	201.56	200.97	201.95	201.43	202.3	199.84	201.66	200.59	202.93	201.09	200.94	201.86	201.75	200.35	202.02	201.15	199.58	201.8	201.21	200.38	202.39	199.74	201.81	200.53	201.45	202.34	201.26	201.58	201.86	200.81	200.86	201.78	200.65	200.19	200.92	201.08	200.88	202.38	201.32	202.33	200.59	201.71	201.93	200.89	200.47
207.71	209.3	208.52	208.88	209.12	208.17	207.8	209.52	208.42	208.96	208.13	209.31	208.43	208.08	208.28	209.27	208.44	208.92	208.1	207.74	207.53	209.31	208.27	209.86	207.42	207.94	209	209.74	208.81	209.12	208.53	208.27	209.49	207.91	208.59	207.07	206.71	209.05	208	208.73	208.95	209.72	208.57	208.92	209.69	209.45	208.53	209.65	207.69	208.78
204.14	203.85	202.5	203.97	203.26	202.67	202.86	203.63	205.08	202.56	203.05	202.25	202.84	202.94	204.56	203.87	201.76	202.96	203.91	202.61	204.23	201.58	202.4	202.12	202.85	203.45	202.81	203.69	202.89	203.08	203.25	204.01	202.63	203.58	202.36	203.99	203.69	203.79	202.61	203.78	202.74	203.75	205.56	203.38	203.21	202.93	203.72	202.54	203.64	203.72
204.12	204.92	205.22	203.69	204.61	203.59	203.43	204.85	205.11	205.02	206.49	204.78	204.37	203.62	204.11	205.41	204.57	204.11	205.88	204.79	204.79	204.54	203.83	204.58	202.85	203.46	203.19	204.29	203.23	202.95	203.54	205.78	203.98	203.48	202.84	202.97	203.67	204.29	203.97	203.28	204.39	203.78	203.74	203.84	203.6	203.44	203.06	204	203.44	203.3
202.17	202.89	200.7	201.36	199.7	200.03	201.47	201.41	202.43	201.38	200.79	200.59	202.22	201.87	201.87	200.92	202.59	201.29	201.42	201.28	201.28	202.07	201.62	201	201.39	199.99	200.18	200.93	200.72	201.22	202.23	201.03	201.3	201.42	201.24	201.39	200.35	201.29	199.76	202.67	201.75	200.89	200.3	200.73	201.55	201.86	200.21	200.55	201.77	201.75
214.84	213.84	213.89	213.75	212.69	212.59	215.35	214.45	214.31	212.62	213.77	212.77	213.78	213.41	212.46	214.28	213.07	213.44	214.64	214.37	214.36	213.15	214.11	213.83	213.02	214.16	214.97	214.22	214.37	213.93	213.16	215	212.34	214.41	214.76	214.67	215.24	213.89	214.62	214.48	213.28	213.03	214.69	213.99	214.03	214.6	213.92	212.78	214.58	215.35
216.96	216.59	216.2	218.04	218.01	218.51	216.95	217.88	217.84	215.97	216.97	219.35	215.77	215.82	217.39	217.6	217.45	217.19	217.16	217.91	218.57	219.43	217.9	216.89	217.52	216.23	215.78	216.11	217.52	216.55	218.27	215.54	215.13	215.23	216.78	217.45	217.69	217.88	216.62	216.32	217.96	217.27	216.87	217.9	216.93	217.38	216.61	215.94	216.59	217.64
199.3	199.62	199.01	198.94	199.52	199.29	199.47	198.93	199.92	199.86	199.84	199.08	199.52	199.01	198.92	199.52	200.14	198.43	199.01	196.77	199.15	200.44	199.09	199.07	198.7	199.36	200.32	200.76	199.04	198.49	199.73	199.29	198.64	198.97	199.42	200.5	201.45	198.76	199.17	201.5	200.94	200.1	198.38	200.16	199.52	200.04	199.5	200.95	200.2	200.64
199.85	200.32	200.05	201.17	199.23	201.63	201.83	200.22	199.55	200.02	201.61	199.02	200.53	200.76	200	199.44	201.95	200.77	201.13	200.85	200.74	200.65	199.86	199.99	199.68	199.89	201.96	200.51	200.66	201.71	200.34	201.57	202.14	199.79	201.49	201.64	198.99	201.55	200.43	199.86	200.46	201.61	200.86	200.13	201.12	201	202.11	200.35	200.46	199.58
216.81	216.51	216.96	219.38	215.67	216.84	216.14	217.57	216.79	218.53	216.51	217.5	216.04	216.66	217.07	215.19	216.72	217.06	217.4	218.13	216.36	218.07	217.89	217.84	217.96	216.89	216.09	216.93	216.14	217.5	217.15	216.27	216.14	215.99	217.4	215.96	218.5	217.62	216.67	217.06	215.69	217.02	216.87	215.51	216.84	217.16	217.35	215.33	216.95	217.67
203.75	203.1	203.68	205.76	203.7	204.1	204.22	204.02	203.75	202.7	203.89	203.06	203.78	205.39	203.35	205.02	204.57	204.59	203.98	203.6	203.25	205.67	204.35	202.34	202.55	203.48	203.21	204.35	205.27	202.79	203.56	204.09	204.18	202.89	204.97	202.38	205.76	203.45	202.12	204.33	204.19	205.15	203.03	202.01	203.04	204.72	203.62	203.81	204.31	204.9
217.53	216.55	217.03	217.55	215.2	216.22	216.9	216.82	214.84	216.78	218.14	216.85	218.03	216.99	216.26	216.74	217.88	217.01	217.95	217.64	216.92	219.27	216.56	217.83	216.8	216.67	216.59	216.69	218	216.69	217.1	216.26	217.51	216.27	217.18	216.3	217.42	216.26	216.66	216.71	218.84	217.05	218.22	218.55	216.42	217.16	217.38	216.91	216.68	217.11
207.3	207.31	209.04	207.58	208.2	208.25	208.67	207.65	208.1	206.73	206.53	207.95	208.14	206.22	209.07	209.68	207.32	207.25	206.61	206.95	206.82	207.77	207.76	208.14	206.53	207.07	208.89	207.6	208.4	208.68	209.07	207.21	207.52	206.76	208.03	209.59	208.01	208.53	208.38	209.57	207.97	207.78	207.16	207.87	206.44	207.81	208.47	205.72	207.34	207.76
206.77	208.66	207.79	208.15	207.07	208.6	207.81	206.6	207.71	205.48	206.66	208.22	207.77	208.46	207.96	208.23	205.94	208.09	209.47	206.75	207.71	208.81	207.83	208.42	207.88	208.49	207.2	207.99	206.89	208.12	207.2	207.21	208.55	208.1	207.92	207.42	208.68	205.52	209.47	208.78	208.2	207.91	207.44	208.79	207.85	208.7	208.09	206.61	207.28	210.07
197.74	198.75	198.78	200.44	199.25	197.97	198.21	197.49	200.19	198.2	198.36	197.91	196.69	198.12	196	197.05	199.72	199.52	199.3	196.64	198.58	199.52	196.53	198.22	196.85	198.65	198.22	200.39	198.33	198.38	198.26	198.24	199.01	199.92	199.01	199.64	196.82	198.67	197.6	198.96	197.22	197.32	198.67	199.32	199.31	198.9	199.31	199.13	199.02	198.64
203.47	204.72	204.79	203.76	205.37	203.51	205.48	204.43	204.61	204.21	204.99	204.51	204.71	204.61	205.11	204.59	204.22	205.78	203.29	203.33	203.61	203.78	203.93	205.42	204.09	206.43	205.06	204.23	205.4	203.21	204.81	203.56	206.79	205.13	202.47	204.72	206.69	203.27	205.65	205.3	204.34	203.61	204.47	203.67	204.03	203.8	205.96	203.75	204.31	204.95
208.95	207.97	209.56	207.84	208.41	209.82	208.05	206.42	209.25	208.93	208.29	208.26	209.32	210.6	210.44	207.87	210.17	208.96	209.35	208.77	209.51	208.85	208.44	209.15	208.04	209.1	208.88	207.83	209.51	208.53	207.9	210.25	208.81	209.62	208.51	207.53	208.46	208.38	208.98	210.47	208.36	208.51	208.77	207.45	210.34	209.69	208.95	208.98	209.62	209.87
192.98	192.88	194.04	193.63	193.6	194.91	192.8	194.51	194.18	195.13	194.14	194.29	193.19	195.25	194.91	193.72	194.54	192.75	194.15	192.49	192.76	195.06	193.92	192.8	194.8	194.04	194.69	193.75	194.38	194.2	195.11	194.96	194.52	192.35	195.12	194	194.89	193.84	194.83	192.91	195.83	194.47	194.98	193.01	193.29	194.98	194.4	193.72	195.59	193.53
194.9	194.35	195.47	194.22	195.2	193.39	192.53	193.67	194.82	193.26	195.63	194.65	193.62	193.57	194.67	194.26	194.34	196.11	193.07	193.43	194.87	192.59	195.27	194.87	193.52	193.93	193.84	194.99	194.13	193.82	193.66	193.79	192.38	194.04	195.4	194.62	193.63	193.11	194.24	195.19	193.83	193.03	193.22	194.32	194.3	194.09	195.76	193.96	195.38	193.83
207.91	207.12	206.84	205.68	207.88	207.11	207.36	207.66	207.65	207.52	208.33	207.39	207.8	208.01	208.51	207.1	206.16	207.74	206.9	206.45	207.58	209.76	206.2	206.32	208.34	207.74	207.32	206.76	206.66	207.57	209.63	207.36	208.72	207.9	206.55	206.96	208.54	206.46	207.16	207.96	206.78	207.37	208.47	206.74	208.38	207.38	208.97	208.22	208.6	207.63
209.23	208.35	207.33	208.64	207.51	208.52	208.13	208.39	209.47	209.35	209.5	207.49	208.75	209.4	209.05	209.7	208.44	208.63	210.05	208.43	207.81	207.53	210.87	208.55	209.01	208.73	208.08	209.45	207.69	208.26	208.05	208.54	208.08	210.03	207.42	208.5	210.21	208.24	209.17	207.32	207.06	205.8	207.86	210.16	209.03	209.32	207.53	208.17	210.11	209.65
211.79	212.59	212.26	211.57	212.13	213.39	210.86	211.35	210.73	210.82	211.31	212.45	211.9	212.19	212.42	212.83	210.25	211.86	212.7	211.21	212.14	212.59	210.65	211.63	211.87	211.84	211.58	210.77	213.36	212.27	211.34	212.19	212.4	211.05	211.79	212.18	212.05	211.26	211.87	211.8	211.69	212.64	211.65	209.85	211.84	211.11	212.87	212.49	212	211.07
211.92	213.77	211.34	211.25	211.03	213.43	211.47	212.34	212.47	211.11	210.82	212.83	212.72	212.9	212.38	212.29	211.62	211.81	211.15	213.38	212.5	211.96	211.95	212.74	213.29	211.55	211.6	212.44	212.23	212.02	212.17	212.57	211.7	213.01	213.88	212.33	212.43	211.3	211.42	212.18	212.59	214.08	211.99	213.21	211.28	212.57	212.32	213.71	213.29	213.47
199.89	199.33	200.05	197.87	198.12	201.16	200.47	201.17	198.75	199.39	199.26	200.43	198.2	199.87	198.74	199.09	199.73	199.45	198.57	199.25	199.41	198.12	197.89	200.11	201.42	198.81	198.36	199.59	200.27	199.65	197.68	199.81	198.5	200.45	199.04	199.41	199.32	199.73	199.28	199.32	199.34	198.84	198.98	200.35	199.45	200.15	198.68	199.1	198.92	199.52
208.74	209.18	208.65	210.69	208.94	207.4	207.18	206.87	208.41	208.2	207.69	208.53	208.31	207.5	207.76	210.25	207.72	209.47	209.48	208.44	208.89	208.04	207.73	208.36	209.15	208.63	208.13	207.35	209.31	207.68	208.59	209.8	209.16	207.76	208.29	208.54	209.81	208.67	207.97	209.43	208.72	208.7	210.25	210.02	208.91	209.13	206.8	207.92	209.75	208.88
210.66	212	211.69	210.79	211.3	211.75	212.6	212.2	212.6	210.71	212.18	211.62	211.51	212.37	211.76	212.98	212.29	210.29	212.98	211.9	211.74	212.45	212.21	212.18	212.46	213.2	210.74	211.55	212.24	211.51	212.9	211.64	212.13	211.44	211.26	209.9	210.87	212.03	211.94	211.83	210.95	211.52	210.86	210.03	209.67	213.16	211.4	210.34	211.12	212.92
209.29	210.62	210.25	210.54	209.87	209.28	210.51	210.31	209.17	211.18	210.2	208.25	208.83	209.51	212.54	209.51	207.96	208.85	209.2	210.69	209.78	210.02	208.81	209.17	209.5	209.26	208.69	209.75	210.32	209.55	210.13	211.46	211.38	208.52	210.81	208.68	209.96	209.5	208.75	209.54	209.48	211.53	209.24	208.66	209.37	210.18	208.1	208.82	209.87	208.02
205.79	206.75	203.54	205.36	205.92	204.11	204.97	204.25	204.96	205.04	205.21	204.57	204.21	204.94	204.01	204.42	202.38	205.09	205.44	204.13	205.16	202.69	206.53	203.69	206.89	204.2	204.12	204.42	205.15	204.81	204.17	203.88	205.01	204.71	204.9	205.32	205.59	204.66	204.27	204.32	203.81	206.04	203.43	205.56	202.73	206.1	204.67	203.3	202.61	205.73
206.62	206.42	205.85	207.01	204.9	207.89	205.71	207.64	207.61	206.4	205.77	204.7	205.77	207.08	205.39	207.25	205.66	205.13	207.08	207	206.8	208.13	207.03	205.44	207.62	207.21	204.9	207.18	207.6	206.05	206.76	205.27	205.62	205.79	206.08	206.63	206.61	206.61	207.37	206.88	207.36	205.73	206.51	208.81	206.35	206.02	205.92	206.28	207.83	204.75
195.42	196.49	194.24	196.44	194.52	194.82	194.76	194.76	196.08	194.94	194.79	194.68	193.28	196.61	195.63	195.87	195.9	194.88	196.96	196.4	194.67	195.5	195.11	196	196.09	194.82	194.71	195.51	196.47	194.7	196.1	194.14	195.45	195.44	195.21	193.77	196.28	193.87	194.09	195.16	196.45	195.81	195.96	196.1	195.27	195.04	195.5	194.21	195.27	196.91
201.39	202.76	202.16	203.45	202.56	202.19	201.03	201.18	202.47	203.14	203.04	202.05	202.03	204	202.37	202.24	202.99	203.14	203.28	203.68	203.73	202.62	200.81	201.97	201.74	201.59	202.62	203.41	202.13	202.12	201.31	203.45	203.62	204.3	204.28	202.08	202.87	203.92	203.85	202.88	203.34	202.12	203.36	202.62	201.72	202.8	202.35	201.15	201.94	203.4
220.16	216.73	218.04	217.84	217.8	218.09	218.25	216.75	217.79	218.46	217.96	217.33	218.11	218.06	218.52	217.28	218.1	219.87	219.14	217.94	216.91	218.6	217.7	216.25	217.04	218.21	216.71	217.08	217.91	217.38	218.9	217.38	217.24	216.98	217.36	219.16	218.14	217.08	217.81	218.7	217.63	218.28	217.98	219.25	217.98	217.48	218.49	217.02	218.21	216.79
211.93	211.55	211.78	211.38	212.3	213.29	210.41	212.08	212.22	210.61	211.8	210.74	212.57	211.81	212.15	212.41	211.66	211.7	209.43	212.89	211.49	212.25	211.47	211.77	212.33	212.32	211.72	211.81	212.38	213.4	209.79	212.28	211.86	212.16	212.59	210.45	209.72	212.17	210.54	211.26	212.65	212.41	211.51	211.58	212.19	212.91	209.26	212.53	212.88	211.81
216.51	218.26	217.66	217.12	215.76	216.82	217.78	217.54	218.42	217.5	215.46	215.96	217.02	216.53	217.18	216.3	216.59	215.88	216.83	215.99	215.39	217.27	216.9	217.83	217.4	215.63	216.88	216.53	217.77	217.26	216.04	217.86	217.07	216.83	217.82	218.1	216.44	217.26	217.51	216.71	217.28	218.28	216.03	215.91	216.6	216.43	216.84	217.53	216.83	217.32
201.92	202.83	203.76	203.14	203.13	203.74	203.42	202.02	204.06	203.37	203	202.56	203.02	202.98	202.84	203.35	204.13	202.26	203.13	202.46	202.45	202.24	201.31	203.17	203.26	202.02	203.4	202.22	204.83	203.83	203.73	202.21	200.63	203.69	203.26	203.05	203.78	202.22	202.8	201.93	203.87	202.07	202.37	202.03	202.7	204.41	203.55	204.27	201.28	202.55
211.99	211.38	213.65	212.81	213.4	211.29	212.6	213.34	213.57	212.98	213.3	212.27	213.13	211.43	213.26	212.8	214.42	211.27	212.5	213.12	212.77	213.17	212.88	212.14	212.31	213.47	214.26	212.77	214.07	213.59	212.66	212.28	212.75	212.56	213.14	213.46	213.72	212.19	212.62	214.66	214.43	213.52	213.73	212.77	212.02	212.52	212.26	213.78	213.59	213
204.2	203.19	203.53	204.08	203.67	204.06	203.34	202.97	203.64	203.88	202.9	202.22	202.9	203.51	203.27	203.61	203.36	204.9	202.61	203.47	203.42	204.26	203.8	203.91	204.1	202.92	203.34	205.2	203.81	204.57	205.76	205.35	203.55	201.93	204.93	204.45	203.74	204.77	201.79	202.4	202.76	204.83	205.94	203.64	204.26	204.8	202.98	203.5	203.24	203.45
204.05	201.88	202.09	202.62	204.87	203.26	203.08	203.4	203.71	205.4	202.9	203.53	205.29	203.48	202.17	203.69	203.6	203.36	203.95	204.57	203.96	202.67	204.31	204.06	205.34	204.07	203.6	202.32	205	204.1	203.71	204.78	202.6	202.41	203.36	203.82	203.19	204.12	203.97	203.36	203.54	202.8	204.74	204.82	203.82	202.83	204.66	204.21	201.59	202.61
212.61	212.51	212.2	212.14	211.47	213.51	211.34	212.79	211.72	214.11	213.72	212.11	212.36	213.09	214.49	214.26	212.69	212.23	212.86	212.48	212.48	214.54	214.02	212.68	212.53	212.19	213.52	211.8	212.23	212.99	214.25	211.89	213.17	212.32	213.29	213.97	213.71	213.19	214.41	212.12	213.27	213.47	211.46	211.41	214.06	210.55	214.08	213.1	213.1	212.64
208.46	208.63	209.16	207.97	210.14	208.14	206.87	207.92	210.27	209.28	210.31	208.75	209.75	208.96	207.2	207.83	210.46	208.51	210.23	208.67	209.55	209.38	209.56	208.1	208.76	208.79	209.5	210.31	208.65	211.43	209.01	209.55	206.89	207.4	208.88	207.13	208.7	210.57	208.43	208.86	210.09	209.12	209.87	208.64	209.4	209.12	209.53	207.87	208.58	207.98
211.97	211.79	210.99	210.16	213.08	209.87	212.45	210.89	212.83	212.24	211.77	211.57	210.73	212.48	212.48	213.9	211.04	211.64	212.08	210.66	212.02	212.13	211.91	211.24	209.97	213.55	211.61	210.51	213.18	211.92	213.86	212.39	211.9	213.23	211.85	211.89	212.7	210.93	212.28	211.66	212.45	212.39	211.59	212.93	210.97	211.03	211.54	211.17	212.68	211.56
203.93	203.9	203.23	203.58	203.73	201.76	204.39	204.47	203.81	202.33	204.15	202.15	203.94	203.17	203.64	203.96	203.19	204.22	203.17	203.66	204.14	204.88	203.6	204.38	203.64	203.37	202.56	205.21	204.8	203.73	202.82	202.04	202.72	203.72	202.4	205.1	203.9	203.67	204.23	203.95	202.99	203.84	201.65	204.24	203.66	203.02	204.37	203.13	204.08	203.15
201.51	198.33	199.49	201.02	199.19	200.99	200.12	199.42	200.91	198.63	198.74	199.79	199.31	201.27	198.63	199.78	197.66	199.61	197.87	199.24	200.16	198.37	200.82	199.12	199.28	199.34	200.05	199.63	199.55	200.06	201.01	201.03	198.47	199.11	200.54	198.06	199.48	199.96	199.83	200.04	200.58	200.5	199.21	198.84	199.07	199.77	199.89	199.29	200.31	200.1
210.12	211.08	210.45	212.22	211.63	210.24	212.12	213.1	210.72	211.68	212.76	211.55	211.81	210.86	212.5	209.6	210.17	212.45	212.36	212.64	211.25	211.8	212.88	213.29	211.63	212.51	213.96	211	210.32	212.55	210.52	209.93	211.05	211.19	210.28	212.87	211.56	210.79	211.53	210.69	212.45	212.65	211.36	212.72	211.59	213.32	212.04	211.75	212.23	210.91
213.18	213.96	213.67	213.92	213.25	212.39	209.77	213	212.65	211.49	212.56	213.44	213.56	214.1	213.55	213.22	213.15	212.94	213.21	213.04	212.83	212.8	212.13	213.18	212.39	211.77	213.38	212.9	212.52	212.88	212.76	213.71	212.55	213.19	212.67	214.08	212.52	214.23	211.82	214.05	213.73	211.09	214.79	213.23	213.01	213.41	214.02	213.2	213.48	211.58
210.38	207.72	208.76	209.1	210.19	207.21	207.26	210.11	209.29	209.41	209.28	209.04	207.27	208.4	209.54	207.83	207.88	208.29	208.04	210.26	209.48	208.89	208.14	207.95	208.71	209.59	209.01	209.26	209.59	209.86	207.97	208.28	209.24	208.94	208.21	209.01	207.79	209.56	209.7	208.83	208.86	208.2	210.59	208.04	208.87	207.84	207.77	208.44	208.62	208.76
196.98	195.68	198.09	197.25	198.16	199.12	197.54	197.58	196.71	197.95	198.98	199.36	197.34	197.31	198.31	197.48	197.41	198.1	197.42	200.14	198.35	196.79	198.23	197.5	198.69	197.95	198.35	198.35	199.16	198.55	198.44	196.88	197.3	200.88	197.3	198.35	197.75	198.94	198.67	198.53	195.45	197.08	198.69	197.9	200.2	198.85	199.96	198.96	198.24	197.96
197.71	198.16	198.92	198.27	200.74	199.16	198.85	200.85	200.44	199.66	198.8	198.5	199.31	199.3	200.25	200.33	198.76	197.56	199.81	197.56	198.99	198.86	201.9	200.42	198.6	199.45	200.4	199.66	199.94	199.69	198.74	199.43	201.51	199.45	199.5	199.23	200.07	199.29	200.48	198.65	201.56	198.71	198.8	198.65	199.78	198.4	200.24	198.68	198.95	198.15
209.52	208.53	208.6	208.49	207.98	208.73	208.5	209.2	208.93	209.2	208.83	209.63	208.76	208.77	209.94	208.65	208.01	208.02	209.7	207.62	206.85	209	209.6	207.21	209.34	208.57	206.98	209.41	207.75	208.4	210.86	207.67	210.18	209.57	208.27	209.39	209.05	208.9	208.71	210.35	209.51	208.6	206.72	209.09	209.27	210.11	207.67	208.1	208.82	207.35
194.14	192.76	195.45	195.28	195.94	196.74	194.54	195.19	195.56	196.15	196.18	194.83	195.68	195.37	196.48	195.03	196.83	195.17	193.7	193.05	194.16	194.75	195.41	194.89	196.8	196.34	194.77	195.5	194.37	195.76	194.03	195.73	196.53	194.64	193.81	194.48	194.56	195.82	195.78	196.25	194.47	195.02	194.49	194.7	194.54	195.46	195.01	195.03	195.73	193.75
213.72	214.65	212.85	212.54	211.45	214.84	212.87	214.01	213.68	211.91	212.9	212.27	213.19	210.89	213.47	212.26	212.89	210.67	212.96	213.23	212.29	213.14	213.65	212.78	212.75	214.31	213.19	213.64	214.57	211.97	213.65	211.83	213.88	213.01	211.58	212.63	212.12	214.38	212.29	213.75	213.74	213.86	212.45	213.26	213.64	213.61	212.19	213.24	210.95	212.84
210.46	208.7	207.65	211.31	207.59	210.11	209.42	210.43	208.74	210.35	210.79	208.08	209.49	209.02	209.27	207.94	209.92	209.59	209.76	209.85	210.41	208.49	210.15	209.13	209.97	209.79	209.89	210.35	209.94	210.11	209.54	209.92	209.68	208.51	209.27	209.18	208.78	211.71	208.19	207.39	208.87	208.9	209.85	210.39	209.42	208.24	208.24	210.59	211.05	210.46
203.08	203.5	203.51	203.81	204.06	204	203.59	205.47	203.91	203.63	205.16	205.43	204.28	204.35	203.88	204.2	204.65	204.14	204.51	204.22	204.36	204.99	203.47	204.13	205.5	204.38	202.54	203.17	205.76	203.36	202.71	205.62	204.32	202.46	202.67	204.59	203.58	203.29	204.72	202.01	204.9	204.27	203.38	204.4	203.36	205.31	204.07	203	203.9	203.33
212.3	211.46	212.05	211.72	210.43	211.54	212.35	211.77	210.21	212.14	210.16	212.42	210.48	210.89	211.76	211.4	210.32	210.84	211.41	210.56	211.86	210.78	212.03	211.54	211.52	211.74	213.56	211.09	212.96	212.61	212.63	211.82	209.38	211.43	212.58	211.62	212.09	212.08	211.28	213.17	213	212.54	211.3	212.65	210.71	213.71	211.08	211.4	212.34	211.95
199.99	201.91	200.34	200.56	199.25	199.62	200.66	200.61	198.76	198.69	198.68	199.87	198.12	201.14	200.38	200.08	200.16	199.52	200.3	201.32	198.99	200.23	200.91	199.81	200.91	200.28	200.06	200.21	200.07	200.18	199.2	199.56	199.92	198.84	200.09	200.22	199.73	200.14	200.05	199.4	201.65	202.33	200.16	199.46	199.76	199.6	200.29	199.58	199.24	200.87
215.86	216.61	215.72	217.39	217.7	217.86	216.77	217.25	215.92	217.26	217.9	217.44	216.33	216.33	216.84	215.83	217.56	217.14	215.86	217.08	217.07	217.4	217.42	216.16	216.55	217.32	217.1	216.78	217.52	217.25	217.38	214.38	217.75	216.79	217.45	215.24	214.39	215.61	216.16	215.46	216.84	217.21	217.71	216.75	216.12	216.42	214.68	216.58	218.27	217.03
202.36	203.5	203.88	204.43	204.86	203.93	204.82	204.39	202.77	204.01	203.18	202.83	203.69	203.9	202.61	203.68	204.98	203.93	204.39	203.87	204.65	203.5	204.47	203.92	205.09	204.69	203.4	203.72	202.42	203.49	203.05	203.55	205.51	202.28	204.85	204.54	205.67	203.67	203.24	202.25	204.25	204.39	203.76	203.16	203.51	205.1	203.65	205	203.88	203.48
208.59	211.11	209.92	208.93	208.25	210.16	211.19	210.47	208.01	208.32	210.12	209.2	209.88	210.03	209.42	209.5	209.77	208	209.35	209.26	208.77	208.83	208.78	209.39	209.64	211.45	209.12	206.97	209.54	209.43	209.16	208.75	208.4	210.06	209.14	209.02	210.42	209.42	210.63	210.2	209.29	209.32	209.69	209.84	210.47	208.91	210.31	209.59	208.82	209.67
210.04	210.49	207.88	208.47	209.45	209.14	210.14	210.44	207.43	210.23	207.9	209.81	209.11	209.97	210.44	209.37	208.93	210.26	210.3	208.1	210.74	209.71	209.81	209.37	209.17	209.45	209.8	210.05	209.43	209.57	209.51	209	209.62	210.59	207.58	210.92	210.04	210.25	210.06	209.47	211.22	209.97	209.33	210.52	207.8	210.75	207.95	210.46	211.05	212.16
209.55	209.16	208.79	209.5	207.77	208.98	208.76	208.76	208.56	210.8	209.51	209.51	208.77	206.89	207.47	209.9	210.03	208.76	208.78	209.26	209.32	208.15	208.57	208.32	207.89	209.57	208.53	207.69	207.72	208.38	207.49	208.38	207.91	209.65	209.19	209.95	207.9	207.61	209.28	210.32	206.75	210.15	209.71	209.26	209.01	207.45	208.32	208.48	207.66	208.6
218.81	218.28	217.72	218.21	217.11	217.96	216.41	216.96	216.59	216.26	217.49	215.38	217.08	217.5	217.47	216.56	218.28	215.88	216.98	217.27	217.79	216.67	215.79	216.73	216.57	217.96	216.82	217.95	217.06	216.58	217.05	215.07	217.81	215.86	215.56	216.75	217.98	216.25	216.64	217.81	216.88	216.77	216.29	216.41	217	216.6	216.45	217.24	217	216.59
199.7	199.3	199.39	200.75	200	199.86	199.48	201.71	199.89	199.77	199.07	200.48	201.49	199.73	199.48	199.2	201.37	200.44	200.79	201.26	199.27	202.06	201.44	199.36	200	199.67	201.05	202.4	200.27	199.56	200.35	200.1	198.82	199.49	200.78	200.85	199.2	200.2	200.53	201.47	199.71	201.57	197.63	199.99	200.81	201.59	201.32	200.26	200.47	201.19
205.19	204.32	204.19	203.47	203.32	204.17	205.12	204.06	205.8	205.52	204.95	204.09	205.33	204.21	205.77	205.2	204.09	205.19	206.19	203.92	204.77	206.21	203.6	203.04	205.39	204.23	203.63	206.19	203.78	203.32	203.69	206.03	204.05	204.63	205.83	202.94	204	203.45	204.53	204.82	204.51	203.81	205.16	205.76	204.82	204.53	204.71	203.69	204.22	205.36
216.38	217.17	216.26	217.98	216.83	216.76	217.8	217.57	215.8	217.62	217.03	216.02	218.59	215.66	217.59	217.37	216.23	217.88	217.62	217.41	215.89	218.6	216.22	217.14	216.9	217.18	217.18	219.07	217.42	216.99	217.16	218	217.57	215.67	218.13	215.48	218.07	217.38	216.23	216.71	216.25	216.45	216.61	218.73	217.3	217.11	218.35	217.85	217.37	216.64
217.34	216.73	216.29	218.34	216.02	218.25	216.81	217.06	219.27	217.69	216.94	218.81	218.83	217.77	216.54	218.26	218.13	216.77	217.7	218.95	216.75	216.86	220.49	218.09	216.55	216.21	217.81	216.14	217.86	215.86	216.91	218.82	218.08	216.98	217.06	218.21	217.97	218.01	219.34	217.65	218.33	219.09	217.76	218.12	217.01	217.64	217.18	217.33	218.6	216.57
194.43	194.55	195.72	194.8	194.3	195.72	194.54	195.25	196.42	194.65	196.27	196.02	195.86	195.27	196.17	194.57	195.66	195.12	194.57	195.42	194.66	195.61	196.13	196.77	195.64	196.52	196.05	194.7	195.77	196.08	195.5	196.38	195.09	195.09	194.67	196.24	193.66	196.09	196.22	195.29	194.51	195.63	194.95	194.29	195.34	196.1	196.61	194.27	194.42	194.87
203.25	203.21	204.33	204.07	204.18	202.89	203.97	202.67	204.26	204.18	205.86	203.82	203.61	204.47	202.9	203.69	204.67	204.24	203.85	202.19	205.58	204.58	204.27	204.96	203.38	204.49	203.51	203.02	201.82	203.22	203.68	204.48	204.36	203.63	203.02	203.59	203.41	203.43	204.4	204.02	204.14	203.29	203.3	203.91	201.88	203.8	204.21	204.39	204.78	205.07
209.83	208.39	208.57	210.25	209.27	211.23	208.94	209.22	209.2	208.71	207.95	207.66	209.64	208.69	208.23	208.51	207.2	208.25	208.08	207.77	209.37	207.65	208.29	208.59	207.8	207.2	209.66	208.42	208.02	208.13	208.47	208.23	208.53	207.65	210.16	209.82	209.51	210.95	208.7	208.57	208.31	208.12	208.5	209.74	208.89	208.99	208.71	208.9	208.98	210.55
208.41	209.08	209.8	208.86	208.71	209.88	210.27	208.9	207.7	208.31	207.81	210.54	207.88	209.3	208.79	208.93	208.51	209.54	207.68	208.55	209.04	207.87	209.07	209.47	207.99	208.95	207.95	208.47	206.9	207.71	210.5	209.86	209.06	208.88	210.83	210.69	209.76	210.4	208.98	208.29	208.93	210.29	208.65	208.98	208.8	208.06	208.98	210.47	208.3	208.01
206.41	208.85	207.46	207.36	207.38	208.19	208.43	207.62	207.23	207.3	208.2	207.14	207.13	208.09	208.12	207.29	208.61	207.58	208.84	209.58	208.84	208.73	207.8	210.43	205.25	207.52	207.88	208.64	207.23	207.79	206.86	207.75	207.05	207.83	207.37	207.37	207.26	206.26	206.37	207.06	207.88	207.8	209.6	207.03	207.41	208.93	207.06	210.31	206.86	207.68
208.32	207.41	207.49	209.01	207.29	208.04	208.5	207.49	207.37	209.79	208.25	206.72	208.05	208.79	208.02	208.33	208.12	207.69	208.58	208.13	208.52	207.87	208.54	208.58	206.97	207.18	208.1	206.92	208.61	207.87	207.89	207.49	207.66	207.56	208.86	208.13	206.65	207.98	207.47	207.82	207.9	206.94	207.42	207.2	207.97	207.35	208.49	208.97	209.26	208.65
210.04	209.86	207.42	208.89	208.68	207.98	208.96	207.07	207.41	207.86	208.33	209.05	206.47	207.9	210.76	208.77	208.29	209.48	207.53	209.23	209.15	208.43	208.13	208.61	208.83	209.39	208.14	208.79	209.38	208.96	209.48	209.37	208.83	208.11	208.27	207.79	209.31	208.31	209.02	209	210.11	209.9	208.52	207.39	208.78	207.24	209.62	208.87	209.04	210.54
204.76	206.14	203.3	203.28	203.03	202.77	203.68	203.97	204.53	203.82	204.89	202.56	204.2	202.97	203.09	203.36	202.24	205.17	204.1	204.95	204.16	204.04	205.61	203.18	203.22	203.53	205.77	202.34	205.96	204.36	202.5	204.89	204.45	202.21	203.47	205.02	204.34	202.69	203.22	203.82	204.11	203.98	204.95	204.83	205.08	204.38	203.59	203.49	204.66	204.05
202.27	201.76	203.48	203.87	202.71	202.98	202.69	203.2	204.65	204.12	203.27	203.42	204.89	204.02	203.79	203.11	203.69	204.31	203.38	204.18	203.76	204.25	202.99	204.83	204.07	202.35	204.41	203.66	202.82	202.69	202.46	202.29	204.36	203.85	205.48	203.72	203.2	202.92	202.3	203.99	203.85	203.3	201.82	203.3	204.54	202.63	202.9	204.73	203.61	202.91
210.43	211.92	211.85	212.79	211.4	211.91	212	212.91	212.58	211.55	209.75	210.18	209.18	212.4	211.41	211.14	212.07	211.31	211.43	211.16	211.07	210.42	210.77	212.41	211.97	213.17	211.58	211.87	211.01	211.03	212.06	212.14	211.87	211.8	210.07	211.41	211.99	210.98	211.17	211.3	210.75	212.9	210.98	211.28	211.09	209.48	210.58	211.55	211.46	213.07
217.64	217.29	216.56	216.89	216.69	217.5	217.89	216.53	216.46	216.2	217.67	218.9	218.04	216.06	216.9	216.68	216.03	217.14	216.57	217.06	216.51	217.89	217.77	216.82	217.95	216.84	215.7	217.89	216.66	217.64	216.89	218.08	216.34	217.32	216.31	216.58	215.65	217.44	215.03	218.04	216.11	216.6	217.02	216.46	216.98	219.44	218.24	215.47	217.78	218.5
213.93	214.18	212.39	213.28	213.1	211.97	213.18	212.69	212.91	213.26	212.3	213.08	213.08	210.83	213.03	212.68	212.32	213.25	212.46	212.52	211.18	213.67	214.06	213.79	213.81	212.77	213.68	212.48	212.51	212.42	213.18	212.7	211.95	214.02	213.91	213.72	214.26	214.13	213.65	213.22	212.54	212.76	212.55	212.68	213.44	214.61	212.53	213.4	212.46	212.32
205.18	205.79	205.65	204.41	205	203.85	203.99	203.22	205.71	203.89	205.89	205.89	204.85	203.22	204.41	204.08	204.42	205.78	205.15	206	204.89	205.66	204.14	205.27	203.45	205.38	204.86	205.07	204.4	202.04	204.59	204.2	204.26	203.74	206.13	204.84	204.38	204.38	205.52	204.34	205.77	204.85	205.19	204.31	204.3	205.31	203.1	204.55	206.06	204.02
198.02	197.85	197.94	199.92	197.18	197.89	197.12	197.08	199.57	196.13	198.15	197.94	197.23	198.41	197.98	198.57	198	198.8	198.73	198.82	199.65	197.56	197.92	197.9	198.08	198.51	198.97	198.88	199.91	197	198.01	197.94	197.39	199.03	198.95	197.79	198.07	196.75	197.88	197.51	197.81	197.36	197.73	197.45	198.46	200.26	197.85	197.88	199.02	197.81
205.45	205.49	205.62	203.4	205.42	204.75	205.43	204.6	204.55	202.75	204.74	204.74	205.6	205.17	205.48	204.68	204.14	204.46	204.84	205.11	202.69	205.5	204.34	204.04	204.93	205.49	204.39	205.57	204.45	203.74	205.27	204.53	205.73	203.16	203.95	205.53	205.01	203.79	204.95	203.71	206.8	204.66	205.07	206.38	204.78	204.64	204.71	204.65	206.44	204.05
208.67	207.09	207.36	206.95	207.18	206.53	209.11	206.09	205.59	207.66	207.68	209.17	208.32	208.3	208.23	208.76	207.96	206.26	208	207.21	207.27	209.21	205.99	208.22	208.97	206.68	205.95	205.03	206.49	209.57	207.28	206.14	206.29	207.58	206.99	209	207.01	207.28	207.86	209.23	208.53	205.37	206.96	209.09	209.34	206.4	204.49	207.38	207.35	206.29
198.28	198.49	198.89	199.57	200.33	198.57	200.59	200.12	200.75	199.1	201.4	199.36	198.64	199.31	198.9	198.92	201.66	199.95	199.56	199.35	198.5	197.61	198.59	198.69	199.67	198.84	197.88	199.52	199.77	201.46	201.17	200.28	198.6	200.54	200.9	199.85	200.34	199.85	199.63	200.25	198.83	197.73	200.07	199.16	200.08	198.71	199.29	200.28	199.01	199.38
208.38	208.67	209.91	209.98	208.89	208.38	208.74	207.83	207.55	209.72	208.85	207.36	208.88	208.68	207.49	209.6	209.55	208.2	208.09	208.27	207.46	207.68	207.65	209.75	208	209.51	210	208.61	207.59	208.25	209.5	208.51	208.65	209.12	206.92	208.66	208.45	209.16	208.93	208.13	209.3	208.64	207.3	208.98	207.8	209.44	206.45	209.04	209.61	209.48
208.75	208.13	208.8	206.5	207.8	210.48	208.9	209.52	208.76	208.55	208.72	207.64	208.47	210.12	208.4	207.75	210.41	207.45	209.27	209.91	208.62	207.93	209.73	207.7	208.69	208.1	206.57	208.86	207.08	208.74	209.27	208.15	208.82	208.3	208.84	208.42	209.59	206.03	208.68	210.53	208.67	208.24	209.06	209.25	209.25	208.08	209.07	208.64	209.7	206.51
209.6	208.2	208.82	206.86	207.55	207.74	208.46	207.3	208.2	208.43	209.64	208.09	208.73	207.65	209.79	208.42	206.88	208.59	209.16	208.43	206.73	208.61	209.69	210.35	208.54	208.2	209.73	209.2	209.93	210.16	207.92	210.34	209.69	210.88	207.96	210.68	207.98	208.74	210.37	210.01	209.18	208.22	207.56	209.04	208.84	208.83	207.27	208.8	208.3	209.58
199.72	200.78	201.26	200.5	200.25	200.76	201.25	200.01	198.47	200.44	200.39	199.31	199.87	200.38	199.95	201.61	200.59	198.69	200.26	199.95	202.04	199.44	199.37	199.9	200.16	199.79	200.33	201.29	201.75	200.77	200.59	199.86	200.75	199.91	201.1	202.16	200.12	199.13	200.54	201.55	199.84	200.38	200.26	201.29	201.31	200.42	200.63	200.94	200.95	199.55
210.25	209.25	210.15	210.63	210.13	210.2	209.78	208.73	208.78	210.57	209.38	208.59	207.73	207.8	208.5	210.4	208.93	209.96	208.97	209.26	209.66	209.01	210.33	210.72	209.16	208.04	209.34	209.25	207.47	209.91	210.17	209.87	208.89	209.95	209.76	210.47	209.92	210.61	209.63	210.36	209.2	209.83	208.64	210.1	210.1	209.72	207.9	209	209.75	209.95
210.78	211.55	211.32	212	210.93	211.32	211.91	210.61	212.18	211.91	211.42	212.26	211.49	210.1	213.09	211.88	210.93	211.85	211.9	210.53	213.22	210.7	211.78	210.72	211.27	211.57	210.3	211.11	210.56	212.42	211.36	210.83	212.17	209.98	211.45	211.37	210.75	211.32	210.42	212.23	210.99	211.48	212.65	211.34	211.36	211.13	211.57	213.76	210.45	211.72
206.49	205.65	206.54	206.91	206.54	206.24	205.84	207.26	206.44	204.77	207.01	205.99	207.72	205.58	206.01	206.65	205.78	206.2	206.52	205.97	206.19	206.81	207.5	205.65	206.61	207.72	206.63	206.18	206.39	206.59	205.84	206.59	206.42	206.56	204.96	208.02	206.5	206.4	205.85	205.53	206.88	204.69	206.32	204.51	204.75	206.96	207.02	205.05	205.37	206.51
202.17	205.53	203.98	203.2	204.08	204.68	205.47	205.45	204.28	205.62	205.93	205.58	204.13	204.85	204.55	204.33	205.84	205.37	203.87	204.13	203.9	205.06	205.23	204.38	205.2	205.13	205.29	204.74	205.88	205	205.34	205.38	205.01	204.61	206.18	203.13	204.39	204.71	204.72	206.5	205.48	204.7	205.51	205.52	206.09	205.26	203.88	204.26	204.79	205.43
209.64	209.72	206.24	208.16	208.63	209.36	208.75	208.48	209.13	209.44	208.85	208.25	208.82	207.16	210.02	209.17	210.35	208.99	208.38	209.14	208.3	208.88	207.99	208.92	207.22	209.45	209.27	208.32	209.15	208.01	209.3	208.38	208.6	208.31	209.76	207.8	209	209.58	208.71	208.9	207.86	208.48	208.39	208.55	209.75	209.92	209.01	208.79	208.87	208.96
208.12	206.7	207.82	208.02	208.47	207.39	208.87	208.26	208.55	209.77	207.57	208.94	208.43	206.17	208.1	207.73	207.58	210.21	208.69	209.03	209.31	208.22	208.84	209.57	209.34	208.32	207.78	209.2	209.34	209.21	209.18	210.35	208.98	208.61	209.27	211.36	208.17	210.87	209.16	209.64	209.01	210.45	207.55	209.85	208.11	208.85	209.38	209.53	208.71	210.79
217.34	218.65	216.28	217.91	216.8	215.99	215.73	215.45	214.31	216.89	216.84	218.18	217.21	215.81	215.62	218.29	216.96	216.29	217.67	217.02	217.1	217.14	217.78	216.26	216.5	216.35	218.66	216.47	216.82	217.19	217.41	217.55	217.51	217.06	217.82	216.37	216.76	217.31	217.43	216.98	215.58	217.51	217.57	216.35	217.61	216.9	217.85	216.45	216.81	215.63
209.25	208.01	208.86	208.76	207.48	209.09	209.28	208.14	209.42	208.97	209.74	207.99	209.04	208.93	207.9	209.67	210	208.77	208.95	209.02	207.18	209.03	208.21	208.5	207.94	209.01	209.46	208.45	208.32	210.36	207.86	208.18	208.19	207.31	209.54	209.22	207.58	209.4	207.39	207.81	208.58	208.43	209.72	209.32	207.66	208.68	208.86	208.2	208.65	208.08
202	202.64	201.57	202.49	203.05	203.89	202.82	202.91	203.4	203.12	202.79	202.16	203.53	202.06	203.48	202.59	201.77	201.83	202.83	202.77	203.85	203.51	202.07	204.39	201.6	202.02	202.93	202.61	202.66	202.91	203.1	203.02	203.51	202.08	203.83	203.59	202.44	202.75	202.18	201.76	202.01	203.53	202.62	203.18	202.72	202.97	201.62	203.02	203.69	201.66
217	217.61	219.05	218.41	216.14	218.63	216.39	219.06	218.6	217.68	217.49	217.34	218.16	218.23	217.67	219.52	218.28	217.69	218.6	217.63	216.59	217.65	218.04	216.11	218.46	217.86	219.35	216.59	218.51	216.9	218.58	217.35	216.88	217.65	216.86	216.63	218.16	219.04	216.95	217.2	218.7	218.34	218.76	216.31	216.54	217.94	219.86	219.2	217.96	216.66
204.38	204.15	205.23	205.32	206.17	204.75	204.35	204.75	204.99	204.39	205.82	204.92	205.19	204.32	205.81	203.94	202.85	204.16	204.25	203.65	205.44	203.64	204.55	204.06	202.88	204.89	204.21	206.68	203.33	204.35	203.86	205.47	204.35	205.64	204.05	204.96	204.14	206.05	204.98	204.6	205.05	206.17	204.97	203.66	203.67	205.14	205.32	204.84	205.67	203.71
205.3	203.12	203.47	204.99	203.38	203.46	205.12	203.41	202.73	203.02	202.79	202.8	203.07	203.37	203.41	203.17	204.02	204.2	204.57	204.13	204.99	205.12	204.54	204.14	202.09	203.74	203.46	204.82	204.29	203.55	202.57	203.56	203.83	203.78	203.52	204.04	204.15	203.9	203.96	204.71	202.48	203.39	203.75	203.69	204.35	204.37	203.38	203.88	204.51	204.7
199.6	199.86	201	202.19	200.49	199.51	201.59	200.28	200.53	200.72	199.46	199.49	200.52	199.36	199.26	198.76	199.61	197.63	199.12	201.58	199.69	199.43	199.72	199.42	199.22	200.31	198.74	198.92	200.56	199.55	200.28	199.59	201.05	200.17	200.48	198.83	199.31	199.59	197.38	199.32	200.87	199.25	199.25	200.46	199.42	197.66	200.93	200.38	200.49	197.92
199.01	198.83	199.23	198.04	198.28	199.64	198.32	198.81	198.36	199.25	197.98	199.22	198.7	197.55	199.58	197.16	199.18	197.71	199.87	199.29	196.99	198.36	197.62	197.45	198.47	198.47	199.46	199.07	199.02	196.87	198.34	198.19	199.25	198.88	199.4	197.79	199.43	200.25	198.27	199.21	198.87	198.65	198.86	197.25	199.76	199.26	198.43	199.05	199.32	198.35
205.97	205.19	204.16	205.42	205.12	204.87	203.65	204.34	204.68	204.29	204.44	205.02	204.26	205.22	205.03	204.92	204.77	204.84	203.69	206.82	204.35	206	205.95	204.98	204.69	206.67	204.21	204.72	203.96	205.21	203.42	202.86	204.19	204.98	205.01	205.99	202.96	205.21	205.24	205.06	205.05	205.19	205.37	205.19	203.32	204.2	204.43	203.93	205.44	204.47
216.02	216.95	216.74	217.06	217.22	217.83	217.99	218.42	215.42	216.4	215.61	216.99	217.3	217.16	217.85	216.67	216.08	218.15	215.21	217.36	216.84	218.29	215.58	216.96	216.99	216.53	216.45	215.95	217.28	216.79	216.63	215.04	216.15	216.86	217.76	216.33	217.8	217.28	217.41	216.84	216.75	218.2	217.1	216.65	216.11	217.49	216.91	216.83	216.75	216.2
212.42	214.97	215.21	213.12	214.04	214.3	214	213.59	214.22	213.42	213.31	213.87	212.94	212.75	213.02	213.72	213.13	213.36	214.55	213.61	213.1	214.23	214.75	212.68	215.12	213.3	213.12	215.42	212.29	213.28	213.99	214.52	214.96	213.54	212.62	214.46	213.57	214.75	212.29	213.1	213.76	213.58	212.72	214.36	212.4	213.58	214.28	213.65	212.07	213.49
213.7	211.55	211.06	210.55	210.96	211.77	211.3	212.64	211.67	213.56	211.83	211.21	211.8	211.43	211.13	211.68	211.01	210.89	211.9	211.79	210.42	211.14	211.08	212.98	210.9	213.32	210.33	210.5	211.33	212.23	211.21	211.05	210.85	209.62	210.53	211.4	211.91	213.32	212.32	213.32	211.95	211.77	211.02	210.49	211.09	211.02	211.27	212.46	211.63	211.2
213.17	209.72	210.62	211.69	212.57	211.11	211.92	213.11	211.33	211.98	212.5	212.02	210.51	210.8	210.67	210.99	212.3	213.38	211.59	211.31	211.6	212.2	210.04	210.93	211.56	211.17	210.65	212.56	211.64	211.29	211.4	211.12	212.63	210.93	213.37	212.52	211.24	211.57	212.1	211.81	210.47	211.16	210.74	212.57	211.51	210.48	211.02	211.13	211.65	212.02
207.26	207.86	208.23	208.46	207.77	209.14	208.11	206.94	208.07	208.14	208.78	208.09	208.81	208.45	208.84	206.94	208.25	207.17	208.45	207.34	207.69	207.72	208.18	207.4	207.65	207.99	207.2	206.83	209.28	206.17	208.4	207.92	207.09	207.47	208.62	206.59	208.03	208.14	206.56	207.61	207.44	208.58	208.39	209.16	208.41	207.93	208.21	208.69	208.36	208.36
209.18	208.2	208.04	208.26	208.25	209.81	208.88	208.59	208.94	209.71	210.48	208.13	209.15	208.03	208.59	208.35	208.28	207.67	207.61	208.6	208.3	210.28	208.17	209.37	207.87	209.36	207.09	207.9	209.04	208.07	209.69	209.36	207.94	208.74	209.71	209.29	208.54	206.9	208.11	209.72	209.58	206.56	208.3	207.81	207.84	208.39	207.68	207.96	210.31	208.36
198.82	199.41	199.38	199.47	200.51	199.99	200.05	199.1	199.29	198.27	198.5	198.21	199.69	199.09	198.34	200.43	199.86	199.57	197.93	197.7	199.25	198.35	199.59	199.01	201.26	200.2	197.31	199.8	199.48	198.88	199.17	199.75	199.78	198.96	200.86	197.75	198.47	200.55	199.31	197.69	198.92	198.46	200.67	198.41	200.59	199.18	198.86	199.9	200.15	199.27
201.3	199.62	200.56	200.74	199.39	199.24	199.36	200.84	198.84	198.22	200.41	200.49	198.97	199.54	200	199.28	200.27	199.78	199.26	197.3	200.28	198.87	200.25	201.03	200.32	200.63	200.11	199.26	199.41	199.02	200.29	201.47	199.78	200.25	201.71	198.82	200.58	199.42	199.99	199.27	199.72	199.99	199.65	199.75	199.72	199.55	198.25	200.22	199.69	199.13
207.58	206.67	205.97	206.94	207.9	208.17	207.86	207.14	207.83	208.7	207.11	207.68	207.33	207.78	207.27	206.61	207.77	207.67	206.69	206.51	208.38	206.62	208	206.56	208.19	209.8	206	208.29	207.8	207.99	207.97	206.26	206.65	207.07	207.53	207.9	207.77	207.12	208.27	208.96	207.77	207.62	207.03	205.95	208.07	208.58	207.29	206.2	208.48	208.48
217.03	217.2	217.66	217.61	217.24	219.32	216.94	218.4	217.51	218.03	217.3	217.17	216.15	215.23	217.1	217.46	217.7	217.18	218.11	217.75	218	215.7	217.95	216.09	217.71	216.77	217.28	216.92	217.7	218.85	217.2	216.53	216.27	217.01	217.39	216.22	215.7	216.53	217.31	218	217.47	217.32	217.34	216.31	218.63	217.27	217.94	216.14	214.81	216.42
202.4	202.47	203.2	203.64	202.61	204.27	203.09	203.25	201.84	202.35	202.38	204.13	203.45	203.56	200.86	202.22	202.57	202.79	201.9	204.15	203.58	204.5	204.25	204.13	201.68	202.5	203.6	203.28	204.04	202.8	202.34	202.44	201.79	204.46	203.55	203.1	203.89	201.13	203.32	202.83	203.51	202.61	202.52	203.84	201.26	203.64	203.6	202.77	204.49	203.2
193.99	196.75	192.91	195.42	195.23	195.32	197.33	195.76	195.8	193.59	194.52	194.59	195.41	194.96	194.46	195.84	195.37	193.24	193.51	195.1	196.06	195.04	194.74	195.61	195.65	194.76	194.84	196.46	194.08	194.8	195.39	193.91	195.84	195.86	195.78	194.99	197.68	196.62	196.02	194.7	195.71	195.36	195.45	195.46	195.73	196	195.19	196.93	196.15	195.67
206.41	209.12	205.55	204.46	206.04	205.62	207.41	207.31	205.8	206.32	205.07	206.15	204.73	207.42	206.64	205.22	208.09	209.13	206.32	205.4	207.48	205.4	206.77	206.6	205.91	207.03	207.42	204.99	205.12	208.55	207.2	205.98	206.5	207.36	206.32	206.77	205.85	206.19	205.5	206.02	206.81	207.41	206.45	204.28	207.04	207.05	208.18	206.67	204.87	206.67
201.58	202.65	203.58	201.9	202.7	202.69	202.51	203.77	202.93	201.6	203.55	201.49	203.87	202.35	201.97	202.08	202.84	203.39	202.53	201.72	203.19	202.46	203.04	201.9	203.13	202.24	203.31	202.99	202.27	201.66	203.45	201.53	202.28	202.62	202.87	202.35	204.15	203.69	202.17	203.49	202.08	202.56	203.11	203.14	203.23	201.79	202.85	201.88	203.22	204.31
210.51	208.47	209.47	208.83	209.13	209.03	209.43	208.31	208.8	209.86	209.45	209.53	209.01	209.61	210.39	210.12	208.84	208.3	209.07	208.74	210.13	207.72	208.42	208.73	207.64	207.99	207.15	209.57	208.97	209.19	209.18	210.29	207.45	208.48	208.5	209.43	209.45	208.85	207.57	210.21	209.23	208.22	208.1	208.72	208.89	207.1	208.25	206.66	209.85	209.57
207.87	207.22	207.28	207.65	208.28	205.99	208.55	208.04	207.71	208.99	209.84	206.65	207.18	207.33	208.4	209.34	206.9	206.31	206.82	207.07	209.79	206.89	207.52	208.29	207.78	207.74	207.4	206.73	208.52	209.38	207.99	208.35	206.81	208.2	208.08	208.23	206.75	206.91	209.24	208.21	208.52	207.68	207.25	208.67	205.96	208.67	209.16	207.11	208.26	206.16
209.33	207.08	206.05	207.58	207.89	208.64	208.22	207.76	206.23	206.14	209.31	208.3	205.86	208.12	207.42	206.86	208.55	208.02	207.46	207.65	207.6	209	207.64	207.43	206.53	207.48	207.29	206.28	207.19	207.46	208.24	207.62	206.69	207.08	207.41	207.31	206.67	208.11	206.28	206.93	206.79	206.71	208.23	209	206.56	206.81	208.93	208.25	207.92	208.81
208.42	208.21	209.5	208.42	209.02	208.52	210.25	209.66	211.6	210.55	210.25	210.05	210.07	209.78	209.21	210.17	209.38	209.08	208.97	209.48	213.35	209.46	209.17	211.63	209.22	209.74	210.34	209.56	210.78	211.21	209.33	209.06	208.93	210.11	208.26	208.86	210.1	209.76	210.43	208.79	210.29	209.81	209.61	209.32	209.99	210.12	210.14	209.67	208.19	210.07
213.63	211.58	212.52	213.34	211.67	212.51	212.21	211.74	212.1	213.91	211.26	214.34	211.85	212.9	213.52	212.38	212.1	212.33	212.1	212.92	211.27	212.86	212.83	211.9	212.5	212.22	212.18	214.65	211.35	213.07	211.32	212.82	210.7	213.41	212.8	212.58	212.72	212.16	210.95	214.87	214.24	212.41	212.83	210.99	211.62	212.42	214.44	211.26	213.23	211.48
216.86	217.59	216.1	216.87	217.74	217.13	217.06	217.15	216.44	217.18	216.13	217.97	217.15	216.32	218.06	216.75	216.06	215.85	218.24	218.11	217.32	216.62	217.95	216.93	217.64	218.03	215.8	217.01	218.02	215.77	217.29	215.67	217.63	217.27	217.66	217.41	216.36	218.87	218.45	217.74	218.37	218.32	218.81	216.26	217.28	215.14	218.83	216.88	217.5	217.95
216.89	216.98	216.24	217.57	217.21	215.85	217.43	216.04	216.71	216.62	218.28	215.81	216.04	217.46	216.44	217.35	219.19	219.21	215.92	216.84	217.05	217.62	218.18	217.6	217.97	216.71	217.03	216.71	216.78	217.93	216.65	218.92	218.32	216.26	217.55	217.1	216.47	216.75	217.75	216.22	217.87	216.21	216.26	216.17	216.2	215	217.8	216.35	216.91	215.28
205.92	206.3	206.62	205.12	205.36	205.59	204.57	206.43	206.84	206.24	207.81	207.18	205.75	206.09	205	205.38	204.07	207.81	205.9	204.57	205.81	206.45	205.74	206.55	206.97	204.54	205.58	204.64	205.14	206.21	205.06	207.07	202.33	204.76	206.04	206.82	206.27	206.15	207.08	204.99	206.62	204.6	205.98	206.21	205.42	206.34	205.46	206.9	205.33	203.36
217.18	217.46	216.95	217.19	217.45	220.16	216.06	217.48	218.27	216.58	216.93	216.49	218.06	217.93	217.41	216.14	215.98	215.7	217.02	218.6	216.4	217.66	216.68	215.48	217.12	216.61	217	217.12	217.73	216.83	217.11	215.8	218.48	215.03	217.54	217.8	217.41	218.36	217.4	217.22	216.1	215.42	218.32	216.45	216.75	216.09	217.38	217.26	216.72	217.88
211.78	210.39	212.38	211.98	211.18	212.12	211.29	212.19	212.25	211.95	212.03	212.81	210.2	211.13	209.89	211.9	211.46	210.99	212.04	211.34	212.66	211.24	212.73	211.24	211.15	210.84	212.16	213.29	212.59	212.94	212.2	211.81	212.32	211.42	212.57	213.48	210.82	211.68	211.82	212.28	211.17	212.64	211.69	212.68	211.5	213.32	214.15	211.83	211.48	211.87
211.6	212.84	211.19	212.09	211.63	211.63	211.78	210.85	211.09	210.24	212.22	210.34	211.95	209.24	211.48	213.87	211.71	212.11	211.95	212.88	211.71	210.49	210.33	210.72	213.15	211.44	211.73	210.87	211.45	211.64	211.4	211.53	212.32	211.81	210.96	212.23	211.83	211.46	211.06	212.49	212.8	210.88	211.17	212.04	211.02	210.14	210.54	210.34	214	210.33
201.87	201.69	202.4	204.1	201.3	203.54	203.5	203.2	204.34	201.16	201.41	202.16	201.97	201.46	202.8	202.48	202.62	201.99	203.08	202.59	202.04	202.91	200.3	204.38	201.59	202.78	202.26	201.11	202.52	201.36	204.12	201.8	200.81	202.24	203.51	202.86	202.51	204.02	202.88	201.66	202.13	202.54	203.96	201.81	200.62	203.33	202.08	202.7	202.02	202
203.16	204.15	204.69	202.14	205.29	202.93	206.47	202.76	204.22	203.03	203.72	203.76	204.02	205.76	201.39	204.54	204.03	203.25	204.21	203.12	203.31	203.57	203.9	204.6	202.96	205.09	203.22	204.93	203.81	204.48	204.11	203.2	203.45	202.36	202.58	203.42	203.73	205.23	203.6	202.69	202.57	202.91	203.09	204.65	203.32	204.03	204.22	204.06	203.97	202.63
208.12	208.02	208.32	209.12	208.66	207.01	209.8	208.77	209.26	209.71	208.19	209.85	208.23	208.91	208.65	207.22	208.52	209.38	208.68	208.41	208.57	208.66	209.37	207.61	208.05	208.59	209.08	208.8	209.85	209.36	207.61	208.25	209.25	208.56	211.18	210.89	208.06	207.94	209.41	209.89	210.2	208.2	209.88	209.53	208.33	209.19	208.08	209.15	207.9	210.65
205.49	204.98	203.35	206.13	203.56	204.61	204.05	206.51	204.16	203.31	205.31	205.87	202.86	205.18	204.81	204.09	205.38	205	206.15	204.66	205.96	205.23	205.04	204.46	204.12	203.83	204.51	203.64	204.1	205.22	205.17	205.99	205.71	205.59	205.58	206.56	205.85	205.09	204.04	205.88	205.5	202.88	203.39	204.85	205.64	205.72	204.93	204.9	204.52	205.84
203.79	203.9	203.5	203.77	202.83	202.2	203.37	201.7	204.99	202.5	203.89	203.09	203.13	201.49	204.42	202.82	203.24	203.69	203.03	202.49	203.59	201.99	201.55	202.74	203.76	202.44	203.59	205.04	204.42	204.92	203.21	203.79	203.75	202.26	203.74	204.31	202.24	201.22	202.39	202.08	199.84	204.32	202.75	204.02	202.66	203.32	202.8	203.18	202.98	202.38
205.39	205.28	205.83	206.7	206.77	206.6	204.82	205.56	204.39	205.59	204.56	205.56	207.87	206.63	205.63	205.22	205.26	206.98	206.85	205.96	206.21	205.4	205.06	205.81	207.08	205.89	205.12	205.97	206.38	206.07	205.35	206.73	206.59	205.62	207.11	205.56	208.42	206.55	206.55	206.05	204.84	206.21	205.25	206.04	205.15	206.33	205.28	205.94	204.56	205.66
217.41	216.73	216.29	218.08	215.6	217.66	216.26	217.62	218.41	217.9	218.16	217.24	217.58	217.47	216.48	216.66	219.36	218.72	217.49	217.99	215.77	218.38	216.91	216.29	215.71	216.79	217.13	216.45	218.34	218.44	216.37	215.54	217.31	216.41	217.53	218.45	216.07	216.12	215.98	217.21	216.46	217.17	218.75	217.99	217.2	218.26	216.41	216.88	216.95	218.61
217.83	216.33	218.79	216.63	217.79	218.62	217.73	217.32	216.77	217.64	218.02	216.83	216.62	218.03	218.23	218.7	218.99	218.82	217.37	219.15	217.56	218.1	218.18	218.22	217.31	218.67	217.1	218.31	218.19	216.08	216.73	215.6	218.12	218.34	219.48	218.35	219.03	216.92	218.14	217.01	218.73	217.66	216.44	217.88	217.78	218.59	218.8	217.81	217.02	218.19
202.18	203.55	203.08	202.08	202.15	203.34	202.2	202.45	202.61	202.33	200.56	202.43	203.84	203.77	204.31	203.38	202.61	203.25	202.23	202.76	202.67	201.54	202.9	202.83	201.64	203.28	202.35	202.95	202.77	202.7	202.07	202.28	201.55	202.73	202.73	203.62	202.97	201.91	201.67	201.32	203	203.44	201.48	203.61	203.47	201.31	201.62	201.32	200.61	202.71
209.39	210.48	209.38	208.67	208.63	208.48	208.43	209.47	209.88	207.51	209.53	208.88	208.09	209.49	208.95	210.43	208.05	209.16	208.92	208.45	209.82	207.92	208.99	209.3	209.89	209.9	208.79	208.84	209.43	208.22	209.6	207.83	207.61	208.75	208.25	208.75	210.21	209.64	208.8	208.42	207.91	210.1	206.08	208.58	208.44	207.58	209.93	210.07	208.01	208.73
209.23	209.79	209.82	208.13	209.19	209.51	208.3	210.46	209.19	208.2	209.72	210.85	209.53	209.42	208.22	209.47	210.04	209.12	209.87	208.68	210.88	209.2	209.06	210.75	210.63	209.34	210.9	209.49	209.93	209.62	209.6	209.47	209.56	210.11	210.54	210.48	208.07	208.51	210.84	209.58	209.94	208.8	209.23	209.94	209.41	209.39	209.15	210.88	208.5	209.03
208.32	209	206.78	209.54	207.65	208.41	208.69	209.1	208.47	208.39	209.09	206.46	208.89	208.49	208.04	209.8	208.89	206.97	207.92	207.72	210.1	209.4	208.25	206.58	209.34	207.95	209	208.94	209.12	208.1	207.25	207.58	209.58	208.77	208.49	209.02	210.46	208.55	208.67	210.66	208.89	209.02	209.19	208.41	208.36	209.42	210.11	210.05	209.35	210.44
216.67	218.37	216.52	217.56	216.18	218.15	217.15	216.83	216.94	218.24	219.03	215.94	216.93	216.24	217.5	216.84	215.51	216.97	216.35	217.95	217.4	216.65	216.82	216.16	216.56	218.04	216.48	216.32	215.66	217.43	217.59	218.21	216.65	216.67	218.9	217.11	216.29	218.43	220.33	217.18	216.12	215.36	216.02	218.21	216.96	217.61	218.29	216.84	219.06	215.8
206.74	206.68	205.49	207.6	206.32	206.81	204.95	206.62	208.19	207.02	205.88	205.46	206.67	206.27	205.43	206.25	205.4	206.1	205.86	205.65	205.49	206.61	205.35	206.71	206.08	206.85	206.47	206.85	206.19	208	206.89	206.43	207.75	207.51	206.96	206.36	205.5	205.93	207.79	206.17	205.62	206.82	206.41	206.31	205.05	206.12	206.97	205.92	204.97	206.81
211.43	212.66	210.26	212.25	212.31	210.83	211.84	211.25	212.44	210.31	213.01	211.51	211.24	212.4	212.24	210.71	211.96	210.49	212.97	212.51	211.76	211.41	210.79	211.97	210.49	211.62	211.95	212.95	211.79	212.9	210.13	212.55	212.85	212.6	211.15	212.4	213.08	213.58	212.42	211.28	211.73	212.39	212.1	212.82	213.62	211.78	211.75	209.82	212.27	211.85
211.17	211.31	210.26	211.69	212.9	209.5	212.12	210.6	212.01	211.36	211.83	209.86	209.4	211.88	211.57	212.15	212.05	212.03	211.35	211.34	211.08	211.65	211.84	211.59	211.34	213.09	212.77	210.9	213.22	212.02	210.76	210.58	211.32	211.86	211.33	210.72	213.38	213.11	211.89	211.3	212.57	212.21	210.7	211.28	212.67	211.24	211.75	212.2	211.31	212.48
212.24	210.69	211.96	211.34	210.5	212.47	211.75	210.99	212.07	211.07	211.6	211.08	212.34	211.89	211.92	211.15	211.7	213.45	213.15	212.79	212.46	212.16	213.09	209.91	210.37	212.58	211.32	210.63	212.51	211.87	210.8	212.33	211.31	212.54	212.05	211.14	210.51	210.31	212.58	211.95	209.15	211.63	213.79	210.62	210.24	211.49	211.52	212.33	210.51	211.53
208.07	207.35	206.56	208.07	208.6	208.61	208.67	207.4	208.77	208.5	207.61	207.98	206.4	208.07	205.83	208.02	207	208.21	207.75	209.04	207.62	206.65	208.41	207.46	207.9	208.46	207.05	207.26	208.61	206.93	206.62	208.28	209.24	207.95	207.31	210.04	207.36	207.92	205.55	210.1	208.2	205.82	207.26	207.28	207.86	208.06	208.51	207.25	209.38	207.85
211.02	212.84	211.37	211.52	211.46	211.82	209.93	211.42	210.36	212.14	212.61	211.86	210.63	211.81	211.96	211.53	210.52	210.92	210.99	211.91	211.34	213.39	210.19	210.55	211.06	212.38	212.18	211.7	211.13	212.19	210.81	211.55	211.46	211.82	211.18	210.59	212.37	211.91	212.57	211.34	210.99	209.82	211.99	212.28	211.93	211.68	212.61	210.92	212	210.49
199.65	198.47	199.23	199.36	197.45	197.25	199.02	198.52	200.65	197.94	198.69	200.24	199.46	198.12	199.08	198.1	197.14	198.05	199.15	199.32	197.54	199.34	197.95	199.15	199.15	200.08	200.07	198.74	199.64	197.95	198.45	196.91	198.27	198.16	199.81	199.22	199.42	199.98	199.28	198.14	198.38	199.44	197.57	198.66	196.04	200.76	197.24	198.63	199.05	198.94
208.01	208.26	208.31	207.99	207.33	207.51	208.07	204.45	205.33	209.09	206.32	208.44	207.62	206.74	207.46	208.62	207.43	206.47	207.36	208.69	207.14	205.96	208.11	209.83	207.4	207.17	208.41	205.74	208.64	207.45	206.14	208.26	207.23	208.04	206.69	207.7	208.47	207.99	209.05	206.65	208.82	208.03	207.87	207.75	206.67	208.97	208.75	207.53	209.3	205.71
210.65	211.45	211.8	209.76	213.01	211.6	210.47	213.7	212.75	212.41	211.81	212.15	211.78	212.58	212.95	212.71	213.33	210.49	213.24	211.3	213.24	210.89	212.28	213.46	213.86	210.64	211.69	210.53	212.4	210.97	211.16	212.45	213.83	212.6	213.21	214.15	213.76	211.86	212.49	213.78	213	212.94	211.69	212.46	212.16	212.98	211.29	213.02	214.21	211.21
194.41	195.82	196.51	196.37	195.96	193.83	195.95	193.74	197.23	196.09	194.67	194.78	196.19	194.44	196.21	193.97	196.45	194.58	195.74	195.44	195.56	195.97	194.33	195.15	195.57	194.38	197.58	195.57	194.52	195.71	196.49	195.66	195.32	195.37	195.62	195.13	194.17	193.85	195.39	194.51	195.38	195	195.55	195.36	194.33	194.82	195.24	196.18	194.83	194.25
205.03	206.37	207.76	207.57	206.2	205.98	206.44	206.23	205.62	206.43	208.43	206.6	206.33	206.97	207.21	205.76	206.97	205.17	206.72	206.02	205.52	206.6	206.13	205.94	206.06	206.33	206.16	205.84	206.57	207.12	206.76	205.25	206.04	207.64	205.5	206.32	205.46	207.1	205.35	205.66	205.68	205.93	208	205.98	206.56	206.14	207.53	206.91	205.43	206.63
211.61	209.68	209.89	209.47	209.33	209.19	208.22	209.11	210.02	208.39	210.77	208.57	209.19	209.79	210.37	209.77	209.06	210.37	208.05	209.65	211.32	208.1	209.58	207.53	209	210.56	210.54	209.75	209.59	210.07	207.83	210.28	209.14	211.26	210.36	209.24	208.98	209.4	208.47	209.76	210.54	209.87	210.83	209.97	208.69	208.69	209.03	210.94	210.36	210.32
211.1	212.45	211.88	211.76	211.33	212.61	212.61	211.41	212.98	212.04	211.64	210.85	212.21	212.46	212.18	212.29	211.15	210.91	210.55	212.83	212.41	211.35	210.8	212.81	211.16	212.66	211.68	211.28	210.39	212.26	212.7	210.67	210.62	210.41	210.65	211.55	212.41	212.31	212.22	211.89	213.25	211.02	211.19	212.19	209.85	211.47	209.92	212.92	212.04	212.8
208.49	207.27	207.99	208.92	208.9	209.37	209.77	208.87	208.74	207.33	210.05	208.62	208.91	208.54	208.61	208.95	209.47	209.46	208.41	208.6	209.61	209.89	209.09	207.27	209.47	208.1	209.56	207.62	208.48	208.74	208.28	208.8	207.19	210.04	208.51	208.08	208.1	207.7	209.14	207.25	209.79	208.4	208.21	209.31	209.67	210.18	208.69	209.23	210.28	208.24
201.8	202.67	202.91	202.9	200.93	202.68	202.94	202.96	200.45	201.12	202.35	202.77	202.69	203.32	202.64	202.19	201.67	203.34	200.64	202.06	202.07	201.67	203.18	203.21	201.3	203.03	201.43	201.72	202.44	202.65	202.39	202.22	200.95	202.16	202.68	201.81	203.11	204.18	203.81	203.25	203.07	203.08	202.21	200.47	203.08	203	201.7	201.83	203	203.14
217.92	216.37	215.73	217.39	216.88	216.97	216.46	216.72	217.4	217.93	217.6	217.79	217.25	215.63	217.2	217.06	215.93	215.16	216.09	217.64	215.95	217.31	217.71	217.04	216.31	217.42	216.91	216.63	216.76	218.13	216.96	216.04	216.38	216.71	215.61	216.77	217.53	217.22	216.95	216.23	217.47	216.41	216.43	217.81	218.15	216.9	217.11	214.51	216.09	216.42
203.15	203.27	203.36	204.97	204.53	204.52	203.44	203.63	206.46	203.51	204.06	203.3	204.62	205.45	203.42	203.97	204.14	205.24	204.51	202.89	204.04	204.19	203.72	205.8	204.88	203.2	205.52	204.54	204.97	202.59	204.24	203.83	204.36	206.06	203.81	203.44	204.03	203.01	203.72	204.32	203.53	203.72	204.35	205.15	204.01	205.25	204.18	203.83	203.22	204.23
202.93	202.28	202.27	202.86	202.3	203.81	203.31	202.27	202	202.98	202.6	203.32	201.93	201.53	203.58	201.74	202.51	201.98	202.68	202.71	201.81	203.18	202.44	200.74	202.68	202.52	201.74	203.08	202.22	201.49	201.85	202.93	200.49	201.67	202.08	201.93	200.47	203.03	201.59	202.31	203.39	202.57	200.04	202.63	203.14	201.49	203.05	203.99	203.61	201.67
203.89	203.34	202.28	202.42	202.23	203.58	201.51	203.16	200.45	201.97	202.53	204.24	201.96	203.02	201.12	204.29	202.84	203.32	204.08	202.14	202.05	202.82	204.24	203.7	201.97	202.99	202.78	202.54	202.1	202.04	201.83	202.59	202.14	203.12	202.52	203.5	202.44	202.03	204.05	201.89	202.69	203.25	201.53	201.96	203.59	202.87	205.38	202.94	201.74	202.17
197.62	197.75	197.86	198.72	199.26	198.79	198.7	197.58	198.54	197.49	199.09	199.11	198.4	198.09	198.64	199.53	200.4	197.76	198.03	198.22	198.61	199.26	198.37	199.53	197.75	198.6	198.11	197.45	198.2	198.78	198.62	196.65	199.29	199.24	197.05	197.92	198.42	198.66	199.51	197.45	199.81	199.06	199.2	198.71	198.92	199.57	198.49	198.29	199.37	197.3
209.64	209.11	207.96	208.93	207.05	208.23	209.07	207.76	208.6	209.37	208.73	207.79	208.8	209.03	209.01	209.24	209.53	208.7	207.59	209.23	208.15	208.17	208.77	208.08	209.4	208.32	208.28	208.62	207.53	209.28	209.67	207.25	207.61	208.06	208.68	208.56	208.08	209.68	208.3	208.21	209.33	209.17	209.15	208.31	208.21	209.38	210.45	207.82	207.52	209.64
203.93	203.93	206.06	204.12	205.64	205.3	201.85	204.76	204.16	204.28	204.04	203.82	204.45	205.47	203.24	202.98	204.24	203.58	204.52	204.48	203.61	203.93	203.32	204.07	203.28	203.23	205.47	203.52	203.66	204.86	203.81	203.05	204.2	202.54	204.44	203.91	205.76	204.11	201.8	203.04	203.34	204.64	204.34	205.27	203.54	204.32	204.46	205.12	203.24	205.33
216.79	216.24	218.57	216.29	217.92	217.19	218.02	217.82	217.4	216.33	216.42	217.81	219.3	215.62	219.32	216.59	216.02	216.17	215.85	216.04	218.28	217.57	217.87	215.12	216.27	215.78	216.87	214.87	217.27	217.4	216.56	214.82	215.78	215.96	216.55	216.72	217.34	218.42	216.18	216.19	217.1	217.44	218.49	215.98	216.57	216.22	218.22	217.78	216.26	218.83
213.4	211.57	212.47	211.88	211.73	210.77	211.73	210.97	213.17	211.25	210.55	213.33	211.3	210.74	213.16	210.4	212.3	214.1	212.71	211.42	212.6	210.82	213.03	211.38	212.94	212.42	210.79	211.66	210.73	210.06	213.77	212	211.16	213.41	209.57	212.82	211.46	211.9	211.82	213.1	212.33	212.84	210.64	211.99	211.94	213.22	210.1	211.37	211.89	211.86
216.45	216.41	214.68	216.7	215.51	216.69	217.22	216.56	217.49	219.35	217.82	218.51	218.26	217.41	216.6	216.18	217.35	217.94	219.64	218.85	216.58	216.37	217.94	216.21	216.8	216.67	217.51	216.95	216.65	216.33	216.08	217.52	215.73	216.01	217.33	216	214.84	217.41	216.3	216.2	216.41	216.39	215.02	216.6	216.97	217.56	216.82	217.28	216.92	219.76
207.14	205.59	206.86	207.87	208.07	206.41	208.04	208.15	207.92	207.72	208.54	208.2	206.57	207.96	208.6	207.3	208.95	208.8	208.56	207.05	207.64	207.99	207.52	207.68	208.25	206.11	207.33	208.02	208.72	207.38	207.14	206.82	208.35	207.72	207.37	207.51	208.19	208.48	209.16	207.35	207.25	208.06	207.45	208.16	207.23	207.34	206.76	208.02	206.75	208.73
213.41	212.4	213.57	212.49	212.68	213.2	213.19	213.95	213.65	212.27	211.91	213.14	212.84	214.05	211.78	212.7	213.05	211.67	212.8	213.44	212.31	213.97	212.6	213.09	212.65	212.72	212.3	212.9	213.56	214.86	213.5	213.36	213.9	211.21	212.53	212.61	212.31	213.36	212.34	213.76	213.79	211.72	213.91	211.51	213.29	212.85	213.08	213.17	211.42	213.82
203.3	204.26	202.24	202.55	202.84	202.01	202.04	201.73	204.1	201.24	202.08	201.82	202.16	201.94	203.82	202.93	202.23	202.99	202.14	202.94	202.99	202.5	203.24	203.14	202.04	202.92	202.28	201.57	203.5	204.17	203.05	202	203	202.08	202.84	202.07	202.92	201.48	202.51	202.97	202.84	202.73	203.88	203.57	202.63	201.08	202.37	202.96	202.31	203.33
198.74	198.31	198.78	198.44	197.42	199.35	198.07	198.55	198.94	199.16	198.3	197.95	197.82	197.36	198.87	197.99	197.73	198.16	198.37	201.23	201.05	197.95	197.33	199.13	198.94	199.1	199.51	198.91	198.46	199.08	197.18	199.94	199.63	198.17	198.35	199.28	198.59	198.69	199.64	198.84	197.77	197.58	199.02	200.88	198.87	200.14	197.89	199.88	198.05	198.43
210.47	209.89	208.91	209.14	208.46	209.27	209.84	209.6	210.84	208.17	210.79	210.09	209.85	209.72	210.84	209.29	210.34	208.82	210.12	209.02	208.76	210.37	207.42	209.47	209.02	209.08	210.49	209.44	209.8	209.36	208.2	209.44	208.87	209.77	208.41	211.18	208.05	208.94	208.92	210.28	209.47	210.53	208.24	208.75	209.53	208.52	209.81	208.95	210.59	209.25
203.59	203.47	205.09	202.51	204.03	202.73	202.42	201.95	202.51	203.35	201.37	204.06	203.18	204.2	202.78	202.83	204.53	204.13	203.59	204.08	204.35	203.7	203.41	204.03	204.62	204.98	201.67	202.38	202.23	201.92	203.56	203.66	203.69	202.11	203.28	204.91	202.95	204.07	202.61	201.2	202.8	203.09	204.59	203.22	202.39	203.88	203	204.36	205.15	203.33
199.46	199.48	200.56	200.51	199.59	198.64	198.93	200.05	198.54	199	199.47	200.96	199.38	199.62	198.11	201.35	200.79	200.14	198.65	198.83	199.87	198.93	198.45	199.55	199.82	198.24	198.71	199.84	199.14	198.64	199.79	201.21	200.08	199.6	198.58	199.14	199.29	200.73	198.56	199.31	197.76	197.73	199.19	200.2	198.76	199.15	199.05	199.23	200.06	198.88
218.16	216.98	217.52	218.33	217.55	217.51	217.73	217.6	217.23	218.69	220.08	217.35	217.68	218.25	217.14	219	217.86	219.19	217.73	217.06	217.56	218.25	217.53	217.71	217.9	218.3	218.48	217.55	217	216.97	216.3	219.3	217.42	217.57	217.98	217.78	218.77	217.75	218.98	217.87	217.56	217.14	218.65	217.54	218.84	217.06	217.59	219.63	217.93	217.14
208.4	208.22	206.36	208.07	207.3	208.13	207.9	208.41	210.1	207.08	208.47	209.89	208.77	207.54	208.12	207.87	207.07	207.48	208.75	208.63	207.66	206.52	207.4	207.84	206.73	208.62	207.91	207.46	206.61	207.76	209.22	207.39	208.34	207.48	206.55	209.44	206.43	207.4	208.45	206.92	206.44	208.08	208.7	207.69	208.33	207.88	207.52	207.44	209.92	207.98
213.02	212.83	212.43	212.76	212.46	213.11	212.56	213.96	213.35	212.88	212.86	211.96	213.19	213.35	213.86	213.49	212	212.55	213.17	213.02	211.89	213.53	211.55	211.84	210.93	212.97	213.73	212.9	213.37	212.94	212.98	212.72	212.54	211.29	213.81	212.97	212.48	212.87	213.14	214.42	213.12	212.34	213.23	214.3	212.69	211.61	212.67	213.11	212.76	212.31
203.36	202.19	204.38	203.3	203.61	203.17	202.74	202.02	202.59	203.87	202.93	204.06	202.69	203.38	202.61	202.3	203.98	202.38	202.81	202.3	203.39	201.93	204.43	202.73	204.51	203.93	204	203.3	203.77	204.11	204.2	204.23	201.88	204.62	203.1	203.17	204.07	203.7	203.38	203.63	203.66	202.38	204.1	202.53	202.69	202.01	203.3	203.3	203.02	202.63
207.3	207.98	208.6	206.94	207.44	209.37	207.28	207.4	206.65	207.94	207.1	207.96	207.9	209.19	207.09	208.65	206.98	206.95	208.51	207.3	206.91	206.58	207.21	207.41	208.34	207.73	208.58	207.02	207.42	207.88	207.79	207.82	208.37	206.9	208.24	207.89	206.45	209.24	208.37	207.64	208.98	208.05	209.56	206.54	208.08	206.4	207.74	208.61	209.02	207.58
208.57	207.37	206.37	208.67	207.08	207.94	206.9	207.45	207.6	209.55	207.2	207.63	208.01	207.21	208.33	207.6	207.19	208.04	208.89	207.92	207.5	206.86	206.79	208.6	205.39	208.25	206.89	207.24	207.93	207.05	208.36	207.48	206.36	207.31	207.27	205.45	208.95	207.65	206.03	205.86	207.33	208.22	208.09	207.66	209.33	207.92	206.96	208.32	207.37	207.82
205.24	203.27	205.71	204.16	204.58	205.26	204.92	205.08	205.36	204.63	205.77	204.87	203.9	204.39	204.74	204.3	205.23	204.07	203.08	205.79	205.83	205.23	204.93	203.56	205.16	204.7	205.2	204.69	202.93	204.89	204.72	203.36	204.68	205.58	203.44	203.07	204.11	205.17	205.86	205.01	205.41	206.19	205.26	204.93	203.94	205.42	205.35	203.54	203.82	204.29
202.92	204.21	203.71	205.24	204.56	203.5	202.22	203.65	203.75	203.8	204.61	203.56	202.22	201.96	203.72	203.12	204.31	203.85	203.17	203.5	203.5	203.75	204.54	202.9	201.57	202	202.26	203.99	201.92	203.74	204.22	203.66	203.48	202.25	204.41	203.88	203.05	203.05	203.75	203.36	202.23	203.31	204.45	203.3	203.63	201.92	204.68	203.75	202.08	203.25
209.34	208.81	208.2	206.39	208.92	207.74	207.17	207.81	207.8	207.26	208.13	206.65	208.16	208.57	208.49	208.19	207.77	207.38	207.81	207.1	208.16	208.37	208.52	207.6	206.2	207.67	207.92	207.76	207.85	208.89	208.82	208.42	207.56	208.56	208.01	207.43	206.99	207.01	206.9	208.97	208.35	206.46	207.79	207.43	205.64	206.74	206.89	207.74	207.07	207.12
210.47	207.19	207.99	208.48	209.51	208.96	209.43	209.07	209.05	206.9	208.18	207.89	209.71	209.23	208.87	208.7	208.99	208.58	209.27	209.52	208.62	208.39	208.51	206.75	209.27	208.77	208.88	208.49	208.86	209.93	209.54	208.99	208.23	209.85	209.28	208.35	209.73	208.17	209.07	209.51	208.6	208.08	208.45	208.56	208.57	209.36	208.86	207.93	209.43	208.67
208.29	207.79	208.09	208.27	207.35	208.72	208.52	206.47	208.21	207.42	208.8	206.75	208.1	208.28	206.95	206.79	207.89	208.51	206.82	207.04	209.25	208.35	207.93	207.94	207.63	207.59	207.49	208.35	207.49	208.75	207.11	209.01	207.02	207.57	207.73	208.87	207.6	208	209.79	208.08	208.16	208.21	206.65	206.72	207.7	209.76	207.33	206.5	209.31	209.35
195.29	196.13	193.72	194.47	194.81	194.71	195.47	196.12	197.64	196.72	195.36	196.54	194.51	193.51	194.66	194.83	194.98	196	194.5	194.84	195.89	194.95	194.55	194.02	196	196.02	195.04	194.96	196.45	195.58	197.12	195.61	195	195.5	196.19	196.82	195.14	194.55	194.07	196.21	195.06	195.84	195.81	195.42	194.22	194.28	194.31	195.04	194.86	196.01
206.99	207.23	208.52	208.19	208.03	206.98	207.61	207.4	207.52	208.11	207.34	207.39	207.44	207.07	207.84	209.25	209.38	208.11	207.62	206.15	208.47	206.06	207.14	207.03	207.44	208.84	207.32	207.85	206.93	209.29	207.22	206.74	208.72	207.81	207.93	207.63	207.49	206.86	208.35	208.67	209.56	206.99	207.58	208.12	208.67	207.91	207.04	207.85	206.41	206.54
210.47	207.44	208.15	209.77	206.9	209.59	210.37	207.13	208.21	207.92	208.84	208.34	207.71	208.28	208	208.79	209.64	210.44	210.27	208.21	208.47	208.77	210.54	207.68	208.24	208.86	210.61	208.5	208.63	209.53	208.77	207.73	209.47	208.45	209.29	207.17	210.85	207.81	210.1	210.05	208.68	209.6	209.06	208.86	208.78	208.14	210.58	208.21	209.42	210.87
202.68	202.49	204.68	202.36	203.19	201.87	204.66	203.69	203.34	204.53	204.56	204.63	203.84	203.36	203	203.55	203.46	203.63	203.95	202.6	203.64	203.66	201.84	203.62	202.53	203.5	203.12	203.33	204.54	204.13	204.06	203.09	203.53	201.73	203.32	201.22	203.33	203.8	204.41	204.45	202.67	203.44	203.36	201.73	201.73	203.04	203.99	203.25	203.56	202.91
207.59	208.51	206.96	207.62	207.96	208.38	207.51	207.82	208.2	208.61	207.08	207.76	208.58	208.96	207.99	206.45	207.23	206.73	207.36	207.93	208.92	209.69	208.42	207.62	207.03	206.9	206.82	207.62	207.53	206.19	208.28	207.91	208.75	207.99	209.65	208.31	208.07	207.75	208.62	209.34	209.5	208.93	206.94	207.6	207.32	209.01	207.03	207.07	207.74	208.23
200.53	199.93	201.5	200.14	200.1	200.06	200.91	199.73	200.45	201.4	201.25	201.64	201.08	200.1	199.58	200.43	201.84	200.15	200.56	200.32	200.89	201.29	201.09	202.2	200.32	200.08	199.36	200.06	200.76	200.12	199.48	201.16	200.94	199.48	200.74	200.76	199.07	199.15	201.78	199.4	199.34	201.73	200.52	198.92	199.99	199.72	200.91	199.78	200.3	199.6
202.17	202.04	202.49	201.13	202.27	203.01	202.02	202.94	202.94	202.46	201.74	203.43	203.21	202.03	203.14	204.18	201.98	201.47	201.49	201.6	201.82	202.6	201.48	202.23	203.05	202.63	202.34	201.38	201.64	202.13	201.75	201.62	201.46	201.07	203.6	201.61	202.48	201.52	203.47	203.23	205.2	201.61	204.14	202.37	204.35	201.58	201.76	203.06	202.34	201.7
201.46	202.6	203.2	202.93	204.22	203.28	202.93	201.49	202.91	202.96	203.19	201.49	202.71	202.33	202.77	203.51	203.12	203.11	204.86	204.1	203.03	202.6	202.89	203.77	202.97	200.78	202.86	201.09	202.74	201.18	203.9	202.63	201.71	201.78	203.27	202.78	202.67	203.56	201.97	203.04	202.9	203.02	202.26	201.42	204.43	203.44	202.86	202.19	201.64	203.79
217.89	216.21	217.91	217.4	218.37	218.41	217.06	216.43	218.09	216.64	217.07	218.78	218.29	219.11	217.21	218.4	217.66	216.06	218.64	217.01	217.89	217.32	218.4	218.43	218.96	218.07	216.99	217.17	216.45	219.3	217.32	216.87	217.62	219.01	217.51	217.02	216.66	219.77	219.79	218.01	218.6	217.23	219.22	217.74	215.99	217.42	217.63	217.33	217.47	218.08
218.78	216.8	216.92	218.42	218.94	217.22	216.45	217.63	218.68	218.68	216.63	218.58	219.35	218.79	218.54	219.38	218.22	218.77	216.38	218.36	217.83	219.4	217.02	219.12	216.28	217.58	218.28	218.46	217.96	217.77	219.65	218.46	219.33	218.01	218.49	219	218.3	217.86	216.6	216.76	218.04	217.65	219.21	220.51	218.09	215.74	217.75	218.02	218.07	219.51
206.26	204.82	208.22	208.56	207.47	207.2	208.93	208.79	209.03	206.99	207.65	207.29	208.14	207.21	207.54	207.58	207.9	207.26	207.34	206.65	207.71	205.98	207.75	208.48	206.18	206.7	207.59	207.76	207.7	206.92	209.28	207.43	207.73	209.53	208.47	209.13	207.19	208.06	209.91	207.98	208.01	209.7	207.79	207.47	206.51	207.3	207.66	206.18	208.79	209
193.59	194.59	194.37	195.41	194.59	193.31	193.76	193.22	193.01	193.41	194.09	193.31	194.07	194.15	194.16	192.85	195.03	195.31	193.96	193.64	193.54	193.78	192.94	194.87	193.61	196.47	194.34	194.7	194.17	193.81	195.36	193.89	195.11	193.96	193.5	194.26	195.67	193.84	194.01	194.71	194.71	194.85	193.61	194.63	193.94	195	193.68	193.66	193.71	194.66
207.94	207.89	207.6	207.59	206.78	208.58	206.31	207.63	208.29	207.39	207.59	207.4	208.16	207.72	207.89	206.68	207.4	209.41	208.36	208.33	207.88	207.64	206.81	208.36	207.56	208.46	207.35	205.86	206.06	208.33	206.09	207.72	208.62	207.72	208.16	207.01	207.27	207.58	207.49	207.54	207.62	206.74	208.92	207.9	207.48	206.74	207.88	208.22	209	206.66
198.93	199.75	198.38	200.15	197.42	199.24	199.57	198.81	200.98	199.87	200.47	200.24	200.03	198.83	198.83	199.15	198.24	199.26	196.79	199.45	199.26	199.01	198.98	198.61	199.21	199.3	200.99	199.45	198.48	200.22	198.83	199.63	199.78	197.94	200.07	198.93	197.9	199.09	199.46	198.28	200.01	199.68	197.21	199.06	198.13	197.87	198.82	197.84	199.38	199.38
203.78	203.09	204.8	204.51	202.22	203.76	201.14	202.99	201.48	201.82	202.7	203.99	204.12	203.42	202.01	202.93	203.18	204.06	204.32	201.86	203.41	203.79	203.38	203.06	203.04	201.95	201.87	203.39	201.49	203.61	203.03	205.12	205.28	203.5	202.11	202.93	204.01	204.48	203.33	204	203.53	203.21	204.08	204.59	201.91	204.62	202.13	201.38	202.46	204.1
207.32	207.72	208.9	206.65	209.2	207.14	207.79	206.93	207.63	207.85	207.22	206.42	207.91	206.65	207.94	208.16	207.89	206.05	207.74	206.46	207.23	207.47	207.05	207.81	209.29	207.82	209.08	206.86	207.95	207.14	207.95	206.39	207.92	207.58	206.7	206.13	210.05	205.84	208.72	206.75	207.73	208.84	207.83	207.91	206.95	208.02	206.57	207.06	207.69	210.01
209.43	208.58	207.75	208	207.55	210.58	208.64	207.24	207.85	206.74	209.32	207.93	207.89	208.81	207.59	208.74	207.55	207.96	208.33	209.26	208.04	208.2	208.57	207.71	208.08	208.2	209.63	207.83	208.36	208.77	209.43	207.91	209.5	211.49	208.38	206.94	209.82	208.95	208.93	208.45	205.97	207.74	207.33	209.42	208.95	209.65	209.22	207.86	206.62	208.44
208.61	207.8	207.62	208.82	208.09	207.37	207.84	208.49	209.65	208.1	209.11	209.5	208.71	209.07	208.91	208.65	209.92	208.41	207.82	209.35	208.94	208.06	209.78	209.26	209.5	207.2	206.43	208.63	209.58	209.11	208.4	209.48	209.81	207.98	210.17	208.79	207.68	207.01	207.37	208.35	208.86	208.75	209.13	209.65	209.75	209.63	208.26	206.96	208.07	210.42
202.62	200.83	201.99	202.59	201.73	200.83	200.21	202.04	202.31	203.06	202.25	201.67	202.57	203.1	201.73	201.7	201.47	202.47	200.88	203.04	201.41	203.13	202.85	203.52	203.35	201.54	200.64	202.94	203.85	201.96	202.39	202.65	202.21	203.23	202.8	201.35	202.22	203.24	201.31	201.81	201.81	202.14	204.09	202.27	203.15	203.26	203.32	202.11	202.37	202.25
212.6	212.54	210.52	211.56	210.99	211.75	211.76	213.83	212.69	212.98	213.27	213.14	212.49	211.71	212.95	214.16	211.76	210.6	212.5	212.33	212.34	212.96	212.76	212.69	212.81	211.36	213.8	213.18	212.78	213.28	209.64	211.74	213	211.56	212.72	212.61	212.48	211.14	211.84	213.3	212.03	211.93	212.68	211.73	212.8	211.57	212.68	213.74	212.31	212.94
202.13	203.23	202.86	202.54	200.83	201.93	201.7	204.91	202.74	202.23	202.19	203.24	202.68	202.03	201.92	202.25	204.72	203.42	201.58	204.4	202.82	204.33	203.45	202.77	201.94	202.35	201.1	203.55	202.26	204.69	203.01	202.17	203.34	202.41	202.43	203.36	202.54	203.02	202.05	201.87	201.85	202.36	202.13	201.53	202.34	202.5	201.55	201.64	201.99	202.48
206.96	207.86	206.4	208.26	208.8	208.64	206.27	208.79	209.03	207.74	208.78	208.5	207.65	209.09	207.58	207.63	208.83	208.4	207.15	208.21	207.89	206.62	207.72	206.91	209	208.09	207.96	208.47	207.27	207.53	208.6	207.47	209.27	208.37	207.74	209.39	206.9	205.74	207.94	207.69	208.51	207.51	207.51	206.93	207.52	207.69	205.92	208.61	208.98	205.25
216.5	215.35	217.25	218.15	218.32	215.83	216.43	215.78	216.85	218.18	216.11	214.92	216.1	217	217.17	217.42	216.92	218.38	216.95	217.11	216.84	215.3	217.3	215.61	217.64	217.22	217.21	215.98	216.21	217.18	216.66	215.97	218.01	215.97	215	216.96	216.6	216.87	216.7	216.69	217.58	216.52	216.33	218.06	217.09	216.7	217.36	217.58	217.41	217.04
208.08	207.65	210.36	208.26	207.25	207.12	207.13	208	207.76	207.38	207.12	206.81	208.85	206.36	207.73	207.35	207.2	207.55	207.94	207.63	209.1	208.44	208.09	209.51	207.86	208.21	207.45	207	207.89	205.62	209.26	207.31	206.39	206.25	208.08	208.69	207.83	207.74	206.9	207.15	208.07	207.56	208.09	206.88	207.73	208.83	208.95	205.41	207.6	206.35
204.77	203.52	202.83	203.36	203.02	202.18	204.18	203.89	202.8	203.28	203.73	203.77	204.42	204.51	202.94	202.73	203.41	203.63	202.11	203.9	204.4	203.33	203.95	203.46	202.85	203.26	204.52	204.45	203.09	204.4	203.99	203.81	205.38	202.96	204.13	202.95	204.9	202.43	203.07	205.82	202.49	203.39	203.17	204.12	204.43	204.95	202.24	203.18	202.81	203.45
217.91	217.01	217.67	217.21	217.24	218.21	217.87	218.28	219.15	217.85	216.45	217.53	216.95	218.45	217.1	217.14	216.97	217.04	218.41	216.45	218.06	215.96	218.69	218.5	217.71	216.85	217.37	217.39	217.17	217.29	218.07	219.92	219.49	218.95	217.16	216.06	216.75	218.33	217.46	216.86	217.72	216.82	218.07	217.17	217.67	218.67	216.9	217.12	218.67	218.44
198.25	199.33	197.93	199.8	198.58	198.2	197.6	199.12	197.02	197.9	198.5	197.02	196.94	198.55	197.06	196.72	197.83	197.01	198.78	198.65	197.64	197.88	198.38	198.79	199	198.74	198.14	198.41	198.47	198.05	198.78	199.17	197.01	197.49	198.67	196.55	197.72	198.46	196.23	199.4	198.06	198.59	198.27	198.11	198.23	199.99	197.68	199.04	198.01	198.48
206.73	205.17	204.37	206.14	206.19	206.23	206.63	207.22	203.75	205.87	206.15	205.48	205.91	205.94	206.98	204.85	205.04	205.51	206.47	205.87	204.03	204.66	203.81	206.73	205.46	204.79	204.7	206.86	206.61	205.46	203.18	205.72	204.01	205.49	205.5	206.34	206.08	205.09	205.08	205.34	205.12	205.15	205.28	204.37	206.08	205.62	205.39	205.91	207.3	205.34
216.16	216.73	216.66	214.69	218.17	217.39	215.13	216.57	217.49	217.19	216.57	217.76	217.48	217.24	216.12	216.8	215.96	216.66	216.27	218.63	217.55	217.27	216.7	217.03	215.7	216.23	217.17	216.52	216.44	217.54	217.21	219.63	217.4	218.47	216.83	216.29	215.7	218.53	216.85	217.24	215.74	217.38	217.84	216.86	216.8	218.45	217.71	217.92	217.29	217.53
207.94	207.16	208.01	207.53	207.95	207.32	207.38	206.78	209.51	207.82	207.3	208.66	206.69	205.51	206.59	207.72	206.82	207.96	205.76	206.76	207.84	207.42	206.97	207.17	206.25	207.28	206.1	206.59	207.41	207.3	207.45	208.17	207.07	207.59	207.13	207.84	208.69	208.26	206.99	208.29	206.9	207.05	208.63	207.4	206.86	205.66	207.09	209.41	207.77	208.02
199.54	200.6	198.54	199.57	200.3	200.6	200.4	200.34	199.01	200.17	202.37	199.96	200.92	199.57	199.58	198.33	199.15	198.72	199.2	198.91	198.46	199.22	200.03	198.83	199.76	200.01	200.28	201.67	198.81	200.73	200.44	197.6	199.13	199.26	200.7	200.3	199.87	199.44	199.41	200.67	198.66	201.2	199.65	197.98	197.95	199.68	199.44	199.38	201.02	198.37
207.43	208.12	206.72	208.59	207.22	208.33	207.73	206.48	208.39	207.7	208.41	208.06	206.35	209.02	207.25	206.88	207.29	208.66	208.64	207.51	208.73	208.45	208.16	208.76	206.07	206.31	207.79	208.22	208.05	208.41	206.94	208.17	208.15	207.35	208.27	209.24	207.26	208.53	208.14	207.4	209.15	206.57	208.16	209.69	206.35	208.24	205.64	207.49	207.74	209.47
209.69	210.36	208.59	208.33	209.16	209.82	210.16	207.85	207.37	210.42	209.32	208.77	210.41	209.75	207.82	209.83	209.77	210.04	208.95	210.31	210.29	210.68	208.89	210.06	209.7	209.44	209.97	209.18	208.92	210.36	210.09	210.35	209.97	208.6	210.02	208.55	210.02	210.91	207.41	209.6	207.09	209.37	209.33	210.65	208.48	209.69	209.19	210.68	209.33	209.83
206.39	207.93	208.55	207.89	207.99	208.5	207.93	208.49	208.17	207.87	209.12	207.3	209.49	207.04	207.65	207.86	206.57	205.81	206.28	208.25	207	207.79	208.07	208.61	207.75	208.21	208.92	206.86	208.93	207.91	207.72	208.08	207.55	209.5	207.32	207.14	208.63	207.93	207.42	209.06	208.15	208.76	206.2	207.66	208.21	208.11	208.57	208.22	209.51	206.62
207.77	207.76	208	209.43	208.06	208.06	208.66	208.25	207.63	207.09	207.2	206.76	207.58	206.87	209.98	209.15	209	205.91	207.35	208.56	207.51	208.34	207.65	207.12	207.19	206.12	209.65	207.4	207.99	208.78	207.06	207.72	208.4	208.51	209.38	209.23	208.19	206.59	207.43	206.99	207.71	208.53	207.69	207.29	207.75	207.16	207.58	206.82	205.62	207.67
210.29	208.08	208.98	210.23	208.98	208.48	209.11	209.29	208.35	208.33	207.35	207.78	208.38	208.15	208.31	208.53	209.01	208.73	207.31	209.1	207.58	210.38	208.92	209.43	209	208.41	209.39	208.6	208.89	209.1	208.72	208.03	209.45	208.63	207.14	210.9	208.48	208.45	209.36	208.59	208.6	209.01	208.76	210.13	208.42	208.52	206.95	209.36	210.02	207.81
202.04	202.5	204.37	204.5	202.99	203.41	202.54	202.83	203.74	203.68	205.37	203.39	202.59	204.17	203.21	204.54	203.66	204.79	204.16	203.6	202.82	204.06	203.21	204.59	204.29	203.72	203.65	202.75	202.67	204.74	203.7	203.18	204.17	202.46	203.08	205.13	202.46	203.78	204.32	203.46	203.81	202.82	202.82	203.18	203.83	203.58	203.75	203.21	201.17	203.91
208.81	209.41	208.26	208.22	211.09	209.6	207.99	208.55	209.98	209.89	209.58	208.98	209.13	210.65	209.71	210.83	209.76	209.36	209.38	208.76	209.18	209.81	210.98	209.28	208.46	210.1	209.25	208.35	209.37	207.74	208.75	209.16	210.4	209.42	209.09	210.38	209.88	208.83	209.49	209.76	209.46	210.89	209.56	210.11	209.47	209.05	209.39	210.05	209.88	210.04
203.3	203.02	204.55	204.39	203.46	203.84	202.58	204.14	204.56	205.26	204.63	203.5	203.24	201.8	203.92	201.71	204.51	204.72	205.44	203.06	203.57	202.5	204.73	204.44	203.16	203.79	203.35	202.36	204.1	202.76	202.72	202.53	203.93	201.95	204.88	204.39	204.27	203.5	203.2	202.32	203.01	204.39	203.14	202.66	204.11	203.25	204.9	203.99	203.61	202.03
203.09	202.93	202.99	202.65	202.45	201.73	203.19	201.68	202.62	202.38	201.82	203.54	201.42	204.58	203.47	203.95	201.41	200.05	201.89	202.8	202.49	201.88	202.86	201.35	203.17	202.34	203.16	203.7	202.56	203.82	202.64	203.54	203.26	199.91	203.24	202.83	203.82	202.5	202.61	202.44	203.57	202.97	203.11	201.96	201.25	202.88	204.84	203.01	203.53	203.07
209.57	208.21	208.99	208.22	208.28	207.78	209.92	208.75	210.02	209.83	208.89	208.49	207.88	207.21	208.99	209	208.03	208.64	209.89	209.43	207.5	209.12	207.92	208.81	207.36	209.02	207.4	208.78	208.46	207.84	208.07	208.96	207.7	207.72	208.6	208.79	208.2	208.27	207.83	209.66	208.82	207.78	207.86	208.06	208.91	208.43	209.45	208.56	208.45	207.87
212.16	212.15	211.3	211.96	212.68	212.16	212.22	211.38	212.08	210.71	210.02	212.57	210.9	210.8	212.54	211.65	211.51	209.91	213.05	211.06	213.35	211.57	211.62	211.39	210.66	211.93	211.89	211	211.21	213.07	210.78	211.46	211.25	210.72	211.71	212.27	211.39	212.11	210.63	212.71	211.9	211.19	211.91	211.59	213.05	212.45	211.09	211.31	212.33	211.58
207.23	209.02	208.19	208.41	209.58	207.6	206.64	208.77	208.64	208.9	208.99	208.49	209.94	209.52	207.52	209.31	208.49	208.52	210.02	208.88	208.18	209.01	207.64	207.76	209.03	208.37	206.69	208.93	208.98	207.91	209.26	207.15	208.09	208.49	207.73	208.37	207.58	208.11	209.72	207.92	208.72	209.6	209.04	209.45	208.5	208.73	208.05	208.61	209.47	206.76
211.89	212.51	212.83	213.38	212.32	211.19	212.44	211.66	211.46	213.34	212.41	212.65	212.82	212.11	210.03	212.83	212.04	211.34	212.49	210.76	211.87	213.14	211.95	213.53	211.85	212.19	213.17	212.38	213.67	214.28	211.61	214.52	211.3	212.98	213.15	212.19	211.13	210.81	214.73	212.83	211.28	212.15	212.59	212.29	211.28	213.91	213.52	212.83	213.09	211.74
212.75	209.84	212.65	213.46	212.57	210.27	211.32	210.61	209.39	211.59	210.81	212.07	213.57	211.08	211.87	210.92	212.72	211.39	211.37	210.21	212.02	211.71	211.82	210.85	210.65	213.11	211.52	212.76	211.48	211.33	209.51	212.07	211.98	211.14	209.63	212.55	212.57	211.97	210.57	211.94	211.72	209.61	210.58	209.9	211.21	211.11	212.64	211.17	211.88	213.57
203.35	203.97	203.02	203.39	203.28	204.2	203.37	203.4	204.61	204.94	204.09	203.79	202.79	201.93	203.15	205.46	205.26	203.34	204.09	204.61	203.52	203.77	202.49	204.35	203.55	202.64	203.85	203.43	202.83	204.11	205.18	203.27	201.75	204.44	203.26	203.01	203.38	203.51	202.76	203.92	204.03	202.98	203.07	203.13	204.14	204.19	204.17	204.23	203.32	202.42
212.24	209.79	211.4	210.91	212.56	212.21	211.62	211.41	211.82	212.92	211.59	212.83	212.35	211.52	210.95	212.24	213.43	211.35	211.66	212.22	211.36	212.36	211.74	212.15	212.32	210.43	210.52	213.43	212.52	212.11	212.08	212.37	212.64	211.22	212.02	211.51	212.33	211.95	210.57	211.66	211.86	211.41	211.5	210.78	211.01	210.86	211.57	211.78	213.21	212.18
199.68	198.26	199.32	200.83	200.27	198.5	198.09	199.04	197.54	198.66	199.19	199.08	197.75	199.42	199.92	198.27	198.28	198.28	199.81	199.75	198.69	199.05	198.73	198.24	197.61	200.1	197.21	198.55	196.96	197.51	198.34	198.28	198.46	198.4	199.08	197.88	196.84	198.24	198.88	198.36	199.07	197.21	198.58	197.82	199.91	199.28	198.97	199.39	198.52	199.03
210.63	211.54	210.98	212.73	211.46	211.29	208.66	212.19	212.36	211.44	212.49	210.57	211.66	212.02	211.25	212.12	212.68	210.73	211.21	212.83	211.31	212.29	212.35	211.82	210.44	211.62	211.48	211.68	211.44	210.84	211.54	209.83	211.44	211.5	212.15	211.64	211.96	211.12	212.95	211.07	212.68	211.54	209.61	211.04	212.73	212.24	210.56	211.47	211.64	212.61
207.62	207.23	208.82	208.39	208.66	207.73	207.37	208.57	207.57	206.63	208.77	208.35	208.58	208.64	208.14	206.75	207.5	207.83	208.66	205.73	206.69	208.96	206.42	206.61	208.42	208.62	207.18	206.78	208.8	207.31	209.04	206.81	207.42	207.53	208.29	206.92	205.83	207.42	207.56	206.92	207.06	207.89	206.42	207.48	208.13	207.09	207.66	206.36	207.69	207.92
213.26	212.25	213.18	214.49	211.8	214.65	213.3	213.03	211.73	212.8	212.1	212.81	213.23	212.11	211.1	214.21	214.2	212.88	213.09	212.82	211.82	213.36	212.14	213.05	212.63	213	213.51	212.64	213.08	215.1	213.07	214.45	213.49	212.71	212.68	213.48	212.99	212.38	212.36	213.37	213.81	212.73	213.08	213.43	213.43	212.65	212.29	212.56	213.73	212.91
203.11	203.48	204.34	203.51	204.43	202.26	202.84	203.08	202.35	203.72	202.89	204.34	203.45	204.3	204.2	203.11	202.24	204.86	204.17	205.24	203.91	203.47	204.22	204.95	204.75	203.01	203.07	203.08	203.12	203.13	203.85	203.44	203.99	203.91	205.43	204.06	204.26	203.17	205.3	203.64	201.9	202.18	205.77	202.83	203.37	204.49	201.32	204.93	202.21	202.2
205.68	205.48	204.16	204.23	202.32	206.36	204.95	205.09	204.78	205.72	204.39	206.02	205.56	204.84	205.3	205.57	204.65	204.46	204.2	204.81	204.55	204.36	204.17	205.9	204.26	203.56	205.04	205.08	204.37	204.96	204.99	204.85	204.95	205.26	205.61	204.86	204.52	203.63	204.48	205.48	204.72	203.59	205.27	204.64	204	205.3	204.72	204.43	204.04	205.89
206.68	207.62	208.13	207.03	207.87	208	206.32	206.96	208.31	209.11	206.85	205.75	207.51	208.47	206.52	207.02	209.46	209.38	207.93	208.3	207.74	206.12	208.28	210.66	207.67	205.43	208.49	208.22	207.52	207.88	210.33	208.81	206.19	206.9	207.07	209.92	206.84	207.07	206.84	206.64	207.65	206.39	209.03	208.28	207.4	208.15	206.87	206.77	208.45	207.2
202.39	203.57	202.59	203.84	203.33	202.79	202.61	203.66	203.19	203.26	202.28	202.09	201.69	203.63	203.62	201.91	202.23	202.56	202.54	204.43	203.55	201.87	201.77	203.84	203.25	204.19	204	201.87	203.56	202.47	203.35	204.11	203.31	203.02	203.34	203.62	202.27	201.91	202.55	203.52	202.4	203.38	202.53	202.66	202.55	202.29	202.96	203.95	204.32	202.12
206.98	208.2	207.59	206.93	208.27	207.24	207.64	208.04	207.87	208	207.37	206.45	207.01	208.39	208.25	207.2	206.93	208.29	208.59	206.52	206.98	208.1	206.5	208.72	207.71	207.94	208.12	207.32	209.98	206.53	207.57	207.41	207.74	208.16	208.05	207.72	206.77	207.6	209.16	207.28	208.29	209.44	207.84	207.16	207.29	206.94	206.21	208.29	206.79	206.72
208.66	209.8	209.19	208.41	207.89	207.93	208.86	209.64	207.07	209.08	208.77	209.48	207.98	209.75	207.95	207.71	208.74	207.5	209.79	208.08	206.56	209.15	208.94	208.38	207.79	209.77	207.24	208.31	208.73	209.18	208.39	207.07	207.7	208.32	208.71	207.6	207.77	208.51	208.75	208.61	208.03	209.13	209.19	209.31	209.03	209.19	209.52	209.6	206.67	208.75
212.64	214.16	213.95	213.86	214.1	212.99	214.61	213.69	213.02	214.44	214.43	214.13	213.59	212.41	213.58	214.32	214.01	213.95	213.45	213.47	213.63	213.51	213.82	213.79	213.23	212.74	213.42	213.69	213.09	212.59	214.01	213.29	213.4	213.39	213.7	214.98	211.33	211.1	216.6	213.89	213.56	212.99	213.16	213.28	212.49	214.16	214.87	214.28	214.15	214.73
194.9	194.92	197.21	193.12	196.84	195.6	194.24	196.39	195.55	196.11	193.94	195.89	195.43	195.06	195.85	193.67	195.26	194.11	194.95	194.7	195.66	194.6	194.74	194.24	194.8	195.21	195.32	195.34	196.13	197.1	195.01	193.75	194.9	196.17	195.29	195.89	195.19	195.87	196.07	196.53	196.58	194.03	194.11	195.57	196.56	194.94	194.42	195.91	195.75	195.44
208.75	209.6	207.8	208.22	207.91	206.36	207.98	208.41	208.89	207.85	207.66	208.44	208.6	209.18	208.51	208.82	209.41	208.6	208.14	208.59	208.53	209.14	208.82	209.31	208.47	207.86	210.26	207.85	206.94	208.23	207.45	208.54	209.22	206.91	208.44	207.8	209.24	210.38	207.53	208	207.35	208.3	208.94	209.53	209.18	210.14	208.42	208.31	210.12	208.43
209.41	209.57	209.81	209.97	210.64	209.52	209.11	209.43	210.03	208.88	209.78	209.93	209.58	208.93	208.41	209.79	208.42	208.62	210.16	211.23	209.52	208.5	208.29	208.28	211.34	209.96	209.72	209.62	209.67	209.93	208.52	209.66	207.94	208.85	210.37	209.63	211.84	209.11	208.97	209.3	210.35	209.84	210.14	207.34	210.02	210.62	208.62	208.43	207.78	210.22
204.63	203.76	203.38	203.48	202.44	203.8	204.34	203.11	202.91	204.06	203.23	203.67	202.46	204.35	203.37	202.74	203.03	203.96	203.58	204.31	202.88	203.01	204.65	203.07	202.74	203.37	204.76	203.43	204.38	203.73	201.32	203.19	203.67	204.35	203.9	203.12	203.01	203.9	204.1	202.11	203.6	203.37	203.73	203.4	202.47	203.58	203.33	202.48	202.96	204.63
202.68	202.81	204.64	204.19	204	203.23	204.77	203.31	204.54	203.07	203.62	203.48	203.65	203.66	203.93	204.6	203.48	203.42	204.25	203.68	202.64	203.67	205.2	202.51	204.08	203.93	202.31	202.8	201.62	203.91	204.86	203.42	204.97	205.52	202.48	203.38	202.59	203.63	203.34	203.23	205.87	204.42	201.8	203.67	202.93	203.58	203.81	203.7	202.26	202.72
212.05	209.22	209.5	209.61	209.41	210.91	210.28	208.96	208.71	209.73	210.26	209.94	210	207.03	209.13	210.32	209	209.08	208.93	208.79	208.3	209.34	210.25	211.56	209.1	208.91	209.33	212.03	209.64	209.15	209.32	209.62	210.16	207.26	209.47	207.58	210.16	209.21	209.13	210.52	210.01	208.75	210.5	209.82	210.02	209.97	209.9	211.66	211.24	208.44
207.15	207.87	208.03	207.27	207.45	206.31	207.74	208.57	207.37	207.83	207.38	208.75	207.11	208.24	206.49	207.76	206.28	208.75	208.32	208.18	208.06	208.28	205.62	207.98	207.42	208.73	207.86	208.4	207.76	207.49	207.05	206.97	207.18	209.08	208.19	207.08	207.83	206.95	208.39	208.35	208.43	207.41	207.85	207.93	207.3	206.25	207.74	206.94	208.99	207.62
202.83	200.24	203.46	203.29	201.85	202.36	203.21	202.83	203.2	201.82	203.43	201.68	202.44	201.64	201.63	203.4	200.32	202.8	201.13	203.84	201.74	201.77	202.14	202.65	203.97	202.69	202.56	202.47	201.72	202.22	201.53	202.2	202.57	202.56	202.99	201.65	202.02	202.04	202.72	203.28	201.64	202.15	201.32	202.33	200.9	201.67	202.48	201.16	202.43	202.6
199.86	198.99	199.58	199.27	198.79	199.66	197.71	199.34	198.91	199.94	201.14	199.06	198.52	198.89	199.85	200.8	200.41	197.79	199.17	198.57	199.09	199.17	199.01	198.77	200.12	200.35	201.35	199.88	197.44	198.9	198.57	200.53	199.56	200.16	198.84	198.53	198.74	201	199.3	198.8	199.2	200.3	197.66	199.89	199.18	199.94	199.3	198.8	198.79	200.51
207.54	209.37	208.39	207.48	208.57	207.55	209.31	207.87	207.1	206.76	209.75	206.39	207.19	207.5	208.68	206.01	207.61	207.78	206.71	207.65	207.35	208.92	207.71	208.45	208.73	207.56	208.29	206.79	207.82	207.27	206.36	206.56	207.29	209.55	208.26	207.9	208.39	207.16	207.42	208.5	207.82	208.14	209.83	209.47	207.64	208.4	207.08	206.53	209.08	207.21
207.56	206.48	206.09	205.98	208.17	206.59	208.64	206.99	208.56	207.1	207.96	206.4	208.88	209.06	207.3	207.07	208.45	209.13	207.18	208.53	206.75	207.22	208.63	208.59	207.87	208.35	207.87	207.88	206.55	207.4	209.55	207.95	206.32	207.3	207.44	208.99	208.08	208.43	207.33	207.15	206.92	207.18	207.8	207.36	208.52	208.42	207.67	205.19	208.82	207.03
218.56	217.39	217.12	217.66	217.53	216.75	216.94	215.71	217.33	217.96	217.07	218.71	217.81	217.97	215.88	215.92	217.05	217.01	214.97	217.98	216.56	216.73	217.77	219.02	216.14	216.15	217.45	216.65	218.22	217.71	217.54	216.48	216.76	214.94	217.86	217.56	217.22	216.18	216.98	218.99	215.88	218.12	216.64	218.4	217.43	216.82	216.67	216.92	217.67	217.4
207.18	207.8	206.45	206.54	208.86	207.66	206.29	208.41	206.49	207.09	207.87	207.62	209.26	207.51	206.54	208.44	206.7	207	208.25	207.84	207.47	207.76	208.09	207.75	207.15	206.93	208.51	208.52	207.43	206.49	206.04	207.73	207.91	207.75	207.97	207.93	207.43	208.98	207.53	207.31	207.38	207.36	208.81	208.37	206.12	208.35	208.13	207.33	207.39	208.37
217.48	218.13	218.02	216.69	216.79	216.8	217.2	216.73	216.71	215.81	216.95	218.21	216.55	216.21	217.75	217.26	217.04	218.61	216.65	217.58	218.41	216.53	216.91	216.08	216.99	218.16	217.63	216.95	216.86	217.75	216.49	217.32	218.08	217.73	216.99	217.18	217.41	217.64	216.51	217.31	218.11	218	218.42	217.39	216.56	218.46	217.34	216.31	217.43	215.64
201.58	203.94	202.68	202.81	202.24	201.02	202.94	203.91	202.94	201.62	201.23	202.39	202.24	203.13	202.47	203.76	202.54	201.49	202.93	202.73	201.22	199.89	200.7	202.31	202.12	202.1	201.56	202.89	202.32	203.46	202.44	203.01	203.72	203.39	203.5	201.85	203.93	204.01	203.02	202.52	200.92	203.09	201.59	202.21	202.24	202.33	202.97	203.49	201.87	202.61
216.79	218.52	219	218.28	218.57	216.95	217.55	217.74	217.59	217.62	218.54	218.48	217.66	218.42	217.76	218.94	217.84	216.5	217.25	219.53	217.47	218.81	218.7	218.42	218.15	218.39	216.84	218.04	217.42	218.18	218.38	218.39	218.38	218.57	218.44	217.07	219.15	217.8	217.44	218.62	215.29	217.51	218.55	216.59	216.54	218.61	218.03	218.07	218.06	216.88
199.06	199.28	199.63	199.22	199.9	199.59	197.82	199.52	198.09	199.84	200.11	199.09	199.28	199.44	199.51	199.56	199.65	199.39	199.95	198.78	199.21	199.89	200.13	199.12	197.79	199.58	197.94	198.83	200.75	200.24	201.32	199.85	199.87	200.62	198.8	199.54	199.99	199.92	199.9	198.76	199.67	200.37	199.23	199.49	200.61	199.51	199.98	199.44	199.41	199.3
204.99	203.98	204.68	205.25	205.76	206.26	204.4	205.74	205.06	202.46	204.12	205.35	206.96	204.61	205.01	204.67	205.9	206.38	204.67	203.89	205.97	203.3	205.15	205.21	205.53	204.38	205.36	205.03	203.73	203.41	205.39	204.45	205.08	204.81	205.04	203.7	205.61	204.63	205.11	205.04	203.88	205.4	206.45	205.24	205.79	204.8	203.62	204.25	204.12	204.46
217.68	218.54	219.49	218.5	217.98	219.11	217.6	217.99	217.46	218.74	218.48	217.42	216.06	218.77	217.74	217.53	217.41	217.65	217.32	218.7	219.18	217.78	218.7	218.99	217.79	218.06	216.57	216.31	218.07	217.31	219.24	216.91	218.32	216.26	217.64	217.17	217.02	217.47	218.63	218.18	217.14	218.57	217.76	217.23	217.8	217.22	218.23	217.33	218.24	218.71
203.71	203.24	204.14	201.56	203.44	203.89	203.94	204.37	205.44	204.13	203.8	202.56	203.3	202.47	203.29	203.84	202.48	202.23	203.64	204.38	203.59	203.14	203.25	204.8	205.61	201.53	204.32	203.95	202.99	204.38	203.9	205.58	204.12	203	204.28	204.36	204.47	202.97	203.89	203.42	203.85	204.02	203.55	203.31	205.26	203.06	204.1	204.12	205.58	203.99
217.46	217.6	217.64	217.04	216.79	216.78	216.44	217.79	215.17	214.78	217.32	218.13	216.38	216.96	218.41	217.49	217.18	215.81	218.28	216.04	217.19	217.48	216.32	217.83	218.15	218.06	217.04	215.46	217.8	217.16	217.95	216.49	216.52	218.43	216.03	216.91	216.38	217.75	216.37	216.91	218.44	216.57	216.66	217.94	217.38	217.65	216.95	217.62	216.08	217.62
201.18	204.09	203.12	201.44	203.06	203.13	202.45	201.74	201.02	202.41	203.39	201.99	201.46	202.97	203.15	201.22	201.28	202.07	202.56	201.06	203.2	202.96	202.17	203.02	203.39	203.66	203.71	201.14	201.77	202.3	202.89	205.45	203.26	202.44	202.22	202.29	203.49	200.6	200.2	202.28	202.76	201.22	201.57	201.69	201.45	201.85	202.7	202.88	202.47	202.17
202.49	205.78	202.62	202.3	204.2	204.01	203.48	203.98	204.02	202.96	204.67	204.83	203.64	202.34	204.86	205.2	203	203.72	203.9	203.9	204.98	203.24	203.14	204.65	203.11	204.59	202.75	202.89	203.38	205.71	203.38	205.27	203.61	203.94	204.07	204.68	202.85	204.15	202.96	201.91	203.71	203.27	203.99	203.93	203.48	204.36	203.06	203.39	203.24	204.17
195.37	193.9	196.31	193.99	195.6	192.95	193.55	194.58	194.3	194.61	195.78	194	194.79	193.69	193.49	193.95	196.33	194.35	193.17	193.74	194.56	194.35	193.87	193.56	193.47	193.72	193.34	194.73	194.32	193.79	193.53	195.73	194.33	193.66	193.13	194.16	193.79	194.25	194.74	194.25	193.76	192.59	193.86	194.57	195.99	193.8	193.84	194.91	194.67	194.19
199.93	198.65	199.57	200.88	200.47	200.89	201.43	199.57	200.52	200.58	202.04	201.2	200.85	200.47	199.89	199.25	201.57	201.76	198.65	200.4	199.77	200.45	201.29	199.69	199.4	201.63	200.54	200.88	203.14	199.77	201.55	200.98	200.08	202.31	200.95	202.46	198.14	200.38	199.62	200.9	200.24	200.67	200.33	198.82	199.8	199.14	201.66	201.23	202.51	198.94
200.23	199.81	199.24	200.01	198.91	199.64	200.75	198.84	201.01	199.44	199.62	199.85	199.78	199.64	199.3	198.99	198.35	198.65	199.47	199.3	199.53	200.13	199.31	199.32	197.75	198.65	199.85	200.58	200.24	199.63	199.63	198.62	200.64	199.76	199.38	199.98	201.17	200.6	201.07	199.94	198.63	200.96	199.57	198.41	199.77	199.03	199.53	199.54	199.21	199.63
204.08	202.4	203.54	203.15	205.02	203.85	201.8	203.48	204.21	203.54	203.93	204.48	202.41	204.17	203.91	203.13	203.54	205.17	204.85	206.13	204.25	203.39	203.77	204.4	205.33	205.99	203.25	204.56	203.89	203.91	204.85	203.35	201.03	203.83	203.37	204.23	204.22	203.78	205.02	203.48	202.95	203.98	204.4	204.38	204.31	203.32	204.33	203.91	203.26	205.1
217.59	216.16	217.37	216.05	217.65	217.02	217.65	217.37	216.7	215.88	218.46	217.56	217.13	215.29	217.64	217.07	216.98	215.41	217.74	217.71	216.56	216.35	219.47	216.09	217.25	215.53	217.3	215.81	217.64	217.48	216.48	218.46	218.45	217.95	215.64	216.77	215.29	217.23	217	216.53	216.74	217.63	216.16	216.91	218.02	218.02	217.55	217.6	217.73	215.6
209.38	208.31	210.38	207.78	207.33	208.42	208.48	207.9	206.39	207.52	208.16	208.76	207.63	208.32	209.21	209.56	209.89	208.69	209.49	207.34	207.64	208.94	208.41	208.75	208.81	208.47	209.24	209.04	209.17	209.02	207.4	209.25	206.75	210.6	211.27	209.22	207.7	208.55	210.01	207.66	207.55	208.06	208.67	209.74	208.99	209.36	208.21	209.15	211.07	207.63
207.26	206.39	207.63	207.06	207.53	207.66	208.31	205.51	208.15	207.15	207.45	208.38	207.8	207.39	207.22	207.82	207.77	207.27	206.49	207.6	208.37	206.37	206	207.06	207.88	208	207.79	208.55	208.17	207.65	208.01	208.99	206.9	208.45	207.58	207.48	208.54	207.02	207.35	208.62	207.18	206.82	208.12	208.86	207.46	207.6	208.4	208.08	207.91	208.41
209.96	208.77	209.39	209.55	207.61	210.34	210.27	209.5	208.69	207.62	209.29	208.32	208.52	208.96	209.83	208.43	209.18	209.53	208.17	208.22	208.76	206.8	209.32	210.47	210.03	208.32	207.56	209.3	208.25	207.39	209.12	209.38	209.21	207.68	209.48	208.8	207.32	207.78	209.03	207.92	206.48	208.2	209.02	209.33	209.49	207.71	207.87	210.12	208.31	209.43
204.93	204.13	204.99	205.11	203.85	204.34	204.24	203.18	203.21	204.61	203.64	201.81	204.25	203.54	203.83	203.96	203.55	204.22	203.69	204.6	202.96	204.51	202.26	203.33	205.32	203.14	204.84	203.48	202.13	205.34	204.71	204.49	204.2	206.58	204.29	204.94	203.2	203.33	204.06	202.03	203.62	203.35	205.02	205.27	202.69	204.71	202.86	203.93	204.28	203.58
211.15	212.02	210.92	211.61	211.41	211.9	210.17	211.42	211.92	211.41	211.62	211.24	210.46	211.59	211.77	210.63	211.73	212.64	211.24	211.74	209.58	213.48	211.91	212.54	210.98	212.83	212.11	211.68	210.18	211.7	212.85	211.87	211.81	210.86	211.66	211.66	211.43	210.6	210.69	210.65	212.78	212.21	211.87	211.3	210.37	212.11	211.42	210.96	212.74	212.59
207.52	206.85	208.43	209.08	207.45	209.27	207.36	207.59	206.74	207.58	206.96	208.32	207.54	208.53	206.46	207.22	208.39	208.26	207.52	208.3	208.65	206.88	206.78	207.5	207.59	208.5	207.45	207.07	207.06	207.07	207.59	207.21	208.4	207.92	207.71	207.78	208.93	208.67	207.51	209.18	207.08	209.07	207.76	208.82	208.43	205.83	209.12	207.46	208.04	207.68
210.51	211.69	211.85	212.02	212.19	212.98	209.62	212.45	211.89	209.7	211.79	211.42	211.52	211.52	211.74	214.98	211.37	212.52	211.62	211.79	211.68	211.89	210.5	210.97	212.73	211.4	212.31	211.82	212.21	211.43	211.59	211.55	212.07	212.11	212.06	212.95	212.5	211.87	212.29	211.07	210.99	210.18	212.8	211.08	211.39	211.75	213.49	213.18	212.27	212.12
208.03	208.74	209.51	209.51	208.13	208.81	207.67	207.43	209.79	208.55	208.58	208.55	210	208.07	207.91	210.03	210.69	209.3	208.76	209.14	209.13	208.68	208.56	209.66	207.5	208.76	207.52	208.38	208.71	208.62	209.21	209.43	208.42	209.32	208.53	209.33	208.43	208.46	209.58	208.94	208.64	209	207.66	207.94	209.98	207.12	207.5	208.99	209.72	209.69
204.6	202.84	204.18	203.81	203.99	205.43	204.26	204.29	202.18	203.62	203.83	204.56	205.11	205.5	203.95	201.83	205	203.42	204.62	203.77	205.04	202.99	203.84	204.14	203.26	202	202.95	204.7	204.42	203.82	204.15	204.38	203.35	203.56	203.48	205.21	203.73	204.9	203.78	204.29	205.63	202.45	203.73	203.93	203.24	204.54	204.57	204.18	204.49	203.29
213.27	214.98	214.45	215.52	214.03	213.54	213.92	213.61	214.18	213.7	213.98	214.77	214.05	212.9	214.22	213.56	214.4	213.24	213.44	214.03	215.55	212.39	214.04	214.2	214.97	213.41	212.6	213.7	215.51	214.01	212.54	211.04	213.91	213.58	214.81	214.21	215.71	214.3	215.02	214.91	213.61	214.81	212.99	212.76	214.41	214.81	215.35	212.41	213.85	212.54
211.76	210.9	211.63	211.51	212.35	210.72	212.21	212.08	212.43	212.21	212.91	213.24	211.01	211.52	211.93	210.82	212.45	211.91	212.48	212.98	211.66	211.3	212.18	212.34	212.25	210.84	213.66	212.18	209.88	213.21	212.18	212.6	212.62	211.92	211.29	211.84	213.49	211.92	211.65	210.36	211.34	212.25	211.56	211.21	211.08	211.65	212.89	212.66	211.97	210.93
201.94	204.29	204.29	202.8	204.69	205.3	204.16	203.53	204.47	204.05	203.25	205.03	202.06	203.9	203.46	204.26	204.42	203.38	203.4	204.14	203.46	203.76	203.25	204.12	203.63	203.19	203.84	203.91	204.06	204.76	202.18	203.99	204.21	204.6	203.36	202.52	203.05	203.94	202.04	203.02	203.06	203.79	204.11	201.48	204.18	203.6	202.82	202.16	205.95	203.37
210.15	208.72	209.19	210.44	207.67	209.82	209.36	208.92	208.07	209.78	208.55	207.37	208.61	208.77	208.63	208.55	208.01	208.56	208.3	208.89	208.38	208.79	209.25	208.68	208.5	208.78	210.02	209.35	209.6	208.48	206.68	208.79	208.76	207.8	209.33	208.04	208.33	208.18	208.84	209.3	208	208.86	207.08	209.38	209.57	208.28	209.2	207.86	209.1	209.56
209.81	209.03	209.96	209.48	208.9	209.33	208.56	208.77	208.32	209.16	209.91	207.92	207.94	208.61	208.87	208.79	207.19	208.03	208.02	206.65	209.57	209.33	210.37	208.8	208.45	207.92	207.04	209.23	208.81	210.67	208.53	208.45	207.64	209.84	207.69	209.3	208.45	208.32	208.13	208.19	208.25	207.9	210.2	206.78	208.4	210.04	208.35	207.96	207.93	208.94
211.54	212.03	212.89	209.28	212.42	212.37	212.16	210.42	211.65	211.85	210.18	211.49	212.13	210.84	210.73	211.92	210.35	210.08	210.6	212.04	212.81	212.82	211.01	211.35	211.11	210.12	210.69	210.66	212.45	211.82	211.04	209.93	211.72	210.6	211.25	210.6	210.59	210.86	210.63	211.26	212.06	210.57	211.74	211.82	210.38	211.29	212.22	209.49	209.71	212.16
201.89	199.53	201.55	200.96	201.62	200.53	201.33	201.45	202.1	199.97	202.34	201.54	199.98	200.61	200.53	200.93	203.31	202.19	202.71	202.98	201.6	200.4	200.59	200.99	202.5	202	200.16	202.85	201.01	200.96	201.81	200.68	199.19	201.77	199.09	202.01	202.2	201.38	200.19	201.6	201.32	202.49	201.95	201.1	200.16	202.18	202.36	199.66	201.65	201.23
212.05	213.04	210.09	211.51	212.09	211.02	211.91	210.25	209.6	210.44	210.8	210.8	212.77	211.92	210.4	211.12	212.74	211.95	211.85	212.47	210.53	210.71	213.92	209.7	211.03	210.77	211.35	212.31	210.22	211.03	211.31	210.79	209.84	210.85	212.23	210.59	213.13	212.38	211.97	212.21	211.63	210.43	211.36	211.46	211.06	212.82	212.44	212.55	210.92	210.29
209	208.68	207.17	208.4	208.55	208.74	210.48	208.29	208.24	209.62	207.49	208.54	209.7	208.38	209.1	208.8	208.88	209.02	208.38	207.72	207.65	208.65	208.67	208.25	209.59	209.11	208.73	207.36	208.42	208.97	209.29	210.48	208.21	210.08	208.14	208.49	207.82	208.93	207.52	209.29	208.65	208.97	207.78	208.68	208.35	209.21	208.99	208.84	210.47	207.92
202.91	202.29	202.64	200.87	203.37	202.71	203.44	202.56	201.33	202.93	202.85	202.33	203.82	202.58	202.87	200.66	201.31	203.23	202.92	202.35	202.37	201.76	203.36	203.27	200.98	202.18	200.76	202.46	201.35	204.84	202.57	201.87	202.73	202.65	200.43	201.39	201.32	204.55	201.71	203.72	203.91	203.46	202.62	201.73	203.13	201.48	202.07	201.62	201.33	201.56
209.78	208.97	208.36	209.43	210.18	208.72	210.54	210.22	207.27	211.4	210.12	209.96	208.88	208.64	209.81	209.62	210.12	210.18	209.68	208.51	209.93	210.57	209.34	208.16	211.22	210.3	210.33	209.19	209.31	209.09	209.17	208.6	209.75	209.78	211.19	210.43	209.27	210.78	210.96	210	209.04	208.92	209.06	210.18	208.65	209.26	209.6	211.75	210	209.53
211.8	211.59	211.79	211.52	211.12	213.56	212.34	211.41	211.55	212.14	211.43	211.14	211.88	212.91	212.19	211.48	211.49	210.68	212.14	210.51	211.21	212.85	210.89	212.68	212.37	212.18	213.15	213.51	211.31	211.02	211.66	212.62	212.73	212.13	212.11	212.94	211.08	211.48	211.42	212.32	211.26	211.61	211.73	210.88	211.65	212.39	210.75	209.85	213.86	211.29
208.91	207.87	209.41	209.17	207.27	209.9	207.7	208.84	209.27	209.77	208.69	208.89	207.57	208.22	208.53	209.32	207.2	207.86	208.32	209.27	207.92	209.8	207.67	207.99	208.18	210.05	210.5	209.61	209.73	208.67	208.23	209.08	208.08	208.18	209.06	209.22	209.2	209.26	209.06	209.12	207.76	207.08	207.05	208.52	208.6	210.2	208.02	209.54	208.41	209.65
207.01	206.88	207.12	207.66	209.15	207.66	207.2	208.59	208.42	207.4	206.79	208.25	206.93	208.53	207.49	208.99	207.89	207.29	206.24	207.92	209.25	208.89	207.25	207.66	208.57	208.7	207.29	208.88	207.35	210.35	206.66	206.65	208.22	207.91	207.93	209.17	207.59	207.41	206.8	208.82	209.4	207.58	207.25	207.25	207.19	207.65	208.56	208.23	206.88	207.98
200.47	199.39	199.64	197.43	199.42	200.16	200.65	199.07	199.1	199.44	200.07	200.06	200.07	199.57	200.13	198.1	198.59	199.64	199.38	198.77	197.69	199.05	199.39	198.06	199.09	198.89	199.86	198.39	198.2	199.81	198.65	198.04	200.45	199.32	198.75	199.47	198.94	200.7	198.22	199.5	199.82	198.55	200.31	199.36	199.47	198.2	199.89	198.75	200.65	201.23
206.48	207.16	209.03	206.34	207.48	207.7	208.2	206.51	207.11	206.88	207.66	209.57	208.5	207.5	210.36	208.6	207.26	207.05	208.11	206.71	206.99	207.69	207.12	206.19	207.7	207.6	207.6	209.2	207.94	206.99	207.54	207.68	208.29	208.88	206.98	206.49	207.59	207.89	208.31	208.14	207.31	207.8	206.48	207.65	208.33	209.98	206.4	206.76	209.12	207.97
206.3	206.88	205.54	207.03	207.71	204.89	207.26	207.22	205.31	206.79	204.58	205.51	205.8	207.65	207.74	205.28	207.3	206.33	206.57	205.96	206.3	206.05	205.78	207.17	205.76	204.74	206.64	204.89	207.33	205.67	206.5	205.97	205.91	207.55	206.82	206.62	205.61	206.46	207.26	207.44	206.44	207.18	205.83	203.84	205.75	208.17	207.81	207.85	207.42	207.01
216.77	217.42	216.78	216.13	215.79	217.04	214.67	216.01	216.68	217.27	216.56	218.01	216.6	215.22	217.71	218.06	216.54	216.78	216.07	216.63	217.26	217.83	216.19	216.29	216.55	216.32	216.27	216.38	217.28	217.54	215.94	218.42	217.44	216.81	217.06	217.7	218.1	216.67	216.36	217.12	217.11	217.78	217.64	217.83	217.52	217.51	215.71	217.61	217.76	217.47
204	203.55	202.46	204.43	202.78	202.88	201.97	203.43	203.72	203.84	203.73	203.91	204.21	203.24	204.85	203.55	204.84	205	202.97	202.12	203.25	203.26	203.64	204.95	204.4	203.31	204.26	203.94	204.65	203.9	204.17	204.63	202.47	203.96	203.19	203.49	202.66	203.21	202.78	203.22	202.01	201.08	203.11	204.04	203.73	202.71	204.41	203.74	203.46	202.73
201.08	200.18	200.52	199.66	199.76	202.63	200.11	199.82	200.71	199.3	202.18	201.67	200.83	200.16	199.81	199.2	198.91	199.2	201.7	200.1	201.49	201.79	200.16	201.24	199.96	202.67	199.5	200.91	199.54	199.68	200.88	201.23	199.11	198.68	200.01	200.58	200.98	201.2	201.07	200.43	200.57	199.38	201.14	199.29	200.88	201.13	202.41	199.65	199.81	202.46
203.15	204.6	203.42	204.62	203.26	203.82	202.39	203.78	204.98	203.19	203.03	201.82	203.38	202.99	204.3	204.19	202.07	203.45	203.67	203.09	201.01	203.41	204.79	204.06	201.56	204.43	203.62	204.04	202.28	203.17	202.75	204.12	202.15	202.31	204.97	201.98	204.07	201.62	202.87	203.37	204.36	204.27	202.93	204.4	202.82	203.58	202.75	202.25	204.27	201.84
203.07	202.21	204.84	203.17	203.19	204.14	204.49	203.5	204.61	203.61	204.73	204.35	206.04	202.91	204.15	204.75	205.48	204.4	203.78	204.47	205.07	202.8	206.09	204.65	203.32	204.32	204.73	203.55	203.73	204.95	203.5	204.05	204.28	203.86	205.65	205.07	202.82	204.27	204.36	202.33	204.15	204.2	203.8	205.66	204.4	203.23	204.25	203.48	203.91	204.86
206.74	208.03	207.56	207.27	205.76	207.58	206.51	208.01	207.36	208.66	208.74	205.94	206.67	209	207.75	208.07	207.46	207.24	208	206.91	207.72	207.29	208.5	207.22	206.93	207.42	207.16	208.75	207.53	205.81	207.31	207.78	206.87	207.39	207.09	207.44	208.35	208.1	207.07	207.13	206.98	207.9	206.86	208.81	207.12	207.36	206.92	208.05	208.01	207.38
205.98	203.06	205.26	204.37	204.65	205.66	205.11	204.97	205.36	203.64	205.78	204.4	204.07	204.42	204.17	204.65	205.81	204.34	205.22	205.09	206.19	204.79	205.62	204.61	204.95	205.26	203.83	204.84	204.3	205.26	204.31	205.73	204.7	206.23	204.99	205.14	204.62	205.12	204.95	203.36	205.1	203.33	205.73	204.28	204.75	205.81	206.26	205.42	203.94	204.47
206.85	207.11	208.7	207.1	207.35	208.18	209.4	207.86	207.35	206.69	208.12	206.89	206.06	207.27	209.3	207.97	206.62	208.37	209.06	209.2	206.99	209.25	206.79	207.11	207.14	208.78	207.48	209.99	207.61	207.34	208.24	208.07	206.62	209.08	208.05	207.23	207.99	207.47	208.14	208.38	207.44	207.75	206.93	207.66	209.65	207.87	207.05	205.98	208.87	208.32
203.15	205.07	203.99	204.95	203.79	204.68	204.25	203.48	204.33	204.15	204.89	204.46	203.8	205.34	203.93	204.05	204.54	203.4	203.43	203.79	204.28	203.6	203.71	202.37	203.27	204.01	204.09	205.4	205.08	203.31	203.44	203.36	203.64	202.08	203.37	204.61	204.16	203.16	204.64	203.26	205	203.31	203.04	202.58	204.08	202.88	203.16	204.42	203.93	204.1
207.95	207.81	208.81	208.65	207.19	208.46	206.11	208.63	206.83	206.55	209.66	208.7	208.26	207.82	207.08	207.22	208.01	208.77	208.9	208.77	206.55	207.63	206.39	207.86	207.86	207.73	208.96	207.16	207.46	207.39	209.46	208.45	208.27	208.95	207.89	209.31	207.53	206.43	207.96	209.19	206.46	207.08	208.01	208.07	205.62	209.26	207.96	207.49	209.74	206.84
206.13	209.15	208.16	206.96	208.79	207.56	208.92	206.9	208.99	208.24	207.21	207.69	207.79	208	207.99	208.11	206.53	206.69	208.11	207.91	208.66	210.34	207.46	207.85	207.73	206.78	206.7	207.77	206.64	206.48	208.39	207.88	208.81	207.89	207.39	206.89	208.43	207.41	207.37	208.23	207.69	206.14	207.74	207.35	206.76	207.96	207.99	208.36	207.49	207.55
213.55	214.23	213.87	213.97	213.78	214.42	212.63	214.38	213.9	214.56	214.94	213.5	213.94	213.46	214.07	214.51	213.81	213.22	213.03	213.8	214.26	214.46	213.78	213.71	212.92	215.32	213.82	213.16	214.43	213.43	213.69	213.42	214	213.99	214.3	214.65	213.05	215.49	213.15	213.34	213.09	214.65	213.25	212.6	213.96	214.5	215.32	214.55	214.16	214.47
203.68	204.44	203.38	202.53	204.97	204.85	203.19	202.94	204.32	203.33	205.29	204.2	205.54	203.56	204.35	205.12	202.95	203.37	203.96	206.25	204.72	203.62	205.01	202.2	202.54	203.61	205.75	203.75	203.55	203.49	202.98	203.42	206.32	202.91	203.94	204.1	203.04	202.13	203.41	202.5	203.56	204.28	203.64	203.33	203.78	203.54	204.1	203.01	203.74	202.68
194.19	194.34	194.37	193.79	194.96	192.48	193.97	195.16	195.33	194.22	194.89	195.32	194.64	194.64	194.91	193.95	193.42	194.54	193.44	193.67	195.34	194.96	194.14	194.93	193.63	194.55	194.07	193.1	194.23	193.17	193.4	194.99	193.59	193.79	193.37	193.85	192.96	194.25	193.38	194.46	194.98	193.65	193.84	195.63	194.23	194.94	194.47	195.26	193.37	194.71
204.52	205.92	205.56	205.87	205.48	205.72	204.81	204.97	203.6	207.55	203.28	204.47	205.54	205.13	202.8	205.74	204.94	204.83	204.32	206.51	204.32	205.04	203.65	205.01	205.35	204.7	205.73	203.4	203.19	206.25	201.99	205.17	205.81	203	204.68	204.57	203.99	204.6	205.67	205.23	204.74	205.26	205.14	203.83	204.52	204.8	206.14	205.47	204.93	205.88
206.39	208.14	207.15	206.11	208.31	207.78	208.28	207.6	207.86	207.05	205.69	208.75	207.89	206.68	207.51	209.46	207.95	209.21	206.98	207.75	206.04	207.24	207.51	207.08	208.47	207.2	206.85	206.87	206.69	207.54	208.16	206.09	207.17	206.73	206.79	205.05	207.27	207.33	205.91	206.92	208.46	207.5	205.73	206.6	207.38	208.23	207.84	208.07	206.96	209.17
208.69	209.99	210.36	210.84	208.99	209.38	209.02	210	208.06	209.7	209.19	210.63	210.45	209.5	209.9	209.62	210.14	210.18	209.73	209.49	208.21	209.23	209.03	210.65	206.85	209.27	209.31	210.05	210.07	209.16	208.1	208.83	210.12	210.05	209.38	208.4	210.09	209.65	211.31	208.46	210.32	210.27	210.36	208.72	208.52	208.93	210.5	208.43	209.31	210.85
210.84	211.9	212.68	211.66	210.76	212.42	212.23	210.32	212.58	212.84	209.58	211.22	211.8	209.89	211.07	212.52	209.34	211	211.85	210.96	212.5	212.61	211.41	211.33	212.41	213.19	211.54	211.08	210.49	211.73	212.07	210.23	211.93	212.72	211.26	210.95	211.54	210.99	210.48	210.61	211.23	211.25	212.15	211.26	211.58	211.11	212.6	211.96	211.21	212.99
199.95	200.98	198.83	199.23	199.78	199.39	199.14	200.59	199.99	199.95	197.58	199.56	198.41	200.85	198.91	199.83	198.56	200.37	199.44	198.68	198.75	197.61	199.93	199.76	200.42	198.81	200.07	200.48	200.13	198.31	200.07	199.36	199.15	200.67	199.84	197.85	200.5	200.03	200.34	198.97	199.96	199.07	200.02	200.91	200.41	199.58	199.31	199.97	197.92	198.16
217.53	217.84	219.17	217.23	218.64	218.45	217.71	216.85	217.45	217.13	214.52	218.15	216.83	216.74	218.35	217.12	217.07	216.68	218.67	217.9	217.79	217.15	218.14	218.1	218.87	216.57	217.7	217.13	217.33	217.89	217.4	218.23	219.08	217.21	217.68	219.29	218.05	219.32	217.63	218.51	217.6	217.98	217.69	216.56	217.54	217.05	216.3	217.99	218.73	218.58
213.02	211.62	212.9	211.92	212.28	212.15	213.26	212.95	212.53	213.01	210.87	212.78	213.29	213.02	211.51	214.19	211.91	213.07	213.53	212.62	214.11	212.65	213.74	212.89	213.45	211.16	213.96	211.66	211.7	213.35	212.94	212.49	213.34	213.66	212.1	213.57	213.47	214.4	213.57	212.97	212.06	212.52	212.6	213.59	212.19	212.72	213.61	213.67	213.72	211.75
203.22	203.26	202.22	202.36	204.05	203.23	203.67	203.43	205.99	203.36	203.42	204.02	203.61	202.85	203.55	204.63	205.33	203.15	203.93	203.81	204.46	204.83	204.12	204.13	204.02	203.66	203.75	204.68	202.03	204.33	205.97	203.68	205.27	203.24	201.74	203.28	203.38	203.42	203.64	202.56	205.35	205.14	203.14	204.17	204.5	204.75	203.97	202.7	202.61	203.83
204.29	203.85	203.47	204	204.59	203.74	204.67	202.13	203.1	204.34	203.93	202.97	203.22	204.33	203.47	203.81	202.72	203.73	202.53	205.31	201.84	205.56	203.72	204.3	204.1	204.73	202.62	204.61	203.41	203.82	204.18	204.82	204.73	203.14	204.3	203.73	204.93	203.63	203.42	204.16	201.4	204.6	204.3	203.88	203.3	204.47	205.01	204.5	204.31	204.53
205.2	203.41	204.65	202.62	204.25	205.15	205.88	202.82	203.24	203.01	202.38	204.02	204.26	202.14	203.57	203.54	203.46	205.11	203.1	203.44	204.61	202.94	203.94	205.52	204.03	203.37	203.21	201.76	203.47	204.19	202.73	203.69	203.54	202.66	203.38	202.17	203.77	204.05	202.72	203.74	203.96	206.53	202.73	204.35	204.09	203.53	203.21	202.17	203.65	204.89
212.12	212.98	212.29	212.74	212.42	212.81	211.29	212.81	212.92	212.14	214.5	213.88	212.77	213.02	211.72	213.03	214.43	212.72	214.55	211.8	211.11	213.58	213.5	210.7	211.19	212.27	211.8	210.95	213.52	213.06	213.53	214.75	211.83	212.27	211.92	212.94	212.56	211.52	212.93	211.12	212.33	211.96	213.54	211.07	213.26	211.94	211.38	213.1	212.03	211.37
200.57	202.06	201.4	200.45	202.15	202.29	202.37	201.29	201.24	199.33	202.01	199.51	201.66	199.74	199.83	201.82	200.43	202.37	200.19	201.07	201.51	199.83	201.96	201.56	202.4	200.66	201.34	200.17	200.85	201.6	201.42	201.01	201.25	201.6	201.76	202.07	200.45	200.74	200.61	201.3	201.85	201.06	201.23	203.06	201.38	200.93	201.54	199.94	202.46	201.71
193.61	195.66	194.97	194.82	195.68	194.05	196.26	194.8	194.96	194.56	194.26	195.64	195.62	194.71	194.66	196.15	194.93	195.7	195.77	194.55	194.3	195.94	196.59	195.68	194.17	194.81	195.11	194.76	193.57	195.23	196.18	194.51	195.06	194.46	195.72	195.59	194.29	195.14	194.01	195.97	196.93	195.9	196.13	195.15	196.14	195	194.07	195.75	196.72	195.12
208	209.23	210.02	208.08	209.48	208.54	208.95	206.81	207.98	208.1	208.94	208.74	208.82	206.45	209.12	206.54	208.64	208.48	208.34	208.88	207.1	209.73	208.69	207.6	208.24	208.07	209.51	207.09	208.64	208.81	209.06	208.79	207.71	208.63	208.51	210.13	208.73	208.39	209.68	211.02	208.73	209.69	209.56	207.44	209.45	208.2	207.95	208.13	207.47	207.21
197.7	198.11	197.83	196.91	199.73	196.95	199.37	198.46	195.65	196.36	198.05	199.04	197.93	197.68	199.16	197.83	196.47	199.3	196.94	197.45	199.72	198.42	197.53	200.08	198.62	197.91	199.32	197.53	199.2	196.93	197.59	198.61	196.56	197.54	198.3	199.11	197.63	197.42	197.58	197.05	196.18	197.52	197.3	197.12	197.18	196.69	196.84	197.81	198.58	197.27
207.88	207.34	207.52	206.56	208.15	206.96	208.19	207.11	208.87	207.87	207.69	207.19	207.29	209.15	207.06	206.67	208.4	208.46	207.41	207.18	207.64	208.19	207.34	205.86	206.57	206.96	208.16	207.52	207.64	208.15	205.55	207.73	208.5	208.14	207.25	208.2	206.85	209.19	206.94	205.97	207.97	207.63	207.86	208.33	207.89	207.15	207.36	209.46	207.54	206.81
208	209.92	208.07	208.46	208.79	208.27	207.32	207.63	207.35	207.63	208.35	208.52	208.63	208.68	207.4	209.23	207.85	207.25	207.3	209.19	208.31	208.01	206.65	208.1	207.91	209.23	207.34	208.49	207.86	206.92	207.95	208.78	209.22	207.56	208.85	208.26	208.5	206.16	208.99	207.21	208.09	206.66	207.44	207.01	208.01	208.35	206.64	207.57	208.35	206.63
208.71	208.25	208.42	208.28	208.62	208.8	209.02	207.66	209.8	208.35	209.33	208.16	208.56	209.59	208.92	210.02	206.48	208.51	209.9	208.4	209.57	208.22	210.82	206.61	208.3	208.12	208.56	208.33	206.65	207.78	206.92	208.45	209.31	208.19	209.3	208.65	209.69	209.6	208.32	209.56	208.76	209.73	208.09	209.42	207.87	208.67	208.2	210.43	208.97	209.07
208.82	207.53	207.73	208.67	206.98	209.08	208.15	206.93	208.24	207.32	206.27	207.38	207.17	207.39	207.37	207.27	208.53	208.89	207.62	207.87	209.28	207.95	208.46	208.75	208.55	208.13	208.87	208.51	207.24	207.85	207.67	207.97	208.41	207.17	206.72	208.78	206.34	208.29	207.37	207.8	208.61	206.95	206.47	207.87	206.31	207.04	208.98	206.65	207.14	208.13
209.5	209.95	206.84	208.09	209.56	208.92	208.01	207.61	208.99	208.49	209.24	209.42	208.89	206.7	206.76	208.25	208.91	208.77	208.66	209.26	207.95	209.07	209.04	207.35	210.18	208.39	208.41	208.96	207.84	209.59	209.64	209.28	209.63	210.47	208.91	208.9	208.96	206.46	208.65	209.85	209.19	206.32	207.57	208.65	208.94	208.62	208.12	207.52	206.91	209.9
203.86	204	202.85	203.87	201.87	204.6	202.82	203.6	204.25	203.13	204.31	203.84	205.03	203.13	203.68	202.7	203.28	203.5	203.4	202.87	201.58	204.05	204.01	203.38	203.74	203.3	203.97	203.88	203.96	203.4	205.36	203.64	205.7	203.51	202.58	206.58	203.91	204.63	204.36	203.63	204.33	202.7	203.8	203.83	203.91	203.56	204.62	204.02	204	204.51
202.33	202.67	202.78	204.08	201.69	202.25	202.07	203.55	203.64	202.88	203.39	202.38	203.18	203.07	202.27	201.64	204.5	201.94	201.6	201.45	203.28	203.04	201.72	201.74	202.66	202.03	203.96	202.2	202.49	202.93	201.87	202.76	201.79	203.48	203.46	200.32	203.8	201.82	201.4	202.74	203.6	201.15	203.35	203.45	202.93	202.14	202.85	202.5	204.24	202.24
201.6	201.67	203.75	202.57	203.04	203.17	200.25	204.59	202.83	203.46	204.22	203.23	202.33	204.43	202.42	202.51	203.93	203.18	204.58	203.28	201.89	204.52	202.29	202.96	203.18	203.33	202.73	203.72	202.69	202.07	201.6	204.07	203.43	203.93	204.19	204.04	204.53	205.38	203.18	204.96	202.5	203.48	202.41	202.84	201.67	204.48	201.94	201.99	202.4	202.54
210.77	209.2	210.93	212.3	211.94	212.33	211.18	213.01	212.02	212.79	210.33	210.97	212.14	210.24	210.76	212.05	211.88	211.93	210.37	212.38	211.23	212.21	211.71	211.46	210.76	210.53	211.5	212.68	212.94	212.24	212.15	211.73	211.56	211.7	212.57	212.06	212.91	211.32	211.31	211.92	210.81	211.88	211.66	210.97	210.77	211.29	211.32	210.41	212.98	212.48
217.03	217.66	216.84	217.72	217.78	218.2	216.95	218.62	217.4	219.43	217.77	216.41	218.25	218.31	218.2	217.66	218.33	218.89	218.44	218.62	218.09	219.61	216.82	216.7	218.47	218.54	217.1	219	218.38	217.62	215.88	217.85	218.27	218.96	218.58	218.35	217.33	217.88	219.07	218.28	217.97	218.71	219.18	217.68	215.03	217.35	217.71	215.33	217.31	217.79
207.21	210.11	208.73	208.79	209.47	208.33	209.41	208.22	207.11	207.83	207.73	209.89	211.04	208.57	208.07	207.97	209.73	209.65	209.66	208.53	207.72	207.17	208.02	208.5	209.22	209.16	208.76	208.74	207.7	207.34	208.11	210.46	207.66	207.05	208.47	206.96	208.12	207.98	208.18	209.93	208.46	208.98	209.64	208.47	208.2	207.56	207.51	208.05	209.03	209.24
208.25	207.53	208.7	208.41	208.69	208.62	208.77	208.35	207.82	209.56	208.63	207.86	208.49	209.69	211.01	209.18	208.58	209.75	208.3	209.76	208.24	209.58	210.4	208.41	208.58	208.73	208.83	209.29	209.2	207.95	209.65	208.48	207.83	208.46	207.84	207.21	209.37	209.95	207.33	209.02	209	208.17	209.72	208.88	209.57	209.28	209.67	209.85	208.25	209.18
204.15	204.82	204.98	205.25	205.28	204.43	204.31	205.41	204.45	204.32	204.28	204.7	204.37	202.93	206.36	203.76	204.83	205.13	206.07	204.99	204.22	206.95	206.23	204.41	205.5	203.66	204.63	206.59	204.63	204.5	205.12	204.98	204.23	204.33	204.7	202.85	204.33	204.89	205.11	203.48	204.14	204.75	205.04	203.95	204.69	205.52	203.14	206.24	204.91	204.23
208.78	207.52	208.05	209.09	207.17	210.02	208.05	207.76	207.01	207.85	209.87	208.16	209.01	208.57	207.71	206.9	208.56	209.33	207.08	208.54	211.66	207.13	209.01	209.08	208.67	209.48	208.25	207.48	208.02	209.07	208.84	209.38	208.93	209.71	209.36	208.83	208.53	208.79	209.51	208.16	207.93	208.56	208.68	208.35	208.95	209.68	207.98	210.03	207.14	208.58
199.82	199.11	198.24	199.22	199.4	200.75	199.7	200.38	198.74	199.27	200.36	200.3	198.56	200.18	198.52	198.27	200.68	199.19	197.85	201.25	198.78	200.37	200.24	198.5	197.05	200.32	199.73	198.89	199.69	199.66	199.9	199.63	199.82	199.92	198.95	201.51	199.85	199.65	199.72	199	200.75	198.91	198.66	199.53	199.65	200.18	198.96	200.5	200.52	198.35
203	202.44	202.91	203.3	202.46	202.93	203.63	202.86	203.15	203.55	202.72	204.79	203.9	203.52	201.88	203.75	200.82	203.27	203.41	203.27	204.19	204.87	205.06	205.27	205.54	202.17	203.74	202.98	204.8	203.3	203.86	204.01	203.67	203.79	203.71	207.2	204.89	204.44	202.56	202.78	204.28	203.03	204.35	204.09	203.51	203.07	202.2	203.89	203.4	203.24
203.97	205.33	204.96	204.37	205.12	204.94	203.94	206.4	205.25	204.17	204.77	206.86	206.1	205.01	204.4	205.97	205.8	205.05	204.81	205.42	204.16	204.32	203.7	204.26	203.71	205.32	205.71	203.09	205.25	203.88	204.2	204.8	204.51	202.68	204.47	203.45	204.21	205.67	204.03	204.58	204.86	204.72	205.71	203.84	204.66	205.22	205.32	203.12	205.23	203.98
202.77	205.5	202.92	203.2	205.66	202.59	203.04	205.33	203.04	202.8	203.01	203.32	203.05	204.2	203.91	203.91	204.09	205.32	205.01	202.66	206.27	202.78	203.42	202.86	203.77	203.28	202.61	204.11	203.53	205.05	204.23	203.36	202.85	203.4	203.96	202.2	203.95	202.53	203.91	204.02	202.63	202.12	204.95	203.83	203.23	205.28	203.85	203.98	202.01	202.37
203.37	203.12	202.92	203.44	204.04	202.64	203.3	203.38	203.62	205.67	201.93	204.39	203.36	201.63	203.13	204.18	202.88	204.57	205	204.58	203.64	203.06	202.97	204.4	202.28	204.02	203.82	203.87	203.41	202.43	203.74	203.23	203.83	202.15	202.66	204.12	204.53	203.29	203.28	204.41	202.29	204.31	203.43	202.48	204.1	202.87	203.91	203.37	202.87	204.08
198.89	197.97	199.01	201.01	199.64	200.14	199.3	199.21	198.41	200.08	198.66	199.44	201.16	198.85	198.77	200.62	199.2	197.62	198.8	200.06	200.03	200.97	199.2	199.8	199.48	200.92	198.17	199.92	200.56	200.21	199.45	198.53	198.44	199.49	200.03	200.92	199.55	200.36	199.58	199.87	199.29	200.91	198.55	198.57	200.09	197.47	199.7	198.73	201.33	199.19
206.34	208.01	207.74	207.66	207.82	208.36	208.39	207.62	208.02	207.12	207.54	206.92	207.21	207.77	207.22	207.85	208.27	207.12	207.5	206.84	206.47	208.02	207.92	208.67	207.57	206.73	206.66	207.19	209.49	206.99	208.94	206.6	208.23	207.43	209.43	209.11	208.67	207.44	207.78	207.72	207.13	208.29	209.21	206.22	207.11	207.61	210.66	207.91	209.11	208.44
212.12	212.5	210.98	212.82	213.44	210.1	211.1	210.98	212.5	211.88	212.52	212.77	211.11	211.22	211.67	211.83	210.6	212.45	210.85	212.67	211.9	211.91	210.89	211.08	211.26	210.86	211.01	210.48	210.85	211.2	212.67	211.93	212.03	211.08	211.23	210.79	211.12	212.98	210.47	211.91	212.74	212.02	211.15	211.73	211.22	211.49	210.85	211.54	215.47	209.9
207.11	210.04	207.46	209.15	207.01	206.33	206.24	206.52	208.28	207.46	207.09	206.25	208.49	207.29	207.63	208.55	207.72	206.4	207.7	206.68	206.98	207.82	206.95	208.28	208.82	207.82	207.15	207.4	205.34	208.41	207.73	208.64	209.31	207.26	208.06	206.09	208.21	208.89	208.15	208.31	207.46	207.18	207.27	208.35	207.8	208.84	208.82	207.47	206.93	207.46
201.76	201.82	200.54	201.28	200.42	200.07	199.56	200.03	201.64	201.55	201.15	200.1	201.33	201.47	200.2	201.31	201.61	201.09	201.31	202.87	200.87	200.45	200.43	201.61	201.27	202.68	200.14	200.96	200.81	201.42	201.22	201.17	200.09	201.27	201.31	200.7	200.7	201.61	200.92	201.34	201.53	201.9	200.27	200.47	200.91	200.14	200.87	200.43	201.12	201.99
210.05	210.23	208.22	210.54	210.48	209.16	210.12	209.72	209.39	208.88	208.69	208.72	210.56	208.85	211.34	208.76	209.46	208.4	209.48	210.21	209.32	208.78	210.12	208.5	208.58	210.65	208.66	211.31	211.07	210.92	207.82	210.98	210.29	208.61	210.05	212.14	209.61	207.23	210.86	209.92	210.55	209	208.74	209.47	209.55	210.39	210.47	209.41	211.19	209.51
203.98	202.26	202.6	201.47	203.38	203.18	203.35	202.36	203.2	202.63	202.5	201.77	201.5	202.61	203.01	201.78	202.09	203.39	203.58	202.78	202.26	202.33	202.91	202.74	202.59	201.4	202.58	202.65	202.14	203.27	202.03	202.57	202.57	202.77	202.58	202.82	202.13	201.8	202.31	202.7	200.92	202.85	200.4	202.19	201.43	203.57	201.24	202.38	202.44	203.7
206.63	207.5	206.64	207.7	207.92	206.41	208.48	207.96	207.29	208.62	207.39	207.45	206.51	208.86	207.59	205.26	206.4	209.24	207.47	207.07	209.75	208.23	206.99	206.96	207.76	208.07	207.9	208.92	208.17	206.54	208.22	208.18	209.06	207.06	207.39	207.04	206.28	206.79	207.35	208.59	207.18	207.84	207.6	206.4	207.15	207.52	208.57	207.05	208.34	207.45
211.29	210.9	208.27	207.99	208.76	208.41	208.22	207.68	206.76	208.51	208.01	207.63	208.96	209.46	207.08	207.34	209.01	206.99	209.62	207.81	207.76	207.81	209.14	208.26	208.26	208.36	209.31	209.95	208.77	207.55	208.31	209.03	208.5	209.15	210.1	208.21	207.79	209.17	207.75	209.49	208.81	210.33	209.54	209.06	208.86	210.44	208.3	209.55	207.98	207.13
212.4	212.49	213.09	214.06	214.04	213.27	212.52	212.39	212.16	212.61	212.43	212.16	212.71	212.9	213.99	212.26	212.04	213.25	212.25	213.19	212.04	212.7	212.52	213.15	213.93	213.66	213.12	212.58	213.69	212.4	214.02	213.5	213.3	213.4	213.9	212.97	213.28	213.51	212.94	214.28	211.72	212.37	212.94	214.4	213.16	214.08	211.98	213.75	213.96	212.4
218.81	218.7	216.9	217.03	217.54	218.72	218.67	217.76	218.41	217.95	218.41	217.93	217.65	218.67	216.92	217.08	217.31	217.63	218.83	216.45	216.82	217.64	217.95	217.71	217.03	217.39	219.44	217.14	217.6	217.82	218.25	217.78	219.62	218.09	219.25	217.62	216.71	218.99	219.34	217.67	218.46	218.92	218.46	217.17	217.8	218.75	217.87	218.61	216.37	217.39
208.94	209.37	208	209.41	209.76	207.77	207.63	208.31	209.29	209.32	207.81	208.62	207.31	209.05	209.51	209.18	208.22	209.45	208.14	207.06	208.13	209.94	209.25	209.57	209.5	208.79	209.24	208.25	208.69	207.71	209.8	209.29	207.73	207.15	208	209.75	207.41	207.9	208.9	209.17	208.37	206.83	208.4	208.82	207.32	210.88	208.94	208.39	210.53	209.6
202.28	202.96	202.8	204.49	203.08	204.04	201.85	202.38	203.28	202.06	203.45	203.73	202.81	203.87	202.76	203.26	203.7	204.81	202.72	202.31	203.13	202.21	202.94	204.37	204.31	205.31	203.5	203.26	203.85	203.68	203.99	204.62	203.36	203.87	203.25	203.54	203.45	202.86	203.43	202.79	203.1	204.41	203.81	202.95	203.48	203.35	204.06	202.78	203.4	201.82
211.14	212.09	210.11	213.18	212.23	212.61	211.63	211.36	211.4	211.61	212.86	211.01	212.79	211.21	211.6	213.25	211.59	211.97	210.98	212.82	211.85	213.08	211.54	213.47	212.83	211.44	212.59	212.55	210.69	211.1	212.58	211.93	211.2	211.14	212.18	213.48	212.97	212	212.86	211.44	213.04	212.27	210.86	211.34	211.35	211.24	211.97	210.01	211.04	211.7
214.2	211.89	212.63	212.51	213.47	213.83	212.76	213.02	212.61	212.31	213.69	212.66	212.15	213.29	213.69	211.8	212.27	212.98	213.37	212.32	212.77	210.78	212.06	211.91	213.01	213.21	212.59	212.47	213.23	211.08	212.41	211.91	213.69	212.7	213.12	214.21	213.94	213.56	211.39	212.79	212.61	214.69	213.09	211.7	212.54	211.18	214.38	213.62	213.86	214.12
213.03	211.5	212.75	212.07	213.77	211.57	212.35	212.68	213.02	212.22	212.52	211.89	214.22	211.89	212.19	212.05	212.3	212.9	213.81	212.05	212.02	212.05	211.92	211.87	211.39	213.32	211.16	212.3	212.61	211.97	212.2	212.53	213.28	211.98	211.94	212.14	212.52	212.15	213.9	211.52	211.54	212.98	213.02	211.79	213.81	213.47	211.55	211.54	212.25	213.43
210.36	209.58	210.43	211.05	209.69	209.03	211.31	208.9	210.01	209.03	209.39	211.45	210.46	210.2	208.27	209.57	208.88	209.44	208.01	209.47	208.46	208.26	209.76	208.21	210.64	208.93	210.01	210.59	209.69	208.99	210.13	209.3	210.85	208.95	209.65	208.44	210.38	210.86	211.18	208.43	209.88	208.97	210.03	209.52	210.62	211.08	209.99	209.57	210.44	210.25
205.22	207.24	205.9	208.09	208.03	205.98	206.24	206.25	207.11	206.02	207.8	206.51	205.77	207.69	205.18	206.68	206.98	204.87	206.96	206.83	205.94	206.99	205.63	206.1	206.85	205.64	205.9	207.32	205.93	206.74	206.09	206.36	205.5	206.74	206.27	207.28	206.84	206.5	206.97	206.46	207	205.4	206.05	205.42	207.61	207.09	205.25	208.21	205.85	206.58
213	213.34	211.71	212.82	214.58	211.08	213.62	213.51	211.76	213.58	214.49	212.24	213.27	213.29	213.08	213.42	213.59	213.02	211.27	214.69	213.33	213.31	213.53	212.84	213.23	214.34	213	213.35	212.49	211.81	211.85	213.54	213.92	212.88	213.14	213.74	212.78	212.76	212.66	214	213.11	211.61	213.64	213.87	212.52	211.72	211.3	212.49	212.07	211.86
209.26	210.95	210.36	209.96	209.01	209.32	208.99	209.4	212.49	209.58	210.12	210.77	208.5	210.71	208.83	209.33	210.37	210.15	209.45	208.65	207.95	209.89	208.93	207.97	208.64	211.53	209.85	206.95	208.43	210.24	208.67	208.73	209.65	209.8	211.02	209.75	209.95	207.51	210.89	209.64	208.66	209.99	209.73	210.06	209.02	209.65	209.25	210.26	210.41	209.78
207.88	206.71	206.42	207.54	206.35	207.89	208.31	207.83	209.07	207.44	207.88	208.13	208.13	207.51	207.46	209.95	207.63	205.85	207.69	206.84	207.13	207.62	207.71	209.37	207.33	209.17	206.97	207.06	207.24	208.76	207.53	208.1	208.46	206.37	206.84	207.49	206.95	208.12	205.98	207.61	207.13	208.28	207.46	208.2	208.87	207.15	208.74	207.31	206.85	207.93
201.94	200.6	201.29	201.12	200.36	201.63	201.66	202.89	202	202.66	200.88	202.58	200.2	201.04	200.46	201.24	200.9	200.45	201.04	202.8	202.35	201.75	201	200.32	202.35	200.61	199.98	199.76	202.45	199.75	200.15	201.12	200.45	200	201.01	201.5	199.64	201.16	201.38	200.89	201.03	200.8	201.48	200.82	200.47	200.88	200.17	202.15	199.76	200.24
205.75	204.29	205.17	203.58	203.95	203.11	204.55	206.3	204.51	204.93	205.15	204.05	205.77	206	205.25	207.09	204.12	203.47	205.1	205.29	206.04	206.13	205.16	204.21	204.34	202.51	203.86	204.26	203.25	203.21	202.99	205.34	205.54	204.49	204.23	206.25	204.14	206.89	205.66	205.88	205.26	203.61	205.83	205.35	204.94	205.35	205.82	206.5	203.93	205.4
215.69	217.93	216.8	218.16	218.01	217.09	217.47	217.44	216.1	216.89	216.32	218.09	216.31	217.89	214.99	217.66	217.13	218.75	216.03	217.26	216.92	217.07	215.41	215.88	217.23	217.65	217.4	217.61	217.64	218.31	216.49	218.4	217.66	218.18	216.64	218.32	216.47	216.1	217.26	215.6	217.1	216.74	216.65	216.64	216.28	216.97	218.02	216.93	216.84	218.94
212.56	212	212.77	211.75	211.54	211.31	211.34	212.66	210.87	211.1	212.72	212.52	211.64	211.07	212.95	213.29	213.09	212.49	212.32	212.28	213.13	212.02	211.34	211.53	210.67	212.3	211.92	211.26	211.78	210.73	212.14	211.2	211.11	211.01	213.11	211.49	212.44	212.95	211.78	212.67	211.02	211.27	211.19	212.25	211.19	211.33	213.13	212.42	211.48	211.39
208.98	209.12	208.97	209.2	207.68	209.26	208.45	208.73	209.11	208.23	209.11	207.21	208.07	209.37	209.51	208.3	208.83	208.88	208.1	209.32	208.93	209.24	209.02	209.15	208.46	208.85	209.24	208.25	207.83	206.88	209.98	208.77	210.08	207.53	207.4	209.67	208.66	209.42	208.99	207.84	209.42	208.8	208.13	207.66	209.35	209.84	207.35	208.32	208.68	208.05
212.4	211.45	211.67	210.5	211.56	210.04	211.71	212.02	213.54	212.07	212.84	211.95	213.46	210.64	213.74	211.54	212.2	212.17	210.69	211.53	210.94	211.79	211.52	211.54	211.75	210.77	211.39	211.35	210.25	211.6	211.11	211.28	212.13	212.3	209.26	211.84	212.05	211.99	211.33	212.94	212.04	211.09	211.27	210.88	211.84	210.9	211.38	213.31	209.44	210.1
209.07	209.28	207.86	211.17	209.14	208.21	207.7	208.5	208.67	209.11	209.03	207.8	208.92	210.12	208.17	209.72	210.14	208.42	209.49	208.38	208.24	208.78	208.05	208.59	209.26	209.37	209.09	207.5	207.33	207.92	209.31	208.11	208.73	209.5	209.29	207.56	206.85	209.46	210.32	209.51	209.43	209.3	208.83	208.6	206.83	208.62	208.88	209.24	209.6	209.5
203.69	204.47	204.07	202.79	203.86	203.1	202.55	204.21	204.45	204.57	202.11	203.65	203.38	203.67	201.54	203.64	204.36	203.61	201.68	202.77	203.6	203.63	203.66	202.31	204.23	202.74	203.8	202.44	203.19	203.65	203.23	203.81	203.74	203.67	205.04	203.06	203.26	201.82	203.88	203.28	202.5	202.87	203.64	203.7	203.55	204.31	202.59	202.59	204	203.99
211.91	210.72	212.22	211.57	212.19	212.83	211.95	212.15	212.47	210.21	210.39	211.5	211.36	209.72	212.87	211.99	211.39	210.79	211.27	209.65	210.09	212.38	211.18	211.76	212.26	212.1	210.56	210.93	211.44	211.14	211.39	211.54	211.53	211.97	211.92	211.84	210.39	211.31	213.05	210.47	213.72	212.74	212.33	211.45	212.71	213.92	212.48	211.9	213.22	211.75
217.24	216.97	217.89	218.54	215.76	217.64	216.3	219.21	216.34	218.97	217.96	217.22	218.06	217.84	217.58	218.59	219.26	216.98	217.69	218.19	216.74	217.9	218.65	217.5	217.2	217.46	218.47	219.21	217.2	218.47	218.08	217.3	218.84	216.76	216.78	217.79	219.18	216.87	218.2	216.42	217.58	217.8	217.01	218.7	219.14	218.9	218.21	218.57	217.05	217.07
208.76	207.43	208.79	208.71	208.46	209.2	208.62	209.59	209.12	207.79	210.67	208.49	207.92	209.25	207.42	209.74	209.24	209.2	208.89	208.79	208.19	208.83	208.38	209.76	208.79	208.95	208.24	209.67	209.62	208.58	208.46	209.72	209.16	208.76	208.69	209.57	208.18	208.38	208.96	207.89	211.38	208.4	208.29	210.51	209.92	208.91	207.61	208	208.23	209.58
199.1	198.06	198.7	197.46	199.27	198.16	197.25	198.3	199.35	197.49	198.39	200.35	197.78	200.39	198.47	198.39	200.25	200.25	200.16	198.08	198.36	197.03	197.58	198.47	199.19	198.01	198.24	199.38	199.31	200.26	199.68	198.53	198.41	199.1	199.15	199.12	196.83	198.04	197.77	199.21	199.43	198.51	198.57	199.13	198.42	197.89	199.7	199.02	198.86	199.45
209.95	210.45	209.77	210.12	209.41	208.99	209.41	210.8	210.32	208.82	209.92	209.37	209.72	211.16	209.93	209.43	208.91	210.54	209.29	208.23	209.46	210.02	208.28	209.99	207.34	209.53	211.29	209.13	209.47	209.79	209.37	210.03	209.29	209.99	211.08	211.19	209.56	208.76	207.7	209.66	210.29	209.09	209.9	209.15	210.63	209.51	208.92	210.15	209.95	209.78
198.81	199.28	198.86	198.97	199.34	199.95	199.3	199.74	199.61	198.76	200.43	200.63	198.47	200.2	200.06	199.25	199.64	199.53	200.74	200.16	199.4	198.29	198.78	200.74	200.23	201.24	200.73	199.45	198.29	199.85	198.98	199.24	199.49	199.05	199.39	198.84	199.43	198.42	200.1	200.82	198.84	199.46	200.43	199.05	200.28	200.95	200	198.87	201.13	200.18
211.01	211.38	212	211.55	213.04	211.63	211.08	211.88	212.49	211.74	212.58	211.24	211.73	212.78	211.17	212.66	213.04	211.43	210.5	213.06	211.6	212.81	212.47	211.22	211.75	210.89	211.04	211.33	212.92	212.12	211.82	210.77	212.27	212.83	211.54	210.81	211.8	211.44	210.75	211.19	212.56	212.27	211.59	212.53	213.21	211.85	212.32	211.59	210.91	212.62
203.76	206.1	203.91	204.62	204.49	204.76	204.03	204.6	205.23	204.17	205.46	204.01	206.2	204.65	204.14	203.61	203.74	203.95	203.2	203.25	205.46	205	203.56	204.87	203.21	205.1	204.62	204.74	206.89	205.04	207.22	203.65	204.63	204.9	204.97	205.29	204.11	203.51	205.24	206.08	204.87	202.95	204.16	206.23	204.33	202.65	204.4	205.79	204.86	204.76
202.48	202.23	204.09	203.38	202.26	201.35	203.87	204.12	202.65	204.51	203.35	202.02	204.57	203.15	203.4	204.93	204.48	204.41	203.44	202.92	203.42	203.17	205.07	201.9	202.94	203.51	203.68	203.75	202.78	203.57	204.13	203.08	202.86	201.76	203.33	204.2	202.82	203.37	201.46	205.07	202.95	201.86	202.74	203.25	203.82	204.14	202.81	203.08	203.2	203.38
204.22	204.69	204.38	205.11	204.24	205.83	204.97	206.23	204.73	204.95	206.14	203.49	206.44	205.54	205.99	204.57	205.13	204.73	205.16	205.69	204.7	205.45	205.22	206.15	205.34	205.13	206.14	206.35	205.44	206.34	205.87	205.13	204.19	205.58	205.54	206.71	204.63	206.33	205.38	206.75	205.21	204.93	205.59	206.75	205.88	207.58	205.14	205.25	205.39	204.12
195.02	194.84	193.99	193.35	192.93	194.72	192.87	194.11	194.55	194.13	194.83	194.92	194.51	193.9	193.34	195.14	193.37	193.99	194.03	193	192.18	194.67	192.79	191.85	194.15	195.61	192.92	195.01	195.31	193.65	195.37	192.99	194.47	194.48	192.87	193.49	194.93	193.69	193.34	195.02	195.2	193.02	192.91	195.15	193.91	194.03	195.4	196.19	195.99	192.24
200.49	201.09	198.98	201.63	199.48	201.98	200.01	201.46	199.67	200.19	199.96	201.54	200.47	201.92	199.32	199.96	200.75	199.24	199.71	200.38	201.42	199.44	201.62	199.08	199.9	199.27	201.34	201.31	199.98	200.56	199.59	199.19	200.98	199.5	202.14	199.95	199.81	200.04	200.49	200.84	200.67	202.49	200.38	199.43	200.75	200.16	200.99	200.58	200.25	200.67
208.58	208.05	208.59	208.51	207.73	207.72	207.72	207.94	208.36	207.56	208.62	208.21	208.15	209.17	207.06	206.68	207.19	209.29	207.94	208.02	208.51	209.25	206.72	206.71	207.13	205.74	207.06	208.89	208.58	206.66	207.89	206.72	207.34	208.63	207.75	208.68	207.29	207.13	207.2	207.41	208.15	209.61	208.16	208.39	207.84	208.03	208.19	208.61	207.63	207.78
204.88	202.34	200.98	202.86	203.21	204.01	202.25	203.79	202.55	204.1	202.25	202.33	202.46	203.09	202.97	203.06	204.71	202.11	204.13	201.82	203.87	203.41	201.73	202.93	203.9	204.48	204.57	203.26	203.88	204.05	204.57	202.97	203.16	204.14	203.47	203.61	202.77	203.46	200.86	202.93	204.07	204.15	202.18	203.57	201.51	204	202.67	203.21	204.29	204.03
198.45	197.95	198.45	200.03	199.57	197.99	198.55	197.75	197.63	199.2	199.12	198.11	198.75	199.41	196.89	199.12	198.39	200.14	198.63	197.41	197.99	198.17	198.82	197	197.99	199.97	197.43	199.05	200.72	198.88	199.05	198.15	197.8	198.57	195.97	197.48	197.24	198.65	197.53	198.28	198.89	198.46	198.48	196.43	197.41	200.34	199.72	199.06	199.09	198.39
212.69	211.95	211.94	212.62	212.27	211.89	212.37	211.77	211.92	212.21	212.53	214.28	211.66	213.35	210.84	210.97	211.85	211.24	211.76	212.97	212.69	212.71	211.27	212.99	211.74	213.07	212.43	213.8	213.45	212.67	211.56	212.12	212.91	210.96	209.87	211.63	212.72	212.34	211.61	213.65	213.96	213.02	211.76	211.34	213.63	211.95	214.02	212.31	212.45	213.5
208.07	209.37	209.89	209.06	208.34	210.76	209.77	209.82	210.44	210.38	209.06	208.89	209.88	209.53	207.49	211	209.86	208.38	209.3	209.9	211.06	210.51	209.61	208.42	209.36	210.7	209.22	208.99	209.85	210.13	210.02	208.91	210.2	209.67	209.58	208.83	210.2	209.38	208.45	210.12	210.65	209.41	209.87	210.35	210.97	209.72	209.45	208.89	208.99	210.19
198.47	201.27	197.83	201.44	200.91	199.06	200.06	200.34	199.05	199.74	200.84	199.31	199.48	197.68	198.52	198.67	199.48	199.79	200.21	199.62	199.21	199.43	199.61	200.06	199.94	199.54	199.19	198.53	199.65	199.41	198.82	200.11	199.53	198.61	201.37	198.59	200.12	200.75	198.8	199.88	200.19	199.31	199.64	197.98	199.83	198.32	198.82	198.83	200.26	199.17
204.19	203.54	204.17	204.89	203.95	204.26	203.75	203.08	204.66	203.05	203.03	203.58	202.63	203.75	203.84	203.14	205.7	203.61	203.98	205.24	203.51	204.09	203.76	203.77	203.95	202.84	204.16	204.04	205.2	203.9	203.59	203.72	203.69	204.08	203.96	204.84	203.87	203.88	203.78	204.89	203.3	204.48	205.15	204.46	202.91	204.25	204.46	202.5	203.99	204.9
200.28	200.66	199.97	199.24	199.85	200.96	199.74	200.09	201.05	201.07	200.38	201.82	201.38	200.53	200.99	200.65	200.23	201.75	199.6	200.85	200.38	200.11	199.82	198.85	201.41	200.15	200.26	199.43	198.86	199.96	200.71	200.17	200.27	200.44	199.44	199.94	201.34	199.54	200.04	200.07	200.52	200.97	201.38	199.87	201.9	199.94	200.79	200.55	199.67	200.37
201.46	200.78	203.3	201.75	202.01	201.53	203.33	202.15	201.68	202.38	202.48	202.49	201.81	202.98	201.95	202.52	200.46	202.33	203.73	202.76	203.6	203.41	201.04	203.11	203.25	201.01	202.64	203.39	202.36	202.33	202.14	202.58	202	203.25	201.52	202.97	201.68	202.41	202.17	203.51	201.62	202.77	201.29	203.55	201.59	202.84	201.63	203.2	203.25	200.9
204.74	204.92	206.35	203.78	205.27	202.9	204.24	201.9	204.41	204.54	202.7	204.18	204.61	204.98	203.84	204.74	204.75	204.62	204.51	202.97	205.03	202.58	203.59	204.68	204.18	204.69	205.29	204.36	205.13	203.42	201.78	203.05	202.94	203.5	203.81	204.09	203.93	203.91	203.58	204.34	203.4	206.13	203.27	204.42	204.03	205.04	203.46	203.96	203.75	203.84
211.34	209.18	209.43	211.39	208.22	209.65	209.26	209.52	208.29	209.29	209.24	208.31	210.28	210.2	210.77	210.99	209.85	211.62	209.42	208.29	209.98	208.85	209.26	210.05	209.88	209.26	209.42	210.27	207.01	208.91	210.07	208.89	209.77	209.55	210.32	208.67	208.88	209.21	208.72	209.44	209.74	210.59	210.98	209.86	209.61	208.22	209.07	208.53	211.14	209.66
203.35	202.78	202.82	201.73	203.94	202.64	203.25	200.64	202.94	203.19	202.59	202.38	203.17	201.56	202.04	201.52	202.29	202.56	202.67	201.43	201.68	201.42	203.08	203.95	202.74	201.94	203.26	201.86	202.22	202.64	202.37	203.02	204.23	202.68	203.23	200.51	203.15	203.16	202.33	203.56	201.55	202.58	203.15	203.42	202.21	200.54	204.14	204.07	203.26	200.44
217.26	219.03	218.43	217.49	217.69	218.99	215.78	216.31	218	216.46	216.28	219.04	218.21	220.19	218.91	218.05	217.07	218.24	219.47	218.4	216.24	218.41	217.74	216.97	217.5	216.2	218.18	219.17	218.15	218.92	219.44	218.29	216.05	218.24	217.41	218.37	217.44	218.02	217.79	217.28	216.68	218.89	216.84	217.51	218.58	218.58	218.27	218.32	218.03	217.47
200.58	200.37	199.59	198.09	201.13	199.65	199.81	200	199.69	201.38	200.35	200.47	201.65	200.5	200.63	198.71	200.18	201.43	201.11	202.03	199.53	201.25	200.31	201.49	200.16	198.29	200.83	199.95	200.6	199.83	200.09	201.02	201.04	200.09	199.53	199.83	199.42	200.19	202.9	200.55	201.04	200.29	200.89	200.85	199.73	201.44	200.16	199.08	200.23	200.45
193.89	194.77	195.63	193.68	194.11	194.56	195.34	195.91	194.62	193.72	194.76	193.73	193.07	194.36	195.04	193.85	194.74	194.76	194.06	194.4	193.22	193.83	195.15	194.06	195.12	196.01	194.89	194.27	194.55	193.89	193.97	194.67	194.11	193.94	193.18	193.65	195.32	194.43	196.41	193.69	194.32	195.09	194.7	194.24	193.07	195.51	194.8	194.4	193.29	195.32
212.9	211.07	211.71	211.12	212.38	211.86	212.14	212.28	212.37	213.89	213.38	212.69	212.11	211.43	212.59	213.52	212.49	213.4	211.86	213.06	213.71	211.82	212.56	213.11	212	212.05	211.88	212.61	211.53	211.13	211.96	213.47	212.5	211.64	211.13	212.58	211.75	210.26	211.46	209.53	213.99	212.99	215.1	210.85	212.02	212.74	212.41	211.17	210.37	212.49
202.8	202.4	201.6	203.5	202.4	203.28	202.34	203.26	202.98	201.71	203.8	202.35	201	201.15	201.76	202.46	203.09	203.74	201.74	203.22	203.04	203.64	202.92	201.56	204.15	202.91	203.8	202.92	201.8	201.11	202.26	202.15	202.75	203.39	202.51	202.02	203.26	203.78	202.61	202.97	202.19	200.49	203.34	202.87	202.63	204.57	201.69	205.06	203.26	203.35
200.77	199.95	199.82	199.6	200.48	199.54	200.54	200.91	201.14	200.19	200.14	199.66	201.18	199.16	200.57	201.3	200.43	199.68	199.42	199.42	199.36	200.31	200.13	201.05	200.82	199.65	200.65	199.45	200.55	198.95	200.58	201.12	200.36	200.7	200.57	199.35	200.93	200.73	199.29	200.2	199.93	199.46	200.45	199.61	199.99	199.94	200.58	201.63	199.58	201.18
198.71	201.4	200.89	200.06	201.26	201.67	199.79	200.27	200.72	201.12	201.37	199.81	200.73	201.94	199.63	199.49	199.48	199.8	202.42	199.61	201.41	199.79	200.43	198.91	199.76	198.96	200.36	201.95	198.39	200.53	200.31	202.56	199.43	200.93	199.35	200.47	201.23	200.82	200.6	201.17	199.72	199.66	200.98	200.94	202.02	201.13	201.58	200.37	200.95	199.03
203.26	206.11	203.37	204.9	204.53	203.49	204.59	203.9	204.96	205.05	204.77	204.5	203.5	203.75	206.11	205.07	204.72	203.04	204.04	205.36	203.35	206.09	206.07	203.94	206.25	203.77	205.88	203.17	205	204.33	203.07	205.34	204	203.25	205.25	205.41	204.98	205.8	204.54	204.41	206.53	204.45	205.32	205.32	204.23	204.13	204.05	203.16	205.15	206.82
204.13	205.23	202.81	203.32	204.84	205.46	203.8	203.67	204.43	203.8	204.73	203.92	204.54	204.18	202.13	203.62	203.96	202.46	203.86	202.24	203.41	204.31	205.49	205.8	203.9	206.2	203.78	202.95	202.56	203.91	204.74	203.21	202.76	203.08	203.76	203.5	202.67	202.95	203.46	203.81	204.78	203.86	203.56	203.37	203.9	203.61	204.34	204.05	202.48	203.91
217.13	217.15	219.35	219.02	217.3	216.35	216.7	218.95	218.17	217.73	219.03	218.26	218.79	218.2	217.6	219.1	218.7	219.25	217.37	218.07	217.78	217.74	216.95	218.75	219.68	217.82	216.72	219.12	216.8	217.44	216.92	218.63	216.02	218.82	219.34	216.36	218.58	217.33	217.45	218.23	218.85	217.63	217.65	217.36	219.04	218.23	217.71	218.73	217.03	217.91
213.77	213.49	213.73	214.3	213.51	213.58	213.21	213.95	213.58	213.41	213.88	215.25	214.97	214.83	215.77	214.54	213.64	212.81	214	213.86	213.18	213.49	213.88	213.65	215.47	214.04	214.16	214.74	214.16	214.34	214.81	213.27	213.95	212.76	212.33	213.11	213.22	213.25	214.57	214.46	215.33	213.97	214.83	214.26	214.05	213.85	215.2	214.23	213.09	213.12
200.17	199.41	199.92	197.47	200.59	200.16	199.01	198.06	198.66	200.45	199.25	199.88	200.15	197.51	199.95	200.08	200.21	200.08	199.12	201.16	199.35	199.21	199.73	199.23	198.89	198.36	200.22	198.8	199.4	199.84	200.68	199.91	200.42	198.42	199.46	198.96	199.05	198.65	201.32	198.84	199.73	201.24	198.67	199.07	199.77	199.81	199.66	199.34	198.54	201.21
207.85	209.17	207.69	208.54	209.81	208.03	207.11	208.84	208.11	208.4	209.07	210.09	210.34	209.29	211.18	209.03	209.32	208.11	208.82	207.98	207.75	208.66	208.67	208.14	208.54	210.11	208.76	209.27	208.8	209.56	207.85	208.31	208.86	208.52	209.65	210.31	207.51	209.44	209.08	208.18	208.61	208.27	209.21	208.54	209.27	209.51	208.9	207.32	208.66	208.63
202.67	202.42	203.54	203.65	204.67	202.43	201.5	203.32	203.91	203.31	203.18	202.5	204.22	203.75	203	203.31	202.57	204.17	204.88	203.81	203.86	203.2	203.47	203.41	202.71	204.57	203.77	203.81	202.17	203.61	202.39	203.39	203.03	203.89	203.65	201.65	203.27	205.17	204.29	202.87	202.4	203.61	202.37	203.25	203.75	202.65	202.82	204.19	204.41	203.02
212.46	211.14	213.86	213.31	212.62	213.3	212.1	214.57	212.07	213	212.54	211.75	212.29	212.35	212.22	211.51	212.69	213.81	212.11	212.67	212.39	211.7	211.37	213.68	212.81	213.03	212.32	211.47	212.73	213.2	212.3	212.13	211.39	211.66	212.53	213.84	214.56	213.04	213.8	212.14	210.61	212.27	211.69	212.04	212.72	212.72	211.81	213.29	211.84	212.66
217.82	218.82	215.32	217.47	216.87	217.9	216.04	218.26	217.97	216.87	216.26	216.52	215.22	217.79	217.15	217.7	218.46	217.03	215.96	217.69	217.93	218.03	216.13	216.21	216.25	216.26	215.56	217.15	215.46	217.46	216.87	216.79	216.83	216.51	217.85	218.79	217.92	218.99	218.13	218.06	218.07	216.75	216.95	217.82	216.48	217.42	216.12	216.97	217.35	217.82
216.8	217.87	216.22	216.19	216.45	217.98	216.41	216.35	217.92	215.03	217.66	217.27	216.92	218.25	218.02	217.9	217.46	215.91	216.22	215.96	215.91	217.42	216.3	216.46	217.1	216.34	218.14	216.09	217.28	215.18	216.37	216.94	217.79	215.96	216.93	218.06	217.94	219	219.12	216.9	215.83	217.07	215.04	217.32	216.91	216.67	217.44	216.15	216.66	216.79
198.4	200.4	198.23	200.02	197.46	198.98	197.63	198.79	200.6	198.66	200.5	198.69	199.14	198.48	200.01	199.51	200.34	199.38	200.96	199.14	198.95	197.64	198.84	198.67	198.62	198.63	198.46	198.57	199	199.91	200.06	198.38	198.95	198.75	199.43	199.91	199.35	200.31	199.62	200.46	199.54	198.36	199.58	198.25	199.24	199.15	201.03	198.92	198.09	199.38
212.7	211.75	211.8	210.34	211.25	210.86	212.54	210.84	212.74	209.77	210.43	210.98	212.15	214.43	211.25	210.79	211.32	211.8	211.55	211.5	212.37	210.89	211.08	211.24	211.3	211.53	211.8	211.55	212.92	211.44	211.13	212.23	210.2	211.73	211.91	212.51	210.69	211.12	211.65	212.27	211.86	212.63	212.42	210.32	210.15	210.87	209.76	211.65	211.55	209.82
202.61	202.15	201.54	202.55	202.82	203.77	203.48	202.98	202.13	203.73	203.01	203.32	201.82	203.93	203.58	204.23	203.27	204.22	203.98	204.62	203.73	205.39	203.28	200.86	202.97	203.28	203.51	202.54	202.86	203.73	202.18	203.86	201.51	202.97	202.97	203.66	202.87	204.1	203.95	201.57	203.67	203.59	201.13	204.9	203.48	203.47	201.96	202.43	202.39	203.86
216.05	215.25	217.36	217.76	217.46	216.7	215.73	217.2	216.44	216.75	217.54	215.45	217.86	215.8	215.78	215.39	216.45	218.16	216.87	215.13	217.78	217.8	216.19	217.75	217.26	216.31	216.39	215.96	217.02	216.85	217.11	217.95	216.73	215.13	215.33	216.82	215.8	216.38	218.32	217.41	216.37	216.93	216.5	216.15	217.98	216.41	216.42	216.46	217.42	216.47
195.9	195.93	195.03	195.94	194.78	195.67	195.64	195.16	195.26	194.96	194.99	196.27	195.5	195.02	193.92	195	194.59	194.57	196.28	195.57	196.51	194.96	196.03	195.38	196.37	195.06	196.83	194.64	194.93	193.68	195.24	195.44	195.62	194.34	196.36	194.9	195.54	194.6	193.79	194.96	194.98	192.92	195.34	194.06	196.93	196.14	195.81	195.01	196.13	194.24
203.33	204.53	203.73	202.89	205.66	206.15	203.51	203.8	205.47	204.73	204.71	204.2	204.04	205.59	202.05	204.74	204.13	203.88	204.49	202.75	203.74	204.05	204.01	204.38	203.29	203.27	202.07	202.99	205.1	203.67	202.92	202.83	204.6	203.97	203.08	204.43	204.07	204.55	204.76	202.91	204.46	203.44	203.53	203.26	203.17	205.24	204.84	206.01	203.58	202.89
208.75	208.24	209.07	208.22	209.29	209.34	209.55	209.18	208.02	211.05	208.63	209.25	207.85	210.01	207.93	206.69	209.02	209.11	208.02	208.25	208.17	210.78	207.54	208.72	209.18	209.22	208.64	210.5	208.86	207.7	207.79	209.42	208.97	207.98	208.64	210.21	208.81	208.66	208.49	208.34	209.54	208.98	210.17	210.17	208.33	207.63	209.12	208.55	209.09	208.22
193.95	196.43	196.48	194.72	195.46	194.72	194.42	196.89	193.28	197.72	195.1	195.78	196.11	197.65	195.26	195.39	194.81	193.27	195.43	195.04	196.08	195.58	195.94	194.82	195.34	196.34	194.14	196.59	195.1	193.06	194.55	194.43	194.5	195.45	196.72	197.64	195.27	194.87	195.87	194.9	195.71	196.38	195.79	195.28	196.11	193.14	195.93	197.27	194.89	196.2
208.71	209.74	209.34	210.57	209.66	208.05	208.67	207.09	207.54	208.7	208.61	208.83	208.38	209.11	209.47	209.76	208.91	209.66	209.75	209.37	208.77	208.74	210.22	210.28	207.57	209.81	208.68	207.99	208.83	208.9	209.17	207.94	210.48	209.21	208.36	207.95	208.17	209.32	208.99	208.09	208.08	208.49	205.93	209.46	208.93	209.02	209.14	209.43	209.63	210.38
213.07	213.58	213.45	212.39	211.35	211.69	212.68	211.74	212.5	212.3	213.63	213.05	213.75	212.48	213.03	213.74	212.53	211.78	211.33	214.01	213	213.56	213.11	212.99	213.39	214.63	213.13	210.79	211.79	213.46	213.97	212.12	212.21	213.76	214.24	213.74	212.08	211.88	213.31	213.91	212.21	213.83	213.71	213.29	212.98	213.84	212.2	213.74	213.49	213.7
198.69	201.14	200.99	199.46	199.22	200.98	199.35	200.16	197.93	200.08	198.66	198.7	199.52	199.7	199.18	200.12	200.36	200.22	199.89	198.96	198.78	200.06	200.57	199.47	200.92	199.54	198.99	199.55	199.08	199.52	199.34	199.28	200.63	200.94	198.93	200.3	199.09	199.85	200.61	199.54	199.66	199.08	199.95	200.3	198.77	200.07	200.4	199.48	198.64	198.96
197.27	197.62	197.9	197.32	197.72	198.34	197.56	198.47	196.72	198.73	199.03	197.85	197	198.04	198.23	197.26	196.78	199.07	196.54	197.75	197.96	197.58	199.27	197.59	196.76	197.52	196.99	197.99	197.47	198.65	198.02	197.26	199.44	200.31	197.97	196.9	198.27	198.93	198.59	196.15	196.44	196.51	199.13	198.6	198.83	198.12	198.75	198.74	196.94	198.91
208.4	207.56	208.33	209.62	209.92	207.92	208.81	208.95	208.46	206.65	208.05	208.84	208.61	208.67	208.58	208.31	209.73	206.92	209.2	208.82	208.36	207.28	208.38	208.72	207.92	209.17	208.11	208.32	207.69	208.93	207.49	208.24	209.11	208.97	210.02	208.41	207.72	207.23	210.23	207.72	208.26	209.82	208.63	206.94	209.21	208.17	208.22	208.62	206.88	209.09
212.64	213.91	213.26	211.23	214.26	212.92	213.69	210.9	212.12	213.27	212.79	213.66	213.36	212.59	212.45	212.15	211.68	211.63	212.03	211.47	213.2	212.12	213.62	214.4	212.46	211.96	212.1	213.04	212.83	211.75	212.26	213.69	213.63	214.04	212.25	212.12	212.35	212.81	213.19	211.66	211.29	212.81	213.17	213.54	212.04	213.19	212.81	212.88	213.03	213.88
205.16	205.66	205.53	206.24	206.23	206.9	205.64	205.13	204.96	206.32	204.53	205.73	205.82	207.31	206.95	204.32	207.24	205.34	204.66	204.23	205.06	205.95	206.53	205.22	205.92	207.03	205.35	206.19	205.34	205.13	205.58	203.85	205.42	206.19	205.09	205.17	205.72	205.98	204.85	206.52	205.42	206.4	204.62	205.61	204.47	206.54	205.95	205.56	206.81	204.91
209.18	209.18	209.1	208.15	209.93	207.6	209.38	208.35	207.82	208.21	207.63	208.7	208.73	208.99	207.58	208.13	209.43	208.2	207.89	208.33	208.32	208.72	208.19	207.57	207.67	208.9	208.36	210.22	208.5	209.43	208.3	207.58	207.96	209.63	208.2	208.87	209.74	208.28	209.86	208.77	208.04	209.59	207.01	208.93	208.73	208.65	210.05	207.78	208.81	208.91
209.37	208.73	208.31	208.95	207.36	208.69	209.93	208.33	208.62	208.7	209.33	208.8	208.07	209.08	207.24	208.47	208.65	208.19	211.08	209.36	208.58	210.04	208.45	209.1	209.38	208.25	210.04	209.73	209.78	208.91	210.23	208.56	208.58	208.54	208.28	208.99	209.69	208.41	208.72	209.51	208.82	208.65	209.32	209.2	209.12	208.4	209.85	209.19	208.03	209.21
209.11	207.48	206.95	209.15	208.61	210.09	210.59	208.15	209.23	209.13	209.52	207.85	209.33	209.26	210.49	210.49	208.02	209.12	210.17	208.94	209.37	209.86	210.07	208.53	210.03	210.29	209.69	210.21	209.83	209.92	209.48	209.99	210.34	209.15	209.89	208.82	210.12	208.64	208.48	208.88	209.38	209.97	209.42	210.62	208.35	209.74	209.26	207.57	208.25	211.13
203.42	204.1	204.09	203.32	203.41	203.03	203.56	203.96	203.17	202.79	204.35	204.52	202.92	203.05	204.16	202.57	202.95	203.9	204.32	203.25	201.67	202.46	203.75	203.45	203.42	202.49	203.47	202.24	203.15	203.99	203.84	202.15	203.81	203.96	202.8	202.25	204.49	204.45	203.15	203.26	202.57	204.33	204.91	202.7	202.98	202.78	203.93	203.71	202.83	202.1
203.85	203.84	205.4	204.38	203.85	204.32	203.67	203	204.39	204.02	203.49	204.95	205.07	204.86	204.32	205.27	202.05	205.36	204.99	205.59	205.9	203.92	204.32	204.16	205.45	205.34	205.51	204.57	205.02	205.25	205.3	204.69	205.54	206.33	203.05	204.84	205.25	206.09	204.57	205.89	206.22	205.47	205.31	205.19	205.29	204.16	204.26	204.35	205.17	204.32
217.32	218.25	216.62	216.88	216.82	216.57	216.31	218.04	217.04	218.55	216.86	216.53	217.58	218.08	216.52	217.06	216.23	217.88	217.09	217.39	216.04	216.39	217.82	215.98	216.03	216.18	218.77	217.38	217.33	216.04	217.51	218.11	217.92	217.05	216.96	217.36	216.46	216.18	216.41	217.09	216.35	217.84	217.92	217.33	215.09	216.71	218.93	215.3	216.34	217.44
203.36	202.88	202.19	204.35	204.87	204.26	203.48	202.57	203.9	203.18	205.48	203.02	203.14	203.69	202.42	203.27	202.64	202.43	203.04	203.05	202.54	202.9	203.3	203.29	203.15	202.61	203	204.28	202.75	201.97	202.79	204.11	201.81	202.38	203.18	203.12	202.93	203.57	203.6	204.51	203.43	201.99	202.03	203.51	203.63	204.16	203.58	202.61	203.03	204.37
209.86	209.31	207.82	207.76	207.95	208.22	209.49	208.34	207.95	208.35	207.7	208.72	208.27	206.81	209.49	209.39	210.01	208.14	209.8	208.73	209.31	208.23	208.09	209.48	210.35	210.1	209.83	211.17	209.91	209.76	209.16	209.19	209.72	209.35	208.92	208.29	208.08	208.59	208.57	207.03	210.72	208.39	208.47	209.76	209.41	208.18	208.14	208.8	208.02	208.27
207.65	208.85	208.92	207.27	208.36	207.6	206.95	206.41	205.14	207.22	207.69	210.02	206.48	207.1	207.54	205.6	208.15	207.9	208.56	205.41	206.21	207.78	208.59	208.44	208.32	207.35	207.27	205.31	210.03	205.97	208.49	208.51	207.12	207.22	206.31	208.11	208.28	209.37	208.14	207.72	207.22	207.46	207.38	207.26	207.89	207.33	208.11	209.67	207	207.02
206.46	205.53	205.35	205.27	206.01	207.49	208.22	206.21	206.73	205.89	208.42	206.19	207.66	204.96	206.52	204.86	206.51	208.06	203.73	205.98	206.81	204.99	206.02	207.71	206.46	206.27	206.69	206.95	206.69	206.24	204.94	208.39	206.42	206.48	207.78	207.81	206.96	204.84	206.09	205.84	206.43	205.33	204.77	207.33	207.94	206.71	207.23	206.98	205.67	206.42
199.34	199.83	200.2	200.2	201.41	199.56	200.04	202.03	199.09	200.2	200.45	199.9	199.72	200.2	200.84	200.69	199.89	199.82	200.74	199.99	200.01	200.8	200.85	200.46	200.02	199.93	201.37	200.47	199.29	200.56	201.27	200.29	201.31	199.62	199.26	200.17	201.22	202.1	200.39	199.99	200.14	201.33	199.92	199.86	200	200.1	199.6	200.37	199.11	199.97
204.19	203.25	204.34	203.4	203.51	204.46	202.19	205.2	203.75	203.86	203.42	204.47	201.89	204.84	204.3	204.13	203.6	203.73	204.08	203.73	204.27	203.07	204.06	204.3	206.02	203.22	204.65	204.09	202.93	204.39	204.2	204.32	203.38	204.79	204.34	204.54	204.86	202.48	203.48	203.57	203.63	205.06	203.03	203.16	204.04	203.68	204.25	204.35	205.25	203.7
204.52	205.06	203.99	205.46	205.19	204.8	204.86	205.72	204.86	203.42	205.51	205.14	203.14	204.47	205.21	205.65	205.03	206.09	206.04	204.63	203.66	204.93	202.86	204.72	205.03	203.76	204.1	205.67	205.51	205.01	205.98	203.1	204.04	203.09	204.06	204.38	204.22	204.59	204.03	205.27	205.2	205.53	204.37	204.9	205.21	203.75	205.32	203.35	204.95	204.13
203.3	203.96	203.52	204.09	205.07	205.3	206.14	205.02	205.5	205.81	204.93	204.97	205.24	205.37	205.37	204.23	203.82	205.09	205.18	204.51	205.67	204.2	204.18	204.1	204.4	205.42	204.78	203.72	206.08	204.77	203.74	204.03	204.67	204.78	204.02	203.91	205.13	204.43	204.3	204.73	204.82	204.28	206.71	204.83	204.01	204.66	204.91	204.83	205.96	205.32
206.41	206.56	206.98	207.46	207.51	207.03	207.77	207.74	209.07	207.22	207.38	207.69	206.77	207.42	207.72	207.5	206.39	205.3	208.2	207.26	207.59	208.42	207.1	205.73	208.71	208.97	208.28	207.75	207.88	206.96	207.18	207.56	208	208.54	207.7	209.98	208.44	206.86	207.72	207.48	207.69	207.56	208.79	208.73	207.44	208.54	206.66	206.54	207.73	207.12
213.05	212.63	212.85	213.16	211.86	212.62	212.14	212.18	212.94	211.75	211.51	212.49	211.18	212.56	211.23	212.16	210.44	212.49	212.17	211.53	212.25	211.83	213.68	213.35	213.04	211.16	212.51	212.43	213	212.01	212.66	212.36	210.88	213.97	211.75	212.09	213.79	211.91	213.84	211.06	212.18	211.32	211.27	212.37	211.87	212.88	212.54	211.68	212.27	213.25
208.64	206.9	208.62	207.25	208.29	206.84	208.52	207.46	207.79	205.87	207.54	208.44	207.9	207.12	207.07	207.09	207.48	208.3	206.35	208.44	207.35	208.1	205.97	209.06	206.99	209.42	208.5	206.71	206.52	206.02	207.52	207.54	207.53	208.04	207.32	208.02	207.05	207.25	208.46	206.71	207.44	207.11	207.22	207.21	205.12	207.68	206.44	207.84	206.55	208.84
202.44	202.46	202.25	203.11	202.93	203.42	204.19	201.78	202.66	203.06	202.91	204.77	203.46	204.48	202.96	202.81	203.52	202.88	202.95	203.33	202.74	204.59	204.22	203.58	202.44	204.41	202.2	204.95	201.55	202.18	205.58	203.71	203.56	203.62	203.61	203.44	202.8	204.84	202.52	204.49	204.34	203.2	203.29	204.12	201.28	203.07	202.74	203.46	203.17	201.9
206.1	204.98	204.8	204.96	205.84	204.67	204.21	203.76	202.61	204.01	205.34	204.54	206.07	204.55	204.49	205.86	204.87	204.04	203.94	204.18	203.81	204.79	205.57	205.71	205.21	206.48	204.16	205.77	204.88	204.62	203.9	206.9	204.93	205.37	204.09	207.6	205.24	206.24	204.35	203.95	204.36	205.37	205.75	205.63	204.19	207.29	203.7	203.73	204.33	204.47
203.75	204.23	204.57	203.28	205.76	204.39	204.91	204.97	205.31	204.57	205.66	205.32	204.58	205.76	203.59	205.49	205.52	206.26	205.98	204	204.49	204.45	204.77	205.52	203.74	205.3	203.97	205.54	205.7	204.99	204.58	204.12	205.27	202.87	205.87	205.74	204.47	204.59	206.27	205.67	203.88	204.6	203.86	204.62	202.99	204.62	203.88	205.51	203.47	204.72
211.11	211.92	210.15	212.64	213.29	211.66	212.89	211.62	211.19	211.9	211.71	210.97	212.52	211.74	211.47	209.98	210.71	212	210.6	211.27	212.87	211.43	213.06	211.77	211.63	210.15	212.4	210.38	210.97	211.16	211.16	211.45	211.85	213.16	210.54	211.45	211.32	211.81	210.89	211.83	211.08	211.46	210.59	212.53	210.61	213.78	211.38	212.33	213.84	211.52
208.84	210.29	209.41	208.48	209.35	209.34	208.35	209.51	210.19	209.49	209.9	209.89	209.19	210.17	209.26	209.48	208.78	208.96	209.83	209.86	209.92	210.78	208.96	209.19	209.48	209.18	209.69	210.17	209.19	209.3	209.4	209.17	209.23	210.51	210.37	208.97	209.77	210.79	209.66	210.15	210.77	209.22	208.83	208.24	210.15	208.8	209.85	209.6	209.39	210.06
208.49	208.57	208.28	208.05	208.86	211.48	207.7	209.76	207.29	208.09	208.16	208.65	207.47	209.01	208.86	207.61	208.25	208.12	208.89	208.02	207.83	207.95	208.3	208.33	209.11	209.72	208.77	208.73	208.35	208.66	210.02	208.78	208.49	208.34	208.51	210.02	209.92	209.23	208.03	207.82	211.01	208.47	209.8	209.52	208.6	207.83	207.01	210.98	207.85	209.2
194.62	194.9	194.7	194.8	194.5	194.17	194.13	195.77	195.96	194.58	192.98	194.8	192.56	193.89	193.77	195.17	194.01	193.4	193.34	193.7	194.04	192.82	194.23	194.96	195.07	194.01	194.17	193.54	192.81	195.21	193.14	193.99	195.1	194.13	192.61	193.99	193.48	193.71	193.95	194.03	195.48	195.3	194.01	193.43	195.04	194.65	193.83	194.72	193.69	194.57
202.85	201.76	202.17	202.53	203.13	203.3	203.25	203.19	202.21	204.22	203.01	201.17	203.44	202.44	201.86	202.62	202.85	202.56	202.39	202.12	202.38	203.1	202.52	200.92	201.52	201.52	204.15	200.85	204.14	203.67	202.13	204.16	202.1	202.86	203.34	203.08	200.93	203.24	202.61	203.19	202.23	201.81	202.12	203.57	201.48	200.82	201.31	202.4	204.2	203.26
198.96	196.95	198.08	197.84	196.42	197.79	197.73	198.57	197.74	197.46	197.74	198.48	198.63	196.69	198.92	195.83	197.56	197.76	196.51	198.5	197.5	197.84	198.11	199.64	197.56	197.11	198.31	197.5	199.22	198.65	199.25	197.31	196.51	195.93	198.66	200.19	197.29	197.38	197.56	197.99	197.4	198.34	197.7	197.3	196.88	198.18	197.67	199.04	196.4	196.64
200.49	199.24	201	200.35	199.53	200.46	199.65	199.47	201.32	199.45	198.12	198.26	200.86	200.73	200.1	199.86	199.66	201.82	201.34	201.27	200.15	199.98	202.36	200.27	198.96	199.74	200.64	199.04	199.58	199.93	200.36	199.83	200.17	199.76	200.61	200.78	200.23	199.9	200.87	199.4	201.01	199.44	199.27	200.19	199.03	199.84	198.55	202.24	199.51	199.7
205.74	205.16	203.46	204.78	203.14	205.41	204.44	204.66	204.51	203.27	204.45	204.28	206.05	205	203.64	203.43	204.54	202.27	203.65	205.49	203.8	204.19	205.6	204.55	205.97	204.34	204.11	206.04	205.94	202.62	204.32	203.43	203.29	205.58	204.96	203.75	204.06	204.63	203.54	204.73	204.44	204.77	204.57	206.02	205.23	203.46	204.73	204.5	204.36	204.35
208.54	210.12	209.09	208.63	207.96	210.03	207.46	210.95	208.98	209.22	209.74	209.01	209.28	209.59	209.83	209.66	209.65	208.87	210.17	209.5	210.31	208.11	210.99	209.3	207.57	209.02	209.2	210.22	209.3	209.81	209.03	208.57	209.14	209.13	210.03	209.56	208.97	210.18	210.63	209.41	209.87	209.8	209.92	208.93	208.51	209.22	210.86	210.76	209.65	210.33
207.7	208.84	206.07	207.15	208.24	207.41	209.48	208.51	209.16	207.94	207.71	209.38	208.17	209.57	209.48	209.09	209.04	210.16	209.48	208.24	208.82	207.91	208.4	207.99	208.99	209.38	209.25	209.44	208.76	208.52	208.67	210.22	209.55	209.07	209.41	210.11	208.79	209.17	208.43	208.59	208.98	208.28	210.12	209.96	208.25	208.79	208.93	209.02	208.85	208.6
212.43	212.31	210.47	212.07	211.68	211.39	212.21	213.31	212.59	212.78	210.11	211.6	211.7	212.14	212.59	210.58	211.51	211.27	211.03	211.17	211.34	211.38	211.86	211.16	210.93	211.82	211.41	211.33	213.06	210.98	212.84	212.47	212.46	211.39	212.36	211.25	212.22	212.13	212.66	211.95	210.9	210.03	212.07	212.81	213.25	213.52	210.86	213.71	212.09	211.84
207.67	208.26	206.57	208.46	208.51	208.71	209.26	208.44	208.15	207.59	208	206.43	208.02	207.62	210.04	208.76	207.16	210.24	207.35	207.91	208.07	208.43	209.9	207.71	208.87	208.49	209.18	208.2	209.2	207.8	207.1	208.46	209.03	209.06	210.14	209.81	209.46	209.21	208.23	206.3	208.81	205.71	208.83	206.49	207.5	207.98	210.24	208.27	209.59	208.93
209.58	208.82	209.13	208.96	209.61	209.19	208.51	207.26	207.74	207.95	208.01	209.73	207.51	208.34	209.74	208.32	208.57	208.82	209.34	207.79	207.13	208.2	207.22	209.52	209.52	209.37	209.52	208.29	210.83	210.11	207.65	210.38	208.82	207.4	208.9	207.76	207.86	209	208.76	208.7	208.32	209.46	208.69	208.67	207.63	209.48	207.85	210.04	209.21	208.48
206.84	208.76	206.58	208.17	208.85	208.95	207.32	207.29	208.43	208.02	207.17	206.93	207.55	208.92	208.22	207.26	208.18	208.35	207.2	208.33	208.63	208.37	210	206.99	207.57	209.8	208.26	206.74	206.62	208.67	208.06	208.37	206.85	208.77	207.78	208.89	207.3	208.34	208.77	206.55	207.68	207.25	208.34	207.44	208.3	207.25	207.33	207.22	208.38	209.09
209.82	207.54	207.53	207.35	207.04	208.12	206.97	206.61	208.62	208.32	208.44	207.81	206.88	206.39	208.31	208.78	207.92	208.66	209.04	207.88	209.14	207.68	208.47	206.76	207.53	208.86	206.83	207.47	208.32	209.67	208.99	208.83	207.34	207.65	206.67	208.36	209.17	207.51	208.02	208.82	207.55	207.11	207.52	207.39	207.63	207.35	208.76	209.17	206.62	206.58
208.98	207.12	209.55	206.84	208.49	209.1	209.3	209.27	207.45	209.55	208.38	209.24	208.95	209.1	209.15	207.43	208.67	209.45	207.16	209.26	211.06	208.74	208.08	207.76	207.79	208.03	209.38	207.79	208.47	208.9	208.54	209.69	207.31	207.21	210.51	208.59	208.97	208.92	209.21	210.17	209.99	207.69	208.56	208.41	208.31	210.05	208.88	209.37	209.99	208.5
207.94	207.63	209.26	207.33	207.14	206.79	208.95	207.56	209.16	207.45	206.91	208.46	208.96	209.91	207.35	207.23	208.12	206.65	206.26	209.22	207.66	206.5	208.32	206.79	207.44	207.83	208.13	208.03	206.48	206.94	208.45	207.68	207.54	209.02	207.78	207.7	206.98	208.1	206.16	207.93	208.24	207.01	209.31	209.35	206.44	208.27	208.27	207.19	208.12	207.86
210.49	213.34	212.44	212.04	211.83	212.42	210.6	212.08	212.25	211.95	212.45	211.37	211.09	212.86	211.32	212.3	212.84	212.06	212.16	211.8	212.18	212.21	210.71	211.67	211.69	211.73	212.42	210.84	210.92	211.31	212.44	212.55	210.68	211.52	211.59	212.26	211.52	212.02	211.46	214.13	211.04	211.38	212.57	212.56	212.03	211.53	210.07	211.14	212.44	210.5
203.39	205.29	206.79	204.26	203.49	203.91	205.64	202.12	205.44	202.2	203.13	203.47	203.2	204.31	202.17	204.81	204	205.16	205.68	205.1	203.6	203.74	202.52	204.54	204.23	203.61	202.96	204.56	203.95	204.47	203.09	203.32	203.17	202.96	203.54	205.45	205.02	204.35	202.95	202.59	204.02	204.7	204.33	203.17	203.22	201.72	205.88	203.27	203.62	203.28
204.72	204.55	202.61	204.42	204.57	203.4	203.96	204.4	203.6	203.33	204.64	204.6	204.83	204.45	202.31	204.43	204.62	202.3	205.29	204.66	204.92	204.05	202.24	204.75	202.41	205.17	204.76	203.99	202.84	203.9	204.54	202.45	203.67	204.1	204.02	204.41	203.75	203.32	205.26	204.76	203.38	203.06	204.31	205.44	203.48	204.59	202.3	203.79	203.93	203.64
203.79	205.3	204.18	205.49	204.81	206.9	207.91	205.98	205.11	206.93	205.6	206.41	206.05	206.36	206.3	206.63	205.76	206.06	204.02	205.54	206.26	206.57	204.71	205.86	205.58	206.28	204.85	204.63	206.44	205.79	206.33	205.27	207.14	207.44	204.76	204.04	207.59	205.81	206.81	205.36	204.37	206.14	203.3	206.34	205.8	205.36	206.61	206.6	205.7	203.44
203.34	202.67	202.84	202.52	202.95	203.08	204.08	202.7	202.1	201.84	203.46	204.53	203.76	204.53	203.08	202.09	203.19	203.85	204.21	201.26	203.76	203.64	203.36	201.74	203.75	201.92	202.34	203.8	204.29	203.36	203.11	203.4	202.9	203.25	202.73	202.74	202.24	201.57	203.34	202.43	203.22	203.77	202.84	203.12	202.59	201.68	203.16	202.12	203.37	203.4
211.84	215.26	212.71	213.74	215.5	213.9	214.93	212.39	214.89	215.44	213.68	214.22	213.47	214.13	214.48	215.24	213.17	212.63	213.32	212.96	214.96	214.92	215.16	216.42	213	212.95	212.57	214.13	214.19	212.88	213.81	215.02	214.11	213.24	214.71	213.5	214.3	214.34	214.44	214.72	212.89	214.68	214.61	213.89	211.58	212.41	213.89	214.88	215.4	212.63
207.27	208.38	207.38	207.69	207.68	207.5	207.43	208.54	208.32	209.56	207.42	208.43	208.45	207.5	207.72	207.46	207.47	207	208	206.88	206.84	208.68	210.1	207.44	208.03	208.01	208.94	208.47	208.73	207.97	207.09	206.32	207.37	208.56	207.06	207.7	208.06	207.72	206.86	208.63	208.75	209.21	208.02	207.48	207.99	209.25	207.17	207.58	206.53	208.91
211.56	211.82	212.09	211.09	211.13	211.74	211.74	210.39	211.89	211.55	212.35	210.68	211.93	210.9	211.49	211.45	210.11	211.1	211.23	212.41	211.52	212.91	212.02	212.76	210.86	211.46	210.94	213.65	211.06	211.46	211.19	211.72	211.78	211.9	211.67	209.71	210.39	211.56	212.18	210.26	212.97	213.23	210.04	212.08	212.06	211.38	211.22	211.73	211.04	211.8
211.97	210.72	212.02	211.46	212.48	212.29	212.18	211.07	211.96	211.22	213.02	211.03	212.4	213.88	212.36	212.51	211.85	213.07	212.99	212.59	211.96	212.87	212.22	213.12	212.97	211.69	212.69	211.69	213.2	212.99	211.79	212.8	213.25	212.34	212.9	213.21	212.58	212.12	213.99	212.4	211.24	212.32	213.05	213.38	212.43	212.63	212.6	212.86	212.12	211.18
205.56	206.07	206.38	205.45	204.82	206.14	203.07	205.25	204.77	203.92	205.46	204.74	206.49	204.49	203.37	204.76	205.8	205.34	203.83	205.34	203.89	203.48	206.92	204.26	206.28	205.34	203.97	204.91	205.12	204.35	204.44	204.09	205.43	206.01	205.34	204.01	206.02	203.07	204.86	204.97	205.04	204.81	204.59	204.12	205.88	205.3	203.34	204.87	205.13	204.18
208.27	209.28	210.15	208.44	208.65	207.79	207.38	208.49	208.45	207.68	209.72	208.08	207.81	207.52	209.09	207.4	208.06	206.94	209.42	210.09	208.19	208.88	207.46	209	208.79	207.78	208.81	210.71	209.02	208.42	207.85	209.42	209.38	208.21	207.67	207.33	208.8	207.93	207.89	207.8	208.92	209.28	209	209.61	206.81	208.37	208.36	207.68	209.64	207.39
203.06	202.2	203.15	203.85	203.91	203.85	202.58	203.15	202.22	204.5	203.15	203.06	201.93	204.15	202.97	203.69	203.12	202.56	203.03	203.75	204.12	202.8	203.98	203.36	204.55	203.11	201.34	204.52	201.51	204.41	201.99	202.79	203.7	201.96	202.31	202.6	204.11	203.37	202.36	204.27	203.04	201.78	203.1	203.55	203.17	202.55	203.94	203.83	203.14	203.46
200.69	201.18	200.86	200.55	200.83	199.74	199.66	201.01	201.17	200.07	200.75	202.13	201.11	200.09	198.97	199.81	200.9	199.96	200.91	200.25	200.41	201.02	202.91	199.99	201.09	200.42	200.47	201.4	201.9	199.82	201.28	200.32	201.38	202.72	200.29	200.13	201.35	201.46	201.64	200.92	201.89	201.13	200.53	200.92	201.55	201.08	201.31	201.16	201.85	200.9
209.12	207.46	208.44	207.78	208.62	208.61	208.11	207.36	208.51	206.6	209.94	207.25	208.34	209.61	208.34	208.08	207.87	207.99	207.32	207.92	208.25	206.5	207.25	207.72	208.4	208.17	208.05	208.12	208.13	206.74	206.43	207.82	207.18	209.44	207.36	207	208.02	209.45	207.09	207.85	208.23	208.43	206.89	209.17	207.64	207.32	208.29	208.73	207.5	208.12
211.01	212.1	213.35	211.32	212.81	211.98	212.43	212.13	212.9	211.37	212.86	213.17	213.87	213.87	213.75	213.44	211.82	213.57	213.98	211.22	213.56	211.9	214.09	211.74	214.66	211.73	213.34	212.5	212.74	212.87	213.88	212.01	212.97	211.49	210.27	214.33	212.16	214.1	212.49	212.46	213.51	212.31	213.39	212.99	213.26	213.88	212.56	213.53	214.38	213.53
213.66	212.69	210.66	211.71	213.17	211.99	213.47	213.73	213.09	212.77	213.61	213.48	213.43	211.13	213.97	212.5	211.56	214.16	212.01	213.35	211.42	212	212.49	213.12	211.51	210.22	212.32	211.78	212.99	213.59	210.24	211.65	213.35	213.51	214.15	212.7	213.27	213.4	212.4	211.27	212.93	213.66	214.51	211.73	211.84	211.06	211.61	210.1	212.26	213.07
201.35	200.86	201.25	199.61	199.67	200.56	202.17	199.49	201.2	203.23	201.2	200	200.62	201.73	201.26	201.14	201.51	201.88	200.73	201.38	200.29	200.5	201.52	201.93	201.78	201.39	200.15	199.56	202.3	200.02	199.87	201.66	202.26	201.48	202.34	201.66	200.26	201.15	200.78	201.9	199.71	199.44	200.69	200.82	200.95	202.28	201.45	201.25	199.7	201.88
213.02	213.65	212.38	213.65	215.06	213.57	214.25	214.52	213.88	214.11	212.82	213.88	213.82	213.28	213.8	216.47	213.87	213.63	213.47	213.05	212.95	212.97	214.46	212.26	215.47	214.68	213.16	212.01	212.89	213.02	213.85	214.92	214.01	214.59	213.13	212.64	214.17	213.7	213.49	213.65	214.9	214.44	214.86	213.59	212.01	213.11	213.07	214.04	214.66	213.21
208.25	208.76	209.01	209.56	208.59	207.82	209.32	209.86	208.81	207.6	208.28	208.76	207.27	208.61	208.11	208.82	210.13	207.39	208.12	209.44	208.66	209.39	207.09	209.68	208.36	210.48	209.09	208.05	208.73	208.61	209.58	208.04	208.08	209.52	209.07	207.59	208.49	209.47	208.94	210.31	209.05	209.17	210.65	210.42	209.67	210.4	210.29	210.55	209.41	209.13
212.92	212.87	210.76	213.72	211.63	211.54	211.67	212.77	211.49	211.24	212.29	210.79	212.1	209.77	212.32	212.76	211.85	211.37	212.72	212.07	211.32	211.46	212.24	212.9	211.42	210.21	211.3	212.09	213.24	210.98	211.79	212.87	211.98	210.92	211.29	211.61	212.2	211.25	212.4	210.94	212.64	212.89	211.97	210.44	213.9	211.44	212.02	212.59	211.31	211.64
206.14	203.69	204.25	205.47	206.98	205.5	205.02	203.38	205.95	204.29	204.37	205.62	205.67	203.87	204.91	204.3	206.3	204.87	205.13	204.45	204.48	205.81	203.16	204.16	204.63	205.1	205.84	204.5	204.09	204.54	204.06	204.08	205.15	204.6	203.62	205.43	204.4	204.03	203.44	205.05	206.05	203.65	204.1	203.41	203.23	205.03	204.92	204.47	205.16	203.78
212.44	212.73	211.65	211.09	210.7	211.9	212.21	213.49	213.27	212.15	212.6	211.53	212.55	211.08	213.52	213.02	211.77	212.35	212.64	213.29	211.36	212.87	211.9	212.22	213.06	212.94	211.06	212.96	212.01	211.81	211.95	212.93	214.18	212.41	212.19	212.55	211.08	213.38	212.44	211.21	212.51	212.13	213.62	212.76	212.95	212.09	213.34	213.07	213.15	211.5
205.24	203.72	205.25	203.45	201.84	204.47	204.15	203.81	202.97	204.44	203.76	204.36	204.31	204.37	203.74	202.79	204.19	203.82	203.64	203.04	202.29	203.14	204.67	202.4	201.98	201.13	204.2	202.46	204.97	204.37	202.87	203.04	204.93	203.5	205.37	203.36	204.78	203.6	203.26	203.86	204.03	202.95	203.63	203.37	203.68	204.77	203.42	202.48	203.31	203.67
216.77	217.48	217.76	217.68	217.62	218.19	217.24	215.63	217.58	218.22	215.92	216.19	216.7	217.2	216.7	218.01	216.59	218.89	216.7	216.21	217.53	216.57	217.51	218.77	216.27	216.42	216.66	217.04	217.17	217.4	216.82	216.88	217.11	218.52	217.22	218.51	218.35	217.63	215.44	217.08	219.75	216.82	218.42	215.51	217.63	216.99	218.21	216.64	216.47	216.3
202.5	202.65	203.04	203.92	202.98	203.34	203.27	202.95	202.62	202.99	203.98	204	203.63	202.37	202.43	201.53	204.87	203.73	204.7	202.33	202.71	204.41	204.39	203.4	203.83	204.42	203.59	205.14	204.31	201.78	204.38	204.64	205.05	204.01	203.48	203.48	202.21	203.47	204.08	203.85	203.76	201.86	203.29	203.83	202.26	204.74	205.15	203.96	202.96	202.6
200.47	200.01	197.81	200.13	198.94	200.28	200.73	199.67	199.63	199.48	199.96	201.32	198.78	199.29	199.59	200.11	201.49	199.92	199.68	200.71	198.54	199.26	199.27	199	199.61	200.11	199.65	199.42	198.86	199.44	198.38	200.04	199.22	199.45	199.93	199.81	199.18	200.59	199.21	200.46	199.1	199.77	199.38	200.49	198.52	200.41	201.08	198.86	198.26	199.57
206.52	209.13	207.74	206.34	207.1	206.44	207.81	208.01	208	206.56	209.17	208.16	205.89	208.47	206.35	206.57	207.04	209.22	207.39	207.51	207.44	209.11	206.84	207.96	207.75	208.99	207.87	209.08	207.04	206.94	208.25	207.12	206.3	208.35	207.65	207.2	208.1	207.19	207.56	207.48	208.65	206.75	207.82	208.09	209.69	206.27	209.52	209.53	209.34	207.93
204.22	204.52	203.86	205.75	205.9	206.28	203.94	206	204.92	205.43	204.98	205.07	203.92	205.46	205.16	204.83	204.08	205.35	205.68	205.09	205.12	206.3	204.82	204.07	204.46	205.36	203.4	205.98	204.58	205.5	203.65	204.82	204.16	205.28	204.56	204.75	205.19	204.49	204.42	205.16	203.47	204.29	204.71	203.58	205.73	206.41	205.23	204.89	204.8	205.21
202.91	200.1	202.01	201.28	201.81	202.88	204.31	202.6	201.32	203.15	202.08	204.03	202.09	204.16	202.55	201.67	202.43	202.39	201.47	202.36	202.54	201.43	203.42	201.43	202.13	203.59	202.85	201.85	202.24	201.48	202.69	201.83	202.47	201.59	202.71	202.84	202.68	202.42	202.5	202.48	201.19	201.51	204.84	202.28	202.98	204.81	201.54	201.16	202.3	202.69
205.87	205.72	205.82	206.68	204.93	206.93	206.09	206.59	207.41	206.24	206.44	205.48	205.87	206.16	207.2	207.29	206.52	206.31	206.02	206.59	206.69	205.2	208.22	206.35	205.66	206.93	205.08	205.86	207.1	204.58	206.28	206.41	205.62	207.35	205.66	205.41	205.95	207.46	206.41	205.98	207.43	207.95	205.56	205.88	208.1	206.72	206.48	207.02	205.84	207.44
210.17	212.45	212.59	211.35	212.8	210.33	213.2	211.42	212.84	210.64	212.64	211.13	211.52	211.98	211.78	212.62	210.78	211.03	211.47	212.79	209.73	211.32	211.22	211.42	214.82	210.66	210.42	209.77	212.05	212.35	212.92	211.58	211.58	211.62	212.41	212.18	211.66	211.73	212.7	211.87	211.83	211.38	212.2	212.27	214	211.02	211.36	211.48	211.23	209.74
213.58	213.07	213.19	213.21	214.54	212.33	212.74	212.55	213.91	211.37	211.19	213.12	214.67	212.61	213.41	213.47	213.43	213.22	211.99	213.08	211.72	213.91	212.31	213.58	214.01	212.54	212.62	213.23	211.96	213.44	213.13	212.97	211.39	211.92	211.87	212.5	214.17	211.77	213.75	212.63	213.68	212.28	212.03	213.94	212.22	213.74	212.32	212.51	213.56	213.17
212.16	213.78	213.83	212.91	213.14	212.96	211.78	212.01	213.08	212.89	214.09	212.12	213.32	212.21	214.03	213.42	213.57	213.25	214.82	214.03	212.29	213.57	214.46	213.58	211.83	211.66	213.92	212.19	211.95	212.88	212.81	212.52	212.23	213.69	212.87	213.4	213.89	213.33	212.24	213.05	212.45	212.33	212.27	213.11	214.11	212.28	213.9	212.24	213.74	213.18
206.27	205.67	204.36	205.28	205.77	205.98	203.91	204.49	205.38	205.69	206.38	206.24	206.74	205.85	205.83	205.49	204.41	204.49	205.35	205.52	206.24	204.98	205.76	205.79	204.91	207.78	205.32	206.6	204.92	206.05	206.61	204.59	207.09	205.84	204.9	205.46	205.85	205.43	206	205.35	204.76	207.23	206.9	206.35	205.01	205.89	205.1	205.76	205.53	204.65
206.95	208.44	207.99	207.66	207.48	209.02	209.2	209.15	207.41	207.38	207.26	207.37	208.24	207.21	207.03	210.1	207.82	210.17	208.59	206.32	207.82	208.4	206.69	208.19	206.74	207.82	207.39	207.02	208.71	208.2	207.65	208.25	206.8	207.36	206.83	208.6	208.35	208.15	209.51	207.53	207.6	207.92	208.65	206.91	206.44	207.54	208.94	208.45	207.58	209.85
216.63	216.04	216.98	216.22	216.79	216.49	217.53	215.66	216.04	215.49	217.29	217.52	215.63	218.1	217.3	216.47	216.63	218.16	218.45	215.96	218.97	216.72	217.47	215.35	217.61	216.72	216.6	216.57	217.66	216.71	218	217.48	217.17	216.18	217.76	216.95	216.5	218.02	216.24	215.86	215.82	218.08	215.96	215.38	217.21	216.5	215.38	217.83	216.5	215.26
202.87	204.83	204.16	205.43	204.91	205.14	206.26	204.85	204.49	203.89	204.99	204.62	203.79	204.53	205.14	205.01	204.3	206.6	204.57	204.56	206.04	204.99	205.65	204.41	205.56	204.44	203.61	204.79	203.78	204.84	204.29	205.88	204.42	204.1	204.39	205.06	205.42	204.85	204.49	204.38	204.75	206.54	205.9	204.28	204.35	204.88	203.96	205.61	204.04	204.63
207.76	208.28	208.69	209.76	208.44	208.19	207.21	209.32	206.26	208.97	209.85	208.2	208.65	207.48	208.3	209.06	209.96	206.1	207.25	210.18	208.17	208.27	208.8	211.26	209.82	207.71	208.37	209.46	209.09	208.67	208.41	208.62	206.56	209.75	206.85	208.51	209.26	209.1	210.13	207.89	209.69	208.34	208.06	208.45	209.53	209.07	208.15	208.88	207.98	207.75
202.86	201.7	203.73	202.96	202.06	202.31	202.88	202.09	202.91	203.51	204.04	204.76	202.24	202.99	202.01	202.69	203.46	201.7	202.91	202.65	202.1	201.24	203.32	202.78	202.87	203.12	201.97	203.11	201.59	202.12	201.96	201.41	201.54	201.75	202.92	202.63	202.54	202.61	203.64	201.82	202.95	201.34	204.68	202.49	202.69	202.17	202.39	202.89	204.15	202.46
201.33	202.48	202.92	202.73	203.02	201.53	201.7	202.69	201.27	203.21	204.27	202.21	202.37	202.68	202.94	203.1	202.56	200.27	200.99	201.81	202.83	202.42	203.01	203.14	203.55	201.9	202.44	205.41	203.34	203.06	202.13	203.85	203.2	202.67	203.9	203.19	201.14	201.66	202.22	204.45	201.62	202.73	202.12	203.85	202.33	202.66	201.81	202.08	202.64	202.39
200.29	199.2	200.08	198.97	200.25	200.48	201.42	200.44	202.48	200.55	199.48	199.54	200.83	201.59	199.4	201.06	201.08	198.85	200.11	201.4	201.28	199.19	200.97	200.09	199.63	200.97	202.39	201.15	201.45	200.25	201.09	200.26	199.78	200.08	199.6	200.86	202.21	199.75	200.64	199.34	201.18	199.5	201.28	200.47	200.23	199.96	201.45	200.79	200.68	201.32
216.25	217.98	216.98	217.5	216.92	216.77	216.62	216.78	214.67	216.51	216.89	217.81	216.38	215.62	216.13	217.27	215.49	216.37	216.63	217.2	217.34	218.96	217.01	216.38	217.29	218.52	217.36	217.25	216.75	217.62	216.74	217.37	215.49	217.11	215.68	217.43	217.2	217.03	216.93	218.04	217.16	215.95	217.08	218.09	217.52	216.51	215.98	215.88	217.35	216.89
211.73	210.47	212.16	211.04	209.7	212.48	210.68	211.01	212.3	213.11	210.63	211.41	211.22	210.17	211.75	212.24	211.78	208.56	212.02	211.05	211.56	211.8	212.45	210.13	213.18	209.72	210.66	212.3	211.34	211.07	211.56	212.85	210.93	212.55	211.77	210.65	212.21	211.63	211.41	212.95	210.21	211.23	210.81	211.47	212.87	211.79	211.47	211.13	211.25	211.12
212.89	211.97	211.51	211.5	211.4	212.93	211.37	212.22	210.86	210.66	211.25	211.24	213.46	212.85	212.23	210.47	211.34	214.6	210.37	212.2	211.32	212.02	210.82	212.76	211.41	210.34	211.12	212.97	211.94	210.9	211.61	209.7	211.07	213.37	211.42	211.85	212.5	212.11	212.19	210.58	210.42	211.73	211.44	210.2	212.1	210.54	210.66	211.37	211.54	212.16
206.84	209.41	209.14	209.03	209.34	208.68	207.78	207.97	209.33	208.81	209.89	208.29	208.19	208.05	207.71	207.79	208.16	209.61	207.88	209.05	208.32	208.31	208.46	207.69	208.05	207.83	207.9	210.12	209.71	209.09	207.62	208.47	208.95	207.55	208.66	208.8	209.62	208.16	209.32	207.96	208.13	208.55	209.6	207.88	209.85	207.62	207.26	208.5	209.37	208.56
206.43	209.93	211.22	209.5	207.81	209.5	208.81	209.47	208.96	207.98	209.32	207.45	209.61	210.94	207.13	208.03	208.61	209.9	207.49	208.47	210.2	207.78	208.81	209.75	209.61	209.15	208.87	207.84	210.54	208.44	208.66	207.52	208.05	209.76	209.35	208.66	210.1	206.82	207.09	208.48	209.49	206.41	208.27	208.91	208.4	209.42	208.15	208.77	210.7	208.1
213.91	213.39	212.05	212.91	213.5	211.74	212.87	212.06	212.33	212.6	213.43	213.48	213.28	213.06	212.12	210.65	211.54	213.16	214.22	213.64	212.51	213.61	213.68	212.14	214.1	213.65	212.35	212.95	213.13	213.28	212.43	211.54	214.03	214.09	212.83	213.59	213.03	212.68	213.61	212.98	213.02	211.74	211.76	213.65	213.3	212.17	214.18	212.18	212.53	212.64
211.98	212.73	213.23	212.75	211.76	212.1	212.39	212.05	211.53	212.67	211.57	213.13	212.27	211.66	212.45	213.14	213.52	212.65	211.3	211.86	212.81	212.43	211.38	212.02	212.61	212.52	211.31	212.36	212.99	211.3	212.75	211.79	212.1	212.68	212.73	211.23	212.28	211.12	214.44	211.63	211.94	211.74	212.25	213.13	212.58	211.45	212.07	210.88	212.14	212.48
209.8	209.34	208.88	209.69	210.8	209.89	210.53	210.2	209.99	209.78	208.47	209.77	208.57	210.43	210.4	210.66	209.77	208.88	209.06	209.42	208.3	210.23	209.76	209.09	209.85	209.96	210.69	210.97	209.59	210.3	210.58	210.46	209.56	207.76	209.17	209.9	209.66	209.59	209.94	210.49	209.7	210.38	209.27	210.36	209.95	209.41	210.03	208.71	209.31	208.22
203.26	203.11	203.39	202.88	203.05	205.33	203.39	203.18	203.57	203.12	203.91	203.48	202.79	202.55	204.47	204.18	204.55	204.59	203.46	204.23	205.18	204.78	202.78	203.89	205.18	204.79	203.93	203.88	204.36	202.69	202.33	204.46	204.12	204.34	203.84	203.08	203.88	204.24	202.65	203.02	204.06	204.04	203.58	203.84	203.68	204.94	203.73	204.5	203.43	203.06
209.87	212.97	212.44	212.32	210.4	212.01	210.79	211.62	211.95	211.35	210.8	211.97	210.02	211.8	212.25	212.32	211.9	212.03	212.67	211.57	212.2	210.7	211.47	211.25	211.14	210.64	212.36	212.35	212.05	212	210.94	211.07	210.27	210.97	211.19	211.97	211.59	211.33	211.59	211.92	211.79	211.02	211.38	212.21	210.77	210.39	212.82	212.32	211.06	213.74
206.99	207.89	206.62	206.64	208.86	208.96	208.35	207.59	206.98	206.98	208.36	207.01	206.67	208.11	208.79	207.9	209.88	207.2	207.17	207.5	207.73	208.18	207.11	206.9	206.8	208.53	210.08	207.85	209.43	207.47	207	206.57	206.35	207.63	208.31	208.58	208.66	207.8	208.71	207.13	208.96	207.55	205.88	208.16	208.71	207.6	209.74	208.63	206.58	206.68
208.17	207.99	208.52	207.29	207.38	208.83	208.17	207.65	207.48	207.24	206.92	206.72	208.26	206.41	207.43	208.17	206.56	206.79	207.45	207.65	207.68	207.45	207.76	207.35	206.48	209.32	208.56	207.86	208.15	208.18	207.47	208.96	208.05	207.49	206.93	207.82	208.23	208.65	208.69	206.02	208.45	207.69	207.41	208.68	207.99	206.69	207.74	206.32	207.81	206.88
208.65	209.31	209.78	209.06	208.79	209.74	210.38	209.44	209.53	210.38	209.15	210	210.67	211.6	210.23	209.76	208.53	209.97	208.21	209.48	209.65	209.28	208.01	209.06	210.46	210.05	208.72	210.13	209.13	209.59	208.57	209.99	209.95	208.01	208.91	209.91	210.42	210.45	209.37	209.89	210.3	208.76	210.79	210.17	208.74	209.34	210.88	208.98	210.56	210.33
207.59	207.87	207.55	206.59	207.4	207.93	207.86	206.88	206.74	208.61	206.87	208.13	205.87	208.18	209.12	206.82	206.18	206.56	208.3	206.99	207.81	207.75	208.82	205.45	207.23	206.72	207.77	208.53	208.16	207.88	207.42	209.02	207.64	207.04	207.72	208.52	207.97	208.94	207.87	207.55	207.73	207.87	206.8	208.44	206.93	208.45	206.71	209.91	209.06	208.4
216.73	216.1	216.79	215.33	216.55	216.77	216.48	217.94	216.54	218.64	217.24	216.76	217.01	217.36	216.77	216.68	216.48	216.46	217.56	217.66	216.81	216.95	216	216.67	217.82	217.73	216.62	217.36	217.4	217.96	216.3	217.22	215.94	216.03	217.93	216.61	216.45	215.7	219.08	217.69	218.78	217.12	215.76	216.77	217.94	215.99	217.65	216.39	215.19	216.86
213.35	213.07	213.9	212.35	211.74	212.07	212.32	214.54	211.68	213.28	213.35	213.18	212.56	212.01	212.99	211.59	212.57	213.48	213.53	213.17	213.61	214.34	214.49	213.53	213.75	211.56	212.32	212.88	213.05	213.26	212.39	212.85	211.08	211.87	212.74	212.64	213	211.29	214.56	213.8	211.79	212.8	213.09	213.39	212.96	212.75	211.73	212.99	212.39	213.34
208.86	209.08	208.59	207.69	208.63	208.9	208.79	209.16	209	210.05	209.24	208.91	209.06	207.85	209.17	205.74	208.39	207.97	210.23	207.98	209.56	208.13	208.11	207.83	209.32	207.59	208.71	209.97	209.65	209.95	208.53	206.94	211.13	208.04	209.46	208.97	210.46	209.11	209.04	208.46	209.13	207.48	208.63	209.09	209.64	209.49	207.64	207.82	210.21	210.75
208.24	209.46	208.69	208.36	207.96	208.89	209.35	208.73	208.8	209.69	206.02	208.62	209	207.65	208.31	208.24	209.58	208.32	210.2	207.47	208.92	207.16	207.52	207.03	209.07	208.52	207.78	207.46	208.91	208.13	209.19	209.35	207.87	208.01	208.42	208.03	208.6	208.01	208.59	208.7	209.51	209.94	209.22	207.36	209.99	209.59	207.7	207.88	207.34	207.3
203.94	203.64	204.22	202.66	204.04	204.09	204.41	203.44	202.91	202.03	203.12	203.67	204.17	204.13	202.08	203.69	204.06	203.19	205.35	202.28	204.49	205.32	204.11	204.84	204.04	203.47	204.69	202.52	203.39	204.52	204.16	203.29	203.33	202.15	203.84	202.34	203.72	205.29	203.5	203.3	203.73	204.86	201.28	204.76	202.07	202.75	203.58	203.49	203.71	203.59
208.61	209.59	209.61	209.44	209.83	208.39	208.48	209.11	209.23	209.01	209.05	207.53	209.43	206.49	207.96	208.91	208.98	207.23	207.41	208.85	208.42	209.38	207.82	208	207.69	207.77	210.79	207.26	208.18	207.9	208.07	209.72	208.46	208.5	209.44	208.02	210.53	209.35	208.85	209.37	207.91	209.63	207.81	208.61	207.12	208.19	209.37	208.36	207.61	208.74
209.47	208.11	208.9	209.44	208.32	209.37	207.75	209.47	209.03	208.58	207.97	208.74	210.49	209.78	209.07	208.64	209.25	207.7	209.05	208.66	208.47	209.06	210.57	207.38	208.74	207.9	210.48	211.24	208.47	209.68	209.25	209.62	210.07	208.97	208.35	208.89	207.9	208.03	209.15	207.95	208.02	208.8	210.19	209.15	208.98	208.53	207.58	209.05	208.02	209.32
198.87	199.58	198.26	198.06	201.35	199.62	200.56	199.3	200.07	197.59	198.18	198.95	200.3	199.49	199.01	199.72	199.38	200.4	200.1	198.93	199.48	200.71	200.9	198.57	199.13	200.72	200.11	199.37	199.96	199.78	198.52	199.96	198.1	200.32	200.48	198.37	200.1	198.45	199.58	200.47	199.52	198.13	199.65	199.81	199.45	201.51	198.6	198.61	199.86	199.74
212.46	212.68	210.85	211.37	211.52	210.46	210.23	209.7	212.95	211.74	212.31	210.68	212.58	212.46	213.18	211.14	211.51	210.39	211.07	212.45	212.18	210.9	210.39	210.9	212.06	212.26	210.9	211.41	211.08	211.02	211.53	210.41	211.56	211.2	211.06	211.43	212.86	212.33	211.26	212.51	211.73	211.89	210.73	211.27	212.34	211.27	210.66	213.29	210.74	213.21
205.11	201.66	204.93	204.5	204.86	205.12	204.98	204.32	204.63	204.74	203.12	205.69	204.78	204.97	205.27	205.77	203.96	202.81	203.67	203.67	203.92	204.26	204.39	206.03	204.76	203.78	204.58	204.2	205.5	205.66	205.19	204.71	204.83	205.63	205.08	204.45	203.44	203.71	206.19	203.83	205.3	204.88	204.75	206.06	205.22	204.8	206.13	203.13	205.1	204.59
202.24	200.99	200.37	200.5	199.41	200	202	200.88	201.2	201.07	201.56	201.13	199.25	200.51	200.33	200.93	201.24	199.58	201.28	199.32	199	201.8	201.42	201.82	199.3	199.29	200.41	200.11	201.91	200.93	202.47	199.51	200.02	201.64	198.73	199.61	202.61	200.56	200.75	200.3	200.01	200.76	201.11	200.96	199.45	200.53	199.51	200.31	201.22	199.97
212.1	214.22	212.54	211.04	212.46	213.58	212.73	212.94	211.83	212.73	210.86	210.98	211.38	212.51	212.5	212.45	213.21	210.97	213.74	213.2	213.12	212.58	213.33	213.56	214.04	211.62	211.31	213.57	213.68	211.33	214.2	212.77	212.61	212.26	213.24	213.22	212.61	212.4	214.16	214.3	213.82	213.23	213.88	213.24	213.84	211.56	211.73	213.63	213.12	214.45
208.37	207.64	209.17	208.54	210.14	207.88	209.17	207.94	209.31	209.93	208.08	208.61	208.12	208.25	208.25	209.17	207.93	211.03	208.55	207.71	208.63	208.55	207.95	209.27	209	209.22	208.32	210.07	208.58	208.55	207.24	209.6	208.46	210.1	208.56	208.36	208.98	209.26	206.35	210.25	209.68	209.41	208.83	207.75	208.72	207.44	208.1	208.79	209.32	209.23
212.26	213.49	212.38	212.43	212.04	211.29	210.7	211.7	210.7	210.2	211.28	210.73	211.37	212.19	211.36	212.4	212.19	211.17	211.46	210.4	211.65	211.28	209.83	211.58	211.33	213.36	212.38	212.24	212.34	212.03	209.8	211.56	212	210.7	210.89	211.27	210.78	210.95	211.69	210.83	209.79	212.24	210.76	212.29	211.62	212.02	210.81	211.2	211.88	212.12
208.75	208.68	208.86	208.62	207.67	208.9	209.37	208.45	207.53	208.89	208.67	208.84	209.43	208.26	209.11	209.4	209.01	207.39	209.38	208.04	209.7	208.02	208.26	210.18	207.38	208.83	209.44	207.81	207.91	208.71	210.2	208.39	206.24	209.05	210.51	209.45	209.24	209.41	207.71	209.17	209.29	208.44	208.07	209.14	209.14	208.36	208.4	208.36	208.89	208.81
208.28	208.3	209.09	208.84	208.5	208.45	208.64	208.17	210.07	208.19	207.54	209.4	207.85	208.93	208.71	207.86	207.19	210.86	209.83	206.63	208.37	208.59	208.55	207.11	208.24	207.7	205.87	209.99	208.94	207.5	207.15	206.44	209.57	209.74	209.25	208.57	210.03	208.47	207.01	208.32	209.35	209.85	209.21	205.12	209.55	209.53	208.86	208.93	209.49	208.19
216.78	217.56	214.96	215.51	216.86	217.82	216.59	217.02	217.02	216.57	218.47	217.9	217.54	218.09	216.1	216.27	216.35	216.72	216.86	216.81	216.56	216.99	216.74	218.32	216.5	215.59	217.54	218.45	216.87	216.31	215.53	216.81	216.19	217.36	215.16	217.13	217.77	217.09	217.11	216.47	217.67	217.09	217.55	217	215.2	216.83	217.3	217.55	218.15	215.57
204.26	204.9	204.45	204.34	204.24	204.34	204.14	205.53	203.06	204.01	202.48	204.13	203.87	205.71	204.71	203.82	202.19	203.41	202.46	203.82	202.18	203.57	205.2	204.23	204.32	205.89	202.45	204.33	206.01	202.33	204.97	203.59	203.25	203.21	203.15	203.02	203.5	203.24	204.42	203.74	204.75	202.84	203.69	202.92	204.2	203.86	204.02	203.46	203.97	203.43
217.5	216.55	217.93	217.4	219.72	216.3	218.86	218.95	218.41	217.95	219.27	219.79	217.3	217.98	219.44	217.11	217.42	216.97	217.28	217.73	217.19	218.19	218.74	218.22	218.73	216.93	218.69	217.49	217.74	217.37	217.65	218.72	218.71	216.39	218.36	216.75	216.74	218.39	219.03	216.71	218.84	217.66	217.34	217.66	217.58	218.53	218.52	216.82	217.78	217.15
210.18	212.42	212.86	211.56	210.65	211.67	210.78	210.67	212.08	212.47	211.66	212.94	210.85	211.54	212.12	210.87	212.07	210.93	210.24	212.53	212.04	211.22	211.77	211.18	212.04	212.79	210.38	211.98	212.72	211.9	211.42	211.5	210.81	211.22	211.25	211.75	212.4	212.13	211.53	211.83	211.35	213.08	212.18	212.63	210.96	212.58	211.82	210.49	211.96	210.77
207.72	207.97	205	204.72	206.5	206.17	205.81	205.36	205.75	206.46	206.29	206.18	207.19	206.4	207.4	205.14	206.91	206.42	206.99	205.68	206.47	205.39	206.75	206.2	206.57	205.83	205.51	206.72	207.28	206.77	204.59	207.32	206.31	207.36	205.54	207.52	206.62	206.89	207.62	206.08	205.99	205.44	207.13	206.36	206.11	205.39	206.67	205.33	205.83	205.99
217.21	216.82	217.48	218.13	216.25	217.1	216.32	218.53	217.59	216.57	217.73	217.02	216.85	217.57	217.68	216.72	216.13	216.88	216.58	216.19	218.13	217.97	216.48	218.66	217.19	217.75	217.16	217.56	217.81	219.5	217.83	217.62	217.22	215.83	216.21	216.74	216.59	216.12	217.63	216.78	217.56	217.27	215.19	215.93	216.32	217.09	217.17	216.85	216.01	216.78
198.94	198.62	198.99	198.32	197.15	197.95	199.72	198.46	199.37	198.5	196.71	198.81	198.75	198.46	198.34	198.3	197.76	197.91	197.7	198.64	199.44	199.37	197.74	200.57	199.08	197.88	197.75	197.89	198.07	199.64	197.95	197.98	199.3	199.48	198.26	198.64	195.8	197.97	198.35	197.17	198.73	197.27	196.91	199.33	199.06	199.18	199.32	198.4	198.92	197.89
211.68	212.36	214.01	212.76	212.22	212.33	214.08	211.95	212.42	210.76	213.1	211.8	211.95	212.39	211.67	212.99	212.65	212.18	212.62	210.69	211.79	213.88	211.31	212.91	213.24	213.85	213.06	211.7	214.1	211.34	212.78	212.93	214.16	213.61	211.67	211.22	212.46	213.24	211.99	212.78	212.98	211.81	212.2	213.71	214.38	212.67	212	211.72	211.61	212.52
211.42	212.21	213.06	211.81	211.1	212.47	210.74	213.17	212.32	210.65	212.48	212.84	212.16	211.54	211.63	211.92	211.3	212	212.55	212.57	214.1	212.08	212.75	212.39	212.17	213.06	212.63	211.9	211.17	213.27	212.8	214.41	213.1	211.52	212.96	215.14	211.75	213.13	212.64	211.6	212.32	212.52	211.67	212.54	211.64	212.74	211.01	213.63	212.99	211.56
203.87	202.1	204.23	203.8	205.29	204.01	202.77	204.28	202.64	204.71	203.51	202.55	203.89	203.21	202.41	202.99	204.89	204.96	204.36	203.5	204.35	203.29	204.79	203.23	202.58	203.84	202.68	203.79	202.47	203.58	203.98	203.52	205.43	204.81	202.61	203.49	204	201.86	204.78	204.62	203.96	203.36	202.96	204.31	203.42	204.55	204.5	204.02	203.72	203.21
206.46	204.84	204.98	204.8	206.74	206.26	204.8	204.53	205.56	206.58	206.26	207.19	204.48	203.4	204.66	203.23	206.28	205.92	205.98	204.61	206.37	205.84	205.83	205.84	205.82	206.12	205.25	205.21	205.2	204.67	206.5	204.53	205.8	206.74	204.54	205.34	205.03	204.51	207.34	206.84	205.45	205.74	204.59	206.21	206.19	206.91	206.08	206.47	206.4	204.3
211.61	212.06	211.83	213.6	212.47	212.39	212.76	211.93	212.04	213.64	213.17	212.95	211.1	211.1	210.42	213.69	211.93	212.14	211.04	213.28	212.92	212.8	211.6	212.33	212.05	212.87	211.9	212.58	213.22	212.62	213.55	212.2	211.25	212.65	212.28	211.23	212.3	212.69	211.45	212.51	212.31	212.29	212.81	213.21	212.61	212.14	211.5	212.57	213.29	212.18
207.19	208.59	209.09	206.73	207.87	208.8	206.74	207.67	205.64	206.86	208.49	207.51	207.16	207.58	208.01	206.61	207.58	208.17	208.05	209.63	208.1	207.15	208.05	207.06	208.36	208.01	209.18	206.35	208.1	207.07	207.35	208.54	207.05	207.7	206.41	206.91	207.63	206.41	206.11	208.72	208.85	208.16	207.76	207.47	207.88	207.28	208.35	206.53	207.08	208.16
213.2	210.4	213.27	210.77	212.95	211.88	210.25	211.33	209.89	211.32	211.62	211.52	210.7	212.78	210.44	211.4	210.3	211.83	212.53	212.26	212.42	212.47	211.59	211.52	210.77	212.74	212.1	211.61	212.35	211.15	213.4	210.53	212.28	212.96	212.9	212.7	212.22	211.97	211.23	212.48	211.23	210.3	211.63	210.69	211.87	211.54	211.76	211.48	209.63	212.43
208.96	208.82	207.73	206.88	208.11	208.09	208.44	209.41	208.15	206.96	207.97	208.42	208.81	210.39	206.71	208.55	208.18	209.56	209.74	207.81	207.42	208.8	208.97	209.6	209.06	210.65	208.25	208.29	208.85	207.76	209.11	207.49	209.33	209.24	209.54	208.94	207.56	207.94	209.83	208.27	209.14	208.04	209.86	208.66	209.39	210.38	208.42	208.9	208.2	208.49
200.85	199.74	200.6	200.6	200.77	199.28	200.43	199.26	199.95	201.64	199.58	199.25	199.34	199.74	199.96	200.19	200.8	200.46	199	200.95	200	198.96	200.38	199.81	199.99	200.24	200.4	200.08	200.84	199.12	200.06	201.51	198.03	201.31	200.69	199.9	199.72	199.43	199.33	199.07	200.68	200.94	198.82	198.55	200.55	200.46	200.93	200.15	201.27	200.35
203.91	203.77	205.94	203.48	206.49	205.31	204.58	204.24	204.94	203.88	204.28	205.51	204.96	205.72	204.33	205.04	205.49	204.91	205.06	206.13	205.45	204.63	203	202.87	205.09	205.45	203.88	205.46	205.46	204.73	203.93	203.92	206.01	204.78	205.83	204.06	204.06	202.42	204.22	203.28	204.35	204.77	203.85	204.28	205.19	204.74	202.42	204.81	204.07	205
213.76	212.97	213.76	212.18	214.74	214.72	212.65	213.14	213.29	214.25	214.41	212.89	211.4	213.06	211.63	212.07	212.36	213.57	212.92	214.03	213.02	214.06	212.88	213.19	212.65	214.72	213.49	212.7	214.17	212.65	212.35	214.72	213.7	212.91	214.07	212.86	212.3	212.41	212.05	212.71	214.2	213.1	212.5	213.29	214.23	212.77	211.25	211.92	214.01	212.79
205.37	205.45	204.18	205.26	205.02	202.11	206.85	205.05	204.33	205.3	205.41	203.11	203.23	204.24	204.44	204.73	203.88	206.48	205.76	203.36	206	204.99	204.57	205.08	203.94	204.61	204.97	204.74	204.72	205.32	205.03	203.85	205.06	205.27	205.63	204.23	203.68	205.75	204.15	205.39	205.09	204.14	204.57	203.29	204.14	205.05	204.41	205.09	204.89	204.85
198.94	197.19	198.85	199.18	199.02	199.16	199.73	198.16	198.91	197.38	198.61	198.56	199.83	198.49	199.66	199.15	198.74	198.69	199.07	199.3	199.57	197.89	196.46	198.36	198.83	200.01	198.42	198.25	198.38	199.2	198.49	197.59	197.65	197.46	199.14	199.23	198.56	196.95	198.36	198.08	198.91	198.36	200.02	199.56	199	197.71	199.94	197.38	199.75	199.33
201.9	203.8	203.97	204.92	202.67	202.7	203.8	203.69	202.32	203.05	203.82	201.86	201.77	205.18	202.57	202.84	201.67	202.9	202.73	202.85	203.57	202.25	204.44	202.4	203.83	203.63	202.43	202.01	202.54	203.62	202.98	204.6	201.24	203.9	202.32	201.9	203.52	203.76	202.78	204	203.91	202.62	204.82	202.5	202.16	202.56	203.99	201.4	203.37	203.58
209.82	208.03	207.73	208.42	208.89	208.97	209.79	209.69	209.31	209.01	208.83	208.2	208.54	209.76	209.86	208.58	208.17	207.66	208.84	207.54	206.97	208.53	209.6	208.88	208.79	209.86	207.86	209.47	207.66	206.95	208.5	206.73	206.54	209.86	208.75	209.28	207.29	208.75	208.69	209.31	209.07	209.09	208.48	207.63	207.95	209.06	209.6	207	209.43	209.57
204.33	205.98	205.36	204.15	205.66	205.36	203.82	205.02	204.57	204.81	205.92	205.25	205.11	203.76	202.78	204.33	204.08	204.88	205.5	204.75	206.35	204.16	204.1	205.46	203.59	204.15	205.76	204.07	205.64	202.75	205.87	205.63	204.2	204.13	204.27	204.93	205.57	204.23	204.9	205.72	206.19	206.26	205.77	202.86	204.4	202.98	205.07	205.11	204.86	205.74
201.66	203.31	203.61	203.57	204.2	202.19	203.36	202.82	204.39	202.93	203.93	203.16	204.47	202.35	204.23	204.13	202.4	202.65	204.96	204.64	203.13	202.59	203.41	201.69	203.95	202.48	204.28	203.68	203.26	204.01	203.07	203.27	201.61	204.33	203.47	202.14	202.89	202.33	203.65	203.37	202.82	204.43	203.18	203.26	202.02	203.64	201.69	203.06	204.94	203.28
205.74	205.02	204.33	204.49	204.37	206.28	205.43	203.75	204.93	205	202.92	204.61	203.87	204.59	204.15	205.18	205.41	204.17	204.09	203.79	206.15	204.15	204.31	204.2	205.32	206.29	206.66	204.54	204.35	204.69	203.46	204.75	204.03	203.26	204.61	204.98	205.29	205.22	204.8	202.93	203.54	204.26	204.31	204.36	205.09	204.32	204.97	204.31	204.6	204.38
200.06	199.73	199.33	201.01	199.7	199.73	201.23	201.03	199.87	200.6	199.3	200.46	200.37	201.16	198.81	200.08	200.13	197.02	200.95	200.78	201.76	199.86	200.31	200.55	202.37	201.58	200.87	200.67	199.54	200.59	200.51	200.79	200.45	200.5	200.95	199.89	200.8	200.42	199.55	201.23	199.58	200.52	199.14	199.81	202.17	199.58	201.09	200.94	199.46	201.45
208.81	208.77	210.09	209.82	207.69	209.08	209.33	209.26	210.49	211.44	209.87	209.16	209.68	210.46	209.38	209.49	208.3	210.23	208.88	209.08	209.09	209.1	208.39	209.6	207.27	209.81	208.95	209.17	209.65	211.13	209.84	209.74	208.47	209.06	208.56	210.14	211.24	208.7	208.77	207.81	208.51	209.1	207.83	210.03	208.93	208.27	209.49	209.14	210.9	208.12
212.47	209.95	212.47	211.18	211.37	211.48	211.87	210.72	211.09	210.72	212.09	210.71	211.73	213.05	211.92	211.62	211.83	210.9	211.6	211.96	211.67	213.31	211.24	210.15	212.57	210.6	212.35	212.18	210.73	213.52	211.79	211.46	212.33	213.52	210.03	211.13	211.48	212.01	212.72	212.45	211.68	212.89	211.78	211.07	212.17	210.32	210.19	212.22	211.21	210.97
204.14	203.9	204.38	204.24	204.92	205.36	204.55	205.38	204.82	203.96	205.25	205.31	205.3	205.01	205.31	205.9	203.87	203.09	204.41	205.39	204.9	204.32	204.37	204.19	204.73	203.93	205	204.99	203.78	203.83	204.33	204.8	206	203.21	204.33	203.96	204.34	204.84	205.61	204.69	205.04	204.3	203.82	203.03	203.18	204.64	204.59	202.67	205.54	203.85
209.26	208.34	210.25	210.98	208.04	210.22	209.25	209.91	209.1	208.7	208.48	209.24	208.34	209.18	208.48	207.58	209.05	210.59	206.94	206.65	207.92	208.26	209.08	208.97	211.44	208.58	208.93	208.88	207.72	208.39	208.69	207.27	208.39	209.6	209.84	208.51	209.54	207.45	208.51	208.86	209.26	207.51	210.02	209.2	209.1	209.2	210.21	209.54	209.42	210.69
214.01	214.59	213.26	215.52	213.87	215.47	214.55	213.35	212.81	212.87	213.84	214.16	214.03	215.45	213.56	212.42	213.14	214.38	214.02	214.28	212.23	214.74	212.83	214	212.8	212.33	213.08	213.67	214.75	212.87	213.19	215.45	213.26	214.27	212.8	213.31	213.48	213.99	212.66	212.99	213.2	213.19	212.87	213.94	213.63	214.82	215.38	213.53	214.27	215.08
196.87	197.96	198	198.11	197.85	197.38	198.76	199.68	198.8	198.14	197.28	197.65	197.65	198.68	197.86	197.54	199.37	198.31	197.96	196.89	196.78	196.47	198.31	197.08	196.89	198.2	199.15	199.12	197.47	198.2	198.4	197.92	198.07	198.02	198.78	197.96	197.79	198.56	198.1	199.31	197.88	196.77	197.29	198.65	198.11	195.74	198.6	198.45	198.81	198.79
207.8	208.96	208.17	205.84	208.64	206.08	209.35	206.8	206.11	208.33	207.76	208.19	206.67	208.37	206.67	206.95	206.67	207.82	208.04	208.29	208.29	207.67	206.28	207.7	207.35	208.48	207.39	207.34	207.53	207.75	207.9	207.6	206.26	207.23	207.97	206.83	206.91	207.62	207.46	206.89	208.24	208	208.52	208.91	207.52	207.35	207.38	206.64	207.15	208.22
217.62	217.08	217.78	218.79	217.11	219.24	216.23	218.27	218.28	218.45	217.14	217.86	217.22	219.62	217.42	218.04	217.1	217.8	218.76	219.82	217.59	215.77	217.38	217.14	218.52	217.84	215.72	219.48	217.72	218.35	217.69	216.97	216.2	217.83	216.54	217.37	217.77	218.35	217.36	217.36	217.55	217.94	216.79	218.5	217.62	218.02	218.69	217.52	216.36	217.75
217.93	217.6	216.16	217.48	217.6	217.7	216.42	218.16	217.86	218.7	217.39	218.11	217.09	218.39	218.36	217.77	218.44	219.19	219.24	217.49	217.17	215.85	217.38	217.83	217.91	218.45	218.38	216.34	216.77	218.06	216.32	216.25	218.18	218.08	218.53	218.02	218.61	217.1	215.85	217.65	216.18	218.14	217.93	218.51	218.5	216.25	220.3	218.03	217.46	217.63
209.65	209.41	209.16	209.94	210.07	209.96	208.23	209.8	209.19	209.79	210.17	210.1	209.09	209.04	211.42	207.25	209.16	209.02	209.68	208.96	210.88	208.66	209.98	209.41	209.43	209.2	208.55	209.65	207.82	209.66	208.02	210.67	209.69	210.21	209.79	209.25	209.5	209.56	210.14	210.37	208.3	209.87	209.08	208.26	210.59	210.21	208.36	209.87	206.4	209.42
212.57	210.97	212.42	211.66	211.77	213.06	211.14	209.59	212.04	212.24	213.78	210.92	211.71	212.16	212.69	211.58	211.62	211.99	211.37	211.43	211.47	211.87	212.38	210.36	210.67	211.98	212.17	212.07	211.11	212.64	211.3	213.85	212.32	213.04	212.1	209.66	211.16	211.96	210.99	212.84	213.01	212.38	213.75	212.26	212.61	212	211.52	211.22	212.12	212.21
200.43	202.1	201.53	200.98	200.23	200.14	201.3	201.57	201.42	201.55	200.77	201.85	201.23	202.62	200.65	200.17	199.3	200.48	202.04	200.85	198.82	202.3	201.75	201.24	200.59	201.14	201.15	200.8	200.93	201.34	201.2	201	200.6	201.57	201.19	199.2	201.97	201.66	200.68	202.01	202.11	201.73	201.52	201.56	200.97	202.57	200.35	200.8	200.93	199.48
203.99	203.88	204.32	202.64	204.3	202.27	202.85	203.65	203.58	203.92	203.42	202.61	203.79	203.81	203.12	202.79	203.82	204.36	204.8	205.44	204.9	204.58	203.16	204.18	205.71	204.2	204.68	204.01	203.09	204.36	204.31	204.33	204.24	202.94	204.23	204.68	205.16	202.53	204.21	204.69	203.33	204.42	204.95	203.32	203.26	204.96	203.71	202.17	203.74	201.65
197.16	197.06	196.79	198.25	198.99	196.98	198.36	197.47	199.45	198.17	198.37	197.75	197.84	198.96	197.18	197.77	198.33	197.81	197.9	199.04	198.32	198.46	197.59	196.68	198.17	198.08	197.09	198.23	199.63	196.42	198.09	196.9	198.01	198.06	197.93	197.72	196.53	198.99	198.09	197.43	197.02	197.34	197.79	199.63	199.53	198.21	196.63	196.54	198.98	198.03
206.36	204.58	204.98	206.31	203.37	205.78	202.55	204.4	203.84	204.45	202.64	202.81	203.56	204.56	205.19	204.35	205.81	204.06	204.19	204.64	203.6	203.81	206.19	206.16	206.14	204.68	204.46	204.87	203.66	205.54	205.72	205.36	204.74	205.29	205.9	203.55	205.28	204.56	205.8	203.84	203.7	203.44	205.86	204.97	204.87	204.69	205.26	204.68	206.52	205.18
207.63	208.76	206.97	209.1	206.43	208.35	207.91	206.63	206.48	207.88	208.01	208.95	207.92	207.57	206.17	207.3	208.39	206.54	207.89	206.4	209.17	208.8	207.87	207.23	207.53	207.4	208.93	206.34	207.97	207.33	207.42	208.82	206.92	207.17	207.47	206.79	207.91	207.5	206.66	206.45	207.94	209.15	207.95	207.92	207.54	208.01	209.04	205.83	206.69	207.74
203.45	202.45	200.96	200.96	202.47	201.16	202.45	203.44	204.09	200.74	203.5	201.86	203.52	202.26	202.69	202.89	202.7	201.05	202.75	202.16	203.21	202.61	201.64	202.57	201.27	202.16	203.08	205.09	203.37	201.7	201.77	201.98	202.64	201.43	202.8	204.26	201.45	202.94	200.97	202.31	202.56	202.94	201.17	202.38	202.68	201.02	202.85	202.1	201.02	202.74
213.16	213.07	211.39	212.83	213.38	214.41	213.29	212.34	214.71	212.95	212.83	213.49	211.33	213.97	214.11	213.06	214.05	212.02	212.14	211.62	214.14	212.48	214.49	213.69	213.92	213.73	212.62	212.16	212.64	214.34	212.89	213.29	214.03	212.19	213.33	212.87	213.36	213.21	213.07	213.8	212.88	212.66	212.76	211.91	212.4	213.12	211.81	212.2	211.44	213.61
208.31	206.16	210.2	208.78	208.23	208.62	209.49	208.06	207.34	209.41	207.13	208.24	207.73	208.04	207.19	208.08	208.22	207.81	209.32	208.62	208.98	208.19	208.52	207.62	209.19	207.95	207.93	208	208.73	207.36	208.63	208.73	207.95	208.19	208.64	208.4	208.74	207.72	208.99	208.51	209.02	207.2	207.43	207.58	209.7	210.03	207.67	208.38	207.8	208.65
211.54	210.77	211.32	211.37	209.62	211.11	212.04	212.61	212.16	212.2	211.92	211.89	211.58	212.12	210.86	212.86	211.11	211.28	211.33	211.04	212.04	211.1	212.99	211.55	211.41	211.01	212.27	213.35	211.86	212.55	210.21	210.08	211.87	211.49	211.2	212.3	212.59	210.86	209.92	209.76	212.9	211.66	213.04	211.86	210.97	212.95	212.66	211.87	211.68	212.2
200.56	200.41	202.08	200.36	201.65	199.55	201.11	199.94	199.28	201.1	201.81	201.41	200.68	203.1	202.79	200.45	201.73	201.48	202.5	200.57	199.85	200.18	202.64	200.58	201.32	202.44	201.15	199.61	200.71	201.7	201.94	199.71	201.21	201.58	201.86	201.84	201.78	201.62	201	201.59	201.06	200.25	200.62	200.32	201.15	200.66	200.88	200.44	201.96	200.18
214.26	213.12	213.5	211.3	213	213.26	213.58	210.5	211.79	213.78	213.3	210.81	212.08	211.56	212.36	212.88	211.94	212.04	211.95	213.87	211.86	212.88	212.86	211.81	214	211.76	210.8	214.02	213.25	213.3	212.21	213.53	212.13	211.9	211.98	213.14	212.45	212.93	212.75	212.77	211.8	211.77	211.95	212.6	213.22	212.19	213.4	212.78	211.01	212.26
207.41	209.58	209.08	208.96	208.69	208.21	209.01	209.3	209.47	207.51	209.65	209.01	208.57	207.68	209.16	208.5	209.29	209.97	210.35	210.02	209.18	207.55	209.04	208.77	209.23	208.13	208.64	207.73	209.79	208.05	206.92	210.41	208.73	207.96	208.68	207.41	209.85	207.67	208.95	211.18	210.13	209.49	208.27	210.21	208.59	209.07	207.51	207.54	208.44	209.27
204.47	205.91	204.03	204.82	205.18	205.48	204.34	205.62	205.01	204.48	205.89	205.46	204.27	203.9	205.55	203.32	203.1	205.78	206.15	202.91	204.48	204.39	204.6	204.42	205.92	205.73	205.32	204.83	205.33	203.56	203.74	203.49	205.17	204.86	204.14	204.66	203.38	204.28	203.39	205.07	204.88	204.09	205.31	204.64	203.87	204.78	206.21	203.84	205.11	205.4
213.41	212.88	210.08	211.86	211.06	211.56	211.3	213.55	211.61	211.18	212.13	210.3	211.73	210.61	210.98	212.34	211.16	212.08	210.54	212.09	211.49	212.22	211.29	211.36	210.75	212.44	211.77	211.04	212.08	213.57	211.6	210.81	211.89	212.05	211.78	210.61	211.42	211.5	211.64	211.94	212.18	212.26	211.8	210.74	212.85	211.24	212.03	210.8	210.89	211.99
209.6	208.55	207	208.53	208.5	208.66	207.88	207	206.7	209.29	208.02	207.87	207.14	208.52	208.97	207.82	208.39	208.58	207.08	208.56	208.38	206.06	208.96	206.75	208.93	206.71	207.91	207.45	207.05	207.54	206.94	208.55	207.45	208.39	208.71	207.85	208.45	208.75	208.11	208.22	207.31	207.65	207.96	207.83	208.39	208.31	206.98	207.75	206.18	205.87
213.14	212.51	212.63	209.97	211.3	213.13	210.57	210.91	211.07	210.64	211.54	211.26	212.22	210.12	210.6	212.36	211.84	211.98	212.49	210.05	209.78	212.7	212.22	210.53	211.13	211.64	213.91	211.93	210.76	210.69	211.21	210.72	212.05	210.52	211.29	211.08	211.51	211.12	209.97	212.63	210.85	212.14	212.88	209.13	208.69	210.19	212.94	211.08	212.35	211.48
199.04	199.91	199.09	198.89	198.41	197.39	196.35	198.6	198.56	197.21	198.3	199.09	199.23	198.5	198.24	199.67	196.8	199.31	198.76	198.86	198.36	198.98	198.75	199.08	198.49	198.81	198.81	197.74	199.57	199.32	200.03	198.22	198.63	199.08	199.06	197.7	198.77	199.76	199.33	197.92	198.89	198.22	196.57	199.59	199.76	197.79	200.04	198.16	198.53	198.32
208.9	208.51	209.14	208.22	210.52	209.84	208.74	207.91	210.61	208.25	209.1	209.57	207.55	207.15	209.53	208.18	209.62	208.37	208.91	208.01	209.82	208.54	209.81	208.64	208.86	208.84	209	209.44	209.3	209.14	207.74	206.94	208.44	208.49	209.85	209.89	207.65	208.01	208.98	208.82	208.07	209.04	208.68	209.21	209.53	208.11	207.97	209.38	210.44	208.28
206.01	204.1	203.96	204.03	203.19	203.51	203.42	204.64	205.13	205.18	205.04	205.36	204.34	204.17	204.44	204.21	204.62	206.37	203.94	203.95	204.07	206.27	204.35	204.08	205.28	204.92	205.82	205.85	205.62	203.38	204.66	204.38	205.79	205.02	203.8	203.71	205.58	203.33	206.36	204.63	205.59	204.58	204.7	204.22	203.84	205.52	203.93	203.69	202.77	205.33
212.18	212.08	211.44	211.64	211.22	211.46	212.12	212.54	211.72	212.23	211.47	210.95	211.38	212.35	211.4	211.74	211.22	211.79	211.96	212.31	210.82	211.65	211.18	212.28	212.49	210.89	211.12	211.05	211.16	211.74	211.81	212.25	210.03	210.77	211.26	211.4	212.6	211.18	211.07	210.95	212.01	210.88	210.43	211.77	212.95	212.28	212.58	211.44	212.4	209.82
204.15	203.44	204.11	202.77	204.4	203.01	203.87	205.48	203.14	204.36	203.87	202.47	204.63	203.96	204.55	204.49	204.67	205.03	205.56	203.38	203.11	204.07	203.55	203.33	203.11	204.94	204.01	203.52	203.54	203.94	205.05	202.64	203.82	202.93	202.18	204.77	204.05	202.58	204.01	204.93	203.95	203.16	203.4	203.53	204.01	204.8	203.06	203.6	203.07	203.25
198.9	198.29	198.64	197.61	198.92	200.15	200.25	200.03	200.46	199.47	198.93	200.29	199.6	199.96	200.28	199.95	198.93	200.97	199.1	198.67	198.15	200.83	199.77	198.55	198.78	199.88	200	197.34	198.7	201.04	199.2	200.44	198.6	199.22	198.77	201.87	198.15	200.83	200.61	200.61	200.55	201.56	199.7	200.29	200.03	199.4	198.68	199.55	199.62	200.71
209.28	209.78	207.73	208.05	209.64	209.42	208.33	208.09	208.99	207.37	208.11	208.14	208.89	210.52	207.14	208.53	209.15	208.49	207.67	208.34	209.1	207.69	208.55	209.2	207.98	208.87	208.93	209.86	207.73	208.77	208.68	208.89	208.61	208.99	207.54	208.34	208.28	206.88	208.12	207.5	207.19	208.57	208.91	207.88	209.06	209.11	210.38	208.6	209.91	207.58
210.43	213.43	211.82	211.82	212.72	211.09	211.13	211.3	211.13	210.99	213.54	213.15	210.55	210.59	211.36	212.71	212.13	210.61	210.52	211.7	210.67	212.2	210.31	212.2	211.82	211.39	211.3	212.34	211.25	211.83	212.14	212.68	211.92	212	212.57	213.35	210.89	212.9	212.39	212.47	211.02	213.52	209.86	212.37	212.83	210.24	212.38	212.6	210.6	212.02
217.46	216.6	217.04	218.44	218.46	216.49	217.08	217.53	216.16	217.48	216.46	217.49	218.35	216.43	217.86	217.04	217.85	217.5	217.1	216.45	215.07	217.11	217.56	217.09	216.95	215.11	217.26	216.32	216.59	217.12	217.48	216.42	217.01	216.81	215.08	217.3	218.2	217.61	216.55	217.01	215.2	217.06	217.57	216.57	215.79	216.3	217.88	218.13	216.9	216.01
194.52	196.5	194.14	195.93	195.77	195.54	195.04	193.47	195.48	195.86	194.28	195.57	194.71	196.5	193.88	194.64	196.01	195.75	195.4	195.48	195.13	195.21	194.78	194.37	195.47	196.43	194.13	194	195.55	194.87	195.05	194.13	196.06	196.34	195.34	194	195.1	194.94	195.61	194.93	193.74	193.56	194.86	195.47	195.47	195.04	195.68	194.63	194.86	196.2
214.14	214.44	213.82	214.42	214.27	213.43	213.78	214.54	214.26	214.6	214.38	214.28	212.29	213	214.18	213.88	214.23	216.1	212.81	213.54	212.52	214.38	213.51	214.25	215.77	213.23	212.77	212.8	213.48	215.28	214.93	214.84	214.48	214.62	214.89	214.13	214.81	214.14	212.64	212.08	213.26	214.45	214.46	214.35	213.28	214.24	213.22	213.96	213.2	213.39
200.19	199.32	200.98	200.61	199.72	199.61	199.95	199.84	201.29	199.73	201.43	199.27	199.74	199.91	199.22	200.43	200.62	201.37	202.12	201.15	199.96	201.06	199.86	201.59	202.07	201.22	199.82	200.02	199.66	199.81	201.26	201.55	199.66	200.48	199.26	199.38	199.23	199.51	199.86	200.2	199.83	199.95	201.08	200.93	199.27	201.93	199.62	201.32	199.53	201.58
203.98	203.95	203.44	203.23	203.03	202.56	201.16	203.55	205.15	201.91	202.32	205.63	202.96	202.92	203.15	202.86	202.72	202.67	203.87	202.52	203.71	203.78	202.42	203.69	201.63	203.45	203.3	202.27	203.14	205.1	204.38	203.27	204.81	202.06	202.76	202.28	202.3	203.92	201.61	203.34	204.03	202.95	202.49	202.71	202.83	202.21	203.23	202.54	203.45	204.14
212.18	212.11	212.14	212.41	212.23	214.33	212.15	213.09	214.12	212.11	213.07	213.12	212.85	211.72	212.28	213.41	213.26	212.49	213.21	211.79	213.51	210.45	211.83	211.89	211.29	213.15	210.56	210.84	211.62	211.72	212.47	212.41	212.55	212.68	210.82	211.7	211.78	211.46	213.44	213.34	212.9	213.62	212.5	213.17	211.98	212.83	212.86	210.82	212.18	211.71
209.02	210.19	209.88	208	207.89	208.59	209.75	208.3	208.14	209.53	209.27	209.38	209.15	210.16	210.07	208.58	207.77	210.86	209.56	209.55	209.28	208.23	209.2	209.37	208.92	208.2	208.05	210.3	208.68	209.49	208.56	208.94	210.29	211.39	208.93	210.08	208.56	209.31	208.33	209.79	208.65	210.42	208.97	209.41	209.44	210.21	210.54	209.96	209.24	209.12
211.83	211.47	212.64	211.54	211.72	211.25	211.22	211.09	210.91	213.5	211.42	211.71	212.05	210.45	211.48	211.23	210.97	210.45	211.46	210.37	212.31	213.08	211.2	211.7	212.12	211.66	211.36	212.07	211.47	212.5	210.92	211.74	211.13	211.3	210.73	211.83	211.82	211.44	212.2	214.39	211.87	212.73	214.04	209.95	210.55	212.83	212.12	211.33	210.95	209.72
195.53	194.75	195.95	196.82	195.15	195.3	196.66	195.9	194.86	196.78	195.32	193.69	194.59	195.29	194.01	195.54	195.04	196.9	195.3	197.28	195.4	195.54	194.91	195.67	195.21	196.77	195.08	193.84	195.44	195.51	194.68	196.48	195.86	194.58	195.52	194.72	194.79	195.77	195.92	196.04	195.2	197.19	193.92	194.24	196.83	193.58	194.26	195.46	195.78	194.33
207.24	208.77	206.82	208.93	206.94	208.92	207.26	208.29	207.32	208.34	208.75	206.83	207.55	206.48	206.89	208.49	207.66	207.64	207.93	207.8	206.64	207.36	208.16	207.25	207.22	207.21	207.24	208.33	208.21	207.19	209.46	207.73	205.82	206.76	205.81	207.69	206.94	207.2	207.81	206.07	207.93	208.29	207.08	207.07	207.36	208.59	208.11	208.07	207.95	207.68
203.71	206.07	205.39	204.86	204.91	204.48	204.62	205.32	203.83	202.82	202.51	204.58	204.08	206.32	204.97	206.41	205.12	206.32	204.31	203.25	204.47	204.51	204.35	206.08	204.43	203.4	205.6	204.93	205.63	205.27	205.15	205.43	203.58	205.22	202.9	204.76	203.51	204.76	205.6	204.89	204.41	203.84	205.64	203.8	207	204.78	204.25	202.9	205.68	206.04
198.85	198.39	197.95	200.05	199.44	200.78	199.49	198.96	197.94	199.05	199.32	199.46	199.99	198.7	197.76	197.76	199.57	198.23	199.05	199.62	199.95	198.21	199.91	200.39	198.99	200.86	199.53	199.41	198.56	198.18	199.64	200.55	199.14	198.95	200.49	198.42	198.51	198.25	198.68	198.82	199.65	200.45	198.23	200.11	199.37	199.57	198.37	199.59	198.83	199.66
197.78	199.58	197.68	198.41	198.01	196.94	196.78	198.15	198.02	196.96	198.09	197.47	198.4	196.84	196.48	198.48	197.87	197.11	199.34	197.42	198.24	198.47	197.7	197.49	198.67	198.38	197.76	197.98	197.25	198.44	196.31	198.54	199.71	198.54	198.18	198.51	197	200.8	198.03	199.48	198	198.4	198.66	199.28	197.56	197.93	197.46	198.84	198.32	197.52
217.48	218.65	218.01	216.66	216.78	218.14	217.36	217.18	215.38	217.14	216.06	217.68	215.95	216.52	216.91	216.65	217.55	217.08	216.68	216.92	216.75	216.85	218.4	216.58	216.36	218.88	215.75	217.19	217	218.29	216.21	216.29	218.22	216.79	217.18	216.2	216.61	217.25	217.4	214.86	216.25	215.74	215.68	216.84	217.18	217.87	217.56	216.38	215.35	217.99
210.17	208.87	207.92	209.73	208.79	207.28	208.27	207.22	208.72	207.3	208.96	209.68	207.23	209.35	208.35	209.04	208.51	208.82	209.83	208.31	208.97	208.2	209.52	207.93	207.84	209.07	209.99	207.96	208.13	210.47	209.22	208.84	208.93	208.8	206.76	209.21	208.32	207.95	209.57	207.03	208.34	210.35	208.86	209.85	208.76	208.78	209.03	208.34	208.3	208.98
209.09	209.4	207.99	209.99	207.9	207.59	209.76	208.97	207.93	207.55	210.35	207.93	208.96	208.34	208.06	207.97	209.26	208.88	208.57	208.42	209.45	208.28	209.54	207.61	207.62	206.23	207	208.93	210.02	208.32	208.84	208.26	209.02	208.75	206.96	207.74	209.48	208.24	208.14	208.75	209.83	209.98	208.35	209.11	210.46	208.85	208.3	208.5	209.84	207.79
197.74	200.62	199.22	199.72	197.89	200.1	198.11	200.87	200.19	199.15	197.64	199.61	198.79	198.93	200.38	198.86	200.58	200.2	201.97	200.48	197.99	199.25	198.27	198.49	200.34	198.25	199.72	200.31	200.34	198.39	199.83	198.9	199.38	200.89	200.27	199.55	200.52	200.9	199.55	199.57	200.83	199.69	200.06	199.99	198.39	200.44	199.28	199.35	200.16	198.03
213.75	213.08	212.44	211.15	212.85	212.62	213.77	213.29	214.17	210.95	212.84	212.97	211.69	211.78	214.09	213.24	212.71	211.3	210.69	213.22	214.22	213.45	211.57	211.23	212.37	211.87	212.49	212.11	211.73	212.71	212.13	211.85	213	213.92	212.88	211.11	213.7	212.61	210.32	212.79	212.91	213.1	212.42	212.74	212.03	211.8	212.75	211.69	212.93	210.51
210.37	209.87	208.56	210.89	210.05	210.47	208.61	208.89	208.55	210.1	208.62	210.13	210.38	211.21	211.06	211.24	208.23	208.49	209.12	208.67	208.7	207.37	210.54	209.55	209.48	210.19	210.88	210.14	210.71	210.39	207.9	210.27	209.95	208.64	210.13	210.25	208.91	208.35	210.07	209.94	210.09	208.05	210.54	208.1	208.89	210.83	209.14	210.39	210.23	209.82
207.03	206.54	204.85	205.42	206.14	204.31	205.06	206.26	205.22	203.72	202.98	206.35	204.73	205.25	206.33	205.5	205.81	205.54	204.69	206.02	205.85	205.37	206.14	206.77	205.13	204.93	205.38	205.92	207.61	205.38	205.07	204.93	206.37	205.27	205.41	205.1	204.58	204.25	204.93	204.49	207.44	205.54	204.81	205.92	205.78	205.02	205.77	205.59	205.42	204.58
216.78	217.53	216	217.77	216.47	217.1	217.59	217.94	217.14	216.27	217.34	216.79	216.15	218.22	217.77	215.41	215.76	217.04	217.78	215.59	219.11	216.11	216.42	218.79	217.96	216.41	216.31	218.29	216.71	215.95	216.55	216.01	217.13	217.3	216.53	217.53	217.75	216.12	215.5	217.43	216.78	217.38	217.36	218.2	218.38	216.14	215.77	217.5	216.91	217.64
203.44	203.69	202.69	202.97	202.06	205.35	202.05	203.45	204.2	202.84	203.58	204.31	202.41	202.47	203.16	202.67	203.94	202.52	204.18	203.85	202.34	203.72	202.74	202.17	202.7	205.15	201.58	203.17	203.53	202.96	201.19	202.04	202.85	202.97	202.02	203.14	203.06	202.67	205.37	202.55	202.9	203.25	204.07	203.38	203.94	203.35	200.99	203.41	203.82	203.53
204.02	204.84	203.61	204.14	203.37	203.97	204.02	204.52	203.7	201.99	202.08	205.37	201.59	202.54	203.25	203.88	203.6	204.25	203.64	203.84	203.02	202.84	205.43	201.92	203.51	204.63	202.67	205.87	204.49	203.76	203.34	204.39	204.3	203.07	203.32	203.86	202.46	202.44	205.34	203.7	204.56	203.39	203.85	202.69	203.61	203.58	203.48	203.05	203.66	202.47
203.05	202.51	202.77	202.06	202.71	203.11	201.95	202.86	201.66	201.56	201.61	201.71	202.85	202.53	200.95	202.14	202.18	202.1	202.17	203.33	203.67	204.18	202.88	201.28	202.87	204.15	202.41	202.65	201.53	202.73	202.14	202.37	201.69	201.7	201.73	201.64	201.02	201.85	201.17	202.51	201.24	204.1	201.61	202.39	201.85	201.74	202.54	203.11	203.01	202.77
199.38	197.86	200.81	198.73	197.95	199.11	199.57	200.5	199.33	199.41	199.46	201.05	200.1	199.14	199.12	197.5	199.41	199.6	199.93	198.56	199.22	199.54	200.88	196.7	199.65	199.23	199	199.26	199.76	199.16	200.82	198.56	200.87	198.52	199.01	198.9	199.58	198.46	198.67	197.89	197.9	199.84	198.71	199.12	197.98	198.62	199.41	200.53	200.47	199.06
211.34	210.78	211.4	211.17	211.86	212.99	211.59	210.6	211.62	211.64	211.56	212.65	212.41	212.52	212.01	211.92	211.68	210.94	211.35	209.67	211.7	211.14	212.89	209.39	211.09	212.92	212.62	212.09	211.3	210.94	212.14	213.38	212.11	213.09	212.13	210	210.79	212.23	212.6	211.52	212.76	213.41	211.24	210.33	212.4	211.78	211.31	212.65	211.47	210.85
201.36	201.1	200.65	198.55	200.75	201.28	200.68	201.66	200.34	198.89	200.9	200.83	200.21	201.71	200.3	201.94	201.26	200.89	200.52	200.07	200.14	200.84	201.15	200.42	199.67	200.66	200.68	200.35	201.62	199.92	199.87	199.82	200.66	200.08	200.17	200.14	199.42	201.07	198.88	200.39	199.53	199.21	200.26	200.1	200.66	199.5	199.8	201	200.32	199.62
206.67	209.84	207.58	206.91	208.48	209.01	207.38	206.86	208.62	206.25	207.67	206.41	206.22	207.26	207.49	208.38	207.16	207.19	209.04	207.26	208.45	206.39	208.07	208.16	206.63	208.73	208.59	206.22	208.7	208.26	208.33	208.14	205.54	207.53	207.67	207.83	207.71	208.14	208.91	207.27	206.81	208.13	207.51	207.92	207.58	208.03	206.13	207.9	207.95	206.48
208.73	209.67	210.03	206.91	207.63	209.73	208.41	206.81	208.64	208	208.37	207.54	208.52	207.88	209.65	209.13	208.08	210.09	209.22	207.03	209.09	208.42	209.97	208.96	208.23	208.94	207.9	208.39	208.87	209.14	208.13	208.36	209.44	208.39	207.98	208.52	210.03	209.36	210.44	210.39	206.34	207.55	208.51	207.76	208.61	209.34	208.32	208.45	207.03	208.99
208.72	208.72	207.85	210.68	209.43	207.39	207.87	207.42	205.81	207.48	207.91	209.08	208.51	208.67	207.39	209.41	209.24	209.28	207.7	208.46	209.95	209.28	208.67	207.92	208.1	209.39	208.18	207.8	209.25	208.47	208.61	208.62	207.56	211.42	208.46	207.86	208.37	209.33	206.87	207.75	209.89	208.69	208.12	208.34	208.65	208.04	207.33	209.77	208.97	208.39
193.23	193.85	194.13	194.45	195.04	194.16	193.83	196.67	193.84	195.29	194.6	192.8	193.52	195.13	194.25	194.43	194.83	194.54	192.6	195.68	195.11	193.1	195.7	193.61	196.06	194.53	194.09	194.99	195.33	195.84	193.92	193.22	192.33	194.11	194.8	196.09	194.23	193.08	192.76	193.72	194.63	193.2	195.02	194.66	193.6	195.97	193.79	192.96	195.14	194.05
209.69	209.95	209.44	209.63	209.06	208.6	207.67	209.82	208.18	208	208.28	208.74	207.75	208.58	209.04	209.43	209.93	210.03	206.92	209.7	207.39	208.57	208.21	207.66	207	207.31	208	208.36	207.8	209.14	209.1	207.31	208.83	209.07	209.53	208.97	209.03	207.3	208.4	207.62	209.84	208.89	209.22	209.63	208.85	207.58	209.03	208.2	208.56	208.44
211.45	211.32	211.07	211.36	212.53	211.9	210.69	212.5	212.4	210.14	211.15	211.92	211.69	212.89	210.46	211.21	211.2	212.62	210.81	211.89	210.91	211.87	212.14	211.24	211.25	212.43	209.91	211.33	210.77	211.97	211.84	211.29	212.05	211.4	212.74	212.7	212.77	210.89	209.49	212.97	212.54	212.29	212.5	210.43	212.8	210.72	211.87	210.3	211.42	210.86
208.68	208.25	210.09	210.23	208.06	207.7	209.54	208.01	208.56	208.57	208.03	207.7	208.65	209.82	208.93	209.86	209.52	208.14	208.82	209.13	208.01	207.69	208.41	208.24	208.35	210.1	210.17	209.57	210.75	208.63	209.22	209.42	208.9	209.51	208.67	207.6	209.75	209.28	211.36	209.3	209.57	207.97	209.56	207.95	208.48	208.88	209.94	207.43	208.33	207.54
194.2	195.86	193.77	193.32	193.76	193.72	194.16	194.24	194.38	194.13	194.28	195.39	194.76	194.31	194.3	194.09	193.86	193.31	193.71	194.22	194.78	194.28	193.65	192.96	194	194.4	193.56	196.3	194.97	194.9	194.43	195.2	193.27	195.49	194.61	194.19	195.58	193.89	194.15	194.32	196.04	194.35	194.37	194.46	193.79	194.74	194.94	195.33	193.01	192.62
208.67	208.44	208.61	208.46	209.1	208.63	208.13	207.72	207.97	206.1	209.91	208.63	209.17	208.15	209.31	209.21	208.27	208.07	208.98	208.73	209.67	208.76	208.12	208.09	209.14	207.95	208.71	207.9	207.71	210.58	208.59	208.78	206.73	207.31	209.08	206.61	210.39	209.71	207.99	207.69	209.56	206.53	208.23	209.33	208.37	208.2	208.7	208.13	209.72	209.06
218.16	215.98	216.54	216.81	217.73	216.92	216.25	219.66	216.85	217.29	216.57	216.4	217.63	215.81	216.55	217.79	216.93	215.67	217.62	217.04	217.61	217.62	216.88	217.64	217.33	217.68	218.46	217.52	218.07	216.37	216.88	215.7	217.28	216.88	216.64	217.23	216.49	216.17	214.92	217.33	217.51	216.99	217.97	216.92	218.04	217.36	217.52	216.14	218.01	216.52
209.78	208.28	209.31	208.54	208.32	209.18	209.99	207.81	208.31	209	207.96	209.59	208.88	209.65	208.24	207.53	209.76	211.22	210.31	208.54	207.92	209.26	209.09	210.37	208.41	208.93	209.52	208.75	208.62	207.62	209.06	209.17	209	209.81	209.03	208.48	209.71	209.81	209.77	208.79	208.43	207.92	210.24	210.25	209.69	208.15	210.18	209.76	208.3	210.83
203.68	205.25	203.68	204.5	203.75	204.44	204.61	203.84	203.26	203.3	203.38	202.84	203.29	204.28	203.28	204.92	204.79	203.47	205.06	204.44	202.62	204.58	203.08	203.81	203.42	203.59	204.84	203.83	203.31	203.91	203.05	204.22	203.99	204.09	203	205.31	204.17	203.86	203.35	203.45	205.63	205.01	204.4	203.44	205.28	202.46	204.43	203.68	204.21	203.77
199.88	199.53	200.18	199.47	198.25	199.06	199.65	197.94	198.51	199.72	198.33	200.16	200.44	199.16	198.68	200.44	200.53	199.72	200.02	198.79	200.8	199.99	199.34	198.51	200.04	199.68	199.03	198.63	199.56	200.39	200.17	199.44	198.52	199.25	199.36	200.03	198	199.49	200.2	199.18	198.98	198.99	199.68	198.64	199.35	199.67	199.47	199.79	199.7	200.02
205.76	207.25	208	204.75	208.17	206.11	206.92	207.24	208.26	208.8	209.44	208.3	208.97	209.17	206.78	208.19	208.09	208.14	207.88	207.1	206.8	207.55	208.01	207.82	207.29	207.93	207.29	207.8	207.66	206.99	207.77	207.36	207.9	207.79	208.8	207.22	208.88	207.74	208.13	207.94	207.24	206.5	207.56	206.73	209	207.61	206.93	205.91	208.11	207.38
211.58	211.45	210.58	211.12	210.91	211.11	211.34	212.15	212.11	211.38	212.37	210.47	212.46	211.15	210.86	210.88	210.51	211.9	211.16	212.45	211.53	212.24	211.54	211.02	210.98	212.12	210.2	211.07	210.07	213.68	211.06	212.24	212.72	210.96	211.33	214.28	211.45	212.42	211.15	211.47	211.79	212.04	210.88	210.87	212.48	211.93	212.69	211.1	211.02	210.52
211.25	210.63	211.57	211.17	212.8	211.23	211.76	209.53	212.1	212.52	211.57	211.01	211.22	212.63	210.56	211.26	210.74	210.51	210.52	212.51	212.26	211.83	212.67	209.82	211.46	210.66	212.46	212.29	211.48	211.91	211.35	210.63	211.9	212.77	210.94	210.91	212.12	211.76	212.06	212.36	212.97	211.79	212.51	210.93	209.64	211.36	209.9	211.9	211.74	212.02
200.29	201.33	200.5	199.09	200.19	200.17	200.34	201.14	199.84	200.5	198.83	199.49	201.78	200.89	200.99	199.2	200.99	200.2	201.16	200.18	200.24	200.04	199.36	200.07	202.13	199.62	199.51	199.1	201.1	201.86	199.37	200.26	200.39	200.04	199.77	201.21	199.99	199.93	198.91	199.74	200.6	201.04	200.57	199.61	200.62	199.35	199.56	199.78	199.52	199.27
217.44	218.46	219.2	218	216.25	218.31	218.55	217.89	217.62	217.02	218.08	217.32	217.56	215.96	218.63	219.81	219.17	217.9	218.8	217.79	218.58	217.08	218.83	218.05	218.01	219.52	216.98	219.86	218.41	218.21	217.9	217.57	218.41	218.1	217	220.17	218.2	217.88	219.77	218.53	217.59	217.87	216.55	217.98	217.75	217.89	218.65	217.86	218.7	216.85
203.68	204.66	203.26	203.82	204.31	203.88	206.61	205.36	206.14	203.53	206.34	206.44	204	203.5	205.75	203.98	205.55	204.44	205.3	203.67	204.68	203.4	204.28	205.5	205.32	205.38	204.14	205.26	204.91	204.71	204.99	204.82	203.92	202.39	203.81	203.2	203.67	204.38	204.85	204.18	205.37	203.11	204.28	205.58	203.71	205.6	204.44	206.05	204.84	204.24
210.45	208.1	210.06	208.85	209.07	210.86	209.45	210.17	207.63	210.64	209.01	209.33	210.5	209.7	209.51	209.85	209.42	210.41	210.87	208.47	208.02	209.45	209.36	209.38	209.62	211.02	211.25	208.09	210.04	209.28	210.6	209.9	209.89	210.19	209.5	210.41	210.71	210.55	210.08	208.17	208.77	210.06	209.41	208.95	209.41	208.99	210.15	208.49	209.77	209.43
211.6	211.12	211.85	212.35	210.55	211.68	212.46	212.71	210.42	210.91	211.9	210.57	212.9	212.12	212	211.18	211.35	212.31	210.98	212.45	211.53	211.28	211.57	212.26	211.34	212.21	211.02	210.73	210.42	210.97	210.44	211.59	212.66	212.03	213.21	212.7	210.83	212.19	211.13	211.6	212.25	211.61	211.27	213.55	211.52	212.8	211.49	211.62	210.87	211.3
211.78	209.63	212.65	211.84	211.2	210.66	214.42	211.21	210.04	210.89	212.75	211.87	211.41	211.4	212.74	210.8	210.96	210.75	212.63	212.06	211.52	212.44	212.67	211.22	211.24	212.03	212.06	211.57	213.34	211.28	212.27	212.87	210.72	211.19	211.08	211.44	211.62	210.95	211.62	209.96	211.67	212.07	212.57	210.11	212.75	212.07	211.92	210.86	212.12	211.61
197.07	197.64	198.5	198.25	200.01	198.81	198.97	200.07	199.27	199.25	200.2	199.76	198.33	198.34	199.42	197.33	197.45	197.51	199.31	200.47	198.25	199.45	197.36	198.19	197.66	198.62	198.48	198.55	198.94	198.57	196.94	200.12	197.22	197.13	199.35	199.43	199.41	198.77	198.22	199	199.57	199.1	198.25	198.55	199.25	198.58	197.61	199.59	199.66	199.38
209.05	208.68	209.41	210.17	208.77	209.52	208.44	209.35	208.78	209.84	209.21	208.79	208.21	209.07	209.39	208.19	207.82	209.08	208.35	208.98	208.85	209.7	208.93	208.17	208.35	209.26	209.59	208.38	207.92	208.84	210.57	208.82	208.58	208.14	207.99	208.66	208.31	208.27	208.67	207.82	207.99	208.54	208.71	207.71	209.95	208.29	209.3	209.16	207.68	210.04
201.35	202.67	201.54	201.64	201.84	202.4	202.87	202.03	202.03	201.82	202.8	200.46	202.07	202.83	201.23	201.37	201.71	202.29	202.63	202.55	202.89	202.22	202.4	203.13	202.26	201.32	200.26	201.08	201.96	203.03	201.32	204.06	204.09	202.87	201.74	202.64	202.35	204.24	201.74	201.76	202.76	201.8	202.25	202.27	202.81	202.45	203.21	200.7	201.65	204.39
213.4	213.95	211.43	213.41	211.3	211.59	212.41	214.58	213.44	212.74	212.81	214.36	211.44	211.87	209.86	210.69	212.97	212.8	212.94	211.51	212.46	212.11	211.18	211.43	211.81	211.26	211.12	211.55	210.99	210.63	213.05	213.37	213.35	212.74	212.28	213.76	212.45	212.89	212.37	211.82	212.64	211.95	212.85	210.65	213.21	213.46	212.49	213.33	211.17	212.54
204.3	204.91	203.3	204.78	204.58	203.74	203.75	202.82	205.22	203.4	202.86	205.29	203.39	203.3	204.34	202.38	203.34	203.16	205.29	203.24	202.33	204.77	201.52	203.34	205.64	202.44	205.22	203.29	203.61	203.41	203.89	204.71	204.35	202.64	202.04	204.05	203.46	203.02	203.97	203.49	205.12	204.43	203.33	203.67	203.91	203.87	204.72	204.04	204.38	203.61
202.72	204.26	203.2	201.91	203.14	202.03	203.25	201.92	203.13	203.58	202.68	202.98	202.5	201.46	202.93	203.12	202.23	203.11	200.25	201.94	202.51	203.82	202.97	201.97	202.47	203.18	202.64	202.12	203.58	202.93	202.95	202.28	204.74	202.18	203.01	203.47	202.78	201.86	201.87	202.69	199.98	202.95	202.47	202.65	202.52	201.21	202.46	203.73	201.19	201.96
208.94	209.19	210.6	208.44	208.77	209.1	210.61	209.44	211	210.67	209.21	208.54	209.98	209.06	211.47	208.49	208.88	209.33	210.05	209.51	208.76	207.68	209.38	208.59	209.23	209.17	210.07	211.62	209.78	209.47	208.98	211.19	210.71	210.51	209.88	210.43	208.59	208.61	209.76	209.61	210.1	209.01	210.01	207.31	210.02	209.82	210.41	208.74	208.4	208.76
206.66	208.28	207.74	208.12	208.78	208.2	209.37	209.36	207.86	207.89	209.61	208.42	209.3	208.29	208.51	207.49	209.44	207.69	207.6	208.76	209.13	208.71	207.55	206.36	208.46	209.49	208.22	208.43	210.06	208.56	206.79	208.66	207.59	208.53	206.88	209.44	208.31	208.07	208.81	207.98	207.67	208.18	206.97	208.81	208.08	207.79	207.3	207.77	207.77	208.36
201.12	201.72	200.53	201.06	202.91	200.93	203.54	200.52	201.33	201.47	200.95	200.16	200.34	201.34	201.77	201.12	202.22	201.01	201.19	199.65	201.54	201.1	199.65	201.92	202.48	202.23	202.73	201.9	201.86	202.71	199.54	198.85	201.62	200.76	201.04	199.72	201.06	202.65	200.58	201.76	200.84	202.1	200.62	200.27	201	200.82	200.73	202.96	202.03	200.95
215.81	217.77	217.75	217.8	215.89	217.38	217.93	217.42	216.57	216.89	218.99	218.2	217.56	218.1	215.9	217.91	217.47	216.82	216.7	216.51	216.7	216.38	216.73	217.75	217.65	215.23	216.33	218.18	218	217.19	217.17	215.12	217.18	216.95	217.29	217.01	217.39	218.34	215.79	216.89	215.97	215.68	215.53	217.25	216.05	216.2	216.88	217.45	217.34	217.02
206.92	209.24	208.65	208.91	210.08	207.07	208.26	208.96	210.16	209.18	207.85	209.44	207.84	207.95	209.65	207.75	208.65	209.54	208.44	209.64	208.08	207.31	211.19	208.49	208.84	209.24	208.08	209.58	209.04	209.52	209.01	207.42	209.68	210.06	208.48	208.86	209.48	208.09	207.25	210.01	207.64	208.12	208.53	208.71	210.13	207.36	209.77	207.62	209.94	210.01
211.23	210.16	209.58	208.71	209.66	210.4	209.86	209.67	209.38	210.41	208.77	210.29	209.59	210.15	210.38	210.55	208.32	208.93	209.84	209.96	210.43	209.4	209.2	209.75	210.2	207.76	208.35	209.12	208.19	210.31	209.18	210.68	209.06	209.69	209.96	210.15	207.91	209.96	210.17	207.8	209.44	210.33	209.59	210.74	209.47	209.38	208.61	210.6	209.42	208.25
202.13	202.74	201.44	202.38	201.05	203.09	202.28	201.81	203.25	200.87	204.46	203.38	202.91	200.94	201.77	202.8	202.43	201.84	201.41	203.38	202.63	202.27	203.32	203.14	202.47	202.08	201.55	202.68	202.31	201.81	203.11	201.41	203.05	200.71	202.51	201.77	203.02	200.96	203.58	202.79	202.19	204.29	203.27	202.51	203.57	202.34	202.25	202.63	202.83	202.52
218.31	215.89	217.74	218.97	219.09	217.16	217.96	217.53	219.3	218.07	218.51	216.76	219.13	218.19	218.06	217.06	216.46	218.39	216.53	217.32	218.53	217.01	218.94	217.35	217.89	217.53	217.76	217.4	217.06	218.68	218.65	217.92	217.22	217.96	216.57	217.25	217.39	217.09	215.86	217.62	216.34	216.59	219.03	218.04	217.02	217.19	218.89	216.96	220.72	218.05
205.89	205.95	206.61	206.5	207.09	207.61	205.73	204.5	206.91	207.82	204.64	207.3	207.42	205.64	205.88	206.38	208.03	206.91	206.81	205.24	206.06	206.63	206.83	207.33	207.43	205.65	205.74	205.13	206.99	207.39	207.12	204.29	205.59	207.48	205.87	208.45	205.05	205.74	207.59	207.83	205.82	206.4	204.38	206.28	204.96	205.64	208.24	205.28	206.65	205.46
203.99	203.58	202.49	203.5	204.55	203.27	203.29	203.61	204.24	204.15	203.94	203.92	205.11	203.64	203.51	203.31	203.09	203.14	201.95	203.43	202.95	203.61	203.26	203.46	202.53	204.76	203.53	202.78	203.37	203.04	202.85	202.61	205.48	202.34	204.19	204.25	203.73	205.26	203.62	202.17	204.54	203.6	202.7	202.26	204.37	202.84	201.58	202.97	203.51	202.64
213.33	214.96	211.74	213.63	213.13	214.91	214.78	213.98	215.25	212.42	213.05	213.96	212.75	215.03	215.06	213.76	212.13	212.39	213.89	213.96	213.23	213.51	212.83	213.03	214.88	212.41	212.95	213.75	213.68	214.48	214.03	213.85	213.98	212.82	214.31	214.24	212.98	212.69	213.29	215.85	213.56	211.71	213.05	213.67	212.37	212.14	213.33	214.38	213.53	213.48
207.39	206.76	208.4	207.55	207.87	207.94	207.57	207.81	206.46	207.45	208.18	207.7	207.47	207.06	207.17	207.32	207.74	205.65	207.37	208.81	207.79	207.78	207.33	207.49	207.99	207.81	206.23	207.49	206.94	207.27	204.54	206.82	208.23	206.85	209.92	207.96	207.77	207.48	208.03	207.18	206.46	207.65	207.92	207.81	206.67	208.38	206.79	207.31	207.88	207.76
195.53	196.37	195.66	194.92	196.39	194.54	196.35	194.13	194.6	193.41	196.29	195.42	195.34	196.02	195.68	195.2	194.71	195.03	196.22	195.39	194.78	194.93	195.48	194.83	194.46	193.09	195.14	195.51	196.33	196.32	195.54	194.86	195.76	193.89	195.02	194.91	195.84	194.32	195.93	195.99	195.47	196.3	194.63	195.04	195.87	195.47	194.66	195.5	194.91	194.03
201.55	199.16	201.59	201.13	200.56	201.33	201.2	201.37	200.4	201.13	200.23	200.93	200.76	200.4	201.26	199.33	200.99	202.19	200.94	198.81	201.01	201.41	199.78	200.44	200.15	199.13	200.16	200.98	200.4	200.21	200.25	199.39	201.45	201.37	200.82	200.86	199.86	200.67	202.09	200.26	199.32	200.37	200.93	200.33	200.07	201.42	199.91	198.43	198.9	198.82
195.03	193.29	194.03	193.84	193.5	193.83	193.12	195.13	193.34	195	194.23	194.61	193.72	195.06	195.51	194.63	194.74	193.81	194.59	194.5	195.78	195.15	195.27	193.69	195.1	194.09	195.02	194.4	193.94	195.04	196.36	194.45	194.85	195.03	193.59	194.71	195.47	193.68	193.61	192.6	193.93	194.85	192.72	193.82	192.53	194.16	194.7	193.72	194.2	196.42
206.85	207.67	206.8	208.21	206.33	207.8	207.94	206.26	207.55	205.33	206.37	208.62	208.39	208.01	208.3	207.78	206.87	208.08	206.5	206.41	209.36	206.94	205.88	208.75	207.25	207.62	209.89	206.7	207.48	206.8	208.81	209.46	209.09	208.41	207.36	207.01	208.05	207.37	207.89	206.6	208.19	207.29	209.73	207.78	207.98	208.53	208.62	207.2	206.81	207.15
199.22	201.49	199.64	200.02	202.61	200.53	199.47	201.21	202.22	200.39	200.18	199.23	201.33	200.95	199.97	200.56	202.72	200.14	200.43	200.71	199.8	201.8	199.02	199.43	200.33	199.36	201.17	201.26	201.84	200.24	202.03	200.43	201.87	199.14	200.84	200.08	201.84	199.74	199.6	199.79	200.04	200.89	199.38	200.3	200.18	200.1	201.17	198.94	199.25	200.36
200.71	200.11	200.49	199.96	199.75	200.02	200.92	200.97	200.97	201.34	200.3	200.44	199.12	200.34	199.78	202.27	201	198.83	199.39	200.95	200.38	199.21	199.63	200.66	200.25	199.94	202.41	199.1	201.7	200.54	199.74	200.24	199.72	200.97	199.59	200.12	201.63	199.73	200.54	200.86	198.99	199.66	201.54	200.52	199.02	200.56	202.28	199.6	199.07	199.58
205.1	203.71	204.2	205.22	205.13	203.76	204.16	204.66	205.02	204.66	204.85	203.61	204.19	206.64	203.73	204.99	204.19	204.21	205.09	205.54	202.61	205.23	204.21	205.32	206.44	203.31	204.95	205.11	206.31	205.44	203.5	204.08	204.96	204.54	203.62	204.75	204.14	205.61	205.81	206.25	205.32	205.88	204.5	202.87	205.88	205.23	206.06	205.73	204.02	205.66
209.84	211.07	209.52	211.94	212.67	210.52	212.36	211.45	210.74	212.22	210.14	210.76	210.52	211.58	211.69	212.69	212.42	211.94	211.52	211.14	210.8	211.48	212.35	211.72	212.52	211.2	212.05	211.72	211.83	212.2	210.4	212.83	209.67	210.44	212.25	212.01	211.6	211.02	210.44	210.92	212.46	211.83	211	210.04	210.45	211.78	211.26	209.81	212.08	212.62
204.75	206.87	205.15	205.87	203.66	204.56	204.05	204.29	203.92	204.29	205.5	205.52	205.01	205.69	204.52	204.92	203.41	204.99	203.33	205.06	203.76	204.34	205.39	203.75	203.82	204.58	203.89	206.22	205.26	203.71	204.03	205.18	204.93	204.07	205.72	204.59	203.42	205.52	205.93	205.31	205.45	202.71	206.23	204.54	204.92	204.37	205.2	202.51	204.94	205.3
208.64	209.13	209.36	209.45	208.92	209.1	207.78	210.22	208.5	209.59	208.18	208.69	207.14	207.89	210.25	207.73	207.93	209.42	208.8	208.27	207.51	209.57	209.18	207.83	208.07	207.38	208.75	209.04	210.38	208.79	206.9	208.06	207.41	208.43	209.02	211.05	207.45	208.29	208.77	208.09	208.57	207.2	206.94	207.78	208.32	209.07	208.56	208.27	209.08	206.14
208.93	208.01	208.96	209.84	209.4	208.87	209.34	208.66	209.95	208.23	209.34	209.34	207.36	209.67	208.61	208.82	209.13	207.89	208.51	207.85	208.51	208.13	208.15	206.75	209.1	209.97	208.7	208.86	208.47	209.51	209.14	208.5	208.65	208.85	207.71	209.94	208.42	210.22	210.41	208.45	209.54	209.24	208.09	209.36	207.63	208.76	209.68	209.89	208.54	209.44
211.93	211.45	210.51	211.99	212.49	212.07	212.11	212.42	212.37	211.35	211.77	210.57	212.05	211.1	211.2	212.08	212.27	210.71	212.88	210.35	211.39	212.53	211.77	211.04	212.78	211.77	210.8	211.19	211.6	211.71	211.79	212.26	211.01	210.89	211.13	211.82	213.05	212.59	212.04	211.58	212.02	210.93	211.58	210.97	212.62	212.11	212.22	211.78	210.44	209.84
207.77	207.55	208.37	208.81	210.89	208.28	209.73	208.63	209.15	209.55	209.18	210.82	208.2	207.97	210.01	208	209.28	208.29	208.65	209.1	208.58	209.53	210.08	207.54	209.27	210.01	208.36	209.83	208.97	209.33	209	208.2	208.26	208.77	208.04	207.52	209.5	207.36	208.01	209.61	206.74	209.86	209.2	208.06	209.85	208.36	207.59	210.41	208.73	210.12
209.01	209.38	210.04	209.41	210.7	209.2	209.46	208.34	208.74	208.67	209.16	209.42	209.75	208.92	210.75	208.76	210.42	208.56	209.75	211.21	209.14	209.53	208.42	210.04	209.39	209.3	207.73	210.88	209.26	209.86	208.65	209.98	209.93	209.1	209.81	208.91	210.66	208.06	207.54	210.04	210.57	209.91	209.41	209.4	207.32	209.35	209.14	208.6	211.3	208.07
207.86	208.44	210.12	207.56	207.37	208.15	207.06	209.87	207.51	207.5	208.29	208.63	208.01	207.67	208.7	208.83	208.62	208.41	208.93	208.12	208.43	208.86	209.17	207.16	208.9	208.14	209.44	208.88	209.59	208.98	208.07	206.89	209.36	209.12	207.99	206.97	206.96	210.53	208.47	207.6	209.04	207.77	208.99	208.25	210.11	207.38	209.13	208.67	209.25	208.84
205.34	206.18	207.77	207.23	206.06	206.87	205.86	206.2	206.72	206.43	207.03	206.66	206.64	205.93	206.29	205.82	205.87	207.59	205.68	205.79	205.25	206.46	206	204.93	206.63	206.17	206.56	205.79	205.34	206	205.37	206.8	206.1	206.42	206.77	206.36	206.39	205.18	206.8	206.46	205.99	206.82	205.38	206.67	206.2	205.89	207.97	206.42	206.82	206.65
212.01	211.37	211.9	210.77	211.86	211.76	211.43	210.63	211.21	212.72	211.96	212.24	210.44	212.1	211.85	212.62	211.88	212.84	212.69	211.06	212.05	211.97	211.48	212.14	211.07	213.31	211.72	211.3	211.02	211.5	211.98	212.7	211.33	211.13	213.42	211.96	213.17	210.79	212.21	210.92	212.92	211.36	211.62	210.38	212.45	209.58	212.13	211.51	211.23	212.3
216.79	218.24	216.19	218.55	217.43	216.95	216.67	217.37	216.93	217.35	217.04	217.5	217.6	217.58	216.85	216.44	217.14	217.39	215.63	218.39	217.8	216.46	217.16	217	216.25	216.95	217.72	217.44	216.42	217.14	216.54	215.86	216.14	217.12	216.21	219.41	216.54	217.08	216.51	217.81	217.08	216.51	216.93	216.6	215.23	214.73	215.65	215.96	217	216.74
207.21	207.79	207.91	208.42	207.36	207.06	207.41	207.29	207.95	207.86	208.26	208.34	207.32	208.75	207.35	210.08	208.24	206.98	208.52	208.91	209.23	207.86	207.32	207.92	207.94	208.67	207.04	207.32	209.15	207.66	208.25	205.86	208.68	208.57	207.54	207.91	209.21	207.34	206.55	207.36	207.98	207.66	207.08	206.24	207.2	208.19	208.65	206.3	208.8	208.27
203.45	203.79	203.56	203.03	204.4	204.4	202.49	202.66	203.04	202.94	202.49	203.13	203.13	204.17	203.6	202.66	203.9	204.33	202.53	202.16	204.48	202.71	202.99	203.91	203.62	201.96	204.17	202.81	202.94	201.94	203.75	202.51	201.6	202.88	202.05	203.09	202.22	203.51	204.34	203.07	203.93	203.37	203.04	203.13	202.97	202.75	204	202.15	201.87	203.55
208.14	208.93	209.33	209.05	209.22	209.3	208.9	208.88	208.81	208.87	207.83	207.62	209.35	208.22	208.66	208.16	209.28	209.58	207.75	208.88	209.47	207.46	209.82	207.86	209.03	208.45	208.78	207.45	207.79	208.26	209.69	208.77	209.49	210.02	207.85	208.43	209.5	208.72	208.69	208.19	210.27	207.32	207.99	208.44	209.98	209.54	209.59	209.15	209.53	207.91
209.01	209.74	209.7	208.94	209.65	208.8	211.09	209.88	208.75	210.54	208.58	209.05	208.06	210.22	209.4	208.78	208.05	210.03	208.89	209.34	208.61	210.16	210.32	209.17	208.08	210.11	209.79	208.94	210.73	209.27	208.47	209.21	209.42	208.76	209.39	210.53	209.14	210.71	207.77	209.7	209.4	208.11	211.25	210.8	208.91	209.7	208.49	208.31	208.18	208.19
199.68	200.05	200.69	200.46	200.1	201.12	200.6	200.4	200.16	199.67	201.01	200.69	198.58	199.67	199.54	199.4	199.16	199.61	201.4	201.26	199.3	200.74	200.69	198.62	199.1	200.68	200.66	200.31	201.74	201.85	199.91	200.97	201.03	201.14	201.14	201.23	199.7	199.83	201.28	200.31	201.23	200.87	201.54	199.49	199.42	201.06	201.7	201.74	199.34	200.16
204.48	203.84	203.9	203.41	203.92	202.7	203.62	203.87	202.85	204.29	203.99	202.85	203.17	204.55	204.04	204.44	203.45	202.82	204.23	203.34	203.72	203.15	203.07	204.82	204.05	205.55	203.01	203.26	204.52	205.03	205.04	205.21	203.28	204.65	202.02	203.86	203.78	202.9	202.61	203.87	204.56	204.24	203.69	203.51	203.42	204.73	203.94	204.12	206	204.05
212.46	211.95	211.64	213.36	212.14	210.72	213.12	210.93	211.44	212.14	212.28	212.15	212.79	210.84	211.38	210.07	212.3	210.37	211.52	210.68	210.97	213.52	209.81	210.15	209.81	212.42	210.87	212.02	211.23	212.53	210.56	210.86	210.93	211.5	212.39	212.39	211.96	210.14	211.68	211.32	210.94	211.4	211.43	210.51	211.93	212.24	212.73	212.77	212.29	212.64
208.36	207.25	208.11	206.53	207.3	208.51	206.8	207.52	206.6	207.72	208.88	209.51	207.97	206.23	208.49	207.53	207.54	207.34	209.14	209.31	208.54	207.75	207	208.45	208.06	206.42	208.14	207.62	208.29	206.77	207.45	207.87	208.14	208.5	208.04	206.29	209.13	210.12	208.17	208.83	208.15	206.41	209.14	207.57	207.2	208.82	207.43	207.6	207.38	207.93
198.91	201.02	199.82	198.95	198.48	199.23	200.59	200.46	199.91	199.57	199.15	201.34	199.39	198.16	199.64	198.43	200.16	198.39	198.07	200.75	200.23	199.46	200.85	199.31	198.1	200.21	199.66	199.21	199.07	199.88	199.45	199.11	200.01	198.32	199.77	199.38	198.36	200.23	199.55	199.48	198.2	199.9	198.56	199.8	199.62	199.14	199.13	198.44	200.67	200.12
208.06	208.28	208.51	206.74	208.15	206.96	207.81	208.57	208.27	207.94	207.9	207.67	208.58	208.9	209.51	208.34	207.76	208.67	207.85	207.88	206.96	208.31	208.26	208.35	207.39	208.06	206.93	208.05	206.9	207.56	207.37	208.38	207.24	208.64	207.62	209.06	206.22	207.44	207.71	208.16	207.57	206.16	206.12	208.64	206.93	206.32	207.12	206.89	208.49	205.78
207.13	204.55	204.86	207.02	204.48	205.15	205.72	204.63	205.3	204.91	204.98	205.63	205.24	205.44	203.92	205.06	204.44	204.7	204.74	204.19	205.2	204.46	206.32	203.89	204.16	206.07	204.46	204.3	204.39	204.02	204.32	203.94	204.78	204.78	203.56	205.64	205.19	204.12	205.13	203.91	204.71	203.45	204.1	204.5	206.12	204.41	204.97	204.43	206.1	206.2
212.36	210.9	212.6	213.29	212.99	211.07	210.7	211.4	210.06	212.42	211.04	211.42	210.91	211.89	211.81	210.65	211.93	211.36	209.41	211.78	211.5	210.45	210.51	212.23	212.52	210.9	211.67	212.78	209.99	212.42	212.36	211.43	213.85	210.22	213.99	210.93	210.7	210.48	210.34	211.16	211.89	212.92	212.13	210.6	211.78	210.57	209.88	211.34	210.69	211.63
207.39	206.24	206.96	206.37	207.65	205.1	206.18	205.81	205.55	204.76	205.71	206.68	205.86	205.37	206.2	206.14	205.11	205.46	206.01	205.9	205.63	206.32	205.9	206.5	206.73	206.19	205.06	208.08	204.66	206.18	205.99	205.38	207.54	205.18	207.32	205.5	205.82	206.32	206.86	206.49	205.18	207.4	208.13	205.43	206.13	206.38	206.14	207.32	207.08	206.29
209.13	209.36	210.77	209.74	207.34	210.79	209.11	208.83	210.09	210.2	211.44	210.78	209.01	209.03	209.64	211.8	210.52	210.34	209.94	209.71	209.6	208	208.98	209.51	209.36	208.71	208.58	210.32	209.51	212.21	208.7	209.82	207.94	209.12	210.29	210.21	209.86	209.82	209.68	211.19	209.04	207.56	209.71	210	210.6	209.34	209.8	209.78	210.26	207.47
204.47	206.53	206.06	206.5	205.64	205.15	206.52	205.74	205.15	206.63	205.87	206.09	206.34	205.43	204.8	205.89	206.31	205.84	205.55	206.06	205.51	207.17	206.37	206.36	205.53	207.42	206.08	206.48	207.19	207.46	208.08	206.36	205.69	207.16	208.17	205.87	206.78	206.19	205.8	207.73	207.27	206.26	205.94	206.08	206.48	205.11	205.97	206.93	206.33	207.84
194.24	195.15	194.36	195.11	194.99	194.27	194.19	195.37	194.31	194.57	193.74	194.34	193.03	194.53	193.78	194.11	194.81	192.88	194.67	194.02	195.74	196.65	193.34	193.89	194.7	194.76	194.73	193.8	194.9	194.36	193.85	196.11	194.13	193.77	193.75	195.58	194.07	193.76	195.93	193.9	194.37	193.5	194.93	193.81	195.03	195.12	194.4	195.28	194.2	194.29
206.45	204.99	207.71	205.78	207.57	205.78	206.22	207.58	204.96	204.49	207.55	206.18	206.8	207.77	206.24	206.64	208.27	206.94	206.09	205.63	206.35	206.63	205.68	206.48	208.49	205.81	206.83	206.54	206.83	207.41	206.01	206.54	208.25	205.61	207.6	206.89	205.98	205.17	207.33	206.11	206.7	207.98	207.97	205.52	206.71	207.32	205.7	206.65	205.98	206.29
206.24	209.28	208.44	208.48	207.28	206.88	207.58	207.29	207.54	208.49	209.12	207.3	207.68	208.56	206.92	207.22	207.13	206.89	206.95	208.59	205.63	207.12	206.1	208.49	207.2	209.27	207.23	207.28	207.59	207.09	204.95	209.21	208.42	206.58	207.36	207.54	208.33	205.35	207.73	207.36	208.49	207.32	207.86	207.8	208.1	206.63	207.67	208.03	207.81	207.31
206.38	206.1	206.52	206.71	206.38	207.48	205.6	206.39	206.65	207.1	206.7	204.94	206.55	207.17	205.38	206.65	206.39	207.91	206.5	206.07	206.56	207.06	206.65	205.92	207.19	206.2	206.6	205.56	206.15	207.07	205.19	204.69	205.27	206.63	206.34	205.54	204.89	206.73	208.56	206.34	206.01	204.77	206.55	207.72	208.24	206.38	206.52	206.06	206.53	206.16
210.14	208.74	211.1	208.29	209.56	211.19	210.66	209.48	208.71	209.51	207.92	209.15	207.2	209.71	208.76	209.14	208.4	207.71	210.02	207.52	210.12	210.31	209.51	208.62	207.89	210.4	208.22	206.95	207.07	209.01	208.23	208.55	207.93	209.45	210.11	209.8	208.11	209.7	209.4	211.19	207.52	208.4	210.22	208.92	208.54	209.08	209.47	208.55	207.99	209.62
208.72	208.35	208.67	209	207.79	209.64	209	208.9	208.29	207.9	209.87	209.28	208.25	209.08	209.32	208.9	210.18	208.03	208.27	206.33	207.65	208.29	209.49	206.93	207.95	208.52	209.46	210.34	208.45	209.23	209.8	210.16	210.27	208	208.19	207.73	208.58	207.92	208.39	209.56	209.03	209.09	207.85	208.14	209.44	209.18	208.63	208.75	207.66	208.07
203.09	203.75	202.92	203.87	203.8	204.8	203.17	205.13	203.53	202.8	203.49	202.34	204.64	203.19	205.06	203.88	204	205.36	202.78	204.18	203.09	204.8	202.9	202.75	203.42	203.59	203.89	204.91	204.39	202.63	202.92	203.76	204.72	204.48	203.08	204.42	204.94	202.89	204.2	204.67	204.65	203.92	202.94	204.35	203.99	204.04	203.32	203.02	203.92	202.28
206.22	208.41	208.09	208.05	208.15	209.22	210.05	207.45	208.14	209.99	208.29	207.95	208.93	208.24	207.91	207.7	208.79	209.89	208.1	208.7	208.78	208.91	209.53	210.45	208.7	208.78	206.19	209.44	208.51	208.47	208.51	208.39	209.04	208.47	209.8	209.22	208.52	208.83	206.92	209.12	209.14	207.7	209.25	208.79	207.52	208.35	208.18	208.34	207.1	209.91
199.75	200.67	198.51	199.7	198.78	199.39	199.8	199.33	198.94	199.55	200.81	200.46	198.84	200.46	199.35	199.11	200.32	201.76	200.71	200.21	199.57	199.14	199.69	200	198.65	199.74	201.08	200.33	200.36	199.7	200.23	199.34	199.16	200.13	202.08	200.96	199.64	199.8	200.3	199.6	198.96	199.58	197.14	198.74	200.26	197.5	200.31	198.86	200.34	199.52
197.61	198.9	200.86	199.86	201.79	199.47	199.64	201.02	199.13	200.83	197.83	200.03	199.92	199.86	200.91	201.2	199.39	199.26	201.55	199.08	200.07	199.22	199.59	199.75	199.66	200.44	200.06	200.13	198.82	199.01	199.56	200.24	200.54	201.17	200.38	201.12	199.28	200.44	200.3	200.27	201.2	199.55	198.94	199.5	199.22	202.12	199.93	200.03	199.67	200.96
205.8	206.86	207.59	207.43	206.71	206.28	206.68	207.6	206.43	205.14	206.39	205.87	206.81	206.31	206.32	205.95	204.75	206.32	206.33	205.12	206.65	206.62	208.62	205.34	207.33	206.32	205.16	206.08	205.56	207.52	207.24	206.08	206.36	206.76	206.05	205.7	205.49	207.19	205.17	207.32	206.95	206.71	206.24	205.97	205.35	206.91	206.38	204.92	204.31	204.36
204.39	204.36	204.38	204.69	204.89	204.14	203.17	205.58	203.87	205.78	203.41	206.44	204.65	206.33	207.01	204.91	205.03	203.05	206.76	203.67	204.5	205.35	204.37	206.28	205.35	206.92	204.71	204.69	205.9	203.39	206.06	205.54	204.89	206.62	202.79	203.98	206.9	205.01	204.3	204.41	204.76	205.97	205.22	204.39	205.97	205.42	204.69	204.36	205.34	204.46
209.97	208.57	208.7	208.78	209.14	210.07	209.67	209.66	209.96	210.1	209.74	208.07	208.69	210.64	209.7	209.65	210.51	209.24	208.79	208.86	209.56	210.19	210.11	210.06	208.12	209.17	208.68	208.85	209.24	209.87	210.06	209.55	209.9	211.7	208.28	207.83	209.03	209.29	208.87	210.19	209.26	209.04	209.21	207.76	209.52	209.42	208.96	209.03	208.16	207.97
211.88	211.47	211.41	211.86	211.44	211.87	211.54	213.12	210.69	212.78	211	213.6	211.12	211.58	212.07	211.76	212.62	210.78	211.59	210.29	211.84	211.71	211.74	212.42	212.22	212.96	209.1	211.1	211.98	212.2	211.26	212.51	211.96	210.84	211.51	212.42	211.8	211.5	210.98	211.16	211.85	212.92	212.65	212.64	213.25	211.83	211.43	212.84	211.52	211.61
216.83	216.45	217.28	216.77	216.91	216.46	218.11	215.93	216.97	218.72	217.51	217.93	217.02	217.25	216	216.25	217.16	217.14	217	217.47	218.58	217.27	217.77	216.14	217.99	217.07	215.97	216.97	218.05	215.6	216.65	217.36	217.87	216.07	217.51	216.07	216.2	217.38	216.31	217.24	216.55	216.89	215.33	215.23	217.91	216.66	218.03	218.59	216.63	215.69
217.39	217.46	217.48	217.85	216.25	216.44	216.06	217.76	217.1	217.05	216.36	218.27	216.96	217.07	217.25	217.77	217.67	216.82	220.26	216.85	218.02	218.77	217.23	218.06	217.3	216.77	217.85	216.67	216	217.57	219.64	217.12	216.39	217.22	217.54	217.11	217.61	216.33	217.93	217.82	218.63	217.06	217.61	217.07	217.91	216.25	215.84	217.16	217.1	216.99
203.13	202.79	202.27	202.91	203.77	203.69	203.46	202.66	204.75	202.54	202.39	202.74	202.25	202	202.06	202.94	202.94	200.15	202.19	200.53	201.38	203.02	204	202.72	203.66	201.79	201.15	201.79	203.66	202.87	201.85	201.11	202.4	203.2	202	201.59	201.92	202.22	201.52	202.45	202.53	202.48	202.45	201.16	202.27	201.64	203.31	203.64	201.62	203.64
209.03	207.37	210.33	209.1	208.41	207.97	208.46	207.94	208.32	209.21	207.58	209.19	209.16	209.75	207.65	209.35	210.29	209.08	209.27	209.29	209.95	208.88	209.95	208.34	209.23	207.9	209.51	208.96	208.12	208.32	207.59	208.44	208.98	209.32	207.88	208.44	209.05	208.34	210.97	208.9	208.78	207.82	208.41	209.1	208.9	209.12	208.16	208.02	208.77	209.35
211.51	212.37	213.55	212.21	213.7	211.77	211.73	212.22	213.1	213.16	210.94	211.58	211.57	212.16	211.99	212.06	213.35	213.4	211.53	212.42	211.5	213.84	213.8	213.57	210.26	211.85	213.36	213.1	212.23	209.82	212.84	213.45	213.19	212.59	213.53	212.72	212.99	212.18	213.71	211.6	211.99	210.54	214.6	211.42	213.08	212.23	211.7	214.4	209.97	213.42
207.82	209.57	209.09	209	207.54	209.19	208.55	208.16	206.88	207.49	208.46	208.06	208.96	209.89	208.33	207.2	206.98	208.93	208.61	209	208.85	207.3	209.67	207.86	209.14	209.52	208.66	208.53	210	206.18	210.6	209.33	208.07	208.33	208.69	209.27	207.9	208.2	210.51	209.04	208.8	208.01	209.06	207.48	209.11	208.41	211.22	210.23	209.81	208.73
207.89	207.46	207.63	208.22	207.6	207.45	207.87	207.97	208.73	209.75	209.23	209.16	207.91	209.26	208.22	208.74	207.24	208.33	208.06	208.92	209.06	208.28	210.1	208.66	208.19	207.18	210.25	208.22	208.5	206.98	208.46	208.84	208.81	206.97	208.11	206.93	208.02	207.77	208.22	207.03	208.07	207.62	208.83	208.59	208.23	209.43	208.25	208.11	209.42	208.84
211.79	211.05	212.25	211.62	214.49	213.06	211.78	212.26	212.39	211.66	211.75	213.59	213.52	212.5	212.49	213.65	213.92	212.95	213.66	214.67	214.13	212.99	211.35	212.38	211.92	211.8	211.62	213.09	212.58	213.75	213.49	212.69	212.07	214.07	212.81	210.11	212.42	213.18	213.9	210.78	212.04	211.22	212.1	212.43	210.88	211.91	211.9	212.57	214.17	212.31
200.93	199.72	199.35	199.85	199.73	200.6	200.52	200.84	200.21	201.49	200.83	199.1	201.47	200.76	199.85	200.89	201.29	201.94	200.41	200.84	199.27	201.63	200.76	200.43	199.4	199.82	200.26	198.89	199.93	200.19	199.18	200.57	200.58	200.53	201.03	199.14	202.32	199.52	202.15	199.93	202.12	200.45	200.22	202.41	200.31	199.5	199.82	202.15	202.58	200.64
[truncated: 750 more rows]
[truncated: 150 more columns]
