# Supplementary material for: Genetic dissection of main and epistatic effects of QTL based on augmented triple test cross design
Source: PLoS One. 2017 Dec 14;12(12):e0189054. doi: 10.1371/journal.pone.0189054 (PMC5730204; doi:10.1371/journal.pone.0189054)
Supplement: S6 Supporting Information — (ZIP) [file pone.0189054.s006.zip › z1_1950_0.2_10.csv]

207.21	205.74	208.56	205.89	208.4	210.83	203.4	205.98	208.46	203.67	208.37	200.76	201.75	202.29	202.62	207.06	209.44	206.4	198.37	207.57	202.98	204.86	206.03	208.15	204.34	206.01	203.8	206.05	205.76	206.58	202.75	206.02	205.29	206.1	203.31	206	207.47	205.78	203.9	208.05	207.17	199.27	205.86	206.01	209.34	202.1	204.49	205.6	200.59	205.57
204.54	204.21	200.16	204.78	204.74	200.35	203.11	199.79	206.77	205.15	200.72	203.22	199.71	202.19	204.08	204.49	204.31	204.66	209.37	203.88	199.74	207.65	202.54	200.65	200.14	199.63	203.61	203.96	207.62	206.84	205.84	205.09	203	200.34	203.69	204.09	208.24	203.73	201.79	203.39	203.39	201.74	203.63	203.28	204.71	205.91	204.53	206.4	201.48	201.64
207.53	200.86	204.91	206.81	201.87	204.09	206.91	204.54	206.34	203.31	205.48	208.53	203.24	204.72	206.44	206.31	202.05	202.53	207.69	207.4	207.1	202.77	203.65	203.3	208.27	210.94	205.01	203.33	207.89	204.42	206.33	203.88	206.05	204.6	207.74	206.52	209.09	204.86	206.53	201.93	205.9	204.07	204.22	200.63	205.15	204.08	204.4	202.08	197.67	204.41
212.34	210.84	207.69	210.41	213.38	213.08	213.48	212.43	212.7	210.45	211.23	215.82	210.72	211.46	210.67	212.55	210.83	215.49	210.13	211.76	212.39	210.87	209.44	210.67	210.63	208.23	208.3	215.2	211.42	211.43	208.66	210.96	211.14	216.28	206.61	212.26	208.38	213.73	209.86	211.18	209.79	209.79	213.77	208.05	209.7	203.49	213.49	213.44	210.66	213.84
207.58	209.27	206.15	208.19	210.77	206.17	211.61	214.44	209.57	205.89	208.43	208.19	208.99	211.44	210.28	211.03	208.34	206.7	213.05	209.47	209.27	207.94	205.98	209.12	206.97	210.59	209.75	203.58	207.97	206.74	212.3	210.02	211.68	207.02	211.67	208.66	205.15	212.27	206.97	207.78	213.14	207.82	208.44	212.38	211.98	211.41	211.23	207.69	206.7	209.63
212.36	212.67	212.3	206.03	214.87	206.83	209.54	212.79	210.21	208.19	210.36	211.32	215.87	209	214.46	212.89	214.75	206.75	212.41	213.4	213.96	212.24	210.79	213.02	210.94	207.98	210.6	213.87	213.69	206.02	205.8	209.81	212.84	211.42	211.6	209.91	212.69	213.56	214.56	214.98	214.46	212.17	211.75	213.45	214.68	215.64	212.05	210.15	217.41	209.53
216.59	216.63	218.3	218.26	215.57	216.65	215.39	214	216.8	216.95	217.57	213.65	218.85	222.23	214.61	214.82	218.81	215.27	219.5	219.54	215.61	223.18	216.13	217.15	216.06	221.65	216.34	218.16	212.76	220.41	219.63	216.82	219.85	217.75	218.85	219.12	216.05	217.29	221.28	216.54	213.94	217.65	218.45	212.55	216.86	215.57	216.86	215.19	218.82	217.52
215.5	211.73	214.13	212.19	214.81	208.17	213.77	212.75	213.39	209.55	214.51	207.81	210.72	209.68	216.62	213.71	217.1	210.91	215.42	209.9	214.89	209.78	217.51	212.56	211.99	213.67	212.13	208.25	212.96	210.94	206.51	211.79	215.21	212.8	210.01	206.66	207.2	212.23	209.15	211.93	213.94	210.42	217.74	214.83	206.83	211.48	212.11	212.61	209.97	210.1
198.25	200.51	196.22	197.93	200.38	199.06	202.65	199.17	201.11	194.11	197.58	198.55	196.45	197.76	199.65	196.5	197.6	203.01	198.92	201	197.81	199.12	199.9	197.58	200.79	200.92	198.04	198.17	197.94	198.67	202.1	198.88	198.19	199.41	201.08	199.92	200.3	198.8	196.7	196.51	199.71	194.25	196.94	200.14	195.93	200.17	195.63	200.62	198	198.84
202.86	205.36	208.18	208.03	205.57	205.18	205.57	205.18	210.99	208.48	206.44	209.52	205.16	205.65	204.65	205.45	205.85	203.99	205.59	206.4	208.27	205.73	203.82	203.09	208.55	205.03	203.93	205.49	209.54	204.03	205.42	205.51	204.41	209.6	207.07	206.79	204.06	207.51	208.8	210.43	208.13	205.24	207.93	209.37	207.91	204.59	208.92	208.38	204.82	205.51
212.22	212.47	206.35	213.38	212.66	213.62	210.47	215.53	210.17	210.52	209.14	217.55	213.94	213.03	209.43	208.69	211.81	211.34	207.05	213.02	209.75	211.63	210.69	213.96	214.54	214.55	214.84	210.57	210.77	206.72	211.54	214.92	212.66	209.34	210.98	214.19	209.42	213.26	208.33	214.53	210.68	211.37	208.32	210.3	216.93	210.4	216.49	213.45	211.24	210.59
200.4	198.52	200.45	201.56	200.49	202.04	200.08	201.97	197.91	199.21	203.94	197.3	202.43	200.17	199.45	201.23	197.38	200.48	202.47	199.82	204.14	197.85	202.18	205.31	200.53	200.86	198.08	202.93	199.04	203.25	201.28	197.96	193.47	198.31	199.9	201.28	199.5	199.56	202.22	198.25	199.52	200.81	200.74	200.57	201.73	198.26	198.41	201.7	204.44	200.79
213.38	206.47	206.86	208.77	209.09	205.85	209.36	202.93	210.61	209.75	205.63	207.15	207.61	207.88	210.37	205.8	210.34	207.46	206.61	208.58	203.74	213	202.6	209.61	204.97	208.49	213.52	206.21	209.71	204.03	212.52	211	207.08	204.1	202.91	207.53	210.42	208.67	206.02	208.42	205.14	207.79	205.54	204.7	206.1	205.76	208.49	207.64	204.29	204.74
218.68	220.63	218.33	216.77	212.44	214.02	220.1	220.01	218.79	218.21	212.13	219.99	218.92	222.17	221.26	220.27	219.29	221.55	219.91	222.24	218.8	215.02	215.64	218.95	217.39	216.6	219.66	219.29	222.62	216.67	214.71	220.96	227.14	217.49	222.24	216.96	219.52	215.84	219.16	218.46	218.16	215.38	219.19	217.79	219.92	219.01	217.48	221.61	212.67	215.32
209.39	203.03	205.23	201.77	206.54	198.79	204.72	204.54	209.86	203.44	204.77	200.43	202.62	205.58	199.95	205.61	203.2	204.49	203.06	203.65	202.62	206.47	208.15	204.75	198.16	201.63	203.25	206.18	200	200.46	206.31	206.41	205.89	205.04	204.69	208.21	198.5	201.48	203.28	204	203.34	202.59	202.19	200.25	203.86	204.52	200.25	206.27	203.37	202.32
212.8	212.79	213.92	205.85	205.44	209.1	204.65	206.25	207.33	204.89	205.05	207.88	208.24	207.02	206.35	204.05	206.72	211.32	210.57	204.82	210.97	208.4	206.59	208.37	209.45	210.6	207.13	199.62	208.29	211.02	208.87	206.21	208.79	208.53	205.83	213.17	211.77	210.57	205.68	206.76	204.38	208.93	206.23	208.6	208.66	208.39	209.94	206.09	206.44	210.63
206.12	196.96	200.59	203.72	204.76	198.49	199.92	201.92	197.41	203.48	199.4	202.35	198.28	201.87	203.44	199.46	201.75	202.28	201.12	199.85	198.73	200.07	196.93	201.29	197.7	199.65	200.17	200.74	198.81	200.67	203.69	194.37	197.58	201.12	200.68	197.7	198.52	202.71	197.06	198.93	202.26	200.56	199.11	198.71	200.47	200.72	196.31	204.76	198.15	199.21
212.36	212.86	210.69	211.02	207.12	212.1	215.79	212.87	209.01	209.3	210.84	208.95	211.4	209.65	206.64	212.28	207.92	211.45	210.59	209.01	212.22	209.93	212.93	210.99	211.27	211.44	211.35	208.38	211.23	210.94	214.5	213.53	209.58	212.42	207.73	208.62	209.34	212.15	210.44	213.49	208.78	210.41	213.36	216.7	212.24	214.61	216.07	210.29	212.21	212.66
212.65	211.47	211.57	203.99	208.46	207.7	212.28	207.67	208.16	214.81	209.98	210.09	207.86	209.02	211.96	212.98	209.97	210.75	211.66	209.43	207.73	205.51	211.29	216.9	212.57	209.67	209.75	210.51	208.77	209.69	207.96	210.41	210.82	209.83	211.36	207.8	207.8	210.32	209.92	206.66	208.86	211.24	211.86	210.64	209.86	206.3	211.64	210.8	211.5	209.46
199.99	202.43	209.82	206.61	208.49	204.8	197.76	202.64	204.61	204.56	197.69	204.98	200.07	199.08	203.98	205.65	201.59	206.6	205.34	208.28	206.16	206.58	200.25	205.11	207.9	205.13	204.3	207.01	201.95	203.85	201.61	201.72	205.73	205.46	208.43	203.99	203.21	203.31	202.56	199.69	206.79	205.67	204.63	202.23	202.74	206.02	202.34	198.69	205.21	203.79
211.05	209.27	204.09	210.45	209.81	211.07	209.21	205.03	205.96	206.89	208.68	208.33	209.21	213.86	201.84	211.84	202.48	206.71	206.39	203.28	206.11	209.39	210.47	207.62	207.22	209	210.18	204.3	207.59	207.49	213.28	207.05	209.33	202.43	212.46	210.64	205.87	208.36	204.41	204.81	205.06	205.52	205.2	202.35	205.55	204.62	211.25	206.6	211.44	209.81
200.79	204.97	204.35	201.87	203.72	204.65	205.14	202.46	206.56	201.2	205.96	198.99	202.89	203.62	203.79	203.57	203.12	203.31	202.81	202.35	202.99	201.2	199.8	204.68	200.76	202.25	199.05	204.36	206	202.95	204.48	202.77	203.09	199.53	204.68	200.92	201.5	200.43	204.39	205.32	198.4	200.22	204.17	200.22	199.89	204.89	199.24	202.34	202.07	197.66
209.79	206.45	206.95	206.57	210.34	210.7	210.72	209.79	209.15	214.15	210.98	208.75	210.31	210.55	212.69	211.16	210.26	207.01	208.21	207.65	209.05	212.15	207.82	211.82	206.9	207.53	210.85	210.9	214.28	209.91	210.21	209.09	208.72	212.29	211.24	209.24	209.49	208.3	210.34	210.39	213.74	211.5	206.12	207.76	208.51	206.29	205.44	210.57	211.38	212.48
207.29	212.88	210.97	208.98	211.74	211.92	215.75	210.59	210.6	212.3	212.16	210.77	214.59	208.73	213.74	213.2	210.03	209.52	210.93	212.2	213.61	214.04	213.38	213.21	214.23	215.5	215.33	207.94	214.11	210.22	215.16	209	211.87	212.21	213.39	215.22	215.71	215.05	210.08	214.49	211.27	210.66	213.8	214.6	214.94	215.1	209.71	213.26	209.29	216.49
204.77	200.84	198.32	199.93	199.78	204.31	206.08	205.07	205.98	206.78	198.44	203.37	202.34	202.74	202.27	198.37	201.65	205.76	203.29	200.75	199.95	200.81	200.59	196.98	203.6	198.15	204.28	205.68	199.49	204.26	205.19	199.64	201.4	202.96	202.68	199.18	205.91	202.6	202.31	203.25	200.49	205.37	209.64	199.73	203.47	201.85	203.33	205.77	201.78	202.85
207.19	202.75	203.73	205.25	204.47	200.86	201.09	206.64	204.3	204.06	204.05	205.51	202.47	203.48	199.77	202.52	208.59	202.42	210.57	205.69	206.88	204.85	197.39	200.18	202.76	204.91	204.51	202.64	199.27	201.36	203.79	205.88	200.55	203.45	202.12	203.97	199.25	197.25	199.68	202.23	204.37	203.81	200.26	205.62	202.63	201.81	203.69	203.54	202.12	204.1
205.75	209.38	205.4	205.38	207.16	208.3	210	213.25	208.06	212.74	210.89	209.09	208.05	206.49	209.98	206.48	208.03	205.94	210.73	208.43	205.28	208.89	207.87	210.06	208.06	207.78	205	207.55	209.34	208.38	210.94	208.24	207.01	207.55	209.57	212.67	207.24	207.29	212.09	207.04	207.69	203.84	209.91	205.62	209.15	206.77	206.7	204.32	207	208.99
213.03	212.88	214.08	214.63	212.87	212.57	210.19	214.8	212.4	213.63	215.47	209.28	210.85	211.76	214.67	213.64	216.28	211.08	212.87	209.75	211.08	212.21	212.61	213.01	212.41	214.33	208.34	208.18	207.4	209.84	205.19	210.81	208.65	210.11	210.16	206.77	209.27	215.09	211.18	208.65	216.96	211.53	213.32	215.7	213.6	213.65	215.88	213.13	208.31	211.26
223.12	216.59	220.24	216.56	218.05	221.18	220.01	218.73	220.13	217.02	216.92	218.36	212.55	216.67	216.95	217.19	217.93	212.09	220.53	221.69	221.1	216.57	216.61	213.04	221.87	218.5	222.37	217.56	212	218.96	218.38	214.84	218.95	218.78	220.53	215.24	216.72	222.65	219.06	219.77	216.83	221.6	218.2	218.18	214.69	223.63	220.72	215.59	219.59	216.43
194.63	200.08	197.11	195.32	194.93	202.58	196.2	202.19	200.39	203.22	198.6	201.08	203.05	197.88	196.56	195.47	200.26	202.66	197.47	201	202.27	197.58	203.19	192.76	198.5	197.65	198.91	197.18	196.57	197.38	197.97	195.38	195.62	198.61	199.36	194.78	195.42	203.48	200.45	197.74	197.9	201.4	193.29	193.12	195.41	197.37	202.14	197.49	198.43	198
208.9	205.09	208.97	214.13	211.72	209.06	208.35	211.32	209.54	211.73	206.63	207.93	214.03	207.23	209.2	205.47	207.37	209.54	205.09	210.09	208.11	212.38	214.84	206.59	208.58	209.63	211.8	207.37	209.07	213.41	209.01	208.49	212.34	213.14	211.31	207.1	205.29	204.23	209.19	208.18	208.85	208.38	205.53	205.71	207.92	205.07	209.93	207.59	207.28	206.56
201.54	204.45	203.63	199.9	200.64	205.9	205.97	204.62	203.86	204.55	202.84	202.73	201.58	202.44	205.48	203.44	201.45	205.08	206.69	201.83	205.31	205.5	205.08	197.27	205.71	206.07	207.06	205.25	202.55	202.69	201.95	202.88	207.89	203.41	202.27	200.5	205.89	205.89	204.02	203.14	204.5	207.39	203.12	204.15	202.43	203.59	202.42	200.97	200.91	208.49
205.32	210.66	205.72	205.8	210.48	208.97	208.09	206.36	207.92	204.69	204.75	207.1	204.9	208	206.8	204.37	207.49	207.17	205.55	211.32	211.9	211.19	208.35	209.19	203.64	209.11	210.63	208.35	204.88	207.86	203.73	204.51	202.99	203.9	207.35	208.44	207.49	206.1	207.72	205.66	208.63	208.08	204.07	205.59	203.98	210.31	208.32	204.48	208.67	207.51
213.69	220.84	218.22	218.45	213.74	217.08	215.95	214.1	220.77	216.08	215.88	216.78	218.8	215.98	217.84	214.01	213.91	218.26	217.18	219.26	220.61	219.96	215.25	213.25	223.21	221.5	214.67	212.53	215.16	218.07	216.47	219.78	213.64	214.74	215.57	212.88	216.54	214.62	215.44	215.73	218.75	214.85	215.81	217.19	215.23	214.3	217.01	216.37	217.81	214.96
212.36	212.85	210.37	213.72	214.85	214.23	208.87	211.2	209.68	208.02	212.19	212.95	213.37	209.42	214.72	212.43	211.13	210.61	211.57	215.25	210.21	212.85	207.4	212.33	211.35	211.53	213.1	218.87	211.4	213.18	209.1	211.43	210.16	213.19	210.4	213.9	208.58	215.52	213.94	218.41	213.51	216.93	209.26	209.98	210.26	212.56	210.93	212.11	213.57	209.69
215.88	220.3	212.96	215.37	215.03	223.95	221.21	218.53	213.72	218.06	216.55	212.96	213.94	215.46	217.87	217.05	219.13	214.72	218.58	212.03	218.87	215.71	222.46	221.21	218.39	215.15	219.43	217.4	217.75	214.61	218.54	215.71	216.27	216.76	217.64	221.59	216.06	215.55	216.55	219.56	214.01	218.9	216.98	217.13	214.51	217.57	216.55	214.25	215.11	216.26
198.67	197	202.69	201.95	198.91	199.05	202.94	197.83	201.35	197.97	202.58	203.89	202.41	201.71	202.19	206.05	200.31	204.17	203	201.26	203.28	203.07	200.01	198.02	199.13	197.31	199.78	198.24	199.66	202.93	199.42	195.11	198.98	203.01	196.77	198.44	203.02	196.63	198.13	200.07	199.11	204.46	205.85	199.45	201.53	197.44	195.65	195.67	204.22	202.31
196.72	199.08	200.68	199.57	195.86	201.28	193.26	195.38	198.08	197.54	204.54	202.69	197.24	196.85	196.53	200.07	195.96	198.35	195.25	205.34	199.54	195.8	201.11	199.38	193.47	198.19	201.48	196.86	198.71	204.27	202.39	200.25	196.53	203.45	201.63	202.4	202.35	195.08	197.89	201.97	199.28	203.94	197.47	200.12	195.04	194.44	196.89	202.28	197.31	196.45
201.58	198.75	200.37	204.39	196.19	204.28	203.02	202.78	201.29	202.09	201.02	206.27	204.32	204.07	204.03	201.11	202.72	207.89	206.51	202.54	201.66	199.93	204.07	207.77	197.96	199.45	202.57	202.34	206.8	201.24	204.66	203.21	201.74	201.3	204.57	201.91	199.82	200.92	203.22	200.29	203.38	204.47	200.43	202.31	203.99	205.77	207.43	202.76	205.93	203.55
203.21	206.95	208.34	202.16	207.04	208.26	208.9	211.22	203.9	208.99	208.15	210.02	205.04	210.05	210.98	204.5	208.27	207.95	206.19	208.87	208.32	207.61	207.83	208.5	211.29	208.73	213.99	201.72	204.68	207.8	204.95	209.71	208.06	204.38	203.99	207.05	205.83	204.47	208.02	207.79	205.43	205.6	209.02	204.18	204.63	206.88	207.06	205.94	208.93	206.24
213.15	221.34	217.93	214.04	217.76	218.85	221.72	222.93	221.85	216.11	214.78	216.19	221.87	217.53	216.07	216.69	215.11	214.86	223.41	214.01	221.44	214.71	217.71	219.44	215.2	218.36	214.32	218.71	217.23	215.2	216.55	217.74	218.25	219.09	216.2	218.57	218.31	217.4	218.42	215.31	218.78	216.64	218.01	213.6	219.26	214.98	220.99	219.73	220.72	217.12
205.79	205.76	202.47	207.36	207.26	206.9	200.39	204.53	203.28	200.95	205.71	206.65	198.91	207.98	205.88	198.83	202.37	202.44	204.21	208.4	203.23	203.75	202.13	204.41	207.13	202.42	197.9	203.51	202.5	206.01	201.79	205.15	205.37	203.86	201.94	205.82	202.62	204.09	207.6	204.86	202.54	202.24	203.22	203.8	204.61	203.05	203.79	207.69	205.39	203.86
197.03	197.6	202.01	202.6	202.95	200.53	200.37	198.38	205.01	200.84	197.15	202.47	199.27	201.24	201.42	199.79	202.71	197.67	200.97	198.81	200.98	200.1	198.87	202.82	197.91	201.84	198.35	198.96	198.06	201.66	194.4	200.11	199.84	195.54	204.45	197.72	197.28	204.34	201.49	197.92	203.75	201.45	198.21	197.19	203.32	196.69	202.72	204.69	203.54	196.67
196.5	199.29	204.82	192.99	203.18	203.63	201.6	200.35	198.81	198.32	195.24	201.52	199.04	199.2	197.9	194.88	199.91	202.62	196.76	199.31	191.78	202.29	202.29	204.25	197.69	201.2	201.5	198.4	196.98	197.47	199.88	198.93	201.46	198.98	201.62	200.38	197.04	202.36	198.96	200.07	202.16	197.21	197.58	202.96	200.92	197.15	201.55	200.46	202.44	196.67
204.91	204.46	208.72	206.28	206.13	206.29	212.08	210.04	210.01	210.1	208.25	210.4	205.98	206.98	209.62	210.68	208.31	208.85	208.15	210.96	207.75	209.03	208.04	206.06	209.11	206.96	208.2	209.09	209.73	205.44	207.03	206.76	208.29	208.65	209.34	201.89	208.55	206.61	204.96	208.1	207.11	203.56	209.52	211.29	206.23	207.14	209.32	208.77	208.13	204.31
198.56	205.4	202.97	196.5	195.59	202.23	200.73	193.32	201.14	198.49	203.81	197.95	199.62	198.12	201.35	203.56	200.27	199.06	199.47	199.27	199.98	197.98	201.38	203.63	199.51	200.07	197.02	201.09	201.24	198.62	200.63	199.27	196.47	199.11	202.54	195.3	199.15	197.56	197.59	193.93	200.62	198.41	196.22	200.31	202	199.26	203.69	200.92	199.57	198.93
209.5	214.23	210.04	204.87	210.22	211.62	209.74	208.54	208.86	208.52	213.65	208.35	209.36	209.29	212.31	207.94	210.54	211.3	207.84	207.96	207.33	210.25	207.97	210.9	202.41	210.5	205.93	207.85	209.31	212.3	210.12	210.16	212.42	208.68	214.69	210.03	208.61	207.12	207.93	209.32	205.96	209.06	206.04	206.87	208.41	206.23	206.86	211.67	208.29	208.06
204.5	207.55	205.67	211.24	208.86	205.8	207.34	209.12	214.5	206.81	206.63	210.19	209.63	206.13	210.18	205.33	207.65	211.21	205.54	206.97	205.54	207.24	204.42	206.23	209.37	209.67	210.35	210.24	208.27	211.24	207.17	210.87	210.38	208.9	210.97	210.76	211.66	204.56	209.12	207.55	209.04	206	207.46	208.59	211.42	215	209.96	206.52	209.29	209.45
203.98	205.23	202.99	204.12	202.66	201.9	199.71	199.52	201.66	205.46	203.75	205.45	198.84	203.71	201.98	208.13	201.41	204.46	201.58	198.5	204.43	201.53	198.78	204.65	203.4	202.64	205.48	202.09	203.39	202.69	199.34	202.18	199.7	203.34	202.76	202.74	206	203.35	201.12	199.61	204.11	203.22	201.55	202.48	201.43	202.89	201.87	203.58	198.47	207.9
218.16	216.66	216.77	216.97	214.1	213.26	217.23	217.01	219.2	215.96	218.03	213.25	218.48	217.14	212.73	212.61	218.78	219.94	219.29	222.84	216.51	212.85	215.05	215.58	218.01	221.11	217.03	218.09	217.95	218.29	216.91	222.95	220.89	214.77	217.48	220.27	215.69	220.5	215.38	221.57	213.07	217.34	223.35	213.92	215.21	215.66	215.76	219.58	216.55	210.35
213.28	207.5	210.25	210.79	214.09	212.66	207.45	209.9	209.46	218.13	211.77	212.22	210.81	211.8	207.75	214.53	212.39	209.19	211.04	209.34	210.9	217.72	208.95	208.78	210.96	211.14	212.99	212.91	206.05	210.61	209.37	211.58	208.02	212.73	214.56	211.6	212.29	211.47	210.57	212.1	214.84	209.28	210.13	214.16	212.45	209.67	212.55	211.69	214.01	212.21
209.92	205.88	208.43	207.42	210.37	208.19	206.22	206.63	210.38	203.34	208.17	202.83	211.16	209.34	209.29	213.66	207.52	208.28	206.58	208.69	208.65	210.93	206.97	208.34	210.22	210.2	209.3	204.69	204.82	204.52	206.33	208.4	208.73	207.46	202.84	207.27	207.96	206.41	208.38	208.44	208.53	208.13	205.54	206.74	207.55	209.79	206.99	211.57	207.62	210.45
221.92	216.46	219.37	215.38	212.7	216.27	213.26	218.52	218.78	214.82	219.86	219.95	214.19	217.89	217.18	218.49	220.17	222.38	216.85	216.75	217.91	218.85	216.48	216.73	216.55	215.75	218.98	218.55	216.57	219.53	216.53	218.48	216.8	217.24	217.68	215.71	216.56	219.42	214.18	222.46	216.64	213.4	217.36	218.39	215	213.48	215.8	219.03	216.22	219.21
213.97	220.19	216.41	218.51	216.94	221.84	217.84	216.84	212.17	220.02	218.4	214.25	215.84	216.21	213.73	216.61	215.57	216.18	215.52	214.27	217.53	213.99	213.94	218.61	215.31	217.92	214.85	218.2	218.38	216.05	212.1	213.75	214.01	218.71	215.49	220.5	212.99	219.68	213.72	215.93	217.26	216.58	217.32	214.89	211.69	214.78	222.79	216.91	220.93	217.37
206.48	205.18	208.25	209.6	208.53	208.51	205.38	212.61	212.81	208.37	204.5	210.7	204.93	209.54	207.6	206.16	206.74	207.03	206.59	205.23	203.96	207.83	205.63	204.37	208.59	206.8	208.18	201.97	207.69	212.32	207.85	203.27	210.79	207.15	207.49	204.63	204.92	210.77	207.59	204.63	205.31	204.19	208.81	210.59	206.24	209.81	210.75	209.96	205.21	208.36
217.39	215.64	213.74	213.25	214.45	212.56	215.93	209.48	211.7	215.26	214.96	212.07	215.13	214.29	215.69	213.05	215.23	208.41	217.37	215.24	210.52	213.63	216.85	216.46	213.73	217.2	218.39	211.75	214.09	214.04	213.48	210.76	211.43	213.32	211.79	217.81	213.62	214.24	211.43	218.08	214.72	213.18	210.57	210.29	211.96	219.5	212.92	213.67	212.65	213.94
204.04	210.33	205.3	202.45	206.62	209.91	208.49	209.09	211.06	204.79	207.4	205.58	211.31	208.72	213.3	207.43	205.82	203.89	213.32	210.18	208.03	207.55	205.01	201.57	205.8	209.6	211.08	209.54	207.89	209.79	210.94	203.56	213.01	211.68	205.8	206.36	203.87	209.28	205.79	208.96	211.34	209.43	209.6	208.09	206.94	204.03	209.52	208.33	211.36	210.24
199.86	201.8	197.49	195.56	200.57	194.71	200.01	201.41	199.21	198.51	200.25	197.31	198.81	200.66	194.67	196.06	194.03	195.24	194.25	197.37	196.8	201.46	196.38	200.33	202.29	192.53	201.62	205.05	195.73	199.47	202.44	197.58	202.28	195.63	197.22	199.92	195.55	199.08	195.26	200.11	196.26	200.46	200.97	199.39	193.4	197.08	197.4	197.81	194.66	199
201.75	197.64	197.53	194.05	203.15	199.9	202.39	201.59	197.75	199.49	199.04	200.49	193.61	199.66	201.5	198.79	199.23	199.35	202.36	199.92	199.15	202.15	200.43	198.81	202.61	202.99	197.81	204.15	204.42	197.29	197.09	199.8	198.94	201.4	199.7	195.28	199.21	199.01	193.83	197.95	202.7	203.66	200.62	199.59	202.68	202.85	202.57	199.64	198.61	200.55
211.54	211.3	212.13	212.08	212.9	213.15	211.25	205.95	209.91	212.65	209.48	212.38	219.9	214.88	213.32	210.57	215.27	217.79	216.98	210.9	213.2	218.36	211.57	210.48	210.41	211.8	214.33	210.34	209.15	210.49	214.24	213.13	209.04	212.11	211.58	215.19	210.16	211.42	209.83	210.99	214.32	207.63	210.7	215.77	209.94	212.91	216.26	208.08	208.64	209.94
203.94	207.11	207.57	201.8	200.99	201.79	202.69	202.31	204.01	201.78	204.47	204.32	201.93	203.45	200.6	200.86	203.9	205.95	206.3	201.66	204.15	206.25	203.58	205.47	208.54	201.87	203.6	202.61	206.29	207.95	208.96	205.13	204.02	199.6	203.22	204.19	203.12	204.44	206.75	206.14	204.23	202.79	202.4	204.24	200.21	205.34	203.16	205.86	205.03	203.33
210.22	212.99	213.6	210.06	214.36	214.44	216.47	213.75	213.65	214.06	214.98	212.66	212.68	212.85	213.1	216.95	213.02	212.51	212.62	213.78	214.42	210.51	212.78	212.22	213.08	210.63	211.64	215.18	216.64	215.36	213.81	212.51	212.58	212.95	210.9	214.15	211.43	213.29	211.9	213.4	210.96	215.86	213.09	212.37	211.54	210.24	211.35	217.25	210.91	211
202.88	204.2	205.44	205.14	202.06	201.67	202.94	200.05	206.67	197.24	203.9	202.23	206.01	205.55	203.71	207.44	202.64	202.62	203.13	201.87	201.88	200.03	196.91	205.91	200.97	207.79	204.87	203.01	202.04	197.4	202.5	201.03	209.13	207.06	207.05	201.2	208.03	202.41	204.48	206.31	202.43	204.61	204.86	202.82	199.72	204.66	202.76	204.77	207.26	202.77
208.21	208.68	208.82	207.16	209.48	208.95	202.49	211.77	206.78	206.87	210.84	210	204.74	209.76	207.09	208.6	206.56	208.29	205.15	207.35	211.95	209.7	207.07	207.59	210.49	204.77	207.24	206.66	206.57	208.5	211.18	209.56	206.43	207.9	203.61	205.01	211.54	207.84	206.47	208.17	205	206.06	208.96	213.55	208.66	203.64	204.4	209.23	206.66	208.77
202.61	206.28	203.81	204.61	201	201.78	200.15	205.95	198.82	203.35	206.43	203.93	201.29	205.43	205	203.99	206.17	202.41	200.33	201.86	200.01	202.15	204.3	204.84	200.63	202.28	205.27	200.85	205.44	201.42	205.44	206.62	206.33	203.83	202.79	207.12	200.89	207.07	205.96	210.27	201.39	200.33	199.01	207.15	201.27	206.8	203.33	202.43	203.87	205.89
214.2	216.59	218.35	215.88	221.59	220.2	212.94	215.61	214.61	221.6	215.59	217.87	215.98	215.36	214.68	218.75	221.47	216.47	224.02	218.09	218.87	214.49	219.27	220.46	218.11	217.51	216.86	218.31	214.95	218.63	215.97	216.83	217.95	217.46	212.37	213.83	215.18	214.33	216.58	217.81	214.49	215.38	217.31	217.3	217.34	222.24	221.88	218.11	218.01	220.45
206.05	205.21	204.12	213.59	208.33	206.78	209.14	210.6	212.56	207.61	206.61	208.5	208.76	212.23	203.79	212.58	212.15	205.7	205.59	209.53	205.89	210.06	205.46	207.07	209.57	208	206.66	205.34	208.04	212.27	208.14	212.93	206.08	206.78	205.17	207.13	206.89	209.22	206.18	208.78	207.59	207.34	208.19	207.64	208.86	213.4	207.13	207.18	204.73	211.15
212.27	211.58	210.75	206.66	212.16	212.23	210.24	208.85	208.42	212.16	205.37	211.45	208.74	210.8	208	213.54	205.07	209.79	208.25	209.9	211.81	210.15	206.75	214.2	203.64	208.73	207.11	212.17	212.88	209.51	210.93	209.48	209.19	213.31	209.3	206.38	207.28	210.98	209.54	208.66	210.87	209.99	210.21	209.29	212.29	206.97	207.35	213.81	208.61	209.22
213.48	205.33	205.7	209.89	206.68	209.51	206.26	207.36	204.62	209.18	208.04	207.18	210.5	207.3	205.97	212.02	210.05	204.78	203.53	210.24	207.55	208.9	209.52	207.45	207.62	209.13	206.75	210.82	204.94	206.76	209.23	208.36	207.04	205.09	208.95	206.84	206.3	207.39	210.23	207.12	206.31	204.13	207.84	210.27	212.36	201.19	212.15	209.62	207.65	209.52
209.68	211.47	214.33	209.95	210.34	212.24	210.11	210.84	210.78	211.34	209.9	211.14	214.9	207.43	209.66	209.61	214.25	211.67	214.99	212.14	210.54	212.39	207.73	208.11	216.2	216.47	211.93	211.51	212.19	212.22	213.84	210.73	210.77	208.92	210.04	207.04	211.02	212.35	207.97	209.65	216.25	214.48	211.81	218.37	216.56	212.27	212.55	206.97	210.56	216.44
205.46	207.48	208.94	208.5	206.51	206.44	207.04	212.6	207.53	205.54	205.52	208.12	207.59	207.26	208.98	209.64	205.98	206.44	207.98	205.08	211.08	210.18	208.69	211.47	203.78	203.01	208.35	202.57	206.2	211.01	212.22	205.73	209.93	210.07	210.92	209.65	206.35	206.77	208.46	208.95	210.71	206.46	214.87	207.18	207.31	209.12	206.23	213.34	204.06	208.46
211.1	213.74	208.02	208.45	212.04	216.75	210.65	214.34	211.9	211.11	214.68	214.1	209.65	211.12	210.03	213.28	214.9	213.93	207.5	211.74	211.77	209.81	209.23	211.36	207.49	216.83	212.18	211.42	213.23	210.21	208.05	212.65	212.7	210.42	216.92	208.25	214.5	212.73	214.59	214.73	209.75	210.05	209.7	213.25	212.32	210.55	210.91	210.39	211.95	216.89
210.02	211.13	213.14	210.82	211.93	214.3	213.17	211.74	210.33	214.2	211.55	214.35	210.19	215.68	209.45	213.02	214.71	216.89	211.6	211.42	210.93	211.47	212.76	210.36	210.11	213.26	211.26	211.07	208.22	215.62	214.46	217.49	214.94	209.17	211.57	208.91	212.55	212.49	212.1	209.91	210.88	213.46	210.05	213.02	209.62	211.08	210.93	211.2	215.58	213.25
199.11	204.82	200.79	200.52	201.63	203.83	202.68	202.33	201.36	203.23	200.85	198.58	197.04	200.08	204.83	198.65	205.65	198.97	199.51	201.59	196.44	199.17	205.69	202.27	199.58	197.34	199.03	207.27	199.56	197.7	199.07	201.55	200.91	198.18	202.14	205.5	196.33	203.29	199.09	196.73	195.64	202.79	204.55	196.89	196.42	199.02	202.47	202.04	201.66	200.42
200.67	200.53	205.09	203.63	201.21	204.35	200.63	206.21	200.45	200.64	198.95	202.79	201	204.54	201.75	203	198.07	202.65	202.82	201.53	203.49	204.18	196.49	201.89	201.12	205.07	207.88	200.43	202.99	202.47	203.31	201.18	205.43	202.45	207.16	200.84	199.24	202.33	203.02	204.47	198.97	202.06	199.9	200.15	204.49	203.87	203.35	203.64	201.55	200.79
210.06	205.35	208.31	208.6	209.81	208.24	210.72	210.54	210.28	211.96	211.85	208.93	210.3	207.44	205.97	208.55	208.66	210.09	209.3	208.43	205.13	207.01	206.81	208.56	211.36	214.57	210.89	206.66	210.02	208.05	206.6	209.11	206.77	204.71	210.14	207.34	214.2	211.45	210.32	209.8	207.12	209.08	206.69	208.03	206.42	206.55	209.95	209.83	211.98	207.84
204.28	203.55	199.72	207.74	206.96	205.43	199.97	205.88	201.95	204.72	202.98	200.93	207.64	208.37	205.3	206.15	202.21	202.87	205.88	199.45	202.74	205.41	205.43	204.56	203.51	202.79	205.74	204.42	204.61	209.45	202.71	206.63	203.76	206.47	203.3	204.98	200.35	204.11	207.35	204.67	205.6	202.77	205.84	199.22	205.7	202.05	206.2	205.68	207.92	207.73
215.83	210.95	219.3	213.38	218.8	220.09	213.65	219.1	216.15	221.98	213.22	217.72	217.17	218.64	215.56	215.81	220.65	218.31	219.33	221.42	217.99	217.2	214.45	218.42	217.78	222.36	212.36	215.18	217.27	216.46	219.57	223.35	217.07	219.12	220.29	212.92	218.2	220.58	223.88	215.01	214.01	217.78	220.18	217.27	221.3	212.35	218.53	215.68	218.54	216.36
207.1	209.11	203.99	204.77	204.46	208.54	210.71	211.08	205.06	209	205.44	209.08	207.69	207.6	208.83	206.89	200.85	205.97	205.15	207.04	207.25	208.89	208.54	206.96	207.14	203.45	205.9	206.71	206.69	207.13	207.57	209.91	205.78	200.75	212.57	208.34	211.94	209.83	205.28	203.95	205.28	205.31	208.44	210.92	209.88	209.05	214.02	205.25	205.5	211.2
199.93	197.76	196.56	197.16	196.73	197.75	199.38	201.58	196.82	192.85	195.46	193.66	201.24	195.87	200.58	198.51	194.89	200.57	197.53	202.9	198.41	193.8	196.55	195.49	195.95	199.54	203.17	197.53	200.75	197.17	201.49	197.32	197.35	198.68	197.63	195.05	200.13	195.68	200.56	200.79	196.77	191.58	200.53	201.37	195.27	198.22	201.09	198.36	198.47	189.97
202.8	205.03	203.27	204.06	204.39	201.81	204.8	207.62	202.83	203.86	205.76	201.08	205.77	203.59	208.12	203.7	206.94	205.7	205.36	203.6	206.98	203.85	208.17	208.73	204.59	205.47	205.79	204.39	208.11	208.83	207.03	208.76	203.71	209.97	207.12	211.76	201.7	204.19	203.28	207.42	211.41	206.77	206.95	209.43	205.09	209.15	208.17	201	200.79	207.02
207.66	208.86	212.65	207.34	208.53	214.35	204.13	209.39	208.03	207.52	212.78	207.35	205.64	208.42	209.76	211.14	208.05	212.04	209.63	211	207.87	211.42	209.43	210.31	206.85	208.21	208.03	213.28	209.75	210.96	211.53	215.33	214.21	209.1	211.43	211.2	209.46	210.49	208.15	214.05	212.95	208.92	210.33	207.09	210.89	208.82	206.62	212.96	206.24	208.98
208.02	206.81	210.98	208.37	207.82	210.12	209	210.91	209.99	206.49	207.77	207.19	215.95	213.67	211.42	210.65	204.07	211.27	208.47	209.88	209.87	210.41	209.98	209.76	208.85	208.83	207.65	204.23	213.57	201.86	210.43	211.5	208.59	210.68	210.88	208.19	209.62	206.2	208.98	203.45	207.11	211.92	207.99	210.9	213.94	209.82	208.89	208.98	205.81	207.61
208.3	204.86	206.91	209.2	208.7	207.76	205.29	208.27	209.28	206.63	208.5	206.71	206.9	204.88	209.94	207.43	212.31	205.01	210.44	204.91	209.29	206.26	199.94	209.7	206.06	211	209.98	204.62	205.16	212.39	207.96	208.36	204.72	199.59	209.17	202.84	206.01	206.41	210.51	204.07	208.44	207.66	205.6	209.05	211.54	210.48	208.14	206.8	207.86	208.52
209.3	206.61	212.4	208.28	206.09	207.32	207.18	209.72	213.49	213.28	208.48	207.17	207.36	206.11	209.49	206.69	211.8	204.64	207.06	205.64	209.51	206.95	211.97	204.5	208.41	207.06	210.58	209.92	207.85	207.5	205.5	202.96	211.5	207.41	213.83	210.44	205.63	206.33	207.4	208.72	207.53	209.61	206.45	209.43	208.63	208.58	208.69	210.97	208.04	208.84
206.26	210.28	211.58	206.93	215.4	212.82	205.84	208.48	206.39	209.64	207.86	202.66	211.94	213.01	205.95	206.75	209.24	206.12	205.34	213.63	208.65	210.82	206.33	208.48	211.9	209.99	210.51	209.07	208.43	209.96	210.39	208.6	206.86	206.5	206.4	207.57	208.25	205.5	204.8	211.06	204.23	206.26	209.72	209.15	207.05	208.43	208.63	209.51	207.77	207.08
204.84	201.67	206.79	210.77	211.08	213.53	206.83	204.46	205.67	211.2	208.99	204.48	205.43	207.24	206.92	204.21	206.38	205.97	206.34	211.69	206.94	206.3	205.48	207.72	206.96	205.91	209.76	205.15	207.69	208.98	211.9	205.82	206.49	203.97	204.58	207.18	210.22	210.08	205.08	206.91	202.77	207.81	206.77	208.41	213.63	208.07	209.27	207.21	209.06	200.74
218.59	216.21	216.31	214.88	219.05	214.25	217.66	216.19	217.53	220.05	216.11	220.45	213.86	213.28	213.21	215.63	218.88	221.47	219.12	213.46	216.85	217.78	218.41	219.69	218.78	214.84	220.6	222.08	218.29	216.92	218.71	214.28	214.77	217.35	213.94	215.28	212.7	214.41	215.17	214.45	218.71	217.26	218.05	216.22	217.81	217.16	217.8	218.86	213.25	212.18
201.07	200.96	205	200.06	203.57	204.33	202.33	203.41	200.12	198.97	197.99	203.47	206.95	202.43	196.17	197.82	199.98	201.64	197.08	200.14	202.07	201.32	199.25	197.65	201.46	201.61	201.21	204.45	204.25	204.98	200.69	203.35	201.42	208	204.93	202.39	199.53	199.99	203.86	205.02	201.75	197.22	199.11	200.15	198.17	198.04	201.48	201.9	200.1	202.48
208.19	204.58	207.96	205.76	206.66	209.95	210.74	205.23	207.27	208.32	206.46	208.21	207.09	207.97	209.51	208.15	208.99	208.5	208.09	206.17	211.13	208.99	210.19	209.66	206.24	210.65	204.79	211.49	207.3	203.56	207.76	209.16	205.4	206.04	210.73	212.17	208.79	207.41	204.39	209.07	208.35	208.76	208.73	209.38	213.96	207.27	210.17	205.3	211.79	208.47
206.16	207.86	205.28	206.6	207.36	210.38	204.89	204.01	208.52	210.25	202.75	205.79	207.29	212.77	210.82	205.79	209.65	206.04	209.21	205.77	208.75	203.18	202.99	206.15	203.4	210.91	208.76	208.19	207.74	208.99	205.37	209.4	203.95	211.38	204.28	210	210.25	210.11	204.71	210.5	207.65	208.68	207.04	209.38	209.84	212.35	214.22	212.2	210.34	210.84
203.29	204.8	204.54	207.41	205.08	204.72	206.16	205.24	205.01	208.31	210.24	206.94	205.28	205.28	208.91	208.15	208.48	204.22	207.53	203.15	200.8	205.4	204.09	205.21	206.17	204.14	207.65	200.88	208.13	209.15	206.75	203.93	204.54	203.64	205.42	206.19	204.21	207.19	204.23	210.37	206.01	206.95	202.08	208.35	205.29	200.99	211.07	209.45	205.95	203.83
198.46	199.52	205.5	201.62	199.73	198.23	203.43	199.31	199.93	201.07	198.65	203.73	197.58	197.67	200.26	203.55	200.6	206.08	203.97	201.67	202.87	193.34	197.89	198.59	201.1	200.59	200.81	199.67	203.51	201.17	203.76	202.07	198.34	203.11	205.34	200.45	198.63	201.25	198.13	200.83	197.37	194.69	202.89	198.3	200.75	198.09	198.81	205.09	206.76	198.13
207.7	204.23	206.79	206.87	204.63	202.93	202.6	208.54	201.55	207.74	199.55	204.85	205.58	203.28	204.45	207.66	205.4	207.08	202.6	204.27	206.67	203.96	207.31	210.2	207.95	205.86	205.56	207.35	203.2	203.04	206.34	205.81	203.5	204.03	204.17	204.44	208.96	205.68	203.23	205.87	201.61	202.75	200.91	204.56	205.59	208.87	206.03	204.56	210.28	209.08
210.94	209.48	207.39	210.18	205.79	209.39	213.46	209.76	206.98	211.24	208.82	208.88	208.46	203.89	210.94	207.91	211.81	210.3	209.45	207.86	207.3	210.95	209.25	206.43	206.2	213.16	213.44	211.2	204.63	208.74	209.38	206.89	209.89	203.29	209.4	208.5	208.16	209.04	209.56	208.25	210.41	211.16	207.38	205.38	210.76	209.03	208.85	203.7	206.24	205.13
216.31	217.08	214.57	219.85	218.91	219.58	213.52	217.26	216.03	218.47	213.23	217.93	215.02	215.39	219.16	213.1	213.54	221.99	219.3	219.25	218.17	212.17	215.73	215.64	217.31	216.18	216.78	217.34	214.87	222.41	215.85	214.85	215.85	217.71	215.4	218.71	220.77	215.81	216.7	212.49	214.59	215.63	219.56	220.29	213.05	217.13	214.84	218.92	219.23	213.34
212.2	206.56	212.66	212.66	212.02	213.99	207.98	211.99	210.42	209.86	211.85	213.65	213.33	211.01	211.22	210.24	212.73	214.08	210.79	211.32	211.92	213.77	212.19	212.75	211.96	210.69	211.12	206.74	206.99	214.14	207.6	210.87	213.06	211.83	209.57	210.65	209.95	213.37	211.97	211.64	214.2	209.14	206.87	205.64	210.69	209.7	213.52	211.84	215.64	214.01
207.43	208.31	206.4	210.99	207.03	208.18	213.2	211.51	212.64	212.93	208.97	208.61	210.02	210.39	208.7	205.87	202.73	208.78	205.88	206.8	207.21	210.79	208.67	207.09	207.72	207.15	212.96	208.22	207.11	211.31	206.66	207.5	208.09	211.14	205.66	211.61	210.69	210.89	213.93	202.8	208.45	206.49	210.15	205.62	213.07	210.48	210.97	209.35	207.63	213.02
199.75	198.36	200.62	196.85	202.94	198.12	201.81	203.93	200	201.02	199.25	197.23	191.98	200.96	200.06	200.49	195.26	198.64	195.26	198.56	199.86	199.12	198.73	196.42	200.05	206.71	195.87	199	199.18	198.57	201.91	199.13	202.46	195.33	197.52	198.53	201.06	204.53	198.82	196.77	195.23	202.58	195.72	201.27	198.83	196.34	200.61	195.28	201.11	196.69
209	209.62	211.03	208.04	209.14	205.5	213.45	206.96	205.36	208.37	208.12	203.78	208.41	206.55	209.3	205.41	207.57	207.45	207.18	205.5	208.09	210.16	206.31	208.33	208.51	210.27	206.61	211.81	210.62	212.47	210.61	206.93	208.21	209.87	207.93	209.65	207.86	207.53	205.88	204.68	209.43	207.02	201.37	207.97	208.67	205.84	212.61	206.09	205.64	210.58
212.51	207.61	207.41	209.96	208.41	210.15	209.3	206.68	208.13	203.05	213.17	206.72	211.06	209.51	205.41	213.18	210.31	211.22	203.34	207.15	204.68	211.77	207.16	210.95	207.89	209.54	208.33	207.28	209.22	209.62	214.52	209.89	209.1	208.57	207.17	209.19	209.73	208.41	208.47	205.89	209.64	211.68	213	211.92	208.52	208.42	211.4	207.73	209.23	205.83
206.59	202.98	205.8	206.96	205.96	206.46	208.92	205.74	209.82	212.8	204.2	213.98	204.13	210.24	206.88	206.6	205.12	203.31	204.89	204.52	206.25	202.97	207.77	207.45	204.78	204.11	207.98	204.36	208.26	203.26	208.62	208.82	206.09	205.88	202.08	207.79	206.9	204.8	207.25	203.93	205.38	207.28	205.11	206.43	207.31	205.12	203.3	204.05	206.97	203
206.53	205.21	205.42	207.85	205.63	207.36	198.56	203.5	205.63	203.54	208	204.42	208.28	204.11	203.26	203.11	202.9	208.74	206.42	206.93	204.44	208.63	205.34	205.86	203.6	206	203.4	210.85	203.57	202.96	207.8	203.63	200.91	206.45	201.5	208.56	205.04	207.47	206.41	206.81	201.53	208.68	204.84	206.72	206.19	204.29	204.1	201.34	207.63	201.9
213.48	206.94	208.72	209	208.66	209.27	210.95	208.48	207.61	204.29	207.07	203.93	209.53	210.56	206.65	209.11	208.8	211.25	210.83	209.01	209.43	208.67	208.27	205.34	207.55	211.53	204.46	209.19	208.3	207.44	209.54	213.16	208.62	208.96	208.66	211.97	205.08	204.38	211.55	208.87	212.61	213.13	211.48	214.77	209.62	209.58	208.13	210.37	210	208.63
206.73	202.42	205.75	207.69	208.05	209.45	203.68	203.58	205.88	205.86	204.69	199.25	205.17	207.76	206.76	208.13	204.42	205.27	207.21	205.98	205.15	203.07	202.34	206.24	205.42	206.92	210.95	205.44	206	207.21	207.47	207.86	200.13	207.43	210.89	208.51	210.22	206.56	206.4	205.78	204.74	205.68	199.13	203.91	203.09	208.91	203.22	206.4	203.46	203.92
216.57	217.01	219.02	217.91	215.17	219.51	218.64	213.52	216.63	215.57	217	217.44	218.35	210.82	215.3	217.69	223.36	214.34	216.17	214.66	217.04	218.95	219.47	215.36	220.1	217.27	219.29	220.55	218.88	216.75	217.35	220.67	223.52	217.49	218.67	217.61	216.48	217.85	216.25	221.63	220.2	220.98	214.44	215.27	218.56	223.78	215.6	220.97	219.96	216.89
202.65	205.86	207.05	209.6	205.89	205.88	208.23	209.38	204.84	208.1	210.31	208.78	205.66	207.78	206.63	212.37	205.52	205.42	206.49	205.83	202.87	205.9	203.33	204.18	206.97	206	201.03	202.36	204.63	205.57	204.7	209.21	201.79	210.39	207.53	209.66	203.92	208	203.77	202.77	200.03	210.72	205.22	205.24	204.87	208.24	207.34	203.77	207.78	205
202.1	200.88	200.91	202.64	197.7	201.44	195.2	200.9	200.19	198	200.79	199.83	201.42	203.14	203.34	202.31	203.37	201.18	201.47	203.94	200.83	203.01	202.03	203.64	199.47	204.77	203.18	198.74	200.41	203.64	205.71	195.03	198.53	204.09	205.28	203.87	201.79	198.4	204.02	206.98	205.32	198.96	204.86	200.89	202.21	197.37	202.18	197.97	199.36	203.65
211.53	211.92	212	217.09	209.79	210.25	214.24	213.82	214.46	210.01	213.36	207.32	211.8	214.22	206.87	215.9	210.08	208.4	207.75	213.92	213.27	204.97	212.45	209.64	209.95	210.9	211.1	210.17	211.65	206.26	209.62	213.28	211.39	214.89	209.49	212.04	210.06	211.63	209.27	213.3	212.62	209.69	212.09	211.11	211.47	214.75	209.27	212.67	210.52	208.65
208.79	206.85	207.59	211.3	211.17	207.3	206.5	207.28	206.23	204.99	200.41	200.41	205.69	207.08	203.63	207.96	205.63	203.42	204.11	202.47	204.19	204.54	207.95	203.89	198.6	209.34	204.98	205	207.13	208.41	210.73	205.02	209.2	210.12	206.66	201.06	207.21	208.75	208.84	206.83	203.79	209.41	204.49	202.5	211.23	205.91	203.88	203.73	205.02	205.54
199.56	202.56	201.89	207.2	206.81	205.86	207.7	205.29	203.43	204.92	203.69	200.78	206.63	204.32	206.79	201.45	201.63	202.94	202.23	203.74	201.18	205.23	203.56	207.2	200.59	201.64	200.09	202.27	202.29	205.41	205.42	206.11	205.61	204.58	207.64	206.59	205.62	204.63	206.91	206.03	204.99	200.35	201.3	204.79	205.56	204.7	201.9	201.91	204.63	202.87
210.78	200.31	207.15	205.65	204.74	206.34	205.22	206.19	203.33	204.93	199.49	205.02	203.58	204.05	206.48	207.26	207.53	206.33	210.84	204.36	202.95	203.7	208.01	204.13	208.09	202.26	211	201.98	205.88	206.26	202.28	207.98	208	207.13	206.17	205.03	209.96	204.79	203.51	204.16	204.35	208.25	206.93	208.7	205.4	206.45	201.84	204.63	207.43	207.68
192.88	193.68	194.9	196.49	200.31	195.11	196.31	197.5	197.74	200.56	196.95	193.82	195.12	198.87	201.81	195.47	193.49	199.94	198.32	196.15	194.71	195.82	197.56	199.5	193.99	199.73	198.05	196.15	195.77	195.82	200.72	196.91	196.83	196.19	198.25	201.33	199.29	198.29	191.34	203.24	197.76	196.47	198.89	198.4	199.08	197.13	194.69	195.41	197.25	199.14
209.36	213.09	214.9	214.22	214.08	212.78	214.38	212.42	211.83	209.96	208.63	210.2	209.87	211.33	211.38	209.49	208.85	214	209.07	208.86	213.47	211.84	210.37	217.3	208.68	210.43	210.04	208.67	211.05	208.01	211.22	218.8	214.55	207.21	208.5	207.98	208.4	214.48	215.41	211	213.53	217.06	212.6	213.61	213.86	210.65	208.7	210.41	210.28	213.53
201.68	210.12	205.65	207.31	205.88	205.84	203.26	204.24	205.38	205.75	201.99	205.15	204.13	204.7	205.27	201.86	205.01	206.98	202.47	205.38	204.75	206.63	206.34	201.9	205.22	203.56	205.72	205.74	205.67	204.11	202.98	205.02	202.35	204.67	207.55	203.62	208.34	211.03	206.23	206.03	206.74	204.16	205.4	208.8	203.61	207.34	203.87	200.57	202.86	201.89
207.03	209.1	207.32	208.8	210.12	206.35	208.13	210.71	206.64	204	212.12	209.26	205.97	204.32	204.38	206.82	206.35	210.93	203.52	204.96	207.48	205.27	207.13	209.59	208.48	207.7	208.55	208.65	207.84	209.88	215.33	206.77	211.09	205.46	212.45	204.9	205.5	206.36	211.25	207.66	211.6	205.23	207.88	211.56	206.51	206.75	208.5	208.86	207.7	207.2
203.57	202.81	201.56	205.6	205.87	201.88	198.81	203.7	204.39	203.85	205.09	199.72	201.34	208.24	202.52	200.68	205.91	201.66	204.58	193.92	204.96	204.88	201.83	206.97	208.58	203.64	198.23	202.22	201.18	204.29	201.71	201.67	198.76	202.7	201.84	204.16	202.75	200.65	204.88	204.21	204.92	200.34	204.8	205.81	204.11	198.56	207.92	205.1	197.34	205.06
210.74	209.87	200.8	210.61	209.83	211.36	212.3	211.95	207.99	209.71	208.56	204.92	208.64	210.33	204.58	205.41	211.89	209.19	206.84	207.02	210.56	209.23	206.67	204.53	209.09	199.97	207.68	211.85	211.99	207.74	207.79	209.69	207.86	205.93	206.44	209.1	203.79	207.77	209.42	209.92	206.09	209.81	206.29	204.9	209.61	212.54	202.46	206.86	207.33	207.97
207.46	205.45	207.11	207.53	208.81	207.55	209.17	206.13	206.04	209.34	204.24	209.73	213.01	210.73	207.84	209.21	208.58	213.51	207.05	206.38	206.42	207.31	211.01	209.99	206.87	207.58	209.7	210.37	207.49	213.41	205.15	206.49	210.21	206.39	206.99	210.16	208.81	211.16	209.41	210.55	207.6	209.9	213.41	206.27	207.01	208.29	210.5	210.61	207.1	212.35
207.95	208.89	214.06	213	214.42	208.82	204.94	218.39	214.96	207.43	210.27	212.57	216.08	215.72	210.59	210.96	218.63	206.83	213.29	212.92	211.77	212.24	210.56	214.52	213.92	207.98	209.39	205.31	212.71	213.74	207.64	211.24	213.95	213.13	208.84	210.91	211.52	217.54	212.82	213.68	212.76	212.33	215.03	214.3	209.26	210.35	205.86	213.89	208.33	213.36
213.09	216.51	217.64	215.28	213.6	218.63	215.82	216.77	216.37	214.69	216.7	219.58	212.37	222.45	215.45	215.74	217.33	216.29	213.56	214.95	216.38	214.9	217.62	216.86	222.28	213.74	215.99	217.87	215.17	214.89	217.23	218.42	217.62	216.86	218.86	216.57	217.9	220.49	215.37	210.41	215.53	219.67	217.11	218.35	212.41	211.2	217.92	217.16	216.83	217.21
208.04	208.91	204.8	211.75	206.56	208.85	206.42	205.57	203.15	207.34	208.82	207.43	206.61	203.26	206.94	212.97	210.11	207.55	209.71	207.54	209.64	207.59	211.4	211.33	205.37	207.73	206.23	206.61	205.35	207.34	213.36	208.76	210.64	212.09	209.19	203.91	207.8	209.15	204.2	208.87	208.93	207.63	200.18	207.59	205.7	206.68	208.49	211.01	206.8	211.82
207.51	204.12	205.47	199.64	207.9	201.36	207.26	203.25	207.78	205.73	205.57	204.68	204.27	208.82	204.71	207.61	204.85	200.07	204.64	203.19	203.86	204.76	208.46	204.86	203.14	206.58	200.61	204.48	202.01	205.58	207.55	204.28	202.46	204.69	203.07	202.4	204.61	205.35	202.04	208.58	208.31	202.35	205.93	204.7	204.95	205.2	203.28	205.97	206.88	201.4
207.82	210.78	205.19	210.2	209.5	210	210.03	211.94	210.57	213.54	209.16	213.17	206.92	210.71	210.97	208.25	210.24	207.74	215.14	211.47	212.65	209.66	212.91	209.93	211.59	210.73	207.29	203	208.01	211.4	203.73	206.8	210.47	210.23	207.97	203.5	208.72	211.48	209.86	208.57	209.3	209.46	212.03	209.51	207.91	210.78	207.64	208.2	211.37	205.99
211.69	209.84	212.2	215.94	209.96	213.9	213.58	211.99	214.04	213.08	216.74	211.76	213.69	210.6	217.32	211.21	214.33	210.7	213.19	213.12	210.62	218.86	216.4	214.95	216.75	214.35	210.63	211.99	210.06	217.66	215.26	211.04	211.16	217.8	212.48	210.19	211.82	213.16	212.26	211.71	214.11	214.61	209.51	211.64	212.71	210.78	213.84	211.57	212.31	214.87
203.14	204.26	204.78	205.14	208.7	202.89	206.58	203.32	201.39	207.33	203.41	200.61	206.65	205.94	209.7	206.34	203.25	201.38	199.77	203.52	201.26	201.19	206.83	205.75	199.4	201.1	203.16	207.44	203.42	201.53	201.88	205.68	203	206.52	201.3	203.24	204.72	207.06	202.06	200.6	205.58	204.44	204.33	203.05	205.58	203.64	205.14	198.84	203.49	203.98
210.24	208.28	206.2	209.36	211.1	209.07	212.77	210.05	206.32	208.29	205.46	204.71	209.24	208.29	210.93	210.43	205.14	207.78	206.61	209.97	212.18	205.18	206.13	207.65	208.72	208.83	208.57	213.46	207.36	209.32	204.81	205.94	209.22	208	212.8	209.37	206.79	205.32	206.36	207.68	210.92	207.47	207.14	207.46	208.51	208.44	208.31	207.16	210.06	208.22
193.21	197.07	197.76	197.97	197.01	197.42	199.66	196.34	199.89	198.07	192.34	200.75	198.01	200.43	200.66	189.71	198.36	198.48	197.17	198.11	195.08	200.72	196.72	196.51	194.22	198.64	195.49	196.9	198.27	194.07	198.53	199.97	195.96	194.63	199.33	198.57	196.96	194.33	195.86	193.99	199.98	198.53	199.84	198.91	202.26	200.01	198.14	202.24	199.51	199.37
200.09	195.47	199.76	192.92	199.42	202.42	198.6	199.38	199.57	195.39	198.51	198.78	199.76	198.1	194.51	198.78	198.44	196.06	197.15	195.99	198.45	199.28	196.41	200.66	197.88	192.19	198.25	198.54	199.42	200.2	198.71	200.06	194.78	197.79	194.21	201.95	197.89	194.66	195.07	191.32	193.9	191.82	193.69	202.19	198.09	197.41	199.95	195.62	199.23	196.99
210.62	202.97	207.15	206.4	209.72	214.8	210.91	208.31	204.19	208.96	204.02	203.94	207.83	207.65	212.99	203.18	209.38	210.8	208.51	208.91	201.5	209.05	209.93	207.96	209.51	206.82	209.43	209.48	208.95	208.13	207.86	206.16	205.74	206.03	213.22	204.4	206.76	212.5	210.77	208.72	206.05	209.64	212.81	210.26	206.85	208.82	207.42	206.36	209.09	208.68
199.48	202.4	198.79	204.71	201.19	201.87	196.36	201.53	201.15	198.33	198.96	196.04	197.63	200.3	199.72	203.13	202.87	201.2	196.26	200.06	206.94	202.76	200.81	197.75	201.46	199.25	198.8	196.83	200.41	196.78	202.12	201.62	200.44	199.37	195.88	196.13	199.18	203.07	200.2	197.51	200.02	202.41	200.6	202.16	200.08	201.3	198.71	201.97	204.11	204
202.24	199.87	200.98	199.82	200.29	197.23	203.62	194.03	197.66	198.72	201.6	199.25	198.49	202.02	198.62	201.86	200.33	201.17	196.02	208.44	198.37	198.38	205.58	201.26	200.14	202.32	201.39	199.08	203.52	201.41	197.01	197.98	196.85	205.26	203.49	193.55	203.31	204.16	200.36	199.07	200.56	201.68	203.63	201.52	201.61	200.18	199.64	195.17	204.38	200.13
201.67	210.62	210	212.12	210.64	204.87	209.95	205.74	206.08	209.49	208.56	209.3	210.89	206.28	205.82	209.84	211.08	210.17	204.5	205.29	208.94	208.33	209.65	211.66	206.24	210.21	210.97	207.32	203.65	209.13	209.03	207.55	210.03	210.84	209.65	209.53	207.5	206.04	207.02	206.67	209.88	211.94	207.89	208.21	204.56	210.69	208.55	206.82	210.91	207.4
201.48	197.81	200.76	202.75	203.07	199.76	194.86	204.09	199.26	196.17	200.85	201.47	199.55	197.14	204.45	202.97	203.85	200.89	204.3	197.4	199.26	199.99	201.45	196.09	199.4	202.28	197.58	200.81	204.66	200.91	201	201.5	199.53	202.64	201.65	199.47	197.62	199.4	201.1	198.35	196.46	198.41	202.51	201.12	203.9	204.26	201.16	196.1	201.81	200.39
210.12	211.65	209.31	211.35	213.7	217.33	214.14	212.03	213.93	212.82	208.71	209.78	213.09	210.24	213.44	213.63	209.22	210.41	212.26	218.95	215.28	209.67	213.31	212.24	212.69	209.34	212.94	211.58	213.51	210.74	212.38	215.46	211	213.35	212.72	212.24	211.78	211.41	213.71	216.7	211.71	216.88	208.52	213.18	212.43	209.5	207.83	208.68	216.28	210.89
210.22	210.46	211.37	208.38	206.16	211.16	205.59	209.1	207.06	209.28	211.25	208.25	209.33	208.91	212.5	211.75	208.8	206.82	213.55	202.07	208.68	206.68	208.42	203.28	208.93	207.22	211.24	204.18	209.84	207.52	203	211.02	210.8	205.67	210.04	206.99	210.64	203.66	209.36	209.13	209.79	211.14	210.52	207.46	206.54	207.84	206.11	210.8	207.22	209.06
199.11	203.71	200.81	199.84	201.75	202.94	200.33	203.91	203.74	203.76	198.6	197.31	202.08	198.02	202.2	197.81	198.76	200.7	204.58	198.45	199.38	197.12	202.77	202.64	195.03	201	206.63	200.09	198.76	203.41	200.51	199.54	200.46	199.63	200.85	202.73	200.98	202.18	197.19	196.99	198.57	199.96	201.64	200.21	196.63	200.66	202.84	200.24	200.52	193.59
203.74	205.58	203.54	206.05	204.8	203.88	203.38	203.98	207.03	207.32	201.54	206.07	208.44	206.92	207.03	204.66	207.1	202.28	207.22	204.59	204.96	203.36	202	201.67	200.62	201.69	204.73	202.01	207.29	198.22	203.51	204.38	204.73	207.98	199.24	205.25	205.44	204.62	205.93	207.23	204.26	206.18	203.3	204.18	203.35	210.94	205.83	209.47	206.29	204.97
210.08	212.4	213.18	212.52	208.83	210.01	215.34	210.92	210.69	214.69	215.23	214.58	211.07	211.2	210.9	212.73	211.05	214.58	213.61	211.65	208.03	213.36	218.57	214.46	208.37	215.88	211.24	210.36	214.57	214.7	210.3	215.79	210.49	211.5	213.05	211.7	212.36	210.91	212.76	208.2	210.03	210.29	217.89	213.99	208.67	210.63	209.75	213.34	215.71	212.08
197.41	198.42	196.11	201.32	197.12	202.89	198.29	201.71	197.34	199.48	201.66	200.98	202.51	196.69	198.88	199.58	200.48	201.71	199.84	201.52	200.57	201.73	201.68	197.23	203.92	197.67	199.76	199.01	198.44	201.9	201.29	198.03	203.55	199.86	198.52	199.02	199.03	198.54	198.44	201.22	199.67	195.43	204.57	202.91	201.1	202.24	202.49	198.73	202.29	200.59
203.25	202.52	203.4	202.95	206.74	204.2	206.14	204.05	205.65	206.56	203.87	207.57	208.47	199.34	208.89	202.5	205.2	203.85	204.09	207.42	205.2	207.27	204.59	203.61	204.95	204.22	204.17	204.1	206.08	202.32	202.92	206.22	202.14	205.77	205.33	205.17	204.3	200.85	201.17	202.7	200.52	206.28	209.12	201.85	207.74	200.09	204.83	204.55	205.18	209.52
209.48	206.69	209.97	205.88	209.69	211.22	204.72	209.39	207.64	202.39	209.41	204.53	206.97	206.89	206.45	203.93	209.59	205.12	206.3	202.79	204.21	204.86	207.38	208.97	207.73	207.8	204.55	207.42	208.83	208.98	200.25	210.72	204.58	210.11	208.81	205.22	206.89	206.01	206.74	206.47	208.32	209.43	207.2	212.43	206.82	201.61	208.66	199.73	206.28	211.63
205.12	205.99	202.56	205.25	205.92	203.23	203.39	201.6	206.08	201.34	200.02	201.5	201.23	208.7	202.15	201.17	203.63	204.6	200.92	197.09	201.1	203.68	197.22	202.08	201.99	204.12	205.02	204.82	204.4	201	202.4	199.93	198.93	204.29	201.16	202.05	198.92	203.75	204.77	203.48	205.26	207.48	203.39	204.33	201.47	200.88	203.34	207.36	204.67	207.7
205.56	207.99	207.86	210.39	205.61	205.8	209.14	209.45	205.41	208.97	207.8	207.59	202.89	207.7	207.33	209.02	212	205.51	209.31	207.29	210.52	209.78	203.16	208.32	208.02	207.6	207.55	207.89	207.63	209.54	206.2	213	210.82	210.23	206.99	209.57	213.63	201.64	212.22	208.2	210.52	208.43	205.09	205.78	203.97	209.79	210.56	203	209	206.62
205.07	205.23	204.89	203.47	203.68	204.03	199.39	201	199.3	198.83	202.25	202.75	197.23	206.07	198.95	206.1	201.38	202.26	200.92	203.43	202.54	198.23	200.36	202.47	201.49	199.97	201.17	201.32	201.97	201.24	200.71	197.89	203.3	201.12	201.96	199.52	203.18	205.59	197.87	201.33	201.7	200.15	197.6	196.48	201.65	199.39	202.99	205.28	200.37	202.28
213.83	213.17	214.12	211.08	212.81	211.6	212.34	213.64	213.75	214.63	210.87	211.92	212.15	213.03	213.01	213.41	211.6	211.92	212.32	215.31	210.97	209.06	213.96	211.7	208.8	211.73	208.12	213.43	213.42	210.86	216.83	211.48	211.44	215.03	206.73	213.18	213.88	215.16	215.82	210.95	215.14	212.87	212.01	215.61	210.66	214.4	213.68	215.03	215.55	212.28
196.72	197.74	196.25	197.52	201.21	202.85	198.14	197.86	196.81	197.51	195.84	197.64	198.25	198.48	195.93	194.72	199.78	199.57	197.83	199.48	197.11	196.75	199.72	196.9	197.44	196.98	197.41	198.05	197.73	198.67	201.53	201.84	199.3	192.97	196.97	196.8	198.58	199.49	195.91	199.16	199.27	195.07	196.23	199.06	200.39	200.12	196.91	195.36	203.5	201.33
209.98	209.09	212.5	208.66	208.41	210.46	204.82	206.47	207.38	208.09	211.85	208.57	208.56	210.48	208.02	207.94	208.98	210.92	207	206.18	209.21	208.21	205.3	212.56	205.21	209.95	211.15	198.2	215.34	210.82	208.47	208.36	210.71	211.67	206.94	205.3	210.28	211.44	208.94	207.03	210.47	206.15	203.78	207.57	206.13	205.13	208.35	208.52	206.29	208.14
196.4	200.76	197.7	195.62	198.18	200.25	195.34	194.78	199.22	198.09	193.75	199.57	198.35	195.59	198.11	202.69	200.19	198.4	193.51	196.29	201.28	199.58	196.3	195.64	199.37	196.96	197.75	201.39	200.44	199.96	199.43	195.46	197.89	196.26	196.55	198.68	194.35	199.46	198.77	200.3	195.86	200.97	199.54	202.41	202.78	195.04	197.39	198.81	199.72	192.42
191.44	195.13	194.12	197.8	196.79	196.52	193.28	191.44	198.09	198.56	196.62	191.54	197.1	197.74	193.7	194.62	194.49	194.72	196.83	193.8	190.61	196.7	195.72	195.72	196.94	192.86	192.16	197.4	194.61	191.98	196.76	197.09	193.6	191.66	195.13	196.03	193.89	191.5	191.57	195.98	195.29	198.66	194.79	194.59	200.25	193.95	192.11	197.42	193.95	200.36
208.25	209.14	210.38	207.2	210.77	205.52	207.47	210.32	202.01	210.16	210.99	207.04	207.26	207.68	206.01	206.8	204.78	210.11	212.6	206.34	210.3	204.74	206.54	207.67	207.75	207.32	211.2	210.29	207.45	210.05	206.99	207.96	209.29	205.87	211.57	210.62	208.54	211.97	206.95	208.68	205.24	205.45	211.94	210.71	206.04	206.69	213.38	210.09	207.95	203.11
206.66	209.67	211.39	209.04	208.66	209.05	210.08	207.6	207.33	207.96	207.98	205.53	208	209.56	207.38	207.01	209.41	201.07	211.05	206.85	210.66	204.9	208.2	212.24	205.88	207.27	210.89	210.82	211.14	210.68	206.61	207.51	210.49	208.85	207.98	205.34	206.38	207.47	203.79	211.2	207.1	207.96	211	205.78	210.53	211.73	209.44	209.31	206.52	204.66
213.66	208.89	211.05	209.43	207.47	208.72	207.73	209.38	210.57	209.78	210.36	208.06	212.88	208.28	212.1	211.83	203.27	207.31	211.74	213.12	208.32	206.31	206.84	207.15	206.53	205.6	209.57	206.65	209.7	204.97	210.71	206.77	210.13	210.05	209.91	203.87	207.37	204.57	201.62	209.01	205.85	211.08	207.19	208.62	205.27	208.17	208.8	209.15	206.78	208.12
209.54	209.94	210.08	206.1	209.79	209.2	211.3	208.3	212.35	204.72	214.95	209.29	210.06	211.69	209.71	210.66	210.19	210.99	207.84	210.76	210.3	209.17	214.38	208.55	209.76	206.29	208.93	205.19	209.05	205.51	207	210.72	205.36	211.67	207.38	207.87	208.7	209.1	211.36	210.21	208.13	211.41	215.11	209.45	211.51	213.34	210.42	211.51	209.3	209.87
209.95	211.99	207.79	204.36	202.86	210.12	205.5	211.96	206.84	203.98	219.26	211.04	212.03	208.41	210.08	210.53	210.59	209.36	207.47	214.99	207.99	206	206.17	214.09	210.12	211.13	209.61	211.38	208.45	212.02	208.89	206.4	212.18	207.57	208.63	209.28	209.61	206.66	212.07	205.39	205.72	205.99	210.02	208.75	210.04	206.81	213.07	205.03	205.23	206.39
207.34	203.73	208.27	210.85	207.88	208.69	210.28	209.84	203.97	210.17	207.14	208.24	211.96	212.5	210.43	208.21	210.29	214.8	212.54	209.53	214.69	209.01	207.35	212.88	209.92	208.55	208.01	210.2	209.86	209.23	207.67	210.83	204.09	207.01	206.39	211.92	206.17	214.43	210.26	209.6	209.03	206.41	209.35	214.92	209.16	211.46	208.92	212.45	206.95	208.87
210.39	210.59	210.16	213.87	212.38	208.68	213.98	211.43	208.93	211.31	212.33	212.37	210.99	215.21	208.58	215.75	210.49	209.1	208.97	210.43	211.98	214.68	213.45	213.5	209.9	214.85	215.65	207.13	212.03	208.21	217.52	212.71	207.81	210.44	209.19	214.29	209.8	209.5	220.23	204.94	210.18	213.48	212.53	214.71	214.75	212.35	211.62	212.91	213.18	212.14
198.44	198.33	202.59	198.34	200.17	199.71	201.07	196.78	195.37	203.74	198.12	198.5	200.81	198.6	199.61	194.32	198.02	195.27	201.6	198.84	201.75	193.17	198.15	202.15	195.84	197.18	201.07	199.14	197.22	199.9	200.88	197.68	198.7	197.04	201.05	198.4	198.8	200.61	200.57	197.51	195.96	202.36	204.8	199.96	201.24	198.64	196.16	199.09	198.15	200.43
212.12	209.18	210.03	211.01	206.15	211.97	217.67	214.48	218.65	212.61	212.31	208.2	215.14	212.46	213.69	215.11	209.35	213.38	214.47	216.73	215.3	210.92	212.71	210.2	213.15	209.54	211.51	207.99	212.49	212.15	213.23	211	211.22	208.19	210.75	212.12	214	210.75	211.35	211.51	211.49	213.39	213.41	212.03	215.37	211.79	207.96	212.17	209.06	210.38
218.52	215.82	220.1	215.98	217.1	215.15	216.25	219.62	217.05	217.55	221.1	218.91	219.14	220.64	220.11	217.12	212.69	215.53	219.58	215.53	218.52	219.78	215.48	216.88	215.27	215.56	219.12	217.6	220.53	215.04	218.21	218.74	217.02	216.51	219.82	216.03	216.23	217.09	216.98	218.59	221.59	216.66	218.82	216.38	215.86	221.16	220.64	217	217.92	216.96
209.88	209.08	204.56	207.22	207.33	210.7	208.58	212.16	210.66	209.16	209.45	209.15	206.34	210.94	209.32	205.68	210.15	211.11	207.19	210.53	208.08	210.61	209.66	210.07	207.3	211.27	208.67	208.77	208.81	206.46	209.78	210.13	212.96	209.73	210.18	210.4	204.78	214.85	204.96	209.09	213.81	212.22	206.67	209.06	207.38	206.95	204.81	209.82	212.76	212.17
197.87	193.54	193.95	196.53	195.13	196.96	191.2	198	194.75	194.75	193.01	195.78	196.58	198.51	196.75	194.03	198.32	200.07	194.6	190.67	194.13	194.25	194.33	193.8	194.43	198.37	189.35	196.35	190.77	190.22	194.87	197.86	196.75	199.23	198.49	193.53	195.96	198.08	192.46	196.18	192.65	194.56	199.83	193.66	194.22	198.23	195.49	193.56	194.45	193.73
208.88	208.2	205.61	208.89	207.61	205.39	209.87	208.25	206.59	210.73	212.29	210.87	206.65	210.63	204.2	210.86	203.52	209.97	208.81	209.99	211.31	207.14	209.9	209.98	213.94	209.25	209.41	209.56	208.97	211.11	207.37	209.2	207.06	212.34	208.49	207.88	210.83	209.91	210.13	204.66	204.24	209.11	210.88	211.1	209.13	215.07	208.33	207.77	209	207.56
213.45	218.2	208.24	213.48	212.31	209.5	212.38	212.32	214.12	212.66	210.62	210.62	207.09	211.46	210.89	211.5	209.44	211.97	209.77	213.67	211.34	211.02	211.01	212.46	211.55	210.35	209.94	212.57	212.71	210.86	214.18	210.25	210.5	213.66	214.47	214.74	208	211.23	207.37	212.28	215.14	212.17	212.6	211.96	214.55	213.66	212.87	211.97	214.33	212.75
202.73	206.55	209.46	203.66	210.31	205.14	207.09	205.04	204.53	207.64	200.97	208.18	209.87	203.06	205.43	207.68	204.82	207.54	206.34	204.18	204.17	201.86	206.13	204.23	204.58	204.21	204.28	197.75	204.58	206.45	200.27	203.27	205.25	207.95	205.74	201.55	202.47	203.18	205.3	206.65	207.18	206.7	206.97	201.85	208.5	202.81	206.65	202.79	203.03	203.79
204.11	207.38	212.39	210.23	213.59	205.27	207.58	211.08	209.41	211.21	207.28	208.89	212.19	210.18	212.4	208.62	208.21	210.94	208.94	210.71	213.47	212.17	208.24	207.06	206.52	209.77	208.41	207.35	205.35	210.63	209.68	211.8	210.59	211.82	209.95	208.12	211.7	209	211.95	211.94	209.04	209.21	208.33	212.48	209.13	209.65	208.13	211.78	208.55	209.34
204.68	201.5	207.45	201.66	204.97	206.8	206.71	200.09	203.64	200.44	204.26	202.29	208.7	204.36	200.77	205.99	205.21	203.45	205.56	203.16	201.69	203.43	204.03	204.38	206.58	203.22	204.08	203.29	205.46	203.91	201.78	200.75	205.51	203.47	199.87	204.65	203.27	205.54	204.74	207.23	203.54	206.98	200.14	206.11	206.35	201.86	202.24	205.88	202.21	205.71
213.47	213.86	208.19	212.07	211.38	212.78	213.09	208.24	214.78	215.4	214.38	213.71	209.81	212.8	213.74	209.9	210.79	208.32	210.31	212.68	217.23	210.28	211.83	211.48	215.66	212.32	211.18	212.04	212.6	214.75	213.34	212.14	211.57	210.47	206.9	213.47	209.62	213.24	213.93	206.92	213.48	214.2	212.9	214.49	210.08	210.83	213.36	215	211.99	211.96
208.63	211.5	206.98	209.5	206.21	206.18	209.91	204.72	206.14	207.41	211.64	206.89	207	207.15	204.81	205.99	205.57	204.83	204.59	209.12	206.88	202.79	206.64	210.5	209.51	209.3	210.72	216.15	208.41	206.98	212.28	207.54	209.81	201.98	209.35	208.63	204.79	212.07	209.25	207.87	208.41	206.14	202.22	206.46	206.73	206.64	207.45	209.21	205.28	210.86
196.65	206.37	200.84	204.89	202.6	203.12	203.35	202.31	206.07	200.64	202.85	205.49	202.13	198.72	199.94	206.33	205.22	201.77	211.57	198.62	202.09	203.05	202.29	200.91	201.88	199.27	203.25	207.73	203.5	202.35	200.51	204.93	203.53	201.84	202.66	205.37	207.33	200.85	204.04	201.49	200.05	206.44	206.78	201.8	207.63	204.03	204.79	201.64	201.32	201.03
208.19	213.75	207.08	201.36	208.99	207.44	209.92	207.84	209.34	207.02	210.09	213.67	211.82	212.44	208.95	212.54	204.01	206.22	210.69	202.44	207.89	206.46	208.07	202.67	210.72	208.44	206.56	205.21	208.78	208.24	206.34	206.84	208.95	211.61	212.78	206.68	205.04	207.13	213.25	210.24	208.89	210.32	207.77	207.27	209.12	206.48	208.01	207.02	211.84	208.79
211	211.01	205.99	212.21	211.65	205.93	210.36	211.82	210.19	206.42	206.24	203.01	203.77	204.78	210.31	208.22	207.1	208.65	211.37	208.95	212.3	205.11	210.01	206.72	207.75	210.76	212.26	212.77	209.02	206.03	206.16	203.83	207.03	209.73	207.03	208.9	207.44	210.51	204.75	207.57	208.66	210.67	208.25	208.47	211.41	210.32	210.31	206.06	208.96	210.86
210.13	206.25	204.99	207.6	209.16	211.01	211.06	208.46	205.4	206.02	212.39	210.18	208.3	202.23	207.67	204.62	207.49	209.1	205.97	208.96	212.08	205.65	206.81	204.83	208.82	207.5	210.63	201.64	214.2	206.87	207.08	209.92	211.79	208.54	207.18	207.1	208.36	205.85	208.76	209	206.7	206.89	210.14	208.78	208.7	206.16	210.74	209.2	207.03	204.18
208.46	209.26	203.4	209.03	204.72	210.65	212.45	211.2	209.37	207.23	207.57	209.96	209.65	205.27	209.36	208.4	210.9	211.7	211.03	209.84	206.36	205.29	212.17	210.17	208.18	208.8	206.66	210.56	208.79	209.04	213.07	208.9	211.64	207.06	210.24	206	204.54	203.87	210.72	206.23	207.67	202.84	209.38	204.06	209.89	207.91	204.53	206.65	207.92	205.89
208.37	206.61	202.28	205	203.54	210.15	207.57	207.36	208.54	203.96	202.46	203.86	207.38	200.67	206.32	209.89	203.44	206.86	206	205.12	210.68	207.67	205.63	209.76	208.9	201.13	202.92	208.62	206.34	203.41	206.09	202.58	211.69	206.36	209.12	201.45	203.49	201.77	206.22	205.43	206.74	206.34	203.58	204.18	200.55	199.9	203.61	202.63	203.67	207.16
203.34	201.11	199.56	198.01	197.74	202.42	199.62	198.06	199.87	200.59	198.96	201.95	199.91	196.12	199.08	198.79	202.41	199.36	199.88	199.82	193.53	196.32	197.92	202.55	204.04	204.15	198.09	199.48	202.35	200.85	197.08	202.63	197.19	207.09	197.95	202.97	199.27	201.15	201.23	198.24	203.26	198.46	198.82	194.74	196.19	200.31	202.07	197.38	200.77	198.95
209.14	208.58	212.72	216.02	204	208.78	207.65	206.07	205.85	209.78	210.89	204.41	208.37	209.02	210.94	203.45	210.98	211.16	208.69	208.26	204.63	207.69	211.12	209.66	206.31	209.75	210.48	205.61	207.46	206.22	209.48	206.88	209.55	208.64	210.81	211.66	206.35	207.32	204.87	211.23	208.84	208.24	208.55	207.12	209.81	209.58	209.41	203.21	206.68	210.45
208.8	210.11	214.42	208.97	211.38	207.39	209.02	204.59	207.29	206.23	206.93	209.37	208.39	209.08	204.2	210.26	211.17	211.39	209.5	210.72	209.71	211.26	207.98	209.44	208.17	209.88	211.51	204.78	207.11	206	207.69	206.48	211.29	206.95	203	206.31	207.99	207.33	213.35	207.15	215.84	209.31	209.32	208.18	205.3	208.9	208.67	211.22	207.34	207.03
207.86	202.98	202.83	204	202.85	199.41	202.9	204.19	203.15	204.85	203.54	200.39	206.4	209.57	201.2	202.37	208.14	200.98	204.58	201.77	200.63	202.98	205.44	202.52	202.97	200.35	200.44	201.37	201.54	207.43	201.34	205.72	204.64	200.94	208.63	208.34	210.71	200.83	200.8	203.46	208.92	207.4	204.92	198.32	205.37	201.62	198.49	201.01	201.39	203.68
214.47	211.17	207.21	217.1	212.38	212.02	212.47	214.16	214.34	213.1	205.37	215.07	211.69	207.89	211.79	209.5	209.02	208.51	210.17	213.42	210.23	211.41	209.06	212.09	208.92	210.77	211.09	211.17	212.57	212.78	211.86	209.2	211.01	208.05	214.05	210.89	209.03	210.54	211.78	211.62	207.82	209.82	212.03	214.45	210.9	213.58	214.31	211.55	215.41	212.36
205.02	206.56	207.18	207.21	206.09	209.55	212.3	207.98	205.9	208.48	208.41	207.49	205.99	207.32	207.68	208.77	207.78	204.38	206.11	205.19	208.42	205.4	209.49	208.35	209.66	205.22	207.54	207.71	209.59	205.73	208.38	205.87	208.72	210.21	206.73	207.41	204.6	207.44	210.19	204.45	206.77	205.44	206.43	205.42	207.61	206.93	206.13	211.78	205.26	210.09
207.74	207.44	209.05	208.25	209.43	208.82	207.81	209.41	206.47	205.84	210.79	209.25	202.95	211.21	209.41	203.49	209.85	206.35	206	208.51	206.52	207.07	208.41	207.8	207.52	210.56	212.05	210.26	207.65	208.68	208.26	208.36	209.59	210.43	211	212.49	208.95	208.71	210.14	205.58	210.65	207.73	210.66	208.93	210.25	208.44	211.42	209.17	209.77	211.72
200.71	202.79	198.92	200.21	200.01	203.48	206.17	201.75	206.1	204.76	205.79	202.91	205.55	201.28	201.62	197.92	203.01	203.04	207.31	199.3	207.17	206.24	203.35	201.61	206.09	203.85	201.73	202.08	199.25	205.03	204.87	197.8	203.73	206.62	204.18	204.21	207.23	201.82	204.81	205.82	201.28	204.11	199.08	209.11	203.78	201.07	200.14	202.84	206.61	206.26
208.41	212.93	214.2	210.07	213.66	206.86	208.28	206.48	216.56	212.12	207	213.02	212.02	206.31	209.59	211.55	209.48	209.49	208.4	202.53	213.31	205.88	211.16	208.95	212.24	208.04	205.23	216.26	204.45	209.66	207.25	211.37	208.1	205.77	210.4	209.45	212.01	212.83	208.86	205.99	212.12	209.58	205.29	212.92	210.38	208.77	211.86	205.92	205.42	209.06
192.77	195.87	197.46	197.36	193.27	195.43	195.13	193.14	196.76	191.14	193.16	194.41	198.39	199.32	193.55	192.01	193.67	197.54	191.12	195.04	196.58	195.75	195.03	197.28	192.61	192.53	194.8	198.14	192.41	195.57	197.37	195.05	199.37	194.48	195.06	190.1	197.3	193.34	198.11	198.6	196.17	195.69	194	196.83	195.89	192.58	193.52	197.73	191.54	194.99
212.01	214.04	213.41	214.95	209.61	216.16	211.83	209.35	213.79	212.84	209.76	212.28	209.06	209.99	211.86	209.14	209.56	215.55	216.41	213.47	208.98	212.5	212.49	210.79	209.66	211.12	212.49	216.04	207.06	213.18	208.69	213.76	211.36	212.63	218.47	212.29	214.92	213.75	216.13	214.41	214.27	211.07	213.97	207.6	212.01	212.5	210.48	212.53	212.24	209.61
211.3	211.55	211.67	209.71	210.09	213.47	211.98	211.91	211.24	214.45	215.03	207.87	208.27	209.91	212.48	214.03	211.9	210.28	214.3	212.63	210.05	212.3	214.04	213.33	212.07	209.96	208.88	210.02	212.02	210.6	211.2	216.3	211.88	216.43	212.99	212.1	213.35	211.22	212.64	212.99	210.41	214.06	210.81	213.69	212.65	212.72	212.12	210.25	215.13	214.53
201.73	201.5	208.15	205.65	205.01	206.87	208.14	204.9	206.44	202.61	205.8	204.07	204.04	202.06	207.56	208.53	205.04	208.82	205.37	205.94	210.05	203.6	203.83	204.55	203.61	208.09	204.26	204.05	205.31	207.54	202.74	209.74	207.87	206.54	199.55	203.47	202.49	209.5	201.63	203.53	204.13	206.2	204.73	204.97	206.5	200.26	206.42	208.97	205.78	206.32
211.14	208.98	205.85	207.7	210.29	208.72	208.4	206.7	208.18	211.87	213.24	209.62	206.99	211.17	209.96	207.48	215.62	212.46	207.78	215.11	204.54	208.89	207.82	213.67	210.68	209.48	210.27	215.01	211.41	206.4	208.54	209.72	206.55	207.95	211.7	210.75	214.55	210.37	206.18	207.91	209.24	206.87	208.14	211.97	207.89	211.98	207.34	213.2	208.83	213.7
207.37	204.98	207.9	204.84	204.94	206.16	207.57	204.87	208.71	209.48	207.51	205.89	202.57	210.05	205.28	199.92	203.52	204.33	200.88	203.49	203.59	207.46	209.54	206.98	206.88	204.74	204.93	205.08	210.03	204.47	207.11	209.9	208.02	208.33	205.47	210.72	203.78	206.84	210.69	207.99	205.29	207.16	205.46	208.56	207.96	201.59	203.21	208.76	204.92	201.39
207	199.37	200.01	200.86	200.44	201.31	202.81	195.02	204.35	203.47	207.92	201.7	205.7	202.01	203.08	202.33	203.31	203.24	201.78	203.54	204.11	205.19	205.44	200.37	204.88	201.24	202.54	200.73	203.88	201.62	206.55	202.14	199.6	198.25	200.54	203.7	203.59	198.19	203.54	205.45	201.29	206	195.27	201.09	198.46	202.7	203.41	200.3	204.63	208.5
201.71	204.55	203.58	199.76	202.56	204.73	203.56	203.06	208.06	203.13	199.02	203.75	205.56	198.65	202.36	203.22	203.09	206.12	204.49	197.42	203.53	206.96	203.11	206.89	200.62	202.91	203.44	203.45	201.99	203.28	201.37	197.79	195.57	202.19	202.51	204.2	203.74	205.87	199.39	202.63	201.95	201.9	206.26	198.98	201.22	203.05	205.88	203.39	199.6	201.53
214.46	212.75	216.44	214.42	208.13	211.86	211.86	216.5	216.33	212.47	215.05	217.14	212.02	212.08	211.18	214.73	212.97	213.96	210.77	215.23	210.53	214.88	212.14	207.37	214.41	214.05	212.47	213.54	213.2	213.63	213.63	210.48	215.39	211.8	212.91	210.34	214.87	216.92	211.84	214.1	215.02	212.56	213.85	217.15	213.26	219.17	217.37	214.64	216.55	210.71
208.47	209.82	209.87	213.24	214.8	212.82	214.59	210.84	210.83	212.92	213.55	208.91	209.25	207.91	214.54	213.99	211.7	213.22	211.79	213.08	209.18	211.92	211.91	210.3	212.43	214.78	211.47	211.31	207.72	212.66	214.38	212.63	209.58	214.86	214.52	210.78	207.6	215.59	216.87	212.78	210.64	216.91	209.04	211.6	206.68	210.89	212.22	212.22	213.7	212.38
217.95	214.48	214.81	215.94	217.34	214.05	214.71	215.12	214.13	220.82	218.59	215.68	217.01	216.54	216.06	215.1	220.71	217.24	217.53	217.52	219.7	217.63	212.68	221.49	218.88	219.26	215.79	216.1	220.96	220.71	216.54	214.31	221.93	213.28	217.18	215.86	211.6	216.18	220.07	217.67	219.31	218.65	219.17	219.02	215.62	216.03	216.72	219.53	218.35	217.72
212.5	208.93	208.21	209.74	206.84	205.65	207.08	206.03	210.56	206.72	203.69	208.56	211.47	204.46	207.14	206.69	207.82	204.4	212.94	207.4	207.9	209.46	211.76	210.62	205.36	209.48	204.63	208.98	208.54	199.47	207.97	207.24	209.71	206.19	209.41	206.05	208.42	208.43	210.48	203.54	205.4	208.94	211.62	205.54	204.85	207.9	213.16	204.58	206.02	207.5
202.61	204.99	211.39	208.16	208.22	201.95	203.91	206.36	202.58	208.04	206.14	213.23	203.93	206.66	203.57	205.36	206.11	206.2	205.39	206.3	202.62	207.36	207.98	213.18	208.35	207.68	210.73	204.09	210.56	210.77	207.57	204.29	208.13	203.96	209.04	206.5	212.12	210.39	204.98	213.67	205.96	208.22	205.36	207.35	206.72	208.15	206.99	204.63	211.45	208.14
214.78	217.53	216.51	214.26	214.84	216.6	215.51	216.73	220.16	216.24	215.95	218.55	220.24	220.59	217.58	217.6	216.43	213.65	215.08	216.4	213.92	217.01	213.63	214.58	217.35	217.92	220.79	218.99	217.73	218.17	214.96	214.48	216.72	215.64	217.15	215.22	211.21	221.24	221.87	218.67	215.47	215.56	215.47	221.84	215.74	218.09	218.47	216.33	218	218.36
200.3	200.02	200.53	196.7	196.67	199.41	197.95	199.32	199.3	197.93	200.28	196.16	200.38	201.43	201.37	200.84	203.72	200.59	202.77	204.86	197.48	201.69	197.04	201.04	196.07	198.99	203.3	198.79	200.35	200.37	196.97	203.8	199.95	200.06	201.77	199.48	201.75	198.61	199.1	196.35	197.51	196.74	197.57	199.76	202.72	199.05	200.09	200.3	199.73	201.1
216.24	211.86	211.01	211.61	208.47	210.92	211.37	214.66	215.2	212.7	211.65	211.75	210.44	214.34	214.1	210.64	210.7	212.27	211.76	208.1	211.15	210.66	211.73	209.03	210.97	213.47	213.47	210.78	213.14	207.94	209.94	212.09	211.19	208.8	216.38	209.05	212.37	210.27	208.78	212.57	215.6	213.06	212.87	208.2	210.04	206.31	214.29	215.46	211.59	207
208.48	204.42	211.88	202.9	208.57	207.41	205.76	211.07	206.91	203.4	207.68	207.16	210.68	205.01	211.19	206.94	208	211.99	207.81	203.99	208.02	209.87	207.64	207.65	209.25	204.87	205.77	206.39	207.46	206.32	207.02	208.44	212.36	208.97	205.9	205.58	203.75	205.27	208.14	209.44	209.37	202.73	204.15	206.69	207.04	206.38	209	210.2	212.26	208.24
213.3	213.12	210.32	215.28	213.29	211.44	209.77	210.23	210.34	209.01	211.55	214.13	215.79	212.26	208.28	205.4	209.57	208.41	210.3	214.79	213.07	212.25	211.52	207.38	213.55	210.91	212.62	212.54	208.29	210.25	213.33	209.48	212.2	208.02	211.28	215.93	208.89	211.8	208.41	208.07	212.7	212.01	205.99	211.18	214.05	213.47	215.35	210.83	213.69	207.2
201.35	200.47	202.71	202.13	204.49	200.78	201.56	202.58	203.94	201.94	202.35	203.11	204.35	201.26	200.21	201.93	205.26	200.77	207.95	204.89	203.37	198.89	199.97	206.12	202.27	200.64	204.86	203.84	205.4	205.95	199.96	202.96	205.94	200.1	202.79	197.69	199.15	201.61	201.97	202.93	208.59	207.4	204.33	203.55	204.63	199.46	203.39	198.95	198.77	207.57
204.03	203.29	203.86	204.89	204.12	201.4	207.24	206.09	205.03	206.62	206.1	206.01	201.37	205.12	201.58	200.9	205.66	205.97	203.39	205.91	202.45	206.44	201.58	206.77	210.88	201.88	202.61	202.38	208.67	209.51	204.53	204.18	204.63	201.32	205.02	204.06	203.28	202.67	201.62	204.33	206.41	200.31	203.85	202.48	208.95	201.75	199.81	200.42	203.72	204.55
215.58	215.38	218.48	217.23	217.14	214.42	213.56	217.85	218.24	217.36	214.37	216.94	214.68	211.72	218.56	217.39	217.42	214.23	215.49	217.61	220.23	217.89	214.13	219.75	218.64	217.41	215.56	221.03	218.26	217.65	215.79	215.01	212.2	214.39	215.92	217.23	222.97	219.78	216.5	217.33	215.86	220.68	209.84	217.89	218.92	217.24	213.72	218.03	216.51	217.13
199.45	205.88	203.88	203.22	205.6	202.28	205.28	205.68	202.54	203.31	203.2	205.98	201.15	202.73	203.12	206.3	199.16	203.51	205.23	203.05	202.63	207.52	206.33	206.06	204.58	206.29	203.59	202.22	204.11	204.42	206.08	200.62	203.56	201.62	205.66	204.9	202.81	202.42	207.89	206.58	208.67	200.57	202	199.19	198.24	205.38	205.53	200.91	204.59	207.64
214.01	218.35	217.78	221.24	211.34	217.56	218.22	216.77	214.94	217.17	218.12	215.03	217.62	214.51	216.1	216.74	214.32	223.51	215.1	216.19	216.03	216.02	215.47	216.68	217.67	216.75	215.64	217.05	215.5	213.7	216.91	219.82	219.07	217.15	218.35	217.06	216.48	217.1	218.89	214.12	215.16	212.88	214.73	218.32	213.98	216.19	215.55	214.71	216.55	214.61
207.44	209.91	207.71	206.79	208.62	212.09	199.83	211.43	205.83	208.36	206.49	211.26	210.99	210.66	208.1	207.01	208.34	205.97	211.42	206.68	205.25	206.03	208.72	207.78	201.21	211.7	208.37	205.65	213.37	214.63	209.02	209.74	209.97	205.98	207.67	206.04	209.25	202.86	206.23	205.36	205.57	205.08	207.09	205.93	206.55	205.96	209.89	206.95	207.55	207.76
205.7	211.24	211.71	219.13	211.05	211.05	214.27	210.16	210.39	210.98	215.64	216.14	215.53	211.03	210.75	207.88	210.87	208.69	209.26	210.41	207.71	212.54	209.36	207.86	212.84	212.38	210.73	208.26	212.18	212.97	208.59	209.75	213.07	211.49	211.74	210	215.69	211.11	208.78	210.64	212.59	212.69	209.81	210.03	211.99	211.75	214.7	216.06	210.42	211.26
202.64	200.65	204.09	210.14	206.19	210.91	208.06	201.91	205.6	198.56	208.62	204.26	208.7	201.38	202.31	203.26	207.66	208.92	202.23	206.42	205.13	207.51	204.77	205.42	203.6	203.8	202.34	206.61	203.34	201.08	204.15	203.89	206.08	201.7	203.88	202.24	207.46	204.58	205.56	206.61	201.61	205.37	206.62	210.52	206.64	200.6	205.36	200.37	208.97	205.09
216.9	217.77	218.48	217.21	219.47	216.84	221.1	221.45	220.67	217.65	212.63	220.21	221.22	214.98	214.04	218.89	217.23	216.17	217.35	216.45	217.97	220.04	217.51	217.63	218.35	218.37	220.58	217.46	216.22	219.19	219.39	212.12	212.89	216.79	217.61	218.67	220.3	218.15	213.77	215.39	216.53	214.7	216.33	213.7	220.77	216.63	219.36	218.31	221.05	222.4
192.41	195.87	196.55	189.1	196.82	196.21	190.11	194.01	192.46	196.05	196.97	195.21	191.83	195.06	195.34	195.39	189.44	192.59	190.9	194.76	188.85	194.8	194.18	192.64	192.98	194.05	195.36	193.33	198.56	193.06	192.56	188.25	189.34	193.42	192.77	194.82	195.56	195.57	194.45	196.03	196.69	191.81	197.94	194.9	198.29	195.48	193.57	195.79	197.04	197.61
212.75	212.92	214.1	213.68	218.74	216.6	214.76	214.66	218.15	218.21	219.68	217.79	218.35	216.74	214.81	220.55	212.69	215.68	215.37	217.37	215.25	213.81	221.67	215.83	218.42	218.68	216.02	216.13	219.64	218.94	218.62	217.12	215.41	219.23	217.65	219.57	214.79	219.11	221.78	215.94	214.36	218.25	211.9	219.25	219.77	219.38	213.06	220.11	215.73	217
206.12	209	206.83	206.47	206.66	207.96	211.14	209.63	211.21	206.35	207.46	213.22	210.25	206.16	210.08	210.41	208.22	207.96	211.23	208.92	207.21	208.06	208.2	212.26	207.75	207.38	209.48	206.61	206.56	211.22	206.38	211.92	207.27	209.69	202.54	211.16	208.78	207.22	210.35	207.16	208.97	213.33	208.97	207.39	207.99	212.89	207.87	208.75	209.74	210.15
213.81	213.59	209.87	216.2	213.62	214.7	216.82	211.22	209.93	215.06	214.49	214.82	210.63	214.53	211.21	209.82	209.53	212.91	208.97	209.91	212.84	215.59	214.13	216.83	209.14	210.37	212.45	211.24	213.01	213.99	213.63	215.79	212.91	210.75	214.98	212.56	216.69	211.12	215.55	212.03	214.83	211.91	209.49	213.22	218.06	209.18	215.17	213.41	209.27	211.94
208.38	207.18	211.43	207.49	209.11	208.44	212.46	206.63	211.69	205	206.7	206.28	207.02	204.8	209.11	211.35	210.48	211.38	207.59	208.22	206.13	208.12	207.94	207.08	208.05	208.42	209.07	206.92	210.14	205.99	207.32	208.02	207.23	205.49	211.61	209.66	206.02	209.12	210.98	209.73	206.34	209.17	208.64	210.08	207.08	209.1	209.81	215.08	209.06	212.26
206.67	206.95	205.57	204.06	200.57	201.45	204.27	204.86	205.38	200.57	209.32	205.65	205.7	198.68	203.62	206.55	205.18	202.63	204.66	202.67	198.49	206.88	206.45	205.41	202.86	202.29	201.25	199.91	205.9	205.59	201.07	204.1	202.86	204.06	200.78	206.47	205.84	200.15	202.94	205.76	203.46	201.16	206.86	202.73	200	203.86	200.64	205.45	207.18	207.64
211.69	205.91	212.62	212.59	206.8	210.59	208.9	212.18	208.94	212.53	205.54	208.45	211.68	207.63	208.51	208.47	210.59	209.07	204.39	214.58	213.24	207.46	205.8	207.81	206	209.97	208.83	208.84	208.07	207.57	209.72	208.94	210.99	206.73	213.47	210.29	210.77	209.69	211.73	209.15	211.04	207.6	209.74	210.1	207.45	207.74	210.95	209.47	210.47	211.14
215.33	213.22	214.3	212.77	212.63	212.35	211.94	216.71	215.4	214.33	215.02	213.64	218.93	208.81	214.02	211.28	212.04	211.65	212.63	211.21	213.43	212.2	211.45	208.35	214.92	210.27	211.3	214.96	215.14	212.35	214.38	215.15	211.23	217.44	213.69	212.19	211.48	209.64	212.05	215.92	213.33	214.74	212.22	214.38	208.46	212.95	215.28	211.46	217.37	210.11
210.47	210.85	215.5	209.89	208.5	213.13	206.6	209.02	211.53	209.68	209.94	208.47	206.86	213.34	208.86	208.52	215.35	207.77	210.73	209.81	207.01	209.3	207.89	210.18	209.04	214.67	209.6	208.15	208.9	209.57	210.22	210.73	211.6	215.62	205.91	212.59	210.57	211.76	206.05	206.34	209.34	207.31	210.34	208.62	207.2	208.02	208.22	208.08	209.99	209.54
209.61	206.68	209.38	206.17	211.63	207.46	207.68	209.47	202.18	206.21	205.43	209.47	209.05	206.98	210.42	207.7	208.65	210.33	207.73	207.32	211.91	206.18	208.09	207.87	207.83	206.46	208.58	208.58	210.91	208.56	207.33	208.93	210.33	211.5	205.26	206.15	207.41	209.54	209.8	208.33	209.28	204.36	209.15	207.69	209.69	211.12	207.84	213.11	206.54	211.62
198.46	202.13	196.55	199.55	200.44	195.54	200.56	197.8	202.85	197.62	201.54	200.45	195.32	203.84	200.06	199.7	195.75	198.54	200.49	199.94	196.41	199.23	197.7	203.08	196.23	198.22	199.45	198.54	196.37	196.54	202.88	196.87	197.76	199.53	200.24	200.27	203.22	201.75	196.64	198.12	194.69	199.41	202.1	197.16	196.2	202.6	198.01	195.95	201.34	197.41
213.52	211.78	211.19	214.82	208.42	208.97	208.27	216.81	213.99	210.94	215.69	215.01	214.62	213.47	212.85	210.22	213.16	211.54	208.28	213.67	214.05	215.63	213.49	215.03	209.64	212.33	213.34	213.02	212.94	214.59	211.55	219.14	206.34	214.24	210.72	211.43	213.68	208.24	218.07	214.08	210.63	212.53	212.15	211.96	212.08	213.7	212.42	214.49	214.72	215.42
204.67	207.63	204.11	205.21	213.34	208.25	209.34	209.69	202.33	210.05	206.15	208.05	213.85	211.58	205.72	208.29	205.93	205.8	207.71	207.9	207.91	203.13	209.62	207.92	206.89	205.9	209.85	210.53	208.12	209.21	210.09	205.61	211.01	205.45	203.98	208.72	206	209.59	205.01	209.7	207.24	209.09	208.75	208.26	204.08	205.01	208.15	208.14	207.79	210.29
199.17	197.52	200.51	203.3	199.22	198.57	200.63	199.35	198.33	203.64	203.02	202.03	200.99	197.15	200.56	200.22	195.55	201.2	198.08	198.36	199.67	206.51	197.62	199.94	206.28	199.18	200.91	202.57	200.53	201.03	197.81	200.86	201.62	200.67	201.39	204.13	201.7	199.71	202.47	203.65	203.59	196.55	196.72	204.19	202.59	201.2	193.46	200.08	198.45	201.87
206.94	207.8	207.74	206.61	212.19	206.77	209.1	211.98	205.59	209.6	205.56	207.37	208.45	206.8	212.72	206.39	206	208.75	207.57	208.07	209.05	210.88	209.67	211.72	207.32	206.21	206.99	208.04	206.03	207.08	206.05	209.63	207.57	207.06	208.66	206.64	206.09	212.41	209.94	204.47	209.06	206.12	207.76	208.36	209.18	209.14	209.66	206.17	209.72	207.05
204.48	209.85	212.98	210.96	214.54	210.67	208.47	208.46	210.51	209.93	216.21	208.3	209.93	214.41	212.45	208.93	209.57	207.79	209.12	208.16	211.87	207.34	210.52	210.6	211.34	207.39	211.18	210.27	205.98	210.55	209.79	209.1	208.69	211.55	207.82	212.08	211.85	212.66	209.38	204.7	206.05	209.64	211.17	212.79	206	210.62	209.95	205.61	212.75	208.3
193.93	195.17	196.45	190.76	197.32	194.78	196.18	198.32	194.81	196.95	189.93	197.75	197.52	195.02	195.13	194.52	197.62	191.17	198.72	192.1	196.29	195.31	197.25	194	198.42	193.7	195.59	196.98	199.71	197.34	196.27	198.57	192.4	195.67	192.6	195.84	189.24	194.12	197.32	198.05	194.68	197.69	191.84	200.04	193.27	191.6	197.44	195.22	191.58	190.79
220.41	218.17	215.01	218.34	217.13	216.2	212.51	212.68	215.42	219.66	215.15	217.31	213.09	215.19	218.78	214.02	220.66	220.57	217.73	218.11	217.57	215.02	215.49	217.45	216.96	217.25	219.03	218.34	216.74	215.92	217.17	216.77	218.36	219.38	214.09	213.97	216.49	216.95	215.05	213.27	215.86	220.77	215.67	215.54	214.28	218.2	214.05	212.87	217.8	215.64
203.43	211.6	205.77	206.72	209.55	209.61	208.13	208.92	208.9	207.1	210.03	208.34	208.92	211.84	213.93	209.65	206.89	205.33	212.19	207.27	213.7	205.75	213.03	207.84	209.49	208.9	206.01	204.91	206.66	205.96	210.14	211.65	210.42	205.11	205.16	211.03	205.29	204.31	212.58	210.33	205.98	210.72	206.4	212.16	208.93	204.29	206.8	206.23	209.91	211.95
209.91	209.54	211.73	208.46	209.16	210.87	212.86	205.03	205.46	211.26	211.15	207.99	208.75	209.78	211.1	211.86	208.91	210.57	209.64	208.97	207.85	209.09	207.73	210.13	205.76	209.54	209.55	213.95	212.25	212.28	204.86	211.56	208.78	207.04	207.75	209.93	207.74	208.63	210.53	210.54	210.76	207.66	208.55	212.72	209.81	205.51	208.94	209.16	212.28	208.76
197.6	201.31	205.71	197.48	200.05	201.91	205.51	203.53	197.97	199.38	201.99	202.24	201.49	203.55	202.15	197.7	204.82	202.8	201.65	202.85	207.25	204.66	199.99	204.59	202.99	204	204.52	200.77	201.11	199.27	198.35	202.57	202.74	200.28	201.96	199.28	203.01	201.51	202.25	198.92	200.72	197.54	207.36	203.51	202.01	197.3	204.42	205.68	198.87	197.4
210.31	208.75	211.9	213.41	211.73	211.44	212.79	219.49	211.3	211.35	211.65	210.11	208.81	211.59	219.56	209.04	210.15	213.71	212.62	209.43	209.98	211.63	212.89	216.2	210.13	212.21	214.1	212.12	211.75	214.3	211.89	212.43	214.44	211.63	212.67	212.27	216.63	212.39	209.8	211.92	212.79	212.15	212.7	213.39	213.16	213.08	216.15	210.32	210.22	213.13
220.24	216.58	221.57	219.21	217.84	216.45	217.95	217.27	216.67	212.66	214.07	215.61	221.06	221.66	216.44	215.36	217.57	218.75	216.53	215.53	215.25	217.76	217.56	216.29	215.19	217.72	218.52	216.21	216.27	215.04	216.84	216.12	213.69	215.25	214.89	216.33	214.66	216.56	218.44	214.76	222.01	214.15	218.11	216.59	216.84	215.06	216.3	215.73	217.11	223.28
208.78	203.31	197.83	201.78	207.76	206.4	204.71	204.96	202.93	207.38	205.92	202.07	207.03	202.93	206.65	204.62	206.21	203.53	203.34	204.12	202.28	207.31	205.63	204.91	205.83	206.39	204.71	203.76	205.62	202.24	202.79	204.54	202.68	207.43	205.72	203.8	211.07	199.2	202.04	205.92	209.02	208.06	202.58	205.68	205.1	205.8	203.7	207.03	202.81	208.58
197.4	203.62	192.31	194.06	198.86	195.75	192.71	196.71	195.26	194.51	199.28	197.84	197.69	194.27	195.36	194.16	196.21	198.37	197.86	197.49	194.03	196.59	195.9	190.64	198.89	195.44	192.04	195.18	195.64	194.95	190.67	197.15	194.73	197.43	195.55	192.75	195.08	195.34	190.73	194.6	198.57	196.25	193.06	193.83	195.15	193.79	195.94	195.71	196.1	197.56
206.03	201.24	203.44	205.74	204.47	202.59	199.93	206.34	204.38	204.01	203.7	211.51	202.32	203.03	203.57	205.52	201.96	208.03	204.17	204.51	202.62	202.48	204.5	203.43	204.41	204.07	204.8	201.45	204.99	209.65	202.72	202.82	205.59	204.88	201.82	203.8	203.26	198.98	203.07	207.42	205.94	207.38	196.07	208.18	199.79	203.91	204.59	204.16	201.89	205.81
210.08	207.63	211.97	211.15	210.75	211.04	205.58	210.44	207.98	205.74	209.73	208.85	208.5	211.64	208.04	214.31	204.91	207.36	207.86	209.51	209.92	209.83	203.66	213.71	211.99	209.77	207.4	209.08	204.94	213.79	207.68	212.38	203.88	208.52	208.41	211.53	206.55	209.02	208.09	213.25	207.4	206.1	213.05	210.01	205.02	210.25	213.38	206.33	207.4	205.5
215.85	221.25	218.18	214.55	218.49	217.36	219.73	218.89	217.9	216.14	212.92	217.99	219.65	217.5	219.43	219.79	218.31	219.84	219.14	215.64	215.69	215.14	214.3	218.33	222.52	218.49	218.27	212.19	220.32	219.42	217.69	213.98	213.11	211.53	216.76	213.12	215.23	213.22	214.88	217.44	218.75	215.2	218.97	219.09	211.37	218.31	210.35	221.53	220.19	212.64
205.19	204.33	202.7	199.78	196.25	201	201.37	201.74	201.59	199.61	201.71	200.67	201.63	203.27	200.13	199.74	196.26	203.13	198.36	201.99	202.11	198.75	192.48	198.76	202.01	202.02	199.23	198.34	200.76	205.14	198.53	199.94	202.29	197.9	199.09	198.29	199.19	199.67	201.24	201.75	203.69	198.3	198.94	199.46	199.07	201.54	200.16	201.14	204.86	202.32
212.81	210.74	211.3	211.07	210.58	213.4	212.74	212.84	209.65	208.34	211.83	210.33	205.71	209.59	216.03	212.47	212.88	206.99	213.16	211.45	210.19	213.47	205.96	212.12	211.82	208.14	213.82	213.75	212.03	213.77	213.37	215.04	209.11	214.75	208.74	209.84	209.47	208.5	212.52	216.94	218.76	212.16	209.1	211.43	216.58	210.14	212.7	211.63	210.13	209.8
203.09	204.93	201.89	208.19	209.59	204.47	203.75	204.82	200.69	209.22	202.43	199.86	206.37	207.21	203.86	203.1	199.87	203.66	201	204.37	207.14	204.98	208.69	204.29	202	205.69	203.05	203.49	201.55	203.75	208.48	205.01	204.36	207.92	202.49	205.97	201.47	204.05	204.91	208.06	205.07	203.14	202.94	207.83	207.75	203.57	203.89	207.02	197.56	201.7
205.63	210.15	200.73	207.2	207.62	204.65	200.62	210.99	208.7	208.43	208.53	207.36	204.6	208.96	207.36	209.84	205.15	211.3	207.04	213.07	206.67	205.8	207.46	208.84	207.78	202.52	205.02	204.2	209.19	201.92	211.44	209.57	207.96	208.28	210.71	207.64	206.91	208.23	204.77	209.47	204.45	203.51	209.06	207.43	204.53	206.4	201.08	202.36	208.43	207.31
209.08	206.4	210.91	209.53	206.53	212.35	208.98	204.52	211.66	211.74	207.16	207.53	207.68	211.03	209.9	207.95	209.83	210.45	210.33	207.7	210.54	211.77	210.81	208.04	203.06	207.97	207.69	207.05	206.73	206.5	208.15	205.11	206.96	210.06	209.62	210.37	211	206.22	208.83	207.64	210.64	206.36	212.28	206.69	209.19	207.34	204.71	211.8	207.83	211.63
212.71	213.91	214.82	212.93	211.79	216.71	209.63	211.11	212.05	213.84	211.83	218.39	210.77	214.54	216.72	213.72	209.69	216.74	212.94	209.89	214.73	216.55	215.57	213.16	211.85	217.12	216.5	215.81	214.41	211.05	213.75	212.06	211.83	212.77	211.56	210.95	210.63	216.13	215.06	213.03	212.63	210.53	212.67	217.36	209.85	215.82	209.94	213.26	217.97	212.46
212.41	209.49	208.33	209.38	207.92	207.92	210.76	208.75	211.18	210.59	212.51	204.47	208.2	205.2	209.87	211.84	209.14	213.08	205.14	210.12	209.1	207.41	208.11	206.94	213.34	208.11	209.51	210.76	209.74	213.04	211.18	210.48	211.65	208.64	205.38	211.29	213.13	205.61	207.27	211.65	210.96	211.23	209.27	206.41	207.34	211.67	207.22	210.24	208.98	207.35
211.36	210.81	205.5	210.6	210.87	205.75	208.96	207.58	205.87	209.89	207.38	209.71	210.08	208.05	210.71	203.94	209.01	205.58	208.45	213.54	210.89	208.06	208.81	206.44	207.75	212.12	205.2	207.21	206.86	213.76	205.53	208.79	209.16	210.69	205.74	204.41	211.8	204.94	209.12	207.73	207.02	208.49	206.89	206.76	212.3	209.6	206.8	205.55	206.15	207.8
208.74	214.34	208.92	212.8	212.41	211.59	210.74	207.97	208.76	212.23	207.3	210.4	212.22	211.18	212.35	211.39	212.05	213.42	212.44	205.16	210.4	216.34	210.2	211.17	209.28	207.2	208.27	205.17	214.04	207.43	214.47	209.41	206.64	209.63	210.38	209.83	208.46	211.56	212.32	215.89	210.78	210.72	208.04	213.76	213.3	212	213.25	210.31	211.51	206.95
218.29	216.33	215.68	219.1	219.07	215.16	214.25	217.52	219.37	218.29	214.35	218.03	221.08	220.53	223.75	220.36	216.91	218.87	215.36	217.62	212.81	219.54	220.31	215.75	220.27	216.49	217.35	221.58	214.09	216.05	220.04	219.72	219.59	221.23	216.89	217.14	219.01	216.54	222	218.84	219.27	215.9	219.52	217.15	223.69	220.66	221.08	219.75	216.7	223.12
202.62	202.79	204.73	205.26	196.71	205.26	205.08	202.89	197.12	201.91	205.43	199.08	202.96	204.7	203.54	203.23	201.02	206.64	200.97	201.97	203.65	206.83	205.91	202.51	201.87	201.99	203.58	200.92	200.76	206.74	203.61	199.88	204.59	202.34	203.85	198.12	204.82	200.99	203.86	203.87	204.3	201.72	198.08	205.68	202.9	202.97	198.8	204.15	205.72	203.55
220.24	219.07	215.53	218.41	219.09	214.27	215.05	213.09	219.55	220.18	216.09	214.18	219.39	216.37	213.71	213.98	221.08	218.24	216.46	219.06	217.2	217.96	218.54	217.97	218.96	221.23	216.66	217.42	220.11	217.13	213.21	219.22	211.77	216.47	214.71	217.44	217.75	212.2	217.25	217.89	220.55	215.29	217.9	217.19	222.47	217.81	219.7	214.79	221.52	213.87
205.89	211	210.11	205.39	208.52	209.89	208.33	206.23	206.38	208.48	207.39	209.3	214.84	210.08	208.18	208	211.45	205.04	215.66	209.27	207.58	210.77	206.68	211.11	206.85	210.8	210.79	207.97	207.13	204.63	210.11	203.68	207.57	214.38	207.69	206.07	207.88	209.77	206.34	209.19	208.67	211.52	210.04	209.63	206.31	208.32	208.56	211.15	209.71	207.35
210.86	211.62	212.05	213.16	213.33	209.97	211.72	214.17	214.9	209.49	214.32	211.73	215.65	208.81	214.33	215.48	212.81	209.37	210.89	215.42	212.18	210.2	214.97	213.29	209.35	211.3	212.1	213.71	215.01	212.51	214.03	213.52	217.25	210.58	212.39	215.84	213.13	207.82	215.31	213.05	205.18	213.84	216.57	214.63	210.65	211.94	212.68	213.49	212.04	215.04
199.62	207.36	204.5	200.87	200.91	203.02	199.47	196.04	204.05	202.58	207.07	203.71	206.2	202.97	208.87	203.76	199.56	204.86	203.03	203.15	204.15	204.55	201.56	204.9	206.97	202.79	204.28	201.95	206.41	199.88	201.33	202.58	201.52	204.93	202.55	203.2	202.27	204.09	202.33	202.89	203.67	205.49	201.73	200.15	201.68	200.54	212.39	201.77	199.87	200.24
207.68	207.59	210.29	209.47	207.17	205.01	209.45	206.24	211.42	211.57	206.88	202.67	211.27	209.43	208.31	208.64	210.63	208.82	209.45	208.32	209.72	207.68	209.68	212.63	207.06	207.23	207.76	209.36	210.62	215.71	209.26	208.11	205.75	208.58	210.05	206.99	211.09	207.79	209.63	207.65	213.39	207.92	207.92	206.4	206.63	207.68	210.66	205.75	204.45	211.13
202.84	196.19	200.28	198.79	201.42	201.94	200.81	198	202.61	203.74	197.06	199.01	198.99	201.78	200.13	195.92	199.36	200.58	197.27	203.34	201.31	204.56	198.79	201.51	200.59	198.98	198.16	197.98	201.47	201.15	200.61	201.53	204.57	201.65	195.99	198.16	201.39	201.56	201.94	201.5	197.37	203.24	199.34	198.97	201.8	202.92	200.1	200.2	197.26	198.61
202.43	199.27	205.07	196.6	199.62	202.93	205	200.41	203.24	205.19	203.46	200.88	205.49	203.41	204.95	201.93	202.96	198.44	201.75	199.52	197.17	203.38	205.46	205.02	205.55	199.82	209.06	205.95	200.24	203.5	203.57	201.75	200.7	204.6	203.84	203.91	200.19	198.45	203.43	202.17	201.32	200.96	200.79	203.44	199.69	199.17	199.86	200.91	201.52	204.22
205.03	208.63	208.92	208.66	209.04	208	204.69	207.11	206.83	208.18	213.75	209.7	208.93	209.39	204.92	207.36	207.14	206.67	209.1	204.58	204.44	210.12	207.35	204.2	205.71	206.02	204.83	210.96	210.25	206.47	206.64	205.03	204.87	211.77	205.63	208.37	206.89	207.72	206.54	208.81	212.01	208.44	206.13	208.26	205.71	206.62	208.11	202.95	208.2	204.93
204.94	200.43	209.44	205.5	204.25	204.99	202.76	202.21	203.64	202.18	202.66	200.91	202.4	203.97	202.66	204.16	200.39	201.92	207.48	203.38	205.67	203.43	205.88	203.76	205.67	203.73	202.94	205.02	205.27	200.92	208.83	203.06	204.15	202.44	206.77	201.61	206.66	200.31	203.75	203.76	201.64	205.07	208.11	201.14	204.17	201.87	208.63	208.54	204.49	208.17
210.31	209.62	210.46	209.87	205.5	207.67	210.92	207.48	207.3	210.47	210.95	210.87	206.4	207.49	207.81	206.84	210.3	208.32	209.38	207.41	209.09	206.35	207.4	206.12	207.81	206.96	210.98	209.86	208.4	208.59	203.45	209.87	208.16	209.96	208.06	208.36	205.52	202.22	206.03	203.64	207.75	210.34	209.85	208.17	205.99	204.79	209.86	209.8	214.45	213.16
205.41	203.07	203.87	214.53	211.58	207.81	204.37	208.75	206.28	202.62	211.7	212.11	205.58	204.57	206.5	211.1	210.31	207.07	209.92	207.53	207.65	210.22	205.69	207.48	207.65	205.47	204.07	204.66	208.3	208.69	213.7	209.46	199.94	211.9	213.78	209.29	214.28	206.2	202.94	208.63	202.43	209.69	208.8	208.16	209.21	209.68	206.61	207.69	206.49	202.89
205.7	206.4	209.2	210.53	205.55	207.58	204.77	210.23	203.96	211.24	203.62	210.14	206.65	209.26	207.87	208.54	206.72	210.45	211.16	209.72	210.32	208.17	203.97	207.73	203.39	210.53	208.6	206.37	208.95	207.39	207.14	207.59	209.9	209.85	205.95	205.37	206.76	205.63	208.12	208.42	202.33	205.59	205.63	211.71	212.37	212.02	209.42	208.15	203.86	208.27
201.45	204.31	205.46	203.72	203.72	202.19	208.17	208.11	201.23	201.69	207.35	203.31	198.91	201.56	201.82	202.5	200.91	198.65	201.5	206.97	201.78	201.55	203.55	197.65	201.82	200.45	204.26	207.05	201.83	200.51	203.95	205.81	200.8	203.6	206.39	203.44	199.78	202.75	204.78	198.64	204.03	198.06	205.02	203.16	207.03	205.05	201.49	206.01	204.21	204.43
199.57	199.63	198.5	198.4	202.02	199.17	194	198.36	195.15	197.13	199.61	202.22	194.41	196.4	199.91	201.43	196.82	199.5	198.2	200.6	197.26	197.83	197.44	197.44	198.76	197.59	199.45	202.04	200.05	197.3	196.73	198.7	198.23	199.34	198.08	195.65	198.02	196.57	200.53	197.26	201.79	201	199.19	197.47	196.12	193.43	199.11	200.51	197.54	201.57
218.82	216.55	216.21	219.54	224.74	218.05	217.92	217.64	218.55	218.64	217.76	217.58	213.07	215.04	221.31	219.93	213.52	221.53	214.63	220.7	216.46	225.89	213.96	215.87	220.31	215.24	218.83	220.44	219.08	216.85	213.32	220.51	214.9	216.52	219	216.38	211.82	218.55	217.54	218.94	215	219.56	214.49	213.76	219.58	218.24	220.73	221.55	220.52	215.9
219.97	217.56	216.7	214.04	219.75	216.24	215.83	220.87	218.79	214.07	217.41	218.38	221.9	225.99	216.54	214.07	215.77	218.44	218.66	218.73	220.02	211.73	220.39	212.41	217	220.38	212.19	218	217.55	215.56	213.95	217.56	218.22	217.28	215.85	220.48	214.84	217.71	215.42	216.61	217.36	219.71	216.65	218.29	220.81	218.33	217.37	221.81	215.1	214.96
210.08	213.34	208.26	216.55	213.95	210.64	210.06	210.66	215.6	209.76	213.98	210.92	214.43	213.12	212.58	214.89	209.3	213.15	215.46	212.88	212.2	208.64	213.07	211.54	211.75	211.77	210.19	210.92	216.98	216.01	212.64	213.04	212.56	213.47	211.36	215.95	213.5	214.27	212.99	212.74	207.12	211.82	213.54	208.63	213.29	215.49	209.15	211.8	214.21	209.16
213.08	212.32	217.11	217.52	215.31	215.02	213.12	211.16	209.81	213.51	216.43	213.38	214.62	206.71	211.24	208.77	213.4	213.96	211.85	211.12	215.12	209.18	212.97	209.2	212.82	211.3	212.81	217.77	208.62	213.27	218.58	212.44	212.29	211.77	206.62	211.48	215.87	212.01	213.19	212.17	212.9	210.43	215.91	211.06	212.13	211.51	216.69	211.69	213.48	211.94
219.18	218.44	215.33	217.14	221.27	215.82	213.06	218.39	223.96	217.19	217.13	215.07	216.62	216.66	216.42	218.45	216.08	215.87	215.39	216.96	214.13	218.84	218.07	217.14	218.37	219.4	221.22	215.86	213.95	219.87	217.45	216.54	218.74	216.3	218.1	220.93	217.18	216.88	221.62	217.02	217.41	216.15	217.89	217.64	215.68	216.49	216.03	213.13	221.41	217.51
206.87	208.46	209.67	209.31	209.41	205.89	203.52	207.13	207.09	209.21	206.59	203.06	207.95	208.35	209.35	209.6	210.27	209.74	207.49	204.24	210.22	204.88	205.45	211.07	209	214.6	206.67	207.47	209.54	204.49	206.69	209.01	207.06	203.9	205.43	206.06	206.64	206.48	209.39	208.2	209.33	213.38	205.34	206.77	210.93	205.43	205.79	209.33	204.81	212.36
212.96	210.89	210.79	213.25	214.76	212.42	206.64	212.74	214.04	215.81	209.92	210.61	212.82	213.83	212.66	208.66	210.3	211.58	210.24	210.12	208.02	211.2	213.94	210.98	212.66	212.58	214.96	209.31	209.73	211.54	210.06	213.78	212.89	211.11	211.83	211.77	211.88	215.57	212.29	215.47	210.93	211.49	211.63	211.73	207.52	212.3	209.91	212.1	211.16	210.52
209.83	204.92	205.38	213.44	209.73	207.37	214.01	204.71	207.4	206.44	213.16	203.81	212.05	208.41	207.14	205.05	208.89	208.44	212.02	207.09	212.23	210.65	209.85	209.39	213.91	209.75	212.94	206.14	206.68	209.6	208.09	206.2	209.93	204.3	202.32	205.74	210.19	206.67	210.03	206.46	205.63	208.04	209.09	210.49	204.73	207.72	211.44	208.69	204.09	211.62
196.54	200.4	195.2	198.44	198.55	203.98	199.88	201.16	199.79	205.27	201.27	197.5	200.03	202.66	197.22	204.45	200.68	196.24	195.96	197.85	200.28	200.2	201.21	198.32	197.41	201.51	199.89	196.57	201.11	204.25	200.14	202.43	200.1	202.11	198.96	202.57	199.79	201.16	198.43	196.65	203.04	196.77	197.74	198.67	198.41	197.86	201.35	197.48	200.71	200.07
203.8	207.1	203.12	207.9	205.39	200.66	204.46	205.99	201.88	202.06	204.8	200.35	206.71	207.16	204.92	204.29	205.2	200.92	206.66	206.05	202.33	205.25	202.94	201.78	204.1	204.98	200.35	204.2	201.54	203.41	201.6	204.59	203.87	206.83	201.42	207.2	208.43	201.8	209.05	203.9	201.18	205.35	207.78	199.41	206.18	201.96	202.66	206.16	201.8	208.16
203.54	202.73	197.97	205.21	203.45	202.29	207.04	200.82	202.83	203.39	202.95	200.92	212.81	205.68	206.59	203.68	206.47	206.42	201.59	204.64	204.17	205.26	207.4	199.37	201.68	204.06	202.72	203.49	198.99	203.47	201.25	202.17	202.45	203.38	203.38	202.89	206.06	198.59	205.12	204.77	202.45	204.77	198.59	206.84	201.53	201.56	199.49	202.03	200.08	202.9
210.49	209.45	207.15	205.11	210.93	208.06	209.42	210.68	211.87	208.08	211.44	208.38	209.03	208.41	205.41	206.3	204.74	209.7	207.3	209.51	208.66	206.73	202.59	210.25	210.57	209.03	210.62	212.59	206.5	207.99	207.85	208.09	209.24	209.42	213.66	212.47	207.34	205.08	212.79	209.74	209.33	211.48	208	212.07	204.3	209.72	209.14	211.62	211.72	210.64
205.1	207.43	202.92	206.19	204.23	203.73	205.97	201.69	204.09	203	207.77	203.88	204.2	203.16	203.55	202.55	204.45	201.3	204.55	202.9	203.69	199.33	205.68	204.1	202.7	200	203.48	205.93	203.07	201.09	201.02	206.52	201.12	208.28	203.32	207.45	202.28	198.83	201.04	203.16	201.18	207.11	206.49	201.74	204.39	202.25	205.82	200.42	206.66	199.1
217.98	216.35	213.82	213.95	214.01	213.95	218.76	214.82	219.61	216.58	214.62	217.39	219.24	216.72	223.14	218.35	216.63	214.76	214.37	213.83	213.99	216.07	212.36	215.86	215.02	216.61	217.12	215.18	217.73	217.26	222.13	215.5	220.14	216.33	219.91	213.05	218.58	219.44	217	215.35	215.46	217.52	217.45	214.52	217.35	212.24	216.41	217	218.81	217.89
216.83	209.75	210.9	213.67	213.85	211.11	206.26	209.43	211.52	213.02	208.99	211.26	211.14	209.29	212.95	211.92	213.1	209.52	207.32	212.15	209.79	211.78	210.55	211.96	213.18	214.31	210.83	213.84	209.18	207.99	214.17	218.1	207.39	209.04	212.41	210.05	212.84	212.65	207.83	209.4	215.77	212.73	210.77	211.19	212.14	213.14	212.45	211.93	209.03	215.99
214	212.43	208.85	211.71	209.95	210.86	207.35	212.55	213.23	210.27	213.59	208.24	212.76	210.52	213.07	211.25	214.03	213.11	212.2	215.1	211.96	211.62	210.31	211.94	205.29	209.94	213.85	212.02	207.17	209.77	209.07	208.05	211.11	209.85	205.23	212.66	210.52	212.05	208.07	215.3	215.57	212.18	211.17	213.1	209.64	210.45	207.9	208.71	211.26	212.22
208.45	206.58	199.32	199.46	200.13	202.87	202.5	203.45	202.4	204.11	205.53	206.94	201.44	205.39	204.26	197.5	201.37	201.79	200.91	204.45	201.57	201.42	200.99	200.99	205.23	199.21	200.67	202.86	201.55	204.57	203.29	202.95	206.82	200.22	205.34	203.71	201.6	201.31	203.91	204.32	199.91	203.32	203.69	200.01	202.64	201.46	201.62	206.1	207.25	200.23
208.04	199.16	201.35	200.73	201.8	204.48	202.14	201.81	204.03	202.37	204	201.81	206.92	199.78	201.91	201.41	204.99	202.04	199.29	209.54	204.93	204.18	205.05	208.05	207.83	199.57	201.67	204.23	204.55	201.54	201.76	202.89	204.91	201.6	206.23	203.85	203.95	200.72	202	201.45	205.84	202.05	201.12	202.94	205.29	200.06	204.44	203.72	203.79	202.3
205.24	203.71	202.33	199.78	203.25	194.89	199.48	198.76	199.51	200.81	203.22	197.04	198.38	201.96	200.53	203.53	198.86	201.74	204.01	201	201.91	198.79	203.5	203.01	204.09	201.9	202.29	200.66	207.3	202.67	199.75	197.93	196.56	205.91	201.38	205.24	194.82	199.89	201.73	200.16	202.46	197.13	199.64	198.68	204.99	195	204.49	194.38	199.83	203.8
212.92	213.01	217.47	213.44	212.67	215.33	211.86	214.51	211.61	209.1	210.67	209.09	212.78	212.05	213.66	208.93	209.87	214.67	209.09	211.82	210.79	215.02	214.12	210.08	210.24	211.59	215.92	212.7	214.03	208.61	215.05	211.5	209.44	216.38	216.13	216.23	217.28	206.72	212.2	213.64	210.42	213.38	210.65	213.72	210.56	212.86	213.67	214.77	215.7	214.58
215.41	213.9	212.02	214.44	210.17	212.7	211.98	206.05	210.35	211.86	211.87	215.63	214.02	212.13	210.59	210.61	208.96	211.94	211	211.34	206.68	211.91	211.09	214.51	210.95	210.68	209.34	209.82	212.14	206.14	206.03	211.1	212.72	209.36	210.79	210.9	214.41	206.88	214.67	215.57	208.67	215.2	212.13	212.41	208.63	209.18	209.82	212.75	209.74	206.79
206.21	203.57	202.35	206.71	207.56	207.73	205.87	204.58	205.18	200.59	199.74	202.42	201.1	208.81	203.73	202.67	201.32	200.94	205.71	206.09	206.95	202.24	204.39	202.25	200.54	201.5	203.8	201.25	206.74	204.96	208.98	206.01	206.81	203.95	204.35	197.52	202.79	204.27	206.22	211.06	203.65	201.96	205.63	198.31	199.98	204.89	198.38	209.11	205.36	198.03
201.79	206.38	208.79	211.73	207.35	211.68	211.43	205.9	213.84	207.67	206.6	209.54	201.73	211.29	209.21	207.5	205.46	205.87	208.25	208.37	209.32	203.81	208	205.87	207.99	207.76	204.35	209.08	206.29	212.22	208.78	207.3	209.58	204.81	211.74	209.16	206.28	206.37	210.85	204.71	207.98	206.1	205.68	209.56	206.98	205.18	209.93	209.04	205.15	208.2
213.77	215.54	211.31	214.65	214.42	211.06	211.65	209.3	207.28	210.95	208.26	210.18	214.36	212.38	209.52	210.89	212.52	204.39	213.15	209.69	217.36	210.39	211.72	205.56	212.59	215.66	211.47	211.72	215.45	210.08	208.81	214.25	207.93	213.16	211.43	214.23	209.45	212.74	207.96	210.2	207.8	216.92	207.5	211.99	212.8	210.97	209.89	205.57	212.16	210.69
214.74	217.23	215.16	215.24	215.59	216.66	209.27	215.03	213.23	217.25	213.68	213.91	211.04	211.56	219.08	215.51	210.21	213.26	212.69	217.54	213.42	215.63	211.79	212.92	210.03	215.17	214.84	213.91	218.26	216.38	216.14	214.95	214.51	216.25	216.48	217.33	216.94	210.53	218.02	214.89	214.87	214.2	209.37	215.85	218.65	216.03	212.13	213.25	215.76	211.59
217.86	219.29	215.87	213.09	221.79	217.59	215.01	214.93	214.18	218.74	217.72	217.13	219.19	213.8	214.44	213.99	217.35	221.06	213.46	221.16	213.34	217.94	215.51	216.93	216.23	221.79	223.18	216.24	218.35	216.48	215.43	215.76	216.23	212.28	214.57	213.11	213.62	220.06	218.12	214.53	220.33	210.97	218.98	215.39	216.33	216.1	218.68	215.35	218.43	213.33
204.92	206.75	209.38	207.51	206.85	205.84	205.28	205.5	202.96	206.45	208.02	204.99	210.13	204.37	208.74	201.81	208.33	207.52	203.23	203.26	204.76	204.46	209.87	205.27	205.59	205.33	210.66	206.11	203.67	206.25	202.97	203.2	199.92	206.42	207.48	205.81	205.22	206.25	201.54	202.87	207.65	206.47	209.51	208.6	209.03	203.96	207.51	205.89	205.86	205.9
202.22	201.8	200.01	198.81	201.3	201.74	197.85	201.78	201.31	208.14	203.11	198.08	201.83	199.57	198.91	194.63	203.34	201.05	198.08	200.87	202.91	201.52	201.83	197.28	202.14	202.23	201	196.93	200.68	201.84	201.17	203.58	198.31	199.07	199.59	194.65	199.54	201.78	202.66	199.11	202.87	194.35	196	204.74	198.24	201.97	200.3	202.56	196.45	203.1
200.06	206.69	208.4	207.97	208.16	204.22	208.37	209.35	212.4	204.7	207.37	208.59	208.33	208.61	211.52	205.75	207.84	203.99	205.32	208.18	207.07	210.94	204.82	205.36	202.84	201.34	208.03	207.32	202.9	208.49	202.07	205.76	207.73	209.37	206.74	211.11	206.7	207.93	209.73	204.31	205.78	211.7	208.3	210.07	207.61	210.33	207.99	208.75	202.44	207.74
199.92	202.13	201.92	208.53	205.19	201.47	203.17	204.7	203.75	204.29	204.47	202.78	198.87	206.19	207.34	204.06	202.63	203.53	203.79	205.66	205.67	206.77	205.31	203.34	203.63	204.27	202.04	202.76	201.76	206.88	204.18	201.91	205.63	204.54	203.77	206.86	200.74	208.79	208.02	203.65	203.81	203.22	201.71	206.7	202.78	204.78	209.21	203.34	200.44	205.01
211.04	213.27	215.56	212.73	208.98	212.97	211.02	214.48	211.31	214.69	213.98	208.49	207.15	208.56	212.93	211.05	209.83	209.19	215.08	207	215.84	214.35	211.56	211.53	213	208.94	208.73	212	213.3	213.26	209.83	213.48	210.08	208.26	218	213.58	207.82	212.09	210.61	210.73	210.39	214.91	213.3	213.1	208.43	210.46	207.85	210.47	217.01	214.42
206.93	206.76	207.15	209.01	206.81	208.35	203.07	206.68	213.13	204.11	205.7	203.36	206.71	209.24	206.15	201.31	206.73	208.7	208.89	206.27	205.09	210.24	208.42	204.75	206.54	209.07	209.9	211.86	206.1	208.63	209.34	209.57	210.65	202.6	214.79	207.74	208	207.84	208.37	208.59	204.75	207.75	204.94	215.05	211.6	205.53	208.97	206.1	211.42	209.22
205.88	214.82	208.79	206.43	203.94	210.17	210.95	209	208.57	212.53	207.9	208.66	208.73	210.46	206.01	204.29	208.23	208.35	205.95	205.04	209.37	208.06	208.81	209.36	212.44	213.47	209.39	207.38	207.19	211.75	208.66	206.99	209.96	211.65	207.33	206.01	210.57	206.99	209.56	204.6	210.94	208.88	210.53	204.21	208.74	208.93	209.63	203.76	207.96	211.6
200.17	206.92	198.95	195.78	205.02	203.78	203.36	207.05	202.28	202.37	204.77	202.03	201.36	200.35	201.02	200.46	201.53	201.57	201.2	200.07	202.33	204.92	204.77	203.55	203.26	204.62	201.62	202.08	201.58	206.27	199.59	199.73	199.41	202.3	207.63	206.69	202.65	201.55	202.31	207.82	202.38	203.77	197.83	204.68	201.03	204.35	203.03	201.47	200.75	203.58
210.44	209.42	203.82	207.22	208.37	208.01	208.58	207.09	208.27	206.11	207.06	206.68	205.96	208.43	209.01	211.45	204.44	206.46	208.41	212.34	205.15	208.53	208.27	207.36	209.09	210.81	205.98	209.93	206.82	210.47	204.72	204.12	206.75	208.13	209.89	206.45	211.82	208.01	204.89	207	206.51	202.61	204.17	207.95	208.57	206.55	207.4	212.44	207.2	205.7
196.59	194.43	194.57	197.6	196.85	202.13	202.68	196.37	202.71	197.42	202.31	199.61	202.05	197.54	199.21	197.84	200.61	199.46	200.72	202.91	198.65	197.04	202.6	197.29	197.49	200.25	201.01	197.49	199.13	203.61	199.19	198.66	205.26	200.57	195.03	198.44	201.21	198.6	197.74	196.71	198.99	195.46	196.81	199.9	195.85	195.81	202.15	203.59	201.23	200.38
195.82	199.12	196.18	197.66	201.29	199.69	196.4	199.86	198.18	199.53	195.31	201.07	197.89	198.66	195.89	196.25	197.73	195.83	199.3	197.18	196.91	195.43	198.51	199.22	199.14	201.5	195.09	202.28	195.87	203.02	200.12	199.52	197.04	192.06	199.46	203.12	196.88	200.02	203.62	200.58	199.92	199.79	200.76	200.72	198.56	198.51	196.5	202.06	199.04	200.46
213.46	212.45	208.26	211.34	209.09	208.39	204.86	208.38	207.11	207.2	211.65	204.46	208.32	204.01	206.09	208.16	205.18	206.08	204.8	208.38	208.89	204.51	209.1	207.87	207.08	208.29	207.05	207.32	206.17	205.58	209.26	207.31	205.85	208.1	212.9	211.68	209.59	208.06	208.23	206.62	212.22	211.03	207.79	205.2	212.75	211.03	202.22	206.32	205.57	208.72
205.99	196.62	203.37	203.24	204.17	202.9	200.65	199.94	201.14	204.48	198.53	204.75	202.9	206.56	201.94	197.76	202.03	201.4	199.73	200.55	203.07	203.71	208.39	203.2	204.28	200.17	200.39	200.39	200.55	201.11	202.04	203.82	203.06	204.19	198.28	201.98	205.33	205.72	207.2	202.65	204.83	204.02	203.11	202.81	205.14	206.48	198.68	199.55	205.83	203.18
206.34	207.99	208.84	207.54	208.12	205.05	205.94	207.34	209.11	209.6	207.23	207.42	209.69	209.47	207.28	213.16	208.87	209.12	209.01	210.65	208.69	214.14	208.11	209.51	203.92	205.02	209.07	205.79	210.86	209.61	210.16	207.52	212.71	207.58	208.48	210.17	205.03	204.81	210.81	209.03	206.59	207.12	211.24	213.03	207.62	207.85	209.11	208.31	205.04	210.69
208.49	207.18	206.19	207.27	203.25	204.57	206.64	207.79	207.45	208.4	214.15	206.67	203.28	207.22	208.21	207.48	205.55	204.09	210.29	210.02	207.37	207	208.32	208.3	210.52	210.48	205.33	209.72	209.39	213.08	205.81	205.76	210.49	208.67	211.85	203.33	211.84	208.4	209.56	206.02	208.52	212.41	208.15	210.24	208.32	210.44	210.33	208.73	208.17	211.23
198.29	197.11	197.94	199.51	199.47	199.46	199.37	195	200.61	199.97	196.1	198.31	197.39	198.45	190.31	193.02	199.54	197.08	196.19	195.45	200.54	198.18	198.98	195.15	202	195.68	198.14	194.78	197.68	199.13	200.42	197.87	199.99	198.59	199.6	200.52	197.83	201.39	199.18	200.68	197.51	194.3	203.19	194	197.62	197.62	194.81	201.45	196.95	197.55
197.42	191.51	198.22	194.43	194.34	195.67	192.39	193.71	189.94	192.67	193.69	193.5	192.07	195.83	196.45	201.91	192.68	194.32	195.57	194.37	194.12	192.08	199.14	196.04	193.94	193.63	194.42	199.75	191.2	192.95	194.72	195.18	197.32	189.87	193.1	193.72	197.48	194.79	192.73	195.96	195.27	194.45	191.07	190.8	191.77	195.67	193.29	193.82	197.72	194.52
202.45	210.07	204.17	205.4	198.91	205.43	202.38	205.06	204.05	202.26	198.29	206.89	199.88	205.4	207.97	203.87	204.04	206.85	204.84	203.21	201.29	206.89	204.5	206.36	203.65	207.43	206.72	199.26	206.04	207.18	201.78	203.4	207.91	200.8	203.76	202.05	203.16	203.31	199.77	203.16	204.04	204.1	203.08	200.96	200.1	199.38	204.42	204.95	201.61	205.19
195.14	195.57	188.15	196.25	194.96	195.94	195.78	194.47	197.28	193.72	196.42	193.78	192.25	194.79	193.73	193.38	189.66	192.49	191.6	194.48	198.86	189.25	192.9	196.6	195.28	189.46	191.99	200.08	196.11	192.17	194.32	195.21	194.56	193.03	197.58	195.31	197.26	197.85	197.31	196.38	196.15	191.88	192.46	194.18	192.88	195.68	194.98	196.74	194.16	193.88
201.64	198.97	199.33	196.57	200.79	199.54	195.58	201.79	196.83	197.35	197.33	200.38	197.34	195.47	194.93	200.47	194.42	197.99	199.85	200.74	198.06	201.19	202.73	194.92	197.92	198.9	200.69	197.1	199.58	199.84	202.31	204.66	204.24	198.62	201.96	198.42	195.79	199.03	202.17	198.96	198.11	199.88	194.78	196.94	197.44	197.6	199.02	199.81	199.43	202.26
205.42	207.43	207.1	206.04	207.62	209.43	207.48	207.41	209.36	208.32	208.11	204.88	207.01	210.22	205.05	211.52	205.31	210.48	208.53	214.92	205.2	205.36	210.85	210.47	204.96	208.01	206.58	205.26	208.57	203.79	208.52	204.93	207.98	208.1	204.82	207.67	208.68	208.13	205.68	212.86	208.54	207.56	206.67	207.05	207.97	208.02	207.17	210.99	206.7	206.41
208.02	208.78	206.32	204.38	203.21	208.55	202.62	206.41	206.87	207.69	205.97	206.55	209.68	205.82	206.33	204.58	204.5	205.12	207.16	210.59	205.95	207.27	206.18	208.49	206.95	209.75	209.29	205.51	206.15	204.62	210.83	208.35	208.87	206.61	208.56	205.14	205.2	210.72	205.29	207.34	203.14	206.75	208.89	205.35	204.56	208.85	206.88	206.71	206.7	208.49
209.67	211.05	203.75	207.89	211.01	209.46	208.87	208.77	207.1	207.53	208.47	208.84	202.98	210.18	205.75	208.12	209.69	204.34	204.18	207.59	206.93	207.14	204.02	208.29	205.39	205.63	210.32	205.45	206.07	206.56	210.82	203.43	207.44	208.75	209.73	203.88	206.79	207.44	206.84	211.08	210.32	206.62	210.9	205.51	204.12	211.65	210.34	204.35	203.33	204.22
203.83	202.83	208.28	202.63	199.77	207.24	207.12	204.45	203.27	201.18	201.92	203.99	201.64	205.25	201.18	204.33	197.79	201.05	210.22	204.81	203.3	203.92	207.07	201.22	201.3	206.22	205.66	202.07	205.01	206.57	200.2	205.52	206.5	208.52	207.05	209.04	203.59	205.2	202.42	202.66	202.59	203.34	202.1	203.96	203.06	202.45	202.43	200.62	205.09	202.1
212.78	208.06	208.89	213.82	210.35	212.59	203.38	208.4	208.22	205.8	206.53	209.64	211.23	207.34	208.99	206.88	211.97	211.12	203.16	206.52	209.31	208.77	206.1	206.31	212.28	208.06	211.73	209.66	208.04	207.14	209.23	215.22	205.83	207.24	212.58	209.71	212.93	206.07	205.27	209.33	213.2	208.31	204.67	209.01	209.07	206.79	208.75	207.79	209.46	212.41
207.69	204.84	209.51	208.51	213.27	204.32	208.91	205.51	206.74	210.45	208.91	208.21	205.13	207.9	205.59	208.92	209.71	206.05	212.85	208.27	207.21	209.1	205.95	208.37	209.78	209.41	207.22	206.42	205.56	207.93	207.34	212.42	205.67	209.77	207.33	206.51	210.16	202.48	209.48	208.76	204.29	209.17	209.27	214.5	210.78	208.61	208.38	205.08	213.02	215.32
208.9	213.04	210.49	216.32	216.94	212.55	208.53	207.73	215.87	210.6	212.2	214.98	211.93	214.48	216.22	213.85	212.42	215.97	215.96	209.59	210.4	216.15	214.01	212.37	212.46	211.29	210.96	210.49	210.95	213.87	210.12	211.35	216.54	211.55	210.37	213.96	214.75	212.31	212.29	212.21	214.03	213.98	207.89	211.22	208.18	212.36	210.05	213.97	210.31	208.04
207.33	204.66	206.68	205.95	202.82	203.61	208.46	208.4	202.44	204.36	207.89	206.03	204.98	207.07	205.98	204.85	205.14	201.63	207.46	206.44	209.7	206.69	207.62	208.08	205.25	206.27	205.27	206.37	203.3	203.47	208.22	204.75	207.46	205.17	208.19	203.87	210.98	207.66	207.21	206.44	203.68	203.51	208.07	206.69	205.52	206.85	200.32	203.8	199.99	201.81
205.58	209.14	210.5	211.68	210.27	209.73	212.27	206.8	207.93	212.91	210.15	208.07	208.53	208.86	211.51	207.93	212.01	206.28	210.34	209.42	206.04	208.51	209.37	204.71	211.49	211.19	206.18	212.51	212.38	206.38	208.59	206.74	206.16	213.84	205.65	207.7	209.9	206.97	210.58	207.54	209.83	209	209.73	212.54	205.48	207.3	209.85	204.75	206.02	211.01
204.85	210.94	210.79	212.95	213.28	212.82	212.5	213.95	216.75	218.02	216.33	215.78	215.25	211.11	215.46	215.01	213.19	214.97	215.7	209.18	216.16	214.15	211.53	214.97	214.13	210.79	209.42	217.85	211.3	210.01	210.05	211.77	215.57	214.87	213.77	212.11	212.17	215.72	213.17	213.51	214.96	209.96	213.45	216.92	209.03	212.83	213.49	214.42	210.46	216.32
208.93	213.04	215.4	215.15	211.16	214.32	214.15	210.91	212.36	209.39	214.28	209.98	209.92	213.32	213.71	212.35	208.33	210.78	213.73	215.11	218.48	214.24	210.88	213.3	211.75	215.17	213.82	213.03	215.22	209.56	216.02	211.96	212.11	215.15	207.95	213.54	212.04	212.71	214.21	213.23	210.85	211.59	213.05	213.82	214.87	214.07	209.7	219.39	207.8	210.16
201.9	198	203.78	198.36	200.6	205.05	203.09	201.72	203.45	200.77	198.21	202.3	200.74	205.23	198.72	202.1	201.33	200.14	200.92	195.45	199.39	199.82	199.56	205.27	197.89	203.57	198.27	199.18	195.35	198.88	202.23	201.63	200.95	204.19	197.17	201.69	197.79	197.86	202.82	193.09	198.18	204.34	202.65	198.4	203.44	201.8	201.55	197.67	198.93	202.71
203.92	200.83	196.84	200.88	200.29	200.5	201.76	204.01	199.17	202.24	202.24	200.21	196.3	198.76	201.25	195.42	198.5	196.91	204.42	197.13	197.55	199.99	198.15	203.05	203.42	198.38	201.26	198.05	200.66	203.35	196.45	200.33	200.91	202.5	197.1	205.15	199.35	202.39	199.27	198.33	202.67	198.99	199.99	198.55	199.23	202.44	202	200.84	200.26	197.69
204.64	205.42	206.06	211.25	207.45	210.37	204.45	206.24	210.4	211.89	210.91	212.88	209.81	212.4	212.24	212.37	205.8	206.48	206.07	204.77	206.37	209.02	207.07	207.86	206.3	212.01	206.66	210.67	211.87	209.88	206.12	208.48	209.21	208.81	212.96	206.43	210.33	209.25	209.25	206.51	207.74	208.28	208.36	206.63	205.94	206.79	208.68	209.69	212.87	207.92
210.92	211.57	209.63	213.38	210.64	211.96	213.31	210.34	210.88	213.69	214.78	215.5	214.83	212.63	208.14	214.95	211.41	212.56	212.69	211.94	211.48	213.44	213.01	219.2	210.64	211.27	207.84	212.45	211.99	209.54	212.81	212.22	214.19	216.61	217.96	214.07	209.33	210.35	210	217.41	210.98	213.97	218.86	213.4	216.28	209.66	211.74	219.11	213.79	215.45
204.77	195.86	199.93	202.07	206.9	202.35	206.91	200.66	202.41	200.33	197.61	202.18	201.51	195.4	199.2	201.31	199.09	200.11	198.24	200.15	198.97	199.57	201	198.54	203.07	202.35	202.24	202.25	204.65	198.34	201.22	205.59	202.85	198.96	203.14	200.43	197.71	199.81	200.31	195.85	199.52	197.26	200.53	198.16	204.26	198.83	206.71	201.34	199.67	205.41
201.63	203.58	205.93	205.37	202.78	207.71	204.06	206.12	208.23	209.26	201.62	200.27	204.58	201.62	204.71	205.68	200.46	201.81	203.09	201.17	200.35	202.88	203.89	205.25	201.66	204.05	201.09	201.63	201.07	205.55	206.91	203.4	206.81	202.5	201.83	202.39	203.3	204.16	207.67	205.64	202.38	204.05	200.28	204.17	201.29	198.99	202.92	205.4	199.72	203.1
210.81	217.91	216.93	210.96	211.29	214.99	212.86	211.69	215.25	212.25	214.38	215.52	210.86	216.69	210.46	209.11	206.43	213.39	205.89	212.95	212.84	212.22	214.27	212.9	208.1	210.09	215.27	211.42	211.36	210.91	215.32	208.07	215.54	215.4	211.08	215.16	210.44	207.96	213.02	210.03	215.25	212.55	214.94	213.97	212.85	214.7	213.97	207.91	211.33	212.5
198.81	196.91	200.73	199.06	203.53	201.33	203.33	199.57	201.46	202.71	201.03	199.29	198.19	199.1	204.65	206.11	199.38	200.85	203.94	201.74	200.14	199.6	203.04	204.69	204.89	200.79	200.15	197.31	198.85	198.97	199.47	201.59	196.52	200.25	201.52	201.38	195.77	203.04	199.99	204.14	200.86	197.67	200.59	200.62	200.87	197.53	196.24	200.96	197.91	198.61
191.01	199.08	196.98	197.2	198.3	197.62	199.78	194.96	197.25	201.15	197.24	198.14	197.42	197.68	201.58	204.34	202.44	198.51	201.23	196.33	197.42	200.82	192.64	197.83	200.72	197.17	198.95	197.47	200.1	197.31	202.56	199.9	198.24	201.34	196.1	201.63	199.41	198.64	199.36	196.69	198.52	199.25	200.1	201.43	196.04	204.84	195.08	201.04	196.09	197.77
204.27	200.62	209.59	205.79	199.66	206.19	205.64	201.88	205.37	206.93	203.49	201.34	201.81	201.76	206.3	207.52	200.77	205.03	198.55	202.54	206.43	208.79	202.6	206.95	202.43	203.01	202.97	205.73	204.85	201.41	198.13	201.12	201.28	209.18	205.67	201.42	203.41	206.42	202.07	201.28	207.61	205.46	205.07	204.39	205.59	202.87	206.92	202.54	201.39	204.68
204.69	201.94	202.97	200.33	199.8	200.57	199.78	197.53	199.51	201.74	200.24	199.12	203.72	202.36	209.69	202.55	201.9	205.16	201.45	200.74	203.01	201.89	203.08	200.33	200.55	205.16	207.39	200.16	199.07	203.52	203.39	200.07	199.73	201.37	199	201.37	202.62	201.72	202.48	200.47	196.08	204.09	202.52	199.48	202.65	199.79	208.97	203.99	200.72	198.48
211.02	211.83	214.77	212.07	212.06	210.74	211.31	211.15	211.77	212.06	213.21	210.99	208.22	209.77	212.84	206.68	213.69	212.35	213.12	213.78	206.47	214.22	207.42	210.55	211.28	210.39	211.21	212.67	210.8	213.99	211.75	211.28	215.12	207.07	212.1	212.66	212.48	207.91	207.37	214.49	209.39	212.43	213.85	212.71	214.34	216.28	210.88	209.17	213.82	212.21
204.57	196.94	197.46	201.77	202.4	198.23	197.21	196.97	201.18	205.5	202.14	196.46	198.72	198.99	202.03	199.5	194.39	198.89	201.16	196.53	199.27	200.89	198.08	203.74	199.84	204.11	203.61	200.07	198.78	198.48	201.22	200.22	203.16	201.8	195.98	195.2	197.3	198.38	199.1	202.69	200.79	200.26	197.9	198.87	202.47	200.49	198.44	200.79	200.47	200.45
202.69	200.41	200.85	202.22	201.49	201.78	202.84	201.67	200.83	197.22	201.97	199.62	202.03	207.15	203.44	198.36	199.51	201.76	202.28	201.32	200.91	201.7	202.19	205.18	202.21	200.06	201.67	203.76	197.57	200.92	203.38	201.09	198.8	201.45	202.62	201.12	202.74	202.63	199.16	204.66	198.81	198.63	202.72	204.3	201.04	199.75	205.24	198.36	208.18	201.3
223.67	218.97	221.56	223.99	217.11	217.79	216.65	213.69	219.1	218.18	218.45	220.79	221.46	218.85	213.66	216.03	219.3	214.37	222.45	218.28	217.22	220.93	215.18	222.79	221.63	219.62	220.94	218.11	215.8	217.98	216.1	215.88	215.72	218.63	217.53	219.88	219.82	218.62	215.66	222.26	218.5	216.5	217.11	218.55	215.37	214.9	215.61	220.52	218.92	218.65
216.62	219.5	214.42	213.4	221.44	216.81	217.01	215.69	217.52	220.89	220.08	216.45	219.63	220.17	218.54	220.76	216.61	215.54	222.14	217.88	218.68	224.88	219.8	216.55	221.34	225.52	217.18	217.25	215.24	219.76	215.74	216.86	215.03	217.3	216.9	219.71	215.02	220.39	221.75	213.56	221.66	210.52	215.03	217.97	220.64	216.07	218.54	215.12	213.5	223.06
218.55	213.9	214.19	212.03	219.32	207.75	210.14	212.71	213.79	213.23	212.83	215.35	214.16	211.87	214.59	216.83	207.84	216.6	214.18	216.45	211.66	216.65	216.56	212.92	213.11	213.11	215.71	214.69	210.44	211.82	212.61	213.43	211.31	214.9	219.32	215.35	210.69	212.28	212.43	211.37	214.85	210.39	215.25	212.31	212.03	213.69	213.05	214.2	212.56	214.39
194.92	188.87	192.85	194.55	195.41	191.11	195.41	195.2	192.35	196	195.12	193.56	193.51	194.04	193.52	193.59	198.28	190.84	192.3	193.36	195.24	192.38	194.6	193.35	189.9	191.53	199.46	192.99	194.02	198.82	195.28	194.59	201.86	192.87	192.03	189.06	189.12	194.33	193.97	193.48	189.41	191.7	196.18	197.3	192.08	193.53	194.57	194.82	195.86	195.39
210.65	215.9	207.06	212.48	214.13	209.3	212.55	210.3	211.79	209.79	204.91	210.16	210.5	210.55	209.58	212.64	212.84	209.12	209.27	209.47	209.14	211.95	209.06	207.12	204.81	209.68	215.18	206.01	208.74	208.05	213.06	209.51	207.19	210.2	209.88	212.45	210.84	210.2	209.92	210.11	213.06	208.62	211.4	210.55	204.88	210.21	208.11	209.62	211.87	201.66
211.77	208.98	208.69	213.67	208.83	211.53	208.67	208.62	207.97	206.67	205.88	211.2	208.17	206.71	214.61	206.8	207.93	208.63	210.58	213.05	214.85	211.09	209.45	212.83	212.62	211.25	210.82	210.37	210.47	212.57	213.02	206.37	209.7	206.65	210.42	210.14	211.17	210.26	214.69	211.49	211.8	210.78	209.18	206.55	210.7	205.49	210.03	210.51	209.11	209.76
216.21	208.89	210.03	207.68	207.05	210.68	206.02	206.96	203.99	208.05	209.14	210.51	205.55	208.35	205.22	211.07	208.57	203.17	208.41	210.12	206.63	210.87	206.21	210.03	204.69	209.16	207.94	205.88	213.83	204.74	209.96	206.26	209.28	208.5	204.76	205.65	206	206.67	204.26	204.34	205.32	206.3	206.55	211.77	206.56	205.04	207.34	203.41	210.83	205.51
194.22	192.92	197.7	192.65	195.67	198.45	198.04	192.33	194.64	194.89	194.24	192.57	197.98	192.23	196	195.18	191.91	197.55	193.46	195	195.75	199.14	194.14	191.24	194.18	196.89	199.32	192.86	196.75	203.57	191.05	198.27	195.31	198.09	190.74	197.45	192.17	193.82	191.59	198.87	196.64	200.21	196.21	197.63	191.1	195.47	200.11	192.78	193.03	195.64
214.04	211.84	212.84	206.74	214.85	211.95	212.97	211.09	213.22	215.97	211.81	212.52	215.95	208	212.01	208.76	213.51	214.4	209.07	212.09	211.47	218.28	211.95	213.67	213.86	208.34	210.52	211.23	211.37	214.26	215.08	215.14	211.11	212.69	215.13	212.02	215.67	215.66	209.26	214.98	210.23	209.51	208.67	215.17	214.35	208.69	212.25	213.19	210.91	207.52
208.75	206.79	205.09	208.52	205.03	209.56	208.28	206.24	209.26	208.44	210.89	207.76	207.04	211.94	209.27	205.1	207.65	210.4	207.74	207.86	209.11	202.85	203.36	209	206.44	205.67	209.39	209.17	206.28	207.63	205.8	203.4	209.22	206.33	206.9	209.18	208.62	210.67	207.29	208.56	205.2	206.13	207.69	206.53	205.04	207.45	205.43	203.05	207.07	207.11
211.17	212.29	210	208.25	210.09	208.58	203.8	209.05	202.92	206.07	211.26	207.28	207.29	205.42	208.8	206.71	208.16	206.17	209.04	208.03	206.73	203.43	205.16	207.59	209.52	206.61	207.65	209.34	205.77	209.77	205.29	207.42	210.16	203.62	211.06	211.71	207.07	206.84	211.56	207.51	205.14	208.5	209.23	211.43	206.42	205.01	209.05	205.26	206.6	211.17
204.04	211.23	210.1	207.1	204.37	211.58	208.4	210.16	204.54	211.75	209.35	207.39	207.62	210.54	207.05	208.29	203.87	210.55	206.15	205.85	208.05	209.3	213.23	208.28	208.36	205.69	206.55	209.16	212.78	205.53	207.46	207.84	208.48	206.69	208.09	205.24	212.15	210.78	208.1	209.59	213.57	206.73	205.1	209.73	204.44	211.69	204.44	204.17	203.53	207.31
204.58	211.89	207.16	208.46	208.99	208.7	210.08	207.17	210.29	209.86	206.75	207.24	207.86	206.51	205.87	207.78	204.7	211.45	208.39	204.39	209.29	201.99	208.69	206.3	208.05	208.01	208.47	210.3	208.55	210.48	207.43	207.6	209.94	210.22	209.71	212.58	207.31	208.97	204.61	211.93	208.31	205.53	214.46	210.4	205.66	209	213.59	208.45	213.53	208.82
214.88	217.8	214.93	211.5	216.4	217.76	215.77	217.62	223.79	220.49	220.71	218.49	215.83	219.04	214.71	219.47	218.97	219.11	217.34	220.57	210.2	221.83	219.25	214.55	217.28	217.22	213.77	222	213.72	219.01	220.52	221.24	217.55	219.5	218.32	214.09	212.77	219.75	220.97	217.66	216.02	218.92	221.18	216.32	215.53	215.47	220.59	221.23	217.71	220.09
209.97	208.77	206.59	210.42	210.45	207.83	209.19	206.59	210.05	208.59	206	209.66	207.63	210.36	208.54	209.69	208.71	208.15	207.97	208.84	212.16	211.38	206.99	210.36	206.18	209.05	207.08	211.01	203.18	204.66	205.37	208.2	204.58	209.65	209.28	206.35	207.4	205.3	208.67	207.17	208.3	218.47	205.64	209.21	209.35	208.62	209.53	206.6	210.79	209.8
209.27	206.37	212.25	206.42	210.61	207.36	209.91	207.95	212.01	211.57	206.26	206.29	205.42	204.73	203.67	207.86	210.22	208.44	207.74	206.8	206.48	207.16	209.08	210.51	207.67	205.94	207.51	206.45	206.99	211.85	209.17	212.4	211.88	210.38	211.47	211.01	207.56	210.73	207.53	207.2	207.54	205.95	203.95	210.69	211.66	209.28	205.51	214.67	208.75	208.42
204.67	201.54	198.09	201.38	205.14	205.97	202.1	203.51	202.82	200.44	206.05	204.48	204.74	202.29	204.36	204.68	204.75	206.19	200.94	203.01	200.7	205.05	203.15	196.87	202.61	201.53	200.39	206.08	199.64	204.65	204.89	201.11	203.79	204.57	203.01	206.89	208.67	200.63	206.68	202.24	205.56	204.57	201.23	206.23	207.67	205.88	204.42	203.75	201.72	200.55
204.53	199.62	201.22	199.32	199.64	204.03	203.89	202.98	199.86	197.74	198.92	199.69	200.56	195.31	199.44	199.08	196.51	203.82	200.13	197.51	205.83	194.24	199.09	197.93	200.68	205.26	204.01	202.27	200.92	200.32	199.91	200.89	200.42	200.81	199.85	199.31	202.25	202.72	200.04	195.01	200.84	199.48	200.14	200.72	196.87	199.78	198.29	201.81	199.69	200.68
214.62	209.91	212.23	218.32	214.26	215.82	211.9	206.87	214.34	215.46	211.78	209.34	217.63	212.98	219.48	214.76	218.24	215.71	213.16	212.63	212.34	220.44	217.17	211.8	209.45	220.47	218.76	213.03	211.24	215.39	213.1	215.3	210.67	219.44	213.18	214.77	215.34	213.42	213.6	210.89	213.09	209.57	214.05	212.06	211.49	208.51	211.93	209.22	212.18	209.89
203.96	205.19	208.52	201.37	207.09	204.28	206.45	207.52	200.18	211.86	204.76	205.55	201.91	206.45	205	207.57	207.58	202.61	205.89	207.5	202.05	201.19	204.69	203.83	203.35	206.84	203.91	202.73	205.63	206.04	199.14	199.79	207.66	203.6	201.03	199.44	203.38	206.49	200.87	203.98	203.18	199.01	203.85	201.99	205.28	204.08	202.21	200.96	205.68	200.93
195.68	198.75	201.51	199.39	199.64	193.87	198.45	202.13	200.71	201.17	200.74	197.66	195.18	201.3	200.65	200.33	197.38	201.86	198.86	199.18	198.28	204.13	202.47	200.12	204.19	197.73	202.17	199.14	196.66	197.38	195.98	199.8	196.29	199.65	205.47	203.84	200.31	199.12	198.34	201.7	196.67	200.15	200.67	197.61	199.21	196.36	195.15	201.94	203.52	199.17
206.24	205.74	212.61	207.98	209.82	205.25	209.64	213.03	207.21	210.58	209.24	209.48	207.56	206.88	204.31	207.53	210.65	206.74	205.51	208.36	213.41	207.37	207.94	214.43	213.56	206.99	208.34	207.11	203.08	205.76	210.08	213.76	209.28	205.29	210.74	203.68	205.2	207.18	208.06	210.65	212.84	209.1	208.46	206.34	210.32	205.3	208.14	211.75	205.78	201.62
218.09	215.45	214.24	217.86	215.25	221.83	219.42	217.11	216.36	217.57	216.21	214.62	218.11	223.76	220.09	221.14	219.78	216.98	216.12	219.8	219.31	218.57	219.49	222.24	220.64	218.66	222.14	214.65	221.16	220.05	216.98	215.93	221.58	218.55	214.61	216.51	221.97	216.79	209.41	216.47	215.77	218.77	215.71	217.62	214.99	218.55	216.16	217.55	219.22	217.17
212.31	210.14	205.75	207.67	210.4	205.69	208.82	208.06	210.04	209.73	205.15	212.44	209.35	203.63	204.82	207.54	211.8	205.52	207.93	211.39	207.54	208.08	212.98	212.21	208.03	208.38	206.11	210.23	207.43	208.8	209	204.4	208.42	213.45	205.39	209.13	211.74	203.98	208.25	208.87	209.95	206.58	211.58	202.16	210.76	214.12	210.44	206.12	207.6	211.08
203.98	205.07	204.41	201.54	198.46	203.88	204.71	201.5	207.11	205.52	200.79	201.33	198.33	198.21	201.32	199.14	204.22	202.23	200.67	199.81	198.74	201.43	205.29	202.35	203.28	204.33	199.16	205.92	204.72	203.9	199.88	202.1	204.83	203.99	196.9	197.04	201.94	199.7	195.32	201.62	205.08	203.41	202.47	205.3	200.37	203.83	204.61	205.38	206.92	204.45
213.06	209.52	212.99	211.13	216.22	220.82	214.84	215.56	214.75	215.76	218.49	216.89	216.22	211.11	209.56	212.69	213.04	214.48	210.36	213.36	207.85	218.27	212.84	210.47	213.69	213.13	214.89	214.5	215.3	217.58	211.2	211.71	214.39	213.91	212.28	216.3	217	215.01	213.59	215.2	212.44	215.75	215.18	209.96	212.26	212.87	214.39	214.54	210.68	211.96
206.51	198.93	206.87	203.27	202.58	202.82	203.26	200.26	203.71	202.95	206.69	198.82	200.81	204.7	207.24	201.11	201.15	203.74	204.56	203.34	200.84	201.99	199.2	205.47	202.84	203.84	202.15	199.41	204.05	203.08	201.19	198.96	202.96	205.83	203.82	200.23	204.53	201.28	204.93	202.87	203.28	203.55	198.7	206.61	202.98	199.69	202.72	200.66	207.5	204.32
203.01	197.69	199.19	204.39	200.76	202.87	206.22	201.36	193.74	197.23	198.22	202.06	201.01	199.06	203.74	198.75	206.54	200.26	199.97	198.92	195.94	199.07	200.28	202.93	201.26	202.84	197.87	198.89	203.56	201.72	202.44	196.98	200.03	197.77	199.94	196.35	200.26	201	197.53	197.96	200.41	201.87	205.04	201.5	205.87	199.44	202.86	200.04	200.82	198.57
208.85	208.02	216.65	211.83	211.48	213.34	212.7	214.29	209.07	218.09	218.89	210.97	215.35	216.07	211.49	210.9	213.78	212.72	217.11	213.06	213.29	215.45	213.63	215.44	217.05	216.18	210.39	216.19	215.62	213.48	209.67	211.28	217.54	216.48	217.8	213.45	213.27	212.69	212.73	215.64	215.29	216.7	214.35	216.27	210.7	214.09	211.38	211.29	211.32	213.79
218.69	211.58	214.96	211.7	213.61	210.69	213.45	213.9	210.98	212.45	212.05	216.94	213.01	215.01	209.68	210	211.06	214.03	212.45	212.52	213.61	208.92	213.28	213.99	209.25	210.3	211.16	211.99	209.85	211.39	212.88	210.86	210.81	208.98	212.42	214.64	215.2	209.67	207.69	211.41	212.37	211.49	213.84	212.23	213.42	213.05	213.02	212.79	215.36	209.3
204.22	202.44	201.2	204.28	202.17	208.74	206.42	205.17	209.25	203.04	202.61	206.42	209.22	200.01	204.59	204.48	207.04	209.12	202.61	203.78	202.5	204.54	204.99	207.02	201.31	204.05	204.8	206.38	203.79	198.23	199.81	201.34	203.86	207.67	199.6	206.07	207.24	204.26	206.63	204.26	206.38	201.02	208.87	203.29	206.4	204.12	206.8	204.76	210.22	203.55
194.37	198.32	195.87	200.58	197.58	196.8	197.16	194.54	197.91	197.26	200	200.72	194.59	198.75	195.8	200.02	198.3	197.75	197.56	200.36	200.81	203.26	200.87	196.52	197.07	197.06	198.94	200.06	195.66	198.1	197.24	198.12	197.15	198.87	200.31	198.42	192.62	201.4	199.07	198.62	193.32	197.21	199.71	194.42	197.27	200.61	196.65	197.37	194.07	198.83
208.48	202.59	202.95	207.23	208.55	203.81	202.86	203.45	206.06	205.96	206.14	205.64	204.93	204.42	207.34	206.16	212.39	208.63	204.41	209.86	206.83	200.58	207.16	205.81	209.04	208.82	210.73	208.01	206.86	204.34	203.37	206.91	206.99	204.94	208.3	204.84	208.64	209.15	205.07	204.47	205.44	203.93	209.24	207.22	207.95	213.93	205.39	208.87	206.52	204.68
200.86	203.82	198.12	200.76	198.3	200.3	198.26	208.07	200.29	197.82	199.53	197.38	199.91	204.45	201.7	198.3	196.09	204.76	195.52	197.27	197.65	200.47	199.89	203.85	198.08	198.6	199.93	198.47	201.07	199.57	198.65	201.77	201.79	201.91	200.3	203.72	200.58	195.8	199.24	205.26	196.74	196.61	199.45	194.86	199.65	197.04	199.93	202.62	201.36	196.75
210.5	211.65	210.49	214.62	211.79	213.49	211.35	212.35	210.86	209.16	213.54	209.1	209.61	213.59	208.58	212.5	210.57	213.24	206.38	214.35	212.23	214.76	208.25	212.34	211.75	211.27	209.22	212.24	205.18	212.29	212.82	209.74	212.44	213.01	213.1	210.84	211.14	212.17	211.16	215.01	211.58	210.11	206.87	211.4	212.02	213.22	211.73	212.05	211.14	213.44
215.67	220.02	213.06	214.07	218.52	214.32	211.03	215.58	216.62	216.71	221.47	213.39	221.33	217.86	216.97	220.16	214.73	214.71	214.2	220.46	216.05	213.42	215.75	219.02	222.32	218.18	215.47	217.54	214.95	224.98	215.71	218.08	215.25	214.63	211.51	220.65	212.17	214.18	209.54	217.87	219.12	220.45	215.27	218.02	219.34	220.28	216.31	217.34	214.14	218.43
206.36	208.53	210.22	205.32	213.37	207.16	208.4	210.92	216.54	204.8	210.6	214.8	206.71	208.08	206.63	208.98	207.8	211.05	207.94	213.02	211.82	211.14	209.85	210.4	209.93	210.08	206.08	208.82	206.46	206	210.2	210.84	210.97	208.66	209.37	208.5	211.12	208.83	211.01	209.51	208.6	208.98	211.81	211.72	210.05	209.39	205.45	211.58	208.83	208.82
201.15	206.92	205.53	207.92	209.63	208.52	205.42	207.37	211.46	205.53	210.46	207.14	203.48	206.18	205.58	202.94	210.42	211.74	209.52	207.16	206.84	205.83	205.63	207.83	211.62	210.39	206.37	206.37	204.01	206.93	204.92	209.42	210.62	212.26	212.91	210.27	203.58	204.34	202.48	207.05	204.54	208.51	207.02	202.28	201.27	210.52	202.33	202.51	202.14	208.18
201.91	205.42	205.92	209.77	203.71	204.15	204.95	205.91	206.45	205.55	205.43	204.49	206.04	203.88	207.9	208.44	208.57	207.58	204.94	205.48	209.82	209.06	205.51	207.85	203.24	204.74	208.76	206.5	204.11	205.13	204.69	203.59	203.92	200.77	202.52	211.79	204.34	205.06	201.66	204.76	207.55	202.92	198.28	205.06	203.75	203.24	209.22	208.2	202.87	206.35
210.59	219.13	213.45	215.23	211.28	212.75	214.63	214.45	217.46	211.62	215	214.94	218.16	215.11	213.89	209.11	212.75	217.76	212.98	211.08	214.25	216.54	215.11	214.22	217.63	206.68	210.69	214.83	212.67	213.27	214.01	210.71	213.27	213.32	209.88	220.39	213.88	209.37	215.08	210.94	212.37	213.23	215.66	214.06	214.66	217.69	218.63	217.62	213.57	212.17
207.82	209.58	211.02	204.86	208.21	206.11	207.48	213.76	209.43	207.81	206.9	209.22	207.69	208.92	206.94	202.7	207.33	206.72	206.95	207.56	207.06	206.4	204.26	203.27	205.28	210.12	208.56	210.95	206.9	214.45	209.11	205.14	207.03	209.35	209.31	207.89	211.52	203.07	212.05	205.5	212.8	212.55	207.26	204.63	208.84	212.13	202.65	210.89	208.01	206.42
201.03	202.25	201.71	204.04	200.97	206.79	196.91	200.58	202.25	202.05	202.98	205.21	200.75	203.76	201.74	201.12	197.15	200.21	201.08	202.62	201.55	202.45	197.64	201.44	197.3	200.88	201.93	200.41	202.31	204.24	205.08	200.05	200.41	202.98	205.23	202.76	202.84	206.34	204.14	196.94	203.93	199.32	201.82	201.31	204.62	202.55	201.74	202.78	203.84	206.37
204.27	201.92	202.2	203.34	204.53	202.61	207.52	204.28	201.88	206.37	204.42	208.33	206.6	203.16	205.1	202.73	203.93	205.21	203.7	205.83	203.58	203.81	205.38	204.38	209.16	201.06	207.11	207.4	204.59	206.69	205.01	202.38	205.83	202.29	204.03	202.12	206.77	204.07	205.98	201.96	203.32	204.83	207.43	208.9	205.36	206.61	202.97	201.14	195.66	201.78
211.88	211.06	212.66	209.12	208.61	207.72	207.53	211.27	210.05	214.57	204.13	206.26	207.43	205.93	211.23	211.96	210.98	206.81	206.16	208.24	209.34	210.38	207.43	207.71	208.29	207.01	212.85	206.29	207.88	206.14	206.53	215.1	209.89	210.71	207.76	206.02	210.7	206.87	218.24	215.49	210.42	210.66	207.06	206.04	210.64	212.91	213.94	206.51	207.43	210.8
210.12	207.63	205.31	207.51	210.66	212.66	207.46	211.1	212.32	209.05	209.18	205.22	210.01	207.5	207.95	209.56	209.56	211.23	211.69	208.1	211.7	210.78	212.04	208.22	210.3	209.98	208.02	211.97	205.11	206.29	212.02	207.49	206.63	214.35	204.29	208.71	207.77	209.5	209.73	210.75	208.3	210.48	208.53	208.13	213.09	206.71	210.64	212.67	211.32	211.27
210.14	209.31	207.45	208.96	211.38	210.69	209.03	214.38	204.45	210.99	211.92	201.62	208.81	210.88	208.52	208.48	211.5	209.41	213.04	208.24	209.68	213.01	209.48	211.57	211.84	207.77	211.89	206.13	205.05	210.13	209.05	211.96	208.99	211.05	208.21	211.37	212.61	214.08	208.03	214.13	215.23	210.8	207.27	210.09	207.16	207.3	209.65	206.84	211.3	208.77
212.66	210.38	213.76	211.03	215.88	211.73	213.42	209.13	211.86	210.83	212.48	216.45	207.19	211.81	211.31	216.17	210.2	209.25	210.67	210.84	210.76	213.17	206.97	215.09	212.41	208.18	211.39	210.25	214.23	211.16	211.04	214.88	211.75	210.11	209.92	207.72	212.16	206.66	209.71	210.86	210.84	214.99	213.44	212.42	209.02	209.33	213.08	208.9	211.63	211.58
207.16	211.49	212.16	212.72	206.44	209.03	210.56	208.83	210.16	207.41	209.7	210.99	207.25	207.19	209.8	210.44	208.96	206.3	214.02	209.29	212.13	208.26	207.99	209.03	211.3	206.61	209.35	206.16	208.58	206.46	205.34	210.54	210.8	217.24	207.96	207.67	208.07	211.41	207.55	210.57	208.79	210.05	208.68	210.05	208.73	207.06	210.14	208.53	209.79	210.14
209.22	206.9	204.9	203.33	208.92	208.26	202.07	207.66	207.86	205	204.04	207.97	206.11	210.03	211.54	213.53	207.02	208.72	204.61	209.34	209.55	202.29	204.79	208.79	210.24	206.16	209.29	208.93	208.89	210.59	205.41	210.34	206.93	204.75	208.62	207.17	211.82	204.36	212.16	208.07	207.53	207.11	207.06	207.64	211.18	205.86	206.2	204.3	208.19	206.44
199.93	198.56	202.15	203.68	204.27	196.64	200.24	200.08	202.29	198.52	199.75	197.98	197.37	199.9	205.17	202.64	198.08	196.29	200.66	199.06	198.8	200.89	203.04	198.4	199.29	199.94	201.61	199.4	201.98	199.54	200.01	201.49	202.01	200.97	199.91	195.2	199.47	200.44	196.67	198.35	199.93	199.4	198.12	202.23	202.78	199.38	202.45	198.85	204.12	202.83
215.3	210.63	208.11	211.89	208.41	211.92	211.7	215.09	214.19	214.2	212.85	213.46	212.34	212.48	214.77	210.03	209.81	208.81	212.44	213.4	215.09	213.39	210.16	212.97	213.21	214.16	212.05	209.79	210.67	211.85	215.24	207.71	216.08	208.49	214	209.61	210.76	211.29	213.95	212.88	212.64	209.58	216.65	211.18	210.94	211.67	215.34	213.77	215.43	212.46
212.02	210.36	215.53	212.33	211.82	213.2	214.26	208.46	216.94	210.6	210.46	211.52	210.16	215.82	210.8	205.64	214.96	212.82	213.05	215.08	210.16	207.93	213.23	209.17	210.44	211.53	213.76	207.14	205.59	207.16	210.78	212.74	214.77	210.18	208.55	210.3	215.72	211.71	210.04	212.67	209.7	208.9	215.17	218.44	211.22	213	208.02	205.17	209.94	211.66
207.93	205.94	208.44	207.28	213.25	207.48	214.25	209.21	208.46	209.05	208.04	209.25	208.76	209.05	204.8	211.24	208.75	207.96	207.64	208.96	208.48	206.97	208.02	204.89	208.28	206.54	212.45	205.12	207.39	205.04	206.23	208.32	212.61	206.07	206.52	206.42	209.77	208.26	204.07	207.07	208.48	207.56	212.09	203.71	211.01	205.83	211.54	206.24	206.1	205.32
218.26	217.58	219.12	215.64	218.79	214.07	217.18	215.76	217.44	218.78	216.89	220.03	215.67	214.3	218.34	214.42	217.87	215.34	221.45	217.26	221.84	214.81	220.52	215.85	216.39	212.88	212.79	217.05	218.04	216.57	216.42	216.49	213.92	219.04	219.18	222.42	216.81	215.12	215.41	221.29	219.46	215.86	216.09	216.97	218.56	220.04	221.89	218.26	216.22	223.2
198.97	202.81	203.37	202.09	202.85	201.24	203.52	200.03	208.01	203.85	201.57	200.97	206.27	201.2	203.31	200.69	201.3	206.46	203.79	205.66	203.99	204.54	202.45	202.83	209.09	200.22	203.21	202	208.68	204.34	205.35	203.89	202.78	207.67	205.35	204.52	201.43	204.79	203.13	202.78	201.19	202.47	203.53	200.77	202.24	208.46	204.66	205.49	204.44	200.81
193.45	195.1	195.97	195.65	191.75	191.96	194.07	190.62	193.98	196.25	191.03	191.78	191.06	196.09	193.08	197.19	195.46	193.71	197.88	197.37	197.83	194.76	192.72	193.49	198.72	193.94	198.29	195.74	193.35	192.63	197.92	196.02	190.27	193.95	195.02	194.98	192.89	193.84	195.19	194.32	194.59	193.85	196.07	194.84	192.94	196.5	195.29	194.57	197.99	196.84
203.46	194.84	198.61	202.51	202.54	197.06	200.76	202.97	199.95	208.32	199.65	202.09	202.46	200.07	206.16	196.7	197.98	200.05	197.03	203.35	201.14	207.43	198.7	198.35	200.79	199.66	199.63	198.07	202.44	200.47	202.34	200.14	203.16	201.23	206.79	199.3	200.46	201.1	203.54	202.2	201.26	203.47	204.64	201.72	201.07	203.29	202.48	204.46	201.04	197.15
215.7	216.3	221.66	215.82	217.64	223.14	214.98	219.23	219.66	216.56	217.64	214.95	217.68	219.46	220.41	214.3	217.56	213.89	217.71	220.59	216.74	215.65	212.89	218.4	216.51	218.27	214.83	215.42	217.38	218.2	213.01	217.41	217.58	223.54	214.92	215.51	213.86	214.67	216.22	215.91	218.13	221.92	216.15	215.01	217.56	215.19	213.31	221.49	216.18	218.49
219.84	220.41	213.06	216.87	218.65	217.03	217.32	218.66	216.71	220.26	215.97	219.88	221.3	219.43	214.61	216.76	216.5	220.3	216.38	218.8	218.46	216.69	219.88	217.02	219.65	214.63	218.97	221.25	217.57	217.96	218.18	221.85	217.22	218.51	218.26	212.69	215.56	218.12	218.76	216.88	214.51	214.34	216.33	213.96	218.81	214.96	219.15	214.38	214.65	213.4
211.43	208.38	206.76	209.07	207.76	207.2	213.64	205.63	211.58	211.87	209.75	210.65	209.35	210.55	206.27	213.79	209.94	213	210.99	207.69	208.48	208.35	209.46	206.8	204.29	209.34	209.25	209.95	209.78	205.9	210.36	204.19	206.63	208.17	207.21	208.86	205.94	212	205.59	209.37	206.02	212.24	206.45	208.1	204.61	205.74	207.99	205.7	206.1	212.99
207.9	203.63	206.05	205.37	204.98	208.52	205.75	207.15	205.35	207.94	208.77	206.25	206.77	208.92	205.8	207.04	209.05	208.27	207.77	208.3	209.35	207.94	204.59	204.96	211.44	207.47	204.64	206.56	207.41	211.98	205.93	207.45	206.15	206.36	206.91	205.37	208.51	205.99	210.74	202.6	209.98	204.26	205.95	205.34	205.04	204.96	206.47	207.15	204.88	209.71
213.82	216.79	215	212.32	212.3	214.54	209.43	212.95	217.94	211.08	213.25	217.31	210.28	210.64	210.69	214.53	210.7	215.14	213.41	208.38	210.49	216.62	210.26	215.24	213.86	212.36	213.22	216.18	211.46	215.21	215.21	211.74	209.77	213.31	211.6	205.81	212.66	214.17	217.68	212.45	213.89	215.4	215.21	213.4	215.57	212.75	213.32	208.18	207.42	215.47
206.73	207.9	210.59	204.94	208.71	211.81	208.49	204.03	210.13	209.96	207.19	213.08	206.22	204.24	208.47	205.85	212.88	206.89	205.19	205.62	205.76	208.4	205.88	206.32	206.62	206.53	210.54	208.01	207.62	206.25	208.34	208.15	207.54	205.19	205.81	212.53	206.29	211.69	204.9	206.55	205.6	207.19	207.88	209.97	209.38	210.69	211.11	209.21	208.81	210.06
209.48	211.68	205.47	212.34	212.92	207.88	210.63	214.59	210.65	213.63	210.19	211.62	210.46	207.76	214.86	213.24	211.32	212.75	210.12	212.96	207.37	213.29	210.72	208.58	209.66	212.43	211.5	212.46	210.26	219.79	211.78	209.7	209.68	209	211.25	212.96	214.49	213.1	218.45	210.22	205.3	207.34	207.45	211.19	209.24	215.32	209.99	208.41	209.53	209.69
201.54	201.35	207.42	201.78	203.7	205.7	203.58	198.6	200.56	200.97	201.38	202.49	205.76	201.95	201.32	205.36	198.89	201.57	203.53	202.95	202.82	200.76	202.4	202.59	200.56	199.6	203.32	203.91	202.38	205.06	202.43	199.94	204.02	201.61	203.76	205.2	203.24	201.17	198.82	205.52	205.37	205.36	200.22	200.71	204.65	208.75	205.24	204.14	200.8	197.47
211.74	211.04	212.01	210.32	207.17	213.96	214.26	215.54	211.72	213.72	212.27	213.77	211.94	212.79	213.67	212.47	211.18	213.3	211.01	207.91	212.7	210.67	214.63	215.57	210.02	211.57	213.88	215.66	215.96	212.44	216.13	211.23	215.39	211.1	211.91	213.57	211.02	208.51	210.26	212.62	209.78	213.66	211.91	209.69	211.22	210.16	214.65	207.12	213.79	212.32
205.82	207.09	205.46	206.9	207.06	210.19	205.18	210.14	204.48	209.04	206.28	209.38	207.76	205.45	201.94	208.12	203.06	205.28	208.12	206.44	204.51	205.18	205.08	207.93	205.97	205.78	205.18	207.04	209.63	202.63	209.18	205.44	206.43	206.27	207.42	208.64	204.55	203.93	204.29	204.56	204.02	206.15	204.63	207.26	208.06	206.51	209.16	208.19	210.65	211.48
201.96	199.58	204.84	196.42	198.62	202.14	202.39	199.91	199.59	196.54	199.41	203.61	203.54	197.55	201.06	199.22	200.5	200.49	196.23	198.68	203.01	202.35	200.35	202.42	200.25	203.09	203.34	197.2	203.09	199.19	202.1	203.17	204.33	200.32	197.09	200.16	201.2	200.87	197.45	196.42	198.84	198.98	202.72	202.25	200.81	197.97	199.67	198.68	199.97	197.9
197.41	199.21	203.64	201.98	205.56	197.48	201.79	199.6	205.27	201.7	204.64	202.51	205.53	203.15	201.9	201.77	198.61	203.97	205.69	205.93	202.46	203.32	208.26	202.04	203.35	204.75	199.1	203.66	204.21	204.7	199.21	198.63	206.54	204.53	203.45	206.9	202.81	201.93	207.06	202.43	201.91	204.25	203.74	200.82	198.14	202.56	203.3	195.37	202.19	210.9
200	201.12	202.41	205.09	203.3	196.61	201.99	201.12	199.78	198.53	202.27	200.08	199.17	203.36	201.28	198.78	201.79	200.46	203.25	200.46	205.6	201.54	201.18	204.82	195.44	204.89	193.27	198.37	200.47	200.46	193.97	196.98	198.55	198.61	196.81	201.37	194.77	199.5	200.45	203.19	201.05	201.63	199.98	198.52	202.09	196.4	201.46	201.81	200.03	197.36
205.72	203.84	206.98	204.83	204.12	206.61	205.52	206.81	206.14	203.39	206.91	200.4	206.99	199.86	205.05	203.29	204.03	200.9	203.43	200.41	204.92	201.1	202.5	205.31	200.16	202.33	208.54	202.98	204.44	199.69	201.33	203.84	201.29	199.55	203.09	203.44	207.97	203.05	202.87	205.33	207.38	207.01	208.13	205.81	205.13	206.77	202.51	203.64	202.68	202.56
201.45	205.24	201.81	202.86	205.71	200.1	199.73	202.44	204.81	201.27	205.37	207.67	202.16	201.33	202.19	196.58	200.69	208.52	206.71	203.73	202.95	203.69	202.06	204.18	204.35	202.39	199.24	199.78	208.05	203	201.42	202.51	202.2	204.74	204.31	206.36	202.26	198.94	203.5	203.41	199.5	203.43	205.58	201.07	204.8	204.97	202.85	198.68	204.8	199.86
218.09	215.95	218.4	214.56	219.34	212.72	215.53	215.89	221.85	216.56	214.52	214.37	212.79	209.72	219.68	212.77	215.83	211.48	219.97	216.21	217.95	220.99	219.61	217.21	215.42	218.29	218.31	221.59	217.24	210.37	219	217.5	218.89	213.32	214.46	217.53	211.2	219.53	218.95	216.28	217.45	218.05	217.8	218.23	215.14	214.55	211.63	214.82	217.03	216.42
209.21	213.46	210.34	211.78	207.71	210.18	204.96	204.83	209.27	207.14	209.65	210.85	209.14	207.06	210.5	209.39	212.06	210.59	208.25	206	213.53	207.98	210.89	209.24	205.12	205.03	206.72	210.65	208.04	209.98	210.77	209.06	209.66	210.97	207.88	207.4	208.49	206.51	212.79	208.31	209.77	206.42	207.23	209.73	209.54	209.11	209.42	208.2	207.83	213.82
217.18	216.44	216.75	218.17	216.96	219.95	221.39	218.12	218.72	216.18	218.48	217.07	214.15	221.45	216.38	215.67	217.85	216.62	215.34	219.31	214.48	215.66	217.5	217.05	214.15	220.4	217.89	217.28	214.24	215.53	219.36	215.11	222.34	214.68	217.09	219.43	214.54	215.87	215.68	220.6	216.23	216.04	218.39	218.13	216.46	213.12	218.06	218.73	217.69	216.74
204.82	202.73	202.37	199.1	205.81	200.38	204.86	203.91	206.85	202.54	200.01	202.91	202.2	201.97	204.41	206.71	203.21	202.62	199.15	210.81	204.31	199.47	201.14	197.26	203.43	205.02	202.28	207.61	207.04	201.76	199.77	203.83	200.52	201.91	198.18	204.63	203.92	199.2	204.9	202.4	205.31	203.16	202.82	203.57	201.04	197.32	204.26	197.13	203.18	202.56
205.01	211.58	207.8	209.62	210.04	207.45	206.31	213.25	209.57	208.63	207.29	204.62	209.57	208.15	206.41	203.34	207.86	206.61	207.38	211.09	208.92	210.91	205.1	213.68	207.76	205.58	202.96	208.47	208.07	208.28	205.12	207.37	207.75	210.39	208.26	207.93	210.1	206.24	209.54	206.65	209.99	210.21	210.16	205.53	206.44	206.12	209.46	207.73	204.59	203.83
219.55	220.24	214.4	216.15	218.4	209.78	221	216.34	216.42	215.13	215.26	219.35	214.44	218.12	217.26	214.07	218.85	217.34	214.9	218.28	220.16	219.5	220.01	216.75	215.71	220.86	217.32	217.45	218.83	218.33	217.07	214.62	218.64	219.17	215.88	213.02	211.17	218.6	214.66	215.39	218.23	216.76	215.35	219.28	221.36	217.11	216.7	220.25	217.79	213.56
209.76	210.69	213.28	209.86	204.84	215.27	211.93	210.76	214.33	211.96	209.43	216.05	213.24	213.38	207.77	214.6	210.14	209.56	209.26	211.4	214.95	217.23	213.17	212.73	208.5	208.55	214.54	206.74	211.42	212.46	210.47	212.02	216.05	213.92	211.9	212.85	210.65	214.45	212.52	212.32	213.89	210.62	210.29	211.69	210.32	214.79	213.01	208.61	214.19	211.44
197.3	196.88	198.23	200.4	198.95	197.67	193.46	193.32	199.56	202.1	199.09	196.53	200.39	201.13	196.77	199.06	196.8	195.66	199.25	200.98	197.67	197.09	199.24	200.48	200.35	194.21	195.78	196.35	192.35	196.38	198.29	202.43	196.12	195.47	195.13	199.8	200.32	197.97	203.12	195.68	204.71	198.03	197.69	195.4	202.78	202.18	200.32	198.68	195.77	197.01
200.41	200.08	199.61	191.38	201.56	196.32	199.08	197.86	196.61	199.94	199.96	195	200.97	197.8	201.72	198.82	195.68	201.09	196.08	201.17	197.83	198.48	199.6	199.36	194.64	197.08	200.02	191.82	196.12	196.21	192.74	199.84	199.61	196.7	196.41	196.82	200	198.75	204.24	201.99	198.15	192.71	196.29	198.75	194.84	194.88	199.24	198.21	196.78	195.33
218.88	211.84	218.54	215.35	218.02	217.96	217.18	216.7	216.43	217.17	218.74	220.7	220.64	219.35	214.74	214.34	215.28	220.41	216.24	216.73	218.16	216.6	214.21	214.36	216.71	215.99	210.45	213.46	216.85	218.46	217.29	216.69	216.12	212.75	219.38	218.67	215.47	217.41	217.68	217.09	219.14	218.37	215.65	220.66	218.82	220.48	214.32	213.02	220.31	214.44
216.12	213.55	213.95	211.28	215.36	214.72	212.29	215.76	212.09	209.92	212.86	207.39	214.32	218.1	216.3	214.15	214.53	214.79	213.22	208.35	213.11	211.81	216.75	215.38	213.27	210.75	214.03	213.35	209.3	214.46	214.32	212.89	215.73	215.56	212.42	214.61	216.09	211.98	212.75	213.98	212.96	215.52	214.41	214.6	213.64	214.21	212.89	217.68	215.56	217.87
215.66	218.8	215.97	217.27	217.29	216.56	215.48	218.99	221.63	219.79	217.12	212.67	222.22	219.33	220.65	215.99	213.49	215.53	221.11	216.69	210.43	215.92	216.87	213.57	216.45	217.44	212.4	217.06	218.4	218.79	216.58	215.31	217.96	219.68	220.13	216.17	215.9	216.21	214.86	214.66	215.24	219.87	217.86	219.04	218.75	215.79	216.65	215.17	217.91	215.22
204.57	204.08	202.26	199.55	201.32	205.12	205.04	204.8	206.6	207.28	203.79	197.15	205.28	199.45	201.58	203.99	204.66	207.44	203.82	203.79	202.99	204.36	205.28	206.52	203.08	205.19	200.39	209.75	205.93	204.22	203.34	204.64	207.36	206.77	200	204.21	201.23	202.79	209.1	201.97	203.01	204.66	208.46	201.97	203.45	200.43	203.78	202.78	204.47	200.97
207.1	208.71	212.67	204.28	210.5	211.7	205.57	209.77	206.73	207.23	204.52	210.68	207.88	212.23	204.68	211.82	207.89	206.89	210.65	205.87	207.9	208.46	206.62	202.64	201.57	209.61	209.18	210.22	204.73	209.97	206.51	207.8	207.03	204.93	207.26	204.43	212.26	204.89	208.49	211.17	210.07	212.86	205.96	209.75	207.41	207.36	210.53	211.91	206.02	207.12
215.34	216.68	222.87	216.47	221.87	219.52	219.77	215.63	217.85	221.81	218.99	218.41	216.84	219.06	222.11	215.84	213.35	222.29	220.73	219.75	221.68	219.75	215.88	218.15	216.66	219.45	220.28	217.7	219.23	220.1	213.75	214.12	218.74	215.37	220.44	215.47	215.37	213.57	214.76	216.36	223.79	217.71	216.57	222.69	214.93	217.91	214.09	225.04	220.9	222.94
204.93	205.53	205.03	205.63	209.18	205.68	206.38	210.96	208.61	207.15	204.34	206.42	212.32	208.42	207.73	206.95	207.19	213.37	205.8	210.21	208.03	209.47	205.83	212.34	205.67	210.77	208.46	208.95	208.62	210.01	209.37	209.76	212.11	210.3	209.7	209.11	210.48	207.99	207.07	203.48	202.46	212.72	209.42	208.42	204.83	206.24	215.03	208.83	212.35	208.74
213.56	217.84	216.86	217.94	217.7	214.42	217.01	215.43	215.79	218.4	215.83	214.51	214.37	215.9	215.42	217.15	217.5	216.76	215.33	218.5	214.36	215.85	217.81	219.73	217.47	216.8	214.75	221.78	219.44	214.34	215.57	219.68	217.86	217.19	217.21	215.65	217.99	216.34	218.58	212.62	218.82	213.92	219.67	216.1	216.97	214.09	216.17	216.34	219.74	215.06
210.56	205.17	209.53	202.01	209.15	208.69	210.2	209.13	208.96	206.95	207.66	211.78	212.03	209.52	209.69	216.02	204.46	208.27	209.3	208.47	210.62	205.21	205.9	208.49	207.13	207.02	205.86	206.5	209.61	207.29	209.09	204.3	209.85	206.3	209.87	207.92	212.86	207.43	205.37	208.45	207.74	210.48	209.42	208.69	205.69	206.78	208.45	207.31	208.34	208.97
195	202.4	195.92	200.17	196.74	197.96	195.16	199.53	200.54	198.16	199.78	197.87	201.97	198.48	199.5	198.55	196.18	199.9	200.47	203.87	199.08	202.11	199.57	199.56	200.68	196.12	201.39	199.83	198.17	200.13	195.99	201.44	200.42	201.66	198.35	200.36	202.96	199	204.1	199.4	203.3	198.18	199.46	196.21	201.12	197.8	197.05	205.33	200	203.76
203.9	194.54	198.77	200.36	198.74	199.16	201.16	200.51	200.61	199.19	199.72	202.62	201.54	201.6	197.39	198.81	201.18	199.75	202.57	202.82	204.25	199.23	198.37	202.44	201.06	195.57	199.65	199.57	198.29	202.02	200.84	201.69	201.31	199.22	201.5	197.05	201.03	203.61	201.55	204.83	201.24	200.22	200.7	199.64	203.72	204.75	201.08	202.14	198.93	201.71
206.79	209.66	205.78	203.58	206.66	207.44	209.06	208.69	205.41	203.95	207.38	212.76	204.66	206.56	207.8	208.92	207.4	209.25	209.28	208.67	210.51	203.11	207.68	201.79	208.08	205.66	210.34	206.03	209.28	211.22	206.17	212.49	208.28	203.94	206.13	203.57	203.85	206.95	205.8	204.07	205.88	205.26	210.9	211.03	212.08	208.76	209.19	204.97	202.31	206.38
209.16	213.61	210.2	212.1	212.92	211.08	212.51	217.8	210.67	209.35	207.72	212.32	214.64	214.05	214.71	210.88	206.55	211.53	212.06	214.27	217.03	217.4	214.24	209.86	209.77	213.41	216.55	209.77	211.08	209.67	216.23	215.59	211.99	213.48	210.4	214.25	216.04	214.28	215.42	208.93	212.99	211.03	208.63	212.51	211.37	207.76	210.93	209.36	210.25	213.61
216.23	212.95	214.69	213.21	219.36	218.15	221.39	216.23	216.31	213.55	215.92	217.67	213.29	218.15	214.55	221.63	218.46	216.92	217.45	214.15	220.19	221.23	217.83	214.65	212.43	215.82	215.07	216.37	215.48	220.3	218.76	216.26	215.48	220.4	214.65	214.8	215.98	219.74	217.66	219.94	215.52	219.15	217.23	214.37	216.65	220.42	220.26	213.06	218.57	217.58
220.32	217.41	217.56	215.53	216.08	219.31	217.08	218.44	220.09	213.32	219.29	216.24	215.61	215.83	221.32	222.36	214.3	220.31	219.74	217.88	217.95	218.35	218.53	216.22	213.08	215.07	217.53	215.62	217.54	215.85	216.96	215.86	222.85	217.18	218.55	217.28	218.69	219.66	221.12	216.99	212.76	218.43	213.92	214.13	217.76	216.63	217.81	216.93	219.93	217.98
210.26	209.65	211.93	207.01	208.65	208.08	209.71	209.34	211.08	207.12	204.89	209.17	207.95	207.92	211.12	210.31	215.25	210.6	208.3	210.19	208.21	206.4	210.41	209.61	210.93	209.88	208.11	206.69	211.48	211.43	207.07	203.17	210.52	208.46	208.58	206.96	208.07	209.17	208.96	206.16	209.22	208.06	211.77	207.32	208.25	211.41	209.56	207.49	210.96	205.42
199.37	207.21	202.53	201.28	202.88	199.31	204.7	201.84	204.23	203.39	199.37	197.94	198.64	198.39	200.39	198.27	200.59	201.42	199.71	198.67	200.39	199.96	202.86	202.61	203.32	200.13	199.45	203.3	199.84	203.73	205.01	201.37	198.62	203.52	201.58	199.86	199.34	198.13	194.74	203.96	199.18	197.59	205.92	198.55	205.95	204.04	202.97	198.38	200.23	199.06
207.71	203.62	202.42	205.25	201.27	205.69	204.05	201.96	207.05	201.7	207.01	202.61	204.14	206.43	207.1	202.08	206.79	204.52	198.84	204.42	202.44	203.94	202.07	203.05	202.61	205.69	206.04	202.18	203	204.83	202.15	202.84	203.51	202.01	204.91	202.25	203.85	205.65	202.32	201.1	199.9	202.11	203.11	203.64	203.93	201.5	201.64	204.02	204.59	204.99
202.82	207.45	207.8	208.33	208.71	206.86	203.58	205.41	213.48	204.23	202.96	211.58	207.89	206.79	206.39	207.02	206.02	201.57	207.71	208.49	206.35	212.64	209.15	207.39	209.68	204.48	208.43	203.41	209.32	210.16	211.47	209.47	208.76	206.7	204.38	205.1	210.6	211.74	203.83	205.97	205.83	210.17	213.18	207.51	211.08	209.36	204.89	209.73	209.68	204.39
205.07	205.58	202.8	198.95	204.61	206.15	207.2	204.16	205.37	203.01	204.01	204.72	201.53	203.55	198.37	204.74	204.3	206.21	203.34	200.91	203.22	202.14	207.44	208.37	205.78	208.08	206.24	204.28	202.45	199.88	199.78	206.97	202.86	206.13	205.47	207.49	204.43	205.45	207.09	208.2	204.3	202.82	207.4	200.52	209.06	209.41	203.39	204.92	204.2	201.47
211.94	202.66	209.63	207.23	211.24	203.43	209.34	208.37	207.64	209.97	209.57	205.6	212.42	209.25	209.23	210.51	205.25	207.19	209.52	209.27	212.46	210.08	209.65	206.2	211.56	205.36	208.84	205.39	211.16	211.11	206.29	209.47	208.08	205.5	210.32	208.73	207.12	207.27	213.45	211.05	211.07	207.02	210.73	209.44	208.5	205.74	207.56	209.46	209.5	208.74
197.63	199.6	198.91	199.02	194.98	196.08	199.3	195.89	196.39	200.29	203.44	195.41	199.26	201.25	198.36	203.54	200.06	198.81	200.56	199.7	195.85	194.69	198.69	202.1	202.18	203.92	200.09	197.16	195.8	199.33	198.74	199.45	198.33	202.41	198.86	199.92	198.02	198.14	203.14	202.02	201.19	200.83	193.19	196.68	200.08	202.78	198.92	200.36	199.42	200.71
198.91	198.52	193.37	199.43	199.43	198.19	200.14	199.54	203.14	200.18	197.85	195.3	199.37	196.38	197.28	195.38	199.94	198.82	199.03	200.89	203.15	198.54	197.81	197.79	197.17	194.17	196.83	195.32	196.25	194.81	198.71	198.43	200.71	195.17	194.63	194.04	198.02	198.01	194.6	194.31	196.46	196.08	198.18	198	198.42	195.6	198.47	198.45	196.35	198.06
211.67	209.78	208.31	211.86	214.49	215.94	215.12	214.7	213	210.71	208.44	212.8	211.12	214.55	214.75	217	213.03	212.17	212.4	210.5	217.13	215.54	217.29	210.16	208.19	212.72	211.22	213.7	212.06	211.81	214.9	214.91	214.91	212.44	212.51	212.65	212.63	213.91	217.34	218.63	212.87	212.87	213.87	212.1	210.57	214.39	213.22	212.08	215.64	214.25
208.77	210.36	210.77	215.56	209.26	212.86	211.32	214.82	211.48	213.9	215.23	211.01	210.99	207.86	211.05	215.27	212.07	210.32	211.87	211.08	217.79	211.55	216.01	212.99	211.91	210.36	216.08	212.17	211.77	211.26	211.85	210.39	211.59	210.25	209.43	213.06	208.12	211.17	212.1	209.41	211.72	212.63	211.27	209.2	213.23	209.86	211.52	214.64	209.02	210.69
218.37	219.24	215.64	215.61	219.88	219.26	214.6	219.3	217.5	213.61	215.73	216.74	215.24	219.2	218.61	216.63	220.34	216.38	220.82	214.42	214.1	217.27	218.36	217.98	218.76	217.85	219.13	217.49	216.73	215.03	213.34	216.78	218.06	218.44	211.25	215.41	220.52	217.42	216.54	221.2	215.46	217.79	217.09	218.46	218.05	211.83	216.47	217.23	216.98	215.06
208.28	208.92	214.46	206.02	206.81	211.41	207.5	212.47	207.48	208.64	206.17	205.25	206.68	209.3	205.49	208.75	205.17	206.78	209.86	204.96	210.78	206.98	211.21	206.6	206.79	207.01	209.03	212.33	210.69	209.2	206.66	207.82	208.41	210.7	206.05	205.92	204.84	207.86	207.75	207.72	208.05	208.99	209.46	206.68	206.89	203.12	210.03	211.25	210.01	206.29
206.88	207.55	209.16	209.29	210.83	205.89	207.93	212.8	208.12	210.13	211.35	210.13	213.56	207.33	206.74	207.58	207.83	208.64	208.95	207.1	204.18	207.71	212.79	209.91	208.32	209.77	209.39	210.13	201.24	206.94	205.04	207.09	209.8	207.36	205.61	207.83	210.9	209.27	207.44	208.34	209.84	206.99	210.25	210.03	208.46	209.95	204.81	206.97	208.15	210.12
206.57	207.59	203.6	205.2	203.58	203.53	203.35	204.81	203.14	204.17	204.66	201.99	200.47	205.34	207.55	201.8	207.52	200.82	203.17	202.95	203.7	206.18	204.55	204.74	203.19	203.91	208.52	201.81	204.79	204.66	207.11	205.17	206.08	206.86	203.58	204.24	204.65	202.87	207.43	202.93	208.26	199.04	202.59	204.61	197.4	206.09	205.87	201.61	203.78	205.65
207.75	203	203.71	208.93	207.45	205.42	210.16	212.49	207.94	209.35	205.94	208.65	210.1	209.96	205.3	209.44	208.01	209.04	204.61	205.66	205.08	203.59	209.69	205.39	203.44	207.05	208.28	211.43	204.71	205.85	207.79	209.69	209.36	206.58	211.08	204.51	207.59	213.08	210.56	211.62	206.57	206.17	211.19	209.5	207.7	207.35	210.4	204.29	209.49	210.49
213.36	211.14	214.35	211.57	213.37	215.46	211.69	212.42	214.74	211.57	212.77	213.59	213.62	212.46	212.95	215.91	212.25	214.76	206.8	211.62	212.76	214.72	214.84	214.75	212.68	215.09	216.18	211.78	210.11	211.6	217.65	213.31	211.39	211.79	214.43	213.46	211.96	212.1	209.98	209.44	212.26	213.71	210.87	209.34	215.16	215	219.18	216.47	217.15	213.89
208.33	210.47	208.61	204.39	209.99	206.78	209.51	205.65	209.41	208.24	214.16	208.25	209.32	209.67	205.55	215.71	209.43	207.93	202.46	207.24	210.13	206.95	211.31	207.37	210.91	206.39	204.71	209.25	211.57	209.91	209.08	205.2	210.4	210.35	211.85	205.32	209.96	208.02	208.46	213.18	205.25	208.12	209.81	205.93	209.4	204.68	208.78	208.57	209.95	209.58
210.84	206.26	210.62	207.67	207.99	209.91	212.58	206.77	209.41	210.76	209.67	210.55	206.75	210.5	208.48	212.07	206.5	208.22	210.18	206.06	207.08	203.78	207.78	210.18	209	205.79	210	204.48	213.47	213.49	210.55	205.92	211.19	208.08	205.71	203.15	207.29	210.83	205.42	212.21	209.54	205.02	210.92	204.69	210.96	208.98	207.45	207.78	206	203.74
213.77	209.61	212.23	214.51	208.96	212.2	213.86	212.17	206.18	213.11	209.9	211.93	211.14	210.61	211.07	213.33	215.87	207.22	212.53	213.34	208.37	216.69	209.35	213.4	212.87	210.44	212.19	212.85	208.72	211.56	212.54	214.32	209.05	208.09	212.45	212.81	210.94	210.64	213.87	211.75	209.81	210.29	208.53	213.04	211.15	211.7	211.78	212.11	213.72	211.66
209.74	208.4	210.5	210.58	208.97	207.27	206.74	205.81	213.81	209.46	208.86	207.31	208.16	207.57	207.06	206.07	207.15	210.25	209.56	211.23	206.53	211.67	209.92	207.29	211.06	207.95	214.19	209.87	211.98	211.34	214.03	209.23	210.22	209.65	214.32	209.07	208.47	210.01	210.26	208.49	213.55	210.14	211.59	208.72	207.97	212.56	203.34	215.68	210.09	210.61
204.97	206.55	206.22	205.45	203.19	205.81	207.61	206.33	204.5	213.78	202.89	207.19	203.64	207.65	206.02	206.57	204.69	206.36	208.48	203.11	208.37	206.18	206.94	206.19	205.48	204.65	203.21	208.44	210.56	207.7	206.18	207.22	211.07	207.24	206.31	207.9	203.66	210.35	200.99	202.18	207.01	209.23	207.43	205.66	204.4	203.11	205.93	206.69	206.44	207.93
206.48	206.78	209.14	206.46	206.34	204.46	202.31	198.73	203.52	206.04	201.92	205	202.04	202.49	207.35	203.45	208.9	202.76	201.76	204.01	207.37	208.34	202.97	204.03	204.74	200.32	206.25	204.95	201.16	205.31	208.28	204.77	202.77	201.91	202.26	200.75	203.09	201.2	204.68	199.41	204.84	202.27	203.1	205.52	204.92	201.75	207.79	205.41	206.62	205.7
201.85	206.74	204.19	204.62	206.46	206.63	204.26	208.9	205.73	209.23	208.29	204.35	205.87	204.72	207.7	207.45	205.53	205.38	205.28	208.24	207.75	207.6	203.56	208.02	206.38	208.68	206.91	207.41	203.99	204.12	203.3	209.01	205.4	210.21	207.59	204.46	201.31	205.41	206.26	207.92	207.53	203.87	205.84	211.81	209.68	205.62	204.41	207.39	206.15	206.76
210	211.62	206.15	207.03	206.31	206.68	207.07	208.03	205.64	210.02	208.73	209.1	213.01	203.84	210.06	206.55	209.69	209.02	203.17	209.9	206.9	207.17	209.91	212.29	209.06	209.81	209.92	209.82	212.14	207.29	206.29	202.96	209.47	208.13	208.32	210.29	210.99	209.75	215.29	209.18	211.09	208.32	209.96	210.45	207.92	212.86	210.28	212.23	211.3	208.59
221.53	219.3	215.39	219.09	217.07	217.68	215.06	213.3	218.33	214.32	218.76	218.85	222.38	214.27	216.17	214.98	216.34	214.48	221.95	217.65	214.35	215.73	216.78	217.54	216.97	213.36	218.79	215.4	215.24	218.76	220.43	213.13	219.16	217.63	219.78	221.27	218.15	218.81	220.19	217.04	210.95	215.44	218.04	221.09	219.26	216.39	218.47	213.72	218.53	216.9
206.38	205.04	213.28	209.54	211.95	208.21	210.94	206.44	203.86	208.69	206.7	206.6	210.63	212.74	211.16	210.28	208.86	208.92	209.23	205.96	207.93	208.88	212.06	211.89	205.99	208.45	210.22	214.16	207.26	208.4	208.74	207.57	205.15	207.04	205.74	211.32	208.71	207.21	214.29	204.91	203.97	207.55	211.38	212.25	207.4	210.78	211.29	205.65	210.32	207.47
210.34	212.52	209.4	213.36	211.78	214.37	212.32	212.62	213.47	210.87	211.66	208.85	209.11	212.81	209.56	213.22	213.1	208.8	204.47	211.05	211.83	212.2	208.69	208.28	208.57	211.68	213.95	215.81	206.06	207.32	217.76	211.21	207.06	211.21	210.09	212.04	209.7	215.85	214.06	213.87	209.4	214.26	212.88	210.25	211.09	214.91	212.98	210.88	213.92	207.24
206.16	198.29	201.32	203.79	205.6	193.82	196.55	203.55	195.8	200.36	199.67	203.61	200.64	197.68	201.98	203.37	200.61	194.57	200.2	196.82	200.61	202.82	196.4	199.5	201.76	197.08	200.55	198.07	198.8	197.46	207.08	197.88	198.28	199.41	205.18	197.57	204.88	198.18	197.23	201.9	197.89	201.46	198.55	199.2	202.26	200.93	201.42	202.4	200.98	197.31
210.69	204.04	209.99	203.34	204.61	207.58	208.95	205.95	207.63	202.53	209.24	209.09	209.06	208.56	207.16	211.29	207.04	208.34	208.31	209.33	207.4	206.2	212.57	203.06	207.55	211.56	209.92	206.83	203.78	208.27	211.72	205.35	206.15	211.71	204.03	208.13	207.39	206.18	211.39	208.71	208.09	211.34	207.85	209.36	212.21	207.42	210.41	207.18	207.94	204.18
195	198.02	202.83	199.28	199.87	200.71	200.13	202.06	200.98	201.82	203.9	203.06	203.51	200.91	204.36	202.21	204.71	203.89	201.38	203.26	199.82	199.52	196.24	200.64	198.31	199.25	201.1	204	200.91	199.38	203.89	203.35	206.79	195.93	199.7	202.96	198.99	199.7	204.18	200.45	199.47	201.99	197.42	204.17	201.47	201.9	201.59	199.63	201.05	202.08
210.89	214	213.59	212.28	211.95	214.54	208.29	209.84	215.62	209.37	211.75	205.65	213.44	211.19	209.3	214.77	211.12	213.98	211.72	210.35	209.8	211.79	210.61	210.42	214.38	206.82	212.28	216.93	214.86	213.55	216.58	207.46	216.44	214.76	213.23	209.39	208.84	208.75	213.57	207.05	211.6	215.92	211.49	212.25	211.44	212.22	212.13	214.58	209.01	213.42
203.71	206.74	206.54	210.4	207.27	203.2	210.44	206.13	207.71	207.71	208.39	208.21	205.22	205.23	210.48	208.91	210.39	208.8	206.18	206.37	205.4	210.95	207.77	204.93	205.21	206.85	208.67	209.81	207.7	211.22	205.37	204.68	204.8	206.04	204.73	203.18	207.86	209.34	203.97	208.09	207.74	207.67	207.23	205.03	207.91	204.32	204.16	213.85	208.62	204.92
207.89	215.17	212.45	210.77	209.84	211.21	212.28	213.83	211.62	213.48	206.99	212.36	214.34	209.08	212.12	205.96	211.48	213.77	208.38	213.38	210.02	209.88	214.57	216.24	211.35	216.12	213.48	209.02	209.48	211.98	212.48	208.65	211.34	213.46	215.73	214.8	216.19	208.58	213.39	209.58	214.43	212.02	216.08	210.3	214.02	206.67	209.78	211.96	211.59	212.28
201.18	201.95	202.16	202.67	203.82	204.62	204.54	205.6	198.31	199.84	208.27	198.78	203.73	205.61	201.74	204.5	201.95	201.48	202.64	203.11	204.42	205.5	207.04	208.26	211.06	202.08	203.61	208.27	202.25	204.08	204.5	203.29	203.72	201.16	203.73	202.16	203.19	204.41	204.73	202.44	204.39	205.83	202.52	205.5	201.69	207.89	202.97	201.27	201.75	204.55
203.76	200.45	198.65	203.68	200.84	200.02	198.81	200.04	199.11	203.1	205.16	206.45	204.14	202.89	204.2	202.91	206.8	200.37	205.23	203.01	201.63	201.73	199.4	203.32	201.54	201.57	205.57	204.84	202.47	203.56	206.15	201.14	202.74	201.08	204.09	199.33	204.76	201.2	204.64	204.58	198.86	200.03	204.78	199.77	201.12	202.3	199.09	199.07	205.05	203.07
205.06	210.29	210.22	211.93	206.42	207.37	207.2	207.4	206.26	212.75	210.81	207.27	206.2	206.66	210.97	207.57	209.97	208.53	204.76	210.54	215.74	208.69	213.12	209.25	210.21	212.56	209.69	210.51	208.04	210.06	210.36	211.83	206.41	211.71	210.57	212.17	207.69	211.09	210.83	211.44	209.2	208.11	213.35	210.83	208.49	212.64	207.67	203.69	208.3	210.91
197.41	197.78	199.96	202.32	194.96	200.65	195.5	200.58	196.03	198.66	201.49	199.56	200.36	203.84	198.98	198.87	199.47	201.54	199.17	200.53	197.4	199.38	201.96	199.08	199.17	200.33	204.12	199.99	194.52	194.49	198.28	201.4	199.44	192.1	200.69	195.73	202.41	202.89	198.24	198.65	201	197.82	199.07	201.8	199.22	204.31	197.32	201.61	194.63	198.18
203.68	199.58	198.61	195.51	199.91	196.62	195.8	203.44	200.21	198.12	195.4	199.55	198.51	202.62	200.04	200.05	199.53	203.43	199.82	196.83	197.32	198.66	199.19	197.62	201.47	200.67	197.7	198.76	194.95	204.11	202.57	198.7	209.52	197.81	201.38	197.86	196.82	201.98	197.23	201.31	200.31	201.68	205.38	199.35	199.11	201.09	196.51	199.76	197.03	199.92
205.25	208.4	202.8	201.73	208.31	207.47	207.37	211.12	208.76	207.64	209.26	208.73	206.49	205	201.31	208.56	208.73	208.16	212.12	208.17	212.99	206.06	212.5	208.87	211.45	210.68	205.6	205.69	204.04	208.42	205.76	208.2	206.2	207.96	209.13	209.93	207.79	212.9	203.05	210.45	209.28	207.87	208.95	207.55	205.5	209.27	207.06	209.01	204.66	206.26
210.14	209.31	206.74	209.59	209.83	208.83	205.82	209.62	207.55	209.2	210.63	210.1	209.03	207.25	206.95	207.03	209.25	211.28	209.65	212.38	211.53	210.67	208.33	215.07	207.99	208.57	207.56	204.61	207.27	212.65	208.23	206.33	207.9	213.81	209.26	209.42	210.19	206.25	209.42	210.74	208.02	204.42	208.54	208.51	207.89	208.99	206.86	210.04	207.77	212.82
217.71	213.14	214.69	219.57	214.07	221.59	216.45	213.08	213.95	215.6	211.84	217.21	216.66	216.72	215.78	218.37	219.28	219.2	216.53	216.26	219.95	215.85	215.93	218.76	217.48	219.02	216.2	214.4	214.47	212.77	216.38	217.06	216.74	217.67	218.64	217.32	218.73	216.89	216.49	212.96	219.6	216.51	219.51	218.3	222.91	217.09	217.75	217.11	221.74	218.34
206.71	205.18	203.96	203.69	202.04	198.74	199.52	203.04	207.47	202.22	202.49	199.39	208.1	200.31	203.12	201.73	205.18	205.98	202.51	203.56	202.3	203.9	196.12	203.49	200.86	206.47	198.7	205.38	198.39	204.17	199.36	200.79	204.86	201.23	200.85	199.84	205.19	201.97	204.31	206.77	197.41	206.75	200.1	203.23	202.16	204.39	201.38	201.11	203.1	199.32
199.46	204.46	199.04	200.75	203.84	205.37	204.98	204.49	204.6	206.76	203.5	202.31	201.96	204.6	198.86	204.1	205.27	203.04	201.89	207.62	204.07	202.5	199.11	201.46	204.98	204.88	203.95	207.99	205.4	201.42	203.53	198.55	200.04	203.06	203.43	202.31	203.3	203.22	205.87	204.7	205.91	198.26	204.63	205.34	202.49	205.26	202.8	204.81	206.98	207.33
208.64	209.33	209.64	213.43	210.48	216.05	213.97	208.29	212.87	210.5	215.41	214.66	215.19	214.32	209.42	211.25	214.42	216.22	214.15	216.11	213.39	216.59	213.5	214.03	212.32	211.93	213.08	214.46	212.79	212.05	207.87	212.21	213.21	212.7	213.62	211.83	210.91	211.12	215.27	213.06	209.68	216.24	212.73	213.82	212.19	214.31	215.64	212.01	216.11	208.35
204.8	204.95	204.98	200.63	203.48	208.03	200.31	201.86	202.53	203.52	203.89	204.6	209.04	202.72	203.72	200.67	206.31	202.29	204.39	204.25	205.89	204.14	203.82	200.31	209.5	203.11	202.58	200.59	201.66	203.6	203.7	202.76	204.81	200.8	203.88	208.07	201.85	204.27	204.29	200.91	204.3	197.18	202.45	203.52	201.88	202.2	200.02	204.01	201.01	206.42
208.2	208.97	209.59	209.37	205.99	206.55	209.12	203.28	205.93	205.23	206.57	208.42	207.72	208.16	204.39	209.67	205.82	203.86	207.98	199.71	206.58	203.4	204.06	204.97	203.92	211.16	204.27	203.7	207.01	212.16	207.23	206.5	206.57	209.03	202.05	206.21	202.39	203.09	207.29	203.59	205.35	205.82	208.02	207.03	212.88	205.73	206.61	208.46	205.51	209.1
202.83	207.69	208.79	203.6	212.64	206.92	206.28	207.26	207.82	205.69	208.7	206.18	202.86	206.77	208.52	207.69	205.83	208.25	206.13	210.12	208.16	206.27	207.38	208.91	209.66	205.83	208.59	210.26	206.94	207.36	206.27	207.12	209.88	208.03	209.45	209.45	204.04	206.61	204.78	209.44	205.49	213.61	203.4	205.94	205.31	211.08	210.55	205.76	206.96	208.8
213.3	212.02	212.28	210.2	213.18	215.6	214.9	216.31	210.55	212.35	214.45	216.62	215.53	211.17	208.67	209.71	210.2	209.89	209.46	211.39	212.88	208.9	212.02	212.07	212.05	215.12	211.81	218.16	213.25	213.07	211.29	209.15	213.34	213.5	214.44	213.11	211.96	210.48	215.04	212.21	212.99	216.82	211.9	212.55	218.52	210.91	216.28	213.83	208.88	216.06
206.56	204.19	201.47	206.77	207.31	206.64	207.06	200.67	203.88	207.6	201.75	199.76	202.81	202.75	202.91	203.81	204.03	207.1	208.87	198.37	204.19	201.71	205.3	202.48	205.89	203.53	203.6	201.45	204.84	208.19	207.23	207.31	202.14	202.59	203.63	206.74	200.84	203.45	203.47	205.44	202.88	204.16	206.05	200.31	206.28	205.1	204.48	206.51	204.24	202.14
216.77	219.6	214.5	225.51	222.52	216.24	211.72	217.82	216.54	212.69	215.79	222.64	214.46	216.32	215.77	218.74	218.49	211.9	217.7	221.56	214.23	216.44	219.66	220.8	217.88	213.81	217.25	218.13	218.17	219.04	219.85	218.08	215.9	218.29	218.31	212.52	227.56	218.67	214.21	217.62	218.77	219.34	217.84	216.99	216.44	217	216.38	217.01	215.6	220.09
202.92	200.18	207.55	200.39	203.52	209.51	205.08	202.6	197	203.8	201.98	205.44	206.27	202.38	201.27	201.15	205.71	209.28	203.58	201.48	201.96	201.94	205.16	206.15	202.1	202.96	202.1	202.22	200.54	204.14	203.3	208.62	200.25	204.13	202.57	203.91	201.68	202.77	204.26	204.31	205.31	198.66	203.76	203.38	202.69	203.62	204.78	206.27	201.75	200.4
211.26	207.1	207.91	208.28	209.15	212.4	208.72	209.95	208.68	211.45	207.75	208.19	213.78	208.92	205.97	208.1	209.12	211.42	214.82	214.32	210.19	213.71	210.76	210.59	213.6	210.63	213.35	214.86	208.7	211.31	212.76	213.18	209.19	206.39	211.43	206.41	214.69	210.96	208.22	205.92	210.61	210.01	209.42	207.98	211.56	212.58	214.02	208.79	211.44	210.31
216.98	207.49	214.07	215.34	212.7	213.61	211.38	213.68	209.17	214.31	209.26	212.57	212.88	209.61	208.88	213.67	212.55	210.54	215.48	211.52	210.72	212.87	212.66	213.11	211.17	215.59	214.31	214.33	212.22	214.72	211.05	207.83	206.27	213.64	215.31	212.16	216.23	216.05	213.02	214.34	212.11	207.76	215.99	214.25	211.51	211.49	210.4	213.43	217.8	212.36
212.1	216.39	209.4	211.98	209.74	210.78	209.95	209.45	208.61	206.03	213.4	212.56	208.51	208.42	206.55	209.49	209.68	208.95	210.47	209.4	207.95	211.18	210.39	210.6	209.29	205.59	212.17	205.92	207.4	210.34	210.04	209.16	209.61	209.28	207.49	210.1	209.63	208.45	212.5	207.35	209.38	208.38	211.28	210.27	207.95	207.35	209.26	206.86	208.01	216.76
209.36	206.28	211.57	208.86	209.69	208.59	207.66	207.38	211.21	211.1	209.24	206.46	209.33	208.83	210.15	205.23	210.98	210.25	207.78	208.9	207.51	210.49	208.89	213.94	208.68	209.61	208	209.07	208.61	206.32	205.56	209.15	208.77	206.18	209.89	210.41	208.68	205.78	212.45	206.79	208.31	205.54	209.41	211.97	207.45	210.54	209.9	207.41	209.48	208.46
203.83	202.42	198.81	203.73	201.11	206.29	206.41	202.24	200.59	203.23	203.84	204.12	204.19	205.6	208.07	204.06	206.8	203.94	207.11	206.54	203.86	205	200.53	206.34	206.66	205.33	208.87	202.41	202.97	202.5	207.03	205.46	206.37	206.25	206.21	203.53	204.2	206.31	205.09	201.67	201.85	204.52	204.88	207.07	201.85	202.53	203.55	202.73	203.56	203.83
205.04	195.97	200.01	196.23	203.63	199.82	194.16	201.44	202.33	198.98	202.69	196.74	198.04	197	202.9	198.43	201.84	200.99	201.44	195.84	201.66	197.98	201.78	199.21	201.11	200.3	197.96	199.59	198.89	196.05	201.07	201.57	201.91	198.41	198.7	201.62	198.43	199.86	202.33	198.8	197.18	198.64	199.09	199.84	197.19	198.11	201.29	200.38	196.84	198.73
216.42	218.58	217.95	213.24	214.29	213.77	218.72	218.53	217.2	218.46	215.55	221.96	222.53	216.22	217.48	217.46	220.1	215.36	217.22	217.22	219.2	214.99	217.68	216.51	213.74	221.16	218.9	218.13	218.27	219.94	218.62	217.22	217.38	219.8	218.32	220.55	226.06	220.66	216.69	215.6	214.97	220.24	220.17	215.8	217.37	219.76	217.87	220.37	219	215.77
203.1	204.78	205.69	200.51	204.89	202.37	204.91	207.66	205.79	203.58	205.72	203.74	206.19	199.63	200.63	205.08	205.7	210.63	205.66	204.43	203.91	198.88	200.6	203.37	202.75	203.88	204.91	202.73	204.55	205.43	203.6	205.08	204.87	207.17	202.88	202.75	201.5	202.68	207.88	203.79	202.38	203.98	203.03	205.27	205.72	203.52	204.86	205.45	200.15	202.95
215.26	211.27	207.35	212.92	213.44	214.9	214.73	215.23	213.07	214.3	212.2	215.33	215.54	216.08	214.88	209.5	211.54	213.1	213.09	215.01	211.26	213.64	216.48	212.81	215.33	210.26	217.83	214.64	213.34	214.31	214.84	218.29	219.19	214.06	213.84	213.17	213.95	213.34	212.67	212.78	215.08	212.81	215.13	211.75	211.32	212.83	212.72	209.09	213.48	211.23
202.4	200.5	205.5	200.29	207.27	204.07	201.33	203.23	200.58	198.36	202.55	201.9	202.31	203.79	204.04	200.57	208.1	201.2	207.31	203.88	201.79	201.64	202.87	198.85	206.32	204.07	205.85	203.1	200.07	205.32	198.45	204.47	203.77	202.74	203.8	201.88	204.98	205.97	203.42	205.01	208.08	203.77	210.26	202.54	200.39	201.25	198.25	202.46	205.37	208.53
200.79	200.79	203.77	206.01	205.19	201.58	203.97	202.38	204.96	200.91	202.88	202.18	203.4	199.89	199.7	204.87	208.17	204.23	208.23	206.32	206.1	207.62	204.03	204.85	203.73	209.98	202.65	202.66	203.58	203.87	207.45	205	202.13	203.75	204.81	200.9	198.62	201.98	205.87	209.1	200.82	203.72	208.84	199.92	206.57	199.64	204.78	203.12	206.19	205.78
187.49	196	193.4	196.6	193.02	197.4	196	190.12	194.89	191.02	192.67	192.87	195.56	196.12	192.14	196.22	197.27	189.88	193.16	189.73	196.15	194.91	193.71	189.88	198.23	195.34	193.45	193.53	197.69	195.18	190.74	192.36	190.2	197.5	191.89	193.1	197.93	190.42	194.98	190.66	190.07	192.81	192.41	196.2	197.71	196.46	194.51	191.85	190.72	198.47
210.52	208.36	204.17	210.68	207.92	206.46	206.33	209.35	207.76	206.39	204.92	206.89	206.39	208.34	204.85	208.08	209.55	207.25	205.46	207.3	209.4	209.69	206.57	207.78	207.6	208.84	204.94	204.7	209.71	204.32	206.43	205.4	205.76	202.98	207.59	210.1	207.77	211.31	212.32	208.51	205.94	210.29	208.78	210.85	206.87	209.8	205.89	202.7	208.55	206.47
209.69	213.9	210.87	209.33	206.83	210.39	208.02	212.57	208.99	209.23	207.11	206.91	209.2	206.49	207.11	209.35	206.5	210.12	207.35	208.75	208.35	209.2	208.67	204.69	205.49	211.22	211.01	208.77	209.75	208.44	205.68	208.15	209.13	209.42	211.42	208.14	208.7	212.21	208.52	208.36	211.1	210	206.45	205.9	203.12	211.69	210.54	203.7	209.02	208.05
204.08	199.49	206.42	203.76	201.49	201.14	199.33	196.42	198.44	197.21	205.8	205.44	201.41	203.58	201.93	200.91	203.13	199.74	201.47	202.76	199.84	202.69	198.57	200.88	202.2	203.42	200.15	199.27	198.28	198.37	198.99	195.1	198.91	201.74	204.43	202.18	198.16	200.98	199.31	199.24	201.67	203.36	202.1	198.22	199.74	199.85	199.54	201.85	200.82	202.62
207.27	200.6	209.82	208.45	209.02	206.95	209.25	209.38	201.05	206.56	211.07	205.88	201.38	201.89	207.76	205.34	206.98	203.22	205.08	205.71	205.63	204.32	206.71	208.88	205.04	208	204.54	206.37	205.67	209.03	212	203.46	207.61	201.75	206.53	209.39	206.48	205.27	204.1	209.04	213.44	205.77	209.52	206.4	212.94	209.18	204.88	207.99	207.74	205.64
209.83	209.28	209.95	210.23	207.51	205.69	208.84	209.41	209.3	209.99	208.92	210.34	206.03	211.58	209.57	208.1	208.83	209.28	207.35	206.34	212.75	212.41	205.36	210.34	209.25	209.62	211.8	203.71	212.62	209.91	209.15	208.49	211.51	209.52	211	211.74	203.65	215.78	210.03	206.08	205.66	212.41	208.67	207.13	215.94	213.12	210.53	211.59	207	209.7
207.26	205.17	205.37	205.22	208.16	207.74	210.38	208.36	213.23	207.21	206.05	210.73	207.88	215.5	212.56	209.54	204.83	208.31	207.59	208.38	206.23	210.17	207.32	206.28	210.75	212.22	207.64	206.66	208.12	211.41	202.38	205.1	206.49	205	209	210.65	204.48	211.92	210.45	201.49	205.46	208.32	205.86	208.41	211.1	208.9	207.08	208.25	210.38	209.21
197.35	194.09	197.97	194.2	196.5	193.36	189.7	197.89	194.96	197.17	194.5	194.81	194.48	194.47	196.08	193.64	193.46	194.33	193.38	196.37	197.58	195.11	195.44	196.32	195.24	190.71	195.36	194.75	194.9	196.04	189.97	194.56	194.92	196.62	191.29	190.76	191.6	193.1	192.69	193.88	195.33	196.49	192.21	194.71	193.32	193.89	197.45	191.14	191.88	195.67
215.12	209.05	211.22	215.04	210.45	212.47	206.67	212.12	214.03	211.05	208.62	209.76	211.77	206.94	210.78	208.21	213.87	210.01	206.5	209.7	206.84	208.58	210.46	211.6	212.12	207.27	215.91	211.99	207.17	205.95	214.05	209.69	207.21	211.08	207.11	208.84	212.17	212.04	206.76	207.42	208.49	207.81	212.63	211.58	210.74	209.54	209.59	213.33	212.89	209.77
206.23	206.47	205.16	205.55	203.93	208.37	207.93	206.27	204.69	204.76	207.25	207.46	202.6	204.28	204.27	209.9	205.99	210.18	204.27	208.53	207.44	205.21	205.47	210.05	206.46	205.48	206.37	206.54	203.57	206.43	204.13	205.61	214.44	207.67	206.65	204.77	206.13	206.44	206.36	204.57	210.58	205.55	210.58	211.44	204.73	203.79	204.88	208.86	208.63	207.06
216.61	217.5	218.61	213.08	217.64	215.67	217.03	216.52	217.67	221.67	217.9	216.04	218.61	211.79	215	218.29	215.75	216.19	212.74	217.98	216.4	213.34	219.34	217.48	215.49	219.84	216.79	216.4	218.83	214.71	222.08	216.45	221.06	218.27	215.45	216.05	215.84	213.9	218.96	218.87	218.68	217.05	220.75	220.94	219.24	213.38	216.41	219.73	218.88	218.09
204.2	207.62	207.7	209.67	203.8	208.89	209.7	211.42	207.52	211.24	209.62	208.8	210.11	212.39	205.02	205.77	204.02	204.89	204.78	201.18	203.45	205.72	205.94	209.22	205.87	204.75	205.62	210	209.49	211.06	205.34	207.22	210.7	205.75	208.97	206.39	207.57	208.67	205.74	207.23	203.75	205.5	206.08	208.54	208.08	209.05	208.36	209.34	210.85	206.02
203.72	201.37	204.93	201.82	204.58	206.15	205.43	204	205.84	203.25	202.67	200.44	202.09	203.89	206.64	200.57	207.84	206.79	201.57	204.07	198.27	206.44	203.84	201.82	207.3	205.2	203.85	199.05	198.03	204.21	197.09	204.16	202.48	207.33	203.34	198.77	204.12	205.74	199.4	201.05	203.32	205.09	198.33	201.25	204.9	203.59	199.47	200.83	207.01	203.07
213.56	214.15	210.03	209.56	212.49	216.23	212.27	213.77	210.9	210.07	213.03	208.19	210.57	209.6	213.2	208.86	211.59	217.73	213.9	213.75	215.2	216.43	211.62	210.24	212.35	210.7	210.88	206.7	214.33	211.22	208.24	212.03	209.47	220.51	212.21	211.95	215.04	214.34	210.74	212.48	207.42	209.28	215.98	208.16	209.53	212.15	213.8	210.2	210.11	214.68
207.42	210.5	207.74	206.41	203.18	209.34	207.42	210.6	206.85	205.63	207.32	207.45	209.78	205.52	208.13	205.33	209.84	205.58	207.53	203.4	204.39	210.04	209.65	206.45	209.75	207.13	207.59	210.99	205.32	208.73	208.06	203.42	205.03	206.44	212.86	208.35	206.91	208.27	210.51	209.59	201.97	208.6	204.69	202.32	205.01	207.38	210.68	205.46	204.08	207.47
207.94	206.12	207.22	204.33	209.8	205.02	202.18	209.43	211.33	207.36	203.3	204.35	208.42	206.66	203.1	208.12	201.14	207.52	213.48	206.12	204.11	209.68	206.39	209.46	204.31	206.31	209.67	209.68	204.27	210.02	206.63	202.06	206.44	207.61	210.02	207.23	210.54	205.11	210.13	207.51	206.12	203.18	213.36	206.15	210.02	209.05	206.72	210.48	208.3	210.54
202.27	199.6	196.89	200.47	204.27	199.74	198.5	202.5	196.83	199.61	199.31	205.36	197.06	197.26	196.02	197.88	203.61	202.99	202.17	199.45	197.82	202.38	197.48	200.28	199.59	203.36	197.9	202.82	202.64	203.34	196.12	195.1	199.27	202.23	202.91	196.07	199.94	202.75	197.08	199.71	199.78	199.49	199.92	201.5	202.7	196.88	204.44	198.3	200.83	200.8
208.51	209.34	207.14	210	209.91	209.05	206.97	204.9	208.22	207.77	207.55	210.78	204.95	206.1	209.51	207.95	214.34	207.92	208.17	205.62	210.29	206.69	207.59	205.77	202.73	206.13	205.34	211.27	209.92	202.55	205.65	208.89	205.42	206.92	210.87	208.28	213.12	205.28	212.56	206.74	206.32	207.5	209.77	212.5	205.36	208.74	210.22	210.75	209.87	208.57
203.26	198.57	197.55	198.86	197.93	201.81	197.76	201.05	203.34	197.98	195.89	199.41	198.78	200.51	202.24	202.83	200.12	199.72	200.53	201.06	200.18	198.77	196.31	199.4	199.14	197.78	203.18	198.53	204.28	200.23	196.8	198.89	202.9	199.98	196.3	202.51	199.95	196.1	197.15	198.05	200.34	196.55	202.42	196.71	200.22	199.83	198.87	202.12	194.22	200.68
203.45	205.61	206.12	207.65	202.12	201.82	203.6	200.34	200.14	205.83	199.91	201.78	202.06	204.06	203.25	204.8	200.16	199.81	201.55	196.16	199.96	203.06	202.47	200.58	203.52	204.04	202.51	200.65	204.61	199.71	202.16	198.39	202.17	200.4	203.33	204.17	198.41	201.63	201.56	198.06	202.89	202.86	205.46	204.06	201.24	205.57	198.21	198.54	204.77	200.67
211.19	211.45	211.53	212.17	209.63	210.54	213.55	213.1	213.19	211.98	212.33	214.84	216.08	215.26	214.49	213.62	214.65	215.66	211.29	213.31	206.54	214.05	213.55	214.59	212.51	213.34	205.27	213.19	209.61	209.12	209.79	209.96	211.54	211.94	212.33	211.77	212.59	214.03	210.65	209.26	211.38	208.25	209.05	213.96	214.4	213.23	212.54	210.19	214.06	215.14
219.22	217.73	224.11	214.99	220.5	220.15	216.34	215.7	216.47	215.92	219.57	220.72	217.9	221.6	213.84	221.03	219.73	219.27	217.79	218.42	219.02	215.54	210.51	215.2	217.67	221.45	220.78	220.75	215.55	212.31	215.76	218.55	218.2	218.81	220.89	220.2	219.65	218.38	215.58	216.54	215.27	216.79	218.73	219.89	219.89	214.43	217.5	220.05	218.98	218.95
207.43	203.54	203.87	199.98	201	204.69	206.84	204.16	204.28	204.82	203.51	205.79	210.31	204.45	201.59	208.11	203.66	203.62	206.07	202.95	200.67	203.32	201.19	198.97	203.24	203.8	202.09	206.04	206.95	204.82	203.2	204.87	206.75	201.84	201.21	206.42	202.95	202.7	201.95	200.69	201.22	203.62	201.91	204.97	199.08	204.25	201.17	201.41	199.87	199.01
200.84	208.25	204.12	205.53	204.52	201.79	205.57	207.36	203.19	204.92	207.41	205.61	201.88	203.71	201.96	204.27	200.62	200.08	207.64	209.44	204.61	206.16	207.86	202.76	198.39	203.5	199.78	202.31	202.56	207.48	206.14	202.72	206.4	205.07	205.3	199.25	198.93	205.92	204.74	201.43	206.03	202.05	205.37	203.71	203.05	202.65	204.69	202.94	205.12	203.34
218.51	210.53	214.32	222.08	217.65	218.89	214.82	215.74	214.74	219.55	214.78	219.81	220.35	220.06	216.54	216.58	217.14	219.13	213.16	215.11	216.16	215.6	218.35	214.65	215.61	214.47	213.65	216.03	214.81	217.25	214.52	214.39	213.25	215.11	217.29	221.56	214.38	217.66	216.72	218.19	220.12	211.58	217.94	214.57	216.74	215.99	218.62	217.97	215.38	220.82
207.82	207.68	200.23	204.95	203.9	205.01	210.99	208.13	205.38	210.37	202.48	204.97	205.77	206.07	206.34	207.37	205.58	206.59	204.48	208.25	205.88	207.33	200.35	203.73	206.55	207.42	206	209.76	208.51	207.58	207.35	205.43	209.36	210.07	204.73	205.44	203.93	206.97	208.75	204.93	208	209.34	205.47	204.41	202.17	207.31	206.17	211.36	206.99	205.66
202.15	203.71	198.69	197.95	201.94	199.75	200.25	199.23	194.95	200.9	203.66	200.92	199.48	200.84	202.67	198.34	200.11	197.13	201.57	203.9	198.42	205.05	201.75	202.81	200.95	202.44	201.1	199.38	198.47	195.38	200.67	199.28	201.79	200.65	203.78	203.75	202.75	203.57	203.32	199.78	206.09	198.15	201.06	202	200.87	196.5	198.66	199.49	199.84	200.53
217.81	216.53	215.68	214.82	218.35	216.24	214.86	217.83	213.13	215.76	214.76	216.38	219.47	216.62	223.46	217.99	214.11	219.47	213.28	221.52	219.75	217.42	213.44	217.18	210.91	222.7	219.24	215.95	218.39	217.35	215.08	213.51	214.75	212.01	215.26	215.13	217.92	213.21	218.31	212.46	220.93	218.23	215.23	218.61	211.92	216.81	213.81	213.82	220.71	222.36
206.73	204.5	214.8	206.56	208.84	204.12	208.77	204.2	216.78	211.42	208.36	209.63	206.93	208.55	206.31	211.03	213.77	205.59	209.46	212.34	202.59	204.2	210.56	209.01	207.1	207.33	208.79	209.9	209.78	210.13	204.44	211.95	213.36	207.66	209.62	212.72	205.39	208.37	210.81	207.58	211.9	208.97	206.01	209.59	206.16	210.39	208.47	207.77	205.19	205.04
198.51	206.04	204.43	200.18	202.5	201.27	207.11	201.41	201.51	203.28	204.36	201.97	200.93	204.98	204.57	202.32	207.39	204.44	203.74	204.91	203.51	205.47	201.31	204.09	203.44	203.65	206.2	208.7	202.27	200.25	204.35	202.58	204.14	203.3	203.83	203.16	200.52	205.1	203	201.77	199.92	202.73	199.14	201.15	204.2	205.77	207.16	200.68	202.96	202.64
201.07	197.75	200.01	199.78	200.23	198.49	200.66	204.93	198	198.07	197.38	199.11	197.58	199.25	201.02	197.02	198.54	199.71	199.33	200.4	199.85	198.37	198.17	202.25	196.51	199.95	200.54	197.54	198.38	200.26	200.04	199.34	203.78	202.19	200.97	198.67	200.61	196.98	201.58	199.87	194.58	199.29	202.33	201.79	203.15	199.74	194.84	193.36	197.26	198.66
218.78	217.96	218.09	220.46	216.78	217.47	220.05	220.12	219.55	221.05	216.57	216.63	218.27	221.49	214.62	216.47	216.24	221.8	216.35	222.49	220.44	215.34	217.81	217.85	219.53	219.98	218.33	218.73	215.97	218	219.52	221.3	215.68	220.42	218.35	217.14	217.53	223.87	215.48	220.84	218.73	215.55	218.21	214.56	215.88	217.59	218.44	215.85	218.1	215.43
203.54	202.28	201.05	202.42	200.14	200.86	204.36	196.72	200.84	196.4	198.07	203.36	198.44	202.82	199.28	202.13	206.01	199.63	200.83	198.03	203.77	199.61	197.09	197.64	199.21	202.36	202.13	200.83	204.18	198.7	196.95	201.89	199.34	198.28	197.48	199.18	202.84	202.21	199.67	202.79	199.47	203.88	199.16	198.49	201.62	197.4	201.54	201.91	202.12	198.45
207.6	208.51	213.23	206.45	209.29	208.96	208.86	207.22	210.37	208.86	212.4	207.09	211.31	208.75	208.7	210.79	207.96	205.32	208.62	212.86	210.6	207.56	207.68	208.4	209.96	208.94	205.43	208.25	211.28	213.86	210.82	206.82	203.73	207.72	209.6	206.17	208.65	211.05	210.2	210.03	209.17	208.6	207.93	209.45	207.5	202.79	214.17	212.41	211.5	209.49
208.98	210.22	204.21	206.65	206.16	207.14	206.27	207.11	205.03	211.76	206.08	207.9	208.62	207.67	206.26	205.99	203.21	209.57	203.05	206.95	206.85	207.49	207.7	206.66	207.15	204.67	204.25	206.01	205.99	211.55	210.71	206.94	205.96	207.39	207.81	210.96	205.01	212.67	206.89	205.93	208.95	203.47	207.04	209.46	207.61	209.49	208.18	205.98	212.44	209.19
200.66	202.39	199.57	199.7	203.71	198.59	202.84	204.53	200.1	202.64	201.26	200.61	204.86	201.55	206.96	202.4	197.65	202.26	204.27	207.9	200.87	197.93	203.25	200.15	201.17	201.18	204.74	202.84	199.57	203.35	204.41	200.09	200.33	203.7	204.82	202.26	199.35	200.59	200.51	203.41	203.76	200.41	202.62	203.15	201.46	206.37	200.99	203.89	200.76	206.18
202.64	199.68	197.18	196.43	202.25	196.37	202.39	202.8	201.52	197.74	202.72	196.36	201.22	202.56	197.58	199.14	196.18	202.15	199.03	197.6	202.03	193.69	198.34	200.96	197.81	198.6	197.41	199.88	199.23	201.96	197.62	195.47	201.88	196.07	189.38	199.14	200.35	197.15	196.15	194.89	197.33	195.47	200.15	201.71	199.33	204.68	200.51	197.04	196.75	198.91
208.31	209.72	204.15	207.15	212.83	209.67	209.62	209.96	212.58	213.63	206.36	206.39	205.89	205.05	210.62	206.31	208.04	207.07	209.85	204.88	209.09	208.02	207.14	211.7	204.85	205.49	208.4	204.23	211.81	210.53	205.14	207.11	210.48	211.54	207.29	208.17	210.62	204.98	205.68	208.13	212.45	208.3	208.77	207.14	210.76	212.62	206.49	212.5	211.23	209.58
218.18	218.47	220.16	218.85	220.17	212.18	216.57	217.82	214.86	214.99	218.89	223.03	217.35	220.42	216.59	215.01	221.83	215.72	225.94	222.33	218.53	218.96	213.94	221.25	214	216.62	220.1	216.89	213.01	218.68	217.25	218.21	214.29	216.54	214.27	217.94	216.71	216.88	218.82	218.77	219.67	215.58	222.19	215.33	213.41	214.72	215.25	218.55	219.98	221.92
217.83	218.67	217.54	214.98	218.98	214.67	212.27	217.46	216.1	221.76	215.23	212.73	216.53	217.2	219.79	217.75	220.75	222.51	215.31	217.7	217.43	218.68	216.65	212.08	220.03	216	214.62	217.28	217.37	215.58	218.04	217.73	215.95	215.49	215.28	217.58	220.01	216.51	220.72	218.27	216.95	214.94	219.36	215.93	212.19	221.41	216.42	217.52	216.17	214.1
205.61	205.05	210.59	209.44	209.64	206.07	205.78	204	205	205.44	210.95	208.32	206.67	204.7	207.16	204.92	205.18	210.25	204.93	212.34	207.03	207.09	210.13	201.28	205.46	212.91	207.17	205.37	205.61	205.8	205.76	209.38	206.63	210.67	205.07	206.89	205.17	205.75	209.23	207.07	207.22	205.15	207.84	206.45	203.93	208.89	207.06	206.69	207.54	208.29
205.77	209.71	212.27	210.35	205.22	211.73	209.98	213.11	205.95	207.72	206.73	208.43	205.8	211.83	210.24	203.23	209.92	210.85	205.93	206.5	207.13	205.71	206.41	209.02	210.63	210.75	208.56	208.62	211.83	209.86	206.11	206.44	208.04	209.67	210.17	203.79	204.46	207.33	210.11	208.67	206.64	207.95	210.92	206.37	205.65	202	205.8	209.06	210.51	205.27
195.52	194.79	196.08	194.94	195.74	194.05	197.28	197.06	196.9	199.91	193.22	194.39	190.33	192.31	196.53	194.13	195.82	195.75	195.72	194.68	197.81	197.04	193.6	190.95	198.69	195.24	194.84	196.76	194.47	192.94	193.85	200.67	195.85	196.1	194.32	195.67	192.41	194.45	189.73	192.88	197.46	199.06	195.8	196.62	196.16	190.34	195.16	192.58	191.32	194.64
208.71	204.53	208.41	211.42	202.49	211	204.66	209.99	208.38	208.46	212.91	210.91	211.06	205.57	205.74	206.84	207.8	211.1	208.89	209.4	206.5	209.45	207.43	202.6	205.55	209.5	212.81	208.86	209.26	210.86	209.85	208.97	206.5	209.77	212.76	206.83	211.39	208.61	208.64	208	212.06	206.3	205.59	209.39	206.41	210.75	203.5	213.85	207.69	210.27
215.82	217.6	213.94	221.45	215.57	219.7	217.94	217.25	220.32	221.13	222.51	217.59	217.03	222.88	218.86	217.63	216.24	218.1	219.44	221.02	218.62	218.92	217.35	219.25	221.15	216.69	208.91	214.94	218.77	220.62	215.6	222.26	221.71	220.7	218.85	221.14	218.96	215.55	215.81	219.83	217.38	216.01	223.53	217.85	219.52	213.04	213.92	219.47	218.51	220.27
209.14	209.29	206.61	206.31	207.89	204.61	205.53	204.62	205.62	208	209.22	210.56	208.75	208.49	210.13	207.18	205.2	210.64	207.91	208.91	208.71	208.35	204.4	209.51	208.36	209.86	210.49	209.47	210.19	208.17	207.3	210.74	211.88	204.57	207.82	209.29	208.51	214.45	215.01	211.78	209.11	204.33	204.8	206.39	211.1	206.37	209.06	208.9	205.02	207.79
214.05	220.67	217.06	218.52	214.48	214.54	219.33	218.65	218.51	215.62	217	218.49	212.46	219.25	218.16	217.08	217.38	218.05	220.74	216.1	219.56	214.92	217.42	220.79	214.56	216.28	217.27	217.69	217.94	216.53	220.29	214.74	220.92	219.66	218.24	219.45	222.16	216.8	218.41	215.91	213.38	215.32	220.31	216.07	216.3	217.73	220.23	217.86	219.73	216.82
212.37	211.62	217.52	215.64	216.63	215.48	221.07	214.26	211.45	215.56	214.31	213.9	215.4	213.3	213.17	211.11	215.67	211.84	218.7	213.08	210.83	211.04	215.76	211.45	213.85	215.66	215.01	213.12	214.33	211.36	211.23	212.95	215.14	218.53	214.35	212.44	214.5	213.29	214.64	213.74	215.55	213.13	210.93	216.89	209.09	211.43	210.04	209.13	210.96	213.81
203.04	205.15	200.44	205.51	205.99	201.92	201.29	205.32	203.55	202.06	204.83	202.27	204.85	204.32	204.32	207.08	201.47	207.63	205.52	202.35	208.24	209.06	201.42	205.4	204.48	204.42	201.93	205.52	206.36	202.79	208.12	204.98	197.18	205.99	205.22	206.34	200.43	203.7	207.98	204.74	200.71	204.05	200.78	203.79	203.97	206.96	204.57	201.68	204.9	199.51
199.68	199.06	202.46	202.32	201	205.91	207.74	207.08	205.4	205.21	202.69	202.2	202.46	205.15	205.63	200.22	203.96	205.32	200.13	201.26	199.01	200.22	205.59	201.87	200.92	201.38	204.3	205.86	204	203.76	202.32	206.54	199.89	199.1	206.63	207.39	204.91	205.45	205.75	203.89	201.91	205.04	200.63	204.46	201.67	205.77	203.8	199.68	206.5	205.2
205.58	205.53	204.06	203.2	206.68	212.88	204.4	201.17	203.78	205.04	207.7	210.32	199.2	205.31	205.1	208.87	205.31	207.74	206.4	209.97	205.26	203.33	201.52	202.86	204.01	206.71	206.25	206.62	205.18	203.71	207.6	205.81	206.75	200.8	203.37	198.57	208.1	206.24	206.83	202.73	206.42	206.55	201.18	201.85	204.65	204.27	201.02	207.13	203.42	203.41
194.28	190.22	201.68	195.81	193.8	190.56	193.4	194.78	194.96	193.42	195.38	193.73	194.45	194	194.31	189.35	192.57	195.39	194.89	195.23	190.68	192.42	191.99	193.68	189.73	191.03	192.56	195.67	192.01	193.72	196.19	197.47	195.48	194.69	191.38	194.04	192.98	194.83	195.34	196.14	195.38	192.9	197.17	196.68	194.73	194.63	192	190.38	192.57	192.85
200.08	207.59	205.26	200.1	202.51	200.12	204.07	203.89	200.87	202.02	200.58	208.68	206.2	206.13	200.86	202.43	201.98	208.17	204.31	203.82	204.39	204.63	205.06	206.25	203.97	204.31	205.21	205.44	204.39	207.22	206.62	207.53	206.96	202.47	201.28	201.87	203.4	202.15	204.08	205.33	205.99	207.28	210.8	208.18	206.59	199.97	203.26	205.2	205.85	207.1
212.58	216.33	213.78	214.43	211.17	211.77	211.26	214.08	210.01	212.9	211.41	213.66	213.57	210.62	210.31	207.57	212.67	215.23	213.43	211.29	214.4	210.45	211.93	214.94	215.79	210.34	208.1	212.43	214.59	212.07	207.94	213.25	214.16	210.69	212.22	215.64	209.96	209.09	208.82	211.59	213.41	210.4	213.5	211.25	210.59	213.11	208.54	218.63	215.91	211.43
210.49	208.23	210.15	210.02	208.79	212.1	204.61	205.84	205.92	212.59	208.94	206.76	205.59	208.68	212.63	210.34	209.62	209.25	206.12	211.92	209.99	211.09	206.27	204.59	207.9	205.64	211.51	203.36	210.24	209.23	201.24	210.73	206.34	206.11	207.78	207.76	213.15	209.1	209.72	208.78	208.45	204.43	206.92	205.71	209.21	209.42	207.3	210.28	207.41	211.24
204.31	206.07	205.46	201.43	205.21	207.51	200.07	202.83	206.86	205.53	207.99	208.15	204.88	203.06	204.99	204.73	202.72	203.46	206.59	202.96	204.46	205.38	206.28	203.37	205.31	203.24	204.58	203.59	207.87	204.67	204.42	208.5	201.07	205.06	208.04	207.1	206.25	203.56	207.23	208.2	206.02	205.06	204.37	204	207.25	205.46	207	201.35	204.97	204.61
204.61	204.05	201.33	203.39	207.61	198.67	204.88	200.96	202.84	206.22	206.65	204.22	203.83	204.12	210.39	204.86	202.47	202.96	206.11	200.72	199.71	207.86	204.14	207.06	205.05	205.31	207.24	205.51	204.25	207.07	206.93	204.79	200.18	202.75	206.17	202.62	202.82	205.53	200.22	205.47	211.25	205.17	208	205.74	201.02	204.05	201.47	207.33	205.64	203.07
207.58	204.5	204.68	206.64	207.13	208.75	208.64	208.84	210.22	208.68	202.36	210.2	209.21	207.43	208.59	205.17	210.14	210.85	206	210.09	214.63	205.94	210.5	211.47	211.11	207.53	210.58	207.8	211.78	204.35	199.66	210.01	210.16	207.32	209.94	204.21	205.26	206.02	207.18	208.5	207.52	205.65	206.63	205.35	208.43	206.45	208.98	209.98	204.89	208.18
203.15	208.29	203.94	201.7	203.64	205.38	199.17	204.6	208.24	203.16	206.6	198.89	199.53	203.85	203.37	208.33	207.89	201.87	199.62	202.71	202.84	201.41	206.07	204.07	205.43	203.48	198.91	206.45	201.29	207.09	198.53	204.35	208.89	202.68	203.26	201.91	205.44	206.19	205.2	202.77	204.78	203.26	202.11	210.99	201.34	206.93	203.46	204.17	204.73	205.49
199.55	200.01	200.4	201.96	199.2	199.42	199.76	200.57	201.55	203.01	206.33	197.38	200.98	204.18	199.29	196.23	197.37	194.99	202.47	202.28	200.55	201.8	198.15	198.78	199.64	196.31	202.1	203.49	199.06	201.92	200.4	200.88	202.07	201.5	203.37	203.74	198.56	196.07	198.03	198.91	197.22	200.67	194.98	202.17	195.88	198.42	205.15	199.16	203.26	201.74
208.19	209.84	209.46	212.4	210.58	204.51	208.13	210.83	207.86	208.48	207.06	209.33	207.52	207.41	207.86	213.58	210.33	213.72	208.07	206.31	209.09	208.42	208.94	213.26	212.25	207.5	203.25	206.25	210.38	208.96	211.71	208.8	210.13	206.5	206.94	203.07	203.74	205.25	209.84	208.11	209.98	209.46	213.34	213.34	210.78	208.59	208.13	205.38	207.7	209.4
199.78	200.4	204.73	199.54	204.62	193.97	201.51	197.53	202.96	200.46	196.33	197.24	194.62	199.17	199.92	197.6	197.65	201.76	201.11	201.92	201.5	202.84	200.5	200.16	198.46	199.3	199.91	200.48	196.39	204.01	200.14	201.59	198.91	200.82	200.59	203.03	197.89	198.74	202.79	203.2	197.52	198.71	203.33	203.02	200.5	199.37	203.28	196.34	197.11	201.91
213.19	215.95	210.55	211.57	217.33	214.56	207.83	211.97	216.2	211.6	217.04	213.61	208.69	208.96	208.54	216.92	214.11	210.96	216.54	212.53	210.42	212.15	211.65	209.5	212.9	204.73	213.29	210.47	213.67	216.87	211.02	216.84	210.69	215.33	210.33	211.1	204.22	211.56	213.1	211.01	214.55	213.96	212.75	211.95	214.88	210.32	211.16	211.33	215.01	213.44
204.3	207	206.68	202.45	205.16	199.92	201.12	201.94	202.8	206.65	205.32	203	202.22	203.83	206.94	200.58	203.34	200.68	207	202.92	209.93	201.69	204.71	206.61	202.44	205.71	206.87	208.2	204.02	202.96	205.78	202.91	205.06	202.13	198.6	206.77	205.72	205.85	201.95	203.75	202.87	206.93	205.67	202.73	202.15	204.99	206.47	201.63	206.64	206.13
209.42	205.52	204.75	203.35	206.31	206.67	202.89	204.36	206.67	203.88	204.14	206.07	208.05	203.21	204.83	203.23	202.32	207.15	202.99	201.86	206.57	199.28	207.35	203.41	198.98	204.24	205.24	208.46	202.18	206.15	210.08	202.75	202.25	203.71	207.74	202.53	199.49	205.62	207.05	208.24	206.26	205.81	203.25	199.27	203.69	203.22	204.18	202.86	200.29	208.02
203.99	210.11	207.69	209.16	206.98	211.78	201.84	208.99	207.11	208.78	201.58	208.05	209.32	206.61	212.42	209.03	205.51	206.71	207.11	205.1	205.92	209.26	203.97	209.73	208.57	205.48	211.11	205.95	207.16	210.84	206.31	207.74	205.06	210.15	208.51	207.8	205.85	210.01	204.08	207.03	208.48	207.1	212.11	205.25	207.41	208.93	208.11	207.92	210.47	211.45
206.09	209.23	205.68	207.33	204.53	208.24	206.3	205.35	206.45	206.58	207.9	205.95	209.01	212.41	208.67	203.8	205.69	207.58	209.16	208.42	205.06	209.04	200.7	204.93	209.82	208.85	207.68	205.83	206.43	210.09	208.75	205.59	210.27	208.09	206.29	207.52	208.14	206.89	211.52	203.75	206.7	202.65	208.84	207.88	206.51	206.99	210.5	208.65	211.16	210.47
203.77	200.63	199.18	198.09	203.07	198.8	201.89	198.55	205.55	203.22	200.02	194.94	200.12	199.12	197.87	203.57	201.81	200.07	199.27	205.66	203.15	202.08	198.08	202.04	203.37	200.48	199.74	199.52	199.18	199.4	200.2	200.83	201.77	200.47	201.33	199.63	202.61	203.1	202.49	203.69	197.59	200.72	202.04	204.77	201.47	200.55	199.99	203.68	198.15	200.56
204.05	200.51	206.04	200.37	203.15	205.92	200.2	204.81	205.15	203.02	203.38	201.37	207.62	202.24	200.14	207.6	201.83	209.23	205.98	205.29	205.34	203.31	209.17	202.78	204.4	203.2	204.5	199.03	205.01	206.55	207.98	203.52	200.69	204.45	203.05	202.78	210.3	208.97	201.44	204.41	205.11	199.58	202.52	201.57	206.16	199.95	210.14	198.65	206.72	203.44
197.22	200.4	198.98	198.94	196.38	197.31	198.14	198.66	204.64	199.25	202.03	197.01	199.06	200.9	204.07	195.25	197.45	197.6	199.15	199.39	200.26	202.71	197.9	202.4	196.91	204.23	202.71	200.17	199.15	202.88	202.05	197.82	201.95	199.62	199.37	203.56	198.79	199.63	204.25	200.8	198.58	201.5	196.39	197.5	204.1	202.85	197.8	202.54	200.18	198.13
203.42	209.62	204.4	204.59	207.33	200.64	202.5	205.84	205.9	202.03	198.47	207.51	205.5	206.09	203.42	206.7	205.78	206.26	198.92	201.72	204.16	208.72	206.61	206.24	204.08	202.04	204.36	201.25	207.71	203.82	206.97	208.24	206.27	203.77	205.43	204.42	211.1	203.36	207.03	201.82	211.19	208.05	203.63	205.34	205.62	197.55	205.48	204.01	206.56	204.68
205.38	210.85	203.83	211.14	206.16	208.55	208.8	203.88	208.9	214.39	206.98	205.22	205.65	207.07	203.84	212.16	207.45	209.16	205.36	205.92	206.27	210.95	204.23	209.95	211.41	210.7	211.98	206.88	206.51	210.11	203.32	205.66	207.9	209.43	206.98	208.01	207.68	208.8	205.04	207.7	209.52	208.35	206.61	208.97	213.26	208.35	209.76	207.54	211.07	206.87
214.95	214.29	216.74	212.06	216.68	213.75	214.31	210.03	212.74	219.43	212.88	212.54	212.7	211.11	215.01	214.8	209.81	215.59	213.43	208.43	215.21	217.89	214.91	215.1	214.26	215.28	213.18	212.92	216.89	214.08	217.36	210.99	213.34	217.53	213.26	216.68	214.01	214.02	214.16	212.16	215.06	215.69	213.87	214	214.94	212.2	212.31	214.96	213.68	215.27
197.01	204.46	201.95	194.11	196.93	199.43	200.67	198.55	200.48	202.15	197.29	204.67	198.5	203.04	199.21	203.34	200.42	200.02	199.13	199.65	201.28	203.25	202.33	204.14	197.55	207.24	203.08	201.05	204.09	196.45	202.15	200.02	197.88	203.19	199.79	202.12	201.43	197.21	199.1	200.16	199.35	201.4	201.45	197.73	197.71	197.6	200.11	197.07	195.74	200.47
205.66	198.42	202.28	205.18	201.79	204.21	202.51	204.89	200.19	203.64	205.48	204.12	209.26	204.3	209.63	201.63	209.89	208.46	205.26	200.11	203.68	207.93	204.65	203.44	202.36	204.54	209.53	205.69	204.32	203.15	204.65	207.95	206.93	197.46	205.56	200.13	202.42	205.43	206.84	206.71	206.6	201.35	203.03	203.87	199.06	205.4	200.36	201.26	200.69	203.16
212.79	206.96	211.83	207.91	205.58	204.44	209.7	209.74	206.84	208.08	205.55	210	212.09	206.3	206.75	210.97	210.47	203.91	206.52	208.02	210.18	205.25	207.98	208.71	204.08	208.35	207.62	211.6	209.05	210.71	207.93	207.57	214.18	210.52	204.12	206.68	208.81	205.87	209.83	206.39	206.93	206.39	211	209.34	210.28	209.15	207.88	210.87	207.4	209.54
203.27	204.36	204.65	201.02	205.24	200.93	207.83	205.27	202.84	200.46	205.45	202.13	208.15	202.33	200.83	205.08	204.29	204.08	202.06	200.51	202.19	204.05	202.06	204.24	200.67	201.81	204.28	204.81	205.38	204.4	205.79	202.36	206.98	204.52	206.04	205.07	202.64	208.2	207.66	199.59	207.19	200.52	202.55	199.62	205.64	207.95	203.19	205.72	204.33	203.49
208.58	207.72	208.04	209.94	207.24	208.19	210	207.19	210.28	208.5	208.78	204.31	205.13	204.73	207.54	204.93	206.27	205.7	204.15	206.62	210.27	207.32	208.6	214.69	207.39	206.38	208.37	213.84	204.73	207.3	210.97	207.34	207.2	208.85	211.11	208.67	211.98	209.48	211.03	209.53	210.34	206.02	209.7	203.92	211.83	210.82	206.44	206.3	210.95	212.84
199.54	201.63	204.79	205.22	201.71	200.8	201.91	199.66	203.83	203.51	204.04	200.79	205.11	201.59	201.04	197.99	202.55	201.37	201.23	204.27	203.95	202.91	197.51	203.44	201.48	200.04	197.52	199.37	202.63	203.39	201.75	200.97	198.75	203.51	203.7	197.69	202.11	200.79	199.31	202.49	200.71	199.43	200.01	201.38	200.24	202.16	201.38	207.23	201.1	200.91
203.06	199.09	203.4	198.73	199.15	198.83	205.56	200.39	201.84	201.65	198.8	204.41	200.68	200.95	205.39	198.81	204.19	203.03	201.9	198.74	199.74	201.45	201.73	205.69	200.02	199.55	204.01	197.68	200.54	203.73	196.26	200.55	201.82	201.44	200.15	201.33	201.12	201.76	204.45	197.84	198.85	201.51	201.13	196.42	199.35	200.75	199.59	198.2	205.04	198.3
203.02	205.13	206.21	204.17	199.57	207.43	206.17	207.51	203.57	200.24	200.31	200.38	204.66	205.73	203.29	205.63	204.57	201.29	202.01	201.79	198.56	201.99	204.11	200.93	200.11	205.32	208.13	202.87	201.52	204.89	203.24	204.46	203.67	204.04	197.77	204.87	202.59	199.93	204.44	205.94	202.77	201.83	202.25	202.59	205.7	205.73	203.21	202.74	202.58	201.97
205.61	206.86	210.33	208.18	211.89	209.45	205.83	212.21	212.74	209.06	208.73	210.05	212.54	210.87	210.95	210.29	205.85	209.76	212.55	211.5	214.62	210.59	210.73	206.01	211.81	210.61	207.36	209.89	208.39	211.39	211.58	209.55	210.77	211.26	212.39	209.45	205.34	210.92	215.87	210.12	209.6	204.71	211.37	209.1	209.38	207.09	210.95	209.58	208.4	208.5
204.56	210.8	208.87	207.94	211.39	212.03	205.04	211.71	207.93	212.48	208.66	206.41	206.03	207.97	207.05	208.05	205.19	213.71	207.12	208.01	209.18	210	206.78	211.73	204.51	206.81	203.53	211.55	208.95	207.75	205.56	210.12	208.83	205.89	209.38	208.02	210.46	214.49	208.51	208.34	208.99	210.61	206.7	210.17	212	212.06	212.05	211.21	207.57	212.04
209.88	210.26	205.06	207.99	209.24	209.99	205.66	211.17	206.73	211.82	208.64	207.42	205.52	212.3	207.83	209.36	209.47	210.96	205.62	209.81	209.07	208.17	208.26	209.89	205.96	210.06	202.41	210.14	211.32	206.32	206.71	211.79	207.06	208.65	211.41	206.96	207.3	210.33	209.38	208.58	208.07	208.17	207.73	207.56	203.87	208.16	208.02	211.16	207.81	207.07
212.46	208.12	211.29	213.85	207.2	213.7	208.78	210.62	211.73	211.3	213.9	211.74	216.13	210.75	212.23	213.62	210.62	214.55	211.25	213.34	213.88	211.99	213.03	209.22	215.91	212.7	209.95	214.78	212.44	211.35	208.71	212.89	211.3	213.63	213.54	216.51	211.97	209.41	214.45	208.4	206.97	211.69	212.54	207.74	212.19	213.71	212.26	208.58	212.98	209.69
214.41	213.02	208.79	209.95	210.1	212.84	213.42	212.26	208.89	214.89	210.66	213.46	209.16	206.52	210.43	211.16	209.48	214.16	211.79	212.66	207.24	208.84	213.81	211.28	213.02	212.97	217.73	207.36	215.28	213.15	208.89	208.77	215.04	219.69	210.53	208.86	214.15	212.1	212.06	208.61	209.94	210.1	207.21	213.97	210.34	209.46	211.62	211.08	212.67	213.35
204.04	209	209.12	208.97	212.07	208.24	212.97	207.47	211.42	209.23	205.08	210.17	212.61	208.72	207.47	205.65	210.82	205.54	209.19	205.74	206.96	211.61	208.68	210.25	214.03	206.75	211.32	208.54	212.99	209.32	206.8	210.9	204.87	210.08	209.72	210.85	209.86	209.62	209.24	209.48	209.11	208.61	206.43	204.16	207.97	212.84	209.63	210.24	207.25	208.05
203.61	202.21	202.34	201.21	203.78	202.64	199	206.01	205.97	203.32	205.32	202.97	206.67	203.32	201.61	203.65	203.71	200.66	202.04	204.03	201.9	205.2	203.76	203.15	202.62	202.04	209.49	203.75	203.98	202.5	204.25	203.39	200.03	206.42	202.79	201.4	203.16	203.08	201.67	205.58	206.11	204.2	199.5	203.73	202.45	202.17	209.28	203.09	205.78	201.13
205.46	203.89	196.96	201.48	201.47	200.55	203.47	198.77	198.39	201.9	202.16	202.48	203.31	197.93	204.3	205.19	197.95	202.22	200.03	203.95	203.7	204.41	201.4	197.15	200	192.87	204.12	201.43	198.87	201.07	196.83	204.03	199.88	200.16	200.37	201.1	203.94	202.68	200.05	201.66	198.38	197.69	203.92	200.42	195.17	202.21	200.53	202.2	200.32	196.67
198.15	196.75	198.61	197.24	199.51	196.92	198.32	198.94	205.39	203.06	197.29	197.29	201.4	202.04	201.11	195.28	193.53	201.09	200.21	198.73	197.44	202.76	199.48	197.51	195.77	199.14	199.19	198.16	197.59	196.05	196.89	196.48	195.84	194.54	195.46	196.77	199.59	199.15	200.33	193.27	200.88	197.18	197.99	200.57	196.44	201.95	196.08	199.42	202.52	196.43
212.76	217.29	211.7	211.08	218.05	209.27	212.99	213.82	211.1	208.54	213.67	212.43	213.33	215.42	213.55	209.12	210.35	208.54	210.93	213.99	206.64	213	209.23	210.84	216.49	212.69	207.62	212.33	209.79	214	210.26	208.73	210.33	213.04	209.53	210.06	210.18	212.09	209.22	213.2	213.22	213.36	211.94	212.11	213.89	210.69	210.45	209.38	211.74	212.37
217.11	217.96	213.37	218.63	214.66	215.22	212.81	216.18	215.7	214.53	216.9	216.55	217.61	217.88	216.21	219.9	216.38	219.25	214.55	217.67	217.35	215.25	216.39	217.49	215.98	218.07	212.52	215.51	218.42	221.26	215.37	211.69	216.88	217.72	216.07	216.84	212.57	219.88	215.46	215.76	218.19	218.96	216.69	215.88	216.83	211.81	217.81	210.96	220.05	218.54
209.49	204.02	206.54	205.32	204.5	204.01	206.4	206.54	206.19	212.63	208.57	205.22	207.39	209.77	211.83	204.42	213.61	210.96	209.49	211.61	205.23	205.63	205.33	210.06	207.94	209.23	203.82	205.57	209	210.19	203.7	206.59	206.24	207.25	208.58	210.22	203.6	209.54	210.24	210.51	203.75	211.33	207.91	209.3	205.16	208.71	203.18	204.76	205.56	203.67
204.53	205.11	206.98	206.41	205.43	199.94	206.2	197.59	201.19	200.8	202	202.69	208.56	203.41	208.72	206.65	199.38	203.27	203.75	203.75	203.94	201.95	201.17	207.27	203.96	200.17	199.74	196.07	205.63	204.4	200.61	200.19	207.88	206.54	202.04	204.49	205.4	207.39	208.18	203.65	202.42	205.02	205.38	201.84	207.27	203.2	204.81	207.16	203.28	202.65
203.44	202.78	201.3	204.82	198.35	202.95	203.27	202.58	200.71	204.34	203.27	199.45	203.11	203.27	200.13	200.61	203.62	201.67	201.85	207.08	199.53	200.89	200.66	201.94	205.32	204.65	204.54	206.41	205.17	203.45	208.51	205.6	201.24	204.55	204.93	201.17	199.62	203.64	200.07	203.03	201.97	202.99	203.27	204.51	199.49	201.81	200.79	204.23	203.19	202.73
214.57	213.83	210.29	213.53	211.14	210.16	214.24	209.39	207.77	213.24	210.88	210.02	212.31	214.09	208.96	213.06	207.12	210.82	210.84	208.89	211.54	214.94	214.36	209.79	211.52	209.76	210.67	210.69	210.26	213.18	210.89	210	208.55	214.06	213.62	214.34	211.51	212.21	207.93	213	209.85	211.37	212.41	214.69	207.68	208.18	211.5	208.93	213.69	211.67
205.67	205.78	204.93	204.78	208.4	204.68	201.49	209.87	206.6	201.23	205.06	198.05	202.67	202.32	205.26	204.57	203.97	205.18	201.97	205.3	203.85	204.97	200.53	207.27	208.53	203.37	202.38	208.84	206.34	207.74	203.6	199.77	206.93	200.24	200.67	206.88	201.1	206.89	208.34	202.91	206.73	205.27	209.07	207.93	202.37	205.11	206.28	205.18	201.27	199.7
197.98	199.64	202.29	201.47	198.07	202.88	199.92	199.11	200.3	197.33	200.59	201	195.62	201	195.88	201.86	196.08	200.18	198.96	202.13	200.43	200.57	200.83	201.96	199.41	196.85	197.65	199.96	198.56	199.15	196.92	196.73	198.28	202.47	206.6	201.39	198.27	201.65	202.83	198.22	201.65	197.79	198.08	202.14	200.05	199.24	196.62	198.08	203.06	202.09
203.05	200.83	204.1	202.43	200.77	201.44	209.84	204.99	199.18	200.89	202.46	201.71	200.71	206.41	208.62	203.13	208.96	206.18	204.77	201.18	205.66	202.64	205.77	202.12	203.4	203.44	199.74	201.99	197.18	204.65	204.26	205.55	206.77	207.8	200.55	202.93	209.55	204	202.63	204.9	202.29	201.59	204.11	203.6	207.26	203.96	202.64	204.25	207.13	203.76
205.75	204.87	205.81	202.62	200.75	202.92	208.55	205.1	202.17	200.79	200.3	204.52	201.33	201.83	206.96	205.45	202.08	204.96	202.63	202.83	206.12	202.7	206.32	202.03	205.95	205.47	204.16	202.45	203.71	203.28	199.4	201.9	202.57	202.74	199.89	204.76	202.27	200.89	204.29	202.52	201.86	204.69	208.19	204.12	202.03	207.62	206.43	203.33	206.58	205.23
200.86	206.46	205.85	201.45	205.36	204.41	199.8	202.9	202.12	202.46	205.42	204.5	205.68	201.34	200.8	206.2	203.08	204.52	205.54	204.11	198.6	198.5	201.8	202.08	199.74	205.58	205.52	207.57	207	200.39	202.34	199.4	207.12	204.89	201.19	206.93	201.76	204.59	206.89	206.01	202.27	199.44	202.2	200.41	204.22	201.99	203.11	202.54	201.19	204.11
214.24	213.54	210.86	211.31	211.3	210.96	208.53	213.5	207.65	210.24	215.48	215.31	210.71	210.51	212.46	212.69	210.87	215.11	211.58	211.13	211.24	208.38	214.56	212.98	206.91	208.24	210.34	213.75	210.94	214.12	209.53	209.76	212.99	209.83	212.67	214.05	210.71	213.16	210.19	212.56	211.67	210.18	209.62	211.65	212.81	213.3	212.89	208.23	214.49	211.05
198.65	192.45	195.61	195.94	197.3	196.51	202.28	204.51	203.72	202.53	196.59	201.09	196.23	200.54	199.11	196.46	195.75	199.78	198.85	200.43	201.89	197.05	198.59	203.22	203.24	195.39	197.82	197.43	199.26	196.37	197.14	200.38	193.61	195.5	197.28	196.62	195.67	199.71	197.88	193.73	192.73	199.15	201.35	200.88	198.89	200.47	200.05	198.55	202.28	196.78
200.5	201.88	195.34	197.33	200.64	201.1	201.92	200.11	198.2	203.95	202.22	199.37	200.26	199.17	199.87	196.35	200.15	201.52	199.81	199.38	202.76	195.74	203.3	199.64	197.92	200.59	201.17	197.22	200.8	201.17	203.32	203.15	200.17	202.59	194.76	202.11	205.76	201.27	202.16	198.38	200.89	203.39	198.8	198.73	202.09	204.46	197.35	201.74	201.05	195.23
216.49	220.47	218.77	209.68	219.49	219.11	216.34	214.58	215.71	217.23	218.21	213.8	216.58	217.24	217.93	213.8	220.44	217.91	216.52	212.24	215.53	217.93	213.85	216.56	217.74	216.38	216.98	221.26	217.86	217.65	216.53	215.49	218.88	218.34	217.37	218.9	223.44	215.01	216.66	215.89	220.9	215.8	220.69	211.53	215.88	215.18	218.2	220.47	210.66	218.42
212.74	209.9	209.07	207.47	211.46	213.96	211.5	208.9	210.07	215.3	212.08	216.78	208.7	211.58	209.88	209.42	212.54	211.54	211.29	207.34	213.46	209.87	210	212.72	216.06	210.06	209.91	212.13	210.84	208.29	212.61	214.11	212.76	215	217.08	212.33	213.79	210.54	216.81	209.92	210.02	209.67	216.04	214.51	205.37	209.96	207.14	213.21	208.75	212.58
221.93	218.03	214.47	215.27	219.03	216.42	218.25	216.12	218.72	221.37	216.66	211.66	217.84	214.29	219.15	212.98	214.5	216.82	219.25	221.39	218.61	215.35	220.12	216.9	219.73	222.25	225.9	219.98	220.27	218.51	222.17	216.46	218.43	222.09	215.83	216.9	219.19	216.05	213	219.01	216.89	214.85	216.71	215.39	215.4	221.43	215.93	220.12	221.33	216.03
207.79	202.28	208.02	208.13	204.54	206.71	210.49	211.21	208.27	208.17	206.36	200.9	207.6	207.86	207.23	209.74	211.92	204.43	206.65	207.75	204.39	208	207.92	208.44	207.04	207.82	210.15	208.02	208.21	205.42	208.79	207.07	208.86	208.21	207.42	207.65	207.95	210.73	210.85	204.88	207.69	203.63	209.99	207.93	209.96	208.69	208.72	205.47	207.81	207.9
209.99	206.7	208.57	207.94	210.24	206.96	207.43	205.53	209.03	206.45	210.03	207.9	209.22	207.53	208.62	209.41	203.4	206.36	209.25	209.24	209.83	205.11	213.53	208.81	206.7	208.78	204.74	206.54	206.25	201.97	209.54	203.18	213.29	204.57	209.92	203.67	211.02	205.01	209.07	209.89	206.07	209.99	209.28	205.15	207.26	208.02	205.69	208.69	204.4	209.95
207.4	208.49	208.5	208.22	208.62	208.79	209.62	206.81	212.65	211.23	212.79	213.65	207.56	210.33	208.79	210.43	211.39	208.83	211.91	210.33	212.35	209.89	210.27	211.58	212	208.81	209.4	209.17	206.52	207.8	212.7	210.3	210.89	210.61	206	210.47	210.87	211.04	211.49	210.25	208.93	203.95	205.6	208.98	214.17	207.88	205.32	208.48	210.6	206.42
211.63	207.17	207.87	204.38	209.56	206.04	203.29	206.59	204.67	202.28	206.34	205.95	207.82	207.06	206.8	206.02	200.5	209.49	201.96	208.26	208.77	204.4	207.66	211.46	204.97	207.32	210.58	205.76	207.71	201.93	213.83	210.56	209.27	206.9	207.41	205.69	201.33	207.82	203.27	209.31	208.39	202.69	207.01	204.2	202.46	203.03	204.32	208.17	205.89	205.69
211.96	213.94	216.9	221.1	218.99	221.5	219.5	220.4	218.59	215.53	216.7	217.81	216.31	218.43	215.31	219.07	216.88	216.87	218.6	213.27	216.01	215.62	215.12	221.15	217.34	218.26	216.98	221.93	215.6	216.67	219.3	220.46	214.36	217.61	218.68	215.52	218.78	216.66	217.34	219.14	216.45	221.72	213.38	215.3	214.52	218.1	215.83	218.29	220.29	217.6
217.14	215.23	218.93	216.2	220.67	219.93	218.82	216.33	223.11	213.14	214.43	218.19	216.78	216.26	216.59	221.42	213.17	220.3	217.83	218.02	220.06	216.65	215	216.22	220.52	217.1	216.6	218.42	218.06	218.47	220.71	218.03	215.47	218.58	215.16	213.39	214.72	213.57	220.03	215.9	213.39	222.18	217.59	215.9	213.29	220.43	218.23	219.7	217.94	215.3
208.6	205.32	210.17	208.37	206.56	207.03	206.8	211.08	203.97	205.39	206.56	210.14	208.63	209.93	204.82	209.49	204.67	205.46	212.69	208.64	201.33	209.43	205.99	205.66	208.04	210.72	205.96	209.73	212.68	208.46	206.13	204.65	209.25	209.21	207.19	204.82	204.94	211.42	203.07	211.69	202.99	204.59	207.14	210.82	210.19	210.05	203.17	205.77	211.33	212.38
218.24	219.57	218.85	220.91	218.52	217.24	219.89	219.37	217.7	212.38	219.65	213.78	218.96	213.55	217	214.46	215.8	220.56	220.44	217.66	221.2	222.37	218.07	217.38	219.42	218.49	218.25	219.61	217.55	216.05	216.23	219.75	217.52	217.52	217.43	219.23	219.5	215.78	218.71	214.89	219.59	212.8	212.48	217.39	217.79	218.99	215.11	216.63	212.65	216.39
207.51	209.4	206.25	211.53	210.3	210.72	209.14	207.04	209.61	211.11	207.19	207.71	201.05	210.4	207.48	208.86	206.96	207.2	211.6	211.82	209.46	210.77	210.29	207.58	207.82	210.1	206.54	210.45	205.02	207.35	210.95	207.51	205.85	212.48	210.13	210.36	209.26	210.52	210.64	206.91	205.32	207.03	207.29	207.3	212.73	210.74	208.88	211.41	204.48	209.94
206.2	197.5	200.7	208.02	203.49	200.23	202.83	207.45	204.26	206.54	205.05	202.85	207.62	204.06	203.48	202.79	206.01	203.21	205.24	200.61	200.36	202.52	203.15	206.85	207.53	199.76	201.63	204.69	204.33	198.04	206	208.71	205.26	203.55	207.76	198.51	204.15	206.54	206.99	206.25	204.33	205.36	202.06	202.3	204.51	203.14	206.97	202.27	205.23	205.23
211.47	210.75	208.32	213.63	215.88	213.03	211.09	209.77	210.48	209.02	214.01	216.26	217.71	210.53	212.84	210.04	215.32	210.64	213.61	214.76	215	210.36	210.36	210.51	210.86	207.22	209.06	209.56	210.38	214.08	211.03	211.3	211.86	212.16	210.69	210.9	212.62	213.28	216.09	211.64	208.5	208.68	214.52	212.09	210.52	209.16	212.65	212.37	209.2	210.13
190.46	195.65	196.24	193.59	200.06	198.25	197.86	194.74	198.03	188.93	197.33	193.21	196.1	193.24	193.11	196.18	193.17	192.74	193.27	197.64	194.78	193.65	193.5	189.88	198.08	196.24	193.87	199.39	196.91	196.16	198.14	194.49	196.45	197.04	196.08	197.85	199.16	197.9	198.74	194.88	193.39	194.52	194.9	192.87	196.43	197.02	192.92	197.96	195.32	195.85
199.45	196.5	194.88	198.63	195.05	199.09	198.47	202.06	202.58	200.52	201.74	202.37	198.16	196.89	198.17	200.32	193.82	196.19	196.51	195.77	196.07	196.03	200.03	200.56	193.25	198.06	198.51	197.1	197.13	200.78	197.17	200.55	197.81	197.21	202.41	194.28	195.34	199.26	194.71	200.07	196.75	196.69	201.07	199.06	198.08	196.9	199.94	199.47	196.95	196.46
208.38	207.37	206	207.15	211.3	203.63	204.05	210.83	209.13	206.46	208.03	207.56	201.89	206.77	207.32	210.97	208.47	208.11	208.37	209.07	207.6	209.64	209.3	206.68	206.07	204.97	204.35	207.12	206.71	208.02	206.7	207	204.98	201.5	204.78	204.38	203.11	205.97	206.21	202.55	206.47	208.33	201.34	204.63	206.68	208.58	210.32	205.77	210.86	209.14
211.67	213.96	210.4	211.39	212.59	213.41	211.06	211.39	210.5	210.66	210.61	208.83	211.89	208.45	213.31	212.67	210.44	212.12	212.18	215.73	207.61	217.8	210.59	208.62	212.63	212.56	212.7	210.6	211.65	213.1	209.19	214.88	205.35	212.65	215.85	215.83	208.6	212.72	207.91	210.95	214.66	215.92	211.39	214.12	206.76	211.81	212.87	209.94	207.49	213.03
210.82	204.37	209.84	206.75	202.47	210.24	209.89	206.1	212.83	206.55	213.36	206.21	203.18	205.18	206.75	208.33	204	206.76	201.93	205.56	210.68	207.02	209.75	207.56	208.9	212.29	209.61	207.04	212.63	208.2	214.33	210.58	210.55	212.71	205.17	207.34	212.77	204.19	207.33	208.77	206.12	207.77	208.98	207.65	206.72	203.82	206.46	208.39	210.17	209.36
209.76	206.4	209.85	205.25	207.92	208.16	211	206.25	205.43	206.74	205.64	205.98	207.92	206.81	206.69	209.13	206.06	206.53	204.47	205.15	211.33	213.22	210.75	207.21	209.87	205.24	208.48	206.54	209.55	206.3	210.47	207.17	208.63	206.34	205.94	207.24	205.05	205.96	204.74	206.19	208.5	210.31	216.22	209.52	213.88	205.86	206.9	202.65	204.7	215.2
212.7	208.94	210.47	218.09	210	210.89	207.97	204.21	212.77	217.72	211.07	215.43	210.54	210.02	204.78	209.84	207.54	211.96	212.46	212.49	211.15	212.11	211.11	209.59	210.97	211.31	211.69	213.61	210.31	213.06	214.37	213.52	210.58	211.94	212.63	214.41	209.79	214.26	210.32	211.38	211.18	209.92	217.01	211.01	216.62	209.26	213.77	216.21	210.8	208.46
200.58	200.96	199.78	200.86	201.15	201.45	202.32	196.28	208.92	206.79	202.1	204.04	201.91	202.9	204.6	203.85	204.28	206.99	206.24	206.88	199.31	204.63	201.81	204.12	205.19	205.37	201.77	203.23	199.94	203.26	198.5	204.33	201.03	204.62	201.8	202.84	206.08	202.72	202.36	204.87	204.83	201.99	202.15	208.15	202.34	203.17	202.49	200.62	205.18	205.78
216.34	215.63	222.54	218.4	216.37	222.88	220.69	217.58	220.9	217.49	222.45	218.68	220.39	219.18	216.17	218.14	216.59	212.34	215.44	221.84	220.86	215.88	214.17	212.03	219.69	217.68	220.25	218.42	219.59	221.6	217.82	218.9	218.3	220.25	215.64	217.88	218.67	219.57	218.99	223.41	216.1	217.87	217.26	226.39	219.77	218.88	218.66	222.21	217.33	218.55
202.02	208.11	202.82	207.12	207.54	205.03	208.32	202.63	205.1	203.12	203.79	205.21	206.24	205.11	204.22	203.16	205.11	203.96	205.77	204.95	204.1	207.2	207.15	205.5	203.81	204.93	204.75	205.6	209.69	207.19	208.21	203.11	204.47	206.54	205.83	204.51	207.06	204.15	209.06	208.07	208.36	205.3	200.23	202.72	206.39	207.59	203.46	202.76	202.81	205.55
207.97	207.36	208.09	205.87	212.72	210.86	208.19	209.19	208.15	206.01	215.25	204.5	205.11	205.04	206.12	210.03	211.65	207.83	210.57	206.76	209.45	207.16	211.2	212.08	207.86	207.68	211.43	205.03	208.02	212.54	206.77	209.37	211.27	207.2	207.45	209.35	207.29	207.07	203.94	213.03	209.48	206.5	210.31	207.54	207.2	210.01	209.47	205.18	210.72	207.31
198.57	205.66	204.22	200.72	202.02	204.24	198.79	204.64	201.53	204.57	204.75	198.56	207.45	199.81	200.81	204.38	204.82	205.58	206.52	201.07	204.68	200.63	202.23	201.55	199.27	198.73	200.4	206.96	201.41	203.82	203.18	201.26	196.67	203.18	202.19	205.33	200.22	202.66	202.66	206.86	199.79	203.38	204.13	196.87	202.55	202.58	199.45	206.3	200.41	207.45
206.15	200.3	203.99	206.27	205.05	204.91	205.18	204.75	203.57	201.65	203.57	207.82	200.72	205.71	207.51	206.79	206.01	200.46	203.78	205.23	204.88	201.96	206.3	207.35	205.44	202.92	206.86	201.36	208.28	202.6	203.95	206.23	202.21	205.37	203.31	208.4	204.92	205.3	207.4	208.51	206.55	203.42	202.04	203.59	204.58	207.36	205.26	206.7	203.46	200.9
208.25	205.04	205.37	207.27	208.36	208.08	210.64	205.53	206.56	211.83	204.27	206.96	207.03	207.77	210.49	206.68	208.3	208.93	206.07	210.39	211.15	208.88	207.68	207.56	210.56	208.53	209.1	209.63	212.17	207.99	209.1	211.91	206.47	207.05	209.64	205.81	211.65	206.48	212.61	207.97	209.11	211.89	206.14	208.4	204.87	206.52	210.97	204.25	207.81	210.81
198.21	203.44	197.29	198.21	199.87	200.06	195.65	201.48	198.9	198.78	196.01	201.89	199.66	201.08	195.35	198.22	195.16	203.14	197.59	196.01	199.74	202.55	197.25	198.05	202.37	200.62	201.11	199.3	199.79	202.44	197.47	195.87	198.34	198.25	198.85	200.7	198.75	203.11	199.34	205.72	201.95	203.28	199.66	200.28	197.25	203.57	201.49	199.91	197.93	201.02
206.09	213.02	208.82	212.47	212.03	208.67	210.65	204.86	206.59	208.08	210.77	211.65	208.38	211.21	212.54	210.65	206.32	214.07	208.26	206.86	206.97	213.48	209.4	213.78	206.6	211.42	209.13	211.25	205.76	208.35	210.45	207.57	213.04	209.9	211.44	207.35	213.88	210.28	210.07	211.16	210.44	206.14	208.55	209.08	208.49	210.21	209.84	208.64	213.32	208.77
209.45	215.48	215.9	215.13	217.52	209.92	207.45	209.48	207.7	211.25	207.41	211.56	215.61	209.63	213.6	214.76	214.68	213.16	208.48	213.26	210.86	212.31	211.62	212.54	211.06	211.23	209.96	215.3	210.88	209.14	215.19	211.62	212.55	211.43	209.14	208.93	210.16	211.28	208.01	212.22	208.28	210.93	212.82	214.52	210.77	212.5	213.25	211.58	210.8	215.23
210.54	208.69	207.09	208.44	207.44	209.83	209.44	206.57	210.28	211.26	208.06	209.06	212.71	205.26	210.44	210.48	209.89	204.04	210.7	210.73	214.11	212.2	206.59	207.43	207.21	208.71	211.54	210.65	206.63	208.93	207.83	206.49	208.66	207.69	208.52	209.71	206.74	210.65	211.43	208.33	209.22	212.04	211.52	210.59	208.44	209.88	210.87	208.29	209.68	207.18
205.53	202.79	205.91	206.06	207.21	203.35	204	205.77	204.31	201.78	203.37	208.41	203.92	206.61	207.65	205.29	203.03	205.56	206.29	203.47	203.04	204.18	206.09	200.91	205.77	205.6	202.57	200.49	204.02	202.01	204.7	203.25	199.21	206.4	207.86	202.67	206.02	202.37	198.17	202.68	209.46	205.35	203.39	203.83	205.03	203.31	205.06	201.82	203.78	203.41
200.68	196.71	198.94	201.83	202.07	197.4	200.12	201.25	197.82	200.81	199.15	199.69	200.15	201.67	200.5	198.51	200.69	199.07	198.15	200.55	202.84	200.51	204.82	198.2	199.5	202.11	197.57	203.15	198.91	201.84	201.84	203.19	203.3	197.58	202.59	204.92	198.43	199.18	197.53	196.52	202.85	202.18	203.05	196.81	203.67	203.08	203.95	204.89	201.16	198.66
207.72	206.76	208.7	204.49	203.65	208.98	204.11	206.38	208.85	202.86	208.01	206.14	207.21	207.4	206.04	208.48	204.02	202.99	203.27	207.31	208.04	209.23	205.4	212.36	207.16	210.43	206.64	205.68	209.85	210.49	207.71	202.69	204.48	211.34	208.96	205.73	204.8	209.48	206.76	205.72	207.14	212.96	205.16	206.82	204.65	204.12	205.67	204.25	203.9	208.55
205.19	208.55	207.03	202.61	206.13	205.57	206.17	207.48	202.86	206.94	204.62	207.22	206.32	206.74	204.3	205.55	204.36	206.14	206.53	205.54	206.69	205.72	206.38	204.58	205.75	205.19	201.94	204.05	208.92	201.65	202.94	202.94	202.61	204.98	206.16	206.33	204.14	208.23	205.61	207.69	206.72	206.12	210.36	206.06	207.2	212.72	203.98	207.31	202.94	210.29
210.8	205.9	208.45	214.47	212.62	217.84	217.96	209.94	215.12	213.46	214.74	210.2	217.63	212.68	210.07	211.64	212.41	216.93	212.26	210.03	209.35	211.17	215.25	211.9	210.84	217.34	208.02	212.59	207.52	211.4	214.66	210.62	205.51	210.16	208.89	213.08	207.78	210.98	212.83	210.18	211.4	212.91	209.85	214.89	206.97	208.45	209.09	208.68	211.72	215.27
199.11	204.81	203.14	201.61	196.26	203.58	201.96	202.81	204.17	203.25	200.75	203.55	201.13	204.95	203.97	209.52	204.24	205.98	198.79	201.48	204.01	205.27	203.02	205.96	202.46	203.81	202.4	202.93	202.3	200.95	202.98	201.81	204.63	202.96	203.65	201.06	205.35	205.46	203.17	199.84	204.14	203.2	202.95	202.78	208.75	201.47	199.62	198.78	203.47	205.23
207.61	208.92	208.23	206.89	209.18	203.01	211.08	203.99	204	204.09	207.12	208.73	204.2	205.84	209.6	207.61	206.14	209.44	206.35	201.72	201.2	209.66	209.29	207.99	207.39	206.26	201.8	208.01	202.52	205.06	204.32	203.93	206.98	205.74	201.46	200.74	203.52	208.5	207.86	204.52	205.52	206.04	202.45	211.62	205.66	210.17	206.56	202.85	205.8	208.17
207.94	206.36	210.92	206.99	210.02	206.87	210.67	205.73	206.99	213.39	209.8	209.98	206.15	213.62	211.37	210.5	207.79	210.45	212.84	211.35	209.9	204.54	208.98	208.81	205.11	206.77	207.55	209.59	209.95	207.11	211.46	215.16	212.45	207.47	211.72	213.61	206.84	208.72	213.17	204.76	206.93	208.67	204.98	209.78	206.27	204.65	207.43	209	211.67	206.45
211.57	209.55	212.67	209.84	214.11	212.46	211.48	212.96	211.34	213.86	208.34	212.4	214.89	211.74	209.52	214.06	209.13	212.75	208.51	213.42	212.97	214.38	210.16	210.54	213.25	214.41	214.7	214.25	208.13	212.19	209.92	209.69	209.58	208.32	209.73	209.25	214.68	213.67	212.96	213.84	216.96	209.86	213.63	211.66	213.71	211.02	211.61	213.41	210.84	208.83
208.98	205.01	208.33	207.52	204.28	213.47	206.65	207.73	210.26	205.53	208.98	209.5	208.53	207.33	211.97	205.31	208.81	208.11	209.44	209.12	208.76	208.73	209.85	203.89	208.25	209.69	207.6	210.8	205.4	207.22	206.38	206.08	207.59	208.47	207.46	213.19	206.31	212	206.47	209.07	203.65	203.71	205.46	206.95	211.53	210.56	209.8	208.71	206.37	207.56
203.17	199.87	197.72	200.74	198.11	198.18	199.6	200.95	201.72	198.01	197.12	200.29	202.76	200.88	199.58	193.82	199.64	194.66	203.29	197.63	199.86	203.33	201.1	197.95	199.15	196.07	196.19	198.59	194.08	200.27	201.98	201.15	202.92	192.23	196.66	201.26	198.47	197.28	198.75	201.56	197.52	202.32	196.88	195.13	196.6	194.64	198.95	199.77	199.49	195.02
210.85	210.77	212.14	209.7	210.58	215.32	211.45	212.68	213.85	209.14	214.28	212.33	212.3	215.13	214.95	215.46	207.06	214	209.76	211.99	210.46	215.2	208.13	210.57	208.64	212.87	211.78	215.06	208.11	212.31	213.27	213.36	213.76	212.15	215.09	212.13	210.76	209.3	209.49	215.31	209.32	207.37	206.3	211.06	213.5	210.85	212.79	208.82	207.91	210.35
201.5	195.67	198.86	196.42	199.79	195.5	199.71	197.59	203.13	197.64	196.47	197.66	193.52	195.93	194.59	200.78	197.48	196.28	195.86	192.4	196.48	198.25	197.06	196.41	197.66	201.57	199.45	196.52	203.75	196.57	195.24	202.11	198.36	198.44	199.03	197.31	196.17	202.83	194.84	196.12	195.76	200.03	199.72	196.22	195.24	198.58	196.71	196.06	194.9	197.19
212.25	212.98	213.26	208.99	211.95	212.07	211.82	210.42	213.08	209.95	212.77	212.89	209.1	213.04	210.7	212.06	210.34	208.18	211.55	209.42	210.32	209.93	215.22	213.03	209.21	206.83	208.88	209.74	212.59	208.63	215.02	208.74	213.02	214.94	210.75	213.25	211.63	212.91	208.58	211.68	211.7	207.48	216.91	209.51	211.66	214.13	207.45	216.47	208.89	211.11
212.57	206.46	207.86	207	205.65	206.95	207.88	206.72	209.93	210.33	206.88	205.68	210.55	209.61	206.55	209.2	207.85	205.43	210.65	207.55	205.22	205.44	205.48	204.74	205.45	207.43	209.48	207.9	202.15	206.01	206.53	207.67	211.91	204.46	208.25	209.11	207.29	207.6	202.47	207.35	209.9	203.81	213.14	203.97	212.25	207.06	209.83	209.49	213.26	208.26
206.5	206.85	210.48	207.69	208.45	204.33	206.56	210.04	208.93	206.38	207.4	205.86	209.33	204.88	208.7	208.31	208.23	209.54	205.85	206.68	210.77	203.93	207.8	205.92	207.68	209.22	209.3	206.42	211.63	208.64	207.87	209.42	211.02	200.76	205.35	203.87	206.88	210.25	203.53	209.2	206.02	206.99	208.77	210.5	206.67	205.12	206.92	208.33	206.48	210.5
207.45	208.99	211.49	211.35	207.21	208.4	206.16	208.02	215.37	204.71	209.24	203.02	216.63	208.03	206.94	207.73	205.87	205.82	212.12	208.98	210.93	206.85	210.61	206.7	205.64	210.32	208.19	211.96	210.82	205.92	210.9	208.18	213.71	207.56	207.38	206.71	206.48	210.01	207.14	204.72	210.24	208.53	208.85	207.25	207.56	210.8	209.86	211.93	206.24	215.02
208.82	207.27	205.67	213.17	206.51	210.48	210.51	206.15	209.93	208.79	207.44	204.29	212.17	210.58	204.53	208.89	211.24	206.59	202.49	204.76	206.32	204.3	207.68	208.8	208.3	212.4	206.22	210.26	209.42	210.93	206.81	207.82	210.33	209.14	208.69	205.19	207.89	206.89	206.64	210.7	203.01	212.89	212.6	210.02	209.26	203.45	208.75	209.78	199.81	207.82
209.92	208.2	209.08	204.29	206.36	207.61	210.82	205.51	204.37	207.36	211.49	207.24	209.35	207.32	204.18	209.9	204.83	213.9	210.83	208.86	205.6	211.29	209.42	208.48	203.61	207.46	207.39	214.88	207.36	210.66	204.08	208.26	205	208.05	212.05	208.95	211.1	208.32	211.33	206.32	206.88	210.82	210.85	205.42	209.45	209.79	207.78	209.21	209.49	205.37
195.44	203.27	200.44	199	198.66	203.41	202.25	201.17	199	202.78	199.56	197.97	199.59	202.58	205.67	199.25	198.58	200.13	197.75	200.13	199.89	198.91	198.13	200.8	198.39	205.52	200.41	202.19	200.95	201.04	200.43	200.53	200.51	201.87	200.82	202.35	198.75	199.96	202.81	199.01	201.42	197.33	197.83	201.84	199.97	201.47	202.32	197.37	198.91	199.73
201.16	199.85	198.89	198.13	193.17	197.94	203.55	198.41	200.12	197.31	196.1	196.19	202.83	197.92	198.77	197.79	198.35	203.59	199.29	201.9	200.06	205.23	197.04	198.96	200.99	196.27	204.09	198.68	200.46	201.68	201.2	203.45	198.7	202.92	198.87	201.03	197.46	197.8	200.65	200.33	199.5	198.14	200.5	196.93	200.06	201.84	202.54	199.06	195.98	196.73
210.45	214.09	213.2	212.57	219.56	211.51	212.04	213.07	211.65	209.02	217.5	214.7	212.65	212.27	215.67	209.86	210.7	213.16	214.01	209.21	209.7	215.43	215.53	214.72	214.96	213.94	210.04	213.22	210.91	214.96	214.09	209.88	213.15	210.49	212.35	210.75	215.67	210.12	211.53	214.13	213.15	214.23	204.69	212.26	213	215.81	213.07	215.62	210.15	215.18
213.97	214.25	211.91	211.04	218.1	212.2	211.8	211.42	215.13	214.03	211.6	212.99	213.73	216.26	215.76	211.78	213.02	213.24	213.4	212.55	216.08	211.25	211.87	213.78	210.42	209.34	211.14	212.27	213.81	208.68	217.21	211.9	212.47	215.62	214.19	215	212.23	212.29	210.3	213.34	212.03	218.22	213.95	207.93	216.02	213.35	213.03	208.3	211.67	210.79
209.82	207.84	214.09	208.44	210.1	213.17	208.95	207.24	205.67	211.46	205.07	207.37	207.94	212.08	208.65	211.39	204.83	207.92	208.25	212.55	207.09	209.5	211.67	208.91	206.82	207.79	211.92	208.77	206.74	207.09	210.21	209.27	211.82	210.01	210.33	205.12	206.72	211.47	205.56	207.17	214.37	205.96	209.69	210.63	212.98	211.05	206.97	212.58	202.06	208.42
206.05	206.76	208.16	214.64	208.11	210.19	202.88	210.65	209.58	211.4	208.82	211.27	210.09	209.36	207.06	209.43	212.36	211.92	206.36	210.83	207.89	208.88	207.16	205.7	210.12	206.83	206.65	211.67	207.96	209.7	212.41	209.25	209.82	209.84	206.41	209.31	210.9	211.85	209.08	211.12	205.7	205.13	211.89	206.83	208.53	209.9	206.71	205.26	207	205.9
212.47	209.82	214.17	212.66	212	210.51	214.55	214.97	210.8	213.42	212.43	211.08	211.76	215.91	213.98	212.26	211.59	211.17	215.14	213.6	211.53	213.15	211.16	212.66	211.64	207.2	209.61	210.39	213.15	216.23	211.16	209.66	208.28	212.68	205.47	214.33	212.52	212.4	213.54	210.45	214.84	210.69	211.79	208.44	210.28	214.01	214.3	209.74	214.29	214.03
199.9	198.44	201.61	205.26	197.4	203.11	200.61	207	200	202.53	201.67	206.7	202.83	201.68	205.35	208.71	203.06	209.4	209.22	202.45	207.04	201.31	201.13	199.63	205.18	205.31	204.47	201.2	204.91	200.98	199.84	199.66	204.12	204.46	205.07	205.93	201.11	206.52	197.32	205.13	202.14	200.04	203.22	202	205.64	201.87	202.9	203.05	200.76	199.02
214.3	219.49	216.05	214.37	215.2	214.69	209.8	219.07	215.8	217.09	216.44	211.52	217.05	215.38	221.21	220.31	219.54	213.86	221.14	218.02	216.18	218.06	211.02	215.97	216.35	216.89	217.27	212.57	214.21	214.61	221.88	218.86	216.91	213.2	213.22	215.63	217.72	217.5	220.06	214.25	218.46	212.42	218	219.57	216.76	216.62	218.44	219.27	218.86	218.17
222.21	214.91	218.95	213.09	220.39	215.16	217.57	216.74	212.06	217.64	220.98	215.61	218.25	215.72	212.35	214.44	216.51	215.46	215.3	214.27	218.91	218.17	216.18	219.42	223.02	214.81	213.41	218.65	219.28	217.9	216.49	217.34	216.8	213.64	215.6	217.04	216.1	218.08	217.56	216.9	219.68	218.76	215.23	215.47	216.18	218.22	208.99	215.53	216.57	220.94
206.1	204.47	207.74	209.28	204.13	210.22	207.35	204.04	207.82	210.67	201.36	207.8	206.59	210.63	206.5	206	207.44	205.07	211.04	211.37	205.58	204.79	203.58	208.07	202.26	207.38	206.98	208.43	203.51	208.48	208.62	207.82	203.29	206.33	206.47	206.33	208.13	204.72	204.88	203.56	206.3	203.59	202.97	202.83	205.41	205.22	204.76	206.45	204.51	208.18
211.85	209.15	209.94	208.16	202.91	214.36	203.84	206.63	207.26	206.59	211.28	207.15	209.07	210.91	207.3	210.25	212.26	207.6	211.54	210.85	211.93	207.1	204.9	203.48	214.29	206.17	206.54	208.05	207.88	205.36	209.99	203.71	212.08	206.9	209.52	208.53	209.66	208.79	211.76	209.9	210.42	205.67	210.56	210.34	205.69	205.74	207.6	203.69	205.62	208.83
203.47	198.79	202.67	199.47	204.77	196.88	200.47	195.36	196.92	204.41	199.06	199.8	200.19	199.54	200.64	203.52	200.44	197.44	205.84	200.14	201.6	199.03	201.23	200.4	200.13	199.95	196.9	197.89	199.91	199.87	203.14	198.42	198.87	200.84	199.53	200.06	201.47	199.58	201.94	202.84	199.01	201.47	202.24	200.6	202.66	199.29	198.33	200.08	198.83	197.86
213.37	211.21	208.57	211.52	212.19	214.72	210.11	212.29	214.49	205.56	208.52	213.45	214.71	211.74	215.97	212.04	212.16	213.92	211.23	214.77	208.6	215.22	211.25	209.27	214.81	211.47	211.23	210.42	216.12	214.96	211.84	212.55	211.44	212.73	206.65	212.61	211.53	212.67	213.01	209.33	215.8	214.55	213.64	208.05	206.49	213.74	213.41	215.33	216.49	213.93
197.76	190.3	193.42	195.39	191.26	196.03	193.66	191.85	195.99	194.01	194.87	194.81	195.95	193.55	190.53	196.21	196.86	196.43	197.07	200.28	196.51	190.67	194.27	193.22	195.52	191.5	191.05	193.43	190.71	197.05	196.54	189.32	193.48	196.59	191.85	190.09	190.92	192.9	191.76	197.16	191.95	200.3	191.51	189.53	195.72	195.01	194.48	190.47	190.27	194.56
194.11	198.46	192.68	191.33	198.66	196.03	195.32	193.51	199.44	193.48	198.49	196.77	191.54	193.44	197.09	186.91	194.11	197.27	194.39	200.03	196.14	193.33	194.62	192.23	192.9	196.39	197.83	192.34	192.92	195.36	195.03	190.93	194.97	192.4	194.21	191.49	192.06	194.19	196.88	191.38	196.18	194.26	190.25	193.28	193.81	192.03	196.46	196.56	193.67	196.22
203.24	207.35	197.3	204.96	202.59	200.28	201.19	197.99	206.32	201.91	205.25	206.33	203.49	199.99	205.32	206.12	201.64	201.93	202.48	203.58	204.02	205.22	199.83	205.14	200.72	198.11	199.06	203.84	203.24	204.77	202.22	202.13	200.6	206.14	205.31	200.82	204.13	205.13	206.24	197.35	195.35	201.41	203.28	207.41	200.8	202.61	202.46	202.01	192.82	202.67
204.84	204.45	204.24	202.57	202.91	201.88	202.19	195.72	199.44	204.88	202.33	200.89	202.36	199.45	199.76	201.8	204.87	198.57	199.19	200.15	198.87	201.43	205.29	203.77	201.89	201.59	198.98	203.83	203.5	202.02	200.56	200.21	201.71	203.62	200.53	201.66	203.2	201.9	202.72	201.75	198.55	201.02	200.12	196.48	203.06	200.24	199.45	197.06	196.32	203.09
210.54	209.32	208.89	209.01	212.55	213.4	208.84	213.18	204.31	207.74	211.35	207.82	212.61	210.33	206.64	207.46	208.06	208.39	207.61	209.86	207	214.49	208.3	210.38	207.95	206.93	211.8	211.87	209.79	207.66	211.08	210.71	209.73	208.29	208.96	206.58	211.68	213.43	210.94	215.28	208.89	209.91	208.41	205.89	209.44	203.84	208.68	210.82	212.21	208.28
213.41	211.06	210.97	208.4	213.07	211	211.15	213.6	211	211.71	211.52	211.79	212.56	207.54	211.01	212.08	214.41	214.59	210.59	210.17	212.37	215.87	211.88	215.32	212.77	208.78	215.2	214.62	214.62	215.19	216.46	212.94	212.02	216.68	214.02	215.25	214.75	210.52	216.58	217.62	218.7	212.53	211.7	212.85	212.06	214.3	212.15	217.81	212.52	213.69
207.36	209.62	210.68	216.9	207.38	211.2	212.36	207.27	208.34	209.34	212.1	207.97	207.9	211.7	214.97	211.71	208.85	211.97	207.1	212.14	209.33	206.29	208.88	209.21	211.74	212.19	209.63	211.09	214.55	206.78	210.77	207.57	213.42	207.2	207.29	210.78	211.79	210.74	210.29	207.62	207.85	206.76	210.95	207.44	208.39	207.06	209.44	207.37	210.55	211.71
213.23	204.77	210.89	207.2	206.4	208.39	208.8	207.65	208.77	208.64	209.78	207.41	209.46	208.22	204.48	205.14	205.43	204.95	206.6	207.11	208.78	208.78	203.61	209.63	211.81	209.98	205.43	208.11	203.27	209.76	208.94	208.69	210.88	211.08	207.93	209.93	207.03	207.23	202.7	212.36	209.85	209.75	207.84	209.02	205	204.8	210.66	213.17	211.82	208.33
201.48	204.61	202.01	201.34	203.94	202.85	203.61	201.37	203.96	200.69	198.36	199.81	197.71	201.32	202.42	204	198.91	201.97	201.76	200.31	197.71	202.97	206.36	203.57	202.58	198.83	201.66	204.19	199.4	196.58	204.47	205.03	199.02	204.9	200.97	203.01	203.09	205.14	203.91	201.27	204.17	204.91	202.7	196.88	204.98	201.29	203.26	201.86	206.29	201.53
211.26	209.47	208.87	205.42	205.72	210.11	205.99	208.56	205.7	215.06	210.39	208.97	204.5	207.16	207.19	204.34	208.66	202.82	209.93	210.47	211.06	210.59	213.73	211.02	213.44	210.46	206.75	207	201.12	208.63	206.47	208.45	210.98	208.19	204.61	210.52	209.17	204.83	207.45	210.9	208.87	204.43	208.02	211.93	209.56	211.21	208.79	209.31	209.99	207.84
209.07	214.62	216.24	209.81	210.52	209.36	208.52	209.71	208.24	212.24	209.06	212.65	213.31	208.42	215.41	210.01	212.56	212.79	213.85	213.23	213.98	213.15	215.58	210.45	212.92	208.51	214.91	214.28	213.83	208.57	209.1	213.83	213.9	212.18	214.93	212.86	212.24	211.05	216.15	210.68	209.36	205.22	214.9	207.83	211.91	210.73	213.37	211.52	211.73	210.67
198.96	203.39	197.16	199.84	200.39	199.48	199.09	202.29	200.66	199.8	198.1	199.89	202.78	199.66	197.64	198.07	200.94	203.96	203.66	199.63	203.6	201.05	201.14	200.73	203.65	205.24	201.34	197.76	197.89	198.35	199.01	198.26	199.05	200.45	201.55	201.87	197.87	199	196.94	197.98	197.86	197.97	203.61	201.28	198.2	200.62	204.41	198.79	205.22	196
212.16	207.28	206.26	210.25	206.17	209.67	208.75	204.44	212.1	212.54	204.67	205.73	204.9	208.54	206.41	207.25	211.56	206.15	205.77	210.8	208.34	208.54	209.11	206.61	206.87	210.41	211.55	209.8	203.5	202.49	212.94	207.14	211.58	204.33	213.23	209.39	212.28	207.85	206.74	202.97	208.68	205.97	207.55	207.55	203.89	208.01	208.07	204.43	207.51	205.22
211.69	212.87	212.68	212.29	215.07	211.51	216.09	210.51	213.42	210.73	209.31	213.81	210.98	207.67	211.28	216.39	211.76	208.19	209.85	211.4	211.72	214.39	211.11	211.79	210.68	212.22	214.52	210.09	209.85	207.06	212.71	211.43	212.28	215.88	211.14	206.59	211.96	213.39	213.68	211.55	214.78	214.31	208.8	212.64	211.75	205.15	212.01	209.21	209.57	208.55
202.35	205.39	206.78	208.31	203.24	202.4	201.62	208.01	202.93	207.4	204.37	202.78	203.43	202.54	203.54	205.26	205.34	202.04	207.42	202.31	203.51	208.69	201.7	203.8	205.18	204.55	201.1	204.63	200.76	204.38	203.75	208.75	206.26	205.55	201.15	200.1	203.83	204.18	203.02	202.98	204.72	204.34	203.9	204.45	209.23	205.18	201.83	202.54	203.11	206.27
205.12	206.7	205.61	205.91	204.88	203.3	206.72	204.45	204.47	211.39	209.12	208.34	205.49	206.67	202.61	206.21	207.58	207.01	207.93	209.11	206.12	208.41	207.66	204.47	204.55	201.52	208.96	207.1	208.34	208.64	209.76	208.92	205.13	208.05	211.25	206.86	206.52	207.54	209.05	208.92	205.01	205.95	204.59	211.93	205.8	209.45	211.23	208.82	213.87	210.55
201.07	208.33	205.54	202.9	209.32	204.77	207.7	203.52	208.56	204.63	208.67	210.19	202.54	205.26	208.93	202.76	205.68	202.78	207.15	204.31	204.48	206.9	209.27	213.05	208.37	205.55	208.97	210.06	210.27	211.38	208.3	207.31	205.77	202.04	207.63	204.21	208.86	205.92	202.36	206.66	202.62	206.1	204.21	208.78	205.68	205.21	209.86	208.99	206.14	205.08
210.55	208.28	208.72	209.53	211.87	216.36	209.74	207.62	218.29	215.05	211.1	210.89	212.68	209.29	208.93	212.25	212.22	214.79	211.78	209.32	210.18	212.28	211.75	212.02	214.89	208.14	212.2	207.75	212.68	206.08	212.66	215.98	210.69	210.18	212.32	211.78	215.3	215.16	209.37	215.91	216.21	210.2	207.63	212.43	210.29	211.39	210.21	217.26	210.03	211.45
201.28	208.1	201.46	202.21	202.4	203.65	202.55	205.15	200.76	203.44	198.61	201.88	198.29	208.85	205.79	203.91	203.04	207.37	201.96	204.61	202.62	201.2	207.55	203.88	204.36	198.38	203.09	203.56	202.08	200.09	200.54	204.67	201.51	200.33	200.84	202.17	208.78	202.23	205.17	206.8	204.08	204.22	200.25	204.39	205.17	205.29	206.9	205.94	204.83	201.71
215.67	214.29	212.38	214.32	213.31	214.36	214.37	213.23	210.99	214.35	212.99	217.21	211.23	217.79	214.01	215.24	212.77	212.31	213.55	215.11	212.33	213.79	212.33	216.35	210.04	210.85	212.31	213.23	210.57	213.14	214.65	213.3	209.76	210.43	216.27	209.54	212.66	212.19	214.28	209.58	214.92	215.5	214.3	211.21	210.53	212.54	208.65	214.82	217.28	208.27
203.7	206.13	196	197.56	202	205.61	201.35	201.08	202.52	200.48	202.95	199.83	196.22	203.93	199.65	202.95	204.38	199.97	202.96	200.35	205.28	201.46	201.57	201.17	192.36	200.24	197.53	198.61	200.55	201.48	200.65	200.79	197.07	202.59	200.14	202.61	203.62	200.17	200.44	208.04	200.81	198.04	199.34	203.54	196.5	200.72	195.26	201.53	199.04	201.53
200.6	198.58	205.04	200.15	201.49	203.02	203.54	200.99	198.26	204.25	200.82	204.24	203.72	205.24	204.88	203.21	204.92	204.47	205.79	204	200.6	202.17	196.89	205.08	201.23	202.6	201.73	204.53	203.1	205.57	202.01	201.93	200.3	201.02	197.92	202.55	204.95	200.39	201.83	201.84	198.62	200.94	198.56	200.54	205.62	201.31	201.37	204.6	204.37	201.46
206.78	206.83	206.63	205.97	210.82	207.42	211.34	208.81	210.15	208.82	205.9	212.11	208.01	209.67	209.23	207.58	209.17	209.45	211.53	206.32	206	212.1	207.48	210.83	208.16	207.54	211.5	208.46	206.82	208.12	205.67	208.49	205.71	208.08	209.98	210.16	206.42	207.29	212.5	208.65	206.01	205.76	211.76	209.17	210.7	208.86	208.78	209.36	203.26	206.84
205.45	199.67	201.65	203.57	206.68	202.5	202.48	201.87	204.22	202.07	201.77	198.24	199.44	200.96	205	202.92	199.24	197.65	196.64	203.19	202.38	200.85	198.77	204.45	201.55	208.09	201.89	199.3	198.94	203.99	202.92	201.31	199.61	202.8	199.64	199.93	204.62	207.29	203.59	203.18	203.37	200.58	206.04	202.47	202.22	201.81	200.27	198.28	203.51	203.18
199.28	203.35	202.41	198.09	201.43	199.65	200.21	198.76	198.27	202.02	200.69	198.22	196.19	198.79	199.54	203.41	198.11	197.67	195.9	198.31	192.74	196.23	199.09	203.38	201.12	200.6	200.83	199.35	193.73	195.12	199.88	198.61	203.58	202.76	198.61	195.72	197.38	197.79	200.32	197.68	198.21	198.22	196.89	201.9	201.31	193.62	197.95	201.35	196.8	197.36
211.67	211.71	216.75	211.59	210.52	212.87	213.4	212.39	212.51	216.11	213.43	216.45	214.24	212.72	217.26	216.31	212.21	208.54	213.94	211.54	211.96	212.9	215.15	214.92	211.27	210.87	214.35	213.77	215.23	210.23	217.33	217.44	211.24	212.18	213.72	214.54	211.89	215.97	208.33	210.75	211.2	213.43	213.57	214.72	218.32	216.97	214.53	215.54	215.34	212.66
206.7	210.17	205.44	204.49	208.04	208.18	204.17	204.47	208.28	208.96	205.96	211.2	214.42	204.17	209.7	209	212.13	208.93	207.49	211.49	206.62	205.71	208.07	207.16	206.31	209.87	213.28	209.96	210.37	211.37	208.75	209.08	210.4	210.45	209.68	212.58	207.77	207.64	206.75	213.16	217.84	208.78	207.55	206.57	207.96	211	214.51	204.82	210.03	208.45
203.45	201.28	205.46	205.33	204.23	204.89	203.26	198.05	203.41	201.97	202.85	203.2	203.58	197.75	202.73	201.17	201.1	200.58	203.21	201.65	202.61	202.64	203.36	201.23	198.62	201.58	204.33	202.64	204.94	201.01	201.85	205.04	205.09	199.63	201.08	200.93	204.01	202.2	205.93	202.14	206.46	205.74	203.16	200.28	199.69	202.1	199.41	199.32	208.27	201.1
213.16	210.45	210.47	210.39	210.97	210.55	207.43	214.27	207.76	211.53	213.38	208.45	207.63	209.88	208.61	212.72	211.81	212.83	210.84	212.21	213.95	209.73	207.46	214.98	214.12	214.01	211.97	211.72	210.75	214.57	211.34	211.54	215.47	209.91	209.34	211.13	207.58	210.27	210.37	214.29	208.45	215.53	209.66	208.54	215.29	211.3	211.6	211.35	210.19	213.14
201.98	204.42	197.8	200.53	200.79	200.14	201.76	203.19	200.49	194.1	202	200.31	203.2	204.2	201.8	201.18	200.67	203.5	199.57	205.03	200.14	201.47	204.77	199.02	201.99	203.66	199.64	199.84	200.17	197.89	197.47	199.62	199.9	196.19	198.69	201.75	200.82	199.84	201.39	196.82	196.44	202.1	204.86	203.29	195.59	201.36	199.9	198.76	197.57	199.15
209.83	205.38	205.39	214.5	209.74	208.25	209.34	212.56	208.59	209.59	209.89	213.15	210.34	208.13	209.26	205.41	208.75	205.45	212.72	208.87	216.24	207.93	206.52	211.48	210.13	212.09	208.28	206.79	205.07	208.77	210.57	210.37	211.12	209.23	209.57	209.87	209.51	205.17	207.35	212.24	210.09	214.04	212.16	206.67	206.13	207.88	207.92	210.11	208.13	206.66
203.6	213.78	211.29	207.55	212.78	213.81	210.84	207.33	204.11	213.07	211.08	210.36	205.02	207.96	207.1	207.54	208.21	207.35	208.41	208.64	204.89	206.15	208.71	211.38	212.55	208.54	209.4	205.91	205.02	210.81	206.48	212.67	208.36	213.08	205.71	206.2	207.31	206.39	208.93	213.02	209.62	208.36	206.87	204.02	208.8	205.46	208.56	210.5	210.46	211.05
205.62	211.93	210.71	208.61	207.34	209.54	203.15	209.7	202.62	209.06	213.62	205.74	210.74	210.76	208.29	209.33	206.61	203.36	210.07	207.6	209.84	211.81	202.97	208.07	206.84	206.31	210.22	210.02	207.28	209.42	206.64	211.78	209.7	205.86	206.56	207.46	205.35	212.63	210.41	210.14	209.63	209.1	210.31	208.76	211.39	207.56	210.62	210.82	200.45	209.27
212.66	209.95	211.46	209.85	210.04	209.7	210.34	210.01	210.55	211.63	209.63	207.54	208.93	211.19	204.62	210.06	209.39	205.56	213.67	207.53	211.34	212.94	210.45	210.81	207.04	208.4	213.32	210.87	210.12	208.5	211.25	209.45	209.25	208.71	210.44	207.97	203.89	208.73	209.22	209.86	209.59	207.62	210.64	211.68	210.48	209.72	208.06	207.89	206.27	212.19
207.9	202.27	201.5	202.55	208.45	204.14	207.95	202.24	206.61	203.82	201.04	205.56	203.88	200.48	198.43	202.61	202.86	200.62	205.85	204.18	208.14	203.18	204.77	206.81	201.01	203.47	199.05	203.6	200.88	202.09	198.89	199.98	210.21	200.88	206.06	203.69	204.38	205.2	199.15	202.72	205.15	205.58	202.28	199.02	204.55	207.31	206.8	202.21	202.2	200.98
210.63	207.76	209.92	209.13	207.9	203.68	206.77	209.65	209.46	212.3	211.97	210.16	206.12	211.27	209.42	211.72	205.63	210.34	212.69	208.67	212.62	212.27	208.74	207.35	208.75	211.57	212.22	207.49	206.29	210.29	212.14	206.02	216.32	207.96	207.6	209.13	206.6	207.86	202.33	209.52	211.02	207.82	207.26	206.37	208.72	211.62	207.98	207.97	209.35	204.96
208.56	205.75	206.39	208.42	206.4	210.2	211.34	207.14	208.92	209.51	209.79	209.98	211.38	208.71	213.65	210.07	207.04	209.7	205.27	207.79	209.06	209.87	207.28	207.13	210.76	210.71	209.67	210.87	207.47	209.04	205.91	205.44	208.29	206.1	208.73	211.99	208.49	210.25	204.62	207.34	206.09	209.35	206.61	209.24	214.39	206.28	206.41	209.07	208.6	214.63
222.27	219.42	213.13	221.49	215.58	216.46	221.64	213.85	218.76	214.59	219.81	218.69	221.49	216.93	220.43	219.28	218.42	218.72	216.25	217.75	218.19	218.84	215.89	220.16	215.2	215.8	218	218.58	215.46	217.5	216.94	216.53	213.31	217.92	218.42	216.37	220.12	214.17	213.39	216.34	213.94	217.54	220.95	219.25	215.37	212.79	222.43	216.06	221.64	214.02
216.51	213.38	211.61	215.78	216.74	206.05	212.1	213.11	213.74	213.34	212.23	210.69	212.86	213.06	211.83	207.74	211.47	211.56	209.91	216.69	208.68	210.39	210.43	211.92	211.95	212	215.53	211.44	208.17	211.09	215.87	211.39	208.15	213.01	212.41	208.8	213.5	210.98	212.2	206.72	211.79	211.11	209.69	212.97	212.09	214.03	206.1	212.78	212.86	212.36
209.97	207.89	207.09	207.37	210.79	207.87	210.01	209.87	206.07	207.29	205.13	207.36	210.49	203.27	206.03	206.02	209.01	206.4	209.09	208.39	211.73	205.05	205.12	207.79	205.37	209.9	209.89	207.02	210.3	209.05	207.58	207.98	209.3	208.86	204.34	206.53	205.2	206.91	211.54	205.63	203.24	207.22	210.25	205.48	205.64	204.96	207.36	209.13	206.98	204.05
209.98	211.21	206.79	205.01	201.91	205.5	204.85	205.67	201.92	206.68	206.21	199.2	204.83	203.44	207.91	200.87	206.45	203.09	204.86	203.54	203.37	207.93	207.7	207.39	206.48	204.7	203.67	208.59	207.36	203.46	202.83	205.18	205.21	204.56	206.49	205	205.69	208.35	208.07	207.8	208.82	210.63	208	207.88	208.81	206.94	208.71	208.63	206.44	207.43
200.86	199.5	201.13	203.26	204.59	206.12	202.23	203.3	205.99	201.93	210.51	200.36	207.29	206.85	206.6	205.35	206.99	202.82	199.17	206.82	205.37	205.22	200.27	202.31	199.38	201.14	202.66	207.67	205.32	202.63	203.47	207.36	206	204.68	207.34	202.04	208.62	207.77	201.41	205.97	205.61	206.87	203.3	203.59	200.45	208.99	201.11	205.09	201.28	207.47
212.51	209.96	216.11	206.51	210.69	209.69	212.61	211.11	211.24	214.86	213.86	218.98	210.98	214.37	214.34	212.65	210.19	216.47	212.8	210.02	211.67	214.25	211.38	212.19	212.36	214.4	212.45	211.65	213.21	212.93	211.56	211.26	213.58	212.14	209.93	211.96	211.83	213.58	210.77	208.52	210.18	213.21	214.93	209.68	211.44	210.5	213.43	211.39	211.73	205.85
212.06	209.91	214.57	211.5	212.57	212.55	213.03	213.24	208.79	213.9	211.68	211.44	214.82	211.03	210.22	208.87	209.47	213.01	209.78	208.03	210.5	214.23	211.15	211.5	212.43	210.88	208.55	207.9	213.8	209.3	212.31	206.42	216.11	212.66	207.7	211.81	213.46	211.32	214.6	209.88	211.89	210.76	209.84	209.07	209.12	213.18	213.76	213.51	208.85	211.44
199.74	195.43	197.64	200	200.19	197.54	199.87	197.5	199.34	199.42	202.85	195.69	202.34	202.52	197.53	200.19	205.36	200.72	202.7	198.78	197.03	199.85	197.99	203.29	195.85	197.78	195.8	200.52	203.8	199.43	197.33	199.53	196.52	199.77	198.24	195.35	198	202.36	198.41	199.78	204.37	200.04	198.84	200.79	198.57	202.58	201.26	198.47	192.7	198.73
203.2	203.8	204.54	201.32	203.3	208.44	203	203.17	207.34	203.48	202.61	206.58	207.25	201.37	213.16	203.79	204.26	208.58	201.91	199.92	202	202.44	201.13	207.21	199.92	200.24	203.99	202.22	208.55	205.89	200.81	201.75	202.96	199.33	203.27	202.48	207.5	205.5	204.55	206.17	205.59	201.9	202.77	200	203.55	207.45	204.66	203.14	203.38	202.59
199.96	204.85	201.72	202.09	206.65	195.83	199.89	204.41	204.26	202.02	202.05	202.59	202.32	201.26	205.9	202.06	207.54	201.46	203.21	206.35	205.19	202.31	206.16	205.25	203.48	200.69	201.37	200.87	204.98	204.4	202.31	203.29	201	199.65	206.44	203.03	202.78	202.65	206.29	204.77	200.41	203.32	202.96	200.9	206.97	201.6	205.61	199.86	200.38	198.55
213.8	208.06	211.2	213.35	209.53	216.5	215.33	210.46	214.21	210.89	210.19	210.14	212.51	208.22	211.14	214.2	213.93	212.87	214.36	212.18	216.66	212.4	208.97	210.61	212.7	211.99	212.6	213.53	212.29	210.5	213.97	212.14	214.06	212.46	210.1	213.8	212.26	210.16	214.82	211.02	208.86	211.89	210.28	209.72	210.15	211.91	213.7	212.77	208.06	212.8
211.08	216.47	214.54	211.83	214.64	209.8	208.8	213.06	214.25	211.65	210.93	212.58	208.67	215.07	217.07	214.3	214.44	214.51	212.08	212.7	206.06	214.7	210.01	215.01	212.13	212.42	211.8	213.1	213.5	213.4	212.85	209.47	217.4	212.95	217.29	207.43	213.2	207.58	212.83	212.94	212.36	209.41	214.04	214.27	215.23	209.75	213.79	212.95	212.78	213.49
217.32	216.95	214.8	219.62	212.15	216.86	218.52	213.5	218.26	216.6	213.99	214.22	212.82	213.4	218.44	213.58	219.29	223.25	215.84	218.19	217.97	219.33	220.25	213.84	215.98	218.89	221.43	212.62	220.15	219.9	214.44	215.79	213.75	219.53	214.91	221.83	221.63	214.36	220.05	221.03	216.5	216.12	215.19	221.18	214.18	221.21	218.34	221.82	211.61	214.86
207.12	208.38	208.69	204.24	211.11	209.25	209.72	208.26	205.07	207.52	209.11	211.68	208.54	207.75	210.61	210.69	207.73	208.26	207.29	216.06	207.43	209.32	213.51	208.52	209.21	210.61	206.72	212.62	207.46	209.15	213.92	205.82	208.87	209.73	211.35	208.57	207.99	206.39	204.87	207.3	205.34	210.85	205.4	212.19	210.75	209.37	205.57	215.98	206.97	211.14
202.23	201.45	201.17	203.01	206.74	202.88	206.02	202.08	205.27	207	205.1	207.45	202.08	206.53	206.78	203.85	209.08	206.04	205	198.91	206.97	207.18	207.67	203.65	200.57	200.51	206.08	204.6	205.57	199.98	205	204.12	201.26	204.13	203.21	205.88	202.21	204.35	205.72	207.38	201.25	206.36	201.65	206.22	205.21	205.34	205.42	201.67	202.37	201.21
210.17	207.74	210.22	211.18	211.17	211.07	210.42	205.73	212.59	211.08	210.21	205.13	208.38	207.62	208.69	205.41	211.84	207.99	211.41	210.59	207.73	209.09	208.59	209.81	211.58	211.63	211.64	210.92	210.64	204.39	207.01	205.42	210.65	209.49	208.32	201.24	210.95	206.55	206.74	209.33	209.33	213.71	213.86	204.53	209.29	211.24	214.71	204.58	203.26	205.02
212.62	208.49	211.84	210.11	208.83	204.72	206.24	205.52	203.54	211.12	205.71	212.02	207.11	203.45	210.74	206.92	209.92	209.55	208.84	206.12	214.17	205.29	209.18	210.16	213.61	210.97	209.4	199.93	209.58	207.24	203.08	208.45	202.57	206.11	208.62	205.4	204.67	211.97	204.02	202.84	205.94	211.81	209.15	207.73	208.95	209.6	209.35	210.35	209.93	204.72
203.66	204.32	204.02	203.11	203.34	203.75	203.58	198.67	204.44	204.59	206.07	201.82	202.87	204.81	202.37	203.66	205.9	203.1	206.34	204.65	203.43	202.73	204.91	204.12	206.13	207.37	202.18	204.05	205.15	203.87	202.79	203.98	203.4	202.38	203.46	199.67	202.36	206.89	201.4	205.64	201.02	203.03	205.43	202.75	199.26	200.43	206.39	200.9	200.54	204.03
212.45	211.22	209.51	205.55	213.68	214.02	212.41	215.51	208.55	214.59	213.03	217.69	210.5	204.86	213.54	213.59	207.8	211.21	212.75	208.91	209.4	206.11	208.38	207.45	210.19	209.49	213.26	215.21	210.34	217.24	211.43	214.04	210.37	209.27	210.94	212.14	213.67	212.16	210.05	209.42	207.03	208.75	211.47	211.85	214.07	209.09	215.35	213.88	211.68	207.78
203.35	199.06	202.26	199.46	197.52	204.94	203.74	204.23	203.1	203.62	201.74	204.54	205.41	203.45	206.04	198.35	200.24	202.58	197.77	200.52	201.1	202.43	204.05	203.41	201.98	199.24	204.81	206.19	201.07	203.04	201.19	199.25	200.27	204.25	199.63	203.04	203.32	200.39	202.35	205.05	201.18	204.13	206.26	202.62	202.51	201.41	204.44	203.7	201.62	204.67
208.5	213.89	211.15	212.46	212.38	207.06	210.91	211.74	212.65	209.99	208.1	213.02	212.91	214.15	214.77	211.66	213.11	208.9	209.35	209.82	214.89	209.94	210.72	209.57	211.12	211.41	210.82	212.77	207.62	213.58	214.82	206.99	210.25	209.82	215.95	215.16	211.68	209.22	209.28	209.05	206.32	212.61	213.29	212.19	210.49	213.51	215.21	209.6	212.22	207.74
198.03	199.08	196.5	199.05	195.82	196.14	195.86	200.95	202.71	194.33	194.08	197.53	202.8	196.74	199.42	197.38	198.02	200.84	197.17	197.22	196.24	204.09	200.2	202.93	200.02	197.77	199.7	199.67	197.25	194.4	199.33	195.98	203.55	199.35	198.6	199.96	196.99	202.89	201.82	203.14	200.1	202.03	198.46	199.79	199.87	203.45	200.79	199.9	197.2	201.63
210.74	209	211.35	212.18	209.12	205.77	209.12	211.32	211.92	212.86	210.51	211.52	208.24	207.19	209.88	206.84	212.79	209.08	207.42	208.73	211.21	212.75	206.04	206.69	208.4	209.37	209.63	209.18	209.81	209.69	204.94	209.62	206.37	208.19	213.42	212.86	208.56	208.34	211.08	206.97	207.2	206.49	208	211.3	214.23	208.01	205.79	205.3	205.41	207.24
196.09	191.23	196.67	191.16	197.98	193.14	196.46	198.49	190.63	200.06	188.9	196.19	200.64	197.64	195.39	193.13	196.64	193.71	196.89	193.13	197.66	202.79	193.57	193.14	194.27	193.31	193.45	197.5	193.74	197.7	189.96	194.25	196.1	197.77	193.54	194.34	195.12	196.41	199.33	192.12	195.1	196.84	192.92	194.41	196.59	194.83	200.2	196.64	194.87	195.15
209.27	208.93	210.12	208.58	211.31	210.71	211.82	207.09	212.48	208.58	209.34	210.26	208.78	207.17	206.85	211.16	213.01	208.37	211.71	209.63	207.68	209.84	208.1	210.3	209.96	211.03	211.51	207	211.79	207.89	206.33	212.58	214.63	210.12	210.61	211.52	211.83	211.46	208.39	206.7	207.75	211.08	213.67	208.59	210.14	208.11	211.56	206.15	214.26	214.99
204.84	208.42	206.95	204.38	201.47	202.49	201.18	203.66	205.2	202.42	206.22	202.06	202.4	201.61	200.48	202.21	206.48	209.33	200.4	200.77	203.7	205.64	203.06	205.33	202.9	204.84	206.66	208.07	204.32	206.77	201.67	199.26	201.55	205.35	208	205.82	203.27	204.51	204.67	204.89	202.23	203.98	205.44	199.75	204.97	204.08	210.45	205.06	204.8	199.35
215.85	217.11	222.82	215	221.09	216.37	217.94	218.34	214.78	215.68	219.79	221.14	216.91	216.43	217.93	217.01	217.45	217.74	217.91	216.15	216.98	219.27	218.01	218.03	218.38	220.75	218.47	214.86	215.44	217.79	219.25	215.57	220.64	214.24	216.95	211.66	216.51	216.54	211.05	216.97	220.08	214.45	217.62	216.93	212.84	217.35	214.74	217.94	215.61	220.34
205.92	202.23	203.74	203.66	203.88	201.94	202.08	201.15	205.57	208.42	204.79	202.56	201.55	204.48	203.36	206.53	200.17	197.47	204.71	203.73	203.09	198.83	205.85	202.58	203.96	203.03	198.01	198.76	205.28	201.63	205.7	206.01	207.17	200.4	206	204.58	204.81	205.68	202.39	206.71	204.67	207.05	205.38	205.22	204.82	203.65	205.98	205.18	200.2	204.51
213.19	208.15	207.75	209.63	210.15	211.44	208.66	209.88	212.19	210.67	206.22	210.6	205.24	213.65	208.65	204.7	208.59	210.31	207.92	209.26	205.05	205.63	209.29	205.28	206.44	210.17	208.12	205.84	212.24	210.44	209.38	207.34	206.4	205.86	208.02	210.11	210.17	205.39	217.21	206.94	211.32	207.11	214.52	204.54	210.28	206.88	204.87	202.67	206.93	209.18
214	212.02	217.37	211.12	210.57	212.11	214.37	208.59	208.9	212.96	215.3	211.98	209.48	213.54	214.12	211.5	213.01	213.5	208.62	211.99	216.52	209.79	213.13	210.36	210.75	215.61	216.32	215.69	212.82	210.64	213.89	209.64	213.46	214.1	207.89	213.17	211.23	206.97	211.71	208.57	215.79	208.26	209.95	210.79	210.73	211.81	215.09	208.99	210.16	206.82
219.42	214.97	212.88	218.8	215.22	215.11	221.54	218.17	219.02	218.75	223.11	221.74	215.24	214.08	214.25	219.95	220.13	216.92	213.01	213.46	212.67	215.85	216	217.58	217.06	222.03	219.08	218.32	214.68	219.18	214.69	214.01	214.08	216.62	213.23	218.38	220.07	218.36	213.96	217.62	216.28	220.32	215.51	217.09	217.49	219.16	210.05	216.02	214.86	216.16
209.67	207.91	210.19	211.14	209.77	208.91	210.5	209.49	208.91	211.31	208.67	211.59	206.96	206.46	207.12	205.88	206.49	212.45	211.29	204.69	209.28	211.57	210.31	208.51	210.67	208.62	209.78	207.51	209.15	212.74	209	209.03	211.2	206.13	208.9	207.08	209.39	206.54	207.33	209.45	209.59	205.59	208.12	208.37	208.22	207.67	207.04	212.72	210.31	206.98
209.42	201.67	209.83	206.07	208	208.76	203.21	204.02	210.29	206.72	207.62	208.06	208.84	207.97	205.58	210.41	207.91	211.3	210.99	208.61	209.33	206.46	206.45	213.06	207.2	207.62	209.7	208.24	207.62	207.89	208.86	205.29	209.47	207.25	205.48	205.85	202.52	210.27	209.5	208.94	208.33	207.86	210.93	206.77	209.05	207.28	204.22	208.44	201.89	208.49
201.39	210.11	204.11	208.34	208.44	214.44	206.56	203.03	212.24	201.22	207.17	208.5	205.84	206.96	204.4	206.97	204.26	205.89	204.78	205.5	205.95	209.94	204.83	207.55	206.71	202.79	207.82	203.56	205.4	202.35	207.46	205.35	208.14	206.96	204.95	203.97	205.41	206.05	208.26	206	206.57	206.52	208.01	210.56	204.7	204.71	205.75	206.95	206.57	206.42
209.1	209.65	205.18	203.39	207.91	208.44	214.8	210.27	207.35	206.34	205.85	208.76	212.09	206.79	210.13	208.37	210.23	209.51	210.59	213	212.24	209.88	203.8	211.82	210.1	205.97	206.01	211.65	204.97	206.71	205.69	209.82	212.89	208.51	204.55	212.07	208.9	210.14	212.59	206.93	207.64	211.79	211.3	209.2	211.3	205.22	208.45	211.25	210.86	207.68
199.14	203.56	204.08	200.93	202.51	204.68	202.53	196.13	199.96	198.5	201.32	197.02	194.61	199.46	201.99	201.07	199.33	199.01	205.23	200.22	199.12	201.54	198.38	201.47	195.81	197.9	202.43	201.35	198.23	199.92	203.48	200.61	207.79	197.76	198.26	199.59	199.42	205.63	199.48	198.44	200.81	199.21	197.78	201.91	198.18	200.55	200.83	200.95	200.78	200.87
199.53	207.86	198.54	207.36	202.19	205.24	205.2	201.94	202.45	201.81	205.58	200.88	205.45	207.26	202.72	203.02	200.61	201.76	200.12	205.25	201.27	199.31	206.72	203.41	198.56	201.42	199.69	200.22	201.33	199.8	197.45	202.48	205.57	202.37	203.77	205.27	203.83	205.62	204.54	204	206.16	202.29	201.97	198.49	206.08	204.58	205.86	196.5	198.08	201.37
205.79	201.29	203.83	202.29	205.53	202.2	205.97	204.46	203.54	203.13	204.64	202.72	202.11	199.83	201.64	204.03	207.61	202.39	206.39	205.37	201.82	205.12	208.51	202.83	206.3	206.6	207.93	204.84	206.5	204.54	205.45	207.1	203.9	204.42	203.99	200.46	205.48	203.52	205.26	199.66	206.56	205.82	198.82	205.88	209.57	206.59	204.36	201.33	205.71	202.84
221.24	218	220.4	218.3	219.66	221.87	217.2	215.23	216.5	213.7	217.02	218.56	217.85	219.42	214.67	214.23	220.45	216.93	215.15	216.22	217.96	219.03	214.43	217.13	218.9	216.77	217.13	214.75	221.7	221.99	217.49	217.9	218.99	214.42	217.93	220.29	219.38	216.62	215.07	219.09	214.41	218.1	220.65	219.97	217.98	215.73	218.17	219.18	220.19	219.16
217.38	214.85	218.65	217.45	215.71	216.31	220.32	214.3	217.57	216.04	218.91	215.96	217.63	218.29	218.15	220.17	218.33	216.27	216.33	218.06	220.16	213.56	216.04	216.57	218.78	220.91	220.73	214.73	213.5	217.66	219.28	221.56	216.74	217.41	216.43	218.5	218.11	221.86	218.47	217.41	217.42	219.03	216.38	211.2	218.85	217.54	214.86	221	220.65	221
196.92	203	209.52	207.77	199.1	202.25	204.21	207.01	207.68	201.75	204.04	201.93	200.44	202.89	207.09	202.39	202.53	203.01	198.87	202.77	202.11	194.34	204.1	205.83	202.81	202.7	200.64	206.52	203.19	202.94	202.12	208.63	205.86	201.51	206.54	202.94	200.99	202.67	207.52	203.88	205.93	204.9	207.04	200.32	207.67	203.46	201.22	205.71	205.3	199.67
215.2	205.36	206.94	208.52	212	208.17	206.53	210.27	209.92	208.93	207.9	207.19	208.73	210.84	213.49	209.88	209.5	205.58	207.68	207.09	208.04	207.42	211.06	205.01	206.85	209.96	208.71	205.94	204.52	207.67	210.8	210.86	213.25	209.11	209.27	208.39	211.07	210.86	208.56	209.11	206.18	208.24	210.5	209.4	205.71	207.64	207.76	208.74	206.61	210.19
215.68	213.75	215.73	211.17	213	211.91	210.32	209.37	213.93	212.7	210.7	213.79	208.56	212.47	213.33	207.53	210.29	212.22	212.26	211.93	213.23	209.88	215.95	214.57	212.54	210.98	212.12	214.93	213.85	210.61	214.15	210.62	213.66	210.92	210.26	211.52	212.4	214.5	210.68	214.42	212.16	215.44	212.01	207.68	214.01	216.76	212.72	213.78	212.53	210.56
200.91	200.12	202.49	209	201.94	202.86	203.12	201.88	199.45	206.31	203.33	202.16	203.98	205.79	200.38	202.79	207.81	200.6	203.26	200.08	206.43	202.03	202.66	203.13	202.24	201.92	207.92	201.41	200.89	203.07	209.42	204.47	205.87	198.25	203.83	208.19	201.93	206.82	206.59	199.74	203.47	202.45	200.89	203.08	200.37	203.71	205.2	209.17	205.83	203.14
201.47	205.38	205.07	200.25	202.71	202.72	202.63	205.67	202.41	202.96	203.76	202.89	202.57	203.71	197.81	205.07	201.58	208.14	201.7	199.2	206.53	204.78	206.34	200.87	197.27	204.07	203.26	208.31	203.62	202.42	203.54	208.3	206.4	201.85	205.39	199.99	204.16	199.65	205.49	204.06	206.63	199.89	203.5	202.36	203.79	199.01	206.93	203.38	206.75	209.53
206.3	206.24	207.98	210.14	210.01	206.11	211.74	208.68	211.62	208.78	212.2	205.44	210.92	209.81	204.81	210.44	205.21	211.37	207.9	208.62	210.31	209.68	209.42	211.92	207.56	207.53	212.59	210.01	202.73	207.82	203.71	210.26	205.94	208.53	212.52	207.03	205.59	209.64	207.37	208.3	204.86	210.49	208.19	208.97	209.25	212.94	209.6	208.23	208.18	209.55
214.9	218.76	217.99	217.23	213.81	222.29	214.4	214.26	216.54	215.81	215.86	216.86	216.31	218.33	219.16	216.75	217.43	216.91	218.02	222.07	218.06	216.82	213.19	213.58	215.96	218.6	223.69	217.61	218.01	219.66	218	216.63	214.44	216.44	217.73	216.53	220.1	219.02	221.24	219.18	217.36	220.39	217.53	215.61	214.89	221.58	220.77	218.15	219.56	215.84
203.64	201.36	196.21	206.25	207.17	202.65	204.29	201.25	202.77	200.43	203.72	207.11	204.71	200.99	202.33	200.84	207.91	202.73	204.6	204.23	205.57	205.21	205.76	202.97	208.17	199.77	203.76	204.03	200.09	201.78	202.16	205.05	202.21	202.38	199.56	206.1	203.86	205.53	200.03	205	202.4	201.57	207.02	204.4	211.88	204.28	202.3	207.1	201.87	205.39
207.61	206.32	212.13	212.9	208.65	215.11	210.37	207.41	206.97	211.08	206.94	203.16	208.79	206.16	208.67	207.47	204.67	210.04	205.93	207.51	208.64	201.32	206.33	207.93	207.98	207.46	207.12	209.77	208.62	206.26	210.42	209.45	204.83	207.12	213.37	203.92	204.8	202.37	209.12	205.92	208.56	209.04	213.3	206.07	209.73	208.97	207.76	208.41	203.89	209.5
211.16	212.64	202.81	205.16	207.42	215.28	204.13	208.03	204.95	205.49	205.77	204.88	204.87	210.03	209.03	207.44	208.43	208.04	203.72	207.76	205.44	212.06	212.17	209.73	207.23	206.43	209.81	205.39	204.19	208.51	207.87	211.18	206.74	206.69	205.67	208.59	208.04	209.95	205.96	204.79	209.33	209.28	212.4	204.87	208.12	204.04	203.6	204.07	207.32	205.74
216.98	217.4	218.63	214.32	215.71	219.37	216.13	213.24	215.98	218.33	213.99	217.09	214.4	215.48	217.69	216.04	219.77	216.68	215.34	218.84	220.9	217.93	216.66	223.47	213.77	217.52	215.75	216.9	217.59	219.05	216.13	215.5	214.77	215.26	219.69	216.09	214.97	214.34	211.6	215.66	219.13	215.96	217.39	217.97	217.08	219.6	210.4	222.05	221.29	213.27
205.7	203.32	202.63	204.74	202.7	203.55	195.72	200.92	202.93	201.72	202.83	201.52	202.48	202.04	201.59	198.99	200.16	202.67	202.91	199.65	199.37	198.48	198.32	204.7	196.92	196.22	200.55	199.06	202.19	195.89	204.62	200.6	202.08	203.68	200.5	197.09	201.52	196.38	204.14	199.47	200.68	210.67	198.27	204.11	201.58	203.09	198.97	200.56	202.22	198.59
198.14	200.35	195.86	197.77	197.86	198.77	198.24	199.41	196.93	197.46	194.96	195.95	195.61	197.29	198.91	193.92	203.67	197.97	200.22	198.26	200.72	192.96	201.48	198.37	201.65	194.55	199.31	199.22	198.83	200.16	192.67	197.26	193.78	198.41	198.12	195.66	194.88	197.69	198.82	200.01	199.44	202.4	195.48	195.71	203.13	193.61	197.33	195.78	198.48	200.38
212.38	207.54	207.13	207.28	205.45	206.25	211.6	207.81	209.58	209.72	207.08	205.39	213.4	207.63	207.45	208.51	209.14	204.64	208.02	204.28	205.87	205.9	208.56	205.72	211.2	212.32	210.49	210.49	211.45	209.11	210.16	209.6	207.89	205.12	205.73	206.59	207.23	206.99	210.47	206.37	203.94	207.07	208.5	214.73	207.67	209.77	205.71	205.53	211.34	210.03
203.27	201.5	201.46	200.01	208.89	207.9	208.24	203.61	205.73	206.11	199.4	205.15	196.62	206.68	201.97	201.94	201.23	206.88	204.72	199.81	207.97	202.05	208.78	203.02	205.91	206.09	204	203.96	203.87	210.63	207.13	201.99	208.76	205.47	207.43	203.85	205.64	204.83	202.25	204.32	203.66	202	203.78	203.07	205.15	208.82	203.72	205.17	205.77	203.57
208.97	211.57	206.35	212.86	208.25	209.32	206.73	206.68	206.99	206.27	206.11	209.87	208.73	211.12	211.33	213.38	209.27	216.31	209.75	204.65	207.54	209.94	206.16	206.35	206.44	208.81	205.87	209.2	203.95	205.83	205.82	208.7	205.24	207.91	208.87	209.76	205.41	208.81	207.65	207.04	207.61	212.71	208.48	206.81	207.24	206.1	204.53	205.82	210.44	207.91
210.94	209.24	212.03	207.81	206.67	210.55	205.22	205.2	205.56	209.19	209.5	206.96	211.45	209.9	206.5	210.28	208.79	206.47	214.09	209.24	204.49	208.98	208.35	205	205.91	206.94	205.41	209.66	208.69	205.04	205.99	209.46	210.35	207.99	207.86	207.99	204.67	209.28	208.45	211.49	206.42	209.26	204.27	213.87	212.5	211.15	207.47	211.19	209.41	207.18
212.89	210.39	213.91	214.58	212.43	211.43	206.4	206.87	210.68	209.61	212.74	212.26	212.68	211.54	212.82	209.11	210.8	213.44	214.62	215.7	210.66	208.58	219.08	209.33	214.07	209.57	207.03	212.08	209.84	213.27	209.08	212.01	209.76	213.08	208.6	209.54	214.71	215.56	209.03	209.57	211.34	209.15	210.93	211.77	212.28	218.06	211.17	211.86	216.36	211.85
200.7	202.21	204.37	200.94	203.46	200.68	203.4	199.83	206.06	202.64	204.48	205.54	203.89	204.67	203.31	202.58	199.55	206.24	203.3	208.53	205.05	205.58	203.13	206.55	204.02	207.65	202.28	201.14	201.01	204.83	202.94	203.07	205.37	203.95	201.5	205.3	208.58	200.43	203.53	205.46	203.01	204.76	196.94	206.47	199.57	206.03	205.36	200.28	199.78	204.53
215.19	215.88	216.08	218.23	218.88	220.38	218.4	215.15	214.56	219.85	217.74	213.64	217.63	219.73	215.32	216.89	213.19	217.56	220.84	214.76	220.46	217.76	218.15	214.79	216.99	215.72	219.82	216.1	218.09	218.06	218.48	219.21	218.68	214.73	214.13	219.78	216.53	214.24	215.64	213.61	217.74	210.83	214.43	216.42	215.35	218.38	216.07	216.04	214.87	209.79
206.5	202.93	202.2	200.62	199.58	205.19	203.03	204.91	199.57	205.09	206.27	202.24	205.59	201.25	204.53	205.17	199.34	196.29	203.29	204.72	203.89	205.94	206.38	204.64	201.88	207.4	204.52	200.54	202.85	201.55	203.05	199.78	204.53	206.16	201.21	201.72	205.4	204.84	204.29	203.87	202.75	199.9	199.34	197.49	200.61	198.68	203.72	206.48	203.02	206
207.94	209.19	210.75	211.58	209.46	207.28	207.95	214.16	211.69	208.54	205.08	209.13	206.33	206.27	204.33	207.25	209.95	210.29	207.25	212.63	209.33	211.72	209.55	207.58	209.04	204.68	210.86	217.12	202.61	207.58	208.56	206.39	209.55	208.62	209.26	215.24	208.24	211.25	209.36	207.62	212.34	204.79	207.5	209.78	208.39	208.52	210.64	207.38	208.89	210.11
211.31	210.53	208.52	206.92	209.59	214.04	204.01	205.82	203.33	210.72	207.94	207.81	210.19	209.97	205.09	209.33	205.26	205.77	205.89	210.59	211.05	211.75	202.72	206.82	206.13	208.52	207.95	205.1	206.47	208.68	209.1	209.83	208.06	210.16	209.68	209.95	206.29	210.23	206.48	208.18	208.55	208.24	206.15	206.58	210.3	205.2	206.87	210.05	208.06	210.54
203.92	203.46	197.91	200.76	204.45	200.82	198.14	199.91	197.34	199.75	195.72	200.47	196.95	201.32	200.82	206.92	195.75	199.71	200.13	199.27	198.52	201.98	201.54	202.69	201.08	200.1	199.98	200.87	201.84	202.06	199.04	198.66	197.61	197.29	201.22	204.26	200.31	200.23	198.14	199.3	199.55	198.69	197.7	200.14	195.49	197.37	201.43	200.66	198.09	196.65
209.29	205.24	211.54	209.09	208.03	213.97	208.94	212.44	206.5	210.56	208.07	207.67	202.68	209.22	204.04	203.95	206.67	206.6	206.11	207.84	212.62	204.93	212.8	213.66	209.33	210.99	209.16	212.68	210.54	207.67	206.33	210.38	207.43	208.59	206.52	207.93	204.3	209.29	208.15	209.86	208.09	209.11	210.94	210.88	211.52	213.64	211.34	201.78	210.02	211.08
204.51	205.59	202.16	209.43	206.56	205.83	204.31	207.54	207.07	205.21	205.9	205.82	205.24	199.81	205.71	210	205.41	203.19	206.84	202.36	206.54	205.69	202.3	206.38	203.35	208.91	202.34	205.78	203.32	205.62	203.61	208.03	202.85	206.68	206.5	208.82	205.93	205.88	207.03	203.86	205.62	204.52	203	207.23	201.09	205.3	204.33	205.19	206.66	203.37
203.1	207.06	204.24	202.06	205.28	207.08	201.64	200.68	203.93	206.29	205.63	203.42	199.69	206.8	205.25	204.71	205.78	203.03	205.59	200.8	203	200.69	209.43	202.44	203.56	201.96	205.1	202.46	202.51	201.55	210.22	201.49	203.37	202.19	201.32	202.41	198.2	201.34	205.55	203.11	206.58	202.33	206.67	201.49	201.76	208	204.29	210.04	200.11	208.31
208.09	207.92	209.73	212.63	210.64	203.42	210.48	203.82	205.76	212.86	204.94	205.39	213.56	210.62	206.29	211.16	206.05	210.57	207.67	208.05	212.35	207.21	212.34	204.83	206.5	215.47	210.37	208.99	210.51	209.55	209.86	205.5	208.55	206.92	209.32	208.4	206.46	208.35	208.99	211.09	205.65	212.31	210.05	203.93	210.61	209.3	211.08	202.97	212.58	209.96
203.47	206.18	204.79	199.16	204.43	198.75	204.89	201.13	200.86	200.28	200.71	203.79	199.05	205.49	205.22	202.14	203.05	202.86	203.63	201.37	199.28	199.6	201.95	197.4	204.64	198.06	200.8	204.79	204.84	204	206.08	198.78	207.42	201.39	199.88	203.72	202.69	204.06	201.65	204.84	197.89	202.64	204.22	200.24	206.17	204.97	200.59	201.88	202.98	203.36
200.05	203.62	201.74	204.17	203.92	203.07	203.76	203.99	200.48	204.14	205.2	200.34	201.69	206.76	200.4	205.48	205.28	205.31	201.93	204.51	205.65	200.27	204.75	203.3	204.25	210.92	205.12	199.12	201.6	197.55	209.63	204.01	206.35	203.54	202.23	203.38	206.38	204.94	202.99	199.83	203.73	208.44	203.13	202.19	204.74	198.81	200.46	201.42	202.36	202.74
201.54	205.18	203.13	205.36	205.69	203.58	206.23	201.75	198.37	203.27	204.71	200.21	205.99	202	199.34	203.45	204.54	200.25	201.29	204.19	203.67	203.76	209.13	203.51	200.92	197.33	203.76	208.02	204.92	207.55	200.73	202.92	199.79	205.11	200.25	205.2	201.79	205.53	206.71	198.74	203.79	204.42	199.83	203.79	198.92	202.19	201.43	200.15	202.37	203.56
202.43	201.46	202.59	201.04	197.95	201.89	202.95	202.57	199.18	206.48	204.42	199.74	205.2	201.46	201.35	210.34	200.96	204.45	206.15	202.07	201.64	199.08	205.59	202.45	198.91	199.37	197.95	207.32	202.7	197.26	207.02	200.86	202.93	198.23	204.44	199.14	200.7	196.5	203.39	204.11	203.38	202.26	205.14	199.76	205.65	202.93	204.5	204.37	205.14	200.98
206.87	206.19	208.02	207.78	203.12	203.03	204.43	206.58	206.16	207.37	204.68	204.71	207.57	201.92	204.08	205.44	204.65	203.27	206.7	202.28	203.32	202.32	203.91	207.8	207.38	201.08	209	200.44	204.14	206.83	208.05	201.8	204.08	201.95	202.92	207.78	205.58	208.41	198.03	202.96	203.54	202.81	203.48	201.92	202.86	205.41	202.3	208.19	205	206.79
210.23	213.11	214.61	209.07	218.63	213.17	212.18	209.08	213.89	212.22	211.45	212.12	213.98	211.24	213.4	209.66	210.93	211.67	211.94	212.16	212.33	213.39	214.05	212.94	212.37	208.59	214.2	214.54	206.64	211.08	213.41	212.87	211.24	211.11	212.72	209.66	216.53	209.23	206.26	210.28	210.37	214.58	209.29	214.52	212.88	206.8	209.97	209.87	207.2	211.49
210.56	213.41	215.02	211.66	211.09	214.42	223.09	212.58	216.44	214	211.81	206.72	208.67	217.74	215.27	216.4	213.22	208.38	214.73	214.01	216.58	216.14	210.93	214.2	214.51	211.77	210.42	215.68	213.81	217.22	216.32	216.31	218.05	218.49	210.71	214.54	215.5	212.64	217.95	212.58	216.82	211.6	217.31	209.86	207.94	211.83	216.5	216.32	218.22	212.24
214.32	216.24	213.95	211.14	210.64	207.89	209.84	215.19	208.7	212.66	207.46	212.1	206.68	211.79	210.3	212.82	211.49	210.28	212.01	210.21	209.2	209.62	211	210.85	211.3	215.61	209.55	210.32	212.03	210.86	212.57	213.6	214.94	214.44	211.63	209.02	215.12	211.42	215.25	214.05	208.07	211.4	209.57	213.9	212.21	212.46	213.01	205.55	211.47	208.18
204.76	205.7	210.81	209.96	205.23	208.28	211.49	206.51	203.68	204.04	204.47	214.8	208.18	205.95	206.07	212.1	208.7	203.1	211.34	207.53	206.19	208.59	206.06	210.92	207.68	203.88	209	207.85	208.61	206.01	204.95	206.91	210.08	206.75	207.2	206.58	206.99	212.23	210.32	208.58	210.37	211.5	208.26	206.94	203.03	209.42	204.49	213.15	211.93	205.99
214.17	210.07	211.2	207.31	208.46	203.5	209.46	208.93	208.81	209.75	213.07	204.4	209.12	208.79	209.33	208.59	206.61	210.98	210.86	208.72	210.71	202.23	209.13	210.66	206.57	211.97	208.04	209.48	207.45	212.41	203.78	206.95	212.33	205.94	212.19	208.72	207.25	209.25	213.1	209.8	207.53	206.33	209.52	214.64	207.68	213.2	206.87	207.53	208.99	204.32
209.91	206.05	209.23	207.8	207.21	209.61	208.14	207.9	205.68	209.41	207.52	203.08	207.08	208.82	209.13	208.25	205.78	215.46	209.43	210.59	214.74	211.14	213.83	201.38	209.36	204.86	208.23	210.23	205.58	208.89	213.88	205.07	207.84	213.24	205.47	214.17	207.95	212.12	212.84	208.05	208.45	207.01	206.54	205.97	204.02	210.44	208.88	204.8	206.03	215.24
205.96	208.72	207.42	213.7	206.3	207.97	210.42	214.34	204.36	210	205.77	212.03	206.75	212.53	202.76	211.62	210.91	209.9	209.18	207.18	209.16	207.9	207.2	210	208.96	215.29	205.76	206.28	204.87	203.53	210.5	204.75	201.62	207.45	208.57	208.59	208.96	210.06	209.91	206.47	204.24	207.86	207.29	208.18	206.18	203.7	211.66	205.5	205.9	204.4
207.99	203.63	203.89	201.45	203.19	206.22	201.26	207.77	203.67	205.55	200.82	204.1	204.45	201.95	205.81	207.23	204.99	203.14	205.74	205.84	202.22	205.56	200.73	201.9	205.19	204.69	205.17	204.33	199.82	199.82	207.37	208.72	203.4	205.85	208.86	200.57	201.75	203.1	204.59	202.01	201.65	209.45	205.79	208.22	206.77	200.08	209.26	202.15	203.78	202.43
201.61	200.41	196.14	198.45	203.68	203.97	200.73	198.87	201.88	195.75	201.41	199.04	197.78	200.81	192.48	200.35	199.43	200.58	198.55	200.04	196.93	198.84	200.29	196.3	200.04	195.48	201.64	200.02	199.41	202.14	194	195.68	199.82	195.5	198.07	200.06	196.87	199.19	198.45	195.79	199.81	203.45	201.11	195.31	202.68	195.68	201.97	200.36	199.88	199.9
214.28	210.44	216.69	215.72	211.73	214.56	213.67	215.2	212.42	214.58	210.7	214.02	212.68	214.98	213.85	212.31	213.09	215.26	213.09	213.84	213.42	214.07	210.08	215.37	217.34	213.73	211.93	214.66	212.84	214.96	211.01	210.72	214.89	209.91	218.24	217.99	209.76	213.17	212.96	217.13	214.26	211.23	213	218.24	214.66	211.73	214.05	214.22	216.66	215.46
211.72	206.95	201.33	206.17	206.64	206.22	208.34	203.13	203.34	207.19	206	209.83	208.21	203.81	208.63	210.22	208.17	207.52	207.44	209.68	206.82	207.67	207.24	208.31	211.3	211.02	204.33	209.77	205.79	203.69	214.22	207.72	211.66	205.91	205.59	207.63	206.28	214.16	208.71	205.36	206.1	211.23	208.34	209.02	208.31	206.52	205.04	208.14	207.55	207.33
200.5	204.73	206.56	201.2	204.48	204.53	208.83	202.64	207.18	199.68	208.72	195.97	199.77	204.69	205.86	204.53	204.9	207.14	203.53	206.67	206.05	201.21	204.09	207.24	200.59	203.57	206.85	200.78	205.69	201.54	204.43	203.32	203.53	202.51	199.86	206.89	206.26	201.13	202.92	202.53	204.03	204.73	202.57	204.39	201.4	205.4	204.25	204.23	201.66	205.92
207.1	201.8	202.57	201.24	202.95	208.54	205.71	205.73	203.08	204.44	206.38	208.64	207.84	207.72	206.87	201.12	209.93	199.41	207.04	205.75	206.16	207.95	207.5	203.86	209.38	208.27	202.54	204.57	202.98	203.03	203.38	206.02	204.42	202.89	204.63	204.09	203.48	208.37	204.64	203.67	200.52	205.55	204.75	205.95	204.17	206.62	201.84	205.69	204.92	210.99
212.81	212.93	211.19	214.21	214.72	210.12	215.13	211.34	214.01	215.69	217.07	213.93	208.83	214.64	214.63	209.39	213.52	211.78	209.21	215.81	208.24	211.12	212.45	216.22	214.79	213.64	213.94	211.08	214.54	211.59	215.26	205.62	212.74	208.27	213.26	216.04	212.67	216.2	212.27	215.9	219.61	219.89	212.34	212.38	213.23	213.1	214.76	214.15	211.96	217.29
203.18	201.2	200.01	200.62	208.25	204.56	202.55	196.58	201.79	203.3	205.52	204.85	203.74	203.41	198.07	201.36	201.38	200.37	204.49	203.02	201.32	197.53	201.45	204	198.69	202.53	198.95	204.89	199.54	201.04	205.79	201.96	198.84	203.28	200.73	199.71	201.64	200.94	197.85	203.03	197.57	200.92	196.64	198.34	200.82	200.88	195.73	201.02	202.72	201.45
209.9	209.41	210.7	208.28	210.42	210.25	214.31	211.43	215.93	208.81	215.25	212.21	211.9	215.37	210.83	207.03	210.5	209.77	210.55	210.88	211.94	211.49	212.52	212.84	214.85	209.08	209.75	213.58	210.33	214.17	212.77	212.75	211.75	212.38	215.12	210.79	211.36	207.48	211.32	215.59	213.9	209.87	213.86	211.63	208.72	211.62	215.64	210.85	210.86	210.02
209.91	208.55	214.4	211.53	207.81	209.97	208.27	210.75	207.21	211.21	208.27	210.59	207.86	207.33	207.79	212.71	202.06	210.66	211.95	209.61	208.12	207.89	209.13	207.44	206.39	208.1	211.56	202.63	209.49	207.95	206.55	206.93	209.48	208.58	209.51	211.48	211.96	208.39	202.27	210.29	208.54	210.89	210.03	209.09	208.17	211.68	210.44	208.68	216.55	209.94
202.75	202.85	201.6	205.48	204.57	203.43	197.98	201.09	201.24	200.29	200.35	203.26	202.02	202.46	204.5	205.78	203.67	204.23	204.65	201.02	196.1	204.41	203.73	199.54	206.18	201.57	200.64	202.61	202.44	205.68	203.26	204.69	201.42	203.91	201.58	201.6	199	201.97	201.72	206.14	201.16	201.48	204.21	199.05	201	206.02	203.57	204.66	200.3	201.24
207.8	208.28	210.77	213.76	211.23	213.1	207.64	205.22	208.65	202.37	208.48	210.12	204.52	209.58	209.74	209.4	207.75	203.8	210.34	207.32	202.47	204.06	207.3	206.23	206.27	208.41	207.37	207.33	207.21	212.28	211.68	211.37	205.38	205.1	208.24	209.27	210.14	210.73	210.26	204.85	207.7	208.94	202.44	206.11	211.94	210.01	208.33	206.1	205.5	205.74
207.84	214.38	210.82	210.57	213.64	215.66	213.49	214.65	214.82	211.3	213.55	213.41	214.3	210.46	209.43	209.05	208.06	212.08	209.72	210.38	210.59	214.33	216.11	209.45	213.9	209.74	211.92	210.7	210.79	208.15	214.51	215.64	217.04	212.26	215.58	211.03	211.28	216.73	210	208.66	218.48	214.05	212.46	213.05	212.67	213.93	210.63	213.74	209.39	211.04
209.88	208.68	211.17	210.74	216.45	209.3	214.27	214.48	209.57	208.4	214.25	210.48	211.21	212.16	208.6	216.94	213.4	211.42	214.24	212.37	213.43	210.52	212.5	213.85	212.61	213.11	212.04	210.89	209.35	215.19	208.5	213.8	208.81	210.62	211.72	214.12	215.47	216.77	211.16	213.18	215.31	212.19	212.48	214.81	207.51	210.38	209.8	213.24	215.15	213.49
216.28	222.27	214.8	218.57	218.11	217.37	219.2	216.31	220.14	217.58	213.7	217.96	218.09	218.23	221.01	213.01	217.66	218.26	218.42	219.56	217.8	217.58	213.71	219.86	216.45	217.29	217.02	216.49	217.33	217.3	221.65	217.74	213.11	222.34	215.43	214.8	214.72	215.78	217.72	215.86	216.42	219.27	219.08	215.01	215.41	216.51	218.83	217.31	218.32	214.52
208.39	209.24	209.54	207.56	208.64	208.42	207.86	206.39	207.7	210.98	209.69	209.37	210.95	206.42	208.17	209.12	204.91	209.09	208.71	205.53	212.82	206.84	210.14	204.93	214.71	208.92	208.14	214.25	205.48	206.75	207.98	208.19	208.64	208.03	209.7	213.76	209.22	211.23	208.72	212.57	214.21	213.91	210.55	211.81	208.44	210.43	204.82	209.1	206.93	209.11
210.91	214.83	213.07	209.56	210.31	214.29	211.56	208.18	207.34	210.11	209.97	206.61	210.35	209.56	209.55	206.23	207.17	209.67	209.97	208.52	206.74	206.03	207.42	208.8	206.09	206.44	212.09	210.26	210.75	214.42	211.88	205.6	210.16	211.5	209.03	208.98	206.94	208.61	210.55	208.04	211.65	210.96	208.68	210.98	212.19	206.82	210.7	209.79	210.77	208.81
203.83	201.9	204.41	203.24	201.04	207.13	201.14	202.79	202.5	205.64	202.83	202.42	206.16	202.9	204.64	199.11	205.96	199.9	200.47	201.5	206.81	204.81	204.98	201.01	204.62	206.16	208	204.65	202.57	200.73	205.44	200.76	199.96	204.96	203.6	203.89	208.83	206.35	202.58	201.59	207.84	204.57	204.28	200.07	199.25	203.25	199.46	202.41	205.59	204.34
203.8	209.1	207.02	211.26	210.13	204.04	212.5	207.96	206.91	208.07	210.39	209.93	208.71	209.88	211.21	210.54	206.7	205.42	209.57	206.58	211.35	204.84	205.66	211.05	205.59	208.64	206.57	213.48	207.05	209.33	209.48	208.76	207.4	210.92	209.36	206.93	212.34	210.54	211.65	212.43	206.06	208.82	214.59	211.23	206.37	209.64	211.11	209.9	209.21	203.13
206.24	205.53	207.66	206.21	209.16	208.17	201.26	205.81	204.43	204.49	203.49	201.69	206.02	207.74	203.87	205.25	207.13	203.13	202.77	208.03	204.4	206.64	206.07	205.91	204.63	198.58	205.49	206.42	207.62	206.62	199.3	206.48	209.18	203.61	202.93	205.69	205.5	205.62	203.02	202.17	207.01	205.25	206.19	208.73	202.74	210.32	205	204.61	206.29	204.16
204.59	203.23	201.79	200.19	201.3	202.02	200.28	200.48	198.37	199.88	202.56	200.41	198.74	203.47	205.04	200.48	200.25	200.31	207.28	203.15	198.56	200.71	201.95	203.27	201.9	200.37	200.93	201.9	201.28	201.24	203.86	207.9	198.39	204.98	202.33	201.51	202.51	204.82	205.46	201.28	202.89	201.53	195.49	201.46	204.04	203.41	200.1	202.14	200.06	203.54
200.6	203.26	208.29	204.87	201.42	201.26	203.4	203.42	204.41	203.99	198.35	200.83	210.34	204.34	204.44	205.08	201.36	203.05	199.64	207.77	201.17	204.45	202.92	202.63	206.52	195.32	201.4	200.74	206.66	205.91	204.1	207.35	202.59	198.12	197.88	205.21	201.49	203.95	203.88	203.35	200.07	199.29	199.93	203.9	199.93	204.61	203.77	204.48	201.51	202.46
202.05	201.54	205.01	200.55	199.56	199.12	200.63	198.25	193.48	198.58	202.24	204.13	201.4	198.44	201.45	202.53	203.4	207.1	196.89	203.49	198.14	205.11	199.33	198.97	206	197.83	202	202.34	196.49	197.15	204.24	200.27	200.44	201.05	202.47	200.95	204.62	203.38	198.85	201.66	204.46	196.22	201.17	199.88	203.91	198.65	201.87	200.14	198.5	200.7
207.8	211.12	203.65	208.06	209.84	205.94	204.92	206.79	208.99	211.15	211.89	205.89	201.68	206.68	205.4	209.18	211.2	206.3	205.68	208.94	204.72	203.08	210.1	204.48	207.13	203.83	201.28	211.62	206.87	209.64	212.37	208.45	207.85	203.51	203.37	205.87	206.57	208.7	209.94	211.94	206.41	207.01	207.63	203.07	202.8	203.4	204.56	209.61	210.92	208.1
213.53	214.27	214.68	208.01	208.9	217.25	217.18	216.8	217.06	213.58	215.93	215.03	211.03	210.03	215.05	215.77	213.6	213.07	215.92	215.37	210.6	214.99	214.18	215.54	214.79	217.65	216.12	217.39	212.97	217.02	215.9	211.09	215.28	212.31	216.78	216.59	212.86	212.66	215.48	213	215.65	213.86	214.18	215.96	218.57	215.79	213.03	214.7	211.89	211.43
199.16	206.27	207.27	203.15	200.77	199.16	202.25	198.09	203.35	201.01	205.84	199.79	208.88	201.5	201.72	203.62	201.42	199.36	201.06	203	204.11	198.08	205.67	204.54	201.77	199.06	204.24	202.68	204.12	201.46	200.16	201.38	200.67	198.86	194.3	204.07	205.06	204.6	204.66	201.1	204.78	203.78	200.68	205.34	205.3	207.95	199.55	206.27	201.71	198.23
205.78	198.33	200.76	200.78	199.42	199.46	200.79	199.74	192.83	193.35	199.95	195.87	199.99	198.84	196.86	201.95	198.57	202.86	198.7	197.85	195.81	199.39	199.91	203.55	197.77	202.37	200.17	202.37	201.64	200.2	204.02	199.89	199.59	196.4	201.06	200.35	201.16	199.65	198.93	199.43	198.55	196.17	203.28	199.34	201.89	202.9	199.15	202.87	201.98	198.56
206.09	209.24	208.29	209.96	208.57	207.64	211.24	207.78	208.94	209.54	209.98	209.09	212.26	207.46	206.27	206.96	210.66	209.09	211.22	212.66	212.1	206.94	208.46	205.29	208.48	207.07	211.82	209.98	208.77	212.97	208.13	211.68	208.12	211.49	206.14	206.47	208.83	214.18	206.32	207.86	208.81	209.9	208.27	207.34	206.03	205.42	207.6	210.18	208.38	211.09
216.25	211.22	208.62	212.56	212.34	210.91	210.1	210.7	211.07	209.21	213.01	213.75	212.16	215.07	209.96	213.27	214.26	212.37	211.75	209.83	210.83	213.84	210.4	213.61	210.92	208.67	212.6	203.35	212.83	213.2	208.16	209.97	210.41	213.74	214.7	205.72	212.78	211.38	207.66	211.66	208.94	214.17	215.09	217.56	213.88	211.93	213.17	216.56	209.27	211.15
212.82	217.16	215.82	216.43	220.03	220.75	214.71	219.23	218.82	216.97	218.04	217.51	215.3	219.11	221.09	219.29	214.74	218.69	221.21	211.97	217.74	220.2	220.68	219.19	219.6	219.44	220.37	218.98	218.22	218.19	216.61	217.67	217.33	217.79	220.78	220.28	216	219.26	217.43	220.12	214.44	216.18	216.39	221.6	218.89	218.47	220.97	219.96	213.11	216.96
200.36	199.13	205.94	204.24	193.16	202.83	202.11	200.4	199.33	199.16	198.55	201.2	201.81	205.59	201.29	196.79	196.69	203.54	201.19	204.43	199.17	201.31	203.62	200.3	199.25	202.29	204.12	198.64	200.35	200.42	199.11	199.71	201.81	202.19	199.65	204.07	204.39	198.81	203.49	200.74	198.4	202.28	198.18	197.29	201.29	199.73	198.82	205.92	200.15	196.4
210.91	209.56	211.59	215.7	214.67	212.79	211.62	210.42	214.35	209.97	208.96	214.78	213.53	212.91	212.56	216.22	216.49	212.68	212.82	216.02	208.1	214.13	210.8	213.09	211	213.93	214.65	211.36	209.2	215.09	214.09	217.89	214	207.79	208.78	211.56	213.06	215.44	213.22	212.03	211.78	211.86	209.59	213.17	210.6	211.71	213.39	212.35	214.96	213.33
203.55	206.88	205.67	203.92	207.22	202.39	203.2	204.27	202.94	204.56	207.34	205.63	203.13	204.42	202.47	201.71	203.91	197.83	203.49	202.67	201.15	202.1	204.5	202.2	207.79	207.93	202.43	203.89	202.74	200.94	203.82	206.28	201.03	203.33	207.21	203.13	204.96	205.43	205.21	201.8	203.52	201.38	203.55	206.61	203.4	203.92	201.41	205.56	200.48	206.41
216.62	215.19	206.15	215.18	214.5	214.7	210.92	212.97	212.96	213.67	211.63	212.99	216.63	215.33	215.1	211.97	213.18	213.35	209.48	211.31	213.26	211.08	209.59	214.49	205.68	213.43	211.97	210.75	213.66	213.31	208.54	212.26	217.87	207.16	212.03	212.1	209.49	212.4	211.87	208.19	210.04	214.26	210.33	210.34	215.74	215.35	213.94	213.44	209.04	215.79
207.41	204.82	207.3	205.16	206.98	201.76	203.24	207.06	205.62	202.08	206.3	200.22	203.92	202.64	204.43	200.58	199.86	207.81	205.57	209.32	203.17	202.53	203.15	204.12	200.76	202.41	205.86	201.18	208.87	199.92	201.67	202.64	201.99	206.88	202.39	204.86	201.49	203.02	203.55	205.28	204.75	204.91	200.86	204.91	205.06	201.23	202.87	202.41	198.26	201.99
210.65	204.51	206.48	206.14	210.29	211.55	206.56	210.65	209.05	209.97	209.48	212.3	206.25	203.41	208.92	210.61	211.04	208.85	208.34	204.87	212.81	208.49	209.48	210.5	208.31	214.36	205.99	210.43	208.2	209.06	205.37	209.99	207.87	210.3	207.62	204.62	210.07	209.08	206.45	204.88	214.02	205.82	212.01	206.57	206.69	213.34	208.65	204.47	205.16	210.66
200.37	200.56	199.98	194.95	197.21	193.78	198.34	198.11	195.71	196.62	194.16	198.48	197.05	195.41	198.24	195.13	200.81	195.16	198.7	201.76	199.44	194.34	195.01	196.98	196.34	198.94	199.89	201.07	194.96	193.36	198.1	200.25	195.54	198.1	197.88	196.7	197.36	196.14	200.39	199.34	197.33	199.88	199.78	202.58	202.16	205.27	202.01	198.81	194.48	197.99
206.43	210.06	208.48	212.36	210.17	204.74	206.37	207.69	211.31	213.86	210.16	206.43	208.88	208.53	207.63	208.94	207.63	207	210.15	207.15	206.05	207.64	207.76	209.33	206.69	204.63	208.18	207.26	206.05	208.43	210.02	208.74	208.64	206.04	210.74	206.86	208.4	203.51	205.67	207.68	210.48	205.43	210.11	204.74	204.79	209.04	209.47	209.57	203.33	208.46
207.65	203.9	202.51	201.99	206.43	207.77	206.79	202.76	201.02	201.85	204.03	205.43	206.78	206.73	202.55	205.21	205.1	205.45	204.59	205.37	205.41	204.85	202.47	203.18	208.32	204.18	207.9	206.03	203.86	203.31	202.81	209.89	202.94	206.05	202.42	208.04	202.45	198.67	205.47	204.96	204.49	206.6	203.01	205.28	199.75	203.15	202.32	202.39	206.55	206.68
192.28	195.22	192.39	198.36	196.53	197.72	197.03	196.59	195.08	190.54	191.37	195.77	191.4	193.41	187.97	193.34	195.98	199.76	196.83	190.74	198.92	195.1	191.58	191.83	194.66	193	196.6	197.1	193.07	196.69	187.85	194.55	191.74	194.1	193.95	193.08	191.77	195.62	196.33	194.31	196.37	191.56	195.66	196.64	193.66	194.73	190.55	194.89	192.71	196.07
207.08	209.18	209.06	208.63	214.22	212.13	208.24	205.27	208.16	207.49	206.4	207.83	207.23	207.6	208.08	208.85	209.46	207.62	206.04	206.27	206.88	208.7	202.92	211.36	207.53	206.57	205.2	209.15	210.7	214.04	208.23	205.58	206.37	209.67	207.4	204.38	207.73	208.17	207.43	209.77	207.35	203.08	207.62	209.6	208.54	205.89	206.89	206.21	209.14	206.77
197.37	193.99	196.65	190.3	196.04	192.51	199.19	195.38	196.55	195.05	196.64	192.56	194.66	198.37	190.26	195.37	194.02	189.54	197.32	195.92	197.51	191.55	196.74	197.38	196.83	196.5	196.49	196.55	193.91	195.92	198.29	191.83	197.3	196.87	191	192.1	195.01	195.95	197.58	200.1	192.34	197.35	198.35	191.19	196.09	193.86	193.98	192.87	197.82	196.07
201.34	203.64	205.62	205.65	199.3	203.96	203.67	203.23	203.55	199.23	203.78	203.12	201.9	206.5	198.87	210.42	201.21	204.32	201.51	204.43	206.56	205.08	202.74	203.35	202.95	206.02	202.04	205.89	198.57	204.63	208.66	202.96	203.9	199.05	202.95	199.55	204.94	208.85	204.24	207.02	206.83	200.84	204.39	203.06	200.54	204.45	208.03	203.9	204.78	203.05
196.74	200.19	203.61	198.52	202.36	198.39	196.46	201.73	199.47	199.91	202	203.12	202.23	199.56	203.01	200.2	194.77	196.3	204.95	202.6	206.36	203.04	197.83	198.08	197.99	199.78	195.38	201.13	202.23	202.23	199.19	200.9	199.22	202	203.87	200	194.47	203.95	200.84	198.19	200.9	198.11	197.45	197.49	200.34	196.76	200.47	198.39	201.88	201.55
218.14	215.42	220.4	218.28	216.15	222.41	217.86	218.88	218.48	218.25	216.77	219.93	217.69	221.22	213.66	215.78	221.31	215.19	216.97	214.34	220.37	217.52	216.27	216.48	219.63	217.93	214.72	212.95	213.4	214.68	215.49	217.12	217.3	217.96	219.28	213.24	213.08	221.41	215.45	218.18	212.73	216.47	212.36	213.1	214.83	216.82	214.14	218.15	220.03	216.21
207.3	205.72	207.21	207.51	208.2	216.05	209.33	210.09	207.52	207.37	206.53	209.29	209.98	213.95	209.22	208.21	205.09	203.05	209.87	211.98	206.91	204.17	207.59	208.05	203.27	209.95	207.93	208.36	207.03	208.81	211.16	206.54	205.41	212.79	202.64	207.64	209.3	208.1	203.32	202.6	206.95	209.1	210.23	206.25	210.25	208.82	204.91	206.54	208.02	204.58
211.82	209.38	207.48	214.89	211.31	210.87	212.22	210.69	212.55	213.56	213.41	206.49	212.96	213.54	211.37	209.61	210.11	215.69	211.66	214.25	210.88	213.66	210.2	215.83	215.49	215.25	208.16	208.22	207	214.73	208.41	212.11	215.08	212.79	210.14	213.92	214.8	211.89	212.74	211.56	215.38	209.01	215.31	211.49	210.5	214.41	213.42	214.87	214.16	206.89
210.22	209.38	209.13	212.09	211.99	211.12	213.58	210.67	213.09	214.27	211.59	213.43	211.26	207.36	211.93	209.06	212.48	208.35	216.08	211.25	212.3	207.9	209.87	213.77	211.36	213.6	207.69	210.55	211.17	212.69	211.65	212.83	209.66	212.14	212.56	212.62	212.11	210.86	207.73	210.65	212.12	213.88	211.07	211.6	209.47	210.55	210.95	213.55	208.1	206.19
208.78	206.92	211.42	210.6	211.45	213.13	207.39	206	210.55	210.4	203	205.26	208.32	205.06	207.56	208.98	212.07	206.89	206.41	206.64	212.42	209.96	209.6	209.65	209.13	206.35	213.58	208.59	212.33	207.2	209.01	206.54	210.91	212.46	209.36	204.91	210.59	211.72	209.05	204.86	207.78	210.35	210.42	212.33	208.68	210.89	208.52	209.01	208.25	206.12
203.57	209.22	201.75	202.54	205.66	201.69	205.17	204.09	206.66	204.03	205.42	207.55	204.78	208.68	206.28	206.57	206.36	205.73	204	202.11	206.9	204.56	203.89	203.42	207.73	204.4	206.37	205.96	207.86	203.13	205.92	208.26	201.25	203.44	203.21	204.26	206.43	206.64	203.58	207.74	204.51	207.5	201.37	204.02	205.46	207.72	200.81	201.32	204.62	208.31
202.62	202.72	202.45	208.88	206.14	206.03	204.41	203.09	207.42	206.53	204.75	206.52	204.81	204.7	207.22	207.43	208.06	203.11	206.58	205.52	205.4	205.97	200.2	202.46	203.74	206.8	205.38	206.04	204.45	205.64	207.58	205.74	201.59	206.42	201.17	202.5	202.45	198.6	210.89	204.39	203.09	205.5	208.32	207.41	202.92	206.28	203.28	205.06	202.48	207.52
204.36	202.53	196.17	201.93	203.05	204.98	202.66	206	200.95	199.94	204.43	200.09	201.07	205.11	206.82	205.27	203.21	203.35	204.65	202.91	201.21	200.54	207.48	201.45	204.53	201.34	204.62	206.09	203.13	201.08	201.48	206.35	206.08	206.64	203.28	203.08	200.24	201.74	206.98	204.19	195.66	200.63	202.28	203.37	206.29	201.62	199.95	202.23	202.76	207.48
208.19	204.44	202.56	204.18	206.89	205.34	203.26	210.26	205.95	200.12	205.94	207.53	209.85	213.14	205.53	202.31	204.95	201.55	208.45	207.69	208.43	210	204.09	204.18	207.41	207.43	210.06	206.35	204.54	203.45	207.13	204.88	204.02	205.84	205.22	206.85	202.28	207.48	205.6	202.46	205.7	209.44	206.59	202.94	205.51	206.6	203.48	205.98	207.01	204.93
216.27	208.81	218.33	218.14	220.4	215.99	213.66	215.86	217.53	218.2	217.28	214.3	220.38	218.46	213.39	219.27	220.34	217.61	220.08	217.64	215.62	217.41	214	216.99	219.36	219.14	215.72	218.79	219.61	218.51	220.05	213.35	217.11	216.07	216.64	216.88	211.78	216.98	214.39	217.04	222.07	220.75	218.65	219.04	218.22	216.37	218.63	220.11	216.05	213.1
202.42	203.06	197.84	206.02	202.28	196.78	196.01	199.99	196.79	199.44	200.93	194.64	200.51	196.09	201.44	200.22	203.03	200.53	199.49	195.5	199.41	198.4	198.69	198.14	197.09	200.72	203.38	206.13	193.21	197.31	201.03	200.91	202.1	201.26	201.4	201.86	201.56	200.42	198.34	200.8	199.28	198.23	198.98	203.1	199.44	198.79	198.81	199.19	199.57	202.29
206.92	207.82	209.69	205.58	203.56	204.63	207.77	207.17	205.36	203.24	204.8	205.03	208.18	205.78	210.31	206.97	204.55	208.63	204.32	208.36	212.2	205.4	197.73	208.1	204.93	207.89	205.11	202.83	208.8	207.49	208.41	207.34	207.82	210.64	211.11	206.07	209.73	213.88	210	206.69	207.27	202.96	209.23	211.98	212.13	208.33	207.62	207.74	208.22	205.46
218.17	214.92	215.78	212.72	216.37	212.11	214.43	209.13	212.99	212.42	210.79	211.19	210.43	207.81	215.97	213.05	213.61	215.43	211.42	211.61	210.74	209.6	215.73	214.81	215.09	210.46	211.74	211.51	209.19	210.29	210.42	211.44	218.46	210.75	212.28	211.56	212.93	212.72	212.25	209.75	210.07	211.54	213.78	213.64	211.67	210.22	206.92	211.96	213.1	210.82
203.39	205.96	212.59	206.71	205.34	209.63	207.47	208.5	211.87	209.25	210.44	214.85	212.65	211.9	214.98	204.79	207.88	209.4	211.2	208.34	213.13	207.73	206.63	212.85	208	207.16	207.7	215.63	208.24	208.57	207	210.43	209.61	208.72	211.79	207.63	208.28	209	206.88	207.62	212.91	209.07	204.42	208.28	211.14	212.48	207.89	210	212.41	215.22
206.26	209.79	205.12	207.82	205.02	212.49	207.54	207.45	208.69	211.08	204.32	208.27	212.36	203.53	209.81	209.45	209.23	210.42	209.76	206.02	207.54	208.43	206.91	209.12	207.96	210.11	208.43	210.07	208.1	209.52	208.74	210.71	208.45	209.22	209.92	207.33	207.92	210.86	203.92	209.61	208.94	206.47	204.01	209.6	209.12	210.36	209.89	211.14	210.36	213.32
200.99	203	201.99	202.32	205.22	203.54	200.96	197.47	201.83	200.95	204.87	200.78	202.12	202.78	201.73	199.95	202.07	196.56	199.38	199.87	205.66	198.94	204.05	199.03	202.66	200.74	200.5	203.02	199.23	202.72	201.26	203.81	203.56	201.18	203.34	205.5	198.76	201.42	204.75	204.04	201.31	202.72	201.9	201.86	198.81	198.95	203.01	195.51	202.97	201.12
215.88	214.31	209.32	213.6	213.31	213.45	210.11	208.43	214.46	217.33	212.09	214.51	212.33	215.22	219.51	209.53	210.76	214.73	214.39	213.02	213.73	208.29	210.77	211.77	211.07	211.77	212.2	212.29	213.95	210.75	205.15	215.84	211.27	210.41	215.19	209.41	213.23	207.1	213.03	211.98	209.87	214.53	210.43	212.61	209.16	209.49	215.17	214.68	213.12	210.14
200.88	203.59	200.49	201.87	206.39	202.46	203.87	206.35	206.01	204.27	200.45	199.53	205.56	206.24	207.68	199.74	203.73	210.59	206.91	207.91	203.62	209.43	200.13	207.71	202.64	208.46	202.19	205.32	207.7	206.9	202.72	203.37	206.85	200.04	200.83	204.75	206.69	202.43	202.72	205.96	201.67	201.83	207.99	202.28	201.55	203.55	205.01	203.04	199.99	205.04
201.12	197.21	197.61	200.63	197.58	195.43	195.17	197.52	203.6	201.01	197.8	200.07	200	197.98	201.31	199.02	194.83	199.65	199	203.31	198.09	202.56	200.73	197.63	198.27	199.77	197.44	200.01	198.61	197.89	202.85	198.47	199.99	201.26	198.8	202.08	198.62	196.82	200.95	198.16	203.78	197.96	202.43	196.86	200.55	201.27	202.78	200.43	200	201.12
208.04	210.38	204.83	207.35	207.76	209.04	204.95	205.25	209.65	210.53	205.13	209	214.28	211.98	204.01	208.89	209.74	203.9	207.86	202.96	205.79	204.24	208.77	207.79	214.95	211.3	207.41	206.83	205.6	210.69	213.36	207.95	210.22	210.45	209.54	206.74	205.64	211.4	207.02	213.39	207.95	208.95	211.97	211.82	209.44	209.22	207.25	211.46	210.86	207.27
208.85	210.79	207.71	209.48	206.76	209.03	206.77	207.98	208.01	208.91	215.26	204.32	208.46	209.5	207.3	206.19	210.11	205.21	210.17	209.74	210.62	212.28	206.54	205.23	202.96	205.81	206.92	212.19	206.74	207.24	208.24	209.27	206.03	212.5	209.03	206.74	210.8	208.38	208.62	210.16	206.06	210.2	206.91	208.5	205.73	211.52	207.92	207.97	203.21	207.13
194.66	193.3	192.99	193.88	192.24	197.73	192.59	193.76	195.21	192.04	194.52	196.29	196.67	193.67	194.07	197.48	189.42	189.43	195.53	193.62	189.61	194.56	190.8	191.48	187.16	194.59	196.42	191.98	193.64	194.35	197.52	193.98	191.14	193.94	194.76	190.07	192.11	199.16	196.48	196.99	195.13	195.21	190.53	198	192.3	192.63	194.49	195.71	195.04	194.38
206.55	208.21	207.3	206.37	206.45	201.32	207.88	206.73	202.73	208.9	207.86	208.08	208.69	203.27	207.82	210.34	207.17	205.83	206	211.12	207.02	206.24	206.73	206.19	204.97	208.04	209.15	207.16	208.56	205.97	205.65	208.65	207.01	213.2	206.22	205.1	207.19	213	212.34	205.06	209.22	212.4	208.34	208.66	208.67	208.99	208.15	209.61	210.1	207.91
206.96	208.89	210.68	210.38	206.01	204.57	208.29	206.23	210.09	207.37	209.11	212.2	207.89	209.65	207.49	206.58	204.68	210.46	210.96	208.03	206.94	211.73	205.38	207.35	214.39	207.67	212.81	209.82	210.52	213.45	208.76	206.88	206.56	211.47	212.34	208.76	209.37	210.21	208.23	207.7	209.45	210.14	207.54	207.32	211.95	209.07	209.61	205.33	210.41	211.31
200.53	208.47	202.27	206.35	206.08	202.88	206.11	207.36	205.19	210.35	203.53	200.68	209.38	204.72	209.29	210.18	205.65	208.37	202.11	207.5	204.24	204.23	204.22	207.52	206.92	209.43	205.73	204.97	199.99	209.25	208	207.83	206.33	208.8	203.67	213.27	205.06	204.41	209.39	207.15	207.84	208.34	205.32	204.61	204.93	205.76	205.12	204.62	209	206.05
210.73	208.65	209.74	207.97	210.61	211.69	211.33	209.27	207.31	208.94	211.46	209.27	214.14	209.06	207.9	211.62	209.22	207.47	206.61	209.96	208.13	205.63	207.86	204.8	208.17	206.79	208.77	210.73	212.77	209.2	208.91	210.67	209.93	209.5	205.5	210.86	210.88	213.84	210.94	212.54	208.18	210.04	209.93	210.18	206.75	210.09	205.54	205.5	204.64	209.06
215.26	213.19	213.17	215.31	211.66	213.09	213.23	207.94	212.44	212.12	210.07	212.4	211.01	210.82	215.5	210.96	209.29	213.34	210.07	206.18	213.73	209.94	212.06	210.09	215.6	209.92	212.26	213.69	219.71	211.18	207.78	213.94	211.04	210.42	209.66	213.85	214.07	210.28	212.88	211.47	215.06	211.04	214.42	212.25	211.38	208.63	208.37	209.81	208.31	208.51
202.25	200.77	197.95	199.39	200.73	204.58	197.16	201.36	205.5	200.15	192.1	196.4	203.7	200.2	204.17	201.5	199.85	200.65	195.87	201.47	205.11	199.39	199.96	203.4	198.75	195.78	200.18	202.24	200.62	194.23	198.85	199.01	199.17	199.11	197.95	203.28	201.56	200.01	199.32	196.02	196.56	201.12	197.25	197.48	201.01	196.86	202.98	202.34	199.57	198.91
208.92	212.1	210.11	213.62	206.94	213.33	205.29	208.62	210.43	206.29	212.54	219.84	207.68	211.73	208.75	207.18	211.21	209.46	216.96	215.36	209.28	209.54	212.22	211.71	209.3	212.65	208.38	212.57	213.06	212.9	217.08	215.25	210.81	210.11	208.56	213.12	210.48	210.89	212.63	210.99	209.36	211.11	207.51	210.09	210.95	214.47	214.44	214.84	211.23	218.27
201.89	200.46	199.25	198.26	198.61	197.69	198.32	197.06	202.83	199.76	196.93	200.94	204.02	195.63	201.65	198.9	201.42	198.18	201.47	195.61	200.38	201.15	199.71	198.8	197.24	200.95	197.49	205.85	200.83	198.41	199.23	200.65	201.26	201.39	200.13	199.02	201.4	196.66	198.71	200.27	196.02	197.54	202.94	198.95	200.81	203.48	201.58	196.89	201.91	202.72
193.8	195.34	194.69	194.17	194.45	196.17	194.27	190.09	194.76	198.52	196.32	192.82	195.18	197.34	198.19	194.45	194.56	197.43	194.21	192.91	195.52	196.66	193.43	199.12	197.54	196.67	192.67	195.12	196.22	192.99	195.39	193.11	196.52	194.88	196.01	193.67	192.81	200.69	193.91	193.85	195.07	198.55	197.89	193.27	193.16	192.75	197.65	194.93	193.91	193.86
207.84	207.19	202.2	206.2	203.19	204.52	203.84	208.48	206.79	205.82	202.51	205.14	204.6	200.88	202.98	205.29	203.04	206.92	205.6	205.07	207.81	204.03	207.61	200.95	207.01	208.5	201.25	207.85	203.33	205.89	207.89	199.83	205.41	206.83	207.27	203.72	199.43	206.15	206.83	204.63	205.63	202.19	207.9	209.18	207.48	201.89	203.02	204.84	205.8	206.6
216.46	219.19	216.24	221	217.63	213.78	218.64	219.9	216.12	214.75	217.05	217.9	215.85	215.67	212.66	217.48	218.73	216.41	214.3	217.82	213.02	214.53	216.39	215.9	217.63	215.8	214.66	219.88	215.92	218.79	217.63	216.86	211.5	215.76	221.01	218.55	217.39	215.87	216.08	220.88	217.27	218.52	221.41	217.48	218.08	217.46	218.93	215.1	217.88	218.63
212.98	212.69	214.21	211.69	215.13	206.87	211.91	212.09	214.09	211.09	208.29	212.84	211.21	210.83	213.8	212.21	208.9	207.53	209.83	211.34	209.51	217.72	211.97	206.22	214.36	215.62	213.29	209.73	209.61	212.15	210.64	214.04	210.41	213.51	215.65	212.31	216.49	210.24	209.57	213.51	212.3	208.39	216.19	210.53	207.48	210.65	211.49	215.04	206.46	214.61
200.24	201.03	197.71	203.35	199.49	198.97	202.15	198.91	202.78	201.17	197.49	197	200.5	196.72	197.9	198.93	196.35	197.95	203.56	198.99	199.42	198.71	197.57	198.91	197.11	202.11	199.73	200.09	199.44	199.34	197.49	198.64	198.43	200.42	199.51	199.86	198.2	199.08	200.15	201.02	202.38	199.74	196.92	202.65	200	199.51	195.53	200.85	196.32	200.64
209.74	206.23	209.19	209.59	200.44	206.7	205.52	205.06	204.98	208.65	203.35	208.05	202.37	209.45	206.4	210.96	205.37	207.79	207.48	209.52	208.18	211.26	209.28	208.85	206.35	206.29	208.34	209.79	204.18	202.41	203.52	205.22	204.8	203.78	205.79	208.67	211.41	210.09	205.2	208.88	214.22	212.98	207.66	205.82	207.3	203.84	208.86	208	207.37	208.35
200.75	208.77	213.01	206.56	206.68	205.79	203.46	209.79	207.13	204.92	206.12	211.73	206.3	204.83	211.69	207.61	204.88	204.51	207.15	208.7	207.25	207.43	208.25	210.39	212.68	206.14	204.75	208.7	205.1	205.54	212.65	202.32	207.77	207.03	208.17	208.76	203.4	207.68	204.25	204.33	200.25	202.25	207.76	201.5	207.08	208.7	210.37	204.49	210.11	209.46
206.87	203.13	204.09	205.03	204.63	205.01	201.89	203.61	204.26	207.13	207.46	204.56	206.9	209.32	204.18	207.31	203.13	201.14	205.32	202.18	208.18	201.67	204.35	201.65	200.36	209.55	205.31	204.69	204.77	205.36	202.03	202.22	204.07	202.24	203.44	205.94	201.28	203.54	205.52	203.58	200.29	198.01	202.21	203.59	202.84	206.09	205.87	203.43	203.26	199.07
200.09	200.09	201.73	198.25	201.87	200.21	204.13	200.12	202.01	195.64	202.54	205.81	200.27	201.74	198.13	204.77	198.51	202.35	204.72	204.43	200	200.73	198.89	191.85	201.29	198.1	200.97	200.04	200.08	204.52	198.03	202.86	196.64	199.53	202.96	199.86	193.91	201.53	196.65	204.98	202.35	204.08	202.57	201.85	197.31	195.38	198.85	199.31	201.97	201.01
218.08	218.27	215.37	215.86	216.95	216.9	212.7	218.73	219.68	218.13	220.93	216.65	220.57	218.15	217.78	221.05	219.87	216.28	217.31	218	218.87	219.11	215.28	217.63	217.55	224.53	215.07	215.95	215.99	221	215.1	219.03	218.7	216.59	217.94	221.1	217.92	224.84	218.59	218.91	220.4	218.55	221.02	217.18	217.97	219.99	218.53	216.58	217.59	220.49
197.23	201.2	202.32	198.26	199.66	204.42	199.71	199.12	200.55	202.6	204.23	202.34	200.5	196.82	202.91	205.8	200.52	201.24	197.02	199.96	196.87	202.15	201.98	204.62	196.95	198.85	202.06	198.81	198.7	201	201.38	199.21	199.92	202.79	199.92	203.88	200.47	200.61	197.84	201.69	198.53	200.67	200.02	205	197.63	199.87	194.97	198.51	199.42	201.37
201.07	200.16	203.51	200.93	201.77	204.56	199.48	199.69	206.38	200.64	201.46	198.67	200.51	199.38	204.38	202.09	205.47	201.74	198.94	201.82	203.86	206.64	205.07	206.74	204.87	201.06	204.27	207.19	205.58	199.24	202.17	201.76	201.9	204.35	204.03	198.16	205.58	204.14	204.63	207.32	203.11	202.04	203.51	201.49	200.31	202.05	201.19	203.31	202.44	201.22
215.83	212.98	212.53	209.99	211.71	213.46	207.43	212.53	217.47	214.23	209.67	212.3	210.73	211.29	213.7	213.86	208.65	214.07	215.09	214.49	211.29	211.2	210.75	207.13	213.36	212.29	211.8	213.92	209.71	216.17	218.14	209.9	214.14	205.47	205.24	216.55	212.58	215.15	214.43	206	212.09	214.53	208.79	210.9	208.63	211.86	214.46	216.24	206.93	211.6
204.88	201.63	208.27	206.02	204.43	204.69	201.45	201.13	205	203.41	202.95	204.21	207.69	201.76	203.61	204.07	205.91	201.73	202.37	209.11	206.09	202.14	208.18	205.78	209.4	202.34	205.89	202.16	201.39	208.28	204.94	198.71	199.26	207.96	203.86	202.77	207.01	204.11	203.43	205.64	207.77	201.01	200.45	205.17	207.64	205.2	210.59	203.51	203.75	201.11
200.8	202.54	200.7	201.28	200.39	199.47	202.17	193.34	201.01	200.51	199.25	201.27	196.38	196.95	197.31	202.79	203.86	194.29	204.64	202.46	199.9	197.91	197.9	196.97	199.17	198.82	201.1	198.68	199.46	202.03	207.81	194.67	199.84	193.72	198.17	197.08	200.56	200.21	197.89	197.69	195.59	200.41	199.55	199.41	199.09	197.01	201.51	198.69	199.17	198.5
208.7	208.17	209.96	211.03	210.11	210.85	209.63	208.83	208.01	208.08	210.1	211.77	208.69	207.06	207.09	211.22	205.68	209.79	208.45	206.22	208.42	206.88	203.97	209.29	207.58	208.34	209.76	210.89	206.17	212.07	208.28	208.34	210.02	214.21	211.37	209.22	209.82	209.19	208.68	210.44	206.91	209.16	208.08	206.24	208.69	211.8	210.25	209.21	209.23	208.71
207.92	206.73	209.27	208.14	207.37	207.3	211.22	206.94	211.73	207.33	205.89	207.01	205.55	209.37	209.91	210.47	208.34	205.42	208.95	208.96	209.33	205.78	210.58	211.81	204.58	205.52	208.16	207.78	207.25	203.58	209.12	206.08	208.13	209.83	208.93	206.5	209.5	208.64	212.55	210.84	206.8	207.44	207.03	208.36	209.03	209.47	207.78	211.22	210.63	208.56
216.35	218.47	219.88	218.69	219.86	214.07	217.47	221.94	216.5	218.58	214.08	220.42	220.73	214.62	216.99	218.17	220.01	216.1	214.22	217.33	221.33	219.43	218.55	220.81	218.59	213.74	211.82	215.76	220.01	215.82	222.82	220.67	218.72	216.51	218.92	216.58	219.17	218.35	219.24	219.03	213.55	213.66	219.24	223.37	219.86	217.04	216.37	218.87	216.43	215.15
215.66	219.6	213.57	214.47	217.6	207.91	215.19	213.08	217.98	218.08	209.99	211.73	211.67	210.75	211.98	211.55	208.79	211.02	212.26	214.05	214.9	214.89	211.87	215.61	209.25	214.43	215.65	210.75	210.53	212.27	217.09	213.05	210.76	218.57	209.8	216.55	210.15	210.68	214.02	210.46	216.11	214.98	211.53	211.32	215.22	211.29	219.11	212.05	216.48	215.07
191.39	190.04	198.56	192.08	191.2	191.71	192.92	190.98	195.24	193.45	193	192.57	193.95	186.11	193.52	192.8	191.99	193.81	193.35	190.2	194.04	193.89	192.96	197.51	189.84	193.63	193.76	195.79	191.1	193.17	198.26	195.2	191.15	193.77	194.4	192.64	190.32	191.65	194.57	192.13	192.24	192.12	196.38	193.56	191.24	194.74	195.32	196.35	192.44	195.47
216.41	214.34	209.89	210.62	213.43	211.44	212.85	212.3	214.32	209.6	211.06	215.47	209.36	210.91	209.07	211.02	211.2	211.74	212.2	216.34	212.82	213.14	214.02	212.85	213.27	212.38	207.82	212.43	212.22	213.13	209.75	213.38	214.79	210.79	213.81	213.61	211.75	213.35	206.89	211.33	212.55	215.31	212.19	208.58	211.95	207.64	212.36	215.26	212	211.92
207.19	209.41	204.46	210.56	206.02	204.53	209.65	206.37	203.4	208.04	207.28	207.68	207.62	206.86	211.06	206.25	205.91	209.4	206.46	206.67	210.28	207.04	208.94	205.18	206.1	204.56	206.32	206.89	206.58	208.74	210.01	201.25	207.43	204.19	208.61	208.52	205.64	211.54	205.88	205.61	210.53	202.64	207.44	207.86	207.95	207.35	205.01	206.74	206.77	204.74
215.8	215.55	212.64	211.68	217.31	209.96	211.39	216.02	208.41	211.01	211.68	214.92	211.48	208.42	208.49	212.04	212.51	213.3	210.22	212.5	214.41	212.59	216.53	214.05	212.5	217.04	213.49	210.82	214.67	211.41	214.29	218.15	215.47	212.6	209.8	212.52	212.89	217.81	210.29	211.01	214.47	208.25	214.66	212.52	210.1	214.71	209.09	210.5	214.68	213.16
199.14	204.03	201.88	197.17	201.36	198.26	198.51	202.59	203.27	202.03	197.51	199.27	196.8	201.58	198.57	203.72	192.87	201.46	201.14	201.27	196.94	197.62	193.69	196.45	198.71	200.55	202.38	203.2	200.56	200.72	198.53	198.62	205.48	198.97	201.7	198.39	202.05	198.77	200.28	200.08	200.15	202.06	196.82	197.59	197.97	199.05	202.2	201.85	199.25	198.77
195.19	201.47	201.74	195.57	198.45	199.76	202.74	198.36	200.31	196.87	196.13	198.5	197.59	199.13	200.74	199.96	203.3	194.47	198.84	198.33	201.22	199.1	200.21	199.28	199.67	200.01	199.37	197.66	198.81	203.78	196.5	207.19	195.89	196.16	200.44	198.84	195.49	197.26	195.33	205.2	197.76	199.62	194.62	195.09	195.23	200.19	198.5	204.38	201.43	200.17
209.78	206.88	205.22	205.05	202.95	204.89	203.8	206.22	204.16	200.74	205.22	208.56	207.54	203.79	208.59	206.96	208.23	207.63	210.62	205.09	208.54	210.01	203.79	201.18	204.79	208.78	204.14	208.04	203.95	205.29	208.5	206.83	207.12	206.79	206.11	205.93	207.66	208.76	207.44	208.98	203.4	207.29	206.38	206.42	204.86	207.23	207.52	211.75	205.24	204.53
207.14	206.02	211.56	207.52	203.44	207.77	207.33	206.45	206.01	210.96	206.4	211.09	205.24	208	213.59	207.29	208.19	208.17	207.41	207.93	211.09	210.92	209.29	206.77	209.23	207.4	205.18	208.82	209.01	211.49	206.93	208.2	209.07	206.93	214.9	207.77	210.98	204.11	211.31	210.52	209.33	203.96	208.76	206.11	206.09	210.62	209.01	203.8	208.51	205.19
208.13	207.49	207.63	208	207.7	205.04	207.75	206.45	210.04	207.72	205.09	205.64	211.73	202.03	205.22	212.73	210.02	209.73	204.82	206.36	206.56	203.15	207.62	205.58	208.14	212.62	210.06	206.5	204.73	202.11	206.42	207.78	205.92	205.96	212.33	211.75	204.52	207.1	210.85	207.89	206.69	212.27	210.13	205.76	210.66	209.09	207.41	209.31	209.93	202.91
195.24	199.27	200.86	194.88	200.89	200.81	198.92	208.28	200.21	199.56	206.21	201.12	200.34	202.51	202.69	198.39	198.56	201.43	196.25	202.14	200.78	196.05	202.09	198.86	198.6	200.19	201.46	201.75	200.81	201.65	199.7	199.05	202.59	205.41	201.52	197.15	199.51	199.49	205.94	199.47	197.97	198.91	197.57	203.36	202.97	199.83	199.66	202.81	198.77	201.61
199.5	195.66	198.09	202.5	197.86	198.76	200.45	205.63	201.22	202.45	204.84	197.94	202.39	197.01	200.44	197.08	199.76	199.69	195.59	198.75	200.63	201.58	201.74	197.1	203.36	197.12	199.05	204.16	199.68	197.61	199.22	201.94	202.78	197.63	199.95	201.19	199.76	194.67	201.38	201.27	200.93	204.76	205.01	199.72	199	202.47	198.86	201.82	202.2	198.69
207.55	205.03	206.33	207.42	212.3	205.49	208.03	209.12	204.87	208.26	206.93	208.63	207.02	211.79	205.79	207.76	205.84	214.62	207.11	210.97	205.33	207.6	206.42	206.97	207.16	211.73	207.28	206.51	206.67	206.88	205.25	205.52	208.12	205.72	202.78	207.27	212.21	212.76	205.35	207.72	207.67	211.27	208.18	207.44	205.6	202.96	208.08	208.74	210.83	207.48
216.55	215.58	220.86	218.96	218.9	216.82	216.94	215.51	213.57	220.1	219.49	220.35	216.65	210.85	214.93	217.38	220.19	215.9	216.05	215.35	213.74	212.64	216.14	220.37	211.8	214.06	217.32	214.33	215.67	216.31	221.29	210.87	218.2	214.56	217.46	212.68	215.15	220.01	215.02	213.4	213.3	214.97	211.44	210.72	217.6	220.25	216.55	213.48	220.77	222.55
206.87	198.2	202.15	202.77	198.39	199.54	201.83	199.07	195.63	201.47	197.32	199.97	198.47	200.74	203.97	200.45	197.22	201.1	204.04	201.12	198	196.63	200.55	198.32	204.21	201.1	198.44	194.38	198.26	200.36	196.82	200.06	200.64	197.31	199.3	198.07	199.37	196.65	202.03	197.63	196.68	199.63	200.55	197.97	197.74	202.39	195.56	200.21	200.4	200.1
202.36	199.88	199.23	202.24	198.53	201.64	200.21	195.86	199.08	199.77	201.17	200.6	198.59	195.15	197.6	195.82	200.55	202.2	200.33	196.73	204.3	202.3	202.71	206.39	197.3	203.34	203.28	198.89	197.49	202.09	198.73	200.27	199.78	197.82	199.64	198.7	202.76	195.26	198.9	201.57	194.78	196.8	202.7	199.81	197.22	197.06	206.31	196.87	202.08	200.08
194.34	197.26	194.13	191.47	197.29	195.79	195.44	192.15	191.86	198.4	196.6	197.28	198.38	197.02	198.21	197.61	197.2	192.74	197.78	193.73	193.29	196.57	196.17	191.82	195.19	194.67	190.98	191.7	197.43	195.72	198.57	195.59	194.35	196	196.52	199.19	198.81	194.74	192.32	192.62	195.39	194.99	191.58	193.65	195.28	192.45	190.41	193.48	195.79	200.07
199.87	206.18	202.99	205.33	205.85	204.6	203.64	206.01	203.91	208.77	202.2	202.6	203.61	204.8	202.29	197.14	204.18	204.98	202.24	199.95	204.56	201.75	199.84	204.64	201.31	202.95	206.07	201.83	202.62	201.14	199.41	205.17	201.56	204.48	200.03	208.11	203.17	206.07	203.99	205.86	205.68	202.23	199.64	201.89	207.59	203.18	198.06	203.58	202.65	204.26
211.72	213.14	209.28	208.76	214.3	209.63	204.84	209.67	210.16	208.66	209.35	205.75	213.07	209.2	202.92	213.62	213.97	206.17	209.35	212.25	207.51	211.2	206.04	203.73	209.41	212.23	206.82	211.65	211.62	207.51	211.57	210.04	205.42	207.72	206.61	213.26	204.47	210.49	210.61	209.96	210.46	204.29	204.84	210.97	209.36	207.18	208.48	217.17	210.52	207.67
204.68	204.68	207.42	202.11	200.95	207.47	205.13	202.55	201.83	206.06	200.92	208.35	209.51	207.68	208.22	206.64	207.19	206.6	199.57	202.72	201.72	204.48	200.71	206.78	201.1	203.39	207.59	207.72	203.58	205.74	207.84	204.83	201.36	199.67	203.94	204.32	203.98	200.77	206.19	202.03	203.43	205.38	205.96	206.45	207.78	208.2	201.15	210.32	204.62	201.42
207.12	203.83	202.55	208.02	204.66	203.12	202.81	199.74	202.37	201.88	202.35	199.81	204.49	203.12	203.07	207.78	201.02	199.89	208.5	201.2	203.21	202.5	198.06	204.45	203.92	200.41	203.4	202.67	200.6	204.84	205.9	207.67	202.08	203.47	203.53	201.86	200.38	206.02	207.14	203.93	204.52	203.88	203.38	206.19	205.38	209.78	205.07	203	203.67	207.89
213.7	216.06	217.79	213.49	213.72	216.77	216.64	211.73	210.75	210.97	214.18	213.47	216.5	215.45	214.71	214.31	213.8	213.44	213.41	211.25	217.77	210.1	214.84	216.77	210.49	212.11	214.91	216.08	209.29	213.87	213.05	211.05	215.6	212.64	216.63	213.67	217.28	210.86	211.29	211.48	213.19	212.12	212.29	217.2	215.83	207.3	210.18	215.69	209.53	213.5
206.82	214.02	207.58	209.58	211.48	206.43	209.67	208.44	212.82	208.27	206.71	210.14	207.85	208.85	213.52	211.85	204.21	210.62	207.11	207.69	204.14	210.78	210.12	205.73	205.97	213.41	208.53	208.36	204.04	211.42	207.78	202.71	210.34	210.17	210.39	212.54	212.2	205.78	210.35	209.36	205.82	210.44	204.81	203.9	206.99	210.22	207.08	206.36	209.49	205.87
203.77	205.24	204.76	203.28	208.85	201.76	201.61	206.87	200.62	203.29	202.58	205.58	198.81	205.56	206.76	203.86	204.16	203.56	201.69	199.92	206.35	205.97	207.4	205.24	203.83	202	209.26	207.09	202.65	203.67	196.55	206.96	202.06	201.53	203.98	201.76	205.22	202.86	201.44	207.76	207.46	202.11	203.59	206.08	204.18	202.81	205.53	204.17	202.71	204.75
214.86	208.49	212.39	210.49	209.62	214.39	206.67	213.53	208.74	211.35	206.87	215.11	208.66	209	213.56	212.79	209.27	212.58	214.79	206.02	213.62	209.92	210.84	209.28	211.94	211.98	210.47	211.78	210.59	212.64	207.43	211.74	209.74	216.5	212.99	213.63	213.18	206.4	213.28	212.6	210.85	210.2	208.79	214.48	212.79	213.51	213.55	211.9	207.46	211.7
218.45	217	211.48	220.9	222.56	215.76	215.74	213.57	216.23	216.13	218.16	216.04	217.74	218.9	222.48	214.77	218.03	218.78	214.45	211.72	218.09	218.03	213.06	217.24	218.98	214.77	224.73	218.47	217.64	219.56	216.9	219.07	215.97	218.01	222.32	219.14	217.98	215.91	219.72	218.82	219.77	217.25	218.2	213.88	218.07	214.91	215.8	217.42	218.68	218.56
205.46	207.59	209.02	210.38	207.1	207.16	203.19	207.26	208.65	209.31	211.22	205.57	208.29	207.28	206.32	201.19	210.32	208.51	208.31	204.99	208.9	210.68	206.28	208.86	207.11	206.07	203.79	205.02	214.14	210.83	209	206.46	205.51	207.84	207.06	207.45	210.32	212.74	211.28	212.34	205.44	211.05	209.97	211.34	210.44	209.62	208.28	209.68	208.03	209.52
211.83	215.99	214.43	215.52	218.28	218.79	213.01	214.39	210.98	213.46	216.86	215.41	214.32	213.3	213.01	216.1	212.84	211.64	215.72	217.09	215.45	217.08	213.22	216.05	213.97	212.64	213.86	210.55	213.39	215.99	214.77	216.95	215.09	214.77	210.51	211.86	217.05	214.86	213.79	210.69	213.11	210.93	218.4	218.22	216.18	210.64	214.81	216.2	214.89	214.44
206.1	208.18	211.32	207.45	208.06	205.73	211.69	207.73	206.49	208.97	208.62	205.66	212.64	207.32	208.13	208.63	206.8	209.35	208.97	207.47	210.55	204.13	208.7	206.89	206.45	210.7	206.12	214.64	207.85	213.5	205.46	205.1	207.64	210.94	203.95	205.76	202.95	209.71	209.26	207.2	207.58	204.95	208.29	207.43	210.94	210.88	207.95	210.26	205.57	205.94
212.64	207.32	202.82	207.9	203.56	205.16	210.39	208.02	211.01	209.33	207.4	208.97	210.28	207.27	208.99	207.29	207.27	210.1	206.49	205.48	208.6	208.68	206.69	208.36	211.92	207.84	208.55	207.08	205.92	207.9	205.97	210.48	210.22	210.26	211.55	204.59	207.88	205.3	203.04	207.45	209.23	208.3	205.13	207.04	205.33	206.84	210.55	207.17	205.32	210
212.52	210.78	209.02	207.7	207.56	207.88	207.34	207.17	208.82	207.09	206.16	207.37	199.68	206.33	206.51	204.31	203.78	209.95	209.29	203.61	205.86	208.13	210.27	210.93	205.79	205.13	201.94	211.71	209.44	206.59	206.03	206.67	209.51	210.83	210.7	205.52	211.92	209.62	204.21	205.09	204.1	210.96	208.51	206.4	204.48	205.62	209.53	207.61	209.22	205.62
209.2	209.21	210.76	211.92	210.23	206.19	208.73	208.69	207.35	207.24	208.2	207.86	207.17	205.94	211.05	206.85	205.25	203.36	203.32	204.26	208.72	209.02	207.95	208.1	209.58	209.6	208.21	205.63	211.94	209.79	211.57	208.33	206.15	211.01	206.09	203.11	206.42	206.45	205	204.37	209.66	206.24	205.24	207.08	207.92	206.57	213.25	209.76	206.94	202.93
205.77	203.42	198.17	207.05	206.79	200.46	203.47	203.05	207.24	201.92	200.37	205.08	198.69	205.33	202.97	202.67	202.68	204.52	199.22	203.79	203.74	201.97	201.86	202.96	203.74	202.39	203.45	202.11	205.58	205.29	203.24	202.86	199.16	208.37	203.67	200.93	200.09	208.5	206.62	200.75	204.27	198.92	201.59	206.81	204.19	203.98	201.63	202.2	199.48	201.22
202.21	197.65	200.7	204.95	201.22	198.68	194.2	198.84	203.15	201.09	198.04	202.49	200.63	198.41	192.62	198.02	203.14	198.84	198.36	198.92	201.9	200.53	202.7	201.08	202.74	197.64	202.59	196.86	201.73	201.4	200.5	198.35	199.22	202.15	201.49	200.24	198.1	198.78	200.17	199.22	198.31	195.22	202.26	204.74	200.39	202.41	202.61	199.35	199.88	202.91
213.77	207.01	203.28	206.55	208.94	209.65	210.7	210.91	208.26	213.76	212.65	210.27	207.97	201.61	208.25	207.25	205.45	207.56	207.41	210.63	210.09	209	209.2	205.71	207.88	207.81	210.77	208.35	206.17	214.48	209.97	211.78	209.12	208.54	208.27	206.39	208.81	209.32	208.41	206.02	209.57	207.95	201.94	209.3	208.26	207.02	210.56	206.89	206.7	205.18
219.53	218.48	219.89	214.86	217.85	215.71	220.01	218.24	217.23	220.92	217.54	214.74	219.93	218.52	215.66	217.29	213.68	220.11	220	218.7	216	217.19	220.79	215.17	218.98	212.23	219.12	217.97	220.06	214.47	214.26	218.59	220.22	220.88	211.83	212.88	213.09	215.54	215.07	212.19	218.65	215.23	217.07	215.22	216.07	217.02	217.89	217.85	215.67	215.78
205.14	213.4	209.56	206.19	209.86	205.66	208.27	208.25	213.02	205.54	211.41	212.18	209	206.63	207.45	209.92	206.24	211.6	207.05	210.62	207.98	210.17	210.16	208.64	213.28	207.51	206.13	209.14	210.99	208.88	206.63	206.93	210.34	206.98	212.08	211.41	206.97	208.1	210.77	207.96	210.3	210.4	207.06	212.98	211.52	201.41	206.3	210.01	207.61	208.05
211.92	203.77	207.31	210.51	206.07	208.34	210.95	209.6	204.34	211	204.26	204.34	205.99	207.85	208.01	208	207.95	209.75	209.39	206.83	214	204.61	212.83	208.68	205.61	203.39	208.09	208.17	206.05	209.1	208.71	211.78	208.56	211.27	208.67	207.13	208.76	209	209.95	205.48	207.75	208.55	203.66	210.47	205.11	204.84	208.43	206.48	212.42	204.12
201.46	197.96	197.74	197.17	199.49	201.91	196.84	199.88	202.08	199.7	201.12	198.11	200.09	195.27	199.28	203.68	201.51	202.21	198.41	201.44	195.04	198.85	194.36	197.79	201.16	199.05	199.38	197.18	201	200.7	193.98	196.08	199.58	202.97	197.52	199.84	199.34	198.03	201.34	199.9	193.43	202.62	198.18	197.36	202.81	195.7	196.62	200.03	194.72	197.03
206.85	205.48	212.45	210.12	208.84	211.64	208.35	206.53	203.87	208.85	210.17	208.12	207.01	210.66	209.71	209.99	202.04	208.14	207.17	208.02	205.94	211.08	209.23	209.96	206.73	207.44	213.75	208.71	210.84	208.8	209.49	204.6	207.15	208.67	210.29	204.21	206.75	208.98	206.52	206.3	204.58	206.36	207.33	203.38	204.32	210.8	206.55	205.47	210.41	206.26
207.5	206.97	204.86	206.07	207.36	204.91	201.93	201.51	209.46	204.82	199.61	202.96	204.85	205.95	204.86	201.67	204.51	203.89	207.52	201.26	203.56	200.45	203.83	205.33	200.46	201.76	198.67	203.04	200.55	203.36	206.1	207.69	199.01	199.64	205.4	207.54	205.84	201.39	203.75	201.86	201.78	209.1	202.99	204.79	204.85	203.67	206.33	203.51	203.07	201.98
219.79	215.13	217.44	213.85	217.45	216.18	213.85	224.54	218.33	218.07	219.24	219.2	215.8	215.63	216.08	219.33	214.94	215.17	214.91	215.19	221.09	213.15	217.78	216.61	218.28	218.08	217.13	217.89	215.79	213.04	222.52	218.36	219.84	214.93	212.98	216.94	220.3	220.01	214	217.44	217.93	215.69	214.85	218.01	215.41	216.75	218.14	215.93	216.82	219.82
203.26	202.06	203.25	205.94	202.66	203.16	206.62	203.37	201.76	197.89	201.29	204.88	205	199.45	201.74	201.9	203	204.48	201.17	203.79	201.18	206.02	201.1	196.88	202.39	199.95	201.58	201.26	201.99	205.89	203.72	202.99	204.6	201.57	201.37	204.71	199.74	203.53	200.83	203.98	206.25	200.65	198.48	201.23	198.26	199.23	204.98	203.58	203.8	199.91
213.47	206.66	206.91	211.24	209.14	205.51	209.98	211.01	210.52	204.57	211.65	208.15	211.39	210.67	203.6	209.24	209.36	207.68	209.47	209.03	212.08	207.16	210.17	208.25	206.66	209.67	210.23	206.73	204.55	209.69	211.08	208.14	205.44	212.13	209.28	207.18	208.35	208.79	209.37	210.36	205.1	210.42	208.45	210.04	215.49	212.73	206.8	207.35	207.37	205.36
205.4	209.9	206.22	209.62	202.95	208.5	207.65	204.85	210.58	207.32	209.4	206.86	209.17	206.91	205.53	205.78	208.8	209.81	209.83	207.49	207.25	208.25	209.73	205.77	207.24	201.35	205.06	213.85	205.13	206.35	206.9	204.23	211.41	204.84	207.39	206.52	209.01	206.54	211.65	212.73	205.72	210.09	205.35	205.29	211.63	210.41	207.8	205.04	204.59	206.05
214.02	216.28	214.43	212.01	208.77	214.22	212.43	211.56	218.73	214.77	214.83	212.2	211.99	211.91	214.96	213.24	214.53	214.1	216.75	212.7	210.09	214.05	210.42	214.75	213.26	214.73	211.09	212.5	215.41	214.45	212.59	212.41	210.76	213.51	210.25	208.06	213.74	212.02	209.81	211.09	210.86	213.55	206.93	211.83	213.79	215.56	212.39	209.37	210.79	211.4
201.96	205.54	203.83	202.75	208.7	203.93	207.48	204.75	205.98	204.12	204.99	200.35	201.2	204.88	206.42	202.36	202.05	204.68	205.3	203.43	208.52	204.82	204.01	204.73	202.23	206.35	203.07	202.94	203.05	208.61	207.85	208.07	202.49	204.69	199.54	204.86	204.07	199.57	207.12	204.74	205.95	204.13	203.65	208.21	202.92	206.38	204.23	206.88	203.09	207.03
223.2	215.41	221.63	218.82	218.82	216.61	217.1	223.08	217.05	221.49	212.31	213.88	220.23	219.62	219.64	217.41	218.72	215.66	216.91	214.3	217.39	216.87	222.14	214.62	220.77	217.25	217.57	215.17	221.19	222.47	215.69	217.89	218.98	221.71	217.81	218.38	212.95	220.73	221.12	217.94	222	221.95	220.69	217.61	215.25	220.75	215.51	214.32	217.35	221.47
205.84	205.92	210.26	206.97	210.79	206.59	208.04	205.67	207.11	205.82	209.18	212.26	207.08	206.5	205.57	207.75	207.32	211.43	209.05	210.72	203.81	207.78	206.6	207.11	212.66	205.95	208.68	206.1	210.45	208.01	207.28	204.19	210.72	212.01	209.26	212.31	208.23	206.9	210.4	206.93	206.39	206.65	209.7	210.67	206.39	209.01	211.11	210.15	206.55	207.61
203.99	207.21	203.68	204.45	210.67	208.21	208.33	201.6	205.65	201.76	204.77	206.68	207.79	205.17	201.11	203.52	202.4	199.76	204.92	205.55	205.96	209.47	205.14	206.44	204.68	206.1	198.76	206.36	205.17	205.3	208.07	207.71	208.52	207.43	209.05	204.37	199.63	207.15	204.04	207.51	208.44	199.81	203.73	208.99	209.63	209.31	203.96	204.87	204.05	202.91
206.81	206.57	209.14	207.79	210.04	212.24	208.23	206.22	214.48	210.23	210.24	211.52	211.88	213.53	208.21	212.36	209.07	206.02	207.86	209.46	208.09	210.49	206.74	213.08	210.08	213.12	206.45	204.66	207.09	212.48	209.77	209.65	209.26	212	205.54	204.38	211.38	208.71	209.15	208.05	209.76	211.24	209.33	210.88	206.26	209.49	207.57	208.31	211.85	206.71
209.45	210.27	204.85	210	212.18	205.7	209.86	210.76	207.47	207.05	209.94	211.25	208.14	206.44	210.92	209.59	209.5	210.63	209.27	212.27	205.89	207.48	205.18	208.26	205.99	207.88	206.05	207.07	205.78	206.17	211.81	211.07	213.77	207.83	209.82	210.72	206.9	210.65	206.17	206.95	213.61	208.93	210.66	207.45	210.91	209.02	207.86	206.97	211.38	211.45
195.38	197.84	195.91	199.85	201.27	197.85	198.43	198.41	197.36	197.12	197.53	200.78	200.87	199.71	199.92	202.52	203.81	198.17	199.1	199.52	196.76	198.7	199.95	201.33	197.92	200.48	194.31	195.8	198.93	200.89	201.97	194.28	201.59	197.41	198.15	202.41	196.42	195.56	200.59	199.2	198	198.06	198.02	196.75	199.05	203.45	199.81	198.94	200.67	195.61
220.17	222.35	216.43	218.14	217.36	214.48	216.8	218.37	215.16	215.49	217.42	216.76	218.18	218.21	220.22	216.97	219.33	219.47	217.78	213.6	212.88	217	218.82	216.81	221.25	217.16	221.41	219.39	215.6	211.85	215.6	218.01	215.41	221.38	214.6	216.8	220.26	218.6	216.14	219.94	216.42	210.39	218.73	218.07	217.87	219.49	218.72	216.7	216.8	216.44
206.47	204.33	203.14	206.45	205.56	203	208.9	204.47	200.8	209.02	204.69	204.29	204.03	201.87	204.87	204.38	207.19	201.87	201.38	208.3	201.01	208.84	204.21	207.17	202.65	203.22	204.5	206.6	203.54	202.88	204.11	207.44	203.34	207.71	202.92	205.98	203.69	204.1	201.68	203.54	206.59	199.65	204.88	202.45	204.56	206.51	200.35	203.64	204.11	201.5
210.76	211.56	208.67	208.46	206.31	212.59	206.85	204.52	212.02	209.87	210.74	208.06	208.33	215.22	204.05	211.01	207.99	207.72	207.91	211.49	206.39	209.1	211.2	209.46	209.23	206.28	210.81	213.64	213.51	212.22	208.99	209.01	214.05	211.66	207.47	208.75	205.91	206.97	207.4	208.16	210.17	207.56	209.99	208.64	206.91	209.68	207.43	208.99	207.96	208.4
208.57	208.1	204.78	206.73	206.65	211.68	207.19	209.1	205.12	210.45	204.04	204.32	205.81	211.54	208.31	209.52	209.27	211.45	210.97	212.19	209.23	207.15	209.26	203.87	207.25	210.13	210.37	207.97	210.88	207.22	211.62	209.53	207.48	210.57	210.73	204.69	204.08	209.12	206.98	206.96	208.32	209.43	210.99	209.53	209.8	204.57	206.45	207.46	207.84	209.11
210.23	216.39	204.49	208.81	210.27	211.42	208.25	206.62	212.85	212.59	209.8	210.91	208.54	209.25	215.85	213.62	208.61	213.18	209.6	210.56	210.92	213.85	211.47	209.55	213.25	216.47	210.89	210.88	212.78	207.97	212.6	206.06	210.39	209.58	211.15	212.27	215	210.57	210.73	213.53	211.51	210.86	210.19	210.64	212.44	210.66	212.67	209	210.4	211.19
204.71	207.14	205.01	205.68	201.51	207.99	206.35	207.99	205.88	203.28	208.53	201.65	204.85	204.96	204	202.24	204.31	204.17	209.42	201.97	203.08	199.94	203.24	200.85	205.69	207.41	206.08	206.75	204.6	203.72	204.16	206.74	204.68	205.15	206.35	201.5	202.7	205.36	201.93	201.17	204.81	205.77	205.59	212.72	202.29	205.74	202.19	206.15	203.97	206.68
193.16	197.15	195.86	194.95	190.85	194.02	198.43	193.79	195.81	196.72	195.75	198.4	194.71	197.65	196.43	194.01	198	190.9	195.7	197.51	196.83	193.89	196.64	195.12	197.12	197.37	193.95	195.13	192.5	195.58	195.21	192.73	198.99	195.79	199.1	197.57	194.69	199.4	198.87	198.06	191.66	191.36	199.07	191	194.81	192.26	198.32	199.42	196.16	198.93
216.8	210.61	209.17	215.38	209.56	213.15	211.79	214.23	211.28	212.21	209.68	212.15	211.68	208.91	210.13	211	217	209.65	213.17	215.28	211.51	212.61	215.45	206.27	209.79	217.2	211.15	205.52	214.1	212.9	211.78	210.31	210.66	207.64	209.47	211.03	207.72	211.97	212.58	209.18	212.81	213.07	214.54	211.69	214.58	208.1	210.85	206.71	210.98	211.6
197.66	201.86	203.18	201.94	199.86	199.12	198.93	202.55	197.85	199.51	198.23	196.6	198.82	197.23	200.73	198.41	199.17	201.27	202.47	198.63	198.15	198.53	201.72	198.13	198.84	199.95	200.25	197.54	198.31	196.19	201.03	195.55	199.83	196.12	203.38	202.96	203.07	198.36	202.88	195.56	199.19	202.6	195.82	196.07	194.56	204.14	203.09	201.54	199.17	199.65
215.26	217.69	214.85	216.57	215.84	216.19	215.65	217.84	221.24	215.62	217.72	216.67	213.39	219.61	218.18	216.32	216.6	221.04	216.24	214.8	210.49	222.12	213.62	216.13	221.8	218.54	221.14	219.93	213.67	219.38	215.79	215.05	218.23	213.44	215.07	218.67	213.64	213.55	219.78	213.32	214.69	219.83	213.89	217.97	220.07	214.09	215.02	218.74	219.93	219.39
206	211.84	204.63	206.26	205.08	207.51	210.31	207.17	204.47	205.95	204.78	207.35	202.72	205.4	204.2	200.82	204.98	204.31	209.84	206.25	205.14	208.4	208.57	207.04	210.28	203	203.92	209.25	206.49	208.23	210.81	203.17	206.82	206.48	200.51	208.39	208.19	208.39	208.29	209.34	206.13	203.16	203.76	206.45	208.69	205.95	202.8	207.99	206.57	205.07
203.05	204.48	205.87	201.07	205.03	209.56	207.55	199.5	211.29	205.53	204.18	203.21	205.56	208.84	204.17	203.12	204.46	208.04	205.25	200.49	202.94	203.93	204.84	198.11	206.44	199.98	203.55	208.6	205.51	210	206.57	205.32	205.25	209.91	204	204.31	207	202.53	204.09	203.84	204.3	202.75	203.08	202.05	206.08	203.69	205.69	205.37	204.66	208.36
201.77	205.02	207.78	203.44	205.36	208.85	205.49	204.25	207.41	209.75	206.46	209.76	203.68	203.82	209.81	205.44	207.21	203.79	206.62	207.38	205.26	207.97	210.24	207.45	207.31	205.45	208.88	205.32	204.48	202.42	205.07	205.02	206.91	202.77	203.34	207.63	207.94	205.54	208.13	206.49	204.56	206.89	208.42	208.03	206.52	204.88	206.27	207.44	205.18	204.59
209.87	211.71	212.54	209.11	213.07	216.31	211.93	206.07	216.75	215.26	215.94	212.4	208.51	209.17	212.88	215.21	207.02	211.46	217.71	210.48	215.75	216.77	213.56	210.89	214.04	214.81	211.02	212.85	212.34	213.23	213.02	210.85	212.59	217.38	210.33	215.6	210.01	213.62	214.38	209.98	210.59	208.17	215.2	214.67	211.41	217.7	216.66	216.57	211.55	213.91
212.05	208.14	209.55	213.57	204.91	207.54	212.11	205.29	213.39	208.33	209.68	213.79	211.84	207.56	209.65	210	210.29	209.51	207.64	212.33	209.1	206.79	211.72	212.08	209.82	206.71	208.44	210.42	211.88	212.96	208.46	209.42	212.67	210.66	210.89	208.41	212.48	211.7	211.55	210.85	208.11	207.76	210.48	206.27	205.68	213.51	210.26	208.48	209.31	210.26
210.03	210.73	206.77	209.31	206.14	210.14	201.34	208.87	210.09	207.24	204.91	209.59	210.77	206.04	203.57	207.02	208.21	203.75	206.08	203.85	203.19	211.16	207.11	210.05	206.35	207.73	209.44	204.97	207.86	204.34	208.97	207.87	206.81	207.27	202.8	208.98	203.48	207.39	209.05	207.13	209.62	206.09	207.85	208.54	205.2	205.04	201.69	208.06	206.64	203.22
198.09	197.07	199.34	199.44	195.08	200.73	196.82	195.17	196.56	196.68	196.74	202.53	200.32	202.48	193.41	196.91	195	200.63	200.69	198.64	202.13	198.14	199.05	195.73	196.23	196.76	194.69	196.93	199.86	196.6	197.84	197.12	198.54	199.04	199.49	197.49	196.87	200.09	198.14	198.38	194.61	199.76	197.9	205.1	197.31	198.81	200.97	198.93	196.88	196.16
211.28	217.41	209.16	212.15	213.63	208.59	212.42	215.01	212.71	212.7	214.78	211.63	209.31	211.19	215.46	211.36	212.04	208.54	213.38	213.36	213.73	212.43	214.62	214.42	216.99	213.45	212.25	213.58	208.71	212.35	211.38	211.92	211.69	212.89	210.03	210.61	213.81	213.49	214.26	212.57	208.82	208.99	213.06	215.13	214.98	208.67	208.53	209.53	210	216.84
196.39	195.52	195.9	189.25	194.75	192.83	191.74	194.71	191.77	200.09	193.48	197.46	194.15	194.3	196.28	195.89	193.81	190.68	193.29	196.03	197.95	200.44	194.98	199.6	195.31	196.27	195.07	191.39	189.56	190.95	194.8	197.76	196.6	194.32	193.82	196.2	194.74	195.46	192.81	192.37	201.36	194.74	190.43	194.67	191.52	192	196.34	189.97	192.13	193.58
213.64	209	204.08	207.29	214.02	211	207.02	208.65	210.75	209.61	214.2	211.97	214.6	205.63	208.39	208	207.64	209.91	206.45	204.55	211.01	209.19	206.91	209.84	207.23	210.93	211.1	210.15	208.31	207.01	208.42	207.95	209.21	207.09	211.69	206.44	206.36	206.27	208.63	205.2	208.02	209.87	206.72	208.63	209.06	203.77	204.21	212.21	210.9	205.86
199.7	202.55	203.61	205.07	201.29	200.28	203.59	202.28	207.61	205.31	205.73	202.1	196.6	199.71	202.78	206.85	201.1	203.18	201.23	200.61	200.64	205.84	199.76	207.59	205.23	203.62	200.26	205.85	203.23	205.67	208.44	199.57	202.36	204.58	209.09	202.23	201.69	204.01	201.78	207.31	207.34	202.13	201.17	201.57	201.43	203.22	202.37	201.6	206.61	206.2
211.18	211.05	212.72	211.22	211.5	208.22	209.34	204.57	211.46	206.16	210.92	208.01	209.24	206.89	208.89	209.67	209.76	207.91	207.86	212.28	208.93	209.51	207.47	210.85	207.44	210.97	207.09	207.49	208.36	210.86	204.69	206.09	205.66	211.96	208.17	209.89	208.82	208.51	211.32	207.45	207.54	212.31	207.22	207.72	206.81	212.43	207.86	209.8	208.84	212.11
211.22	212.8	213.18	213.04	211.13	208.76	214.48	216.86	211.93	215.66	213.79	212.03	210.79	206.42	208.55	212.71	214.63	211.97	209.36	216.35	212.74	211.69	210.5	217	212.7	212.72	212.98	211.9	209.98	212.03	214.68	213.65	211.21	211.01	215.25	211.76	214.48	207.99	216.32	215.13	215.24	213.7	211.57	207.8	212.02	214.51	212.4	208.37	211.32	213.53
212.21	210.11	211.5	207.09	207.46	213.41	204.69	209.55	207.1	208.8	211.62	207.82	205.84	204.79	207.92	210.94	213.03	210.26	207.42	208.09	206.14	205.57	208.65	203.95	205.88	212.39	206.84	216.4	206.82	205.73	209.9	205.97	207.12	206.64	207.24	211.47	211.09	206.87	212.9	208.8	208.47	207.6	207.86	206.85	209.22	207.46	210.42	213.26	209.45	209.22
205.57	206.63	209.93	206.56	208.68	208.61	206.11	205.89	204.55	205.94	201.56	211.83	206.54	204.04	210.21	206.95	205.35	207.5	207.24	205.63	208.25	209.18	206.04	205.14	208.59	207.24	209.9	209.54	206.95	207.01	205.77	209.2	210.46	202.08	202.99	212.93	210.15	206.41	208.51	205.83	211.27	202.99	204.86	203.87	209.56	209.16	206.34	206.77	208.38	210.73
202.05	199.76	197.07	200.38	200.99	196.11	196.63	196.81	195.39	198.99	194.01	197.37	198.37	201.76	202.61	196.42	199.16	197.1	195.85	196.92	199.99	199.92	196.96	193.97	199.07	192.56	194.4	196.11	193.54	193.39	204.32	198.83	201.98	198.57	193.93	197.8	199.21	196.74	202.13	196.33	198.79	198.06	198.2	195.46	197.31	190.57	199.31	195.88	198.29	195.87
208.57	202.64	200.37	203.57	201.7	205.28	199.02	203.78	205.44	204.54	204.31	203.23	205.45	206.9	204.89	205.37	203.48	205.31	205.18	208	205.77	206.49	206	206.12	205.41	204.9	200.85	206.61	210	207.49	207.95	200.8	201.75	203.24	199.38	203.78	201.3	203.38	203.93	204.2	200.83	204.46	206.6	203.41	202.64	205.88	204.66	203.54	200.87	202.18
207.58	207.84	207.56	212.59	212.5	210.86	207.9	205.26	209.7	210	209.85	208.11	207.77	207.97	206.61	206.87	210.3	205.23	202.23	211.41	208.49	211.87	206.67	209.05	203.27	207.11	209.76	210.06	209.93	205.72	206.23	208.38	207.93	209.35	209.22	209.09	208.7	203.96	211.78	206.64	208.96	212.43	206.99	209.44	210.87	213.93	210.73	205.41	212.89	207.68
211.28	208.25	211.14	209.38	211.85	210.01	212.42	209.5	211.77	207.88	206.62	205.88	213.95	208.37	207.59	209.07	210.16	206.95	210.27	214.3	208.68	206.96	212.15	209.5	205.13	215.8	212.67	209.61	215.25	210.3	206.09	207.97	206.6	207.1	208.53	207.95	209.23	209.94	205.59	210.93	213.96	209.92	205.14	208.92	207.26	212.92	205.42	212.98	207.56	210.4
205.36	198.25	201.68	203.25	205.91	201.46	203.13	207.23	199.59	201.09	205.7	204.99	205.58	203.37	201.55	206.89	202.72	205.33	203.38	201.82	204.39	198.83	199.53	200.97	208.38	202.52	203.84	203.98	203.67	206.69	205.58	204.64	202.72	203.06	207.46	203.88	201.06	202.2	204.72	204.33	202.4	202.61	202.68	203.64	201.47	202.66	202.55	202.37	201.13	206.95
204.74	202.36	199.41	202.16	201.41	204.16	203.14	203.6	201.95	199.83	204.67	202.02	200.29	200.9	203.68	201.76	205.62	202.58	197.35	200.57	203.16	204.03	201.75	203.55	203.97	202.71	206.77	202.94	204.53	205.52	202.13	202.11	204.13	208.16	202.13	200.73	203.79	203.34	202.65	207.87	202.73	203.76	203.46	207.32	201.35	203.77	205.48	201.91	202.95	201.16
196.07	199.96	205.73	198.83	203.86	197.97	199.37	201.99	196.27	200.28	195.69	203.93	203.09	200.54	198.53	199.26	200.71	200.15	204.28	198.41	196.09	201.87	198.1	201.28	202.66	199.79	202.17	203.25	202.62	193.46	201.66	203.15	201.99	200.31	201.16	205.3	196.69	200.56	204.76	202.79	199.77	200.8	205.7	203.35	200.65	199.87	202.2	197.5	200.39	197.97
208.13	208.32	207.52	206.28	209.97	210.09	209.91	212.71	204.08	209.04	209.62	210.94	207.34	204.51	207.98	209.83	211.2	211.41	203.61	209.6	209.66	207.13	209.18	211.52	212.95	210.29	204.49	202	211.04	208.91	210.64	208.8	206.43	208.71	208.61	205.3	208.21	212.08	211.34	206.61	206.41	209.21	208.18	208.67	209.85	206.58	203.83	212.29	208.94	211.26
208.63	193.94	203.23	201.84	201.81	206.25	204.65	200.14	205.08	204.25	203.32	204.52	201.75	202.89	204.44	202.22	201.9	198.19	203.02	201.3	203.74	203.88	205.05	201.69	201.7	205.72	197.45	198.07	201.47	203.08	208.09	203.6	203.22	199.88	206.03	203.6	203.3	199.79	203.93	201.38	203.57	202.32	206.21	207.44	205.59	205.29	206.33	202.66	200.81	203.63
206.17	204.26	209.09	211.01	204.41	205.08	210.79	210.99	210.37	211.21	207.75	212.49	205.77	206.1	209.71	210.92	204.43	211	208.47	208.52	210.06	212.12	207.56	209.3	209.87	211.78	204.86	209.34	210.69	207.98	206.99	209.05	210.9	205.08	207.3	209.4	208.95	209.06	208.33	210.75	210.3	208.99	206.4	210	211.62	208.85	211.37	211.91	210.51	208.54
201.42	208.64	211.35	210.53	208.65	206.16	213.01	204.36	207.41	205.01	205.92	206.61	208.75	208.26	208.47	207.1	206.36	211.38	208.29	207.52	211.06	208.7	213.55	208.8	210.67	205.58	206.93	207.95	206.55	208.19	206.22	211.37	211.47	207.44	207.61	206.94	212.76	208.91	208.24	206.76	206.46	206.84	207.83	208.81	207.86	212.72	208.31	211.51	204.47	205.46
203.87	204.25	201.64	204.1	202.94	201.76	200.64	201.85	205.74	200.99	206.17	203.1	201.85	202.37	205.84	201.42	205.32	202	203.75	203.77	205.81	202.71	200.74	198.63	202.29	198.7	206.44	203.8	202.98	202.45	203.54	205.25	203.26	201.62	208.38	202.99	201.83	199.81	203.25	199.35	200.23	204.29	199.45	206.05	200.71	205.31	203.12	202.86	203.07	201.65
214.31	212.12	203.99	208.97	207.7	211.45	209.4	214.39	210.48	208.01	211.41	208.01	209.41	208.21	206	208.36	210.39	207.53	209	213.35	211.72	209.07	208.81	208.79	212.9	208.77	208.88	210.98	209.79	208.13	208.83	207.7	212	210.66	212.07	209.42	215.4	214.59	208.45	208.55	207.08	205.72	208.58	208.14	208.22	212.74	209.6	209.46	206.42	215.71
201.87	203.83	200.56	201.33	202.61	199.13	201.17	202.38	204.46	202.96	202.46	203.37	205.25	202.08	201.39	201.44	204.18	202.97	200.62	200.85	203.98	204.23	200.73	198.75	201.41	202.13	199.17	203.03	207.74	199.77	201.46	202.04	199.56	203.86	203.61	202.4	201.11	195.19	202.43	197.19	203.7	203.07	199.78	200.56	201.67	203.53	203.74	201.43	202.84	204.24
200.59	198.42	201.62	204.3	201.21	204.86	200.57	203.64	203.82	203.58	202.81	202.09	205.8	204.69	203.94	202.44	201.08	201.83	203.57	200.75	199.8	204.48	202.71	199.57	202.26	204.49	204.17	204.81	204.5	200.81	204.78	197.9	204.77	200.3	205.41	203.62	202.81	205.69	202.41	201.08	197.59	207.86	203.39	204.24	199.01	207.28	201.12	197.25	206.39	201.33
219.04	213.84	216.17	215.36	218.26	219.64	216.64	219.6	216.58	219.13	219.15	221.08	217.93	217.66	214.51	217.04	217.88	216.88	218.28	218.68	216.02	216.68	216.52	217.47	214.75	216.96	215.98	213.95	218.99	216.08	219.48	218.62	216.61	216.23	218.61	217.83	215.33	221.53	217.99	217.81	217.86	219.16	215.08	217.28	218.87	220.86	213.65	222.77	222.93	218.86
204.84	209.72	207.38	212.42	212.2	208.39	207.92	210.37	211.06	209.65	208.68	206.34	208.82	208.25	205.89	203.01	215.12	208.05	212.03	207.95	210.42	208.95	212.91	206.98	209.35	209.15	210.77	207.41	206.11	207.93	209.82	206.82	203.56	214.58	206.53	208.79	208.24	206.5	208.76	208.73	210.3	208.28	207.82	210.93	209.77	211.09	208.09	209.65	212.26	206.35
217.39	218.01	215.84	212.27	214.38	217.86	219.69	214.79	214.16	213.65	215.22	214.12	214.52	215.53	219.88	216.07	219.84	214.36	223.24	218.9	213.83	220.45	216.65	218.17	214.82	215.75	214.58	223.68	215.45	217.06	219.38	218.15	216.16	217.43	214.47	215.57	212.73	216.55	216.61	216.83	214.9	213.72	216.19	219.43	217.08	213.77	213.94	214.05	213.61	221.21
202.75	205.01	198.47	202.21	199.73	203.27	199.74	204.2	197.91	200.74	202.21	199.37	201.66	205.76	200.53	197.18	201.41	201.91	198.48	204.01	199.79	198.05	195.84	203.64	206.62	200.55	198.1	201.31	200.77	201.34	201.89	198.49	198.25	201.37	200.32	199.93	201.96	196.58	199.84	202.24	200.01	197.21	197.3	198.32	204.94	204.29	206.59	203.72	202.81	199.03
196.67	201.63	200.3	202.33	202.97	203.83	196.35	197.66	198.32	196.5	200.8	204.14	200.2	201.8	200.56	201.79	197.95	197.42	198.66	199.3	199.48	199.44	199.97	199.86	198.98	200.41	199.4	201.76	198.48	199.18	201.04	196.91	199.34	199.26	203.38	199.06	197.72	202.48	201.66	199.19	201.68	200.39	199.61	200.34	202.98	201.99	201.87	197.34	196.4	202.45
206.77	204.63	199.94	201.89	199.45	202.04	205.33	200.54	205.17	205.18	205.78	208.16	207.28	202.96	204.66	199.99	202.35	201.92	203.91	200.95	204.69	205.97	201.54	208.08	203.94	207.28	201.04	204.37	202.04	202.81	202.06	204.84	199.29	201.5	203.9	206.91	208.87	207.57	202.96	206.01	205.77	204.94	202.08	205.84	200.96	201.98	203.56	201.59	203.14	208.04
218.97	217.65	216.65	219.52	215.19	220.35	221.81	220.14	218.04	218.53	219.55	221.43	218.15	218.42	216.43	216.8	216.59	220	215.93	218.3	216.64	211.85	218.98	220.39	215.13	217.02	217.86	219.59	216.44	218.77	219.37	217.8	215.47	219.2	218.55	218.56	220.51	213.66	220.86	216.45	217.16	217.09	226.16	208.49	214.66	215.57	219.85	214.01	211.51	219.03
192.22	197.25	200.28	200.14	197.76	195.33	195.36	192.08	199.07	193.09	191.52	195	194.7	192.89	197.99	197.82	194.1	190.88	194.01	200.52	196.27	197.12	196.71	198.14	195.38	193.77	194.61	197.77	195.47	195.5	197.32	194.37	196.11	195.78	194.1	192.19	194.07	193.65	197.87	194.34	197.19	193.35	197.95	197.65	197.02	197.66	196.5	192.13	194.78	199.68
212.42	211.09	215.21	212.9	215.25	212.18	206.27	212.72	212.65	215.45	213.79	215.1	213.89	213.73	216.17	216.17	215.87	213.39	216.04	217.29	213.98	215.55	214.77	214.66	216.27	214.66	215.56	217.63	215.51	213.43	219.82	216.32	213.19	216.79	212.71	208.15	210.01	219.72	212.67	213.52	216.58	215.26	215.09	212.07	213.53	211.04	211.56	207.69	212.71	211.3
218.21	221	212.55	218.14	217.55	217.76	221.76	216.12	216.81	222.08	217.03	221.22	220.49	216.51	215.7	219.5	219.2	220.25	219.39	215.36	214.43	219.72	219.93	222.09	214.52	213	215.39	220.83	216.73	217.04	219.72	220.4	216.78	213.9	219.95	216.54	222.61	217.7	215.39	216.59	216.83	220.49	220.87	216.76	218.05	222.28	218.19	216.73	218.81	213.76
209.83	209.94	209.06	209.75	206.24	212.36	208.07	210.1	217.12	212.68	208.66	215.02	211.7	213.05	210.39	212.23	208.03	210.51	208.13	211.76	212.35	208.34	216.31	210.22	209.08	214.06	211.45	208.61	210.26	213.28	211.75	210.41	212.58	212.17	214.12	209.37	209.93	212.01	211.64	212.46	206.73	212.38	206.85	211.03	213.81	212.38	213.45	206.19	211.75	209.26
203.26	198.25	204.55	205.2	204.61	201.07	206.08	203.98	204.64	207.2	205.11	200.48	201.78	204.89	200.46	204.15	202.71	203.74	205.56	201.67	206.05	207.19	205.48	205.65	202.99	204.35	200.72	204.21	207.52	203.83	205.16	204.18	204.73	203.43	200.7	200.99	203.67	199.36	205.45	207.18	205.49	204.21	200.06	205.83	209.15	200.59	200.93	202.73	201.52	207.92
198.25	204.01	201.07	199.07	198.39	197.56	199.5	205.15	200.06	197.63	199.94	201.51	204.75	203.81	197.22	198.95	200.66	197.51	201.53	199.23	199.38	201.94	198.63	201.35	198.15	199.9	193.29	199.88	197.51	203.21	199.61	195.67	203.02	198.03	197.15	199.04	201.14	191.01	199.49	201.65	200.28	196.64	201.22	200.41	199.99	200.08	190.94	200.7	199.32	200.75
200.07	198.73	199.39	196.85	197.87	199.68	201.13	194.78	194.46	196.18	201.69	201.17	201.4	195.7	199.9	196.16	197.23	201.89	202.36	195.87	198.95	197.5	198.07	197.09	196.38	200.34	198.51	197.67	196.87	196.86	199.14	198.28	197.1	196.59	196.7	195.58	202.51	200.54	199.63	197.59	197.23	201.32	199.4	198.44	194.96	195.32	200.59	196.96	199.21	201.27
208.82	211.82	211.15	208.96	207.47	214.36	209.82	209.89	211.64	209.35	213.79	208.34	211.13	209.7	214.47	216.23	208.33	212.81	209.8	212.22	212.82	209.37	213.6	213.18	208.07	209.76	207.8	213.59	210.26	210.11	211.35	213.32	210.12	214.98	212.5	212.63	210.77	212.22	214.75	212.86	208.37	207.92	216.86	212.75	211.43	208.2	214.37	209.4	212.77	211.18
210.6	213.81	217	213.6	219.11	216.8	213.82	217.48	213.07	215.29	219.63	220.86	217.84	218.52	216.54	212.92	211.71	214.73	220.14	217.35	220.48	214.84	218.55	214.41	215.69	217.52	212.57	214.56	214.59	217.53	214.44	215.04	218.75	217.93	218.64	213.17	214.01	215.48	219.39	216.45	219.85	220.13	217.42	213.73	212.69	221.03	213.15	216.5	217.62	218.24
208.4	214.65	213.37	211.91	215.78	210.95	210.5	211.01	209.54	212.01	214.64	211.85	209.06	212.26	209.16	208.82	211.64	211.1	208.77	209.52	218.68	206.98	208.33	214.57	210.97	209.74	216.7	212.33	210.77	214.96	215.43	215.3	215.77	214.36	210.73	214.52	210.97	217.14	208.47	217.17	209.3	209.59	210.7	211.2	215.77	212.34	211.01	208.03	212.93	209.75
198.78	205.75	199.72	200.89	203.39	205.29	203.88	201.63	200.5	203.73	199.44	204.62	206.59	204.46	202.84	204.36	194.67	201.41	205.07	203.31	211.15	199.72	201.6	203.44	202.31	200.97	203.68	200.63	208.32	207.56	204.56	201.82	202.83	205.78	204.25	204	196.64	205.95	200.72	203.51	205.68	204.98	200.96	200.38	199.79	207.5	204.58	202.33	199.09	202.81
213.54	213.97	212.44	213.11	215.35	215.33	212.28	214.67	214.23	210.88	213.19	215.63	211.33	214.16	211.67	209.68	216.29	211.6	215.44	213.47	210.67	215.05	211.23	218.33	212.77	219.37	215.07	216.81	218.58	212.36	210.31	209.3	217.64	213.94	211.8	213.19	218.74	210.1	217.99	208.32	211.58	211.94	216.02	210.44	212.59	217.16	213.65	214.5	209.01	209.09
216.05	212.21	210.39	210.63	214.48	214.17	212.24	209.12	209.55	213.49	213.33	212.72	212.59	214.95	210.54	211.64	209.78	212.92	212.15	212.65	215.67	211.15	213.02	211.67	212.39	211.74	212.94	217.3	213.46	209.69	213.61	213.63	209.55	210.33	213.37	211.51	212.17	214.01	216.01	213.66	216.51	213.45	212.76	210.17	217.32	211.24	213.79	211.47	214.64	215.23
194.64	201.13	191.95	199.32	200.92	194.71	198.88	198.9	202.88	195.28	203.71	193.5	200.17	204.06	200.38	198.31	200.5	194.05	201.2	197.46	201.65	195.28	195.15	194.78	200.06	197.88	199.6	197.96	196.94	200.34	200.37	204.1	199.17	199.99	198.7	202.71	202.65	195.15	197.83	201.54	204.9	199.36	200.62	200.18	196.56	199.97	200.41	199.04	202.26	199.86
197.27	196.07	195.32	197.71	196.85	201.07	195.69	195.06	202.12	198.16	198.54	194.11	201.01	197.44	197.65	199.35	197.67	196.48	199.22	197.53	195.95	200.58	201.6	196.86	200.87	197.43	197.44	200	199.61	201.01	200.18	197.7	200.45	195.64	200.98	195.16	201.12	200.83	196	196.57	192.16	200.96	195.57	200.58	201.3	196.16	196.41	199.37	199.16	196.84
205.66	210.73	206.44	208.34	207.1	206.23	205.68	207.22	208.89	205.51	208.7	208.16	204.79	205.27	205.25	207.68	209.15	205	206.36	204.79	209.76	204.02	211.54	207.35	211.2	203.64	205.08	210.24	207.5	205.61	205.81	208.78	209.43	207.47	208.17	208.29	208.03	213.73	210.37	210.23	208.97	201.3	208.56	205.7	206.49	208.89	208.41	208.71	206.38	212.63
216.14	216.87	216.38	218.58	217.97	216.05	214.09	216.7	214.1	214.37	215.34	217.44	219	215.13	215.84	214.24	213.93	218.76	215.74	215.89	216.99	223.34	211.86	220.57	216.9	216.66	219.17	215.43	212.35	216.91	213.44	217.43	218.25	220.52	214.9	218.91	216.4	217.28	220.44	217.49	216.4	217.81	217.76	218.28	215.09	217	215.46	216.62	217.46	221.08
205.88	206.15	204.65	204.59	200.3	205.16	204.65	202.01	203.53	200.94	202.02	204.9	201.74	204.28	206.49	202.57	206.18	201.9	200.15	206.14	199.8	206.57	202.22	199.99	205.02	206.39	199.66	200.76	206.71	207.91	204.91	199.54	202.99	204.85	200.9	204.23	205.29	206.29	198.14	205.63	203.22	201.9	203.58	202.27	213.54	196.81	201.17	207.17	206.15	206.09
202.43	200.23	198.37	198.87	203.42	198.23	203.61	194.99	196.64	198.97	202.7	200.43	199.35	200.47	201.19	197.68	204.12	199.82	199.63	198.24	198.58	200.26	203.75	202.97	200.77	200.9	201.19	198.05	197.39	198.45	203.4	198.76	198.91	201.31	204.44	202.79	203.09	203.13	196.49	195.24	196.87	192.79	196.94	202.86	197.9	201.18	199.31	195.51	198.29	196.55
212.2	211.62	214.14	212.61	216.01	215.43	209.66	213.05	210.38	211.04	210.63	215.02	212.7	214.13	216.54	211.15	209.9	216.46	212.95	211.37	214.66	204.83	214.04	213.57	216.69	217.67	213.18	213.02	213.24	213.92	207.74	215.4	212.87	214.23	211.74	214.38	207.56	210.48	213.2	215.85	214.62	208.54	207.78	211.67	210.41	215.52	217.19	214.55	208.91	210.24
216.22	217.34	217.76	222.64	217.68	219.14	215.81	216.9	218.56	211.8	215.71	215.56	221.04	218.3	220.4	219.23	219.8	222.28	221.36	219.92	216.25	216.66	212.82	220.25	217.73	217.21	218.38	216.44	220.18	212.27	213.5	216.81	215.62	214.66	215.94	217.53	218.81	215.22	213.46	222.12	222.56	220.58	214.67	218.39	217.88	221.22	221.78	219.13	221.63	218.62
200.23	198.65	198.93	197.51	198.88	198.52	197.36	197.39	194.06	195.6	199.27	202.78	198.24	202.43	200.7	201.45	200.4	201.81	197.18	198.21	198.71	195.71	200.21	199.26	197.58	198.43	197.56	196.81	197.78	200.49	197.55	200.09	199.56	198.33	196.3	202.71	197.19	197.87	197.69	200.66	197.76	198.12	198.66	193.52	200.98	200.46	201.93	197.72	196.37	195.68
202.37	203.08	202.68	203.88	202.64	205.3	205.31	202.89	201.32	204.87	203.25	208.17	202.81	205.93	201.76	205.58	202.76	208.85	203.55	211.36	200.18	201.09	206.16	204.37	201.64	206.04	210.08	206.14	200.5	202.95	203.98	204.32	205.05	202.21	206.38	205.41	202.22	206.78	204.64	203.58	200.99	203.5	203.65	204.18	199.74	206.67	208.61	203.35	208.78	203.67
217.9	221.32	218.04	217.26	217.51	217.42	217.24	219.76	217	216.82	213.64	215.37	216.64	220.18	218.96	214.63	218.33	215.28	221.26	213.48	220.4	222.04	217.94	210.58	216.16	217.11	215.67	216.27	213.26	216.82	218.12	219.37	214.75	217.83	215.27	218.34	219.8	217.68	219.22	218.27	215.32	216.09	214.83	214.42	217.2	212.74	217.35	216.85	219.02	215.29
207.24	210.69	213.23	212.04	211.98	210.07	209.53	207.68	213.31	207.65	206.23	207.91	212.48	208.73	206.7	210.39	208.68	211.99	207.38	211.42	209.64	212.25	212.29	209.94	208.89	210.6	205.88	207.16	209.11	209.51	209.01	212.37	207.87	203.97	207.16	204.62	211.85	207.45	209.67	205.65	210.37	207.31	210.3	213.37	206.99	209.89	206.24	209.53	213.11	209.35
208.99	207.99	213.55	211.07	208.59	209.54	202.22	211.51	206.2	212.03	204.76	210.2	206.71	213	206.42	206.07	211.49	210.1	211.68	205.71	210.8	211.28	207.53	211.63	206.83	207.66	207.25	210.26	208.49	210.62	210.56	211.27	208.05	206.17	206.4	209.12	204.03	211.77	208.11	210.91	208.42	206.53	212.88	204.24	213.13	205.42	205.84	208.06	210.22	210.88
197.93	205.12	211.1	202.71	199.41	205.1	204.53	204.27	201.94	199.14	205.64	204.91	203.22	200.85	208.1	203.56	200.36	202.62	202.2	201.66	202.39	200.83	207.02	203.06	204.53	203.18	202.15	201.17	207.97	207.53	209.99	203.2	203.19	205.48	208.2	200.73	204.73	202.35	202.39	201.18	200.42	203.89	203.57	202.29	207.53	203.52	205.74	201.97	198.67	202.98
219.82	210.28	214.85	215.64	221.09	217.47	217.71	217.43	222.63	216.16	219.2	216.83	218.18	215.09	220.21	215.4	220.21	217.47	218.69	220.93	217.36	212.5	218.18	220.47	212.53	222.64	217.53	220.44	216.38	218.41	214.11	220.2	218.87	221.66	214.09	218.41	216.31	214.6	212.97	211.99	215.36	214.93	215.59	219.95	218.02	216.07	215.77	218.04	219.13	220.6
207.32	207.82	204.93	205.18	202.61	206.42	203.6	204.66	205.18	203.58	206.77	200.29	201.13	201.23	203.74	201.54	202.61	207.79	202.95	206.55	201.45	207.91	205.92	204.92	203.43	201.66	209.95	203.84	202.88	206.77	207.4	205.58	205.99	203.24	208.6	206.45	200.11	204.82	205.65	204.8	199.92	204.1	201.29	206.6	200.9	204.77	208.78	202.35	207.22	205.98
204.49	198.54	202.57	197.97	199.6	197.41	202.1	200.91	206.65	203.65	204.33	203.28	205.09	203.44	204.28	200.36	206.8	202.25	203.32	200.92	203.21	199.22	202.12	203.36	201.44	201.69	203.58	201.32	207.03	204.83	201.22	205.89	203.19	203.82	198.73	201.45	200.98	201.21	203.23	204.07	203.61	200.01	200.88	201.1	201.93	205.42	201.08	198.73	204.74	199.97
206.03	202.39	203.59	205.87	206.29	200.77	198.39	206.02	203.86	201.29	199.5	203.54	203.23	201.34	200.53	204.76	210.44	203.98	203.53	204.86	202.17	206.75	198.12	199.51	202.58	201.82	203.33	203.39	204.32	202.63	203.68	207.47	204.62	203.56	201.47	206.19	203.01	202.67	203.41	202.02	204.62	205.98	204.36	202.79	204.48	204.88	198.82	202.19	205.31	203.54
214.66	211.68	213.02	214.6	209.17	213.17	211.58	211.51	210.11	218.1	212.46	210.19	208.79	209.04	213.9	214.84	211.54	209.1	213.43	211.12	208.91	210.84	210.43	212.91	211.16	211	211.7	215.78	215.66	219.62	212.22	210.35	211.14	214.18	210.67	211.28	212.86	213.6	214.72	212.96	209.95	210.01	212.5	210.45	212.57	208.66	217.38	208.01	208.83	210.99
206.55	205.91	204.39	210.25	210.07	206.65	206.28	207.55	205.82	211.56	208.53	209.16	207.25	210.82	205.65	211.28	206.88	211.85	211.61	207.71	209.71	209.77	209.42	209.65	211.16	210.14	208.66	204.75	204.34	206.22	203.98	208.91	208.36	207.38	206.08	210.74	206.18	207.2	208.96	203.98	205.45	209.26	205.36	208.54	208.89	206.21	208.61	205.91	207.62	213.19
214.43	214.09	211.12	214.86	206.78	213.75	209.69	215.23	216.89	215.28	213.98	215.18	215.77	215.07	211.96	214.51	213.7	210.1	216.99	208.16	212.27	216.09	211.43	211.91	216.81	214.01	210.21	214.19	212.14	215.23	213.37	213.51	214.34	215.2	215.11	213.1	213.88	215.25	215.42	215.99	217.84	217.31	214.47	211.39	213.36	212.55	212.99	209.69	215.44	210.75
217.92	210.88	212.19	212.9	214.9	209.99	211.34	212.92	210.37	210.67	213.51	211.43	211.82	211.89	212.77	213.02	211.49	211.07	215.22	214.12	210.48	212	212.75	216.39	211.84	214.48	212.3	215.43	212.08	211.69	209.2	212.83	208.91	213.28	213.07	214.53	214.14	211.54	215.06	208.85	209	211.11	210.98	216.65	218.06	214.3	216	213.3	209.38	212.95
206.66	209.22	207.01	214.4	209.78	209.24	208.47	203.69	205.28	204.98	210.39	203.34	208.71	207.68	209.07	207.25	202.89	203.05	204.41	212.53	210.16	207.65	206.08	210.09	208.73	212.11	204.53	208.3	207.6	209.72	207.7	212.96	209.86	211.13	208.22	206.37	207.61	203.61	209.7	210.78	207.99	209.38	204.91	209.11	208.09	203.71	204.7	205.37	210.74	212.83
215.39	219.91	212.54	222.9	214.88	217.73	221.64	221.24	213.94	215.3	215.01	216.43	216.36	221.89	215.99	215.46	217.69	215.73	217.94	217.75	214.76	219.2	221.62	214.23	215.22	215.94	215.41	213.38	220.54	217.69	215.62	217.73	219.48	217.23	217.01	216.92	216.56	223.34	218.54	219.17	217.9	216.76	212.79	218.7	220.17	216.74	218.53	215.1	211.62	219.12
195.96	202.52	198.16	201.11	195.04	198.72	199.7	200.56	202.82	199.86	198.26	200.73	197.2	198.37	197.96	196.69	201.95	197.22	202.62	194.12	198.97	198.59	199.01	196.41	194.58	202.34	197.81	204.01	202.7	199.91	199.21	197.92	200.45	200.89	200.65	204.45	198.85	199.12	199.27	195.16	198.76	201.82	200.57	195.7	199.71	199.68	199.45	197.56	199.98	200.9
213.63	209.54	212.66	216.88	208.92	210.19	211.06	208.07	211.79	208	210.26	213.31	215.17	208.95	210.52	209	213.05	212.25	210.4	213.21	207.87	214.42	210.7	211.54	212.19	213.2	211.02	211.89	212.57	211.39	211.12	210.26	213.63	213.72	211.07	208.72	209.79	211.51	214.77	211.01	214.54	215.39	211.22	213.27	215.74	206.84	205.93	210.48	209.78	213.61
203.33	203.24	207.31	205.29	207.78	205.43	203.7	199.08	206.92	202.47	199.86	203.75	206.63	200.1	205.91	201.01	204.56	203.13	201.81	202.71	202.77	204.47	200.12	208.52	206.26	206.42	203.11	206.69	204.99	205.77	199.15	203.76	202.58	206.9	200.12	209.18	203.63	200.35	199.85	208.19	204.35	200.8	204.04	210.96	201.18	202.59	204.06	206.51	200.6	204.87
198.55	201.4	198.35	197.75	200.73	198.04	201.77	198.78	199.52	202.48	203.5	199.37	201.96	199.49	200.26	199.89	196.5	197.73	195.6	197.72	196.31	196.38	203.77	199.65	200.64	203.49	199.88	203.64	202.05	201.9	200.16	198.53	200.52	199.07	203.95	200.6	198.57	204.01	199.83	199.36	197.6	196.55	196.37	198.64	198.7	196.61	198.65	199.37	198.33	199
211.4	209.63	212.31	203.92	207.39	212.9	207.45	207.08	208.5	210.37	210.22	207.1	210.83	208.31	200.91	205.74	209	210.03	209.96	211.08	207.69	207.46	208.06	210.94	210.1	209.44	211.51	209.85	212.93	205.32	205.78	208.87	208.27	211.8	208.68	210.43	207.49	206.17	200.69	206.69	209.94	206.07	210.05	207.34	207.95	209.31	209.51	212.11	208.12	205.53
202.88	211.62	208.62	205.15	209.79	205.23	206.94	212.39	210.07	206.62	203.66	211.13	205.34	211.71	208.23	208.65	206.97	210.54	209.5	209.56	207.81	207.54	207.48	210.05	208.54	208.18	214.38	210.4	210.1	212.14	206.2	200.58	207.66	205.64	205.75	210.05	210.81	206.38	202.42	209.32	210.89	207.99	208	209.13	207.66	206.02	206.82	206.4	205.65	211.22
211.69	207.84	209.02	208.45	206.62	210.79	209.63	207.82	202.99	209.87	207.45	207.1	204.77	210.68	207.61	208.53	199.83	207.32	213.42	203.62	210.72	208.89	212.6	204.25	211.92	211.64	209.43	214.29	207.18	207.26	208.77	206.4	205.82	201.54	210.2	207.63	207.06	208.51	210.58	204.93	204.24	209.63	205.89	216.37	209.42	208.47	206.86	206.83	208.73	207.42
214.16	215.2	220.21	212.75	218.49	217.19	213.39	220.38	217.78	217.91	216.62	219.05	219.17	220.05	213.84	213.12	212.61	218.06	214.9	214.55	216.61	214.69	217.74	218.78	217.2	212.27	220.25	217.24	218.24	212.52	216.21	219.06	218.25	211.18	215.07	214.84	221.22	217.25	219.97	212.83	214.68	218.57	213.69	215.16	216.22	217.95	220.56	218.67	221.15	216.03
198.72	195.5	203.02	201.43	200.22	201.54	200.34	194.94	200.66	196.17	197.98	203.25	197.26	199.56	196.03	199.59	200.21	201.26	202.42	198.59	203.03	199.9	200.23	199.47	191.38	198.7	199.81	205.59	202.57	197.45	196.46	205.16	195.28	196.46	198.08	196.79	197.4	201.25	196.27	195.96	199.4	199.09	198.82	198.71	198.83	200.26	201.7	199.65	198.86	202.13
202.13	200.76	204.18	199.67	201.06	198.12	202.73	201.07	203.29	200.43	197.85	203.25	196.36	203.57	199.29	200.15	201.89	203.4	196.06	201.06	197.74	201.99	201.03	198.53	196.99	202.66	202.13	199.4	202.3	194.42	200.18	195.8	201.37	198.58	202.4	199.31	201.18	199.09	205.28	202.75	203.49	200.06	200.8	193.22	199.05	202.89	200.44	204.46	197.52	197.63
206.33	206.15	208.23	212.05	209.54	210.31	211.62	207.4	207.8	211.47	210.91	212.53	215.28	212.61	211.49	208.64	209.78	208.75	211.76	210.3	207.83	211.79	213.99	204.5	205.67	208.56	213.48	213.32	208.46	208.89	211.29	209.05	208.4	210.27	210.05	216.37	211.68	205.84	210.15	209.87	210.06	207.21	208.32	207.24	210.41	204.97	209.76	206.58	207.07	209.67
205.23	200.02	205.78	201.12	202.51	205.57	201.23	205.92	202.58	207.12	200.31	196.41	202.42	202.97	201.39	199.44	199.45	205.08	204.7	201.68	205.25	204.32	199.97	203.4	207.53	205.15	205.93	204.23	204.07	201.35	198.48	203.94	204.64	210.43	203.26	204.07	203.78	207.46	201.81	207.15	205.35	202.9	202.8	203.03	208.59	201.11	195.82	202.02	203.37	205.29
208.21	208.87	210.74	208.64	209.91	204.44	207.96	207.13	208.76	207.66	209.7	212.92	212.01	212.12	208.59	204.31	209.16	214.67	207.18	206.36	216.57	212.89	210.59	208.3	207.7	207.56	214.15	212.06	205.17	207.57	213.86	207.73	210.85	210.69	206.35	207.62	205.68	209.05	209.34	208.62	205.9	206.54	208.28	213.35	210.19	208.13	206.19	204.91	211.25	209.06
215.34	215.44	212.08	211.62	211.49	213.96	213.04	216.64	213.61	216.08	208.12	216.92	212.87	212.15	213.3	212.48	216.49	210.2	215.38	214.55	217.76	211.79	210.9	211.88	212.84	212.36	209.25	214.06	211.36	213.09	212.56	211.44	211.17	210.46	214.96	209.95	214.02	215.13	215.3	214.91	213.62	212.13	210.4	205.9	214.42	211.01	217.41	213.52	210.45	210.6
203.96	206.93	209.95	212.96	207.49	206.45	207.37	211.34	207.27	209.32	209.1	207.17	207.53	207.47	210.4	208.09	205.96	206.98	209.44	212.8	205.83	206.31	209.87	207.96	208.47	210.95	207.86	210.39	205.27	208.1	210.02	210.21	210.83	204.71	209.37	210.49	204.69	209.15	207.59	210.46	209.25	206.5	209.52	205.85	207.67	204.38	211.17	206.63	205.18	206.39
211.14	213.47	214.18	207.51	212.86	211.15	212.88	210.63	214.06	214.17	211.54	211.73	208.58	210.16	208.8	210.83	216.08	210.6	208.48	216.46	212.07	214.56	214.74	210.13	213.66	211.7	214.37	215.26	210.11	210.1	211.31	212.83	209.49	214.21	211.23	212.91	216.06	210.29	211.19	205.69	212.81	210.23	215.26	215.03	212.95	210.34	208.52	216.62	211.8	212.83
214.27	210.37	214.22	215.46	212.14	209.37	211.9	213.61	211.6	207.77	207.17	210.6	212.73	210.34	213.23	213.8	212.76	214.6	208.28	212.8	212.44	204.89	215.51	213.92	206.76	210.38	215.58	208.25	214.97	210.2	211.35	212.76	208.12	215.9	211.96	206.59	211.26	212.01	214.02	215.14	214.49	212.12	212.95	214.1	212.26	212.57	211.7	207.04	211.71	212.37
205.77	206.13	205.72	205.77	201.42	205.43	205.07	210.77	206.99	203.42	205.9	205.85	201.56	207.95	203.29	199.58	205.75	205.52	203.47	203.44	209.03	208.29	202.94	207.18	203.17	209.2	205.95	204.68	199.96	204.79	212.28	204.12	207.3	205.58	204.04	205.53	209.12	203.52	206.74	201.04	205.81	207.18	201.83	204.18	204.26	203.83	205.25	202.33	205.56	205.26
204.13	202.62	202.73	203.67	200.92	204.37	200.85	199.95	205.2	203.42	203.48	206.77	202.06	205.06	199.53	201.69	202.92	198.53	202.07	204.47	208.53	201.56	201.38	206.85	204.95	197.81	201.94	206.07	204.78	207.92	201.68	201.64	199.55	204.03	205.86	199.79	204.46	202.83	205.91	204.45	204.66	199.18	199.08	200.53	207.75	203.07	202.96	206.37	204.43	203.2
201.37	199.78	200.02	196.97	203.47	200.29	198.2	203.64	197.24	200.67	202.96	201.89	201.69	203.51	199.79	197.39	199.33	202.21	200.11	205.41	199.76	201.71	197.95	200.53	197.17	198.1	197.46	197.97	200.11	195.3	192.78	200.15	198.84	198.98	196.52	198.3	199.44	197.81	194.26	201.05	200.92	202.08	201.74	199.16	197.57	196.27	196.05	200.96	200.28	198.27
211.07	212.43	211.37	213.32	212.95	210.8	214.7	215.12	213.04	212.7	209.58	214.59	216.56	213.95	212.71	211.32	212.68	209.26	212.22	213.78	213.15	212.34	217.65	212.99	214.18	213.52	216.91	217.39	209.44	214.75	207.79	217.29	214.08	213.97	217.43	212.21	211.13	209.31	209.38	213.91	210.39	213.09	210.88	207.97	212.23	212.77	212.14	212.47	213.13	206.07
200.34	204.02	208.18	207.35	200.63	206.1	201.63	203.05	210.85	203.5	200.92	209.11	203.28	203.41	206.13	204.64	205	206.62	202.55	205.27	204.14	209.01	206.67	203.92	206.88	208.2	205.97	203.1	203.35	199.6	203.36	203.48	207.18	207.45	204.32	201.35	205.84	210.58	205.96	206.44	205.15	202.33	201.18	206.69	204.75	203.78	203.18	204	203.81	205.78
208.44	210.18	209.72	215.85	211.43	211.32	211.66	211.4	211.84	215.91	214.88	209.77	213.91	217.34	211.54	213.16	212.36	210.47	214.89	211.32	214.85	208.67	215.08	213.4	211.69	209.71	207.47	211.99	210.41	212.08	212.19	212.47	210.05	211.25	210.93	209.38	210.46	209.07	211.34	214.24	209.92	207.83	211.49	213.63	210.01	207.38	213.7	215.87	215.24	214.8
211.21	213.09	211.66	207.88	212.06	215	214.63	210.23	212.71	213.97	212.79	210.36	211.83	208.61	215.83	214	211.76	210.15	210.03	213.35	213.11	217.45	212.7	209.62	211.55	210.43	213.12	212.23	218.86	215.82	209.58	212.39	210.9	214.51	211.79	213.06	214.55	213.92	208.18	213.49	214.27	210.9	211.15	213.31	214.91	211.78	213.21	214.58	220.16	210
211.83	205.44	210.31	209.91	206.54	205.46	211.98	209.02	204.65	216.01	206.64	207.4	208.59	209.74	211.81	210.08	211.36	207.27	213.85	207.85	209.81	207	206.48	209.32	212.53	209.66	210.87	212.4	203.11	209.71	209.29	208.69	204.89	211.38	208.32	205.29	210.3	206.38	205.73	213.62	209.37	205.77	211.69	209.41	209.83	210.41	213	206.22	209.31	205.65
208.02	208.79	210.73	204.76	210.21	203.13	210.89	207.45	205.42	207.58	205.77	205.54	208.31	211.08	212.3	208.01	212.04	207.05	212.01	202.45	210.22	213.82	212.46	206.23	205.97	207.29	210.62	209.98	208.52	206.73	205.8	205.88	207.08	208.13	207.95	207.95	211.27	213.03	205.25	204.99	207.08	207.15	208.34	206.32	210.85	207.01	211.26	207.7	206.78	209.49
201.71	204.77	202.34	199.34	203.52	202.68	203.12	201.7	200.15	198.95	198.89	200.52	203.65	199.79	201.7	198.33	200.08	202.25	201.37	199.96	202.28	204.54	200.42	200.07	200.68	197.12	202.87	200.43	203.01	203.28	201.73	196.58	200.87	202.17	195.05	197.91	204.75	201.09	197.19	194.85	199.72	202.77	200.92	202.97	202.78	199.4	202.35	203.42	198.15	198.77
215.03	209.79	208.09	212.21	210.28	214.89	212.85	207.29	210.03	210.01	213.7	211.49	209.77	213.74	211.41	213.16	211.47	209.87	215.8	211.83	207.65	210.01	215.36	211.96	210.84	216.48	212.63	214.91	213.24	213.67	211.49	208.84	210.75	212.47	213.46	216.57	212.74	210.61	209.01	211.13	217.24	212.19	210.63	213.05	209.84	217.6	212.57	209.09	213.38	209.55
215.75	215.12	217.78	214.96	214.81	215.01	218.48	215.76	216.45	217.93	216.09	219.59	220.14	217.18	217.85	215.84	222.82	219.82	218.63	214.42	216.99	221.41	223.02	219.54	216.37	215.64	214.25	221.21	221.65	217.68	218.29	218.23	217.64	212.38	219.4	222.7	216.22	215.3	215.82	220.01	218.7	218.85	218.29	216.87	213.66	215.75	214.31	219.7	221.2	220.91
192.69	195.8	195.44	194.73	194.7	193.71	193.35	194.9	192.42	190.35	195.06	192.16	192.55	195.37	194.3	197.61	193.02	192.47	192.76	190.66	195.68	196.3	196.78	197.28	192.94	197.11	196.02	192.81	192.95	192.07	197.51	191.46	192.57	195.8	191.76	197.37	192.86	193.27	190.75	193.57	193.88	196.1	202.66	193.86	194.16	191.75	194.09	191.97	195.34	195.48
205.3	205.43	206.9	206.57	204.86	203.29	207.45	200.98	204.08	202.63	199.07	207.59	202.22	202.36	203.47	207.57	205.68	208.65	204.04	203.3	202.53	204.79	203.68	204.14	205.49	207.5	203.25	201.09	203.61	207.2	199.16	204.48	202.33	205.64	206	203.74	201.53	205.23	204.86	203.54	204.57	203.22	205.55	202.06	204	198.93	204.64	206.51	202.16	202.32
203.22	203.98	207.93	203.35	202.75	204.06	201.34	202.68	204	209.36	199.91	202.62	205.71	204.09	208.87	204.3	206.45	200.65	199.47	203.49	206.65	204.71	200.49	202.02	201.81	202.72	205.51	203.95	203.44	203.95	197.62	207	201.16	203.72	203.49	204.82	204.14	205.74	207.42	201.11	202.97	202.16	202.1	203.27	201.01	203.19	202.86	201.59	205.36	203.84
209.77	218.42	211.9	211	208.45	210.23	212.79	210.24	213.25	216.56	214.27	212.22	210.21	213.31	213.63	207.25	211.94	214.78	213.47	207.22	213.98	213.16	212.62	216.56	207.27	212.91	211.81	212.66	213.07	210.97	209.83	213.08	213.84	214.92	208.36	213.96	213.7	213.07	214.78	213.26	213.62	210.12	214.56	216.08	215.02	209	214.82	210.76	211.17	208.55
196.84	199.56	202.2	199.75	198.67	196.74	201.23	202.09	198.18	195.25	196.56	199.9	198.76	202.57	195.24	198.26	200.61	199.5	198.1	198.62	198.57	200.24	205.25	201.86	199.5	197.77	196.29	199.95	199.28	202.53	199.99	197.89	200.61	198.88	198.16	197.31	196.79	196.76	198.93	201.38	196.2	197.42	200.67	203.06	201.77	199.6	197.67	198.72	195.79	199.01
205.89	203.46	208.3	202.86	202.85	199.14	204.84	205.96	203.39	203.51	203.21	207.28	205.05	201.2	207.7	203.2	201.18	206.78	202.67	208.16	200.82	204.89	201.99	198.7	206.98	204.52	202.5	201.44	200.78	200.64	202.94	200.47	199.9	207.58	204.13	201.47	200.75	204.54	202.6	206.19	202.94	205.09	203.05	202.25	200.98	205.06	205.42	201.63	200.65	202.09
212.19	212.25	216.8	214.47	212.01	209.91	213.09	213.41	217.32	213.12	212.53	215.23	210.22	212.33	213.68	210.4	216.28	208.93	216.4	209.01	211.35	212.62	216.72	212.11	211.3	211.11	210.17	212.2	210.68	214.82	214.6	214.76	212	214.04	220.01	215.28	215.62	214.39	212.16	209.2	217.75	214.1	210.06	212.74	212.31	219.1	214.72	216.92	214.5	208.96
209.7	208.83	211.23	206.94	211.25	209	208.03	209.77	211.45	213.55	209.32	210.63	212.34	210.34	210.47	209.71	210.07	210.23	206.16	207.69	211.33	204.74	211.06	207.67	206.93	209.22	208.62	208.32	207.71	209.62	211.54	203.66	208.71	207.44	206.48	211.5	211.98	216.69	209.31	203.47	205.6	207.67	206.52	206.99	205.87	209.03	207.42	207.02	204.59	206.08
212.91	216.03	218.44	215.73	217.09	221.1	219.19	217.33	218.33	217.89	218.85	217.24	221.2	217.34	216.87	214.12	217	216.5	215.88	218.69	218.35	220.52	215.3	217.79	217.45	219.79	219.55	218.22	215.11	216.96	220.7	215.69	223.89	216.46	217.24	222.11	217.58	213.59	218.59	217.5	214.76	220.58	217.04	218.18	214.06	217.41	216.43	217.4	216.42	213.77
220.49	217.4	216.64	214.45	214.52	219.69	217.34	220.49	219.05	223.08	213.95	217.55	215.68	213.71	218.48	217.73	212.73	220.32	214.99	222.1	219.47	217.6	219.53	217.63	215.94	218.51	216.69	220.53	222	218.35	221.47	216.3	218.79	223.12	220.78	216.64	217.86	218.27	219.6	218.35	214.75	220.41	221.57	215.24	215.14	221.36	216.64	218.72	217.16	218.96
211.44	211.21	215.86	212.78	216.37	211.83	211.64	215.85	213	212.84	212.67	207.53	211.79	215.33	211.14	211.76	209.9	210.91	206.33	209.41	214.26	215.56	212.86	212.9	209.43	208.26	213.24	208.6	209.07	207.94	215.75	207.71	213.03	211.27	209.27	210.48	211.46	215.87	216.8	210.06	213.75	209.11	209.3	208.27	209.95	214.61	210.26	210	215.47	215.77
216.95	219.1	215.84	217.36	217.75	215.3	216.56	214.8	222.19	216.56	216.41	216.05	214.07	214.13	216.15	218.45	217.92	214.82	216.72	216.09	219.45	215.5	219.89	212.82	217.13	215.34	219.91	216.52	213.87	214.44	216.88	216.33	209.76	219.1	218.27	217.69	222.7	214.64	214.5	213.93	214.62	216.85	217.84	222.6	216.82	213.41	217.64	216.15	214.96	219.91
219.52	215.61	213.85	211.81	211.4	213.88	209.43	213.58	214.01	211.35	215.08	212.31	212.05	211.92	215.54	219.45	213.6	215.95	216.03	215.61	213.33	216.13	211.14	217.69	213.52	221.73	212.86	215.76	214.87	217.72	209.76	212.18	212.23	216.22	220.46	216.32	210.84	212.29	211.43	215.95	210.58	212.55	212.68	216.09	215.11	212.65	208.53	211.11	213.19	210.8
208.79	208.1	209.39	212.3	206.97	212.16	210.74	206.8	215.2	209.52	207.55	208.63	209.35	206.14	209.51	208.87	207.32	205.94	211.38	214.93	211.08	210.7	211.2	207	212.63	212.05	209.02	210.12	212.53	205.97	203.01	209.18	209.23	208.43	205.13	210.77	212.5	207.63	210.95	206.29	207.01	208.32	211.05	211.65	210.05	211.55	208.74	210.4	210.82	212.59
219.33	223.65	222.01	216.11	215.13	220.62	221.32	216.46	218.44	219.03	213.79	221.24	218.85	217.04	213.38	218.32	214.12	216.81	215.18	214.16	213.95	214.56	218.47	218.54	216.6	216.56	215.57	212.33	213.36	218.87	217.86	217.92	219.36	218.08	218.34	215.59	220.68	217.42	218.08	215.21	214.96	217.6	217.24	217.5	220.18	217.89	217.84	217.55	217.06	214.94
203.64	203.07	203.5	199.9	204.86	205.55	196.76	201.47	201.1	204.2	198.87	201.62	208.95	201	203.31	199.54	198.87	201.8	203.57	202.09	206.35	204.17	200.75	204.98	200.01	208.52	204.04	207.46	201.61	202.34	203.55	203.58	203.44	199.32	204.85	208.3	202.99	199.1	203.22	205.23	200.59	199.38	203.16	202.02	198.79	202.73	199.09	201.14	203.01	201.54
193.35	202.27	203.55	197.81	199.78	198.45	198.15	198.81	200.14	192.42	200.52	199.32	201.91	198.55	203.11	201.65	197.93	201.5	201.73	199.31	200.72	197.11	199.74	200.52	195.46	198.43	200.69	199.37	199.6	199.54	198.22	198.56	201.26	201.66	201.2	200.27	204.29	195.54	197.35	201.2	197.71	194.7	198.98	198.56	198.7	194.48	204.13	202.44	198.7	199.08
207.6	207.35	205.96	212.79	209.26	206.15	210.2	213.12	209.63	209.14	213.26	212.12	207.02	207.99	215.23	206.69	206.7	208.96	208.07	208.24	211.56	208.19	212.98	208.82	207.34	211.98	206.2	209.55	205.19	207.7	208.25	210.15	209.74	206.75	208.39	210.43	209.4	209.69	207.7	207.69	206.45	204.67	206.17	210.14	205.2	206.39	204.88	207.65	208.55	209.02
214.1	213.73	216.81	214.5	209.09	210.95	216.03	211.98	209.97	216.54	211.58	209.07	212	212.27	212.86	214.5	209.22	212.94	212.17	209.63	213.28	212.79	208.6	213.81	211.88	211.3	215.58	210.44	209.05	217.35	212.27	211.35	208.73	215.47	211.53	213.71	211.62	212.64	216.93	210.3	209.65	210.95	212.44	212.81	214.43	212.72	213.14	215.11	211	214.78
207.73	211.28	213.31	212.91	215.51	213.14	212.63	215.21	214.09	214.08	217.94	216.45	217.13	212.27	212.49	215.79	208.31	215.41	214.73	215.92	217.31	214.33	208.83	214.81	215.84	210.63	216.41	213.27	209.58	215.22	213.94	214.11	215.09	213.8	213.53	214.59	210.39	214.12	218.33	210.25	215.03	213.76	215.15	216.66	214.91	212.4	211.27	214.12	214.78	214.25
198.77	203.36	204.33	201.63	205.26	202.99	201.11	202.57	204.23	206.21	198	204.05	198.95	201.89	203.9	201.6	211.07	203.75	203.58	202.33	199.16	203.51	200.62	203.2	207.84	200.69	200.4	201.62	201.62	202.72	200.41	206.7	201.96	206.71	204.5	208.48	204.17	201.51	205.04	202.5	204.01	206.2	206.95	207.94	202.34	199.88	203.9	201.09	204.74	202.69
213.46	212.39	216.71	213.83	216.14	211.84	214.02	217.16	207.97	213.99	215.62	212.73	215.5	214.76	210.14	216.17	208.64	213.03	210.89	212.19	213.93	211.45	209.97	211.13	210.35	211.91	213.99	209.11	217.8	208.96	208.87	216.67	211.76	211.97	212.65	207.03	210.38	217.39	213.37	212.97	211.35	213.84	210	214.38	214.05	210.04	212.38	208.74	214.38	212.72
211.24	214.27	216.25	215.26	215.21	213.52	213.26	215.26	211.62	214.66	209.63	216.31	211	213.99	213.67	210.25	215.2	211.89	217.42	208.38	215.98	219.25	210.66	209.81	215.89	214.83	212.42	214.44	213.77	210.07	210.07	218.51	212.97	212.75	211.99	212.55	214.77	210.51	213.02	210.95	215.04	216.87	212.21	215.05	217.04	218.55	211.71	217.06	213.56	214.51
208.87	205.08	207.53	203.64	203.76	207.14	203.5	203.72	201.98	207.31	209.44	205.41	204.14	206.28	208.12	206.16	203.14	206.81	202.18	200.28	205.4	206.47	205.79	199.34	209.25	207.32	207.66	208	205.21	204.95	202.77	206.28	205.77	200.96	204	207.45	203.88	207.65	203.84	208.43	206.3	204.41	207.54	206.79	208.8	206.08	209.1	202.62	208.87	205.33
201.14	205.54	199.02	197.46	199.16	202.56	199.29	200.82	203.02	201.74	199.19	200.21	196.91	197.18	201.63	195	201.72	197.97	198.59	197.95	200.34	200.23	196.48	197.7	202.78	196.39	203.74	198.37	194.95	197.59	200.2	201.1	203.06	202.26	202.52	200.2	199.98	197.15	197.78	200.47	195.81	195.32	200.89	194.84	202.15	201.19	201.82	195.26	200.17	196.63
202.56	203.2	200.5	206.69	202.62	204.16	202.21	201.39	203.12	203	207.22	203.94	204.53	203.73	201.35	199.28	204.77	201.99	205.06	205.08	203.8	203.24	203.43	206.03	200.44	203.9	201.74	200.49	203.2	203.55	205.68	204.9	204.24	202.61	205.27	206.54	205.71	201.83	200.01	202.6	199.34	205.12	201.67	200.74	200.11	198.92	201.92	199.33	201.78	203.12
201.9	203.84	199.76	201.67	200.02	209.37	205.97	206.15	200.51	202.14	201.69	205.21	205.46	206.06	200.17	202.43	204.06	204.27	203.27	200.35	205.01	201.58	204.6	201.35	201.47	206.05	199.15	205.58	202.42	207.44	204.31	204.05	201.87	203.22	202.6	207.9	207.71	203.54	205.13	204.19	201.52	200.57	202.18	204.84	203.57	200.76	201.85	203.76	203.34	202.34
199.64	202.73	198.58	201.9	200.44	194.51	200.44	200.96	205.69	197.28	201.97	203.45	198.55	195.95	194.95	200.72	199.62	195.38	199.55	192.84	196.28	201.24	199.14	200.89	203.75	197.51	202.87	204.59	197.02	203.43	202.83	201.06	199.6	198.07	201.62	199.72	201.55	203.7	200.22	206.16	198.96	202.69	196.12	194.76	202.51	196.95	198.74	199.98	198	201.33
198.97	195.68	198.43	201.31	200.27	197.23	198.84	202.73	202.18	199.58	201.44	198.37	196.3	201.23	203.17	197.79	201.08	197.79	203.24	199.21	202.13	199.77	195.91	202.55	196.62	193.26	198.11	198.04	199.03	205.2	201.48	199.44	200.32	201.06	201.62	192.27	200.62	202.19	198.38	199.84	200.55	198.03	196.51	198.29	195.98	197.78	200.43	200.4	203.19	200.74
213.68	213.6	211.72	217.27	207.3	209.38	208.93	210.54	207.99	206.79	210.43	206.94	211.05	213.68	210	209.38	207.93	211.57	216.63	215.61	209.95	212.87	210.67	219.44	213.13	207.76	211.76	209.98	216.34	212.27	208.37	207.02	211.38	209.7	214.72	209.5	212.39	209.4	209.27	214.89	211.82	211.34	211.34	209.17	210.77	214.03	209.37	214.51	210.48	208.08
198.27	200.56	201.44	199.5	200.5	198.42	198.94	204.05	202.73	203.71	205.94	203.07	200.63	198.83	200.64	202.54	197.24	196.66	207.36	203.57	198.14	201.06	201.52	201.28	204.17	201.76	204.29	199.44	202.52	194.91	196.98	199.59	199.97	199.06	201.85	201.89	197.74	200.75	203.23	201.94	204.9	205.56	197.68	204.69	205.45	201.41	202.76	200.54	201.4	197.87
202.09	198.69	199.96	198.98	201.03	201.89	200.78	200.28	200.07	198.83	206.19	200.28	199.79	198.9	199.39	201.99	199.88	198.76	204.48	199.79	198.87	200.19	193.8	204.11	196.34	200.1	202.5	205.36	201.37	195.66	203.48	205.86	204.37	198.33	200.89	203.45	199.43	197.63	203.17	201.43	200.3	204.12	195.04	202.4	199.59	201.38	200.91	199.94	202.11	199.13
202.89	199.62	193.56	196.58	202.58	203.57	202.78	200.65	200.83	197.81	195.03	197.25	198.45	197.19	197.6	202.47	201.03	201.12	197.08	196.63	200.66	201.84	203.66	198.29	199.27	196.23	202.35	197.66	196.45	201	200.5	199.17	201.19	201.51	202.26	201.01	200.25	196.88	203.26	202.81	196.71	200.71	196.87	200.98	198.89	196.56	198.37	203.3	199.71	200.55
203.28	201.38	203.71	207.79	204.03	204.06	201.29	203.36	201.14	202.39	202.75	205.12	196.24	204.81	204.79	201.5	203.77	203.13	207.49	204.36	202.77	205.48	200.97	210.98	204.43	202.19	203.79	204.1	202.56	200.22	206.74	203.4	197.82	199.61	204.3	206.14	204.13	205.9	204.75	201.99	207.46	205.99	201.9	206.39	202.41	201.66	197.07	202.77	204.47	202.91
205.93	208.91	208.72	205.18	207.29	204.2	204.83	209.46	205.64	204.5	205.64	204.98	211.75	211.84	207.54	211.76	200.91	207.13	209.36	202.33	212.67	209.46	207.87	207.31	207.3	210.12	209.89	204.67	215.92	206.71	206.2	207.58	205.29	206.96	205.14	209.57	206.02	201.45	204.86	208.22	209.3	216.66	207.08	208.87	203.3	209.54	212.6	207.99	206.96	206.28
196.16	194.87	194.95	189.33	192.26	195.62	190.36	192.65	198.17	196.27	191.66	198.75	193.2	189.27	194.65	196.65	194.8	197.19	195.93	192.93	200	196.36	193.81	196.15	195.6	195.29	197.95	192.84	193.53	196.4	196.56	194.91	195.71	194.14	195.36	193.05	193.95	194.88	194.4	196.74	192.99	196.58	195.57	192.5	197.82	194.09	192.07	195.38	195.49	191.91
205.64	202.74	206.41	200.76	205.07	202.37	198.19	203.72	205.02	199.37	203.54	203.11	202.98	200.17	199.11	201.96	202.31	201.62	202.68	203.88	199.58	199.65	205.21	204.64	199.48	196.86	197.95	198.15	202.04	205.3	202.75	203.78	201.64	206.6	203.31	202.37	201.54	199.63	207.17	203.45	203.52	201.28	203.86	201.32	207.55	202.99	203.87	200.53	198.27	202.06
193.24	197.61	194.98	196.83	194.85	191.36	194.09	196.36	196.49	201.56	192.35	192.4	194.01	193.84	194.91	194.99	193.26	197.82	193.52	194.27	194.75	196.11	197.83	195.47	199.06	187.97	196.99	194.09	193.08	195.79	196.39	196.7	195.59	193.52	196.54	193.77	191.86	191.53	196.12	198.17	195.74	191.12	195.43	190.1	192.43	198.2	200.17	191.86	197.62	192.98
217.34	213.83	215.36	219.58	216.53	214.64	214.15	221.27	211.19	214.58	216.4	220	214.34	217.24	214.26	219.76	217.19	214.48	216.02	216.78	214.36	221.05	218.92	217.77	217.67	218.02	217.02	218.9	217.05	221.53	217.01	217.81	215.4	216.95	216.24	217.68	213.08	217.12	223.84	217.49	212.25	217.81	216.98	212.62	219.09	215.3	219.26	215.12	216.55	212.89
199.47	204.23	199.34	200.96	196.91	196.23	194.34	199.55	196.45	199.25	203.91	204.41	195.14	191.26	203.9	198.02	197.99	199.12	197.36	197.3	193.07	202.28	195.82	194.79	194.57	198.89	196.04	197.87	200.88	199.55	194.73	199.57	201.59	202.26	195.98	194	200.24	193.77	196.88	197.21	200.77	198.19	198.04	201.61	200.98	198.73	197.66	193.27	197.13	198.04
196.27	193.37	194.65	196.92	193.49	190.7	194.49	191.4	197.43	192.56	192.72	198.09	192.81	193.37	192.73	193.72	196.83	193.18	191.55	193.69	197.31	193.14	199.13	193.97	197.72	190.01	194.93	195.44	193.35	195.92	191.18	191.35	196.82	192.51	197.3	200.54	196.28	193.34	198.05	191.31	192.25	192.91	198.02	193.92	195.96	191.1	193.12	194.58	193.45	188.01
219.34	218.32	217.53	215.26	213.35	216.35	214.38	214.11	214.85	214.83	217.69	217.72	215.62	215.81	214.15	213.79	215.02	212.09	218.34	215.95	214.71	217.59	218.69	215.27	220.67	216.09	215.9	215.91	214.74	221.61	216.61	221.7	212.88	216.33	215.53	213.86	214.94	215.94	218.5	213.45	216.2	218.16	216.34	217.61	215.66	215.35	216.28	215.7	215.98	217.38
207.56	208.69	204.76	209.22	208.68	208.66	208.65	205.21	205.9	206.85	209.16	209.58	203.26	207.61	209.01	211.48	205.61	207.4	207.76	203.97	211.15	206.02	209.55	209.27	212.5	209.49	208.05	211.78	209.11	204.08	205.01	208.14	206.94	206.89	209.1	212.08	206.31	207.41	207.88	207.51	203.6	206.81	206.29	204.99	209.38	204.59	202.77	205.58	209.64	208.37
202.4	204.15	203.39	198.35	200.51	199.73	199.95	201.28	200.64	198.63	203.45	196.29	200.52	199.56	200.77	200.97	199.21	195.55	204.43	198.8	201.73	199.19	201.98	201.95	199.03	202.14	198.72	202.07	197.02	201.46	198.35	198.17	198.08	197.73	200.01	199.69	197.41	200.09	200.17	201.91	203.01	198.53	199.26	202.1	201.19	199.16	202.01	199.12	198.86	201.14
205.65	200.74	203.42	208.03	206.52	200.99	205.16	202.05	207.4	204.18	202.62	203.98	204.29	203.14	207.31	201.66	203.25	198.92	205.9	199.34	204.18	203.2	203.67	200.01	207.14	205.65	203.78	207.07	201.88	202.76	205.32	207.29	201.86	203.94	199.74	204.02	205.25	206.04	202.57	201.23	200.13	201.46	203.33	209.35	197.35	202.3	206.44	207.65	204.5	200.13
207.96	204.93	206.4	206.41	209.88	207.36	208.81	206.66	207.91	204.84	207.6	206.38	208.58	212.41	205.59	206.22	210.05	207.77	208.51	205.33	208.05	205.36	211.96	204.2	208.6	208.11	208.54	205.45	206.58	207.87	207.64	209.33	206.7	206.72	206.03	205.69	208.96	205.62	209.78	209.43	206.98	208.22	207.05	205.31	209.02	206.23	206.9	205.9	206.62	206
199.92	198.89	201.74	200.73	197.18	198.5	200.27	198.52	202.79	200.51	199.76	194.83	195.71	203.92	194.15	198.11	192.59	197.84	203.09	201.52	201.06	202.47	198.81	203.19	200.39	199.21	199.9	201.36	196.23	198.37	199.62	198.39	201.59	196.15	203.13	197.47	199.61	197.51	199.03	197.09	200.84	199.69	197.58	195.42	200.92	202.1	205.34	195.92	199.05	200.57
202.76	205.33	205.68	200.87	208.32	199.01	207.57	209.84	201.87	202.31	207.9	202.74	203.27	208.32	204.27	201.58	203.21	203.42	207.71	204.83	206.77	209.9	207.81	206.47	206.98	207.29	205.26	208.44	205.59	207.79	203.59	201.69	208.02	204	209.93	208.66	203.56	205.22	203.89	208.74	203.51	202.21	200.77	207.22	205.25	207.44	201.08	203.43	205.34	204.5
200.94	202.16	205.4	204.28	204.97	201.63	204.07	205.28	203.19	200.24	205.59	202.12	205.94	200.55	206.51	200.57	205.16	204.61	204.06	202.84	210.2	202.9	201.37	206.68	202.64	201.47	202.1	199.74	207.09	204.96	206.79	202.55	204.08	204.67	207.19	202.72	202.33	203.54	205.08	207.37	203.82	197.17	207.68	199.71	202.25	202.07	201.98	203.12	204.04	201.38
201.23	194.91	199.14	200.98	202	197.44	199.19	194.5	201.62	202.83	198.85	203.6	199.68	203.33	199.03	201.64	199.96	203.07	197.77	198.74	199.32	201.13	197.53	199.64	203.07	203.36	203.85	199.53	200.29	200.69	200.72	200.24	202.28	196.68	202.09	199.53	197.89	203.62	200.72	200.81	197.7	201.69	204.94	203.52	198.64	201.26	202.64	200.86	197.32	200.53
199.41	199.43	198.21	197.03	201.85	195.78	199.48	197.65	202.37	199.81	207.28	202.26	202.73	196.22	198.08	191.65	198.12	198.83	197.02	197.98	202.76	199.93	200.85	202.11	203.3	198.02	197.91	204.29	201.46	201.77	197.32	198.48	198.92	197.11	194.56	203.1	196.01	204.12	200.85	200.13	198.45	196.43	190.26	202.34	197.79	199.91	199.98	198.18	203.5	200.47
204.85	208.57	210.3	206.04	207.44	208.69	208.41	205.2	205.48	206.74	206.69	208.29	209.61	201.69	205.36	205.24	202.17	210.82	210.73	206	209.18	207.93	206.67	210.43	209.53	203.66	205.13	207.33	205.48	203.49	206.85	204.43	206.43	211.97	203.03	205.7	209.74	207.76	206.41	209.31	203.56	201.02	206.1	205.35	205.57	203.38	207.98	205.65	201.84	205.38
205.85	203.73	206.94	203.46	200.99	208.69	201.83	206.85	205.1	205.42	205.69	204.21	205.9	202.39	207.16	198.88	206.5	203.78	203.14	207.86	203.63	203.18	202.98	204.37	201.89	206.14	202.48	201.75	208.81	203.1	207.75	205.61	202.44	204.91	203.18	196.98	204.99	203.29	206.91	207.24	202.69	206.94	205.91	198.84	204.95	206.7	203	207.69	206.65	200.38
214.79	213.2	216.91	216.77	218.04	214.76	214.5	217.11	220.1	218.2	219.1	216.29	217.38	219.86	217.76	212.27	217.34	219.16	216.63	217.8	215.56	215.95	216.76	213.64	215.42	217.57	217.16	213.4	216.35	218.94	214.06	215.36	218.55	216.52	216.85	216.28	216.88	216.18	212.44	214.64	215.22	216.16	218.41	217.63	213.5	220.15	213.29	217.04	215.99	216.51
208.09	208.64	213.46	207.78	204.55	207.84	209.51	210.88	208.91	212.68	204.89	208.84	207.43	207.76	212.28	207.75	207.55	208.73	207.72	206.58	212.81	204.74	205.67	204.58	209.5	213.84	206.5	207.96	206.01	212.35	209.46	209.4	208.71	209.21	214.82	204.39	207.49	211.79	206.23	207.76	204.24	210.43	205	209.04	213.45	210.38	211.78	211.93	213.39	208.4
196.63	197.78	199.5	199.68	197.97	200.11	195.85	197.07	198.93	195.03	195.45	198.95	196.12	200.47	197.48	199.04	198.17	201.72	195.11	197.45	194.62	198.34	196.57	196.89	200.67	194.7	196.71	200.89	200.29	198.2	198.28	199.63	196.87	199.03	201.57	195.39	196.24	201.22	199.36	199.88	194.87	199.23	196.05	194.94	199.16	197.47	203.07	200.24	196	196.71
218.27	220.88	218.87	214.88	220.45	217.88	216.83	214.46	217.94	215.5	218.03	219.98	218.76	217.96	219.63	222.08	216.79	213.35	222.04	219.96	216.01	219.08	220.79	217.9	216.02	219.25	215.33	220.69	218.33	216.34	220.44	217.59	214.98	212.62	216.35	218.4	218.73	216.68	215.98	216.32	213.78	216.96	218.67	213.91	219.35	215.67	219.25	216.17	215.48	221.39
208.25	208.15	208.37	202.63	210.75	207.74	204.56	212.04	205.11	203.97	205.41	204.4	208.02	212.38	208.82	210.05	205.22	205.45	207.4	211.28	207.22	208.98	208.32	208.95	212.6	208.95	206.91	209.89	206.37	207.76	210.48	212.31	208.06	206.77	209.12	208.44	206.69	213.2	207.53	210.08	210.22	204.48	204.66	203.53	211.26	205.93	206.27	208.99	208.71	211.39
209.69	212.19	209.63	209.9	210.78	210.72	208.95	212.27	212.24	207.83	206.11	204.42	206.69	209.31	208.32	209.72	206.62	213.09	209.17	206.74	212.79	207.92	211.28	210.96	209.38	203.07	204.04	207.9	211.01	210.7	208.9	207.63	206.39	207.6	209.67	207.55	201.07	209.42	210.67	212.32	210.25	207.97	206.62	206.57	207.17	208.21	210.94	204.36	207.61	208.26
217.76	215.34	215.15	212.19	215.93	213.49	216.2	212.41	216.57	212.85	213.55	217.05	213.39	212.28	216.98	210.33	206.54	215.9	211.07	218.15	213.74	209.7	217.95	212.24	217.08	213.37	215.97	213	213.6	208.01	210.22	212.95	215.5	212.45	214.5	212.91	211.19	216.75	208.21	210.98	216.86	209.82	219.9	214.1	215.13	209.96	213.78	213.78	212.81	210.35
220.61	215.75	221.97	214.57	221.59	217.03	217.33	218.28	215.94	213.73	220.72	214.11	221.67	221.13	214.23	214.57	216.93	216.09	218.46	220.42	218.48	216.02	214.31	218.99	220.44	217.5	218.67	219.91	216.34	218.72	216.46	213.82	216.78	218.4	218.88	216.24	218.05	217.1	219.94	213.27	215.65	217.33	214.95	218.8	214.23	218.9	216.06	214.08	215.92	214.9
206.16	201.56	202.05	210.18	206.57	205.79	203.88	198.23	200.57	197.65	206.4	208.37	205.36	200.58	207.04	203.88	203.86	204.69	205.89	203.58	204.15	203.06	200.6	204.51	200.59	204.46	206.02	201.56	202.2	201.34	205.72	201.36	206.39	203.16	201.63	203.58	202.55	202.72	202.84	202.59	193.56	200.3	206.33	205.15	205.2	203.63	203.13	199.26	203.47	205.56
204.58	196.4	203.08	206.1	199.09	203.58	204.77	201.17	203.84	205.07	207.39	206.38	201.66	205.9	200.66	203.62	208.12	203.76	202.95	204.02	203.17	208.98	204.64	203.58	203.7	202.24	205.28	195.01	202.92	200.54	203.27	201.58	201.14	203.81	208.19	208.94	201.15	201.75	200.81	201.61	200.46	205.54	204.46	201.56	204.38	200.85	203.4	204.75	204.73	203.7
211.65	209.86	204.78	205.68	205.79	202.91	207.53	206.06	205.47	206.38	207.9	205.6	205.36	210.88	205.81	207.93	209.79	205.92	212.68	203.82	208.99	206.8	208.64	207.9	210.49	206.05	205.99	203.64	207.95	209.35	208.51	210.78	207.01	209.11	213.78	206.73	207.83	211.58	206.01	206.44	214.09	208.9	205.33	209.31	208.92	205.65	210.95	210.3	205.43	207.78
207.61	203.27	205.71	203.74	205.5	205.53	199.58	207.8	198.38	199.7	203.49	198.36	204.71	203.78	203.23	203.65	203.1	205.21	203.54	204.51	204.37	203.37	201.02	205.61	204.32	203.13	200.89	198.68	203.59	203.59	201.87	199.98	201.64	203.05	199.62	202.22	198.25	203.43	204.6	202.17	202.57	204.97	202.7	204.64	203.54	200.99	203.89	207.86	202.88	207.29
202.58	204.35	201.98	203.42	205.54	205.28	200.75	203.89	198.84	205.85	206.51	203.1	204.54	208.42	205.18	206.7	208.32	203.54	203.91	206.41	209.05	201.35	200.77	210.44	209.15	205.09	204.62	207.51	202.56	199.14	203.71	202.89	200.96	208.37	206	201.42	203.6	204.88	203.43	205.23	201.68	201.56	204.46	201.82	200.46	204.93	201.38	200	203.59	205.86
215.25	216.77	215.43	215.44	215.29	217.18	213.46	218.9	216.26	218.16	216.71	216.94	218.94	219.63	214.64	216.17	218.96	211.77	214.27	214.07	215.22	214.1	218.49	218.59	219.01	218.74	226.34	218.72	217.26	217.87	218.4	217.3	217.38	221.96	211.2	214.98	220.51	218.77	213.88	218.83	217.12	216.37	214	217.3	215.62	216.13	218.14	218.1	214.54	218.61
200.63	199.9	198.43	199.68	197.44	197.38	198.18	197.26	195.71	203.28	198.35	204.58	200.67	198.1	194.92	201.95	199.5	202.79	201.67	199.37	201.33	197.08	197.37	197.24	199.15	198.06	198.3	200.29	202.74	199.17	199.73	195.6	198.69	197.7	198.44	194.41	199.71	197.79	200.41	199.45	204.31	197.9	203.47	200.47	200.44	202.5	198.99	199.09	201.75	199.02
202.49	200.63	200.46	198.49	202.76	200.78	200.36	200.54	198.41	199.51	202.27	200.23	201.49	200.81	198.83	198	197.92	198.94	203.14	202.05	202.7	200.06	201.24	195.99	203.77	200.54	204.82	194.91	204.52	198.97	199.68	198	198.52	201.88	198.75	202.3	201.81	202.74	199.54	204.04	204.29	201.39	200.75	199.36	205.41	200.03	202.11	198.81	205.05	194.72
204.69	196.32	200	204.95	202.02	205.11	205.7	198.27	208.45	204.92	205.26	203.85	200.52	202.46	199.92	203.59	204.5	207.6	204.12	201.86	201.91	196.77	204.54	203.95	197.04	206.06	203.9	203.2	197.83	201.03	206.9	203.98	199.16	202.85	199.91	202.09	203.02	202.04	204.15	203.91	200.36	199.76	199.12	201.01	207.57	202.74	202.66	202.25	205.23	201.93
204.18	204.91	204	202.71	201.59	202.91	203.81	199.5	200.1	197.86	201.5	195.11	197.72	201.59	199.51	203.35	198.46	203.16	204.84	199.74	201.31	202.08	201.1	199.47	203.02	200.51	199.22	195.74	201	200.66	197.45	200.79	198.66	201.74	200.47	204.14	203.09	204.02	196.51	202.67	200.95	199.17	201.92	203.01	201.79	200.19	197.27	200.17	198.1	198.59
206.77	209.93	210.96	208.83	207.06	205.49	208.27	208.49	208.95	206.3	209.08	210.93	204.5	208.2	212.4	209.33	210.33	210.57	207.11	208.82	206.24	208.92	206.97	203.17	207.96	211.27	209.95	211.43	213.35	204.96	213.57	212.66	207.54	206.49	209.48	211.76	207.09	205.78	208.05	208.26	211.7	208.21	211.78	206.8	208.7	208.65	205.67	206.49	206.04	207.41
196.47	204.49	202.04	200.56	196.37	199.61	202.41	202.86	202.93	204.19	203.59	198.37	203.96	196.93	198.15	200.58	198.9	198.3	200.35	199.83	204.37	205.38	204.08	202.48	198.73	198.82	200.81	199.72	200.56	202.4	199.6	201.14	203.51	204.73	203.21	200.07	198.57	203.11	198.93	200.79	198.23	194.9	199.34	200.57	198.1	200.68	198.81	202.45	201.35	200.48
212.89	210.9	208.77	209.47	212.64	213.69	215.92	207.37	211.05	207.33	211.12	209.19	211.09	212.43	210.35	211.38	214.36	207.92	209.02	210.21	210.88	218.92	208.94	214.09	209.27	210.06	210.8	210.78	209.66	207.8	212.63	209.59	211.45	209.64	209.35	209.62	211.25	212.57	208.73	208.12	209.58	211.81	210.35	208.5	212.52	211.95	210.85	209.7	210.2	210.27
206.61	211.37	205.93	208.39	207.21	205.13	210.33	208.82	209.81	207.61	207.51	206.52	211.45	208.59	208.77	204.95	205.1	208.69	211.96	208.57	206.7	208.22	206.93	210.71	202.82	209.95	212.83	207.49	211.58	208.39	208.03	209.6	205.24	206.73	210.12	204.21	211.71	209.76	205.57	208.02	209.04	207.96	207.19	207.43	205.39	203.34	208.7	211.79	209.39	211.48
208.11	203.69	206.43	204.93	205.56	200.43	199.12	199.67	204.5	203.32	206.94	198.35	204.26	203.84	203.74	203.32	203.8	200.29	201.77	203.98	200.78	202.35	203.35	206.64	203.88	198.57	203.42	200.64	202.33	206.2	204.76	199.94	204.93	205.39	200.93	198.83	206.31	204.38	204.33	199.72	201.66	199.61	204.3	204.04	205.58	200.37	202.81	205.62	201.43	203.88
195.95	197.49	201.68	196.55	203.17	198.24	203.69	199.85	196.9	198.5	200.06	199.98	199.81	204.21	203.99	194.26	195.33	197.2	198.79	201.26	204.02	195.6	202.14	196.66	199.5	197.34	200.5	196.11	198.7	193.13	198.13	197.95	194.88	198.7	198.64	198.49	193.86	198.54	197.89	197.69	197.77	194.18	192.54	203.49	202.09	197.63	198.72	196.13	197.54	199.39
193.49	193.17	194.34	195.71	194.43	193.48	195	190.42	197.01	198.74	195.39	195.79	195.45	193.17	192.66	196.21	191.08	194.63	195.29	192.6	196.3	192.22	195.37	194.71	198.24	195.44	189.51	191.68	197.19	198.42	196.88	193.61	195.11	196.11	192.99	197.87	197.73	193.28	194.17	195.68	196.83	196.98	191.62	194.69	201.16	192.86	198	195.42	194.9	191.59
216.76	213.35	211.97	218.17	207.39	211.98	210.52	213.5	212.27	213.2	213.27	209.12	214.96	208.88	210.6	213	215.63	212.98	208.73	210.34	216.6	209.04	216.43	211.34	212.51	217.7	214.03	211.63	215.52	210.53	213.58	211.82	213.99	213.2	213.15	209.27	214.21	213.02	210.94	216.13	211.78	214.73	213.99	214.2	208.76	210.5	208.89	213.93	213.87	213.52
212.12	210.76	215.25	209.68	214.16	211.25	211.16	213.35	211.95	207.79	210.1	212.61	213.63	211.75	215.08	214.23	212.83	214.83	213.05	216.47	208.82	215.39	213.28	208.96	208.43	210.09	217.62	211.56	212.89	214.41	215.98	213.16	213.57	211.48	212.35	212.61	215.12	209.38	209.25	211.49	213.97	214.93	216.06	211.83	215.93	208.98	206.97	213.12	206.12	212.93
208.18	210.22	200.58	204.85	207.54	201.56	203.34	201.1	203.83	206.03	201.82	202.23	203.07	204.72	201.32	201.66	203.02	204.07	205.41	204.11	205.56	201.42	204.78	202.24	201.4	205.73	203.4	206.82	206.04	203.12	206.59	199.71	205.98	204.26	204.66	205.37	202.35	206.63	207.81	203.39	209.62	202.94	201.38	204.53	207.6	207.69	204.57	201.23	205.85	200.27
208.37	208.99	209.34	205.25	206.88	209.78	210	209.71	207.6	207.16	206.08	207.25	209	203.07	208.92	208.5	208.48	206.49	210.14	202.84	202.9	206.34	208.04	207.08	208.44	206	207.9	205.16	210.94	203.06	203.93	204.49	204.81	208.88	205.99	208.56	207.08	208.05	210.15	205.03	210.43	214.75	204.97	209.22	206.62	206.68	210.16	210.18	210.35	208.88
204.08	201.06	201.38	202.78	202.86	202.4	197.2	204.52	205.27	202.38	205.44	199.1	202.78	203.09	196.89	203.58	198.79	200.98	205.59	199.72	204.37	204.27	203.7	199.54	200.93	207.56	201.65	201.05	200.22	202.31	206.66	205.02	204.14	205.78	201.69	200.9	201.43	201.82	205.87	197.14	200.87	202.1	204.49	202.03	196.15	198.26	200.09	196.19	202.8	199.63
213.05	206.59	209.82	213.79	213.88	212.46	212.59	211.58	211.6	214.39	213.86	212.71	214.76	211.08	211.68	217.14	211.02	213.37	209.94	209.92	207.38	210.39	207.29	212.23	211.57	211.22	210.02	209.04	212.79	212.23	212.08	213.04	210.2	212.04	214.68	208.09	213.25	214.59	210.89	215.22	208.02	210.91	210.21	212.96	209.13	212.42	211.64	212.25	210.3	212.85
192.77	199.39	200.81	196.21	191.27	194.24	198.93	192.87	194.36	194.72	194.88	189.43	194.46	195.12	191.01	191.07	196.43	190.63	195.49	193.96	197.17	198.14	191.3	195.35	192.85	195.96	193.83	197.42	192.62	188.23	197.77	193.27	194.19	198.14	197.51	194.38	190.96	193.89	194.7	196.27	191.42	195.12	193.28	194.31	197.1	195	194.61	200.3	196.47	191.67
210.37	210.21	208.56	208.02	203.36	205.51	212.17	210.92	208.19	209.36	207.71	209.71	208.18	208.96	209.69	206.67	208.14	206.73	206.48	208.95	204.43	207.79	208.07	203.4	211.42	206.66	204.85	205.81	209.41	210.72	209.93	209.76	206.71	205.73	208.92	211.51	206.78	211.54	207.86	206.15	210.82	204.41	204.79	210.46	212.19	209.6	205.61	210.34	213.25	202.99
203.25	208	203.96	204.32	202.95	205.45	212.42	198.67	199.99	205.2	207.6	202.72	210.14	205.81	203.22	208.17	207.11	203.72	205.48	206.06	204.25	210.49	207.05	211.11	203.47	199.88	206.23	202.46	206.54	203.88	207.26	203.38	207.23	207.44	204.5	201.73	200.5	204.56	203.22	200.17	206.57	203.73	206.6	204.75	207.1	202.07	206.85	205.79	208.65	207.95
199.72	206.78	207.12	207.35	203.14	202.59	199.71	202.24	204.57	202.8	202.46	201.38	200.84	202.65	204.02	201.09	204.05	203.8	204.18	199.02	203.09	205.13	200.6	201.28	205.24	203.71	198.13	203.46	202.35	203.98	202.31	203.66	202.52	203.71	200.47	206.68	201.87	203.77	202.53	208.66	205.49	204.7	204.96	207.8	205.36	202.69	201.81	202.64	199.79	203.52
209.68	209.49	208.72	208.31	208.92	215.25	217.37	211.69	214.65	209.12	209.38	211.74	211.02	216.6	212.09	215.24	212.46	210.7	210.79	211.82	215.65	209.28	212.63	213.6	212.32	212.02	210.61	208.99	210.72	208.32	212.03	212.29	208.99	207.68	210.1	214.81	210.77	208.99	211.33	211.6	212.72	213.8	212.02	214.01	215.24	209.91	212.42	214.5	212.12	210.1
199.18	196.44	204.47	199.71	200.67	199.74	194.19	200.77	198.68	196.37	200	200.38	199.83	204.76	198.22	198.49	202.19	199.77	196.54	197.35	198.49	198.65	196.79	198.48	197.25	196	199.83	200.49	197.1	198.53	203.62	199.29	205.01	201.62	198.39	197.52	198.86	201.32	200.88	203.05	197.72	199.87	196.31	197.41	197.81	194.72	196.67	202.36	204.39	201.48
210.29	214.43	212.02	214.95	207.31	211.9	215.89	219.74	211.92	212.99	214.19	212.72	212.04	213.37	212.04	211.02	214.31	215.34	215.41	210.18	211.2	215.02	210.59	210.51	208.34	212.48	215.01	209.06	215.81	211.39	211.14	212.93	214.49	213.77	213.57	214.03	214.04	208.44	213.33	210.8	213.32	214.93	216.22	211.74	211.55	211.74	207.14	214.09	214.29	213.06
215.92	207.4	212.46	214.96	211.32	210.42	211.73	213.21	213.09	213.42	211.3	212.73	214.37	210.01	212.04	215.62	212.42	212.99	213.51	209.14	212.89	213.34	212.36	211.72	213.11	215.36	213.37	212.86	211.91	207.89	211.42	215.46	211.87	210.24	212.98	218.6	216.18	214.25	215.82	211.66	213.07	212.38	211.49	216.62	211.67	216.62	210.08	213.68	211.09	211.17
210.58	210.15	209.32	209.19	212.61	210.47	215.56	212.72	214.27	208.9	206.87	205.85	205.95	209.43	211.41	212.86	210.68	212.21	209.77	211.27	209.15	208.98	211.46	202.22	210.98	211.4	206.12	205	211.04	205.59	208.28	205.53	210.43	208.22	208.58	202.15	214.38	210.02	211.12	209.97	211.78	206.35	210.28	205.82	206.13	210.4	210.26	211.53	208.04	206.44
207.37	213.41	207.04	209.98	207.25	208.37	208.26	208.16	208.54	209.78	206.02	210.73	204.88	204.07	213.2	207.05	206.61	210.24	209.97	207.31	206.05	206.11	209.06	210.91	208.3	213.24	207.25	202.37	207.55	209.74	211.96	209.59	204.96	203.11	204.85	206.57	212.01	208.27	210.5	203.08	210.22	208.97	203.85	208.85	209.86	211.82	203.55	208.44	208.03	208.61
204.51	208.41	212.83	208.02	209.6	207.41	207.66	208.04	210	208.19	206.99	209.14	209.93	209.37	208.15	203.98	205.94	211.37	209.03	208.29	209.2	207.38	208.77	207.58	212.8	211.59	213.06	210.46	210.8	204.94	210.4	212.62	215.63	210.8	210.33	208.42	213.2	211.33	214.16	209.74	212.1	210.5	208.11	210.27	207.7	210.79	208.43	211.78	209.94	206.6
202.2	206.25	201.7	204.07	200.24	205.08	201.89	202.35	202.65	202.97	202.43	200.97	203.79	202.4	201	203.99	207.53	205.52	204.96	197.97	201.85	200.19	201.98	200.86	203.16	204.81	200.59	204.02	204.51	198.87	203.05	204.28	200.48	203.43	200.97	205.15	206.91	202.6	203.06	196.32	203.28	203.22	199.8	204.02	201.33	202.28	203.08	204.73	206.43	206.75
209.87	200.15	203.85	203.27	205.55	202.63	207.89	201.08	207.53	203.31	203.8	201.34	201.62	207.76	199.75	204.19	201.33	204.84	203.29	204.6	204.6	202.66	202.96	202.42	204.17	207.41	204.05	202.46	204.28	205.31	202.49	201.63	203.58	204.07	203.37	203.82	206.03	205.82	203.25	205.53	202.69	204.79	204.95	202.34	202.36	202.01	201.13	202.82	207.27	202.95
197.69	197.3	201.49	201.99	201.27	203.47	198.41	197.87	200.93	198.76	198.04	196.49	202.5	199.07	202.02	200.66	196.66	200.26	198.84	199.26	198.12	196.45	201.64	201.38	201.31	198.81	199.67	198.52	199.74	201.85	196.8	203.74	199.06	198.87	195.89	200.01	201.23	203.04	198.3	198.73	198.16	201.55	199.36	194.87	200.58	201.75	200.91	195.82	194.97	203.08
210.7	213.26	210.29	212.5	207.64	209.99	209.8	207.12	209.91	210.52	211.09	209.68	206.81	210.72	207.32	212.06	207.18	211.73	207.06	207.91	208.95	206.88	205.37	212.23	212.25	211.73	207.94	206.66	212.46	208.77	205.76	210	207.52	212	212.63	208.94	209.14	205.23	208.53	214.88	211.44	210.54	210.72	209.7	212.53	208.3	211.51	213.87	209.18	204.69
194.97	196.19	196.26	197.66	197.41	195.81	198.02	199.3	195.41	196.08	195.64	199.24	196.15	198.22	201.89	194.73	201.31	196.97	195.66	197.15	198.93	195.86	196.33	199.66	198	200.48	198.09	197.93	198.3	195.98	198.82	194.92	197.62	195.16	198.1	193.21	199.97	200.45	197.38	199.46	197.61	193.85	199.43	198.59	198.45	196.78	195.99	199.32	200.38	193.75
213.87	216.6	220.46	213.26	214.39	213.66	220.58	215.71	211.52	217.59	217.73	217.73	215.14	215.8	214.01	217.01	218.46	219.56	214.34	215.23	213.1	214.17	217	221.97	216.44	216.47	212.91	218.88	220.67	217.35	213.11	222.98	212.95	216.17	216.51	215.35	215.61	221.87	218	214.88	215.68	214.01	218.63	222.55	216.72	213.47	213.8	221.91	216.69	221.96
213.94	207.85	212.67	210.1	211.4	211.47	209.84	210.58	212.19	210.19	212.06	210.02	211.93	212.3	210.34	211.51	212.08	212.83	207	211.07	209.8	213.52	209.91	213.56	207.25	210.2	214.02	216.7	213.75	215.99	211.94	215.83	212.49	209.4	213.68	215.49	208.57	212	213.55	211.04	206.99	211.7	212.47	212.84	215.65	210.23	210.94	215.56	208.46	215.31
207.67	205.49	208.19	206.23	204.24	205.4	206.51	207.43	204.94	205.97	207.38	208.33	210.61	205.69	208.54	206.13	206.84	205.65	208.73	204.39	205.63	207.29	205.62	205.13	203.87	206.61	206.53	202.99	212.31	205.48	207.62	205.53	206.03	202.83	205.3	207.51	207.09	207.21	211.78	198.62	208.06	204.26	200.71	202.82	206.11	208.89	205.75	203.61	203.45	205.57
207.51	209.57	207	210.85	212.95	210.09	212.15	210.39	208.38	210.62	209.23	208.67	207.37	209.23	207.01	212.29	206.87	209.96	207.91	209.5	207.06	209.76	209.88	208.34	205.88	211.53	211.06	209.86	207.14	206.32	203.33	211.02	209.69	207.14	211.19	212.11	207.89	204.6	208.77	207.51	208.24	211.09	209.9	210.54	204.03	213.69	205.94	209.67	207.74	211.92
207.89	204.72	213.26	209.76	206.96	210.65	209.33	205.27	208.49	205.78	209.47	213.85	210.51	206.83	205.82	202.9	205.37	211.72	208.47	206.91	209.1	206.67	209.85	205.44	206.99	206.52	206.31	207.84	211.45	208.08	208.15	210.83	208.9	209.26	213.32	210.06	209.66	211.19	203.37	204.74	210.5	207.34	207.07	211.41	210.85	207.77	209.08	212.03	208.14	207.88
207.13	210.88	205.77	209.63	214.28	210.77	206.33	208.17	211.32	209.04	206.06	208.28	208.24	210.17	207.6	210.39	205.76	208.58	207.98	208.33	207.99	207.63	208.88	207.25	208.04	207.14	208.55	211.69	208.9	210.17	214.02	205.99	209.89	208.84	205.37	207.6	211.77	211.95	205.11	211.09	206.78	211.11	209.75	206.46	212.69	206.12	209.9	210.81	207.55	209.34
198.36	196.62	192.98	192.39	193.22	191.68	198.27	193.2	190.52	194.41	196.35	195.4	192.94	190.11	191.01	191.5	194.41	196.24	192.82	192.81	192.93	195.29	194.01	194.87	190.01	192.83	194.36	193	192.08	191.56	191.94	194.41	194.11	193.49	192.23	194.77	194.89	197.95	189.8	193.81	195.72	193.39	190.2	194.01	194.83	190.24	190.57	194.77	196.48	192.87
204.41	199.88	199.89	196.81	200.91	200.41	203.59	196.1	193.82	203.85	200.91	196.8	201.45	204	200.31	198.37	204.1	204.43	195.47	203.08	203.06	199.67	202.25	204.73	206.29	200.53	200.4	201.67	196.05	199.22	199.21	197.5	200.05	201.62	202.58	198.13	198.67	200.29	204.17	201.99	203.06	202.51	202.98	203.6	202.21	200.27	205.02	200.35	201.31	201.02
208.42	203.28	213.58	208.38	212.42	205.15	208.48	210.06	207.47	207.51	204.76	208.92	204.43	207.82	210.26	212.02	207.53	206.75	209.28	210.71	201.59	208.28	208.5	208.62	210.51	209.67	208.64	205.45	207.64	206.3	208.74	209.91	208.69	209.48	206.6	206.97	214.27	203.23	211.57	211.54	212.11	208.12	208.57	204.46	208.97	207.92	210.16	205.88	206.71	211.43
204.75	205.68	204.22	198.98	206.33	208.86	208.72	205.22	204.32	208.27	206.33	206.36	208.48	204.57	203.37	202.94	206.62	204.55	203.69	201.74	205.54	207.57	204.07	203.78	203.05	204.96	210.5	204.13	205.86	202.5	204.96	208.69	205.3	207.94	203.86	209.02	202.2	206.12	205.29	199.41	201.99	199.08	205.58	202.65	205.91	202.27	202.74	206.53	203.94	206.14
204.31	206.33	212.67	206.68	212.73	211.12	204.14	210.46	208.59	207.1	210.25	207.73	207.11	211.88	207.17	208.4	204.71	208.29	203.25	206.8	204.89	213.61	203.41	208.99	205.56	207.58	209.01	206.38	211.01	212.27	210.95	211.71	211.94	204.74	206.64	209.16	203.92	208.68	206.22	210.39	209.04	206.05	209.61	204.75	208.33	207.29	209.96	203.55	208.4	206.9
197.77	196.55	193.84	196.41	194.31	197.56	200.75	196.08	195.63	199.87	198.34	196.6	196.12	200.3	197.79	203.75	196.48	194.78	202.56	199.03	199.06	196.34	203.51	198.93	198.89	198.94	197.43	200.66	199.44	191.65	197.65	199.61	197.52	200.6	198.05	199.97	198.97	192.97	196.99	200.04	199.55	197.53	198.1	200.49	196.07	199.71	198.16	194.86	203.75	201.81
199.35	197.93	202.86	200.92	200.81	196.71	197.07	201	203.06	197.74	201.23	198.32	200.24	197.97	198.26	199.59	195.87	202.93	203.3	202.83	198.57	202.11	205.15	197.83	202.32	201.93	200.9	201.11	202.63	197.37	202.39	199.38	203.38	203.68	197.44	201.18	196.38	195.68	198.04	202.7	196	203.03	203.69	201.93	203.89	201.87	204.25	197.11	198.96	200.21
209.56	203.57	205.87	203.06	200.72	206.65	207.99	208.87	205.82	202.76	203.34	202.67	201.22	203.85	199.28	199.06	198.08	205.99	202.4	204.77	198.28	199.84	203.75	208.46	202.17	207.55	201.38	200.51	204.61	203.85	202.24	201.55	204.38	205.97	203.63	200.97	207.28	207.93	203.17	205.35	205.44	206.65	199.42	203.43	207.06	205.37	201.91	207.14	205.28	205
[truncated: 799 more rows]
[truncated: 150 more columns]
