# Supplementary material for: Genetic dissection of main and epistatic effects of QTL based on augmented triple test cross design
Source: PLoS One. 2017 Dec 14;12(12):e0189054. doi: 10.1371/journal.pone.0189054 (PMC5730204; doi:10.1371/journal.pone.0189054)
Supplement: S6 Supporting Information — (ZIP) [file pone.0189054.s006.zip › z1_1950_0.2_5.csv]

213.27	214.13	213.23	213.35	210.02	214	213.04	218.69	209.28	207.92	212.58	210.01	215.98	209.96	214.01	204.82	215	212.08	213.61	211.8	212.29	210.71	210.6	208.92	211.03	210.91	213.86	212.37	214.48	207.37	216.51	214.04	208.16	212.33	214	211.36	204.72	210.68	218.64	212.55	216.29	204.87	210.02	214.02	204.83	216.08	207.3	213.78	214.69	216.29
219.67	219.77	210.76	224.08	217.68	213.1	213.4	218.08	215.24	213.97	221.21	223.18	211.94	222.16	210.78	216.27	226.59	214.06	215.46	216.51	218.04	218.38	219.41	217.73	218.03	220.64	218.18	216.83	217.69	212.18	218.69	216.8	221.77	215.99	223.62	217	220.32	214.48	224.89	215.88	217.95	220.27	219.45	212.88	220.38	217.35	222.67	220.15	210.85	221.43
207.34	200.82	202.2	205.85	209.19	206.2	202.37	208.21	202.93	198.92	198.79	203.07	203.04	201.83	203.21	208.49	202.13	204.89	199.1	204.78	202.22	209.86	198.41	202.93	203.95	195.73	204.88	208.44	207.1	203.34	204.69	198.62	197.67	205.37	204.53	203.77	204.13	198.46	203.15	203.6	203.04	198.01	204.47	203.94	207.53	195.13	205.13	204.63	200.99	202.65
207.51	210.99	214.86	214.96	213.54	211.41	208.16	208.56	214.65	212.6	207.16	209.38	211.95	217.9	205.01	217.89	208.84	214.39	209.8	207.48	213.9	214.25	211.6	209.23	212.61	215.19	219.4	211.22	212.13	211.77	210.69	211.52	211.37	207.22	210.3	209.02	215.93	213.38	212.13	213.11	210.67	210.49	216.94	212.54	204.13	208.75	214.84	208.45	212.83	209.05
202.74	192.97	193.03	198.97	193.38	200.53	197.75	197.67	196.37	198.39	201	198.88	195.86	194.81	194.72	199.52	196.92	207.89	197.67	200.85	193.4	200.75	200.31	198.11	195.01	200.11	201.51	195.94	202.34	206.48	199.93	197.92	200.3	190.5	198.43	197.07	197.62	202.62	201.79	195.27	203.21	197.33	195.14	203.29	205.56	203.5	197.33	197.77	201.05	199.04
216.52	219.67	215.54	221.93	220.53	213.51	216.7	216.09	223.72	212.66	212.52	211.93	215.01	216.54	221.67	218.08	217.4	221.52	212.44	217.71	221.09	214.93	214.99	216.22	213.53	221.87	216.21	210.86	211.72	217.96	215.84	215.95	209.76	215.04	215.36	214.42	218.39	211.65	217.31	212.46	218.42	216.07	223.36	219.76	216.25	222.7	212.01	218.38	218.1	216.81
194.06	196.89	194.49	193.22	198.09	198.83	197.99	194.69	195.62	203.59	195.56	199.95	192.55	192.34	198.81	199.31	203.61	191.33	194.74	196.43	197.81	192.47	197.69	203.62	197.47	192.52	198.08	193.77	188.55	196.98	198.01	199.37	194.08	198.58	198.56	196.26	199.03	197.48	194.41	190.43	194.58	195.22	192.64	195.55	195.02	195.66	192.84	203.48	195.8	191.76
213.81	211.76	208.8	211.76	210.55	208.8	214.52	212.78	215.03	211.42	214.46	214.27	216.31	212.74	217.35	212.71	213.85	214.16	209.07	215.4	215.73	212.16	212.3	212.4	216.14	208.53	213.42	209.37	209.26	215.04	207.66	208.81	213.81	215.77	207.38	209.08	216.96	219.59	212.95	210.9	211.09	209.83	209.07	209.31	208.84	215.48	216.75	211.14	216.97	210.87
204.11	208.7	206.8	203.04	209.49	203.47	206.15	204.55	216.83	213.76	208.23	207.22	208.89	213.7	203.43	200.25	210.59	205.9	206.99	211.57	208.89	208.69	202.89	210.69	208.26	208.97	207.77	207.64	208.35	208.09	208.57	204.31	209.4	214.43	211.53	205.54	206.75	206.57	204.81	206.33	208.98	210.03	206.31	205.43	202.85	204.7	209.53	202.58	206.47	204.75
208.16	209.67	201.31	207.94	212.26	214.02	212.19	215.47	208.35	208.15	208.56	210.01	211.32	211.27	207.36	208.67	213.68	211.79	213.19	208.71	205.88	203.43	214.73	200.06	207.72	209.22	207.39	205.44	209.57	208.62	208.89	211.14	207.57	207.99	207.61	208.73	211.12	214.85	203.79	215.87	213.77	211.48	209.95	210.25	202.24	210.99	206.59	207.2	212.46	212.88
195.71	197.23	199.38	197.3	197.79	195.38	200.96	191.49	192.81	198.08	192.63	197.3	198.38	195.85	197.52	194.75	195.72	197.33	191.58	199.77	196.17	196.74	195.16	190.93	194.77	192.46	201.2	194.1	192.11	192.27	194.51	195.69	189.87	197.61	192.61	199.72	195.43	193.26	195.25	190.5	191.53	193.34	196.92	189.45	190.82	190.04	196.14	196.65	193.55	199.93
204.47	194.19	198.56	201.55	200.26	204.8	203.14	197.86	198.09	197.25	199.23	202.16	202.21	197.64	195.37	199.1	198.39	202.79	196.13	200.45	195.16	200.36	195.56	199.25	201.25	200.32	195.26	201.39	194.89	199.81	198.02	195.61	195.83	201.84	202.01	199.92	197.92	199.28	203.25	197	196.66	206.18	194.14	202.57	202.94	200.13	196.83	198.63	196.91	202.77
201.5	212.89	212.18	214	209.97	201.98	208.59	204.42	212.82	206.14	211.48	208.95	204.27	208.89	208.31	208.07	201.16	203.21	207.41	206.15	207.87	212.24	204.81	207.56	199.24	202.15	204	207.68	205.87	206.74	209.76	215.64	211.24	215.93	207.9	205.27	210.1	204.4	211.56	209.74	198.43	217.49	206.6	209.6	214.08	213.75	209.26	205.47	207.19	211.61
211.86	204.27	199.35	203.68	196.59	203.62	198.14	203.5	206.32	208.54	204.76	200.11	208.37	202.39	206.61	199.75	210.65	200.79	206.04	202.08	197.83	207.11	207.19	197.64	207.31	207.11	203.1	206.1	209.45	204.69	195.61	198.79	203.08	198.39	199.08	212.78	206.8	198.4	204.2	198.71	209.53	209.22	203.88	201.93	206.62	201.16	210.07	207.03	196.69	201.61
212.29	211.68	213.85	205.1	212.63	211.16	206.55	211.71	212.07	207.96	212.34	212.04	208.2	211.35	205.69	210.76	205.43	214.11	211.68	209.23	208.21	214.22	209.56	208.01	205.25	205.94	207.84	212.93	213.66	205.74	205.69	204.86	210.61	208.9	207.24	209.6	207.8	205.58	217.38	208.21	208.4	204.2	212.84	206.66	210.71	204.95	202.5	210.12	208.52	203.63
213.2	213.19	221.34	206.14	215.72	209.13	219	210.46	215.93	212.45	216.37	215.7	205.7	208.32	208.31	214.81	215.06	211.9	205.75	213.49	215.64	205.41	212.89	215.9	212.28	213.72	214.13	211.97	211.08	209.67	209.36	213.47	206.52	204.2	206.67	211.43	217.1	218.14	207.54	210.51	216.38	208.31	209.11	210.51	215.51	210.04	214.68	214.05	214.04	210.32
210.44	207.49	213.07	211.75	212.56	212.85	212.34	219.6	210.6	215.67	213.39	216.91	214.37	213.36	211.79	216.75	212.5	207.89	215.22	215.84	211.42	211.78	216.76	211.49	207.93	212.09	210.61	210.84	207.77	211.47	221.76	209.68	212.6	216.49	212.9	207.43	210.91	212.13	213.61	221.59	212.65	207.5	219.09	212.77	206.01	202.91	210.31	209.46	212.78	209.54
209.34	207.62	200.34	200.38	206.03	205.02	201.27	203.88	208.61	200.81	207.1	209.65	202.48	205.3	200.79	207.45	200.9	201.12	200.36	209.68	211.1	203.57	206.62	209.56	200.77	200.88	199.1	201.37	201.09	209.12	210.29	205.94	203.03	208.67	202.7	201.07	204.37	206.37	208.48	204.68	205.71	211.04	210.97	208.65	201.12	208.44	211.53	207.07	207.17	210.31
213.54	215.82	225.45	212.01	212.14	218.52	207.85	211.1	215.29	207.51	214.6	212.32	218.78	220.46	213.1	218.68	211.31	209.59	206.77	210.25	207.79	216.86	215.84	209.51	213.86	219.71	211.98	210.33	209.65	217.29	213.77	212.24	208.24	211.17	213.62	211.76	204.3	214.65	213.24	211.74	216.5	217.6	209.28	209.01	207.69	219.12	206.17	212.68	208.43	212.03
219.92	214.96	206.83	214.36	209.6	210.82	216.3	210.08	208.56	209.33	213.92	214.7	215.44	205.24	210.04	214.19	208.13	209.82	213.95	212.35	216.97	209.2	208.46	210.78	211.16	205.49	211.28	206.98	209.96	212.03	207.32	212.27	209.71	208.87	212.46	206.93	206.87	211.83	208.73	209.12	213.24	211.26	213.03	205.15	212.56	214.97	213.67	214.63	208.03	215.9
202.35	199.04	206.25	198.72	198.5	206.06	195.73	203.56	198.24	209.27	204.42	193.88	202.41	203.07	202.66	204.73	202.94	203.96	205.5	203.8	192.59	201.07	205.97	204.56	204.65	200.35	202	201.59	200.86	202.99	196.13	203.13	198.22	205.47	203.92	206.1	206.63	201.17	194.49	205.1	202.1	198.83	208.1	202.03	204.06	202.03	203.35	204.64	200.14	194.28
208.15	206.99	203.98	215.08	208.97	215.24	212.8	201.48	208.29	213.14	212.31	218.89	213.8	208.46	209.19	209.54	215.46	212.22	212.59	211.64	215.05	213.54	208.15	217.96	209.31	213.09	215.15	213.92	211.02	211.77	216.25	211.65	206.72	210.21	210.32	211.49	216.47	217.58	215.68	210.96	212.79	210.29	212.22	208.29	202.89	212.05	210.45	211.36	209.63	211.93
199.38	201.35	206.22	208.01	210.63	202.78	202.7	203.68	207.29	205.5	202.12	206.69	202.35	209.61	201.91	213.59	204.86	196.32	203.92	206.49	210.65	206.73	201.07	210.09	208.27	204.52	200.59	204.98	201.43	206.78	206.87	207.63	204.12	200.36	206.09	203.74	209.43	205	199.69	203.43	206.83	203.2	209.28	204.37	208.58	201.43	204.83	203.17	205.44	203.13
201.73	199.47	210.84	202.12	191.64	206	211.04	205.03	203.84	198.82	204.29	209.5	204.1	204.17	202.09	198.26	206.18	209.68	205.02	206.81	203.23	201.76	206.72	210.02	200.98	202.41	198.71	203.34	200.31	202.31	193.87	205.36	207.75	201.09	195.02	203.36	206.7	198.83	202.46	205.06	205.64	198.3	205.83	206.03	200.35	205.78	200.45	209.97	202.03	206.28
203.88	208.31	206.18	209.88	211.14	214.68	205.6	205.42	207.52	208.09	210.27	213.35	204.8	210.83	218.51	207.37	210.92	210.74	206.97	209.43	209.49	210.12	216.74	208.84	203.58	212.49	211.7	205.84	212.89	213.88	211.72	209.39	208.47	201.62	204.57	209.3	213.34	214.21	204.76	210.2	207.09	210.43	207.43	207.36	215.37	206.65	209.54	218.01	208.88	213.85
208.77	212.75	209.7	210.85	207.45	208.56	209.04	204.75	210.03	200.07	212.47	216.48	206.31	209.43	213.92	209.71	213.01	211.93	202.68	210.49	211.78	205.25	209.96	208.87	210.91	205.54	205.25	208.86	210.44	215.95	211.42	213.02	212.02	212.65	207.15	208.63	206.8	209.8	205.06	206.68	209.48	206.99	208.06	210.69	213.08	204.6	200.94	205.87	212.34	212.96
204.86	205.58	200.37	206.01	200.41	203.37	200.37	211.81	204.7	205.73	208.77	200.53	204.9	210.43	211.28	210.11	208.11	204.98	205.19	207.1	206.47	203.57	206.37	200.42	205.88	205	205.57	206.02	198.15	212.4	205.44	206.8	209.47	201.21	208.57	207.01	202.35	207.3	204.69	207.92	198.91	210.28	204.11	208.19	197.54	202.48	201.53	204.84	202.17	201.06
199.68	206.47	200.71	191.34	208.7	198	204.99	204.67	200.13	194.38	197.41	202.75	198.09	196.8	202.65	194.72	200.97	195.96	200.66	201.58	202.26	203.75	202.87	203.56	202.82	202.41	198.73	205.27	199.87	200.81	200.41	207.19	194.65	197.65	200.12	199.18	194.62	199.25	200.33	203.64	200.89	204.59	202.4	196.89	197.14	199.59	194.49	206.24	199.82	200.91
221.52	218.9	212.17	216.69	216.25	222.22	215.08	223.07	220.47	215.42	209.79	218.31	218.52	216.48	214.88	219.75	223.33	224.53	213.79	217.18	221.07	213.8	221.6	214.04	221.08	217.09	212.33	220.87	216.6	215.56	213.33	217.79	217.36	214.1	215.88	214.37	227.21	216.11	217.96	217.98	219.68	217.58	216.86	217.69	218.73	216.39	208.27	218.28	210.91	214.21
211.51	208.11	206.11	210.14	207.35	207.7	207.57	208.93	204.93	202.91	209.22	204.91	209.75	208.11	211.52	206.37	205.51	213.97	203	206.61	211.12	200.26	207.62	207.11	202.19	208.19	206.3	205.42	206.53	204.38	204.38	208.31	206.55	204.1	206.19	211.31	204.46	209.95	209.71	204.97	205.85	207.38	205.48	204.66	203.53	209.92	202.09	212.69	209.17	210.11
210.26	215.27	216.61	215.21	218.64	209.44	217.46	209.89	214.59	210.54	211.23	216.91	214.27	207.77	209.21	210.07	214.86	211.87	211.06	209.3	214.98	212.81	210.22	209.61	216.39	208.92	214.7	211.76	215.7	214.4	210.21	212.43	216.93	205.22	215.06	215.31	208.86	216.91	213.21	210.43	210.86	213.36	213.04	202.17	212.38	204.41	207.33	204.43	208.2	212.79
208.13	208.68	205.08	208.78	200.51	213.19	208.18	205.84	207.36	203.85	210.51	209.93	209.12	204.72	205.84	204.92	214.21	212.38	210.01	210.21	204.91	206	207.21	203.81	205	204.71	208.42	202.11	208.75	203.45	207.86	206.4	207.72	206.46	214.33	212.29	208.35	210.57	207.83	206.94	205.21	207.36	201.26	211.03	203.1	209.4	202.74	208.79	203.71	212.22
204.95	210.03	199.84	204.09	207.89	204.88	210.39	205.21	203.14	213.07	214.01	208.44	207.74	206.23	213.55	209.64	207.44	212.27	205.04	211.77	207.1	212.95	213.45	207.96	208.63	211.19	206.94	208.38	209.35	206.28	210.13	210.5	206.35	209.67	212.65	203.56	205.36	212.45	208.02	207.92	206.67	205.65	203.35	210.04	211.84	203.83	206.17	202.9	206.34	214.09
204.46	208.4	212.52	206.1	209.56	204.41	210.74	203.78	209.07	209.08	212.73	215.92	212.76	214.87	211.13	209.93	206.14	206.03	212.56	209.28	212.41	204.81	213.84	214.52	206.01	205.47	209.12	210.65	209.59	206.82	208.98	205.93	218.09	202.7	201.66	204.04	208.46	210.06	207.87	206.96	207.92	212.54	207.69	209.15	209.09	213.67	211.87	206.93	208.18	208.6
213.79	210.41	207.1	209.64	209.47	206.39	206.66	209.27	212.22	206.63	212	204.37	205.16	209.61	212.23	204.55	214.11	208.39	208.29	210.87	209.06	208	212.16	208.69	207.55	208.34	210.38	213.53	207.35	204.18	213.73	203.96	208.79	209.75	208.78	205.99	204.97	207.93	203.6	207.67	206.4	207.77	204.61	209.87	200.01	203.9	203.86	213.49	213.75	216.31
192.53	195.25	191.01	202.54	193.86	200.91	197.67	192.66	201.3	195.5	194.93	199.49	197.93	192.45	195.48	189.41	194.26	191.13	195.59	195.76	195.45	202.62	193.64	192.62	189.29	196.11	195.45	199.18	197.89	193.77	197.95	195.53	190.12	194.14	195.23	198.27	194	189.43	199.93	196.5	194.17	195.24	197.32	193.2	198.17	201.18	196.42	191.25	189.25	195.11
196.03	197.97	196.34	201.82	204.18	191.43	198.65	206.04	201.42	201.06	203.05	200.25	201.7	199.24	201.23	201.91	206.55	202.36	195.7	195.13	204.01	197.51	193.46	206.99	200.88	203.9	190.58	207.9	199.68	203.55	191.34	198.56	197.68	201.85	200.01	196.5	197.53	202.99	198.19	199.06	201.9	200.31	202.91	202.06	197.55	202.98	198.97	203.18	202.47	200.02
203.21	207.28	208.73	204.37	205.25	206.52	206.84	205.49	200.51	202.06	204.44	205.95	209.23	209.2	208.56	212.81	211.41	209.74	207.04	206.01	211.4	214.21	207.89	204.08	205.65	210.09	202.22	205.58	211.47	210.21	204.6	210.37	211.18	207.46	210.26	206.89	214.02	208.67	206.14	207.93	206.97	203.73	209.42	209.06	204.33	210.23	206.33	204.43	204.42	206.19
210.16	205.3	213.04	207.44	205.97	201	209.97	210.41	216.18	203.83	206.83	210.3	206.15	202.21	203.26	211.07	209.37	205.03	210.82	209.43	210.73	203.56	205.7	204.97	207.48	206.28	214.03	208.8	206.97	215.56	209.87	208.55	205.75	206.77	206.95	206.52	206.53	208.94	211.05	204.04	208.83	203	208.39	209.86	208.37	206.45	214.83	209.98	214.44	204.14
209.65	206.81	206.61	204.98	207.79	207.21	205.44	199.84	210.11	207.83	205.69	204.79	205.03	207.93	205.13	210.03	210.01	207.2	207.87	213.4	213.89	211.87	209.97	207.4	205.23	205.05	217.52	211.92	204.62	210.27	205.76	205.83	208.02	206.78	207.89	204.61	212.92	206	199.25	206.31	207.68	205.55	209.64	201.67	202.32	207.24	200.71	205.63	204.32	207.24
195.62	194.24	202.32	199.49	204.26	198.26	195.89	205.21	205.17	202	198.86	198.35	200.51	197.31	199.3	203.78	201.37	204.74	199.51	194.43	197.45	202.04	194.58	201.96	191.91	198.59	196.09	195.47	199.55	196.96	197.31	194.82	201.26	202.69	207.04	208.29	198.79	202.22	195.07	201.97	205.06	196.87	200.18	201.87	201.25	201.41	197.03	205.31	203.73	195.95
206.61	200.38	211.1	208.21	201.67	207.74	213.63	210.83	204.32	203.54	197.06	207.99	205.52	207.19	208.86	204.39	203.67	205.01	210.85	206.74	206.15	209.21	202.02	212.76	209.04	206.48	205	211	204.46	203.88	209.56	206.46	205.57	199.8	208.91	205.39	207.53	206.79	207.81	202.74	204.33	212.84	209.24	202.46	201.72	211.31	210.25	201.96	208.71	206.43
202.93	205.2	197.6	207.16	200.74	206.34	200.38	204.67	201.3	205.08	195.45	207.67	207.41	200.95	199.12	207.82	202.05	199.82	199.37	202.57	202.16	199.94	205.93	206.05	205.64	197.85	208.42	202.48	204.43	198.1	199.94	204.33	198.41	203.09	199.02	201.3	197.69	204.93	209.55	206.13	203.99	201.66	207.45	200.73	201.18	202.74	197.43	201.85	202.6	201.58
210.43	209.01	215.03	199.5	201.22	208.74	207.3	211.46	206.48	205.11	211.85	205.09	203.12	209.8	208.18	212	217.82	209.88	206.63	207.07	211.86	211.31	213.07	206.11	209.2	206.01	210.95	206.51	214.48	214.01	215.87	206.25	203.12	207.44	210.68	214.83	209.7	209.47	212.08	201.51	213.24	207.97	211.6	212.2	205.55	210.73	210.09	215.45	210.3	211.08
212.12	211.96	209.96	212.67	212.75	212.48	206.46	213.48	215.99	216.08	207.06	215.66	214.19	216.35	210.92	215.1	212.53	215.85	209.82	214.6	218.34	216.09	214.86	210.86	208.54	210.98	215.68	219.36	210.47	212.79	218.75	219.19	213.48	215.24	215.97	215.82	211.86	209.49	210.98	216.54	214.94	215.03	212.95	212.86	207.05	209.86	211.49	218.99	216.51	217.87
205.72	200.23	198.27	199.75	197.4	199.9	206.51	201.87	197.74	192.9	198.21	198.6	199.54	205	192.15	201.55	202.56	201.28	197.14	199.78	200.85	200.61	197.01	201.17	199.22	206.07	204.48	206.06	196.28	196.87	194.17	198.85	197.07	204.11	192.87	197.93	204.98	198.2	195.67	197.24	199.87	204.87	201.32	198.11	194.65	200.69	204.5	196.26	195.16	200.84
207.26	213.52	209.32	207.7	212.14	212.66	208.06	215.94	209.29	214.02	210.4	205.22	213.83	215.63	205.92	206.67	202.69	205.36	214	209.27	204.71	210.16	214.24	212.08	207.69	211.06	208.33	208.84	205.43	204.45	211.19	207.04	207.79	211.34	211.32	209.85	202.79	210.78	201.74	211.44	202.13	209.82	212.67	206.94	202.78	210.06	202.77	210.6	213.4	206.61
199.89	204.87	203.1	207.59	206.38	198.21	202.55	201.21	203.3	200.58	197.88	203.21	196.32	206.09	200.78	199.97	207.99	203.3	208.19	202.86	205.04	203.91	203.72	193.82	201.76	205.16	204.67	202.5	204.78	200.2	200.74	201.03	197.72	200.04	198.07	201.13	199.05	200.87	205.11	206.61	201.4	202.09	203.48	203.46	194.28	198.43	201.79	203.43	204.5	204.24
216.8	216.67	221.39	216.52	218.61	223.24	221.27	226.46	214.57	222.1	222.57	216.67	216.51	215.91	219.35	212.57	218.71	214.49	218.09	214.92	219.22	214.66	219.28	222.69	206.01	216.14	218.1	218.57	219.17	215.13	224.27	219.54	214.04	211.5	214.66	212.05	219.59	221.14	215.18	219.26	216.12	211.2	220.92	214.15	214.33	213.08	221.51	219.66	221.05	223.02
200.6	203.43	198.1	207.19	209.91	202.02	204.07	201.43	206.81	201.18	205.72	203.6	210.7	200.98	200.1	209.03	208.56	200.15	204.59	198.78	203.53	208.31	194.67	205.49	206.63	195.75	202.22	200.3	200.55	209.75	202.44	205.56	201.59	201.66	202.84	199.53	200.27	199.34	206.78	195.58	214.23	199.5	198.39	199.79	212.07	201.7	205	204.08	200.58	207.97
198.88	200.45	205.11	195.62	201.9	204.3	203.38	198.97	198.52	202.73	199.58	201.45	195.03	202.85	200.79	198.59	201.75	199.53	198.49	205.63	200.62	201.53	200.46	197.55	207.97	194.95	201.52	201.38	197.72	204.56	199.69	198.32	197.2	203.23	202.47	204.54	197.08	195.39	200.34	203.59	203.07	203.55	201.98	203.88	205.69	196.27	200.49	199.6	201.21	199.26
213.28	220.76	215.18	216.9	215.09	222.35	220.73	221.33	225	221.03	218.29	218.27	220	222.51	221.19	210.59	212.89	218.84	214.25	217.42	215.07	214.49	215.03	217.91	218.93	211.28	219.97	224.39	211.27	217.66	221.23	214.71	218.46	216.54	213.69	215.52	216.79	213.72	215.35	213.63	219.58	216.58	217.43	211.52	216.52	222.7	221.48	216.41	219.16	218.57
209.31	219.71	208.15	217.45	208.86	203.23	218.12	212.08	213.9	212.12	214.49	210.91	204.64	211.8	209.34	205.53	213.26	213.52	209.7	207.51	207.62	208.43	220.69	215.25	209.24	214.97	214.2	214.65	214.94	222.15	207.78	214.5	213.49	209.68	211.95	208.25	212.42	212.12	209.94	208.84	214.85	201.57	219.83	207.06	214.72	216.48	213.5	215.21	205.98	209.99
215.6	219.59	213.44	213.43	220.28	216.23	220.84	216.71	218.11	218.93	220.15	216.79	220.78	218.1	222.84	212.92	217.96	218.16	217.43	213.45	217.12	217.3	211.38	218.1	216.22	214.25	215.78	221.3	214.63	214.93	215.73	219.86	218.67	217.38	216.76	221.87	218.08	220.11	213.6	210.77	221.23	216.39	211.54	216.03	216.45	218.84	212.19	222.65	219.3	222.97
217.18	214.04	216.05	216.29	213.07	208.66	212.93	212.55	210.66	214.41	209.71	215.91	213.45	211.78	219.49	207.2	216.65	222.94	215.27	213.97	213.26	212.5	213.4	213.63	211.9	210.05	211.56	213.56	217.91	214.21	211.17	211.67	213.47	208.73	215.07	211.61	205.56	216.19	215.99	213.99	211.46	219.25	208.66	208.18	205.85	211.03	216.5	216.61	214.57	210.19
217.37	210.62	217.08	219.2	221.42	227.3	214.84	218.14	222.34	214.63	216.29	218.68	211.27	214.62	212.27	216.8	221.14	218.25	214.96	221.47	215.94	216	219.54	214.16	217.42	221.39	221.15	219.73	219.26	219.61	220.29	214.69	216.85	214.95	216.23	217.46	212.69	214.77	217.56	210.7	217.59	221.29	220.82	215.02	218.42	217.24	213.29	219.79	214	214.28
217.05	212.63	211.79	219.72	213.83	215.29	214.86	216.85	211.03	222.18	222.97	219.63	215.45	216.46	202.73	211.33	217.91	221.98	214.92	219.12	229.55	215.29	217.39	213.97	220.08	219.39	220.88	217.99	221.65	214.26	219.48	218.98	212.62	217.26	221.28	214.57	216.78	219.9	217.45	215.44	214.58	217.48	216.26	218.67	217.14	210.74	215.65	214.45	213.51	217.69
210.74	210.42	206.89	220.78	210.21	208.74	207.72	214.62	213.11	211.29	213.42	211.91	212.8	203.78	208.36	212.81	210.69	206.39	207.29	208.57	215.69	216.45	209.54	211.26	212.46	213.54	214.6	211.06	215.8	212.9	211.94	216.52	209.44	209.57	213.33	206.17	215.74	210.35	215.29	209.82	209.94	213.32	220.31	212.89	209.78	211.86	210.67	208.94	209.18	210.32
208.63	207.74	206.79	211.96	212.1	207.66	208.95	207.13	200.63	209.56	206.33	208.04	217.47	207.51	211.37	209.29	207.71	215.05	211.03	207.11	209.87	217.02	206.97	207.22	206.84	209.14	205.85	208.38	207.07	209.03	206.1	210.39	202.36	207.4	211.35	204.92	209.9	211.28	208.61	201.08	203.4	206.41	210.97	211.87	212.34	213.37	210.91	209.66	208.17	211.63
214.96	215.05	214.47	209.29	213.49	219.52	219.08	214.03	215.98	209.71	212.21	210.92	207.29	209.6	209.38	209.84	211.83	222.45	205.66	210.77	212.38	214.95	225.76	215.83	214.77	213.57	211.16	214.58	215.64	217.7	210.8	216.63	213.56	217.03	209.58	202.66	210.31	216.05	215.4	212.7	214.05	206.34	214.76	210.21	217.89	210.27	220.37	216.57	213.46	209.38
205	200.94	195.7	201.07	197.51	203.79	202.79	196.75	201.95	204.88	200.52	200.67	196.72	202.84	201.1	204.58	203.97	195.11	199.5	192.88	191.68	202.79	203.07	195	200.28	199.01	204.69	196.52	202.23	200.56	203.72	197.8	204.03	207.81	192.76	195.12	197.93	200.02	199.4	202.24	201.97	198.27	198.58	197.31	202.82	205.39	202	205.1	197.34	199.08
211.93	203.11	207.5	204.72	207.88	212.13	211.88	210.38	206.43	207.14	205.23	211.57	205.73	208.44	212.77	211.08	214.39	214.27	206.6	212.4	208.73	207.83	209.05	213.77	211.77	207.67	199.6	213.41	210.13	206.07	208.87	208.57	207.49	208.46	207.85	212.7	204.68	201.93	207.12	208.18	210.37	208.89	210.46	209.45	203.18	200.87	204.57	216.47	207.16	211.88
214.5	204.99	211.18	215.34	209.84	217.69	213.19	207.08	202.45	205.94	201.61	211.93	214.63	210.58	215.09	206.77	208.14	216.01	208.56	210.22	214.06	208.29	202.72	213.72	206.13	215.18	213.24	209.97	207.65	202.87	213.03	210.32	209.66	208.31	206.78	206.65	208.41	212.09	210.65	208.67	215.79	214.11	207.94	206.98	206.2	212.41	206.98	214.3	208.84	212.64
210.62	209.83	211.11	218.74	215.63	213.5	215.74	207.11	218.07	210.62	209.1	216.29	206.24	211.32	206.12	207.39	214.81	210.11	209.5	221.92	216.44	211.95	210.09	207.33	215.72	210.02	213.31	213.6	210.14	216.57	213.22	201.9	211.37	206.22	211.17	213.62	209.33	216.65	210.47	216.07	207.67	214.33	214.84	208.83	208.1	220.39	214.24	222.27	212.14	214.69
208.97	216	210.84	214.86	215.83	213.51	214.42	214.46	209.52	213.79	210.24	216	206.06	213.12	216.33	217.36	214.59	215.47	209.59	209.37	209.39	214.28	208.76	214.17	219.18	210.69	214.7	213.94	212.14	207.07	210.38	210.16	209.18	217.14	206.96	215.01	210.73	212.17	206.55	213	204.7	214.22	213.2	214.78	218.96	215.94	209.85	211.52	214.1	207.26
213.27	207.79	203.1	211.97	210.35	208.62	210.69	200.32	212.35	210.49	209.39	208.44	214.42	224.87	206.52	205.8	206.75	208.03	208.93	202.32	198.35	204.22	209.6	210.61	211.36	214.67	208.76	201.79	209.34	209.25	205.22	201.82	206.1	199.51	205.55	205.25	209.03	213.74	211.37	210.48	210.48	203.43	208.78	207.16	209.76	211.19	203.83	205.05	210.23	207.19
201.05	200.1	197.77	204.75	205.14	196.98	195.48	199.46	200.64	201.06	200.11	201.49	206.23	204.81	200	202.67	200.61	198.95	208.1	205.16	198.94	202.56	208.92	197.59	208.04	208.6	204.61	205.88	202.65	201	201.65	208.88	205.29	203.36	204.9	201.7	204.67	197.17	203.26	197.28	206.69	202.04	203.84	208.44	192.85	200.17	202.61	203.43	204.04	204.59
200.12	203.16	203.02	197.46	196.05	197.04	201.56	199.63	200.17	196.59	203.02	202.37	198.66	202.69	192.58	195.55	205.67	194.22	201.61	203.16	199.76	194.89	200.17	198.08	195.47	201.63	204.17	205.12	199.23	195.89	196.69	199.92	193.04	203.74	193.79	200.78	204.09	197.74	201.69	199.38	203.75	204.62	200.09	201.14	198.31	202.26	201.78	201.8	207.66	199.85
199.99	214.62	207.87	209.22	215.85	208.82	212.02	204.82	211.48	212.44	211.29	208.53	205.29	203.91	207.66	208.27	206.74	203.05	202.85	216.13	211.1	212.53	212.36	212.22	212.36	218.58	203.5	202.21	206.46	206.28	205.86	208.87	209.25	211.43	210.71	211.51	208.7	210.94	204.61	207.03	213.08	202.27	210.57	209.21	207.25	209.96	214.32	212.28	208.38	212.72
201.41	202.83	205.13	207.17	196.42	216.83	209.85	214.32	210.38	207.85	213.24	204.53	207.01	206.53	205.39	204.81	207.2	202.07	202.3	210	204.35	206.02	203.77	206.5	207.84	202.41	211	205.45	205.28	209.55	204.49	205.84	209.44	202.09	203.22	211.05	205.27	208.43	206.07	206.17	205.79	199.98	207.38	208.93	205.96	210.44	208.34	208.87	204.18	213.08
192.44	202	201.11	198.42	201.68	196.18	199.83	200.36	194.96	192.25	198.12	192.04	202.83	198.14	199.64	196.52	199.25	199.79	200.39	199.95	199.22	196.19	199.93	199.06	201.12	197.51	197.79	192.01	199.39	195.26	191.3	196.71	197.02	203.55	196.51	194.36	198.44	193.83	202.92	198.01	200.45	198.46	196.15	196.46	199.37	199.97	202.21	193.63	206.94	206.67
207.4	211.33	205.63	215.15	210.47	204.54	213.02	211.67	207.79	205.82	210.55	203.2	206.87	209.9	209.25	206.51	210.26	210.04	209.22	212.03	207.92	207.28	203.8	212.77	211.21	209.04	206.02	204.21	212.91	208.05	213.41	208.48	209.1	208.59	207.67	209.99	207.75	210.04	210.6	205.28	210.9	208.82	210.97	213.39	214.18	206.66	210.81	214.4	208.12	210.88
200.77	207.47	202.93	205.48	200.04	210.77	199.51	205.01	208.29	202.08	197.21	206.14	207.33	201.7	205.2	206.34	206.1	207.97	202.67	207.6	210.89	208.09	207.24	204.22	210.74	203.42	202.79	211.89	210.13	207.78	205.84	207.82	201.9	211.11	205.33	202.45	206.09	202.77	204.09	205.99	208.88	206.48	212.59	210.61	207.72	213.42	205.94	208.15	204.27	211.32
206.18	210.45	209.17	215.5	211.16	206.88	205.81	210.11	214.32	212.47	205.07	207.85	210.75	205.65	206.43	215.27	208.47	208.71	209.47	210.77	212.73	213.11	213.45	206.67	206.12	202.29	207.76	203.6	208.6	214.15	209.22	204.91	207.81	206.46	210.17	205.5	213.33	206.3	210.55	209.62	206.25	214.18	203.93	207.52	211.69	203.65	212.55	209.39	218.32	205.84
211.33	208.37	206.71	207.61	207.51	211.94	203.41	209.14	204.8	205.5	206.06	205.48	204.02	207.3	207.27	209.07	211.42	209.57	206.38	207.96	204.97	202.47	209.78	206.37	206.23	203.9	207.91	213.26	210.71	203.91	207.38	205.75	205.13	202.73	202.9	208.1	209.5	209.26	214.42	202.51	205.15	208.09	206.12	199.16	208.32	201.9	208.18	204.33	206.4	208.37
202.9	206.93	209.41	206.71	208.37	206.3	209.48	201.68	205.79	208.06	204.04	199.31	201.49	200.33	209.92	206.09	214.17	214.91	209.31	202.44	204.12	206.27	201.16	205.52	207.65	203.22	204.91	210.24	207.75	202.98	208.53	204.44	202.47	205.54	204.95	205.56	204.71	204.6	204.11	209.84	200.58	204.64	204.43	205.4	203.41	209.23	200.49	204.65	207.53	201.93
206.17	199.49	201.17	204.97	209.12	201.15	204.43	198.88	207.36	198.27	200.34	204.55	200.85	204.88	197.35	207.4	206.35	202.59	198.37	200.91	202.33	207.64	205.57	205.48	201.12	201.65	203.05	198.77	205.05	201.59	205.83	198.25	198.44	211.12	203.37	206.49	201.45	205.42	206.76	198.68	196.86	208.16	197.54	200.9	202.68	207.81	206.12	202.29	202.1	202.43
208.25	207.06	214.17	213.45	209.79	204.52	209.02	213.32	201.41	210.74	204.1	213.82	205.86	214.94	213.04	206.43	202.41	208.06	207.51	206.4	209.82	207.06	210.94	210.85	211.6	207.45	208.62	207.6	205.37	208.5	215.44	214.26	200.44	205.05	204	209.11	211.13	204.31	211.08	212.53	211.34	210.58	207.16	212.89	213.83	207.91	209.44	213.15	205.75	208.46
213.76	219.65	219.66	218.97	215.77	215.98	219.75	218.6	209.93	211.87	222.69	219.31	222.64	212.35	223.73	222.29	219.7	211.79	214.94	215.18	216.68	218.91	217.95	214.91	216.57	215.4	219.09	223.83	216.49	222.38	215.58	214.55	215.26	212.56	216.87	216.38	223.14	221.05	220.43	220.25	217.19	217.59	220.65	218.33	223.57	215.7	221.6	222.16	213.22	217.67
209.23	209.17	211.16	208.76	213.93	206.96	201.47	208.9	207.04	206.38	209.92	205.32	207.56	206.78	214.81	208.19	208.6	204.23	209.6	212.21	208.55	208.85	213.75	212.39	206.94	214.72	208.43	208.17	214.74	207.37	208.19	207.82	218.09	207.73	211.59	207.1	209.82	214.22	207.91	207.45	204	208.85	209.33	206.34	204.92	207.19	211.03	212.66	209.08	212
213.29	208.82	210.03	205.54	202.34	214.39	208.59	208.34	209.69	204.43	205.74	207.75	204.91	209.96	205.69	205.3	207.77	212.24	198.84	206.14	208.44	210.4	207.97	209.97	205.22	211.29	212.73	213.86	208.36	208.6	203.56	209.93	212.07	198.62	206.47	205.01	209.59	209.23	203.2	207.91	206.69	205.7	211.37	202.03	208.94	213.27	211.29	205.2	208.79	208.37
209.81	212.45	208.05	201.13	202.77	204.61	207.23	205.37	211.8	208.32	204.94	206.68	207.53	202.43	206.41	208.92	209.96	210.01	204.83	207.65	205.56	210.44	206.12	207.84	210.54	209.38	205.95	211.06	210.07	205.11	208.93	209.82	205.87	212.72	204.48	202.68	205.67	209.21	211.97	204.74	211.09	202.12	205.5	202.63	204.4	212.58	209.33	208.26	205.62	208.53
207.54	204.82	203.63	213.47	207.13	208.21	206.81	209.57	207.62	208.05	206.99	209.82	206.97	210.5	205.57	203.66	213.44	207.23	207.14	208.32	212.6	211.76	206.26	205.94	207.17	209.11	213.52	209.78	207.17	209.87	203.63	212.88	209.88	210.96	207.14	206.57	207.33	206.85	211.1	208.61	200.66	210.49	211.21	207.5	213.21	207.89	209.7	206.64	209.29	207.26
209.23	208.39	213.89	218.41	217.86	206.26	213.79	205.42	212.85	209.88	208.03	208.88	207.07	216.27	217.34	212.87	213.31	203.66	206.32	211.78	212.08	208.97	210.19	214.46	219.49	211.19	213.96	207.49	208.84	211.11	212.86	212.74	209.37	204.04	209.93	208.49	211.48	208.52	214.7	205.33	211.54	207.77	209.02	207.45	208.5	216.53	209.24	212.14	204.66	205.26
189.51	202.6	199.9	196.14	192.59	189.36	197.26	201.98	201.14	197.33	191.8	189.29	195.22	197.34	196.74	189.91	194.24	191.64	190.24	201.27	193.82	193.1	194.49	192.64	194.21	195.8	191.46	196.98	197.11	197.28	186.49	202.57	192.91	195.69	196.79	198.04	196.61	194.34	197.11	193.87	197.48	195.64	193.37	193.26	199.69	191.8	190.77	188.28	195.12	197.25
204.68	201.58	215.08	210.73	212.95	207.69	206.27	212.14	207.38	203.81	209.99	206.99	211.42	213.33	211.83	207.79	210.83	205.65	208.95	213.17	215.34	212.79	208.87	210.31	214.43	211.55	209.97	214.8	210.91	205.93	208.1	210.69	211.74	209.83	210.08	207.43	209.68	209.59	206.14	213.68	209.41	209.86	207.02	209.81	205.25	206.6	213.23	211.97	214.73	213.1
209.98	206.23	205.54	213.72	210.04	209.17	211.99	204.89	209.1	204.98	205.81	210.1	212.76	209.87	211.9	207.16	208.2	212.92	205.44	213.78	207.47	209.46	210.97	211.01	210.18	216.92	212.3	209.14	212.28	206.03	207.59	207.3	212.77	212.02	214.49	206.61	201.31	206.69	210.82	205.53	208.79	206.2	213.03	211.01	213.56	205.86	207.08	211.36	211.96	200.99
206.38	201.62	202.43	206.45	208.03	209.41	204.59	203.92	203.16	211.55	203.55	203.97	206.85	204.44	198.51	208.09	203.35	201.22	204.35	200.97	203.03	202.15	200.15	207.34	201.91	195.1	200.74	199.04	205.7	207.39	208.19	197.18	199.19	205.04	203.04	203.97	203.38	204.63	202.43	203.73	200.58	200.43	202.64	203.28	206.13	201.42	204.74	201.27	206.14	204.64
208.01	208.78	205.61	215.98	212.39	206.2	215.24	212.46	213.29	209.07	213.82	208.29	215.75	211.12	206.38	208.46	210.16	214.33	209.22	214.22	213.14	207.3	214.98	208.66	210.42	215.82	209.83	211.66	208.05	208.97	210.21	208.91	213.59	208.32	212.59	210.67	207	207.92	207.49	210.05	209.04	207.62	213.32	207.62	216.28	206.35	212.94	211.81	212.29	213.62
197.48	194.57	202.69	203.74	202.6	201.81	198.48	198.08	201.29	200.53	199.44	202.44	200.44	194.97	201.84	200.44	199.48	206.72	201.16	204.93	198.2	198.11	201.54	205.91	193.76	203.46	195.71	201.1	198.64	203.13	213.36	201.85	199.74	196.06	198.42	198.63	203.8	201.57	201.94	200.73	200.1	194.95	198.01	203.23	198.99	200.55	194.64	201.39	198.85	205.76
208.6	205.03	208.22	209.95	210.92	206.35	211.14	206.03	218.29	209.9	210.22	202.77	208.81	207.64	208.63	205.93	211.89	210.21	206.63	202.8	207.83	213.87	212.89	207.5	210.36	211.28	209	206.94	208.87	208.41	208.75	212.42	210.76	208.14	210.35	211.51	207.42	202.95	214.93	211.54	212.17	209.71	212.22	205.13	213.62	202.89	206.94	214.9	207.96	206.31
204.83	195.77	205.34	205.3	205.7	204.8	209.31	204.82	204.18	198.03	206.86	208.25	206.38	201.1	202.47	201.43	201.24	201.87	201.83	211.65	200.55	203.3	202.87	210.64	198.79	197.4	202.64	205.41	204.3	204.65	205.39	205.63	205.47	206.16	199.87	194.26	200.4	200.7	201.69	202.44	198.86	196.57	202.6	202.26	204.79	203.07	203.38	199.89	205.67	200.46
207.38	208.1	197.25	206.56	202.8	208.92	212.6	208.36	203.06	205.82	209.9	212.26	205.76	208.49	209.11	205.6	210.3	209.48	205.41	206.64	203.59	215.05	206.55	213.92	203.61	205.82	210.23	206.88	208.84	204.32	210.2	204.84	215.61	208.3	203.8	213.84	210.97	202.96	205.27	209.55	207.6	206.9	212.44	213.25	207.99	206.53	201.8	208.56	208.78	212.47
211.68	209.17	213.55	203.46	205.1	204.84	210.77	208.47	207.92	207.53	206.22	201.61	209.48	209.39	216	206.66	203.08	207.77	210.42	206.38	207.14	214.21	216.25	205.47	207.68	206.63	205.16	205.43	204.06	205.55	204.54	204.87	208.34	205.1	208.85	211.41	203.68	217.8	208.84	216.8	206.41	208.87	208.71	210.86	211.11	210.4	209.22	209.91	212.92	207.28
200.85	201.26	197.54	198.52	201.04	203.97	200.63	203.92	210.39	198.17	202.82	210.45	197.18	206.8	202.15	199.96	204.13	195.15	203.27	198.07	201.09	208.03	202.28	209.1	210.88	204.31	209.69	208.2	209.27	199.85	198.73	207.07	204.16	202.72	196.48	202.46	203.44	206.01	197.88	198.74	199.35	199.87	200.9	200.14	207.07	202.26	206.39	204.36	201.58	199.44
219.55	207.12	212.91	207.35	209.55	206.31	218.38	210.15	206.79	207.19	200.97	207.74	211.03	216.44	209.21	212.25	215.34	206.54	211.99	215.68	207.57	206.97	210.94	211.59	211.39	212.69	212.37	211.05	205.28	208.44	207.18	207.75	208.36	206.79	211.26	209.98	214.34	218.86	209.54	204.06	208.44	211.98	208.22	207.38	216.06	213.5	208.87	210.06	216.63	209.93
212.5	217.26	211.66	204.94	216.34	209.41	212.08	217.62	214.11	208.69	213.01	206.04	208.75	207.14	210.2	216.6	213.47	208.81	205.3	211.77	211.79	209.76	205.78	214.47	205.35	208.9	206.57	208.69	211.02	206.71	210.21	211.66	213.46	213.28	216.58	207.68	205.45	205.76	204.98	206.56	209.49	206.73	204.38	211.01	205.43	212.73	207.67	215.87	209.29	205.34
209.85	206.48	205.61	207.92	204.76	206.82	204.77	207.66	204.76	207.8	197.55	209.11	200.14	200.76	203.55	201.61	200.21	199.27	201.65	203.75	203.8	207.58	209.02	198.76	205.44	204.3	202.83	201.99	201.85	210.17	204.61	197.9	206.46	205.29	202.77	208.05	209.46	203.37	209.5	209.46	204.71	201.89	205.68	208.02	201.02	204.8	199.34	203.5	200.59	208.8
212.83	215.96	220.58	221.53	219.38	217.42	221.64	213.75	216.1	210.63	209.13	212.6	217.68	218.21	220.63	212.59	213.9	213.86	223.01	220.97	217.03	219.45	212.34	215.29	218.55	220.89	221.7	215.94	220.75	210.65	216.22	219.86	216.01	216.01	214.25	211.85	219.11	217.81	217.11	219.2	218.08	217.63	215.43	218.84	211.89	217.22	224.39	215.62	218.98	218.25
196.13	195.25	196.68	195.47	197.54	191.45	205.74	192.95	201.9	194.05	200.19	197	195.84	197.02	198.95	200.01	198.67	194.89	203.92	199.26	199.86	205.64	201.6	196.56	199.15	200.14	197.05	196.56	202.6	201.65	199.77	197.32	196.45	198.37	196.12	198.62	197.61	194.99	199.81	199.24	196.44	203.06	194.97	200.36	198.92	198.21	197.48	201.92	200.81	194.74
208.16	205.36	202.83	211.27	208.27	209.12	208.24	202.9	214.5	208.61	209.5	209.89	202.49	210.85	208.64	210.82	208.18	210.1	211.42	213.8	210.01	206.47	207.29	206.74	210.22	213.54	207.09	204.05	207.29	210.91	204.53	210.41	208.54	205.53	207.52	207.78	215.72	205.79	205.81	213.29	211.38	209.23	207.42	213.38	206.21	209.45	206.14	202.46	208.15	207.83
194.79	198.52	202.6	200.89	205.74	205.76	202.18	202.26	205.85	203.73	198.76	200.84	207.28	211.62	205.25	204.77	204.97	200.48	202.4	204.16	204.63	206.03	207.11	200.18	207.03	201.6	199.12	201.83	202.33	205.42	209.16	204.55	202.21	205.09	204.39	207.06	206.21	200.17	205.24	203.51	203.34	204.86	202.75	197.46	207	206.02	202.56	203.29	196.29	206.14
210.95	213.54	214.23	213.53	209.44	209.55	221.08	210.75	216.06	212.15	213.86	216.6	210.99	213.64	214.1	207.16	209.31	214.92	207.94	215.21	214.22	219.23	215.64	209.39	214.43	218.74	212.07	212.65	215.37	206.31	210.77	204.47	212.56	211.91	207.8	211.94	219.49	212.58	211.75	210.47	213.22	214.31	212.38	207.61	210.48	202.72	209.63	215.03	213.12	213.78
201.61	203.51	202.91	200.72	201.67	205.64	197.29	204.85	201.94	201.47	207.79	197.22	208.31	208.82	199.82	200	206.3	198.37	201.43	205.73	204.15	201.17	201.49	200.87	202.73	200.18	206.76	202.87	211.2	199.86	199.12	208.43	205	200.81	206.55	195.18	207.42	205.15	203.67	208.84	210.36	198.23	205.17	202.9	200.56	198.82	202.82	203.18	199.71	203.72
205.49	204.94	200.02	198.28	207.18	200.54	200.29	200.96	199.5	207.6	201.3	199.82	192.7	203.02	204.84	200.81	210.38	201.02	204.08	193.48	205.46	203.64	199.66	198.67	207.15	196.63	197.5	196.88	198.14	197	194.82	194.74	202.43	201.25	203.57	203.94	195.05	202.7	203.82	203.42	204.76	202.54	197.46	196.48	200.79	198.78	203.2	206.54	206.84	198.58
198.92	202.13	196.09	206.06	199.59	204.6	199.09	201.88	204.77	204.54	193.53	209.02	191.79	199.59	202.17	204.14	203.72	207.17	204.86	204.11	202.88	205.1	204.86	200.32	201.53	193.82	197.13	205.9	198.92	201.56	197.44	199.83	203.49	205.3	199.91	203.92	204.58	205.56	201.57	202.05	200.06	203.09	207.15	197.74	198.12	202.94	201.95	198.09	198.83	205.97
202.7	209.68	206.06	200.27	197.89	197.58	204.58	213.49	200.66	201.56	210.16	200.77	202.55	202.04	202.34	207.12	205.23	203.52	199.38	207.96	208.42	209.42	196.95	204.28	203.19	205.53	202.23	207.54	201.04	206.56	203.91	206.73	206.58	206.64	204.27	202.15	210.91	207.63	199.58	216.15	200.65	203.87	206.11	201.33	199.68	210.34	203.84	202.96	196.26	201.61
212.65	206.35	207.55	211.6	207.24	209.35	202.38	205.93	209.04	206.63	206.59	208.34	205.93	204.04	208.61	208.23	207.36	206.03	206.12	211.98	209.05	206.75	209.94	205.63	207.87	213.92	213.21	210.66	201.2	207.03	204.96	207.06	204.99	212.48	209.97	209.58	209.58	210.01	208.99	209.49	209.16	202.34	210.08	205.19	205.01	209.1	213.14	202.21	205.17	204.18
205.69	206.6	200.27	213.07	204.35	207.18	203.59	203.4	207.16	201.81	206.21	213.57	212.6	208.27	205.75	203.81	208.27	208.99	204.63	205.09	211.22	205.53	205.19	209.76	212.61	208.27	205.61	211.46	206.86	203.38	205.91	208.24	208.74	204.84	203.32	205.4	204.56	205.81	208.72	209.47	207.9	205.87	204.88	209.69	204.77	208.28	205.44	208.99	206.72	210.31
212.59	215.83	208.46	208.95	209.69	207.38	205.48	209.78	210.85	207.44	209.88	212.76	205.24	206.13	212.23	210.65	209.38	210.9	214.06	204.7	205.39	202.04	205.74	212.9	214.07	211.99	207.42	212.09	204.54	206.59	209.03	204.29	207.55	211.81	207.67	208.57	204.9	210.98	210.87	212.27	212.06	214.96	216.33	211.93	209.97	206.71	209	206.4	205.24	206.37
204.2	198.77	209.93	199.68	206.09	201.88	203.64	206.93	201.89	198.91	208.87	203.23	199.85	210.15	200.66	207.36	199.73	204.59	201.31	205.83	206.66	207.07	198.66	200.23	212.23	210.83	209.26	202.88	205.31	198.55	208.68	206.91	200.83	212.08	198.15	203.06	205.46	212	203.27	203.74	200.56	210.87	200.06	207.99	209.38	203.56	205.08	211.03	200.55	199.36
199.07	207.43	207.26	209.44	202.83	203.33	206.83	204.74	204.75	207.06	208.61	205.2	197.11	204.67	204.73	197.32	204.29	208.93	202.26	206.51	198.61	204.69	203.69	206.97	206.3	201.47	209.82	206.76	207.42	204.49	201.23	208.7	203.96	206.46	207.83	209.7	198.62	206.35	200.96	201.5	200.03	210.39	209.11	202.62	202.5	205.78	200.29	208.5	209.13	206.73
208.34	202.77	210.13	208.4	205.42	205.41	209.79	205.88	212.1	208.14	199.87	206.67	200.68	204.71	205.23	212.29	209.66	216.58	210.95	208.91	212.37	207.31	205.73	205.69	206.02	203.85	210.17	203.86	204.24	210.88	210.74	209.3	207.68	217.56	205.59	214.05	206.83	202.91	204.5	211.84	201.8	202.85	207.92	206.42	205.56	200.74	206.18	210.51	205.29	210.74
217.33	212.97	204	216.03	214	214.96	214.12	210.15	214.94	216.05	211.02	215.04	210.97	212.48	205.77	221.04	210.91	210.03	210.51	215.97	214.57	212.56	210.86	213.86	213.45	216.63	217.38	211.77	223.51	211.91	216.7	207.84	214.79	211.61	214.09	212.05	215.31	205.54	212.77	210.96	211.97	215.28	219.35	207.52	214.42	205.44	214.78	211.59	211.62	210.89
202.3	204.93	206.32	213.16	209.73	210.79	211.17	212.64	213.4	204.46	204.12	208.21	211.77	208.76	210.21	206.64	205.29	207.83	213.8	206.18	205.18	207.68	205.94	212.74	206.12	210.05	204.79	211.14	210.44	210.08	211.52	213.66	204.06	206.63	208.71	212.47	204.19	209.68	209.01	207.94	214.71	212.73	204.92	212.45	206.87	211.42	206.72	210.5	211.52	205.15
219.04	216.08	221.48	216.94	215.88	208.49	212.76	217.47	217.69	216.97	212.12	214.46	216.89	224.95	217.04	225.82	221.21	228.88	210.27	216.14	225.77	222.61	216.09	214.85	221.89	214.69	219.6	214.65	205.9	219.36	219.67	212.5	217.2	213.06	218.14	214.79	227.18	210.12	217.7	219.29	210.48	217.99	216.93	215.33	219.71	216.4	216.35	216.37	217.74	222.93
208.38	217.23	208.23	211.83	211.93	205.8	208.64	203.23	207.37	211.19	210.51	204.13	213.11	204.98	205.64	207.53	212	209.83	200.5	213.36	206.66	208.63	205.61	214.53	204.16	209.4	202.16	209.11	206.3	210.57	214.16	213.46	203.66	208.04	209.43	209.23	208.9	208.05	208.32	211.36	205.43	199.22	211.23	210.8	211.05	206.71	203.5	210.69	207.74	213.3
220.65	219.98	214.39	218.24	211.29	216.83	220.08	215.25	213.11	217.75	218.2	212.07	220.86	212.81	226.81	218.07	214.9	216.46	212.7	215.41	213.1	212.09	215.73	212.33	215.55	214.9	211.62	216.87	216.13	220.62	220.57	225.55	219.68	222.02	220.78	216.19	220.33	216.78	216.42	215.85	217.43	211.17	218.97	223.03	220.32	214.24	224.02	209.72	218.7	222.67
208.44	203.25	203.07	204.21	205.65	205.47	206.5	201.49	208.2	198.27	198.63	206.62	206.68	204.38	202.99	202.98	202.57	202.18	213.54	203.92	202.16	208.36	205.78	202.97	202.62	200.65	205.9	197.56	205.41	200.44	203.62	196.17	206.3	207.69	207.44	204.79	212.69	200.12	209.59	195.41	204.32	202.03	205.99	201.68	204.56	205.54	212.42	210.08	209.23	204.47
202.59	200	205.56	201.17	204.11	205.35	198.1	206.22	195.58	207.93	205.91	205.65	200.96	204.2	198.67	203.79	206.5	200.46	204.26	204.48	200.46	194.21	198.86	208.05	205.13	204.33	198.36	203.6	202.47	200.82	205.34	204.66	192.07	204.33	202.41	201.26	204.47	201.15	214.2	199.36	206.91	203.58	203.76	200.05	207.41	203.16	207.45	205.73	209.54	203.44
198.78	201.62	199.8	205.23	205.22	195.17	200.78	205.62	200.13	202.59	202.59	207.17	203.38	200.92	196.6	204.36	200.08	200.82	209.49	197.52	199.71	198.65	196.39	207.18	205.91	205.75	204.06	198.02	207.08	200.34	205.08	202.13	202.2	201.49	204.21	203.62	198.77	205.18	206.23	197.01	205.26	207.62	208.33	195.28	203.05	203.31	206.88	200.57	202.1	205.38
201.99	205.01	199.11	201.02	204	202.08	203.26	201.45	210.44	201.01	200.68	201.9	199.01	208.4	211.08	203.3	203.62	199.73	204.93	199.06	201.49	208.01	207.44	203.81	202.23	206.1	206.02	206.17	205.1	198.93	198.84	205.17	210.21	206.58	197.71	201.21	202.98	197.03	207.73	200.61	206.32	201.03	200.18	198.68	201.94	205.1	198.83	205.04	204.88	198.86
196.24	205.39	205.85	204.75	208.45	202.94	205.13	210.47	205.88	203.58	206.27	199.2	202.31	198.63	207.37	201.5	208.65	204.06	206.48	200.03	204.65	203.7	206.73	200.7	203.4	209.38	200.39	203.59	206.81	198.81	209.92	202.55	201.8	207.53	201.18	210.49	208.15	205.45	202.53	202.04	205.54	202.71	204.76	199.72	201.64	199.21	205.69	201.37	200.1	203.44
210.54	204.71	204.58	207.01	206.05	198.18	208.71	202.05	212.75	214.66	208.09	201.01	204.15	203.71	200.68	208.77	205.95	208.6	206.91	204.71	202.02	199.63	209.08	209.72	209.25	200.71	209.11	201.22	202.74	204.23	206.09	204.36	206.63	200.75	202.47	203.71	203.31	204.09	201.49	202.42	203.87	206.65	202.18	202.15	201.47	204.73	203.22	204.48	207.1	200.37
206.37	205.22	206.34	206.9	208.03	199.67	205.62	204.15	202.07	208.67	212.12	196.07	202.57	199.06	204.43	205.47	200.6	205.5	204.4	207.41	208.81	207.81	196.78	203.74	208.07	201.48	205.34	201.38	204.92	205.75	202.09	200.52	200.98	201.14	206.89	205.9	205.92	198.13	198.91	201.11	199.71	201.09	204.6	203.64	202.63	204.47	201.08	198.08	204.83	204.35
202.49	201.78	208.53	198.7	202.16	205.77	207.72	209.38	207.71	209.86	201.98	204	206.43	205.32	207.17	206.01	212.88	202.68	206.37	205.84	205.64	212.77	202.36	197.68	206.68	201.91	204.63	206.05	201.27	205.82	209.43	200.72	204.49	201.16	202.34	208.9	203.27	208.05	208.07	206.34	206.91	206.43	205.74	202.4	209.02	209.61	201.19	203.88	207.41	207.25
200.73	194.96	195.82	195.55	195.33	194.27	202.96	199.37	203.66	198.45	195.47	194.81	196.35	203.91	203.19	200.09	201.21	202.7	201.33	201.83	200.41	201.55	201.43	207.5	203.05	196.59	209.2	199.4	201.55	203.66	202.45	199.6	196.07	197.2	196.24	199.34	203.1	195.6	198.16	195.11	199.23	202.53	199.64	192.14	201.18	197.99	201.56	196.31	199.99	198.48
205.97	217.98	211.16	213.74	208.99	208.85	214.1	208.42	209.1	213.84	213.56	212.94	217.23	211.32	216.85	204.25	214.62	211.42	210.76	213.24	208.01	212.16	214.72	209.15	210.82	213.08	209.27	210.06	211.84	214.89	212.46	212.99	211.46	211.3	198.97	212.1	214.81	211.99	220.19	213.44	207.51	205.99	209.16	214.53	207	211.52	206.81	211.76	209.58	207.98
202.33	207.74	207.65	208.18	206.99	202.62	196.62	206.45	205.58	203.63	200.91	203.88	201.68	211.84	207.72	205.54	201.81	205.67	200.77	204.99	204.56	210.74	208.75	215.56	212.21	200.27	209.96	205.83	208.27	208.2	205.04	206.8	207.59	205.83	208.4	211.12	204.01	208.83	203.5	210.54	212.24	203.07	203.26	207.04	209.65	209.78	206.08	199.44	203.57	203.62
202.53	205.1	207.77	208.57	206.96	209.25	209.8	211.15	208	206.21	209.44	206.49	206.6	208.18	209.03	208.53	215.81	210.22	211.64	210.33	200.76	213.59	203.61	215.87	207.39	208.88	204.93	218.06	210.2	207.78	203.26	206.32	205.82	212.72	211.53	216.31	207.38	211.06	207.38	211.32	207.56	213.07	206.05	211.17	209.46	207.57	206.27	211.22	210.11	209.79
198.34	195.42	201.94	200.11	202.83	198.85	198.55	194.53	196.83	196.66	202.05	197.17	196.12	200.69	200.72	201.95	195.38	197.93	195.92	201.57	199.61	199.79	198.64	194.3	196.87	199.88	197.49	199.91	196.98	201.74	193.72	196.9	200.63	195.3	198.4	199.27	200.45	194.04	201.07	200.81	194.96	200.65	198.01	200.9	197.72	199.08	194.68	194.59	195.23	197.58
207.11	212.5	209.13	207.18	217.13	209.57	208	209.68	206.58	204.62	209.13	209.53	210.89	206.56	208.71	210.15	213.29	207.32	212.66	217.59	208.89	209.8	205.69	210.91	204.73	209.73	216.6	210.64	210.74	207.32	212.22	208.31	211.95	210.38	204.09	208.25	207.18	209.16	203.4	214.34	205.26	209.06	206.13	211.9	204.27	204.21	212.22	209.62	212.66	217.01
200.47	200.02	194.79	195.27	200.52	199.13	198.41	204.38	200.37	198.83	202.9	200.83	202.22	202.18	202.44	199.02	197.63	202.53	208.34	201.19	197.03	200.15	197.38	202.81	200.6	205.43	197.01	203.53	196.99	199.13	198.97	195.52	197.8	203.14	197.13	196.2	194.56	200.94	202.19	203.88	198.77	195.83	198.61	206.6	205.18	198.77	207.1	201.24	205.11	204.28
204.74	199.1	205.55	205.37	209.22	209.41	208.44	201.13	201.56	202.51	202.81	201.77	213.63	199.8	197.21	200.06	200.68	195.99	208.47	206.17	209.89	198.94	205.61	196.8	205.03	201.19	205.34	206.12	198.25	203.54	195.99	200.46	200.52	201.63	201.35	206.44	205.47	201.26	213.64	201.04	202.25	206.2	202.77	209.3	194.6	200.76	203.59	197.69	213.41	207.11
206.86	207.61	208.28	201.6	199.39	206.7	202.27	204.73	201.1	209.54	205.23	202.45	209.49	206.62	207.84	207.74	205.89	202.86	206.58	205.77	212.44	205.56	214.02	211.01	204.54	208.82	209.1	214.1	207.35	211.23	206.52	208.98	204.9	210.11	209.53	206.23	207.36	206.75	217.12	206.32	209.68	209.28	212.52	200.54	207.21	200.28	211.76	211.75	204.21	210.29
202.25	204.4	198.69	201.72	208.14	203.22	194.81	199.61	202.06	207.95	206.65	206.69	202.62	206.68	209.18	205.73	204.07	200.52	202.93	200.57	193.43	197.37	207.02	206.41	201.73	215.1	208.18	203.49	203.13	202.48	213.8	203.64	204.55	204.11	206.89	205.93	210.26	208.46	202.76	205.15	201.29	206.77	207.19	196.84	202.04	211.21	207.49	205.31	199.95	199.29
204.27	203.03	208.09	210.89	204.93	206.25	212.22	204.12	209.59	202.61	204.88	213.65	209.82	212.26	214.85	202.14	205.19	207.29	203.05	209.57	202.73	208.12	205.08	210.91	204.53	211.76	208.9	208.43	206.27	204.19	210.11	210.28	209.03	205.58	208.99	212.32	204.94	207.69	211.9	212.29	209.48	207.16	209.83	212.22	208.08	207.84	211.88	204.66	211.39	204.85
205.73	208.15	205.15	203.61	205.19	205.36	203.01	207.89	207.35	201.63	200.85	202.21	198.68	204.13	206.66	201.17	201.48	198.08	205.85	196.82	201.15	204.61	202.93	197.21	204.53	203.03	209.48	206.5	213.43	201.05	203.89	206.7	202.13	196.34	203.49	206.49	204.65	198.12	208.98	208.2	202.68	205.47	200.42	202.78	208.13	207.55	200.2	198.14	203.9	204.25
202.72	210.27	208.55	212.21	206.67	209.37	206.03	207.47	216.46	206.2	208.65	203.9	207.79	208.91	211.95	210.23	208.02	207.89	204.97	210.43	207.48	207.65	201.35	210.21	211.56	208.74	203.7	206.14	202.51	208.53	204.98	208.36	207.07	208.07	206.83	209.75	208.95	209.33	204.23	207.36	212.97	204.32	209	208.33	209.12	207.98	209.58	204.51	204.23	211.69
208.91	216.58	216.96	211.36	216.39	211.02	214.52	213.2	216.97	211.24	218.62	214.58	209.17	215.2	211.23	213.48	213.7	216.11	211.42	209.1	207.66	214.29	214.52	211.81	209.77	216.85	213.09	209.14	210.01	209.72	209.38	208.67	205.29	209.42	219.16	211.88	210.38	212.58	214.54	221.36	215.34	207.85	206.2	213.96	210.85	214.31	205.13	212.31	213.65	213.93
204.2	210	212.66	215.89	211.74	215.13	203.43	206.45	206.2	209.03	210.78	209.58	203.38	210.04	205.78	207.22	203.08	213.03	213.43	213.88	209.74	199.18	208.42	211.15	213.88	209.18	211.09	212.95	210.61	211.84	212.45	208.31	214.74	212.32	206.97	205.84	208.95	208.09	211.06	208.28	205.85	207.91	208.79	214.62	204.66	207.89	203.03	211.69	205.79	210.59
220.34	209.86	216.95	209.65	214.21	210.85	218.65	206.5	210.13	208.84	217.82	216.42	214.5	216.93	212.74	216.05	210.4	214.95	213.31	210.59	211.64	220.73	210.6	214.52	207.77	211.84	210.39	210.37	209.75	213.32	213.6	214.8	208.35	214.3	211.81	212.62	216.79	210.02	215.01	210.51	207.06	215.66	210.78	215.8	214.48	211.16	212.03	212.53	211.56	213.73
209.05	205.65	205.04	208.02	209.14	205.16	208.21	208.4	210.23	208.23	212.02	205.5	212.46	206.44	208.35	209.18	207.55	206.04	216.44	205.94	212.43	206.42	211.69	205.3	209.79	211.68	207.56	210.67	208.88	213.75	210.22	204.04	206.68	209.48	217.49	216.18	213.94	210.68	211.76	208.64	204.81	208.63	209.31	203.22	215.58	215.21	210.27	202.92	209.13	213.75
213.88	218.88	219.59	213.98	212.88	218.58	216.02	220.27	219.98	212.84	215.11	217.99	212.64	218.01	216.82	216.82	220.82	213.96	214.94	213.8	220.95	217.26	219.07	218.43	213.69	223.2	221.2	213.49	221.46	217.64	216.78	214.36	216.47	216.25	223.35	220.42	216.36	221.96	222	223.16	208.13	218.13	216.88	216.64	218.28	212.29	214.8	212.77	217.24	214.24
213.4	198	201.16	211.43	208.24	209.02	208.23	208.57	210.53	210.1	215.04	206.39	212.42	205.4	204.64	203.83	209.99	213.79	210.31	209.35	206.81	206.21	205.83	208.3	208.83	211.59	204.91	212.69	202.01	205.96	211.37	205.72	216.68	208.51	206.52	210.16	210.85	202.12	207.81	210.67	209.69	204.6	206.46	209.06	212.64	207.24	209.63	212.41	211.85	204.41
205.48	199.03	203.48	200.95	196.59	199.4	200.42	204.55	202.98	198.96	194.41	193.78	193.52	201.54	193.87	196.45	201.67	201.41	197.13	201.66	196.71	191.67	203.64	195.39	201.91	200.8	197.86	202.94	197.74	204.12	201.56	200.72	204.6	205.61	196.45	195.01	199.85	197.39	197.31	203.49	197.89	205.27	198.81	201.42	200.8	201.95	204.57	202.08	200	203.86
207.3	217.39	212.59	214.72	211.75	210.86	216.35	211.31	209.52	203.36	215.91	209.51	212.5	214.19	217.6	210.38	217.56	216.27	211.83	208.45	210.86	208.61	213.31	210.85	221.07	209.49	214.59	211.61	215.19	213.42	208.29	212.04	208.35	213.21	211.2	213.08	211.59	213.58	210.2	213.71	213.13	216.32	213.15	216.58	211.76	208.39	215.37	210.42	213.81	216.22
211.98	210.27	208.41	213.99	207.14	209.93	207.5	208.45	208.1	208.49	212.62	208.37	213.99	212.63	215.07	208.26	206.96	206.86	209.99	207.48	206.96	203.6	214.4	208.1	204.1	206.26	209.63	202.04	206.8	210.86	208.25	212.34	213.77	209.39	206.81	209.4	206.19	211.78	202.62	210.09	207.7	217.46	210.69	209.35	209.7	213.48	206.6	204.48	215.03	211.05
204.25	204.46	200.53	206.03	209.41	205.69	204.78	202.49	204.43	198.75	202.89	198.98	198.45	207	197.95	207.02	205.33	204.87	199.95	201.14	206.79	200.17	206.95	207.96	204.02	208.8	200.41	206.75	197.67	204.9	199.25	202.4	203.17	202.32	205.88	193.66	202.86	203.29	201.64	206.72	204.72	202.23	204.76	206.49	204.68	197.91	206.04	197.19	202.43	202.83
209.44	205.53	212.42	206.77	205.15	214.14	205.75	203.18	204.27	206.21	206.48	202.43	209.15	211.27	208.22	211.1	206.99	204.81	203.83	210.82	214.79	207.4	208.88	208.85	208.14	205.38	202.74	208.59	209.15	202.55	209.13	207.82	211.55	208.58	210.99	208.23	205.13	207.46	214.44	210.58	204.69	208.86	204.01	203.47	205.15	203.81	207.93	201.3	207.47	207.52
208.56	195.7	204.76	205.08	202.68	209.27	208.94	205.58	198.67	204.78	205.89	208.53	201.18	203.2	198.21	203.14	199.71	203.18	207.43	202.83	205.77	211.44	210.35	204.27	205.1	206.81	203.59	193.36	201.47	215.08	203.18	199.54	204.15	199.31	206.71	201.2	207.44	201.46	200.43	199.99	202.44	200.05	201.92	206.52	204.02	204.97	204.47	201.49	203.69	202.52
215.43	206.25	208.32	205.53	203.69	204.92	204.41	203.07	207.51	204.42	213.67	204.71	211.28	207.76	207.8	210.84	205.19	197.88	215.76	204.29	208.2	211.42	209.14	211.86	204.65	212.8	204.66	207.4	204.51	204.21	199.83	215.5	210.32	203.26	208.53	210.7	204.03	211.65	200.27	208.15	209.54	207.76	203.75	205.61	203.99	207.67	206.37	207.58	205.97	208.56
209.44	204.64	204.65	210.93	205.17	210.8	203.16	206.42	207.68	205.23	208.61	211.61	206.05	209.59	210.07	206.13	206.21	212.05	207.58	207.44	206.47	207.19	213.94	207.91	206.41	203.26	214.51	209.45	203.63	208.4	203.93	207	205.44	207.93	207.71	208.23	208.27	216.32	202.68	201.94	207.36	209.04	207.62	205.59	208.62	203.71	211.41	211.58	205.03	208.01
209.59	204.82	207.84	210.19	211.33	210.51	213.65	214.72	209.93	205.72	203.07	214.07	206.14	204.86	216.27	205.37	208.11	208.46	216.24	206.65	206.73	207.82	205.81	207.76	211.94	211.07	208.71	206.85	212.25	213.86	205.52	211.31	204.16	212.27	206.05	208.02	213.68	210.35	215.78	205.18	213.56	210.33	214.7	205.19	219.4	211.88	209.27	210.05	203.99	208.83
211.35	208.26	210.27	205.77	212.3	211.57	200.82	207.46	209.72	203.08	205.88	204.72	204.52	212.78	209.79	211.79	208.02	209.88	205.48	211.04	203.3	205.12	206.95	207.97	202.84	211.72	209.82	210.97	212.4	212.73	205.18	206.69	209.31	207.14	209.72	206.67	202.96	214.67	215.41	207.57	208.7	208.02	196.59	216.45	205.23	210.06	214.02	203.98	209.87	212.24
198.48	203.69	195.64	196.2	196.38	201.53	198.83	199.46	193.85	202.87	202.69	197.22	199.43	202.88	202.31	197.54	203.81	196.87	197.05	198.89	200.59	204.82	203.51	201.84	209.25	201.29	211.87	212.4	199.65	203.28	199.91	197.34	197.97	198.36	200.38	199.14	201.51	208.97	207.64	202.19	204.08	205.84	206.74	193.88	207.17	203.67	200.25	203	199.93	206.84
205.45	210.36	206.9	207.03	204.2	204.1	206.26	206.72	203.93	207.29	205.04	206.62	209.25	202.7	203.38	208.79	209.27	207.81	205.94	204.93	206.05	207.64	210.23	203.88	206.39	205.56	203.94	205.58	209.5	206.22	205.56	205.96	210.12	211.58	209.67	212.03	208.86	213.83	205.57	211.3	205.23	204.12	201.88	205.51	211.96	206.37	207.3	210.88	209.89	210.69
207.37	208.22	209.6	207.02	201.9	213.18	208.09	211.46	207.01	211.68	212.74	204.37	206.76	201.9	197.54	203.84	213.85	201.56	205.93	201.13	206.86	212.58	204.46	207.21	205.02	210.69	205.42	205.32	207.13	215.35	213.41	209.62	206.81	212.82	209.98	199.55	213.78	210.62	210.92	203.44	206.58	213.83	205.83	208.45	206.46	208.23	205.5	207.87	210.37	206.5
209.11	210.4	207.98	209.28	209.96	210.69	204.97	211.67	208.83	205.3	210.06	208.92	209.69	205.32	204.92	209.03	206.7	206.5	206.28	206.44	210.23	209.37	212.67	208.03	208.87	210.53	205.51	211.15	213.22	212.06	213.86	206.54	206.51	211.46	208.98	205.55	206.85	211.81	207.51	206.46	203.73	215.36	208.95	207.97	214.81	210.51	205.86	209.42	207.33	207.04
196.94	200.47	197.33	203.2	190.21	203.45	193.31	199.5	193.61	193.67	194.36	204.42	201.58	196.67	197.7	189.91	194.21	193.85	194.68	201.55	199.03	200.98	200.72	197.54	203.57	200.99	197.68	192.95	194.43	201.21	193.87	199.98	203.41	202.62	200.22	195.58	195.16	196.46	202.29	191.49	194.16	199.7	199.64	198.06	200.1	202.25	197.06	197.58	200.84	196.29
207.51	209.99	213.55	212.24	209.02	203.48	215.35	210.04	209.91	209.44	205.64	212.05	214.98	221.3	206.28	215.76	208.27	215.19	205.44	206.41	211.47	208.61	215.84	211.09	214	211.63	214.46	220.41	209.12	213.13	207.46	213.34	211.92	217.39	208.22	212.38	209.19	211.06	212.14	209.48	214.98	217.93	207.2	213.77	213.9	213.7	217.84	212.85	204.6	210.08
209	211.7	207.47	200.61	209.77	206.29	208.22	210.97	214.73	205.36	207.8	209.26	203.28	207.18	208.14	213.05	206.48	207.68	207.47	208.27	207.27	203.29	201.52	209.38	207.07	205.95	208.28	203.65	204.53	213.26	211.71	203.44	204.67	213.14	199.87	203.55	205.21	206.5	211.7	203.16	206.65	211.06	208.5	210.44	202.29	210.51	209.05	211.75	215.05	210.52
208.1	207.76	209.09	204.35	199.36	206.58	199.81	200.65	196.17	207.23	207.52	207.51	199.96	206.58	203.04	204.44	210.19	203.33	201.09	204.87	201.58	194.37	205.77	201.69	205.97	203.93	204.62	202.21	206.11	203.92	206.42	201.48	202.44	201.56	200.44	203.98	202.94	207.45	200.71	206.05	207.45	203.86	205.12	212.36	206.51	203.56	203.11	208.87	203.02	208.95
205.17	211.45	207.64	209.57	202.28	205.84	206.55	209.22	208.66	205.65	208.96	205.25	207.1	208.53	212.03	206.24	210.12	205.09	208.69	205.78	203.74	203.12	211.29	210.25	205.03	207.9	210.16	206.34	206.94	205.42	209.84	204.98	208.31	211.08	213.32	203.15	205.92	210.22	207.7	208.02	211.43	206.59	209.22	206.97	209.1	213.01	210.52	212.92	214.59	207.35
206.59	202.1	210.79	203.77	208.45	203.76	200.03	205.07	204.53	207.6	202.91	203.76	204.49	200.04	208.97	197.06	213.59	212.61	205.93	204.64	205.23	211.39	203.6	201.7	202.4	201.89	205.82	211.54	207.48	203.85	198.07	202.84	209.79	204.36	196.25	200.86	202.95	199.17	203.92	207.61	201.35	209.5	204.3	201.67	205.17	204.73	205.5	206.85	205.4	200.07
202.75	197.76	198.44	194.34	196.8	202.05	194.9	202.45	198.13	203.79	205.12	199.6	197.82	197.47	200.81	195.16	201.08	200.14	194.75	202.94	192.29	197	205.11	201.68	199.95	204.1	203.74	198.18	199.22	206.16	202.71	205.47	198.25	195.61	203.59	201.2	200.41	202.53	200.46	196.1	201.74	194.75	202.89	199.84	202.6	202.35	203.55	195.97	200.76	197.4
201.2	198.41	202.67	201.41	199.35	201.75	202.56	199.87	197.51	201.37	205.07	198.38	200.61	199.3	203.32	198.08	199.18	202.53	197.45	197.72	208.2	203.84	201.59	207.16	209.2	200.27	204.27	205.64	210.8	201.7	196.68	203.64	206.79	203.56	201.6	208.47	207.4	199.35	197.52	197.71	199.38	195.22	195.95	198.66	196.05	200.09	202.74	202.15	200.21	198.86
215.97	222.57	214.56	216.34	211.74	214.6	219.42	214.18	222.8	217.53	220.86	219.6	217.73	215.71	216.22	218.67	216.96	220.99	212.24	225.81	214.81	223.79	215.01	217.6	215.29	217.17	212.9	215.52	218.33	206.44	214.06	214.82	217.85	216.76	215.28	212.04	210.58	216.79	216.58	216.29	218.84	212.04	215.1	213.98	220.39	218.36	219.24	222.36	216.51	217.41
206.91	202.7	211.27	206.86	204.11	207.39	207.18	210.51	206.18	210.77	202.35	206.24	202.33	206.37	201.54	205.23	205.72	201.01	204.44	201.58	199.71	203.19	205.01	207.23	200.81	203.84	200.75	206.99	199.03	206.34	205.31	204.11	202.82	200.47	201.62	198.23	203.63	198.27	207.68	213.85	209.1	206.87	204.67	196.75	208.73	209.58	209.4	198.71	201.74	207.21
213.73	212.91	207.99	207.77	207.44	209.07	211.34	208.16	213.3	212.03	216.5	214.61	206.73	207.67	216.81	206.44	215.65	218.71	216.31	212.78	212.56	212.28	215.61	208.47	207.62	217.05	211.58	213.72	211.61	205.4	214.14	206.98	218.46	206.14	210.21	218.46	209.44	210.88	213.43	213	206.9	215.05	211.28	206.32	211.74	212.8	203.49	213.06	212.12	212.45
197.2	191.15	200.92	202.64	193.7	195.2	195.5	194.74	199.66	193.75	192.71	197.94	200.05	196.63	195.02	194.14	201.42	202.93	202.66	196.53	198.68	207.02	203.07	192.12	196	195.95	199.84	192.82	207.52	192.18	195.61	199.43	206.7	200.62	201.55	199.98	194.25	191.79	197.61	198.25	197.54	189.67	201.44	194.01	204.57	195.73	195.17	196.32	197.6	200.28
212.81	214.05	214.7	212.34	209.23	207.78	215.12	219.67	213.76	210.77	214.93	207.96	207.89	211.07	213.57	213.52	216.27	211.74	210.63	212.63	210.19	211.76	218.32	214.96	210.64	214.9	207.84	210.38	215.61	206.26	217.48	211	214.29	215.92	213.33	212.27	213.56	216.74	209.59	211.4	217.39	214.7	210.75	206.46	214.89	213.51	212.6	213.9	208.25	212.54
194.82	196.17	195.99	189.27	196.35	192.96	195.38	196.55	189.09	195.71	195.13	193.06	192.75	191.89	191.09	195.81	195.72	197.51	195.2	198.05	187.32	190.07	198.39	190.17	187.15	196.59	195.25	192.54	189.68	196.11	191.35	197.54	199.76	193.87	194.36	196.85	193.09	192.68	199.72	194.28	196.65	196.05	198.43	187.4	196.9	196.97	193.17	195.46	194.21	192.12
203.84	211.09	213.66	209.71	208.74	209.67	208.79	208.85	208.42	208.93	211.02	203.84	208.76	207.93	209.67	211.14	211.73	204.79	208.11	206.54	213.37	203.84	206.2	204.76	207.52	216.47	205.39	208.06	210.84	203.84	206.97	212.51	211.55	205.9	205.46	204.24	206.63	206.27	206.05	207.98	213.85	205.83	206.71	200.06	205.33	205.5	208.57	206.97	200.98	202.62
204.04	208.19	201.62	199.63	200.16	200.61	207.63	200.29	200.34	203.71	200.68	198.17	207.55	207.86	203.83	201.55	209.74	202.84	205.98	205.63	201.28	205.45	206.21	203.55	212.08	210.95	202.95	199.59	205.36	211.06	208.05	200.85	204.15	201.15	205.3	208.72	205.59	203.96	211.98	205.39	200.14	201.6	203.17	206.84	208.7	207.57	205.29	204.82	203.45	200.59
202	203.84	201.02	208.19	207.63	206.28	207.21	197.21	204.22	201.97	209.8	204.9	204.48	209.82	205.55	206.16	203.59	206.02	205.41	206.21	199.97	210.51	205.3	200.56	202.38	207.96	211.52	206.08	201.7	200.94	204.64	205.95	210.68	203.92	204.14	202.41	200.81	206.51	202.1	202.3	206.11	202.74	205	208.18	200.28	202.21	207.39	210.7	206.14	206.97
208.72	206.2	201.56	205.93	203.47	207.1	206.78	208.64	210.34	217.23	206.94	208.23	209.36	213.24	207.09	210.91	211.48	206.05	210.66	208.52	205.9	210.55	211.97	212.25	213.09	211.94	209.4	211.21	201.46	203.14	204.43	211.46	209.79	205.22	208.76	207.43	204.66	208.18	208.88	213.08	210.56	206.26	208.64	211.83	214.46	206.56	215.8	210.71	208.21	205.11
211.15	209.5	209.4	204.59	208.43	207.15	205.78	213.35	203.09	206.51	212.21	207.26	205.76	205.72	206.97	202.75	199.77	208.04	207.98	206.43	208.7	199.7	205.76	208.73	210.36	205.35	211.83	201.33	213.46	209.22	205.83	209.91	210.18	210.22	206.28	209.68	204.53	202.12	212.95	208.27	208.05	207.09	216.13	213.51	210.98	206.96	209.93	213.98	209.15	203.82
213.61	211.97	218.64	220.7	218.83	215.35	216.5	214.14	221.63	214.72	220.92	219.06	215.87	217.65	219.16	220.54	215.81	213	217.41	220.94	210.38	215.34	219.43	214.67	215.39	209.55	208.23	214.94	217.03	216.68	219.71	213.42	215.41	222.06	220.14	217.5	221.34	222.64	215.76	223.92	213.25	218.65	215.94	214.13	218.97	211.6	213.28	216.46	218.09	223.19
202.06	194.65	199.82	201.08	193.11	201.89	200.61	202.61	193	205.3	200.37	197.15	206.68	199.72	200.19	197.72	205.62	197.71	200.72	205.85	195.56	200.49	199.7	204.48	197.07	199.8	206.4	192.88	202.76	196.59	201.5	194.36	194.86	198.11	197.07	202.37	204.22	190.4	201.29	200.99	197.47	195.59	197.59	195.37	192.73	201.44	194.56	191.18	200.14	201.22
214.87	208.11	205.04	202.5	207.98	213.09	209.32	207.64	202.94	203.05	200.89	216.45	205.26	204.84	203.82	206.36	204.9	211.74	207.69	204.21	202.67	209.32	207.77	201.62	211.84	209.89	208.54	207.17	208.55	206.17	207.4	211.68	206.74	205.17	214.04	209.53	202.99	211.95	206.65	209.5	209.26	210.76	206.89	204.68	203.91	206.75	203.12	209.93	208.47	206.38
207.1	212.61	215.45	210.61	209.05	213.62	212.5	212.9	215.7	210.54	210.09	214.33	216.96	207.34	210.59	213.68	212.08	207.4	212.93	208.22	208.42	217.92	208.88	214.98	211.1	216.34	216.2	210.62	210.49	219.11	209.43	205.9	214.59	206.74	214.82	214.27	213	215.18	211.97	213.12	214.06	212.66	204.26	214.57	207.99	203.66	214.93	206.46	206.26	206.55
206.8	199.17	200.52	202.77	201.7	206.16	205.62	204.67	199.39	205.65	207.63	207.88	207.85	201.97	198.45	203.95	206.57	206.95	201.46	201.98	200.87	202.52	201.5	199.03	197.58	201.27	198.9	196.48	201.31	206.95	205.65	210.4	202.46	201.18	202.27	200.97	207.22	202.68	203.14	203.37	205.2	199.56	197.7	210.67	206.67	206.11	201.91	200.73	204.04	204.09
202.83	211.13	204.91	204.85	202.51	199.73	203.56	201.71	207.75	203.05	202.03	204.37	207.99	210.31	208.35	210.87	201.15	201.96	206.22	200.26	206.49	205.97	203.76	203.3	210.24	202.76	204.78	210.03	204.84	196.55	204.57	206.58	209.33	202.37	199.41	208.04	204.86	202.4	200.13	201.32	205.37	209.34	199.93	203.62	205.54	207.19	195.6	201.93	205.91	205.55
201.04	199.22	199.98	201.78	209.22	205.7	197.22	196.29	202.96	196.41	199.11	196.62	195.62	201.08	196.3	200.72	210.67	197.49	200.18	205.27	200.19	201.27	202.98	208.31	202.34	206.11	193.62	196.6	192.7	195.68	195.31	195.94	196.71	199.6	200.76	195.34	201.67	188.39	194.6	209.26	200.93	208.49	202.9	199.42	202.25	192.01	200.99	200.24	202.48	202.64
201.73	204.51	206.01	204.54	206.17	207.35	200.8	203.36	206.68	211.59	206.58	207.06	199.56	212.06	197.8	204.25	207.81	203.14	204.04	200.9	213.93	202.9	207.77	203.65	206.95	201.67	207.67	203.56	199.76	201.92	209.02	204.08	211.28	208.97	208.42	202.99	206.54	202.18	204.86	202.43	203.94	211.46	208.5	207.43	202.87	204.48	202.04	204.62	205.59	206.91
198.84	206.1	205.54	201.58	206.03	196.9	205.08	211.03	201.68	204.73	204.62	199.35	209.39	208.23	212.26	204.1	201.94	200.01	201.19	205.67	202.99	207.35	201.87	203.63	206.25	210.16	201.18	208.16	201.37	202.88	202.08	206.83	204.49	199.39	204.77	202.58	198.07	203.69	206.71	201.03	200.28	201.04	199.76	201.15	201.39	207.56	207.8	203.37	204.91	204.79
202.25	199.76	203.44	205.25	207.04	202.04	202.11	207.38	202.41	200.29	202.88	200.21	197.31	201.53	201.49	205.26	199.41	196.47	202.87	196.21	209.54	203.78	197.53	200.68	206.56	205.14	198.51	200.25	196.28	199.48	203.47	199.07	205.5	194.29	199.09	194.77	205.31	201.87	203.46	203.54	199.03	196.75	201.13	205.41	198.7	199.49	203.71	191.2	197.42	204.04
217.04	210.07	207.56	209.69	212.77	214.01	216.56	207.45	207.54	212.95	206.4	208.76	214.85	206.95	213.64	214.78	210.69	215.18	202.48	211.37	210.96	212.88	213.29	210.23	218.45	217.88	212.85	214.17	212.62	207.82	211.89	217.03	210.22	211.18	208.83	217.22	210.82	219.47	209.04	204.63	207.38	209.36	217.18	215.3	209.87	206.96	217.55	211.45	214.89	211.67
206.32	209.26	208.55	208.45	212.29	210.72	209.42	210.62	207.41	215.56	210.37	209.81	209.22	215.08	206.41	208.44	205.94	211.8	211.8	210.92	211.87	206.05	209.73	209.34	207.21	209.01	206.98	214.91	211.92	216.3	208.68	206.76	207.94	209.36	210.92	210.33	203.8	206.26	211.72	220.52	207.36	212.36	209.89	208.36	213.15	208.45	205.28	211.01	217.11	211.2
206.94	209.96	207.06	207.13	215.14	215.71	207.64	206.48	217.89	211.43	209.03	210.39	209.97	205.2	214.04	211.4	209.68	208.71	214.31	210.92	208.96	214.04	218.52	208.17	207.67	209.81	208.66	209.91	214.68	207.63	210.5	209.1	212.86	211.28	210.66	210.44	206.35	214.19	208.3	208.02	210.17	207.97	204.65	204.74	210.69	211.85	208.6	207.52	207.23	206.22
212.28	220.55	215.04	213.28	219.42	215.53	218.93	211.51	220.97	217.04	216.43	222.1	217.05	222.13	215.06	214.18	217.76	219.59	221.74	213.24	216.75	215.9	214.55	220.86	225.3	217.68	213.48	210.91	215.63	216.29	218	215.18	210.56	219.25	215.17	218.6	219.33	219.24	222.48	216.08	214.65	221.81	219.5	218.75	217.19	220.01	218.75	216.31	211.82	214.75
202.98	204.16	200.52	200.31	207.01	199.57	202.99	207.18	207.73	193.26	204.09	203.21	202.45	200.62	203.87	207.43	198.91	207.4	199.97	205.03	205.89	206.32	207.47	203.25	206.83	207.91	198.62	199.48	203.37	208.47	205.47	202.5	207.37	201.46	209.55	196.48	204.98	202.41	201.32	209.67	209.97	207.52	200.77	206.37	201.82	204.3	198.48	198.08	198.66	203.73
214.42	213.07	213.96	207.1	217.54	212.71	215.81	212.92	206.78	216.06	218.05	204.78	214.07	212.8	209.8	205.76	202.27	209.88	217.76	214.15	211.63	212.59	207.22	211.9	217.87	216.88	208.27	204.9	207.35	211.62	207.69	205.97	217.79	206.01	217.62	211.13	212.83	210.04	207.56	218.98	208.86	210.27	212.89	216.63	212.59	212.85	213.29	210.77	215.62	211.63
213.96	220.56	215.27	216.01	218.83	217.12	221.19	215.18	220.77	218.38	218.58	217.23	219.83	211.36	218.97	220.28	221.35	219.25	226.01	221.92	223.6	219.71	222.13	215.17	212.28	216.55	220.57	221.07	213.41	217.3	213.87	217.21	213.45	224.16	223.03	219.96	222.05	220.31	222.5	222.11	222.25	218.44	216.16	221.19	221.02	216.87	213.42	221.08	219.3	220.42
202.47	208.24	207.88	211.37	210.48	214.18	201.72	213.52	210.94	209.43	208.21	213.71	215.04	207.38	207.34	203.04	205.99	213.79	207.93	206.24	213.81	208.66	206.64	207.73	208.23	212.78	203.69	209	205.64	211.78	214.15	207.11	207.19	203.64	211	207.13	201.59	213.01	211.93	206.46	212.68	202.38	209.43	208.68	211.4	203.24	204.79	212.96	206.92	210.35
200.14	198.32	195.21	203.39	195.42	201.01	195.6	196.93	196.28	197.05	194.47	188.5	199.18	197.64	198.58	200.42	195.76	196.99	199.44	198.15	198.78	198.07	193.91	201.57	195.52	197.69	195.72	200.57	199.65	196.86	193.92	195.87	200.88	200.09	198.3	196.42	204.08	197.28	195.72	194.94	198.03	194.45	201.76	196.44	195.02	195.27	192	202.77	192.89	197.69
202.58	207.47	201.82	199.68	201.81	202.2	201.92	206.62	206.76	202.1	199.9	214.32	206.77	203.71	201.22	205.04	203.2	210.59	199.51	205.27	205.49	199.69	203.49	203.94	208.32	205.11	199.16	202.88	206.72	203.29	199.48	209.18	211.4	206.69	200.26	206.44	198.68	199.17	193.09	205.64	209.47	195.63	200.14	198.45	206.33	205.93	199.97	208.39	204	204.36
194.59	199.82	202.41	202.48	194.28	194.88	201.46	197.38	188.93	201.6	203.79	187.82	202.56	195.98	196.76	199.85	197.26	198.46	200.49	193.41	195.71	195.54	201.93	211.26	197.9	188.13	203	192.52	199.09	202.7	198.27	195.91	196.82	200.42	193.92	195.06	198.32	197.57	203.35	192.18	193.18	200.93	197.34	197.66	205.38	203.42	197.75	196.02	204.73	201.86
213.55	210.07	210.76	212.42	210.25	221.23	217.07	214.89	214.23	213.85	204.27	218.58	213.65	216.09	215.53	210.5	214.3	213.94	213.41	210.83	206.67	212.3	207.97	219.29	214.71	212.56	219.06	213.57	214.16	216.64	208.95	217.73	212.41	206.62	210.72	219.85	214.45	212.46	215.42	207.3	209.33	212.38	210.26	213.25	214.01	216.82	213.83	211.26	212.92	215.55
214.22	209.14	211.65	209.39	212.23	211.57	209.37	211.43	204.32	210.15	207.47	210.73	208.95	203.13	208.17	204.46	208.66	205.31	205.4	204.81	210.39	208.61	211.98	210.81	200.24	201.78	210.41	205.44	209.17	203.42	214.57	210.95	203.53	206.81	210.58	211.85	206.94	206.43	207.38	210.05	199.82	204.82	208.26	212.47	204.29	210.68	207.1	205.17	209.51	218.97
207.49	203.85	208.51	204.13	208.51	202.28	207.05	207.83	207.77	208.66	207.84	201.87	207.99	208.86	211.03	206.88	208.96	206.37	202.85	208.26	205.73	204.92	203.3	205.66	206.89	203.51	202.65	206.81	200.95	210.66	201.66	208.82	208.11	201.98	207.48	204.08	209	209.19	206.94	204.73	198.47	201.99	209.83	205.95	203.58	196.4	206.34	199.41	203.46	209.06
219.14	218.23	212.07	225.12	219.84	217.66	213.16	219.42	219.83	214.06	221.7	225.26	223.07	219.12	217.92	216.93	218.98	214.27	224.12	220.13	222.23	223.87	211.88	213.29	213.42	213.86	213.78	218.85	220.11	213.25	222.11	215.38	222.59	218.46	217.99	213.27	217.35	214.71	211.29	216.96	222.11	216.37	221.38	215.62	218.84	210.21	217.67	215.62	219.14	223.84
207.96	203.21	204.05	206.7	205.32	200.47	208.16	206.24	203.92	208.29	203.15	199.25	205.19	204.33	198.76	203.07	211.75	210.51	206.79	204.17	205.33	203.04	205.85	207.9	194.49	206.03	207.23	206.4	199.3	205.67	203.16	201.68	196.05	206.64	202.68	205.86	206.87	199.43	206.59	204.3	200.84	200.06	201.73	201.11	195.28	203.81	198.83	208.03	204.77	204.07
207.32	207.58	203.5	205.42	209.18	204.95	211.14	207.7	207.44	206.84	207.68	207.2	211.1	206.9	212.25	210.48	208.06	206.99	205.91	210.23	206.79	205.78	203.53	203.83	202.66	209.2	211.01	209.49	211.88	210.14	215.6	207.81	206.27	209.37	209.82	203.56	207.05	214.49	207.99	201.95	204.85	208.47	207.43	206.56	208.32	213.8	206.15	201.75	207.6	203.04
198.36	191.99	197.97	203.3	191.92	195	197.23	194.17	201.15	197.24	197.24	198.78	195.3	195.35	191.48	198.71	198.58	200.16	198.38	199.99	199.46	197.7	190.95	195.03	196.97	199.33	201.95	195.54	199.63	199.88	200.32	197.53	200.64	201.07	198.31	196.07	193.98	192.36	202.65	197.15	192.57	195.33	199.41	203.63	204.25	194.84	196.54	197.94	195.98	201.8
210.91	217.2	217.28	211.52	215.46	214.73	211	215.11	211.14	213.59	212.8	216.97	210.57	208.96	212.52	221.84	215.79	204.66	202.77	220.07	214.96	217.91	214.52	209.81	210.35	215.09	212.13	211.81	211.55	211.09	204.44	210.78	213.16	214.61	205.96	213.58	212.4	210.23	199.8	211.17	208.64	216.52	216.49	210.3	213.57	216.23	215.96	211.5	215.81	215.54
211.03	205.07	210.98	212.33	211.3	209.09	211.44	210.55	211.7	210.92	210.79	213.88	211.61	206.24	210.39	210.93	211.52	209.93	215.05	212.72	207.77	213.46	217.36	211.32	208.61	210.11	209.72	210.96	213.96	212.11	209.14	213.87	206.15	210.36	218.8	214.32	209.43	211.8	213.94	207.66	210.27	207.46	213.99	207.71	212.87	208.43	210.67	209.54	214.6	216.5
209.3	202.93	206.97	208.08	206.28	200.72	209.34	205.27	207.07	206.51	209.94	206.82	211.05	208.36	208.89	204.82	211.98	198.06	211.16	208.32	206.86	202.61	203.52	211.47	205.84	209.08	212.92	217.97	207.08	207.19	208.64	206.97	199.85	206.74	209.09	211.94	203.65	210.1	209.85	204.6	215.32	210.44	212.74	210.56	207.04	215.89	214.38	207.49	212.42	204.57
220.8	218.89	214.38	222.23	207.52	221.97	213.41	225.07	222.68	215.44	220.92	216.41	225.4	227.15	216.88	220.63	220.81	220.11	215.99	216.56	214.48	217.55	217.28	219.58	213.07	215.59	218.82	217.29	217.36	220.7	218.85	215.74	217.51	225.08	215.36	220.55	225.17	218.01	215.17	219.34	220.75	218.65	221.4	217.13	217.43	217.46	223.33	218	220.47	215.65
215.04	202	210.71	217.84	207.91	216.53	207.89	213.42	210.79	206.07	203.07	213.18	214.28	210.06	210.44	209.49	207.12	208.74	205.01	212.3	207.1	208.88	199.31	201.54	207.35	207.2	202.55	208.6	209.9	209.22	201.64	211.15	206.36	207.49	207.37	216.55	203.97	210.76	208.2	203.77	210.28	204.35	214.84	208.9	202.7	206.92	207.93	208.9	209.53	207.8
192.2	190.99	196.06	194.61	191.07	194.78	195.41	195.27	190.92	199.62	194.82	200.3	193.94	196.93	194.63	198.66	194.51	196.09	193.27	191.59	193.34	188.61	194.73	188.87	191.03	198.4	196.34	192.14	188.14	194.37	195.57	190.13	194.62	196.16	189.5	194.8	190.8	195.67	190.61	193.65	194.02	193.19	190.52	197.39	189.67	195.62	183.18	193.06	180.48	196.04
202.42	202.99	198.89	202.79	204.69	205	205.22	200.8	210.15	204.3	202.05	203.54	204.4	200.31	204.24	202.26	199.84	198.25	203.93	206.69	196.31	199.97	205.65	201.9	197.49	203.84	204.71	204.57	205.82	203.85	205.92	206.69	203.83	203.56	204.99	200.93	204.9	210.42	202.14	205.99	207.45	202.17	201.14	200.94	205.16	206.01	202.61	202.06	206.75	202.69
194.45	195.95	192.49	194.43	198.69	189.77	193.13	192.52	196.58	196.36	189.99	198.18	196.08	197.53	200.76	194.83	194.34	194.44	201.47	193.81	192.26	195.52	190.73	192.94	194.21	195.49	195.85	190.14	190.54	193.76	195.98	197.77	196.34	195.28	196.72	194.08	192.71	200.21	193.21	190.12	195.6	185.74	198.62	200.27	191.96	190.75	194.12	197.01	195.72	197.47
196.71	197.43	201.3	198.01	198.76	196.17	200.79	204.83	204.3	199.57	200.25	200.18	200.34	200.37	197.33	195.13	196.95	200.67	200.99	201.68	201.62	199.03	197.44	196.1	192.26	193.65	200.14	195.23	203.85	200.68	201.67	201.97	197.44	199.86	199.96	190.66	204.06	198.14	202.25	200.76	198.8	192.87	199.01	197.06	202.17	200.65	207.88	188.21	195.14	191.62
202.01	204.2	201.47	213.91	207.6	210.77	206.36	209.52	214.69	204.64	211.12	208.73	209.21	210.32	204.05	201.34	212.79	207.34	206.63	214.93	206.19	205.09	200.01	210.98	210.63	213.36	209.47	208.72	217.07	207.37	209.39	201.66	208.88	208.52	206.55	201.9	204.16	204.95	208.14	202.54	208.39	206.04	206.82	207.69	213.39	207.21	213.25	212.4	212.66	203.89
209.97	207.38	210.05	209.91	212.61	212.47	211.83	209.66	206.4	214.18	205.32	211.62	206.06	214.04	208.85	211.55	208.47	205.11	208.43	207.94	209.57	204.75	205.95	208.37	207.05	209.21	206.97	211.52	203.22	200.74	210.03	207.07	211.7	210.72	207.44	214.31	206	210.74	212.01	206.56	209.07	210.95	206.1	207.55	207.91	210.86	206.9	207.75	208.35	215.09
218.37	211.92	213.92	214.52	212.48	208.61	209.11	207.65	208.09	214.98	215.46	214.1	209.61	210.36	210.79	210.24	215.31	212.22	216.72	210.85	203.31	216.25	216.25	220.65	215.91	212.11	206.17	207.74	206.44	210.12	210.66	210.11	216.21	210.75	209.61	215.56	215.29	209.87	211.29	210.24	210.96	211.4	213.92	214.44	217.35	213.82	214.64	213.8	205.86	215.41
200.58	204.48	203.02	201.01	200.98	210.22	204.2	204.1	196.1	198.02	204.09	203.11	204.25	204.63	199.56	202.93	206.4	202.31	202.29	205.23	197.87	200.41	203.59	204.84	210.89	208.67	196.81	205.72	205.47	202.69	202.36	198.52	199	200.18	203.05	214.85	198.82	199.07	202.96	202.7	201.06	200.98	198.01	198.76	203.44	196.12	205.53	205.99	205.73	198.54
204.61	211.32	206.08	202.67	206.64	208.23	202.09	212.04	209.8	207.52	210.87	206.27	209.05	209.44	201.92	204.66	210.24	207.59	200.96	206.71	212.83	206.35	205.47	209.28	213.36	210.09	210.28	205.56	208.51	205.25	207.63	209.31	208.94	206.98	212.48	210	203.51	203.22	208.63	209.82	213.47	208.26	207.43	207.4	209.57	211.6	203.31	211.61	205.19	201.84
197.59	208.41	205.62	207.2	199.55	202.35	200.95	203.82	210.79	203.52	197.99	210.85	205.9	212.6	203.36	212.04	201.9	201.79	205.96	211.63	205.09	207.07	207.31	204.61	209.99	204.17	208.39	208.74	210.08	203.54	203.87	206.87	205.81	205.63	211.73	206.58	207.48	211.33	213.72	210.24	209.53	206.45	201.61	208.28	199.87	204.36	207.73	208.49	207.17	214.77
215.24	212.42	209.27	207.53	206.99	202.93	205.51	207.45	208.11	210.66	210.61	203.79	208.92	210.87	206.72	220.58	208.03	205.64	213.56	213.18	208.53	202.13	214.77	209.38	206	210.53	209.15	208.15	205.68	208.14	213.17	208.03	202.4	203.57	210.61	201.46	208.44	204.97	205.03	206.55	202.23	207.19	203.7	210.82	204.76	205.76	207.52	211.58	206.88	205.46
217.62	216.75	212.95	219.33	222.55	218.96	221.44	211.42	215.67	218.58	216.25	215.29	220.44	210.52	219.93	214.18	211.46	222.54	220.79	214.86	217.64	213.82	220.14	219.64	218.55	218.78	222.29	217.34	212.71	216.21	209.7	212.56	219.12	219.05	217.29	212.45	215.76	212.44	215.33	215.81	216.61	218.08	219.22	214.53	215.98	220.44	214.57	213.74	214.3	220.42
212.71	208.31	211.08	214.99	218.92	217.27	209.42	208.52	210.4	213.28	212.75	209.01	214.13	221.73	218.88	212.41	210.89	212.22	212.52	207.41	214.85	210.71	209.68	213.87	209.89	216	213.97	209.25	207.06	205.32	213.89	212.68	209.99	212.74	212.04	213.68	219.75	215.03	211.77	215.07	213.92	215.85	215.27	212.56	211.02	214.1	217.54	210.67	213.8	212.75
215.43	201.6	209.45	212.59	213.48	213.57	207.54	215.89	207.31	209.59	214.38	213.63	210.06	208.52	212.37	209.62	208.33	209.36	209.31	212.81	208.34	209.75	213.55	209.77	207.32	209.85	209.28	210.63	210.87	217.21	207.15	212.8	210.61	211.25	212.15	211.56	199.71	217.41	212.56	209.02	213.72	206.62	212.6	213.05	208.65	208.09	207.16	213.05	206.23	205.78
202.3	202.95	206.49	202	209.19	205.34	201.83	207.52	202.49	205.12	203.72	207.2	208.91	217.27	212.79	205.73	203.83	206.26	208.54	203.92	207.49	206.72	205.27	198.37	215.28	210.09	212.46	204.29	206.43	208.89	209.94	206.16	205.91	203.67	206.69	206.1	203.9	208.8	204.94	206.77	202.69	203.35	206.34	205.24	217.28	210.39	205.63	215.01	211.09	215.27
215.53	217.15	217.5	222.68	209.48	214.6	214.87	220.64	213.31	216.18	215.27	210.86	219.91	217.62	223.38	219.79	209.69	217.87	213.25	219.5	215.96	212.49	217.48	225.95	213.98	211.04	214.33	221.5	216.66	214.03	213.57	221.65	215.36	218.06	213.34	222.42	215.67	213.93	217.32	216.3	216.56	211.96	216.42	213.68	221.76	215.58	225.63	218.66	218.98	216.31
211.71	214.81	209.75	211.67	205.12	209.62	209.82	211.64	213.33	212.9	214.03	206.15	211.91	212.1	205.49	209.77	201.56	211.99	209.22	209.28	207.37	208.06	204.77	205.1	209.22	214.97	209.03	207.32	206.8	208.98	208.45	202.35	207.28	210.87	204.07	209.05	210.76	207.08	208.03	214.58	206.59	206.15	207.3	209.96	208.56	206.23	213.14	202.61	207.97	206.8
209.48	210.16	205.4	209.5	201.66	204.68	200.61	212.23	210.55	206.22	201.49	206.18	211.17	205.17	207.63	204.58	202.46	205.89	208.53	207.58	210.1	210.95	213.25	209.19	209.21	202.36	203.86	209.72	208.93	204.25	210.45	207.33	204.23	205.92	212.31	209.89	202.9	215.95	204.63	214.67	209.59	208.11	200.99	207.11	211.2	212.29	203.38	208.1	207.19	212.54
200.78	195.49	201.84	194.78	196.73	197.07	195.31	198.06	198.6	200.42	201.97	202.04	202.55	202.41	195.59	193.59	194.48	201.28	201.15	201.95	205.33	193.88	201.56	201.29	197.53	203.2	201.18	200.75	200.73	199.27	200.63	194.05	199.89	199.93	199.71	199.57	198.58	198.34	195.79	199.23	204.09	200.78	200.11	207.47	203.87	196.8	205.68	198.99	204.68	197.63
201.51	199.93	198.15	196.72	202.02	200.23	202.52	197.31	200.11	197.39	204.58	202.17	193.4	199.99	199.56	207.48	205.35	196.58	205.01	199.69	198.97	192.36	195.98	200.43	205.41	202.17	201.87	197.6	197.77	196.29	205.21	197.91	195.57	204.3	206.1	200.12	205.68	206.41	201.91	199.23	198.71	201.62	200.79	197.09	203.38	201.03	202.25	200.47	200.53	194.81
208.76	205.99	204.92	205.15	205.95	216.89	210.24	212.45	208.64	207.3	210.27	211.14	208.3	213.5	207.9	205.43	214.28	201.87	208.13	211.14	210.74	208.37	211.57	207.93	210.45	210.29	212.85	213.94	214.35	202.63	204.1	211.11	209.71	215.33	205.4	206.86	208.34	214.94	203.63	208.23	212.6	210.65	204.33	204.66	207.47	211.12	204.69	206.32	206.8	211.52
204.36	204.05	200.73	198.99	205.99	200.66	201.66	199.1	208.01	199.23	202.5	209.4	205.07	203.56	199.07	208.56	207.67	208.97	199.88	201.2	199.58	206.04	205.6	202.08	207.74	199.63	202.45	204.03	212.13	204.56	200.75	204.82	203.17	202.14	206.75	205.41	205.95	208.26	202.8	198.45	202.1	204.42	202.48	203.34	202.25	203.15	199.26	200.74	205.75	203.51
203.33	206.19	203.04	205.53	200.34	206.03	204.05	199.54	205.76	205.5	204.81	204.06	201	210.52	195.65	207.44	200.45	203.08	205.95	205.11	201.7	203.01	203.82	204.18	206.38	200.04	199.66	201.07	196.15	206.33	203.79	206.39	208.52	206.42	203.53	204.74	210.06	205.25	203.67	205.2	202.26	207.64	203.92	204.98	206.34	205.39	200.69	202.11	203.17	199.07
209.14	216.4	214.91	215.73	211.62	217.59	218.09	213.28	217.78	215.65	211.84	213.78	211.4	218.33	215.24	207.88	214.66	212.75	214.59	207.88	211.12	217.78	217.86	213.36	215.13	213.25	211.23	214.3	218.91	216.9	213.52	215.71	212.98	216.66	207.27	215.63	201.63	210.61	209.76	211.69	213.54	212.94	215.26	215.68	213.71	218.38	210.22	211.5	213.71	211.7
202.36	197.32	204.9	198.09	201.39	200.69	198.98	209.71	203.69	204.48	205.45	205.13	202.88	207.46	207.54	205.66	203.67	204.5	201.07	205.11	201.89	206.32	198.59	206.9	203.73	205.14	214	210.34	203.13	202.38	202.16	204.38	201.51	203.58	202.95	198.67	209.78	205.74	205.37	200.85	202.18	199.67	206.01	201.42	202.07	199.48	204.34	199.36	207.9	204.28
209.78	207.27	203.95	207.34	207.9	202.04	205.38	205.95	202.22	208.84	210.97	200.84	211.92	213.45	206.45	203.09	200.59	211.12	199.91	209.14	205.81	206.13	200.02	199.14	198.55	206.69	208.74	208.82	203.08	203.81	206.29	203.84	207.84	211.73	207.29	204.81	201.18	206.07	205.3	209.48	205.68	205.28	208.22	204.71	207.85	204.34	204.68	205	209.49	207.51
209.4	213.45	207.58	208.98	209.03	218.04	210.25	211.95	213.4	212.08	209.89	216.74	210.68	207.78	218.09	209.06	211.84	211.01	212.58	213.13	216.39	210.17	217.63	213.99	212.21	210.25	220.12	210.68	208.07	214.51	215.53	210.93	209.75	222.16	210.39	213.62	207.9	212.63	212.11	212.7	215.43	215.92	214.4	210.04	212.55	208.99	206.92	211.21	210.34	215.27
209.38	207.81	214.28	209.73	208.67	215.11	205.19	208.88	212.56	207.75	215.54	207.22	211.79	209.23	207.07	212.91	216.85	215.67	208.32	210.53	213.94	212.38	212.75	213.74	205.2	209.62	202.02	206.62	215.63	209.62	215.73	214.34	203.62	212.25	219.44	210.16	211.83	213.23	208.51	206.7	216.69	208.85	214.76	211.82	206.5	210.87	211.22	212.58	213.94	213.87
201.64	208.16	199.1	201.22	208.58	198.31	200.74	201.87	201.79	203.98	209.37	197.33	207.11	207.52	203.98	205.61	203.29	206.88	202.43	204.56	203.34	203.54	200.46	202.11	207.55	202.78	197.28	203.03	211.63	203.9	201.97	204.11	198.97	206.46	212.43	210.65	202.63	208.93	206.86	206.33	209.9	207.86	207.31	198.88	205.98	196.89	206.86	204.02	204.6	201.49
209.49	207.76	211.38	207.13	215.4	209.73	206.71	214.93	205.99	206.69	203.75	205.97	210.28	210.89	212.64	215.46	210.05	211.92	208.77	211.08	205.2	210.42	207.76	209.06	208.06	213.41	207.91	210.46	210.33	205.24	205.63	212.27	205.57	206.61	203.02	211.58	214.09	201.95	213.29	201.8	205.46	203.11	208.22	202.34	207.87	208.84	213.94	208.01	199.62	209
216.91	219.4	217.56	214.43	222.8	218.08	222.51	212.86	217.85	220.61	209.92	219.5	218.13	209.66	209.33	215.07	219.24	218.69	221.23	212.12	216.59	215.06	217.69	220.77	208.36	213	211.8	220.12	219.41	218.4	219.13	217.58	217.04	216	211.62	215.53	218.39	219.9	218.6	216.6	213.84	208.89	217.72	216.81	217.65	214.87	220.25	212.36	216.01	220.73
208.15	209.78	210.48	205.74	207.07	203.13	203.47	211.13	199.84	205.2	211.21	210.21	199.48	211.51	199.69	206.76	200.78	206.95	208.72	211.98	207.57	200.66	209.98	213.96	208.13	207.84	209.45	208.08	209.73	207.2	205.73	206.79	200.96	204.96	206.26	206.6	203.92	212.79	203.78	204.46	207.9	204.42	209.05	212.8	207.4	210.91	207.05	208.01	201.73	211.17
199.91	204.97	202.25	201.5	207.83	212.65	202.67	206.89	207.45	200.64	202.33	202.04	203.77	198.42	197.72	201.58	207.87	202.52	199.31	204.14	203.15	201.02	204.57	205.62	199.99	207.65	207.85	205.43	202.94	204.01	203.92	198.46	207.88	203.87	201.36	199.46	206.44	201.21	194.59	210.2	201.95	200.31	205.03	203.61	201.7	203.61	208.62	208.14	206.14	202.81
211.6	215.25	208.78	219.36	208.71	214.62	208.79	216.1	209.29	213.94	211.14	214.59	216.19	214.65	208.97	214.18	214.13	212.88	212.39	212.18	210.38	211.99	208.93	209.62	211.23	209.59	213.91	212.64	209.91	214.11	214.27	210.87	212.54	209.26	210.32	213.71	209.21	214.22	215.75	216.9	209.16	212.42	209.96	213.93	212.52	214.74	206.22	215.39	217.97	211.92
218.45	216.68	208.54	216.94	217.66	215.88	223.43	208.03	217.99	209.27	211.66	221.09	210.43	217.96	212.55	211.69	215.02	215.74	217.15	218.8	212.02	220.09	214.93	220.42	218.92	215.03	213.81	220.83	221.07	212.3	218.16	219.63	215.05	222.67	215.02	214.9	211.52	214.49	216.26	219.91	220.75	217.35	216.99	217.51	221.78	215.18	214.04	230.22	215.35	211.94
207.03	201.95	202.39	208.22	202.3	199.24	209.34	204.4	197.7	200.3	208.27	203.14	205.83	198.38	205.51	207.39	199.86	198.62	200.95	206.87	202.59	205.2	200.04	202.04	197.56	205.42	201.04	203.41	205.35	204.5	204.54	206.46	205.39	201.34	199.95	203.43	199.23	206.86	204.43	205.87	204.57	205.57	200.69	208.47	199.43	201.52	196.69	200.14	204.15	206.28
203.85	199.34	201.73	200.85	202.82	194.54	192.04	200.7	201.77	200.97	205.71	205.81	199.85	204.01	202.83	198.16	203.98	201.41	201.7	201.96	198.95	195.15	203.77	199.59	202.41	198.21	198.83	201.19	208.16	204.63	200.46	198.04	203.08	198.15	195.02	207.01	192.83	201.69	203.89	199.05	199.64	200.06	197.19	201.24	199.66	198.01	199.99	202.8	205.18	200.44
201.99	200.5	210.3	199.66	198.56	204.07	208.61	199.32	207.71	209.33	201.44	211.34	201.47	204.58	206.42	204.58	200.15	205.39	204.52	202.49	206.79	206.56	205.64	202.48	198.94	197.41	202.32	199.09	200.62	201.75	208.09	202.53	207.76	201.78	198.22	209.4	204.89	199.02	205.16	205.39	205.64	205.19	204.41	198.87	203.49	206.88	201.79	206.18	198.8	206.62
206.95	198	201.9	203.56	203.87	202.03	202.12	205.24	203.48	211.21	203.75	206.26	195.97	193.65	202.32	197.99	208.35	191.39	197.51	201.29	209.89	196.36	203.07	205.04	203.43	203.54	205.84	202.34	202.39	210.99	200.88	199.97	207.77	199.18	205.36	206.43	200.45	201.86	202.79	207.64	201.99	202.75	202.8	200.06	204.84	202.27	202.04	209.33	203.04	203.82
213.1	211.82	214.6	213.11	210.08	205.86	211.84	211.41	213.91	213.09	210.69	213.52	210.7	213.6	210.42	209.21	211.91	206.31	210.92	213.77	209.4	212.81	209.53	210.05	217.46	212.1	211.29	211.16	210.3	221.53	205.87	216.24	209.54	204.7	208.63	205.39	210.73	212.1	207.72	207.52	211.79	203.69	207.06	208.5	216.52	215.36	212.02	209.89	213.66	214.57
211.91	207.55	211.29	207.95	214.43	209.95	206.97	211.93	208.92	208.56	215.27	210.2	205.74	207.92	208.59	206.1	201.81	209.15	209.56	204.43	212.15	213.26	211.12	211.73	213.44	219.28	207.08	207.85	211.78	205.98	210.06	209.6	213.73	210.29	209.27	206.54	211.04	211.54	204.7	210.61	205.3	213.82	209.57	208.02	209.61	209.2	209.31	204.96	214.8	207.53
203.48	194.46	194.01	196.98	196.83	204.45	195.76	203.52	201.18	205.49	205.13	200.48	206.62	201.76	198.22	203.73	200.14	203.21	205.35	196.5	200.97	199.02	200.64	199.51	194.52	199.37	199.09	202.17	196.5	197.62	200.9	199.52	200.16	194.63	201.11	197.28	195.18	201.03	203.28	207.44	195.6	201.14	193.05	191.07	200.1	197.13	205.82	198.8	201.3	201.23
201.1	201.05	206.12	206.22	205.05	198.88	202.83	200.67	203.44	210.45	196.34	205.9	204.67	206.76	209.57	196.53	210.01	206.56	202.13	203.29	201.42	207.74	206.34	200.6	196.72	201.46	208.83	208.12	203.93	205.36	200.8	200.51	203.32	201.85	202.16	206.94	203.34	204.19	209.96	204.15	204.23	200.24	201.9	200.35	202.99	200.16	208.41	204.29	202.88	206
199.45	201.63	200.74	198.28	207.27	203.15	200.71	201.54	198.85	201.31	203.75	199.12	209.55	202.35	195.43	192.96	199.96	206.07	202.25	201.45	196.26	199.02	208.01	203.26	198.06	199.63	196.72	200.15	202.89	201.15	203.23	203.14	201.59	200.26	204.77	193.62	195.73	197.21	200.77	204.01	198.08	199.97	200.07	206.74	204.55	194.39	196.81	201.1	199.41	208.26
202.95	197.58	202.6	200.18	202.97	197.22	200.75	202.01	200.66	204.11	208.2	200.07	201.58	198.76	201.67	203.52	208.41	202.79	203.08	199.01	209.17	207.71	203.85	201.53	203.69	201.4	199.51	200.14	206.8	200.05	203.72	202.28	200.52	210.32	201.88	202.02	203.52	210.35	201.4	201.74	205.57	200.22	204.4	205.25	203.06	199.88	202.16	202.94	202.34	203.3
206.79	206.42	211.96	204.64	205.69	213.2	208.17	210.78	212.15	209.78	207.96	209.93	206.81	204.84	209.37	205.25	207.67	209.03	208.23	210.62	211.07	207.98	206.03	209.39	209.62	213.71	208.37	208.92	208.22	202.55	210.62	207.5	211.98	210.56	207.25	208.3	210.89	207.71	207.43	212.44	212.74	205.42	205.51	210.55	208.36	213.9	209.1	202.37	211.97	211.73
191.98	199.91	197.01	196	201.04	202.6	194.93	193.48	198.79	194.15	199.38	196.3	197.42	189.2	196.85	190.36	198.7	190.92	194.59	197.88	196.48	194.97	202.66	192.15	192.58	200.43	194.44	193.93	195.9	188.95	191.34	193.24	194.02	194.06	203.57	195.17	194.91	199.64	199.1	195.53	200.08	197.94	189.71	192.11	193.72	197.02	190.85	187.46	195.3	191.94
216.08	221.38	221.13	215.86	215.51	217.6	218.79	211.05	216.19	220.04	216.43	222.44	212.67	217.1	216.04	217.09	212.54	223.01	215.63	208.21	217.4	213.77	217.19	215.78	215.04	219.81	215.18	219.37	214.87	216.76	215.77	219.64	223.41	216.35	216.12	215.19	220.94	218.21	219.18	216.96	223.78	210.33	216.15	217.51	212.16	223.19	220.51	220.5	209.2	222.08
198.52	196.82	203.93	200.85	200.42	198.63	197.01	198.08	196.34	201.48	198.42	197.4	200.99	194.64	203.62	194.83	194.96	196.91	194.68	198.61	201.83	198.11	196.19	193.72	199.81	190.28	202.84	198.22	200.18	194.73	202.2	200.29	195.23	199.3	202.05	202.19	190.83	194.66	197.59	191.79	200.53	200.71	198.42	207.73	200.31	202.75	201.14	202.39	196.6	198.95
202.15	204.83	201.48	202.77	198.58	205.9	203.44	199.42	198.96	208.3	204.84	204.29	204.65	209.6	207.59	206.15	195.75	204.31	207.49	208.1	200.72	207.13	211.43	198.03	202.91	199.25	205.02	205.74	200.18	200.83	206.12	196.08	207.73	206.23	195.38	198.8	204.37	206.43	200.47	202.22	197.53	203.98	196.94	201.97	202.36	197.74	207.91	205.66	200.79	196.75
200.31	205.5	208.44	202.25	211.77	212.4	209.24	210.71	208	210.73	211.87	208.83	210.98	212.65	212.04	211.06	208.92	207.91	206.93	213.7	208.01	212.37	210.78	205.17	208.16	208.73	214.25	202.16	209.1	204.29	206.25	205.52	207.67	201.13	211.08	202.85	206.36	209.61	208.78	204.89	204.76	203.18	209.78	208.47	205.55	206.19	213.83	209.14	209.4	206.41
212.15	217.06	213.48	217.47	214.39	211.68	217.97	217.59	213.24	217.85	214.71	220.1	218.31	218.72	215.73	212.03	217.96	214.75	216.33	216.9	218.92	218.54	222.9	215.6	221.12	213.86	220.37	211.59	213.81	224.92	223.66	218.41	220.67	215.69	217.16	221.1	209.64	217	220.56	213.86	217.05	219.55	213	222.93	211.6	220.51	216.97	215.51	213.01	213.46
208.61	206.47	202.92	204.87	207.74	207.22	207.27	208.46	207.61	201.16	211.33	207.8	205.13	209.29	205.66	210.01	204.58	209.29	206.48	211.28	213.29	213.06	212.2	208.5	203.02	198.25	205.51	205.72	211.35	211.07	203.92	207.17	217.24	207.24	205.06	206.96	203.79	201.46	210.55	210.28	206.24	211.8	204.27	211.02	218	207.95	200.37	203.52	205.38	209.2
207.31	201.28	207.4	208.12	205.17	204.98	207.89	213.68	207.36	204.81	210.7	210.1	202.18	210.24	207.53	205.93	210.04	207.72	209.8	207.92	205.51	205.8	206.71	203.52	208.89	216.85	206.11	210.44	207.14	213.42	204.99	205.17	203.25	213.58	207.25	201.27	211.67	209.53	207.2	210.08	210.66	206.52	205.45	204.53	207.94	208.33	207.6	206.42	208.6	211.67
208.24	206.72	207.87	205.65	208.58	204.38	202.55	205.02	210.52	209.35	203.64	206.43	204.34	207.76	206.16	206.61	204.13	207.8	209.13	200.88	208.14	205.87	210.64	202.82	211.05	203.81	208.03	213.3	211.47	202.68	203.03	208.39	205.92	204.26	208.97	205.44	207.38	202.99	202.06	210.87	201.64	212.62	210.1	213.24	211.67	213.06	204.26	205.67	205.22	206.87
205.08	206.39	205.41	209.73	203.83	201.99	206.83	200.65	211	208.72	202.37	209.67	202.11	202.84	207.07	205.68	207.74	201.1	207.8	206.95	209.39	206.46	204.89	200.6	203.84	205.29	209.76	208.28	204.47	209.53	201.54	208.53	208.77	203.75	205.95	207.99	197.25	205.57	204.24	203.65	202.45	208.1	201.79	206.11	204.13	200.42	204.68	203.88	207.69	203.17
209.59	210.91	209.74	208.9	210.33	212.5	209.22	212.33	204.38	213.02	207.26	207.54	207.92	204.51	211.82	209.08	208.52	208.41	203.79	202.26	209.84	206.06	206.32	209.27	212.81	206.65	208.87	211.84	215.44	199.27	211.73	204.01	214.07	207.65	199.19	207.42	207.94	212.98	210.87	214.38	206.25	209.11	212.68	204.3	214.65	205.34	206.99	213.21	201.13	201.08
198.86	203.53	197.51	208.94	192.76	201.72	207.55	205.31	203.07	202	199.23	200.75	202.72	210.04	208.13	207.11	199.26	201.2	197.44	201.59	204.85	207.89	203.85	202.09	202.71	200.51	202.56	196.99	202.48	203.63	201.31	206.81	204.56	205.2	200.74	205.49	202.02	201.75	207.35	202.59	206.18	201.04	203.88	200.68	203.6	201.31	202.02	207.23	202.57	204.6
213.26	210.19	209.94	213.7	214.69	218.09	219.29	216.16	214.28	210.13	212.84	211.97	211.22	216.93	215.01	207.25	210.79	214.29	207.51	207.48	211.53	211.02	208.41	212.74	219.79	216.8	212.85	211.16	214.93	218.26	214.64	209.65	210.13	213.87	210.05	214.45	218.99	220.38	217.5	219.33	206.1	217.46	215.21	211.79	209.23	214.35	207.69	207.46	206.35	212.26
204.06	210.34	209.64	209.14	209.78	211.05	214.11	210.54	204.74	206.97	207.38	205.94	213.15	203.46	206.19	209.21	203.5	213.25	200.72	205.84	204.01	206.48	205.73	208.34	203.33	212.51	206.06	212.38	211.08	203.97	208.38	207.34	204.77	212.03	212.4	211.13	211.73	207.84	205.29	209.99	214.28	213.91	205.37	205.4	208.8	205.86	213.85	210.71	205.1	207.38
207.83	206.29	213.61	206.13	207.41	208.49	200.97	212.92	209.66	204.69	207.77	213.25	201.49	211.63	205.16	210.78	206.27	203.96	206.99	206.98	202.09	205.77	206.21	201.55	211.57	202.49	209.41	197.95	206.33	205.49	209.72	208.34	205.21	199.52	208.72	211.69	207.22	205.97	201.22	205.83	213.17	207.82	206.83	205.32	207.61	201.36	206.71	199.1	211.08	210.34
214.1	208.42	208.79	214.41	205.4	216.68	208.26	212.65	213.07	213.66	209.67	209.67	213.88	211.21	210.27	213.37	218.1	209.07	215.28	216.65	207.79	213.54	205.44	213.34	210.85	213.1	206.25	208.17	207.95	213.73	218.89	213.69	207.25	216.35	207.2	217.64	215.55	212.99	214.97	207.89	211.7	206.79	209.31	209.79	210.94	212.63	206.73	212.32	211.67	211.02
203.76	197.33	207.03	214.43	206.75	201.33	203.53	200.85	208.12	203.37	211.83	202.91	198.98	200.81	206.16	200.64	207.52	206.34	204.87	207.45	201.38	204.19	203.21	202.11	200.29	201.36	201.64	204.94	201.33	204.83	200.94	203.79	204.84	201.19	204.32	204.88	200.02	205.74	204.37	207.52	199.91	203.56	209.04	205.09	206.57	206.09	200.88	199.03	199.89	204.93
218.62	212.98	207.9	215.82	207.09	212.33	213.63	201.99	207.17	208.09	212.16	207.65	216.05	215.47	209.37	213.88	214.31	208.74	208.31	219.3	208.78	216.66	211.42	207.62	210.22	208.77	209.82	212.98	209.81	213.59	208.58	215.58	216.66	211.22	209.15	207.98	205.76	213.05	217.92	211.15	207.87	215.66	208.61	209.38	209.23	213.8	217.62	212.65	206.91	212.52
210.23	206.89	204.84	214.6	214.67	205.87	210.08	205.81	213.53	212.37	205.5	208.84	211.82	203.32	205.11	207.19	207.09	203.22	210.92	208.37	203.77	213.93	216.44	208.25	211.4	206.37	207.5	212.64	204.5	207.97	207.96	202	211.45	210.18	212.94	209.94	209.32	204.31	207.45	205.11	208.67	213.67	203.41	217.33	205.69	210.86	206.09	208.43	208.63	214.7
202.69	210.72	205.77	207.28	206.5	211	210.63	208.5	212.38	200.65	212.93	206.14	207.68	202.17	210.28	205.28	211.17	214.63	205.51	207.42	205.44	207.26	206.98	209.52	204.63	205.31	213.04	209.83	211.27	207.23	208.48	205.96	207.04	209.9	210.71	205.12	201.31	206.01	208.01	207.86	203.79	201.34	207.67	205.71	206.17	211.2	202.38	209.8	199.25	205.32
210.06	208.56	208.66	200.99	209.16	206.7	211.29	208.6	204.21	207.42	203.91	209.94	207.24	207.17	205.36	213.9	204.42	208.71	207.85	211.94	209.47	209.6	212.75	209.91	209.76	212.64	209.83	202.77	210.05	213.5	207.56	206.73	214.45	209.24	208.28	212.44	205.44	205.87	206.02	212.66	205.82	208.76	211.85	208.63	206.6	208.54	213.21	212.8	208.77	207.25
214.92	218.62	219.86	220.89	214.6	215.67	221.99	215.75	210.28	213.45	220.82	219.69	218.48	219.33	211.96	213.55	223.84	219.18	219.42	215.37	221.09	219.41	218.42	214.75	222.07	216.41	211.53	219.78	219.62	217.35	214.2	216.51	216.8	216.92	215.26	215.8	213.54	220.8	215.39	217.87	218.87	214.64	213.33	225.36	220.52	217.18	219.51	213.15	219.71	215.24
205.18	206.76	200.48	197.94	200.08	197.59	203.87	202.09	203.27	200.39	199.1	204.98	206.67	206.03	207.69	204.07	207.69	210.47	204.97	208.41	201.94	208.46	203.36	199.17	204.29	201.75	197.47	201.73	200.68	209.82	203.26	199.68	206.07	211.48	202.45	202.82	203.55	197.55	210.38	203.29	202.73	203	204.25	208.2	204.06	200.15	205.41	207.21	198.12	198.91
211.02	208.23	203.72	209.83	207.19	203.59	204.29	206.33	208.87	208.16	205.05	211.09	204.79	216.36	210.16	216.75	203.78	204.33	204.77	203.56	209.19	203.64	209.41	210.33	203	206.15	207.3	208.46	208.76	205.17	203.8	205.19	208.69	210.43	203.63	202.62	207.27	213.37	214.52	213.27	201.19	209.08	206.44	212.04	208.71	202.33	213.87	208.13	209.5	207.82
208.54	205.61	208.51	213.82	205.15	210.53	203.07	208.26	202.43	205.35	209.4	208.41	209.39	209.15	203.96	206.63	208.47	200.74	209.16	207.32	206.47	207.64	210.31	208.2	209.37	213.13	204.96	212.13	208.58	207.35	212.95	207.87	206.91	209.31	207.75	207.95	208.98	202.81	206.43	203.69	213.72	207.02	204.26	213.93	207.2	207.64	207.89	210.26	212.76	209.72
211.57	206.43	206.11	211.08	215.17	208.7	206.04	209.17	209.16	209.81	213.53	207.09	214.43	210.06	210.27	206.65	209.67	203.66	210	211.62	207.85	212.92	207.83	208.75	209.03	211.14	210.61	207.1	218.59	219.53	210.57	206.91	216.42	209.61	207.78	208.32	203.46	212.49	206.86	212.85	209.23	215.41	209.78	204.72	205.98	206.72	206.73	207.63	205.46	203.48
202.87	203.67	202.29	202.9	195.85	199.78	208.34	205.7	197.93	202.88	204.11	201.17	199.34	203.62	203.56	210.83	207.77	201.1	205.14	204.82	205.86	200.85	205.39	201.52	205.33	200.28	198.28	203.54	200.85	201.55	204.93	204.39	208.06	205.49	202.49	210.92	211.2	207.49	203.26	210.3	203.29	199.3	207.77	204.85	202.98	201.49	205.73	201.03	202.15	206.46
207.39	212.19	212.27	203.65	209.49	210.02	209.91	214.71	206.64	208.83	214.41	206.57	204.13	204.76	204.55	207.31	207.51	211.26	206.78	204.87	209.96	201.77	207.93	205.66	204.68	209.3	208.27	207.32	206.57	207.1	209.16	203.24	200.92	208.9	205.11	204.76	207.91	208.26	203.5	214.46	208.95	212.76	207.19	208.6	202.08	212.86	205.14	207.37	207.77	203.76
203.56	202.67	203.69	204.81	198.48	203.24	204.95	201.53	203.85	205.33	197.63	206.59	199.77	201.28	206.44	202.48	199.3	202.11	196.1	200.43	209.62	204.93	198.14	199.51	207.97	197.69	206.31	198.65	200.05	201.68	208.28	204.34	200.2	199.23	204.11	204.31	205.78	197.98	195.39	200.95	202.35	201.91	208.48	211.69	210.44	200.78	201.13	203.86	200.76	193.07
203.65	212.08	200.46	209.01	206.47	204.95	207.75	204.38	206.82	201.71	208.64	210.79	204.49	214.79	202.75	203.56	210.84	207.07	208.99	205.39	210.19	206.86	213.81	208.43	213.82	207.48	203.11	208.14	209.08	208.93	205.31	205.63	214.38	210.89	209.28	203.05	202.83	208.45	207.32	199.37	207.34	208.95	200.31	212.7	207.13	204.96	203.22	207.48	201.58	206.72
201.78	202.64	206.43	198.45	204.14	201.79	204.75	202.98	204.33	193.64	205.08	206.78	207.65	199.08	196.48	204.28	200.14	208.68	199.69	200.43	203.45	207.17	203.16	203.57	205.59	205.01	206.56	197.3	207.56	205.5	201.78	203.85	206.11	197.89	204.85	204.28	204.75	203.75	206.85	210.03	201.93	206.09	203.91	204.08	205.25	205.41	206.31	202.73	207.12	200.79
207.03	205.71	212.86	214.84	209.3	219.79	219.23	209.99	210.16	210.3	205.46	216.07	209.45	205.26	205.77	210.87	212.61	212.44	217.11	209.02	211.63	207.37	206.44	211.49	208.74	211	213.92	211.65	208.12	207.15	218.29	208.28	214.68	206.23	213.54	217.19	214.89	213.68	214.69	210.08	209.46	214.15	214.73	209.74	209.48	210.05	210.76	211.72	214.84	215.59
200.43	208.63	207.12	204.33	204.42	209.97	209.2	207.46	211.09	213.49	208.71	207.58	212.42	209.89	212.35	211.77	209.92	207.91	216.18	208	208.57	214.07	207.57	212.44	203.35	207.47	207.64	206.25	214.27	208.12	209.94	208.79	206.23	212.39	213.2	209.38	212.12	215.59	199.57	206.01	208.98	207.88	207.95	206.86	208.9	207.83	208.84	211.35	208.6	212.03
210.46	200.55	202.19	200.98	208.86	199.35	198.97	195.58	202.36	208.2	199.62	201.83	199.67	206.55	202.2	203.04	204.63	202.69	199.98	204.35	204.77	206.24	204.25	204.89	201.79	202.97	208.97	196.68	204.14	208.09	199.38	199.71	206.29	201.77	207.35	203.78	205.67	208.39	205.94	208.98	204.13	205.53	212.72	202.42	206.29	202.22	199.98	207.78	205.89	199.41
193.05	205.82	200.55	204.39	197.62	191.95	195.8	199.1	194.39	205.72	195.65	200.95	198.38	195.28	201.79	199.64	199.97	202.19	204.79	203.23	196.39	201.91	200.75	205.15	203.5	200.62	204.51	199.88	196.73	200.47	197.07	199.96	201.21	193.27	194.9	200.17	200.6	199	196.86	196.32	197.89	195.84	198.86	200.18	200.57	203.2	201.45	200.9	200.48	200.97
195.53	201.6	201.4	196.68	207.3	201.39	198.88	206.99	203.53	200.76	200.26	198.6	197.32	201.27	198.63	205.55	205.87	201.45	200.51	199.66	203.23	201.03	201.36	203.6	203.97	202.62	207.32	195.25	203.95	197.55	198.3	203.36	203.54	204.12	207.05	205.35	197.52	197.19	200.13	204.26	197.91	200.09	199.23	201.89	203.86	200.94	199.43	204.86	199.48	200.68
202.07	205.46	201.44	206.04	199.39	204.59	205.97	200.57	204.16	199.92	198.3	202.38	202.88	203.16	194.83	204.29	202.33	208.92	205.29	197.2	202.05	205.11	194.99	208.06	201.67	207.44	199.6	206.27	205.32	202.24	201.27	206.65	198.83	201.57	203.06	200.06	200.75	205.75	202.15	202.95	205.66	210.55	199.21	198.94	202.21	199.94	206.78	203.81	205.22	197.39
209.46	211.93	209.37	207.53	214.14	214.17	212.22	213.77	204.87	206.84	206.25	208.63	204.65	207.68	208.6	212.25	213.36	210.78	212.77	221.02	211.72	215.43	212.89	216.29	213.75	216.77	215.47	212.48	210.69	207.05	216.65	210.43	210.32	209.39	214.41	213.66	215.25	215.13	212.5	213.52	212.68	213.56	212.03	204.74	212.19	207.69	207.27	222.76	215.01	214.67
211.52	210.29	210.84	212.47	210.84	213.19	208.34	212.32	213.5	212.43	213.76	215.22	215.57	210.91	209.08	218.13	208.76	210.59	210.71	214.49	215.61	210.02	212.93	204.82	209.89	213.46	207.75	210.87	211.27	204.16	212.06	213.22	206.94	213.54	211.84	209.06	207.22	213.98	217.62	207.92	211.05	205.16	210.01	210.36	212.09	210.94	208.36	212.76	213.76	209.28
208	212.63	210.93	209.28	214.66	208.28	218.87	208.82	213.1	216.14	209.59	209.3	208.27	203.84	210.01	207.46	204.57	215.88	211.13	214.02	215.39	207.97	215.1	206.01	213.29	213.86	208.3	211.68	204.37	214.95	215.57	210.08	212.27	211.71	208.64	213.03	212.74	214.38	209.75	211.16	211.26	213.8	212.38	208.61	206.71	213.07	213.78	217.95	207.27	211.36
218.75	211.61	204.17	206.07	209.37	207.46	206.32	207.71	213.26	204.24	206.35	211.22	205.67	213.23	207.69	212.26	205.06	210.07	211.48	213.48	210.89	209.34	205.02	209.95	202.78	215.68	207.46	210.56	215.91	211.97	199.5	211.6	211.1	207.84	209.44	207.74	210.77	212.26	207.85	210.01	209.87	213.59	211.56	209.44	207.92	211.69	209.25	209.25	210.71	209.84
204.82	199.52	204.79	205.42	202.45	198.9	205.16	202.29	205.22	205.36	208.25	199.12	208.68	198.45	201.39	208.45	203.62	206.16	202.43	202.59	202.54	200.48	202.48	206.47	203.78	199.54	200.22	206.64	204.97	201.33	198.06	198.87	198.67	196.56	204.9	202.06	209.92	199.59	201.35	207.37	202.84	200.06	203.25	199.68	202.02	201.76	201.8	202.92	206.74	202.06
199.64	207.92	208.02	206.57	201.67	208	208.13	204.32	204.81	210.04	202.45	206.18	207.02	199.39	209.77	208.08	209.45	205.06	204.49	201.92	203.61	209.54	204.71	209.54	207.49	199.9	200.44	204.91	211.28	208.94	200.44	198.35	204.24	201.87	206.07	206.99	209.56	205.29	195.72	204.54	210.28	200.6	199.95	208.59	216	201.82	203.17	202.02	202.41	206.2
193.32	193.64	196.91	198.59	196.85	193.15	190.67	195.67	193.81	193.5	192.4	192.57	192.33	193.23	204.8	199.41	194.93	192.52	202.97	188.71	192.41	189.94	193.81	194.2	197.84	202.76	193.25	196.21	196.46	196.94	195.2	195.62	195.29	197.01	197.43	198.15	187.75	189.34	192.03	196.57	195.36	190.65	193.9	193.14	192.91	193.5	199.75	190.78	193.53	191.9
203.51	211.77	212.86	212.92	205.87	211.8	203.76	206.52	209.48	206.15	208.21	208.62	205.08	204.4	205.37	210.47	203.82	212.27	208.34	208.97	209.07	206.73	213.2	209.59	211.77	211.97	211.43	204	204.61	212.45	205.94	210.89	211.27	209.46	205.67	215.24	212.67	206.26	212.07	210.86	212.71	204.02	208.48	208.18	211.57	209.2	209.89	206.84	207.76	209.54
210.94	208.81	211.26	211.28	211.42	205.46	205.69	207.74	201.2	208.25	205.88	208.73	207.09	214.32	203.41	205.99	204.45	205.85	213.85	212.82	206.82	209.21	206.49	208.23	207.66	203.1	205.78	207.17	212.74	211.46	210.22	208.12	211.12	204.39	204.93	210.13	203.21	204.45	205.02	200.38	209.04	210.31	210.37	206.52	203.61	212.06	207.45	211.49	207.75	208.86
198.59	190.43	198.7	198.97	199.17	197.37	208.21	198.5	195.4	196.76	196.73	201.78	199.81	193.98	197.97	199.57	198.42	195.22	195.54	200.78	200.39	204.46	194.56	199.42	204.21	202.12	197.11	206.75	198.96	197.91	198.59	205.42	190.85	200.07	198.8	196.9	199.31	197.28	196.31	204.73	198.57	199.43	198.25	201.94	202.36	197.89	207.61	200.9	194.97	197.74
214.81	219.3	218.5	214.23	209.44	219.3	211.76	215.52	215.79	214.06	214.87	216.14	220.06	209.8	219.02	216.29	218.04	209.63	212.58	211.33	218.54	209.27	218.25	215.45	213.29	218.19	211.42	219.1	213.39	213.73	218.11	216.23	214.7	212.96	215.29	209.52	218.84	213.59	219.69	215.65	213.45	211.5	214.31	212.62	211.42	216.27	210	221.76	215.95	212.06
205.83	203.4	206.4	207.72	203.71	204.59	207.92	213.23	208.37	210.1	204.53	205.89	200.48	206.32	210.43	208.97	205.57	204.97	207.92	206.91	208.12	210.9	208.24	205.77	213.9	203.21	206.97	203.72	198.4	208.82	203.14	213.14	208.08	203.85	214.11	206.9	212.65	208.7	209.16	204.12	207.75	197.79	209.01	204.15	208.19	208.43	206.32	210.38	208.73	205.75
215.14	215.55	218.37	222.18	216.12	220.19	214.57	221.66	215.56	221.5	218.97	218.69	218.84	226.04	217.86	216.56	222.39	218.47	212.78	221.54	215.3	221.67	225.86	217.06	221.35	220.86	217.54	223.61	218.86	219.6	218.53	215.92	218.79	217.63	219.07	218.24	216.52	214.6	218.79	216.51	212.28	219.48	216.33	218.14	221.54	222.42	215.26	206.43	214.66	224
199.9	198.8	199.83	204.07	198.25	195.34	203.75	193.96	203.84	204.6	198.75	198.91	201.98	201.02	196.75	197.74	199.38	199.08	196.71	203.88	203.81	191.05	199.37	202.95	198.81	201.39	196.28	196.57	199.24	197.07	200.05	197.35	195.71	203.51	202.19	197.67	200.2	191.81	199.23	198.64	196.29	198.05	201.26	193.09	200.02	197.47	200.95	201.5	199.47	195.92
198.41	203.24	195.11	195.41	193.14	203.61	200.8	195.13	202.46	198.79	201.68	200.5	200.6	195.95	204.25	194.16	201.52	199.84	201.72	199.94	205.89	204.19	198.3	200.69	196.66	200.65	198.59	199.61	198.11	199.47	191.57	197.43	203.5	201.13	193.93	201.22	199.08	201.48	206.86	196.95	199.58	198.99	195.84	200.46	201.44	200.62	193.4	198.27	201.66	200.62
207.51	211.45	214.12	215.01	208.72	217.24	206.55	217.22	212.23	212.32	210.84	206.48	208.54	205.99	213.19	208.51	209.45	210.45	217.37	215.93	210.51	203.82	206.49	210.41	208.64	209.14	211.76	208.84	213.39	212.3	206.1	207.57	211.46	209.48	211.31	207.63	210.1	215.45	200.53	205.85	214.97	210.73	210.13	203.06	213.79	211.48	211.55	202.49	210.24	210.23
217.39	215.5	216.56	213.59	218.29	215.83	212.25	216.92	215.48	205.91	215.38	215.92	215.56	211.34	221	216.58	218.22	217.42	219.2	213.84	217.53	215.68	221.15	216.88	216.58	214.27	213.84	217.99	211.1	222.44	209.14	219.13	213.96	212.82	219.19	219.11	221.28	213.1	215.77	217.64	214.57	223.96	215.6	218.34	219.75	220.11	215.8	211.1	217.81	215.02
212.2	206.63	211.11	216.5	207.99	211.17	213.13	215.2	210.1	214.35	209.1	210.02	212.46	210.58	213.41	210.72	212.14	212.35	208.79	216.41	217.09	214.18	211.92	208.24	214.72	212.29	211.68	213.19	212.84	210.68	214.85	213.89	214.92	216.73	208.69	211.95	215.95	208.96	211.55	214.06	211.49	209.42	210.6	209.85	214.62	205.41	212.82	212.26	214.88	207.71
214.8	211.6	216.28	215.15	212.86	209.84	218.58	211.88	214.09	214.87	209.8	215.35	212.32	211.98	211.2	208.47	213.93	210.59	215.59	211.98	214.15	214.69	211.27	202.65	216.23	212.24	216.42	220.37	212.56	212.11	210.32	207.9	214.51	212.34	212.99	213.77	217.29	214.41	222.47	216.1	216.66	213.19	213.99	212.56	210.81	210.23	215.22	215.62	208.07	210.4
206.35	203.6	203.94	205.48	211.63	204.4	210.47	200.45	209.06	210.93	200.73	206.38	207.03	202.35	211.46	201.98	208.53	206.11	202.24	212.63	206.44	208.65	202.3	209.59	203.38	203.86	208.18	206.15	213.23	211.78	207.26	206.13	205.59	206.02	206.18	200.8	211.92	204.19	209.16	210.29	204.51	205.3	207.64	200.88	204.28	207.83	211.11	207.6	203.23	199.87
198.11	207.81	202.79	205.94	200.36	197.03	202.75	207.32	201.34	204.54	200.32	201.03	210.35	203.78	207.26	201.39	206.66	206.19	201.38	207.14	202.55	205.3	195.98	202.97	203.39	204.33	205.82	204.11	200.72	201.34	201.76	204.87	201.71	204.42	199.38	205.03	198.71	196.84	199.14	199.63	206.89	203.32	200.06	209.23	201.35	206.56	203.64	201.26	203.83	202.81
215.01	209.92	206.21	204.02	214.24	209.58	209.93	205.7	208.99	204.33	205.78	207.19	208.02	207.33	206.57	212.65	208.88	209.15	207.75	207.51	210.18	207.22	204.77	206.53	209.14	204.61	210.69	209.17	202.89	207.24	209.7	206.92	208.6	212.72	207.18	209.67	210.72	210.47	202.86	210.51	209.68	203.04	211.75	211.53	194.66	208.15	209.53	215.83	203.86	211.28
216.61	209.1	212.17	215.3	213.51	213.74	206.41	202.29	211.18	207.96	219.29	214.86	215.71	207.67	211.75	217.01	212.39	215.89	207.72	220.25	207.85	211.72	209.5	212.42	217.14	210.87	210.08	210.19	209.97	213.46	214.94	214.63	213.52	206.8	216.43	213.39	215.18	213.57	205.76	214.7	210.92	203.06	211.17	207.93	210.73	202.01	214.08	209.24	210.53	209.03
203.88	197.97	198.13	198.38	209.53	205.53	206.63	204.48	205.9	203.51	209.04	204.04	201.97	200.3	196.63	199.56	206.65	200.82	198.74	208.81	203.95	202.61	206.92	198.96	202.65	198.63	201.15	204.53	201.38	206.05	203.72	206.43	198.16	202.84	196.32	200.18	207.47	214	203.74	210.37	210.93	201.16	204.05	201.97	207.44	210.53	199.92	205.74	209.32	198.93
205.22	203.04	200.79	206.77	201.34	208.11	201.07	198.9	200.49	200.12	202.88	204.56	199.67	209.09	206.19	203.11	200.72	203.91	200.92	208.44	204.1	203.78	197.97	200.27	212.21	201.98	198.62	202.24	204.34	204.44	207.29	205.96	210.18	208.06	204.11	204.69	201.56	204.38	199.84	205.79	208.67	197.54	203.92	199.66	204.39	208.13	204.31	202.98	200.76	201.15
205.78	199.06	202.37	201.79	199.25	204.95	206.52	200.22	194.62	198.82	206.53	203.09	197.76	203.5	197.57	206.34	201.5	206.07	200.37	191.99	198.22	205.39	200.74	206.22	200.77	198.42	201.89	203.8	197.8	203.12	203.89	198.24	200.35	201.08	199.57	199.99	202.41	207.77	203.53	200.24	202.32	196.12	193.7	205.46	201.88	200.46	197.7	204.26	196.54	207.8
206.68	207.53	206.4	208.49	205.85	210.38	209	209.01	212.54	208.54	207.95	207.2	206.02	207.74	215.76	207.66	211.73	209.15	204.82	206.86	214.52	216.46	210.73	201.71	203.78	201.72	207.61	206.64	211.91	209.95	213.98	208.07	200.85	208.67	207.06	207.21	203.82	207.55	204.52	207.68	209.88	209.01	210.68	203.07	204.01	203.56	208.93	215.94	208.51	202.91
217.83	214.67	215.38	213.64	225.69	218.24	220.38	215.9	224.72	214.56	216.94	215.31	217.63	215.41	217.7	213.74	215.11	219.94	213.21	216.84	213.54	214.93	223.36	212.46	217.68	211.98	210.67	220.88	217.97	223.07	211.86	216.46	221.79	220.77	218.09	214.93	212.96	218.47	218.75	220.95	225.92	218.52	214.81	222.85	216.84	214.17	217.56	221.85	211.28	214.19
201.76	207.52	207.91	206.62	201.32	211.37	205.69	208.09	205.59	202.79	209.44	210.39	203.71	203.57	209.38	201.32	208.21	207.45	204.77	199.33	201.53	206.76	204.17	201.09	202.35	204.35	209.69	208.91	200.51	204.62	209.88	205.51	208.57	205.56	210.88	207.88	197.37	204.58	212.35	205.12	211.33	210.03	203.68	206.68	205.23	204.4	198.19	210.81	201.24	199.08
205.58	200.25	199.46	203.51	208.49	201.54	203.25	203.31	196.3	201.9	208	202.32	199.18	195.76	198.73	201.16	202.65	195.01	200.4	204.68	207.13	201.86	209.19	202.9	200.87	205.79	199.2	201.79	206.17	199.71	198.17	198.94	196.14	197.78	202.5	200.47	201.23	202.18	200.18	199.14	200.96	202.64	202.62	198.17	198.11	200	193.97	193.13	204.91	204.29
202.52	203.91	205.18	204.8	205.94	208.67	210.42	202.2	207.46	207.48	208.27	204.18	207.46	206.15	206.56	210.19	205.34	209.12	210.2	204.32	208.52	213.56	215.76	206.05	203.35	206.09	208.63	211.32	206.33	205.81	209.33	207.46	209.87	205.84	211.88	205.3	205.04	210.66	206.81	204.58	199.69	205.87	203.63	203.24	202.63	210.58	201.43	202.7	207.06	205.86
211.23	209.2	202.87	212.4	209.64	210.31	204.21	210.53	210.22	206.98	207	214.3	200.66	208.22	207.9	203.23	205.66	208.41	207	200.21	206.67	203.72	206.47	207.96	208.81	208.83	207.45	214.64	202.3	210.41	213.54	210.59	205.33	204.31	213.06	210.55	202.35	201.14	208.91	208.45	205.35	206.39	212.09	215.09	202.41	208.56	204.29	218.06	208.25	200.65
201.08	210.02	213.9	212.33	211.18	207.51	204.63	209.85	207.32	211.97	210.63	207.46	209.79	206.9	210.31	208.83	197.65	206.45	202.2	213.54	205.58	214.22	209.72	212.18	206.24	203.12	205.23	206.04	204.73	212.13	202.3	206.92	208.57	206.07	214.77	207.68	207.3	206.46	211.22	199.02	209.87	212.82	215.35	203.78	209.01	207.25	209.64	212.52	206	205.53
199.46	208.39	195.27	204.96	210.62	202.81	201	198.59	196.07	204.5	202.94	206.26	203.88	198	200.13	204.3	199.88	207.27	196.86	206.3	200.26	198.22	204.26	203.11	201.84	204.77	203.13	201.12	203.61	201.03	202.6	207.15	198.03	202.28	202.06	203.69	199.15	198.78	201.42	203.77	212.57	205.48	197.89	198.71	201.88	199.76	200.58	206.13	200.42	199.78
197.87	201.41	202.82	199.78	196.02	187.18	200.86	201.94	199.33	200.65	210.35	201.46	195.91	202.18	196.93	197.29	196.28	201.79	198.29	197.49	199.99	202.28	199.17	196.68	199.17	204.3	207.58	196.2	203.08	195.21	205	191.77	199.78	201.29	195.18	203.36	193.97	194.69	204.16	197.61	197.72	201.69	202.37	198.54	200.55	197.3	197.82	200.66	197.73	200.12
207.54	213.51	212.25	213.36	206.83	207.13	210.08	207.03	203.74	208.39	203	206.07	205.25	202.64	212.91	205.42	205.33	207.55	214.31	205.78	206.55	212.76	209.18	208.98	207.33	207.75	207.59	215.56	209.54	211.51	212.45	211.19	204.02	207.87	211.51	207.56	211.08	204.65	212	202.78	213.05	209.04	207.65	208.19	205.15	209.46	208.71	209.57	207.26	207.36
196.25	206.57	203.74	199	200.88	205.05	204.49	203.21	204.4	199.81	203.06	197.55	197.65	197.77	201	201.82	203.06	200.68	207.02	199.18	203.72	199.34	197.71	200.98	201.47	203.7	202.5	197.11	198.79	199.69	200.22	203.91	198.11	204.27	208.51	190.58	204.24	197.01	196.96	198.26	198.69	199.6	197.76	200.99	197.29	201.05	195.22	198.39	196.27	200.66
209.9	201.72	206.19	209.33	205.95	204.6	214.89	205.28	210.39	209.31	205.11	202.86	212.73	212.2	211.99	216.98	203.1	205.94	205.57	210.39	207.56	201.89	203.01	208.81	211.79	209.38	205.58	205.12	209.97	201.04	203.65	208.11	209.33	201.46	207.89	211.4	206.47	205.03	210.07	205.49	209.79	214.88	205.6	204.91	214.71	214.89	209.66	205.15	212.95	209.68
208.82	207.26	201.22	212.48	208.16	210.68	207.04	208.78	206.01	203.43	206	205.83	205.65	207.37	212.06	214	215.42	205.77	209.07	206.5	205.71	205.26	207.97	209.99	208.02	209.71	211.8	211.46	206.06	208.73	208.2	211.43	209.2	210.68	207.04	211.46	206.78	206.06	208.21	204.46	204.89	208.22	204.64	207.4	208.83	205.54	207.33	206.87	201.96	208.56
211.27	211.11	213.3	207.59	207.72	212.34	211.38	204.87	214.41	214.94	210.3	205	214.75	207.24	202.74	209	209.64	204.69	209.34	207.23	210.71	203.51	204.19	201.31	210.01	211.79	204.55	204.79	204.83	211.93	207.73	210.54	213.92	207.08	204.92	207.62	211.31	213.02	212.87	208.14	208.25	213.7	204.33	209.59	209.72	205.31	204.58	205.93	211.19	209.75
205.73	206.28	208.51	201.36	200.04	205.08	204.03	201.67	200.58	207.04	199.44	205.43	205.35	205.61	207.35	205.66	203.87	205.26	200.59	201.83	205.1	207.13	205.5	203.45	206.6	201.8	206.37	208.27	208.24	206.11	205.42	205.08	200.86	203.46	196.96	204.48	199.53	199.3	203.28	203.62	204.8	198.88	204.25	204.04	201.15	202.85	203.99	202.27	202.02	206.07
209.36	205.33	206.97	205.74	212.26	206.99	204.24	203.93	209.29	212.56	204.42	208.8	206.55	209.5	201.57	207.68	208.42	203.89	210.61	211.24	203.96	207.79	216.9	201.47	209.57	215.12	208.12	211.74	214.56	215.41	209.21	200.02	208.39	214.4	203.84	205.32	203.11	212.47	207.03	211.35	207.66	205.36	205.92	210.29	211.82	205.14	203.87	207.96	202.25	202.23
203.65	201.72	203.41	200.35	207.02	202.35	198.54	206.77	203.55	207.32	205.47	208.67	206.14	205.58	209.05	207.44	205.44	207.4	212.61	211.96	203.01	207.92	206.04	204.58	209.1	203.03	201.63	199.11	209.37	203.08	206.95	209.32	206.31	206.78	212.2	203.58	207.3	200.94	205.36	202.97	206.14	206.93	202.96	205.8	204.69	206.3	213.73	207.37	202.29	200.94
202.69	206.32	203.01	205.35	198.11	207.11	205.42	201	202.6	202.18	202.69	199.28	204.5	208.08	210.19	206.61	195.68	197.86	207.45	205.59	209.5	204.67	207.23	204.04	205.34	200.74	207.91	208.28	202.9	202.54	198.49	204.59	205.16	202.95	205.47	203.76	202.81	201.52	206.04	201.99	200.11	201.55	206.05	198.97	208.02	204.88	202.63	202.92	210.83	208.39
209.4	199.56	208.18	206.15	210.46	210.94	205.68	206.98	211.47	199.94	201.08	211.12	212.23	205.43	210.16	209.26	211.59	201.97	213.65	204.52	212.91	205.26	209.55	209.93	202.77	209.24	217.71	214.3	209.27	208.78	201.72	209.19	207.3	204.59	213.84	205.47	212.97	211.01	202.39	206.26	209.24	213.36	202.08	211.47	209.74	203.71	205.76	206.11	208.24	213.33
212.21	212.62	206.55	209.24	216.92	212.49	208.46	210.22	214.53	210.32	213.29	209.02	214.93	210.19	216.18	208.52	209.69	212.19	209.43	210.81	215.98	211.93	211.08	209.18	210.09	217.17	211.01	213.78	214.71	211.15	212.94	216.34	212.43	206.11	208.25	209.69	217.22	219.23	213.25	212.67	214.24	212.24	207.36	207.34	207.09	211.53	215.84	208.4	209.89	215.72
201.87	199.18	208.13	210.75	204.68	204.64	208.47	210.01	211.11	199.73	205.35	198.08	209.55	207.17	202.85	208.75	210.57	204.93	209.71	205.59	202.62	204.74	207.67	200.95	211.76	207.06	199.09	201.28	207.08	206.9	205.24	210.54	199.96	201.36	211.3	205.12	202.11	200.45	207.41	204	208.53	207.33	202.4	204.5	199.27	200.41	201.54	204.53	206.52	200.01
212.17	213.39	214.44	212.45	214.61	217.84	216.49	214.07	217.48	207.83	221.8	211.39	213.33	212.97	211.89	209.2	214.69	211.23	220.41	217.2	208.62	214.46	213.41	215.16	214.01	208.15	211.01	216.65	211.34	208.97	214.06	208.71	210.44	210.41	207.45	214.43	213.59	210.05	215.6	213.74	209.47	210.4	221.66	206.34	216.38	211.37	215.39	214.95	213.08	213.34
200.11	207.18	205.83	203.25	203.05	200.75	206.1	213.88	202.38	202.16	200.56	205.71	201.43	200.74	207.83	204.38	200.55	202.9	200.06	208.79	202.5	201.83	202.03	199.65	205.12	198.14	205.03	199.79	195.65	202.25	199.88	198.21	196.66	204.27	201.4	205.46	206.39	206.6	200.1	201.01	200.19	203.85	199.89	207.15	208.57	201.01	197.08	199.77	200.74	202.78
201.13	204.44	202.16	201.45	203.2	207.75	199.05	199.39	202.78	201.62	199.29	201.21	202.77	199.44	205.26	195.97	198.99	195.07	203.91	198.67	205.2	201.75	199.02	193.44	197.79	206.52	204.33	199.19	202.74	199.21	205.25	199.74	203.77	199.82	199.12	200.13	198.87	198.86	204.48	201.18	207.79	202.48	198.64	198.39	197.83	192.46	199.9	204.26	203.04	196.7
210.34	213.99	214.14	210.85	208.02	213.46	209.33	213.62	213.97	210.48	219.44	213.61	205.39	216.88	211.38	213.87	210.25	205.92	210.01	207.28	213.39	211.28	212.33	205.64	208.41	207.41	217.47	212.89	215.68	218.41	212.02	209.71	214.88	215.02	212.01	211.32	209.51	214.21	215.22	212.05	214.3	211.33	210.82	212.73	212.64	210.88	212.39	213.86	214.15	209.18
199.53	202.02	204.94	199.5	197.36	200.08	205.5	203.34	199.74	193.92	199.05	199.72	200.76	199.06	193.42	206.04	198.41	195.14	196.26	197.78	203.34	199.23	196.84	202.66	203.24	203.66	200.93	196.94	194.76	194.11	197.19	204.87	203.05	199.85	192.86	192.96	200.26	208.64	201.7	198.47	198.7	203.14	199.81	209.33	204.63	197.94	198.03	196.06	201.08	203.76
196.51	203.56	205.9	204.53	201.77	204.21	198.48	205.19	198.79	196.02	205.58	203.78	214.84	209.08	208.5	207.12	202.54	206.65	205.57	202.44	199.71	201.89	206.2	200.78	200.3	199.19	200.31	207.34	201.33	206.28	210.14	195.36	203.29	201.85	204.41	207.59	198.5	212.05	202.77	206.67	206.92	201.85	200.58	209.32	196.93	199.32	206.87	202.59	204.52	202.65
206.07	211.18	208.78	207.36	205.67	208.9	206.62	209.57	209.31	215.73	211.26	203.45	206.75	209.05	208.03	210.5	211.61	208.69	208.98	211.49	208.33	217.35	213.52	208.57	201.99	204.23	211.64	212.04	207.15	206.8	202.2	206.66	208.38	209.37	209.07	203.89	210.83	211.51	201.74	219.57	212.28	207.36	213.3	206.25	206.83	212.85	202.94	202.03	211.71	211.39
202.84	200.15	206.94	201.69	207.41	206.54	205.04	204.93	199.93	205.99	202	198.01	201.27	202.91	205.15	205.43	207.04	200.24	200.11	203.57	206.22	201.57	200.19	203.61	197.28	200.57	199.52	200.32	200.22	202.51	204.95	203.37	203.91	203.51	200.73	198.51	201.75	203.25	201.24	198.05	204.74	204.71	208.16	202.54	204.91	202.16	206.1	201.77	195.79	207.13
202.83	205.69	209.62	201.2	198.37	202.06	204	201.19	200.1	207.43	206.34	206.08	203.03	199.2	204.08	205.62	205.98	198	205.79	203.69	202.83	205.26	206.8	208.58	202.13	206.54	199.69	208.64	204.32	201.87	207.07	199.21	204.23	202.63	201.34	202.17	203.03	206.9	199.2	198.29	205.6	200.56	196.07	198.3	201.55	204.57	207.77	205.94	202.77	205.97
197.66	201.58	200.37	198.36	200.94	197.53	207.37	200.17	200.29	197.95	203.37	200.83	205.48	205.21	202.87	195.5	197.41	207.21	197.9	198.11	203.52	203.88	198.88	197.55	200.81	201.31	199.56	195.12	203.22	202.25	199.71	197.71	199.73	200.52	195.37	197.74	204.44	201.78	198.48	191.72	205.81	197.1	196.56	196.28	203.05	205.1	202.84	204.45	203.35	201.71
216.96	220.55	213.95	214.18	217.04	219.07	212.27	215.13	212.32	215.73	219.73	215.92	213.32	218.82	217.28	220.79	217.6	222.84	221.08	214.71	221.46	220.2	214.44	222.98	217.11	220.36	214.37	220.64	221.21	217.43	220.47	219.01	216.99	218.87	217.7	219.31	214.76	212.55	219.81	216.43	220.66	219.35	219.97	217.59	219.12	214.56	221.1	222.16	216.58	216.76
209.28	214.32	208.23	199.28	207.1	204.17	205.93	204.85	202.29	204.82	208.71	207.87	204.01	207.53	207.7	206.94	203.5	202.21	204.78	213.11	210.2	206.22	205.72	200.57	211.71	203.93	202.65	205.41	207.51	210.76	202.45	211.8	200.64	198.95	212.44	200.9	210.72	199.85	210.6	206.71	206.01	211.15	203.87	207.8	203.66	208	207.23	210.16	206.1	206.31
215.47	211.28	210.2	206.01	211.49	206.43	208.84	202.54	202.88	208.3	202.9	203.73	210.42	208.05	211.93	202.34	211.6	205.91	204.02	203.16	213.31	207.11	207.93	211.04	206.52	208.73	200.56	199.8	210.35	207.4	207.68	206.79	206.5	213.97	214.1	209.97	211.43	202.54	205.79	209.67	204.75	213.48	203.73	204.84	213.12	208.38	208.19	205.51	202.32	212.96
198.72	195.44	202.85	198.88	204.23	197.81	198.58	197.32	197.38	205.39	202.29	197.31	196.51	200.68	195.69	199.89	199.05	197.81	198.5	200.6	198.32	201.48	200.47	203	194.53	197.21	202.11	193.07	202.09	194.28	201.59	196.92	203.32	198.7	198.46	199.39	198.15	198.99	197.24	202.08	200.35	199.65	198.29	204.94	200.68	201.34	198.9	199.31	204.53	200.47
211.43	204.3	208.39	201.01	208.03	209.16	205.59	200.64	206.09	202.54	207.84	211.73	206.48	202.64	203.69	205.44	202.63	209.3	211.78	211.41	212.79	210.68	207.23	205.85	215.67	206.23	213.17	204	201.55	209.99	211.19	203.98	207.55	215.57	208.81	208.2	208.51	219.42	213.35	212.81	201.96	206.59	203.49	208.73	203.71	204.92	207.07	203.11	202.83	206.06
210.68	210.77	211.3	208.81	211.3	216.72	210.77	214.47	211.7	211.68	209.1	208.3	203.7	208.47	212.21	207.54	208.99	214.76	205.42	206.96	207.17	206.72	208.61	202.54	216.34	202.23	208.09	211.18	207.29	209.74	203.86	205.04	210.14	206.58	212.13	203.96	203.87	209.16	199.48	209.65	209.34	203.25	204.94	210.21	206.77	210.75	207.56	209.09	209.99	211.49
205.26	208.49	203.8	203.14	205.01	209.18	202.89	204.59	206.01	203.18	202.42	209.68	205.61	205.12	209.83	202.51	207.77	210.07	201.85	208.98	195.74	208.94	204.43	205.12	211.81	195.99	207.86	202.08	204	202.12	203.93	205.99	205.43	205.95	202.63	206.44	205.11	205.26	209.08	206.6	197.02	207.38	208.49	206.26	197.46	202.71	204.6	205.83	205.5	209.18
206.37	205.03	206.82	201.69	201.52	208.1	205.82	194.57	200.37	209.22	199.01	205.85	202.81	198.59	205.27	204.99	203.41	205.3	203.49	205.15	202.53	207.03	205.18	207.99	202.99	200.91	203.79	201.48	200.67	201.08	202.09	204.75	200.72	198.36	200.98	200.71	207.06	203.53	205.5	206.3	198.15	199	198.85	202.16	209.16	200.85	203.35	200.86	199.95	196.83
210.86	208.15	208.72	212.63	207.2	213.04	211.09	215.92	208.21	213.83	218.59	213.51	211.7	211.15	204.76	211.51	210.81	206.8	220.81	212.32	220.03	215.05	207.95	214.88	213.75	207.36	214.44	215.6	214.08	213.09	211.19	212.52	207.42	211.46	211.74	211.99	206.07	213.85	212.51	211.31	215.37	211.55	211.66	217.46	212.44	212.01	208.63	215.03	210.53	218.89
205.78	204.19	207.97	197.18	199.65	213.42	205.75	201.56	204.06	203.42	203.61	197.64	205.81	204.37	200.51	205.61	207.1	205.05	198.93	203.47	204.32	208.78	206.08	199.4	197.69	202.63	201.95	197.2	199.14	196.97	208.19	209.65	201.45	206.25	202.82	198.46	208.08	207.59	206.85	204.02	199.11	200.5	202.27	210.05	203.08	201.22	204.77	197.66	201.75	203.03
208.37	212.79	211.4	204.17	208.81	214.03	210.55	209.89	208.72	208.98	211.01	207.05	212.75	214.84	209.06	212.51	203.33	209.42	212.77	210.38	208.06	210.98	204.18	210.13	213.97	205.89	215.25	215.32	205.43	206.96	207.9	206.59	211.16	205.95	208.02	212.76	205.51	213.07	208.59	210.4	209.04	209.01	207	202.79	212.93	214.82	215.45	207.41	212.6	214.73
205.5	196.21	203.72	196.48	202.22	200.35	202.46	204.99	199.86	209	204.48	201.67	206.56	202.18	204.96	208.63	200.13	203.19	201.21	203.86	204.33	203.35	204.72	208.93	208.34	195.52	209.45	208.9	201.89	201.61	203.87	205.83	197.84	207.38	206.16	207.49	203.22	200	198.9	200.06	200.49	203.83	203.53	208.09	207.02	204.81	202.75	209.91	199.65	207.18
204.84	202.05	202.39	203.61	200.94	205.04	199.42	206.12	206.82	202.49	206.48	199.35	205.74	201.89	201	207.27	202.98	206.68	200.98	207.28	200.36	205.62	205.95	212.89	200.17	206.09	204.81	200.56	201.25	211.38	207.39	204.12	208.73	205.5	206.64	198.15	202.49	206.08	210.77	208.03	203.93	202.81	199.93	202.27	208.63	203.54	201.82	211.88	199.96	203.21
204.22	203.36	202.01	197.7	202.12	204.87	205.8	202.11	202.87	203.35	201.05	205.18	203.83	205.48	202.56	195.02	214.34	201.46	201.38	202.39	201.48	201.88	195.69	207.51	206.81	199.85	207.91	201.23	206.01	209.62	206.93	203.28	208.59	198.09	200.93	201.79	205.86	199.61	207.59	204.38	199.7	202.99	204.97	206.41	206.42	205.96	196.75	203.98	209.24	204.85
202.32	210.4	202.25	203.22	197.76	202.1	204.3	202.26	199.26	196.84	206.27	206.41	204.91	205.46	205.23	202.11	202.55	201.01	206.33	201.56	195.49	205.18	202.19	203.95	202.89	211.77	200.46	198.06	211.18	205.39	204.27	199.99	209.71	205.21	202.75	207.2	203.93	202.51	205.61	203.26	198.82	203.94	206.11	202.4	199.42	195.61	207.09	205.62	200.96	207.58
213.36	218.57	214.21	217.16	216.68	208.36	215.77	215.63	216.47	208.69	206.99	212.89	214.2	211.93	212.87	213.87	213.47	215.01	210.34	212.84	217.08	212.56	215.61	212.69	210.61	206.55	214.44	201.68	218.45	213.91	211.5	210.69	214.85	216.64	215.25	216.92	211.85	213.48	206.4	211.93	211.57	216.38	213.52	212.15	219.3	213.9	209.77	216.86	214.36	206.34
208.93	211.24	219.17	208.92	212.2	216.26	209.12	212.97	212.58	206.57	217.27	213.54	213.84	214.49	218.47	206.34	214.38	213.59	212.64	212.77	215.68	216.59	207.01	210.78	211.51	217.59	212.84	213.35	211.21	209.86	209.61	209.18	207.34	210.12	214.34	206.52	213.68	206.19	207.52	215.31	212.86	208.1	214.83	212.05	217.42	212.6	211.55	212.56	217.08	210.48
207.64	212.42	213.17	209.95	209.69	202.74	205.79	213.66	215.71	200.6	212.01	213.94	207.81	216.27	209.15	208.38	208.56	217.15	206.93	207.7	208.54	206.58	207.73	207.81	207.09	202	204.48	214.77	216.66	214.34	209.34	207.64	209.56	204.64	214.36	210.1	211.76	209.52	207.7	210.04	206.95	208.32	208.84	211.11	204.38	203.79	205.03	209.06	210.52	204.95
216.47	215.65	212.35	209.64	209.29	217.58	211.7	212.29	215.18	210.49	211.12	209.95	209.56	219.63	214.45	213.57	207.17	218.02	218.15	215.68	207.81	214.12	210.31	211.9	210.65	212.64	216.35	208.05	210.09	211.03	213.07	219.13	211.99	211.14	211.02	214.32	210.92	213.09	210.03	211.87	214.42	209.38	205.3	217.04	216.16	220.36	206.72	217.24	215.32	213.31
206.01	204.47	211.58	201.55	215.52	208.9	207.61	211.66	209.06	213.45	206.42	205.53	206.98	202.82	204.28	205.03	209.51	207.74	203.38	202.79	205.4	210.85	209.56	202.91	205.66	209.39	207.04	210.18	205.97	206.25	201.73	207.99	204.3	207.4	205.86	207.36	208.6	206.23	207.99	215.87	211.17	212.01	209.89	205.86	208.41	207.94	210.21	202.92	211.81	207.43
214.46	206.65	201.02	209.38	210.75	203.97	208.25	212.41	202.77	209.83	209.62	205.32	198.41	210.39	208.11	212.78	204.4	209.06	212.8	212.62	206.29	214.64	211.69	206.22	209.2	208.01	207.83	207.48	212.93	207.11	207.17	214.44	213.04	204.03	212.95	206.57	204.8	210.83	206.94	206.4	207.01	204.93	210.33	209.62	206.84	211.04	217.5	210.92	209.16	206.38
210.08	217.58	209.05	213.08	209.93	209.69	215.33	213.18	212.43	207.17	214.02	211.51	214.06	211.29	217.5	209.52	211.01	213.52	210.51	210.14	213.28	212.93	210.32	207.68	212.47	209.86	217.21	212.62	211.2	209.75	212.93	209.43	210.13	218.97	210.79	212.18	212.05	204.48	211.43	211.85	207.84	213.72	215.6	202.77	212.78	217.17	210.4	214.43	209.53	208.21
197.72	202.68	208.29	198.45	198.07	199.37	202.04	203	201.58	200.73	202.19	197.37	198.77	199.13	197.97	196.25	206.06	198.48	203.54	198.11	197.44	195.08	199.2	204.68	197.56	205.86	197.05	194.98	200.13	198.1	201.42	199.4	203.6	203.07	198.07	205.63	194.55	207.43	198.56	200.35	203.96	196.96	199.86	202.95	201.45	203.37	201.02	207.62	202.62	206.27
206.38	204.05	207.01	198.9	204.93	201.15	200.62	201.19	210.71	208.43	207.53	203.76	205	199.24	204.25	212.24	202.83	204.09	206.94	207.97	210.34	209.4	202.53	204	204.74	209.09	207.53	206	197.77	204.92	201.72	203.3	197.64	205.1	205.62	206.24	195.17	199.69	204.3	201.21	205.16	204.57	202.94	202.61	207.34	205.07	208.16	199.22	206.75	206.54
205.17	200.54	198.35	208.7	203.29	206.47	202.6	204.6	213.7	207.1	203.61	203.95	207.3	204.74	210.33	200.85	202.1	204.15	200.15	200.64	205.76	200.7	206.05	214.11	210.46	205.44	204.25	198.68	205.43	201	205.17	200.11	201.08	199.19	202.23	200.13	206.41	205.47	206.5	201.74	205.66	203.22	204.15	205.72	201.84	198.76	200.31	205.52	197.77	210.26
211.32	206.87	207.66	212.57	207.55	216.2	214.89	208.31	213.51	202.36	215.75	212.98	205.25	209.19	206.62	214.02	210.9	213.86	210.85	206	208.39	211.27	208.58	211.84	207.24	209.5	208.24	218.1	210.61	209.09	209.14	207.96	212.23	206.62	208.68	211.3	210.53	208.59	206.43	208.77	211.86	216.12	208.96	214.86	214.79	209.13	207.37	209.6	214.39	211.96
212.91	204.86	210.53	207.99	205.13	205.49	209.17	202.15	202.08	211.36	209.95	208.57	215.09	209.63	203.02	201.55	205.34	207.77	209.09	207.79	203.24	209.34	211.31	210.09	205.95	206.98	206.74	206.79	213.81	205.17	208.06	206.56	209.49	206.37	206.13	208.37	207.5	208.78	203.12	197.56	209.27	201.83	203.36	207.69	202.61	211.95	203.56	205.75	211.58	207.69
201.69	204.28	205.52	200.22	205.4	197.55	196.34	204.35	200.53	201.23	204.29	203.23	201.14	204.1	204.1	204.26	206.23	195.63	197.61	204.45	201.74	201.18	202.39	203.71	202.52	203	201.47	192.67	200.95	204.38	204.47	207.61	200.35	203.41	206.49	197.27	200.55	203.29	204.37	199.92	204.19	201.65	200.45	204.53	194.82	195.95	198.93	206.46	200.61	205.46
217.97	215.94	217.79	217.95	218.05	219	218.82	219.37	219.2	216.55	210.23	210.5	218.88	211.7	216.27	216.36	222.76	215.94	223.96	213.61	217.36	206.74	219.27	225.66	221.25	216.28	212.49	216.71	216.9	219.63	214.07	214.1	213.91	219.75	218.02	219.4	210.75	214.41	215.95	220.81	214.89	215.07	216.13	219.57	222.1	221.95	216.15	222.66	219.98	212.98
210.18	205.28	212.86	210.46	214.37	214.37	207.74	216.17	215.61	210.45	210.12	211.9	210.39	208.72	203.99	215.86	209.74	201.84	219	216.63	217.82	210.93	213.71	207.43	207.18	208.96	216.08	211.32	212.5	210.78	215.77	215.35	211.7	211.18	206.36	212.19	219.94	212.88	208.43	209.23	212.39	209.45	214.45	210.9	210.47	217.47	209.44	211.88	209.94	214.79
207.9	214.84	212.21	205.19	209.54	215.81	214.46	208.28	217.36	210.03	211.61	210.94	210	209.99	214.91	208.21	218.9	211.11	213.34	212.01	210.06	208.79	211.78	208.97	208.84	216.62	214.2	212.73	214.69	214.21	214.2	217.11	212.87	216.99	211.94	207.17	211.12	205.42	210.72	210.62	210.98	214.16	210.39	207.59	211.18	216.65	212.61	214.45	211.91	218.67
207.86	207.37	211.19	208.11	200.45	208.26	205.36	208.87	203.71	203.26	208.41	211.99	208.32	207.65	200.31	206.91	211.57	211.05	208.67	213.66	212.48	207.16	214.47	210.37	208.78	204.23	209.28	208.22	206.92	206.73	201.43	209.4	209.55	207.89	206.83	211.98	211.32	210.69	207.88	215.51	212.82	201.18	205.93	210.57	213.49	208.32	209.32	211.74	208.89	211.07
197.26	199.32	197.05	200.15	197.4	201.86	193.78	199.49	199.1	199.34	199.83	201.38	199.47	194.62	200.97	204.75	194.16	198.26	202.17	206.29	194.56	203.11	189.54	198.83	200.04	195.67	194.59	201.38	202	204.17	194.56	196	206	202.49	197.6	197.06	198.55	202.27	198.89	198.82	204.96	197.68	205.39	200.49	197.61	197.45	193.83	203.45	205.81	205.79
210.98	208.39	210.49	211.41	209.71	209.88	207.39	209.52	211.8	211.43	210.88	207.57	209.61	210.9	204.48	213.19	207.13	212.32	210.39	209.85	214.45	209.32	207.22	209.47	214.1	211.49	212.38	210.25	214.52	205.84	207.08	208.12	205.78	209.95	208.35	209.95	217.25	206.95	207.58	206.31	208.18	206.37	210.3	203.87	205.45	212.1	207.41	209.35	210.82	206.36
222.59	219.3	215.48	221.66	219.14	217.74	218.05	219.03	212.38	213.64	220.16	224.17	219.66	214.8	216.89	217.74	214.6	222.3	216.3	222.57	224.96	214.07	219.67	215.89	221.51	219.22	218.81	214.57	210.88	216.69	209.24	218.14	221.95	215.26	210.75	220.76	220.07	213.53	216.69	215.36	219.23	212.7	220.26	220.85	219.08	217.42	217.89	221.96	219.27	213.59
203.07	198.46	201.3	203.17	201.96	201.47	196.82	203.45	200.94	210.41	208.21	203.98	205.3	204.42	205.54	207.21	203.3	211.05	205.82	201.02	203.55	210.57	206.51	197.53	206.3	210.66	202.57	206.31	201.68	205.93	208.94	204.74	206.48	201.51	193.41	204.8	205.89	205.12	204.79	206.75	204.78	202.16	202.75	202.44	209.69	207.77	204.03	203.41	207.86	199.37
204.43	208.39	205.51	204.49	206.62	212.03	202.79	201.61	202.08	200.05	208.93	204.25	209.18	207.62	205.43	207.64	200.76	206.6	206.9	210.33	208.91	214.62	207.43	208.85	210.12	207.53	212.69	207.8	208.42	208.99	213.67	207.2	202.31	209.54	206.14	211.53	208.59	203.63	210.08	205.9	205.81	211.19	209.39	201.36	206.08	210.34	206.16	205.24	208.32	213.08
216.17	215.29	209.11	212.38	204.73	213.73	213.93	206.65	206.61	206.84	207.68	201.8	207.73	211.75	217.62	199.91	209.97	211.54	208.78	211.06	210.9	207.89	208.55	213.18	210.59	202.57	208.53	209.83	207.21	213.58	207.49	203.1	205.75	206.66	213.52	210.53	201.82	207.43	213.01	212.19	209.35	206.12	206.48	207.83	205.91	208.92	208.11	204.92	204.14	201.87
205.52	205.75	209.42	211.95	201.84	206.2	196.51	203.39	198.18	206.87	203.24	205.69	205.46	197.85	207.13	198.22	204.82	200.58	209.42	204.08	203.94	201.9	199.86	198.19	207.88	206.62	198.75	201.52	205.66	206.36	207.54	194.02	205.84	201.18	206.14	206.85	201.82	209.57	205.38	202.17	200.45	204.38	203.85	205.07	205.28	208.92	206.61	209.01	208.25	213.23
201.33	202.1	200.56	197.41	200.78	203.48	205.37	198.02	199.59	198.33	202.85	196.01	202.07	206.67	201.22	201.39	203.58	197.7	202.69	200.34	198.84	203.5	202.2	199.49	204.81	196.15	198.27	204.43	207.14	201.72	203.51	200.62	203.68	201.76	202.72	203.82	204.22	199.66	204.48	200.86	203.38	199.38	205.96	203.24	198.33	206.72	201.55	203.89	210.82	207.21
214.89	207.48	210.68	211.78	216.24	212.8	210.58	213.95	211.2	215.53	215.24	214.16	214.85	210.74	209.81	217.29	214.03	218.26	214.18	210.14	211.36	213.96	203.15	210.18	211.85	210.4	213.59	211.02	212.39	217.04	212.63	209.77	217.25	209.18	207.85	210.8	213.66	214.92	210.88	207.1	211.76	210.15	207.85	207.28	220.01	214.03	212.5	215.5	213.42	207.01
198.17	194.23	207.01	199.53	205.34	202.36	206.76	200.85	198.07	199.27	200.2	203.33	203.58	202.4	206.49	202.72	201.74	201.52	206.62	203.89	200.32	196.91	206.38	200.61	201.3	203.64	205.71	207.78	203.15	203.05	200.88	196.39	204.03	197.86	207.39	211.23	200.85	203.23	204.48	208.75	202.07	205.58	204.55	196.47	196.87	201.45	203.7	203.97	202.03	200.91
205.91	204.35	208.57	206.83	211.31	210.13	207.28	212.31	206.46	211.36	208.37	199.65	209.67	215.19	207.07	201.74	203.64	204.03	204.48	207.62	206.03	203.4	198.62	205.38	206.98	205.55	210.17	207.54	211.14	205.75	211.35	207.39	208.99	209.55	205.95	207.82	208.29	215.93	208.13	208.29	206.87	212.77	207.29	213.5	207.51	209.11	205.99	207.73	206.36	208.51
201.25	198.59	198.15	203.68	195.93	196.01	205.09	195.78	199.69	196.35	205.7	202.05	201.03	201.24	202.33	196.75	196.32	210.75	200.9	197.52	205	199.21	193.4	196.75	204	199.08	210.71	197.26	200.48	201.49	196.3	197.97	202.2	199.97	203.14	203.54	197.66	195.91	196.12	205.58	197.94	191.08	202.54	203.4	193.22	202.37	204.07	197.04	201.05	202.1
206.16	208.79	211.62	209.1	208.5	206.58	205.86	208.36	212.15	198.68	210.27	202.79	199.96	205.35	208.69	201.15	209.68	213.01	200.55	210.14	204.45	207.31	202.41	209.77	205.51	206.58	203.5	207.64	215.84	206.38	209.9	209.64	213.19	202.4	208.99	208.43	202.71	205.01	210.2	204.46	206.08	208.77	212.04	212	209.95	207.81	206.7	206.67	209.42	208.66
199.95	198.42	203.02	200.65	195.67	201.52	197.71	195.79	199.15	198.46	198.88	198.52	197.98	202.83	192.48	198.7	195.23	199.85	201.28	197.73	196.23	197.3	201.97	197.95	198.35	201.94	199.53	194.43	192.09	193.19	206.21	203.54	201.93	204.32	200.67	196.69	204.06	198.37	192.06	199.66	200.81	197.87	200.22	200.31	204.65	198.18	194.4	204.76	198.04	204.44
222.57	218.72	215.91	214.16	212.42	214.07	218.08	216.49	220.3	220.64	217.74	214.92	214.11	219.34	214.27	219.29	218.78	216.48	222.32	217.18	223.57	222.95	214.69	223.07	219.82	222.91	216.26	218.21	214.26	211.81	220.55	212.77	219.43	218.11	222.8	217.74	220.38	215.86	225.42	213.59	220.05	222.95	210.83	220.33	217.6	216.05	227.2	224.68	216.77	219.03
212.13	208.03	208.8	209.51	208.33	207.56	211.69	210.85	207.34	203.95	209.72	207.67	209.09	207.07	203.22	210.66	208.29	210.47	218.64	209.02	210.23	208.18	216.87	205.16	212.3	203.05	208.44	201.94	211.06	206.82	208.12	214.18	209.48	205.71	211.83	208.25	201.59	206.97	206.61	212.67	200.31	208.19	206.33	205.35	211.7	205.4	206.85	206.38	207.81	212.25
210.29	208.15	201.76	199.9	204.82	201.15	196.54	207.42	202.12	208.43	211.62	209.81	202.53	205.23	202.5	203.53	202.72	200.2	198.63	200.96	204.54	205.88	199.76	200.12	205.73	204.31	208.26	202.35	208.39	198.6	208.48	198.54	202.63	210.24	207.91	203.51	203.76	201.25	204.91	205.84	203.49	208.11	206.97	204.5	206.36	202.44	203.16	208.12	197.79	200.12
197.81	199.85	198.94	206.76	193.85	196.38	199.85	201.83	198.89	200.37	196.81	203.4	208.33	194.71	203.74	201.94	204.46	203.29	207.45	201.95	202.41	198.06	201.69	202.96	206.14	201.52	197.9	197.07	199.67	206.22	197.06	199.36	198.67	201.31	204.03	205.98	197.3	202.77	198.25	199.47	202.12	201.28	203.97	206.54	204.9	205.92	200.14	201.34	205.76	191.92
194.7	205.08	207.23	189.69	199.61	204.63	200.69	202.09	202.72	201.75	204.08	199.63	202.86	206.89	202.18	199.23	196.77	200.1	201.55	203.17	195.86	201.05	200.06	201.68	201.42	201.97	199.45	203.42	203.14	198.13	204.64	195.25	202.78	201	206.22	205.25	200.5	203.76	201.56	199.28	208.5	202.09	201.46	196.14	200.43	202.19	203.86	199.17	194	198.74
193.97	208.57	198.43	195.71	193.74	193.15	201.64	205.35	201.58	204.14	203.3	202.54	203.66	198.88	204.68	202.31	196.02	205.13	205.32	201.14	200.62	200.02	191.46	194.8	202.94	195.93	199.35	206.02	203.61	199.72	202.14	196.7	201.43	203.09	200.27	204.27	198.69	201.41	200.64	197.31	198.36	209.25	199.85	202.92	201.77	206.77	195.78	199.93	200.8	201.03
205.59	214.14	206.6	203.8	208.14	206.92	211.92	210.2	202.82	213.21	213.49	204.71	214.99	208.18	201.09	208.31	208.43	206.55	204.37	210.51	206.83	211.28	204.09	204.65	206.02	207.03	212.08	206.08	214.18	209.19	209.37	201.41	206.63	215.28	209.68	205.13	211.86	205.41	209.49	209.51	215.13	204.33	205.36	213.01	212.51	211.13	214.24	207.84	204.53	211.84
211.55	211.65	214.44	212.65	209.76	204.57	212.46	213.59	208.12	202.47	213.6	209.03	213.77	210.57	210.59	204.71	211.37	209.22	214.17	213.86	207.71	208.29	212.98	211.07	206.38	204.27	207.29	205.09	209.96	209.56	209.28	208.69	207.62	212.18	210.81	208.53	211.86	209.37	206.22	211.88	210.2	212.18	214.56	211.81	213.32	203.84	208.79	205.17	202	209.42
203.16	204.27	202.95	201.96	203.92	206.87	206.06	198.37	208.33	205.57	202.15	202.03	202.63	196.38	203.73	199.02	207.29	206.77	202.1	213.88	196.23	207.11	197.95	206.41	207.13	204.06	202.08	204.68	198.53	205.44	204.11	202.8	203.18	209.04	201.64	206.64	205.63	210.76	206.4	200.1	203.52	212.09	201.99	204.29	200.4	206.67	201.27	204.45	199.97	202.66
197.96	196.06	194.38	196.45	199.31	205.62	195.88	198.5	197.02	203.54	199.99	197.64	200.23	201.32	196.97	200.62	203.59	201.92	192.09	199.98	204.89	203.33	197.59	198.11	202.52	195.72	206.24	204.29	198.14	200.63	198.04	197.28	201.45	200.35	197.48	199.9	201.93	196.85	196.03	202.21	205.79	199.26	199.76	196.93	195.77	200.98	197.56	197.25	197.67	202.1
203.2	205.03	199.42	194.37	202.84	197.03	202.5	201.31	201.29	199.66	200.69	194.79	202.12	206.46	199.24	205.54	197.57	198.97	205.58	204.65	209.5	198.25	199.25	205.79	196.71	197.94	199.93	194.12	197.08	196.14	193.55	204.24	206.05	196.04	198.83	197.18	202.58	205.25	200.82	203.29	206.87	198.39	196.7	199.35	195	195.85	198.78	201.9	200.94	205.41
201.14	193.01	205.2	198.12	200.79	196.52	197.1	204.66	198.74	201.46	201.13	206.72	197.95	199.08	195.72	205.94	201.8	203.85	202.91	199.25	199.27	197.67	197.2	204.75	204.63	203.41	202.74	201.37	201.32	202.22	198.81	203.93	199.7	195.66	201.04	203.58	202.62	197.06	195.96	194.75	203.46	199.76	204.16	195.46	202.93	200.71	200.51	201.54	206.2	201.17
214.64	215.59	224.08	218.57	224.37	218.87	221.68	217.78	216.13	214.12	219.25	224.15	216.85	221.28	215.16	220.51	221.21	222.66	217.6	210.75	217.62	213.86	217.87	214.81	213.54	220.1	211.74	219.15	226.44	212.68	217.55	219.78	216.29	214.87	215.94	219.99	215.79	216.14	216.84	216.84	217.78	217.53	218.92	215.18	213.82	219.4	216.69	217.88	214.47	218.79
213.07	218.56	214.56	212.52	215.5	213.74	210.5	206.79	204.55	213.57	212.36	211.99	211.01	207.8	213.02	221.44	209.82	212.02	211.82	211.39	207.19	213.89	210.96	207.2	207.93	212.24	204.64	211.47	212.08	215.09	214.4	216.03	208.21	214.5	209.64	206.58	208.22	213.85	213.62	212.13	211.6	213.44	208.81	210.97	214.48	208.1	216.94	213.35	206.51	207.41
212.46	208.9	209.91	201.75	206.94	210.23	213.05	204.69	210.43	209.49	207.55	207.94	217.11	211	215.04	210.7	212.11	211.94	211.75	211.61	206.8	214.94	203.79	209.52	207.05	212.79	214.13	214.25	211.66	205.99	208.54	203.04	207.51	209.63	202.86	208.44	211.33	208.83	218.97	206.13	204.84	208.15	207.74	207.62	210.52	199.78	207.59	207.79	207.53	204.97
218.63	213.12	220.36	215.55	221.15	220.54	209.52	217.05	218.63	224.21	217.01	221.54	217.78	215.96	216.62	217.79	215.3	215.72	211.38	214.01	220.73	217.81	214.19	215	214.62	227.24	221.27	221.64	213.32	217.88	219.7	215.33	210.9	207.2	216.93	219.5	210.74	222.95	221.17	212.11	216.74	215.36	214.67	209.96	219.86	214.37	214.05	223.4	217.44	219.66
208.3	206.69	215.79	211.1	213.48	207.08	213.03	211.09	209.05	204.09	209.13	201.22	216.25	215.19	208.45	216.54	209.21	211.74	200.84	204.65	211.22	207.56	211.22	207.24	212.2	211.71	208.85	210.85	207.47	208.88	204.3	207.53	213.71	216.72	205.01	215.96	202.75	205.95	212.55	210.91	205.05	208.7	211.5	211.06	210.5	210.31	205.08	216.62	218.22	207.63
197.87	199.96	205.11	191.3	210.24	203.04	203.28	209.25	208.45	197.94	204.91	199.57	205.86	200.97	201.98	201.24	202.94	208.52	204.35	206.53	199.65	198.55	207.13	202.46	205.17	202.65	199.51	203.83	204.52	207.22	201.75	205.66	202.19	197.16	204.82	201.67	205.01	201.35	207.29	206.1	202.22	210.89	201.37	201.02	209.9	208.45	200.6	203.03	202.6	200.61
206.41	197.64	199.14	199.07	205.73	197.25	205.79	196.16	205.82	198.01	195.6	205.66	201.35	200.35	207.62	199.02	211.26	203.4	197.78	203.49	201.91	203.77	201.04	203.35	206.29	205.55	201.66	201.96	204.45	199.04	203.68	196.67	198.71	199.68	199.71	206.47	203.66	206.13	201.53	200.4	200.63	209.71	200.78	201.7	204.17	196.95	206.65	205.97	203.71	200.84
205.13	202.21	209.78	198.8	206.44	203.36	202.35	200.24	197.56	205.11	207.37	204.74	213.62	207.31	204.55	201.94	203.49	204.17	196.4	203.7	200.14	208.91	197.78	200	210.54	202.59	200.42	203.75	206.73	206.84	199.81	209.66	203.6	207.53	206.48	204.93	206.87	201.94	202.66	209.76	201.58	203.28	212.31	202.99	203.77	204.12	197.05	203.62	204.22	206.4
210.29	216.71	203.42	214.53	206.71	206.43	215.89	207.86	216.72	209.01	212.07	212.37	213.38	211.75	216.22	208.42	215.44	210.14	211.37	211.72	208.1	206.33	214.1	211.07	213.11	210.02	216.15	210.67	206.7	211.6	215.78	216.57	213.48	213.57	212.98	209.44	200.3	206.99	214.84	208.92	211.07	207.2	205.68	204.81	206.98	210.81	205.51	217.42	209	215.22
192.63	188.56	195.55	195.19	188.19	202.28	190.91	195.73	192.48	193.64	193.32	190.17	194.62	199.05	197.63	193.01	195.2	193.28	198.64	198.62	192.68	197.17	189.6	196.5	204.02	193.37	188.55	190.94	193.67	188.94	192.61	195.7	197.99	194.5	197.44	193.31	199.21	192.01	200.96	197.38	187.05	197.46	193.19	190.97	193.17	192.46	193.24	187.78	198.46	197.9
208.47	206.53	207.93	211.15	207.75	207.05	211.51	207.81	203.18	208.82	205.28	210.86	208.76	213.54	204.22	201.81	212.47	211.31	209.77	213.88	205.88	208.91	206.88	211.33	214.64	200.95	203.33	204.18	204.27	210.7	211.61	211.91	204.72	206.55	207.75	213.15	206.09	201.12	207.81	205.41	210.63	205.91	208.31	205.89	205.48	203.78	215.46	204.88	204.86	209.35
197.42	204.07	192.8	203.35	198.57	201.32	191.3	203.22	197.51	199.49	194.94	195.9	200.01	193.84	201.51	194.09	200.45	195.88	198.06	195.65	195.5	205.19	200.19	194.19	201.36	201.18	200.84	200.34	201.01	199.64	200.77	191.75	198.27	192.17	196.99	195.05	197.66	196.6	199.49	194.64	201.57	199.79	200.07	199.13	199.97	192.39	206	201.66	200.61	192.42
208.84	205.04	203.46	196.52	202.39	205.44	206.03	200.03	204.97	207.05	204.39	204.6	206.6	211.52	200.8	206.48	197.96	205.16	199.3	214.3	199.8	205.53	199.6	202.95	200.62	204.44	210.96	201.8	202.48	199.52	204.55	197.55	203.13	202	203.29	200.25	204.35	201.41	203.6	207.04	200.8	202.58	207.45	199.54	207.23	201.3	209.5	201.44	194.86	198.32
208.79	218.09	210.09	217.24	218.43	216.7	215.77	215.58	220.42	220.39	220.11	213	222.46	216.89	225.28	219.23	215.27	213	217.65	228.02	216.06	217.25	215.03	215.72	217.24	216.95	212.42	219.83	211.86	218.68	223.87	218.07	214.58	214.26	214.32	210.64	217.97	212.19	217.05	216.82	221.63	220.05	216.13	221.59	220.37	214.74	222.12	216.28	216.58	218
210.85	210.63	208.16	205.19	201.63	206.9	200.36	209.56	210.59	208.17	209.05	207.03	211.41	209.81	204.39	202.81	205.47	209.09	205.37	205.89	212.28	205.6	207.58	209.96	204.94	203.19	209.91	200.3	207.68	209.26	207.78	209.82	213.96	207.1	206.04	208.46	208.04	206.24	207.28	203.01	205.34	199.18	201.05	206.64	204.54	206.86	207.17	201.67	207.88	207.39
204.38	206.43	202.4	204.11	202.24	207.24	205.84	207.6	211.22	210.18	211.35	217.88	209.77	212.42	207.4	206.37	209.55	215.07	209.91	208.35	208.89	211.89	203.92	208	209.42	206.14	209.58	210.09	211.44	205.03	213.27	206.79	210.59	203.19	203.27	210.65	207.09	203.35	208.85	205.91	211.66	206.43	207.45	198.02	206.18	203.05	205.62	202.39	212.91	206.7
207.15	213.07	210.14	217.29	220.67	215.14	211.53	210.85	211.28	216.21	214.21	209.28	208.68	211.91	210.28	206.12	211.31	215.11	209.23	215.46	211.24	214.14	212.8	210.41	209.49	210.15	211.51	213.13	201.22	211.13	213.99	219.86	208.62	215.44	215.53	209.37	210.65	212.55	214.2	210.47	198.42	207.18	208.29	213.67	210.78	207.07	212.91	212.88	215.15	217.57
205.29	216.49	210.4	206.92	212.95	205.32	206.27	206.19	212.67	210.06	212.4	208.06	205.6	207.35	208.96	211.65	210.65	204.97	212.52	213.08	218.17	216.89	206.83	205.1	213.45	214.83	213.73	206.18	211.29	208.91	201.63	211.22	209.52	208.52	207.74	214.03	208.6	213.19	209.87	207.82	206.15	213.7	207.77	206.53	206.98	200.97	210.06	213.77	208.76	211.42
203.88	202.84	203.2	202.59	207.19	200.07	206.74	204.62	204	199.19	202.75	210.63	207.14	204.07	202.66	200.78	201.36	194.83	202.43	200.95	194.37	200.1	203.97	201.57	209.73	205.21	203.59	200.91	200.33	196.98	197.73	203.23	207.19	206.44	205.63	201.35	202.05	201.24	202.71	207.52	202.09	204.28	199.26	204.26	203.36	198.69	207.47	200.89	202.21	200.75
192.29	196.46	194.07	192.36	191.21	192.67	199.7	192.76	194.39	195.42	190.57	198.68	197.17	193.3	193.8	199.12	197.2	192.01	191.31	194.66	194.06	196.3	197.31	195.12	198.91	200.23	192.83	194.64	192.76	189.81	192.94	192.49	196.34	195.32	192.57	197.26	194.17	195.85	202.8	195.65	201.73	194.64	193.17	196.02	199.5	202.23	192.49	195.54	192.66	197.35
206.87	200.37	200.86	204.92	202.37	195.53	207.41	200.54	195.05	199.63	191.56	201.37	200.8	200.38	193.31	195.82	204.21	201.95	205.18	202.56	197.45	206.13	200.57	197.73	199	205.78	199.73	192.64	205.23	201.07	195.68	199.68	199.95	200.85	208.13	201.99	200.24	194.28	198.64	201.22	199.08	201.82	205.32	200.07	199.62	202.17	199.36	197.71	201.31	199.33
205.9	207.49	202.1	204.4	213.96	209.53	210.15	208.65	213.3	212.46	213.07	206.69	206	210.78	200.02	209.78	208.11	211.19	206.63	207.34	208.63	210.47	209.72	208.55	211.93	208.08	210.34	207.82	212.05	207.31	208.36	213.52	207.82	214.89	208.92	212.08	216.29	211.57	204.42	206.95	211.95	209.27	212.47	209.29	206.73	209.64	207.41	212.93	207.43	207.94
209.8	207.63	207.77	205.73	206.53	209.22	212.97	209.54	207.42	212.27	204.48	208.24	206.82	206.49	210.86	202.3	205.21	208.82	206.38	207.9	205.04	208.65	210.42	212.41	203.81	209.34	208.51	206.17	209.55	202.24	209.88	211.24	199.87	211.72	199.17	208.11	205.07	206.3	211.41	203.56	211.58	212.09	202.15	205.53	199.11	206.47	212.61	207.34	204.83	206.23
216.36	215.77	210.09	204.76	214.05	216.34	205.74	213.25	212.72	211.92	208.89	215.79	211.3	213.64	211.96	213.72	206.07	213.53	213.92	206.67	206.49	212.45	213.25	202.31	205.36	216.97	208.33	217.09	213.22	207.09	208.66	213.84	209.73	204.68	209.54	207	216.64	210.17	212.94	210.05	208.93	205.74	209.69	213.41	208.35	212.86	213.63	216.02	210.96	213.62
210.31	208.12	216.85	213.97	211.43	208.58	208.85	212.55	211.81	213.87	215.27	208.92	214.28	210.1	211.41	208.14	213.12	211.2	211.28	213.23	214.49	210.05	216.79	209.58	211.53	212.58	212.92	210.57	213.95	209.91	204.34	206.57	204.95	213.82	215.62	211.96	210.54	213.88	213.2	210.2	218.36	209.16	218.21	212.35	217.19	211.44	209.97	215.04	213.73	212.1
215.42	218.97	215.02	220.21	218.03	219.02	214.78	219.49	217.13	215.75	220.35	216.24	214.91	218.39	206.46	223.34	212.39	213.1	213.07	225.27	219.67	221.04	220.58	221.44	217.02	221.08	211.82	220.06	218.61	219.54	221.35	211.7	215.6	218.93	219.95	216.63	214.99	220.78	221.08	218.11	214.04	217.35	213.21	218.14	217.44	215.77	219.22	225.46	211.59	218.49
215.2	221.45	216.22	221.75	218.18	220.85	217.74	219.34	218.92	219.04	219.53	215.93	211.1	213.7	218.43	220.23	217.94	223.45	216.13	213.2	226.03	214.66	215.73	218.47	220.9	228.26	217.19	218.65	225.3	216.99	217.7	219.77	217.94	209.7	222.35	217.41	219.59	218.71	213.07	220.2	219.67	220.4	223.71	221.92	216.84	213.5	218.66	217.15	224.14	214.19
211.86	208.99	220.7	208.88	214.05	213.82	213.6	214.97	218.27	221.24	214.04	211.74	217.2	206.89	213.28	213.66	213.2	216.01	209.26	209.2	212.1	214.55	211.42	214	214.88	217.28	212.21	216.61	208.29	213.07	211.68	217.08	207.99	211.88	214	209.15	210.85	210.92	213.79	212.87	210.18	216.7	212.99	222.21	215.56	211.9	214.92	213.5	210.86	210.86
201.14	203.92	202.17	199.79	199.23	198.6	195.5	204.9	198.25	205.84	204.37	203.89	203.52	201.76	206.04	201.49	201.08	199.75	203.09	200.76	204.9	204.55	200.42	202.04	200.87	200.71	205.97	205.39	204.33	198.63	201.83	201.89	197.39	202.72	204.39	203.42	204.61	204.17	200.15	202.59	203.67	204.41	204.9	201.18	207.79	203.2	206.64	200.43	206.41	199.35
204.13	199.59	205.35	201.95	204.43	208.78	200.77	193.69	200.22	204.41	205.06	206.8	207.2	201.29	206.87	211.08	199.87	196.08	202.83	202.12	203.46	205.94	210.55	205.85	203.48	202.58	202.43	207.38	208.14	198.38	202.21	209.49	203.61	207.18	201.57	205.84	209.31	202.06	204.17	202.43	201.09	206	204.03	192.88	198.58	205.3	201.3	209.04	205.2	206.51
211.26	215.21	201.87	209.36	210.98	211.52	210.05	208.81	204.88	208.49	207.98	210.94	203.9	203.68	209.74	205.59	210.85	203.33	211.51	207.76	202.59	203.96	202.54	201.91	212.37	209.5	210.93	210.01	208.72	201.7	205.57	205.45	213.59	214.44	206.73	210.48	213.7	207.07	207.41	201.54	206.04	206.22	211.82	210.23	213.35	201.76	208.53	210.69	207.65	211.09
212.95	214.12	212.55	217.03	215.36	218.38	223.03	211.47	208.83	214.95	214.18	209.74	218.01	216.14	214.36	218.21	217.29	212.79	211.74	212.6	208.99	211.72	210.64	213.01	209.43	215.51	214	212.8	215.09	212.06	214.23	212.36	214.98	208.21	207.01	209.03	209.77	214.49	216.6	211.42	210.81	212.92	217.05	211.51	215.64	207.76	209.38	210.15	216.42	210.89
207.27	203.83	201.78	202.86	200.93	196.97	202.94	202.62	207.58	201.53	204.99	195.5	202.91	198.61	199.86	197.34	207.84	206.18	207.85	204.4	201.7	201.94	207.08	206.12	203.47	199.06	201.6	201.94	204.89	204.79	207.87	202.73	204.03	201.95	200.28	204.09	208.57	208.16	201.31	197.99	199.8	208.34	200.65	197.71	199.87	206.85	208.09	209.32	206.35	198.75
194.36	201.74	198.18	196.96	199.38	191.81	205.92	196.17	207.97	204.67	200.21	201.42	200.66	196.6	198.68	204.85	204.18	195.83	202.31	196.14	203.06	212.83	198.9	206.08	196.96	204.06	203.82	197.3	208.42	204.83	200.18	206.43	202.36	198.24	201.59	201.18	204.71	196.61	200.44	207.91	208.2	209.26	204.88	203.47	202.67	195.91	198.54	197.12	200.57	202.16
207.21	211.46	208.28	209.73	202.58	206.65	214.46	212.64	209.16	205.72	212.52	209.7	209.27	205.46	211.57	208.13	206.37	207.56	212.41	202.26	207.38	203.1	206.82	199.71	209.48	215.29	209.17	205.25	208.88	208.39	207.75	211.51	210.06	210.85	210.69	208.37	206.28	204.67	211.84	212.62	203.48	201.21	209.51	203.05	208.11	214.31	208.11	214.4	212.05	211.45
199.85	197.03	207.84	200.89	205.64	202.86	203.49	204.83	202.54	202.17	208.46	210.16	199.46	206.81	202.86	200.52	205.52	203.29	199.24	208.31	198.03	205.03	212.43	196.98	202.44	203.99	204.03	202.68	205.21	206.05	197.7	205.04	202.98	203.2	202.76	202.88	201.97	201.23	200.42	208.43	205.28	210.28	201.57	203.58	201.97	208.24	200.99	211.54	201.51	203.25
207.33	204.78	206.99	205.92	205.59	206.68	208.57	208.03	205.29	207.09	199.3	202.26	201.44	200.25	209.82	202.52	204.02	213.58	209.41	208.18	201.46	211.58	200.32	206.61	205.95	203.27	207.29	203.92	205.7	209.16	211.09	207.52	206.22	207.6	210.87	211.94	202.51	207.85	204.29	205.7	201.92	202.63	205.38	207.51	206.06	204.42	208.37	206.26	207.45	206.95
194.05	195.93	202.63	199.83	202.97	201.94	205.18	198.5	194.39	195.4	202.36	201.78	192.61	193.02	197.48	196.21	204.82	198.8	197.1	191.41	197.42	203.54	197.51	196.21	202.81	200.19	186.97	196.04	193.53	199.15	199.31	200.05	201.45	195.05	198.63	205.07	204.2	195.09	202.34	201.06	200.73	196.41	194.99	192.16	201.66	199.26	199.39	199.47	200.41	199.09
199.01	198.87	195.99	202.71	204.76	196.94	196.13	195.31	199.37	201.8	196.48	198.73	203.28	195.7	199.9	200.38	203.12	197.35	197.7	195.78	199.23	204.3	198.99	200.35	192.92	200.18	196.04	201.07	200.22	204.07	199.52	202.52	197.89	195.97	201.14	200.86	202.41	198.56	195.96	199.81	202.12	202.06	198.65	197.63	201.21	202.2	195.09	204.61	202.92	192.89
206.68	210.38	208.62	207.11	197.99	203.87	213.56	218.08	204.12	211.72	203.7	212.16	206.48	208.44	203.28	205.39	206.12	204.87	209.26	205.91	209.6	199.93	197.28	201.7	210.01	204.16	206.19	204.7	211.12	207.37	207.57	207	209.25	212	213.99	208.54	210.82	206.92	213.77	210.02	213.4	212.4	205.56	210.76	202.13	212.4	212.43	211.78	213.72	206.39
210.67	207.2	201.5	205.67	205.54	196.31	203.99	208.81	198.8	202.45	205.7	205.31	199.2	203.67	206.83	204.92	203.43	202.01	199.51	204.17	198.46	205.01	201.29	195.64	208.94	200.42	203.35	207.9	200.55	198.17	207.44	201.5	207.47	207.29	203.73	199.96	201.27	205.86	203.21	209.96	197.8	203.11	201.61	200.94	203.31	197.66	208.49	204.38	204.87	199.39
193.33	191.35	204.33	201.06	195.93	197.3	193.56	199.71	199.02	193.32	194.29	200.11	191.13	200.6	196.94	200.16	199.4	197.96	203.36	194.61	201.91	193.36	200.35	195.09	194.75	200.2	199.81	196.98	196.48	200.25	197.46	201.42	199.2	198.69	191.67	198.4	195.79	194.09	196.4	194.39	194.76	198.02	190.57	193.6	200.84	192.21	204.96	196.64	198.52	198.39
212.28	209.59	210.76	219.49	213.49	207.37	212.78	214.52	220.32	216.47	216.4	218.4	212.59	217.66	215.44	216.09	216.98	217.12	217.48	212.09	211.26	211.49	216.49	218.08	219.42	208.43	214.77	211.19	208.99	208.54	214.5	212.69	209.47	216.49	212.26	212.57	220.38	212.42	211.01	208.62	214.76	212.53	217.23	210.85	211.62	213.88	208.77	207.09	215.02	211.15
215.17	209.24	213.96	214.55	207.81	210.38	214.45	212.61	208.44	212.86	211.11	213.62	211.94	210.06	208.09	216.33	204.49	209.16	211.28	207.06	214	207.26	211	212.46	212.01	209.87	205.26	210.94	214.99	210.54	204.51	215.54	207.48	209.73	218.01	217.9	213.66	210.83	203.58	213.36	211.04	208.1	211.91	212.35	214	211.46	210.22	209.39	214.94	214.22
206.38	216.66	211.36	212.81	213.22	210.79	214.83	207.9	213.89	211.62	205.09	215.35	209.51	216.81	216.58	209.53	209.33	211.76	212.81	214.95	214.79	211.59	205.54	210.37	214.07	216.34	209.06	210.86	206.07	209.15	218.17	214.41	211.86	209.43	208.05	213.77	211.96	208.15	210.06	215.26	211.04	214.17	216.25	208.8	206.99	222.46	203.83	210.41	206.78	209.96
194.11	205.78	196.28	201.63	200.98	201.58	194.16	194.72	198.03	206.06	199.13	202.84	198.32	204.77	203.49	196.8	197.97	198.19	200.67	206.64	198.1	203.7	197.88	203.12	196.79	200.77	201.21	202.69	203.28	201.29	200.51	200.34	200.38	200.01	205.64	198.32	200.85	197.17	204.7	198.18	197.81	199.6	201.6	205.79	197.18	205.3	203.69	205.32	197.33	206.52
204.64	199.69	202.42	208.12	201.96	203.89	202.9	205.29	203.57	197.8	209.69	204.79	204.19	201.52	204.97	203.37	203.23	199.95	203.26	202.93	199.94	199.52	204.19	210.2	199.14	201.65	204.23	200.82	211.25	201.81	207.37	205.1	206.36	203.76	202.88	203.15	204.3	204.93	209.81	206.39	206.71	208.22	205.55	198.96	208.57	200.24	210.6	200.52	210.06	211.06
215.7	214.71	220.14	219.88	215.97	222.17	221.25	218.47	217.38	222.87	218.47	222.67	216.82	217.62	217.15	219.45	225.22	218.58	212.06	218.02	212.08	215.02	226.21	215.38	219.58	222.6	215.4	219.83	217.78	221.01	213.04	220.96	217.55	217.5	214.92	222.43	217.92	215.5	217.51	225.21	217.35	217.89	219.86	223.59	219.55	221.16	222.62	218.31	213.27	216.31
217.9	223.78	216.3	214.49	215.51	216.3	214.22	216.96	217.39	217.55	213.78	216.88	214.54	213.47	213.05	220.24	217.41	214.01	210.68	212.76	220.41	213.09	216.47	214.23	215.33	217.03	215.5	224.62	208.33	219.2	219.16	215.49	217.81	221.03	220.32	216.99	219.77	221.63	215.4	218.89	213.8	215.74	214.28	219.89	217.45	216.57	215.83	218.15	219.8	213.34
202.38	205.03	204.63	206.49	201.09	205.99	204.02	207.27	204.67	207.27	211.76	204.08	200.09	200.92	206.07	205.64	205.42	199.97	202.61	198.63	204.82	199.57	205.9	205.36	210.03	204.61	206.34	203.71	212.9	204.59	199.38	204.68	210.58	210.81	202.59	205.5	213.52	202.52	203.79	208.14	201.29	195.88	200.17	204.2	198.8	198.75	208.19	201.02	204.67	203.19
203.17	207.79	209.28	208.42	206.32	204.82	211.12	207.73	213.72	211.97	206.47	213.35	206.28	205.64	216.55	202.92	211.55	212.25	207.5	208.41	211.78	207.29	207.79	205.79	210.32	207.38	207.39	207	208.48	209.75	207.51	207.59	207.82	212.79	212.07	209.02	210.59	212.28	209.6	219.27	202.35	212.62	206.93	208.72	211.11	211.53	211.93	205.65	210.62	204.02
211.82	210	208.74	200.57	208.67	200.88	205.61	203.93	205.41	207.62	212.29	212.77	208.41	207.11	211.56	204.55	208.42	201.26	208.34	201.69	213.61	203.75	208.27	208.45	213.92	207.62	210.07	204.65	211.98	211.9	213.26	212.59	212.01	201.36	212.84	205.18	211.61	207.27	210.16	205.74	209.27	208.94	205.04	211.99	204.43	206.72	209.37	207	214.56	203.85
221.4	218.03	215.17	216.2	218.97	221.62	217.15	213.84	214.29	217.05	214.2	222.47	210.85	214.08	213.89	218.83	220.32	224.52	217.66	214.6	221.41	213.37	215.82	220.51	217.84	212.12	215.68	223.64	221.84	223.87	212.67	215.74	213.73	224.02	219.47	221.77	221.14	213.05	216.71	212.74	227.25	217.25	221.86	217.4	217.09	221.91	218.19	216.71	222.73	215.58
207.11	196.14	200.78	201.09	198.79	208.76	198.78	201.04	202.25	190.42	202.71	204.48	202.97	202.4	204.1	198.56	197.89	204.57	200.85	204.19	202.43	200.75	199.32	199.3	191.9	200.33	197.08	193.67	196.88	195	197.89	200.05	199.31	197.17	206.87	199.24	196.98	196.59	200.16	202.17	200.06	203.2	197.67	203.53	196.21	201.17	197.19	193.52	196.63	201
207.95	203.14	205.41	200.21	210.64	206.58	204.87	203.04	212.07	213.01	206.87	203.19	207.11	207.49	208.96	210.83	206.23	211.74	209.19	217.55	206.76	210.56	207.93	215.12	216.43	209.63	207.53	212.24	208.48	204.33	207.32	213	210.03	204.85	214.53	206.12	203.75	209.28	209.04	207.81	208.63	206.85	212.16	204.38	210.15	208.36	208.36	217.03	213.51	207.21
211.63	221.71	213.64	210.73	213.24	215.11	214.1	210.25	216.08	207.63	214.43	207.21	207.12	217.23	211.2	213.79	211.5	217.38	213.23	214.27	211.17	214.65	210.71	216.27	210.51	210.29	216.39	205.81	206.26	213.18	205.15	208.29	209	216.7	213.96	213.29	216.01	211.17	209.69	207.36	219.67	211.92	206.78	208.27	215.71	217.27	213.72	209.15	213.83	217.19
202.08	204.92	209.52	206.2	206.65	210.69	209.17	207.61	204.34	210.09	206.97	212.62	215.79	205.55	207.89	212.25	202.44	210.54	209.08	211.99	199.18	214.26	209.57	210.17	209.92	212.1	204.18	205.56	210.96	210.62	209.58	207.44	211.01	216.97	211.39	213.24	208.51	204.94	214.58	209.85	204.6	209.37	215.81	208.21	211.55	203.41	215.92	209.48	203.92	210.83
209.26	212.46	207.83	209.39	210.54	213.81	203.56	209.7	204.9	209.85	223.94	205.84	208.57	208.99	211.04	206.42	209.95	209.39	206.06	207.95	213.39	204.28	202.09	203.89	208.33	209.69	209.79	215.14	202.31	206.92	206.4	211.74	207.11	209.36	207.26	213.84	216.14	214.39	203.42	207.27	211.82	205.86	212.34	208.21	209.34	205.5	208.63	207.55	212.3	210.88
204.81	202.44	204.41	206.81	205.93	204.51	207.69	207.28	201.41	201.02	204.49	211.16	204.69	211.24	200.1	204.02	210.21	204.19	202.54	204.18	207.2	204.54	204.24	205.38	201.42	204.95	202.39	204.31	207.67	203.72	203.52	213.3	207.92	200.45	208.39	205.5	202.14	203.16	204.88	206.94	200.79	206.58	204.32	204.49	203.55	201.99	200.29	203.8	200.09	203.76
207.07	198.64	209.82	209.45	214.56	207.55	215.4	206.81	203.53	203.12	211.71	208.83	211.12	213.65	206.21	216.76	212.95	209.11	208.32	210.55	207.1	206.81	213.65	204.47	210.79	209.81	210.09	207.59	207.57	213.56	208.54	208.16	204.49	202.98	213.01	208.5	214.32	209.93	205.87	207.98	211.52	205.78	211.8	204.95	209.44	209.29	205.61	213.68	205.16	216.78
206.66	206.01	209.02	204.32	209.09	206.98	205.28	207.82	209.35	196.99	207.34	205.32	204.49	199.34	208.12	199.94	208.64	209.78	205.42	211.06	204.09	199.41	207.32	204.03	203.32	209.48	209.43	207.11	207.45	205.63	205	207.56	208.55	204.99	212.2	211.53	212.01	209.02	213.27	211.11	208.76	201.84	204.26	202.69	199.19	212.11	206.74	213.54	204.96	206.75
192.92	194.7	195.1	197.21	197.92	194.88	197.97	199.34	190.75	187.86	192.08	197.12	190.29	204.16	191.78	189.87	193.33	200.37	194.38	195.92	198.24	199.02	195.21	198.75	197.47	197.42	197.32	189.97	192.72	193.34	198.13	198.23	192.34	191.49	193.5	197.46	193.45	197.2	202.82	196.91	199.26	195.99	200.81	185.64	194.91	199.55	199.73	196.27	194.65	197.84
204.45	209.84	201.73	202.91	204.45	209.66	207.42	213.21	203.3	208.5	205.45	204.87	206.81	210.65	213.46	207.38	206.15	205.69	206.91	208.18	210.7	206.09	206.62	210.76	207.47	209.94	213.89	198.91	212.76	215.26	205.09	203.76	209.87	207.44	207.17	215.34	207.6	211.97	209.51	211.97	208.33	208.28	205.12	213.42	205.61	203.5	212.01	202.2	211.4	213.42
201.91	199.27	200.55	207.28	200.71	199.99	208.77	199.45	202.2	209.06	203.65	195.86	197.74	198.75	201.28	205.49	200.25	206.21	199.39	205.07	208.1	200.28	198.43	203.23	200.87	200.75	202.65	202.62	208.19	202.91	199.31	203.34	204.29	207.97	209.35	202.46	199.19	196.52	208.02	201	197.05	197.63	205.21	200.56	204.73	202.64	202.15	209.93	198.35	200.51
213.76	207.35	217.42	216.15	213.65	216.8	211.43	206.36	208	217.03	209.14	214.97	206.74	212.13	203.76	207.27	204.48	212.34	208.31	213.77	209.52	211.27	209.37	213.53	211.58	213.17	217.47	211.83	206.97	208.72	209.52	218.59	213.31	215.05	217.41	208.81	212.91	214.87	209.74	209.34	209.27	210.08	212.72	212.15	208.91	216.16	207.53	208.44	215.2	210.41
214.11	209.41	212.89	208.24	216.25	209.41	208.12	210.87	212.67	209.44	208.61	220.28	224.14	219.76	215.41	213.54	215.62	213.88	213.26	218.02	212.71	221.05	212.66	209.13	210.99	211.35	215.75	212	217.57	216.51	217.16	210.88	206.21	213.36	212.53	207.86	208.1	208.43	214.56	210.44	213.82	211.71	210.98	207.11	218.82	211.84	213.13	209.1	209.26	213.77
211.13	208.05	208.52	207.52	207.11	210.76	205.97	212.32	211.3	206.69	209.58	206.04	211.05	206.6	207.68	207.83	212.16	203.77	208.43	204.28	205.98	211.22	212.57	214.28	210.2	209.37	208.83	200.57	215.19	198.68	201.33	206.12	208.49	207.58	208.48	211.06	212.56	199.81	210.58	210.52	208.17	205.27	208.8	200.9	213.17	209	213.26	203.61	212.16	204.65
215.11	209.03	217.25	209.18	211.19	210.75	210.88	213.51	209.78	206.12	210.18	207.52	215.59	214.11	214.1	210.6	209.52	210.17	211.22	214.01	218.46	207.33	216.15	203.14	214.18	211.62	208.16	211.9	206.43	211.29	213.15	213.39	210.27	206.98	213.32	210.93	211.28	216.17	212.56	219.82	212.06	214.38	213.55	212.66	213.62	220.92	209.29	211.61	211.99	211.63
211.19	211.02	209.24	218.59	212.08	216.93	206.63	217.91	212.29	212.65	211.33	214.01	214.64	205.82	213.5	203.86	214.3	213.81	217.64	210.89	210.43	207.76	215.27	208.82	209.5	218.39	210.22	212.85	209.16	207.43	214.87	207.63	209.72	212.14	213.94	218.78	208.05	212.6	210.73	218.68	213.21	220.28	215.05	218.28	206.22	203.75	212.62	211.63	209.1	217.28
198.65	203.86	202.48	204.54	207.67	208.96	198.53	209.01	203.78	203.09	202.6	207.28	207.49	206.55	206.91	201.69	206.34	203.93	201.99	205.8	206.31	206.25	204.27	207	208.14	200.76	203.95	207.39	206.56	206.2	201.37	209.5	203.16	204.82	209.85	201.75	201.7	207.35	206.16	202.76	200.05	205.9	198.41	199.88	208.21	208.15	208.1	197.27	202.07	199.46
206.31	209.23	210.21	208.71	211.1	205.92	209.19	207.2	215.02	210.49	215.19	206.42	204.46	212.89	206.9	210.35	208.29	211.37	213.24	208.95	209.49	203.51	204.68	212.79	211.1	207.08	209.94	209.63	208.83	205.57	204.69	205.79	207.83	216.82	204.93	207.11	205.81	209.62	209.18	208.93	208.23	205.67	210.3	209.42	210.48	209.64	208.02	204.17	197.19	207.43
211.52	209.85	209.39	212.84	210.74	209.85	206.42	205	213.52	202.82	204.81	209.9	211.83	204.69	204.64	211.44	203.23	212.51	206.27	202.57	214.9	213.19	205.06	207.61	207.32	204.32	207.39	210.54	204.83	209.83	210.84	206.7	209.61	214.28	210.01	206.47	211.46	203.4	207.79	209.82	209.01	210.02	210.93	210.77	212.65	211.83	211.65	211.85	208.5	203.62
204.25	207.88	210.43	204.19	207.47	219.21	214.16	205.61	205.39	213.06	207.25	208.46	211.2	205.27	207.64	207.09	208.57	214.09	207.51	207.98	209.99	213.78	208.78	210.06	211.38	207.77	204.99	211.14	213.44	209.21	207.38	211.63	204.89	210.08	205.77	207.16	205.43	206.32	207.05	206.39	204.96	201.99	206.38	202.84	208.52	203.31	205.64	204.08	208.99	203.81
210.12	211.32	209.13	205.6	208.2	211.65	208.58	203.77	205.19	204.22	210.52	209.67	212.41	205.61	211.19	204.95	209.4	203.29	210.49	209.78	208.13	202.93	212.06	203.63	211.33	210.86	204.32	214.11	211.82	207.19	209.87	207.05	208.27	211.78	207.03	210.78	204.63	201.66	210.57	212.13	207.28	206.36	207.99	214.93	205.95	216.43	207.32	205.89	207.18	205.25
213.1	207.68	211.68	209.58	204.24	214.09	217.44	208.98	213.56	212.22	214.98	209.09	205.6	205.37	205.03	206.07	209.24	198.41	214.79	206.37	208.68	202.43	203.36	204.41	210.28	214.48	206.33	204.96	205.61	218.31	211.96	207.46	204.35	206.26	207.69	205.94	208.17	211.15	206.36	208.84	214.8	206.11	209.23	206.3	208.09	209.5	205.35	207.55	213.35	204.26
207.45	209.25	209.35	209.98	209.95	208.05	207.18	207.92	210.97	205.06	210.41	211.94	212.06	213.82	204.49	215.5	209.15	204.7	207.76	204.02	207.53	213.36	206.75	210.3	211.2	204.8	211.94	211.57	204.33	208.26	203.94	212.49	204.29	206.91	207.36	210.14	208.87	213.14	209.95	207.79	206.36	202.1	209.73	214.07	197.67	208.55	204.78	207.41	205.51	204.73
204.63	212.34	203.64	209.45	206.15	216.66	205.06	210.05	200.56	212.2	207.13	206.97	198.88	216.61	207.22	209.06	210.03	206.47	209.89	206.49	206.64	208.13	208	202.15	206.36	207.87	205.28	210.73	204.66	210.93	211.18	208.87	209.61	212.68	207.3	209.67	208.81	209.87	206.47	209.01	212.43	206.8	206.71	204.66	211.95	207.81	209.89	205.55	214.17	213.12
195.63	200.18	203.64	199.6	203.13	195.55	196.23	200.18	191.99	197.04	197.13	197.71	195.44	190.99	198.15	194.48	195.17	195.37	195.25	189.92	196.77	199.03	194.91	193.25	198.29	200.49	192.43	192.16	196.2	194.59	189.42	190.2	197.44	194.96	195.28	199.59	196.63	198.93	187.98	193.79	199.32	189.72	197.41	195.34	193.31	192.5	199.85	189.75	190.91	198.01
195.91	196.25	187.1	192.47	196.27	197.89	194.53	190.68	194.28	197.85	195.92	191.45	192.19	195.2	187.54	194.31	194.34	191.22	199.24	194.39	193.89	199.86	194.79	193.65	190.71	192.95	195.77	195.72	185.21	184.51	192.89	194.01	188.24	189.96	194.41	195.77	190.26	199.87	194.7	195.52	200.14	199.11	193.37	186.98	201.38	192.11	188.29	192.33	203.52	198.56
202.22	203.1	205.58	201.1	200.33	197.31	209.6	204.18	203.99	206.62	196.37	195.59	203.23	209.03	200.51	199.1	202.11	204.44	206.13	202.8	202.64	208.39	202.04	202.83	202.36	200.95	206.42	204.22	205.52	205.63	209.06	204.73	201.89	207.46	204.6	202.62	208.36	204.37	210	204.22	202.39	201.36	206.24	205.3	210.58	200.56	200.9	204.72	199.39	199.94
193.31	198.1	201.19	199.97	202.21	192.06	199.85	203.47	201.51	198.36	196.48	200.19	196.17	198.08	198.09	197.86	199.01	193.83	198.06	198.76	201.62	192.65	193.7	194.79	201.2	195.29	198.14	197.4	196.53	198.69	196.31	196.86	200.92	201.83	198.52	198.57	202.05	196.86	194.33	193.12	197.75	202.6	198.6	194.13	200.16	203.87	205.18	200.16	202.67	196.37
203.12	202.1	201.83	200.51	197.79	200.1	208.15	201.13	193.71	202.14	201.79	202.99	201.86	202.4	197.7	205.6	204.83	204.13	199.06	200.14	203.6	201.31	202.55	200.09	200.3	192.74	193.82	203.88	195.4	200.83	200.16	200.07	200.16	200.2	197.86	199.73	200.15	198.37	199.89	202.06	198.41	195.99	202.12	199.53	199.11	200.16	200.17	198.52	200.13	196.05
204.92	198.53	208.19	207.75	199.11	207.66	207.41	198.41	204.46	205.63	210.14	207.33	202.03	209.52	209.84	211.57	203.33	205.34	204.2	208.08	208.83	204.15	203.73	209.03	207.07	208.81	207.44	207	203.45	210.75	207.4	201.49	210.48	208.59	207.94	210.04	207.7	207.29	207.32	201.28	208.08	209.44	211.33	204.32	205.53	204.3	208.49	213.72	202.2	208.45
211.38	202.98	211.82	207.92	214.38	209.64	207.9	203.15	202.97	205.43	207.6	209.31	210.1	202.3	210.15	204.11	213.37	206.35	209.79	204.66	205.63	209.14	207.07	205.05	206.53	209.73	203.74	204.69	203.32	212.54	203.96	207.41	202.44	210.54	207.16	209.7	204.68	206.7	204.72	209.4	205.04	205.36	211.44	201.76	201.53	204.42	205.42	201.19	207.41	211.4
211.24	221.2	215.4	216.3	216.64	213.71	228.31	223.85	212.56	218.82	213.67	216.36	217.46	220.26	212.27	214.47	216.19	216.05	209.59	220.08	211.86	217.32	214.05	213.4	216.66	216.08	221.39	216.28	212.35	213.61	212.45	217.9	221.11	218.68	210.63	211.93	222.48	217.5	214.7	217.04	213.97	206.68	216	218.49	213.97	219.63	216.51	215.68	218.06	212.93
214.55	208.07	215.35	207.3	207.62	208.47	207.64	207.06	204.27	203.78	202.38	207.43	210.93	217.42	208.37	205.95	205.52	206.11	206.47	212.02	204.4	205.87	205.98	205.5	206.61	204.28	205.96	210.33	203.23	206.08	216.32	210.47	208.92	205.46	205.31	209.93	203.91	203.32	203.68	207.59	207.1	214.82	202.52	204.77	207.59	204.72	206.49	206.03	217.05	200.75
211.71	221.36	217.96	217.56	220.12	215.47	221.94	217.15	211.73	219.63	214.43	221.55	217.2	210.19	219.56	219.64	214.45	220.79	213.78	219.61	211.53	218.05	210.75	219.15	222.42	221.65	221.07	216.25	216.03	217	213.02	220.39	215.93	217.35	221.56	221.34	216.38	214.06	215.26	212.96	215.08	219.12	221.6	209.58	222.8	223.28	216.81	216.05	220.94	215.78
207.56	201.31	206.85	197.6	205.23	204.99	196.79	206.58	199.95	194.13	202.47	204.4	202.34	200.04	205.57	207.29	202.44	198.56	197.21	203.15	200.85	205.26	201.44	207.25	197.69	201.42	201.41	209.35	203.75	205.29	198.49	202.57	201.29	199.12	203.27	200.26	209.44	204.68	199.14	205.73	210.67	207.96	204.38	202.27	198.35	201.93	209.84	200.29	207.67	201.56
200.18	207.18	208.16	211.36	205.67	201.04	197.57	212.1	205	201.58	209.71	210.67	200.9	199.8	197.02	203.22	207.64	207.26	204.53	207.16	203.26	212.61	201.57	207.69	205.72	207.45	200.93	209.73	206.23	205.71	204.66	203.09	203.74	200.58	202.08	205.71	203.92	204.29	210.46	202.38	207.24	204.87	205.41	199.39	198.97	207.3	211.05	199.3	204.4	206.86
212.15	214.16	213.6	210.49	215.98	209.61	215.15	205.09	215.73	211.49	208.79	212.78	209.14	210.67	209.21	216.69	210.56	216.49	214.74	208.12	210.97	210.58	205.47	211.74	212.35	212.98	214.84	211.69	217.55	212.56	213.14	214	205.17	213.43	208.96	218.06	215.23	215.92	204.34	210.09	211.61	213.64	215.31	210.84	212.17	208.9	210.92	214.61	207.77	219.26
206.87	206.46	215.22	214.13	212.32	208.04	209.55	216.52	214.59	216.68	208.8	210.48	209.32	211.98	206.47	216.01	210.4	210.88	213.44	215.79	212.17	215.29	212.72	211.43	212.07	213.23	214.51	209.9	211.42	213.49	214.99	214.63	210.07	210.87	217.31	208.8	210.98	217.88	212.56	212.86	217.26	214.99	210.11	213.63	211.35	210.55	204.88	216.13	214.46	207.89
201.59	203.45	202.83	199.92	198.24	200.89	199.56	200.24	198.59	203.23	196.35	200.02	197.06	201.79	202.15	198.56	204.65	205.55	199.18	201.59	194.77	203.55	201.86	207.07	198.37	199.74	202.97	200.51	201.48	200.47	197.11	200.39	200.7	200.61	203.05	206	201.55	199.86	196.35	200.36	199.24	204.88	201.52	199.65	205.69	199.75	198.98	203.95	207.62	199.19
208.87	205.27	209.24	210.35	210.19	204.8	205.56	206.37	205.01	208.4	203.08	201.79	208.92	202.92	206.94	207.56	206.88	203.9	201.29	207	207.6	203.97	208	201.82	210.45	204.01	210.5	205.72	206.34	205.39	203.95	208.18	208.61	212.74	200.55	206.92	203.93	202.93	212.97	211.23	207.82	207.88	204.19	206.06	206.75	207.67	206.86	207.45	206.39	211.21
212.97	209.35	216.62	214.16	207.93	217.34	203.34	211.85	211.84	207.96	211.03	214.16	211.84	214.04	211.7	207.57	215.34	219.75	213.78	211.18	219.38	215.42	217.63	210.74	208.63	203.88	214.13	212.08	212.88	215.13	213.14	214.75	213.45	208.8	214.23	215.12	206.87	216.83	204.96	202.31	209.78	212.37	214.78	212.35	216.15	215.37	212.99	211.35	214.41	212.36
199.56	203.63	202.47	201.42	207.01	199.52	206.56	204.48	201.12	200.08	197.92	201.01	201.53	198.83	207.51	200.71	201.62	211.83	202.9	201.71	209.21	197.47	201.22	203.89	212.36	202.76	216.83	204.61	203.27	194.97	206.66	203.04	200.69	202.14	197.54	200.67	202.29	201.48	199.75	202.06	204.91	198.86	203.03	210.5	198.66	211.34	203.94	203.65	206.51	207.48
197.05	199.42	197.15	198.44	197.95	195.5	197.47	201.17	200.06	201.94	191.86	205.14	193.65	201.45	198.29	200.41	197.84	197.26	195.93	191.13	201.75	195.08	194.38	198.17	197.34	202.5	199.83	203.86	201.38	199.6	194.8	197.46	199.94	193.99	194.43	203.41	197.14	195.29	192.09	202.27	190.1	195.6	198.63	197.72	199.08	198.31	197.31	202.56	201.42	196.62
203.48	198.74	201.89	199.08	203.05	209.36	204.61	209.7	207.84	204.69	208.24	201.87	207.26	203.36	205.32	203.75	206.87	203.81	210.64	207.25	205.15	206.83	198.85	205.56	201.64	209.28	206.07	210.36	212.75	202.84	209.08	209.05	208.11	204.7	201.38	207.53	213.38	213.21	207.86	202.59	202.97	204.48	208.45	207.58	206.48	207.49	199.25	206.45	203.66	204.15
208.08	211.84	210	206.18	212.4	211.49	216.38	207.4	208.48	215.91	212.14	207.34	217.09	206.75	210.62	218.22	216.58	213.97	211.42	208.4	213.16	214.82	212.36	212.89	218.55	211.79	203.6	218.01	211.28	211.28	207.24	213.78	213.2	214.83	217.37	210.73	213.53	209.59	209.83	208.75	212.27	213.21	208.9	211.47	206.3	214.66	212.96	215.94	212.94	210.06
215.38	213.93	214.59	211.84	214.36	216.76	214.79	211.95	216.73	215.06	213.22	210.88	216.34	219.43	213.02	213.33	214.82	216.5	210.05	215.32	209.04	207.47	213.22	211.41	211.76	216.33	215.66	213.38	214.55	207.44	217.77	209.29	210.31	208.95	213.19	212.23	214.46	215.79	208.59	219.38	212.11	210.86	208.61	214.3	209.7	213.47	215.92	209.12	213.05	214.16
206.26	207.21	204.9	201.35	203.17	205.63	200.03	202.52	204.74	195.42	200.7	202.77	204.16	205.22	203.6	205.68	204.95	203.52	204.66	199.76	203.12	203.5	203.92	198.67	202.67	208.37	205.73	198.95	201.63	201.5	203.33	201.8	202.57	200.55	202.68	201.81	203.8	203.79	209.33	200.04	199.52	201.2	199.29	196.35	202.88	206.61	205.46	200.47	204.11	198.36
204.99	208.29	206.99	209.97	206.79	203.64	203.32	205	203.78	207.28	204.91	202.92	204.55	203.16	203.29	201.42	206.03	209.25	203.36	200.17	208.27	205.96	209.76	200.76	209.25	204.85	209.7	198.98	198.59	202.41	205.17	210.47	209.42	205.59	203.99	207.25	206.2	202.88	203.64	205.85	205.51	208.33	204.68	210.85	207.79	207.12	202.92	208.34	207.13	207.18
207.54	209.33	207.81	207.2	210.05	209.46	218.6	210.57	205.8	208.74	207.52	209.16	203.46	208.21	203.24	208.72	202.18	214.01	209.35	206.07	205.75	209.52	207.26	208.35	208.63	207.73	215.43	205.2	214.46	211.66	206.91	204.73	202.6	211.24	209.1	204.27	212.66	207.37	208.23	206.35	206.85	207.83	205.27	210.36	208.76	211.78	215.13	205.47	214.35	208.3
211.59	203.82	208.72	209.32	208.38	207.04	203.56	212.06	208.69	207.84	209.69	204.32	208.07	210.63	211.32	217.62	206.46	202.8	203.97	208.68	205.72	210.21	203.65	215.86	209.93	203.29	210.94	205.08	207.73	210.64	210.99	208.18	203.27	212.9	204.85	209.25	211.48	211.77	213.07	206.25	210.25	209.22	210.37	202.27	210.74	207.81	207.45	213.98	213.36	205.57
206.46	209.36	205.91	212.25	211.77	207.5	214.21	206.85	204.76	208.66	207.49	201.47	204.6	212.38	206.6	211.7	209.16	209.11	204.2	207.59	210.15	209.62	204.66	210.95	205.53	210.03	207.93	208.23	205.57	206.52	215.18	209.35	210.33	209.49	212.36	201.7	202.63	209.94	212.04	209.64	211.48	207.67	207.3	213.31	207.71	210.28	210.86	204.98	208.03	204.31
207.1	213.73	207.47	209	217.27	210.95	209.9	213.58	213.78	217.33	213.09	209.18	213.99	217.53	211.78	210.46	216.31	218.49	211.46	215.13	214.16	214.98	216.07	209.66	212.89	214.09	208.32	209.61	208.76	208.7	207.77	212.75	209.02	209.29	219.69	209.37	213.32	209.38	218.25	216.98	216.55	213.14	208.87	214.79	213.96	209.66	203.66	217.61	218.77	213.01
207.28	201.59	204.02	199.94	210.56	197.47	203.19	193.69	209.18	198.68	201.46	196.85	204.23	205.3	201.53	210.39	195.37	195.73	204.5	205.7	200.27	200.66	203.06	201.57	205.51	202.83	204.39	198.55	205.13	200.29	202.9	201.67	203.83	201.79	204.26	203.08	205.55	204.89	203.62	199.94	203.96	200.85	206.2	203.93	203.49	206.42	206.89	202.36	200.72	205.1
215.23	211.63	202.15	207.64	208.94	210.29	218.69	210.24	212.24	212.43	216.2	211.88	208.67	216.96	210.5	209.23	212.85	216.25	217.25	211.77	216.48	214.75	206.87	215.8	208.47	214.71	212.91	205.95	211.29	212.65	205.21	219.44	217.63	219.3	215.48	208.1	213.3	216.04	213.54	210.87	212.13	214.24	211.7	209.88	207.59	213.58	210.62	212.26	217.63	211.93
214.66	216.08	211.43	205.35	217.24	214.53	214.03	212.66	220.51	215.53	209.39	216.21	211.75	213.16	212.49	211.76	216.9	213.6	219.89	215.52	211.16	212.24	215.77	210.85	216.56	213.32	217.9	211.07	215.81	212.37	209.26	218.04	216.66	207.26	209.61	207.19	214.32	206.7	214.85	213.89	216.35	215.33	213.03	207.98	218.42	213.07	215.2	217.12	214.7	211.42
206.98	205.13	199.16	200.13	206.32	204.96	200.9	204.87	206.91	209.39	208.59	204.23	211.26	200.49	204.65	208.72	208.77	204.2	201.11	201.82	201.73	205.96	204.85	203.95	204.31	204.54	202.26	201.44	205.56	201.74	202.7	205.71	203.51	207.52	206.83	204.62	203.4	203.63	200.96	208.68	197.3	205.44	202.94	208.56	205	204.04	200.58	200.3	196.43	205.4
202.78	207.16	202.34	197.85	201.26	195.1	198.78	197.19	205.53	196.86	203.95	198.01	198.33	196.6	199.52	202.93	196.67	196.69	201.44	197.72	200.61	203.52	195.65	202.12	197.01	199.42	192.13	202	199.02	199.51	202.88	201.62	202.79	193.85	194.39	195.47	195.66	203.14	200.84	207.11	200.01	201.96	203.53	199.83	200.88	199.45	206.43	201.4	196.72	200.95
210.11	198.96	208.28	206.41	206.81	210.51	207.92	205.68	206.91	206.52	207.1	206.04	205.72	203.83	214.12	201.36	203.52	205.24	209.39	205.5	212.99	208.95	206.72	203.96	210.88	207.96	209.25	206.4	205.65	204.69	207.44	208.76	210.69	211.94	207.21	205.65	210.99	208.11	207.53	213.49	205.16	207.46	208.95	207.8	207.78	207.35	206.57	206.49	211.43	208.42
213.07	206.69	208.73	210.3	211.96	214.21	198.56	206.91	208.04	211.51	215.47	211.65	205.6	208.27	210.69	210.29	204.7	209.01	211.37	207.37	205.93	209.98	212.79	211.28	211.85	212.01	217.44	213.97	209.2	210.99	215.72	206.51	205.23	211.03	205.75	201.41	209.07	206.39	212.18	211.74	208.53	207.88	214.95	210.29	210.29	213.72	212.7	214.11	214.1	200.94
210.06	207.36	205.91	203.93	208.81	208.7	210.34	209.1	213.23	206.51	208.7	206.07	208.93	207.32	212.69	209.32	207.76	209.8	213.31	202.52	202.98	208.38	208.79	218.86	212.19	210.41	207.77	209.26	205.85	208.89	210.64	202.98	206.94	208.98	205.02	214.02	212.75	206.05	206.73	209.31	213.83	210.57	214.64	204.83	210.67	208.75	210.64	204.12	209.17	213.78
201.83	201.99	204.51	205.11	206.08	204.38	204.16	197.99	206.14	206.12	206.3	202.71	200.58	206.33	204.22	206.39	206.74	204.87	199.11	204.72	204.18	205.27	198.57	202.27	201.66	206.15	207.74	205.98	201.75	201.19	201	201.21	198.04	205.5	203.72	202.82	204.88	209.81	199.69	206.16	204.91	204.11	196.6	202.62	204.64	204	206.19	199.81	206.05	206.1
193.97	197.13	195.44	199.73	198.74	197.01	204.01	195.02	200.05	191.87	198.01	197.44	198.4	196.19	194.05	194.31	197.19	195.99	193.72	202.8	194.7	196.36	195.8	198.66	197	194.14	192.35	208.67	193.62	194.81	189.59	195.13	193.93	191.59	196.86	200.08	193.35	195.96	194.52	196.96	194.45	196.13	192.78	194.79	190.03	194.4	192.92	192.79	201.48	193.02
212.77	220.91	210.6	214.55	209.7	205.85	206.81	207.05	210.9	213.51	210.75	211.54	214.83	214.03	210.3	212.64	210.39	214.72	210.42	207.4	205.18	209.97	207.77	211.96	207.79	215.43	210.99	211.22	208.58	211.9	214.73	206.6	212.12	210.52	213.89	208.66	212.67	214.48	210.1	208.43	208.93	210.11	208.8	206.38	212.99	213.04	208.31	208.88	213.82	212.91
203.7	197.47	199.68	194.16	200	203.72	200	196.34	204.09	207.19	201.89	197.54	195.91	191.96	200.06	201.94	195.67	201.08	196.51	198.06	200.62	201.76	196.58	198.81	197.29	198.24	198.02	201.37	200.15	201.75	201.39	198.55	202.32	198.94	201.04	199.53	199.98	206.91	193.53	200.73	202.31	195.02	200.18	200.01	200.93	203.79	199.7	205.59	204.85	205.72
207.57	208.08	211.19	209.36	213.01	217.08	208.96	208.25	214.04	211.37	207.01	210.94	209.83	210.24	205.98	210.3	208.37	212.55	217.77	211.2	213.08	210.22	217.58	205.49	218.5	213.29	209.81	207.25	209.69	215	206.2	211.98	216.37	213.89	211.37	210.25	221.46	211.75	209.05	214.69	216.71	211.43	210.36	215.92	217.11	207.02	216.1	212.12	212.48	213.39
210.08	205.87	215.95	208.14	207.74	210.47	204.69	205.12	202.56	204.94	210.49	207.59	206.23	210.25	212.14	210.75	203.01	207.33	205.32	208.98	209.19	212.06	211.37	206.59	211.04	206.26	208.48	200.71	214.04	209.46	209.66	204.46	205.9	211.21	207.08	204.98	210.4	208.22	201.95	205.34	213.04	212.39	206.14	203.55	209.82	202.81	207.24	208.13	208.83	200.61
213.63	210.97	214.21	207.69	210.81	209.49	205.41	221.87	211.22	210.39	216.28	209.26	212.61	221.77	212.33	214.89	205.96	211.86	213.09	215.53	209.71	216.54	206.67	211.78	217.06	212.75	217.11	211.43	215.94	209.87	215.19	211.31	208.76	216.44	206.95	209.09	208.08	210.86	212.14	206.38	215.18	219.21	210.69	210.8	217.05	211.13	209.86	212.34	209.04	215.75
213.83	210.87	223.89	209.64	218.02	218.39	215.82	216.64	220.38	216.04	221.19	217.52	217.94	216.88	215.5	217.7	215.45	217.34	216.39	218.64	217.55	219.1	215.4	220.81	222.64	218.88	216.93	217.18	217.15	217.93	223.11	219.02	216.89	221.76	215.77	218.2	208.12	218.96	216.68	208.91	221.19	218.74	209.94	215.7	218.63	219.75	224.97	216.95	212.18	216.73
207.33	205.63	205.32	203.98	206.08	202.84	205.73	199.23	200.36	209.01	199.65	199.69	204.12	202.04	200.66	201.98	198.68	202.74	207.03	202.6	204.81	193.25	202.38	204.92	209.72	202.22	204.32	204.5	200.68	201.9	206.51	205.59	204.76	208.4	199.44	200.78	206.35	207.29	200.48	202.44	203.51	208.53	206.51	205.78	206.48	205.63	203.58	204.21	204.44	201.17
218.57	217.12	211.51	216.81	217.48	213.73	216.23	219.69	216.58	213.93	216.43	214.34	209.95	214.77	213.18	220.8	219.39	217.97	215.7	220.01	211.34	220.74	220.15	218.69	216.74	212.9	217.53	212.94	218.3	219.42	218.32	216.83	215.56	211.58	213.34	216.82	215.95	217.32	217.85	223.65	215.56	216.07	218.07	220.57	221.88	217.77	218.22	224.96	216.76	219.94
216.81	207.62	212.41	216.32	209.2	211.05	209.1	213.08	208.6	207.88	213.9	211.57	208.7	211.46	204.97	210.49	210.84	213.88	215.87	223.97	209.35	211.14	210.64	211.34	209.58	213.55	217.07	211.01	211.84	218.43	210.98	208.58	208.75	211.91	208.21	213.88	207.29	207.18	209.02	210.09	208.41	211.95	213.85	211.94	214.01	216.37	212.18	209.71	209.87	209.04
206.12	208.44	205.45	202.31	204.37	205.33	204.23	206.69	202.72	204.4	210.4	206.88	202.47	200.71	206.32	207.7	202.71	210.3	203.24	202.45	203.87	205.55	204.93	208.39	202.24	208.55	210.1	209.69	210.5	201.86	202.5	209.81	203.16	201.11	200.07	208.65	205.61	206.29	211.39	205.62	206	208	207.86	206.89	202.03	205.62	204.08	202.02	203.73	207.98
205.33	207.35	203.77	206.75	203.87	203.15	203.63	207.41	209.4	205.18	207.45	205.29	214.68	204.45	199.12	204.42	203.74	205.37	203.77	201.27	199.13	207.03	206.74	203.33	208.17	208.19	202.93	199	199.98	212.61	209.2	203.64	205.08	205.66	201.08	205.11	202.53	201	204.81	208.46	206.72	204.62	207.53	206.3	205.18	213.6	205.52	208.95	200.85	209.25
202.08	204.37	199.11	206.72	211.05	205.4	201.55	207.38	204.27	201.55	203.59	209.85	199.72	204.27	208.4	206.92	205.87	200.99	207.61	203.76	208.09	202.75	209.17	205.68	206.76	205.18	208.06	211.24	204.27	208.34	208.99	207.68	207.25	202.25	208.24	204.92	200.83	208.04	202.85	204.39	207.78	207.72	207.29	205.18	203.73	206.26	206.42	204.36	203.54	208.5
213.17	211.8	207.06	206.9	213.91	212.01	206.21	212.6	205.62	214.31	212.49	213.46	215	210.4	208.67	212.03	210	209.09	206.54	212.04	207.8	206.29	211.57	210.29	203.51	213.37	210.95	211.7	212.72	200.59	206.24	210	207.42	211.14	207.87	205.75	214.08	206.69	199.27	206.23	208.63	214.38	208.99	209.43	212.09	205.03	208.69	207.24	211.04	210.66
205.99	210	208.28	207.85	210.52	205.97	202.31	201.52	208.75	199.75	210.06	207.31	207.11	207.51	210.46	209.14	203.26	199.38	202.63	210.35	203.03	204.22	203.14	205.18	211.63	210.26	209.91	203.4	201.82	200.23	211.54	208.79	203.4	213.4	214.36	211.14	209.94	201.89	203.81	208.16	207.4	211.24	206.18	207.27	205.86	204.87	203.48	200.49	208.37	205.36
208.26	210.36	210.61	201.35	210.69	208.64	211.25	201.17	206.71	204.79	208.95	206.13	211	209.55	211.58	206	204.3	205.18	208.59	206.75	207.23	210.13	207.14	198.83	206.83	209.38	205.36	210.52	199.49	206.51	208.19	210.04	202.37	207.64	213.3	212.61	208.38	206.69	210.85	206.45	206.8	207.73	201.17	206.43	211.63	208.78	205.07	210.67	206.25	207.29
200.99	202.25	198.7	202.3	200.19	205.87	198.72	209.48	209.64	205.36	204.54	200.72	199.15	201.35	208.95	205.24	205.43	213.82	202.15	203.42	203.76	203.38	205.02	202.29	198.68	203.87	197.37	195.72	195.85	199.18	202.55	200.6	202.33	204.87	199.57	204.53	206.12	207.22	207.08	204.86	207.2	208.1	203.9	204.13	205.33	200.04	203.83	204.88	203.08	204.76
194.16	196.76	200.19	198.4	197.29	201.47	197.65	199.92	201.24	204.52	197.8	201.08	197.47	198.5	200.07	204.05	201.22	202.3	200.4	202.26	194.32	202.23	195.33	203.62	200.3	200.19	198.4	200.56	204.4	199.55	202.12	203.3	196.63	194.19	206.36	194.02	205.87	201.34	201.78	197.49	200.52	201.43	201.74	203.87	201.16	203.01	190.93	198.79	195.57	202.09
203.3	210.56	211.66	203.06	205.82	202.41	206.46	202.92	204.76	203.84	198.8	205.44	208.87	205.2	198.12	206.79	202.65	206.15	200.56	205.1	203.4	202.57	206.74	204.72	203.24	202.29	200.57	205.98	208.87	201.37	202.02	207.15	211.48	206.84	201.76	199.34	201.87	207.35	199.31	193.67	198.07	197.98	203.92	203.36	197.93	201.1	199.28	202.32	203.46	200.35
213.36	220.03	221.34	217.92	218.35	216.59	222.18	214.58	220.97	213.21	215.5	218.14	217.06	220.44	214.45	220.01	216.3	216.56	223.06	212.41	222.32	214.93	217.76	216.92	211.63	219.55	216.11	217.33	216.54	221.5	211.6	214.48	219.62	214.81	216.02	217.84	217.92	219.61	219.46	211.05	217.32	213.71	220.04	222.81	219.1	220.35	217.93	216.86	213.74	215.77
201.02	202.66	207.54	204.65	204.59	209.84	201.53	206.06	203.29	204.88	199.48	207.35	201.9	203.28	206.12	198.38	213.87	200.01	203.54	208.35	205.07	203.99	204.57	204.65	206.2	207.27	201.73	201.5	201.9	205.52	198.84	207.57	209.69	205.82	201.95	201.08	205.84	197.45	201.43	197.08	209.07	203.23	209.68	204.73	208.19	206.57	206.87	203.78	207.93	206.79
208.9	203.94	208.14	212.69	207.57	204.6	216.09	208.7	208.86	210.71	205.37	210.51	212.38	210.03	209.49	209.75	206.21	205.66	209.38	214.31	208.07	208.64	206.97	207.23	208.59	203.93	202.52	209.31	210.14	206.93	202.82	206.76	216.41	210.36	214.29	216.67	208.24	204.29	212	211.04	210.05	204.88	213.63	208.08	210.53	203.57	210.62	209.93	212.53	210.93
196.32	196.95	198.64	194.73	198.89	197.65	196.1	193.61	197.09	190.94	199.04	191.91	194.52	196.38	196.96	205.74	191.16	198.63	194.18	190.68	195.45	194.38	196.61	196.61	193.8	196.88	197.89	198.15	193.61	198.53	192.54	192.91	197.47	198.8	197.35	191.68	187.95	191.42	199.78	189.58	199.81	196.5	195.56	193.91	191.66	195.34	197.4	197.73	193.46	195.13
199.07	202.35	198.43	197.38	196.42	195.09	203.04	201.69	200.75	203.88	198.78	197.33	202.8	196.44	199.39	196.56	205.55	194.77	196.81	201.43	200.63	201.11	199.45	200.73	200.77	204.72	196.58	197.25	200.63	201.67	196.47	196.85	201.48	202.38	202.25	201.22	204.06	194.11	206.77	200.67	194.09	203.72	199.86	199.6	195.19	203.25	198.39	200.79	200.69	201.87
214.85	211.13	215.73	214.95	210.23	216.81	210.28	202.72	209.94	220.45	210.33	212.13	210.41	211.27	214.66	210.94	214.04	209.41	208.62	215.02	207.92	213.9	211.11	213.17	212.07	216.72	209.33	215.3	212.61	216.65	204.4	211.03	212.74	211.32	207.4	211	215.8	213.13	209.14	213.39	207.64	207.59	214.87	210.05	211.23	213.48	210.8	203.15	218.31	207.31
200.64	202.54	206.27	205.56	201.44	206.58	205.52	208.56	206.86	198.55	201.29	206.59	205.02	209.09	205.57	203.29	207.98	200.38	206.71	200.28	204.36	201.35	195.45	202.37	198.1	201.05	195.65	197.64	205.1	197.77	202.18	199.75	202.62	205.19	199.28	210.24	203.49	202.33	201.52	201.55	204.3	206.34	202.66	197.23	198.28	203.7	205.93	198.38	199.38	201.29
216.69	213.97	218.38	218.34	214.35	211.15	218.35	220.21	215.17	216.27	213.09	224.29	220.55	212.07	214.87	223.41	215.26	221.79	215.45	214.65	214.02	221.97	219.53	213.54	218.6	218.73	218.79	226.71	216.54	217.6	219.62	220.7	224.08	213.54	222.95	215.43	214.36	216.31	215.46	216.81	222.74	214.94	211.85	210.93	213.16	218.78	218.21	217.03	218.36	221.44
210.76	209.54	213.66	206.3	214.17	203.17	209.31	211.56	215.41	203.89	208.33	207.65	207.92	204.77	211.75	204.56	208.69	207.35	206.96	206.43	206.72	209.56	205.96	213.55	204.91	209.79	212.09	202.44	200.1	207.76	202.3	198.99	211.51	215.11	208.32	204.47	212.94	206.89	203.72	203.43	208.03	210.91	209.22	203.65	207.89	210.56	211.56	209.56	207.07	213.14
206.83	206.68	198.74	204.29	202.54	204.57	198.75	196.79	208.28	201.35	198.58	205.04	206.6	200.38	209.07	203.21	205.67	200.53	197.74	203.34	201.09	195.46	206.26	210.65	207.85	207.31	199.56	203.66	205.65	204.51	202.31	201.21	201.47	208.53	200.45	205.91	206.66	202.41	197.87	198.52	201.78	199.93	200.03	196.44	201.5	204.07	202.75	204.54	203.83	205.11
207.83	206.81	206.69	208.93	208.48	209.08	217.51	199.87	206.18	205.35	202.27	208.97	207.55	212.5	204.38	210.63	211.37	207.76	206.6	200.28	208.22	208.89	205.55	204.69	208.02	206.21	201.24	209.55	211.98	205.09	208.62	210.95	209.47	208.22	209.81	205.42	205.03	208.75	207.55	203.56	206.11	204.9	201.74	204.77	210.64	208.03	206.52	212.05	206.87	209.76
208.63	211.05	205.15	207.51	209.22	208.76	206.5	204.75	208.34	207.91	209.88	210.48	203.8	209.53	208.95	206.74	211.59	203.7	211.18	208.88	210.13	206.12	214.29	205.88	212.78	204.59	202.37	210.23	210.04	208.58	205.29	209.7	206.72	209.45	206.79	208.84	208.33	209.86	204.58	212.95	215.78	216.85	208.23	207.87	210.48	205.94	200.03	205.77	210.73	208.44
207.67	210.41	202.5	201.66	206.98	204.64	208.26	207.98	203.6	201.88	208.56	206.09	205.1	201.36	201.42	209.21	201.58	198.49	203.1	203.85	208.89	204.84	201.8	199.31	196.19	206.64	204.4	203.45	196.78	205.95	203.62	207.02	197.82	201.81	201.28	201.54	203.31	201.99	203.63	205.14	205.91	210.97	200.67	202.02	204.36	206.9	196.78	208.73	206.94	202.91
212.83	210.15	208.12	213.1	209.65	214.93	212.2	213.17	212.21	212.35	211.56	214.83	211.17	210.89	212.6	212.93	215.07	209.66	207.99	212.97	214	208.5	212.97	211.84	207.52	214.28	210.73	208.83	208.97	211.76	215.08	216.57	215.81	213.46	210.22	219.09	213.22	216.51	207.2	208.95	210.05	216.8	210.15	209.15	219.16	209.09	207.16	213.45	215.55	217.46
216.63	216.63	217.55	216.13	219.88	215.64	216.17	224.33	217.79	220.27	213.02	222.78	217.54	229.18	220.99	223.04	213.36	219.84	226.85	214.13	219.28	217.3	213.23	219.29	217.79	211.99	217.15	213.86	219.95	215.82	212.35	212.29	220.1	224.27	215.05	217.26	216.93	214.2	218.91	219.98	216.73	218.41	221.94	225.96	217.1	222.64	218.9	211.42	215.27	220.42
208.92	212.39	213.27	205.75	211.67	201.21	210.47	213.4	208.73	211.1	209.08	204.37	210.95	210.83	208.58	211.46	204.27	202.99	214.41	209.33	210.44	214.35	217.48	206.39	213.85	207.75	215.99	207.62	214.21	203.58	209.09	207.58	208.84	204.81	213.51	208.53	211.39	207.09	201.3	209.11	217.2	200.85	206.43	204.87	204.85	205.98	214.52	209.7	213.38	205.33
219.27	216.72	211.4	212.61	214.97	212.1	208.7	211.21	212.35	210.79	214.05	215.47	210.24	213.56	211.89	213.48	210.81	210.95	207.41	217.21	216.38	205.04	208.69	213.47	214.62	211.56	209.92	214.97	208.83	214.37	204.87	213.13	203.08	207.88	212.5	212.03	211.11	206.78	211.25	209.71	203.93	214.34	216.8	211.18	210.82	210.24	208.71	215.72	214.3	205.59
208.17	203.88	198.65	203.92	202.87	201.39	201.95	200.15	192.69	203.37	200.78	204.62	207.14	195.66	197.17	202.41	204.03	199.23	208.43	204.74	201.01	202.86	200.76	198.4	199.59	204.42	194.66	203.39	202.17	200.5	200.56	202.36	200.2	204.22	203.19	203.98	202.06	206.18	203.22	199.59	203.31	205.48	204.12	210.41	205.64	199.53	202.15	208.34	198.39	210.05
217.55	212.35	216.99	219.06	216.3	216.73	213.51	222.17	218.6	211.71	221.07	218.54	217.63	225.48	215.97	223.66	213.21	216.67	213.91	216.5	216.44	215.07	214.35	218.44	218.69	213.63	222.53	214.39	216.96	217.76	214.34	216.44	209.78	214.71	217.14	217.05	220.69	213.43	217.25	212.95	216.93	214.5	220.05	222.92	220.06	212.39	219.48	218.17	213.84	218.81
199.77	206.64	200.8	204.73	202.44	205.16	203.75	200.92	201.47	197.64	205.4	205.71	203.44	201.7	197.8	203.05	200.35	202.41	205.11	203.14	199.78	203.61	206.47	205.42	200.62	200.39	201.56	200.65	205.9	202.29	212.45	211.37	202.88	202.85	201.88	205.85	201.71	205.3	202.5	204.18	207.94	201.92	201.56	206.78	200.19	198.49	200.62	194.54	202.6	209.33
203.99	199.74	211.33	204.76	201.52	196.67	200.95	204.88	201.14	203.84	201.37	203.57	204.26	202.63	204.63	205.83	191.56	196.1	199.9	202.56	196.63	197.11	204.04	205.07	205.46	204.65	200.26	201.87	196.16	200.87	202.06	202.47	199.31	203.71	206.62	203.56	201.81	206.42	201.58	197.57	204.24	193.98	200.24	206.69	201.93	197.9	200.99	198.44	208.33	202.48
209.3	209.98	206.98	213.98	215.88	204.83	210.53	222.05	214.27	212.43	212.43	211.07	212.59	206.36	211.81	210.48	208.35	209.51	210.42	214.17	214.35	215.96	211.12	212.43	211.65	216.61	206.29	213.34	216.11	216.05	208.69	212.64	211.07	212.29	215.99	215.87	211.34	216.13	210.94	215.12	210.51	214.25	210.07	209.03	207.6	217.41	221.83	211.4	213.98	212.96
207.75	206.47	209.31	204.85	203.62	206.1	209.37	211.64	207.26	203.51	207.21	206.19	206.36	202.13	213.25	203.15	204.64	212.43	205.08	207.98	215.7	213.3	213.07	213.52	207.29	210.52	205.44	200.85	206.85	213.71	204.65	205.82	206.52	203.15	208.92	210.27	210.19	209.36	210.32	203.26	211.54	212.78	207.72	205.46	209.47	207.89	207.98	208.4	208.32	208.6
208.38	207.64	201.58	211.17	205.62	207.95	209.1	208.98	203.75	210.48	212.31	207.71	211.4	209.08	212.79	201.01	213.17	207.88	205.26	206.7	209.72	208.46	208.95	209.1	212.79	203.88	208.75	208.39	205.74	202.85	206.59	206.2	198.7	203.51	205.48	206.21	208.36	210.21	210.45	208.26	209.76	205.9	208.87	202.85	208.84	211.8	208.88	210.86	211.11	202.13
197.08	199.21	201.92	199.67	200.73	202.55	199.63	202.87	198.27	201.73	203.32	193.09	201.84	199.76	202.39	199.66	197.95	195.84	204.42	201.19	195.94	204.36	195.87	204.32	201.83	200	197.63	197.95	203.61	197.58	201.92	199.81	199.81	203.07	201.64	202.24	200.1	202.18	195.72	208.84	197.73	197.57	197.49	204.03	199.24	198.63	203.92	197.47	200.68	203.71
210.32	211.48	210.53	208.87	207.22	206.7	211.46	209.23	206.8	206.75	212.13	205.07	210.67	212.11	203.55	207.49	217.77	210.8	205.96	197.02	207.88	205.77	212.6	208.45	210.56	209.63	208.28	203.97	210.45	212.71	203.45	214.57	204.8	202.7	213.38	216.65	208.3	215.12	203.31	204.94	213.1	207.87	202.84	211.02	203.85	205.57	196.5	212.33	208.99	211.48
206.7	216.68	217.82	216.68	207.61	213.27	213.92	221.56	200.92	205.4	210.23	206.38	211.72	210.93	212.65	215.29	223.89	211.13	210.99	214.61	218.63	212.82	215.03	213.73	213.05	214.44	210.75	201.83	214.95	215.65	214.58	211.31	213.59	213.44	214.67	214.76	209.19	211.13	202.83	211.06	209.74	211.28	210.73	208.62	210.64	211.65	218.16	208.63	209.61	211.46
198.41	192.74	196.45	188.21	193.3	192.76	195.51	193.77	198.41	196.6	191.06	191.93	193.01	195.38	196.66	189.28	192.11	193.29	188.69	191.22	191.43	192.39	202.26	196.52	192.88	193.1	190.16	199.86	195.59	189.32	193.76	191.54	190.13	200.3	194.53	189.63	192.13	194.87	196.55	197.21	195.2	195.69	196.66	192	202.98	198.05	198.94	189.86	199.62	194.77
211.57	212.67	210.42	211.52	209.18	206.46	208.93	212.94	203.11	208.03	210.71	217.25	211.75	210.26	213.23	208.38	213.15	207.18	211.09	216.11	215.48	207.21	211.3	212.14	212.44	209.8	210.5	216.05	203.08	208.66	213.02	208.66	218.01	214.67	214.66	205.53	212.67	218.31	214.19	210.69	211.45	211.39	215.33	212.02	210.7	213.04	205.51	211.53	206.44	215.87
224.84	222.14	218.29	219.32	215.51	217.86	223.24	219.94	211.92	214.59	220.33	217.03	213.82	224.75	210.07	220.12	219.57	211.31	217.83	215.12	220.25	219.33	220.36	217.99	217.61	215.35	223.99	216.94	220.94	209.55	217	216.41	216.21	217.97	207.76	209.71	217.73	215.6	219.77	222.77	224.7	218.8	219.65	214.54	219.01	212.37	215.12	213.37	225.72	218.41
205.89	200.4	199.45	199.74	191.63	197.97	194.03	203.61	202.72	202.47	194.33	203.32	202.73	199.92	199.09	199.75	197.71	198.84	199.11	204.11	193.91	198.08	200.36	200.71	196.73	206.19	202.76	198.26	198.08	197.76	203.52	191.69	198.71	200.6	197.97	198.2	193.43	202.72	197.7	203.16	197.86	202.83	202.23	199.39	199.16	204.94	194.35	202.39	199.8	197.47
203.13	198.75	201.32	193.46	192.72	200.56	195.94	201.57	198.88	205.54	199.43	195.62	200.62	199.73	202.6	198.06	198.91	201.8	201.67	202.01	206.47	201.23	197.09	198.38	196.32	194.07	198.33	203.89	198.02	198.57	202.99	204.25	196.85	207.37	192.46	198.66	199.73	192.84	196.33	200.22	197.04	194.41	201.85	205.03	202.34	197.42	196.95	197.46	202.91	199.01
204.91	205.45	199.47	200.78	201.88	206.19	208.78	202.89	209.71	209.48	198.23	208.7	204.2	203.49	207.92	207.56	201.24	200.86	203.71	214.64	207.42	204.85	205.27	202.57	200.33	200.34	206.3	206.63	206.11	207.74	207.25	203.91	202.1	205.28	206.08	203.86	202.75	210.09	204.44	204.55	206.04	207.75	204.06	204.91	200.53	202.04	208.46	204.17	208.05	209.04
213.54	216.51	216.33	218.72	217.52	213.88	221.17	215.51	217.41	218.89	214.99	219.73	217.79	219.51	219.93	216.66	217.07	216.87	213.67	211.87	213.47	211.53	218.38	220.96	223.65	213.38	213.39	222.15	214.1	218.78	214.38	220.66	221.48	215.66	221.57	219.75	212.4	215.75	212.96	220.56	220.16	217.48	212.76	216.72	218.85	212.59	220.3	220.23	214.79	218.63
209.27	218.81	214.14	214.58	212.19	211.62	217.22	211.17	214.85	218.41	212.32	212.3	217.28	210.41	215.28	207.77	211.92	210.06	218.06	214.18	212.12	215.13	212.71	212.1	215.54	208.28	219.28	209.32	220.58	212.96	210.43	211.37	212.87	219.13	212.34	216.31	212.52	211.93	211.3	212.68	216.48	220.47	213.7	213	215.24	209.61	212.3	212.24	214.72	213.95
208.74	212.81	203.07	208.79	206.96	206.57	200.93	206.81	205.86	213.1	202.75	214.47	206.52	215.31	205.26	202.15	207.71	203.4	198.98	213.57	202.8	203.1	208.85	203.18	202.16	209.2	208.67	203.66	206.71	209.29	209.51	209.98	207.22	207.22	205.77	202.73	205.39	204.77	212.39	204.23	207.66	204.19	210.95	199.44	207.39	201.68	201.27	199.64	210.69	205.47
212.1	203.55	208.44	204.42	207.88	206.25	217.77	209.18	212.74	206.49	210.56	209.63	213.11	208.77	214.46	210.05	213.82	213.82	212.57	211.26	211.68	208.26	205.41	208.21	201.01	204.91	210.33	209.38	209.71	208.78	207.79	210.78	205.82	206.45	206.55	203.34	209.56	209.05	207.92	206.83	214.41	210.75	213.24	207.63	203.77	210.86	210.81	205.21	204.69	201.93
208.3	203.52	211.81	209.29	204.61	204.41	202.19	211.8	205.24	207.03	203.96	195.99	208.91	205.95	205.74	212.88	211.56	209.95	206.43	205.86	208.32	208.47	197.77	203.23	208.91	208.31	202.55	214.57	207.2	198.64	212.88	199.86	207.51	203.38	204.57	207.19	210.08	208.19	212.7	207.14	203.57	209	205.45	206.01	201.09	208.9	215.37	204.09	208.79	207.3
205.11	202.96	200.62	204.19	196.66	203.14	205.82	206.08	204.42	203.14	200.83	205.68	203.42	202.5	200.68	198.95	199.58	204.28	207.68	207.41	206.04	208.28	204.36	205.13	195.67	208.73	204.64	207.35	205.66	203.74	204.48	200.38	204.11	203.33	210.04	204.4	204.47	200.3	200.57	204.06	205.84	201.62	198	199.61	206.29	204.83	198.25	194.08	201.89	201.4
201.93	206	193.8	197.94	204.21	202.38	206.32	202.25	200.49	208.67	198.15	207.34	208.41	200.86	203.47	203.55	206.05	196.72	203.27	205.15	204.46	198.23	200.52	201.98	203.24	201.19	209.05	200.72	201.19	203.32	200.32	200.38	203.93	204.06	205.84	203.89	202.64	200.47	199.82	202.04	200.71	203.29	197.56	205	205.7	203.96	202.08	207.7	198.76	206.37
197.97	197.66	196.43	199.58	194.48	199.84	195.29	204.38	193.52	198.49	204.14	193.63	200.66	202.49	201.65	197.95	198.92	202.65	199.14	206.6	201.92	192.59	198.77	199.71	199.06	204.95	203.86	191.56	201.31	204.83	206.18	196.7	203.88	202.26	197.63	201.96	193.47	202.89	200.83	207.92	196.91	206.01	198.96	198.64	206.76	199.62	204.57	201.15	204.73	197.65
222.34	221.84	216.53	217.96	208.6	216.54	215.1	220.62	218.44	212.05	217.71	217.18	215.13	211.57	216.77	220.68	213.16	215.12	218.86	211.25	218.1	220.18	222.1	221.95	210.62	219.81	219.18	208.77	213.68	219.14	217.4	214.48	217.33	218.68	213.13	216.62	217.72	224.27	215.46	217.07	215.96	217.26	218.84	217.67	214.17	215.34	218.9	214.79	217.83	218.93
194.19	193.48	197.07	207	203.35	201.04	200.81	202.56	199.66	198.92	201.89	200.47	205.52	198.74	205.29	195.91	199.38	201.47	205.13	201.72	199.99	202.83	203.5	196.7	209.27	194.63	199.21	198.96	197.57	202.66	199.65	205.63	193.08	198.63	195.12	195.39	204.47	197.25	204.11	196.01	202.72	200.91	202.97	204.03	195.69	203.97	200.04	203.67	199.98	198.92
212.56	211.23	205.36	205.35	210.09	213.54	204.6	210.04	211.9	207.04	202.08	205.85	212.21	209.69	207.05	213.41	210.28	209.33	212.75	205.96	205.13	213.2	207.34	209.29	203.1	211.87	212.32	206.26	204.68	210.17	210.68	206.63	209.6	213.48	206.24	201.33	212.26	204.3	208.14	209.68	208.49	211	200.94	205.98	214.8	211.61	208.5	214.53	210	208.5
211.78	204.22	214.92	206.41	213.32	209.38	220.3	217.42	212.57	216.6	216.78	214.46	208.84	212.87	211.17	210.06	217.88	212.77	211.32	213.63	210.25	216.4	212.49	210.44	212.45	211.65	214.3	210.65	209.15	212.68	206.47	210.03	216.07	216.98	213.72	213.43	211.82	214.43	208.62	214.26	208.19	210.64	206.93	212.55	216.26	206.99	208.84	209.39	212.91	207.17
195.19	196.85	201.11	199.66	198.67	200.25	204.75	198.85	199.88	202.71	200.9	195.25	203.72	202.62	203.75	195.07	200.03	204.75	201.61	202.49	203.62	194.97	204.07	198.41	194.49	204.2	202.49	195.19	199	199.43	201.03	200.04	202.81	202.63	206.8	196.37	201.35	204.38	203.62	202.76	199.6	204.05	196.47	201.68	200.43	208.06	201.35	203.37	205.08	199.87
200.75	201.39	203.62	202.24	199.85	201.83	209.22	207.47	205.05	207.12	204.04	208.32	212.25	201.93	206.39	208.14	202.23	203.39	199.38	198.75	200.06	205.03	205.71	204.02	204.23	205.21	207.04	205.37	199.22	204.87	205.11	199.93	197.08	202.85	198.84	203.34	202.19	205.16	205.35	201.16	207.47	196.86	214.11	201.96	210.17	202.9	206.02	196.02	207.6	203.87
213.77	217.51	213.76	215.42	221.24	217.05	218.43	218.49	221.4	215.68	216.88	215.86	219.42	219.45	213.57	216.01	224.5	210.52	220.19	216.58	215.37	216.08	220.67	224.09	217.5	220.69	221.92	216.42	214.85	222.58	218.21	221.87	215.67	217.01	216.43	215.2	215.44	215.55	219.59	219.34	219.52	219.33	216.41	216.62	217.31	217.72	212.51	219.37	217.1	216.92
203.16	202.86	197.53	200.92	197.91	195.57	196.64	200.26	201.7	196.6	198.23	202.27	200.04	202.66	197.83	194.29	198.8	194.01	201.69	201.44	200.63	199.29	199.88	193.43	197.52	197.25	198.55	197.61	198.25	193.6	200.24	197.65	201.7	193.35	194.95	195.44	197.89	200.55	194.01	202.68	199.81	196.22	199.26	193.93	198.41	196.92	198.92	199.46	208.35	197.44
196.53	202.17	207.46	200.89	201.64	200.86	201.25	204.1	202.86	198.27	203.72	203.64	207.36	202.88	195.69	202.66	193.26	203.3	200.38	198.77	205.28	195.02	202.12	199.45	204.83	200.27	199.87	203.6	200.01	196.3	195.87	200.3	204.7	203.89	204.59	203.43	203.42	198.8	199.61	199.52	208.96	200.02	201.48	199.48	196.66	201.27	203.07	201.3	190.77	197.23
205.7	211.87	209.62	207.06	209.99	207.8	206.97	209.59	204.66	203.65	206.81	204.7	211.64	215.29	205.26	212.23	208.91	213.43	206.87	208.44	204.51	205.39	206.99	219.36	210.55	209.28	210.41	209.37	201.74	206.89	205.84	212.23	204.01	209.48	210.36	203.54	201.84	206.36	212.14	208.83	210.26	211.44	208.2	209.94	211.96	207.23	214.37	205.39	207.11	203.57
202.56	193.32	204.45	201.02	200.82	202.13	198.44	198.64	206.23	197.52	201.51	198.51	201.59	197.47	200.7	203.26	195.71	194.23	200.47	199.87	201.48	198.92	195	191.91	197.17	201.48	199.55	194.56	199.77	195.87	190.11	198.44	196.69	197.29	202.94	191.99	201.38	204.08	204.35	203.22	203.58	200	199.82	199.23	199.92	195.47	198.58	196.22	200.62	200.02
212.64	215.85	217.69	215.1	215.06	219.67	218.87	220.51	213.07	211.92	209.09	217.95	212.58	213.32	213.34	217.07	216.5	218.75	214.68	219.4	213.21	214.41	217.35	212.44	218.85	215.64	226.72	220.04	213.3	216.94	224.86	218.02	215.21	218.94	218.54	217.17	216.65	221.61	215.37	217.09	215.82	216.79	219.31	217.27	221	218.35	217.89	218.97	216.37	214.95
206.47	206.47	212.07	211.61	211.5	207.63	213.61	216.88	212.42	204.9	210.68	210.11	213.71	214.02	215.46	210.57	214.62	205.02	216.64	203.81	205.63	211.49	211.58	206.6	213.77	217.58	209.02	215.56	203.99	206.14	214.57	213.24	211.44	212.22	211.65	211.87	212.66	211.92	219.13	207.22	215.26	210.69	211.88	213.84	217.98	216.49	207.69	210.87	216.11	215.59
200.62	208.38	203.8	206.02	201.85	204.33	203.76	195.49	204.86	201.5	207.4	201.19	204.84	202.46	201.16	203.44	206.26	195.87	206.73	197.37	207.35	203.64	201.58	196.67	208.07	198.88	209.37	204.58	205.08	200.63	205.65	203.36	202.75	202.08	204.15	198.42	205.51	203.71	199.54	206.3	205.58	201.25	202.04	201.97	204.27	204.92	199.83	209.4	205.42	203.9
205.13	207.41	210.23	209.91	204.48	202.1	210.15	211.64	208.81	208.74	210.04	206.46	206.98	211.18	204.32	211.43	201.73	206.64	208.26	207.94	209.5	210.85	206.24	204.9	206.18	206.82	201.72	201.52	206.74	205.23	209.38	207.21	201.45	210.67	205.51	198.99	206.28	206.3	206.92	211.48	204.4	202.32	211.91	211.08	210.83	203.33	211.19	203.83	204.76	203.64
202.68	204.64	202.15	199.05	203.35	198.41	197.63	202.32	201.11	199.84	203.44	206.18	208.29	206.05	201.98	202.23	205.63	205.05	199.76	199.99	201.61	201.21	203.74	201.71	203.51	202.91	195.73	209.21	205.46	205.85	209.02	199.51	211.5	204.85	199.74	204.33	200.68	207.3	202.92	206.71	197.29	201.35	203.78	203.57	204.44	201.97	197.81	200.93	199.38	207.76
206.56	211.23	209.72	216.31	210.19	210.58	209.91	205.14	203.09	208.1	211.68	209.34	208.89	213.29	207.43	204.35	206.71	208.95	210.89	207.55	210.01	206.33	215.48	212.7	208.89	212.46	207.09	208.8	205.76	214.88	209.47	202.67	204.97	202.81	208.3	203.82	206.95	213.42	204.17	203.99	212.85	203.73	212.39	217.65	206.58	213.26	211.1	207.06	208.83	208.78
199.85	209.71	205.34	207.87	212.3	207.24	208.27	208.52	204.56	208.81	206.64	210.88	207.51	206.09	210.5	212.65	202.9	202.98	210.61	205.99	205.06	201.02	208.16	206.02	209.59	211.04	204.07	206.32	204.35	208.42	206.66	213.59	206.35	198.03	212.59	213	202.49	211.49	203.38	205.35	208.37	208.69	207.58	212.72	210.7	202.63	206.05	205.31	200.81	207.49
200.23	208.71	197.95	211.16	200.35	199.39	204.13	199.86	202.69	196.58	204.73	204.44	204.08	206.03	203.49	201.42	202.55	204.2	202.48	203.64	204.73	198.56	210.94	199.45	209.12	206.43	210.27	207	198.91	205.57	204.11	202.57	202.73	204.45	201.62	202.97	200.48	203.61	202.72	210.54	197.89	198.09	209.86	201.05	204.3	201.03	195.58	205.74	205.56	199.98
207.03	208.7	209.3	210.07	207.15	206.61	202.41	208.32	212.75	207.12	206.99	209.43	212.91	205.04	207.7	206.45	211.1	205.14	206.74	203.55	209.54	202.37	215.7	209.97	205.95	208.29	210.95	208.71	210.19	214.11	212.78	214.67	207.74	209.73	203.56	212.05	212.88	213.54	203.82	205.92	212.48	206.75	209.77	207.45	204.74	206.87	206.27	215.22	208.92	210.48
201.34	205.16	210.55	203.6	205	205.92	207.3	204.91	209.19	204.71	203.3	203.66	208.37	216.29	208.47	204.66	205.08	198.81	202.48	208.31	200.58	207.42	198.02	207.73	205	201.84	208.27	206.8	206.85	213.22	208.6	200.42	203.45	206.78	205.16	203.65	209.75	208.76	200.64	206.93	211.39	203.25	199.83	201.92	205.1	204.05	199.92	202.61	206.55	206.75
202.2	204.97	204.3	200.5	202.84	196.41	201.95	200.64	196.74	199.42	200.17	203.38	202.46	201.61	199.93	205.76	199.1	193.45	200.73	198.63	198.41	205.21	200.67	202.15	200.34	203.55	197.18	189.94	200.48	206.81	198.48	197.64	202.73	208.01	205.24	199.46	202.15	202.78	195.1	202.04	203.78	204.42	200.29	197.28	196.92	205.21	201.74	200.84	198.39	199.22
220.72	215.42	210.57	216.66	221.01	222.1	219.8	216.57	221.42	217.6	226.35	213.97	211.42	217.39	214.12	218.38	217.76	214.87	213.36	210.7	215.56	219.15	211.86	214.24	214.96	217.65	217.37	218.57	212.06	218.32	218.07	221.77	211.68	219.95	215.72	216.55	216.62	217.69	219.02	226.18	220.76	222.46	214.14	218.86	217.17	215.97	214.28	220.89	210.22	214.36
200.56	197.79	204.16	203.83	210.67	208.1	205.77	204.94	201.78	210.08	209.35	207.97	206.04	208.76	204.35	206.48	203.05	204.08	206.37	209.38	209.09	206.66	202.31	206.27	201.43	210	206.58	210.63	202.43	210.75	204.13	203.95	207.41	206.02	201.87	206.23	204.16	207.22	208.24	204.47	207.75	201.14	205.75	201.64	213.59	210.33	205.51	205.19	211.17	209.54
199.28	202.87	211.31	201.89	210.22	211.73	206.6	203.85	204.8	200.41	205.14	209.51	206.29	204.99	200.57	209.32	205.82	204.24	207.22	197.81	204.15	195.48	204.47	203.74	202.28	202.09	200.62	199.08	206	207.74	208.16	203.46	203.26	197.03	202.59	205.52	201.77	198.24	204.1	203.46	207.98	209.39	201.7	206.16	207.79	202.18	205.38	208.41	201.54	199.19
206.99	212.61	206.36	216.41	211.68	206.47	205.38	202.96	213.27	211.72	213.25	211.33	218.07	208.5	212.38	210.17	213.11	206.65	212.4	207.75	213.22	209.62	211.19	215.37	220.2	217.08	207.7	206.92	213.61	212.16	208.49	213.03	214.64	216.54	217.38	212.1	208.38	220.08	219.66	210.66	204.12	213.62	212.02	206.76	213.07	208.68	211.96	213.59	209.55	209.56
208.83	208.83	209.09	206.01	210.3	207.17	210.6	211.13	208.23	212.73	205.96	211.82	200.3	204.05	204.76	205.16	208.62	208	210.86	204.87	208.52	207.24	209.09	208.07	208.27	211.22	206.05	210.01	209.08	206.15	210.73	209.56	205.62	215.05	205.19	209.23	211.2	210.06	205.39	208.83	204.5	209.54	209.17	211.37	212.02	210.86	204.49	208.92	207.69	208.16
215.23	213.49	217.89	219.75	216.52	218.64	217.39	213.61	215.71	215.57	222	216.54	216.36	219.83	218.83	211.09	211.54	218.12	211.11	218.77	215.64	217.04	222.11	214.89	214.18	215.16	221.64	215.85	217.08	216.21	219.52	214.29	214.16	223.13	217.24	220.99	220.13	212.19	219.01	212.97	218.86	214.31	217.28	219.11	218.67	216.71	211.26	215.42	217.42	219.58
217.95	210.26	210.53	208.28	217.67	211.84	212.2	211.29	211.04	209.65	215.69	213.86	215.17	214.38	212.42	218.15	213.98	210.22	214.03	214.02	211.09	220.16	210.18	207.88	211.88	214.47	211.63	213.71	215.74	213.96	215.44	215.52	211.92	213.33	217.28	212.8	213.96	212.8	211.49	212.35	207.43	212.01	214.48	212.88	216.48	214.75	212.99	219.31	207.01	213.99
208.77	206.72	205.93	212.95	208.6	214.92	205.8	208.66	207.66	210.42	210.07	208.64	207.84	211.3	212.69	207.83	210.05	207.65	215.9	209.42	211.36	207.03	212.43	204.68	215.56	207.19	209.97	211.9	208.15	211.54	208.49	204.92	208.05	208.08	206.87	211.64	213.17	210.96	209.38	208.35	207.36	212.83	205.52	210.51	219.23	211.14	217.47	208.87	209.57	208.44
220.52	217.96	216.79	221.07	216.56	218.16	216.93	218.07	213.77	218.02	216.52	216.92	219.02	216.7	222.17	221.28	214.34	215.15	214.53	212.33	220.53	223.74	214.61	220.24	208.81	216.47	223.76	217.69	221.64	217.7	217.68	220.01	224.95	216.23	212.6	213.06	223.03	223.9	214.32	224.44	219.03	218.35	212.68	217.73	218.64	218.55	217.57	214.33	218.32	217.09
199.31	207.22	211.16	207.69	199.42	202.84	208.12	204.29	199.45	209.03	210.01	207.81	202.15	201.96	204.48	201.62	212.85	200.26	204.97	210.24	197.53	203.65	203.18	207.1	210.73	203.63	202.46	203.98	202.01	206.06	199.61	203.35	201.1	198.85	203.25	205.3	204.16	201.51	209.33	199.92	204.87	205.41	203.59	207.1	200.71	201.99	207.96	207.84	205.05	202.28
214.47	208.25	210.89	211.97	223.4	216.62	215.38	208.98	215.01	214.32	209.48	218.03	217.26	212.04	208.63	212.78	208.66	219.34	209.59	220.27	215.74	212.66	215.75	208.72	214.14	213.06	221.68	213.27	207.65	215	213.65	212.2	218.71	205.3	216.12	215.33	216.25	218.66	213.14	216.42	214.56	213.72	207.51	218.74	212.28	210.48	208.56	217.76	208.8	214.35
203.02	201.12	197.67	200.6	199.09	204.66	203.34	196.1	200.05	204.52	197.54	203.96	193.31	204.39	202.57	200.15	197.38	201.52	198.88	207.96	199.95	204.51	196.86	192.72	199.43	202.97	198.01	197.54	200.35	195.95	199.76	198.06	195.88	197.8	202.21	195.32	198.47	197.54	200.72	196.26	203.33	200.99	205.24	203.09	194.96	205.05	204.56	198.15	196.69	190.92
202.82	200.17	199.58	197.33	194.76	196.11	195.16	200.84	205.15	198.58	199.16	195.91	200.58	203.71	198.74	200.82	201.34	198.73	196.36	198.75	199.31	198.31	197.05	199.52	194.78	207.51	201.18	203.47	209.56	198.8	196.87	195.91	204.3	194.97	197.22	203.07	194.69	204.79	198.32	201.88	200.78	195.66	201.64	189.72	193.39	197.99	199.15	200.32	196.4	201.61
198.19	198.51	208.38	199.77	197.9	195.47	203.61	194.72	196.44	201.25	194.46	196.2	195.56	203.86	201.48	201.26	198.95	200.86	197.09	198.66	199.79	202.05	193.26	198.07	199.41	196.92	204.71	202.25	198.24	201.02	198.6	195.68	188.92	200.24	202.15	199.17	200.02	201.35	202.05	191.99	196.98	200.66	204.1	204.67	201.03	199.65	199.57	201.67	192.4	197.51
211.18	210.49	210.37	218.37	213.97	208.15	212.39	212.08	203.85	207.8	210.25	214.75	210.99	209	213.66	206.14	207.96	214.8	219.62	207.85	212.77	212.58	208.62	211.41	212.35	211.5	210.52	213.34	211.09	210.8	207.56	209.2	207.6	207.59	216.3	208.14	215.62	217.56	208.64	207.47	212.16	216.54	212.38	212.48	215.73	211.57	211.61	209.28	203.51	207.11
199.04	199.68	202.81	199.46	202.85	204.04	203.1	204.99	210.64	200.25	206.14	199.59	203.82	202.95	200.69	201.15	205.28	195.77	199.21	206.76	198.58	204.12	199.81	203.42	205.42	206.07	198.9	202.38	202.03	203.99	203.15	197.93	202.86	199.32	206.76	203.52	201.43	200.99	202.18	200.21	205.21	205.59	206.06	195.44	207.82	202.19	199.38	204.26	206.17	203.9
206.01	204.64	192.76	200.29	198.91	199.9	201.16	201.75	207.7	197.81	196.92	206.79	196.06	202.51	200.36	204.21	197.5	200.32	202.42	196.93	200.24	204.36	204.42	202.87	202.05	206.18	203.36	195.26	197.99	200.53	204.83	202.31	200.74	198.86	194.24	203.06	198.98	202.16	197.58	203.33	201.1	209.04	195.06	197.86	205.47	202.61	197.26	203.73	199.55	200.87
206.76	212.87	206.94	209.56	212.73	217.74	206.74	203.83	214.58	218.99	211.77	211.84	209.68	209.39	208.91	207.6	210.24	213.16	210.44	205.52	217.2	208.78	207.5	213.98	216	209.2	205.23	207.96	209.58	211.02	211.58	213.58	208.43	210.85	215.05	211.77	212.61	212.54	206.96	209.86	216.19	210.52	211.62	210.22	213.22	208.03	210.29	210.18	209.45	210.91
206.24	201.68	205.09	206.95	201.7	199.28	197.29	200.64	200.01	199.93	206.71	194.59	207.21	205.23	199.42	192.61	199.9	205.12	201.96	197.99	203.73	204.87	206.34	205.87	199.57	201.91	196.51	200.43	193.38	200.68	197.67	205.21	207.76	204.17	200.94	204.16	202.17	203.21	209.34	200.55	198.74	203.79	201.57	197.15	199.52	203.54	201.28	193.3	203.8	205.78
215.52	218.75	216.48	217.68	219.35	218.34	219.73	219.55	216.63	222.25	221.38	219.99	216.41	219.59	218.48	221.16	224.13	208.86	215.73	217.19	213.67	218.84	209.84	224.47	216.36	218.08	212.96	222.41	220.67	219.26	221.54	214.25	218.2	218.52	218.19	217.66	211.09	215.93	218.64	218.32	219.8	220.36	214.44	212.5	216.34	223.34	216.88	213.2	219.28	222.5
213.88	218.05	219.21	220.12	216.49	219.77	211.62	222.55	217.7	214.75	213.92	217.7	218.59	214.28	215.84	216.82	215.81	218.45	221.4	220.13	221.72	214.5	220.49	215.52	212.48	213.56	222.23	209.17	223.21	217.18	209.81	209.29	218.43	210.71	220.86	219.27	215.37	219.27	222.21	219.48	213.34	214.21	206.35	216.66	211.41	214.53	224.88	222.42	217.6	213.87
213.3	219.88	209.51	210.98	215.02	210.99	212.83	211.3	212.94	217.22	213.51	209.9	214.41	211.04	207.67	208.63	208.93	212.65	211.96	200.33	212.61	210.43	216.94	213.77	210.85	209.34	208.59	213.27	212.37	221.82	210.64	208.07	214.08	208.99	216.07	214.61	207.19	211.1	209.69	216.47	214.48	213.97	209.64	208.51	215.12	216.92	209.4	211.95	214.99	208.13
203.69	207.8	209.53	201.33	205.89	212.23	200.48	205.53	207.5	212.37	209.4	204.57	205.33	221.37	207.69	206.3	213.67	209.51	210.5	204.95	209.34	204.71	199.9	210.2	206.08	208.9	210.45	211.08	209.53	208.42	213.61	209.8	214.28	200.91	206.74	209.86	205.47	206.89	204.8	213.26	215.44	213.42	212.46	212.82	210.02	203.17	203.41	210.59	204.74	215.04
210.85	208.31	210.27	208.12	214.05	206.85	208.03	210.02	213.2	208.26	207.96	209.73	205.1	208.11	197.17	210.24	215.43	210.72	202.95	206.03	212.31	205.74	213.87	211.89	208.78	208.96	211.16	211.83	207.52	206.77	211.78	209.66	205.24	209.34	207.99	209.89	204.01	211.21	212.63	204.4	209.09	207.22	207.99	206.25	207.46	206.28	205.71	202.51	212.28	209.05
200.04	197.8	204.1	197.32	199.71	197.85	198.52	199.3	195.21	204.04	197.31	200.54	195.65	199.11	195.64	204.53	200.24	197.7	190.92	196.59	199.61	199.31	202.62	199.52	204.54	197.93	198.78	197.11	199.39	199.52	196.43	194.63	200.32	201.79	194.1	200.68	195.45	198.55	197.87	195.4	210.81	200.74	200.87	198.47	205.35	197.57	196.1	200.2	198.25	201.11
205.71	201.14	208.28	204.73	203.73	206.54	210.85	204.13	204.07	202.68	199.83	204.79	198.93	204.15	200.76	201.98	206.89	199.08	201.02	209.95	207.61	210.38	207	202.86	202.42	202.95	207.32	205.23	203.42	203.33	205.16	203.47	200.45	201.4	196.84	197.84	197.07	201.07	205.03	200.21	196.77	206.77	199.44	204.93	199.41	207.35	199.34	204.06	201.66	208.64
214.4	208.06	206.41	207.57	212.18	202.14	207.58	211.76	212.15	205.34	212.34	211.31	207.38	203.29	209.01	204.39	209.06	210.08	205.87	208.52	205.97	205.7	208.62	205.87	211.61	206.69	207.64	203.16	209.08	209.71	207.69	208.71	208.41	203.21	207.15	209.9	202.04	206.72	214.25	207.91	210.49	204.54	202.57	206.84	210.26	210.93	201.57	200.97	214.41	207.34
208.25	206.68	212.35	208.74	208.47	207.46	201.44	208.98	209.77	204.1	215.27	207.47	212.41	210.59	211.12	204.51	210.1	213.4	206.55	208.75	201.47	212.63	205.92	209.21	213.25	209.61	204.5	211.28	215.47	208.65	212.94	206.77	213.48	206.8	205.45	201.05	212.23	202.73	208.13	207.06	210.9	211.01	207.75	205.4	203.19	208.27	206.92	208.1	202.31	207.97
208.66	203.43	200.07	204.29	209.41	202.67	207.17	201.89	197.5	201.72	202.57	195.02	198.98	201.72	200.31	208.51	210.26	202.69	207.3	202.23	207.53	207.81	210.04	208.59	201.83	197	198.03	200.95	204.7	194.92	206.79	201.46	202.8	195.05	202.47	202.76	199.7	202.49	197.63	205.2	201.55	203.07	204.97	202.59	208.17	206.14	202.57	205.12	196.39	200.84
210.87	214.47	215.38	214.06	208.29	207.39	219.56	209.41	214.03	211.39	212.91	206.86	216.16	207.02	208.42	209.09	208.33	210.31	222.73	206.63	207.46	215.77	218.43	212.07	210.89	215.41	212.03	209.19	209.32	208.78	209.22	210.08	205.21	205.03	213.06	209.91	210.54	208.89	208	211.52	214.11	216.87	217.14	208.72	215.67	207.53	211.01	206.24	207.66	211.77
204.78	210.58	201.04	206.95	205.88	206.96	202.52	204.23	196.27	198.89	202.79	208.45	207.28	202.45	205.66	200.64	208.59	205.36	204.2	206.77	201.09	205.88	207.02	208.31	205.83	206.93	208.16	203.1	201.66	202.92	205.43	208.56	204.54	206.4	202.34	200.04	197.61	205.15	200.07	209.61	203.14	206.46	203.97	207.66	205.36	210.2	199.81	210.61	205.71	205.1
203.63	210.56	210.83	211.76	207.52	198.91	209.91	211.67	207.93	209.22	207.13	205.07	208.13	207.31	202.16	207.61	212.06	207.96	210.45	208.41	208.01	210.23	206.96	207.53	213.85	212.13	211.24	207.92	211.17	210.88	210.76	201.87	209.7	216.53	207.97	213.53	205.18	204.43	202.7	214.44	208.09	204.38	212.86	208.71	207.74	202.85	213.23	205.48	214.15	214.93
200.98	202.82	202.13	197.72	205.02	189.85	206.41	200.53	203.38	204.48	193.14	202.02	194.31	196.89	202.93	205.75	206.29	204.19	202.9	205.36	199.13	207.79	197.36	205.28	205.57	206.1	201.81	200.83	202.44	199.41	203.23	198.8	203.11	202.52	204.07	202.5	203.8	207.25	198.61	200.68	201.58	198.37	201.83	201.21	207.88	201.09	197.69	202.08	205.1	198.87
214.28	209.32	201.79	211.47	212.37	206.48	212.29	212.16	204.94	208.07	206.48	212.02	209.36	210.3	205.92	209.31	206.1	208.9	214.02	202.21	210.56	207.25	208.97	208.17	210.42	211.4	211.89	214.6	211.33	211.26	202.89	215.36	207.24	207.83	208.86	212.69	207.04	211.51	216.99	214.25	207.9	206.63	210.09	207.41	210.07	207.43	210.5	211.9	205.17	206.23
206.23	204.39	208.37	210.78	218.78	208.71	207.9	205.77	213.32	212.05	211.63	211.4	211.75	211.92	215.05	211.27	217.28	215.22	210.33	210.66	210.53	212.41	209.75	214.81	209.34	209.85	215.2	212.33	206.81	211.77	212.88	209.06	213.33	224.45	210.66	211.57	209.29	209.39	211	211.9	210.26	212.94	212.26	217.51	215.84	212.81	208.7	210.99	213.22	210.75
208.75	202.25	203.98	205.49	204.72	208.28	197.84	204.83	202.7	202.97	202.67	207.88	204.31	208.01	206.37	195.64	205.51	207.56	201.15	197.87	204.49	202.89	204.94	202.3	203.8	203.12	209.69	203.88	206.33	206.21	203.15	207.02	205.7	201.14	203.12	211.03	202.7	197.77	211.41	213.51	201.74	203.5	207.56	207.83	207.58	208.14	196.85	199.93	209.26	196.91
202.27	208.62	206.42	211.36	205.06	209.54	208.4	209.89	197.76	210.74	212.72	211.37	219.78	208.36	204.65	208.19	204.92	202.28	201.94	208.9	210.23	205.28	208.47	211.9	212.21	210.82	208.43	205.19	207.96	216.37	199.64	205.84	210.37	202.79	209.58	206.5	210.03	208.69	209.67	203.78	203.06	212.83	211.25	210.36	205.47	205.48	210	215.1	213.07	209.46
202.76	220.86	208.88	216.33	211.4	210.17	212.34	210.89	218.09	214.32	213.37	209.73	206.14	217.59	208.75	217.01	202.06	213.16	215.24	209.13	213	206.71	214.23	212.91	210.75	210.75	210.25	212.54	214.5	214.63	211.4	210.6	215.41	211.4	209.1	215.41	218.91	210.39	208.98	215.93	219.56	213.64	210.91	214.51	218.67	208.83	209.51	216.89	213.93	215.2
212.18	200.89	212.26	213.1	208.32	207.66	217.45	203.86	208.04	209.22	209.41	207.74	207.18	209.04	205.55	203.13	211.31	203.17	209.64	207.65	207.47	204.69	212.3	207.08	209.65	203.69	202.93	211.35	204.85	207.68	208.9	207.67	207.85	207.87	205.05	209.81	209.05	205.7	212.62	214.32	207.17	210.37	207.95	206.53	213.59	215.82	206.27	204.38	207.23	203.66
204.86	210.39	212.86	205.99	208.25	203.42	207.57	215.6	211.94	210.83	211.63	209.35	202.95	207.48	214.48	207.44	212.95	200.92	209.44	208.55	209.43	208.17	211.5	205.2	209.67	212.45	210.31	206.14	207.76	209.48	210.67	203.35	213.85	210.93	211.35	207.53	209.85	208.21	200.08	203.22	217.34	205.67	212.69	212.79	212.54	205.14	207.91	209.65	209.95	208.78
210.5	207.57	205.54	202.34	201.4	205.56	214.16	208.82	202.87	210.77	216.44	205.7	209.87	214.65	205.98	202.22	202.4	213.9	207.64	211.08	210.67	208.53	202.58	204.8	208.05	211.65	205.13	207.97	206.82	205.52	208.12	208.35	207.3	202.38	207.14	208.43	215.32	216.05	212.06	207.55	211.71	213.41	212.58	210.73	215.71	215.45	208.31	209.06	207.49	200.52
219.8	207.7	210.32	215.06	210.32	215.76	211.28	210.09	206.97	211.31	214.19	209.48	212.56	212.91	209.54	210.8	215.84	210.7	213.19	215.18	208.08	213.26	216.94	212.5	215.65	208.63	209.77	213.95	214.64	217.01	204.33	207.26	211.03	211.8	216.36	209.71	214.55	209.62	217.1	211.3	214.59	205.46	210.4	216.74	208.03	206.75	210.76	207.24	207.92	205.68
193.38	200.75	198.84	202.29	195.82	200.34	203.7	197.85	197.26	200.36	200.91	205.18	191.85	201.95	200.76	202.71	202.84	206.2	196.75	197.96	201.46	197	197.95	203.8	203.22	200.67	198.07	203.03	201.28	199.92	198.46	204.26	204.88	207.57	196.68	194.79	201.19	202.21	196.36	199.38	204.87	201.34	202.88	193.83	198.32	202.91	205.66	202.1	199.3	199.59
206.09	202.53	201.01	203.61	206.66	204	201.8	205.96	205.06	206.9	210.25	208.91	205.31	203.22	210.91	208.94	203.43	206.24	203.84	196.69	209.54	203.72	203.84	204.49	205.2	204.47	203.26	209.35	202.05	202.93	204.01	208.1	203.64	203.72	204.35	204.57	207.96	209.9	202.4	205.13	206.92	203.89	202.69	203.47	206.67	202.38	203.33	205.58	203.18	199.99
205.99	207.98	210.79	211.92	208.21	209.07	213.15	211.82	206.99	202.71	204.67	211.43	207.4	208.62	212.66	209.35	203.23	205.3	208.24	204.78	210.48	208.88	204.65	209.95	213.27	212	213.74	208.92	210.97	208.11	208.41	210.56	208.76	203.72	208.98	210.27	205.16	204.51	203.45	205.77	208.05	207.89	206.22	206.62	208.45	208.39	206.82	206.16	206.67	211.99
202.16	207.01	209.94	210.05	203.56	208.71	211.64	213.08	214.03	211.14	215.69	206.28	211.12	208.38	206.09	210.63	211.73	214.25	211.21	200.09	216.04	212.5	205.76	206.94	208.99	206.96	212.58	211.12	209.98	213.47	203.13	211.57	201.42	213.2	203.81	204.13	213.91	208.93	205.86	207.21	212.57	207.36	204.31	208.67	204.94	206.89	211.83	203.5	209.82	203.93
209.12	206.95	208.16	210.58	210.99	204.2	206.96	203.69	214.19	204.11	209.75	207.11	207.45	205.86	210.22	207.39	206.79	209.16	214.06	214.06	211.76	211.7	214.13	218.5	205.86	212.16	211.8	207.91	215.86	210.38	209.65	219.44	213.04	213.65	208.05	211.84	209.29	215.52	206.33	204.59	205.36	216.38	212.2	213.31	211.72	209	207.07	213.15	207.09	214.93
202.11	206.49	202.57	193.24	199.89	193.94	207.27	197.89	191.56	200.64	198.55	197.13	198.89	196.73	202.02	200.59	193.56	201.44	198.82	200.18	203.65	197.01	198.8	204.9	199.69	202.76	200.59	197.59	201.63	203.16	198.52	204.73	210.59	201.29	198.23	200.01	201.26	197.02	201.93	202.3	201.68	203.4	196.91	198.64	197.81	200.3	195.05	196.93	196.3	205.84
208.93	211.23	210.25	203.75	214.43	209.54	216.27	211.25	214.45	211.82	213.4	211.48	206.78	210.89	211.91	209.71	216.53	210	212.96	219.1	202.76	213.83	212.96	203.53	212.78	208.48	209.63	217.25	208.89	210.38	213.56	217.35	207.11	211.57	217.29	211.53	215.48	208.26	202.03	213.02	213.27	210.16	208.6	209.21	215.79	211.32	212.15	213.92	209.75	210.06
201.39	202.67	213.13	207.58	203.54	203.88	204.54	199.24	197.69	201.23	203.29	206.14	202.79	205.52	206.7	201.22	204.26	205.76	199.25	199.26	211.16	199.46	203.83	207.29	209.17	209.05	203.95	204.78	209.85	204.83	204.3	200.62	202.99	204.36	200.1	203.7	205.16	198.65	207.77	201.07	203.63	197.61	208.8	205.07	202.71	194.5	204.15	201.23	202.9	199.78
206.38	204.13	197.28	203.88	205.6	201.63	207.82	211.84	206.55	210.12	202.86	205.1	210.8	204.93	203.8	206.5	204.77	209.66	208.24	213.54	213.8	203.41	202.67	204.62	202.8	203.82	209.87	200.99	205.21	211.94	204.09	209.14	207.23	204.41	205.65	207.42	212.84	208.33	209.23	211.36	207.26	204.96	203.76	210.57	200.55	208.22	203.32	207.09	207	195.97
205	199.2	203.46	202.19	195.63	199.71	201.49	201.55	200.73	199.35	198.26	198.78	201.44	202.61	202.34	202.98	200.27	210.21	201.86	208.55	200.38	198.23	198.74	198.04	208.21	199.91	196.09	204.13	204.1	199.62	203.74	202.6	196.25	197.02	194.29	201.36	199.25	201.41	202.99	201.23	202.77	197.81	198.74	202.08	195.83	204.47	197.64	199.14	199.9	200.15
207.59	210.83	213.16	205.37	212.07	207.6	215.89	209.29	213.06	214.7	205.87	217.23	208.93	208.05	210.5	208.87	220.48	212.61	215.52	209.11	207.77	211.32	207.2	211.75	212.39	210.3	209.71	209.01	217.39	209.21	220.88	216.56	210.63	206.46	209.51	209.29	214.91	212.17	211.4	210.71	208.28	221.99	210.39	216.88	216.42	209.15	209.07	209.12	212.63	216.78
208.4	210.49	213.72	202.97	213.41	211.81	210.22	212.12	216.17	213.4	211.73	202.19	210.62	211.69	208.25	210.02	209.6	209.55	217.56	213.63	215.52	212.36	211.99	213.63	215.75	204.7	211.39	217.64	212.7	214.01	205.39	217.52	209.76	211.06	212.56	211.19	205.31	208.63	206.1	207.35	213.62	210.89	221.04	206.61	208.68	212.32	215.74	207.75	204.86	205.42
208.59	207.54	206.54	206.89	205.43	205.34	206.38	207.17	209.82	208.49	204.25	203.84	202.44	202.8	206.37	203.42	206.24	210.13	200.04	198.8	206.26	204.34	203.48	205.07	203.77	204.64	210.94	206.12	208.6	202.63	206.8	207.84	207.13	203.5	201.86	199.7	205.81	201.72	205.21	210.76	203.59	205.13	202.33	203.35	202.1	209.61	205.65	207.96	204.31	204.17
211.19	214	211.54	206.47	209.44	206.35	209.41	209.05	203.88	211.98	203.86	211.16	198.68	207.98	212.24	206.13	213.93	206.76	214.78	209.69	207.33	210.05	208.85	206.96	203.34	210.79	210.79	210.9	205.61	210.28	206.39	210.54	214	203.79	197.29	209.6	212.61	208.34	208.71	204.08	207.6	211.84	207.44	212.86	210.44	211.36	208.73	205.99	206.88	211.08
211.29	211.64	212.34	204.1	212.56	210.04	206.55	212.42	209.66	209.65	211.29	209.45	209.12	217.3	209.64	209.62	213.39	214.26	214.88	207.03	217.93	206.04	212.5	213.96	210.68	215.76	210.98	214.61	204.52	212.29	208.65	204.2	210.72	211.48	211.01	210.88	216.12	212.32	214.59	210.69	215.75	210.44	212.6	210.58	212.35	209.52	209.22	211.52	210.34	206.74
214.59	207.96	206.28	209.2	210.04	215.93	206.47	210	204.87	211.67	207.91	211.77	214.92	203.58	207.03	204.79	211.34	200	206.12	205.12	205.87	209.02	205.36	208.41	208.26	207.14	202.95	210.18	205.92	203.62	205.17	213.91	210.75	205.43	211.64	207.66	205.04	211.61	205.11	203.68	210.59	207.73	203.97	204.54	208.22	211.59	213.86	203.68	204	211.43
209.46	204.82	203.56	207.69	212.58	207.42	199.69	207.99	210.52	206.24	207.01	210.72	211.32	210.13	207.5	203.03	208.02	207.45	212.75	200.69	211.09	205.11	208.31	214.69	203.98	214.18	207.44	207.11	205.22	205.7	210.72	204.46	208.06	214.41	202.46	202.24	209.8	210.88	212.67	209.82	204.49	205.57	208.03	206.03	210.52	209.31	210.25	204.01	210.31	206.13
202.11	207.48	204.3	206.08	215.23	207.59	200.28	214.35	206.36	204.07	206.62	204.17	210.87	206.31	203.12	212.37	209.24	207.2	208.86	212.78	208.64	211.56	203.54	213.53	208.3	206.69	200.87	201.68	206.43	203.23	206.67	204.35	209.09	206.78	207.75	208.28	208.97	204.41	204.62	202.75	207.63	208.01	207.06	202.76	202.55	210.08	214.46	215.6	201.58	215.02
210.4	207.26	208.71	207.84	214.59	207.56	206.59	212.9	207.96	207.93	208.48	196.32	208.13	206.69	207.81	210.29	207.3	211.23	197.73	204.37	210.01	213.1	215.93	208.26	204.86	208.01	209.35	205.54	209.98	206.96	214.25	210.07	206.16	210.23	207.54	210.23	208.27	209.61	205.4	206.56	210.52	211.99	209.85	202.62	206.22	209.37	210.18	213.22	208.27	211.23
198.73	191.48	201.04	198.02	200.94	197.6	199.59	198.87	195.33	206.11	202.34	203.16	203.07	200.06	197.08	199.88	201.11	198.43	199.71	201.19	200.55	198.94	202.04	200.23	192.4	204.55	199.48	194.88	199.93	195.45	196.77	198.88	192.7	196.86	201.69	194.68	199.53	193.46	203.37	199.58	189.62	204.32	200.22	196.44	199.96	194.01	200.63	198.42	207.57	202.32
199.94	205.53	197.7	191.77	197.44	198.79	194.78	201.42	199	197.98	196.77	196.65	193.85	197.08	198.38	202.16	200.47	201.22	203.23	195.33	197.81	199.81	197.13	201.45	198.28	194.69	199.95	198.04	200.1	197.25	195.83	198.24	199.91	194.98	199.85	197.91	201.51	193.72	202.77	197.37	197.84	200.51	198.47	197.35	197.73	194.97	193.59	206.92	200.75	200.58
211.96	211.31	210.88	212.02	207.83	212.8	204.83	205.77	210.18	207.07	209.3	213.55	204.8	211.63	213.75	209.04	213.01	211.39	208.51	213.23	212.5	203.35	208.81	205.11	202.66	206.85	208.48	209.92	211.75	210.89	206.14	212.89	201.48	203.73	212.08	210.71	206.12	212.51	213.81	209.43	207.2	211.64	211.31	206.07	205.03	210.25	208.22	205.73	209.49	212.51
197.3	205.1	204.1	211.28	201.26	204.6	200.11	209.76	202.1	199.9	203.96	207.39	204.12	208.07	195.35	200.14	204.48	202.3	209.95	202.85	204.09	205.92	214.31	200.19	203.17	200.7	200.7	205.32	205.1	204.87	207.47	207.89	195.41	201.64	209.42	201.38	202.26	204.55	204.3	200.8	198.28	206.86	199.05	203.47	199.15	205.49	199.85	203.8	198.87	200.59
204.3	203.46	208.03	206.58	201.53	202.18	203.18	204.63	199.1	204.1	202.12	207.04	198.63	201.83	203.76	205.71	199.98	201	197.38	203.32	203.56	200.87	209.54	202.37	202	193.8	204.28	200.07	202.64	200.28	199.68	202.11	210.68	204.95	211.12	207.46	205.03	200.23	205.38	203.77	207.34	207.06	201.73	203.22	206.95	210.43	202.14	205.28	203.97	204.62
213.55	214.79	210.34	205.56	215.43	207.4	210.97	213.04	216.28	211.42	210.37	212.76	212.89	216.57	215.39	211.44	207.51	215.22	213.85	210.63	213.71	216.68	211.58	216.07	216.96	211.03	210.66	213.65	213.31	211.68	211.8	211.99	213.12	214.86	212.58	210.25	207.78	210.65	210.84	219.49	211.78	206.59	211.96	210.97	215.27	204.69	209.82	212.24	212.18	209.82
197.39	206.47	204.92	206.56	212.74	199.89	211.7	200.41	209.25	203.61	202.74	200.96	203.9	203.54	202.75	197.88	205.87	206.54	200.32	204.82	201.96	203.01	200.81	202.38	196.16	202.92	209.68	204.68	205.39	206.85	204.89	203.39	203.38	206.17	205.52	204.96	203.9	197.36	207.09	203.95	197.87	205.7	211.83	202.57	201.73	207.24	212.64	196.14	203.16	206.74
206.54	200.76	202.47	202.58	202.41	198.72	201.05	204.02	205.77	204.23	199.61	208.44	204.52	202.19	199.63	204.18	201.08	202.49	204.53	205.88	204.37	209.77	198.2	201.93	203.4	202.77	200.88	205.71	205.66	208.67	204.12	200.47	202.06	203.49	199.96	201.15	200.72	204.03	202.75	204.07	201.96	204.47	198.78	206.91	203.61	202.52	203.07	201.65	200.6	202.39
207.18	205.85	212.2	210.58	215.4	207.1	209.3	213.86	212.1	214.77	203.41	208.32	210.09	209.54	212.32	216.17	215.7	211.81	216.36	210.21	202.48	211.83	210.71	211.76	211.14	212.59	210.37	214.04	215.48	209.81	210.09	206.48	216.94	208.9	203.24	211.65	209.21	212.83	208.04	213.12	213.37	216.55	205.74	206.56	206.68	210.91	204.94	212.71	212.35	207.9
205.17	207.83	211.05	204.19	203.12	208.65	214.8	207.16	202.43	206.81	210.23	212.97	209.81	213.64	209.15	220.19	210.87	212.27	210.96	205.72	210.33	206.84	204.23	210.82	209.37	208.62	207.33	212.47	212.52	209.52	211.07	209.86	212.27	208.79	210.36	213.47	210.54	206.62	208.78	210.19	213.19	202.68	210.2	212.57	210.93	211.25	207.91	212.07	212.78	207.68
209.39	207.67	206.8	205.93	204.21	204.97	206.24	205.33	200.49	204.14	207.81	206.67	207.55	206.17	200.15	204.53	205.47	201.95	204.64	208.41	202.83	205.54	206.8	202.82	210.9	212.59	208.22	207.08	204.8	204.78	211.88	207.76	200.45	210.54	205.4	210.23	205.81	205.7	201.82	206.39	202.6	212.01	206.08	206.03	207.81	198.26	201.34	208.28	202.45	206.97
207.12	207.05	207.5	213.32	201.39	205.92	206.1	205.6	203.85	201.65	202.21	203.97	207.72	205.06	204.53	209.54	205.78	206.19	195.72	207.91	201.37	202.1	209.22	205.88	203.68	203.84	209.4	201.46	205.15	206.11	209.34	208.77	206.39	209.33	207.86	205.65	208.32	197.67	204.8	201.11	204.54	206.2	206.77	208.05	209	201.97	204.16	202.29	202.21	207.55
207.31	211.4	210.52	214.74	208.36	213.17	207.1	217.69	213.98	215.85	213.98	215.96	210.16	213.12	214.64	228.45	216.45	211.7	208.16	209.97	211.39	217.06	209.9	216.53	212.15	213.16	213.06	209.97	210.72	211.8	210.35	218.27	211.5	209.84	213.18	209.07	218.17	213.92	214.35	213.86	211.02	212.12	210.25	213.74	213.64	215.78	214.56	216.89	210.25	212.44
202.31	201.24	196.61	193.6	199.16	202.43	197.73	204.05	207.55	202.48	202.67	201.07	194.26	206.04	203.64	202.23	203.74	203.17	203.44	203.79	201.66	203.44	197.07	199.14	205.76	204.42	194.05	202.42	205.3	205.33	202.73	198.07	199.26	194.02	203.27	197.36	196.1	205.71	197.77	196.65	202.13	201.92	196.31	203.34	202.8	202.02	196.07	207.74	197.17	199.5
209.84	215.18	209.98	211.3	204.8	205.51	209.52	210.46	203.08	214.43	208.84	209.36	205.31	207.1	204.52	209.69	211.53	203.89	213.06	207.21	207.65	211.76	211.24	205.06	209.51	207.32	206.04	208.74	205.05	202.63	207.61	208.61	205.63	206.61	204.28	207	208.91	210.38	210.48	208.54	210.73	208.46	206.87	211.87	209.61	204.43	212.07	206.52	203.39	205.6
202.8	203.97	207.07	205.21	205.74	208.72	208.97	206.01	213.28	202.87	206.44	208.6	211.1	210.23	218.25	205.82	211.29	204.47	209.53	209.75	203.23	212.15	207.81	208.1	203.95	207.13	203.97	211.19	204.32	204.23	206.48	207.66	210.8	208.01	206.39	207.02	209.06	207.65	212.5	205.54	212.01	204.23	208.08	208.26	204.69	204.38	214.06	209.06	207.7	210.65
207.09	206.93	208.53	200.44	202.71	201.94	200.62	211.34	211.99	210.32	203.24	205.89	208.93	211.73	208.57	207.25	205.31	212.89	208.97	211.74	210.22	202.37	207.75	213.85	212.6	202.95	208.57	211.13	207.83	207.94	206.98	200.95	204.9	212.72	209.99	210.92	200.65	208.59	211.77	211.8	202.88	205.69	209.54	209.99	205.59	206.49	207.99	206.84	207.51	213.18
208.99	216.72	212.67	215.36	212.49	215.31	211.67	218.94	207.25	207.44	215.89	213.65	216.57	211.45	208.36	210.97	215.15	212.22	209.68	218.36	213.71	216.14	223.82	206.31	210.47	217.39	210.37	213.24	211.68	217.5	211.82	211.62	213.21	209.11	216.26	208.05	209.66	207.18	209.61	215.75	216.43	212.25	210.38	216.39	212.65	214.09	208.99	216.64	216.34	213.55
205.35	208.68	205.02	206.45	210.61	208.77	212.03	212.61	209.11	205.75	211.33	212.46	208.74	204.84	205.74	203.83	210.73	206.38	210.66	216.27	216.05	205.97	209.46	207.65	198.97	206.01	210.32	210.42	205.73	204.02	211.47	207.25	205.81	198.82	208.4	208.48	205.67	207.86	209.46	203.89	212.13	206.86	206.8	212.77	207.1	211.12	211.58	210.36	200.82	209.15
203.86	211.98	207.22	210.31	208.28	215.46	200.57	205.29	213.93	203.9	212.44	206.34	208.76	213.15	208.91	207.91	205.47	204.94	204.64	212.26	212.74	208.71	208.09	208.43	207.26	208.74	204.87	206.49	212.91	205.46	209.87	207.94	208.93	206.28	207.2	207.41	206.83	203.94	209.74	210.81	205.37	210.45	208.16	207.04	212.06	207.78	209.85	208.12	207.75	211.73
225.36	221.13	219.12	224.59	210.35	210.74	211.11	217.56	218.18	217.97	216.08	220.7	210.96	216.62	222.72	222.75	219.65	211.13	219.46	221.82	213.22	222.29	216.53	219.59	216.36	213.27	219.48	214.95	218.32	218.39	218.47	212.58	215.65	220.87	214.68	214.95	216.08	214.26	217.85	221.78	219.59	221.89	215.02	220.69	212.42	214.55	214.71	215.29	217.51	220.13
213.92	210.89	204.63	205.73	206.76	206.35	203.99	202.94	214.34	213.68	205.14	205.43	205.16	210.12	208.05	200.81	208.29	202.4	206.95	209.27	207	207.52	204.32	205.48	203.61	215.52	206.62	205.55	216	207.05	209.35	210.62	204.91	210.37	205.28	202.33	205.11	211.85	207.73	213.76	213.96	205.67	209.67	204.23	205.16	205.6	208.11	208.62	203.09	208.1
202.06	206.59	206.61	205.01	204.65	203.73	199.4	196.25	195.01	199.27	205.82	203.79	198.17	208.57	196.72	205.35	202.3	200.22	196.16	197.99	195.89	198.92	205.67	204.24	202.65	202.16	208.48	210.43	208.27	201.41	202.14	198.83	204.05	200.72	205.72	199.77	205.77	207.9	197.99	207.48	205.54	200.51	199.4	199.17	198.47	202.62	202.01	204.38	199.13	198.18
200.62	203.93	197.55	210.82	205.68	204.54	203.85	198.7	206.14	209.57	203.1	200.61	203.05	205.52	202.75	199.12	202.4	202.58	205.4	205.72	203.57	200.06	197.37	203.66	194.95	203.24	204.03	199.1	202.76	204.4	205.93	203.64	198.04	202.91	204.81	205.01	207.31	200.5	199.34	204.42	203.96	203.08	203.41	204.98	199.29	201.63	203.3	203.27	206.09	200.11
212.76	206.02	207.23	207.08	212.38	210.81	212.11	210.6	209.35	209.18	211.26	209.23	208.71	205.63	208.8	205.83	215.23	205.56	206.22	208.38	205.12	207.95	210.48	213.58	205.86	207.74	208.53	209.46	216	202.5	197.91	205.87	207.98	206.11	211.56	207.6	212.98	209.57	204.46	207.6	206.04	213.97	206.09	211.41	205.3	207.27	202.13	205.34	211.33	209.34
218.86	221.08	208.5	214.64	212.99	208.8	214.76	209.76	213.8	213.05	205.32	213.13	214.97	218.97	207.31	210.85	216.44	211.25	213.22	216.81	211.56	213.58	217.4	212.66	212.09	220.81	207.52	205.99	210.83	212.58	211.11	213.16	209.94	214.04	214.98	204.99	211.36	216.51	209.16	212.95	213.65	207.75	216.59	212.31	211.83	213.69	224.4	212.93	213.58	213.87
211.01	205.84	212.9	208.21	207.8	210.03	210.12	208.54	215.72	210.42	207.55	203.16	206.52	206.41	206.85	205.03	207.87	206.03	207.93	205.85	205.95	210.87	209.73	205.01	203.37	208.26	209.07	213.82	209.95	208.74	210.8	205.59	207.52	213.27	203.58	207.78	204.88	212.33	207.82	211.26	210.31	212.07	207.73	205.88	207.33	208.03	208.11	204.12	213.45	204.02
200.5	204.4	203.76	199.53	198.7	199.5	201.52	200.69	204.14	201.31	204.16	197.86	210.09	205.56	208.21	201.02	202.48	199.55	207.4	201.34	201.13	203.42	199.71	203.02	199.8	196.76	208.38	199.48	201.11	202.28	202.07	205.46	204.52	198.13	202.62	199.39	217.76	199.14	206.8	205.43	207.77	207.86	207.37	198.37	201.17	199	199.04	205.6	199.18	200.49
204	200.64	195.07	203.45	195.65	195.6	201.34	201.01	198.48	201.33	201.35	195.17	199.6	202.63	207.14	202.1	203.25	198.14	203.81	196.21	204.12	200.04	203	196.13	206.26	194.37	199.45	201.43	199.55	204.01	197.46	199.86	198.01	201.89	202.71	189.19	194.56	202.55	198.67	204.87	202.32	197.23	203.15	192.35	200.83	191.37	204.27	200.19	194.61	195.93
212.13	212.38	207.4	205.46	207.03	204.94	210.13	204.77	211.39	208.02	210.37	203.92	204.06	207.17	208.29	209.01	211.72	205.52	206.88	205.46	202.1	207.69	212.69	213.64	210.35	209.44	206.07	205.62	207.68	211.05	204.82	207.05	199.63	208.8	212.02	209.37	207.98	203.18	211.09	213.46	205.68	202.54	203.49	206.31	204.73	206.34	210.21	206.26	203.24	209.77
200.41	196.91	200.33	209.92	199.98	192.65	202.04	202.48	203.45	198.53	195.5	200.23	203.24	198.69	199.62	197.85	198.62	206.8	201.49	201.18	201.82	196.43	202.89	199.46	196.96	205.22	203.52	203.53	201.86	202.08	203.86	202.77	200.17	202.96	199	206.36	199.63	199.33	199.2	200.6	202.77	204.82	203.58	192.6	200.56	205.12	199.19	199.52	200.58	202.01
210.07	213.72	207.3	212.15	210.02	211.79	212.3	204.6	209.97	211.84	217.97	211.02	210.96	213.43	214.83	212.48	209.47	212.1	214.45	216.01	215.11	217.35	208.97	213.56	205.43	205.76	209.12	211.09	210.59	214.99	205.42	210.73	213.15	206.74	210.92	223.07	208.09	214.66	221.17	211.91	208.83	208.66	216.01	210.67	210.27	209.95	205	210.1	213.97	210.61
202.4	196.22	201.17	197.97	200.7	197.14	194.44	203.64	196.34	196.5	199.65	193.04	199.5	199.01	202.93	201.12	201.17	199.19	195.24	204.12	200.77	199.77	197.67	198.58	201.03	189.82	199.67	196.33	197.65	201.09	195.45	199.57	203.67	196.59	201.2	196.53	203.04	196.62	200.93	196.62	198.39	201.27	198.83	208.13	199.24	207.14	197.46	195.71	200.17	199.81
200.13	201.52	206.68	202.38	202.48	201.85	203.86	200.51	206.92	196.85	203.24	202.94	207.36	207.43	195.37	202.24	204.66	203.17	205.61	200.18	209.2	202.6	206.83	202.87	201.17	201.9	201.02	193.59	202.73	204.96	205.21	198.74	199.04	203.35	207.22	200.63	196.01	201.27	207.03	205.67	203.92	202.77	202.94	198.29	206.61	200.98	200.63	201.75	203.57	202.2
217.08	209.88	213.46	220.71	208.84	214.65	215.77	223.95	217.51	211.38	212.28	218.59	217.11	219.74	211.2	216.39	215.94	221.81	219.9	222.62	215.71	213.83	217.48	216.88	221.43	212.18	221.7	216.3	217.77	219.25	222.76	219.36	211.85	223.97	213.35	210.47	219.41	216.53	213.83	213.34	217.01	216.67	222.35	212.98	219.08	217.63	216.91	211.32	219.22	215.26
219.81	210.6	207.35	211.27	215.71	214.43	206.84	210.19	214.53	204.04	215.06	213.18	212.73	206.52	206.32	208.27	218.4	203.69	208.16	213.04	214.52	209.82	209.44	212.24	216.33	208.37	209.36	216.29	218.76	213.81	203.47	211.06	214.49	209.28	215.48	212.31	211.3	211.07	216.03	208.1	212.15	217.6	210.84	216.59	214.45	215.12	214.23	214.21	211.52	206.62
207.9	204.56	207.75	210.52	209.87	203.39	206.56	210.94	208.76	208.4	212.81	205.87	207.26	206.59	213.41	211.92	211.26	209.68	211.12	206.88	207.33	208.75	206.86	211.13	205.31	205.42	208.45	212.22	204.63	213.72	213.01	214.09	215.28	207.22	211.03	204.23	204.6	207.46	207.43	206.1	211.1	211.44	203.97	205.34	214.1	214.18	208.22	210.25	214.39	204.85
208.16	208.31	211.57	205.54	203.75	209.78	210.51	212.73	215.21	209.07	208.25	205.06	207.75	206.15	206.89	208.55	211.56	203.17	207.79	210.36	213.25	212.63	209.81	211.17	212.63	214.28	207.26	207.38	209.38	210.76	207.76	200.24	208.52	211.92	211.24	201.52	208.15	205.59	210.6	203.65	209.14	208.67	207.12	209.09	208.77	215.92	208.45	207.52	207.73	206.46
214.71	207.82	205.33	206.35	197.7	199.37	199.64	199.53	202.2	205.21	204.93	210.78	203.24	207.28	201.43	204.23	199.13	201.44	204.91	204.1	206	200.21	205.5	207.33	198.15	200.4	205.17	199.73	202.85	203.78	200.48	202.37	206.89	201.36	204.18	196.92	199.51	204.7	201.64	207.31	213.16	207.05	200.11	202.91	204.3	200.07	203.82	206.88	205.49	204.41
205.53	212.64	204.84	206.69	209.96	198.79	204.9	210.6	213.67	208.84	204.95	215.94	205.64	217.14	207.96	203.86	211.1	207.38	207.6	208.17	206.8	205.45	211.65	211.79	214.36	205.6	217.23	207.34	209.29	209.45	199.08	215.18	199.37	207.73	209.86	208.03	207.32	207.49	210.97	203.86	208.61	210.79	200.85	212.51	203.24	205.93	209.68	206.97	210.45	211.36
209.78	207.73	213.37	208.46	210.28	204.46	212.65	206.16	203.8	210.05	214.23	210.38	211.91	210.12	213.37	204.69	211.94	205.46	207.91	214.6	206.64	206.14	211.63	207.29	212.13	213.19	203.66	208.46	209.96	210.27	212.41	210.76	209.48	213.24	209.47	213.03	213.93	213.41	213.66	213.62	212.55	213.84	208.94	209.31	205.69	205.76	216.56	211.66	216.14	213.97
212.41	214.32	210.12	205.54	205.33	212.72	212.59	210.97	212.41	207.17	209.81	208.46	208.83	212.51	214.74	207.42	204.58	210.06	206.08	210.77	208.61	205.03	202.61	209.41	208.93	209.26	209.54	208.42	211.59	214.73	210.18	211.31	210.49	206.79	211.98	215.26	206.75	204.79	210.32	213.16	213.24	208.2	208.98	213.22	208.68	207.91	209.12	205.89	212.25	202.66
205.07	206.97	204.87	212.15	205	206.88	196.47	203.79	206	202.53	205.25	197.37	205.93	204.04	204.49	200.02	200.7	200.49	205.85	196.41	200.03	207.72	200.42	212.06	199.16	203.96	198.56	199.29	204.43	200.75	201.35	202.87	204.61	206.16	197.29	204.25	201.88	203.51	202.54	204.74	201.95	205.75	203.03	195.73	196.2	207.56	207.18	205.13	205.97	201.97
206.73	211.07	210.52	209.18	203.44	198.62	204.53	214.48	211.3	204.1	205.6	200.34	207.71	208.72	209.35	206.92	204.82	199.94	201.55	210.2	208.49	203.44	211.09	205.49	211.99	206.14	203.62	206.2	203.9	210.09	206.79	204.44	210.57	202.3	206.91	209.56	208.13	202.6	210.36	205.52	202.83	209.05	205.79	208.74	207.5	208.03	208.16	204.39	206.26	215.68
206.77	218.12	210.56	206.1	208.08	212.23	213.2	215.03	208.56	213.6	212.8	213.03	210.33	210.53	209.93	200.21	209.51	211.85	207.2	210.22	209.78	212.76	213.3	215.36	205.92	214.48	212.99	212.62	212.73	217.23	209.07	212.95	217.31	213.86	212.88	209.4	212.93	212.68	211.49	213.67	215.76	210.93	211.51	211.12	208.65	212.26	213.31	213.82	214.89	213.24
204.4	208.96	202.79	213.98	210.67	209.18	207.9	202	203.46	205.53	207.44	201.9	206.67	205.25	208.81	203.54	205.49	206.2	207.07	209.28	206.95	207.26	203.9	202.98	211.86	213.47	206.18	213.4	213.09	210.84	207.3	213.35	212.26	210.62	202.03	213.17	213.9	210.07	209.64	203.12	205.17	217.33	208.16	204.42	202.53	210.36	205.48	207.86	210.05	209.57
208.76	203.28	206.23	204.8	211.77	207.84	207.87	210.42	205.59	212.84	207.09	214.06	210.48	209.93	212.99	203.65	209.5	210.42	207.74	206.01	203.04	202.78	204.56	202.83	206.2	208.12	200.88	202.5	201.14	208.93	210.47	207.49	203.14	211.52	209.37	208	209.31	208.88	207.24	204.74	202.77	202.52	206.07	206.6	206.09	203.5	204.54	207.87	206.18	206.04
207.48	197.66	193.36	201.99	203.29	201.24	199.27	199.63	202.38	204.34	203.25	199.3	203.32	204.8	201.06	201.06	204.49	194.14	199.63	203.15	204.2	201.65	199.13	199.16	202.72	202.25	205.43	192.21	202.07	202.2	199.7	204.73	203.32	196.69	202.24	202.2	202.88	206.7	201.63	195.68	193.29	202.63	202.3	195.26	196.52	202.24	208.46	200.64	200.48	205.08
210.09	217	208.52	209.18	208.75	211.67	205.99	208.87	207.09	205.1	206.61	203.1	211.52	215.6	212.72	213.72	211.49	210.53	206.32	210.19	207.69	208.64	204.94	208.85	209.54	211.23	205.68	216.55	210.91	214.67	213.86	214.05	210.46	206.62	213.14	207.87	206.08	206.44	213	211.66	201.42	212.17	210.53	213.6	210.53	205.39	205.74	206.38	210.11	201.28
202.41	211.19	208.34	210.18	206.61	206.62	211.37	212.8	213.24	205.16	210.2	203.95	209.57	205.24	212.23	211.83	211.39	205.09	206.83	211.55	208.79	208.14	208.01	210.14	203.04	204.73	212.2	208.79	210.72	196.98	205.2	207.81	211.4	211.81	206.47	207.02	208.02	207.19	205.28	212.68	210	213.25	204.06	208.41	210.65	206.44	204.32	208.66	205.28	208.56
206.6	203.69	216.42	203.61	206.55	206.89	211.33	205.31	206.61	210.52	205	206.06	219.63	206.82	210.06	212.2	208.19	207.94	208.11	212.63	209.67	207.59	209.91	205.79	209.81	207.9	205.58	208.25	210.44	206.14	209.97	205.19	203.29	209.61	208.96	205.27	206.09	205.44	215.25	203.56	206.71	211.72	211.91	212.58	206.95	208.14	211.19	206.64	211.18	207.04
203.15	203.66	205.73	201.78	209.01	200.24	205.25	200.53	203.65	207.41	206.14	198.73	205.31	200.42	209.82	199.25	209.88	200.46	203.29	203.23	210.78	204.25	204.61	201.91	205.58	205.91	201.14	201.55	203.38	205.06	203.99	204.88	203.49	202.13	199.51	209.64	206.49	208.16	204.68	205.35	202.71	205.09	201.79	209.05	203.53	207.74	198.23	197.85	200.99	199.32
209.89	209.09	215.4	205.89	207.57	207.51	203.5	211.57	206.56	207.22	206.89	210.54	208.29	210.45	201.61	202.48	208.63	209.49	205.35	208.92	208.43	206.05	208.15	216.51	211.66	201.95	210.63	207.02	210.61	211.11	213.88	209.35	206.8	205.77	205.58	208.61	210.24	200.95	200.26	214.28	206.56	204.25	205.68	203.04	209.9	213.31	211.05	203.61	203.18	206.89
216.23	217.09	217.52	218.87	217.54	222.22	215.92	216.31	219.26	217.19	219.64	215.37	216.08	217.28	219.06	212.4	217.52	221.07	219.66	221.15	220.06	213.59	217.11	215.34	217.37	209.76	212.32	220.5	218.24	212.59	218.69	216.87	216.58	223.69	220.07	213.32	216.77	212.4	214.52	212.96	217.51	216.58	218.75	215.51	217.88	215.42	218.19	217.95	215.67	221.15
220.55	213.33	213.76	213.68	214.61	217.52	215.82	218.34	219.59	218.39	218.68	214.43	218.21	210.36	224.67	218.54	217.2	209.49	215.82	214.49	220.17	215.01	215.87	219.95	217.54	218.47	221.59	208.9	220.26	219.15	218.49	215.13	222.94	212.5	218.79	220.29	217.75	213.29	212.36	217.57	220.07	224.57	215.48	217.03	216.51	214.82	216.03	224.41	221.28	214.36
211.01	214.22	212.86	211.42	205.81	213.65	205.32	214.83	212.18	206.65	205.72	210.22	208.29	213.89	208.81	205.44	209.39	211.25	213.25	214.58	210.4	208.16	211.85	208.9	214.51	211.2	211.1	208.52	208.07	205.12	206.33	210.13	209.42	208.06	211.81	209.4	209.91	208.32	210.89	205.48	214.85	206.05	210.97	210.07	208.72	213.89	204.16	208.92	210.91	201.95
200.24	197.02	202.04	197.53	198.03	197.4	200.32	207.48	203.33	202.54	198.13	198.26	204.81	196.55	198.37	203.89	203.69	193.73	196.73	202.31	200.65	192.4	203.53	198.21	199.57	197.86	199.98	201.74	205.69	207.03	204.42	196.15	192.43	195.36	194.7	199.9	196.46	203.12	201.94	203.7	197.97	199.08	200.73	199.99	205.9	199.68	202.62	202.48	206.71	200.55
211.92	202.46	203.21	202.49	198.59	199.87	201.96	203.23	215.37	204.09	203.99	202.08	198.06	204.23	200.58	204.97	205.43	199.12	205.08	199.92	205.72	199.75	200.37	207.1	204.2	196.68	200.57	202.57	206.32	204.24	202.5	207.97	203.07	202.65	210.17	204.38	201.78	205.6	208.7	200.5	201.77	205.29	197.78	205.29	208.24	200.48	207.5	206.61	205.11	206.95
205.21	204.19	201.29	207.52	202.85	202.28	203.57	209.99	207.74	205.98	202.92	207.19	204.93	205.98	204.39	206.73	204.96	206.73	200.71	203.16	198	204.92	208.02	203.76	209.16	202.97	206.79	203.9	205.26	207.93	198.49	201.7	210.77	204.69	198.17	210.46	201.6	211.25	205.5	201.11	200.22	204.8	197.6	196.78	203.09	206.11	205.74	199.18	203.11	200.53
209.13	208.53	219.76	214.94	218.46	209.73	217.25	214.7	211.4	208.91	214.98	217.7	213.43	221.41	214.17	219.27	219.98	211.33	213.59	217.88	221.74	214.04	212.84	218.46	211.99	215.36	213.43	214.58	213.96	218.63	217.09	211.19	216.09	217.68	220.57	213.96	219.77	205.01	214.42	210.47	208.38	209.77	205.01	210.4	218.2	211.04	215.22	215.53	218.2	214.9
206.6	215.23	213.52	206.63	211.91	211.7	217.93	211.63	210.18	208.82	214.09	220.5	207.21	209.91	207.4	214.56	209.26	211.91	210.03	205.15	212.67	214.22	211.68	210.87	215.24	207.93	209.31	216.19	208.89	214.65	212.8	212.34	214.03	210.93	217.68	210.19	215.67	215.55	213.24	212.09	205.11	211.4	210.95	211.73	217.84	213.69	207.96	207.94	213.9	214.04
202.09	196.95	200.96	198.3	199.58	206.14	199.49	202.89	197.43	198.3	199.08	200.69	194.25	204.28	201.13	194.71	198.79	197.66	197.63	196.52	201.65	198.65	202.03	207.46	200.35	202.37	202.84	203.69	195.82	195.22	204.98	203.43	198.68	198.54	204.89	199.11	195.47	192.47	201.65	194.79	195.65	199.05	197.86	200.41	198.76	196.27	199.23	205.58	200.52	202.15
209.36	202.11	203.65	200.77	205.64	200.87	199.95	199.82	212.36	202.01	202.54	198.12	206.98	205.35	192.94	202.09	201.38	198.27	205.35	202.5	205.65	200.15	203.72	208.37	205.7	209.66	203.76	205.83	201.27	204.96	208.66	202.75	204.77	205.76	205.35	197.78	203.18	204.07	203.78	202.89	201.89	202.36	199.25	203.52	196.35	201.3	200.4	207.93	197.63	202.97
209.1	207.67	210.45	201.74	211.01	211.99	211.75	207.48	213.22	200.64	208.9	210.83	212.06	210.97	201.97	209.05	208.65	217.5	208.71	211.8	211.47	209.12	212.38	203.46	208.84	206.17	211.42	209.59	208.31	216.02	210.73	207.34	207.73	210.28	207.13	203.71	208.21	209.17	209.36	207.4	212.53	207.6	213.68	217.62	219.39	207.91	211.26	222.47	213.11	210.67
200.54	198	195.97	202.84	197.1	201.28	202.79	196.68	194.79	198.24	203.85	203.05	208.01	204.11	199.71	195.02	200.24	200.16	199.05	200.98	200.75	202.1	200.67	196.74	197.97	202.66	196.68	192.42	200.46	198.11	201.15	196.6	201.52	199.17	191.65	196.29	200.35	195.41	195.09	198.57	197.84	197.56	199.65	197.71	205.47	204.79	194.3	195.73	195.79	195.28
205.31	202.6	204.99	204.72	203.41	205.94	211.11	200.73	204.32	205.09	206.46	198.5	199.33	205.06	203.32	197.54	200.16	199.45	204.89	201.9	210.01	204.29	199.81	200.59	198	199.92	200.99	207.71	203.58	206.87	198.61	201.56	201.42	206.07	203.4	204.95	199.01	203.38	208.84	200.5	210.9	204.7	197.02	200.9	202.95	196.81	204.34	199.95	203.46	197.85
197.86	202.79	199.64	202.34	200.98	201.74	198.76	198.07	197.1	202.21	204.57	196.69	199.5	196.83	207.73	191.85	203.31	200.45	200.73	199.47	197.11	199.65	209.33	201.76	208.93	205.98	195.68	204.7	204.35	199.61	197.42	202.6	198.73	202.72	194.35	205.81	201.18	203.45	203.09	203.66	201.69	204.29	204.71	207.15	195.42	205.12	201.04	197.34	205.23	199.96
211.11	212.93	210.96	213.41	209.91	212.49	210.09	211.69	210.35	211.96	207.28	213.86	213.71	218.74	198.1	208.87	204.08	209.77	210.7	213.04	212.7	207.39	212.22	208.37	211.58	208.22	209.14	213.39	209.31	210.63	217.66	214.21	212.83	214.2	215.6	213.09	217.39	213.2	211.13	214.54	213.93	213.22	219.6	203.33	210.2	205.54	209.67	211.85	208.09	211.29
220.78	217.73	212.18	213.27	207.88	209.28	210.04	215.69	206.97	212.46	213.56	214.6	210.35	212.09	214.36	207.55	213.35	213.58	211.37	216.38	206.33	216.57	219.64	208.3	208.32	209.17	214.72	211.28	213.42	221.6	211.41	207.38	212.23	222.04	213.22	215.72	213.91	217	215.47	219.04	214.03	214.14	217.01	207.63	212.9	208.71	217.97	213.64	207.31	211.25
205.11	208.59	201.95	213.66	216.25	210.48	209.7	206.65	209.41	212.41	210.22	205.11	208.19	208.29	204.99	209.88	210.17	209.73	206.56	208.68	209.53	213.1	209.9	209.84	210.75	207.85	204.68	201.33	214.95	210.68	203.06	207.58	201.87	207.81	208.01	204.21	209.29	204.95	209.68	210.54	205.15	203.05	209.58	209.8	209.37	208.14	207.79	204.97	208.04	207.8
203.69	210.47	203.86	206.32	206.63	209.07	206.19	198.28	208.38	210.27	206.04	213.76	204.78	202.54	203.39	209.03	207.27	206.98	208.09	207.23	203.7	206.09	203.52	211.99	205.74	203.97	206.33	206.79	210.45	203.26	209.82	206.58	201.79	205.37	206.9	206.81	202.75	201.7	205.81	202.65	210.1	209.97	213.16	203.19	207.86	205.49	205.01	213.41	205	200.57
203.3	194.93	200.28	194.97	201.36	201.68	201.02	196.48	188.84	194.53	203.7	203.27	197.79	198.64	191.03	200.11	202.38	202.81	205.03	194.72	203.94	201.63	193.67	201.62	201.29	203.17	202.3	200.62	202.86	204.94	195.37	204.83	195.89	193.99	200.13	197.42	203.59	195.83	194.76	202.45	200.01	203.14	210.07	206.67	196.88	200.98	197.2	197.19	196.26	197.81
210.26	216.03	216.92	216.3	216.5	215.65	214.96	212.78	210.32	217.48	220.11	211.52	217.2	219.74	213.61	216.21	216.38	218.26	221.1	218.78	217.01	222	210.66	218.11	215.52	221.7	222.03	213.29	213.22	218.08	212.05	219.24	216.39	223.81	211.7	219.79	219.61	215.73	207.7	206.69	217.35	214.18	219.81	215.44	212.77	213.8	217.16	222.38	212.89	220.73
196	195.85	191.92	194.6	197.1	202.22	194.72	197.21	199.65	204.92	197.97	192.84	194.66	194.04	196.31	194.59	198.67	198.23	205.8	198.83	198.44	206.3	200.7	194.6	198.58	199.11	205.13	200.66	189.58	200.86	199.65	198.92	204.86	207.27	194.8	193.66	198.03	205.34	199.1	193.42	200.28	198.46	197.06	194.55	197.99	200.82	200.72	207.94	195.67	200.88
206.75	202.91	207.8	216.79	211.57	206.6	205.17	211.48	204.69	203.3	213.59	206.59	217.96	205.74	209.84	208.98	203.28	214.96	206.46	207.87	208.08	208.8	202.62	206.7	211.52	201.07	213.21	206.49	211.91	210.23	214.3	207.45	207.91	218.22	213.19	204.39	210.69	214.97	210.49	208.1	211.4	208.05	205.61	212.67	206.95	205.14	211.21	205.29	210.25	206.34
211.2	214.19	215.52	206.7	203.75	204.99	212.36	207.27	207.01	203.76	208.82	208.58	211.01	212.36	212.37	209.07	211.87	213.1	208.31	209.52	211.45	208.22	213.2	209.87	211.05	205.16	208.37	209.61	208.47	215.92	205.49	213.89	210.04	215.93	203.3	206.69	204.7	210.73	207.73	209.81	212.13	211.14	211.93	203.26	212.12	210.72	207.21	216.13	208.31	212.34
202.36	202	204.05	195.13	201.43	199.99	193.08	201.71	201.14	193.34	195.38	203.53	201.12	204.7	200.99	198.55	192.42	201.37	198.29	199.52	198.17	204.72	200.53	197.51	201.33	201.3	199.7	201.36	199.47	204.64	203.84	199.67	197	199.35	202.88	202.52	202.13	203.33	200.17	208.3	195.5	201.65	194.89	200.56	201.47	200.56	199.39	198.1	200.05	204.63
207.26	204.33	205.37	208.63	214.24	209.68	210.75	213.03	211.56	206.18	206.49	208.49	212.78	204.7	210.96	206.5	205.54	209.98	211.3	211.47	212.46	210.03	209.42	208.01	208.84	210.84	207.82	210.67	203.07	213.79	211.99	215.85	207.78	209.45	209.94	204.45	206.62	208.18	207.59	205.72	205.89	213.79	204.2	205.19	209.41	210	205.59	203.62	200.9	202.88
211.45	219.68	216.9	217.86	221.59	218.17	218	214.25	215.83	210.9	219.36	216.08	220.41	215.05	211.91	213.83	220.3	223.36	217.11	219.21	219.74	224.01	211.3	218.69	222.72	215.12	215.44	220.62	215.32	215.72	216.27	223.64	218.59	226.21	217.25	220.33	217.79	212.71	218.15	217.07	216.78	215.62	218.36	213.99	211.26	218.65	220.12	216.27	223.86	215.55
201.38	205.4	205.86	203.04	200.1	209.4	206.08	203.08	206.51	209.4	206.81	199.61	210.24	200.44	205.86	202.36	208.03	204.26	209.87	205.88	203.63	208.02	204.36	206.72	204.77	201.15	202.02	202.73	206.05	205.07	209.34	203.2	213.02	205.14	197.94	207.23	204.57	206.51	208.65	206.71	211.64	209.01	208.74	202.63	201.21	205.25	202.27	199.91	209.16	202.01
214.39	208.89	214.14	209.36	211.93	207.92	214.78	208.68	204.95	206.57	215.57	210.1	211.51	209.53	212.29	210.29	200.57	208.58	205.1	205.44	216.58	206.97	213.2	208.44	207.55	205.58	204.47	211.56	205.64	208.36	214.03	214.64	204.13	212.84	216.06	210.61	211.64	217.15	216.27	212.82	203.97	211.58	212.82	211.89	206.94	212.84	212.37	205.67	209.61	206.86
207.32	213.17	213.99	205.18	210.29	210.02	211.05	206.33	209.66	214.75	209.79	209.91	211.76	203.51	209.04	213.48	211.15	206.4	211.1	212.58	210.32	209.73	205.75	203.76	211.48	208.12	207.02	204.31	215.16	208.9	203.36	205.95	206.89	211.53	204.58	205.05	209.17	204.81	207.57	205.58	213.29	205.92	209.87	210.5	214.95	210.22	206.22	212.38	206.48	203.11
211.04	208.77	203.66	208.44	211.15	214.3	206.68	204.8	204.83	212.79	208.23	206.09	207.9	206.67	214.08	206.6	205.15	209.76	213.48	211.18	209.81	209.16	210.63	207.19	207.54	208.02	214.73	213.24	208.37	203.25	206.85	207.47	207.76	212.52	205.06	203.05	208.76	208.27	203.13	208.2	209.48	206.67	210.78	204.35	208.71	209.67	211.31	207.07	208.27	207.9
201.68	197.87	193.73	194.65	202.15	193.01	195.8	193.25	190.54	196.02	200.29	196.34	203.77	193.15	198.08	196.07	204.38	201.27	192.77	204.29	197.3	205.5	195.91	198.15	195.37	194.03	197.14	194.19	194.86	198.56	195.2	195.05	191.65	195.41	194.31	199.76	203.08	200.38	195.91	200.68	198.86	190.89	198.75	194.56	196.62	191.56	193.27	199.95	198.43	192.13
199.25	204.62	202.77	197.95	203.01	203.96	208.62	206.7	208.94	206.78	200.44	198.82	204.49	206.81	204.96	203	198.78	200.96	205.82	198.35	206.81	206.34	200.94	205.41	203.96	201.38	207.94	206.16	208.77	205.25	204.83	197.77	203.62	198.64	198.11	207.14	205.59	206.25	208.3	201.46	205.53	200.79	203.14	207.75	204.36	212.99	207.25	202.67	204.25	203.31
195.74	201.66	197.45	198.65	202.74	197.69	197.16	202.85	198.14	201.15	202.63	202.17	197.07	199.39	194.1	201.34	196.19	200.79	196.36	193.82	198.4	196.45	200.95	202.82	198.69	195.67	199.28	197.91	198.02	204.78	196.85	193.74	202.88	189.21	195.18	208.26	202.82	200.55	201.48	199.9	195.99	197.09	196.96	204.37	207.93	201.26	199.24	196.63	191.62	202.44
200.83	205.32	201.91	204.58	198.8	203.61	199.3	202.35	199.74	211.31	201.65	208.99	205.78	203.89	201.08	200.47	206.03	204.35	197.17	198.64	207.95	210.71	202.91	193.81	202.45	205.01	201.92	205.8	202.43	202.26	204.9	202.66	205.3	196.61	202.8	195.26	208.98	198.71	199.62	200.88	196.52	200.15	201.78	197.74	208.4	206.68	197.3	204.78	207.97	199.47
218.99	208.83	217.42	212.97	217.09	220.04	217.66	217.55	219.17	213.89	214.21	214.12	216.41	216.82	217.2	216.82	222.24	213.63	216.56	214.51	220.65	218.15	212.95	220.49	212.42	214.56	216.07	215.9	222.82	215.32	217.6	214.12	219.51	214.68	224.1	211.42	219.82	216.67	214.48	217.17	213.53	216.21	211.08	224.82	218.59	221.83	215.18	224.09	216.71	217.98
207.98	209.69	210.05	205.44	214.34	214.61	214.07	206.49	202.5	211.73	219.84	211.07	205.84	214.05	204.17	213.41	208.58	217.74	218.39	207.27	208.2	211.86	212.4	208.87	214.23	206.8	211.35	211.26	211.41	209.02	213.55	207.91	215.02	214.73	211.96	206.26	212.3	207.53	208.48	218.37	208.24	214.42	209.13	213.55	210.47	215.95	215.3	210.98	212.04	209.13
202.96	206.75	202.5	203.62	208.17	197.24	203.49	200.99	202.97	202.19	202.05	202.86	203.25	204.76	204.94	201.54	192.29	198.45	203.23	201.66	200.05	205.41	200.96	213.58	200.32	204.34	200.61	200.02	212.04	203.09	202.01	198.65	203.52	205.29	201.88	199.44	207.45	206.16	207.12	202.01	201.03	207.14	203.23	207.29	199.62	203.56	208.23	209.5	210.51	200.5
201.22	206.94	197.22	205.63	212.05	203.96	202.39	206.87	203.56	198.16	209.52	205.56	207.91	211.43	209.34	204.17	204.83	208.9	200.45	206.34	204.32	202	205.26	203.02	207.03	195.89	204.14	206.35	199.77	199.86	204.97	205.4	206	212.63	201.6	204.81	205.66	212.56	203.35	210.8	199.75	202.24	208.85	200.61	206.51	199.6	201.4	209.72	204.1	205.45
216.18	210.32	209.2	206.39	203.98	210.83	207.22	207.66	209.51	212.12	207.49	206.95	208.38	208.24	207	212.75	211.03	215.83	208.76	203.48	205.6	211.22	206.15	202.35	204.84	207.84	208.61	211.61	211.26	204.51	211.02	213.34	208.38	210.91	211.28	219	209.57	208.77	208.35	206.71	209.03	204.89	208.33	206.33	208.94	209.57	207.53	205.58	204.69	217.4
196.4	199.43	199.97	198.97	199.13	198.44	204.02	194.68	200.78	197.69	201.45	201.91	199.08	201.27	203.16	203.75	199.29	199.94	194.75	195.78	198.88	199.17	196.11	195.63	203.81	198.73	207.25	201.72	210.86	197.68	198.76	201.47	209.64	199.23	201.71	200.18	203.06	194.92	199.42	195.85	202.96	197.63	200.91	208.74	199.85	203.92	198.37	197.72	206.13	200.09
192.58	205.47	195.93	197.6	200.94	192.55	206.83	206.3	205.39	196.61	199.3	196.89	197.18	200.49	193.88	198.75	194.04	205.63	197.65	191.16	198.64	197.21	200.71	200.32	199.66	201.95	198.08	193.33	199.57	201.74	200.03	199.74	200.29	205.6	198.2	204.02	199.14	204.28	196.78	196.35	198.28	196.49	200.09	196.2	201.22	201.78	200.2	201.35	203.78	195.56
204.43	200.15	205.26	206.05	201.46	204.81	196.66	204.75	197.55	203.14	202.13	206.57	209.63	204.27	197.91	198.43	208.31	199.32	198.74	203.79	207.04	208.13	201.19	211.18	202.91	204.98	205.36	195.55	205.76	202.24	204.83	201.9	205.12	202.79	205.39	204.93	204.79	202.66	205.58	202.51	206.02	206.99	205.42	204.56	203.5	200.91	201.62	207.39	201.54	196.8
205.07	207.65	206.3	209.6	208.93	208.58	207.11	209.16	200.67	210.37	206.44	204.56	208.31	200.49	210.1	211.06	208.52	207.54	205	206.92	206.77	206.76	207.38	211.88	211.26	206.17	206.48	211.32	200.61	207.33	206.68	209.65	211.91	213.01	201.5	207.61	205.92	205.11	212.05	202.39	203.96	206.09	210.92	207.57	208.21	209	204.56	211.68	212.14	211.11
205.13	204.42	205.38	198.3	200.45	207.26	206.64	205.96	205.52	208.73	202.15	201.82	203.97	208.98	194.64	201.43	201.91	203.64	204.96	197.57	200.2	201.35	200.1	203.87	206.97	200.05	201.14	200.59	204.07	198.67	203.35	198.74	202.42	198.35	204.31	201.74	202.53	201.99	204.26	198.9	206.12	209.8	200.74	205.99	207.14	210.07	201.71	205.49	203.98	207.16
212.55	217.87	212.03	213.23	208.24	209.48	212.1	213.21	211.96	218.1	215.57	213.77	217.42	205	206.01	212.77	212.02	210.08	208.77	208.62	209.85	211.61	217.25	213.44	215.31	209.34	213.37	215.63	206.24	209.11	210.91	210.82	210.53	209.5	220.49	209.79	210.75	218.12	211.84	212.38	215.04	216.11	210.67	206.65	217.14	215.67	214.47	206.09	211.26	216.06
218.56	216.59	216.99	218.86	218.01	214.43	219.51	215.29	215.13	217.94	218.2	215.57	217.51	216.55	217.18	212.59	213.16	212.8	211.95	217.08	215.82	217.5	219.22	216.2	220.63	216.43	212.35	220.53	217.83	217.89	210.43	218.35	217.47	220.24	210.54	213.66	211.88	217.79	211.76	214.74	221.59	218.87	219.49	218.6	212.15	215.22	223.4	220.92	211.52	216.93
209.77	211.11	209.29	208.64	211.9	208.62	213.27	216.79	218.22	218.66	216.79	207.59	205.89	215.76	218.81	214.92	217.36	212.25	212.81	207.7	207.15	213.55	214.31	203.63	213.9	205.66	210.65	210.21	214.34	220.46	211.74	211.84	207.6	209.64	218.74	213.16	218.52	212.61	209.54	211.67	211.28	214.18	208.94	211.94	213.49	215.17	211.35	209.86	213.05	214.79
199.42	195.72	190.98	201.05	190.45	186.35	195.42	193.42	190.49	190.9	194.83	187.13	198.6	193.91	189.87	191.57	190.7	199.71	194.81	194.64	196.67	191.32	189.51	197.17	192.96	195.04	197.17	196.18	194.58	195.99	196.23	196.73	192.01	194.08	194.31	193.44	202.67	194.51	190.78	199.36	188.31	195.45	188.1	194.26	189.26	189.84	194.34	191.89	191.23	197.49
198.08	197.53	199.5	197.22	198.83	203.49	204.58	205.39	206.27	200.4	197.21	201.37	199.31	196.98	205.11	201.8	208.79	197.95	199.46	199.22	196.53	203.97	208.34	200.13	199.26	201.8	199.63	205.02	204.32	197.64	195.36	205.58	202.15	201.01	199.04	202.37	198.5	203.74	200.52	205.72	203.58	204.64	201.65	201.64	195.58	198.55	200.45	200.25	197.39	200.73
199.1	199.12	201.15	192.31	197.09	188.62	201.8	197.74	204.7	195.02	196.29	198.43	205.5	199.47	196.23	192.57	198.03	195.83	197.64	197.3	197.91	197.91	199.89	200.52	193.18	194.29	202.95	196.91	201.51	195.15	204.14	206.52	190.65	202.13	201.9	196.99	203.65	200.23	199.23	198.85	202.71	202.32	198.51	197.98	198.61	199.53	198.24	194.21	202.15	200.88
211.19	205.32	210.47	212.04	210.02	209.58	201.5	207.02	201.04	214.24	208.88	217.68	209.71	208.08	207.9	212.6	209.24	209.08	209.31	213.22	208.52	209.09	206.94	204.22	208.7	206.42	208.19	209.91	205.01	216.08	213.8	203.83	208.14	212.05	210.4	211.91	211.21	209.66	208.52	206.16	211.14	208.61	211.64	209.95	205.65	204.99	216.27	213.35	210.71	205.33
217	218.46	218.23	214.12	222.13	218.84	218.59	215.27	218.84	221.56	222.36	213.94	216.43	218.46	210.87	213.95	217.22	218.39	218.34	215.17	216.3	219.92	219.49	215.52	213.13	224.35	213.43	219.33	212.84	218.4	218.92	223.22	217.73	216.29	220.74	218.57	219.5	210.68	221.38	218.75	216.86	215.96	217.64	215.09	223.42	220.33	221.18	216.07	215.77	219.51
218.12	209.5	216.53	205.24	210.58	203.92	212.77	210.63	209.38	210.36	215	212.4	213.81	207.3	214.35	205.56	212.32	205.01	201	211.52	217.88	209.99	205.7	214.32	214.42	208.76	216.59	204.42	212.74	210.35	212.69	217.49	210.76	211.1	209.02	214.09	206.53	208.79	203.09	209.79	209.49	208.39	209.8	208.53	209.27	216.49	212.71	215.59	210.15	206.12
208.4	202.95	205.87	213.65	211.15	211.56	205.26	207.01	207.78	214.72	207.62	205.98	210.43	210.76	204.53	207.89	211.06	206.52	207.58	211.49	206.96	212.32	212.78	203.74	216	201.29	203.95	205.62	207.31	208.06	207.64	207.04	203.89	211.46	199.94	205.53	213.49	209.97	207.33	209.41	207.74	206.32	207.34	209.69	207.39	209.81	209.36	209.95	202.58	205.72
204.33	199.01	200.89	200.61	196.94	196.11	211.13	199.77	202.18	202.84	199.93	199.27	201.58	197.93	201.09	195.77	198.9	196.66	202.13	196.78	200.09	200.18	200.89	200.6	198.04	202.63	195.49	197.83	201.97	207.52	196.71	199.84	208.32	194.4	206.87	204.22	191.89	197.56	198.63	198.17	204.98	199.36	200.96	201.4	201.93	199.82	199.77	198.35	194.61	198.34
201.39	200.66	199.36	201.1	200.49	201.82	200.64	199.27	195.32	198.56	197.63	197.77	197.53	200.69	202.92	202.79	195.95	202.91	205.93	202.94	201.09	197.23	198.35	194.28	200.22	200.24	196.39	200.56	194.41	195.61	196.63	202.78	193.76	204.3	199.87	197.87	202.07	198.88	199.16	199.32	202.45	202.91	198.87	199.3	205.35	203.37	199.66	201.12	197.25	203.32
214.02	212.06	217.74	209.15	213.39	214.7	216.96	211.36	214.73	213.69	223.64	218.82	221.06	216.41	221.72	213.24	225.36	217.96	216.33	210.76	217.83	215.94	215.97	214.97	218.88	220.09	222.42	210.01	220.04	216.58	218.92	217.3	216.56	222.34	217.46	217.98	216.27	221.15	218.37	212.99	215.34	216.9	215.51	211.71	215.99	215.14	223.51	220.59	216.53	224.72
209.12	208.39	207.89	207.76	205.52	209.56	212.26	205.92	208.72	209.17	209.51	210.9	219.17	212.52	212.7	210.91	211.53	209.26	208.68	210.59	214.23	207.63	205.33	214.22	211.51	205.75	210.27	209.56	209.2	211.04	210.28	212.85	208.82	200.66	202.34	214.88	210.6	211.12	212.63	206.31	213.99	205.4	205.76	212.88	215.64	202.32	215.8	210.65	213.55	202.7
209.43	205.03	204.61	203.49	198.25	205.97	205.99	201.57	199.08	204.85	202.6	195.52	207.52	203.72	201.28	208.15	207.24	199.47	201.6	202.58	199.59	201.02	201.14	207.36	201.51	198.63	205.03	194.86	206.09	206.18	206.13	204.8	202.04	202.79	204.25	207.29	203.19	199.25	203.17	205.8	201.43	204.93	206.03	204.21	196.51	202.42	201.94	205.21	201.13	204.09
217.01	205.82	213.6	202.86	213.21	216.17	211.32	211.07	212.2	212.64	211.82	214.56	213.19	219.59	214.35	212.95	216.16	210.54	209.82	211.44	208.79	209.61	220.32	211.04	215.2	204.23	204.74	214.14	212.55	206.77	211.07	213.81	212.69	214.93	210.46	209.91	209.74	211.43	205.85	207.31	212.85	210.65	213.47	206.04	205.2	212.4	211.12	214.89	209.45	211.1
211.31	212.91	208.13	207.8	206.02	215.56	210.64	206.79	213.5	214.46	213.42	207.67	222.35	212.41	210.27	208.53	206.48	212.66	207.49	206.39	206.35	215.59	212.77	212.5	216.51	209.13	210.17	213.88	213.05	214.38	208.48	209.51	220.74	211.32	207.88	213.14	214.4	212.03	214.98	211.26	210.26	212.28	213.43	217.21	214.99	206.65	213.85	207.57	214.06	213.72
193.06	198.61	192.74	192.35	199.11	194.92	193.6	194.53	196.74	191.23	193.36	196.67	196.64	202.16	192.89	192.6	189.71	198.45	193.4	190.85	193.06	196.21	193.34	192.08	200.44	193.74	193.74	198.92	191.53	193.19	202.36	193.8	189.77	193.93	195.02	196.17	195.24	191.51	192.41	188.36	193.21	195.97	193.25	192.41	196.73	191.64	193.97	197.98	194.34	204.05
214.55	205.65	212.13	209.86	202.89	205.67	212.9	204.94	208.25	210.44	211.09	211.32	213.64	206.11	211.47	206.52	207.96	203.74	209.03	205.82	207.5	206.45	208.32	201.08	205.32	213.46	202.26	207.28	206.79	209.19	199.46	206.37	205.71	211.04	214.04	214.23	210.76	219.88	211.58	204.95	210.01	206.7	204.69	209.41	209.08	208.47	208.22	212.4	205.07	207.61
204.57	200.04	198.1	201.57	201.13	199.77	204.88	200.98	207.64	201.65	205.47	203.79	198.33	200.31	204.96	205.43	199.84	208.2	206.59	203.47	199.85	206.57	202.18	197.63	206.4	205.41	201.61	201.55	197.42	198.49	201.41	202.88	202.57	203.71	205.58	203.24	194.31	205.45	202.73	201.75	207.84	202.45	204.65	205.69	202.01	203.25	208.36	197.49	209.19	203.62
203.31	207.48	204.65	204.92	202.91	208.9	204.02	200.72	200.39	197.77	209.12	200.31	208.24	206.43	204.11	197.92	197.2	196.79	205.52	205.58	200.62	203.24	199.13	204.54	205.16	203.66	209.42	199.56	210.37	203.96	202.26	203.58	208.05	202.34	202.73	200.03	203.65	204.41	202.87	208.89	213.44	203.62	199.55	204.25	207.8	205.16	204.26	204.46	201.92	201.35
203.93	202.3	199.96	209.94	205.91	202.32	206.1	207.01	200.69	201.86	206.67	200.87	200.32	205.23	200.95	207.47	197.4	201.89	209.58	209.32	203.85	201.41	202.31	205.5	207.11	207.15	203.22	202.11	206.71	215.51	206.95	201.1	199.11	207.11	205.75	204.05	207.52	200.66	202.29	208.64	204.66	202.98	202.88	205.93	201.43	207.83	206.78	205.24	211.18	210.03
197.72	191.67	197.82	193.53	195.56	196	198.8	198.61	200.87	198.4	200.52	190.11	197.67	202.42	198.11	202.22	187.79	195.39	194.32	202.69	196.38	203.73	198.99	199.05	196.24	199.14	195.98	199.95	198.66	200.41	192.68	196.16	192.68	194.75	197.03	191.19	199.11	195.81	197.33	199.26	193.22	198.92	198.22	195.42	196.2	203.73	202.03	194.26	197.74	206.26
208.81	213.85	206.78	210.05	208.59	208.5	209.51	210.13	206.32	210.23	209.43	209.32	203.98	207.32	214.93	201.21	213.67	209.95	208.35	209.04	213.14	200.06	210.37	211.76	208.11	208.62	207.03	204.19	211.36	213.72	197.97	209.29	209.26	208.86	208.65	215.73	209.66	213.89	209.26	204.35	214.49	204.84	200.29	212.13	204.39	210.01	213.16	205.34	208.96	213.68
196.75	210.4	209.94	208.81	201.76	203.23	202.15	204.27	200.25	200.65	203.77	199.75	208.66	204.76	204.4	203.39	206.48	204.35	203.47	198.28	204.1	205.62	210.54	201.98	203.07	206.05	205.98	204	203.53	203.26	211.26	200.68	201.26	209.05	209.28	206.09	208.53	204.26	203.29	200.48	207.51	204.03	202.07	206.48	203.89	192.11	206.66	207.17	199.73	210.47
201.47	199.85	203.18	201.72	205.35	208.29	200.06	204	205.58	203.82	201.61	200.25	204.62	199.54	204.51	208.05	208.45	206.99	199.01	203.62	205.45	200.63	201.29	204.12	203.96	199.41	203.04	211.7	201.4	200.53	200.81	204.41	200.93	200.55	204.17	205.77	201.48	209.45	208.12	207.99	203.58	201.68	203.55	208.32	205.03	202.41	198.7	208.44	198.66	205.86
209.97	212.73	204.73	208.05	210.9	215.44	214.18	206.86	212.09	209.52	215.02	213.5	211.71	215.03	207.22	212.85	217.89	209.87	213.2	212.94	218.14	212.77	215.06	221.18	218.93	208.4	213.4	214.02	210.78	217.57	207.8	212.15	210.43	219.7	211.59	206.92	209.19	213.17	210.16	216.03	210.93	213.29	205.74	211.21	217.35	210.42	212.54	217.75	221.32	211.83
199.3	206.92	198.51	212.34	211.14	204.64	208.95	212.53	206.72	204.65	209.53	207.58	201.69	203.36	206.96	199.49	204.9	205.54	200.87	204.58	208.3	206.31	207.97	206.21	207.06	205.2	210.57	209.49	202.78	205.95	208.88	212.69	208.99	201.61	208.81	211.47	205.14	199.88	200.37	209.36	200.22	200.17	210.68	206.81	207.79	207.85	212.67	203	210.9	205.56
205.97	200.67	209.01	203.49	200.13	202.37	212.28	205.82	199.46	202.54	208.99	206.98	206.78	200.13	205.49	206.7	200.61	202.4	208.19	203.46	202.97	206.85	208.59	212.27	209.41	202.79	205.3	207.06	205.3	207.42	201.31	205.11	204.97	198.53	203.75	206.05	207.49	204.84	209.95	209.91	207.19	200.6	203.27	197.16	208.46	206.22	200.04	193.11	199.53	202.78
211.41	207.12	210.21	209.64	208.75	210.66	212.87	210.42	212.9	209.13	210.06	206.22	206.25	202.53	211.26	208.76	213.08	203.78	216.55	207.64	211.6	208.38	206.24	207.63	209.42	208.2	209.65	205.47	206.44	211.64	208.38	217.93	213.27	208.29	210.5	206.86	209	201.05	210.63	207.61	208.99	204.21	210.96	213.91	211.16	212.46	207.61	215.42	205.86	211.71
204.43	210.82	212.12	203.7	200.09	213.75	202.97	204.62	208.93	208.28	212.47	212.17	208.49	212.01	211.31	212.73	211.03	205.86	205.72	202.44	207.59	204.69	204.09	205.1	208.79	207.22	207.83	206.6	207.22	209.11	208.33	203.45	216.31	206.5	209.81	213.82	208.94	212.4	207.08	209.04	213.97	206.48	205.42	208.59	212.16	211.48	207.6	199.61	206.59	203.8
218.2	204.45	207.32	207.52	207.4	208.9	215.07	213.44	210.28	211.02	212.54	216.69	208.75	217.99	209.28	206.61	211.85	214.97	214.64	218.48	212.85	212.63	215.08	213.42	208.74	212.64	212.88	211.15	210.73	216.55	208.74	215.48	212.82	214.94	214.17	209.33	211.66	211.69	217.05	214.43	207.84	211.89	212.63	207.43	213.68	210.87	210.11	206.1	211.91	213.49
208.03	210.54	206.56	198.96	207.95	209.84	211.7	207.97	211.47	202.34	206.49	214.05	211.12	211.54	212.5	212.52	206.02	208.66	212.26	207.9	207.63	201.56	205.16	222.98	209.1	210.84	208.36	215.25	213.39	209.43	215.49	205.06	208.79	220	203.44	202.91	207.57	211.13	200.37	212.14	205.89	214.08	206.37	208.21	207.44	206.23	207.6	204.78	214.41	205.56
212.92	214.88	204.28	212.41	200.69	211.47	210.29	208.21	209.34	214.33	206.17	204.82	214.33	208.61	202.27	201.55	205.41	208.3	205.43	207.56	205.67	212.17	211.97	200.76	204.29	206.71	211.55	205.23	204.23	212.1	207.69	216.01	205.32	213.25	207.4	205.09	210.65	212.31	209.49	216.72	210.47	206.39	209.1	208.98	208.66	206.65	201.74	208.85	209.75	205.91
211.78	207.51	207.38	204.26	205.72	208.59	212.99	208.97	210.22	210.16	207.89	210.06	208.44	211.02	204.06	210.28	204.95	206.26	214.11	215.66	206.18	208.41	213.28	203.13	205.69	205.56	205.72	210.51	210.87	210.97	212.39	202.72	214.31	208.42	208.63	208.23	211.29	208.03	206.85	208.68	205.29	210.4	212.13	203.43	207.74	207.59	205.49	208.8	213.63	208.81
206.1	202.83	200.28	207.76	201.77	202.97	205.1	205.69	204.42	198.17	208.86	200.23	197.6	198.07	200.74	204.14	207.47	201.87	199.8	205.53	195.31	195.58	204.01	204.2	206.64	206.29	199.99	205.15	201.64	204.64	200.56	202.7	205.92	200.43	204.89	205.73	201.22	205.89	203.83	207.05	203.02	204.58	203.95	205.74	200.93	204.41	199.97	205.91	202.91	200.16
207.06	206.17	213.09	205.76	212.96	204.94	205.13	208.86	207.42	208.95	208.44	210.15	205.78	209.17	204.03	202.03	206.47	206.47	213.27	207.93	207.06	208.6	203.19	207.67	206	209.86	214.96	211.78	209.87	213.63	207.72	204.51	211.46	207.58	201.67	207.21	206.03	203.67	208.12	205.48	201.64	207.3	210.91	211.27	207.23	202.52	212.06	202.59	206.78	210.04
212.11	202.9	205.24	206.66	203.61	199.25	210.05	206.68	217.97	202.86	208.66	210.37	209.11	208.03	201.84	203.51	206.45	206.95	209.16	213.57	206.38	207.49	209.54	203.27	214.48	210.9	206.75	212.29	205.69	211.88	206.51	209.2	205.47	204.16	214.98	208.04	207.82	207.69	207.11	202.01	210.99	209.53	201.64	215.26	208.9	210.79	208.37	205.94	213.75	206.92
207.15	199.19	197.38	198.48	198.31	198.84	197.35	201.29	199.29	204.17	198.15	196.51	196.38	201	186.1	197.68	196.36	197.97	200.37	203.11	202.94	193.77	199.46	192.3	193.5	194.08	205.78	203.1	196.38	193.24	197.25	193.89	205.64	198.82	201.29	202.21	195.15	201.95	197.11	198.59	198.64	192.86	202.18	205.34	199.54	200.47	197.73	196.69	205.35	200.19
208.3	209.33	211.84	204.44	210.31	214.82	206.29	201.65	209.27	207.96	206.56	209.38	204.06	205.56	210.83	203.47	214.79	206.24	205.61	213.87	211.56	200.11	212.56	204.38	208.05	206.49	214.06	206.13	205.4	206.49	208.21	214.41	207.56	201.62	208.93	213.67	205.96	207.1	209.13	208.35	210.24	210.63	204.3	208.34	205.84	202.71	213.44	211	205.23	210.59
207.71	207.85	207.82	211.58	214.73	200.98	210.71	206.94	209.86	207.87	204.03	211.14	208.28	208.21	207.85	210.24	213.14	206.92	212.02	210.31	210.21	212.71	206.92	217.22	204.17	206.5	210.98	211.15	207.39	207.04	214.93	210.69	206.61	213.88	207.9	211.99	210.39	208.51	213.63	211.73	209.88	208.97	205.78	205.19	217.39	209.92	211.79	208.66	208.2	209.82
204.88	203.62	203.3	204.43	205.68	193.77	203.48	197.95	198.41	205.98	200.11	195.52	201.32	200.46	191.53	206.65	195.12	204.73	203.89	200.3	195.81	195.79	204.75	204.66	197.45	208.07	198.36	199.59	194.96	199.61	199.92	207.38	207.84	200.65	201.28	200.87	204.44	200.47	206.1	200.06	199.45	203.45	200.05	201.58	200.62	194.64	199.3	197.52	198.39	200.83
206.37	211.63	209.2	213.86	211.01	205.53	211.98	203.65	209.56	196.7	205.32	206.51	210.58	208.5	203.1	209.53	209.83	208.9	203.81	205.72	206.29	210.16	207.53	203.75	206.92	208.98	207.23	208.09	210.47	207.2	208.81	212.42	206.48	202.15	211.09	205.52	208.68	209.03	206.48	201.82	205.33	208.91	207.55	211.42	205.83	210.51	209.34	203.98	206.58	204.71
210.18	212.65	209.93	210.28	210.61	210.56	206.21	207.65	209.12	208.04	214.09	202.89	198.4	206.96	207.72	208.97	215.44	207.13	205.59	208.22	214.94	208.57	209.15	214.53	214.54	209.73	209.64	206.61	212.14	207.48	213.67	207.35	206.42	216.42	216.33	205.98	208.61	208.79	206.74	206.61	209.06	208.02	211.35	207.72	209.99	212.85	213.31	207.45	211.69	199.47
215.14	211.26	215.09	213.07	214.46	211.2	218.43	210.26	211.44	215.73	214.54	219.08	212.78	217.66	217.99	216.41	209.37	212.69	212.22	215.25	219.5	215.76	214.88	209.56	214.26	216.84	214.44	209.08	216.65	212.07	210.21	216.83	213.03	214.34	211.21	209.1	210.43	216.52	212.14	210.76	212.47	214.43	216.33	213.83	208.44	215.72	212.38	214.39	213.56	214.85
206.82	208.57	214.1	200.52	206.42	211	208.13	205.4	204.16	209.51	212	201.64	214.27	212.22	207.83	207.23	212.49	209.77	208.16	212.44	209.81	214.37	213.24	218.34	209.29	208.13	202.87	208.91	205.87	209.32	210.87	207.34	206.32	214.36	209.48	213.87	208.21	208.42	216.54	203.2	210.25	206.29	209.84	207.75	208.64	213.75	206.78	207.73	213.46	212.52
214.36	205.74	211.32	199.91	207.51	207.76	207.38	201.64	212.85	209.32	206.56	207.37	211.51	205.31	208.88	213.29	203.07	210.64	210.65	201.91	212.22	209.76	206.74	206.48	210.74	204.9	208.2	205.64	208.75	202.63	209.11	207.97	207.94	211.9	203.23	213.35	206.99	208.85	209.53	208.59	213.99	206.86	213.11	206.1	210.26	212.92	209.99	204.54	212.79	206.48
212.28	206.71	208.89	210.41	201.29	206.6	207.01	205.99	210.34	208.39	209.04	217.44	212.24	212.73	214.69	211.25	210.17	208.7	211.12	206.19	201.08	214.96	204.95	208.75	210.52	205.55	210.5	204.99	213.04	206.81	213.25	213.11	209.2	206.6	210.13	209.81	209.12	206.01	206.7	210.6	211.66	207.18	202.8	215.71	213.28	212.98	207.88	207.39	209.95	207.68
206.1	208.14	207.2	203.37	203.36	205.06	214.31	205.95	216.12	210.02	207.2	206.78	218.1	209.27	208.28	205.63	204.28	201.97	202.5	210.53	204.83	208.97	212.53	215.02	210.44	201.59	205.98	205.95	214.62	210.9	208.67	209.31	207.01	207.58	213.8	209.39	211.86	209.14	203.57	203.34	206.75	203.55	211.09	205.92	209.72	206.83	205.45	208.42	213.33	209
207.39	211.79	209.23	217.4	215.41	220.73	206.75	211.05	214.21	209.7	209.98	219.81	214.64	211.4	213.66	216.08	211.37	208.98	216.86	214.18	209.21	212.48	209.81	210.93	209.76	213.56	209.08	217.36	210.66	212.06	211.98	209.54	215.35	214.12	213.21	205.27	213.47	206.94	209.23	213.8	213.95	218.99	213.6	223.21	211.91	214.96	216.72	215.39	212.31	210.51
214.56	205.53	205.13	211.2	206.3	215.99	213.69	206.19	209.2	210.13	211.18	214.19	209.5	207.76	215.55	214.77	210.59	213.1	211.18	212.14	206.02	211.71	206.33	212.03	208.74	209.08	210.6	212.36	204.86	213.38	211.84	205.15	213.38	205.82	214.57	202.2	208.17	206.71	209.03	214.48	210.35	203.6	210.09	206.05	207.36	206.89	210.8	213.97	205.09	213.28
208.63	204.49	207.82	207.85	211.62	213.41	212.99	206.38	210.66	207.54	204.47	205.15	208.97	206.92	195.55	209.59	210.96	210.08	207.35	204.31	206.55	210.9	210.73	204.09	207.62	217.56	207.75	209.36	206.07	210.68	208.66	201.52	208.36	204.48	200.47	209.24	203.29	208.32	217.48	206.82	205.54	206.39	208.99	210.23	210.91	211.78	206.24	210.9	202.47	208.88
211.55	217.24	205.79	216.5	209.72	210.97	211.52	214.87	214.4	209.28	212.7	216.29	210.34	216.87	206.73	210.36	207.4	217.28	209.42	211.45	211.57	212.75	206.68	209.23	216.68	209.49	214.08	216.08	209.39	211.62	209.63	212.78	210.72	214.64	212.58	207.65	210.07	217.69	208.51	210.42	211.75	206.79	210.24	208.77	203.77	208.76	215.64	210.17	213.81	207.78
198.55	199.36	198.52	200.07	201.87	200.92	191.9	198.72	207.05	200.71	205.32	204.57	195.1	194.57	200.77	199.27	202.04	202.55	196.37	199.24	196.96	196.79	196.25	201.71	202	197.29	195.81	198.9	199.03	199.97	203.98	196.24	197.09	195.59	200.27	203.25	198.52	194.8	196.03	202.05	201.75	201.41	202.09	203.61	199.11	198.46	200.44	197.92	199.28	198.97
214.24	212.05	220.42	215.49	211.35	215.24	210.85	211.21	212.82	204.85	210.6	216.25	210.56	217.63	208.66	216.36	205.71	213.11	215.31	206.44	220.77	220.73	213.3	212.07	211.28	212.27	213.84	212.84	212.2	209.25	214.93	212.6	210.6	214.79	211.23	214.5	212.03	211.17	208.25	211.5	216.52	208.87	214.67	217.4	207.71	217.6	211.88	212.83	209.47	215.18
207.48	205.15	203.16	202.7	199.63	203.8	198.36	209.12	205.51	208.46	198.69	207.04	200.87	206.93	204.49	203.49	204.52	200.79	197.62	201.66	203.51	198.77	198.42	198.57	199.58	202.41	202.76	203.44	202.07	206.84	204.82	204.14	205.01	204.93	199.37	204.07	205.86	208.8	202.34	204.37	204.29	201.76	202.14	205.8	206.59	201.48	196.53	206.07	198.92	208.57
213.45	211.85	210.31	217.73	216.52	208.07	207.17	209.81	210.21	214.23	215.55	215.24	210.44	211.05	218.57	214.69	210.34	212.37	212.5	211.48	213.32	207.82	211.2	215.29	211.24	212.35	212.6	212.81	213.67	207.26	214.45	206.01	217.69	212.92	213.37	214.77	208.2	208.74	212.12	206.16	212.04	212.05	206.26	210.95	208.51	205.33	214.63	207.05	212.37	209.94
210.24	201.18	203.2	201.84	209.13	206.36	201.4	202.44	202.76	204.64	201.97	206.19	201.9	203.05	201.41	199.65	204.65	203.4	204.24	204.27	202.18	200.6	204.26	201.3	206.36	202.79	209.8	201.77	210.04	208.5	207.94	211.12	205.32	204.46	201.53	200.2	204.1	207.28	203.26	204.33	209.74	201.43	201.98	205.29	201.75	203.84	207.4	205.07	203.96	202.54
208.96	208.41	202.86	210.48	208.18	200.81	204.97	199.38	204.11	203.97	198.98	206.26	208.31	205.04	205.18	209.77	207.14	208.72	193.66	208.74	204.95	207.63	209.08	200.44	212.38	208.91	204.76	207.8	200.23	206.13	207.52	205.8	201.86	207.11	205.15	201.77	202.83	200.73	203.6	206.55	206.43	202.38	209.95	201.5	201.67	203.87	205.89	215.57	207.44	207.55
201.25	199.02	204.36	204.96	207.81	198.82	208.29	201.38	207.76	201.07	204.43	208.62	201.93	205.42	200.11	204.04	201.08	201.31	196.03	200.37	198.53	207.91	209.56	208.2	202.78	200.56	200.93	206.83	201.49	203.01	200.95	194.83	205.92	205.49	198.49	202.13	200.03	203.23	202.45	207.84	202.63	204.75	199.8	203.06	204.14	199.84	197.02	205.32	205.89	204.28
213.16	203.87	216.85	209.01	216.49	215.86	211.83	215.13	211.5	211.74	216.62	208.35	212.4	212.6	209.44	211.35	211.91	209.92	211.08	205.09	205.8	214.55	211.26	214	206.8	211.14	210.69	212.83	215.86	215.56	214.53	206.73	213.87	210.1	210.34	215.47	212.37	216.87	209.59	212.57	213.61	217.05	218.82	217.02	215.08	211.8	206.26	210.16	205.68	212.86
209.59	204.28	212.13	214.12	212.92	212.26	210.12	208.57	211.39	210.11	207.19	209.46	212.21	216.92	207.69	211.57	207.6	216.92	208.51	217.4	209.89	208.11	216.82	210.39	208.61	211.46	213.55	211.12	216.02	208.96	214.66	208.51	217.48	207.3	208.25	217.46	208.73	207.28	213.87	206.84	208.95	206.81	206.44	211.7	215.26	210	213.89	211.54	212.91	213.59
204	205.41	206.67	207.92	205.12	208.69	195.83	200.43	204.75	205.05	204.45	203.55	203.9	205.77	204.33	205.44	203.97	207.39	194.94	203.26	194.76	203.86	200.82	205.69	202.87	209.13	205.71	207.01	202.42	201.91	206.76	196.45	205.84	203.28	195.5	207.85	200.62	206.87	198.97	203.47	202.58	206	213.22	198.41	202.25	203.01	199.3	197.38	204.69	204.17
197.6	201.82	209.75	202.53	201.7	206.67	206.55	209.83	207.77	206.24	204.83	210.2	203.33	207.6	209.53	204.45	204.19	206.73	204.89	208.7	202.03	206.97	217.08	207.82	203.78	206.58	204.33	209.53	203.77	214.32	214.05	204.68	205.89	212.74	206.98	206.5	210.21	205.14	205.91	212.73	206.68	208.59	198.81	202.77	203.18	204.23	212.04	208.52	202.39	202.06
205.57	213.59	211.32	207.8	208.96	208.77	213.88	208.32	208.94	207.95	210.65	205.74	208.43	209.58	209.48	211.43	211.48	200.72	206.02	208.97	201.33	209.2	205.03	208.55	208.95	212.2	208.97	212.23	212.53	206.42	212.12	206.61	204.56	215.4	208.75	211.88	209.97	207.7	204.72	201.64	205.74	211.48	212.1	214.68	208.91	207.37	208.18	211.06	211.74	208
210.57	206.87	204.73	208.58	205.15	212.14	212.35	204.62	207.08	206.88	206.48	204.53	207.29	201.31	207.68	204.41	207.6	210	213.25	203.91	208.91	201.34	210.58	207.03	202.78	202.48	207.34	214.73	206.46	204.96	204.42	203.61	207.97	208.55	207.87	210.07	205.13	209.21	207.29	206.23	202.15	215.47	213.51	207.68	209.17	205.84	210.6	205.9	205.45	207.92
202.13	206.97	207.26	195.25	201.01	202.2	205.11	205.76	203.05	197.65	203.85	209.12	206.08	207.11	201.43	203.64	203.6	204.88	207.74	200.92	206.17	205.9	205.83	199.39	208.38	201.92	203.01	202.95	207.39	198.9	209.77	204.89	206.69	203.36	202.28	203.42	210.77	203.61	200.97	203.6	204.87	205.22	201.19	203.77	205.25	203.93	210.7	204.45	209.13	207.66
205.49	203.71	203.87	208.28	206.36	206.17	199.97	208.9	204.68	197.21	201.17	204.61	204.9	202.61	210.72	201.9	204.46	209.41	203.5	200.09	201.7	207.1	201.59	203.38	205.48	206.13	200.15	202.01	199.8	209.81	207.52	202.77	203.06	210.2	206.42	208.15	210.42	207.99	204.13	211.09	199.87	204.23	209.61	202.2	207.98	205.51	200.62	206.23	209.26	203.5
198.68	203.24	204.27	200.77	211.51	205.47	201.95	196.49	205.13	200.14	207.1	207.51	202.45	203.69	191.75	207.34	207.02	213.08	207.85	207.42	209.9	200.71	200.21	210.05	204.25	207.37	202.43	203.67	200.65	202.99	202.97	201.93	202.04	205.95	202.31	204.59	207.37	200.54	202.38	200.16	200.76	199.68	208.18	197.76	205.71	205.36	203.06	206.15	203.76	208.09
206.85	211.34	201.14	201.72	206.15	208.55	202.4	208.91	199.38	203.98	207.18	207.81	207.38	205.34	193.77	206.59	207.08	203.77	201.3	206.44	203.86	202.86	204.12	204.46	208.05	204.32	199.18	205.48	205.11	199.35	201.29	198.59	204.23	205.33	207.35	204.68	208.93	206.86	207.71	204.04	204.44	205.1	204.53	201.8	198.38	201.03	204.19	204.37	198.33	207.33
217.26	213.33	222.92	222.87	218.93	219.21	217.41	216.91	214.62	218.9	215.46	226.28	218.13	218.45	220.6	222.16	216.6	211.14	218.78	222.95	214.45	207.98	216.8	219.45	219.98	216.56	209.58	222.47	216.65	221.55	220.01	217.31	224.43	217.45	218.28	220.09	213.76	213.85	218.26	217.4	222.73	213.16	214.22	222.26	214.19	215.03	216.26	219.75	217.82	221.13
212.26	207.88	208.61	207.64	204.66	211.35	205.88	205.28	208.67	206.46	201.88	211.91	212.19	208.95	212.65	211.53	200.78	214.03	211.69	209.01	210.48	209.82	209.28	206.68	208.19	212.31	215.41	207.42	211.19	213.17	212.02	203.34	210.59	209.87	206.11	208.36	208.55	204.18	210.65	207.85	208.79	211.65	212.41	206.26	205.76	209.06	207.91	202.64	204.94	204.82
207.62	205.81	206.88	202.49	203.74	202.44	210.08	205.13	207.09	202.88	210.43	206.61	205.62	202.53	207	200.97	202.91	209.79	205.75	204.06	208.84	201.87	205.56	209.36	204.7	207.97	206.47	202.92	204.9	201.82	204.08	202.6	203.32	206.08	203.75	203.16	198.75	200.72	195.13	207.1	207.15	205.44	203.63	197.55	210.44	203.93	199.39	206.65	201.79	204.51
197.47	197.5	200.8	199.27	192.38	203.55	197.9	196.92	198.65	197.25	196.4	202.26	201.19	193.88	201.25	200.38	205.5	191.72	200.54	199.37	199.57	203.31	200.83	196.16	197.45	204.27	198.16	195.39	201.43	199.06	202.99	202.13	191.71	202.66	197.07	204.92	200.5	204.09	204.42	196.44	202.82	193.58	199.27	193.87	201.31	198.98	204.5	198.64	196.9	199.64
199.33	204.81	204.87	202.31	202.75	202.23	201.66	204.22	194.04	203.69	201.41	206.8	200.42	207.15	204.22	196.74	197.77	204.53	204.89	199.41	203.32	199.01	203.35	207	211.01	201.19	197.55	202.08	199.96	204.04	200.97	200.47	198.95	202.41	200.87	199.83	212.33	205.55	205.18	199.96	207.28	199.28	193.58	204.3	207.92	207.02	204.2	203.14	201.96	202.45
216.06	212.24	206.1	212.45	206.94	213.88	203.01	205.7	204.94	210.29	211.5	210.12	212.65	213.94	213.12	206.41	206.16	211.88	212.09	204.72	208.43	204.28	205.41	205.66	208.58	205.87	206.08	209.5	213.64	204.47	206.06	212.35	206.76	207.34	206.53	203.56	207.01	208.03	209.39	213.37	208.12	200.12	203.16	204.12	205.44	205.32	206.37	207.12	204.57	209.23
212.66	215.07	208.84	208.69	210.44	207.05	208.57	213.46	210.48	210.84	216.96	209.78	217.03	220.41	212.93	212.19	212.85	207.67	215.93	215.23	210.27	212.59	210.28	208	212	210.01	210.15	210.44	208.84	212.36	217.84	210.28	211.74	207.79	215.55	208.44	213.99	214.15	209.28	213.76	207.7	216.9	203.81	207.54	219.35	212.19	209.3	214.84	214.15	216.22
212.64	208.02	210.43	212.58	214.62	209.38	212.3	212.36	217.92	219.3	211.35	211.24	215.24	205.92	212.85	210.91	212.34	213.04	212.48	207.39	214.99	216.82	211.67	207.57	214.74	209.16	219.66	210.2	214.63	212.52	215.1	207.76	209.57	203.4	211.26	208.99	210.5	206.84	212.27	217.94	210.13	215.46	215.91	205.69	207.03	214.16	209.43	213.77	213.27	205.96
210.7	210.98	203.2	212.49	209.18	208.97	203.05	209.61	206.23	213.72	207	204.53	208.46	212.59	205.54	201.72	199.56	213.01	209.19	211.13	213.43	205.37	206.04	207.3	205.1	208.99	208.2	209.77	208.13	207.06	208.64	207.63	210.65	207.74	205.37	207.77	206.83	204.69	210.6	216.36	201.99	205.69	207.47	210.43	207.58	205.8	210.18	216.35	203.08	209.98
213.32	219.83	221.73	213.72	222.32	214.57	221.27	213.41	220.54	220.99	217.61	216.32	213.5	215.44	217.02	214.1	219.1	216.58	221.36	215.88	214.38	207.77	213.12	216.1	221.84	224.24	213.55	220.41	216.91	219.44	217.5	211.21	212.44	217.19	219.79	217.94	214.26	215.07	214.2	224.93	221.68	217.32	217.79	214.87	217.32	215.82	221.11	215.62	219.03	217.89
213.57	211.72	214.1	211.91	209.48	215.9	206.37	206.67	209	213.02	208.93	213.67	214.49	211.29	214.78	214.42	206.37	218.06	208.79	206.22	213.77	214.39	218.02	208.88	212.52	213.54	211.13	211.5	209.8	215.3	211.26	213.12	220.08	210.02	210.33	211.16	210.15	212.26	210.52	209.59	209.51	213.66	209.06	209.16	214.37	217.39	200.23	210.63	209.23	213.45
205.67	203.76	207.82	209.1	208.01	206.54	208.94	202.29	211.43	206.18	215.37	208.93	202.84	208.19	206.38	205.49	203.28	210.26	211.45	210.38	208.56	205.72	206.76	213.16	210.85	207.39	216.47	213.83	206.58	210.4	203.69	206.97	207.48	206.2	205.09	210.69	208.28	210.92	209.87	212.17	207.87	205.24	210.41	215.92	207.52	207.95	207.43	210.69	210.53	208.91
205.9	203.72	203.24	203.92	201.8	207.19	202.38	205.61	202.55	203.03	202.36	204.56	206.71	203.86	198.02	206.28	200.28	204.94	197.59	201.37	202.37	199.16	200.31	202.2	200.59	196.1	203.62	200.12	198.86	198.3	205.92	195.92	200.33	201.74	206.11	202.8	197.31	196.01	206.78	199.82	208.19	206.27	200.5	200.42	195.25	197.63	202.4	194.73	198.14	204.47
212	205.68	196.13	202.51	200.53	201.59	201.83	210.25	200.07	206.97	203.28	201.59	197.82	208.83	204.9	202.98	203.26	196.84	205.15	201.38	210.48	207.44	200.8	203.64	200.71	198.54	205.59	207.58	207.99	203.21	210.18	206.02	204.33	210.91	202.7	201.57	204.66	199.43	202.34	199.66	202.37	204.03	201.29	200.24	202.76	201.06	201.38	195.75	211.97	199.89
211.49	209.96	212.1	214.84	218.24	207.25	206.95	212.15	208.89	215.54	221.55	205.2	212.23	215.86	204.4	211.89	212.41	214.82	211.59	207.74	210.22	211.08	209.56	209.5	211.48	208.21	215.37	205.7	204.08	210.05	212.87	211.36	206.93	213	211.89	206.63	214.62	209.41	211.36	213.82	210.05	207.55	210.25	210.28	211.08	211.94	212.78	212.54	217.83	208.72
202.56	202.24	209.92	203.86	205.34	207	204.21	211.37	207.62	205.16	209.53	209.16	208.41	203.94	205.92	201.8	200.14	205.32	201.99	207.34	205	202.04	205.45	209.76	206.38	201.42	203.3	205.97	206.34	206.57	207.56	204.96	204.99	200.05	210.69	199.34	198.88	206.54	201.23	204.55	206.02	202.06	205.25	207.03	204.43	205.21	203.69	206.95	208.69	208.06
211.93	211.39	212.14	212.55	205.87	210.14	206.82	214.9	209.76	212.44	212.71	213.28	210.21	214.97	206.69	204.65	213.76	215.93	213.61	215.57	217.04	219.8	210.09	216.81	214.63	215.68	211.77	211.78	214.3	214.26	206.92	211.48	209.27	208.83	214.21	213.46	214.79	208	210.25	217.94	212.7	209.32	209.53	220.89	212.23	217.5	214.01	208.76	217.46	213.04
215.12	214.02	211.61	206.63	213.5	211.5	200.79	210.08	216.42	210.22	214.1	207.44	212.19	214.44	209.63	214.14	214.92	208.41	212.44	208.03	210.64	213.26	212.48	212.96	209	212.87	208.81	212.92	215.71	215.53	213	216.38	207.86	207.63	210.6	213.67	210.28	210.06	215.39	217.2	215.38	212.75	206.61	210.66	210.16	209.8	217.55	217.3	211.14	210.85
213.66	212.49	205.88	206.39	204.7	214.1	212.4	209.32	210.62	201.44	209.09	212.78	208.44	196.82	207.58	202.81	208.29	206.26	206.22	204.2	208.82	204.95	208.18	209.68	212.78	210.52	208.96	208.59	211.18	213.34	212.19	208.1	206.94	202.75	206.29	210.23	209.13	208.23	204.44	201.43	214.55	205.44	204.84	204.32	207.22	211.18	209.46	211.08	210.23	203.31
200.88	207.33	200.05	205.74	202.35	212.08	210.04	204.74	203.89	200.73	209.77	198.11	202.98	205.99	200.17	195.23	202.8	204.14	201.29	199.19	204.4	199.24	210.1	198.29	202.59	207.31	200.52	202.92	204.07	208.27	201.53	197.02	209.37	199.18	205.57	204	202.32	200.84	195.66	207.73	204.2	210.97	209.31	198.55	206.76	203.63	205.59	193.82	202.4	199.54
203.44	210.14	204.33	208.81	208.96	204.18	209.64	203.37	205.96	205.67	206.89	209.12	213.02	207.14	209.45	211.44	210.96	207.9	206.27	212.19	211.57	208.57	210.38	208.96	210.02	211.61	209.52	215.83	211.92	214.33	207.09	210.74	210.15	206.79	208.99	206.83	206.57	210.41	207.94	206.39	205.08	209.77	216.4	211.49	216.11	211.34	209.58	210.74	205.12	208.81
216.74	206.83	211.19	213.42	204.46	209.72	204.99	209.52	203.07	211.45	211.85	212.07	206.42	210.52	211.87	214.87	208.64	211.42	209.3	223.5	210.31	215.02	220.8	208.82	212.46	212.17	210.19	208.61	209.14	209.22	211.46	212.6	205.64	213.1	210.26	208.77	204.55	205.71	214.05	208.01	212.37	216.56	212.83	216.9	212.64	208.41	210.97	210.21	214.71	213.4
218	223.81	214.52	214.12	220.97	220.15	210.09	216.1	214.66	219.01	218.8	222.55	222.28	222.91	219.55	216.43	220.77	214.4	219.5	216.57	222.25	217.49	213.9	217.2	210.8	217.24	219.08	220.96	214.68	221.96	220.5	216.15	211.47	225.23	215.17	217.06	222.21	218.49	220.07	212.17	222.16	218.9	223.8	217.57	221.77	215.63	218.96	216.56	223.17	208.57
200.36	203.77	203.46	205.5	207.16	207.01	204.42	200.07	196.59	204.54	200.62	201.14	202.74	204.92	196.22	207.5	199.05	206.98	203.13	201.43	199.62	204.28	199.81	203.19	204.85	194.74	201.92	201.28	209.75	202.29	199.99	203.83	205.56	200.91	197.77	207	199.11	201.51	207.32	206.31	206.72	206.46	204.63	198.64	198.76	202.26	206.04	206.45	210.46	206.05
200.12	200.14	211.41	205.63	214.24	209.72	204.4	202.9	212.21	212.4	211.38	211.75	208.05	215.02	207.93	204.9	210.29	209.4	204.15	209.86	202.68	205.09	206.31	213.79	207.44	208.36	206.72	210.15	211.79	210.7	212.04	206.83	215.27	208.5	207.25	208.43	209.76	205.92	210.17	211.13	209.1	210.98	205.69	204.74	207.52	210.22	208.86	206.78	210.64	202.86
204.09	197.43	194.54	193.32	202.18	192.04	195.39	195.53	202.66	198.76	197.5	203.49	197.95	204.08	203.95	195.21	202.77	199.88	203.58	199.91	197.58	200.41	193.93	197.48	196.84	200.35	199.32	200.14	194.97	196.68	197.39	194.53	201.66	195.31	201.98	191.29	200.46	203.69	204.39	202.13	196.66	195.53	199.58	200.14	196.19	201.76	197.11	198.62	197.47	200.63
208.07	208.71	206.57	209.45	201.7	216.44	200.21	205.32	205.25	207.24	204.24	212.36	205.21	212.89	206.8	211.96	205.72	207.75	210.57	210.96	210.41	210.66	212.72	207.71	201.39	220.02	203.27	204.73	207.37	209.25	204.43	209.85	205.57	207.42	205.26	210.17	198.62	208.14	212.67	206.96	208.6	213.6	205.05	213.84	208.84	208.92	209.8	212.02	206.2	206.79
222.2	218.49	219.58	216.5	217.95	217.76	218.68	216.72	217	216.34	216.71	217.37	214.96	216.81	219.69	218.65	219.84	214.34	213.23	218.82	213.57	222.54	218.6	213.74	212.32	219.07	221	215.5	216.73	215.12	220.49	212.48	215.46	214.74	214.69	214.51	215.71	218.32	217.44	224.79	222.35	217.44	217.91	218.65	214.16	213.94	221.74	222.57	210.17	219.09
213.9	211.44	212.35	213.37	212.54	214.48	212.09	213.75	211.21	212.76	211.02	217.45	218.67	212.01	216.42	212.37	209.45	210.18	218.48	213.45	210.94	210.62	214.2	211.49	218.06	209.93	212.36	215.1	210.3	215.26	218.3	216.69	209.26	208.62	216.8	213.64	208.67	216.7	216.08	216.96	213.33	208.14	215.94	220.12	208.73	217.8	211.34	212.79	212.48	213.91
207.57	203.69	199.62	194.77	200.73	199.28	201.81	209.39	201.7	204.23	194.51	202.21	201.94	203.06	201.6	197.89	201.55	201.64	205.9	200.17	205.24	195.71	201.17	201.79	202.58	204.39	199.29	198.75	205.95	205.65	196.12	203.05	199.59	204.81	200.04	205.03	206.25	199.9	200.01	198.31	205.38	196.18	200.13	200.64	201.58	193.05	199.74	198.51	204.4	195.52
194.29	197.74	196.02	193.75	197.83	197.11	199.62	197.94	197.02	199.23	193.85	199.78	192.35	199.85	202	205.37	198.5	204.29	198.04	194.32	198.73	193.03	203.05	194.43	194.16	199.26	197.5	197.48	195.07	201.04	202	192.25	204.59	196.28	196.93	199.54	193.6	198.14	202.19	194.74	197.61	195.08	196.65	199.76	201.02	199.11	192.86	203.8	197.35	194.89
216.56	220.23	214.06	210.34	214.34	210.56	210.83	220.31	216.06	225.57	217.85	204.63	214.57	211.61	216.95	217.8	216.58	215.58	218.67	216.33	208.66	215.22	210.05	211.29	212.09	202.05	213.18	213.09	214.27	209.9	209.46	216.89	210.63	215.44	217.01	210.18	212.08	211.94	211.56	217.38	214.96	216.72	214.94	210.77	220.32	209.65	209.99	213.4	213.57	207.57
202.33	199.38	197.93	197.66	198.07	196.72	202.59	195.98	202.21	199.32	196.96	205.05	198.5	194.66	201.16	200.45	202.52	194.9	196.58	198.64	204.99	196.8	202.51	201.36	204.35	198.57	203.73	201.85	199.2	201.66	201.43	192.3	199.63	198.15	193.32	205.72	194.29	196.67	201.27	194.2	191.21	196.22	196.91	203.02	198.63	201.29	197.46	196.48	204.41	198.77
211.26	208.93	213.95	206.52	209.68	209.08	209.67	209.02	208.46	207.9	207.27	206.98	206.2	211.89	207.28	214.18	208.45	204.48	211.47	211.28	206.2	217.16	208.96	208.57	207.81	210.25	211.38	207.34	211.73	207.98	211.66	215.33	205.44	203.06	213.4	210.43	211.17	205.27	200.99	210.2	211.04	212.05	209.54	213	209.17	202.95	209.5	207.53	211.2	212.96
198	201.92	198.47	205.03	202.34	200.46	198.97	197.49	199.05	204.72	204.86	196.59	208.9	203.12	206.8	205.25	202.21	198.41	198.19	200.92	201.2	204.42	197.43	201.35	196.76	203.13	205.96	201.36	198.04	202.21	194.59	200.68	201.29	206.53	201.13	200.86	204.11	202.91	203.86	204.02	197.79	198.52	196.72	206.88	205.47	196.76	204.24	199.33	204.51	206.53
207.15	206.63	205.96	208.34	204.38	204.91	206.46	207.05	204.44	208.9	215.14	209.25	210.96	211.17	201.22	208.75	208.02	207.48	207.49	208.47	211.09	206.06	207.35	205.06	209.15	203.45	208.03	211.42	210.52	208.64	210.12	206.98	209.91	204.59	209.12	207.86	204.41	207.47	209.63	207.36	201.69	206.67	208.27	207.58	206.11	202.07	208.59	207.03	212.65	204.73
211.65	208.52	209.79	213.36	208.4	215.11	215.83	208.31	212.12	212.45	207.58	218.43	206.2	204.86	209.2	204.85	209.2	214.31	209.44	209.18	209.16	203.09	213.21	211.37	214	209.54	206.85	212.4	215.53	214.72	210.65	211.82	215.98	211.2	208.23	215.54	218.2	207.6	216.5	219.14	215.42	213.48	213.99	212.89	220.31	213.63	210.13	214.59	219.03	210.14
206.52	208.7	204.06	204.13	206.75	204.67	211.9	216.36	206.18	207.29	209.5	207.85	210.99	202.78	214.93	206.85	211.13	208.37	210.92	203.29	206.35	203.87	207.12	205.99	209.65	209.15	208.49	207.59	208.72	212.13	209.17	205.24	210.01	202.74	202.06	207.53	205.82	208.42	204.48	217.43	201.79	208.58	212.51	207.93	208.09	215.59	205.05	209.33	205.16	205.5
201.98	205.95	208.42	202.29	204.93	203.55	198.4	200.97	203.81	207.28	203.88	203.34	201.4	195.75	209.96	200.53	197.07	203.34	200.15	200.24	204.3	204.47	205.21	201.47	194.64	204.12	203.43	198.63	206.02	203.16	204.79	208.18	200.26	214.16	205.75	202.72	202.7	206.12	206.07	208.16	207.12	201.15	202.81	205.68	207.12	202.74	206.91	201.77	197.37	205.99
201.91	206.68	202.86	208.05	204.93	204.73	202.12	210.49	201.32	204.85	203.68	206.6	205.79	205.66	204.64	208.17	202.88	202.69	207.81	202.21	204.28	203.35	206.62	198.61	209.77	203.31	211.73	205.2	212.04	201.11	206.84	207.17	205.53	203.58	200.8	207.85	204.7	207.79	203.52	205.26	208.43	206.28	205.08	210.21	197.91	202.1	209.34	205.59	200.81	204.11
205.73	213.42	210.46	208.71	202.24	208.09	208.61	208.69	212.67	208.89	211.19	208.8	208.96	207.37	207.04	215.68	206.43	202.67	212.3	211.87	211.61	208.31	208.57	209.69	204.62	214.15	206.39	206.03	202.83	204.37	208.56	203.66	204.63	208.72	208.27	206.09	206.46	210.29	208.41	202.88	204.2	208.05	211.79	205.65	210.22	206.16	209.88	210.02	208	211.74
213.52	209.27	210.2	206.61	208.18	212.73	214.1	209.81	209.56	219.69	213.45	208.6	209.83	210.89	211.15	212.09	207.03	212.21	208.86	209.49	214.57	215.12	209.25	211.8	212.44	210.67	211.16	218.81	210.6	219.02	213.2	204.48	210	214.84	215.42	208.25	219.27	215.47	209.2	217.67	211.63	210.58	215.03	205.7	208.84	207.42	211.28	206.26	205.04	205.95
210.86	201.19	201.2	209.96	209.75	197.38	208.36	204.07	211.37	212.59	201.12	204.11	201.95	204.28	203.83	197.54	203.99	213.99	208.95	205.93	212.87	210.99	207.05	197.58	209.48	205.95	204.79	201.76	205.35	203.76	204.79	205.58	198.83	211.35	203.88	205.59	204.94	206.24	210.92	204.12	207.24	208.53	213.43	204.19	208.15	201.1	203.76	212.45	205.41	208.01
213.73	204.23	218.07	206.7	213.71	217.57	206.87	220.4	215.49	212.32	208.49	218.38	214.25	216.27	215	213.37	210.68	211.34	216.97	219.51	215.5	213.14	211.3	218.74	209.2	208.77	215.57	211.39	213.35	215.26	207.75	215.9	211.13	207.81	214.78	215.16	214.61	220.01	210.72	209.22	211.1	211.9	217.69	213.38	209.98	212.66	215.54	214.52	209.69	217.9
206.83	208.6	206.65	203.57	207.74	207	208.01	202.93	208.01	210.48	210.22	204.49	204.51	206.35	211.4	214.77	202.23	208.44	204.93	210.08	214.63	206.15	213.11	213.92	208.64	203.77	216.5	209.51	213	211.99	206.74	204.71	208.78	210.48	204.05	212.51	205.85	205.08	209.11	213.06	210.02	211.32	208.72	209.41	210.31	212.69	213.38	215.25	205.4	208.67
205.93	208.36	201.2	207.43	205.39	200.97	213.87	208.22	205.56	203.97	210.68	203.65	207.94	207.29	203.34	206.33	211.33	209.67	206.32	206.67	208.04	206.18	207.71	208.75	205.77	209.98	204.36	208.36	203.73	209.93	207.15	213.4	208.47	206.77	205.73	210.01	217.82	212.37	208.46	210.35	208.68	200.73	211.76	199.53	204.42	205.56	204.81	203.75	208.1	213.33
203.87	202.41	200.84	206.18	206.35	199.72	202.05	202.16	203.92	203.52	205.57	199.33	203.37	201.44	204.06	198.01	205.49	202.47	205.63	200.09	206.76	199.11	202.43	205.56	201.44	195.18	203.42	206.79	201.41	200.71	207.27	207.56	201.76	201.26	205.85	200.06	203.5	199.01	208.25	199.4	203.66	203.82	211.8	206.99	198.07	200.05	206.89	202.22	204.76	201.15
208.82	204.99	205.06	205.09	210.25	206.55	207.43	202.26	212.86	203.04	205.26	212.39	210.09	214.3	204.98	209.98	205.24	210.29	204.28	215.46	210.04	214.07	202.66	207.85	202.32	210.32	208.46	210.97	210.14	201.91	203.91	207.95	214.78	209.53	209.21	209.01	210.06	208.87	209.08	205.61	203.64	205.92	211.45	207.73	209.7	211.47	208.75	205.66	206.12	210.96
208.49	208	209.86	212.01	212.73	208.37	208.13	208.74	218.79	212.48	208.89	215.14	207.26	213.66	209	215.12	204.49	209.96	209.9	215.15	206.19	217.48	212.88	212.07	214.78	206.91	211.57	211.73	205.8	211.57	213.85	214.45	216.34	209.57	212.01	209.47	213.3	213.8	211.94	204.86	211.99	211.35	216.6	210.39	209.28	216.02	205.85	213.79	212.35	214.81
209.58	207.84	207.24	205.19	198.55	209.35	207.65	207.76	205.57	205.13	211.87	205.06	202.17	209.67	208.03	201.04	196.38	202.16	204.8	202.76	200.42	210.55	207.28	202.82	207.1	205.44	203.05	211.92	202.65	208.47	208.06	205.81	206.21	207.87	202.96	200.5	200.55	212.54	200.05	205.61	207.25	200.29	205.89	206.79	209.81	209.26	206.25	209	198.8	199.2
208.55	201.82	210.51	216.15	216.42	206.87	214.94	210.63	208.46	210.15	208.08	208.61	212.28	209.9	205.39	204.66	211.65	213.7	206.97	206.43	212.13	211.28	209.65	210.1	210.71	208.91	205.82	211.06	208.83	205.47	208.9	209.22	202.07	207.87	201.75	204.59	206.29	208.85	209.17	206.01	206.76	209.03	213.84	212.39	207.01	206.3	212.55	204.33	205.97	212.51
200.8	194.13	209.3	205.45	206.99	208.28	201.66	201.81	200.97	195.74	203.71	200.5	203.52	207.96	205.6	203.68	198	203.69	201.35	198.72	207.16	203.98	199.93	201.86	206.18	204.33	204.74	203.67	200.38	205.88	206.35	203.42	203.07	204.03	201.45	201.57	198	209.23	203.41	195.98	209.49	205.95	198.14	203.18	207.23	205.92	193.28	205.22	204.24	201.89
212.7	213.91	213.31	212.21	207.68	215.59	218.84	218.06	212.67	218.59	213.96	214.48	216.18	211.05	208.68	212.8	208.56	209.4	210.68	217.48	218.62	211.12	218.86	213.97	213.79	210.09	210.39	207.05	207.72	212.2	218.02	217.34	214.4	210.89	213.23	208.64	217.54	210.55	211.21	214.62	216.02	207.56	213.5	209.8	215.55	218.18	209.42	207.37	209.56	214.15
199.05	208.38	190.92	199.76	192.13	191.35	199.27	201.22	196.54	209.15	200.62	204.02	202.78	198.11	197.07	202.26	200.49	196.96	205.05	200.07	198.39	195.6	204.84	196.95	193.74	203.56	200.11	204.62	205.96	205.35	199.38	196.41	202.89	196.57	198.1	197.86	199.35	197.77	201.65	201.62	193.99	199.69	202.42	199.83	198.35	200.87	205.71	203.73	198.47	205.39
214.87	205.96	206.06	203.79	206.67	210.83	215.09	204.81	201.89	210.16	215.07	203.17	212.5	204.05	209.06	214.08	214.04	209.8	213.5	207.07	206.44	208.36	212.45	209.45	214.02	208.09	216.71	204.34	216.67	204.69	207.08	211.84	210.25	207.7	202.95	209.55	207.83	209.93	205.2	208.47	208.31	207.63	207.62	204.65	214.45	213.29	207.45	204.74	208.68	208
204.36	214.92	205.25	208.34	206.17	209	209.86	203.65	212.19	202.41	208.11	203.88	206.95	205.93	214.99	205	211.3	205.68	203.83	211.88	206.23	207.44	203.46	209.7	202.09	210.15	206.51	208.86	212.24	207.48	206.49	206.36	205.86	213.35	208.29	208.5	209.67	203.88	211.49	204.13	201.79	213.02	207.02	203.02	204.85	206.57	202.31	204.53	213.25	217.09
203.64	204.29	200.81	204.87	197.11	203.17	206.72	208.34	200.11	200.81	205.78	206.23	207.19	203.89	204.16	201.15	199.98	204.26	209.82	205.15	204.97	203.21	198.6	200.25	196.7	205.93	205.59	205	203.36	200.39	207.95	199.7	204.34	205.42	200.29	203.68	200.1	196.78	197.73	197.44	200.06	203.42	202.82	206.99	200.05	200.68	202.26	202.52	202.93	209.2
223.17	215.97	221.71	216.94	215.98	217.75	221.75	213.55	223.69	216.25	221.52	214.72	213.28	213.56	216.34	217.38	215.22	217.67	217.55	220.04	218.29	215.77	215.65	215.51	208.56	215.84	213.96	217.19	215.04	211.61	211.15	214.06	207.48	213.01	214	215.26	215.1	212.9	216.86	213.98	214.86	223.67	220.92	221.35	219.2	216.78	219.02	217.21	218.04	227.3
201.13	202.04	208.09	211.37	204.47	200.42	205.44	200	207.43	210.33	204.9	202.44	202.87	205.83	211.93	201.3	212	207.69	204.23	207.01	202.67	203.9	210.12	201.6	202.51	203.25	201.93	200.58	205.98	207.49	206.05	202.81	206.61	205.38	214.69	208.29	200.55	205.56	206.12	205.19	203.43	205.24	198.53	208.61	204.47	204.9	207.35	201.75	203.39	204.48
227.15	218.26	212.5	214.7	215.96	218	218.27	218.08	221.2	223.56	213.41	217.6	210.66	219.9	220.66	218.97	213.32	212.05	218.41	223.78	219	219.8	218.33	216.48	222.79	209.1	221.09	214.32	217.9	218.94	222.88	211.56	220.08	209.96	222.36	213.65	221.9	221.05	218.09	219.68	220.59	226.34	220.23	219.11	221.35	214.13	217.73	218.07	216.96	218.27
208.21	206.26	205.67	203.52	199.03	200.35	202.83	203.74	205.07	206.72	201.47	209.96	205.28	211.01	192.81	200.26	209.05	205.04	201.92	205.36	209.13	204.8	204.22	205.75	204.63	198.04	209.15	208.08	201.83	202.78	202.81	199.93	201.44	207.41	206.6	207.31	192.63	206.19	204.68	205.09	201.67	202.16	206.19	196.77	206.47	201.17	204.85	209.4	203.31	205
207.36	211.81	212.6	206.16	207.33	209.45	206.47	207.43	205.59	204.48	207.87	206.08	205.17	208.16	213.6	203.3	206.78	206.4	203.07	212.64	209.15	206.2	210.36	214.73	207.47	207.93	205.7	208.31	205.67	210.13	202.44	206.19	208.73	208.43	206.29	205.65	207.59	208.91	209.07	203.45	207.96	220.19	208.8	207.63	202.69	210.19	201.32	204.91	207.38	203.84
205.47	211.58	212.93	214.1	216	210.49	211.78	211.87	217.12	211.31	213.02	211.56	213.76	213.14	213.68	209.01	217.77	216.09	215.21	204.33	210.47	218.47	207.76	220.14	214.92	213.88	211.83	216.11	208.48	212.38	215.96	211.75	213.5	211.28	209.31	210.72	216.19	213.27	205.77	209.41	212.64	216.8	219.13	212.57	214.07	213.59	210.39	207.87	207.58	216.28
200.87	201.52	201.59	201.83	198.75	206.31	198.24	201.98	202.62	207.45	199.89	204.66	202.28	209.81	204.09	199.51	205.83	200.12	203.47	202.72	201.15	208.02	199.66	198.84	199.02	202.29	199.13	204.88	195.63	203.84	205.52	199.1	200.88	198.82	199.11	202.99	207.6	204.41	199.64	200.06	202.86	200.89	204.43	202.67	203.2	206.93	201.37	199.08	200.52	200.2
209.29	209.93	212.05	208.57	207.5	204.5	204.86	212.23	205.22	210.44	210.14	207.21	205.78	214.06	210.43	212.45	208.01	210.34	211.57	206.47	206.87	207.33	213.16	204.87	212.67	212.07	207.57	204.92	209.58	209.86	217.59	210.4	211.43	209.56	216.27	208.73	208.38	209.46	205.91	213.4	206.3	207.33	209.94	215.27	204.41	206.13	210.85	216.02	203.94	201.68
199.36	191.6	192.47	197.92	201.27	199.84	193.98	199.99	196.12	197.1	200.05	194.86	186.92	199.63	197.14	196.93	193.56	194.82	195.75	198.88	193.16	197.18	198.5	199.57	204.1	200.67	198.15	196.48	194.94	192.07	200.19	194.3	204.92	207.96	199.43	201.39	199.99	193.65	196.01	198.2	197.1	205.96	200.09	198.11	201.32	197.23	199.86	194.05	200.51	193.13
207.85	215.46	218.4	216.74	212.77	210.36	212.47	215.19	213.61	209.74	212.26	204.8	211.87	213.36	206.3	210.3	213.56	212.28	213.1	215.99	210.95	210.85	209.23	208.39	209.09	217.2	208.86	215.69	216.24	214.45	213.21	218.42	216.54	209.11	216.26	213.09	210.48	214.21	212.62	206.06	212.15	213.38	209.56	210.75	210.99	208.86	209.48	218.43	208.45	210.87
211.26	214.85	223.92	222.96	217.73	218.72	213.58	216.99	221.87	222.89	220.03	217.86	219.65	222	215.07	215.7	217.21	212.06	222.6	219.93	210.76	220.23	212.38	214.13	219.71	223.07	215.66	216.29	218.57	217.41	213.01	217.59	218.37	221.18	208.88	214.83	217.67	217.83	215.51	219.75	220.52	216.22	217.57	221.49	221.26	215.37	213.8	217.36	213.25	222.13
211.73	214.6	210.18	215.54	205.84	207.65	208.24	208.34	209	207.78	217.51	215.13	211.64	207.11	202.55	203.85	210.56	209.37	208.04	213.23	205.94	209.12	213.12	204.19	201.05	205.17	209.14	208.01	210.04	212.02	208.07	207.09	211.41	211.14	217.15	201.82	216.47	208.5	215.93	214.44	212.35	210.43	208.16	209.31	211.92	205.38	214.37	210.35	207.31	207.48
214.62	206.15	210.62	207.15	206.21	209.08	214.38	205.66	213.24	207.46	208.78	208.89	208.83	206.3	210.59	217.66	213.07	207.33	207.56	206.64	206.46	205.13	210.55	211.92	206.95	205.86	215.28	216.66	207.2	205.65	212.78	213.42	201.54	208.76	208.7	210.05	210.91	211.07	212.73	211.35	209.15	206.74	208.95	208.91	213.26	207.59	207.74	208.88	202.69	209.56
205.7	196.25	203.67	207.82	202.39	202.05	205.37	207.94	199.3	208.88	203.95	208.87	204.55	210.17	203.96	206.42	203.37	210.67	206.28	207.64	202.35	214.47	203.36	200.99	212.85	202.15	202.9	200.04	198.45	210.24	200.63	207.66	204.99	204.42	202	202.78	207.49	209.98	203.61	208.2	206.65	208.67	207.98	206.98	205.78	212.62	206.95	205.13	207.81	205.54
212.49	206.08	204.3	207.76	207.75	215.92	216.32	210.34	203.35	211.29	207.23	205.73	210.02	215.55	209.41	207.78	209.18	207.56	206.82	214.18	209.53	208.24	206.99	201.74	205.64	204.5	202.79	208.28	210.59	207.96	211.1	212.74	205.08	211.11	205.71	208.1	213.19	203.25	210.19	206.79	211.06	205.68	206.42	208	207.2	201.04	207.23	206.32	207.34	205.44
192.57	193.44	195.05	194.84	191.16	199.8	187.08	195.27	198.37	193.15	196.53	189.91	190.89	192.38	197.23	197.88	194.01	199.75	195.38	193.69	198.52	190.27	190.63	194.27	189.89	197.48	188.82	193.91	197.57	197.61	194.35	201.4	186.13	193.46	191.52	193.41	189.91	193.42	191.19	190.77	199.99	192.66	196.71	195.29	199.87	199.6	198.68	193.68	200.61	193.51
209.36	208.23	207.94	210.62	209.38	206.38	211.99	207.51	212.29	209.02	206.57	205.75	209.57	206.38	208.88	211.27	210.79	215.16	212.97	215.17	214.42	210.45	206.92	213.96	209.32	207.01	207.68	211.86	216.65	206.53	204.24	208.9	209.17	206.75	209.11	207.42	202.09	214.97	208.07	207.45	201.16	209.25	209.63	211.71	204.14	209.81	206.75	211.54	214.14	209.98
206.87	209.08	203.54	211.09	202.11	204.67	204.4	204.54	205.71	201.65	203.98	202.69	206.82	203.83	198.73	204.85	205.29	211.66	204.28	203.74	204.01	210.28	212.28	205.67	203.19	208.46	202.14	211.85	206.9	203.67	203.98	204.36	204.99	202.34	197.74	204.43	209.7	203.45	208.54	210.5	209.89	207.32	206.81	212.33	205.06	200.92	206	207.23	202.66	208.63
214.37	220.38	217.61	220.14	216.54	219.53	215.14	225.1	224.08	224.9	222.24	217.27	219.14	216.77	215.7	215.45	225.28	218.52	215.59	214.81	216.94	219.71	222.98	217.76	215.88	218.44	215.67	213.95	210.33	217.36	220.21	214.58	222.02	216.73	208.06	213.38	215.5	218.26	223.29	220.04	214.71	216.29	217.09	212.3	217.98	215.81	216.08	213.97	218.35	216.54
206.1	204.8	215.46	214.84	214.64	212.56	217.47	215.88	209.4	211	210.9	217.48	211.34	214.72	210.19	213.04	211.37	214.25	215.2	208.93	215.29	214.2	198.56	213.85	210.21	217.43	216.49	209.51	216.29	210.98	211.73	211.99	208.25	213.18	212.25	211.6	210.57	210.76	211.43	210.66	210.8	214.18	207.64	212.58	212.14	213.56	210.08	212.18	218.8	214.45
209.8	199.07	204.61	204.56	205.29	202.6	210.64	205.53	207.06	196.28	211.39	206.97	200.69	205.41	209	203.9	204.78	207.57	201.72	202.09	205.25	204.52	203.38	202.83	202.84	206.48	206.79	206.11	197.15	204.03	197.65	202.77	195.01	198.69	200.19	206.48	198.54	201.39	201.32	194.53	205.86	206.63	200.64	206	199.52	205.96	207.32	208.02	209.32	201.05
195.34	195.05	190.69	186.23	196.74	195.49	194.74	200.27	191.43	196.7	196.56	196.63	190.64	195.73	196.78	193.79	198.15	195.83	198.53	195.6	195.79	192.07	194.25	195.84	198.57	193.53	194.56	193.31	194.35	190.94	192.14	200.64	192.63	194.68	198.92	192.13	193.09	203.95	199.26	192.93	195.39	188.04	193.68	190.02	195.89	192.88	195.51	195.83	194.84	188.39
192.39	192.87	194.27	194.65	197.32	191.54	198.94	190.86	191.77	194.35	194.69	197.55	192.92	190.47	192.2	195.74	193.91	194.08	196.58	193.16	197.23	194.52	194.7	191.72	192.71	191.14	193.43	193.8	191.49	194.45	200.12	194.07	195.24	196.7	196.71	197.29	201.48	192.77	194.93	196.72	201.72	192.51	203.03	188.37	192.8	199.31	202.15	194.7	195.25	202.07
194.38	200.31	196.9	200.44	195.97	189.52	200.36	193.93	198.44	202.5	198.92	199.77	193.89	202.32	199.25	195.34	198.59	199.01	198	195.44	204.71	200.96	188.02	200.01	196.97	200.93	194.77	197.92	197.74	202.05	196.8	197.9	196.56	191.98	200.51	198.57	192.5	201.69	204.19	200.95	202.87	200.92	202.26	199.22	200.12	194.21	199.63	203.25	195.76	202.24
215.37	216.13	215.86	211.09	210.91	212.6	215.2	213.77	214.03	212.55	219.38	215.72	212.45	216.62	211.24	210.84	217.73	213.05	211.88	218.24	214.91	214.35	213.6	209.97	217.37	204.23	212.74	209.14	210.23	215.02	212.89	221.65	213.16	209.27	212.15	213.57	217.15	217.25	211.11	215.55	210.97	207.72	208.91	213.86	208.77	214.84	215.1	211.35	216.65	216.4
197.49	198.63	202.97	203.09	206.89	199.38	204.1	199.41	208.25	200.21	202.1	202.2	199.23	195.41	210.05	207.14	202.37	197.5	207.64	206.78	202.14	205.64	201.66	207.97	205.01	207.86	204.75	205.47	206.62	202.77	205.66	208.15	205.56	201.42	203.98	206.78	204.02	206.81	202.51	200.32	207.28	203.61	206.06	200.72	206.85	196.46	196.32	201.13	197.26	203.89
201.04	209.42	206.7	212.02	203.77	212.82	209.72	205.68	209.52	210.2	205.41	209.29	210.82	208.07	209.31	205.17	206.54	208.48	214.34	208.13	206.8	207.8	215.68	210.14	205.5	206.3	211.21	212.05	209.17	211.13	203.59	200.07	203.56	204.65	218.97	210.99	208.86	209.06	208.39	210.34	212.9	205.74	204.84	211.57	207.12	215.61	203.86	207.26	204.94	203.31
202.48	205.96	196.29	203.9	199.59	211	205.11	211.96	207.53	202.55	201.54	204.25	201.59	203.17	202.52	205.28	205.9	205.35	204.58	202.39	206.08	206.79	205.67	204.97	200.1	203.51	199.87	202.49	208.18	205.04	206.44	209.33	206.17	201.83	201.08	204.18	205.59	201	210.49	205.42	203.51	201.81	204.74	203.43	200.16	207.84	204.97	207.61	203.9	195.52
208.51	201.11	208.86	204.41	207.66	205.35	208.12	205.31	204.96	206.79	207.1	207.51	208.49	200.95	206.32	202.82	202.44	213.59	203.62	203.9	202.12	205.56	209.44	202.19	210.46	208.16	211.19	205.31	207.65	205.92	201.81	207.23	210.04	205.66	209.75	200.13	204.11	203.32	206.37	210.43	200.41	208.55	212.86	209.08	207.38	211.12	200.29	206.91	212.51	203.1
199.02	203.5	208.15	207.76	204.41	198.99	206.89	208.35	202.98	206.97	202.2	206.98	202.76	205.92	203.03	200.36	203.06	205.25	193.99	207.49	208.22	202.31	204.44	203.57	207.83	206.98	206.16	209.26	205.44	200.65	205.1	200.56	209.66	205.28	200.37	206.84	204.46	206.87	209.51	204.84	205.01	206.78	206.96	204.77	207.17	209.42	209.83	201.91	207.73	199.65
206.84	204.62	206.7	204.63	206.12	204.54	207.16	200.03	204.42	198.01	202.11	201.69	202.96	204.1	200.61	206.57	207.99	201.45	203.03	201.28	202.65	206.66	200.82	194.56	205.32	205.87	210	204.08	202.54	203.77	201.11	197.54	203.35	201.88	197.12	196.79	199.91	204.14	198.5	201.39	198.44	211.92	204.54	197.21	206.86	204	198.82	203.16	194.83	202.44
216.91	217.39	221.82	215.78	220.37	220	219.26	214.08	221.02	217.61	216.26	213.11	220.46	214.18	216.11	219.21	213.56	218.67	219.13	216.86	212.86	216.14	214.67	221.84	220.01	221.52	216.27	216.52	215.7	220.24	218.2	219.34	217.21	218.47	213.39	217.17	222.95	216.79	225.06	213.42	221.43	216.3	211.64	216.22	213.08	227.55	216.4	219.23	219.81	216.01
194.91	199.81	200.51	199.35	193.21	206.9	194.91	198.56	201.39	202.09	193.54	202	198.13	192.42	204.24	204.74	200.54	200.16	196.64	201.88	193.31	193.43	194.1	202.79	200.4	195.09	197.54	199.88	204.74	195.34	200.28	199.79	202.71	197.95	195.98	196.03	199.44	196.57	197.39	192.77	195.48	199.27	201.17	204.72	204.2	194.76	203.57	199.87	198.39	192.65
210.36	200.44	205.45	198.65	197.13	205.64	205.7	207.58	199.44	205.03	201.07	200.49	194.54	202.52	206.6	202.27	202.19	204.05	204.03	196.81	205.33	201.63	200.66	201.2	199.41	203.2	203.62	207.6	200.07	201.41	203.7	200.87	203.17	198.99	207.31	200.28	208.96	203.56	204.22	201.44	199.31	203.79	201.23	208.25	209.49	205.28	206.38	201.18	198.34	204.22
209.13	209.58	207.23	208.68	213.22	210.67	212.91	211.48	209.99	208.99	204.73	212.48	211.1	213.73	207.08	209.16	212.24	204.07	206.91	210.53	211.36	201.79	212.29	208.29	211.03	207.58	206.06	208.34	209.85	214.31	212.22	205.65	203.84	208.74	213.74	210.52	209.17	214.21	204.42	209.48	210.94	211.19	211.24	207.51	211.17	209.14	205.88	203.45	207.55	215.75
207.03	204.9	206.04	204.61	206.31	206.99	209.37	208.37	202.57	203.28	208.24	208.69	208.04	215.43	210.42	210.6	208.99	209.92	211.6	210.03	209.92	206.49	208.24	211.01	213.23	204.32	205.84	210.74	207.72	209.52	206.27	207.7	205.81	207.58	208.32	210.31	210.5	210.24	208.29	209	210.32	203.94	212.83	215.42	215.25	204.23	211.44	205.29	208.43	210.58
190.24	197.45	194	194.8	188.87	195.11	195.06	199.35	198.86	188.84	201.96	193.92	195.69	196.85	197.12	192.66	194.05	199.91	194.34	199.72	189.68	197.75	201.03	198.36	192.11	198.66	197.77	199.72	193.52	190.37	197.38	196.1	188.76	194.18	196.1	190.28	187.98	193.85	202.24	195.12	192.48	197.34	193.74	194.24	192.91	201.26	198.89	193.19	189.71	194.54
195.6	198.6	206.97	201.82	203.66	201.36	199.6	202.16	206.43	201.88	198.03	197.57	194.69	200.63	197.3	202.68	200.94	196.9	200.53	199.02	194.48	195.59	199.35	195.91	197.79	189.81	201.61	203	201.21	200.02	202.18	198.87	198.24	201.52	203.24	198.32	202.85	199.64	196.25	191.93	193.29	198.31	197.35	201.5	200.25	204.47	201.14	203.54	199.9	201.54
216.14	220.2	217.38	224.71	217.85	218.46	218.03	215.95	224.11	214.21	216.05	219.87	223.87	223.92	221.94	216.79	218.15	219.7	224.41	221.03	219.74	213.32	223.18	213.8	215.31	218.68	214.45	215.15	218.51	217.86	217.53	217.51	210.84	218.4	227.26	213.88	222.98	218.16	215.77	217.89	212.98	216.34	219.06	218.21	211.44	217.57	217.44	218.6	217.43	224.54
216.39	215.44	214.25	219.31	218.45	214.73	216.25	213.75	215.66	209.05	220.41	215.15	211.49	222.5	214.4	214.79	215.93	215.82	216.4	218.33	217.21	218.5	218.64	220.29	218.02	219.55	212.75	213.81	220.62	214.97	221.37	216.44	218.42	216.92	216.87	212.73	216.32	217.42	211.2	220.39	213.89	218.66	214.6	212.22	219.91	219.15	214.64	218.55	215.96	216.02
210.53	217.18	208.6	214.83	205.53	208.92	206.25	206.06	209.69	209.89	215.79	207.77	210.32	208.39	210.77	209.2	205.28	207.44	210.05	204.39	208.62	212.44	209.29	206.99	213.52	214.45	204.6	206.64	209.7	213.3	209.11	208.27	207.92	206.28	208.31	203.32	207.55	213.07	209.18	214.84	207.59	209.37	206.25	204.98	208.94	210.3	216.76	214.04	208.72	207.16
203.7	205.99	204.9	199.93	212.87	201.69	203.5	203.95	205.05	203.26	206.79	203.42	206.55	205.25	204.92	204.34	201.09	203.34	205.46	202.74	200.9	203.33	203.83	201.11	204.75	208.39	206.07	205.26	201	209.18	197.95	211.48	204.62	200.16	209.47	201.85	208.55	200.89	203.52	200.16	204	205.69	202.22	200.68	207.23	204.48	202.88	203.37	206.1	204.61
198.43	194.36	193.18	193.24	193.78	198.42	190.4	195.99	195.6	196.86	196.47	193.51	191.38	195.93	198.77	194.76	192.32	195.25	198.81	191.15	195.08	199.28	195.99	199.38	188.65	200.29	189.58	196.93	192.31	192.26	193.79	194.42	191.56	196.95	186.14	197.66	198.08	197.43	194.78	186.68	194.07	194.06	188.9	191.33	189.88	194	193.43	193.13	187.19	192.65
206.36	196.27	209.19	197.91	211.69	206.39	208.95	206.37	201.05	209.63	205.06	202.22	202.68	203.84	209.94	204.9	204.16	208.78	208.37	202.25	205.67	203.17	207.27	202.89	206.94	207.39	208.9	203.79	204.86	209.72	211.01	208.56	208.06	206.88	198.13	201.53	207.11	210.31	207.15	201.33	207.33	209.04	206.15	208.14	203.12	214.6	202.89	199.69	212.59	204.95
207.72	213.25	210.08	201.09	206.11	204.58	206.37	210.31	209.02	210.56	208.34	211.35	205.61	216.91	214.12	209.54	212.66	204.39	207.81	211.66	210.85	210.97	209.85	212.98	206.23	206.35	216.39	206.67	209.4	210.81	216.98	212.33	208.51	210.7	201.73	209.42	203.54	202.07	208.47	205.52	212.09	207.79	201.47	208.13	208.96	210.53	205.31	205.48	206.24	205.44
199.17	205.7	201.88	208.8	203.02	199.98	203.26	203.71	201.87	204.2	202.4	209.78	204.82	201.69	206.89	202.85	205.57	206.57	201.86	206.87	199.12	204.24	205.23	211.65	201.26	206.47	199.4	208.76	209.45	205.05	208.43	207.51	203.7	202.78	204.12	212.13	208.14	209.12	203.39	203.09	205.54	198.18	202	203.83	204.21	210.46	205.45	209.96	201.71	209.98
204.43	201.68	197.16	203.84	202.5	202.54	196.19	205.34	203.47	200.48	204.76	208.6	204.97	203.07	202.31	194.41	213.27	206.05	204.36	203.79	200.78	207.18	202.71	206.6	211.6	202.3	203.68	207.9	204.86	203.78	208.51	206.62	201.08	197.5	201.69	200.93	204.76	204.61	204.82	206.51	196.5	204.98	203.85	200.56	203.08	208.11	206.28	207.15	199.11	201.78
210.95	210.16	213.12	212.38	205.74	205.52	208.56	210.94	207.11	208.16	207.77	209.09	208.88	203.64	208.45	208.04	206.97	209.39	205.1	210.28	212.19	204.84	208.59	206.09	210.6	215.27	207.11	207.3	207.46	211.14	199.96	203.71	210.08	213.76	215.01	208.88	212.44	200.34	199.17	207.07	209.96	215.01	212.04	205.46	206.43	214.47	204.99	213.21	205.05	207.43
206.48	205.05	196.53	197.31	192.29	199.53	205.97	202.07	203.81	205.83	202.66	206.38	201.12	204.63	203.74	202.08	198.96	198.31	202.13	203.78	208.47	203.24	198.07	200.88	200.27	205.29	204.67	199.61	202.28	201.59	201.6	200.53	203.68	199.02	205	207.82	199.34	198.06	204.28	194.25	202.25	203.66	193.92	200.48	203.5	205.97	200.93	201.06	200.62	202.62
202.36	204.26	200.37	199.51	196.81	195.7	203.44	206.11	201.66	204.27	200.28	200.43	198.49	203.49	198.35	202.1	202.25	196.45	199.55	207.18	200.57	201.42	195.8	195.15	205.13	199.77	202.82	207.63	200.07	199.41	196.43	198.23	198.67	204.85	206.27	199.43	197.11	204.45	201.21	198.18	200.91	192.45	204.46	199.09	200.19	205.23	204.64	196.65	196.76	200.24
217.25	220.53	214.66	213.64	223.33	216.47	211.83	214.61	222.93	214.88	221.28	214.05	219	214.23	216.69	218.4	219.28	212.01	218.47	215.96	215.88	213.65	211.41	219.55	221.43	210.79	212.13	222.89	214.5	215.27	219.76	214.38	218.06	214.23	221.05	219.18	217.39	219.14	214.6	219.27	215.2	215.52	217.66	217.17	215.76	216.62	218.78	215.6	214.08	216.46
197.69	200.03	205.77	200.33	205.12	197.36	198.32	198.13	206.8	196.92	200.81	196.56	194.86	200.56	195.16	198.53	202.23	200.12	204.03	198.5	202.91	197.6	202.53	199.03	206.24	198.66	197.57	200.89	202.17	196.88	197.95	201.14	198.36	197.68	197.26	203.86	204.21	198.06	205.25	198.46	199.28	202.92	205.79	202.24	194.91	196.81	194.16	196.21	204.63	202.55
216.28	219.43	217.22	220.07	219.66	220.21	218.82	215.09	220.94	215.25	209.05	214.48	214.57	214.86	220.45	211.46	212.68	219.54	219.65	219.6	218.21	214.54	215.76	217.53	217.44	220.01	221.42	226.88	214.55	217.89	217.67	215.41	216.7	219.67	218.07	218.77	214.58	216.94	221.21	222.18	214.9	219.57	226.53	218.94	218.71	213.86	215.33	217.85	217.93	219.58
217.13	217.5	219.43	220.94	217.26	213.35	212.06	219.25	215.73	215.78	213.07	222.24	218.96	217.99	219.37	217.02	220.46	219.53	217.14	216.44	209.02	218.7	220.67	215.57	221.21	217.86	218.78	220.42	216.9	223.8	213.27	219.29	224.29	223.72	211.94	212.83	214.04	212.28	215.02	214.61	217.83	223.09	220.32	214.51	217.13	220.23	223.56	218.33	217.76	216.49
215.45	211.46	213.13	212.62	213.13	224.24	212.31	211.59	218.09	223.95	215.38	209.31	214.35	213.97	212.81	216.47	211.67	211.49	222.17	212.63	216.73	215.3	218.69	214.83	216.63	212.88	215.93	200.59	211.39	212.19	215.05	212.42	215.74	213.79	215.48	206.06	216.32	210.08	215.22	212.53	211.85	212.27	210.88	216.41	212.58	215.54	217.2	218	214.88	213.04
208.71	207.19	216.89	200.23	207.92	210.31	209.4	211.52	207.54	208.2	215.11	208.73	202.87	207.58	198.46	207.83	204.64	213.58	207.43	200.53	210.12	204.63	206.32	205.4	206.75	205.29	216.77	206.78	210.11	210.64	200.22	210.9	206.09	208.84	212.4	209.25	206.18	205.54	213.46	208.65	204.3	205.82	206.51	203.23	200.89	213.98	205.49	210.55	208.1	212.26
207.04	207.21	210.94	210.23	212.74	217.8	210.8	210.57	216.71	210.48	210.45	214.49	211.29	212.38	205.27	207.8	209	214.78	215.57	207.78	216.78	211.94	208.41	209.34	211.58	213.82	212.78	217.74	210.06	212.89	209.78	216.78	210.52	216.55	216.04	212.29	210.91	211.06	207.03	210.25	211.61	203.93	202.97	212.52	209.9	211	204.35	215.82	214.47	205.16
212.2	214.92	211.15	209.72	208.3	209.27	200.38	211.61	211.14	204.11	204.23	207.7	206.85	207.86	206.97	204.85	210.74	212.64	205.7	205.51	205.26	208.93	212.16	210.6	205.99	208.55	209.6	209.87	208.9	205.98	208.8	209.21	207.29	209.76	207.6	206.76	206.43	209.13	207.83	212.37	208.31	208.58	204.67	209.41	210.92	213.55	211.41	209.59	206.27	206.75
211.24	213.02	212.66	216.25	208.02	215.35	212.45	213.53	208.68	204.81	213.32	207.94	209.29	207.95	213.51	210.64	217.37	210.91	210.38	212.23	213.34	217.94	211.63	209.87	213.71	208.68	204.76	212.41	218.07	218.04	201.91	204.19	212.45	209.13	205.13	214.23	209.86	208.96	211.92	217.14	210.37	209.82	217.14	210.98	205.68	211.48	208.41	207.14	215.11	216.87
209.1	202.83	204.69	204.08	205.62	194.13	201.46	204.01	206.77	205.64	209.87	201.14	197.56	206.08	199.08	203.23	203.38	200.04	204.41	199.99	202.11	203.53	204.42	204.71	202.43	205.56	201.35	209.78	206.14	204.52	205.78	201.11	202.69	204.14	204.76	205.7	202.61	205.03	203.39	204.17	199.12	204.92	203.15	207.11	203.93	203.5	206.58	199.1	205.43	206.45
190.85	192.01	193.88	199.7	193.46	199	196.96	188.25	192.37	193.22	195.61	186.21	195.81	195.94	192.48	194	189.17	192.16	196.9	188.84	191.42	196.6	193.23	197.08	187.15	195.34	192.48	191.1	189.93	190.5	198.18	194.77	188.27	194.93	194.07	189.37	194.48	193.97	193.27	190.07	191.27	195.6	197.13	187.64	195.11	196.6	196.29	194.67	192.4	196.09
203.35	204.46	199.45	206.08	199.79	199.82	201.97	206.46	202.76	205.08	202.65	201.49	203.54	202.44	203.47	201.54	207.87	203.05	204.15	201.39	201.74	202.08	203.7	201.03	207.71	201.29	203.67	201.2	209.92	208.95	202.65	208.79	201.66	208.7	211.5	201.43	204.01	207.06	209.34	208.12	200.78	198.91	200.95	206.1	204.86	204.92	202.84	205.85	202.55	200.57
202.86	201.12	199.72	207.94	197.74	205	201.37	205.23	208.45	199.08	203.05	205.53	205.6	211.08	204.51	205.7	203.07	208.7	198.54	202.7	204.17	209.17	209.39	202.15	203.87	207.01	198.7	213.61	200.43	203.73	202.13	203.21	206.71	206.36	200.62	203.19	200.18	203.77	204.8	199.93	203.32	199.28	207.62	200.07	201.78	208.47	200.48	211.08	203.39	206.7
212.87	214.2	219.41	216.34	214.93	216.91	210.7	217.73	212.2	215.8	217.9	215.68	217.77	217.77	215.45	212.09	218.23	217.81	220.23	216.6	214.47	217.71	212.19	219.88	221.39	217.18	213.49	214	222.74	221.38	219.9	220.9	217.34	215.34	217.05	216.05	218.89	218.7	216.84	217.46	215.24	212.56	213.26	213.73	215.6	220.25	214.97	217.45	219.89	209.81
214.49	211.23	211.55	215.81	209.15	211.86	210.61	209.78	212.26	214.99	208.69	206.32	214.18	213.35	213.39	210.03	215.6	212.99	209.07	217.26	212.6	212.82	216.66	211.79	213.86	211.51	207.25	202.25	211.58	214.28	216.24	211.06	207.68	210.09	215	219.85	213.58	212.87	207.58	212.72	209.27	213.05	207.43	211.43	212.15	210.73	218.24	220.72	212.46	214.89
206.18	213.89	200.08	204.33	209.63	205.55	213.04	210.03	216.04	206.38	207.57	205.07	205.39	209.9	208.79	204.98	209.52	211.69	214.02	203.64	208.97	206.21	209.66	208.56	205.38	211.92	208.48	212.83	212	207.24	199.28	210.34	210.18	201.69	207.14	209.79	206.86	206.02	205.85	213.6	202.51	207.3	217.51	206.3	204.38	204.51	207.8	205.58	207.33	208.33
208.57	215.52	213.18	213.16	210.95	222.68	213.83	208.15	215.81	209.56	213.96	220.04	213.15	216.52	212.77	213.67	216.26	212.92	209.65	217.15	210.6	217.37	210.49	205.65	209.21	214.18	210.25	217.84	212.94	218.55	219.85	210.34	212.01	209.03	216.24	215.14	215.63	214.61	212.94	210.53	218.9	212.51	213	215.64	216.16	211.23	219.88	209.87	217.55	213.22
199.12	198.36	205.92	201.35	202.47	205.58	199.26	200.18	205.86	207.74	203.12	206.59	191.1	206.87	197.68	202.1	207.5	196.7	204.27	196.49	202.31	203.15	200.53	200.79	196.32	194.48	196.82	198.12	203.28	201.13	199.01	198.43	203.23	200.62	199.88	203.57	207.38	203.26	197.98	208.22	202.77	193.92	201.81	203.04	204.95	197.13	207.85	202.03	199.22	205.68
203.12	205.96	211.99	209.77	209.04	208.97	211.61	207.94	206.85	207.99	204.34	208.8	203.76	208.31	208.26	211.26	212.83	217.86	209.38	205.28	212.6	207.27	215.77	206.82	216.66	212.11	210.33	204.79	203.43	209.7	207.25	208.01	207.03	211.52	212.36	213.14	211.07	207.85	212.78	205.09	208.59	208.9	203.18	211.28	205.72	208.5	208.22	210.17	211.51	206.28
200.41	212.06	202.57	210.54	204.09	203.96	208.25	208.22	212.04	206.02	208.61	216.48	214.05	198.5	205.78	203.36	208.82	207.77	208.47	208.92	207.26	205.95	208.2	200.34	209.87	205.44	204.41	209.45	203.96	214.36	205.41	209.08	206.43	208.91	199.1	206.07	216.7	204.99	204.11	208.67	208.27	204.92	209.08	210.57	209.53	206.07	211.39	202.05	204.1	208.75
210.57	203.65	205.75	210.89	208.29	206.23	209.15	211.59	211.34	210.89	210.62	207.13	214.76	208.48	213.33	201.34	205.73	208.41	208.29	207.28	208.27	209.54	207.98	211.51	214.37	206.86	205.83	209.58	208.14	209.37	212.32	216.05	213.43	202.22	207.68	211.48	210.3	208.33	210.66	202.39	215.2	210.86	207.99	201.09	208.06	212.73	207.06	210.42	206.77	212.39
200.32	209.68	212.39	207.97	201.23	203.86	205.29	211.85	208.59	206.42	207.14	205.14	203.53	200.51	197.84	201.71	204.63	203.85	205.81	205.05	208.78	204.06	200.69	210.25	203.84	199.6	208.92	208.61	201.5	207.6	202.63	202.79	208.34	204.59	208.78	203.63	206.63	198.35	198.69	203.28	205.35	206.78	204.25	208.5	205.72	206.07	204.33	198.16	206.49	204.4
201.52	196.71	199.7	203.45	196.3	198.04	197.4	193.89	198.82	195.86	198.68	197.51	203.82	198.3	199.2	197.94	200.69	200.17	206.66	196.69	199.58	196.93	203.11	200.72	193.62	202.06	203.82	200.28	201.65	198.56	202.06	201.14	196.3	194.85	199.42	196.42	199.63	205.59	198.82	200.97	198.54	203.6	206.86	194.81	208.6	202.15	197.32	197.03	197.03	194.03
194.99	201.67	198.5	196.55	201.64	200.24	198.87	199.04	202.03	207.69	202.29	195.59	200.83	206.35	197.35	209.85	206.77	197.78	201.64	200.52	195.95	201.47	200.24	196.23	197.03	199.8	197.2	199.05	194.78	197.07	195.31	194.24	199.26	200.57	200.63	200.22	202.43	190.74	205.54	201.07	193.59	193.77	208.08	200.74	203.84	194.82	201.73	203.37	195.47	199.65
202.04	204.05	207.03	201.12	204.93	198.86	207.61	201.96	201.25	198.65	202.67	201.02	198.95	203.43	204.36	201.01	209.07	201.9	200.62	205.6	198.97	202.43	198.89	203.03	198.35	208.6	205.41	197.82	207.71	206.68	198.85	204.69	204.3	201.27	198.88	204.72	206.75	206.36	206.47	201.67	200.1	199.07	206.02	205.13	194.99	200.01	207.97	200.77	204.93	201.32
194.46	198.29	192.74	191.2	198.77	194.91	191.29	199.62	199.39	200.22	196.03	198.72	195.67	195.87	197.67	193.3	195.42	197.73	194.07	202.57	196.9	189.33	199.11	195.89	198.22	202.04	195.5	195.95	196.3	197.78	196.55	204.69	200.94	198.23	200.92	194.7	196.69	199.32	198.45	204	201.72	198.99	199.59	201.99	201.3	195.29	201.68	200.03	204.11	202.66
205.01	203.09	211	205.82	198.65	201.54	205.31	206.19	198.4	203.98	196.83	207.52	204.06	206.61	206.86	200.79	207.03	209.92	199.08	202.52	204.97	203.03	201.79	205.87	212.42	208.7	203.87	208.2	207.56	203	200.74	205.17	209.68	196.26	206.35	203.79	201.13	205.25	198.84	212.19	204.9	201.01	200.64	204.76	203.37	198.33	209.05	198.3	202.95	204.51
214.04	212.52	214.57	211.57	209.82	212.15	216.53	210.52	213.14	212.54	215.18	214.19	215.6	209.81	210.48	208.7	214.51	215.81	215.72	203.99	216.87	209.15	214.75	217.26	214.18	213.53	210.33	218.09	214.53	213.97	213.99	212.26	211.22	212.9	218.35	209.07	212.8	211.08	218.83	218.26	210.53	221.17	216.02	210.78	210.37	208.41	211.03	218.37	214.23	213.01
207.52	209.02	208.94	211.73	211.17	203.12	203.88	203.12	206.77	204.39	211.58	208.86	213.09	207.44	206.13	210.6	209.28	208.29	211.38	215.88	212.36	207.46	208.32	209.31	211.32	210.04	204.3	203.41	212.11	210.25	205.01	214.35	212.75	215.05	211.5	211.52	212.91	207.9	208.44	210.5	216.63	210.05	209.93	209.6	207.57	206.95	205.63	208.58	199.16	207.33
202.87	210.08	206.72	213.07	212.13	211.54	206.69	206.02	204.07	208.55	208.3	215.42	210.41	210.59	207.87	207.38	207.92	203.15	215.03	206.98	210.84	205.67	206.89	210.6	210.6	210.83	208.26	207.41	206.3	203.26	204.32	207.27	201.26	215.5	211.57	203.81	203.01	209.6	207.31	208.05	205.63	212.2	202.55	208.02	207.49	206.14	204.6	203.31	207.49	206.48
204.86	199.52	205.64	204.89	211.94	205.64	205.41	207.4	209.05	206.12	204.33	200.95	208.87	211.4	206.92	203.86	205.75	208.93	208.3	209.08	204.37	209.75	208.13	207.23	209.16	210.91	208.3	203.28	212.08	206.78	207.26	202.51	211.32	207.33	202.94	206.48	202.96	212.34	209.28	207.78	206.7	204.42	206.99	201.63	204.81	209.3	208.84	202.04	201.72	206.09
210.46	211.68	216.07	212.32	212.68	213.47	227.27	216.62	211.58	220.06	220.58	213.78	218.16	213.75	215.88	216.44	215.37	209.48	216.32	222.69	224.51	213.06	214.95	211.33	210.74	219.36	215.84	217.72	222.17	212.32	218.96	216.24	213.83	216.64	218.05	216.21	221.85	217.7	216.78	221.84	212.48	218.22	213.78	222.84	215.68	223.01	216.63	219.35	219.03	211.8
215.51	207.86	211.85	214.16	211.58	211.96	213.4	213.08	215.34	207.55	208.16	209.47	213.51	212.76	213.67	213.62	212.97	210.69	208.52	212.22	208.41	213.15	212.17	216.08	213.26	218.13	211.93	211.56	211.19	213.83	212.02	213.02	210.58	212.42	210.49	208.62	216.11	210	212.26	213.28	210.23	208.11	212.48	208.67	210.74	210.81	213.71	214.97	211.86	213.13
201.93	208.47	200.27	206.82	206.69	204.54	205.13	199.79	196.4	206.53	212.34	205.71	203.88	197.33	203.47	208.49	203.01	200.07	206.02	201.4	202.54	200.62	205.99	209.43	204.03	197.56	205.53	201.97	207.07	196.95	203.55	203.75	201.71	198.25	203.29	207.64	202.03	203.98	204	200.8	198.15	200.75	199.71	202.79	206.79	202.28	203.08	203.88	204.79	210.97
213.8	206.4	208.69	207.61	201.66	209.18	209.71	214.6	205.05	205.61	214.36	206.31	215.95	206.84	209.5	210.81	201.09	212.13	213.68	208.73	212.39	207.7	206.8	209.65	200.05	207.19	201.78	211.5	210.85	210.76	210.28	209.9	201.44	210.19	211.45	212.88	212.47	210.6	200.87	211.12	198.56	209.55	205.83	205.97	201.56	208.75	210.84	209.06	209.82	202.8
202.71	204.89	204.72	201.06	198.77	210.23	208.07	208.45	197.77	203.67	205.96	202.5	202.56	199.15	207.45	198.59	204.39	203.73	205.68	204.1	203.02	209.09	205.2	202.77	200.77	204.52	207.18	205.14	202.49	203.25	206.55	198.18	202.56	201.88	203.65	204.2	199.77	205.6	206.25	203.86	199.33	213.45	201.38	200.34	204.95	207.65	205.43	207.1	205.01	203.84
202.56	201	203.86	204.01	204.39	203.05	206.27	205	207.72	201.22	205.91	205.73	205.31	208.48	202.16	204.46	207.39	204.52	209.24	213.04	205.92	211.63	198.31	203.68	205.18	204.82	199.93	203.54	199.93	208.26	207.69	204.75	200.22	204.22	201	204.47	200.38	207.17	205.48	205.75	207.47	205.94	209.24	209.21	207.26	209.51	198.09	201.9	203.5	204.64
201.57	201.59	207.37	201.07	200.63	199.93	205.46	210.17	204.28	196.76	201.37	200.74	213.28	207.86	205.42	203.95	205.33	202.75	199.01	207.64	201	203.03	211.51	202.6	202.2	197.57	194.42	202.89	205.25	205.27	204.09	198.47	205.27	205.44	209.44	203.94	205.18	203.27	208.32	202.1	209.41	196.27	203.28	205.98	206.73	197.56	206.3	207.46	206.61	202.12
219.45	216.62	215.43	215.97	221.21	221.83	222.06	222.87	217.24	220.84	226.28	215.88	212.21	213.49	216.81	219.12	218.84	215.96	219.2	220.34	212.23	219.8	214.79	219.92	215.75	218.76	217.03	217.26	218.49	213.57	216.03	215.09	211.27	219.1	216.67	212.8	219.75	212.42	213.52	217.62	215.61	218	218.79	214.06	215.44	219.19	225.3	214	223.27	217.81
210.39	211.54	214.27	213.19	213.58	209.56	214.13	205.33	215.15	211.25	203.59	208.66	213.48	213.86	218.3	212.2	210.47	211.2	211.08	213.07	211.52	208.87	215.32	208.71	210.55	211.16	206.2	216.77	211.79	208.85	209.9	206.26	208.92	205.44	211.75	213.83	212.91	208.13	209.49	214.44	218.04	206.68	213.72	210.13	212.96	212.03	215.15	209.88	209.14	207.7
212.4	217.18	216.82	214.49	217.5	215.91	217.82	217.21	220.78	215.5	215.5	213.04	220.86	214.95	215.46	215.79	217.98	216.53	212.28	215.53	217.46	222.29	219.78	212.24	216.45	224.97	222.53	220.31	222.46	214.69	215.08	218.8	219.05	214	217.79	219.55	208.7	212.13	222.59	213.45	217.48	226.59	221.2	214.57	216.33	219.08	217.95	218.3	218.99	217.92
212.78	219.45	207.73	209.41	208.78	208.38	212.65	211.34	216.52	213.48	216.92	216.84	206.64	213.55	212.28	219.71	213.25	208.99	212.1	213.03	209.38	211.55	211.47	207.93	214.24	217.67	207.35	217.89	208.77	211.52	213	213.9	206.74	209.47	211.67	212.69	220.14	209.38	213.91	214.47	214.33	219.2	209.44	212.3	212.28	209.42	203.8	210.76	216.2	215.54
198.93	203.55	203.72	207.9	199.38	203.93	199.22	203.04	200.88	201.28	205.63	199.77	202.54	202.67	208.14	202.4	197.49	202.24	194.46	204.86	204.08	201.36	206.19	205.61	209.12	206.1	205.31	207.76	195.8	198.97	197.68	198.3	207.1	207.38	203.47	204.69	207.45	204.81	205.14	203.69	209.96	199.01	205.34	205.78	202	198.2	203.65	202.51	197.15	204.85
209.41	200	202.84	203.31	209.73	198.11	200.6	199.97	209.37	202.95	204.33	207.02	205.62	202.35	204.46	200.79	205.13	198.32	207.07	201.92	206.82	204.12	207.07	204.12	201.79	195.83	200.37	202.74	205.17	203.56	206.82	203.7	210.29	202.46	203.38	205.1	203.51	202.77	205.3	203.48	212	209.44	201.47	198.59	202.37	202.75	195.81	196.37	205.19	204.59
202.86	205.64	202.93	202.08	201.55	199.99	203.72	204.59	204.7	200.15	201.45	203.81	202.83	203.22	210.2	207.1	204.39	207.43	202.27	204.22	206.15	206.29	203.77	202.11	202.29	200.45	201.36	208.24	206.38	204.12	211.06	207.46	209.84	203.01	210.77	199.21	203.21	198.52	205.38	206.32	208.19	205.01	205.36	204.04	207.89	203.92	205.38	204.05	198.64	208.7
208.02	203.38	201.12	198.14	201.33	202.02	206.04	202.49	201.35	196.13	202.93	202.88	199.13	201.64	207.68	204.08	200.76	198.92	200.83	199.07	201.41	205.6	211.94	206.29	206.66	204.5	209.8	201.29	205.68	199.53	195.58	202.26	206.51	203.08	205.13	198.91	207.31	205.06	199.33	218.09	198.57	202.96	203.26	200.37	204.93	201.12	197.94	201.82	197.64	201.57
207.33	200.87	201.23	209.66	207.52	204.43	204.93	208.79	204.54	208.09	212.61	206.69	202.63	206.25	208.69	203.97	204.54	205.63	204.5	203.79	209.34	207.27	203.51	202.55	199.26	203.5	207.6	200.25	203.47	205.83	205.26	207.38	208.64	213.08	204.48	201.64	204.29	195.47	201.06	215.36	210.4	209.18	203.34	205.96	206.77	211.74	204.43	201.03	206.99	205.43
199.56	201.61	199.74	200.88	195.67	209.24	208	204.15	200.84	198.1	203.15	198.65	200.97	205.73	197.52	209.05	207.07	200.44	202.39	204.12	207.18	211.06	204.34	205.88	207.42	204.86	201.98	200.7	199.31	197.25	198.63	201.22	205.29	204.44	205	208.04	199.27	203.79	200.48	204.68	199.86	204.41	210.48	201.52	198.32	195.17	191.87	203.95	203.52	203.2
214.7	206.9	211.55	210.51	212.2	202.94	205.77	202.51	210.72	203.49	213.01	211.24	211.37	208.44	210.27	208.4	206.95	209.76	203.44	205.89	207.35	208.5	208.12	211.71	208.09	207.99	213.19	210.45	205.75	209.47	209.79	201.13	211.2	204.99	206.58	211.75	207.66	203.9	210.93	203.06	208.53	210.87	215.15	210.11	214.48	209.09	201.79	212.35	213.03	203.54
205.29	211.55	208.3	204.86	214	208.76	209.86	208.69	205.91	201.36	206.11	205.81	204.99	205.62	208.7	202.37	213.3	204.27	208.23	211.43	206.3	207.88	211.16	211.13	207.67	209.4	218.91	207.5	209.41	208.95	208.92	207.64	210.46	208.8	208.54	209.52	212.15	209.36	210.68	210.46	209.51	208.45	211.36	204.65	205.94	210.36	203.81	213.78	206.09	207.73
208.03	205.56	206.05	198.8	200.47	203.4	211.17	200.32	200.65	206.23	205.27	195.26	201.7	204.06	206.16	207.56	203.48	204.74	207.46	209.42	206.23	202.47	203.53	199.88	207.98	197.97	209.9	206.71	204.5	204.75	206.24	206.31	204.39	205.87	204.18	203.29	201.05	204.22	201.5	207.01	202.87	203.57	202.71	197.86	201.69	202.68	200.98	203.38	200.8	208.44
209.11	203.92	214.17	207.21	207.56	211.35	206.22	208.44	214.99	207.93	205.46	214.79	216.9	211.53	205.59	213.68	207.22	207.5	210.38	203.78	207.98	210.4	207.65	216.08	209.08	202.49	213.43	207.03	214.49	208.25	204.82	210.02	211	210.02	204.99	204.4	210.89	209.21	205.5	209.1	208.44	209.95	206.53	214.67	213.9	204.65	204.58	206.95	205.2	217.38
220.16	211.44	215.53	222.55	205.3	218.72	211.22	224.21	220.67	213.61	216.65	216.39	216.58	212.7	217.3	217.4	219.78	218.03	205.3	213.85	215.25	212.56	217.12	215.46	216.13	218.53	215.56	222.84	216.61	218.75	220.27	205.25	216.17	219.21	216.77	213.22	217.65	220.01	213.49	212.21	208.37	218.24	216.61	210.28	211.64	212.69	214.95	220.73	211.77	218.52
211.17	215.97	207.75	208.68	203.37	209.71	207.65	205.56	212.72	208.34	206.03	204.45	208.65	206.69	205.52	207.6	212.91	204.1	205.07	206.06	210.73	206.1	207.27	207.25	201.2	207.08	205.64	205.47	213.71	207.79	210.07	212.34	203.36	212.13	210.23	205.09	207.6	207.48	206.91	207.04	209.33	211.26	205.73	209.37	209.88	207.25	207.56	208.14	220.26	207.68
213.48	210.51	210.76	208.57	213.69	208.18	202.4	207.75	210.15	203.49	203.28	207.12	208.78	208.94	205.88	213.27	201.31	204.35	208.29	206.11	201.49	203.06	202.1	211.12	207.77	207.69	215.32	205.76	213.04	211.32	204.37	208.28	210.83	209.17	202.61	209.83	208.69	207.82	208.68	210.07	208.51	208.37	210.41	203.34	211.39	219.26	205.95	214.61	211.07	209.58
209.43	203.18	202.66	206.64	202.55	203.93	206.53	208.45	203.81	206.72	201.26	200.03	199.22	203.13	204.85	204.41	202.54	198.69	208.6	202.7	198.44	201.95	202.43	206.97	205.54	211.26	197.76	204.09	208.07	203.52	204.94	199.69	204.84	208.97	204.29	206.29	209.33	203	199.49	202.54	202.95	204.38	200.96	207.01	204.67	198.97	206.73	207.19	204.17	205.58
208.29	208.19	212.37	213.26	210.26	215.92	211.43	211.49	216.2	203.72	215.81	212.62	212.66	208.02	208.57	208.14	213.21	213.59	208.23	209.06	221.47	212.98	212.59	211.59	206.86	206.83	209.44	212.17	208.1	213.45	207.37	215.92	210.59	216.21	213.34	212.52	209.03	211.43	211	212.79	222.42	213.88	206.55	210.11	214.1	215.49	219.33	216.2	209.31	210.95
216.1	208.56	209.05	215.39	213.12	213.29	212.38	210.54	210.96	204.42	208.82	212.53	213.01	213.21	213.86	216.38	209.51	210.08	207.43	211.36	206.31	213.3	210.65	210.52	217.47	213.03	213.95	216.06	215.14	217.8	211.64	209.09	211.65	209.38	216.62	214.99	217.34	214.34	210.41	207.07	205.52	217.79	212.6	214.48	212.06	212.86	208.65	210.61	206.77	207.88
206.84	210.81	207.84	205.42	205.25	201.42	211.28	210.9	206.86	203.69	212.3	209.91	212.54	207.66	207.51	214.65	203.96	199.78	209.64	211.85	210.9	208.63	208.11	203.69	203.92	205.81	214.77	211.11	210.8	212.93	206.79	208.64	211.06	206.09	209.36	206.21	206.99	210.99	204.87	208.83	209.6	207.02	206.92	209.59	217.3	206.53	205.29	205.25	204.42	209.16
202.29	211.09	209.37	202.51	208.38	207.62	208.69	208.2	206.88	213.56	206.6	213.33	210.52	205.32	206.97	210.94	211.82	204.9	201.9	210.97	206.61	211.91	212	209.71	214.45	205.24	206	207.29	208.36	209.43	212	210.01	202.84	207.97	212.45	206.35	213.78	206.91	209.09	211.93	202.58	208.24	212.41	211.64	207.77	207.03	217.63	207.12	212.68	222.81
205.45	195.28	197.51	202.41	196.09	200.6	193.55	200.19	198.3	198.12	201.08	206.63	202.68	197	198.36	197.24	207.71	199.76	199.97	200.99	200.76	201.23	195.52	201.33	198.92	198.9	205.57	197.44	199.02	193.47	202.29	197.09	194.7	206.79	205.58	200.48	206.05	205.7	202.7	196.84	208.52	205.49	200.19	192.55	203.38	197.94	203.06	200.63	196.63	201.58
212.78	205.14	205.76	210.93	216.44	202.65	205	215	212.54	203.01	210.8	206.68	205.95	211.76	203.19	214.67	203.48	209.41	212.7	209.03	205.64	213.43	206.78	211.69	205.75	213.48	211.83	208.43	205.34	208.63	211.2	214.51	204.04	208.61	206.49	213.29	208.88	210.08	204.97	212.17	210	209.24	207.47	209.03	208.76	210.28	206.97	209.13	211.97	210.89
211.97	216.9	217.07	216.29	212.45	215.81	213.36	210.38	216.55	210.75	213.3	217.83	212.67	213.82	213.36	214.8	212.49	214.42	215.58	214.04	211.59	215.61	217.94	217.62	215.18	212.02	218.45	212.35	211.84	215.12	214.71	215.78	205.77	218.07	215.64	218.41	218.76	212.51	214.37	209.6	214.19	212.99	212.69	215	207.13	218.13	212.84	210.48	216.42	207.18
199.15	204.28	197.96	196.86	193.75	198.38	194.04	201.5	200.99	198.71	198.1	205.6	201.24	197.27	198.9	199.63	199.05	204.06	198.69	196.38	203	191.84	201.33	201.97	198.82	197.12	194.53	198.22	200.79	198.36	196.63	196.98	199.12	198.62	208.13	196.03	198.86	195.52	206.3	204.94	200.05	200.07	199.13	200.4	198.8	201.37	214.72	203.94	194.03	191.47
209.17	209.2	205.04	207.13	205.77	208.65	207.86	204.68	210.1	201.9	201.96	203.76	207.33	212.01	209.66	211.08	212.1	209.52	213.35	210.94	214.11	214.46	207.61	206.2	209.94	202.66	206.05	206.8	202.71	211.89	213.97	208.84	209.26	204.85	213.94	201.12	207.57	207.72	212.46	209.16	212.69	212.08	211.11	206.52	209.9	209.69	210.62	198.66	204.98	210.77
206.42	206.84	208.06	201.73	206.94	210.94	197.82	204.66	208.6	208.78	206.85	206.78	205.54	210.82	203.02	202.07	204.85	203.56	209.78	208.12	213.55	208.21	209.71	205.73	206.78	209.82	206.22	208.28	210.26	204.98	208.18	212.58	201.65	214.63	211.01	208.65	215.39	208.91	206.98	201.77	205.02	203.6	208.62	205.67	212.71	212.37	208.97	205.14	211.07	209.64
202.98	210.1	205.25	211.74	209.8	206.53	206.86	203.41	198.02	209.56	208.6	209.7	206.67	203.08	206.82	210.64	209.68	203.37	205.73	207.71	211.17	204.53	207.37	213.3	210.33	205.58	205.09	209.49	210.39	203.4	213.05	205.73	211.17	203.75	210.94	207.79	206.63	205.13	197.9	205.98	208.24	205.12	210.72	204.99	206.58	207.68	207.2	210.44	206.1	204.27
197.74	200.9	201.35	197.48	209.75	198.76	202.75	202.81	204.08	204.7	203.46	204.52	199.12	200.78	207.08	202.98	204.6	209.2	200.92	204.65	207.62	200.04	199.4	205.26	196.59	202.19	202.68	204.51	198.63	206.95	202.17	205.85	202.63	207.45	208.36	210.15	204.63	213.19	201.77	208.36	202.97	198.41	207.87	195.88	208.9	206.28	204.39	198.13	197.14	212.96
199.64	201.22	206.21	199.16	201.99	196.07	200.78	203.68	203.79	200.94	194.24	194.59	209.06	202.02	203.71	195.14	197.89	204.19	197.45	199.02	196.42	199.13	201.25	195.12	205.28	198.94	195.68	197.9	195.26	204.49	198.43	202.22	195.13	197.03	203.61	200.23	199.49	203.75	202.76	200.03	203.33	200.17	197.13	203.08	202.63	199.94	202.12	199.6	197.98	199.15
205.57	200.06	204.37	202.64	211.62	203.47	203.49	208.4	201.51	197	203.09	203.31	208.91	203.3	204.84	202.57	196.08	207.13	201.29	208.07	204.6	200.78	197.96	210.12	202.86	202.72	201.51	199.27	209.52	206.9	207.72	204.02	209.25	209.08	210.12	212.23	204.72	207.73	211.15	210.72	201.24	210.11	207.33	205.94	200.19	206.03	205.35	204.28	203.27	201.56
205.67	200.5	206.85	203.63	205.61	202.25	204.56	198.16	199.8	195.94	201.83	206.93	206.35	198.69	206.18	211.76	209.51	208.47	209.87	198.38	202.29	207.51	205.06	204.51	202.95	209.06	201.66	199.52	203.47	203.98	201.89	198	200.93	207.42	204.96	206.85	205.62	204.63	201.68	201.85	202.66	205.89	202.17	201.88	206.24	205.57	204.74	201.32	206.94	201.3
216.47	220.85	220.28	226.93	219.28	217.44	212.34	217.29	214.91	214.07	215.14	212.14	217.95	215.61	217.18	222.07	215.72	214.77	210.56	214.14	220.43	219.11	221.63	217.37	215.1	219.72	220.05	225.38	214.07	210.94	215.26	215.83	213.15	214.06	218.16	219.55	213.14	211.56	215.49	219.22	219.13	215.77	217.95	219.18	216.2	218.98	213.5	211.83	219.86	209.2
221.97	219.21	215.56	218.24	215.35	215.4	211.56	215.16	208.43	214.44	213.25	216.6	209.94	219.31	216.29	216.88	216.8	222.43	217.54	217.16	214	212.3	213.51	215.67	214.94	210.95	220.83	220.29	221.56	226.45	213.99	213.14	212.44	211.84	214.04	213.27	215.16	223.05	212.53	215.74	215.76	214.92	219.67	215.01	216.61	220.57	218.52	216.36	212.84	220.54
209.38	198.83	204.33	213.46	210.07	217.21	207.58	203.36	205.84	207.23	213.56	209.78	208.28	201.13	207.94	211.33	213.1	209.88	208.72	208.34	209.59	209.15	205.8	209.2	211.42	208.76	209.14	207.45	219.91	207.48	208.59	208.37	209.29	203.66	209.29	208.17	210.02	202.72	205.11	199.59	210.31	210.28	206.01	209.97	210.97	209.01	207.48	215.41	207.53	206.27
192.24	192.25	196.21	198.58	193.72	195.37	197.88	196.22	197.69	191.37	199.8	197.82	192.51	199.38	190.68	188.82	191.23	200.3	201.82	194.34	191.66	193.77	190.45	190.69	199.54	196.79	192.42	195.01	194.42	200.29	195.69	197.11	188.6	196.43	195.75	196.19	194.35	196.35	197.58	189.46	193.33	192.09	187.65	194.72	194.49	196.83	197.02	192.85	195.12	200.75
217.1	224.11	211.74	220.8	221.91	214.57	218.3	218.04	218.26	224.58	223.58	212.73	219.84	210.44	220.22	218.79	223.74	216.38	217.42	214.75	219.99	210.67	211.3	224.8	218.06	213.31	213.97	218.55	212.87	215.56	211.72	216.06	224.48	211.43	221.49	215.87	219.02	212.03	217.04	212.99	218.83	218.01	213.21	219.05	218.18	215.69	217.25	217.01	217.75	222.96
218.17	222.29	218.5	216.91	217.75	218.2	213.97	215.09	216.28	219.01	214.74	218.06	208.71	208.48	216.11	218.35	221.54	222.26	215.68	215.93	218.32	214.28	220.68	215.07	218.36	214.34	225.25	222.72	219.6	216.43	221.41	210.6	211.84	219.36	213.3	224.02	223.56	219.72	214.75	220.05	220.72	210.5	212.16	220.04	214.04	219.44	214.29	214.08	214.47	218.84
210.63	208.31	204.22	209.41	200.1	205.21	206.84	204.19	209.04	209.1	210.36	210.61	211.41	207.79	207.25	209.31	207.77	204.78	201.48	205.53	206.08	203.51	212.24	203.72	206.8	208.71	208.27	206.2	207.73	207.02	209.25	207.03	207.91	206.8	207.59	211.04	204.09	204.77	206.69	204.41	204.45	212.15	204.62	203.88	211.21	207.54	205.21	204.39	216.32	209.62
207.42	207.27	201.17	201.01	208.33	209.39	209.8	211.72	205.44	207.36	203.62	207.47	212.96	208.71	210.24	209.12	213.59	210.56	207.18	205.33	205.37	209.02	209.03	207.96	210.64	203.3	211.05	210.35	206.33	203.99	209.47	208.01	203.93	208.04	209.15	207.06	208.26	200.35	209.41	203.23	206.6	204.83	205.14	210	213.39	206.99	208.11	210.81	207.03	208.37
211.29	211.89	209.85	207.5	206.38	207.1	217.14	213.85	203.81	214.37	208.34	211.24	203.63	205.14	215.28	211.59	209.69	200.58	210.21	208.32	206.91	207.01	204	211.07	206.2	209.56	208.68	204.73	211.66	212.01	211.99	213.95	208.61	203.46	208.81	206.05	209.57	200.92	212.39	205.62	210.47	205.62	211.44	207.51	215.09	205.14	209.05	210.54	208.97	207.6
214.68	206.7	208.04	201.12	213.31	207.74	205.95	209.77	209.36	202.71	210.66	207.48	214.94	204.39	213.24	208.47	203.38	205.75	205.28	206.58	213.24	206.61	204.47	206.45	207.87	207.95	206.88	212.2	207.76	207.48	204.98	211.8	209.38	204.11	208.62	208.1	211.27	206.19	206.92	212.59	208.6	206.31	215.38	205.17	206.42	210.89	216.15	205.8	212.31	202.97
211.72	207.85	209.71	209.15	206.69	210.6	210.16	210.79	204.99	209.56	211.48	201.62	207.28	209.48	205.4	209.29	211.02	201.02	207.47	208.4	210.05	205.68	206.55	205.64	207.68	209.47	210.05	200.96	206.95	209.94	202.49	205.05	203.84	210.01	209.65	206.17	208.82	204.2	206.37	204.88	209.56	207.07	217.49	207.03	213.41	210.04	211.98	206.08	203.97	205.79
202.64	200.84	204.59	200.97	208.54	206.99	200.63	199.23	202.03	205.95	199.55	202.61	207.53	205.41	207.3	204.16	208.29	200.6	197.59	207.24	204.54	199.85	206.25	211.05	202.58	207.8	208.04	205.13	207.92	209.88	212.92	214.14	207.47	204.66	206.36	210.55	202.8	203.1	202.12	203.03	201.5	205.25	203.27	203.34	207.18	211.5	209.09	210.74	206	200.81
201.84	205.99	208.22	201.71	215.63	209.01	207.09	211.01	205.5	206.33	201.98	202.19	208.92	213.42	209.93	202.97	215.12	211.16	209.03	204.9	206.63	205.15	206.96	209.1	212.73	208.89	201.63	213.52	207.21	212.02	208.38	204.54	205.55	210.57	211.94	213.38	208.22	209.15	211.73	211.81	202.39	205.24	205.06	212.56	213.26	211.09	207.56	209.21	211.97	209.36
205.59	189.6	198.4	197.15	197.12	199.26	194.48	197.25	196.49	198.55	201.64	202.16	201.27	196.46	194.79	192.69	198.09	207.06	196.07	195.96	199.91	199	202.94	199.69	201.68	195.14	198.32	199.29	200.97	203.22	193.87	198.49	199.22	202.99	196.38	194.6	203.14	199.07	202.64	200.76	198.77	190.34	199.12	197.47	196.62	197.98	207.17	202.27	202.18	198.52
204.89	211.62	208.65	201.32	203.58	202.1	208.9	203.29	205.85	201.93	203.16	202.04	206.74	195.89	201.59	205.9	209.24	202.92	200.88	204.72	201.6	201.3	202.57	200.46	202.21	205.75	203.71	200.63	207.8	200.94	206.04	205.99	197.06	199.16	200.35	204.46	206.81	201.61	200.37	208.74	202.87	201.8	205.91	201.48	202.7	208.93	203.23	210.93	202.99	206.07
211.85	212.74	209.57	209.24	213.62	216.42	209.43	211.68	210.15	204.99	215.59	215.21	217.47	216.1	212.22	217.43	214.11	209.83	209.87	211.47	214.43	210.14	216.97	214.35	208.86	207.12	212.71	208.79	216.1	213.05	214.14	216.91	215.7	213.08	216.51	219.95	215.48	210.65	207.83	211.65	213.4	211.31	210.56	216.08	209.33	212.62	212.49	211.25	207.42	206.92
211.4	204.39	212.75	204.99	214.04	204.25	209.12	205.26	207.53	208.53	210.52	209.16	208.18	204.12	217.76	210.39	210.63	199.27	203.63	209.67	207.17	216.99	211.09	205.58	210.6	209.76	207.92	204.56	207.66	204.41	208.41	208.95	213.55	211.5	211.62	212.83	205.16	211.25	215.45	210.03	203.97	212.47	207.03	215.62	211.63	206.27	206.86	203.93	207.85	211.41
198.1	199.4	202.37	203.31	199.07	197.56	197.13	203.51	196.47	195.93	203.9	201.01	196.99	206.1	201.25	193.99	202.29	195.12	195.77	189.01	192.16	202.76	200.55	201.84	196.5	200.9	196.52	198.92	202.46	197.92	202.11	196.46	189.82	202.35	204.94	196.73	205.66	198.7	197.38	198.17	196.65	199.59	202.28	199.09	203.88	194.96	201.83	196.35	202.9	201.22
218.96	209.89	213.77	216.75	215.03	215.53	216.92	219.08	206.19	213.82	216.94	209.09	208.15	214.61	213.7	216.92	211.68	212.15	215.98	210.2	213.35	209.42	216.18	209.91	208.3	203.31	210.67	218.02	211.28	215.8	210.05	213.07	218.5	219.7	211.8	211.01	209.12	212.77	211.72	209.56	213.17	208.54	208.31	210.26	212.05	207.37	215.42	212.82	212.88	209.81
217.45	214.45	217.46	220.78	213.05	214.2	214.44	216.88	211.75	214.9	223.12	214.5	217.07	216.11	214.52	215.84	214.78	215.86	218.95	216.18	217.24	220.53	221.66	217.88	209.86	214.37	224.28	213.81	213.05	211.48	213.13	220.37	217.38	217.62	219.8	217.89	223.01	215.94	215.5	215.01	210.51	215.33	212.11	216.65	212	221.55	217.69	209.18	218.16	216.57
205.24	203.9	204.96	205.52	203.75	204.87	200.09	204.77	207.25	203.54	201.77	200.33	206.94	205.18	198.17	207.67	201.85	208.02	210.98	201.4	201.03	206.58	203.02	202.96	202.81	199.44	197.5	210.39	205.19	206.72	200.8	204.94	206.72	203.46	203.6	201.11	197.67	205.16	199.97	205.69	205.26	197.58	209.57	205.27	205.93	204.15	205.27	203.69	207.6	203.05
211.32	207.45	214.48	218.81	205.62	206.66	205.9	202.64	207.11	202.94	207.45	204.76	205.93	213.85	207.27	213.85	205.2	208.2	208.16	209.39	208.87	209.58	207.37	207.11	207.41	203.51	209.7	212.53	203.22	213.93	209.28	206.78	205.75	205.91	213.29	208.01	207.53	202.18	208.58	202.74	200.75	208.17	208.67	203.01	208.91	210.23	211.63	209.39	210.57	205.78
195.99	194.59	192.28	202.04	202.82	195.92	194.22	191.55	189.72	194.45	193.33	196.85	194.8	193.8	194.32	193.15	196.87	190.01	199.11	191.97	194.1	195.37	183.49	195.83	191.87	196.84	193.96	194.55	191.35	193.33	195.34	187.58	192.83	191.92	201.04	195.5	193.13	196.78	184.37	197.06	193.62	199.37	191.58	188.71	191.68	201.92	189.53	188.5	196.38	190.95
197.06	202.15	200.5	202.66	204.22	199.8	203.47	198.79	195.92	207.6	195.76	202.61	198.72	201.39	194.53	198.26	196.37	199.89	199.7	193.25	199.99	201.34	199.71	197.33	203.45	195.99	192.16	194.35	198.3	195.21	201.16	204.86	204.53	203.59	199.6	195.4	198.06	201.32	200.78	208.5	197.35	195.81	203.34	193.58	195.9	200.21	199.1	195.63	200.1	198.62
212.09	207.2	210.65	208.84	219.26	212.28	212.96	214.97	208.43	207.96	213.18	208.8	208.89	211.88	212.72	210.15	213.02	213.6	216.33	209.2	210.86	217.93	205.29	214.15	208.53	202.3	205.68	205.44	210.37	209.36	208.32	213.19	214.49	213.83	219.04	210.4	210.31	205.64	209.86	216.58	208.34	209.97	214.39	209.05	216.79	203.62	211.36	203.78	217.06	211.24
218.63	206.13	214.39	208.29	206.75	207.88	213.78	215.54	206.28	203.12	218.33	210.7	213.69	214.01	210.72	216.44	208.73	212.83	211.2	207.85	212.3	212.78	210.27	218.6	207.85	214.98	208.56	218.38	212.72	217.13	217.64	215.29	210.62	218.09	211.64	213.05	209.24	212.11	209.59	212.26	216.4	214.19	213.16	212.75	209.62	205.89	211.22	216.2	212.62	206.81
212.61	210.72	204.25	215.21	208.71	207.76	200.12	212.12	204.04	210.99	209.49	206.99	212.6	206.12	208.24	208.63	208.89	213.42	216.86	207.28	201.87	207	213.04	205.88	209.84	215.48	211.51	204.07	202.18	207.77	207.05	210.04	204.69	209.06	208.4	206.21	208.36	209.62	211.01	204.67	200.16	207.66	209.08	201.67	205.81	205.69	211.46	211.6	206.81	203.38
204.93	210.03	206	208.81	209.38	204.18	213.17	206.79	205.1	215.03	210.95	208.79	209	207.91	205.22	206.42	211.1	209.74	211.37	210.21	209.33	212.26	205.82	212.99	208.01	208.65	210.67	207.21	202.95	211.12	200.09	206.59	202.43	206.38	205.23	206.3	206.64	205.34	202.58	205.27	209.3	211.1	204.11	210.78	200.99	207.59	212.05	205.02	202.07	201.8
203.39	208.66	207.56	201.95	210.57	203.61	205.2	201.55	204.97	201.8	206.27	203.94	205.31	204.71	197.33	213.64	203.31	205.29	204.45	215.15	209.88	209.31	209.66	204.99	203.34	205.24	207.44	206.54	204.16	200.72	207.85	207.85	209.5	206.9	205.64	213.47	203.35	212.28	199.9	209.59	208.87	206.29	211.7	206.08	204.55	204.26	208.38	201.49	197.89	201.97
207.61	214.37	205.31	219.9	216.23	211.6	214.59	211.13	210.47	214.33	214.31	211.35	216.46	209.19	210.28	210.45	213.27	215.02	209.55	209.81	210.92	211.75	210.37	208.82	218.43	209.12	211.51	210.05	214.11	215.51	211.91	214.58	211.47	215.08	211.01	216.74	216.85	211.18	216.96	213.03	211.73	216.62	210.92	216.65	216.06	219.21	208.33	215.47	211.23	218.5
200.28	211.48	202.58	207.59	203.92	211.6	208.29	205.01	204.58	200.64	208.1	204.9	197.34	203.58	206.37	207.47	205.64	212.07	211.22	195.69	210.65	208.54	208.64	202.11	209.9	205.77	204.13	210.48	208.84	210.55	209.47	206.71	205.76	208.83	206.78	210.43	209.58	210.06	205.74	206.89	207.7	204.24	202.04	205.46	208.76	203.85	210.88	206.04	207.21	201.82
202.92	196.55	203.78	205.62	207.93	204.23	197.82	201.49	194.6	204.86	200.53	197.77	200.84	205.12	198.13	204.35	193.21	203.5	200.14	199.87	196.46	204.05	190.96	198.63	202.43	198.13	198.13	199.14	202.21	194.95	196.38	197.1	200.85	203.04	198.2	195.95	195.87	201.71	199.41	200.88	196.96	195.87	200.79	203.65	204.98	202.62	201.71	203.74	193.6	200.63
205.58	203.29	204.07	210.91	202.65	200.27	206.62	209.96	195.37	206.47	207.63	200.76	203.89	197.11	198.25	200.72	204.12	204.7	204.52	204.52	203.65	204.34	205.12	203.97	202.11	202.49	196.09	205.52	196.74	210.18	200.16	200.79	205.73	198.32	196.96	205.16	199.79	205.62	204.52	204.18	201.74	204.26	201.15	206.08	204.92	204.36	206.13	201.71	208.35	199.05
201.33	198.83	203.56	205.7	199.5	208.4	204.84	208	207.01	209.85	193.79	208.85	203.7	197.37	200.89	203.53	209.33	201.29	208.14	201.94	203.54	201.86	207.6	208.78	208.41	203.78	211.06	211.98	204.12	202.1	207.35	208.85	196.94	203.72	202.15	205.98	204.1	208.22	200.52	208.06	200.82	208.45	200.51	196.92	207.72	200.4	207.37	202.55	202.28	207.66
204.4	197.17	200.39	203.15	206.8	198.08	208.09	204.07	197.95	205.09	204.68	205.66	201.91	202.63	202.15	201.58	205.95	198.77	203.2	204.01	205.01	198.88	205.54	200.48	197.17	196.12	200.7	203.83	205.7	200.39	204.21	201.74	202.17	201.95	201.07	204.92	204.99	208.21	204.22	201.95	204.32	207.75	197.57	204.92	204.29	208.66	201.7	195.26	204.02	208.11
213.89	211.38	213.48	214.32	217.45	213.11	212.51	215.68	211.57	213.35	216.08	217.17	211.71	209.49	210.84	214.91	209.18	214.69	212.94	211.9	215.44	211.97	209.48	210	205.81	212.23	214.45	212.91	205.06	212.62	214.1	205.7	209.87	210.96	213.26	216.07	211.06	218.62	211.66	214.28	215.68	212.44	212.35	213.01	223.66	214.13	214.98	213.13	208.09	215.84
213.45	212.64	206.99	205.8	210.53	212.57	216.2	211.31	211.05	209.1	205.7	211.26	218.39	209.27	201.24	204.43	212.58	208.42	204.76	206.46	213.05	206.9	204.49	206	209.34	206.8	211	201.22	211.67	209.91	209.17	202.84	209.81	209.25	202.68	208.19	219.04	202.49	214.81	214.15	205.54	208.84	216.3	202.19	202.93	211.64	206.56	204.75	205.44	213.71
218.91	205.45	211.23	205.86	212.95	214.95	208.42	207.87	214.37	211.8	210.65	212.73	211.18	213.32	215.6	220.06	214.14	217.66	210.9	204.6	209.94	207.84	217.35	207.26	215.22	210.28	212	210.76	204.28	210.92	204.35	211.5	211.24	213.39	213.03	208.84	208.4	209.6	211.76	211.9	210.94	216.69	207.39	214.34	212.75	215.08	213.86	209.08	210.69	216.79
207.1	205.92	204.75	211.31	213.89	209.32	206.28	208.52	207.89	207.84	202.89	207.82	208.27	211.37	209.55	206.32	204.9	205.41	202.57	204.34	214.55	203.87	206.66	204.09	210.95	207.88	208.98	203.26	208.88	210.21	210.7	209.12	209.55	215.51	208.1	205.68	209.03	208.73	207.52	211.55	208.42	208.16	203.47	210.63	209.66	209.97	207.28	212.42	215.59	209.27
219.63	213.79	219.34	219.35	213.65	218.41	214.03	211.93	211.22	211.2	216.51	214.2	214.97	218.32	212.14	212.58	218.11	208.46	210.9	212.42	214.05	209.79	219.92	213.35	208.19	211.09	212.85	221.69	211.73	217.08	209.27	219.69	214.61	218.33	214.21	218.74	211.71	218.02	219.21	218.85	207.99	214.61	210.99	212.46	223.28	208.92	217.1	213.05	214.98	216.61
195.6	203.55	201.29	200.46	197.49	192.91	194.89	206.48	200.2	206.79	205.56	203.16	203.17	197.41	203.41	194.58	200.76	203.79	199.74	199.43	200.91	202.59	198.25	200.92	200.27	198.99	199.45	203.7	198.45	199.8	201.88	202.1	204.4	199.31	200.62	198.4	200.88	196.45	197.14	199.82	198.77	211.55	202.68	203.02	198.33	198.03	201.23	197.3	202.2	203.25
196.1	197.72	195.06	197.36	196.32	200.64	199.65	197.53	198.54	204.08	204.75	195.62	200.26	199.85	200.71	202.48	197.36	201.66	201.03	201.13	200.56	201.03	203.59	200.53	202.35	200.15	203.23	196.53	202.24	194.76	199.52	188.92	202.96	201.89	206.9	200.87	199.84	201.17	202.58	197.51	197.88	192.78	199.68	203.56	199.39	196.22	202.38	202.45	200.52	197.47
213.1	209.74	215.89	214.49	215.41	209.42	206.01	211.03	209.39	207.33	213.64	206.65	214.19	216.3	213.15	210.92	211.2	211.39	211.42	214.96	209.37	207.41	208.4	212.64	211.18	210.42	207.48	206.71	211.11	218.39	211.56	212.24	207.88	215.18	209.66	210.33	211.43	210.73	217.21	208.34	205.27	207.15	212.79	210.48	215.32	214.98	210.7	211.03	209.96	208.65
201.71	198	200.36	198.68	198.37	198.81	201.43	200.73	200.47	200.86	199.22	202.54	198.87	198.52	191.44	197.58	197.08	200.63	199.02	203.51	194.99	195.03	197.52	198.27	197.2	196.04	201.62	200.57	203.38	201.39	195.04	197.63	194.6	197.24	198.16	197.3	201.15	203.17	197.77	204.64	199.97	196	197.31	204.86	195.37	201.64	204.31	200.09	201.53	199.36
207.55	209.04	207.99	201.55	206.35	202.91	198.04	206	206.04	204.21	209.68	202.05	202.38	204.12	200.93	206.91	205.29	203.12	210.75	208.56	203.24	203.72	203.25	203.67	205.94	201.74	209.46	206.04	205.66	201.07	204.09	201.36	199.18	208.7	206.14	204.92	214.18	202.07	209.67	203.69	195.92	204.63	200.64	204.11	210.42	205.02	205.09	206.14	207.45	204.5
202.95	203.65	206.81	200.92	207.31	206.41	203.89	201.72	205.62	209.37	199.55	207.24	203.19	203.76	211.16	204.96	198.67	211.85	202.12	200.73	198.67	205.32	205.09	202.3	211.91	208.71	205.2	198.92	205.82	199.82	206.41	207.32	205.22	198.53	204.74	207.6	201.1	198.1	206.63	201.69	204.82	199.6	205.28	206.29	204.04	206.27	208.17	207.23	206.8	208.03
196.85	203.1	205.04	207.92	211.17	200.72	204.35	207.83	208.97	206.6	206.39	208.27	206.18	203.35	194.97	205.02	207.09	201.27	211.06	206.74	208.47	203.68	202.85	204.67	209.46	206.38	207.65	205.25	202.98	203.28	202.08	204.86	205.6	201.95	206.84	206.61	206.48	208.43	209.28	206.15	199.48	195.38	204	206.14	201.28	200.94	205.32	205.34	203.05	199.23
210.15	215.51	206.8	212.86	211.65	216.17	216.15	203.9	207.14	214.1	211.34	218.48	211.24	217.01	214.01	217.31	211.26	215.03	211.47	214.54	212.32	211.7	207.8	216.68	210.65	213.04	213.55	214.9	209.46	214.17	217.35	209.62	213.2	214.5	211.69	210.49	212.61	216.89	216.66	215.25	212.46	214.68	211.56	210.66	214.57	210.4	207.49	214.06	200.07	220.74
208.04	206.44	204.04	207.63	204.09	206.87	205.22	209.07	200.46	211.03	207.26	209.22	205.73	212.03	206.19	206.91	204.05	209.31	205.8	206.81	208.07	211.07	205.64	214.66	210.35	202.77	204.77	199.74	214.63	207.73	204.6	208.29	209.24	207.66	203.09	207.7	210.9	208.06	207.1	210.07	202.24	208.46	205.11	205.57	207.69	206.48	202.68	208.76	207.02	204.05
206.36	205.58	210.9	207.86	206.13	211.13	208.26	212.85	210.63	210.69	205.96	209.97	206.96	211	209.29	206.87	202.08	200.57	204.99	198.34	208.41	213.78	204.82	208.23	207.51	210.62	209.65	207.3	208.44	199.31	204.78	205.61	205.15	198.9	209.21	208.81	205.31	204.99	214.28	205.07	213.39	205.5	203.47	204.52	210.97	208.94	210.02	205.83	203.72	205.86
207.35	205.51	203.94	203.13	200.92	207.75	200.73	201.02	204.8	203.78	204.75	202.25	200.04	200.21	205.15	204.24	203.06	199.53	202.84	200.05	204.18	203.45	200.19	204.35	203.39	198.16	204.2	203.77	200.56	202.38	203.15	205.96	204.67	204.13	198.78	204.03	204.45	208.42	199.96	193.92	204.26	212.01	206.22	201.96	200.07	200.95	205.7	205.43	202.75	201.35
213.36	215.5	213.95	220.33	216.67	210.84	214.97	214.14	212.2	210	213.25	218.3	217.94	219.88	222.07	218.75	219.18	215.92	225.21	216.57	211.62	215.33	217.86	215.07	216.28	216.35	218.15	222.54	208.31	209.54	215.09	220.68	223.79	216.89	220.62	215.6	215.98	212.77	216.92	213.79	212.85	208.91	221.74	211.39	215.74	214.61	214.54	215.88	217.02	220.03
205.32	204.39	206.29	204.31	214.49	211.29	210.5	209.34	215.45	207.87	210.66	208.29	204.67	212	208.64	208.74	208.02	208.78	208.02	209.57	208.95	206.89	210.09	205.13	202.36	211.45	208.56	205.32	213.4	207.51	210.42	208.42	213	208.03	212.47	210.36	209.92	210.78	211.92	212.16	211.68	212	209.07	208.96	211.96	208.29	205.51	208.78	204.04	213.08
212.93	213.02	209.31	206.02	209.47	207.13	208.39	214.31	209.71	210.83	210.82	207.58	205.03	207.48	209.18	211.43	203.56	212.88	210.14	212.55	205.97	211.6	211.13	200.07	204.07	211.04	206.23	206.6	204.4	209.97	206.21	210.14	211.53	212.06	204.3	209.14	213.47	211.37	209.03	207.61	208.33	213.01	216.2	204.13	204.89	211.7	212.42	216.43	207.82	207.24
195.01	201.33	193.17	201.32	195.08	187.96	201.57	201.83	196.81	201.42	205.13	200.81	196.86	197.08	197.6	198.34	195.59	208.25	198.61	191.74	206.06	202.5	198.79	199.03	198.5	204.14	201.03	202.83	198.7	202.71	197.91	196.02	196.9	199.85	197.31	199.41	196.5	200.41	201.19	202.29	197.19	198.7	199.89	202.16	200.9	201.66	204.51	202.8	201.26	202.26
209.87	213.66	211.97	213.88	204.88	209.21	202.32	205.61	208.34	210.94	211.29	208.17	205.08	203.45	213.67	215.06	207.16	206.16	208.81	214.32	214.97	211.2	204.19	208.71	205.64	206.06	209.16	214.02	208.36	205.01	202.5	208.24	206.62	211.77	208.85	204.26	209.4	211.81	212.94	202.97	206.56	215.64	207.75	204.65	211.81	205.05	214.74	209.02	209.13	212.16
193.13	197.37	196.93	195.94	198.64	202.4	197.57	196.75	202.17	202.09	211.14	201.62	198.09	204.83	189.3	197.99	199.39	199.87	198.44	197.51	198.64	203.8	197.2	199.47	204.58	195.37	197.8	207.14	202.27	201.14	208.81	203.38	202.54	200.57	197.68	196.17	197.09	202.03	195.29	199.11	198.65	202.89	200.83	204.31	208.04	196.1	199.71	197.47	200.78	203.54
211.51	215.15	218.21	211.4	219.04	215.9	215.73	209.64	212.38	221.23	217.01	212.82	212.6	218.46	213.69	212.6	217.48	213.78	217.5	218.62	215.83	210.52	218.49	211.76	208.14	212.79	214.47	215.8	216.5	211.77	212.2	214.62	213.21	215.95	215.55	217.9	215.47	212.51	211.96	213.34	217.79	208.86	209.06	213.39	209.76	218.61	215.99	212.95	206.15	216.61
218.82	216.01	224.32	215.42	223.09	216.13	212.22	216.38	225.37	226.46	218.81	217.06	220.02	220.95	210.01	215.54	215.42	211.98	219.9	216.71	214.17	215.55	213.11	215.69	216.91	215.42	215.93	216.56	213.59	218.28	218.3	215.35	214.24	219.01	216.9	220.23	217.64	216.82	212.57	212.95	213.17	214.95	223.44	214.26	225.18	214.42	216.93	210.51	214.66	222.9
219	219.39	207.92	215.3	212.33	212.01	212.06	210.93	212.2	210.84	206.17	210.15	219.36	210.55	212.8	219.38	216.55	210.83	214.63	211.02	207.36	220.65	214.11	215.85	212.38	207.65	212.02	219.51	215.87	208.53	214.6	218.61	219	210.58	213.14	213.72	217.75	207.26	212.41	212.84	209.5	208.71	216.38	216.87	211.38	213	210.64	208.87	215.45	219.39
211.15	207.02	205.29	201	206.19	211.28	209.16	207.36	209.82	212.18	207.09	208.67	204.9	209.17	211.7	202.91	211.14	205.47	211.97	204.17	207.4	209.11	216.93	212.84	203.76	202.72	206.35	205.98	205.75	204.63	207.77	207.48	206.44	200.95	210.4	210.71	198.38	217.2	206.92	207.39	210.28	214.45	211.47	208.06	205.17	213.98	208.58	204.55	204.91	205.97
209.74	219.2	218.83	217.43	215.89	216.38	216.33	219.52	215.35	223.97	216.59	212.59	221.64	214.35	221.38	221.86	222.49	215.02	223.1	222.34	216.84	212.18	216.51	223.29	227.47	216	225	218.06	214.63	212.98	214.97	220.68	223.7	214.89	210.8	214.96	212.74	214.35	219.33	217.39	217.05	220.67	217.23	217.09	212.32	213.81	215.37	209.92	225.16	213.78
209.03	208.91	207.58	206.94	207.41	204.8	205.92	202.33	205.37	208.55	207.58	206.08	206.83	202.59	202.69	209.04	201.38	205.77	206.77	201.4	204.54	202.55	207.75	203.68	205.13	213.67	201.24	207.05	205.95	201.1	206.42	207.37	205.96	207.77	209.91	207.02	204.54	203.62	204.95	211.03	204.35	206.6	208.31	204.98	211.81	197.61	198.93	203.4	208.61	204.19
217.83	215.46	217.94	218.52	220.33	220.01	218.87	214.44	213.2	215.25	218.19	212.21	218.78	212.52	219.39	216.55	220.41	218.87	213.75	220.15	213.84	216.5	214.95	219.55	215.38	217.41	217.45	213.71	214.84	215.77	215.5	217.06	216.29	215.98	211.28	217.56	216.96	219.21	217.55	221.51	216.38	213.86	221.6	213.61	217.17	215.91	215.17	225.58	220.47	214.45
205.49	202.24	208.21	203.2	209.43	204.16	208.8	204.32	204.26	204.23	206.5	202.13	209.87	213.17	196.34	197.77	201.75	204.55	202.56	204.23	201.23	202.07	200.73	207.27	204.89	202.57	208.91	198.37	203.52	203.36	198.2	209.43	201.37	200.63	201.32	206.2	209.84	201.34	203.79	204.71	203.17	203.74	202.68	205.89	209.05	204.65	202.32	206.7	205.33	202.62
214.24	205.31	212.65	205.67	208.52	208.18	206.75	207.11	205.01	204.38	211.46	204.16	212.73	204.86	209.19	204.32	209.77	212.29	210.71	212.49	211.45	210.42	210.47	204.96	207.56	206.77	212.71	210.72	208.96	213.38	208.36	210.53	208.39	212.42	209.4	210.96	208.13	210.11	207.15	211.89	206.48	214.09	206.47	207.64	209.16	207.88	212.49	207.65	199.88	205.77
217.79	213.62	222.04	208.55	211.33	214.12	213.53	210.59	212.37	212.84	213.98	207.99	206.84	209.62	217.62	211.19	214.52	205.15	204.93	210.43	215.3	214.85	209.87	213.99	213.42	208.38	218.08	212.54	209.12	212.67	213.15	210.85	208.76	212.26	214.55	211.35	212.37	212.82	214.76	210.57	212.17	216.03	211.25	209.1	209.07	212.03	212.27	216.01	212.93	211.35
210.39	206.72	203.09	204.86	203.02	200.2	202.11	212.84	207.89	206.21	206.21	207.99	208.94	207.44	206.96	207.24	210.14	204.45	208.59	206.28	209.93	208.02	205.78	209.95	205.51	207.1	207.22	200.98	202.7	205.74	207.96	209.04	201.27	204.13	210.21	197.23	213.41	205.31	205.65	208.89	202.55	204.01	205.68	206.24	211.7	201.53	203.91	206.51	203.71	207.45
214.72	211.43	210.66	204.34	209.67	207.69	208.05	208.2	210.61	208	212.83	208.93	210.37	205.28	205.84	205.62	201.48	204.42	216.24	203.47	205.17	209.75	204.55	209.6	207.03	210.53	207.6	212.23	210.8	206.43	206.78	203.37	208.6	208.38	209.75	208.1	208.63	216.02	210.07	207.04	200.15	202.05	212.04	207.27	215.82	205.29	205.7	206.58	204.84	204.29
201.94	200.5	198.37	200.55	195.44	205.68	202.32	191.99	199.79	192.41	199.14	202.32	199.45	195.55	206.74	197.78	194.99	201.01	197.31	193.84	202.88	200.89	198.91	198.32	199.19	195.29	193.58	200.84	196.48	197.63	207.73	200.6	203.05	198.3	202.38	198.9	195.7	193.73	199.74	199.31	198.53	196.18	196.85	199.82	204.74	201.19	194.45	200.89	196.92	200.35
213.66	204.49	211.39	212.41	203.67	213.74	207.9	206.86	209.78	217.11	210.54	218.37	213.53	211.83	211.49	211.21	206.99	211.22	211.6	211.33	208.71	209.23	209.94	208.54	221.49	208.69	211.3	212.38	220.58	208.91	217.46	213.31	213.12	212.98	213.45	207.29	209.25	203.45	214.01	209.01	212.9	210.66	214.14	205.91	209.12	213.82	212.56	213.3	217.61	212.72
203.63	204.22	200.98	200.94	198.39	200.1	197.77	202.83	199.73	204.49	202.64	206.52	205.34	202.14	202.18	198.75	201.39	200.69	201.63	188.98	193.97	210.08	198.36	199.38	200.53	200.27	200.88	199.23	197.49	194.01	199.81	204.86	194.53	193.3	201.48	196.02	201.89	198.7	207.63	204.37	204.5	201.98	197.61	205.55	202.45	200.06	204.18	205.74	203.94	195.87
200.43	197.85	192.92	198.82	199.12	199.06	203.18	204.11	196.94	194.71	196.07	202.16	196.6	192.27	200.86	194.21	204.6	196.16	195.21	195.63	199.95	203.45	200.62	210.16	198.3	200.18	202.72	197.8	195.14	202.62	196.22	200.27	194.23	192.14	199.71	200.6	199.91	200.8	191.85	197.5	197.11	205.74	200.7	195.21	194.48	200.52	199.5	199.57	197.51	196.57
216.75	214.4	209.38	220.89	212.77	216.7	209.27	209.14	213.4	217.23	205.01	212.92	215.82	209.4	211.98	212.4	213.57	209.58	210.95	210.12	213.09	216.49	212.56	213.23	214.22	213	212.4	216.69	220.02	209.5	211.8	212.44	218.37	208.23	213.42	214.15	218.96	207.59	214.51	211.54	210.07	211.29	215.28	218.54	207.25	220.56	216.86	213.85	215.54	211.19
206.41	200.16	202.79	200.97	202.41	200.29	202.28	194.04	199.77	201.01	201.25	196.86	197.48	197.72	191.75	206.92	206.9	198.79	202.25	200.48	198.45	200.66	199.58	199.56	205.38	196.32	198.88	195.68	202.02	201.25	200.66	201.23	202.24	204.98	200.97	201.9	195.64	205.76	200.69	198.06	200.3	199.73	205.96	195.81	196.73	196.26	198.13	196.97	198.75	194.16
206.42	210.83	212.43	208.66	200.95	206.77	210.39	211.15	203.65	208.24	204.42	211.97	206.53	216.9	211.56	206.89	211.11	206.96	203.56	208.86	205.25	204.35	211.86	212	211.87	209.21	212.79	210.94	213.81	211.28	210.4	208.9	207.54	207.51	207.7	207.18	216.29	201.51	207.51	212.6	204.48	211.94	208.37	207.35	209.78	205.22	216.27	204.95	212.12	205.7
206.95	200.67	201.05	200.79	201.92	209.8	203	206.14	202.84	203.55	203.32	197.48	202.12	199.26	202.91	205.22	203.29	205.13	196.63	199.58	202.92	197.55	202.29	201.73	207.9	201.43	206.11	208.89	206.54	206.21	200.52	205.34	205.13	199.52	201.65	207.45	204.31	202.53	207.87	202.61	208.02	208.82	204.47	202.52	199.62	202.45	204.81	197.64	206.98	205.77
199.2	206.75	207.17	204.47	200.26	197.68	205.94	208.95	206.59	203.41	201.43	201.45	197.96	205.26	206.51	207.16	203.9	203.96	210.81	209.8	205.7	205.99	205.83	205.98	204.64	204.33	206.67	206.86	204.61	202.28	208.92	208.74	205.21	205	207.21	200.6	205.61	204.32	206.28	202.61	203.42	202.47	195.18	202.05	204.18	203.53	206.49	203.66	209.58	205.05
206.3	208.5	214.45	213.72	211.89	213.25	210.86	208.93	208.61	212.08	208.77	210.34	215.06	216.84	210.99	207.98	214.34	212.37	216.3	214.8	206.53	211.31	211.46	212.13	210.52	219.28	209.18	207.34	208.84	209.8	205.49	215.68	213.66	209.88	206.13	214.28	206.08	207.93	213.42	211.69	215.64	217.29	215.55	211.13	214.78	210.34	206.8	212.04	203.99	211.58
200.42	197.72	201.18	200.19	197.04	198.2	197.71	198.91	199.61	197.04	198.83	196.19	204.08	204.01	198.69	200.56	199.71	206.45	199.41	193.56	190.85	200.42	200.65	202.75	202.11	195.82	201.94	204.1	197.59	197.02	201.95	198.79	191.35	207.27	195.39	198.06	198.77	199.89	195.14	200.93	202.74	197.78	195.31	202.83	198.96	198.04	198.7	194.98	201.52	197.27
194.47	198.76	204.46	208.39	196.85	195.32	203.6	203.96	198.74	207.46	193.99	212.54	207.56	200.73	206.38	202.79	200.41	199.09	196.47	197.36	201.05	202.36	201.65	205.37	195.78	203.1	198.26	194.02	193.64	196.29	198.94	197.25	202.89	202.33	204.21	203.37	199.81	200.82	199.55	199.04	192.52	209.63	204.73	199.45	200.49	203.42	197.87	202.22	199.4	195.01
202.06	196.26	202.97	197.49	202.93	197.66	205.89	197.91	199.22	196.95	200.11	204.05	209.17	201.18	204.68	202.08	204.3	201.78	202.39	198.43	196.09	198.17	206.88	201.75	200.98	199.38	196	196.67	199.9	205.99	197.05	197.68	198.21	201.6	198.01	196.55	201.65	191.18	203.81	195.15	203.45	202.67	202.78	199.93	206.79	202.05	197.95	204.12	200.82	198.32
205.64	213.26	210.21	207.41	199.41	213.29	207.42	208.13	204.28	207.62	210.54	212	204.55	200.01	213.63	207.58	215.87	203.93	209.41	215.73	209.55	203.48	209.4	207.69	206.92	211.18	206.76	204.58	214.9	212.7	206.57	203.6	202.39	207.11	212.91	201.3	205.85	211.32	199.7	207.81	207.12	204.77	207.09	206.58	209.24	205.66	213.4	206.08	211.63	205.91
215.25	213.69	204.05	217.54	214.63	214.74	210.5	211.57	214.59	214.56	210	207.86	211.03	208.29	207.67	212.37	212.84	212.78	210.18	216.35	211.49	211.66	218.98	210.99	213.11	212.17	212.64	210.76	214.68	214.84	219.51	215.49	209.52	213.5	212.08	215.1	213.49	211.37	209.64	212.65	211.78	214.45	211.23	209.56	206.88	210.14	213.84	208.32	213.29	215.79
199.57	201.7	207.71	202.14	206.52	208.22	207.19	204.98	206.06	202.98	201.66	212.31	205.27	197.69	201.43	208.68	207.6	200.47	205.01	202.31	206.09	204.7	204.85	200.85	201.88	200.74	206.78	199.63	205.79	200.6	204.55	202.92	204.07	198.86	207.6	201.66	202.68	208.09	206.07	204.5	203.22	199.31	202.44	209.47	206.79	199.61	197.28	202.69	204.02	198.26
203.78	213.6	208.04	213.91	214.9	206.45	204.45	207.81	203.12	207.03	206.47	208.2	208.31	214.13	214.99	210.11	210.93	212.39	208.19	206.94	215.1	212.56	203.26	206.08	206.03	208.2	209.38	206.97	211.18	205.25	204.35	206.73	207.21	206.24	211.32	207.06	207.05	205.72	209.16	203.76	203.58	212.21	198	208.83	210.76	206.44	211.87	207.8	208.42	218.95
213.54	213.51	211.74	205.29	214.73	205.7	208.14	206.52	216.18	206.8	214.17	215.2	212.09	208.85	208.81	215.98	203.65	207.69	209.96	213.54	207.59	209.6	212.52	213.62	216.54	218.64	215.46	211.42	204.62	210.21	215.69	210.14	213.29	208.32	217.54	218.16	214.77	202.48	212.68	212.89	218.68	204.73	212.65	210.02	211.73	214.3	211.68	211.38	212.29	212.3
208.74	212.44	209.67	212.4	207.94	206.9	209.87	213.02	213.42	209.56	210.47	216.55	216.46	212.2	208.12	215.39	213.94	210.34	213.53	214.2	207.48	209.61	212.51	204.44	216.5	213.49	210.97	212.34	215.54	218.63	206.23	214.51	215.12	210.92	207.03	210.78	207.61	213.76	216.36	203.64	205.81	215.53	215.12	212.49	210.52	213.59	207.44	210.36	216.3	213.24
212.43	213.04	213.2	215.98	211.25	208.33	211.62	209.35	214.52	209.05	211.4	213.82	217.65	208.25	210.54	201.71	217.28	215.93	218.2	209.89	210.15	209.94	212.15	215.8	210.69	208.57	214.41	210.23	212.12	207.84	215.32	209.4	212.07	210.56	211.62	216.81	210.27	209.4	213.01	218.84	214.49	210.93	215.47	212.12	213.51	205.95	214.46	209.41	211.71	212.23
209.47	212.21	205.03	210.1	204.14	214.63	208.58	208.34	211.2	212.29	217.03	209.38	206.98	210.22	213.62	207.98	205.05	209.44	215.97	207.52	206.45	209.1	208.36	211.52	203.49	212.84	211.28	210.28	211.03	211.32	211.05	209.89	209.78	207.85	212.45	211.16	205.8	212.04	204.93	206.55	201.56	201.8	216.07	209.85	202.62	211.55	211.22	214.58	211.06	204.63
211.51	213.63	213.74	209.11	209.81	203.51	212.69	212.44	214.34	214.4	207.46	209.87	214.66	210.9	211.6	209.49	212.4	208.8	217.55	209.31	213.21	212.27	213.43	210.14	215.08	205.48	208.86	215.23	220.77	218.42	205.29	215.85	215.88	210.6	216.84	209.08	215.21	214.22	210.85	208.52	207.23	212.58	213.09	211.42	210.72	210.82	211.11	212.41	213.28	210.82
205.15	208.83	203.51	205.23	198.5	207.88	203.38	211.46	199.33	202	205.76	208.18	204.29	201.35	202.69	202.01	207.09	209.4	211.09	214.53	202.43	205.11	199.73	207.62	208.75	204.39	202.01	206.91	199.86	195.14	207.36	204.84	200.88	209.77	206.59	201.43	205.48	201.18	202.52	208.28	203.19	203.58	211.04	196.02	209.22	200.49	202.84	204.14	202.06	206.45
206.16	210.2	207.88	219.09	214.25	213.01	212.1	211.58	210.05	214.32	215.45	213.21	215.68	209.89	214.37	209.66	209.23	210.23	214.12	210.93	217.07	212.18	214.07	207.14	214.74	210.98	209.05	210.66	216.27	213.49	203.6	212.23	214.57	214.81	211.92	213.55	211.73	208.6	218.09	210.35	211.51	211.02	210.62	211.48	210.86	207.59	213.45	209.46	213.57	218.62
203.27	204.41	197.82	205.74	199.5	206.14	204.26	201.9	206.41	208.51	202.78	204.31	201.54	207.35	203.72	205.65	204.95	204	201.15	212.87	209.64	207.74	206.29	205.47	198.83	197.46	202.78	203.23	198.35	202.88	205.63	195.28	208.9	198.5	201.21	200.76	196.69	204.27	199.95	204.43	201.01	203.11	199.36	202.91	204.65	206.54	205.76	202.41	206.22	203.25
202.14	200.71	202.16	201.26	197.27	197.18	205.58	201.43	199.99	204.83	203.74	197.9	204.87	201.5	204.34	201.27	197.04	201.01	197.35	205.2	201.32	203.47	198.18	201.88	199	200.8	201.96	202.62	203.16	199.99	199.35	203.16	199.68	205.71	207.39	196.88	201.69	202.76	194.25	200.88	195.27	196.8	205.85	200.81	203.29	199.55	198.77	197.44	200.29	203.18
210.75	216.4	209.92	221.35	213.88	210.47	210.98	210.85	209.73	215.08	207.63	208.4	212.84	210.16	212.51	217.48	209.64	210.92	214.84	212.11	217.05	211.61	212.76	208.3	217.18	218.66	218.68	213.14	209.95	212.64	212.28	216.54	217.03	217.6	210.75	217.55	215.67	211.99	213.42	214.1	207.14	213.62	217.16	214.75	215.59	209.45	211.26	208.66	202.45	210.42
213.99	219.82	211.8	219.53	216.18	214.47	219.69	217.67	216.63	217.53	215.89	219.98	216.01	218.58	220.2	220.31	217.86	215.67	222.27	218.35	210.48	219.46	216.9	214.07	213.23	214.87	214.47	213.86	213.26	218.28	211.89	212.74	220.48	219.61	220.94	218.82	218.34	216.37	214.81	219.06	223.22	217.36	219.3	220.37	220.3	210.44	223.61	219.29	216.34	214.89
214.73	213.94	215.49	213.81	205.03	215.54	215.76	212.26	211.44	212.33	219.29	220.87	216.67	210.57	211.74	210.22	214.93	215.14	206.84	215.72	211.82	211.02	209.69	206.26	210.94	212.87	215.95	208.19	207.92	209.84	215.07	215.68	208.77	214.06	213.75	219.34	208.27	209.42	212.75	216.26	218.24	214.95	217.28	211.35	213.21	208.96	216.68	210.69	208.74	215.87
202.04	210.57	209.83	206.68	205.05	208.58	200.5	213.41	214.06	204.96	209.73	207.61	208.85	210.29	208.64	210.56	208.84	209.07	208.59	212.8	204.65	214.69	207.06	203.73	207.22	213.5	202.23	206.57	212.06	207.45	206.53	206.61	210.71	209.94	202.6	207.47	215.94	209.23	207.09	213.58	212.95	204.81	208.64	207.69	205.79	207.74	202.81	208.42	204.81	205.5
203.59	199.09	197.29	197.56	195.72	200.28	198.23	199.1	199.85	201.84	198.7	198.91	197.75	197.85	195.54	196.96	192.93	200.8	190.71	201.67	199.08	197.82	197.15	192.62	201.31	197.84	198.71	200.22	194.5	193.1	198.63	202.81	200.78	201.48	197.89	205.59	193.97	197.26	192.53	198.15	203.61	205.23	198.35	201.62	193.97	194.14	200.15	196.8	197.07	195.71
213.87	217.74	215.65	215.12	217.95	217.07	219.53	217.3	220.98	222.75	217.61	210.87	218.24	212.13	215.26	215.62	216.59	211.96	217.96	215.22	210.97	219.02	220.6	218.27	219	214.89	222.77	220.81	218.37	221.96	214.35	213.91	215.94	218.16	217.34	219.56	212.99	217.74	210.29	217.36	219.8	215.45	216.54	214.62	222.07	221.12	216.78	216.9	217.27	221.23
210.85	207.43	212.55	204.77	209.24	208.85	211.49	207.49	212.14	209.16	208.58	214.34	213.64	214.62	210.11	213.69	210.01	213.14	210.92	213.01	213.5	212.31	212.17	214.55	208.14	205.53	202.04	217.76	209.04	211.01	205.97	209.77	213.19	214.37	209.6	218.11	210.12	214.65	212.93	209.74	215.75	211.76	215.75	210.73	207.56	205	217.95	210.05	211.81	211.91
201.51	208.09	205.98	205.98	202.63	209.93	208.59	207.91	207.38	195.95	204.81	208.33	203.18	207.35	204.53	206.81	208.48	208.44	201.14	205.54	203.85	192.75	201.63	211.75	206.36	207.36	210.18	199.75	204.88	202.11	202.46	204	203.44	202.88	198.84	205.68	203.55	206.47	208.48	201.18	201.97	207.88	201.85	201.96	205.34	207.84	199.82	207.4	210.37	207.91
202.57	204.58	200.11	200.39	210.86	205.43	207.54	205.06	209.58	206.9	209.15	204.87	209.58	209.04	197.1	201.89	206.97	208.12	204.87	207.42	207.9	208.93	205.53	212	214.57	204.26	204.98	204.13	210.07	209.14	204.87	208.34	207.44	204.57	204.5	210.06	207.08	210.77	203.39	209.83	200.99	198.17	211.18	203.42	206.88	208.37	207.36	201.57	207.99	211.82
209.93	207.21	211.81	210.71	206.07	207.76	213.34	214.42	212.57	214.27	211.55	205.24	204.35	215.58	206.25	209.67	214.33	211.22	209.27	206.38	212.24	216.75	212.17	206.07	209.94	213.9	210.5	215.86	213.07	213.24	214.7	208.16	207.74	218.42	218.47	215.66	209.44	212.91	216.25	212.13	207.38	204.9	213.15	211.56	212.08	213.72	209.65	213.73	209.7	206.32
198.68	197.48	195.31	197.65	197.62	201.18	196.5	203.64	199.1	201.69	201.24	199.73	201.69	199.77	202.86	202.09	193.85	193.88	197.38	202.77	201.59	202.07	196.59	203.89	198.65	208.08	201.96	200.57	197.09	197.13	200.18	201.16	199.88	212.13	203.44	206.02	197.4	195.12	195.59	198.93	202.2	200.18	198.21	191.98	203.61	198.89	203.03	200.17	199.32	203.83
218.65	217.58	212.5	218.13	213.87	218.98	216.2	223.8	218.32	220.66	217.49	206.94	218.11	205.99	211.84	216.23	219.63	221.12	216.5	215.91	220.2	221.99	215.4	218.03	218.75	217.55	216.86	216.95	215.42	212.87	217.63	221.04	224.5	219.29	221.21	219.01	224.43	221.22	208.89	220.3	221.66	224.76	219.84	214.23	212.25	216.45	218.22	223.13	213.04	216.76
203.94	213.33	206.58	210.18	211.95	207.07	214.64	211.47	212.66	211.82	214.66	215.51	209.37	212.91	208.67	206.9	212.64	212.5	211.77	206.46	215.73	205.44	212.52	215.69	218.2	213.43	212.09	213.53	213	214.82	212.19	212.53	213.94	211.51	218.17	212.93	211.27	216.29	209.86	214.73	208.68	209.68	203.85	211.83	210.76	219.14	209.48	214.31	215.62	214.05
215.67	209.8	216	224.85	218.29	222.35	217.33	220.29	217.65	217.63	213.9	219.52	218.55	213.89	215.9	218.37	213.01	214.73	215.85	221.07	218.41	221.29	220.42	215.79	216.48	221.28	225.39	216.21	219.74	213.95	215.19	213.61	217.43	221.5	218.78	219.14	220.19	219.97	215.35	222.82	225.42	220.72	216.23	211.56	215.1	219.81	219.94	213.6	220.47	219.8
214.8	200.06	204.14	206.01	207.15	211.42	202.85	210.84	209.57	211.57	212.18	209.08	207.83	213.39	207.09	212.8	212.66	208.2	207.25	213.9	208.29	214.77	204.66	209.92	206.08	205.62	212.15	206.34	205.05	209.9	213.93	212.58	209.69	202.82	207.39	203.26	214.49	201.62	209.39	210.96	205.23	206.16	212.46	206.46	209.93	205.6	216.89	216.85	211.76	210.77
209.23	208.05	211.04	211	206.78	204.84	212	208.9	211.63	211.06	212.7	210.68	212.97	208.12	207.05	215.16	207.06	206.06	213.19	212.07	207.34	214.06	203.76	216.16	207.55	208.55	212.53	209.68	209.11	207.38	208.79	211.28	210.65	208.72	219.86	208.66	211.48	211.85	213.11	206.16	211.4	213.57	213.25	208.08	207.52	208.14	212.12	208.47	206	212.18
203.15	204.68	207.27	200.86	206	200.44	205.37	202.19	200.56	201.95	203.44	208.23	205.72	203.56	206.27	204.13	205.23	207.19	206.81	205.98	203.16	203.32	202.57	206.08	205.17	209.28	204.47	203.81	208.26	205.49	208.44	199.72	204.8	204.09	207.07	203.54	203.95	194.9	205.45	205.95	202.86	202.5	207.75	210.09	209.55	206.06	205.77	207.04	204.45	199.69
210.72	214.9	213.05	215.47	217.08	217.83	214.55	214.52	211.48	216.25	217.89	213.11	209.62	217.81	211.6	211.71	216.55	212.58	215.97	217.14	216.38	214.1	212.86	216.8	212.61	213.2	219.11	210.02	213.37	216.34	211.89	217.6	210.38	213.26	222.71	216.07	212.33	212.03	211.45	213.12	211.11	215.14	212.14	206.39	217.45	210.46	209.11	207.77	214.4	215.28
196.04	195.31	198.01	198.25	204.35	198.8	195.6	197.45	200.89	203.75	197.91	205.37	197.2	202.54	200.66	199.81	199.32	196.45	198.94	200.84	204.19	201.15	199.82	199.19	199.34	199.04	201.95	201.74	203.88	193.75	204.97	198.37	198.93	201.34	203.43	200.7	200.82	199.69	194.96	202.34	198.9	194.81	199.1	200.59	205.32	207.71	203.83	202.2	204.9	202.33
206.26	216.88	218.9	211.59	217.9	206.4	216.15	214.55	215.25	215.6	213.57	212.08	214.38	214.02	213.72	213.3	211.48	210.01	208.66	212.41	213.34	213.35	221.31	211.36	213.55	210.59	218.02	210.53	210.96	208.96	216.22	211.07	210.52	217.54	213.66	215.95	209.54	210.77	213.85	212.44	217.69	209.71	217.89	209.19	210.85	216.03	209.6	208.55	209.73	215.63
212.76	200.24	204.91	208.99	207.74	213.51	215.58	205.95	213.56	211.61	208.03	205.59	206.25	202.88	212.21	204.01	202.27	211.51	208.59	206.03	214.33	209.5	210.97	211.15	204.58	208.09	211.24	203.31	205.16	204.1	203.58	212.51	210.97	204.85	206.79	213.29	206.13	208.71	211.63	206.21	206.48	212.7	208.33	202.66	207.89	210.47	213.78	200.57	205.69	215.08
197.37	206.65	207.16	206.77	209.16	206.15	206.64	205.25	194.53	204.84	202.42	205.32	204.05	207.5	199.22	200.57	200.19	207.72	197.13	196.98	200.36	206.56	208.12	208.15	203.62	202.67	200.91	205.69	208.52	208.18	199.48	210.45	205.32	200.47	198.74	206.71	201.59	204.27	206.67	206.88	206.33	204.95	206.68	204.08	203.02	203.67	211.47	202.06	199.37	204.73
206.27	204.58	196.12	203.92	206.56	202.75	204.61	214.21	205.32	206.35	201.67	206.23	207.96	206.82	206.43	204.79	200.63	206.52	199.28	206.04	205.48	208.06	205.82	202.11	202.81	205.05	205.19	205.59	206.66	209.13	205.72	199.73	204.14	204.39	200.08	204.09	204.36	201.67	205.59	198.24	200.84	205.02	204.04	204.18	204.65	201.05	199.14	203.58	201.95	204.95
197.31	193.35	205.92	206.49	201.59	201.3	201.01	194.17	208.39	196.79	203.35	200.69	205.31	194.88	190.68	195.23	204.11	195.85	203.66	198.99	201.05	207.67	198.53	200.2	196.31	200.83	197.1	193.64	202.36	197.64	203.14	207.48	207.7	197.01	195.45	203.19	197.26	200.35	201.72	203.35	196.53	201.61	205.73	199.31	196.63	199.25	196.98	207.42	200.47	199.66
213.77	209.92	214.58	212.13	204.78	211.9	216.66	206.65	208.14	210.42	203.57	209.55	211.8	214.69	220.3	208.13	215.07	208.08	210.16	206.39	205.88	208.07	207.69	211.25	206.12	206.38	210.97	205.96	206.56	212.74	203.66	212.31	202.85	210.02	212.1	214.34	207.46	211.61	210.56	209.78	208.61	207.12	208.45	207.32	207.51	206.81	209.03	206.9	209.95	205.11
207.75	206.12	204.7	201.76	202.38	207.73	210.32	201.69	200.75	199.86	199.47	208.52	208.46	201.89	207.75	205.59	206.52	206.91	201.08	206.31	201.27	203.64	200.83	202	203.81	208.64	203.82	205.63	199.85	203	208.09	206.56	199.73	201.05	200.32	204.14	203.21	197.83	208.54	206.18	206.5	206.91	210.44	211.15	203.03	210.63	199.89	209.72	205.31	209.84
209.57	202.55	202.42	206.67	210.56	209.83	209.36	208.58	207.7	213.21	206.03	205.63	209.4	219.53	209.27	209.06	203.91	205.85	205.1	208.11	213.94	214.44	211.69	207.46	205.88	212.84	209.54	206.25	210.36	209.69	207	209.33	206.09	207.28	214.49	210.46	205.21	210.07	211.36	205.6	207.14	213.31	205.94	207.49	207.98	210.92	210.44	206.32	207.15	204.3
199.43	195.44	198.26	198.03	195.29	199.58	204.89	202.8	200.63	197.5	198.45	195.8	203.95	197.42	200.28	199.63	199.35	196.11	204.31	199.21	195.94	203.87	197.31	194.5	197.94	207.14	198.76	201.53	202.92	202.78	197.43	199.52	194.29	202.41	203.49	202.81	198.26	202.28	198.75	208.3	201.3	197.51	202.62	199.9	200.68	197.76	193.8	196.61	199.31	203.36
214.94	213.79	206.52	220.18	210.79	208.1	211.98	211.9	207.84	207.37	205.97	212.81	211.84	210.06	208.11	206.56	216.88	206.98	216.83	205.79	205.97	208.14	211.25	207.55	209.5	207.83	208	215.13	206.18	207.34	205.69	212.35	209.88	206.44	206.5	209.71	208.78	210.2	218.02	210.66	213.45	206.4	215.72	204.06	211.95	207.75	206.38	206.53	207.82	204.51
206.46	200.27	208.55	213.74	206.5	203.07	210.5	210.01	213.08	209.83	206.26	207.73	208.52	208.94	201.31	208.54	208.17	196.77	206.7	202.62	207.77	213.08	215.55	205.7	210.04	203.81	207.99	205.91	205.29	210.29	206.45	208.35	213.05	206.87	210.63	206.05	208.99	202.88	206.17	209.08	195.59	211.5	207.71	206.82	207.29	210.27	201.37	212.49	205.77	207.8
200.8	205.5	202.49	203.42	200.94	195.08	203.29	205.27	200.85	202.69	205.26	196.12	197.18	204.8	199.02	204.41	195.36	206.87	203.4	207.02	204.6	199.22	207.61	208.04	203.74	208.05	200.99	202.11	201.97	199.34	203.15	206.9	208.33	203.39	206.87	202.8	203.91	201.19	208.23	205.29	203.55	205.72	202.89	206.9	203.66	201.28	207.29	193.4	208.82	203.26
213.08	215.96	210.15	214.41	204.88	214.31	207.78	210.72	215.15	204.51	212.94	207.18	213.83	207.35	210.34	211.69	202.79	208.02	215.62	210.92	208.62	205.2	206.35	206.94	215.89	210.5	206.58	204.16	205.71	201.84	217.77	211.99	209.04	200.37	208.9	208.2	210.11	208.79	213.43	212.39	212.56	209.25	202.95	205.95	207.28	206.46	208.03	218.09	212.78	221.05
199.35	195.9	186.72	196.19	194.93	199.56	189.66	196.56	195.55	196.11	194.66	194.49	191.39	195.26	192.45	194.5	193.12	195.7	193.04	200.31	190.46	195.13	194.03	195.01	204.47	196.94	195.94	199.53	196.16	201.37	199.3	198.21	195.31	194.01	193.98	196.13	193.41	196.66	193.23	195.55	194.5	196.48	196.54	192.52	199.33	191.72	189.79	197.87	194.68	200.14
207.42	209.49	202.16	209.05	209.95	205.43	205.21	202.9	205.26	208.23	203.59	205.96	202.42	206.07	211.52	205.58	209.26	202.95	202.03	207.25	209.82	204.06	216.78	209.01	210.23	211.4	208.22	211.34	204.38	203.98	204.22	212.68	202.65	206.79	203.93	202.12	204.31	196.61	204.85	209.09	205.09	202.99	213.9	209.63	210.64	207.91	210.71	206.73	203.07	203.44
196.21	201.82	201.79	195.85	203.56	205.96	200.11	203.26	202.59	204.51	195.85	204.88	199.46	202.62	204.48	203.28	205.02	201.81	205.4	204.04	204.8	204.67	198.12	199.75	204.87	205.65	204.87	204.62	205.07	207.53	205.4	204.92	203.21	199.89	204	204.39	199	205.87	206.64	204.64	200.57	201.32	206.1	214.6	198.13	196.27	206.4	206.98	211.84	203.53
200.09	203.32	204.18	211.5	210.29	211.85	204.84	213.79	208.19	206.91	202.13	213.07	210.99	207.18	213.97	209.67	208.05	207.96	209.12	206.37	208.97	207.02	206.72	212.26	209.98	204.14	208.03	206.1	205.54	206.05	208.1	209.37	207.69	207.57	209.05	204.42	209	211.71	202.42	206.77	205.18	211.42	206.98	206.16	203.22	211.68	204.83	210.27	216.61	212.36
214.46	213.92	206.85	213.13	214.1	210.67	213.14	211.85	214.34	213.74	210.8	212.12	214.67	209.2	205.79	204.67	208.31	207.57	209.71	205.72	213.84	212.17	212.3	216.52	212.94	209.7	208.97	209.3	211.2	217.38	215.18	213.86	209.38	212.4	212.74	209.81	215.73	209.48	211.08	209.67	216.97	216.24	214.44	214.55	211.23	215.44	206.88	215.78	204.83	210
207.39	204.36	205.01	211.27	205.54	212.88	206.66	210.9	203.87	211	207.08	208	208.68	214.43	212.44	203.12	206.54	198.31	207.64	211.93	210.31	208.89	202.55	205.9	202.05	204.59	207.05	210.82	200.31	201.94	201.35	211.36	202.98	205.58	208.32	202.81	200.8	200.15	204.62	204.9	205.35	206.41	208.37	202.35	211.53	205.16	204.67	205.01	204.89	215.38
207.15	208.79	215.03	219.46	208.57	213.25	214.26	209.55	211.69	210.05	211.95	217.47	209.19	212.73	213.5	211.45	211.7	213.39	214.88	211.3	211.68	207.45	212.93	206.02	214.03	211.43	216.36	216.72	217.89	207.31	206.7	202.54	212.83	213.04	216.6	206.96	210.71	212.51	212.42	204.15	211.37	209.01	218.76	209.65	209.27	210.31	210.19	213	207.95	209.25
207.45	204.37	207.71	205.74	217.87	206.76	203.68	203.78	220.37	215.66	211.67	207.59	213.37	205.38	212.06	210.42	208.38	213.5	210.14	208.51	198.4	217.73	209.49	210.27	205.13	208.11	212.78	209.22	208.15	206.13	211.03	207.75	207.66	206.42	207.84	211.24	211.34	214.43	212.67	208.71	210.13	212.9	205.77	209.29	206.32	210.26	195.81	205.59	205.25	210.95
216.49	210.38	207.44	210.54	210.51	212.48	199.73	209.15	205.7	210.53	208.3	210.54	208.63	211.18	208.08	205.52	211.56	210.72	208.19	205.82	205.22	211.46	201.96	214.22	212.06	209.8	214.4	204.18	206.53	207.05	213.99	208.56	206.78	211.05	211.2	210.48	213.22	213.52	211.69	207.9	203.18	209.66	207.98	207.38	210.91	208.36	207.79	207.09	209.25	209.67
207.13	213.09	208.72	203.33	209.5	206.96	206.03	209.24	202.89	205.76	202.39	205.98	210.94	206.86	207.7	208.96	212.22	210.43	207.87	212.68	204.86	205.48	206.95	208.62	215.32	206.39	212.37	211.61	207.89	212.87	209.53	206.22	208.68	212.28	213.69	205.36	200.12	206.94	209.27	209.91	209.01	208.27	207.92	204.43	209.97	210.09	205.35	200.08	211.32	202.28
188.26	188.31	200.34	198.07	194.91	194.87	198.02	195.36	196.54	195.8	199.55	200.19	188.15	190.35	196.55	188.19	191.08	193.19	196.49	195.26	196.02	193.87	192.6	193.19	195.22	194.55	196.79	198.23	194.56	194.66	192.43	199.53	192.82	194.31	190.06	191.2	197.76	189.92	202	191.27	191.44	193.53	194.74	199.96	193.9	198.45	196.39	197.22	194.97	192.06
207.71	211.01	207.68	211.84	206.28	212.98	209.79	212.13	205.49	206.43	214.8	211.61	205.27	206.92	203.86	210.1	213.69	207.26	211.18	209.97	212.93	208.21	206.11	208.37	206.07	201.65	212.14	206.73	212.7	203.49	211.82	204.84	207.14	202.1	205.69	212.3	207.13	208.91	211.75	205.34	214.56	208.48	203.93	211.15	214.06	212.07	206.64	205.03	204.63	212.13
[truncated: 800 more rows]
[truncated: 150 more columns]
