# Supplementary material for: Genetic dissection of main and epistatic effects of QTL based on augmented triple test cross design
Source: PLoS One. 2017 Dec 14;12(12):e0189054. doi: 10.1371/journal.pone.0189054 (PMC5730204; doi:10.1371/journal.pone.0189054)
Supplement: S6 Supporting Information — (ZIP) [file pone.0189054.s006.zip › z1_1950_0.5_10.csv]

207.49	208.93	207.76	208.9	206.97	209.14	208.76	210.43	211.09	209.8	209.77	210.88	207.85	209.35	208.56	209.32	208.37	209.5	207.65	209.03	210.61	207.88	208.01	209.63	208.82	210.36	211.12	209.59	209.3	210.51	208.67	210.22	208.35	209.31	206.87	209.74	208.03	210.58	206.96	208.12	210.02	210.6	209.96	209.81	210.01	209.8	208.29	211.44	207.96	210.2
203.79	203.53	204.01	203.6	204.71	204.29	204.86	205.8	202.61	201.86	203.85	202.89	204.69	203.25	202.71	202.33	203.11	202.46	204.15	204.23	204.69	205.85	203.37	202.45	206.52	201.68	203.24	206.19	205.75	205.6	201.26	204.13	201.17	203.18	203.13	202.58	203.43	202.82	201.87	203.52	204.99	202.12	205.27	201.81	202.86	201.9	203.04	202.79	202.76	202.2
203.24	204.37	204.42	203.81	204.46	205.74	203.22	204.49	203.93	205.03	205.44	202.82	207.24	202.99	204.63	206.76	203.32	206.48	205.3	206.39	202.75	203.39	204.6	206.46	206.4	206.22	206.09	204.9	204.56	205.1	204.73	204.9	206.41	205.26	203.1	204.11	206.21	208.05	205.84	205.64	205.85	205.74	202.17	203.99	202.66	205.45	207.22	206.71	203.4	206.42
201.58	201.77	202.57	201.99	202.32	201.57	202.08	200.88	201.08	202.2	203.73	200	203.18	204.18	200.29	202.98	200.67	199.3	201.48	202.39	202.49	202.86	203.16	201.63	202.61	202.33	200.49	201.54	200.74	205.27	202.5	203.04	202.81	203.15	205.67	201.96	202.79	204.14	203.59	202.6	201.72	200.81	201.59	200.97	203.42	201.89	203.63	203.37	202.67	202.59
201.97	202.1	200.85	200.81	199.4	199.01	198.81	198.2	199.32	198.6	200.15	197.57	197.65	198.6	199.24	199.67	200.19	198.83	199.42	201.98	199.81	197.46	198.85	198.9	199.78	199.75	199.82	197.68	201.05	198.72	199.02	199.73	200.25	198.41	198.77	199.16	197.34	198.22	197.97	198.74	199.7	200.63	198.69	199.47	200.02	198.26	199.81	199.39	197.36	199.59
204.94	203.44	202.66	202.46	201.56	205.27	204.45	203.67	204.25	202.47	202.2	203.36	205.14	204.05	205.77	200.83	203.27	203.18	202.13	202.31	203.16	203.76	202.5	204.51	203.86	203.34	204.96	204.82	203.9	205.14	204.23	201.24	207.13	202.19	204.84	203.95	206.11	203.26	204.79	205.6	204.02	202.36	203.49	204.5	204.26	203.86	204.87	204.07	203.14	203.14
207.15	206.54	208.99	206.6	207.12	206.73	207.87	210.18	208.03	208.13	208.31	209.82	207.84	206.62	207.46	207.89	207.41	207.1	208.98	208.11	210.19	207.92	207.46	211.41	207.29	208.56	211.16	207.3	209.03	209.95	208.24	210.84	208.52	209.41	209.14	208.44	208.37	208.45	211.6	212.37	206.21	209	210.79	208.74	209.84	208.6	211.26	209.43	209.44	208.71
200.3	198.92	196.97	197.01	200.1	200.26	197.06	196.95	200.61	199.14	197.73	198.68	198.49	197.36	199.41	197.14	196.07	197.33	200.29	199.06	199.65	198.57	197.05	198.02	199.88	199.37	196.96	199.07	196.52	197.57	199.02	200.77	199.62	195.74	198.86	198.77	195.87	198.18	196.44	198.33	198.68	198.58	198.49	199.59	198.56	196.88	196.92	196.15	199.63	199.05
212.15	211.99	210.45	213.41	211.89	211.31	210.49	210.83	208.8	211.6	213.21	211.77	211.67	211.95	210.16	213.36	211.34	210.24	209.85	212.38	210.7	209.98	211.85	212.72	212.2	214.82	211.89	211.7	212.17	211.26	209.63	213.03	211.23	210.44	211.73	214.27	212.79	209.33	211.57	212.27	212.02	211.32	211.53	212.11	211.62	212.54	212.58	208.31	212.04	209.07
207	207.3	206.27	209.02	209.79	207.51	208.45	208.35	208.75	209.6	208.56	209.55	206.91	210.67	205.75	206.47	209.03	207.72	208.01	208.18	207.91	208.19	208.36	207.26	206.3	205.51	209.26	210.28	206.55	208.73	209.26	211.5	208.61	209.62	206.26	210.87	206.96	209.75	207.89	208.35	208.35	207.62	209.29	208.78	210.38	209.01	207.51	209.24	208.02	208.88
211.84	213.58	216.16	214.47	213.9	211.38	214.53	209.39	212.56	214.61	212.3	212.15	212.11	211.82	212.23	212.32	211.8	213.05	212.51	213.85	214.68	216.07	213.2	213.53	213.02	213.27	214.83	212.57	214.64	214.52	211.57	212.29	213.42	213.13	214.54	213.17	212.67	211.72	210.41	213.64	210.67	213.14	213.15	210.46	211.77	212.71	212.67	212.63	213.77	211.33
209.62	207.51	210.86	207.96	208.62	209.96	209.11	206.95	211.56	209.42	208.62	208.78	208.73	208.84	211.65	208.87	208.57	208.78	209.25	209.37	210.57	207.51	208.64	207.52	208.25	207.51	209.27	208.39	209.16	209.95	208.41	209.62	209.36	210.58	208.92	210.33	207.94	208.29	210.31	209.67	206.58	206.91	207.58	209.48	208.41	209.94	207.93	209.12	207.42	208.11
203.51	203.71	204.69	202.84	203.05	203.45	203.69	204.68	201.48	204.17	204.91	205.64	203.71	205.02	204.08	204.52	205.21	204.13	202.75	201.91	202.76	202.34	204.91	202.93	199.73	203.98	204.34	202.39	203.08	203.84	203.34	203.4	202.99	204.09	202.41	201.96	202.18	203.51	204.9	200.79	202.11	203.71	204.77	200.92	201.72	204.77	201.43	203.52	203.82	202.16
199.45	200.75	199.23	199.74	197.7	199.61	200.05	200.15	200.02	199.24	200.16	198.5	199.19	197.9	200.78	199.55	200.8	198.94	200.09	197.89	197.47	199.58	198.82	199.76	200.58	199.71	199.8	198.51	199.49	199.78	198.78	201.1	199.59	202.78	197.95	196.74	199.32	199.99	199.68	199.35	199	199.65	201.08	201.45	198.43	198.05	200.1	200.97	203.01	200.27
203.86	203.2	204.58	202.6	203.44	204.63	203.84	204.9	203.16	205.09	203.78	206.62	204.31	207.12	204.49	202.94	206.38	202.62	204.05	204.53	204.67	204.37	205.09	202.56	201.97	205.2	204.79	204.77	204.43	202.84	204.2	205.65	205.63	204.73	204.04	202.24	203.5	202.94	203.46	206.91	203.75	203.6	202.5	205.27	203.5	206.13	203.1	202.24	205.41	203.17
201.83	202.53	203.55	202.68	203.58	204.21	204.14	203.13	204.49	201.99	202.93	203.77	202.72	202.01	204.68	205.61	201.99	203.97	203.45	204.94	201.95	202.45	201.93	203.63	200.97	203.07	201.35	202.75	203.27	200.43	201.21	203.77	201.9	200.38	201.47	201.39	204.43	204.92	204.26	200.21	203.2	203.31	200.73	200.15	203.03	204.29	201.45	200.82	201.62	202.94
205.97	205.51	202.39	205.68	202.57	205.9	202.62	203.3	203.7	202.51	203.28	204.53	203.58	204.57	204.59	204.2	201.45	205.76	203.31	204.91	203.64	202.82	201.43	203.89	203.19	204.08	201.93	203.53	201.75	200.25	202.6	204.63	205.85	203.76	203.77	203.57	201.18	203.27	202.35	202.33	202.55	202.92	204.79	202.61	201.62	202.49	199.21	203.16	204.01	205.2
205.91	207.59	207.66	207.9	209.61	206.56	209.18	207.05	205.28	207.9	207.79	208.48	207.75	209.57	209.63	207.39	208.84	207.9	208.56	208.21	207.72	208.57	206.95	205.56	208.13	207.42	206.99	207.66	208.51	205.26	207.19	207.5	206.99	206.96	207.44	208.6	210.93	209.54	208.45	208.05	209.49	205.2	204.78	208.2	208.68	208.16	209.42	208.49	206.24	209.24
194.3	195.18	196.55	195.16	195.44	196.15	196.66	197.6	196.67	193.28	196.14	195.02	198.17	193.76	194.35	195.42	194.05	194.18	195.5	197.09	196.4	197.79	196.21	195.4	194.28	195.76	196.31	194.98	194.91	195.07	196.31	196.37	196.41	195.89	197.38	194.11	193.91	193.91	197.12	193.94	194.37	193.11	195.44	192.03	194.27	196.05	196.78	195.29	196.28	196.35
208.6	205.58	209.48	211.52	207.06	208.99	209.92	208.21	208.99	209.12	209.01	208.48	210.06	209.09	208.55	206.52	209.57	209.91	208.45	208.67	209.23	207.14	207.78	207.74	210.45	208.35	207.76	208.45	207.93	211.24	209.44	208.91	206.96	209.46	208.55	207.22	208.82	206.74	209.7	209.38	209.46	211.26	210.78	207.31	208.66	208.88	209.85	211.15	207.94	207.49
202.28	202.75	201.06	200.9	202.03	202.68	203.12	200.67	202.51	203.84	203.77	204.62	201.55	201.95	201.84	201	203.59	202.24	203.38	202.78	203	203.62	201.63	201.53	203.85	202.6	202.19	203.93	201.5	202.63	202.6	199.77	203.17	201.82	201.12	202.85	200.8	202.41	204.01	203.6	204.6	201.07	201.21	198.78	204.43	201.91	201.69	202.83	202.47	200.09
198.4	199.09	197.89	199.37	198.93	196.88	197.2	199.98	200.87	198.05	198.93	199.38	199.62	196.64	198.46	197.32	201.68	198.1	198.11	200.74	200.34	199.93	199.47	199.92	198.13	198.35	200.36	198.45	197.52	196.46	198.14	197.16	200.69	200.6	198.71	198.86	200.03	199.04	196.25	197.54	197.46	198.72	195.22	198.98	198.14	199.75	199.3	198.57	197.23	197.9
204.35	204.97	206.95	206.36	205.17	204.5	204.45	205.32	208.67	207.42	206.24	206.26	203.76	205.63	205.56	206.29	206.44	206.12	205.48	206.57	205.39	206.87	205.34	206.97	206.07	205.05	202.67	203.28	205.26	205.31	205.78	206.76	205.99	206.51	205.15	204.22	205.87	203.98	202.47	206.14	202.62	206.31	206.88	206.8	206.79	207.45	205.16	206.06	205.83	202.68
206.97	206.88	207.33	207.2	210.01	207.89	210.08	207.08	209.15	206.52	209.7	208.14	207.3	206.58	208.55	205.86	210.15	208.07	208.18	207.29	207.53	208.89	206.26	208.21	207.32	206.65	208.28	210.7	208.59	206.6	210.47	207.85	209.84	205.98	206.36	207.84	209.32	208.14	206.77	209.29	207.91	207.45	206.51	207.11	210.58	206.68	206.45	206.46	210.03	207.82
198.52	199.45	199.11	200.03	197.24	196.94	200.35	196.6	198.53	195.6	200.2	199.46	198.59	197.67	199.13	197.79	196.29	196.55	199.85	197.12	199.48	200.75	197.33	196.21	197.53	200.01	199.36	197.69	198.94	199.07	200.22	199.6	199	197.16	197.43	200.2	196.89	196.78	197.26	196.78	200.63	199.89	199.13	198.09	198.83	196.59	199.82	195.97	197.43	198.43
204.66	201.7	202.87	202.68	202.48	202.26	202.51	204.64	204.06	205.48	205.78	201.58	201.17	204.31	203.9	205.48	204.65	205.91	203.9	205.6	204.33	204.66	201.98	203.38	204.12	200.88	203.52	203.06	204.49	204.13	202.61	202.72	204.83	203.67	203.83	202.88	201.96	202.09	202.97	202.16	203.86	204.17	204.01	199.83	203.72	202.82	205.11	202.53	203.04	201.16
218.96	219.23	215.14	217.81	215.95	216.25	215.57	214.35	218.36	213.92	218.69	217.44	215.45	217.46	216.08	216.57	216.13	216.23	217.84	216.76	217.46	216.62	216.72	217.71	217.88	216.18	215.84	218.72	217.44	219.52	216.04	218.15	215.94	216.09	216.92	217.14	216.33	217.92	217.11	216.24	214.65	217.53	214.93	218.56	215.51	217.01	215.38	218.67	217.32	217.06
208.47	207.78	206.16	206.87	208.4	207.23	206.69	209.25	207.71	206.12	207.1	207.27	207.43	207.34	205.54	207.78	211.21	208.2	206.91	208.61	207.92	207.61	207.17	205.75	206.8	207.88	207.92	208.38	209.71	205.17	207.7	207.7	207.12	206.08	206.48	210.82	207.52	208.81	209.1	209.69	204.85	208.12	206.77	209.03	205.86	208.29	207.69	208.38	207.12	207.51
211.33	213.87	212.81	212.64	211.75	211.21	212.83	210.35	213.18	214.06	213.88	213.96	212.28	211.83	213.15	212.97	212.04	212.38	212.64	214.73	212.05	214.55	212.77	213.01	211.83	210.76	212.65	213.15	213.4	211.88	213.48	212.27	209.8	211.76	213.48	208.46	211.77	212.77	213.03	213.13	211.76	211.89	212.32	212.21	212.64	213.55	212.53	210.69	210.58	212.62
202.56	203.09	203.29	202.86	201.71	203.96	201.3	202.75	204.05	206.14	204.57	202.76	201.92	205.17	203.01	202.09	204.54	204.15	203.68	203.79	204.68	203.82	205.07	203.25	204.31	203.92	204.02	203.81	206.13	203.69	201.83	205.08	205.23	204.37	203.42	202.99	202.7	204.85	204.8	204.35	203.17	203.71	204.55	205.45	203.31	202.24	203.06	202.78	202.07	203.2
202.59	204.38	202.43	206.05	203.32	201.99	205.2	206.57	205.11	202.99	204.08	203.64	206.02	204.79	204.5	205.43	205.73	205.11	204.73	204.45	202.92	204.49	203.58	204.21	206.4	205.82	204.19	203.69	206.18	204.56	205.82	204.94	205.04	205.22	204.74	205.22	203.53	202.38	203.88	206.71	203.51	203.08	204.07	205.04	204.52	205.48	205.04	203.64	202.89	206.13
199.77	196.23	201.39	197.71	198.61	197.51	199.82	197.33	198.59	199.31	197.99	198.3	199.24	198.09	201.21	197.84	198.19	197.04	199.1	196.54	198.21	199.19	196.55	197.29	197.71	199.48	198.81	197.72	197.09	199.07	196.96	199.18	197.7	197.12	199.85	197.04	196.92	198.6	198.45	199.56	195.72	199.23	198.65	197.95	198.18	195.72	199.12	200.77	199.11	199.06
209.92	208.94	206.44	209.67	206.45	207.81	207.78	209.17	208.83	205.72	208.43	207.34	208.46	205.27	209.4	209.22	209.08	205.83	207.97	206.97	207.14	208.14	208.14	207.03	208.16	205.67	208.87	206.86	207.67	206.98	206.41	206.75	206.2	208.3	205.73	205.5	208.64	208.36	206.19	208.83	209.75	206.92	208.97	209.55	207.39	205.44	209.38	205.04	207.39	207.46
214.41	210.9	213.43	211.12	212.75	210.21	209.89	214.3	212.3	210.98	210.91	210.71	212.52	212.63	211.89	209.92	211.73	211.66	212.51	212.65	209.24	210.62	211.23	212.82	209.47	211.75	211.52	209.1	214.07	212.34	212.73	209.76	211.44	211.48	210.59	209.71	214.34	211.69	211.34	213.21	212.42	210.81	208.7	210.66	213.69	210.5	211.19	210.6	211.5	210.7
207.84	207.88	207.23	208.79	209.16	206.8	206.73	208.93	208.5	208.31	208.67	208.26	207.64	206.86	208.07	207.3	205.78	206.06	209.77	208.77	209.43	208.55	206.79	208.1	207.54	207.73	208.38	206.72	205.56	207.3	209.59	206.94	207.8	206.56	210.11	207.71	207.81	208.26	208.79	211.45	209.96	205.8	206.21	206	208.87	208.04	207.39	209.75	209.46	208.9
202.12	200.16	199.99	201.17	198.24	199.75	202.93	198.95	199.11	200.01	198.65	198.7	200.85	202.38	198.25	201.09	198.89	200.64	200.56	199.92	200.49	200.18	200.8	201.18	200.35	198.36	202.5	199.6	203.05	199.53	201.5	199.22	200.2	198.74	201.15	199.92	202.22	199.65	200.28	199.53	199.24	199.3	200.4	200.61	199.14	200.26	201.1	199.09	200.74	200.03
210.23	208.61	208.78	208.64	206.39	208.91	207.84	208.55	211.32	206.69	209.13	207.51	210.46	209.7	207.95	208.66	205.73	209.49	209.48	206.54	207.89	205.14	206.74	207.86	211.35	210.44	206.76	207.21	209.49	211.38	209.1	207.35	210.02	205.93	207.89	208.76	210.37	208.73	208.09	208.75	207.87	210.44	211.23	208.2	209.58	209.41	209.64	209.12	206.18	208.38
208.38	208.32	206.97	207.68	210.09	210.45	207.9	208.4	206.91	206.36	208.66	210.68	208.46	206.5	209.56	207.52	209.38	208.5	210.18	208.88	209.25	209.02	209.28	209.33	209.31	207.56	209.25	209.85	208.24	209.14	207.39	210.25	205.64	211.27	209.49	208.73	210.35	208.26	207.67	208.76	207.91	208.64	207.08	209.16	207.22	209.08	209.88	208.65	210.28	207.58
197.41	198.62	199.21	198.8	198.43	198.05	198.63	196.09	197.68	196.28	198.33	196.79	196.78	202.14	198.41	200.29	197.33	200.12	200.22	199.7	198.87	200.29	198.43	197.72	199.34	199.25	197	198.71	200.22	196.57	195.92	196.57	200.53	198.84	199.41	199.32	198.3	196.49	197.05	200.2	199.25	198.9	199.53	199.49	200.19	197.15	197.94	197.45	200.11	196.39
198	200.35	201.66	196.28	199	199.04	201.19	199.12	201.43	199.78	198.92	200.42	198.73	199.89	200.22	200.82	198.82	200.3	199.86	197.54	199.67	199.04	198.72	200.32	201.3	198.93	200	199.03	200.37	199.46	198.07	196.15	198.06	198.4	198.7	198.86	200.29	198.71	199.71	198.99	201.7	203.34	201.75	198.78	198.42	198.95	198.19	199.13	199.95	201.17
212.84	211.78	210.09	211.03	213.87	211.35	211.12	212.39	211.63	211.42	211.07	213.81	210.07	212.24	210.79	211.41	210.91	213.27	213.29	211.53	211.61	210.95	211.69	211.87	213.9	212.57	213.19	212.12	211.65	214.08	210.33	208.89	212.73	214.27	211.02	212.92	211.29	209.95	212	213.08	213.83	210.07	212.31	210.59	210.91	211.57	212.44	214.31	210.63	212.65
199.99	199.08	198.52	199.28	198.26	199.38	201.4	199.96	199.6	201.18	198.27	198.8	200.12	198.19	199.3	200.18	199.25	202.6	198.5	200.8	199.57	200.16	198.68	200.29	199.77	198.71	199.88	199.29	199.52	200.06	199.89	197.13	197.79	200.69	197.8	199	198.53	200.66	198.85	196.88	198.62	201.16	201.51	199.72	199.81	199.92	198.62	200.31	198.39	199.58
202	204.37	206.33	204.35	208.32	201.31	205.54	205.63	202.87	201.94	204.46	201.43	201.14	204.76	202.47	205.64	204.79	203.42	205.64	204.73	205.12	202.37	203.84	203.86	203.6	203.84	205.02	203.55	202.99	201.96	202.57	205.63	203.4	207.28	204.76	203.48	203.25	205.46	205.05	203.41	202.43	205.39	204.77	204.05	203.98	203.21	204.49	202.71	203.2	204.16
213.75	211.7	212.94	212.46	213.58	210.08	211.07	212.45	210.21	213.24	210.25	212.97	213.08	210.72	212.36	212.03	211.72	212.08	212.3	209.61	213.36	208.33	213.71	212.83	212.02	210.35	213.7	213.1	212.27	210.53	209.33	213.83	211.48	210.6	210.84	212.51	211.52	213.95	211.52	212.19	211.59	212.52	210.22	211.97	210.82	213	212.26	211.62	213.76	211.74
211.38	211.17	212.21	212.46	211.02	212.52	211.83	212.44	211.69	210.63	211.88	212.75	209.17	210.27	212.36	209.5	212.8	211.85	209.83	211.29	212.28	211.02	211.46	213.15	207.18	212.46	212.18	209.54	211.48	212.28	212.57	213.91	211.68	212.43	212.05	210.08	212.82	213.56	211.9	213.25	214.24	210.67	210.16	214.3	211.37	212.1	210.22	211.16	211.97	210.24
194.39	195.55	195.28	197.16	192.59	191.83	196.44	191.84	194.15	193.85	195.87	193.79	194.62	196.15	194.47	195.19	194.03	195.07	196.99	196.95	196.58	196.29	192.91	196.1	195.01	193.99	195.56	196.9	192.76	194.31	195.46	194.76	195.71	192.7	196.54	195.5	196.47	195.98	195.67	196.58	196.92	192.38	195.42	194.79	195.69	197.87	198.67	194.9	194.73	193.65
200.81	201	202.91	200.59	199.65	201.72	205.41	201.38	202.03	201.77	201.93	202.24	198.92	204.04	200.88	199.11	201.18	203.17	201.36	202.33	201.24	200.14	199.59	203.51	200.46	201.95	203.24	202.15	202.38	200.57	201.43	202.25	201.46	201.81	200.95	199.22	200.76	202.22	199.98	199.05	199.64	199.81	202.11	199.33	201.98	200.68	200.46	201.75	200.95	202.52
199.14	197.31	201.29	199.46	198.8	196.29	199.22	199.14	196.69	196.04	201.08	200.62	197.66	198.02	198.32	200.94	198.04	198.62	201.25	198.88	199.17	197.79	201.22	199.9	199.97	200.05	200.21	200.75	198.44	200.06	199.88	199.92	199.6	199.05	200.44	198.47	200.51	197.12	200.03	199.39	198.79	198.81	198.45	199.48	199.17	200.21	199.12	201.87	201.63	200.42
197.85	200.91	201.45	199.2	197.99	201.64	199.53	200.41	196.59	200.93	197.98	201.26	198.59	200.03	200.51	200.68	200.75	202.6	200.7	200	199.7	200.56	199.72	201.23	199.65	201.84	201.46	203.33	200.44	199.21	199.62	199.57	201.26	198.55	198.99	199.07	200.77	202.37	201.11	198.31	200.89	200.08	201.11	200.92	200	198.74	200.24	199.77	198.81	199.99
203.86	203.98	206.31	203.01	204.71	205.37	204.05	206.06	204.83	205.1	203.75	205.83	206.15	204.46	204.02	203.82	205.76	207.48	203.84	205.36	204.39	206.68	205.19	206.26	203.73	202.85	207.39	206.06	203.25	204.39	204.78	205.04	206.47	207.29	206.37	205.95	205.43	206.08	205.14	204.42	205.13	204.54	205.05	206.18	204.97	204.49	205.24	204.42	205.13	204.99
210.13	210.65	212.17	211.48	212.4	211.62	209.94	211.35	210.34	209.99	211.37	212.68	211.49	210.96	211.55	213.07	211.15	212.84	211.01	211.59	214.04	212.73	210.91	209.13	210.25	211.69	210.99	211.74	213.74	212.07	213.78	210.19	210.9	209.68	212.93	210.28	212.29	211.95	212.54	212.14	210.74	210.27	212.19	210.24	213.05	213.47	213.22	210.65	210.79	211.91
202.51	202.56	200.38	202.23	204.47	203.26	204.12	203.34	203.67	203.27	204.79	202.96	203.98	201.99	203.82	204.28	204.29	204.3	203.2	203.82	207.92	202.36	204.11	202.38	202.79	202.47	203.01	201.09	204.15	203.4	204.02	205.17	203.59	205.78	205.79	201.16	203.86	203.15	202.66	204.5	203.52	203.65	202.27	203.56	201.72	203.41	203.8	202.66	203.57	202.28
208.83	207.24	209.45	208.37	208.49	207.96	207.84	206.3	207.91	209.4	209.17	209.27	207.78	208.39	209.56	211.12	208.97	209.13	207.79	208.21	209.41	208.91	208.77	208.34	207.55	210.56	207.86	207.9	207.95	209.91	210.37	208.57	209.82	208.81	207.4	206.61	210.81	207.68	207.93	206.96	209.44	206.11	206.11	205.62	205.59	209.33	206.69	206.88	208.61	209.16
207.95	211.08	208.92	206.57	204.84	206.99	208.37	206.21	207.85	209.02	208.51	206.53	210.22	207.62	207.85	209.37	207.44	205.96	207.63	205.46	207.1	209.7	206.62	206.89	210.25	205.63	205.77	206.86	208.42	208.43	206.54	205.77	207.98	208.89	208.14	211.93	207.62	206.72	206.97	206.77	208.38	210.52	207.64	209.48	207.33	210.11	208.53	207.86	209.67	207.17
208.57	210.55	210.12	209.03	209.55	206.05	208.05	207.16	207.01	207.21	208.34	205.8	208.21	209.89	206.77	208.86	209.25	205.29	207.51	209.31	207.17	207.37	207.01	208.3	205.71	207.68	205.83	206.02	209.6	208	208.86	209.92	207.08	207.89	208.28	206.68	206.3	208.05	206.8	207.3	206.53	208.44	208.35	210.88	208.82	207.23	208.03	207.27	207.35	209.04
201.89	201.99	201.57	202.78	204.13	204.37	203.94	204.67	200.44	204	204.07	203.06	205.12	200.97	202.51	203.6	202.16	202.43	201.51	202.74	203.35	202.76	202.08	202.86	204.54	202.78	203.75	201.45	201.77	201.89	202.55	202.55	201.06	203.88	203.72	200.49	205.03	204	200.4	202.76	202.38	202.55	202.65	204.53	201.98	200.36	203.76	202.87	202.09	203.14
205.91	204.6	204.14	205.18	206.01	203.68	208.14	204.85	205.04	207.21	206.79	204.16	206.05	205.45	205.62	206.12	204.43	206.03	205.98	204.86	206.09	206.14	206.17	205.67	206.29	205.34	205.58	207.29	206.17	205.27	206.84	203.58	204.92	204.37	205.32	205.1	204.1	204.27	205.81	204.64	206.64	203.81	206.63	204.51	206.43	205.6	206.03	204.2	206.31	205.33
201.08	196.98	198.96	198.12	199.7	199.68	197.24	199.71	199.14	199.88	199.26	197.23	198.02	198.96	198.11	199.91	199.96	198.57	197.06	199.62	197.08	198.22	197.57	197.42	200.36	198.34	199.92	197.63	198.63	198.22	199.14	199.83	200.6	196.59	198.95	198.7	198.73	199.64	199	198.86	199.99	197.45	200.31	200.1	198.26	198.06	198.7	197.69	197	199.04
209.59	209.61	209.42	210.05	210.58	210.66	210.78	207.6	208.87	210.05	210.41	209.53	211.52	210.23	209.11	210.93	209.89	209.7	212.42	207.34	207.87	206.49	209.1	209.33	207.78	211.22	209.49	210.48	210.35	209.41	209.3	209.66	208.5	210.19	209.17	209.76	212.5	208.09	208.64	207.8	209.17	208.52	210.4	210.41	208.21	210.41	208.58	209.88	210.32	211.07
208.03	206.64	208.51	206.4	210.53	206.37	207.35	208.61	206.82	208.62	209.29	207.5	204.92	208.82	206.8	205.95	207.7	208.64	208.44	207.51	205.11	206.16	207.18	207.59	209.13	208.26	208.91	208.17	207.44	205.77	205.83	206.95	206.33	209.65	207.66	204.74	208.83	208.74	206.27	207.8	206.37	206.23	206.01	208.88	210.14	208.77	209.46	207.18	206.35	206.04
213.3	211.86	212.18	210.15	213.84	211.43	213.1	213.27	210.35	213.15	211.72	213.89	210.69	209.78	211.46	213.2	212.31	212.62	213.21	212.25	212.78	212.95	209	212	211.4	211.7	212.52	213.03	211.96	212.51	212.48	210.18	213.44	211.81	210.71	211.89	211.41	211.55	211.54	211.47	210.95	208.63	211.32	212.04	211.34	212.24	212.77	209.11	212.3	212.71
207.26	208.73	208.42	206.54	205.07	208.33	208.01	205.95	208.75	206.09	205.03	205.69	209.27	207.61	207.73	207.67	206.89	210.14	206.71	208.02	206.86	207.76	208.45	208.15	207.55	207.48	206.24	205.7	207.87	208.06	209.02	205.36	207.38	205.86	206.84	209.7	206.12	207.78	206.77	206.97	207.55	208.11	206.56	206.05	207.23	206.66	207.51	208.03	206.01	208.65
207.41	207.3	207.84	207.04	204.74	205.21	208.09	210.69	208.53	206.98	207.77	207.86	208.28	206.15	205.8	208.33	208.27	208.12	207.72	208.27	207.01	208.45	207.85	204.88	205.9	204.75	206.32	207.52	210.06	209.09	210.23	207.51	205.16	208.04	207.23	207.2	209.83	206.97	206.71	206.26	206.82	207.25	208.51	206.02	207.51	206.94	207.67	208.66	205.5	207.59
203.92	204.5	203.59	202.46	205.79	203.42	205.05	204.9	205.4	203.3	205.19	204.66	204.69	203.2	200.54	202.43	204.25	204.73	203.1	204.68	201.43	200.71	202.65	202.45	204.55	201.69	203.13	200.9	202.31	202.64	203.8	202.19	204.23	202.87	201.28	202.18	204.08	203.61	200.68	203.37	201.12	200.32	202.87	202.87	203.52	203.85	203.9	203.75	203.28	204.72
213.27	212.27	213.85	213.11	213.3	212.39	213.73	211.62	211.98	212.4	214.62	214.27	213.23	212.6	214.33	213.56	212.45	213.8	214.47	211.8	216.16	211.84	212.52	213.52	213.89	212.47	211.74	211.56	213.4	213.86	213.61	214.5	213.06	213.28	214.35	212.43	212.13	215.13	212.04	212	212.77	213.47	213.24	211.89	213.61	212.18	212.35	212.1	212.6	212.58
213.36	210.17	213.77	210.08	214.05	212.53	212.56	215.28	211.77	214.63	211.96	209.36	211.41	211.07	209.89	213.43	212.77	213.88	214.28	213.51	214	212.67	214.08	212.67	211.43	213.92	215.96	212.66	211.02	212.29	212.39	213.08	211.79	211.3	210.18	213.2	212.63	212.59	211.49	212.56	212.9	213.66	213.03	209.71	211.5	213.3	211.07	213.49	213.04	212.16
206.93	206.58	209.1	206.57	206.4	207.93	207.86	210.26	207.39	208.84	206.15	210.76	208.39	207.93	206.4	207.64	208.03	208.41	207.63	207.46	208.98	206.54	207.73	208.11	208.21	206.71	208.34	207.99	207.68	207.57	207.41	208.2	207.59	207.71	206.2	207.94	209.21	207.1	209.77	209.38	209.51	208.05	208.71	207.34	207.3	209.12	209.93	206.69	206.89	207.59
211.25	210.72	212.3	207.29	209.79	210.83	210.06	208.56	208.16	207.6	208.73	209.37	209.34	209.89	210.14	207.94	210.41	210.14	210.94	209.37	207.45	209.41	209.81	212.12	208.62	208.95	208.49	208.68	210.03	207.76	209.86	209.15	209.76	210.55	210.63	209.81	209.06	210.06	210.44	210.83	208.48	209.72	212.46	210.89	210.17	208.77	208.8	211.44	209.7	209.31
203.13	206.53	202.97	203.2	205.35	201.59	204.79	204.81	200.19	202.47	201.42	205.32	203.43	201.36	203.87	203.28	204.28	203.43	202.75	201.94	202.59	200.17	205.25	205.18	205.71	204.67	204.84	202.39	205.1	204.67	202.66	203.13	203.86	203.65	203.97	203.41	201.85	204.08	203.64	203.74	203.13	204.5	206.77	202.63	203.12	204.03	203.2	202.95	203.7	203.86
198.43	199.63	200.3	200.35	198.48	203.03	201.11	199.98	200.37	199.34	200.96	201.34	200.41	200.99	201.79	202.44	201.77	201.44	198.27	201.31	201.91	199	199.76	195.8	200.55	199.31	202	199.95	199.67	200.37	201.67	199.58	200.31	200.31	200.74	201.06	198.78	199.41	201.31	200.97	201.02	201.12	201.18	199.02	199.66	200.97	201.21	200.76	200.61	198.47
195.23	195.43	195.33	194.77	194.92	195.19	197.06	195.58	193.18	195.3	196.05	196.97	196.64	194.29	196.77	194.02	195.49	194.16	196.18	195.05	195.06	197.17	195.6	195.61	195.46	196.22	196.17	195.44	194.75	194.3	193.29	194.25	193.9	194.67	196.74	193.68	194.23	195.94	194.73	196.53	193.01	195.93	197.89	196.96	196.37	193.78	195.09	194.26	197.25	195.01
207.74	207.3	206.54	207.69	207.06	208.48	209.99	207.31	207.64	208.31	207.26	206.8	207.52	208.81	210.77	206.32	208.11	209.38	206.89	207.18	206.7	207.34	208.36	206.65	207.27	208.83	205.62	208.58	209.11	207.09	206.82	207.64	208.61	209.1	207.71	209.13	207.74	208.51	209.11	209.66	208.79	206.11	207.86	207.32	207.87	208.66	209.38	205.68	205.94	207.2
204.76	204.04	204.32	205.07	203.97	200.87	205.53	203.22	205.04	203.58	203.55	202.94	202.91	203.31	203.66	202.94	203.76	203.55	201.76	203.8	202.58	203.35	202.57	203.6	202.77	202.79	205.14	204.11	201.38	201.8	201.96	204.39	202.74	202.71	202.6	205.42	204.81	201.33	203.49	202.7	203.29	202.86	202.79	204.55	202.25	204.94	202.03	199.46	202.79	201.66
200.45	198.98	201	197.15	196.22	199	195.89	198.57	198.65	200.55	197.7	198.84	197.05	198.83	198.07	197.78	200.62	196.67	199.69	198.31	197.08	199.27	199.37	196.88	200.36	200.24	198.2	200.79	195.5	197.51	198.35	198.15	199.7	196.3	199.49	198.22	199.23	198.64	200.55	197.15	199.5	196.93	198.15	201.07	198.2	199.1	197.1	199.86	196.62	197.54
209.32	207.56	207.38	205.8	206.75	210.27	207.29	207.16	208.37	206.07	208.34	209.52	207.27	207.99	209.52	209	208.23	206.88	207.93	208.63	207.09	207.21	210.36	206.63	205.05	210.1	207.34	206.51	208.11	207.08	208.34	208.3	207.85	210.92	208.23	209.59	207.86	206.42	208.4	208.08	208.28	210.16	206.31	208.5	208.69	209.64	208.79	207.89	208.09	206.88
204.58	204.3	205.81	203.34	204.02	203.56	202.59	205.51	204.41	208.24	204.85	204.21	206.24	206.05	205.44	204.15	205.11	201.47	205.72	205.11	204.85	204.1	203.11	205.01	205.75	205.16	202.96	204.1	202.03	204.2	205.68	203.47	205.37	205.66	204.71	205.55	206.37	205.78	205.99	203.53	203.44	206.14	204.51	204.46	204.18	204.79	204.01	206.25	203.01	207.87
212.24	214.8	210.4	212.61	213.63	213.11	213.02	213.63	215.05	212.67	212.46	213.9	212.52	213.57	213.34	213.71	211.88	213.22	212.05	213.3	214.72	214.63	214.41	213.8	211.59	211.47	212.21	211.86	212.4	212.75	211.37	215.03	212.51	210.69	216.1	212.73	212.39	213.49	212.76	210.75	214.47	215.78	213.82	213.53	213.11	212.28	212.13	214.15	213.61	213.36
217.37	215.96	217.29	216.79	217.05	216.63	216.61	217	215.69	216.82	215.21	217.33	215.2	214.94	216.33	216.84	218.51	217.27	216.55	216.94	215.33	216.14	218.44	216.89	215.81	216.47	218.01	216.11	216.48	215.82	217.43	215.92	216.6	218.54	216.16	215.51	218.26	217.22	216.33	217.53	216.67	215.06	216.08	216.46	215.39	214.77	216.99	219.69	219.02	216.21
209.51	208.21	209.77	208.53	207.27	210.46	208.43	208.38	208.04	210.65	210.64	206.22	209.56	207.95	209.99	208.58	208.75	208.63	210.81	208.74	207.8	208.79	209.01	208.63	207.52	207.9	208.77	206.31	211.19	206.95	209.47	208.4	209.11	209.55	210.53	206.95	208.58	209.11	209.25	205.35	207.31	209.57	207.68	208.52	208.51	208.17	208.9	207.59	208.12	208.34
208.93	206.98	211.11	211.7	208.1	210.17	211.72	210.57	210.22	207.36	209.22	210	209.33	212.14	209.19	209.59	210.14	212.96	209.04	208.37	208.77	210.1	210.07	210.39	208.23	210.3	210.07	208.38	207.62	209.32	208.24	210.25	209.83	211.05	207.02	209.84	209.43	210.95	211.48	209.91	209.99	210.52	209.78	208.79	210.03	210.44	207.83	210.74	207.28	211.26
207.09	203.4	201.16	202.87	203.62	203.89	204.76	204.31	201.08	205.3	205.36	204.27	201.15	206.1	201.1	204.91	203.48	204.57	202.9	204.71	204.12	201.97	204.16	203.62	205.29	203.76	204.92	203.29	204.44	204.7	202.17	204.92	201.75	202.74	205.36	202.68	205.22	204.03	204.69	205.13	206.37	202.38	200.56	203.79	202.35	203.32	202.04	203.2	202.06	203.56
215.48	217.9	215.68	215.86	214.91	218.93	215.09	217.32	214.84	216.12	218.81	215.83	216.49	216.95	216.28	214.97	216.33	215.87	217.9	217.75	218.47	218.16	217.24	216.43	217.65	216.03	216.03	216.8	215.62	219.45	218.29	216.41	215.86	216.75	217.01	217.22	215.95	216.86	214.98	218.63	218.29	218.67	217.82	216.28	216.24	217.29	216.08	217.49	215.94	219.13
215.84	214.31	213.99	215.17	211.84	211.08	214.98	212.48	211.5	209.65	212.98	212.9	213.25	212.73	210.36	214.93	214.05	212.21	210.21	212.71	214.2	212.48	214.3	213.93	213.17	214.82	213.85	213.33	215.12	213.51	214.89	210.53	212.14	213.53	215.43	210.99	213.64	211.86	211.31	214.95	214.29	213.78	212.56	215.6	214.66	213.04	209.91	213.01	212.31	213.34
208.25	208.9	208.07	205.67	204.92	207.81	207.78	208.42	207.27	208.95	206.64	209.07	209.78	206.61	208.16	209.97	206.82	206.29	207.34	206.85	209.1	208.54	208.37	203.71	208.31	206.04	207.47	208.49	206.12	209.44	209.8	206.19	208.86	208.4	206.89	207.91	207.09	207.41	207.91	205.87	208.45	209.22	206.27	206.27	206.51	208.53	209.7	206.87	207.11	208.98
203.41	203.38	200.78	201.92	203.06	201.07	201.81	201.86	201.97	202.99	202.3	202.61	201.07	200.98	202.63	202.47	202.77	202.53	205.18	200.82	201.37	201.37	202.19	202.69	203.72	202.69	200.41	201.36	204.67	200.64	202.1	200.79	201.32	201.16	202.38	202.13	201.53	204.49	204.73	203.45	202.42	204.03	199.65	202.01	203.48	202.61	201.52	201.2	200.3	204.13
216.49	217.99	216.08	216.6	217.25	218.43	217.17	215.5	216.71	218.11	217.33	217.54	216.54	219.16	215.79	216.95	217.05	215.69	219.07	216.52	217.18	218.03	214.76	215.81	217.24	215.93	217.52	218.13	218.19	218.23	216.63	217.64	216.85	214.92	218.89	214.57	214.88	218.45	213.73	219.31	219.94	216.88	217.94	216.19	217.5	217.1	218.48	216.66	217.56	215.99
209.43	207.39	206.77	209.86	207.9	209.4	210.78	210.01	209.11	207.57	208.82	206.63	208.13	209.21	206.67	211.89	208.01	208.65	208.08	209.78	208.03	207.32	209.05	207.96	208.72	209.6	210.83	207.87	208.25	209.98	208.58	209.42	209.29	209.25	208.29	209.05	208.73	208.15	208.15	205.69	208.71	209.25	207.36	207.49	208.64	209.62	210.8	209.87	209.14	207.37
202.89	202.08	201.32	203.06	201.59	201.85	203.98	201.08	202.64	201.54	203.49	202.12	205.09	201.34	201.51	202.59	201.52	202.57	202.54	202.17	201.94	202.36	200.57	201.35	199.94	201.02	204.4	199.59	201.37	202.29	203.6	200.63	202.94	203.09	203.57	202.56	202.29	204.66	201.75	199.9	203.31	200.33	202.18	203.53	203.08	200.45	204.32	202.47	203.3	199.89
205.66	206.9	203.62	205.58	205.68	207.49	204.95	206.07	204.37	205.38	202.76	205.94	206.18	205.47	206.53	206.26	204.84	207	207.27	204.99	206.35	208.32	204.66	206.28	207.03	206.58	205.67	205.46	206.29	207.24	206.32	204.94	206.1	205.92	205.15	204.23	204.87	204.56	204.93	205.33	204.92	204.05	206.86	203.55	205.61	205	204.59	202.62	205.46	204.9
216	217.16	217.79	216.79	215.64	220.26	217.93	217.77	217.52	218.05	216.3	215.22	216.7	217.37	216.76	215.98	219.71	214.85	216.07	214.56	219	218.6	215.15	216.56	215.11	214.25	216.91	216.99	215.62	217.71	216.38	217.44	217.95	216.34	215.85	216.86	217.12	216.26	220.95	217.62	217.51	216.27	217.14	216.64	217.42	217.26	218.53	218.3	218.52	216.87
208.65	207.61	207.55	208.76	208.92	207.99	208.43	208.01	208.87	207.43	208.19	209.23	205.5	206.72	205.59	208.14	206.86	208.22	207.25	209.16	209.95	208.08	208.96	208.73	210.24	208.72	206.09	207.18	207.32	206.16	207.48	208.23	205.96	205.58	207.93	210.42	204.39	208.79	208.81	208.91	207.06	206.37	206.6	207.25	208.23	207.77	208.68	209.67	206.98	210.11
204.22	206.41	205.94	202.33	203.99	204.67	205.92	205.02	206.1	204.37	203.35	203.24	204.52	204.09	207.09	203.44	204.83	203.4	205.59	202.78	205.05	205.62	204.5	204.99	203.65	204.48	205.21	203.98	205.35	205.04	204.12	203.78	203.53	205.4	203.79	204.35	203.12	204.75	204.53	204.36	204.61	202.75	205.6	204.53	203.97	205.88	206.7	206	203.88	204.37
208.02	207.1	207.96	207.86	209.89	209.37	207.25	210.17	210.48	207.52	207.3	208.66	210.41	209.46	207.59	208.51	209.13	210.02	208.2	209.78	208.04	208.18	210.89	210.51	208.97	209.29	207.85	211.35	206.65	207.21	209.91	210.32	209.83	207.73	209.63	207.21	209.99	208.89	209.29	208.38	209.73	207.09	207.56	210.06	208.2	207.52	209.61	208.54	209.55	209.73
210.37	212.18	212.66	213.54	210.4	214.65	208.95	210.24	211.47	211.88	209.39	210.5	212.86	212.7	212.16	213.6	211.76	212	209.98	211.8	212.64	211.21	211.36	211.01	213	212.31	212.39	212.23	210.82	210.98	213.68	210.2	210.96	213.66	211.33	213.4	212.9	213.93	212.34	211.57	212.49	210.92	211.28	211.33	212.46	211.47	212.31	212.49	213.03	211.09
201.24	197.37	200.09	198.6	198.85	198.37	200.23	198.97	201.67	197.74	199.44	198.62	199.6	200.32	198.95	198.37	196.26	199.84	198.62	198.82	198.37	200.6	201.46	201.16	199.84	199	201.44	201.31	199.18	198.6	200.37	199.64	198.8	198.55	199.7	201.56	198.05	200.16	199.21	202.02	198.49	198.38	198.11	197.56	198.69	198.31	199.74	200.36	198.18	200.3
205.57	201.38	201.16	202.37	204.29	204.18	203.32	204.38	201.01	204.58	203.77	205.15	202.85	203.37	203.17	203.82	203.49	202.96	201.92	203.99	205.96	203.71	204.1	204.98	205.32	204	204.33	202.61	202.86	204.14	203.33	203.75	204.16	206.51	203.31	204.28	201.86	205.14	200.35	203.02	200.94	205	205.57	204.43	202.03	203.39	202.59	203.81	202.25	200.99
201.48	200.58	201.37	202.57	201.27	200.07	199.93	200.47	201.64	199.39	200.63	202.69	200.78	200.2	197.78	197.65	197.82	199.22	201.03	198.14	200.57	200.54	198.65	197.12	199.87	201.65	201.47	200.42	199.66	200.43	200.16	200.32	201.45	199.44	200.63	199.56	198.16	200.93	199.86	199.09	202.01	201.3	199.78	199.74	199.09	201.51	197.62	199.32	199.17	201.77
206.61	209.4	208.06	207.26	205.91	206.95	207.69	207.07	210.53	209.13	208.64	206.26	206.11	206.24	207.72	206.91	208.17	208.91	208.5	207.92	207.67	208.51	206.52	207.02	208.73	207.76	208.25	210.56	208.95	208.05	205.26	208.06	206.3	206.37	207.27	208.28	208.72	206.08	206.29	205.51	207.24	207.77	205.93	209.17	207.12	208.21	208.34	207.06	208.02	208.92
218.93	218.95	216.18	219.39	219.9	215.1	218.13	218.32	219.63	217.34	218.62	217.57	215.98	217.44	218.6	217.54	216.06	218.47	216.08	214.87	217.67	218.29	216.5	218.68	216.43	219.11	216.89	216.47	218.54	218.02	217.57	217.43	218.93	216.93	218.73	218.3	218.53	220.2	214.63	218.62	216.21	218.3	218.39	217.44	219.13	216.41	218.58	215.82	220.56	218.72
207.34	207.25	207.18	208.43	208.43	208.04	208.14	208.89	209.55	207.93	206.73	207.56	207.67	208.16	207.88	208.63	207.51	207.9	209.5	207.21	206.77	207.16	208.88	208.65	207.33	207.13	209.57	207.93	205.69	206.34	209.75	207	208.65	208.33	208.61	209.97	206.19	206.52	210	208.8	206.51	207.36	208.79	205.28	205.22	207.35	207.86	207.17	208.9	209.26
202.14	202.89	202.23	204.43	205.69	201.19	204.04	203.97	203.3	205.06	202.96	204.26	201.1	200.82	202.68	203.07	203.25	203.11	204.53	202.32	202.81	204.88	201.52	202.22	204.4	204.34	202.64	204.19	203.9	203.55	204.58	205.66	201.77	204.55	201.46	205.52	204.74	204.63	206.09	201.53	205.13	202.42	204.43	202.19	204.51	202.77	204.51	205	205.98	203.85
210.21	209.03	212.12	207.77	206.45	208.79	207.04	209.36	207.98	207.17	210.15	209.18	210.53	209.26	207.75	209.32	209.14	206.89	207.52	208.43	210.49	207.97	205.51	208.71	209.31	210.1	208.32	208.56	208.81	209.23	209.24	207.46	208.33	210.78	207.37	209.45	208.03	207.16	208.34	210.41	208.55	209.88	207.36	206.71	211.19	210.44	210.21	207.15	209.79	206.01
207.86	210.88	211.53	209.03	209.06	206.84	207.84	210.81	210.61	210.24	210.63	209.99	208.46	208.73	211.2	209.23	212.15	212.05	210.43	209.54	209.26	211.68	210.11	209.59	209.31	209.33	208.7	211.44	210.28	210.15	207.55	211.51	209.76	210.24	207.08	210.07	209.24	210.57	207.68	208.54	211.29	208.39	208.52	208.32	209.16	209.7	209.43	208.68	210.06	207.7
206.06	205.14	204.36	206.28	205.43	207.85	205.76	205.06	207.41	204.98	203.59	205.44	206.54	203.8	206.76	204.51	204.54	202.83	203.9	205.55	202.23	204.73	206.7	206.08	204.35	205.49	204.24	202.73	204.37	205.08	203.51	203.93	205.17	206.36	205.62	206.06	205.77	204.48	205.97	202.47	205.66	204.05	203.27	203.1	204.5	205.44	204.29	205.76	205.26	204.83
196.99	194.45	197.22	196.9	196.08	194.64	193.76	196.35	196.25	194.48	196.31	197.45	196.3	197.23	195.52	196.54	195.14	195.06	193.35	195.89	194.09	195.67	196.86	198.26	195.56	198.36	193.62	195.21	195.14	194.45	197.91	194.98	198.47	196.18	193.8	195.74	193.41	195.83	194.68	196.35	196.12	193.92	197.1	195.5	194.58	195.68	194.7	194.59	193.46	194.33
203.43	200.66	202.19	201.79	201.12	201.05	199.53	199.02	203.09	200.06	199.94	202.75	201.94	202.11	200.58	200.59	203.2	199.66	201.47	201	203.96	201.83	204.13	201.55	201.6	201.75	200.14	200.42	200.73	201.84	200.88	199.56	202.44	200.69	199.31	203.7	201.72	202.79	201	202.2	199.51	201.51	199.53	200.76	202.04	199.5	202.85	203.97	201.51	201.62
215.82	218.06	216.58	217.62	218.93	218.05	216.26	217.44	218.84	216.93	216.03	215.1	214.53	215.25	217.13	218.66	216.92	219.27	218.2	218.1	218.63	218.27	217.21	218.81	217.81	216.82	216.56	217.88	216.57	217.38	217.98	219.13	218.5	218.27	216.75	217.83	216.16	216.79	216.12	217.52	215.9	218.29	217.28	218.68	216.57	217.81	216.55	215.37	216.7	216.74
212.12	211.57	211.73	212.63	211.83	211.76	212.45	212.46	211.29	211.2	211.94	211.72	210.33	211	211.01	208.68	208.85	212.78	212.88	210.92	209.28	210.89	209.36	211.29	210.41	210.26	212.94	212.32	214.21	211.02	212.25	213.04	213.66	211.29	211.81	213.39	214.5	211.21	212.1	211.96	210.9	213.62	212.45	210.08	211.34	213.28	212.47	210.18	208.93	210.36
196	197.89	199.63	199.65	195.11	197.47	199.31	200.27	199.57	197.25	197.48	196.53	198.71	196.7	199.35	199.03	198.57	197.74	196.89	197.04	198.08	198.37	197.29	198.5	196.71	198.69	199.4	195.26	199.02	197.02	195.7	197.26	199.84	199.06	197.35	198.15	197.02	197.58	196.9	196.93	196.8	197.26	200.55	196.91	198.02	196.63	196.94	198.98	197.08	197.19
218.01	217.16	216.6	217.04	215.6	214.82	218.59	218.49	218.24	217.46	217.85	218.7	219.64	217.43	217	216.48	216.53	216.29	216.04	218.75	216.47	217.7	216.79	214.48	215.35	217.45	218.04	215.64	216.42	216.21	217.87	217.04	216.22	214.71	218.21	219.34	215.79	216.69	218.37	214.86	214.87	216.53	217.34	216.54	218.05	216.07	215.5	216.74	218.27	219.37
206.21	203.38	204.84	202.16	204.89	204.06	204.96	205.69	204.43	204.44	204.59	204.8	203.28	203.68	206.31	204.18	203.29	203.87	206.39	203.71	201.81	202.57	202.34	204.33	201.73	203.02	203.69	203.03	203	202.86	204.42	203.79	203.18	205.05	204.32	202.67	200.77	201.93	206.57	203.4	204.45	204.07	202.38	204.44	201.28	203.83	201.6	204.89	204.11	202.68
211.87	210.28	209.06	212.83	213.52	213.18	209.95	211.94	213.9	211.74	209.99	213.09	209.62	212.76	211.84	211.72	212.65	210.41	211.76	209.19	212.28	210.07	210.66	210.22	211.55	211.72	211.61	211.21	212.19	210.82	213.87	211.53	211.61	209.46	212.44	214.43	211.15	208.84	211.98	212.9	211.17	208.91	210.99	211.33	212.06	212.96	211.28	210.61	211.39	213.48
211.56	212.41	210.44	209.83	212.52	211.82	210.35	211.2	212.39	212.77	211.91	211.28	214.56	212.76	212.72	212.56	211.12	210.57	213	211.59	210.93	212.5	209.86	210.86	212.07	213.62	212.64	210.66	209.29	213.23	212.91	213.44	212.54	211.83	210.32	212.08	211.03	213.87	210.65	211.93	211.33	212.51	211.07	212.79	213.33	210.7	210.34	211.94	211.99	211.82
203.77	203.61	204.58	203.48	203.52	204.55	202.76	204.32	204.17	204.28	202.58	201.86	201.81	203.15	202.72	203.84	205.05	203.87	203.09	203.75	202.45	204.84	201.77	204.35	203.7	203.87	204.3	203.44	203.47	201.94	201.84	203.8	203.16	203.06	202.18	204.09	205.47	201.16	204.69	203.08	200.36	202.99	203.23	203.62	205.12	203.42	203.29	202.63	203.23	204.58
200.13	201.34	202.02	200.6	204.77	202.89	200.86	200.81	203.55	202.19	202.92	203.37	204.16	204.96	203.71	202.07	203	202.05	205.43	202.46	203.61	202.78	205.21	200.44	202.71	200.65	203.2	203.45	203.97	202.16	201.85	200.62	201.36	202.59	204.03	204.73	202.05	201.39	204.29	201.65	201.16	202.59	203.8	202.68	203.98	201.29	201.63	204.84	204.23	201.99
201.47	201.5	201.85	203.64	200.59	201.83	202.51	202.43	202.57	201.74	203.93	202.83	204.85	201.32	201.83	203.08	202.44	200.8	203.32	201.24	202.72	200.36	203.08	201.27	202.66	202.56	201.95	202.53	201.26	200.44	202.18	202.82	202.74	199.53	203.08	200.69	203.75	204.83	199.52	202.96	203.01	201.71	203.88	202.95	202.5	203.85	202.58	201.78	200.78	202.2
206.9	209.11	210.11	208.68	206.86	206.48	207.72	206.67	206.93	206.65	207.83	208.38	208.98	208.42	208.17	207.54	208.78	207.33	205.82	207.71	210.48	208.2	206.69	210.13	208.76	206.8	206.05	206.37	207.5	208.61	204.67	207.56	208.36	208.71	206.64	207.93	206.59	208.29	206.99	208	207.88	208.54	207.92	206.1	206.98	207.29	206.84	206.69	207.58	210.27
203.31	205.51	202.49	204.49	203.49	204.82	203.79	202.15	203.79	203.51	203.27	205.85	202.8	203.11	203.26	203.21	201.98	203.71	204.9	203.97	201.45	205.67	203.09	203.18	202.16	203.44	205.59	202.66	203.59	206.26	204.7	205.17	204.18	201.92	204.08	202.77	203.17	204.97	205.15	202.91	203.91	203.57	202.57	205.13	204.78	203.79	201.6	203.93	205.48	203.03
208.52	207.51	205.46	209.08	207.24	204.97	209.04	207.56	207.34	208.57	205.08	209.41	207.95	207.19	208.77	208.14	207.81	207.99	207.12	206.49	208.35	207.51	205.89	207.2	208.46	206.25	205.96	208.17	206.54	208.18	207.31	207.36	208.64	208.57	207.84	206	206.84	208.9	209.64	206.71	207.44	208	207.92	205.93	208.84	206.66	205.61	209.03	207.92	206.3
209.66	207.06	211.55	208.25	208.27	208.22	210	208.24	207.12	210.25	208.94	208.08	211.83	209.27	208.15	210.05	211.13	211.44	209.31	211.15	211.42	209.93	211.31	211.44	209.66	211.46	207.56	209.28	210.77	208.62	208.28	208.24	207.37	210.07	209.72	209.39	208.84	210.92	206.35	207.37	208.21	208.93	210.22	210.21	210.5	212.29	209.16	207.62	208.44	208.94
219.58	214.99	216.01	217.51	216.95	217.9	219.36	217.4	218.05	220	218.74	216.18	218.4	216.5	217.74	218.91	217.69	216.52	216.29	216.97	215.74	217.13	217.4	219.31	217.66	217.56	217.43	218.92	218.45	218.56	218.51	218	214.82	217.39	217.88	217.27	218.4	218.3	216.76	218.63	217.24	218.41	215.91	217.42	216.64	219.9	220.69	218.32	217.28	217.35
215.22	216.19	218.39	214.07	217.29	217.44	216.97	217.43	216.84	216.43	218.11	218.3	216.51	218.17	216.06	217.1	216.68	216.41	215.99	216.53	218.3	216.12	219.26	218.42	215.28	217.62	218.05	217.03	215.48	214.71	217.08	218.6	216.01	219.83	215.55	217.48	215.76	215.49	218.6	214.72	217.7	216.4	216.05	217	215.98	218.56	217.63	218.34	217.45	219.59
202.75	199.95	201.72	202.69	200.8	203.25	202.99	202.79	204.79	202.95	202.17	201.48	200.94	202.96	202.07	202.41	202.36	201.45	201.22	202.26	201.98	203.07	204.24	202.88	203.83	202.56	201.68	200.46	203.04	202.02	202.49	202.63	202.97	202.85	203.47	200.64	202.79	203.67	204.28	201.23	202.46	201.27	206.19	202.21	202.41	201.52	204.04	200.96	202.77	201.08
213.17	210.02	211.46	212.91	213.34	214.55	211.39	212.37	210.03	211.25	211.94	211.56	211.11	211.85	211.27	210.98	212.43	213.54	212.38	211.66	213.12	210.6	212.06	212.83	211.81	214.36	210.93	211.53	211.98	211.59	211.49	212.96	211.26	213.11	211.97	209.77	210.14	210.63	208.11	211.66	210.24	210.14	211.46	211.09	209.46	213.69	211	214.26	212.62	212.1
212.33	210.11	212.09	209.1	213.94	212.76	210.46	213.29	209.04	210.2	210.61	210.89	212.94	213.52	210.82	210.01	212.98	210.84	210.46	211.72	212.95	214.2	210.58	212.7	211.39	212.02	208.86	210.21	212.17	210.5	211.15	212.27	212.5	212.42	211.08	211.79	209.25	212.13	210.6	212.13	208.88	213.64	211.27	211.07	209.53	210.91	213.25	210.9	212.52	213.56
200.3	200.62	199.39	200.82	200.82	199.33	200.21	200.31	197.74	203.68	200.2	197.09	199.79	198.48	198.17	200.23	200.55	200.43	200.81	198.09	201.07	198.21	200.23	198.58	200.93	201.64	200.82	200.23	201.5	198.98	201.52	201.92	198.81	200.57	202.7	201.49	199.87	200.14	201.88	201.88	199.74	199.8	201.2	201.5	203.26	201.2	201.06	200.55	199.04	199.58
210.5	210.66	207.43	206.98	211.29	209.7	209.28	211.99	209.49	209.2	208.72	209.58	208.36	209.8	208.63	208.66	207.25	208.46	209.3	211.23	210.45	210.55	209.14	211.24	210.36	211.81	210.35	211.61	209.1	209.13	210.28	211.13	210.41	211.14	210.24	210.35	208.68	211.56	211.08	209.08	210.61	209.47	208.95	210.09	209.19	209.3	210.03	208.92	209.82	211.66
208.11	207.3	206.04	205.92	206.52	205.31	207.59	207.73	207.37	206.47	206.5	207.03	208.16	205.7	206.17	207.15	207.1	208.04	206.16	205.85	207.07	206.89	206.96	205.46	206.63	204.03	206.19	205.91	206.88	206.1	207.06	204.48	208.75	204.91	207.42	204.21	207.96	207.05	205.52	208	207.02	205.88	208.75	205.65	206.42	204.75	206.09	205.17	205.22	208.14
207.25	207.91	207.8	209.89	206.9	206.09	208.38	208.66	208.46	207.22	208.05	205.43	209.15	207.11	207.28	207.22	209.01	207.62	209.33	205.6	207.07	209.89	207.61	207.84	207.76	205.71	210.16	207.04	209.68	207.42	207.22	205.75	206.63	207.45	206.93	208.62	207.07	205.21	206.65	208.1	207.23	206.84	209.51	207.49	207.61	207.42	207.31	208.25	207.05	209.99
215.5	215.18	217.6	215.46	214	217.38	217.34	215.96	216.36	216.07	214.31	215.9	218.02	217.41	216.51	217.77	216.76	217.47	217.93	216.5	218.65	218.95	215.67	214.9	216.5	214.92	217.28	220.03	215.48	217.65	216.65	217.37	215.18	216.87	217.79	218.92	214.26	220.06	216.87	218.34	215.58	218.68	214.47	217.35	216.52	216.2	217.41	218.06	217.79	218.71
196.56	201.5	195.98	199.39	198.37	198.07	200.29	198.38	199.35	199.93	196.04	198.38	200.64	197.64	197.42	198.1	200.19	196.95	197.7	196.66	199.19	197.36	196.09	197.77	198.89	199.18	196.14	196.53	199.22	199.7	196.39	199.42	197.06	199.11	200.38	199.32	198.42	198.42	199.16	196.67	196.21	199.35	199.13	198.62	199.86	197.46	199.09	197.28	198.66	198.67
199.73	200.72	199.49	201.7	200.13	201.34	198.91	198.7	199.51	198.95	200.66	200.78	199.75	197.31	200.73	200.22	200.58	201.19	201.55	200.7	201.01	199.89	201.86	199.78	199.85	198.57	201.32	201.48	201.22	200.69	201.39	200.1	198.77	200.05	200.56	201.43	201.81	203.5	201.22	202.71	200.21	200.03	202.01	201.19	197.6	199.63	198.78	200.26	198.82	199.23
198.86	198.96	198.37	198.1	199.97	199.2	199.88	201.01	199.21	200.02	199.22	201.26	199.91	199.76	197.25	198.83	198.15	197.66	199.5	197.99	198.68	198.44	202.85	199.48	198.78	201.22	200.49	200.98	200.47	198.55	199.93	200.96	198.54	198.51	200.18	197.82	199.67	200.27	198.61	200.09	199.31	201.57	199.17	199.64	196.06	199.46	198.25	198.71	199.24	197.38
217.5	216.1	216.17	216.45	218.73	216.51	217.83	217.88	217.48	215.79	217.19	218.2	217.04	216.45	218.82	219.2	216.09	216.82	218.55	218.98	218.18	216.58	218.54	216.4	217.58	218.42	216.39	214.97	213.7	217.39	216.91	217.38	218.1	215.07	216.05	217.29	217.54	215.06	218.91	216.4	217.07	216.7	219.06	215.98	219.92	217.34	215.58	215.93	216.72	217.49
208.18	208.62	206.04	211.54	207.5	206.65	210.23	205.68	208.19	208.35	209	208.83	207.26	209.29	208.66	209.46	207.44	207.69	208.07	208.55	206.97	209.85	208.44	208.93	207.13	208.91	210.43	208.17	209.39	210.44	210.14	206.72	210.55	206.33	209.89	208.75	209.14	206.68	208.56	208.08	209.22	207.97	207.72	207.12	204.67	207.27	208.07	209.53	209.46	211.1
198.69	200.44	199.11	199.18	197.99	200.32	198.32	197.9	199.19	199.63	200.89	198.75	199.73	197.79	201.59	201.46	199.57	201.5	201.88	199.54	198.24	199.62	201.64	200.13	201.24	198.2	198.32	199.04	200.42	198.63	199.49	200.81	200.71	198.93	202.18	200.17	199.99	201.09	197.75	199.36	198.14	199.65	200.74	200.07	198.92	199.09	199.04	199.79	200.04	201.88
213.64	209.06	210.93	212.07	211.87	212.28	211.25	212.43	211.72	211.67	211.98	211.98	213.53	212.95	211.38	212.87	214.98	210.38	211.48	211.81	212.56	211.72	212.96	209.77	212.92	210.86	212.06	211.96	211.07	209.88	211	212.58	211.29	210.6	211.07	213.29	210.96	211.54	211.17	210.09	211.5	210.71	210.79	211.35	212.76	210.11	212.04	212.2	212.29	211.43
204.75	203.94	204.87	202.44	201.22	204.52	204.6	202.68	207.65	206.31	206.31	202.9	203.94	203.61	206.2	202.56	204.98	202.73	203.67	203.99	204.19	201.98	203.98	205.9	204.47	203.9	204.9	204.32	204.71	205.1	204.19	205.72	204.02	203.04	201.13	203.13	206.99	203.06	201.83	201.68	203.48	205.06	204.76	204.4	203.64	203.83	204.44	202.91	201.7	204.21
199.24	199.5	200.77	199.19	200.24	198.64	199.14	199.1	201.28	202.27	198.91	200.03	200.98	201.61	200.05	201.09	202.29	200.26	198.19	198.83	201.13	199.61	200.81	200.97	199.4	199.76	199.01	200.77	201.36	200.43	200.86	200.96	199.67	201.29	199.85	201.01	200.17	201.7	200.6	200.13	201.94	198.14	200.28	199.8	199.84	199.68	201.15	199.63	200.63	198.06
204.69	204.62	203.58	203.36	204.96	205.03	204.81	204.45	201.54	202.97	202.66	203.56	204.3	203.17	203.55	204.55	204.09	204.62	203.22	202.22	202.89	204.76	204.86	203.62	204.64	205.05	203.52	206.49	205	203.41	203.22	204.48	202.69	203.15	205.84	205.61	205.2	204.72	202.31	205.26	204.1	203.15	202.7	203.96	202.5	204.85	204.2	206.16	204.21	203.69
205.74	203.03	204.35	203.7	204.46	204.76	204.55	205.85	205.37	205.87	204.57	205.14	203.68	203.91	205.65	204.77	204.58	206.31	203.52	204.96	203.95	202.86	205.03	205.55	202.86	206.41	204.69	204.03	203.98	204.08	203.63	205.57	205.83	204.73	206.18	202.86	202.82	206.38	204.87	202.78	205.99	204.22	204.13	203.65	205.08	206.54	205.35	204.64	205.61	204.6
199.67	197.13	200.12	197.85	198.99	197.78	196.37	200.09	198.8	200.32	198.47	200	200.07	198.46	198.97	197.39	198.11	199.25	197.65	199.72	198.19	199.78	198.98	199.49	197.85	199.59	197.2	199.21	197.15	199.17	199.23	200.88	197.01	197.38	200.05	199.38	198.64	201.23	200.71	200	198.58	197.53	199.99	199.79	195.96	201.49	199.48	199.63	198.43	198.44
208.36	206.52	209.56	208.37	210.89	208.53	208.84	208.32	208.67	209.55	209.45	208.44	210.17	210.72	207.58	208.84	207.8	210.29	208.83	207.11	207.19	208.54	209.82	207.59	209.3	211.06	210.39	209.16	207.8	209.61	209.74	207.13	210.59	210.21	210.04	206	210.47	209.64	209.29	208.8	207.26	211.05	211.48	208.85	208.82	210.16	207.02	206.79	210.87	209.08
208.49	207.15	209.03	210.55	209.99	206.78	208.72	208.59	208.63	208.76	209.18	208.71	209.11	205.4	205.96	208.59	207.38	209.88	209.58	209.27	206.75	207.59	210.17	208.35	211.36	207.39	208.57	209.04	205.59	205.28	207.82	207.3	207.84	209.77	209.76	211.95	209.63	208.91	209.69	208.25	208.22	210.78	207.47	208.42	208.31	206.65	207.14	211.18	209.24	207.07
210.23	207.81	207.19	211.08	213.55	210.26	208.8	209.96	209.98	208.8	210.93	205.32	209.15	209.87	207.74	207.53	208.76	211.24	208.73	208.34	208.08	210.28	208.41	210.93	210.34	208.71	209.4	209.68	210.19	209.31	207.23	210.27	210.05	207.44	208.52	210.99	208.87	209.2	208.79	210.08	210.67	209.9	209.17	207	209.4	209.21	209.59	211.46	211.2	207.82
216.34	215.72	216.77	215.74	217.28	218.25	215.88	215.9	216.61	218.3	216.87	215.36	218.04	216.17	216.74	216.79	214.96	216.47	217.14	218.39	216.51	217.31	219.84	218.11	218.21	218.37	215.74	214.9	214.4	217.23	216.16	215.17	216.84	215.58	215.64	216.45	218.7	218.53	219.14	217.33	215.76	216.72	214.39	217.54	217.06	214.58	216.78	215.34	214.93	215.08
211.65	210.43	212.06	213.93	215.44	211.02	211.01	212.61	212.19	213.28	214.29	211.4	211.98	213.73	210.71	212.15	213.29	214.21	212.77	210.76	212.39	212.07	209.69	212.13	211.49	212.08	210.91	209.78	213.33	210.68	212.92	209.21	210.21	211.06	211.15	211.84	211.6	211.49	211.32	211.57	211.38	214.23	212.67	212.31	211.16	211.08	212.04	212.01	211.35	211.71
203.12	201.28	203.17	204.28	204.54	202.43	206.11	204.58	204.72	203.47	204.91	202.65	203	203.38	201.04	200.22	203.34	201.75	202.72	205.93	203.22	203.48	203.87	203.64	203.23	203.99	202.25	204.95	201.59	199.16	205.7	202.35	202.11	202.94	203.06	204.04	204.2	202.09	205.91	204.65	201.02	203.14	205.65	205.26	204.7	203	205.14	206.43	205.09	203.4
205.25	204.86	203.24	203.16	202.84	201.87	204.63	204.43	203.45	204.64	203.79	201.48	204.85	203.35	204.41	204.44	202.75	203.43	203.78	203.34	202.37	203.83	202.64	205.14	205.06	201.77	203.55	201.58	202.08	205.18	200.46	202.07	205.67	203.08	204.89	205.45	204.27	202.35	205.87	202.32	201.84	202.79	202.61	205.2	204.49	203.69	203.76	205.17	203.58	203.72
202.09	203.91	202.99	202.53	205.27	205.31	201.03	201.52	204.94	204.19	205.76	201.05	204.29	205.38	203.85	205.03	202.52	205.05	201.89	205.38	202.91	201.76	204.79	203.69	201.85	204.22	206.71	204.53	206.31	203.44	203.25	204.23	201.97	204.95	202.7	204.51	204.71	202.86	203.41	203.44	204.83	204.34	203.82	202.98	202.59	201.83	202.03	205.11	203.25	203.77
200.37	198.56	199.16	203.91	200.52	200.15	202.02	202.58	202.69	201.44	199.91	200.61	201.75	203.48	198.67	200.69	201.45	201.55	201.28	200.01	202.52	201.13	199.97	200.66	200.43	202.33	200.38	198.56	201.4	199.9	197.69	203.55	199.58	201.08	201.84	199.2	200.65	198.89	199.79	200.83	203.08	199.62	201.56	199.68	201.15	200.82	199.06	201.44	200.35	202.78
218.81	214.83	219.69	217.14	217.16	216.96	217.2	217.46	216.44	217.25	216.19	215.55	217.48	215.62	216.22	217.79	217.23	218.57	218.54	218.51	218.2	217.51	218.06	216.21	217.69	215.65	216.59	215.63	219.3	216.43	216.71	217.51	216.97	216.86	217.99	217.05	220.18	218.17	218.45	218.61	214.69	214.85	216.67	219.08	217.67	216.62	216.75	214.07	217.8	217.87
201.47	199.47	199.95	202.22	202.17	200.36	199.16	199.2	201	199.09	202.56	199.38	200.18	203.15	200.27	201.57	201.52	199.67	200.75	201.25	201.56	202.86	198.51	199.88	201.81	198.96	200.65	201.1	199.92	199.07	199.34	196.25	199.51	200.17	200.17	199.6	201.04	200.67	200.62	198.1	200.53	200.71	201.38	198.35	198.44	197.9	202.02	198.97	202.67	200.55
210.17	213.57	211.95	213.09	211.55	213.92	213.43	213.63	211.11	213.03	212.15	211.35	213.26	214.34	216.01	213	213.1	213.05	210.27	213.35	211.38	209.95	214.03	211.94	213.63	210.97	212.06	210.97	211.93	211.26	211.9	212.72	211.87	211.16	212.16	211.27	213.36	213.16	210.52	213.22	213.41	211.41	212.98	211.18	211.63	213.81	213.94	212.67	212.97	213.53
203.31	204.53	203.33	206.43	204.93	200.88	202.47	201.45	204.73	203.45	205.11	204.28	202.73	204.97	204.44	205.07	203.86	202.49	202.88	203.56	206.8	205.48	201.87	205.57	201.61	205.8	203.41	202.88	203.66	203.38	202.51	201.95	205.82	204.21	203.02	200.81	203.48	203.63	201.78	203.57	204.25	201.96	205.55	204.2	203.78	200.97	204.49	204.9	206.42	204.85
217.56	217.7	218.32	217.28	217.29	217.37	216.16	219.01	220.05	215.72	218.82	217.13	218.35	216.92	216.37	220.33	218.99	217.64	219.17	216.9	217.04	221.61	216.72	217.35	219.52	217.3	220.42	218.22	217.42	217.65	215.14	216.78	217.6	218.53	218.48	217.11	217.38	216.53	218.54	217.18	218.23	217.59	218.14	216.34	217.61	216.91	218.71	220.89	215.78	217.48
202.65	201.4	203.19	202.66	204.07	203.5	203.49	202.8	201.66	206.11	201.22	201.48	204.69	203.52	201.8	202.61	202.95	202.35	206.69	204.41	204.33	205.72	203.25	202.76	203.76	204.82	203.36	202.56	201.47	202.45	203.98	203.65	205.55	202.48	202.47	203.61	202.59	203.63	201.81	202.27	204.01	202.4	202.42	202.66	203.16	203.32	204.04	202.72	204.28	203.26
200.1	199.02	201.08	200.74	200.81	199.44	199.76	201.78	200.94	198.87	202.55	200.4	201.61	200.35	198.72	199.66	201.76	197.57	199.68	200.21	201.04	201.11	199.16	202	200.46	199.24	200.13	201.42	199.87	201.98	201.13	198.85	200.46	200.23	198.21	200.07	202.08	201.04	200.41	200.97	201.73	198.05	202.05	198.49	201.98	201	199.82	200.66	200.89	200.57
196.12	200.15	200.49	199.54	200.83	199.5	198.91	196.53	198.49	198.84	197.79	197.79	200.13	198.18	197.08	199.52	200.92	200.9	199.47	196.71	200	198.82	198.85	199.24	198.13	197.96	197.66	201	200.06	201.5	200.03	199.29	198.02	198.72	198.92	201.05	200.31	198.26	197.79	200.05	198.49	201.51	198.92	199.28	199.64	197.59	199.36	198.66	200.27	199.08
208.3	208.59	209.75	209.26	212.15	206.7	211.59	210.53	209.17	209.26	208.79	209.26	210.01	210.82	208.88	211.83	209.77	209.03	208.62	209.5	208.16	209.9	211.06	211.31	210.3	206.99	208.84	209.91	210.72	209.05	211.85	210.55	211.82	210.32	210.56	210.66	211.54	207.95	208.26	207.93	206.38	209.67	210.43	211.3	208.72	209.02	207.82	208.55	208.48	209.04
207.43	207.56	205.75	208.78	205.6	207.61	205.19	207.67	207.8	210.06	205.86	206.84	207.83	208.07	205.08	206.89	207.23	208.36	207.9	209.76	209.67	206.42	207.52	206.89	206.6	208.94	208.33	207.39	207.12	210.52	206.03	208.53	206.81	207.54	208.81	210.45	207.3	206.91	207.74	208.07	207.22	208.58	207.87	207.31	208.47	207.47	207.91	208.79	206.82	208.47
208.62	210.27	208.51	207.47	208.41	209.77	209.3	205.92	206.73	209.43	209.49	207.9	206.67	208.25	208.99	204.67	209.15	208.42	209.66	206.23	209.3	210.08	208.89	207.1	207.7	209.82	206.77	207.52	210.35	207.21	210.88	208.33	210.16	207.46	207.57	208.56	207.75	208.35	210.4	209.92	210.97	209.1	209	209.67	207.26	206.88	206.16	209.18	209.11	207.11
208.56	209.37	209.77	211.09	207.29	207.96	206.91	207.61	207.54	208.46	207.13	209	208.2	208.19	208.36	209.84	209.95	208.48	206.15	205.96	208.42	211.09	209.64	209.79	208.82	208.83	207.37	208.68	207.94	209.47	208.77	210.34	207.28	210.35	208.37	207.81	208.23	210.15	206.44	206.87	208.06	208.4	208.08	205.85	209.67	208.87	206.61	207.78	208.37	209.18
203.68	202.38	202.1	203.18	204.41	203.49	202.76	202.84	202.6	202.42	202.09	202.87	202.96	201.53	202.37	203.96	202.91	203.07	203.22	204.25	203.09	202.58	200.7	204.17	201.17	201.68	204.82	206.92	202.37	202.97	200.9	203.58	200.04	202.91	202.84	203.04	202.66	202.81	203.17	199.36	202.21	201.75	202.48	205.41	202.43	202.21	201.59	200.92	202.34	201.48
214.43	212.37	213.73	216.79	214.43	214.7	211.9	216.36	211.77	213.88	214.47	215.21	211.68	213.98	213.52	214.01	213.78	215.4	212.49	211.91	213.94	214.9	214.31	213.35	215.15	213.79	213.93	214.22	215.12	216.34	213.47	214.26	214.32	213.92	215.98	214.35	214.32	213.45	216.15	212.73	215.51	213.86	214.93	214.69	215.31	216.54	214.59	211.54	214.8	213.76
207.55	207.42	207.08	206.38	207.68	207.99	207.94	207.43	206.58	208.24	208.77	208.31	209.2	206.99	207.24	209.45	208.37	208.96	207.89	207.85	208.09	207.72	208.37	208.76	206.78	207.29	206.77	208.79	205.84	207.39	209.02	209.15	208.87	207.51	208.28	208.5	206.49	206.85	208.25	207.61	208.95	210.26	209.11	207.74	206.66	209.36	208.14	208.34	210.06	208.37
197	198.69	198.94	198.68	201.15	199.3	199.99	201.43	198.52	197.57	198.04	199.8	199.93	200.84	200.96	199.25	197.15	198.64	199.48	199.91	200.79	200.64	199.26	199.27	199.43	199.12	198.48	199.44	201.66	196.55	198.07	199.43	201.69	199.24	198.62	200.26	196.83	200.14	200.11	198.07	199.5	200.68	198.76	199.94	197.89	198.79	200.82	198.12	199.23	197.09
198.63	199.72	200.06	198.88	199.82	201.51	201.7	199.52	198.27	200.17	201.06	201.57	200.33	203.44	200.65	199.67	200.63	201	198.56	199.14	200.34	197.92	201.24	202.09	201.99	200.07	198.66	200.92	202.42	200.72	199.35	198.79	199.85	201.62	199.39	198.89	200.11	201.07	200.01	199.77	199.8	201.2	197.71	199.37	202.11	198.89	197.87	199.9	201.04	199.96
203.3	202.42	201.7	201.69	201.8	202.95	203.66	203.13	201.35	204.42	201.58	202.48	203.56	202.23	200.74	204.59	200.6	202.57	202.71	200.94	203.49	202.91	205.38	203.82	202.14	200.95	203.4	203.26	202.27	202.5	199.79	203.86	202.86	200.44	201.8	201.22	200.7	203.17	202.57	202.44	201.77	202.82	203.75	204.01	202.73	201.57	201.68	199.95	202.38	205.82
209.37	207.3	207.7	207.32	208	206.67	207.42	206.15	206.58	208.43	205.89	206.44	206.06	207.02	205.63	204.35	206.53	205.28	205.56	208.07	208.28	208.18	206.88	208.72	208.02	203.59	203.73	207.36	207.7	205.8	205.29	207.75	207.05	207.2	207.05	206.65	206.93	206.74	204.59	207.61	208.38	207.09	206.37	206.91	207.3	207.24	204.93	205.75	207.4	206.14
201.64	200.89	200.89	199.77	202.3	198.57	200.12	198.26	200.91	200.22	203.17	199.18	200.03	202.67	200.87	200.9	199.04	198.97	199.67	199.73	199.35	198.98	200.97	199.08	198.78	201.19	199.38	201.91	202.26	198.31	202.33	199.51	201.49	200.26	199.35	200.11	200.59	201.1	200.06	197.81	200.7	201.65	200.32	200.7	199.94	200.34	200.88	199.44	200.56	200.42
211.52	212.18	209.98	211.54	212.24	210.92	212.34	208.66	212.58	212.45	213.57	210.55	210.91	210.81	213.71	210.57	210.06	212.95	211.99	210.2	210.92	211.34	212.84	211.85	213.14	210.82	211.49	210.58	211.96	211.91	211.42	214.25	212.98	211.84	210.87	212.84	211.48	211.61	208.91	212.04	210.42	212.99	210.57	211.92	212.19	210.99	210.83	210.23	210.68	212.33
199.91	199.8	197.66	199.75	199.6	200.73	199.85	199.06	198.62	199.87	197.32	199.44	200.81	198.42	199.65	200.98	200.69	201	199.29	199.36	200.9	199.97	199.99	200.99	200.53	198.68	199.49	200.71	201.16	198.89	196.51	198.36	198.83	201.51	198.98	202.42	199.34	199.18	198.36	197.19	201.27	198.04	201.75	200.45	200.33	199.92	198.59	200.74	201.13	198.63
207.12	205.69	204.8	204.8	204.66	205.02	204.57	205.85	204.41	204.89	205.27	204.46	202.44	204.51	205.6	205.61	209.37	203.36	207.39	206.88	204.97	206.49	204.73	205.08	203.06	205.78	206.78	207.55	203.86	206.72	207.44	205.81	206.7	206.75	204	206.2	204.85	204.36	201.49	202.9	205.2	205.45	204.71	204.63	204.45	206.41	205.66	206.92	205.53	205.67
202.55	199.83	199.47	200.09	201.33	200.31	197.88	200.64	203.82	198.49	198.57	200.04	200.33	199.69	199.4	200.75	201.17	201.2	200.42	201.75	201.3	200.88	201.06	199.67	202.25	200.21	202.05	198.1	199.92	198.72	200.84	200.61	200.78	200.13	200.95	198.03	199.41	200.28	200.94	200.98	202.25	200.59	199.24	198.84	198.84	200.4	201.4	201.83	200.72	201.57
201.52	199.99	203.73	199.26	201.48	198.79	199.47	200.08	201.24	200.53	196.79	199.6	198.69	199.15	200.87	200.82	200.71	199.05	202.68	198.9	199.43	198.68	200.25	200.76	198.32	203.62	199.61	199.01	200.3	198.87	200.46	197.9	200.39	200.75	201.16	199.29	200.31	202.76	199.35	200.66	200.6	201.27	200.27	201.64	200.46	202.01	203.48	201.66	200.91	201.43
209.86	211.2	212.43	214.22	213.49	212.55	212.88	215.83	213.41	211.53	214.52	212.68	214.02	212.81	212.18	211.9	212.78	213.19	212.43	212.43	212.4	212.31	212.4	213.32	213.41	214.97	215.54	213.38	213.45	212.99	214.21	214.2	211.62	213.35	212.89	213.19	212.15	213.38	214.59	212.84	216.74	214.93	213.77	213.47	216.07	215.95	214.31	210.82	213.36	215.23
196.38	197.29	201	196.6	196.66	198.26	200.05	198.98	198.25	197.72	198.55	198.54	199.92	198.25	198.53	199.92	195.04	197.24	199.65	199.02	198.85	198.17	197.65	198.21	197.18	202.43	197.48	196.91	200.45	198.24	198.11	197.97	197.31	196.31	199.01	198.21	198.06	198.64	196.93	198.08	199.15	198.96	198.6	198.63	196.84	197.29	198.65	197.74	196.78	199.16
211.36	216.91	212.87	213.79	212.88	214.59	213.92	214.28	212.99	211.46	214.31	212.11	214.58	212.8	215.66	214.58	214.61	214.9	215.83	211.96	213.35	214.15	211.58	213.53	211.65	214.31	215.2	214.19	213.89	212.35	214.82	213.77	212.89	212.32	214.82	214.69	213.09	212.14	213.63	213.99	211.44	216.16	214.21	212.09	211.44	212.77	213.92	213.37	212.61	212.3
207.54	209.48	209.78	209.67	210.44	207.79	209.46	207.25	208.4	210.3	207.4	208.64	207.93	210.4	210.29	207.86	210.04	208.11	210.54	210.03	209.37	209.14	209.98	207.6	210.13	210.67	209.04	210.17	210.17	210.5	208.41	210.63	210.57	210.19	207.86	210.15	209.18	209.42	208.39	209.01	207.43	207.82	210.97	208.88	209.84	210.22	208.21	210.47	211.41	210.48
202.86	203.41	205.45	203.66	205.54	205.07	205.77	204.08	205.45	203.18	203.33	204.75	200.27	203.33	203.39	203.7	203.67	202.23	202.87	202.19	204.2	205.08	202.26	201.67	202.81	203.75	203.04	203.49	201.85	202.32	205.29	205.48	204.69	205.14	204.84	202.54	205.54	203.79	204.33	202.92	204.46	203.96	203.62	203.1	204.67	202.57	202.83	202.64	202.37	205.47
208.16	208.49	210.08	209.39	208.75	206.77	207.55	207.76	209.24	209.26	209.56	208.34	207.79	207.74	207.33	206.91	209.9	207.42	209.25	207.22	208.44	208.98	207.42	207.32	210.92	207.42	209.06	208.4	210.61	208.38	206.81	209.74	207.41	207.92	207.72	210.45	206.56	208.88	207.32	209.43	209.48	208.21	207.38	209.37	207.94	210.17	207.79	210.21	208.02	210.03
212.65	208.95	213.93	211.72	212.5	211.37	210.35	210.44	211.92	211.75	210.18	210.82	211.63	211.85	213.07	211.09	211.45	209.57	212.77	212.13	211.83	212.18	210.97	211.02	211.2	212.68	212.82	213.47	214.62	208.93	211.33	210.91	213.16	210.59	212.63	210.63	212.2	209.49	211.16	210.33	211.58	209.64	210.37	211.66	209.17	212.69	212.1	211.99	212.55	214.91
199.91	199.15	201.25	198.47	199.79	197.57	199.39	199.89	200.05	196.35	201.22	200.63	197.64	199.44	198.59	199.8	197.02	201.22	198.45	198.06	200.45	197.61	200.41	200.79	199.59	200.08	200.07	199.44	200.12	198.65	198.09	198.19	199.48	200.72	198.11	200.01	198.89	198	197.24	199.08	197.61	199.55	199.49	198.23	199.91	198.3	197.48	200.39	199.88	199.49
201.95	205.95	200.01	201.85	201.09	203.68	202.1	205.51	204.04	201.7	201.55	202.94	203.04	201.65	203.08	201.52	201.57	204.12	200.96	202.55	201.53	203.46	204.01	203.19	204.16	202.14	200.25	203.75	201.98	202.77	202.45	200.99	202.25	203.66	203.86	202.92	204.37	201.91	203.77	201.82	201.98	202.58	202.42	203.51	204.81	202.2	200.24	201.17	202.08	203.21
206.99	206.74	207.69	208.7	206.69	207.39	209.61	208.18	207.5	210.21	206.76	207.46	210.22	207.03	206.49	208.56	208.33	209.56	206.93	207.55	207.28	209.05	207.07	208.11	207.05	208.18	206.28	208.75	208.23	206.96	209.12	206.26	207.27	205.15	208.38	208.98	208.33	207.21	207.12	206.79	207.8	205.78	207.32	207.91	207.37	208.44	208.96	205.72	209.69	208.02
205.72	203.76	203.72	205.38	204.5	206.41	205.82	205.48	205.52	204.14	204.49	203.11	205.41	205.33	205.54	204.11	203.75	204.94	204.04	204.16	205.68	207.96	204.2	203.21	203.47	207.9	202.74	205.27	204.67	204.8	204.73	204.55	205.95	204.56	206.7	203.92	205	205.1	203.99	202.13	205.31	204.77	201.81	204.69	202.79	206.3	204.12	204.25	202.73	203.16
202.28	205.19	205.21	202.65	203.55	202.75	202.81	202.02	202.99	203.5	203.23	203.97	203.72	204.73	204.33	202.7	204.4	204.34	203.05	205.13	202.34	198.66	203.7	203.48	201.08	202.96	202.09	205.09	203.08	202.79	202.62	204.59	204.51	205.13	202.97	201.57	204.6	204.28	203.75	203.28	204.94	201.89	200.67	203.09	202.35	203.63	204.44	203.22	203.98	205.24
207.15	207.39	208.41	207.49	208.62	206.35	207.09	208.8	208	206.46	207.22	208.91	209.16	206.47	205.59	207.98	208.01	205.9	207.06	206.72	207.83	210.46	207.87	209.85	207.62	208.97	208.58	205.64	210.21	208.55	208.06	206.31	208.53	209.21	206.41	207.58	208.64	206.87	209.78	206.43	207.51	205.63	209.65	207.77	207.87	207.31	205.86	208.48	209.52	206.56
203.19	204.88	202.96	202.45	204.56	203.53	202.13	206.16	202.61	203.55	204.36	202.23	204.34	204.2	204.24	205.46	206.93	203.57	204.26	203.04	206.23	205.3	204.22	204.21	202.91	203.49	205.29	205.42	205.46	205.5	204.14	204.47	203.11	205.58	204.67	204.27	203.13	206.77	202.06	202.27	200.91	204.64	204.8	203.99	204.89	206.32	204.47	204.64	203.95	203.2
208.74	209.44	209.17	208.36	209.91	210.5	210.98	209.24	209.84	209.54	211.47	208.37	207.16	208.56	208.11	209.07	208.78	208.23	208.38	208.37	208.66	210.46	207.51	210.21	209.37	208.03	208.19	206.6	207.65	209.75	209.2	209.43	208.68	209.28	208.71	210.89	210.67	210.04	209.86	212.02	210.66	210.55	209.9	210.1	207.65	208.97	210.64	209.17	208.15	211.07
203.95	206.27	204.3	202.48	204.3	206.47	203.99	203.43	204.25	202.68	201.99	204.31	202.99	205.78	201.83	203.46	204.79	203.2	201.31	203.14	204.12	204.23	203.31	205.61	203.11	204.39	204.75	204.24	202.4	204.18	204.71	205.74	205.37	203.12	203.32	202.04	203.97	204.47	205.29	202.17	201.98	204.33	203.27	204	205.39	204.34	206.09	204.79	204.82	205.74
208.23	211.89	212.25	209.58	210.23	210.21	210.14	209.02	209.3	209.24	210.7	209.33	207.86	209.33	209	209.6	209.38	210.57	209.47	209.66	211.14	205.12	207.97	211.44	207.91	210.64	210.55	210.98	209.53	208.89	207.27	208.97	209.28	209.14	209.32	210.56	210.75	210.25	206.53	207.44	209.98	209.47	210.88	209.78	209.49	206.16	208.57	212.36	209.21	208.68
212.27	211.61	210.93	210.21	212.35	209.98	210.41	212.46	212.94	210.49	211.09	211.66	213.26	211.28	209.68	211.94	213.63	213.35	208.72	211.67	211.81	212.37	212.45	213.69	211.56	211.38	210.34	212.43	211.43	213.96	211.01	210.17	213	212.94	214.19	210.54	211.95	212.23	212.42	210.24	210.48	212.63	210.32	211.38	210.37	211.56	208.57	212.07	210.61	209.48
213.6	211.92	213.94	212.17	214.99	213.57	213.33	211.51	214.35	212.23	213.52	212.64	213.45	212.37	213.41	213.39	211.61	212.26	213.92	215.77	210.94	214.51	214.14	212.62	213.09	212.29	213.77	212.72	215.63	214.27	212.29	213.23	213.68	213.27	212.02	212.32	214.28	213.37	213.09	212.16	211.24	211.86	211.45	212.77	217.12	213.11	211	214.02	212.66	213.34
208.53	207.28	206.14	209.08	205.44	205.66	209.83	209.46	209.13	209.32	209.56	208.56	209.15	209.9	207.45	209.25	208.34	207.87	209.81	206.89	209.77	207.75	208.28	208.39	208.77	211.05	207.38	208.7	208.41	210.3	208.58	209.7	208.48	208.7	206.94	209.66	208.34	209.06	210	208.89	209.8	207.45	209.09	207.74	209.38	207.34	211.26	207.71	209.15	208.67
218.53	221.15	218.77	217.37	219.93	215.73	218.52	217.84	219.83	220.26	217.02	216.26	214.48	217.79	218.74	217.23	216.09	216.57	216.62	215.7	218.71	217.6	218.59	219.51	218.99	216.88	216.79	216.32	217.91	218.25	218.91	216.17	216.46	218.83	218.44	218.75	217.4	219.63	218.71	219.63	218.76	217.35	216.88	215.92	216.95	219.34	218.09	218.4	215.62	217.23
204.21	202.9	204.95	204.37	203.67	205.12	203.14	201.96	204.14	203.66	204.02	200.66	205.04	202.8	203.44	201.22	204.1	205.17	202.33	203.28	206.35	203.7	203.51	203.06	202.37	204.19	204.08	205.22	202.71	203.91	204.41	205.9	204.47	202.18	203.97	204.99	205.35	202.58	202.09	203.29	204.22	202.47	202.71	202.46	203.41	204.25	205.5	204.31	204.65	203.58
212.99	210.7	211.96	211.97	212.5	211.79	212.69	210.92	212.75	209.15	211.53	211.97	212.62	213.37	211.38	208.74	210.72	211.63	208.13	211.44	212.38	210.75	212.24	211.71	211.8	213.09	212.3	212.37	212.08	210.8	209.78	213.79	210.77	210.91	212.29	213.86	211.11	211.09	209.69	211.14	213.32	211.05	211.59	212.18	211.83	214.11	210.25	213.27	209.08	210.18
212.12	209.89	211.47	211.47	212.6	210.54	212.4	211.27	212.88	211.02	210.75	211.83	212.74	211.49	210.82	211.27	213.02	210.49	210.84	212.92	214.45	210.57	214.13	212.42	210.3	211.52	211.77	212.88	210.77	211.41	210.02	213.38	212.42	212.6	213.74	212.76	212.09	212.37	211.93	210.81	212.22	211.13	211.32	212.75	214.79	213.17	213.09	211.75	212.08	211.57
203.25	202.09	202.74	206.36	201.42	202.84	202.23	201.25	205.17	201.57	203.25	204.79	203.49	204.57	203.17	200.87	203.58	202.42	203.46	202.54	201.13	204.88	202.8	200.63	203.91	203.79	200.01	201.43	202.63	203.02	205.12	203.91	200.09	202.16	202.71	203.65	203.6	204.06	204.6	201.6	203.72	202.69	201.33	203.31	202.12	203.75	202.45	204.22	199.83	202.9
206.62	208.31	205.77	206.35	207.16	207.1	206.97	205.73	208.72	206.85	209.8	209.55	208.05	206.17	208.7	208.26	207.19	207.14	206.35	208.07	205.89	207.73	208.61	208.35	206.66	206.68	206.38	208.15	206.98	206.06	206.56	206.48	206.22	207.52	208.37	209.28	207.72	207.59	208.61	208.02	208.53	207.26	206.94	207.74	208.72	206.65	206.79	205.8	206.75	205.92
209.53	209.58	207.89	207.4	207.53	208.45	209.01	209.11	209.73	207.15	210.52	208.56	207.87	207.22	206.65	208.4	210.26	209.69	207.83	208.16	207.45	208.42	209.68	205.87	209.81	209.53	207.8	208.3	208.74	207.91	210.34	209.63	210.25	209.15	209.65	206.55	210.17	208.58	209.91	211.02	210.7	208.31	209.9	209.08	211.09	207.77	210.09	209.67	212.62	208.44
203.03	203.02	201.28	204.13	202.76	203.82	207.51	206.06	205.5	203.01	204.83	204.42	201.28	204.62	201.92	204.3	201.28	202.46	200.41	204.84	204.99	202.63	203.55	203.51	201.03	205.28	203.87	203.95	203.26	200.97	201.54	203.76	203.82	201.44	204.77	202.93	202.34	202.73	203.4	202.48	203.69	201.58	205.57	205.3	207.11	205.09	202.63	205.26	205.04	203.55
218	218.45	218.62	218.17	219.38	218.91	221.05	218.7	218.89	218.11	217.94	218.4	216.67	216.86	216.86	218.06	217.85	214.83	216.34	217.79	216.85	218.67	217.77	216.92	220.3	217.09	216.66	217.44	218.48	219.19	220.53	217.57	217.2	216.5	217.51	216.39	219.26	219.12	218.51	217.15	217.8	216.91	217.81	217.39	217.01	217.9	216.83	215.5	217.29	218.41
197.64	200.29	197.95	198.76	198.2	200.51	197.7	199.11	198.3	199.64	199.67	199.1	201.04	198.53	199.45	200.4	197.58	197.36	199.1	198.29	197.79	199.52	198.29	198.73	200.52	199.27	199.87	200.24	198.91	197.4	198.85	200.42	199.3	198.15	199.06	198.38	199.74	196.89	198.72	196.09	200.08	197.91	199.76	197.79	193.25	198.62	200.36	196.82	199.14	201.62
197.62	202.34	199.93	200	199.53	198.44	199.46	197.92	200.24	199.71	197.74	199.38	198.06	199.76	198.44	198.29	199.11	199.59	200.64	201.7	198.49	200.42	199.72	199.6	197.93	197.97	201.65	199.08	200.35	195.58	200.47	198.75	199.71	199.93	199.22	197.8	201.08	201.37	198.53	199.52	200.07	199.75	198.52	200.15	199.12	202.77	198.54	197.35	199.59	199.12
200.65	197.51	198.83	198.03	199.54	198.19	200.87	198.52	197.88	199	198.54	198.78	198.58	198.62	201.62	196.24	199.01	197.3	198.16	198.62	198.69	197.77	198.02	198.32	197.84	198.57	198.49	198.09	198.95	197.32	197.72	197.56	197.3	198.56	197.69	198.86	196.79	198.39	197.61	199.45	198.8	197.83	197.28	196.43	198.39	199.28	198.57	199.86	197.66	198.84
209.95	209.85	213.31	213.18	211.72	211.11	209.98	213.05	212.3	209.71	212.18	211.9	212.98	211.12	212.83	211.3	210.92	213.62	213.43	211.11	213.05	211.42	210.69	213.5	214.54	212.82	209.6	213.16	213.79	209.37	212.57	209.15	213.67	209.48	208.73	211.97	212.17	212.65	211.27	211.48	211.95	211.21	210.72	212.31	212.02	211.16	213.36	213.72	211.77	211.63
206.57	207.2	208.07	210.29	206.18	209.13	209.32	207.95	208.41	207.63	207.05	208.07	207.71	212.62	210.15	209.68	207.3	209.02	209.24	209.06	208.22	209.24	207.98	208.44	210.53	208.39	207.23	210.04	204.8	206.73	210.3	208.56	208.63	209.31	207.86	206.37	208.82	208.57	208.7	208.27	210.4	208.11	210.79	207.85	206.44	209.51	207.92	209.89	207.89	207.54
209.95	208.01	210.13	210.59	209.46	209.55	211.06	209.2	209.79	210.67	212.44	210.23	210.92	208.32	208.05	209.75	210.25	208.94	210.41	209.03	209.68	208.51	208.16	211.74	211.77	209.09	208.3	209.9	212.05	211.66	207.41	209.71	207.8	209.28	208.77	208.46	208.78	209.66	210.91	208.08	211.16	209.94	208.98	209.61	209.89	209.54	208.88	210.67	209.39	209.17
203.53	203.45	202.26	203.26	203.14	200.51	201.9	200.48	198.16	203.27	201.44	201.59	202.41	202.42	203.44	203.79	202.9	203.57	202.33	205.78	202.08	202.23	202.77	200.65	202.25	201.9	201.73	201.23	201.11	201.25	201.01	202.63	202.11	202.46	203.37	202.74	202.37	202	202.03	201.76	203.34	204.07	204.46	200.85	199.92	203.97	202.43	204.38	202.19	199.77
208.62	208.36	210.97	210.58	210.15	208.04	210.81	209.7	209.94	209.04	210.24	211.15	209.07	209.55	209	210.16	210.96	207.76	209.36	210.65	210	208.41	210	209.86	209.68	209.67	210.98	210.42	210.64	209.21	211.11	209.05	210.38	208.94	209.27	208.29	211.72	211.04	210.82	209.41	208.14	210.76	210.89	209.71	207.38	207.66	213.14	211.21	210.74	211.11
208.62	208.08	206.28	206.84	207.72	207.06	209.23	206.9	208.45	205.95	207.44	207.96	207.79	207.59	207.81	208.47	208.66	207.52	209.18	209.84	206.81	210.13	207.11	206.54	210.55	209.14	208.7	208.83	205.28	209.96	208.94	206.84	208.69	207.38	206.47	206.23	207.86	210.36	209.21	208.93	207.16	209.59	208.72	206.22	208.15	209.51	206.82	207.79	208.38	208.39
200.56	201.51	201.1	200.06	200.66	201.73	199.76	202.26	200.87	200.69	203.38	197.8	199.59	199.58	200.59	198.79	199.55	199.73	198.86	198.95	200.38	202.04	199.27	200.99	199.08	202.97	200.02	198.72	199.1	201.21	200.64	202.45	201.5	200.28	201.34	198.9	201.84	202.56	202.51	200.09	199.71	199.69	202.19	201.07	199.53	200.23	198.21	200.5	201.34	200.09
203.72	203.5	204.39	203.62	202.72	205.26	206.81	205.95	205.28	205.67	203.38	204.84	204.99	206.3	204.6	203.51	205.31	206.7	205.69	204.99	205.74	203.59	204.05	205.16	204.93	204.97	204.05	203.29	204.61	204.45	205.67	206.19	203.76	203.9	205.62	205.1	205.05	207.43	203.73	204.5	204.09	205.38	202.69	202.78	205.34	205.47	202.59	203.22	207.99	205.88
207.7	211.76	208.29	209.05	210.4	207.7	207.86	208.15	208.5	208.71	207.99	206.1	210.46	208.38	208.48	209.42	209.46	207.83	207.63	208.23	209.36	208.72	209.89	208.93	207.69	209.6	207.45	210.31	208.44	207.56	207.68	209.6	212.23	209.18	206.12	208.81	207.79	210.1	208.81	207.8	208.43	209.11	208.7	209.05	207.62	207.21	207.62	208.96	209.76	207.79
208.22	207.4	209.48	206.97	209.63	210.44	208.98	210.29	209.73	211.02	207.07	206.14	206.04	210.53	210.24	207.72	210.37	209.2	209.46	210.69	207.68	207.95	210.04	210.65	210.21	209.09	210.06	207.5	210.08	205.88	206.96	207.48	207.84	209.36	208.72	208.35	210.73	207.99	210.09	209.02	206.42	208.56	208.54	209.16	210.07	208.46	207.81	207.38	209.07	210.99
205.27	203.9	206.43	207.07	201.53	206.13	206.23	203.63	207.65	205.77	205.44	204.32	204.38	204.16	203.91	205.22	202.84	205.8	206.03	204.06	205.89	204.89	203.84	202.53	202.89	203.75	204.42	203.9	203.96	206.89	206.5	205.15	203.28	204.56	204.75	204.31	204.36	206.99	205.66	205.7	205.84	204.97	203.57	204.36	205.37	207.16	205.03	206.36	203.66	205.69
206.99	207.26	205.92	206.98	205.7	206.56	206.48	205.88	204.38	207.15	203.91	204.74	206.65	206.11	204.02	207.81	205.91	207.21	204.87	207.74	207.39	203.9	205.13	206.83	207.39	205.97	205.63	207.31	205.88	204.39	204.83	207.97	206.98	206.59	205.45	208.26	207.46	206.99	207.74	206.84	207.26	208.56	208.05	206.06	203.99	206.13	208.11	206.98	206.72	205.59
207.89	206.91	205.78	206.44	204.51	205.76	206.84	207.44	205.5	206.42	207.63	206.18	206.25	205.95	207.22	207.39	208.67	206.79	205.14	204.83	206.65	204.96	205.7	206.76	207.28	208.63	205.79	207.08	204.28	205.93	207.61	208.28	207.8	206.19	205.49	205.97	205.39	204.73	207.91	206.06	205.53	206.88	207.2	206.01	207.1	203.89	206.17	207.5	206.54	207.06
207.4	208.76	207.38	208.34	208.18	207.78	210.64	208.02	205.14	207.85	207.41	209.12	207.35	206.71	207.31	208.81	207.73	207.53	209.71	206.31	206.01	206.08	208.65	208.17	206.13	206.93	208.64	207.15	207.98	207.72	205.53	207.04	206.58	208.3	209.35	210.28	209.46	208.91	206.11	208.78	209.18	205.75	206.03	210.45	208.31	209.84	207.73	205.68	207.14	207.94
208.34	208.83	206.75	210.11	207.97	208.76	207.12	206.94	207.53	210.56	210.17	206.8	208.61	209.12	208.4	208.23	208.63	206.3	207.6	206.53	205.98	207.47	207.48	205.89	205.36	207.28	206.05	207.14	208.04	209.08	207.43	208.97	207.68	208.73	208.57	207.3	206.94	208.31	207.08	207.6	207.04	208.26	207.1	206.3	208.03	205.83	208.52	206.03	208.41	208.27
211.04	211.38	210.32	208.9	208.86	210.81	210.93	207.91	207.83	210.46	209.89	209.68	207.48	208.95	207.71	209.95	210.1	209.11	208.95	211.36	206.7	209.69	208.59	207.96	209.85	210.59	210.39	208.04	208.13	209.82	209.2	209.57	210.98	209.28	210.86	208.33	209.73	209.51	207.12	209.24	211.2	206.51	207.94	208.51	207.03	207.4	209.2	209.89	210.13	209.99
193.35	194.54	194.94	194.77	191.88	196.78	192.44	192.43	195.51	195.78	192.13	194.21	195.81	193.1	195.43	194.58	194.66	194	193.13	195.41	194.53	195.57	192.86	194.82	195.86	194.68	195.08	194.59	192.96	192.79	192.47	190.9	193.27	192.65	193.09	193.17	196.44	195.33	195.31	193.75	191.42	194.51	193.13	193.81	193.63	192.82	195.41	197.5	195.43	192.29
205.27	201.32	202.26	203.7	201.9	203.23	201.21	203.67	205.43	203.33	198.64	202.36	201.02	201.87	204.65	201.21	201.9	202.03	204.59	201.84	203.42	201.44	202.96	200.19	203.82	204.3	201.59	202.97	203	204.15	201.94	204.04	199.83	202.18	201.76	204.13	201.44	201.09	202.12	203.45	202.53	203.48	204.25	201.28	201.38	202.46	204.54	203.95	202.73	200.39
207.03	210.32	209.5	209.69	207.48	208.32	209.66	207.98	209.07	205.85	207.97	206.68	209.05	207.56	210.27	208.23	207	207.85	208.59	210.08	206.77	209.24	207.72	209.37	208.2	208.98	209.11	206.52	208.94	207.84	207.63	208.98	209.39	210.96	209.27	210.37	208.69	208.04	208.72	207.49	206.8	209.92	208.06	208.11	207.9	206.28	208.85	206.52	209.21	210.12
202.79	204.07	201.87	204.07	202.46	203.97	204.7	203.27	206.75	203.09	202.77	200.01	201.09	203.51	203.45	204.3	204.58	204.97	204.06	205.41	205.14	203.4	204.18	204.14	202.59	202.16	201.83	200.4	204.22	203.86	201.79	204.67	204.28	203.08	203.05	204.03	206.24	203.48	204.46	205.03	204.12	203	204.69	203.76	204.36	201.84	204.96	204.32	204.42	201
212.68	211.43	211.48	211.74	211.8	213.23	210.6	211.17	212.09	209.96	210.58	211.33	214.58	211.27	213.05	212.06	210.35	211.82	212.44	213.04	213.13	211.7	210.85	212.08	210.27	214.4	212.16	210.63	210.21	211.05	211.89	214.51	209.07	211.03	212.37	212.05	210.31	211.01	211.07	213.21	212.41	211.2	211.36	211.12	210.69	210.66	212.41	211.57	212.88	211.98
205.34	204.96	204.1	201.77	202.83	204.04	201.86	202.73	202.48	203.93	203.1	203	203.03	203.7	204.4	204.5	202.61	203.11	206.16	204.27	203.92	203.37	205.3	203.92	206.02	203.9	203.33	205.27	203.24	206.46	202.46	203.12	204.12	206.18	204.05	203.03	204.7	206.24	203.78	204.45	201.34	202.31	203.26	202.62	202.83	203.75	201.67	204.25	202.14	202.79
199.64	199.15	201.61	199.76	198.88	200.59	202.97	196.15	198.09	197.3	199.29	200.06	198.09	198.95	198.27	198.82	199.41	196.65	200.04	197.39	199.71	200.04	198.19	198.06	199.93	198.71	196.96	200.05	200.07	200.07	198.44	199.83	198.29	199.3	200.47	199	202.31	201.28	198.64	199.75	199.49	197.05	199.77	200.04	199.66	199.61	199.51	200.1	197.39	199.5
202.3	200.63	202.44	202.84	202.52	203.96	203.51	203.72	206.03	202.89	203.25	202.53	205.83	201.61	202.68	200.66	202.22	201.18	200.72	205.5	202.09	203.68	201.99	204.54	204.52	203	203.63	205.67	204.66	202.69	205.12	203.2	201.78	202.1	203.81	202.52	202.58	202.97	204.34	205.39	204.81	203.45	199.93	205.31	202.99	202.96	203.3	203.69	202.27	204.49
200.93	205.09	202.89	204.34	201.09	202.18	203.49	202.71	202.67	200.96	202.05	202.16	201.1	201.64	202.18	202.67	201.22	203.46	201.32	203.49	200.33	202.76	201.42	201.51	203.41	205.14	204.18	202.48	202.65	202.5	203.63	201.91	204.29	201.43	202.63	203.18	200.91	203.09	203.36	201.59	202.35	202.55	202.1	203.44	203.97	201.04	202.29	203.97	203.97	201.68
219.34	218.37	217.34	218.76	217.33	215.85	216.26	216.47	216.57	215.6	217.77	217.09	216.03	217.44	217.08	215.07	216.83	217.18	218.3	216.75	217.14	216.04	214.48	217.31	217.68	214.9	218.69	217.77	217.44	214.01	216.05	215.28	217.21	218.67	218.55	216.17	216.7	218.27	217.82	216.51	217.9	216.47	218.42	214.94	217.42	216.68	216.64	217.78	217.72	215.69
202.75	203.79	206.8	204.34	203.33	205.51	205.95	204.26	205.47	205.27	205.54	206.6	205.08	206.86	204.61	203.6	207.05	204.43	207.55	206.05	205.82	202.5	204.52	207.59	205.85	205.25	207.09	207.17	206.46	206.08	204.25	204.77	204.3	207.56	203.35	205.44	204.04	205.74	207.66	206.39	205.05	206.25	205.15	205.57	204.96	205.17	203.96	204.66	207.64	205.55
205.18	201.84	202.45	200.91	204.12	201.92	204.31	204.22	204.25	203.72	203.29	204.18	204.46	201.18	203.83	203.74	204.1	201.6	203.2	202.23	201.68	204.93	202.81	200.84	202.19	204.64	203.94	203.86	203.42	206.21	203.51	204.44	202.66	205.19	204.3	202.41	202.6	202.04	202.46	203.82	204.27	200.64	203.27	204.32	202.63	205.65	202.36	203.99	202.79	203.52
200.06	197.24	199.75	195.22	198.34	196.22	197.5	197.73	196.3	195.41	196.77	197.41	198.91	197.19	197.84	196.65	197.79	196.57	200.49	198.09	199.41	197.48	196.99	198.48	197.46	196.19	198.69	198.53	199.59	198.2	197.24	199.12	198.72	199.78	198.23	199.62	195.73	199.62	199.24	198.16	198.77	198.74	197.53	199.38	196.29	200.51	199.79	196.97	197.99	198.96
212.73	211.9	213.96	212.44	212.4	213.07	212.17	212.21	213.54	214.57	212.46	210.62	213.41	214.05	212.01	211.95	211.94	214.3	212.16	211.61	213.02	212.04	211.16	210.24	211.91	211.09	211.14	209.99	210.77	210.84	211.63	208.55	213.67	212.32	210.64	212.53	212.51	213.88	211.67	210.54	213.7	212.59	212.33	211.68	211.34	212.89	213.5	212.62	208.65	210.53
215.18	210.5	213.67	211.54	215.23	213.9	213.48	211.43	214.48	213.34	214.54	212.17	212.4	212.12	213.81	213.05	211.92	213.6	211.89	212.85	209.89	214.67	213.22	211.65	212.36	212.7	213.2	215.75	213.92	213.26	212.52	209.49	214.3	212.13	212.52	213.25	213.72	213.37	213.02	213.59	211.77	211.12	212.49	214.32	211.14	213.16	213.92	214.08	215.34	213.18
209.92	206.38	209.31	208.96	207.33	208.74	210.6	209.22	207.23	210.4	208.2	209.63	209.01	209.7	207.58	210.12	207.69	209.92	207.79	210.21	210.59	207.05	208.05	209.55	208.81	209.99	209.77	208.54	210.86	208.64	211.13	210.44	207	209.6	209.22	208.66	208.95	207.22	208.72	209.93	208.24	209.65	208.72	210.24	207.43	208.78	209.74	206.34	208.12	207.75
210.16	205.89	207.29	205.8	206.96	206.49	207.81	208.43	208.2	208.31	207.9	208.25	207.86	206.18	209.8	206.84	209.03	209.26	208.79	206.18	208.16	208.73	210.21	207.15	206.41	208.45	208.31	208.13	205.86	206.95	207.52	207.98	208.9	205.25	207.96	208.13	206.23	207.65	208.29	207.54	209.62	208.29	207.92	207.58	207.32	207.89	208.24	206.42	205.67	207.39
203.02	202.71	205.85	204.42	203.38	204.51	204.71	202.7	204.9	204.97	203.06	205.81	205.9	204.08	203.83	201.99	204.72	204.42	203.69	205.83	203.24	205.62	204.91	202.97	205.72	204.41	203.24	204.39	200.72	204.09	204.15	204.79	202.27	204.92	203.13	202.91	204.64	204.4	205.17	202.28	203.79	203.42	205.08	202.64	204.01	205.08	205.84	203.65	203.26	205.45
204.5	203.73	204.31	203.26	203.01	205.26	204.07	204.62	204.22	204.44	203.62	203.61	203	206.48	201.35	203.18	204.18	204.56	201.81	204.28	204.57	203.95	201.74	203.91	204.67	203.28	203.47	204.88	203.65	205.23	203.14	204.58	203.8	203.32	202.57	203.56	206.41	204.69	202.26	205.14	206.1	202.32	206.08	203.66	204.6	205.19	205.11	201.53	204.67	202.56
217.6	220.31	217.95	218.21	216.77	219.1	216.84	219.55	218.31	217.46	217.71	218.59	215.81	215.93	217.15	218.3	217.78	221.31	217.32	217.79	218.78	215.82	218.14	215.55	219.18	218.26	217.47	218.25	215.83	219.12	214.88	220.98	218.21	217.41	218.16	215.63	217.93	217.61	218.59	218.66	216.45	217.51	216.67	218.25	217.2	218.35	218.09	220.92	218.85	217.72
218.4	215.37	217.39	215.13	216.7	215.36	217.77	216.34	219.37	217.29	215.77	218.05	218.69	217.06	217.03	217.48	219	215.79	217.77	215.31	215.62	217.19	217.33	217.13	215.76	215.05	216.35	216.63	218.42	215.33	215.25	214.73	217.42	217.8	217.15	218.41	218.03	217.05	216.45	216.7	218.71	217.81	218.42	218.27	218.67	214.93	215.88	219.14	218.9	214.35
207.81	208.49	205.16	209.41	209.06	208.86	206.22	209.36	207.12	207.03	207.64	209.55	208.27	210.05	205.29	206.85	207.12	207.97	208.67	208.43	205.43	206.85	207.57	208.42	208.47	208.36	207.53	207.86	206.61	205.43	206.12	208.71	209.55	207.04	205.21	207.85	205.26	207.62	207.72	207.5	206.38	207.25	209.05	207.68	205.92	209.48	206.73	207.47	205.68	207.13
199.65	202.44	199.69	200.32	196.88	199.66	198.98	197.78	200.78	199.96	198.18	196.78	196.48	197.05	197.51	198.04	199.41	199.08	200.56	196.88	196.58	198.52	199.26	197.94	199.64	199.61	199.88	198.91	199.3	198.37	197.09	199.18	197.67	199.39	196.29	196.18	199.92	197.41	198.95	198.86	199.45	198.83	198.1	199.57	199.8	199.32	198.84	198.88	198.05	198.32
210.47	210.8	208.26	210.52	209.35	208.37	209.36	209.77	209.89	208.74	208.39	208.62	206.75	209.46	208.04	207.07	206.37	206.83	210.42	209.24	210.12	208.73	207.34	209.39	210.09	209.84	207.96	206.67	209	209.66	209.58	210.52	207.67	208.57	206.16	208.55	207.6	209.66	205.57	209.52	209.33	208.01	209.9	207.81	208.54	209.66	209.87	210.06	208.03	208.4
214.55	212.72	212.51	215.31	212.49	214.98	213.39	212.9	213.04	212.88	212.84	211.32	211.2	211.9	215.5	213.33	216	211.5	211.7	212.87	212.6	211.69	212.4	211.57	209.85	211.49	212.05	211.31	213.2	213.59	215.19	214.23	211.01	212.01	213.84	212.16	212.78	215.13	212.28	213.01	213.93	213.7	212.77	214.14	214.5	213.35	213.34	213.21	214.08	213.54
206.11	205.65	205.81	208.37	205.76	207.51	208.76	207.37	208.76	205.89	206.83	207.23	207.78	207.76	209.06	206.77	209.08	208.6	206.99	208.38	207.99	208.87	209.69	208.22	207.26	206.59	210.52	206.99	208.51	207.92	206.82	204.75	208.5	207.92	210.16	207.78	207.77	205.72	207.6	209.64	205.56	207.48	206.19	205.62	208.01	207.12	208.07	209.29	207.73	207.25
209.89	208.05	206.7	209.26	207.6	208.28	207.92	207.75	208.32	207.49	209.11	207.97	207.35	206.64	208.49	208.32	208.8	208	207.27	209.67	210.13	206.14	209.98	205.48	211.22	207.36	209.13	210.09	210.21	210.17	207.39	207.19	207.97	207.75	207.62	207.96	207.54	208.46	207.2	210.47	209.14	204.45	207.11	208.52	207.52	209.86	206.96	208.02	209.32	208.92
210.51	211.93	214.15	212.9	209.8	210.44	213.69	211.05	212.82	212.27	209.78	210.34	209.02	210.91	210.24	209	209.91	210.24	210.14	209.25	211.15	213.08	210.82	212.59	210.07	212.8	211.55	212.65	213	212.78	211.48	211.6	211.39	214.13	211.03	212.55	212.03	211.51	208.22	211.14	211.75	209.15	213.35	213.89	211.77	212.1	213.28	211.52	210.38	211.71
211.54	211.61	212.99	215.3	210.91	213.8	215.29	211.61	212.79	213.21	210.41	213.74	209.49	213.9	210.52	213.71	212.07	213.79	213.03	212.58	214.08	214.92	214.08	213	211.88	210.99	212.54	214.96	212.83	212.31	213.39	213.19	211.36	212.35	210.84	213.16	212.54	211.53	209.26	211.73	211.17	211.77	212.73	212.69	214	212.69	213.38	212.8	212	212.12
202.26	202.25	202.65	202.47	202.7	202.79	204.07	203.17	203.8	201.84	203.47	202.27	204.32	203.24	205.86	202.95	204.11	203.81	205.9	202.5	205.18	202.97	201.53	202.33	204.57	202.85	202.88	204.11	202.03	203.07	202.34	203.87	203.81	203.29	204.59	204.35	204.29	202.43	202.98	202.99	203.47	204	204.01	203.64	202.39	204.52	203.21	205.12	203.04	204.6
208.67	208.38	206.86	209.64	210.7	210.06	208.9	209.97	210.57	206.81	209.3	208.8	207.83	208.97	209.41	209.55	209.92	209.45	207.04	209.32	207.52	208.95	206.76	209.97	208.4	207.43	209.76	207.9	212.96	209.13	206.1	209.07	208.4	210.23	206.63	209.89	207.94	208.04	210.57	207.91	210.62	209.4	208.94	208.38	210.15	208.04	211.97	209.89	209.02	206.92
201.79	199.23	201.61	199.51	199.33	200.85	204.06	199.65	202.39	201.37	199.37	202.5	200.32	202.18	200.61	200.03	199.1	201.83	197.8	199.08	201.12	200.97	199.51	201.91	201.22	200.99	199.71	198.12	198.82	199.86	200.04	201.08	200.57	200.76	199.54	199.54	198.86	202.33	199.94	200.61	198.93	197.98	200.37	198.42	200.75	202.17	201.17	199.23	200.48	199.85
198.75	202.07	200.07	202.59	201.53	200.88	199.92	199.9	202.14	198.45	199.64	200.25	200.65	201.33	199.89	200.95	198.86	198.96	201.04	199.85	200.77	200.36	201.43	199.67	201.12	199.21	199.88	200.62	201.35	198.9	198.04	200.71	198.9	198.74	201.83	200.86	199.92	200.35	202.01	201.56	203.36	201.47	201.76	201.28	201.51	200.14	198.71	199.94	200.8	200.54
208.91	208.59	209.63	207.34	206.2	208.03	210.39	208.8	209.54	210.7	210.2	206.09	207.4	209.21	207.63	209.52	207.77	209.75	209.83	208.58	207.6	207.15	207.7	208.96	209.53	209.46	210.24	208.5	209.28	213	208.28	210.11	210.13	207.24	209.13	208.07	207.63	208.28	206.26	208.46	208.38	209.39	209.2	208.34	209.77	207.69	208.83	208.83	208.39	205.89
204.59	203.26	205.95	205.78	203.64	205.14	202.6	203.45	207.9	207.91	206.54	206.3	205.7	204.21	204.3	203.66	205.39	203.14	205	207.11	205.39	203.56	205.31	204.25	205.43	206.66	206.21	204.97	204.31	205.12	201.81	206.79	204.93	204.88	205.23	205.39	203.46	202.43	206.82	205.02	206.93	202.51	204.45	202.67	203.96	204.85	205.89	205.52	204.11	205.99
213.32	212.07	213.42	213.59	212.77	213.44	214.35	210.91	211.85	210.95	212.24	214.47	213.58	214.28	214.37	211.52	211.37	212.71	213.32	215.9	212.53	212.54	213.12	213.57	212.71	213.67	211.98	214.63	214.3	211.64	211.63	212.51	212.22	211.77	211.43	212.44	212.68	212.06	212.45	214.72	213.51	212.36	211.47	212.07	212.33	212.16	216.39	214.68	213.65	213.32
218.38	216.98	217.9	218.15	217.8	218.13	215.98	216.85	218.3	217.33	215.83	216.59	217.68	216.08	218.1	218.83	218.05	217.39	218.54	217.06	214.23	219.05	217.32	220.3	218.95	217.85	216.72	218.09	219.84	218.74	217.58	216.41	220.82	217.65	219.18	219.51	218.76	216.87	219.08	217.62	218.78	218.2	216.97	215.58	221.13	218.88	214.83	217.54	216.41	217.54
211.2	214.3	214.24	209.67	210.04	213.48	212.64	210.79	212.21	212.65	211.18	214.49	212.89	213.5	213.74	209.65	212.93	210.98	211.23	209.56	211.25	211.99	210.7	211.22	212.49	213.71	212.4	213.09	210.77	208.66	212.09	212.01	212.72	211.86	213.46	213.36	213.36	210.8	210.17	211.01	211.46	210.4	210.65	211.85	212.37	210.72	213.82	211	210.66	212.35
209.48	211.37	212.08	209.09	210.78	210.9	212.32	211.91	209.4	211.43	210.32	210.22	211.82	212.76	212.11	212.39	211.32	213.74	212.72	211.92	213.3	210.67	212.83	211.98	212.51	210.13	210.84	212.33	210.32	210.73	210.42	211.31	209.22	211.25	212.12	210.24	212.4	210.69	212.46	209.84	211.16	213.57	210.71	212.09	211.25	213.01	211.6	210.79	212.42	210.27
207.15	209.28	208.44	207.4	207.41	207.81	208.65	206.75	207.76	208.93	207.03	207.94	208.13	208.92	208.76	206.3	205.89	208.62	209.3	209.13	207.6	207.43	208.5	207.79	208.75	211.03	209.29	205.99	205.77	211.31	208.44	208.23	209.64	208.22	207.86	206.26	209.05	208.72	207.26	208.71	205.78	209.17	208.23	207.52	206.63	206.81	208.73	206.79	208.31	207.8
201.46	203.14	203.25	201.94	203.85	199.63	204.15	202.71	204.98	204.42	205.5	202.64	201.44	203.6	203.03	204.82	203.28	203.19	200.41	202.19	203.07	204.4	202.39	204.19	205.49	202.85	203.86	204.84	202.57	202.47	205.04	201.05	203.05	202.05	205.2	204.1	203.82	204.4	204.52	202.47	203.37	204.99	202.96	204.01	203.94	204.04	205.21	204.96	203.33	204.75
218.71	215.7	218.28	217.63	218.37	215.79	216.17	216.83	216.71	220.03	217.26	216.91	217.96	219.18	216.38	219.28	216.67	215.07	217.64	215.56	217.15	217.44	217.61	216.97	216.55	215.29	217.17	215.56	217.11	214.46	215.62	215.11	217.34	215.79	218.24	214.92	217.22	217.33	218.62	216.46	219.59	218.02	215.48	217.06	216.28	215.99	217.14	217.76	216.53	216.57
204.11	203.61	202.64	204.95	201.99	202.85	202.09	203.1	203.25	202.47	202.1	203.69	203.84	204.16	202.72	205.36	202.5	202.84	203.8	202.5	203.49	201.57	204.25	204.69	203.99	204.42	203.08	201.33	201.52	205.12	203.24	204.81	202.03	204.24	201.78	202.09	205.95	204.58	200.63	202.01	205.05	202.58	202.42	203.54	204.88	202.7	203.05	203.34	204.45	202.51
198.38	197.66	197.78	199.34	199.19	197.23	196.96	199.24	197.96	198.35	197.09	197.35	199.46	200.75	197.26	199.09	197.64	197.52	197.55	197.86	196.35	199.77	197.47	197.09	198.74	197.06	197.11	199.54	197.9	194.24	196.81	197.05	198.05	197.98	195.87	199.54	196.72	199.04	195.73	197.09	198.62	198.91	199.47	197.36	199.5	199.12	198.96	199.05	195.77	198.87
207.08	204.18	205.8	205.53	203.95	204.09	204.02	204.75	202.18	201.98	203.9	203.1	204.09	201.21	201.2	203.13	202.97	204.3	205.91	204.59	205.87	203.56	202.83	202.7	202.94	202.7	204.38	202.69	201.48	205.66	203.07	206.15	204.94	204.02	203.49	204.27	201.97	202.18	204.24	202.85	202.33	203.07	204.48	205.34	204.22	204.07	203.59	204.99	203.12	202.58
206.77	208.98	208.05	207	210.64	209.45	207.47	209.9	209.37	209.01	207.38	208.64	207.74	209.73	208.44	210.57	206.99	208.51	206.34	207.95	206.92	206.22	210.53	209.65	209.33	208.09	207.96	206.44	211.01	207.39	209.85	208.59	207.69	208.89	208.44	208.29	207.86	209.65	207.51	210.17	209.56	210.59	209.45	207.72	211.57	207.99	207.15	206.53	208.4	209.36
206.59	207.29	207.54	208.93	207.14	207.85	206.61	206.71	206.62	206.3	207.06	208.07	207	208.98	206.08	206.87	207.94	205.42	205.49	207.52	205.94	203.32	208.18	204.11	205.73	206.31	207.87	206.3	205.45	205.17	208.58	208.04	205.5	208.01	206.95	207.98	206.04	208.9	209.13	208.85	207.96	206.42	209.26	210.29	207.89	206.02	209.03	206.66	205.14	207.7
197.17	196.96	197.28	199.07	200.33	199.14	199.09	198.95	198.7	197.57	200.52	196.56	198.18	198.57	197.9	197.41	199.48	198.12	198.64	198.05	199.15	196.64	200.85	197.81	198.05	201.04	199.08	198.37	195.42	198.57	198.24	198.74	198.53	198.38	197.8	199.57	197.31	198.3	197.96	198.25	197.95	198.24	197.58	195.88	197.01	197.38	199.77	197.48	198.03	198.44
203.43	202.48	202.34	200.71	201	203.96	203.15	202.53	204.02	204.33	202.12	202.93	203.4	202.67	201.12	205.91	203.64	203.33	202.41	201.44	201.43	200.92	203.47	201.37	202.41	200.58	200.31	202.77	202	202.19	201.59	200.8	201.45	203.35	203.76	200.08	202.9	202.08	201.93	204.48	203.43	203.42	201.11	202.08	200.68	203.09	202.6	201.18	200.11	202.23
217.85	219	217.72	218.73	216.91	215.67	217.63	216.95	218.04	218.24	218.96	219.11	215.73	217.95	217.85	218.63	218.77	218.84	214.41	219.38	216.95	216.13	218.76	215.71	218.01	216.07	218.84	218.28	218.42	219.39	216.67	219.61	217.6	218.62	218.43	216.77	217.9	218.13	220.67	218.42	217.67	219.56	216.03	217.43	217.25	216.35	218	215.86	217.54	218.55
199.4	196.08	200.65	201.15	201.57	198.14	199.32	201.31	200.32	199.32	200.33	199.24	201.08	200.4	200.57	202	200.36	199.74	199.16	199.86	199.45	199.6	200.73	200.32	201.98	199.58	200.38	197.83	200.18	201.75	201.57	200.59	203.11	202.8	199.14	199.42	201.18	198.47	200.92	202.11	198.93	199.3	200.51	199.44	200.75	198.88	198.12	199.18	199.45	201.08
211.01	211.76	214.98	209.78	209.83	210.8	212.35	211.11	210.86	211.21	212	214.96	212.06	212.16	213.79	211.88	210.13	210.69	211.71	211.44	211.2	211.73	211.23	213.66	212.14	210.42	213.48	211.16	212.94	211.08	213.8	212.69	213.31	213.13	214.84	212.6	208.67	212.37	210.74	212.23	213.2	212.08	214.76	211.68	213.87	211.99	208.95	211.63	210.31	211.5
211.99	211.75	210.16	208.39	212.52	213.26	213.36	210.74	210.89	209.97	210.17	212.25	211.25	210.5	211.24	211.87	211.43	211.51	211.9	211.16	209.76	212.79	212.35	212.71	213.17	211.57	210.48	210.73	213.04	213.98	210.08	213.58	210.99	212.37	211	211.32	210.54	213.26	211.74	211.6	212.07	212.14	212.27	212.2	209.27	211.51	211.69	211.08	211.54	213.56
206.04	202.98	204.5	204.57	205.48	205.2	205.98	205.54	206.73	206.1	206.06	203.29	208.21	206.92	207.46	205.69	205.24	204.86	204.88	204.85	205.54	206.76	206.44	204.45	204.63	206.16	205.76	206.07	203.22	205.92	205.61	205.25	206.21	205.68	206.31	203.35	205.77	206.11	205.88	207.03	203.76	206.58	205.11	202.98	208.16	204.61	206.6	204.38	204.36	203.9
199.81	199.75	200.81	202.32	202.62	201.04	202.69	200.73	199.98	201.98	199.01	200.01	201.41	197.8	199.54	201.75	200.22	199.91	199.37	203.53	200.94	201.27	201.82	200.27	201.02	200.34	200.2	200.57	198.89	203.22	199.52	201.08	199.3	200.26	203.18	199.59	199.42	200.63	202.42	201.68	201.08	201.02	198.66	201.29	199.31	200.67	197.61	198.01	199.59	201.32
207.49	209.14	210.63	208.2	209.36	209.43	208.9	207.95	210.12	206.76	207.82	210.59	206.77	210.51	208.51	209.46	209.08	207.96	208.69	210.08	207.57	208.23	209.16	208.64	208.11	205.83	206.07	206.73	209.59	207.81	208.74	207.13	206.73	207.31	208.54	207.76	209.05	211.22	208.17	208.69	209.99	205.95	208.88	208.61	209.03	209.03	208.85	208.58	208.92	207.82
206.17	202.37	204.9	205.26	206.75	203.76	203.63	203.5	207.47	205.99	205.87	205.31	204.47	204.87	205.93	202.94	205.48	204.49	205.53	204.05	202.94	203.43	206.9	207.93	204.51	204.74	205.04	204.45	204.85	204.22	204.78	201.75	203.72	202.78	205.75	206.35	202.35	204.94	202.72	202.16	206.45	205.04	204.39	203.2	203.7	204.02	204.33	206.29	205.29	205.53
211.03	211.79	212.72	210.68	212.26	213.39	213.03	210.25	210.72	212.42	213.27	212.94	212.82	213.12	211.91	212.41	212.54	210.42	210.13	211.99	210.82	212.76	211.14	212.4	212.05	213.51	212.19	212.29	211.67	212.71	211.15	212.37	210.15	210.64	211.4	210.78	214.28	211.99	211.41	209.78	213.07	214.42	213.75	214.16	211.14	210.68	210.53	211.15	213.17	210.5
203.46	202.06	205.45	202.1	202.99	203.84	204.13	204.95	205.68	203.57	203.18	203.94	201.78	204.95	206.18	202.16	204.07	201.98	203.57	202.56	204.13	204.82	202.26	202.58	201.61	202.14	202.66	205.09	202.26	205.48	203.57	203.73	201.31	206.15	202.87	203.25	202.88	203.46	203.49	202.48	201.82	203.67	201.53	204.4	199.18	203.54	206.21	200.19	202.82	203.88
209.48	207.05	207.43	208.52	205.78	207.29	206.9	205.19	208.81	204.93	207.12	208.41	207.92	205.66	206.39	204.74	208.03	207.73	206.27	207.73	207.9	207.83	208.19	208.04	203.23	206.38	207.2	207.23	207.25	207.78	205.4	208.25	207.63	207.73	206.7	207.87	205.8	205.98	209.05	207.5	207.18	206.42	205.8	208.13	209.63	206.55	206.06	206.25	207.4	205.82
212.27	208.68	210.89	211.91	212.1	214.16	213.49	212.67	212.58	211.91	211.22	211.93	211.99	209.86	210.65	209.82	211.58	210.68	210.63	212.57	214.75	213.75	210.82	213.5	211.06	212.3	211.56	210.31	213.64	214.67	214.13	212.96	210.64	212.86	212.88	210.49	211.12	212.43	214.61	210.52	210.26	210.36	211.43	212.37	210.48	211.91	209.04	210.54	211.35	210.61
204.62	205.93	204.39	202.98	205.98	204.25	202.45	203.18	206.37	204.61	204.08	204.49	203.74	205.47	205.54	205.34	202.82	203.92	205.99	206.67	205.56	205.19	205.35	205.29	203.34	207.6	204.35	204.18	204.07	205.32	205.54	205.06	205.84	204.72	204.49	203.74	203.13	208.23	206.94	200.31	204.65	203.36	204.19	204.8	204.88	203.27	204.82	204.38	202.53	206.33
201.68	200.43	200.5	199.72	201.12	198.66	200.27	198.67	199.96	199.84	199.8	199.8	199.78	201.06	199.29	198.75	200.56	198.32	199.05	200.22	197.71	200.51	200.64	200.61	199.41	200.83	201.48	200.98	199.54	198.43	200.89	200.2	199.89	199.62	200.51	201.44	199.01	199.06	200.96	199.36	197.35	199.5	199.14	200.97	199.41	200.49	197.54	199.3	197.85	199.18
202.13	203.07	199.82	201.47	203.1	204.15	203.27	202.62	201.5	202.1	201.65	203.06	202.26	203.37	202.22	202.42	203.27	201.56	200.79	203.8	201.52	200.67	204.36	203.66	199.98	202.81	205.09	202.9	201.92	202.35	202.91	201.08	201.36	202.23	200.44	201.38	200.4	204.28	202.36	200.98	204.93	202.37	202.95	201.49	203.47	202.96	201.21	202.22	202.92	202.5
217.42	218.42	218.42	217.6	216.62	216.77	216.51	216.14	220.62	217.46	216.92	217.12	216.71	218.74	219.57	217.93	217.6	216.48	216.44	216.71	216.14	216.52	216.64	217.26	217.36	218.18	217.78	216.65	217.63	217.35	218.26	215.81	217.32	218.81	216.51	217.85	217.56	217.81	216.56	218.25	218.28	216.45	217.15	218.32	215.01	218.67	218.32	219.08	217.55	216.41
212.34	210.73	213.06	209.85	209.5	210.16	211.34	211.15	212.26	214.55	213.69	209.5	211.72	211.96	209.59	212.48	211.92	213.12	211.08	211.68	210.57	208.92	210	209.76	212.52	211.26	211.41	209.81	210.05	211.18	212.83	211.24	210.66	212.46	213.12	211.19	215.58	211.83	211.8	208.68	212.11	209.58	211.98	210.18	212.6	211.92	210.48	212.01	210.89	211.08
203.26	201.64	205.54	204.27	202.39	202.28	204.88	203.96	203.82	203.36	201.95	200.84	204.7	203.81	203.85	203.4	202.2	200.51	204.83	202.76	201.73	202.14	202.24	200.55	203.77	201.44	202.07	200.55	204.03	201.92	203.07	201.92	202.45	200.76	201.76	202.22	201.66	201.62	202.75	202.09	203.16	202.87	202.1	201.08	203.73	204.71	204.29	203.28	202.47	201.06
209.23	209.65	209.48	208.92	209.5	207.5	208.26	209.96	208.12	207.42	208.73	209.98	209.77	208.22	207.4	208.08	210.22	207.32	208.9	209.02	209.81	210.11	207.55	209.77	206.95	208.89	207.96	207.77	209.38	207.63	209.44	208.49	209.72	207.74	206.77	204.22	209.09	208.9	207.79	209.98	208.52	208.69	210.97	206.93	209.33	208.8	209.01	209.38	210.66	210.78
217.9	218.16	216.92	216.57	218.15	218.82	218.15	216.16	216.17	217.87	217.51	217.8	217.72	216.25	214.6	215.72	216.57	217.53	217.26	216.48	216.79	216.22	215.62	217.94	216.53	215.77	216.71	217.93	217.74	217.5	215.36	218.97	215.89	217.63	217.88	217.44	218.69	216.85	216.61	215.59	216.62	215.74	218.25	216.44	216.4	217.65	216.86	218.18	215.07	218.09
200.17	202.17	202.99	199.8	202.61	203.34	200.76	202.4	199.67	203.16	203.39	199.71	201.87	202.74	201.95	204.35	204.16	203.56	203.96	203.56	201.92	201.89	202.61	202.45	201.57	202.26	202.78	199.78	200.24	203.22	203.15	202.49	204.89	204.7	201.75	201.89	200.34	201.94	203.9	202.94	200	199.55	201.22	203.77	203.32	201.92	201.77	203	203.97	202.08
208.67	209.41	208.71	208.28	208.55	211.16	210.84	208.49	207.16	208.35	209.52	209.88	207.57	208.45	210.11	207.66	209.23	208.45	208.6	209.4	209.88	210.15	210.69	208.48	207.23	209.02	209.7	210.06	211.07	207.21	208.52	208.31	208.31	207.6	209.67	206.46	207.49	208.15	207.26	207.12	206.71	211.01	208.96	206.39	208.2	208.16	209.68	208.93	207.7	208.59
216.63	218.97	217.89	216.31	217.84	218.33	215.45	216.29	217.97	217.72	215.59	219.27	216.68	216.23	218.3	217.95	217.7	216.84	216.67	219.32	216.52	216.52	216.88	215.82	217.31	218.86	217.62	218.53	215.29	219.25	219.16	218.54	216.83	218.7	216.63	218.55	216.06	216.91	215.18	217.93	217.87	218.1	218.42	218.3	217.61	216.41	217.12	218.36	218.15	217.71
208.28	210.25	208.89	209.19	208.89	207.31	208.5	208.36	207.48	209.09	208.78	207.95	208.2	209.69	208.65	207.24	210.22	208.67	208.88	210.47	209.82	209.83	209.1	209.68	209.67	208.54	209.96	209.98	208.95	209.67	208.78	210.98	208.08	207.02	208.11	208.58	209.22	209.96	210.28	209.03	207.7	210.03	209.25	208.24	210.95	207.81	210.84	207.74	207.56	209.02
208.93	208.74	210.22	206.9	207.45	208.17	208.77	208.79	207.28	206.66	206.52	208.79	207.33	204.91	206.01	208.74	209.11	207.91	207.17	208.85	209.55	207.1	208.68	207.91	208.27	207.33	207.62	208.3	208.33	206.82	207.57	208.29	206.59	206.6	206.67	207.79	206.96	205.95	209.68	210.28	208.64	207.24	207.11	208.36	208.2	207.34	209.21	207.96	208.99	206.71
208.65	208.19	207.07	209.7	207.61	208.33	205.82	207.11	207.46	206.17	207.11	207.28	205.95	206.95	208.32	209.17	208.66	205.75	208.14	207.17	209.16	208.12	208.66	207.84	207.07	207.63	207.17	207.71	207.89	208.69	211.86	207.61	208.39	208.11	209.77	207.7	206.64	208.15	206.27	208.55	205.84	210.23	210.03	206.33	206.28	208.07	209.27	209.1	210.5	206.79
207.12	203.68	204.32	203.84	205.7	204.26	204.15	206.7	203.18	204.14	204.65	204.86	205.91	204.34	206.5	202.76	201.66	204.99	204.62	204.59	204.92	202.29	204.21	204.11	204.44	203.89	204.76	202.83	204.69	206.51	203.78	203.59	205.03	206.56	202.91	203.04	203.79	203.33	204.12	203.34	205.64	204.11	204.69	204.44	204.99	205.68	202.7	204.45	203.39	204.98
213.49	215.64	214.59	214.08	213.24	213.36	213.02	214.52	214.91	212.37	213.22	217.32	214.55	217.21	212.47	214	213.16	213.69	213.15	213.93	213.19	212.54	216.21	212.76	212.46	214.44	214.26	212.81	215.58	215.46	216.18	214.26	214.43	212.88	212.83	214.63	216.39	215.23	213.14	212.01	214.4	213.79	212.87	212.74	214.75	214.51	214.2	213.23	215.17	212.36
194.42	194.22	194.92	196.71	195.18	194.8	193.69	192.28	194.02	193.22	194.63	191.89	196.25	193.09	194.19	191.24	192.49	195.04	194.86	192.81	192.52	194.2	193.95	194.76	196.85	196.22	194.66	192.65	195.28	196.73	195.89	194.97	191.8	195.08	192.67	191.52	191.8	197.18	195.61	193.98	194.31	193.89	196.27	196.66	192.43	193.84	195.5	194.25	194.38	194.19
204.29	201.72	203.4	201.82	201.69	203.02	204.68	202.91	203.38	206.7	204.07	203.13	202.74	203.05	203.32	201.62	201.75	203.86	204.68	200.4	201.99	205.16	204.06	202.92	203.24	201.24	202.11	203.07	199.7	204.15	203.93	200.78	203.13	203.24	202.52	200.37	204.91	204.19	203.04	201.59	205.56	202.77	205.05	204.18	202.94	202.61	203.04	204.51	202.13	203.54
210.38	207.91	208.86	205.32	209.95	209.89	208.78	208.84	205.74	206.81	207.74	208.13	209.95	209.71	205.7	211.63	205.99	208.14	209.36	209.76	208.86	207.49	208.15	207.79	208.25	209.71	208.82	208.53	207.92	209.28	208.47	207.29	208.17	207.51	208.81	208.88	207.48	208.18	207.96	206.94	207.98	208.84	209.33	208.94	209.6	205.2	208.23	208.26	208.09	208.05
216.45	217.28	217.18	219.66	215.9	220.51	216.42	218.8	217.39	217.04	217.53	216.33	218.58	216.74	219.45	218.09	218.1	216.82	218.4	215.95	217.58	216.11	217.81	220.47	215.69	215.88	217.23	219.07	219.54	217.88	215.7	218.26	220.14	220.28	218.61	216.11	217.7	219.01	218.83	217.1	218.97	220.18	217.47	217.79	218.36	217.34	218.17	214.91	215.21	220.39
198.4	197.5	198.53	197.81	195.73	198.28	196.65	199.64	200.48	197.87	199.09	199.02	198.73	195.92	199.33	197.94	197.5	197.59	199.97	200.9	198.79	199.12	199.47	198.83	200.58	198.96	197.45	199.21	198.06	198.66	197.63	200.67	199.3	198.1	198.31	197.08	198.87	198.4	197.03	198.38	201.65	197.74	201.93	197.33	198.31	198.8	199.78	198.13	199.19	198.62
211.22	213.62	212.31	211.83	209.7	211.44	209.64	211.31	211.6	213.01	213.57	212.96	212.31	212.09	212.06	213.11	211.68	212.11	210.33	210.42	211.2	212.82	212.39	212.25	211.83	211.7	210.99	212.67	212.9	210.19	210.95	210.25	213.25	213.32	210.94	211.56	212.17	212.02	208.91	209.95	209.57	212.26	210.72	210.34	212.28	210.83	209.98	211.05	210.97	212.06
198.86	201.62	200.44	200.07	201.01	201.93	202.52	201.11	197.55	199.27	197.84	203.13	196.96	201.34	200.03	199.17	200.24	198.97	200.55	200.63	197.93	201.48	202.51	199.73	200.6	202.37	200.78	197.71	198.65	201.46	199.52	198.68	199.51	201.07	199.87	199.95	200.07	198.81	202.01	200.57	198.75	201.23	202.25	202.27	201.41	200.56	199.42	199.85	199.25	198.2
206.48	208.09	207.71	206.29	209.02	210.13	207.55	206.14	207.54	209.66	208.63	205.64	207	209.15	208.68	207.05	206.26	209.08	209.18	209.29	209.5	208.36	207.49	207.74	209.88	207.23	207.51	207.99	206.9	205.49	207.48	209.53	209.37	208.89	209.81	207.81	206.29	207.29	209.33	208.68	210.15	209.84	208.1	208.11	210.02	209.33	206.3	210.71	209.25	208.69
209.97	210.74	209.8	211.1	210.41	211.23	209.82	211.25	211.41	211.98	210.35	210.27	210.23	213.39	213.2	210.09	209.46	211.02	212.54	213.95	208.86	215.37	211.5	210.36	213.92	211.7	211.5	209.92	212.14	214.63	210.94	210	211.55	209.49	212.81	212.06	212.51	211.01	211.66	210.22	211.88	213.86	211.88	209.59	211.75	211.33	213.06	212.84	212.56	211.34
208.41	208.28	208.85	203.24	208.54	206.2	209.7	207.86	203.54	208.79	208.66	207.72	207.61	207.14	207.25	205.99	208.78	209.76	207.1	208.92	205.77	208.64	207.71	206.85	206.49	207.51	207.77	207.7	207.63	206.03	207.26	205.6	206.19	208.76	207.94	209.74	206.71	209.51	206.67	207.24	208.48	208.17	207.65	205.95	206.93	205.86	206.29	209.45	207.77	206.38
198.39	197.2	199.6	200.13	197.8	197.22	197.4	198.12	199.77	198.09	200.34	197.86	198.76	200.58	201.78	198.14	199.74	199.51	201.93	197.93	200.54	200.44	199.04	199.89	200.75	198.26	199.44	199.75	199.73	198.38	201.45	198.56	198.77	201.16	196.9	199.8	200.47	200.02	198.14	200.44	200.89	199.37	200.1	199.03	196.6	200.08	197.99	199.82	201.04	201.31
207.69	206.4	209.31	205.65	210.97	208.54	208.53	209.48	207.82	205.23	209.59	209.28	208.1	206.12	208.77	209.48	207.69	210.26	208.51	209.56	208.67	207.92	210.42	208.75	208.76	206.95	207.18	206.58	207.79	208.64	208	208.22	207.63	208.54	210.19	208.84	210.77	207.26	208.16	207.71	210.42	207.45	208.77	205.93	207.61	207.16	209.02	207.11	208.95	209.76
210.06	210.51	208.55	207.87	207.93	208.92	208.09	208.77	206.62	208.64	209.8	209.04	207.61	207.81	209.33	208.99	211.29	208	210.8	208.97	209.97	209.6	208.81	208.78	210.23	210.67	208.61	210.03	208.21	209.39	209.53	209.91	208.8	211.55	211.43	208.8	209.6	207.44	207.58	210.55	210.99	210.05	209.72	208.27	207.15	210.08	207.8	207.87	210.91	209.95
207.47	207.8	209.53	209.43	210.86	208.7	207.44	208.77	210.32	208.48	208.18	208.05	207.67	209.53	207.83	208.3	208.14	209.74	209.62	208.44	206.66	210.79	207.22	208.45	209.03	210.22	210.25	207	208.98	210.39	209.49	206.5	207.94	206.59	207.77	209.74	209.41	208.76	208.32	209.59	211.05	206.38	207.52	208.43	207.63	207.67	210.19	207.72	208.83	208.17
210.57	211.67	207.7	209.51	211.45	208.29	209.44	208.68	210.8	209.9	209.94	209.37	211.42	210.19	209.68	210.03	209.99	207.5	207.65	207.86	211.31	211.03	209.27	210.96	208.38	207.95	208.66	209.26	207.42	207.77	208.46	209.5	208.49	209.14	211.37	209.8	209.45	208.03	207.13	209.79	207.72	209.11	211.56	209.8	209.01	209.11	207.09	209.42	211.68	209.03
198.44	202.69	200.79	202.81	199.3	201.48	197.91	199.49	202.32	199.59	201.91	200.37	200.69	200.36	201.25	198.63	201.82	201.06	201.24	200.34	199.18	201.38	198.63	200.87	198.68	201.21	200.83	200.43	202.11	197.79	200.53	201.49	200.06	198.55	199.62	200.64	201.25	198.47	200.57	198.72	198.9	201.18	198.57	201.51	198.46	201.04	200.74	202.08	198.39	198.88
207.59	210.8	206.14	208.62	208.18	208.73	207.28	208.76	208.86	207.75	210.18	207.38	207.45	208.22	206.43	210.71	208.35	203.6	207.86	208.94	209.36	207.48	206.8	207.41	208.58	208.31	207.06	208.17	208.43	206.27	208.53	207.43	210.05	208.05	208.94	208.36	206.68	208.15	207.98	205.3	207.87	207.54	206.85	208.36	207.12	208.55	210.49	206.8	207.99	207.7
201.51	202.85	202.31	203.97	200.29	202.19	203.79	201.27	203.79	203.38	201.82	202.9	200.47	199.44	201.59	202.22	202.02	201.17	203.69	204.22	204.43	201.11	202.17	201.49	202.99	201.49	200.74	203.19	203.05	202.63	204.28	201.42	201.39	203.87	200.64	202.72	204.48	202.34	202.94	203.95	201.71	202.22	201.18	201.86	202.15	201.24	202.47	202.39	203.53	203.05
203.01	203.58	201.33	202.59	205.83	202.55	201.59	204.3	204.07	203.24	203.06	205.23	202.38	201.5	202.85	203.58	201.27	203.1	201.42	205.64	201.66	204.18	204.01	200.73	204.7	204.94	202.63	204.71	204.63	201.53	205.23	202.77	204.32	205.12	203.6	205.71	203.66	204.81	201.72	202.63	202.31	203.24	206.07	206.14	201.85	202.44	204.54	202.88	203.51	202.12
199.78	199.52	202.79	199.26	201.47	200.96	199.86	201.36	199.68	198.39	200	200.6	197.87	200.27	202.18	198.87	198.43	200.29	199.54	196.89	198.17	200.35	201.13	197.99	199.5	200.36	198.89	200.18	199.63	201.19	203.09	197.15	204.01	199.67	202.08	199.25	198.55	201.13	198.88	199.33	199.67	200.36	198.17	201.61	198.06	199.42	199.24	201.91	198.36	201.16
209.22	211.96	213	212.78	210.62	210.31	210.33	209.65	208.42	212.39	212.52	213.89	212.32	211.39	211.77	211.35	214.76	213.79	214.93	211.91	213.42	213.76	211.46	211.91	209.76	211.75	210.16	208.95	212.43	210.41	211.39	213.03	210.01	210.32	211.38	213.44	211.42	212.04	209.99	210.35	215.08	212.44	209.71	207.58	212.78	213.28	211.36	212.01	210.91	213.72
206.32	209.12	208.69	211.01	207.65	207.03	209.6	206.88	209.05	207.47	210.15	206.4	210.09	205.66	207.05	209.42	208.44	209.03	207.05	205.81	209.23	206.69	207.53	206.95	206.36	207.82	209.31	209.97	207.96	207.61	205.36	207.81	207.99	208.15	208.93	207.91	208.91	207.81	207.47	207.14	207.57	207.39	207.64	209.04	207.7	209.18	207.3	208.88	208.16	207.45
205.81	203.74	205.71	205.51	205.05	204.98	205.1	205.43	205.05	206.39	203.77	205.24	204.77	205.72	203.4	204.02	204.55	203.68	202.58	204.8	203.65	207.56	203.8	205.21	201.55	205.64	206.61	205.28	202.7	202.47	205.34	202.88	203.42	204.84	205.66	204.19	205.42	205.57	202.61	202.01	202.83	205.4	204.82	205.34	205.48	206.19	205.31	205.09	205.14	204.83
204.2	205.03	204.76	202.35	203.75	203.17	204.43	203.3	203.65	205.31	207.06	203.22	204.15	202.08	203.57	205.13	203.71	203.69	201.23	204.27	202.94	202.59	201.87	203.21	201.27	204.38	202.77	204.64	201.68	202.46	202.68	204.71	203.83	204.1	201.87	202.48	203.42	201.49	202.7	204.76	205.24	202.19	202.65	203.04	204.03	204.43	202.69	204.12	203.44	202.56
203.96	205.6	204.96	204.4	204.68	205.31	204.34	204.74	203.71	204.29	202.65	204.21	206.17	203.32	203.85	206.26	203.11	203.7	202.76	203.02	205.89	202.71	203.13	204.88	204.01	200.36	205.87	202.39	203.86	203.73	203.65	203.68	207.45	203.65	205.99	201.41	207.19	202.69	204.25	203.43	202.79	205.65	203.98	204.81	204.11	206.86	205.32	203.48	204.38	204.63
205.45	211.45	205.55	208.23	207.21	206.57	206.77	208.13	208.37	208.43	208.99	207.88	210.79	206.92	208.01	207.37	208.84	207.21	208.51	208.49	206.5	207.19	211.46	208.25	208.76	207.77	208.37	207.5	207.69	207.7	208.5	208.29	208.56	207.15	205.91	207.41	207.28	208.75	208.23	205.86	208.95	207.56	208.37	209.33	209.88	207.16	207.67	208.72	206.63	208.97
218.01	218.54	217.37	217.93	217.16	219.23	216.15	220.4	219.08	215.97	216.55	216.69	215.66	218.01	216.32	217.63	214.13	215.73	216.49	217.35	217.93	216.27	217.52	217.65	215.32	217.52	217.34	216.64	219.12	217.8	218.61	217.85	216.75	216.98	217.23	218.27	216.15	218.64	215.81	217.41	217.73	216.25	217.66	217.96	216.22	216.59	217.24	217.38	217.95	217.04
204.61	202.35	201.09	202.01	199.97	202.52	202.33	202.05	201.68	201.93	203.47	201.42	201.45	203.57	204.02	200.45	202.34	201.79	203.93	203.73	203.25	204.02	202.41	201.92	203.43	200.37	203.52	201.76	202.57	202.85	202.04	202.65	203.29	204.84	203.22	202.63	202.17	203.49	203.33	202.21	201.15	200.91	202.27	201.23	203.34	201.2	203.05	205.3	203.92	203.59
209.03	210.18	208.35	210.01	209.73	208.31	209.6	209.35	208.78	208.23	208.81	209.35	209.13	208.06	207.96	207.47	208.11	208.74	209.47	207.69	208.81	208.96	209.6	207.9	206.87	210.27	206.3	208.81	209.19	209.42	210.21	208.56	206.18	209.22	209.39	208.59	209.32	210.56	209.5	207.97	210.63	210.11	208.9	209.36	208.48	208.19	209.05	208.43	209.27	208.46
200.15	200.05	199.55	197.79	201.11	199.1	198.45	200.03	200.24	199.26	200.23	200.64	199.98	201.65	198.43	199.02	199.52	197.68	199.22	198.22	200.73	199.71	200.18	199.09	198.8	200.45	200.76	200.49	199	201.44	201.53	200.66	200.53	198.12	200.55	199.88	200.44	201.25	200.37	197.92	199.12	200.48	199.03	198.86	199.25	198.25	199.18	199.5	199.21	200.63
204.99	203.14	203.35	205.56	204.15	203.9	202.78	202.52	204.58	203.63	202.23	205.73	202.45	202.76	203.73	203.07	202.41	203.66	205.08	203.74	205.52	203.16	205.64	203.48	204.48	200.4	205.17	204.85	206.17	200.89	203.97	205.65	202.92	203.84	202.06	202.43	203.04	203.49	206.02	203.29	204.08	202.59	203.2	203.31	203.64	204.67	203.73	202.39	202.39	202.79
208.93	208.85	208.53	207.57	209.11	209.07	212.19	210.19	208.01	209.35	211.35	208.38	209.49	212.3	210.5	209.53	209.68	211.93	210.54	208.44	207.61	211.11	209.45	210.8	207.63	210.69	207.58	208.87	207.06	210.32	207.48	209.34	210.26	207.26	209.3	209.61	208.49	209.29	208.76	208.88	208.58	210.62	208.68	209.07	206.07	210.23	209.06	209.39	210.14	206.45
209.54	208.31	206.93	208.97	208.69	208.14	205.53	207.99	207.81	208.82	208.18	209.93	208.25	209.02	208.96	207.98	208.72	207.76	206.92	208.71	208.45	209.11	207.53	208.35	207.26	207.66	205.42	208.59	210.41	206.19	207.56	207.66	209.44	207.42	208.31	210.05	210.36	207.89	207.85	210.41	208.26	207.11	206.91	208.99	207.46	207.54	207.83	207.11	211.11	208.36
214.31	212.6	215.28	213.11	215.34	212.12	212.11	213.9	213.3	213.11	214.09	211.62	212.15	212.09	211.74	215.32	213.26	212.87	212.64	211.64	210.19	212.47	211.43	214.6	213.71	213.14	211.88	215.84	212.66	213.71	212.89	213.19	213.85	212.41	210.92	211.13	210.61	211.59	210.7	213.8	210.99	211.78	214.37	214.29	212.87	211.33	211.01	212.94	213.25	213.54
200.15	199.61	201.15	202.92	199.55	199.02	199.8	201.07	202.32	201.87	198.15	200.45	200.7	202.62	199.88	202.55	201.93	197.77	200.98	199.6	203.27	198.88	199.68	200.31	200.94	199.41	201.71	201.98	201.16	198.25	203.87	200.41	200.73	199.54	199.14	201.4	199.49	199.13	200.89	200.19	201.32	201.4	199.98	200.36	200.54	202.96	200.24	198.95	200.09	198.68
207.55	208.2	207.59	206.25	208.49	209.99	207.1	209.98	207.57	208.23	208.43	207.55	206.68	206.35	208.63	207.93	207.65	207.78	207.74	205.2	208.57	206.27	207.15	207.17	208.91	208.16	208.16	206.93	210.5	207.39	207.43	207.7	209.51	208.53	205.72	205.65	209.83	206.97	207.94	204.91	207.75	206.41	205.88	207.65	207.27	208.95	208.87	207.09	205.4	209.34
209.77	209.62	207.16	206.78	208.65	207.48	207.7	208.34	209.91	210.2	208.26	208.41	208.23	208.8	207.69	210.23	206.05	208.96	208.37	209.57	208.65	208.48	207.09	210.43	207.07	208.32	207.53	208.69	210.51	205.93	208.77	209.03	207.88	209.15	207.51	209.85	207.86	208.77	205.56	209.3	209.48	209.71	209.72	210.59	207.01	207.4	209.8	207.7	209.81	208.4
211.41	211.32	211.9	211.16	210.45	212.18	212.11	211.01	213.8	211	210.1	212.78	213.16	210.96	210.8	211.49	212.33	211.98	211.73	213.47	212.66	211.6	210.28	212.02	211.38	211.01	211.45	210.79	213.34	213.39	211.45	214.55	210.03	212.47	210.96	212.69	211.94	211.63	209.63	212.12	208.7	208.95	211.55	211.35	211.25	210.41	212.91	210.81	212.74	210.04
215.09	218.1	215.35	217.35	217.41	218.07	218.65	216.56	216.1	216.37	218.39	218.95	216.56	216.25	217.57	215.72	217.87	215.44	217.29	218.66	218.04	216.48	218.31	216.27	220.84	217.13	216.94	216.54	218.11	217.11	217.57	218.27	216.39	216.77	215.82	217.97	219.4	216.5	216.98	216.58	217.28	218.21	219.35	217.27	217.72	213.38	217.03	218.38	216.96	216.41
210.16	210.04	208.2	208.69	206.5	205.93	209.06	206.78	209.18	211.14	209.77	208.04	208.6	207.89	211.15	207.07	208.13	208.15	210.24	209.26	206.91	208.28	207.79	209.07	209.47	206.79	210.25	208.01	208.72	207.11	206.54	207.92	209.08	207.64	207.83	210.35	208.26	210.6	207.86	208.48	208.19	209.82	208.59	207.67	209.7	210.03	209.6	207.21	207.93	209.59
217.63	217.82	217.51	218.47	215.44	216.46	215.48	218.16	217.62	216.36	218.3	213.75	215.56	216.01	216.91	216.28	216.44	217.06	217.92	217.88	216.83	216.95	214.31	216.26	216.94	216.47	216.99	218.17	218.11	215.93	215.81	216.31	216.63	216.91	217.64	218.71	218.86	218	216.66	217.31	216.61	215.73	218.18	219.54	217.96	218.05	217.12	217.9	215.07	216.68
202.02	204.65	202.76	203.39	202.73	202.47	204.63	204.96	202.55	202.2	204.19	201.2	203.43	200.89	203.79	204.04	202.04	203.88	201.77	204.85	202.91	204.85	202.49	202.31	205.38	201.94	205.32	204.28	204.44	202.97	201.29	203.89	203.52	201.97	201.51	204.46	204.39	200	203.34	202.03	205.42	204.38	202.32	203.62	203.03	201.86	205.6	204.03	202.02	203.08
203.44	205.64	202.67	204.14	203.92	200.68	203.6	204.96	202.97	202.69	205.94	201.97	205.57	203.53	204.95	203.2	204.73	202.47	204.09	203.65	202.85	203.89	203.86	203.19	203.12	205.04	205	202.13	204.28	202.88	206.4	202.68	202.85	204.38	204.38	203.1	204.77	202.61	202.57	204.02	203.83	202.31	203.31	203.04	205.69	206.53	202.69	203.67	202.24	203.74
206.55	209.09	208.4	207.07	209.74	209.38	210.78	209.93	208.84	209.06	208.92	209.78	209.09	208.86	210.18	209.06	208.73	207.89	207.05	206.14	207.29	210.82	209.05	208.1	208.57	207.13	209.72	206.1	208.94	209.96	209.57	210.64	211.21	211.3	208.62	209.55	209.77	210.55	208.83	206.61	209.31	207.98	209.08	208.32	208.27	209.11	208.37	210.5	208.35	206.13
207.19	209.55	208.45	211.45	209.74	209.23	209.17	211.36	208.56	211.19	211.23	208.39	209.28	209.39	210.97	208.68	208.85	210.42	211.68	209.75	208.77	210.72	210.31	209.75	210.99	212.43	210.07	209.75	209.96	211.47	209.5	211.37	210.18	210.99	208.22	206.29	209.03	212.2	209.76	208.09	209.22	208.99	209.97	209.57	209.24	209.12	209.94	211.13	211.73	207.95
201.3	202.6	201.6	204.26	203.15	201.87	203.87	205	201.54	203.71	201.53	202.49	203.55	203.71	203.27	202.94	202.29	202.93	203.26	203.36	203.77	201.74	202.15	202.19	202.93	203.3	201.72	201.27	202.15	200.48	206.41	203.12	201.9	200.82	203.04	204.32	202.52	203.14	201.26	202.63	203.07	203.43	204.18	202.76	203.71	203.59	202.78	203.45	203.41	204.66
213.75	211.76	212.78	210.92	213.98	211.79	213.12	212.65	212.17	213.17	211.22	211.91	209.23	211.41	210.88	210.18	212.05	212.49	210.08	211.82	209.3	208.61	211.18	212.5	213.44	211.02	209.39	212.7	211.1	211.03	211.09	211.25	211.66	210.62	213.67	211.42	210.76	210.3	210.4	213.73	212.95	213.82	212.78	211.4	212	210.21	211.06	211.46	210.4	211.67
206.31	208.13	205.7	205.81	203.67	205.61	207.52	204.51	205.94	206.63	205.76	206.35	207.17	208.43	206.1	205.2	204.23	206.71	203.81	205.13	206.56	207.27	207.86	207.92	206.95	207.99	207.75	207.71	207.66	206.81	204.24	204.63	207.16	206.97	207.44	205.96	205.36	207.47	205.24	207.99	206	207.39	208.53	204.92	205.17	205.83	207.73	207.9	208.14	207.01
200.67	199.13	198.52	200.34	199.31	201.26	200.77	198.98	199.19	202.04	199.1	199.88	198.74	199.3	200.07	198.72	200.05	199.17	201.14	199.61	201.69	203.78	200.85	200.07	200.53	202.75	202.79	200.22	201.27	202.08	198.69	198.9	201.23	201.14	199.04	199.68	196.37	200.3	199.91	198.87	199.19	201.19	198.53	201.89	199.96	198.89	199.82	197.07	199.43	201.46
200.63	203.68	204.6	202.13	203.54	201.61	203.11	203.09	203.21	203.4	200.42	203.45	200.23	203.96	205.71	203.07	202.53	204.01	202.19	201.87	201.35	202.11	201.87	200.02	203.18	201.92	201.75	203.33	202.31	202.06	202.99	202.89	203.1	202.2	199.98	201.4	203.51	203.77	201.84	203.54	203.62	204	202.65	202.07	200.92	203.15	202.7	203.12	201.59	202.59
193.39	193.04	194.49	193.07	192.38	194.84	192.81	193.84	194.06	193.67	193.8	194.72	193.85	194.2	194.4	195.41	194.23	195.83	197.19	194.73	195.9	193.91	194.87	193.89	192.47	195.68	196.88	195.44	194.25	193.47	194.42	193.75	193.3	191.8	194.32	196.05	198.04	194.05	192.39	194.92	192.82	193.64	193.42	193.31	195.27	193.66	193.84	193.95	193.32	193.1
218.77	217	217.36	215.77	216.27	217.1	218.98	215.5	216.58	216.23	217.19	218.97	216.53	216.33	218.59	216.12	217.37	217.9	216.72	219.73	216.51	218.19	214.61	216.13	219.19	217.55	218.23	216.7	218.81	214.69	216.44	218.87	217.12	217.78	216.13	216.15	215.67	217.27	216.98	218.54	216.89	216.5	217.78	218.16	216.61	219.11	217.35	215.97	217.09	217.32
209.53	207.04	209.57	208.78	206.09	207.27	208.54	207.66	207.47	208.16	207.48	207.2	207.97	208.26	207.54	207.64	207.18	206.83	209.82	208.56	205.81	207.42	208.54	208.98	206.46	210.21	207.56	207.22	208.23	208.02	205.37	205.14	206.85	210.41	207.17	207.69	205.85	206.41	207.11	208.19	210.24	208.65	208.48	206.28	206.52	209.02	207.21	207.92	206.94	206.28
208.74	209.81	209.67	207.38	207.75	207.22	209.4	205.93	208.66	210.54	210.93	205.9	208.96	207.97	208.51	210.06	209.22	209.99	207.89	208.21	207.73	208.4	208.71	207.86	210.36	211.24	208.8	208.02	208.16	209.41	210.23	208.99	207.59	209.72	206.54	210.52	209.44	210.78	209.51	207.42	208.89	207.76	208.71	209.41	207.35	208.43	209.62	207.19	207.39	207.53
199.36	198.31	197.69	201.15	197.84	197.69	200.66	198.54	199.68	200.97	196.63	199.06	200.29	200.45	198.69	199.88	201.12	201.3	199.27	198.32	199.97	198.44	198.92	199.07	199.05	200.8	198.29	199.03	199.46	199.11	198.77	201.41	200.6	203.51	199.87	200.33	198.64	200.82	200.48	198.35	200.26	199.74	198.42	198.06	196.55	200.5	198.91	200.3	199.94	202.55
199.35	199.02	198.16	199.43	197.29	197.33	197.94	197.79	199.5	197.91	197.49	199.26	197.61	200.57	199.53	196.93	198.42	199.53	199.17	197.81	197.56	199.77	199.66	198.26	198.54	203.02	197.79	197.4	200.98	200.1	198.92	198.93	199.17	198.21	197.82	196.77	199.74	197.92	198.53	196.82	198.5	197.98	195.67	198.54	196.2	199.46	197.18	198.37	198.58	199.46
208.24	209.7	208.24	207.41	208.56	207.08	209.02	207.82	208.89	208.89	209.33	210.76	209.41	209.6	206.65	207.26	210.56	208.66	208.83	209.1	209.79	209.2	206.77	208.65	207.6	211.42	211.14	207.69	209.55	207.87	208.74	208.21	208.86	207.06	207.93	206.29	208.08	208.18	208.26	208.87	208.49	209.5	210.31	209.21	211.56	207.98	208.09	207.15	208.78	207.36
209.15	206.92	210.1	208.76	207.26	207.89	205.77	207.99	206.63	210.56	208.34	211.59	209.65	209.48	209.85	210.56	208.5	209.04	208.07	210.54	211.59	208.1	206.81	212.65	208.98	210.52	208.93	209.99	207.53	209.59	207.5	209.16	206.77	206.37	205.23	207.69	208.91	208.89	209.42	210.28	208.82	209.34	207.74	207.35	207.94	209.08	208.42	207.89	205.24	206.75
208.08	205.76	208.87	208.19	208.62	209.01	209.34	207.04	208.06	209.38	208.45	207.66	208.13	209.88	207.19	206.81	207.75	208.58	209.41	208.15	209.4	208.5	206.66	207.04	211.26	208.53	210.36	208.07	207.09	210.86	210.11	206.65	209.35	208.24	209.79	209.4	207.97	208.43	206.66	208.32	207.89	210.47	209.04	209.02	208.69	208.58	209.72	207.97	207.75	207.09
193.61	192.58	194.15	194.39	191.84	194.67	192.16	194.42	196.96	193.16	193.29	193.1	194.87	194.94	194.38	195.46	192.54	194.57	194.17	194.13	194.14	194.08	194.86	193.36	197.28	195.51	195.09	196.73	193.91	194.5	193.42	196.4	195.45	192.51	193.2	196.47	195.82	193.1	193.33	192.19	192.92	192.38	192.8	194.2	192.52	195.6	193.77	192.19	192.65	195.24
211.03	210.21	211.47	210.54	212.29	210.63	213.82	210.57	209.31	212.57	213.85	211.64	211.16	212.14	212.88	211.52	211.19	212.13	213.22	211.99	212.25	213.28	211.69	210.05	212.24	211.68	212.01	212.03	211.94	211.74	211.64	211.25	212.8	212.18	212.48	213.32	211.79	211.43	209.72	211.49	209.83	212.51	212.3	211.85	209.04	211.98	211.5	211.92	210.69	210.67
208.23	205.46	205.95	204.52	205.36	204.55	205.91	203.4	204.15	204.4	205.42	204.58	203.31	204.09	204.63	205.44	206.5	207.15	208.81	207.12	202.84	205.3	206.1	204.74	205.41	205.28	206.58	204.19	205	204.84	205.76	206.81	204.78	205.27	204	204.11	207.28	201.28	207.62	205.81	205.39	204.67	205.59	205.13	206.05	205.29	207.91	205.89	206.26	205.06
217.61	215.05	220.93	216.85	215.67	218.22	217.58	217.74	216.65	215.61	215.68	220.02	215.16	216.12	216.56	214.57	216.52	216.79	216.25	216.64	214.93	215.91	216.38	218.89	216.73	217.26	218.58	216.43	217.7	218.85	216.9	215.06	218.41	216.61	217.74	218.06	215.58	216.12	216.74	221.74	217.88	217.32	217.49	216.37	217.18	216.91	215.96	216.73	217.42	216.66
206.83	205.98	204.93	203.27	203.57	206.8	204.39	204.14	206.97	206.59	204.03	206.2	205.7	205.77	203.82	207.98	205.87	204.36	205.9	207.85	204.51	204.71	205.51	205.25	205.85	205.64	205.69	205.2	207.38	205.31	205.25	205.71	206.74	207.25	206.05	204.69	205.59	205.17	206.18	205.59	206.12	204.12	204.4	207.48	204.42	206.68	207.26	206.41	205.33	206.16
210.59	209.59	209.14	208.64	209.51	211.16	212.1	209.5	208.04	211.11	210.66	208.08	207.79	209.39	210.48	207.82	210.68	207.67	210.53	210.55	209.65	207.18	211.83	210.84	209.55	210.06	209.48	209.19	209.43	210.93	210.94	209.03	209.49	208.88	211.02	210.7	209.46	209.64	208.82	209.62	210.34	208.73	208.77	210.1	206.52	211.21	208.27	209.86	210.22	208.73
208.81	209.49	207.54	207.97	207.88	210.13	210.17	208.77	207.63	207.72	210.35	208.74	206.35	208.55	209.15	208.37	207.93	207.41	207.51	206.88	207.37	209.23	210.04	206.67	206.74	209.95	208.57	209.49	210.43	207.87	208.53	208.52	208.79	207.62	210.21	207.01	208.99	207.95	209.94	209.35	208.39	206.85	209.12	207.4	207.06	208.12	207.36	210.25	208.85	210.12
207.89	208.09	209.15	207.61	208.47	206.79	209.15	208.06	209	208.84	206.86	207.96	206.96	206.95	207.43	208.71	207.04	207.96	206.85	207.24	208.93	207.13	208.05	207.83	207.71	208.89	207.35	208.49	206.39	207.39	208.24	207.9	207.64	207.08	209.51	208.94	206.22	208.4	205.72	206.78	206.72	207.33	207.85	205.81	207.67	208.43	207.51	208.06	206.57	205.75
215.86	217.55	216.28	217.36	218.45	218.17	216.92	216.27	214.43	215.11	215.72	216.48	215.88	214.73	218.63	215.86	216.54	215.83	216.57	215.61	216.09	217.4	216.06	218.52	213.73	217.35	216.23	215.57	219.78	216.67	218.21	215.82	215.85	216.52	218.45	215.32	215.56	218.62	217.44	215.92	217.23	216.61	217.14	216.8	216.76	216.89	217.26	216.34	218.19	217.23
209.35	209.03	207.29	207.68	208.65	208.97	208.85	207.57	206.96	209.21	209.9	208.66	206.17	207.56	208.06	208.19	209.5	208.58	209.58	208.95	210.56	211.18	210.28	211.86	211.56	206.98	211.16	208.66	209.41	211.06	208.71	209.89	208.76	209.46	208.69	210.4	209.62	209.36	210.76	206.98	209.18	208.84	210.39	210.29	208.32	208.56	208.67	208.47	208.61	208.47
207.62	208.4	208.64	205.91	209.01	208.79	209.08	210.13	211.17	208.1	209.23	209.64	208.35	208.32	209.31	205.67	208.45	209.58	208.79	206.78	209.79	207.42	210.74	208.98	208.44	208.13	208.08	208.88	207.34	208.28	209.64	206.57	210.8	209.28	208.53	209.99	209.54	211.33	208.47	205.73	209.67	209.66	207.93	209.27	208.16	207.56	205.49	208.7	208.42	210.82
204.95	205.9	206.51	205.45	205.49	205.06	207.58	208.01	204.81	209.2	204.82	205.09	205.97	204.92	206.02	205.92	205.25	206.11	206.8	205.93	204.61	204.81	209.3	208.02	205.71	206.86	206.78	207.43	206.22	207.32	205.74	205.01	207.23	206.5	208.16	207.34	207.36	208.16	205.71	205.85	206.97	203.14	207.68	206.9	205.85	206.24	206.17	206.46	205.48	207.69
207.74	207.64	207.9	208.24	208.9	208.74	204.78	207.23	206.5	207.47	209.19	207.75	207.19	205.99	210.08	208.58	208.12	208.35	209.07	206.64	207.97	207.4	208.83	208.27	208.54	205.03	207.74	206.57	208.25	207	208.68	209.24	206.95	207.64	207.4	208.78	204.86	207.81	208.75	205.95	208.65	207.67	208.57	207.84	208.85	207.98	208.05	205.7	206.42	206.41
202.36	202.32	202.53	202.77	203.65	203.26	203.32	202.47	203.68	202.42	199.03	202.16	203.21	202.85	200.93	201.99	201.77	201.42	203.56	204.12	201.85	202.36	203.36	202.9	200.49	202.22	203.01	204.24	201.11	203.03	202.74	204.89	203.67	202.64	202.66	199.2	201.18	200.81	201.62	204.27	202.36	202.96	202.29	202.84	202.94	203.5	203.03	203.12	201.68	202.2
215.53	215.94	214.09	215.37	212.11	214.29	212.92	213.03	213.78	212.66	215.82	213.06	213.09	212.42	214.08	213.86	215.55	213.01	213.08	212.22	213.2	213.06	212.38	213.8	214.06	214.12	213.07	214.01	214.76	214.61	214.65	213.9	210.31	212.64	211.54	212.71	212.15	212.78	213.71	213.8	213.73	213.38	213.34	214.79	211.93	214.73	213.79	214.23	213.16	214.97
194.96	198.44	194.76	193.37	195.73	197.74	196.31	196.64	195.89	193.84	196	196.05	194.69	195.84	193.07	195.1	198.73	195.9	195.15	193.43	196.53	193.47	196.03	195.43	195.74	193.6	194.59	196.06	194.58	193.34	196.97	192.69	193.33	195.46	195.22	195.2	194.28	195.65	195.44	197.1	195.43	195.59	193.01	194.56	194.97	194.2	195.57	193.74	199.33	196.1
203.55	203.1	203.03	203.07	206.44	205	202.95	202.94	205	203.71	202.11	202.99	201.99	205.22	204.13	204.91	203.24	202.35	203.79	203.59	204.18	201.12	201.26	200.53	204.67	203.5	202.15	203.21	204.01	205.78	203.51	203.58	202.93	202.97	203.3	206.4	204.58	203.4	202.08	204.01	202.77	202.43	206.05	204.72	203.74	202.68	203.63	202.33	204.79	207.37
204.95	205.64	205.51	202.89	205.13	206.46	205.26	204.89	206.07	204.99	206.5	203.61	204.22	205.68	205.56	205.08	206.98	204.96	205.38	206.86	204.11	203.88	205.78	204.91	205.33	204.22	205.75	206.14	204.32	206.02	204.82	203.88	207.22	203.81	204.54	207.27	205.53	205.47	205.27	207.24	205.33	205.6	206.1	206.18	205.84	204.38	208.3	204.79	203.08	208.25
203.49	201.58	201.39	204.46	203.11	201.74	201.6	202.34	203.89	203.8	202.8	204.68	205.68	203.75	205.18	204.92	203.5	202.49	205.92	203.41	204.73	203.24	205.94	205	204.11	202.6	205.23	201.48	200.57	201.95	205.59	202.51	204.35	204.22	204.07	203.95	205.33	202.85	204.28	201.1	202.58	206.13	202.48	201.62	203.19	202.33	204.66	202.65	205.13	206.33
198.88	199.76	200.91	201.7	200.4	200.22	199.7	200.67	201.63	201.77	199.33	199.36	201.17	198.93	201.43	201.25	200.24	202.05	200.41	202.24	200.11	201.7	201.69	200.03	200.6	198.6	203.27	198.95	199.72	199.29	199.59	198.51	201.71	202.07	203.32	201.89	199.13	200.38	200.9	202.63	201.68	199.22	199.98	198.96	199.56	200.99	200.04	202.67	200.17	200.57
208.01	204.68	206.08	205.46	206.8	207.72	206.85	206.1	205.5	205.54	206.11	206.62	206.18	206.86	205.17	206.17	206.5	205.63	207.72	206.3	206.33	208.62	202.72	208.22	207.81	206.17	206.56	206.47	204.57	206.33	205.63	207.4	206.77	206.9	205.66	206.22	206.88	206.81	206.48	205.57	205.38	206.87	207.93	206.22	203.69	206.99	206.78	205.41	205.79	206.5
215.79	213.41	210.5	212.17	212.96	212.6	216.46	214.94	215.1	211.93	213.65	212.23	214.91	213.65	213.95	214.02	211.91	213.62	212.12	214.34	211.11	215.29	213.21	214.46	213.58	213.6	213.14	212.36	212.3	214.92	212.21	213.15	211.72	212.4	214.33	212.88	213.7	211.02	211.39	212.44	213.11	212.11	212.74	212.73	213.37	213.83	214.98	213.03	211.66	214.51
204.11	200.87	200.86	203.17	202.76	203.14	201.62	201.64	202.02	205.24	203.41	204.2	202.2	202.63	202.53	203.29	204.8	201.45	202.73	201.58	199.82	201.94	204.11	200.64	204.55	202.3	203.03	204.02	201.9	204.56	204.21	204.84	202.74	201.98	201.22	203.35	202.68	205.12	201.83	202.33	202.87	201.67	203.14	202.11	202.01	200.45	202.69	203.44	202.78	203.54
213.69	213.64	214.9	212.88	213.08	210.98	211.72	212.81	214.65	212.95	213.9	212.65	212.28	212.98	212.96	213.11	215.91	213.39	214.23	211.17	214.83	213.38	212.16	213.09	213.84	213.91	209.76	214.42	212.66	212.18	213.75	213.89	213.67	211.93	211.01	210.83	213.42	213.98	214.42	212.15	213.93	211.6	213.3	212.09	213.77	215.06	215.72	215.44	213.71	212.85
197.89	198.88	200.41	200.26	200.76	199.48	200.46	198.54	199.41	201.16	200.34	199.4	203.15	200.39	202.37	200.76	200.16	202.24	202.76	200.94	200.63	202.16	200.95	199.15	200.35	199.93	199.68	200.79	201.14	199.84	202.97	199.11	199.87	198.26	199.67	200.58	199.26	199.02	201.66	200.83	200.36	200.15	199.97	200.11	201.48	198.98	201.55	197.86	199.47	200.99
198.92	199	201.17	199.37	199.05	199.37	201.8	200.51	200.41	200.94	197.94	197.76	199.42	201.17	198.43	198.23	198.32	197.51	199.72	197.19	200.13	197.62	197.41	199.73	200.13	196.5	198.52	198.42	199.8	198.15	200.85	200.04	198.3	198.63	199.85	199.24	197.99	196.2	199.18	200.57	201.49	198.97	197.97	200.21	199.95	199.63	199.26	199.26	198.78	199.99
203.03	203.46	205.23	204.69	204.06	202.52	203.51	203.02	203.1	204.19	203.57	203.24	202.41	204.26	202.12	202.32	203.06	204.64	203.84	201.99	202.52	202.62	200.61	200.36	202.5	202.96	201.51	205.1	201.67	202.7	203.79	203.81	202.44	203.77	201.08	201.65	203.48	200.87	204.12	204.18	202.5	204.08	203.34	204.14	202.01	201.32	201.95	201.72	201.97	200.99
207.97	208.26	205.89	206.57	206.51	207.95	208.14	207.22	207.36	208.29	211.06	210.35	210.67	208.64	209.96	207.8	207.47	207.76	210.61	208.94	212.07	207.32	209.58	207.98	209.35	208.82	209.28	205.67	207.42	206.62	208.8	210.12	211.41	207.67	209.67	207.77	207.86	209.75	208.5	208.79	209.09	211.15	211.29	210.46	209.63	211.56	210.19	208.07	209.4	208.74
208.13	208	204.3	206.11	207.89	205.54	207.05	204.3	204.87	204.08	208.54	207.93	205.17	208.03	206.15	206.66	207.09	208.64	207.01	207.25	206.15	207.72	207.67	207.29	207.45	205.59	206.35	204.46	207.51	204.23	205.68	205.49	207.85	205.78	205.71	206.63	205.8	205.88	208.24	204.05	205.71	206.48	205.85	207	206.17	205.76	206.36	206.08	205.08	204.36
198.71	201.94	200.85	202.12	200.41	201.64	202.63	203.14	202.49	201.68	202.16	201.35	201.53	201.83	201.46	200.85	203.35	201.18	202.57	202.82	202.01	201.59	202.87	202.15	201.78	199.6	202.12	202	200.28	201.77	200.35	198.78	202.34	202.58	200.8	200.92	201.22	199.61	202.96	202.47	202.83	202.13	198.22	202.36	202.15	200.3	200.99	200.93	201.79	202.39
219.2	219.88	216.82	216.12	218.39	216.55	218.49	217.11	219.05	216.91	216.35	218.81	221.04	218.76	217.38	218.21	217.37	218.93	217.13	216.68	218.67	218.17	218.5	216.86	216.43	218.16	218.14	214.84	217.07	217.04	215.95	218.16	217.31	217.71	218.06	217.99	216.41	217.01	218.04	218.1	219.05	217.36	218.04	217.97	217.26	217.99	217.38	216.69	216.09	216.68
212.89	216.3	214.67	211.67	214.56	215.45	214.06	210.96	213.98	211.56	211.42	213.17	210.34	211.91	212.08	212.31	214.17	213.23	214.5	211.58	213.35	214.77	213.18	214.32	212.21	213.9	212.94	214.07	213.26	212.45	212.77	212.62	213.15	212.67	212.36	214.52	214.51	214.38	215.35	211.81	213.64	214.15	212.22	215.23	212.55	214.11	213.08	212.08	213.87	215.17
212.19	213.84	211.52	212.61	212.14	211.22	212.46	211.78	212.76	211.4	210.73	212.04	210.58	209.43	210.66	210.77	215.14	213.64	212.47	209.91	210.91	211.18	211.39	211.34	214.15	213.15	213.03	210.19	211.03	210.6	210.91	213.31	211.44	211.32	212.92	213.92	209.42	212.01	213.58	212.02	212.47	212.7	210.35	210.7	210.15	212.33	215.08	210.02	211.24	210.74
213.87	210.15	210.85	210.81	211.43	210.69	211.23	211.1	209.89	211.86	213.27	211.86	213.87	209.06	212.05	211.65	211.21	211.49	212.05	212.17	211.53	211.88	208.99	210.28	212.77	212.26	213.2	211.08	211.08	211.83	210.35	210.13	212.05	211.29	213.55	211.25	210.36	212.67	214.71	210.66	210.62	211.26	211.83	211.27	208.82	212.86	212.9	211.45	210.81	210.47
208.56	208.32	210.09	210.2	208.2	208.23	208.07	210.46	209.4	209.18	209.66	204.17	208.49	210.75	209.43	208.35	210.46	207.33	207.95	207.42	206.93	208.08	208.78	209.16	209.71	206.38	210.67	208.42	209.52	205.12	210.7	209.04	206.56	210.74	209.26	207.15	211.11	210.6	208.62	208.86	207.2	210.45	210.26	209.73	209.3	208.45	206.09	208.7	208.42	210.68
213.6	215.27	214.31	213.21	212.36	213.44	214.83	213.44	213.79	214.36	216.81	213.43	215.78	214.18	215.41	213.9	217.21	213.58	211.1	212.94	211.95	213.9	214.76	213.66	213.61	213.12	214.02	213.03	211.23	213.4	211.49	212.56	213.67	213.32	213.42	213.49	213.92	213.99	215.89	212.95	215.42	215.11	213.26	213.13	213.14	213.61	215.98	213.55	215.73	215.16
201.69	201.58	200.7	203.68	200.87	204.69	201.41	198.51	201.9	199.87	200.99	200.28	201.02	200.8	201.81	204.07	203.75	202.29	201.18	201.81	202.19	200.3	201.06	200.02	203.18	199.16	202.62	196.65	201.69	200.74	201.9	199.79	201.88	200.17	200.97	203.67	201.14	200.87	200.81	198.72	201.04	202.14	201.05	200.47	200.67	203.47	203.19	200.67	201.98	201.87
209.08	207.98	208.15	207.11	206.38	207.77	209.33	209.42	205.28	208.15	206.56	208.04	207.05	210.13	208.04	208.41	207.38	208.12	208.53	208.96	206.83	205.2	208.45	206.88	207.51	207.85	208.74	208.35	209.06	208.34	209.15	206.55	209.4	207.01	208.41	207.95	208.72	206.55	208.91	207.71	208.15	208.01	207.97	206.33	208.3	207.38	207.98	205.3	206.77	207.84
205.26	205.56	206.39	203.63	203.51	205.03	203.42	205.23	204.46	205.63	206.86	205.79	204.62	204.42	205.52	204.36	202.01	205.4	205.14	204.3	204.09	206.64	203.81	203.89	205.28	205.43	204.78	203.68	204.16	202.89	204.3	204.89	207.14	203.27	205.05	203.12	203.88	204.65	203.34	206.17	206.95	205.68	205.51	205.62	205.93	204.24	202.43	204.85	202.62	203.88
205.17	203.53	203.39	202.92	205.75	205.99	204.34	203.87	204.17	204.74	203.02	203.8	203.73	205.69	204.42	203.54	205.69	201.69	205.61	205.99	205.11	202.58	205.86	204.03	206.57	202.94	204.17	204.97	202.77	205.19	204.97	203.66	203.66	205.21	206.92	205.5	202.86	205.18	204.11	202.55	206.37	205.81	205.34	205.63	205.04	203.1	203.28	204.72	206.02	203.6
211.27	213.01	212.25	213.19	213.17	211.02	212.4	212.4	209.89	211.73	212.73	211.77	214.17	210.55	214.24	212.24	213.62	213.66	211.14	210.4	211.39	212.69	211.4	212.13	213.67	211.69	210.96	211.45	211.22	211.69	214.35	210.93	211.95	213.33	210.99	211.91	215.39	209.85	213.7	210.89	215.09	214.1	212.79	211.31	210.21	210.67	212.32	215.24	210.26	212.69
202.84	204.33	203.64	205.03	204.68	202.77	204.02	205.21	204.65	203.5	201.35	202.74	203.98	203.82	202.69	205.04	205.36	204.11	201.84	204.33	201.9	205.16	205.61	204.91	204.62	204.82	204.43	203.99	202.61	201.92	203.77	201.21	205.37	204.65	202.28	203.12	202.13	204.72	203.28	203.73	203.36	203.8	203.51	201.98	202.64	205.92	204.21	202.06	203.99	204.72
207.66	207.8	210.49	210.01	208.31	209.13	206.2	207.48	208.25	207.99	207.27	207.35	207.61	209.38	210.49	207.67	209.5	208.77	205.55	208.01	206.58	206.21	209.77	207.62	208.57	207.97	206.95	208.78	209.24	208.09	211.19	206.04	207.65	207.9	208.13	206.4	208.8	207.41	207.58	205.69	208.82	209.12	208.48	209.95	208.06	207.61	206.43	207.38	205.16	208.76
210.56	213.16	212.17	213.96	210.2	212.06	213.62	212.54	212.8	213.19	210.95	214.5	212.11	213.44	212.56	213.26	211.23	212.8	212.29	211.61	210.96	212.79	210.99	212.27	213.51	212.59	211.63	210.74	212.35	213.1	212.01	211.45	212.66	209.25	210.06	212.2	214.28	212.95	212.49	209.48	212.43	212.72	213.16	211.44	216	213.49	213.66	212.19	213.65	214.33
202.67	203.79	204.46	204.67	203.39	199.97	204.36	200.76	203.79	202.88	201	201.47	204.65	202.69	202.31	202.56	202.75	202.95	201.47	202.53	203.35	200.99	204.41	202.63	201.66	202.24	203.09	202.27	202.14	203.85	202.3	204.27	203.34	200.22	202.34	202.37	203.59	202.29	202.7	203.48	202.71	203.65	202.31	200.64	201.72	205.28	201.72	203.47	201.12	204.26
205.66	205.68	203.9	205.1	205.34	205.63	203.7	204.9	206.27	206.29	205.56	203.89	204.47	204.77	201.7	204.2	206.4	206.18	203.48	203.68	207.07	204.45	205.75	205.78	204.97	205.04	204.89	205.61	203.56	203.9	203.22	203.81	203.01	205.48	207.24	204.65	204.42	204.82	204.82	202.68	204.81	204.48	205.03	206.04	205.93	204.18	203.74	205.74	205.39	204.02
196.39	196.1	193.61	195.67	195.33	197.07	195.42	192.96	194.53	194.43	196.03	196.29	196.56	193.86	196.88	195.2	193.33	197.66	194.65	195.4	194.91	196.18	197.06	195.74	196.69	196.87	196.56	196.38	193.81	194.61	195.67	194.86	195.6	196	195.29	194.02	194.7	194.88	194.94	197.78	196.13	197.8	193.45	197.03	195.45	194.3	196.35	196.02	195.84	193.43
211.22	210.62	211.82	212.41	211.09	211.98	210.78	212.57	213.57	210.9	211.44	212.43	212.58	211.27	209.16	211.12	211.94	214.79	212.54	211.95	212.71	211.27	214.36	212.58	208.98	213.89	211.72	210.24	211.8	210.77	210.27	213.34	213.21	210.91	210.65	210.39	210.42	211.75	211.24	212.31	209.04	210.59	212.09	213.73	212.97	213.32	211.96	211.76	210.47	211.45
198.64	201.39	197.65	198.92	198.6	201.04	198.41	199.75	196.86	199.86	198.08	199.6	199.57	198.79	201.73	200.43	199.12	198.62	199.44	196.81	199.97	197.46	199.92	197.63	199.39	201.52	197.64	199.05	198.82	200.25	199.32	199.04	197.88	198.21	197.31	200.31	200.45	200.09	200.28	198.93	199.12	198.99	198.63	198.54	199.54	200.8	199.86	198.72	199.65	200.21
208.13	207.33	209.82	209.08	207.3	207.7	206.16	208.41	210.5	207.08	209.17	209.94	207.54	208.2	209.93	209.48	207.28	209.32	206.62	209.8	209.93	208.84	208.51	208.35	208.02	207.81	207.89	207.14	209.17	207.76	207.88	209.56	209.07	208.41	210.97	207.46	208.22	208.48	207.78	206.63	207.04	209.49	206.62	210.01	207.09	210.3	208.62	207.59	207.94	208.82
217.13	215.57	215.01	215.98	216.84	216.67	217.9	215.79	215.22	217.97	217.64	217.78	214.82	217.18	216.47	217.72	216.84	214.77	217.64	216.7	217.55	217.21	215.98	216.06	216.86	216.51	218.53	218.46	217.8	217.01	216.76	216.43	215.93	215.28	215.32	217.02	216.62	216.41	216.23	215.69	216.13	216.87	218.02	214.44	216.24	218.79	216.38	214.39	215.85	217.63
213.03	213.7	212.91	210.17	213.27	212.05	211.52	212.29	212.14	213.4	213.69	208.95	212.81	211.68	212.23	210.66	211.08	211.32	214.06	210.45	213.4	208.86	209.66	213.4	212	210.21	209.97	212.73	211.44	212.53	212.38	213.54	211.16	211.26	211.92	211.8	212.64	212.29	212.85	212.79	211.76	211.2	212.27	212.43	213.13	214.44	212.67	212.06	213.67	211.11
203.33	202.92	204.53	203.26	203.48	204.03	204.31	203.94	200.79	203.35	203.24	203.66	204.5	203.3	203.25	203.25	200.65	201.93	201.83	203.66	204.12	202.73	202.15	203.17	204.4	203.73	202.14	202.46	204.29	204.42	202.55	203.44	201.03	204.01	202.81	204.18	203.51	203.19	204.31	202.97	203.49	203.06	203.22	204.04	203.72	204.3	201.8	202.38	202.84	204.78
208.6	207.44	206.28	206.58	207.49	206.71	206.48	207.68	207.08	207.33	207.07	208.76	207.3	206.74	208.5	210.17	210.21	206.68	209.93	207.76	207.63	206.4	206.7	207.06	208.37	208.36	208.97	207.92	204.12	208.33	207.8	205.32	207.47	207.54	208.55	209.57	208.27	207.49	206.93	209.88	206.38	207.38	206.25	209.41	207.46	207.3	206.86	208.25	207.38	207.99
203.34	207.96	205.57	205.96	204.57	208.51	204.18	206.46	206.51	209.42	206.35	204.68	206.51	204.41	205.36	206.3	206.64	207.92	206.39	205.09	208.2	206.06	208.53	207.74	206.1	203.69	204.92	205.47	207.99	206.8	206.26	205.77	207.07	204.69	207.78	205.18	204.53	208.54	206.04	206.1	207.69	208.5	207.78	206.83	205.88	206.74	207.1	205.14	205.81	205
210.94	210.97	209.23	209.01	208.9	209.44	206.87	208.19	207.62	210.69	208.6	210.37	208.06	210.35	212.45	207.31	209.12	211.04	209.88	209.25	208.48	208.22	210.7	208.93	209.52	211.82	209.84	209.41	209.33	208.03	209.21	209.71	210.48	210.19	208.32	206.8	209.11	208.12	206.59	207.75	208.86	208.43	207.5	210.26	208.82	208.66	209.11	209.12	209.25	207.76
212.72	212.15	210.38	212.6	212.58	212.08	213.33	213.05	209.45	212.74	209.3	211.47	208.98	211.97	211.72	211.39	210.99	210.12	212.92	214.12	211.55	209.81	212.98	213.15	210.45	210.86	210.51	212.97	212.76	210.82	210.18	209.43	209.94	211.74	211.9	215.16	211.92	211.79	211.45	211.01	212.31	211.91	211.65	211.36	212.38	212.74	211.38	209.7	211.83	212.18
216.71	218.58	216.87	216.09	218.51	217.58	217.93	218.44	218.41	216.74	218.8	217.12	217.32	218.48	217.26	215.08	218.01	218.19	215.79	213.52	215.56	215.32	216.02	216.32	219.35	216.8	214.98	214.9	216.52	218.61	217.73	217.48	216.49	215.69	216.49	214.36	216.71	215.53	217.74	215.39	218.29	216.76	216.73	217.84	215.93	218.08	214.88	218.76	216.35	218.14
214.24	211.19	211.43	210.99	213.03	209.74	210.78	210.64	212.05	212.51	212.29	213.68	213.35	212.5	212.48	214.31	212.14	213.44	213.1	209.77	213.07	212.57	213.45	213.69	212.5	212.66	212.97	214.7	212.08	210.84	214	213.2	215.36	214.17	212.98	211.96	212.73	212.64	214.21	212.01	212.66	213.37	214.98	212.16	213.89	210.87	214.17	210.39	211.47	216.12
205.03	204.22	204.44	205.14	202.89	202.49	205.67	204.22	204.82	202.79	201.62	205.93	203.21	203.16	204.86	203.23	202.39	201.43	205.45	203.18	206.18	203.7	203.24	203.67	201.93	201.64	202.84	204.49	203.3	206.2	201.8	205.78	202.1	206.07	202.87	204.32	203.21	204.29	205.47	202.79	204.27	204.5	202.32	204.08	204.03	204.01	203.77	203.7	202.94	205.9
203.69	201.34	202.25	202.82	203.6	199.85	203.81	202.33	201.42	201.34	203.29	201.35	200.33	205.3	202	203.03	204.5	201.7	202.83	201.32	204.42	204.47	201.81	201.62	203.83	202.93	201.85	201.54	202.1	202.75	200.17	203.49	203.8	202.17	201.81	203.33	202.88	203.05	201.1	202.99	203.38	202.4	201.48	203.23	201.84	202.71	203.09	200.14	202.78	200.8
204.28	203.06	201.92	202.53	203.61	204.04	204.1	203.77	203.12	205.64	203.31	206.24	201.23	204.99	204.9	205.92	203.17	203.88	204.52	203.01	207.4	203.89	204.6	204.29	203.91	205.03	204.39	203.88	203.61	204.63	204.84	203.3	204.87	204.26	204.08	204.37	205.31	204.21	202.76	204.14	206.26	203.45	203.56	205.56	202.67	202.12	204.01	204.83	202.65	202.02
209.03	208.22	208.84	208.73	207.46	207.22	208.63	208.58	205.52	208.69	205.01	208.87	209.06	206.99	207.73	205.58	210.32	209.74	207.21	209.63	208.82	206.84	208.08	206.56	209.2	207.2	210.43	207.59	209.65	208.93	206.64	209.56	209.05	211.04	208.73	208.95	208.9	207.96	206.65	208.18	209.65	207.36	207.53	209.33	208.35	207.55	207.88	207.48	206.65	207.33
214	212.83	212.88	212.86	212.66	215.01	213.72	212.95	213.35	213.19	213.73	214.4	214.99	214.42	214.04	213.69	215.67	214.63	214	213.15	215.12	212.54	214.89	212.54	214.03	215.33	213.89	213.94	213.37	212.84	212.11	214.69	214.98	213.75	213.81	213.1	214.19	214.98	213.76	214.83	215.23	215.04	211.47	213.68	213.68	212.41	213.84	213.47	214.99	211.38
206.85	207.84	206.23	206.06	207.45	207.33	208.74	208.66	206.19	206.61	209.13	207.09	208.02	206.55	207.69	208.46	206.35	208.88	208.04	205.97	208.63	208.77	206.74	206.12	209.28	207.11	210	207.49	208.08	208.93	207.04	208.25	207.64	209.09	206.04	206.64	207.98	209.36	208.74	208.42	207.24	208.49	209.81	208.73	207.18	205.89	210.21	207.02	207.87	207.65
199.95	200.09	200.14	199.45	196.51	197.39	201.54	202.37	199.54	200.39	197.93	201.34	203.52	197.84	199.75	201.91	200.12	201.49	200.21	200.98	198.29	203.56	201.78	200.2	201.44	202.4	201.1	200.26	202.74	200.86	201.78	202.43	201.07	202.14	202.07	201.47	202.18	202.01	201.3	201.54	202.54	199.65	200.8	200.03	200.54	201	201.32	202.54	197.94	197.63
212.33	213.84	211.39	210.92	211.31	209.63	212.62	213.04	214.5	211.47	212.42	213.96	213.77	212.82	211.56	212.92	213.09	213.71	213.91	211.57	210.38	212.27	211.91	213.43	211.48	213.92	211.49	213.21	212.01	210.51	211.96	213.14	213.77	211.64	211.18	211.8	213.15	212.88	212.1	211.77	215.34	211.9	211.16	212.82	211.83	211.59	211.55	212.58	212.49	211.24
208.68	208.52	206.53	206.28	208.14	207.88	207.96	206.39	204.94	207.99	207.33	205.33	208.11	208.93	209.06	207.24	209.53	206.56	207.52	206.94	206.29	207.91	207.22	207.16	207.77	206.68	210.21	206.82	207.26	208.97	209.26	209.81	205.19	205.9	209.63	205.26	208.53	207.38	206.61	207.96	208.28	205.92	208.04	206.31	209.7	206.77	208.22	209.46	206.52	207.38
213.76	212.02	211.65	212.09	213.16	211.07	212.52	211.55	213.08	213.79	214.15	213.09	214.15	212.74	215.27	213.55	213.08	213.78	212.73	213.99	211.18	213.83	212.03	211.59	211.5	211.87	211.05	213.01	213.84	213.7	213.83	213.12	211.53	212.58	212.94	213.86	213.75	214.26	212.34	211.96	216.2	211.1	213.52	212.6	214.06	216.95	212.43	211.98	210.77	213.81
197.15	200.32	201.55	198.4	198.95	199.75	198.49	198.38	199.13	199.31	199.34	200.11	197.59	200.75	200.19	199.4	198.66	198.94	198.59	200.81	199.29	198.9	198.74	201.18	200.02	198.44	198.51	200.46	199.55	199.44	199.14	199.34	201.84	201.43	199.65	203.3	198.76	199.43	198.12	199.78	198.37	199.42	197.99	198.1	200	199.68	198.99	200.54	198.83	200.3
205.12	204.99	203.44	203.18	206.12	202.96	203.99	205.56	203.05	205.08	203.48	203.76	200.84	204.67	205.24	207.69	203.98	203.81	203.07	205.63	204.71	206.43	203.94	206.63	204.46	209.75	203.84	206.18	207.75	204.75	204.82	205.36	205.06	204.61	204.45	206.16	203.78	205.74	204.32	206.56	203.76	206.23	203.55	204.75	206.32	204.13	203.33	204.99	204.01	207.22
214.65	210.29	213.57	212.76	212.27	211.75	213.35	213.24	213.52	211.36	213.53	211.06	213.14	210.74	213.6	213.96	211.01	210.9	211.4	213.24	212.99	211.64	212.26	211.74	212.53	213.65	211.72	210.68	212.8	212.37	212.79	211.75	214.65	216.43	213.17	211.13	211.81	210.88	212.53	209.92	211.16	209.31	215.02	212.46	212.17	211.28	212.53	210.91	213.75	210.4
213.75	211.14	212.81	213.53	210.27	212.55	210.33	211.97	213.14	212.65	210.84	212.58	213.93	211.77	213.18	213.08	213.3	212.2	214.21	211.64	210.39	211.22	213.81	211.05	212.8	213.69	213.03	211.64	212.06	211.43	212.93	213.85	211.15	212.66	211.61	210.84	211.08	211.89	213.61	212.23	212.06	212.14	210.27	214.54	210.28	213.42	211.03	213.12	213.02	211.28
209.9	211.48	207.56	206.05	207.64	207.9	211.29	209.11	208.95	209.42	206.68	207.85	206.21	209.31	206.08	208.29	210.56	204.97	207.63	208.66	206.5	209.94	207.81	209.27	209	207.26	209.36	207.63	206.49	209.63	210.23	207.54	207.8	209.02	207.37	209.25	209.21	208.02	208.78	205.86	209.13	205.92	207.14	206.56	206.08	208.19	212.56	207.98	208.67	208.31
203.33	203.82	202.35	203.05	201.44	206.38	202.66	203.49	202.39	202.78	203.29	204.4	202.86	202.92	201.78	203.45	204.06	203.14	201.45	203.82	201.51	201.31	205.43	203.58	205.84	203.16	203.95	203.57	204.74	202.21	202.6	201.15	201.99	202.6	204.12	203.38	200.77	203.21	205.43	203.72	205.8	202.79	205.64	203.75	203.8	203.65	202.51	204.24	200.9	200.97
198.17	196.08	199.15	199	198.61	199.97	200.05	200.9	200.17	198.21	198.4	200.01	199.42	197.65	197.61	200.13	200.18	199.36	199.71	198.07	200.92	198.61	199.42	200.37	198.4	197.42	201.13	197.77	199.09	198.22	199.42	201.81	199.36	202.02	201.43	198.21	198.75	200.42	199.75	200.61	198.34	198.74	200.8	199.22	198.38	198.85	200.18	198.69	196.97	198.97
208.73	209.21	207.14	210.29	206.89	210.78	209.21	208.48	208.92	207.49	208.19	207.5	211.23	210.67	207.98	208.62	208.37	209.87	208.53	208.89	207.69	207.04	208.59	209.62	210.07	209.62	211.26	205.53	207.57	206.56	207.75	208.51	210.46	212	207.53	208.66	210.34	209.53	210.89	206.93	207.2	210.22	209.27	209.13	211.49	210.48	209.37	209.22	210.37	207.47
201.08	202.22	203.07	202.12	201.31	202.74	203.44	200.52	202.27	202.28	203.87	202.44	203.51	205.22	203.41	202.79	201.71	201.57	204.38	199.91	202.2	201.91	203.32	199.94	201.34	202.59	200.95	201.28	202.93	201.93	202.59	202.44	200.01	200.67	202.57	202.06	203.07	201.54	200.58	202.32	201.98	202.16	202.57	202.1	203.47	201.14	202.56	203.86	200.56	202.55
208.26	208.16	206.97	208.4	210.72	210.18	206.71	209.64	208.94	207.89	208.89	206.68	207.45	207.71	207.24	208.64	208	206.9	209.39	205.73	209.26	208.76	208.94	206.7	208.56	208.91	208.85	209.56	209.18	208.1	208.64	207.1	208.74	207.5	209.58	208.26	210.63	208.41	209.13	209.51	207.9	208.13	209.93	208.93	207.41	205.46	205.73	207.62	207.39	210.32
206.5	204.86	204.46	204.17	206.51	207.18	203.28	205.99	205.29	205.75	204.47	203.05	206.99	206.33	202.71	203.84	206	203.91	202.66	204.84	202.3	204.67	205.81	205.38	203.96	203.1	205.05	203.3	205.58	206.12	203.1	204.7	201.9	204.52	205.21	204.88	205.51	204.49	204.28	203.88	202.77	205.08	202.22	202.36	203.33	205.09	204.98	203.88	206.93	203.75
207.6	208.06	210.59	210.25	209.93	209.09	210.11	211	210.89	208.8	207.22	210.75	210.76	212.07	209.41	209.45	210.2	207.63	207.99	209.27	209.42	205.53	209.85	211.62	209.95	209.85	209.21	208.71	207.86	209.7	208.32	210.32	208.34	209.86	212.04	207.67	208.66	211.09	208.04	207.94	210.32	208.51	211.44	208.68	207.85	210.55	208.49	209.56	211.34	207.19
210.2	208.07	208.02	207.25	208.01	208.27	209.27	208.78	209.44	209.31	207.57	207.19	209.22	211.25	210.35	208.38	208.29	209.51	208.98	206.29	208.83	209.22	208.99	208.25	208.61	210.32	209.42	210.57	207.65	209.43	209.56	209	210.97	210.4	207.35	208.72	210.81	209.39	209.1	206.91	212.69	207.77	208.71	210.56	208.78	209.53	207.9	209.95	206.1	209.62
211.85	209.41	211.4	214.5	211.72	210.22	210.31	212.09	212.26	211.3	212.5	211.97	214.21	211.19	210.81	211.44	209.2	209.03	211.53	211.66	212.91	213.55	212.64	212.59	210.41	211.23	210.79	212.76	209.93	211.42	213.26	212.01	212.13	212.41	210.63	211.8	213.34	209.72	211.35	212.86	211.19	210.57	213.88	209.41	211.37	212.87	210.46	213.7	211.72	213.75
207.24	209.8	207.58	205.3	208.06	206.76	205.47	204.88	206.88	207.9	207.83	206.76	204.19	207.47	205.8	208.4	206.55	206.97	205.3	207.21	207.22	203.42	205.31	206.55	208.72	206.57	203.16	206.52	205.03	206.66	207.18	205.52	205.26	205.52	207	207.49	204.64	205.04	203.72	207.96	206.5	207.44	204.42	209.01	205.64	205.12	206.9	207.62	207.17	208
209.77	209.59	205.01	207.47	207.11	210.16	207.3	209.53	207.3	207.9	208.76	208.86	208.22	208.27	207.69	208.96	206.07	209.84	207.92	205.93	206.6	206.61	207.65	209.05	208.72	207.01	206.94	207.5	208.53	209.8	206.79	206.41	208.31	209.56	206.19	205.77	207.74	209.78	207.33	207.86	207.77	207.72	205.66	207.81	208.26	207.95	206.76	208.11	209.27	206.68
201.23	201	199.53	202.32	200.57	200.34	201.16	200.01	202	200.05	199.52	199.32	198.47	201.97	202.67	200.21	199.99	201.66	200.21	199.09	198.72	199.93	201.7	202.61	200.88	201.16	199.02	201.71	199.1	201	200.42	200.22	201.37	200.4	199.26	199.17	198.89	199.08	200.51	199.4	201.58	199.94	199.79	201.51	202.19	198.54	199.5	203.2	200.78	203.37
202.4	203.35	201.33	200.01	203.37	202.87	202.78	201.22	205.02	202.43	202.34	201.87	200.28	201.2	202.64	200.52	203.83	202.35	205.04	203.74	202.13	202.29	202.45	201.96	203.3	203.71	203.48	200.6	202.76	203.26	203.65	201.59	202.56	203.18	201.38	204.29	201.37	201.7	201.76	203.68	202.12	202.65	203.12	205.87	201.74	203.95	204.12	205.35	205.16	203.03
217.47	215.8	216.68	216.74	216.3	217.35	216.3	214.5	217.65	217	216.76	218.31	216.03	216.31	216.2	218.24	218.8	217.38	217.76	216	216.54	216.23	215.84	215.85	218.52	216.04	218.48	218.32	217.83	214.88	217.8	214.46	215.78	218.08	216.4	215.86	218.48	216.01	216.61	216.66	215.86	217.7	214.86	217.78	217.02	216.51	216.67	217.58	219.25	217.37
203.1	202.79	203.48	204.13	203.18	203.1	202.63	202.16	203.91	205.47	201.33	203.36	202.9	200.26	203.2	203.36	203.3	202.74	201.07	204.23	202.76	202.14	204.1	202.7	204.03	203.12	204.89	204.68	203.93	202.69	202.26	202.42	202.35	203.08	202.65	204.7	203.13	203.84	203.34	201.51	203.31	203.1	202.59	204.37	204.79	204.49	203.95	202.92	204.19	204.55
211.21	210.51	211.62	209.14	209.56	211.72	212.73	212.34	210.84	212.9	212.95	212.53	210.59	212.03	210.97	213.08	213.29	208.72	208.99	212.53	210.26	210.4	215.73	211.09	212.49	213.57	210.68	211.73	214.1	209.14	213.01	213.32	211.26	212.9	214.53	213.18	210.73	214.2	212.51	210.17	210.09	212.78	212.29	208.86	211.29	211.41	210.27	212.39	211.53	214.27
204.45	203.03	202.73	207.31	204.33	204.72	204.28	204.77	202.58	202.9	205.27	204.34	204.39	204.65	202.91	206.6	201.12	202.21	202.96	202.69	204.97	204.09	203.87	206.15	204.46	203.33	203.95	202.03	204.11	202.4	206.81	202.91	203.63	203.5	202.93	205.1	201.56	202.8	203.99	202.16	203.33	201.8	202.11	204.9	202.21	203.37	204.82	203.22	205	204.17
216.29	215.88	216.91	215.83	216.95	216.36	216.97	220	218.04	216.17	216.25	218.08	218.25	215.72	218.94	219.13	216.1	216.22	217	217.1	217.71	215	219.05	217.47	219.27	217.42	219.74	218.21	216.76	217.77	216.37	216.35	216.37	218.32	218.85	216.4	218.52	217.27	218.6	216.5	216.47	217.63	216.78	217.71	216.93	215.54	217.92	219.02	216.45	216.58
203.47	205.38	204.39	203.32	205.15	204.68	201.96	204.04	204.8	203.86	204.45	203.33	205.55	203.8	203.32	204.66	203.46	205.45	203.78	203.95	203.92	205.69	204.17	203.79	204.1	205.33	206.5	201.59	205.2	206.25	200.85	203.81	204.94	204.57	202.75	204.27	203.11	203.82	202.48	203.85	204.32	203.67	206.26	205.84	203.61	204.26	206.14	204.78	204.95	201.82
210.19	207.17	209.25	208.81	210.18	209.34	209.99	209.73	208.86	209.6	209.38	210.44	208.87	208.35	210.61	208.64	209.91	210.75	208.61	207.83	209.32	210	210.67	210.19	209.37	208.56	206.84	209.22	209.28	209.3	207.34	207.73	212.24	208.73	209.48	209.42	209.09	208.74	210.18	211.94	210.44	208.38	208.22	209.56	206.48	207.52	207.43	210.7	208.89	210.73
207.3	206.39	206.2	204.25	205.94	205.86	205.42	205.42	204.74	206.45	207.28	204.19	206.04	208.43	205.69	205.39	205.18	205.36	207.14	205.18	205.9	207.7	208.03	205.99	207.44	202.7	205.4	208.34	207.44	206.46	207.24	208	206.03	207.44	206.73	205.03	207.85	207.04	207.63	206.54	204.88	208.41	207.05	206.37	206.66	204.77	205.95	207.46	205.33	208.12
198.9	199.81	198.72	196.76	199.02	198.29	202.34	199.76	199.75	202.04	199.89	197.52	199.91	199.32	199.23	198.26	199.78	200.39	199.22	198.84	197.41	200.1	200.08	198.68	199.99	199.67	199.9	200.24	200.78	198.15	200	197.55	198.29	199.15	200.98	200.49	199.27	202.04	199.36	197.84	200.63	196.34	200.94	198.87	199.9	199.76	196.7	199.34	199.9	198.94
212.6	211.72	210.8	213.3	212.79	212.06	213.35	211.16	213.05	215.15	214	211.65	211.27	213.64	211.61	211.34	211.91	210.74	212.51	212.23	212.59	211.61	215.15	210.61	211.23	211.24	209.27	212.72	213.79	210.96	210.02	211.26	213.38	211.57	211.74	213.96	212.58	212.84	209.3	213.25	213.13	212.72	212.61	209.56	210.7	210.58	213.88	212.91	213.59	212.16
218.21	215.93	217.04	216.59	216.68	216.21	219.05	216.64	216.78	215.61	215.85	217.13	217.49	217.08	218.73	215.24	216.82	219.99	217.07	218.46	217.77	217.26	217.15	217.31	217.75	217.98	216.58	217.72	215.89	216.66	217.26	214.81	215.78	215.86	218.46	217.67	217.34	217.76	217.3	217.33	215.91	216.07	214.37	213.39	214.75	217.78	216.14	216.26	218.55	217.17
211.65	209.24	211.38	212.55	210.38	213.22	210.45	212.62	210.88	212.2	212.31	211.3	211.51	210.07	212.07	211.61	211.19	212.77	211.16	211.59	210.36	213.82	213.55	211.98	209.37	208.98	213.59	211.81	211.66	209.77	211.46	212.09	210.91	212.33	214.53	210.15	209.77	211.72	211.22	212.47	209.48	211.42	211.66	213.18	213.65	212.19	211.97	212.12	212.26	210.81
201.06	199.52	199.82	198.91	200.49	196.88	200.91	200.8	198.07	199.76	202.54	199.37	201.3	200.91	202.05	199.2	200.73	198.65	202.75	198.93	201.48	200.98	198.34	202.9	198.5	199.93	202.16	199.9	200.17	200.01	200.16	201.29	202.02	199.23	197.88	198.59	198.89	200.14	200.53	201.43	200.66	199.38	200.42	198.83	201.01	202.26	203.36	200.85	200.75	202.31
208.8	209.4	208.06	208.07	208.41	209.69	208.04	210.42	209.16	209.68	206.63	208.28	209.84	209.95	207.31	208.04	210.44	208.36	207.68	207.8	210.45	210.25	207.16	208.4	208.64	209.72	208.03	209.91	207.58	208.78	209.43	209.76	210.26	208.93	209.42	208.93	207.58	209.34	208.64	207.91	210.01	207.28	206.17	209.69	209.33	205.98	208.08	211.32	209.61	211.56
208.3	208.41	209.77	210.5	209.72	207.89	209.6	210.71	208.25	208.79	208.72	208.91	210.19	208.9	210.39	210.23	211.93	207.5	211.52	210.28	210.03	211.73	209.76	208.84	211.13	209.67	208.82	210.66	209.54	210.31	208.71	209.18	209.78	211.31	209.21	208.84	209.66	210.19	208.97	210.45	210.15	206.96	210.07	209.1	208.04	208.65	207.89	208.97	211.52	210.52
206.97	203.91	202.44	204.48	202.49	202.83	205.76	205.58	205.24	202.91	202.67	204.03	205.45	205.09	203.09	203.31	204.55	205.38	204.2	203.72	204.14	204.91	204.25	203.87	206.04	203.22	203.64	202.93	202.64	204.39	201.44	203	205.76	204.18	204.01	204.66	205.9	206.15	204.17	204.54	202.66	205.1	205.29	205.04	203.88	204.49	204.1	203.46	203.64	203.73
212.22	213.9	214.28	212.49	212.52	214.26	214.03	215.24	214.42	213.96	216.09	213.62	214.35	215.97	215.02	212.44	211.53	213.61	214.49	216.27	213.74	212.86	214.45	213.94	214.8	210.73	213.78	213.51	211.39	212.96	213.37	213.67	213.17	214.62	214.1	213.89	214.57	213.1	215.51	214.14	213.37	215.1	215.59	215.54	214.12	214.7	212.57	212.17	211.88	212.39
203.28	204.18	203.53	203.9	204.96	204.57	203.49	203.31	206.61	203.48	204.43	202.09	205.02	202.9	203.91	204.55	204.17	200.33	202.26	202.98	202.61	203.22	203.86	203.08	203.96	204.76	203.38	204.26	202.87	204.1	203.95	201.31	205.4	204.92	203.31	204.19	203.73	204.6	203.73	205.84	201.04	203.32	203.41	203.4	204.37	204.95	204.55	203.35	204.61	203.71
200.95	199.47	200.26	200.27	199.71	197.67	201.25	200.89	199.24	198.96	200.26	200.7	198.72	200.13	198.13	199.53	196.52	200.17	200.6	199.46	198.1	200.45	199.2	200.34	198.81	198.54	199.4	201.38	200.67	201.24	201.42	201.72	197.06	201.52	199.43	201.65	199.12	199.09	198.4	198.26	199.41	202.7	199	199.37	198.69	199.85	199.18	198.91	201.21	196.57
199.41	200.47	202.53	200.35	199.5	198.66	198.01	201.29	200.4	200.95	199.47	198.35	199.85	200.26	201.75	201.9	201.58	201.95	201.02	203.43	200.36	199.43	200.76	198.62	200.62	201.28	199.78	199.88	201.16	199.03	199.32	200.87	202.52	202.68	198.29	199.84	200.25	200.11	202.74	202.67	199.17	201.6	198.74	199.51	201.01	198.72	199.12	199.36	202.35	200.52
218.63	217.25	218.88	217.56	219.67	219.02	216.88	217.42	217.28	216.93	218.87	218.08	218.26	217.51	217.87	217.04	216.02	217.3	215.76	218.37	216.46	218.6	217.62	215.2	217.45	217.13	218.21	215.13	215.7	216.84	218.65	217.36	218.87	219.4	217.08	217.41	215.13	215.05	220.16	217.56	218.82	219.36	217.55	218.4	214.83	217.91	216.79	219.23	219.25	217.04
203.47	202.99	204.47	206.13	203.37	206.65	204.73	205.09	205.08	204.82	205.49	203.03	204.37	203.56	204.62	203.98	203.98	206.66	202.56	203.76	204.54	204.17	206.05	205.46	204.78	203.54	204.59	205	205.91	204.5	204.78	204.52	202.08	204.68	206.28	204.14	204.34	203.47	203.4	202.99	204.22	203.5	203.2	202.4	203.96	204.87	203.64	203.14	203.11	205.51
215.88	217.98	217.34	216.39	217.51	216.02	219.38	215.21	214.41	217.82	218.05	217.62	215.72	216.86	217.83	215.97	217.81	217.96	217.8	216.03	216.56	215.09	217.16	215.01	218.8	217.76	218.41	217.67	217.1	216.11	218.82	216.5	215.9	219.27	216.98	216.69	214.76	216.13	216.2	218.5	218.2	215.91	218.23	217.26	217.04	216.2	218.08	217.13	217.92	214.88
212.56	213.29	211.52	211.13	211.89	214.26	212.04	215.46	215.28	211.24	215.03	211.93	210.17	212.18	211.57	213.61	211.98	211.65	210.89	214.69	212.35	215.03	215.03	212.1	212.88	215.94	214.43	214.38	212.76	214.57	212.71	212.23	212.86	213.4	213.57	213.64	213.79	213.8	214.98	215.26	213.25	213.91	212.17	213.33	211.25	212.2	212.25	212.44	214.04	210.03
201.88	202.25	204.08	201.4	202.52	203.15	205.49	205.43	200.69	202.97	202.36	203.97	203.23	202.93	206.71	203.47	199.38	204.29	202.85	203.15	202.35	203.06	203.74	206.01	203.87	205.81	201.7	203.74	203.54	203.9	201.41	202.72	203.73	205.75	205.77	201	203.2	201.76	204.16	204.5	203.2	205.2	203.26	203.42	202.69	204.09	203.82	202.97	203.85	201.88
208.31	206.36	209.3	209.03	209.48	209.98	209.12	208.08	207.11	208.17	208.97	210.34	207.06	209.08	209.21	205.95	208.68	208.54	207.04	208.53	210.49	208.16	208.77	209.65	208.7	209.71	210.73	210.89	207.38	207.9	209.66	208.46	209.37	209.28	207.61	208.86	206.55	207.04	209.74	205.98	208.29	208.86	209.4	208.71	208.51	207.99	208.73	208.06	208.58	209.86
198.22	195.4	196.52	198.43	196.61	196.88	195.48	197.87	201.68	197.79	199.42	196.33	195.47	197.7	196.67	199.57	200.95	196.06	196.74	199	197.95	199	198.8	197.14	197.77	196.5	199.62	196.36	197.78	198.44	196.15	198.75	199.49	196.5	198.99	198.47	197.58	199.22	196.13	196.34	198.15	197.9	199.6	197.97	194.46	195.81	198.78	199.11	196.93	198.25
208.06	208.14	208.07	207.64	206.27	208.65	208.08	207.06	206.92	208.53	205.8	210.45	207.34	208.98	209.31	208.8	206.65	208.08	207.74	207.59	210.9	207.08	207.57	210.72	209.66	207.56	209.05	204.69	209.53	207.35	205.44	209.98	207.14	206.75	207.5	208.37	207.13	208.25	206.93	206.91	209.07	207.09	210.34	206.46	207.75	207.13	207.04	206.05	207.05	207.5
204.9	202.4	205.85	201.93	204.29	202.79	203.11	204.81	203.03	202.26	203.55	200.9	204.84	204.26	199.84	204.18	202.7	201.43	205.76	203.71	200.79	203.71	205.46	202.12	203.45	206.17	204.59	203	202.5	203.96	202.2	204.29	203.81	201.52	202.34	201.39	200.24	202.5	202	205.58	201.48	202.59	200.92	205.1	202.89	203.63	205.47	204.94	206.24	205.09
210.37	209.7	207.38	209.9	207.08	208.05	208.23	208.24	209.39	208.79	210.23	209.58	210.9	210.36	207.99	207.75	208.5	210.59	210.09	208.42	208.35	208.82	207.7	210.06	208.56	206.12	209.8	209.22	206.13	209.08	209.54	208.04	209.8	210.67	207.9	207.93	206.77	208.82	206.77	209.39	211.52	207.77	208.39	210.98	208.63	207.17	205.56	207.61	209.16	208.34
216.95	218.1	215.92	215.94	218.85	215.49	216.24	215.79	217.45	216.19	216.1	216.88	216.82	216.57	218.63	217.18	215.69	216.65	220.21	216.38	216.68	215.71	216.38	215.56	217.15	216.23	216.71	214.63	216.68	217.5	216.21	217.15	217.76	216.57	219.26	219.09	216.46	216.38	216.64	217.15	217.5	215.88	214.6	216.82	214.15	217.73	216.28	218.08	216.29	216.14
200.95	199.35	202.27	200.14	200.14	200.96	202.58	200.36	200.62	202.07	200.63	198.43	200.18	201.17	197.91	202.63	200.97	200.56	200.94	199.68	200.95	200.07	200.05	200.26	200.83	200.37	199.7	200.79	200.8	199.96	200.42	198.41	199.95	202.6	199.56	201.15	200.72	199.62	200.9	201.69	200.56	202.37	200.05	201.88	200.01	199.84	200.4	201.08	203.71	201.44
208.53	208.38	210.03	210.39	210.33	209.52	209.16	208.78	208.78	209.27	206.11	209.1	207.71	210.93	208.22	208.9	208.45	209.43	207.44	209.98	211.24	210.2	207.66	208.63	209.82	209.61	208.51	209.02	207.51	206.97	209.43	211.29	208.27	209.37	206.75	209.6	209.69	209	206.52	210.22	209.09	209.27	208.65	209.53	208.5	207.42	206.82	207.94	207.55	207.32
206.75	204.36	208.63	209.61	207.31	203.92	206.93	205.69	206.08	207.89	204.65	209.17	205.76	205.14	206.77	204.65	207.74	206.65	206.01	205.03	207.16	205.61	207.29	204.59	206.41	206.65	207.8	203.37	204.8	207.58	205.51	206.97	207.81	207.05	207.69	206.12	206.09	205.14	209.2	207.05	204.28	204.97	209.35	203.68	208.44	206.19	203.51	209.03	205.53	206
209.35	208.3	208.23	206.58	208.71	207.24	207.33	208.71	210.48	209.37	207.6	209.39	206.31	206.46	208.33	209.86	209.51	207.87	208.93	208.96	208.44	209.83	208.87	209.21	211.23	206.69	209.04	208.8	207.18	205.99	209.7	208.92	208.43	207.94	208.41	209.05	206.42	210.45	208.39	213.04	206.16	209.95	206.92	207.08	207.64	210.12	208.76	207.51	207.98	208.41
207.35	210.35	208.9	209.81	208.16	208.87	208.35	208.16	207.78	207.05	208.04	206.49	207.79	210.41	206.7	209.36	209.87	208.6	208.3	207.63	208.59	209.4	207.17	206.42	208.78	208.46	208.41	206.38	206.59	209.29	207.89	206.28	208.98	208.34	206.98	207.36	209.86	208.65	207.39	208.98	206.93	208.41	206.64	207.74	209.41	207.73	208.7	209.37	210.91	208.72
209.14	209.12	210.07	208.65	211.18	208.36	207.91	209.49	208.61	210.34	209.91	209.62	210.22	209.85	208.31	210.84	209.98	207.69	209.71	209.84	208.58	207.29	206.94	209	211.56	208.87	208.23	207.81	212.09	210.41	209.2	209.58	209.86	210.92	208.8	209.06	210.44	207.81	207.55	209.24	209.34	209.64	209.05	210.94	209.71	210.62	209.87	207.03	210.07	207.15
209.23	209.05	205.81	207.12	207.8	207.12	208.41	209.45	208.67	208.92	206.36	206.09	208.94	208.92	207.7	210.86	208.61	207.12	209.92	206.25	205.88	208.96	208.37	209.55	209.49	208.63	210.85	208.73	205.07	209.17	207.43	206.81	207.06	207.26	208.42	208.56	209.35	206	208.26	206.94	206.12	209.16	208.01	207.91	208.21	209.23	208.36	205.9	210.42	208.04
202.69	201.77	200.65	203.15	202	201.4	203.27	200.51	201.6	203.65	202.17	201.69	202.81	203.53	202.53	202.32	202.57	203.68	202.93	202.82	201.38	201.11	202.22	202.55	203.44	204.25	203.04	200.44	202.63	204.16	201.98	199.52	203.53	201.59	202.08	202.07	201.86	201.58	205.14	201.57	201.81	201.27	202.56	203.14	202.16	203.72	203.19	202.55	202.54	204.38
202.93	202.16	202.66	203.53	199.67	203.19	202.08	202.57	202.17	203.45	202.36	204.13	201.03	202.67	204.23	204.22	204.83	201.87	199.75	201.56	201.97	203.41	204.81	201.71	203.05	202.97	201.31	202.37	204.7	201.42	202.51	205.93	204.11	204.38	201.15	201.03	203.62	201.92	203.1	202.28	200.18	201.72	201.55	203.08	201.1	201.44	200.57	201.98	202.54	204.81
194.08	199.08	198.17	199.02	196.19	196.68	197.01	197.63	196.14	198.83	200.03	196.71	195.66	197.95	198.24	199.23	199	196.63	197.35	198.62	199.51	198.19	195.22	199.14	199.89	198.73	197.68	196.45	197.96	198.52	196.92	197.69	196.47	199.53	196.17	198.73	197.97	199.97	197.94	199.24	199.84	195.71	198.14	198.68	198.84	196.57	198.14	195.95	196.33	196.69
203.45	202.23	203.77	202.04	202.44	203.56	204.17	204.77	202.49	204.95	205.39	202.03	205.6	202.78	201.58	203.47	202.6	203.28	202.48	202.31	203.2	203.84	204.55	202.29	202.14	202.45	204.46	202.79	202.43	203.99	201.5	201.67	202.24	203.24	204.04	203.76	202.46	204.47	203.6	200.81	203.24	203.58	203.66	205.16	205.15	202.91	203.93	201.91	202.88	204.67
204.29	206.8	206.08	205.02	205.62	204.68	205.03	203.11	206.3	205.09	202.82	204.05	206.55	203.25	204.13	204.07	204.97	202.6	206.36	204.05	204.01	205.06	205.43	201.71	204.28	205.69	204.56	206.35	205.34	203.94	204.8	204.97	204.41	204.97	205.35	205.1	203.41	204.29	204.88	205.58	205.57	203.53	204.63	204.58	204.96	204.9	205.64	202.45	205.3	206.19
205.35	203.5	204.96	203.14	205.35	203.1	204.33	206.42	205.51	203.49	202.7	206.07	204.48	204.08	204.8	206.79	204.02	206.9	204.24	207.43	204.45	203.7	204.36	206.62	206.58	203.95	205.75	206.46	207.38	202.81	204.62	206.1	206.46	205.06	202.08	204.55	205.49	203.03	205.34	203.84	202.77	206.82	203.7	203.71	203.01	205.44	203.8	203.97	204	205.12
209.91	211.89	211.68	212.69	212.79	211.81	211.35	210.04	212.16	210.2	210.27	212.78	210.58	212.42	213.54	210.05	212.46	210.59	212.85	209.11	212.48	211.85	210.44	211.13	208.87	213.65	210.31	210.05	209.65	209.46	211.26	210.07	211.31	211.2	211.8	212.31	211.49	214.06	211.65	212.67	214.23	210.35	212.86	212.26	210.72	211.15	211.84	213.78	210.8	207.97
207.84	209.84	205.52	210.64	206.65	205.03	207.42	208.58	206.99	206.79	207.04	207.13	206.9	209.15	205.75	209.86	207.9	207.02	206.37	206.82	205.63	208.24	208.29	208.7	207.74	208.37	205.56	210.36	209	207.55	207.98	206.23	208.73	211.1	209.21	208.45	207.81	206.12	207.1	208.59	208.71	208.5	207.08	208.63	206.21	209.27	205.17	205.12	205.88	207.93
209.02	210.52	207.2	210.17	210.26	209.63	210.33	208.71	207.25	210.24	210.01	208.84	209.44	210.36	207.59	208.07	206.72	210	210.56	212.67	206.9	211.61	211.86	209.11	208.92	208.43	210.05	210	208.64	210.18	211.82	210.73	209.46	207.74	208.69	212.01	209.92	211.52	208.28	210.26	209.08	209.1	209.68	207.79	208.75	206.33	208.69	207.42	212.99	207.97
199.05	200.13	201.28	201.32	200.92	199.37	202.59	201.22	200.5	199.51	200.15	200.12	199.13	199.13	197.14	198.81	200.99	200.88	200.84	201.78	202.25	200.68	202.01	200.63	202.32	200.07	201.39	200.35	198.92	200.7	199.85	198.42	196.91	200.22	200.14	202.63	201.35	202.38	198.3	201.65	199.1	200.9	203.05	199.78	199.51	200.11	200.38	200.38	201.45	200.12
209.83	206.51	208.97	207.16	208.3	208.07	207.11	206.66	208.69	208.43	209.41	206.62	207.05	207.64	209.34	209.11	207.33	207.11	208.02	208.33	206.55	209.81	209.24	209.77	207.63	209.18	207.77	207.33	207.77	206.19	208.56	208.01	207.63	206.81	208.92	208.16	205.2	206.61	207.16	208.15	208.96	208.29	207.01	207.19	208.91	208.07	207.04	207.25	208.28	206.46
201.02	204.72	202.57	204.73	204.05	204.4	202.26	203.37	204.09	203.69	206.45	203.81	202.38	206.01	205.28	203.31	202.59	203.29	205.48	203.74	202.3	203.56	203.63	205.9	203.32	203.29	204.38	204.19	202.89	205.59	204.89	203.13	203.53	203.39	201.52	203.39	202.67	204.98	202.62	202.63	203.74	203.33	203.02	205.78	205.78	202.95	205.46	202.21	201.9	202.72
205.92	208.21	208.71	208.89	209.1	209.38	205.87	208.51	208.56	207.89	208.79	207.89	208.39	209.61	206.5	205.94	208.1	209.63	209.63	207.3	207.99	208.31	206.3	208.06	208.82	208.76	207.4	210.79	208.46	208.12	208.63	207.71	211.22	207.29	209.33	208.79	208.29	208.39	205.82	206.51	209.42	206.79	208.26	208.76	208.07	208.83	208.18	208.51	207.73	208.55
205.11	203.07	203.8	206.53	203.62	205.58	203.03	205.13	203.53	202.75	203.81	203.7	203.4	204.74	204.25	205.96	205.27	204.81	203.85	203.58	203.68	205.7	204.43	204.1	202.59	203.49	205	201.43	205.69	202.87	206.18	204.5	202.16	203.3	203.38	204.39	204.63	205.87	204.96	201.98	204.3	206.16	204.7	205.01	202.79	203.87	204.54	204.43	204.88	202.67
213.55	213.78	212.73	213.35	212.3	211.55	213.36	213.7	211.93	215.79	211.18	213.83	214.95	212.49	211.8	212.48	213.36	212.57	212.94	213.07	211	213.1	209.86	212.13	211.26	213.85	213.99	211.46	211.2	211.01	213.66	213.48	214.35	212.34	212.35	213.53	212.53	213.53	212.08	213.77	212.04	211.28	212.05	211.48	212.54	213.89	213.13	212.87	215.18	212.84
204.69	204.02	205.26	204.92	205.18	204.79	202.12	203.92	203.53	204.88	206.68	205.28	203.93	205.04	203.89	203.47	203.94	202.98	205.87	201.93	204.3	204.9	204.89	202.36	204.77	204.65	205.76	205.32	204.14	205.54	205.14	203.56	205.57	204.21	205.11	205.95	204.03	203.25	207.23	204.5	205.19	203.82	203.79	205.76	203.32	203.62	204.3	201.49	204.58	203.27
217.91	218.22	218.43	216.87	217.87	217.95	217.17	217.04	218.17	218.54	218.22	217.27	216.25	216.47	217.37	217.79	217.19	217.81	217.94	219.14	218.8	218.21	216.67	217.92	219.4	218.66	216.8	219.52	216.77	217	217.95	217.39	219.34	217.83	216.04	218.6	219.13	218.06	220.52	218.11	218.63	218.61	217.93	218.29	218.45	216.59	219.01	219.22	217.69	217.08
207.62	206.88	211.51	207.35	209.9	208.77	208.05	207.46	209.46	209.14	208.7	206.79	207.03	204.85	211.53	209.51	208.08	210.75	207.78	207.54	209.61	207.4	211.2	208.17	206.99	208.42	206.53	208.34	208.67	207.58	210.2	208.52	207.45	209.73	208.56	209.94	207.86	207.72	208.84	210.94	209	211.18	208.72	209.77	208.52	207.12	208.29	206.99	209.17	208.85
212.45	212.09	211.18	212.53	208.62	212.85	212.58	215.16	210.85	210.47	215.78	214.74	211.92	213.66	211.45	212.19	213.39	210.26	211.15	213.04	212.56	211.32	211.78	211.48	212.5	212.86	209.59	214.31	214.59	212.99	211.02	211.7	212.01	212	212.24	211.2	210.96	212.37	213.11	211.71	211.78	212.3	212.33	211.48	213.44	212.49	211.93	213.29	212.9	212.97
207.3	208.21	209.22	209.15	208.81	208.27	208.99	208.45	208.59	208.61	208.81	207.34	209.42	209.68	209.59	208.35	207.5	208.19	208.56	209.31	209.79	209.54	207.45	207.67	207.69	207.82	208.38	207.86	207.53	208.86	210.16	208.34	209.6	211	206.84	209.29	210.68	207.97	208.77	209.45	207.91	205.51	207.47	211.02	209.03	208.79	208.71	209.18	209.49	210.71
209.37	208.59	209.82	210.76	211.44	210.36	207.83	209.38	209.76	208.83	210.07	211.07	211.37	207.75	209.73	207.88	210.6	209.53	208.24	209.69	211.12	210.05	208.08	208.29	209.97	207.36	207.98	209.94	210.96	209.61	210.33	211.06	211.09	209.54	211.62	209	208.66	210.59	211.35	209.32	206.97	210.58	210.17	205.49	210.53	210.1	207.41	207.88	208.9	210.46
212.11	212.54	212.22	210.6	210.57	212.45	213.38	212.68	209.88	212.01	211.8	211.34	211.96	210.78	211.28	210.76	210.74	213.47	208.92	210.42	207.86	211.65	209.91	211.94	210.34	210.44	210.24	210.46	211.43	212.01	212.07	212.84	211.28	210.67	213.17	211.77	210.52	211.63	209.07	213.33	210.04	210.6	214	210.8	211.79	212.03	212.2	211.28	212.95	209.77
209.64	206.79	207.79	207.08	208.64	208.01	206.79	208.07	208	210.49	206.24	207.17	209.65	207.3	207.24	206.18	207.35	208.82	206.83	206.41	209.06	208.9	208.97	208.42	206.52	207.44	208.86	204.94	208.34	206.87	206.38	207.85	208.22	206.39	206.91	209.11	206.68	208.69	207.99	208.4	209.57	208.9	207.37	209.15	206.26	206.22	207.38	207.37	208.62	208.28
207.25	206.06	210.17	207.21	207.93	206.99	207.84	207.19	209.09	209.42	208.74	209.26	208.49	207.27	208.83	207.9	209.83	206.62	208.66	207.77	205.49	209.52	207.6	205.84	206.33	206.28	208.13	206.18	207.06	206.76	208.21	208.69	206.42	208.06	206.81	206.48	207.07	206.94	204.29	205.08	208.95	209.5	206.81	207.39	208.15	206.82	207.56	205.73	208.91	208.61
207.92	208.3	207.68	205.64	208.38	208.72	210.13	207.02	208.75	206.36	207.42	209.55	208.72	207.15	208.03	207.58	208.21	207.67	208.76	209.44	208.04	207.5	207.74	207.96	205.05	208.3	209.22	206.87	206.45	208.26	208.13	207.4	205.97	208.24	208.2	209.6	207.09	206.71	210.37	208.18	207.89	207.66	209.06	208.15	207.65	208.34	207.93	208.32	207.35	206.35
208.32	207.7	209.56	208.23	209.24	208.05	208.87	209.96	211.25	209.26	211.61	209.28	209.05	209.69	209.23	209.15	208.8	212.2	210.61	209.55	210.9	209.04	209.06	209.44	208.81	210.5	210.38	209.25	207.91	209.56	208.32	209.83	210.9	207.58	210.56	211.28	210.27	209.57	210.82	208.67	211.43	209.5	210.65	208.31	212.2	210.72	209.12	210.33	208.45	208.03
210.39	213.24	211.99	211.06	214	212.68	212.76	212.13	211.64	212.58	211.99	211.12	213.57	211.39	214.11	210.26	212.34	213.15	210.58	211.73	211.38	213.25	214.31	212.33	211.94	213.48	213.26	212.02	212.13	215.29	212.83	211.67	213.11	212.22	213.15	211.58	212.63	212.63	212.74	211	214.83	211.6	212.53	213.66	211.57	212.65	213.27	214.14	214.65	212.39
209.81	209.24	208.72	210.04	210.74	208.11	209.47	209.66	206.16	208.66	210.04	210.53	210.75	208.31	210.72	210.24	208.61	210.77	208.31	210.53	209.56	207.43	208.78	208.39	209.05	209.34	207.8	206.6	210.76	208.94	208.91	208.94	207.88	210.33	210.19	210.31	208.45	207.33	206.35	208.53	209.04	208.15	210.49	209.16	208.65	211.95	208.11	208.31	207.11	209.37
203.84	205.54	203.18	203.59	203.55	205.91	201.73	202.71	203.29	204.13	207.11	203.48	203.31	204.27	203.7	205.09	204.78	202.66	203.05	203.37	202.99	205.2	204.32	204.01	202.78	205.72	203.5	205.74	205.46	203.48	203.05	204.85	204.97	202.77	202.15	205.38	203.47	202.89	202.42	203.79	203.23	201.75	202.11	204.1	205.13	202.04	204.31	203.16	203.79	203.03
205.77	207.7	204.37	206.33	206.53	204.57	206.81	204.65	205.31	205.08	206.83	204.11	205.23	204.09	205.61	204.77	208.35	205.53	205.94	205.37	207.21	205.77	206.37	204.27	203.91	205.99	205.16	207.28	204.56	204.98	205.36	205.68	204.88	206.09	206.8	202.92	206.6	205.45	207.04	206.65	205.43	205.59	204.58	201.93	205.78	206.04	206.26	208.91	206.38	203.17
209.64	208.63	209.72	208.79	207.2	209.14	208.44	210.4	209.2	209.13	205.84	207.34	207.93	210.24	210.79	209.11	209.85	207.04	209.46	206.6	209.44	210.33	210.88	209.03	207.69	208.12	208.6	208.61	208.34	207.1	210.63	207.31	206.81	207.88	207.67	207.11	207.63	208.13	208.12	208.74	208.45	207.39	207.5	209.71	205.96	207.72	208.84	208.8	209.99	208.37
216.88	217.59	216.31	215.37	216.14	216.04	218.52	215.14	217.29	216.02	217.25	216.3	217.88	216.23	216.04	215.81	216.42	217.68	217.04	216.47	217.15	216.18	217.72	217.35	216.14	218.81	217.98	215.62	216.19	216.71	218.18	217.44	217.71	218.41	216.72	218.65	214.37	217.12	218.3	217.74	215.92	217.69	217.98	217.99	216.4	216.28	215.9	217.12	215.91	214.51
216.17	218.71	218.53	219.66	218.07	216.16	218.93	219.07	217.02	217.8	218.45	217.12	216.41	215.62	219.46	219.66	217.12	218.06	218.83	217.8	218.05	215.97	218.83	216.1	219.92	219.8	217.97	219.87	214.81	219.37	218.34	218.56	217.49	218.25	217.96	216.98	217.84	218.7	218.12	218.78	218.04	219.14	216.67	217.71	218.12	217.94	217.05	218.99	217.18	217.3
213.56	211.25	211.58	211	213.59	212.6	211.48	209.86	212.04	212.92	209.91	212.71	212.11	210.13	211.12	211.91	209.58	211.27	213.35	212.58	212.49	211.56	211.22	209.08	211.57	210.37	211.83	211.18	210.2	212.86	213.33	213.37	211.03	211.88	211.14	212.08	213.28	212.29	213.44	212.21	212.45	209.08	211.24	208.28	210.26	213.11	211.35	211.84	212.32	210.41
199.86	198.71	200.02	199.12	199.03	197.39	197.32	199.22	195.06	199.26	198.95	198.67	197.82	199.19	200.52	198.43	197.64	199.83	198.58	198.17	199.83	200.13	196.88	198.82	200.7	199.02	196.89	197.98	199.44	197.96	199.47	198.46	197.46	198.74	195.95	198.12	197.94	199.98	197.82	199.84	198.65	199.6	199.44	198.54	200.99	198.76	197.14	197.45	197.18	198.25
209.98	209.4	209.92	210.38	207.97	209.59	208.17	210.02	209.15	209.67	209.02	208.58	207.78	210.9	208.03	209.46	206.15	208.14	209.72	207.9	208.74	210.81	211.65	209.12	207.82	208.99	210.87	210.56	207.39	208.59	210.61	209.56	207.04	207.07	208.68	210.07	213.06	210.44	205.8	208.4	208.55	208.67	207.74	208.31	208.99	209.72	207.98	208.51	208.16	211.03
204.54	207.17	204.55	203.93	208.07	204.61	206.95	203.04	205.14	204.05	204.46	205.84	206.71	204.14	205.38	206.43	202.86	205.04	204.3	205.31	203.82	205.63	203.35	204.11	204.17	206.57	204.74	203.87	205.48	204.94	205.16	205.81	204.97	204.42	204.2	204.67	202.73	205.41	206.75	206.53	205.49	202.69	204.83	205.06	204.97	204.88	203.21	202.16	203.86	204.04
203.16	203.78	205.18	203.25	203.37	203.64	203.38	204.22	201.76	203.61	203.12	205.47	204.46	203.44	204.91	202.45	204.71	204.56	202.09	202.82	203.08	205.77	202.8	204.55	203.21	203.32	203.51	203.22	203.67	202.96	205.36	205.22	203.43	203.09	205	205.23	203.1	203.89	202.84	204.08	204.61	204.04	206.42	205.35	203.95	203.41	203.5	201.23	204.17	202.06
212.69	211.97	213.06	211.25	213.99	212.63	215.49	213.28	211.92	214.34	210.5	213.7	212.43	210.84	212.55	212.96	213.92	211.65	213.75	213.58	210.44	210.08	213.12	212.99	214.76	210.14	212.96	213.04	213.11	211.4	213.49	211.56	211.56	213.39	211.29	214.18	211.44	212.52	213.65	211.15	211.37	213.93	211.86	211.17	212.71	214.05	212.48	213.23	212.4	212.51
208.81	207.01	207.83	209.3	211.35	208.8	207.93	209.33	207.83	207.27	209.67	209.56	207.95	208.97	210.34	209.15	205.54	209.45	207.37	209.32	209.58	208.91	210.17	209.57	209.68	209.26	208.39	207.98	211.19	208.23	209	208.31	208.67	209.54	210.05	208.84	210.2	206.78	210.81	210.14	209.2	208.65	209.43	210.34	208.37	207.16	209.59	208.91	208.57	209.04
218.27	217.48	216.88	216.33	219.06	218.51	218.33	217.28	219.29	217.77	215.71	219.11	216.77	215.68	214.45	218.63	218.21	219.8	217.8	218.58	220.91	218.29	218.13	217.1	217.91	217.2	218.54	219.71	216.36	218.1	218.97	218.57	217.73	217.69	217.3	219.68	220.45	218.44	216.87	214.65	217.46	216.32	217	219.87	218.1	217.59	219.82	216.71	216.93	216.88
211.41	212.61	212.46	212.49	213.51	211.34	212.22	210.79	210.41	215.33	211.67	211.01	210.71	211.3	210	213.76	210.69	211.97	209.83	212.17	212.62	212.15	212.4	211.87	214.1	211.81	210.45	212.74	210.71	210.81	210.03	213.81	211.25	209.41	209.78	212.44	211.8	212.95	212.19	212.85	211.5	209.28	213.37	211.81	211.44	212.6	213.37	210.78	210.42	212.27
203.49	205.01	203.34	202.86	203.08	204.45	202.37	202.62	201.97	204.24	202.12	205.7	203.72	204.25	204.47	202.05	201.31	204.37	205.72	205.68	202.44	203.62	202.18	203.79	202.18	204.22	203.02	202.54	204.86	203.88	202.72	204.79	203.97	203.86	205.7	202.64	205.41	202.47	203.94	201.73	202.88	203.14	205.9	206.03	202.67	204.07	202.82	202.53	204.45	205.12
209.96	211.44	209.52	207.49	209.14	208.97	210.47	209.12	208.57	209.15	210.25	207.72	210.42	209.92	209.94	209.07	207.56	206.18	208.66	210.2	211.22	208.25	206.87	207.75	209.04	207.37	209.34	209.58	208.45	207.31	208.55	209.21	208.08	208.87	209.82	208.69	207.69	209.27	211.7	209.09	208.1	208.6	206.5	208.84	208.59	210.62	209.05	206.6	208.26	208.31
203.47	202.6	207.06	206.07	203.98	202.75	204.56	205.93	204.8	203.44	203.63	205.17	204.65	205.69	203.62	203.74	205.74	205.52	203.75	205.1	204.26	203.72	205.41	203.98	203.61	205.63	204.61	205.86	204.62	204.77	205.68	204.16	203.33	205.7	203.14	204.07	202.88	204.13	205.25	204.85	204.48	206.77	205.94	204.92	203.11	202.87	208.29	206.48	202.56	204.56
205.25	203.68	204.21	200.25	205.79	206.09	204.19	204.83	204.38	204.7	202.56	202.95	203.31	206.25	204.18	202.66	205.11	202.28	201.91	202.51	203.99	204.11	202.68	202.82	206.71	204.47	203.34	203.72	205.43	202.57	204.6	205.42	203.58	203.22	205.06	205.4	203.42	204.67	204.63	204.33	204.38	201.86	201.59	202.74	205.1	201.3	204.8	204.79	205.14	202.45
215.97	215.82	219.47	216.71	219.11	218.54	215.97	217.23	217.14	217.29	218.23	214.03	218.11	218.52	217.54	217.62	217.73	218.31	216.86	217.75	218.34	217.68	217.19	218.88	216.55	217.65	217.09	219.76	217.05	219.13	217.23	217.32	217.8	217.4	217.96	218.55	216.82	216.68	215.89	218.11	215.81	215.64	215.53	215.29	217.75	214.9	216.12	216.29	218.08	216.48
203.88	205.32	204.49	202.87	208.7	204.94	206.75	205.34	204.84	205.71	205.39	205.74	206.38	205.04	204.52	204.83	204.85	207.59	205.86	204.32	204.78	205.99	205.4	204.16	204.5	204.72	206.51	206.52	204.7	207.49	206.31	204.16	207.3	205.55	207.65	203.76	206	204.95	204.47	203.66	204.84	204.7	205.3	205.54	204.84	204.8	206.42	205.25	205.64	204.69
216.48	217.37	216.95	217.76	215.19	219.04	217.09	218.12	221.54	219.71	220.3	217.86	218.4	219.04	216.94	217.63	218.31	216.97	216.44	217.95	218.47	216.99	218.4	219.05	219.24	215.91	217.84	219.48	217.41	216.09	218.7	217.46	220.91	218.48	218.17	217.23	217.79	217.45	219.28	218.55	218.2	218.15	218.1	218.71	217.99	218.16	216.55	218.5	218.15	217.28
217.39	218.59	218.13	216.82	215.91	217.35	216.9	216.78	217.86	214.42	219.29	217.03	214.26	215.98	217.96	216.61	216.75	217.18	215.82	217.31	217.47	216.12	216.48	213.24	217.35	214.81	218.07	217.26	217.6	216.22	218.22	216.48	216.71	216.39	216.25	216.7	216.57	216.44	216.38	216.81	216.56	217.3	215.72	219.12	217.89	217.34	219.59	216.73	215.64	217.59
207.69	208.22	207.52	206.74	207	207.97	206.86	208.17	207.97	208.98	209.55	207.57	208.64	207.53	207.8	206.31	206.75	207.7	207.43	209.87	206.74	208.25	210.64	207.13	205.1	207.59	208.9	207.68	208.01	207.74	206.82	205.9	206.48	206.96	208.09	208.98	207.82	206.28	206.02	207.42	208.32	206.82	206.31	208.13	206.19	208.28	206.87	208.38	206.63	209.2
208.7	208.41	207.58	210.02	206.42	208.54	209.16	206.92	209.93	210.31	207.38	210.96	210.72	210.39	209.24	207.32	207.11	210.31	207.4	211.54	208.23	208.55	205.81	208.11	209.43	207.44	208.23	209.7	208.73	206.31	209.58	209.46	209.02	208.69	209.6	208.8	210.99	209.75	208.58	206.62	207.32	208.2	207.81	207.81	208.73	209.08	207.71	207.15	207.24	206.84
212.27	211.42	211.71	212.13	211.48	211.69	212.33	211.87	211.15	216.13	212.9	209.49	211.71	210.74	213.06	212.93	212.16	212.07	214.35	210.86	211.85	211.04	212.64	210.87	209.56	212.02	214.85	212.68	213.9	211.86	212.52	213.37	210.44	212.19	212.73	212.83	211.79	214.17	211.51	211.53	211.92	213.79	211.93	210.82	210.76	211.31	212.28	212.24	213.89	214.25
194.26	196.89	193.68	196.55	197.15	195.59	196.98	193.58	194.39	192.53	196.59	196.6	194.41	196.01	197.2	194.63	193.91	193.74	196.92	195.58	194.42	196.47	194.09	194.35	196.09	196.78	194.11	193.06	196.18	194.97	196.92	195.54	194	193.45	194.53	195.55	194.44	195.23	194.69	194.77	194.77	194.86	195.03	194.71	193.23	196.53	194.14	194.82	194.7	195.05
214.43	215.57	215.94	219.13	218	218.1	217.78	214.34	216.77	216.48	215.9	214.79	217.48	215.95	215.62	216.05	218.88	217.47	217.79	219.75	217.14	218.74	218.26	216.75	217.08	216.79	215.58	216.9	219.3	217.89	217.99	216.75	216.66	216.64	215.8	216.69	216.43	217.03	217.83	218.17	217.28	217.97	218.27	215.92	216.73	218.19	218.39	217.58	216.22	218.75
203.89	203.04	201.16	204.47	202.51	205.74	201.99	203.49	203.44	201.84	202.76	203.52	206.01	202.68	201.88	205.73	202.95	202.77	201.09	203.45	204.67	202.81	202.28	202.19	204.45	204.26	203.34	203.48	201.49	202.52	206.04	201.08	202.85	201.48	203.34	203.43	203.57	203.33	205.95	205.52	203.92	202.07	205.28	202.28	204.58	203.03	200.43	206.71	203.08	205.07
206.83	206.84	208.75	207.86	208.28	210.92	210.23	208.67	209.1	209.75	210.34	207.26	209.6	210.05	208.36	208.8	207.6	207.43	207.95	211.08	210.23	210.9	208.3	208.8	211.63	208.74	209.44	208.18	208.28	209.12	209.73	206.21	210.45	208.45	207.26	208.7	208.88	210.73	208.92	208.32	209.92	208.08	208.4	207.14	208.48	206.72	206.64	208.22	209.54	210.39
202.55	203.21	204.5	205.82	204.76	202.19	201.32	206.97	204.09	203.94	202.96	202.62	204.23	203.55	204.98	203.66	203.86	204.17	200.95	204.12	201.97	203.87	203.18	205.03	205.29	204.23	203.76	202.06	204.15	204.83	203.11	204.21	203.89	203.73	205.53	205.92	204.36	203.58	205.48	203.63	205.03	205.49	206.47	202.12	204.47	204.46	203.79	201.96	201.39	203.95
203.01	203.36	204.85	202.36	201.61	202.01	203.36	203.71	205.58	201.13	204.24	202.61	201.27	205.39	203	205.35	203.59	204.79	201.19	202.38	203	203.36	203.21	201.95	201.89	204.15	203.77	204.43	202.79	202.42	203.65	204.45	203.87	203.07	202.78	202.89	201.85	202.55	201.85	201.34	202.31	201.86	202.42	204.6	205.1	201.47	200.43	202.82	202.99	203.45
210.29	209.53	209.8	206.53	206.83	209.33	209.43	207.96	207.63	211.85	210.45	207.44	208.39	211.08	208.52	209.59	208.49	209.47	207.53	210.26	209.13	208.64	207.27	208.38	207.25	207.29	207.62	207.99	206.93	207.72	209.23	209.09	206.95	210.08	209.63	209.49	209.63	209.12	207.46	208.12	210.96	209.75	209.52	207.98	208.53	208.02	209.95	207.48	208.71	209.98
207.31	210.34	210.24	207.66	207.46	207.81	208.56	208.72	208.09	206.82	208.22	208.06	208.35	207.87	206.28	211.14	206.96	208.83	205.82	209.79	206.94	207.65	209.08	207.21	207.84	208.51	209.18	206.83	210.24	209.79	208.69	208.87	211.42	206.38	210.51	207.96	209.91	208.06	207.96	210.66	209.37	206.45	206.01	207.92	209.53	210.56	207.89	208.29	207.3	211.15
199.76	198.23	198.92	199.62	197.85	198.32	197.27	199.57	198.42	199.24	197.53	200.35	196.89	195.75	198.79	197.25	199.01	197.85	199.13	197.57	198.8	199.3	198.63	198.99	200.91	198.67	199.74	198.47	199.01	197.37	197.78	199.15	197.26	197.17	200.56	200.23	197.5	197.82	197.91	199.76	197.69	199.53	201.16	199.32	198.06	197.66	198.63	202.35	198.8	197.3
208.03	204.62	206.19	207.18	207.07	204.65	205.04	203.9	205.25	206.31	208.54	205.49	206	205.43	208.31	206.31	206.46	205.27	207.4	205.68	206.91	208.25	204.58	206.65	205.9	205.35	207.47	206.89	205.92	205.41	206.33	207.72	206.15	204.87	205.28	205.98	206.3	206.16	204.04	207.01	205.26	207.84	204.33	206.45	209.54	207.38	204.96	206.55	207.15	206.22
202	203.25	204.16	205.08	204.98	203.02	202.91	204.05	205.51	204.19	205.81	204.84	202.67	203.86	204.2	201.69	204.97	202.89	203.77	204.16	202.54	202.95	203.64	202.17	203.07	201.6	204.03	204.98	202.85	202.86	205.3	203.43	204.51	204.32	201.5	203.61	203.71	204.24	205.23	204.43	203.63	203.46	203.69	203.62	204.16	205.18	203.13	204.51	203.87	206.25
216.36	215.4	215.55	216.35	217.11	216.82	217.11	216.34	218.05	213.99	216.16	219.21	216.47	218.68	218	218	216.75	218.78	219.06	215.48	217.62	215.17	217.39	215.59	217.32	215.72	216.6	217.89	215.85	216.68	217.5	216.43	215.58	217.3	217.91	215.22	215.64	221.41	218.29	217.32	217.28	215.68	216.22	216.91	216.88	217.46	217.03	218.97	217.41	216.68
212	210.81	211.7	212.97	211.51	211.91	212.03	212.07	211.21	212.28	213.15	212.07	208.86	211.22	211.24	209	211.9	210.47	211.87	211.4	212.25	211.2	209.98	213.11	210.51	208.01	210.45	212.4	214.18	210.61	211.78	213.04	212	211.89	212.29	211.07	211.67	211.3	213.88	210.24	212.3	210.72	212.22	209.65	213.11	214.46	212.28	210.66	210.93	211.45
203.14	200.72	202.22	203.91	204.45	203.01	201.91	203.68	201.94	202.15	201.02	203.29	201.74	200.64	202.56	202.24	203.13	203.78	203.1	202.59	202.16	201.94	202.09	202.48	204.67	203.57	201.45	201.91	202.97	204.58	201.73	203.47	204.75	199.71	203.01	201.67	199.76	201.09	202.47	203.75	201.9	203.04	202.03	202.23	202.46	203.81	202.32	203.27	202.57	201.98
198.5	202.22	201.11	197.84	199.6	198.88	200.56	200.81	198.81	201.67	200.4	199.21	198.55	199.57	201.64	200.39	199.86	199.47	199.53	200.33	200.7	198.81	198.35	199.87	199.97	200.33	196.18	198.56	199.01	198.23	198.62	200.19	200.8	199.99	197.17	197.94	200.87	201.13	202.17	200.82	200.03	198.4	196.36	201.08	199.62	200.02	200.55	200.37	197.9	200.13
212.3	213.44	213.55	212.04	213.3	211.7	213.11	211.57	212.94	211.11	210.9	213.47	210.73	211.7	212.5	210.43	209.03	210.3	212.91	211.9	210.33	210.46	212.49	209.84	214.07	212.25	211.87	212.12	208.15	212.71	211.14	211.54	210.69	213.09	210.93	211.35	212.89	210.95	212.33	211.7	209.72	210.34	212.92	212.64	211.88	211.55	213.33	209.99	210	211.9
211.66	211.87	211.35	214.95	212.89	215.15	210.89	212.96	213.33	212.8	212.2	212.9	212.23	212.24	209.95	209.6	213.14	213.37	211.33	211.79	211.85	211.49	211.79	211.16	214.26	214.96	214.37	210.52	214.39	210.1	211.18	212	212.84	212.77	213.71	213.78	210.03	210.7	209.94	212.28	212.23	211.89	212.7	211.03	211.19	211.13	212.55	213.66	211.53	213.71
199.85	199.6	198.85	200.72	201.62	200.49	199.31	200.6	198.93	200.12	200.28	199.96	200.09	200.4	201.1	202.08	202.19	201.25	201.76	202.34	199.48	199.27	199.57	199.1	199.53	200.36	200.57	201.58	199.31	202.16	201.28	201.44	201.82	203.15	201.12	201.45	199.42	202.46	200.44	199.19	199.1	199.96	200.75	201	199.13	200.69	201.1	200.84	199.03	200.92
196.22	200.33	199.25	200.35	199.74	199.37	197.52	194.69	197.59	198.29	197.38	197.41	199.71	198.06	197.6	199.13	198.73	198.56	199.84	198.57	198.71	201.57	199.18	196.2	197.2	197.99	198.93	199.87	200.33	196.81	199.92	197.62	196.67	198.86	197.94	199.47	198.28	199.06	199.01	197.08	198.3	200.4	199.5	197.7	200.01	197.7	200.24	197.72	199.06	199.63
215.79	217.31	216.28	219.6	217.42	216.46	215.66	219.1	217.14	215.97	215.68	216.52	215.71	216.13	216.4	215.21	217.69	214.18	218.07	216.88	216.76	218.85	216.74	218.87	218.23	216.12	214.43	217.17	218.12	218.66	217.22	217.95	214.69	218.33	216.81	215.06	217.65	217.28	217.88	218.08	217.99	219.19	216.51	217.7	217.85	216.89	214.34	215.42	218.4	217.1
198.87	198.32	198.29	197.38	195.26	197.82	196.69	196.79	197.91	198.1	197.44	199.96	196.86	198.23	198.12	199.43	198.45	197.18	196.92	197.46	198.29	197.86	196.74	199.34	199.44	198.16	198.29	197.78	199.76	199.5	197.96	198.1	196.73	198.92	196.96	196.99	198.17	196.96	196.59	198.48	198.31	195.73	197.03	197.11	196.37	197.44	197.86	195.9	198.64	199.17
210	212.15	212.04	211.98	211.9	212.71	213.28	214.6	213.6	212.74	211.4	212.75	213.78	212.1	211.27	212.53	213.5	213.5	213.36	211.47	213.23	211.53	209.53	212.29	211.49	211.84	214.53	212.45	212.26	213.25	210.54	212.07	213.63	210.27	214.49	214.29	215.44	213.53	213.49	212.49	211.51	212.33	213.51	211.48	210.94	214.23	212.94	214.12	215.97	213.73
217.1	217.87	218.23	214.83	218.53	218.03	217.88	217.16	217.09	216.82	216.28	215.04	216.43	217.38	217.52	218.06	216.41	217.32	217.3	218.16	216.73	217.63	216.28	215.78	216.4	216.85	215.16	216.92	215.24	213.81	218.29	215.93	215.05	216.09	217.68	217.15	217.66	216.49	215.77	216.86	218.9	214.06	216.77	217.96	216.51	217.56	217.77	217.37	215.06	217.69
201.85	202.65	201.7	203.08	204.15	201.27	203.05	202.01	201.83	201.08	200.86	202.5	203.63	202.04	201.62	203.43	201.93	203.06	203.54	202.07	203.52	202.07	201.05	202.41	201.46	202.83	202.67	202.58	204.21	201.77	202.88	203.76	203.14	202.92	204.61	202.84	203.86	202.49	206.84	204.52	203.52	202.94	202.5	202.61	203.42	202.93	203.32	202.57	202.35	202.71
203.57	202.44	200.68	201.86	200.28	204.72	200.68	202.62	202.61	202.41	203.3	202.25	202.16	201.07	203.87	202.95	205.83	204.27	203.88	204.84	203.22	200.61	201.9	204.19	203.55	201.31	201.97	203.15	203.05	202.59	202.47	203.09	203.61	201.13	204.69	202.27	202.25	202.13	201.01	201.07	203.77	201.95	203.56	204.19	203.28	204.65	201.65	200.14	201.06	203.44
202.49	200.91	204.89	201.02	200.63	201.45	201.13	204.61	204.41	203.13	202.75	201.57	200.61	202.71	201.74	204.25	202.7	204.12	202.63	201.11	202.81	203.05	200.77	202.6	202.01	200.79	201.87	204.76	201.82	202.29	201.27	203.22	200.67	202.63	203.22	203.91	203.11	200.1	203.89	203.29	199.97	203.36	202.54	202.52	203.16	202.82	203.42	203.11	201.56	204.19
207.1	208.5	209.09	206.18	210.6	207.22	208.73	207.39	208.86	208.19	206.9	208.12	209.18	207.64	210.95	207.73	208.66	208.83	209.76	210.38	206.8	207.05	208.97	209.5	206.89	209.13	206.88	207.48	209.1	206.67	208.27	211.74	209.57	206.19	209.3	208.72	211.41	207.33	207.21	211.6	207.95	208.88	207.84	209.17	209.27	206.18	208.44	206.54	208.72	207.35
203.94	202.23	205	203.79	204.03	202.02	205.64	201.54	203.44	201.44	201.87	203.38	202.29	203.09	203.49	200.99	203.11	202.94	202.66	202.63	204.13	202.54	202.34	200.21	202.02	202.95	202.74	203.62	201.66	202.79	202.68	205.22	203.53	201.33	204.31	202.8	203.21	201.63	200.42	203.01	201.26	202.58	203.86	202.66	203.7	202.78	200.74	201.45	201.78	202.1
211.99	210.03	208.78	210.62	210.01	211.13	209.84	208.02	210.67	209.55	210.05	211.01	209.26	209.6	209.74	208.88	209.6	211.11	209.9	210.15	209.08	208.37	209.12	208.75	210.3	208.46	209.73	209.58	211.88	210.26	209.64	210.15	209.75	210.24	210.68	208.3	208.6	209.93	207.16	211.34	209.69	209.84	208.83	209.4	211.6	210.25	205.87	209.53	208.02	208.13
208.94	211.52	209.89	210.07	209.09	211.07	210	207.46	209.12	209.69	209.87	210.13	208.97	209.57	212.21	208.51	209.73	208.66	209.78	207.92	209.69	210.78	209.53	209.9	209.14	207.64	209.01	210.91	206.84	209.87	209.43	211.88	207.81	207.9	210.28	210.93	209.62	210.34	211.33	210.3	208.94	210.85	209.54	207.22	209.12	210.36	212.2	211.89	210.74	210.17
200.43	199.6	199.93	199.57	198.82	198.07	200.71	198.92	197.77	200.37	200.45	199.88	198	198.72	199.2	198.33	198.64	197.11	199.86	200.35	199.68	198.92	200.6	200.08	199.56	198.71	197.77	201	199.05	202.46	200.36	198.91	199.96	200.86	198.84	198.18	198.61	199.71	200.38	199.41	199.92	200.25	200.95	199.39	199.7	200.48	199.11	200.06	201.17	199.21
205.32	206.85	203.85	200.5	201.21	202.16	202.33	204.18	202.58	203.86	203.52	205.54	203.95	202.4	204.01	203.15	202.09	203.74	203.27	204.63	203.79	204.4	202.87	204.78	206.7	202.22	204.03	203.88	203.35	200.77	202.41	201.76	203.77	200.7	203.82	203.93	204.05	202.27	202.3	201.07	202.81	203.39	202.63	202.58	203.27	202.63	203.57	206.12	202.7	204.14
217.17	218.12	218.44	218.37	217.87	218.17	219.57	218.07	218.27	217.21	216.77	217.67	217.13	217.21	217.22	220.04	215.41	217.54	218.72	216.01	218.15	217.34	217.77	217.54	214.81	217.47	217.64	217.31	216.36	216.07	217.77	218.61	219.08	218.12	216.55	217.96	217.1	217.09	217.03	220.4	218.29	217.28	220.24	215.53	218.14	218.34	219.62	217.17	218.24	218.12
215.75	216.79	215.83	214.3	215.93	215.76	216.57	218.26	217.79	217.82	219.43	215.86	220.62	215.02	216.3	217.68	219.22	216.82	218.45	216.31	217.05	216.21	215.68	214.85	217.11	216.6	217.26	215.79	216.91	215.39	216.32	218.9	218.41	217.18	215.58	217.2	217.53	215.34	217.57	214.88	215.18	216.48	216.84	216.22	217.11	216.87	216.43	220.32	219.12	217.52
207.63	211.53	210.4	210.69	208.34	207.87	207.71	208.23	211.02	208.3	211.21	210.1	207.2	207.16	209.21	207	208.46	206.94	207.15	208.88	207.17	207.47	210.34	210.11	209.08	208.29	211.03	208.01	210.59	207.42	206.99	209.89	208.04	205.96	206.54	209.02	208	209.51	210.24	206.49	210.06	211.56	208.13	208.29	212.61	208.8	209.16	205.8	208.65	207.15
197	197.7	197.96	198.48	198.1	199.02	198.12	198.72	198.28	197.91	198.12	197.43	200.41	198.37	199.41	197.64	199.21	199.72	199.37	197.82	196.32	196.88	198.74	196.96	198.44	199.03	197.42	196.53	199.34	198.92	199.18	198.02	198.55	197.86	197.06	195.34	197.18	199.69	196.74	197.62	197.92	198.1	199.26	197.24	197.44	197.61	197.09	200.08	197.06	197.56
203.96	204.03	203.75	203.19	205.53	206.24	204.07	203.53	205.93	204.04	204.4	205.04	204.79	205.4	204.9	205.74	205.09	205.11	206.9	202.86	206.76	202.9	203.97	203.6	205.04	206.22	205.55	203.57	205.11	206.19	204.53	206.81	205.62	206.06	203.05	205.08	204.77	205.23	204.6	206.48	203.43	202.66	204.7	204.4	206.71	204.39	206.03	205.05	205.25	205.12
195.22	194.04	193.95	194.61	194.73	195.59	194	192.1	194.19	193.66	193.91	193.05	195.99	195.34	194.66	193.21	194.65	193.94	194.65	195.45	194.91	194.48	193.53	196.74	194.75	192.59	195.08	195.7	194.9	193.66	195	193.34	193.22	195.48	193.93	193.84	192.75	193.69	193.78	195.43	194.26	194.93	194.7	194.94	196	195.11	192.49	195.6	195.44	191.52
217.88	216.67	218.01	216.48	218.08	215.74	215.53	216.88	217.36	219	217.6	217.06	216.99	219.64	214.59	213.49	214.32	217.5	218.16	217.41	219	218.92	217.03	214.64	217.84	217.92	215.55	217.04	216.57	214.96	216.43	218.46	217.25	216.87	216.53	217.28	217.55	217.96	214.99	219.46	215.57	216.83	218.24	218.03	218.23	216.01	217.2	216.79	217.25	216.58
210.84	210.42	209.2	213.69	213.71	211.57	211.65	212.87	211.62	213.3	211.79	210.45	212.75	212.86	210.66	211.59	208.65	211.36	212.13	211.4	210.87	211.81	209.19	212.53	213.13	212.51	212.54	211.76	211.95	213.05	213.16	210.84	211.1	210.51	213.02	211.75	211.87	212.07	210.99	212.1	211.55	212.03	213.27	212.41	212.38	210.16	210.12	213.48	211.69	211.9
202.83	203.61	201.52	204.22	204.17	202.29	202.72	203.82	205.99	205.38	204.13	203.4	205.16	203.98	203.08	202.41	203.41	202.35	205.2	203.14	200.57	203.31	202.8	203.01	204.1	205.09	202.49	201.4	204.2	203.93	203.47	203.53	205.1	205.73	201.27	203.9	204.73	204.5	202	203.18	202.24	203.52	203.62	200.4	204.75	202.46	203.26	204.44	202.45	204.5
210.69	211.63	211.69	210.74	209.54	213.59	210.98	209.98	211.02	211.85	213.75	210.52	210.72	211.74	212.83	210.12	210.77	210.13	211.92	212.29	210.8	209.62	213.3	212.37	212.31	211.39	212.26	210.56	211.85	211.53	210.98	211.26	210.6	211.45	211.18	211.6	210.13	209.99	211.65	211.61	211.92	211.85	211.96	212.34	210.55	212.4	212.25	211.09	214.22	210.61
212.64	213.4	211.89	211.14	211.9	213.19	212.78	211.45	211.36	211.45	210.32	211.25	212.07	212.28	211.77	211.53	211.3	212.78	212.21	213.23	210.97	211.09	213.66	208.65	210.41	211.22	212.87	211.46	211.84	211.42	210.75	210.59	210.48	212.66	211.52	211.57	210.93	212.19	208.94	213.74	210.28	209.75	211.46	211.04	211.41	212.27	210.92	211.38	210.65	210.1
206.96	206.65	207.82	207.66	205.5	207.17	207.01	207.71	206.26	208.63	206.91	208.15	207.27	207.13	208.64	207.19	207.51	207.14	209.81	207.18	207.69	208.28	208.22	207.8	208.17	205.69	208.21	206.86	209.04	208.56	207.38	206.57	208.02	207	207.18	209.1	208.65	208.55	207.56	207.9	207.61	205.96	206.96	208.76	208.86	209.3	209.19	208.63	206.78	208.06
200.79	203.3	204.2	202.94	202.81	201.4	202.99	204.37	203.06	203.1	202.46	202.74	201.79	202.87	201.16	202	203.45	203.38	201.11	201.61	203.85	200.84	204.69	200.07	203.39	201.5	202.56	202.84	202.81	201.68	200.99	200.04	203.77	199.44	202.67	201.23	200.25	203.33	202.46	201.77	201.44	201.25	201.45	203.92	203.51	202.98	204.94	203.36	203.13	203.71
208.48	208.64	211.24	208.56	207.64	210	206.62	209.73	208.49	206.33	206.39	210.77	208.16	209.26	207.32	207.64	209.01	208.21	208.79	207.3	208.04	207.53	207.25	210.17	208.65	210.58	206.8	208.07	206.74	207.66	208.65	205.19	210.64	205.9	208.57	207.94	208.02	207.02	207.9	210.03	207.57	208.22	208.2	209.78	209.67	209.14	206.28	209.12	206.34	207.14
205.68	210.71	205.44	206.97	208.94	208.75	209.66	205.79	207.49	208.18	211.16	207.87	206.98	206.56	205.04	208.42	206.29	209.49	207.53	206.74	205.91	208.18	207.94	207.75	209.68	209.55	205.98	207.09	207.8	207.5	208.09	208.21	209.37	207.67	207.89	209.58	206.39	206.66	204.28	204.98	207.03	205.01	205.95	209.68	210.29	204.76	209.42	210	208.85	205.71
214.12	212.73	212.42	211.89	215.51	211.27	211.25	212.23	211.95	213.19	212.93	212.65	215.05	211.63	211.02	211.36	214.4	214.19	212.44	212.47	215.34	212.47	213.75	212.52	212.11	215.13	212.27	213.57	214.03	214.15	211.96	213.46	211.82	212.74	211.06	211.72	213.44	213.19	215.05	212.58	214.1	211.14	214.92	212.92	212.36	212.25	212.37	212.79	214.3	214.66
204.23	204.17	202.22	201.84	203.26	204.31	202.11	203.06	202.74	203.26	202.23	202.33	202.18	203.13	205.24	205.88	205.54	204.91	201.99	201.81	202.65	202.97	203.96	203.75	204.12	203.31	204.31	204.97	202.48	201.82	204.06	203.2	202.39	202.93	205.14	203.59	204.65	204.64	201.93	203.91	202.74	203.78	200.17	204	204.08	205.19	202.68	205.32	201.95	200.96
211.58	212.95	213.9	213.01	213.18	212.44	213.59	211.66	213.05	211.99	211.85	211.08	210.85	210.93	213.24	209.84	212.39	212.95	212.29	212.27	215.17	210.95	213.71	211.29	211.3	214.02	211.41	213.42	213.6	212.65	210.29	215.39	212.61	212.19	211.93	210.61	210.97	212.3	212.98	210.87	213.44	212.31	213.32	212.34	211.67	212.43	212.62	214.25	213.1	212.41
208.1	206.25	209.99	209.34	209	208.29	209.96	209.25	209.22	208.85	208.78	210.63	211.57	209.59	206.03	208.74	210.4	208.59	209.81	207.37	210.98	210.53	207.56	206.95	208.7	206.75	208.21	209.12	209.57	206.75	211.23	209.27	208.18	207.47	208.21	210.5	207.26	206.88	209.19	207.04	209.22	210.09	207.19	211.69	211.58	212.33	208.66	206.9	208.39	207.62
210.64	210.97	209.04	208.62	207.82	209.81	210.43	210.46	208.05	211.06	210.71	208.66	208.3	209.66	210.4	209.65	210.23	210.68	209.06	211.47	210.51	206.17	206.63	210.73	208.23	209.88	210.29	209.31	207.12	209.54	211.11	209.2	209.32	209.73	209.36	209.73	211.58	209.31	210.21	206.71	209.87	204.34	209.47	207.09	208.57	208.74	210.85	208.44	207.84	208.06
207.81	209.22	208.63	209.8	206.21	207.11	207.49	210.96	205.29	208.6	208.02	209.76	206.24	209.84	206.26	210.21	206.8	207.65	208.4	208.27	208.83	208.44	207.41	205.95	208.88	210.86	209.68	207.15	208.02	209.95	208.06	208.02	210.61	209.24	208.69	205.96	208.67	209.31	209.37	208.89	208.51	208.37	208.48	210.43	206.73	207.4	210.84	206.66	208.87	208.27
202.21	206.09	201.71	201.21	201.15	203.75	202.37	203.26	199.53	203.82	203.07	204.19	203.47	202.25	203.13	202.41	204.74	203.39	203.12	204.22	205.19	199.31	201.3	200.48	201.35	201.58	202.14	205.93	205.08	204.93	202.63	202.08	205.3	201.23	203.62	202.74	202.49	205.8	203.42	203.08	204.07	201.53	202.73	202.22	202.67	204.16	202.91	205.83	203.46	201.96
208.22	210.25	208.71	209.07	209.25	207.75	206.94	210.72	208.49	207.3	210.5	207.07	210.37	208.29	209.78	210.51	208.2	208.19	209.18	210.3	208.2	209.64	208.72	208.57	207.58	211.57	208.48	211.45	208.1	210.7	210.03	207.86	207.61	209.49	209.26	208.74	209.1	209.49	210.28	208.28	207.81	209.17	209.45	208.35	208.63	205.98	206.95	208.4	207.09	211.51
198.7	200.65	198.35	201.27	198.58	198.16	199.7	196.96	199.48	197.44	199.53	200.02	198.67	198.73	199.56	200.19	197.62	199.81	198.5	200.93	200.02	202.71	198.93	199.48	199.78	199.56	198.33	202.15	201.28	199.61	200.32	201.63	202.64	197.14	198.48	198.94	197.87	198.39	202.13	199.74	198.79	198.32	200.66	197.62	199.41	197.66	201.38	199.34	198.48	198.57
192.9	192.35	195.82	194.5	195.39	195.88	197.26	196.88	192.37	196.16	194.19	193.91	195.71	195.4	196.86	195.16	194.56	194.26	194.48	195.38	196.67	194.7	195.7	193.27	192.79	193.8	194.25	195.47	195.8	196.05	197.24	195.7	193.8	195.22	193.7	194.41	196.67	196.36	195.51	196.41	196.43	196.21	195.47	195.05	196.15	195.67	193.55	194.95	196.05	194.35
207.84	209.14	207.26	205.4	209.95	208.59	205.81	206.63	205.84	205.21	208.73	207.49	209.94	207.39	207.16	208.95	207.92	207.72	208.04	207.4	207.31	209.71	206.65	206.59	206.33	208.4	206.88	207.62	207.43	206.38	209.69	205.84	208.73	207.6	209.65	205.96	208.62	205.37	207.28	207.81	207.86	208.31	207.55	207.98	208.23	207.4	207.72	205.74	206.19	207.54
203.54	203.87	203.97	204.04	203.45	204.6	203.3	202.92	203.86	203.41	208.47	202.94	204.2	203.96	206.07	201.85	200.54	204.57	206.55	203.1	204.8	204.02	206.15	203.44	204.87	204.58	206.39	203.11	203.43	204.63	201.66	201.18	203.49	203.73	202.87	203.49	207.71	205.85	205.34	207.1	203.96	205.34	204.42	201.85	204.17	203.3	206.15	203.88	204.04	203.39
208.11	211.3	211.13	210.4	210.01	210.27	209.92	210.44	209.31	210.4	209.55	207.75	209.67	211.57	208.29	210.56	208.13	210.4	208.95	211.32	210.05	210.86	210.18	209.84	209.79	207.35	211.67	209.72	209.34	209.87	210.99	208.7	209.91	212.09	209.73	209.61	210.48	208.97	210.02	209.84	210.97	207.04	209.63	209.94	209.6	208.01	207.41	208.56	207.63	211.66
206.02	207.64	207.05	208.46	207.77	209.27	209.36	206.55	208.23	206.97	208.04	209.19	209.65	206.91	206.74	207.38	207.12	207.35	208.66	207.07	208.23	208.35	205.91	206.38	208.69	206.49	207.35	206.68	209.93	207.15	210.58	207.93	208.55	206.88	208.46	207.16	208.2	207.99	207.64	209.71	210.55	209.07	208.28	207.06	204.66	208.9	206.22	206.63	207.55	207.56
208.04	207.46	206.33	206.81	211.93	208.3	207.95	211.22	206.04	210.47	211.68	209.92	209.97	207.19	209.95	207.68	208.37	209.17	211.55	206.42	208.9	207.6	206.62	208.63	208.77	208.56	209.05	208.42	208.11	208.32	207.88	206.99	207.56	209.03	209.3	207.41	206.59	208.05	210.04	209.55	208.2	208.7	209.78	208.96	209.58	210.17	208.64	208.47	208.79	208.25
208.75	207.88	206.88	206.51	208.43	208.69	206.6	205.91	210.7	208.71	207.36	207.33	211.48	209.87	208.78	210.24	208.78	209.51	207.87	207.52	210.14	208.93	209.18	207.71	206.91	208.87	208.33	207.97	207.81	206.12	208.83	207.17	207.46	209.19	209.07	209.8	210.11	209.31	207.52	207.38	207.95	211.12	210.41	206.07	210.64	207.32	207.38	209.42	204.57	208.55
200.95	199.12	200	197.09	198.63	199.52	201.68	197.98	201.2	199.05	198.3	201.41	200.03	200.51	200.22	201.19	199	198.35	201.32	199.93	199.88	200.78	199.51	200.17	200.38	201.13	199.58	200.24	199.69	199.1	201.25	198.94	201.22	200.54	198.92	200.65	198.07	198.48	199.17	198.76	199.3	199.82	201.8	199.69	198.47	199.31	199.48	200.77	199.34	199.74
206.01	202.2	203.19	207.64	206.98	206.09	206.51	202.8	204.62	205.31	204.51	206.5	204.06	204.59	204.52	202.69	203.43	204.18	203.61	203.97	204.78	204	206.01	203	203.76	203.03	203.62	203.76	205.03	205.09	208.15	205.35	204.84	204.63	205.16	204.53	204.33	204.11	206.37	202.94	203.28	204.47	203.89	204.5	203.59	203.7	207.94	206.43	204.07	206.23
210.93	213.78	211.49	208.5	210.21	210.47	212.86	209	212.39	211.77	212.92	213.03	209.48	211.02	211.37	210.9	212.39	209.52	211.18	213.66	210.56	213.33	213.75	212.11	210.51	212.25	212.28	213.07	208.49	212.06	212.89	211.37	211.7	211.69	210.36	211.27	212.63	211.64	209.54	215.72	211.6	212.25	211.36	213.73	210.75	208.34	212.9	211.68	211.8	210.32
209.18	211.07	208.52	208.3	205.35	209.01	206.92	209.96	209.27	208.27	208.75	209.48	207.06	207.38	209.34	210.44	208.58	205.48	211.15	209.93	208.71	207.24	208.44	208.69	210.95	206.07	208.09	208.98	207.15	209.73	209.63	209.05	209.48	211.62	208.29	207.84	209.23	208.91	209.89	208.22	209.09	209.68	210.95	207.72	207.68	210.38	208.61	208.1	207.33	206.98
205.03	204	202.94	201.82	201.97	206.1	202.44	203.63	206.22	203.28	205.39	202.77	202.48	201.41	203.95	203.58	201.06	203.91	203.32	202.31	205.4	205.92	203.28	203.04	206.04	203.29	202.4	202.14	204.16	203.87	203.15	204.61	203.2	203.19	202.54	206	204.66	202.41	203.57	202.44	205.23	204.26	205.5	203.04	205.1	202.77	205.4	202.57	201.86	205
216.4	218.82	217.45	216.06	215.15	217.03	218.21	219.44	217.14	216.02	219.98	216.12	217.23	219.22	218.55	215.2	217.98	216.23	216.43	216.87	217.82	217.31	217.03	214.79	215.56	216.13	218.58	218.3	216.02	218.51	219.89	219.51	217.09	215.46	219.39	214.47	216.17	216.15	218.22	217.28	219.67	218.31	219.01	218.79	219.01	216.7	216.38	216.59	217.2	217.73
209.18	207.99	209.1	208.82	210.79	208.07	211.17	208.5	209.36	207.1	209.04	210.55	208.95	211.42	211.21	209.43	209.16	210.39	211.21	209.52	206.75	208.17	209.54	209.66	207.67	210.07	208.8	209.51	209.22	211.09	209.57	210.23	209.88	206.98	209.62	212.16	210.2	211.23	209.26	209.89	209.37	209.02	210.5	210.89	210.34	210.35	210.5	209.64	208.95	208.18
201.31	197.97	199.03	199.97	202.05	200.12	200.84	200.88	201.51	199.34	197.23	198.5	202.98	201.61	198.21	200.7	201.55	201.23	200.82	197.66	201.4	200.85	199.47	198.21	200.93	198.66	201.43	199.14	200.41	200.84	200	201.81	201.31	201.13	198.91	199.88	201.83	199.45	201.65	198.59	200.49	199.1	199.74	198.19	197.2	199.92	200.39	201.82	201.26	199.27
210.36	207.3	208.24	209.83	209.53	211.17	207.86	208.82	208.24	205.74	207.6	208.22	207.3	209.59	207.82	209.35	210.26	208.2	209.59	207.9	208.55	208.67	208.56	209.92	210.63	210.71	209.82	206.77	208.87	207.19	208.02	209.48	209.82	207.61	210.09	208.27	208.49	207.89	208.29	207.01	209.98	209.21	207.39	209.06	209.67	209.15	210.4	208.82	208.95	208.91
201.68	203.18	199.46	204.33	204.95	201.57	202.54	204.3	203.59	202.35	201.49	201.41	203.5	203	201.98	203.06	204.58	202.91	200.6	202.28	202.53	202.43	202.52	200.25	201.75	202.19	201.18	203	201.03	201.41	200.99	199.88	206.22	204.18	202.58	203.01	204.57	200.69	202.61	202.15	202.7	203.18	203.29	202.46	202.33	204.03	202.56	201.47	203.65	201.97
196.18	197.51	197.58	197.87	198.35	197.93	199.08	198.32	198.18	197.28	197.2	198.21	195.52	195.22	199.22	201.33	199.04	198.7	197.95	198.64	197.94	198.43	196	197.81	198.61	198.41	197.32	197.79	198.37	198.4	197.54	198.8	197.22	200.63	197.13	197.5	198.71	201.33	199.3	197.16	197.92	195.3	197.6	196.36	196.67	199.8	196.3	197.05	199.08	198.77
209.29	208.58	207.88	208.09	208.43	207.86	208.55	208.66	209.53	210.18	210.07	209.43	207.52	208.04	205.9	207.89	206.68	208.39	208.02	208.5	209.56	207.41	209.41	207.97	207.62	209.12	210.13	206.98	209.31	209.87	209.91	208.76	208.72	207.93	209.01	208.48	207.16	207.82	208.27	208.16	209.55	207.01	210.26	211.93	208.06	209.24	209.57	209.08	208.89	207.4
203.59	201.89	203.25	201.19	202.29	201.82	202.53	203.84	202.68	203.07	202.71	203.41	202.55	203.47	201.4	202.01	202.51	202.37	204.16	199.86	200.96	202.79	201.91	204.8	203.83	201.45	200.6	201.07	202.47	202.7	203.52	203.45	201.78	201.87	201.73	202.74	200.77	200.22	201.78	203.51	202.21	202.9	202.79	200.98	203.56	201.96	203.78	199.31	205.71	200.67
200.45	198.9	198.17	200.62	198.58	197.62	199.65	200.55	199.37	199.06	198.93	198.75	197.76	199.68	197.62	200.05	201.73	198.45	198.38	201.2	199.01	201.35	200.8	200.7	198.98	200.03	201.79	199.83	200.39	201.97	199.47	199.25	198.86	198.51	200.71	200.42	199.25	198.06	201.83	198.22	198.1	200	199.65	198.27	199.5	197.61	199.97	197.84	198.62	199.43
203.04	206.88	202.36	205.89	203.23	201.73	202.55	203.73	203.76	205.14	203.16	203.11	205.85	204.89	204.55	201.61	202.59	203.53	202.9	204.2	204.34	203.7	205.24	205.38	202.93	205.03	203.73	205.03	204.81	202.16	206.55	203.28	204.97	202.8	204.99	204.65	203.6	202.98	204.33	203.19	204.31	204.07	204.53	203.57	201.78	203.21	204.98	205.05	203.37	205.94
207.18	208.38	209.43	205.39	209.58	206.64	207.09	209.37	210.49	207.84	208.6	206.6	209.1	206.95	206.26	208.05	206.79	206.78	208.69	205.94	207.15	208.22	207.44	207.82	208.22	207.93	209.07	209.62	209.94	207.67	208.37	205.14	207.84	206.77	208.12	207.04	210.77	207.87	207.64	209.5	208.53	208.35	207.27	206.29	207.18	206.89	207.75	206.92	209.2	208.05
208.09	209.98	210.32	209.07	208.52	213.1	209.63	209.06	208.52	207.65	211.4	209.81	208.1	209.97	206.65	209.55	212.1	209.59	209.8	209.15	208.7	210.63	211.11	207.65	211.39	209.14	205.77	210.26	209.5	209.78	210.08	211.55	210.37	210.26	212.63	210.46	209.44	208.17	208.64	210.08	209.47	207.24	208.21	208.03	208.15	207.89	210.21	209.96	209.67	209.29
204.43	204.27	202.27	203.33	204.08	202.44	204.68	202.58	205.18	201.47	202.34	203.71	203.45	200.96	203.56	203.43	203.67	200.42	206.26	202.92	204.88	201.7	203.36	203.9	206.76	205.25	203.63	201.55	203.92	202.11	203.64	206.28	203.3	203.29	203.2	203.42	202.25	206.16	202.85	204.99	205.54	207.53	201.35	204.81	205.1	203.75	203.07	203.64	202.7	205.45
215.63	219.04	215.61	216.54	219.26	218.93	216.46	215.29	217.49	216.36	216.71	215.3	218.63	216.15	219.98	216.09	216.84	215.96	217.34	217.52	216.94	217.41	216.91	216.87	214.93	217.4	217.29	219.13	216.15	218.12	217.14	216.18	215.82	216.32	217.44	215.82	214.23	216.1	217.41	216.57	214.65	218.45	216.36	214.78	215.61	215.28	215.44	217.83	217.74	217.28
205.37	209.02	205.27	206.53	207.06	206.21	204	205.12	207.18	205.27	204.41	204.35	202.91	208.29	203.41	204.33	206.49	203.68	204.91	204.52	204.68	206.98	205.18	207.63	207.61	203.74	206.36	206.67	202.39	203.3	205.9	204.58	207	207	205.94	204.92	203.65	205.7	204.35	206.19	207.56	208.16	207.36	204.8	206.3	203.58	205.89	208.02	208.46	206.5
199.36	199.58	197.89	201.63	200.02	198.67	199.61	197.16	196.7	200.9	198.91	200.62	200.09	201.03	197.61	200.85	197.76	199.17	198.52	197.98	199.08	199.11	201.17	198.42	199.79	199.09	196.89	200.74	199.06	197.65	199.03	200.72	197.71	198.22	198.05	200.49	201	197.69	198.38	197.66	198.36	201.3	201.07	197.94	199.52	199.81	200.82	201	198.55	200.75
214.5	211.99	210.41	213.07	210.45	213.61	213.32	211.48	213.54	211.82	213.11	211.94	211.85	213.23	211.91	212.47	213.46	212.88	213.02	212.92	213.63	210.46	210.64	210.9	211.41	210.89	211.64	212.52	212.93	213.12	213.45	212.24	212.99	211.94	211.2	213.54	210.53	212.6	211.7	213.21	213.27	212.54	211.24	214.04	212.88	210.62	213.88	214.11	213.18	212.84
199.08	198.52	199.19	199.91	198.03	200.44	200.51	198.37	199.75	197.74	198.81	198.98	198.02	201.12	199.07	197.91	200.59	197.92	197.49	199.03	197.86	200.56	199.28	200.25	201.94	198.74	197.97	201.88	199.89	200.17	199.02	198.2	200.33	198.75	199.48	199.74	198.37	198.35	200.18	199.09	200.77	199.97	197.51	198.64	200.07	199.13	201.14	198.86	198.93	198.42
208.42	208.28	209.05	209.51	209.32	208.39	209.01	209.43	209.5	210.46	210.7	207.56	208.85	207.2	209.42	209.14	206.74	208.68	209.08	206.37	208.61	209.64	208.13	207.2	207.61	209.9	207.88	208.14	208.79	209.73	210.99	209.18	207.32	210.04	206.09	207.15	207.29	207.49	207.73	206.07	207.04	210.94	207.99	208.76	207.4	210.28	208.72	210.2	208.7	208.65
216.64	217.15	216.78	218.11	215.46	213.78	216.76	212.93	215.27	215.77	215.33	216.38	218.54	218.91	217.61	215.68	218.21	218.22	219.93	216.45	219.4	218.8	217.11	216.8	216.55	216.76	218.58	216.22	217.54	218.1	217.66	217.46	218.55	218.86	215.01	215.91	218.45	217.05	218.73	215.75	217.53	219.15	217.98	216.09	218.96	214.9	219.28	218.31	217.82	215.24
208.05	207.82	209.76	208.93	210.71	209.76	209.04	210.06	209.07	206.19	211.3	209.22	208.55	210.65	209.03	208.01	205.74	210.33	209.64	209.25	210.51	208.82	208.36	209.01	208.42	210.07	211.89	209.1	209.41	208.49	208.34	209.25	208.03	207.78	208.18	208.05	211.44	207.96	209.85	206.17	208.04	208.02	210.4	208.45	207.36	208.47	209.3	209.05	208.18	209.32
209.79	210.86	209.97	206.84	209.83	210.16	212.17	208.63	210.78	209.23	210.65	206.89	209.38	211.74	206.06	209.39	211.12	210.74	209.43	207.28	208.1	211.7	205.64	210.96	210.26	212.17	207.48	207.13	209.06	207.85	209.68	209.02	210.34	212.99	210.35	212.16	208.57	208.78	208.92	209.04	208.63	210.07	208.15	210.33	208.42	209.73	211.13	210.03	209.32	209.02
199.05	198.02	199.06	198.74	199.43	199.67	199.45	200.21	199.07	199.9	197.89	201.1	198.66	198.83	200.14	200.04	197.84	198.87	200.6	199.75	199.08	201.63	197	200.51	201.54	199.58	200.43	198.86	201.17	200.14	199.67	197.09	201.25	198.43	200.62	198.22	197.64	199.32	198.12	201.26	199.01	198.62	200.97	198.12	199.33	202.62	199.25	200.35	202.46	198.26
205.75	203.24	204.4	206.51	205.44	205.05	208.92	206.13	203.82	207.53	205.82	207.74	206.88	205.8	205.53	207.06	204.91	207.34	206.57	206.6	207.23	206.11	206.77	205.58	206.88	206.57	207.8	209.39	207.68	205.61	204.66	205.94	206.64	206.71	205.73	205.91	208.08	205.82	205.01	206.6	207.64	207.47	207.82	205.47	205.51	206.79	205.64	205.1	207.96	208.75
206.66	210.2	207.02	206.73	209.61	209.66	206.78	208.88	209.9	209.73	207.6	210.04	209.01	208.52	208.96	207.37	208.34	209.37	209.48	209.16	208.19	208.76	208.95	207.94	207.91	211.03	208.88	209.13	210.19	207.79	208.06	209.05	208.79	206.29	208.69	209.1	207.51	207.3	207.2	210.51	207.59	210.25	208.18	209.93	211.82	209.31	207.29	209.34	207.83	209.59
207.97	206.44	207.71	208.39	207.4	210.5	206.98	207.39	208.31	209.47	209.37	208.14	209.02	207.68	210.49	208.34	209.42	207.46	209.81	209.39	207.35	208.72	207.21	209.31	209.9	208.9	208.74	207.84	209.55	208.5	207.64	206.3	208.19	208.69	207.2	209.02	208.8	210.35	209.72	210.06	209.17	208.3	207.34	206.88	210.74	209.41	209.41	209.21	208.65	209.46
203.42	203.46	202.91	203.5	202.03	202.34	203.54	204.73	203.69	202.38	202.46	203.3	203.81	201.56	202.62	204.13	202.5	204.46	201.02	201.37	202.19	203	203.91	203.12	202.75	203.4	207.05	200.49	201.35	203.6	205.62	204.43	204.3	201.67	204.61	202.87	205.71	202.44	203.59	203.91	202.57	205.27	203.02	203.87	204.48	202.38	204.68	206.18	201.09	204.66
200.05	200.33	198.12	202.04	199.92	200.35	200.07	202.42	200.54	200.77	200.39	200.4	199.94	200.66	202.05	199.27	200.22	201.13	202.28	201.08	199.97	200.19	200.95	199.75	201.51	201.66	201.9	199.86	200.87	200.08	200.32	200.84	199.34	200.33	199.42	200.68	197.16	202.81	198.72	198.74	198.86	200.14	199.68	200.69	201.8	200.24	199.55	200.48	199.97	200
207.71	208.46	209.24	207.88	208.16	206.21	208.7	208.55	208.57	208.15	206.61	207.07	206.21	208.17	208.75	208.37	206.26	207.36	207.56	207.07	207.53	208.03	206.63	207.63	209.07	208.31	208.51	205.06	209.36	208.63	206.86	205.9	207.23	208.29	205.33	207.96	205.36	207.03	208.17	209.3	206.59	209.51	206.93	209.39	207.04	208.4	209.27	207.8	205.44	207.16
205.29	209.62	206.3	210.58	209.38	207.62	209.12	208.33	206.5	209.55	208.25	206.55	209.72	209.57	205.29	206.44	206.45	207.7	207.65	209.19	207.25	208.93	206.89	209.61	207.81	209.02	206.16	207.2	208.54	206.95	207.79	207.84	207.69	207.87	208.64	209.14	207.2	204.5	207.74	209.87	207.6	207.97	205.7	207.59	208.3	208.94	208.34	209.05	208.49	206.88
197.6	199.74	200.13	198.41	199.43	199.82	202.85	200.09	198.53	201.48	198.68	201.43	199.35	197.27	198.27	199.77	197.46	200.94	200.34	196.93	199.48	200.76	200.27	199.83	199.32	198.78	198.26	198.18	198.07	198.48	200.47	200.64	199.33	199.98	197.42	199.62	199.5	199.24	200.79	200.69	196.2	199.01	199.19	201.58	198.96	199.7	197.93	200	199.2	199.23
202.38	202.61	206.35	205.99	203.48	203.83	201.95	204.72	205.71	204.92	205.19	202.39	203.12	205.99	203	204.61	204.51	206.38	203.86	204.54	202.82	203.65	205.01	204.32	205.37	204.68	203.63	206.46	208.12	206.14	205.75	203.74	204.67	205.47	203.95	204.87	203.74	204.06	204.25	205.5	205.73	206.77	207.2	205.88	205.01	206.04	204.63	203.57	204.04	203.26
218.01	214.26	216.63	216.18	215.99	214.51	215.11	215.56	218.86	215.67	216.81	216.42	217.31	217.91	217.44	215.43	217.07	219.61	217.51	216.61	218.67	217.41	217.46	215.85	216.63	215.77	216.21	216.96	216.61	219.24	217.28	216.34	216.17	215.85	218.47	217.55	218.71	216.93	218.39	216.5	217.61	216.93	217.18	218.7	217.73	218.34	216.96	216.2	218.17	217.57
203.03	201.74	202.46	200.44	202.43	203.6	201.45	203.09	199.08	202.47	203.07	204.43	202.27	203.96	202.94	202.9	203.13	201.68	202.9	203.1	201.69	201.66	202.12	200.27	200.6	200.74	203.74	204.15	203.71	201.07	203.98	199.78	201.76	202.59	200.13	204.74	203.93	201.11	202.94	200.86	203.92	201.14	203.82	201.85	200.89	199.76	202.71	202.84	196.9	203.79
204.68	202.82	203.66	203.08	200.33	201.68	204.21	200.1	200.91	203.27	201.64	201.16	202.82	202.54	200.73	200.73	201.13	201.89	201.81	201.54	201.68	202.47	204.23	202.03	204.08	203.21	201.82	203.85	202.03	202.59	199.65	202.59	201.66	202.52	202.26	200.36	205.55	200.26	202.32	202.98	201.88	200.41	202.62	203.87	203.46	202.89	202.7	204.21	202.6	203.34
200.17	200.17	199.92	199.85	199.83	200.25	199.46	199.11	196.72	198.57	200.26	199.45	199.98	199.84	201.46	198.68	199.22	199.45	197.13	198.32	199.8	200.69	198.26	200	200.25	199.18	201.66	198.5	197.14	198.77	198.27	199.54	200.11	198.01	197.73	197.65	197.51	201.11	198.73	200.36	198.02	198.16	197.53	198.57	198.98	200.47	197.66	200.41	200.13	201.71
210.33	212.25	210.62	212.22	212.33	212.8	211.56	210.12	212.62	213.61	214.07	212.92	213.37	211.21	212.56	212.17	211.87	210.99	210.61	211.02	211.67	209.27	212.17	213.35	213.64	211.29	213.35	210.4	212.26	211.93	211.82	212.98	211.86	211.31	212.06	211.39	214.75	212.08	214.04	211.48	211.88	212.3	214.75	213.75	212.2	212.7	213.03	212.28	213.28	210.61
207.6	205.5	207.82	206.22	207.8	207.29	204.95	206.09	206.78	206.09	208.74	208.48	208.49	207.39	207.65	207.72	207.25	208.13	207.53	211.31	205.11	208.05	207.15	208.25	207.98	207.43	208.58	206.96	205.9	207.45	205.58	206.84	206.16	207.65	206.24	210.32	207.69	208	209.28	210.66	209.41	208.34	204.44	208.03	207.58	207.57	206.67	204.6	205.86	207.5
199.27	198.42	197.64	198.5	199.54	199.88	197.84	198.52	199.49	198.91	199.53	200.14	197.06	197.31	196.65	197.44	198.07	199.55	200.09	198.04	195.24	199.78	197.12	199.71	197.11	195.84	197.6	199.54	197.8	198.54	198.84	199.22	197.2	199.2	197.71	198.73	200.26	198.03	199.51	199.67	199.37	197.94	199.3	197.92	199.8	197.31	197.85	197.56	199.29	197.75
201.11	199.5	199.43	198.67	202.33	197.82	200.01	200.38	201.56	200.57	202.84	196.67	200.08	199.75	199.46	201.24	201.26	199.62	198.84	202.4	199.13	201.41	199.52	200.89	201.23	200.34	200.7	199.37	201.59	199.77	200.39	201.24	200.74	199.23	200.53	200.51	199.54	199.81	202.07	200.6	199.75	201.54	198.6	199.25	200.2	198.01	202.06	198.66	200.99	200.3
203.43	204.81	204.71	205.68	205	205.43	205.21	206.5	205.67	203.73	204.17	205.62	203.37	204.8	203.42	203.68	204.6	204.53	203.61	202.61	204.21	205.26	205.05	204.17	201.51	201.9	203.72	201.07	204.37	203.71	203.78	202.16	205.13	203.77	202.92	202.24	204.74	205.29	203.64	204.45	201.68	202.62	204.46	204.22	202.62	205.71	201.94	203.52	205.69	204.68
207.34	206.71	208.1	208.84	206.2	206.34	206.8	209.32	208.12	207.67	206.8	207.94	204.58	205.56	208.37	207.77	208.12	206.48	207.57	206.5	207.55	205.19	206.86	205.27	207.6	208.83	205.26	207.75	206.42	208.79	208.47	205.77	208.71	207.8	209.36	208.06	207.83	209.19	209.7	206.59	206.5	206.47	206.19	207.11	207.04	209.01	208.59	206.39	207.57	210.52
214.04	212.31	212.58	210.77	215.35	213.14	213.33	212.81	211.86	210.5	211.27	213.86	213.57	210.27	212.03	213.08	212.84	210.95	210.8	212.9	211.6	213.17	211.56	212.24	210.82	211.34	210.69	214.38	213.52	212.77	213.12	211.36	212.32	213.61	209.96	211.03	213.76	213	211.78	212.65	213.13	210.68	212.25	213.06	212.41	213.42	210.27	212.62	212.79	213.63
198.89	200.62	200.08	202.24	198.7	202.37	201.18	199.26	200.63	198.34	201.55	201.78	198.67	202.33	199.4	202.45	202.3	199.32	199.85	201.13	201.92	198.22	200.81	202.31	199.33	199.88	201.78	199.89	200.17	200.57	198.97	201.9	200.21	200.06	199.96	201.05	201.9	200.21	202.8	199.81	201.71	199.08	200.45	200.91	200.8	200.33	199.62	199.28	201.44	200.28
205.82	206.77	205.25	207.43	205.01	208.42	204.63	205.91	204.94	206.57	205.61	206.01	206.53	208.18	204.21	205.1	208.49	204.6	206.39	205.03	206.39	204.6	207.14	205.31	204.23	205.63	206.02	207.72	205.26	205.36	208.92	206.49	208.22	205.92	205.24	208.3	204.43	206.03	205.16	207.24	207.01	205.5	204.46	206.96	207.48	206.08	205.67	207.76	208.39	207.42
206.92	207.28	206.17	203.53	209.01	207.1	206.67	206.9	207.65	205.14	207.7	206.24	208.99	206.39	207.8	205.08	205.17	205.13	205.11	205.97	205.93	208.36	205.88	208.59	204.47	204.23	206.79	206.67	204.94	203.8	208.15	207.22	206.42	206.63	204.52	207.67	207.72	204.54	205.09	205.35	206.42	207.12	208.96	207.59	206.74	206.21	206.6	205.63	205.8	203.78
212.57	211.76	212.66	212.6	210.4	212.56	213.41	212.96	212.02	213.11	211.54	211.64	211.88	213.73	210.94	212.15	211.4	212.78	214.11	209.61	210.33	211.94	212.17	212.52	212.42	213.61	212.09	208.85	211.64	210.58	212.66	211.97	214.31	212.57	214.35	208.59	210.42	212.86	213.74	212.8	210.33	212.23	210.39	211.05	213.21	211.43	212.07	209.77	210.88	212.5
213.04	214.11	213.09	211.36	215.92	212.01	215.13	215.14	214.57	213.23	215.75	215.97	214.08	214.23	215.24	212.92	213.5	212.64	213.24	215.09	214.03	212.55	214.19	213.54	213.05	212.63	213.17	212.81	214.58	214.79	214.71	216.13	214.03	213.95	212.15	214.48	210.37	213.89	214.93	215.35	215.4	214.11	213.16	215.49	216.76	213.31	216.91	213.67	212.6	214.71
208.74	209.23	205.76	208.3	208.35	209.06	207.45	206.5	207.2	208.45	209.13	208.35	209.1	207.59	207.71	208.26	208.14	210.03	208.7	209.46	209.03	208.89	208.85	210.8	207.02	208.49	209.55	208.23	208.83	209.18	208.26	206.74	208.52	208.11	207.73	210.6	210.03	207.92	207.74	208.99	208.85	206.63	208.67	209.37	207.4	207.27	209.59	205.95	207.04	208.61
208.29	209.18	207.3	206.85	206.48	209.35	208.19	206.71	209.65	209.58	208.94	208.11	206.79	207.24	205.97	208.79	207.16	205.67	209.13	208.74	209.67	207.36	206.64	206.28	208.6	208.64	209.05	208.69	208.16	209.4	207.63	207.89	208.65	206.99	208.43	210.09	207.29	209	208.5	207.97	207.36	209.38	208.25	205.84	208.18	208.07	210.25	209	206.88	209.03
203.86	206.78	205.57	209.1	206.55	206.22	208.05	205.72	208.91	207.33	207.02	208.02	205.23	206.57	205.67	206.21	207.38	206.73	206.32	208.75	208.62	208.13	208.88	204.85	208.62	208.18	208.25	207.05	209.08	207.32	208.52	206.91	208.55	206.82	206.64	206.7	207.82	208.42	209.19	204.48	204.8	207.69	209.94	207.1	206.06	208.2	206.17	206.36	206.13	206.99
198.54	201.57	201.63	200.45	202.55	200.49	197.96	199.3	200.25	200.22	199.39	201.73	201.28	199.62	200.54	199.32	199.95	202.04	203.03	199.71	200.15	199.83	201.01	200.61	201.07	199.58	201.04	200.82	201.08	197.97	201.4	200.26	203.17	201.04	200.59	201.63	199.52	197.79	200.54	199.35	200.23	199.29	201.04	201.1	201.73	200.07	201.12	198.48	200.04	199.74
210.57	205.46	206.15	210.65	208.46	205.82	209.01	209.23	208.32	208.15	208.53	207.15	207.23	207.24	208.72	207.41	208.77	209.03	206.85	205.43	205.26	208.12	207.91	207.97	209.84	208.65	208.18	206.67	207.06	208.33	208.7	208.3	205.19	206.57	206.14	210.32	207.23	208.36	209.19	209.28	209.25	209.01	208.67	207.87	207.28	207.08	208.08	207.32	208.14	201.71
198.99	200.43	198.28	200.13	199.79	199.8	197.93	200.52	197.52	200.35	199.63	197.78	199.3	200.16	201.2	198.44	199.65	197.99	198.51	199.78	198.89	199.97	199.8	198.01	199.36	198.5	200.13	199.05	200.38	200.98	198.16	197.41	199.44	198.03	198.99	198.96	198.18	198.21	198.14	198	199	198.64	197.62	197.92	199.08	198.77	200.27	201.1	197.85	196.9
203.95	203.66	203.15	204.36	204.15	203.04	203.48	204.89	202.13	201.83	203.55	199.5	203.14	206.44	202.92	204.54	200.87	204.9	204.78	203.75	203.61	203.86	203.87	204.2	204.48	204.6	205.56	203.94	202.34	205.44	208.93	203.73	203.95	204.77	204.27	203.95	202.53	202.61	204.35	204.24	201.92	203.46	203.16	205.26	203.01	202.99	203.37	204.58	201.35	202.03
206.19	209.06	208.51	208.79	206.62	208.49	209.75	206.31	208.35	207.39	205.24	207.8	208.61	208.58	211.28	208.95	205.77	208.06	207.21	208.11	207.22	208.04	207.95	207.37	207.65	207.44	207.98	206.51	207.44	208.86	208.62	208.91	207.41	208.88	206.74	208.94	207.52	208.23	207.17	208.24	207.69	209	208.48	209.64	209.05	208.76	206.99	207.49	210.02	207.79
202.3	202.85	202.8	201.92	204.26	202.51	203.61	205.27	202.87	204.09	206.28	207.39	203.8	203.41	203.45	201.38	201.07	202.51	204.1	203.16	203.58	204.16	201.24	201.21	201.59	202.95	199.62	205.68	202.65	203.88	202.5	205.54	205.03	201.89	204.68	204.98	204.56	200.72	203.63	203.66	203.15	203.49	200.87	205.61	204.71	204.87	205.39	206.16	206.23	203.29
200.34	204.71	199.71	200.83	202.32	202.33	202.6	201.79	202.36	201.62	202.11	202.93	203.21	203.37	200.8	202.69	201.93	199.76	200.59	203.21	200.69	203.16	201.89	203.82	202.78	203.64	203.17	200.49	200.48	202.14	201.27	201.41	201.97	203.23	204.2	202.12	202.67	198.61	201.47	204.53	201.37	199.42	203.97	203.31	203.4	203.25	203.5	203.7	203.4	203.05
195.38	194.88	194.75	193.5	194.91	194.81	194.64	196.38	194.61	196.45	193.38	193.24	196.64	196.28	193.86	194.72	195.21	193.44	195.11	194.17	194.61	195.03	190.85	193.39	197.91	196.03	193.45	195.03	195.81	196.23	195.6	194.62	195.47	197.4	193.84	193.74	195.44	197.41	196.99	194.49	197.17	196.19	193.12	195.78	194.84	196.12	195.86	196.06	195.35	194.62
199.53	198.36	201.86	197.9	199.86	200.53	199.56	200.33	199.82	197.8	198.23	199.01	196.67	197.58	196.42	199.34	200	201.18	199.08	199.37	198.05	201.02	197.59	200.27	198.14	199.32	197.19	199.54	197.59	198.77	198.04	198.68	196.44	199.09	196.9	196.42	199.58	195.81	199.24	196.48	197.19	199.03	199.63	197.69	199.22	199.16	197.19	196.69	198.54	199.78
217.48	217.88	217.17	217.24	215.92	219.42	216.44	214.6	217.31	216.17	218.78	217.49	217.59	216.37	217.29	218.48	215.89	216.97	216.19	215.49	217.52	216.67	216.5	218.36	215.18	218.05	217.44	218.08	216.18	215.57	217.53	217.43	216.51	217.66	217.11	216.56	216.95	216.68	216.57	216.49	217.21	214.78	218.59	217.27	218.8	215.69	215.82	216.83	217.97	217.5
211.81	214.08	212.75	214.2	213.63	215.03	213.6	212.81	213.96	214.34	214.54	215.22	211.52	213.99	212.78	214.04	214.97	215.03	211.15	213.16	213.1	213.41	213.95	213.26	215.75	213.48	213.09	212.8	212.32	212.46	212.66	215.44	213.56	211.59	215.28	215.05	211.22	215.66	213.24	215.15	210.7	213.64	217.1	214.65	213.08	212.66	213.34	213.19	214.21	210.82
208.23	211.53	206.17	208.57	209.23	209.68	207.25	207.47	211.59	208.22	207.68	209.32	208.99	208.47	208.97	209.02	211.12	208.94	206.45	208.06	209.67	208.08	207.32	209.77	207.09	210.07	208.11	209.49	207.82	209.74	210.89	209.12	209.98	208.88	211.47	208.62	208.66	208.73	208.38	207.88	207.31	209.33	209.08	207.17	208.69	209.08	208.25	206.91	209.92	210.4
213.31	212.35	212.1	212.84	212.21	213.1	211.52	214.02	212.88	214.12	213.53	211.87	212.57	213.41	213.32	212.05	212.46	212.38	212.53	213.94	212.52	214.2	212.06	214.26	214.93	214.42	212.96	212.01	212.33	213.41	209.65	210.78	214.6	212.78	213.04	212.28	210.68	213.21	212.44	213.83	213.68	213.15	214.32	212.22	213.59	212.54	214.62	212.63	213.5	211.37
211.11	211.63	213.17	213.49	209.44	213.7	209.42	208.79	210.8	209.51	212.26	212.68	208.7	213.16	212.44	211.58	211.19	212.48	211.15	210.35	208.66	210.99	211.92	212.01	210.21	213.2	210.24	211.21	212.78	209.96	210.78	210.22	210.8	214.92	211.57	213.56	211.69	213.25	211.19	209.35	212.57	213.34	210.26	210.11	211.29	213.4	211.33	214.34	212.83	211.31
200.74	200.55	201.91	201.54	202.55	198.5	200.74	198.81	199.05	198.86	199.68	198.09	200.2	197.32	199.98	199.6	200.45	197.62	198.49	199.98	200.17	197.55	200.08	201.06	197.21	199.62	202.25	196.57	199.9	198.39	197.75	197.68	200.65	196.13	198.59	200.94	199.21	199.71	199.19	197.64	201.11	199.68	200.23	198.15	200.18	201.9	200.05	199.37	199.02	200.32
218.79	216.51	217.68	217.84	218.54	219.47	217.93	217.97	220.09	217.26	217.52	215.26	215.92	216.35	215.67	218.64	218.14	219.26	221.56	220.17	220.87	218.74	217.83	218.64	218.68	217.47	216.86	216.79	217.67	218.32	219.06	217.84	218.01	218.95	216.41	217.52	218.26	218.44	215.6	215.51	215.48	219.25	216.74	216.71	217.61	218.59	216.82	217.2	218.62	217.91
193.94	194.23	194.25	194.93	195.15	193.19	191.84	194.67	195.23	193.07	195.85	194.86	195.56	195.59	195.91	193.77	196.9	193	195.49	193.52	195.39	196.89	194.16	193.51	193.67	195.04	192.38	193.29	194.95	193.27	194.73	194.11	195.29	194.57	192.8	195.38	196.69	195.1	195.46	195.54	194.4	191.4	197.28	193.09	194.57	197.64	193.72	193.96	195.52	195.19
210.55	210.8	209.47	209.55	211.14	210.81	209.45	209.43	209.5	209.23	211.11	206.18	207.37	209.01	208.36	212.05	208.68	208.86	210.24	210.64	208.13	210.57	211.66	209.56	209.25	211.68	210.35	211.25	210.07	209.14	208.95	209.38	209.75	209.15	208.81	208.83	207.13	210.39	208.42	209.25	210.3	211.21	208.12	213.79	210.3	207.42	210.85	209.34	207.81	210.24
198.78	197.35	195.38	193.8	197.87	198.96	197.45	197.07	198.9	198.32	198.31	195.12	197.28	197.12	196.8	197.09	198.6	197.8	199.41	197.58	197.89	198.32	200.28	198.29	199.51	198.66	197.61	196.78	197.94	197.65	198.36	198.93	196.79	196.23	198.51	197.27	197.02	198.38	200.05	199.46	200.71	195.23	197.58	196.61	197.12	199.09	196.79	198.16	200.39	199.09
204.39	203.25	205.93	204.38	204.67	204.92	204.81	203.1	205.02	202.98	205.1	204.12	204.64	206.45	207.68	204.04	206.36	205.86	205.08	205.54	205.7	205.78	205.34	205.54	202.62	205.45	205.75	204.55	203.57	202.12	203.5	205.71	205.94	205.2	206.18	204.84	204.45	205.41	206.15	204.08	205.26	206.01	203.52	206.03	204.7	203.6	203.51	204.3	205.13	203.05
198.22	198.01	198.6	196.83	199.52	198.19	196.33	198.55	198	196.19	200.62	196.58	200.33	200.27	196.71	198.84	195.68	198.96	199.23	199.87	200.05	199.27	197.92	200.63	199.24	196.42	197.69	198.36	199.38	197.21	198.87	198	198.17	198.24	197.89	198.86	196.58	196.7	199.81	197.66	197.51	196.57	198.08	198.84	197.68	197.45	199.09	197.39	200.15	196.86
215.73	218.17	216.97	218.05	217.74	216.45	217.19	217.65	218.68	217.45	217.29	217.41	217.34	216.53	217.76	216.22	217.84	217.87	217.88	216.48	215.74	215.08	217.52	215.51	217.4	216.02	216.99	216.73	219.23	215.78	216.25	216.23	216.47	217.6	216.47	216.09	219.55	217.03	219.27	216.98	217.43	218.42	215.76	216.36	217.3	219.03	216	215.82	219.41	217.68
214.62	214.49	213.75	213.27	214.3	212.41	213.96	213.29	211.8	213.8	210.9	212.71	212.64	213.13	214.45	212.36	214.25	212.79	212.97	212.78	212.22	212.31	214.16	214.95	211.95	213.83	213.2	213.82	211.7	213.62	214.86	211.5	215.74	211.41	211.22	213.45	213.03	213.44	211.39	210.77	213.93	212.92	213.11	214.02	211.62	211.85	213.46	213.27	207.59	215.47
208.2	209.14	209.4	207.77	210.89	207.85	209.55	208.37	207.62	209.5	209.66	208.91	210.2	207.84	207.26	208.89	206.99	208.19	208.9	206.65	208.3	210.34	209.46	207.91	207.51	207.22	209.21	208.49	209.65	207.08	206.55	208.05	208	209.78	209.28	209.81	205.29	208.36	208.09	207.05	209.15	206.58	206.85	210.25	209.45	210.2	207.84	209.91	208.73	209.08
205.05	205.01	203.71	203.93	205.79	204.14	207.9	202.79	204.43	204.41	205.54	205.32	204.58	204.75	204.28	204.73	206.32	204.95	204.33	205.88	203.23	206.23	203.95	204.18	205.47	203.03	202.68	204.89	203.79	207.85	205.14	206	204.6	205.66	204.81	204.7	201.35	204.59	204.05	204.18	205.89	203	204.44	204.79	205.06	206.46	205.04	204.19	203.98	204.03
211.12	213.8	213.63	213.89	212.08	212.42	212.72	211.87	215.26	212.71	214.58	212.51	210.64	213.34	212.81	211.26	212.6	212.1	215.07	211.67	209.57	213.82	213.2	213.96	211.14	212.72	210.77	212.2	213.83	213.69	210.5	212.11	213.01	214.86	211.55	209.97	213.07	214.1	210.99	213.64	214.05	213.6	213.36	214.09	213.33	212.21	212.64	211.33	212.92	214.25
200.11	203.51	203.04	203.94	203.79	201.39	202.86	202.66	203.98	200.78	204.19	200.62	202.36	201.91	203.26	202.84	201.68	204.1	203.64	203.94	202.17	199.78	203.86	201.13	202.34	204.1	203.42	203.62	201.59	203.4	203.41	201.59	201.39	201.75	204.1	203.9	202.44	202.48	205.14	204.28	202.01	202	202.05	202.36	202.72	202.17	203.59	205.67	202.23	203
205.51	203.08	202.85	204.87	202.63	203.9	203.66	200.4	204.04	201.75	204.69	202.47	201.24	202.83	203.76	202.2	205	201.41	205.06	202.47	203.33	201.06	203.59	203.81	202.12	203.86	204.07	202.73	203.73	201.56	204.08	202.17	203.28	203.57	202.58	202.16	203.18	202.9	202.4	203.29	204.6	204.15	201.5	203.31	204.56	203.53	204.06	203.84	205.89	203.34
195.44	193.99	195.29	193.24	194.32	194.54	193.03	195.03	193.61	194.56	194.32	191.92	195.27	196.13	193.98	194.81	192.4	193.67	194.64	192.09	195.77	196.15	192.85	196.38	195.71	195.77	192.73	192.97	195.33	193.11	193.91	194.52	193.43	191.96	192.82	197.65	195.84	193.86	192.14	193.94	194.18	193.18	193.01	195.34	195.83	193.1	193.33	193.77	193.54	194.75
209.37	211.28	208.59	209.18	209.62	206.75	209.57	209.43	208.86	209.01	208.73	210.72	208.95	208.53	207.98	208.54	204.69	208.27	210.07	206.97	211.06	205.74	209.46	208.72	209	207.03	210.34	209.75	206.05	209.79	208.96	207.5	207.25	211.08	208.78	208.26	208.41	208.63	205.78	209.99	209.82	210.39	209.08	208.85	210.49	207.83	206.78	207.92	210.43	207.67
203.76	203.43	202.18	201	203.96	200.26	202.35	202.49	202.41	203.16	202.71	204.6	202.15	202.32	201.35	202.93	200.95	202.51	203.06	202.59	202.29	201.42	202.01	199.97	203.67	204.19	201.05	201.47	202.16	200.58	201.78	204.9	200.94	204.5	204.62	202.54	201.39	202.37	203.07	202.17	204.08	201.79	203.14	200.53	199.62	202.75	204.11	203.09	203.49	203.25
209.85	208.86	207.93	207.61	210.7	208.51	210.11	209.41	209.52	211.45	210.92	208	211.39	210.87	209.38	211.12	208.69	209.53	210.91	209.1	209.96	206.27	210.79	209.1	211.61	206.03	209.82	210.24	207.97	210.74	210.48	210.93	211.01	210.25	209.32	209.59	208.6	207.17	209.7	211.77	208.78	208.74	208.81	206.61	210.4	208.15	209.57	208.95	209.23	210.51
205.97	207.69	206.61	209.44	204.78	205	207.42	204.69	205.86	206.12	207.13	208.39	208.38	205.66	206.21	204.44	207.94	203.58	206.44	205.78	206.51	207.16	206.99	205.57	207.01	207.43	207.59	205.86	206.83	207.78	205.19	206.92	207.61	206.19	207.6	206.18	205.58	203.52	205.63	205.19	207.98	203.99	205.97	207	205.27	205.95	207.71	206.44	207.08	207.58
218.09	216.75	218.96	217.39	218.7	216.67	218.16	220.16	218.73	217.97	217.03	218.27	220.19	219.52	216.84	216.63	216.39	218.23	216.45	219.03	217.5	216.22	217.08	216.67	218.74	217.54	221.46	216.33	219.29	218.05	218.15	219.46	218.23	220.02	217.12	216.04	218.25	216.79	220.35	215.91	218.66	217.76	217.02	215.47	216.49	216.61	216.31	217.6	219.98	217.67
215.97	216.79	217.09	217.3	217.42	219.54	219.91	215.56	217.47	217.94	217.44	217.79	216.99	216.49	218.4	218.5	215.88	216.07	217.78	217.26	217.18	216.97	216.66	217.81	219	216.92	215.91	217.67	217.62	218.54	217.93	216.21	216.95	215.02	216.48	217.7	216.73	215.91	216.6	216.62	216.29	215.75	216	217.1	217.28	215.95	217.71	217.36	216.88	218.59
209.86	209.1	208.22	207.8	208.27	206.96	209.28	211.64	210.09	208.54	208.52	209.68	211.33	207.46	209.53	210.19	212.63	209.55	209.69	209.63	209.77	209.67	207.63	208.15	208.86	212.16	213.21	210.44	208.42	208.83	210.02	209.39	210.77	208.44	210.1	209.2	207.62	210.13	209.13	211.39	212.88	207.55	210.44	212.04	207.77	208.02	211.86	207.75	210.82	209.29
202.81	202.91	204.72	202.71	204.12	205.54	203.71	202.57	205.3	205.46	204.39	204.31	203.19	205.19	200.82	203.22	203.7	204.6	202.72	204.32	205.86	203.13	202.11	202.7	205.77	204.67	204.13	204.71	205.97	204.79	202.12	202.88	203.58	206.61	202.65	203.75	203.22	206.26	203.29	203.83	203.96	202.62	203.19	204.16	203.78	202.89	206.26	205.11	203.69	200.38
202.66	203.78	205.65	205.01	202.45	202.77	205.32	205.43	204.39	201.14	202.36	202.22	205.43	206.75	203.77	203.47	203.06	204.07	204.75	204.02	203.8	203.6	201.93	203.19	202.94	201.98	202.43	203.9	203.29	202.72	204.23	202.69	203.36	201.54	206.48	204.97	200.9	203.43	203.75	204.45	203.76	202.77	203.55	203.86	202.64	201.99	204.04	202.14	204.52	203.88
198.72	199.55	201.89	198.83	199.18	197.76	199.05	199.26	197.83	203.23	200.69	200.25	200.24	196.71	201.67	197.02	198.39	200.87	200.36	200.66	196.73	195.72	198.09	200.38	199.83	201.4	200.44	199.26	198.44	198.4	202.37	197.16	198.6	200.22	201.34	198.16	200.05	199.3	198.2	198.95	201.72	198.83	198.94	200.13	197.82	199.17	200.22	198.89	200.01	199.35
215.51	219.03	215.22	216.8	218.83	217.41	215.55	216.42	217.52	219.34	216.92	216.78	218.28	216.9	216.69	219.19	216.79	215.65	216.13	214.92	219.49	216.36	216.4	215.55	216.71	217.5	216.4	216.49	215.85	217.43	216.42	215.5	218.22	216.3	215.46	216.7	218.45	217.32	215.96	218.77	218.36	215.85	216.05	217.47	215.81	216.66	219.23	217.11	216.1	217.88
209.45	206.28	209.78	208.77	209.46	208.96	209.52	209.48	207.8	206.38	207.9	206.72	209.29	210.58	211.66	207.9	208.21	207.47	209.46	209.16	209.49	208.36	208.2	207.73	211.24	205.12	208.14	207.36	208.72	207.9	209.87	208.17	208.74	207.62	209.28	210.69	208.34	207.32	207.31	211.16	209.46	208.97	207.09	209.63	209.76	209.78	205.09	208.27	208.53	209.28
200.86	201.18	200.92	199.38	199.64	199.96	199.54	203.13	201.52	198.96	200.88	201.89	200.12	199.63	198.87	199.45	200.23	200.35	198.85	200	200.8	202.79	198.69	201.07	201.41	200.62	199.95	201.26	198.71	197.06	199.81	201.49	199.7	200.65	200.95	200.75	197.9	198.86	199.63	198.15	201.65	200.78	201.35	201.99	201.08	198.08	200.93	200.62	198.56	200.29
207.6	207.49	209.59	210.94	208.53	206.11	208.68	206.05	207.89	209.15	208.4	210.17	210.36	208.02	208.66	209.66	208.52	205.53	208.87	209.43	205.62	207.4	208.21	210.03	209.8	207.38	207.24	206.6	209.03	209.11	208.41	207.43	206.2	209.69	207.63	207.68	206.81	208.77	209.08	207.99	207.69	209.34	208.87	206.18	209.22	210.64	208.52	209.59	208.52	210.51
203.76	203.96	204.03	202.76	203.69	202.19	204.24	204.69	204.52	205.09	205.44	203.81	205.77	203.72	203.67	203.65	203.72	202.47	206.69	203.41	203.07	203.93	202.83	201.97	203.27	204.69	204.28	204.07	205.6	209	200.95	202.68	203.42	203.9	203.53	203.97	205.79	203.16	203.87	205.09	203.34	202.87	204.1	202.99	205.39	201.09	204.2	204.95	202.32	202.91
199.79	198.78	198.78	198.76	201.43	199.58	200.59	198.68	197.62	197.98	199.98	199.09	197.49	198.04	200.15	199.22	201.62	200	199.6	199.91	198.01	200.6	201.59	197.57	199.67	200.86	199.18	201.04	198.54	199.07	198.28	202.76	197.76	199.28	199.35	199.28	198.98	201.05	198.1	198.38	201.03	199.22	199.67	199.36	200.92	198.53	198.86	199.64	200.66	200.36
199.86	197.86	199.85	196.7	199.21	198.85	198.42	201.17	197.43	198.17	199.6	198.46	200.84	197.16	200.05	197.26	198.45	198.25	196.96	200.45	197.59	198.35	199.63	198.32	197.72	199.62	200.98	200.81	201.9	198.49	198.56	198.89	199.21	197.84	198.36	197.8	201.29	197.89	196.97	199.82	198.81	197.8	202.23	196.44	198.43	197.28	198.58	198.26	201.57	198.75
209.7	210.05	206.86	207.63	208.49	210.47	208.06	209.87	208.36	207.84	210.49	209.08	207.51	209.7	208.69	208.12	208.21	208.36	210.29	210.17	210.83	209.01	210.27	210.45	205.79	210.32	208.81	210.7	207.91	210.26	208.15	210.13	208.34	210.19	210.73	209.41	208.86	206.81	208.38	208.11	208.88	209.06	209.49	207.66	207.83	211.76	209.81	210.23	209.02	207.84
203.08	205.07	204.11	204.88	205.57	202.14	204.19	203.87	201.35	204.32	203.27	204.94	206.72	203.06	204.64	205.42	201.41	203.1	201.93	203.18	204.88	204.16	202.34	205.26	202.63	204.51	203.09	205.03	205.41	204.3	203.73	203.88	206.73	202.02	204.76	203.44	203.62	202.94	204.53	205.18	203.54	201.04	203.43	205.31	203.15	203.59	203.11	204.99	202.02	203.17
216.72	218.3	218.31	213.28	217.57	215.74	218.82	217.84	216.79	220.14	218.18	218.73	216.24	217.58	217.56	219.4	220.22	219.11	216.64	218.67	216.98	217.49	218.04	217.23	220.37	217.46	218.85	215.84	219.58	217.54	220.57	217.53	216.87	218.88	219.26	216.45	216.18	218.44	218.12	219.08	217.94	216.58	216.51	219.55	216.33	215.39	218.86	216.5	215.55	215.12
207.87	210.21	206.64	208.77	211.17	207.72	209.6	208.34	209.83	207.17	208.02	209.19	207.32	210.58	207.37	207.58	209.61	208.39	209.88	210.51	208.86	208.76	208.9	207.92	209.52	208.52	208.54	208.59	207.96	207.86	208.09	206.43	207.91	208.17	208.62	208.37	208.73	207.28	207.66	208.5	207.34	207.97	210.41	208.15	207.9	209.83	207.87	210.24	207.56	207.09
197.25	197.52	197.44	197.5	197.31	197.33	199.14	199.12	196.11	200.16	194.05	198.6	197.92	196.71	196.44	195.9	199.06	198.3	197.83	198.35	199.43	197.4	199.61	195.34	195.65	198.15	198.28	197.51	199.38	197.82	198.76	197.39	196.84	200.36	197.11	196.73	197.78	198.84	195.71	198.67	195.87	198.6	198.25	197.29	198.48	196.98	199.79	196.92	198.59	198.44
210.56	211	214.75	211.66	212.23	213.97	212.55	212.46	210.5	211.3	209.78	213.22	211.01	213.14	212.81	214.63	210.85	213.21	211.39	213.35	211.87	213.2	212.38	211.29	210.76	212.29	212.96	209.87	209.6	213.61	212.54	213.01	212.94	209.45	211.66	211.69	212.79	210.01	212.58	211.31	213.58	212.68	212.15	210.8	213.66	211.39	212.34	212.77	213.57	213.48
209.62	209.59	209.37	207.92	208.5	209.53	209.19	208.63	207.77	208.6	210.29	211.12	208.71	208.85	209.65	207.07	208.5	210.8	209.41	207.77	210.78	208.97	206.75	210.55	208.87	210	211.51	208.98	211.43	207.74	209.67	207.33	209.19	210.59	209.33	208.12	209.35	211.28	209.74	211.35	207.38	210.25	209.26	211.51	211.67	207.29	209.22	209.08	208.07	211.36
212.14	208.41	209.71	205.06	208.33	209.62	209.26	207.66	208.26	208.51	208.22	211.61	210.25	208.41	208.53	206.43	209.66	210.87	207.05	208.03	209.15	209.79	210.21	206.41	209.23	209.43	210.57	209.61	208.49	205.63	207.43	206	208.07	206.95	209.3	207.2	209.13	208.12	209.39	208.4	207.34	210.99	208.11	209.14	208.8	209.15	209.43	208.63	210.1	210.36
207.13	207.87	208.22	206.76	205.94	205.81	205.68	207.11	206.47	206.28	205.94	204.45	209.76	207.64	206.9	205.56	206.35	205.44	204.78	206.93	208.74	206.79	205.84	207.21	205.87	208.3	207.09	204.88	207.12	206.57	208.22	209.44	207.89	203.66	208.41	206.42	207.27	209.21	209.89	205.41	206.5	208.79	206.61	207.4	209.98	207.05	207.69	208.45	207.26	208.06
218	217	217.5	215.94	219.4	216.82	215.92	214.97	216.68	217.63	217.94	217.84	218.89	217.69	215.27	217.23	216.14	216.2	217.43	217.23	219.4	216.39	216.61	217.01	217.3	215.42	218.79	218.48	217.33	215.89	216.74	217.5	218.55	215.9	215.87	217.79	218.04	218	216.08	217.09	220.2	216.66	217.44	217.76	217.12	216.97	217.7	215.92	216.59	216.93
208.75	208.69	206.31	207.81	207.33	208.12	207.77	209.16	207.84	207.88	206.14	207.28	207.11	208.7	206.41	207.78	209.02	208.78	208.62	205.83	208.28	207.45	209.31	205.37	209.61	208.75	205.44	208.76	209.16	207.52	209.24	207.5	205.92	207.42	209.16	207.19	209.55	207.43	207.84	207.13	207.41	205.41	207.3	207.35	211.16	208.48	208.46	206.08	208.41	209.83
212.51	212.29	209.59	210.21	210.11	210.05	210.14	211.36	211.51	211.78	212.1	211.01	213.26	211.48	210.61	211.42	211.35	211.86	209.43	212.87	212.1	213.8	209.4	211.12	208.47	213.08	212.11	211.06	210.37	212.33	213.22	211.99	212.01	212.81	212.49	213.23	215.01	212.55	214.92	211.09	209.77	212.12	211.19	214.46	211.94	210.39	211.53	211.53	211.55	213.54
194.73	195.02	196.22	196.66	194.38	194.08	195.23	195.04	196.62	195.39	194.06	196.18	196.45	193.23	194.53	193.34	197.47	194.96	194.69	196.48	194.44	196.09	196.87	195.79	196.77	195.3	196.18	194.54	195.02	194.9	195.59	195.96	194.77	198.3	196.35	193.48	195.48	195.04	193.66	194.83	194.51	195.01	195.18	194.61	193.86	195.47	196.98	195.67	194.34	195.99
208.72	207.35	205.89	205.12	207.77	207.42	208.16	206.96	204.14	205.42	205.84	206.28	206.46	205.57	205.61	204.34	205.43	207.18	204.75	206.65	205.46	207.85	205.9	203.92	207.74	207.21	206.61	205.52	206.13	205.01	204.9	204.83	207.08	204.28	205.75	207.2	207.2	205.53	205.59	206.34	206.37	207.99	206.87	208.37	203.65	207.25	206.31	205.97	205.91	205.81
207.96	208.23	211.04	209.81	209.11	208.63	206.8	209.71	209.41	209.33	209.66	207.85	209.14	208.38	207.51	208.17	207.93	207.35	208.67	211.5	208.99	208.49	209.57	207.32	207.29	207.81	208.47	211.82	209.4	208.77	209.17	209.11	207.69	205.69	208.49	211.36	210.26	208.79	208.87	208.24	207.59	208.63	210.06	208.33	209.44	208.89	209.58	207.78	209.63	209.83
218.2	218.99	218.52	217.87	217.48	215.82	217.63	215.11	215.86	217.38	216.56	217.17	212.82	217.84	218.46	218.09	216.5	218.72	216.65	217.63	217.31	214.91	216.93	217.66	219.99	217.8	217.7	215.02	217.65	217.7	218.48	216.35	218.07	216.1	218.66	220.4	215.16	219.48	217.26	216.93	217.63	215.46	215.75	218.53	218.3	217.55	216.58	215.79	217	217.45
203.19	203.22	204.06	203.96	202.11	204.85	204.45	201.18	202.31	204.05	202.54	203.76	202.72	203.1	204.59	203.56	204.05	201.82	203.45	203.33	203.96	203.94	201.3	203.44	203.38	203.61	204.91	202.29	203.73	199.15	203.22	202.14	204.85	202.27	204.43	202.79	204.06	200.63	203.71	202.28	204.63	202.46	204.96	200.15	201.96	202.27	203.54	201.62	203.74	202.11
201.78	203.2	203.7	207.39	204.19	203.44	204.82	202.93	203.11	203.67	203.42	202.9	203.81	203.51	204.3	204.45	203.5	203.24	202.9	203.93	203.77	202.24	203.57	201.43	203.95	202.75	204.7	200.99	204.5	203.88	202.12	204.79	204.7	206.97	202.7	202.43	201.96	205.13	202.88	201.8	201.4	203.1	202.56	204.38	203.64	204.68	203.58	205.03	202.71	203.29
207.1	208.67	206.68	209.65	210.08	205.02	207.37	208.13	205.63	207.58	207.29	206.01	207.5	205.51	207.72	208.43	206.36	206.82	205.92	206.61	207.25	206.87	206.75	209.69	208.73	207.42	208.83	206.37	208.38	206.56	208.22	208.11	206.13	209.17	207.45	208.09	206.88	210.04	208.32	207.19	207.51	206.41	210.91	207.01	209.37	208.14	207.08	205.53	208.16	205.99
212.51	211.24	211.16	212.08	212.17	211.26	212.28	212.94	210.63	212.9	210.28	210.91	211.66	211.2	210.12	211.44	211.7	213.26	213.63	211.24	213.05	212.24	210.85	209.72	211.35	209.32	209.95	210.48	212.67	211.25	210.85	210.76	211.73	210.22	213	210.8	214.34	211.82	209.97	211.95	212.49	209.52	213.98	210.35	213.43	210.22	215.13	209.06	211.82	212.09
211.19	208.39	208.5	209.6	208.09	207.82	207.9	207.99	207.9	207.68	209.53	207.33	206.9	208.56	209.38	208.78	209.09	209.83	208.35	209.21	208.43	208.07	207.28	209.09	208.9	209.01	208.8	210.24	205.89	208.25	207.64	209.39	207.32	209.05	207.89	206.63	208.88	209.62	209.5	207.4	209.89	207.3	207.03	207.97	210.91	210.15	210.66	210.23	210.3	208.15
208.75	209.88	210.98	210.6	210.83	209.55	210.42	210.08	209.41	209.78	208.74	209.8	209.67	209.9	210.03	208.12	211.38	209.89	209.63	209.2	210.42	208.89	210.72	209.32	212.04	209.79	208.65	210.27	209.18	211.2	210.35	211.26	207.74	207.97	212.23	211.75	210.8	211.61	209.22	210.06	209.77	208.35	209.62	208.04	207.45	209.16	207.25	212.46	208.2	209.21
204.05	203.88	205.11	204.33	201.29	204.33	205.13	203.1	203.83	203.64	203.21	203.81	205.15	203.15	205.15	203.09	204.39	201.63	204.56	203.91	204.11	202.81	203.95	203.67	202.51	204.29	205.71	204.96	203.22	205.09	203.9	203.26	202.36	205.14	203.24	206.61	201.23	201.48	206.51	204.84	206.26	204.52	205.66	203.52	204.2	203.73	203.14	203.34	201.9	202.37
204.5	205.66	204.38	203.74	204.99	204.42	205.84	207.19	205.96	204.63	205.76	206.19	203.63	203.49	204.3	206.62	206.98	203.98	205.16	206.41	204.76	204.36	204.24	204	203.61	204	202.67	203.86	202.93	204.61	204.24	204.44	204.67	203.7	207.3	204.75	204.26	204.9	202.91	204.01	204.7	206.69	204.88	205.76	205.41	209.53	204.85	202.05	206.17	206.3
207.05	209.14	207.63	207.77	210.97	209.6	209.33	210.19	207.71	209.79	207.8	209.81	209.65	206.67	206.82	208.29	209.08	208.43	209.77	209.3	207.64	208.81	206.93	209.95	206.58	210.01	209.1	210.96	208.3	208.52	207.45	208.76	210.05	207.84	208.79	207.94	208.12	208.76	209.02	209.88	208.75	207.34	208.48	208.04	208.99	208.13	207.41	209.68	209.92	212.44
202.92	205.42	204.82	205.01	208.65	205.92	205.84	207.62	207.93	204.9	207	203.45	206.86	207.39	205.02	207.58	206.56	209.43	205.52	209.04	205.56	204.91	206.26	208.39	205.57	207.09	206.46	208.02	206.56	207.87	204.35	204.64	207.54	206.38	207.74	207.23	208.85	208.13	207.71	208.52	205.29	203.86	207.69	208.39	205.73	206.44	208.63	206.54	206.12	204.99
192.55	194.77	193.03	194.48	194.72	194.42	193.31	191.93	194.54	193.91	192.82	193.81	193.91	194.5	196.26	194.22	195.45	193.3	193.7	194.7	192.54	194.79	193.06	193.8	194.98	195.03	194.03	193.23	192.38	192.17	193.87	194.84	194.79	194.17	194.15	195.19	193.21	192.85	194.22	195.09	194.31	195.17	193.14	193.98	193.52	192.98	194.55	195.18	192.7	192.35
209.12	208.73	208.17	206.88	211.9	206.12	207.92	208.33	209.29	206.8	207.81	209.15	208.58	208.45	205.68	207.56	206.72	209.48	209.03	206.91	207.75	209.86	206.36	208.52	209.24	210.43	211.21	210.25	207.27	209.48	209.21	209.64	207.67	209.64	208.54	207.02	208.3	208.74	206.51	208.06	207.66	210.26	209.53	209.2	208.5	208.52	208.26	209.93	208.49	209.7
207.68	207.64	206.64	207.95	207.5	207.51	208.8	208.14	211.35	211.56	209.47	207.59	209.09	208.52	208.02	209	210.92	210.51	207.86	208.52	210.94	208.61	207.15	210.07	210.89	211.63	207.67	208.97	208.15	209.74	207.36	208.85	210.65	209.85	208.58	207.85	207.54	210.54	207.86	210.21	207.21	208.22	210.56	210.75	207.04	210.48	209.16	207.39	210.73	207.96
211.34	211.08	211.79	212.27	212.74	212.02	211.95	213.37	213.9	210.24	214.51	210.53	213.15	212.36	210.42	212.38	209.73	211.93	211.73	209.87	209.11	211.31	212.45	211.23	210.09	212.44	212.99	213.54	212.16	210.13	211.69	211.24	213.08	209.1	212.15	210.3	210.92	211.51	211.56	210.89	211.65	211.99	212.52	211.41	211.48	210.37	210.53	209.33	213.96	213.83
200.85	205.06	201.37	204.83	202.78	202.58	202.02	203.69	202.68	204.52	202.85	202.02	203.76	204.46	203.4	203.31	202.4	203.34	201.3	205.84	204.37	202.98	202.43	202.23	202.41	205.06	202.96	201.84	204.99	203.64	201.96	202.69	201.8	206.27	203.47	202.84	204.01	202.91	203.98	203.24	204.38	204.18	200	203.99	204.61	202.6	203.19	202.96	202.76	200.78
212.43	213.38	212.79	214.18	214.02	213.28	213.39	209.08	214.13	213.57	211.88	213.9	214.12	213.75	213.82	212.86	214.41	214.15	214.85	216.87	214.7	213.76	213.38	212.51	216.44	211.84	214.77	213.95	215.51	213.45	216.43	211.29	213.37	212.75	215.09	214.07	216.95	213.43	215.05	215.53	210.57	215.72	213.09	213.1	213.45	214.79	214.67	212.86	213.99	215.02
193.52	195.17	195.49	194.33	194.22	193.28	194.39	194.42	195.73	194.73	190.36	195.28	193.84	195.39	194.96	195.98	194.17	193.56	194.11	194.02	193.64	191.59	191.16	193.3	193.64	195.02	194.73	194.8	194.21	194.81	193.19	194.59	193.79	191.83	194.25	195.52	192.08	193.39	195.76	192.47	195.11	194.71	191.92	192.43	195.05	195.83	195.17	195.62	192.22	196.72
206	205.54	205.32	204	208.23	207.67	206.61	208.77	206.1	204.92	205.78	204.99	207.23	206.82	205.44	207.28	204.86	206.98	205.61	205.91	208.04	203.37	204.73	208.41	206.53	205.82	207.16	206.62	208.07	205.41	204.73	207.01	206.34	206.51	203.42	206.52	206.4	207.63	205.15	207.88	207.22	206.83	207.9	206.63	204.34	206.08	206.02	206.98	206.89	207.78
214.27	209.93	211.75	210.48	209.43	210.52	210.97	211.38	211.04	213.18	212.44	212.11	210.98	212.57	209.58	212.72	211.74	211.52	212.78	213.6	211.76	211.83	209.72	213.13	214.31	209.7	211.13	209.16	212.21	211.15	212.69	211.82	210.69	214.05	212.06	210.75	210.91	210.45	215.08	210.33	211.21	211.39	212.59	211.78	210.21	210.26	213.33	211.65	210.8	212.34
201.79	203.8	203.75	204.16	202.42	204.49	205.85	202.33	202.61	203.17	203.54	203.22	202.38	201.71	204.47	205.61	203.3	202.42	204.97	201.97	203.3	200.9	202.69	204.2	202.51	203.86	202.7	201.88	202.27	203.63	206	204.36	202.73	201.57	203.24	202.03	205.45	203.54	203.25	204.27	201.88	202.39	201.09	203.12	202.31	205.35	204.41	203.2	202.4	204.11
208.16	208.49	207.84	208.82	210.12	207.61	207.66	207.74	207.62	207.49	209.83	207.85	209.69	209.07	210.43	211.25	212.06	207.7	208.28	207.34	207.44	209.7	208.69	210.48	209.06	211.15	208.05	207.69	206.34	211.22	208.41	210.18	208.88	209.74	208.85	207.67	209.54	207.69	207.19	207.6	207.91	207.25	207.21	209.86	207.5	209.58	210.13	207.46	210.13	209.14
206.68	206.43	207.95	208.69	208	207.17	207.86	209.99	209.42	209.55	208.96	209.5	205.24	205.77	208.83	208.53	210.79	208.66	209.58	207.7	208.41	209.82	207.34	209.88	209.1	208.82	209	207.85	209.22	208.92	210.08	208.11	211.06	210.35	207.71	210.38	208.97	209.65	209.1	210.49	208.41	208.35	208.38	210.69	209.59	208.74	208.27	206.71	208.07	208.04
206.35	205.15	204.28	204.72	205.31	205.01	202.47	205.97	206.6	206.42	205.25	205.32	206.01	207.26	205.81	205.92	207.82	205.73	205.78	206.52	206.73	204.62	205.71	207.12	208.47	206.93	206.56	205.87	205.61	205.17	204.65	206.46	205.83	207.32	205.42	205.77	206.38	206.53	206.61	206.39	205.6	205.8	206.43	206.13	206.25	203.93	204.89	206.83	205.75	205.02
198.77	198.06	196.96	198	198.24	196.78	199.42	200.03	196.81	199.29	199.89	198.76	199.24	200.66	198	198.3	199.47	198.59	199.57	200.18	199.4	196.91	200.35	199.35	198.18	199.13	198.65	197.75	198.13	196.24	200.07	199.18	199.9	197.59	199.59	198.48	198.83	199.22	197.33	198.2	197.29	200.45	198.49	197.93	198.86	199.43	199.88	200.06	198.28	198.76
204.47	202.31	203.6	202.18	203.22	206.14	206.03	204.8	204.69	202.98	205	202.81	202.72	203.91	203.92	201.6	204.28	202.29	201.25	202.49	204.89	203.37	204.74	204.41	204.89	200.66	202.23	205.05	201.83	202.49	206.18	204.91	205.42	202.37	204.51	203.3	201.42	202.66	203.26	203.99	202.96	203.42	203.42	204.73	204.42	204.46	203.76	202.65	202.78	205.87
207.91	208.39	206.72	207.93	207.9	210.73	205.95	207.32	205.68	207.35	205.06	208.77	209.69	206.88	207.2	206.35	208.58	206.42	209.11	209.23	207.29	206.36	207.2	207	209.29	206.5	208.42	208.9	207.53	208.46	207.78	207.45	207.84	207.6	207.38	208.98	208.49	211.67	207.96	208.28	207.28	209.21	207.33	207	208.37	207.93	209.2	209.64	205.72	207.03
203.85	202.87	202.41	204.99	203.72	202.61	202.49	205.84	202.02	205.54	202.6	200.62	200.75	204.36	201.81	203.29	202.4	204.66	202.03	202.77	203.65	205.28	202.24	200.18	202.76	203.39	203.64	204.52	204.29	203.99	203.05	202.53	204.18	204.83	204.85	202.79	203.63	201.91	200.67	205.15	203.79	203.11	204.33	200.85	203.51	203.69	202.7	203.41	203.66	202.94
204.59	202.78	204.3	201.69	202.79	203.83	202.31	203.71	204.72	204.08	202.92	202.37	206.2	206.17	204.3	201.25	204.41	203.48	202.1	205.97	204.19	203.9	204.07	200.18	202.31	204.82	202.69	206.46	201.6	203.42	204.85	201.93	205.84	202.37	205.26	204.39	204.89	200.27	201.37	204.16	202.41	203.32	204.42	203.91	204.66	203.72	202.47	203.81	202.73	203.12
209.45	208.05	208.92	211.58	211.68	208.37	209.62	209.42	206.88	209.94	210.56	212.48	209.63	209.8	210.34	210.99	208.44	209.04	208.8	209.51	211.54	211.28	208.69	210.15	209.86	207.7	211.06	208.29	210.42	209.47	209.2	210.78	210.12	209.59	209.78	210.9	210.67	207.96	209.25	208.95	207.07	207.95	208.82	206.44	209.81	208.35	210.19	209.56	209.32	209.5
218.07	216.65	214.3	216.08	217.07	213.53	214.6	218.72	216.82	216.97	216.09	217.26	217.83	217.84	217.98	217.55	217.3	217.37	215.94	218.21	215.81	214.6	217.8	218.63	216	217.86	216.83	214.71	216.65	216.94	216.94	214.2	218.79	215.93	216.4	216.88	217.22	216.68	215.68	217.23	215.09	216.45	217.74	215.53	217.15	216.97	217.9	217.45	216.79	216.49
196.23	194.75	196.07	195.04	194.26	193.98	194.16	194.37	196.86	195.33	196.79	196.74	196.75	193.25	192.07	193.67	193.93	196.07	194.36	196.94	193.76	195.71	193.75	194.6	195.03	195.56	194.75	195.24	194.6	196.79	195.51	195.38	192.01	196.06	193.26	194.88	194.25	195.8	194.06	194.23	196.18	192.71	194.12	194.56	194.53	194.77	191.94	194.27	194.42	194.94
208.61	209.92	209.11	210.91	208.49	210.3	208.05	211.16	209.4	211.74	208.99	210.48	208.59	210.1	209.72	208.56	210.43	210.52	208.97	210.69	208.27	209.99	210.73	208.39	211.96	209.85	210.34	210.53	207.93	210.77	208.19	209.27	210.9	209.13	207.4	209.85	209.77	207.9	209.18	210.81	208.87	209.47	209.55	208.04	210.01	209.11	208.31	212.56	210.64	209.28
208.12	209.37	210.98	207.43	207.82	207.62	208.09	209.48	210.98	211.3	212.37	209.86	210.52	208.16	206.96	208.05	209.61	210.34	208.86	211.05	208.49	209.33	209.73	208.25	208.46	210.59	208.51	210.01	209.51	211.67	209.15	206.18	206.02	207.61	209.39	207.39	209.25	209.83	210.55	207.76	210.05	208.46	208.14	207.72	209.55	207.76	209.26	207.86	209.25	208.88
208.14	208.43	210.34	209.46	209.45	207.67	209.68	206.12	206.46	208.66	206.03	207.2	207.33	210.87	209.67	208.39	207.75	207.61	206.02	206.64	207.13	207.08	206.94	208.08	208.48	207.41	209.38	208.24	207.69	208.02	206.86	205.8	207.94	207.08	206.79	208.53	209.03	206.34	205.39	207.94	210.32	206.97	208.13	207.06	207.7	206.58	207.74	209.54	209.04	208.53
208.63	206.24	210.18	208.29	208.23	209.17	208.78	208.3	209.59	208.89	211.37	208.81	209.2	210.02	206.12	210.27	208.83	207.76	208.09	211.54	208.73	208.93	210.2	209.18	208.39	209.09	209.95	207.95	207.48	208.06	209.08	210.91	207.22	211.66	206.33	208.34	207.69	207.14	208.81	208.7	208.69	207.21	207.45	208.8	208.92	210.17	208.99	209.07	207.29	207.3
215.91	216.57	216.71	218.11	216.8	217.38	214.63	218.24	217.07	216.49	214.73	215.13	218.12	215.25	215.91	217.4	217.45	218.12	215.96	218.68	219	216.98	215.66	219.45	216.01	216.72	216.08	215.02	215.24	216.75	215.85	216.4	215.7	216.03	216.11	216.85	217.29	218.63	214.66	218.25	217.44	216.62	217.66	216.37	216.95	216.89	217.42	216.72	219.38	214.86
213.32	210.83	212.73	212.03	210.71	214.27	213.18	211.47	212.98	211.64	212.01	210.62	209.19	213.39	209.8	211.64	212.56	213.04	210.61	211.66	210.09	212	211.58	213.08	210.01	211.33	212.38	210.47	212.08	211.49	211.69	210.7	210.43	212.27	213.77	211.72	213.1	212.03	210.66	212.02	210.65	214.4	213.4	210.82	211.67	209.38	213.66	209.11	211.08	211.09
218.63	218.27	218.47	216.19	218.86	216.48	219.68	217.77	216.74	219.18	219.39	220.22	216.7	219.33	219.83	218.09	215.3	217.12	220.48	216.44	218.79	219.95	217.12	217.28	218.18	216.66	215.36	218.93	217.87	216.69	216.7	214.22	218.67	219.46	218.5	216.45	215.6	218	219.14	216.21	217.61	219.27	218.61	218.59	217.38	217.67	218.2	219.34	219.75	215.43
203.09	204.59	205.48	204.61	201.57	202.71	204.49	205.05	203.7	202.69	205.1	204.51	202.68	207	204.08	202.45	203.62	203.49	203.39	204.01	204.91	204.82	203.48	203.78	204.8	203.98	203.83	204.34	202.64	206.58	202.7	203.68	204.52	202.91	202.54	201.49	206.03	204.08	205.92	203.36	204.57	205.19	204.13	203.31	204.5	201.31	204.3	206.65	204.36	204.07
209.02	209.91	207.45	209.32	206.61	210.05	206.29	209.39	208.34	208.65	208.61	211.57	209.98	207.66	210.57	205.9	209.78	206.99	208.53	207.85	209.15	209.62	207.12	208.77	209.57	208.17	209.33	209.97	208.69	210.45	207.77	209.86	208.26	209.59	208.48	209.68	210.31	209.4	207.55	206.97	208.42	208.47	208.01	210.73	210.81	208.86	210.59	206.75	210.48	209.3
204.37	202.04	203.98	205.89	205.61	204.17	204.69	205.99	204.85	205.97	204.58	201.58	203.37	204.18	202.07	204.85	202.55	202.89	203.34	203.88	205.03	205.48	203.08	205.34	204.16	203.45	203.83	205.14	201.48	203.71	201.97	203.95	201.26	202.38	205.1	202.74	203.2	203.63	206.25	203.32	205.16	204.13	202.51	205.83	205.17	203.57	204.67	202.78	204.06	202.82
209.33	208.33	210.87	207.26	208.88	209.73	206.2	210.82	207.99	208.63	208.4	208.87	209.02	209.79	209.41	210.3	210.47	210.15	210.16	206.96	207.36	206.53	209.54	209.14	209.53	209.59	211.53	209.62	210.61	209.94	207.67	209.8	210.46	212.28	209.01	209.76	208.47	209.39	210.17	211.98	209.61	208.89	209.22	207.16	211.09	209.77	211.13	208.61	211.59	208.7
218.17	216.75	219.3	218.08	216.29	217.28	217.52	218.04	214.75	214.18	217.63	217.22	218.05	216.18	218.19	217.8	216.75	215.79	216.64	217.75	217.22	215.58	218	216.66	218.02	217.1	217.78	218.31	215.79	216.35	218.95	216.4	216.52	217.64	218.16	216.74	216.35	217.07	218.62	215.91	217.65	216.98	215.9	214.15	215.11	215.87	214.41	214.59	218.38	216.49
206.11	203.59	205.72	204.68	204.15	207.66	205.67	203.97	208.19	206.76	203.99	203.19	204.83	206.49	203.68	204.81	206.85	205.27	204.36	205.28	205.82	206.79	205.65	203.12	204.77	204.54	204.69	203.93	204.76	203.95	201.21	204.97	204.41	204.99	206.3	204.12	205.19	206.56	204.92	205.14	207.63	206.9	204.54	204.75	204.05	203.76	203.47	203.64	205.62	202.83
198.82	198.08	201.96	198.44	200.73	198.79	200.96	199.31	199.77	197.48	197.18	198.47	200.37	197.73	201.17	199.75	199.75	200.19	201.65	200.59	199.2	196.35	199.55	199.68	198.18	200.32	198.37	200.44	200.46	199.35	198.16	200.19	198.76	198.9	200.62	200.88	198.79	199.05	200.93	200.06	200.1	199.83	199.72	197.78	197.58	197.01	198.54	201.86	198.95	199.68
216.3	216.71	217.22	215.58	215.6	215.51	215.05	215.81	215.97	218.63	216.36	215.69	217.15	216.37	218.24	216.21	216.01	215.42	215.41	215.94	217.65	219.34	216.66	217.72	216.28	218.29	215.92	216.33	216.29	218.5	217.55	215.99	214.37	218.1	216.94	215.55	215.79	215.88	215.4	216.84	217.87	217.07	218.29	217.04	217	215.25	217.07	217.33	216.32	215.57
203.83	203.91	202.9	202.18	206.29	199.32	206.31	200.85	204.35	202.88	204.24	202.92	200.81	202.27	203.05	204.39	202.87	204.22	203.57	203.78	203.54	203.2	203.24	204.31	203.18	204.72	205.21	202.14	203.21	202.54	202.23	204.54	204.83	202.03	202.5	205.52	201.42	204.75	202.36	202.38	203.02	204.33	203.66	203.02	204.5	204.47	202.79	204.02	202.93	203.75
205.73	206.39	205.64	207.05	206.88	207.7	207.25	207.84	206.36	206.71	206.2	206.53	206.32	208.37	206.31	208.13	204.51	205.76	206.97	206.99	206.23	205.99	207.12	207.23	207.67	205.49	205.73	207.07	208.34	204.94	206.25	207.67	205.2	208.81	205.59	206.11	206.14	207.32	203.34	206.51	203.7	206.68	206.58	207.81	206.7	204.47	207.33	206.2	207.55	206.73
207.48	207.73	209.44	207.34	209.45	208.61	207.13	208.68	206.32	207.53	209.36	205.98	210.81	208.2	206.29	207.34	207.39	208.43	208.31	206.58	209.4	209.74	207.58	208.01	208.82	206.81	209.48	209.05	208.04	209.15	208.52	207.97	209.42	209.91	209.43	208.84	207.34	210.29	208.22	204.95	206.58	207.1	206.82	208.77	206.78	206.6	208.36	209.79	206.79	207.39
204.06	204.11	203.33	206.18	203.81	204.77	204.41	202.28	205.58	202.24	202.06	201.89	203.19	204.48	206.19	205.82	203.5	201.85	206.6	202.83	205.12	204.02	204.48	205.76	203.69	204.05	202.78	203.28	201.91	203.31	202.46	205.11	204.21	205.94	204.08	205.42	202.71	205.09	204.59	202.76	204.45	203.55	205.97	204.36	203.96	202.05	205.54	207.54	204.11	202.22
208.44	211.51	208.13	208.86	208.06	207.78	209.08	210.5	207.04	208.88	206.27	209.71	206.98	209.36	209.06	207.37	208	208.97	209.1	208.16	211.1	209.11	209.4	209.41	208.67	209.06	209.5	208.15	207.52	206.97	209.73	210.2	208.86	207.07	209.12	208.18	209.94	207.83	208.01	209.15	208.97	209.5	210.73	206.51	208.82	207.36	211.17	208.15	207.69	209.13
199.32	201.08	200.43	200.15	199.04	199.54	199.31	199.75	197.79	198.04	198.3	199.58	198.17	199.46	199.68	199.73	197.89	198.67	198.63	200.92	198.41	198.31	199.98	196.74	198.32	198.75	198.38	197.45	198.03	199.86	197.52	198.84	200.89	197.78	199.66	199.96	200.4	197.31	198.4	196.63	197.46	199.37	201.28	197.26	200.19	195.44	199.45	198.19	198.69	199.61
217.79	217.69	217.1	217.71	217.09	218.02	218.06	216.87	217.07	219.08	215.94	216.53	218.24	216.08	215.12	216.68	218.42	216.49	216.44	215.82	217.77	216.5	219.49	213.5	217.8	217.16	215.08	217.51	215.99	215.11	218.37	216.17	219.59	216.31	214.42	216.74	216.84	216.23	217.19	216.78	215.36	215.81	214.75	216.89	217.28	217.3	217.27	218.97	215.72	218.38
204.93	206.3	204.96	206.25	207.76	205.98	206.04	206.82	206.72	205.08	208.35	207.45	205.17	206.41	207	203.82	206.43	204.65	206.44	205.59	204.53	206.96	207.03	205.25	206.09	204.8	205.91	206.41	207.45	204.88	205.4	205.48	205.28	206.22	204.56	205.88	206.38	204.45	206.67	205.44	207.21	206.43	205.76	206.81	207.99	203.81	205.86	207.92	205.97	207.34
201.31	203.35	202	204.96	201.12	204.32	203.92	203.12	203.94	202.82	203.64	203.75	203.63	203.48	205.47	204.82	202.15	202.35	202.61	203.02	202.17	202.9	202.45	203.72	205.31	202.75	203.43	203.17	203.12	203	203.44	202.97	203.47	201.73	202.74	201.76	203.04	204.43	204.7	205.26	203.33	203.13	205.21	203.04	202.91	202.1	204.54	201.81	204.04	204.65
215.2	216.16	217.97	215.98	216.54	220.03	215.18	216.42	217.85	213.4	217.24	216.25	216.01	216.71	216.66	215.93	217.61	216.72	216.62	217.15	216.28	216.37	216.41	219.34	217.13	216.75	216.58	216.28	216.66	215.7	216.71	217.82	217.2	218.99	216.03	215.61	215.63	217.64	218.25	218.53	218.24	215.99	217.76	219.82	215.39	215.97	217.05	217.42	217.38	216.81
212.54	215.16	214.47	213.75	213.18	214.82	213.34	212.93	213.3	212.18	212.43	212.72	211.03	213.38	213.53	211.3	212.4	212.38	211.5	213.15	213.59	212.53	211.52	214.44	211.17	211.1	213.02	212.06	211.14	211.87	211.66	211.89	214.24	211.11	212.21	213.84	212.06	212.76	211.84	212.8	212.99	213.46	212.97	213.86	210.89	210.15	214.1	212.08	214.94	213.15
199.24	197.68	199.81	200.3	199.24	200.5	198.65	199.5	198.45	201.75	199.43	199.93	197.53	198.75	201.81	199.26	201.06	200.61	197.28	198.17	199.8	200.31	200	200.3	199.38	200.36	202.96	200.56	198.48	200.21	197.66	198.65	200.48	199.35	198.72	199.19	199.4	198.34	200.73	200.38	201.16	198.48	199.04	199.99	199.78	199.1	197.44	199.42	200.34	200.42
198.18	197.1	197.96	196.29	198.37	201.15	198.85	198.25	199.77	198.6	198.55	198.51	198.11	199.69	200.06	196.68	200.11	198.2	198.64	199.07	200.13	201.06	200.54	198.14	197.9	198.68	200.56	199.88	198.54	200.39	198.23	199.33	199.88	195.9	200.29	201.27	195.83	197.94	198.93	196.58	199.66	198.47	196.51	197.19	200.06	197.9	198.19	196.55	201.32	197.44
203.79	202.99	204.28	203.29	202.46	203.05	204.95	204.71	205.87	204.06	203.5	202.89	202.78	203.63	203.88	204.46	205.24	203.13	204.96	205.17	203.59	203.24	204.05	203.74	203.32	203.73	204.02	205.61	203.68	204.21	204.73	206.45	204.62	202.32	204.32	203.54	203.26	204.25	203.72	204.53	203.65	204.65	204.06	202.42	205.07	204.75	204.11	202.88	203.93	203.18
207.72	207.72	210.42	207.51	206.93	206.62	206.87	205.86	207.77	207.49	207.31	206.69	207.52	208.78	207.28	205.22	210.15	207.33	205.01	210.06	209.69	208.01	208.87	205.7	207.79	208.76	207.23	207.06	209.64	206.69	204.49	207.06	207.97	207.1	206.18	207.2	208.08	207.96	205.33	209.07	207.21	208.84	208.88	205.4	207.36	207.33	207.88	205.98	208.43	208.02
205.08	206.7	207.02	204.77	203.6	205.9	210.28	205.94	206.2	204.98	205.01	209.02	204.7	206.61	204.67	207.37	209.5	207.4	207.24	207.71	207.47	206.2	205.86	205.05	206.49	206.29	206.95	206.83	206.95	206.52	205.9	206.83	206.68	206.41	207.18	207.78	204.93	203.29	205.54	208.15	206.74	207.04	205.71	207.33	206.83	207.23	206.17	206.55	203.51	208.5
211.81	213.89	210.87	210.32	211.39	212.78	209.74	212.06	212.88	212.42	212.76	209.29	213.76	213.78	211.92	212.2	210.13	214.54	212.72	212.4	213.35	215.04	214.04	212.4	213.01	212.78	212.15	211.93	214.4	212.05	212.3	213.34	211.36	213.29	215.37	213.56	214.43	212.31	210.53	212.53	215.39	214.49	211.96	212.32	211.84	212.98	212.93	213.89	211.95	214.36
203.98	204.05	203.15	202.29	202.48	203.55	203.73	202.67	202.07	197.89	202.16	202.85	202.43	203.34	203.92	203.94	202.68	203.05	203.77	202.29	203.03	202.18	203.48	202.79	202.6	199.7	202.5	202.93	201.77	203.52	200.98	204.16	203.13	201.57	201.89	201.24	203.03	202.29	201.77	199.26	202.8	202.93	201.82	203.7	202.15	203.31	201.98	203.44	202.62	201.9
208.69	206.05	206.26	208.06	208.6	207.74	205.14	207.66	208.11	207.66	207.42	208.18	211.7	207.62	209.66	207.42	206.7	208.62	209.97	207.58	209.52	209.89	207.87	210.17	207.23	208.75	207.02	208.21	207.88	207.14	208.63	207.71	211.5	206.48	210.16	208.51	211	209.17	211.58	208.53	207.73	209.7	210.5	207.06	209.72	210.47	207.51	208.2	206.43	209.06
208.94	207.96	206.03	208.19	208.46	206.6	207.8	209.47	207.89	210.43	208.53	208.5	207.23	207.03	206.81	205.06	208.76	205.88	205.58	208.37	209.04	208.82	209.54	207.79	208.57	208.25	207.99	208.16	207.24	207.09	207.15	205.84	210.1	207.78	208.61	206.64	208.16	210.32	206.36	205.62	208.78	207.18	208.73	206.71	207.12	206.71	204.82	208.8	208.58	207.01
203.75	202.09	200.4	201.42	199.48	199.82	200.07	201.29	201.07	201.37	201.74	201.56	200.51	201.79	199.7	199.81	199.74	203.58	200.18	204.74	201.01	200.78	201.72	200.68	201.31	200.67	202.42	200.18	200.56	201.7	201.26	201.36	200.91	201.68	201.35	200.48	201.18	200.99	199.77	200.41	202.03	201.4	201.37	203.16	201.64	201.13	200.73	200.8	201.29	200.86
200.65	199.38	199.94	199.14	199.12	200.75	200.95	199.93	201.81	202.38	198.87	200.29	199.68	200.23	200.46	200.11	201.09	200.44	200.41	198.96	201.81	202.58	199.13	200.26	198.83	200.13	197.84	201.1	200.41	201.34	200.24	200.85	199.61	203.51	199.6	200.21	200.01	201.22	200.12	197.42	199.11	202.78	200.46	200.78	199.63	198.77	198.58	199.85	198.28	198.91
217.94	218.31	216.29	217.02	217.64	218.22	216.72	217.16	216.37	217.09	216.72	216.52	217.71	218.48	217.89	216.26	216.84	217.33	214.83	217.87	216	219.85	217.28	216.02	217.57	217.58	218.91	216.03	217.66	217.65	217.9	216.52	216.9	216.91	217.42	215.41	217.37	218.63	215.88	217.99	216.11	217.38	216.56	217.87	215.08	217.78	216.63	217.2	218.46	217.1
205.24	198.27	201.07	204.32	205.56	204.47	201.4	202.89	201.49	202.48	203.46	202.05	201.2	203.18	204.38	202.6	203.04	204.66	201.13	202.46	200.17	199.97	205.2	201.28	202.09	205.31	201.27	202.19	205.05	201.26	201.9	203.09	202.2	200.99	202.57	205.1	201.3	202.41	202.01	202.21	203.58	204.6	203.11	204.86	203.41	201.43	203.36	203.51	203.72	201.62
201.87	203.52	202.75	202.99	202.69	204.12	204.11	204.88	203.38	202.99	202.78	203.35	204.35	202.18	204.32	204.83	200.82	202.34	201.91	203.72	202.69	204.29	201.9	205.67	201.76	204.31	204.06	203.22	202.83	202.72	203.03	202.86	201.77	203.79	204.91	202.45	204.36	202.22	204.09	202.09	205.48	203.78	204.97	202.69	203.32	201.46	202.42	202.27	203.38	202.69
217.23	217.45	218.38	218.41	219.5	216.19	216.1	220.12	217.26	216.89	216.89	218.96	218.5	214.86	217.19	214.37	215.82	217.04	215.31	216.33	216.14	215.82	216.48	216.56	216.69	217.71	216.11	217.24	215.93	216.57	217.51	218.27	220.48	215.85	216.72	217.02	218.67	217.76	218.29	215.01	218.2	216.42	216.51	217.9	219.39	218.51	216.79	218.86	218.71	215.2
214.27	211.7	210.81	213.94	210.91	213.59	212.84	212.53	212.51	213.18	212.57	210.42	212.24	213.3	212.04	211.65	211.27	213.55	213.34	214.47	215.16	212.47	213.35	210.77	213.7	211.93	213.42	211.9	211	213.82	210.74	210.93	213.98	211.15	210.89	212.26	213.27	213.12	210.51	212.31	210.94	210.9	213.4	211.64	212.93	213.59	213.9	211.65	212.53	210.74
209.03	208.24	208.3	206.24	209.16	208.06	207.91	208.26	208.87	208.32	205.92	208.32	207.42	206.74	209.2	207	207.44	208.54	207.92	207.82	207.13	210.2	208.27	208.04	208.82	206.7	207.21	208.13	206.7	207.23	206.08	209.02	209.48	208.05	208.09	206.35	209.02	206.2	208.57	206.26	206.98	206.75	204.92	206.88	209.88	206.94	208.1	207.97	206.99	207.45
211.72	212.13	213.05	212.96	210.5	212.13	213.24	212.06	212.5	211.99	212.55	211.72	216.13	210.61	212.22	210.19	211.21	212.59	210.5	211.1	211.72	210.53	213.79	214.14	213.92	210.69	212.68	211.51	212.15	212.1	210.14	208.26	210.68	212.96	209.72	212.06	212.28	210.69	211.73	211.62	211.48	213.96	210.93	212.49	210.97	210.3	210.98	211.22	210.56	210.99
209.97	208.99	212	210.32	208.78	212.01	208.1	210.95	211.4	211.47	207.11	210	208.9	208.81	208.76	208.35	209.96	209.62	208.4	209.37	206.62	209.36	208.63	209.55	209.49	208.86	209.86	208.8	212.23	206.89	208.48	209.12	208.89	212.46	210.14	209.45	210.01	211.23	207.03	209.99	208.61	208.91	209.47	211.02	208.75	209.77	209.39	211.45	211.15	210.43
206.97	209.95	206.88	210.22	207.33	211.16	207.28	207.89	210.86	210.01	209.59	208.89	211.06	208.76	207.54	208.84	209.99	210.09	209.78	209.27	207.11	207.88	210.59	207.26	210.14	209.72	210.7	210.6	209.72	211.85	208.27	211.08	209.01	209.26	209.7	207.91	209.29	207.73	209.1	209.06	208.59	210.06	209.23	209.48	209.09	209.01	210.01	209.72	209.36	210.6
199.86	200.38	199.15	200.28	199.22	197.38	197.03	197.76	197.07	198.82	201.11	200.57	200.92	199.7	199.14	199.89	198.9	199.64	199.1	199.09	197.53	200.59	198.74	198.84	199.78	198.12	200.03	200.6	197.05	197.97	199.73	199.43	199.76	200.46	200.32	199.51	196.58	199.38	199.9	197.74	199.02	199.86	199.69	199.47	198.04	199.92	199.23	200.27	197.44	196.72
204.66	202.79	203	206.53	203.91	201.81	203.22	204.86	204.09	204.25	205.79	206.91	201.13	203.76	202.48	201.24	204.23	204.63	201.83	203.96	204.09	204.22	203.24	204.02	202.35	203.79	202.42	204.46	204.67	205.46	202.57	205.09	202.68	200.78	203.21	201.56	202.27	202.5	204.86	202.12	203.61	205.82	200.94	203.27	204.14	205.16	203.96	203.14	203.31	206.89
213.53	212.58	213.29	211.6	212	212.34	214.88	214.63	215	211.03	212.74	212.7	210.05	211.47	213.47	211.64	213.51	215.07	213.63	212.79	215.67	214.21	214.7	213.66	214.05	213.4	209.94	213.04	212.98	212.28	216.04	213.66	211.91	213.83	211.15	212.67	211.64	213.82	211.98	211.65	212.03	213.88	213.4	213.88	213.01	210.32	213.08	211.15	211.19	212.34
200.36	199.85	199.87	200.68	200.5	199.59	201.21	198.73	200.86	201.86	202.67	199.62	200.79	199.17	201.64	201.72	200.68	201.85	202.14	202.53	201.7	199.59	199.71	201	198.87	199.44	201.17	200.94	200.19	198.41	201.2	199.35	198.19	200.43	201.81	199.89	200.79	201.14	201.13	200.83	203.42	202.74	200.8	200.34	198.8	199.38	197.58	201.41	199.77	199.71
205.5	201.78	202.43	203.26	200.02	202.1	203.25	201.99	203.7	201.65	201.12	202.84	200.26	201.61	203.2	202.46	203.65	202	203.16	201.75	202.05	203.22	202.44	201.65	202.29	200.21	203.24	202.29	204.48	202.11	203.74	201.1	204.14	204.47	204.62	199.96	203.07	201.15	202.92	203.06	201.61	201.08	202.7	203.87	202.75	200.74	202.22	203.68	203.35	203.72
209.7	213.33	212.09	211.39	210.89	211.08	211.79	209.91	211.97	211.28	211.41	211.77	211.15	211.83	211.45	210.95	211.98	213.89	210.03	212.02	213.37	208.87	211.46	211.57	212.42	212.75	211.66	213	212.25	213.88	211.95	210.9	211.28	213.5	213.27	214.58	212.57	212.41	212.85	209.77	213.42	211.44	212.12	210.87	209.43	211.25	211.54	211.45	211.98	213.26
216.88	218.55	220.34	217.24	218.52	220.67	215.82	218.93	218.14	219.41	218.6	219.6	215.44	215.89	214.61	219.15	216.4	217.22	217.98	216.71	218.94	216.52	215.19	215.62	216.48	218.16	220.92	217.1	217.2	217.68	219.94	217.99	218.45	215.97	217.99	216.81	217.1	218	219.61	216.9	217.84	218.29	218.53	217.81	218.08	219.04	217.12	218.54	217.88	218.5
212.14	212.18	210.6	213.18	209.08	212.49	210.16	212.03	208.92	210.63	213.21	210.21	210.01	210.86	213.32	211.63	211.64	210.1	212.23	211.08	212.87	211.92	212.6	212.56	211.36	214.92	211.5	211.22	213.03	208.89	209.22	211.15	211.53	212.76	212.3	213.13	211.25	211.39	210.54	211.93	212.93	211.24	210.85	213.95	211.64	211.03	210.95	213.85	213.55	210.88
214.91	220.17	218.88	215.91	217.2	216.92	215.28	217.96	217.23	218.73	218.94	220.21	214.51	216.85	216.49	217.67	216.01	215.44	217.65	217.72	216.81	217.42	216.85	216.22	218.36	212.86	219.06	217.84	218.68	217.7	217.62	215.97	218.85	217.03	217.67	215.82	216.93	216.23	217.46	214.35	217.41	215.35	215.67	217.9	217.79	216.92	215.89	216.55	217.22	219.05
208.86	208.77	210.3	210.05	210.65	208.7	209.42	208.8	206.62	208.15	210.85	206.94	208.2	206.47	208.74	210.17	206.66	207.22	208.63	209.39	210.34	208.32	208.08	209.68	208.95	208.71	208.72	205.81	206.14	208.36	209.69	208.64	209.29	210.5	211.58	207.83	210.56	207.78	208.42	210.56	210.14	207.48	209.39	210.49	210.53	207.73	209.34	210.95	207.71	208.59
204.25	206.7	205.47	207.03	203.93	209.39	206.5	205.97	206.28	205.59	205.69	204.61	205.83	206.07	205.71	206.13	205.45	206.77	205.56	205.04	205.85	205.62	206.82	208.94	208.3	208.76	205.06	204.23	206.76	204.82	205.61	205.82	204.59	205.08	206.99	203.91	205.34	207.12	206.98	203.85	203.7	204.74	208.06	203.45	205.04	204.61	204.02	207.29	203.82	205.79
202.18	204.16	204.55	202.75	202.45	201.42	202.51	204.14	203.25	203.53	205.11	205.47	204.93	202.48	203.08	204.12	203.32	205.76	203.42	205.52	202.31	201.42	202.56	202.7	202.48	201.52	203.2	204.72	202.82	198.83	205.84	205.3	201.65	204.27	203.99	202.12	205.14	203.88	201.87	204.14	201.09	201.06	203.96	203.05	203.81	202.86	203.29	203.25	203.29	202.92
201.53	203.78	200.26	204.26	200.76	200.2	201.22	201.14	200.33	198.48	198.7	198.55	199.61	201.14	203.19	201.47	203.51	201.69	203.59	201.96	197.13	198.78	201.55	200.49	198.99	203.2	200.59	203.12	200.37	200.34	201.33	200.73	200.19	200.13	201.75	201.48	200.07	199.65	199.3	202.89	201.21	201.19	201.41	203.16	203.8	199.86	204.36	200.47	199.66	200.95
210.01	207.78	207.63	210.64	209.51	211.04	210.12	211.66	211.42	210.03	207.41	209.83	209.77	208.72	210.38	208.25	208.61	207.1	208.53	207.6	208.17	208.92	208.27	210.7	207.82	210.17	208.27	209.71	210.1	210.92	208.03	206.49	208.02	209.19	207.82	207.68	206.57	209.27	208.42	208.83	208.93	208.03	210.17	208.43	206.65	207.43	207.79	208.29	209.1	206.17
214.19	213.57	212.02	214.21	215.03	214.99	214.57	215.77	215.13	216.09	213.37	213.11	214.57	211.1	213.12	213.21	213.53	212.9	211.08	214.08	212.71	215.33	213.85	214.26	212.86	212.9	215.17	212.81	214.37	215.67	215.58	212.51	213.76	212.94	212.83	212.96	214.33	213.84	213.87	215.37	212.84	214.33	214.66	211.95	214.48	216.11	213.95	213.17	212.08	211.06
203.31	202.75	201.72	203.1	200.43	201.47	202.14	202.7	203.94	200.97	203.2	202.95	202.94	203.97	201.36	202.34	203.06	203.66	202.54	203.18	202.9	202.09	202.97	203.07	200.38	202.47	204.72	202.34	203.95	206.04	202.48	199.99	200.74	202.69	203.46	203.32	203.73	202.78	201.1	203.88	204.43	201.43	204.81	203.41	202.96	204.1	203.36	202.5	201.34	204.25
202.56	203.81	205.6	205.67	205.06	205.02	204.72	205.51	205.88	205.89	205.36	206.16	202.98	205.24	206.24	206.15	203.82	207.68	205.31	204.4	205.34	204.2	204.17	204.96	204.54	203.28	203.76	203.27	204.82	204.07	204.36	203.86	203.47	203.28	204.85	204.01	205.69	203.57	206.03	204.78	206.14	206.9	205.22	200.87	206.37	203.03	204.4	204.03	204.53	203.73
214.26	216.85	215.27	211.1	213.84	214.9	214.79	214.01	213.28	212.72	212.95	214.29	216.46	214.16	212.58	213.69	213.8	214.08	214.14	215.39	214.73	214.9	214.03	213.54	212.35	211.62	212.5	212.93	214.38	212.84	212.92	213.91	214.24	214.58	214.41	213.05	213.36	213.73	212.11	213.95	211.82	214.58	211.31	214.58	213.92	213.9	213.44	214.99	211.06	216.16
208.1	206.57	207.18	206.73	209.94	207.03	207.25	207.21	206.73	207.46	207.5	207.07	207.02	207.69	207.06	208.63	210.21	206.99	207.89	206.09	209.3	208.53	209.58	206.49	208.43	207.18	208.27	208.3	209.5	207.38	207.7	208.76	206.96	207.97	207.28	206.43	210.57	208.71	207.17	206.77	208.47	205.61	208.21	206.34	208.64	206.13	207.6	208.47	205.71	207.2
209.19	209.05	209.73	208.31	208.73	207.79	207.59	209.56	209.88	209.93	210.12	208.37	206.8	209.25	207.97	210.33	210.36	208.94	208.6	209.01	207.47	211.05	210.14	208.73	207.84	208.76	207.9	207.77	208.95	210.15	210.42	209.77	209.82	209.35	208.44	207.78	211.65	209.77	207.61	207.64	208.16	212.42	208.2	210.91	208.38	210.44	208.06	210.71	209.34	208.03
210.63	208.67	207.64	207.43	211.6	208.76	209.96	208.77	209.35	209.62	207.57	208.57	207.31	207.18	208.19	207.35	210.04	210.25	208.56	210.86	207.01	209.13	207.35	207.41	209.62	209.88	208.42	210.38	208.14	207.01	208.56	209.82	208.47	207.03	206.6	209.79	209.21	208.39	206.52	208.32	209.3	210.28	205.63	209.01	208.92	207.84	209.74	209.66	208.33	210.24
207	208.67	205.86	207.82	207.18	208.71	205.77	208.62	209.94	208.45	207.48	205.9	206.68	205.97	208.06	209.31	206.3	207.25	208.32	205.98	206.46	207.82	209.87	207.49	206.92	207.8	207.87	205.28	208.19	209.03	205.89	205.37	206.93	210.38	209.6	206.74	206.24	208.18	210.99	208.84	210.58	208.6	206.64	208.4	206.24	206.83	205.33	207.31	210.12	207.25
198.67	199.74	199.36	200.98	198.52	200.84	197.62	200.61	199.43	200.63	200.24	198.63	195.75	199.19	200.74	200.54	198.92	200.14	198.44	200.69	202.01	199.95	198.31	200.91	196.67	200.86	199.33	199.41	198.35	198.99	201.36	199.18	200.05	199.41	200.13	201.5	200.79	201.72	199.49	200.1	199.95	199.57	202.23	200.78	198.83	199.56	200.32	198.69	202.23	201.26
204.01	206.58	204.51	203.57	203.3	202.06	205.68	206.1	203.51	204.86	207.42	206.96	204.75	209.04	204.22	204.27	204.36	205.31	203.71	204.22	205.99	205.23	204.79	205.13	205.82	205.71	205.71	207.64	204.47	203.73	206.34	207.68	202.97	206.18	204.76	207.34	202.41	205.19	205.23	205.14	203.71	206.05	203.79	205.66	205.57	206.08	207.7	203.31	206.73	205.89
213.15	214.46	215.16	211.74	213.03	213.47	213.17	211.21	212.02	213.12	212.53	213.91	209.65	215.28	210.61	212.21	210.6	212.79	211.45	211.62	212.82	209.93	210.47	211.06	212.63	211.48	211.36	212.78	211.79	213.56	211.37	211.43	212.12	210.73	214.98	211.19	212.75	212.18	212.48	212.53	212.4	211.37	213.1	213.15	211.22	209.51	213.35	209.34	210.75	210.83
211.75	213.4	211.19	209.99	210.39	211.98	212.08	210.51	211.8	213.82	210.58	212.62	209.06	210.75	211.49	210.77	211.78	212.8	211.58	211.83	212.23	209.99	211.41	210.55	212.05	212.28	212.68	211.98	212.9	210.21	212.31	212.16	208.48	211.44	212.38	211.21	211.75	212.43	210.79	213.21	210.42	210	213.62	209.15	212.28	211.51	210.59	211.14	211.68	212.59
206.66	204.93	205.36	203.74	204.33	205.61	205.78	202.89	200.64	204.77	207.23	204.83	202.57	207.45	205	204.64	205.89	204.55	204.39	204.76	203.5	205.29	205.98	205.1	204.68	205.62	203.3	205.34	204.12	204.29	203.4	206.34	206.92	203.29	204.3	202.09	202.94	206.35	206.21	203.5	207.09	203.31	204.44	203.03	205.21	206.06	204.13	205.74	205.12	204.38
213.02	210.76	210.16	213.03	213.58	211.46	213.74	212.73	211.98	212.01	211.46	211.38	211.59	212.75	212.63	210.74	212.27	213.19	210.01	210.84	213.92	212.08	210.63	210.39	210.74	211.73	212.39	210.78	213.27	211.53	210.19	211	211.76	212.56	209.7	211.23	212.51	211.35	212.62	212.34	213.19	213.6	212.55	212.83	210.15	214.04	210.79	212.1	212.86	211.76
205.27	203.66	204.79	203.51	203.34	204.43	205.07	206.76	205.33	202.46	206.62	202.63	205.36	200.86	203.74	202.7	204.27	203.28	203.6	204.32	205.26	207.08	204.35	200.71	202.37	202.79	202.36	205.78	201.04	202.51	202.7	206.54	205.53	204.15	202.04	202.53	204.26	204.22	202.22	201.78	203.36	202.87	203.5	203.97	204.63	205.62	203.12	202.25	202.46	205.28
203.9	207.87	204.66	202.64	204.27	203.18	205.56	201.68	205.43	203.21	202.77	203.37	202.91	205.4	203.48	203.02	205.52	206	203.51	204.22	203.09	204.22	202.57	203.82	205	204.37	203.26	203.7	204.91	202.9	203.6	204.88	203.04	205.24	202.56	200.97	203	205.71	204.34	202.46	203.63	205.95	204.91	205.16	202.4	203.67	202.35	202.14	202.94	202.69
203.65	207.24	205.54	204.84	204.05	206.54	204.18	203.23	206.02	207.87	204.33	206.45	203.83	206.03	203.73	204.33	204.4	203.72	206.26	202.74	206.09	207.01	204.58	202.6	205.38	203.26	204.81	205.4	205.83	206.21	206.66	205.88	205.55	203.24	205.14	205.34	204.26	207.25	205.15	204.42	206.04	203.07	202.6	206.34	204.13	203.7	203.61	203.85	204.23	205.13
214.32	213.03	214.62	214.75	212.08	215.43	214.61	213.29	215.02	213.1	215.43	212.28	212.41	213.66	214.07	212.4	213.94	214.01	210.94	212.48	213.06	214.95	214.83	213.69	210.42	213.21	214.51	211.39	212.81	213.89	214.38	212.81	213.59	214.16	215.31	212.43	212.91	212.58	216.19	212.83	213.02	214.38	214.36	210.92	212.44	215.27	213.42	215.86	213.6	214.23
207.12	207.56	205.62	203.65	203.04	202.82	205.35	204.73	205.74	206.56	206.17	207.57	207.48	207.8	206.76	207.69	205.79	206.58	207.16	206.39	206.09	208.44	205.17	207.52	206.56	206.02	208.07	206.43	206.81	207.61	206.25	204.78	205.12	205.75	205.21	209.82	204.88	209.9	207.93	206.27	206.8	205.44	204.76	207.64	206	206.73	206.06	206.44	204.3	208.05
216.48	216.9	216.24	218.5	216.1	214.18	218.81	215.64	215.22	217.07	218.4	215.41	216.99	217.43	216.49	217.12	216.2	215.77	217.63	217.62	216.52	217.53	215.91	217.26	216.68	215.24	217.32	215.33	218.24	215.74	217.05	216.98	217.01	217.19	217.7	219.18	215.74	215.14	217.85	219.34	219.15	218.77	216.47	215.09	217.49	217.88	218.02	218.46	216.85	217.38
207.75	206.06	206.98	204.74	206.04	205.38	207.56	206.37	205.25	206.89	204.03	204.24	204.91	203.78	206.02	205.86	206.24	207.33	206.68	206.41	208.03	207.58	207.39	204.95	205.1	204.23	203.52	208.81	204.91	203.28	204.95	208.05	204.67	206.14	206.62	204.68	205.99	205.9	207.3	205.51	205.59	207.68	205.03	203.84	203.37	206.02	206.96	203.92	207.36	205.31
208.91	209.26	206.87	205.92	206.81	207.26	207.88	205.87	207.37	205.88	207.45	206.92	208.39	209.15	207.16	209.48	208.5	208.76	207.86	207.82	206.23	206.03	208.57	206.34	205.84	208.41	207.75	207.47	208.65	207.77	209.56	205.65	207.55	207.85	209.16	207.78	206.47	207.65	207.11	207.47	209.22	207.79	207.33	210.74	207.87	206.74	208.44	207.87	206.75	205.56
216.16	217.6	219.26	217.4	218.02	216.53	218.02	217.39	217.84	215.89	215.13	215.58	218.03	218.83	217.35	217.05	217.36	215.95	216.61	214.48	216.53	216.75	216.7	215.39	215.47	216.66	215.81	217.42	217.23	219.84	216.32	216.54	217.44	215.41	217.62	216.75	216.59	219.72	218.69	215.27	218.32	217.05	216.48	215.68	215.89	215.36	218.31	215.13	216.95	215.35
208.08	209.26	205.38	207.06	206.11	206.08	204.57	210.97	208.43	207.97	209.7	204.97	207.28	206.57	209.29	207.45	209.68	205.61	208.59	207.45	207.6	208.1	207.06	208.66	206.52	206.84	207.98	206.8	207.29	208.96	207.16	207.49	208.47	206.07	208.47	207.88	208.02	207.1	207.3	205.74	204.97	207.02	207.7	207.08	206.54	206.9	207.75	207.94	211.18	209.61
201.36	202.68	199.39	200.11	200.72	200.03	199.86	197.97	202.06	201.62	201.5	201.41	198.6	201.46	204.26	202.04	202.91	202.03	200.52	201.97	199.1	198.13	201.29	202.24	198.93	201.83	200.75	199.77	200.39	201.11	201.89	202.86	201.43	203.68	200.3	201.26	201.45	202.72	200.21	200.44	200.56	201.53	201.32	202.82	201.85	200.76	201.02	199.57	201.37	200.98
194.72	196.66	196.15	195.18	195.45	194.05	197.21	193.34	195.04	195.37	196.34	195.19	196.35	193.47	195.34	193.32	197.27	193.82	197.53	194.31	194.61	195.09	195.97	198.41	196.7	194.9	194.25	195.84	194.58	196.95	195.1	194.19	197.24	197.3	193.92	196.09	195.43	194.99	194.84	194.93	195.35	196.57	194.89	196.65	194.77	197.89	198.02	192.4	194.44	194.86
198.15	197.67	198.79	200.03	198.96	201.89	200.5	199.72	198.9	199.86	198.46	202.13	200.65	199.87	197.08	198.83	199.27	202.89	197.08	200.12	200.29	198.58	198.07	200.72	200.31	198.63	199.97	199.28	198.85	200.35	199.42	198.45	197.43	201.11	198.29	197.29	200.74	198.66	200.46	201.31	200.54	197.94	198.8	198.98	201.65	200.87	199.06	201.87	201.47	198.04
206.94	209.57	210.44	210.08	207.92	209.59	210.44	207.92	211.22	208.3	208.72	209.49	206.89	207.72	211.32	211.84	208.84	208.52	208.02	210.68	212.52	207.45	210.02	211.67	208.07	209.82	208.88	210.4	210.47	209.34	208.4	212.07	209.5	209.76	209.24	210.32	209.12	209.59	209.57	210.24	209.21	210.47	209.02	208.54	209.78	207.32	209.4	211.73	212.32	209.12
205.91	207.35	209.07	207.31	208.2	207.07	207.84	205.89	205.63	207.48	207.41	206.87	208.37	210.63	208.55	208.24	205.5	208.79	207.49	207.69	206.43	206.66	206.7	206.3	206.79	209.66	208.26	208.52	209.69	207.93	207.93	207.09	206.38	210.14	207.34	208.41	205.85	208.01	208.8	207.18	207.1	207.8	205.83	207.84	208.98	209.43	210.36	208.13	206.82	208.86
203.1	202.5	204.56	202.61	203.19	203.35	203.04	203.3	206.05	203.73	204.88	202.35	204.5	204.9	205.47	203.56	205.31	204.01	206.29	207.19	202.62	204.98	204.89	203.4	203.23	206.64	204.37	205	205.13	204.01	202.77	205.94	203.31	203.72	205.78	204.2	202.24	203.25	203.51	202.21	203.63	204.92	204.38	205.02	204.92	204.82	202.01	205.32	202.96	202.95
202.01	203.85	203.84	203.34	201.65	202.74	201.88	203.06	204.43	200.44	202.78	203.36	204.51	202.91	204.88	205.76	205.1	203.34	205.47	203.76	204.25	203.76	200.09	204.04	203.52	205	203.32	201.56	205.11	204.43	201.49	204.24	203.8	201.86	202.59	201.43	203.74	203.29	203.77	201	203.74	203.32	207.32	201.93	203.22	202.57	202.41	203.08	202.69	204.89
200	200.88	200.84	200.95	200.76	199.87	199.93	200.27	203.06	197.91	201.88	200.13	198.62	200.02	199.82	199.75	200.3	199.06	200.62	199.71	201.73	200.25	201.12	197.63	198.78	199.06	200.61	198.48	199.81	200.41	200.26	199.38	201.97	202.07	200.51	197.58	200.47	202.28	202.42	198.83	199.05	201.68	200.18	196.33	200.83	198.2	198.87	199.86	198.07	198.34
197.72	199.89	198.61	197.74	197.27	197.65	198.77	199.26	198.31	198.67	197.97	197.3	199.53	196.65	196.98	199.35	198.72	197.23	196.13	199.2	196.25	198.07	195.8	197.87	198.54	197.32	199.07	199.58	196.61	197.04	198.13	200.3	198.27	198.85	198.01	197.63	197.37	194.54	197.5	198.72	197.12	197.74	198.99	197.81	197.57	197.01	196.43	197.97	197.35	197.73
201.01	201.7	201.7	203.84	201.54	199.15	199.87	200.77	201.5	200.1	200.77	200.61	201.13	199.96	201.06	202.12	199.81	199.93	200.1	199.37	200.54	201.13	200.08	200.84	198.82	199.91	200.69	199.03	200.09	202.73	200.74	199.87	201.17	199.91	201.15	200.79	199.5	198.68	199.03	198.73	199.35	199.57	201.39	203.28	200.7	201.58	200.28	201.09	199.04	202.37
206.29	205.98	207.24	206.64	207.41	209.31	208.66	208.69	207.73	206.95	206.63	208.23	208.14	208.2	206.04	205.17	206.94	209.6	206.41	207.2	205.7	208.16	206.96	205.89	206.57	209.8	206.4	206.32	204.43	205.25	208.07	206.36	210.45	207.51	208.42	208.24	209.18	208.24	208.87	207.34	206.98	207.69	207.9	206.17	206.66	207.84	207.76	206.67	206.7	206.99
215.1	216.13	216.25	218.15	216.99	217.55	215.64	217.87	215.94	214.63	217.88	216.55	218.41	213.93	216.33	215.43	216.06	217.46	217.45	217.28	217.49	218.21	217.35	216.56	216.4	216.16	216.45	216.73	218.1	214.8	218.35	217.79	216.15	216.39	215.89	215.01	216.87	216.48	216.69	217.65	218.21	217.94	216.67	218.17	218.79	217.28	215.76	216.15	216.09	217.08
214.5	213.78	213.77	212.64	209.52	212.83	214.57	212.47	212.17	213.7	211.66	211.3	211.67	212.2	210.7	211.43	211.26	212.3	213.23	210.94	213.16	211.06	210.63	212.53	212.72	210.82	212.74	212.28	211.51	210.35	212.3	211.86	214.73	213.2	210.18	213.01	211.4	212.47	210.94	211.98	212.15	210.58	210.17	209.27	210.52	211.03	211.73	211.03	213.06	213.85
203.13	200.47	203.53	204.54	203.59	203.06	204.06	202.11	203.65	202.11	202.99	200.62	201.61	203.15	203.46	202.77	203.16	204.09	199.45	202.89	201.92	202.29	200.78	203.22	202.84	201.92	202.75	204.86	202.56	200.98	203.69	201.64	201.97	201.47	203.18	201.44	202.07	202.92	202.02	202.95	203.67	203.03	202.39	203.35	202.44	200.87	202.08	203.06	202.09	203.44
205.17	203.44	204.21	203.34	202.36	201.38	203.97	204.35	199.48	202.48	204.28	205.16	204.17	204.63	205.5	203.54	205.32	203.11	201.56	203.56	204.17	204.38	200.88	201.93	202.53	204.24	204.51	201.55	204.78	203.57	201.31	203.43	203.81	202.25	205.4	203.85	203.36	199.76	204.55	202.84	201.33	202.21	204.57	204.11	202.9	203.76	205.84	201.71	202.31	203.16
209.32	209.16	209.93	207.21	209.25	206.89	207.45	206.69	210.07	209.11	208.01	208.56	208.06	208.5	208.23	207.01	208.77	209.16	208.95	207.75	210.19	209.34	209.35	207.88	211.63	208.32	211.37	209.6	205.23	209.62	210.15	208.23	208.55	209.7	208.06	206.16	209.12	210.89	206.09	209.13	208.83	209.04	208.77	207.9	208.14	208.78	207.81	207.93	207.82	208.47
211.87	212.53	212.48	211.75	211.58	211.33	211.43	209.5	213.8	211.79	213.02	211.56	211.33	211.29	213.03	212.14	210.42	212.24	211.64	214.47	213.11	212.34	214.37	211.14	212.47	212.97	212.39	212.04	213.76	212.98	214.23	214.1	214.81	212.6	211.17	210.76	213.01	211.49	212.79	212.18	211.46	210.32	211.38	211.62	212.85	212.86	211.61	211.82	210.58	211.59
218.38	215.79	216.62	217.54	218.64	216.87	215.91	219.07	217.36	215.14	217.47	217.94	219.2	217.6	219.52	215.36	217.76	215.73	216.75	215.51	217.21	217.44	217.74	216.14	217.62	215.21	216.81	215.9	219.09	217.22	216.67	216.23	217.49	214.94	217.51	217.4	217.69	218.11	215.89	217.49	213.8	216.09	215.87	219.24	216.59	216.03	216.65	216.78	217.32	213.84
209.98	213.23	211.66	210.17	212.31	211.1	210.19	211.58	211.15	212.72	213.21	211.6	209.06	211.82	212.49	212.36	214.93	213.09	215.98	212.08	212.04	211.66	211.61	210.96	214.9	212.17	212.25	211.17	212.51	210.92	211.67	210.98	211.11	210.83	210.17	212.42	212.56	213.51	209.19	209.8	210.65	213.51	209.82	211.37	212.11	210.65	214.07	213.7	214.01	211.98
207.32	206.77	208.53	209.33	206.75	210.5	209.4	209.12	208.2	210.71	208.1	207.96	208.8	208.49	208.76	208.2	210.12	209.72	209.69	209.38	207.42	209.07	208.77	209.15	207.74	209.99	209.84	207.84	210	207.87	208.66	208.86	205.21	208.52	209.62	207.37	210.85	209.71	208.77	206.11	209.3	210.35	209.42	210.07	208.23	208.02	207.36	210.51	206.79	209.67
220.64	215.96	217.58	219.91	216.91	216.02	217.88	216.42	217.52	217.42	217.47	219.13	218.83	216.2	215.29	218.46	216.47	218.99	216.52	217.29	218.3	217.91	218.51	216.23	218.62	216.65	217.1	215.37	217.65	216.02	217.63	215.82	218.31	218.65	217.32	216.88	217.3	217.88	218.38	216.93	217.4	215.44	215.62	217.2	217.63	216.87	216.54	217.96	217.31	216.31
206.18	204.54	205.44	205.83	207.34	207.66	206.44	205.72	209.94	206.13	208.71	207.85	207.96	205.95	206.32	205.37	205.34	207.92	206.4	206.4	205.74	207.3	207.07	204.22	207.3	204.57	207.8	206.01	204.81	206.26	207.49	205.41	207.56	206.8	208.28	206.07	205.87	206	205.15	208.14	204.11	206.41	207.07	206.25	206.07	208.43	206.3	206.6	207.19	204.84
201.69	201.4	201.38	200.32	200.76	199.82	198.25	198.22	200.4	201.76	200	201.01	198.91	199.86	198.69	200.97	199.92	198.67	200.66	201.23	199.24	201.75	200.15	198.74	197.08	199.5	198.63	199.06	198.16	200.9	200.11	198.89	202.13	198.27	200.2	201.25	201.17	199.82	201.58	198.77	199.62	199.1	200	199.69	203.25	200.77	200.55	200.08	200.34	201.43
194.77	195.21	195.26	196.26	193.48	195.69	195.22	195.9	194.3	192.56	195.62	194.49	191.76	195	195.07	196.18	195.62	193.99	196.61	196.14	196.24	195.71	193.46	193.43	194.09	196.93	195.74	194.46	195.6	195.25	193.16	196.73	194.68	196.55	194.98	195.15	197.05	193.83	193.74	195.93	195.75	197.65	193.54	194.61	194.4	197.49	197.57	194.64	195.52	195.94
202.97	202.96	205.26	205.14	204.23	201.97	203.6	204.02	202.85	201.88	202.67	204.11	200.92	202.99	204.45	203.64	202.69	202.22	201.58	202.78	200.71	204.95	204.25	205.84	202.96	205.32	202.17	202.09	204.77	202.98	203.63	202.85	203.26	202.63	202.9	202.49	204.19	205.06	204.95	204.18	204.06	203.3	202.59	202.56	203.79	204.82	202.12	203.01	200.85	202.4
198.62	198.82	198.1	198.75	199.85	197.71	199.29	199.07	199.97	198.1	199.85	198.21	197.66	197.63	198.25	197.69	199.48	198.44	198.18	199.05	200.19	196.51	197.96	195.67	197.9	197.63	198.2	199.9	198.64	197.68	199.59	197.04	196.9	200.04	199.68	197.21	197.77	198.18	199.32	198.81	198.47	201.45	198.41	196.58	200.23	200.9	199.52	199.05	198.44	199.17
212.52	214.1	215.79	211.77	213.29	212.08	215.36	211.8	213.24	215.43	213.88	214.62	213.89	215.16	214.24	214.88	214.39	210.63	212.26	214	212.7	214.58	213.78	214.22	214.51	212.83	213.58	216.34	214.7	213.69	215.46	212.29	211.5	213.43	213.25	214.25	214.57	214.26	213.42	214.88	214.72	214.99	214.72	211.72	213.46	212.4	213.1	213.34	213.21	214.64
208.87	209.85	207.28	205.74	210.31	207.43	207.6	207.52	211.2	208.1	207.9	206.99	207.32	208.46	209.94	207.77	208.29	206.8	207.37	206.98	209.25	208.69	210.18	209.15	207.83	208.19	208.43	208.53	208.82	209.44	207.81	207.81	207.66	209	208.98	207.84	207.63	208.27	210.73	207.45	207.63	207.73	207.42	207.34	207.47	209.46	209.62	208.96	209.79	207.22
210.69	209.9	208.38	208.49	210.53	209.94	208.07	207.22	210.23	209.44	208.28	206.72	209.34	208.65	210.62	208.67	209.31	207.96	209.28	206.16	208.1	208.75	208.04	207.73	209.12	209.99	209.33	209.63	208.22	209.78	208.88	207.93	207.49	208.61	208.8	209.91	210.71	211.2	208.37	209.69	206.1	207.43	210.29	208.54	209.25	209.95	209.35	207.89	210.09	207.84
211.08	212.63	211.09	211.78	211.3	212.54	212.28	210.84	212.01	209.99	213.87	212.39	212.17	211.14	209.95	212.03	212.96	213.56	212.36	210.79	213.73	210.47	211.89	212.37	210.35	211.93	213.27	211.77	213.71	212.56	212.02	211.41	214.17	213.16	210.27	211.51	209.99	213.05	213.57	214.42	211.33	210.9	210.46	212.12	211.59	211.85	212.17	215.08	213.21	213.4
199.11	201.35	198.57	199.41	199.84	199.7	200.12	199.7	199.66	201.08	199.28	197.66	200.75	199.85	199.02	198.46	197.97	197.48	200.43	198.62	200.69	197.99	202.16	200.52	200.35	199.61	199.29	198.15	200.42	196.33	200.25	200.3	199.13	199	201.1	199.83	201.11	200.35	199.6	198.16	199.25	200.35	200.19	200.9	197.23	197.97	201.35	197.91	199.23	198.93
211.6	212.75	212.04	213.12	212.36	214.46	214.59	210.78	210.13	212.61	211.28	209.8	210.81	213.39	213.14	211.71	211.78	214.27	212.17	211.91	210.71	213.02	211.94	212.79	209.09	213.18	211.89	211.37	212.65	212.81	213.93	211.42	212.67	211.6	210.17	214.01	211.84	211.25	213.64	211.9	209.7	212.28	212.65	209.51	209.83	210.92	211.29	209.83	213.04	210.36
206.22	206.92	207.11	204.32	205.24	202.42	205.62	204.21	205.83	205.31	204.26	205	204.2	204.94	204.87	203.04	206.01	202.84	204.71	205.62	204.8	205.3	205.63	204.23	206.12	205.45	205.2	203.63	206.57	203.23	204.71	204.13	203.67	203.22	202.04	203.51	203.84	204.74	204.04	204.32	205.92	205.27	204.34	205.22	204.57	204.05	204.49	203.07	203.62	205.41
203.97	208.11	206.84	208.09	206.05	205.8	207.65	208.46	209.27	205.89	208.55	209.72	205.98	207.49	206.9	209.54	207.56	208.14	205.35	207.73	208.58	206.41	205.53	208.79	208.92	209.85	208.04	207.21	207.52	205.88	206.95	207.57	206.77	208.37	207.1	208.06	207.01	205.73	208.88	208.63	208.36	210.33	208.12	208.99	207.26	210.68	207.72	208.98	206.48	207.54
218.29	215.73	216.77	216.45	218.79	216.19	217.88	215.6	218.14	216.82	217.08	215.63	217.79	218.1	218.35	217.95	219.8	217.41	217.95	219.02	215.73	218.38	216.93	218	217.96	215.7	216.02	217.63	217.88	219.07	218.98	217.85	215.32	216.51	215.86	218.46	214.51	217.49	216.32	216.06	215.54	215.84	216.04	218.21	216.78	218.88	218.78	215.58	215.14	217.07
210.39	209.38	208.44	209.3	209.02	210.11	209.46	209.18	207.91	210.75	211.25	210	209.55	209.18	211.18	209.77	208.34	210.3	210.72	210.22	207.96	209.37	211.53	209.91	207.37	209.07	208.49	209.68	208.47	210.59	207.97	207.5	211.56	208.7	208.23	210.71	210.03	210.42	210.18	208.3	210.57	208.68	210.23	209.82	207.08	210.47	211.81	210.08	210.16	208.63
210.03	212.97	209.98	210.62	212.74	209.58	211.63	212.02	213.78	212.33	210.66	210.47	213.05	211.26	210.04	212.46	210.65	212.85	211.61	210.92	212.31	210.4	210.93	213.63	209.15	211.18	210.16	214.78	209.14	211.17	212.36	209.76	212.27	212.84	210.54	211.92	211.82	210.31	208.14	212.59	211.54	210.7	209.9	211.6	211.09	210.08	212.21	210.24	212.07	212.63
210.71	208.9	210.18	210.43	211.07	210.16	210.72	208.79	210.58	208.71	207.92	209.61	208.9	210.3	209.86	210.68	208.83	207.83	208.57	208.81	207.31	209.39	209.25	208.21	208.48	208.92	208.54	209.75	212.01	211.62	210.62	209.15	208.51	209.04	210.57	209.91	209.38	210.53	209.67	209.09	208.73	212.82	208.54	210.91	209.48	208.2	209.6	212.24	210.25	209.2
207.02	207.59	208.18	208.15	208.69	208.98	207.49	207.81	208.34	208.51	209.8	207.28	208.11	209.67	208.04	210.69	209.23	209.03	207.31	207.34	210.33	207.75	207.38	208.81	206.4	208.52	209.25	206.66	208.03	207.47	210.63	208.3	209.14	206.55	206.79	207.16	206.21	206.78	209.8	207.24	209.48	209.55	208.7	207.97	207.05	210.61	207.78	207.26	206.97	209.63
204.85	205.29	204.63	204.54	201.37	203.8	201.36	201.41	202.76	203.52	206.31	202.96	204.14	203.6	205.04	202.85	204.94	202.44	204.52	203.11	201.92	204.16	200.74	202.17	205.46	204.23	202.51	204.72	201.16	203.79	201.69	203.15	204.2	203.99	201.6	204.8	203.67	203.57	202.93	203.58	204.46	203.28	201.89	203.36	204.6	203.66	204.35	205.35	203.85	202.49
205.24	208.23	209.31	206.38	205.2	206.44	211.84	209.02	208.8	207.83	208.36	209.46	205.44	205.59	206.67	209.36	207.34	210.33	207.72	206.7	207	210	206.52	206.87	205.97	208.04	208.7	207.83	208.2	207.69	206.05	207.9	206.45	206.85	208.1	207.96	208.36	206.75	207.99	208.62	206.69	207.7	209.24	208.57	209.04	207.61	207.15	206.24	206.5	208.14
216.92	217.08	218.8	215	215.5	218.09	215.8	218.49	216.78	217.04	218.96	216.6	216.63	218.42	216.75	215.89	216.24	215.36	215.74	217.04	215.67	217.21	220.09	217.39	217.33	217.18	216.86	218.74	214.53	216.93	218.32	219.22	216.55	218.49	217.42	216.33	217.61	214.49	217.31	216.59	216.24	219.2	217.04	215.17	218.18	219.57	217.73	217.72	218.07	217.4
200.61	203.99	204.06	201.65	204.71	203.46	202.69	203.24	204.54	202.32	203.55	204.68	202.08	202.91	204.81	202.84	201.49	201.95	203.37	202.34	202.21	203.3	202.44	205.35	205.27	202.61	202	202.42	203.81	202.04	201.99	202.41	200.91	202.68	204.29	204.96	202.42	201.9	201.77	204.39	205.31	203.13	201.68	201.62	203.38	203.83	203.43	202.74	203.33	203.75
202.68	204.72	204.7	202.93	205.93	205.41	206.49	204.6	202.61	204.83	205.55	206.02	205.39	207.24	205.23	205.46	204.97	205.48	202.73	206.39	203.28	205.09	205.75	205.77	204.81	205.22	205.32	205.38	204.24	202.76	206.49	203.19	204.71	206.73	203.63	204.62	204.64	204.6	203.99	205.68	204.07	204.94	204.01	204.83	204.22	207.12	207.12	205.57	204.95	205.69
199.56	198.5	200.7	197.32	198.47	198.32	199.69	198.14	198.62	198.74	197.21	198.45	200.89	198.99	198.41	200.21	198.91	199.17	199.82	200.1	199.46	199.31	197.78	199.87	198.04	200.87	199.53	198.03	201.18	199.72	200.28	199.65	199.66	197.98	199.28	197.65	199.06	202.01	197.37	200.87	198.28	199.64	198.74	199.44	198.47	197.41	200.96	199.35	199.11	198.99
212	211.06	215.18	212.56	211.61	211.01	212.62	211.09	211.04	210.88	212.43	209.5	214.4	208.92	210.67	208.57	213.17	211.17	209.37	211.38	210.14	210.59	212.35	210.82	209.2	213.68	210.92	212.81	211.28	212.09	211.35	213.71	212.02	211.14	211.52	211.7	211.92	212.9	211.89	212.48	211.89	212.33	211.78	213.53	211.91	212.56	210.81	213.71	212.04	210.85
208.92	209.56	212.02	207.9	210.42	209.71	208.7	209.47	207.33	210.31	208.4	208.98	209.04	210.69	207.89	208.72	209.98	209.09	207.16	205.42	208.78	208.29	210.57	208.99	208.41	208.01	206.36	209.1	210.01	207.29	208.76	208.15	209.09	208.36	206.07	210.41	209.37	209.39	210.45	208.67	209.52	209.52	209.94	209.95	206.77	209.24	208.47	208.22	209.09	209.55
204.12	204.54	202.81	203.86	206.82	204.38	204.31	202.67	206.17	201.7	203.87	203.86	205.65	204.03	205.33	203.69	204.83	201.74	203.03	203.18	201.68	203.43	205.23	204.96	203.86	203.49	203.56	203.59	203.81	202.58	203.99	205	204.53	204.28	206.01	203.18	203.35	204.29	204.11	203.55	206.77	204.53	201.83	205.02	203.73	202.71	203.07	202.91	203	204.04
213.03	214.1	211.28	212.14	210.34	210.62	211.92	213.29	212.7	210.78	211.94	212.58	210.65	213.54	211.06	211.08	210.51	214.09	211.49	211.16	212.25	210.61	211.57	209.9	211.46	211.77	214.08	211.15	213.88	212.29	208.79	213.55	210.69	211.67	210.26	211.95	211.87	211.69	211.77	211.6	211.01	211.8	211.37	212.09	213.23	209.64	210.77	210.95	212.18	210.27
199.89	197.96	199.74	199.45	199.47	198.78	198.54	199.7	199.38	200.1	198.34	200.15	200.85	198.43	199.81	200.09	198.03	198.4	200.82	200.21	198.92	200.89	199.28	200.49	199.51	200.26	200.83	198.36	200.32	200.91	200.78	197.81	203.01	199.53	199.34	200.15	201.9	200.99	199.2	200.27	197.77	200.67	200.9	198.84	200.71	199.74	199.13	198.87	199.77	196.4
208.77	210.94	208.65	209.25	210.5	209.78	209.08	209.09	210.41	208.46	207.56	207.4	208.01	209.32	210.73	208.24	207.58	210.53	208.82	206.78	209.38	209.92	208.93	205.69	208.98	211.88	209.15	211.35	210.24	209.55	208.58	210.99	206.35	209.96	208.89	207.27	209.73	208.59	209.82	209.5	210.61	207.71	208.32	207.44	210.38	206.86	207.7	209.95	206.8	208.96
212.57	211.98	211.41	210.45	211.5	211.28	211.7	211.62	213	211.42	211.51	212.7	211.41	214.15	211.72	210.97	210.08	213.34	210.67	213.11	211.8	212.58	211.72	212.48	209.82	210.35	208.87	210.84	212.04	212.77	211.12	213.28	212.37	209.47	215.24	211.68	211.55	210.29	210.69	213.44	211.52	212.26	213.43	211.1	209.85	209.78	212.15	209.27	210.17	215.68
216.28	217.45	219.25	218.51	216.02	216.78	217.21	217.89	217.96	218.06	215.64	217.03	215.42	218.23	218.72	216.37	218.14	217.55	216.17	215.99	217.6	216.61	213.48	216.64	220.62	218.8	215.93	216.98	215.96	216.45	215.48	215.47	216.25	219.13	214.31	215.13	214.29	217.72	218.26	218.33	217.25	216.79	216.46	218.97	217.02	219.94	217.53	217.69	218.66	216.87
212	212.05	210.16	211.69	212.25	213.52	212.01	211.16	208.68	209.81	213.68	212.57	210.45	212.05	211.85	211.79	212.18	211.41	212.63	212.21	211.48	212.37	211.37	213.81	212.7	211.62	211.8	212.46	211.63	213.46	211.79	211.33	212.97	212.89	211.97	211.62	211.22	212.04	212.34	210.29	211.11	213.3	211.89	212.45	211.86	210.85	211.47	211.9	212.01	211.6
208	210.29	208.44	208.97	209.1	208.07	207.16	210.24	210.53	211.21	210.64	210.8	208.82	209.6	209.77	207.18	212.32	209.83	210.77	210.79	208.79	209.86	208.54	209.07	209.64	209.97	209.04	209.46	208.4	210.79	209.19	210.38	210.62	208.34	209.33	207.9	210.67	208.94	209.86	210.04	207	207.88	209.06	209.07	208.95	207.84	207.84	209.91	208.66	209.94
215.68	217.2	217.3	216.89	216.87	215.81	215.93	218.68	215.96	217.18	217.3	213.93	217.52	215.12	218	220.21	214.79	216.71	216.39	216.61	218.59	217.08	218.28	218.24	217.81	213.66	215.03	217.96	218.42	216.04	217.04	217.54	218.49	217.14	216.53	217.77	217.04	216.69	215.89	215.63	216.91	217.1	217.72	217.86	217.47	214.4	216.54	215.96	216.26	218.41
197.11	203.17	199.99	197.41	197.43	202.3	196.44	197.6	202.07	201.17	198.61	198.39	197.41	198.93	197.63	201.68	197.83	198.27	201	199.75	198.21	199.03	200.02	199.96	199.53	197.42	200.24	198.32	200.11	196.58	199.98	199.63	199.49	199.73	197.31	200.91	198.46	199.16	198.8	197.41	198.77	199.85	197.9	199.51	197.38	196.62	197.9	198.89	198.63	198.23
210.47	210.57	208.8	207.51	209.11	210.11	210.8	211.11	209.7	208.52	210.04	209.85	212.02	210.52	210.58	209.4	208.3	208.21	210.84	207.48	207.18	209.11	210.64	209.37	211.51	208.84	209.65	210.43	208.77	207.45	211.47	209.01	208.42	209.22	209.18	210.29	210.19	211.89	212.07	207.88	210.92	206.8	209.65	207.42	210.75	208.67	209.95	210.42	209.53	210.57
201.17	201.24	204.21	199.19	201.24	200.65	201.45	198.49	200.65	200.16	199.23	201.18	202.04	202.61	200.47	199.96	199.76	200.15	198.95	203.96	200.6	199	201.88	203.57	201.23	201.55	202.2	199.01	201.18	199.5	201.14	200.99	200.86	198.23	198.98	201.25	204.61	201.91	202.69	201.58	197.83	200.28	201.97	199.79	198.64	199.3	199.63	201.56	202.18	201.13
212.87	212.86	215.09	213.95	211.91	211.84	214.52	213.97	215.05	214.4	214.04	211.81	215.46	216.3	213.32	213.94	215.15	213.57	215.62	213.98	214.18	213.76	213.98	210.44	214.4	213.63	214.11	212.87	212.98	215.47	213.45	215.45	212.95	212.47	213.92	213.23	214.24	212.89	213.77	215.26	212.19	215	213.85	214.82	213.11	213.05	211.69	214.84	212.41	211.22
207.98	206.11	201.93	202.98	201.98	206.03	205.64	204.05	203.8	205.09	205.21	205.66	201.87	204.52	206.08	203.74	203.9	205.34	207.22	205.85	204.25	204.23	205.03	204.6	205.48	204.18	203.61	204.57	205.67	203.29	202.22	205.14	203.66	202.62	204.61	205.98	207.81	203.39	204.56	204.91	204.77	203.45	204.64	205.53	205.15	205.76	206.2	204.23	205.49	204.05
198.77	201.48	198.05	198.66	197.79	200.83	198.96	201.47	197.72	198.59	200.66	200.08	197.29	199.51	200.33	198.77	200.36	199.77	201.38	198.42	198.67	198.33	199.36	198.75	199.49	199.18	200.61	201.36	200.05	199.42	196.82	201.32	200.51	200.61	201.08	201.22	201.13	200.09	199.61	202.11	200.07	198.89	199.78	200.35	198.54	199.06	200.33	199.52	198.25	198.98
211.59	212.76	210.78	211.41	211.27	212.79	211.57	211.59	213.06	212.73	211.58	210.49	210	213.47	212.87	211.7	213.51	210.8	210.69	210.74	214.41	211.14	210.81	210.56	210.01	210.56	212.37	212.49	213.21	211.2	210.24	212.4	214.1	212.37	211.85	211.95	211.85	213.8	213.48	210.95	212.07	212.51	210.64	212.11	212.16	210.39	211.74	212.03	211.49	210.73
211.45	214.18	213.09	212.75	208.92	213.06	213.09	212.22	213.19	213.07	215.13	211.61	213.78	211.11	211.65	210.08	211.95	212.5	212.46	212.3	210.16	211.98	214.92	210.83	212.25	212.66	213.35	212.33	213.97	212.59	213.16	213.1	211.94	211.89	211.31	212.72	212.65	210.96	212.75	213.55	212.28	212.86	213.09	214.35	210.52	212.29	211.25	212.92	208.23	213.2
201.95	202.66	202.71	203.8	204.04	206.61	204.93	206.57	205.16	202.52	203.62	204.75	205.6	205.51	202.58	204.44	205.51	203.5	205.16	206.22	207.28	204.82	205.86	203.87	202.94	204.61	204.87	203.33	205.57	203.45	206.44	205.96	205.71	204.08	201.95	205.98	203.77	207.16	203.02	204.15	203.45	203.33	205.08	204.13	207	207.45	207.07	203.46	205.17	204.77
200.29	199.77	201.78	198.37	200.56	200.49	201.03	201.9	201.89	200.42	199.87	201.06	199.86	199.91	202.19	203.66	200.63	202.38	199.8	200.03	201.17	202.39	200.57	198.64	198.74	199.67	201.56	201.8	200.03	201.79	202.73	199.9	199.18	200.4	197.14	200.77	199.85	202.86	202.28	201.61	199.98	199.17	198.34	198.32	198.52	198.81	201.85	201.08	199.94	199.02
209.14	210.73	210.91	210.65	212.58	209.57	210.04	213.07	213.07	212.77	210.52	211.81	209.45	210.93	211.66	211.39	211.29	212.62	211.69	211.6	213.15	213.13	211.02	213.07	210.65	209.85	212.93	209.19	210.95	213.5	210.36	210.17	211.78	209.64	212.02	212.77	210.28	211.58	211.2	212.06	210.55	211.59	212.88	212.27	211.44	212.94	212.83	212.09	212.09	211.64
208.62	210.51	210.32	212.38	208.87	207.88	210.06	208.44	209.84	209.48	209.7	208.1	209.53	210.23	211.68	208.6	210.2	207.45	209.92	211.63	209.7	209.95	208.4	208.06	207.94	209.07	209.48	209.76	210.15	209.79	208.66	209.27	209.35	209.42	208.33	209.17	212.15	206.83	210.02	209.57	208.37	210.26	208.95	210.49	210.85	211.2	208.75	208.48	209.19	210.08
204.57	204.98	206.31	205.01	205.37	203.99	203.36	205.18	203.58	205.75	204.16	205.01	202.3	204.92	203.24	205.04	206.69	205.42	203.61	203.57	202.91	203.01	204.99	204.79	205.55	202.5	204.45	204.58	204.53	202.74	204.16	202.94	204.13	205.8	204.62	203.5	204.6	203.84	204.04	204.56	204.8	202.83	203.16	203.53	205.48	202.55	202.31	203.36	205.78	201.37
220.03	218.64	216.78	219.17	217.24	215.62	218.34	216.1	216.6	217.06	216.57	215.82	216.42	214.49	216.89	215.42	214.65	216.43	218.45	215.63	218.6	215.63	216.77	218.09	216.64	218.05	216.06	218.5	218.83	217.89	217.14	217.68	217.33	215.92	215.09	214.01	215.44	218.75	217.32	218.25	216.38	217.34	217.18	216.7	216.09	215.64	218	219.58	214.7	216.57
207.77	208.71	207.74	208.42	206.03	208.32	207.96	207.36	210.45	206.44	209.11	205.43	207.49	206.61	208.62	208.45	207.21	209	208.93	208.12	206.35	208.93	207.27	207.61	207.18	207.59	207.04	207.48	210.4	207.69	207.29	208.39	209.19	207.12	209.51	207.38	208.7	207.86	210.04	208.26	208.89	208.97	208.09	208.04	207.56	208.01	207.52	209.12	208.95	208.52
198.18	200.36	196.42	197.14	199.83	198.09	199.3	199.41	200.23	198.51	197.6	196.04	198.71	197.94	196.94	201.16	198.22	197.46	198.9	198.65	198.26	198.12	199.73	199.69	196.24	199	201.15	201.16	197.31	196.97	201.9	198.62	195.51	198.49	200.29	200.11	199.95	199.35	198.92	199.09	197.1	197.1	199.24	199.61	198.34	197.46	197.33	198.44	199.54	197.33
201.25	204.8	203.78	203.62	201.47	204.14	202.9	205.04	205.35	204.13	202.63	203.67	202.4	204.09	201.12	203.51	203.21	203.63	203.71	205.21	203.68	202.31	202.91	203.68	201.92	203.71	202.98	202.96	204.07	204.49	203.26	201.53	202.55	201.97	202.52	202.48	204.71	203.22	204.61	203.48	204.31	204.69	202.03	203.47	205.03	203.76	205.89	202.51	201.73	203.04
202.16	206.01	203.11	200.9	202.47	201.92	205.26	204.69	204.22	202.68	202.38	201.89	205.32	204.25	202.51	204.55	202.15	202.26	201.84	201.93	200.33	202.16	206.03	203.66	202.94	202.93	203.52	203.19	203.31	201.71	203.49	202.12	202.4	200.98	201.03	203.06	205.1	204.75	200.73	204.13	205.06	205.83	203.48	204.02	203.86	202.69	202.18	202.99	203.12	201.88
195.76	192.15	193.49	194.04	191.16	193.97	193.76	197.37	194.31	190.97	193.85	194.15	196.13	194.19	195.18	193.3	194.24	194.77	194.7	195.1	193.13	197.56	193.79	194.64	194.76	194.07	193.67	193.36	195.14	195.2	193.47	192.49	194.25	193.99	194.77	196.34	195.16	195.51	194.89	195.63	194.39	194.37	195.46	193.31	194.75	192.81	194.97	193.76	194.76	193.77
201.73	200.65	200.56	197.68	199.33	199.76	200.63	201.31	199.7	198.19	201.87	198.02	202.82	202.37	198.27	200.26	201.65	203.16	198.96	200.55	196.6	197.76	199.59	200.07	200.32	201.34	201.53	202.96	200.24	201.98	197.95	201.33	199.32	200.84	202.74	199.03	202.08	199.02	202.63	200.26	201.56	200.58	201.71	199.47	200.57	200.89	199.64	198.73	198.56	198.46
210.35	212.51	212.39	213.11	212.7	211.84	215.68	211.18	211.64	211.39	211.52	215.32	211.61	211	214.12	212.17	210.57	212.38	212.3	209.18	211.73	211.3	214.02	213.1	211.78	209.7	212.94	211.79	211.56	210.29	213.22	212.43	211.14	212.63	213.55	213.11	212.13	211.77	213.46	211.9	211.54	210.87	214.19	212.24	213.45	213.04	211.06	211.07	213.67	212.08
194.77	196.73	196.01	194.5	193.17	193.3	195.34	196.22	195.08	196.66	195.21	196.55	195.51	194.71	195.99	196.22	193.33	195.89	196.15	193.56	194.57	194.89	195.96	195.79	195.12	193.09	193.99	196.7	195.93	195.96	196.37	197.32	194.15	194.29	194.56	193.33	195.34	195.57	194.47	195.8	196.95	194.33	195.03	192.82	195.14	197.09	195.98	194.49	193.82	193.79
202.82	202.69	200.8	203.98	202.98	202.54	202.69	203.92	204.99	204.01	204.94	203.43	202.23	205.28	201.74	205.21	205.24	205.16	205.06	205	203.59	204.44	207.22	204.88	205.02	203.69	201.72	204.25	204.06	204.58	202.92	204.68	205.01	205.01	205.69	203.57	203.01	205.01	203.42	205.87	202	206.62	205.94	204.12	204	204.55	205.98	202.74	202.36	205.18
201.13	199.08	199.23	199.48	198.5	201.26	198.52	198.52	199.89	195.44	196.97	199.23	200.53	198.63	198.3	199.3	197.62	198	198.38	199.63	200.13	199.72	199.47	200.53	199.34	199.22	199.13	200.45	197.91	198.77	199.06	199.11	196.34	198.52	199.28	198.2	200.64	199.6	198.97	198.82	200.78	196.79	199.61	199.44	200.81	199.75	197.97	198.74	201.33	198.35
202.43	202.38	202.29	205.63	205.12	204	203.7	204.35	201.86	203.92	203.35	202.56	203.42	201.95	202.99	206.16	202.02	203.03	204.45	203.31	204.29	203.24	204.73	203.01	203.67	202.75	203.52	204.24	205.75	202.23	203.79	202.94	203.05	200.67	202.71	203.58	202.76	204	204.14	203.27	203.43	202.7	204.65	203.66	204.98	202.91	201.55	204.57	204.37	201.63
204.84	203.56	205.4	204.71	203.99	204.77	203.12	201.17	204.23	204.98	204.7	203.79	205.41	205.3	203.91	204.32	204.13	205.24	205.75	202.88	206.09	204.33	204.03	203.33	204.98	204.98	203.04	204.04	204.7	204.65	205.81	204.62	205.97	204.94	203.53	204.14	206.33	205.44	202.27	206.84	204.54	204.21	206.52	205.41	204.89	204.73	204.89	201.3	203.06	204.06
209.84	208.94	207.99	213.36	210.93	210.57	209.49	210.14	209.92	208.55	209.37	210.72	209.34	208.12	210.57	209.69	210.94	208	210.73	211.52	207.94	209.44	210.92	208.18	209.64	209.6	210.14	209.98	211.52	209.63	208.5	211.18	210.48	208.02	210.87	210	210.14	209.13	209.59	207.99	210.08	210.53	211.11	210.56	209.74	209.48	211.27	210.44	208.14	206.56
209.86	210.73	208.27	210.36	209.32	207.39	208.8	208.24	209.33	207.67	208.4	209.14	208.35	210.13	207.12	209.25	206.91	208.15	208.55	207.56	208.63	208.61	208.18	208.82	210.76	207.95	210.33	208.55	208.67	206.1	209.34	208.13	209.42	210.1	208.93	207.96	209.21	210	208.24	207.94	207.92	209.39	207.2	209.5	208.56	208	206.02	208.23	208.99	208.85
217.51	217.24	216.7	219	215.04	216.93	216.83	216.39	215.72	216.93	217.2	217.89	216.78	217.63	216.35	215.38	219.75	218.18	216.85	218.53	217.61	216.89	217.25	214.63	217.84	217.05	215.97	218.22	215.91	217.05	216.13	215.63	217.02	218.07	216.06	216.4	219.96	218.35	217.08	217.17	217.22	216.68	218.17	216.37	215.23	217.32	218.4	213.43	219.53	218.17
209.22	210.12	207.43	209.23	210.5	207.43	206.13	205.33	207.89	207.97	208.39	207.49	210.06	208.89	209.88	208.22	205.72	208.3	206.79	207.28	208.5	209.39	210.14	210.09	208.54	207.91	204.51	207.46	207.27	207.58	208.81	205.94	208.96	209.33	208.25	208.27	209.58	209.07	206.89	208.17	208.04	208.71	208.73	208.29	208.04	206.93	208.92	208.16	210.72	209.08
203.63	202.18	204.17	202.86	205.22	203.26	203.62	199.95	201.36	202.54	202.07	204.65	203.34	203.88	202.01	203.76	203.76	202.91	200.58	201.08	199.26	201.51	200.99	203.92	202.15	201.53	203.67	202.5	202.2	203.29	203.45	203	202.75	203.21	201.92	204.11	202.58	201.9	204.48	200.94	201.98	206.03	203.37	201.09	203.67	201.99	202.36	204	202.85	203.29
206.98	211.13	208.45	211.51	208.61	205.6	206.68	209.14	207.69	209.2	209.57	208.32	207.91	208.32	210.92	208.48	207.6	207.46	209.28	207.23	210.49	208.97	208.76	209.11	207.78	206.57	209.05	209.55	208.56	207.1	209.06	207.31	209.69	207.36	210.19	209.89	208.97	208.96	209.59	209.59	209.52	210.45	209.71	209.76	210.61	210.1	206.78	208.58	209.8	207.55
217.62	216.05	215.3	215.83	218.25	218.2	217.08	216.05	217.75	217.05	219.37	216.27	216.7	215.13	215.57	219.34	216.47	218.23	217.39	216.19	216.99	217.69	216.69	215.55	218.18	216.33	216.51	216.26	214.6	218.62	217.4	215.35	217.85	216.84	215.53	216.99	218.22	217.04	219.02	216.25	216.52	216.36	213.83	214.97	215.94	216.35	217.83	219.27	218.3	217.81
210.22	211.38	210.66	212.57	211.95	208.68	212.51	211.03	211.86	210.53	213.08	211.58	213.99	211.22	213.15	210.43	211.12	211.78	212.73	212.22	212.43	211.11	210.94	213.37	212.2	211.12	210.65	209.29	212.87	212.34	210.55	211.6	213.39	210.35	212.76	212.64	212.45	210.78	213.55	212.7	211.52	210.61	211.61	212.99	212.15	210.87	212.09	211.69	211.65	212.03
203.5	203.95	202.95	202.94	203.1	203.18	201.68	203.68	202	202.58	203.91	202.16	202.77	202.37	206.36	202.17	202.82	204.21	203.58	201.67	201.21	204.7	204.23	203.79	202.21	202.54	201.76	204.81	202.67	202.36	204.3	203.13	201.87	204.5	201.92	202.1	200.86	204.25	203.24	203.51	201.38	201.93	202.04	201.28	202.96	202.88	202.86	204.36	205.09	204.41
217.39	219.12	218.29	215.67	216.07	219.9	217.27	214.71	215.56	216.12	218.27	215.53	216.51	217.28	214.32	216.09	216.71	218.29	216.09	216.27	215.69	216.1	216.5	217.57	214.94	216.81	216.64	217.08	216.08	215.82	219.63	217.4	215.89	217.83	217.57	215.57	218.52	216.3	218.54	216.96	218.39	217.12	216.78	218.89	217.13	217.78	217.15	217.28	217.3	219.41
217.45	215.12	218.21	217.21	217.31	219.82	219.98	217.15	216.13	216.44	214.1	217.49	219.74	216.87	218.07	215.04	216.2	216.07	218.93	215.39	215.93	217.93	215.06	217.81	216.14	215.51	216.55	217.49	217.77	219.15	218.09	215.68	215.47	216.92	218.55	217.22	218.46	215.96	215.86	214.33	217.78	219.08	216.51	217.14	216.55	219.07	219.77	216.97	216.15	217.27
205.84	202.71	203.14	205.66	205.92	203.66	207.3	207.06	205.73	206.37	205.1	205.94	206.04	204.63	206.53	203.23	203.31	206.11	206.21	206.28	205.24	205.64	206.39	206.41	204.42	202.69	204.87	202.38	204.09	206.51	204.6	204.3	205.54	205.58	204.46	204.03	205.5	205.63	203.2	204.36	205.98	204.04	204.23	203.96	204.92	204.62	205.26	204.79	205.76	204.19
202.3	203.89	204.21	201.41	203.13	202	203.41	201.28	201.86	203.63	201.63	202.59	202.88	203.47	202.84	202.08	200.55	202.88	201.64	203.17	201.02	202.39	201.25	200.93	202.24	200.07	203.86	203.75	200.74	200.59	203.35	201.67	205.15	201.8	200.08	202.45	203.5	201.38	203.85	203.05	202.99	201.3	202.89	201.83	201.63	200.12	203.62	203.46	203.39	201.22
202.25	200.35	199.68	201.83	200.57	200	199.24	201.65	200.84	199.23	199.1	199.57	199.32	200.64	203.62	200.78	201.5	197.97	201.42	201.07	201.63	200.7	198.4	199.68	198.9	198.69	201	199.33	200.83	201.1	201.07	201.67	197.83	200.73	200.92	200	203.08	199.88	199.47	198.7	200.15	200.71	199.74	200.48	200.29	202.26	199.62	199.16	200.46	202.3
206.09	209.21	206.61	206.62	206.54	206.99	208.26	207.26	208.75	207.55	205.2	207.81	207.72	208.55	205.18	208.27	206.49	208.44	207.34	207.19	210.44	208.51	207.99	208.03	205.03	206.6	208.43	207.87	207.54	208.47	209.29	207.75	209.07	209.16	208.23	207.06	207.08	206.61	208.4	208.22	206.44	208.94	205.93	208.44	206.27	205.55	205.65	206.68	207.62	207.54
208.03	209.03	206.93	207.96	205.82	208.81	208.63	208.11	207.26	209.92	206	205.89	208.34	208.55	208.95	208.63	206.74	205.94	208.12	206.92	207	207.41	206.9	207.85	207.67	206.4	206.6	208.11	206.79	203.94	209.57	208.66	207.28	209.62	206.44	207.81	206.91	206.93	205.77	206.95	208.29	204.5	207.68	209.67	207.57	206.69	210.55	207.97	206.61	207.32
214.42	216.63	216.08	218.53	217.68	216	216.06	213.99	219.79	217.51	219.1	217.91	217.24	216.48	215.63	215.59	217.46	215.54	216.67	215.8	217.21	216.66	217.21	217.28	221.28	216.04	217.33	216.58	215.16	214.9	217.44	220	214.85	216.27	216.18	216.55	220.33	216.32	217.91	217.26	217.86	218.6	214.7	217.64	218.8	215.72	217.49	217.96	217.17	217.11
210.6	214.06	209.77	213.37	211.69	213.98	211.67	214.95	214.19	211.4	209.87	212.33	211.62	211.49	211.05	210.27	212.34	211.11	210.29	210.72	212.3	210.62	211.74	213.26	210.86	211.37	211.23	211.61	213.96	213.29	210.63	214.34	211.93	212.5	213.68	211.1	212.52	212.08	210.3	211.81	212.66	210.62	210.83	212.7	211.87	210.81	211.82	213.19	211.09	212.24
204.18	204.1	203.2	202.8	204.77	205.34	204.94	205.19	205.49	204.57	205.14	202.02	203.31	202.11	204.59	206.32	206.07	199.91	204.47	204.55	203.75	205.58	202.8	205.53	205.19	204.32	201.89	205.36	203.82	201.77	201.24	201.57	200	202.44	204.56	204.69	202.21	203.39	203.81	203.12	204.19	204.21	203.25	203.11	204.21	201.71	204.13	203.61	202.56	201.77
203.4	202.55	203.23	205.11	205.19	204.42	204.65	205.64	206.43	206.88	206.12	201.69	205.75	203.09	205.51	205.37	204.46	205.11	205.06	204.59	205.04	206.55	204.64	204.2	202.94	205.01	203.44	204.08	206.9	205.49	203.85	202.4	204.8	205.19	201.06	205.15	204.84	204.15	207	203.72	203.43	206.15	204.98	204.06	205.47	201.81	205.41	206.78	205.82	203.28
213.65	214.06	213.8	212.09	213.85	214.82	214.81	211.87	212.93	214.64	212.5	210.88	215.41	213.69	214.9	214.7	215.8	211.84	212.95	214.75	215.58	213.65	212.62	214.01	213.59	213.39	213.42	212.95	216.2	215.75	213.82	214.47	213.89	213.52	214.37	211.47	213.87	214.78	214.22	213.46	214.39	212.79	212.39	213.26	212.53	214.85	214.2	214.89	212.81	215.23
200.87	202.46	200.6	199.99	201.07	200.44	203.31	200.55	200.79	201.04	198.22	201.67	199.11	198.52	201.34	198.31	201.66	198.59	199.01	200.99	200.53	199.86	200.53	196.65	199.33	199.77	200.49	199.03	199.81	200.22	199.45	200.92	199.99	200.36	198.69	199.54	199.54	199.88	198.79	199.46	199.97	199.69	198.54	199.7	200.59	198.45	198.65	198.77	199.59	198.34
207.25	207.72	208.11	207.5	207.54	206.62	207.42	204.78	207.22	205	208.92	209.78	207.16	205.17	209.23	208.19	206.94	211.32	207.07	206.54	206.75	208.92	208.11	205.9	207.12	209.23	203.68	207.71	205.93	207.96	208.87	208.34	208.25	207.15	205.14	206.15	208.62	208.78	206.25	207.89	209.6	209.36	207.92	207.25	207.34	206.79	205.44	208.82	209.24	208.75
211.96	210.19	209.05	209.02	208.56	208.79	208.71	209.36	210.86	209.78	209.95	208.55	209.36	208.84	209.7	210.38	207.67	211.37	212.02	209.6	209.54	210.78	207.48	208.49	209.5	209.86	208.17	208.79	210.18	209.06	210.19	211.14	208.83	210.44	210.4	210.08	208.6	210.78	209.22	210.17	212.07	210.31	212.19	209.48	206.55	209.21	211.65	209.28	210.46	210.07
208.6	209.15	209.9	210.45	211	210.73	210.9	208.67	210.3	210.87	210.34	212.88	209.26	210.66	209.59	208.85	207.1	211.17	211.44	211.44	208.52	210.42	210.25	210.98	212.59	211.47	210.9	210.54	211.46	210.91	207.6	208.69	209.34	210.3	210.7	209.35	210.38	210.02	208.87	207.51	210.56	209.49	208.92	210.86	209.3	207.69	209.58	207.88	208.17	207.62
216.33	216.13	216.99	215.94	217.71	216.29	218.18	216.35	216.94	216.23	215.49	215.64	214.4	218.05	214.75	219.81	217.63	218.87	216.27	215.9	219.75	218	217.61	216.61	217.3	217.62	218.51	218.02	218.61	217.22	213.85	217.99	217.22	215.73	215.6	217.95	215.69	215.19	215.49	215.65	218.88	215.93	217.17	217.05	216.8	217.29	217.13	216.79	216.14	216.03
198.6	200.7	198.94	197.88	200.94	200.42	200.94	199.7	199.85	199.81	200.65	199.28	198.61	200.39	198.69	200.54	200.88	198.29	200.04	199.97	200.48	198.07	199.08	199.39	200.01	197.46	200.85	197.29	197.59	197.39	201.59	199.23	200.01	198.99	199.7	200.07	198.45	199.93	197.66	198.39	199.28	199.29	200.18	199.64	197.66	199.1	200.05	198.5	198.59	199.14
197.57	198.73	199.98	198.22	196.75	198.3	196.98	196.97	199.99	198.22	198.94	195.88	198.26	199.37	198.98	199.68	196.69	198.53	196.33	198.05	198.67	199.01	196.98	197.78	199.26	196.86	198.01	195.35	197.49	198.23	197.81	197.66	196.76	199.7	199.24	200.51	199.31	197.94	195.03	198.11	197.28	197.41	198.27	199.38	199.12	197.06	198	197.53	198.82	196.01
202.79	203.18	204.55	203.56	203.44	205.02	202.83	203.32	203.43	202.84	203.32	201.47	203.71	203.53	203.99	203.54	204.57	204.45	203.49	202.75	203.51	204.7	201.13	205.44	203.26	204.04	200.77	204.42	204.32	204.96	203.49	204.58	203.32	202.79	200.22	202.14	204.16	201.97	204.19	202.4	203.28	204.01	204.15	204.19	202.93	203.03	204.67	202.25	205.28	204.26
219.09	215.88	215.34	218.21	217.38	216	216.85	217.21	216.43	219.26	215.89	216.3	217.62	215.25	219.07	217.23	217.43	218.96	217.96	216.52	217.6	217.27	218.72	217.22	218.52	217.94	220.73	217.5	217.75	217.38	219.1	218	218.72	217.52	216.67	217.34	216.44	216.63	215.77	218.92	217.82	219.4	217.31	216.32	218.9	216.99	220.27	216.85	218.65	218.3
210.97	210.87	210.05	205.95	207.71	209.53	210.11	209.94	209.1	210.01	208.59	206.88	209.69	208.54	207.31	207.42	210.79	208.32	209.27	208.18	208.53	208.59	208.6	209.02	209.73	208.82	209.38	206.96	206.66	209.05	207.47	209.14	209.02	207.83	209.75	208.12	207.94	209.81	207.91	209.62	205.29	209.26	207.96	209.75	209.06	209.29	207.67	209.64	210.35	210.19
197.35	200.21	196.6	199.14	197.91	198.19	199.05	197.25	197	200.07	197.22	197.65	200.18	199.76	200.66	199.19	198.97	195.73	198.26	196.79	196.82	199.54	198.52	198.67	197.81	195.93	198.61	199.87	199.82	200.35	200.82	199.89	197.93	197.97	197.18	201.61	197.18	199.86	198.26	196.61	199.83	198.97	199.85	199.04	199.4	196.1	197.65	198.55	197.63	198.5
203.46	202.01	203.77	202.78	201.9	206.09	202.63	204.13	202.12	203.12	201.17	204.43	202.45	203.64	201.14	201.07	202.72	204.63	203.9	203.4	203.2	204.23	202.03	202.88	201.44	205.03	200.74	204.28	202.93	202.25	202.28	202.45	202.21	204.2	204.46	202.88	201.53	204.68	202.87	203.29	203.75	204.02	204.75	202.68	203.41	204.31	202.1	203.8	204.55	203.34
206.18	206.31	206.52	206.65	204.7	208.05	208.28	207.38	207.52	207.06	206.95	207.6	206.66	210.19	206.74	208.58	208.97	208.12	209.82	208.84	206.58	206.39	208.2	207.64	208.93	206.67	208.43	208.33	207.94	208.22	207.19	208.76	208.31	208.49	208.56	205.48	209.99	208.55	209.06	207.68	207.87	208.43	207.54	205.74	206.99	208.2	207.46	207.17	206.96	209.41
201.59	204.59	203.31	203.71	204.36	202.74	202.16	202.58	201.7	202.6	203.06	204.43	202.73	205	202.9	202.03	203.27	204.47	201.91	201.48	204.22	205.12	201.69	202.72	202.77	203.83	201.79	200.81	203.97	203.98	203.44	203.55	203.67	204.36	202.76	202.52	202.76	204.35	202.76	201.44	204.74	205.67	203.77	204.62	203.64	203.32	202.58	200.62	203.26	203.91
207.17	207.85	207.95	206.45	209.09	209.43	207.95	210.05	206.92	207.02	206.92	210.39	206.14	207.01	206.57	209.21	206.92	208.46	210.15	209.47	211.41	207.9	207.08	206.96	207.81	209.83	205.14	206.14	205.65	207.38	205.97	207.34	208.75	208.62	208.31	208.59	205.9	207.57	208.58	209.07	208.39	206.04	207.61	207.67	210.74	206.03	206.84	208.7	205.37	206.68
203.52	205.95	202.94	203.18	202.91	202.39	204.77	204.92	206.02	201.9	204.54	203.97	200.97	203.53	203.83	202.91	204.86	203.8	203.3	204.23	203.67	203.9	204.16	204.24	204.4	203.35	203.35	204.44	207.43	203.79	203.51	205.24	204.44	202.53	206.4	204.64	203.53	205.16	206.39	206.93	203.79	204.29	203.58	207.38	205.89	204.54	201.43	203.77	204.07	203.07
197.4	192.52	193.69	195.66	195.55	195.36	192.97	195.6	193.95	193.12	193.56	192.83	197.07	193.59	196.94	196.36	192.69	194.64	195.75	194.14	193.26	195.66	193.7	192.9	191.96	194.18	192.96	193.34	194.62	192.39	193.07	198.04	194.29	193.74	194.47	194.73	194.15	195.04	194.14	191.77	195.66	194.41	195.67	193.24	193.88	192.19	194.33	193.76	194.58	193.05
205.86	204.23	206.95	206.36	207.57	205.3	205.28	205.16	205.03	205.53	204.47	206.56	208.11	205.33	206.11	204.49	206.53	208.5	206.52	203.38	206.5	205.33	208.42	205.25	206.16	204.8	203.69	205.42	205.36	205.1	205.59	206.64	206.02	206.51	206.47	204.61	205.87	202.12	206.72	207.06	205.69	204.36	204.5	205.05	204.46	207.48	206	205.38	204.37	205.89
214.56	212.89	213.51	214.85	217.09	211.37	214.16	210.89	214.08	212.08	213.85	213.98	214.17	211.44	214.38	214.51	211.79	213.12	213.73	212.57	213.13	217	213.07	214.08	212.93	213.88	212.24	213.08	212.38	213.82	212.88	212.85	213.86	214.29	213.2	213.53	212.2	213.77	215.57	214.32	213.1	214.6	210.72	213.56	214.87	215.3	211.35	215.57	214.47	215.05
207.62	210.63	209.41	210.47	209.16	208.96	209.14	208.05	208.39	208.38	208.8	207.57	208.12	208.93	207.78	209.35	206.42	209.11	206.33	208.72	208.92	208.35	209.7	206.41	208.75	205.09	207.66	208.16	207.28	210.5	209.09	210.37	208.88	209.41	208.82	207.05	208.36	208.48	209.04	206.67	210.34	209.52	208.2	208.92	207.36	208.68	209.67	207.58	205.94	211.4
207.91	208.38	207.67	208.6	210.12	207.53	206.98	209.61	208.35	208.64	207.54	208.56	207.69	210.67	210.15	210.52	208.71	207.78	206.72	206.85	208.04	207.7	209.26	208.17	210.23	209.04	208.84	208.62	209.65	208.46	207.12	208.31	210.26	206.84	209.05	210.34	207.17	208.09	210.01	210.8	206	207.9	210.4	206.89	208.94	210.2	207.18	207.93	210.22	207.45
208.68	209.38	210.55	208.23	208.86	211.97	206.66	207.43	209.45	208.01	208.43	207.84	209.69	206.71	211.47	208	209.19	208.28	208.64	208.72	210.39	206.9	209.89	209.52	208.17	209.45	209.25	207.44	208.85	207.02	209.35	208.64	207.59	207.93	209.23	207.7	209.44	208.95	209.06	209	207.65	209.1	208.19	210.37	208.01	208.42	208.77	209.17	208.84	206.84
218.56	217.37	216.16	218.43	218.68	218.6	218.19	219.17	218.22	217.66	218.24	219.21	219.94	215.76	215.82	217.58	216.61	218.01	215.42	214.98	218.68	216.4	218.18	217.92	216.72	217.09	217.71	217.15	219.3	218.31	217.08	219.86	218.25	219.57	219.06	219.93	216.68	217.61	215.62	218.5	215.75	215.66	218.06	213.57	217.17	215.77	217.04	218.13	216.99	216.84
206.17	205.76	202.87	203.05	202.57	202.51	203.87	203.42	205.03	200.89	204.51	205	202.81	204.9	201.94	205.04	204.68	202.68	202.16	202.37	203.36	206	204.33	202.81	204.35	202.13	201.66	204.41	202.93	200.65	203.25	204.07	205.03	204.65	202.64	204.62	204.16	204.83	204.44	201.9	201.78	203.02	204.28	205.87	205.56	200.75	203.65	204.93	202.45	202.07
210.29	209.56	210.12	209.6	207.82	211.3	207.46	208.62	208.23	208.68	209.22	209.21	208.74	211.28	208.49	210.03	208.89	208.28	206.77	207.99	208.05	207.27	207.85	206.22	210.46	209.48	208.29	207.56	209.66	210.31	209.31	207.59	209.48	207.89	207.67	208.44	206.22	207.29	209.03	210.25	209.68	207.67	208.6	209.04	208.89	211.07	210.69	208.16	206.15	211.02
209.79	208.65	209.41	205.84	207.05	208.8	210.17	211.01	208.61	207.25	208.27	210.61	208.86	207.96	208.63	208.1	208.24	208.05	208.16	210.22	206.96	208.63	210.25	208.36	208.93	208.48	209.95	209.18	208.65	209.74	207.11	206.88	209.77	207.2	206.99	209.63	209.68	207.13	208.43	208.58	210.11	210.21	208.88	207.72	209.67	207.91	211.56	205.99	208.38	210.83
212.3	209.94	210.82	213.46	211.3	211.19	211.87	212.47	210.92	211.12	212.44	210.61	211.94	210.74	212.38	212.92	209.68	209.34	212.6	212.86	210.94	213.41	214.58	212.5	210.59	211.87	210.21	212.19	209.6	210.22	211.13	208.67	208.82	211.28	211.64	213.4	210.76	209.9	211.35	211.15	210.82	212.89	210.87	212.03	210.44	208.75	212.37	211.82	212.15	212.69
213.39	214.23	210.96	213.2	211.32	212.03	212.61	211.63	213.28	212.02	213.59	210.7	210.45	210.27	208.98	211.75	211.05	210.31	212.05	209.66	211.23	212.88	210.89	213.06	209.74	212.47	211.33	208.56	209.93	210.7	209.85	212.67	209.61	211.93	211.54	211.04	212.4	210.44	212.51	211.5	210.97	209.71	211.19	209.97	213.39	212.2	209.55	212.94	210.97	211.49
209.81	208.16	207.94	208.08	210.25	207.21	209.99	208.07	209.39	208.25	208.8	210.29	207.11	207.94	208.32	209.08	209.88	205.53	207.1	209.6	211.04	208.93	209.17	207.84	208.99	210.53	210	209.18	207.68	209.53	209.26	209.79	206.39	206.93	208.54	210.5	208.93	210.54	207.05	209.3	207.09	208.07	208.31	208.8	208.73	208.08	207.21	206.91	208.13	208.48
205.69	201.23	202.69	205.67	204.12	203.95	205.11	206.94	203.07	201.21	201.57	202.53	203.57	204.38	203.39	202.03	203.83	203.14	203.31	205.29	203.66	203.94	203.56	205.53	205.32	203.06	203.96	200.95	204.27	204.47	203.76	205.09	204.21	202.63	202.94	201.53	201.3	203.62	203.63	205.11	203.83	204.62	206.88	202.67	202.17	202.46	204.67	204.44	200.75	203.7
202.2	203.83	201.47	203.89	203.03	206.95	204.07	202.34	205.01	205.15	204.27	205.4	202.65	202.75	204.82	205.86	200.65	204.04	202.82	204.26	202.51	204.03	206.45	200.59	204.17	203.78	204.64	204	201.66	205.06	204.06	203.5	202.69	205.75	199.77	202.28	204.68	203.82	203.36	205.28	202.92	203.17	203.64	201.72	202.07	203.66	204.15	202.25	203.75	204.33
203.86	205.17	205.12	205.53	205.01	203.95	205.62	205.24	206.82	206.48	203.99	205.57	203.42	208.07	202.98	204.81	205.88	206.28	206.54	205.97	206.4	205.02	206.78	205.6	203.7	206.08	204.13	206.61	203.64	206.25	206.47	203.95	206.18	204.14	205.91	204.48	205.31	207.37	205.96	206.73	204.21	203.87	205.15	203.47	204.67	205.95	204.88	205.68	204.24	205.85
208.71	205.87	209.49	209.42	207.99	206.67	206.6	207.69	206.89	208.92	209.15	205.89	209.45	208.32	206.24	208.14	209.53	206.92	206.64	205.74	207.87	207.33	207.07	208.41	206.65	208.25	208.37	206.61	208.93	206.15	208.24	206.79	208.54	206.86	208.43	209.06	207.08	207.17	208.4	206.42	207.75	209.46	205.7	209.13	207.98	207.34	210.36	207.32	209.13	210.26
201.29	201.16	201.49	203.09	202.48	202.04	204.04	202.66	202.29	202.27	204.57	202.96	201.03	202.98	201.56	202.08	202.09	203.21	201.33	202.01	201.56	204.42	202.88	203.83	204.81	202.65	201.88	202.57	201.93	201.51	202.67	203.37	200.68	202.82	200.91	201.86	201.89	203.5	202.9	200.84	201.9	204.4	202.84	201.67	200.69	202.87	203.36	201.16	200	202.63
201.63	202.83	203.99	205.4	202.23	206.64	203.1	204.16	203.09	202.28	203.24	203.24	200.72	205.32	203.63	202.97	203.51	203.7	202.93	204.67	202.33	203.43	202.91	205.52	203.46	203.6	204.12	203.11	204.74	203.09	202.99	201.57	201.56	203.62	202.25	202.54	202.38	203.76	203.86	203.28	202.97	204.69	204.77	202.02	204.28	200.83	203.08	203.17	202.23	203.73
212.96	212.44	214.59	213.77	213.33	213.32	213.89	213.48	213.49	212.91	211.99	211.35	212.74	213.78	212.53	210.79	214.09	211.47	212.36	214.59	211.71	213.69	212.61	213.97	212.01	214.38	212.79	214.05	213.79	214.34	211.86	213.45	214.65	213.9	214.55	211.61	212.88	210.38	210.36	210.92	212.98	213.49	214.42	214.32	210.13	213.39	214.19	213.88	211.49	212.88
207.56	208.45	204.75	205.63	208.56	207.9	208.47	207.5	208.87	205.68	209.17	209.52	207.92	207.95	207.66	206.13	208.53	207.53	207.99	207.33	207.13	206.41	207.59	206.18	207.46	209.73	207.6	206.63	205.8	207.06	209.03	207.32	208.8	206.07	207.35	206.81	207.76	206.46	208.42	207.8	206.11	208.97	209.11	208.51	207.33	209.84	209.69	206.19	208.03	208.97
203.4	201.34	204.3	204.37	205.85	203.57	206.94	204.25	205.05	203.63	204.82	202.57	202.79	204.61	203.84	205.87	204.49	206.26	205.95	201.48	204.19	202.52	203.42	202.99	202.63	202.91	200.31	205.46	203.45	201.65	205.55	204.27	202.93	205	202.81	205.79	206.11	205.76	205.46	205.18	203.77	205.31	202.48	205.56	202.68	204.27	203.85	203.68	201.26	202.37
213.34	212.87	213.3	212.02	212.81	212.91	211.55	213.43	212.66	211.77	214.21	211.62	212.13	213.57	213.51	211.19	214.89	210.78	211.59	212.32	211.37	210.67	211.31	210.71	213.29	211.06	211.03	212.49	211.59	211.91	212.19	213.57	209.86	211.59	211.69	211.52	210.15	212.58	213.33	213.96	214.84	211.98	212.91	213.33	213.5	211.63	212.96	212.39	213.69	212.82
211.94	212.4	211.79	210.66	208.66	213.45	213.67	209.36	211.88	209.7	213.09	212.91	209.36	213.71	212.26	210.24	213.04	212.66	211.26	212.17	207.63	212.05	212.77	211.05	212.61	208.73	212.45	212.12	213.49	211.09	211.79	211.94	214.68	210.67	211.78	213.19	210.78	211.98	212.36	212.37	213.35	210.8	211.05	213.86	211.34	210.21	211.02	213.55	210.82	209.79
198.06	201.82	197.84	197.54	200.66	199.43	199.21	199.74	199.14	199.09	201.12	198.99	201.34	200.64	198.24	202.09	199.78	200.77	197.43	197.71	199.84	200.8	201.75	198.32	199.84	199.03	199.26	198.65	200.14	201.37	199.48	200.03	200.53	198.62	201.95	200.09	198.61	200.86	200.81	199.69	196.3	198.39	197.02	200.01	197.92	199.76	199.27	200.62	200.95	199.77
214.83	211.51	213.72	212.59	212.76	211.95	212.36	210.75	212.33	211.72	212.74	212.81	212.25	210.7	214.05	210.95	214.12	211.82	214.24	210.46	212.28	211.67	211.88	211.49	211.77	212.45	212.5	210.88	212.36	213.29	212.31	211.22	211.21	212.85	213.43	212.33	211.68	213.75	212.95	212.8	213.12	211.64	212.64	212.24	212.13	214.4	211.84	210.59	214.65	213.44
193.88	194.47	192.77	192.54	195.45	192.29	194.38	193.19	194.46	195.67	193.33	196.83	193.35	193.3	194.91	194.53	194.02	193.51	191.96	195.74	192.95	195.19	193.25	195.44	195.24	193.82	191.45	195.56	193.81	194.41	192.56	195.23	192.37	194.31	195.08	194.77	194.02	192.14	194.8	194.81	195.92	194.33	193.2	193.8	194.27	193.8	193.95	193.09	194.42	194.96
203.2	203.13	202.44	202.43	202.66	201.92	202.66	201.16	203.31	203.45	202.29	202.96	203.35	202.63	202.92	200.05	202.29	203.75	202.25	202.11	202.5	203	201.67	203.08	202.71	203.46	204.31	203.96	201.51	202.23	204.05	200.41	201.76	201.05	202	200.85	201.67	203.02	199.65	202.7	200.94	203.27	203.85	201.56	203.67	204.03	203.01	201.99	201.71	201.1
208.24	209.37	206.99	208.46	208.66	208.86	205.91	205.3	207.61	207.01	206.89	207.46	206.01	208.48	206.6	208.64	208.03	206.97	206	207.8	208.61	208.85	207.91	208.23	209.62	207.8	208.18	207.36	206.22	207.31	208.28	208.49	207.79	207.8	209.39	205.26	206.11	209.82	208.43	206.95	207.2	209.32	208.56	207.86	208.1	208.9	206.17	207.86	205.1	208.95
204.99	206.57	209.04	204.64	205.41	204.64	207.6	208.37	203.64	205.5	207.72	207.49	203.99	206.67	206.59	207.3	206.44	207.55	206.51	208.16	206.78	205.97	208.25	207.6	206.03	205.36	206.31	204.96	205.37	206.1	207.24	205.52	208.16	205.66	205.46	205.68	206.72	206.39	206.91	205.73	206.43	206.54	205.34	207.77	205.62	204.71	205.65	205.4	206.68	206.82
205.07	203.53	205.54	206.57	206.12	204.74	204.33	204.72	208.32	203.32	202.04	203.12	201.74	203.49	205.06	205.99	205.12	207.07	202.39	206.11	205.57	204.95	204.46	204.14	203.82	204.04	207.11	202.07	205.41	205.35	203.48	205.03	201.93	204.89	205.1	207.48	206.18	205.6	204.84	203.52	205.06	204.69	204.03	202.68	205.34	202.95	205.25	203.78	203.09	206.1
197.71	199.12	202.07	201.11	197.89	197.31	197.2	198.9	198.03	197.39	198.46	196.87	199.71	202.29	197.13	199.71	200.7	197.35	196.74	198.78	196.69	200.54	199.34	197.58	197.08	197.28	197.7	199.73	198.87	197.6	199.68	198.05	198.77	199.56	199.33	197.87	199.92	199.02	199.69	199.67	196.65	197.01	200.77	196.92	199.24	198.69	198.27	198.79	199.53	198.82
201.85	204.27	204.24	204.54	203.69	204.54	205.46	203.56	203.58	206.14	203.79	205.02	203.6	204.32	204.06	203.72	203.5	203.67	203.51	205.22	205.67	206.68	204.62	202.84	204.21	203.1	204.89	206.01	205.35	207.23	203.53	205.15	203.79	201.05	202.43	206.09	204.38	206.53	204.97	205.53	203.65	201.16	205.9	203.96	203.3	203.83	204.32	205.71	205.43	203.5
209.94	207.89	208.58	210.24	209.18	208.05	208.13	207.39	205.33	208.57	207.29	209.44	210.2	209.67	210.89	210.41	207.84	207.28	209.3	208.39	207.85	207.47	207.2	208.94	209.88	209.72	209.41	210.09	210.47	208.38	208.95	207.23	207.69	209.83	208.57	208.41	208.14	206.97	206.56	207.65	208.41	208.53	209.8	208.48	208.07	206.48	207.93	210.65	209.01	208.72
206.35	207.24	206.51	209.32	208.91	209.08	207.01	208.6	207.96	207.98	209.48	206.73	207.15	207.46	207.98	206.59	207.14	208.16	208.28	207.66	207.86	209.14	207.8	207.52	205.11	206.52	207.75	207.48	208.25	206.55	205	208.03	207.1	205.86	209.08	207.72	208.35	205.77	205.86	205.16	204.62	209.45	207.29	208.39	205.68	210.03	207.7	207.13	207.3	209.07
205.03	204.66	205.19	205.69	203.5	205.38	206.54	205.16	205.76	205.2	203.41	203.68	203.37	206.04	207.29	204.73	204.28	206.99	204.47	204.88	206.13	203.41	204.19	205.7	202.67	205.59	203.65	203.09	204.32	207.51	204.86	206.7	202.99	207.38	204.38	206.54	204.96	205.34	205.61	205.25	204.81	205.03	202.94	207.35	201.8	207.27	203.72	205.7	203.94	205.33
205.5	206.79	207.78	207.53	209.24	208.52	206.63	206.56	207.67	207.63	206.76	207.85	208.64	208.73	207.28	204.25	207.65	207.59	209.68	206.9	209.27	206.45	209.82	207.47	208.67	206.17	209.99	208.38	207.04	206.56	207.32	206.61	208.66	207.76	207.9	207.3	209.29	208.57	208.31	207.76	206.9	207.64	206.35	208.83	207.19	207.42	206.51	208	208.67	209.6
210.71	212.32	212.36	212.75	212.22	214.38	212.62	212.51	213.72	213.08	213.88	212.69	211.13	210.33	213.62	211.69	211.67	212.12	211.77	210.56	211.33	212.14	211.69	212.05	212.06	211.74	212.61	212.12	214.13	211.52	212.49	213.36	212.58	213.18	212.94	213.65	212.04	212.73	212.02	213.52	212.51	211.94	211.71	210.77	212.32	214.39	213.84	212.29	212.21	210.24
218.36	218.65	216.8	216.02	215.61	218.09	218.32	217.76	217.64	219.45	215.67	215.9	216.4	217.36	218.94	217.88	215.99	218.79	216.27	217.41	216.53	217.18	218.03	217.66	218.36	218.78	216.65	215.28	216.03	217.57	216.59	217.44	218.46	217.79	218.63	217.02	216.99	221.35	218.84	218.27	218.91	216.72	218.57	218.14	217.24	219.35	215.6	216.52	218.83	218.76
211.38	212.39	212.85	212.5	211.99	211.97	213.06	212	212.63	214.99	212.78	214.55	212.79	214.55	215.33	210.42	213.65	215.91	212.62	213.72	213.91	212.57	213.94	214.23	212.57	214.18	212.89	211.27	212.52	215.53	214.26	211.57	214.44	214.57	211.35	212.18	213.55	212.42	212.78	213.53	215.56	210.39	212.24	211.59	213.96	213.65	213.34	214.89	213.17	214.45
209.49	207.9	211.84	210.26	209.59	208.98	210	209.42	207.78	209.59	208.94	208.93	208.08	209.67	209.11	207.54	209.31	208.87	209.74	208.52	209.6	209.87	210.19	208.62	208.07	210.37	210.24	211.82	208.48	211.03	209.7	210.5	211.45	209.59	208.78	210.93	209.89	206.74	208.23	209.94	209.06	209.07	211.59	210.51	210.41	209.89	210.05	207.37	210.41	208.72
213.31	211.06	211.91	212.21	212.87	212.2	211.93	210.43	211.99	212.97	213.17	211.71	209.53	214.77	214.57	212.21	209.66	212.84	211.52	211.31	214.41	211.31	211.41	212.49	213.83	212.32	212.37	212.42	211.07	211.14	210.16	209.3	214.19	214.61	211.9	212.77	211.04	211.23	209.41	211.51	212.7	213.25	211	210.72	210.57	209.64	211.94	210.01	211.23	212.55
202.17	201.51	206.06	204.84	205.5	202.31	204.01	203.33	202.76	201.57	203.91	203.13	203.36	203.78	201.79	204.58	206.08	206.61	204.45	201.44	203.33	205.01	206.25	204.51	203.61	203.07	204.48	204.19	203.18	204.04	204.07	202.04	204.35	201.94	203.9	203.02	202.55	204.18	202.67	205.3	201.4	203.14	205.97	204.02	203.4	206.42	204.01	204.03	202.92	203.48
213.57	211.26	214.76	210.76	214.21	212.64	212.29	212.57	211.07	212.45	213.45	211.04	211.98	212.88	212.53	212.43	210.48	211.36	212.99	215.69	213.15	210.77	212.93	212.44	210.66	213.01	209.64	211.63	212.32	213.77	213.9	210.8	213.07	213.1	212.05	212.03	213.8	212	210.82	212.48	213.31	212.02	213.92	212.73	210.29	213.72	211.41	213.16	213.72	211.62
202.72	199.78	199.44	199.74	201.17	201.42	198.29	200.67	199.86	198.6	197.67	199.66	200.99	199.93	199.59	197.79	198.81	198.61	198.88	198.8	197.65	198.61	198.46	200.82	199.45	198.38	197.61	201.07	200.15	198.61	197.74	198.83	200.29	198.89	200.7	199.39	197.6	200.56	198.68	199.95	202.56	200.19	201.22	197.28	198.99	196.97	199.17	199	200.23	199.44
203.19	208.15	205.36	208.58	206.26	209.95	207.19	209.05	207.94	208.65	209.15	208.01	207.47	205.48	207.3	209.03	207.85	207.03	207.11	209.2	208.72	206.96	208.64	207.38	206.48	208.52	206.71	205.94	205.53	206.62	207.53	208.07	207.83	208.14	206.91	204.64	205.86	208.57	207.39	206.41	208.07	206.69	208.55	203.18	208.77	208.25	207.43	208.75	207.92	207.39
205.07	204.63	204.48	206.23	204.51	203.95	205.87	207.25	203.93	203.32	205.08	204.53	206.07	206.16	204.18	207.55	205.77	204.22	204.3	203.28	205.24	205.53	204.48	203.68	204.33	204.89	206.17	206.68	204.85	204	204.31	206.88	203.49	204.93	203.22	205.98	204.91	207.09	203.66	204.9	204.67	203.01	201.25	201.78	208.08	205.79	206.31	204.07	204.91	204.1
206.49	212.72	210.88	211.38	210	209.86	206.01	208.63	209.96	210.92	208.54	209.39	208.44	210	208.79	210.76	210.77	209.23	210.95	208.54	208.57	208.78	208.92	207.84	209.14	208.07	209.46	208.99	208.97	209.98	211.02	209.83	210.33	210.52	209.09	210.04	212.05	208.53	210.17	209.98	207.42	211.42	209.66	209.58	210.86	209.85	210.35	211.1	208.57	208.79
210.95	208.18	210.26	208.9	208.53	209.02	205.57	208.38	208.74	209.11	209.52	207.09	206.93	208.08	206.74	209.75	206.01	210.92	209.99	205.7	210.01	208.88	208.61	207.02	209.55	208.87	208.43	209.83	209.81	208.7	209.12	208.98	208.98	210.21	209.58	209.03	207.02	208.29	207.2	209.61	208.39	208.9	209.86	209.09	210.18	206.19	211	208.22	209.72	209.58
208.53	207.35	209.58	208.03	205.96	207.99	208.29	210.11	210.28	208.09	208	207.38	208.97	210.3	208.55	208.35	207.49	208.11	209.87	208.23	210.08	208.13	207.74	207.45	210.16	207.87	209.02	209.71	208.88	209.62	207.26	208.44	209.93	209.84	207.32	211.17	208.85	208.54	209.47	208.02	208.01	209.83	207.3	208.33	210.23	209.97	208.5	208.25	209.38	209.59
202.07	202.33	202.97	203.25	204.61	202.79	201.58	202.93	202.58	200.18	202.69	204.39	203.23	202.84	204.81	202.6	202.84	204.41	202.12	202.86	203.9	203.82	203.82	202.2	204.46	201.32	204.21	203.65	203.2	201.39	201.6	201.68	201.86	201.77	201.95	201.59	201.94	202.78	203.38	203.18	202.99	203.5	202.9	202.2	203.19	204.76	202.64	201.87	202	200.98
199.54	199.36	197.7	201.99	199.7	198.18	199.37	198.44	199.27	200.65	202.18	198.6	199.4	200.28	201.93	199.46	198.67	201.47	200.64	199.25	199.8	202.24	200.88	198.92	197.24	199.24	201.52	198.17	201.58	199.26	198.51	199.65	198.84	198.39	198.3	198.71	198.51	198.47	196.37	200.19	199.96	200.66	199.7	199.73	197.93	199.79	201.75	197.88	199.91	199
209.85	209.16	207.5	209.54	209.06	209.2	210.3	207.91	209.56	209.33	210.06	208.91	211.99	207.98	209.77	209.74	210.02	207.73	210.12	207.84	207.79	210.3	208.09	209.25	207.84	209.66	205.29	209.1	209.62	210.19	209.21	206.03	210.04	206.65	210.18	207.75	206.96	209.96	209.03	206.9	208.84	207.45	209.99	205.95	208.62	207.28	207.36	207.27	206.52	209.47
209.58	210.23	211.46	209.83	209.68	209.68	211.11	210.11	208.61	209.6	209.2	209.74	209.52	210.11	209.33	211.52	207.32	207.86	209.97	209.06	210.13	209.93	209.77	210.79	210.21	208.65	209.74	210.99	208.6	209.69	210.87	206.53	208.29	211.76	208.66	211.35	209.41	208.74	211.4	208.82	210.65	209.21	209.25	207.95	208.51	208.65	210.85	209.55	210.43	208.38
196.88	197.78	196.56	198.01	201.93	200.43	198.99	197.3	195.13	199.36	195.73	199.32	197.63	199.01	199.83	197.79	198.16	198.48	194.63	197.42	197.65	198.64	198.19	199.33	197.38	199.26	198.57	196.77	198.07	196.67	197.96	200	196.44	195.85	198.62	198.56	197.56	198.62	198.54	197.62	199.03	199.81	199.22	197.05	196.55	198.6	198.53	196.74	197.18	197.19
204.34	201.06	204.94	204.51	203.94	205.34	203.84	202.24	205.43	207.23	207.99	204.17	203.62	203.26	205.11	203.24	203.19	204.15	203.85	202.18	205	202.65	203.22	204.22	204.52	202.78	205.29	203.93	203.04	204.59	203.38	206.51	206.49	201.88	203.15	204.24	205.33	204.44	205.33	205.26	204.66	204.73	202.19	201.03	201.28	201.42	205.1	203.14	202.21	203.29
218.12	217.26	218.36	215.27	217.51	218.88	215.82	218.36	218.38	217.39	218.14	216.25	219.18	216.87	213.51	218.08	217.35	216.71	219.07	217.66	217.21	215.36	217.39	218.64	215.16	215.95	217.1	217.54	216.67	217.72	216.58	216.93	218.92	216.41	216.47	215.89	216.41	215.34	216.85	215.36	216.22	218.98	217.21	218	218.05	216.3	215.85	217.04	217.53	216.62
208.77	208.15	209.75	207.97	208.2	210.41	209.36	208.11	209.59	208.23	208.69	207.35	208.09	207.97	209.74	209.64	206.25	207.77	207.98	209.44	207.47	207.23	209.5	207.4	208.39	206.99	208.36	208.5	208.01	209.63	207.63	209.55	210.91	210.02	208.43	209.36	208.06	209.08	209.1	206.73	210.22	207.93	209.18	210.24	207.72	207.19	209.14	208.32	208.16	209.22
217.21	215.28	214.59	218.38	216.11	216.33	217.51	215.85	216.13	215.52	216.4	216.27	218.51	215.53	215.65	215.39	217.34	216.94	217.59	217.17	217.13	217.34	218.21	214.94	216.5	219.1	216.11	216.38	216.28	217.21	218.09	215.66	218.58	216.29	215.98	215.19	214.98	217.02	216.76	217.5	216.77	215.22	218.77	217.33	217.74	216.45	217.37	218.08	216.59	216.03
203.8	208.11	207.79	204.32	204.11	203.8	206.49	205.78	204.9	205.49	205.37	205.74	204.95	206.57	207.7	204.68	205.98	204.65	204.51	206.01	205.37	206.93	202.98	207.07	203.85	204.99	207.26	205.78	206.73	204.72	203.69	205.42	205.53	205.89	205.82	206.35	204.91	204.99	204.47	207.07	205.44	205.9	206.23	203.73	206.33	207.05	205.99	207.23	202.87	206.8
204.62	205.07	203.61	208.36	203.71	204.76	206.02	206.26	204.46	202.43	204.29	206.47	202.88	206.85	202.17	206	206.03	206.31	206.57	203.65	206.55	206.52	204.46	205.89	206.38	203.63	205.13	206.82	204.25	203.71	206.28	206.16	202.94	207.55	207.51	203.99	206.52	206.25	203.64	205.19	205.61	202.56	205.28	207.83	202.02	204.76	205.26	204.74	203.93	202.45
197.82	199.24	198.93	198.35	198.38	199.1	199.82	200.47	198.4	200.02	200.25	198.26	198.87	199.14	199.8	198.57	198.63	198.64	196.01	199.8	196.33	200.03	199.09	200.26	199.01	200.61	198.56	199.27	200.92	199.6	198.87	197.83	197.35	200.72	201.75	198.29	201.27	200.87	202.13	200.33	199.21	199.68	198.41	197.22	199.6	197.92	199.64	201.61	197.25	200.27
202.84	204.25	204.37	203.85	204.84	207.33	204.31	204.5	205.66	203.66	204.75	204.71	206.93	204.51	207.4	205.53	206.02	204.71	203.71	203.03	206.23	205.72	203.02	204.29	202.37	204.74	205.03	203.81	202.44	203	205.29	204.87	204.04	203.1	202	204.83	203.9	206.33	205.68	204.65	204.77	202.22	204.02	204.39	206.66	204.4	205.06	205.1	205.8	205.72
203.57	202.27	203.81	202.99	203.81	201.71	206.39	203.49	201.76	203.09	204.49	203.85	201.35	201.19	202.94	202.71	202.35	203.21	203.75	202.79	203.17	203.28	202.78	203.21	204.02	201.94	204.9	201.02	205.01	204.26	201.96	203.85	203.82	204.9	204.09	204.23	202.98	204.44	202.29	204.39	203.01	199.85	202.24	201.67	203.24	201.11	202.64	202.35	205.72	203.88
197.92	198.07	198.43	199.8	198.64	198.65	199.7	199.28	197.69	193.64	197.22	198.63	199.32	197.66	199.01	199.34	199.42	198.5	199.26	196.43	196.82	195.95	198.46	198.58	195.95	198.52	195.88	196.31	198.98	198.29	198.43	197.86	198.84	197.77	197.11	198.99	197.22	197.3	198.09	197.62	199.34	197.42	198.26	197.8	196.94	198.46	200.7	198.62	196.63	196.88
210.65	209.19	210.45	208.16	211.83	212.92	209.84	208.82	208.81	209.1	211.08	210.74	209.52	208.74	207.85	209.98	209.05	209.69	209.57	208.55	211.22	210.58	210.01	209.31	208.08	208.85	209.65	206.29	207.91	207.82	208.58	209.86	210.84	211.71	210.32	207.29	211.66	209.55	210.1	210.04	207.72	210.28	209.49	209.89	207.53	209.26	208.03	209.94	208.59	208.36
198.56	198.17	201.64	201.49	201.48	199.86	197.5	198.69	197.51	199.5	199.2	199.94	198.11	200.15	199.71	200.91	199.01	198.48	197.4	196.2	199.92	199.55	200.18	198.21	198.39	197.68	198.34	197.78	201.18	199.73	198.37	200.3	199.73	199.88	201.08	199.87	198.16	198.14	198.46	198.53	198.24	200.1	200.54	200.53	199.77	197.78	199.72	200.47	199.5	200.92
218.39	218.21	219.61	218.63	217.36	220.25	217.16	217.03	217.44	217.2	216.36	220.53	218.28	216.55	215.65	216.59	217.9	215.95	216.9	219.32	216.7	216.95	218.57	215.38	217.38	219.25	217	219.65	218.25	215.56	217.98	218.21	219.77	218.09	216.02	218.22	219.12	217.4	218.08	217.99	218.65	218.3	215.46	218.68	219.61	221.33	220.13	217.94	216.77	220.24
204.42	203.39	202.77	203.75	202.84	202.85	202.81	206.75	203.68	202.61	203.76	204.98	203.15	202.21	203.69	203.26	205.82	202.2	204	204.04	202.02	204.71	203.5	203.23	203.53	204	200.99	205.61	202.78	203.4	204.4	202.72	202.75	201.18	204.69	202.47	202.48	203.81	202.81	203.27	202.77	205.47	202.26	203.34	203.16	204.49	204.27	202.59	202.49	202.66
203.01	203.55	203.26	203.96	202.74	203.63	203.88	205.48	205.58	204.78	202.66	202.47	204.69	204.75	204.73	205.29	203.84	204.03	204.26	203.37	203.52	202.66	204.6	203.03	204.36	204.15	200.22	205.64	201.59	203	202.47	204.09	202.5	203.35	205.75	204.67	202.83	204.16	201.65	203.47	204.07	204.94	202.67	204.52	204.75	204.85	203.53	205.73	203.56	205.13
210.08	207.44	209.95	209.57	206.8	206.1	209.19	207.88	208.75	208.56	207.8	207.46	205.89	207.41	207.83	209.5	208.06	206.21	209.26	208.15	209.36	209.74	208.53	208.65	208.24	205.79	206.98	209.6	207.95	207.2	207.78	208.09	208.41	208.87	207.52	206.98	210.48	208.4	209.63	207.93	207.87	207.95	206.08	206.92	207.27	208.47	207.05	206.77	206.7	206.82
213.57	211.46	214.12	216.72	213.18	213.48	213.48	211.36	212.86	215.58	212.76	212.07	213.58	212.62	214.56	212.56	214.59	212.56	212.37	214.73	216.54	213.46	214.07	213.38	211.76	212.42	212.35	213.58	213.07	215.54	212.24	215.62	213.09	215.27	214.1	213.26	215.45	213.71	215.8	213.06	212.69	213.6	213.85	214.15	214.58	212.34	212.53	212.99	216.53	212.86
207.31	206.84	209.62	205.91	206.02	208.22	205.24	207.88	207	205.7	205.43	208.07	209.65	207.93	206.61	207.25	208.07	206.63	207.68	207.85	207.6	207.83	210.57	207.43	206.22	207.17	206.28	208.47	206.76	206.74	208.17	209.23	209.24	205.78	208.11	207.35	206.72	208.16	205.15	207.67	207.12	206.11	205.1	207.24	207.49	211.49	208.38	208.66	208.68	208.16
196.86	201.09	196.09	199.13	197.09	195.96	199.8	197.1	196.7	196.46	195.33	198.59	195.27	198.81	197.98	199.75	199.1	198.18	196.85	197.45	198.33	198.25	196.82	198.13	197.63	196.36	198.1	198.13	198.58	199.06	199.92	198.25	198.71	197.7	197.81	197.08	196.16	197.94	198.61	197.06	198.94	196.94	198.09	195.88	197.32	196.95	198.27	199.11	195.84	198.82
207.74	206.85	206.24	207.57	205.9	206.35	210.57	207.63	208.22	206.49	205.55	208.69	208.68	206.66	207.39	208.86	205.43	209.26	207.38	205.91	206.22	203.73	205.91	208.73	206.5	207.18	205.3	207.54	206.58	207.58	205.69	206.47	208.11	205.69	208.09	207.33	208.28	207.56	207.99	208.64	208.84	206.76	207.34	206.68	207.84	208.29	206.86	206.34	208.22	208.43
208.58	209.31	206.89	210.01	209.36	207.11	204.46	206.8	210.21	207.65	207.96	208.8	207.15	207.81	207.88	207.15	208.77	206.23	207.88	207.5	211.79	209.23	209.02	208.29	207.15	207.85	209.22	209	208.15	209.37	206.93	211.75	206.9	206.7	207.09	211.69	211.52	208.75	207.97	209.03	210.3	208.94	206.07	208.75	208.52	206.89	206.98	211	209.51	208.54
204.06	203.79	202.76	205.11	202.58	201.98	203.22	203.61	203.11	203.54	202.79	204.25	202.72	205.15	202.97	205.26	205.06	201.47	204.44	202.87	202.56	206.19	201.42	202.32	203.59	202.22	201.49	205.53	202.54	203.82	203.1	203.37	203.41	204.48	203.81	204.44	205.03	204.53	201.73	205.68	204.18	204.6	202.73	204.12	204.23	206.17	203.96	201.92	203.81	203.95
210.09	207.73	207.96	210.45	211.74	208.02	204.89	208.76	209.24	206.95	209.19	209.05	207.88	208.8	206.48	208.93	207.5	206.21	205.93	209.42	207.91	210.37	209.38	208.4	207.24	212.24	208.8	210.67	209.46	210.68	207.01	208.81	209.67	207.3	208.77	208.21	207.54	207.56	210.59	208.72	208.75	210.22	210.88	207.04	211.03	209.02	209.66	210.65	207.44	207.6
201.65	203.15	202.55	201.12	203.49	201.23	203.37	205.68	204.68	205.01	204.16	202.67	203.32	202.48	202.47	203.58	203.21	202.66	204.68	202.83	203.42	203.03	203.96	202.16	202.37	202.09	202.22	201.16	202.55	204.13	202.46	201.55	203.47	201.62	203.07	203.54	203.12	205.14	204.1	203.91	203	203.9	203.33	202.92	205.04	204.05	203	205.6	204.65	200.26
194.18	196.38	197.03	194.89	196.64	193.85	196.84	195.93	193.82	196.45	195.17	197.06	193.95	193.89	195.02	196.12	195.04	197.16	195.05	195.49	194.95	194.87	195.45	195.68	197.07	194.19	196.11	196.51	192.92	193.46	194.28	198.08	192.98	195.73	195.21	195.29	196.63	194.79	194.57	194.96	195.19	195.42	195.96	194.08	196.11	198.3	195.58	197.9	194.58	194.66
197.01	197.66	201.09	200.3	200.81	198.7	198.5	199.93	199.27	199.18	200.14	200.41	200.31	199.66	198.35	198.84	200.59	200.18	199.59	196.97	200.44	198.32	199.77	200.98	199.17	199.46	201.37	198.1	199.35	200.41	201.23	199.46	198.28	198.69	201.81	199.95	198.43	199.34	200.69	199.5	197.48	200.6	200.7	201.01	197.5	196.89	200.99	198.27	199.69	200.19
194.82	194.96	196.27	196.24	195.46	195.98	197.26	195.46	196.28	193.85	194.41	194.26	194.28	195	192.98	195.87	195.04	194.21	196.71	194.19	194.42	193.09	195.98	195	196.31	193.94	192.28	196.51	196.28	193.82	195.17	196.72	197.18	195.55	196.36	195.22	195.34	193.45	196.65	196.26	193.8	192.03	194.84	197.92	197.69	193.08	194.32	196.69	199.91	195.9
204.7	203.91	203.75	203.99	204.74	201.39	205.63	204.74	204.66	203.7	204.56	203.85	202.79	204.01	203.2	203.93	206.17	204.14	205.54	204.7	202.38	205.41	204.97	204.69	206.66	203.66	204.96	203.13	203.19	204.05	203.55	205.58	204.4	206.01	203.77	203.99	204.4	205.39	207.71	203.1	204.82	204.02	204.33	204.44	204.08	205.06	206.71	204.52	203.91	202.09
203.73	201.71	200.77	199.62	200.77	197.03	199.42	199.93	201.43	200.46	199.37	200.99	199.48	200.32	202.61	198.51	200.4	200.31	201.74	201.86	200.1	201.87	202.25	201.14	202.66	200.04	202.05	204.26	200.62	199.1	198.87	201.06	199.47	200.12	198.2	201.33	198.36	201.46	200.03	199.12	199.49	201.74	199.73	201.79	201.16	202.16	201.6	200.6	198.85	198.97
215.09	211.14	210.01	212.23	210.21	212.03	212.93	213.6	209.45	210.9	212.64	211.94	211.39	213.43	212.22	212.03	210.28	210.46	211.49	212.18	212.5	212.13	211.18	210.77	211.97	210.78	210.45	212.33	212.02	212.02	210.64	211.26	211.54	211.33	209	210.8	210.99	212.47	212.06	212.94	211.16	211.58	211.59	213.52	212.65	208.13	212.36	212.06	210.82	210.51
201.28	203.12	200.96	204.04	203.67	202.58	202.72	202.4	205.5	202.32	201.81	200.47	204.22	202.59	203.15	203.82	202.46	201.55	204.48	201.51	204.96	203.19	201.02	201.58	200.28	202.68	202.05	201.3	200.58	202.79	203.84	201.01	200.67	201.05	202.95	203.48	203.12	201.29	205.24	204.05	200.92	201.18	203.78	201.75	201.31	201.01	201.12	201.75	203.45	203.41
214.99	210.1	212.86	211.43	211.97	214.2	213.77	212.49	213.18	212.02	212.09	212.94	212.12	210.36	211.38	214.32	214.91	211.94	213.8	211.48	213.5	211.09	213.61	212.32	210.2	210.14	212.07	211.27	211.63	209.06	212.64	210.58	212.56	212.15	210.78	210.17	211.51	212.42	213.13	210.69	212.75	210.99	214.28	211.78	212.84	213.18	210.59	211.99	210.98	212.26
201.36	200	198.14	198.97	200.69	201.74	200.09	198.55	195.81	200.25	199.9	200.94	201.4	200.57	203.88	198.51	200.07	200.38	200.41	201.94	198.62	200.46	200.55	201.45	198.78	201.28	202.01	200.46	199.93	200.24	198.87	202.4	198.71	201.24	199.91	201.65	201.18	202.87	202.54	200.82	199.12	202.43	199.75	199.42	198.96	202.17	201.12	200.43	200.39	201.42
211.32	211.25	212.1	211.62	212.32	210.37	212.45	210.5	212.67	211.77	211.79	211.91	210.99	211.05	213.03	211.74	211.29	210.65	211.23	211.73	212.94	210.69	212.11	210.68	213.62	210.93	213.53	210.97	210.11	213.59	211.59	210.04	212.31	211.36	212.97	211.59	212.86	213.71	212.43	211.38	214.93	212.48	211.03	210.19	212.25	210.53	212.58	210.89	212.37	211.68
206.56	207.82	206.6	207.62	208.86	207.53	207.97	208.87	206.86	207.71	208.38	210.56	208.83	207.59	206.54	208.2	208.74	205.41	207.68	206.51	208.47	207.46	205.94	206.95	208.36	207.46	209.96	208.84	209.48	207.16	207.9	208.12	206.9	209.54	208.9	206.71	208.83	205.34	204.91	208.07	207.61	209.45	208.12	207.76	210.23	205.59	211.07	207.96	207.13	208.08
211.82	207.59	210.16	208.56	209.22	208.83	207.47	208.87	209.28	209.1	208.56	210.17	209.94	212.04	208.1	208.72	209.28	208.67	210.26	210.09	208.16	209.49	206.9	211.53	209.6	208.79	209.09	210.49	209.6	208.86	208.77	211.91	210.09	208.73	210.76	211.4	212.61	210.38	208.64	210.36	209.39	212.19	209.89	207.78	209.25	210.38	211.02	209.08	209.71	208.84
207.4	210.09	207.27	208.48	208.67	205.87	206.41	206.21	206.6	206.58	210.25	209.5	209.16	206.76	210.39	207.26	206.6	207.81	208.79	212.25	208.41	207.3	210.86	208.75	208.87	208.12	208.82	209.18	207.78	209.79	208.42	208.76	208.51	208.18	210.3	209.55	207.35	209.16	209.43	209.16	207.44	207.78	210	210.35	207.06	207.29	207.2	209.42	207.03	210.34
196.4	194.61	193.82	192.8	195.52	193.92	195.79	195.21	196.06	194.98	194.95	193.97	192.47	196.72	195.93	195.6	193.84	194.15	196.33	196.54	191.33	190.73	192.66	194.93	194.43	191.89	194.24	193.41	193.45	192.84	194.44	195.17	195.1	195.86	192.97	190.86	196.13	193.42	193.55	195.38	194.4	196.4	194.51	192.38	192.78	193.74	195.21	194.76	194.88	195.22
199.07	199.07	198.34	199.11	196.14	197.95	197.63	197.84	198.22	196.98	198.75	199.13	197.97	197.29	201.78	198.24	197.93	198.34	198.2	198.12	198.06	198	198.17	196.71	198.83	197.9	197	200.05	196.8	197.57	198.78	200.13	196.51	198.4	198.03	195.73	198.01	197.76	198.71	197	197.59	199.58	197.98	201.93	197.42	198.24	198.6	196.62	197.07	198.42
216.83	213.21	216.74	216.07	217.84	217.2	215.8	216.47	219.38	217.02	218.3	215.38	218.53	216.97	216.56	216.18	218.12	216.98	218.59	217.2	216.92	216.49	217.36	216.97	215.66	217.95	214.92	214.9	218.15	218.1	218.65	217.67	215.94	217.13	216.2	215.15	215.82	216.37	217	216.78	219.48	217.06	218.05	218.79	216.22	218.06	216.35	217.67	218.21	216.29
219.01	217.05	218.73	217.86	217.75	220.14	214.84	219.87	219.21	217.49	218.37	220.02	215.87	217.36	220.96	218.44	218.63	215.03	217.79	217.8	218.94	218.51	218.21	216.41	219.69	219.16	218.08	218	218.9	216.75	219.21	217.81	216.44	216.97	219.78	217.96	218.62	219.04	218.05	215.47	218.12	218.13	218.43	215.07	217.48	217.91	218.53	217.22	218.88	216.99
204.7	202.91	202.45	201.87	203.32	204.87	203.2	202.87	205.01	203.67	204.16	204.81	204.9	203.37	206.33	200.67	201.92	202.99	203.13	202.36	203.97	201.38	202.88	204.53	205.04	202.38	202.75	202.17	203.12	202.02	203.24	202.63	203.51	201.07	201.61	204.5	203.15	203.11	201.7	204.68	202.28	202.56	204.59	204.24	202.78	200.63	200.9	203.95	202.59	202.47
207.08	207.74	207.51	211.12	209.32	209.09	208.19	210.29	208.48	210.48	209.65	208.2	208.62	208.81	209.04	208.61	207.66	208.35	209.25	208.55	210.1	210.39	206.88	210.56	209.37	209.29	210.82	209.79	209.07	207.78	210.54	209.93	209.36	211.52	209.23	211.54	210.73	208.85	209.83	210.08	208.8	206.34	206.54	205.1	209.65	208.36	208.1	210.46	209.33	207.84
204.55	202.45	201.92	202.37	202.05	203.51	204.13	205.04	202.5	202.79	204.44	204.25	203.14	203.39	204.12	204.22	203.13	203.5	203.87	204.11	202.28	202.73	204.92	203.89	202.03	206.04	205.48	201.89	205.67	203.26	203.16	204.47	204.84	206.87	200.72	205.07	206.84	203.17	205.64	200.44	203.17	203.3	202.83	203.2	203.76	202.63	202.93	201.85	203.88	204.09
199.72	201.91	198.55	200.32	198.29	200.01	201.15	200.58	199.2	201.23	198.91	200.72	199.72	200.95	202.02	198.29	198.98	198.33	198.4	201.63	202.36	201.56	198.71	199.85	200.43	198.69	200.55	200.78	202.15	199.66	199.45	199.25	201.14	199.54	198.93	199.67	200.09	199.64	201.84	200.25	199.78	200.1	199.26	199.36	199.73	199.54	199.13	201.47	200.52	201.79
204.09	205.39	205.64	203.83	205.4	203.61	204.8	204.84	204.53	204	204.09	204.65	203.11	205.61	206.15	204.83	205.26	204.64	205.87	206.45	207.67	206.86	206.59	203.29	204.05	203.36	206.36	205.12	202.61	201.51	205.1	202.84	205.21	202.22	206.7	205.4	207.47	203.3	203.93	204.18	203.72	203.66	204.87	205.96	206.1	206.44	205.48	204.86	206.39	203.76
205.28	203.12	204.57	207.31	205.99	207.12	205.24	203.78	205.05	203.06	204.37	205.42	204.91	206.68	206.96	204.09	203.61	206.35	203.71	205.56	204.72	204.58	205.22	203.03	204.76	204	207.64	205.27	203.35	206.84	203.65	202.81	203.53	205.58	205.78	204.32	204.01	205.38	202.33	205.22	203.75	205.11	204.81	205.72	204.1	203.97	206.48	202.28	205.86	206.17
209.49	208.74	206.84	206.99	208.46	207.47	209.05	209.77	207.02	205.97	207.35	204.44	205.9	207.16	205.55	207.45	207.04	207.86	206.02	206.82	206.89	205.65	206.19	206.21	207.3	208.29	207.37	207.83	210.01	207.08	207.39	208.2	207.9	208.04	206.94	207.97	208.75	208.31	206.87	206.46	204.38	207.74	208.56	207	207.43	208.21	209.04	206.01	206.71	207.25
206.73	209.32	209.31	211.85	207.49	208.04	210.06	207.69	208.02	209.62	207.34	209.36	207.5	208.84	210.55	208.67	208.01	207.88	208.16	210.1	209.34	206.83	208.25	210.83	210.42	207.82	210.79	209.84	211.23	208.65	207.59	209.38	211.01	210.05	207.96	207.42	207.58	207.58	208.65	209.29	209.61	207.63	209.53	210.24	209.84	211.14	207.47	207.22	207.97	209.71
198.94	197.98	199.45	199.9	202.36	200.17	199.96	198.86	198.8	200.01	200.46	200.64	201.67	200.67	198.57	199.86	200.56	200.28	197.39	198.8	198.22	201.04	199.33	201.52	200.13	199.56	200.56	198.88	199.4	199.51	202.52	201.24	199.1	200.7	200.76	200.14	199.86	201	199.05	201.87	200.24	202.36	202.91	198.93	199.54	200.72	198.47	199.63	200.26	202.31
200.65	203.68	202.7	203.76	202.63	201.32	201.94	200.91	200.49	201.66	202.45	200.88	200.37	201.7	201.49	201.29	200.36	201.74	202.78	201.38	201.88	201.32	203.95	203.42	204.57	201.07	203.34	200.95	203.12	203.55	203.49	201.83	201.15	203.97	202.27	201.15	203.16	200.55	201.47	200.39	202.88	200.99	202.8	203.25	203.32	200.59	200.37	203.41	201.48	203.1
211.19	211.45	213.49	213.27	212.38	213.01	214.27	212.1	212.31	213.93	211.35	213.11	214.13	213.98	212.7	213.54	213.95	212.17	214.61	212.17	211.14	212.33	213.55	209.93	214.06	212.42	211.69	214.54	210.4	212.55	211.29	212.24	211.92	213.26	212.78	213.77	212.48	212.26	211.92	211.32	213.54	213.36	210.59	211.85	211.9	210.9	211.46	211.39	212.43	213.21
211.17	212.44	211.86	213.24	208.73	211.88	210.9	209.42	212.8	212.71	211.14	213.86	212.06	211.12	212.43	210.44	210.78	210.66	211.69	211.89	210.43	212.52	213.2	214.23	210.23	211.06	211.97	212	208.51	213.22	212.78	212.46	211.29	209.39	213.46	211.88	211.99	212.34	211.33	211.2	209.13	211.59	212.29	210.43	210.7	213.34	212.15	210.15	211.64	210.31
205.51	205.06	204.42	202.38	203.11	203.18	202.54	203.58	201.31	203.14	203.51	203.27	202.47	203.62	203.08	204.39	201.77	203.17	203.92	204.2	202.17	202.14	204.02	202.3	202.95	202.07	203.42	204.38	203.64	203.15	201.64	202.65	203.81	203.02	202.15	202.49	204.46	203.29	203.96	202.67	203.48	205.3	206.73	202.76	203.55	200.74	204.26	204.63	203.35	201.19
211.73	211.02	211.98	212.63	213.77	212.1	210.95	211.98	213.33	210.47	212.19	211.43	209.96	211.76	209.63	212.26	212.12	209.57	210.53	211.9	210.6	212.23	211.79	211.96	211.95	210.56	214.14	212.05	209.67	213.28	208.79	209.92	212.95	212.43	211.08	211.66	211.03	212.88	211.22	212.8	211.35	209.02	210.66	210.57	211.98	210.64	212.26	212.48	210.56	209.87
200.03	199.81	199.76	200.25	199.49	201.17	199.02	201.28	200.78	197.39	202.26	199.61	199.92	200.62	200.47	201.13	198.75	201.41	200.73	199.5	198.73	201.49	199.51	199.62	200.99	202.34	199.33	201.34	199.78	200.58	200.3	199.21	199.59	198.59	198.6	201.17	196.86	201.07	200.64	200.41	199.89	198.71	199.52	198.25	201.56	202.49	203.32	201.38	201.32	200.56
218.24	216.19	215.68	217.71	214.48	215.93	216.67	217.34	216.09	217.56	217.38	216.67	217.11	216.13	216.3	217.65	217	215.87	218.12	216.94	216.43	216.55	216.93	216.43	217.61	216.02	216.14	216.76	216.3	215.83	216.8	218.25	216	218.75	219.38	217.89	219.4	215.37	217.66	216.94	217.89	217.52	218	217.52	216.28	215.86	217.79	216.67	215.84	217.58
207.65	207.14	206.74	209.04	208.34	209.4	209.35	208.13	206.82	207.28	207.56	211.21	207.01	207.37	209.35	207.84	209.56	208.69	207.65	207.57	209.06	207.63	209.28	208.47	207.77	210.73	208.67	208.44	210.71	209.89	209.04	209.99	208.67	210.6	210.09	207.97	206.25	206.56	209.19	208.85	206.86	208.89	207.83	209.94	208.36	210.3	206.7	208.79	209.54	210.19
204.24	204.47	206.77	206.44	203.61	206.61	205.25	208.79	203.28	204.3	206.66	206.1	204.34	207.64	204.43	204.73	207.55	207.22	207.6	209.06	207.98	205.31	206.42	204.23	205.54	206.26	203.72	205.84	203.71	202.41	203.72	205.89	204.1	204.67	202.98	204.49	206.23	202.08	204.61	205.87	206.57	206.95	206.89	205.24	203.11	206.17	207.35	203.36	205.36	206.33
200.75	200.52	200.96	201.26	201.11	202.45	203.46	202.61	199.43	201.3	200.84	199.18	202.1	200.95	202.07	200.27	201.82	199.84	200.46	199.88	200.42	200.44	199.3	200.18	200.51	202.37	203.46	199.9	199.7	201.78	199.6	199.55	201.19	201.1	199.69	202.14	200.15	201.23	200.17	202.28	201.46	202.59	201.55	201.36	201.13	201.58	200.81	203.98	201	199.74
209.81	207.65	211.34	208.48	209.27	206.44	208.78	208.45	210.46	209.03	208.89	207.9	208.3	210.54	207.52	210.55	209.07	208.56	208.64	206.98	208.5	208.42	207.54	211.29	208.87	209.6	209.54	208.4	211.21	205.31	209.47	206.09	208.76	205.57	210.86	211.49	211.17	205.6	208.65	208.9	208.96	211.84	210.28	209.19	206.53	210.24	207.28	208.01	209.07	205.59
211.28	208.94	210.91	212.79	210.15	213.2	212.71	211.62	212.6	211.83	211.7	211.62	214.17	212.48	212.17	211.59	213.89	211.03	213.28	212.04	211.66	211.44	210.59	212.69	212.7	210.68	212.11	211.86	211.44	211.63	212.29	210.96	214.13	212.53	210.86	209.69	212.13	212.88	212.71	210.26	212.84	213.34	210.05	212.63	210.42	211.35	213.23	210.95	214.15	211.07
213.19	212.03	210.6	209.66	212.92	212.51	210.49	214	212.4	212.41	211.11	213.07	213.27	212.3	211.96	212.08	212.2	210.22	214.18	214.98	210.71	212.6	211.02	212.1	210.46	210.94	212.23	210.76	209.04	213.16	212.76	212.04	208.53	210.15	212.02	209.17	210.63	209.62	213.86	210.3	210.9	211.93	212.45	210.19	212.14	210.6	212.02	213.03	212.25	211.74
199.2	199.66	201.62	201.18	198.35	199.83	197.46	201.5	200.31	200.44	201.23	198.46	199.91	200.31	200.04	199.82	201.1	201.88	202.32	200.45	201.07	201.25	199.56	201.99	201.01	199.24	201.97	199.46	200.98	197.74	201.75	199.24	200.79	200.23	201.7	199.18	200.59	199.37	198.31	197.67	198.43	196.83	200.61	201.49	199.26	198.08	199.81	198.81	199.33	201.2
217.21	218.26	216.51	217.42	217.16	217.51	217.71	216.48	216.76	218.99	217.19	216.83	217.15	217.46	217.77	216.66	214.4	218.61	216.58	216.51	219.48	216.48	215.84	217.95	214.17	217.24	217.74	217.87	213.65	216.97	217.4	216.84	214.7	216.59	216.42	215.23	216.69	217.06	216.55	219.21	218.55	216.77	219	217.64	217.47	217.67	216.57	216.13	217.6	216.07
203.23	203.25	205.39	201.38	204.13	203.43	202.26	203.4	205.08	204.68	203.2	202.94	204.22	204.14	202.29	204.59	202.85	205.96	203.12	203.28	204.68	204.58	205	205.68	204.39	202.6	204.98	204.21	205.4	203.56	202.61	204.18	202.65	202.5	203.16	203.8	204.47	203.18	203.72	203.86	202.29	203.38	203.12	202.02	204.5	204.34	205.45	204.4	202.59	202.15
214.13	210.43	213.09	213.56	211.54	212.86	212.87	210.93	210.67	210.27	212.02	210.62	211.27	211.25	211.75	213.94	211.25	212.77	214.07	212.65	210.54	209.63	212.64	210.52	212.1	211.07	213.76	210.75	213.06	210.72	211.6	213	213.44	209.91	212.83	211.87	213.49	211.33	209.57	211.85	214.39	210.26	210.72	214.19	212.57	212.85	210.87	208.9	212.67	212.29
200.33	199.39	205.08	200.7	199.03	197.73	200.05	202.23	201.02	199.11	201.14	200.74	199.99	198.9	200.3	200.58	200.1	201.47	199.95	200.45	202.04	200.37	201.58	198.94	200.61	203.13	198.78	197.65	199.17	201.58	200.86	200.44	202	199.99	201.12	197.49	202	199.75	201	199.33	199	200.13	197.99	200.17	202.54	199.56	201.54	198.95	202.01	200.49
198.28	194.35	201.55	196.18	196.95	197.87	196.93	198.97	197.87	197.4	199.02	196.55	199.41	199.05	199.21	196.35	197.58	198.94	197.97	196.19	199.11	197.9	197.93	196.49	199.01	197.63	200.61	196.95	198.19	196.29	198.72	198.91	199.23	196.28	196.94	198.47	199.5	197.61	199.48	198.09	197.47	199.13	197.79	197.03	197.47	196.07	197.94	197.94	199.76	199.18
208.54	209.28	209.23	208.17	210.83	207.42	208.28	208.8	207.85	208.44	209.09	209.5	206.77	207.76	209.57	208.98	207.7	207.65	207.68	209.01	207.88	209.12	207.1	207.42	208.68	209.51	208.23	208.77	207.6	208.62	210.35	206.12	209.35	208.5	207.3	207.93	208.42	210.58	206.62	207.87	208.89	207.28	207.66	205.76	209.59	208.82	207.27	205.36	207.18	209.27
216.06	215.6	220.03	218.05	216.95	217.04	217.05	217.24	218.18	217.04	219.65	216.76	217.75	219.18	217.93	219.49	217.85	217.53	215.24	215.82	218.99	219.42	217.46	217.25	215.46	217.12	218.57	218.28	218.07	218.33	216.84	216.45	216.32	219.37	220.33	218.45	219.92	217.96	217.41	218.02	218.54	216.58	216.95	218.46	217.55	215.67	217.34	218.45	219.03	217.17
215.93	216.79	215.62	214.11	218.55	217.19	215	216.11	214.6	218.83	216.48	216.66	215.69	216.32	218.36	213.29	215.24	215.57	217.43	216.03	216.17	216.49	218.96	213.99	217.94	217.76	215.62	218.57	217.64	219.38	217.11	215.01	216.7	213.93	219.38	215.84	215.88	217.91	215.65	215.58	216.08	215.6	214.56	216.17	214.89	216.85	218.76	218.84	215.73	217.12
203.33	203.5	205.06	204.09	202.62	202.78	204.39	204.7	205.95	203.54	203.63	203.96	202.94	205.34	204.77	202.53	203.34	204.76	204.41	202.84	203.73	203.92	204.04	203.36	204.73	202.86	204.29	204.65	205.1	204.69	204.2	203.92	203.31	204.86	204.95	203.38	202.62	204.77	202.85	205.28	204.4	202.65	204.6	203.52	203.3	204.86	204.92	202.41	205.81	202.69
199.09	198.91	199.61	198.76	199.36	198.84	198.71	201.25	198.88	201.44	201.03	199.77	201.04	200.65	200.01	198.03	198.65	198.74	199.02	200.83	199.13	197.04	198.95	201.19	199.67	199.47	199.8	200.33	197.11	201.16	198.48	200.11	197.6	197.51	197.81	199.45	199.18	201.43	200.72	198.47	201.53	198.48	197.99	200.04	198.25	197.1	200.89	199.05	200.29	199.82
211.94	208.82	210.44	208.61	208.7	209.06	210.55	207.07	207.08	207.78	209.26	206.14	207.26	208.64	207.91	208.1	209.43	210.12	210.32	208.67	209.3	211.82	209.45	209.19	209.84	209.52	209.11	208.67	207.47	209.6	208.14	208.09	209.93	205.74	210.24	209.77	209.32	209.17	209.18	207.76	208.4	211.7	209.47	207.82	208.83	207.54	208.12	207.19	208.6	209.63
209	206.97	207.8	208.83	207.22	206.37	208.29	206.08	204.83	206.76	206.42	206.57	207.46	207.61	206.89	205.48	204.84	205.38	206.75	208.42	206.46	207.75	207.22	206.71	206.86	205.71	204.46	206.75	206.65	207.16	206.94	207.45	208.06	207.2	208.67	208.04	206.92	204.73	206.87	204.34	206.43	204.76	207.98	206.16	205.6	206.04	207.42	204.63	206.16	207.17
195.55	199.53	198.77	199.31	201.3	195.74	196.68	197.92	199.37	198.85	198.09	198.87	197.74	197.91	199.48	197.35	198.44	198.31	196.11	198.17	198.31	197.73	198.24	199.43	197.54	199.36	196.92	198.37	200.42	195.98	195.51	197.21	198.86	198.38	198.47	198.03	198.33	197.5	196.31	199.42	199.33	197.94	197.88	198.39	198.29	198.18	197.54	197.91	197.9	197.63
203.43	204.01	202.12	205.97	202.94	205.18	205.17	205.95	203.42	203.49	202.83	204.58	207.38	203.03	203.78	204.99	205.45	204.11	204.56	203.3	202.93	202.82	203.78	202.02	209.1	204.22	203.43	204.57	202.42	204.93	203.25	204.48	203.29	205.09	204.27	203.23	205.64	204.37	203.23	204.87	203.23	203.22	204.72	203.45	202.98	204.75	203.35	206.12	202.49	203.95
211.88	210.55	214.49	211.84	211.55	212.58	213.97	211.81	212.33	213.22	208.97	210.05	213.41	211	211.36	209.88	213.21	214.35	210.59	211.19	213.48	210.9	210.73	213.12	213.04	210.24	211.59	212.34	210.61	210.75	212.76	212.68	211.68	210.49	212.94	211.53	209.57	211.9	211.08	212.73	212.95	211.49	209.02	210.13	213.02	209.29	212.36	213.09	210.07	211.66
208.68	205.44	209.01	208.54	209.51	210.65	208.53	209.71	209.95	209.72	207.06	210.15	208.67	207.06	209.53	210.26	210.26	207.39	209.1	208.62	209.92	209.17	208.02	208.23	210.19	210.06	207.81	208.73	210.86	207.71	208.58	206.79	207.81	208.4	207.72	209.33	205.52	209.69	210.24	209.7	209.44	206.73	208.64	207.55	210.73	208.67	209.66	209.77	206.77	208.78
208.16	205.79	206.73	205.3	205.95	208	206.18	206.67	205.84	206.56	205.31	208.24	209.34	208.13	209.38	208.8	208.95	206.29	207.55	209.28	205.4	209.65	209.26	206.48	207.61	205.39	208.07	206.62	209.93	209.67	207.1	208.94	206.93	207.04	207.86	205.99	208.33	208.31	207.43	208.59	207.67	209.8	208.34	208.45	208.45	208.86	207.93	208.88	207.77	208.84
206.87	208.31	206.8	208.85	207.91	205.35	206.17	207.78	208.22	209.2	205.41	207.52	208	208.95	206.6	208.28	207.4	205.49	206.86	209.19	206.65	208.67	208.29	208.32	206.56	208.9	207.49	206.86	208.26	205.2	206.49	209.21	207.49	207.39	207.78	207.32	208.21	206.7	206.98	206.46	207.55	207.05	207.02	207.04	207.6	207.95	206.78	207.86	206.21	209.01
212.29	211.22	210.64	210.85	211.15	211.61	213.47	211.97	212.41	213.16	210.6	214.7	211.46	211.98	211.1	212.49	206.76	212.73	210.11	210.72	213.08	211.52	212.72	212.26	214.57	212.94	210.75	213.66	213.14	211.7	211.44	211.88	209.97	214.28	210.83	213.25	212.56	211.68	209.75	213.37	213.37	211.11	208.45	213.82	212.96	213.25	212.01	213.16	208.67	211.94
203.4	204.14	202.51	203.36	200.75	201.97	202.38	204.34	201.94	203.47	205.67	203.39	202.59	203.46	203.12	205.03	203.05	204.45	204.93	200.59	204.15	205.16	203	203	202.71	205.23	203.13	203.75	203.35	203.9	203.81	201.85	204.28	201.82	203.83	203.32	201.78	200.66	203.11	202.15	202.57	205.03	203.52	203.9	202.43	204.06	204.03	202.42	203.83	203.77
202.33	204.2	203.32	203.48	200.07	205.29	204	203.41	202.99	201.21	204.72	200.95	204.91	204.05	201.77	203.3	203.9	204.69	203.61	203.03	202.21	203.41	202.17	201.92	203.85	204.6	204.18	204.24	205.71	202.32	202.76	201.27	203.86	202.73	204.23	201.38	204.29	204.68	203.5	202.49	201.71	203.57	203.52	203.68	202.53	204.18	205.99	206.25	202.7	203.55
204.3	203.57	205.81	203.06	202.4	201.96	202.49	203.73	203.29	204.68	203.78	203.33	201.63	202.97	204.68	205.29	204.86	202.42	202.22	202.9	202.41	202.41	203.07	204.94	203.35	201.09	202.86	202	202.09	203.63	202.88	202.67	203.17	204.19	201.2	204.15	203.31	202.25	201.3	204.92	201.46	204.45	203.93	203.83	203.47	201.99	201.74	204.73	204.07	201.99
207.8	208.94	208.04	210.85	207.66	209.78	209.19	207.4	208.25	207.3	207.67	209.71	205.64	208.29	208.22	210.99	210.14	209.3	209.95	209.31	208.59	209.94	208.45	209.59	206.75	208	208.16	209.86	209.27	209.46	207.17	208.95	207.23	209.57	210.08	209.84	208.57	208.64	207.62	208.25	210.03	208.24	206.43	208.53	207.17	209.88	209.3	209	211.79	207.85
204.79	200.35	205.18	202.53	201.22	204.26	205.35	203.97	207.13	202.75	204.24	205.06	203.88	205.88	203.57	204.42	205.72	202.34	203.52	204.55	204.35	204.1	203.49	205.86	203.43	203.51	204.28	203.21	202.63	203.44	204.85	203.09	204.79	203.51	205.98	202.58	202.97	203.31	205.36	202.23	204.64	202.49	205.62	204.11	202.85	204.24	204.67	205.52	205.63	203.56
202.66	202.44	204.93	203.06	205.02	204.3	204.72	202.73	200.15	205.08	202.06	204	204.37	204.41	202.2	202.62	201.88	201.99	202.85	204.45	202.7	203	203.69	204.59	203.09	202.61	203.71	202.93	203.19	202.53	202.61	203.69	203.24	203.93	203.61	203.26	203.63	202.32	202.69	201.87	204.37	203.4	202.63	203.94	203.25	204.76	202.45	203.96	201.95	204.54
214.34	218.77	217.71	218.14	217.74	216.74	216.21	214.39	215.06	217.46	215.91	213.79	218.74	217.42	215.23	218.1	217.26	214.76	216.95	217.1	216.54	218.7	216.25	215.68	217.22	220.37	215.53	218.06	216.81	217.18	216.03	215.13	217.06	216.18	218.1	217.6	215.14	215.88	217.63	214.76	216.7	215.56	215.26	218.66	218.71	218.4	216.91	218.98	216.18	218.63
207.44	208.79	209.03	206.86	206.25	204.81	209.22	207.23	209.69	207.61	208.27	207.85	208.99	207.15	207.77	209.41	208.08	207.19	206.77	206.97	209.4	205.85	205	209.18	209.4	208.76	208.54	207.76	208.38	206.17	207.57	209.94	205.18	205.93	209.78	206.14	206.92	207.93	209.22	205.91	207.14	207	208.22	207.37	207.79	207.8	207.03	208.53	207.37	208.43
203.84	202.17	203.14	200.89	201.72	202.89	203.46	204.02	202.97	201.68	204.41	199.93	203.28	203.94	203.26	201.2	201.72	200.86	202.75	202.19	200.61	202.44	201.63	201.91	202.87	201.56	203.08	202.32	203.75	201.41	202.22	202.07	203.35	202.17	202.77	200.56	203.51	202.79	202.85	200.64	202.41	200.65	203.74	200.94	203.58	201.47	201.48	204.89	203.43	203.3
203.28	201.27	202.6	204.27	200.91	201.57	204.24	202.2	200.11	203.21	201.98	201.72	205.02	201.46	203	204.16	202.72	200.64	202.96	203.22	204.16	200.8	202.56	201.53	201.39	204.02	200.99	201.99	201.87	202.82	202.01	201.91	203.35	203.42	201.2	202.75	201.73	201.92	202.36	203.75	203.47	204.29	203.47	202.66	203.18	204.37	200.97	202.47	202.56	203.14
199.1	197.92	202.27	199.42	200.02	198.49	199.68	199.46	203.41	199.73	200.05	201.18	200.72	201.51	200.68	196.61	200.57	200.79	198.88	199.67	202.55	200.26	200.57	198.86	203.12	201.99	199.36	199.24	199.41	201.2	199.25	198.53	200.49	199.69	203.18	199.91	202.11	202.61	202.31	201.65	202.24	199.93	200.37	199.99	200.55	199.21	200.43	199.56	198.88	201.45
207.24	209.62	208.84	206.19	207.07	208.77	208.65	207.09	207.27	206.95	207.91	208.41	208.22	208.52	205.44	206.41	209.18	207.78	210.49	208.93	207.35	206.42	208.98	207.73	206.06	207.15	206.74	207.35	207.02	206.39	206.29	209.46	207.25	206.45	207.79	206.93	206.21	208.96	206.92	210.34	208.32	208.44	208.52	209.17	208.09	209.74	208.85	210.45	206.35	207.32
201.9	204.07	203.1	202.03	203.86	204.95	203.62	200.84	204.04	204.6	203.6	202.5	202.85	203.69	205.2	206.79	202.36	203.26	201.39	200.62	202.94	203.96	203.33	203.49	203.82	203	202.11	200.21	201.89	202.91	205.72	201.69	205.4	201.86	203.37	203.44	203.17	200.59	203.3	204.32	204.77	204.74	204.14	203.23	205.17	202.62	201.16	203.68	205.2	203.05
203.08	203.87	202.79	203.05	201.63	203.14	201.29	204.87	204.11	201.67	203.99	202.03	199.63	201.53	200.8	201.85	202.06	203.04	201.51	202.4	204.88	202.74	200.11	201.72	199.57	201.93	202.35	202.69	202.31	203.36	201.84	201.32	201.29	203.51	202.26	203.88	204.39	200.97	201.96	204.07	202.88	200.57	202.21	200.47	204.35	203.15	203.77	203	202.78	200.4
197.19	201.41	196.67	199.12	198.19	198.65	197.67	198.14	199.5	197.66	199.46	198.72	198.32	199.78	199.04	198.85	198.59	198.27	199.03	201.93	201.49	199.47	200.18	201.18	199.68	198.03	200.01	198.23	199.06	201.18	201.28	199.93	200.54	200.02	199.03	198.43	198.12	199.58	199.41	199.2	200.05	199.52	200.5	198.65	198.98	199.04	200.3	200.13	198.99	198.9
206.74	209.75	208.38	207.44	207.48	207.27	208.02	207.69	206.08	206.78	207.5	203.48	207.69	207.15	209.1	209.28	207.61	206.97	209.66	209.8	207.16	207.89	208.24	208.28	207.47	207.66	208.42	209.26	206.93	208.2	207.01	207.97	208.74	208.9	209.27	210.05	207.96	206.64	209.05	206.95	207.17	209.52	207.22	207.92	206.56	206.87	207.32	207.75	206.97	207.73
217.35	220.14	216.27	215.97	216.95	217.63	218.27	216.27	217.07	214.72	219.62	215.81	217.65	217.16	219.66	215.44	214.59	214.74	217.23	216.28	216.32	217.25	218.14	216.47	216.71	215.95	215.62	216.21	217.22	218.31	219.37	217.16	216.42	215.03	218.69	218.75	218.42	217.82	215.83	214.11	214.32	215.55	215.37	215.46	216.24	216.96	217.56	216.27	217.98	217.24
211.59	211.38	209.57	210.19	207.77	208.66	207.72	208.39	208.36	210.58	207.96	210.72	210.79	210.2	209.1	211.8	208.35	212.02	210.82	207.14	206.84	208.2	208.76	208.06	209.84	209.86	211.49	207.54	210.94	209	209.9	209.78	210.41	210.07	209.49	209.64	209.4	210.81	209.13	206.95	209.8	209.36	208.65	210.28	212.21	208.91	210.64	209.65	211.65	209.19
204.56	201.1	203.29	201.03	203.84	204.82	201.75	202.05	202.01	203.49	202.79	201.07	199.91	201.52	202.51	203.45	202.38	201.8	203.09	204.21	202.79	201.45	202.33	203.2	204.05	203.05	202.49	205.16	204.99	203.22	201.9	201.4	202.02	200.98	202.79	202.9	202.46	202.01	200.23	204.13	200.61	202.21	203.14	204.47	202.33	205.17	203.26	204.85	204.4	203.2
204.69	206.21	203.35	206.86	202.71	202.7	203.97	202.77	203.05	203.31	202.86	203.41	203.74	205.7	204.42	205.46	204.99	204.47	205.39	205.13	202.71	206.05	205.07	203.76	205.63	204.74	204.39	204.76	204.82	202.57	205.49	207.35	204.79	204.53	205.56	202.92	204.73	202.14	203.2	205.07	205.54	204.29	202.86	203.92	204.03	204.39	203.92	203.69	201.77	205.02
203.19	205.09	200.71	202.43	203.34	203.47	203.68	203.33	204.7	202.2	203.79	205.42	203.22	203.46	202.66	204.27	206.98	201.84	205.58	202.85	203.46	202.78	204.19	205.08	204.72	204.96	205.53	205.35	201.77	203.58	204.88	204.15	204.27	202.59	202.14	204.07	202.59	204.88	202.07	205.1	202.77	204.29	204.05	203.04	203.24	201.64	204.5	205.73	203.08	201.3
200.06	197.85	200.9	202.09	201.32	198.93	201.26	201.33	203.06	200.84	199.91	203.01	201.19	199.9	200.01	202.57	199.27	199.45	203.85	200.53	201.72	202.27	199.88	200.86	198.17	200.94	200.95	201.12	200.75	198.66	200.8	201.14	196.27	197.64	203.46	202.98	202.83	201.41	198.93	200.19	201.87	201.06	199.74	200.74	201.23	201.84	200.18	199.93	201.03	198.55
208.52	207.46	208.98	207.47	209.6	207.85	208.16	210.15	210.4	206.69	209.63	207.65	210.44	209.56	208.8	205.44	205.27	208.98	211.84	209.19	208.11	208.97	207.56	209.57	206.89	210.96	210.45	208.68	209.27	209.15	207.35	207.56	209.59	208.16	205.44	208.06	208.72	207.5	209.01	209.14	207.95	208.36	207.74	207.4	208.45	208.77	209.66	210.1	207.77	210.17
218.56	217.7	217.36	217.53	217.74	219.45	218.56	216.84	218.78	217.65	218.5	217.83	219.28	216.31	216.39	217.34	216.66	216.04	215.38	214.98	218.68	216.9	215.95	216.35	219.88	217.88	216.06	217.68	219.7	217.08	217.96	216.03	217.44	215.14	219.01	219.09	218.24	218.5	216.93	215.42	217.31	218.7	218.47	216.6	219.15	216.62	219.72	218.99	216.59	217.74
206.34	206.45	206.23	208.48	205.3	205.29	207.83	208.68	206.97	206.1	204.74	205.64	206.85	205.43	206.69	206.43	205.37	207.24	207.61	205.94	205.92	206.76	205.3	207.2	205.95	204.4	205.13	205.89	206.58	209.27	205.23	206.84	205.84	207.22	205.37	208.73	207.65	206.9	206.25	207.22	206.91	205.81	206.5	205.81	206.53	204.35	206.76	208.01	206.49	205.95
194.58	194.78	193.68	193.51	192.76	192.98	193.56	192.46	191.73	193.02	195.35	192.21	195.68	194.67	193	193.65	192.16	193.35	193.78	192.87	192.72	195.48	196.86	194.25	193.98	194.14	195.3	193.27	192.81	193.61	195.83	193.89	193.74	193.81	193.94	196.02	192.09	194.04	192.87	192.17	193.35	194.05	193.98	193.59	196.41	194.43	193.72	195.45	195.37	193.01
208.87	209.18	208.88	211.15	206.79	210.06	207.94	211.47	208.08	209.2	208.92	206.69	208.13	206.64	209.68	209.31	209.98	209.67	211.23	207.03	208.95	207.26	209.34	207.92	207.73	208.71	206.51	208.5	208.94	207.76	207.15	208.58	206.4	209.1	208.88	208.53	209.84	209.7	206.82	208.07	209.64	206.69	207.45	209.44	206.92	208.48	207.85	207.94	209.65	210
198.93	200.74	200.73	200.07	197.65	199.29	199.32	199.04	199.42	199.57	202.22	199.43	199.53	198.47	199.08	197.93	199.91	198.18	199.06	199.56	198.82	197.37	200.85	200.17	200.32	200.74	200.75	198.95	198.13	201.45	199.39	198.48	195.93	200.9	198.67	198.78	199.2	199.71	198.65	198.71	200.06	198.65	198.69	198.27	199.75	200.82	199.24	200.77	200.62	199.45
208.84	210.95	209.82	211.72	212.97	213.74	213.6	213.26	210.19	212.58	210.53	211.22	212.39	211.16	211.45	210.86	210.68	210.71	211.63	209.8	210.16	214.94	213.23	212.39	211.43	211.32	213.73	209.63	212.62	211.39	211.47	209.17	208.31	211.25	209.43	212.87	211.95	212.13	210.17	211.38	209.33	210.68	209.95	211.88	212.2	211.82	214.37	209.8	210.33	210.24
217.08	217.92	219.05	218.62	218.94	216.3	218.37	220.05	220.34	215.2	215.09	216.34	218.91	219.33	218.02	217.63	218.68	217.78	218.75	218.56	218.6	217.66	218.37	217.52	217.59	216.95	217.51	215.92	217.3	217.31	218.71	217.6	219.17	218.29	217.76	218.17	217.55	216.9	214.86	217.81	217.33	219.67	216.46	218	217.85	217.7	219.66	219.55	219.1	217.85
203.46	203.5	205.64	206.06	202.08	203.48	202.97	205.74	205.67	204.66	204.23	201.07	203.22	202.06	204.62	204.17	203.54	203.18	205.51	204.03	203.99	201.08	201.71	202.77	205.14	201.11	204.89	203.57	202.43	202.3	201.7	204.41	201.67	200.75	203.79	205.81	203.45	205.17	204.74	201.4	205.35	204.53	199.99	204.59	202.82	203.41	205.04	202.24	206.27	203.49
213.85	212.88	215.4	211.48	212.46	212.9	211.42	211.38	211.33	212.73	212.67	210.26	211.93	214.55	210.69	211.79	211.68	214.4	212.13	213.03	214.59	210.67	210.15	210.11	213.23	212.02	211.13	213.17	210.85	212.51	211.06	212.4	211.68	211.68	212.98	212.9	213.59	211.85	213.97	212.98	212.09	211.44	213.68	212.99	212.5	212.99	211.72	213.94	211.75	212.51
204.16	205.34	204.18	206.05	205.78	206.19	204.77	204.4	206.12	204.93	205.38	203.76	205.75	204.55	204.34	205.55	205.22	204.23	207.02	204.64	204.91	205.36	205.01	204.73	203.75	205.07	204.97	205.64	205.19	203.85	203.84	206.85	205.17	206.23	206.15	204.33	205.36	204.89	200.61	205.13	204.74	204.05	207.1	204.21	206.28	201.47	204.44	206.7	205.38	203.56
205.41	204.29	205.05	203.83	205.67	204.76	205.51	205.02	203.94	203.92	205	206.03	205.49	205.38	205.2	201.92	206.31	203.81	204.68	204.47	206.21	204.47	204.24	204.84	205.69	203.02	205.91	205.25	205.3	204.8	201.94	204.99	204.45	204.5	204.13	206.76	204.14	203.66	204.86	202.95	203.23	204.26	204.67	206.76	201.06	204.07	205.13	203.98	203.72	204.1
199.73	197.97	198.03	199.49	199.98	199.93	199.47	200.62	199.41	198.89	198.65	200.84	200.15	196.57	199.04	199.32	199.41	200	201.65	199.39	199.71	200.16	200.48	201.8	199.49	198.79	198.77	197.61	197.39	200.91	199.74	199.77	199.6	199.02	197.54	199.12	197.77	200.85	201.77	198.28	200.18	198.56	201	198.87	199.3	198.21	199.71	198.58	201.88	201.01
207.57	207.41	208.77	208.98	210.34	206.8	207.32	207.17	207.68	211.17	207.56	207.01	207.21	209.59	209.06	207.12	205.98	206.35	207.79	207.44	205.87	207.2	208.06	208.77	209.91	207.74	208.57	209.2	208.14	210.54	207.42	208.45	207.52	207.53	207.79	210.15	207.67	209.67	208.3	209.56	206.65	207.14	209.17	208.02	206.87	207.82	209.14	207.04	205.62	209.23
210.25	209.64	209.32	211.98	210.12	210.27	208.67	209.94	208.01	209.41	209.9	210.4	207.57	210.16	208.49	208.26	209.58	209.1	208.01	208.17	209.39	208.41	209.1	209.92	211.22	207.95	208.96	212.09	211.37	209.7	209.69	209.61	208.54	209.35	208.53	209.39	211.19	212	211.3	207.39	210.44	207.97	209.13	209.19	208.12	208.9	210.17	209.41	209.88	210.34
209.99	212.67	210.09	212.18	212.67	210.5	212.96	210.96	210.23	209.59	210.94	211.69	211.19	210.43	212.88	211.41	210.39	211.48	210.56	209.8	209.12	210.52	210.65	211.55	211.09	211.23	210.46	210.51	213.15	212.48	210.24	212.75	210.58	211.06	212.58	210.56	212.51	211.99	211.14	210.29	210.43	211.49	210.44	210.59	210.91	209.83	213.54	210.35	210.82	211.46
218.11	217.68	219.55	217.08	217.05	215.06	217.83	218.14	218.05	219.6	218.76	217.7	217.03	218.2	220.47	219.31	219.77	215.39	218.84	218.46	218.33	217.22	219.71	216.45	216.41	216.09	215.67	218.66	219.5	218.4	219.65	216.59	217.05	217.9	218.05	218.94	218.23	217.8	218.28	216.19	217.27	219.3	219.18	217.33	219.48	217.76	221.1	217.83	217.3	218.24
199.98	199.75	199.33	200.17	200.94	199.92	200.14	201.37	202.52	199.7	198.65	201.07	201.24	198.38	203.48	200.93	199.02	201.99	199.62	198.28	200.56	198.16	200.29	198.77	198.37	201.25	201.85	198.64	198.3	200.76	200.74	199.78	199.96	201.43	202.44	200.76	200.95	200.16	199.21	201.68	202.84	199.74	201.1	202.96	201.36	202.11	201.54	199.5	200.82	200.59
208.98	207.47	209.37	208.31	211.23	210.79	207.6	206.8	207.32	207.82	207.04	208.15	209.87	206.77	209.49	211.54	205.42	210.03	210.42	207.63	209.66	211.65	209.16	206.24	208.68	208.82	211.01	209.02	209.73	209.86	208.94	208.18	209.17	209.42	209.01	209.21	207.46	207.88	208.48	211.76	208.58	209.64	207.79	208.57	208.58	210	209.83	207.54	207.6	210.29
211.08	210.56	210.57	212.62	211.52	210.96	213.61	213.05	211.45	210.38	211.98	213.84	213.31	213.18	211.57	212.12	211.6	211.08	210.72	211.95	213.69	211.3	211.2	213.54	213.26	210.55	213.84	212.11	214.74	211.75	211.28	213.99	212.83	213.1	214.55	211.9	211.72	214.23	209.97	212.2	213.32	214.49	212.22	212.68	209.85	212.17	210.68	210.59	212.31	213.97
212.55	210.11	208.51	210.36	212.77	207.94	208.25	211.13	209.16	210.34	209.21	210.02	209.78	209.55	209.11	207.12	209.67	209.89	209.82	207.69	207.47	210.35	210.09	209.72	209.55	208.22	206.2	212.32	210.44	212.86	209.27	209.51	207.89	210.99	209.22	209.87	208.35	211.74	209.32	209.14	212.01	207.77	210.37	211.28	209.68	210.31	209.61	207.04	209	207.95
208.12	203.66	207.55	209.75	208.77	208.66	207.29	206.89	207.8	207.81	208.34	206.69	207.58	205.7	206.5	205.83	209.59	206.5	209.43	208.18	208.23	208	206.37	207.28	206.8	206.91	210.78	207	209.19	207.78	207.9	205.91	205.94	209.06	208.86	209.09	207.25	208.41	208.99	207.41	209.02	209.14	208.15	208.07	207.53	207.94	206.56	208.34	206.59	206.19
198.71	198.25	200.73	198.06	198.89	197.92	199.46	197.99	198.04	199.35	198.8	199.36	201.79	199.23	202.03	195.49	199.83	198.7	199.79	200.67	197.79	197.37	198.23	198.26	200.34	196.74	199.65	199.62	200.51	198.85	199.7	197.79	201.24	197.8	198.29	200.95	199.73	197.3	197.52	199.62	201.16	197.09	199.13	197.5	199.13	195.5	198	197.49	197.33	196.83
217.57	218.37	217.62	218.95	217.8	218.6	218.55	222.32	218.98	216.31	218.34	218.26	217.95	218.02	218.04	219.78	217.61	219.37	219.98	218.58	217.91	220.33	218.71	216.4	217.55	216.59	217.35	217.54	218.5	215.81	215.86	214.91	218.16	218.62	219.48	216.56	219.42	217.18	214.96	217.07	217.43	218.56	217.8	216.43	218.89	218.6	215.91	217.49	217.15	216.26
204.25	203.52	204.88	203.96	202.88	200.89	199.78	204.77	204.43	205.85	201.63	199.89	201.3	201	203.57	203.09	203.31	202.47	205	203.95	202.64	204.14	203.66	205.05	201.98	202.48	203.64	203.15	200.78	204.96	202.84	203.52	204.97	203.23	202.3	203.81	204.52	205.77	202.81	204.6	205.66	203.52	204.61	203.98	202.27	206.24	202.72	203.5	204.4	203.49
204.62	204.2	203.99	205.34	204.63	205.56	207.11	204.96	206.01	205.94	205.38	207.3	208.09	205.38	206.31	206.98	207.73	205.17	205.72	209.52	207.65	206.51	205.14	206.71	207.54	204.64	204.53	206.84	206.96	206.11	208.2	206.09	206.65	205.93	208.81	207.93	208.14	207.2	207.25	209.54	204.5	206.57	208	206.02	206.33	206.47	206.52	211.2	207.23	206.54
212.61	213.09	210.82	213.17	213.09	210.98	212.12	212.95	213.67	211.93	211.97	212.03	212.93	210.96	212.7	208.64	210.73	211.59	211.78	213.09	211.93	211.32	210.59	211.46	212.8	210.92	211.5	210.7	209.81	213.98	214.21	212.71	214.04	209.54	213.48	210.65	210.64	213.42	212.44	211.58	211.34	212.27	213.24	212.32	210.12	211.73	212.22	209.97	211.09	210.14
209.59	210.68	207.66	210.71	210.47	209.61	209.45	209.13	209.92	210.5	209.6	209.2	207.04	209.28	210.17	210.04	207.93	208.09	208.18	210.19	211.22	206.55	210.14	211.29	211.73	210.47	211.45	208.35	209.76	207.37	206.48	209.89	210.07	208.16	209.71	210.25	207.26	208.45	210.95	211.04	209.97	210.27	209.08	210.55	208.38	210.31	209.45	210.01	209.7	211.17
199.4	198.85	200.68	199.87	198.25	200.28	200.04	197.69	197.98	201.04	199.9	197.69	198.29	198.59	200.22	199.72	199.22	201.17	200.88	198.19	199.56	200.59	198.24	199.52	199.4	200.01	200.89	199.68	198.56	199.82	198.83	200.11	200.06	200.46	200.65	198.86	198.84	198.6	198.11	198.85	201.21	197.52	200.02	200.46	198.42	200.23	197.11	200.4	202.09	201.33
209.04	205.9	209.68	208.84	209.6	210.34	207.77	210.52	205.36	209.98	209.5	206.28	207.13	208.58	208.34	205.34	208.61	209.1	208.31	209.24	208.72	206.76	207.69	209.81	207.39	209.52	207.14	205.79	208.28	208.32	207.83	209.77	206.87	208.44	208.25	209.72	206.15	209.18	207.95	209.7	207.53	207.63	207.54	208.58	207.23	208.53	207.46	208.09	206.98	208.71
193.64	193.61	194.68	194.76	195.05	194.22	195.09	193.07	192.79	195.02	196.05	194.31	194.35	192.45	194.59	194.69	196.38	191.75	194.78	192.48	193.75	194.21	192.96	194.35	193.39	191.88	193.54	194.86	193.41	193.3	191.76	194.4	193.97	193.57	194.94	192.41	192.48	193.31	193.76	194.47	192.89	194.9	194.68	192.22	193.83	194.81	193.71	195.63	193.43	194.65
204.95	205.58	207.51	205.78	206.86	206.7	204.34	208.28	206.67	205.35	206.99	209.19	205.37	208.82	206.96	206.8	209.47	206.24	206.87	207.71	207.38	206.19	206.23	206.64	207.22	205.56	207.73	206.78	205.64	205.39	208.14	206.4	205.06	205.08	204.81	205.88	206.34	205.16	207.66	207.98	207.79	205.57	207.59	205.53	203.02	206.56	205.19	206.25	207.99	205.79
211.74	212.1	211.71	212.84	212.11	213.29	213.18	212.91	211.65	208.71	213.08	209.08	213.6	213.06	210.85	212.21	212.26	210.21	211.08	212.61	211.88	208.86	213.54	210.23	213.37	211.27	211.85	210.99	210.03	208.88	212.12	209.38	212.31	213.1	211.01	210.5	211.51	208.31	211.92	211.08	211.13	210.68	210.72	210.41	212.57	212.25	212.22	212.56	210.27	212.16
201.4	204.77	201.81	203.78	200.97	203.23	203.11	202.05	203.69	201.08	203.98	202.95	202.51	204.51	205.11	203.29	204.24	207.27	202.35	202.31	202.99	201.95	202.89	203.11	206.36	200.44	205.65	202.6	201.53	203.13	203.9	203.45	204.09	203.67	203.05	201.43	204.83	202.81	202.03	206.31	201.69	202.71	202.3	203.05	204.93	203.6	203.24	203.21	204.16	202.55
204.64	203.43	202.74	205.53	203.54	205.6	203.7	205.55	203.82	202.74	207.52	203.94	203.27	204.98	205.25	204.58	201.55	203.94	204.43	204.07	206.05	205.07	201.87	204.44	203.75	202.16	202.78	205.44	203.28	202.66	202.47	204.15	203.23	202.74	205.47	203.44	204.01	205.42	202.33	203.82	203.26	204.68	201.73	201.73	204.7	204.26	204.08	201.88	202.44	202.64
217.36	219	217.43	216.72	218.3	218.75	217.63	218.04	215.57	218.09	219.12	216.69	217.98	220.12	217.29	217.72	217.17	220.03	219.21	218.95	218.57	216.73	218.26	217.37	217.24	216.11	217.89	215.27	218.77	217	217.22	217.85	219.99	217.83	217.07	216.49	217.49	217.57	219.13	222.74	218.04	215.53	216.13	218.11	216.96	217.8	219.07	218.79	217.5	216.77
204.06	205.14	205.12	202.73	204.25	204.17	204.2	202.98	203.89	202.7	205.89	205.96	204.22	204.18	201.48	202.28	205.28	203.69	206.08	207.78	205.26	205.78	203	203.87	204.89	204.57	204.85	204.05	203.56	204.03	203.09	204.52	207.17	203.85	204.53	204.01	203.21	204.81	204.69	206.7	205.35	204.87	203.63	201.55	202.97	202.69	203.64	205.09	202.84	204.85
[truncated: 800 more rows]
[truncated: 150 more columns]
