# Supplementary material for: Genetic dissection of main and epistatic effects of QTL based on augmented triple test cross design
Source: PLoS One. 2017 Dec 14;12(12):e0189054. doi: 10.1371/journal.pone.0189054 (PMC5730204; doi:10.1371/journal.pone.0189054)
Supplement: S6 Supporting Information — (ZIP) [file pone.0189054.s006.zip › z1_1950_0.5_5.csv]

202.91	202.38	202.26	202.85	203.24	202.62	203.09	203.39	205.11	202.59	203.15	200.97	207.34	204.92	202.6	206.94	207.32	205.02	203.14	204.17	200.88	204.19	200.78	202.06	202.88	200.41	204.93	204.11	204.32	204.24	206.25	203.33	201.73	200.92	203.12	204.72	204.92	206.77	205.34	203.64	202.48	205.15	201.08	204.82	201.83	201.84	202.21	202.63	204.23	203.11
214.1	212.75	211.91	212.36	213.66	210.21	210.81	212.8	212.05	212.52	213.82	211.23	211.13	213.55	213.06	211.67	212.44	209.9	213.74	210.56	211.73	216.71	212.91	211.19	212.49	212.52	210.65	212.49	213.21	213.61	211.48	210.99	212.34	210.1	211.84	209.19	213.15	214.54	210.85	211.35	210.79	212.26	210.51	211.49	212.15	214.34	211.63	210.07	211.93	211.62
198.93	199.32	196.74	195.16	201.34	197.88	199.9	201.93	199.32	197.73	199.14	200.71	201.07	198.84	202.68	196.43	199.02	199.41	199.05	201.06	201.98	199.21	195.46	199.84	199.38	198.2	202.27	200.94	199.65	199.57	199.13	197.76	203.13	196.1	198.36	196.39	202.51	198.22	199.83	198.29	199.14	199.48	195.39	200.8	200.5	200.21	197.6	196.75	197.14	201.55
211.27	208.91	212.33	213.47	208.88	209.69	211.44	214.62	213.23	213.45	213.63	211.76	213.39	210.18	212.8	212.47	209.44	212.79	212.22	213.84	213.92	213.23	209.47	214.06	214.4	215.04	213.57	213.56	213.3	213.62	211.92	212.6	216.02	209.42	211.48	212.13	208.17	211.59	211.29	215.86	215.7	213.97	214.63	213.12	210	213.17	214.23	210.36	212.95	213.7
210.68	208.72	208.14	205.9	211.04	205.32	209.37	206.79	206.63	209.9	205.08	205.17	207.23	208.74	208.97	207.82	206.89	206.42	207.82	210.32	207.38	210.86	204.72	207.97	208.37	207.22	207.74	209.96	209.8	204.38	208.93	207.9	206.37	206.51	208.82	207.12	209.12	210.14	207.83	207.51	206.79	207.48	205.96	208.21	209.03	208.39	207.16	206.83	208.17	204.7
210.52	209.2	207.56	208.18	205.42	210.39	206.01	206.92	207.07	205.21	207.91	206.69	211.62	207.29	204.77	211.17	206.93	208.69	208.21	209.02	204.78	206.37	204.14	207.91	207.05	205.72	205.84	206.29	210.87	207.95	209.53	207.13	209.96	208.81	209.71	208.38	205.39	209.34	207.62	209.62	208.05	208.5	209.88	207.34	207.1	207.47	204.27	211.53	210.76	210.56
209.32	207.22	208.6	206.34	211.08	207.71	209.21	210.24	210.21	209.09	210.83	209.66	207.81	210.46	205.69	207.22	208.42	208.55	208.9	208.16	208.65	205.91	208.51	207.86	209.82	206.61	209.49	207.24	208.9	212.32	208.14	211.4	208.43	207.43	209.32	205.63	208.44	206.27	211.65	211.4	207.96	208.12	209.18	208.27	209.69	205.61	211.03	207.43	206.09	209.29
199.34	203.85	198.07	197.11	200.26	200.26	203.06	200.09	199.97	199.28	199.17	203.3	202.77	199.8	198.9	199.82	200.15	199.11	199.39	200.5	202.37	202.21	200.81	197.81	200.77	201.51	201.59	200.57	201.03	202.1	199.45	200.51	202.84	198.84	197.85	200.44	201.12	200.92	201.16	201.95	198.6	199.68	201.61	201.05	201.61	201.5	202.01	199.17	200.05	206.72
216.45	219.41	215.7	216.63	219.18	218.66	218.94	217.03	218.01	218.1	215.36	217.01	218.78	216.35	216.4	215.54	215.08	220.02	218.72	218.37	214.96	217.62	218.63	218.18	218.2	220.28	218.22	217.38	218.5	219.55	219.89	217.84	217.5	215.59	217.5	220.56	217.68	218	221.31	219.2	216.4	220.27	214.96	220.29	219.59	216.49	218.15	217.3	216.02	216.8
209.99	207.98	206.55	207.13	207.43	207.39	210.95	207.19	210.18	208.41	212.04	209.2	206.18	209.56	207.48	208.71	205.18	205.4	207.85	206.49	209.67	207.37	208.16	205.62	207.24	204.78	208.66	208.85	209.45	209.98	206.21	208.4	207.35	205.85	206.58	208.6	205.19	207.49	207.32	207.55	206.28	209.25	207.47	208.87	208.93	205.31	209.07	206.8	209.22	208.6
209.08	212.93	207.17	214.44	212.85	216.24	211.24	215.43	213.61	213.71	211.25	212.59	209.76	211.94	215.01	214.82	212.42	211.76	212.31	211.94	216.09	209.57	211.66	211.64	212.13	213.12	210.96	212.48	214.87	211.16	212.82	210.91	209.62	213.97	214.47	210.68	214.58	212.35	214.35	212.16	214.44	212.47	214.32	212.22	211.89	211.06	212.76	216.16	214.24	213.42
211.86	210.6	208.12	208.98	210.18	211.82	212.58	207.43	208.97	209.01	208.97	211.1	209.49	209.48	209.64	210.78	204.89	209.86	204.99	209.7	210.6	209.04	211.94	208.65	208.37	209.47	207.49	208.99	209.77	205.01	209.1	207.69	209.44	208.79	207	208.23	210.95	207.84	209.09	211.9	210.17	211.11	209.83	210.51	209.72	206.84	206.39	206.47	209.09	207.78
216.83	215.05	214.98	217.37	219.57	216.15	216.47	217.27	219.23	216.86	218.02	218.27	216.06	218.14	216.51	218.29	216.38	216.59	220.98	216.11	213.79	218.34	215.83	217.22	218.3	217.85	218.57	216.93	218.9	216.95	216.24	219.86	216.38	217.69	218.33	212.87	216.89	219.09	217.24	216.7	217.18	216.35	219.32	217.96	217.85	218.24	215.56	216.88	221.1	217.63
211.99	211.43	210.04	210.76	214.14	213.19	212.7	209.35	212.18	213.02	212.95	213.33	212.46	215.24	210.97	211.28	211.37	208.38	209.88	212.98	212.14	212.48	207.97	213.25	211.86	212.16	212.68	211.13	207.56	211.74	211.52	211.42	210.45	211.61	213.95	212.18	208.02	207.28	210.52	213.41	211.86	211.37	210.55	213.92	209.95	214.12	209.59	211.96	210.06	212.54
210.59	209.28	208.86	207.06	209.51	210.27	209.49	206.31	207.15	209.26	211.83	208.43	205.71	208.49	209.3	208.27	204.89	210.24	207.54	208.29	204.9	211.46	209.43	207.99	207.17	209.65	211.67	207.85	210.12	205.37	210.09	209.18	208.29	205.22	209.11	208.81	208.79	207.64	211.25	211.29	208.27	209.04	207.51	210.47	210.45	208.49	209.16	209.64	207.04	207.75
205.09	199.94	199.88	203.27	197.45	202.1	202.21	201.06	199.22	200.9	200.03	204.33	198.14	198.06	202.38	197.61	201.78	195.39	201.78	202.17	201.94	196.63	197.47	199.65	200.6	201.46	198.49	201.54	200.5	199.91	204.26	203.62	197.58	197.46	198.97	200.54	201.49	199.89	199.55	198.73	200.66	197.82	201.01	200.43	199.95	200.04	198.76	198.04	200.51	205.51
202.98	201.4	203.73	200.37	200.11	203.23	202.1	205.69	201.44	201.14	204.31	203.4	203.61	200.36	204.38	201.27	203.98	202.64	201.45	202.06	200.96	203.1	204.31	203.4	202.67	204.34	204.73	203.97	204.13	203.4	205	202.18	203.13	201.61	202.68	204.11	198.78	204.84	201.1	203.49	203.05	198.96	199.26	199.41	203.75	203.1	204.15	200.91	201.09	203.65
205.76	204.57	204.3	205.2	204.18	205.97	202.55	205.61	203.51	205.42	200.6	205.34	201.41	204.51	206.23	204.43	205.42	206.53	209.46	202.75	204.7	204.33	207.44	205.91	203.12	205.02	201.05	203.98	205.34	203.37	205.35	203.29	202.66	202.52	204.1	202.17	202.71	204.6	204.25	205.08	207.07	201.63	203.78	202.09	205.87	203.01	201.65	203.2	206.45	204.78
217.1	217.71	215.67	217.32	214.85	217.8	215.36	219.68	216.37	217.93	216.47	215.45	218.88	218.67	218.72	215.81	215.46	215.99	216.23	218.22	215.04	215.65	214.77	214.72	218.91	219.1	216.02	216.13	215.06	218.22	217.2	215.94	218.2	218.59	220.75	215.64	216.08	220.46	218.79	213.68	213.25	216.33	216.05	216.25	217.2	215.03	216.11	216.81	215.77	217.08
206.48	204.81	206.58	205.73	207.32	206.3	206.71	207.98	201.95	203.7	204.04	208.07	204.87	204.97	202.23	205.07	205.24	204.71	205.44	201.56	203.15	205.61	203.17	202.5	207.6	205.28	206.09	203.61	204.71	205.48	204.88	207.67	205.17	206	204.58	207.58	207.33	205.93	206.81	204.41	203.7	206.56	207.07	207.41	204.25	206.42	208.58	206.78	207.7	207.48
202.83	201.04	201.33	203.86	205.09	200.57	202.6	204.57	203.13	199.32	201.91	204.86	200.2	203.95	203.99	202.35	201.07	203.76	203.61	205.89	202.79	205.78	202.79	206.12	203.44	204.61	202.03	202.77	201.32	204	201.66	205.12	202.21	202.88	203.03	200.2	200.94	199.03	202.36	201.77	206.02	202.6	202.93	202.78	205.21	202.54	200.24	201.62	203.11	202.19
218.54	215.97	217.63	217.41	216.17	218.57	218.44	217.82	216.52	216.14	217.67	216.26	217.4	216.44	217.99	217.72	217.05	216.04	216.75	214.35	220.44	216.31	212.82	217.33	214.26	214.91	218.02	220.38	215.35	215.07	216.61	218.47	216.83	216.01	216.13	213.06	218.62	216.51	218.77	217.19	212.84	215.87	215.04	212.54	214.67	214.96	218.13	215.97	213.66	217.04
212.35	209.3	213.3	209.24	212.6	209.66	210.38	210.34	209.9	210.65	212.73	210.15	210.35	211.89	211.91	210.8	212.18	215.72	214.09	210.34	212.31	213.3	212.94	210.64	210.92	214.25	212.5	212.9	210.03	211.37	212.81	212.11	213.85	210.81	211.54	212.67	208.86	208.87	213.01	213.72	210.72	210.93	209.89	213.01	212.14	214.02	208.56	207.19	211.5	212.95
218.23	216.13	216.55	219.12	217.68	216.99	216.13	218.07	218.61	216.29	217.98	217.09	217.93	215.41	215.52	216.46	217.81	214.53	212.33	220.22	216.55	216.97	215.87	217.96	215.48	215.79	217.76	217.88	216.84	218.23	218.49	218.88	216.47	222.32	215.21	219.46	214.98	218.54	218.82	217.63	217.65	216.73	214.78	217.29	215.85	216.63	217.61	213.58	217.37	217.67
200.36	201.99	204.23	203.56	202.45	199.98	200.02	204.46	204.14	204.63	201.43	202.07	201.52	202.62	206.94	206.95	203.65	201.84	201.8	203.39	203.08	202.64	203.35	200.79	205.02	202.52	204.21	199.89	201.8	200.91	200.86	201.89	201.97	201.21	203.77	203.21	201.4	202.26	206.66	205.23	203.82	202.8	204.49	203.46	199.73	201.51	201.26	203.16	198.48	201.97
197.04	200.8	195.47	196.56	198.89	199.99	200.98	196.99	195.49	198.11	196.25	195.34	195.76	197.72	198.17	196.67	200.62	197.77	199.55	195.93	197.35	196.3	198.09	195.03	200.6	197.39	196.84	202.35	196.49	196.88	198.18	197.59	198.64	197.39	198.53	199.92	198.89	197.42	201.78	197.3	198.72	196.68	198.2	197.55	201.54	202.56	196.43	197.03	195.44	195.74
207.33	203.76	202.45	204.55	206.18	206.71	205.51	203.46	202.3	205.5	202.04	204.39	205.83	205.05	204.36	208.16	206.18	204.68	202.25	204.07	201.16	206.86	205.95	206.92	207.39	204.21	206.99	204.64	202.9	210.31	204.27	205.95	205.2	208.52	211.54	205.51	205.75	205.49	205.65	205.41	206.39	207.88	204.59	205.76	204.33	203.62	205.29	204.16	210.48	209.06
201.23	202.09	203.74	203.63	204.21	203.38	205.16	202.31	201.96	204.96	204.96	202.9	200.96	203.99	200.74	201.86	204.96	202.24	199.96	203.99	207.18	201.34	201.96	201.13	202.81	201.3	204.35	203.75	199.39	203.22	204.97	202.95	204.33	202.1	199.99	204.13	206.07	202.45	201.92	204.71	206.17	203.56	203.15	202.8	204.18	199.85	201.71	203.45	201.7	203.95
216.51	216.77	216.18	217.49	217.59	214.1	218.07	216.33	219.65	219.36	213.27	217.25	218.4	214.06	218.77	219.35	216.3	215.84	215.48	217.2	214.33	216.8	216.52	214.67	217.41	218.19	218.34	216.58	211.73	214.34	215.58	215.63	215.2	217.98	217.09	216.25	216.43	216.53	220.55	215.04	214.73	215.13	214	216.58	217.78	214.34	215.06	220.4	217.73	219.13
209.74	207.88	205.99	206.59	210.67	203.65	206.12	206.28	207.21	208.22	209.43	207.89	206.98	206.45	207.2	207.98	210.74	208.63	209.64	209.76	210.57	210.05	206.33	206.45	210.14	205.86	208.6	208.4	210.15	206.37	210.94	209.25	209.22	210.09	209.38	208.93	207.25	211.6	208.69	207.64	208.31	208.51	212.65	210.84	207.3	212.49	209.65	206.98	210.35	208.15
207.89	210.61	209.9	210.09	207.79	207.27	208.24	211.31	211.17	211.16	207.37	211.45	211.69	208.78	209.25	209.46	209.26	210.06	210.44	210.42	209.27	208.76	207.87	208.38	208.8	210.8	206.87	209.11	210.11	208.86	208.6	210.47	208.85	207.29	205.16	211.38	211.29	209.8	206.92	208.89	207.37	205.53	205.49	207.73	209.22	211.22	209.16	207.34	212.84	209.11
216.41	217.2	218.14	214.61	215.72	214.61	216.15	215.73	217.84	216.33	219.04	217.65	219.83	220.17	216.9	216.97	217.3	214.97	216.08	214.2	220.23	212.7	219.25	217.01	218.34	216.3	218.9	215.19	219.86	215.25	217.79	219.52	217.04	215.96	218.99	216.78	215.02	217.5	217.2	215.5	217.7	216.92	215.3	215.71	216.91	216.52	213.38	218.88	215.69	217.59
209.46	210.92	212.66	211.89	213.98	209.12	211.53	210.23	210.97	211.93	211.93	208.45	211.44	211.98	212.48	215.07	208.16	209.89	213.61	210.94	207.56	215.09	212.7	212.94	212.56	208.01	213.01	212.06	214.35	209.04	210.41	210.33	213.24	213.35	214.71	210.87	212.45	211.78	209.66	214.67	214.92	212.93	211.2	210.31	210.52	215.53	211.52	212.95	210.43	211.4
203.66	204.97	204.62	204.66	204.04	205.43	204.18	202.27	201.73	203.19	202.59	203.02	205.79	203.02	202.91	203.37	204.16	203.72	208.28	204.64	206.67	206.93	204.51	201.63	205.52	201.96	206.44	203.79	204.01	203.4	202.6	202.36	205.62	204.93	204.88	204.35	204.73	204.69	205.04	204.5	202.88	201.59	204.85	204.08	204.49	202.03	201.67	205.6	204.55	201.54
205.47	199.82	204.83	200.01	205.8	202.14	202.88	201.76	205.91	202.49	199.5	204.04	205.71	205.99	204.27	203.64	205.44	201.04	198.88	210.46	202.45	206.17	201.03	203.94	203.61	203.49	204.23	202.81	206.56	204.68	204.35	203.15	202.56	207.97	205.53	203.29	204.32	206.53	201.9	206.25	201.98	204.49	201.7	205.61	203.9	203.39	203.34	202.32	202.22	201.03
205.51	202.76	205.3	202.12	204.37	205.52	205	205.15	203.89	205.38	203.58	203.04	203.01	203	204.41	205.17	206.14	202.2	204.23	207.48	205.4	206.77	202.02	206.83	201.94	207.35	204.8	201.27	205.11	202.7	203.41	205.84	204.74	205.31	204.36	207.47	203.68	204.78	202.73	205.55	205.38	202.55	202.04	205.93	206.61	203.23	205	203.74	204.94	201.28
206	209.97	207.8	209.73	204.93	209.66	208.96	209.55	208.64	210.81	210.75	206.07	207.55	207.97	205.53	208.02	208.59	206	207.98	208.03	210.01	208.93	207.5	207.33	209.99	207.51	206.62	207.24	205.91	204.03	206.89	209.06	208.58	209.16	205.16	209.11	211.1	205.42	206.15	209.83	204.73	207.84	208.84	207.32	208.81	206.17	206.39	204.01	206.79	209.03
202.56	204.25	208.26	205.82	207.59	201.4	203.11	203.14	206.96	204.82	205.14	203	203.95	207.73	202.98	205.14	204.31	204.92	206.98	201.66	203.44	204.71	204.75	205.2	203.73	209.91	204.85	205.39	204.99	203.61	207.94	207	206.36	207.76	204.73	204.55	205.76	205.51	205.83	202.79	205.12	203.18	204.72	206.06	203.84	203.11	205.4	209.22	205.33	204.68
208.63	208.49	210.83	208.29	210.9	209.91	207.59	207.78	210.57	209.66	208.7	205.59	208.16	208.51	207.62	208.01	209.46	208.97	209.03	208.79	210.25	208.05	209.31	206.35	209.48	207.27	206.39	210.95	209.21	210.7	211.72	207.97	205.37	207.17	206.57	207.27	211.88	209.25	206.85	209.5	206.64	210	211.84	206.12	207.35	209.7	209.11	210.84	208.73	208.5
211.18	212.02	212.59	210.9	209.85	212.91	208.33	213.34	210.07	212.08	212.24	211.53	213.33	213.14	210.37	215.28	210.06	210.74	207.47	211.8	212.5	211.51	210.52	212.05	210.82	212.68	211.74	213.79	209.71	212.08	213.18	213.89	213.31	212.88	209.61	211.24	213.59	212.96	208.78	213.03	212.24	214.88	207.03	210.51	215.25	211.89	214.27	210.78	212.73	212.13
200.2	200.5	201.07	199.3	200.83	202.76	200.08	201.69	201.32	206.33	201.84	197.55	203.72	201.84	197.47	202.61	203.08	200.38	200.31	199.95	200.94	202.41	204.67	201.92	201.32	200.45	198.64	203	201.33	199.39	202.79	200.33	201.11	203.36	203.17	202.02	202.47	198.49	202.7	202.05	203.14	200.28	201.01	202.58	197.99	203.65	201.59	201.75	201.75	200.16
196.8	196.71	194.7	195.42	190.02	196.79	192.09	194.33	194.5	194.2	193.36	195.8	195.58	192.36	199.49	194.52	191.67	195.18	193.28	195.05	192.94	189.58	195.86	198.61	190.57	191.69	191.96	197.57	192.32	193.02	192.55	193.53	193.59	194.3	192.76	193.22	195.85	195.58	196.57	194.2	196.51	195.01	195.88	194.1	190.86	194.34	193.37	193.9	195.76	196.44
196.78	197.21	196.96	197.45	198.83	200.95	197.11	199.25	203.03	199.66	198.93	198.41	198.84	197.06	195.81	196.2	198.23	202.32	196.69	198.56	199.5	197.81	200.95	200.64	197.01	200.13	196.85	198.39	202.95	201.2	199.4	195.83	197.37	194.04	198.96	196.51	197.06	197.21	198.08	198.47	200.56	196.42	198.37	197.61	197.62	195.17	199.52	199.88	199.95	200.9
194.19	192.83	191.52	194.18	196.06	195.17	195.95	195.78	196.27	194.87	193.62	192.38	194.08	194.97	195.4	195.53	196.7	197.05	194.11	197.91	194.59	196.4	191.66	193.52	195.91	196.35	194.03	193.3	195.92	193.94	196.82	196.93	193.85	192.47	195	194	196.13	193.81	193.73	196.58	198.15	196.8	192.84	195.6	194.1	193.66	194.07	196.72	194.44	195.42
203.36	202.26	205.18	202.52	202.74	205.1	203.25	205.57	203.19	203.14	203.08	205.34	202.56	205.61	203.54	205.17	202.5	202.49	203.52	203.98	203.47	201.88	204.08	203.38	205.3	201.92	203.02	203.63	202.37	201.43	200.16	202.36	203.25	202.47	201.81	202.74	205.62	200.94	201.59	201.55	203.28	201.51	202.51	200.11	205.5	200.27	202.32	202.93	200.44	206.26
194.76	192.03	196.27	194.15	194.85	193.63	198.13	193.94	197.73	190.77	195.77	193.08	191.49	196.96	194.93	191.54	196.63	194.73	192.66	191.61	191.34	194.77	192.13	198.46	193.63	195.31	194.2	190.94	192.43	196.49	194.25	193.83	192.82	196.23	193.7	191	194.16	197.14	191.53	195.63	196.4	195.16	192.71	196.11	195.78	195.93	194.51	194.72	195.48	193.17
209.66	206.01	206.82	210.65	208.43	208.69	207.04	208.75	211.07	208.04	207.85	208.09	207.35	205.77	206.96	209.24	209.71	207.8	208.44	210.23	209.71	211.71	208.19	208.18	206.64	210.68	210.05	207.46	210.11	206.59	210.62	211.17	207.07	212.44	208.38	211.26	210.53	205.21	206.92	212.29	210.69	206.84	208.02	205	209.81	206.39	208.41	208.36	208.09	208.08
204.95	209.7	211.44	210.45	209.26	207.97	210.19	211.89	210.88	209.75	207.79	212.48	212.34	209.58	209.11	209.7	209.71	212.04	208.29	209.48	210.63	211.72	208.75	211.01	210.34	208.6	208.1	209.47	208.81	212.66	210.46	212.88	208.2	209.02	209.14	208.3	208.49	211.13	208.42	208.78	212.13	207.35	207.56	206.85	209.53	208.3	205.91	205.1	207.2	208.77
207.39	209.03	207.04	203.66	208.05	210.13	205.59	206.33	210.52	210.64	208.4	211.37	207.1	205.39	208.26	207.13	209.78	208.34	208.52	205.17	207.96	207.16	210.04	209.01	208.29	207.75	205.76	207.91	206.93	207.74	207.22	208.46	208.26	208.2	206.92	209.13	209.02	211.34	208.85	209.12	209.2	210.06	205.48	208.02	208.61	208.3	205.94	212.02	208.38	205.62
202.82	204.57	202.4	198.75	201.76	206.09	202.51	201.37	200.02	199.78	200.62	200.06	202.91	203.07	200.3	201.64	201.31	201.93	199.81	200.41	201.84	201.23	201.43	200.92	203.37	202.02	202	203.03	200.49	200.36	202.39	203.53	204.4	200.78	202.39	201.25	205.43	202.25	201.1	200.7	198.62	201.07	200.22	200.68	198.2	201.29	203.57	200.69	200.1	202.06
202.3	204.01	203.74	203.29	203.61	206.98	203.4	203.76	206.41	206.46	200.76	204.13	204.91	203.76	202.22	203.29	207.92	203.3	202.58	207.12	205.91	203.46	202.58	206.02	206.25	202.95	203.95	209.28	203.22	202.76	206.29	207.35	204.9	205.25	204.18	203.77	203.51	202.76	200.61	205.05	202.74	204.33	201.62	202.63	206.68	201.99	200.52	207.19	203.79	204.96
201.71	197.12	197.07	202.91	197.82	197	200.6	198.71	198.91	198.64	200.4	198.37	198.85	197.41	195.28	197.73	203.15	200.33	193.13	199.02	196.39	201.32	198.47	197.12	197.07	195.93	200.31	197.65	198.3	196.81	197.54	196.37	198.72	197.58	199.54	199.37	197	198.02	198.15	196.81	199.12	199.31	198.46	199.37	195.72	199.62	193.24	197.98	194.27	198.34
197.87	198.57	200.88	197.82	195.86	201.79	201.52	196.85	196.55	200.57	198.35	198.32	199.56	201.49	198.69	196.27	198.89	199.34	200.22	199.28	197.75	199.29	198.7	200.13	201.2	200.73	199.53	195.1	198.72	197.54	199.67	201.1	199.39	197.28	199.02	202.56	199.18	199.68	202.41	199.14	198.64	199.48	197.07	196.82	198.72	199.38	199.47	199.11	199.38	202.19
212.2	208.87	210.99	213.35	209.4	211.53	211.79	212.38	212.65	211.92	212.81	208.99	210.31	212.74	211.37	212.96	209.05	212.19	211.9	211.5	209.82	210.66	212.07	212.51	211.14	212.16	212.9	212.01	210.95	214.55	211.25	213.36	209.59	210.8	211.56	210.54	209.85	209.85	211	210.71	211.91	212.82	210.22	211.79	212.04	214.3	208.3	211.25	212.59	211.39
198.01	199.58	199.61	197.92	204.62	200.76	201.53	202.33	197.38	196.74	200.96	196.03	199	198.83	196.98	199.27	203.42	198.58	195.99	196.85	201.42	201.33	200.17	198.15	201.61	199.35	199.15	199.09	201.58	198.25	201.5	199.67	200.84	203.39	197.39	197.2	199.87	196.06	199.51	197.26	200.5	197.88	201.33	201.88	199.51	197.18	199.38	199.86	196.41	199.16
203.5	203.76	204.44	203.78	205.74	206.7	208	206.27	202.68	205.01	204.45	203.78	205.57	205.91	206.23	208.3	203.92	206.41	206.46	207.39	201.7	206.43	205.13	204.46	204.22	201.93	203.63	206.66	206.42	204.58	203.44	204.55	203.39	204.4	202.79	204.93	203.24	203.78	205.32	205.56	202.74	205.61	205.48	206.73	203.3	203.43	205.17	199.91	206.17	205.14
204.14	202.32	204.01	202.06	206.28	206.01	202.6	204.11	203.32	204.28	205.6	201.17	201.99	205.41	203.55	202.52	205.1	203.95	208.46	209.54	206.26	201.03	205.84	207.46	205.92	201.98	203.67	205.13	202.13	204.12	203.4	204.41	205.81	203.07	204.63	209.21	203.68	206.95	202.92	203.42	203.12	207.96	206.27	202.9	207.04	203.37	204.28	204.17	202.43	206.51
204.57	203.28	207.6	207.39	203.89	208.45	207.47	206.93	207.54	204.24	204.93	206.99	204.35	207.36	205.55	206.1	206.57	205.91	208.39	205.06	209.21	206.94	206.55	206.58	207.02	203.63	204.97	205.4	208.25	208.12	207.89	208.74	206.03	204.26	208.31	205.71	208.2	207.06	205.61	206.59	207.68	207.17	209.2	203.85	207.78	208.85	208.57	205.91	206	205.86
217.91	217.07	220.29	218.49	220.65	220.12	219.16	215.98	215.72	216.71	217.14	218.68	216.57	215.26	217.77	218.92	219.23	218.71	218.53	217.35	217.24	218	217.32	220.13	213.33	220.32	217.59	219.05	217.47	215.92	216.19	219.25	220.17	217.63	216.45	216.75	214.39	216.68	218.5	216.88	219.51	217.32	216.26	215.18	217.5	218.87	216.76	219.6	219.13	218.41
193.37	194.14	194.28	192.83	196.06	194.44	196.55	196.48	193.43	195.67	193.56	196.44	193.43	195.86	194.66	193.26	194.57	196.47	194.19	194.69	196.07	195.35	196.52	196.43	197.62	196.76	193.99	196.64	198.39	197.21	197.29	195.88	193.38	196.76	193.3	194.04	196.2	194.47	193.06	195.88	193.6	195.08	197.32	191.89	195.81	195.24	194.2	196.58	197	194.77
214.89	214.44	210.79	214.03	209.39	213.75	210.21	214.53	212.93	211.46	213.66	214.2	211.68	211.25	208.75	210.78	213.84	215.4	214.82	212.87	210.17	213.3	212.57	213.79	212.27	210.48	211.22	214.89	215.85	216.73	213.18	212.54	212.61	215.01	212.56	211.87	210.68	214.24	216.29	213.94	211.83	213.19	216.12	214.41	210.86	215.05	213.07	213.28	212.4	212.99
207.6	209.24	208.88	207.22	209.15	211.43	210.49	207.91	210.45	211.24	208.88	211.99	207.91	211.88	208.67	207.8	209.35	207.74	209.63	212.37	207.77	209.03	210.21	206.85	208	208.62	210.66	206.88	209.96	209.81	210.1	208.55	208.55	209.08	214.06	210.7	208.45	208.77	209.23	209.58	206.83	206.5	203.83	205.95	207.44	206.45	212.37	209.74	209.25	210.36
207.8	208.32	209.99	206.81	207.94	209.98	208.04	208.83	205.91	213.79	208.08	208.43	208.36	208.13	206.29	212.19	207.44	206.36	207.45	209.66	208.58	210.83	208	208.64	211.14	209.35	205.43	209.14	209.16	209.72	207.08	209.22	207.59	206.7	209.58	212.42	211.04	208	209.11	208.53	209.22	207.76	212.46	210.43	207.15	207.62	210.99	208.07	210.22	209.01
209.33	210	209.2	209.03	209.04	208.93	209.77	209.08	211.23	209.04	207.8	207.72	207.47	210.84	204.43	209.17	209.24	206.02	208.57	210.78	206.38	205.38	206	209.88	206.68	208.59	207.84	210.31	209.01	211.23	208.84	212.02	210.84	208.18	208.79	208.56	209.77	209.5	209.75	209.34	209.88	210.04	208.23	212.9	206.6	208.88	208.85	207.35	211.82	211.23
209.37	211.13	209.04	212.09	206.76	207.6	209.24	206.79	206.62	208.61	208.73	210.29	207.21	210.68	207.81	208.5	206.77	208.64	208.98	204.84	208.39	209.55	208.05	208.68	210.43	209.45	208.21	209.89	207.28	209.89	210.9	208.77	209.57	208.76	210.34	210.96	206.52	205.95	209.54	208.37	207.32	208.9	209.01	209.39	209.97	208.17	208.54	208.3	209.1	207.74
212.69	209.9	208.79	209.21	208.14	206.79	210.18	211.08	210.91	206.97	206.62	209.78	210.42	212.03	209.16	206.83	207.04	208.75	207.91	208.26	207.36	207.52	208.24	213.11	211.24	212.16	207.87	210.46	212.58	209.71	211.43	207.97	207.36	208.38	210.43	209.71	208.78	207.45	210.68	210.52	211.75	211.99	211.8	207.15	212.18	215.04	209.06	206.77	210.24	210.56
203.99	203.86	204.01	204.14	204.37	200.18	206.53	201.27	205.72	205.14	198.67	207.05	200.98	205.84	204.29	202.89	201.73	201.97	203.32	203.25	202.17	203.41	204.15	204.24	204.96	205.08	203.61	206.46	201.38	202.13	202.69	204.29	200.12	203.67	201.65	205.22	207.88	203.7	204.07	204.63	205.01	203.49	203.63	201.59	204.23	201.49	203.22	201.72	202.01	203.54
207.08	208.7	209.06	206.4	210.84	210.97	208.27	212.01	210.93	208.14	208.34	208.18	208.24	212.3	210.01	210.21	209.94	206.76	207.34	209.13	209	209.64	204.9	208.83	210.35	205.55	208.28	206.05	210.6	208.21	209.24	205.63	210.43	210.64	211.49	210.52	210.19	209.94	206.85	207.85	208.46	209.02	207.91	208.91	210.1	208	210.07	208.05	209.76	206.43
204.33	204.13	206.9	203.5	206.14	204.84	202.86	205.09	205.62	202.72	203.71	202.76	206.39	205.83	204.7	201.39	204.62	201.37	207.97	200.83	205.31	204.73	203.88	201.35	203.24	205.37	206.71	204.97	205.01	204.72	202.69	204.82	206.33	203.71	204.8	203.85	203.36	205.31	204.34	205.03	205.21	205.78	205.46	204.34	202.2	207.13	203.22	203.51	202.84	205.19
202.99	202.56	203.67	202.04	205.53	202.85	203.36	202.24	201.1	200.4	205.58	197.78	205.19	205.64	203.04	202.06	204.55	203.45	202.28	202.77	202.54	201.92	205.42	203.88	201.54	204.53	201.05	203.38	201.88	202.17	202.87	205.61	202.19	202.44	204.04	201.31	204.22	203.94	201.27	202.28	201.62	204.2	205.36	201.98	203.73	204.17	208.69	203.22	204.9	202.3
200.24	201.65	202.71	204.69	204.81	202.18	206.32	202.59	202.21	205.64	203.66	204.97	207.25	203.21	202.92	203.15	203.91	203.37	207.15	200.55	204.84	202.9	206.6	202.71	204.87	204.36	202.81	203.75	207.5	205.11	203.97	204.14	203.86	204.61	201.8	201.96	202.53	201.84	206.83	205.76	204.28	204.42	204.4	208.46	205.99	202.89	202.41	204.6	202.57	201.92
219.53	217.08	215.95	214.84	218.95	215.13	217.54	216.68	217.06	219.03	214.8	216.57	215.53	217.33	217.84	218.22	216.45	215.58	215.86	217.54	218.14	215.39	218.67	218.23	218.33	214.77	216.71	219.6	216.64	218.17	214.81	216.41	215.53	218.25	215.16	219.05	218.06	217.2	219.21	217.24	219.72	218.78	216.03	214.21	216.89	217.87	215.79	217.22	215.96	215.48
213.17	215.64	214.59	213.54	211.56	213.51	210.59	212.8	211.54	209.62	213.16	213	212.34	212.04	217.07	211.62	216.41	214.66	212.45	213.7	212.95	211.09	210.69	214.05	212.87	211.38	216.3	210.09	214.85	213.07	213.15	212.42	213.48	210.57	210.4	212.65	212.47	211.76	213.19	210.68	212.02	212.69	211.81	212.08	214.65	215.23	211.82	216.42	211.73	213.03
211.51	212.22	211.69	210.97	213.44	208.17	214.68	210.17	211.95	211.97	212.36	210.59	211.02	212.56	212.37	207.87	208.89	211.81	212.21	209.12	211.29	212.35	213.74	211.76	210.83	212.69	213.06	211.58	210.36	209.65	211.45	210.63	212.81	211.42	209	212.59	213.27	210.65	212.33	214.07	210.88	210.74	210.82	209.91	210.84	212.78	213.65	209.86	212.19	208.31
208.45	206.2	209.97	205.59	208.44	208.46	206.9	208.43	208.47	208.92	208.17	207.3	207.61	205.17	209.15	207.57	205.52	211.14	209.22	203.42	210.58	210.21	208.5	206.27	209.54	208.38	208.48	209.19	209.48	207.46	210.75	208.72	208.71	205.88	206.95	206.15	207.02	208.92	208.61	206.85	207.14	205.69	207.82	207.42	207.76	206.21	204.57	208.02	210.42	208.97
217.07	214.02	213.73	216.72	213.73	213.05	215.55	214.58	214.13	213.87	211.71	212.09	214.12	214.16	212.86	211.43	215	213.23	212.97	212.31	212.64	214.16	214.24	213.98	213.72	213.74	214.83	210.98	215.99	212.77	213.66	215.07	210.5	210.52	211.02	213.86	214.35	213.46	214.12	215.44	212.48	214.38	214.93	214.69	213.17	214.12	213.15	214.69	212.4	214.37
203.22	202.84	201.53	203.85	203.24	202.53	206.23	204.5	201.73	201.73	203.84	205.22	204.84	203.52	203.56	203.01	202.29	200.74	204.12	203.98	204.81	206.42	204.13	202.83	203.96	203.93	204.88	204.6	203.45	203.66	202.71	201.73	204.86	203.16	199.95	200.61	203.69	200.46	202.88	201.91	204.35	204.75	204.99	204.83	201.49	205.98	206.48	205.01	202.48	201.15
208.65	208.21	213.45	209.56	209.37	206.48	208.89	206.27	207.65	208.17	209.78	209.77	211.61	208.08	209.45	206.95	210.05	210.06	208.2	210.56	206.6	207.15	209.57	204.45	210.56	208.6	208.24	205.6	209	205.87	208.76	207.32	211.56	211.44	207.38	210.42	208.83	203.96	209.61	209.83	205.67	208.12	207.18	208.17	208.32	209.91	207.3	207.34	205.06	205.88
216.79	217.66	221.33	221.11	219.11	219.36	216.41	217.2	218.63	217.1	216.26	217.37	215.9	218.18	219.93	218.25	218.82	219.38	216.95	218.48	216.93	215.93	219.01	216.76	217.65	216.61	217.78	219.95	218.39	218.87	216.33	217.4	217.87	218.17	218.49	221.12	216.7	219.95	220.92	214.76	217.03	219.24	218.51	218.18	215.8	217.06	217.46	216.79	220.32	222.4
199.51	198.88	199.72	198.37	200.3	201.26	201.94	197.72	200.95	201.01	199.74	198.69	201.34	201.84	200.91	198.97	199.35	197.69	199.66	200.36	203.98	198.79	199.73	198.03	200.75	198.27	202.38	197.77	199.88	200.9	198.19	195.51	198.6	201.57	200.95	200.05	200.31	200.09	198.73	198.08	201.46	201.44	198.24	198.5	200.43	200.59	201.59	202.74	201.89	201.2
210.36	213.88	210.02	211.7	213	210.23	211.12	210.48	209.28	212.82	212.54	210.73	213.63	212.25	209.29	214.47	210.57	210.95	209.29	214.24	211.07	210.54	214.11	210.56	215.54	209.38	214.27	211.72	209.69	214.17	212.32	209.66	208.39	213.84	212.58	213.65	211.41	211.47	210.44	211.39	213.92	210.09	209.61	211.88	211.54	212.01	209.37	212.34	211.66	210.4
197.58	195.11	198.14	195.89	198.42	198.4	197.29	198.85	198.71	197.77	197.34	198.72	202.11	199.85	193.46	200.05	198.69	198.09	197.63	197.05	197.37	198.71	197.75	197.48	200.03	195.7	198.41	201.48	198.77	200.02	200.93	202.2	199.59	196.81	202.61	195.65	198.04	196.23	199.15	197.88	198.25	198.48	199.29	201.03	199.79	193.75	196.78	196.7	199.01	198.66
203.22	203.85	198.41	203.84	199.41	206.53	203.39	205.27	202.88	203.54	205.84	201.61	202.79	200.87	203.51	200.12	200.61	202.31	203.45	202.18	204.56	203.25	201.88	203.28	204.82	204.25	201.76	203.05	203.7	202.62	204.15	202.08	206.24	202.81	201.09	201.08	204.53	203.67	203.73	204.05	206.49	205.23	202.19	200.73	203.18	205.63	208.08	202.46	200.9	204.69
197.81	198.27	202.46	198.71	197.7	199.2	198.95	197.22	199.93	195.53	195.46	197.29	196.81	199.65	198.71	197.92	196.88	197.26	196.77	196.34	195.68	199.68	195.65	198.37	199.29	200.94	199.03	197.65	197.44	197.39	196.79	198.63	195.41	194.94	197.25	197.12	200.4	195.84	197.57	198.69	199.08	198.48	199.88	195.96	199.12	200.58	198.39	198.41	200.11	196.04
215.81	218.51	218.2	216.07	215.61	218.18	216.71	217.42	218.35	217.18	218.17	221.15	215.91	218.02	219.72	217.91	219.71	216.29	216.91	219.66	214.96	215.9	214.93	217.88	216.1	219.01	219.88	216.64	212.99	216.79	215.14	216.71	215.61	217.31	216.54	216.58	219.64	216.04	217.07	213.78	215.1	215.7	216.23	217.03	217.85	218.57	215.16	218.43	216.18	218.42
216.81	217.27	216.11	216.32	216.75	215.37	215.43	217.49	216.85	217.08	215.94	219.38	215.2	218.44	216.11	216.78	215.88	219.2	217.39	214.77	218.02	219.19	214.16	219.98	218.3	217.41	218.08	217.33	217.99	215.93	218.87	216.47	220.02	218.48	217.25	218.38	216.48	217.59	217.7	218.64	218.66	214.97	217.05	216.29	217.85	213.44	215.6	215.34	220.13	219.13
204.81	201.73	203.91	202.18	203.21	201.48	203.91	202.39	202.3	199.92	204.53	202.32	201.26	205.63	202.33	204.74	199.92	201.56	203.67	202.78	205.11	200.62	205.6	204.09	200.07	203.95	204.32	202.7	201.32	205.35	204.09	201.81	203.78	202.53	203.32	201.78	201.96	204.86	199.89	204.02	203.54	200.4	200.75	198.38	202.5	202.81	199.13	201.15	202.12	201.47
200.07	200.54	200.77	199.15	200.57	202.4	200.76	199.1	199.18	200.49	201.8	201.64	201.64	200.64	200.6	200.33	195.5	197.5	201.78	198.55	198.79	200.1	200.17	199.65	196.78	199.71	198.73	200	195.4	200.26	197.73	199.78	201.05	199.24	199.55	197.89	201.38	200.73	199.92	202.55	199.62	198.26	201.06	201.09	200.96	196.8	200.32	201.47	200.39	198.59
212.45	212.11	208.39	211.14	213.11	212.04	211.67	206.24	211.97	211.05	209.7	213.94	211.32	210.47	213.05	209.7	213.12	212.13	213.32	212.55	214.83	211.55	210.04	209.42	213.94	214.26	211.46	211.79	209.16	212.46	210.24	212	209.58	212.93	210.25	212.08	211.87	212.64	213.03	211.64	210.8	210.98	211.7	210.77	210.65	212.96	208.32	210.3	208.81	212.82
209.87	208.11	207.85	205.94	210.52	207.23	208.55	210.19	207.87	207.01	208.21	208.62	210.7	208.51	208.97	205.44	211.71	207.08	210.75	204.83	210.77	206.39	207.16	207.25	208.04	210.81	203.06	208.67	211.61	206.85	209.97	206.08	210.93	208.8	208.56	209.82	208.32	208.68	214.12	209.1	208.57	210.63	207.75	209.56	208.06	207.99	208.85	209.22	210.82	206.74
206.61	206.64	206.79	208.06	206.24	208.53	209.29	207.52	206.43	209.63	208.19	208.62	209.77	209.29	207.84	209.4	209.68	206.3	208	207.17	208.19	206.65	209.36	208.73	211.66	206.81	206.68	212.44	206.6	207.34	209.9	208.3	205.38	209.69	210.34	210.41	206.06	211.94	209.65	208.87	209.69	208.08	212.68	208.37	209.85	208.42	209.9	208.32	206.18	207.68
192.65	193.67	195.77	194.65	193.21	194.68	194.27	194.77	192.9	195.61	191.19	196.27	194.85	194.1	193.06	196.8	189.11	190.58	194.17	192.14	195.5	192.44	195.5	193.18	196.04	195.96	196.2	195.86	193.76	191.48	196.71	192.96	193.24	188.63	196.28	192.19	195.97	193.9	190.59	195.1	193.5	196.67	197.65	194.33	197.65	195.63	194.4	194.33	194.02	194.71
207.8	209.72	207.64	205.73	206.49	205.58	208.78	205.27	204.01	208.14	207.29	206.23	204.81	205.46	206.2	203.36	209.11	207.58	206.47	209.1	204.85	207.81	204.98	205.34	206.79	204.93	202.9	208.21	205.66	208.03	208.48	207.49	208.18	206.06	206.45	207.94	209.1	207.27	204.5	207.15	206.24	207.58	208.1	208.79	208.14	206.83	209.94	204.9	208.94	208.71
203.88	203.07	206.03	204.39	204.94	202.65	206.32	202.13	206.9	208.2	204.29	202.83	205.18	201.66	205.53	202.73	204.71	203.65	206.66	204.73	202.33	206.17	203.94	205.78	206.59	202.21	202.12	203.49	203.08	202.38	200.34	204.74	201.07	204.38	202.91	205.03	202.49	205.67	205.76	204.29	205.89	205.02	201.28	203.74	201.05	203.01	203.42	206.38	203.43	202.85
215.87	216.31	217.09	215.09	212.63	217.41	217.04	220.16	218.47	216.13	217.53	217.12	218.34	214.97	217.49	216	218.49	215.62	217.81	216.26	214.63	218.73	216.46	216.9	214.97	216.62	218.53	216.52	217.87	214.39	218.15	216.8	219.26	215.07	220.3	215.51	216.07	213.84	215.27	219.75	215.05	215.11	217.05	215.23	216.41	218.02	218.14	216.25	217.11	218.73
211.53	208.9	211.28	211.17	209.65	205.62	206.75	206.17	212.59	208.15	210.63	210.36	209.74	205.47	209.9	206.91	208.49	203.57	208.96	205.16	210.69	209.66	209.16	211.66	209.04	204.33	208.48	210.25	210.19	210.33	211.97	207.67	209.16	206.63	207.3	208.55	206.5	207.05	206.87	210.21	209.78	209.38	208.65	208.74	209.58	206.22	207.8	206.9	209.14	211.61
206.29	204.82	199.88	200.67	204.13	205.69	203.08	202.88	203.39	203.27	203.73	199.9	205.88	203.85	204.17	204.54	202.97	205.52	203.56	204.31	205.01	202.75	202.18	204.28	202.26	204.91	203.89	204.01	205.51	199.4	204.49	203.81	202.68	204.43	203.11	202.35	202.71	203.81	201.08	198.62	203.35	201.62	204.87	203.44	202.98	204.07	201.65	202.28	202.97	202.71
206.52	205.23	211.24	204.93	208.61	205.95	205.54	206.97	209.55	206.84	208.85	208.33	208.21	208	209.32	209.41	207.27	209.29	208.55	207.41	209.05	207.1	206.18	208.44	206.73	206.63	206.99	207.96	208.69	209.25	210.17	211.07	207.48	205.13	209.98	206.77	208.54	206.57	210.31	204.95	208.03	205.76	209.04	208.76	208.84	208.8	207.89	208.72	208.79	206.37
210.75	211.59	211.69	210.89	212.84	211.6	210.47	211.28	212.34	207.62	211.18	209.66	212.6	210.03	210.06	213.46	213.07	214.63	209.26	209.6	212.3	213.53	207.45	210.44	208.1	211.18	210.11	212.9	214.6	214.58	211.52	214.1	210.56	216.27	213.53	211.71	214.2	213.24	208.83	211.21	209.52	210.06	214.55	211.4	211.16	210.3	209.08	212.75	214.69	211.09
196.98	197.27	201.93	202.55	200.26	203.9	197.42	202.47	201.21	203.09	202.34	203.05	201.5	201.6	202.42	197.96	200.91	203.11	203.91	197.48	201.26	200.98	198.8	200.82	202.88	197.27	199.37	198.46	200.94	202.21	197.11	201.2	203	199.71	202.65	198.68	201.19	200.58	199.92	200.8	198.87	201.32	203.13	200.01	203.01	200.53	201.18	202	202.85	201.47
207.17	205.74	209.1	209.18	209.47	207.35	208.24	205.96	207.52	211.27	208.3	202.66	208.26	209.99	207.47	205.85	207.41	208.78	207.92	209.15	208.29	207.92	205.81	207.68	207.25	207.12	205.57	210	207.33	206.42	207.19	207.22	212.2	208.68	209.05	205.65	210.61	207.53	206.79	210.36	210.03	203.71	207.61	204.96	210.12	206.62	206.71	207.27	208.73	205.95
219.23	220.39	219.5	216.37	220.33	216.7	220.01	213.56	217.39	216.66	217.58	217.25	218.23	220.59	213.09	218.04	219.68	217.55	215.37	217.26	217.29	218.14	219.53	219.47	219.37	219.1	218.1	214.85	215.95	216.63	221.29	213.9	217.3	217.08	216.45	217.91	216.03	217.76	217.77	216.99	216.41	218.42	216.29	213.79	217.83	220.84	216.3	216.5	219.37	216.36
216.94	217.66	214.89	219.21	217.12	214.97	219.63	220.37	217.49	217.82	217.16	218.69	220.79	219	217.47	219.27	221.15	218.44	218.6	218.92	219	214.97	218.73	218.86	221.89	218.32	219.28	216.58	218.24	217.27	217.9	217.6	218.02	217.71	214.44	215.16	216.48	216.76	217.1	216.89	217.43	217.2	217.96	215.21	216.73	214.37	218.45	218.45	218.98	218.2
213.35	210	212.92	210.94	212.84	210.57	209.85	209.29	212.6	211.89	211.33	214.48	211.54	212.83	213.73	211.9	214.72	209.07	212.37	209.58	211.83	214.7	208.83	211.98	214	213.79	212.38	213.56	212.96	211.5	212.44	214.1	212.99	208.81	212.22	215.41	211.84	208.82	212.31	210.9	212.49	210.86	210.87	212.05	212.87	211.8	211.22	210.55	213.93	212.93
205.83	208.18	208.35	207.31	212.3	209.19	211.09	207.95	213.76	207.77	210.78	209.65	207.44	208.52	210.68	206.48	207.89	209.71	209.51	211.54	212.02	208.63	211.77	207.53	208.7	211.11	210.38	207.85	213.21	207.91	212.83	208.13	208.95	210.83	213.66	210.83	209.62	207.01	209.75	207.51	206.69	206.03	211.46	210.43	208.68	208.91	213.28	211.67	207.03	208.05
205.21	204.59	206.28	200.72	202.31	206.98	202.88	207.31	200.99	206.33	206.99	201.41	203.83	203.82	202.83	204.98	205.43	202.55	204.34	205.29	202.09	202.35	202.88	204.34	201.26	203.48	203.18	204.32	201.93	207.3	204.52	203.5	204.72	203.68	200.88	205.44	200.72	202.93	204.99	203.39	202.74	202.7	204.02	202.16	202.88	203.84	202.84	204.69	203.41	205.47
201.47	202.01	202.75	205.17	205.45	203.07	201.87	204.31	203.27	203.37	202.09	201.86	205.82	206.6	206.61	204.69	205.06	202.28	208.57	202.73	204.8	203.53	204.15	202.89	205.85	204.09	202.91	202.03	203.97	202.9	203.46	202.09	203.59	204.59	203.74	205.38	202.72	200.52	205.39	201.4	205.16	206.21	203.45	206.96	204.85	204.01	204.45	202.86	203.32	202.15
207.13	208.65	209.44	205.89	207.54	207.76	205.58	205.37	206.9	207.1	202.8	203.13	207.67	205.4	205.26	208.34	206.57	208.31	205.22	206.51	207.91	204.97	209.02	205.19	204.85	208.06	208.8	205.53	206.83	204.58	206.81	204.68	209.88	208.34	203.9	205.59	205.93	204.86	202.81	204.01	205.87	207.02	205.44	204.87	207.99	207.99	208.32	207.86	208.96	205.39
201.44	200.06	202.07	199.1	200	201.16	198.04	200.36	197.96	201.06	199.01	203.46	201.07	203.46	198.37	202.89	201.91	201.57	201.84	201.37	199.25	199.27	198.86	201.71	201.57	200.18	203.41	200.93	199.93	201.3	199.22	201.56	200.11	202.48	197.1	198.55	202.57	198.37	200.25	197.89	200.68	202.54	201.68	197.95	197.8	201.46	203	199.26	200.41	198.7
210.06	208.52	209.43	207.77	207.44	208.34	209.44	209.26	209.96	208.86	205.38	206.94	210.63	209.81	207.23	207.54	209.16	208	208.15	208.25	209.26	211.85	209.28	208.93	207.87	206.36	207.16	209.48	206.74	206.93	210.16	209.84	207.94	208.22	208.06	210.6	209.59	206.87	209.33	207.01	206.97	206.48	207.71	210.23	210.16	206.12	208.63	208.59	209.58	208.11
209.31	206.76	206.06	209.81	212.32	208.7	208.03	207.8	209.29	205.84	208.09	209.32	206.84	209.32	209.49	208.59	210	209.84	208.32	209.24	208.29	206.82	211.73	210.83	207.62	207.3	207.45	208.77	208.51	209.3	211.82	206.3	206.91	208.32	208.43	208.74	207.94	210.46	204.7	207.76	207.41	205.93	209.17	208.38	210.16	209.9	203.36	209.68	211.4	209.21
197.5	199.36	198.53	198.82	200.06	196.09	199.75	200	200.3	197.08	193.83	194.99	199.65	199.4	199.16	197.88	198.54	199.8	201.16	195.22	197.53	199.76	196.72	197.87	194.46	194.89	199.07	196.3	195.11	197.75	199.34	198.04	196.39	197.09	195.46	196.57	197.83	198.92	197.22	197.13	202.51	195.24	196.2	197.86	196.76	195.64	198.36	195.69	199.32	202.96
216.57	217.73	216.35	215.67	218.74	218.2	219.16	219.76	217.82	215.17	217.62	217.67	216.95	218.54	219.17	214.18	214.47	217.92	216.77	216.43	215.16	218.4	216.61	216.27	216.33	216.25	216.21	219.66	215.68	217.64	217.63	216.3	217.36	216.18	216.25	214.01	216.04	217.03	218.16	214.23	215.42	219.44	215.48	215.14	219.97	217.11	215.98	215.56	216.63	219.42
208.3	208.29	209.59	209.77	210.92	209.42	207.28	209.05	209.02	211.09	207.07	209.23	208.87	211.61	206.91	207.89	208.22	208.52	208.77	208.74	208.71	209.29	207.61	211.36	210.58	207.76	209.87	209.76	209.3	207.37	208.75	209.54	206.69	210.38	207.01	208.23	204.5	203.93	204.13	213.15	210.37	209.64	211.36	210.63	206.49	210.4	210.41	206.83	208.45	207.62
204.54	207.51	209.61	206.67	211.46	209.8	207.09	204.83	208.45	208	208.14	209.89	203.17	209.68	209.14	207.37	206.06	209.98	209.25	205.53	208.81	206.83	207.12	207.72	207.83	206.94	204.43	206.18	208.52	206.43	209.81	206.84	206.03	208.94	209.78	208.58	207.04	207.16	211.6	208.11	206.13	206.95	205.96	205.24	208.63	205.06	206.22	206.99	209.31	207.23
210.7	212.92	208.61	212.9	211.68	215.05	210.49	212.01	211.43	212.09	213.5	210.2	212.12	210.78	212.75	213.27	213.67	211.56	209.05	212.39	211.76	212.07	211.22	212.4	209.3	211.54	210.95	210.53	212.19	211.93	214.52	212.04	210.78	211.01	213.14	208.96	213.91	210.02	209.65	210.61	211.45	212.28	211.17	213.33	211.66	211.2	212.15	211.51	208.35	210.06
203.14	201.46	196.86	202.21	197.99	198.01	201.94	201.9	200.42	197.82	199.83	201.62	198.28	200.67	199.43	200.51	199.52	200.4	199.51	199.38	200.43	199.87	200.71	200.16	199.28	203.77	202.67	197.71	201.68	200.84	199.09	198.88	200.11	199.49	201.76	197.3	199.6	201.66	199.09	200.08	200.95	200.78	203.07	199.64	199.09	200.9	200.6	199.1	199.36	201.68
209.79	206.36	206.09	209.53	210.55	212.2	209.6	210.8	212.4	207.38	208.29	210.82	209.77	209.53	208.23	207.29	211.3	208.11	210.4	206.77	209.41	209.41	209.67	208.69	208.48	210.48	209.6	209.4	208.5	209.09	210.06	206.23	207.08	208.88	210.27	208.27	211.27	208.53	210.43	207.92	209.9	206.84	208.42	208.18	206.89	204.36	206.95	210.57	212.31	207.89
216.67	214.54	219.6	218.32	219.27	214.35	217.05	216.48	216.16	218.75	216.02	215.77	218.62	220	216.72	216.68	218.55	218.68	216.35	219.98	219.87	216.49	216	217.12	215.3	220.04	221.57	217.29	219.21	215.56	218.72	220.1	214.45	216.19	218.13	218.27	217.96	220.89	219.11	217.81	216.82	218.23	218.43	219.73	216.08	220.04	216.44	217.72	216.66	216.7
209.99	211.07	212.53	213.11	211.61	214.73	211.72	215.58	211.67	213.57	209.76	213.96	212.69	213.32	213.32	211.81	212.83	213.07	210.03	214.01	212.37	211.5	212.56	210.4	211.01	213.23	211.95	213.28	215.56	213.26	211.64	211.67	213.51	210.63	211.56	211.86	213.41	209.45	214.19	213.09	212.45	208.46	208.14	208.71	213.68	210.76	209.85	211.61	213	213.69
192.08	196.76	192.17	194.75	199.28	196.44	194.66	194.6	196.75	193.44	199.63	195.62	194.77	196.76	194.04	194.38	198.61	195.97	193.44	192.45	194.46	195.74	197.99	196	194.99	195.83	192.84	195.49	193.42	192.39	193.5	197.89	196.98	194.65	196.88	197.54	196.11	197	194.33	195.39	195.58	191.79	193.51	193.22	196.71	193.77	193.42	196.37	194.56	194.73
208.91	208.31	209.95	210.26	208.76	210.68	208.61	209.87	208.31	207.45	212.04	209.02	207.09	210.77	208.59	210.2	206.54	211.84	212.3	210.41	211.41	208.4	211.14	211.08	209.19	210.85	209.28	207.5	209.63	209.1	208.28	212.67	212.95	210.12	209.83	210.12	207.93	213.71	211.08	211.84	210.47	208.26	208.57	211.53	211.77	210.08	209.5	207.37	207.99	211.75
208.63	205.77	210.23	207.01	205.34	208.12	207.98	201.97	207.04	208.41	207.86	209.93	205.85	202.66	210.05	209.24	208.85	207	209.91	205.55	205.97	208.1	203.22	211.15	209.12	207.28	209.17	210.07	204.94	207.95	206.87	205.48	210.39	211.21	209.09	207.27	205.51	205.74	208.84	208.08	208.36	207.87	208.57	209.86	207.59	206.95	207.97	210.01	207.12	207.82
210.36	210.32	208.88	213.76	211.58	210.85	211.37	216.22	212.09	208.89	212.11	209.45	209.74	214.7	203.53	212.66	211.02	211.93	208.39	210.37	213.01	212.41	213.4	213.85	209.33	214.92	212.21	212.31	212.78	210.43	210.54	212.51	211.47	211.53	213.68	213.15	211.51	211.46	211.04	213.26	212.81	212.61	211.65	211.39	209.84	213.49	211.9	210.83	207.91	209.53
209.22	211.56	212.95	213.56	211.97	212.72	211.27	211.67	211.43	210.96	213.45	212.55	212.45	211.7	211.86	211.32	211.53	213.22	213.68	214.29	207.03	214	210.63	212.89	211.45	211.46	212.07	211.84	209.36	210.66	212.37	209.49	210.71	210.68	210.11	214.72	213.7	211.64	210.64	209.59	213.46	213.38	215.79	211.13	211.79	211.6	214.98	213.02	214.74	214.39
201.23	201.66	201.5	199.69	200.55	197.78	202.3	201.97	199.91	198.5	199.05	201.26	202.96	200.9	197.89	201.16	196.46	200.62	199.35	200.79	197.6	202.13	200.82	200.88	197.72	199.21	201.02	200.23	199.11	201.05	199.33	199.17	197.67	202.81	197.25	200.21	200.83	198.69	202.5	200.98	198.73	202.81	202.23	197.7	198.24	202.44	201.39	197.11	199.17	202.82
203.29	203.59	203.77	202.98	203.06	200.71	206.4	201.67	203.26	203.89	204.74	201.27	205.72	203.85	204.69	204.41	206.18	204.62	203.2	204.86	203.42	200.98	199.44	200.68	203.34	204.3	204.96	203.18	203.32	205.35	199.64	200.77	202.29	203.58	202.96	204.53	205.11	205.82	203.44	205.07	204.49	204.66	200.66	205.85	204.31	203.59	202.58	204.12	201.02	202.8
212.1	208.28	210.63	209.08	212.05	209.5	210.46	211.64	212.57	211.42	209.52	210.48	214.77	213.31	215.25	211.23	209.62	211.53	214.64	212.53	210.06	212.62	211.65	213.07	212.53	211.88	210.28	211.82	213.34	213.87	212.65	213.87	210.48	210.03	206.7	210.29	209.09	212.33	212.95	210.09	212.39	212.15	210.06	210.35	209.48	213.55	212.95	212.54	211.79	209.71
208.03	208.46	209.19	207.17	204.93	204.57	207.69	207.04	208.27	206.61	203.93	208.4	208.64	208.05	204.63	208.86	209.54	207.27	203.91	206.83	206.7	210.42	209.24	209.51	207.13	206.26	206.41	205.78	208.03	207.27	210	209.47	206.3	207.43	207.98	206.77	208.09	208.13	208.59	207.32	210.74	204.94	208.56	208.52	207.02	210.79	209.44	207.45	209.18	206.08
215.1	218.71	216.88	218.14	218.88	216.09	215.36	218.25	218.89	218.9	221.12	218.78	216.54	217.95	217.53	217.93	219.86	220.17	214.32	218.83	216.01	217.11	220.05	214.21	213.71	218.86	217.44	216.03	214.44	218.56	220.94	217.13	217.5	218.17	215.97	215.55	219.12	219.45	218.12	218.28	219.1	217.08	219.55	217.45	217.15	214.68	217.79	217.97	217.22	216.35
200	199.71	199.4	199.65	202.01	202.3	198.2	199.74	202.39	201.43	197.4	201.88	200.66	203.69	199.71	202.79	200.72	198.33	199.06	199.6	200.29	196.76	200.1	200.6	198.58	201.23	201.4	200.38	200.22	197.78	200.56	203.12	201.06	201.66	201.02	200.79	198.97	200.71	204.35	201.95	200.21	197.61	201.01	198.67	202.22	200.36	199.99	198.76	202.13	201.37
219.92	218.15	214.39	218.88	218.6	216.54	216.97	215.72	218.18	218.09	217.64	212.22	216.3	215.39	216.49	218.14	217.05	217.74	217.95	213.09	218.74	217.01	218.85	213.97	217.61	215.54	216.69	215.94	218.2	219.05	214.75	217.58	217.27	218.19	214.11	219.85	215.85	217.16	217.07	219.53	214.36	217.53	219.09	216.72	217.97	214.75	217.16	217.35	217.16	214.37
207	208.87	208.04	209.96	209.08	208.25	208.14	207.44	205.83	209.96	209.76	211.07	210.64	208.82	210.59	206.21	205.51	206.66	209.53	210.13	206.59	209.85	208.69	206.55	208.08	208.02	210.15	207.5	211.77	207.87	206.46	211.49	206.88	211.73	208.51	209.28	211.5	207.97	211.94	209.04	208.71	209.38	207.73	209.17	208.43	209.05	208.96	205.08	206.22	209.1
206.22	209.88	206.43	209.27	207.13	207.72	209.45	207.93	205.78	207.03	208.22	207.54	210.62	207.79	208.32	205.68	212.23	208.31	208.4	206.7	211.41	208.98	209.03	207.8	210.09	206.55	208.39	210.87	208.52	209.87	211.78	213.37	206.53	207.58	209.58	210.56	209.96	206.73	209.81	204.99	209.37	206.91	210.56	207.48	210.99	211.08	205.79	208.3	206.58	207.43
203.42	197.49	201.6	199.2	200.27	204.69	203.8	197.44	195.74	201.93	196.37	198.8	201.58	200.11	200.62	203.07	202.47	203.51	199.67	200.81	199.33	201.98	203.19	197.87	200.55	200.99	198.11	197.93	200.5	203.67	201.12	199.52	200.41	197.24	198.52	199.56	200.6	199.75	202.77	200.47	202.04	201.5	200.82	202.39	198.86	206.29	202.01	200.67	202.05	200.62
205.08	204.75	205.5	203.92	202.79	202.71	203.21	203.46	201.29	204.28	202.36	202.61	201.21	203.48	205.25	201.59	203.62	202.03	204.96	205.49	206.44	203.53	204	204.06	203.73	201.74	201.51	202.84	206.85	201.85	207.51	204.67	202.31	206.19	206.44	202.58	203.37	207.75	205.28	203.51	207.07	204.9	203.38	204.51	203.37	204.02	206.84	203.51	205.3	203.83
205.05	210.25	211.92	208.32	211.16	209.97	209.87	206.49	212.31	204.94	208.95	209.67	211.43	209.59	210.97	213.24	210.73	210.34	210	207.04	208.55	210.62	208.64	207.88	209.47	209.03	209.63	207.55	207.9	207.67	207.08	208.38	206.95	208.28	209.89	207.86	207.71	208.19	210.72	208.31	206.11	208.88	210.66	207.52	207.34	208	206.35	208.98	208.59	204.27
202.33	206.35	204.86	201.6	203.55	200.85	203.58	200.78	204.03	202.55	201.15	204.34	208.98	202.87	202.59	199.62	203.58	204.63	201.58	204.68	201.14	208.31	203.68	205.46	202.22	205.59	203.95	202.21	202.78	206.02	204.84	203.71	206.59	204.15	205.15	203.69	203.55	204.86	203.88	206.99	202.64	202.96	203.55	204.38	204.73	202.27	203.78	202.5	205.79	203.52
208.2	211.22	206.94	211.33	206.18	208.48	211.36	207.29	211.39	208.69	208.47	207.64	209.22	208.2	207.13	206.54	208.64	208.88	211.32	208.63	206.44	208.2	211.85	204.4	207.44	207.38	208.08	210.13	213.06	209.34	210.09	208.67	208.48	208.52	210.31	208.79	207.81	207.35	209.22	211.85	210.67	207.87	207.97	207.82	206.66	212.39	208.87	209.94	207.48	207.51
215.88	215.84	217.64	218.89	218.14	214.84	217.42	216.16	218.48	217.07	216.96	216.47	219.4	217.54	217.21	218.1	216.6	215.1	220.63	216.49	215.87	219.97	215.83	218.84	214.44	215.25	215.43	215.85	213.43	218.01	217.98	216.22	217.76	216.36	216.15	215.63	216.86	217.61	217.71	216.88	215.78	216.7	220.73	214.79	219.12	215.64	217.56	215.75	219.76	216.24
209.64	209.38	209.49	207.91	212.25	213.07	208.95	211.91	211.19	208.35	207.62	205.19	206.72	207.69	208.9	206.74	208.96	210.26	209.65	210.84	207.07	210.12	204.88	206.38	209.73	206.29	208.1	211.79	206.77	212.4	208.1	209.8	204.65	210.86	209.83	212.11	208.02	205.24	206.82	208.43	207.55	209.28	209.27	209.98	208.16	209.57	211.19	208.7	207.35	209.24
201.74	201.4	206.25	200.22	202.43	202.24	203.88	203.8	202.58	202.86	202.41	201.64	201.95	203.61	203.52	203.33	202.37	204.11	203.3	203.15	200.02	206.15	198.91	199.61	205.75	203.25	207.01	202.65	202.42	202.98	202.35	201.28	202.52	204.19	201.32	202.72	205.02	200.03	202.86	204.91	201.22	203.26	199.32	202.68	200.94	202.24	203.83	203.81	202.61	199.89
197.71	197.47	197.3	203.15	199.07	199.71	202.54	200.9	202.59	204.78	199.51	199.79	200.29	202.31	199.15	197.41	199.66	198.27	198.24	200.71	199.07	199.14	200.1	201.29	197.88	200.88	197.9	199.04	201.39	197.78	198.78	196.31	202.16	199.6	202.68	200.47	204.25	199.46	200.85	202.08	202.04	201.96	200.72	199.8	201.6	201.38	203.23	200.11	198.44	196.63
207.31	207.54	210.98	204.93	207.01	207.09	212.6	210.56	207.77	211.56	209.21	206.71	211.07	207.19	208.29	208.77	210.5	208.2	208.76	210.28	208.59	209.28	210.36	208.27	209.55	206.08	207.46	209.41	207.94	209.56	213.14	213.73	206.95	209.38	209.99	205.59	208.58	208.64	209.19	207.61	207.25	207.86	207.89	207.67	208.57	208.18	208.53	209.95	208.69	207.49
201.33	205.08	198.67	201.77	198.08	201.57	202.73	201.78	203.11	202.08	202.97	204.59	200.29	202.74	200.16	201.06	199.66	202.18	202.49	201.38	200.74	201.51	203.85	204.09	201.45	202.76	202.87	203.12	203.11	202.73	204.81	202.61	202.76	200.83	202.03	202.9	201.86	201.93	201.38	203.42	202.95	199.8	202.16	200.68	203.14	199.68	203.13	203.28	201.76	202.52
212.37	208.36	215.56	208.53	209.77	212.6	213.05	212.27	215.23	210.15	210.95	210.62	213.22	211.53	211.93	211.67	212.79	211.28	212.42	211.79	211.59	208.94	211.44	211.03	210.39	213.8	211.72	211.36	212.73	211	210.04	211.48	214.09	214.28	209.31	211.47	212.17	210.79	214.7	212.96	215.81	213.4	207.65	212.23	211.41	210.58	211.45	208.67	209.79	211.4
208.87	208.69	208.73	207.38	209.94	207.23	210.32	210.42	211.15	211.22	209.24	207.71	207.77	208.65	211.63	208.68	210.13	209.86	208.67	208.12	207.99	209.5	208.74	206.68	211.4	206.57	208.09	211.8	213.48	208.13	205.14	208.66	211.13	208.14	206.26	207.7	208.69	209.37	208.61	207.76	206.96	209.15	208.72	207.27	209.38	210.34	209.11	208.07	210.31	205.73
201.58	201.21	199.36	201.75	202.94	201.64	204.24	202.13	200.24	200.41	200.85	199.93	199.69	201.92	201.65	199.45	202.64	202.55	198.59	201.95	200.11	198.41	200.99	201.4	197.48	205.21	202.41	200.77	200.61	202.77	201.57	202.43	200.3	201.49	203.57	203.74	198.26	200.34	203.24	202.37	201.61	197.31	199.14	199.94	200.81	202.9	201.96	202.76	203.61	202.54
200.29	204.3	205.43	201.76	202.99	204.02	205.62	203.08	201.88	206.44	200.61	201.18	202.36	204.53	203.92	202.84	203.66	202.19	203.2	203.56	203.4	204.8	201.88	201.18	200.55	206.06	203.36	204.73	203.19	204.56	204.84	204.28	204.3	205.98	206.1	203.22	201.72	202.33	201.41	203.84	204.59	203.4	202.49	204.18	205.96	204.03	202.67	203.54	204.41	205.61
213.31	210.64	210.84	211.47	213.62	212.95	214.27	210.4	215.68	216.64	212.92	212.74	214.71	215.05	214.09	210.41	210.19	213.95	209.31	211.88	211.5	215.92	210.23	213.29	211.15	214.17	211.81	212.15	212.24	210.09	211.41	211.77	212.55	210.91	212.58	214.3	212.21	213.1	214.39	211.32	215.87	210.52	212.87	212.43	213.4	214.31	213.1	212.08	214.95	212.55
204.95	203.28	205.38	207.9	203.6	203	203.67	204.16	206.93	201.43	207.44	203.85	205.02	205.89	204.69	204.62	206.92	207.32	204.93	205.84	202.95	204.14	205.11	202.55	206.9	203.88	205.84	204.8	205.13	205.67	208.04	202.37	204.27	205.3	199.77	204.49	203.38	201.41	203.59	205.57	205.2	204.26	202.99	205.11	202.81	205.44	203.63	207.5	201.4	204.55
218.17	216.54	216.94	217.98	219.36	215.93	217.62	218.01	220.27	212.91	215.15	216.9	217.54	218.88	217.05	215.72	216.95	214.51	217.04	217.25	215.89	217.79	215.63	215.25	218.33	217.06	216.2	216.99	214.49	217.13	216.94	216.25	217	217.2	218.12	214.73	214.73	216.68	216.64	217.82	218.19	219.38	214.64	218.27	214.03	216.56	212.89	216.08	214.97	216.68
196.83	194.54	197.63	195.02	196.41	195.02	195.02	196.12	194.96	193.53	196.67	193.96	196.95	194.96	197.93	195.17	194.75	197.86	196.32	195.93	192.74	193.97	199.02	194.78	193.86	193.95	192.77	195.86	194.52	194.39	194.32	194.23	195.57	192.03	191.36	196.94	194.21	193.67	192.99	194.42	196.07	194.33	196.61	194.1	198.77	193.74	196	192.28	194.94	195.32
208.28	209.26	209.53	208.05	208.5	208.76	207.68	209.11	210.42	215.32	209.25	210.63	211.38	209.64	207.81	210.14	209.1	210.74	208.38	211.7	207.55	211.26	209.86	208.18	209.06	209.45	212.55	208.64	209.2	208.88	212.27	210	210.58	206.69	208.33	212.02	210.38	210.31	208.06	209.58	209.44	206.46	210.64	211.89	210.01	210.42	209.17	204.58	211.49	210.58
216.51	216.61	220.81	219.67	218.32	214.12	218.02	214.72	216.47	218.27	218.97	217.68	219.26	219.23	216.3	213.97	220.87	218.13	216.82	217.74	217.55	215.83	220.95	216.68	218.08	214.87	220.18	215.79	219.09	215.62	219.7	217.5	219.26	216.52	219.07	218.69	221.06	217.06	219.48	220.15	218.05	218.99	218.63	219.24	220.91	213.99	218.39	215.75	216.32	217.59
206.85	210.6	205.94	206.49	207.62	205.64	209.05	210.99	209.74	206.42	211.67	207.14	203.85	208.06	209.07	206.66	208.28	208.34	210.25	209.05	204.83	208.61	207.55	211.53	207.52	210.36	205.05	208.23	205.62	206.27	207.95	205.82	211.75	209.98	210.88	209.76	209.88	208.8	211.35	211.21	209.95	205.81	206.26	205.27	208.26	206.96	208.52	209.33	207.84	209.12
220.22	215.93	214.04	218.47	219.3	216.03	215.3	217.39	217.43	217.05	217.28	212.99	215.41	214.5	217.62	217.64	217.04	219.22	217.04	213.43	216.47	220.33	219.21	214.12	215.29	216.46	215.86	214.77	216.79	215.18	217.99	217.17	217.52	213.76	217.6	218.2	215.76	218.98	218.52	216.53	216.78	218.33	218.07	217.05	215.54	218.13	221.67	219.53	216.75	216.05
201.19	198.27	196.8	199.31	199.63	196.84	193.65	196.8	198.81	197.7	195.44	198.42	198.84	197.59	199.35	198.6	201.09	199.52	198.37	196.28	196.9	198.92	197.61	195.94	197.68	198.16	196.35	198.67	197.55	198.79	197.59	199.46	197.98	198.81	198.96	197.34	197.04	200.27	194.9	195.77	197.01	198.28	194.21	197.92	200.43	197.48	197.53	196.95	199.47	199.47
209.34	207.89	209.08	208.23	207.91	207.16	208.26	210.16	208.36	210.73	206.16	209.54	208.86	208.76	208.81	211.29	207.08	209.53	205.81	207.13	207.59	204.72	210	208.6	208.12	210.45	208.92	210.38	214.72	209.48	210.28	209.48	204.5	206.97	208.3	206.53	212.14	210.74	210.55	207.53	208.07	209.06	209.43	207.19	209.76	210.55	205.91	210.3	210.29	206.65
202.88	202.9	200.57	199.25	201.25	200.84	201.96	203.12	203.02	200.15	196.86	202.02	204.1	202.72	202.22	202.38	198.39	203.05	200.84	201.8	202.22	200.26	205.4	202.48	202.09	202.21	200.87	203.08	203.49	201.13	201.71	203.55	204.86	201.87	200.15	202.57	200.69	205.03	200.55	202.72	205.65	205.19	203.24	202.22	200.36	203.13	203.14	202.7	201.7	202.27
202.39	202.26	200.15	201.49	203.49	202.35	199.49	200.31	202.28	204.14	202.91	200.11	204.92	201.67	203.84	202.71	200.71	200.43	202.93	202.97	203.38	204.06	203.27	202.62	199.75	199.15	201.43	201.6	200.11	201.74	205.64	201.37	205.36	203.73	204.26	201.23	205.56	204.3	201.22	202.54	201.27	199.28	203.21	203.41	202.63	204.72	204.39	205.62	202.65	203.46
197.19	196.37	197.94	200.39	200.8	197.09	197.76	196.99	200.86	193.82	197.71	201.21	199.77	196.32	198.67	199.19	198.14	198.16	199.28	195.22	198.67	199.85	198.74	197.8	199.71	197.1	197.35	198.24	196.41	195.06	198.96	197.52	200.68	199.53	199.34	197.21	198.16	196.43	196.58	195.04	197.88	199.34	194.58	202.18	195.41	197.25	199.44	199.36	197.78	199.03
207.03	207.39	206.56	209.81	209.7	206.81	210.28	210.27	206.4	206.96	208.09	206.88	209.86	208.28	205.75	202.65	208.31	210.98	208.72	209.05	206.05	208.07	208.57	207.6	207.6	205.59	209.69	207.86	207.64	206.39	207.41	205.96	205.85	207	206.32	203.96	204.61	208.78	207.59	206.44	208.78	208.08	204.91	207.44	204.61	204.62	208.77	205.21	205.07	206.98
211.24	209.04	206.14	207.31	204.84	209.52	206.56	207.27	206.15	209.49	208.13	208.32	205.4	209.83	205.08	212.1	208.49	209.19	207.76	206.96	208.65	210.16	206.27	208.05	207.89	206.65	209.99	209.57	208.64	209.82	206.94	208.91	205.61	210.26	207.84	208.48	205.36	208.18	207.95	208.06	207.42	208.9	209.97	208.95	209.25	210.41	205.34	210.59	207.1	206.39
217.84	218.66	216.58	218.25	220.15	215.12	216.59	217.7	220.93	217.01	220.78	219.48	218.3	215.97	219.55	217.67	216.84	213.84	221.59	218.5	218.53	219.41	217.25	218.1	217.75	217.08	218.81	218.21	218.14	218.17	216.84	216.32	214.39	216.22	216.74	219.31	217.91	216.76	212.79	218.84	216.57	213.19	219.93	220.74	215.34	218.18	217.45	218.67	221.46	218.74
204.33	210.67	207.9	207.23	206.9	206.13	207.78	203.36	207.58	204.15	209.03	207	203.98	205.72	208.78	206.02	205.62	204.57	208.9	211.71	205.39	204.91	206.65	208.54	207.44	206.99	208.5	207.39	207.07	208.16	206.37	205.58	207.96	205.33	202.52	208.64	207.3	208.31	207.23	206	204.19	205.87	207.1	205.02	206.22	205.47	203.44	208.3	206.49	207.72
205.43	203.26	201.97	204.88	205.59	202.74	204.25	205.28	203.52	205.76	203.21	204.44	205.55	204.94	202.38	207	203.16	206.28	204.35	202.34	204.23	204.43	205.81	203.31	203.77	204.81	208.26	206.62	206.52	205.78	205.3	203.9	204.68	206.38	206.44	202.11	205.22	203.83	201.85	204.96	203.82	207.27	206.5	205.12	204.45	203.63	204.49	203.61	204.21	206.26
201.15	202.79	200.31	201.96	203.9	201.27	204.66	204.26	202.69	204.53	199.37	203.41	204.45	205.07	202.66	203.16	203.42	201.38	203.95	201.31	201.52	203.2	202.15	203.46	201.87	203.01	204.53	203.87	206.04	202.71	203.49	202.69	203.24	203.15	202.37	202.74	202.31	201.82	202.76	199.51	206.73	200.34	204.82	203.29	201.86	200.81	200.89	204.54	203.55	201.03
209.33	203.83	208.41	209.93	208.74	204.84	207.18	208.3	208.02	205.42	208.14	209.3	208.48	206.74	208.55	212.28	207.7	209.46	206.6	208.99	205.39	206.59	206.94	207.93	208.93	209.54	206.85	206.54	208.79	204.44	206.84	209.08	210.67	205.31	208.13	206.79	208.05	206.63	206.09	208.26	204.36	206.42	206.85	205.65	207.56	209.81	206.65	204.78	206.2	207.89
207.82	206.53	208.42	205.52	206.02	211.22	207.6	207.9	206.59	205.15	209.14	208.86	209.8	210.34	211.34	211.68	204.88	204.67	207.47	206.78	209.52	204.43	206.56	206.22	206.53	206.21	208.3	206.57	208.69	205.82	204.54	206.08	210.59	206.49	206.11	210.65	207.43	209.61	211.06	208.72	207.83	209.75	207.34	207.96	208.43	207.26	207.59	207.29	207.9	208.72
197.46	202.15	197.22	201.99	199.97	197.47	197.96	201.1	201.28	196.91	203	202.71	198.71	203.4	200.06	199.63	200.68	200.91	198.79	200.57	200.15	199.91	198.02	198.24	202.48	198.53	198.14	200.31	196.23	196.28	200.94	200.16	199.75	201.03	200.35	198.91	199.64	200.37	201.01	201.47	199.4	199.51	202.33	197.98	202.02	198.44	201.11	200.93	199.34	199.5
197.12	202.52	202.35	198.18	200.21	202.37	201.99	198.46	197.59	199.89	199.19	198.12	198.53	200.5	203.76	200.47	201.31	199.3	201.75	198.44	198.92	200.31	199.85	200.16	198.77	203.3	203.79	199.27	199.97	201.1	199.71	200.2	197.75	204.22	198.6	200.13	201.19	201.45	200.84	203.36	201.02	197.04	197.95	199.89	200.37	200.34	201.2	201.7	201.48	199.53
206.49	210.34	208	209.22	209.65	209.54	206.81	209.41	209.87	208.96	209.79	206.49	206.19	207.45	209.62	209.63	210.14	207.73	207.29	207.76	209.81	209.84	208.85	209.11	206.77	209.41	208.29	211.47	210.16	208.62	208.83	204.43	210.49	206.83	208.57	211.4	208.82	207.92	212.26	208.55	205.58	206.8	207.28	204.34	210.49	209.03	208.01	207.29	207.99	209.59
208.09	203.34	210.62	207.18	206.31	211.49	207.68	211.12	205.7	208.83	206.06	207.37	206.87	212.73	211.3	208.23	207.11	208.66	205.33	207.47	210.2	210.09	208.97	204.47	205.37	205.84	210.11	207.84	206.69	206.64	209.04	207.3	203.44	209.84	209.41	206.21	207.17	205.95	208.3	208.99	205	209.91	207.61	203.65	204.71	207.23	204.09	205.96	207.9	207.99
205.56	203.67	203.7	201.06	203.58	201.63	198.82	201.34	203.46	204.57	202.81	201.85	205.23	200.43	204.16	201.19	204.55	201.68	200.08	205.58	201.34	206.06	202.08	203.77	204.01	205.07	203.02	203.22	205.78	200.83	203.96	203.1	204.26	202.6	202.97	203.75	199.99	205.54	202.88	205.82	204.68	201.45	202.31	200.95	202.99	200.37	197.93	202.92	204.4	200.12
203.77	204.2	199.43	202.72	205.23	204.01	201.9	202.87	206.83	202.56	202.77	206.64	201.01	203.71	203.55	205.74	203.99	202.51	199.65	202.74	203.09	201.74	203.75	206.09	203.7	200.83	202.98	202.78	203.97	201.8	202.58	201.53	202.9	203.34	204.48	204.51	202.14	202.42	201.55	201.75	201.45	202.78	202.94	206.34	202.29	202.75	202.92	202.59	202.07	203.59
215.54	214.84	213.18	211.13	215.79	212.53	211.77	214.12	213.76	211	211.72	215.07	212.87	215.66	209.86	210.08	212.67	211.75	209.01	210.3	214.09	211.23	210.69	212.57	215.68	213.37	212.74	211.93	212.11	216.73	213.4	212.13	212.54	213.88	211.55	211.77	212.73	213.42	211.52	210.25	215.1	213.52	215.62	213.63	213.87	213.25	214.24	212.51	212.75	213.28
218.45	216.62	217.05	219.21	216	216.85	216.41	214.47	219.61	218.54	217.44	215.47	217.79	218.62	219.21	219.04	220.12	219.51	218.41	218.54	217.64	218.66	219	216.03	215.58	217.32	216.56	214.19	215.74	217.93	216.83	218.64	220.33	218.28	218.39	214.89	216.66	213.75	217.61	216.15	218.85	214.74	217.8	217.75	218.03	215.39	217.19	215.03	213.75	216.52
209.17	203.96	206.46	204.96	203.04	206.32	209.46	206.97	206.6	207.61	204.73	205.14	206.04	205.98	207.9	208.22	205.16	204.05	206.35	205.93	208.67	204.71	203.81	204.1	206.24	205.22	207.19	206.97	206.48	205.26	204.7	206.23	207.3	204.85	203.98	205.34	205.87	205.98	205.14	207.59	204.87	204.5	203.92	206.56	206.67	203.14	201.39	205.89	202.28	205.63
200.83	202.01	201.98	204.17	206.16	203.32	201.78	202.14	204.37	204.2	202.79	202.31	203.74	201.23	203	205.03	204.87	202.99	203.76	205.65	205	204.24	203.3	203.13	203.33	202.45	202.46	205.36	204.03	202.86	201.46	203.51	202.96	204.72	206.6	203.54	206.04	203.11	203.48	204.47	201.09	202.54	201.7	203.18	206.85	205.31	203.21	202.49	206.06	204.1
200.35	202.51	202.41	199.1	206	200.34	200.37	200.63	199.91	204.15	200.75	202.51	200.65	198.28	203.79	202.02	202.78	200.8	199.65	204.06	198.76	202.07	202.33	199.03	202.57	201.39	198.55	201.05	197.1	200.44	200.72	199.36	200.25	201.05	201.87	206.23	202.87	200.45	199.41	202.95	202.22	200.86	197.81	199.48	202.56	202.21	199.96	203.51	199.01	198.23
207.19	209.78	210.95	210.45	208.96	208.79	210.49	209.2	206.38	206.28	209.15	207.71	207.76	205.65	207.7	207.09	210.33	209.73	207.88	207.83	212.56	209.42	206.27	207.25	206.78	208.17	207.89	209.4	206.79	209.6	209.11	209.4	208.73	207.36	212.69	209.39	204.7	208.98	208.59	207.88	207.31	210.92	205.77	209.05	209.62	208.76	203.45	212.44	209.24	207.68
203.89	203.19	204.83	203.45	205.87	203.88	207.32	204.63	204.96	204.61	205.62	200.03	203.97	204	204.68	206.15	203.92	205.17	206.62	204.41	205.03	198.76	204.62	204.97	204.14	201.14	207.43	200.58	201.42	204.67	203.54	201.17	204.79	202.76	204.77	202.05	202.74	204.07	206.11	205.22	201.96	203.93	206.11	205.3	205.28	202.86	206.78	203.17	204.75	202.7
211.19	211.28	212.55	211.81	212.22	210.52	211.99	211.28	215.27	213.64	213.67	213.88	209.25	211.47	215.08	212.68	213.94	214.77	212.1	212.69	211.13	209.82	212.27	210.62	210.16	210.79	213.98	209	210.64	211.12	212.52	213.69	210.94	210.34	213.06	210.08	212.01	211.14	212.35	209.24	212.59	209.1	211.7	211.98	211.42	213.05	214.28	214.24	210.54	211.56
210.65	210.79	203.29	213.06	209.88	210.99	205.86	208.45	208.03	212.96	210.58	208.25	210.44	206.31	210.8	204.44	207.49	207.33	207.41	208.47	211.03	211.59	209.55	208.73	209.33	205.39	207.71	207.45	210.16	207.74	212.15	211	207.96	206.31	206.86	209.84	211.79	207.9	209.58	208.74	209.54	209.78	208.53	210.3	209.97	207.09	206.31	208.02	210.2	207.8
207.84	208.02	208.78	209.08	207.88	205.81	209.28	209.45	206.93	212.35	208.05	209.85	207.09	206.59	210.71	208.97	210.62	209.38	209.36	209.72	210.37	208.22	211.35	211.27	208.48	207.34	211.61	210.93	208.52	208.54	211.41	207.72	207.58	207.2	210.82	208.38	212.26	210.48	209.52	210.55	209.58	210.2	209.41	208.1	208.41	210.17	211.23	208.14	209.71	207.76
200.52	203.67	201.25	199	199.04	198.59	202.75	200.51	199.29	201.14	200	199.49	202.61	199.71	200.42	200.66	199.43	199.93	201.27	197.56	200.53	199.25	200.55	203.74	201.82	202.91	200.7	198.46	200.38	200.32	198.96	199.45	200.14	200.68	200.64	201.07	198.84	198.6	199.45	200.16	201.19	199.18	200.92	202.88	200.93	203.57	200.92	199.85	199.04	204.29
207.78	208.71	207.34	207.6	206.31	207.24	210.83	210.68	207.75	209.69	206.9	206.08	208.57	209.7	210.78	205.09	207.67	207.4	207.77	210.45	207.56	206.62	206.23	206.11	211.82	209.17	209.17	209.37	209.43	209.82	213.6	211.23	205.06	208.31	207.13	206.07	212.02	210.15	208.14	208.11	207.43	205.51	208.75	207.55	210.41	211.6	210.97	206.27	207.26	210.63
208.98	207.88	206.82	205.25	208.03	210.87	207.41	209.01	206.8	209.62	210.01	208.49	207.13	207.61	209.15	209.94	206.29	207.86	209.52	209.32	208.79	208.53	211.03	206.22	211.19	211.39	206.33	210.26	207.56	208.33	210.46	209.44	205.92	210.54	213.33	205.79	208.1	207.22	208.51	207.44	211.34	206.1	206.64	210.22	209.25	208.42	204.52	207.89	208.49	213.26
220.28	219.22	218.41	219.55	216.17	218.86	217.16	218.06	215.19	218.14	218.66	215.32	218.27	219.45	219.49	216.62	218.33	220.18	215.49	216.85	219.29	215.29	219.5	218.06	218.92	220.82	215.97	217.97	220.65	219.56	215.83	219.38	213.52	218.72	218.37	216.32	217.1	216.93	216.05	219.09	216.41	218.61	216.93	216.95	218.96	214.71	216.02	221.96	215.3	218.11
209.7	207.46	204.89	208.08	207.58	207.67	209.29	206.41	209.35	207.98	208.26	210.14	209.91	207.98	211.6	209.91	209.77	207.52	205.78	206.66	208.66	209.63	209.94	211.06	211.91	212.46	208.82	211.64	210.77	210.07	211.94	209.38	205.13	208.87	206.17	209.12	205.65	210.78	209.6	211.27	207.72	210.41	212.1	205.91	207.08	208.53	209.4	207.07	210.02	206.91
197.12	198.7	203.09	199.41	200.37	199.65	200.81	195.9	198.23	201.38	199.82	197.64	198.12	199.49	198.74	202.8	198.94	198.79	204.84	201.99	201.28	197.28	199.7	200.16	203.05	195.49	200.52	204.06	199.14	197.39	198.09	200.84	200.33	202.24	201.17	198.2	198.76	200.63	196.51	199.71	203.87	202.46	199.96	203.62	199.13	199.73	200.03	200.32	200.93	196.33
211.06	210.88	210.88	212.26	213.14	210.82	210.13	211.18	213.34	209.98	209.95	213.7	214.97	213.12	208.52	215.57	209.94	210.71	209.38	214.27	213.73	214.54	212.04	213.7	212.19	209.46	209.69	211.78	212.42	211.35	213.61	210.39	211.81	208.87	209.05	212.1	211.48	210.38	213.65	213.57	210.14	209.08	211.1	212.42	216.22	210.89	210.3	211.76	209.8	208.49
206.55	207.94	208.38	208.01	208.66	212.26	207.45	211.35	205.89	211.28	210.47	210.77	206.71	207.41	207.02	206.53	207.06	204.34	209.68	209.9	207.14	210.02	206.55	209.51	208.17	206.37	206.3	207.02	207.64	207.01	206.06	206.74	211.82	207.68	208.63	206.11	208.23	208.93	205.58	208.51	206.58	206.45	207.22	206.17	208.22	206.16	206.73	209.61	208.66	210.04
206.76	209.95	207.27	210.06	210.92	210.81	209.01	209.37	209.09	207.28	210.91	209.04	209.27	212.96	212.31	212.39	206.43	210.51	209.57	207.13	209.68	209.48	211.07	211.31	213.52	210.25	209.36	208.47	209.71	208.23	209.97	209.2	210.01	210.81	211.03	210.71	209.58	208.25	209.04	209.32	205.62	210.31	206.78	207.42	209.41	212.29	213.43	205.42	209.44	210.08
203.25	203.11	205.47	202.48	201.85	202.77	206.73	202.64	202.5	201.95	201.85	202.81	203.93	203.3	201.79	200.92	205	199.29	202.91	205.29	202.9	202.65	203.41	204.6	203.66	204.21	204.22	207.5	202.15	205.16	205.14	202.56	206.22	203.66	203.09	199.83	203.55	204.18	203.08	201.99	203.63	203.56	205.64	204.34	201.79	204.41	202.4	201.33	203.74	205.86
206.09	203.38	202.27	203.24	204.38	203.22	202.23	202.97	199.22	204.32	203.66	200.94	204.83	201.08	202.95	203.34	204.02	204.54	205.13	200.31	201.61	201.16	202.73	201.43	203.87	200.69	202.49	204.25	200.4	201.57	203.58	202.66	201.3	202	202.52	203.89	205.69	199.69	203.98	204.44	205.36	203.43	201.46	201.21	200.32	201.63	201.79	205.67	199.37	203
216	213.79	217.49	216.09	219.54	215.89	217.55	218.11	217.49	218.81	217.82	217.27	216.26	215.83	216.03	215.08	218.27	216	218.77	216.64	215.65	217.75	213.16	216.99	219.62	220.67	216.1	216.9	218.96	217.53	220.72	218.02	217.26	215.01	219.67	217.88	217.07	217.18	213.64	215.27	218.03	215.01	216.2	217.06	214.31	216.06	214.98	217.99	217.91	219.24
213.5	213.75	208.62	210.23	211.54	211.16	209.68	210.71	212.44	212.08	213.03	210.64	215.39	209.82	207.08	214.92	210.5	212.34	210.08	209.27	210.18	212.33	212.92	211.48	212.7	207.81	211.64	211.4	211.12	211.31	214	208.31	212.71	211.82	209.54	214.56	212.08	212.78	210.72	211.87	214.2	212.12	212.47	210.54	215.21	211.08	211.55	211.92	212.84	210.09
203.82	202.49	203.21	204.94	204.65	204.66	201.88	206.44	201.67	205.82	203.66	205.75	202.44	208.94	199.81	201.44	204.38	208.73	206.35	203.36	199.99	200.64	203.15	201.62	205.75	204.2	204.79	203.76	203.55	202.78	206.31	206.95	203.19	205.44	204.92	203.86	201.55	205.06	202.29	204.65	200.92	204.43	202.94	202.89	201.17	206.82	202.97	202.24	204.87	202.66
217.33	215.64	217.61	216.01	216.98	217.7	216.87	215.56	218.34	218.67	217.62	216.26	214.41	219.82	217.58	218.08	217.7	217.59	219.78	219.22	218.85	215.92	218.73	218.05	217.96	217.46	218.81	220.78	217.1	217.51	215.88	217.9	216.93	218.67	219.58	218.16	218.39	216.26	218.86	221.89	214.91	221.02	220.27	221.54	215.26	215.33	218.23	216.86	221.55	218.26
207.19	207.53	207.21	209.18	206.94	204.18	207.74	209.7	205.98	205.68	205.68	206.22	208.86	207.35	205.56	210.51	207.64	204.23	209.8	209	208.29	206.37	209.15	206.98	205.93	207.43	208.39	208.47	206.02	208.05	208.5	206.05	207.55	207.62	208.62	207.67	204.9	210.3	208.67	204.42	208.89	205.2	206.11	210.16	206.55	206.64	209.49	207.84	210.08	207.31
209.26	209.6	207.06	206.48	211.07	206.79	207.51	207.66	203.35	207.46	207.45	208.92	206.61	208.87	204.35	206.77	205.95	204.71	208.38	209.41	210.03	208.5	207.34	209.05	208.77	206.86	205.35	206.32	206.97	208.21	209.67	210.83	209.36	209.65	209.98	204.7	207.09	206.78	208.48	207.86	207.31	208.12	206.22	207.52	206.11	209.25	204.21	209.06	209.4	208.13
209.49	211.95	213.03	207.34	211.88	213.07	211.52	212.08	212.77	212.91	211.82	217.57	212.93	210.44	210.83	212.37	212.98	210.84	209.83	213.04	211.94	210.31	209.16	213.31	212.13	212.76	213.39	213.49	212.76	211.98	211.92	212.04	215.83	211.25	212.92	212.9	212.81	212.11	210.1	211.17	212.58	213.11	213	212.06	211.44	212.04	212.01	209.03	210.37	211.09
204.42	204.24	204.25	203.36	205.48	206.51	206.94	206.61	204.47	201.94	202.98	204.93	205.54	204.36	208.64	204.28	206.36	206.89	206.47	204.5	205.02	201.96	205.13	205.09	207.92	201.08	202.76	207.26	207.99	204.31	204.22	204.19	206.03	204.86	203.87	203.48	204	205.54	208.58	206.29	206.21	204.12	204.1	207.03	204.21	207.6	209.06	205.06	206.57	203.41
200.58	199.42	200.18	204.35	201.45	202.47	199.52	204.79	207.98	201.18	204.58	201.7	202.36	201.63	198.96	203.9	204.1	202.5	206.27	200.67	202.46	202.1	201.45	200.64	200.51	202.38	206.37	201.23	200.35	200.61	203.79	203.3	204.49	198.52	200.9	200.79	201.61	199.48	203.34	202.61	203.7	203.41	202.27	203.01	203.02	203.17	203.97	202.18	203.92	202.11
208.46	207.03	209.5	212.12	208.02	207.93	207.08	208.04	208.54	208.88	208.89	208.48	208.52	209.64	207.18	209.82	208.19	208.58	210.58	207.32	205.36	205.53	205.41	207.76	208.94	207.86	208.23	208.86	210.41	205.95	208.55	205.99	209.03	207.77	209.49	207.84	209.42	207.27	208.8	208.2	209.25	210.11	208.76	207.7	207.08	209.39	207.33	207.62	205.1	203.39
210.58	210.62	213.53	213.41	211.15	211.11	208.84	213.2	211.52	213.29	215.23	212.26	210.53	209.25	211.12	211.16	212.99	213.15	210.71	209.88	209.7	211.44	210.13	209.3	210.97	212.03	210.27	211.88	211.89	211.3	211.02	212.83	214.59	209.77	212.16	212.18	212.09	213	209.27	210.58	213.47	211.04	213.04	209.95	213.39	210.34	208.98	209.88	213.86	210.57
205.6	204.32	199.85	200.42	202.64	200.92	202.14	204.34	203.32	201.16	205.26	199.32	205.47	205.38	202.51	200.79	201.27	200.25	206.05	204.34	202.47	203.05	204.44	204.26	203.64	204.5	201.08	205.9	201.98	204.95	202.54	202.18	203.15	204.21	206.1	202.09	203.58	202.88	203.61	201.7	200.9	202.13	200.96	203.39	206.3	203.37	201.23	205.58	199.85	204.83
199.77	201.35	199.69	197.28	202.97	199.11	197.38	202.66	200.18	199.78	196.07	199.22	199.25	199.84	198.71	200.43	201.92	197.61	197.89	200.68	202.36	202.2	200.25	200.34	199.42	199.96	200.74	197.21	199.08	196.48	199.91	198.98	198.48	200.42	199.86	199.42	199.21	199.02	199.71	197.28	196.13	197.33	199.72	197.77	199.83	199.91	201.1	200.32	198.74	199.1
210.92	210.03	212.54	213.11	213.02	211.62	211.89	213.08	213.92	213.21	211.92	212.84	213.48	209.53	213.66	212.71	216.16	211.42	211.54	211.58	210.72	211.08	211.74	211.45	212.57	213.03	211.28	213.92	213.85	211.81	212.65	213.67	212.63	215.43	211.4	210.92	213.85	212.72	212.87	212.2	212.53	214.03	213.27	210.2	210.59	211.92	213.91	212.42	213.15	215.32
207.37	208.63	209.34	209.23	207.43	210.75	209.62	210.57	212.46	211.36	212.92	210.63	209.61	209.25	209.84	209.45	210.74	205.76	211.21	210.53	210.18	208.48	208.79	209.33	208.4	207	209.84	212.34	207.55	210.76	210.35	209.22	207.98	209.14	207.38	207.21	206.97	211.7	207.32	208.97	208.2	210.03	209.91	210.31	207.46	211.37	209.61	211.47	209.45	206.85
195.52	195.25	194.13	193.88	195.17	194.93	193.2	191.41	193.09	191.95	193.15	194.15	194.57	193.96	196.35	193.79	194.91	192.92	193.36	192.15	195.24	196.1	193.08	195.58	194.22	194.27	195.48	195.37	193.77	193.39	194.28	194.98	195.89	192.66	190.97	194.88	194.62	196.21	194.89	192.99	194.1	195.25	194.91	196.72	190.26	195.2	198.89	195.74	195.38	191.94
213.41	206.77	210.13	211.3	208.39	209.82	211.3	211.21	212.71	206.76	209.17	210.81	210.49	213.59	207.38	209.58	210.39	209.63	210.63	206.05	208.59	211.81	212.83	207.99	207.7	208.13	208.67	209.29	210.68	208.53	208.87	205.49	211.28	208.45	210.64	212.31	207.95	215.12	209.49	210	206.64	210.42	211.55	210.25	209.76	207.4	208.13	207.16	210.54	208.85
210	207.37	208.95	208.57	208.03	207.29	210.02	211.35	209.25	209.53	207.18	211.48	209.5	205.71	206.79	208.45	211.33	207.28	209.04	209.35	209.51	210.64	208.87	208.95	206.65	211.26	208.03	211.52	211.08	206.67	207.18	210.48	208.88	207.1	206.54	207	209.6	208.4	209	211.37	203.91	207.95	206	212.09	208.91	211.39	209.04	208.8	209.69	207.83
207.56	206.62	207.54	209.11	211.58	212.73	211.56	211.62	210.62	212.09	209.83	209.31	208.6	206.42	208.08	210.46	207.95	207.99	209.55	209.81	210.21	208.97	211.64	209.66	209.78	211.88	210.11	208.73	207.08	210.75	209.27	209.5	205.82	209.5	210.07	208.82	208.89	209.25	206.99	210.25	208.86	209.54	208.51	208.86	208.77	209.12	210.23	210.55	208.6	212.09
199.71	198.99	200.63	197.25	199.75	201.2	204.24	198.98	201.92	201.4	202.4	200.28	200.7	201.78	200.68	197.99	200.65	200.58	199.31	199.17	200.13	199.37	201.05	199.63	200.18	200.54	199.24	198.5	201.77	199.73	201.57	200.31	201.84	201.3	200.77	202.23	203.34	198.79	198.25	198.16	196.96	202.81	201.94	197.71	201.33	200.7	204.91	202.42	199.04	203.56
218.78	218.85	217.04	212.99	216.15	217.02	214.34	214.67	221.88	216.16	217	218.05	216.83	216.44	220.02	215.98	215.78	218.17	219.72	219.08	216.36	214.98	218.65	214.81	217.06	217.17	218.34	217.4	216.83	214.11	217.38	217.73	216.32	215.04	214	217.42	215.2	215.22	218.09	217.96	218.94	216.53	218.12	216.55	214.56	216.01	218.59	213.24	217.3	213.08
202.67	202.16	202.21	200.81	200.32	198.99	198.24	200.91	200.11	198.36	199.48	195.93	201.51	198.08	201.77	200.46	198.26	202.27	199.91	202.14	201.59	198.47	202.1	198.17	201.46	202.67	203.45	204.62	199.45	200.53	201.56	200.4	197.44	203.24	199.8	202.29	198.3	201.05	199.11	198.94	196.7	199.79	201.86	201.1	200.64	198.21	200.31	200.95	200.62	199.35
203.92	205.27	205.42	202.15	205.98	203.21	207.18	205.21	204.28	204.22	204.4	203.61	204.08	204.61	203.79	200.01	205.31	203.43	201.85	203.59	204.34	202.5	201.53	201.53	204.44	202.69	203.03	204.34	203.18	202.45	203.98	202.35	201.77	203.95	204.5	205.28	203.83	207.03	202.07	205.08	201.44	202.64	206.25	205.08	202.32	209.1	201.37	202.54	202.49	205.54
208.22	208.27	209.25	211.45	206.31	209.2	207.26	207.41	206.79	210.21	206.98	206	210.44	210.15	206.41	210.07	210.05	212.41	209.02	211.81	207.79	207.25	208.7	212.28	210.31	204.7	211.81	210.33	212.44	208.98	209.1	209.42	206.96	206.63	209.77	207.33	206.66	208.92	210.8	209.62	205.28	209.58	208.72	206.95	211.4	208.99	206.19	205.73	211.09	208.55
204.88	205.62	203.94	198.83	201.11	202.33	201.95	204.77	203.54	204.18	202.47	202.8	202.85	205.45	202.97	203.37	205.35	202.77	201.6	202.65	201.18	202.49	203.23	204.86	200.4	200.95	203.14	200.13	201.88	203.33	200.28	203.07	203.25	202.6	203.12	205.22	203.55	202.68	201.92	201.55	201.9	204.29	204	206.3	203.98	200.86	200.81	200.58	202.69	202.36
215.56	217.21	218.3	213.61	217.33	219.02	219.9	218.73	219.8	217.55	216.75	219.86	222.66	215.86	215.84	220.22	221.48	219.52	216.83	219.3	217.71	218.21	216.58	216.59	217.65	216.06	218.95	213.38	215.98	217.51	218.55	217.04	218.6	216.65	215.89	216.99	217.04	217.62	218.29	221.44	216.78	218.87	218.3	219.24	219.55	218.63	215.52	217.77	221.11	219.29
201.15	202.35	207.26	201.02	200.51	203.2	204.74	204.01	203.38	203.68	204.54	202.37	202.77	201.54	203.06	202.67	205.28	201.52	201.26	206.4	201.94	202.32	197.45	200.9	204.14	203.48	201.51	200.57	201.73	198.24	200.59	201.39	204.72	201.01	200.94	200.03	204.66	200.63	204.74	198.76	202.19	201.46	200.79	199.88	202.29	201.14	201.61	203.62	200.91	202.08
206.32	208.62	206.49	205.69	207.95	208.02	210.25	208.53	210.63	207.72	208.21	206.94	207.42	207.01	205.74	209.05	209.4	207.65	206.89	205.9	204.46	207.08	207.49	210.82	207.23	208.29	206.93	208.81	208.06	207.05	205.88	212.29	206.73	206.75	209.88	207.5	210.24	210.37	206.82	207.31	205.88	210.9	208.97	207.51	209.24	208.17	206.29	211.78	206.8	206.56
195.52	195.16	195.31	194.03	197.44	193.11	194.56	196.06	195.25	197.72	193.31	194.83	194.33	194.92	195.11	196.34	199.02	195.72	195.25	196.35	196.87	194.39	192.28	197.64	196.16	195.03	197.27	195.66	191.24	193.59	193.12	194.7	197.01	194.67	196.02	194.2	197.17	195.96	196.43	194.2	194.45	193.43	191.43	193.76	196.67	192.61	195.27	193.11	196.52	194.86
211.44	214.66	212.16	210.77	212.04	210.63	211.67	212.55	212.1	208.86	211.94	211.26	213.27	212.01	212.72	212.53	210.36	212.82	212.04	213.2	215.16	209.94	210.35	215.03	211.53	210.74	210.81	211.28	211.39	209.42	212.37	214.24	209.92	212.74	211.71	212.69	210.23	210	209.6	212.52	209.11	213.83	212.43	210.64	211.52	211.2	210.47	213.37	210.31	212.71
203.37	206	204.26	207.17	205.16	204.27	206.29	203.48	205.25	201.66	202.91	204.95	204.7	207.63	201.52	202.14	202.38	203.86	206.45	205.01	200.79	204.38	204.34	202.42	203.8	203.83	204.28	201.26	205.88	205.34	202.85	201.24	201.96	204.56	202.32	199.34	203.68	201.54	204.8	202.91	202.3	207.42	206.35	200.91	202.32	203.58	202.61	204.19	203.06	203.12
202.4	203.31	206.97	202.63	204.69	206.34	205.13	203.74	204.04	204.75	204.86	204.1	202.72	205.2	206.47	204.99	203.48	204.29	204.29	206.67	208.52	206.75	204.85	204.72	204.33	201.27	206.26	204.62	204.4	204.37	206.15	202.62	202.11	204.09	203.12	206.68	206.22	207.31	206.92	206.29	202.89	203.33	205.02	205.31	205.65	202.93	204.65	204.61	206.48	202.33
211.14	203.38	207.96	203.01	207.93	209.36	206.82	208.94	205.57	208.1	207.01	203.3	204.58	205.32	207.84	204.41	208.22	206.5	204.59	206.65	208.73	207.41	206.43	204.61	205.93	204.91	206.5	205.17	206.88	204.72	206.46	205.91	208.08	204.28	208.36	205.39	206.05	206.21	205.15	207.62	203.06	206.63	207.57	207.99	205.51	205.5	204.34	211.74	202.68	203.3
198.2	200.06	201.43	199.04	200.85	201.11	198.24	196.77	199.35	196.92	200.4	199.13	200.87	199.85	204.39	198.57	199.22	200.9	200.9	198.94	200.82	199.7	201.36	198.24	202.42	201.07	204.21	202.01	199.5	201.7	200.54	202.11	201.13	201	202.34	199.46	204.4	199.07	200.73	201.39	200.98	200.04	197.25	198.7	200.4	200.93	200.72	200.51	201.5	201.56
207.64	205.96	210.15	210.05	208.72	208.36	209.97	207.17	208.74	209.45	213.15	206.16	208.76	209.97	207.57	207.35	204.83	207.32	205.58	208.93	208.39	208.86	211.08	207.01	207.63	209.27	209.42	209.83	207.29	209.1	206.9	206.34	210.65	207.87	205.62	210.01	208.04	208.99	206.15	210.63	210.52	208.71	209.31	209.64	208	206.56	209.61	210.07	209.02	207.38
210.36	208.12	208.42	212.4	207.88	207.48	208.44	210.75	206.78	212.64	210.29	208.68	209.87	209.85	209.06	206.76	213.43	208.9	204.15	205.88	208.14	207.99	208.09	209.62	207.1	210.73	207.07	208.8	211.19	207.24	211.5	209.15	207.87	207.21	208.76	206.47	209.26	209.28	206.19	210.18	211.21	209.21	209.99	209.97	211.87	209.32	208.85	207.28	207.88	208.84
216.81	219.42	214.78	214.51	219.93	218.74	216.97	217.65	220.47	218.03	214.61	216.03	218.21	220.66	218.74	215.17	218.06	217.22	214.86	218.9	218.05	220.17	214.52	220.4	216.65	217.4	218.13	215.36	217.26	216.88	215.43	217.1	219.58	214.07	220.54	219.75	219.25	219.42	217.68	218.2	219.24	218.56	217.45	217.79	216.66	218.24	218.03	217.62	218.2	217.26
205.21	204.64	203.86	201.7	200.46	203.32	201.19	202.16	204.43	203.87	202.97	202.17	202.81	205.66	203.29	203.44	201.54	205.25	197	205.17	203.31	201.73	202.25	201.91	198.65	202.9	205.05	201.17	203.74	201.68	203.02	200.06	203.22	204.16	203.4	200.05	203.86	204	204.18	202.62	203.41	202.92	201.78	202.46	202.23	203.06	204.12	203.95	204.95	200.85
211.27	214.34	210.86	209.25	215.15	211.64	210.34	213.25	212.38	208.17	210.69	215.17	211.08	213.14	212.38	211.25	209.97	207.02	212.65	208.54	208.93	214.11	213.15	208.66	212.12	210.38	212.49	210.21	213.14	212.77	210.44	209.74	209.34	213.34	212.21	209.78	213.29	212.7	212.94	209.4	209.5	212.01	211.58	212.96	209.28	210.68	210.78	209.25	212.49	211.56
209.08	210.1	208.83	209.83	215.15	207.03	212.01	210.06	209.36	210.02	207.75	210.03	207.9	207.82	210.42	208.77	209.52	211.69	207.78	212.51	209.05	210.4	209.56	210.03	206.37	209.54	205.01	207.66	210.89	205.88	208.47	208.49	208.19	208.57	208.15	209.52	208.82	208.29	209.03	207.92	209.34	207.93	210.51	209.95	210.39	207.74	209.78	210.92	206.28	209.22
216.88	219.67	217.08	216.06	219.2	217.64	209.8	217.36	217.73	219.57	214.84	217.52	217.63	218	216.27	217.64	221.44	215.9	219.56	217.56	215.36	216.11	217.78	216.91	218.2	215.72	217.65	215.16	214	214.52	220.61	217.16	216.79	216.17	217.64	217.96	217.75	215.67	216.48	217.91	215.48	217.48	218.96	217.75	215.32	219.12	220.79	218.48	216.02	217.65
201.54	202.67	205.85	201.3	203.48	203.15	202.21	206.74	200.72	208.38	204.06	207.32	203.14	205.72	204.36	203.26	204.11	202.65	204.75	203.29	202.24	203.41	201.4	203.55	204.33	202.81	206.82	204.85	205.08	201.02	202.71	203.24	205.89	202.04	202.6	208.08	202.32	201.57	199	205.45	203.36	203.16	205.86	205.67	204.2	203.55	205.04	205.14	201.88	204.55
202.9	203.92	203.16	207.41	202.47	204.16	202.97	204.63	207.91	202.63	202.77	203.34	207.45	203.92	204.6	201.48	201.2	206.42	203.02	203.45	202.03	205.97	201.91	203.11	203.42	203.83	205.6	203.13	201.48	201.49	202.87	206.63	201.23	205.14	203.71	202.6	205.22	203.45	204.55	202.74	203.67	201.5	203.43	204.82	203.28	203.47	202.05	203.13	200.77	200.49
204.41	204.48	205.47	207.83	204.38	206.44	205.39	205.78	205.77	207.71	202.97	205.51	205.42	205.61	206.34	204.51	205.61	205.52	204.31	203.79	203.67	206.29	203.09	204.88	207.18	205.97	207.24	201.69	205.34	205.43	203.86	206.45	205.09	206.21	206.22	204.71	203.07	204.45	207.21	202.94	203.63	206.62	205.07	203.64	207.64	204.69	203.44	207.96	205.19	206.73
200.4	204.39	201.76	203.77	205.09	202.55	202.05	203.59	203.3	202.04	203.3	204.34	201.45	202.59	201.42	205.11	198.88	201.07	207.37	202.7	202.24	206.24	204.33	203.72	200.3	202.83	202.33	202.97	202.32	202.36	201.78	203.62	204.33	198.59	203.95	202.07	200.72	202.52	203.82	200.87	203.85	201.54	206.95	196.46	202.28	200.92	202.74	201.58	199.19	201.33
212.61	213.81	215.91	211.95	218.2	215.25	216.35	215.03	214.61	216.39	213.95	217.42	214.89	215.62	214.86	214.18	212.59	212.83	214.85	215.11	213.73	220.41	213.3	211.49	213.92	214.48	211.85	211.29	211.21	212.99	214.04	212.27	215.83	212.6	213.83	214.74	214.42	213.57	214.92	213.32	214.43	212.99	213.64	218.29	213.44	214.3	211.18	215.41	211.31	214.53
217.85	216.21	218.21	217.81	216.32	215.52	216.18	218.01	218.51	214.23	218.47	214.51	215.46	217.78	215.97	215.62	217.9	216.82	218.6	219.33	219.7	215.07	218.48	218.3	217.78	217.96	217.7	217.37	218.99	216.03	217.78	217.63	217.96	219.33	215.68	218.56	217.85	218.75	217.1	217.21	218.96	216	219.98	216.39	219.83	218.28	216.55	217.77	217.51	217.87
204.95	201.01	205.05	205.9	204.74	199.91	202.48	201.27	199.82	202.01	203.09	205.39	202.49	203	202.01	201.54	202.29	202.97	201.11	204.52	203.59	205.52	202.81	203.45	202.01	201.22	202.09	201.12	203.85	204.6	202.05	201.48	200.33	200.13	204.27	202.18	203.71	201.87	203.01	201.93	204.4	201.55	202.04	205.13	203.61	203.59	201.37	200.89	201.74	201.46
198.66	201.23	199.13	198.33	198.16	199.94	200.29	197.01	200.36	199.12	201.37	201.47	198.83	196.77	197.2	200.18	197.53	197.64	199.22	200.51	199.65	200.16	199.08	197.08	198.15	195.58	195.8	197.97	199.41	193.99	199.16	197.67	199.37	199.58	198.74	197.33	198.91	199.85	200.12	200.76	201.69	197.17	195.68	195.54	199.94	198.45	196.08	197.87	193.91	200.82
203.31	204.2	205.78	203.75	198.47	201.58	207.32	205.81	204.25	205.3	202.71	202.95	203.52	200.24	201.77	202.62	203.08	200.52	202.86	203.58	201.58	203.4	205.56	206.36	206.57	204.6	206.56	206.49	205.24	205.14	204.91	202.55	200.29	205.05	203.9	205.18	202.6	206.54	203.16	206.89	206.57	203.97	201.47	206.25	208.01	201.25	203.84	201.88	205.31	202.18
214.6	210.4	214.17	207.28	213.87	214.09	213.41	214.34	213.27	211.43	213.67	212.83	211.39	209.61	209.97	206.5	214.87	212.14	214	213.88	212.04	212.95	214.16	210.96	210.71	215.86	216.94	215.07	211.62	213.05	217.38	210.8	213.01	209.6	211.12	216.37	213.83	212.8	211.54	210.82	213.91	214.15	213.97	213.24	210.9	212.03	213.58	212.88	211.84	211.86
206.93	207.35	208.12	209.63	205.47	207.11	208.21	210.75	210.17	209.54	209.07	208.21	206.29	208.55	211.01	207.03	204.67	209.39	209.52	205.47	209.84	208.36	206.93	206.45	208.01	208.55	208.72	207.55	209.12	207.55	207.7	208.37	205.78	205.94	210.1	209.97	205.75	205.84	210.78	210.15	210.71	207.9	210.57	210.16	207.84	210.99	209.62	209.66	208.39	206.48
204.42	203.86	205.89	203.07	203.65	203.45	204.4	204.19	206.77	203.37	206.99	205.5	203.06	207.63	201.72	205.32	205.4	205.16	203.49	203.72	206.61	203.29	208.09	206.03	204.78	202.69	206.9	204.25	206.05	206.19	205.3	204.8	204.43	204.85	205.99	202.58	206.36	203.78	206.7	204.35	202.64	202.24	203.9	207.87	207.93	204.43	203.12	205.53	206.72	203.12
214.58	211.96	211.26	213.43	214.39	213.92	208.62	211.54	212.81	211.24	211.45	212.72	211	211.48	212.15	216.43	213.42	210.29	212.62	210.83	211.81	211.52	215.79	209.8	212.3	215.12	211.46	212.04	211.63	212.51	215.28	211.73	209.47	217.31	210.5	211.46	212.38	209.72	210.83	210.14	212.37	213.05	213.77	211.19	213.04	211.65	212.72	213.07	212.06	214.82
193.65	195.73	192.67	195.98	195.57	196.93	195.5	193.88	196.33	197.98	196.35	195.63	194.59	195.8	193.53	192.76	199.09	195.4	193.44	194.92	196.85	196.41	198.84	197.47	196.84	194.93	193.88	195.37	196.24	193.96	193.52	194.33	192.48	194.75	194.03	194.95	198.48	192.87	192.88	192.65	197.19	194.1	192.78	197.32	194.35	194.36	195.41	195.76	193.65	198.36
195.4	194.63	196.09	192.81	194.28	195.78	191.39	194.14	191.69	193.02	193.99	194.78	194.11	194.96	194.21	196.63	193.81	191.06	193.47	195.75	196.69	193.19	190.03	193.88	195.04	188.74	198.7	195.76	193.8	195.87	191.52	193.97	194.55	194	196.29	196.39	198.08	191.99	194.07	192.66	193.43	192.95	194.63	196.72	194.76	192.61	193.04	194.17	195.44	194.63
201.38	202.08	204.93	204.05	201.53	203.77	202.65	204.23	199.87	204.54	203.84	198.45	200.33	204.19	201.86	200.86	203.93	202.25	202.92	202.53	199.41	203.11	201.01	204.2	200.93	205.52	202.89	204.33	203.91	204.16	202.39	202.79	202.4	201.12	205.55	202.27	205.81	202.7	201.85	203	202.71	203.99	203.23	203.84	202.85	201.68	202.19	204.66	202.46	202.37
203.92	204.58	204.46	205.53	205.57	203.33	209.19	203.64	205.95	206.61	205.55	204.33	201.03	204.12	208.47	202.37	201.18	205.63	202.61	204.56	204.22	203.38	206.33	205.9	206.85	203.92	204.26	206.38	203.09	205.31	204.75	205.42	204.88	206.92	203.78	206.38	207.52	202.8	204.03	205.24	205.91	205.42	205.14	205.12	201.94	204.09	204.37	204.89	204.98	204.93
210.22	208.36	208.31	209.5	207.93	207.05	207.51	209.17	209.25	206.55	212.21	206.81	207.8	209.46	208.02	206.05	206.65	209.34	208.49	207.88	205.15	207.26	204.75	206.82	207.63	208.24	208.09	210.41	204.76	209.37	210.7	206.99	208.45	208.96	207.02	208.64	209.82	206.9	207.39	208.18	207.66	207.32	208.59	208.19	205.62	206.04	208.49	207.73	208.38	205.07
200.81	202.91	205.6	204.08	205.58	205.11	204.19	202.07	205.17	202.98	203.26	203.51	206.91	204.51	201.56	203.83	202.07	202.6	201.91	202.92	203.89	199.85	203.78	206.63	202.54	204.78	202.95	203.35	207.06	201.19	206.45	202.22	204.4	203.31	204.36	203.19	203.62	203.43	201.57	207.34	203.91	202.75	203.69	201.89	202.89	204.64	202.63	206.62	203.79	204.77
203.23	199.65	203.5	201.09	205.69	205.71	204.99	201.73	203.4	201.33	203.91	202.54	203.6	202.59	203.32	201.49	203.85	205.33	203.04	203.76	203.55	201.12	202.88	201.26	202.73	201.74	203.32	203.35	201.3	202.59	207.01	200.38	205.83	203.48	205.21	205.14	204.31	202.24	203.47	201.07	200.64	202.73	204.28	203.89	202.91	204.14	202.82	203.24	203.53	201.89
210.19	210.69	206.99	206.46	207.27	205.66	207.64	206.75	209.23	208.75	206.08	207.79	206.84	207.05	205.22	207.19	210.53	209.5	207.22	207.41	207.48	208.53	210.04	205.75	209.75	207.47	204.68	205.15	209.49	203.43	211.71	207.38	208.78	209.6	210.51	208.42	207.41	205.84	210.26	203.85	204.7	206.6	209.98	208.45	207.33	208.64	207.96	210.78	206.59	206.28
211.03	207.89	211.3	209.18	207.71	207.11	206.2	208.51	208.08	209.71	207.97	208.17	210.09	209.7	210.79	209.25	207.26	207.88	210.79	210.47	206.01	209.13	203.99	209.49	209.45	206.88	209.14	209.19	208.3	208.25	207.23	209.19	207.4	210.03	208.69	205.83	207.12	207.37	210.31	209.57	210.03	209.82	209.02	211.19	209.25	205.36	208.89	209.99	209.09	208.23
202.57	203.3	203.97	205.61	201.72	205.02	207.16	204.36	203.28	202.45	206.53	204.73	205.03	202.45	205.43	203.63	203.81	205.83	204.34	204.74	203.6	205.56	203.96	204.47	202.58	206.05	205.68	204.03	202.2	204.22	200.23	204.27	203.12	204.29	200.4	203.9	203.05	205.38	204.11	204.82	203.28	201.99	204.57	202.34	204.2	204.3	201.63	203.06	205.2	203.59
221.08	216.29	215.89	219.34	218.17	215.94	216.72	215.6	217.68	216.85	219.94	217.74	218.13	218.9	217.54	217.57	215.2	217.11	218.34	216	218.64	221.09	213.95	212.83	216.85	218.16	215.59	217.01	215.9	213.1	215.48	218.92	215.35	217.16	218.18	218.84	220.44	217.27	219.37	216.52	215.96	215.07	217.85	215.96	215.62	217.64	219.16	214.14	216.02	215.65
197.14	199.65	201.94	196.53	198.7	201.58	198.1	195.28	197.91	201.41	196.3	197.62	195.1	198.14	200.42	196.65	197.54	202.07	199.15	198.22	198.04	200.63	200.27	199.41	197.6	197.65	201.82	195.69	196.47	198.54	195.97	200.57	199.43	199.44	201.52	201.21	203.57	196.48	200.42	200.87	197.43	199.2	199.88	197.92	199.01	198.03	196.8	197.44	199.18	199.19
204.95	206.2	202.2	202.54	203.76	204.41	202.93	206.36	204.89	203.65	204.02	207.36	204.48	203.69	203.45	203.66	201.77	205.07	201.68	201.97	204.43	204.73	202.98	203.91	203.83	204.89	205.81	204.14	203.55	203.36	203.07	205.09	200.87	203.4	201.99	204.03	202.33	205.22	202.6	204.24	204.19	204.37	203.16	201.7	204.38	202.81	199.11	206.22	204.42	204.02
199.04	196.83	194.38	192.19	196.72	194.51	195.28	191.62	193.5	196.53	198.86	195.26	193.09	194.6	194.02	194.22	193.7	198.26	193.41	194.17	192.47	193.72	192.84	194.16	196.12	195.31	194.66	196.06	197.01	195.6	193.4	194.09	196.99	192.16	192.98	192.19	194.39	198.48	194.87	196.22	191.46	197.43	195.94	191.43	193.76	197.45	197.12	193.16	196.36	196.77
214.86	213.09	212.07	213.67	214.33	215.97	210.94	212.61	212.27	211.23	210.94	212.83	214.68	215.09	216.35	215.45	215.08	214.24	211.7	213.9	214.82	213.34	213.54	206.03	212.85	211.45	215.1	217.06	213.61	215.22	211.47	214.11	216.28	214.43	214.84	211.95	211.43	214.91	213.09	211.98	215.61	213.36	212.96	211.08	214.61	213.26	212.23	215.19	213.63	213.51
217.61	215.54	211.88	219.74	215.42	213.44	218.46	217.18	218.21	218.19	218.66	217.25	215.63	215.49	216.63	216.04	218.03	219.02	218.32	217.16	215.11	215.4	215.81	216.87	218.9	216.46	216.52	213.17	214.74	216.41	217.05	218.03	219.96	215.29	219.45	217.51	216.48	216.92	218.72	218.11	214.2	216.4	216.93	218.75	215.53	216.72	217.95	217.9	216.15	218.24
206.97	206.74	210.18	209.97	207.14	207.78	209.61	209.03	207.14	210.44	206.21	209.06	210.08	209.4	208.46	208.23	206.46	207.22	209.49	206.83	208.75	212.37	208.78	208.63	207.95	210.23	206.76	208.73	207.94	209.96	211	207.38	209.51	206.96	210.89	208.86	208.69	210.33	210.11	209.08	209.12	207.81	209.27	207.99	207.63	210.48	208.13	212.25	211.41	207.76
212.82	211.5	211.97	210.92	211.37	210.83	211.84	210.12	211.91	211.7	212.16	209.96	214	212.29	213.45	210.69	212.76	212.91	212.99	211.65	211.56	210.12	210.72	209.22	212.49	211.42	212.19	211.45	214.84	212.15	211.87	210	213.04	213.79	213.28	213.2	213.1	213.77	212.52	213.97	212.41	213.1	213.58	212.22	214.75	209.94	211.77	213.94	211.32	209.23
213.23	210.37	210.01	208.39	207.81	211.8	213.24	210.69	207.82	206.39	210.33	209.81	209.45	208.46	206.72	212.12	211.51	209.77	208.18	209.16	209.88	210.26	209.22	209.54	209.19	210.34	212.15	212.34	209.81	206.3	207.78	209.66	208.77	207.75	209.67	210.38	207.92	207.31	206.58	209.23	209.14	206.68	209.36	209.9	208.58	208.42	210.95	210.5	209.96	208.33
209.46	208.79	207.15	210.09	207.07	207.4	209.67	209.43	209.41	210.65	208.77	207.85	209.56	210.8	207.43	211	206.43	208.72	208.69	210.23	205.78	205.82	205.76	209.11	207.66	208.59	209.46	208.01	209.79	207.66	211.8	210.24	211.99	209.03	208.67	209.04	209.56	210.64	208.39	211.06	208.82	205.19	206.01	207.14	210.42	211.21	207.03	205.02	207.62	208.63
208.62	209.2	205.98	208.81	209.38	209.5	208.82	208.74	209.07	208.03	210.38	210.98	205.83	207.49	208.62	208.58	209.73	209.39	206.36	206.53	210.13	208.95	207.07	207.73	209.11	213.19	209.39	208.34	210.6	208.54	209.32	212.48	205.26	209.83	209.7	208.29	208.88	210.32	210.46	207.33	208.56	209.02	207.49	207.2	206.65	209.41	208.35	209.71	211.24	205.96
207.25	206.66	203.8	205.61	201.8	204.11	206.57	208.13	206.11	202.6	206.54	206.07	210.09	204.65	204.18	203.07	204.25	204.68	205.83	206.34	204.62	204.85	204.92	205.51	205.75	206.43	203.87	206.2	204.27	207.67	203.29	202.53	205.66	204.15	206.87	203.88	203.99	204.22	203.61	205.22	204.36	203.48	204.32	204.22	206.9	201.46	202.55	206.77	205.19	203.82
210.03	210.07	213.15	211.63	209.59	211.81	210.04	211.44	212.27	213	213.29	212.79	213.02	209.91	211.56	208.9	212.32	211.79	210.94	212.17	210.51	210.39	215.28	211.25	211.66	210.83	212.77	212.7	207.78	211.97	209.41	212.92	214.66	211.03	215.36	207.98	206.81	209.61	211.36	211	214.8	211.75	211.41	210.05	210.45	210.1	213.4	211.45	212.42	210.73
209.2	210.66	210.58	210.82	208.71	212.1	210.99	212.29	208.01	207.5	209.01	209.61	206.42	208.53	208.54	211.66	206.43	209.54	208.29	210.31	209.7	210.98	212.09	209.98	208.34	211.73	209.06	211.6	209.85	208.3	209.08	211.2	207.85	207.35	208.48	211.58	210.28	209.63	208.43	210.82	208.16	211.15	212.11	208.52	206.78	206.45	211.3	209.66	209.73	209.09
207.79	207.53	211.04	209.27	206.13	208.9	209.11	207.8	209.38	206.73	206.88	209.78	205.66	209.4	207.52	208.53	209.8	208.72	212.78	209.99	206.91	205.25	208.86	209.85	206.85	207.64	203.82	210.02	209.81	208.1	208.33	209.56	208.15	208.45	206.42	208.37	207.72	208.98	205.89	209.02	206.31	210	208.57	207.3	206.78	210.56	209.8	210.23	206.78	210.04
210.48	211.05	206.29	207.33	206.81	209.78	208.11	208.66	208.61	207.57	207.2	209.6	207.57	204.12	205.51	206.61	205.67	206.91	207.59	208.35	206.46	207.75	206.33	206.7	207.42	206.03	205.07	211.04	208.89	207.36	208.13	203.78	208.35	207.22	207.73	205.92	206.92	207.77	208.51	205.29	211.19	205.97	207.22	209.85	212.03	206.69	209.31	207.79	205.7	205.9
204.93	209.57	205.23	205.78	207.03	208.76	205.35	208.4	210.21	208.28	207.48	207.13	209.37	206.62	206.94	206.08	207.71	210.04	208.95	204.41	208.76	206.64	209.43	207.26	207.16	207.41	206.3	207.06	208.49	208.4	208.27	211.59	209.59	210.6	207.83	207.05	206.83	205.9	206.07	208.54	208.26	206.03	207.12	209.24	207.26	209.04	205.9	208.44	207.08	206.1
217.69	217.41	217.93	216.11	217.25	217.73	215.22	219.05	217.17	219.56	216.2	212.69	214.78	217.16	218.71	216.7	216.17	217.22	215.73	214.99	217.18	216.79	218.18	215.87	214.34	215.24	218.95	215.9	216.64	215.6	213.91	217.12	219.73	214.38	216.13	215.54	219.48	218.41	214.67	217.02	216.14	219.47	218.39	217.59	214.16	216.81	214.44	216.13	217.89	218.95
207.04	207.69	205.06	212.16	205.58	211.29	206.68	207.68	208.9	210.81	209.37	208.41	203.81	205.82	208.4	208.11	203.57	206.91	207.87	207.86	206.75	209.7	206.26	209.98	204.47	208.7	204.74	209.6	208.33	207.83	204.1	208.7	205.61	202.24	205.89	209.58	206.33	207.3	204.9	208.11	207.41	207.06	206.86	206.06	209.95	208.74	207.51	207.48	209.21	208.47
209.48	211.66	210.65	211.16	209.35	210.12	210.53	211.6	210.78	212.88	208.76	207.86	207.49	210.85	204.21	210.03	211.01	208.22	207.28	209.02	207.78	211.63	212.58	209.94	210.57	209.67	208.68	211.15	211.11	208.64	210.24	209.34	207.2	209.02	207.38	208.46	208.14	210.82	207.61	210.14	205.98	208.92	206.89	207.63	211.18	204.62	210.25	209.09	209.77	210.17
210.19	208.3	210.98	209.9	208.33	209.41	206.69	210.57	205.53	207.86	210.17	210.31	211.28	208.52	207.77	211.79	206.48	211.55	208.56	207.09	208.31	208.91	206.01	211.61	209.69	208.83	207.47	208.96	207.86	207.58	206.62	208.96	211.46	207.72	208.7	209.13	211.64	208.49	208.18	207.29	207.38	210.92	210.1	208.71	208.63	211.85	210.89	207	206.36	207.61
207.4	207.12	210.04	210.1	207.21	207.11	210.84	208.99	207.52	209.56	206.82	208.84	206.34	211.25	208.21	208.72	213.89	207.76	209.34	206.55	210.25	207.4	207.43	209.12	206.41	211.45	207.16	210.25	207.94	211.36	204.05	208.45	207.68	203.84	207.89	209.71	208.62	209.49	208.14	206.8	209.12	211.38	208.32	206.12	209.03	207.3	207.76	208.08	208.87	210.89
205.24	208.39	209.38	205.74	209.64	205.53	209.89	207.77	208.35	205.16	205.14	207.92	205.35	208.57	212.17	205.46	211.16	208.11	209.16	206.63	207.45	204.45	204.84	208.04	206.26	209.97	211.33	209.04	208.05	209.02	206.18	206.07	206.06	209.92	205.13	205.85	207.96	207.37	209.04	207.68	205.7	206.2	210.37	209.1	210.61	205.78	207.43	208.16	207.82	206.7
220.12	218.1	218.15	212.13	216.46	214.38	217.46	219.03	216.69	218.32	217.89	217.56	215.89	217.5	217.16	218.95	217.67	217.31	216.43	216.41	216.55	218.05	215.88	214.87	220.26	219.98	218.16	219.27	217.73	219.96	216.15	215	217.51	215.8	215.57	218.8	218.2	217.16	217.4	218.69	216.67	217.86	217.53	217.48	219.75	215.36	218.52	213.98	216.23	217.08
202.38	200.16	202.35	200.39	200.12	200.06	202.33	200.67	200.54	199.61	197.46	200.12	201.4	203.17	198.76	201.29	201.36	202.74	197.63	201.5	199.78	200.17	201.89	199.57	201.36	200.51	196.92	201.84	199.93	197.18	200.37	197.75	199.99	202.3	200.76	201.8	203.7	198.14	202.79	198.62	202.79	199.87	199.73	201.49	201.2	196.43	198.35	200.26	201.43	202.31
195.7	196.11	200.06	197.51	196.52	200.17	195.13	195.52	196.3	194.53	201.06	195.49	193.05	200.48	199.14	197.64	199.1	198.66	196.56	197.17	196.2	197.03	198.29	199.46	198.53	197.05	197.03	199.82	197.64	198.22	198.72	196.64	199.18	201.4	198.54	195.89	197.49	199.88	198.32	195.47	198.37	198.54	201.03	195.84	195.07	197.08	197.57	198.35	197.63	198.77
211.76	211.62	211.37	205.62	210.21	210.4	213.04	208.91	210.96	208.52	210.65	207.48	208.11	208.49	210.27	206.91	208.76	208.92	209.36	207.18	204.94	210.56	209.68	206.79	208.21	210.01	208.5	209.99	210.72	208.2	210.49	209.17	206.39	205.64	210.28	209.67	208.69	205.96	207.88	209.85	210.89	209.01	209.9	210.63	211.66	208.18	207.76	209	210.12	208.12
216.98	213.91	214.89	214.34	209.84	213.57	216.07	212.65	212.1	211.96	218.31	215.73	215.64	214	216.51	215.24	214.96	212.85	213.99	213.61	211.9	214.69	213.02	214.9	213.37	210.61	215.06	212.17	217.39	214.84	215.77	212.93	217	212.18	214.29	213.69	217.26	211.05	213.52	216.42	213.62	214.32	214.98	213.29	212.55	212.71	212.5	216.92	213.31	212.43
214.26	211.76	211.5	213.51	210.4	210.05	212.29	209.61	212.26	212.35	209.11	211.79	208.3	212.09	210.26	212.57	211.92	213.62	209.12	211.77	208.41	212.97	212.16	212	209.87	209.03	211.87	209.26	216.51	209.72	212.57	210.36	208.32	210.97	210.41	210.81	213.55	209.19	213.99	211.3	209.57	213.16	213.33	216.09	213.52	211.6	212.34	209.64	212.48	211.34
195.67	193.83	196.52	195.72	197.83	193.52	192.84	194.31	192.13	194.32	191.71	192.64	194.18	194.57	194.19	194.46	192.52	194.72	192.38	197.08	191.92	196.14	194.22	196.13	196.24	193.87	194.88	195.77	193.28	195.21	190.65	192.92	194.5	193.38	194.23	193.78	193.85	194.83	195.06	193.43	198.16	195.37	196.46	193.54	194.46	196.17	191.34	191.7	194.52	194.7
213.18	214.75	212.23	209.15	212.42	209.25	216.11	211.66	214.19	216.2	212.59	212.69	214.83	208.88	214.1	211.64	211.04	212.51	211.75	210.02	211.85	216.98	214.01	211.75	208.66	210.79	211.72	211.94	211.63	211.05	209.3	211.32	210.26	211.91	210.5	212.27	215.39	213.79	213.41	212.02	211.69	215.08	213.12	215.37	211.52	210.63	213.59	213.25	212.11	212.44
207	204.54	205.15	201.64	203.51	204.6	204.05	205.28	205.67	206.68	203.27	205.46	205.37	203.51	204.86	203.84	202.79	202.4	202.36	204.4	203.89	205.14	207.43	202.84	203.53	202.35	205.37	203.21	203.78	206.16	203.56	203.55	202.92	204.67	204.91	203.4	204.99	203	203.97	202.22	205.55	202.07	204.06	201.12	208.6	208.18	202.61	203.09	200.55	205.61
211.95	211.38	213.69	210.33	211.73	212.31	211.55	212.95	211.27	209.28	209.18	208.89	207.94	212.16	209.83	210.31	211.07	211.11	209.13	213.32	210.93	212.99	212.84	212.22	212.08	212.66	211.67	209.92	212.88	211.37	207.65	211.97	213.04	216.57	214.85	210.18	211.31	208.61	211.67	211.8	211.53	210.8	210.31	213.81	209.42	210.39	209.18	210.24	213.07	211.71
203.55	207.68	208.74	210.91	203.7	205.98	207.89	209.63	207.31	209.08	210.11	205.43	206.84	205.18	207.69	208.5	206.48	209.58	209.3	205.23	210.18	208.27	206.87	210.08	210.1	206.42	206.51	206.84	206.91	205.48	206.91	208.46	207.3	207.42	209.29	207.81	206	207.41	206.36	210.43	207.49	207.97	205.45	211.29	207.26	208.15	208.13	208.85	209.3	206.32
213.47	212.13	214.29	209.8	210.02	212.89	214.16	210.05	216.3	212.32	210.93	209.08	214.2	213.06	210.65	214.36	213.75	210.33	210.44	211.53	213.36	216.28	212.17	209.94	209.17	213.26	212.97	212.57	209.73	210.32	212.07	210.87	214.05	214.51	210.11	213.93	209.56	213.89	212.6	215.11	210.73	214.09	212.25	213.36	215.5	214.78	211.93	213.98	209.93	213.27
201.3	200.29	197.53	200.94	198.03	199.08	198.32	200.13	199.31	200.41	201.81	197.48	198.98	199.59	199.57	196.6	197.62	201.97	197.87	199.79	202.43	201.06	196.26	196.09	199.59	200.37	199.85	199.37	197.67	197.06	196.58	200.85	200.59	199.55	197.85	199.79	201.63	201.84	199.2	198.87	200.34	201.43	200.51	198.49	199.47	201.66	197.22	200.47	199.42	198.63
203.44	202.88	202.76	205.73	206.01	204.77	202.22	205.43	203.73	205.97	205.9	206.13	208.81	202.71	204.14	206.39	205.1	206.14	204.77	203.22	202.29	203.65	201.12	203.83	204.63	199.75	201.7	202.48	206.34	204.44	205.89	201.5	201.49	205.56	201.75	202.61	203.66	201.7	204.95	203.47	204.86	204.27	207.31	200.75	205.17	203.03	203.87	201.19	203.32	204.52
198.22	204.28	199.02	201.4	201.06	199.58	202.16	199.6	199.39	203.12	201.3	200.89	202.36	197.19	197.82	198.1	196.52	201.05	200.87	203.64	200.7	199.97	201.3	199.01	201.21	201.65	201.34	201.28	199.31	200.37	200.58	199.36	199.98	200.35	202.26	200.63	200.14	201.35	204.24	200.97	204.57	199.51	200	199.37	199.03	200.5	199.68	196.8	199.76	201.47
210.38	210.6	207.84	209.95	211	208.89	210.05	207.34	209.58	209.93	209.01	207.76	206.91	210.64	209.33	210.69	209.07	207.23	208.21	209.7	211.51	209.82	209.72	210.9	207.76	212.33	207.19	210.07	208.7	211.08	212.55	208.43	211.48	208.55	207.29	209.32	206.77	208.63	205.75	210.25	208.77	212.98	208.18	210.84	210.28	207.87	208.45	210.91	207.92	208.2
208.72	204.42	209.61	207.37	206.23	207.82	208.29	206.98	206.61	207.92	208.26	207.56	207.07	207.65	208.23	208.55	206.16	210.29	207.66	208.3	208.36	207.81	207.46	210.04	204.51	203.19	209.08	206.88	208.03	205.61	208.49	209.9	208.18	208.26	207.65	208.41	207.91	211.93	208.3	210.59	206.22	210.23	206.53	204.64	208.87	205.52	207.97	206.05	206.92	206.5
200.94	198.03	197.46	195.72	196.86	199.19	199.87	197.1	201.75	200.15	199.28	200.24	199.28	201.14	206.56	202.16	199.58	201.99	202.25	199.97	200.56	198.29	200.91	202.88	202	201.46	200.62	202.39	201.57	196.47	199.87	203.62	198.07	199.53	199.04	198.78	202.52	199.64	201.61	199.44	201.44	198.54	198.92	202.03	199.61	202.15	201.92	198.06	197.4	202.29
209.12	210.48	211.76	204.89	206.4	211.5	209.61	209.74	209.6	209.18	209.53	212.42	210.76	209.21	210.61	212.24	210.78	209.88	205.59	209.93	205.93	211.34	206.7	209.13	209.48	211.44	207.68	210.26	212.5	208.88	210.58	211.52	208.03	209.25	210.65	208.87	208.39	210.43	209.7	211.03	210.04	209.96	209.45	207.5	211.26	210.68	209.3	210.2	209.58	208.18
205.11	206.87	209.13	206.56	210.38	209.39	208.92	207.87	207.83	209.45	206.32	209.73	205.47	205.3	208.3	207.35	204.5	206.73	206.98	208.8	205.63	206.09	208.68	206.5	205.22	210.07	206.29	210.97	208.15	207.8	209.94	206	208.23	203.44	206.46	204.27	205.87	204.65	208.66	210.7	208.48	207.76	210.67	208.14	211.26	207.09	209.19	209.08	205.37	206.27
213.71	207.84	208.49	209.65	207.75	206.5	207.83	207.31	206.3	209.71	208.62	208.2	208.15	208.91	209.6	208.51	207.6	209.37	208.5	208.54	207.87	205.74	213.63	209.47	208.79	206.24	204.91	209.33	209.7	208.54	208.55	209.36	210.65	207.02	210.99	206.46	210.87	208.58	208.24	209.32	207.35	208.71	212.86	211.73	208.85	206.72	212.01	207.59	210.61	210.7
203.59	205.88	201.5	204.78	204.85	207.04	202.28	206.23	203.82	205.91	204.73	200.16	205.36	200.92	199.34	204.93	201.92	200.68	204.84	199.93	204.74	201.87	203.74	201.69	206.75	200.78	202.44	203.76	202.99	204.54	204.67	205.17	204.1	201.59	201.36	206.06	200.8	206.04	203.23	202.67	201.54	202.72	201.09	205.61	203.45	201.86	202.85	203.41	204.82	202.26
211.32	210.7	209.29	207.97	209.83	210.31	211.28	208.24	211.19	208.12	208.15	209.93	210.8	207.9	209.5	209.44	211.02	209.7	207.94	210.99	209.22	211.32	209	207.99	210.52	206.7	211.95	208.55	208.24	208.96	206.22	208.14	207.99	214.36	210.71	208.41	210.91	208.47	209.24	207.8	213.72	208.31	210.9	207.21	208.38	210.06	211.29	209.69	210.2	209.05
204.61	206.79	202.53	202.84	204.47	204.75	199.73	202.05	200.76	201.89	203.81	205.03	204.07	206.96	203.48	206.73	202.56	203.96	205.8	202.84	202.65	201.35	202.89	200.74	204.84	204.95	204.97	202.82	202.51	202.95	204.82	200.96	201.77	201.29	204.83	206.05	202.62	204.94	202.71	203.22	203.36	202.32	203.31	205.09	203.38	201.38	202.55	205.57	201.6	201.65
217.84	215.39	219.73	215.99	221.62	216.56	216.96	217.04	218.98	218.34	217.73	217.26	218.14	215.39	214.61	216.17	218.77	217.45	220.23	217.28	217.19	218.09	214.81	214.47	217.88	217.85	214.66	218.88	219.11	217.6	218.2	219.2	217.08	219.62	220.25	216.06	218.23	215.96	214.96	217.33	219.44	216.29	217.44	218.89	213.03	215.57	217.25	218.14	217.12	218.33
194.34	196.57	192.42	194.99	192.32	196.17	193.23	196.25	193.04	195.14	197.15	193.54	195.38	193.25	195.41	199.74	192.88	194.68	197.45	194.58	194.24	192.82	195.57	194.8	194.56	194.65	193.15	194.85	197.02	193.84	194.12	197.74	195.24	197.15	197.11	197.02	197.18	196.87	196.63	192.18	194.34	196.63	193.55	195.12	191.06	195.53	198.1	193.66	191.53	193.58
206.66	205.91	208.52	209.62	207.45	206.53	207.62	207.83	206.12	209.83	209.31	209.68	206.45	206.42	208.97	206.81	208.17	207.78	210.28	208.47	211.71	205.47	209.44	208.81	205.8	211.36	210.16	210.93	208.16	209.58	207.35	207.72	210.43	211.15	209.7	204.29	211.13	209.19	208.57	204.98	208.2	208.76	209.1	209.38	209.32	209.5	210.6	208.62	209.73	207.47
207.18	209.67	207.62	210.08	207.71	206.21	208.16	206.58	207.24	209.1	205.07	207.22	211.63	205.02	205.78	205.6	206.3	209.08	208.44	210.04	207.3	204.92	208.77	207.21	209.84	207.57	207.72	206.61	206.98	208.73	206.56	209.34	209.22	205.16	209.1	205.82	209.51	208.45	208.53	208.95	207.11	207.22	210.07	208.27	210.17	208.31	208.95	210.09	208.99	204.15
205.59	209.16	210	210.35	207.75	206.87	208.23	207.29	208.29	207.05	208.12	211.63	206.07	205.04	206.44	205	209.49	209.89	207.75	207.09	207.26	205.57	211.49	208.05	207.15	205.95	206.94	208.61	205.21	208.63	206.57	207.04	207.22	206.14	205.87	206.58	206.86	209.38	207.37	207.48	209.43	210.15	207.63	206.61	207.01	208.77	209.13	211.8	210.75	210.08
210	209.96	212.5	210.07	209.53	209.8	208.46	208.19	209.7	212.77	210.56	208.13	211.72	207.42	211.23	212.17	208.53	208.99	208.09	211.63	208.91	211.39	211.3	211.59	207.42	207.66	210.12	208.28	210.89	211.11	207.51	207.54	210.51	208.71	209.47	211.94	208.62	208.67	210.36	210.86	208.9	211.84	208.58	211.27	208.82	212.08	207.47	208.4	210.91	210.98
212.6	209.93	207.4	209.23	210.18	210.7	210.99	209.57	213.34	208.26	211.49	214.39	210.94	210.43	210.91	207.81	208.87	206.77	208.92	207.86	208.09	207.54	209.39	208.53	208.94	207.73	209.49	209.28	209.97	207.35	205.22	209.15	205.04	209.7	210.62	208.61	207.22	207.63	212.11	210.87	210.51	207.83	211.49	208.19	206.48	207.08	209.11	210.47	208.89	207.14
211.61	213.66	213.6	212.48	215.63	214.31	214.58	212	212.16	212.17	212.91	209.13	213.19	215.01	214.21	216.08	213.15	213.9	213.58	215.66	216.25	212.42	213.27	213.06	212.69	215.17	212.63	211.77	214.75	215.24	213.59	211.07	210.96	214.25	213.56	215.65	215.14	212.56	215.71	213.55	212.56	213.32	213.15	216.92	215.27	213.05	216.04	215.9	213.93	213.34
204.06	205.77	205.11	201.58	201.85	207	203.63	205.69	205.2	205.22	205.12	206.22	206.1	203.72	204.75	203.46	203.21	202.49	206.24	206.99	202.95	204.44	207.92	203.19	204.59	205.66	203.87	207.47	203.12	203.47	203.55	203.91	204.45	203.34	206.75	208.75	203.87	206.35	206.73	207.24	206.47	208.21	203.33	206.11	202.68	203.98	202.68	209.91	207	202.71
201.69	204.07	201.88	205.2	204.47	199.07	206.31	200.89	203.11	200.74	204.4	204.02	199.89	205.96	202.78	201.08	204.05	205.25	203.63	205.05	202.35	206.94	201.65	205.92	201.47	202.13	201.69	205.29	206	207.09	207.29	202.24	206.41	204	202.99	203.9	204.72	201.25	202.2	203.31	203.97	202.98	202.53	201.05	202.95	203.71	204.65	203.16	204.38	203.16
207.33	205.58	206.93	206.07	207.9	210.04	209.3	208.85	206.11	207.48	209.62	207.49	209.01	209.75	208.43	207.13	206.84	211.29	205.77	207.01	210.85	206.34	210.39	207.72	210.49	210.45	210.13	209.06	209	211.18	208.42	205.55	205.81	210.79	205.56	205.28	210.26	209.34	210.5	205.91	203.65	206.41	207.55	207.63	208.13	209.25	208.39	209.33	209.15	209.53
205.1	203.09	203.37	202.75	205.05	204.65	201.11	203.45	204.46	201.65	201.66	203.43	201.74	203.11	200.47	205.05	203.78	204.21	200.89	206.08	205.19	205.36	204.98	201.61	202.2	201.78	203.28	206.65	202.73	206.92	202.1	205.24	207.07	203.71	204.12	204.23	201.97	206.29	204.49	203.32	205.43	201.69	203.48	202.54	204.63	203.65	202.51	203.97	204.56	205.63
203.24	196.43	199.98	201.69	198.02	198.6	199.15	200.39	199.8	201	199.25	203.9	199.14	201.55	202.69	196.21	199.81	199.22	200.37	201.17	196.07	199.57	200.89	199.69	195.71	198.61	201.16	195.66	199.79	197.77	196.95	198.56	199.29	200.16	202.07	197.79	200.97	202.45	201.22	203.04	197.52	198.14	200.83	198.44	199.42	201.14	199.31	199.35	198.89	201.71
198.73	201.59	200.81	201.6	198.16	203.25	199.27	197.39	201.1	201.01	197.05	197.89	201.33	199.48	201.36	201.17	200.17	198.35	199.57	196.63	199.1	204.37	200.23	200.44	204.83	200.53	205.53	202.15	201.25	202.08	198.29	201.18	198.27	200.37	199.56	201.62	200.91	203.18	196.66	200.41	198.9	198.66	202.9	198.5	200.9	200.13	201.37	198.56	199	199.11
204.27	198.64	203.68	200.86	205.48	200.84	204.64	201.95	205.15	203.5	205.7	204.63	203.07	205.56	202.37	204.53	206.04	205.98	207.79	205.52	204.39	202.86	203.33	204.5	207.63	201.22	205.25	203.01	204.31	201.03	202.22	200.16	202.31	200.66	202.34	203.29	202.96	204.47	204.51	203.57	202.68	204.99	201.27	202.77	202.88	207.52	204.24	203.05	203.73	203.86
203.98	204.93	202.75	206.44	204.75	204.45	200.86	202.14	201.54	201.9	203.69	204.57	202.52	207	204.31	204.55	204.1	202.27	203.72	207.35	200.72	204.93	200.65	199.81	206.89	208.09	205.64	204.34	205.38	199.22	204.55	203.41	204.7	204.06	204.31	202.83	202.85	201.36	206.19	204.34	204.58	204.18	203.84	207.84	202.23	202.56	204.03	206.66	199.87	201.53
218.72	214.61	218.35	215.14	214.29	218.36	215	216.15	216.3	216.91	217.15	217	218.97	216.02	216.06	217.24	220.36	216.7	216.94	217.68	217.33	219.67	216.22	217.7	216.82	219.08	217.01	218.67	215.96	216.05	217.41	215.19	216.36	221.48	217.22	216.82	217.91	213.65	215.93	217.17	217.87	217.91	215.51	217.13	218.76	217.53	217.9	215.63	216.43	217.67
206.78	208.96	207.38	206.46	206.45	207.51	205.45	210.22	203.74	203.17	203.96	204.95	209.21	206.73	204.21	208.81	206.99	204.89	205.12	207.29	202.11	205.74	205.68	208.65	208.57	203.3	205.82	207.13	208.49	205.33	207.71	205.92	205.58	208.82	205.96	208.91	204.33	206.49	206.55	206.06	205.57	205.27	206.35	209.71	208.59	206.04	204.62	203.78	206.23	200.3
210.34	211.97	211.42	214.55	214.32	213.98	212.39	213.23	215.39	211.68	212.8	211.13	214.3	212.39	211.59	213.94	212.53	213.9	213.15	211.92	212.7	214.3	215.57	212.62	210.92	215.71	209.78	215.52	213.48	211.25	214.97	213.85	214.7	216.05	209.25	208.84	213.79	213.3	213.26	213.72	215.58	215.24	212.73	214.9	212.35	211.41	214.44	212.75	213.94	212.06
208.81	210.36	211.38	213.55	209.9	215.6	212.38	212.46	212.97	214.9	212.45	214.18	209.01	216.48	212.63	215.22	214.24	212.94	213.67	214.28	211.86	216.19	213.21	212.63	214.84	210.13	215.49	211.52	212.9	212.11	214.96	213	212.25	210.7	215.65	216.83	216.03	213.7	214.08	213.34	211.59	209.96	212.98	211.58	215.68	213.23	212.29	210.82	211.44	210.8
202.01	200.45	198.03	197.91	196.66	199.93	198.29	196.59	198.26	200.39	197.3	199.4	197.89	200.6	200.06	199.69	202.84	200.98	200.09	196.03	199.13	199.84	199.27	200.45	201.02	199.49	198.86	200.21	198.45	201.46	198.6	197.97	199.58	199.98	197.72	197.93	201.42	200.33	198.67	196.89	198.97	200.23	195.36	200.95	198.2	200.49	202.92	198.18	198.66	201.87
199.46	203.13	200.51	202.23	202.07	205.81	195.22	200.52	202.29	198.19	198.68	201.67	200.89	199.77	202.89	197.85	200.9	199.67	198.03	200.37	197.46	199.93	199.05	199.09	197.86	200.83	200.31	202.29	201.09	200.61	201.15	200.37	203.48	199.33	205	199.16	201.47	199.4	201.91	198.69	201.04	201.69	202.14	205.37	199.36	199.72	200.66	201.89	201.46	199.78
206.25	208.64	210.72	213.09	208.55	210.62	208.91	209.88	209.02	205.79	209.04	209.14	211.77	207.85	211.77	209.06	210.98	207.47	208.85	209.67	208.15	207.17	209.72	207.42	206.69	209.19	207.57	206.75	209.61	207.91	207.01	208.52	208.14	208.84	208.86	209.48	205.54	207.24	212.12	209.9	208.55	208.99	208.67	209.54	209.71	209.59	210.97	211.03	209.25	209.67
207.02	208.44	207.88	208.24	207.27	210.61	210.79	212.23	207.81	210.64	208.64	204.28	204.88	210.98	208.2	205.45	207.77	209.48	207.1	208.84	211.14	208.69	209.97	206.87	209.75	207.97	209.65	209.17	208.05	208.9	204.5	208.47	209.8	211.7	205.18	208.13	208.16	208.6	208.51	210.24	208.97	210.86	208.93	206.95	206.39	209.01	207.75	208.22	207.33	208.65
201.94	201.85	204.9	202.36	204.07	203.08	202.66	202.24	201.17	202.78	205.06	202.26	200.35	205.14	205.38	199.59	204.68	203.86	203.17	200.03	202.53	202.89	203.5	200.89	202.99	203.16	202.33	199.44	202.36	203.48	200.28	203.99	203.42	201.25	202.59	202.7	203.95	203.74	202.15	200.15	199.63	204.24	202.37	201.37	201.94	202.95	203.64	200.25	203.66	202.94
208	208.7	205.76	207.83	209.03	208.47	209.63	209.36	208.97	209.41	208.47	204.53	206.09	208.38	207.01	206.65	208.48	207.09	209.22	209.65	206.44	205.57	207.52	209.59	208.24	209.41	206.57	209.57	210.75	206.86	208.15	207.67	208.54	205.03	210.41	211.51	208.51	206.44	206.52	207.61	204.47	207.45	207.48	205.99	206.95	208.58	207.69	206.87	207.21	210.01
212.99	213.58	208.93	213.42	212.35	213.47	212.13	210.05	210.29	210.17	210.73	208.86	214.4	212.51	210.87	210.95	211.88	208.07	211.71	211.39	212.09	215.01	211.24	212.32	210.69	209.72	211.95	211.29	210.86	213	210.95	208.93	210.24	212.76	209.56	208.32	213.12	213.95	210.37	211.23	210.89	209.1	211.06	212.25	210.28	214.95	214.1	214.72	213.11	211.08
199.17	199.66	201.81	199.39	196.14	198.9	198.39	197.33	198.25	199.42	197.94	200.84	196.98	200.03	197.68	194.97	197.45	199.09	198.11	197.19	199.06	197.26	199.01	197.78	198.77	202.04	196.39	198.72	201.24	198.27	197.66	197.62	197.94	199.53	199.31	201.9	199.07	199.09	198.32	196.02	195.19	199.33	200.23	197.49	198.01	199.55	197.38	197.52	199.63	198.97
196.55	197.01	195.19	194.37	194.28	199.55	197.31	191.01	195.87	195.33	194.1	197.37	196.61	193.43	195.68	194.37	195.97	193.32	197.02	197.16	192.11	195.81	195.48	195.7	195.32	197.79	194.11	194.57	196.86	195.69	194.46	195.35	196.83	196.29	193.67	195.9	195.36	193.36	194.7	195.98	196.74	191.9	192.97	194.99	194.19	198.42	193.27	198.31	195.5	193.59
213.41	211.86	216.08	215.23	215.08	213.4	211.75	210.58	213.24	216.76	211.8	212.42	210.61	214.61	212.02	217.1	213.39	213.33	215.77	214.3	213.86	212.78	214.04	213.2	215.66	212.7	215.36	214.06	215.3	215.18	210.72	214.88	213.15	213.56	210.45	213.52	212.42	213.95	215.45	215.23	213.09	214.26	215.03	213.01	212.72	212.99	214.42	211.46	215.87	214.59
204.79	207.65	208.97	206.98	208.93	205.96	208.51	207.64	208.47	209.46	205.08	205.55	209.29	209.3	207.76	209.12	208.93	205.07	208.18	204.98	206.6	209.22	207.14	207.15	209.94	207.11	207.44	208.44	206.54	207.96	207.19	211.78	204.17	208.89	206.48	207.15	205.47	206.72	209.08	205.6	209.08	207.74	207.44	207.77	209.11	207.24	208.99	208.71	206.63	205.45
201.37	201.8	201.65	201.5	202.2	206.49	202.94	204.48	202.02	202.48	201.71	203.91	202.93	204.72	204.8	200.81	205.95	202.64	201.85	204.05	205.28	205.29	204.38	203.55	201.1	205.22	199.27	200.41	203.86	200.25	204.86	203.87	203.41	201.75	200.95	202.64	200.79	200.49	203.05	204.75	206.08	201.86	203.26	200.06	201.88	203.1	204.32	203.32	201.51	201.97
214.6	209.7	211.85	207.22	209.69	211.83	212.33	214.07	215.82	212.02	210.35	212.2	212.82	214.05	213.25	211.94	213.07	212.12	215.33	213.33	212.71	213.32	213.18	208.32	211.08	211.12	214.9	210.27	212.23	211.39	214.02	215.76	213.6	212.06	212.21	212.1	213.31	209.9	214.6	214.86	211.37	211.99	212.45	212.77	214.55	212.82	215.51	209.69	212.94	214.55
213.69	214.19	212.83	214.28	212	212.77	212.15	208.2	212.32	212.28	215.13	211.63	211.58	213.21	211.3	212.2	212.53	215.35	215.14	211.7	211.84	208.8	214.8	214.74	213.06	211.84	210.2	213.74	208.24	211.93	210.11	211.85	213.7	211.34	210.13	212.19	213.45	213.38	212.05	211.45	211.53	212.79	211.71	210.08	210	213.27	212.57	211.06	209.47	215.84
204.46	207.55	203.99	203.99	206.56	205.96	202.53	208.35	211.05	206.95	204.75	209.03	209.12	207.42	208.79	204.84	207.98	207.66	205.71	208.88	208.95	208.47	206.01	206.4	205.58	204.02	204.35	207.36	206.09	206.08	208.34	207.69	210.55	207.51	203.57	207.36	209.61	207.46	207.45	206.76	206.14	205.09	207.04	207.91	203.32	207.46	205.1	204.42	208.47	206.92
203.74	202.27	201.34	205.72	207.87	206.43	203.69	204.77	203.27	203.88	203.95	207.78	207.76	204.72	203.8	204.58	204.03	206.94	203.88	204.28	200.14	205.15	203.25	207.21	205.83	202.52	204.45	203.63	202.27	204.95	206.04	204.19	203.41	206.62	203.88	204.81	204.96	206.71	201.74	204.2	203.22	204.2	205.08	205.39	204.87	208.19	205.29	204.8	201.78	203
208.92	206.24	209.45	203.6	206.78	211.57	207.92	208.45	205.53	210.53	207.8	209.72	209.83	211.37	207.74	207.91	209.76	209.61	211.11	209.26	209.32	208.99	214.18	206.19	208.05	210.55	210.47	209.26	209.78	208	209.52	204.83	207.94	210.63	209.08	208.46	206.61	208.14	207.64	209.14	205.82	206.3	209.46	210.97	206.91	209.39	206.6	212.58	207.17	208.53
209.19	205.67	205.7	208.62	209.35	210.61	205.87	206.67	208.89	208.77	209.55	208.85	207.66	210.42	208.06	208.91	205.49	207.11	206.92	207.95	209.33	209.9	208.64	210.17	210	212.59	210.84	209.06	210.62	209.58	211.21	207.39	207.94	208.17	208.2	209.07	209.04	209.06	209.04	207.49	209.27	209.74	208.67	210.88	208.06	205.45	208.21	210.25	210.05	208.17
202.04	201.59	200.25	198.23	199.86	200.45	196	197.33	203.73	202.78	201.71	195.99	198.64	198.15	200.64	201.88	200.01	202.59	201.42	199.65	205.92	198.9	200.03	198.44	197.35	201.4	200.19	200.82	197.92	203.16	198.81	202.44	196.3	199.86	200.88	201.41	201.84	197.5	194.99	202.5	201.06	200.53	200.78	198.94	199.37	202.41	202.02	198.84	200.92	199.67
214.13	215.03	213.14	214.9	212.36	212.66	213.69	212.94	215.48	212.95	215.5	212.8	212.03	214.02	213.64	215.54	210.64	209.73	209.24	214.17	212.05	211.77	211.42	213.14	209.17	210.52	213.73	214.34	213.42	212.75	212.38	211.21	210.17	213.49	214.64	211.66	210.19	216.64	211.14	211.71	214.82	211.7	210.49	211.67	211.02	214.16	210.46	211.75	212.04	215.85
209.61	212.5	212.59	210.14	213.23	214.27	208.37	212.74	212.34	212.27	210.77	212.94	211.75	208.64	211.93	216.02	211.44	212.45	210.61	209.31	209.95	212.24	211.26	214.94	216.78	213.84	211.63	211.44	213.01	211.6	211.33	212.07	211.77	213.28	210.22	212.25	211.05	211.1	211.68	210.03	211.54	209.81	211.75	212.89	211.78	209.98	216.44	211.62	209.83	210.42
202.55	200.63	204.57	203.31	207.14	206.35	204.23	202.31	204.15	201.82	204.63	205.33	201.84	200.02	203.97	203.21	203.06	202.97	199.45	203.74	204.55	203.79	205.3	200.22	202.85	204.98	203.72	205.78	201.48	203.03	202.56	204.59	205.66	199.75	203.15	203.45	202.45	204.65	204.91	207.44	206.7	205.01	202.03	202.92	201.53	203.76	204.2	201.82	204.42	208.8
212.22	214.09	214.12	211.78	214.94	214.5	214.85	210.45	211.92	212.79	210.28	211.86	212.06	212.49	209.59	213.97	212.71	212.84	216.04	211.88	214.45	211.7	211.78	214.3	212.67	215.49	215.58	213.64	211.41	208.23	214.16	211.45	215.27	212.54	213.94	214.73	211.01	214.05	213.24	213.31	213.95	213.88	210.8	211.41	213.18	210.6	213.58	211.69	214.22	211.62
203.69	202.2	203.04	205.02	202.85	202.94	203.09	202.63	202.66	202.69	205.66	205.53	204.49	203.37	200.76	202.86	203.08	204.77	206.02	205.02	204.46	204.69	203.99	207.38	202.84	207.83	203.51	206.37	203.96	202.55	204.18	201.97	205.08	200.95	204.05	204.12	206.59	202.54	203.37	206.91	202.21	203.8	202.81	201.97	202.85	206.89	203.74	204.51	204.04	202.26
207.17	208.51	208.81	206.3	209.45	208.2	208.65	207.41	209.09	207.73	211.05	205.55	205.56	210.35	209.19	207.22	206.12	209.99	205.38	209.38	207.77	204.71	207.85	207.35	210.46	206.34	207.35	209.15	207.21	209.94	209.08	208.85	205.22	208.62	207.05	208.41	208.15	211.01	205.92	207.32	207.27	208.81	213.64	204.63	209.83	207.36	206.5	209.67	207.3	205.53
211.37	209.52	209.77	209.84	213.32	211.56	211.45	213.4	214.66	209.37	209.83	210.92	210.93	211.05	213.46	210.45	210.62	210.71	212.64	210.43	214.17	211.03	211.91	213.07	208.06	211.29	212.72	209.49	212.18	211.49	215.58	211.77	211.65	211.09	210.97	210.05	213.84	210.61	212.09	210.4	210.7	213.53	212.25	208.94	210.4	211.17	212.16	213.38	209.71	211.36
202.43	200.26	196.57	200.84	202.98	199.08	198.12	201	196.62	199.9	202.63	202.65	202.58	204.05	200.87	199.21	197.6	200.56	203.38	199.15	202.81	199.1	200.82	199.89	203	201.84	201.17	200.34	202.28	201.32	199.34	198.76	201.03	199.65	200.74	200.74	201.91	201.05	199.6	199.77	200.15	199.11	200.24	201.25	197.89	200.26	199.54	199.33	194.69	199.14
212.53	210.44	211.11	213.02	212.86	211.6	210.81	211.96	214.13	210.13	211.87	209.76	212.06	211.08	211.54	213.15	212.54	211.78	212.83	214.94	212.49	213.92	208.89	212.48	212.61	211.88	213.91	212.45	210	211.87	213.25	209.99	209.47	211.78	212.65	210.24	210.75	211.76	211.65	210.29	206.53	213.41	212.64	215.99	211.96	215.38	211.1	208.88	212.18	209.7
213.42	212.12	213.03	212.34	215.03	211.1	212.81	216.17	212.32	208.65	210.97	214.77	216.47	214.73	211.26	213.73	212.88	214.05	215.71	210.54	215.58	214.33	211.62	212.27	212.55	210.95	210.96	211.03	213.91	211.74	209.96	213.08	210.17	211.87	210.67	211.9	211.89	216.38	212.4	212.55	211.75	215.22	214.33	210.18	213.26	214.26	215.24	215.74	216.23	215.44
201.65	203.42	200.85	203.6	204.51	204.14	207.14	202.6	201.84	204.36	202.71	201.99	203.63	202.99	205.54	204.79	203.02	202.67	201.95	204.98	203.76	202.21	203.91	205.8	203.92	203.27	204.95	202.31	202.47	204.66	205.3	205.71	203.61	203.36	201.74	203.01	205.36	200.74	205.72	204.22	202.44	204.35	207.89	206.96	206.43	203.29	200.05	204.87	204.06	202.64
215.88	217.19	222.31	217.62	220.14	217.08	217.4	219.71	215.68	217.66	215.04	217.7	218.85	219.84	217.91	216.31	215.94	217.66	216.75	219.34	215.02	215.79	218.62	217.98	216.39	217.39	215.02	217.25	217.85	216.23	222.22	218.92	218.07	218.83	216.63	217.42	218.91	213.76	220.41	218.53	218.45	213.88	218.31	215.35	220.38	217.51	215.91	217.05	217.05	218.44
200.17	201.28	198.18	197.35	201.23	199.58	197.52	198.68	199.03	200.71	202.67	199.16	198.28	199.62	201.77	198.24	198.61	197.99	199.08	201.98	203.02	200.54	198.7	200.21	196.56	202.13	198.37	199.71	204.36	201.62	198.31	200.92	199.37	199.37	197.52	197.83	201.54	199.49	197.71	198.9	197.79	196.96	197.17	198.08	197.64	199.57	198.64	200.03	198.87	201.51
209.63	207.04	210.86	210.09	208.22	208.12	206.39	208.72	210.69	205.59	207.55	205.92	209.6	209.2	208.49	211	210.56	207.63	209.99	205.63	213.94	208.62	211.01	209.92	208.37	206.2	208.63	204.28	208.15	210.78	210.2	211.69	211.52	209.53	212.05	207.31	210.87	208.44	205.69	208.77	207.76	209.7	209.87	213.51	208.77	207.06	205.25	206.91	208.84	208.7
200.57	199.03	198.15	198.54	199.8	202.11	203.45	198.96	199.79	200.2	198.57	200.86	201.39	202.79	200.93	197.02	197.52	198.44	200.05	199.7	201.73	199.5	200.5	197.32	196.61	199.75	197.05	201.23	201.53	197.76	202.97	202.62	202.63	199.96	199.63	201.72	199.65	197.46	200.17	202.12	199.23	198.96	200.3	200.11	200.5	200.78	200.88	200.19	199.18	196.25
208.57	212.06	212.44	210.33	208.1	210.97	207.45	209.42	209.85	209.22	210.51	210.32	211.01	207.04	207.06	207.46	209.67	210.39	209.38	210.64	209.56	206.4	208.51	206.78	209.06	209.95	210.68	209.36	209.13	207.61	210.09	208.52	207.87	209.05	211.19	210.85	211.58	209.61	207.52	210.28	210.95	209.54	207.71	207.19	208.26	207.84	211.17	210.46	208.36	208.6
203.71	202.13	203.6	205.47	200.47	201.43	206.69	204.8	204.1	204.25	203.08	202.31	201.97	200.02	207.9	204.48	204.24	204.33	206.12	207.64	202.71	203.74	205.21	202.12	207.48	205.99	202.86	205.51	204.5	203.2	202.56	204.26	207.62	204.85	202.83	203.59	204.94	203.74	204.61	203.7	204.42	208.16	205.59	204.34	200.79	202.29	203.39	204.47	204.28	201.65
220.09	218.07	215.68	217.47	216.44	214.19	216.02	219.94	216.34	217.17	220.76	214.97	215.79	216.64	219.34	216.93	216.31	217.2	217.55	217.73	219.34	215.34	219.93	216.55	218.32	216.13	215.71	219.11	215.32	214.96	216.83	217.56	218.34	220.21	217.69	217.94	217.33	213.32	216.93	219.95	217.27	215.38	218.38	217.16	214.91	215.5	218.26	217.65	215.67	216.53
211.03	211.42	211.26	210.56	210.88	214.08	207.01	210.66	212.47	213.6	214.75	211.92	215.48	210.81	214.88	211.89	212.5	211.61	214.6	210.77	209.02	211.83	213.07	212.08	210.86	209.94	212.07	209.78	210.96	213.77	211.01	211.71	211.62	212.27	212.11	210.26	214.86	211.87	210.78	214.85	211.15	213.25	210.58	210.86	213.35	212.19	214	213.51	210.65	212.74
207.37	209.14	205.21	205.75	209.79	206.5	208.86	208.32	206.36	206.34	204.06	208.66	208.07	206.38	206.33	202.01	203.98	204.59	206.16	208.86	206.84	205.47	206.17	208.2	208.48	204.94	202.38	207.81	206.66	203.84	205.67	207.69	206.6	205.19	206.9	208.79	203.89	207.33	206.85	206.21	202.67	206.73	207.68	206.44	207.72	205.6	203.79	208.64	207.36	206.89
202.32	202.86	202.96	203.83	202.26	201.21	204.03	204.07	206.87	200.12	205.44	206.34	202.98	205.7	204.75	205.48	202.57	204.25	204.39	203.81	200.16	205.45	203.82	201.69	207.7	199.93	204.75	207.12	202.47	201.48	205.34	202.01	205.25	203.52	204.22	200.98	204.57	200.51	202.8	201.44	201.2	204	207.66	206.56	202.71	206.21	207.39	205.14	201.03	202.64
204.77	204.99	206.37	205.67	204.89	206.65	206.21	202.25	204.72	203.95	200.87	205.89	205.7	203.13	206.33	203.38	203.31	208.11	207.35	204.81	205.78	206.03	204.78	205.25	206.26	203.92	204.12	205.36	204.58	207.14	204.17	207.47	204.87	205.96	205.44	206.47	204.69	207.49	204.21	202.66	202.77	205.52	205.76	204.33	204.91	206.3	205.26	204.23	201.93	203.58
210.29	207.74	210.34	208.87	210.45	208.43	209.15	207.59	206.48	209.37	209.53	209.31	205.63	209.91	211.36	209.72	211.91	209.71	211.19	209.89	209.29	207.64	204.62	208.28	209.08	206.71	208.91	208.33	210.17	210.09	209.66	209.04	211.08	209.27	209.85	208.14	205.71	208.33	208.31	207.36	211.32	212.48	210.17	212.84	209.66	211.21	208.61	209.73	211.14	207.99
208.11	208.56	208.66	209.15	206.94	207.64	204.51	207.64	211.02	205.13	211.74	209.68	207.84	209.42	207.78	206.24	208.39	205.77	207.12	209.74	206.72	207.42	207.86	211.13	208.85	211.54	207.75	207.88	208.94	210.25	204.57	208.93	204.52	209.51	208.66	209.94	209.98	210.31	210.88	208.88	206.83	212.16	208.62	206.7	208.5	205.12	209.18	208.7	206.94	206.28
194.75	199.18	200	201.59	199.6	199.24	199.02	200.91	198.45	198	199.4	200.41	201.17	197.47	199.22	200.45	199.24	200.95	201.69	200.17	199.65	198.21	202.07	198.9	197.78	200.56	199.68	200.95	198.19	199.5	198.19	202.27	201.11	200.99	199.05	201.73	199.84	200.46	201.48	199.36	199.66	197.5	201.65	200.56	198.03	198.31	200.5	199.1	199.17	199.61
207.52	209.94	211.53	208.31	207.35	206.7	204.19	206.63	206.95	207.5	207.38	209.62	206.01	207.6	209.66	205.41	207.6	209.47	208.01	205.7	206.82	208.68	207.26	208.21	211.52	208.76	210.43	207.12	208.88	210.33	208.73	205.05	207.74	207.81	206.37	206.21	212.52	205.49	206.11	207.97	206.21	207.94	208.02	206.63	207.06	208.78	206.64	208.93	209.09	208.18
199.56	201.34	204.86	203.21	206.18	201.7	202.69	203.04	202	201.41	204.08	198.36	204.61	202.91	204.99	204.68	199.08	201.91	202.37	203.17	201.77	198.53	201.11	199.91	202.96	202.33	203.54	203.51	199.78	201.99	201.3	203.19	203.73	200.82	201.4	200.48	203.52	202.32	201.97	204.44	203.57	203.34	205.91	203.05	207.55	204.48	201.64	201	204.35	204.54
198.92	199.61	200.44	201.6	201.2	201.68	198.84	197.01	199.68	198.92	201.78	196.86	201.18	199.72	200.09	199.79	199.18	198.97	200.51	197.79	198.45	204.7	201.46	198.83	198.15	198.65	197.64	201.08	198.26	199.66	200.14	199.92	200.76	200.1	197.56	199.44	198.75	198.6	201.65	199.24	202.36	198.04	200.91	201.28	201.44	197.89	196.83	198.13	198.96	196.07
215.77	214.32	212.57	210.87	210.29	214.34	215.3	211.7	210.06	213.34	214.69	213.71	212.23	212.95	213.19	214.56	212.05	214.45	214.54	213.42	214.51	213.01	211.01	211.78	211.83	210.01	211.55	215.18	214.68	213.38	212.54	213.72	212.51	211.12	212.73	211.58	213.29	212.47	208.52	212.57	213.59	213.08	211.03	208.74	214.93	214.41	213.85	212.94	210.57	213.35
205.16	202.44	205.52	200.25	202.31	202.71	200.71	201.85	202.66	204.09	202.92	206.83	203.24	203.56	201.17	202.26	203.28	200.7	199.67	203.27	202.91	205.31	201.19	200.38	204.89	201.93	204.42	204.88	203.92	203.3	202.64	200.34	200.98	201.71	203.29	202.74	201.38	204.29	204.65	201.71	203.93	202.5	199.72	202.48	201.94	201.28	200.69	203.02	200.85	200.81
211.93	209.96	212.28	211.81	211.52	213.11	211.62	212.27	215.14	209.9	212.39	216.46	211.92	208.04	208.76	208.18	210.9	207.89	209.41	209.21	209.56	210.34	211.06	211.64	211.52	214.29	209.71	208.56	212.01	209.8	210.36	212	210.76	208.19	212.65	213.47	211.83	209.31	211.57	209.9	215.95	209.48	211.94	215.29	214.26	206.82	214.22	209.69	212.23	213.6
212.14	211.49	212.31	215.65	212.56	213.41	213.55	212.01	213.63	213.45	214.06	212.6	213.31	212.31	212.45	212.41	211.8	211.81	211.63	209.65	213.09	210.51	214.49	212.66	213.82	209.64	213.21	209.88	212.11	213.33	214.55	216.36	212.81	212.12	208.86	213.91	211.02	214.08	212.28	210.89	212.72	213.14	208.5	209.2	211.16	211.69	211.24	212.5	212.19	211.45
209.76	207.01	212.28	211.31	206	211.7	205.02	207.9	208.23	210.18	212.68	207.05	207.82	209.66	208.19	207.15	209.71	206.47	210.71	209.41	212.23	208.02	212.58	209.95	211.29	210.5	210.42	210.57	211.25	210.84	208.77	209.77	211.17	212.14	208.16	209.2	214.94	211.19	208.22	207.38	210.02	211.33	209.76	209.56	207.68	212.14	206.66	208.79	208.36	210.79
203.09	202.13	200.19	206.75	205.82	202.94	204.81	203.71	202.58	203.33	203.46	204.97	203.13	203.54	203.96	201.23	199.63	204.62	202.43	202.8	202.32	204.7	204.79	204.03	205.49	202.28	203.87	199.49	201.54	204.66	201.96	202.12	205.16	203.19	200.35	203.06	205	204.28	203.87	203.56	203.82	199.4	204.55	204.09	202.32	203.66	202.72	201.14	203.82	202.68
194.56	193.75	195.27	191.8	194.75	195.41	193.61	191.84	192.21	193.16	195.32	193.28	194.03	193.89	193.41	192.09	193.7	195.88	199.5	196.13	192.73	192.43	196.3	193.5	193	195.95	193.39	193.89	196.07	195.18	194.11	194.05	196.34	193.13	195.33	194.41	193.87	195.47	192.93	198.84	195.39	197.67	193.98	193.19	195.44	194.03	197.14	196.1	195.46	194.62
204.04	205.04	203.5	204.76	204.36	202.89	206.96	204.25	205.24	205.81	203.93	203.66	205.74	202.53	202.16	203.92	208.96	204.47	205.92	203.54	201.98	203.48	206.73	206.32	205.58	199.47	206.48	206.19	204.73	204.57	203.1	204.97	205.9	204.23	200.9	205.99	205.57	201.26	205.54	206.67	205.27	203.52	204.88	203.8	207.58	203.83	203.63	208.61	205.49	207.05
204.03	200.76	203.8	201.05	202.65	202.2	202.11	202.77	202.36	205.08	202.41	204.7	203.05	205.04	201.86	201.53	201.69	206.91	203.97	203.24	205.5	202.6	204.44	202.25	200.12	206.3	202.34	202.92	200.44	204.41	201.55	202.96	203	199.67	205.99	204.72	203.64	204.48	202.13	205.16	202.97	202.48	206.49	205.72	203.79	202.39	203.48	203.5	204.09	207.92
213.26	212.51	211.4	213.94	216.37	211.63	211.09	210.02	208.02	211.39	215.11	214.36	210.18	211.05	210.91	211.4	211.36	211.93	211.34	211.81	213.84	211.81	212.39	215.6	214.96	212.1	212.56	214.77	209.98	213.37	212.71	210.94	214.75	211.25	213.53	211.79	212.61	213.81	213.03	215.81	214.62	210.24	212.43	210.88	210	211.99	212.71	209.22	212.57	212.14
218.37	216.42	218.37	214.54	217.93	219.38	218.84	218.13	217.3	220.9	221.09	217.69	220.44	215.17	217.64	219.6	221.29	220.82	218.61	218.97	216.9	214.56	217.34	218.06	219.98	215.6	216.39	218.45	220.32	218.88	219.83	214.1	217.55	220.37	219	218.05	219.32	216.53	219.39	213.85	217.5	221.15	217.57	219.57	219.56	217.33	213.46	218.4	218.23	219.03
209.24	210.05	207.12	208.18	209.3	208.41	207.93	211.02	207.36	206.86	207.78	209.25	207.06	210.32	207.88	207.06	211.72	208.77	209.31	207.26	211.11	207.96	209.46	205.87	206.78	209.98	208.19	210.14	210.29	209.64	208.32	209	207.24	210.07	208.05	206.83	211.61	208.07	210.56	208.69	209.23	207.81	209.81	213.68	208.31	207.79	208.21	208.67	209.99	209.06
198.46	200.47	197.19	199.95	199.13	200.51	200.73	199.69	200.92	196.94	198.27	198.18	194.9	198.94	196.94	198.78	199.22	197.96	198.84	199.4	199.57	201.41	202.98	198.34	199.36	200.5	199.55	198.56	200.16	197.22	198.16	200.57	199.61	197.11	198.92	200.21	198	199	194.6	201.36	200.55	198.89	200.07	198.7	199.4	199.41	198.98	195.95	199.8	198.77
213.52	212.46	212.5	215.65	210.97	210.87	212.3	211.43	210.88	214.19	211.72	210.32	211.79	215.5	212.66	215	216.2	211.82	215.1	209.73	211.85	213.38	210.8	211.07	209.77	210.86	212.18	212.36	210.65	210.2	212.66	213.34	211.13	209.01	212.36	212.35	211.03	211.39	211.71	215.44	211.09	212.66	214.13	215.28	211.13	211.02	210.38	213.38	211.45	209.54
207.11	206.89	208.69	209.42	208.04	208.22	206.08	207.91	207.89	209.84	211.03	210.4	207.1	209.31	211.89	209.21	205.41	206.27	208.81	207.88	205	208.06	210.8	209.79	207.81	209.32	212.1	209.31	210.19	209.11	209.52	205.16	206.59	207.4	209.33	203.6	208.56	208.53	208.58	208.65	205.1	209.06	206	208.97	208.89	209.79	208.47	206.55	209.39	210.51
211.4	205.7	206.9	208.33	210.3	210.81	207.87	210.61	210.46	208.37	208.7	212.11	204.42	210.23	211.18	210.67	210.4	206.85	206.24	212.92	206.37	207.72	208.81	212.37	212.77	206.02	211.16	208.79	207.29	210.47	209.05	206.98	209.01	211.58	208.22	205.02	209.55	207.81	208.86	209.32	209.73	207.76	208.16	210.51	207.89	207.28	207.51	207.3	207.53	208.21
208.96	205.1	206.91	207.82	209.49	207.42	210.24	209.81	208.92	206.61	211.88	207.27	209.61	208.55	210.92	212.29	207.09	210.27	207.17	207.38	207.7	209.1	207.35	210.72	211.4	208.19	210.5	210.08	208.04	206.44	209.49	208.9	207.44	208.42	208.55	211.39	209.22	209.72	211.14	209.59	207.99	207.45	209.46	208.79	206.26	206.7	206.67	207.11	209.87	207.67
199.16	197.96	198.23	202.26	200.68	198.52	202.08	198.8	198.1	199.16	201.1	202.07	198.63	198.2	198.43	198.7	196.77	202.54	200.56	198.11	199.25	200.19	201.29	199.86	198.54	198.63	199.17	199.26	199.05	197.59	197.96	199.53	197.05	197.67	200.01	198.83	203.14	200.97	200.56	201.25	199.4	203.5	197.2	199.09	198.55	199.86	198.44	202.8	196.58	198.91
211.4	208.19	210.62	209.97	207.65	209.95	209.38	211.51	204.75	207.71	208.78	210.75	208.37	208.51	208.44	210.28	210.4	209.24	212.81	210.05	210.35	210.45	210.79	207.5	211.39	211.68	209.68	210.69	212.52	208.92	205.29	210.71	206.86	211.98	209.76	207.08	208.4	210.83	210.8	209.46	209.39	209.85	209.45	208.6	209.3	210.94	208.35	211.92	208.38	209.74
208.58	204.09	203.52	208.46	208.33	204.79	205.9	201.9	203.92	209.26	206.78	203.79	208.39	207.4	207.1	206.86	206.85	206.39	204.38	206.83	206.5	206.36	204.71	204.69	204.17	205.22	207.54	205.87	204.62	205.36	205.77	204.22	203.51	206.41	204.59	207.99	204.23	210.87	204.74	203.56	205.71	206.52	203.84	206.52	205.46	205.3	204.03	206.04	205.59	206.05
209.64	209.07	207.67	206.53	211.28	208.66	209.79	207.79	204.26	208.34	207.41	208.74	206.25	210.14	208.64	203.15	208.83	203.98	206.8	210.21	204.37	210.56	204.74	206.61	209.37	208.37	209.57	206.26	209.55	208.96	206.28	206.43	208.95	208.96	206.19	204.4	206.02	207.55	205.44	208.39	209.09	206.38	206.82	207.38	207.4	210.14	206.05	209.71	204.45	205.79
210.85	213.67	210.67	211.77	212.86	213.11	213.56	211.83	211.81	210.96	213.35	215.05	211.67	211.99	210.71	213.76	211.24	211.46	214.18	210.73	210.64	209.85	211.26	208.3	211.37	209.02	210.7	212.41	210.95	214.63	215.68	215.61	212.72	212.02	210.94	213.45	209.86	207.62	214.19	211.03	209.3	212.8	210.01	211.68	214.33	212.07	210.87	210.6	208.27	212.11
207.79	207.55	207.47	209.28	208.77	209.37	211.9	210.8	211.06	209.07	209.71	209.81	208.66	207.37	207.6	209.3	211.58	212.72	212.23	206.95	209.85	207.49	206.45	209.6	210.12	210.11	212.13	209.57	206.17	206.28	206.02	210.01	209.67	207.73	207.31	207.51	209.76	209.63	208.49	208.69	210.69	205.46	206.96	209.54	207.89	210.2	210.08	206.46	209.3	206.64
204.44	204.49	206.12	204.25	208.7	206.24	203.32	204.69	208.76	204.1	203.51	204.73	206.88	203.77	202.56	203.83	202.76	206.73	203.49	204.54	207.09	202.77	203.29	202.4	209.11	204.73	204.72	203.88	206.09	204.03	203.84	207.4	208.71	205.89	203.46	206.34	205.42	203.43	205.35	205.13	204.73	205.6	205.96	203.29	203.52	206.33	205.22	205.53	206.65	205.79
214.26	213.47	212.53	212.04	209.53	212.5	210.02	212.69	215.1	211.26	212.88	210.73	213.31	211.72	209.82	213.55	207.8	211.98	210.5	213.06	212.29	212.63	209.82	212.04	212.74	209.88	208.09	211.45	209.83	209.85	211.76	213.82	210.92	211.78	212.36	207.6	208.21	209.26	208.39	212.18	209.34	211.83	213.34	213.42	212.95	212.63	211.49	210.05	210.2	210.22
200.67	205.25	200.76	200.81	203.61	204.21	203.05	201.07	201.48	199.52	202.78	202.3	202.26	201.9	201.18	204.3	200.68	203.57	197.53	201.67	204.49	200.81	201.31	198.53	205.81	202.11	200.56	203.27	201.66	200.97	199.28	200.96	200.86	202.72	204.33	203.09	202.74	206.28	202.26	202.67	202.87	202.69	202.75	201.55	200.08	201.99	202.33	201.07	198.34	201.71
211.54	208.42	206.94	209.9	206.35	209.72	209.19	210.8	208.81	209.02	209.83	211.4	210.75	206.9	210.49	206.23	204.67	210.68	210.93	207.17	207.94	208.68	207.25	206.84	209.44	208.58	208.6	210.01	208.77	209.49	207.24	209.03	209.06	208.79	207.97	207.64	209.85	209.25	210.59	208.11	207.53	206.95	204.79	207.29	208.68	213.55	207.61	207.72	207.25	211.86
210.43	209.64	209.67	206.92	207.61	212.26	209.18	211.6	208.01	207.44	209.69	206.59	209.15	209.22	206.59	211.31	212.28	205.56	209.06	208.2	207.95	207.18	207.48	207.61	211.97	208.88	208.66	209.75	207.47	208.25	211.13	206.96	211.84	205.77	209.34	208.76	207.53	210.19	209.36	210.64	209.92	207.17	208.73	207.98	210.67	210.82	210.73	210.39	208.76	209.52
199.47	198.36	200.65	200.36	199.46	200.73	200.94	199.57	196.92	198.73	199.17	201.21	197.54	196.97	197.35	195.78	198.98	202.35	200.21	201.28	200.46	199.92	204.45	199.5	200.94	200.27	204.03	199.31	203.27	200.95	199.81	200.72	198.98	201.23	199.7	203.62	200.08	199.18	203.55	198.73	201.54	197.4	202.31	202.28	199.66	202.71	200.44	197.14	201.3	200.55
199.61	202.62	203.29	202.28	201.56	201.49	197.87	199.78	199.8	200.12	198.38	198.92	198.24	199.99	199.8	200	200.85	199.83	197.89	201.55	199.44	202.02	196.81	201.3	196.22	202.94	199.71	202.14	200.84	200.17	200.27	201.85	197.67	201.19	197.9	199.57	200.54	200.92	202.29	201.53	202.66	197.13	199.95	198.32	202.94	201.47	204.89	199.9	199.11	195.82
216.49	219.44	216.51	212.68	217.43	215.4	215.14	214.37	214.83	215.48	214.88	220.24	218.12	219.45	213.41	217.39	216.33	216.74	219.12	215.58	217.32	213.93	216.24	218	220.81	217.78	217.24	216.29	216.92	216.05	214.92	219.5	220.04	218.8	213.64	218.7	217.46	218.66	217.58	216.97	218.01	215.78	215.77	217.31	216.22	216.84	218.42	218.4	214.89	214.93
201.22	204.02	203.61	202.38	201.71	204.55	203.2	201.25	201.53	200.44	205.61	203.28	201.65	205.37	202.29	202.71	201.97	201.25	204.26	202.67	200.15	199.87	205.39	205.59	203.47	203.11	200.18	202.24	204.97	202.26	203.59	202.55	205.27	200.17	205.53	203.82	204.95	205.1	201.76	204.46	199.09	203.03	202.17	200.93	204.13	202.75	203.86	200.76	202.78	204.37
211.75	214.42	211.21	211.62	213.27	212.13	213.58	213.81	207.95	210.71	212.33	208.19	210.68	210.11	213.56	212.12	216.56	212.05	214.34	211.44	210.77	212.45	210.31	211.08	215.15	213.9	210.74	211.92	211.64	212.34	212.67	207.22	206.72	213.65	210.07	210.62	214.71	211.48	211.19	211.25	211.53	212.26	209.69	211.24	210.73	211.04	212.72	212.5	212.52	210.51
210.18	208.5	210.03	207.95	208.42	211.15	206.74	213.8	207.26	211.59	210.02	208.16	209.26	207.14	210.92	209.78	203.79	204.41	208.79	206.37	207.96	209.2	209.25	208.21	209.01	207.51	205.7	211.16	207.74	209.84	209.58	205.58	208.74	209.41	209.56	208.03	209.3	207.22	207.82	208.79	208.44	209.84	209.03	209.48	203.81	213.59	209.08	209.31	207.19	209.56
206.62	209.11	205.13	210.55	209.8	206.5	204.01	205.59	210.73	204.51	206.58	206.98	209.6	208.29	209.03	206.67	205.69	208.18	205.35	206.33	208.41	209.23	207.85	207.97	208.93	209.16	206.88	209.12	207.19	209.95	206.03	207.04	208.07	208.64	208.87	207.05	206.25	206.24	206.17	209	205.48	204.9	206.71	208.44	209.48	207.93	205.95	209.07	208.6	209
206.9	206.93	204.63	206.17	207.66	207.56	205.31	205.09	204.71	205.18	205.6	202.64	203.34	205.42	208.21	202.84	201.49	203.7	206.71	203.03	203.32	204.45	203.7	206.34	204.34	205.08	202.94	207.21	206.56	204.78	205.49	204.27	205.03	204.9	206.06	205.31	202.85	204.92	203.88	203.18	205.85	208.68	207.58	207.41	203.69	204.32	207.6	201.69	204.25	204.48
210.15	208.23	210.52	206.68	209.65	207.04	207.3	207.15	208.38	210.41	208.87	211.13	207.34	209.52	211.74	207.48	209.32	210.58	207.35	208.28	206.65	204.84	208.71	206.91	206.89	208.82	207.87	209.04	209.3	208.52	208.46	209.04	211.27	208.24	207.4	210.85	205.4	206.42	209.79	208.53	210.36	211.21	209.6	211.07	209.54	207.15	208.9	208.52	209.92	206.31
209.03	206.7	207.02	207.93	210.61	207.18	204.99	206.26	205.92	210.86	208.34	206.43	208.26	209.22	206.58	209.15	206.39	208.41	208.45	207.77	207.33	208.43	208.58	209.21	208.89	208.13	205.05	207.96	206.53	207.64	209.82	205.71	208.88	209.13	208.71	209.72	205.32	206.51	207.29	209.9	204.18	209.89	207.82	206.73	207.56	207.66	206.72	208.84	207.42	208.55
202.54	203.45	205.08	204.08	203.81	202.14	202.14	203.72	205.62	206.2	203.19	203.13	206.87	201.72	204.47	206.35	205.6	204.3	201.83	205.39	202.66	203.65	202.49	201.61	206.23	203.42	206.71	202.72	205.5	205.61	206.32	204.3	206.87	204.34	203.7	204.33	201.83	201.24	202.53	201.36	201.56	202.36	204.45	203.22	202.88	204.63	201.89	205.45	205.12	205.53
209.76	208.67	209.66	209.22	209.08	211.45	211.16	210.45	208.66	212.58	207.1	208.61	209.82	206.62	209.41	210	212.5	207.64	211.32	210.66	208.72	210.18	210.08	209.55	208.79	210	208.17	211.04	205.05	209.79	208.83	209.69	211.07	211.02	210.68	208.36	209.68	211.87	209.56	210.61	207.79	207.91	212.44	210.75	211.16	207.5	211.74	205.77	207.86	210.93
215.66	213.92	216.01	213.89	212.04	213.19	214.75	213.56	214.64	215.69	215.36	212.29	214.31	212.39	217.32	215.29	217.23	214.08	214.97	210.77	216.04	215.72	209.81	209.77	214.03	212.33	211.57	215.2	214.13	215.45	213.61	213.67	213.25	213.83	210.97	214	214.44	211.39	216.02	216.9	215.33	215.98	213.39	214.94	212.91	214.22	215.97	216.78	215.66	212.49
215.64	219.26	218.68	215.72	215.67	215.42	220.18	217.41	215.48	214.55	216.28	215.12	213.82	219.26	217.52	216.72	217.34	215.79	216.38	216.08	214.4	215.52	217.19	215.85	217.32	218.09	215.49	216.07	214.47	219.16	215.42	216.97	219.62	215.97	217.19	218.34	218.11	218.03	216.2	218.38	216.43	216.15	218.9	218.18	215.05	217.92	216.61	218.41	215.49	219.2
197.3	199.71	199.08	195.54	196.55	197.53	197.76	201.14	200.47	199.13	196.54	196.95	195.96	199.21	199.75	199.76	199.6	197.34	202.15	199.69	197.9	197.35	198.63	196.79	196.59	200.45	198.45	198.94	198.6	200.1	198.09	197.65	196.87	199.48	197.69	199.78	198.29	199.08	200.24	202.22	202.51	199.5	200.66	198.74	195.57	199.96	195.26	200.19	197.52	198.73
206.58	207.9	204.62	206.65	203.22	201.94	210.5	206.95	204.44	205.29	205.05	205.35	205.27	206.46	203.95	206.02	204.86	206.21	208.2	205.8	204.14	204.13	206.4	208.78	204.39	203.79	205.95	207.09	207.1	207.53	206.51	205.22	208.07	206.27	208.7	206.22	210.44	205.6	206.12	207.35	203.7	207.39	206.04	203.58	205.13	207.28	206.25	208.44	204.17	205.6
201.18	202.74	204.23	204.99	200.76	200.96	206.57	204.4	207.32	206.53	206.47	203.69	203.85	206.42	203.51	205.53	204.29	203.46	205.44	202.2	204.57	209.24	205.85	205.52	202.85	205.85	205.16	206.27	204.75	204.76	205.62	208.18	204.98	202.24	203.19	205.66	203.28	201.98	204.32	205.39	204.78	205.25	202.33	206.13	205.26	202.42	204.88	203.36	205.28	203.5
207.36	206.86	207.4	203.96	204.95	205.47	208.27	204.52	206.06	207.32	207.17	209.17	204.51	202.43	204.62	208	204.71	207.34	205.02	206.04	203.93	205.61	202.36	203.96	204.08	202.82	206.16	204.29	204.05	201.95	205.41	206.52	205.04	206.02	207.57	205.66	205.87	206.17	208.64	205.59	204.5	200.79	204.8	204.2	205.14	204.48	203.14	204.72	206.18	205.96
212.85	214.17	214.72	213.56	214.2	211.69	211.49	212.9	211.89	214.33	213.2	212.03	209.75	214.2	212.71	214.03	214.71	208.57	211.72	213.71	212.13	211.68	213.58	215.24	211.12	212.25	212.6	211.95	211.22	211.43	212.84	210.54	209.15	211.83	210.09	213.98	213.84	216.43	212.87	211.51	212.59	210.67	215.14	215.61	210.02	214.54	215.27	213.89	215.24	213.19
204.92	200.89	200.42	201.78	201.85	203.72	204.56	202.87	201.82	201.36	203.96	202.43	205.81	202.15	202.68	202.88	205.98	202.75	204.21	200.56	202.66	206.39	201.86	204.64	206.66	198.22	204.16	201.65	202.67	205.07	203.78	201.36	200.05	208.04	202.8	202.54	202.88	204	203.52	203.07	205.49	202.68	202.39	202.47	203.17	204.1	203.05	205.67	202.71	201.7
210.57	208.09	211.51	208.33	209.23	211.91	208.8	211.46	207.13	210.02	208.46	210.74	211.54	208.61	211.59	209.64	207.82	208.21	210.52	211.22	210.43	207.73	205.97	207.98	206.46	209.32	208.99	207.25	208.89	205.76	211.4	207.26	205.89	209.8	209.35	209.37	211.1	210.79	210.31	208.11	212.27	207.87	212.2	210.37	206.28	210.4	205.64	209.46	209.99	208.82
204.46	205	204.83	205.42	205.56	203.53	204.7	206.8	200.79	204.32	204.87	204.55	206.61	205.83	203.98	203.01	204.46	203.91	205.05	201.24	202.33	202.16	206.85	204.25	206.04	208.14	202.08	201.6	204.31	202.78	207.86	207.8	208.01	202.85	204.24	207.15	206.96	203.19	204.91	204.79	204.8	203.13	202.02	204.89	206.74	203.57	204.46	204.47	203.25	205.63
203.64	204.22	204.09	203.49	200.29	202.64	202.06	202.66	198.59	202.84	203.21	204.82	204.1	203.68	204.06	202.74	204.79	203.12	198.98	203.49	199.77	202.92	205.26	202.76	202.52	204.37	204.56	202.2	204.04	203.1	204.38	202.56	203.04	203.13	202.62	204.96	202.15	200.56	201.2	206.02	206.19	201.03	205	200.93	202.03	203.51	202.1	203.46	205.15	202.86
206.81	202.23	203.54	204.64	201.84	203.04	207.23	201.25	202.22	202.28	204.76	204.45	200.89	204.26	202.18	203.54	202.37	206.93	199.01	205.17	201.26	204.55	204.05	201.15	205.73	205.52	204.48	203.32	202.53	202.17	201.8	207.05	202.97	205.11	204.39	205.84	202.67	204.91	201.64	203.17	202.07	203.6	201.03	206.52	202.85	203.27	204.25	205.76	201.65	204.46
218.14	216.36	215.59	218.56	216.89	217.48	219.71	216.95	218.15	220.08	215.95	216.46	219.6	218.35	220.17	215.36	222.92	216.76	217.78	216.2	215.88	221.54	218.42	218.09	216.32	216.37	217.73	218.87	217.64	219.96	217.87	216.37	219.07	218.52	219.18	219.11	218.6	216.1	218.76	219.25	213.05	221.12	219.85	217.14	214.94	217.25	214.68	219.27	219.58	218.83
202.3	200.91	201.76	198.42	200.24	201.3	199.7	202.97	201.41	202.44	200.51	201.93	199.5	201.72	200.79	202.8	198.85	200.16	198.92	200.36	198.43	201.23	198.66	201.72	199.09	199.84	201.6	198.46	198.54	199.18	197.57	203.15	199.21	200.96	201.25	200.65	199.79	198.5	201.02	202.79	198.89	196.99	200.74	200.43	200.11	200.57	198.99	201.18	198.7	200.75
206.87	204.79	207.07	205.47	206.1	205.99	206.14	205.22	204.64	207.9	205.18	206.28	205.78	208.68	207.21	204.05	204.29	206.91	205.26	207.19	206.73	209.28	206.9	206.7	205.07	207.67	205.31	206.93	203.42	208.43	206.65	206.11	207.76	203.32	211.6	206.04	205.58	209.71	206.22	206.88	205.5	205.61	209.1	206.08	204.32	205.92	203.58	205.23	207.23	206.09
194.81	194.35	193.32	195.04	192.95	192.31	193.97	194.24	195.25	191.51	194.51	192.67	191.39	198.58	193.13	193.72	191.74	191.77	193.3	197.16	193.45	195.72	194.06	192.62	193.36	192.68	196.2	194.7	196.53	198.13	192.76	191.79	196.21	195.84	193.3	193.34	191.26	196.74	192.46	194.65	193.79	191.95	193.54	191.7	193.71	194.96	192.16	189.67	198.41	193.33
211.79	211.35	211.75	213.21	210.82	213.08	212.84	211.47	214.35	208.79	213.33	206.97	209.99	213.56	211.36	214.29	214.35	210.48	212.26	209.79	213.06	210.05	211.86	210.67	213.16	210.28	215.93	210.62	211.99	211.98	211.88	210.23	210.97	212.43	212.6	214.56	214.76	212.64	213.46	209.7	213.05	211.52	213.62	210.6	210.61	210.68	211.25	214.31	211.97	210.25
207.19	208.72	209.9	209.39	208.02	208.66	212.01	211.02	207.82	209.77	210.21	208.8	208.88	209.53	208.54	209.26	207.81	208.03	207.87	206.32	209.7	209.18	207.91	207.9	210.15	212.27	206.36	206.37	208.45	206.18	207.73	211.49	207.88	208.07	208.87	208.45	209.33	208.91	208.28	210.83	208.13	208.18	204.43	209.92	206.21	210.61	211.7	209.06	207.96	208.51
203.1	202.01	198.31	200.06	197.75	200.86	197.43	198.5	198.15	196.86	199.94	202.07	201.6	202.07	200.09	200.97	200.4	201.32	200.65	198.28	197.94	201.66	201.45	199.55	200.54	201.62	200.8	201.54	199.84	199.3	200.97	199.9	200.27	199.74	197.66	200.1	197.93	200.23	203.63	201.02	198.03	203.61	199.6	200.15	200.79	198.67	200.58	195.59	203.43	200.6
201.25	198.85	198.73	201.12	200.1	200.85	199.12	202.68	199.01	201.62	201.12	200.05	198.77	200.34	202.88	200.84	199.82	202.54	201.68	202.33	202.96	196.25	197.27	196.55	200.82	199.14	199.42	199.77	198.93	201.47	202.64	201.6	200.29	198.58	199.32	200.02	200.64	200.8	199.6	200.76	200.66	202.23	199.93	200.69	202.26	202.1	198.58	203.21	199.05	201.85
203.84	201.45	203.02	205.69	205.72	203.76	206.48	204.24	205.35	202.29	202.42	201.58	203.71	202.96	206.21	205.82	203.99	201.89	200.86	204.86	203.75	203.81	202.2	204.15	202.83	203.29	204.79	204.49	203.75	201.21	205.59	201.75	204.47	204.05	205.41	200.15	200.45	204.66	201.23	206.21	201.92	202.51	199.57	204.33	204.24	202.53	201.28	201.82	201.81	207.06
200.05	195.47	199.82	201.57	200.8	201.94	197.42	197.94	197.63	199.39	199.1	200.41	202.56	199.84	198.22	196.91	201.98	202.34	199.63	203.5	196.85	198.3	201.11	197.36	198.55	198.31	196.34	199.25	196.29	199.88	198.54	200.79	200.65	196.59	200.34	203.36	198.9	200.13	201.16	196.27	200.63	202.52	198.25	204.55	200.48	200.58	198.86	198.83	197.74	198.61
203.21	201.9	202.04	203.15	200.48	203.16	203.03	202.88	205.52	199.68	201.02	202.87	202.88	204	204.17	204.27	202.5	205.82	202.23	200.5	202.97	202.83	201.73	200.35	203.44	201.87	201.2	200.87	205.44	202.26	202.87	203.31	203.56	202.48	200.63	203.5	201.46	200.84	203.05	203.75	201.99	202.94	203.35	201.15	204.12	204.77	202.06	200.32	201.93	203.91
206.2	207.59	206.22	208.43	209.32	206.88	208.29	208.58	213.4	211.58	207.74	206.85	209.81	208.5	210.56	209.17	207.71	211.21	207.38	211.14	205.87	208.05	208.08	208.04	207.42	207.55	210.83	209.63	209.91	209.13	211.75	209.75	209.95	210.69	207.04	208.37	206.12	215.1	209.29	207.62	209	210.52	207.17	210.09	206.21	208.61	212.44	209.85	208.65	212.71
204.09	203.64	204.75	202.06	206.12	204.03	202.45	204.74	202.72	205.66	202.93	205.37	200.1	202.16	203.87	204.75	204.39	204.58	203.63	203.02	201.4	204.6	203.94	205.47	201.29	202.67	203.61	202.71	200.93	204.22	202.9	204.4	205.57	201.94	204.57	205.23	201.4	205.43	202.01	203.5	206.25	204.21	202.01	202.7	205.05	204.79	205.62	204.29	205.47	202.77
218.65	218.34	218.37	217.46	215.99	217.62	218.67	217.23	214.13	217.36	219.77	218.69	220.41	217.71	214.66	218.83	221.04	215.69	220.74	218.23	218.65	217.05	217.25	215.82	214.61	215.84	216.42	216.65	217.64	218.49	216.06	218.3	218.64	220.2	220.7	215.65	218.99	218.63	214.43	217.1	213.94	218.04	217.79	217.25	216.1	221.25	217	218.19	219.43	218.05
203.91	202.18	206.85	202.1	200.71	205.12	206.79	201.58	203.49	204.42	204.53	203.33	201.33	204.12	202.78	202.73	206.4	201.15	202.48	201.65	203.89	206.5	206.76	203.13	205.46	205.56	203.12	202.03	202.17	201.74	202.75	204.27	204.47	204.14	197.55	204.72	201.22	202.23	205.57	205.22	206.12	205.06	204.66	202.86	203.33	202.94	202.51	203.59	203.82	204.81
211.87	207.86	208.43	206.08	210.55	209.06	206.66	207.49	205.69	211.49	205.66	207.38	207.08	205.29	209.7	205.74	203.71	206.7	205.44	207.98	208.36	209.3	208.41	206.38	208.36	209.32	211.03	208.7	202.81	206.77	207.15	207.78	207.88	206.39	205.17	209.84	208.28	211.74	210.26	208.3	209.08	210.79	208.15	208.69	209.54	208.11	207.86	206.57	208.78	208.18
200.2	199.32	199.27	199.57	202.58	199.5	202.62	199.01	199.51	204.37	200.5	200.64	204.1	200.43	201.09	203.76	199.77	202.96	201.74	200.18	200.28	204.21	202.32	201.28	201.47	201.28	201.17	200.82	202.15	200.59	198.59	201.63	201.07	197.81	202.31	204.56	202.67	202.04	200.29	200.14	200.66	202.55	199.12	201.57	198.7	201.64	202.61	203.17	201.6	199.49
213.29	212.39	213.8	213.04	212.46	214.28	211.96	213.64	214.01	212.05	212.72	211.76	214.45	213.45	212.1	217.11	212.72	212.36	212.98	213.29	212.42	209.68	211.63	212.77	212.44	211.81	212.43	217.4	210.11	213.67	211.56	215.8	213.44	211.76	214.74	213.73	213.07	213.45	211.04	214.07	209.95	212.63	210.11	211.45	215.35	213.12	209.05	212.22	216.95	215.23
220.37	217.59	218.48	216.61	220.63	218.53	216.42	219.22	215.87	216.66	217.77	217.03	218.03	218.61	216.54	218.54	218.03	218.56	215.2	219.84	217.81	214.38	217.71	220.73	217.33	215.37	218.54	217.04	219.04	217.36	219.42	218.87	217.13	216.41	218.46	217.79	217.6	212.42	219.32	217.59	218.46	217.29	216.88	215.88	218.62	217.35	217.48	216.88	215.24	217.88
202.19	201.78	203.79	200.49	202.74	201.41	202.61	203.42	203.94	201.67	204.61	203.79	203.24	202.77	200.09	202.79	201.47	200.79	204.66	204.87	200.72	207.13	202.49	201.38	201.1	203.78	200.69	204.38	202.48	202.59	203.21	202.55	204.41	200.59	205.52	201.35	205.38	203.51	202.91	204.91	200.64	204.66	203.74	204.35	202.05	205.35	203	206.15	204.24	202.63
206.16	211.42	207.08	208.69	204.85	206.19	209.87	208.92	202.08	207.72	208.59	207.5	209.91	207.37	212.26	206.25	205.5	209.09	206.95	207.21	207.88	206.36	207.72	209.67	207.29	208.66	208.56	208.16	208.7	206.19	208.25	208.06	208.19	210.09	209.92	206.26	208.89	209.43	208.32	206.73	208.38	207.58	207.77	210.37	206.17	208.39	209.62	208.46	207.5	208.19
205.65	202.72	200.89	201.71	209.73	204.71	204.12	206.17	203.32	203.39	199.98	204.35	203.45	205.71	202	205.43	203.7	201.58	199	201.63	203.26	207.44	206.18	203.02	202.36	205.93	205.64	203.33	204.12	198.91	202.67	206.09	201.76	204.73	203.8	203.71	201.73	202.4	204.54	202.26	201.92	205.6	202.48	205.75	203.4	201.03	204.81	206.04	204.44	204.1
219.06	216.36	216.77	221.05	216.69	216.62	219.06	217.25	216.21	220.61	220.13	217.64	214.22	218.43	213.62	215.58	215.53	217.49	215.23	220.07	216.63	218.28	214.97	218.19	217.34	215.48	217.02	219.29	217.8	218.53	216.84	217.06	216.48	217.91	215.65	217.96	215.85	217.91	219.2	216.65	221.38	215.68	216.41	216.45	215.31	218.65	216.05	214.95	217.61	217.74
211.91	213.33	212.99	211.94	213.15	214.05	212.91	211.36	214.16	213.4	216.04	210.58	211.21	211.9	209.36	209.67	207.83	213.45	213.86	210.67	212.61	214.32	210.21	210.35	212.22	215.27	213.1	214.81	212.17	213.55	212.36	210	210.85	212.08	211.42	217.76	211.21	213.15	209.64	215.77	208.22	216.23	213.54	210.85	214.42	212.67	212.68	214.57	212.29	212.39
206.42	206.96	209.11	211.32	208.53	208.82	207.37	209.01	208.79	211.64	211.1	209.45	209.82	210.51	209.07	209.32	207.49	206.36	207.13	210.22	207.59	209.26	208.96	210.95	207.91	205.44	212.61	212.38	205.1	208.57	207.32	207.86	209.2	210.53	209.56	211.19	204.93	210.89	208.52	207.32	213.4	209.96	207.15	209.77	208.43	209.31	209.17	206.38	209.63	211.74
209.03	208.36	207.04	208.21	209.87	208.59	209.31	208.59	206.95	206.26	207.18	209.46	206.96	211.51	211.13	211	209.52	205.17	210.65	208.28	208.4	208.51	209.81	205.44	211.6	207.23	208.71	210.38	207.67	208.55	207.05	206.35	207.21	207.78	207.33	209.57	208	205.2	205.44	209.56	207.07	208.45	206.86	211.74	210.93	206.69	205.02	208.49	201.92	210.15
208.93	208.44	208.21	210.08	210.95	210.04	207.56	210.15	208.27	206.87	207.83	208.02	210.72	207.42	209.75	209.55	207.63	206.21	206.59	208.52	209.64	208.28	207.7	206.94	209.28	208.97	210.49	209.76	211.79	208.75	208.1	208.03	206.86	210.26	209.71	206.51	208.6	209.46	207.04	209.12	208.19	210.35	208.04	205.99	208.77	211.12	209.79	207	210.83	210.62
210.48	215.55	211.81	214.18	212.2	212.45	212.61	213.72	208.89	214.89	212.68	214.45	210.42	213.22	215.4	214.73	211.53	212.93	216.75	209.99	213.74	217.25	211.75	212.6	212.11	213.75	213.07	216.2	215.19	211.89	209.42	210.07	212.71	213.95	209.8	213.51	211.1	215.06	211.56	216.5	211.4	212.73	214.22	215.4	212.48	213.9	212.7	211.6	215.6	210.27
199.43	198.18	200.78	199.26	202.91	199.93	203.1	199.47	198.94	199.15	197.92	198.35	200.85	200.59	199.78	198.69	197.58	200.54	197.27	202.41	198.85	198.8	197.8	201.49	201.63	200.71	196.96	201.51	201.97	197.7	199.67	202.2	199.38	200.98	200.89	201.95	199.41	201.43	198.44	196.67	199.94	201.72	199.57	201.94	199.6	200.13	200.29	197.36	201.2	199.61
207.24	207.34	209.01	207.6	208.64	212.24	207.78	207.99	209.61	208.18	209.17	210.25	206.72	208.08	207.33	209.05	208.93	211.9	207.51	207.68	210.07	209.67	210.14	212.42	205.64	208.83	207.37	210.75	206.42	208.77	207.79	207.28	208.3	208.93	208.09	206.98	206.6	210.16	208.69	210.09	208.42	207.72	207.9	210.91	207.63	212.57	208.72	208.7	207.05	208.45
203.85	201.71	201.71	204.09	202.66	203.43	200.03	204.66	203.35	205.82	203.54	202.82	203.06	202.05	205.07	202.72	198.28	203.42	203.2	202.21	200.97	203.86	201.85	205.6	201	205.88	204.82	203.51	200.67	204.94	203.62	203.78	204.76	202.51	203.97	205.87	202.49	204.04	204.86	203.93	202.62	206.05	204.55	205.95	205.08	201.83	204.81	204.26	203.3	201.98
210.51	213.33	210.31	213.14	211.87	212.73	212.57	210.35	212.06	215.25	213.16	215.09	212.26	215.94	211.98	210.08	210.66	215.47	212.01	212.8	212.83	213.31	214.32	213.34	215.86	210.92	214.32	214.91	214.9	216.04	212.12	212.68	213.73	215	211.23	211.84	214.24	212.59	214.12	214.75	210.13	209.7	210.42	212.71	211.44	212.98	212.77	211.35	213.05	211.04
208.44	205.92	207.35	207.67	208.7	210.39	205.15	210.06	204.81	208.37	207.21	206.75	206.65	207.88	207	205.93	210.3	205.27	206.92	206.21	205.93	205.43	207.84	206.84	209.74	206.34	207.38	207.95	205.65	206.25	208.83	208.58	211.42	209.25	206.61	204.54	209.61	207.02	208.32	208.57	208.6	206.97	207.73	207.03	209.37	209.28	207.94	209.35	209.81	208.78
198.99	197.18	201.18	199.92	197.69	197.89	195.79	198.28	199.6	198.59	200.4	199.32	196.17	196.88	201.77	197.67	199.5	195.78	198.58	201.31	198.54	200.49	198.48	198.69	197.09	194.02	201.26	195.13	194.34	199.71	196.2	194.95	199.72	195.38	199.5	198.96	198.08	195.9	196	198.5	197.83	198.71	196.3	197.45	198.52	196.24	198.38	201.1	203.12	200.49
213.39	214.32	211.17	210.64	210.75	210.92	213.49	214.16	213.54	215.31	214.13	212.31	218.08	214.38	210.53	211.67	213.64	212.34	215.91	214.24	211.04	212.48	213.25	213.59	210.81	211.6	210.08	211.76	213.11	213.19	215.09	213.92	213.45	210.88	214.37	217.33	211.63	211.15	212.59	214.98	213.26	213.59	214.86	213.53	213.48	213.09	207.99	210.71	212.3	213.18
209.22	212.22	211.97	209.43	210.94	209.27	210.49	210.76	212.5	210.64	209.79	209.95	205.21	210.13	210.85	212.76	209.01	210.88	210.22	208.21	210.57	212.88	211.85	209.59	209.18	209.62	210.49	210.59	210.84	207.66	209.74	209.22	206.06	206.93	206.85	209.11	209.98	207.78	212.21	210.85	208.28	209.03	210.04	213.12	210.37	208.79	209.71	208.72	209.6	210.36
199.26	201.81	202.19	202.83	206.23	201.76	204.66	202.88	204.81	203.32	200.23	202.45	199.34	202.11	202.28	203.05	203.52	203.46	201.53	206.71	202.81	200.68	204.09	202.49	201.74	203.1	203.43	204.81	201.26	201.1	201.19	198.8	204.31	201.9	201.19	203.81	200.7	201.6	200.06	204.77	201.58	202.33	204.4	203.95	200.92	201.45	199.85	204.92	200.24	205.37
213.78	214.33	213.46	214.55	214.06	213.92	210.85	209.91	212.39	212.27	211.78	210.24	211.55	210.45	208.8	212.39	211.68	211.66	212.83	209.3	210.61	215.53	211.69	210.11	214.34	212.61	210.69	215.97	213.25	209.09	207.53	211.83	211.26	209.71	210.31	213.52	209.1	211.12	212.28	210.06	210.29	211.03	209.49	211.72	213.37	214.5	209.78	211.29	211.44	212.02
201.31	202.55	202.57	196.27	197.54	201.13	199.48	200.47	200.25	200.26	201.37	203.25	199.34	201.41	200.81	203.83	199.52	205.08	200.15	199.32	199.79	200.8	200.64	200.44	200.62	202.48	200.23	201.87	201.09	197.32	200.02	196.51	203.13	197.89	201.24	199.94	199.89	199.27	201.19	200.93	203.28	202.67	197.82	202.63	201.37	199.06	202.25	200.46	198.16	201.99
213.12	213.94	213.49	213.49	215.19	211.47	210.64	214.4	213	211.87	211.17	212.84	211.49	210.99	216.31	210.86	215.13	213.74	211.66	212.34	211.03	212.49	214.02	212.33	213.48	214.27	210.7	214.02	213.17	212.81	216.23	212.72	210.09	212.76	210.58	209.62	214.02	214.08	211.5	212.81	210.15	210.44	213.12	213.1	214.19	213.82	211.64	210.42	211.12	213.03
204.32	200.07	202.56	203.18	202.24	206.75	202.36	205.85	202.27	206.23	200.94	203.13	203.51	202.91	206.12	204.64	207.75	200.17	200.54	203.02	203.53	206.07	202.29	202.86	204.29	203.09	202.32	202.17	203.55	206.71	204.59	205.03	204.24	202.5	201.35	202.2	204.97	204.87	204.8	204.06	202.67	204.11	202.79	202.91	204.38	203.16	205.51	206.17	200.78	201.72
205.47	210.51	208.23	209.29	209.37	209.16	209.73	207.61	208.58	210.22	210.55	209.37	208.22	207.63	208.61	207.49	207.9	208.76	211.76	209.73	209.27	208.84	208.33	209.29	205.4	205.92	207.12	208.3	209.33	208.53	207.64	211.08	208.91	210.71	207.45	208.9	209.17	205.03	211.26	208.06	206.35	208.24	207.48	208.38	209	207.41	209.31	206.12	210.98	206.83
204.82	202.75	202.01	205.76	202.98	205.89	202.14	202.5	201.18	204.11	202.23	200.97	202.96	204.02	202.34	205.43	204.85	201.63	201.67	203.06	201.03	205.62	205.79	205.47	205	205.33	202.09	203.42	199.58	202.41	202.44	201.57	201.41	202.74	205.6	201.74	199.61	202.72	204	203.27	202.21	203.85	204.22	202.85	201.41	200.68	203.25	201.74	201.62	205.37
201.28	204.48	205	202.58	197.87	203.35	201.92	201.56	199.36	201.8	202.43	202.26	202.32	201.12	205.04	203.91	205.25	203.8	203.85	201.83	205.75	202.21	201.67	203.07	202.11	204.86	205.17	205.44	201.96	206.12	204.18	200.96	202.09	202.14	205.1	200.45	205.02	205.17	204.71	204.21	201.6	200.66	199.77	201.36	201.11	202.45	202.32	202.43	202.81	202.23
200.59	198.89	200.4	201.62	200.06	201.61	202.39	200.21	201.89	201.21	199.01	199.19	200.12	199.04	201.32	198.19	199.47	201.3	199.34	200.75	202.66	200.86	205.81	201.75	202.6	199.86	202.52	200.83	199.45	201.26	203.36	201.95	200.64	200.84	198.07	201.22	201.52	199.11	200.49	201.46	199.98	202.94	200.32	200.72	202.99	201.65	200.73	204.43	201.1	201.6
207.18	210.1	206.47	209.16	208.9	208.69	210.12	208.44	208.7	211.27	210.93	208.84	207.91	208.92	208.68	209.06	208.78	207.2	206.42	210.64	209.07	206.65	207	207.67	211.09	207.29	209.41	207.84	211.28	205.59	206.91	208.93	207.53	207.63	209.21	208.27	209.03	208.89	211.4	208.97	209.78	206.87	211.82	208.76	209.94	206.97	206.58	209.17	208.25	210.72
207.88	206.72	211.69	210.8	210.27	207.52	208.3	210.12	207.95	207.68	209.82	210.03	207.92	207.95	209.88	208.37	209.98	211.83	208.31	211.94	209.65	209.33	209.65	208.58	207.93	208.09	209.85	207.17	210.29	208.04	210.84	207.15	209.06	210.32	206.02	209.9	207.1	211.02	208.6	208.57	209.87	208.32	209.82	210.12	207.5	207.23	209.29	207.83	210	209.31
218	217.03	217.56	214.08	216.37	219.52	219.07	216.92	216.56	216.64	218.88	216.81	215.44	218.46	217.8	217.57	218.36	216.6	219.08	215.26	218.48	217.58	218.28	218.04	219.46	216.44	215.94	216.47	216.21	217.05	219.8	216.61	217.92	217.58	219.09	214.7	216.74	220.32	216.85	218.86	218.05	218	216.92	219.08	218.11	215.42	217.07	218.58	219.84	217.26
209.48	210.23	203.82	204.98	205.63	208.79	206.89	206.31	206.67	204.93	210.71	207.75	207.58	205.15	205.72	208.82	207.08	204.33	211.92	207.15	209.45	206.23	205.47	208.56	205.82	211.45	206.68	208.45	206.69	208.65	207.89	207.53	208.02	206.71	207.25	208.46	204.91	205	204.82	206.24	204.24	207.93	207.21	208.92	206.27	207.07	208.03	205.07	208.21	205
207.89	203.15	201.3	200.75	204.13	202.43	200.41	204.66	205.6	203.25	205.64	204.07	203.2	201.86	201.64	203.61	206.42	205.49	204.94	204.38	204.14	199.84	203.94	202.77	204.35	205.5	202.06	203.92	203.04	202.17	201.51	205.97	203.75	201.74	203.48	202.07	204.03	202.17	202.29	201.28	203.77	202.59	199.6	205.54	203.52	204.14	201.36	206.95	203.24	204.68
202.6	200.69	200.97	204.39	199.47	202.54	203.55	200.38	200.39	202.76	203.58	202.36	202.25	201.89	204.08	203.47	201.79	200.73	203.44	204.5	202.94	203.61	200.86	203.55	203.12	203.32	203.65	202.73	202.22	202.13	203.65	202.31	204.43	202.47	203.22	202.04	199.02	201.25	204.36	201.83	204.96	201.98	204.96	203.53	203.52	199.28	204.63	202.84	204.22	200.41
209.61	207.45	208.15	208.72	210.36	208.76	207.55	209.27	210.14	207.54	205.99	211.24	203.57	205.89	209.47	207.45	207.26	207.83	207.36	209.62	207.31	208.97	204.27	204.27	208.77	209.47	206.31	210.1	209.53	209.79	205.56	205.56	207.42	207.46	208.04	206.85	207.87	206.9	204.97	207.19	207.01	209.2	210.63	207.82	204.59	207.96	207.83	209.46	205.91	207.32
194.87	195.72	194.68	194.01	194.1	192.62	195.4	193.65	193.88	191.79	193.41	194.24	191.19	193.87	193.53	194.06	196.85	195.71	194.2	197.15	192.51	197.22	192.42	193.65	189.87	194.68	193.12	196.38	191.48	194.49	191.58	196.06	193.57	192.74	195.65	193.38	191.53	191.43	198.03	192.64	195.45	193.99	193.86	195.92	191.88	197.37	192.25	195.48	194.28	199.58
205.88	203.13	206.27	202.48	201.35	204	197.17	205.44	203.79	205.74	205.27	205.17	204.94	203.25	201.48	203.3	200.53	202.31	201.11	205.35	203.17	203.8	205.66	204.65	209.05	206.12	203.21	202.16	201.31	203.87	201.94	205.15	203.96	203.63	200.57	206.52	199.78	206.67	205.45	205.17	208.29	205.91	205.61	204.01	201.53	204.72	209.44	206.66	205.87	206.17
209.86	208.35	213.37	212.53	214.25	211.48	217.01	209.51	207.28	212.79	212.24	210.74	210.47	212.37	213.26	210.83	212.38	212	214.12	214.61	211.14	212.1	211.12	210	214.5	212.3	213.69	213.15	215.44	210.74	208.5	210.89	212.89	212.92	214.87	212.62	213.36	210.24	214.53	215.11	212	210.03	211.62	210.52	212.45	209.81	209.79	212.96	211.44	214.62
210.73	207.27	207.92	209.67	209.1	207.71	208.84	209.08	205.54	206.69	207.06	208.43	212.44	209.01	210.88	209.17	212.23	209.83	206.87	206.5	209.39	209.97	212.31	207.46	208.21	206.46	208.04	209.44	208.93	208.99	207.07	211.43	208.4	207.84	208.42	207.56	211.12	208.15	209.62	208.36	208.19	209.84	208.79	208.8	207.17	209.9	210.34	211.12	206.53	208.66
197.76	194.01	199.23	199.72	197.61	200.9	199.02	199.9	200.84	200.17	201.49	197.99	201.36	199.43	198.51	201.17	199.36	197.96	200.11	199.11	196.92	199.21	198.84	201.51	196.94	199.89	200.09	198.41	197.15	200.8	200.62	195.76	196.74	197.99	198.59	198.71	201.2	199.1	197.84	202.27	196.15	197.52	197.96	199.35	200.16	200.45	197.48	201.68	198.96	197.25
204.76	202.91	205.68	204.9	203.57	203.81	202.91	203.38	202.41	203.21	205.5	201.53	203.27	203.96	200.51	202.72	203.95	203.52	201.24	204.13	201.78	204.52	204.08	204.18	202.57	199.94	204.67	204.9	209.62	204.53	206.97	202.59	204.57	202.23	203.94	203.4	200.04	203.02	204.5	201.73	204.47	206.2	203.28	202.23	204.6	201.43	198.6	204.85	202.05	203.93
206.39	206.7	207.64	205.58	205.2	202.57	205.1	202.82	205.02	208.56	204.04	206.52	203.4	205.11	206.22	201.98	207.73	203.03	207.52	208.2	206.69	202.52	206.02	208.4	207.37	203.8	205.2	205.1	208.26	206.3	208.69	208.55	206.75	209.85	203.92	205.25	207.36	204.74	203.67	208.01	207.02	203.4	208.34	207.03	204.85	207.94	204.64	208.27	207.81	206.04
212.02	212.99	212.42	210.91	209.72	209.8	211.94	214.87	215.14	212.31	208.14	211.6	212.64	212.68	211.29	211.69	210.07	212.81	212.73	210.27	213.36	209.43	216.89	209.91	212.76	213.53	210.03	208.28	212.74	212.81	214.82	212.84	210.7	212.56	212.55	215.9	215.07	216.91	210.81	212.45	214.19	214.37	210.28	214.95	213.53	212.18	210.56	212.22	211.83	208.29
212.61	206.36	208.38	209.09	208.59	210.16	209.02	206.56	212.59	209.55	209.82	211.9	209.27	211.42	209.18	207.65	207.79	208.85	208.88	211.27	208.59	207.55	208.13	212.31	212.68	210.45	213.27	211.37	208.77	211.24	208.53	206.66	208.75	209.94	208.71	208.68	208.09	211.17	209.25	210.5	210.86	211.72	211.66	208.62	209.07	207.33	209.69	208.99	211.15	204.25
204.37	205.62	209.92	209.66	209.81	210.96	210.21	210.94	209.58	209.65	208.02	205.69	210.36	210.05	207.71	208.53	206.99	207.55	208.71	209.43	208.71	206.44	206.83	209.15	210.71	209.45	207.11	210.56	209.06	211.18	208.39	209.29	204.5	209.36	209.18	210.89	210.05	209.89	209.16	206.83	208.15	208.4	211.19	208.07	207.17	208.22	210.47	209	205.69	208.92
210.7	210.1	210.08	212.39	206.45	208.5	206.69	211.49	207.89	208.64	208.55	210.87	211.03	208.32	209.33	210.9	210.87	210.51	209.15	209.4	208.68	208.73	210.17	210.03	211.1	207.79	207.66	210.65	209.48	210.18	209.07	210.5	210.03	210.11	210.13	210.3	209.95	209.21	210.65	211.77	209.4	208.09	208.03	209.92	206.1	210.14	209.04	209.97	210.08	208.31
212.95	209.09	209.63	212.57	211.75	211.55	209.99	211.54	214.26	213.08	208.28	213.68	213.11	210.56	212.07	214.58	212.95	210.3	211.47	211.21	213.11	213.45	215.27	212.47	211.41	214.21	210.25	210.91	206.4	213.76	214.3	213.14	210.28	211.58	211.73	213.75	210.58	211.9	216.66	212.35	214.85	212.33	211.47	214.74	211.79	212.51	210.74	212.44	213.56	212.86
192.28	193.47	192.58	195.4	195.15	193.93	193.02	193.74	194.55	197.56	193.89	193.57	193	195.27	193.4	194.59	194.27	194.45	196.19	192.25	193.4	194.49	191.78	192.04	191.42	195.02	195.72	192.53	194.19	193.65	195.25	197.16	191.95	196.87	194.86	194.24	194.92	192.83	195.05	194.74	192.37	193.24	195.56	196.53	193.67	196.79	195.06	192.21	193.74	192.49
201.3	199.84	199.35	201.03	199.34	198.77	198.27	197.79	197.93	200.23	199.1	198.71	202.11	199.89	202.99	201.14	197.69	198.65	202.48	201.82	199.81	198.37	202.48	198.84	200.22	198.22	199.39	196.4	201.62	199.11	201.86	199.8	200.22	197.2	198.84	199.68	201.52	199.34	197.39	197.84	198.14	202.31	199.71	201.22	203.6	200.54	201.58	198.15	202.04	201.11
213.34	209.2	212.36	212.38	213.44	213.27	212.09	213.13	214.69	212.58	211.54	213.97	213.17	213.09	211.82	211.98	211.72	215.51	216.5	211.31	213.61	210.53	213.57	211.76	210.66	211.83	209.02	213	211.39	212.62	212.21	210.41	213.07	209.15	210.59	213.65	212.76	215.44	212.41	210.11	214.37	213.06	212.57	211.84	210	212.19	211.3	213.18	212.52	213.47
211.03	208.3	210.97	207.49	211.82	211.78	208.85	209.81	209.02	209.57	212.98	210.62	211.68	208.28	211.5	211.78	206.84	209.99	212.06	207.42	209.02	205.64	210.32	208.9	211.53	207.81	212.12	209.94	207.02	209.61	207.86	208.32	210.56	211.87	210	208.31	210.79	210.79	207.54	208.98	208.44	206.4	207.64	206.5	207.25	211.07	214	209.51	209.27	209.31
219.19	218.03	218.16	217.87	218.27	220.23	218.33	217.2	212.8	216.17	212.16	217.2	216.45	219.22	215.15	216.38	217.84	217.79	217.99	215	219	210.9	220.85	218.99	217.17	219.25	220.8	217.75	216.15	216	218.38	215.54	214.69	214.63	216.68	215.65	215.79	216.19	217.2	215.56	217.49	216.87	215.73	216.67	217.45	217.13	221	217.28	214.5	216.87
208.81	207.48	207.15	208.48	205.86	209.88	208.97	208.87	212.47	207.59	207.58	207.39	204.85	208.88	207.91	210	208.82	209.17	206.12	209.1	210.68	209.3	208.36	210.74	205.65	207.42	208.84	206.62	209.62	209	212.79	208.87	212.45	209.5	206.64	207.09	206.46	208.32	210.38	208.36	208.68	208	210.04	210.9	207.5	207.98	207.19	207.81	209.31	207.56
200.04	201.95	203.65	198.76	197.05	199.48	202.26	202.47	200.37	203.77	200.85	205.53	198.17	196.11	201.61	203.63	199.64	205.11	198.13	199.92	200.03	202.32	197.81	201.25	199.4	205.26	199.88	203.77	197.86	197.88	198.79	200.89	199.72	200.1	199.13	198.72	201.28	200.3	203.05	198.82	202.77	201.76	197.63	196.52	196.09	202.47	202.42	200.12	195.51	198.97
201.82	205.48	201.04	200.01	201.28	203.62	205.2	205.03	201.11	202.13	202.51	204.64	200.94	203.64	203.73	201.65	201.63	203.09	205.58	203.73	201.37	202.81	198.08	202.42	198.58	203.39	203.1	204.04	199.75	202.28	204.38	201.79	204.15	200.93	203.48	200.2	203.46	202.6	203.83	205.16	202.33	202.36	202.29	201.27	200.38	201.86	203.8	202.62	205.86	201.15
205.73	203.88	203.99	203.86	204.01	202.18	200.48	202.82	204.83	206.28	205.71	206.06	202.03	206.81	204.7	204.81	205.4	203.22	202.76	203	203.58	205.01	206.85	204.67	206.96	203.36	202.16	206.57	205.97	205.46	208.66	203.74	205.87	205.58	203.13	206.57	206.46	204.78	204.47	204.75	204.81	201.82	203.93	203.1	204.58	204.38	203.38	203.4	202.02	202.99
206.5	204.65	209.93	208.11	207.29	205.12	207.07	212.09	207.02	210.34	209.09	207.07	210.92	206.22	207.7	211.82	206.34	208.26	206.26	207.75	208.32	209.12	206	209.12	206.43	208.53	207.57	207.26	206.87	207.4	208.32	205.87	207.64	206.45	209.25	208.52	207.21	207.81	206.4	210.13	206.83	202.2	207.52	206.65	207.5	205.51	210.14	210.2	207.18	209.18
200.32	199.06	197.39	195.25	197.91	198.27	196.66	198.21	196.7	198.75	196.68	199.45	201.02	198.71	197.21	192.63	198.6	200.03	199.04	195.54	197.65	196.85	199.63	200.89	201.43	201.25	198.73	198.39	200.16	200.09	201	199.46	197.35	196.36	200.66	196.2	200.31	201.07	199.33	197.71	194.54	200.86	199.46	193.77	200.19	200.52	197.9	197.14	199.32	200.44
205.12	203.94	206.67	203.97	208.07	207.92	207.82	207.95	209.11	207.21	209.41	209.22	206.85	209.29	204.67	207.84	207.97	204.45	208.72	204.49	205.72	207.16	206.55	209.16	207.07	210.23	207.37	205.74	205.79	206.73	206.87	202.68	205.84	207.24	205.86	208.86	205.12	209.17	207.56	206.2	206.67	209.05	202.55	202.89	206.77	204.12	206.98	204.51	207.11	205.09
205.79	202.93	201.01	207.15	202.07	205.41	204.32	205	207.19	200.84	206.49	203.11	204.4	204.34	205.31	207.44	199	203.5	205.53	202.85	202.29	201.19	203.65	204.94	204.78	200.94	204.91	202.42	203.89	201.83	204.64	205.81	202.23	205.71	202.3	204.2	206.49	205.27	204.9	203.84	202.13	205.14	203.68	204.33	206.66	204.38	205.47	205.34	203.08	203.55
202.4	199.57	200.41	199.96	198.12	199.51	199.06	199.33	197.09	197.98	201.62	195.8	202.32	196.78	199.23	197.84	197.92	202	196.63	199.55	201.77	198.81	197.84	200.8	197.4	201.18	200.58	198.92	199.74	203.21	202.83	195.32	200.08	199.7	199.48	202.72	197.13	200.42	199.27	198.12	198.17	197.62	199.91	198.95	204.01	199	199.43	200.12	201.57	201.32
210.69	208.09	206.43	206.39	206.03	208.58	205.26	209.1	209.93	208.78	208.56	208.7	208.01	208.19	207.13	208.17	206.69	209.35	213.4	210.1	209.17	209.46	210.34	212.42	207.44	206.8	209.9	207.55	208.1	208.21	207.89	209.14	207.2	207.54	208.68	208.63	210.72	210.03	208.64	209.03	206.71	208.36	207.48	208.2	209.39	207.48	206.74	209.32	207.89	210.63
208.46	211.93	211.72	205.55	214.14	208.85	210.17	207.77	210.36	210.44	209.83	209.49	211.15	210.36	208.95	211.43	213.36	211.12	207.72	209.93	212.87	208.46	209.8	206.34	209.96	213.64	209.62	208.58	211.91	211.51	211.33	210.4	208.68	208.88	209.45	209.51	206.69	210.69	210.94	208.34	209.35	209.55	213.59	207.63	211.55	209.58	208.9	209.22	209.38	206.36
205.18	205.51	203.76	203.73	203.26	201.78	201.99	205.7	207.97	204.03	204.97	202.18	205.69	205.03	205.36	205.31	201.97	202.53	202.29	201.13	205.25	203.72	205.71	203.62	205.04	203.63	207.05	205.33	206.63	205.03	206.28	205.92	206.17	203.55	202.66	205.85	203.19	202.09	201.88	200.65	202.4	207.05	205.56	203.33	200.87	205.22	202.5	204.06	201.94	204.47
218.33	218.81	218.46	217.12	217.76	216	214.43	219.87	219.28	216.97	218.47	215.47	220.24	214.84	216.85	219.67	215.07	217.09	218.12	218.4	219	219.58	216.5	216.72	215.5	216.74	218.2	217.49	217.27	220.45	216.2	218.16	214.32	217.56	218.66	222.26	218.3	217.79	216.58	218.21	216.51	221.57	218.74	216.36	216.01	215.91	218.4	217.9	218.16	221.98
210.57	211.54	212.19	210.56	214.1	213.91	213.71	212.08	209.85	211.03	214.69	214.1	214.15	215.64	212.18	209.85	210.34	211.34	209.81	212.2	211.01	211.12	213.16	212.93	211.09	211.3	208.48	209.35	210.51	211.3	210.25	211.71	212.58	213.91	212.98	210.14	216.01	214.49	210.47	215.28	211.88	213.32	213.51	213.12	211.18	210.66	214	213	211.43	214.33
216.1	218.48	219.67	216.82	220.36	218.68	221.08	219.01	218.32	217.15	217.53	217.11	216.74	218.82	217.41	219.84	217.46	219.16	216.56	216.37	218.16	220.62	216.04	218.68	217.49	218.37	218.78	218.14	219.21	218.5	217.92	216.14	218.67	218.03	217.25	215.72	214.02	214.73	221	218.9	217.78	217.19	216.87	219.45	219.68	220.21	218.02	215.84	214.59	219.59
203.69	202.81	199.25	202.06	200.25	203.34	200.21	203.1	206.97	202.37	202.24	203.53	202	205.14	203.7	201.24	204.39	201.06	203.7	203.05	202.64	199.36	201.72	208.17	202.94	206.68	207.47	203.36	203.34	200.82	202.04	204.51	203.71	201.46	201.65	200.79	203.37	204.31	202.85	207.14	203.13	203.78	205.08	201.24	202.24	201.4	204.36	204.26	203.37	202.59
207.85	206.97	206.73	208.98	205.29	210.75	207.96	209.12	206.14	207.84	208.24	209.15	209.02	209.75	207.1	209.12	208.03	208.34	206.97	208.62	205.93	208.77	210.17	204.44	212.01	208.26	208.66	210.14	209.13	213.6	208.29	209.98	207.59	209.64	209.68	211.49	206.82	213.15	210.32	207.86	207.31	205.95	204.75	209.08	209.14	212.27	207.67	211.09	208.42	210.16
212.89	213.2	211.82	209.8	214.2	213.56	212.8	211.96	211.44	212.2	211.95	209.89	209.01	208.79	209.49	212.72	209.73	207.41	212.52	206.27	209.52	210.73	210.8	212.06	211.79	212.65	211.37	210.31	211.18	210.15	214.45	211.03	211.9	210.36	212.6	214.42	211.76	214.82	210.18	210.26	213.63	209.87	210.48	209.94	210.26	214.15	214.58	212.46	212.64	209.71
201.79	200.53	201.98	200.09	199.79	200.49	203.66	198.99	196.28	200.68	201.23	200.41	197.87	199.82	201.82	199.43	199.93	199.36	199.11	202.93	199.79	197.23	199.73	200.15	199.7	199.96	199.45	196.74	200.7	202.51	200.65	195.56	201.06	203.34	199.04	201.49	199.85	198	200.18	200.79	198.53	201.16	203.29	201.81	200.75	198.26	202.04	201.48	200.78	202.19
210.76	208.51	206.36	207.89	207.35	205.4	209.68	208.18	208.45	206.23	207.67	210.05	207.51	205.59	209.54	208.26	205.86	212.22	206.92	207.01	206.39	207.02	207.42	210.09	205.84	211.26	210.16	206.03	208.2	207.68	210.64	211.07	211.34	206.93	206.87	208	210.2	210.22	207.7	207.62	206.03	210.29	205.52	208.86	211.55	209.87	210.97	208.66	207.91	204.44
205.05	207.37	210.08	206.09	207.83	208.75	207.91	204.69	205.64	210.54	207.15	208.36	207.48	207.84	209.99	204.59	207.91	208.72	207.95	209.53	208.27	208.28	208.29	206.14	208.17	206.74	207	204.25	211.44	206.84	206.17	206.35	207.01	205.48	208.46	209.39	203.31	208.43	208.42	207.77	207.12	207.1	208.04	206.05	207.15	205.94	205.26	207.86	206.65	209.74
212.32	211.61	213.14	211.23	211.44	212.95	214.07	211.93	210.26	211.01	208.49	214.96	211.13	216.15	213.86	213.38	209.48	211.61	212.95	209.94	213.5	209.89	211.59	209.74	212.71	212.45	215.44	212.04	211.74	212.41	211.78	212.82	214.3	212.53	214.01	213.66	213.13	211.91	213.19	214.38	215.55	209.9	212.52	211.43	209.06	215.24	211.99	213.48	213.68	211.62
206.76	206.8	205.46	207.25	205.78	205.88	205.77	207.1	209.28	208.88	206.96	208.57	207.79	204.77	206.43	213.97	207.98	207.95	206.98	209.09	209.14	209.53	209.78	212.76	208	206.9	210.22	207.73	209.47	210.54	209.14	208.5	210.96	209.27	207.73	206.51	204.94	206.82	206.83	206.18	201.08	209.63	206.31	206.55	207.62	206.93	208.3	207.94	208.58	207.02
206.89	211.52	206.03	204.92	207.04	208.86	206.19	208.02	207.85	209.08	207.51	209.62	208.3	210.14	206.72	210.52	206.32	209.34	208.65	208.4	208.71	207.13	207.54	208.95	209.66	211.1	204.96	209.02	207.24	209.59	207.95	205.29	204.02	208.23	208.53	210.2	208.57	208.61	212.56	211.39	208.19	209.32	210.6	210.41	210.94	208.89	207.21	210.25	206.5	209.35
207.25	210.11	208.37	206.48	208.99	210.14	207.4	207.27	204.37	205.4	207.48	207.76	208.84	206.1	206.53	208.73	205.95	206.59	208.14	206.65	207.2	205.61	209.72	207.66	210.37	209.05	207.09	206.58	207.06	210.25	206.38	207.9	208.22	205.21	209.95	210.58	207.25	208.18	207.6	208.56	206.12	205.99	206.94	206.08	208.5	207.65	203.87	207.59	209.53	207.22
207.88	201.5	201.75	204.59	201.42	204.65	201.4	200.07	205.51	203.27	206.3	202.08	203.23	205.98	204.06	200.49	203.9	204.49	202.14	205.19	203.97	206.42	202.38	201.13	203.1	204.15	204.15	201.36	204.64	205.84	203.8	202.22	205.31	204.26	203.82	205.38	205.9	201.83	203.88	204.24	204.11	205.71	203.88	206.71	205.09	204.65	202.84	204.74	206.3	204.08
219.23	216.84	218.68	219.09	218.37	215.02	215.31	219.78	216.5	214.03	217.41	218.19	214.65	215.8	215.17	215.14	216.02	215.37	216.55	217.78	214.56	219.25	215.55	217.15	215.94	216.91	215.38	216.6	219.43	214.74	214.14	221.07	219.33	217.34	222.22	215.12	214.52	213.64	217.38	218.54	217.14	216.27	216.62	217.36	213.81	218.83	214.86	216.89	217.95	215.45
217.67	215.63	221.47	217.31	214.08	217.89	215.29	214.51	216.57	219.57	217.9	222.2	221.33	219.1	218.36	216.45	214.4	217.22	217.77	215.36	219.13	218.42	217.62	219.62	219.36	216.24	214.08	215.45	219.95	216.91	216.05	216.14	216.05	217.21	215.3	214.61	216.47	218.07	218.43	215.87	212.82	219.1	217.21	218.67	219.77	216.55	220.45	220.33	215.97	215.11
209.3	210.8	206.92	204.8	208.37	210.77	208.6	209.55	209.54	207.65	209.34	208.32	207.02	209.97	210.88	207.49	210.07	212.74	208.2	209.69	208.39	205.93	209.3	207.41	210.67	209.85	209.35	208.35	210.63	206.41	209.6	208.66	210.22	207.88	208.84	207.76	208.32	208.2	205.71	210.71	207.15	211.01	211.07	205.85	212.18	208.78	208.89	210.89	210.7	210.69
209.11	208.92	207.78	209.09	204.85	207.81	208.79	210.44	211.39	206.96	205.82	205.62	206.22	209.59	210.36	208.92	207.64	207	208.26	209.36	205.87	211.41	209.87	208.85	206.87	209.68	204.28	209.54	209.31	213.16	208.91	209.75	208.44	211	210.44	206.78	208.57	209.67	208.06	208.2	210.16	208.97	208.89	208.02	210.2	211.56	208.22	207.65	210.73	211.96
215.75	214.42	218.77	215.57	218.11	219.17	220.06	216.55	216.56	216.7	215.88	216.37	217.27	214.61	217.88	215.31	214.62	219.17	219	218.08	219.73	216.09	215.79	217.53	219.64	217.19	218.63	217.8	220.65	216.38	216.53	221.07	219.34	216.92	217.54	216.15	217.46	220.65	218.44	217.46	219.23	217.74	215.8	217.33	218.1	217.03	214.74	217.32	216.55	216.14
201.04	202.76	201.49	204.58	202.43	202.27	202.87	201.09	200.67	207.03	205.16	204.34	201.52	204.93	205.79	201.86	203.34	201.31	205.37	204.95	202.94	203.47	201.92	204.51	206.61	206.07	204.8	201.8	206.22	201.52	199.99	205.54	205.06	204.54	201.46	202.89	203.65	204.39	202.18	205.04	203.86	202.79	201.62	201.35	203.08	204.3	201.14	204.69	202.65	202.4
214.84	210.89	210.94	214.14	208.22	212.55	209.97	212.35	216.44	214.53	212.21	212.1	214.53	211.02	214.54	212.6	215.1	213.52	210.61	214.12	212.31	206.26	212.71	213.23	212.17	213.34	209.95	211.61	212.27	212.64	213.09	211.14	213.97	213.28	213.25	211.93	213.52	215.38	214.53	213.22	217.15	208.02	212.25	213.21	212.96	214.07	211.86	212.54	209.28	212.7
202.73	202.08	203.27	203.97	204.9	204.83	205.07	203.07	201.56	201.9	204.04	208.23	204.22	203.15	202.96	204.92	205.92	205.32	204.67	203.32	202.75	206.55	207.49	202.11	205.39	202.32	204.73	206.52	207.12	204.45	206.09	205.54	203.35	207.95	202.82	206.64	204.64	204.2	206.39	205.89	204.05	205.63	205.03	203.71	205.04	203.67	202.72	202.01	206.94	201.56
208.37	208.83	208.32	209.43	206.73	207.37	208.31	209.92	212.67	205.94	209.11	213.06	208.2	210.68	208.59	207.53	210.2	209.17	208.71	211.57	207.42	208.5	206.68	210.66	209.44	207.77	210.66	207.92	210.01	210.99	206.85	214.41	209.59	210.62	209.55	208.58	213.83	210.74	207.7	210.19	205.08	211.12	208.78	210.18	208.24	212.99	209.34	208.75	208.5	207.48
193.86	198.6	194.68	195	198.8	198.25	196.66	192.07	195.94	192.91	193.52	193.52	198.05	196.16	197.82	196.33	192.55	195.87	196.47	196.12	194.29	194.23	194.4	197.05	194.62	196.12	193.3	194.68	194.38	194.97	194.07	192.96	195.46	192.95	193.47	195.68	192.44	194.95	197.37	196.56	193.2	194.86	195.28	199.27	193.49	195.43	196.18	199.15	198.66	194.03
207.55	209.74	204.1	206.91	208.7	207.04	205.06	208.07	211.23	208.4	206	205.65	207.43	207.22	207.41	205.21	207.39	205.19	206.45	208.75	207.12	209.51	209.22	206.21	209.28	205.46	207.48	207.9	208.46	208.66	207.75	207.56	206.72	209.28	209.79	207.73	206.37	207.91	207.68	209.02	209.39	209.47	210.08	208.22	207.78	211.01	206.16	208.03	208.06	207.12
208.32	208.44	210.07	209.78	208.91	204.71	207.68	204.28	207.96	207.52	204.63	207.75	208.62	205.57	207.01	211.34	207.37	208.13	204.89	208.62	209.47	209.64	205.7	206.98	209.24	208.29	206.9	209.63	209.14	208.85	206.98	211.12	207.86	206.26	205.18	205.25	205.68	207.65	206.32	208.59	208.9	206.77	207.99	209.66	208.57	208.91	206.69	206.23	206.8	209.59
205.47	207.52	203.5	205.08	203.85	204.87	201.95	208.55	205.88	205.3	200.7	203.81	205.07	205.01	202.93	205.69	202.7	206.62	206.14	204.5	203.27	206.61	205.22	204.75	207.46	207.95	203.71	205.1	202	206.94	205.65	202.11	203.65	207.02	204.79	204.52	201.54	205.65	203.31	205.32	200.06	204.26	205.72	207.01	207.31	202.5	202.35	204.76	203.83	204.65
193.54	195.08	193.93	191.95	193.07	193.62	193.12	195.28	195.05	194.64	194.7	196	194.85	192.59	196.67	193.71	197.16	192.18	192.46	192.86	195.42	193.03	194.06	194.68	194.62	192.81	194.64	194.54	194.99	194.4	193.27	190.07	194.08	192.1	195.03	192.4	194.43	194.48	193.03	196.22	196.7	195.12	192.3	193.06	192.15	192.7	192.61	196.39	194.02	189.56
210.88	213.82	215.63	211.37	212.59	212.19	212.6	215.94	211.81	211.61	214.06	212.8	217.54	209.48	212.38	213.54	214	213.94	217.54	212.63	210.58	210.44	213.53	208.58	216.05	212.37	210.47	208.91	213.23	214.24	213.37	212.28	214.08	212.86	212.53	213.68	211.19	210.49	214.97	211.53	214.93	211.63	213.06	210.51	209.45	212.64	212.41	210.16	211.06	211.02
208.03	208.35	210.35	208.58	203.79	205.04	205.02	203	206.49	205.27	205.77	205	209.88	206.17	207.28	206.72	207.89	206.73	203.12	202.77	206.16	205.32	206.25	207.42	205.09	208.63	205.02	205.84	208.74	204.13	206.17	207.49	207.78	206.68	209.01	207.36	207.02	207.1	207.48	206.62	206.41	205.26	206.83	207.85	206.21	209.11	207.44	207.65	212.01	204.18
207.71	209.77	207.87	204.93	206.3	203.28	209.67	206.56	205.12	206.52	206.87	206	207.74	206.18	205.6	207.74	204.05	206.81	205.27	204.31	207.83	203.94	205.46	206.45	207.91	207.43	204.49	207.44	207.93	205.86	207.84	206.52	206.03	207.65	206.11	209.31	205.2	208.12	207.28	205.6	209.19	207.33	203.87	202.66	203.97	203.88	208.64	204.87	204.86	207.4
206.75	205.43	209.93	208.45	207.31	208.53	210.57	210.71	210.56	213.2	209.98	208.14	207.31	209.75	209.77	208.18	207.22	208.67	209.7	208	206.48	208.5	209.47	209.15	207.68	211.98	208.33	204.43	209.69	210.38	207.47	209.76	205.57	207.74	210.49	208.14	208.44	206.45	210.39	208.52	211.04	209.61	208.75	208.56	210.71	205.89	211.46	210.02	206.24	208.18
213.25	215.3	217.55	218.23	220.35	218.34	217.13	215.08	217.44	215.98	217.08	216.74	215.62	216.28	216.65	218.39	216.8	218.63	217.24	216.13	218	216.44	218.47	215.73	216.87	214.11	218.41	215.33	217.03	215.68	219.1	215.99	216.8	216.33	217.53	218.22	216.14	215.88	216.74	218.43	214.38	212.99	216.48	216.94	216.18	217.68	217.15	218.5	217.99	214.5
215.5	210.44	213.09	214.38	212.38	214.18	212.23	212.79	213.55	212.46	214	214.62	214.03	211.33	212.91	213.35	212.64	208.97	210.89	214.58	212.9	208.86	214.32	214.57	211.63	215.07	215.51	209.8	210.3	215.35	210.37	211.52	211.87	212.92	215.93	213.12	211.89	210.94	213.88	213.24	210.22	215.18	214.03	210.71	212.74	212.36	210.91	212.48	212.67	211.51
201.49	202.19	204.46	202.96	201.85	205.78	202.39	207.98	203.97	203.95	205.58	205.24	205.78	199.55	203.42	203.26	203.96	200.86	204.04	203.02	207.49	205.09	207.87	204.13	204.55	204.38	202.24	202.9	205.23	201.38	203.99	202.98	203.48	205.38	204.14	202.76	203.51	205.23	204.69	202.28	206.26	205.17	201.84	202.48	200.72	202.88	203.24	205.11	205.23	204.41
203.18	201.12	202.55	205.46	200.44	200.77	202.67	202.35	203.1	203.64	201.31	200.25	205.03	202.3	203.12	204.15	203.11	203.3	205.12	203.09	202.1	203.49	204	199.19	200.76	203.37	202.93	199.72	205.05	202.2	201.89	203.78	203.2	202.79	204.07	205.15	205.87	203.33	200.09	201.93	202.43	204.34	204.46	199.93	203.54	201.74	203.09	200.56	202.57	203.92
209.05	211.17	211.2	211.51	209.24	207.87	209.24	209.46	209.31	208.32	206.69	208.53	207.17	210.1	206.06	205.88	210.29	205.58	206.9	206.46	209.12	207.86	207.31	208.41	205.25	208.31	205.33	207.54	206.68	206.95	207.88	208.13	206.44	209.29	207.73	207.19	209.72	205.94	206.86	211.59	205.06	206.88	206.51	209.18	207.31	206.56	206.9	205.94	210.43	208.7
212.48	212.74	211.79	209.96	211.92	212.86	212.82	207.87	217.07	214.31	213.84	212.52	212.72	212.84	211.5	213.23	215.73	211.34	213.66	215.15	209.53	212.34	212.39	211.86	214.45	213.03	210.63	211.78	213.39	212.66	214.28	211.21	212.99	211.93	212.66	209.47	212.87	212.57	210.98	211.25	213.12	212.93	212.27	213.89	212.76	212.6	211.9	211.94	212.78	216.99
198.7	201.73	198.33	196.53	200.43	199.23	200.48	197.75	199.51	198.65	198.69	200.55	199.89	201.94	202.41	199.07	201.93	201.87	198.53	199.42	200.88	195.6	199.29	198.91	199.53	203.33	201.92	201.07	202.03	199.27	200.63	197.69	199.86	202.31	198.54	205.05	200.81	200.27	199.41	196.16	200.07	199.6	201.55	199.54	200.55	198.27	204.14	196.28	197.43	201.41
203.11	206.65	205.97	204.24	205.09	202.57	206.5	204.48	202.54	202.59	200.03	201.56	202.7	203.56	204.23	204.41	206.07	202.58	203.18	205.33	205.42	206.84	203.12	202.83	201.54	200.69	202.06	201.59	205.81	205.76	203.64	203.08	205.03	199.37	200.55	202.09	203.84	202.13	203.72	204.79	202.47	206.18	201.46	205.09	205.08	203.24	200.77	201.79	201.13	204.19
200.69	203.01	199.7	201.74	196.87	201.32	199.15	201.95	204.93	203.05	201.08	199.83	202.89	200.41	198.92	200.54	202.33	199.41	200.85	198.24	200.16	198.34	201.35	200.31	199.54	199.78	200.46	200.56	201.24	202.03	200.6	200.1	199.56	199.94	197.69	199.83	200.01	202.41	199.07	198.39	199.04	200.44	201.68	199.61	200.14	201.4	202.3	199.51	197.56	197.08
204.23	206.18	205.94	203.25	208.49	202.86	208.07	205.58	205.99	203.61	203.94	205.01	203.41	205.58	205.61	204.27	203.83	203.81	207.5	202.97	202.88	204.79	204.66	204.8	206.39	206.97	203.8	206.08	207.06	206.8	206.23	207.04	211.13	206.59	201.71	206.76	208.9	203.45	206.2	203.21	205.53	204.37	202.37	207.55	206.65	205.43	204.97	202.43	204.2	205.41
194.63	196.96	192.29	190.47	194.44	198.62	193.59	192.47	193.24	194.19	194.78	191.92	194.9	194.42	192.85	194.38	194.31	197	195.45	189.18	193.99	192.72	196.73	193.37	196.83	194.94	196.72	193.15	194.59	194.01	194.98	193.54	195.07	193.57	193.77	190.6	193.29	195.18	195.87	193.73	195.02	195.3	193.48	191.67	194.83	195.2	194.03	193.66	196.52	196.98
205.3	207.36	207.36	207.51	205.55	205.27	212.13	209.9	206.48	206.1	206.09	205.94	208.21	209.03	207.28	205.93	210.66	211.17	207.42	207.58	211.12	209.38	207.81	207.44	208.76	209.54	210.69	207.38	208.65	204.52	206.69	209.93	208.2	208.6	207.34	210.93	208.71	211.96	210.41	207.33	204.51	207.07	209.64	206.86	207.37	205.86	206.51	207.67	207.63	206.28
217.99	219.31	215.03	218.75	215.89	219.64	216.28	218.45	220.1	218.73	216.75	216.93	219.13	217.86	216.01	214.7	215.35	214.48	216.92	217.99	217.63	217.23	218.23	217	217.09	216.42	215.55	218.66	219.31	217.03	217.29	215.01	218.72	217.73	215.04	217.95	212.41	217.51	215.7	216.31	217.2	218.47	214.07	213.06	217.8	214.16	214.46	218.45	215.33	216.43
202.56	202.2	199.23	202.04	204.39	201.51	202.34	199.93	204.64	203.62	201.11	204.16	203.52	203.57	202.06	202.11	200.58	203.04	202.01	202.68	199.78	202.53	204	198.99	204.5	203.1	201.36	204.13	204.77	201.16	201.11	201.49	201.32	201.85	203.38	202.13	206.16	201.89	203.4	203.89	200.84	201.09	202.54	202.03	200.56	204.45	199.85	200.26	201.52	202.91
219.59	217.66	218.29	214.89	218.01	220.59	216.54	214.37	216.71	214.76	217.03	219.31	220.11	216.3	218.54	220.25	215.48	219.02	215.51	219.95	217.45	217.74	216.5	217.33	219.32	218.72	222.53	215.96	218.71	216.94	216.78	219.07	218.02	216.56	216.77	221.09	216.96	217.12	215.15	215.96	219.45	217.42	218.12	219.07	217.16	217.72	220.78	221.71	216.21	217.03
199.96	198.82	200.5	200.82	199.03	200.16	200.2	201.03	202.3	197.13	197.96	203.18	199.13	200.23	200.79	198.68	201.41	199.01	200.2	203.67	198.86	201.72	199.7	198.04	200.05	202.54	197.59	198.61	201.06	200.55	202.07	199.81	198.93	203.71	202.26	202.32	199.21	200.87	200.97	202.12	199.3	201.95	199.14	200.81	199.83	201.47	200.62	200.72	201.85	198.23
203.13	203.61	203.17	202.7	202.12	201.1	201.78	202.69	200.47	203.11	201.85	203.55	203.44	199.99	203.43	202.13	200.98	199.16	206.08	200.6	203.31	202.55	202.31	203.47	202.53	202.86	203.94	203.64	202.56	201.82	200.67	200.41	204.52	201.62	202.99	200.56	202.48	203.19	200.3	196.26	201.08	201.77	204.59	202.21	200.32	204.85	205.41	199.7	203.6	200.6
214.72	213.57	218.27	219.18	218.15	219.93	218.06	220.36	215.77	218.41	216.07	215.61	217.97	212.39	216.74	218.07	212.01	215.78	213.28	214.69	212.94	216.85	217.27	212.34	219.4	218.1	215.24	218.36	221.55	215.34	218.39	217.75	217.83	216.43	217.77	216.23	218.35	217.58	218.07	217	216.54	214.42	215.96	216.93	213.78	216.96	216.27	215.22	214.21	216.27
203.47	200.17	201.87	200.86	201.37	201.41	201.66	202.42	201.98	203.56	200.83	202.66	201.47	197.9	198.52	201.81	197.86	199.17	202.77	202.45	200.7	198.78	200.09	201.19	197.68	198.5	202.57	201.39	200.43	201.76	201.09	201.38	201.3	202.29	203.96	200.69	204.97	199.21	201.04	200.42	198.37	199.16	199.97	200.87	199.19	198.06	198.83	200.49	196.99	201.76
217.9	218.76	218.43	217.84	217.78	220.98	216.91	215.03	218.56	215.86	214.41	217.04	215.23	214.69	218.85	219.99	215.3	218.58	218.9	219.53	219.49	214.84	217.73	219.6	218.06	217.62	216.02	221.39	216.68	215.16	216.49	219.6	216.8	221.4	223.94	217.68	221.65	219.2	216.78	219.36	219.61	217.15	215.01	218.87	217.35	221.37	218.64	218.2	218.39	217.9
212.73	211.78	213.37	209.24	211.78	212.71	213.53	211.2	213.88	210.52	212.58	211.33	214.44	216.26	212.37	212.22	210.47	212.74	211.91	215.47	210.94	213.97	209.65	208.16	209.87	211.27	211.53	212.87	208.75	214.31	213.61	211.98	208.84	212.46	212.29	214.71	212.07	212.62	214.97	210.3	213.2	212.67	211.18	209.27	211.97	211.5	212.43	211.3	211.12	210.79
207.02	206	208.13	206.82	205.47	207.32	206.3	203.03	202.95	202.78	208.18	206.53	208.02	207.11	204.92	206.7	205.86	205.4	207.13	205.24	207.07	206.18	204.93	203.81	205.56	206.99	201.22	204.88	208.95	206.67	208.3	207.84	204.98	206.83	207.82	210.08	203.86	205.65	207.44	205.92	206.39	206.05	206.45	205.95	204.56	206.37	208.22	207.44	206.86	206.61
210.38	206.66	209.46	213.64	207.88	205.93	211.97	207.06	210.65	211.89	209.9	208.68	209.39	209.21	210.22	210.27	209.45	208.68	208.41	209.67	210.37	211.58	212.72	208.69	208.28	205.1	211.24	211.28	208.63	209.56	209.17	207.22	207.98	210.4	209.11	209.3	207.56	207.81	211.42	208.92	210.26	210.67	205.33	210.16	212.84	211.97	208.6	211.15	210.64	215.02
202.21	205.41	203.71	203.81	202.83	203.49	202.97	206.61	203.38	204.28	201.64	200.83	205.69	204.81	203.91	203.69	201.73	202.1	206.96	203.14	203.24	203.34	205.03	201.68	201.19	202.57	206.09	200.38	201.93	202.19	202.76	202.77	204.34	201.46	204.37	198.31	202.6	202.97	201.04	202.59	202.06	201.76	202.24	202.29	203.43	202.63	206.25	202.28	202.84	203.91
198.36	195.87	196.84	200.17	199.59	195.42	196.08	199.24	200.34	200.06	199.19	196.21	196.92	199.2	195.61	196.91	195.82	198.47	198.1	197.58	198.93	198.57	197.36	198.31	195.5	200.25	198.53	198.47	196.11	199.36	196.94	197.93	198.78	198.45	195.51	195.31	200.44	196.58	199.18	197.09	198.95	200.11	200.87	199.59	197.41	197.58	196.71	198.55	197.05	196.79
207.92	209.1	206.47	210.59	207.8	208.86	205.45	208.08	207.99	210.06	206.85	207.61	206.3	203.93	207.35	210.05	209.1	210.22	206.3	205.53	207.71	208.63	207.09	206.27	209.94	210.51	206.19	208.08	206.43	208.83	209.22	209.13	206.61	205.71	209.16	204.26	209.57	207.11	206.83	208.87	207.05	206.08	207.04	209.83	209.49	208.71	208.55	207.41	208.35	207.25
201.44	204.08	203.86	200.68	202.09	203.02	202.37	204.36	204.19	202.37	202.41	201.93	206.49	202.72	203.8	200.52	200.74	201.73	203.06	205.01	201.84	201.74	204.26	201.26	199.84	203.96	203.29	203.86	201.64	203.64	203.4	201.79	200.79	201.11	199.87	205.48	201.92	199.97	201.56	202.58	203.78	202.28	201.56	206.51	201.56	203.28	204.27	202.75	204.2	202.44
209.86	212.01	209.9	210.62	209.08	215.51	215.66	212.08	214	211.26	212.81	210.58	213.19	213.88	213.62	211.35	211.89	212.83	216.32	213.09	212.52	212.28	215.1	216.55	212.52	211.78	213.02	212.11	212.9	210.93	213.05	211.47	210.51	211.64	212.92	211.42	211.29	213.32	212.54	212.87	213.11	212.6	210.41	210.56	212.29	214.93	211.39	211.09	212.35	209.74
209.9	212	209.13	211.61	211.93	211.86	209.6	212.31	207.08	213.45	210.07	213.74	212.19	212.35	210.49	208.39	213.78	210.1	215.38	211.81	209.77	212.34	209.34	207.44	208.84	211.96	212.29	209.29	211.65	213.18	212.34	210.95	211.36	211.44	211.71	212.33	212.72	211.42	211.32	209.58	211.62	211.7	214.42	212.7	213.25	211.38	210.58	210.21	213.78	210.6
208.21	206.99	207.66	205.63	206.43	207.73	206.95	205.99	209	210.61	208.47	208.48	207.03	205.93	205.66	208.61	208.62	207.46	206.1	211.75	207.65	207.07	206.22	209.29	207.2	207.91	210.11	206.3	209.67	206.03	210.7	208.96	209.31	207.14	208.22	206.91	206.46	210.49	207.07	205.71	208.46	206.95	205.08	204.64	207.63	209.78	207.56	210.35	207.7	208.91
208.54	208.02	209.51	208.29	208.65	210.11	209.62	208.85	208.02	204.55	209.32	209.04	209.05	213.19	206.97	209.23	208.76	208.35	205.3	208.61	209.41	207.74	210.05	207.62	207.22	208.15	208.81	210.46	209.29	207.4	206.2	212.09	211.69	207.58	206.3	210	207.72	205.65	204.95	206.78	209.92	208.5	204.45	207.5	207.43	206.31	206.53	212.12	208.78	209.28
206.61	207.66	207.07	209.56	206.32	208.82	206.97	212.59	209.46	211.14	211.62	207.92	211.4	204.03	207.5	209.55	208.71	209.39	204.99	209.7	208.07	205.79	209.75	210.79	209.54	211.57	209.33	208.32	212.37	209.66	208.7	208.08	208.64	210.51	211.28	210.04	207.77	211.99	209.42	207.47	206.56	208.4	207.54	207.5	204.65	209.83	208.03	208.13	205.46	208.26
190.9	187.67	191.32	191.49	192.15	193.9	192.65	192.94	194.6	195.07	193.7	190.58	195.34	191.73	195.84	195.29	193.97	196.65	194.54	193.59	193.8	194.6	194.31	193.72	193.28	195.4	194.59	193.7	195.53	192.72	194.34	194.83	194.13	195.25	193.5	193.55	194.66	197.42	193.62	194.23	191.55	193.89	192.4	194.53	192.86	194.19	194.36	195.64	191.16	195.63
213.99	213.66	214.06	214.11	211.47	216.38	213.25	211.74	214.41	215.06	214.86	214.25	212.34	214.36	214.62	212.52	212.48	211.6	212.24	215.53	212.35	216.23	214.26	212.4	210.57	215.08	213.47	212.59	212.81	213.33	214.52	213.05	213.08	212.3	210.93	217.1	215.52	213.78	217.04	213.76	218.6	216.42	216.41	215.11	214.21	217.11	211.94	216.76	214.51	211.98
209.86	208.01	208.41	208.28	210.99	209.42	212.21	206.12	209.73	206.88	210.43	208.76	208.81	207.97	210.53	208.15	207.39	207.33	211.16	208.09	208.69	210.07	207.91	206.55	209.85	209	211.63	209.61	208.64	209	211.34	207.3	211.9	211.65	209.38	213.48	210.47	209.6	210.67	210.04	211.05	208.75	209.74	207.82	206.83	209.08	210.13	210.74	210.98	211.42
203.89	205.43	202.83	202.32	201.47	202.49	205.99	204.51	207.61	200.26	202.65	204.65	203.58	204.8	202.73	202.17	202.41	203.96	202.59	202.69	201.95	204.85	201.46	203.84	202.77	201.35	202.95	203.55	201.47	205.85	201.43	204.42	203.79	202.53	202.76	199.28	205.32	205.44	201	201.21	204.05	200.87	204.86	201.98	204.16	203.65	202.18	200.51	201.34	200.34
209.63	210.98	212.6	211.41	213.74	209.91	209.5	211.76	212.92	210.65	213.25	211.57	212.67	212.39	211.83	210.62	210.94	212.8	208.43	213.54	210.13	213.73	210.23	212.35	210.75	212.85	211.08	209.46	213.85	211.79	211.33	212.45	212.68	213.12	212.08	210.5	208.86	213	212.53	212.12	217.63	208.84	210.2	210.77	213.73	211.35	213.47	210.84	211.04	211.17
198.95	200.52	201.34	195.56	200.22	197.9	198.29	199.24	195.56	199.38	198.41	197.01	199.14	201.16	196.02	200.65	201.68	198.11	194.69	198.15	198.1	196.93	199.39	200.79	198.99	198.23	197.95	201.19	202.03	201.24	193.99	197.2	197.37	203.32	198.95	196.37	195.36	198.26	199.8	199.93	195.54	201.42	199.55	197.37	194.77	196.5	199.79	199.23	196.74	198.64
198.98	200.09	198.7	196.8	201.12	196.55	196.07	197.95	197.78	198.35	198.53	198.52	198.54	199.65	194.79	198.52	199.49	199.78	194.84	198.03	198.53	200.19	199.49	198.75	198.53	199.88	199.76	195.41	198.63	199.71	199.57	198.71	198.85	196.55	199.03	195.92	198.86	196.75	198.03	198.82	195.98	196.98	201.94	199.88	199.39	200.75	201.76	195.84	200.03	193.38
194.28	194.64	194.98	194.22	194.48	198.81	196.06	196.79	190.85	192.8	191.46	198.9	194.72	196.87	195.25	194.82	195.69	195.13	192.41	195.07	196.92	195.21	193.15	195.98	197.39	196.99	196.68	198.82	198.13	195.11	195.06	198.51	191.61	193.99	196.34	198.88	193.65	197.42	198.97	193.83	197.13	195.94	194.84	195.1	193.85	195.18	196	197.22	193.58	196.19
207.44	207.52	209.94	207.08	211.32	206.63	210.94	208.91	207.19	210.25	210.94	209	208.45	209.63	209.93	208.04	207.94	210.89	208.33	210.7	207.99	208.46	207.83	208.73	210.82	210.16	207.26	209.74	209.6	211	208.77	205.45	209.42	206.66	205.92	207.32	209.27	207.5	207.14	205.32	208.15	208.28	208.34	209.58	208.3	209.93	207.11	212.39	210.86	211.02
214.58	213.3	214.93	212.1	213.78	214.78	212.09	212.24	212.42	211.08	211.84	211.39	214.2	213.25	211.82	211.13	212.25	212.01	212.21	213.4	214.05	215.73	213.89	212.69	213.05	209.66	217.22	215.35	215.92	214.16	214.5	213.98	212.03	210.74	209.8	213.39	214.5	213.02	214.07	213.13	214.75	214.1	216.22	213.69	214.37	211.63	210.64	214.11	211.53	211.74
220.65	216.02	216.46	216.17	214.52	216.03	220.3	216.61	213.35	217.03	215.42	216.65	216.92	215.84	215.22	216.76	219.95	217.58	218.35	218.23	220.44	216.31	215.5	216.71	216.88	215.49	218.05	215.31	218.51	215.95	218.85	215.48	217.57	219.27	215.84	217.45	217.02	217.19	214.96	217.93	220.4	216.61	215.67	214.4	219.44	217.26	218.01	212.42	215.63	217.76
204.54	205.76	205.82	204.33	208.82	204.9	204.48	207.17	209.25	205.47	205.94	207.4	206.41	203.97	206.51	209.83	208.45	205.6	205.67	207.53	206.16	206.51	206.35	202.15	205.68	209.23	207.59	205.82	209.85	207.98	209.28	207.48	205.03	205.12	205.05	205.62	205.74	207.81	205.23	208.16	208.09	208.19	207.55	206.13	206.2	206.4	205.6	205.57	208.08	206.08
208.11	206.75	205.98	208.75	207.02	209.89	205.18	210.54	206.54	206.03	207.09	207.11	205.1	206.06	209.44	207.88	209.07	207.39	206.81	204.97	213.18	207.71	206.6	208.2	206.3	205.05	206.67	206.03	207.11	206.2	204.11	209.07	206.45	205.53	207.83	208.93	206.53	207.04	208.8	207.62	204.27	205.9	207.43	206.55	209.95	209.47	205.17	207.16	211.01	208.27
201.29	204.16	202.44	204.87	205.33	201.21	202.9	202.46	201.16	204.29	201.55	201.46	203.47	205.68	203.64	202.35	206.16	202.58	206.25	205.43	201.55	199.74	203.94	202.67	201.31	202.41	202.76	202.6	203.22	199.54	202.28	203.36	202.19	203.28	202.74	206	201.24	201.94	204.22	201.89	202.47	202.48	202.86	204.53	200.07	199.63	201.75	204.24	199.63	201.3
207.43	203.49	208.27	203.26	205.01	207.03	204.97	204.84	207.99	206.76	206.52	205.46	208.2	210.85	205.11	208.2	203.88	207.74	204.87	208.89	207.79	209.06	208.64	205.66	205.39	207.54	208.76	204.49	205.76	203.46	205.67	203.97	208.14	209.22	205.24	207.24	207.53	204.6	208.78	206.12	207.65	206.38	205.64	205.13	207.82	208.15	204.23	207.01	207.52	206.23
205.17	204.95	205.81	203.19	205.2	202.82	204.82	203.87	205.98	203.28	205.67	207.82	208.3	206.29	206.3	207.45	207.43	206.65	205.71	206.85	203.77	209.93	206.89	208.18	207.61	207	204.78	206.76	209.51	209.31	206.99	204.33	204.33	207.11	204.74	203.49	205.03	204.48	204.16	204.36	207.14	206.33	203.35	205.27	205.62	205.27	205.81	205.68	206.29	205.35
205.25	204.64	205.47	203.51	203.85	205.14	205.58	206.17	204.56	206.28	205.24	203.02	205.36	205.21	202.82	204.88	203.48	205.75	204.24	204.2	205.8	206.42	205.47	205.35	200.84	205.6	201.92	206.54	203.16	203.73	201.51	204.19	203.86	206.88	206.57	203.72	205	207.57	205.61	204.94	205.75	204.78	203.16	205.5	203.69	206.42	201.84	203.73	202.63	209.89
202.18	206.04	203.96	201.37	201.72	203.42	205.09	204.41	202.59	200.92	201.45	204.7	203.76	204.54	202.37	201.5	199.24	201.61	204.54	205.68	201.17	200.79	201.97	200.26	201.48	203.75	201.68	203.51	200.33	202.52	203.81	203.63	201.08	199.78	203.98	202.86	203.4	202.77	202.2	200.75	203.25	202.23	201.7	202.53	200.5	203.46	202.34	200.29	202.93	201.38
201.76	198.21	202.73	199.43	198.48	201.94	201.71	197.92	194.88	199.82	199.22	204.89	197.89	204.32	197.15	201.66	200.51	201.96	199.33	202.14	202.74	200.85	196.75	200.02	198.69	203.41	199.67	202.36	201.5	203.85	202.72	200.4	198.61	199.52	198.89	201.87	199.54	200.85	202.94	201.02	200.68	200.84	201.88	201.55	204.45	201.48	204.07	201.76	202.18	203.97
206.43	208.15	207.75	205.18	209.72	205.83	209.09	207.27	207.79	208.05	206.05	206.12	208.07	209.97	208.49	207.01	207.29	208.78	207.88	205.84	207.48	209.21	209.71	207.86	208.25	207.56	207.26	209.24	206.98	206.46	206.83	209.34	204.86	208.48	206.39	205.63	208.52	211.8	207.51	209.82	207.55	204.49	206.02	211.34	208.68	208.48	207.16	207.46	208.29	210
197.65	201.01	198.17	198.8	200.44	197.57	197.98	199.9	199.61	202.21	201.55	201.04	200.68	200.25	196.77	199.9	200.12	199.87	199.7	200.36	199.08	198.03	200.49	199.23	199.05	200.84	199.97	201.49	199.5	201.18	203.11	197.33	198.3	196.61	196.92	198.05	197.82	199.91	197.7	199.89	200.35	201.04	198.16	196.83	199.82	196.61	199.35	200.46	198.78	197.58
203.18	202.84	199.59	199.71	199.8	200.22	198.55	201.41	203.11	196.42	202	198.25	199.99	200.23	199.86	198.1	198.42	198.34	198.51	195.44	202.4	200.93	196.38	203.74	199.8	196.07	197.83	200.91	203.38	200.96	197.46	200.94	201.08	198.42	201.58	202.92	199.6	200.51	199.67	201.9	197.15	200.15	201.52	199.09	203.77	200.71	198.29	202.39	198.86	199.76
217.69	216.36	216.2	216.13	218.81	215.65	219.48	215.01	217.07	217.81	217.07	217.96	215.48	217.27	215.92	215.43	216.76	216.58	216.81	216.07	216.97	214.74	217.47	216.22	219.09	216.67	214.45	218.84	217.96	214.6	217.19	216.93	216.53	219.25	217.91	216.27	217.84	219.03	212.59	215.04	217.11	220.67	216.83	219.62	218.52	214.72	216.46	220.07	217.91	218.4
202.23	201.43	198.8	202.25	200.6	199.95	203.26	201.3	199.02	201.05	201.56	200.02	200.72	199.71	200.32	203.25	203.5	202.03	199	203.09	199.41	200.83	200.8	203.43	199.77	203.12	204.2	196.9	203.13	204.16	200.4	201.19	201.65	199.86	202.05	201.27	199.45	198.95	200.82	201.12	198.81	200.21	203.4	201.96	200.07	202.25	202.26	202.53	200.15	202.31
202.1	206.25	200.75	203.51	203.57	200.28	201.44	201.91	201.19	203.44	202.84	200.64	202.27	202.84	203.94	200.41	202.75	203.41	201.9	204.9	201.34	204.12	202.78	203.82	205.31	201.19	203.96	204.17	202.69	204.02	201.98	202.88	204.73	203.24	203.27	203.2	203.8	202.25	204.06	202.48	200.97	201	203.96	199.34	202.15	202.22	204.9	202.86	204.22	202.59
206.54	207.56	213.35	206.66	205.82	204.4	208.27	207.7	210.55	204.45	210.12	210.16	205.25	210.58	209.66	206.16	210	209.52	206.12	209.03	212.41	208.88	206.08	210.37	207.62	210.2	209.03	204.8	208.02	209.99	208.76	209.16	205.84	209.02	210.79	206.12	207.25	210.73	207.44	206.9	209.61	207.55	208.66	207.56	207.16	209.1	210.72	210.03	210.89	208.28
205.08	203.98	201.46	205.52	205.78	206.5	204.22	205.66	204.5	205.14	203.3	205.36	207.14	205.66	206.94	202.92	204.99	205.84	202.53	202.37	204.48	204.96	207.56	207.44	203.18	203.25	203.93	203.47	200.41	207	205.68	207.68	206.66	206.13	205.14	203.54	203	203.65	204.59	205.26	205.16	203.71	204.36	203.5	203.83	204.9	204.39	205.14	205.8	204.93
211.35	207.11	207.73	206.13	204.82	206.87	205.04	207.73	209.66	206.98	209.48	207.47	208.01	205.61	212.4	208.05	207.86	208.96	207.58	207.47	208.93	207.98	206.79	207.98	205.88	207.48	209.01	205.08	207.04	210.22	208.23	207.63	207.02	209.46	206.08	205.46	208.87	205.87	208.56	210.34	211.11	207.1	209.39	208.99	207.8	206.31	209.96	210.67	207.26	207.35
204.1	203.01	203.3	204.17	202.56	201.71	206.55	202.35	201.04	199.29	201.39	204.63	203.22	203.95	203.25	203.14	202.67	202.23	204.15	202.83	204.94	205.2	202.89	205.24	205.07	206.77	202.07	206.63	201.99	204.22	204.98	205.85	201.18	203.57	202.59	204.4	207.06	204.15	202.15	201.64	206.47	202.69	202.45	204.13	200.79	204.99	201.88	200.75	203.42	205.56
208.96	206.16	206.96	209.53	208.22	205.98	204.06	208.51	206.87	206.95	211.87	207.32	207.65	209.91	208.67	210.61	206.32	208.1	205.74	207.54	208.03	206.61	208.53	207.43	207.74	208.05	205.83	204.75	210.82	208	209.67	206.9	209.05	206.09	211.23	207.04	209.68	209.26	206.34	209.63	205.99	208.59	208.43	208.11	206.89	208.99	209.08	208.89	207.26	207.18
204.24	205.21	207.13	202.6	202.06	203.88	205.22	206.06	207.51	207.94	204.09	205.37	204.42	205.65	207.86	203.98	204.15	202.9	204.69	206.58	206.7	206.14	202.26	203.27	204.87	201.99	209.4	204.38	205.87	204.14	205.19	206.17	206.31	207.98	208.33	205.28	204.06	204.65	204.1	204.82	204.87	205	203.26	205.71	206.72	208.96	202.73	207.84	203.61	204.38
204.44	205.02	204.31	207.03	205.97	204.33	202.06	204.5	207.17	205.73	203.99	200.76	203.67	203.11	203.64	206.33	203.44	203.72	204.34	205.52	202.87	204.2	206.19	203.99	203.88	203.41	199.55	206.51	205.73	206.08	204.99	205.1	201.67	205.19	207.82	207.03	204.77	202.24	203.37	202.25	203.73	207.51	202.93	206.06	203.12	207.05	203.54	202.4	203.73	203.93
200	199.97	195.1	196.34	197.87	198.91	197.35	199.61	198.81	198.18	198.12	193.81	197.74	194.75	197.63	198.73	199.62	196.43	195.96	200.06	197.62	197.52	198.86	199.17	193.5	202.38	200.19	201.94	197.62	199.59	197.43	195.53	200.02	200.45	197.09	196.23	202.04	196.53	202.45	199.89	200.64	197.89	201.32	197.06	197.79	196.99	198.21	198.05	196.75	199.66
199.23	200.07	200.54	200.64	204.87	202.21	200.68	202.25	201.05	201.17	204.53	202.06	204.23	205.89	204.9	201.49	203.01	204.14	201.22	202.91	199.74	202.87	205.15	201.85	200.01	202.81	203.11	200.78	202.14	202.88	203.04	203.01	200.31	201.33	202.27	202.03	201.14	201.87	202.99	201.77	203.25	200.98	203.13	204.87	200.79	199.88	199.64	202.54	199.85	203.18
201.96	203.26	204.91	204.2	204.3	202.38	201.47	204.06	205.55	205.86	205.61	201.3	205.43	205.08	205.43	206.17	201.83	201.36	207.44	202.06	202.65	205.17	203.15	203.35	203.67	204.2	207.75	201.16	202.82	203.19	203.29	202.27	203.6	203.7	202.13	202.75	204.04	206.4	204.76	203.59	203.74	202.59	201.3	203.68	201.37	203.08	203.31	203.86	202.15	204.45
210.76	210.06	209.62	214.77	210.73	213.53	211.06	213.09	212.24	211.49	208.03	208.76	213.42	210.61	211.59	212.24	212.25	212.83	211.17	210.03	213.45	212.74	211.42	212.91	210.73	209.18	213.86	209.96	213.6	212	210.94	214.28	213.95	212.56	214.2	211.04	209.49	213.54	210.36	212.73	211.01	211.18	211.91	213.88	210.75	209.68	209.07	213.73	210.9	212.91
216.77	213.99	212.69	211.32	212.94	214.1	212.4	211.49	215.28	215.2	213.47	212.74	212.78	212.45	212.39	211.2	213.84	212.92	212.09	217	215.13	211.03	212.75	212.16	214.06	211.11	213.98	213.95	213.53	212.51	213.68	211.95	217.11	214.22	212.02	214.9	214.62	212.3	216.19	212.97	211.67	213.2	214.2	214.13	213.12	213.44	214.15	213.85	215.5	215.58
204.32	206.56	207.27	208.6	204.56	208.96	202.43	202.94	205.82	202.21	204.93	207.47	206.78	205.6	204.97	207.3	205.07	210.02	206.37	208.73	208.6	205.15	204.92	207.86	205.03	202.97	209.02	203.06	207.75	209.28	205.66	206.06	204.64	206.32	209.01	204.3	205.46	206.25	207.52	205.1	206.14	204.22	205.58	206.63	209.22	206.18	204.91	204.47	204.43	206.46
201.47	203.77	200.4	201.03	201.55	200.31	201.43	202.07	202.94	201.83	205.26	205.12	199.98	203.53	204.7	204.27	204.87	200.21	201.19	202.45	203	207.32	205.31	204.89	203.7	203.61	202.16	201.38	204.92	203.1	202.5	201.24	204.89	202.6	203.47	202.56	204.34	200.97	200.83	199.34	202.83	201.23	201.89	199.11	201.71	206.81	201.31	201.51	202	202.92
207.04	205.73	208.98	208.67	206.51	208.71	208.63	208.12	205.95	206.59	210.36	208.87	202.13	209.31	213.38	208.26	210.65	209.13	209.61	208.89	209.61	209.02	206.58	209.6	207.45	209.51	208.45	203.42	206.53	208.63	206.37	209.5	209.52	208.95	208.66	210.24	212.25	210.82	208.31	206.07	211.65	207.88	211.92	210.62	207.41	204.53	208.99	208.72	208.68	207.22
209.21	211.5	209.73	208.11	206.42	210.93	210.5	207.04	208.55	211.61	211.07	207.16	204.78	209.23	204.23	206.43	211.59	210.5	209.65	208.91	208.19	211.13	207.44	209.48	207.75	207.92	207.24	207.66	211.28	208.57	207.06	203.43	205.95	208.75	210.87	207.95	206.33	210.79	207.29	206.74	210.53	208.06	209.78	209.71	210.47	208.62	206.49	209.55	205.59	208.86
214.12	214.14	215.06	212.7	214.03	213.06	215.17	211.64	214.69	213.91	214.31	212.82	214.28	214.5	210.33	213.06	212.56	214.91	211.76	215.56	211.79	211.63	209.72	213.73	213.28	213.38	213.14	211.2	214.06	213.21	214.53	211.93	212.24	214.09	210.58	210.15	212.21	210.96	213.14	214.86	213.93	211.52	212.87	215.01	215.51	210.97	213.49	213.5	211.55	216.06
203.39	204.99	206.2	202.71	204.86	205.57	202.89	206.49	203.45	204.36	205.14	206.17	205.73	203.79	206.49	207.51	206.69	203.28	206.65	205.47	207.18	199.97	206.38	205.89	204.11	204	204.94	204.94	203.43	204.82	202.14	205.6	204.02	205.08	207.04	208.41	202.99	202.87	203.4	205.22	203.12	204.05	201.62	203.69	205.63	203.62	204.34	204.41	205.46	206.28
210.3	212.71	209.19	206.81	207.08	210.56	209.22	209.19	208.44	207.46	208.6	211.15	210.8	206.74	208.41	206.58	210.52	210.41	208.21	212.17	207.36	206.5	205.84	209.69	213.46	210.49	205.91	209.22	211.37	206.51	209.25	208.05	206.97	208	209.97	209.14	207.84	209.51	208.62	208.92	208.02	209.61	207.95	207.82	209.39	206.88	210.99	206.93	208.76	209.26
210.07	208.59	209.83	208.4	206.24	206.89	207.06	206.15	206.7	210.29	208.7	204.04	209.7	205.64	205.28	206.93	207.4	210.17	206.21	209.19	210.28	211.31	211.29	209.8	209.85	211.37	208.7	208.68	211.81	210.62	208.55	208.63	207.34	209.57	212.2	208.36	205.8	209.75	208.18	208.98	209.98	209.96	211.5	209.18	206.99	208.59	209.27	206.85	206.25	209.35
201.25	201.17	201.14	199.43	203.78	199.37	199.03	200.93	203.72	201.92	202.63	197.59	200.68	203.58	202.23	199.75	203.83	201.96	202.97	198.93	198.13	203.3	204.03	201.49	202.98	201.46	199.26	200.13	198.74	201.92	200.57	202.07	203.43	199.61	198.67	201	199.06	202.15	200.41	200.48	201.06	201.63	200.78	203.51	198.4	203.56	201.18	203.35	200.55	201.76
216.68	218.3	220.33	218.56	214.91	218.12	216.61	215.75	215.39	217.14	216.58	216.61	217.01	215.8	217.76	221.78	216.77	215.14	218.27	215.21	218.67	218.7	218.7	218.4	216.89	217.47	217.7	216.67	217.52	219.05	217.66	218.77	216.4	217.76	219.4	216.4	215.48	216.74	218.17	220.12	219.08	220.38	218.29	220.87	218.35	218.44	219.62	218.52	216.13	217.44
215.84	211.96	211.05	211.4	211.46	213.28	212.87	211.67	211.2	214	210.76	209.59	213.98	209.52	210.12	208.69	210.48	213.91	213.36	210.12	211.47	208.3	211.42	210.91	210.03	212.2	211.65	213.73	213.65	210.23	213.89	213.75	212.05	214.13	213.04	211.62	211.56	210.54	212.08	211.75	207.6	214.22	210.82	211.2	210.82	211.4	211.85	213.86	211.06	208.72
207.75	205.55	205.5	202.66	204.85	210.09	203.61	204.55	206.54	205.5	206.71	204.11	203.64	204.75	205.2	204.18	203.54	205.01	206.1	207.59	202.6	205.63	203.57	203.8	205.58	206.66	207.91	206.06	204.62	204.64	208.02	204.29	208.5	203.3	204.26	205.76	203.78	204.29	205.81	205.89	205.22	206.26	206.17	204.59	208	208.74	203.11	205.56	207.45	206.67
211.44	207.23	210.4	211.21	210.25	205.97	210.04	211.36	207.72	211.52	208.6	208.2	212.04	210.08	207.44	209.55	207.84	210.65	209.2	208.8	207.41	206.96	211.45	211.33	208.28	207.66	209.79	211.22	208.87	206.52	208.75	211.41	206.67	209.62	208.75	210	211.11	211.22	209.99	208.54	207.53	206.76	209.56	209.84	213.32	208.88	207.91	208.59	210.06	214.24
208.7	208.34	205.54	210.72	212.32	208	208.14	206.69	209.73	207.81	209.23	207.61	204.55	207.45	207.78	206.39	207.37	207.32	209.58	208.78	205.95	206.64	208.72	206.95	210.71	210.27	208.83	207.31	209.49	206.93	209.86	213.36	210.19	208.9	207.14	205.82	208.89	210.41	208.63	210.93	210.85	207.12	209.21	211.34	210.74	207.4	206.23	208.82	207.43	207.91
213.37	212.08	213.66	211.75	215.23	214.96	214.45	217.2	213.77	214.24	214.81	216.77	211.8	214.96	214.18	212.8	213.84	211.74	213.96	215.72	214.25	213.81	214.8	212.93	211.27	211.82	216.1	213.75	215.39	216.16	211.5	212.1	212.02	215	213.9	214.43	211.27	213.06	216.07	213.33	215.08	212.09	213.7	214.68	214.63	212.7	218.91	211.15	214.58	212.19
202.16	206.36	202.16	205	206.59	200.88	203.34	204.05	203.01	201.75	201.36	204.96	201.9	201.64	205.71	202.1	201.09	201.78	202.62	202.2	201.49	199.67	200.85	203.83	205.19	200.73	204.49	201.7	206.05	201.76	202.94	201.32	201.54	206.32	201.26	202.36	199.01	204.55	200.28	204.23	203.57	202.74	202.27	200.88	202.25	204.08	202.78	204.09	204.2	199.34
204.51	203.14	203.09	205.48	206.74	207.17	205.07	206.46	204.74	202.91	203.93	202.23	203.76	205.9	206.65	205.41	205.18	204.22	204.69	208.43	204.48	204.38	202.23	206.78	204.27	204.65	206.73	207.62	204.48	206.98	205.59	205.19	208.98	205.58	204.79	205.63	205.29	208.48	203.42	203.9	206.19	203.66	207.25	207.2	205.28	203.08	205.27	205.39	205.67	203.55
203.9	205.6	205.13	205.36	205.36	204.46	201.26	203.46	203.89	205	200.01	203.78	204.21	207.3	205.45	197.97	204.49	205.17	203.94	202.15	201.38	202.63	201.44	205.76	202.01	199.21	205.27	203	202.13	206.3	202.27	201.98	205.05	206.1	200.89	206.1	202.96	202.54	204.14	204.31	205.85	208.09	201.5	201.8	205.68	206.86	202.4	202.41	202.45	202.35
208.41	209.52	213.93	208.21	205.91	207.89	208.53	207.98	208.6	209.37	209.33	208.26	209.4	211.93	209.2	209.83	213.44	208.35	210.88	209.52	212.93	208.62	207.27	208.73	207.19	207.83	208.93	205.99	210.03	209.82	209.47	209.07	206.28	208.61	208.11	207.79	208.38	208.11	209.57	211.35	207.09	206.66	207.87	209.07	203.65	208.38	207.19	207.63	208.55	209.37
208.32	203.36	207.11	202.7	207.93	209.67	205.75	206.34	206.04	204.86	206.22	208.08	207.75	209.52	206.32	206.14	209.13	208.17	208.92	208.22	206.4	205.77	205.07	203.53	208.42	210.58	205.46	206.92	205.86	205.47	206.3	202.04	205.92	209.18	207.62	204.95	207.85	206.39	205.96	204.92	206.94	208.32	207.37	206.01	206.46	206.83	205.58	206.66	208.92	204.73
211.53	212.95	211.99	214.39	209.29	213.27	211.74	208.49	211.53	209.46	211.65	210.25	213.31	212.08	212.55	212.42	211.98	211.15	212.34	211.67	211.95	211.08	212.22	212.14	212.64	213.35	213.97	211.34	211.37	207.18	211.46	210.15	210.37	208.66	211.1	211.86	209.11	211.72	211.63	209.88	213.95	212.6	214.92	210.99	212.92	212.49	211.21	210.82	213.46	209.7
203.46	202.93	205.54	204.19	204.83	206.61	202.81	207.01	203.7	205.16	204.68	200.72	205.28	203.15	208.3	202.73	201.53	203.36	203.59	207.06	201.27	205.38	205.53	202.77	206.62	207.29	205.48	206.75	208.67	204.44	206.35	207.09	206.56	206.34	203.9	204.28	205.91	204	206.11	204.51	203.97	205.31	201.87	206.99	205.75	204.38	203.1	205.25	205.24	202.11
195.65	196.23	195.17	193.26	196.38	195.53	194.79	193.02	195.73	196.33	193.73	192.87	196.58	197.66	193.46	196.69	195.83	193.97	196.33	196.67	198.88	196.05	195.18	197.6	194.88	195.32	193.64	196.94	194.62	195.41	194.37	194.34	195.35	193.02	197.62	194.5	194.21	195.3	192.5	195.65	196.72	195.44	197.91	196.48	197.09	196.27	194.84	195	195.93	193.99
192.58	195.4	195.8	195.83	195.07	195.13	194.91	197.7	196.7	198.24	191.9	196.63	198.9	195.98	194.27	193.32	194.9	197.11	191.43	196.44	194.21	190.19	193.13	196.62	196.33	191.54	197.48	196.15	194.46	195.24	193.13	195.85	193.42	197.23	194.23	194.71	194.4	197.92	193.67	193.82	195.27	195.22	196.6	195.26	192.25	190.33	194.98	196.9	194.38	196.99
205.95	208.2	205.42	203.25	205.33	204.56	203.37	203.82	204.94	203.08	201.23	204.97	203.98	204.81	204.23	204.16	205.42	206.02	204.49	203.56	203.57	203.43	200.46	204.96	206.2	200.05	201.81	201.48	204.97	205.54	205.92	205.41	208.3	202.24	204.44	204.72	202.9	204.62	205.78	205.33	206.63	202.92	204.39	204.46	202.36	204.51	203.68	200.6	200.58	202.89
201.62	202.81	203.66	204.02	202.97	205.12	202.79	200.55	201.66	202.74	205.05	201.62	201.24	205.28	205.14	202.75	204.36	202.44	203.43	203.97	201.19	204.08	202.2	203.8	204.32	201.14	204.42	200.92	201.73	202.56	203.25	202.88	203.18	199.47	201.54	203.95	203.3	204.64	201.13	201.88	203.66	204.06	202.4	204.22	202.6	205.6	204.01	202.46	202.27	197.76
210.36	209.92	209.04	206.91	210.91	210.98	210.82	209.82	212.29	209.89	210.86	208.37	211.62	210.34	210	208.75	209.55	209.84	208.47	207.78	210.41	207.43	209.6	209.3	208.91	210.47	209.21	208.61	206.1	209.9	210.73	209.54	207.3	209.56	208.29	207.68	209.24	210.64	212.23	209.32	209.13	210.06	209.61	205.12	209.73	210.23	208.39	209.75	209.34	207.19
204.87	205.52	203.76	204.65	203.1	205.86	205.78	204.31	206.83	202.29	204.8	204.26	205.97	201.95	203.4	205.86	204.21	198.27	202.03	204.58	207.69	202.35	203.82	204.95	204.58	203.22	204.46	200.43	202.39	197.64	202.61	206.86	201.53	208.25	204.16	199.61	206.43	200.84	205.85	203.57	201.65	204.43	202.64	204.68	202.17	200.91	205.52	201.55	203.78	204.36
203.84	202.38	206.58	205.99	206.4	207.71	202.31	204.54	206.09	206.17	205.67	204.34	205.33	203.19	205.62	207.68	203.28	204.39	210.37	203.16	203.65	203.56	204.98	203.95	206.87	204.62	206.28	206.49	205.23	202.96	207.79	206.39	204.64	203.97	204.79	205.07	204.52	205.93	208.39	205.99	202.39	206.52	203.6	203.03	205.13	206.85	202.42	205.98	204.71	204.45
211.8	210.9	207.89	208.66	215.3	209.51	208.08	208.56	210.05	212.04	210.67	210.71	212.27	210.45	210.48	210.03	207.99	209.89	212.94	212.42	213.21	207.8	211.44	210.02	208.82	210.36	210.8	204.57	208.37	209.14	208.48	209.27	208.47	209.82	212.34	211.62	209.54	210.72	211.46	210.1	207.32	210.2	208.57	206.78	211.02	209.19	208.48	209.9	208.38	206.52
209	209.39	207.88	207.89	209.01	206.06	207.12	208.78	206.97	207.27	208.19	207.56	210.9	207.32	207.95	211.6	206.74	208.52	208.28	209.54	204	206.7	209.37	207.4	205.07	209.21	207.5	206.65	206.69	204.23	207.21	208.65	206.7	209.22	210.07	205.49	209.91	208.93	208.71	212.61	206.37	208.46	209.06	208.29	207.7	209.44	210.27	208.3	205.08	208.12
208.84	210.19	206.57	209.53	206.7	207.55	208.75	210.22	210.03	208.93	208.06	212.33	208.49	210.92	210.35	207.47	209.39	209.54	208.18	210.33	210.28	206.07	210.26	209.19	210.99	207.56	208.84	206.39	206.95	210.71	209.57	207.11	210.57	212.12	209.85	209.12	209.91	207.61	204.95	206.47	212.07	207.93	209.85	207.68	209.43	207.71	208.44	206.5	210.13	210.01
211.93	210.86	214.45	212.49	213.12	213.35	212.71	212.91	210.11	216	213.26	212.29	210.65	213.58	210	210.96	213.16	212.57	212.57	211.76	214.01	213.09	212.09	212.13	209.91	213.68	208.71	210.27	214.2	209.67	210.24	212.59	212.12	213.95	214.07	211.9	210.07	211.07	210.42	213.4	209.49	214.77	211.54	207.07	211.55	213.33	209.56	211.65	212.82	213.99
206.7	206.99	205.51	208.67	205.19	207.49	208.11	206.99	208.1	203.76	207.51	209.85	210.07	208.04	205.69	210.1	209.25	212.17	204.57	209.29	207.37	207.14	207.72	207.36	206.09	207.66	204.88	210.08	209.88	205.91	206.75	206.22	207.93	208.39	210.17	207.23	206.93	206.5	206.71	209.56	210.5	209.78	203.81	207.82	207.52	208.15	208.47	206.41	207.09	209.28
204.83	209.21	207.9	208.07	209.7	209.83	209.77	207.6	208.7	206.47	210.45	207.79	211.37	209.8	206.92	206.38	207.25	209.27	205.54	207.45	208.19	206.18	210.23	211.13	207.21	206.99	205.25	205.26	206.07	207.77	210.47	206.19	207.75	206.34	206.52	207.13	206.23	210.47	208.12	209.57	206.93	208.83	207.88	208.27	207.64	207.89	209.13	209.33	206.86	207.21
205.86	206.38	205.3	203.85	202.16	203.5	207.27	205.99	206.52	205.3	205.01	202.46	205.59	202.98	204.37	205.35	204.56	201.67	204.98	202.82	205.22	207	199.44	203.25	205.59	203.82	204.88	203.86	204.22	206.26	203.54	204.45	203.7	205.61	203.59	205.02	205.86	205.33	203.89	206.67	208.5	203.71	206.13	208.31	206.36	203.63	203.59	206.41	204.34	202.09
215.78	217.07	213.22	219.48	215.3	218.03	215.49	215.99	218.9	215.6	215.64	216.39	217.91	216.41	217	217.47	215.22	219.64	218.95	219.19	216.86	215.04	218.1	216.05	215.07	217.45	220.15	215.47	214.21	217.51	215.54	215.87	219.37	216.86	219	219.1	222.2	214.65	218.71	216.67	216.13	213.04	217.75	215.46	218.09	215.19	218.38	217.04	216.66	214.48
195.39	192.33	193.37	193.25	195.69	197.76	193.32	193.49	195.06	192.21	196.32	192.41	193.45	194.33	195.75	194.1	192.88	194.21	194.6	193.71	193.34	196.18	194.02	191.42	194.21	194.97	192.66	193.23	194.46	194.39	193.59	192.1	194.18	193.75	191.28	192.44	197.81	193.95	191.92	194.8	193.97	192.14	197.21	195.38	192.84	195.36	195.69	195.24	191.08	194.88
212.23	212.7	214.7	210.7	212.55	211.79	211.84	210.66	214.68	213.69	212.4	210.9	212.85	212.93	213.22	212.37	212.9	212.25	211.74	213.43	213.03	210.66	213.37	214.82	215.25	213.98	208.97	211.48	214.81	213.18	211.91	212.72	210.18	211.99	213.43	212.46	212.25	212.8	210.49	213.2	213.18	211.56	209.74	209.53	213.56	211.64	211.77	211.26	210.65	210.92
208.74	210.22	206.41	211.66	213.17	211.25	210.57	210.94	209.81	210.32	209.19	211.1	210.16	208.77	209.24	209.17	208.51	210.16	210.55	209.08	209.47	206.64	207.1	210.15	209.58	210.15	210.58	212.08	216.4	209.92	208.56	211.31	205.83	206.95	211.25	210.03	209.7	210.99	208.56	210.49	206.14	207.99	209.71	211.62	209.63	210.5	207.52	210.27	210.57	210.43
206.36	210.21	210.39	206.53	205.34	210.93	208.97	210.12	204.56	208.13	204.63	207.12	207.78	208.95	209.26	208.7	204.5	209.18	209.11	207.38	206.91	204.78	205.99	205.51	204.77	209.18	208.71	207.98	206.17	210.04	206.57	210.29	207.52	205.26	206.96	211.59	209.36	207.45	208.07	203.66	208.17	207.85	204.93	207.85	209.36	208.76	207.79	208.77	206.77	207.87
207.21	208.85	207.48	209.93	207.7	209	211.7	210.26	209.88	211.13	210.65	206.95	208.39	211.75	205.76	210.12	207.72	207.73	208.45	204.73	207.8	209.78	209.07	209.96	206.75	208.91	208.62	207.88	206.71	209.29	207.81	209.64	210.82	209.57	206.1	207.43	209.94	206.31	208.43	211.28	206.96	209.47	207.59	210.68	210.27	210.31	205.48	206.99	207.56	212.63
210.84	210.21	208.83	206.58	204.65	210.02	209.41	209.2	210.38	208.54	209.12	206.62	207.46	207.52	210.57	206.19	212.24	209.03	208.31	206.6	207.4	207.59	210.14	208.52	212.36	209.03	208.57	208.53	207.1	208.18	206.46	211.25	208.18	210.31	207.61	212.72	208.68	206.23	207.24	207.72	206.41	209.08	208.75	206.13	208.59	209.15	210.08	209.88	209.59	207.98
197.18	199.8	197.48	198.27	201.33	201.08	200.99	199.55	200.47	199.95	196.48	194.78	199.85	199.76	200.19	199.56	198.74	198.35	198.83	201.53	199.55	195.95	197.59	197.58	198.5	198.25	199.31	197.94	198.45	199.89	198.69	200.15	200.71	198.67	201.16	194.87	198.18	202.26	198.97	197.78	197.89	194.32	198.02	200.12	200.6	199.23	198.9	196.42	198.45	198.78
206.17	205.23	208.16	206.81	209.03	203.2	208.78	208.82	209.24	205.56	206.39	210.17	203.54	209.23	205.98	206.84	205.09	208.88	205.26	205.83	204.12	206.29	206.27	206.52	207.68	206.19	207.05	203.58	209.25	202.83	205.78	209.71	205.7	206.26	203.81	208.96	204.43	205.74	209.38	201.78	204.46	210.16	203.02	203.86	205.02	205.7	207.17	205.62	207.06	205.06
207.43	208.01	208.26	205.86	207.53	211.65	209.88	212.6	205.58	210.02	206.76	203.63	209.82	207.67	206.41	209.91	208.76	210.06	206.42	206.97	205.98	206.67	207.09	205.4	207.99	205.51	208.08	210	205.79	208.8	206.91	207.28	209.94	211.42	204.39	205.75	207.88	204.82	209.38	206.77	206.49	207.73	210.29	208.46	209.19	210.92	208.28	208.03	208.46	208.99
204.87	205.7	201.78	203.1	203.24	206.51	205.76	203.24	201.3	205.19	204.93	204.95	204.01	201.4	205.47	202.98	204.63	204.95	206.31	204.53	203.16	201.38	203.93	207.36	202.13	205.82	205.1	204.56	203.65	202.25	205.09	201.33	204.49	206.11	203.68	203.65	202.94	204.72	205.81	202.3	204.98	204.01	204.99	203.79	202.41	201.82	204.7	204.21	206.94	203.55
201.36	202.3	201.8	203.05	199.17	203.95	202.57	202.52	203.31	202	199.32	203.08	204.94	202.17	203.34	203.31	201.66	203.45	204.86	201.24	206.51	203.13	202.43	201.83	204.39	199.47	203.93	207.3	200.93	200.73	199.65	203.1	202.65	203.55	204.1	204.73	202.18	202.36	203.5	204.38	201.93	201.95	202.91	203.17	204.54	199.06	201.71	203.53	200.65	199.8
214.47	217.51	218.01	220.26	218.86	212.76	216.89	215.91	218.81	212.56	216.01	213.47	218.23	218.57	216.82	214.61	212.57	216.11	215.96	216.47	217.03	216.65	218.01	217.21	217.51	219.25	217.28	217.31	222.39	218.99	217.25	214.6	217.95	218.44	216.67	219.74	217.33	218.13	218.56	217.77	216.61	220.69	218.6	216.92	213.7	220.14	217.63	214.77	221.46	217.5
201.43	202.01	203.86	199.61	199.74	197.7	199.85	200.13	200.85	200.42	202.63	199.86	195.55	199.11	198.58	200.1	196.86	200.29	197.94	202.17	198.92	199.24	201.02	202.31	202.35	199.21	199.04	198.2	201.04	200.92	198.78	199.64	198.57	202.05	200.26	200.11	198.94	199.09	196.37	200.08	199.5	200.88	199.49	203.34	199.46	200.07	199.35	200.42	199.66	199.57
209.01	211.05	209.32	212.65	211.71	210.37	208.19	208.98	210.37	208.31	207.98	207.21	209.16	213.61	210.56	208.9	209.11	211.5	208.51	207.32	210.62	214.06	210.12	208.42	209.2	206.46	208.21	212.89	206.44	209.73	212.81	207.73	210.6	209.39	211.85	205.05	208.42	211.26	207.8	209.98	212.03	209.83	206.3	208.75	205.57	207.95	209.84	209.78	209.98	209.94
205.64	202.1	204.05	201.7	203.65	207.72	204.89	205.76	205.27	203.39	204.74	203.65	203.61	206.04	205.83	204.21	204.69	209.11	201.38	203.48	204.14	205.19	203.44	202.66	204.2	207.11	201.81	205.52	205.09	203.15	204.24	204.15	207.95	202.09	200.73	203.62	200.08	203.91	200.67	205.02	205.52	204.39	202.14	202.01	205.74	202.88	204.19	202.04	205.69	204.16
203.5	200.15	202.93	206.16	203.38	206.05	203.3	201.32	203.73	200.6	204.49	203	206.13	209.19	204.9	204.95	202.11	204.91	203.75	202.97	199.53	202.01	202.57	204.71	202.84	203.98	206.37	204.05	207.7	207	205	199.53	203	202.17	204.51	203.47	204.17	204.8	202.75	202.41	201.1	203.89	201.56	201.78	201.87	204.19	204.22	204.1	201.27	202.09
202.54	205.21	199.42	204.8	203.52	203.54	205.82	205.74	203.82	206.2	205.22	205.56	203.02	206.49	201.31	203.8	202.43	199.64	201.05	200.37	201.09	202.49	204.33	206.95	208.3	201.35	205.2	204.75	203.45	203.09	204.93	206.61	201.76	205.27	205.01	203.69	204.49	207.47	206.33	203.59	202.36	208.93	202.39	206.57	205.97	202.74	205.52	203.5	204.5	206.3
199.59	195.89	197.59	202.65	198.84	196.58	195.72	199.45	199.58	198.22	198.08	199.97	198.42	201.11	194.72	198.95	198.88	200.18	198.2	197.86	196.72	198.56	199.8	199.82	200.99	199.77	200.36	203.1	197.77	197.14	200.65	201.41	197.95	197.93	197.67	200.87	197.78	197.32	197.14	201.56	196.84	200.02	199.25	197.44	199	196.23	199.1	200.18	194.11	195.62
205.53	209.9	210.14	208.57	208.5	206.82	210.69	207.95	208.51	208.6	210.52	207.79	210.49	210.91	206.74	206.43	211.19	212.34	209.76	208.11	207.69	210.37	209.38	206.27	207.45	209.75	208.33	208.89	207.73	208.79	207.81	206.72	204.81	207.58	209.43	209.57	209.26	205.63	209.44	208.79	212.32	206.96	208.06	207.54	206.72	210.58	210.83	209.83	207.66	210.22
208.3	206.66	209	207.47	209.4	208.24	207.67	207.53	206.26	209.8	210.49	210.23	207.54	207.48	210.81	211.67	206.06	204.89	208.73	207.82	206.16	207.63	208.1	211.63	208.97	208.38	206.94	210.03	205.77	207.88	205.47	207.36	208.48	210.34	207.64	207.33	206	207.63	206.1	205.65	208.7	206.35	209.39	211.45	207.73	205.84	207.06	208.17	209.74	207.96
210.35	207.92	203.22	204.52	206.68	203.96	202.89	205.81	209.87	203.19	204.32	209.07	206.31	204.83	206.31	208.37	204.56	205.53	206.48	207.13	207.12	205.42	206.71	204.56	208.24	207.63	203.36	206.65	205.36	209.56	205.78	207.3	205.83	205.94	207.31	206.71	203.99	205.51	207.69	206.69	209.63	206.16	204.62	206.55	204.86	205.42	207.04	210.25	204.69	205.46
195.25	197.16	197.52	198.73	197.8	195.68	195.84	197.06	197	200.95	195.77	201.02	197.22	197.19	198.98	198.12	196.56	198.39	198.01	197.89	196.08	199.52	200.33	198.8	196.49	195.57	197.37	196.63	197.14	197.88	199.2	199.04	196.31	198.71	197.27	200.63	198.02	200.34	196.09	196.85	200.42	197.49	198.52	196.3	197.3	196.26	196.36	200.3	200.02	200.37
207.95	210.14	209.78	209.46	210.29	211.17	209.86	207.22	207.6	209.17	208.46	206.59	207.71	208.59	206.97	209.59	207.07	206.47	210.06	208.02	211.2	210.23	211.67	210.92	209.63	209.04	209.1	208.73	206.91	207	210.89	212.58	208.2	207.96	208.94	207.38	207.39	204.45	212.16	205.9	204.65	209.98	210.59	209.01	206.33	207.91	207.57	206.31	208.95	208.94
215.01	217.5	217.22	218.58	217.42	218.28	218.9	219.15	216.26	216.3	213.79	218.86	216.32	215.69	216.43	215.26	215.62	218.51	217.92	214.09	218.24	214.68	217.15	217.4	215.93	216.61	218.36	213.83	216.23	217.51	218.19	215.27	216.76	215.11	216.22	219.56	219.11	216.28	219.22	218.78	217.95	216.95	216.8	217.92	216.94	214.48	217.53	219.17	214.28	215.99
207.51	205.9	206.57	210.48	209.2	206.13	208.47	206.17	209.01	205.32	206.44	210.09	207.84	207.25	206.15	209.41	207.29	210.45	210.12	207.56	207.39	206.64	206.47	208.36	204.93	209.55	208.37	207.84	206.96	209.9	205.47	210.1	208.99	207.04	204.24	206.28	209.57	205.48	208.25	204.34	205.55	206.3	203.8	207.86	208.58	204.5	206.14	211.15	207.78	206.09
203.17	202.5	206.05	201.79	206.18	203.39	203.95	202.5	204.47	203.37	204.42	201.41	203.92	201.38	204.18	202.65	200.86	199.86	206.46	202.95	203.26	205.44	204.2	201.2	202.69	201.63	201.59	203.37	202.8	204.42	204.02	204.1	205.72	205.05	202.82	206.59	202.71	204.95	204.06	203.48	202.75	202.96	202.87	205.62	199.22	199.64	203.51	202.86	202.73	206.08
211.75	214.17	213.64	217.84	216.47	213.66	210.95	214.66	215.87	214.38	212.78	211.99	215.5	212.9	211.86	211.33	213.94	214.32	210.09	212.31	209.84	214.52	212.51	215.21	213.23	212.35	211.17	210.86	212.37	211.55	214.43	213.01	215.53	211.33	211.63	214.5	214.92	212.94	213.21	212.1	212.46	214.21	215.33	210.46	212.37	211.57	211.44	213.79	214.44	210.12
216.83	219.98	222.56	215.4	215.28	219.49	214.87	215.48	216.39	219.12	214.33	218.51	215.07	215.43	216.03	213.87	216.61	216.48	217.63	217.59	219.62	215.97	216.39	219.46	215.96	218.17	214.96	216.47	219.73	215.13	216.74	216.97	219.97	217.26	217.31	216.17	216.27	218.69	218.08	218.9	215.42	213.28	214.43	216.13	216.13	216.11	216.28	216.57	215.39	213.58
203.09	205.58	203.46	201.38	202.22	205.78	205.13	204.32	208.29	205.05	205.74	204.78	207.06	201.35	205.1	204.02	204.24	203.31	210.31	206.88	203.04	204.17	201.3	204.59	204.94	204.52	202.44	205.78	205.87	205.32	208.82	206.08	205.67	202.85	206	203.76	203.77	204.68	201.46	204.01	205.41	205.62	204.91	204.58	203.17	203.13	204.05	202.88	206.29	201.33
213.17	212.31	213.81	209.61	213.52	212.06	209.49	210.62	212.6	211.42	209.57	214.57	215.89	212.21	213.96	210.31	213.92	206.3	212.12	207.55	211.26	212.03	211.45	211.11	213.08	208.54	214.31	210.97	212.49	209.65	212.41	211.37	211.56	208.54	212.09	210.3	212.25	210.04	216.48	212.77	212.48	208.82	212.74	213.57	213.5	213.77	213.25	212.24	210.23	213.08
199.88	197.32	204.4	197.33	198.76	199.21	196.38	199.42	196.02	197.5	199.6	199.2	199.63	198.54	203.28	199.63	199.67	196.54	197.9	202.27	201.19	200.14	199.39	202.73	200.09	201.54	199.67	200.18	199.48	197.91	196.99	201.46	197.37	195.96	201.99	198.3	201.3	200.6	200.29	198.99	198.47	198.29	199.17	199.08	199.4	200.36	197.11	199.78	199.4	195.72
201.28	201.83	200.83	200.98	198.87	198.68	200.62	197.86	199.59	198.77	200.88	195.51	203.2	199.96	197.35	203.66	201.38	197.71	198.42	198.28	200.65	199.5	198.64	198.71	198.75	198.32	196.6	196.56	200.31	199	201.35	199.24	203.03	199.54	198.6	200.96	199.01	200.66	201.16	202.28	200.75	199.53	200.12	198.44	197.03	196.43	198.24	196.91	201.54	198.74
201.37	203.42	199.48	198.77	200.21	201.58	199.32	200.85	197.26	198.09	200.37	202.03	200.95	199.62	198.84	201.38	197.67	200.04	200.34	200.89	202.08	198.69	201.78	197.76	198.95	200.66	199.2	200.06	204.8	200.23	199.53	199.33	198.17	198.06	201.38	200.72	199.93	202.15	199.88	198.25	201.45	202.13	200.17	200.08	199.35	200.73	202.43	200.61	200.5	201.73
202.61	202.08	203.76	202.55	198.75	202.8	203.59	202.6	201.85	203.77	201.56	198.37	203	201.8	201.16	202.04	203.28	204.53	205.03	201.94	202.78	200.26	204.07	200.52	199.82	200.35	204.08	202.97	203.02	203.85	202.78	201.5	201.94	205.28	199.18	206.06	203.25	202.76	202.23	203.59	204.14	204.95	201.77	200.4	200.83	202.76	202.88	197.24	200.16	204.99
205.73	204.43	205.71	202.67	204.46	205.93	203.69	202.71	204.63	205.93	200.98	204.68	202.3	204.11	205.55	201.99	203.57	203.97	203.56	202.76	204.02	201.01	204.11	200.4	203.58	203.94	204.57	199.52	205.39	202.69	202.73	203.74	201.05	203.2	203.61	203.07	205.24	204.94	203.45	205.49	203.06	204.16	205.05	202.5	205.11	201.74	201.33	206.69	203.68	206.25
208.91	207.56	208.27	213.11	213.04	205.45	208.61	209.03	206.22	208.02	207.32	211.64	209.48	211.02	208.85	210.23	207.05	206.07	208.2	207.88	207.27	209.65	209.38	210.3	209.48	208.34	213.68	206.82	206.72	211.85	203.72	210.78	212.28	210.88	208.28	211.4	208.28	213.32	211.66	210.68	208.08	213.38	210.08	211.88	210.03	211.5	208.89	210.57	209.09	205.59
206.55	204.55	204.88	204.55	203.13	204.42	202.84	203.66	204.01	203.14	207.08	204.07	203.49	204.11	201.45	201.41	205.17	202.49	203.34	204.28	206.58	203.23	204.43	202.89	205.32	204.59	202.7	202.53	202.87	205.79	204.82	201.3	203.4	203.65	203.16	203.17	204.54	205.14	202.09	202.93	202.98	205.66	203.58	206.24	203.29	202.92	201.42	201.08	202.54	207.64
200.41	201.29	200.96	201.61	201.06	204.65	201.77	202.45	197.67	199.55	199.38	200.09	196.02	200.67	199.18	201.27	197.45	200.3	202.83	199.07	200.3	201.15	202.52	201.39	198.08	198.39	197.9	199.96	201.72	198.73	202.85	201.29	199.63	200.48	200.81	201.99	201.38	200.48	200.29	200.23	200.94	202.56	201.05	195.9	198.34	198.53	199.74	198.55	205.01	199.96
198.92	201.87	199.65	200.81	199.62	201.19	197.77	200.04	198.6	201.93	199	200.68	199.04	202.52	198.87	198.81	201.23	199.97	200.52	201.19	200.48	202.31	198.38	199.12	194.18	201.51	198.18	199.51	200.5	200.31	198.46	197.79	199.57	200.06	201.23	200.01	200.09	197.79	196.03	200.02	200.49	196.09	200.74	198.5	198.23	203.13	198.43	199.17	200.98	200.75
207.39	208.3	209.99	210.52	209.05	208.87	209.48	209.6	207.61	206.98	210.32	210.22	209.92	208.46	204.01	208.39	206.26	206.99	208.96	208.38	210.26	206.36	210.57	208.47	208.79	207.71	206.64	208.95	209.34	211.79	206.64	209.92	211.83	207.04	211.12	210.08	208.37	207.63	206.62	206.93	206.3	208.16	209.38	212.05	212.41	207.75	210.14	206.9	206.1	205.16
202.44	192.33	203.14	200	199.62	197.67	201.25	198.45	201.4	202.61	199.45	200.97	198.98	201.04	199.89	199.08	202.37	199.98	201.96	202.83	200.96	198.86	197.32	195.97	198.34	200.66	199.81	201	200.26	199.17	195.25	203.99	200.56	198.92	199.48	200.32	203.23	201.41	200.2	200.82	198.7	198.53	204.54	201.31	199.17	202.5	202.05	198.59	198.12	201.41
210.16	207.05	207.51	207.77	207.07	207.41	209.24	211.11	205.74	208.72	209.27	209.17	208.73	205.88	209.18	209.36	211.51	207.3	203.29	207.14	211.19	208.44	206.94	208.53	206.57	207.29	208.33	205.38	205.71	210.69	205.26	207.92	207.54	205.57	207.16	207.58	208.07	205.52	206.18	203.91	208.82	206.67	208.86	206.89	207.02	208.67	211.24	206.17	206.16	207.18
206.34	208.34	209.14	210.45	210.8	209.84	210.45	211.2	207.23	207.5	209.28	206.95	209.34	205.68	211.97	208.96	209.52	211.97	211.73	207.02	210.06	213.04	206.95	207.53	210.84	209.12	207.47	211.11	211.31	209.36	207.47	210.44	209.33	207.71	212.14	208.28	209.46	205.2	207.43	207.49	208.84	205.93	207.53	208.47	207.18	209.8	209.84	210.72	209.02	208.97
213.75	213.1	216.31	214.27	213.86	214.8	216.5	213.16	213.64	212.49	211.65	215.94	214.8	211.4	212.33	214.76	215.14	213.15	215.1	211.93	215.66	216.05	211.09	211.86	213.44	216.33	213.65	215.89	216.35	212.64	213.67	212.28	210.36	214.56	215.81	212.55	211.93	218.92	213.94	211.85	214.96	215.06	211.59	214.66	214.64	216.28	216.48	212.33	213.45	213.27
211.3	209.18	212.03	212.3	211.55	213.33	210.36	210.23	215.07	208.75	212.02	211.27	209.51	211.64	212.11	211.54	211.72	211.2	213.24	213.13	208.8	211.03	212.57	214.32	213.96	210.33	210.97	213.83	214.49	211.83	209.34	209.98	211.93	212.61	209.78	209.97	210.5	215.29	214.01	211.17	212.93	211.36	210.68	211.27	210.09	212.47	213.34	209.97	210.22	209.98
209.02	210.57	207.74	209.8	206.8	207.84	207.31	207.88	206.7	210.42	208.17	206.57	208.35	210.73	210.57	212.74	208.09	207.64	209.63	211.57	211.17	206.84	207.83	208.93	208.91	210.56	209.48	210.06	210.03	208.61	211.34	205.4	206.7	209.64	208.37	207.38	208.63	206.71	208.43	211.03	211.46	209.8	206.72	211.01	209.46	206.4	212.04	203.84	209.66	207.36
197.42	200.85	200.24	196.65	199.21	196.23	199.98	195.77	200	195.68	197.81	198.98	199.2	201.41	197.2	195.9	196.9	198.11	199.26	197.84	203.54	199.16	199.71	197.82	198.56	199.12	197.84	196.93	198.86	199.32	196.31	197.37	199.12	197.76	197.86	196.24	198.39	199.17	196.44	195.81	196.2	202.09	200.38	196.93	198	198.81	196.74	197.86	197.25	198.84
208.2	207.5	208.64	209.57	209.53	207.98	206.25	203.73	204.41	204.72	206.2	206.2	204.95	208.81	209.63	212.03	208.34	211.15	205.7	206.36	205.8	208.08	210.12	206.38	209.73	207.11	206.42	203.59	207.67	209.09	208.7	210.34	206.75	209.63	210.04	209.03	208.15	209.29	207.74	206.05	209.8	209.25	206.52	206.91	207.5	207.3	205.95	209.82	209.38	208.33
209.33	211.37	212.69	213.7	211.26	213.37	211.96	212.96	213.57	209.89	210.08	213.26	212.89	210.54	211.68	210.62	210.19	211.66	211.56	210.89	210.75	211.25	211.82	214.15	209.97	210.26	209.97	208.94	210.59	211.46	213.09	212.59	211.45	210.46	212.26	213.06	211.01	214.67	214.01	212.14	211.92	209.76	211.78	210.99	211.74	208.59	215.42	211.49	213.46	209.69
212.05	210.93	212.87	209.58	211.83	209.47	211.7	210.54	212.32	211.22	210.76	213.38	211.15	209.55	211.53	207.11	212.92	212.28	209.91	207.18	212.32	210.56	211.67	213.93	212.25	212.87	212.05	208.89	212.46	212.62	212.26	212.46	214.7	211.21	212.85	208	209.79	211	211.58	209.6	211	210.97	212.17	210.38	210.5	212.14	211.68	211.1	210.05	213.65
204.77	208.75	209.31	207.44	210.42	209.57	208.25	207.38	206.05	209.23	210.4	207.35	206.48	207.53	205.99	205.36	209.09	207.47	207.9	208.1	210.24	208.33	206.9	208.05	207.37	208.17	206.95	206.83	206.22	206.93	204.43	207.87	210.49	208.73	208.17	205.53	208.45	209.05	207.4	206.4	206.75	207.97	205.04	207.21	206.3	208.03	208.25	207.02	207.23	208.43
206.64	200.66	206.01	205.83	204.26	205.17	205.39	203.26	204.5	200.55	203.19	199.92	204.38	206.78	203.9	207.69	205.49	200.15	205.68	204.77	200.65	205.46	201.46	205.82	205.98	203.69	203.99	203.21	204.87	207.26	207.2	206.17	203.85	203.63	206.56	202.54	207.87	203.28	206	204.72	204.26	205.19	209.07	207.95	204.97	201.91	204.36	200.52	203.72	204.93
206.08	204.71	202.52	203.56	201.48	203.81	203.85	203.65	205.29	206.01	204.64	205.87	206.09	204.93	203.37	202.32	206.08	206.22	203.64	201.87	208.1	205.51	202.06	207.39	205.49	205.67	202.43	202.76	205.64	203.41	204.82	206.03	203.96	203.58	207.61	203.67	205.09	205.3	200.22	201.72	200.57	204.52	207.1	204.23	204.87	206.33	204.02	203.66	202.57	207.09
212.78	213.1	211.94	211	210.37	211.84	211.95	211.38	210.64	214.56	209.29	215.94	211.64	213.48	211.2	212.95	213.31	213.45	209.41	214.65	213.8	212.23	209.99	211.33	210.11	213.65	212.07	210.55	212.9	210.07	211.89	212.06	213.33	210.21	212.46	211.71	212.09	207.88	212.58	212.5	209.51	211.45	210.38	213.34	210.48	210.87	210.76	211.73	211.45	208.9
197.21	195.48	196.73	196.56	194.75	198.58	200.29	199.51	199.97	199.37	199.6	194.53	197.47	196.93	196.81	198.93	195.15	196.41	197.76	198.07	196.14	200.28	198.37	200.29	197.49	197.97	201.93	197.83	198.06	198.15	195.44	199.78	198.45	199.07	201.72	199.13	196.04	197.34	198.72	195.17	201.48	201.03	199.04	197.57	198.74	196.7	199.16	206.08	195.57	195.61
213.36	214.34	212.36	212.7	214.79	214.29	214.4	213.64	215.05	213.5	213.92	216.84	211.68	216.36	216.45	214.85	214.04	214.61	211.66	211.5	213.97	212.44	214.1	215.14	216.14	212.02	215.65	214.21	212.66	215.35	213.87	218.12	217.15	213.99	215.72	212.14	214	215.05	213.6	212.47	215.87	212.16	214.13	213.9	214.33	214.69	215.36	214.33	215.77	213.63
206.15	207.62	208.83	210.94	208.99	209.14	207.31	208.59	211.13	211.46	207.62	208.87	210.86	205.78	209.66	208.86	209.01	208.77	209.85	209.06	210.83	210.74	208.68	208.37	210.09	208.28	208.77	209.61	210.52	208.28	208.79	211.18	208.92	209.5	209.14	208.93	210.11	210.03	213.43	211.19	212.24	209.2	208.44	207.15	208.91	210.29	210.19	209.95	210.47	210.18
203.86	201.62	204.52	203.74	204.49	201.62	201.7	204.56	202.45	199.82	203.55	203.37	202.04	204.06	201.43	203.83	201.64	204.08	202.51	203.07	205.5	202.62	202.16	204.11	203.05	200.44	202.6	203.36	203.06	202.02	202.06	200.73	201.97	202.66	201.23	205.19	202.8	201.88	202.58	206.32	202.45	202.04	202.92	202.58	200.61	198.56	201.05	203.33	205.23	200.45
204.67	201.16	205.29	201.43	204.64	202.58	202.66	200.86	205.24	202.3	199.93	200.77	196.96	200.29	199.3	201.76	198.77	201.35	201.14	201.91	201.23	200.79	199.66	201.43	201.86	205.39	203.51	200.61	202.38	202.82	202.14	203.5	203.12	200.71	200.39	198.63	199.64	206.42	200.35	201.3	203.89	202.28	202.26	202.33	202.88	204.01	202.53	200.57	199.08	201.61
213.02	210.91	212.11	212.6	210.69	211.91	216.23	210.2	213.83	210.06	212.48	211.61	212.35	215.2	210.46	210.92	212.73	207.79	211.97	213.51	210.44	212.99	211.38	212.91	211.13	209.9	212.82	208.92	212.27	213.29	211.3	215.7	212.98	211.76	213.8	209.9	210.89	210.82	211.94	212.08	212.43	212.74	211.3	214.54	211.45	212.38	212.84	215.83	210.72	210.71
193.58	194.81	197.96	192.97	196.4	194.05	194.78	196.52	194.34	194.2	196.08	194.89	195.07	194.35	195.61	194.15	196.17	195.14	194.21	194.66	195.99	193.77	195.75	196.31	192.46	195.02	195.85	196.36	194.77	194	197.1	196.65	193.21	195.37	192.92	196.23	199.18	196.06	197.84	194.46	193.38	197.36	196.73	194.86	196.24	198.61	196.51	193.13	194.52	191.92
219.01	217.14	216.46	215.69	215.65	218.74	216.92	217.39	216.83	218.04	216.11	216.81	218.11	217.81	217.46	217.12	218.55	220	218.87	216.14	217.05	221.48	214.45	215.95	219.1	213.97	218.05	218.33	219.92	212.31	216.09	217.15	219.82	219.86	218.52	218.41	216.21	217.98	219.06	215.84	217.18	213.54	216.99	218.93	216.35	217.75	214.46	216.91	214.21	216.47
210.42	213.66	208.53	210.93	212.83	212.8	214.09	214.38	212.87	215.61	213.84	209.75	214.15	207.02	215.78	215.41	210.84	210.65	214.52	212.16	210	209.93	209.4	211.84	210.44	212.02	209.79	211.66	206.98	210.96	213.58	211.7	209.38	212.34	212.34	211.79	215.13	209.76	210.96	210.5	209.37	212.73	210.86	212.91	214.64	211.13	211.42	212.32	210.53	213.27
212.08	215.48	216.14	216.29	215.89	217.17	216.52	213.16	214.54	216.05	217.47	215.74	218.06	217.34	215.66	218.36	220.14	219.02	215.48	218.51	216.6	217.36	216.95	216.39	219.43	214.45	215.24	213.93	217.85	216.99	217.57	213.43	219.52	216.46	219.98	217.75	212.45	216.91	214.37	214.3	218.64	215.69	216.7	218.28	217.14	214.55	214.46	216.69	216.47	218.62
212.7	211.75	214.05	211.87	210.34	212.29	211	211.49	214.21	211.69	213.7	214	213.57	210.59	209.47	214.08	211.16	210.17	210.08	211.8	209.79	211.55	211.63	212.75	209.29	210.61	216.37	210.97	213.33	209.55	212.8	213.72	216.84	213.62	211.95	210.59	210.65	211.93	211.45	209.38	212.77	209.35	212.97	212.26	209.72	214.34	213.15	211.23	209.17	211.35
207.53	208.17	208.1	207.05	208.6	208.23	206.22	208.26	205.54	209.7	206.41	206.44	203.39	208.33	207.27	209.27	210.04	207.32	203.13	206.5	202.43	206.99	207.63	205.36	207.34	208	205.41	207.98	207.46	206.9	209.26	203.96	203.58	206.02	208.61	207.05	206.74	205.35	207.75	205.57	206.96	203.06	209.19	208.07	209.92	205.43	206.17	207.99	207.05	205.85
205.73	203.06	205.51	206.64	205.82	207.27	207.51	207.92	208.96	208.07	205.86	205.4	207.16	204.43	206.22	208.18	205.71	208.34	205.32	205.22	205.17	208.71	204.53	207.74	205.11	208.96	205.4	206.5	203.09	206	205.36	207.17	209.16	210.61	205.4	205.79	204.79	207.55	204.82	205.03	207.03	204.6	205.07	207.81	206.33	206.25	203.4	204.78	201.58	206.24
211.37	211.73	210.81	210.55	214.55	211.82	209.08	212.94	210.49	213.95	210.96	211.44	210.36	210.83	213.34	210.73	213.72	211.97	210.29	210.01	212.89	208.23	210.45	210.46	210.35	208.35	210.72	215.85	217	211.84	212.08	210.98	211.35	211.11	210.2	212.58	211.6	213.06	212.13	210.85	209.7	213.23	211.67	210.81	212.1	209.81	210.91	209.56	211.9	212.54
210.21	208.17	206.75	204.92	208.25	209.67	207.86	205.71	211.35	208.14	208.94	209.05	207.95	205.36	207	206	205.5	205.64	211.3	206.95	204.47	210.73	210.72	207.31	206.24	208.04	203.8	206.2	206.3	209.18	205.68	205.7	206.04	207.98	208.42	207.96	205.35	207.29	207.97	208.13	207.4	210.08	204.81	209.99	205.33	207.76	206.07	209.61	208.88	206.09
217.78	218.55	216.14	216.42	215.92	215.06	213.32	218.86	218.02	218.34	218.61	219.02	214.06	217.27	218.65	218.49	216.78	219.88	216.3	213.92	218.14	218.8	217.71	217.55	217.92	217.96	215.56	215.76	218.6	217.3	214.95	216.78	216.31	216.9	218.94	220.16	217.93	218.48	217.59	215.78	216.3	218.29	215.8	217.71	217.39	216.34	214.67	220.41	214.95	215.08
195.53	194.42	194.09	196.06	195.55	192.12	196.47	192.92	193.79	194.33	190.72	192.91	195.57	195.78	197.12	196.82	192.67	195.61	194.34	196.86	193	198.08	197.27	192.52	191.6	195.34	199.87	193.08	196.55	194.61	194.32	194.83	192.17	194.4	194.58	197.14	198.76	196.61	197.4	195.78	195.77	195.6	197.2	194.97	196.02	192.04	194.9	192.76	199.41	195.67
211.54	206.22	210.42	208.14	209.24	211.07	208.18	208.51	208.31	210.04	208.53	206.21	210.01	210.97	211.77	207.1	209.04	208.31	207.78	207.3	207.33	212.96	209.69	208.95	209.86	206.46	209.81	210.67	206.78	207.32	208.44	206.3	211.63	211.04	207.5	213.24	211.14	213.51	207.26	208.2	208.83	208.3	213.69	206.81	208.97	206.12	207.51	209.59	209.41	210.22
210.8	209.54	210.65	210.95	208.93	213.01	212.47	210.24	212.57	212.58	210.21	212.72	209.02	210.85	210.68	213.18	214.05	212.22	212.58	210.84	212.7	209.12	211.1	208.69	210.06	212.06	209.77	213	208.1	210.64	209.69	214.5	212.76	210.23	211.43	211.77	210.28	211.47	210.99	212.43	211.57	214.11	213.03	209.04	208.48	211.7	210.83	210.17	213.59	211.54
211.05	212.72	211.92	212.2	213.78	213.69	213.18	213.21	214.16	216.04	213.14	212.49	210.91	213.21	216.32	214.33	211.92	211.44	213.47	212.94	214.56	213.68	213.99	213.1	208.29	214.2	210.52	215.65	213.44	212.34	214.34	213.08	212.37	212.15	214.4	209.48	216.89	214.71	214.18	209.53	216.21	213.16	214.13	211.45	211.59	212.2	213.34	212.53	213.22	210.9
210.84	207.45	208.35	206.63	208.48	208.89	207.92	210.12	207.38	206.45	208.03	207.51	206.83	206.81	208.93	207.22	207.92	205.82	208.87	207.59	208.87	206.83	206.61	208.56	208.44	210.74	207.39	210.08	207.47	206.64	209.04	203.55	205.57	207.9	207.55	207.38	208.67	207.94	207.65	210.25	205.86	209.66	207.55	211.43	208.37	207.7	210.42	205.52	209.74	206.61
197.47	195.89	199.63	197.26	201.65	199.04	200.38	198.04	199.25	199.11	199.47	202.09	195.29	198.99	199.7	199.57	197.45	198.98	197.5	199.99	199.76	197.95	200.2	200.49	198.86	200.68	201.14	197.67	201.81	199.35	201.02	198.14	201.31	197.97	197.8	199.29	197.54	198.06	198.88	198.63	198.37	198.68	197.84	200.27	201.99	200.23	201.5	200.22	203.42	195.43
209.08	210.32	209.64	208.67	208.88	207.14	205.86	209.35	211.18	207.59	209.74	211.73	209.55	210.68	208.61	205.93	204.13	210.19	206.93	207.6	209.63	204.88	212.3	205.37	211.67	207.19	207.91	211	208.2	208.68	208.12	205.58	211.48	207.41	212.04	208.26	209.84	209.62	207.96	211.62	208.57	209.83	204.73	207.06	209.56	206.32	209.59	211.18	207.75	210.1
204.26	210.07	206.98	206.25	207.47	210.14	206.98	209.78	207.31	208.31	209.23	207.5	209.57	210	207.91	205.67	209.76	206.39	209.31	212.62	207.49	207.96	209.59	203.68	206.28	207.6	207.04	205.58	206.02	207.58	207.11	205.96	208.75	207.09	204.99	210.88	205.96	206.13	206.67	207.55	209.61	210.55	208.04	208.52	209.74	209.75	208.95	211.28	208.58	208.78
208.47	203.27	205.91	206.38	203.51	203.22	203.98	205.01	204.58	202.71	202.37	199.81	202.93	203.79	204.17	202.88	201.88	205.74	206.69	206.4	203.92	204.61	204.53	205.52	206.18	201.4	205.72	203.91	204.71	203.16	202.43	204.99	202.44	206.12	204.19	205.38	204.36	206.07	204.07	205.09	205.41	202.81	206.21	204.69	202.37	203.95	205.75	206.07	206.11	201.36
210.16	208.32	208.72	210.68	205.45	206.1	209.94	208.37	210.13	208.04	206.66	208.06	209.78	207.15	208.4	210.71	211.06	208.51	207.24	211.36	210.1	208.2	208.04	208.22	211.83	209.53	207.95	208.31	210.27	210.66	209.15	208.71	208.21	210.18	206.04	211.87	208.98	207.08	206.23	209.76	206.04	207.81	207.02	208.8	211.3	210.29	207.49	207.36	209.28	209.73
215.14	216.26	215.05	213.52	215.23	215.36	219.31	213.35	218.48	218.46	215.97	214.83	217.72	220.48	214.96	217.91	220.05	216.73	218.76	217.46	215.57	216.17	218.74	218.92	215.77	217.58	215.06	220.72	218.64	217.39	218.62	218.67	215.2	217.31	216.04	217.37	216.69	218.91	218.33	215.24	221.1	217.31	214.87	219.17	219.77	215.61	217.44	217.7	219.04	216.67
201.28	205.6	206.06	205.36	202.59	204	204.15	202.69	205.5	202.87	202.77	205.14	203.54	202.82	200.64	205.99	203.97	203.95	204.73	204.61	205.26	204.66	205.77	203.19	204.79	204.67	206.24	200.29	204.99	202.21	199.95	202.86	203.3	203.67	205.58	202.4	204.39	203.02	205.23	204.17	204.05	202.26	205.49	204.01	205.75	206.75	206.14	202.27	203.5	207.04
203.52	203.78	206.67	203.2	206.26	204.64	207.71	200.08	203.9	204.05	203.54	207.26	204.93	202.72	201.98	203.79	202.01	201.71	205.12	202.51	202.35	200.51	201.85	205.25	203.25	206.05	203.02	205.59	206.36	202.56	201.93	205.02	204.18	203.05	201.16	203.8	204.5	201.94	202.28	202.64	203.4	202.41	202.81	202.62	205.4	202.38	202.99	206.57	202.5	203.98
207.41	209.98	209.07	209.45	207.83	206.99	207.95	206.72	205.85	206.45	206.24	205.45	206.15	208.61	206.98	206.39	210.4	207.01	206.18	209.26	206.01	204.88	204.79	208.53	206.49	207.93	209.85	205.5	204.38	207.48	205.94	206.25	210.46	206.41	208.5	209.9	205.06	207.72	208.41	207.58	210.05	210.73	210.93	209.9	205	209.51	208.01	210.43	207.21	206.77
213.77	216.59	212.46	212.34	215.99	213.56	209.05	211.49	213.94	214.96	213.81	213.94	211.91	213.4	212.23	212.65	213.74	214.23	211.64	210.29	214.81	213.47	212.85	209.43	209.93	211.82	214.41	215.33	213.31	212.32	217.63	213.84	212.94	214.38	213.77	213.83	214.6	214.72	217.35	213.52	212.16	211.85	214.68	215.18	212.33	210.87	216.14	214.16	213.53	214.34
207.02	208.42	207.61	208.56	206.16	208.41	209.23	209.42	206.77	203.12	207.68	207.37	206.6	208	208.15	207.27	208.43	206.49	206.56	208.73	205.64	209.68	207.08	208.5	206.79	208.01	210.53	207.35	206.97	209.65	208.03	209.89	207.68	208.26	208.79	208.75	208.29	206.44	207.78	211.67	206.33	205.86	208.14	210.1	209.7	211.05	208.99	208.89	209.35	206.8
206.25	213.12	210.23	203.06	208.62	207.11	209.8	209.01	209.93	211.88	207.87	207.35	206.03	209.35	205.26	210.49	209.8	207.1	206.31	209.01	209.85	209.59	205.86	209.03	211.86	208.73	210.14	208	211.48	210.95	210.2	208.27	208.1	206.32	204.04	211.21	208.93	209.57	212.99	206.26	210.3	207.74	211.19	207.68	210.47	209.75	208.46	208.55	206.51	211.25
203.74	204.45	206.93	202.18	204.92	204.64	201.92	206.36	204.88	201.78	203.83	204.22	206.53	205.22	204.35	207.02	201.92	202.72	204.46	203.22	203.69	204.57	207.91	206.87	204.52	206.85	204	204.9	205.8	205.06	206.94	201.47	204.45	206.44	199.89	208.69	204.78	206.3	202.88	206.22	205.71	206.54	207.1	206.01	206.68	203.37	203.2	205.4	209.03	205.45
209.75	210.38	212.84	209.37	213.2	209.36	215.16	212.7	216.99	213.44	213.39	211.18	212.35	211.28	210.09	215.08	210.75	210.05	216.65	213.62	208.49	210.8	213.96	210.45	210.98	214.35	215.18	213.62	209.84	212.91	211.59	211.66	208.86	213.04	214.62	209.99	210.47	217.95	208.78	211.97	211.93	211.24	214.11	212.81	213.03	212.06	214.66	214.02	211.25	211.49
210.66	208.28	206.06	206.71	210.56	208.95	205.98	206.88	210.33	210.15	208.78	207.57	208.36	208.97	211.69	207.64	205.97	208.49	204.12	209.69	209.4	205.92	206.23	207.16	205.96	210.38	207.77	206.94	206.71	207.27	207.51	206.8	204.56	208.15	209.65	209.92	207.76	207.74	210.08	209.4	208.22	205.16	206.56	208.18	209.13	207.98	208.96	210.6	206.22	206.9
204.21	200.37	203.14	201.62	204.07	201.11	203.94	201.5	203.84	204.93	202.66	202.76	203.71	204.35	200.26	202.5	202.48	203.36	205.35	201.52	201.89	205.17	205.84	206.04	201.21	201.84	204.4	206.28	202.65	203.71	202.5	202.07	203.91	205.48	205	202.79	203.9	201.62	202.53	203.92	201.88	202.65	205.18	202.95	201.67	201.14	205.68	202.35	203.86	206.07
219.92	215.29	215.19	216.9	216.54	217.47	218.52	218.39	219.38	216.63	216.91	215.77	217.25	212.17	217.43	217.7	216.54	215.7	219.36	219.39	216.42	219.62	213.46	218.04	220.16	215.02	218.09	217.67	216.21	217.78	215.06	218.94	218.7	215.08	216.05	217.4	214.02	218.97	217.82	216.73	215.6	218.33	218.54	217.88	216.27	216.99	214.98	217.09	216.68	215.3
197.92	198.89	199.16	194.65	197.69	200.04	197.81	197.36	198.28	196.33	197.15	196.53	198.82	198.25	197.12	195.79	199.49	198.21	200.72	195.12	200.78	198.58	198.11	197.66	196.94	196.29	199.58	198.94	197.57	198.37	194.75	195.63	198.17	197.9	196.13	199.85	200	197.06	197.84	197.2	198.67	198.7	197.03	200.54	198.52	198.72	201.35	197.99	196.73	199.17
197.34	198.93	201.15	199.41	201.72	201.52	203.02	201.19	198.72	200.19	200.12	196.63	201.95	200.59	201.57	196.87	196.36	201.88	199.17	200.24	196.72	200.76	200.69	204.86	198.47	197.9	198.03	196.59	198.65	198.31	197.73	199.89	195.87	199.66	197.95	203.21	200.23	201.13	198.91	198.83	199.69	201.08	197.98	201.41	200.24	202.11	201.58	196.67	196.27	198.1
203.07	204.91	201.72	202.57	203.49	203.89	202.63	203.63	203.32	203.45	203.7	201.85	205.09	201.8	204.55	204.71	203.1	204.94	203.94	205.68	203.82	202.48	202.62	206.31	205.07	203.66	205.4	203.94	201.91	204.47	205.71	204.71	204.21	204.31	204.67	206.8	204.72	203.58	200.16	205.47	200.19	201.79	200.72	205.51	205.56	202.86	203.88	205.73	201.82	200.6
211.59	208.76	213.61	210.66	208.13	213.66	211.78	210.17	214.18	209.27	211.51	212.64	211.07	212.45	211.9	214.28	211.01	211.26	210.98	211.52	215.25	209.01	214.51	212.31	213.65	216.86	209.38	212.44	214.79	212.01	215.19	214.45	210.98	210.81	211.85	208.89	211.9	210.91	212.04	212.62	212.37	212.75	210.08	215.92	213.26	214.13	212.71	209.46	214	214.92
200.89	199.86	202.3	198.96	197.28	198.88	199.62	200.82	196.97	197.02	200.82	200.73	202.07	197.48	198.85	201.12	200.74	200.7	197.61	201.63	202.2	198.96	196.79	198.48	198.56	197.66	198.7	195.97	197.93	200.42	199.2	200.55	197.77	199.45	199.32	200.97	197.71	201.73	199.97	201.53	198.13	199.04	199.37	198.22	198.27	196.23	198.6	201.32	203.64	201.17
209.32	206.88	208.04	208.06	208.78	209.09	207.67	211.24	206.88	208.38	208.54	211.86	208.29	206.5	208.66	210.03	205.98	209.46	210.73	209.21	210.33	211.39	205.74	209.16	206.7	205.6	208.54	209.46	210.94	209.34	210.17	211.53	208.67	207.97	210.57	207.22	208.48	208.87	210.3	207.94	207.68	207.71	208.88	208.01	206.89	207.43	209.62	209.16	206.17	208.14
206.56	206.84	208.99	205.52	205.61	207.69	207.08	207.67	206.91	207.96	208.74	209.08	207.77	208.22	206.61	205.35	206.93	205.66	210.28	205.6	208.15	208.54	208.68	211.72	207.54	206.43	208.34	203.91	207.25	207.55	209.1	207.19	206.39	208.89	205.76	206.1	209.96	208.76	205.52	207.37	208.1	208.95	211.1	209.38	207.68	208.47	206.47	210.03	204.88	203.15
202.82	202.87	200.14	201.62	202.9	202.49	206.47	205.8	202.81	203.01	201.72	201.62	206.25	204.66	202.22	203.24	206.89	201.97	202.87	203.79	204.51	203.26	201.06	202.29	204.35	201.22	201.2	204.23	201.35	204.03	201.41	201.1	203.25	203.93	204.9	202.27	201.51	201.96	201.15	200.79	205.54	205.42	206.11	200.99	204.81	206.52	202.75	202.96	203.97	201.18
216.58	217.97	218.19	216.03	218.21	214.67	215.72	215.33	217.71	216.53	214.46	218.22	219.52	219.29	216.84	215.49	217.05	216.61	218.27	219.54	219.42	219.13	220.84	217.05	216.14	219.54	217.87	215.95	218.33	216.67	219.64	219.04	219.65	213.85	217.16	218.72	218.97	219.35	217.04	215.7	217.98	219.96	218.98	219.37	216.6	216.63	219.67	219.1	219.4	217.89
203.35	203.58	204.76	202.83	202.2	202.94	200.27	203.19	200.87	205.47	204.63	203.12	199.94	203.62	203.32	204.28	203.12	204.31	202.01	201.75	203.38	202.76	203.84	205.87	203.18	203.28	205.93	203.13	201.14	203.27	204.18	204.74	207	202	201.54	203.79	202.5	203.09	205.25	203.52	205.88	203.52	202.3	204.74	202.33	198.58	202.54	197.84	209.32	202.77
203.85	206.53	205.69	206.74	204.79	200.59	204.26	205.02	204.24	208.24	203.71	204.99	203.21	202.23	203.16	203.97	203.96	208.15	204.9	204.36	203.49	206.77	205.64	204.66	205.99	203.66	202.41	206.56	206.47	203.93	202.92	205.16	204.56	207.32	206.65	202.29	206.13	205.49	202.3	206.12	201.85	206.47	204.82	205.5	205.87	205.17	204.81	207.15	201.1	205.08
194.56	191.07	195.55	194.46	194.54	194.94	190.28	194.55	195.59	193.2	197.12	192.75	198.08	192.84	195.32	194.48	193.66	196.85	196.46	195.07	193.7	194.77	195.75	196.41	196.43	193.35	194.63	194.16	193.71	194.42	193.1	195.72	194.16	193.54	194.01	194.85	195.78	195.07	190.84	195.47	191.34	194.6	196.35	194.94	196.09	192.44	194.76	198.25	191.04	195.38
202.19	201.18	201.08	201.96	204.7	205.43	205.19	202.03	202.17	198.55	203.07	204.72	204.99	202.33	201.09	202.48	202.12	201.02	203.94	201.3	203.01	206.08	203.97	202.56	206.97	199.77	203.25	201.31	206	204.87	202.41	201.27	199.93	204.48	204.27	204.48	202.28	202.61	203.47	199.58	206.7	202.77	200.79	202.54	200.52	201.99	198.69	205.35	201.94	203.75
207.12	206.52	208.11	205.67	210.63	205.29	204.09	210.31	211.4	207.13	208.93	208.92	204.98	206.16	204.86	206.67	204.83	205.96	208.8	206.06	202.97	206.28	205.1	206.03	207.17	202.25	203.83	203.35	205.49	205.83	206.53	204.08	207.44	200.3	204.82	203.59	204.39	205.91	206.43	206.72	204.9	206.4	206.46	204.4	205.27	205.38	207.69	208.12	208.45	205.47
218.09	220.34	216.45	214.15	219.58	219.46	214.48	216.74	216.76	218.4	214.67	219.07	217.43	217.53	215.67	214.97	215.73	215.65	218.72	216.68	216.67	216.82	219.51	216.36	216.96	217.06	214.45	214.32	218.6	215.65	218.53	215.56	214.65	219.41	214.32	217.7	218.62	220.93	215.55	216.98	217.03	218.01	216.96	217.77	216.53	217.41	217.16	215.94	219.07	216.52
197.74	197.75	194.38	193.21	194.76	195.6	195.31	194.97	196.02	195.32	193.58	194.94	196.83	194.82	197.36	194.59	196.01	195.16	196.78	199.24	194.66	192.54	196.09	194.65	196.4	197.06	194.8	193.49	196.8	195.73	197.82	194.02	192.64	194.85	196.41	193.88	197.73	192.96	195.37	197.28	195.12	193.27	195.08	196.7	196.53	193.84	194.28	197.62	193.97	193.65
201.3	198.99	199	199.36	200.48	200.6	197.72	199.51	200.11	199.07	199.63	198.66	201.59	200.98	197.28	201.23	200.52	199.78	198.97	200.8	196.65	197.59	200.69	197.93	197.16	200.73	200.51	199.34	195.49	201.44	198.14	197.26	198.7	198.21	198.75	198.01	203.45	201.48	201.72	199.45	203.41	200.15	197.72	196.94	197.07	196.6	198.42	199.41	198.09	200.38
216.2	217.06	218.72	218.54	217.21	217.61	219.33	217.43	215.14	219.41	216.33	215.33	220.76	212.87	216.32	215.39	220.26	213.3	217.82	218.34	219.17	216.26	215.04	215.89	216.64	215.22	213.63	216.79	217.05	217.12	217.46	216.85	219.68	216.7	215.3	216.72	218.26	213.8	219.75	217.15	217.61	216.68	218.19	217.44	218.42	215.3	215.5	217.41	218.55	215.13
204.51	202.01	201.39	202.09	206.18	201.59	204.38	202.27	202.32	203.73	201.07	203.34	203.28	202.95	205.2	203.56	205.04	204.6	198.93	202.75	204.5	203.77	202.46	203.44	205.67	202.09	203.54	200.99	202.34	204.4	205.25	202.01	204.55	204.91	202.93	202.24	205.67	204.4	203.14	203.65	202.85	203.78	200.65	203.8	205.67	204.34	202.49	202.33	204.12	201.16
208.04	207.5	208.09	207.86	208.3	204.73	208.51	207.94	205.77	207.37	207.11	205.67	204.03	205.57	203.7	206.93	205.83	209.77	206.07	207.57	206.04	207.14	205.54	205.32	207.82	207.46	204.77	206.53	208.15	207.55	205.15	204.58	203.77	205.21	205.68	206.67	208.39	207.1	208.14	206.96	205.45	204.99	206.42	203.57	206.6	205.62	202.73	205.7	204.72	206.33
200.09	196.59	193.22	197.69	196.64	194.85	200.47	199.44	198.98	202.59	197.71	197.06	201.81	199.19	198.31	196.61	198.7	195.94	198.03	196.47	196.41	197.46	196.67	197.02	194.47	197.08	194.43	200.58	201.37	196.36	195.81	199.56	195.75	200.98	199.59	195.74	199.35	198.67	197.55	195.38	198.5	196.96	195	199.06	200.04	197.92	200.44	201.28	197.45	196.91
206.05	205.74	206.36	208.57	207.82	204.23	204.27	205.07	206.23	210.75	206.99	203.56	205.21	203.39	203.67	205.66	205.3	208.04	206.03	208.65	209.2	204.53	203.93	206.27	205.01	207.67	202.8	207.11	209.69	209.12	208.38	205.52	207.75	205.64	205.61	202.81	203.95	206.16	206.13	207.66	207.55	203.16	206.69	207.03	207.16	207.9	205.84	205.72	204.92	206.62
207.09	210.04	211.16	205.66	205.9	213.08	207.1	208.44	209.43	207.97	207.94	209.4	210.79	210.19	205.76	207.32	208.94	211.39	206.56	206.35	208.91	209.12	210.22	207.28	210.11	210.33	208.68	207.23	211.08	208	207.88	206.74	204.26	205.97	210.36	211.93	206.94	210.21	206.08	207.48	209.76	207.4	207.39	206.13	206.15	209.31	211.89	209.03	209.19	203.26
202	201.17	200.75	199.19	204.53	201.99	202.36	199.21	200.72	202.94	204.84	198.32	202.81	200.12	201.86	201.27	200.31	202.86	202.24	200.08	200.16	200.08	199.89	200.52	202.59	199.4	202.35	197.7	199.33	201.28	202.97	198.95	200.71	200.39	199.19	196.72	202.34	202.27	203.33	199.5	199.98	203.21	200.88	201.24	201.58	200.23	201.38	201.3	201.35	203.22
200.26	197.39	200.51	202.54	201.45	201.59	200.85	201.68	200.72	199.14	202.77	201.55	201.63	198.63	200.26	203.02	200.82	201.8	200.9	200.51	199.33	202.55	202.35	201.54	203.6	203.08	197.6	199.56	200.54	196.53	197.02	204.02	201	201.15	201.72	202.88	203.43	198.86	199.13	198.52	200.35	199.5	200.74	201.72	202.02	200.77	200.08	201.52	200.59	200.87
200.31	200.97	201.05	202.31	201.72	201.92	201.6	198.39	201.31	202.11	197.7	198.31	199.64	200.86	200.33	202.94	201.49	202.82	199.04	198.6	201.9	198.47	200.56	200.88	199.14	198.09	203.21	200.89	200.5	204.68	200.04	199.65	201.44	196.51	197.67	199.6	196.21	200	198.55	201.31	200.45	202.01	199.3	198.99	201.55	201.9	201.38	199.11	200.07	202.67
202.45	203.11	202.47	205.34	198.38	202.89	203.86	207.43	204	204.99	203.86	205.87	208	203.93	204.4	203.5	204.54	203.98	207.24	202.74	202.15	202.45	201.16	203.67	202.81	204.96	204.34	201.82	203.35	202.85	202.35	203.55	204.71	203.27	204.74	205.05	201.44	201.64	203.8	205.23	202.05	203.45	203.47	205.94	199.18	205.66	207.06	205.26	205.92	203.35
211.26	212.59	211.84	211.8	209.92	211.07	211.96	211.05	210.68	210.56	212.34	214.12	208.7	210.61	210.63	214.2	211.76	211.34	209.76	212.35	209.21	214.23	212.86	211.94	213.62	208.28	210.81	207.91	214.21	214.59	214.13	212.81	211.22	211.36	207.97	206.55	212.4	208.11	211.72	211.85	214.59	210.2	214.86	212.04	213.23	211.76	211.27	211.87	211.72	214.5
213.88	212.8	214.51	211.78	211.89	212.07	215.83	212.45	214.39	214.63	212.37	211.55	213.5	209.41	210.36	213.39	215.08	210.31	213.04	214.17	212.73	212.36	213.51	211.49	210.7	214.84	217.98	212.33	211.07	213.3	210.14	213.99	211.87	214.05	212.15	213.38	211.57	215.1	215.27	213.93	210.98	212.14	213.83	214.03	211.4	216.51	210.91	212.63	211.02	214.68
220.39	216.94	218.89	219.03	216.67	218.27	216.77	216.84	217.48	217.47	217.77	219.05	223.6	219.63	219.18	216.56	217.23	215.74	217.87	216.89	217.5	218.69	215.61	218.39	219.32	216.52	218.88	217.68	216.58	218.45	216.28	215.06	216	218.26	221.19	215.67	217.84	218.94	218.23	217.9	221.32	218.26	219.14	217.39	216.95	220.58	216.3	215.98	215.78	217.01
209.18	210.47	209.26	207.64	207.45	206.89	207.17	206.35	206.77	209.91	209.83	209.18	212.53	209.37	209.42	205.9	207.68	210.72	208.77	210.26	208.28	207.24	209.76	207.59	210.87	205.49	209.36	206.49	211.87	206.2	204.54	207.4	205.18	208.02	211.38	206.93	209.33	205.94	207.26	209.85	209.25	207.62	211.49	209.37	207.93	207.68	207.72	209.65	206.85	208.47
204.59	208.6	209.39	211.83	208.85	207.2	208.05	207.86	207.79	207.92	209.97	211.15	205.09	209.45	209.02	209.49	206.61	207.3	207.77	205.69	207.45	208.85	210.45	206.11	211.25	207.49	205.94	209.33	207.78	207.41	208.07	208.2	204.98	208.14	207.81	205.03	208.77	207.66	210.14	210.14	207.35	208.45	205.53	207.64	208.82	207.78	208	208.01	208.75	209.85
203.2	207.43	205.4	208.1	208.72	205.64	207.71	208.38	204.96	210.73	208.72	209.97	208.04	205.85	208.28	207.78	207.32	207.31	207.63	208.03	207.4	210.2	205.5	204.04	207.34	207.35	209.95	205.87	207.87	207.8	207.06	205.22	205.29	207.11	206.68	208.06	209.62	204.73	206.29	211.6	206.62	206.31	208.45	210.05	206.05	209.14	208.42	207.99	205.6	207.98
192.72	191.54	193.72	194.66	193	197.36	192.94	192.75	193.98	193.2	193.95	191.54	194.19	194.28	189.81	194.27	194.07	191.98	193.22	193.14	193.86	193.77	196.65	192.88	193.32	193.93	193.72	189.75	193.54	195.56	195.56	194.61	194.68	191.59	195.7	195.73	193.94	192.83	190.69	193.72	194.24	194.24	194.98	193.36	191.04	193.79	191.25	196.22	195.96	193.26
207.41	207.6	207.52	203.5	204.92	206.19	208.8	210.42	206.53	207.21	206.9	209	206.64	207.22	208.5	205.96	209.83	206.03	208.62	208.05	210.27	206.82	212.11	210.61	210.14	207.37	206.56	209.69	205.29	206.24	208.84	207.46	204.51	209.55	208.29	207.77	212.08	207.09	211.54	208.13	207.36	206.66	204.82	209.1	208.73	204.34	209.48	207.91	206.73	206.36
199.56	202.97	203.57	204.01	204.52	201.81	205.72	202.81	204.08	198.63	202.53	200.87	203.6	201.84	199.72	203.38	203.78	203.78	201.93	200.25	202.06	203.09	205.49	203.62	202.82	200.86	202.03	204.61	204.64	201.2	206.61	204.41	203.31	200.95	204.91	201.03	202.54	204.86	204.08	202.63	198.89	204.2	198.69	204.46	198.53	202.02	200.84	202.89	199.46	203.7
201.54	198.3	199.52	199.68	199.29	197.82	197.32	199.03	203.16	198.97	201.73	202.41	198.95	201.05	201.38	201.89	198.2	196.07	201.72	203.78	198.91	200.57	199.72	197.86	200.2	200.57	199.28	200.44	197.24	201.59	201.54	198.78	197.37	199.29	201.54	200.28	201.69	201.75	198.67	199.55	203.03	202.59	195.37	200.02	198.86	199.65	199.79	203.11	201.11	200.6
197.96	202.22	201.71	202.21	200.31	199.32	198.27	198.09	199.6	198.91	200.25	199.42	200.16	199.55	196.54	202.61	197.89	200.15	200.15	198.59	195.79	197.93	199.26	203.67	201.61	201.38	199.3	200.83	198.46	197.77	198.52	203.97	199.48	198.77	196.54	202.32	199.64	199.84	196.09	196.87	202.97	202.04	197.94	198.07	199.12	199.45	200.46	198.37	200.09	196.91
207.08	209.41	207.95	211.34	207.86	207.95	206.22	209.45	208.57	208.97	210.6	208.49	208.52	206.64	207.74	212.01	204.99	207.83	207.08	207.27	207.02	207.15	208.21	207.05	208.17	208.76	204.66	208.17	208.78	209.98	205.78	206.05	209.44	208.46	205.25	208.24	208.04	202.76	207.9	205.87	210.07	210.11	206.36	209.1	210.77	209.19	207.26	208.28	208.26	207.61
193.94	194.48	195.06	195.67	193.92	194.16	196.93	197.83	196.33	196.39	191.9	198	197.51	195.16	196.65	194.97	200.22	196.76	196.52	195.46	195.96	198.12	194.26	196.43	193.81	197.61	196.83	193.31	193.83	195.28	196.68	194.05	194.67	194.81	193.31	194.63	198.15	195.13	195.59	191.19	195.14	192.78	192.35	195.15	194.92	194.64	195.34	195.77	193.87	194.43
206.79	204.49	204.41	202.54	202.75	204.96	204.39	201.84	203.01	201.53	201.18	203.58	203.78	203.77	206.35	205.02	205.54	202.96	202.03	200.55	203.34	204.26	203.48	203.83	204.9	202.25	203.99	205.95	204.67	204.09	203.95	204.23	203.95	203.33	204.22	206.01	204.99	205.52	205.06	206.71	205.35	202.62	204.98	203.19	205.87	205.9	205.39	204.49	206.19	207.3
212.28	211.75	214.8	213.5	210.78	208.56	208.31	211.25	213.04	212.47	209.79	212.32	214.66	213.42	213.43	210.23	212.48	212	209.57	212.5	212.33	210.67	213.54	212.24	209.64	210.12	211.67	211.75	211.4	211.26	208.5	209.57	211.91	212.49	212.66	214.12	209.45	214.26	213.28	210.6	212.57	210.97	213.34	209.25	210.82	209.47	211.44	213.64	213.07	212.74
209.82	207.58	210.43	210.96	210.74	206.79	207.72	212.26	211.11	208.99	208.4	210.13	212.44	210.35	211.21	211.77	205.1	208.67	205.61	209.67	207.48	208.75	210.57	210.22	210.81	207.93	212.56	209.33	207.39	209.15	210.35	208.21	210.65	211.36	207.94	209.39	205.24	207.52	206.24	210.26	210.29	211.93	211.6	210.05	208.25	212.44	208.05	208.95	208.27	206.89
212.24	216.67	214.11	214.06	211.24	207.53	211.6	210.45	213.86	215.21	213.16	212.33	213	212.39	213.63	211.92	212.66	213.67	213.79	215.92	217.29	213.18	213.32	215.33	212.01	213.05	210.77	214.75	212.26	214.3	214.95	212.92	211.6	212.92	212.78	212.29	210.98	212.96	210.66	210.06	212.49	214.81	213.43	213.19	209.21	214.69	215.06	212.78	213.92	214.91
204.64	201.76	203.31	206.51	204.35	203.92	202.7	200.25	202.33	205.55	204.15	203.55	202.8	202.3	201.58	202.74	202.6	203.6	204.66	202.77	205.17	204.29	204.12	205.45	204.52	202.09	202.01	202.74	204.37	205.76	203.81	200.45	202.79	199.05	201.42	200.47	204.99	202.24	204	202.64	202.84	206.19	206.88	203.17	204.1	202.77	204.05	203.4	202.88	204.9
211.86	215.88	213.03	209.88	211.61	214.99	213.99	212.58	212.18	215.04	210.27	212.06	212.54	212.31	212.95	215.72	212.59	214.87	215.16	213.67	212	213.6	214.2	214.05	210.52	213.87	212.83	211.33	217.23	213.16	211.99	211	215.05	212.04	212.13	213.28	211.3	212.62	212.45	212.41	215.83	214.9	212.03	212.89	213.15	209.81	214.99	211.75	214.93	209.27
203.67	202.57	209.4	202.56	202.42	202.06	202.66	204.33	207.59	203.11	203.14	202.05	204.59	205.92	206.42	202.3	206.17	205.73	205.04	204.94	203.91	203.16	204.28	204.33	204.84	202.55	204.97	203.09	207.87	202.33	203.23	210.99	201.25	203.91	203.57	206.55	206.19	207.49	203.55	207.7	204.57	201.21	207.83	204.72	204.31	206.13	204.67	202.23	203.2	202.85
199.93	199.54	202.18	197.73	199.91	196.31	197.42	199.84	200.45	201.41	197.86	199.31	202.52	200.05	198.57	200.52	200.88	199.65	203.08	199.25	198.59	199.14	199.4	201.56	197.91	200.49	200	198.63	198.23	199.67	199.73	199.08	200.86	201.3	200.35	199.56	198.57	198.06	199.69	200.63	200.84	199.35	200.94	197.94	200.29	199.55	201.71	199.94	199.55	197.78
204.29	205.22	203.97	202.63	204.99	200.52	207.68	204.59	203.94	205	205.44	204.05	200.01	204.27	204.8	201.07	204.26	201.88	204.57	202.4	203.04	201.38	202.73	201.24	205.19	202.36	203.91	204.63	206.1	201.85	202.61	203.75	201.25	202.63	202.42	203.16	199.99	206.66	203.54	203.63	202.67	202.71	202.88	203.63	203.81	199.74	202.33	202.8	203.95	203.14
207.51	207.94	208.35	208.19	208.46	205.3	208.04	206.22	202.94	209.74	206.34	204.91	207.07	209.59	211.17	210.33	208.87	206.48	206.63	208.23	207.83	206.92	207.12	205.1	204.71	210.52	209.73	210.94	208.57	207.79	209.47	209.19	209.03	212.48	206.22	207.09	205.78	207.48	208.07	209.01	205.88	207.43	209.64	208.75	206.54	206.33	206.72	205.27	209.38	206.66
207.55	207.22	209.04	209.35	209.42	206.78	207.29	204.48	209.36	208.49	207.26	205.48	208.38	205.89	207.93	207.38	209.14	208.55	210.18	207.07	206.37	207.56	207.62	208.41	209.94	205.38	206.88	206.64	210.33	203.86	207.7	204.95	208.87	207.57	206.85	209.58	206.26	206.16	207.41	211.5	211.16	210.32	205.43	207.12	206.28	210.07	206.25	206.43	207.56	208.14
202.56	197.97	198.4	194.51	198.66	198.26	199.03	199.83	195.41	197.66	198.93	199.03	198.78	200.05	196.52	202	195.53	196.96	199.65	197.22	200.65	196.74	197.59	198.83	201.88	198.99	199.67	199.54	199.58	196.88	199.44	199.02	197.15	195.87	199.2	195.69	196.22	195.45	200.85	199.3	197.25	194.84	197.65	200.02	198.4	196.49	196.86	197.44	198.32	197.9
206.11	206.82	207.12	206.52	204.32	206.18	204.93	204.79	207.39	206.6	211.57	205.51	206.99	207.39	206.72	208.53	206.33	210.4	208.53	208.11	205.65	208.67	206.9	208.99	206.3	209.26	207.58	207.35	208.49	208.98	209.14	207.58	208.46	207.18	208.89	207.76	206.78	206.39	207.24	210.15	209.25	206.29	209.64	207.95	211.1	206.85	208.37	204.79	209.21	205.23
203.72	203.63	202.04	205.1	204.87	204.13	204.78	205.16	206.83	206.69	202.85	203.66	203.62	205.12	204.93	204.7	201.54	208.2	202.52	205.34	203.8	203.08	206.04	203.43	205.26	200.94	204.94	208.61	205.94	201.98	203.06	203.34	206.36	204.26	205.81	204.94	201.64	204.71	204.43	206.3	202.09	209.61	202.42	203.71	204.78	202.97	202.64	204.56	204.73	207.26
212.96	215.75	211.42	210.41	206.72	211.85	213.25	212	213.72	212.31	212.36	209.5	214.72	212.35	214.62	212.54	215.24	210.84	212.09	209.47	212.78	209.38	211.1	211.43	216.43	212	209.16	214.15	214.64	211.84	211.1	215.02	212.35	213.46	212.21	209.16	209.78	213.17	213.55	214.14	214.42	211.34	210.52	208.66	208.84	210.17	212.59	213.55	212.17	213.7
203.67	202.96	201.69	204.83	204.28	201.75	204.15	202.63	200.2	200.5	207.33	200.4	202.34	202	207.42	202.43	202.13	201.08	206.91	203.31	204.87	201.74	204.92	205.77	203.93	203.65	201.74	204.97	204.33	207.19	200.61	201.89	202.64	203.33	203.92	203.95	201.99	205.49	202.81	203.33	201.13	204.68	203.86	202.88	201.72	203.19	203.73	203.46	202.59	204.67
210.63	208.21	207.11	208.53	208.15	208.81	205.1	210.38	208.81	208.65	208.52	208.7	207.48	210.54	207.89	206.65	210.22	207.98	210.12	209.87	208.42	205.77	207.29	208.84	210	208.61	209.21	211.91	207.77	211.95	208.37	209.04	205.87	208.93	207.55	211.61	209.73	209.98	208.99	206.69	208.08	208.27	211.66	207.31	211.4	207.24	210.65	210.77	209.88	207.83
196.83	200.54	196.85	199.76	197.77	198.9	196.83	198.24	199.51	197.58	196.8	199.22	196.65	199.82	199.58	196.53	195.53	197.88	195.94	198.35	197.81	198.31	196.75	200.4	197.14	198.94	199.63	201.42	200.29	198.06	198.64	199.81	198.29	195.59	197.57	197.64	196.28	198.59	199.52	197.23	198.06	198.5	198.16	199.92	196.71	196.24	196.55	199.51	200.27	198.92
215.02	213.98	217.76	219.54	214.84	218.06	217.31	219.08	218.67	220.74	214.86	221.49	216.12	216.99	217.6	221.38	218.83	219.06	217.62	217.36	214.64	213.94	218.95	216.62	215.87	214.85	215.31	219.08	215.06	219.65	215.32	215.09	216.91	216.23	216.19	217.78	217.24	217.62	217.56	214.9	213.64	217.43	217.33	218.07	215.93	217.59	217.6	216.33	217	218.45
207.94	207.34	209.05	211.57	206.13	207.56	208.88	209.63	208.43	210.13	209.31	209.03	209.7	209.92	209.21	206.57	208.95	208.92	209.04	207.28	209.37	207.33	209.57	208.25	207.06	209.74	211.77	209.54	204.93	207.81	207.85	209.81	208.7	206.35	209.05	207.78	209	210.97	209.57	209.3	208.09	208.14	207.5	205.72	208.76	209.18	209.21	207.58	208.49	210.55
197.03	197.89	199.29	199.67	194.7	199.29	195.34	197.86	197.99	197.36	197.77	197.41	199.34	195.78	195.7	196.55	200.55	199.74	199.03	199.16	199.29	194.71	200.32	196.74	198.03	199.84	195.63	196.65	200.04	197.61	198.49	201.69	200.46	199.35	197.36	198.12	197.75	194.8	195.11	197.71	197.14	203.93	195.6	196.58	195.98	198.96	196.67	199.13	194.42	195.95
202.8	207.04	207.56	208.82	207.13	206.42	208.79	204.97	206.87	207.42	207.53	206.14	208.26	205.53	204.66	206.63	204.12	208.36	204.68	204.3	204.43	206.9	209.85	206.83	208.65	204.79	204.45	209.29	206.4	206.88	207.19	206.96	209.3	204.64	203.03	207.07	209.42	207.49	207.43	204.32	202.68	209.09	205.36	209.2	203.64	203.42	205.83	205.69	206.92	208.67
207.2	204.6	203.33	203.58	202.29	203.38	202.17	201.72	207.35	204.84	205.16	201.05	203.73	206.12	202.59	200.12	204.86	207.15	202.61	202.45	204.64	205.09	205.37	206.22	205.14	201.21	203.44	205.4	203.61	201.38	205.2	202.54	202.82	205.49	203.58	203.88	203.44	201.61	201.9	201.94	202.07	206.48	202.84	201.06	205.87	204.99	202.81	202.81	201.66	209.64
204.4	206.63	206.5	206.2	208.75	210.24	206.96	210.6	208.28	209.2	210	208.12	205.27	207.6	207.36	209.81	206.98	207.52	208.52	207.55	207.62	206.23	208.91	209.52	210.36	207.87	207.64	210.55	204.34	208.97	207.93	206.74	206.55	206.41	206.88	209.97	210.31	207.71	210.86	209.09	206.97	208.96	205.14	209.12	205.31	209.06	209.57	207.61	205.66	205.74
213.41	210.02	209.13	211.49	212.52	212.28	208.97	214.49	210.76	210.71	210.09	214.22	208.93	213.43	212.67	212.44	210.27	213.05	212.86	210.11	211.45	212.06	211.34	215.46	213.74	214.23	213.74	211.95	211.48	210.58	214.99	213.35	208.68	212.09	210.82	211.48	211.74	211.26	211.51	210.66	213.84	213.8	211.83	212.83	217.13	210.63	212.5	213.38	210.42	211.42
213.51	212.43	212.42	212.49	213.16	214.11	211.48	213.89	210.58	211.45	209.5	210.15	211.4	211.8	209.54	210.49	209.43	211.17	211.64	212.13	212.02	212.15	210.4	214.31	214.6	213.92	211.97	212.85	213.38	210.82	209.22	214.31	209.31	211.47	212.24	210.88	212.96	210.23	211.29	206.96	210.86	209.22	209.09	211.3	215.91	208.96	209.76	211.57	210.34	212.79
216.87	215.09	213.5	211.19	210.22	210.53	213.09	218.79	214.9	215.27	215.72	213	213.16	212.93	210.86	215.29	209.05	211.3	212.36	212.52	214.71	211.37	209.45	216.4	211.13	210.65	215.09	211.93	212.24	215.83	213.13	212.06	216.8	213.6	211.86	213.27	212.73	214.52	214.57	214.6	212.78	214.58	212.48	213.89	213.02	211.04	213.85	212.56	212.28	208.81
208.03	207.36	209.55	213.63	204.51	208.76	207.56	209.81	206.24	208.02	206.78	206.77	208.6	209.43	208.07	206.7	208.79	211.96	210.23	210.38	208.45	207.51	209.43	209.8	207.59	211.08	207.49	206.44	205.99	204.98	209.54	209.14	208.1	206.33	208.83	208.36	208.15	207.13	209	209.35	210.01	210.05	208.16	209.85	205.57	207.75	205.59	206.46	205.02	206.72
209.05	209.12	209.45	207.08	207.76	210.02	210.4	207.75	208	212.61	206.03	208.31	209.67	208.95	208.63	208.37	210.22	209.37	205.22	205.44	206.71	208.09	207.46	213.84	208.22	207.88	210.36	209.89	205.87	209.6	207.48	207.45	208.18	208.34	210.01	207.71	208.86	212.49	207.08	209.47	207.46	210.24	209.77	212.21	208.01	209.78	209.84	211.85	209.26	205.65
209.2	207.5	207.93	209.67	210.62	206.05	207.42	209.67	208.97	206.38	206.72	207.25	208.93	210.26	210.08	207.41	210.97	211.28	209.2	207.29	210.41	210.86	208.56	208.2	209.23	210.2	208.17	214.28	209.23	206.27	212.2	209.14	209.3	209.64	207.97	206.91	208.41	205.71	210.01	208.61	207.19	207.26	206.76	207.18	208.35	211.52	207.96	208.33	208.76	209.46
207.8	209.1	213.05	209.66	211.5	211.47	213.92	214.54	212.14	210.81	209.84	211.03	213.72	209.45	211.2	212.9	212.65	210.59	210.13	212.16	211	208.62	213	211.35	211.93	209.87	215.73	212.74	212.09	213.62	210.4	215.42	211.17	213.06	212.71	212.48	213.81	210.46	212.5	212.75	209.56	211.12	210.52	214.33	211.22	211.84	210.15	210.91	215.11	209.13
213.07	212.78	211.82	215.62	213.24	213.97	214.77	212.39	212.32	210.95	211.85	213.21	209.93	212.54	214.56	211.77	213.28	211.13	215.34	209.98	209.91	215.19	214.13	217.06	212.62	212.98	211.03	215.51	212.18	209.97	216.85	213.21	211.45	212.37	213.85	208.43	212.51	216.09	211.75	215.31	212.45	213.51	213.72	213.33	210.32	212.72	216.42	211.31	211.46	213.04
209.12	209.47	213.67	209.52	207.97	209.59	210.87	210.24	207.39	209.19	209.92	207.91	212.45	205.84	212.4	205.53	210.41	208.56	210.42	212.46	209.87	210.99	207.06	204.5	207.71	207.38	206.66	210.92	210.11	209.7	208.16	207.29	210.4	210.49	209.36	208.04	206.06	207.14	206.2	209.36	208.41	210.92	209.82	204.1	206.78	207.57	209.66	206.05	209.71	208.23
217.24	220.38	218.21	216.63	217.89	217.44	217	220.5	213.64	217.28	218.71	216.16	218.07	216.6	216.26	218.85	215.96	219.72	217.16	218.17	220.57	213.92	215.68	217.39	218.63	218.17	220.42	214.65	217.12	217.14	219.47	218.34	215.85	222.9	219.17	219.02	217.79	218.31	217.54	215.68	221.15	220.48	216.5	215.83	217.87	217.75	219.87	219.81	218.58	218.46
206.34	207.81	204.53	202.84	205.6	207.47	207.78	206.56	204.97	207.74	205.57	207.88	207.96	205.61	204.97	208.34	206	203.7	207.19	206.35	206.79	205.17	205	204.42	206.43	210.15	205.16	205.42	204.67	204.15	204.13	207.31	207.21	207.81	208.4	206.93	202.87	202.61	204.42	208.49	204.11	206.48	206.08	207.98	204.83	208.38	207.25	204.76	206.51	208.36
210.83	208.05	210.26	212.3	208.6	211.59	211.79	210.74	211.49	212.68	207.91	210.27	212.99	210.48	212.27	209.39	211.98	212.93	212.52	211.81	213.58	213.19	211.95	213.84	208.58	209.31	207.19	210.6	211.41	211.92	209.99	209.1	213.22	212.62	211.71	211.06	212.04	213.5	212.83	212.46	214.84	213.23	212	211.53	210.08	212.37	212.53	210.47	212.51	211.13
212.13	213.38	215.53	212.35	213.52	217.79	212.22	213.21	215.25	209.15	212.2	214.58	214.03	214.1	210.4	216.35	212.85	213.92	216.39	211.69	214.44	214.68	215.42	214.69	213.78	213.99	214.35	214.28	214.61	214.02	212.51	214.5	216.44	212.67	215.85	211.48	213.43	216.33	213.53	212.38	215.86	212.27	213.24	212.21	214.63	212.11	214.23	214.52	214.09	212.78
218.19	217.02	214.28	215.44	219.17	216.7	219.11	215.41	218.7	219.58	216.2	212.6	213.13	218.48	216.35	216.52	215.29	216.98	216.53	216.02	216.1	217.62	216.1	216.3	217.79	219.8	218.31	217.1	218.95	216.59	214.59	216.74	219.23	216.77	218.33	219.53	218.93	214.78	218.25	215.34	215.21	217.78	218.55	215.89	219.71	217.43	216.67	216.68	214.61	215.05
217.29	217.15	217.38	214.1	214.38	213.46	216.87	216.08	216.97	219.29	215.21	216.17	216.3	215.54	218.36	216.12	216.48	217.83	216.19	215.38	216.73	216.71	218.06	215.9	219.95	219.77	215.95	216.5	217.26	217.12	215.92	215.74	215.65	217.64	214.65	218.88	219.12	216.8	214.22	219.93	217.43	215.34	215.91	215.16	215.31	220.36	216.77	216.54	216.2	215.54
215.52	211.76	214.56	215.42	212.99	212.46	213.06	211.88	210.38	214.5	209.54	214.88	211.66	213.34	213.26	212.94	211.66	210.31	215.78	215.33	213.52	212	212.31	211.95	212.35	211.9	215.18	213.36	216.77	214.22	207.92	214.69	211.78	214.6	211.23	214.18	210.22	213.22	213.19	210.32	212.9	213.01	211.94	210.14	209.82	217.67	216.27	215.4	215.35	212.8
219.08	218.15	214.32	214.98	216.67	216.52	217.87	213.54	216.2	214.16	216.88	218.58	215.11	220.18	217.64	216.77	216.74	220.1	218.7	218.69	220.56	221.76	218.92	216.51	215.45	218.82	217.32	216.95	216.38	216.37	218.18	214.26	216.97	217.45	213.41	218.06	218.56	217.94	217.12	219.05	216.69	216.43	216.92	217.38	219.07	214.7	216.07	215.77	220.09	215.81
198	200.15	203.19	201.14	198.74	199.48	198.34	203.31	200.35	202.19	199.86	199.54	199.78	197.87	200.33	197.68	198.42	201.17	202.73	197.47	199.29	196.21	201.25	197.6	201.89	199.79	200.26	201.22	200.78	198.83	196.29	200.52	197.63	202.66	200.53	198.9	200.87	201.2	199.46	196	199.07	198.21	196.08	199.59	198.32	197.78	197.36	201.67	200.9	199.02
202.75	201.66	200.13	202.1	202.26	201.92	202.6	204.68	202.78	203.19	201.28	203.27	199.89	203.89	205.4	204.7	202.87	201.05	202.76	201.93	206.22	202.6	203.46	204.99	201.88	200.71	203.54	203.08	200.92	201.4	200.02	203.56	199.63	205.73	204.96	203.79	202.46	200.76	204.68	202.76	202.42	202.79	205.14	200.87	199.78	199.88	204.44	202.99	202.48	202.81
201.24	198.06	198.58	198.96	197.99	198.81	201.66	200.59	199.04	197.73	200.14	198.5	196.24	201.91	197.45	200.16	201.91	198.83	196.94	199.63	201.44	199.37	200.26	196.54	197.53	199.72	199.68	198.03	197.45	197.67	200.18	199.48	195.86	197.97	203.13	198.47	197.45	199.19	199.35	201.35	199.62	200.48	201.29	196.44	197.21	200.1	197.27	199.36	203.5	200.83
204.4	208.94	204.95	209.1	209.94	207.86	208.44	210.56	208.32	203.83	207.31	207.47	205.74	204.63	207.95	209.58	206.55	206.89	209.1	205.94	208.27	204.39	210.45	209.94	206.59	209.41	208.77	208.92	207.11	207.68	209.88	207.57	207.63	206.16	209.47	207.94	208.57	206.92	207.7	206.5	205.39	211.41	205.14	207.56	207.45	206.26	206.05	208.5	205.53	208.53
199.74	201.17	200.43	200.74	196.96	197.65	196.25	199.48	196.75	196.83	198.14	200.94	196.66	195.99	201.34	201.68	200.15	200.02	199.17	200.04	199.11	199.34	201.2	200.78	199.26	199.61	202.84	200.57	198.64	202.2	198.97	201.93	196.58	201.77	199.61	200.28	202.39	197.69	201.51	199.26	198.12	195.49	198.22	198.87	198.2	198.08	199.53	201.58	198.14	197.17
204.69	207.53	210.12	211.89	206.53	206.32	207.77	207.35	207.61	207.26	208.16	209.91	206.54	208.06	210.95	210.19	207.68	207.33	209.41	210.34	208.91	207.53	210.45	208.92	206.14	207.57	204.76	208.5	207.23	207.66	205.56	205.75	204.55	209.04	207.66	209.8	209.04	209.55	207.24	208.23	206.47	212.78	207.05	206.86	210.67	209.01	209.32	208.84	209.59	207.97
206.91	207.32	207.09	206.37	205.68	206.62	208.79	208.02	209.53	208.55	209.64	209.11	205.24	205.3	205.01	209.85	207.07	208.25	210.96	207.97	205.83	207.41	206.43	207.04	210.51	212.05	212.45	211.07	209.82	207.36	208.4	208.7	208.17	208.98	205.81	209.98	210.16	209.91	205.54	212.99	206.09	206.09	206.99	209.11	206.89	206.16	207.25	202.75	210	210.76
210.85	209.66	206.59	209.78	209.66	208.02	208.83	206.53	210.36	208.93	210.15	210.18	209.94	208.63	206.79	207.66	207.76	208.07	210.18	209.88	212.78	208.42	213.77	212	208.06	206.29	206.8	210.56	205.35	208.36	210.48	209.91	209.12	207.14	204.43	208.58	209.15	206.44	207.5	208.93	204.78	208.42	208.09	207.78	211.44	210.11	210.68	207.06	204.45	205.68
214.72	217.07	218.7	220.5	214.79	216.58	216.11	217.2	216.63	216.94	216.53	216.33	218.11	217.2	217.81	218.92	216.41	215.44	214.75	212.07	219.47	215.66	218.69	216.58	218.1	218.56	216.06	219.1	217.17	217.84	216.59	216.6	214.61	217.3	219.56	217.75	214.76	217.87	216.42	214.01	214.89	216.76	217.12	215.39	215.78	217.31	216.58	217.3	216.47	215.82
206.41	204.45	201.83	202.08	204.4	202.8	207.19	207.84	205.37	206.82	205.2	208.19	205.12	205.04	203.47	203.16	208.97	205.37	203.74	200.03	203.96	203.83	206.91	206.13	203.83	205.05	206.95	203.92	202.26	203.51	202.88	203.58	204.79	203.72	204.26	205.54	205.15	204.93	203.88	203.29	205.07	204.6	205.16	205.54	200.46	201.09	204.94	206.61	205.94	203.07
202.55	207.13	203.77	202.21	203.69	202.46	205.39	202.22	205.06	205.53	201.72	205.57	202.42	202.12	203.61	204.45	204.75	203.43	204.06	204.2	204.14	202.29	202.67	204.17	203.65	204.9	202.29	202.43	202.89	205.6	205.07	202.23	203.57	204.12	201.2	203.26	203.2	204.21	202.46	205.92	204.44	203.63	205.31	205.02	203.65	205.36	205.17	203.24	203.5	205.31
206.22	206.1	204.88	206.33	204.33	202.11	201.56	204.31	204.41	202.54	205.65	203.71	200.11	202.17	206.99	203.78	206.21	206.28	202.94	203.28	202.33	201.06	203.25	203.56	203.83	205.6	202.56	205.75	198.03	201.63	204.36	205.25	205.33	205.43	203.98	204.06	203.12	207.49	203.98	204.56	203.95	204.46	206.69	202.08	203.02	205.61	203.91	209.07	204.76	207.34
197.25	204.3	201.83	199.92	201.38	201.73	202.89	205.96	200.91	203.47	196.83	201.47	198.34	199.32	199.19	203.16	199.95	203.4	201.87	201.61	200.66	201.42	202.82	198.67	207.05	202.97	203.05	202.52	198.38	199.98	203.49	202.09	202.16	202.01	200.8	201.07	204.47	200.49	200.46	198.22	201.83	199.45	199.33	203.91	202.15	200.79	199.04	203.13	197.66	198.56
211.96	212.55	210.02	212.17	210.36	213.86	211.92	213.67	207.67	209.64	211.51	212.22	213.55	210.5	211.2	211.46	209.91	211.71	213.39	212.33	216.61	212.26	214.85	212.6	212.6	212.28	212.25	211.37	214.76	209.9	213.34	213.76	208.9	210.81	211.04	212.59	211.66	211.61	211.5	212.17	210.87	212.34	213.38	215.97	211.18	211.19	212.16	213.79	209.54	214.13
209.45	209.57	211.63	209.76	211.59	206.61	212.65	210.87	209.24	210.59	207.99	211.34	209.38	210.17	207.72	206.66	208.31	210.65	208.65	210.95	207.93	209.39	206.97	209.83	210.6	207.83	206.79	206.62	210.85	208.71	209.38	212.06	211.42	207	206.53	209.74	205.57	211.05	208.87	212.22	209.21	209.89	208.66	210.03	209.62	210.14	211.32	207.25	210.38	209.56
206.86	209.31	208.26	208.76	210.18	208.85	208.47	207.56	206.98	209.07	206.99	210.3	209.61	207.37	211.74	208.92	209.24	208.8	206.38	211.35	207.64	211.41	207.68	208.06	209.85	208.94	207.42	209.98	207.52	210.98	208.95	208.35	209.32	211.56	204.91	209.55	210.07	208.16	206.48	210	210.97	207.75	206.49	205.26	208.01	210.94	207.89	210.66	207.89	205.37
200.78	202.73	202.5	202.37	201.11	206.81	203.71	206.21	207.04	203.43	204.93	200.74	201.55	206.1	202.26	203.82	200.26	202.32	202.92	203.81	200.46	201.18	204.88	202.37	200	201.7	203.47	200.45	203.31	202.57	201.27	200.13	201.32	200.67	203.2	202.22	202.18	203.92	204.28	202.97	205.61	202.21	201.07	201.27	201.94	201.78	201.1	203.08	202.78	202.54
207.83	205.26	209.5	205.41	208	202.57	209.32	212.17	211.86	208.15	207.9	208.67	205.72	207.37	208.8	209.84	204.94	207.39	206.46	207.22	205.95	204.6	210.46	206.6	208.34	208.71	203.5	206.79	210.94	208.8	210.27	207.78	207.79	210.22	208.26	207.65	206.6	207.53	208.36	210.7	205.96	206.47	206.74	208.43	207.85	207.34	205.5	206.75	207.73	206.31
202.28	201.63	200.74	201.39	203.54	201.66	200.63	199.78	202.05	203.01	202.12	199.79	203.53	203.58	199.57	200.46	200.66	202.46	200.03	203.73	199.25	200.3	203.97	203.76	198.16	197.45	198.59	201.93	199.42	202.72	202.51	197.29	200.74	197.9	197.59	202.05	200.7	199.43	201.33	203.15	200.96	200.32	199.39	201.76	202.75	198.97	205.66	200.03	200.69	200.42
203.89	202.97	201.98	202.68	202.96	205.01	202.87	205.4	204.45	202.02	205.58	202.11	204.23	206	204.03	202.46	204.97	205.58	203.72	206.99	200.53	206.2	207.07	201.34	207.58	204.25	201.59	204.6	204.57	204.6	201.3	206.36	205.39	203.88	202.02	205.87	207.33	200.58	204.47	205.4	204.9	203.02	202.87	203.65	203.24	203.17	204.76	204.91	205.03	205.37
202.43	199.82	201.1	203.29	203.92	200.32	203.62	200.03	203.47	203.76	204.94	203.05	203.36	202.12	203.07	204.01	200.6	203.98	201.45	203.91	199.44	200.11	204.96	201.99	203.32	200.65	201.28	203.54	202.31	199.9	202.02	202.12	203.24	203.43	199.41	199.65	204.16	203.88	203.75	201.36	201.2	200.92	205.4	204.02	204.5	202.22	202.9	200.83	204.13	200.89
215.92	217.17	214.51	217.12	216.81	214.26	217.86	218.13	215.74	212.38	215.48	216.98	214.92	215.24	218.83	217.42	217.85	219.07	215.61	216.87	216.78	219.38	214.01	217.84	215.37	213.77	221.25	219.44	217.39	217.17	217.28	218.09	217.23	216.14	216.65	217.65	218.99	217.55	219.96	217.63	217.4	215.32	216.74	217.71	218.96	215.96	218.33	218.54	214	216.63
204.74	208.99	208.61	206.84	207.59	207.17	208.86	211.96	206.95	208.73	207.75	209.22	207.12	210.38	211.24	213.19	207.92	210.95	209.44	205.34	205.03	209.81	210.73	211.14	211.11	210.32	207.98	207.6	210.74	209.95	207.39	207.33	209.43	207.55	208.56	209.1	206.87	209.05	209.53	206.7	208.48	208.19	209.38	207.36	209.52	203.99	207.97	210.1	211.55	208.03
199.13	201.43	200.9	201.43	197.95	197.72	199.05	197.56	197.79	199.44	198.32	200.36	197.12	196.73	196.58	201.55	200.59	198.32	198.37	202	200.3	198.44	199.71	198.42	199.69	200.32	200.39	199.32	200.22	198.76	200.86	200.01	199.2	201.39	199.41	200.82	197.81	199.98	197.63	197.88	198.3	199.92	196.55	200.84	202.63	200.8	197.28	200.52	198.87	196.24
220.72	218.98	216	222.98	216.13	215.43	216.74	215.14	217.76	217.28	217.7	215.61	217.97	215.93	218.53	217.02	215.01	217.22	217.93	217.18	219.54	215.03	216.84	213.94	219.36	214.79	216.69	215.99	215.33	215.73	217.74	218.73	215.13	217.18	216.32	216.29	215.42	216.28	220.43	219.07	217.8	218.33	216.16	215.98	215.33	219.74	215.66	216.05	214.65	215.78
197.97	199.5	195.81	199.6	200.57	198.31	198.82	199.13	203.55	198.49	199.03	197.54	197.77	198.22	197.95	198.39	199.21	199.16	197.84	197.54	199.33	199.69	196.14	196.48	200.52	199.1	196.68	193.01	198.39	197.17	195.32	197.7	196.51	198.92	200.28	197.2	196.09	199.21	198.87	196.16	201.57	200.22	197.43	196.38	199.86	200.16	196.66	199.73	199.18	198.74
214.09	214.78	209.69	210.89	210.09	212.8	210.9	209.95	210.17	210.45	210.13	213.71	210.49	212.5	211.98	210.69	209.83	208.03	209.67	211.19	214.26	210.86	212.85	212.71	210.61	211.05	214.08	211.48	206.08	210.73	210.76	212.64	212.56	211.03	214.66	212.88	211	215.68	210.48	210.07	212.04	210.83	208.73	210.97	214.13	210.38	214.12	211.54	210.6	213.45
200.13	204.05	198.98	200.35	204.52	200.59	201.53	202.86	198.73	199.18	201.79	202.28	200.25	200.82	200.81	199.91	199.11	195.32	200.46	203.12	201.63	199.38	199.46	204.01	199.2	200.27	197.59	200.4	199.82	199.36	199.22	200.98	200.1	200.62	199.55	200.2	200.11	203.37	201.09	199.53	199.66	200.07	200.29	201.61	201.12	198.83	199.02	200.47	200.19	199.32
204.95	205.15	204.63	206.66	203.83	211.46	206.23	210.88	208.77	208.18	205.53	211.53	207.14	209.45	208.71	209.33	209.81	211.13	206.7	209.63	208.72	206.63	207.32	209.33	210.3	210.08	208.71	209.42	206.6	209.11	209.84	211.47	204.32	207.61	205.7	207.3	209.51	206.62	209.04	207.65	206.75	208.78	208.07	208.86	209.62	210.69	207.72	207.12	207.29	211.03
209.01	207.19	209.78	209.23	206.43	209.62	208.38	207.98	210.59	212.57	210.31	209.33	212.14	210.6	208.4	207.13	209.34	210	209.12	209.66	211.09	208.02	209.45	205.98	210.69	212.53	209.6	210.93	209.57	209.09	209.13	209.47	206.97	208.27	212.48	211.85	205.79	210.41	209.33	211.18	208.18	209.46	210.93	209.53	208.93	206.79	207.81	207.22	208.7	210.44
206.28	205.49	206.79	208.91	208.48	211.05	210.12	210.28	206.92	205.64	207.71	208.97	207.29	207.26	207.45	207.91	208.52	203.95	208.27	210.96	207.82	207.35	209.21	206.41	210.52	206	206.1	206.86	208.93	205.62	208.46	203.35	211.28	208.12	205.53	204.61	206.84	204.99	204.71	205.53	207.96	208.72	208.48	211.48	202.85	208.13	209.64	207.13	207	206.88
200.62	203.05	202.93	201.49	202.88	205.44	202.53	202.45	202.15	203.14	202.68	203.41	202.75	204.46	205.26	203.66	203.86	201.68	205.54	206.07	199.41	201.27	203.59	202.01	204.66	205.38	201.87	202.51	202.23	202.68	203.11	199.11	202.81	200.67	203.19	201.28	202.95	204.66	201.94	202.96	198.8	203.6	204.52	201.27	201.9	200.18	202.93	201.76	201.32	208.25
206.25	209	206.62	206.78	207.8	205.86	205.39	210.09	204.56	206.93	208.33	207.56	207.63	205.39	207.23	206.08	208.97	210.11	209.14	209.11	209.53	209.63	208.11	208.61	210.38	203.65	209.57	208.9	205.76	206.49	208.94	208.92	205.14	209.74	208.91	208.06	206.61	204.89	209.79	205.89	207.08	208.47	210.37	207.36	208.41	211.58	210.9	209.87	205.2	205.05
212.1	212.62	215.67	211.58	212.22	211.98	212.66	215.1	216.14	210.22	211.58	210.55	209.96	212.1	210.07	212.64	211.93	213.56	212.19	214.03	208.75	210.52	212.77	211.79	209.75	215.56	214.34	211.3	209.63	209.26	209.22	212.28	207.55	210.46	209.75	213.22	212.57	213.09	211.51	211.76	211.36	209.49	215.19	211.7	211.68	213.61	213.84	211.34	211.79	214.27
211.84	205.4	207.75	212.92	206.39	207.15	210.81	211.24	205.74	207.92	208.24	211.43	208.6	206.96	209.18	210.9	208.6	208.01	206.3	211.03	207.8	206.49	209.91	208.58	209.45	208.65	211.75	208.32	207.88	209.28	210.14	207.85	209.85	204.85	205.95	208.03	212.79	210.63	212.36	209.4	206.9	207.73	207.6	207.01	212.93	211.3	211.44	207.25	211.95	211.77
203.11	204.48	207.54	204.49	202.34	202.47	202.9	202.27	205.26	203.25	205.51	201.64	201.9	205.35	203.63	206.56	204.06	201.15	204.04	205.82	206.73	203.49	203.93	204.36	201.19	201.75	203.78	201.44	204.33	204.47	202.68	201.13	200.69	201.47	204.09	203.6	205.26	206.41	203.38	203.64	205.63	200.91	204.5	203.59	206.78	202.72	202.72	206.18	203.3	203.64
209.37	207.98	204.96	206.84	207.83	210.05	208.94	208.77	207.88	208.5	205.95	209.46	207.97	210.82	209.52	207.46	208.98	208.74	208.62	210.38	208.01	210.22	208.23	209.63	210.23	208.57	210.48	207.9	208.96	206.68	208.17	211.2	210.55	205.82	209.88	206.8	207.94	206.63	205.01	207.14	207.37	208.76	208.75	207.5	205.98	211.11	211.14	207.6	207.48	207.03
204.38	205.2	204.16	203.37	204.27	202.98	202.85	202.91	203.45	206.04	203.93	204.68	201.59	205.34	206.18	203.42	202.75	204.95	202.09	202.43	207.62	203.26	202.03	204.75	205.84	204.21	203.64	201.95	204.64	204.14	204.86	204.13	207.11	206.85	203.41	204.24	202.82	205.31	204.26	203.35	200.41	202.36	200.13	200.17	206.24	200.17	201.15	203.84	203.39	204.82
208	208.62	208.33	206.71	208.18	207.97	208.97	207.45	207.95	207.2	208.14	209.79	204.86	206.19	211.16	205.13	208.76	208.02	207.6	205.29	206.4	210.47	203.96	210.51	205.64	211.02	209.36	211.8	206.57	205.67	208.96	208.88	208.95	207.43	211.04	208.37	206.28	208.9	208.24	206.35	210.03	208.42	206.54	209.16	210.1	207.44	207.21	208.26	207.81	207.79
207.92	208.42	207.66	209.39	206.03	208.09	206.27	204.64	209.54	211.38	209.11	210.34	207.28	211.66	210.42	207.54	206.19	208.44	206.01	206.73	209.2	206.75	207.63	209.35	210.84	206.26	208.6	209.47	209.17	208.08	205.85	205.32	207.04	205.25	206.15	209.08	202.87	207.34	206.74	208.85	211.4	205.35	210.03	210.88	208.03	208.49	209.11	210.95	208.62	206.53
207.86	205.16	207.57	210.08	209.63	207.45	206.94	211.23	207.53	209.1	207.87	205.33	210.19	208.5	208.18	206.48	206.23	207.08	205.29	209.9	204.2	207.24	210.21	210.67	209.83	209.43	208.76	206.09	207.98	206.08	202.9	206.59	208.35	209.74	203.25	207.4	206.81	203.83	208.24	207.27	206.78	206.49	206.93	207.38	205.62	207.12	206.55	209.19	206.07	206.05
206.89	208.28	208.27	204.69	207.76	208.1	207.99	208.56	204.55	209.23	207.52	205.51	207.72	207.76	208.88	203.69	207.31	206.44	206.82	206.48	208.26	209.04	205.02	207.19	207.38	209.06	206.63	205.77	206.18	210.1	209.25	208.69	209.64	204.93	207.9	208.03	210.19	207.37	207.36	205.38	205.93	207.68	208.27	205.74	207.63	207.78	206.15	207.76	206.45	207.25
207.07	208.87	207.68	209.88	211.13	207.3	205.09	211.85	209.3	208.34	205.36	208.1	210.77	212.06	211.16	207.76	206.08	209.16	204.96	204.48	212.57	210.43	208.32	206.95	207.62	207.98	205	206.1	208.32	203.81	207.12	208.32	209.67	204.77	210.15	204.43	209.22	207.32	206.78	207.44	205.09	207.55	207.05	207.79	205.74	207.35	206.87	207.9	205.13	208.8
204.04	206.48	207.1	204	204.81	204.11	207.45	202.88	204.47	204.02	207.24	205.26	207.31	205.58	204.62	206.34	206.4	205.57	206.98	205.7	203.78	207.12	204.91	206.98	207.46	204.71	209.58	207.53	207.09	208.17	208.27	204.83	207.4	205.05	204.14	206.61	206.66	205.06	207.6	206.08	206.27	204.75	204.82	203.89	203.45	205.84	204.69	204.14	205.55	208.72
205.58	206.32	209.09	205.99	205.94	203.77	209.22	207.6	205.36	208.2	203.3	208.8	207.36	204.03	206.87	204.95	205.77	204.67	204.61	206.34	206.62	205.77	211.18	205.48	206.58	207.16	207.49	204.26	205.92	205.35	203.51	205.37	209.97	205.51	205.18	206.73	205.3	206.55	208.26	208.16	205.88	206.44	203.89	202.89	210.16	206.44	204.71	204.74	204.9	206.28
210.02	209.66	211.51	212.5	213.11	209.97	211.21	212.98	209.39	212.38	210.57	210.97	210.82	214.49	210.7	214.75	210.81	212.81	210.03	210.75	211.31	212.23	209.12	211.42	212.31	207.9	208.42	210.69	209.53	214.21	211.8	212.03	211.95	210.53	211.14	210.65	213.24	212.26	209.89	215.1	209.88	211.05	211.55	210.07	212.98	212.51	212.03	211.21	210.56	210.05
210.28	209.92	211.18	212.11	214	209.07	211.37	209.79	207.05	209.38	208.82	212.7	213.65	208.84	213.89	214.43	213.29	214.47	213.84	214.54	213.09	212.2	212.55	210.01	209.99	212.61	211.72	211.6	207.75	213.11	209.74	214.7	211.2	214.16	212.48	210.56	210.19	214.59	209.73	214.97	210.79	213.65	210.9	212.43	208.74	213.44	210.62	210.6	213.41	209.38
213.63	211.96	218.75	212.9	213.69	213.04	214.1	210.31	214.21	212.58	211.22	214.11	211.21	215.38	214.85	208.42	212.73	212.46	215.54	210.87	209.04	211.69	215.12	211.3	213.67	214.3	214.58	217.31	210.49	212.44	212.2	215.57	216.93	211.68	212.82	215.44	214.28	211.72	211.09	215.66	210.73	212.24	210.99	210.85	212.47	211.51	211.05	212.68	212.34	210.23
214.05	210.18	215.64	213.4	214.63	214.57	212.73	213.9	214.77	212.52	215.73	213.42	214.09	211.65	213.73	211.11	211.74	217.85	214.36	212.42	213.92	214.45	212.43	212.19	211.93	215.84	215.23	215.23	211.54	215.2	213.94	214.43	214.7	212.83	213.79	215.25	217.19	215.92	208.59	213.1	213.38	213.83	217.49	213.59	215.29	214.83	216.12	210.05	214.06	214.64
208.1	208.17	207.18	207.96	207.68	208.22	209.39	210.5	211.27	207	206.75	212.12	209.5	204.94	203.68	208.3	208.17	208.23	209.58	205.79	208.75	208.71	208.13	207.88	210.05	206.22	208.87	206.8	208	206.9	207.13	206.48	209.02	208.5	205.86	208.49	209.14	208.53	205.66	207.97	208.38	206.23	208.19	207.67	206.17	206.9	209.1	206.28	208.57	208.77
209.01	207.07	210.97	209.86	211.74	208.81	209.44	209.57	209.63	208.82	207.68	209.93	209.88	209.36	209.73	210.03	210.47	209.97	208.85	211.17	207.34	210.48	207.25	209.67	209.43	209.02	209.92	207.75	206.13	209.77	205.33	207.81	208.87	208.38	211.75	207.08	209.23	209	211.58	205.82	209.68	209.9	210.38	209.82	206.99	207.99	210.02	210.61	211.43	208.18
208.45	207.03	207.56	209.06	207.79	207.83	208.72	207.21	209.17	207.18	209.18	212.7	208.69	209.21	208.59	208.01	205.11	209.7	212.45	208.84	210.28	208.08	207.69	206.67	208.6	207.14	209.96	207.31	207.25	208.32	203.58	209.87	209.35	210.53	209.96	207.05	211.77	210.18	209.12	208.62	209.69	207.15	207.57	207.56	206.75	208.91	210.49	210.24	208.51	206.82
204.13	204.81	202.82	200.99	199.04	204.28	204.4	204.42	201.67	199.45	203.7	203.99	200.57	203.81	203.99	201.4	200.95	201.93	204.88	208.13	205.07	202.88	205.58	204.96	203.43	205.14	204.53	204.86	204.2	206.6	203.6	205.22	205.38	203.13	202.64	204.3	201.68	206.21	200.75	206.41	201.67	203.61	206.02	203.89	202.88	203.05	202.6	202.86	200.96	203.13
208.13	210.7	208.84	211.36	209.99	211.8	210.06	209.71	209.29	206.83	205.38	208.1	208.45	209.73	210.05	209.97	204.29	208.59	203.46	206.66	209.4	208.66	206.96	212.07	208.39	210.39	206.03	207.47	210.49	210.86	210.53	207.81	209.58	211.12	212.09	204.84	206.25	207.58	209.16	207.49	205.6	210.41	208.9	204.8	211.29	206.8	211.15	208.03	208.39	210.14
205.66	209.72	208.18	208.99	205.68	207.95	208.63	209.02	205.41	207.8	206.78	205.61	204.4	206.1	211.87	207.69	208.46	208.65	208.45	210.08	210.32	207.72	205.36	210.04	207.23	208.65	206.87	209.01	207.72	205.56	206.39	211.16	202.54	209.1	206.22	207.68	210.09	210.27	205.1	207.26	208.77	207.34	207.97	205.8	208.37	211.33	207.14	210.2	206.62	205.97
207.18	209.87	206.93	207.84	210.07	206.82	209.15	207.52	209.2	205.7	209.53	209.69	209.73	207.68	208.78	208.73	207.65	208.68	205.62	205.4	206.4	207.03	209.11	205.89	210.23	206.91	208.46	207.65	206.61	205.89	207.87	208.43	208.87	208.58	211.15	209.2	209.11	209.9	207.15	209.06	207.75	204.71	205.43	207.06	209.55	204.54	206.39	206.02	208.31	208.84
202.3	205.01	204.46	201.66	203.49	206.16	203.25	201.51	204.01	199.46	201.89	204.15	205.04	206.59	206.39	202.94	202.73	200.52	204.97	204.01	205.35	203.76	204.1	202.31	204.01	204.53	203.83	201.32	205.01	203.72	204.49	202.54	206.1	204.52	203.26	200.84	204.09	203.9	204.49	201.9	203.02	203.09	203.99	206.18	202.56	204.18	201.89	201.98	205.02	206.03
207.97	205.32	209.53	207.5	207.73	205.85	208.79	208.31	206.23	209.8	209.09	206.64	209.59	208.42	207.53	208.08	208.92	206.9	207.41	210.1	209.63	207.5	207.38	208.68	206.69	208.22	209.84	206.54	208.89	206.45	208.6	209.19	209.54	209.75	210.51	210.16	210.84	207.45	204.76	208.02	208.39	207.73	206.73	205.59	208.27	208.66	206.78	209.41	207.71	207.5
199.96	201.36	200.27	196.81	198.27	198	200.21	200.5	199.34	198.3	197.88	200.55	199.26	197.43	198.6	200.01	201.17	193.67	201.92	199.97	199.39	197.8	200.19	197.97	198.88	199.73	197.49	198.36	198.31	196.41	200.98	197.48	199.93	197.91	198.59	194.96	198.13	199.29	201.59	198.71	195.34	198.66	200.15	201.64	200.75	198.37	198.42	201.35	201.11	198.98
203.13	203.49	206.66	203.53	204.69	201.95	201.59	206.67	205.35	203.63	203.69	206.33	206.39	211	200.92	203.93	205.79	204.71	205.92	204.15	203.84	206.55	205.72	203.08	205.64	203	207.46	207.31	203.59	204.8	205.38	207.46	206.45	204.96	207.36	209.14	201.35	205.77	207.34	205.12	206.47	205.28	203.48	201.59	204.62	205.44	205.51	205.04	202.93	204.14
207.58	207.36	209.95	204.87	210.58	211.55	206.74	208.13	208.8	208.9	207.13	208.78	209.41	206.79	208.32	208.02	208.91	206.21	207.79	206.08	211.3	211.38	206.39	208.35	207.18	209.99	208.1	206.61	210.61	206.28	209.94	208.83	205.64	207.56	207.42	207.53	208.42	207.8	210.09	209.09	207.45	210.3	208.32	206.81	206.97	207.98	208.73	208.51	207.31	208.45
209.3	207.66	210.75	207.69	210.28	209.24	212.36	208.93	207.15	206.93	207.09	209.16	207.77	209.46	208.57	205.07	209.45	206.98	207.57	209.9	210.76	207.15	210.95	208.21	208.37	206.23	203.65	208.92	207.04	207.98	206.61	208.33	207.64	206.09	209.28	210.34	206.4	208.12	207.46	209.8	206.3	206.51	207.86	208.65	212.41	210.16	211.7	208.59	208.91	209.55
214.97	211.99	214.3	215.65	209.84	215.13	212.76	208.59	213.19	212.65	211.61	211.55	209.72	211.78	213.36	211.77	212.31	211.73	209.91	213.44	211.6	212.8	209.46	212.19	211.06	212.03	210.96	213.36	210.46	212.69	213.59	212.6	210.72	211.24	212.58	212.75	212.59	214.6	210.32	214.81	210.84	212.12	211.45	215.4	213.4	215.63	211.16	210.43	213.23	214.72
203.38	205.83	206.12	203	205.96	206.47	205.91	207.84	206.85	207.6	207.75	206.38	206.85	202.97	208.65	207.73	206.14	207.15	208.85	206.67	206.2	206.56	202.68	206.52	208.44	206.08	205.69	206.64	204.29	206.76	204.33	207.48	208.55	208.24	205.39	207.69	206.82	204.54	204.62	203.74	207.58	204.48	206.34	207.23	204.86	207.1	207.95	206.21	205.16	207.57
214.74	214.01	213.87	214.7	210.88	210.27	208.71	213.71	216.52	211.6	212.83	211.96	210.84	212.17	212.65	211.57	209.87	214.43	212.55	210.16	214.9	212.61	212.11	214.35	212.57	212.08	214.02	215.16	212.18	212.18	212.83	214.57	211.54	211.1	215.85	211.58	212.22	209.72	212.06	212.42	213.94	213.66	215.45	213.93	214.38	211.44	215.41	213.97	210.98	217.52
208.82	205.27	209.46	207.45	208.65	208.29	205.5	208.27	212.86	208.28	206.69	207.26	207.26	210.2	207.35	208.01	209.34	204.84	205.94	206.7	210.67	206.63	205.83	208.98	205.68	204.55	204.25	208.93	209.42	209.31	208.45	205.3	206.17	209.52	208.03	205.35	208.2	202.07	208.79	208.2	209.73	206.78	209.74	206.64	208.9	206.61	210.25	207.22	207.71	206.94
208.7	206.93	210.85	205.42	207.47	208.62	207.54	207.32	208.31	208.73	208.97	209.66	206.63	205.08	204.51	210	208.76	205.66	206.34	206.57	206.56	208.94	208.27	208.39	208.26	208.46	210.09	205.99	210.27	205.88	209.19	208.56	210.13	211.48	204.71	210.35	208.75	209.56	207.55	208.69	209.8	210.35	208.05	208.53	208.7	207.12	208.74	208.13	205.98	203.46
213.25	213.62	210.78	208.6	211.13	211.68	215.51	211.03	211.55	212.13	210.59	211.96	213.48	211.55	212.81	211.41	211.36	214.11	209.05	208.67	211.88	212	207.16	208.29	209.41	214.57	210.26	212.21	211.94	211.56	209.43	210.85	210.59	214.61	209.44	211.93	211.35	214.52	211.71	213.36	214.42	212.12	208.88	210.47	211.25	210.47	209.3	210.96	215.3	215.78
217.38	217.14	216.52	214.85	215.54	217.31	215.54	216.78	215.08	212.64	219.87	217.89	215.35	216.27	216.16	218.47	214.05	213.67	214.23	219.42	217.91	216.85	218.82	218.98	216.04	217.89	215.28	215.9	216.58	219.77	214.74	215.7	214.78	216.69	217.58	216.47	218.93	218.16	214.89	214.49	217.19	218.34	218.67	216.7	217.98	216.36	215.88	215.29	217.84	215.14
215.32	212.24	212.12	216.68	211.7	213.79	213.76	214.28	211.59	212.3	210.78	215.71	217.25	216.47	215.05	214.91	213.85	211.93	214.54	215.35	214.32	213.07	210.52	216.94	214.46	216	214.07	213.9	212.56	213.19	213.61	209.29	215.73	216.4	211.4	215.8	216.83	215.25	215.52	212.97	212.12	213.8	215.87	212.73	214.04	212.66	213.81	215.09	213.36	215.33
201.43	202.01	202.16	204.77	202.36	204.22	203.67	205.59	203.2	205.91	200.95	207.39	202.13	203.98	203.69	204.04	203	206.1	203.02	205.05	203.57	203.3	206.84	200.74	205.39	206.41	204.89	202.39	204.21	201.62	205.22	206.94	201.19	200.45	203.58	201.83	201.57	204.15	202.44	202.15	201.77	203.42	201.54	201.03	201.94	204.29	203.81	203.2	206.62	202.68
205.04	197.39	199.78	201.03	199.5	200.5	202.06	199.18	198.82	203.6	204.53	201.08	200.19	204.35	201.2	199.28	201.14	200.17	201.61	200.37	200.2	199.02	198.72	200.95	202.75	199.02	199.88	199.23	202.18	202.88	201.91	200.41	202.33	201.3	203.12	200.97	200.4	197.44	206.52	204.47	197.27	202.44	202.75	197.03	198.92	200.33	198.57	202.54	204.76	200.87
203.46	205.27	202.23	207.06	202.94	205.57	203.41	201.26	203.22	204.19	205.69	202.01	203.33	203.54	203.61	202.31	204.4	203.7	203.15	206.84	204.58	206.03	201.5	201.09	204.39	201.71	204.65	203.33	201.15	206.5	205.03	203.18	201.14	204.15	201.28	203.39	202.32	203.18	201.19	200.97	202.71	204.17	205.93	201.57	206.56	201.74	201.17	202.17	201.44	199.81
204.39	202.32	202.81	202.7	201.41	203.69	199.64	204.62	202.33	200.53	204.41	201.41	201.29	203.66	202.75	203.36	202.61	205.83	202.59	204.04	203.52	204.16	202.88	201.76	202.59	203.71	203.6	200.28	200.93	201.72	199.82	202.02	202.98	203.4	203.45	204.2	205.7	204.41	203.43	201.79	203.73	202.74	205.18	202.97	201.44	202.53	204.05	203.62	203.39	203.97
218.71	215.4	217.2	217.89	216.86	217.2	217.88	217	215.11	217.39	217.65	214.04	215.36	216.65	215.5	214.33	218.01	213.55	213.29	215.93	218.15	218.77	216.32	217.79	218.45	216.8	218.06	216.71	216.14	219.53	219.64	214.21	215.12	219.07	219.64	218.79	218.88	220.72	217.86	218.69	218.66	216.33	217.15	219.9	218.81	214.55	217.7	216.14	217.59	217.13
203.45	203.29	200.11	203.29	205.02	205.72	205.09	199.78	202.28	207.06	203.24	201.56	202.26	205.71	202.67	200.27	204.74	204.23	203.61	203.91	203.3	204.59	203.42	205.02	203.08	204.4	205.09	200.96	202	202.08	202.33	203.62	201.43	205.4	201.62	202.12	205.06	202.68	205.49	201.1	202.86	202.57	202.14	201.2	206.3	201.06	203.6	202.8	201.21	203.56
199.69	199.46	197.62	199.08	198.15	199.63	198.8	198.07	198.48	199.09	197.91	196.52	197.11	200.57	196.47	197.56	199.75	197.93	198.28	196.05	197.72	201.92	198.65	198.54	197.64	198.65	195.48	197.38	195.52	199.19	199.76	202.87	200.87	197.79	200.06	198.34	199.78	200.31	200.63	198.76	198.17	195.69	200.74	202.56	199.04	199.65	199.39	198.37	199.71	197.01
210.54	208.19	210.78	209.36	208.46	207.45	206.8	207.97	206.13	206.4	208.28	204.33	207.29	208.99	210.96	210.12	207.22	206.89	205.6	208.09	205.32	208.71	211.12	208.74	206.98	208.69	208.97	207.09	211.17	206.68	209.75	211.97	208.34	208.54	206.61	209.02	207.43	212.34	210.13	206.95	209.6	209.97	205.84	211.87	208.39	208.31	210.02	205.45	205.88	206.11
198.79	195.99	193.06	194.3	195.19	196.05	192.74	195.57	194.36	192.72	193.43	193.94	193.01	194.39	194.26	194.75	195.15	197.05	192.92	195.87	194.29	190.61	197.49	194.36	193.76	196.74	193.62	195.19	196.59	195.08	192.81	196.15	195.49	196.96	198.06	194.11	193.65	193.62	196.87	194.12	194.72	194.55	195.72	197.89	194.24	193.98	197.6	196.58	198.74	193.13
215.14	217.75	216.59	218.05	218.47	219.14	216.04	219.02	214.23	216.56	217.13	218.98	213.78	218.26	215.4	217.59	217.69	213.32	217.73	215.84	214.95	218.98	215	215.03	218.72	218.91	214.28	215.5	217.51	216.09	214.79	213.89	215.96	218.27	214.24	217.66	216.42	216.49	220.73	215.84	218.18	216.67	218.11	217.7	221.36	217.42	215.91	216.53	214.91	214.53
207.17	211.98	208.38	210.46	207.51	209.87	208.77	208.97	209.2	205.32	208.11	208.89	205.57	208.13	207.58	208.83	210.96	209.15	207.19	210.85	209.49	209.72	210.07	209.94	208.29	211.5	208.83	209.78	206.55	209.38	210.75	207.39	206.59	206.85	206.66	210.54	210.54	207.5	209.19	208.18	209.11	208.65	206.71	205.8	207.49	208.81	207.23	209.99	208.98	210.84
212.03	209.94	207.17	210.97	205.5	210.84	209.84	209.58	208.11	210.06	209.86	207.92	207.38	206.55	209.47	209.51	209.1	208.53	205.16	210.56	209.08	204.35	209.84	206.11	211.21	209.32	211.48	209.86	208.44	210.93	209.41	212	210.73	211.78	210.45	209.16	209.99	207.31	210.58	210.99	208.25	208.11	209.31	204.67	212.27	208.89	210.8	207.87	207.48	208.54
199.11	199.82	202.15	200.46	201.38	198.18	201.14	197.52	200.38	198.8	203.84	203.67	200.56	197.9	199.19	198.85	201.78	203.52	195.69	202.39	200.73	200.62	199.71	201.25	199.4	202.1	199.02	200.75	198.89	198.53	197.88	201.47	201.47	204.03	202.8	199.06	197.97	199.27	196.9	201.18	197.91	197.23	198.51	201.31	198.34	200.99	202.2	199.37	200.66	200.84
203.37	205.31	203.2	201.9	207.38	204.05	206.29	204.73	199.01	206.19	205.08	202.78	203.69	204.14	205.1	206.42	204.62	204.39	203.64	202.96	204.78	203.13	203.38	205.14	202.75	201.97	205.27	203.54	199.26	203.39	201.58	205.27	205.54	206.51	205.45	206.98	209.21	201.52	206.57	206.59	202.94	205.47	204.89	206.77	207.25	204.76	204.39	204.75	204	206.64
211.02	205.63	207.42	209.01	207.52	207.23	207.51	206.56	208.41	206.65	208.46	210.18	210	203.04	206.07	208.89	208.07	209.17	203.91	207.32	208.65	205.35	208.37	205.98	206.5	210.04	207.63	207.6	207.89	209.07	207.08	209.76	205.41	207.18	209.79	206.55	210.54	210	204.64	208.91	205.63	208.12	209.29	209.93	208.02	205.85	210.45	205.46	207.17	210.5
207.87	211.53	207.37	211.11	208.39	207.78	209.72	205.98	207.24	207.96	207.65	207.37	205.69	207.26	206.39	207.2	207.32	207.35	204.39	205.17	203.6	202.63	208.42	208.68	210	206.3	209.4	209.38	207.95	208.43	205.55	209.05	205.1	207.54	205.23	206.26	208.13	206.18	208.43	206.49	207.48	208.42	208.27	207.56	207.44	209.25	211.12	205.87	210.05	210.46
200.15	200.89	202.47	205.82	202.16	203.81	202.89	204.21	202.95	203.63	208.02	202.93	204.11	204.83	202.14	203.77	203.67	206.47	204.24	202.18	200.78	202.82	204.29	204.58	204.93	204.39	203.16	196.89	204.72	207.47	204.1	204.18	203.22	206.2	206.93	204.65	199.45	204.36	200.86	203.26	202.27	201.61	205.75	204.94	204.01	202.22	204.22	200.84	205.5	204.77
210.62	208.01	209.01	207.78	208.21	207.88	207.49	208.01	209.57	208.1	212.17	206.34	206.59	210.08	205.9	208.94	205.71	211.45	208.66	207.96	209.58	208.67	211.73	207.73	208.81	207.16	206.5	208.24	209.6	208.02	208.94	210.56	208.02	206.35	209.21	212.37	204.58	205.05	206.88	209.71	209.19	207.73	206.84	209.47	208.32	209.53	211.39	208.96	210.05	205.87
191.36	192.71	192.91	191.89	195.36	192.08	194.31	193.53	192.67	194.19	195.03	192.19	195.01	195.22	193.87	195.2	194.83	194.18	192.02	189.08	194.94	193.03	199.48	193.22	196.71	194.47	195.72	190.88	191.37	192.82	193.44	192.69	194.62	193.89	194.37	193.32	197.97	193.47	195.66	193.74	191.26	196.95	194.23	194.37	194.53	190.59	194.97	192.73	194.12	194.96
199.3	199.25	201.96	201.47	201.82	201.15	200.17	202.23	201.15	201.59	203.29	202.24	197.83	202.63	201	202.56	201.02	199.46	201.96	202.42	200.4	199.21	198.47	198.59	198.85	202.41	198.82	197.27	201.51	198.49	200.26	202.56	199.86	200.75	199.49	198.42	200.28	197.88	201.09	203.07	201.82	203.1	201.04	199.47	198.13	204.13	198.17	198.81	198.9	198.06
208.79	207.15	206.09	202.78	206.05	209.28	207.91	206.69	207.67	205.82	208.05	206.24	203.4	205.84	205.11	207.67	207.6	205.13	205.81	206.85	208.09	206.24	206.66	211.56	204.2	206.15	208.12	207.6	205.89	207.4	204.67	204.42	207.39	208.19	204.47	204.66	207.4	208.95	210.11	207.13	204.3	208.29	204.51	208	209.39	206.09	208.42	206.97	205.77	204.18
207.96	208.83	208.98	210.88	209.43	206.84	207.66	211.51	209.61	208.72	209.72	207.81	211	209.05	207.82	209.33	209.25	206.99	211.51	208.74	211.03	208.02	208.27	209.39	208.97	210.12	211.08	213.14	209.35	210.12	212.05	209.66	208.65	208.08	208.41	209.35	208.01	207.81	208.1	211.77	210.62	207.59	209.97	208.18	207.72	209.15	209.59	209	208.15	210.65
217.37	215.43	219.3	213.73	216.01	212.77	218.59	216.16	216.77	217.32	219.05	215.3	217.14	218.64	214.94	218	215.34	218.66	218.08	221.99	215.18	215.09	219.93	211.78	215.79	220	218.69	218.67	220.73	216.58	216.42	214.93	217.43	218.93	220.54	214.84	215.35	216.95	217.42	215.75	217.39	217.8	221.02	218.16	219.73	219.1	216.59	214.93	217.4	220.33
205.4	199.75	201.17	203.36	202.66	203.81	205.47	200.95	202.4	202.85	201.61	202.79	202.67	202.81	202	206.73	200.61	202.74	203.09	205.45	201.86	203.63	203.95	206.77	206.14	204.08	203.98	202.19	205.8	203.16	203.35	202.01	204.48	204.42	203.04	208.91	204.66	201.76	203.82	201.74	202.59	202.11	206.09	203.77	203.43	207.26	203.24	203.96	202.36	206.87
203.38	199.8	202.93	201.86	202.66	204.5	203	200.2	204.55	202.7	202.56	202.65	202.22	204.42	202.31	202.41	202.65	201.9	202.93	204.54	203.75	201.14	202.08	202.12	202.72	202.64	203.97	203.08	202.5	201.82	200.04	201.09	201.81	204.02	201.25	201.23	201.97	199.45	202.9	204.31	202.9	202.78	204.79	205.72	204	200.97	208.83	203.12	203.8	204.89
212.75	211.18	213.67	214.27	210.34	208.29	214.34	212.37	209.33	208.57	212.06	211.93	211.05	209.64	212.11	210.26	208.32	210.37	209.49	209.79	212.94	212.89	209.98	212.84	211.43	209.69	209.25	210.45	210.73	210.52	211.54	212.08	212.96	215.3	211.27	212.33	208.85	211.14	209.12	209.88	209.14	212.19	212.14	212.94	213.3	212.06	211.6	212.34	211.49	211.79
201.21	203.43	207.81	202.6	204.2	205.93	203.66	204.75	204.59	205.2	203.07	201.34	203.69	203.14	205.83	204.79	203.3	205.78	206.97	206.55	203.65	205.98	205.13	204.54	202.02	204.54	204.51	203.33	204.54	205.45	201.74	203.54	203.45	204.65	202.98	205.34	200.1	205.77	203.39	202.56	200.46	203.75	204.4	203.28	204.45	207.8	205.07	200.97	203.23	202.95
208.82	209.89	208.88	211.17	211.05	206.76	208.74	209.17	211.29	210.39	213.26	206.77	211.52	211.31	210.75	207.64	209.89	209.42	209.58	212.58	212.53	208.97	211.2	212.41	210.54	211.49	210.78	209.14	210.63	211.36	210.7	208.98	207.99	207.51	211.77	211.84	207.06	211.08	208.3	208.43	209.63	211.71	209.11	211.15	212.84	211.51	211.74	210.06	206.5	205.16
210.05	209.6	207.95	211.28	208.35	208.29	207.81	207.85	208.4	211.32	209.28	207.8	208.05	207.92	210.87	210.06	205.67	209.3	212.02	210.15	209.39	211.27	207.86	206.48	206.58	210.51	212.55	210.89	207.85	209.34	213.58	210.03	209.3	204.48	207.92	209.13	208.19	209.15	209	208.38	209.45	209.73	209.81	203.85	207.8	208.1	212.01	211.23	209.66	213.76
207.16	209.3	208.77	209.42	206.55	207.14	203.49	207.93	206.97	210.86	205.16	207.71	205.13	210.09	206.32	205.76	207.76	210.36	207.04	205.27	206.49	207.77	208.39	206.63	205.47	205.37	208.31	208.39	208.57	208.72	208.56	210.38	205.77	208.7	205.89	206.37	209.93	206.55	205.99	206.66	208.85	205.82	205.28	207.88	208.41	205.01	206.79	206.37	205.9	207.8
211.97	214.16	213.08	214.96	212.47	213.48	211.03	214.1	210.05	212.25	214.5	211.27	212.56	216.15	214.64	211.42	212.76	213.09	211.44	212.8	214.85	212.6	213.76	210.15	210.76	210.9	211.79	210.93	211.97	210.76	213.87	213.73	212.59	213.7	215.54	212.8	215.25	215.96	212.75	212.65	214.38	214.68	211.24	211.08	209.99	213.46	216.86	212.12	212.61	212.39
210.96	207.39	208.8	208.56	208.49	210.36	208.57	207.25	205.14	209.37	209.97	209.68	212.44	208.92	207.24	209.02	209.04	209.64	209.06	211	211.1	210.74	209.78	207.31	209.3	207.16	209.16	213.93	208.99	209.36	209.81	212.2	210.75	210.41	206.94	207.22	205.83	209.48	210.02	208.3	207.16	207.56	208.34	210.2	209.04	206.97	210.19	210.49	206.5	209.33
212.73	215.09	214.48	212.07	211.96	209.76	214.52	210.21	213.09	215.81	215.18	213.78	211.87	214.94	214.44	215.57	209.12	214.87	213.79	213.71	212.49	211.56	210.48	212.44	214.34	209.78	218.1	209.9	212.63	214.6	212.95	211.1	210.76	218.06	212.63	213.51	210.23	212.62	210.29	211.65	210.29	213.28	209.83	212.55	213.53	215.88	212.52	211.27	213.57	212.11
204.31	202.37	203.69	203.31	201.95	202.23	202.44	204.52	202.93	205.99	199.17	202.99	202.14	202.76	203.3	202.25	199.36	203.39	200.5	202.48	204.02	204.81	201.08	202.16	203.37	199.73	201.16	200.57	204.63	201.17	205.25	203.62	200.91	203.42	203.17	201.77	202.16	200.5	203.41	203.68	204.11	204.67	203.17	199.88	202.24	201.26	202.31	203.58	200.22	201.41
211.66	207.99	211.02	209.09	213.52	211.46	205.25	210.86	207.32	209.92	210.27	205.3	209.2	208.88	209.91	210.19	209.67	208.4	206.24	208.2	209.69	208.94	208.91	206.86	205.89	209.99	206.4	209.33	209.61	210.38	211.05	209.6	210.39	208.94	207.02	207.03	207.59	209.92	210.59	208.44	208.7	207.2	204.88	208.18	209.69	209.66	208.24	211.91	205.27	209.9
216.36	218.68	216.24	218.81	217.29	216.69	219.32	221.05	220.13	216.53	217.62	218.11	217.81	218.34	217.69	212.86	219.28	217.11	221.13	217.08	219.43	217.52	217.06	218.82	215.46	219.11	217.87	218.62	216.1	216.47	218.54	219	221.91	218.67	215.6	219.74	216.08	214.97	218.92	216.27	220.54	218.07	216.16	214.02	217.82	220.77	218.02	217.71	216.74	220.72
210.03	213.45	209.02	213.9	215.51	205.45	211.22	209.72	209.7	210.3	212.6	216.02	212.95	208.92	213.96	210.81	209.26	213.97	209.77	212.56	210.46	211.32	210.58	211.07	210.82	210.09	211.99	211.01	209.03	214.34	210.56	213.9	211.64	211.03	211.77	211.73	210.95	208.61	210.97	209.76	209.48	213.22	209.87	209.04	210.55	212.43	212.45	210.4	215.03	212.97
219.33	216.2	217.03	217.69	217.03	217.58	215.8	214.96	215.73	215.47	217.84	218.74	215.88	215.59	214.68	216.95	216.32	218.96	217.87	216.17	215.52	218.59	216	217.26	218.3	215.23	220.64	216.71	214.75	216.25	216.86	216.65	217.57	215.87	216.69	216.9	217.21	216.77	220.14	215.93	216.08	213.92	219.28	217.07	214.31	219.69	215.55	215.82	216.84	217.32
209.77	209.66	211.79	210.56	209.93	208.26	208.06	208.83	209.58	209.25	208.78	210.76	207.98	205.43	207.55	210.05	208.64	210.46	205.27	209.92	208.73	209.21	210	205.8	209.95	210.75	207.98	207.77	208.83	207.29	206.75	211.27	211.27	209.07	205.9	208.21	210.72	209.3	208.86	206.66	208.93	205.52	209.01	206.3	212.39	210.12	210.78	209.78	210.85	210.6
204.04	204.47	200.76	201.85	203.88	203.84	202.63	202.06	202.77	201.9	204.71	203.02	202.6	202.12	200.99	200.19	198.64	203.16	204.4	203.09	200.26	205.62	201.27	201.95	200.63	204.47	202.3	200.78	202.24	204.06	202.56	200.27	203.83	203.37	202.82	203.43	203.18	205.01	200.88	202.2	201.4	205.5	201.97	198.98	204.14	200.01	203.08	200.1	203.87	202.04
214.38	211.88	210.18	213.54	212.49	212.31	211.73	208.08	209.25	210.27	217.1	211.41	208.04	210.04	211.29	212.25	211.24	212.25	210.03	210.79	212.97	208.83	213.41	213.68	210.81	210.94	212.3	209.04	213.86	211.75	210.37	211.2	211.8	209.08	210.54	211.17	210.36	214.98	214.16	212.61	210.82	208.8	212.03	210.05	210.05	209.48	213.46	212.05	213.41	210.79
218.81	214.73	219.16	218.93	214.56	217.56	216.28	219.77	218.73	219.85	217.74	216.34	217.67	218.92	217.56	217.9	218.03	219.5	218.66	217.84	221.1	219.84	216.89	215.25	216.72	216.63	215.52	219.33	218.96	218.15	220.08	214.56	218.27	215.78	218.12	218.2	213.29	216.35	217.51	218.73	215.12	217.97	218.39	215.74	217.94	216.94	218.07	217.65	216.21	218.2
216.79	216.96	215.29	216.43	216.07	218.26	217.85	217.23	215.46	218.51	217.04	217.35	214.72	216.29	215.84	218.56	213.73	213.65	216.26	217.37	217.39	218.71	214.9	216.13	213.36	217.25	214.13	217.83	217.07	216.42	214.87	214.98	214.35	215.03	218.4	217.8	215.78	216.49	218.38	217.44	216.65	220.43	218.43	216.27	219.25	215.09	218.25	216.23	221.62	216.4
206.24	208.98	210	205.91	205.75	209.57	210.01	208.94	206.33	211.46	205.37	210.27	204.53	206.7	205.98	205.16	206.02	206.04	210.31	209.6	207.97	210.35	205.35	208.21	207.68	206.41	203.81	207.34	209.43	209.7	208.76	207.59	207.69	208.21	210.15	208.3	208.43	204.69	206.81	210.35	206.95	207.77	207.53	204.22	205.36	209.33	210.27	209.44	207.36	204.78
206.97	208.8	205.31	204.37	207	209.71	207.15	205.4	207.89	207.69	207.39	207.72	210.46	208.55	207.62	207.28	207.52	204.99	208.87	205.01	208	208.57	205.48	209.21	208.79	206.6	207.18	204.81	208.49	209.48	206.39	206.72	205.89	207.99	207.86	205.51	208.59	208.45	203.16	207.65	212.52	206.02	206.41	209.55	206.09	207.09	208.38	209.6	211.2	205.21
206.39	203.24	206.41	205.69	203.34	203.52	200.98	204.92	205.13	201.66	202.35	205.92	203.67	206.01	204.52	205.56	206.97	202.44	206.58	203.5	204.3	206.57	203.11	207	201.86	202.07	207.64	204.06	202.21	204.33	206.7	204.69	203.79	207.19	205.95	207.67	204.41	207.31	207.97	202.6	201.06	205.12	204.79	206.41	204.72	200.93	203.92	206.32	203.02	207.14
204.52	204.18	203.41	207.32	202.22	206.21	203.16	203.6	202.65	202.98	204.24	205.03	202.56	203.03	205.15	202.64	203.27	202.14	200.37	201.19	204.33	201.85	200.12	204.43	203.08	205.47	203.51	203.81	206.01	201.48	201.99	204.62	201.56	200.67	202.28	201.24	205.11	200.15	204.89	202.86	202.82	207.17	199.97	202.58	204.33	205.17	203.24	202.97	205.18	204.11
215.92	216.04	220.12	218.74	219.12	217.49	213.23	217.34	216.93	220.37	217.38	214.24	216.91	214.2	215.75	217.27	217.3	215.58	217.18	215.83	219.52	219.03	214.28	214.09	217.34	216.31	217.22	215.7	215.83	218.62	218.44	217.26	214.53	217.12	215.54	217.49	217.33	214.99	216.83	216.23	218.45	216.15	217.22	214.12	218.5	216.8	216.1	216.58	215.97	220.77
214.95	219.85	219.02	217.62	216.77	215.56	220.24	216.73	212.94	215.88	218.03	215.1	215.76	215.39	218.91	218.06	217.93	215.9	220.09	221.08	216.94	219.1	217.24	216.58	218	214.37	217.85	218.01	214.31	218.31	216.09	216.05	218.88	220.06	214.82	216.28	217.85	218.89	215.18	217.18	216.84	217.32	219.39	218.97	217.36	216.57	216.88	215.83	216.15	218.01
191.61	196.83	190.9	196.11	193.68	190.3	192.6	195.42	194.04	194.33	195.33	195.7	195.64	193.09	194.63	195.86	194.21	195.29	193.4	192.94	193.94	192.69	197.04	193.71	193.9	193.56	192.28	196.7	197.37	193.32	192.54	193.22	192.78	193.86	194.13	193.76	195.89	193.58	193.57	194.86	193.05	195.05	192.43	193.99	197.55	194.85	193.36	193.66	193.48	193.8
211.06	207.68	204.32	208.12	209.35	210.22	208.41	208.66	204.85	207.79	204.04	207.76	211.72	205.76	209.63	208.39	208.89	208.91	205.84	209.42	209.72	208.03	207.7	210.21	211.21	208.52	207.4	206.88	206.94	207.31	207.3	211	204.54	208.25	206.11	208.8	208.51	206.55	206.25	211.21	206.84	206.44	205.39	204.84	208.38	205.99	205.14	207.37	208.45	208.43
219.19	214.31	217.09	217.87	215.75	214.27	216.77	215.94	217.35	219.66	219.62	216.02	220.34	216.3	217.62	221.78	216.19	215.61	216.85	218.76	219.07	217.13	215.25	216.47	218.84	218.24	215.08	214.99	219.57	217.52	219.95	216.08	218.79	215.78	218.48	217.55	217.3	216.12	216.35	218.65	217.91	215.18	215.25	218.66	215.27	220.04	220.6	215.88	219.2	215.17
202.79	205.01	204.72	202.66	205.52	201.72	205.42	201.77	203.86	203.65	201.89	200.48	200.5	204.84	201.46	201.88	204.95	206.46	203.46	206.54	203.59	204.11	204.32	203.09	206.81	203.67	203.2	204.74	203.56	203.29	205.31	203.19	204.44	203.62	204.53	199.79	205.28	203.55	207.28	205.48	204.69	205.24	201.61	203.61	204.05	204.8	201.77	204.54	202.72	204.33
210.52	209.38	211.9	207.94	208.06	207.77	205.91	204.39	205.12	208.39	205.77	207.77	209.98	210.64	208.93	206.89	209.55	206.75	206.63	208.98	207.46	207.89	209.3	207.72	207.73	205.24	204.76	208.18	207.72	206.17	208.89	205.41	209.48	209.89	207.37	209.42	208.72	209.69	203.78	209.36	208.28	211.83	204.98	210.76	205.76	209.23	211.15	204.75	210.05	206.91
213.29	210.62	210.98	212.49	210.34	212.22	210.07	211.69	209.79	210.39	209.44	211.67	213.68	214.43	215.32	213.39	215.6	213.43	208.5	210.55	211.09	212.07	211.52	208.78	208.67	210.97	209.27	210.36	211.83	210.4	213.37	213.48	212.84	212.44	212.1	212.43	212.16	209.53	209.37	211.87	211.2	211.59	212.66	214.04	209.89	211.13	213.93	209.9	210.09	212.52
210.08	208.39	207.24	206.52	204.92	209.22	208.19	208.12	209.24	206.5	211.74	209.13	209.05	206.43	204.61	209.03	207.77	210.22	208.34	208.51	207.26	209.97	209.6	209.07	207.87	208.01	207.07	206.97	210.17	211.13	206.67	208.16	204.46	209.88	206.01	210.55	207.2	207.8	206.65	208.48	208.88	207.54	208.56	208.45	207.07	209.1	209.51	204.23	207.28	205.48
211.9	209.84	213.99	210.7	212.65	212.5	211.58	213.16	212.96	211.97	210.92	212.04	211.34	211.36	211.71	211.25	214.44	212.61	211.28	214.01	211.56	210	213.31	212.54	209.81	208.13	210.58	213.69	215.04	213.8	215.56	214.58	214.11	213.13	210.72	208.42	213.96	215.67	211	210.94	210.04	212.07	210.44	209.78	212.09	212.31	211.91	212.54	208.29	209.82
200.3	202.14	203.37	202.32	200.26	204.81	201.58	201.69	201.01	201.6	199.75	200.83	199.74	202.14	195.75	201.64	200.77	200.66	201.68	200.16	199.72	202.44	202.89	200.45	198.46	198.99	197.06	197.21	197.31	202.58	202.47	198.75	202.5	201.61	198.87	196.68	199.13	198.72	199.16	194.72	202.57	201.38	199.66	203.34	199.46	199.77	197.85	200.64	202.06	200.67
202.44	202.87	196.72	198.12	199.56	200.54	201.75	199.27	198.81	197.97	199.01	200	199.29	202.49	198.95	199.09	199.55	201.95	201.39	199.83	196.73	197.93	197.37	198.36	196.44	199.45	198.7	200.18	200.01	199.06	197.8	201.32	201.22	200.05	197.41	200.43	202.2	196.88	198.38	200.09	201.92	199.3	200.33	204.64	200.64	199.13	198.86	198.45	198.66	199.39
210.66	211.48	208.8	207.29	209.92	212.33	208.32	208.95	211.87	207.91	208.8	210.61	207.86	209.1	214.37	209.42	211.71	210.74	209.18	211.84	208.46	210.09	209.82	212.66	207.44	210.72	210.52	207.02	210.71	204.73	207.16	208.07	211.44	208.32	210.51	211.06	208.86	206.56	209.8	208.41	206.14	209.48	207.95	210.56	206.39	211.72	206.36	209	208.24	210.39
213.65	212.65	212.76	210.63	213.03	210.96	213.06	213.47	209.26	212.67	211.46	211.51	212.21	213.61	214.62	210.42	210.06	210.04	213.85	210.38	212.68	212.41	209.6	214.31	209.94	212.78	211.99	210.4	213.09	210.25	209.99	211.98	213.91	211.53	213.62	212.73	214.09	212.23	211.9	207.17	212.45	210.48	212.22	213.38	215.8	211.82	212.87	214.05	212.87	212.3
206.78	210.55	214.09	209.1	207.35	207	207.26	208.84	206.83	208.63	209.17	208.22	206.78	208.88	207.27	214.64	203.86	203.81	208.62	208.93	206.13	207.52	206.98	207.09	209.68	207.02	207.47	209.31	210.22	211.16	210.79	204.78	206.97	211.42	207.21	208.53	206.88	207.9	206.97	208.16	209.17	209.34	207.58	207.38	210.33	206.37	207.87	210.38	210.3	208.18
214.88	210.52	208.82	212.58	211.6	212.55	212.35	213.11	214.03	208.53	213.56	212.51	212.77	213.75	214.17	211.74	212.79	212.53	215.63	211.09	212.41	211.93	212.19	210.81	214.07	215.47	213.22	210.07	214.91	215.24	211.82	209.47	212.15	207.38	213.84	210.44	209.9	211.08	213.97	213.52	212.87	213.18	212.73	211.47	212.57	212.16	210.77	215.06	212.34	211.27
213.66	209.32	210.07	211.82	211.77	212.49	213	212.01	211.68	217.7	211.39	207.89	214.32	212.02	211.76	213.1	211.69	214.45	214.69	213.95	214.72	212.29	211.53	213.18	212.48	213.2	214.12	213.52	213.72	215.02	216.34	214.12	215.95	212.81	212.02	211.58	213.95	212.58	211.55	211.15	214.76	211.38	212.53	212.65	213.61	214.92	214.08	211.77	213.31	211.97
201.82	205.39	205.1	204.13	204.16	206.04	204.61	203.47	205.89	203.33	205.88	206.6	204.92	202.2	206.33	203.15	205.75	206.5	202.24	204.69	203.48	200.95	205.69	205.43	204.7	203.32	208.49	202.25	202.3	206.46	202.54	205.24	206.11	204.26	206.4	201.88	204.37	203.87	207.58	201.99	203.43	203.24	205.43	201.76	206.55	202.59	203.65	204.02	203.41	207.45
201.28	203.25	201.52	202.63	203.29	200.96	204.3	204.41	201.76	200.03	196.46	203.23	198.77	201.12	200.56	201.74	203.52	202.63	200.77	205.29	202.28	203.35	202.89	202.73	203.53	199.09	201.35	201.08	201.1	200.64	198.99	204.34	203.25	198.16	202.26	203.95	200.47	198.24	201.38	203.3	199.3	205.38	199	201.29	202.29	200.21	199.43	200.23	204.76	200.72
209.21	209.79	208.28	209.67	208.87	205.51	207.96	209.34	208.31	207.9	206.06	208.44	208.35	208.54	208.89	208.12	211.03	207.79	208.52	206.31	208.69	207.01	205.12	206.49	210.49	208.7	208.57	210.81	209.26	206.16	205.3	205.46	207.43	207.68	205.52	206.05	206.68	207.3	210.78	209.87	205.06	209.35	209.99	205.1	209.36	204.75	206.25	207.64	208.33	206.38
217.81	216.32	215.61	221.09	216.5	219.34	218.55	215.66	214.54	217.61	215.15	218.72	215.03	216.34	219.31	216.06	217.69	216.85	215.52	218.78	215.89	220.71	218.96	217.06	219.87	218.22	218.64	217.53	214.91	216.15	214.31	215.52	217	218.23	216.83	214.82	214.54	214.66	216.98	216.75	216.36	217.05	214.98	219.6	216.21	218.13	216.56	213.09	215.98	219.58
196.55	203.83	199.09	201.14	200.71	203.05	201.08	200.74	200.98	202.58	201.43	200.77	200.62	199.06	201.95	203.37	200.96	203.12	202.04	198.61	203.06	200.79	199.91	201.95	202.27	199.27	199.42	202.09	203.92	201.09	199.77	202.32	202.68	204.43	199.44	202.82	202.92	202.13	199.81	201.37	196.6	199.47	202.38	200.24	201.18	203.35	202.36	202.84	201.38	202.16
203.87	198.66	205.77	201.1	203.19	201.02	201.76	201.55	203.79	201.78	202.48	199.35	201.06	200.1	204.46	198.08	204.18	203.01	200.78	199.53	203.7	202.03	203.44	203.95	204.59	203	206.02	200.84	202.83	201.93	202.54	199.95	199.8	200.05	204.88	202.23	202.71	203.36	202.99	203.66	206.32	204.59	203.33	203.2	203.99	202.73	204.18	199.76	202.18	205.65
212.68	210.26	210.08	211	212.83	212.02	211.85	212.82	211.17	213.86	213.96	212.14	213.35	210.2	207.65	210.07	216.37	211.29	211.63	210.43	209.22	210.34	212.8	211.17	211.13	213.78	208.98	214.62	214.24	209.73	211.76	212.34	207.18	210.92	207.93	213.41	211.06	213.13	212.39	211.58	212.42	211.4	208.07	209.58	209.88	211.42	210.1	210.9	213.83	211.56
204.98	205.2	202.32	200.65	201.75	201.76	203.67	200.84	205.38	205.25	203.79	202.22	201.69	203.58	203.66	200.57	200.6	204.07	202.75	204.99	203.1	202.19	199.17	202.47	200.57	202.14	199.9	202.31	202.32	203.73	203.07	203.99	205.5	199.77	201.51	201.86	203.65	200.12	203.59	200.45	203.3	204.34	203.75	200.85	202.73	205.57	201.4	202.01	203.46	203.9
198.46	205.04	202.81	201.51	205.06	202.62	202.53	204.84	205.4	201.66	207.17	202.03	200.77	203.57	206.97	200.85	204.57	205.59	203.59	203.61	202.34	202.51	203.01	201.63	203.03	207.12	207.03	207.07	202.63	201.76	202.4	202.11	204.37	201.75	204.89	208.17	203.67	205.02	206.06	201.43	203.7	204.22	204.44	200.61	202.55	202.98	205.02	202.74	203.27	199.09
209.1	207.61	208.84	207.78	207.38	207.47	208.56	205.55	207.94	207.7	207.32	209.55	206.66	206.68	206.84	207.03	209.67	207.15	210.89	204.26	206.79	207.78	206.4	209.84	208.83	209.07	205.85	210.53	206.57	205.36	208.19	208.59	206.22	212.62	208.11	209.54	204.5	206.82	210.45	206.73	204.59	207.94	205.89	207.23	206.36	204.43	207.96	208.8	206.8	207.58
201.34	197.65	200.46	200.09	199.24	199.69	197.87	202.34	200.05	200.95	200.05	200.25	199.67	197.66	197.75	197.77	198.05	196.56	202.16	199.98	198.95	201.3	199.41	197.93	201.3	201.82	199.68	199.41	191.28	200.1	197.81	199.2	197.32	198.64	197.87	198.96	197.27	199.06	199.15	199.92	201.82	198.72	198.05	200.27	198.67	199.8	201.21	200.49	198.98	198.51
205.99	206.3	203.79	206.19	201.92	203.8	204.87	201.26	205.15	202.73	200.88	202.77	203.75	204.68	205.54	200.19	201.29	202.75	203.98	199.49	202.95	205.09	202.78	201.73	204.41	204.13	204.41	202.55	202.62	202.14	202.16	201.61	205.38	200.54	203.66	204.09	206.1	201.18	201.76	204.01	203.79	203.24	201.32	205.08	204.49	202.38	205.87	202.23	204.72	206.38
208.09	217.79	211.03	214.57	212.59	213.41	212.17	211.81	214.76	211.9	209.99	212.33	212.57	213.21	214.17	216.01	213.65	213.56	210.9	216.03	215.57	213.05	209.96	210.45	214.69	208.92	210.12	214.14	214.85	211.77	212.35	214.71	213.61	214.84	212.48	211.16	214.23	211.3	212.19	211.58	213.41	212.06	215.64	212.98	210.64	213.91	212.81	214.26	211.64	215.15
205.26	206.47	210.58	208.56	209.73	209.06	207.36	208.13	206.87	210.47	207.36	204.47	210.46	206	208.9	205.67	209.52	206.25	205.17	210.34	208.35	205.86	207.14	209.81	208.02	211.96	211.02	207.81	205.2	208.46	203.79	207.24	206.78	208.49	206.61	208.86	207.11	204.13	209.15	209.24	207.08	210.3	210.46	208.89	206.93	206.73	208.52	207.29	209.06	207.1
202.37	204.56	202.08	200.62	204.61	204.1	202.04	206.23	200.49	204.84	203.29	202.69	202.69	203.96	200.85	202.86	202.28	204.3	203.8	204.74	204.36	203.06	203.08	203.57	203.27	203.42	203.85	201.27	206.68	202.69	201.5	207.29	202.61	206.64	203.89	201.31	200.96	203.72	203.03	200.25	203.62	202.61	204	202.36	200	202.18	203.95	200.92	204.57	205.62
206.26	207.41	209.41	208.57	208.07	206	210.98	210.44	204.09	206.21	208.9	204.92	207.66	207.66	205.15	206.7	207.79	206.59	209.71	206.05	210.72	205.72	209.72	211.8	207.83	206.26	207.35	206	207.27	209.23	208.49	210.72	207.65	209.93	205.58	209.29	208.54	207.57	208.7	207.47	206.95	206.58	204.52	209.6	208.95	210.32	210.05	203.84	207.42	209.66
202.99	203.61	204.38	204.29	208.87	200.57	201.01	197.42	206.01	201.87	203.43	202.12	201.28	203.69	202.49	201.55	203.21	200.34	203.28	201.74	201.24	203.93	204.51	202.61	201.79	202.9	203.01	199.68	202.95	199.15	202.74	200.66	203.2	202.34	200.68	205.1	202.27	204.57	202.15	204.36	202.05	201.99	199.45	202.65	202.53	202.02	201.52	204.69	203.21	202.64
217.95	217.9	216.42	219.57	218.78	218.38	216.46	215.51	216.3	218.71	217.82	214.86	219.19	216.84	215.03	217.89	217.45	214.68	215.57	216.35	217.04	218.14	217.47	215.24	214.91	223.26	218.05	216.62	214.67	219.9	217.1	216.3	217.41	214.11	218.31	215.91	216.17	216.88	218.44	218.61	218.24	216.97	214.38	217.94	217.84	219.13	218.29	217.39	214.66	216.63
202.89	207.04	202.98	205.32	200.71	205.2	202.78	203.75	202.51	204.74	205.29	203.13	207.81	206.31	203.25	201.69	205.94	203.88	204.75	204.87	205.72	205.29	203.6	204.72	202.42	203.57	205.37	203.01	200.36	205.11	204.55	201.58	203.95	201.12	201.66	206.8	205.11	203.48	203.41	201.93	203.9	203.95	200.76	203.68	206.75	203.25	204.76	205.83	204.95	200.58
205.02	210.06	210.35	211.12	210.8	206.92	207.8	206.88	208.77	208.68	204.96	209.58	207.75	206.85	207.92	210.86	208.22	209.38	211.1	211.01	208.92	205.38	208.39	209.22	208.38	209.49	209.14	210.01	208.64	205.96	207.99	206.77	206.43	207.35	209.55	207.95	211.13	208.01	208.47	207.16	209.06	207.8	208.58	211.29	208.99	207.11	209.7	209.21	208.45	208.14
208.14	211.03	209.05	205.42	210.37	211.78	206.43	209.57	208.17	206.7	208.45	208.95	209.53	208.49	210.01	209.59	205.61	206.17	207.4	206.97	207.61	208.66	210.77	210.94	206.82	207.4	208.99	207.24	208.59	209.73	210.03	207.39	210	208.81	207.65	205.83	209.23	207.09	208.63	208.89	207	207.35	208.93	209.85	211.43	207.71	210.62	209.42	210.66	210.84
207.3	209.93	209.16	205.72	209.53	208.09	207.01	205.89	206.94	209.69	209.01	205.67	206.68	204.7	205.96	206.98	207.38	205.81	210.74	208.06	208.89	206.2	209.28	208.08	202.98	208.01	208.96	203.2	207.23	209.67	207.42	207.86	207.71	210.8	205.01	206.62	207.19	208.56	207.01	209.74	205.88	207	209.72	207.75	209.93	204.42	209.37	208.42	208.08	207.72
207.33	208.48	213.86	208.48	212.25	207.42	209.9	211.18	211.41	208.28	208.59	210.74	206.74	208.56	207.18	207.92	208.22	208.12	208.98	209.31	207.01	207.73	209.41	209.29	209.38	207.82	208.36	208.83	211.19	208	207.4	209.51	206.08	209.14	208.14	209.95	208.47	206.91	208.57	209.6	209.47	212.76	211.93	209.72	209.21	206.38	205.28	206.09	210.47	210
215.16	216.51	215.77	214.21	216.22	213.78	216.71	211.49	213.27	211.62	213.12	211.75	211.85	215.32	214.52	214.71	214.5	216.5	214.47	213.91	212.32	214.91	215.63	217.24	209.89	215.93	211.55	215.28	215.53	212.7	211.33	217.43	214.02	209.81	214.56	216.23	208.3	212.61	214.04	215.15	213.16	213.38	210.25	211.15	211.75	215.77	214.02	213.72	212.26	214.99
207.88	209.45	210.14	210.81	211.97	206.14	210.8	208.27	209.61	211.59	207.57	209.93	206.88	206.79	208.19	210.1	209.01	208.09	208.64	209.28	205.71	210.91	209.37	211.2	207.52	207.09	208.82	206.44	210.17	208.28	207.62	207.97	207.45	211.83	208.3	205.76	209.23	207.78	206.79	209.66	211.55	205.53	206.76	207.26	209.68	209.78	205.31	210.76	206.1	208.58
202.11	197.51	197.6	197.56	196.73	194.94	199.91	200.37	201.51	199.59	199.28	196.2	198.94	199.76	202.36	198.42	197.59	198.85	193.23	198.78	197.96	200.63	198.14	201.53	201.01	198.78	199.33	197.85	198.53	199.38	196.08	200.73	199.16	197.71	201.27	197.53	196.42	200.06	197.28	199.48	199.95	195.87	193.11	200.26	197.27	199.62	195.75	196.5	199.86	198.51
212.69	209.02	211.02	210.58	210.6	212.33	210.22	214.09	212.01	211.98	212.62	210.86	210.87	210.57	212.63	214.62	209.21	212	212.55	211.39	210.54	210.28	211.45	213.01	210.79	210.06	212.88	208.89	214.74	208.94	208.27	209.21	210.33	209.84	215.27	211.02	214.5	209.86	207.98	210.33	210.61	210.77	212.99	211.57	209.06	210.62	212.59	211.8	213.55	216.3
203.46	200.9	204.26	203.21	203.3	205.02	202.03	198.63	203.83	203.82	204.39	208.01	201.67	204.99	204.95	199.55	205.07	204.06	203.53	202.23	204.24	201.52	202.81	203.9	206.31	199.96	201.77	205.02	203.68	202.82	204.68	201.93	203.44	202.17	206.09	204.41	201.89	203.59	203.84	204.8	207.13	205.19	203.37	202.26	202.16	204.71	202.95	203.61	202.35	198.48
197.17	202.45	199.77	201.73	202.62	197.98	197.76	198.75	204.34	193.92	198.92	200.62	199.47	198.47	196.92	202.39	199.85	201.29	198.2	198.47	198.6	199.29	199.31	196.14	200.22	200.21	197.14	201.15	200.96	198.11	198.98	200.07	198.62	198.81	200.1	199.38	202.15	198.29	201.89	199.35	198.87	199.36	199.67	198.17	201.7	198.19	200.22	198.89	196.75	198.47
211.64	213.93	212.61	212.68	210.67	211.99	212.3	214.33	214.94	211.78	210.96	214.62	211.29	212.37	210.35	213.57	214.96	210.95	214.43	213.95	212.56	208.87	211.7	210.08	208.61	212.41	210.26	210.85	212.54	211.64	212.07	213.28	212.65	211.18	214.86	213.45	214.62	213.86	214.44	212.9	212.97	212.57	213.16	209.26	212.8	213.2	216.04	212.28	210.76	214.28
200.81	206.49	201.31	199.01	203.59	199.26	205.73	200.77	204.41	201.34	202.68	204.66	201.3	202.97	202.99	201.26	202.41	203.85	200.06	202.25	203.44	205.36	203.14	204.64	202.32	205	200.66	199.24	201.67	204.87	204.44	200.97	201.5	202.18	199.47	201.39	205.44	198.54	201.38	200.47	199.59	202.2	204.51	203.75	199.17	201.71	203.98	200.34	203.85	203.4
203.38	203.54	208.32	208.41	203.9	205.77	207.24	205.83	207.13	208.4	206.44	207.7	205.46	207.67	208.6	205.32	206.97	208.62	207.84	209.56	206.8	206.03	206.09	204.89	203.09	206.59	209.48	207.93	208.14	207.85	207.03	209.2	208.19	202.37	204.68	209.23	208.19	205.54	203.91	205.91	203.34	205.38	204.12	207.11	207.14	205.77	204.93	208.65	206.15	210.44
203.62	206.36	203.56	201.28	204.8	201.4	202.43	206.38	204.31	201.97	203.61	205.36	203.49	204.43	202.76	203.82	205.07	202.86	205.03	203.35	203.74	201.81	205.11	203.81	206.14	205.6	202.38	206.39	203.36	203.17	205.58	203.91	204	204.67	203.53	203.48	202.57	202.02	202.87	204.52	205.03	200.38	201.85	202.02	200.89	203.7	200.41	205.63	205.31	203.56
211.34	212.55	209.64	213.83	213.31	214.4	210.27	211.64	208.65	211.43	212.05	210.91	211.07	211.45	212.72	212.18	211.99	210.63	210.28	211.44	214.6	211.51	213.04	213.44	210.73	215.22	214.71	215.23	215.19	214.22	209.81	209.75	213.49	210.79	214.07	213.29	210.65	215.55	215.62	211.5	215.52	212.96	209.35	213.49	212.61	211.35	212.33	213.92	212.13	207.64
202.39	203.34	202.73	204.36	202.61	205.5	203.36	204.22	200	205.54	202.71	205.32	201.39	207.29	198.02	201.41	203.51	202.92	204.06	205.48	206.08	203.18	208.32	204.05	205.43	203.08	204.47	205.54	205.65	201.77	202.79	199.7	204.48	204.35	203.62	202.82	204.6	205.15	201.52	204.03	208.56	206.49	201.3	204.81	200.43	201.89	203.21	206.34	206.57	208.09
204.76	202.51	200.49	199.35	201.9	202.86	202.48	202.65	202.77	204.06	204.91	203.07	201.16	202.52	205.28	201.14	203.84	204.29	200.83	204.33	205.86	204.32	206.41	204.86	203.1	204.03	204.4	206.38	203.22	200.8	200.69	205.91	206.25	200.37	200.9	203.15	203.52	202.88	206.87	204.41	207.19	204.69	204.51	203.13	205.12	204.23	203.36	202.24	203.33	206.76
203.46	202.69	198.52	199.7	197.29	203.25	202.72	196.75	202.42	200.85	199.93	201.25	202.56	200.66	199.69	203.32	199.21	199.61	199.24	200.42	200.73	200.09	199.52	200.34	198.49	199.81	201.73	198.79	203.18	197.65	202.89	201.82	203.24	200.11	200.9	203.82	202.21	200.41	203.85	199.8	200.49	200.07	202.86	199.27	200.77	199.29	199.7	201.54	201.27	203.27
210.01	209.46	204.82	208.53	208.25	207.68	208.12	204.7	206.74	208.58	208.28	206.92	206.37	206.35	207.18	204.64	209.39	211.14	210.62	205.71	204.27	207.57	206.08	209.34	208.36	207.66	208.86	210.07	209.26	209.21	209.15	207.75	206.21	209.62	205.67	204.21	206.61	207.46	207.98	210.91	205.62	209.33	204.71	206.41	208.14	207.94	207.76	206.9	206.37	206.14
199.6	203.69	201.64	202.64	204.12	202.35	202.87	201.82	203.73	201.5	202.3	205.73	201.43	204.79	202.09	205.67	204.35	203.1	203.26	203.48	206.76	204.82	204.96	206.36	204.14	207.01	202.94	203.29	199.94	205.44	203.7	203.06	200.12	204.55	202.05	201.78	201.56	203.39	202.78	204	205.04	204.17	200.51	205.33	202.89	203.79	204.41	203.52	204.6	204.7
210.34	210.28	210.91	211.28	211.6	209.42	211.68	213.6	208.7	209.72	210.88	210.9	214.48	213.08	216.07	211.25	210.24	214.2	209.07	212.47	215.75	211.3	215.46	211.72	211.12	212.57	212.9	217.05	214.55	211.54	212.74	211.85	212.63	208.33	211.22	215.14	213.14	213.12	215.13	212.37	212.28	210.95	210.81	213.41	208.73	209.66	215.42	209.64	207.97	212.17
203.35	201.29	203.24	205.33	203.09	199.77	204.52	200.6	204.24	202.82	203.83	204.33	204.85	205.04	205.49	201.28	204.32	202.92	206.58	203.6	204.63	201.62	204.95	205.5	204.75	206.03	204.46	204.95	203.36	202.09	202.64	205.92	203.42	203.96	204.25	203.49	203.41	205.03	204.81	202.29	203.02	204.78	201.57	205.28	203.38	203.66	205.24	205.91	205.62	201.67
201.01	200.88	202.13	201.11	201.32	201.79	200.2	200.52	203.61	195.97	197.38	202.81	198.1	200.45	201.16	203.48	202.07	200.1	201.68	200.36	196.91	198.7	197.81	204.27	201.75	198.85	198.12	196.32	201.49	202.97	200	202.76	199.63	199.75	199.9	201.72	200.9	203.73	200.54	199.74	201.12	199.86	200.33	200.05	201.14	198.03	198.4	201.56	199.86	199.25
214.41	214.96	213.93	215.85	215.59	215.63	211.44	213.11	212.99	214.6	217.26	213.36	215.33	214.89	212.01	214.93	211.16	215.94	215.65	215.96	215.9	213.56	212.92	215.3	212.63	212.8	215.4	212.47	212.8	214.04	214.41	211.43	211.04	214.92	215.35	212.87	212.21	215.34	215.28	211.33	213.75	215.92	216.56	214.89	214.73	210.79	212.63	212.33	212.05	214.3
210.29	208.18	210.6	210.31	207.78	208.99	209.95	209.55	211.11	210.7	210.66	215.95	210.06	210.79	212.73	208.51	209.66	210.13	207.83	209.57	209.96	210.8	210.98	209.71	212.74	211.59	211.62	210.4	209.22	209.77	212.15	207.14	210.8	212.64	207.44	207.81	210.19	210.51	209.09	208.81	210.61	207.99	210.74	210.94	210.29	209.58	210.21	211.03	209.28	211.34
208.99	207.59	204.97	202.98	206.26	204.91	202.13	205.73	204.04	203.57	207.09	203.05	206.25	205.31	205.64	202.54	202.75	204.05	204.54	205.17	206.29	203.84	204.85	203.99	204.12	204.09	203.03	205.93	204.73	201.58	203.72	205.29	203.74	202.54	204.66	205.1	204.14	204.27	204.06	202.56	205.31	205.13	204.86	205.12	208.18	206.63	203.05	205.04	207.35	204.48
203.93	203.84	203.26	203.95	203.11	203.64	199.8	205.57	203.54	206.21	203	202.58	202.48	202.54	206.45	200.52	205.02	199.75	204.52	204.2	204.03	202.32	204.38	205.1	204.65	204.1	205.08	203.46	201.58	204.05	201.12	204.01	203.27	205.49	201.16	203.79	201.98	201.68	202.91	205.59	203.84	204.03	204.17	202.76	205.47	201.94	204.65	200.41	201.57	204.49
209.21	211.12	209.9	206.41	208.88	206.46	212.19	207.69	209.2	211.08	207.66	208.68	210.91	205.3	209.51	210.9	204.94	207.25	207.1	208.7	209.33	206.79	207.38	209.86	208.09	206.83	212.63	208.97	208.91	207.76	207.74	209.93	208.45	208.62	209.47	213.28	210.84	209.99	208.67	209.07	205.9	208.37	207.45	210.73	209.33	208.57	209.58	206.86	209.49	213.33
208.6	204.21	209.69	207.84	208.36	205.29	207.96	208.88	206.96	208.93	206.92	208.27	206.43	211.12	205.45	205.32	210.9	208.16	207.95	208.35	206.92	209.32	208.62	206.43	207.79	209.07	207.82	208.94	204.36	208.82	206.47	204.53	207.52	208.44	206.71	207.05	211.46	208.67	207.55	205.02	209.28	208.55	207.61	209.02	209.02	206.74	205.85	206.03	206.69	208.33
209.54	213	214.58	214.77	216.25	215.59	215.32	212.8	214.99	214.4	212.44	215.05	215.69	213.29	213.93	215.69	216.02	215.71	215.59	216.6	213.3	213.07	212.09	215.53	215.61	214.62	217.63	215.57	210.37	215.34	213.09	213.33	215.28	215.17	212.97	215.07	213.76	213.15	215.99	213.83	215.09	212.77	213.24	211.97	211.63	214.34	216.7	213.89	211.97	212.99
216.2	217.14	217.26	217.13	218.18	216.94	217.93	218.43	214.59	214.13	216.94	216.77	220.35	217.69	216.28	213.95	216.68	218.6	218.81	215.7	213.59	214.08	217.45	216.15	218.58	213.77	217.92	218.13	213.15	215.77	216.51	216.28	215.53	218.08	215.75	217.28	218.33	217.13	218.67	216.82	215.67	220.22	218.86	215.47	221.33	217.65	218.27	218.11	215.13	216.79
203.79	203.15	199.98	203.26	198.21	202.75	203.71	200.86	199.23	200.71	201.15	204.04	200.1	202.89	199.58	201.09	199.04	199.47	204.95	203.61	202.66	200.15	198.92	197.22	203.08	204.19	207.48	202.81	202.08	199.33	201.78	201.88	199.86	201.96	203.14	200.19	198.65	200.93	204.99	204.05	202.77	198.91	201.83	198.27	200.56	200.78	205.16	199.79	200.71	202.09
210.19	207.18	212	209.37	206.74	209.43	208.94	203.36	204.05	211.03	208.52	209.84	209.61	207.78	205.19	207.15	208.93	210.12	206.66	205.83	206.87	208.69	210.34	206.79	209.26	210.99	208.84	207.52	209.93	211.22	209.08	208.51	207.44	206.87	207.18	205.97	208.29	210.27	207.25	211.22	209.61	207.38	205.37	207.06	209.18	210.18	208.22	211.96	208.55	203.74
213.35	212.26	213.02	211.14	211.98	211.02	212.62	211.71	211.76	211.86	212.48	210.55	215.15	214.51	208.83	212.8	212.35	215.21	210.53	210.25	211.46	212.98	212.96	211.72	211.9	215.53	212.96	215.42	213.15	213.44	210.35	212.56	211.62	212.11	213.11	215.14	214.15	212.21	211.5	212.97	212.36	213.19	211.46	209.79	213.83	214.16	212.3	210.79	215.46	212.52
212.39	213.55	217.48	212.71	211.15	210.7	211.18	212.97	211.08	210.92	212.92	212.69	215.67	211.86	214.87	217.25	212.98	211.62	212.69	210.82	212.88	214.12	209.86	212.27	209.49	217.16	211.23	210.61	211.43	214.66	213.31	212.83	214.76	211.93	210.05	210.9	213.85	211.23	213.32	212.58	215.88	214.81	212.83	215.48	212.27	210.56	213.37	211.49	214.55	214.03
208.39	208.9	210.84	211.07	210.09	206.01	208.23	205.92	207.79	206.83	206.87	208.72	208.97	209.41	209.92	208.2	207.5	207.16	208.05	210.07	211.04	207.94	208.33	211.68	206.96	207.27	208.14	209.44	209.66	210.01	210.06	213.14	211.69	210.84	208.62	208.85	208.2	208.69	206.78	212.7	206.97	207.8	205.95	205.68	206.06	207.95	207.36	208.11	206.45	207.07
220.26	219.38	217.39	219.42	218.62	217.68	218.85	219.84	218.57	215.09	215.63	217.03	215.79	217.11	217.76	216.02	215.03	215.38	216.38	218.92	217.44	216.29	216.29	215.43	215.36	218.57	215.11	219.21	217	220.39	216.43	216.29	218.56	220.28	218.65	217.37	217.81	216.54	218.08	214.13	215.87	218.9	221.87	217.52	217.5	219.57	213.66	217.03	218.81	217.97
210.57	211.14	213.35	210.58	210.92	213.24	212.31	213.67	210.84	214.66	214.46	212.52	213.23	208.11	213.58	210.02	212.18	212.34	212.79	212.2	210.01	213.55	211.19	214.76	212.46	211.5	213.94	212.15	209.89	215.44	212.48	211.56	213.44	210.15	213.35	208.48	209.42	213.74	211.92	213.56	212.71	208.89	213.24	211.21	209.93	214.14	208.32	210.94	213.91	213.61
208.44	205.41	209.77	209.18	211.39	206.72	208.41	211.12	210.28	208.27	209.02	208.31	210.4	209.04	207.49	207.34	208.87	207.53	209.71	210.85	208.46	210.66	210.2	211.45	212.76	209.8	207.35	211.21	206.45	209.57	207.52	208.4	207.09	205.99	211.4	209.84	209.52	211.79	213.22	210.63	208.66	209.2	208.9	207.69	211.18	209.76	208.97	207.67	209.09	212.06
207.41	207.2	207.78	209.5	210.79	206.66	208.31	208.03	208.7	208.12	208.08	209.6	209.62	211.12	208.44	211.09	208.12	206.72	207.03	207.09	210.18	208.95	209.59	207.57	206.89	209.3	209.77	212.54	210.53	206.29	208.44	208.72	211.2	208.14	207.72	207.92	209.67	209.92	208.95	211.2	211.98	207.45	209.65	208.47	206.83	208.12	208.17	208.81	207.14	206.96
209.28	209.73	209.29	209.4	208.82	209.38	203.5	210.92	211.17	206.42	205.37	213.1	210.76	208.52	209.81	210.55	212.26	207.45	208.32	208.68	207.54	207.36	210.55	206.38	207.46	208.94	210.33	207.57	209.72	212.59	207.45	210.02	207.75	206.9	207.84	208.86	211.85	212.5	209.19	208.26	208.35	209.27	207.19	205.07	208.83	206.74	207.95	210.93	205.91	211.08
206.13	208.82	205.52	210.34	208.4	209.66	206.19	211.05	211.82	210.37	207.75	206.67	209.34	210.6	210.5	211.52	209.28	210.19	210.93	207.47	210.15	212.55	205.77	209.2	209.22	207.67	209.81	208.64	214.15	208.91	210.86	207.63	207.57	208.62	208.09	208.44	208.87	208.77	207.45	209.28	209.87	210.02	211.47	206.23	209.96	208.43	209.69	206.09	209.63	212.16
209.87	208.8	210.14	210.61	204.37	207.09	208.64	208.1	208.13	209.89	209.36	210.98	208.3	208.92	209.3	209.61	211.32	208.51	207.25	207.5	209.89	208.71	211.33	204.34	208.05	205.75	208.68	210.16	207.65	208.15	203.86	209.31	211.2	209.42	204.13	208.77	208.14	209.65	210.26	208.79	209.58	207.85	210.2	208.59	210.52	210.08	206.76	205.44	210.44	207.41
201.76	204.8	201.95	200.25	203.83	202.41	205.11	202.17	200.36	201.35	202.05	202.73	201.69	202.71	203.66	203.77	203.64	202.95	201.71	200.37	204.52	199.6	205.34	204.94	203.89	199.41	204.43	201.11	201.61	203.96	204.8	204.89	201.61	203.02	202.45	205.32	205.23	203.12	202.52	202.23	202.66	201.31	205.93	202.76	200.25	203	201.56	202.28	203.48	202.44
204.46	205.44	204.96	203.68	204.68	203.52	208.31	207.4	201.94	204.19	207.97	203.58	206.4	206.11	204.6	203.18	206.87	204.33	203.22	201.01	205.48	205.04	205.23	207.78	205.85	205.03	202.97	206.78	207.27	204.88	203.38	204.24	204.28	205.32	207.81	203.96	203.44	203.97	208.84	201.47	204.99	204.87	207.99	205.93	204.67	203.89	205.86	206.45	205.56	206.98
204.95	206.76	207.38	206.31	208.86	207.84	207.86	204.52	210.01	207.31	204.94	208.1	208.67	206.45	205.5	207.31	206.25	205.29	205.44	207.15	205.21	206.25	211.62	206.44	204.82	205.68	206.13	207.49	204.78	207.77	205.27	204.73	205.36	207.22	206.1	206.16	208.82	207.36	207.33	209.53	207.18	206.14	205.56	207.48	205.17	206.92	208.44	206.89	203.33	206.21
207.67	207.87	209.7	211.76	209.08	206.77	206.76	208.99	206.61	206.57	203.44	207.75	209.07	210.72	208.1	211.79	207.51	206.64	207.62	212.61	208.6	209.2	209.09	209.24	210.7	208.57	205.29	210.55	206.25	206.61	210.05	210.41	207.26	210.14	204.93	211.85	208.28	207.99	207.49	209.46	206.76	207.39	208.23	205.67	208.55	209.39	209.77	209.87	208.68	204.88
215.56	212.84	209.59	214.39	215.07	215.56	209.63	209.67	214.97	212.73	210.21	213.79	210.83	210.15	212.3	211.73	213.41	208.1	213.99	215.32	210.12	211	209.28	210.97	214.53	208.63	214.73	213.12	215.08	212.12	210.09	210.76	212.56	208.3	210.99	211.61	212.21	213.8	213.13	214.64	212.77	209.77	213.1	211.92	210.71	214.13	214.04	212.58	212.55	214.14
199.04	199.16	198.98	199.9	200.49	200.39	201.61	198.32	202.28	200.46	201.8	200.4	201.22	202.78	200.16	198.54	198.63	197.02	201.19	200.65	199	198.8	201.74	197.05	198.65	199.39	198.67	197.92	202.64	202.86	202.55	197.98	199.29	201.53	201.76	199.26	200.01	200.48	197.84	200.85	199.03	202.59	201.67	199.81	201.02	200.97	200.04	198.97	204.12	198.65
214.57	210.85	212.45	210.68	213.17	209.67	212.44	210.12	208.57	213.18	211.94	209.18	212.29	210.15	213.06	211.37	211.68	209.25	216.9	212.14	208.9	213.83	214.47	212.42	212.02	208.91	211.77	213.37	212.57	214.93	214.12	213	212.38	214.32	212.87	213.15	210.91	211.1	210.87	211.83	211.87	210.41	214.11	210.93	210.14	209.57	213	213.48	214.62	213.16
200.08	202.72	205.73	204.09	204.06	201.29	206.71	204.69	204.88	202.93	207.21	204.55	205	205.53	202.23	202.51	202.92	202.58	205.09	204.61	203.27	203.12	205.26	204.97	203.19	204.74	204.2	204.22	202.28	205.42	207.53	201.99	202.09	205.48	203.21	202.44	202.22	205.83	204.35	203.69	201.07	205.69	202.2	201.61	202.47	204.87	205.09	201.96	204.93	202.6
202.01	205.56	205.57	202.38	204.67	202.75	205.25	205.1	205.19	206.59	205.03	204.79	205.17	203.13	203.54	203.6	206.18	203.16	205.16	202.76	204.98	205.16	202.41	207.11	203.64	202.96	205.25	203.1	202.74	205.57	208.31	202.68	199.41	207.03	200.56	204.3	204.69	202.93	201.61	200.6	204.81	204.61	202.8	204.56	202.86	203.68	204.57	203.92	204.01	204.83
211.03	208.43	208.78	209.55	207.96	207.98	206.96	208.3	211.25	209.95	208.35	208.38	210.27	207.91	208.37	205.35	207.38	207.42	207.45	208.91	208.83	209.99	208.48	209.71	210.9	209.43	210.43	209.32	207.18	205.64	206.91	209.65	208.45	206.76	208.89	211.18	208.44	208.5	210.06	210	204.65	209.93	209.22	209.96	207.46	204.77	209.61	206.41	210.13	208.58
203.24	211.48	206.96	206.91	208.04	207.08	209.72	208.54	210.61	210.04	206.15	210.24	207.84	204.16	208.02	208.14	205.73	205.6	206.81	206.8	208.5	209.64	206.44	208.71	206.22	210.9	205	208.61	209.09	205.86	211.31	208.67	207.88	209.69	207.31	209.13	207.2	205.89	207.72	210.09	206.49	207.01	207.62	208.33	205.55	209.45	207.54	204.95	207.53	209.74
211.94	210.79	210.99	210.74	212.99	210.33	210.06	212.4	212.26	213.06	210.93	210.78	212.47	206.3	215.46	211.63	210.93	212.92	209.86	212.15	210.7	212.7	214.53	212.06	214.11	212.62	210.04	211.66	211.78	208.08	213.6	209.55	211.93	213.21	210.7	211.45	208.89	212.86	208.91	216.6	207.26	210.73	209.91	211.79	215	211.26	211.73	212.27	206.1	211.06
216.47	215.81	214.13	216.48	216.31	216.88	218.14	218.62	216.38	215.54	216.88	217.04	217.24	217.9	214.18	217.58	217.71	217.64	218.13	217.86	217.92	214.68	220.19	214.87	218.58	216.1	216	218.02	216.81	218.05	215.85	216.77	220.75	218.23	218.48	219.92	216.3	219.2	221.81	215.71	218.97	217.78	213.82	217.46	217.5	220.93	217.39	218.46	218.31	215.77
206.32	204.98	208.36	204.18	203.37	204.6	206.94	204.98	204	201.97	204.14	205.16	206.94	205.4	208.53	205.37	202.56	204.94	205.07	204.78	204.5	205.36	206.24	201.94	205.73	209.27	205.79	209.21	204.47	206.95	206.79	205.45	204.78	206.85	201.61	204.49	207.48	204.46	203.06	203.33	206.56	204.72	204.72	206.32	208.85	206.32	202.84	207.39	204.98	206.9
207.39	201.56	203.96	206.13	205.41	202.32	204.54	203.13	202.03	203.35	205.09	204.31	204.63	205.76	205.39	202.7	204.07	201.36	203.35	203.57	203.87	204.96	202.23	206.76	203.7	204.44	205.13	203.71	204.24	202.91	201.94	202.55	206.6	204.72	206.63	205.35	202.34	203.11	206.11	203.75	199.48	204.85	203.45	202.9	206.21	201.79	201.37	204.15	203.52	205.83
205.24	209.85	209.29	205.67	209.81	207.03	205.73	207.86	211.72	206.93	211.19	206	206.29	208.72	207.41	207.65	209.08	205.92	206.93	206.58	204.1	206.82	211.94	208.94	207.06	210.87	205.87	207.38	207.29	204.84	208.31	211.1	208.37	209.6	204.41	206.46	205.45	209.43	206.48	206.17	208.56	207.74	210.31	205.42	209.77	206.3	206.36	208.26	205.06	209.66
198.15	198.86	198.05	197.49	199.68	196.98	197.61	196.2	200.16	197.35	196.33	198.87	198.34	194.96	197.62	199.32	197.72	196.46	197.8	198.69	199.61	200.1	196.62	198.14	201.62	196.69	196.22	196.43	200.82	199.17	196.62	199.36	197.31	199.33	199.25	195.05	196.02	197.48	197.27	197.82	196.93	198.81	200.17	200.58	197.51	198.06	198.07	195.61	195.48	199.57
202.29	200.67	202.44	201.27	199.39	199.69	201.19	201.23	201.98	197.34	200.51	196.87	199.05	201.36	198.97	199.19	197.37	200.05	199.89	202.14	202.67	197.85	200.27	201.99	198.64	200.05	203.32	199.59	201.06	201.59	200.29	198.93	202.71	203.27	199.86	198.09	201.11	200.85	203.46	200.17	195.47	198.26	200.63	199.75	200.05	199.48	198.65	201.02	197.32	199.84
203.85	202.49	205.95	205.87	205.68	208.44	206.88	204.57	206.15	203.02	203.13	203.29	202.78	206.39	203.94	205.22	206.6	205.2	206.84	206.18	207.06	206.46	203.51	203.24	203.41	202.52	206.18	206.44	199.67	207.96	204.98	208.33	204.05	205.01	205.86	201.61	206.26	208.73	204.14	205.21	206.22	207.9	205.56	205.81	206.36	206.98	207.96	208.66	204.1	202.06
200.28	197.05	199.78	199.41	197.51	198.29	199.45	199.27	204.88	199.05	197.23	199.25	195.01	200.76	199.47	202.05	200.04	201.43	200.4	198.8	199.72	197.9	198.05	197.06	196.37	200.38	197.53	199.42	200.35	199.93	202.62	198.77	198.17	199.29	197.56	200.32	197.9	200.86	198.84	198.99	198.05	198.68	199.83	197.27	200.31	200.3	202.05	199.58	199.73	199.05
205.11	206.24	205.3	207.42	207.57	203.77	208.24	205.21	205.13	204.88	206.8	204.1	201.04	204.64	204.25	210.46	207.13	209.09	211.2	209.12	206.4	207.3	205.32	207.78	206.92	207.36	208.14	206.77	208.42	205.2	207.46	207.4	207.15	204.83	204.88	207.59	205.99	211.2	205.13	206.23	207.06	209.18	207.45	207.47	205.98	205.71	205.46	208.29	206.36	204.81
212.99	214.51	212.39	212.03	213.61	213.54	213.09	212.58	212.86	211.97	212.7	212.96	213.47	210.34	211.71	212.18	212.2	213.13	215.39	210.59	216.84	212.79	211.89	213.44	213.22	212.4	214.52	213.36	211.27	215.85	213.31	213.05	210.43	210.88	211.85	209.28	213.83	211.74	211.36	212.93	214.6	210.81	213.98	213.62	211.77	211.84	210.82	213.98	214.82	213.3
216.78	211.74	211.81	214.78	214.02	214.07	210.71	212.31	210.54	210.02	213.17	207.54	211.89	212.02	209.15	211.45	208.7	209.45	214.48	211.61	211.1	212.96	210.8	212.91	211.71	212.63	213.14	212.55	213.65	212.56	210.34	213.99	212.14	211.06	208.96	215.38	212.03	213.77	210.95	211.46	210.91	209.15	213.79	211.18	213.67	212.64	213.92	213.06	213.09	211.28
209.12	208.59	209.22	208.92	207.78	208.66	209.09	209.26	210.36	207.14	208.55	208.53	209.19	207.23	208.64	208.7	209.27	210.54	208.98	208.86	207.02	205.49	208.14	206.44	210.19	207.04	210.41	207.65	208.62	207.85	207.08	204.49	208.16	206.33	206.9	210.55	206.51	207.04	207.1	208.39	208.06	206.9	207.59	211.43	209.24	210.06	209.01	209.49	208.27	209.28
201.98	198.29	199.98	200.01	199.37	200.68	197.27	199.69	203.08	202.61	201.31	201.83	198.96	198.5	201.44	202	199.66	198.63	200.01	198.7	196.75	200.53	197.52	201.65	198.55	199	200.71	198.79	198.71	200.09	198.52	201.62	195.37	200.42	199.34	199.99	200.88	197.31	197.97	199.95	199.05	201.4	198.82	197.19	199.11	200.45	200.74	198.88	197.97	198.87
202.88	202.95	202.6	207.45	205.44	204.16	210.07	205.14	202	207.3	208.31	207.31	206.36	207.46	203.28	206.84	207.85	203.26	204.37	204.53	207.11	204.18	204.52	207.44	209.89	205.27	202.05	207.06	207.11	209.92	203.3	204.07	204.45	204.56	206.04	204.17	205.28	204.52	205.18	205.12	206.09	206.42	201.93	207.15	201.97	208.17	205.77	201.48	204.31	204.14
207.59	205.25	209.56	210.5	209.31	211.07	206.69	206.72	206.35	208.4	209.53	209.72	205.35	211.93	209.9	205.36	206.81	207.1	209	210.06	208.24	205.7	210.8	209.05	209.64	208.62	205.64	207.4	206.47	208.08	208.24	210.09	206.76	206.77	207.93	207.88	209.48	206.03	207.98	210.61	209.24	208.03	207.84	210.09	207.86	210.19	208.24	206.25	204	209.86
201.12	203.06	201.85	202.35	202.64	204.11	200.95	202.11	200.99	205.27	205.41	201.26	203.77	205.13	202.66	201.23	202.29	202.43	204.11	204.16	205.1	201.92	203.7	206.23	202.75	204.15	205.27	201.35	203.05	203.8	205.71	203.89	203.09	200.76	204.25	202.1	199.39	204.17	202.38	205.52	201.67	202.23	204.64	199.07	203.07	200	202.16	200.68	202.33	201.25
212.11	212.12	215.81	215.55	215.96	215.4	212.27	213.97	211.87	215.03	214.11	212.79	211.73	214.5	214.74	211.83	216.56	214.36	216.12	213.58	213.17	211.56	213.74	215.6	213.16	212.25	214.24	214.71	212.74	214.5	214.79	214.85	212.62	211.34	213.78	213.86	213.9	212.99	215.6	212.34	209.83	210.6	216.95	214.1	212.45	210.79	209.75	209.79	212.09	217.4
210.2	208.63	209.56	209.31	207.25	209.26	209.24	207.83	206.99	209.83	210.68	207.34	209.65	208.59	211.54	208.42	208.57	209.95	209.11	211.3	212.17	209.64	209.75	208.95	208.75	209.32	206.78	208.88	206.78	208.38	208.25	207.46	208.03	210.8	211.09	208.62	208.11	206.76	206.24	211.23	210.11	207.17	209.89	208.75	206.97	210.07	209.72	210.15	211.14	208.14
200.5	199.5	202.73	200.41	198.87	201.87	200.87	201.09	196.86	199.55	200	198.84	205.31	198.09	198.69	198.83	200.5	199.04	198.95	199.76	201.37	203.25	198.71	198.1	199.07	200.83	199.87	199.9	199.25	202.01	202.84	201.22	197.77	200.7	200.26	200.2	202.61	200.72	200	203.54	200.97	198.15	201.86	200.17	199.78	199.76	200.83	199.3	202.71	196.55
217.3	215.49	216.07	215.82	218.18	217.12	221.7	215.63	220.91	215.69	219.14	219.54	217.27	218.48	217.48	216.99	218.35	218.63	218.28	216.13	218.99	214.59	220.07	219.28	216.24	219.28	216.95	219.96	216.95	217.8	219.94	217.12	221.73	219.55	221.07	218.37	218.82	218.92	215.74	219.86	216.95	219.27	216.41	213.5	214.69	217.84	215.14	214.89	219.6	217.88
199.62	199.58	201.74	200.8	197.81	201.6	197.23	200.76	198.92	198	199.01	201.49	198.92	203.45	200.59	199.87	195.91	201.69	198.04	200	198.73	201.33	198.68	203.31	200.39	198.18	200.57	202.2	199.24	200.12	201.7	200.51	202.09	200.88	201.88	202.63	202.3	201.02	201.84	201.68	198.13	200.41	200.48	201.1	201.65	200.27	200.87	200.55	202.33	199.31
204.48	202.91	202.74	199.3	204.41	204.21	201.41	203.2	201.73	202.9	202.3	200.49	202.38	205.03	200.53	205.47	201.29	200.23	203.38	202.62	202.11	201.85	204.87	203.35	200.27	202.68	200.74	204.92	203.55	201.04	202.08	205.34	204.73	203.65	199.47	203.44	201.23	204.08	200.43	202.19	201.4	203.39	204.78	204.02	202.89	205.21	202.26	203.42	200.74	202.42
208.66	206.43	204.91	207.27	206.8	207.77	209.58	210.15	207.83	208.45	206.33	206.73	206.84	211.8	209.68	206.65	207.63	208.52	205.59	206.54	212.38	208.52	209.67	206.83	210.14	206.84	205.67	210.32	208.32	204.8	209.92	210.91	206.1	207.63	209.13	207.15	209.06	207.26	208.62	206.92	207.43	207.38	206.51	205.25	209.78	205.71	208.27	208.93	208.46	206.99
211.99	212.26	212.82	216.84	213.21	214.31	213.7	213.02	210.68	212.32	215.06	213.84	214.29	210.06	213.69	212.98	214.83	211.62	216.45	210.58	213.21	211.42	212.45	210.25	209.21	212.31	211.46	211.97	212.4	209.97	213.92	212.74	212.6	214.68	210.07	213.03	212.38	210.01	213.09	213.27	214.93	214.48	213.18	215.33	213.65	211.55	211.93	213.46	213.22	213.68
211.35	208.11	207.68	208.67	209.95	208.61	208.59	209.08	206.97	206.73	210.26	209.75	208.94	207.23	209.67	207.42	209.04	210.04	209.36	207.04	208.22	206.31	206.99	207.96	207.03	209.54	208.88	210.59	209.56	206.3	209.99	205.73	211.31	204.47	211.83	208.04	209.4	209.2	206.34	209.62	209.08	209.24	211.92	207.39	211.54	208.41	206.37	208.74	207.86	204.17
211.09	211.06	208.8	204.57	211.11	214	208.02	209.45	206.96	209.61	209.43	208.91	208.84	210.29	211.01	209.83	210.43	207.83	207.44	205.97	211.87	207.58	211.29	210.98	210.6	208.63	208.41	209.63	205.86	210.28	207.45	205.32	206.36	208.47	206.88	206.28	206.91	209.65	208.86	209.78	208.45	209.85	207.89	208.28	210.91	206.55	208.09	206.87	207.11	209.83
202.15	204.68	205.44	202.5	204.63	203.02	203.05	202.39	202.84	203.88	206.33	203.55	200.64	201.76	201.9	201.5	204.61	200.94	204.52	203.74	202.77	206.45	202.3	204.15	202.09	205.11	203.68	201.66	204.66	203.83	205.09	202.14	201.97	202.02	202.73	202.64	205.28	202.29	202.08	203.28	202.73	203.68	201	204.95	207.32	200.97	199.34	200.88	204.68	201.72
208.69	211.93	206.14	210.28	208.6	207.38	206.77	210.15	207.65	208.4	209.65	206.34	204.86	205.43	209.22	206.95	207.5	208.15	209.88	205.77	208.17	209.77	209.31	207.82	206.25	206.55	206.92	208.73	207.66	209.78	209.47	211.03	208.1	206.96	210.13	208.61	206.29	208.14	207.03	209.13	207.07	209.15	206.96	210.99	209.85	205.35	210.01	209.26	210.19	207.11
198.39	195.92	198.53	198.81	198.64	197.68	199.01	197.97	197.62	199.52	195.72	200.12	198.23	197.41	197.23	198.33	197.7	198.33	199.82	196.88	199.23	197.82	201.36	194.75	196.33	197.27	196.76	200.53	196.34	199.45	197.37	202.63	196.02	196.77	198.8	195.8	199.4	196.67	197.42	196.93	198.55	200.15	199.62	197	198.51	197.81	196.94	198.74	197.15	194.51
207.13	206.09	202.7	208.3	205.98	206.81	209.64	207.3	208.48	207.39	209.95	210.76	207.65	209.85	208.38	204.61	206.99	210.87	209.53	210.01	209.7	207.98	207.83	208.13	208.66	207.49	210.03	206.34	207.33	207.84	207.2	205.78	208.22	206.63	204.51	205.78	210.43	206.96	210.44	210.34	207.22	211.77	209.28	208.44	207.21	209.66	207.11	209.59	205.6	210.02
211.87	209.21	207.31	210.35	206.41	210.92	206.8	208.27	207.18	206.69	208.88	208.52	209.95	207.48	206.07	207.93	208.7	208.47	206.93	207	208.76	204.91	206.33	207.73	211.53	207.72	210.26	206.95	208.36	210	210.66	207.38	207.03	207.96	213.19	205.77	210.3	208.46	206.75	206.15	209.37	209.56	206.13	208.92	205.17	207.21	209.34	207.24	207.84	210.93
214.28	214.53	214.07	213.59	214.47	210.94	213.25	211.57	213.84	211.06	212.27	209.9	217.87	211.69	211.38	214.88	212.54	212.42	212.77	214.78	213.94	211.43	209.72	208.29	211.97	213.85	213.79	212.72	210.26	214.77	212.92	211.78	211.65	214.18	210.52	212.94	209.3	213.58	214.04	211.84	212.31	213.81	211.54	211.75	213.54	212.39	211.73	211.95	212.24	206.53
208.18	203.43	206.55	205.73	204.83	208.17	205.91	206.18	205.5	206.73	203.18	204.92	205.76	205.22	203.09	208.19	206.6	203.95	204.53	204.92	206.9	205.7	208.94	206.43	206.52	203.79	203.97	208.66	203.13	206.92	211.14	203.23	206.47	207.75	207.23	204.17	206.09	207.83	204.76	200.78	208.32	204.81	206.3	207.65	205.6	203.92	205.57	206.91	206.06	206.65
217.82	216.62	213.53	220.11	217.67	217.32	216.32	215.44	217.56	218.53	215.27	218.8	216.23	219.85	214.92	212.95	215.3	218.07	218.73	217.33	217.7	216.07	218.94	219.18	217.68	214	215.94	214.52	217.27	219.73	215.9	219.61	216.47	214.99	215.48	218.94	216.74	218.66	220.32	218.78	215.63	214.51	216.39	214.81	218.54	218.89	217.21	218.24	219.39	220.13
197.74	199.84	198.73	197.61	200.48	199.66	201.34	197.5	199.43	201.93	199.02	198.38	197.24	201.06	200.88	199.8	198.87	201.96	194.88	201.31	198.38	198.82	200.79	200.2	200.6	197.86	198.31	202.58	199.34	195.92	199.81	202.27	196.46	200.71	198.66	199.76	197.38	197.42	199.02	198.88	200.93	200.25	199.38	198.3	200.22	199.92	202.69	200.55	200.97	199.21
215.17	215.67	216.06	212.13	217.26	215.92	211.43	214.37	213.24	214.36	215.99	217.29	212.88	212.65	215.6	213.28	212.74	214.74	215.06	213.12	212.8	209.18	215.45	212.97	213.73	211.8	213	212.37	214.29	215.8	214.17	215.34	215.21	212.79	209.65	210.99	215.52	213.44	213.14	214.02	217.6	212.29	215.39	213.67	213.02	211.37	214.82	210.7	213.15	217.39
209.72	207.84	206.72	210.01	208.02	207.21	210.56	206.41	208.02	213.84	207.6	207.08	210.35	206.23	208.84	206.6	208.93	206.66	205.77	210.45	207.86	208.99	211.16	206.97	204.45	210.69	209.36	209.34	206.5	206.83	210.07	208.47	211.92	211.07	209.27	208.83	205.65	210.71	207.41	209.79	209.92	209.35	210.27	209.96	210.14	209.96	210.9	209.87	208.5	206.03
210.2	208.25	210.04	208.49	205.13	209.18	209.18	207.97	208.08	210.5	208.46	211.06	208.47	207.26	209.09	211.44	211.03	207.58	203.94	209.43	208.37	209.49	206.02	208.64	207.07	211.22	208.22	205.26	207.61	206.42	208.83	207.65	208.63	210.17	207.89	204.93	206.65	209.48	209.67	206.48	209.39	211.63	206.56	209.2	209.58	209.18	208.54	209.54	208.86	210.77
205.59	205.57	201.34	204.45	200.86	203.22	205.41	202.09	204.75	203.1	202.93	202.96	201.32	204.86	205.11	202.92	206.27	203.19	204.68	204.37	204.44	204.91	204.6	209.23	204.4	204.57	200.91	207.58	200.7	206.82	203.74	205.21	201.72	204.58	207.28	206.92	202.21	203.92	205.22	202.42	206.09	203.64	203.42	203.48	204.41	204.65	202.41	202.04	202.23	202.94
203.6	202.96	202.2	202.47	205.45	201.52	205.61	202.1	203.64	203.3	202.69	199.56	201.8	205.71	201.48	205.48	204.3	202.55	201.07	200.85	202.2	203.26	202.47	203.13	205.7	202.65	204.84	202.58	203.8	203.96	205.34	205.9	203.41	201.85	204.06	202.57	205	202.68	202.85	202.72	203.93	203.1	204.5	202.84	202.6	202.54	206.23	200.73	204.66	201.55
209.23	210.65	209.47	209.44	208.59	211.17	208.88	210.35	211.35	210.09	207.94	212.52	206.4	205.33	210.71	209.56	208.99	209.48	208.35	210.78	212.31	208.52	210.48	212.89	209.41	209.73	211.49	209.88	210.01	209.65	209.27	209.94	210.87	209.46	213.76	212.55	211.78	209.02	212.93	210.27	208.25	207.22	208.8	208.03	209.74	210.71	209.62	210.69	209.74	208.08
204.21	203.35	204.78	202.58	201.87	200.18	203.07	203.33	205.83	202.66	202.2	204.3	203.7	205.11	206.82	200.19	200.87	204.62	202.45	205.28	205.93	201.94	199.66	201.53	203.19	204.33	204.01	203.35	202.5	201.73	205.37	207.26	202.11	204.27	201.5	203.64	200.49	202.84	205.71	203.96	202.78	204.01	204.79	202.53	204.06	204.96	201.74	202.53	200.05	203.4
209.22	207.73	207.29	206.36	208.62	206.76	210.68	208.18	209.43	205.82	210.06	211.44	209.42	208.05	207	210.59	210.59	206.31	209.1	205.36	211.78	209.92	207.04	209.45	209.65	209.14	207.36	207.4	209.09	209.25	210.45	212.44	209.65	206.6	206.35	207.26	210.44	208.17	211.2	208.78	213.68	210.9	210.8	208.38	210.01	207.84	206.14	211.65	205.09	211.29
203.82	205.25	201.26	204.95	205.16	200.72	201.49	203.21	208.29	204.31	202.77	201.76	203.68	206.88	201.69	200.54	202.92	201.68	204.82	203.79	203.99	206.69	202.38	203.58	207.14	203.93	205.39	202.11	202.82	203.86	204.31	203.85	203.86	200.77	204.61	201.71	202.91	207.02	205.16	206.35	204.52	205.23	201.43	201.7	202.46	205.86	203.65	204.8	203.69	205.23
203.68	205.38	203.65	201.24	202.9	204.7	202.39	203.13	204.29	201.22	199.34	202.37	201.5	202.57	205.08	200.76	204.52	200.55	201.32	204.93	202.27	200.82	201.42	202.61	206	203.27	201.49	202.39	201.05	203.77	200.88	202.45	206.42	204.08	202.28	200.67	205.48	204.91	202.33	202.16	204.72	200.42	202.23	201.82	202.43	198.6	203.94	203.26	198.42	199.8
206.09	204.74	202.6	203.38	205.05	208.17	208.36	204.51	207.24	208.03	205.34	205.82	206.48	205.08	208.09	204.66	203.68	203.6	209.67	208.16	208.56	204.58	205.93	205.66	203.28	209.48	206.22	203.77	205.05	205.12	208.27	204.53	206.36	204.5	202.85	206.75	207.09	207.06	206.85	205.36	203.3	205.08	206.51	203.42	207.37	205.63	205.92	207.4	204.33	210.81
205.53	203.06	203.19	202.73	203.1	203.6	201.83	206.16	203.85	204.55	203.83	203.41	203.72	206.58	201.52	203.21	201.05	205.4	204.92	202.52	202.86	203.51	201.1	204.64	203.79	204.2	202.99	203.38	201.57	202.25	202.32	202.28	200.55	205.56	203.04	204.1	206.19	206.54	205.18	206.43	202.39	203.56	200.49	206.9	205.18	203.66	206.63	203.45	200.9	204.92
200.3	199.28	199.81	198.45	199.25	198.97	196.12	199.16	198.94	196.75	198.08	198.71	196.6	200.5	197.93	196.6	201.44	200.44	201.46	200.7	197.54	196.69	196.34	195.6	197.43	199.99	200.55	197.61	196.83	198.3	200.22	200.1	200.51	196.8	198.65	198.86	198.66	198.93	199.3	201.2	198.86	200.01	199.44	201.63	199.31	197.58	199.06	201.86	200.37	197.49
213.36	213.43	210.51	211.56	211.22	212.4	210.28	212.77	210.68	210.53	215.61	209.92	212.64	212.73	215.83	211.87	213.48	212.9	214.38	210.62	213.19	212.29	212.08	211.38	212.91	212.88	213.14	211.58	208.88	213.94	213.65	210.18	211.86	215.48	212.51	213.64	212.66	209.95	212.56	210.96	210.96	213.12	209.55	214.34	212.03	210.02	209.77	212.37	211.5	212.19
216.46	217.24	218.65	216.9	218.74	217.4	220.69	216.62	214.78	220.24	219.09	218.91	220.96	216.29	217.84	218.36	216.2	214.86	220.74	215.63	218.81	216.58	219.08	220.73	217.98	215.79	214.09	217.44	216.6	217.2	219.5	216.98	218.44	220.4	217.85	216.39	217.67	219.18	215.24	218.03	219.04	218.81	217.81	216.21	215.23	216	217.34	217.9	217.17	217.6
206.39	205.24	204.14	208.43	207.25	207.4	205.49	207.51	208.61	205.16	208.17	205.4	209.06	206.61	206.33	208.71	207.21	208.01	208.66	206.11	206.09	205.59	204.4	205.67	205.49	209.96	209.25	204.86	206.75	206.22	203.64	204.56	208.25	204.95	207.26	204.39	203.04	207.18	203.93	208.14	206.2	208.12	206.45	205.34	203.61	207.2	209.76	205.39	204.83	208.62
208.28	206.79	209.58	210.06	207.65	209.5	209.3	208.65	209.93	210.2	208.62	205.99	207.32	211.46	210.58	209.65	210.02	210.98	209.93	209.5	211.27	212.03	212.79	208.53	210.86	208.73	214.03	206.63	210.03	211.01	206.84	209.3	208.65	209.08	210.16	211.19	208.64	206.39	210.26	208.15	208.03	209.16	206.57	209.48	208.26	211.36	211.21	211.14	207.09	211.05
200.86	201.12	201.08	203.26	199.01	200.63	203.95	200.64	202.9	201.32	204.94	205.1	202.91	201.74	201.61	199.32	199.69	203.18	203.08	203.61	202.13	203.61	200.43	203.04	202.04	204.24	203.99	199.68	203.33	198.13	201.56	204.98	202.23	202.34	204.95	198.73	202.65	203.32	202.49	201.96	200.3	201.04	204.73	201.9	201.59	201.29	202.92	202.42	201.96	206.93
199.19	198.83	201.6	199.16	198.45	197.86	198.63	199.61	205.37	198.59	200.33	200.34	202.62	200.33	201.42	201.22	198.51	200.23	200.07	199.79	199.59	199.62	196.72	199.15	203.18	199.43	198.77	202.68	197.63	200.23	201.56	200.68	202.12	201.21	201.84	200.82	200.98	200.27	202.04	201.37	200.34	199.42	198.96	202.28	203.3	200.6	198.54	202.73	204.75	200.55
212.22	216.28	214.99	212.25	216.61	213.37	214.35	213.44	212.52	214.71	213.6	211.63	213.33	211.57	212.86	210.88	215.53	210	211.66	217.54	213.49	214.61	210.93	216.53	215.69	210.64	213.33	210.66	212.52	210.23	214.16	215.61	213.94	212.1	213	214.72	216.77	212.37	215.27	214.4	211.46	215.71	214.44	213.54	215.12	212.5	214.98	215.46	215.71	214.86
211.63	209.17	212.73	208.38	207.65	209.43	208.91	207.3	209.09	209.26	205.99	209.32	204.21	211.35	210.76	207.22	209.13	209.4	213.61	212.61	207.89	210.53	211.48	211.82	207.69	209.33	205.59	208.88	207.79	213.45	209.69	210.14	208.31	207.43	209.58	210.14	208.52	209.91	209.23	209.45	205.55	206.51	211.15	209.81	212.31	211.54	209.5	211.81	203.94	210.28
204.73	206.65	207.88	204.64	210.38	209.49	209.55	212.02	211.3	206.69	208.65	206.94	207.3	205.68	211.45	209.02	212.26	205.77	207.65	209.74	212.65	213.4	207.01	209.73	204.72	207.58	208.39	208.03	207.47	209.85	208.68	208.73	206.45	211.03	209.27	210.13	207.84	209.18	206.37	210.26	209.72	209.4	206.62	209.28	207.73	210.13	210.25	206.81	209.27	205.8
210.81	210.52	208.89	209.04	210.63	213.54	212.24	213.4	213.96	211.67	211.22	215.03	209.72	211.18	212.1	212.87	214.11	208.09	213.94	212.61	213.29	208.09	213.1	211.45	212.25	214.84	212.16	210.55	212.14	208.21	213.64	211.51	210.61	208.4	211.53	210.59	210.44	208.54	212.43	210.75	209.19	210.54	209.67	212.99	214.97	215.93	214.02	212.8	213.66	212.96
211	210.21	206.86	209.21	207.9	209.32	209.14	208.87	208.55	208.76	209.02	204.72	206.44	206.55	207.89	208.95	208.27	208.18	207.14	209.25	209.41	211.03	209.33	207.27	208.03	211.07	208.39	206.51	207.02	211.3	207.64	203.56	209.82	205.83	207.75	209.98	208.21	209.16	210.14	205.68	206.89	210.04	208.42	205.94	207.95	209.72	208.68	211.68	210.85	208.41
210.3	207.81	210.69	208.15	209.2	208.13	209.27	210.33	209.79	207.09	203.52	208.94	207.51	206.06	207.97	209.59	206.85	205.82	209.9	210.09	208.73	207.91	208.53	210.2	208.33	208.61	208.54	208.5	206.45	208.85	205.75	209.62	207.57	208.97	207.5	209.21	204.82	208.39	209.05	207.38	207.11	208.16	207.28	206.92	208.67	206.1	207.99	208.3	207.99	206.54
204.89	207.95	211.88	209.22	208.8	206.9	207.04	206.34	207.78	208.08	206.86	208.39	207.19	207.96	205.08	203.29	210.04	210.03	208.35	208.38	205.64	209.48	208.52	206.26	208.03	207.06	209.09	209.69	206.03	205.72	209.23	208.96	208.83	208.98	209.66	209.63	207.54	208.69	207.73	209.77	207.7	209.62	207.75	205.54	206.79	208.14	207.02	208.29	207.37	205.83
203.74	203.91	203.26	202.98	204	201.72	203.19	203.24	205.26	202.72	203.21	207.77	202.67	201.81	201.09	207.24	203.05	200.13	203.37	204.21	201.67	204.71	205.16	203.97	202.2	202.54	205.08	202.5	206.4	205.35	201.76	205.58	202.28	204.56	205.13	201.34	204.61	203.5	204.34	202.41	204.24	203.93	204.15	204.27	201.14	205.01	202.73	204.04	205.45	204.33
206.79	203.02	203.31	202.42	206.56	199.85	202.05	205.62	202.37	203.53	206.47	201.9	200.38	201.24	203.66	203.8	201.42	203.3	202.48	204.62	206.61	204.87	205.5	202.53	201.67	201.44	205.17	202.99	203.74	205.13	203.88	202.66	204.27	200.52	201.88	205.74	203.85	204.63	203.5	200.81	203.25	204.11	204.48	207.36	202.29	202.47	203.19	203.4	204.22	205.13
210.06	213.6	212.04	209.87	216.1	213.32	211.02	214.97	212.68	209.3	211.63	212.31	212.46	211.27	213.21	215.17	209.07	209.1	215.88	211.44	213.08	212.68	211.77	212.83	210.89	212.28	211.83	211.81	213.09	213.84	213.53	214.05	216.26	211.84	213.19	213.31	214.96	215.61	211.74	212.68	217.29	214.55	211.2	213.89	217.41	215.23	212.13	210.23	211.79	213.59
209.84	211.87	210.11	209.39	210.5	209.44	210.63	208.55	207.66	210.82	205.59	207.7	209.03	206.78	208.71	206.12	207.77	209.32	205.81	211.86	205.23	207.97	206.46	210.12	208.23	206.94	210.29	210.07	209.23	209.31	207.54	208.45	209.96	209.2	209.11	207.73	210.09	209.23	210.16	208.64	207.8	210.69	208.7	211.34	209.36	209.52	211.02	206.63	211.78	207.96
204.5	203.91	205.17	203.46	204.5	201.89	201.36	204.92	203.17	203.96	204.32	205.54	206.75	205.83	205.02	205.94	206.68	205.65	202.93	203.66	205.11	205.32	206.75	204.11	205.73	205.68	204.13	206.4	202.28	206.3	202.71	208.3	204.73	206.01	206.86	206.48	202.2	203.25	204.03	205.11	208.67	204.7	203.84	207.02	208.2	206.46	205.58	206.11	202.56	207.27
216.65	217.59	220	216.83	217.17	214.56	215.48	217.85	215.88	218.04	214.31	215.44	217.83	215.29	218.9	215.58	218.42	215.13	218.77	214.18	216.3	217.43	214.59	218.18	214.05	218.18	214.2	216.99	217.86	215.69	215.72	217.29	216.6	214.9	221.03	218.7	215.01	217.39	216.39	219.29	216.34	217.14	216.06	215.47	213.73	216.34	214.78	213.7	218.08	217.79
204.65	201.92	201.93	202.51	203.68	200.17	207.57	202.45	203.58	205.89	202.18	201.27	201.27	201.69	203.14	200.89	200.28	203.8	202.65	201.9	201.68	202.74	201.75	202.11	201.7	201.58	201.64	199.62	201.56	205.94	202.45	203.88	204.67	202.71	202.64	201.83	201.94	203.42	202.21	201.51	202.06	201.34	200.07	199.57	202.95	203.04	205.5	202.35	202.06	201.22
203.36	203.86	202.6	203.74	204.14	201.5	204.53	202.99	205.07	203.08	202.17	204.97	202.89	207.03	202.42	201.64	206.64	201.92	205.54	202.8	204.09	205.25	201.03	204.99	204.15	203.37	204.23	203.2	203.5	205.39	203.57	207.22	205.84	201.01	203.49	199.83	204.17	202.61	203.19	205.7	204.06	204.99	201.25	199.17	203.56	201.76	205.46	201.64	200.01	202.62
210.34	209.99	210.29	210.16	211.88	210.41	209.1	207.94	210.34	208.65	210.77	212.5	211.3	212.3	210.93	207.02	210.38	208.02	207.05	208.32	209.32	210.29	209.04	208.9	209.53	206.63	207.25	207.61	212.71	209.83	210.61	208.46	211.11	212.43	208.17	209.47	210.06	210.22	210.93	206.19	211.73	208.64	211.16	209.33	210.59	206.61	211.4	207.46	210.16	208.76
192.71	194.08	194.55	199.03	197.16	194.85	198.33	197.43	195.14	192.55	196.01	195.84	191.46	197.07	193.43	197.55	195.01	195.37	192.36	194.39	193.59	197.25	193.67	194.12	194.75	194.56	193.37	196.59	197.27	196.8	194.03	195.1	194.49	191.97	192.5	192.92	198.21	198.37	194.46	198.79	195.29	194.09	192.92	197.55	196.94	196.33	197.03	193.52	194.29	192.04
206.15	207.68	207.8	208.38	213.77	207.69	208.75	206.73	207.23	207.38	209.11	207.15	207.31	208.3	207.17	212.63	210.46	210.73	206.91	208.79	207.06	208.35	208.21	211.51	212.02	205.32	206.55	209.12	208.43	209.55	208.85	209.43	209.68	208.56	210.78	205.55	206.09	207.88	210.92	209.8	209.99	207.84	209.36	207.9	211.56	209	208.53	208.17	207.57	210.54
212.59	208.83	212.77	212.07	212.75	213.67	213.2	211.66	213.19	210.57	212.51	211.16	212.2	214.01	210.26	209.82	213.05	209.77	212.65	209.83	215.41	211.91	214.08	212.4	211.89	212.3	212.24	214.22	210.02	209.45	212.01	212.25	210.35	214.27	214.83	209.81	214.1	212.75	207.86	210.84	212.07	214.8	212.56	213.56	208.75	210.35	211.32	209.12	211.67	212.01
214.56	217.25	217.78	215.04	216.58	216.46	216.35	218.8	216.2	216.79	215.57	219.93	217.01	215.16	217.39	219.91	215.14	218.14	216.62	216.63	214.12	219.05	218.58	217.59	214.67	217.97	216.82	218.26	217.45	216.39	218.27	216.88	216.37	216.11	215.75	219.35	217.26	215.19	217.32	219.8	212.44	217.86	216.78	216.83	216.95	217.5	219.43	217.03	220.53	218.4
200.03	201.25	197.77	200.13	200.29	200.83	204.04	199.77	199.49	204.57	196.86	198.37	204.87	200.53	201.62	202.67	201.39	200.63	201.84	200.51	203.67	200.08	203.47	204.72	198.79	204.65	203.15	197.2	199.27	202.5	201.32	202.67	201.73	201.12	200.41	199.61	204.2	201.14	202.21	203.97	202.83	198.81	202.73	198.67	202.29	198.37	200.29	200.54	204.65	201.85
203.25	201.77	203.58	201.81	201.67	207.21	198.74	200.85	205.97	205.47	201.05	202.74	201.79	198.5	202.25	202.92	205.53	203.62	206.73	206.48	203.38	204.18	204.64	204.43	205.37	204.92	202.25	201.91	203	204.63	203.05	204.33	203.04	205.16	207.4	198.35	202.83	201.9	202.1	199.14	202.88	203.08	203.32	202.74	205.96	203.22	202.68	200.13	203.65	206.02
205.37	203	204.13	207.68	202.62	207.63	203.35	201.91	206.91	205.53	206.79	207.1	202.64	204.03	206.29	206.29	203.49	208.46	203.72	205.86	206.69	207.09	202.11	202.53	208.79	204.46	205.26	204.53	205.17	205.66	207.11	204.16	205.15	202.68	202.24	204.34	204.9	203.93	204.97	205.84	204.4	205.92	207.84	205.75	203.52	203.66	205.2	202.59	207.08	207.83
202.83	200.86	201.33	200.4	199.25	198.62	198.31	198.57	199.66	202.12	203.77	200.65	201.6	199.17	202.84	200.3	199.65	200.2	198.28	200.08	201.71	200.48	199.16	201.18	200.86	198.71	198.06	202.93	204.51	199.06	199.15	203.96	200.78	197.18	200.42	202.53	198.9	202.22	198.88	201.5	197.63	198.69	196.98	199.08	197.07	202.07	200.82	205.51	201.4	198.57
204.99	207.49	208.61	208.64	205.95	206.74	209.52	209.41	209.04	205.61	204.4	211.57	205.77	207.81	212.88	205.94	208.07	210.32	208.05	209.91	209.8	209.25	210.52	207.05	207.88	209.44	206.36	206.43	209.95	207.37	205	203.21	210.94	208.27	208.98	206.96	204.96	207.84	206.41	206.31	207.33	205.45	205.94	206.23	207.02	207.68	207.94	206.44	209.64	206.03
211.93	212.59	209.78	215.08	210.77	213.92	209.02	212.51	212.91	210.49	214.47	209.32	212.84	215.12	210.77	208.03	207.93	214.22	212.06	210.12	213.69	212.58	211.1	210.76	209.58	213.04	209.59	209.42	210.97	209.93	212.34	214.76	212.93	215.37	213.65	207.95	212.16	211.02	212.08	209.78	213.6	209.21	214.74	211.04	214.84	210.15	211.84	212.38	212.64	213.17
204.78	201.37	201.17	200.83	204.3	206.63	199.73	203.26	204.26	202.05	202.38	202.42	204.18	200.48	200.81	202.63	202.34	204.65	201.81	206.14	201.66	201.96	205.55	203.97	200.34	202.86	201.64	204.78	204.7	207.84	204.95	205.28	201.62	202.06	203.84	202.65	202.09	199.64	203.19	204.01	202.44	200.09	200.84	203.08	202.08	202.86	203.03	205.48	205.14	205.98
209.58	213.28	213.45	210.3	212.92	212.84	214.51	210.63	211.27	212.43	211.67	212.51	210.38	209.37	210.21	209.85	211.33	215	214.3	213.79	216.53	212.19	210.93	212.93	211.72	211.62	214.53	213.94	213.84	212.87	212.37	212.46	215.91	212.05	215.54	216.33	211.11	215.93	212.37	212.41	212.47	214.55	212.48	214.6	213.6	214.03	213.37	213.89	214.11	212.08
206.24	204.07	204.02	203.21	204	207.2	205.73	204.4	201.96	201.2	205.2	204.98	202.98	207.52	203.07	203.33	205.62	203.04	205.88	205.23	202.48	202.49	203.33	204.68	204.2	203.65	204.36	205.51	202.73	206.4	204.39	203.33	203.02	204.68	204.43	203.53	207.65	204.26	204.27	206.9	205.83	204.46	205.02	203.86	206.89	205.9	204.45	206.82	201.35	207.01
212.28	208.1	211.19	209.96	208.94	210.81	214.56	209.8	207.27	210.09	211.7	210.41	208.87	210.41	209.71	208.23	213.17	211.66	208.39	209.06	211.82	212.64	208.27	207.25	208.97	213.68	209.66	212.29	208.71	208.28	210.93	207.3	211.22	208.43	208.99	208.07	210.8	208.28	209.37	209.84	206.76	205.95	207.62	212.74	211.63	210.48	203.56	207.33	209.54	208.88
200.41	207.3	200.97	202.99	204.61	204.16	205.99	202.41	203.79	203.67	205.36	203.27	203.79	203.38	204	202.76	202.79	206.92	202.12	204.01	201.03	202.83	206.95	201.37	198.86	204.38	204.13	202.72	208.28	203.45	198.89	202.28	202.07	202.64	205.72	204	199.24	202.02	206.55	203.61	202.7	205.54	203.9	203.7	202.59	202.31	202.35	204.22	200.74	200.18
202.69	199.64	200.9	199.99	201.71	202.98	196.38	201.12	201.39	198.74	199.79	195.51	200.75	201.57	195.88	200.65	198.6	201.39	201.35	202.89	202.29	202.07	203.48	200.21	201.07	200.84	200.44	200.56	202.82	197.82	196.28	201.56	201.63	198.96	199.59	201.29	200.96	200.92	204.86	203.26	199.43	200.29	196.23	201.41	201.73	198.08	197.88	197.28	201.67	199.96
194.82	196.16	198.48	196.24	198.69	197.85	197.57	198.39	199.99	198.85	196.25	197.92	200.85	197.53	197.59	201.06	202.38	198.33	192.54	196.67	198.73	198.34	194.99	197.86	199.52	201.67	197.09	199.5	195.2	200.25	197.63	197.86	196.57	200.29	198.38	198.26	197.49	200.33	200.37	199.72	198.42	197.08	198.17	198.8	196.85	197.94	199.03	201.37	196.88	198.31
202.09	204.19	205.73	201.21	207.27	205.63	201.48	202.66	204.63	201.87	203.27	202.33	202.86	202.8	201.3	199.65	202.89	201.62	202.69	202.83	202.58	202.79	201.56	205.49	205.79	201.07	204.86	203.97	202.29	203.3	204.92	202.71	202.16	202.02	205.39	203.14	204.85	201.29	202.03	203.61	204.93	201.64	206.69	204.92	202.61	205.94	201.47	201.34	200.81	204.41
199.39	198.55	198.47	200.34	202.78	198.74	198.16	196.51	201.69	198.04	201.24	200.53	199.61	200.94	196.61	197.05	197.73	199.98	193.8	196.98	194.41	197.31	196.14	200.61	198.34	197.9	198.92	197.49	199.68	197.68	197.95	195.18	197.96	199.4	202.3	199.89	199.41	200.19	200.97	197.42	196.56	198.82	198.58	196.31	202.33	196.28	197.21	198.86	195.68	201.2
205.17	203.79	206.43	205.12	206.01	202.77	204.84	203.35	202.59	202.56	205.1	205.04	207.14	204	205	204.82	206.05	206.19	203.2	208.94	206.58	203.47	203.97	204.63	203.59	201.35	206.99	207.63	206.23	202.93	202.2	203.72	204.25	206.51	201.1	207.15	203.98	204.49	208.06	205.29	205.87	208	203.95	205.71	203.66	208.16	204.78	205.47	204.87	205.04
208.66	209.91	211.01	209.64	211.87	211.11	208.97	208.79	212.25	211.34	211.88	209.79	208.74	211.05	210.98	211.86	207.79	210.44	207.98	210.77	210.75	208.36	210.17	209.71	210.66	211.6	211.47	208.88	213.2	209.89	210.16	207.22	210.94	210.59	209.9	207.99	209.97	208.5	208.79	212	211.54	210.13	210.61	208.14	210.14	208.44	209.58	209.87	212.49	208.36
197.36	200.71	202.07	201.43	200.91	200.55	201.3	199.97	199.39	201.08	200.82	199.49	200.59	200.41	200.06	205.06	201.99	199.57	202.4	202.05	200.68	203.17	200.26	202.32	201.86	201.92	201.78	198.62	201.66	200.83	203.11	203.89	202.56	197.54	206.12	199.23	200.71	201.24	200.19	200.49	199.91	205.71	198.53	200.25	202.01	201.05	198.6	200.27	200.61	199.14
217.79	218.43	217.65	219.28	216.62	217.92	217.71	215.95	217.43	217.39	216.87	215.59	215.02	212.32	214.9	219.34	216.76	218.51	216.67	217.67	217.78	216.6	215.45	217.74	217.01	218.69	218.22	219.46	220.61	216.48	213.91	215.8	216.46	216.31	219.34	214.42	216.79	218.59	215.97	217.31	217.86	215.04	216.9	215.81	218.9	217.31	217.66	218.67	217.35	213.33
213.58	215.33	213.45	209.34	213.1	212.77	211.4	211.67	212.72	210.5	210.41	210.17	214.09	210.56	212.83	214.56	216.78	212.28	212.49	212.4	212.97	212.46	212.01	214.86	210.9	210.98	210.82	214.37	214.42	210.3	212.81	216.98	212.31	210.48	212.94	213.14	217.37	210.19	213.86	209.62	213.98	212.42	214.46	211.73	213.07	211.92	209.13	208.13	209.32	212.8
212.24	212.72	213.05	211.93	213.9	213.51	210.14	213.84	214.95	214.73	212.21	211.74	212.18	212.71	216.48	210.57	212.52	212.47	217.43	211.85	210.89	212.53	213.68	214.58	211.02	211.41	219.41	213.73	214.13	208.67	211.57	211.85	215.33	213.63	213.23	213.98	215.3	213.35	213.82	213.66	213.26	212.34	210.24	210.99	215.95	213.52	213.56	214.91	213.45	216.35
204.6	206.91	208.84	208.82	205.19	206.03	208.18	205.9	203.8	209.97	206.39	205.44	205.79	204	205.22	207.67	204.1	207.39	206.51	204.29	205.72	208.43	205.74	206.09	207.59	211.03	207.67	208.22	206.13	207.89	204.62	205.04	206.06	205.53	208.57	206.01	204.85	205.19	205.75	203.84	206.54	205.35	206.31	204.55	205.65	207.55	203.05	206.83	206.65	205.56
205.62	210.34	207.21	203.05	205.24	207.37	206.62	211.43	203.72	207.19	207.86	203.24	208.06	207.87	206.69	206.97	206.86	210.77	204.86	208.38	208.2	209.48	207.7	206.06	206.81	210.06	203.02	207.58	204.29	208.49	206.54	208.79	206.43	205.86	207.34	206.64	207.76	206.79	207.14	205.43	206.52	207.87	205.37	204.37	209.35	206.85	205.84	208.73	205.84	207.23
203.66	203.5	202.33	199.54	202.89	204.56	204.67	203.23	203.9	201.21	203.7	204.41	201.49	203.47	203.64	203.11	203.42	203.99	204.69	203.92	202.12	203.29	203.04	201.62	202.88	206.27	201.72	203.95	202.44	207.42	203.12	200.43	201.91	204.33	203.94	201.12	200.69	204.3	203.4	204.33	205.42	202.08	205.22	204.98	202.82	204.43	205.2	203.44	205.08	202.33
199.69	197.77	201.56	199.67	200.01	199.51	199.77	200	198.36	201.71	199.19	200.32	197.15	198.77	200.92	199.81	198.36	197.81	196.78	199.36	199.27	199.04	198	199.67	201.33	197.56	199.45	198.77	200.85	202.46	198.09	200.03	204.97	198.93	201.74	196.63	199.31	198.02	199.19	201.53	198.2	198.51	200.56	202.18	198.05	198.13	199.03	200.22	200.59	200.68
215.84	219.93	216.82	218.17	217.73	214.29	217.68	217.11	217.55	216.42	216.74	219.24	219.98	216.81	219.07	217.28	215.93	221.67	218.32	215.26	218.29	216.37	220.42	218.29	216.08	219.86	217.02	218.24	218.29	217.03	218.38	222.12	217.55	216.68	220.01	219.72	214.39	219.26	217.37	217.23	217.74	222.13	217.43	219.4	217.24	217.57	216.52	221.75	216.86	219.29
207.36	207.09	211.99	206.95	204.64	207.52	209.94	207.1	206.28	210.42	212.55	204.45	211.13	208.1	206.4	209.53	207.7	211.25	210.39	206.23	207.63	206.71	206.04	212.78	207.78	206.5	206.88	208.31	208.51	209.05	209.65	208.7	206.57	206.22	211.78	208.37	208.25	208.07	204.64	210.26	208.35	206.76	210.34	210.5	206.25	206.73	206.61	210.64	206.43	206.61
202.12	203.95	204.9	204.13	206.18	205.33	203.4	201.38	206.53	204.86	207.22	204.78	205.3	206.96	203.42	204.09	203.78	203.39	202.95	205.65	204.39	205.05	205.36	204.26	207.9	204.66	202.96	205.8	205.04	202.93	205.91	204.29	205.3	205.88	204.49	205.79	204.16	205.66	207.26	205.14	206.57	204.72	202.15	202.62	206.13	204.48	204.09	205.08	205.3	205.91
208.73	207.52	206.87	207.24	210.84	208.17	208.13	209.05	206.58	206.06	207.49	212.28	210.74	210.47	208.57	208.98	208.69	208.82	205.87	208.19	208.15	207.93	209.23	211.04	202.26	210.03	209.73	207.38	207.01	210.96	209.85	208.74	205.59	205.16	209.92	206.44	210.79	210.28	208.04	207.48	205.91	202.96	209.49	208.94	208.91	213.19	204.42	205.81	208.13	206.28
194.72	193.82	192.89	195.69	195.94	196.62	197.34	193.78	194.23	193.16	197.6	195.98	195.73	194.71	190.73	190.41	191.61	194.95	199.15	194.93	195.29	198.11	195.82	197.33	192.47	192.95	194.55	194.81	193.31	193.57	196.41	191.93	194.14	196.31	194.73	191.47	193.58	193.39	193.43	196.3	192.83	191.53	195.31	195.34	192.79	195.62	194.61	194.15	192.83	194.1
206.46	209.39	207.97	203.96	210.99	206.16	206.03	206.84	206.95	206.81	211.07	207.56	205.8	207.09	208.32	208.21	208.57	209.33	205.47	209.73	209.78	206.53	207.06	209.87	209.23	210.84	204.88	207.53	210.36	207.14	210.25	208.88	207.51	208.16	209.73	209.79	211.61	207.5	209.56	206.62	209.22	209.17	209.13	207.41	206.55	206.71	206.04	207.21	209.52	209.15
198.79	200.13	199.3	199.71	201.6	197.31	197.8	200.63	202.31	201.7	199.83	197.65	197.29	199.78	202.46	202.09	203.75	199.67	202.36	200.23	200.87	201.57	200.4	199.78	199.84	198.22	202.89	199.77	198.6	199.62	200.57	199.77	202.38	201.07	200.9	201.25	199.05	201.85	200.17	197.54	202.26	202.59	197.84	202.82	201.65	201.22	204.55	201.93	201.5	202.24
202.64	201.49	201.66	204.72	205.05	202.86	204.51	200.36	203.85	203.21	201.58	202.59	204.18	198.77	203.89	202.87	201.24	201.8	203.17	205.48	201.48	203.84	201.95	205.88	202.56	204.18	204.36	202.37	202.39	201.3	204.75	203.37	202.92	202.7	200.62	206.56	202.41	202.69	204.99	201.38	202.59	198.9	204.94	201.4	204.5	203.71	202.81	202.37	206.27	202.78
204.06	205.74	205.71	204.64	207.89	209.63	205.3	206.04	206.68	207.63	205.97	206.72	209.98	208.25	202.42	206.97	206.51	209.93	205.67	205.38	208.43	205.98	207.3	207.81	208.25	206.59	204.43	205.46	206.97	206.33	206.72	206.5	207.91	204.58	207.91	208.31	207.16	206.01	210.46	201.92	208.21	205.74	205.36	201.83	204.93	205.98	206.23	209.75	207.34	206.43
209.39	210.2	206.37	206.67	205.78	207.57	209.38	209.78	203.68	207.2	205.71	208.79	205.66	205.93	207.94	203.83	205.82	205.55	209.36	210.06	209.18	208.38	207.69	206.77	208.52	209.12	208.15	207.9	209.5	207.65	207.18	206.76	203.82	207.85	205.78	208.09	207.17	207.03	209.89	208.22	209.37	210.19	207.11	209	208.45	206.74	209.46	208.19	206.94	210.49
212.05	213.33	211.53	214.01	212.69	214.2	208.38	216.09	214.77	212.85	213	213.56	215.64	214.66	214.8	209.66	210.36	212.36	212.51	214.34	209.25	212.37	213.33	213.54	212.85	215.74	211.65	213.23	215.39	212.01	210.38	212.01	213.44	216.45	212.57	212.63	213.97	210.81	216.65	208.36	215.73	216.01	213.53	214.72	214.56	216.91	213.41	214.54	213.25	212.27
205.93	201.83	204.11	206.59	202.81	205.53	207.25	206.24	203.45	202.9	205.38	201.65	204.99	205.53	206.99	202.93	206.12	205.95	207.79	206.13	207.56	207.54	203.86	204.95	207.73	205.38	204.02	204.65	203.9	205.51	204.37	205.66	206.49	201.64	205.92	201.99	204.68	206.29	205.68	204.58	202.61	204.64	203.55	206.8	203.85	204.89	205.7	205.62	202.71	205.97
203.14	206.57	205.44	202.41	203.5	205.22	205.98	205.21	205.41	208.35	202.93	205.05	204.89	206.38	204.28	205.92	206.22	203.13	203.28	203.14	207.45	205.18	204.51	204.25	202.97	202.66	204.92	204.31	206.62	205.4	207.65	205.79	202.26	203.77	204.86	203.47	202.9	205.94	205.6	203.21	207.07	205.64	205.15	204.82	204.69	205.51	205.6	205.5	207.28	204.11
208.01	209.31	208.92	206.58	206.49	208.61	208.7	209	212.46	204.27	209.73	208.39	207.39	210.1	207.04	208.58	209.85	205.06	206.13	210	206.93	209.17	207.35	210.26	208.31	208.24	209.82	210.38	211.29	209.62	207.03	209.67	207.84	208.01	207.12	207.48	212.04	208.61	205.24	204.36	210.15	208.11	208.87	209.86	208.17	207.95	208.21	207.68	209.92	210.89
215.4	212.19	213.64	210.6	213.11	212.19	211.12	212.6	211.82	211.36	212.73	212.64	213.8	210.87	210.86	211.46	213.06	211.6	210.08	211.88	213.17	214	211.84	212.79	214.2	210.09	213.14	211.83	212.19	213.57	210.73	213.21	213.58	210.29	211.92	214.46	212.59	209.31	211.5	215.21	212.83	213.23	216.24	212.77	214.37	211.8	210.49	215.02	213.77	210.48
202.8	202.96	205.2	203.91	206.5	207.15	205.99	202.48	205.09	203.01	204.15	207.2	204.62	202.34	205.11	203.31	208.45	204.35	203.77	207.36	203.85	207.28	205.77	206.71	206.73	204.1	205.86	203.78	204.33	201.99	204.71	205.53	205.89	207.62	203.34	204.86	206.58	203.82	203.24	205.06	207.86	205.33	205.79	207.32	204.53	201.25	203.15	206.57	203.86	206.35
201.91	208.07	209.73	208.32	207.74	209.94	209.75	206.93	207.95	209.73	207.76	207.21	210.85	208.51	207.51	207.93	206.46	203.08	208.99	209.12	209.51	205.49	207.86	205.43	209.54	211.14	209.63	209.48	206.25	208.13	207.59	210.52	206.71	209.68	210.47	211.03	203.92	208.01	206.94	207.84	206.94	209.58	209.42	208.74	209.49	210.57	212.59	212.16	209.13	206.26
217.94	221.08	216.34	216.35	214.91	218.89	216.69	218.29	218.36	217.39	220.66	217.26	216.19	213.74	217.35	217.22	219.06	216.43	217.31	213.13	214.24	218.17	214.74	215.66	219.79	215.32	214.75	215.6	218.06	221.74	217.43	217.92	217.96	215.22	217.36	219.44	216.89	217.45	215.06	217.59	216.93	218.68	220.02	217.04	216.01	218.84	219.87	218.57	217.64	214.41
204.8	204.72	205.58	202.87	203.14	203.81	204.17	203.2	200.85	203.58	202.69	204.17	202.33	205.88	203.52	202.83	204.52	200.49	202.68	202.12	207.36	201.44	204.12	207.57	205.28	207.48	204.68	205.12	203.39	203.76	202.49	203.22	203.29	203.23	206.17	204.66	205.15	202.01	203.28	201.67	202.69	204.67	202.14	204.34	202.99	206.84	202.23	201.91	203.33	204.77
214.34	213.56	211.23	212.86	212.17	212.04	214.45	213.3	214.1	213.16	212.62	213.61	210.66	214.69	212.58	212.44	213.39	208.9	215.23	212.13	210.96	212.59	214.58	214.08	212.02	212.06	213.92	212.03	214.39	214.4	209.71	212.71	211.97	214.57	211.27	216.51	213.14	209.09	211.93	210.56	211.32	212.91	213.95	213.92	214.16	211.92	209.24	210.34	212.88	216.08
206.73	210.01	206.33	207.01	209.15	207.93	204.83	210.34	209.63	207.19	209.48	208.56	203.78	206.64	209.35	212.33	206.32	205.33	210.19	208.17	206.26	206.43	208.93	206.59	205.81	205.46	207.87	204.02	208.6	207.68	208.05	209.14	204.66	209.25	205.18	210.51	204.98	206.38	211.91	211.8	211.18	205.13	207.5	207.22	208.68	211.59	208.73	208.85	206.51	209.32
202.45	204.05	200.32	205.73	205.9	208.3	201.19	203.76	205.06	201.84	205.49	203.24	205.72	200.7	203.14	205.17	205.58	202.52	202.46	201.7	205.53	207.95	199.17	203.72	201.4	205.28	204.84	204.73	204.21	204.45	199.82	198.07	200.92	203.12	204.67	202.81	203.69	205.61	206.1	204.99	201.66	205.49	203.41	203.7	201.54	201.31	202.47	206.36	203.22	199.58
208.32	206.68	208.62	207.54	209.07	205.23	208.43	207.94	209.87	207.98	211.12	210.39	207.14	207.49	208.81	204.96	208.37	207.36	205.31	210.01	207.67	208.96	204.67	208.98	214.64	211.13	206.19	210.83	209.52	207.94	211.1	207.26	211.71	209.48	209.45	207.01	211.82	211.39	208.39	209.48	207.72	205.38	208.34	209.25	209.21	205.58	209.74	209.59	210.07	207.41
203.76	206.05	204.85	203.06	206.14	203.49	201.84	205.7	201.76	206.52	203.16	207.12	203.77	205.5	201.3	204.33	201.99	204.92	201.66	204.98	204.47	203.54	203.49	202.87	203.63	204.99	203.87	201.19	201.53	202.58	201.76	205	203.67	207.56	207.44	203.83	202.51	203.63	204.75	206.52	201.98	205.02	202.42	204.68	206.65	205.98	204.11	206.63	206.24	204.33
[truncated: 800 more rows]
[truncated: 150 more columns]
