# Supplementary material for: Genetic dissection of main and epistatic effects of QTL based on augmented triple test cross design
Source: PLoS One. 2017 Dec 14;12(12):e0189054. doi: 10.1371/journal.pone.0189054 (PMC5730204; doi:10.1371/journal.pone.0189054)
Supplement: S6 Supporting Information — (ZIP) [file pone.0189054.s006.zip › z1_1950_0.8_10.csv]

205.43	204.15	204.99	204.77	205.49	204.52	204.62	205.94	206.26	204.8	205.63	204.86	204.54	205.63	205.02	204.98	204.5	204.79	204.38	204.41	204.13	204.51	205.15	205.62	204.87	205.18	204.42	204.83	204.56	204.8	205.46	204.52	204.31	205.59	204.52	204.15	205.28	204.34	203.66	204.72	203.63	206.09	204.49	204.21	205.39	204.98	205.45	204.35	205.5	204.79
208.1	208.93	208.39	209.53	208.9	208.86	208.38	208.64	209.19	208.93	208.97	207.46	208.91	209.39	208.71	209.68	209.39	209.22	209.38	208.37	208.69	209.23	209.04	207.89	208.87	208.61	209.36	207.68	208.32	209.33	208.96	208.54	209.24	208.78	209	208.85	208.08	208.15	208.53	208.2	208.39	208.56	207.92	208.59	208.66	208.27	209.1	208.37	208.95	207.39
203.51	202.83	203.58	203.15	203.2	202.69	204.02	203	203.37	203.73	203.79	201.88	203.19	202.96	203.6	203.52	203.86	202.65	202.42	203.82	203.41	203.52	203.87	202.96	203.28	202.99	203.97	203.89	203.29	205.12	201.92	204.49	203.44	204.12	204.38	202.98	203.6	202.67	202.99	203.1	204.13	203.53	203.43	203.68	203.81	202.57	203.06	204.45	203.79	202.27
209.07	208.25	208.2	209.11	207.9	209.78	208.76	207.97	206.63	207.74	209.57	208.88	208.61	208.78	208.54	207.71	209.58	208.63	207.89	209.07	208.19	209.68	208.87	209.62	208.92	207.99	208.4	208.4	208.25	208.15	209.05	209.44	208.22	208.18	208	208.4	207.83	208.55	208.24	209.17	208.96	209.42	208.92	208.65	208.14	209.23	209.69	208.78	208.69	209.08
209.17	209.24	210.69	209.62	210.1	209.84	210.44	208.73	209.76	208.36	209.97	207.82	208.73	208.36	209.98	210.08	209.29	209.3	210.21	210.41	210.07	208.66	209.35	209.64	208.47	208.81	208.85	209.72	210.51	209.53	209.43	209.85	208.78	208.47	208.41	209.61	208.86	209.67	208.79	209.87	210.01	209.4	209.34	209.94	209.36	209.16	210.16	209.48	209.88	208.62
203.28	202.8	202.46	201.84	203.29	202.04	202.7	202.21	202.22	203.33	201.72	202.58	202.21	202.6	202.54	202.77	202.83	202.83	202.18	203.47	201.41	202.34	202.3	202.39	202.56	203.97	204.13	201.66	201.46	202.12	202.65	202.4	201.61	202.7	202.9	202.16	202.39	201.84	202.94	202.45	202.23	202.25	203.02	203.28	202.84	203.2	203.99	201.62	202.52	202.91
203.88	204.85	202.54	203.17	203.56	204.08	203.61	203.86	202.76	203.66	203.12	205.08	204.39	203.25	204.3	203.73	203.8	204.03	203.76	203.66	203.24	203.18	203.72	204.15	203.73	203.9	204.86	203.15	204.04	202.92	204.39	203.71	202.85	202.59	203.27	204.21	203.75	205.08	202.79	204.26	203.41	204.33	202.28	203.89	203.64	204.55	204.57	203.17	203.85	203.66
208.31	208.35	208.76	208.23	209.11	207.89	208.84	207.95	209.07	208.97	208.73	208.34	208.48	208.48	208.45	208.06	207.71	208.69	208.77	209.23	208.43	208.63	208.53	208.16	208.18	207.82	209.05	208.54	209.36	208.71	208.99	208.11	209.25	208.78	209.13	208.43	209.42	208.53	209.31	209.73	208.37	208.74	208.41	208.73	207.37	208.28	208.75	208.97	208.21	208.02
216.6	216.13	217.08	217.66	216.99	217.92	215.77	217.78	217.43	217.56	216.3	216.31	217.69	216.04	216.8	218.42	217.44	217.14	216.62	216.25	217.35	217.53	216.46	216.54	217.4	216.65	217.28	217.82	216.29	217.03	218.18	217.14	216.06	218.29	216.04	218.15	217.29	216.02	217.24	216.1	217.91	216.8	216.98	216.62	216.1	216.72	216.81	216.35	216.86	217.02
211.9	211.49	211.55	211.75	211.04	212.58	211.53	211.37	211.31	211.63	210.15	212.01	210.15	211.35	211.77	211.68	212.45	212.49	212.05	210.74	212.18	210.95	210.42	210.77	212.05	212.18	211.73	211.56	212.32	211.57	212.06	210.21	211.95	211.92	211.52	210.69	212.32	212.44	211.47	211.16	212.05	210.6	211.08	210.58	212.33	212.16	211.31	211.41	212.71	212.01
208.32	208.09	209.87	209.14	207.49	208.73	208.98	208.35	208.87	207.75	208.86	208.08	208.41	209.22	208.59	208.7	208.77	209.08	208.79	208.83	207.78	208.23	208.69	209.05	208.5	209.37	207.51	209.21	208.9	209.06	208.86	207.7	209.27	208.93	208.55	209.04	207.23	208.78	210.4	209.34	210.02	208.52	208.08	208.61	209.15	208.65	209.52	209.9	208.29	208.23
205.89	205.13	204.13	204.93	206.3	205.34	205.41	205.61	204.43	203.78	205.07	204.96	204.17	203.54	205.1	203.08	205.21	204.42	204.5	204.05	203.95	204.17	204.83	204.54	204.21	203.56	203.37	204.69	204.28	204.22	204.81	204.84	205.12	205.39	204.99	203.32	204.4	204.55	203.91	205.71	205.23	205.25	205.65	204.17	203.43	204.63	205.55	204.72	204.27	202.95
212.71	212.17	211.56	211.43	213.16	212.77	211.92	212.03	212.37	211.52	212.03	211.74	213.23	212.7	212.14	211.99	212.54	211.84	211.23	212.64	213.27	211.84	212.94	212.19	211.91	212.05	211.84	211.2	212.37	212.15	211.84	212.11	213.27	212.43	210.84	212.74	212.43	211.76	212.67	212.09	211.42	213.06	212.9	212.82	212.77	212.39	211.85	212.1	211.52	212.48
203.1	203.78	204.25	204.38	204.33	203.9	203.89	204.39	203.03	202.18	203.72	203.7	204.37	204.38	204.11	204.13	203.26	203.54	203.11	204.37	204.56	204.33	203.67	204.2	203.82	203.46	202.85	203.26	204.5	203.05	203.77	203.78	202.83	202.68	204.24	205.2	203.79	203.74	203.7	203.49	204.51	203.17	203.98	203.1	203.23	203.35	204.87	203.73	203.61	202.53
213.15	211.16	211.72	211.16	211.06	211.31	211.23	212.28	211.88	212.18	212.17	212.02	211.17	210.77	211.24	211.08	211.46	211.4	210.66	211.35	211.54	212.08	211.29	212.17	210.32	211.37	212.36	211.92	212.06	211.31	211.74	211.31	211.61	211.87	211.96	210.71	210.97	211.17	212.25	211.42	211.7	210.71	211.37	211.37	212.03	212.12	211.44	210.89	213.3	212.23
197.24	198.96	198.29	198.2	198.24	197.81	197.21	197.84	198.85	197.84	197.62	197.33	197.3	197.33	197.92	198.41	196.84	197.86	197.15	198.1	197.69	198.63	197.92	198.36	198.2	198.18	197.52	197.97	198.52	196.84	198.1	198.64	197.96	197.89	198.05	197.95	198.9	198.81	198.28	197.38	198.2	197.51	197.4	198.36	198.78	198.71	197.14	199.05	198.42	196.31
211.87	211.55	211.16	211.9	211.22	211.34	211.51	211.57	211.71	211.38	211.45	211.38	211.18	211.24	211.96	211.85	211.27	211.31	210.99	210.75	212.09	211.99	211.02	212.08	210.66	212.05	211.12	212.43	212.21	211.87	211.09	211.5	211.05	212.95	211.71	211.17	212.04	211.73	211.33	212.02	211.9	211.62	211.18	211.06	212.42	211.5	212.42	212.99	211.17	211.54
203.49	202.61	202.08	201.99	202.68	202.35	202.87	202.36	201.98	202.08	202.08	201.6	202.75	202.25	201.57	202.25	202.87	202.43	202.8	201.59	202.24	202.92	202.94	200.84	202.31	203.66	200.72	203.4	202.03	201.76	202.25	202.17	202.11	202.98	203.15	202.74	201.84	201.43	203.22	201.97	202.46	202.37	201.82	202.9	202.37	203.58	202.66	202.28	202.83	202.33
201.42	200.05	200.34	199.94	199.96	200.74	199.8	199.05	201.04	199.93	200.98	200.33	200.57	199.54	200.45	199.79	200	200.21	200.3	199.91	200.28	200.3	199.95	200.43	200.12	198.86	200.28	201.25	201.16	199.9	200.23	200.38	200.33	201.11	199.89	199.86	200.52	199.62	199.32	200.56	200.73	199.32	200.84	201.03	199.68	200.55	201.66	198.14	199.39	200.28
207.03	206.5	207.8	206.47	208.32	207.25	207.21	207.78	207.34	208.52	207.54	207.88	207.11	208.01	208.9	208.2	207.54	208.67	208.31	207.76	207.69	207.88	208.42	207.78	207.43	207.15	207.59	207.94	209.01	207.52	207.45	208.23	207.99	207.2	207.13	208.27	208.79	207.13	207.89	208.84	208.3	208.02	208.07	207.31	207.9	207.53	208.3	207.5	207.19	208.14
207.44	207.28	206.94	207.32	207.18	207.24	207.66	206.27	206.43	209.15	207.8	206.55	206.98	206.7	207.65	207.67	207.13	207.22	207.9	207.95	208.27	207.2	206.7	208.74	207.44	206.88	207.74	207.73	206.63	207.89	207.43	207.02	206.7	208.29	207.49	207.05	206.91	207.53	207.41	207.49	207.04	207.59	209.08	208.04	207.41	207.42	207.47	207.85	207.27	206.15
205.1	205.46	205.46	206.61	204.54	206.21	205.42	206.15	205.17	206.58	205.77	204.6	206.2	205.69	205.45	204.69	205.48	204.9	205.24	206.12	206.08	206.09	205.61	204.97	205.53	204.97	205.09	205.35	205.12	205.94	205.75	205.7	205.5	205.4	204.98	205.9	206.56	205.14	205.85	205.22	205.56	205.7	204.12	204.34	205.23	205.96	204.97	206.35	205.71	206.03
200.39	199.79	200.51	200.07	200.43	200.35	200.46	202.2	200.34	200.41	200.12	201.9	200.95	200.67	199.95	199.88	200.37	200.16	200.67	200.48	201.56	200.28	200.76	198.76	200.08	200.13	200.36	201.13	199.77	200.73	199.84	199.31	201.15	200.31	199.15	200.9	199.24	200.11	200.49	200.78	200.49	200.17	200.5	200.14	201.57	200.48	200.39	200.59	199.97	200.75
204.78	203.79	205.99	204.79	203.99	203.22	204.15	204.73	204.29	204.75	204.55	204.58	204.19	204.12	203.57	204.73	203.88	204.7	204.71	204.77	204.13	205.69	203.99	204.82	203.63	204.94	204.91	205.59	203.39	204.36	204.23	205.08	205.16	204.79	204.33	204.84	204.58	203.83	203.9	204.55	205.05	203.22	204.64	204.8	206.29	203.84	205.01	204.25	204.38	203.97
208.84	207.84	207.15	207.24	208.23	207.58	208.01	208.13	208.05	206.86	208.18	207.52	208.54	207.33	207.94	207.62	208.13	208.64	207.61	207.72	208.42	208.86	206.86	208.28	207.66	207.1	208.1	208.1	207.64	208.44	208.03	207.48	208.78	206.99	207.18	208.07	207.77	209.03	208.28	206.61	208.31	208.03	209.28	208.17	207.29	206.96	207.53	207.99	207.94	207.96
199.58	199.8	199.8	199.84	199.39	199.26	199.03	197.58	199.23	198.87	198.35	199.64	198.63	198.39	200.03	199.62	199.53	198.9	200.63	198.88	199.36	199.81	199.23	198.97	198.14	199.25	200.02	199.4	199.69	199.62	199.17	199.04	200.4	199.47	200	199.35	200.08	198.24	199.76	200.27	198.17	198.16	198.69	198.48	198.65	199.31	199.1	200.44	199.75	199.21
203.9	203.7	203.18	204.02	203.1	203.47	203.78	203.27	204.26	203.91	203.33	202.7	202.65	203.64	203.13	203.17	202.48	201.36	202.18	202.7	203.04	203.15	203.04	202.37	202.11	203.18	204.08	202.3	203.13	204.35	203.6	203.24	203.78	203.11	203.28	202.8	201.52	203.8	204.04	203.97	203.15	203.69	204.21	203.19	203.77	201.85	203.74	203.01	203.55	202.43
208.58	208.79	208.05	208.33	207.82	208.59	208.91	208.41	209.09	207.8	206.72	207.28	207.27	208.03	208.42	207.65	206.87	207.81	208.07	208.3	207.97	207.45	207.92	208.08	207.46	207.98	208.93	207.57	206.87	207.59	207.78	207.16	208.43	208.01	208.65	208.33	207.62	208.04	208.73	207.88	208.28	207.51	208.58	207.35	207.68	207.79	208.1	207.04	208.12	207.55
208.43	208.98	208.62	208.87	208.8	209.92	209.95	209.38	207.84	209.37	208.84	209.39	208.24	208.65	208.06	207.92	209.41	208.24	208.46	208.33	208.3	208.05	209.19	207.33	208.97	207.72	207.47	209.03	209.15	209.86	209.31	208.19	209.19	210.57	208.34	208.38	208.96	208.75	208.68	208.89	207.75	209.38	208.65	210.1	208.69	207.7	209.16	208.21	208.02	208.17
194.51	194.52	194.64	193.57	195.04	193.91	194.46	194.5	194.08	194.29	194.09	193.31	194.11	193.92	193.58	193.9	194.45	194.86	195.17	194.79	194.45	194.08	194.18	194.8	194.62	193.41	193.34	193.06	194.23	194.14	193.63	194.64	193.89	195.02	193.53	194.72	194.5	194.15	195.58	194.79	195.94	194.34	194.31	194.11	192.47	193.32	194.5	193.75	194.23	193.9
198.69	198.22	199.56	197.56	198.55	198.01	198.5	199.12	198.7	198.68	198.76	199.32	197.71	198.34	198.17	198.73	198.37	198.65	198.51	198.01	198.47	198.76	197.26	198.35	198.25	198.16	199.34	198.12	198.18	198.82	197.71	198.48	198.15	198.71	198.7	198.56	198.09	197.86	197.69	198.43	199.06	198.51	198.47	199.19	198.44	198.69	196.63	198.58	198.5	199.16
195.73	195.85	195.24	193.37	194.37	194.77	195.5	194.99	195.68	195.82	195.75	194.73	195.19	196.03	195.07	194.74	195.86	195.98	194.68	195.17	195.23	195.54	194.93	195.05	194.57	195.31	195.28	195.94	194.99	195.39	195.37	195.17	195.51	194.37	194.86	195.78	195.18	195.79	195.01	194.85	195.2	194.29	195.35	195.8	194.42	195.58	195.9	195.42	195.27	195.78
207.47	206.54	205.69	206.11	206.94	206.32	206	206.98	206.46	206.07	206.02	206.78	206.06	205.95	206.8	207.63	207.26	205.29	206.22	207.16	206.22	206.28	206.81	206.86	205.5	206.17	207.08	206.88	206.23	206.17	206.32	207.41	206.03	206.55	207.14	206.05	206.11	206.64	206.73	206.39	205.9	206.55	206.66	206.94	206.6	207.37	205.31	206.75	206.66	206.14
206.66	206.46	205.87	206.13	206.56	206.49	206.11	205.85	205.15	205.43	205.82	206.36	206.03	207.41	206.97	206.17	206.09	206.38	205.92	207.24	206.39	206.39	206.87	205.69	205.96	206.86	206.7	206.99	206.35	206.6	206.48	206.53	206.33	207.53	205.76	206.01	206.49	205.38	206.47	206.51	206.18	206.23	205.51	205.77	205.89	206.5	206.17	206.14	206.11	207.48
203.17	204.04	203.31	204.07	203.05	203.28	203.08	203.08	202.56	204.19	203.55	203.81	203.63	204.62	204.44	203.81	203.56	203.82	203.22	205.56	204.34	203.19	205.12	203.63	204.05	203.24	203.58	202.54	204.3	204.75	204.38	205	203.2	203.1	203.2	203.47	203.66	202.97	204.45	203.24	204.1	202.8	203.78	202.54	203.67	203.22	203.39	204.08	203.3	202.8
199.87	199.92	199.8	200.67	200.14	200.01	200.22	199.66	200.34	199.85	201.39	200.82	199.64	199.81	199.06	201.18	201.29	199.46	199.9	200.83	199.95	200.69	200.02	200.48	201.01	200.27	199.83	199.4	199.9	200.79	199.1	201.01	200.42	201.14	199.6	199.92	199.68	201.03	200.09	199.4	200.72	200.36	199.9	200.31	199.61	200.36	200.39	200.8	199.24	200.51
218.39	217.93	218.09	217.72	218.35	217.65	216.17	218.06	218.41	217.38	217.61	217.5	217.36	217.24	217.47	218.06	218.68	219.35	218.4	218.5	217.75	218.38	216.97	217.9	217.68	216.43	218.21	217.85	217.77	218.07	217.59	218.65	217.95	217.97	217.5	217.7	216.79	218.04	216.66	218.97	216.91	217.63	218.17	218.02	216.79	218.06	217.56	218.5	216.79	218.44
208.37	208.08	207.26	208.06	208.36	208.25	207.18	207.38	208.77	207.4	207.91	207.83	208.14	207.38	208.24	207.04	208.33	208.41	207.7	207.29	207.92	206.53	207.18	207.87	208.19	207.06	207.29	208.36	207.64	208.76	208.75	207.95	207.8	207.47	207.86	207.18	207.71	207.95	207.3	208.1	207.98	207.4	207.47	207.42	208.78	207.49	208.12	208.1	207.38	207.37
203.58	203.84	203.7	204	203.56	204.37	204.7	205.03	203.93	202.71	203.83	204.85	204.05	204.09	203.95	203.81	202.8	203.24	204.4	203.1	204.76	203.53	203.68	203.28	203.2	203.97	204.38	203.67	203.79	204.35	204.39	203.3	204.16	204.15	204.7	203.24	203.55	204.12	203.07	203.02	204.42	205.06	203.29	204.31	203.9	203.8	204.76	203.94	203.38	204.14
212.79	212.2	212.11	213	211.28	212.41	211.85	213.49	212.56	213.29	212.16	212.03	212.21	213.81	212.74	213.67	212.26	212.15	211.99	212.37	212.95	212.18	211.64	212.42	212.31	213.14	211.94	212.15	211.55	211.91	211.62	212.6	212.42	213.02	212.83	212.11	212.82	211.91	212.13	212.4	212.16	212.27	211.64	213.76	212.8	212.58	212.72	213.05	212.47	212.43
212.92	211.09	212.76	213.35	211.9	212.56	211.52	212.89	212	211.83	212.95	212.39	211.76	211.42	211.37	212.79	211.86	212.46	211.63	211.76	211.46	212.16	212.92	212.89	212.49	213.04	212.21	211.76	211.74	212.33	212.6	213.32	212.29	212.11	212.37	212.53	213.58	211.4	213.48	212.73	211.74	213.29	212.5	212.39	213.35	210.95	212.74	212.12	212.21	212
204.57	204.67	203.99	203.79	203.25	204.99	204.41	205.82	203.16	204.22	205.89	204.12	203.73	204.51	204.41	203.97	204.92	203.46	204.95	204.22	203.15	203.36	204.79	203.39	204.67	202.85	204.87	204.04	203.66	202.95	204.06	204.11	203.9	204.03	203.77	204.28	203.38	203.93	204.41	204.1	204.2	203.83	204.85	204.76	203.93	203.77	204.44	204.18	204.14	204.68
211.84	212.55	212.92	211.67	213.1	213.28	212.34	212.85	212.44	212.56	212.73	212.43	211.85	212.48	212.98	212.28	212.47	212.56	212.83	212.46	211.64	212.57	212.19	211.99	212.44	211.87	212.25	212.66	212.93	211.87	212.11	212.13	211.91	213.88	211.58	211.61	213.2	212.46	212.8	212.4	212	212.87	212.78	212.14	213.12	213.48	210.96	212.91	212.86	211.5
216.72	216.79	215.67	217.04	215.98	218.43	216.72	217.37	216.68	217.43	216.74	217.33	216.49	216.74	217.67	217.54	217.24	216.18	217	216.68	216.73	217.14	217.06	217.83	216.91	217.96	215.84	216.57	216.4	217.49	216.76	217.76	217.9	216.67	216.28	217.28	217.22	218	216.93	216.31	216.77	217.08	216.71	217.12	217.75	217.31	217.81	218.17	216.97	217.11
200.72	200.42	201.11	202.11	200.84	201.21	200.69	201.25	200.94	200.35	200.93	201.33	200.72	201.46	200.84	201.12	202.48	201.63	201.19	201.92	200.33	201.22	201.37	201.33	201.13	201.35	201.17	200.24	202.45	201.97	201.6	202.68	200.8	199.9	201.39	201.46	200.93	201.55	201.36	201.32	201.35	200.36	202.19	201.32	202	201.12	201.77	201.69	201.72	200.6
204.73	203.01	204.05	204.03	203.77	205.71	203.34	203.78	203.26	202.76	203.02	203.57	204.45	204.38	203.47	203.24	204.21	203.95	203.04	203.97	204.15	204.25	203.24	203.92	203.68	202.32	205.03	204.72	203.42	204.48	203.74	203.81	203.95	203.41	204.18	204.13	203.27	203.6	204.26	204.02	203.99	204.28	203.46	203.91	203.73	203.38	203.7	204.24	203.8	203.16
212.48	212.37	213.87	214.07	212.84	213.22	213.61	214.31	213.8	212.51	212.74	212.3	213.63	212.6	213.5	212.8	213.77	213.13	213.21	213.91	213.22	213.62	213.09	212.94	212.21	213.48	212.06	212.25	213.28	213.24	212.37	212.68	212.69	213.51	213.23	212.96	212.66	212.47	213.1	212.75	213.06	213.06	211.98	212.55	212.53	214.09	212.26	213.08	212.99	213.1
199.81	198.82	200.22	200.25	198.58	199.48	199.6	199.01	198.96	199.49	199.77	200.18	199	197.45	200.69	200.05	199.78	199.47	199.62	200.62	199.77	200.08	199.4	199.83	199.59	199.72	199.67	199.49	200.28	198.81	199.68	199.51	199.7	198.59	199.4	199.64	199.33	199.86	199.81	199.76	199.89	200.2	199.82	200	200.08	198.48	199.57	198.89	199.4	199.58
212.73	212.21	211.48	213.07	213.85	212.14	211.06	211.49	212.46	213.8	212.75	212	212.07	212.41	211.57	211.61	211.63	212.73	213.11	211.94	211.99	212.34	212.33	212.9	211.98	212.1	212.99	211.85	212.55	212.87	212.65	212.53	212.66	211.95	212.75	212.9	212.71	212.36	211.83	212.08	211.94	210.52	212.13	212.59	212.64	213.1	212.15	211.68	212.04	213.33
208.38	209.11	209.38	208.82	209.27	207.34	209.65	209.65	208.74	208.27	208.55	208.2	209.63	209.32	208.59	209.47	209.64	209	209.85	208.36	209.61	209.14	209.22	209.22	208.38	208.59	207.82	209.52	209.01	208.97	208.02	210.27	207.32	208.55	208.4	207.05	209.21	208.25	208.88	207.56	209.21	209	208.43	209.32	209.02	208.2	208.12	209.3	208.24	208.23
202.45	203.09	203.6	202.63	202.72	202.94	202.58	203.45	202.51	203.03	203.31	202.88	203.62	202.79	202.84	203.34	203.72	202.82	203.15	203.75	203.76	203.77	203.47	204.13	203.32	202.76	203.76	202.92	204.04	203.77	202.67	204.11	202.58	203.07	202.91	202.56	204.2	202.52	201.74	203.9	202.53	203.46	203.3	203.4	203.56	202.9	202.46	202.91	203.49	203.02
206.91	208.34	207.97	207.4	206.65	207.77	208.07	207.98	208.54	209.72	208.03	207.49	206.34	208.03	207.89	208.54	209.04	207.5	207.68	206.28	208.45	206.43	207.72	207.57	207.93	207.59	207.72	207.37	207.87	208.11	207.81	206.92	207.62	208.1	207.93	207.38	207.76	208.26	208.01	208.08	207.55	208.13	208.98	207.26	207.1	208.19	207.16	206.94	207.1	207.62
208.45	208.05	207.81	208.24	208.33	209.56	208.45	208.23	208.6	208.73	207.54	208.09	208.75	208.11	207.58	208.15	208.69	208.28	208.2	207.43	207.3	208.74	208.49	208.95	209.2	209.22	208.84	208.64	207.08	208.17	208.41	208.94	207.16	207.64	208.23	209.15	208.14	209.46	207.6	208.05	208.13	208.61	209.01	207.53	207.49	208.2	208.83	207.16	207.71	208.23
203.54	203.9	202.93	203.24	202.85	201.97	204.23	203.61	204.49	203.4	203.09	204.32	204.17	203.31	203.44	203.9	203.76	203.83	203.52	203.64	203.22	204.37	204.71	203.32	203.4	203.94	203.02	203.82	204.36	204.34	203.51	203.55	203.01	204.05	204.47	203.67	203.83	202.76	203.52	202.61	203.41	202.47	203.98	203.59	204.1	202.74	203.39	204.33	205.05	202.78
208.08	206.96	205.36	207.58	208.04	208.62	208.36	208.85	207.28	207.55	208.71	207.77	207.57	207.99	208.42	207.76	208.46	208.64	207.63	208.03	208.02	208.44	208.2	208.08	207.92	207.3	207.61	207.51	207.9	207.08	207.42	208.25	208.03	207.68	207.44	207.31	207.88	207.73	207.1	206.52	207.56	207.64	207.73	207.87	207.48	208.26	207.16	207.11	207.7	207.93
200.1	201.17	200.56	200.17	200.31	200.32	199.92	199.03	200.48	201.11	200.13	200.9	200.83	200.47	200.82	200.55	200.34	199.62	199.93	200.13	200.58	199.9	199.41	200.68	201.28	199.34	200.97	200.19	199.57	199.98	200.35	199.92	201	199.96	199.7	199.76	200.63	200.75	200.34	199.65	200.13	199.98	200.33	201.02	200.07	199.83	199.24	199.88	200.67	200.13
213.91	214.07	213.52	213.62	214.4	213.76	214.59	215.21	213.55	213.25	213.73	214.6	213.26	212.54	214.12	213.69	213.7	213.38	213.04	213.2	213.08	213.49	213.95	214.29	214.34	213.93	214.04	213.57	214.45	213.77	212.79	214.46	214.02	213.52	213.05	214.83	212.78	213.7	213.5	214.5	213.64	215.14	213.74	214.11	214.25	213.53	213.36	212.44	213.67	214.96
209.83	209.47	208.96	209.93	209.74	209.01	210.45	208.91	209.19	209.98	208.56	210.19	208.37	209.65	209.66	209.83	209.98	208.75	208.65	210.36	208.83	209.57	207.93	211.09	209.22	208.91	209.38	210.25	208.25	210.22	210.21	208.81	210.22	209.76	209.29	208.67	209.38	209.53	209.65	209.85	209.83	210.18	209.91	210.46	208.6	208.49	210.12	209.47	209.1	208.66
213.64	213.35	211.67	212.47	212.08	212.09	211.79	212.56	212.69	211.79	212.54	212.81	211.81	211.9	212.71	211.55	212.69	213.15	211.69	212.86	212.45	211.88	212.21	212.61	212.58	213.64	212.41	212.61	212.26	213.04	212.53	212.41	211.54	212.6	212.51	212.68	212.35	211.87	213.22	212.1	213.32	212.16	212.18	211.66	211.74	212.07	212.61	212.73	213.04	212.86
204.23	203.88	203.7	203.57	203.62	203.61	203.87	203.73	204.67	204.6	204.38	204.12	204.63	203.23	204.12	203.89	203.65	204.21	204.38	204.28	203.04	203.6	203.01	203.9	203.07	203.38	203.23	204.44	202.89	203.64	203.41	204.71	204.86	204.15	204.68	204.19	205.37	204.18	203.88	204.06	203.7	202.43	204.17	203.18	205.17	203.84	203.25	204.68	204.39	204.36
207.89	208.71	207.97	208.39	208.19	207.83	208.07	206.93	206.96	206.34	207.26	207.64	208.53	208.24	207.58	208.34	207.25	206.56	207.8	208.54	208.74	207.97	208.19	207.15	208.06	207.62	207.55	207.69	208.84	207.24	207.44	208.6	207.05	207.16	207.62	207.28	206.89	207.71	208.57	207.38	208.21	207.36	207.13	207.86	207.55	207.53	208.72	207.75	207.18	206.31
203.98	204.67	205.39	206.03	205.4	204.89	204.92	205.36	205.73	205.68	204.56	206.09	205.23	206.22	206.84	204.81	205.8	205.23	206.04	206.39	204.87	207.18	205.59	204.86	206.33	205.52	205.67	205.35	205.24	205.8	206.87	205.78	206.08	207.03	205.11	206.82	205.35	205.97	204.57	205.63	204.67	204.77	207.15	205.27	204.61	204.18	205.19	206.27	205.31	205.72
202.58	202.61	202.54	202.41	201.54	201.77	202.57	201.56	202	201.36	202.08	202.81	202.67	201.32	202.36	202.07	202.8	202.55	202.16	202.37	202.16	203.21	202.58	202.95	202.37	202.65	203.05	204.17	202.32	202.92	203.22	202.99	202.76	201.65	203.16	201.79	202.27	201.94	202.43	202.17	202.22	202.12	202.54	202.66	202.66	200.93	202.26	202.44	202.19	202.12
208.3	209.23	208.1	209.2	207.42	207.63	207.68	207.87	207.39	208.01	205.94	206.82	208.24	209.08	208.03	208.06	207.24	207.91	208.43	207.89	208.36	208.11	207.94	207.21	207.08	207.18	208.78	207.54	207.09	207.2	208.43	205.86	208.51	207.87	207.56	207.76	207.97	207.54	207.72	207.12	208.96	206.78	207.5	207.92	207.03	206.67	208.8	207.66	207	207.55
208.42	209.19	207.93	208.21	208.35	208.67	207.19	206.69	209.23	209.17	208.65	208.46	208.61	209.09	207.74	207.92	207.98	208.47	208.89	208.8	207.73	207.26	208.25	208.61	208.04	210.17	207.49	208.91	207.76	207.92	208.41	208.1	208.63	208.14	209.53	208.88	207.9	209.18	208.11	208.3	207.46	208.56	208.45	209.27	208.47	208.55	209.08	208.55	207.52	209.56
201.59	201.89	203.02	202.79	202.21	202.98	202.01	202.06	202.06	201.3	202.02	202.28	202.75	202.25	202.33	202.34	202.37	201.99	202.09	202.85	202.33	201.76	202.06	202.36	202.13	203.12	201.26	202.59	202.46	203.46	203.03	203.24	202.62	202.36	203.21	202.48	202.48	202.69	203.24	203.46	202.52	202.79	201.35	202.21	203.79	202.31	202.1	203.83	202.1	203.17
211.86	210.73	210.81	211.16	210.79	211.77	210.63	212.59	212.69	209.93	212	212.15	211.93	211.61	210.04	212.03	212.45	211.42	212.2	211.71	211.89	212.35	210.6	211.71	211.78	213.69	210.87	211.77	211.72	211.87	210.76	212	211.27	212.02	211.4	211.54	210.92	210.82	210.77	211.19	211.34	212.41	211.23	211.54	211.01	211.39	211.25	212.16	212.21	210.77
216.87	216.88	216.74	216.62	217.02	216.84	217.11	216.89	216.78	216.74	217.08	217.27	216.25	217.27	216.92	216.82	217.69	216.8	217.63	216.98	217.69	216.62	216.7	216.78	218.07	216.33	217.54	217.2	217.71	217.18	217.06	217.68	216.44	216.99	216.76	217.99	217.14	217.91	217.01	215.65	215.99	218.3	216.35	216.33	216.32	215.61	216.68	216.42	218.2	218.32
210.04	209.81	209.51	209.23	209.19	209.9	209.35	209.85	208.49	210.24	209.06	210.09	209.62	209.79	209.15	210.99	208.78	210.23	210.58	210.04	208.76	208.79	208.94	209.18	209.83	210.08	210.54	209.44	209.14	208.64	209.36	209.41	209.63	210.13	208.6	210.42	210.97	209.45	209.98	209.75	208.66	208.77	211.38	207.96	210	210.36	210.07	209.14	208.87	209.43
216.65	216.74	217.32	217.26	217.58	217.71	215.7	216.85	218.21	216.17	217.31	217.17	216.62	217.22	215.98	216.67	216.61	216.48	217.8	216.32	216.7	217.72	216.97	217.22	216.86	216.74	216.01	218.38	217.53	217.62	216.08	217.49	216.87	217.32	216.77	218.02	216.39	216.33	218.18	217.68	215.93	217.76	216.98	217.28	217.28	218.38	216.54	217.39	217.76	217.34
203.35	204.16	203.09	203.35	202.69	202.36	204.04	202.8	203.36	203.57	203.59	203.82	204.82	203.04	204.31	203.33	202.45	203.5	203.47	203.29	203.08	203.31	203.62	204.25	202.89	203.35	204.32	203.42	202.74	202.79	203.37	202.56	203.07	203.27	203.85	203.92	203.88	202.73	204.44	202.97	202.55	202.86	203.83	203.6	203.25	201.98	204.29	203.31	203.8	203.35
212.11	212.3	212.76	212.74	212.79	213.34	213.05	211.43	212.67	213.38	212.55	212.62	211.87	212.37	212.5	212.59	212.4	212.7	212.55	213.42	212.55	211.64	212.98	211.91	213.62	212.15	213.88	212.16	212.83	213.03	212.5	211.65	212.77	212.83	211.61	212.11	213.23	212.32	211.44	212.35	211.89	212.62	212.54	212.12	212.97	212.47	212.04	211.79	212.58	211.73
205.73	205.65	206.26	205.28	205.54	205.04	205.99	206.62	205.94	205.46	204.55	206.66	205.65	205.31	205.79	205.81	205.58	205.5	205.82	206.57	206.87	206.95	206.22	205.48	204.88	205.9	205.01	207.31	206.14	205.56	205.76	205.02	205.21	205.34	205.65	206.33	204.77	205.63	205.48	205.57	205.32	206.22	205.54	206.37	206.53	205.58	205.83	205.27	206.14	205.79
211.83	212.31	212.48	211.89	212.56	211.73	211.04	211.78	211.83	211.4	212.14	212	211.16	211.72	210.65	212.1	209.98	213.23	211.55	211.51	211.18	211.14	211.62	211.41	211.21	211.34	210.75	211.16	210.55	212.02	211.96	212.24	212.62	210.81	212.18	210.83	211.27	211.68	211.1	211.87	211.87	211.18	212.05	211.63	212.1	210.69	211.26	211.13	211.65	210.73
210.34	212.35	211.28	211.93	211.32	211.32	213.36	210.7	211.93	211.25	211.53	211.48	211.09	211.28	210.9	211.68	211.4	211.44	211.71	211.16	210.82	211.45	211.63	211.72	211.51	211.22	211.55	211.77	211.69	211.68	211.55	211.56	211.65	212.45	211.43	210.98	211.74	211.2	211.83	212.16	212.09	211.74	210.52	211.7	212.55	211.72	211.55	211.63	212.28	212.74
209.19	209.3	209.12	210.46	209.13	209.35	209.81	210.22	210.39	208.53	208.35	209.85	210.12	210.23	210.08	209.73	210.92	209.19	209.07	209.25	209.32	209.28	210.52	209.62	209.4	209.43	210.97	209.13	208.64	209.41	209.11	209.39	209.76	209.45	209.17	210.22	209.52	209.38	209.3	209.98	210.31	209.22	209.45	209.36	209.12	208.57	209.1	208.92	209.97	210.13
214.22	214.62	214.29	212.98	215.02	215.03	213.7	212.91	213.47	214.47	213.88	213.2	214.55	214.22	214.7	213.77	213.13	214.13	213.65	214.41	213.1	215.63	213.53	214.95	213.85	213.87	213.86	214.12	213.86	214.01	213.44	214.81	214.26	214.52	213.07	212.74	212.43	213.71	213.95	213.69	213.79	213.94	214.48	213.57	213.04	214.47	214.21	213.58	214.3	214.46
217.02	217.39	216.89	217.43	216.76	216.33	217.02	217.51	217.49	218.07	216.43	216.8	217.03	217.47	216.42	217.36	217.01	217.38	216.49	217.19	216.88	215.88	216.56	216.73	216.36	217.13	217.71	216.43	217.99	216.21	217.54	216.7	216.54	217.36	216.57	216.55	216.36	217.81	216.1	215.73	215.63	216.08	217.31	216.8	217.14	216.54	216.31	216.44	216.25	217
198.33	199.87	199.15	199.43	199.3	199.27	200.06	199.85	199.09	199.78	199.41	201.21	199.38	199.99	199.72	199.91	198.87	199.83	199.94	200.15	199.34	198.81	199.78	199.33	199.49	200.57	199.95	199.56	199.25	198.27	199.38	199.7	199.26	199.57	200.35	199.47	199.74	199.68	199.29	199.85	198.69	198.95	199.33	198.21	198.88	199.77	198.94	198.55	199.73	199.78
203.28	202.1	203.47	202.8	202.8	202.55	202.99	202.37	202.16	203.47	202.82	202.43	201.47	201.96	202.21	204.15	200.89	202.51	202.57	202.41	202.71	201.9	202.18	202.41	202.31	203.21	202.6	202.85	202.71	204.11	203.22	201.83	203.25	201.52	201.82	203.28	201.45	203.44	203.05	201.74	202.16	203.11	203.53	202.37	203.63	204.22	201.93	201.99	202.46	203.33
207.28	207.58	207.72	206.98	207.43	206.94	207.56	208.12	208.69	207.07	208.07	208.67	207.87	207.78	207.71	208.9	208.28	208.14	207.08	206.56	207.81	208.09	207.44	208.23	207.41	207.37	207.29	209.25	207.86	206.87	207.85	207.89	207.6	207.8	207.45	207.9	207.81	207.16	207.44	207.88	208.47	207.9	208.39	207.44	208.13	205.97	207.39	206.93	207.02	208.92
204.39	205.01	203.42	205.31	205.42	204.32	204.89	204.9	204.79	204.76	203.52	204.88	203.72	204.73	205.12	205.24	205.68	204.96	205.1	204.37	205.29	204.73	203.71	205.51	205.76	205.65	205.16	204.74	205.37	205.19	204.49	204.99	206.08	204.65	205.84	204.04	204.58	204.81	205.4	205.65	204.52	204.83	204.04	205.25	203.94	205.48	204.34	204.91	205.62	205.31
210	209.7	209.13	210.48	210.01	209.16	209.94	209.19	209.41	209.83	209.98	209.04	208.79	209.69	210.52	208.09	209.08	209.15	210.16	209.24	208.67	208.76	208.81	209.28	209.91	210.23	209.9	208.79	209.35	209.86	209.88	208.72	208.71	209.07	210.03	208.69	209.05	209.64	210.44	209.85	209.78	208.59	209.87	211.11	210.14	209.38	209.16	209.53	210.08	210.63
199.35	199.35	198.77	199.37	199.34	199.17	198.5	199.98	199.51	198.77	199.88	198.39	199.29	200.06	198.91	199.78	198.74	200.62	198.28	198.42	200.09	198.91	200.49	199.7	200.28	200.15	200.17	199.06	199.35	199.07	199.6	199.44	199.23	199.68	199.02	199.71	199.23	199.05	198.73	199.29	198.84	200.39	199.02	198.7	199.37	199.2	199.2	199.95	199.22	199.71
207.44	208.4	207.32	207.85	207.83	207.5	207.63	206.6	207.67	207.37	206.67	208.12	207.21	207.54	208.07	207.03	206.5	207.61	207.76	208.01	207.79	207.17	207.67	206.94	207.63	206.71	206.19	206.94	208.15	207.19	207.94	208.17	208	205.92	207.82	207.18	207.96	208	206.98	207.37	207.35	206.56	207.94	207.86	208.13	207.92	208.19	208.42	208.42	208.26
209.26	207.95	207.76	209.2	208.51	209.22	207.67	209.79	208.4	208.38	209.08	208.67	208.82	209.02	208.85	207.4	208.66	208.46	208.14	209.1	209.03	208.54	208.27	208.24	209.13	207.7	207.88	208.55	208.65	209.36	207.71	207.62	208.96	208.97	208.12	208.47	208.7	208.41	208.93	208.13	208.96	208.33	209.89	209.82	208.46	209.17	208.34	209.82	209.14	209.2
206.7	206.89	207.42	207.4	208.1	208.17	207.32	208.42	206.61	207.91	208.15	207.5	207.63	208.35	207.12	206.32	207.33	207.23	208.67	208	207.65	207.49	207.34	208.15	207.43	207.23	208.72	207.93	208.59	208.06	207.11	207.47	208.04	207.83	207.87	207.79	206.91	208.27	208.03	207.32	208.97	208.19	208.44	207.74	207.73	207.5	208.4	208.54	209.06	207.22
205.27	204.1	204.32	203.84	204.2	204.92	204.04	204.84	204.51	204.69	205.08	204.37	203.58	205.72	204.85	204.43	205.25	204.07	203.99	205.2	205.88	204.38	205.56	203.88	204.8	204.88	204.41	205.42	204.58	205.6	203.75	203.71	204.32	205.58	205.14	205.23	205.3	203.8	205.17	204.7	205.36	204.87	205.4	203.37	206.23	205.38	204.88	204.49	206.26	203.54
212.75	213.96	213.32	213.34	212.12	212.87	211.74	213.9	214.31	212.81	213.02	213.75	212.77	212.98	213.7	213.06	213.13	213.36	212.34	212.94	212.45	213.78	213.32	212.61	213.09	213.2	213.16	212.77	213.36	213	212.75	212.73	213.22	212.66	212.1	212.75	212.48	213.34	213.62	212.23	214.01	213.03	213.27	212.28	212.63	213.7	212.72	213.99	212.07	213.26
208.31	209.61	208.44	208.61	208.91	209.04	208.75	207.68	208.96	207.96	208.79	208.41	207.44	209.1	209.06	208.05	207.64	208.85	208.4	208.67	209.37	208.11	207.12	208.39	208.06	207.96	208.94	208.9	209.03	208.95	208.79	208.78	209.03	209.39	208.25	208.97	210.89	209.66	208.47	208.41	209.2	208	207.61	208.75	209.57	209.26	209.54	208.46	209.73	208.74
200.81	200.81	201.22	201.03	201.95	200.37	201.63	200.62	201.39	201.62	201.13	201.75	201.22	200.84	201.31	200.33	201.73	201.62	200.81	201.76	201.49	201.49	200.59	200.53	201.8	201.44	201.63	202.17	201.42	201.28	201.91	201.31	200.87	200.72	201.89	199.41	200.77	201.3	202.1	200.76	201.01	200.77	201.26	201.2	201.3	201.61	201.52	201.89	200.68	201.23
218	217.11	216.46	216.98	217.05	217.06	218.44	217.85	217.39	216.25	216.97	217.77	217.24	217.27	217.05	216.97	216.78	217.15	217.48	215.46	217.06	217.26	216.6	216.81	217.38	217.86	216.76	217.36	217.1	217.11	217.15	217.48	217.29	216.61	216.74	216.99	216.57	216.01	218.66	217.46	216.74	217.38	217.11	216.61	216.64	217.23	217.42	217.32	217.44	217.12
208.81	209.42	208.53	208.25	208.71	208.98	209.6	209.09	208.89	209.02	208.59	208.76	209.09	208.69	207.65	209.53	208.16	209.62	207.61	209.97	208.94	208.88	208.76	207.91	209.2	208.32	208.35	207.6	208.73	209.36	208.81	208.29	208.51	208.87	209.45	209.66	207.59	209.8	208	208.89	209.33	208.57	208.49	209.39	208.3	208.72	208.33	209.56	208.38	208.79
218.08	217.98	217.49	217.97	218.33	217.14	218.82	218.06	217.76	217.14	218.9	217.61	216.51	218.76	216.92	218.57	218.54	218.08	218.19	217.66	217.29	216.98	218.15	216.92	218.94	218.26	217.59	216.55	217.15	217.81	217.81	217.93	218.42	218.71	218.54	218.18	216.98	219.38	218.3	217.15	217.04	217.42	218.27	217.74	218.71	218	217.2	216.29	216.28	217.6
209.1	207.17	209.73	208.54	208.79	209.51	208.73	208.61	208.92	208.07	208.02	208.55	209.31	208.84	208.74	209.8	208.9	209.17	209.17	208.36	208.89	207.34	208.06	208.41	208.75	209.67	208.71	209.45	208.58	208.91	207.72	208.52	209.15	208.32	209.1	209.07	209.47	209.58	209.84	208.65	208.3	207.6	208.99	209.3	209.58	209.2	208.83	208.36	208.47	209.33
200.34	199.04	199.17	200.42	199.6	201.63	199.12	199.32	199.4	198.93	199.08	199.58	198.9	199.08	198.67	199.54	199.68	200.34	199.97	198.98	200.15	199.13	199.7	199.69	200.94	199.51	198.7	199.68	199.52	199.03	198.32	200.06	198.83	197.88	198.18	199.75	197.99	198.36	199.04	199.33	200.09	199.7	199.41	199.59	199.22	199.64	200.08	199.81	200.01	199.29
205.58	204.67	204.92	203.98	205.26	204.71	204.73	204.32	205.61	205.47	204.63	203.75	205.19	204.81	205.52	203.58	205.63	205.38	205.04	204.08	204.39	204.71	203.91	204.69	204.39	204.8	205.08	205.01	204.91	204.84	205.91	204.95	205.35	205.48	204.2	204.41	204.78	204.51	205.11	204.33	204.24	204.84	204.36	203.66	205.13	204.78	204.49	204.01	205.63	205.05
208.61	210.02	209.76	208.41	210.46	209.52	209.15	208.97	208.19	209.47	208.92	210.05	210.01	208.49	208.57	209.97	209.15	209.41	208.61	209.39	209.86	209.85	209.13	209.16	209.4	209.36	209.38	210.27	208.81	209.25	209.72	208.81	209.58	209.24	209.23	209.22	209.66	210.13	209.48	209.25	208.32	210.24	208.86	209.79	208.74	208.95	209.34	209.54	209.17	209.7
200.44	200.83	200.17	201.28	199.98	199.83	200.79	200.71	200.15	200.93	201.38	199.5	200.14	201.78	199.84	201.45	200.73	199.49	200.34	200.69	200.72	200.95	200.87	201.62	199.96	200.47	200.68	200.61	200.88	200.82	200	201.13	200.24	200.17	200.58	200.39	200.87	200.7	199.39	200.18	201.46	202.15	200.85	200.97	200.6	200.64	200.61	200.83	200.07	200.14
216.81	216.52	215.93	217.11	217.1	217.09	216.57	216.57	216.91	217.38	216.24	219.04	217.01	218.12	217.29	217.63	215.79	217.11	216.53	217.94	216.99	216.31	218.06	215.46	216.04	216.66	217.65	217.53	216.37	216.75	217.12	216.38	217.51	217.25	217.79	216.62	217.32	217.04	217.02	215.73	216.37	217.81	216.56	216.18	216.53	216.95	217.42	217.33	216.59	217.1
209.05	210.05	209.77	209.59	210.31	209.02	208.34	209.61	208.87	208.89	209.56	208.15	210.43	209.17	209.22	209.26	209.49	209.54	209.59	209.69	209.6	209.84	209.09	209.57	208.79	209.01	209.57	210.05	208.84	209.84	209.11	209.27	208.69	208.95	209.32	209.59	209.24	208.48	208.74	209.19	209.27	209.2	210.05	208.99	209.26	209.97	209.93	211.05	210.44	210.62
216.38	217.73	216.93	216.56	217.31	217.62	217.32	218.13	218.14	217.57	217.54	216.99	217.57	217.42	217.96	216.66	217.68	217.79	218.59	216.85	217.42	216.48	217.78	217.57	216.84	218.39	218.78	217.68	217.57	218.37	218.64	217.16	217.53	217.61	217.61	218.05	217.91	218.16	218.66	218.36	217.44	217.16	217.88	219.06	217.2	217.59	217.77	217.06	217.32	217.07
212.52	213.63	213.15	212.99	212.99	212.06	212.52	212.44	212.34	212.35	212.61	213.2	214.76	212.87	211.88	212.92	213.94	212.99	212.5	212.54	213.59	213.04	212.26	213.27	212.93	213.59	213.17	212.82	211.72	212.96	212.36	212.7	213.79	212.36	212.9	212.52	213.45	212.38	214.13	213.15	212.9	212.66	212.63	212.19	213.01	213.36	212.94	212.68	213.08	212.81
217.9	217.92	217.72	216.96	218.82	218.6	216.7	218.13	217.82	217.85	217.91	218.56	217.71	218.64	218.24	217.48	217.85	218.91	217.59	217	217.12	217.67	218.45	216.74	217.86	218.24	217.09	218.07	217.54	217.59	218.25	217.72	217.29	217.96	217.74	218.21	219.51	219.02	217.76	217.06	217.58	217.66	217.39	218.07	217.39	217.17	218.46	217.29	216.84	217.64
203.68	203.91	203.34	204.66	203.49	204.85	204.44	202.89	203.63	204.74	203.89	203.74	203.86	203.51	205.06	202.73	203.09	203.76	204.22	203.81	203.67	203.55	203.73	205.07	202.65	204.13	203.57	203.59	204.59	203.51	204.09	204.32	203.68	202.92	203.85	202.91	203.3	204.58	204.11	203.94	204.49	203.78	204.48	204.18	204.03	204.82	204.41	203.26	204.5	203.71
207.13	208.66	208.02	207.53	207.11	207.08	207.57	207.94	208.02	206.91	207.63	207.28	207.61	207.05	207.78	208.01	206.92	208.1	207.36	206.27	207.25	207.64	208.47	208.21	207.3	207.75	207.93	208.03	207.34	208.98	206.51	208.3	207.18	208.39	207.6	207.69	208.36	207.01	208.36	207.66	208.71	207.58	208.86	208.44	206.85	207.73	207.63	209.27	206.92	208.1
202.46	202.81	203.16	201.89	203.58	201.54	203.13	202.88	201.64	203.41	203.23	203.27	201.76	202.42	203.23	202.69	204.31	202.54	202.85	201.84	202.12	202.39	202.44	201.8	203.38	202.23	202.96	201.99	202.17	202.99	201.31	203.76	201.98	203.15	202.94	201.68	202.81	202.61	201.6	203.12	202.42	202.43	202.37	203.47	203.47	202.05	202.16	202.06	202.48	202.54
198.63	197.63	198.58	198.25	199	197.48	197.09	197.34	196.92	197.76	197.07	198.02	197.6	197.23	198.85	198.25	197.91	198.8	196.85	198.97	199	197.92	198.45	198.33	198.06	197.79	197.32	198.56	198.65	197.81	197.79	198.74	197.7	196.53	197.59	198.82	197.72	198	197.51	197.64	198.3	198.14	197.61	199.02	197.64	196.77	197.9	198.11	197.33	197.85
198.79	199.31	198.09	198.59	198.87	198.31	198.89	198.79	198.69	199.06	197.85	197.8	198.77	198.67	198.48	198.63	197.84	198.23	197.86	199.18	197.84	198.16	198.78	199.6	199.2	198.37	197.47	198.25	199.02	199.12	197.25	198.73	198.92	198.88	199.14	198.98	198.99	198.81	198.37	198.3	199.32	197.99	198.68	198.36	198.82	198.89	198.67	198.39	198.27	198.45
200.14	200.46	200.75	200.91	200.16	199.35	200.37	200.6	199.66	200.03	200.54	201.28	201.23	199.91	200.49	200.34	198.79	201.18	199.99	200.39	200.8	200.92	201.1	199.99	200.21	201.58	200.52	200.78	200.24	200.33	200.54	198.98	200.06	199.97	199.72	200.18	200.59	200.45	200.34	200.96	201.31	199.59	199.8	200.24	200.04	200.51	199.17	200.32	199.98	199.23
202.44	202.59	202.7	202.65	201.72	202.9	202.89	202.13	202.08	204.28	201.74	203.04	201.73	203.12	202.73	203.03	202.5	203.48	203.54	201.58	202.11	202.79	203.01	203.48	201.96	202.33	202.19	202.57	202.31	202.56	203.71	202.56	202.6	203.61	201.97	202.02	202.59	202.43	201.55	203.07	202.5	203.31	202.37	201.76	202.63	203.56	202.39	203.15	202.5	202.23
218.18	217.6	217.41	218.41	218.17	216.54	217.68	217.19	218.77	217.16	217.49	217.86	217.88	218.4	218.14	217.91	217.35	218.02	218.59	217.96	218.39	217.49	217.59	217.58	217.4	218.26	217.98	217.76	217.99	217.21	218.2	217.63	217.98	218.45	217.61	219.26	217.72	218.8	217.55	218.52	217.79	218.28	218.2	218.62	218.19	217.91	217.4	216.67	217.83	218.18
202	203.24	204.41	202.49	203.94	202.4	204.22	203.84	202.83	203.03	203.62	203	204.07	202.78	203.63	202.65	202.88	204.05	203.89	203.87	203.98	203.08	203.66	203.65	202.31	203.3	203.28	203.27	204.04	204.05	203.01	202.8	203.39	203.03	203.62	203.79	203.24	203.9	204.19	203.32	203.65	204.17	203.87	203.02	203.19	203.56	203.51	203.37	203.22	203.59
200.93	200.87	201.13	200.37	200.13	201.15	201.05	201.18	200.31	199.63	200.79	199.75	200.22	200.66	200.96	200.78	199.43	200.66	199.29	200.53	199.74	200.94	200.32	199.94	199.86	200.23	199.91	200.71	201.1	200.6	200.79	200.33	199.87	200.5	200.51	200.85	200.97	200.68	200.72	199.9	200.04	200.52	200.09	199.8	200.32	199.83	200.51	201.17	200.83	200.68
203.35	203.94	203.9	203.96	205.12	203.39	204.03	203.95	203.83	203.39	204.64	204.14	202.72	203.3	203.95	203.2	202.36	205.09	203.85	204.01	203.73	203.87	204.64	203.72	203.49	203.54	203.47	204.38	204.36	203.9	204.36	203.57	203.61	202.79	203.47	203.73	203.83	204.03	204.16	203.46	204.44	203.54	204.45	203.6	203.56	204.83	204.33	204.29	204.13	204.63
208.8	208.31	207.25	208.45	208.52	208.07	208.77	208.99	209.5	207.76	207.79	209.67	207.84	208.25	208.92	209.82	208.39	207.87	206.86	208.03	208.35	208.68	208.01	208.73	208.79	208.61	206.58	209.48	208.75	208.44	209.05	207.83	208.4	208.27	208.16	208.68	207.09	207.61	207.66	207.99	209.24	207.64	208.19	207.84	208.19	209.53	208.11	209.12	208.9	208.69
207.11	207.63	208.31	207.6	209.6	207.2	206.9	208.94	209.22	207.53	208.75	208.04	208.27	207.1	208.37	207.13	208	208.16	207.35	207.38	208.53	207.42	207.11	208.26	207.55	207.87	207.52	207.26	207.58	208.66	207.83	208.46	208.12	207.78	208.75	207.81	207.37	208.01	206.7	207.06	207.61	207.33	208.7	208.58	207.32	207.28	207.8	208.86	207.51	207.41
211.75	212.94	210.81	211.29	211.97	212.04	210.84	211.7	211.81	212.1	212.32	211.81	211.23	210.92	212.7	211.67	210.63	211.86	211.79	211.82	211.49	210.59	211.21	212.18	211.15	211.55	212.21	212.5	211.7	211.66	212.28	212.04	210.97	212.57	211.09	210.72	212.35	212.2	211.1	211.43	211.35	210.45	212.2	212.56	211.23	212.26	211.1	211.49	212.32	211.47
217.57	216.32	216.13	217.17	216.92	217.84	216.89	216.6	217.14	216.37	217.31	215.89	217.73	216.98	216.4	216.18	216.02	217.26	217.25	216.91	217.27	217.78	216.81	217.39	216.9	217.17	216.77	218.29	217.38	216.22	216.43	217.37	217.29	217.82	216.91	217.09	216.71	215.8	217.3	216.21	218.03	217.01	217.16	217.75	216.26	216.78	216.92	216.39	215.25	216.81
213.6	213.59	214	214.89	213.99	214.2	214.39	214.94	213.94	214.31	212.53	213.87	213.14	213.6	213.28	213.8	213.67	213.57	214.56	213.38	213.52	214.46	214.57	214.19	212.8	213.71	213.28	214.31	212.86	213.11	213.83	215.17	214.04	213.17	213.88	213.75	213.45	213.56	214.19	214.05	214.54	213.31	213.38	213.14	213.79	213.54	213.44	213.53	214.07	214.98
203.91	202.81	202.98	202.98	203.64	203.76	202.53	203.98	202.46	203.42	202.54	202.57	203.27	203.01	203.48	203.36	203.04	202.9	204.03	204.16	201.77	203.31	203.24	203.82	203.13	203.2	203.22	203.54	202.31	202.77	202.86	204.58	204.58	203.08	203.92	203.13	202.57	204.47	202.89	203.52	202.29	203.57	202.63	203.42	202.53	203.69	203.71	202.64	203.28	203.56
211.02	211.92	211.19	211.62	212.31	210.82	211.13	211.69	210.84	211.45	210.64	212.03	211.93	211.46	212.17	211.52	211.8	211.53	212.3	211.01	212.06	212.06	211.96	210.67	211.18	211.35	210.91	212.41	212.11	211.02	210.9	211.6	211.92	210.72	213.14	211.06	211.7	211.65	212.36	213.25	210.49	211.08	212.06	212.33	211.22	211.31	211.47	211.02	212.01	212.34
213.59	214.43	213.28	212.91	213.21	213.09	213.93	212.53	212.86	212.63	211.86	213.33	213.5	213.29	212.43	213.09	213.29	212.28	213.64	213.53	212.84	213.38	211.91	213.58	212.68	212.77	213.48	212.16	212.96	213.78	212.89	213.28	213.06	212.47	213.62	213.79	213.33	213.25	213.67	212.99	212.71	213.41	212.53	212.4	212.39	212.29	212.88	214.26	212.9	213.57
205.91	205.41	205.52	205.21	205.58	205.44	204.28	206.42	206.91	205	205.13	205.23	205.04	205.51	205.22	205.18	205.38	206.34	206.17	205.07	204.31	206.94	205.44	205.17	205.74	206.13	204.99	205.55	206.2	205.17	205.81	205.51	204.97	205.92	206.65	206.47	206.32	204.56	204.47	204.92	205.16	204.35	205.44	205.49	204.55	205.7	206.02	205.54	205.84	205.04
208.31	209.95	208.58	210.04	209.36	209.63	208.56	209.26	208.1	208.49	209.26	209.17	208.71	208.21	208.04	208.29	208.14	208.57	208.37	208.21	208.66	208.64	208.94	208.48	209.32	207.77	209.22	208.15	209.37	208.66	208.58	208.67	208.48	209.34	209.66	209.03	208.26	210	209.33	209.83	208.53	207.87	208.65	208.77	210.27	209.74	208.12	209.25	208.8	208.32
205.63	203.3	204.31	205.21	205.64	204.41	206.54	205.22	204.64	204.18	205.61	204.11	204.85	205.68	205.53	204.85	204.73	205.16	204.13	204.59	204.96	204.6	205.55	204.68	204.25	204.75	205.25	204.76	205.9	205.25	204.38	205.15	205.18	206.48	204.1	204.51	204.34	204.59	203.83	204.84	205.08	205.11	204.52	203.71	205.11	205.19	204.44	203.8	205.42	204.89
204.22	204.42	202.39	204.08	203.43	203.51	204.33	202.42	202.89	204.38	204.36	203.93	202.7	204.66	203.45	203.67	203.22	204.87	203.49	203.91	203.35	203.66	204.16	204.18	203.24	203.61	204.11	202.5	203.81	203.92	203.63	203.09	204.77	203.28	202.79	204.31	204.49	203.97	205.06	204.35	204.13	204.48	204.4	202.94	202.15	204.69	203.39	203.17	203.65	203.79
209.81	208.58	208.38	208.68	208.36	209.04	210.03	208.92	208.99	207.89	208.39	207.58	208.88	209.54	208.83	208.75	208.87	208.79	209.68	208.67	208.23	208.77	207.66	208.07	208.48	208.33	209.38	208.59	208.11	209.28	208.29	208.2	208.87	209.24	207.55	209.08	208.13	208.31	207.73	208.6	208.53	208.99	209.44	208.64	208.67	208.64	208.51	209.36	208.5	209.32
199.77	200.39	200.27	198.88	198.65	198.22	199.44	198.68	200.15	198.99	200.28	200.66	199.67	199.53	198.05	199.47	199.06	200.04	199.24	200.06	199.09	197.67	200.25	199.26	200.76	199.15	199.86	198.57	198.89	199.72	199.14	200.26	199.1	200	200.23	198.65	199.35	199.09	199.08	199.28	200.41	198.71	199.37	200.49	198.54	199.66	199.37	199.37	200.05	198.83
217.84	217.14	218.29	217.9	217.58	217.58	218.57	217.59	217.96	218.34	215.85	218.22	217.77	217.22	217.91	217.62	217.45	217.53	218.44	218.16	219.07	216.83	217.95	217.5	217.93	218.11	217.45	218.39	217.75	218.32	218.04	217.56	218.4	219.51	219.42	217.46	218.91	217.51	216.91	218.38	218.52	219.52	217.45	217.24	217.12	217.2	218.61	218.01	219.26	217.49
204.57	207.62	205.72	207.74	205.98	205.76	206.49	206.06	208.39	207.05	206.34	207.56	206.11	206.57	206.5	206.71	206.29	205.25	206.28	206.8	206.86	206.69	207.02	205.95	205.64	205.81	204.64	205.83	206.19	207.36	206.98	205.65	206.53	206.66	206.99	206.75	207.74	205.25	206.74	205.29	207.15	206.68	206.33	207.13	206.01	207.51	205.95	205.42	207.55	205.52
207.41	207.91	207.83	208.29	207.36	207.5	208.01	208.14	207.45	208.9	208.56	208.03	208.16	208.03	207.84	208.03	207.14	208.34	207.11	207.4	207.08	207.66	207.94	208.67	206.84	208.86	206.71	205.59	207.64	208.02	208.08	207.64	207.77	208.28	207.32	208.55	206.38	207.04	207.3	208.39	206.99	208.02	208.66	206.33	208.85	207.41	208.22	208.27	207.53	208.15
211.16	213.32	211.21	211.37	210.36	211.52	211.69	212.13	211.09	211.91	212.29	211.96	212.14	211.34	210.09	210.98	211.16	211.54	212.14	212.3	211.8	211.96	211.94	211.34	211.98	212.27	211.29	212.13	212.4	211.53	211.3	212.34	211.59	211.51	211.88	212.29	211.43	211.7	210.31	211.62	212.36	212.31	211.51	211.37	212.58	212.71	212.36	213.35	211.21	212.1
207.38	208.16	207.75	208.17	206.34	207.21	207.52	207.17	208.07	207	209	208.05	208.39	208.78	208.53	208.37	207.84	208.27	208.2	208.34	208.41	207.91	207.61	207.82	207.59	209.05	208.08	207.82	207.89	207.71	207.51	207.92	207.26	207.32	208.38	207.24	208.89	208.05	208.11	207.71	207.88	208.04	207.6	208.14	207.84	206.83	208.06	207.45	207.94	208.15
201.23	199.74	200.83	200.02	201.14	199.95	200.04	200.3	200.12	199.14	200.81	200.38	200.68	200.68	199.57	201.24	199.69	199.26	200.69	201.28	200.25	200.79	200.95	200.11	199.36	200.37	200.23	200.53	200.31	200.46	199.59	200.61	200.76	200.62	200.37	199.31	201.04	199.75	200.45	201.2	200.28	200.03	199.82	200.38	201.12	201.65	200.51	199.78	200.32	200.6
211.65	211.12	212.06	210.09	210.33	211.77	211.69	212.67	211.72	211.64	210.53	211.71	211.53	211.5	211.87	211.99	210.49	212.15	211.88	211.37	212.07	211.73	211.99	212.79	211.42	211.57	212.56	211.99	212.02	211.96	212.09	211.16	212.09	211.51	212.66	211.41	211.9	211.37	210.91	211.82	212.49	211.34	212.03	211.9	211.82	211.96	211.31	212.19	210.96	213.35
208.44	209.29	208.54	208.98	209.56	208.82	208.56	208.79	208.61	209.07	208.63	207.77	208.9	209.52	207.83	208.72	209.67	208.04	208.77	207.87	209.2	209.12	209.03	209.18	208.2	208.98	209.21	209.15	209.24	208.68	209.02	208.54	208.08	208.25	209.56	209.08	209.62	209.18	209.08	209.4	208.63	208.05	207.4	208.08	208.6	209.27	208.9	208.72	209.14	207.92
205.85	208.34	206.86	206.63	205.82	206.51	206.01	206.43	205.69	207.11	206.6	206.88	206.75	206.75	206.6	206.03	206.41	206.82	206.03	206.8	206.38	205.66	206.38	205.1	205.65	208.03	205.98	206.25	206.07	205.3	206.72	206.38	206.74	206.9	205.78	204.78	206.3	206.02	206.36	206.21	206.06	206.46	205.87	206.91	206.62	205.92	206.49	207.32	206.68	206.97
217.26	216.58	216.88	217.59	217.26	216.44	217.48	216.22	217.04	216.8	216.41	217.25	215.56	217.72	216.01	216.9	217.11	217.54	216.17	217.35	217.34	216.19	216.86	216.48	216.87	217.15	216.01	217.28	217.47	218.41	216.89	217.43	216.65	217.21	217.25	217.29	217.24	218.21	217.87	217.74	217.51	215.69	217.81	217.37	216.09	216.36	216.87	216.23	217.24	216.55
207.43	207.11	208.94	209.13	207.74	207.39	208.19	207.77	208.02	208.24	208.06	206.26	207.5	207.97	208.35	208.62	207.86	206.59	208.23	208.69	208.37	207.56	207.17	208.71	207.95	207.18	208.48	207.37	207.73	206.68	208.71	207.8	209.04	207.53	209.4	207.56	207.68	207.22	206.82	209.17	208.73	206.94	207.95	207.12	208.34	207.44	207.17	208.86	208.34	207.96
213.46	212.71	214.42	213.39	215.15	214.44	212.02	215.1	215.21	213.81	214.3	214.56	214.38	213.9	214.39	213.89	213.32	213.96	213.04	213.34	214.07	213.37	213.12	213.22	213.72	214.32	214.37	213.54	213.02	213.58	213.42	214.38	214.15	212.78	214.21	212.07	213.96	213.41	213.76	214.64	213.47	214.38	213.45	213.41	214.32	213.93	213.99	214.17	214.05	213.44
194.62	196.1	194.59	196.11	194.89	195.07	195.07	195.68	195.62	195.09	195	195.32	196.34	195.32	195.22	194.48	195.28	194.77	195.99	194.64	196.35	194.42	195.17	195.62	195.69	195	195.1	195.11	194.19	195.06	196.74	195.4	194.2	193.38	196.22	196.11	195.03	194.62	195.09	196.91	196.37	195.24	194.76	194.94	194.66	194.86	195.4	195.79	194.47	195.94
200.24	200.61	200.9	200.65	199.98	199.83	200.07	201.13	202.19	201.83	200.09	200.4	200.74	201.36	201.12	199.48	200.35	200.96	201.29	200.02	200.59	200.69	200.05	200.16	200.68	200.4	199.99	200.16	200.61	200.84	201	200	200.46	200.06	199.78	201.44	201.63	200.08	200.97	199.41	200.88	200.57	199.05	199.98	199.99	200.34	199.45	199.07	199.5	200.85
208.17	208.76	208.36	208.72	206.98	208.71	208.67	208.33	208.16	208.36	208.62	208.26	207.87	208.81	207.88	208.92	208.37	208.99	209.3	207.63	208.96	208.42	208.34	207.66	209.05	208.85	209.45	210.38	208.59	208.72	208.45	207.83	209.27	209.86	208.33	208.68	207.61	208.61	207.83	208.53	208.8	207.95	209.49	208.57	208.7	209.36	209.64	208.25	209.27	208.29
208.85	209.45	207.7	207.66	209.26	208.94	209.48	208.5	209.62	208.4	208.13	209.3	209.74	209.33	208.39	209.15	208.06	207.82	209.13	207.95	209.2	208.89	209.62	208.46	207.39	209.41	208.07	208.31	208.71	209.46	209.04	209.83	209.68	209.02	208.76	208.97	210.13	208.21	209.76	208.58	208.35	208.61	210.39	208.61	208.16	208.09	207.58	208.77	208.94	209.44
199.5	199.32	199.28	198.97	199.41	199.11	200.16	199.05	199.19	199.87	200.19	198.71	199.32	198.68	200.05	199.08	199.61	198.46	199.27	200.36	199.34	198.78	199.29	199.82	198.99	198.9	200.13	200.15	199.84	198.43	198.92	199.03	199.76	200.25	199.48	200.31	199.32	199.99	199.52	199.68	198.38	198.59	198.55	197.69	198.25	199.57	199.25	199.44	199.02	200.24
211.37	210.23	211.56	211.43	211.8	210.93	210.74	212.47	211	211.98	211.98	211.55	210.94	211.87	210.21	212.2	210.3	211.7	209.98	211.85	211.13	212.24	211.65	210.93	211.55	211.33	211.19	211.11	212.21	210.99	210.42	212.03	210.97	211.2	211.65	211.61	212.7	211.77	212.33	211.69	210.61	210.76	211.63	210.66	212.46	211.7	211.67	210.72	211.33	210.1
212.71	211.61	213.19	211.2	211.46	212.08	212.95	211.92	211.87	211.5	212.32	212.37	210.99	210.66	211.97	212.32	212.06	212.47	212.13	211.26	212.23	210.74	212.31	212.85	212.14	210.64	211.6	211.6	211.32	212.16	211.47	211.83	211.7	212.43	212.3	212.03	211.95	212.5	211.5	210.81	211.7	212.74	212.15	212.77	212.2	211.39	211.47	212.95	211.81	212.35
201.4	200.33	200.73	202.52	202.39	200.55	201.41	202.76	201.08	200.97	200.91	201.36	201.18	200.86	200.89	202.03	201.52	201.52	200.96	200.97	201.68	200.49	202	201.14	200.48	201.02	202.48	202.8	201.22	201.52	201.62	200.15	201.26	202.25	200.27	201	201.73	202.01	200.46	201.34	201.01	200.89	201.84	201.43	201.62	201.07	200.3	200.97	201.82	202.32
201.08	203.02	201.66	203.16	201.86	202.47	201.48	202.88	202.46	202.34	202.55	202.62	202.3	201.99	202.11	202.1	202.74	202.34	202.19	201.63	202.56	202.06	202.7	202.65	202.56	201.02	201.97	201.49	202.87	203.63	202.05	201.91	201.5	202.49	201.66	202.41	202.3	201.73	202.37	203.05	203.3	203.71	201.53	202.85	202.78	201.08	202.23	202.57	201.63	202.62
194.04	194.75	194.52	194.53	194.2	193.83	193.24	195.1	194.46	194.67	194.72	194.34	194.74	194.81	193.84	193.19	194.09	194.7	193.27	193.88	194.35	193.27	194.03	194.06	192.69	194.84	193.94	194.17	194.53	193.92	195.01	194.96	193.92	194.12	194.1	194.61	193.35	193.68	193.83	192.86	194.31	193.73	194.13	193.86	194.33	194.24	194.07	194.38	194.48	193.96
212.39	212.56	210.56	211.71	212.11	212.09	211.91	211.05	210.9	212.91	211.56	211.82	212.03	211.11	211.24	211.79	212.11	211.69	210.99	212.51	212	212.37	211.95	212.5	210.84	211.44	211.39	212.02	211.96	211.31	211.46	212.24	211.66	211.72	210.93	210.9	211.82	211.04	212.98	211.92	211.9	212.92	212.02	210.43	212.57	212.62	211.66	210.74	211.7	212.31
208.56	209.27	208.5	207.84	208.48	208.3	208.53	208.72	209.4	206.59	208.95	208.53	208.57	207.25	208.84	208.61	209.17	208.77	207.93	208.3	209.28	208.38	208.14	207.16	208.78	208.61	208.83	209.11	207.63	208.89	208.49	207.85	208.22	208.41	209.06	208.3	208.39	209.14	208.52	208.51	208.44	209.81	208.56	208.45	209.56	208.73	207.61	209.18	208.59	208.44
216.99	216.09	216.51	218.46	216.9	217.37	217.51	216.43	215.8	215.58	216.25	217.46	216.62	216.78	217.46	216.72	218.08	216.54	217.19	216.68	217.03	216.82	217.23	217.16	217.05	217.41	216.69	217.59	217.14	217.61	217.06	217.47	216.33	216.62	217.6	217.71	217.02	217.58	217.13	217.49	216.72	216.63	217.7	216.44	216.06	216.51	217.18	217.88	216.91	217.12
211.41	211	211.81	212.86	212.43	210.09	211.29	210.98	212.98	212.88	211.26	211.83	212.39	210.54	212.01	211.37	212.01	211.45	212.25	211.6	209.76	211.56	212.37	212.84	212.64	211.06	210.01	211.62	211.85	211.71	211.9	211.95	211.46	211.03	211.26	211.58	210.7	211.57	211.57	209.81	211.31	212.03	211.67	213.31	212.01	212.04	211.3	211.15	211.66	211.32
201.89	202.77	202.33	202.09	201.62	203.02	202.97	202.11	202.77	202.3	202.74	202.8	202.99	202.02	202.3	202.99	203.2	202.82	203.66	201.47	202.73	203.44	203.14	202.37	202.98	202.65	203.58	203.17	202.22	201.95	202.56	203.28	201.87	202.5	202.87	201.84	203.08	202.52	203.01	203.19	202.87	202.15	203	202.39	201.54	202.44	201.91	202.29	201.65	201.49
208.89	208.2	209.23	209.09	208.38	209.12	209.27	208.95	208.7	208.68	208.38	208.3	209.47	208.87	208.22	208.09	209.4	208.94	208.5	208.43	208.71	208.68	207.9	208.6	208.73	208.43	209.04	208.88	208.3	209.57	208.6	208.33	210.03	209.54	208.71	208.59	208.61	207.59	208.98	209.01	208.61	209.29	210.11	208.48	207.7	208.45	209	208.77	208.51	208.79
202.61	202.48	203.79	202.86	203.2	201.89	203.15	202.3	202.89	201.58	202.76	202.15	202.77	202.86	202.02	202.37	202.14	202.59	202.77	202.03	202.8	202.52	203.79	202.24	202.76	201.23	201.96	202.89	202.25	203.06	202.07	202.57	202.19	202.43	203.33	201.73	203	201.32	203.17	203.59	204.22	202.88	202.21	203.28	202.63	200.86	202.76	202.66	202.51	202.55
206.86	208.46	208.12	207.49	207.34	207.08	207.74	207.8	207.52	207.27	208.14	207.72	209.14	208.56	207.7	208.02	207.86	207.79	209.1	208.51	208.84	207.64	208.24	208.98	207.06	207.79	208.41	208.07	208.28	207.52	208.47	208	207.2	207.85	208.76	207.49	208.14	207.59	209.52	207.01	208.88	207.71	208.6	207.61	208.25	207.94	207.92	207.5	208.18	208.05
213.89	214.74	214.62	213.76	214.89	214.83	213.08	214.68	215.19	212.92	214.74	213.37	213.42	214	213.45	214.52	213.93	214.01	214.51	212.83	212.99	214.77	213.59	214.41	212.97	213.47	213.84	214.16	212.71	212.72	214.3	214.73	213.37	213.55	213.08	214.33	212.96	212.99	213.58	213.51	214.96	215.15	214.99	213.27	213.92	213.72	213.82	214.12	212.73	214.49
204.32	203.76	204.35	203.66	203.79	203.64	204.22	202.96	203.48	203.91	203.59	202.77	203.81	204.11	204.33	204.7	204.97	204.4	204.4	203.98	203.75	203.69	203.59	204.13	204.03	205.03	204.83	203.84	204.62	203.92	205.57	204.36	204.2	204.16	203.63	203.69	203.51	204.15	203.65	203.3	203.81	205.09	204.12	203.47	204.08	204.23	204.22	204.08	203.11	203.36
212.11	212.83	213.7	213.65	212.41	213.17	213.6	213.44	212.01	211.98	214.16	212.67	213.28	212.42	213.78	213.68	212.25	212.13	213.58	213.67	213.35	212.49	212.05	213.33	212.95	212.19	212.55	213.82	212.89	213.27	214.42	211.44	212.98	213.85	213.2	212.64	212.52	213.07	212.6	214.45	212.33	213.53	213.71	212.85	212.84	212.76	213.7	213.88	213.07	212.71
204.93	203.68	204.68	203.03	203.64	203.66	203.23	203.99	202.33	204.96	203.89	203.65	203.39	204.31	204.24	204.35	204.18	204.26	205.1	204.76	203.02	204.61	205.11	204.57	204.14	204.69	203.27	205.02	204.11	203.09	204.08	203.68	204.68	204.25	203.92	204.86	204.94	203.23	203.63	204.12	205.3	204.12	204.75	205.25	204.07	204.95	204.46	204.56	204.63	204.04
211.21	211.9	210.98	212.41	211.73	211.64	211.87	210.58	211.82	211.39	212.16	212.85	211.95	211.61	211.92	211.6	211.82	212.02	212.14	212.07	212.08	211.35	211.95	211.79	212.15	212.55	211.38	211.42	211.75	211	210.75	212.23	211.45	212.27	211.26	211.55	211.45	212.03	211.3	212.25	210.76	211.33	210.42	211.05	212	211.94	211.2	211.04	210.95	211.76
204.71	205.25	202.79	203.84	205.51	204.58	205.58	204.6	203.84	205.24	205.17	204.42	204.56	204.26	203.74	205.35	204.6	204.4	204.9	204.38	203.5	204.19	204.62	204.14	205.11	206.02	204.02	204.12	205.3	204.76	204.44	203.12	205.73	204.72	203.6	204.53	204.83	205.26	204.77	204.55	203.84	203.97	205.42	204.22	204.92	205.16	205.4	204.96	203.83	205.32
208.23	208.42	207	207.31	208.97	207.4	206.32	208.81	207.87	206.93	206.7	207.48	207.75	207.72	208.89	206.72	208.22	207.66	206.59	206.81	208.67	208.7	207.64	207.19	207.78	208.25	206.77	207.77	208.12	208.17	207.7	206.62	208.32	209.06	207.86	208.13	206.19	206.69	208.07	207.93	209.5	207.43	207.03	207.42	208.21	207.26	207.78	206.57	207.62	206.96
202.64	203.27	203.99	203.96	203.36	203.76	203.67	203.79	204.29	204.03	205.04	204.46	203.14	203.59	204.4	203.89	203.01	204.05	203.04	204.7	203.49	203.51	203.2	202.77	204.61	203.17	204.22	204.33	203	203.61	204.29	204.63	203.58	203.88	204.14	204.28	203.51	203.91	203.28	203.73	202.6	205.22	205.18	204.03	202.82	203.11	203.25	204.64	203.28	204.62
208.13	208.28	207.34	208.63	208.26	208.29	208.41	208.78	207.97	208.53	208.06	207.92	209.27	208.02	208.74	208.51	209.42	208.68	208.4	207.9	208.59	209.06	209.01	207.51	208.57	208.06	209.83	208.26	207.45	208.03	208.15	207.95	208.8	209.04	207.7	207.2	207.69	208.79	207.47	208.97	208.21	208.64	208.79	207.78	209.7	208.47	208.75	208.24	208.77	208.27
213.01	212.41	213.12	213.46	212.86	214.42	212.07	213.21	213.4	213.05	212.13	213.01	213.71	212.78	212.72	212.83	213.95	213.83	213.48	213.13	213.74	212.43	212.02	212.14	213.19	212.92	212.83	213.39	213.18	212.78	213.2	213.13	211.31	212.93	213.64	212.55	213.36	213.43	213.93	213.03	213.59	213.06	212.54	213.21	213.46	213.81	213.51	213.36	213.7	212.86
203.08	203.43	202.67	202.78	202.76	202.5	203.21	202.8	203.5	202.52	202.43	202.78	203.57	202.45	203.09	203.47	202.88	203.37	204.09	203.09	202.12	203.4	204.41	203.38	202.54	203.48	202.11	203.8	202.84	202.89	203.06	202.58	203.59	202.78	203.43	202.48	203.32	202.73	202.74	203.4	203.23	203.3	203.79	203.86	203.78	202.69	203.28	202.88	203.51	203.58
209.05	209.15	209.77	209.64	210.36	209.63	208.25	210.04	208.97	209.24	209.67	209.57	209.43	210.37	209.78	209.73	209.21	209.27	208.83	210.21	208.73	209.46	209.26	209.57	209.76	209.6	210.36	208.24	209.17	208.96	209.96	209.21	208.44	209.24	209.28	210	209.86	209.46	208.99	210.62	208.42	209	209.42	209.6	209.63	210.21	210.02	209.83	207.87	209.03
205.89	205.55	203.58	204.85	204.4	204.29	205.15	204.48	205.42	205.59	203.99	204.19	205.74	205.28	204.99	205.63	205.48	204.34	204.79	205.35	205.77	203.64	205.52	204.23	204.66	205.37	204.54	204.56	203.53	205.02	205.17	205.33	204.57	204.44	204.52	204.02	204.72	204.07	206.24	205.39	204.77	204.59	205.44	204.68	204.55	204	206.22	205	204.4	205.05
208.09	209.92	209.33	208.92	208.52	209.39	208.67	208.22	208.29	209.27	207.95	209.54	209.89	208.57	208.52	208.35	209.49	208.27	209.67	210	208.45	208.95	209.5	208.43	208.14	209.06	208.76	208.35	208.78	207.6	208.47	207.41	209.7	207.86	208.83	209.18	209.38	209.62	208.72	208.57	209.3	209.03	208.79	207.86	208.47	209.47	209.05	209	209.48	208.31
204.46	203.04	203.31	203.87	203.9	203.77	202.88	205.22	204.02	204.76	203.92	203.54	204.77	203.84	203.7	203.25	204.59	203.61	204.68	203.15	204.11	203.91	204.08	203.8	203.43	204.09	203.58	204.05	203.4	202.85	204.41	204.65	203.17	204.19	203.54	203.4	204.03	204.48	203.85	203.82	204.04	203.84	202.38	203.9	202.88	204.18	204.42	204.22	205.13	203.27
196.96	197.37	198.75	196.57	198.01	199.37	198.17	197.38	198.4	197.57	198.68	199.3	197.87	197.17	195.85	198.72	198.41	198.23	197.58	198.19	198.02	198.23	197.9	198.6	197.49	197.84	197.48	198.75	197.93	197.79	198.39	198.81	197.81	197.41	196.98	198.27	197.31	199.1	198.47	197.94	198.05	198.52	197.83	197.9	197.78	197.84	198.57	196.57	197.94	196.97
213.12	214.36	213.49	213.92	214.41	214.71	212.96	213.49	213.89	214.17	213.91	215.18	214.47	213.88	214.1	214.16	213.27	213.35	214.43	212.59	214.34	214.03	215.15	213.68	213.72	213.88	213.85	214.46	212.85	213.6	213.8	214.85	213.69	214.08	214.02	213.32	214.91	213.93	212.89	214.6	213.69	213.78	214.22	213.7	214.1	213.25	214.05	214.43	213.26	214.12
208.34	208.89	208.55	209.05	207.95	208.1	207.97	208.96	208.99	207.57	208.49	208.02	208.28	207.77	208.82	208.8	209.85	209.47	208.79	208.85	206.71	208.74	209.03	209.06	208.91	209.66	209.5	207.78	208.02	209.31	207.22	208.52	208.18	207.65	207.65	207.79	208.43	208.25	208.62	208.07	208.23	208.47	208.69	208.1	207.92	208.15	208.59	208.29	208.2	208.44
214.15	213.73	213.98	214.2	213.75	214.16	214.03	214.2	212.54	214.12	213.23	214.58	212.64	213.82	211.93	213.74	213.69	214.49	213.51	212.51	214.04	213.44	213.81	214.18	212.39	214.61	213.7	213.71	214.73	214.18	214.47	214.35	214.18	212.98	213.31	214.3	213.64	213.54	212.72	214.42	213.67	213.77	214.23	213.89	214.53	213.76	215.37	214.33	214.86	213.72
209.13	209.14	207.99	208.21	208.81	207.98	208.22	208.47	208.13	208.66	209.57	208.61	208.55	209.07	208.15	209.11	208.64	208.7	208.34	208.66	208.62	209.18	208.17	207.91	208.42	208.43	209.24	208.42	208.3	209.49	207.93	208.68	207.82	209.13	208.66	207.81	208.28	208.71	208.73	208.6	208.21	208.52	209.26	208.99	207.91	209.36	208.67	209	208.05	208.01
203.94	203.24	203.54	203.02	204.18	203.03	203.29	204.28	203.73	203.5	203.68	204.2	203.19	203.01	203.32	202.16	204.29	204.05	203.54	203.17	203.37	203.46	202.93	202.85	203.11	204.13	204.22	202.62	203.11	203.93	202.98	203.92	204.02	202.56	203.15	203.24	204.23	204.16	204.52	204.17	204.03	203.59	204.11	204.18	202.53	203.21	204.53	203.59	202.98	203.05
212.25	211.78	211.38	212.11	210.57	211.03	212.56	211.51	212.85	211.88	210.99	212.04	212.29	212.85	212.91	212.31	211.97	211.58	211.36	210.99	210.55	211.23	210.51	211.69	211.85	210.78	211.75	211.23	212.77	210.93	212.59	212.51	210.94	211.16	211.89	212.7	212.52	211.8	212.27	212.29	212.3	211.98	212	212.95	211.6	211.11	211.37	211.75	211.72	212.52
211.89	213.13	212.66	212.97	213.54	212.69	212.69	212.06	212.16	213.58	212.24	212.3	212.56	212.74	213.56	212.39	212.72	213.04	212.37	212.89	212.82	212.72	211.21	211.78	212.94	211.03	212.19	211.76	212.26	211.77	211.22	212.69	212.47	212.24	213.25	213	211.75	212.43	212.37	211.83	212.6	213.42	211.86	213.16	211.82	212.6	213.34	212.39	213.1	212.26
209.49	208.72	208.58	209	208.34	208.85	208.68	209.25	208.91	208.43	209	208.8	209.02	210.5	209.39	208.59	209.28	209.06	208.03	209.08	209.29	208.79	209.05	208.6	209.39	210.23	208.28	209.04	209.33	208.69	209.07	208.84	207.27	208.18	209.32	208.8	208.83	209.2	209.1	207.81	208.26	208.23	208.52	208.89	208.56	210.35	209.02	208.15	208.71	209.11
209.15	208.17	207.15	205.88	208.18	208.53	207.6	207.35	208.87	206.49	207.57	207.66	207.12	206.75	206.7	208.99	207.16	206.99	207.38	207.71	207.95	208.12	207.83	206.35	207.93	206.43	207.57	208.44	208.92	207.23	207.21	207.06	207.68	208.72	207.42	208.69	207.73	208.11	207.72	208.53	207.65	206.84	207.4	208.18	207.75	208.14	207.82	207.05	207.63	209
202.3	201.02	200.7	201.14	200.22	201.79	200.82	200.98	200.27	200.68	200.2	200.14	199.79	200.93	200.64	200.84	200.87	200.41	200.74	200.31	200.74	200.52	201.06	201.02	201.76	199.79	201.46	200.45	199.9	200.92	199.2	200.69	199.76	200.32	200.04	201.82	201.22	199.55	200.9	201.1	199.82	201.67	201.3	200.31	201.36	200.83	201.49	200.45	200.02	200.42
204.64	204.71	204.16	205.2	204.09	203.96	204.13	203.92	204.13	204.2	205.29	205.37	204.37	204.49	204.87	203.6	204.59	202.71	204.4	205.01	204.09	203.82	204.48	204.82	204.15	204.26	203.29	204.62	204.33	204.55	205.32	204.67	205.4	204.94	205.07	204.1	204.67	205.33	203.51	203.69	205.31	204.21	204.55	204.08	204.1	205.34	203.62	205.16	204.58	204.11
209.41	207.87	208.94	209.32	208.17	209.02	209.87	208.79	208.68	207.92	208.72	208.67	209.77	207.4	208.67	208.85	207.79	209.23	208.44	208.73	210.26	209.33	208.71	209.7	208.28	208.93	208.68	207.98	209.62	208.74	208.91	207.29	208.78	208.72	208.2	208.69	209.25	208.86	207.99	208.54	207.69	208.95	208.36	208.8	209.3	209.1	208.67	208.75	209.01	208.88
211.45	211.71	211.02	211.8	212.34	211.49	210.87	211.77	212.08	211.57	211.59	212.67	211.85	211.5	211.58	211.31	211.16	211.94	211.92	210.95	212.25	212.17	211.35	212.07	212.87	212.21	212.29	211.75	211.31	211.56	212.11	211.24	211.38	210.72	212.64	211.34	211.33	211.18	210.78	211.76	212.35	213.43	211.72	211.59	211.96	211.02	211.68	210.47	211.54	212.48
209.79	209.38	208.85	208.75	207.76	209.03	208.36	209.56	207.54	209.13	208.44	208.69	208.9	208.33	206.41	208.89	208.23	208.98	208.08	207.94	208.81	207.77	210.12	209.61	208.9	209.15	208.98	209.77	207.23	209.1	207.98	208.86	208.36	208.13	208.79	207.73	208.88	209.14	208.63	207.84	208.49	207.16	208.15	208.28	208.43	209.63	208.35	209.89	210.01	208.36
209.76	207.69	208.4	208.56	208.97	208.73	209.03	208.85	208.04	209.54	208.9	209.66	208.25	208.25	208.89	208.2	209.06	207.77	208.46	208.98	208.7	208.47	208.08	208.66	209.05	208.31	208.17	208.4	208.74	209.86	209.48	207.99	209.02	209.32	208.31	208.28	209.08	207.91	208.25	208.96	208.56	209.62	208.76	208.83	208.03	207.95	209.68	209.38	209.13	208.26
211.82	211.58	212.43	213.06	212.65	211.8	211.34	212.07	212.12	213.14	212.34	212.2	211.49	213.24	212.28	211.76	213.18	212.87	211.76	211.26	212.02	211.67	211.73	212.41	210.66	212.83	212.52	211.45	210.7	212.56	212.41	213.4	213.13	211.92	211.66	210.66	212.92	213.51	211.26	212.7	213.45	212.37	213.01	213.42	211.98	212.11	211.04	211.77	211.8	212.69
207.69	208.15	207.8	208.56	208.11	208.05	208.32	208.79	209.65	208.1	208.68	208.26	209.56	208.83	207.47	209.26	207.85	207.79	209.73	207.74	208.4	208.84	208.87	208.38	208.92	208.62	209.02	209.05	207.95	209.54	209.21	208.22	208.38	208.07	208.65	209.35	207.82	208.73	208.67	209.62	209.63	208.34	208.12	208.93	208.56	209.73	207.68	207.88	207.34	208.98
199.84	199.44	200.28	200.41	199.86	198.78	201	199.73	201.19	199.42	199.97	199.92	199.64	199.87	200.9	200.56	199.43	200.27	199.74	200.1	200.05	200.87	201.03	200.44	201.35	200.7	200.82	200.47	200.75	201.44	200.63	199.46	199.34	200.73	200.36	201.06	199.88	201.34	200.71	200.61	198.77	200.34	199.31	200.18	200.15	199.88	200.48	201.12	200.4	199.86
205.14	206.85	205.71	205.79	206.25	205.46	205.3	206.25	205.64	205.72	205.72	205.24	204.96	205.88	206.07	205.71	205.76	205.36	206.23	205.56	206.12	205.44	205.26	205.06	204.94	205.2	205.65	206.11	204.05	205.8	206.25	205.9	205.76	205.48	205.78	206.12	204.57	206.16	205.16	206.57	205.67	205.04	205.29	205.58	204.99	205.14	205.28	205.32	206.24	206.31
213.84	213.19	212.38	213.69	212.57	213.25	212.55	212.87	214.18	213.11	213.53	212.63	213.05	212.49	213.37	212.18	212	213.64	212.34	212.7	213.81	212.34	212.45	212.11	212.31	213.47	213.9	213.37	213.79	213.22	212.41	213.57	213.24	212.53	213.56	212.18	212.95	213.11	213.19	213.03	213.23	212.68	214.47	212.58	213.15	212.88	213.82	212.62	213.91	211.89
208.35	208.16	208.39	207.76	209.65	208.43	208.79	208.32	209.86	207.66	209.02	207.87	209.19	208.75	208.52	207.13	208.69	208.9	207.74	207.06	208.18	208.5	207.84	208.78	209.21	207.38	208.07	208.44	207.8	208.78	209.6	208.39	206.87	207.74	209.73	207.95	208.12	209.1	208.54	208.13	207.02	207.7	208.73	208.35	207.88	208.03	206.9	209.08	208.65	207.91
200.3	198.77	198.57	200.46	199.04	198.76	200.15	200.37	199.19	199.96	198.15	199.36	198.9	199.07	199.87	200	199.07	200.22	199.7	200.24	199.17	199.44	199.13	198.62	199.68	200.14	199.48	198.28	200.21	198.67	199.14	199.53	199.89	199.3	199.35	200.18	199.81	200.88	199.36	200.13	199.14	199.54	199.5	200.25	200.19	200.85	199.88	199.79	199.33	199
208.69	208.08	207.46	208.64	208.56	209.08	209.16	208.53	208.67	209.09	208.99	209.82	209.02	209.48	207.7	207.97	208.32	208.96	208.28	208.79	209.65	209.94	208.6	209.18	207.21	208.98	208.82	208.67	208.58	209.05	208.61	208.59	208.01	208.72	208.94	208.93	207.68	208.91	209.2	210	208.99	208.23	209.06	208.28	208.79	208.72	208.29	209.14	207.8	208.53
199.3	199.1	199.14	199.02	200.45	199.46	200.01	199.05	200.48	200.41	198.46	198.58	198.36	198.88	198.55	199.49	199.33	199.18	198.74	199.13	200.34	199.14	199.74	199.19	199.47	198.74	200.61	198.63	200.22	199.75	200.69	199.16	199.9	199.54	197.77	199.3	198.22	199.02	198.83	200.24	199.56	198.54	199.14	199.27	198.84	198.95	199.19	200.21	200.35	199.32
211.96	210.88	211.4	211.87	210.37	213.02	211.16	211.75	210.94	210.57	211.68	211	211.53	210.2	211.66	210.98	211.65	212.85	211.71	210.24	211.98	211.48	211.54	211.19	211.71	212.26	211.51	212.64	211.99	211.7	210.78	211.39	211.18	211.67	211.79	211.47	210.82	211.24	211.77	212.1	210.68	211.8	211.69	211.44	211.38	210.5	211.15	211.44	211.33	211.8
208.72	208.11	207.87	207.85	207.62	207	208.3	207.91	209.02	208.64	207.64	207.82	207.47	207.34	208.04	207.91	208.17	207.52	207.67	207.99	208.6	207.66	208.59	207.15	208.04	208	208.18	207.72	207.58	207.71	208.44	207.58	207.69	208.73	206.76	207.3	208.1	209.26	207.49	206.81	207.56	207.44	207.68	208.26	207.41	208.14	208.97	206.92	208.05	207.98
205.6	205.86	208.15	206.43	206.79	207.51	206.08	207.08	206.33	206.36	206.19	206.12	206.4	206.6	206.02	206.36	207.75	206.56	207.1	206.11	206.03	206.62	207.1	208.49	205.93	205.88	206.68	206.85	206.34	207.25	207.68	206.56	206.89	206.95	206.3	206.24	205.87	205.99	206.67	206.59	205.71	207.15	206.81	206.21	205.77	206.53	206.22	207.46	206.24	205.42
212.76	211.91	211.98	211.64	211.95	211.81	212.76	211.36	209.81	211.53	211.94	211.17	211.18	212.49	211.62	212.32	212.6	211.22	209.95	210.67	211.13	210.97	211.73	211.54	212.4	212.55	211.34	211.98	212.02	211.51	212.31	211.45	212.94	211.82	211.2	211.2	211.43	212.19	212.04	211.25	211.56	212.7	211.09	211.48	211.87	210.39	211.28	211.66	212.27	212.36
208.11	207.91	208.68	210.07	208.96	209.39	209.17	208.88	207.71	209.3	209.45	208.85	208.1	207.84	208.65	208.89	208.49	209.74	208.86	209.16	208.34	208.77	209.3	208.48	210.2	209.89	208.99	208.73	209.75	208.84	208.04	208.24	209.82	206.92	208.71	208.64	208.37	207.86	208.17	208.29	208.06	207.9	209.34	208.6	207.37	209	208.8	208.84	208.7	209.38
200.4	199.94	199.69	198.87	200.51	199.3	198.92	198.05	200.37	199.09	200.24	200.16	198.8	198.79	199	200.27	199.34	199.7	199.29	200.07	199.19	199.38	199.74	199.28	199.27	198.77	200.52	199.59	199.13	198.87	198.76	199.57	199.12	198.57	198.55	198.99	199.64	200.22	200.34	198.87	198.68	200.54	198.86	198.29	198.2	199.58	198.47	199.09	199.42	199.4
211.19	212.02	210.73	211.22	211.56	211.49	211.58	212.17	211.7	212.26	210.91	211.94	211.91	211.85	210.83	211.7	210.76	211.81	211.86	211.17	211.44	212.6	211.37	211.08	212.02	212.69	211.55	212.51	212.69	211.9	211.2	211.68	211.29	210.48	211.89	211.88	212.11	210.65	211.5	211.54	211.72	211.14	211.36	212.18	211.67	212.07	211.41	212.86	210.5	210.64
203.77	203.53	203.77	204.3	204.51	203.96	204.43	203.23	204.28	204.09	204.21	204.75	203.12	204.63	202.94	202.93	203.4	203.26	204.42	202.75	203.87	202.96	203.77	202.59	203.87	203.29	203.6	203.07	204.58	203.71	203.49	203.94	203	203.45	203.44	204.23	203.89	203.6	203.8	202.06	203.13	201.68	203.15	203.49	204.17	204.01	202.22	203.41	204.07	202.52
210.93	212.75	212.45	212.53	209.9	212.8	212.69	212.52	212.23	211.11	211.98	212.09	212.2	212.03	210.58	212.13	212.26	211.8	211.41	211.92	212.26	211.78	212.7	211.68	210.95	211.43	211.84	211.98	210.85	212.72	211.69	212.12	211.71	211.39	211.05	211.87	212.64	211.25	211.27	211.26	211.59	211.97	211.84	212.47	211.83	211.92	210.95	212.17	211.85	210.84
211.72	211.66	211.18	212.63	210.93	211.84	210.86	212.32	211.79	212.03	211.24	212.67	211.55	212.06	211.03	212.09	211.63	213.05	211.89	212.9	211.86	211.37	211.85	210.96	211.81	211.07	210.4	211.9	210.85	211.3	211.74	211.82	211.39	210.96	211.6	210.42	212.08	210.97	211.74	210.6	211.98	210.84	211.71	212.26	210.91	211.08	212.16	211.24	210.04	210.74
200.43	200.82	200.81	201.11	201.25	200.1	201.03	199.99	199.9	199.98	200.71	201.29	200.69	200.05	199.9	199.18	201.55	199.32	201.98	201.01	200.64	199.87	201.05	200.28	200.08	200.1	200.73	199.58	201.1	200.57	200.68	200.77	201.51	200.12	200.83	200.6	200.03	199.63	200.22	199.46	200.31	199.78	199.81	200.44	200.86	200.23	199.98	199.87	200.99	201.15
207.71	209.03	209.67	208.89	210.8	209.97	208.54	209	210.19	208.86	209.28	208.64	209.87	209.49	209.14	209.29	209.62	209.55	209.3	209.23	208.05	209.14	208.88	209.19	210.22	209.95	208.8	210.33	209.23	210.22	209.44	210.14	208.87	210.06	209.29	208.85	209.17	208.62	209.47	210.15	208.04	210.05	210.01	210.93	210.08	209.44	209.92	210.57	208.69	209.47
211.71	212.32	213	212.1	212.23	212.85	212.31	211.67	211.77	212.55	213.05	212.56	212.86	212.2	212.97	211.5	211.58	212.93	212.29	213.76	212.37	212.81	210.66	212.3	211.95	213.32	212.43	211.79	211.59	214.16	213.31	212.06	211.66	213.06	212.33	213.83	213.21	212.43	213.54	211.83	212.71	212.78	213.85	212.71	211.96	212.25	213.79	212.89	212.31	212.52
199.73	199.11	200.13	199.3	199.46	199.45	199.72	199.21	200.02	199.53	199.28	199.04	199.52	199.42	199.21	198.71	199	198.97	199.95	199.17	200.2	199.81	198.95	200.28	199.71	199.98	200.75	199	200.61	200.06	200.27	198.5	199.72	198.6	200.24	200.61	199.85	199.99	200.31	200.02	201.52	198.85	199.71	200.57	199.18	199.77	199.28	199.12	199.4	199.48
197.16	197.51	198.43	198.12	198.19	197.56	198.53	197.6	198.16	197.83	197.24	196.04	198.02	197.67	198.12	197.65	197.77	198.18	199.11	197.83	198.72	197.37	197.33	198.98	198.67	197.3	197.78	197.49	198.15	198.52	198.82	198.06	197.89	199	198.65	197.78	197.61	197.79	198.24	198.73	199.07	199.19	198.45	197.23	197.84	198.52	199.35	198.77	197.04	197.79
200.45	200.62	200.73	201.6	201.34	201.15	200.84	200.72	200.45	200.66	201.42	200.99	200.44	201.41	200.44	200.78	202.1	200.89	200.89	201.91	200.64	201.07	200.98	202.05	201.51	200.61	201.28	202.11	201.95	201.13	201.16	201.42	200.61	201.26	200.73	200.97	202.07	201.28	200.33	200.51	200.55	201.01	201.77	200.9	201.54	200.67	201.24	201.8	201.02	201.67
212.78	212.99	213.3	213.05	213.56	212.89	214.34	212.3	213.22	213.15	212.72	212.99	212.75	213.14	212.6	213.64	213.07	213.15	213.69	212.64	212.5	213.16	212.73	213.2	212.47	212.97	213.34	212.2	212.64	213.81	214.02	212.58	213.58	211.67	212.68	213.04	212.25	212.81	214.46	213.24	212.86	213.57	214.98	212.77	212.59	212.65	213.67	212.31	212.76	213.41
208.62	208.36	207.16	209.09	208.75	208.17	209.44	208.6	208.8	208.74	208.67	208.06	208.61	208.71	207.94	208.84	209.04	208.76	208.87	208.5	208.77	208.29	208.25	207.9	208.87	208.93	209.66	209.21	208.58	209.94	208.32	208.83	208.72	208.76	208.58	209.16	209.63	208.21	209.06	208.59	207.86	208.89	208.26	209.04	208.18	207.48	207.34	208.42	209.2	209.18
208.41	208.75	209.57	210.08	209.66	208.33	207.23	208.38	208.3	209.38	209.28	207.91	209.56	209.26	207.95	208.38	208.53	209.08	208.91	209.84	208.24	208.19	208.4	208.67	208.73	209.25	209.84	208.32	209.05	207.3	209.29	208.37	209.03	209.36	209.97	208.31	208.83	208.98	209.32	208.97	208.45	208.16	209.97	208.93	208.97	208.49	208.94	207.76	207.72	207.03
203.16	204.09	203.05	201.97	202.79	201.23	202.41	203.42	202.01	202.86	203.12	200.94	202.44	201.36	202.4	202.07	202.92	202.31	203.54	202.15	202.79	203.22	203.4	202.25	202.56	203.29	201.94	202.76	202.39	201.56	203.18	202.93	202.31	202.01	201.43	202.03	201.67	202.79	202.27	203.7	201.91	202.15	202.4	202.65	201.81	201.8	202.42	202.56	201.91	203.37
195.2	195.41	194.7	194.99	195.21	195.13	195.11	194.73	195.91	194.71	194.98	194.84	195.85	194.87	194.32	195.39	196.17	195.1	195.02	194.6	196.03	194.05	195.48	194.23	194.81	195.07	195.27	195.15	195.58	195.44	194.57	195.53	193.76	195.6	195.24	194.76	194.82	194.29	195.46	194.98	194.92	195.37	196.31	195.28	195.39	194.94	196.38	194.03	196.37	196.01
200.13	200.04	200.25	200.73	200.51	199.85	200.43	199.69	200.62	200.84	200.65	200.37	200.99	201.76	201.99	200.93	200.25	199.99	199.7	200.44	201.06	199.4	201.18	200.73	200.82	200.39	199.64	200.97	200.13	200.68	200.11	200.43	200.44	200.9	200.52	199.55	201.19	200.34	200.77	200.75	199.53	201.49	200.88	200.67	200.51	200.06	201.23	199.38	199.91	200.48
217.78	218.58	218.02	217.12	218.79	217.32	216.37	219.13	217.54	217.97	218.75	218.39	217.05	217.4	216.78	217.58	218.35	217.24	217.11	218.01	217.64	217.44	217.4	217.77	217.85	217.69	217.74	217.15	217.24	217.58	218.28	217.29	217.88	216.68	216.37	217.47	217.78	217.21	218.47	217.34	218.19	217.82	217.16	217.28	218.08	216.57	218.12	217.21	217.7	216.98
208.85	208.93	209.04	209.29	210.41	208.53	209.01	208.56	208.38	208.81	209.6	209.54	208.85	209.19	208.76	209.38	209.35	208.33	207.79	208.05	208.98	209.59	207.78	209.33	208.84	208.66	208.82	208.43	208.43	209.6	208.35	208.91	208.64	209.41	208.16	208.5	208.7	208.94	209.33	209.17	209.62	207.87	209.09	208.57	208.92	208.52	208.91	209.25	208.33	208.4
200.38	200.28	200.22	200.55	200.82	200.44	201.03	200.42	199.39	199.64	199.93	200.1	199.87	200.22	201.03	199.65	200.33	200.39	200.03	200.84	200.88	199.83	199.87	201.44	200.12	199.03	200.99	199.38	200.36	200.31	199.99	200.29	200.47	200.63	200.24	199.5	200.09	199.72	201.36	199.62	200.62	199.82	200	199.63	200.23	198.95	200.03	201.07	199.62	200.81
200.09	200.03	200.72	200.71	200.57	200.05	199.81	200.11	199.58	200.53	201.15	199.39	200.65	199.64	201.45	199.36	200.29	199.25	199.8	200.13	200.36	199.81	199.2	199.23	200.44	200.59	199.44	199.51	199.55	200.98	199.84	200.61	199.9	200.97	200.08	200.38	200.84	201.09	199.62	200.6	199.13	200.59	200.59	200.04	201.35	200.74	200.74	199.97	200.03	200.7
208.38	208.53	208.49	208.84	208.31	207.68	209.27	209.04	209.18	208.24	209.15	207.98	208.14	208.96	209.15	209.01	208.55	208.2	210.52	208.42	209.8	208.37	207.54	209	208.06	208.11	209.4	208.6	209.18	208.24	208.9	209.52	207.66	208.68	209.16	208.79	209.1	208.61	209.12	208.91	209.88	207.95	208.22	208.62	208.61	208.62	209.52	209.21	209.63	208.8
199.77	201.48	201.39	200.94	200.85	199.69	200.03	200.87	199.31	200.86	199.66	200.77	200.07	199.41	201.4	199.76	200.45	200.42	200.73	200.69	200.42	200.34	199.71	200.29	200.41	200.42	200.33	199.91	201.23	201.13	200.76	201.34	201.2	200.46	200.56	199.7	200.87	200.45	199.63	200.03	199.64	200.35	200.34	199.93	201.09	200.48	199.73	200.5	200.32	200.17
212.82	213.24	212.37	213.64	212.96	212.85	213.27	213.37	213.78	213.28	215.17	213.48	213.89	214.36	212.97	212.85	213	213.92	214	213.54	213.21	212.13	211.49	213.78	213.99	213.24	213.04	213.19	212.31	213.44	212.44	213.34	213.1	214.26	213.99	213.48	212.44	213.25	213.28	213.45	214.41	213.13	212.5	213.81	212.57	213.52	213.23	213.46	214.03	212.48
208.39	208.78	208.83	208.79	208.83	209.02	208.03	208.18	208.8	208.21	207.96	209.08	208.51	208.27	208.23	208.94	209.41	207.52	208.08	208.56	209.77	208.91	207.99	208.17	209.5	208.75	207.86	209.35	208.9	208.71	208.63	208.27	208.01	209.31	208.88	208.6	208.83	208.32	208.18	208.69	209.33	208.83	209.36	209.02	209.28	209.79	210.01	208.48	209.63	207.36
207.34	207.82	207.75	207.44	208.1	207.43	208.01	206.19	207.31	207.9	207.65	207.73	207.29	207.5	208.5	208.26	206.78	207.42	206.91	206.94	205.89	207.39	208.1	207.43	207.43	207.19	208.54	207.91	208.11	207.62	207.29	207.37	206.87	208.85	207.76	207.12	208.61	207.32	208.12	207.69	207.67	207.97	207.67	207.31	208.5	207.89	207.51	208.66	207.77	206.99
213.1	214.72	214.46	213.47	213.57	214.71	213.89	213.29	215.15	212.5	212.8	212.88	214	213.6	214.32	213.7	213.82	213.4	214.13	213.07	213.48	213.11	213.17	211.96	213.02	212.31	215.62	214.39	213.27	213.98	214.19	213.98	214.05	214.03	213.69	212.99	213.32	214.16	213.6	213.03	214.25	214.76	213.55	214.07	213.5	214.53	213.7	214.05	213.04	214.98
207.96	208.35	208.18	208.97	209.26	209.22	208.67	208.98	208.05	208.98	207.91	208.73	209.09	208.65	208.89	207.31	208.09	208.66	209.64	207.98	208.32	209.4	207.85	207.26	209.21	208.76	208.7	207.78	208.95	207.13	208.62	208.48	208.44	208.44	209.1	208.12	208.62	208.33	209.44	208.35	209.54	208.62	207.04	207.85	207.44	209.42	209.26	208.9	207.92	206.66
207.52	207.93	206.79	208.04	206.86	207.88	208.61	207.23	207.26	207.25	207.69	208.13	207.37	206.85	207.54	208.9	208.33	206.88	207.11	207.73	207.8	206.46	206.97	207.58	207.79	208.52	207.38	208.15	207.64	208.07	207.7	207.55	207.85	207.66	207.23	209.08	208.19	207.24	207.48	207.36	209.4	206.22	207.65	207.62	207.45	207.43	207.56	208.06	207.54	206.71
212.2	211.08	212.14	211.1	211.61	210.92	211.48	213.17	212.53	210.88	211.3	211.39	211.44	212.37	211.87	211.01	213.5	211.71	211.38	212.52	211.59	211.67	211.96	210.85	211.04	211.85	211.59	211.97	211.9	212.4	210.91	212.08	212.44	210.9	212.04	211.96	211.66	212.81	211.51	212.36	211.07	210.82	210.38	212.06	212.16	211.07	211.43	211.96	212.39	211.67
210.16	209.64	210.27	210.29	210.2	210.04	209.38	209.77	209.41	209.41	208.98	209.25	209.47	209.27	208.83	208.64	210.28	209.27	209.27	209.96	210.59	209.98	209.51	209.41	209.96	209.02	208.69	209.73	209.84	209.58	208.72	209.02	210.23	209.78	209.56	209.09	210.06	209.91	209.45	210.22	210.03	209.11	209.54	209.9	210.36	210.62	209.83	210.14	209.15	210.05
211.59	210.85	211.07	210.5	211.01	211.73	211.2	211.32	211.54	213.21	210.4	211.27	210.62	210.54	212.67	211.35	212.37	211.48	211.95	211.83	212.22	210.99	211.55	211.45	212.3	212.35	210.74	211.84	211.94	210.91	211.18	211.76	211.91	212.34	211	212.15	210.38	212.57	211.02	211.13	211.44	210.96	211.69	210.75	211.6	211.04	211.19	211.39	212.08	210.77
202.95	203.58	204.6	203.66	203.9	203.69	204.08	203.89	204.08	203.48	203.75	203.96	203.1	203.8	203.4	204.61	205.24	204.03	204.43	204.15	203.81	204.27	203.61	203.63	203.34	205.15	205.31	202.87	203.53	203.63	203.95	202.56	203.9	203.03	205.32	204.35	203.63	203.01	204.62	203.91	202.01	203.93	204.6	204.15	204.82	205.14	204.06	203.28	203.29	204.29
208.06	208.21	209.16	208.66	209.73	209.35	209.22	208.05	208.14	208.37	208.99	208.91	209.46	209.08	208.14	208.69	207.9	208.09	208.2	208.19	209.49	208.85	207.42	208.59	208.71	209.21	209.08	208.33	209.25	208.79	209.87	208.15	209.16	209.54	208.58	209.05	207.99	209.05	207.94	207.95	207.38	207.9	208.18	208.2	208.7	208.08	210.06	208.13	209.25	208.17
199.66	199.96	199.24	199.77	199.45	199.36	198.55	199.38	198.94	199.41	199.05	200.97	199.85	199.31	199.63	200.17	199.02	199.53	199.14	199.38	198.94	198.88	200.09	199.72	199.09	199.4	199.9	199.76	198.14	200.04	199.61	200.39	199.15	197.83	199.62	198.74	198.7	199.29	199.16	199.11	199.83	198.66	198.67	198.87	200.45	199.73	199.68	199.18	199.13	198.19
209.5	208.25	207.97	209.6	207.82	208.51	209.35	208.75	207.55	207.82	208.36	207.37	209.27	208.56	209.51	208.15	208.48	208.22	209.74	208.71	208.43	209.18	207.31	208.82	208.65	209.3	209.3	207.72	208.73	209.03	208.25	209.55	208.15	208.26	208.19	209.46	207.2	209.15	208.13	207.85	208.89	208.52	209.26	208.52	208.86	208.35	208.54	209.57	208.45	209.17
199.78	199.51	199.48	200.08	201.01	200.02	201.39	199.82	200.68	199.49	199.4	200.45	199.32	199.57	200.51	200.54	199.7	199.84	198.9	200.18	200.1	200.14	200.3	200.57	199.81	200.22	200.38	200.52	199.68	200.79	200.09	199.65	200.03	199.76	200.99	200.09	201.58	200.7	199.7	199.8	199.96	199.31	200.87	201.36	200.04	200.13	200.99	199.13	200.9	199.98
208.27	207.54	207.81	206.74	208.87	207.84	208.4	207.87	207.15	206.93	208.61	208.01	206.44	207.63	207.52	207.97	207.64	208.39	208.29	207.71	207.56	207.47	208.23	207.67	207.51	207.17	208.69	207.31	207.83	208.58	208.01	208.4	207.72	207.29	207.04	209.42	207.78	209.02	206.93	207.74	207.11	207.2	208.19	206	207.61	206.91	208.07	207.58	206.03	207.82
217.26	218.16	218.28	217.26	218.51	217.41	217.8	217.22	215.95	217.14	217.75	217.96	218.54	217.07	217.58	217.99	217.46	217.92	217.47	216.92	218.13	218.24	216.99	217.4	217.15	217.78	217.24	218.56	218.29	217.86	219.35	217.65	216.93	217.75	216.91	218.41	217.1	218.29	217.74	217.51	217.32	217.43	217.08	217.63	218.07	218.48	218.76	217.87	217.58	217.37
203.18	202.6	203.21	203.42	202.83	202.95	202.93	203.32	203.12	201.62	202.82	203.3	203.36	203.27	203.42	203.53	203.67	203.22	204.1	202.51	203.55	203.1	203.41	203.12	203.13	203.03	204.22	203.31	203.02	201.4	202.92	201.97	203.63	202.08	203	201.93	204.43	203.49	204.66	204.13	203.78	203.86	203.33	203.91	203.13	202.77	203.28	203.14	202.63	203.33
213.92	213.88	213.59	213.15	213.37	214.6	212.87	214.26	213.88	213.25	212.83	214.31	213.2	213.35	213.05	213.69	212.65	213.1	214.74	214.24	214.35	213.23	212.62	214.09	213.02	212.44	214.49	213.06	214.52	213.8	213.7	213.44	213.23	213.51	213.39	213.27	213.19	214.19	213.52	214.04	214.2	213.71	213.1	214.87	214.35	213.41	213.24	213.2	214.49	213.89
210.81	209.05	209.43	209.39	209.29	209.82	210.4	209.72	209.07	209.19	209.46	209.42	209.55	209.51	210.69	210.2	210.62	210.16	209.41	209.43	210.17	209.77	211.24	209.83	209.11	209.86	210.76	210.35	210.99	208.93	209.76	209	210.25	210.52	208.62	209.22	209.05	209.2	209.26	209.73	209.5	210.47	209.7	209.55	209.5	209.97	209.66	211.41	209.36	209.49
209.7	209.97	208.91	209.38	208.57	209.27	210.6	209.86	209.79	210.17	209.06	209.93	209.65	210.27	209.35	210.32	209.41	209.56	210.53	210.02	209.88	209.24	208.74	210.04	210.31	209.94	209.67	210.39	209.84	209.9	208.97	209.45	209.89	209.36	210.41	211.04	209.83	208.9	209.12	210.44	209.25	209.48	209.41	208.71	209.71	209.38	210.39	209.26	208.37	210.43
208.61	208.25	208.84	209.04	208.91	208.32	209.09	208.14	208.88	208.74	209.6	209.25	208.09	209.05	208.95	207.5	209.54	208.85	209.92	208.9	208.17	208.89	209	209.44	208.35	208.41	209.36	208.89	208.79	208.71	208.26	209.61	208.72	209.8	208.23	208.2	208.66	207.81	209.28	208.95	208.85	208.74	208.37	208.2	209.07	209.05	209.01	208.21	209.5	210.36
208.6	207.57	208.59	207.97	207.75	207.62	207.3	208.01	207.54	206.74	208.12	207.6	207.69	207.55	207.53	207.19	208.78	206.81	207.15	208.17	207.69	207.51	207.27	208.08	206.34	207.65	208.11	207.07	208.02	207.37	207.25	207.22	207.9	208.07	207.62	208.08	207.57	206.93	208.08	207.19	207.31	206.8	207.54	207.81	207.45	206.81	208.16	208.32	206.9	207.86
209.24	209.66	209.31	207.44	208.96	209.21	209.05	209.15	208.26	208.29	208.16	208.82	208.69	209.68	208.96	207.94	208.75	207.92	208.79	209.51	208.88	208.9	208.23	208.07	209.11	209.24	208.29	209.69	209.12	208.88	207.98	207.42	209.04	209.21	208.93	208.77	208.36	209.76	207.98	208.33	209.53	209.07	209.44	207.88	208.79	207.25	209.49	208.44	207.87	209.05
202.4	203.47	202.61	202.73	203.76	203.46	203.68	203.58	203.74	204.2	203.75	202.46	204.44	203.15	203.53	203.23	204.26	203.53	202.73	202.83	203.61	203.85	203.17	203.02	203.45	202.87	203.52	202.52	202.93	202.93	203.71	203	203.46	204.19	203.72	203.6	202.56	203.26	203	202.24	202.59	204.05	203.18	203.64	201.76	204.55	203.2	203.84	204.4	203.64
201.88	204.17	202.55	202.54	203.03	203.73	203.15	202.88	202.81	203.13	203.34	203.6	203.88	201.85	201.94	202.53	202.55	203.26	203.21	202.38	202.87	203.65	204.06	203.72	203.78	204.16	202.29	202.69	202.94	204.22	202.83	203.45	203.16	201.82	202.6	202.39	202.81	202.61	202.76	203.63	203.35	202.61	203.36	203.85	201.74	203.51	203.75	203.21	202.81	202.33
214.61	213.44	214.13	214.55	213.63	212.67	213.47	214.04	214.53	213.71	214.22	213.17	214.71	213.62	213.44	213.46	214.09	214.33	212.81	213.44	213.34	212.77	214.38	214.04	214.73	213.84	214.29	214.57	213.24	214.7	214.21	213.94	214.16	214.42	213.41	213.11	213.69	213.84	214.52	214.14	213.86	213.17	213.97	213.51	214.99	212.29	214.62	213.24	213.09	214.29
208.16	208.43	208.85	208.52	206.73	207.39	207.71	207.17	207.79	207.78	208.24	207.97	208.59	207.82	207.05	207.09	207.82	208.71	206.51	207.21	207.63	209.04	207.35	207.24	207.23	208.13	207.65	207.91	208.83	207.72	206.35	208.69	208.13	208.24	207.23	207.7	207.73	207.72	206.61	207.84	207.82	208.36	207.26	207.61	207.81	207.59	209.55	207.82	207.54	207.12
200.33	201.83	200.68	201.09	199.48	199.7	200.66	201.31	200.33	201.08	200.21	200.2	200.48	200	200.82	199.78	200.32	199.9	198.88	199.69	200.65	200.51	200.43	201.43	200.12	200.93	201.11	200.88	201.18	199.61	201.23	199.94	200.33	200.29	200.12	200.68	199.54	199.6	200.15	200.34	201.27	200.37	200.1	200.43	200.03	200.19	200.39	200.21	200.3	200.11
202.73	203.53	204.45	203.6	203.32	203.15	203.38	203.76	204.62	204.7	203.87	204.12	204.26	203.33	202.46	204.65	204.76	204.73	203.33	204.99	204.99	203.76	204.61	203.43	203.33	203.76	205.45	203.69	203.3	203.17	204.23	204.24	204.16	203.62	204.96	203.39	203.83	202.93	203.32	204.41	202.69	202.27	203.56	203.68	203.11	204.01	203.91	202.69	203.43	203.61
202.92	202.99	202.72	203.43	201.86	202.49	202.35	201.36	202.61	202.03	203.17	202.13	203.45	201.44	202.32	202.36	202.82	203.96	202.31	202.73	202.77	202.29	203.3	202.95	202.34	203.09	202.73	202.18	202.77	202.43	202.75	202.83	201.83	202.44	203.19	202.53	202.46	202.55	202.55	202.28	202.06	203.41	203.07	201.7	202.02	203.02	202.68	202.85	202.87	203.02
217.23	217.79	216.98	218.03	217.53	217.13	217.62	217.67	217.24	216.62	216.83	217.18	216.24	216.41	217.8	216.44	217.69	217.98	217.72	216.48	216.08	217.07	217.84	217.27	217.83	216.51	216.78	216.18	216.97	217.94	215.9	217.45	216.35	217.05	217.25	217.66	216.94	215.99	216.08	217.03	217.63	216.44	217.37	217.36	216.18	218.42	217.84	216.75	216.79	216.52
216.69	217.5	217.84	218	218.6	216.92	218.09	219.09	218.69	218.82	219.23	217.25	217.07	217.96	218.59	217.66	217.69	217.61	218.93	218.27	218.2	217.68	217.94	216.85	217.93	217.27	218.04	219.02	217.98	217.38	216.95	218.03	216.71	218.02	217.57	218.77	217.85	216.93	217.57	217.6	216.76	218.02	218.62	217.42	218.03	217.73	218.37	216.97	217.23	217.33
204.34	204.54	203.8	204.04	202.33	203.79	203.82	203.6	204.18	203.83	203.99	204.47	203.8	203.29	203.86	203.59	204.48	204.61	203.22	204.56	203.94	202.16	203.78	202.77	202.35	204.75	202.67	203.55	203.21	203.5	204.59	202.65	203.84	203.44	203.97	203.16	204.12	203.93	202.14	203.65	203.37	205.06	204.27	204.2	203.92	203.32	203.61	203.82	203.33	202.73
202.21	203.35	203.89	203.86	202.78	203.74	203.95	204.18	203.06	203.72	203.91	203.27	203.54	203.82	203.65	203.28	203.35	202.93	202.49	203.81	204.45	203.41	203.67	203.96	203.5	203.79	202.65	203.16	204.49	203.24	203.45	203.21	204.49	203.79	203.4	203.27	203.27	202.19	203.08	203.15	202.86	203.53	203.59	202.42	203.57	203.51	202.95	202.9	203.39	203.81
207.59	207.97	207.55	208.59	207.6	206.53	207.99	208.37	206.71	207.15	207.65	208.79	206.9	208.45	207.75	207.33	208.92	207.71	207.65	208.23	207.21	208.15	207.64	207.2	208.23	207.99	207.03	207.46	208.24	205.84	207.31	207.25	207.79	207.9	207.25	207.08	207.47	208.28	208.09	207.19	208.02	207.48	206.79	206.87	207.76	207.15	207.04	207.12	207.73	207.48
197.77	197.12	199.32	199.32	198.7	199.59	197.45	199.28	198.67	198.31	198.56	199.37	197.93	198.91	198.14	198.19	198.85	198.52	199.25	197.77	196.98	199.41	198.58	198.29	199.54	199.13	198.22	197.81	198.23	199.07	199.6	200.32	198.9	199.69	198.95	198.76	198.28	197.65	197.91	198.3	198.61	198.89	198.22	199.35	198.82	197.6	198.85	199.59	198.66	198.4
212.27	212.85	213.3	212.07	211.58	211.53	212.44	212.76	212.03	212.12	212.06	212.76	211.97	211.99	212	212.37	212.93	212.88	211.9	212.62	212.87	213.41	212.22	212	212.63	212.12	212.42	211.58	212.47	211.83	211.21	213.43	213.02	211.66	212.53	212.48	212.43	213.19	212.77	212.11	213.28	211.54	211.54	212.69	212.16	212.43	211.22	213.02	212.91	212.44
217.32	216.41	217.52	216.92	216.86	216.81	217.21	217.88	215.02	215.89	217.03	217.04	217.42	217.62	217.19	217.41	217.55	216.47	216.75	216.51	215.96	217.22	217.31	217.96	217.05	217.32	217.49	216.9	216.86	216.19	216.89	217.26	216.94	216.28	217.04	217.86	216.68	217.04	217.72	216.34	217.41	216.64	216.74	216.93	217.22	217.65	216.59	217.28	215.81	215.43
197.07	198.29	198.13	197.89	199.02	197.72	199.15	198.07	196.9	197.8	197.56	197.73	198.76	198.25	197.46	197.94	198.96	197.2	197.99	197.93	197.83	198.11	197.11	197.81	197.74	197.48	198.45	199.27	198.45	197.74	197.66	197.27	197.17	197.66	197.43	197.36	198.66	198.67	197.27	197.68	198.43	198.06	198.58	198.38	198.17	197.47	198.32	198.09	198.02	197.81
198.16	198.22	198.66	197	198.92	199.04	198.82	198.36	198.62	198.83	199.07	197.95	198.13	199.05	199.05	198.68	198.09	198.21	198.01	198.42	199.56	198.84	198.68	197.88	199.09	198.56	198.57	199.18	198.72	197.85	199.13	199.43	198.08	198.8	198.25	199.89	198.52	198.68	198.16	198.74	198.43	198.02	198.05	198.37	198.98	199.08	197.78	198.19	198.83	198.38
194.94	194.54	195.54	195.74	195.68	195.37	196.41	195.52	196.43	194.77	195.33	195.3	194.33	193.75	195.23	195.75	194.87	195.37	196.02	195.88	195.7	195.02	194.48	193.57	195.37	195.79	195.35	195.64	195.22	196.17	195.95	195.33	194.92	194.13	195.71	195.39	195.42	195.24	194.4	196.32	193.98	196.39	195.06	196.45	194.17	194.63	194.16	196.47	194.83	195.12
202.36	203.7	203.09	203.02	201.76	203.14	202.43	202.79	203.28	203.63	202.81	202.48	203.95	202.85	203.82	204.36	203.03	203.55	203.59	202.59	202.91	202.37	201.91	203.61	203.43	202.02	203.39	202.91	202.34	203.94	202.09	202.7	203.63	201.67	203	202.63	203.09	203.36	203.76	204.43	203.59	203.45	203.47	204.13	202.99	203.14	203.06	202.18	203.97	204.29
208.26	210.07	209.28	208.89	209.78	209.92	210.11	209.76	210.05	210.05	208.97	208.84	207.89	210	209.96	210.28	208.83	209.26	210.08	208.4	208.2	210.74	209.85	209.51	210.42	209.25	209.51	209.9	209.17	210.45	209.78	208.5	209.03	210.57	209.88	210.06	209.2	208.95	208.85	209	209.36	211.4	209.98	209.3	209.71	209.82	209.42	209.41	209.33	210.29
194.04	193.79	194.35	192.94	194.29	194.12	193.12	194.77	195.5	193.8	194.73	193.77	193.33	194.67	193.81	194.22	194.18	194.03	194.38	193.46	194.36	193.2	193.47	193.36	194.05	193.76	194.24	195.77	194.1	194.88	194.64	195.43	193.46	192.82	194.92	194.2	194.31	194.55	193.91	194.69	193.92	194.37	193.94	194.07	193.33	193.83	194.24	193.62	194.21	193.56
200.99	201.46	199.89	199.58	200.41	200.47	199.85	200.77	201.15	200.79	200.77	200.62	200.37	200.37	199.53	200.37	200.85	199.58	200.27	200.59	199.65	200.87	199.51	200.08	198.97	200.96	201.63	200.14	200.93	200.16	200.14	199.79	200.12	200.43	200.7	200.63	201.1	199.83	200.47	200.32	200.15	199.65	199.18	199.81	200.82	200.85	200.14	199.57	200.79	198.81
217.77	217.31	217.85	216.34	217.38	216.64	217.18	218.16	217.24	217.15	217.55	216.24	216.32	217.54	217.48	217.5	217.26	217.78	216.46	216.72	217.32	216.71	216.52	217.05	217.13	217.72	217.49	217.77	216.89	216.43	216.28	217.41	216.77	217.25	216.93	217.46	216.95	216.87	216.81	216.88	216.89	216.56	216.11	216.52	217.27	217.38	215.92	215.85	217.39	217.3
203.39	204.29	203.84	204.6	203.98	202.71	203.8	203.59	203.41	204.32	203.66	204.22	204.76	204.66	203.99	205.07	203.22	203.55	203.39	203.88	203.4	203.5	204.05	203.11	202.54	203.67	204.85	202.78	203.67	204.78	202.43	204.5	203.13	204.42	204.23	204.18	203.45	203.42	204.46	203.52	204.55	203.5	203.99	203.18	203.78	203.29	204.56	203.68	204.31	204.08
214.45	213.54	213.73	214.55	213.71	214.55	213.7	213.3	215.48	213.32	213.95	214.76	214.85	213.16	213.2	213.35	213.33	213.85	213.17	213.46	214.58	213.55	213.81	213.87	213.54	214.77	212.86	214	213.59	213.7	214.04	212.95	214.3	214.2	212.6	214.33	213.62	212.89	215.14	213.79	213.6	213.25	213.71	214.39	214.46	214.86	214.46	213.82	214.68	214.18
209.08	208.11	208.35	208.54	209.26	208.94	209.53	209.09	209.34	209.55	208.82	209.11	208.38	208.13	208.4	207.76	209.62	208.9	208.54	209.34	209.33	209.58	209.67	208.49	209.57	209.62	208.1	208.44	208.83	209.53	209.09	209.4	208.54	209.21	208.37	208.78	209.12	207.94	208.54	209.7	207.8	209.56	209.38	208.52	209.51	209.02	208.96	209.15	208.78	208.57
207.65	207.57	207.79	207.64	208	206.99	207.89	207.06	207.27	207.89	207.56	207.21	207.5	208.34	207.19	208.37	207.47	207.84	207.4	207.47	206.58	207.89	207.8	207.03	208.25	207.5	208.2	208.68	206.57	207.95	207.97	206.98	208.43	207.29	207.49	207.59	207.88	208.26	207.52	207.88	208.35	208.16	208.39	207.68	208.02	206.34	207.9	208.76	206.89	208.06
205.98	207.05	205.1	204.55	206.3	206.11	204.36	205.4	204.36	206.15	206.33	206.25	206.06	206.25	206.93	204.99	205.11	204.94	205.04	205.59	205.54	205.56	205.09	205.21	206.3	204.32	206.2	204.97	206.96	206.65	205.96	205.63	205.16	205.59	205.65	206.5	204.73	204.58	204.96	205.35	206.05	205.19	205.75	204.94	205.54	205.86	205.77	206.19	205.69	205.85
204.45	205.04	204.87	203.56	204.24	205.16	204.22	204.06	204.9	204.5	203.64	204.86	204.71	204.7	204.63	204.26	204.43	205.04	204.15	204.4	203.62	203.6	204.95	205.22	205.42	204.8	204.38	204.28	205.53	204.14	204.62	204.69	204.38	204.97	204.22	203.4	204.34	204.59	204.28	204.19	204.9	204.92	204.23	205.05	203.88	205.15	204.94	204.52	204.09	203.67
217.07	216.37	217.96	216.51	218.2	216.55	217.31	216.07	217.04	217.13	217.24	217.05	217.59	216.35	216.98	217.32	217.06	216.75	217.83	216.86	215.54	216.58	217.63	216.68	216.48	216.48	216.69	217.12	216.82	217.31	216.64	217.39	217.06	216.24	216.16	215.75	217.12	217.07	216.62	218.07	217.07	217.17	216.78	216.61	217.12	217.72	217.47	215.69	216.95	215.79
204.52	204.01	206.5	204.42	205.43	205.32	205.54	205.49	205.4	205.33	204.06	205.35	205.63	204.04	205.09	205.07	204.62	204.66	204.34	204.77	204.09	204.78	203.94	204.71	205.17	204.03	204.75	204.48	205.12	204.07	204.32	204.15	205.37	204.63	205.59	204.72	204.34	205.03	204.81	205.64	205.16	204.18	205.15	205.57	205.46	205.17	204.3	203.79	204.81	205.03
207.03	208.75	207.43	208.21	208.17	208.26	206.88	207.34	207.37	207.24	208.1	207.71	207.21	208.15	207.03	207.54	207.76	206.81	208.2	208.67	207.16	207.18	208.1	207.51	207.72	208.44	207.37	207.72	207.87	208.32	207.1	207.45	207.71	207.6	208.38	207.88	207.29	208.87	208.07	207.44	206.48	207.94	207.49	207.98	207.21	207.87	208.06	208.25	207.95	207.56
203.24	203.05	202.62	202.55	203.35	204.46	204.09	204.26	204.48	202.51	203.76	203.26	202.97	203.74	202.66	203.91	204.26	203.31	203.08	203.33	203.64	203.57	201.98	203.62	203.45	202.46	202.7	204.56	204.27	203.76	203.81	203.63	204.07	203.64	203.83	203.52	203.96	204.23	203.29	202.54	204.55	202.45	202.96	203.52	203.06	203.25	202.82	203.3	203.34	203.73
210.64	213.24	212.72	211.12	212.74	213.01	211.35	212.48	213.08	212.4	211.53	213.3	212.61	212.71	212.93	212.54	212.27	212.53	212.99	211.73	212.24	213.61	212.06	212.77	211.92	213.08	211.88	213.11	212.2	213.24	212.3	212.65	212.21	212.76	212.94	212.6	212.08	212.63	212.17	211.95	212.52	211.58	213.08	211.16	213.24	211.01	212.36	212.99	213.39	211.84
201.31	200.53	200.6	200.64	200.45	201.53	201.09	201.09	201.31	202.44	201.86	199.92	201.18	200.59	200.78	201.3	200.38	201.36	202.23	200.97	201.05	201.03	200.11	201.4	201.43	201.37	201.15	201.12	201.21	201.2	201.8	200.67	200.88	201.65	200.89	202.17	199.93	200.57	201.61	200.3	201.17	202.37	201.13	201.84	201.52	200.64	201.22	199.81	199.85	200.95
212.76	211.79	211.43	211.94	211	211.96	212.56	210.99	211.46	212.02	212.25	210.44	211.65	212.38	211.68	211.98	212.43	211.38	211.58	212.92	211.89	212.64	211.24	210.85	212.39	212.74	211.43	212.53	211.01	212.74	212.66	213.76	212.28	211.68	210.5	210.21	211.25	211.94	210.91	212.99	211.48	211.46	211.28	212.02	211.42	211.41	212.7	211.15	212.3	210.89
203.95	202.74	204.97	204.26	205.11	204.94	204.12	204.3	204.72	204.49	204.37	204.21	204.16	204.71	204.35	203.59	204.32	204.78	203.66	203.94	204.7	203.58	203.05	204.22	201.91	204.2	204.13	204.42	205.04	204.35	203.1	203.75	204.9	204.91	202.87	204.11	204.27	204.24	203.95	204.42	204.49	202.9	204.43	204.38	204.26	203.51	204.66	204.85	204.35	203.8
199.35	200.41	201.25	201.19	199.63	200.19	199.87	199.5	199.98	199.53	199.82	200.81	200.1	200.81	200.36	199.97	198.95	200.05	199.89	200.66	199.97	200.88	200.59	199.72	198.89	200.28	200.17	199.38	199.56	201.06	200.51	199.49	199.83	200.01	200.87	200.7	199.51	199.8	199.96	199.77	200.05	199.53	199.59	200.48	200.69	200.83	199.77	200.19	199.8	199.46
197.74	198.03	199.49	198.09	196.98	198.39	198.27	198.7	198.33	198.38	198.3	197.19	197.37	198.08	198.37	198.36	198.69	198.05	196.91	198.85	198.53	197.93	198.5	197.91	197.78	198.01	197.02	198.29	198.11	197.99	197.91	197.58	198.4	197.35	196.87	198.11	197.45	198.6	197.76	198.26	198.76	197.9	197.42	198.69	198.11	198.36	199.06	198.23	198.5	198.3
202.59	204.24	202.56	204.44	202.88	203.91	202.99	203.23	203.93	202.23	203.76	203.7	203.53	204.34	203.01	203.01	203.57	203.07	204.16	203.21	203.75	202.62	202.71	203.67	202.95	204.09	202.64	203.43	203.47	202.86	203.37	203.57	203.02	203.64	202.56	202.92	202.93	204.07	203.34	203.16	203.14	204.55	202.9	203.42	204.7	203.83	203.74	203.95	204.47	203.25
208.04	208	207.48	208.71	206.99	207.44	207.74	208.54	207.81	206.84	207.01	208.29	207.39	208.54	208.11	208.29	207.69	208.67	207.77	207.68	208.12	206.89	207.47	207.86	208.88	209.18	208.67	207.66	208.03	208.38	205.76	208.02	209.55	208.57	208.52	206.88	207.5	208.09	207.3	208.16	207.27	207.33	207.17	206.72	208.52	208.45	207.27	208.9	207.11	207.14
212.32	212.69	211.27	211.36	211.24	211.84	212.1	212.53	211.14	210.54	211.87	212.21	211.37	211.26	212.45	212.35	211.1	212.26	212.55	210.85	211.44	211.29	211.15	213.07	211.81	212.54	211.06	210.94	211.3	212.23	211.68	211.85	211.53	211.36	211.16	211.49	212.65	210.71	212.1	211.24	212.08	212.13	212.35	211.44	211.3	211.08	212.06	211.65	211.85	211.79
208.03	208.45	208.68	208.83	208.69	209.38	209.42	208.21	208.57	208.51	208.94	209.38	208.99	209.12	209.37	208.93	208.53	209.32	208.05	209.02	207.62	208.87	209.12	208.39	208.77	209.47	208.09	209.49	208.45	208.67	208.17	208.76	208.07	207.57	207.84	207.53	207.95	208.48	208.54	209.3	208.88	208.66	209.1	210.13	207.76	207.99	208.67	208.69	210.11	208.19
208.43	208.56	208.47	209.89	209.54	209.13	209.59	208.98	207.87	208.27	208.48	209.98	210.2	209.33	208.95	208.81	208.64	209.65	207.81	209.14	210.14	207.7	208.43	208.39	208.8	207.81	208.93	210.15	208.6	209	208.81	208.35	208.33	209.62	208.21	208.48	208.92	209.82	208.5	208.77	207.69	209.07	208.75	209.26	207.31	208.87	208.13	209.89	208.99	208.47
211.86	212.62	211.35	211.5	213.02	211.12	211.76	212.52	211.41	211.48	211.88	210.95	211.43	211.6	212.49	211.32	211.45	211.53	211.56	212.67	211.32	211.28	211.65	210.92	210.98	210.44	213.04	211.3	211.44	211.6	211.5	212.46	211.27	210.55	210.77	211.71	210.37	211.64	212.21	211.67	211.36	212.14	211.77	210.9	212.68	211.53	211.89	211.37	211.83	212.77
208.68	208.74	209.73	208.54	207.93	209.56	208.8	208.73	208.38	207.72	208.68	208.58	208.64	209.23	208.14	209.76	208.21	208.35	208.25	208.92	207.86	207.7	208.24	208.35	209.59	208.86	208.37	208.82	209.21	208.02	209.39	209.26	207.39	209.05	208.01	208.66	208.41	208.39	207.61	207.15	208.52	208.3	207.84	209.62	208.27	208.88	208.98	208.82	209.06	209.42
209.03	208.97	210.32	209.22	209.9	209.77	208.85	209.23	209.87	208.87	208.75	209.18	208.78	209	210.34	209.32	209.3	208.32	209.46	209.51	210.21	209.92	209.26	209.01	209.71	210.26	209.44	209.73	209.52	209.44	209.19	209.5	210.77	208.24	209.33	209.3	209.31	209.42	209.34	209.29	209.98	209.5	209.36	209.43	209.2	208.44	209.69	209.82	210.67	208.75
207.54	208.59	208.27	206.79	207.53	208.29	206.71	207.75	207.46	207.53	206.34	207.28	208.53	206.75	208.56	207.69	208.06	207.35	206.98	208.13	208.69	208.34	208.07	207.91	207.25	207.94	207.17	206.98	208.02	208.44	206.96	208.52	206.49	207.54	207.62	207.99	207.63	208.5	206.77	207.89	207.13	207.44	207.98	207.84	206.5	207.87	207.8	206.3	208.29	207.81
208.94	209.37	208.74	209.55	209.32	208.06	209.51	208.78	211.42	209.74	210.05	208.85	210.38	208.55	209.08	208.44	209.03	209.4	209.3	208.79	208.47	210.06	208.75	209.94	209.31	209.65	208.38	209.17	209.48	209.89	210.71	209.1	208.32	209.02	209.34	208.13	209.85	209.19	208.9	209.39	209.61	209.31	209.56	209	210.41	208.8	209.14	209.85	208.62	208.14
207.48	208.48	207.18	207.38	207.63	208.45	208.47	207.71	208.29	207.07	207.22	206.97	207.39	208.83	208.28	208.58	207.42	207.37	207.92	208.16	207.04	209.02	208.38	207.73	207.86	208.19	208.6	208.29	207.05	207.19	206.86	206.63	207.35	208.29	208.04	207.83	208.37	207.82	208.17	206.79	208.52	207.01	208.59	207.16	208.02	207.89	207.12	207.44	207.63	208.36
205.74	206.01	206.07	208.11	206.28	207.09	206.57	206.16	205.76	207.15	206.26	206.92	206.09	206.04	206.69	206.01	206.83	206.69	207.03	206.63	207.41	206.87	206.07	206.28	206.93	205.38	206.16	206.36	205.52	207.03	205.99	205.56	205.54	207.61	206.6	206.53	205.87	206.9	207.56	206.37	205.74	206.7	206.83	206.88	206.3	206.88	206.19	206.38	206.78	207.1
209.04	209.14	208.81	209.49	208.81	208.86	208.29	208.61	209.12	208.89	208.62	209.7	208.63	209.28	208.67	209.09	209.6	209.58	208.91	208.78	208.86	208.8	209.21	208.01	207.49	208.1	208.44	210.06	208.22	209.23	208.51	209.46	209.27	209.94	208.39	208.62	208.84	209.13	209.12	208.09	209.35	208.62	210.02	209.01	207.1	209.1	208.57	208.3	208.59	209.57
213.27	213.91	212.31	212.35	212.97	212.72	213.44	213.47	213.06	213.27	212.87	213.84	212.49	213.55	213.79	212.88	213.87	211.62	212.62	211.93	213.64	213.81	212.03	213.36	212.78	213.31	213.67	212.99	213.3	213.03	212.59	213.95	212.81	214.45	212.99	212.82	212.45	213.73	213.5	213.18	214.04	213.99	212.67	214.12	213.94	212.63	213.18	212.33	212.67	213.01
208.74	209.21	208.21	209.49	207.84	208.3	208.31	208.38	209.17	209.53	208.78	207.86	208.88	208.05	209.19	208.68	209.34	208.83	206.48	208.62	207.95	207.87	208.57	207.99	209.38	207.64	209.47	208.31	208.3	209.61	209.7	209.5	207.78	208.05	208.46	208.59	208.05	208.2	208.04	208.98	208.65	208.9	208.58	208.38	208.4	208.56	208.26	209.19	208.15	209.01
202.89	203.84	203.9	203.73	204.4	203.19	203.81	203.97	203.19	203.53	203.41	203.42	204.63	203.95	203.88	203.83	203.36	203.93	203.47	203.41	203.62	204.62	203.69	204.48	204.39	203.47	203.45	204.07	204.41	204.69	203.84	203.72	204.63	203.58	204.74	203.66	203.71	203.19	203.83	205.15	204.25	204.33	204.7	203.55	203.17	203.44	204.32	204.74	203.4	204.55
208.79	207.92	208.75	208.79	208.83	207.94	207.89	208.15	207.68	208.46	209.42	207.46	208.33	209.37	208.78	208.14	209.36	208.75	207.99	208.34	208.78	208.72	208.97	208.79	209.87	207.9	208.13	209.78	209.45	209.55	208.45	208.32	208.23	207.8	209.56	208.06	208.32	208.54	208.69	208.32	209.18	208.54	209.49	208.8	208.8	208.39	208.56	209.04	209.8	209.08
210.99	210.29	208.71	209.68	209.72	209.32	208.86	210.03	209.04	208.21	209.74	209.34	208.37	208.16	208.94	207.64	208.72	209.95	209.95	209.43	208.98	210.67	209.02	209.23	207.96	209.42	209.63	210.81	209.49	209.64	208.69	209.39	210.05	209.18	207.95	208.59	209.03	209.02	208.72	208.53	208.59	209.2	210.23	208.35	210.89	208.39	208.79	208.7	209.1	209.35
203.83	203.02	203.18	203.3	203.22	202.82	203.58	203.66	203.49	202.91	202.33	202.88	204.02	204.18	203.67	204.18	204.56	203.58	203.81	203.37	203.69	203.9	204.36	203.87	204.3	203.98	203.9	204.3	204.2	204.56	203.03	203.45	203.48	204.04	203.7	202.45	202.29	203.93	202.74	202.83	203.55	203.47	204.18	203.79	203.62	204.6	204.42	203.85	203.52	203.48
208.21	207.96	208.7	207.68	206.94	208.36	207.41	206.39	207.58	208.74	207.12	208.62	207.08	208.07	207.96	207.54	207.88	208.26	207.94	208.62	208.46	206.98	208.94	209	208	206.65	207.93	208.74	208.07	208.65	207.45	208.2	208.54	208.94	208.16	207.79	208.97	207.54	207.84	207.54	206.96	207.98	207.26	207.88	208.22	208.43	208.08	208.07	207.7	206.52
202.9	204.1	203.34	203.45	202.59	203.19	203.16	202.77	204.33	202.47	204.32	203.91	203.18	203.95	203.09	204.18	203.05	203.89	202.83	203.43	201.73	203.14	203.55	204.19	203.3	202.64	204.49	202.94	202.95	203.39	202.62	202.18	202.98	203.22	203.87	201.85	202.91	203.5	203.29	202.65	202.2	203.7	203.63	202.86	202.89	202.09	203.21	203.29	203.47	202.83
207.59	207.44	206.31	205.93	207.16	206.43	206.68	206.48	205.28	206.31	206.34	206.37	205.87	205.66	206.16	206.54	206.71	206.54	206.52	205.99	207.08	206.4	206.12	206.39	206.16	206.63	206.04	205.75	206.78	206.41	207.08	206.43	205.9	206.31	206.01	207.5	205.99	206.25	206.26	206.59	206.84	206.47	206.17	206.32	206.76	205.67	205.43	205.64	206.88	205.78
194.12	194.35	194.79	194.53	194.07	193.78	193.43	193.22	193.81	194.04	193.91	194.2	194.25	194.16	194.56	194.09	193.81	195.01	195.87	193.66	192.67	193.9	195.9	194.88	194.05	192.82	193.63	193.62	194.48	195.15	195.26	194.26	194.38	192.75	193.95	194.5	194.88	195.22	195.09	194.04	194.54	194.06	195.62	194.77	194.9	194.8	193.9	194.09	193.82	194.19
209.38	208.74	208.36	209.23	209.65	207.95	208.84	208.79	208.02	209.03	209.45	208.86	209.6	208.62	209.87	209.25	208.66	208.94	207.83	209.59	210.24	208.12	209.46	209.81	209.08	209.73	209.44	208.4	208.72	207.73	209.05	208.8	208.71	208.47	209.66	208.19	209.18	208.62	208.47	208.65	209.02	208.6	209.29	209.88	208.59	209.8	208.58	208.73	209.88	209.13
208.49	209.52	208.68	209.12	208.5	208.6	209.29	209.05	209	207.92	209.01	208.61	208.83	208.35	208.9	208.86	207.1	210.06	208.38	207.58	207.79	208.17	208.62	209.09	208.94	209.88	208.28	209.27	208.31	208.73	207.82	208.07	208.05	208.93	209.64	208.44	208.98	208.44	208.8	208.64	208.38	208.35	208.71	208.17	210.27	207.49	208.35	208.43	208.49	208.2
208.58	208.87	208.07	208.59	208.95	207.82	208.35	208.23	207.66	209.17	207.57	209.03	208.37	208.72	209.22	208.82	209.79	207.39	209.49	208.83	207.95	209.02	208.2	207.75	209.04	209.64	209.68	208.02	207.98	208.6	208.52	208.59	208.57	207.86	209.7	207.78	208.36	208.63	207.46	207.32	209	208.4	210.25	208.38	208.59	208.24	207.39	208.21	206.53	207.68
208.01	207.02	208.14	206.91	207.37	208.74	207.88	208.55	208.65	206.56	208.59	206.15	207.12	208.15	209.56	207.72	206.78	207.54	208.29	206.9	208.38	209.36	206.66	208.65	208.38	207.36	206.46	207.02	207.68	207.76	208.3	207.68	207.58	208.11	207.56	207.35	208.47	207.91	207.44	207.89	208.3	207.41	208.38	207.63	207.61	208.06	208.67	208.47	207.57	207.72
215.91	216.73	216.75	216.67	217.14	218.07	216.56	217.16	217.05	216.01	216.53	216.98	216.51	217.44	216.09	217.1	217	217.31	217.01	216.95	216.65	217.83	217.06	216.37	217.14	217.24	216.76	217.91	216.98	216.98	216.92	216.59	216.52	217.42	217.28	216.61	216.18	216.62	216.74	217.56	216.55	216.45	217.12	216.64	216.13	216.07	217.61	216.88	217.6	216.7
204.11	203.6	202.36	203.35	203.73	203.24	203.82	203.68	203.22	203.28	203.32	204.97	204.57	203.84	205.11	204.16	203.2	203.46	204.95	203.3	202.34	203.32	204.23	204.36	204.24	203.9	204.17	203.12	203.16	203.78	203.61	204.86	204.7	204.36	204.36	202.8	203.47	204.29	204.26	204.19	203.78	202.99	203.07	202.46	203.85	202.96	203.59	203.23	203.16	203.76
213.42	213	212.19	213.58	213.78	212.1	212.36	212.81	213.81	213.33	213.4	212.04	213.27	213	211.38	212.71	212.71	213.74	213.31	212.75	213.19	213.29	213.13	213.08	212.56	212.06	211.08	213.36	213.65	212.89	212.38	214.09	211.95	212.01	213.25	213.59	212.98	212.68	212.42	212.16	212.41	214.15	214.13	214.28	213.32	212.11	214	213.16	212.89	212.75
212.09	211.96	211.46	212.22	211.59	211.5	210.56	212.12	211.01	211.36	212.46	211.19	212.2	211.52	211.88	211.89	211.77	211.96	211.17	212.4	211.49	211.2	211.13	212.2	211.61	211.18	211.67	211.4	211.68	211.27	211.11	210.95	211.95	212.98	211.86	211.76	211.15	211.24	211.53	212.08	211.97	211.2	211.53	210.77	211.75	211.87	211.42	210.05	210.51	211.02
211.06	211.41	212.75	210.34	211.82	211.73	211.15	212.6	211.62	211.48	212.45	210.59	211.86	211.61	211.25	211.42	211.32	211.81	211.31	211.05	211.3	212.17	211.84	211.28	210.48	211.73	212.54	210.7	212.84	212.38	210.22	212.29	210.88	211.82	211.47	212.59	211.86	211.38	212.13	211.28	211.62	211.9	212.43	210.44	211.11	211.03	211.03	212.68	212.51	211.65
203.8	203.9	203.59	203.96	203.72	203.84	204	202.96	203.42	203.69	204.41	203.7	204.17	203.76	204.02	203.98	204.27	204.25	204.31	204.65	204.18	203.28	204.63	203.52	202.78	204.81	203.67	203.88	203.01	204.01	205.14	204.71	204.44	204	203.71	203.59	202.71	204.11	203.72	203.15	203.96	203.04	205.36	203.85	203.64	203.06	204.7	203.33	204.28	204.07
208.68	208.32	208.17	209.06	207.65	209.35	208.3	207.92	208.97	208.47	206.86	208.39	207.81	208.38	208.37	208.53	207.9	208.18	208.88	208.87	207.6	208.68	208.67	208.6	208.57	208.58	208.01	208.3	208.21	209.2	208.96	209.83	208.92	208.03	208.53	208.89	208.02	208.19	208.32	208.31	208.88	208.77	207.76	208.12	207.95	210.32	208.83	208.42	208.41	208.83
212.21	212.09	212.48	211.98	212.74	212.77	212.21	212.33	212.55	211.75	211.97	212.92	212.53	212.52	213.18	212.24	212.97	211.64	212.6	212.01	212.41	212.38	213.02	212.02	212.57	212.14	211.82	213.39	211.85	211.9	213.64	213.81	213.37	212.01	211.98	211.25	211.92	212.6	213.21	212.87	213.24	211.94	213.67	212.22	212.74	213.58	213.18	211.7	212.29	212.26
212.23	212.41	211.64	211.47	211.87	211.13	211.18	212.59	212.1	211.85	211.24	212.77	211.65	211.58	212.24	212.08	211.55	211.23	211.89	211.72	212.6	211.82	210.15	211.93	212.13	210.92	211	211.53	211.53	211.85	211.59	211.7	212.67	210.89	211.34	211.87	211.08	212.17	211.68	211.65	211.45	212.24	212.26	212.56	212.9	212.77	212.33	211.37	211.48	211.3
217.61	217.77	217.92	217.44	217.75	219.07	219.1	217.35	217.77	217.92	218.4	218.15	218	217.96	217.64	218.01	216.62	217.34	218.15	218.55	216.24	219.27	217.51	218.6	217.57	217.09	217.08	217.19	217.01	217	217.53	218.46	218.31	217.7	217.3	217.45	217.2	218.54	217.96	217.46	217.76	216.99	217.83	218.64	218.32	218.15	217.75	217.78	218.11	218.66
212.17	211.79	211.14	212.78	212.11	211.75	211.18	212.07	211.66	212.7	211.75	211.5	212.27	212.86	211.85	211.59	212.52	211.64	211.2	211.03	211.71	212.47	211.14	211.79	211.43	211.45	211.24	210.66	211.19	211.05	210.81	211.54	211.4	212.08	212.3	211.06	212.75	212.97	211.68	210.87	211.66	211.65	212.04	211.75	212.6	212.32	212.35	211.21	211.07	211.71
211.34	212.43	211.77	211.45	211.73	211.38	212.54	211.89	212.31	211.28	211.25	211.66	211.58	211.62	212.65	212.05	211.91	211.29	211.77	211.87	211.23	211.63	212.21	211.38	212.73	212.67	211.77	211.53	211.34	212.18	211.4	210.59	211.82	212.05	211.7	211.19	211.62	212.99	212.35	210.98	211.14	212.1	211.41	211.51	211.18	212.23	212.06	211.58	211.63	211.86
210.23	209.03	208.22	209.61	208.6	207.97	209.19	208.92	209.25	209.28	207.98	209.81	208.91	209.39	208.61	207.44	208.54	209.55	208.54	207.57	209.83	208.83	209.47	208.6	208.35	208.69	208.2	209.71	208.45	208.76	209.45	209.73	208.79	208.69	209.43	209.23	207.91	208.71	207.28	207.99	209.61	209.87	208.31	208.61	209.26	208.78	207.72	209.14	208.67	209.43
203.59	204.48	204	203.34	203.66	203.35	204.24	203.98	203.75	203.54	203.79	203.51	203.17	203.47	203.36	202.59	203.08	201.71	203.99	204.01	203.13	204.78	203.06	204.5	203.37	203.69	204.17	203.8	203.14	203.74	204.31	202.82	203.69	203	204.64	204.86	203.73	204.56	203.86	203.78	204.3	203.23	204.08	204.03	203.79	203.29	203.82	203.86	204.05	203.78
202.14	202.54	201.86	202.02	202.41	202.95	202.57	202.21	202.13	203.1	201.96	202.06	202.44	203.21	202.13	203.38	202.03	203.25	201.66	202.82	203.32	202.91	202.37	202.36	201.78	202.32	201.88	202.91	203.34	203.43	202.57	202.48	202.58	202.57	202.61	202.39	201.88	203.89	203.45	202.73	201.98	202.5	203.55	201.89	202.58	202.83	202.16	202.3	203.17	202.55
212.29	212.3	211.82	213.39	214.22	212.86	212.05	211.09	212.91	211.7	211.59	211.09	211.98	211.22	212.1	211.29	211.57	213.11	212.13	211.48	213.02	212.59	213.04	212.45	212.77	212	212.11	211.49	212.43	212.95	213.14	212.2	213.1	210.97	212.65	212.16	212.15	212.15	211.85	212.73	212.73	212.89	212.43	212.31	212.4	212.23	211.81	212.93	213.22	212.37
201.53	200.87	200.78	199.6	200.36	202.19	201.38	201.99	200.33	201.15	201.37	201.1	200.48	199.96	200.96	201.38	200.82	201.41	199.73	200.67	200.82	200.13	201.73	200.84	201.29	200.66	201.27	202.35	201.17	201.83	201.67	201.97	202.44	201.08	201.68	201.62	201.14	201.71	200.15	200.56	202.09	200.39	201.81	201.48	202.39	200.81	201.42	201.94	200.53	200.8
212.18	211.65	211.23	210.31	211.79	210.56	212.09	211.96	211.27	211.75	211.17	211.59	211.15	212.27	212.7	211.69	210.19	212.45	211.67	211.51	210.52	210.63	211.87	211.16	210.21	210.69	212.28	211.49	211.6	212.02	211.86	211.19	212.3	211.93	211.63	211.37	211.08	211.88	212.66	211.75	210.19	212.08	210.78	211	212.33	212.42	211.39	211.52	211.74	211
199.76	200.17	201.69	199.15	200.7	200.22	200.63	200.35	200.38	200.67	201.08	200.67	200.27	200.13	200.91	200.77	200.2	200.01	199.91	200.39	200.25	200.89	200.3	200.56	199.68	199.32	200.59	200.04	200.42	199.96	200.11	200.78	200.79	199.67	200.88	201.69	199.95	199.98	199.7	201.41	199.7	200.91	200.49	200.67	199.94	200.18	199.54	200.09	200.02	199.58
216.99	216.73	216.85	217.34	217.46	216.87	216.81	216.79	217.95	217.32	217.08	217.2	217.25	217.16	216.25	217.37	216.8	217.52	216	218.15	217.24	216.88	216.05	216.07	216.55	218.22	216.05	216.92	217.94	216.31	217.29	216.47	217.14	216.5	217.12	217.76	216.6	217.15	216.98	216.89	217.71	216.76	217.76	217.15	216.52	217.03	217.81	217	216.84	216.33
203.65	202.64	204.54	203.83	203.64	203.88	203.96	203.02	204.04	202.67	203.85	203.14	202.37	203.93	203.19	204.27	204.64	204.19	204.27	203.85	203.58	203.06	204.35	203.86	204.43	203.82	204.32	204.35	204.04	204.77	204.41	203.8	204.47	203.52	203.4	204.25	203.82	203.83	203.88	203.83	203.04	203.15	204	203.77	204.4	204.23	203.36	202.91	203.31	205.54
203.67	203.28	202.21	202.98	202.66	204.2	203.73	203.56	202.8	202.42	202.49	202.91	203.36	203	202.99	203.73	203.09	203.44	203.07	203.28	202.66	203.8	202.79	202.53	203.51	204.48	203.51	204.01	202.65	203.31	202.92	203.12	202.78	203.34	203.26	202.85	203.69	203.39	202.48	204.18	203.64	202.82	203.74	202.71	202.79	204.02	203.3	202.8	203.5	203.28
213.44	213.42	214.08	213.7	214.25	214.02	213.7	214.53	214.2	212.75	214.5	213.39	213.08	213.98	214.53	213.49	212.92	214.32	214.05	214.59	213.61	213.63	211.73	213.68	213.43	214.86	213.68	213.93	214.56	213.64	213.66	212.99	213.86	213.23	214.59	214.39	214.51	214.1	213.69	212.93	214.49	214.07	213.3	213.76	214.23	214.39	212.73	213.59	214.15	214.34
216.41	216.79	216.86	216.99	216.51	217.65	216.73	217.94	217.68	217.16	216.27	216.02	216.71	217.54	217.57	217.54	216.91	216.67	217.5	216.37	217.06	216.6	216.65	217.55	217.03	216.69	216.87	216.37	217.22	216.08	216.8	216.75	216.43	217.51	216.3	217.24	216.48	217.04	217.27	216.77	217.03	218.42	216.47	217.54	217.07	217.3	217.32	218.01	218.07	216.31
203.59	203.97	204.49	205.59	204.97	203.96	205.37	204.78	204.84	204.53	204.21	203.69	205	204.4	204.24	205.7	203.54	204.12	205.48	205.38	205.19	204.43	205.13	205.21	204.91	204.96	204.37	204.03	203.72	205.02	203.91	204.84	204.37	204.48	204.09	203.56	204.04	205.02	204.27	203.87	204.7	203.99	204.22	205.01	204.38	203.81	205.33	204.28	203.79	204.08
205.14	205.75	205.46	205.91	204.19	205.55	205.06	206.15	206.92	205.07	206.08	205.28	206.17	205.79	205.86	206.71	206.3	205.76	205.69	205.67	204.83	204.93	205.3	205.51	205.81	205.59	205.3	207.51	206.95	206.2	205.36	206.18	206.08	205.88	205.87	205.54	204.51	205.99	206.04	204.92	205.81	205.6	205.02	205.21	205.68	205.08	205.74	204.28	206.02	205.63
209.41	209.28	209.16	208.55	209.69	209.18	208.73	209.84	209.28	208.62	210.18	209.67	208.4	208.36	209.6	209.01	209.71	208.78	208.8	209.45	208.38	208.1	208.87	208.37	208.09	209.23	208.15	208.23	209.53	209.54	209.14	209.02	209.62	209.59	208.38	209.02	209.29	209.86	209.21	209.13	208.22	209.17	208.97	208.33	207.8	209.6	207.79	207.77	209.81	208.89
207.55	206.62	207.95	208.04	208.9	207.33	208.66	207.27	206.53	207.87	207.21	208.16	207.8	207.39	208.01	207.31	206.94	207.87	207.23	207.64	208.27	208.06	207.18	207.26	206.68	207.05	207.08	208.33	208.03	207.48	207.97	208.03	208.25	208.38	207.79	207.41	207.3	207.81	207.66	208.51	208.48	208.28	206.97	208.79	207.9	207.53	206.89	208.54	207.84	207.81
208.97	208.4	208.73	208.15	208.48	209.4	209.24	207.56	208.93	208.62	209.77	208.62	208.73	209.42	208.92	208.12	208.01	209.39	208.18	208.17	209.06	209.86	208.49	209.97	207.9	208.77	208.69	207.36	208.94	208.74	207.92	207.95	209.17	209.06	208.06	209.26	208.86	208.29	208.92	208.13	208.05	209.54	208.65	208.13	209.28	208.49	208.76	208.5	208.73	208.21
211.13	209.58	209.76	209.16	209.06	208.97	210.66	209.59	208.88	210.67	209.47	209.15	210.45	209.59	209.14	210.05	209.42	209.54	210.8	208.94	211.26	210.88	210.61	209.68	210.33	209.49	209.92	209.15	210.25	209.86	209.89	210.05	210	210.18	209.14	209.35	210.25	207.72	210.83	209.7	208.97	210.31	209.54	209.52	209.21	210.77	208.31	208.95	209.62	209.87
204.37	204.93	204.33	204.36	203.7	204.02	204.42	204.25	204.22	204.79	204.87	204.28	205.11	205.1	205.25	204.74	204.51	204.44	206.46	203.97	204.6	206.52	205.46	204.64	203.73	204.26	205.16	204.25	205.03	203.4	203.59	204.01	205.48	204.73	204.73	203.98	204.32	205.35	204.41	204.32	204.4	204.19	204.33	205.16	205.04	204.09	205.14	205.05	205.48	205.14
211.65	212.58	212.99	211.09	210.83	212.15	212.3	211.61	212.84	212.39	211.28	211.42	211.6	212.37	211.86	211.49	211.9	212.14	213.49	212.21	212.29	211.38	211.51	212.49	212.15	212.42	211.41	211.69	212.23	211.35	212.36	212.03	213.09	211.06	212.35	211.47	211.2	211.01	212.71	212.89	211.64	211.98	212.47	212.55	212.32	211.14	211.92	212.81	211.95	211.88
203.64	203.84	204.59	204.33	202.86	204.43	203.33	203.02	204.16	204.29	202.91	203.32	203.05	203.78	203.96	203.32	203.51	204.33	203.75	204.24	203.92	204.82	203.88	203.48	203.97	203.16	203.26	203.79	203.56	204.28	202.47	203.25	204.1	203.6	203.13	204.51	202.92	203.48	204.18	204.17	203.81	203.98	203.3	204.34	203.41	204.87	203.86	204.54	203.23	202.72
212.51	211.58	210.83	211.58	211.11	212.09	212.88	212.49	211.7	211	211.03	210.94	211.08	211.18	211.35	210.96	212.51	212.27	211.22	211.7	211.14	212.43	210.76	211.43	211.29	210.94	212	212.53	212.54	210.83	211.63	211.39	211.55	211.12	212.68	212.2	212.52	211.8	212.39	211.65	210.82	210.37	211.72	211.58	211.3	211.57	210.93	212.57	210.32	211.87
208.78	208.19	209.35	209.27	208.31	208.66	210.35	208.07	208.17	208.43	206.95	208.63	207.78	207.37	209.21	208.6	208.99	209.14	208.64	207.8	208.98	209.72	208.49	209.19	208.5	207.77	208.75	207.66	208.95	208.94	208.45	208.21	207.75	208.81	207.99	208.45	209.27	207.21	207.34	206.91	208.84	209.31	208.25	208.82	208.15	208.2	208.35	208.88	208.19	208.9
201.41	201.36	201.8	201.51	201.4	200.24	201.07	201.09	200.77	201.33	202.7	201.26	200.65	202.63	201.94	201.49	200.71	201.9	200.57	201.72	200.31	200.44	201.11	200.57	200.93	200.89	202.29	201.39	201.44	201.55	200.56	201.11	201.1	201.06	201.07	200.66	200.8	200.98	200.75	200.64	200.67	201.17	201.01	202.16	201.09	201.37	200.61	201.17	200.42	201.83
216.93	217.89	216.52	216.74	216.89	217.05	217.24	216.69	218.25	216.15	217.24	216.91	218.06	216.88	216.79	216.73	215.93	216.92	216.88	216.52	216.22	217.43	217.06	217.47	218.32	216.22	217.33	218.2	216.55	217.54	217.24	217.42	217.75	216.29	215.96	216.52	215.54	216.83	215.88	217.76	216.97	216.97	217.16	216.76	216.74	216.99	216.73	216.71	216.34	217.3
213.83	212.5	213.6	213.11	213.55	213.88	212.52	212.19	213.59	211.53	213.52	212.94	212.93	212.92	212.6	212.8	212.2	213.98	211.68	213.45	212.86	213.14	213.61	213.09	213.29	214.32	213.68	213.84	211.91	212.54	213.3	213.51	212.79	212.23	211.87	212.66	213.01	213.14	213.64	212.64	212.39	214	212.63	211.96	213.01	212.66	213.49	212.88	212.55	214.61
209.13	209.92	208.97	209.58	209.08	210.06	209.24	209.86	209.99	209.74	209.01	210.05	209.34	209.18	209.94	209.55	209.91	208.98	208.89	209.03	208.87	209.64	210.15	209.72	209.23	209.91	209.42	209.26	208.49	210.48	209.26	209.34	209.03	209.21	210.06	209.63	209.08	210.4	208.95	209.16	209.31	209.02	209.71	208.98	209.7	208.91	209.05	210.14	208.33	209.46
208.53	209.97	209.32	209.23	209.09	209.68	208.87	209.91	209.1	209.22	207.31	209.58	210.86	209.61	209.93	209.14	208.64	210.18	209.53	210	209.67	208.8	209.41	209.41	209.86	209.73	209.07	209.52	210.34	209.6	209.07	209.91	209.72	209.57	210	209.69	209.8	208.43	210.2	209.69	208.95	210.23	209.22	209.24	209.58	208.03	209.18	209.96	210.13	210.8
193.44	195.01	194.27	194.15	195.22	194.14	194.35	194.47	194.46	194.21	194.41	193.8	194.62	194.17	194.04	194.34	194.36	194.29	194.54	193.73	194.33	194.63	193.83	195.42	194.35	193.65	194.61	193	193.76	193.48	195.31	195.08	193.77	194.33	194.55	194.13	195.13	192.74	193.67	194	194.45	192.95	194.2	194.6	193.32	195.48	194.19	194.76	194.73	194.26
211.45	212.15	211.36	212.47	211.62	212.37	212.12	210.16	211.34	211.6	210.8	211.26	211.22	212	211.73	211.63	212.37	211.37	212.05	211.4	211.27	211.88	211.8	210.67	212.59	211.75	212.3	211.54	211.63	212.04	211.52	211.32	212.45	211	211.65	211.96	211.31	211.86	210.76	211.99	211.19	211.51	210.75	211.54	211.9	212.82	211.47	213.11	212.95	210.35
212.54	211.28	211.06	211.25	212.49	211.99	210.47	211.44	210.67	211.87	211.54	211.42	212.41	212.27	211.65	211.54	212.24	212.07	212.36	211.52	212.29	211.2	211.81	211.58	211.38	211.14	211.07	210.78	211.76	212.19	212.23	211.09	210.6	211.68	212.05	211.27	212.04	212.23	212.19	211.09	211.72	212.8	211.61	212.87	211.94	212.51	212.05	212.38	211.75	211.11
208.96	208.69	209.9	208.93	209.58	208.73	209.18	208.76	208.73	209.11	208.82	208.8	208.97	209.64	208	210.34	208.13	208.16	207.87	208.54	208.05	209.05	209.28	209.05	208.1	208.61	209.6	208.5	208.96	208.96	208.73	208.59	208.71	208.77	208.94	208.19	208.16	209.24	208.2	208.72	208.34	210.29	208.84	209.6	208.87	208.55	209.08	207.98	209.23	209.01
208.28	207.81	208.45	207.88	208.75	208.82	206.82	207.57	209.06	207.88	206.96	207.19	206.46	207.91	207.07	207.67	206.42	206.72	207.9	208.55	208.56	208.6	206.29	207.82	206.42	207.9	208.62	207.09	207.4	207.94	207.88	207.33	207.45	208	206.83	206.79	207.82	207.07	207.75	208.57	207.98	208.48	208.05	208.38	208	208	207.87	207.45	207.9	208.38
204.64	204.21	205.13	204.11	204.49	205.16	203.41	203.91	204.31	204.86	205.01	204.49	204.6	205.61	204.96	203.92	203.94	204.29	204.96	203.32	204.42	204.15	204.37	204	205.04	204.14	205.56	204.02	205.39	205.03	203.77	205.02	204.27	203.67	203.52	204.86	204.24	205.17	204.37	203.86	203.31	204.8	204.13	205.29	205.27	205.43	204.27	204.53	204.49	205.27
208.75	207.43	209.32	207.35	208.3	208.6	208.3	207.86	208.54	209.3	208.2	207.68	207.18	207.61	208.17	209.33	207.75	207.57	207.67	209.15	208.86	209.15	207.48	208.68	208.56	209.56	207.42	209.19	208.9	209.11	207.78	208.4	208.36	207.83	208.12	208	207.85	207.61	207.81	209.34	207.83	208.5	209.06	208.06	207.46	207.48	209.26	209.41	208.18	209.14
211.72	211.17	212.07	210.68	211.91	210.62	211.96	211.59	211.85	212.22	211.01	210.88	210.64	212.11	212.56	211.96	210.96	211.98	211.7	211.73	211.27	211.71	210.74	210.83	211.15	211.44	209.4	211.58	210.49	211.4	211.03	211.62	211.89	211.03	210.54	212.28	211.58	211.76	211.2	212.28	210.77	211.33	211.64	212.04	212.37	212.3	211.64	211.55	211.78	212.41
213.4	214.22	213.5	213.46	212.96	213.22	214.73	214.1	213.14	212.65	212.72	212.46	213.26	213.23	212.69	212.9	212.37	212.9	213.23	213.82	213.17	213.72	212.06	213.93	211.93	213.66	213.05	213.45	212.51	212.77	213.87	213.11	212.84	213.01	212.09	213.83	213.5	213.38	213.43	214.34	213.53	212.71	212.74	212.02	212.92	213.95	213.92	212.05	213.86	213.5
217.29	216.57	217.23	218.56	217.84	216.87	216.37	216.4	217.26	216.51	216.7	216.29	216.52	217.51	218	217.01	217.38	218	216.48	217.03	217.78	216.99	217.09	218.55	215.95	217.38	217.05	218.2	217.86	217.45	216.36	217.04	217.85	216.77	216.02	217.19	217.2	216.97	217.2	216.67	217.8	216.42	215.74	216.8	217.08	216.75	218.36	217.25	216.51	217.43
198.68	198.22	198.37	198	197.82	198.55	198.07	197.92	198.46	198.12	198.13	197.04	198.51	197.42	199.17	198.05	197.82	197.43	197.62	198.08	197.17	197.73	198.29	197.67	197.26	198.71	198.23	196.44	197.47	197.63	197.32	198.83	198.38	196.87	198.5	197.52	198.54	197.71	198.36	197.96	196.62	196.66	198.14	196.94	198.54	198.32	198.01	198.12	198.74	198.22
209	209.25	208.98	208.67	209.1	209.15	209.3	209.91	208.68	207.93	207.85	208.54	208.8	209.06	209.3	209.14	209.13	208.43	209.53	208.3	208.23	208.54	208.78	208.21	209.12	208.74	208.09	208.18	208.31	209.31	208.05	209.51	207.74	209.42	208.35	208.99	208.73	208.8	208.23	209.49	208.76	210.46	208.46	209.02	209.05	208.53	209.49	208.3	209.39	207.6
203.37	203.08	203.88	203.79	203.4	203.79	203.46	205.24	202.74	203.41	202.86	202.88	203.46	204.09	203.3	204	204.7	203.29	203.59	203.13	203.28	202.57	203.1	204.5	203.91	202.41	202.93	203.76	203.92	204.43	203.77	203.09	203.87	202.54	204.58	203.89	203.31	202.91	202.95	203.17	204.72	204.43	203.33	204.73	202.45	202.4	203.45	203.92	203.05	204.46
208.74	209.29	208.42	208.36	209.21	208.69	208.55	208.52	208.73	209.12	208.87	208.55	208.99	208.03	208.08	209.46	208.45	208.58	207.78	208.1	207.29	208.61	209.12	208.57	208.85	209.1	207.98	209.69	207.99	208	209.15	208.84	209.77	207.94	208.67	207.67	209.04	208.77	208.99	208.31	208.8	208.89	208.89	208.62	209.05	208.88	208.99	208.75	208.65	209.37
208.52	208.77	209.38	208.44	208.76	208.36	208.35	209.04	209.54	207.78	209.27	209.09	208.85	208.92	208.82	210	209.09	207.22	208.57	209.14	208.85	208.04	209.22	208.13	209.34	208.32	208.3	208.48	209.01	208.7	207.93	208.68	208.93	208.8	207.72	209.27	208.88	209.57	208.21	208.84	207.41	209.04	208.63	207.72	209.72	208.51	209.87	209.68	207.93	207.72
198.26	196.46	197.96	199.52	199.12	198.14	198.19	199.1	198.92	197.1	198.2	199.21	198.03	197.86	199.1	197.94	197.85	198.78	197.69	199.21	197.22	197.9	198.73	198.71	197.06	196.62	198.53	198.35	197.87	197.93	198.27	196.78	198.55	198.5	198.63	198.47	198.45	198.78	198.31	197.9	196.99	198.54	197.73	197.79	198.52	197.31	197.09	197.3	198.84	198.01
217.42	216.86	217.19	216.92	218.72	217.8	217.29	216.33	217.07	217.16	216.84	217.17	217.93	217.12	217.76	215.95	216.72	217.4	217.04	215.99	216.39	216.72	217.17	216.22	217.85	217.04	216.65	215.9	217.35	216.79	216.11	216.09	217.49	216.56	218.27	216.52	217.02	217.7	217.52	216.57	216.45	216.54	217.19	216.52	216.94	216.91	214.75	217.94	216.99	217.86
203.96	203.98	203.68	203.9	203.58	202.66	203.83	204.82	203.95	202.84	204.07	202.76	203.13	202.79	204.48	203.13	203.57	203.79	203.34	203.04	203.01	203.12	202.85	203.91	204.18	204.03	202.55	203.63	205.12	204.14	203.09	203.46	203.08	202.69	202.7	202.92	203.21	204.54	203.63	203.57	203.65	203.74	204.07	203.83	203.65	204.85	203.52	204.6	202.86	203.97
198.05	197.7	198.64	198.75	197.42	197.9	196.65	198.67	197.7	196.98	197.5	198.65	197.44	198.21	196.22	198.32	197.82	197.78	197.53	198.39	198.89	198.33	197.98	198.42	197.78	197.78	198.38	197.78	197.13	197.15	197.78	199.06	199.55	197.18	198.33	197.96	198.3	197.82	198.61	198.95	198.18	197.61	197.09	197.72	198.85	197.14	197.62	197.4	197.32	198.72
209.94	208.98	209.49	209.15	209.62	209.23	208.37	209.56	209.65	208.98	208.88	209.95	208.77	209.63	210	209.67	209.67	210.25	209.32	208.66	209.76	210.01	209.55	208.55	209.47	209.14	208.81	209.44	209.42	209.12	210.23	209.32	209.73	209.62	210.18	210.12	208.6	209.01	208.22	210.03	209.51	208.91	209.68	208.94	208.92	208.59	209.73	209.45	208.97	209.15
217.76	218.88	218.53	217.71	218.98	217.49	218.33	218.47	218.37	218.03	217.21	217.54	218.26	217.37	216.85	217.72	218.37	217.48	217.13	218.66	217.96	217.74	217.16	217.62	218.07	217.54	217.1	216.75	218.74	217.73	218.4	216.85	217.72	217.68	218.78	217.66	217.06	217.17	217.67	218.85	217.31	219.75	217.03	219.15	217.32	218.71	218.55	218.71	218.17	217.37
198.57	199.17	197.87	199.77	198.49	198.58	198.5	199.76	198.93	198.37	198.43	199.62	198.28	198.89	198.6	198.69	197.94	198.39	199.63	198.94	198.07	199.27	198.43	199.28	198.6	198.43	199.22	199.21	198.21	199.48	199.14	198.88	199.07	198.39	198.9	199.17	198.35	198.36	199.56	198.44	199.31	198.96	197.81	199.34	197.93	198.33	198.21	198.25	199.74	198.58
208.71	208.34	207.66	208.19	207.64	208.52	207.68	208.78	209.24	209.1	208.67	208.67	208.01	208.69	209.82	208.09	209.77	207.75	209.37	209.9	208.38	209.54	208.56	208.56	209.34	207.15	208.53	208.24	208.56	208.17	208.95	208.34	210	209.96	208.47	208.11	207.21	209.1	208.36	207.82	209.27	209.17	208.46	208.69	207.86	208.37	208.65	208.81	208.9	208.17
195.2	196.38	196.11	194.56	195.87	195.36	194.99	194.52	196.43	195.9	195.36	194.87	196.11	195.13	194.77	194.48	195.23	195.44	194.34	195.21	194.04	195.55	195.49	195.05	196.05	195.96	195.48	195.76	195.47	195.14	195.53	195.68	195.25	194.28	195.26	195.91	194.77	194.42	194.81	194.67	195.34	193.86	195.65	195.07	194.73	195.31	195.36	196.44	194.73	195.02
213.34	211.86	212.29	210.77	212.02	211.06	212.6	211.46	210.92	211.54	212.1	211.31	211.78	210.86	211.22	210.76	212.38	212.6	210.75	211.27	211.31	211.5	211.94	211.17	212.22	211.82	210.33	212.21	211.37	212.76	211.24	211.21	212.32	211.79	212.43	212.18	212.5	211.41	213.08	211.11	211.61	211.89	211.06	211.75	211.03	212.96	211.39	211.64	212.18	211.24
211.07	210.59	211.32	211.8	211.97	211.3	210.12	211.43	211.9	212.41	210.99	212.13	211.65	211.86	211.83	211.25	212.73	212.08	211.35	210.34	211.39	211.57	210.93	211.6	211.23	211.89	211.75	211.79	211.78	210.79	212.5	211.04	212.64	211.04	210.68	211.43	211.65	211.94	211.1	210.73	211.47	210.54	212.37	211.89	211.17	212.94	210.69	211.57	212.02	211.4
199.25	201.11	200.64	199.48	200.82	200.53	198.35	199.88	199.92	200.08	200.06	199.66	200.44	200.74	200.41	199.52	200.37	200.37	200.9	199.81	199.87	200.88	200.23	201.73	199.55	200.75	199.23	200.45	199.77	200.22	201.4	201.72	200.58	199.28	200.74	199.46	199.89	200.53	201.08	200.62	201.41	199.4	200.15	201.45	200.24	200.25	200.76	201.11	200.23	201.07
208.3	208.95	208.54	209.25	209	208.92	208.9	208.11	208.29	209.14	208.51	209.05	208.11	208.51	208.31	208.89	209.31	208.29	209.32	208.12	208.69	209.99	208.4	208.52	209.02	209.44	208.09	208.25	208.88	208.55	208.45	208.64	209.19	209.1	207.92	209.56	209.17	209.29	208.79	209.86	209.15	208.47	207.84	208.83	208.56	210.11	209.14	209	209.42	209.59
195.45	195.56	195.99	194.94	195.69	194.77	195.46	196.28	194.4	194.97	195.33	194.71	195.24	195.36	195.54	195.77	196.08	195.63	194.56	195.86	194.24	195.42	195.43	195.55	195.6	196.08	195.2	195.17	195.21	196.03	196.09	194.13	194.38	194.36	196	194.26	194.76	194.41	195.07	195.24	195.02	195.54	194.08	196.02	195.97	194.86	194.29	194.22	195.61	193.68
200.33	199.53	200.57	201.14	200.76	200.38	201.11	200.29	200.19	199.86	200.12	199.99	200.13	201.36	199.92	201.18	199.75	201.46	200.89	200.59	201.43	200.59	200.9	201.04	200.97	200.98	200.84	201.02	201.2	200.45	201.5	199	198.99	199.68	199.82	199.59	200.43	200.85	200.29	200.52	200.08	200.4	199.73	200.5	199.3	199.87	200.66	200.67	199.08	200.2
198.78	199.21	198.98	198.36	197.88	197.5	198.36	199.35	198.08	197.49	197.82	198.27	199.14	198.17	198.12	198	198.74	198.18	199.16	199.99	198.8	198.62	198.05	198.62	198.13	199.21	198.85	197.86	197.44	200.99	198.59	199.39	199.08	198.54	199.07	198.26	197.93	198.74	198.87	198.21	198.33	198.55	198.8	199.1	199.13	198.37	198.9	198.57	198.9	197.78
214.21	214.26	214.15	213.43	214	213.94	213.11	212.46	213.67	214.05	213.62	214.1	214.43	213.21	213.97	214.76	214.15	214.42	214.88	213.28	215.08	213.37	213.72	213.61	214.05	213.08	213.03	213.54	212.83	213.88	214.27	214.57	214.54	214.14	212.66	212.74	213.45	213.67	213.18	214.1	213.74	214.31	213.54	214.29	215.15	214.19	213.24	212.88	213.98	212.63
201.76	203.14	202.99	202.11	202.48	202.46	203.27	203.23	202.97	202.8	202.43	202.2	203.77	203.21	202.01	202.83	201.92	202.78	202.34	202.5	202.86	204.03	204.22	202.9	202.84	202.42	203.82	202.92	202.24	202.63	202.25	202.48	202.06	202.6	203.42	202.76	202.4	201.58	202.54	202.85	202.57	203.26	202.51	203.69	203.4	202.95	203.12	202.32	202.89	202.36
205.8	205.54	207.11	205.56	206.77	206.35	207.56	207.15	206.82	206.49	207.55	207.05	206.94	207.25	207.11	206.09	206.91	206.07	207.04	206.87	206.65	206.82	206.14	206.58	207.93	206.58	207.17	206.37	206.15	206.17	206.85	205.44	205.84	205.71	206.57	206.5	205.99	205.92	205.79	206.48	206.25	206.39	207.47	206.8	206.5	206.4	206.63	205.29	205.9	206.44
212.16	211.84	212.45	212.4	210.88	211.77	211.1	212.09	211.7	212.21	212.19	211.44	210.97	212.16	212.12	212.29	211.43	212.89	211.92	212.46	211.06	212.06	210.94	211.68	211.05	210.99	211.05	212.59	211.19	212.49	211.48	212.06	210.63	211.85	212.52	210.94	211.85	212.14	212.35	212.43	211.75	211.66	211.68	212.26	212.24	212.04	212.03	212.98	211.64	211.34
210.17	208.95	209.57	206.92	210	208.85	209.86	209.99	209.92	209.32	209.81	209.11	208.43	210.1	209.49	209.67	209.51	209.4	209.39	209.33	208.96	209.43	209.19	209.71	210.21	209.13	210.49	210.06	209.4	209.96	208.18	208.57	209.83	209.47	209.63	209.92	209	209.39	208.89	209.54	209.8	210.56	208.8	209.73	209.01	209.27	210.17	208.65	209.78	211.28
207.59	208.97	209.56	209.8	210.01	207.94	209.09	207.87	209.23	208.43	208.18	208.82	208.89	207.24	209.3	208.97	207.78	208.49	208.35	208.52	209.44	208.76	209.13	209.77	210.05	209.26	207.29	209.04	207.34	208.67	208.4	209.32	209.36	208.4	209.19	208.21	207.61	208.85	209.37	208.35	209.35	209.06	208.5	207.61	209.54	209.48	209.03	208.19	209.42	209.36
217.59	218.08	218.52	216.88	217.71	218.45	218.08	217.61	217.81	216.35	217.72	218.52	217.08	217.97	219.25	218.56	218.11	218.74	217.89	217.16	217.4	218.2	217.06	218.97	217.8	218.27	218.22	218.32	217.51	218.35	217.58	217.43	217.4	218.36	218.21	218.02	216.44	216.88	216.48	216.54	217.53	217.48	217.36	217.31	217.34	216.77	217.34	218.45	217.04	217.13
207.48	207.58	207.17	208.12	208.68	208.13	207.02	208.28	207.65	206.36	206.63	207.92	207.01	208.02	208	209.02	207.49	207.6	208.78	207.16	207.44	207.89	208.78	208.09	207.68	207.9	208.27	207.12	206.78	207.6	208.08	206.73	207.47	207.14	207.71	208.69	207.59	208.59	208.11	207.44	208.58	208.17	207.61	208.12	207.56	207.58	207.84	207.84	208.1	206.61
204.62	202.88	203.72	203.66	202.92	204.26	203.53	202.65	204.95	203.8	203.64	204.59	204.88	203.71	203.81	202.37	203.8	203.73	204.53	204.35	203.68	204.13	203.1	204.45	203.21	204.77	202.8	203.44	203.29	203.26	203.55	203.21	203.51	204.1	203.16	202.53	202.74	204.52	203.66	202.68	203.77	203.73	202.72	203.82	204.55	204.69	203.35	204.5	204.34	203.95
206.78	205.83	206.4	206.64	206.59	205.77	206.15	207.35	207.19	205.64	206.45	207.34	206.21	207.54	206.79	206.19	206.7	206.55	207.03	206.2	207.49	205.69	206.87	205.19	207.14	206.01	205.24	205.38	206.52	206.02	206.19	206.01	206.04	206.01	206.1	206.24	207.25	206.22	206.32	207.54	206.03	206.09	206.71	206.98	206.19	206.15	207.12	206.74	207.46	206.5
212.72	211.89	212.38	212.19	211.04	212.23	209.84	212.28	211.81	212.07	212.73	211.84	212.45	212.48	211.92	210.49	211.2	211.26	211.41	211.18	212.37	212.23	212.01	211.62	211.62	211.61	210.87	211.73	211.33	211.58	211.9	211.29	212.72	212	211.6	211.46	211.57	210.91	212.43	212.87	211.67	211.96	212.05	211.16	211.76	212.41	212.96	211.26	210.3	211.03
208.95	209.53	209.09	210.64	209.37	209.82	208.85	209.11	209.96	209.26	207.48	209.65	208.65	207.88	209.87	209.42	209.33	209.38	209.03	209.4	208.71	208.71	209.27	209.67	209.21	209.12	210.19	209.14	210.23	209.14	209.72	209.14	208.33	208.68	208.9	209.06	209.52	208.06	209.14	210.14	209.63	208.77	209.74	209.69	208.42	208.92	209.36	209.06	209.51	209.61
207.6	208.48	207.96	208.57	209.38	208.99	208.24	208.34	209.84	208.45	209.05	208.68	207.64	208.72	207.88	210.01	209.07	209.62	208.13	208.85	209.66	208.28	209.82	208.64	207.57	209.34	207.47	208.44	207.31	209.21	209.62	208.76	208.74	209.7	209.21	207.9	210.55	208.27	207.2	208.48	208.33	208.72	208.9	208.97	208.03	208.35	208.41	208.36	209.03	208.8
206.36	206.88	207.45	207	207.06	206.43	206.25	206.44	205.44	207.1	205.65	205.01	206.28	204.76	206.62	206.73	206.11	207.33	207.26	207.03	205.78	206.33	207.93	207.34	207.1	206.24	206.42	206.12	206.62	205.96	206.95	207.04	206.52	205.79	206.11	206.73	206.56	207.08	206.68	206.3	207.19	206.84	206.53	206.63	206.61	207.87	206.13	206.59	208.11	206.19
208.84	207.81	207.98	207.64	208.05	207.34	207.14	207.66	207.7	209.5	208.07	207.97	207.61	208.27	207.2	208.37	208.03	208.55	207.87	207.04	207.65	207.42	207.58	208.95	207.56	207.7	207.4	207.63	207.29	209.61	207.96	207.67	208.85	207.99	207.47	207.74	207.67	208.31	207.84	207.93	207.99	207.98	207.74	207.32	207.4	207.54	207.46	207.95	207.19	207.54
212.66	213.64	213.3	212.16	213.53	214.32	212.27	212.33	213.19	212.2	213.3	212.96	213.39	212.35	212.72	212.08	213.57	212.77	213.25	213.96	212.91	213.6	212.78	213.36	211.53	212.74	212.53	212.78	212.63	212.38	213.56	212.45	212.42	213.26	212.3	212.58	214.47	213.43	213.16	212.92	213.17	212.87	213.72	213.2	212.23	213.88	213.82	212.96	212.34	212.82
205.23	205.55	205.97	205.66	205.8	205.16	206.58	205.67	207.45	205.14	206.26	205.87	206.26	205.05	205.41	206.78	205.04	205.48	205.82	206.13	205.95	205.71	205.82	206.43	204.9	205.1	205.25	204.58	205.65	205.86	205.74	205.92	205.95	205.13	205.8	205.42	206.27	205.8	205.83	204.88	205.79	205.45	204.61	205.8	205.57	205.53	205.55	206.05	206.51	205.57
211.48	211.08	211.73	210.94	211.82	210.77	212.61	211.8	211.24	210.99	210.97	212.37	212.53	210.6	211.98	212.13	211.71	213.33	211.16	212.16	211.88	212.08	212.1	212.36	211.39	211.39	211.27	211.8	210.92	211.56	211.87	211.2	212.64	211.86	211.47	211.72	210.79	212.44	211.38	211.54	211.17	212	211.58	212.05	212.34	210.88	211.5	212.13	211.66	211.96
209.29	208.01	208.25	208.84	208.26	208.11	207.52	208.85	208.65	207.5	209.37	208.67	208.75	209.49	208.29	209.01	208.51	208.66	208.55	208.56	208.47	207.35	208.28	207.92	207.38	208.56	208.47	209.72	208.51	209.14	208.92	208.49	208.94	207.86	209.2	207.2	208.32	209	209.12	209	209.34	207.83	208.24	208.32	209.09	207.1	208.57	207.91	208.74	208.72
208.69	209.77	208.16	209.54	209.72	208.9	209.86	209.08	208.77	209.04	209.85	209.71	208.87	209.71	209.63	210.01	210.36	208.9	209.04	210.5	209.65	209.04	209.62	209.32	210.36	210.62	208.02	209.88	209.31	208.58	210.24	209.61	210.76	209.96	209.37	209.92	209.75	208.94	208.56	209.91	209.81	210.33	209.89	210.49	210.24	209.48	209.44	209.8	208.74	208.71
202.42	204.06	204.68	204.01	202.66	204.57	203.19	203.74	203.32	203.46	203.52	203.18	203.85	203.6	203.92	204.12	202.79	203.03	202.33	202.51	203.32	203.66	205.13	203.48	203.59	203.38	204.28	203.36	204.47	204.14	202.9	204.26	203.4	203.99	204.2	203.3	204.31	203.68	204.31	203.2	203.46	203.88	204.26	203.59	204.23	204.61	203.8	203.24	203.76	203.29
207.73	207.83	208.06	207.39	207.56	207.71	206.93	206.94	208.23	207.52	208.31	208.72	206.91	208.56	208.54	206.74	208.99	207.79	207.77	208.24	207.55	208.34	206.11	208.58	207.38	207.66	207.1	207.58	207.89	207.66	208.19	207.72	207.47	207.24	208.3	207.23	207.98	207.43	206.46	206.71	207.76	207.17	208.13	207.61	207.19	207.52	207.3	207.41	206.68	207.91
211.64	211.53	211.42	211.98	210.69	211.83	211.4	211.37	211.3	211.75	209.9	211.38	211.08	212.08	211.41	211.94	210.86	210.85	210.49	212.29	211	211.23	211.53	211.44	211.65	210.87	211.29	211.87	211.37	212.28	211.49	211.64	210.56	210.4	211.33	212.13	211.2	211.4	210.91	211.95	210.74	211.91	212.47	211.05	210.84	212.82	211.17	211.08	212.54	211.69
204.21	203.02	202.69	204.57	203.17	203.61	203.09	203.52	203.61	202.79	203.74	203.23	202.78	202.84	203.22	202.96	203.06	203.66	203.52	202.86	202.67	202.83	204.1	203.17	203.56	203.38	203.26	204.65	204.02	203.18	203.77	203.85	204.88	204.2	201.65	203.75	203.49	203.54	204.71	203.09	204.54	204.36	203.35	202.84	202.99	203.09	202.53	203.28	203.39	202.99
211.35	212.12	211.78	211.26	212.23	211.97	211.42	212.07	210.61	211.9	212.54	211.98	211.25	212.22	211.76	211.25	211.35	211.41	211.62	210.03	212.01	211.37	211.21	212.48	211.02	211.77	212.29	212.74	210.59	211.4	211.53	210.69	212.33	211.17	212.51	211.31	212.09	211.84	211.73	212.46	212.16	210.98	209.64	211.23	211	211.8	211.17	211.31	210.9	211.39
208.35	208.39	207.77	208.17	208.68	210.69	208.83	208.27	208.32	208.09	209.04	208.94	207.78	208.87	208.05	208.35	208.56	209.15	208.1	207.97	207.54	207.3	208.33	208.4	209.08	208.22	207.31	208.22	208.4	209.03	208.47	208.09	209.47	208.57	209.82	207.9	209.43	208.97	208.31	207.92	209.03	208.73	208.4	207.4	207.54	207.35	209.09	208.19	209.24	209.65
207.97	208.86	208.86	208.09	208.9	208.81	208.51	208.39	208.05	209.04	208.77	208.58	208.39	207.22	209.94	208.77	208.59	208.52	208.18	208.29	208.45	209.02	208.66	209.29	208.68	209.25	209.8	208.27	208.75	208.23	208.66	208.58	208.42	209.44	208.73	207.64	209.09	209.94	208.66	209.16	208.02	209	207.88	209.54	208.54	209.58	207.85	209.04	208.95	208.68
212.63	212.82	214.07	212.9	212.87	213.92	212.55	214.03	213.42	211.85	213.89	212.5	213.35	213.14	213.5	213.69	212.5	213.17	212.32	213.27	211.78	212.47	213.83	212.1	213.05	211.9	211.76	213.12	213.51	213.14	212.97	213.3	212.94	213.75	212.72	214.43	212.32	212.65	214.22	212.5	213.4	211.98	212.53	211.89	213.31	212.41	213.48	212.88	214.13	213.8
217.94	214.83	217.16	217.02	216.37	216.5	217.68	216.25	218.04	216.95	216.22	216.78	216.41	216.59	216.84	218.06	215.95	217.37	215.08	217.07	217.2	215.1	217.04	217.62	216.5	218.15	216.04	216.73	216.99	216.36	215.95	216.55	217.14	217.25	215.9	218.04	216.74	217.19	217.04	216.91	215.99	216.19	218.33	217.58	216.41	215.76	217.29	216.95	217.75	216.89
212.45	211.18	211.33	212.68	212.58	210.24	211.11	211.82	212.11	212.99	211.25	211.8	211.31	211.08	211.56	211.87	211.35	212.44	211.77	211.78	212.71	211.41	210.6	210.78	211.45	211.67	210.89	212.69	211.58	211.17	210.76	212.28	211.58	212.76	212.07	211.64	211.86	211.73	211.04	211.25	211.26	211.38	210.68	211.54	211.49	211.81	211.45	212.59	211.4	212.11
217.1	216.52	216.65	216.15	217.09	216.57	214.88	216.3	216.22	217.53	216.72	216.38	216	216.8	217.9	217.97	216.65	215.84	216.85	217.8	216.06	216.46	216.97	216.56	217.07	216.83	216.67	217.35	216.94	217.48	216.65	216.31	217.51	216.97	218.25	217.62	217.73	217.08	216.75	217.29	216.61	216.99	217.12	216.48	217.17	217.16	216.63	216.14	218.35	216.38
203.58	202.98	203.56	204.06	202.98	203.66	204.37	202.77	203.69	203.69	204.06	202.92	204.36	204.72	205.43	203.88	202.58	204.19	203.65	202.73	204	203.26	204.2	203.54	204.63	204.05	203.27	204.97	203	203.12	203.54	204.29	203.14	204.17	202.7	203.66	204.16	204.01	203.57	203.21	204.61	204.52	204	203.81	203.93	202.7	202.24	203.63	203.13	203.72
201.18	200.79	199.17	201.35	200.68	199.86	200.37	200.06	200.32	200.72	200.57	200.64	200.3	201.03	200.77	199.76	199.6	200.78	200.32	200.08	200.03	199.93	201.51	200.1	200.94	199.96	199.62	199.81	200.2	199.67	199.63	200.36	199.75	200.14	201.02	200.56	200.24	200.46	199.42	200.15	200.38	200.14	201.19	200.09	201.5	200.71	201.04	200.46	199.57	200.39
204.7	204.02	204.48	206.05	205.38	204.8	204.52	204.6	205.03	204.39	204.37	205.01	204.95	204.51	204.87	204.43	203.83	203.64	204.71	204.15	203.71	205.08	205	204.82	205.24	204.27	204.7	204.45	204.77	205.3	205.11	205.16	205.27	206.31	204.1	204.89	205.19	204.38	204.83	204.71	205.22	205.64	206.04	206.12	205.57	204.69	204.68	204.13	203.86	204.48
218.8	216.77	217.73	217.64	216.98	219.34	216.08	218.68	217.99	218.47	217.81	218.39	217.76	217.46	218.5	217.6	218.27	217.2	218.41	218.01	217.8	217.65	218.4	216.98	217.35	217.07	218.43	217.72	217.72	216.14	217.45	218.58	216.94	216.46	217.55	216.9	218.27	219.21	217.29	216.94	217.38	217.45	217.66	217.93	217.56	217.51	218.76	218.95	218.19	216.82
209	209.9	209.22	209.66	208.73	208.33	210.87	210.09	209.81	209.99	208.88	209.13	208.83	208.16	209.36	209.59	209.85	210.11	209.27	208.88	209.5	209.27	209.25	208.65	209.6	208.45	210.2	209.79	210	209.9	210.28	209.62	209.74	209.22	210.32	209.11	209.05	209.47	210.4	209.19	209.31	210.82	209.2	209.6	210.37	208.91	210.4	208.5	209.9	209.6
199.75	198.49	199.32	199.01	199.82	198.37	199.64	199.74	198.83	198.46	199.09	199.73	200.19	200.17	200.24	199.66	199.09	199.82	199.05	200.04	199.2	199.37	199.74	198.4	199.84	198.48	199.41	198.67	199.37	199.57	198.46	199.52	198.3	198.69	198.35	200.89	199.03	198.99	199.85	200.2	199.43	199.47	198.94	200.15	198.95	198.85	198.99	200.68	198.58	199.75
205.54	204.68	205.37	204.64	204.95	204.64	204.55	204.38	204.73	203.92	205.06	204.19	204.68	204.38	205.24	204.35	203.72	205.4	205.43	204.23	204.81	205.08	204.78	204.35	204.89	205.25	205.23	203.74	203.83	204.5	205.2	204.59	204.01	204.21	204.35	205.07	204.58	204.89	204.58	203.51	205.74	204.58	204.61	204.22	204.21	206.09	204.54	205.5	205.63	204.39
208.21	206.18	208.42	207.57	209.05	208.12	207.41	208.11	208.56	207.82	207.93	207.49	208.05	209.43	207.96	208.05	208.28	208.01	207.98	207.81	206.65	207.69	207.75	206.89	208.17	207.97	206.54	206.98	206.88	208.41	206.85	208.06	208	207.69	207.68	208.73	206.55	207.34	206.73	207.93	206.96	208.12	207.75	208.36	206.26	206.54	207.98	206.74	208.14	208.57
211.9	212.9	212.76	213.1	211.96	212.74	211.66	212.79	212.01	212.37	212.27	212.01	212.7	212.33	211.96	212.48	213.42	213.28	212.52	211.16	211.85	213.12	213.11	212.04	211.88	212.7	212.53	213.46	213.09	212.47	212.95	213.97	212.77	212.35	212.24	212.38	212.38	212.94	212.71	211.65	213.51	211.97	212.91	212.3	211.58	213.76	213.12	212.36	211.45	212.27
198.38	199.42	199.02	199.03	198.58	199.26	198.99	198.77	199.11	198.56	199.02	199.11	199.67	199.04	198.13	198.92	199.98	198.81	198.34	199.15	198.69	198.95	199.33	199.13	198.77	199.06	200.05	199.07	199.63	200.13	200.16	199.25	199.47	198.73	199.21	201.52	200.3	199.04	200.34	199.21	199.73	200.18	200.2	198.8	199.02	198.99	199.12	199.42	200.05	198.47
212.92	211.82	210.47	211.91	212.15	212.75	210.92	211.22	211.04	212.18	212.1	213.21	210.42	211.68	211.18	210.87	210.67	211.74	212.02	212.18	211.41	211.78	212.07	212.02	212.48	212.45	210.85	210.7	210.97	212.16	210.53	210.58	211.78	210.89	212.37	211.14	212.04	211.17	211.48	211.68	211.38	211.67	211.26	210.69	211.85	211.98	212.29	211.63	212.43	211.27
208.9	208.98	209.04	207.98	208.34	209.26	208.84	208.7	208.11	209.64	208.25	208.92	209.08	209.39	208.64	208.95	208.26	208.9	209.41	207.88	208.16	208.22	208.24	208.89	207.86	209.14	208.51	208.84	208.3	208.3	208.78	208.76	209.7	207.52	208.84	209.62	208.65	208.41	208.91	209.24	209.32	208.55	208.69	208.51	207.59	209.33	210.08	208.91	208.79	208.03
200.53	201.22	200.48	200.09	199.1	201.42	200.01	200.83	201	201.01	200.19	200.35	200.13	200.76	200.07	200.46	201.06	199.71	200.22	200.33	200.17	200.19	201.38	199.95	200.47	200.66	200.83	198.95	200.48	200.98	200.18	200.11	199.78	200.18	200.17	200.01	200.97	201.53	199.38	199.43	200.59	200.99	200.31	201.24	200.8	199.59	201	200	200.02	200.05
207.25	208.07	207.22	207.32	205.91	207.06	207.42	207.6	207.89	206.93	207.29	207.48	207.75	207.06	207.65	206.86	207.43	206.94	207.5	208.47	208.43	207.58	207.07	207.66	207.93	207.61	207.44	207.79	208.61	206.64	207.53	207.58	206.65	206.86	207.28	207.03	207.48	207.15	208.14	208.23	207.79	208.58	207.17	207.68	209.35	207.93	207.83	208.03	206.94	207.05
208.86	207.86	207.94	208.4	207.43	208.08	208.75	207.67	208.18	207.65	208.48	208.91	209.37	208.13	208.21	209.68	208.93	209.77	208.55	208.81	207.96	209.37	208.44	208.92	209.36	208.15	208.73	208.71	208.84	208.46	208.15	208.81	208.07	208.6	207.99	208.87	209	208.16	207.91	208.94	208.38	208.2	208.54	208.33	208.13	208.45	209.14	208.33	209.06	208.62
216.9	217.57	217.29	217.03	216.86	217.65	216.7	217.34	217.07	216.07	215.85	217.41	216.59	216.91	216.93	218.23	216.86	217.11	216.52	215.7	216.3	217.08	216.7	217.33	217.92	215.63	217.99	216.06	217.21	217.39	217.19	216.85	216.94	217.42	216.23	216.62	217.77	216.48	217.75	216.96	217.24	216.8	216.96	216.1	217.76	217.63	217.45	217.24	216.8	216.22
208.96	209.14	209.05	208.31	209.61	208.89	209.53	208.25	208.14	207.87	208.53	209.6	208.73	209.51	208.2	209	208.92	209.26	208.69	208.76	208.27	208.92	208.3	207.88	208.71	209.41	207.46	208.33	208.39	209.39	208.75	208.56	207.78	208.24	208.83	208.3	208.3	208.63	209.01	207.36	208.49	208.13	208.82	208.55	207.87	209.35	208.75	209.68	209.39	208.41
205.84	204.74	205.49	204.53	206.08	205.78	205.45	205.92	205.7	205.64	205.77	207.09	206.01	204.44	206.29	204.92	204.99	205.35	205.28	205.37	205.02	206.04	205.4	205.42	205.24	205.6	204.25	205.13	206.11	204.64	205.68	205.54	205.78	205.86	206.46	204.81	206.55	205.89	205.23	205.9	206.22	205.38	204.83	206.08	204.85	205.03	206.14	205.15	206.57	205.86
207.67	207.63	207.05	208.77	208.08	208.55	207.8	207.09	207.89	206.25	208.25	207.64	208.08	207.46	208.41	207.74	207.1	208.02	208.83	208.02	207.9	208.09	207.48	208.14	207.47	207.47	208.43	208.2	208.47	207.72	208.29	207.63	207.94	207.47	208.67	207.15	207.5	207.87	207.19	207.68	207.21	208.36	208.31	207.8	207.45	207.05	208.06	208.17	207.99	208.05
208.66	208.41	208.32	209.47	208.81	207.85	208.76	208.83	207.91	208.51	208.28	208.2	209.38	208.51	208.02	207.93	208.6	208.85	208.82	209.12	209.54	208.53	208.11	208.13	208.16	208.18	207.38	208.46	207.89	209.34	209.37	207.25	208.09	208.25	208.57	208.89	208.45	207.17	208.12	209.48	208.52	208.58	208.51	208.77	208.44	209.06	209.52	209.12	208.89	208.07
211.44	212.64	210.41	211.95	210.47	212.44	211.87	212.85	211.53	212.07	210.63	210.8	210.84	212.2	210.55	211.58	211.72	210.84	211.36	211.56	213.25	211.81	212.53	211.83	211.22	212.21	210.95	211.21	212.16	211.78	210.76	211.59	211.23	210.37	210.39	212.2	212.01	212.28	212.22	212.44	211.93	210.89	211.73	211.6	211.91	211.52	211.09	211.8	211.83	211.98
207.52	208.67	206.82	208.5	207.09	207.53	207.44	207.72	207.75	207.33	206.46	207.51	208	207.88	207.91	207.98	208.76	207.36	207	208.68	208.12	207.83	207.71	207.81	207.57	207.71	207.72	207.08	207.57	207.42	207.28	208.16	206.93	207.05	206.31	206.95	208.67	207.78	207.91	207.94	209.86	208.04	206.63	206.86	207.55	206.74	206.78	207.86	207.91	207.16
199.16	199.65	199.68	199.41	199.63	200.27	200.19	199.65	199.62	199.93	199.26	200.18	199.24	199.63	199.01	198.56	198.98	199.71	199.43	200.59	200.11	199.47	198.49	198.36	199.72	199.3	198.78	199.2	198	199.66	198.93	200.11	199.6	200.19	200.32	199.63	199.44	199.92	199.62	198.98	200.24	198.8	199.65	198.79	199.4	199.14	198.46	199.82	199.22	199.76
212.26	211.92	211.93	212.43	211.77	211.16	212.31	212.16	212.51	213.81	212.07	211.09	211.31	211.11	212.2	211.7	212.36	211.08	213.16	211.48	212.31	211.96	212.19	211.55	210.85	211.86	211.39	211.54	211.76	212.47	212.14	212.85	211.59	212.63	211.45	210.63	211.63	211.77	212.29	212.5	212	211.55	210.97	211.45	211.55	212.76	210.94	211.49	210.76	211.36
208.52	210.28	209.64	208.64	209.48	208.91	209.68	208.26	209.61	209.33	209.54	209.49	210.38	209.27	209.68	209.74	210.15	209.95	208.87	209.61	209.3	209.27	209.79	209.76	210.58	209.64	210.9	209.76	208.6	210.08	209.14	210.2	209.36	209.19	208.52	209.47	208.77	209.65	210.58	209.92	209.27	209.44	209.25	209.64	209.29	209.46	208.79	210.36	210.21	209.42
200.61	200.93	201.15	200.62	202.11	202.79	201.34	200.16	200.73	200.76	202.03	200.82	201.56	201.77	200.16	201.02	200.72	202.32	200.2	201.47	201.88	203.15	201.71	200.77	201.36	202.38	201.32	201.02	199.72	201.14	202.61	200.73	200.08	199.99	201.95	200.91	200.93	200.96	200.64	201.52	201.34	201.81	200.85	201.96	201.3	202.21	200.41	200.94	202.14	200.62
210.51	210.89	208.75	209.37	208.59	210.46	211.16	208.52	209.66	209.03	209.19	208.69	210.58	209.43	208.77	210.02	209.41	209.29	209.44	209.57	209.67	209.97	209.33	210.1	209.81	208.83	209.38	209.3	208.74	209.3	209.64	208.66	209.92	210.25	209.28	209.09	210.4	209.33	209.8	209.7	209.31	210.26	209.53	210.27	209.2	209.3	210.11	210.31	209.92	210.36
213.33	213.64	212.2	212.23	211.72	213.02	213.8	213.79	212.65	213.4	212.79	212.98	213.4	212.2	213.12	213.3	213.5	213.3	213.04	212.87	214.09	213.81	213.28	212.92	213.31	214.13	213.31	212.73	214.13	212.17	212.72	213.55	213.05	212.82	213.56	214.38	212.9	213.46	211.92	213.07	211.74	212.5	212.78	213.13	213.06	213.87	213.79	212.5	214.33	213.53
206.85	206.51	207.29	206.64	205.58	205.16	205.66	205.7	205.94	205.9	206.1	206.85	206.32	206.32	206.3	205.31	207.06	207.42	206.95	207.11	205.91	206.42	205.12	207.09	206.49	206.78	207.06	205.58	206.71	205.88	207.18	204.33	207.05	207.15	206.78	206.84	206.69	205.64	206.83	207.46	206.07	205.78	206.49	206.49	206.47	206.59	206.9	206.76	206.77	207.14
212.83	212.56	211	212.24	212.32	212.85	212.24	212.91	212.91	213.44	212.19	212.77	213.15	212.14	211.4	212.3	212.16	212.55	214.09	211.64	211.86	212.35	212.08	212.33	212.08	212.41	212.27	212.57	212.65	212.91	211.68	212.48	212.87	212.3	212.51	212.31	213.48	213.55	211.23	212.46	212.72	211.98	212.69	212.44	212.33	213.1	212.1	213.07	213.88	211.97
208.74	207.42	208.02	209.17	209.42	208.38	208.55	207.97	208.93	208.64	209.83	209.06	208.98	209.73	207.77	208.55	207.91	208.8	209.24	208.71	208.81	208.92	207.27	208.98	207.44	208.49	208.52	208.64	208.34	209.1	209.11	207.34	208.17	210.38	207.69	208.5	207.56	208.28	208.83	208.58	209.66	209.29	208.61	208.32	207.68	207.93	209.03	208.78	208.15	207.99
203.1	201.47	203.4	202.77	201.03	202.81	202.92	203.48	201.97	203.86	202.91	202.92	203.78	203.35	201.92	202.36	201.88	202.39	203.08	201.9	203.64	203.04	202.44	203.23	202.44	202.96	202.6	201.41	203.64	202.29	202.07	202.31	203.66	201.86	202.54	203.21	202.62	202.4	202.96	201.41	202.88	202.06	202.91	202.26	202.15	203.26	202.23	201.2	202.24	202.76
205.97	204.31	205.02	204.82	205.95	204.38	205.06	204.67	205.03	204.18	205.36	205.41	203.85	205.02	204.39	206.37	205.17	205.04	204.03	204.42	204.74	203.98	205.48	205.22	204.17	205	205.02	204.38	205.86	205.99	205.07	204.62	204.8	205.19	204.72	205.37	204.55	204.41	204.3	205.86	204.94	204.69	204.32	205.06	205.72	204.24	205	204.4	203.88	204.88
212.51	213.65	212.45	212.62	213.06	213.37	212.74	212.3	213.04	212.85	212.32	213.15	212.84	213.27	212.02	213.43	211.97	212.75	212.49	213.12	212.54	213.07	212.04	212.95	211.15	214.28	213.35	212.37	212.39	212.89	212.62	212.97	211.21	212.87	212.94	213.3	212.01	212.28	212.9	213.03	212.82	213.27	213.31	213.64	213.61	212.29	212.74	212.85	213.09	213.18
200.02	200.75	200.7	199.16	200.41	199.59	200.18	199.18	199.41	199.95	200.27	200.63	200.54	199.43	199.52	199.27	200.28	200.05	199.69	199.84	198.86	200.29	199.73	201	200.9	200.56	199.95	199.93	199.59	200.64	199.84	199.73	199.2	200.7	199.27	200.38	199.15	199.44	201.03	200.28	199.4	199.67	200.63	200.12	200.45	199.43	199	199.71	199.85	199.53
212.92	211.97	211.5	212.57	211.75	211.6	211.56	212.31	211.19	212.04	210.86	211.85	210.8	211	210.53	210.41	211.15	211.09	212.25	212.8	211.95	211.75	211.71	211.82	212.08	211.98	212.79	212.25	210.22	212.73	211.47	211.69	210.48	211.9	212.54	212.73	212.1	212.14	211.89	212.03	210.99	211.21	213.08	212.32	210.46	210.38	211.46	211.57	211.69	212.22
205.13	205.06	204.79	203.88	206	204.06	204.95	204.3	204.64	205.26	203.77	205.84	204.95	203.84	204.72	204.85	204.69	204.61	204.17	206.04	204.11	204.37	205.05	205.2	205.4	203.95	203.51	204.07	204.03	205.04	204.2	205.56	205.32	204.69	203.89	205.3	205.16	204.15	204.8	204.92	205.29	203.93	205.39	204.24	204.66	206.09	204.56	203.67	203.2	205.12
197.36	199.13	198.93	199.48	198.77	197.83	199.92	198.7	198.67	197.54	198.24	198.18	198.38	199.19	199.7	197.04	198.09	198.54	199.11	198.59	199.26	198.59	198.3	198.27	197.62	199.99	198.36	199.29	198.99	198.22	197.75	198.69	199.49	198.7	198.43	197.7	198.05	198.87	198.57	198.57	198.93	200.16	199.26	198.38	198.41	199.84	197.77	198.62	198.75	199.21
208.53	207.83	208.21	208.02	208.01	207.91	208.12	208.18	208.29	207.86	207.45	207.01	208.45	207.88	206.92	207.69	208.34	207.6	208.02	207.17	209.12	207.9	207.87	207.35	207.3	208.66	207.44	207.57	207.32	208.49	207.83	207.8	206.99	207.2	207.28	207.92	208.25	208.3	208.53	207.35	206.84	208.57	208.35	207.64	207.34	207.5	207.36	207.9	208.14	207.89
205.48	204.83	206.08	206.01	206.04	204.85	205.08	204.89	205.5	206.47	206.12	205.17	205.56	205.23	205.46	205.28	206.28	205.52	205.96	205.11	204.8	205.49	205.86	205.41	205.94	205.57	204.9	205.47	206.92	205.35	205.1	206.41	205.83	205.49	206.24	206.29	205.06	205.67	204.54	205.35	207.55	205.56	205.4	205.09	205.87	206.06	205.37	205.95	204.69	206.23
213.02	213	212.6	213.5	214.44	211.83	214.73	212.59	212.11	212.17	213.7	213.55	213.14	213.07	213.14	213.22	212.96	213.01	212.8	212.37	213.98	212.78	213.51	213.48	213.51	212.97	213.74	213.54	213.46	213.66	212.73	212.47	211	213.77	213.53	212.67	213.02	212.25	212.63	212.74	213.02	213.62	213.07	213.56	213.57	211.97	212.01	212.44	212.79	212.97
216.51	216.62	217.03	217.14	216.19	216.4	216.86	217.9	216.49	216.01	218.62	216.78	218.49	216.91	217.36	216.82	217.22	216.52	216.44	217.54	217.23	215.73	216.1	217.17	217.19	216.97	216.93	217.35	217.11	217.32	216.8	216.25	217.28	217.51	217.09	215.88	217.25	217.81	218.03	217.4	217.54	217.14	217.53	217.17	216.6	216.75	216.6	217.84	217.4	217.06
207.46	207.49	206.89	207	207.23	207.95	207.21	207.29	208.13	207.1	208.34	207.08	207.95	206.65	208.64	207.11	207.79	207.72	208.81	208.06	207.83	207.72	206.26	207.92	207.31	208.19	207.79	207.67	207.46	208.18	208.07	208.32	208.3	208.04	207.99	207.79	207.33	207.37	207.64	207.76	207.9	207.03	207.49	207.6	206.6	207.64	208.24	207.08	207.41	207.21
205.11	205.63	205.53	205	204.78	205.59	206.02	205.87	206.03	205.61	206.51	206.06	204.48	206.18	205.61	205.33	205.27	205.36	206.33	204.79	206.24	206.01	204.56	205.92	205.16	204.6	205.74	205.81	205.65	205.7	204.67	206.39	204.4	205.44	205.22	206.13	205.3	205.86	205.13	207.42	205.64	205.7	204.58	206.05	205.48	205.19	206.17	205.24	206.62	204.5
198.52	197.77	198.92	198	198.69	197.52	198.88	197.91	198	197.85	198.45	197.82	197.62	199.71	198.46	198.35	196.98	197.62	198.71	197.82	197.35	197.97	199.38	197.68	198.02	198.82	198.54	198.71	198.03	197.31	197.73	199.65	198.67	197.76	198.24	197.81	197	197.64	198.29	199.66	198.11	198.87	197.74	199.46	197.7	197.34	198.19	198	198.78	197.23
200.91	200.95	201.98	200.96	201.46	201.01	200.61	201.24	201.77	200.72	200.9	201.68	201.65	200.63	200.92	201.89	200.59	200.53	200.47	200.84	201.48	201.52	200.97	201.41	200.41	200.15	201.77	200.53	200.51	202.23	201.04	200.67	201.47	201.04	201.01	200.13	201.12	200.16	201.88	200.89	200.57	201.01	202.4	200.46	201.89	201.05	201.29	201.99	200.94	201.36
204.49	205.05	204.85	204.66	205.26	203.88	204.56	205.27	204.77	204.76	204.48	205.11	204.49	205.32	205.67	203.93	203.77	205.69	206.01	204.72	205.47	205.19	204.97	204.24	204.63	205	205.68	205.28	204.13	204.81	205.29	205.3	204.41	205.07	205.04	204.78	205.59	204.36	204.83	205.21	204.11	206.42	204.88	205.08	204.02	205.46	204.49	204.92	205.22	204.75
217.77	216.33	217.04	217.64	217.11	216.92	216.9	217.47	217.18	216.33	216.84	217.09	217.12	215.96	217.39	216.81	217.98	216.33	217.3	217.06	216.81	216.38	216.33	217.13	218.19	217.72	216.78	216.97	216.63	216.08	217.85	216.93	216.88	216.41	218.17	216.61	217.46	218.19	216.68	216.16	216.75	216.69	216.11	216.26	216.91	216.76	216.05	216.57	217.65	217.14
202.79	203.29	202.53	203.82	203.51	204.04	203.3	203.5	204.2	202.56	203.69	204.04	204.3	203.81	203.51	203.61	204.09	204.58	202.93	203.97	202.81	203.13	202.81	203.98	204.18	204.76	204.55	204.15	203.82	203.8	203.94	203.31	203.39	205.82	203.86	204.48	203.69	203.5	203.93	203.89	202.86	204.05	203.49	203.23	203.67	204.35	204.46	203.44	203.75	204.13
212.01	212.83	212.49	212.22	212.76	212.37	211.11	212.18	211.23	210.95	211.47	212.21	211.92	211.39	211.62	211.16	210.44	212	211.47	211.48	212.11	211.59	212.05	212.26	212.39	211.18	211.91	211.99	210.75	211.97	212.04	211.06	212.8	212.39	211.86	213.07	212.5	211.93	212.03	210.84	212.27	211.77	211.82	211.28	211.53	212.7	210.75	211.28	211.78	212.61
207.44	206.56	207.19	207	206.43	208.05	208.03	207.29	208.38	207.55	207.47	207.6	207.91	207.99	207.27	208.19	208.14	207.78	207.39	207.47	206.76	206.76	207.21	208.23	208.79	207.52	208.69	207.08	208.64	207.04	207	207.65	206.9	207.73	208.41	206.48	206.89	207.78	207.83	207.4	207.7	207.37	207.5	207.55	208.27	208.34	208.03	206.3	207.33	207.97
208.73	208.96	207.78	208.62	208.76	208.84	208.88	208.76	208.64	208.78	208.98	209.01	208.23	209.17	208.79	208.52	208.26	208.01	208.84	208.68	209.12	209.61	207.67	207.38	209.04	209	209.58	208.14	208.88	209.06	209.35	207.91	208.83	207.96	209.44	209.35	208.28	208.02	208.72	208.98	209.09	208.69	209.29	209.51	209.36	208.37	207.46	208.71	208.4	209.43
198.68	199.72	199.44	198.64	199.92	198.68	200.61	198.86	198.95	198.18	199.23	199.57	198.26	200.11	198.68	198.96	199.82	199.91	199.85	199.41	198.02	199.42	199.4	198.44	198.02	199.32	198.97	199.06	200.01	200.09	198.91	199.63	199.23	198.21	200.38	198.97	199.66	199.07	198.88	199.2	199.24	199.24	199.67	199.31	198.25	199.38	199.42	200.06	199.91	199.51
206.42	206.33	207.36	207.34	206.39	207.25	208.07	207.77	208.62	208.36	207.23	207.39	207.27	207.8	207.71	207.24	206.64	207.49	207.5	208.59	207.94	207.6	207.79	207.42	207.42	208.62	207.12	207.15	208.61	206.59	206.72	207.31	207.9	208.57	207.82	207.02	208.26	207.89	207.44	206.83	206.49	207.56	207.9	207.47	207.41	207.9	207.95	207.51	206.7	207.11
212.69	212.7	212.76	214.26	213.13	214.21	213.22	211.84	212.96	213.14	213.08	211.75	212.93	213.11	213.52	212.64	212.6	213.17	212.85	213.41	212.58	212	214.27	212.42	212.72	214.11	212.91	212.22	211.85	214.33	213.79	212.39	212.12	213.51	214.4	212.51	212.92	213.53	214.36	213.22	212.28	212.76	213.1	213.36	213.26	213.8	212.27	212.18	213.14	212.61
208.59	208.13	207.9	208.59	208.28	206.94	207.76	208.37	207.09	206.58	207.91	208.14	207	208.33	208.24	209.04	207.74	206.58	207.93	206.51	207.42	207.1	207.45	207.99	206.85	207.24	207.02	208.02	207.87	208.05	209.05	207.7	207.39	207.47	207.43	206.7	207.23	207.36	207.13	208.36	206.97	208.87	208.72	208.21	207.78	206.46	207.03	207.71	207.84	206.82
206.28	206.55	205.58	206.84	205.19	205.83	206.87	205.74	206.82	206.87	206.89	206.14	206.91	206.65	206.3	205.57	204.9	206.87	205.98	206.7	206.21	206.92	206.66	206.45	206.22	205.59	207	205.3	207.46	205.5	206.55	206.41	206.31	206.06	206.74	206.41	206.62	206.83	206.52	207.04	206.86	205.07	206.24	206.29	206.78	205.34	206.67	206.66	207.76	205.37
205.81	205.03	205.76	205.99	205.17	205.67	205.85	206.26	205.08	205.38	206.04	204.89	206.45	205.45	205.42	205.33	206.71	204.5	205.84	205.9	206.15	205.89	204.69	206.36	205.26	204.34	207.51	205.41	205.94	204.84	206.03	206.63	206.11	205.34	206.48	205.84	204.74	206.18	205.53	205.22	204	204.4	205.49	205.33	204.55	205.24	205.22	205.66	206.03	206.54
218.32	217.01	216.68	216.86	217.26	216.17	217.48	217.19	217.57	218.12	216.37	216.82	216.53	216.41	216.63	217.63	217.43	216.37	217.88	217.01	216.39	217.78	217.1	217.3	217.54	216.78	216.94	215.94	217.36	216.91	215.87	216.19	216.97	217.43	217.13	216.82	217.18	217.19	216.41	217.3	216.22	216.91	216.33	216.57	217.24	217.63	217.05	217.26	216.66	217.05
213.58	212	213.29	212.86	213.11	212.63	212.56	211.87	212.17	212.73	212.3	212.83	213.3	212.83	212.54	213.09	213.57	213.1	213.1	212.23	211.95	212.67	212.01	212.17	212.93	213.08	214.2	213.18	212.3	212.97	212.96	212.44	212.47	213.89	213.37	212.57	212.77	213.4	212.27	213.59	212.83	212.8	213.11	212.52	212.75	212.94	212.51	212.92	212.68	212.18
201.77	203.33	202.73	202.67	203.63	203.07	204.3	203.62	203.24	202.94	203.78	203.15	203.74	203.17	202.68	203.41	203.09	203.49	203.83	203.98	203.02	203.8	202.33	203.13	203.37	203.19	204.08	203.44	203.28	202.69	202.55	203.27	203.15	203.34	204.26	202.77	204.35	202.81	202.77	203.9	202.92	203.35	202.48	203.65	202.77	203.51	204.05	203.22	202.28	203.77
211.22	211.32	211.27	211.48	210.85	211.66	211.94	211.86	211.4	212.25	211.08	210.43	211.12	211.63	212.27	211.77	210.27	211.95	211.13	210.98	212.16	211.73	211.85	210.79	212.54	211.69	210.91	211.37	210.98	211.3	212.62	212.92	211.18	211.75	213	212.22	212.5	211.8	211.16	211.54	212.23	211.55	211.19	211.55	211.33	210.62	211.05	211.22	211.91	211.91
202.43	202.34	202.54	201.84	202.25	203.78	203.84	203.63	202.97	202.18	202.41	202.9	202.21	202.88	202.97	203.82	202.42	202.61	202.17	203.31	202.22	202.77	202.14	203.19	202.39	202.3	202.12	202.5	201.89	203.23	203.11	203.11	203.66	202.99	202.2	201.64	202.09	202.39	202.24	201.96	202.51	202.16	203.38	201.81	202.92	201.84	202.07	202.82	202.87	202.03
207.08	206.09	206.32	206.76	206.99	207.12	207.3	205.32	207.03	206.6	205.67	206.59	206.73	206.08	205.85	205.68	206.35	206.62	207.42	205.77	206.04	204.99	206.6	206.01	207.04	206.15	206.18	206.18	207.53	207.39	207.04	206.56	206.55	206.52	206.42	205.98	205.66	206.68	206.23	206.39	205.78	206.14	207.05	206.31	206.52	207.51	205.89	206.41	205.47	206.59
203.53	203.49	204.13	203.62	203.16	203.33	203.63	203.13	202.75	204.12	204.58	202.86	204.17	202.69	203.74	203.17	203.57	202.9	202.84	204.06	202.98	202.89	202.99	201.9	203.71	203.27	202.85	203.02	202.31	202.95	202.32	203.62	203.12	202.66	203.66	203.31	203.46	201.66	203.75	203.95	203.61	201.87	204.32	203.54	203.06	202.82	203.53	203.32	203.12	203.99
205.31	205.21	204.93	204.42	204.88	205.99	204.91	205.35	204.8	204.9	205.42	204.9	204.69	204.41	205.08	204.78	204.93	204.88	204.87	205.39	204.2	205.3	204.33	204.03	204.07	205.2	204.51	205.47	205.32	204.53	205.52	203.57	205.23	205.2	205.52	203.79	203.63	204.19	205.96	206	204.33	205.33	204.18	204.86	205.57	204.74	204.66	205.95	205.18	204.24
210.3	209.72	209.14	208.64	209.15	209	211.27	209.05	208.7	208.15	209.57	210.24	210.86	210.46	209.14	208.69	209.55	209.11	209.92	209.17	207.83	209.46	210.66	208.83	208.25	208.73	210	208.96	209.18	208.68	207.79	209.88	209.88	209.98	208.49	210.41	210.25	208.57	210.5	210.21	209.38	209.56	209.22	208.62	208.62	209.67	209.21	209.07	209.67	208.45
209.23	209.05	208.57	207.77	209.12	208.82	210.01	209.16	208.17	207.85	208.06	209.24	209.02	208.94	208.44	207.93	208.97	209.77	210.04	209.16	207.89	208.79	208.16	209.57	209	208.95	209.35	208.7	208.41	208.92	208.04	209.04	210.01	208.87	208.12	209.37	208.53	208.53	208.79	209.4	208.71	207.65	209.55	208.13	210.01	209.38	208.97	209.31	207.93	207.76
202.9	203.26	202.17	203.91	203.98	203.55	202.52	204.24	203.58	203.29	202.94	204.3	203.44	203.05	203.07	203.21	202.87	202.52	202.96	203.05	202.72	202.87	203.43	203.42	203.66	203.03	202.76	203.41	202.25	202.88	203.1	202.18	202.21	203.59	203.38	204.1	204	202.85	202.07	203.13	203.52	203.28	203.26	202.54	203.66	203.4	203.08	202.59	203.32	203.48
209.91	209.15	209.84	210.43	209.56	209.99	209.69	210.09	208.8	209.64	209.48	208.96	209.69	210.22	209.03	210.39	209.63	209.54	209.38	209.25	208.65	209.33	209.39	209.12	210.28	208.77	208.07	210.63	211.1	209.44	210.25	209.93	209.76	210.03	209.32	210.42	211.09	209.31	209.91	209.42	209.41	209.49	209.87	209.34	209.44	209.51	209.91	208.37	210.02	209.44
207.12	206.8	207.68	207.99	207.55	207.55	207.66	208.25	208.42	206.98	207.62	207.24	208.07	208.14	207.77	207.53	208.87	208.02	208.35	208.21	208.54	207	207.66	208.09	208.75	208.12	207.63	206.71	207.93	207.28	207.41	207.3	209	208.12	206.87	207.65	208.7	208.59	208.01	207.33	207.4	209.06	208.91	206.17	208.34	207.18	207.39	208.15	209.94	208.3
208.93	209.09	208.53	209.37	208.26	209.47	208.37	208.21	207.89	208.71	208.98	208.83	208.05	209.27	209.46	207.69	209	209.57	209	208.93	208.62	209.12	208.45	208.68	207.63	209.32	208.9	209.46	209.23	208.84	210.28	208.85	208.29	208.63	208.26	209.47	208.28	209.7	209.31	207.67	208.54	209.74	209.89	209.16	209.23	208.51	207.68	208.33	208.6	209.64
209.58	209.36	208.98	209.54	208.64	209.33	208.55	209.37	209.41	208.7	209.88	210.37	209.58	209.87	209.26	210.62	208.11	209.03	210.22	209.68	209.06	210.33	208.2	207.85	208.78	209.85	208.64	210.29	209.23	209.52	208.15	210.09	208.88	210.28	211.12	209.61	210.18	209.57	209.43	209.8	210.09	209.71	210.84	208.79	209.23	209.7	209.63	209.75	209.44	208.72
211.63	212.37	211.54	210.68	211.2	212.09	212.3	210.67	211.37	212.34	211.47	211.38	211.36	211.41	211.79	211.88	211.7	212.35	211.51	211.28	211.27	213.03	212.67	212.27	212.43	212.56	211.92	211.93	212.12	212.34	211.81	212.56	209.85	212.47	211.66	211.3	211.55	211.57	211.69	211.94	211.1	211.46	210.83	211.47	210.76	212.28	212.51	211.64	212.31	212.38
196.89	197.65	197.7	199.12	197.3	197.68	199.78	198.54	198.56	198.76	198.68	197.83	197.81	197.09	198.58	198.53	197.1	198.31	197.47	197.94	197.91	197.45	197.44	198.46	197.59	198.75	198.24	197.72	197.41	198.09	198	198.46	199.09	198.52	198.78	196.85	198.75	197.34	198.67	198.66	198.08	197.59	197.89	197.53	198.23	198.58	197.94	196.83	197.76	196.97
207.4	207.73	206.99	208.6	206.94	208.24	208.17	207.22	208.29	208.52	207.29	208.3	207.03	207.73	207.76	206.72	208.56	208.32	206.84	207.73	207.28	207.02	208.43	207.87	208.28	208.92	208.27	208.07	208.47	207.89	208.52	207.32	207.24	208.1	206.71	207.23	207.26	207.59	208.62	206.73	207.59	207.28	207.93	207.71	207.4	208.13	207.37	207.84	207.94	207.07
209.04	207.35	207.51	207.47	208.85	207.48	208.75	207.85	207.33	207.9	208.11	207.89	207.35	207.63	207.24	206.78	206.92	207.99	207.52	207.28	207.04	207.18	207.11	206.8	207.5	207.25	208.1	207.5	208.34	207.59	206.81	207.1	208.11	208.79	207.75	208.65	207.52	206.82	207.91	208.11	208.6	208.7	208.35	207.54	208.19	206.91	208.31	207.55	207.75	208.4
217.28	217.27	216.12	217.35	216.8	217.83	216.21	216.21	217.63	216.61	217.84	216.35	217.94	217.57	215.95	217.51	217.14	217.39	217.45	216.39	216.15	216.77	216.93	216.87	215.97	216.98	217.69	216.98	217.55	216.76	217.03	216.85	217.31	216.04	217.28	217.28	216.69	217.69	217.24	216.89	216.63	217.43	218.11	216.18	218.06	216.35	217.1	217.26	216.55	217.64
212.61	212.4	212.65	213.39	212.85	213.9	212.9	213.27	214.16	212.93	211.83	211.95	213.91	212	212.98	213.39	213.88	213.58	214.26	212.43	212.43	213.36	213.23	212.48	212.65	212.38	213.7	213.15	212.81	213.71	212.62	213.59	213.98	213.23	213.51	213.01	212.97	213.24	212.35	213.29	213.14	213.65	213.58	213.48	212.78	212.46	212.93	213.26	212.85	213.72
218.2	217.85	217.16	216.69	218.42	217.39	217.99	218.25	217.32	218.63	218.73	217.32	218.65	217.76	217.2	218.26	217.8	218.49	216.81	216.24	217.73	218.46	217.4	218.54	218.48	219.08	217.93	217.37	219.03	217.98	218.29	218.73	216.37	217.55	219	216.94	217.18	217.55	218.1	218.84	217.9	218.34	216.86	218.8	216.25	217.8	216.99	218.93	217.9	218.81
209.24	209.49	209.78	209.65	208.26	208.36	208.82	209.43	209.9	208.81	210.27	208.32	210.02	209.39	209.35	208.9	209.7	208.93	208.23	208.66	208.73	210.21	209.4	209.85	209.66	209.77	210.71	208.72	209.99	209.11	209.17	209.21	211.11	209.01	208.73	209.63	209.94	211.35	209.14	209.26	208.95	209.62	209.49	209.1	209.88	209.43	209.03	209.6	208.95	209.39
213.52	212.83	213.87	212.42	212.86	211.94	211.84	212.8	212.57	213.1	213.66	212.59	212.31	212.45	213.94	212.61	214.01	213.02	212.14	213.54	214.31	213.83	214.31	213.88	213.09	212.67	212.99	213.05	212.66	213.51	213.06	214.08	213.21	212.97	213.4	212.57	212.96	213.06	212.72	213.73	213.68	213.62	212.11	212.84	212.39	212.71	213.87	213.07	213.72	213.62
211.02	212.03	210.72	212.39	210.08	211.1	211.15	210.93	211.68	212.46	211.26	213.42	211.99	212	211.99	210.45	210.71	212.13	210.92	211.67	212.09	211.65	211.87	211.88	211.85	211.89	212.08	210.64	210.86	211.53	212.52	212.51	212.68	212.79	211.14	211.81	213.4	212.22	211.97	211.86	212.28	212.22	211.47	212.8	211.06	212.45	211.24	211.59	211.74	211.15
200.54	199.99	200.4	199.53	199.87	200.11	199.95	200.64	199.85	202.06	200.49	199.98	199.8	199.66	198.61	199.2	199.68	200.65	200.49	199.99	200.91	200.42	200.12	200.41	199	199.72	199.97	201.17	200.73	199.34	199.01	200.07	199.63	200.02	200.06	200.56	199.52	201.54	199.56	199.21	199.89	200.19	200.57	199.98	201.46	200.23	200.53	198.8	199.89	200.65
211.06	212.18	211.18	210.8	211.11	212.53	211.59	211.66	211.12	211.4	211.42	212.56	211.75	212.34	210.54	210.87	211.39	211.45	211.2	211.25	211.07	211.03	212.09	211.15	211.24	211.89	212.05	211.17	212.12	210.86	210.69	212.03	211.56	211.27	212.6	212.22	211.07	212.58	211.48	212.25	212.36	212.95	211.51	211.78	211.64	211.09	212.1	211.22	212.36	211.89
213.13	211.76	212.8	212.29	213.14	213.74	213.56	213.52	212.68	212.53	213.51	212.85	211.83	212.26	212.06	212.91	213.48	212.02	213.39	211.99	212.46	213.27	211.81	213.19	212.74	212.17	213.38	212.44	212.61	213.3	212.56	212.59	212.68	212.38	212.9	212.45	213.3	213.29	213.05	214.19	213.69	213.6	213.55	214.54	213.17	212.94	213.48	214.18	213.1	213.51
204.44	204.53	203.88	202.71	204.61	203.65	204.18	203.36	203.54	204.26	203.66	204.58	203.98	203.89	203.32	203.87	203.96	203.64	202.95	203.47	204.21	203.45	202.44	202.95	203.91	202.91	203.45	203.36	203.74	203.59	203.8	204.04	203.54	204.04	203.34	203.48	204.9	203.54	203.5	202.71	203.63	203.6	204.12	203.94	203.21	203.78	202.88	202.88	204.43	202.83
209.52	208.57	207.47	209.95	208.17	209.05	208.61	209.44	209.84	209.09	208.89	208.27	207.93	209.09	208.72	208.32	209.13	208.73	210.14	208.05	210.1	207.96	209.69	208.57	209.06	208.84	209.74	208.36	208.61	208.93	208.51	208.23	208.33	209.65	208.92	208.6	209.15	208.7	208.56	209.13	208.88	209.13	208.77	208.32	209.14	207.89	207.68	208.79	209.24	209.41
208.09	208.95	208.73	208.89	207.26	210.2	209.01	208.58	208.69	208.69	208.71	207.31	209.32	206.57	208.43	209.02	208.28	209.23	209.51	208.28	208.78	209.01	208.31	210.57	207.31	209.28	207.51	209.95	207.99	208.21	208.7	208.5	210.02	209.24	210.42	208.24	209.61	209.59	209.09	208.9	208.38	208.34	207.31	208.58	207.83	208.34	209.49	207.82	208.18	208.97
211.54	211.2	212.22	212.25	211.53	211.2	211.25	212.26	211.85	211.91	211.22	210.94	212.36	210.35	210.85	211.44	212.21	212.16	210.8	211.53	210.55	211.57	211.04	211.5	211.2	211.15	211.46	212.46	211.33	211.95	212.4	212.02	211.96	211.06	211.18	211.09	210.88	211.95	211.46	210.83	212.5	212.4	211.26	211.06	210.97	211.68	211.94	210.52	212.71	211.36
203.1	203.52	203.73	205.08	202.89	204.76	203.24	203.8	204.41	203.15	202.45	203	203.6	204.32	203.55	204.54	203.81	203.7	203.76	203.57	203.67	202.63	203.09	202.64	204.55	203.95	203.16	202.32	203.96	203.34	204	203.63	204.13	204.25	203.4	203.51	204.38	205.09	202.87	204.51	203.25	202.82	203.68	203.62	203.11	204.58	203.68	203.65	203.66	203.58
205.53	205.97	204.34	205.4	205.56	205.81	203.18	204.92	205.08	204.77	204.78	204.44	204.37	204.42	204.6	203.99	204.81	204.15	204.27	205.37	203.97	204.41	204.76	205.19	203.54	205.42	203.91	204.9	204.83	203.95	204.44	205.05	204.86	205.59	205.77	204.39	205.33	204.36	204.06	204.58	205.53	205.64	205.3	205.49	205.44	205.25	205.35	203.98	205.99	205.48
204.25	203.7	203.73	202.69	203.69	203.57	203.36	204.29	205.22	204.15	203.68	204.16	203.62	204.06	203.86	204.26	203.3	203.58	205.07	203.94	204.63	203.58	204.41	204.69	205	204.78	204.57	203.61	203.75	204.03	203.31	203.79	203.86	203.35	202.66	202.94	204.8	203.86	203.83	204.6	203	203.41	204	203.29	203.54	204.49	204.91	204.28	202.7	204.93
202.7	204.37	203.58	204.03	203.31	204.13	202.3	203	203.48	203.72	204.24	203.92	203.2	204.03	203.32	203.47	203.39	203.87	202.77	203.87	202.34	205.01	203	203.64	203.26	203.11	202.76	204.28	202.32	203.09	203.29	203.05	204.02	202.98	202.32	203.41	203.04	203.73	204.34	202.03	204.44	202.66	203.43	204.05	203.4	202.97	203.24	202.63	202.2	202.87
203.84	204.19	203.92	203.69	202.85	203.02	203.05	202.55	202.91	203.92	204.28	204.13	204.98	204.28	203.82	203.79	204.17	204.19	203.97	203.97	203.29	204.1	204.09	204.42	203.35	203.98	203.27	202.94	204.02	203.98	204.27	202.46	204.54	203.99	203.53	203.76	203.71	203.57	204.01	204.67	203.79	202.51	204.99	204.03	203.88	203.62	203.87	204.08	204.55	203.72
202.81	202.56	204.38	203.69	203.33	203.67	202.78	203.59	203.38	204.54	203.65	203.72	202.6	203.25	203.48	203.32	203.96	204.04	202.85	203.64	203.36	202.4	205.23	203.63	202.79	204.14	203.52	203.42	203.03	203.93	203.93	203.26	203.04	203.11	204.07	203.3	204.19	203.3	202.91	203.23	202.94	202.89	203.97	203.37	204.4	202.96	203.36	203.75	204.21	203.17
209.76	210.28	209.83	210.69	209.23	209.38	209.26	209.08	210.33	210.22	210.31	209.4	209.54	209.97	209.69	210.09	210.13	209.41	210.24	210.11	210.18	208.68	208.44	209.86	209.69	209.56	208.78	209.13	208.92	209.36	209.5	209.23	210.33	209.99	208.82	209	209.63	209.06	209.95	209.8	209.98	210.22	210.09	209.97	209.81	209.94	209.11	210.07	209.93	209.69
209.85	210.13	210.55	208.72	208.41	209.54	209.07	208.43	209.36	210.35	208.74	209.35	209.59	209.27	209.4	209.73	209.48	209.8	210.19	209.64	208.83	210.17	209	210.13	209.62	209.48	210.01	209.19	209.72	209.69	209.97	210.2	210.85	209.19	210.61	208.78	209.1	209.67	209.61	209.52	209.59	209.53	208.69	209.46	210.82	210.44	208.91	209.74	208.58	210.3
207.82	207.77	207.44	208.52	207.9	208.39	209.12	208.97	210.35	208.76	209.86	208.66	209.12	209.41	208.44	208.45	209.8	208.32	209.06	209.01	209.39	208.51	208.61	208.21	209.25	208.75	208.9	209.66	209.32	208.4	207.48	208.25	208.19	208.27	208.7	209	208.58	209.75	209.06	209.29	208.89	208.37	208.68	208.6	208.79	208.93	209.37	210.58	208.4	209.02
208.88	208	209.17	209.02	209.28	208.74	208.98	207.72	207.79	209.06	208.25	208.56	208.47	208.7	208.11	209.33	209.23	209.24	209.11	207.78	209.02	208.51	208.06	207.82	208.98	210.26	208.28	210.08	208.36	208.59	208.92	208.09	208.55	207.49	209.13	208.51	208.94	209.71	207.3	208.46	208.39	207.98	208.02	209.16	209.97	208.8	207.59	208.57	208.94	207.86
209.78	209.35	209.53	209.44	207.16	209.2	209.07	207.5	208.28	208.85	208.64	209.05	208.36	208.81	208.44	209.14	207.88	208.92	208.16	209.05	208.03	207.7	210.21	208.9	208.19	208.27	208.94	208.98	207.28	207.88	208.18	208.09	208.11	208.37	209.56	207.25	208.52	207.48	209.61	208.29	208.77	208.47	208.87	208.58	207.34	208.92	208.01	208.36	208.9	208.54
206.19	206.97	206.39	205.51	206.28	205.93	206.99	205.99	205.62	206.05	206.57	205.99	205.72	206.02	206	206.97	205.99	206.4	206.36	207.28	205.62	206.96	205.82	205.76	207.09	207.11	207.56	205.65	206.41	205.86	206.81	205.75	207.21	206.11	206.41	205.69	206.5	207.07	206.29	206.37	206.29	207.24	206	207.05	207.1	205.49	206.97	205.83	205.89	206.47
203.29	202.77	202.18	202.53	202.35	202.59	202.64	202.17	202.78	201.44	201.66	201.75	202.58	201.79	202.68	202.89	202.17	203.19	201.98	203.35	201.81	202.19	203.29	202.87	202.58	201.05	200.9	203.29	203.05	201.09	204.29	202.24	201.9	203.39	203.27	202.84	202.09	202.78	202.06	202.82	201.95	201.69	202.76	204.4	202.21	201.58	202.64	202.19	203.55	202.82
210.31	209.66	209.21	209.71	208.96	208.11	210.27	209.17	209.87	209.72	210.31	210.54	210.13	208.7	208.88	207.99	209.6	209.5	210.14	210.02	209.27	209.64	209.58	209.57	210.23	209.58	208.93	208.7	211.12	208.34	210.08	209.71	210.87	208.63	208.67	209.49	209.5	209.4	209.39	208.63	209.98	211.01	209.39	209.06	208.91	209.34	208.84	209.61	210.85	209.64
212.34	212.48	212.01	212.18	211.11	212.52	211.77	212.37	211.69	211.9	211.29	212.19	212.61	212.19	212.1	212.35	212.11	211.6	212.01	210.86	211.25	211.01	212.45	212.62	211.24	212.01	212.11	210.88	212.32	211.62	211.44	211.32	211.45	212.22	211.59	211.59	212.2	212.44	211.71	211.14	211.64	211.97	212.36	211.31	211.69	211.02	213.01	211.73	211.35	211.97
211.03	212.33	211.2	211.95	212.36	212.13	211.6	211.6	211.67	212.09	211.25	210.93	210.42	211.83	212.51	211.99	212.1	212.35	210.64	211.49	212.52	211.74	212.58	211.46	211.66	211.79	212.07	210.78	211.31	212.17	212.39	211.38	211.51	211.52	211.32	211.98	211.9	212.77	211.9	210.89	210.96	212.09	211.37	212.08	212.32	211.36	212.22	211.26	212.44	211.83
201.13	201.6	201.02	202.4	201.18	201.11	199.99	202.14	200.49	200.92	201.34	201.31	200.58	201.28	201.84	200.19	201.64	201.37	201.02	200.17	201.04	200.98	200.57	202.36	200.64	201.17	202.22	200.6	200.76	200.69	201.2	200.91	202.62	200.88	201.13	201.34	201.82	200.4	200.62	201	201.6	200.38	201.26	201.42	201.74	201.37	201.72	200.59	201.7	201.54
209.77	209.19	209.51	208.7	209.83	209.3	209.73	209.47	210.65	209.54	209.9	209.58	209.77	209.32	210.49	209.12	209.52	209.84	208.88	210.31	210.66	209.65	209.94	210.08	210.22	210.23	210.35	209.62	210.12	210.58	209.48	209.95	209.91	209.46	209.25	209.51	209.98	209.47	208.68	210.23	210.02	209.68	209.55	209.48	209.02	210.22	210.04	209.56	210.47	210.66
200.16	200	199.36	199.27	199.82	199.39	199.86	199.54	199.86	198.8	199.83	199.94	200.54	199.19	198.81	199.49	199.24	199.23	199	199.8	199.55	199.94	199.52	199.7	199.54	199.03	199.91	201.07	199.79	199.32	200.07	200.62	199.64	199.72	198.96	200.2	199.05	199.53	199.7	200.19	199.84	199.23	199.53	199.53	199.54	199.02	199.39	199.81	199.7	199.11
203.89	203.25	203.08	202.41	202.5	202.13	204.28	203.31	203.14	203.62	202.27	204.79	203.71	203.24	203.37	203.99	204.13	203.55	203.26	203.24	202.88	202.97	203.76	203.65	203.58	203.5	203.85	204.06	203.3	202.54	203.57	203.38	202.06	203.96	202.99	204.12	204.13	203.11	202.93	203.64	202.98	202.71	203.25	202.88	202.8	203.55	202.97	203.38	203.92	203.68
208.54	207.11	208.87	208.01	208.2	207.38	208.55	207.17	207.24	207.34	207.4	208.7	208.24	207.63	207.03	207.45	207.68	207.68	208.93	208.11	208.37	207.77	206.96	207.66	208.42	208.56	207.26	208.4	207.87	208.41	207.64	206.92	207.42	207.22	207.5	207.72	207.33	208.17	207.21	207.3	209.02	209.29	207.53	209.56	207.59	208.06	207.61	207.67	208.52	208.94
203.85	202.88	203.22	203.03	203.77	203.22	202.81	203.34	203.35	203.76	202.65	203.24	203.15	202.54	202.93	203.03	203.41	204.83	203.29	203.22	203.37	203.62	202.8	202.71	203.18	203.01	203.05	203.79	202.44	203.22	203.2	203.19	203.65	202.82	202.98	203.18	204.05	203.16	203.6	203.08	202.84	202.81	203.79	202.22	203.7	202.99	202.63	202.18	203.28	203.19
203.37	203.59	203.81	203.02	204.64	204.09	202.1	202.67	203.43	204.18	203.86	201.85	203.46	203.61	202.72	202.81	202.8	204.22	203.75	202.71	203.53	204.2	201.9	203.96	202.9	203.5	202.8	203.43	203.6	202.26	203.93	202.39	203.71	203.1	205	204.51	202	202.92	203.8	203.3	203.7	203.3	203.24	204.95	203.46	203.89	203.07	203.95	203.01	203.31
202.77	201.59	203.31	203.07	202.58	204.84	203.71	204.33	203.07	204.15	202.89	203.35	203.57	202.43	202.82	202.54	203.02	202.5	203.11	202.74	202.75	202.37	203.73	203.6	203.73	203.54	203.36	202.95	203.74	202.26	202.73	203.2	203.77	203.23	202.69	203.46	203.12	203.61	203.06	203.43	202.27	202.56	203.87	203.9	202.9	202.67	202.73	203.61	202.65	203.44
209.26	210.35	209.94	209.49	210.55	210.36	208.98	209.07	209.63	210.84	210.04	208.32	209.52	209.49	209.43	208.68	209.76	209.34	208.57	209.24	208.82	211.04	209.27	209.57	209.01	209.96	209.76	209.61	209.88	210.07	209.76	210	209.76	208.91	209.76	209.79	209.2	210.12	209.38	209.49	210.16	209.14	210.04	211.21	208.41	208.44	209.28	210.92	212	209.92
208.66	209.7	209.43	208.45	208.47	208.22	209.76	208.03	209.48	208.94	208.75	208.97	208.19	209.08	208.16	208.37	207.56	207.99	208.72	208.16	208.14	208.7	208.01	207.96	208.6	208.56	207.6	208.77	209.38	208.15	209.19	207.78	209.1	208.25	207.85	207.82	208.69	208.52	208.29	208.8	208.69	208.08	208.31	208.05	207.74	208.02	208.05	208.72	209.29	209.02
216.38	216.54	217.78	218.37	216.94	215.94	216.49	218.22	216.49	216.94	217.72	217.16	217.82	217.58	217.03	216.6	217.28	217.27	218.35	218.23	217.51	216.89	217.14	216.82	218	217.65	217.48	217.42	216.17	217.99	217.26	216.64	217.74	217	216.57	217.72	216.84	217.34	217.65	217.56	216.33	217.14	216.33	217.03	217.49	217.26	216.02	217.24	216.98	216.81
200.08	200.7	199.85	199.51	199.75	200.68	199.72	199.82	199.47	200.64	199.68	199.92	200	199.68	201.69	200.01	200.03	199.78	198.59	200.77	201.24	200.04	200.78	201.03	199.37	200.32	199.82	201.54	199.52	200.53	199.83	200.48	201.75	200	200.45	199.03	199.6	199.94	200.92	200.4	200.26	201.03	199.57	200.12	200.51	199.84	199.67	200.36	200.55	200.18
212.92	212.06	213.23	213.38	211.83	213.19	212.44	213.3	213.15	212.61	213.01	212.34	212.58	211.63	211.86	212.36	213.02	212.52	212.82	212.56	212.08	211.22	211.59	211.93	212.39	212.43	211.02	211.5	212.33	213.02	211.33	211.92	211.91	211.72	212.28	212.16	212.91	213.01	212.59	212.18	211.95	212.81	211.81	212.29	212.14	212.95	211.4	211.45	213.62	212.77
204.24	203.74	202.85	204.73	204.31	203.11	204.27	203.51	204.58	202.63	203.62	204.42	204.41	202.73	201.96	203.16	203.64	203.8	204.72	204.01	202.8	203.72	203.92	204.6	203.35	204.96	203.41	202.84	203.92	203.75	203.31	202.9	203.49	204.53	202.1	204.6	204.57	203.96	202	203.26	203.57	204.41	203.7	203.14	204.82	204.23	204.24	204.17	204.56	202.49
204.82	204.93	205.2	204.25	205.26	204.53	205.56	203.75	204.12	205.54	205.07	205.06	205.14	203.88	203.39	204.9	204.15	205.16	205.74	203.76	205.2	205.34	204.94	206.27	204.3	205.63	205.29	203.79	204.85	205.14	205.27	205.2	204.71	204.45	204.7	204.9	204.91	203.72	204.54	205.68	204.8	203.78	204.81	205.14	204.63	204.02	203.29	203.62	205.29	204.96
202.08	202.94	202.12	202.59	201.97	203.38	202.18	203.2	202.5	203.03	203.95	202.52	203.18	203.41	202.94	202.86	202.56	203.1	202.76	202.43	202.39	202.34	203.42	203.51	203.46	202.49	202.78	203.1	202.7	201.61	201.78	202.05	202.99	203.49	203.02	203.18	201.79	203.12	203.34	201.05	203.14	204.25	202.21	202.32	201.98	202.94	203.16	201.87	203.63	202.14
209.03	208.78	210.57	208.76	207.29	209.09	209.18	210.17	208.88	208.92	207.97	209.25	209.11	209.13	208.46	208.91	208.53	208.46	208.49	208.44	209.91	208.85	209.75	209.26	209.23	208.53	208.31	210.98	208.86	209.18	209.53	209.06	208.32	209.31	208.15	209.03	208.85	209.21	208.7	208.62	207.49	209.79	208.12	208.27	209.65	209.04	208.19	209.28	208.41	209.61
203.08	203.16	202.05	200.91	202.11	201.87	203.19	201.87	202.96	202.49	202	202.49	203.88	203.64	202.36	202.17	203.23	202.75	202.28	201.87	201.53	201.76	202.18	201.58	203.86	202.52	202.53	202.36	202.73	203.08	203.06	201.94	201.02	201.73	202.3	202.32	203.12	202.32	203.74	201.8	202.46	202.77	201.61	203.06	202.55	203.06	201.7	201.77	202.52	201.83
217.23	215.22	217.63	216.75	216.12	218.18	216.5	217.11	217.17	216.13	216.53	217.25	216.95	216.54	216.92	215.81	217.1	216.33	217.68	216.86	217.21	217.16	217.77	217.49	216.49	217.51	216.82	217.18	217.35	216.49	217.23	218.01	217.69	217.03	215.77	218.19	217.05	215.92	216.01	217.09	217.09	216.17	217.06	216.27	217.6	216.61	217.14	217.18	216.74	216.63
205.37	204.08	205.76	204.68	205.37	205.35	204.35	205.25	203.84	204.89	204.66	205.29	203.94	202.68	205.65	204.53	204.76	204.96	205.29	203.89	205.08	205.44	204.84	203.61	205.16	203.99	204.18	204.09	205.31	203.29	204.18	204.46	204	204.27	203.85	203.52	204.72	205.21	204.88	204.27	205.25	205.11	205.94	205.29	205.42	203.96	203.52	203.75	204.92	206.09
203.59	203.31	204.11	204.78	205.1	204.24	203.97	204.39	203.14	202.7	203.38	203.54	203.26	204.03	203.17	204.19	203.18	203.67	204.74	204.11	204.52	204.73	204.41	203.97	204.2	205.13	203.86	202.92	204.55	203.34	203.89	203.85	204.23	202.84	203.84	204.03	203.47	204.46	203.05	204.32	203.82	203.81	203.08	203.92	205.21	204.63	204.29	203.71	204.47	204.05
208.58	207.91	208.88	208.28	208.62	208.28	208.6	208.82	208.06	208.63	208.17	208.63	208.72	207.62	208.54	209.64	208.14	208	208.79	208.76	208.92	210.08	207.04	209.45	208.23	208.22	208.76	208.39	209.32	208.79	208.05	209.21	208.78	207.93	209.37	209.52	209.45	209.27	208.58	208.64	208.79	208.37	208.65	207.87	208.91	209.01	209.14	209.21	208.97	210.1
203.35	203.7	203.02	204.03	203.6	204.73	203.2	204.16	204.88	204.37	204.06	204.36	202.85	204.38	204.48	204.04	203.34	203.02	203.59	204.34	204	203.48	204.77	203.64	203.67	203.27	204.11	204.36	203.54	204.5	204.46	203.66	204.75	201.97	204.01	205.21	204.77	204.22	203.11	203.7	204.99	203.14	204.86	203.67	204.85	203.73	204.24	204.17	204.95	203.58
202.55	201.62	202.54	201.73	202.4	202.47	203.27	201.39	202.18	202.75	201.81	204.56	202.83	202.78	201.23	202.18	202.41	201.41	201.88	201.84	202.2	202.24	201.65	202.9	202.26	202.66	203.21	202.1	202.05	203	201.74	201.66	201.92	202.65	202.31	202.17	202.72	204.23	201.91	202.37	203.12	201.89	203.11	202.54	201.45	201.53	202.33	203.09	202.67	202.6
203.75	202.44	201.81	203.47	202.63	202.46	201.91	202.31	203.03	203.74	201.9	202.21	202.95	202.27	203.38	201.85	202.61	202.52	202.43	203.64	203.44	203.1	202.65	203.69	202.24	202.92	202.48	202.94	203.58	203.24	203.26	202.89	202.11	202.72	203.15	202.79	202.92	201.36	202.94	201.82	201	202.34	203.24	202.4	203.1	201.68	202.74	202.96	202.66	203.18
212.58	211.91	212.53	214.28	212.88	212.02	211.96	213.39	213.62	212.61	212.65	213.19	213.36	212.37	213.45	213.43	213.26	213.01	213.38	212.68	213.9	212.26	212.08	211.11	214.92	212.31	212.97	213.1	212.38	211.9	212.85	212.66	212.79	212.63	213.46	213.01	212.29	212.51	212.29	213.82	213.37	213.71	213.44	213.87	213.66	212.72	212.47	213	212.92	213.37
207.93	208.19	207.84	208.14	209.15	207.43	207.34	208.2	207.54	208.73	207.58	207.39	207.51	208.13	207.92	207.66	207.72	208.17	207.37	207.31	207.32	207.36	207.47	208.35	206.71	207.89	209	207.13	206.96	208.32	207.18	207.9	207.73	207.58	207.6	208.72	208.66	207.76	207.8	208.15	208.4	206.67	207.45	208.43	208.25	207.62	208.26	207.53	208.09	207.79
200.12	201.14	200.2	200.33	200.99	200.35	199.7	200.72	199.78	200.76	200.05	201.13	200.54	200.85	199.6	201.08	200.99	200.61	199.46	201.15	200.8	200.48	200.66	200.56	200.38	199.99	200.46	199.95	200.58	200.98	200.05	199.59	199.49	201.12	200.21	200.63	200.27	201.56	200.98	201.13	199.5	200.22	200.26	200.53	199.98	200.71	199.25	201.35	200.6	200.89
202.32	202.84	201.99	202	202.36	201.41	203.54	202.43	202.26	202.28	201.46	202.56	201.64	201.7	202.66	202.78	201.75	202.69	203.53	203.73	201.5	201.95	203.16	202.73	203.11	203.09	202.71	202.57	203.03	203.31	203.33	201.97	202.15	203.76	202.14	202	202.4	202.64	203.22	202.15	202.11	201.41	202.71	204.46	203.21	200.85	202.55	202.01	202.97	200.83
199.86	200.38	201.89	200.56	200.4	199.5	201.39	199.7	200.51	200.74	200.82	199.09	200.71	201.66	198.85	200.73	201.22	200.8	199.96	200.56	201.14	200.42	200.18	200.47	201.66	201.62	199.66	200.6	200.11	200.29	200.4	201.29	199.35	199.56	200.72	200.24	199.69	200.18	200.62	200.11	199.92	200.14	200.99	199.89	199.28	200.93	200.69	200.91	200.79	200.11
200.94	199.68	200.66	199.7	199.97	200.41	200.53	200.44	200.66	201.15	199.76	200.39	200.36	199.09	199.54	200.64	198.53	199.88	200.4	199.99	200.29	200.74	198.94	199.52	200.31	200.55	199.81	200.66	200.01	200.51	199.64	199.6	200.73	199.98	199.58	201.23	200.37	200.37	199.28	198.86	200.83	200.68	199.91	199.41	200.67	200.24	200.84	199.44	200.82	200.47
205.63	204.27	206.03	204.47	204.33	204.19	203.95	204	203.69	204.99	204.06	203.62	204.07	204.91	204.44	204.21	205.39	204.43	204.52	205.09	205.57	204.81	205.87	205	205.6	205.05	205.01	205.32	204.56	204.82	204.95	204.38	204.65	205.52	205.66	205.74	204.85	203.93	204.35	205.63	204.04	205.27	203.99	205.45	204.33	204.57	206.06	204.49	205.42	205.68
218.37	216.43	216.5	215.6	216.56	217.3	216.48	216.09	217.84	216.07	217.12	216.71	216.91	217.62	216.28	216.35	216.56	217.4	217.43	217.65	215.9	218.15	216.55	215.63	217.32	216.87	217.26	216.79	217.2	217.89	217.06	217.46	214.99	217.68	216.34	217.74	217.19	216.83	216.39	217.19	216.04	217.48	217.95	216.53	216.22	216.74	217.15	216.94	216.27	218.04
209.09	209.12	209.66	209.07	209.91	209.86	208.77	209.18	208.97	209.69	209.14	207.85	210.08	208.89	209.59	209.84	210.16	208.71	208.44	210.02	210.28	209	208.21	209.32	209.25	208.86	209.08	209.26	209.88	208.79	209.49	208.06	208.75	210.27	210.44	209.76	210.45	209.16	210.82	209.72	209.12	209.89	210.2	208.88	208.87	209.89	208.87	210.55	209.31	209.75
194.18	194.91	194.28	194.05	194.71	195.46	193.89	194.79	194.8	193.38	195.18	193.55	194.05	193.24	193.86	194.19	193.84	193.76	194.21	194.35	194.12	194.62	192.8	193.2	194.32	193.97	195.69	195.2	194.28	193.84	193.32	194.67	193.32	194.74	195.31	194.58	193.82	194.25	193.92	194.23	194.34	194.56	193.36	194.77	194.69	195.13	194.01	194.28	193.81	194.42
216.85	218.56	217.83	217.01	218.23	218.63	218.77	218.88	217.41	216.78	216.81	218.18	217.33	219.22	217.13	217.08	217.48	217.82	217.65	218.22	218.03	218.57	218.55	218.45	217.7	218.97	216.22	218.47	217.95	217.87	217.3	219.11	218.14	216.91	217.18	218.65	216.98	217.42	218.45	218.11	217.76	218.58	218.67	218.51	217.78	218.67	217.64	218.12	217.82	219.2
204.14	203.71	204.04	202.28	202.52	202.61	203.41	202.46	203.25	203.62	202.42	203.1	202.69	204.66	203.96	203.38	204.06	202.92	203.21	202.8	203.4	204.31	203.94	203.12	203.39	204	202.94	202.37	203.15	204.07	203.5	203.77	204.87	203.71	201.89	202.91	204.1	203.8	204.35	202.79	203.71	201.15	203.81	202.9	203.75	203.97	203.57	202.59	203.39	203.2
209.66	210.1	210.27	209.53	209.68	208.52	210.42	208.95	210.4	209.38	210.61	210.56	209.23	210.19	209.46	208.32	210.13	208.78	208.35	209.53	210.14	208.86	209.56	208.55	209.95	209.84	209.38	210.44	208.84	209.48	209.68	208.89	209.41	209.33	209.47	208.42	209.64	210.1	209.43	211.2	208.81	209.3	209.3	209.51	209.37	210.48	208.8	209.62	210.26	209.06
200.3	198.74	198.99	199.89	199.47	199.54	199.9	200.03	198.85	199.18	199.3	199.38	200.08	199.55	199.29	200.02	200.2	200.1	200.14	200.06	199.81	198.63	199.69	198.46	200.03	198.14	199.56	199.21	200.76	199.53	198.3	200.16	199.41	198.47	199.71	199.67	199.84	199.58	198.35	199.86	198.53	198.5	198.77	199.45	200	200.03	199.18	198.99	201.02	198.97
194.98	195.62	194.86	195.33	195.04	195	195.67	195.15	194.23	195.18	195	195.34	195.67	194.72	194.32	196.02	196.42	197.28	195.3	195.34	195.79	195.43	195.92	195.74	194.43	195.57	194.21	194.48	195.35	194.5	195.27	195.14	194.97	194.61	194.88	195.5	194.48	194.98	195.15	195.56	194.83	194.15	194.43	195.1	196.61	195.46	195	195.35	194.96	195.61
208.05	207.56	208.17	209.55	207.69	208.57	209.16	208.35	208.71	208.67	208.45	209.04	209.21	209.89	207.97	209.11	208.23	209.39	208.89	207.91	207.41	208.42	208.9	208.32	208.87	208.04	209.02	208.93	209.99	210.05	208.89	207.7	209.46	209.49	209.32	209.04	208.88	209.08	208.99	209.42	210.16	207.85	207.92	208.13	209.97	208.5	208.05	208.86	209.08	208.48
217.16	217.4	219.24	217.4	218.47	218.02	218.21	217.99	218.31	217.49	218.06	218.61	218.36	218.35	218.02	218.11	217.28	217.47	218.65	217.36	217.76	218.41	218.3	217.44	217.56	216.72	217.46	217.97	217.96	217.9	218.09	217.18	217.61	217.64	217.65	217.84	217.98	218.59	217.23	218.92	217.57	219.78	216.39	218.71	217.26	218.48	219	219.29	217.68	218.11
212.48	210.95	210.87	211.64	211.61	212.02	211.2	211.77	211.64	211.33	211.38	210.88	212.25	212.14	211.56	211.79	212.4	211.6	212.19	211.15	211.31	211.44	212.09	212.38	212.63	211.9	211.94	211.63	212.43	212.11	212.18	212.44	212.55	212.23	212.37	211.81	211.02	211.6	212.85	212.61	212.14	211.39	212.89	212.09	210.49	212.1	210.72	212.15	212.34	211.06
199.41	200.26	201.56	200.9	200.39	200.14	199.8	200.86	200.26	200.6	199.36	200.43	200.67	200.42	200.93	200.06	200.34	200.96	200.22	200.25	200.8	200.71	201.24	199.87	199.78	200.74	199.76	200.66	200.17	201.15	200.06	200.76	200.73	200.83	200.55	200.24	200.47	201.11	200.58	200.22	200.77	201.06	200.65	199.96	200.6	201.72	200.79	201.03	200.5	200.2
212.5	211.81	212.09	211.72	212.64	210.9	211.51	211.17	211.54	211.31	212.65	212.38	210.83	211.12	211.3	211.64	210.95	211.99	211.28	210.92	211.28	212.55	211.21	211.44	212.5	210.79	212.48	211.97	211.37	210.98	212.64	211.33	211.15	211.63	212.09	211.65	211.83	212.48	211.54	210.37	211.47	211.71	211.79	211.44	211.45	211.27	211.29	211.28	210.71	212.15
207.9	207.3	209.12	207.56	207.47	208.04	209.3	208.07	208.16	207.74	207.63	206.9	207.65	209.22	208.24	208.22	207.16	207.12	208.01	206.85	207	208.33	207.43	208.73	208.06	208.93	207.38	208.25	208.54	207.17	207.81	208.03	207.33	207.59	206.93	206.53	209	208.36	207.47	207.14	207.24	208.19	207.56	208.03	207.85	207.58	208.36	208.1	206.97	208.73
199.52	198.71	199.82	199.35	198.11	198.94	198.74	198.63	199.17	198.71	197.9	199.39	198.8	199.49	198.68	199.5	198.06	198.44	198.22	198.53	199.12	198.39	198.57	199.16	197.76	199.67	198.47	197.42	199.34	198.68	198.85	199.29	198.2	198.57	198.9	199.15	200.04	198.63	198.33	200.29	199.26	199.18	199.42	199.27	198.92	199.05	199.11	198.63	197.77	199.64
207.36	206.96	207.25	207.44	208.74	207.9	206.98	207.72	207.27	207.32	208.19	208.05	208.02	207.88	208.28	208.41	206.73	208.34	207.51	206.68	208.15	206.68	207.11	208.36	207.77	207.84	209.24	207.59	208.66	207.53	208.17	206.81	207.44	208.39	207.74	208.33	208.08	207.9	208.32	208.68	207.52	207.13	208.75	207.43	207.74	207.57	208.36	206.01	207.28	208.2
206.51	207.25	205.61	206.59	206.21	206.3	205.44	206.33	206.98	205.33	206.88	207.08	206.26	205.78	205.74	207.77	205.31	205.96	205.66	207.04	207.53	206.14	206.16	206.53	206.7	207.15	206.14	206.24	206.28	206.41	205.42	207.06	206	206.65	206.51	206.53	204.24	206.32	206.37	205	206.13	205.54	204.73	205.62	206.51	205.81	205.54	207.31	206	206.37
208.62	208	208.32	207.61	207.95	207.7	208.52	208.03	209.06	208.55	208.91	208.49	208.37	209.89	209.16	207.54	209.61	209.25	209.74	208.18	207.58	207.95	208.27	208.86	208.54	209.64	208.63	208.58	209	208.7	207.48	209.82	208.21	208.07	207.86	209.07	208.59	208.86	208.27	208.12	209.26	208.58	209.13	209.54	208.03	208.62	209.02	209.28	208.2	209.01
202.35	203.69	202.73	201.41	201.75	203.57	204.14	202.06	202.49	202.74	202.06	203.02	202.36	202.56	202.51	203.76	202.45	201.34	201.99	202.75	204.09	203.77	203.12	202.16	201.37	201.94	201.6	201.69	201.88	202.04	201.9	203.62	202.73	203.35	202.55	202.79	202.81	202.49	202.4	202.75	202.85	203	203.17	202.81	201.43	201.48	201.2	202.93	203.37	202.88
210.97	214.26	213.21	212.86	212.6	212.63	212.99	212.66	213.72	211.32	212.76	212.52	212.57	211.14	211.5	212.02	213.15	212.64	211.77	212.34	212.73	212.74	212.65	211.78	212.51	212.97	211.92	211.96	212.53	213.57	211.56	212.47	213.16	212.26	211.58	212.55	211.15	212.33	211.8	211.83	212	212.93	212.49	213.05	213.03	212.2	212.34	212.57	211.67	213.09
212.55	213.71	212.72	213.09	212.85	212.84	213.15	213.11	214.21	213.6	213.3	213.21	212.7	212.66	213	214.26	212.26	211.88	213.08	212.83	211.85	212.36	211.81	213.33	211.4	212	211.75	214.14	212.56	212.16	211.9	213.64	214.08	213.32	212.79	212.74	212.96	212.6	212.86	212.32	212.98	212.35	213.96	212.52	213.35	212.58	213.28	213.32	213.01	212.52
216.58	216.62	217.27	217.19	216.48	216.42	216.73	217.11	217.7	217.06	215.84	217.42	216.92	217.32	216.47	216.24	217.19	216.33	216.99	217.78	217.5	216.34	217.32	217.06	217.47	217.72	217.16	216.51	217.42	216.1	216.47	216.84	216.63	217.53	217.12	217.51	216.79	217.25	216.15	216.39	216.43	217.1	217.83	215.87	217.45	216.64	216.06	217.49	216.85	216.65
208.26	207.7	207.25	207.32	207.56	208.24	208.9	208.6	207.18	208.64	208.04	208.35	207.51	206.88	207.43	207.77	208.78	206.79	207.73	207.64	208.43	208.21	207.15	207.13	207.7	207.99	207.43	208.38	207.43	206.98	207.46	208.01	206.95	208.22	208.6	207.92	207.56	208.6	209.07	207.74	208.03	208.25	207.77	207.48	207.98	208.73	208.01	208.15	207.89	208.11
209.03	209.86	208.87	209.95	210.65	209.23	209.91	209.52	209.88	209.54	209.91	210.51	209.73	209.83	208.52	210.1	210.18	210.44	210.08	209.45	209.7	209.35	209.38	208.21	209.93	210.71	209.76	209.15	209.11	209.95	209.43	210.19	209.07	209.96	209.17	208.77	209.36	210.02	210.27	210.11	209.56	210.41	209.25	209.05	208.94	209.4	209.47	210.54	208.74	209.46
209.63	208.83	209.22	209.76	208.54	209.55	207.9	208.08	208.57	208.45	209.21	208.43	208.71	207.59	208.58	209.65	209.38	209.1	208.46	209.91	208.7	208.58	207.9	208.78	208.31	209.02	208.46	210.61	208.44	208.52	209.59	209.49	208.18	208.11	209.17	207.88	208.3	208.66	208.9	209.22	209.49	208.07	209.06	207.96	208.75	207.92	208.78	209	209.55	208.68
197.84	198.53	198.64	198.08	200.07	198.18	199.16	198.46	198.44	197.85	199.55	198.4	199.19	198.72	198.49	198.57	198.6	198.44	198.86	198.38	198.98	197.33	197.49	199.53	198.22	198.29	199	198.09	197.89	198.54	198.25	198.21	198.1	197.74	199.1	198.77	198.32	199.24	198.43	199.33	198.01	199.5	197.69	198.42	198.52	197.42	198.68	198.92	198.81	199.1
204.04	204.13	205.03	205.5	204.53	205.24	205.07	204.46	204.4	205.46	203.79	204.23	204.99	205.36	204.85	205.04	203.62	204.35	204.67	205.47	204.99	204.12	204.87	205.14	204.53	204.95	204.39	204.33	204.55	204.05	204.88	206.14	204.19	204.7	203.38	203.84	203.09	203.82	205	203.91	203.3	205.53	203.85	203.94	203.66	203.68	205.1	204.48	204.73	203.84
211.7	212.09	211.67	212.15	210.98	211.84	213.53	211.16	212.49	211.81	212.11	212.49	212.44	212.35	211.38	212.31	212.03	211.49	211.16	211.08	211.7	211.83	211.03	211.33	212.23	211.86	212.88	211.41	211.21	212.93	211.41	212.52	211.17	211.8	212.66	212.2	211.33	211.75	211.59	211.06	210.66	210.7	212.11	211.88	211.48	211.85	211.45	212.65	211.41	213.62
208.98	208.8	208.68	208.62	208.42	208.37	208.07	209.35	208.21	208.57	208.99	207.98	207.44	209.16	208.76	208.77	208.77	208.17	208.44	208.27	207.42	207.96	209.8	208.68	209.42	208.83	209.5	209.39	208.35	208.41	208.53	209.05	208.73	208.56	209.41	208.94	207.47	207.83	208.68	208.25	208.17	209.23	208.56	208.37	208.54	208.25	208.38	208.09	208.4	210.41
212.53	212.27	212.22	212.8	211.28	210.41	211.92	212.81	212.08	213.27	212.51	211.55	211.37	212.17	211.69	211.94	211.78	211.68	212.35	210.84	212	211.69	211.84	212.23	212.6	212.36	212.08	211.86	211.47	211.24	211.5	212.27	211.1	211.43	211.44	210.59	210.51	212.6	211.21	211.53	212.31	211.22	212.33	212.23	211.33	211.85	212.57	210.87	211.49	211.33
207.17	208.61	207.79	207	207.63	207.4	208.06	208.41	206.84	207.96	208.2	207.96	207.07	208.37	207.44	208.14	207.07	208.28	206.59	207.31	207.04	207.55	208.13	208.29	206.68	207.42	208.28	208.21	207.24	208.26	207.7	207.36	208.56	207.43	207.12	207.71	207.77	207.36	207.34	208.12	207.12	207.55	208.08	208.17	208	207.61	207.12	206.02	207.81	207.16
211.2	210.72	211.9	211.69	211.92	210.77	212.64	211.51	212.15	211.85	212.35	212.07	211.41	212.89	210.7	211.71	211.71	211	211.6	212.14	213.25	211.01	211.08	212.03	211.52	212.01	212.07	210.98	211.69	212.54	212.29	212.12	211.55	212.05	211.39	211.02	211.25	211.93	213.29	213.04	211.99	211.53	211.19	212.36	211.65	210.48	211.59	210.8	211.56	211.6
211.91	212.45	213.08	211.79	212.32	212.68	211.53	212.59	212.67	212.51	211.18	213.72	212	213.3	211.95	212.92	211.98	212.62	213.92	212.22	213.85	211.34	213.01	211.89	213.05	212.68	211.73	213.13	213.13	212.05	213.78	212.13	212.7	213.22	211.88	212.68	212.1	213.19	212.04	211.83	212.49	212.97	213.45	212.14	211.97	211.32	212.64	212.5	212.34	212.2
208.16	206.83	206.91	207.95	207.27	207.75	207.96	206.8	206.96	207.75	207.8	206.93	207.85	207.99	208	206.27	208.56	207.7	207.81	208.3	208.28	207.47	208.08	206.39	206.39	207.7	208.04	206.4	207.78	208.04	206.45	207.52	207.4	207.13	207.55	208.9	207.19	208.27	207.67	208.34	207.63	208.58	207.59	208	207.35	207.07	208.31	208.08	207.66	207.72
207.07	206.54	208.8	206.89	208.2	207.98	206.79	206.6	208.28	207.72	208.57	207.78	207.88	209.25	208.32	207.62	207.35	208.26	207.13	207.69	208.62	207.93	208.63	207.51	208	207.27	207.4	207.56	208.87	207.69	207.7	208.12	207.19	207.91	207.01	208.18	208.11	207.8	207.73	208.39	208.64	207.66	209.23	208.07	206.93	207.47	206.78	207.07	206.29	207.53
204.08	203.21	204.38	204.15	204.21	203.08	204.14	203.13	204.18	203.64	204.39	203.21	203.38	203.51	203.62	203.47	201.83	203.93	203.83	204.65	203.12	203.6	202.78	203.75	204.43	203.14	203.88	203.05	203.31	204.46	204.17	204.03	203.6	203.92	203.22	203.33	204.39	204.16	204.83	202.87	204.09	202.81	203.91	203.54	202.9	203.37	203.42	203.77	203.83	204.56
200.83	200.53	199.53	199.93	199.85	199.3	198.96	200.73	200.14	199.74	199.5	199.95	198.8	200.41	199.83	200.38	200.27	200.62	200.45	200.6	199.69	199.35	201.39	200.57	200.68	199.52	200.61	200.64	199.65	199.49	199.58	200.22	198.92	200.27	199.27	200.53	200.25	198.71	200.17	199.09	200.82	200	200.1	199.58	200.83	200.94	200.41	199.74	201.08	199.06
204.58	203.17	203.58	204.47	203.05	203.6	204.22	204.19	202.07	203.82	204.38	203.78	204.56	203.5	204.84	203.18	203.87	202.46	203.64	204.28	203.85	203.92	204.95	204.45	203.17	204.3	203.66	204.24	202.48	204.27	203.8	205.66	203.65	204.43	203.34	203.24	204.4	204.68	204.26	203.46	204.03	203.23	203.37	204.07	203.79	204.02	202.3	203.93	204.07	204.32
207.47	207.19	207.13	207.36	208.52	207.84	207.75	207.39	207.66	207.19	208.16	207.87	207.51	208.42	206.61	206.87	207.79	207.76	207.96	207.13	208.2	208.32	207.15	207.51	208.39	208.76	207.89	207.68	206.5	207.51	208.11	207.23	207.96	207.81	207.92	207.53	207.9	208.13	208.92	207.79	207.98	207.93	207.47	207.63	207.47	207.76	207.44	208.24	208.32	207.78
208.34	209.03	208.9	208.96	208.76	208.4	209	208.69	208.93	210.2	208.1	208.57	209.24	208.9	208.57	209.87	209.19	207.51	208.51	207.6	209.18	208.07	207.63	208.92	208.06	208.11	207.65	207.3	209.08	208.61	209.15	209.04	207.74	209.39	207.06	207.83	207.93	208.75	209.1	208.46	208.47	207.42	208.25	209.44	208.37	208.85	208.89	208.15	208.16	206.84
211.19	210.32	211.13	211.7	211.08	211.29	211.62	211.25	211.65	211.48	210.89	212.31	210.97	211.41	211.91	212.1	212.5	210.85	211.54	211.76	211.35	211.02	212.03	211.18	211.26	211.17	211.56	211.03	210.97	212.33	210.99	212.34	211.75	211.46	212.29	210.82	212.53	211.62	213.31	211.86	211.65	211.29	211.09	212.36	211.73	211.13	211.32	211.49	212.26	211.53
211.53	210.39	211.04	211.26	211.92	212.13	211.71	211.02	212.57	212.01	210.25	212.51	211.86	211.23	211.55	211.37	212.45	212.24	211.34	211.67	211.72	212.02	210.46	212.36	212.28	211.51	211.55	212.94	211.81	212.19	212.04	212.61	211.98	211.57	211.22	212.33	211.88	212.92	212.1	212.61	211.37	212.35	212.34	210.6	212.16	211.86	211.81	211.93	211.99	211.56
209.12	208.76	208.8	208.52	208.77	209.61	208.64	207.61	208.78	209.25	209.69	208.53	209.11	209.74	208.9	208.23	208.2	208.88	209.26	209.21	209.79	208.06	208.91	209.02	209.48	207.99	208.82	208.67	208.95	208.61	208.73	208.75	208.85	209.51	208.44	208.99	208.69	210.2	208.72	210.04	209.39	208.85	208.29	208.57	209.35	208.97	209.61	208.7	208.68	208.4
213.29	213.19	213.27	213.72	212.27	214.34	214.11	212.4	212.75	212.79	214.89	212.47	213.61	212.36	214.21	213.55	212.8	213.05	213.07	212.57	212.68	213.44	211.99	211.81	211.02	213.71	212.59	213.69	212.77	213.07	212.67	213.03	213.69	212.4	212.95	211.88	212.77	213.12	213.39	213.47	213.3	212.21	212.98	212.87	213.27	213.24	214.03	212.19	213.67	212.47
199.34	199.81	199.14	198.95	200.09	199.49	198.71	199.87	199.1	197.81	199.98	199.77	199.56	200.54	198.2	198.11	199.31	200.02	198.74	198.87	198.59	197.85	199.99	199.17	199.15	198.56	199.56	198.9	198.97	198.76	199.26	199.39	199.12	198.48	199.41	199.01	199.13	199.5	198.02	200.33	200.01	199.15	199.37	199.61	199.66	199.49	199.23	199.32	198.68	198.86
208.13	207.84	207.7	207.89	207.59	207.2	207.64	207.21	206.89	208.03	208.71	208.3	207.74	208.44	208.56	207.25	209.16	207.8	207.47	207.31	207.75	207.84	208.74	207.73	207.87	207.29	206.82	207.02	208.57	208.06	208.14	207.08	208.05	207.99	208.43	207.56	206.36	208.28	208.54	208.61	208.78	208.07	206.45	207.74	208.48	206.12	207.3	208.13	207.6	208.4
213.84	214.07	213.15	213.5	214.25	213.89	214.33	214	213.07	213.99	214.5	213.79	213.43	213.44	213.51	213.68	214.52	213.46	214.88	213.39	214.23	213.86	213.03	214.01	214.47	213.97	212.79	213.17	214.04	213.85	213.46	214.34	212.95	214.35	213.77	213.96	213.95	213.16	213.55	213.57	214.73	214.3	214.59	213.88	213.89	213.08	213.31	213.46	214.22	213.4
212.61	212.48	213.78	213.85	213.09	213.3	212.79	213.26	214.17	213.18	212.57	213.68	212.45	212.84	212.79	213.12	213.24	211.55	212.91	212.83	213.15	213.57	212.59	213.2	212.5	211.84	213.56	213.34	213.51	212.47	214.16	212.91	213.62	212.54	212.63	213.06	212.83	212.74	213.11	212.38	213.13	213.46	213.07	212.07	213.07	212.52	213.23	212.11	212.62	214.58
210.72	211.13	211.48	211.99	212.48	211.32	211.52	212.39	211.66	212.6	211.5	212.47	211.82	212.91	211.56	212.17	212.51	211.24	212.18	211.3	212.87	212.05	213.5	211.65	212.17	210.99	211.48	212.08	212.23	213.16	212.44	211.16	211.81	212.69	212.71	212.92	211.48	212.15	210.92	211.74	211.52	211.65	212.24	211.84	211.84	211.01	211.4	211.32	212.07	211.88
201.15	199.68	200.19	200.07	200.9	199.95	199.19	200.18	200.37	199.74	200.64	200.49	200.36	199.92	201.74	199.68	200.37	201.05	200.21	200.51	200.16	200.9	200.97	200.24	200.26	200.22	199.8	198.9	200.74	199.77	199.78	200.22	199.67	200.94	199.62	202.11	200.6	199.14	200.91	200.55	200.24	201.71	200.11	200.48	200.31	200.27	198.89	200.26	200.87	200.47
200.03	201.57	199.69	201.11	199.81	200.45	199.9	200.2	200.18	200.5	200.76	199.11	201.45	199.86	200.06	200.36	199.53	201.04	200.48	201.14	201.45	201.29	199.75	199.5	200.29	199.64	200.14	200.24	201.01	200.75	200.96	201.37	201.19	200.6	201	200.44	200.47	200.63	199.72	200.3	199.72	200.09	201.18	199.84	200.83	200.68	200.9	200.81	199.86	200.94
210.75	211.92	211.27	211.41	211.1	210.86	211.84	210.86	212.33	211.79	211.37	212.18	211.1	211.21	210.56	211.79	212.13	211.53	210.64	210.56	211.99	211.68	211.75	211.68	212.47	211.9	211.64	211.03	211.49	211.26	212.31	211.91	211.92	211.52	211.9	212.52	210.93	211.18	212.16	210.98	211.45	211.22	211.69	210.78	212.24	211.31	210.95	212.23	211.83	212.53
212.84	212.66	213.39	211.82	212.71	211.77	213.3	213.05	212.65	213.2	213.85	212.5	212.99	213.37	214.05	213.91	211.54	213.09	213.69	212.96	213.32	212.25	213.62	211.98	212.13	213.86	213.25	212.39	213.49	213.39	212.59	213.04	212.81	214.01	213.02	212.58	213.75	212.59	213.25	213.61	212.48	212.57	212.56	212.1	213.48	213.13	211.98	213.33	213.76	214.09
208.85	207.37	207.4	208.54	209.13	208.15	208.26	208.76	209.27	208.48	207.98	208.83	209.84	209.36	207.94	208.88	209.05	209.01	208.84	208.57	208.62	208.07	208.95	208.55	208.87	208.47	208.08	208.8	208.61	208.27	208.26	209.38	208.92	208.69	208.78	208.95	208.3	208.33	209.4	207.75	208.15	207.79	208.86	208.61	209.34	208.89	208.78	208.62	209.27	207.73
212.77	212.64	213.42	211.38	211.49	211.81	212.46	211.35	211.59	212.98	212.54	212.09	213.93	213.12	212.45	212.19	212.97	212.64	212.18	212.36	211.7	212.27	211.98	212.66	212.96	213.25	210.93	212.71	211.3	211.97	212.12	212.45	211.83	212.35	212.47	212.14	211.63	212.22	211.68	212.01	212.8	212.15	213.34	213.29	212.52	213.07	213.42	212.68	212.24	211.87
212.96	212.61	212.25	211.32	211.95	212.54	211.2	211.08	213.09	212.46	212.49	212.1	212.65	211.92	212.66	211.91	212.22	211.83	211.8	212.27	211.31	211.2	212.21	212.56	212.61	211.95	212.3	213.09	212.11	212.85	212.22	211.86	211.54	213.07	212.53	212.65	212.46	212.85	212.4	211.91	212.14	212.2	212.03	211.95	212.28	212	212.28	214.33	213.06	211.48
212.36	213.59	213.47	213.8	213.85	213.01	212.93	212.93	211.98	212.94	213.76	212.18	212.8	212.97	213.14	213.2	212.48	213.28	212.94	212.97	212.92	213.14	212.36	212.87	213.53	212.82	213.34	213.26	212.91	212.37	214.34	212.59	212.81	212.53	213.69	212.72	212.85	213.53	212.97	213.45	213.33	213.56	212.45	212.96	213.21	212.98	213.21	213.07	212.69	214.23
203.15	203.92	204.19	203.78	202.87	202.97	202.69	204.1	203.92	203.66	203.05	203.32	202.74	204.76	204.07	203.47	204.45	204.53	203.65	204.88	203.66	204.26	203.07	204.28	203.41	204.09	203.44	204.72	203.58	204.48	203.04	204.99	203.37	203.65	204.85	203.41	204.64	204.28	203.7	203.86	204.28	203.81	204.31	203.73	202.16	203.9	204.41	204.18	203.41	203.09
204.87	205.13	204.98	205.11	206.14	206.21	206.52	204.86	206.12	205.97	205.44	206.14	205.9	205.58	206.17	205.6	205.22	205.28	204.61	205	205.53	205.44	204.64	205.06	206.23	204.65	206.36	205.25	205.77	204.91	205.37	204.76	205.35	205.45	206.08	204.81	205.44	205.01	205.24	205.63	206.22	205.96	205.59	206.69	205.36	205.36	204.91	205.76	205.88	206.19
208.94	209.02	207.71	208.43	209.58	209.36	208.28	208.19	208	209.3	209.09	208.37	208.55	208.46	208.27	209.34	208.04	208.37	209.37	208.4	208.49	209.22	208.03	209.52	208.81	207.88	209.11	208.71	208.68	208.56	208.69	207.9	207.77	207.98	208.23	208.77	208.3	208.42	209.13	208.51	208.19	208.66	208.02	209.79	207.68	208.3	208.26	209.26	209.51	207.9
202.65	202.56	203.16	203.1	203.55	202.67	204.08	203.51	202.9	204.06	202.56	202.56	203.54	203.55	203.57	203.84	204.7	201.54	203.78	203.08	203.88	203.23	204.2	202.96	204.31	204.09	203.43	203.56	203.17	203.65	204.5	204.19	203.67	203.01	203.29	203.59	203.46	203.46	204.03	203.16	202.9	202.36	203.9	202.22	203.34	202.8	203.18	203.34	202.82	202.85
200.9	200.21	199.6	201.65	200.72	200.05	199.15	200.4	201.42	200.6	202.06	199.46	200.01	200.82	200.56	200.54	200.33	200.16	199.42	201.08	199.52	200.37	200.67	200.23	200.56	200.74	200.78	200.4	200.04	201.65	201.02	200.53	200.65	199.22	201.33	200.04	200.14	200.63	200.57	199.75	200.04	200.37	200.75	200.75	200.62	200.93	201.29	201.36	200.64	200.88
211.61	211.4	210.97	211.14	212.54	210.03	211.02	210.75	210.34	211.64	211.43	211.11	212.06	211.2	211.87	211.61	212.22	211.49	210.82	211.03	212.35	211.58	211.7	211.43	211.13	211.16	210.57	211.14	210.78	211.86	213.26	211.92	211.7	211.79	211.94	210.8	211.26	211.17	211.26	211.21	211.71	211.62	211.29	211.2	211.25	212.7	211.27	211.01	211.56	211.29
211.83	210.57	211.74	212.11	211.19	212.07	210.8	212.65	211.93	211.96	211.44	211.95	212.14	212.09	211.99	212.53	212.91	211.51	210.9	212.08	212.49	211.56	211.89	211.73	211.61	211.61	211.15	211.96	212.53	211.27	211.98	211.55	211.49	213.25	211.39	211.82	212.24	211.23	212.01	211.75	211.91	211.35	211.52	211.92	210.81	211.44	211.91	211.65	211.17	212.24
205.52	203.4	203.35	203.78	203.03	202.99	204.58	204.17	203.45	203.42	203.32	203.01	203.94	204.3	203.15	204.51	203.81	204.07	203.69	202.95	203.39	203.16	203.3	204.06	202.74	202.46	203.69	204.03	203.44	202.97	204.01	203.87	203.92	204.45	203.91	202.92	202.99	202.78	203.85	202.59	203.12	202.7	202.84	202.47	203.52	203.48	204.29	203.14	204.02	203.77
202.71	203.29	204.79	202.72	203.31	203.58	203.52	203.81	202.69	203.73	204.24	203.34	202.77	203.15	203.42	203.67	204.01	203.09	203.24	203.13	202.27	202.34	204.1	202.95	203.83	203.32	202.45	203.07	203.19	202.98	202.97	203.78	202.53	202.66	202.89	202.81	202.11	203.01	202.43	202.96	202.74	203.17	202.06	203.6	203.18	203.38	203.48	204.51	202.87	203.19
208.03	209.35	209.03	208.88	209.47	209.14	208.94	207.87	209.16	208.67	210.03	208.04	208.72	208.43	208.51	207.5	208.74	208.48	207.85	209.4	208.81	209.85	208.01	209.01	208.64	209.71	208.28	209.89	208.9	208.95	208.69	210.18	209.68	210.48	208.39	209.71	207.34	208.66	208.91	208.65	208.62	208.95	209	208.6	208.76	208.07	209.02	208.3	208.2	207.81
210.02	208.1	208.22	207.92	208.88	208.7	207.75	209.64	208.85	209.05	210.27	209.24	207.82	207.62	208.36	209.28	208.88	208.73	207.58	208.99	208.26	208.79	208.04	208.35	208.87	209.05	209.56	208.29	208.63	208.46	209.29	208.6	210.51	208.26	209.92	208.35	209.05	209.17	207.86	209.15	208.38	208.69	210.94	208.38	207.43	209.3	208.6	208.42	207.6	208.4
206.11	206.67	205.74	207.06	207.32	206.4	206.69	206.25	206.55	206.66	205.75	207.09	206.36	205.96	205.84	206.13	207.22	206.49	207.13	206.92	207.42	206.8	206.71	206.47	206.51	207.21	206.43	205.8	206.62	207.19	205.74	206.39	206.99	205.38	206.79	205.76	206.71	205.95	206.99	206.5	205.11	206.28	205.4	206.8	205.5	206.48	206.72	207.58	208.6	207.14
211.96	212	211.85	212.02	211.63	211.73	210.67	211.22	211.19	211.51	211.5	211.36	212.55	210.67	211.38	211.82	210.96	212.18	212.14	211.63	212.54	211.44	211.42	211.48	210.85	211.66	212.13	211.92	211.15	211.88	211.1	211.18	212.29	211.09	211.95	211.62	212.36	211.28	211.59	211.72	211.32	211.76	211.85	211.05	210.47	211.82	211.07	211.4	212.32	212.05
212.27	211.67	211.95	212.82	213	211.81	211.74	213.19	214.14	212.77	212.39	212.44	212.46	212.49	212.98	212.88	212.91	211.83	212.36	212.8	212.59	212.68	212.42	212.83	212.1	213.49	213.3	213.16	213.27	212.67	211.42	212.02	212.91	211.71	211.91	212.42	213.24	211.77	211.66	213.3	212.26	211.84	212.56	211.98	212.65	212.52	212.21	211.94	213.06	212.01
203.05	203.15	202.52	203.06	202.48	202.32	203.21	202.51	201.41	202.43	202.35	202.83	203.04	203.06	202.76	202.48	203.09	202.7	202.74	202.37	203.31	202.44	201.96	202.58	203.5	201.97	203.35	203.05	203.89	204.21	202.08	202.76	201.94	203	202.2	202.42	203.27	202.76	202.32	203.55	202.89	202.77	202.73	202.71	203.39	202.34	203.03	203.02	201.81	202.65
208.75	208.91	209.85	210.48	209.12	209.03	209.01	209.72	209.46	209.63	209.81	209.2	209.26	208.88	209.52	209.58	209.69	209.82	209.43	208.26	209.26	209.17	208.45	210.19	207.57	208.58	209.42	209.8	209.73	210.05	208.45	209.28	210.21	210.25	209.66	210.21	209.91	208.31	209.05	210.47	208.89	209.19	209.88	209.06	209.81	209.09	210.53	209.99	208.4	208.03
207.95	206.6	208.38	207.84	207.36	207.27	208.29	207.06	206.71	208.23	208.89	206.68	208.08	206.66	207.47	208.28	208.14	206.59	208.53	207.02	206.49	208.22	207.31	208.48	208.12	208.14	208.15	208.13	206.92	208.02	206.94	208.41	208.72	207.79	206.36	207.89	207.44	207.93	207.86	207.23	207.42	207.46	208.4	208.41	206.88	208.06	207.62	207.77	206.51	209.4
204.41	205.16	203.62	204.69	204.8	205.22	206.13	205.07	205.57	204.62	204.42	204.07	203.58	205.21	205.34	205.6	204.51	205.03	203.94	203.61	204.08	204.23	205.22	205.97	203.71	204.3	204.55	204.49	203.99	206.41	203.95	204.2	204.81	203.11	203.95	205.27	204.98	205.56	205.69	204.94	204.7	204.51	205.41	203.84	204.6	204.42	205.66	204.51	205.11	205.4
211.44	211.1	212.25	212.58	211.38	211.08	211.75	211.49	212.54	211.7	211.72	211.28	211.35	212.2	211.02	211.24	212.94	211.11	211.62	211.87	211.12	210.89	213	213.1	212.64	212.83	212.18	211.18	211.35	213.41	212.37	211.23	211.04	210.82	212.53	212.08	210.55	212.75	211.52	211.46	212.21	211.88	211.62	210.62	211.02	211.98	212.5	211.68	211.81	211.35
197.27	198.25	198.38	197.74	197.32	197.93	198.35	197.7	198.19	197.9	197.53	198.81	198.63	198.8	197.68	197.39	198.06	198.42	198.47	197.34	198.78	197.69	197.52	198.08	197.61	198.63	199.13	197.78	197.76	198.03	197.17	198.32	197.32	197.27	198.48	198.39	197.52	197.33	198.16	198.3	197.55	198.04	197.51	197.85	198.36	198.28	198.31	198.14	197.33	198.1
208.64	209.31	207.7	208.88	208.86	207.86	208.56	209.5	209.55	209.69	209.23	208.8	208.93	209.3	209.01	209.11	209.87	208.97	208.06	208.15	208.27	208.65	208.83	208.54	209.64	207.79	208.91	208.01	208.01	209.21	209.54	208.19	207.96	208.48	209.13	209.22	209.6	209.22	209.29	209.16	208.45	209.34	207.86	209.8	208.73	208.88	209.45	208.6	209.07	208.09
209.22	208.24	209.09	208.08	208.73	209.08	209.28	209.89	209.59	209.22	208.48	209.01	209.78	209.18	208.32	208.54	208.57	209.3	208.57	209.55	209.59	210.62	209.47	208.05	208.7	209.41	207.8	208.85	209.71	208.7	209.21	209.48	210.08	208.39	210.2	208.21	209.24	208.13	208.85	208.59	207.28	209.46	208.44	209.35	209.25	207.96	208.78	208.5	208.22	208.42
205.61	204.86	206.7	206.29	205.44	205.01	205.14	206.06	205.36	204.69	206.04	205.6	204.59	205.17	204.94	206.84	204.81	205.56	205.66	206.02	206.27	204.77	205.97	204.64	205.56	204.54	205.13	205.89	206.08	205.32	205.75	205.59	206.19	205.98	204.58	206.08	206.09	204.38	205.44	205.25	205.68	205.36	205.12	205.35	205.25	205.91	205.51	206.66	205.29	206.08
216.87	217.62	217.82	217	218.57	216.95	216.21	216.66	216.87	216.7	216.39	217.19	217.08	217.29	216.58	217.54	217.04	218.12	215.53	217.15	216.07	217.22	216.52	217.05	216.74	217.47	216.94	216.85	216.12	217.37	217.67	216.67	217.51	217.05	216.67	216.69	216.45	216.78	217.23	217.39	216.27	216.45	216.99	216.76	216.73	217.43	216.89	217.29	217.47	217.08
210.03	211.62	212.06	212.49	212.01	211.74	212.01	211.26	210.52	211.34	212.09	211.94	211.96	211.93	211.13	211.13	211.31	211.53	211.36	211.41	212.29	211.63	211.51	211.38	211.71	212.44	212.13	211.79	211.69	211.99	211.17	210.76	211.59	211.12	211.64	211.49	211.76	212	212.04	211.59	211.56	211.71	212.24	211.9	212.2	212.37	211.84	210.84	213.19	212.67
213.24	210.75	211.77	212.58	211.65	210.9	211.98	211.93	210.73	211.71	211.82	211.3	210.71	212.13	211.43	211.53	211.27	211.6	210.55	211.84	211.94	212.23	211.18	210.89	211.22	211.03	211.52	211.9	211.41	212.6	211.55	210.78	211.12	212.5	211.64	211.57	211.06	212.01	210.74	211.82	212.2	211.28	211.88	210.55	212	210.69	211.86	210.94	210.97	210.87
201.3	200.25	200.94	201.07	201.98	201.77	201.06	201.8	201.93	201.55	201.44	201.92	202.23	202.08	202.44	201.32	200.45	200.55	201.87	201.81	201.36	200.73	201.33	201.42	201.88	201.87	201.33	200.6	201.23	201.98	201.05	201.58	201.08	201.43	201.22	202.22	202.47	201.61	200.1	200.53	200.62	200.38	200.63	200.69	200.39	201.51	200.38	200.61	201.58	201.83
204.72	205.05	204.26	203.38	203.72	204.2	202.88	202.76	203.95	203.7	204.69	204.6	202.94	203.1	203.36	203.72	204.11	203.36	204.03	204.04	204.72	204.16	203.63	203.59	203.56	202.28	203.74	203.84	204.39	204.45	203.29	204.04	204.33	203.69	204.39	205.62	204.03	203.85	204.07	203.42	203.3	203.88	203.55	204.22	204.39	202.37	203.96	203.7	202.08	204.21
206.54	205.71	206.15	206.56	207.03	205.94	206.54	206.51	206.57	206.89	206.83	205.33	206.21	206.63	207.07	207.13	206.43	206.55	207.4	206.47	207.1	206.72	205.35	205.78	206.15	206.48	205.73	206.36	206.75	206.81	206.13	205.47	207.04	206.38	207.14	206.83	207.14	205.41	205.94	206.54	206.8	206.58	206.75	207.46	206.78	206.66	206.48	204.98	206.48	204.67
207.91	208.72	208.01	208.17	208.67	209.05	208.97	208.92	207.55	207.61	207.88	208.42	207.9	208.39	207.14	208.14	208.84	207.86	208.57	207.82	208.23	208.84	209.59	209.72	208.72	209.1	208.47	208.84	208.91	209.48	208.6	207.69	210.07	209.31	209.36	208.89	208.61	209.47	208.97	208.63	209.17	208.4	208.78	208.55	209.39	208.77	209	208.49	208.23	209.45
206.71	208.55	206.25	207.68	207.38	206.69	207.67	207.58	208.3	207.49	207.35	208.09	206.89	208.28	208.28	207.81	207.43	207.19	207.91	208.01	208.33	207.69	207.56	208.06	207.97	207.81	208.74	207.5	208.71	207.43	207.33	207.82	208.29	208.38	208.5	206.95	208.52	207.53	208.3	208.44	207.95	207.61	207.85	207.95	208.72	207.28	207.91	207.29	206.86	208.24
195.04	194.71	194.08	193.74	193.43	193.86	194.43	193.98	193.97	193.78	194.94	193.55	195.4	193.66	193.97	193.51	195.04	194.89	193.49	194.39	194.42	193.67	192.91	194.43	193.57	194.25	193.8	193.76	194.91	193.95	194.27	194.19	193.95	194.63	193.99	194.6	193.98	194.25	195.51	193.4	193.34	192.97	194.44	194.35	193.74	193.52	193.72	195.17	194.75	194.07
207.55	206.99	206.28	206.69	206.29	205.98	207.52	206.36	205.53	205.85	206.52	206.28	206.15	206.47	207.01	206.04	205.35	206.16	206.63	207.06	206.73	206.33	206.44	206.62	206.1	205.86	206.12	206.09	207.5	206.87	206.55	204.92	205.77	206.95	207.13	205.86	206.09	207.03	206.52	205.33	205.64	206.61	206.56	206.56	207.12	206.23	207.18	206.11	206.1	206.25
211.43	212.11	211.28	211.42	211.98	211.1	211.79	212.69	212.31	212.17	212.52	212.79	213.5	213.17	213.16	212.9	213.14	212.83	211.56	212.27	213.83	212.16	212.07	212.69	212.48	212.82	211.73	212.69	211.57	212.35	212.15	212.99	212.44	211.72	213.58	212.94	212.6	212.5	212.85	213.33	212.37	212.77	212.35	213.17	212.11	212.37	211.7	212.49	213.58	212.38
212.77	211.82	213.01	212.68	211.73	211.64	212.9	212.23	212.3	212.78	213.8	210.79	212.48	211.59	211.95	212.24	211.25	211.76	212.63	212.53	211.89	211.86	212.25	211.98	212.55	211.72	211.9	212.75	212.64	212.23	212.31	211.46	212.32	212.75	213.74	212.89	211.74	212.59	212.72	211.72	211.8	211.81	212.07	211.31	212.35	212.53	212.58	211.92	212.18	212.64
212.9	212.83	212.13	212.89	211.73	211.93	212.16	211.33	210.5	213.31	212.38	211.11	211.42	213.78	212.46	212.06	213.04	212.7	211.59	211.35	212.99	212.11	212.79	211.91	212.46	211.99	212.39	212.5	212.53	212.43	212.49	212.18	212.56	211.76	212.45	212.27	212.82	212.72	212.1	213.13	213.18	212.33	212.37	212.64	211.96	211.34	212.08	212.25	212.06	213.07
208.93	210.2	209.53	209.68	209.93	209.81	210.41	209.92	211.18	209.37	208.81	207.93	209.78	209.57	210.12	209.77	208.87	209.14	210.72	209.94	210.35	209.44	209.54	209.96	209.68	208.38	208.99	209.84	209.89	209.26	209.94	209.05	210.15	208.69	209.5	209.78	209.93	208.92	209.72	209.59	208.71	209.28	209.47	209.22	211.22	209.33	209.8	209.39	210.46	209.91
213.05	213.14	212.7	213.34	213.9	211.77	212.84	212.17	212.28	213.32	212.44	212.65	213.34	211.92	213	213.11	213.42	213.24	213.49	212.04	212.93	212.47	212.8	213.7	212.89	212.98	212.85	212.97	212.7	212.61	213.01	213	213.49	212.77	213.67	212.18	212.17	212.15	213.81	213.29	213.01	213.14	213.46	212.99	213.45	212.55	213.07	212.47	212.76	212.88
203.26	202.15	203.16	202.98	201.58	202.95	202.81	203.66	202.61	203.91	203.51	202.23	202.39	202.39	203.28	202.75	204.55	202.81	202.31	201.75	203.03	201.68	202.89	203.39	202.61	201.63	203.11	202.47	201.83	202.13	202.95	202.91	202.54	202.92	202.24	202.04	202.89	202.74	202.81	203.43	203.01	204.49	203.14	203.04	203.08	203.98	202.37	203.23	202.23	202.07
198.71	199.8	199.16	200.38	199.76	199.52	200.59	198.47	199.48	200.45	199.97	199.22	199.94	199.06	198.93	199.38	198.09	198.97	199.73	199.74	199.45	199.57	199.71	198.2	199.28	199.06	198.96	199.75	200.09	200.31	199.25	199.65	199.26	198	198.95	200.05	200.24	199.66	199.49	200.02	199.66	199.3	199.66	200.45	199.18	198.44	199.69	199.41	199.24	200.03
209.18	210.66	210.01	209.98	209.09	209.87	209.8	209.02	209.99	209.97	209.45	209.8	209.43	208.51	208.79	210.07	208.98	209.41	211.18	209.62	209.64	208.4	210.99	208.91	209.34	208.95	209.96	209.73	209.82	209.16	208.39	209.68	209.3	209.39	210.64	210.17	208.76	208.42	210.09	209.91	210.55	208.89	209.19	209.53	209.72	209.3	209.72	209.16	209.54	209.86
217.66	218.91	217.75	218.63	217.24	218.2	218.13	218.63	217.81	217.16	219.04	217.35	217.11	218.63	218.27	218.69	218.1	217.22	218.08	217.89	218.21	218.25	217.14	217.7	217.37	217.02	218.18	217.55	217.75	218.29	217.42	217.7	217.91	217.31	218.73	218.15	217.53	218.71	219.12	217.85	217.35	218.02	218.38	218.39	217.12	217.4	217.45	218.77	217.54	217.95
205.66	204.3	205.44	205.48	205.56	205.33	204.69	205.42	205.42	206.44	205.26	206.2	205.04	206.37	204.3	205.51	205.9	204.98	205.86	205.46	205.91	205.48	206.36	205.39	204.33	205.81	204.91	205.47	205.4	205.65	205.77	205.91	206.18	205.24	205.17	205.06	205.83	205.49	205.42	206.59	205.33	206.77	206.26	205.54	205.4	204.78	205.76	206.73	206.09	206.12
202.57	202.86	202.55	203.05	201.98	202.85	202.18	202.68	202.94	203.15	202.21	203.07	202.67	203.32	203.2	202.43	203.48	203.23	201.04	203.01	202.98	203.29	202.04	202.16	201.98	201.92	202.73	202.93	202.33	203.04	202.87	201.95	203	202.61	202.76	201.75	202.3	202.45	202.74	203.34	202.61	202.18	203.16	202.56	202.04	202.23	203.25	202.81	202.95	202.71
200.84	202.33	202.87	201.49	200.81	201	202.11	201.82	201.74	201.62	200.7	201.87	200.68	200.48	201.74	201.27	200.32	202.04	200.69	201.04	201.48	200.75	200.77	202.09	201.23	202.09	200.87	200.79	200.44	201.27	200.68	200.97	201.42	201.18	201.49	200.19	201.12	200.75	200.94	200.65	200.44	200.26	200.79	200.4	201.2	202.06	200.95	200.96	201.58	201.62
218.55	217.87	218.75	217.52	218.35	217.73	218.3	218.42	217.75	217.59	218.29	217.63	216.96	218.41	217.46	217.81	219.11	218.41	219.87	218.08	216.76	217.43	218.25	217.09	217.67	217.87	216.64	217.77	217.62	218.52	218.95	217.12	218	219.6	218.33	218.19	217.88	217.87	217.88	217.31	217.45	216.52	217.06	217.97	216.96	218.44	217.39	217.7	217.39	217.23
211.65	211.92	212.41	212.92	211.96	211.96	209.71	212.22	211.23	212.22	210.68	211.14	212	212.47	212.83	211.77	210.86	211.57	212.68	212.33	211.92	211.14	210.9	212.02	212.62	211.63	212.26	211.94	211.4	211.13	211.74	211.13	212.4	211.8	211.93	212.91	211.98	211.89	211.43	211.09	210.95	212.2	213.09	212.54	211.49	213.34	213.25	212	213.21	211.51
202.88	203.62	203.65	202.67	201.79	202.76	202.19	203.49	203.41	202.49	202.99	203.16	201.96	202.67	201.48	201.71	203.23	202.14	202.07	202.38	203.04	201.96	202.23	202.81	202.17	203.03	202.7	202.15	201.83	203.05	202.93	203.4	202.08	203.02	203.32	203.4	203.05	201.71	203.12	203.44	201.9	202.61	203.39	202.78	201.94	203.13	203.45	202.68	203.62	201.14
208.95	210.29	209.57	209.8	209.7	210.05	209.58	209.86	209.55	208.75	210.37	209.07	209.81	209.4	211.04	210.14	209.74	209.63	208.91	208.4	209.34	209.14	210.24	209.03	208.21	208.54	209.93	209.43	209.9	209.45	208.27	210.71	209.23	209.85	209.81	210.44	209.06	209.54	209.25	209.19	209.72	209.53	208.7	208.33	210.67	209.47	208.92	210.08	208.77	209.7
216.84	217.09	216.88	215.53	217.69	217.1	217.92	217.06	216.4	216.68	217.03	216.86	217.51	216.31	215.92	216.42	216.98	216.51	216.84	217.53	217.59	217.35	217.09	216.86	217.36	216.6	216.77	216.86	217.97	217.03	216.91	216.94	217.53	217.37	216.36	217.75	218.08	217.14	217.08	216.91	217.42	217.25	216.98	217.22	217.38	218.13	217.38	216.44	216.98	217.37
210.56	209.28	209.12	209.24	209.98	209.78	209.32	210.16	209.21	209.06	209.62	209.29	209.52	208.2	209.53	209.94	209.7	209.78	209.44	209.89	210.02	208.79	209.38	208.77	209.89	209.12	208.77	210.07	208.94	209.36	209.22	210.32	210.03	210.72	209.14	209.92	210.39	209.65	209.31	209	209.77	210.05	209.41	210.36	209.39	210.02	209.51	209.52	208.94	208.41
203.49	203.44	203.4	204.57	204.02	203.26	203.4	204.36	203.33	203.74	203.6	204.43	203.28	202.47	203.42	203.76	203.26	203.8	202.82	203.03	204.9	203.45	202.54	202.45	202.77	203.27	204.17	203.69	203.71	203.94	204.66	203.63	202.83	203.47	204.98	203.04	205.28	204.56	204.46	204.21	203.73	204.52	203.35	203.8	203.86	203.11	203.17	202.91	203.33	204.1
211.46	211.51	212.54	210.86	211.87	212.62	211.55	211.11	211.52	210.57	211.69	211.75	211.75	211.33	211.28	211.65	211.07	212.07	211.5	211.13	212.11	212.02	213.27	212.59	211.85	212.05	212.01	211.67	212.34	211	211.3	211.92	211.56	211.41	210.86	211.48	212.18	211.08	211.51	211.83	211.1	211.22	212.06	211.75	212.47	211.08	211.42	212.6	211	209.9
204.27	204.13	204.37	202.95	204.06	204.67	202.91	205.3	204.42	203.82	203.47	203.22	203.49	204.48	204.49	203.7	204.05	204.03	203.71	203.83	204.54	203.13	203.37	202.93	204.6	204.6	204.46	205.12	204.18	204.36	203.81	204.39	204.11	203.87	203.48	204.34	204.48	203.82	204.2	204.34	203.24	203.8	203.01	203.42	204.62	203.71	204.45	203.19	203.49	204.86
202.6	201.82	202.21	202.29	202.6	202.58	202.87	203.03	202.41	203.18	203.65	202.95	202.09	202.84	203.34	202.66	203.25	202.71	202.39	201.33	202.28	202.77	200.89	203.47	202.66	202.51	204.28	202.76	202.9	202.9	202.09	203.17	202.49	204.19	202.39	203.12	202.04	202.45	203.03	203.72	203.24	202.15	203.17	202.51	203.23	201.7	202.88	203.62	202.32	202.03
218.58	218.33	217.83	217.74	218	217.93	218.72	216.59	217.88	217.75	218.68	217.36	217.06	217.49	217.16	216.99	218.48	217.44	217.65	218.19	217.54	217.98	218.09	217.66	217.43	217.8	218.11	218.04	218.25	217.96	217.51	217.55	217.09	218.3	218.44	217.4	217.66	217.6	216.62	217.47	218.18	217.96	217.87	218.07	218.9	217.39	218.06	218.17	217.27	218.61
198.27	197.7	198	198.26	198.2	197.97	199.19	198.46	197.6	197.8	197.12	199.23	197.28	198.65	197.29	197.05	197.76	197.25	199.38	198.66	198.54	197.72	198.02	197.97	197.04	196.73	197.13	198.3	198.13	197.01	198.88	198.19	197.74	197.9	197.82	198.03	197.55	197.78	198.76	197.24	197.54	198.79	198.15	198.14	198.13	200.13	198.28	198.55	197.69	198.63
204.88	204.82	204.59	205.03	205.61	206.18	205.13	204.21	203.84	204.34	204.44	204.25	205.31	203.46	204.5	204.71	204.58	204.64	204.07	204.97	204.85	203.54	205.07	205.31	205.15	205.11	204.87	204.04	204.39	204.9	205.39	204.31	205.41	206.06	204.68	204.57	204.87	204.54	204.06	204.61	204.65	205.02	204.67	205.4	204.54	204.72	205.01	205.02	205.5	204.46
208.59	209.31	209.29	208.84	209.21	209.66	209.07	209.62	208.48	208.89	208.52	209.6	209.59	207.09	208.98	208.32	208.95	207.9	208.52	207.81	208.74	207.9	207.78	209.62	208.19	209.06	207.84	208.69	207.61	209.01	208.73	209.05	209.05	208.7	207.84	209.07	208.44	209.13	209.29	209.16	209.21	208.01	208.87	208.54	209.1	209.22	209	209.56	208.65	210.08
198.92	198.92	199.33	198.85	199.63	200.55	199.8	199.16	199.79	198.94	198.85	198.95	199.38	199.23	199.01	200.24	199.53	198.4	199.37	199.41	198.85	199.52	199.67	198.46	198.55	199.31	199.83	198.88	198.56	199.77	198.72	199.88	199.25	200.05	198.78	198.73	198.9	199.42	198.94	200.07	200.3	199.03	198.18	199.77	199.79	199	199.44	200.39	200.28	200.44
209.22	210.21	210.16	209.47	207.64	209.4	209.27	208.22	208.52	208.89	209.13	208.96	209.33	208.66	208.75	208.55	208.38	210.04	209.21	209.11	209.41	208.65	208.97	208.73	207.9	208.93	208.89	208.88	209.74	208.83	209.35	207.93	209.25	208.21	208.39	208.18	207.51	208.79	208.63	208.77	209.53	208.72	208.76	209.09	207.64	208.19	208.47	208.3	208.12	207.95
212.32	211.93	211.87	212.52	212.44	211.27	212	212.2	214.32	211.15	212.07	212.4	212.96	212.7	212.61	212.21	212.74	212.21	212.02	212.94	213.11	212.8	211.9	213.1	211.77	212.46	212.55	212.52	212.97	212.36	211.98	212.4	212.19	212.7	211.88	212.02	212.29	212.19	212.38	212.01	212.36	212.49	212.05	212.35	212.01	212.77	212.89	212.1	212.87	212.3
211.97	211.95	211.9	212.03	211.44	210.68	212.33	211.84	211.77	212.49	211.78	211.3	211.53	212.01	211	211.49	211.83	211.24	212.88	211.7	212.45	211.45	211.67	212.37	211.55	211.19	211.94	211.96	210.31	211.1	212.28	211.53	211.6	211.46	211.61	211.26	211.68	211.01	210.81	212.12	211.75	211.48	212.43	211.97	212.55	210.76	211.19	211.55	212.77	211.19
208.93	208.69	207.61	206.69	208.25	207.41	208.2	208.55	208.67	207.22	207.29	208.03	207.66	208.44	207.74	207.93	208.41	207.21	207.97	208.16	208.54	207.56	209.03	207.73	208.33	208.05	207.92	206.58	207.59	207.86	207.5	207.65	207.93	207.31	208.32	207.3	208.68	209.08	208.98	206.99	208.54	208.52	208.69	207.46	207.05	207.36	209.08	208.01	208.39	208.19
216.71	217.86	216.74	217.59	217.13	217.01	217.79	217.35	217.61	218.29	217.13	217.28	218.5	217.99	217.09	216.05	217.31	217.12	217.18	217.53	216.54	218.15	216.89	216.38	217.7	217.15	216.02	217.1	218.04	218.1	217.71	217.15	215.59	217.09	217.16	218.12	217.2	217.17	216.52	218.68	217.51	217.45	217.4	216.37	216.87	217.4	217.35	217.13	216.74	218.06
217.52	217.07	215.9	217.47	218	217.45	217.04	216.11	216.92	217.83	217.48	216.58	216.67	216.47	217.2	215.97	217.08	216.31	217.35	217.9	215.73	216.8	217.17	217.46	217.38	216.72	217.31	216.77	216.44	216.22	217.23	217.28	217.79	216.97	217.64	216.76	218.15	217.69	217.42	216.78	216.69	217.29	216.19	217.18	217.11	216.41	216.17	216.95	216.11	216.25
205.5	204.29	205.25	203.45	203.98	203.85	205.25	204.28	205.01	204.7	205.26	204.96	204.69	205.58	204.53	205.62	205.57	204.81	205	205.31	204.85	204.45	204.4	205.18	205.59	205.18	204.58	204.92	204.22	203.72	204.13	204.36	205.35	205.04	204.7	204.77	204.3	206.51	204.84	205.55	204.58	205.12	204.22	204.43	204.42	204.74	204.87	205.13	205.41	204.59
200.55	200.83	201.35	201.1	200.02	200.94	201.69	200.1	200.48	199.89	200.51	199.99	198.95	200.79	200.56	200.86	200.19	200.89	200.76	200.39	200.61	200.34	200.28	199.81	200.48	200.46	199.97	200.91	200.78	199.98	199.98	200.37	201.34	201.47	199.44	199.53	200.52	200.78	200.81	200.5	200.68	200.15	201.01	199.86	200.59	199.88	199.54	200.56	199.67	199.16
202.92	203.24	202.69	203.1	202.78	204.41	204.09	203.02	201.95	202.86	202.8	203.88	203.11	203.63	202.23	203.05	203.46	203.92	203.58	202.59	204.21	203.72	203.68	203.27	202.74	203.79	204.1	203.98	203.86	203.72	203.22	202.76	203.38	202.93	203.97	203.28	203.48	203.98	203.55	203.86	203.76	203.15	203.47	204.48	202.82	202.81	205.01	202.78	202.12	204.5
198.31	198.49	200.32	200.05	199.38	199.9	200.22	199.51	199.39	199.9	199.38	199.12	198.21	200.42	199.62	199.04	199.51	199.7	200.28	200.05	198.95	200.37	199.92	198.77	199.01	199.56	198.52	199.67	198.63	199.38	199.35	197.45	200.39	198.83	199.27	198.71	199.47	197.99	199.37	199.6	199.4	200.44	200.18	199.33	199.14	199.06	199.38	198.7	198.67	199.15
201.42	201.49	200.31	201.24	201.85	202.02	200.26	202.17	199.97	201.31	201.51	201.17	200.58	201.28	201.55	202.62	201.03	200.56	201.24	201.98	201.18	201.8	201.16	201.48	201.45	201.97	201.38	201.82	200.89	201.55	200.63	200.74	200.97	201.56	201.69	201.82	201.7	200.28	201.93	201.87	200.85	201.49	200.11	201.53	202.31	202.03	201.85	200.23	201.5	200.83
217.81	217.72	218.09	216.99	217.12	218.13	217.63	218.29	216.86	218.05	217.42	218.66	218.43	216.62	217.68	217.94	218.45	218.35	218.2	218.11	217.76	219.16	217.59	218.03	218.61	217.33	217.25	219.08	217.91	217.69	217.77	217.15	218.44	217.7	217.41	217.9	217.97	218.34	218.45	217.91	217.89	218.44	218.63	219.02	217.05	217.84	218.65	218.4	217.69	217.2
217.73	216.7	217.97	217.36	218.47	217.13	217.32	216.05	218.2	217.49	218.32	217.61	217.77	217.21	218.19	217.74	218.62	219.13	217.38	217.8	218.17	217.47	216.91	216.99	217.12	217.04	218.55	217.96	218.55	216.79	217.63	217.95	218.11	218.26	217.7	217.99	217.35	216.89	218.73	217.71	217.78	218.43	216.88	217.63	216.79	217.5	217.51	218.09	218.47	218.13
208.89	208.13	208.26	208.37	208.02	207.01	207.57	207.31	207.2	208.03	207.9	207.67	207.28	207.15	208.23	208.37	206.28	207.16	208.22	209.44	208.69	206.44	207.64	207.47	207.43	208.07	207.31	207.34	208.82	207.04	208.06	207.96	207.41	206.73	208.16	207.65	208.48	207.9	207.69	207.09	207.7	208.8	207.15	207.47	207.91	207.25	208.26	207.55	209.18	207.25
211.34	211.76	212.42	212.06	212.83	211.74	211.87	210.78	211.51	212.35	212.47	212.38	211.37	212.3	211.52	211.46	210.8	211.47	211.48	212.89	212.13	212.12	211.2	211.96	212.52	211.13	211.42	211.84	211.83	211.15	211.87	211.23	212.31	211.86	211.41	212.34	210.74	211.61	212.05	211.32	211.86	210.98	212.24	212.39	211.47	211.55	212.62	211.95	211.48	211.06
207.73	208.32	206.58	208.36	207.6	208.72	207.51	208.7	208.26	207.34	207.82	207.21	208.25	207.64	207.29	206.7	209.14	206.91	208.11	208.05	207.92	206.76	207.26	208.11	207.91	207.3	208.49	208.05	208.58	206.24	208.32	207.17	207.97	206.81	207.95	208.28	208.9	207.33	206.98	207.74	207.86	208.43	208.21	207.8	207.17	208.18	208.3	207.18	207.94	207.61
201.46	204.59	202.95	201.99	202.88	203.26	201.7	203.72	202.04	204.36	202.19	203.75	202.21	201.51	202.38	202.3	202.26	203.78	202.8	203.64	203.12	202.19	202.77	203.28	202.22	202.27	202.38	203.33	203.78	203.22	202.1	201.55	203.31	201.97	203.5	202.78	202.96	202.58	202.62	201.79	202.35	202.25	202.78	201.67	201.7	202.52	202.41	202.85	203.22	201.99
206	205.47	205.53	206.34	206.44	205.82	205.86	205.61	205.92	204.89	205.14	204.56	206.45	204.46	207.44	206.47	205.1	205.96	206.44	206.07	206.01	205.22	205.34	205.79	205.95	205.01	205.77	205.5	205.98	205.54	205.02	204.83	205.48	205.89	206.12	204.46	205.77	206.62	205.66	205.15	205.7	205.32	206.85	205.64	204.76	205.36	206.55	205.43	205.2	205.74
202.46	201.88	202.53	203.25	202.49	202.34	202.67	202.35	202.23	202.84	203.94	202.96	202.78	201.69	203.07	202.53	202.7	203.39	201.87	202.53	202.26	202.56	203.14	202.77	203.1	203.11	202.18	202.45	202	203.66	202.82	202.75	202.17	202.78	202.35	202.41	202.9	202.15	202.54	203.4	203.21	203.25	203.15	203.58	201.75	201.31	202.92	202.69	202.06	201.55
209	209.32	209.36	209.14	208.03	207.58	208.6	208.29	209.21	208.59	209.93	208.41	208.55	209.61	208.8	209.34	209.07	210.21	209.02	209.22	209.32	208.83	208.39	208.57	208.46	208.53	208.65	209.68	208.9	208.76	208.71	208.44	210.15	208.39	209.13	209.03	208.82	208.12	208.93	208.2	208.82	207.71	208.15	208.92	209.2	208.42	208.94	209.44	208.15	209.42
211.64	211.56	211.72	212.4	211.24	211.05	211.36	212.1	210.95	212.41	211.56	213.19	212.48	211.9	211.63	211.76	211.8	211.99	210.31	212.24	212.07	210.82	211.6	211.02	210.6	211.8	212.94	212.06	212.24	211.3	211.32	211.84	211.59	211.94	211.32	211.11	212.4	212.31	212.21	212.25	212.09	211.96	210.56	211.6	210.99	212.06	210.83	211.69	211.96	210.71
208.15	207.6	208.53	207.32	208.68	208.42	207.39	207.22	207.36	208.39	206.76	208.06	207.99	207.2	207.88	207.26	208.56	208.09	206.56	207.74	208.17	206.8	206.14	208.11	208.28	207.99	207.78	207.92	207.05	206.8	207.87	207.46	208.04	207.8	206.62	207.03	207.52	207.84	207.2	207.56	208.11	206.79	208.05	207.17	206.83	206.54	208.07	207.58	207.57	207.65
200.65	200.16	198.8	199.56	199.8	199.67	199.78	200.01	198.4	200.29	198.8	200.31	200.21	199.22	199.56	199.3	199.05	199.17	198.35	199.94	198.13	199.46	198.76	198.78	199.34	199.01	199.35	199.23	199.9	199.26	198.74	199.62	199.42	198.97	199.84	198.89	198.68	199.86	199.34	199.89	198.73	200.24	199.38	199.39	198.64	199.51	199.93	199.18	199	200.22
200.78	200.51	200.14	200.87	200	200.29	199.75	200.59	200.64	199.63	200.09	199.83	201.18	200.71	200.74	200.21	199.48	200.79	201.1	200.47	201.71	199.92	201.27	200.95	200.33	200.39	199.5	200.59	200.41	200.65	201.82	201.14	200.54	200.03	200.15	200.01	199.73	200.08	201.05	200.09	200.12	201.28	199.9	200.87	200.15	201.05	201.35	200.18	199.71	199.68
198.17	198.55	197.6	198.3	198.61	200.3	198.41	197.66	197.66	197.02	198.36	196.5	197.98	197.64	197.46	197.2	197.78	197.91	198.2	198.24	198.54	198.48	197.75	197.66	198.35	197.98	197.88	197.81	197.82	198.23	197.33	198.42	198.5	197.46	197.93	197.76	198.47	198.45	198.85	198.54	197.81	197.27	197.52	198.08	197.72	198.67	198.05	199.08	197.74	197.97
210.14	208.6	209.59	208.99	210.29	209.22	207.83	209.92	208.6	208.91	211.08	208.01	208.71	208.67	209.16	209.49	207.98	209.04	207.63	209.92	208.01	209.35	209.18	210.5	208.72	208.9	209.18	208.19	209.18	208.29	208.43	208.25	208.22	208.71	208.18	207.98	209.1	208.2	209.17	207.94	210.2	209.02	209.26	208.9	208.58	208.59	208.7	207.82	208.63	209.24
202.64	204.22	202.67	202.58	203.67	203.25	202.34	203.4	202.91	202.16	203.16	204.3	203.08	203.67	204.15	203.27	204.28	202.71	203.06	202.58	202.73	202.31	203.18	202.89	203.28	203.83	202.75	203.08	204.14	202.15	202.32	202.84	202.81	202.49	202.42	203.05	204.74	203.14	203.48	203.09	202.91	203.31	202.59	202.14	203.72	203.49	203.56	201.89	203.1	203.14
207.33	208.95	208.16	208.27	208.2	206.49	207.94	208.38	207.82	208.24	208.56	208.3	208.61	207.18	208.19	208.06	207.57	208.02	206.48	206.64	207.51	208.97	208.17	207.88	207.8	206.88	207.55	207.82	208.27	207.55	207.9	207.64	208	207.8	207.54	207.38	208.16	206.91	207.51	208.68	208.55	207	207.28	207.55	208.22	208.14	207.12	208.31	207.42	207.69
208.78	208.35	209.45	208.45	209.12	208.39	208.83	207.77	208.56	208.59	209.22	209.34	208.96	209.5	208.31	207.69	208.57	208.54	207.63	208.88	208.32	209.26	208.5	208.47	209.56	208.25	208.66	208.93	209.47	207.9	208.53	208.35	208.86	208.11	207.63	208.93	208.6	208.6	208.49	209.22	209.02	208.18	209.75	208.93	208.1	207.89	208.68	209.55	208.7	209.3
209.22	208.55	208.52	208.6	208.61	209.18	208.8	210.33	208.26	207.96	207.72	209.26	210.22	209.72	209.14	209.43	209.07	208.89	209.12	209.05	209.06	209.76	208.81	208.69	209.11	208.87	209.44	208.65	209.46	207.38	209.7	208.66	208.34	208.82	208.93	208.2	209.04	208.85	208.84	209.44	209.83	209.03	210.71	208.81	208.03	209.65	208.5	209.3	208.78	209.06
209.54	209.52	208.96	209.77	209.3	209.06	210.43	209.85	210.17	210.31	209.67	209.37	210.69	210	209.58	209.67	209.72	211.94	208.66	209.62	209.79	208.84	209.39	208.79	209.34	209.22	208.91	209.26	209.09	208.85	210.33	209.48	209.33	209.84	209.63	208.73	210.03	209.81	209.14	209.43	209.8	210.75	210.47	210.54	209.3	209.33	209.97	209.04	209.4	209.77
202.88	202.82	202.75	202.19	202.7	202.49	202.01	203.38	203.6	203.18	202.35	202.25	203.22	202.31	202.42	202.15	202.29	203.15	202.56	202.84	202.47	202.92	203.58	202.1	202.01	202.22	202.52	203.47	202.77	202.69	201	202.08	201.21	202.4	202.26	200.87	203.02	202.13	201.53	201.97	201.33	202.46	203.47	202.21	202.44	202.7	202.88	202.27	201.92	201.95
198.44	199.5	198.16	197.87	197.78	198.96	197.74	198.97	198.28	197.12	198.34	197.92	197.91	197.56	197.44	198.3	198.75	197.43	198.48	198.6	198.19	197.6	198.17	197.96	196.35	197.46	198.44	198.55	197.81	197.56	199.1	198.6	199.4	197.6	197.39	197.14	197.52	198.79	197.8	197.67	197.06	197.74	197.66	198.77	197.44	198.29	197.8	198.06	199	197.33
217.76	218.22	217.52	217.63	217.87	217.6	217.37	217.72	218.9	218.67	217.27	217.9	218.33	217.21	217.84	217.63	218.31	216.95	218.44	217.29	217.74	218.67	217.54	218.01	218.06	217.64	217.89	217.66	217.64	218.85	217.53	217.76	217.9	217.66	218.63	217.77	217.17	217.6	217.15	217.88	217.13	217.43	217.48	217.22	218.18	217.91	217.85	217.73	217.28	218.47
217.76	219.09	217.77	217.69	217.59	218.6	218.57	217.12	216.94	217.94	218.16	216.96	219.29	216.64	218.13	217.8	218.78	217.48	217.28	218.68	218.13	218.11	217.69	217.71	218.5	217.15	217.23	218.03	217.55	218.16	217.32	217.98	216.73	218.79	218.18	217.24	217.37	216.3	218.16	217.9	218.86	216.69	216.97	217.01	217.69	217.59	216.84	218.68	218.21	217.73
217.54	217.22	217.51	218.63	217.91	217.78	216.51	217.86	217.41	218.42	217.18	216.63	217.16	218.37	216.99	217.73	219.27	217.94	218.14	217.94	217.65	217.72	218.12	217.22	216.75	218.22	217.9	217.76	216.67	218.32	218.8	217.42	218.47	217.53	217.63	217.02	218.37	218.73	217.49	218.34	218.31	216.25	217.8	217.86	217.16	216.99	218.04	217.95	217.6	218.87
208.69	209.39	209.36	209.36	208.15	208.89	207.4	207.74	209.45	208.35	208.69	208.09	208.98	209.59	207.95	210.08	208.27	208.26	208.2	209	208.34	209.67	208.61	208.44	209.43	208.91	206.9	210.12	208.39	208.88	209.17	209.53	208.31	208.43	209.2	208.22	208.8	209.61	208.85	208.33	208.97	208.88	209.16	208.45	207.91	208.25	208.64	208.41	208.39	209.15
212.93	212.67	212.02	213.48	213.26	212.09	213.12	213.69	212.8	213.64	212.43	212.99	213.56	213.72	212.82	212.08	213.04	213.25	211.25	213.46	212.12	213.07	213.05	214.14	213.81	213.83	214.05	214.19	213.17	212.39	212.4	212.95	212.59	213.07	212.69	212.83	213.72	213.93	213.55	212.39	212.04	212.41	212.6	212.13	213.25	212.26	212.3	213.56	211.62	213.42
217.94	216.22	216.39	217.49	217.22	217.6	216.92	216.39	217.55	217.43	216.27	216.19	216.58	217.68	216.35	216.17	216.48	217.79	216.23	217.24	216.57	217.86	217.11	215.97	218.13	217.6	216.59	216.5	216.18	217.63	216.73	216.95	217.46	216.3	216.03	217.97	216.78	218.58	216.64	216.43	216.17	216.66	215.97	216.28	217.33	217.42	218.2	216.61	216.62	216.21
199.62	199.42	199.6	199.27	199.24	200.1	199.54	200.36	198.66	200.16	198.87	198.49	199.58	199.17	198.9	199.78	198.67	199.28	200.01	199.56	200.27	198.56	199.61	199.54	200.18	198.73	199.17	198.78	199.3	199.34	198.98	200.07	199.53	199.44	199.67	198.76	198.65	199.63	199.92	198.91	198.42	200.51	199.3	199.11	200.43	199.41	199.39	199.76	199.18	199.16
203.24	202.39	202.47	202.55	203.16	202.45	202.16	202.95	202.18	202.76	203.51	202.95	202.96	202.23	201.36	202.63	201.95	202.94	202	202.27	203.24	203.39	201.72	202.69	202.91	202.27	203.06	202.62	203.04	202.37	202.9	202.86	202.41	202.9	202.27	202.72	202.97	203.09	202.76	201.83	202.56	202.91	202.39	203.22	201.82	203.09	202.5	202.16	202.9	203.68
204.5	206.07	204.31	204.49	204.51	205.42	205.3	204.68	204.18	205.27	204.93	205.63	204.67	204.91	204.54	205.29	204.8	204.37	204.67	203.57	206.12	204.48	203.64	204.6	205.84	203.59	205.2	203.85	205.55	204.41	204.11	205.06	205.4	204.04	204.32	205.01	204.68	204.39	205.71	204.84	203.95	206.26	203.89	204.6	205.19	204.74	204.9	205.26	205.49	206.26
203.52	203.92	203.08	202.91	204.26	203.52	203.97	203.68	203.05	204.64	205.26	203.91	204	204.02	203.53	203.95	203.52	203.99	203.89	203.85	204.34	204.19	204.74	204.2	203.44	203.31	202.36	203.36	203.01	204.03	204.82	203.33	203.33	203.64	204.45	203.87	203.66	204.79	203.65	203.16	203.9	203.23	203.69	203.64	203.81	203.17	204.15	204.01	204.23	204.82
208.26	208.38	207.01	207.79	208.21	208.49	206.99	208.62	207.96	208.19	207.56	207.23	208.17	207.95	207.28	207.97	207.41	206.91	206.45	207.43	207.17	208.11	207.01	208.52	208.18	206.93	209.01	207.64	207.92	207.45	207.19	206.39	209.06	207.49	207.33	207.6	206.34	207.23	208.3	207.91	206.39	208.09	207.19	208.07	207.21	208.1	206.75	208.01	207.72	207.07
209.79	209.48	208.67	208.25	209.49	210.06	209.52	210.16	208.73	209.07	209.41	209.66	209.05	209.2	208.6	209.28	209.94	209.44	209.38	209.86	209.86	210.07	209.53	208.72	208.77	209.03	209.84	209.81	209.76	209.88	208.27	210.02	209.12	210.46	209.11	209.1	209.29	209.49	209.02	209.37	209.98	208.47	208.72	208.92	210.11	208.93	209.87	208.29	209.82	209.76
203.16	201.94	203.19	203.32	204.1	203.15	203.19	204.36	204.25	203.55	202.66	202.55	203.93	203.16	204.04	203.45	204.55	203.43	203.69	203.41	202.37	204.89	202.27	203.26	204.44	203.47	203.71	204.19	204.35	203.75	203.65	203.97	203.66	204.2	203.36	202.85	203.83	203.16	204.16	204.21	203.55	203.37	204.72	204.54	203.42	203.88	204.66	205.07	203.73	203.36
199.25	200.16	199.43	199.68	200.91	199.72	200.76	200.55	200.35	201.59	198.82	199.97	200.14	198.96	199.72	200.51	200.38	200.55	200.33	200.08	199.64	199.81	199.33	199.39	199.97	201.44	200.24	200.02	200.73	199.56	201.05	199.34	200.58	199.86	200.88	199.5	200.39	201.13	200.25	199.38	200.12	199.46	200.4	200.27	200.01	199.81	200.95	200.86	199.42	199.49
206.71	206.54	206.74	206.22	206.4	206.21	207.07	205.59	205.44	206.7	206.52	207.52	206.73	206.29	206.37	206.21	206.08	206.7	207.92	205.96	206.38	205.6	207.05	207.1	206.99	205.41	207.64	207.56	206.77	206.76	205.92	206.41	205.82	206.94	206.49	205.45	206.04	206.09	205.83	205.59	205.03	205.44	206.97	207.41	206.04	206.72	207.13	207.01	206.19	207.11
217.5	217.82	217.97	217.52	217.67	217.72	217.99	217.64	217.66	218.61	218.52	217.77	218.22	217.89	216.59	219.26	217.27	217.72	217.84	217.58	218.26	217.33	216.95	218.23	217.76	217.62	218.19	218.19	217.79	217.67	217.58	218.18	217.59	218.16	217.59	217.8	217.64	218	217.59	217.08	218.61	218.18	218.06	217.86	218.73	218.31	218.33	216.55	218.2	218.19
202.96	202.83	202.17	202.59	202.62	201.69	203.05	203.03	203.12	202.6	203.25	202.83	203.21	202.69	202.94	203.68	202.74	202.9	202.86	203.29	203.04	202.84	202.82	203	202.17	203.3	202.07	202.04	203.22	202.71	203.38	202.27	202.11	202.92	202.46	201.78	202.15	203	202.02	203.43	202.75	202	202.3	202.18	201.85	202.45	202.5	201.86	202.89	202.74
199.9	201.1	199.42	199.86	200.19	199.84	200.42	200.69	199.99	199.88	200.97	199.39	200.14	200.66	201.52	201.1	200.29	201.33	200.11	200.77	200.69	200.44	200.86	201.42	201.57	200.3	199.98	200.32	200.81	199.86	201.7	200.28	199.65	200.45	200.52	200.07	200.43	200.82	199.57	201.48	200.09	200.26	200.43	201.34	201.82	201.04	199.67	201.52	200.27	201.26
198.04	198.22	199.19	198.4	198.69	198.53	198.22	199.14	198.78	199.2	199.02	198.44	198.1	198.41	197.79	197.92	198.64	197.72	198.91	198.41	198.77	198.93	199.03	197.55	196.52	199.13	198.13	199.69	198.67	198.69	198.53	198.3	198.26	198.71	197.61	198.03	199.45	197.82	198.7	198.22	198.89	199.47	199.6	199.04	198.28	198.62	198.55	198.39	198.99	197.81
195.08	195.75	195.76	194.96	196.17	195.79	195.75	195.87	195.19	196.11	195.15	195.05	195.88	194.79	196.84	194.88	195.32	194.58	194.7	195.34	195.27	194.76	195	194.45	195.91	195.32	195.76	195.34	194.97	195.7	194.17	195.5	195.07	195.33	195.69	195.2	194.75	195.67	194.89	195.24	194.98	194.64	195.21	195.76	194.69	194.5	194.43	194.71	195.35	195.52
218.27	217.67	218.16	217.96	216.8	218.81	217.91	217.93	219.2	217.72	218.57	218.71	218.27	217.43	218.31	218.31	219	218.36	217.66	216.95	217.89	217.85	218.51	216.97	218.11	217.69	216.81	218.17	217.82	217.34	217.77	218.59	217.8	217.14	217.46	218.35	217.31	219.06	217.7	217.34	217.02	218.29	218.06	218.4	217.32	217.88	217.58	217.58	217.65	217.41
205.81	205.67	205.99	204.83	204.98	205.88	206.98	205.49	206.62	204.86	206.18	205.29	205.37	205.64	205.92	205.11	205.71	205.16	205.37	206.45	205.67	204.58	205.4	205.09	204.81	204.62	205.46	206.19	204.52	206.26	204.79	205.68	205.34	206.01	204.92	205.12	206.69	205.89	207.42	206.65	205.7	207.59	205.42	206.34	205.37	205.03	205.19	206.54	205.38	205.08
196.64	195.27	195.89	195.01	195.44	195.03	195.68	195.6	194.71	195.78	195.61	196.12	195.24	194.49	195.17	195.6	195.01	194.61	194.51	194.27	194.88	196.13	194.29	194.41	194.05	195.41	193.91	195.23	193.91	192.86	194.54	194.76	194.92	196.31	195.43	195.82	194.67	194.64	195.24	192.99	194.95	195.69	195.47	193.89	194.89	195.29	195.07	194.77	195.62	195.37
203.18	202.56	202.96	202.6	202.29	202.34	203.06	201.61	202.78	202.65	203.51	202.98	202.59	202.77	203.24	202.5	202.55	202.54	202.05	202.97	202.38	203.61	203.04	202.13	202.35	202.79	201.98	203.12	203.09	201.73	202.34	202.41	201.64	202.31	202.65	202.74	201.92	202.08	203.17	203.12	202.5	203.53	201.49	203.18	202.37	202.11	202.68	202.49	202.14	202.28
204.61	204.89	204.02	203.91	204.32	203.31	203.82	203.41	203.57	203.6	204.49	205.1	204.05	204.21	203.68	204.64	204.88	203.29	203.02	203.72	204.52	204.87	203.58	204.45	203.49	203.83	204.49	204.17	204.35	203.95	203.59	202.43	204.43	203.3	204.47	205.05	202.49	204.88	204.44	203.48	203.09	202.98	204.46	203.83	204.1	203.66	203.41	203.88	203.92	203.49
204.09	202.3	203.7	203.59	203.82	203.83	203.21	202.43	203.94	203.58	204.16	204.43	202.47	203.86	203.75	203.52	203.98	203.29	203.24	203.43	203.47	203.11	203.73	204.07	203.31	203.06	204.34	203.22	203.95	203.25	202.71	203.61	204.13	202.82	204.73	203.03	202.95	204.64	203.56	203.28	204.48	202.61	203.15	204.56	202.56	203.95	204.28	204.81	203.15	203.53
209.2	207.88	209.04	208.28	208.55	209.08	208.89	208.97	208.64	209.01	209.42	208.34	209	209.12	209.05	208.52	208.93	209.92	210.23	209.51	208.26	208.43	209.27	207.71	209.15	208.45	207.97	208.33	208.88	208.47	207.92	206.88	208.74	208.66	208.19	209.55	207.96	207.79	208.54	208.86	208.89	208.87	209.84	208.59	207.4	209.13	209.14	209.3	207.28	209.06
208.12	208.64	208.71	207.53	208.07	207.65	208.49	208.22	208.77	208.79	208.93	207.73	208.93	209.58	208.56	207.88	207.74	208.85	209.63	208.54	208.54	208.15	208.27	209.39	208.49	208.69	209.68	208.32	208.27	209	208.7	207.87	208.25	208.13	208.74	209.21	208.56	208.84	208.42	208.9	209.08	208.97	209.62	208.11	208.01	209	209.11	208.98	208.47	208.25
205.68	204.69	203.84	206.49	203.43	205.68	204.75	204.91	203.56	204.33	205.13	205.47	205.07	204.42	204.96	205.07	204.46	205.19	204.71	203.92	205.19	204.27	205.42	205.37	205.43	205.27	204.8	203.22	204.29	205.37	204.43	205.08	205.89	204.29	204.95	204.84	205.29	204.32	204.67	205.51	204.43	205.87	204.71	205.09	205.15	205.42	204.61	204.6	203.97	205.71
203.52	204.88	203.84	204.49	204.26	204.58	204.81	204.57	203.45	205.28	204.75	204.08	204.82	205.2	204.87	205.18	204.86	205.53	204.76	205.14	204.26	204.59	204.94	205.18	204.64	205.52	204.22	204.45	204.81	204.82	203.95	204.28	204.49	204.32	204.97	204.38	204.47	205.29	204.9	204.55	204.53	205.66	204.37	205.46	205.01	204.56	204.57	206.15	204.04	204.22
195.01	195.13	194.78	194.83	195.02	195.34	195.88	196.28	195.1	195.02	194.77	196.1	195.59	195.19	195.42	194.23	196.1	195.29	195.08	194.65	195.48	195.06	194.9	195.29	195.09	195.35	193.79	195.04	195.86	194.34	194.06	195.69	195.5	194.41	195.26	195.59	195.63	195.33	195.37	195.77	196.05	195.72	195.24	193.87	194.96	194.83	195.77	195.54	195.81	196.12
212.59	212.24	211.82	211.2	211.32	211.82	211.99	212.2	211.49	211.74	211.2	210.87	212.07	211.56	212.28	210.73	211.35	211.95	210.28	211.21	212.49	211.64	211.5	213.36	211.83	212.83	211.33	212.69	210.57	211.66	211.73	212.55	212.08	211.2	211.84	211.67	211.41	211.14	212.05	211.93	212.03	212.06	210.96	211.08	211.67	211.39	211.47	211.41	211.47	211.98
206.99	208.96	207.6	206.54	208.38	207.02	207.39	207.3	207.29	208.35	208.3	207.15	207.21	207.57	208.33	208.68	207.91	208.29	207.73	208.17	207.21	207.82	207.68	207.61	207.74	208.36	207.36	207.31	207.96	208.47	206.97	207.6	206.5	207.25	207.97	207.77	209.45	208.33	207.16	207.86	209.38	208.36	207.37	207.43	208.19	207.58	207.39	207.75	208.46	208.76
193.37	195.43	193.53	194.24	194.26	192.83	194.15	193.41	193.89	193.77	194.29	193.55	194.47	193.19	194.35	194.46	195.01	194.27	193.93	194.84	194.27	194.7	193.62	195.11	195.11	193.7	194.98	194.61	195.23	194.99	194.28	194.24	192.87	194.53	194.4	194.23	194.71	193.73	193.59	193.96	193.68	193.78	194.62	193.9	195.24	193.89	195.12	194.11	195.17	193.88
208.13	207.35	207.83	207.23	207.48	207.16	207.48	207.84	207	208.07	207.18	206.9	208.84	208.26	208.22	208.63	209.13	208.94	208.12	207.94	207.92	207.17	207.4	207.57	207.64	208.13	207.67	207.9	207.87	207.82	207.67	208.67	207.63	207.83	208.58	207.72	207.06	208.47	206.11	207.93	208.27	208.23	207.25	208.86	208.44	206.25	208.25	207.58	208.02	208.04
209.54	208.54	210.06	209.54	208.73	210.29	209.1	209.09	209.21	209.96	209.19	209.57	210.07	210.48	209.95	210	209.47	209.82	209.46	209.62	208.49	209.39	210.15	209.42	209.13	209.41	209.96	210.93	210.11	208.45	209.47	209.99	209.68	210	208.31	208.81	209.74	210.04	208.41	209.61	210.57	209.73	209.55	208.25	209.33	209.56	209.16	208.5	208.38	208.75
204.56	205.15	204.02	203.76	204.46	203.25	204.86	204.91	204.13	204.48	204.47	204.49	204.53	203.45	203.65	203.59	203.32	204.05	203.35	203.82	203.45	204.14	204.77	204.58	204.12	203.6	204.08	202.81	204.89	202.6	203.44	203.62	203.84	204.42	204.42	204.63	204.39	203.92	203.35	204.94	204.24	203.66	204.25	203.87	204.7	204.08	203.47	203.11	203.99	204.6
207.85	209.4	208.46	207.87	206.91	207.78	208.32	208.5	207.82	207.12	207.65	208.29	207.61	207.83	208.41	206.57	207.25	206.81	207.92	209.19	208.3	208.36	206.8	207.9	207.42	207.91	207.26	207.48	207.95	207.49	208.14	207.64	208.58	206.9	207.32	208.43	207.92	208.12	206.88	207.26	208.28	208.25	207.62	207.73	206.56	208.18	207.71	209.47	208.23	208.48
208.88	209.09	208.03	208.69	208.62	209.23	209.11	208.73	208.59	208.22	208.67	209.39	208.74	208.32	209.22	208.92	208.16	209.18	209.24	208.16	209.03	208.9	208.56	208.63	209.02	208.04	207.36	208.06	207.64	208.86	207.8	209.21	209.02	207.28	208.85	208.28	209.57	208.6	208.49	207.95	208.38	209.75	208.91	208.94	209.29	207.37	209.24	209.13	208.33	209.48
213.29	214.14	212.72	214.62	214.6	213.25	213.43	213.1	213.63	215.47	212.64	214.74	213.97	214.01	212.72	214.58	213.83	213.93	214.95	213.62	214.66	213.6	213.97	213.9	213.56	215.23	213.63	214.54	214.84	213.67	213.5	213.56	213.75	213.37	213.87	214.55	213.95	215.43	214.05	213.9	214.33	213.7	213.96	214.22	214.08	212.91	213.97	213.91	215.07	213.31
208.96	210.23	208.12	208.4	207.73	208.43	206.93	207.27	209.39	208.33	209.15	208.21	208.34	208.86	209.37	209.53	209.18	208.77	208.38	208.41	209.76	209.16	209.16	209.95	208.85	208.52	209.85	207.77	208.36	208.7	209.18	209.5	206.48	209.31	208.01	209.01	208.45	208.25	209.12	207.75	209.05	209.19	209.04	208.55	209.21	208.5	208.47	208.57	208.99	209.26
203.78	202.78	203.78	203.32	203.45	203.89	204.06	204.43	204.92	202.76	203.77	203.75	204.35	204.22	203.48	203.19	204.4	204.12	203.47	203.69	204.56	203.92	203.69	203.11	203.83	204.27	204.56	203.47	203.62	203.69	204.22	203.34	203.52	203.59	204.02	203.58	203.8	204.8	203.44	203.93	202.97	204.27	203.14	203.19	204.21	204.44	203.68	204.49	203.8	204.94
200.05	199.78	199.94	200.99	199.62	199.79	201.14	199.83	199.14	199.4	198.58	199.65	200.85	199.67	199.57	198.87	200.26	199.78	200.59	200.22	198.9	199.42	199.97	199.71	200.57	200.24	199.43	200.3	199.42	200.05	199.18	199.45	199.5	199.75	199.33	199.45	200.03	200.01	199.08	199.73	199.7	200.38	199.49	199.29	199.52	200.71	199.73	199.69	199.49	199.36
205.15	204.76	203.75	204.31	204.59	203.99	205.8	205.21	204.78	205.19	205.55	205.55	205.09	204.81	204.14	204.88	204.99	204.64	205.04	203.78	205.26	204.04	203.68	205.35	206	205.63	205.15	204.38	205.21	205.07	204.17	204.27	204.3	204.72	205.47	204.41	203.78	203.71	203.96	204.43	204.78	203.68	203.94	205.07	205.97	205.18	204.55	204.97	204.49	203.57
201.35	199.83	198.92	199.89	200.06	200.65	199.53	200.67	199.44	200.04	200.16	200.11	200.29	201.15	200.71	199.71	200.24	201.31	200.88	200.08	199.95	200.87	201.22	200.39	200.86	200.86	199.83	199.74	200.47	200.4	200.05	199.44	199.42	199.7	199.35	200.31	199.76	199.83	200.18	200.14	200.81	201.09	200.83	201.14	200.46	200.72	200.17	200.68	199.84	200.42
193.73	194.73	195.28	193.56	194.56	193.75	194.12	194.48	193.47	194.06	193.62	194.04	195.13	193.66	194.51	194.11	193.25	194.79	193.99	194.17	193.78	195.41	193.67	194.48	193.56	194.53	195.05	193.63	195.01	193.91	194.81	194.49	194.04	194.68	193.75	194.83	193.98	194.85	194.24	194.37	194.88	194.07	194.36	193.48	193.11	194.78	193.8	194.72	195.22	194.2
208.33	208.79	210.2	209.66	208.63	208.94	209.5	208.21	209.2	208.24	209.02	208.51	209.65	209.66	208.73	208.21	209.28	208.95	208.44	208.31	209.61	208.77	208.67	207.05	208.4	208.75	207.98	208.25	208.4	209.78	208.28	208.54	209.78	208.69	209.25	209.01	209	208.61	207.89	209.06	208.17	208.52	209.37	209.35	209.35	209.47	209.46	209.29	209	208.86
197.27	198.02	198.89	198.22	199.34	198.72	198.98	199.45	198.71	199.62	198.87	198.95	198.38	198.75	200.74	199.21	198.51	199.18	198.29	199.17	198.61	199.45	198.23	198.33	198.63	198.39	198.36	197.89	198.31	199.86	198.6	198.6	198.5	198.64	198.66	199.2	198.5	198.68	199.25	198.16	197.98	198.21	198.77	199.07	198.95	199	200.02	198.16	198.59	198.76
211.62	212.79	212.8	211.96	212.01	212.41	211.51	212.73	211.21	211.79	211.32	212.49	211.96	212.28	211.82	211.85	211.21	210.8	212.15	212.32	211.68	212.39	212.45	211.61	212.56	211.71	211.65	211.05	211.65	213.13	212.36	212.18	211.19	210.17	212.66	212.05	212	212.34	211.38	211.06	212.49	211.48	211.09	211.29	212.22	211.59	212.6	211.87	211.51	212.36
203.89	203.66	204.72	203.45	203.68	203.8	203.35	204.36	202.9	204.35	203.88	204.49	204.06	203.86	203.76	204.96	203.78	203.06	204.76	202.94	203.47	203.13	204.29	204.52	204.94	203.49	203.74	204.09	204.68	203.85	203.78	202.96	204.05	204.99	202.55	203.41	204.33	204.38	203.85	204.38	204.11	204.97	202.74	202.27	204.18	204.69	203.61	204.96	204.63	203.18
200.07	199.81	200.88	199.94	199.91	200.47	198.68	199.77	201.87	199.97	199.98	200.97	200.26	200.7	200.54	200.5	201.04	200.92	200.14	199.77	200.24	200.42	200.38	199.53	199.32	199.28	200.34	199.43	200.72	200.72	199.29	200.35	200.79	200.42	200.19	200.57	200.33	200.69	200.98	200.58	199.49	200.99	201.31	201.46	201.57	200.72	200.3	201.52	200.86	200.17
207.11	207.59	208.06	208.55	208.73	208.41	206.56	207.3	207.8	208.17	208.77	207.49	207.56	208.44	207.39	207.4	208.06	207.9	208.56	208.3	208.37	207.94	207.99	207.95	208.61	207.18	207.99	207.88	207.79	207.76	208.93	206.9	207.64	206.35	207.41	207.79	207.35	208.83	207.72	207.64	208.05	208.73	207.33	209.85	207.95	208.22	207.65	208.04	207.62	207.77
208.47	206.94	207.87	207.05	208.22	208.4	208.64	208.16	207.3	208.19	207.9	206.59	208.21	207.86	207.63	208.37	206.89	208.28	206.58	207.49	208.41	207.64	207.35	207.27	208.08	207.39	206.84	207.17	205.69	208.01	207.38	207.59	207.81	207.56	207.09	206.71	207.95	207.67	208.16	208.52	208.33	209.32	207.76	207.64	207.15	207.92	206.53	207.49	207.37	207.71
207.88	207.06	208.41	207.26	207.65	208.56	208.29	207.69	207.85	207.39	207.02	208.04	208.99	206.79	206.7	207.59	208.22	208.08	208.14	207.86	206.99	207.9	208.19	208.45	208.33	207.71	205.52	207.5	208.43	207.07	208.02	207.96	206.15	207.99	207.81	207.17	207.2	208.17	207.52	207.93	207.45	208.05	208.48	207.83	209.12	207.92	208.05	207.14	208.37	207.57
200.88	200.17	199.09	199	198.84	199.55	199.76	199.71	199.25	200.29	200.73	199.97	200.59	199.97	199.16	198.96	199.43	198.95	199.09	199.13	199.67	199.88	198.57	198.68	198.31	200.12	199.62	199.4	199.94	198.85	198.99	199.02	200.07	199.22	199.07	199.09	199.03	198.98	200.4	199.88	199.17	199.14	199.12	199.47	199.84	199.08	198.09	199.87	199.37	199.42
204.41	203.11	202.18	202.85	203.39	202.44	203.87	204.46	204.4	203.38	203.59	203.9	203.37	204.53	203.72	204.03	203.77	203.26	204.03	203.36	203.38	203.89	204.58	203.91	202.25	203.79	203.57	203.42	203.65	203.91	202.9	203.62	204.18	202.08	203.23	203.01	203.84	202.23	204.1	203.4	204.01	203.02	203.48	205.12	203.44	204.44	204.08	203.69	203.78	202.91
209.6	209.59	209.01	209.31	210.04	208.31	210.16	210.51	210.55	209.49	210.18	208.95	209.95	209.29	209.51	208.86	211.03	209.52	210.51	208.5	209.43	208.42	210.1	210.28	209.47	208.22	210.29	209.96	210.2	208.91	209.24	209.51	209.58	210.17	209.94	208.92	210.72	209.45	210.3	209.09	208.43	209.72	209.72	209.12	209.06	209.23	209.03	210.44	209.33	209.42
209.22	209.81	209.52	210.44	207.84	209.73	208.09	211.03	210.04	209.15	209.7	209.24	208.83	208.96	210.15	210.95	209.67	209.8	209.59	209.48	210.39	209.2	208.59	209.83	209.97	210.66	210.69	209.17	209.12	210.09	209.17	210.15	208.91	209.83	208.38	208.46	209.95	209.43	208.54	209.05	208.93	209.31	209.59	208.32	208.4	209.83	209.74	210.64	209.2	209.43
208.65	207.39	206.79	207.35	207.67	207.58	208.1	207.98	208.34	207.42	208.52	207.64	207.4	207.21	207.82	208.3	207.34	207.31	206.92	207.1	208.86	207.38	206.76	207.46	207.7	208.79	208.39	206.87	208.02	207.5	207.31	207.87	207.96	207.52	207.58	208.37	207.74	208.14	207.86	207.71	207.71	207.83	208.51	207.93	208.53	207.53	207.81	207.05	208.08	207.43
204.23	204.28	204.09	203.8	203.66	202.45	204.01	203.82	202.55	204.65	203.77	203.13	202.89	205.06	203.13	203.68	201.88	203.66	204.86	203.83	203.64	203.75	203.74	203.57	203.98	203.98	204.74	204.15	203.23	204.25	203.37	202.79	203.09	204.08	203.71	203.83	203.47	205.07	203.49	203.97	203.3	205.24	203.75	204.3	204.12	203.32	204.54	204.05	204.43	203.35
209.85	209.45	208.61	208.24	208.35	208.06	208.13	208.47	208.33	209.37	209.06	208.2	209.02	208.19	208.96	208.88	208.59	208.86	207.65	209.25	209.31	209.11	209.37	208.51	208.11	209.22	210.01	209.41	209.03	209.55	209.22	208.56	208.69	208.24	209.99	207.84	207.17	207.83	209.05	208.84	208.09	208.81	210.05	208.41	207.93	208.04	208.36	208.04	208.41	208.33
195.46	195.4	195.03	194.23	195.24	195.91	195.06	194.28	195.54	196.09	195.46	195.28	195.7	195.13	195.7	194.66	194.67	195.37	194.77	194.86	194.81	195.11	195.02	194.84	194.9	194.75	194.82	194.97	195.05	196.22	195.26	196.32	195.93	194.96	194.7	194.71	196.4	194.4	194.5	195.81	194.63	195.51	196.01	196.41	196	194.9	195.2	194.89	195.15	194.86
194.14	195.81	192.84	195.65	194.67	196.33	194.91	195.39	194.04	195.4	194.88	196.93	194.41	195.04	195.03	196.2	194.74	194.55	194.98	195.43	194.94	194.46	195.07	194.89	194.36	195.05	195.64	195.87	195.55	194.73	194.32	194.59	195.04	194.56	195.53	194.88	195.77	196.02	194.69	195.23	195.54	194.83	195.53	194.98	195.51	194.95	194.83	195.84	196.42	194.45
208.1	208.33	207.6	209.68	208.58	208.78	208.66	210.14	208.7	209.38	209.61	208.97	209.53	209.44	207.63	208.69	208.58	209.25	208.63	209.5	208.73	209.58	208.97	209.7	209.44	207.76	209.05	209.24	207.91	209.44	209.26	208.38	210.41	208.75	207.96	207.97	209.77	209.13	209.02	208.57	208.88	210.45	209.6	209.73	209.53	208.51	208.64	208.06	208.41	208.39
207.78	207.56	207.18	206.68	207.71	207.3	207.79	206.5	206.97	207.41	208.18	207.32	208.87	208.69	207.05	206.56	208.6	208.01	207.9	209.08	207.79	207.11	207.26	207.67	208.25	208.11	207.88	208.36	208.36	206.9	208.3	207.49	208.23	207.5	207.36	208.11	208.76	207.41	206.91	207.3	208.98	208.43	206.91	207.71	208.4	208.18	207.69	207.99	207.02	207.35
203.58	204.18	204.68	204.46	203.77	203.52	203.85	203.66	203.6	203.77	203.1	202.62	203.73	203.17	203.29	202.57	204.19	203.37	202.25	203.28	204.27	203.06	203.64	203.04	204.38	202.41	204.45	203.58	204.67	201.98	202.19	203.64	204.41	203.25	203.64	202.91	203.62	204.12	203.16	204.1	204.44	202.78	204.65	202.94	203.63	202.49	204.53	203.88	202.72	203.94
208.46	209.34	208.56	209.4	208.31	208.13	208.19	208.44	208.9	209.02	208.24	209.92	208.73	208.45	208.33	209.15	209.08	207.74	208.72	207.56	208.05	208.9	209.24	209.75	209	209.36	208.45	209.62	208.64	208.35	208.61	209.49	209.41	208.4	209.05	207.7	208.34	208.15	208.21	208.47	208.21	209.89	208.72	209.38	208.6	208.34	209.4	208.55	209.75	209.55
217.35	217.54	217.73	217.49	216.57	216.99	215.47	216.5	217.36	217.46	216.98	216.64	216.51	217.94	217.31	216.64	216.64	218.1	217.05	217.4	217.46	217.5	216.06	215.55	217.59	217.25	216.93	217.22	216.18	217.58	216.65	217.23	217.47	217.69	217.74	216.73	217.31	217.29	218.24	216.96	217.09	216.66	217.46	216.7	216.29	216.45	216.79	216.33	216.36	217.48
207.8	209.45	209.02	208.87	208.42	209.36	209.68	209.36	208.5	208.57	207.69	208.65	207.93	207.92	208.45	209.55	210.39	208.44	208.84	208.62	209.53	208.77	209.32	209.57	208.53	209.91	208.82	207.7	208.89	208.54	209.19	208.5	209.46	207.68	209.4	208.14	208.67	209.02	207.95	208.76	208.79	208.85	207.81	209.33	208.42	207.62	207.89	209.5	209.27	208.81
209.08	209.44	209.1	208.58	208.07	208.74	207.85	208.5	208.46	208.48	208.93	208.5	208.4	207.1	208.02	208.22	209.84	208.3	207.85	209.18	208.1	208.13	208.49	208.98	209.28	208.22	208.89	208.32	208.43	209.21	208.31	208.52	208.49	209.96	208.35	207.71	209.35	208.51	208.76	208.17	208.53	208.4	207.81	208.07	208.47	208.78	208.07	208.46	209.29	208.81
203.18	202.15	202.56	203.12	202.51	203.29	202.32	203.23	202.5	202.15	201.59	201.74	203.04	201.83	201.73	202.07	201.9	202.98	201.75	202.71	203.09	202.4	202.5	201.75	201.7	202.33	202.96	201.1	202.07	202.92	202.45	203.57	203.59	203.21	203.02	201.71	201	202.24	203.21	202.64	203.99	202.94	201.44	201.98	202.19	203.21	202.72	201.83	202.51	202.31
198.65	201.04	201.26	200.41	200.9	200.47	200.57	200.68	199.54	200.82	200.81	199.47	198.88	198.75	200.08	200.63	201.25	199.76	200.26	199.73	200.16	200.62	200.53	199.65	200.5	199.92	199.6	199.51	201.4	199.96	200.11	200.53	200.17	200.41	201.01	198.66	200.71	200.43	199.79	200.45	201.1	199.96	201.45	200.71	200.21	201.37	200.01	199.55	200.28	199.51
208.33	209.02	210.08	208.77	209.8	209.39	207.53	208.86	209.01	208.36	209.59	208.6	208.65	207.87	208.13	210.02	208.82	208.58	208.96	208.33	209.03	208.01	208.78	209.2	209.26	208.14	209	209.58	208.38	207.41	208.53	208.47	208.94	210.04	208.14	208.94	210.15	208.38	208.05	208.6	208.83	207.93	209.65	209.16	209.47	208.63	208.26	210.16	208.41	208.42
216.27	216.34	217.38	216.7	216.19	216.17	216.67	216.82	215.9	216.75	217.02	216.83	217.89	217.08	216.88	216.54	216.91	217.16	218.12	216.77	216.36	216.72	216.33	217.01	215.48	216.84	216.17	217.15	216.02	218	216.91	217.43	216.44	216.61	216.31	216.62	215.48	216.42	216.66	217.26	216.1	216.75	216.55	216.43	217.51	217.07	216.55	216.82	216.9	217.88
206.01	205.77	206.57	205.74	205.79	207.4	205.91	207.18	206.31	205.77	208.1	207.2	207.83	206.46	206.91	206.98	206.03	206.85	207.14	206.2	206.73	204.7	205.4	205.91	207.38	206.63	206.85	205.51	206.54	206.87	206.78	205.9	207.04	205.9	206.84	206.61	206.54	206.67	205.67	206.27	206.79	206.29	206.89	206.21	206.84	206.74	206.37	206.42	206.79	206.15
203.4	203.09	203.26	203.64	203.18	203.58	203.72	204.3	204.24	203.78	203.66	202.42	204.08	203.17	204.86	203.36	204.69	204.34	203.72	204.41	202.25	203.4	205.16	204.07	203.85	204.7	204.14	203.45	204.02	203.16	204.07	203.49	204.55	203.76	203.74	203.81	203.26	203.48	203.63	203.79	204.09	204.56	204.02	203.49	203.38	202.78	204.02	203.46	204.42	204.18
206.95	205.99	206.41	205.5	206.53	204.54	205.77	206.23	206.92	206.63	205.91	206.12	206.7	205.98	205.47	207.32	207.41	207.24	206.31	205.94	206.06	206.94	206.8	205.61	206.97	205.58	206.1	206.68	206.78	207.09	206.17	205.73	206.01	206.04	206.26	206.61	206.97	206.72	206.39	206.05	207.63	205.56	205.02	206.2	206.72	205.22	206.59	206.72	206.87	206.08
210.35	209.22	208.43	207.67	209.03	207.67	208.55	208.81	207.56	208.77	208.07	209.06	208.79	208.62	208.74	209.18	208.64	210.39	209.45	209.33	209.54	209.03	209.08	207.33	208.51	208.04	208.54	208.3	208.14	209.44	209.31	208.99	207.86	209.12	208.96	209.23	208.88	206.87	208.14	207.25	208.96	209.01	208.35	208.49	209.07	209.22	208.27	210.41	209.64	210.01
206.12	205.99	205.98	206	206.74	206.15	206.13	206.55	206.24	206.51	204.49	206.74	206.4	207.22	207.66	206.25	206.92	206.38	207.41	206.94	206.14	206.25	207.21	207.19	206.98	206.62	207.1	207.61	206.21	207.39	206.44	207.2	206.96	206.19	206.31	206.56	207.24	206.3	206.1	207.47	206.55	206.04	206.94	206.99	205.83	204.75	207.38	206.59	207.62	205.95
204.87	204.71	203.74	205.41	205.07	204.15	204.47	205.53	205.26	204.75	204.97	204.37	205.45	205.5	204.67	204.36	205.54	205.32	205.15	204.28	205.19	204.77	205.61	204.69	204.36	204.17	205.31	205.13	205.36	205.02	205.19	204.68	204.61	204.1	203.81	205.35	205.34	204.73	205.1	205.41	204.5	204.51	205.7	204.19	204.48	205.67	204.73	203.7	204.76	204.97
212.56	211.54	211.53	212.89	212.18	213.72	212.59	212.14	212.89	211.33	211.47	210.93	212.85	212.75	212.59	212.8	212.73	212.95	211.81	211.77	212.44	212.03	213.18	212.07	212.16	212.64	212.84	211.5	211.82	212.65	211.87	212.31	213.58	212.61	212.66	212.15	211.95	212.1	212.98	212.33	212.18	213.36	212.45	211.89	212.37	212.95	212.33	212.77	212.2	212.59
206.21	206.95	208.29	207.87	207.31	208.12	206.34	206.85	208.66	208.7	206.69	207.07	206.25	207.47	206.65	207.27	207.11	206.32	207.03	207.71	207.33	208.15	207.23	207.36	207.84	205.89	208.16	207.37	207.56	207.81	207.39	207.65	206.93	206.84	206.49	207.57	208.7	208.28	207.43	207.07	207.3	206.84	208.21	206.98	207.46	207.64	208.11	207.08	207.57	207.96
213.15	210.72	212.35	211.6	212.05	210.92	212.46	211.19	212.1	211.22	211.37	211.63	212.41	212.01	213.16	211.24	213.2	213.32	211.49	211.35	211.42	211.36	211.76	211.58	211.88	210.46	211.73	212.65	211.98	210.78	211.81	212.73	211.29	211.45	212.18	210.42	210.97	211.99	211.19	211.81	210.65	211.41	212.51	210.47	210.81	212.18	212.21	212.69	213.02	211.31
205.58	204.55	204.73	205.69	204.23	204	205.57	205.95	204.46	204.95	205.22	204.7	205.63	205.38	205.58	205.85	205.4	204.67	205.02	203.94	205.12	204.54	203.94	204.08	205.57	204.07	204.35	204.65	204.57	204.04	204.84	204.22	204.77	205.21	204.78	204.51	204.69	204.27	205.48	205.02	203.74	205.33	205.03	205.08	203.8	205.04	204.58	205.07	204.73	204.8
201.71	200.04	199.72	200.82	199.95	200.37	200.5	201.93	200.24	200.68	200.36	201.45	200.73	200.52	201.23	200.71	200.25	200.98	201.7	200.66	199.45	200.63	199.72	199.63	198.91	199.85	200.08	200.73	199.49	201.29	201.29	200.52	201.96	201.25	200.11	200.42	200.27	201.26	199.34	200.24	201.03	200.02	200.47	200.62	200.22	201.54	200.63	200.52	200.11	200.01
203.38	202.86	203.57	204.69	203.78	204.03	204.81	203.85	205.05	203.58	202.95	203.73	203.47	204.34	203.24	205.35	203.74	203.82	203.7	204.06	203.69	203.56	204.09	203.84	205.02	204.45	204.7	203.87	204.67	202.79	203.63	203.75	204.04	204.83	204.07	203.57	203.33	202.52	204.39	204.55	203.56	203.75	204.78	203.34	203.06	203.75	203.62	205.77	203.04	204.02
207.63	207.03	206.83	207.82	206.99	207.89	207.39	208.6	207	207.91	206.96	207.88	207.59	205.92	206.3	208.21	208.7	207.7	207.9	207.03	207.29	208.21	207.47	207.73	205.87	206.73	206.72	208.83	207.43	207.74	207.11	206.24	207.6	207.82	208.66	207.36	206.91	207.47	206.86	208.12	208.02	206.02	207.8	207.85	207.58	207.83	206.83	206.15	207.58	207.82
218.77	217	217.37	216.99	218.15	217.88	216.87	218.38	216.95	217.36	217.09	218.52	217.81	217.45	217.4	217.15	216.61	218.68	217.34	217.83	218.64	217.9	218.31	217.73	216.7	217.14	218.28	216.78	217.59	217.3	217.93	218.21	216.76	216.97	217.51	217.91	217.69	217.34	217.81	217.7	217.63	217.39	217.23	217.79	217.75	217.87	217.91	217.49	217.78	217.89
207.56	208.42	209.01	208.95	207.65	209.2	209	208.41	209.07	209.09	209.21	208.83	208.81	207.87	207.2	208.56	208.15	209	208.9	208.71	208.7	208.71	208.11	210.09	208.57	209.08	208.82	208.22	209.46	208.58	209.72	208.04	208.05	208.73	208.01	208.42	208.57	209.78	208.71	208.03	209.06	208.48	209.39	208.44	207.33	208.74	208.33	209.54	208.89	208.17
203.32	202.37	203.14	202.74	203.62	202.2	202.07	203.26	202.01	203.25	203.76	202.53	202.68	203.51	203.73	202.89	201.83	202.82	202.6	203.22	202.21	202.41	201.96	202.42	202.56	203.34	203.34	202.27	202.84	202.54	202.52	201.83	202.32	203.88	202.99	202.17	202.72	202.38	202.73	202.57	201.86	203.08	202.65	202.6	202.89	202.17	202.43	203.27	202.5	203.66
217.64	218.4	216.51	217.4	218.18	218.99	218.51	218.19	216.95	218.24	218.2	218.29	217.98	216.53	216.93	216.79	218.88	217.6	218.42	218.5	217.29	217.51	217.71	217.76	217.95	218.51	217.94	217.9	218.84	217.85	218.82	217.79	218.7	218.61	217.82	217.02	216.84	218.74	217.57	218.03	218.07	218.4	217.7	218.01	218.48	218.92	217.98	218.59	216.76	216.77
218.04	218.56	217.32	217.77	219.26	217.51	217.98	216.85	218.25	218.44	217.32	218.34	217.81	217.14	217.33	216.8	217.23	217.29	217.94	217.93	218.01	217.87	218.51	217.75	217.72	217.68	217.75	217.27	216.71	218.26	218.02	217.19	217.66	217.71	217.3	216.74	218.17	218.7	217.93	217.43	218.58	218.02	217.49	218.98	218.41	217.78	217.44	218.62	218.42	217.54
211.25	211.65	212.58	211.45	211.94	211.66	212.63	210.73	212.79	212.07	211.54	211.49	212.25	210.65	212.14	212.48	211.79	211.26	211.44	211.23	212.4	211.45	210.95	211.86	212.83	212.31	212.09	210.8	212.64	211.83	211.64	211.19	212.82	211.43	212.39	211.95	212.54	211.43	211.03	212.27	212.27	211.45	210.95	211.42	211.27	212.65	212.49	211.16	211.01	211.03
209.87	207.83	209.41	209.28	209.44	209.43	208.64	208.74	210	207.95	208.01	208.9	209.98	207.95	209.15	208.73	207.92	209.32	209.32	209.43	209.16	209.97	208.39	209.31	209.01	209.09	209.03	209.04	208.28	208.35	208.45	209.57	209.37	209.55	207.64	209.33	209.03	209.06	210.3	208.39	208.44	209.35	209.58	209.05	209.31	208.04	208.19	208.5	208.36	208.77
208.13	207.61	206.92	209.02	208.89	207.78	207.46	208.05	207.63	207.66	208.35	208.06	208.23	207.16	207.73	207.59	206.94	207.27	207.8	208.9	207.09	207.86	208.3	208.77	208.56	208.66	207.56	207.75	207.55	207.28	207.5	207.66	208.07	206.98	208.16	208	207.61	207.81	209.07	207.83	207.91	208.53	207.48	207.56	207.6	207.64	206.98	207.03	207.77	207.08
208.97	210.18	209.22	209.06	209.23	209.58	209.33	208.92	209.55	208.72	209.1	208.97	208.96	210.32	208.58	209.21	208.64	210.38	209.06	209.87	209.66	209.25	208.83	210.34	210.1	209.3	208.49	210.78	209.18	209.58	208.3	209.88	209.32	209.74	209.71	210.51	209.28	208.94	209.23	209.77	209.47	208.97	210.49	209.5	209.3	208.99	208.8	209.24	209.95	210.12
195.39	195.39	195.41	197.41	195.62	195.66	195.1	194.96	195.05	194.31	195.43	196.42	194.46	195.76	195.71	195.41	195.85	196.12	195.46	195.16	196.31	194.59	194.68	195.33	194.51	195.64	197.04	195.38	194.86	195.44	194.01	194.34	195.07	194.22	195.46	195.03	195.27	193.88	195.33	194.25	195.21	194.61	196.26	196.1	194.99	196.38	194.96	195.31	195.24	195.62
216.87	216.96	217.33	216.61	216.42	216.65	217.22	216.74	217.05	217.33	217.23	216.99	217.57	217.45	216.55	217.86	216.34	216.74	216.48	216.72	216.27	216.47	217.1	216.71	216.96	215.81	216.25	218.03	217.5	217.44	216.22	216.6	217.22	217.77	217.36	215.88	216.49	217.33	216.79	215.78	217.15	216.91	217.13	217.1	218.35	217.05	216.35	217.22	216.82	216.57
207.66	207.89	206.92	208.5	208.92	207.59	207.34	207.96	207.78	207.22	209.03	207.69	207.69	207.45	209.02	209.25	206.28	208.42	207.18	207.38	207.92	206.78	207.58	208.23	207.48	207.46	208.52	208.03	207.25	209.51	207.7	208.52	208.15	207.77	207.97	205.93	207.84	208.76	207.26	207.59	207.51	207.76	208.07	207.27	208.75	207.38	208.32	206.83	207.38	206.85
199.98	199.75	199.08	198.9	199.84	199.3	198.53	199.75	198.93	199.44	199.54	200.42	199.96	199.79	200.63	199.78	199.62	199	199.56	199.39	199.28	198.73	198.82	198.94	198.66	199.86	199.51	199.6	199.54	199.25	199.82	198.97	199.55	199.27	199.08	199.63	198.19	200.82	198.57	199.55	198.55	199.32	199.61	199.36	199.01	199.46	199.37	199.69	199.53	200.21
209.19	209.19	208.99	209.5	209.37	207.78	208.56	209.61	208.4	209.45	209.02	208.59	208.89	208.57	208.81	207.98	208.94	209.04	208.14	208.33	208.32	208.9	210.05	208.15	209.37	209.31	209.62	209.1	208.08	207.73	208.47	209.83	208.85	208.3	208.7	208.64	209	209.08	209.16	209.4	208.44	209.01	209.65	208.49	209.96	208.71	209.54	209.1	209.23	208.83
210.12	211.55	211.89	211.41	210.76	211.79	211.68	211.2	211.57	211.78	211.98	211.54	211.64	211.33	211.84	210.72	212.23	211.07	211.61	212.84	211.97	210.79	210.93	211.49	211.44	212.12	212.29	211.84	211.35	211.83	212.47	211.98	211.17	212.08	213.08	211.96	211.42	211.04	212.03	212.32	211.61	212.36	211.74	210.75	211.64	211.73	211.85	212.6	212.6	212.65
208.22	207.94	208.59	208.19	208.94	207.93	208.58	209.81	208.6	209.1	209.41	208.91	208.68	209.12	208.25	208.42	209.31	209.39	208.67	207.65	208.33	208.47	209.02	208.68	209.58	208.41	209.47	208.22	208.7	208.39	208.66	209.14	208	210.02	207.94	208.77	208.86	209.17	209.01	208.19	208.91	210.16	208.44	209.03	208.32	208.37	207.33	209.53	209.29	209.22
212.09	211.74	211.48	212.11	212.06	212.17	212.32	211.89	210.77	210.07	212.39	212.05	211.12	210.71	211.34	212.73	211.61	211.68	211.38	211.14	211.22	211.76	211.16	212.48	211.05	211.79	211.38	212.81	211.8	211.4	211.66	212.2	212.35	211.73	211.73	212.49	211.67	212.64	211.37	212.42	213.14	211.32	211.07	211.67	211.6	211.88	211.88	212.29	210.78	211.2
207.56	208.08	208.92	207.64	207.62	209.43	208.99	208.18	208.19	209.12	208.8	208.44	209.22	209.43	207.61	208.45	208.48	208.68	208.51	208.36	208.01	207.71	208.56	208.67	208.66	209.36	208.12	207.93	208.36	208.19	209.98	208.65	208.33	208.83	209.11	207.94	208.95	209.03	209.25	208.11	208.08	208.29	208.52	208.82	207.36	209.14	208.92	209.16	209.02	209.3
205.33	206.36	206.47	204.44	205.99	206.64	207.14	206.03	206.17	206.82	207.78	206.63	205.61	207.2	206.89	207.57	207.66	205.8	205.56	206.87	205.59	205.29	206.04	206.96	206.13	206.55	205.63	206.48	207.17	206.28	207.26	207.23	206.47	205.46	205.42	206.28	206.37	206.44	206.4	206.1	205.76	206.04	205.77	206.17	206.3	205.52	206.32	207.16	206.04	207.2
201.38	199.82	201.61	201.5	201.07	201.47	200.44	200.51	201.72	200.92	203.07	200.93	200.18	201.4	201.78	201.2	200.85	201	201.26	201.35	201.8	201.23	201.02	200.49	200.86	200.82	200.82	202.33	201.83	200.54	201.58	201.78	200.72	201.6	200.88	200.41	201.55	201.5	200.31	201.32	201.14	201.25	201.26	201.03	200.7	200.83	200.76	201.43	200.89	200.6
207.85	208.9	208.6	208.36	208.23	207.96	209.76	208.63	208.03	207.13	209.23	208.38	208.26	209.1	207.81	209.64	207.69	208.25	208.62	208.33	208.73	208.13	207.29	208.92	208.77	210.38	208.1	209.12	208.68	208.67	208.89	207.86	209.1	209.05	208.63	208.11	208.58	208.78	209.27	208.5	209.72	208.74	207.59	208.16	208.83	209.28	209.19	208.98	208.99	208.25
194.25	195.9	194.03	195.04	194.5	195.8	195.49	195.9	193.87	195.53	195.32	196.76	196.39	195.35	194.39	194.37	195.74	195.04	194.29	194.98	195.1	195.6	195.85	194.49	196.17	194.79	195.3	195.92	195.23	195.1	195.78	195.09	195.44	195.46	195.71	194.55	195.93	194.85	196.08	195.2	193.86	195.93	195.97	194.83	195.49	195.88	196.71	194.85	195.68	195.27
208.3	207.35	209.32	208.24	207.69	208.55	208.54	208.7	209.99	208.85	207.24	208.78	209.55	207.91	208.64	209.19	208.14	209.72	208.72	208.53	209.08	209.15	208.44	208.33	208.66	209.32	208.66	208.22	208.61	208.18	208.13	207.96	208.17	209.25	209.05	207.59	208.93	208.92	208.43	208.11	209.44	208.13	209.67	209.47	207.68	208.12	207.9	207.74	208.71	207.88
209.55	208.03	209.31	208.48	207.53	209.45	209.07	208.65	208.56	208.98	209.12	208.5	208.11	208.45	208.87	208.04	208.99	207.64	208.29	208.92	208.22	208.05	208.57	210.28	208.91	209.56	208.05	208.57	208.12	207.54	207.53	208.01	207.85	209.48	208.06	209.52	208.4	209.52	208.43	208.18	207.89	208.02	209.88	208.97	208.26	208.92	208.24	207.55	208.1	207.05
203.06	203.38	201.7	202.71	202.21	202.66	202.35	202.24	202.59	203.89	203.11	201.67	202.95	201.58	202.39	202.43	202.08	202.57	203.18	202.56	202.68	202.44	202.63	202.62	202.85	202.78	203.62	202.12	201.57	202.36	202.37	202.24	202.8	202.33	202.15	202.89	202.6	202.97	201.92	202.97	201.77	203.11	203.2	202.43	202.47	202.37	202.44	203.94	202.46	202.68
204.92	206.06	205.21	204.84	206.23	204.18	205.47	205.04	205.28	205.82	206.22	205.75	205.96	205.27	206.41	204.44	206.34	205.31	205.38	205.98	205.54	206.15	204.99	205.29	205.37	206.31	204.9	205.32	206.33	205.41	205.54	205.64	205.09	205.93	206.15	204.65	205.19	205.43	206.47	205.5	206.7	206.15	204.75	205.92	206.46	206.4	205.71	205.64	205.27	205.15
207.67	208.82	208.05	207.55	207.34	208.63	207.05	207.22	208.27	206.72	207.76	207.83	207.69	207.7	207.52	207.06	207.18	207.32	207.81	207.17	208.36	208.72	207.76	209.49	206.87	207.8	207.42	207.64	206.69	207.61	208.49	208.34	207.72	208.72	208.01	207.1	208.18	207.64	207.75	208.32	207.92	208.3	207.3	208.45	207.29	208.13	208.76	207.11	207.33	208.1
208.19	208.66	209.4	208.59	209.02	210.02	207.52	208.73	208.08	208.93	207.66	209.24	208.84	208.63	208.48	209.29	209.22	208.25	209.51	208.26	208.36	207.59	209.89	209.36	208.53	208.77	208.54	208.78	207.9	208.14	209.02	208.71	209.27	209.09	209.09	208.86	207.88	209.09	208.95	208.48	209.19	209.04	208.97	208.44	209.32	208.83	208.69	209.42	208.55	208.78
194.14	194.61	196.2	197.02	194.67	194.71	195.32	195.94	195.71	196.34	195.83	196.33	195.34	194.96	194.19	196.04	194.8	195.43	195.79	196.08	195.07	194.83	194.03	194.25	194.3	194.95	195.29	195.65	195.04	194.2	196.55	196.61	195.52	194.8	195.58	193.88	195.02	195.2	195.26	195.26	195.51	195.16	195.41	195.14	194.92	195.03	193.8	195.44	195.17	194.96
208.1	207.34	207.54	207.08	207.01	207.79	206.93	206.88	207.97	207.2	207.15	207.59	207.9	208.36	207.88	207.64	207.65	208.42	207.68	208.55	207.69	207.87	208.77	208.22	207.96	207.63	208.3	209.11	208.1	208.18	208.27	207.87	208.1	207.46	208.33	207.21	207.8	207.13	207.58	207.41	207.62	208.5	207.72	207.65	207.03	207.63	208.31	207.28	207.17	208.67
208.52	208.48	209.23	207.97	208.48	208.13	210.05	208.91	208.49	209.36	209.1	209.08	208.41	209.05	208.25	208.14	206.92	208.38	208.8	208.65	208.77	209.77	208.43	209.07	209.89	208.89	208.94	208.35	208.56	208.68	209.05	210.03	209.98	208.22	210.05	209.08	208.96	208.33	209.01	208.23	208.27	209.31	208.47	209.03	209.13	208.11	208.93	208.87	209.37	208.86
208.62	208.25	207.93	207.57	208.17	207.31	207.48	207.69	207.51	207.14	208.72	206.83	208.56	207.12	209.01	209.52	207.4	207.79	207.07	208.35	208.18	208.1	209.17	209.3	207.42	208.57	208.67	208.65	207.69	207.92	208.09	207.16	206.68	207.52	208.16	207.45	208.35	207.04	207.64	208.04	208.06	207.29	207.07	208.76	207.82	208.94	207.71	207.48	208.13	207.58
199.97	199.98	201.04	200.47	201.34	200.79	200.06	200.76	201.47	200.71	199.26	199.16	200.89	200.42	200.53	200.68	200.73	199.93	200.16	199.83	198.74	201.08	200.73	199.87	199.9	201.87	201.19	201.08	200.06	201.08	200.79	200.21	199.75	200.92	199.27	200.11	200.19	199.95	199.91	199.92	201.14	199.55	200.94	200.17	200.14	200.15	200.3	200.22	200.38	200.08
204.54	206.15	206.25	206.75	206.18	205.86	206.68	206.66	205.47	206.22	205.42	207.48	205.73	206.82	206.53	207.48	206.55	206.38	206.72	206.51	205.27	206.69	205.57	207.64	206.18	206.85	206.57	205.73	206.82	206.58	206.86	206.26	205.35	204.6	205.54	207.25	207.77	206.29	205.47	207.1	206.11	207.98	206.99	206.12	206.1	206.82	207.01	206.89	206.22	207.06
212.29	214.06	212.24	212.13	212.32	211.75	211.95	212.06	212.51	211.46	212.46	212.54	212.58	213.37	212.46	212.72	212.14	212.4	214.43	211.92	211.46	212.95	212.61	212.44	212.28	213.7	212.5	212.2	213.19	212.1	212	212.74	212.1	211.86	212.59	212.45	211.85	212.56	213.49	214.04	211.96	213	213.61	211.71	212.84	212.17	211.88	211.19	212.38	212.11
210.92	211.12	210.99	211.45	211.47	211.92	212.34	211.07	210.78	211.65	210.83	211.51	212.15	211.54	211.15	211.79	211.67	211.3	211.86	211.18	211.09	211.88	211.57	211.3	212.44	211.02	211.81	211.82	211.1	212.62	212.49	210.41	211.55	211.22	211.22	210.63	212.07	211.51	210.87	211.2	211.19	211.04	212.41	210.76	211.07	212.84	212.91	211.57	211.43	211.79
212.44	211.53	212.42	212.95	211.19	212.45	212.81	212.26	213.56	211.97	212.77	212.35	212.13	213.78	212.19	212.51	211.4	212.37	213	212.02	212.15	211.4	212.66	212.39	211.48	212.98	212.03	212.73	212.16	212.3	211.94	213.54	212.55	212.01	211.36	213.01	212.77	212.21	212.17	212.84	211.84	212.24	212.87	212.03	211.12	212.14	212.23	211.54	211.83	212.48
218.35	218.46	217.81	216.81	218.13	218.23	217.77	217.07	218.02	218.24	218.94	217.31	218.41	217.67	217.05	217.88	217.58	217.75	218	217.78	218.26	217.48	218.26	217.12	217.58	218.36	218.12	218.59	218.31	217.03	217.48	218.29	218.87	217.52	217.63	217.16	218.99	217.9	217.95	218.38	218.2	217.99	216.68	218.08	217.54	218.26	219	217.36	217.77	218.28
202.13	202.15	203.44	201.68	203.33	203.04	201.08	201.67	201.8	202.91	204.07	202.34	202.19	202.46	203.39	202.1	202.69	202.39	202.03	202.21	201.38	202.24	202.23	201.52	201.13	202.55	202.19	201.97	202.9	201.11	202.44	202.84	202.74	202.97	202.17	201.89	202.17	202.63	201.75	203.35	202.35	202.26	202.52	202.43	201.3	202.64	202.89	203.22	202.34	202.59
209.32	208.8	210.11	209.99	210.23	210.07	210.11	209.5	208.94	209.98	210.22	209.35	208.95	209.32	209.96	209.93	210.22	208.69	209.93	209.64	209.06	208.93	209.11	210.03	209.24	208.77	208.82	209.6	209.58	208.62	209.47	210.07	209.48	209.08	208.88	209.19	209.5	209.22	210.6	210.02	207.85	208.66	209.73	208.62	208.87	210.65	207.98	208.83	209.71	209.32
210.59	208.57	209.09	209.34	208.39	208.74	209.6	208.55	209.36	209.15	209.38	209.5	209.21	208.92	207.58	208.82	209.16	208.68	208.45	208.42	209.11	209.12	208.95	209.37	209.54	208.94	208.3	208.25	206.89	209.33	208.06	209.33	209.48	208.55	209.19	208.6	208.92	209.41	209.45	207.34	208.51	208.95	208.99	207.84	209.97	208.42	208.54	207.3	208.77	208.64
203.6	202.23	203.82	203.27	203.2	203.91	204.29	203.03	203.07	203.33	203.08	204.14	203.34	203.84	203.52	203.13	202.79	204.04	204.24	203.81	203.72	202.56	202.82	203.12	204.18	204.84	203.07	203.92	203.71	203.7	203.2	203.29	203.62	203.54	203.47	202.81	203.65	203.86	202.6	201.92	202.79	202.37	203.64	203.14	203.46	202.24	203.97	203.42	203.12	203.94
217.28	217.86	217.85	217.58	217.71	216.23	217.84	217.36	217.84	219.57	217.28	218.39	217.41	216.91	218.04	216.3	217.69	217.57	217.87	217.01	219.08	218.98	217.57	218.26	218.49	217.99	218.51	217.82	217.37	218.02	217.65	217.1	217.75	217.23	218.54	218.57	217.3	218.02	216.28	219.7	218	217.4	217.39	218.72	217.8	218	217.66	217.54	218.38	217.75
209.27	209.22	209.31	208.62	208.71	210.44	209.57	209.6	208.49	210.19	209.8	208.91	209.34	209.87	210.2	209.75	209.28	209.22	209.38	208.91	209.03	208.85	209.48	209.76	209.21	210.52	209.39	208.93	209.46	208.69	210.12	209.54	210.38	208.87	209.78	209.5	209.19	210.09	209.49	209.68	209.74	209.27	209.74	209.85	209.19	209.95	210.03	210.05	210.07	208.91
202.36	202.59	202.02	202.29	202.35	201.84	203.04	201.32	201.83	202.87	201.65	203.97	201.75	202.51	201.96	203.06	203.42	201.71	202.7	202.75	202.11	201.46	202.85	202.13	201.38	202.51	202.68	203.61	202.37	201.91	202.23	202.19	201.89	201.47	203.38	201.44	201.34	203.2	203.04	203.24	203.66	202.36	201.61	202.33	201.88	202.76	203.05	202.19	202.6	201.48
207.61	208.65	208.32	207.78	208.59	208.79	207.89	207.72	209.29	208.65	207.75	208.54	208.82	209.17	208.03	208.58	208.4	208.3	209.76	208.34	209.53	208.95	209.15	208.16	209.46	208.88	208.88	207.95	208.53	208.65	207.32	208.35	209.01	208.98	208.19	207.85	207.34	208.17	209	208.75	209	207.98	208.97	208.86	209.08	207.6	208.04	207.55	208.37	208.93
204.21	205.69	205.17	204.96	204.92	204.74	203.32	205.28	203.14	205.18	203.98	205.19	205.84	205.32	204.72	204.65	203.81	205.01	204.78	204.06	205.22	205.81	204.58	204.14	205.46	205.79	204.17	204.65	204.38	205.93	203.58	205.27	204.92	205.69	204.97	204.75	204.89	204.71	205.68	206.17	205.07	205.29	205.08	205.6	204.82	204.75	205.17	205.56	203.23	205.1
201.62	203.21	202.64	202.29	202.7	202.67	202.1	202.45	202.58	203.39	202.29	203.1	202.77	202.15	201.44	203.02	203.35	202.57	202.29	202.85	202.4	202.17	202.67	202.49	202.35	202.03	202.47	203.04	202.13	202.28	202.83	202.51	203.11	202.3	203.56	203.02	202.57	203.66	202.62	202.75	202.82	202.44	202.33	202.38	202.63	203.12	202.37	201.69	202.74	202.04
208.56	209.65	208.45	208.62	209.42	208.71	208.8	208.17	209.31	208.65	209.13	209.9	208.51	208.65	209.28	208.9	208.66	208.19	209.21	208.93	207.76	208.97	209.45	209.95	208.91	207.44	209.4	209.1	208.47	209.46	209.31	209.2	209.12	208.23	207.95	208.56	209.15	208.35	208.8	208.66	209.6	209.7	208.88	208.42	208.41	208.35	208.63	208.93	208.6	209.05
212.47	211.98	211.51	212.1	211.73	212.34	211.95	211.66	211.71	211.28	213.03	211.66	211.7	211.27	211.94	212.56	210.17	211.41	212	212.06	211.27	213.09	212.79	211.18	211.83	213.07	211.65	212.3	211.41	212.69	211.67	211.1	212.24	210.4	210.68	212.1	211.6	212.01	212.37	211.7	211.59	212.64	211.22	212.59	211.83	211.35	211.7	210.38	211.5	211.97
213.12	211.64	211.75	213.6	211.49	211.3	212.82	212.3	212.21	212.97	211.69	211.63	213.9	211.97	212.8	212.19	212.36	213.26	212.31	212.17	213.32	212.65	214.04	211.84	212.34	212.06	212.37	212.22	212.84	210.8	213.04	212.33	211.98	212.17	212.36	212.1	212.66	213	212.93	212.34	211.6	212.16	212.26	212.39	213.01	212.35	212.79	212.57	213.03	212.17
203.5	203.8	203.97	203.8	203.66	203.59	203.17	203.08	204.15	204.52	204.21	203.41	205.24	203.05	202.81	204.37	203.89	203.64	204.63	203.64	202.95	204.1	203.65	203.36	203.7	203.6	203.88	203.92	203.62	205.45	204	203.37	204.47	204.32	203.32	203.52	203.45	204.36	203.27	204.18	204.47	203.51	203.31	203.98	203.15	204.76	203.53	203.21	202.79	203.45
209.87	209.36	209.93	208.79	209.18	209.29	209.09	209.58	209.61	209.56	209.02	209.56	209.62	210.08	209.81	208.78	209.73	209.55	209.15	209.22	209.1	209.9	209.35	208.3	209.3	209.49	209.24	209.77	209.87	210.04	209.7	209.17	209.58	209.91	208.46	209.12	210.01	210.47	208.7	210.11	210.07	209.51	208.96	209.05	209.34	208.82	209.24	209.34	209.23	208.97
208.9	208.4	208.08	208.33	208.03	207.61	207.36	209.48	207.95	208.87	207.37	208.62	207.39	208.77	208.35	207.99	207.52	209.1	207.6	209.38	208.67	208.45	208.23	209.39	207.86	209.04	208.83	208.61	208.3	207.32	208.72	209.33	207.88	208.17	208.02	208.54	209.87	208.61	208.96	208.57	208.16	208	208.74	208.63	207.59	207.9	208.23	208.17	208.62	208.9
206.76	205.98	206.28	206.93	207.63	205.96	207.22	206.46	206.68	206.42	207.23	206.92	205.67	205.48	207.1	206.43	207.12	206.31	206.96	206.71	206.65	207.7	206.69	205.57	205.15	207.82	205.61	205.87	206.82	207.15	206.56	206.39	206.52	205.15	207.41	206.07	205.54	206.25	206.43	206.5	206.47	207.04	205.85	205.59	204.84	205.93	206.29	206.19	206.69	206.25
203.95	202.9	203.45	204.19	204.38	204.89	203.43	204.43	204.28	203.66	204	205.03	203.42	205	203.23	204.78	203.38	203.72	203.82	202.8	203.4	203.23	203.31	203.46	203.68	203.32	204.46	204.07	203.1	204.03	203.61	203.83	203.7	203.41	204.62	203.06	202.43	203.48	204.8	204.56	203.82	203.74	203.92	203.68	203.13	203.54	203.87	203.24	204.34	204.11
199.03	201.09	199.49	197.69	198.68	199.67	198.84	199.37	198.79	199.15	199.88	199.86	199.52	199.68	199.73	199.25	198.14	199.2	199.17	199.87	198.89	198.79	198.4	199.26	200.68	198.91	199.21	199.4	200.8	199.48	198.52	199.89	200.96	199.92	199.88	198.44	199.92	199.5	199.01	199.32	199.17	199.99	199.46	200.59	198.93	199.53	199.42	198.43	199.61	200.09
207.62	208.54	208.56	208.64	209.17	208.94	208.26	208.75	208.97	208.3	208.96	209.05	209.62	208.68	208.2	209.07	208.13	207.63	208.81	208.34	208.42	209.12	206.99	208.6	208.29	208.37	208.48	209.22	208.55	208.86	208.93	207.92	208.13	207.71	208.75	208.8	208.93	208.83	209.12	208.17	208.57	209.38	208.2	208.37	208.64	207.95	207.87	209.45	208.23	208.92
204.82	205.02	204.82	206.61	205.23	204.35	204.64	205.76	204.95	204.76	204.41	205.26	204.18	205.34	205.5	203.78	204.89	205.01	204.65	204.42	204.75	204.91	204.69	203.75	205.12	205.14	204.11	204.52	205.08	204.64	204.83	204.33	203.85	204.96	204.45	203.47	204.59	204.41	204.88	205.57	204.42	205.22	204.38	205.07	204.33	205.65	205.65	204.36	204.44	203.87
209.22	208.37	209.22	208.27	208.73	209.47	207.39	208.95	209.82	208.89	208.7	208.59	208.27	208.28	208.43	207.98	209.55	208.49	210.1	208.02	208.93	207.89	209.15	210.12	209.31	207.8	208.45	208.87	209.5	210.09	209.24	208.18	208.5	209.65	209.98	208.61	208.44	209.17	208.56	208.1	209.47	209.44	208.53	208.53	208.14	209.2	208.96	208.71	208.03	209.42
204.51	204.37	204.36	205.69	203.84	203.98	204.87	204.38	205.64	205.06	205.41	205.04	204.33	205.65	203.38	204.6	205.3	205.05	204.3	205.25	204.18	205.14	204.93	205.43	205.51	205.13	205.17	204.24	205.72	204	205.01	204.57	204.19	204.69	205.12	204.76	204.47	204.74	204.04	204.37	205.12	204.9	204.77	205.07	205.05	204.21	204.37	204.69	204.56	205.98
214.49	213.95	213.41	214.13	214.24	214.21	214.34	213.49	213.71	212.8	214.85	213.39	213.81	213.76	213.97	213.64	214.2	213.22	213.67	213.84	213.59	213.77	213.85	213.37	214.05	213.56	213.39	213.08	214.54	214.16	213.31	213.45	213.54	214.35	213.33	214.4	213.36	213.66	214.63	214.58	214.79	213.44	213.18	213.81	213.23	213.6	212.68	213.97	212.65	213.6
205.7	206.39	205.93	205.99	206.32	206.01	205.41	205.35	204.59	206.24	204.64	206.29	204.89	205.49	205.47	203.94	205.29	206.27	206.04	206.18	205.26	206.12	205.01	205.39	206.18	206.69	206.24	205.58	205.7	205.64	205.34	206.57	205.5	205.83	207.94	206.03	206.25	205.66	204.81	205.69	205.05	205.59	204.4	205.28	206.1	206.91	203.47	205.73	205.76	205.61
199.54	199.87	198.55	198.65	199.88	200.68	200.42	200.31	200.12	199.35	199.44	199.82	199.68	198.76	200.19	200.24	199.46	200	198.29	199.87	199.03	199.23	198.9	198.44	198.79	199.1	200.7	199.5	198.76	199.99	199.75	199.3	198.81	200.42	199.12	199.33	199.48	199.26	200.47	198.58	199.9	199.87	200.67	199.82	199.95	199.78	198.62	200.69	199.74	199.45
200.28	199.43	198.87	199.72	197.98	199.25	199.53	200.08	199.86	199.93	199.84	199.73	198.73	200.37	200.27	198.75	199.12	199.06	199.23	199.45	199.39	200.04	199.25	200.77	198.29	198.83	199.18	199.86	199.03	199.16	198.49	200.15	199	198	200.06	199.11	198.99	199.1	200.81	198.08	199.11	198.69	198.72	199.2	198.69	200.93	199.55	199.76	199	198.24
202.03	203.48	201.55	202.35	204.14	202.62	203.31	202.02	202.9	202.29	203.67	202.33	203.81	203.28	202.44	202	203.11	203.22	204.01	203.97	203.16	201.64	202.79	202.33	203.14	202.61	202.61	202.16	203.21	201.97	203.38	202.17	202.73	203.83	202.46	202.59	202.23	204.02	201.82	203.6	203.08	203.3	202.17	201.75	202.73	201.62	202.47	202.85	202.43	203.16
211.73	211.29	211.6	211.3	211.58	211.02	211.09	211.59	211.69	212.17	212.75	212.42	211.29	212.18	212.45	212.42	210.97	211.86	211	211.05	211.14	212.91	212	212.43	211.55	211.53	212.91	212.27	210.86	211.79	211.37	212.53	211.37	212.32	211.79	212.61	211.02	211.71	212.24	211	211.82	211.06	212.55	211.77	210.19	211.31	211.16	211.15	210.91	211.55
210.4	208.7	209.79	209.07	208.77	208.94	208.94	209.63	209.03	210.03	208.66	209.01	208.68	208.42	208.85	208.99	207.67	208.54	208.76	209.01	209.21	208.09	210.27	208.77	207.5	209.31	208.85	208.94	207.57	208.37	209.23	208.92	209.43	209.89	208.48	209.32	209.93	208.2	209.28	208.37	209.42	208.62	209.37	208.75	209.6	210.26	208.97	209.3	208.78	208.95
195.25	194.18	195.04	194.79	195.55	196.41	195.84	195.65	194.49	195.86	195.2	196.1	196.85	195.85	195.21	195.36	196.37	196.57	195.21	194.73	196.12	194.13	194.82	196.01	195.02	195.7	194.52	195.17	195.1	195.44	194.94	194.73	193.56	195.58	196.33	194.08	194.83	194.86	194.54	195.43	195.32	195.93	196.35	196.88	195.61	195.58	195.47	194.18	195.26	195.85
208.24	209.25	208.33	207.83	208.89	209.21	208.82	209.39	209.06	208.44	208.97	208.87	209.01	209.01	208.83	208.43	208.85	209.23	208.7	208.57	208.09	208.54	209.01	208.88	208.69	208.79	208.32	207.45	208.43	208.21	208.75	207.77	208.13	208.16	210.06	208.7	209.21	207.72	208.65	209.57	208.97	209.51	209.47	208.28	208.97	207.97	208.84	208.98	208.87	207.27
211.9	211.66	211.49	211.36	211.51	211.95	211.24	210.64	210.44	211.57	211.76	211.78	211.22	212.23	211.79	210.62	211.92	211.77	211.63	210.31	211.33	213.19	211.93	210.76	210.9	210.93	212.67	211.55	211.65	210.01	211.13	211.46	211.71	211.18	211.29	211.21	211.69	211.58	211.64	211.61	212.25	212.01	211.51	212.2	212.51	211.45	211.01	211	210.97	211.63
204.52	203.71	204.49	204.85	204.38	202.48	204.12	204.03	203.96	203.51	203.01	203.94	204.63	202.71	204	203.66	203.56	203.21	204.36	204.45	204.73	202.52	202.89	204.12	203.97	204.4	203.21	203.74	203.69	204.65	204.34	203.85	204.01	205.22	204.18	203.56	202.64	203.85	203.58	203.54	203.16	201.8	205.17	204.07	204.63	203.53	204.57	203.83	205.28	203.96
202.45	202.91	202.33	202.58	202.61	201.99	202.63	202.69	201.86	202.68	202.22	202.72	202.08	202.67	201.9	202.8	202.65	203.4	202.37	202.22	203.18	202.79	202.6	202.78	203.46	202.92	202.85	202.07	202.27	203.56	201.58	203.5	201.93	203.05	202.76	202.09	202.94	202.42	202.64	202.27	201.79	203.82	201.71	202.48	203.31	202.09	202.58	202.68	202.38	202.38
217.01	216.98	217.28	217.2	216.91	217.02	216.74	217.84	217.16	217.06	217.34	217.02	217.32	216.62	216.71	217.27	217.29	217.5	216.92	217.12	216.6	216.02	217.3	217.36	216.73	217.43	217.49	216.92	217.22	217.36	217.05	217.8	217.31	217.01	217.16	217.32	218.62	216.91	217.68	216.55	217.15	217.42	216.46	216.67	215.98	217.62	217.47	218.27	216.62	216.84
207.93	207.39	208.57	207.76	206.71	205.84	207.43	208.64	207.87	207.56	208.21	208.65	207.47	207.58	208.08	207.74	208.78	208.23	208.92	208.24	207.69	208.23	207.79	207.47	207.62	207.86	207.43	207.89	207.9	207.62	207	207.4	207.75	207.39	208	207.83	207.42	206.89	207.85	208.46	208.14	207.45	207.15	207.43	207.71	207.36	207.81	208.94	207.91	207.43
205.57	205.87	205.76	205.53	205.57	205.98	206.34	205.37	206.12	206.29	206.31	205.11	205.94	205.26	206.1	204.47	206.16	205.88	206.55	205.35	206.06	205.82	205.01	206.34	205.34	205.26	205.91	205.15	205.64	206.26	206.21	205.25	205.18	205.12	204.73	205.8	206.27	205.45	205.52	206.06	205.22	205.58	206.27	205.03	204.33	205.47	204.65	204.45	205.27	205.43
208.79	210.27	210.58	210.32	209.08	208.82	209.17	209.41	210.76	210.2	209.52	210.56	210.53	208.19	209.66	208.94	208.79	210.75	209.59	210.34	210.35	209.71	209.61	208.46	209.21	208.27	208.96	209.54	209.46	209.05	209.71	209.77	209.44	211.21	209.07	211.03	208.91	209.7	210.07	209.65	209.56	208.4	208.82	208.58	210.21	209.03	209.5	208.76	208.9	209.59
202.48	204.11	202.5	204.46	203.06	202	202.57	202.26	203.84	203.85	203.4	202.12	204.06	202.66	202.56	204.35	203.5	202.44	203.06	203.43	202.95	203.15	204.23	202.41	203.93	202.88	203.35	203.25	202.49	202.87	201.85	204.61	202.94	203.61	204.58	203.63	204.15	203.21	203.08	202.39	203.68	202.74	204.28	202.88	203.46	203.63	203.07	203.27	202.97	204.13
204.54	205.56	206.27	205.64	206.44	205.89	205.66	204.81	205.54	203.9	204.82	205.18	206.11	206.53	204.99	205.21	205.74	205.36	206.08	205.98	206.23	205.83	205.85	204.15	205.43	205.65	204.66	205.94	206	205.23	205.26	206.49	204.85	205.5	206.73	205.61	204.82	205	204.83	204.59	205.72	205.29	205.39	205.4	206.12	204.34	206.12	204.74	206.27	205.82
203.76	202.61	202.62	203.57	202.37	202.58	203.04	202.93	202.74	203.2	203.83	202.63	203.48	203.09	202.24	203.4	200.99	202.8	203.5	202.89	202.43	203.45	202.86	202.93	202.17	203.32	203.1	203.36	202.41	203.37	202.42	202.05	202.72	202.7	203.12	202.2	202.29	202.59	202.46	203.14	203.52	203.06	201.42	203.55	202.12	202.51	201.67	202.82	202.86	203.02
209.61	209.29	210.17	209.94	208.96	211.09	208.02	208.95	208.65	209.96	209.4	209.4	209.96	209.26	209.6	209.2	208.86	210.04	208.09	208.53	209.74	210.51	209.46	209.63	210.25	209.55	209.11	210.43	209.16	210.16	209.48	209.09	209.37	209.59	208.93	208.64	209.67	209.25	210.09	208.44	208.37	209.3	209.03	208.66	209.38	209.11	209.15	209.71	210.62	208.66
212.42	211.61	211.39	211.06	211.81	212.49	212.22	210.44	211.69	211.92	211.27	211.7	211.16	212.09	211.77	212.13	212.73	212.38	211.97	212.7	211.74	211.62	212.31	211.87	211.61	211.94	213.33	212.74	212.06	211.79	211.52	211.84	212.36	211.61	210.54	212.63	211.81	212.25	210.86	211.85	211.9	211.83	212.11	211.33	211.84	211.62	212.1	211.76	211.41	211.57
208.78	207.74	206.87	208.79	207.59	207.82	207.55	206.67	207.34	207.41	207.88	207.43	208.36	208.22	209.1	207.49	206.35	208.17	205.94	208.72	206.65	207.57	208.45	206.54	206.55	206.15	207.52	207.76	207.68	208.74	207.23	207.08	206.36	207.88	208.12	208.14	208.01	207.02	207.49	208.08	206.49	208.41	208.12	206.91	207.49	207	209.22	207.65	208.74	207.5
202.67	202.26	200.95	202.96	203.29	201.98	202.48	201.88	203.11	201.53	201.92	202.15	201.27	202.5	202.25	202.68	202.48	202.7	202.87	202.47	202	202.94	203.74	203.42	201.91	203.41	202.48	202.44	202.46	202.93	202.72	202.16	201.34	201.07	201.87	202.17	202.47	202.45	201.15	203.05	202.44	202.19	203.99	201.66	201.97	202.38	202.59	203.36	201.43	201.61
202.08	201.57	202.12	202.19	202.92	203.71	202.05	203.37	203.18	202.51	203.02	202.76	202.34	202.44	202.41	203.24	203.74	202.81	203.06	202.72	203.14	202.5	202.22	201.88	203.32	203.7	203.24	203.5	203.01	202.02	203.79	202.78	203.56	202.28	201.04	201.88	202.82	202.14	202.99	201.07	201.49	203.93	201.66	203.32	201.45	203.1	203.19	202.1	203.97	203.43
199.8	199.62	199.21	200.21	199.49	199.26	199.1	198.98	199.34	198.74	200.14	199.53	199.81	199.71	200.2	199.85	199.67	199.19	198.91	198.75	198.92	199.54	200.06	199.37	199.57	199.91	199.82	198.86	200.01	198.63	199.49	199.03	197.76	199.72	199.63	200	199.12	199.47	199.73	199.07	199.99	198.8	198.64	199.4	200	198.62	197.7	199.45	200.02	199.42
208.01	208.02	208.81	209.35	210.01	208.77	208.97	208.77	208.52	208.76	209.17	209.2	208.69	207.46	208.66	209.52	208.39	208.86	208.81	208.44	208.55	208.32	209.73	208.78	208.85	208.61	208.27	207.55	208.72	208.53	208.86	209.26	209.32	208.72	208.26	209.26	207.94	207.71	208.4	207.92	208.28	209.32	208.6	209.25	210.04	208.34	209.16	209.5	208.75	208.71
212.48	211.55	212.82	212.76	212.03	213.19	213.17	212.71	212.38	213.36	212.98	212.66	212.91	213.37	212.28	212.81	213.93	213.14	212.4	213.28	213.1	212.55	212.71	212.97	212.58	212.88	211.82	213.6	213.47	212.23	213.17	212.33	213.99	213.33	212.83	212.34	211.52	213.36	212.61	213.46	213.27	211.95	212.91	213.42	212.89	212.37	211.82	213.13	212.19	212.63
208.54	207.6	209.66	209.24	208.76	209.65	208.38	208.42	208.43	207.79	208.75	207.95	208.1	208.7	208.58	209.37	208.87	208.94	209.97	208.79	207.2	208.4	208.54	207.54	208.97	208.63	208.05	209.4	208.12	208.83	207.99	207.9	208.4	208.94	209.53	208.36	208.92	208.39	208.79	207.88	208.3	208.82	208.69	209.07	209.01	208.33	209.32	208.17	208.32	209.72
203.73	203.66	205.51	204.38	204.16	204.02	203.37	203.44	202.27	204.8	204	203.81	203.22	205.12	203.07	204.26	203.28	204.44	204.95	202.97	203.41	203.77	203.62	204.88	203.35	203.78	204.76	204.22	204.04	204.08	203.38	203.26	204.86	202.61	203.71	204.7	202.58	204.75	204.53	203.59	204.32	204.04	203.22	203.57	204.4	204.6	203.6	203.33	202.41	203.7
216.93	217.83	218.35	218.13	217.65	217.32	217.63	216.97	216.87	216.48	216.58	216.95	216.28	216.83	217.28	218.1	216.8	217.1	217.62	216.97	218.96	217.08	216.62	216.49	217.14	215.95	218.01	216.68	217.18	216.82	217.54	217.44	216.7	217.75	217.95	216.24	218.29	216.77	217.3	216.82	217.35	216.3	217.22	218.15	216.78	216.94	216.85	217.54	216.18	216.94
208.88	208.31	208.07	208.3	207.24	208.6	208.44	208.42	207.5	207.26	208.55	207.64	208.53	208.28	208.2	207.69	208.35	208.79	208.64	208.42	208.16	209.32	208.43	208.77	209.39	208.59	209.5	207.43	208.31	207.89	208.39	208.31	208.16	209.52	208.27	208.13	209.53	207.45	208.41	208.19	209.12	209.1	208.65	208.99	208.22	208.87	208.39	209.48	207.84	209.18
208.17	209.05	209.26	208.7	207.98	208.5	206.93	208.32	208.7	208.15	208.61	209.16	209.28	209.57	208.6	208.6	208.9	208.27	208.47	207.3	207.95	207.72	208.1	208.79	208.31	208.84	209.51	208.54	208.15	209.34	208.64	208.55	207.84	209.3	208.63	208.4	209.16	207.99	207.76	209.04	209.04	207.89	208.37	209.69	209.18	208.42	207.67	208.35	208.93	209.07
208.67	207.97	207.95	209.93	207.5	207.39	208.19	207.78	207	208.31	208.64	208.27	208.67	208.7	207.26	208.12	208.6	207.65	208.48	209.89	207.64	207.54	208.36	206.63	208.48	208.53	207.84	206.94	207.37	208.32	208.22	208.02	208.48	206.73	208.49	207.82	206.61	208.51	208.43	207.3	208.09	208.19	207.81	207.43	208.44	208.14	208.62	207.66	207.64	208.49
211.67	213.74	211.95	212.02	212.69	212.5	213.3	212.15	211.05	212.77	212.02	212.39	211.6	211.83	212.31	212.68	212.76	212.11	212.44	212.94	211.96	212.49	212.64	212.9	212.51	212.98	213.34	212.91	213.24	212.38	212.25	212.28	213.54	212.12	211.94	212.08	211.74	212.19	213.11	212.55	213.35	212.28	211.56	212.77	212.79	212.82	211.36	211.96	213.58	211.72
210.42	210.47	209.19	210.34	209.32	208.71	209.29	208.87	211.11	208.66	209.94	208.14	209.32	208.98	209.6	209.4	209.76	209.67	209.59	209.91	209.48	209.72	208.99	209.65	210.47	209.02	210.17	208.97	210.13	209.83	209.38	208.42	209	208.67	208.86	210.02	208.67	209.97	210.72	209.42	209.48	209.73	209.92	209.15	208.77	209.1	208.96	209.89	209.86	209.53
208.13	207.77	209.15	208.78	208.87	208.27	208.63	208.38	208.43	207.99	208.6	209.09	207.96	208.67	207.59	207.92	208.51	209	209.37	209.12	208.58	208.71	209.35	207.75	208.7	209.52	207.06	207.61	207.7	207.82	208.39	208.19	208.17	209.96	208.25	208.76	209.53	206.32	208.15	207.99	208.41	208.98	208.52	209.26	208.77	207.93	208.92	208.46	209.24	208.51
198.24	197.75	199.08	197.38	199.45	199.32	198.37	198.08	199.39	198.65	197.96	198.47	196.89	199.04	198.93	197.71	198.12	199.29	197.81	197.78	199.05	198.11	199.33	198.8	198.35	197.3	198.49	198.26	198.98	198.17	198.26	198.08	197.92	198.85	198.01	197.93	198.43	198.32	198.15	198.3	198.83	199.11	199.4	198.13	198.9	199.4	199.48	197.82	198.28	198.67
210.96	212.53	211.18	212.45	211.21	212.29	212.03	213.01	210.62	211.2	212.12	211.86	210.78	212.13	211.65	210.35	212.5	211.48	211.05	210.95	212.41	211.08	212.27	211.97	210.19	211.91	210.85	212.57	211.07	210.78	211.26	211.48	210.9	211.9	210.76	211.8	212.59	210.96	211.51	210.92	211.53	211.32	211.43	212.81	211.3	211.38	212.17	211.13	212.77	211.17
199.03	198.73	199.87	200.76	199.27	199.68	199.89	199.86	199.95	198.98	198.92	199.98	199.67	199.35	198.87	199	199.43	198.08	199.12	198.81	200.19	200.21	198.94	200.11	200.09	199.79	199.38	200.08	200.04	199.01	200.57	199.09	199.24	198.66	200.88	199.51	199.46	199.23	199.24	200.11	199.9	199.37	200.45	200.18	200.57	199.85	200.83	199.2	199.33	199.68
209.28	208.63	210.75	209.86	208.71	209.53	209.45	210.73	209.65	209.74	208.71	208.98	209.2	209.02	209.69	210.83	209.66	209.49	209.97	210.74	209.08	209.42	208.86	209.79	209.6	208.21	209.21	209.73	210.39	208.69	209.31	209.79	209.97	210.36	210.94	209.46	210.11	209.43	209.74	209.55	209.26	209.05	209.51	209.6	210.33	209.73	209.76	209.29	209.53	209.95
211.82	210.7	210.77	210.81	210.99	211.18	211.16	211.41	211.82	212	211.15	213.62	211.04	211.54	210.59	211.49	211.35	210.95	211.69	211.39	210.85	211.94	210.32	211.65	211.36	212.53	211.9	210.98	211.8	212.31	212.34	211.81	212.03	210.76	211.25	212.03	210.26	211.19	211.46	210.58	212.22	212.1	212.59	211.3	211.64	211.68	210.57	212	212.33	211.89
203.52	202.99	204.14	203.74	203.56	203.14	203.92	203.07	203.71	203.82	203.7	203.46	203.33	203.46	203.7	202.65	203.33	203.46	203.67	203.49	202.52	203.64	203.98	203.96	203.77	203.04	202.68	203.14	204.34	204.1	202.91	203.96	203.57	203.83	202.4	204.14	203.75	203.35	204.32	203.5	203.35	203.76	203.71	204.26	202.32	203.51	204.08	204.96	204.87	203.34
212.23	210.66	210.93	212.17	211.78	211.37	211.53	211.46	211.59	210.98	212.15	211.34	210.75	211.45	211.49	211.75	211.32	212.57	210.54	211.65	212.04	211.47	211.99	211.83	212.01	211.94	210.73	210.66	211.17	211.83	212.17	211.91	211.12	212	211.53	213.1	211.69	211.41	212.25	211.07	211.23	211.23	212.25	211.71	211.54	212.4	211.37	212.17	210.63	210.72
207.15	208.5	208	207.52	207.3	207.63	208.57	207.56	208.32	208.26	208	207.04	207.48	208.22	207.4	207.54	207.86	207.71	208.46	208.18	209.5	208.22	207.37	207.54	207.19	207.9	208.64	207.42	207.85	208.49	207.25	207.2	207.1	207.92	206.72	208.49	207.84	208.05	207.92	208.05	207.69	207.07	207.33	207.33	207.68	206.47	208.99	206.67	207.4	207.27
210.24	210.01	209.38	209.91	209.42	208.78	210.21	209.5	209.32	209.46	208.93	210.93	209.4	208.97	210.09	210.22	208.67	208.93	208.33	208.54	208.73	210.11	209.82	210.52	208.86	210.16	211.34	210.33	209.81	208.73	209.7	209.68	209.53	209.56	209.76	210.47	209.13	209.9	209.58	209.91	208.62	209.08	209.5	208.7	208.69	210.32	208.89	209.61	209.91	209.04
208.37	207.86	207.25	207.55	209.11	208.51	207.32	208.17	208.24	208.07	207.67	207.89	208.52	209.21	207.36	207.73	207.22	208.42	208.39	208.11	208.03	208.41	208.75	207.73	207.34	207.73	207.11	207.23	208.07	207.75	207.33	208.22	206.76	207.79	207.32	207.3	208.43	207.18	208.02	206.88	207.16	206.91	208.59	207.16	207.15	207.51	208.74	207.57	207.07	207.08
200.75	199.58	200.66	200.84	201.39	199.86	199.78	200.45	200.22	200.6	200.73	200.53	201.64	200.63	199.22	200.16	200.03	202.28	201.15	201.02	200.58	201.24	199.61	201.67	199.74	200.74	200.59	199.94	199.74	200.36	200.37	200	199.99	200.41	199.41	200.46	200.47	200.91	200.05	200.91	199.26	199.42	200.01	199.7	200.24	199.69	201.01	200.47	200.81	200.07
194.06	193.56	194.56	194.16	193.55	194.81	193.86	195.2	193.16	194.37	194.44	194.13	193.88	195.73	194.6	193.65	194.56	194.11	194.03	192.89	194.74	195.59	194.76	195.16	193.24	194.91	193.62	193.87	194.85	193.95	194.4	195.02	193.8	193.77	193.29	193.42	193.98	194.14	194.42	194.44	193.67	194.76	194.77	193.82	193.05	194.51	194.76	194.73	195.49	195.48
202.23	202.66	202.51	203.02	201.3	202.11	203.62	201.98	202.25	202.21	203.06	202.45	201.22	202.3	203.16	202.59	203.22	203.14	202.55	202.18	202.07	203.13	202.32	202.07	202.92	202.46	203.06	201.81	201.79	202.33	201.77	201.85	202.37	202.71	203.1	203.4	202.54	202.57	203.05	201.23	201.57	201.68	203.27	202.25	201.9	202.8	201.99	203.11	202.38	202.74
201.54	202.8	202.48	201.91	202.36	201.74	203.01	202.73	203.53	202.06	202.89	202.23	202.95	203.34	202.3	203.45	202.11	202.98	202.6	202.5	202.87	202.99	202.98	203.21	201.34	203.08	202.61	201.1	202.48	200.98	203.59	203.54	202.52	202.87	202.19	201.62	202.17	202.74	203.57	203.16	203.48	202.33	203.02	202.36	202.53	203.06	202.57	201.63	203.48	201.69
209.26	209.81	209.34	209.29	209.1	209.46	210.27	208.85	209.45	210.01	209.17	210.07	209.54	209.86	209.86	209.98	211.37	209.24	208.8	208.19	209.94	209.29	208.9	209.8	208.6	208.72	209.93	209.61	209.81	209.24	209.88	209.59	209.24	208.93	209.55	210.34	208.79	208.83	209.38	208.32	209.18	209.11	210.11	210.11	208.47	210.03	210.71	208.89	209.1	209.9
206.61	207.21	207.57	207.61	207.05	207.42	208.7	207.73	207.41	207.3	208.07	207.92	207.19	207.36	207.9	207.04	207.64	207.21	207.97	207.73	207.75	206.98	206.76	206.13	207.44	207.02	206.69	208.38	206.74	208.64	207.36	208.32	207.65	206.44	207.65	207.52	207.39	207.7	208.34	206.48	207.69	207.55	206.94	208.59	206.32	207.42	208.17	207.88	207.93	207.38
202.64	205.45	204.87	203.71	204.08	204.33	204.52	202.89	204.01	204	203.32	203.38	204.87	204.13	203.74	204.09	203.16	204.66	203.33	203.29	204.71	204.73	203.79	204.38	203.84	204	204.35	203.96	203.29	204.11	205.03	203.32	204.61	204.88	204.31	205.04	203.61	204.28	204.5	204.2	203.6	203.76	202.83	204.24	202.81	205.21	203.5	203.11	204.05	203.86
204.39	205.87	205.35	204.5	204.19	204.76	205.14	204.3	204.7	204.94	205.37	204.47	205.09	205.23	204.89	204.53	205.1	204.98	204.57	205.09	204.72	204.74	204.02	204.57	204.87	205.62	204.51	205.63	204.08	204.52	204.46	203.77	203.99	205.08	205.15	204.3	205.45	204.38	204.86	205.17	204.39	205.05	204.05	204.16	204.31	205.01	205.07	204.65	204.57	204.49
210.14	209.81	209.76	209.64	209.58	209.38	208.86	209.41	210.67	209.62	210.09	209.64	209.4	209.91	209.28	209.67	210.26	210.36	209.19	209.42	210.01	209.41	207.81	210.09	210.42	211.39	209.42	208.52	209.03	209.38	210.26	209.33	209.98	210.56	208.63	209.29	209.25	209.47	209.76	210.23	210.43	208.95	210.3	209.86	210.01	210	209.91	209.12	209.47	210.04
211.85	212.1	212.39	211.61	212.06	211.62	211.79	211.87	212.51	211.21	210.92	212.04	211.83	211.31	210.47	211.93	211.32	211.91	211.43	212.94	211.66	211.47	211.66	211.58	212.22	211.78	212.05	212.68	212.23	211.62	212.03	213.25	210.84	212.08	211.84	211.8	211.23	212.19	212.66	210.89	212.68	211.99	211.37	213.44	211.78	212.33	211.28	211.72	211.61	211.98
209.16	208.58	209.41	208.54	208.63	207.5	208.15	209.25	208.65	208.82	208.06	208.9	209.19	208.1	209.09	210.74	208.39	209.9	209.08	208.95	208.22	208.72	208.51	208.16	207.56	208.78	209.84	207.78	210.27	207.65	209.27	209.08	209.36	208.87	208.29	208.43	207.92	208.97	208.69	208.74	209.15	208.87	209.19	209.74	209.27	208.53	208.26	208.45	209.43	209.41
205.51	205.04	204.52	204.59	204.77	204.23	204.51	205.38	204.41	204.02	206.1	205.42	206.11	205.54	205.75	204.11	205.3	204.21	205.94	205.69	204.29	204.77	205.74	204.77	204.64	205.1	205.32	204	204.03	205.07	204.6	204.37	204.94	205.29	205.06	204.3	204.86	205.21	204.89	204.7	204.38	204.53	204.26	204.89	205.42	203.92	205.12	203.25	205.12	204.29
199.79	199.65	198.87	198.73	199.04	199.55	198.74	199.06	199.82	199.27	200.04	200.1	199.68	199.77	198.21	199.59	200.47	198.38	200.33	200.42	199.43	199.64	200.62	199.58	199.45	199.29	200.04	198.9	198.59	199.04	198.58	199.86	199.23	199.7	199.85	198.88	199.48	199.02	199.82	199.15	199.16	199.9	199.83	199.4	200.25	199.94	199.55	199.27	199.97	199.88
206.95	208.37	208.5	209.94	208.62	209.49	208.65	208.02	208.41	208.85	208.55	208.05	207.91	208.99	209.88	207.66	208.87	208.11	208.83	208.85	208.36	208.53	208.03	208.46	209.59	208.42	208.4	208.66	209	209.29	208	208.4	207.9	208.78	208.87	209.42	209.39	209.09	208.74	209.25	208.35	208.59	209.37	208.73	209.06	207.69	208.68	208.42	208.8	207.89
204.12	204.15	205.74	204.71	205.35	204.49	204.8	204.66	204.59	204.45	203.95	204.61	204.32	205.43	204.86	205.2	203.82	204.59	205.44	204.47	204.62	205	205.03	204.35	205.33	204.41	204.03	204.2	206.73	205.5	204.1	204.46	204.19	205.53	206.37	204.63	205.62	203.91	204.6	204.03	205.74	205.14	204.95	204.51	204.15	204.87	205.25	204.68	204.81	205.21
209.62	209.22	208.98	209.3	209.66	209.44	208.91	209.55	209.71	209.93	209.87	209.84	210.06	209.34	210.16	208.96	210.79	209.19	208.66	210.29	209.26	209.54	208.94	208.98	209.62	209.01	210.04	209.69	210.44	208.33	209.67	209.49	210.98	209.71	209.99	209.52	209.73	209.07	209.22	209.82	209.57	208.62	210.84	210.54	209.37	208.7	210.08	209.46	209.38	210.19
199.8	200.31	199.13	200.21	198.96	199.01	199.72	199.54	199.07	199.22	199.58	198.64	199.7	198.89	199.92	199.27	199.91	198.35	199.84	199.19	199.51	200.14	200.48	199.66	199.17	199.86	199.86	199.68	199.02	199.22	199.41	198.65	199.12	199.99	199.58	199.15	200.09	199.69	199.74	198.97	200.48	198.52	199.68	199.02	199.22	199.29	200.32	199.23	199.43	199.67
202.64	204.51	203.64	203.24	203.35	203.39	202.77	204.09	203.52	203.64	204.85	204.09	204.16	204.92	203.32	202.89	205.01	203.82	202.96	204.19	203.55	203.75	203.24	203.6	202.69	203.64	203.51	204.19	203.65	204.1	204.55	204.46	203.67	204.3	204.73	202.87	204.14	203.38	203.06	204.08	204.27	203.95	203.47	205.26	203.33	204.06	204.79	204.45	204.59	203.49
211.96	211.67	211.19	211.89	211.54	212.85	211.39	212.02	211.87	212.03	212.93	212.42	212.31	212.16	211.14	211.92	211.8	211.76	211.1	211.01	212.06	211.72	211.24	212.86	212.59	212.09	212.53	211.7	211.83	212.19	211.21	212.2	212.84	211.79	211.32	212.43	211.36	211.85	212.79	211.59	211.88	212.3	211.92	211.56	212.23	212.17	211.63	211.46	211.98	211.98
199.02	199.2	199.17	199.04	198.94	199.33	200.12	200.44	199.86	198.73	199.31	199.67	199.57	198.49	200.06	199.29	199.38	199.48	199.07	199	199.99	199.16	199.27	199.15	200.1	198.84	199.26	200.41	199.57	201.21	198.83	198.59	199.32	199.69	200.38	199.26	198.6	198.62	199.97	199.78	200.05	199.4	200.18	198.55	199.55	200.2	200.07	198.13	199.9	199.76
207.32	206.36	206.6	207.42	208.33	207.11	207.66	207.72	208.68	207.63	207.02	207.02	208.3	207.31	207.7	208.1	206.53	207.84	207.86	207.91	208.3	208.34	206.89	207.8	206.69	207.04	208.15	207.5	208.46	207.71	207.01	207.17	207.86	207.57	207.85	207.62	207.68	207.25	207.78	207.72	207.91	209.52	207.71	206.14	207.7	207.65	207.25	208.48	208.4	208.31
199.41	198.04	199.99	198.59	199.42	198.58	198.17	199.46	199.75	199.9	198.99	199.17	199.77	199.35	198.91	199.25	200.19	199.01	198.9	200.01	199.56	200.04	199.46	198.21	199.06	199.7	198.22	199.9	198.96	199.05	198.42	198.91	199.79	199.71	199.06	200.12	199.49	199.61	200.29	198.76	198.29	199.16	199.82	198.46	199.03	199.04	198.56	199.33	198.97	199.42
209.12	208.77	208.78	207.53	208.51	208.9	207.91	208.22	209.07	208.93	208.53	209	209.61	209.6	208.72	209.64	209.13	207.5	207.86	208.84	208.44	208.18	209.25	208.75	208.04	209.07	208.44	208.56	208.8	208.77	209.42	208.58	208.14	208.41	208.04	209.39	209.31	208.31	209.05	208.42	209.64	207.23	208.22	207.7	208.01	208.3	207.51	209.44	207.67	207.38
199.82	201.26	199.72	200.33	200.88	200.41	200.28	199.95	200.53	199.41	199.61	201.14	200.94	200.16	200.31	200.55	200.92	199.94	200.85	199.71	199.37	200.52	200.73	200.75	200.39	201.19	201.59	200.53	200.15	200.82	200.2	199.43	200.48	200.62	199.13	201.09	200.46	200.78	199.34	199.89	199.3	199.82	199.79	199.83	199.94	199.83	199.65	200.82	201.56	201.07
210.55	212.47	212.37	212.36	212.44	212.49	211.18	212.21	212.1	212.73	211.91	212.81	211.02	212.08	212.39	212.37	212.84	212.08	211.81	211.22	213.06	212.38	211.85	212.75	212.77	213.02	212.46	212.4	212.57	212.44	212.24	212.01	211.57	212.12	212.14	212.83	212.37	212.28	212.77	212.19	213.18	211.83	212.06	213.65	212.72	211.98	213.13	213.14	212.3	212.16
204.51	205.23	205.35	204.41	204.07	204.29	204.21	204.73	205.69	203.88	203.8	203.5	204.06	203.76	204.33	204.67	204.32	205.56	203.97	203.01	203.63	205.02	204.75	205.7	204.17	204.18	204.62	203.46	205.17	204.81	205.22	203.99	203.15	204.04	205.16	203.38	205.61	204.52	203.7	205.26	203.88	204.78	205.42	204.55	204.16	205.13	205.17	204.03	203.68	204.53
199.59	199.03	199.09	198.66	199.04	199.4	199.88	199.36	199.02	199.6	199.4	199.23	198.96	200.08	199.51	199.36	198.28	199.34	199.58	198.75	198.72	200.67	198.35	200.26	198.87	198.88	199.11	200.34	199.36	200.25	200.87	199.24	198.37	200.39	200.2	199.31	198.05	199.88	200.37	199.16	198.81	198.48	197.57	198.92	198.26	199.78	200.27	200.21	199.03	198.73
199.18	199.95	199.17	199.43	199.83	199.3	197.86	199.51	200.28	199.16	199.6	199.73	198.37	199.11	198.75	198.02	198.93	199.38	199.85	199.21	199.57	199.88	198.16	199.51	198.51	199.87	199.1	199.79	198.91	199.5	199.2	198.9	198.92	199.22	199.08	198.93	200.12	199.22	199.85	199.29	198.47	198.93	200.13	198.33	199.94	199.48	198.95	199.67	199.39	198.85
200.58	200.27	200.11	201.25	200.59	199.92	200.23	199.86	200.08	200.64	200.74	200.51	200.49	200.01	200.51	200.53	200.09	199.92	199.67	199.74	199.41	200.82	199.8	200.39	200.25	200.39	200.86	199.98	200.18	200.37	200.44	199.97	199.81	200.07	200.38	199.35	199.75	200.28	200.98	200.05	199.2	198.79	199.79	199.39	200.73	200.03	200.91	199.48	201.58	199.94
208.13	206.74	206.95	207.35	207.4	207.63	208.18	207.72	208.17	208.52	208.21	208.24	207.29	207.73	208.72	207.26	207.81	207.38	207.7	207.8	207.81	208.97	207.62	206.55	207.26	207.21	207.73	207.37	208.2	207.11	207.59	207.48	207.34	207.38	207.52	207.85	208.46	206.63	207.59	208.47	207.51	207.74	207.81	208.56	207.38	208.13	206.92	208.18	208.57	208.1
208.9	208.41	208.47	207.5	208.92	207.76	208.31	208.66	208.5	208.77	208.68	208.55	207.93	208.84	208.25	208.65	208.96	208.76	208.28	209.1	208.29	208.49	208.95	209.99	207.87	207.82	207.7	209.46	208.16	208.49	208.38	207.94	208.59	208.01	208.36	208.79	206.76	208.31	208.14	207.36	206.23	207.95	208.62	210.5	208.55	207.94	209.19	208.82	208.55	207.35
205.65	207.82	206.92	207.49	207.7	207.45	208.09	207.19	207.92	207.59	206.99	206.6	208.08	208.37	206.58	207.6	208.35	206.97	208.77	207.79	206.63	206.83	209.42	207.99	207.37	208.32	207.98	208.81	207.55	207.37	207.51	208	208.1	207.06	207.09	207.93	207.88	208.65	207.81	207.22	206.71	208.25	207.47	207.4	206.99	208.49	207.33	207.16	208.29	208.16
208.74	208.03	209.62	207.78	209.14	207.88	209.09	208.46	208.18	208.08	208.89	208.54	207.67	209.35	209.56	208.39	208.25	208.53	208.59	207.62	208.57	209.56	209.22	208.88	208.31	208.74	207.06	208.64	208.12	207.66	208.41	207.86	208.32	208.81	209.08	209.36	209.39	209.18	209.23	208.94	208.63	208.55	208.26	208.18	208.12	210.14	208.64	208.02	209.42	208.1
205.62	204.54	204.86	204.45	203.49	205.39	204.78	204.57	205.1	203.88	204.62	204.5	204.28	204.98	204.75	203.84	204.63	204.72	204.42	204.15	204.64	203.53	204.35	204.39	204.47	205.1	204.62	204.9	203.59	205.52	204.91	203.93	203.88	203.94	204.73	204.81	205.55	205.14	204.12	204.87	204.01	204.84	204.46	204.81	205.05	203.84	204.09	204.12	203.89	204.77
212.88	212.21	210.43	211.64	211.9	212.36	211.39	211.78	210.96	210.72	211.01	211.8	211.44	211.21	211.43	211.82	211.15	211.84	211.86	211.32	211.75	211.91	211.26	211.81	211.46	212.03	212.34	211.18	210.98	211.13	213.84	212.02	210.68	211.03	212.09	213.02	212.18	211.86	210.76	211.38	211.21	211.24	211.52	212.04	211.98	211.89	210.84	211.27	210.85	211.5
193.63	193.8	193.42	195	194.75	194.07	194.65	194.03	194.67	193.92	193.96	194.64	194.74	193.15	193.35	193.96	194.32	194.02	194.06	193.81	193.59	195.79	193.65	194.45	195.06	194.37	193.92	193.59	194.35	192.59	195.23	194.55	195.15	194.69	193.67	194.7	194.55	194.67	192.91	194.74	195.31	193.31	195.29	193.71	193.97	193.16	194.33	194.8	194.28	194.02
212.31	211.84	212.7	211.01	211.92	211.07	210.84	210.73	211.77	212.7	211.75	211.37	212.27	212.26	213.41	210.97	212.84	211.46	212.17	212.53	211.73	212.13	211.9	212.09	211.98	211.37	212.5	211.88	212.22	211.52	211.87	212.03	212.22	211.48	211.47	211.96	214.31	211.29	211.01	211.44	212.13	212.36	211.24	211.9	211.74	211.66	211.79	211.45	211.61	211.6
213.07	212.03	211.58	211.92	211.98	211.05	212.37	212.34	211.22	211.06	212.01	211.15	210.55	212.38	210.7	211.06	211.65	211.26	211.56	212.08	210.7	211.66	211.76	212.4	210.79	211.27	213.12	211.66	212.02	211.76	211.83	211.45	212.64	211.29	210.68	211.31	212.12	211.61	213.09	211.26	212.03	211.82	212.59	211.75	211.8	211.62	211.34	211.38	211.88	211.99
211.77	211.64	211.16	212.64	211.47	211.05	212	212.46	211.3	210.96	211.81	212.32	211.32	211.53	211.14	211.24	212.31	210.87	212.53	211.92	211.68	212.47	212.13	212.42	211.83	211.76	211.48	211.77	211.28	212.25	211.21	211.02	211.29	212.12	210.74	212.59	211.66	212.84	212.83	211.53	211.22	212.11	211.44	212.17	211.7	210.59	212.28	213.1	211.7	211.88
211.15	211.69	210.47	212.07	210.48	211.64	210.37	210.59	211.05	211.47	211.53	211.73	211.84	210.94	210.97	211.18	211.44	211.12	211.78	211.08	211.29	210.54	211.77	212.23	212.33	210.83	211.25	211.46	211.66	212.08	211.56	211.54	211.07	211.16	211.98	210.52	211.13	211.22	212.39	212.18	211.34	211.1	211.67	211.45	211.88	211.85	211.49	211.5	210.34	211.05
218.71	218.2	218.4	216.84	216.9	216.71	216.64	218.5	218.21	217.92	217.56	217.6	217.63	217.35	217.64	218.13	217.7	217.38	218.29	217.5	218.11	217.67	217.66	218.11	217.98	218.5	216.66	217.99	217.57	218.29	217.52	218.88	217.15	217.37	217.75	218.49	218.07	218.4	218.88	219.07	217.09	217.38	217.57	217.56	218.09	217.07	218.08	217.32	217.39	218.94
195.86	194.71	193.42	194.67	195.95	195.49	194.64	194.49	195.43	195.3	194.07	195.22	194.4	194.95	195.02	194.78	194.92	194.95	195.94	194.65	195.3	194.47	196.08	194.73	194.23	195.34	194.98	195.65	196.29	195.34	194.83	195.16	196.08	196.21	194.6	195.65	195.52	195.86	196.22	195.36	195.66	194.97	195.21	195.52	195.73	195.3	194.97	196.27	194.34	194.2
204.13	205.62	203.97	205.24	204.08	204.6	205.83	204.97	205.07	204.83	206.11	204.66	205.45	204.17	204.05	204.15	204.62	204.86	203.93	203.96	204.35	204.9	204.62	206.13	205.68	204.34	204.39	205.43	205	205.01	204.83	204.82	204.62	205.32	204.18	204.89	205.53	204.1	204.23	206.18	205.4	204.64	204.73	205.38	204.36	203.68	205.7	205.21	203.12	205.13
208.58	208.84	208.39	207.71	208.51	209.41	207.43	208.53	207.81	207.87	208.28	208.87	208.39	208.61	207.87	208.72	208.33	209.22	208.6	208.91	208.58	207.81	208.47	208.9	208.95	209.55	207.78	207.3	207.36	208.73	209.84	207.37	208.87	208.22	208.45	208.14	208.95	209.35	209.84	208.6	208.82	208.62	208.21	208.22	208.01	209.09	207.99	208.52	209.45	209.21
200.02	200.63	199.87	198.81	199.98	198.8	199.8	198.83	198.98	199.35	199.48	199.2	198.25	199.01	199.75	198.6	199.63	199.92	199.25	199.78	200.12	199.54	200.89	199.8	199.96	199.53	197.84	200.92	200.04	199.68	199.7	199.4	200.52	199.61	199.29	199.96	199.14	200.76	200.22	199.77	198.31	198.7	198.58	200.39	199.84	199.42	200.54	199.81	199.38	199.86
208	208.36	208.93	208.61	209.15	207.97	208.18	208.33	208.59	209.3	208.98	208.04	207.27	207.65	209.68	208.05	208.39	208.78	207.94	209.38	208.34	208.47	209.35	208.31	208.08	209.21	208.44	208.62	209.28	208.13	208.54	209.17	208.47	209.68	208	208.59	207.99	209.27	209.16	208.64	209.91	208.74	208.63	209.34	207.79	208.57	208.62	209.28	209.01	207.53
203.42	204.09	203.51	203.35	204.28	202.26	203.6	203.63	204.43	203.26	203.38	203.35	204.15	202.63	203.03	204.27	204.26	203.43	202.84	203.23	202.43	202.71	203	203.42	203.59	203.41	202.89	201.66	204.17	203.61	202.6	203.18	202.95	203.36	202.96	203.96	203.75	203.02	202.64	203.77	203.15	203.21	203.16	203.44	202.88	203.38	203.13	203	202.82	204.01
201.58	200.52	199.88	200.14	199.42	200.82	200.44	199.54	200.68	201.53	199.66	199.86	200.8	199.85	199.38	200.81	200.38	200.33	200.34	199.86	200.64	199.81	199.5	199.89	199.4	199.69	200.51	200.52	199.63	200.77	201.07	200.27	201.02	200.59	200.9	200.24	200.85	199.88	201.08	201.09	200.8	201.12	199.58	200.83	201.19	200.11	200.27	199.63	200.2	199.32
204.36	204.01	202.85	204.81	204.16	204.22	204.45	204.2	203.45	204.18	204.26	204.04	204.22	203.66	202.81	203.52	202.99	203.43	203.12	204.48	204.03	204.35	204.07	203.5	203.79	204.48	203.82	203.15	204.3	204.23	204.16	203.89	203.75	203.68	204.64	203.62	202.95	203.49	204.37	204.5	203.72	203.62	204.24	203.94	204.28	204.12	202.63	202.57	203.71	204.26
199.85	201.01	200.88	200.5	200.67	200.74	200.65	199.66	200.81	199.48	199.72	199.91	200.94	199.95	200.02	199.6	199.88	199.15	199.69	199.83	199.49	200.56	200.65	199.65	200.15	200.21	200.02	200.29	200.47	201.33	200.27	201.5	199.49	201.23	200.66	200.13	199.6	199.83	200.61	200.61	200.24	201.61	200.29	201.45	200.27	199.34	200.15	199.8	200.21	200.72
202.89	203.54	204.19	203.4	202.57	205.12	203.77	202.44	204.7	204.37	204.68	204.62	202.97	203.38	203.28	203.48	204.07	203.57	204.27	204.52	203.12	204.38	203.16	204.91	203.59	203.83	202.86	204.07	202.85	204.36	203.91	204.56	204.38	204.89	203.68	204.64	202.48	203.49	204.21	204.64	204.06	202.85	204.4	203.62	203.44	202.17	204.38	204.48	203.65	204.4
199.69	200.96	198.85	199.62	199.02	199.21	200.35	200.66	199.75	199.94	199.82	199.93	200.03	199.95	198.87	198.93	198.73	199.03	200.07	199.24	200.31	199.93	199.81	199.69	198.69	199.62	200.47	199.04	200.06	199.04	198.28	199.75	199.03	199.03	199.26	198.74	198.86	199.71	199.08	199.87	199.73	198.48	199.18	199.16	199.63	198.53	199.39	198.46	198.65	199.06
196.02	195.29	195.37	194.59	194.68	194.82	195.34	195.06	195.7	195.21	194.49	195.99	194.27	194.13	195.4	195.35	194.4	194.77	195.2	194.25	195.74	194.76	194.06	196.08	195.99	196.22	194.4	194.74	195.85	193.98	195	194.89	195.37	194.73	194.97	194.89	195.3	195.51	196.47	194.88	195.3	194.92	194.71	196.23	194.16	193.96	194.83	195.5	193.87	195.6
206.84	205.58	205.33	204.72	205.38	205.73	205.15	205.57	205.83	206.06	205.55	205.65	206.62	205.55	205.67	205.12	205.24	204.68	205.45	206.09	205.39	206.06	206.02	205.21	205.93	205.45	206.31	205.44	205.18	205.18	206.66	204.33	204.93	204.22	203.95	206	205.07	205.71	207.01	206.27	206.59	205.88	205.86	203.87	205.62	205.8	204.9	204.77	205.87	206.31
216.78	215.96	216.09	216.8	217	216.56	216.61	217.86	217.7	217.72	217.47	218.01	216.31	217.08	215.89	216.57	217.62	216.99	217.25	216.49	217.05	216.67	217.02	216.5	216.75	216.87	217.5	217.97	215.98	215.16	216.13	217.22	217.48	217.34	215.75	217.4	217.07	216.42	216.81	218.24	216.57	217.01	217.21	217.37	218.23	217.38	217.41	217.02	216.68	217.64
213.32	213.13	212.68	213.51	212.39	213.97	212.03	212.21	212.91	212.86	212.43	213.47	213.15	213.3	213.1	212.58	212.65	212.42	212.86	212.93	213.1	212.95	212.46	213.01	212.7	213.04	213.21	212.89	212.79	213.42	213.51	212.5	211.89	212.28	213.4	212.41	212.88	211.7	213.18	214.42	213.29	211.75	213.4	212.67	212.89	213.21	213.66	212.85	213.49	213.54
204.15	204.2	204.04	205.43	203.81	205.22	204.91	203.85	204.72	204.64	205.08	205.34	205	204.74	204.69	205.73	203.78	204.24	204.82	203.48	205.83	205	204.26	205.4	205.56	204.79	205.32	203.57	204.88	205.06	204.58	204.97	204.11	205.1	204.01	204.24	205.85	205.53	203.74	204.15	204.87	204.05	204.15	205.04	206.16	204.59	205.09	204.53	205.3	206.2
205.82	206.9	206.89	206.89	207.36	208.78	205.87	206.71	206.57	206.71	207.16	207.24	206.83	205.79	205.7	205.86	206.86	205.84	205.91	205.43	207.22	206.33	205.36	206.91	206.15	207.01	206.38	205.88	206.7	206.21	207.42	205.58	206.43	205.12	206.75	206.36	206.72	205.84	206.66	204.59	205.7	205.83	206.36	207.34	206.09	207.39	206.28	206.9	206.95	204.36
207.29	206.5	205.62	206.81	206.27	206.91	205.53	206.36	207.25	205.84	206.67	206.08	206.26	207.2	206.15	207.36	206.87	207.21	206.01	207.02	206.86	206.52	205.77	206.43	205.55	205.69	207.22	206.31	206.63	205.75	205.56	206.64	205.44	206.37	206.03	205.31	206.67	206.72	207.34	206.03	205.57	207.05	206.68	205.5	206.26	206.78	206.69	206.7	205.59	206.01
211.63	212.27	211.21	210.89	212.26	210.86	211.23	211.92	211.23	211.1	211.71	211.73	211.64	211.46	211.12	211.19	210.88	211.98	212.82	211.69	211.37	209.97	211.53	211.17	212.31	211.26	211.55	211.94	211.1	212.56	210.3	211.49	212.14	211.68	212.77	212.09	211.44	212.69	212.44	212.36	212.19	212.65	210.89	211.2	210	211.47	211.84	211.92	211.54	211.29
210.34	211.1	210.5	210.97	210.65	211.32	211.67	211.15	211.49	211.89	211.17	211.67	212.11	212.47	211.6	211.76	211.62	210.94	211.14	211.56	212.04	211.74	211.52	212.53	212.54	211.47	211.68	212.02	211.21	211.35	211.5	212.11	211.07	210.98	211.31	211.45	212.36	212.08	210.67	212.32	211.75	211.01	212.72	211.19	211.88	211.88	211.09	211.08	210.75	211.23
203.67	203.85	202.99	203.7	203.43	203.93	202.18	202.27	203.35	204.03	203.63	202.66	203.03	203.6	202.7	203.72	202.66	204.02	203.65	203.98	203.71	204.55	203.35	203.84	203.18	203.17	205.18	202.87	203.17	203.32	202.13	203.51	203.58	205	203.82	204.07	202.77	203.11	203.26	203.77	203.65	202.54	202.79	204.27	204.32	204.03	202.54	202.73	203.57	203.69
206.88	206.72	206.18	206.99	206.9	205.78	205.55	206.83	206.03	206.83	205.38	206.43	206.55	205.39	207.24	204.96	206.08	205.51	205.83	205.79	207.26	207.29	207.02	206.37	205.96	206.28	206.74	206.41	206.38	206.19	206.27	205.1	205.41	205.52	206.16	205.84	205.52	206.27	205.9	207.52	206.25	205.56	207.08	206.96	206.37	206.62	206.82	206.43	206.43	205.83
218.27	216.74	217.22	216.71	217.61	217.3	216.03	216.9	217.24	217.66	217.47	216.93	216.87	217.03	217.52	216.84	217.81	217.97	217.07	216.28	216.82	216.93	215.69	217.49	216.67	217.49	217.52	216.6	216.53	217.56	217.17	217.33	217.69	216.68	217.25	216.96	217.24	217.89	217.05	216.28	217.57	217	216.73	217.03	217.08	216.66	217	216.96	217.15	217.38
209.15	209.44	209.32	210.07	208.55	209.44	209.67	208.46	209.7	209.27	210.36	209.91	210.55	209.9	208.28	209.12	209.56	210.56	208.91	209.67	209.99	209.58	208.84	208.53	210.01	209.27	208.71	209.86	209.47	209.1	208.72	208.1	209.68	209.31	208.7	208.5	209.78	208.76	209.26	209.21	208.39	209.31	209.62	209.34	209.92	209.27	209.02	210.13	209.22	210.13
199.61	198.55	199.83	200.63	200.02	200.34	199.54	199.23	200.48	198.65	200.19	198.72	199.28	199.56	199.43	198.75	200.38	200.03	199.48	201.16	199.63	200.98	200.13	198.8	198.85	200.27	199.38	199.44	199.78	199.2	199.29	200.07	200.19	198.15	199.01	199.09	199.77	199.73	200.03	200.11	199.26	199.62	199.56	199.02	199.79	199.41	199.05	199.34	199.08	199.49
208.87	208.97	207.16	208.04	207.58	206.8	207.52	207.17	207.9	208.12	207.08	206.85	207.55	207.19	207.74	208.63	207.68	207.43	208.17	206.27	208.25	207.99	208.48	206.67	207.14	207.29	207.18	208.83	207.92	208.13	207.75	207.88	207.4	207.97	206.79	208.88	209.52	207.22	207.54	207.79	208.08	207.41	207.18	206.4	207.49	207.65	207.25	207.74	206.62	208.82
209.6	209.05	209.52	209.69	208.62	208.3	209.22	208.82	209.2	208.54	208.91	209.2	209.37	208.65	209.06	209.33	207.83	208.64	209.71	208.41	209.11	207.88	208.13	207.89	208.33	209.3	209.49	208.36	208.12	209.34	208.64	209.34	208.73	208.44	208.26	208.33	209.56	208.34	208.38	208.43	209.26	209.66	208.2	207.36	208.72	210.86	208.64	208.81	208.46	208.3
208.71	209.26	209.49	208.34	209.02	208.75	208.61	207.79	208.87	208.34	209.3	208.58	208.2	209.11	209.15	207.8	207.9	208.34	209.17	208.19	208.76	209.38	210.66	207.71	208.89	207.99	208.49	209.55	208.46	208.97	210.08	208.45	208.42	208.89	208.52	209.06	209.79	208.54	207.56	210.5	208.85	208.9	207.94	209.71	208.58	208.4	209.07	209.65	208.66	208.68
199.35	199.82	201.04	200.64	199.9	200.72	200.46	199.04	199.93	200.39	199.37	201	199.84	199.41	200.37	200.93	201.59	200.41	200.9	201.77	199.65	200.23	200.97	199.81	200.81	200.3	199.42	199.71	200.69	201.22	200.31	202.12	200.86	199.86	200.65	200.63	201.05	199.83	201.21	201.93	200.62	200.49	200.18	200.63	200.93	200.53	199.52	200.14	199.57	199.88
211.9	212.44	212.36	210.6	212.34	211.14	211.27	212.48	212.65	212.54	210.77	212.42	211.68	211.25	212.22	211.91	210.98	211.95	212.53	211.68	211.81	212.21	210.79	211.26	212.54	213.09	211.5	211.71	212.21	212.37	211.68	212.4	211.87	212.2	211.55	210.25	212.97	211.99	213.06	210.97	211.96	211.44	212.4	210.62	211.89	213.24	212.38	211.44	210.64	211.58
199.74	198.87	199.73	200.03	199.71	199.67	199.32	200.38	200.09	200.26	199.26	200.28	200.17	199.27	199.39	200.06	197.88	199.75	199.84	199.2	199.77	199.33	199.44	199.57	199.29	200.11	200.08	200.97	199.36	198.97	199.04	199.18	199.51	199.4	198.44	198.18	199.09	199.32	200.06	199.86	199.29	199.03	199.92	198.79	199.49	199.64	199.43	199.84	199.6	198.58
209.18	209.29	209.97	209.63	209.32	210.48	210.73	209.46	209.06	208.55	211.08	208.63	210.17	210.24	208.43	209.63	209.97	208.45	209.86	210.17	210.14	209.8	208.77	211.23	209.64	209.92	208.61	209.4	209.05	210.04	209.91	209.54	209.09	209.11	209.14	209.67	210.5	209.14	209.26	209.17	209.62	210.14	209.59	209.53	209.91	208.45	209.04	209.43	211.02	209.63
201.64	201.24	201.15	200.79	200.38	200.18	201.31	202.24	201.44	201.5	200.79	201.68	200.57	201.73	200.94	201.66	201.38	201.06	200.78	202.69	201.3	201.48	202.43	201.88	200.9	200.97	200.77	200.88	200.25	201.35	201.23	200.72	201.51	201.08	200.23	200.95	202.16	201.01	201.55	200.99	201.34	201.12	201.3	201.36	201.19	201.57	200.44	201.07	201.16	199.68
207.11	206.64	206.61	208.5	208.32	208.01	207.5	208.36	209.17	206.31	206.72	208.09	208	206.86	207.22	206.59	207.57	206.66	207.65	206.67	207.6	206.83	207.76	207.41	207.09	208.02	208.23	207.98	206.88	208.08	207.5	207.95	208.13	207.38	207.24	207.72	208.46	206.68	207.55	208.74	207.35	207.99	207.58	208.02	209.02	206.57	207.29	207.53	207.79	206.96
211.59	212.54	211.89	210.7	211.54	211.49	211.95	210.56	211.8	212.38	211.41	211.61	212.66	211.36	211.31	211.71	211.9	212.57	211.6	210.81	212.48	212.28	210.69	212.46	211.19	211.89	212.95	211.77	213.15	212.87	212.49	212.28	211.82	211.92	211.59	212.22	212.51	211.21	210.91	210.57	211.67	212.29	211	211.95	211.24	212.64	212.44	211.5	212.8	211.78
208.04	208.11	208.01	208.66	208.95	208.56	208.09	208.85	208.96	209.03	208.45	208.45	207.19	209.3	207.79	207.59	209.08	207.44	208.69	208.61	208.19	209.32	208.68	209.71	209.76	209.3	208.32	208.87	208.16	208.93	208.04	208.61	207.7	209.74	210.6	207.9	208.25	209.17	208.26	209.48	209.1	207.39	208.17	208.73	208.52	208.12	208.66	208.81	208.06	208.9
211.02	211.19	212.52	212.46	211.65	212	211.77	212.11	209.79	211.87	211.88	212.04	213	210.22	211.14	211.22	211.13	211.66	210.9	211.25	212.36	211.65	211.54	210.83	211.42	212.38	212.06	211.96	211.81	211.25	212.17	210.08	211.98	211.35	211.69	210.96	211	211.86	211.36	211.37	211.7	210.9	211.6	211.77	210.6	212.16	211.82	211.74	211.41	211.83
208.39	207.95	208.3	208.54	208.8	208.11	207.3	208.63	209.61	209.32	208.83	208.9	209.48	207.52	208.13	208.2	208.97	208.75	209.15	208.35	208.79	208.73	209.11	208.55	207.75	207.34	208.1	209.15	207.97	209.21	208.71	207.88	208.03	208.13	209.6	209.31	209.2	208.6	208.31	209.45	209.03	208.65	208.04	208.45	208.17	207.89	209.07	208.45	207.69	208.56
210.05	209.32	208.21	209.62	208.86	208.92	209.47	208.58	211.12	208.37	209.6	208.48	208.65	209.12	208.87	210.93	209.47	208.73	210.23	209.33	209.22	209.04	209.49	209.3	210.07	209.14	210.16	208.71	209.05	209.52	209.28	210.05	208.64	208.76	209.79	209.46	209.72	208.79	209.67	209.67	209.3	210.87	209.78	209.1	209	209.04	209.39	208.99	210.03	209.24
208.79	208.56	209.02	208.06	207.99	208.4	208.45	209.3	208.49	209.08	208.41	207.6	207.8	208.82	207.91	208.17	208.94	206.81	209.66	208.23	209.2	208.37	208.57	209.91	208.21	208.23	208.22	209.29	209.69	209.41	207.57	208.38	210.12	207.11	209.42	207.65	207.72	209.52	209.9	206.64	208.09	208.9	207.91	209.14	208.33	210.18	208.95	208.82	209.08	208.67
197.24	195.61	193.87	194.7	194.37	195.51	194.87	195.77	194.31	194.28	194.77	195.21	196.29	194.41	195.47	195.63	196.3	195.32	195.16	194.97	194.77	194.55	195.29	194.85	195.14	194.67	194.94	195.09	194.85	196.24	195.07	194.42	195.39	194.63	194.58	194.36	195.04	195.15	194.25	195.24	194.89	195.75	195.07	194.67	195.83	194.38	195.32	195.9	195.59	195.55
200.97	201.47	202.25	201.41	200.81	200.91	201.29	200.97	200.57	202.56	201.35	201.54	202.82	200.81	199.85	200.08	200.89	201.13	200.8	201.49	200.93	201.44	201.51	200.84	201.8	199.82	201.5	201.55	200.77	200.68	200.8	200.66	200.92	200.15	202.52	201.42	201.23	201.55	200.5	201.21	200.51	200.04	201.32	200.59	201.17	201.7	200.9	201.05	201.45	200.85
212.41	212.95	210.53	211.84	211.36	213.86	213.01	211.8	212.63	212.26	212.85	212.62	212.23	212.62	212.8	211.8	211.96	213.08	213.82	212.94	212.52	212.22	211.91	212.67	212.74	211.54	212.09	212.46	212.29	211.4	212.85	212.4	212.19	211.46	212.36	212.71	211.29	213.08	212.66	212.41	211.18	212.89	212.31	212.29	212.93	212.55	212.14	212.47	213.73	212.95
208.3	209.1	209.27	208.91	207.34	209.38	209.53	208.03	209.39	208.79	208.45	209.6	210.05	209.1	209.3	207.92	207.85	209.01	207.82	209.38	209.24	208.6	208.95	208.43	209.2	207.91	208.72	208.08	208.31	208.12	209.12	208.26	208.83	209.37	208.52	208.61	207.23	208.28	207.89	208.55	209.34	208.1	208.28	208.19	208.71	208.83	208.52	207.94	208.92	208.86
199.94	199.01	199.64	199.23	199.61	198.95	198.79	199.7	198.96	200.14	198.42	200.37	200.36	200.36	199.5	198.74	199.35	199.43	198.89	199.42	199.04	198.32	198.5	198.95	200.65	199.28	200.23	200.1	199.85	199.68	198.37	199.45	199.25	199.05	200.26	198.54	199.56	199.68	199.45	198.85	199.32	198.72	200.11	199.34	199.77	199.07	198.59	198.49	199.4	200
199.44	200.43	200.24	199.84	200.58	200.67	200.73	200.3	200.33	199.09	201.02	199.93	200.72	200.8	199.28	199.82	200.2	199.76	200.76	199.98	200.14	200.16	202.11	200.93	200.24	199.72	201.25	200.37	201.17	200.32	201.6	200.21	200.37	200.09	199.81	200.07	200.12	199.64	200.57	200.29	200.2	201.19	200.02	199.25	199.44	200.85	201.1	200.93	200.51	200.23
203.1	202.76	203.38	203.78	202.8	203.06	203.66	202.88	203.55	203.09	203.57	203.1	203.15	203.79	203.25	202.69	203.35	202.36	203.48	202.64	203.47	203.12	202.36	202.93	201.64	203.73	205.4	203.29	203.07	203.4	204	204.17	203.17	203.03	203.87	203.52	203.89	202.74	202.96	203.29	203.4	203.39	203.75	203.15	203.68	204.11	203.64	202.5	202.48	203.32
212.86	211.58	213.02	212.34	212.4	212.06	211.88	213.06	212.4	213.15	213.18	212.65	211.39	213.02	212.65	212.32	212.75	212.82	212.38	212.33	212.73	213.65	211.82	212.6	212.84	212.56	212.88	212.21	211.88	212.35	213.35	212.21	212.55	212.08	212.06	212.63	212.75	213.11	212.06	212.51	212.35	213.07	212.54	212.51	212.11	211.41	212.78	211.36	212.99	211.84
208.44	209.34	209.04	209.07	208.76	208.75	209.01	208.83	208.9	208.08	209.13	209.09	209.09	208.61	208.93	208.77	209.15	208.53	208.66	209	209.73	208.63	208.38	208.31	207.83	207.57	207.91	208.69	209.04	209.33	209.51	209.08	209.44	208.77	209.82	209.7	208.35	209.13	209.55	208.61	208.05	208.55	208.44	209.14	209.37	209.77	208.26	209.34	209.28	209.17
205.72	206.31	206.46	207.06	206.39	206.17	206.25	205.54	207.2	206.93	206.7	206.76	205.29	207.58	206.36	205.18	206.31	206.54	205.35	207.51	207.2	205.87	205.03	205.66	206.18	206.44	206.41	205.33	207.06	206.86	206.03	206.5	205.76	205.22	205.91	206.21	206.01	207.21	206.08	206.39	205.37	205.85	206.98	206.33	207.02	206.82	206.71	206.14	206.25	206.21
203.59	203.75	202.73	204.05	202.41	203.19	203.65	203.43	203	203.76	203.96	204.3	204.26	203.45	203.6	202.93	203.25	204.82	203.16	203.01	203.95	203.81	203.83	202.73	202.63	204.05	203.67	203.53	203.16	204.18	204.41	203.86	203.25	204.01	203.36	202.71	203.93	205.28	203.47	203.56	201.95	203.26	201.9	202.98	203	204.89	204.58	205.24	203.3	203.39
204.34	204.45	203.81	204.32	202.65	204.02	204.62	203.76	204.07	204.22	203.72	203.24	203.78	203.61	203.26	203.01	204.42	203.81	203.37	204.01	205.62	203.1	203.74	203.77	204.48	204.54	203.57	204.37	203.4	203.61	204.2	203.68	204.23	204.55	204.48	204.31	204.17	204.05	204.58	204.83	204.05	205.08	204.4	203.21	202.92	203.98	203.86	204.61	204.54	203.89
212.47	213.3	212.74	212.02	213.44	213.48	212.64	213.44	212.84	214.76	212.58	212.37	212.58	212.34	213.6	212.86	213.43	212.83	212.24	212.5	213.02	212.21	213.49	212.82	213.52	212.61	213.06	213.89	213.22	213.44	213.55	213.37	212.78	213.09	213.43	214.86	214.38	211.55	213.3	213.21	214.04	213.67	213.86	213.61	213.48	212.2	212.46	212.39	212.74	213.56
212.35	211.9	212.24	211.99	211.16	212.66	211.71	211.24	212.05	212.5	211.15	212.03	211.09	212.26	211.09	212.18	211.82	212.15	211.44	210.13	212.14	212.6	211.81	212.65	212.11	211.46	211.8	211.03	211.54	212.68	211.47	211.82	212.21	212.07	212	211.97	212.58	211.59	212.41	212.13	212.48	211.73	211	212.23	211.85	211.95	211.43	211.61	212.03	212.43
199.28	199.11	200.72	198.51	199.45	200.45	199.98	199.15	200.45	198.88	200.25	199.56	198.21	200.21	199.2	200.05	198.54	199.44	199.34	200.6	200.08	199.97	199.73	199.44	199.85	199.21	198.67	200.07	201.18	198.9	198.58	199.12	199.31	200.02	199.84	200.1	199.34	198.13	200.93	199.53	199.28	198.31	199.12	198.73	199.17	199.13	199.38	198.56	200.21	198.13
198.89	197.95	198.06	198.63	199.1	198.7	199.31	198.7	197.8	198.53	197.85	198.04	199	198.86	199.73	199.42	199.56	200.53	199.06	198.89	197.84	198.76	199.16	198.2	198.95	197.82	197.98	199.52	198.95	197.9	198.87	198.15	199.1	198.36	199.09	199.15	198.5	199.69	198.39	198.67	199.47	198.15	198.74	199.21	197.54	198.79	199.52	199.57	197.53	198.07
212.95	213.52	212.6	212.6	212.46	213.93	213.74	213.82	214.36	214.08	212.35	212.36	213.25	212.99	212.72	213.93	213.51	211.35	212.17	214.56	213.38	212.68	212.74	213.05	213.07	213.63	213.34	213.41	213.67	213.09	211.92	212.67	212.31	212.84	213.02	212.95	213.71	213.23	213.1	213.12	212.03	213.19	213.01	212.23	213.18	213.58	214.05	212.44	213.58	211.56
203.76	203.41	203.1	202.2	203.92	204.08	203.53	203.81	204.02	203.96	203.4	203.28	203.51	203.3	204	203.46	204.23	204.74	203.82	204.47	204.12	205.5	204.09	203.83	204.26	204.51	203.52	204.48	204	204.21	205.01	203.99	202.84	203.42	204.47	204.13	204.31	203.98	203.84	205.03	203.68	204.21	203.94	204.59	202.9	203.66	204.27	204.78	204.5	203.11
206.36	205.65	206.95	207.04	205.61	204.7	206.04	206.41	206.75	205.86	207.12	206.17	205.57	206.26	205.73	207.02	206.23	207.34	205.77	206.36	206.17	206.38	208.32	207	207.12	205.37	207.06	207.07	206	206.8	206.42	207	205.73	205.58	205.78	206.24	206.44	205.28	206.5	206.37	206.93	206.24	206.98	205.65	206.95	206.63	205.3	206.67	206.84	206.92
210.76	211.55	211.83	212.28	212.86	212.3	211.8	211.25	212.36	211.73	211.7	211.38	210.71	211.75	212.32	212.08	211.57	210.83	212.35	210.22	210.8	212.46	211.93	211.1	211.58	212.44	212.78	212.09	212.51	211.9	212.89	211.77	212.11	212.05	211.55	211.41	212.88	212.23	212.26	211.93	211.32	210.89	212.29	213	210.66	210.74	211.89	211.93	212.24	212.42
211.93	212.45	211	211.16	209.8	210.9	211.39	211.81	211.07	210.69	211.48	211.36	211.58	211.06	212.02	210.55	211.69	212.09	211.89	210.76	212.1	211.99	211.89	212.15	210.74	212.34	211.94	211.88	211.14	211.45	211.46	212.94	212.01	211.41	211.19	211.61	212.21	211.88	210.72	211.42	211.73	211.41	210.92	211.27	211.15	210.44	210.88	211.81	210.84	210.85
210.61	210.79	212.09	212.06	211.02	211.48	211.64	212.35	211.49	212.38	212.07	211.19	211.54	210.94	210.55	211.27	212.4	210.26	210.71	211.85	212.23	212.12	211.52	211.69	211.91	211.7	210.45	211	211.38	211.28	212.22	210.45	211.36	211.09	211.24	211.57	211.37	212.54	211.35	211.52	210.53	212.23	212.65	211.96	211.09	213.44	210.43	211.47	211.12	211.21
210.15	209.46	208.26	208.69	208.17	208.37	206.75	208.45	208.3	209.18	208.17	209.22	208.96	209.08	208.7	208.8	208.74	208.39	208.65	207.61	208.3	210.16	208.89	208.95	209.64	208.48	209.37	208.7	208.15	208.53	208.53	209.15	209.14	209.39	208.21	208.22	208.77	208.35	208.11	208.23	208.6	209.09	208.13	208.61	208.25	208.56	207.87	208.54	208.81	208.35
206.03	207.43	206.29	206.36	206.89	207.1	206.07	205.32	206.17	206.98	206.17	207.2	205.94	207.03	206.25	206.96	205.85	207.34	205.75	207.03	206.04	206.5	207.46	207.05	206.56	207.16	206.28	206.3	206.69	204.7	206.49	206.24	205.69	206.19	204.87	207.01	206.1	205.85	207.9	206.02	205.45	205.73	207.64	206.93	205.9	205.83	206.96	206.34	205.99	205.82
203.02	201.97	202.5	202.9	202.33	203.41	203.63	203.17	201.83	202.79	202.91	202.68	202.88	201.4	203.62	203.05	201.69	202.82	203.09	202.91	202.21	201.6	203.49	202.44	202.29	202.09	202.38	202.36	203.51	203.81	202.12	201.96	203.34	204.21	201.9	202.19	202.5	202.25	203.27	202.56	202.98	203.56	202.88	202.19	202.6	202.94	201.85	203.53	202.55	201.3
217.45	216.19	217.46	216.3	216.3	215.96	217.75	216.89	216.77	216.44	217.58	215.35	216.42	217.45	216.64	217.07	215.78	215.98	216.48	217.66	216.12	216.99	216.81	217.15	216.23	216.47	217.88	216.09	217.88	217.24	216.73	217.44	216.16	216.61	218.2	217.14	217.87	216.93	217.14	216.04	216.49	217.29	217.01	217.37	217.2	216.97	218.19	216.25	217.35	216.29
206.4	205.3	206.72	205.89	206.28	205.83	205.37	206.43	207.34	205.46	205.67	205.95	205.48	205.32	206.74	205.81	206.93	206.61	206.97	206.24	205.99	206.14	205.99	205.51	205.94	207.12	206.76	206.51	204.84	205.62	206.35	206.72	206.56	207.13	206.02	206.33	206.66	206.99	205.8	206.6	205.66	205.92	205.9	206.39	206.83	205.33	207.46	206.66	205.93	206.86
207.78	208.61	208.23	208	208.99	207.46	207.52	208.51	207.14	206.84	207.71	208.26	208.12	207.39	207.3	206.79	208.95	207.53	207.3	207.43	207.82	207.24	207.19	207.08	206.67	208.21	207.48	206.97	207.89	207.27	208.4	208.12	207.83	207.86	207.85	207.41	206.95	207.24	207.02	207.57	208.14	206.98	206.95	207.97	206.85	208.01	207.39	207.95	208.45	208.19
208.46	208.4	208.92	207.96	209.02	208.4	209	208.46	208.5	209.13	208.85	207.77	208.66	208.59	209.61	208.35	208.46	208.58	209.2	209.03	209.31	208.33	208.01	208.64	210.21	208.95	208.77	207.88	207.81	208.22	207.99	208.29	208.91	207.52	209.35	207.93	208.35	208.39	208.14	208.51	208.64	209.13	208.08	207.81	208.21	208.54	209.14	209.09	209.28	208.8
216.33	216.43	217.51	216.89	216.16	217.91	217.83	216.24	217.68	216.57	216.42	217.15	217.19	217.06	216.5	216.47	216.26	217.19	217.64	217.25	217.12	216.41	215.76	217.56	216.34	216.55	216.39	216.6	216.49	217.35	217.06	216.07	217.37	216.09	218.21	216.83	216.18	217.26	217.12	216.98	217.84	217.01	217.12	216.32	215.96	217.85	216.19	216.05	216.47	216.53
211.41	211.27	211.64	211.59	211.77	212.22	212.31	211.68	212.87	212.25	213.23	212.91	212.82	211.59	210.59	211.98	211.59	212.37	212.24	211.66	212.85	211.78	213.04	210.67	211.7	210.92	211.54	211.23	212.24	212.07	211.49	212.34	211.26	212	210.96	212.13	211.66	212	211.46	212.6	211.82	211.22	211.48	211.26	211.4	212.12	210.97	211.44	211.9	211.86
207.7	208.99	207.64	207.83	210.35	209.28	208.34	207.86	208.46	209.02	209.05	209.48	209.57	208.9	208.86	207.67	209.14	207.74	208.52	208.77	208.38	208.71	209.23	207.96	208.46	208.59	208.67	208.27	208.65	209.58	208.41	207.76	208.69	208.97	209.06	209.44	208.27	209.38	209.17	208.24	209.12	208.91	209.09	209.02	208.99	208.01	209.03	208.36	207.41	208.58
198.6	197.43	197.77	198.58	196.98	197.3	198.64	197.92	197.48	197.08	198.24	197.53	198.3	198.47	198.5	198.33	198.08	197.53	198.14	197.7	198	197.07	197.65	197.55	197.85	197.63	198.79	199.34	197.46	198.41	198.45	199.14	197.4	198	197.57	197.2	198.46	198.27	198.07	197.17	197.88	196.72	197.95	198.17	198.03	198.33	198.05	198.96	198.5	197.92
207.31	208.57	207.32	207.59	208.53	207.82	207.94	207.97	207.04	207.56	207.4	208.56	208.65	206.95	208.64	207.47	207.94	207.27	207.63	209.17	208.5	208.71	208.52	208.37	209.14	208.87	208.96	209.13	207.01	207.03	206.85	206.94	208.1	207.21	207.95	208.86	208.01	208.12	207.9	207.86	207.45	207.46	208.57	208.96	207.23	207.66	208.05	209.01	207.17	208.35
218.49	217.76	217.65	218.47	217.35	217.59	218.42	218.37	218.02	216.68	217.77	217.7	217.19	217.54	219.02	217.31	218.4	217.4	218.12	217.32	218.36	218.03	218.36	218.08	218.1	219.13	217.53	216.23	218.01	217.29	217.7	216.81	218.86	218.35	218.01	217.74	218.87	216.57	218.14	217.16	217.88	217.15	216.8	217.99	217.33	219.38	216.94	218.26	218.42	217.38
207.42	207.97	207.93	206.77	209.19	207.41	207.3	208.52	206.89	207.37	207.89	207.8	207.91	207.69	207.73	207.79	207.65	207.3	208.11	207.33	207.74	207.32	207.3	206.52	207.11	208.26	208.22	206.94	207.62	207.85	207.49	208.53	207.3	207.88	207.09	208.14	206.79	207.19	207.81	207.67	208.08	206.95	207.63	206.61	207.64	207.75	207.99	207.72	207.93	208
213.06	211.48	212.03	211.67	212.88	212.33	213.12	211.8	211.41	211.98	210.52	212.78	212.02	212.26	210.84	211.76	211.43	211.59	211.34	210.96	211.96	211.72	211.88	212.02	211.44	211	212.13	211.32	212.13	212.18	211.64	210.4	211.74	211.05	212.05	211.07	213.04	211.81	211.88	212.4	211.83	212.02	211.95	211.4	211.78	213.35	211.43	212.59	211.93	211.38
205.72	205.79	206.12	205.95	206.13	205.98	206.49	205.98	207.2	206.01	206.64	207.98	207.29	205.87	206.91	205.92	207.08	207.13	206.9	206.31	207	206.6	206.71	206.7	207.43	206.52	206.43	205.39	206.58	205.9	206.13	206.38	206.38	206.87	206.49	205.43	205.97	207.38	206.8	206.39	207.29	206.91	206.37	207.74	206.75	206.44	206.7	207.31	206.62	206.5
212.59	211.9	213.09	211.7	212.03	210.21	212.25	211.65	211.82	212.1	212.58	212.44	211.54	211.58	211.59	213.27	212.94	211.98	212.74	212.53	212.86	212.57	212.52	213.37	213.61	211.68	212.83	212.94	212.02	211.86	213.81	212.29	212.68	212.38	213.21	212.71	212.7	212.51	212.46	211.57	212.98	211.85	212.58	212.9	212.62	213.25	212.69	211.82	212.06	211.75
217.14	216.82	217.23	215.99	217.21	216.47	217.56	217.16	216.55	216.7	216.88	217.15	217.63	216.94	216.53	216.99	215.78	216.33	217.5	217.98	217.33	216.62	217.36	217.27	215.59	217.87	216.84	216.78	216.49	217.38	217.26	217.25	217.76	216.9	216.92	216.21	217.03	217.64	216.76	216.91	218.05	216.53	216.6	216.47	217.73	217.55	216.63	216.99	217.13	216.02
206.12	205.68	205.11	206.73	206.24	205.04	205.23	206.74	205.6	206.35	204.51	206.15	206.12	205.93	205.66	205.32	206.39	206.18	206.39	204.74	203.8	206.98	204.78	206.52	206.05	206.09	205.97	205.61	206.02	206.97	205.55	205.99	206.66	205.32	205.77	205.91	205.67	205.18	204.91	205.54	205.77	204.75	205.63	206.47	206.2	205.32	205.74	206.1	204.8	205.12
208.17	208.9	209	208.92	209.1	208.92	209.03	208.95	208.89	208.55	207.97	209.22	209.79	209.87	209.44	208.98	209.13	209.12	209.19	209.04	209.68	209.11	208.86	209.32	209.45	209.14	209.25	208.56	209.81	209.29	208.83	208.71	208.67	208.12	209.46	209.07	208.72	209.79	208.87	209.07	209.33	209.27	209.31	207.22	209.02	207.65	209.83	207.41	207.81	208.38
212.65	210.39	211.99	211.75	212.44	211.75	210.94	211.75	212.03	212.37	211.93	211.16	210.73	212.62	211.91	211.99	211.27	211.94	211.8	212.84	211.84	211.9	212.42	211.53	211.23	212.1	212.49	211.62	211.65	211.07	210.99	212.04	211.49	211.09	211.78	211.2	212.02	212.37	211.14	211	212.87	211.26	212.06	210.41	211.67	212.32	212.1	211.69	211.09	211.78
207.22	208.05	206.73	207.03	207.19	208.31	207.72	207.68	208.36	206.88	207.45	206.78	207.17	208.58	206.59	207.67	208.64	206.37	208.57	206.61	206.95	208.3	208.47	206.75	207.82	207.79	207.86	207.03	207.26	207.29	207.82	206.93	207.85	207.17	207.49	206.6	208.19	207.56	208.67	208.26	207.23	207.21	206.52	206.32	208.76	207.69	208.24	207.68	207.71	208.48
209.38	209.68	209.21	209.49	210.09	208.85	209.88	208.71	209.01	209.57	209.34	209.46	209.71	209.88	209.44	209.62	209.02	209.22	209.91	209.21	208.85	208.63	209.5	209.71	209.32	210.66	209.28	209.37	209.02	209.07	209.31	210.13	208.65	210.31	209.06	209.04	209.35	209.64	208.58	208.77	209.6	208.86	208.49	210.65	210.11	209.67	209.2	209.4	208.11	209.04
196.13	194.92	195.25	196.05	195.27	195.26	195.69	195.59	195.87	195.09	195.31	195.29	196.35	195.36	195.48	196.75	196.1	195.67	196.89	194.99	195.89	196.32	195.29	195.06	195.78	195.71	195.52	194.5	195.01	194.92	194.73	195	194	195.24	196.8	196.22	194.92	194.76	196.1	194.76	194.72	195.75	195.7	195.81	194.23	194.18	195.3	194.8	194.7	195.34
200.41	200.86	200.18	199.98	199.98	199.37	199.95	200.87	200.27	199.81	201.09	199.64	199.57	201.2	200.11	199.29	200.38	200.63	199.94	201	199.2	201.57	199.63	200.3	200.48	200.11	199.81	199.95	199.84	199.4	200.64	199.39	200.94	200.26	199.91	200.42	200.94	200.31	200.48	200.21	199.76	200.03	199.42	199.31	200.11	200.68	200.73	200.02	199.37	198.77
204.63	205.09	204.66	204.13	205.18	203.6	205.2	205.01	203.77	205.43	204.14	204.26	204.34	203.61	206.14	204.16	204.26	204.4	204.92	204.4	203.44	205.28	204.97	203.93	204.17	203.75	206.01	204.28	205.58	204.67	205	205.09	205.06	203.71	204.52	205.31	204.83	203.85	205.05	205.28	204.01	204.22	204.27	204.09	205.29	203.89	203.93	205.22	204.61	204.69
205.91	204.24	204.91	204.52	204.61	204.28	205.71	204.97	203.81	204.17	204.87	204.82	205.49	205.37	203.46	203.85	205.74	204.49	204.2	204.04	204.54	204.05	203.98	204.43	205.87	205.06	204.75	204.06	205.26	205.88	203.75	204.46	204.56	205.42	204.03	204.58	203.98	203.58	204.57	205.44	205.18	203.56	204.42	205.05	205.22	204.25	204.03	204.02	204.64	205.23
208.88	209.91	209.92	211.17	209.67	209.91	209.77	209.68	209.72	209.55	210.52	209.57	209.25	210.28	209.66	209.21	209.24	209.06	210.11	209.39	210.05	209.62	209.89	209.81	210.62	209.5	209.31	208.83	210.21	208.51	209.95	209.51	208.79	209.55	209.29	208.84	209.07	209.01	210.68	210.56	208.52	208.17	208.67	210.51	209.15	209.68	209.4	209.97	208.89	210.39
207.76	207.28	207.94	207.01	208.22	207.72	206.85	208.25	207.37	207.73	208.16	207.1	208.58	207.98	206.93	208.22	207.29	208.03	209.06	208.14	206.89	207.86	206.52	207.95	208.55	207.92	208.59	208.46	208.64	207.45	207.25	208.46	207.54	207.91	207.49	208.07	208.17	209.13	207.22	208.46	207.34	208.69	207.34	206.7	208.06	207.26	208.02	207.33	207.41	207.89
205.03	204.19	205	203.44	204.07	205.19	203.93	204	204.86	204.42	205.49	204.92	205.49	203.77	205.31	203.9	204.1	204.61	204.67	204.65	205.14	204.94	204.35	203.92	205.13	204.84	203.98	205.89	205.3	205.51	204.92	205.1	204.36	205.41	205.07	205.47	205.66	205.23	205.1	203.78	204.28	205.24	204.83	205	205.05	205.56	203.51	203.78	204.49	205.06
212.63	213.14	211.76	212.89	213.46	212.76	212.63	211.65	212.47	212.44	212.2	213.22	211.58	212.33	212.58	212.57	212.79	211.87	214.07	212.58	212.54	211.98	211.94	212.1	212.33	212.72	212.24	212.33	212.94	213.31	211.84	211.77	212.03	212.04	211.23	212.73	212.58	213.4	212.26	212.59	213.12	212.27	212.24	212.82	212.29	212.89	212.31	212.29	212.06	212.31
201.75	200.86	200.87	200.88	200.81	200.9	201.49	200.81	200.34	201.28	201.57	201.32	201.23	200.47	200.81	201.21	201.61	201.79	200.25	201.08	201.86	200.82	201.17	200.94	200.92	200.72	201.46	201.29	200.6	201.15	200.46	201.14	201.2	201.92	201.9	201.81	201.04	200.68	202.15	201.05	201.55	200.68	201.39	201.64	200.76	201.85	201.54	201.72	200.82	200.88
208.03	208.5	208.7	208.62	209.57	208.06	208.37	207.8	208.56	208.97	209.5	208.65	208.63	209.5	207.99	208.56	209.79	209.77	209.63	209.71	209.69	208.43	208.47	209.46	209.05	208.21	208.81	208.19	207.72	209.23	208.77	208.22	209.09	209.07	209.4	208.94	208.86	208.51	209	208.62	208.95	209.14	208.74	208.89	207.76	209.42	207.94	208.6	208.88	208.63
212.33	212.66	212.63	211.52	211.75	211.61	210.4	211.11	212.47	211.71	212.03	212.62	211.55	211.27	211.24	211.24	212.11	211.93	212.25	211.21	211.75	212.72	211.98	212.03	212.65	212.87	211.65	212.05	212.09	212.95	212.31	210.97	213.14	212.55	212.08	212.3	211.97	211.02	212.21	212.67	211.44	212.08	210.89	212.28	211.76	211.62	212.85	211.57	211.99	212.52
202.91	204.08	204.01	204.03	202.63	203.26	202.03	203.92	204.61	202.4	203.81	203.75	203.16	203.31	204.35	203.21	203.81	204.35	203.09	204.77	202.77	203.63	203.72	204.51	203.14	203.63	203.72	203.37	204.53	204.14	203.38	202.59	202.28	203.59	203.4	203.36	203.07	202.81	203.62	202.72	203.35	203.87	202.85	204.05	202.32	203.57	202.53	203.3	203.81	202.64
216.28	217.56	216.62	216.71	216.85	216.87	217.39	217.23	216.24	216.52	217.11	217.12	216.82	217.22	216.9	216.65	217.78	216.1	217.16	216.99	217.45	216.65	216.62	216.86	217.06	217.3	216.47	216.73	217.41	217.65	217.96	217.7	216.37	217.63	216.57	216.31	216.38	216.33	217.27	217.92	215.79	216.42	217.27	217.01	217.14	217.59	217.21	217.19	216.49	217.59
207.9	206.95	206.78	208.29	207.35	208.3	207.07	206.95	206.9	206.88	206.86	208.93	208.65	207.87	207.05	208.27	207.36	207.37	208.02	208.02	207.67	206.68	208.69	208.46	208.63	209.05	206.35	207.83	207.78	208.27	208.19	207.74	208.09	206.69	207.99	206.71	208.33	207.27	207.08	206.3	207.09	207.25	207.63	207.71	207.86	207.62	207.48	208.91	207.55	207.58
202.96	204	202.62	202.49	203.06	204.17	202.7	203.87	202.74	203.29	203.21	202.55	203.5	203.33	203.8	203.49	201.78	203.22	203.4	202.95	202.06	203.32	204.04	202.87	203.53	203.57	202.62	202.36	202.69	203.62	203.58	203.37	202.64	203.41	203.58	202.29	203.25	202.42	203.54	204.1	202.7	203.62	203.36	202.97	202.67	203.45	203.32	203.23	202.76	203.54
198.45	199.28	198.42	199.02	199.13	199.01	197.23	198.68	199.42	199.14	198.67	197.12	199.51	198.69	199.53	198.43	197.88	199.58	197.29	199.79	199.1	199.5	199.29	199.61	198.41	198.42	198.52	199.39	199.59	199.38	198.56	198.78	197.6	198.91	198.3	199.57	198.2	199.59	197.84	197.53	199	198.15	198.47	199.34	198.57	198.62	197.7	198.54	199.02	198.26
217.51	217.87	216.41	216.81	216.67	217.44	217.32	216.49	217.53	216.29	217	217.37	216.67	217.45	217.56	217.15	218.11	215.37	217.66	217.03	218.04	216.47	216.72	216.88	216.84	217.07	216	216.49	217.73	216.86	217.56	217.32	216.53	216.71	217.08	218.07	216.32	215.87	218.46	216.75	216.68	216.43	216.69	216.4	216.62	217.02	217.06	216.85	216	217.89
212.56	211.49	212.73	212.38	210.7	212.25	211.69	212.71	211.76	211.94	212.11	210.4	211.71	211.72	210.81	211.97	210.9	211.85	213.36	211.11	211.69	211.63	211.62	212.73	212.59	211.97	212.44	211.43	212.32	212.27	211.23	211.38	210.97	212.31	212.82	211.16	212.73	213.01	211.11	212.54	211.61	211.01	212.36	211.26	212.64	212.3	211.2	211.77	211.71	211.22
208.23	208.54	209.59	208.24	207.18	208.74	208.75	207.19	209.26	207.61	209.29	208.79	208.82	209.31	209.35	209.05	209.01	208.85	209.08	208.62	208.85	207.71	208.52	208.49	208.46	208.46	208.15	207.99	208.18	208.81	208.56	208.67	209.32	209.53	208.46	208.42	208.88	208.23	208.49	207.88	207.86	208.27	208.9	208.54	209.26	209.29	208.85	208.47	208.34	207.59
204.08	203.6	204.46	203.64	203.16	204.14	204.24	204.89	203.56	202.8	202.6	202.72	205.25	204.49	203.29	203.82	202.97	204.69	203.49	204.49	203.8	203.88	203.02	203.43	203.22	204.23	202.65	204.08	203.57	203.57	202.96	203.57	203.73	204.2	204.33	203.15	203.61	203.02	204.62	203.3	203.4	203.67	203.93	203.88	204.28	204.83	203.08	204.36	204.06	203.71
208.54	208.77	209.21	208.5	208.42	208.95	208.22	209.42	208	208.28	209.79	207.81	208.38	208.66	209.17	209.32	208.6	209.48	208.14	208.87	208.54	209.93	208.35	209.13	209.47	208.4	209.32	208.13	208.39	208.24	207.84	208.07	209.47	208.62	208.33	207.97	208.13	208.64	208.95	208.85	206.89	208.88	207.91	209.49	209.1	207.85	209.77	208.27	207.92	207.75
211.66	212.74	211.49	211.95	211.93	211.73	212.24	212.62	211.66	211.85	211.43	210.41	212.34	212.46	211.68	212.45	211.7	211.78	211.77	211.76	211.6	211.08	211.8	211.99	211.57	212.06	211.14	213.01	210.89	211.48	211.72	211.12	211.67	212.06	212.98	212	211.47	212.58	211.59	211.7	209.89	212.2	211.2	211.26	212.5	210.57	212.33	211.68	211.55	211.01
207.69	210.33	209.45	209.77	208.83	209.56	209.56	209.26	208.61	209.87	210.04	209.33	209.3	209.6	210.48	208.74	208.63	208.43	209.82	209.38	211.32	208.98	210.08	209.53	209.34	209.63	210.93	209.79	210.65	210.82	209.85	209.06	209.41	209.71	209.54	209.09	209.3	209.39	209.66	210.27	209.46	209.74	208.3	208.38	208.86	209.66	209.14	209.69	209.05	208.61
208.82	208.68	208.35	209.55	207.87	209.84	209.58	209.93	208.78	208.51	207.62	209.27	209.15	208.2	207.43	208.24	208.95	209.13	208.66	208.7	207.91	208.18	208.7	208.99	209.17	209.33	209.45	209.71	208.74	207.86	208.64	208.93	209.09	208.65	209.18	208.13	208.53	208.46	208.22	209.46	208.49	209.03	209.6	208.89	208.77	209.62	208.48	207.7	209.21	207.73
217.35	217.53	217.51	217.86	217.62	217.8	218.78	218.68	217.68	218.27	217.19	217.4	217.72	217.38	218.29	217.23	217.65	218.06	216.99	216.97	217.5	219.04	217.01	217.5	217.93	217.93	217.48	217.59	219.26	218.42	217.69	217.49	217.99	218.25	218.4	218.13	217.39	218.24	218.79	217.34	218.07	217.4	218.64	217.62	218.15	216.84	217.74	218.34	217.41	216.61
199.86	200.62	200.27	200.13	199.91	201.13	201.74	200.15	200.88	199.87	199.95	200.54	200.07	200.68	199.65	200.96	200.1	201.79	201	200.92	200	199.98	200.91	201.5	200.22	200.07	200.82	201.59	201.01	199.64	199.61	201.13	201.52	200.88	201.04	200.44	200.25	201.03	199.86	202.4	200.71	201.37	200.13	200.52	200.82	200.56	200.7	200.55	199.89	200.79
197.94	197.9	197.3	197.49	199.29	198.12	198.64	197.78	198.05	197.51	199.12	198.19	198.38	198.88	197.86	198.57	199.26	198.6	198.39	197.88	197.35	197.58	198.05	199.1	197.6	197.91	198.77	196.94	198.23	198.03	197.4	198.54	198.71	198.3	198.57	197.74	197.5	198.27	197.85	199.16	198.49	197.82	198.56	197.76	198.61	199.04	198.68	197.7	198.23	198.69
203.6	204.47	204.35	203.02	203.77	203.83	203.91	203.64	204.8	204	203.18	203.63	203.92	203.54	203.04	203.13	203.82	204.75	203.17	202.89	202.6	204.64	204.5	204.05	202.98	203.76	202.52	204.06	203.55	203.64	203.43	203.92	202.63	203.7	203.43	204.03	203.36	203.34	202.92	204.09	204.13	203.32	204.22	202.8	203.85	203.16	204.76	203.67	203.71	203.35
209.93	208.31	209	209.53	208.13	209.46	209.42	208.1	209.47	209.01	208.63	208.22	208.98	208.9	208.85	208.01	209.28	209.18	208.28	208.81	207.96	207.24	208.85	210.1	208.46	209.3	208.23	208.5	208.91	208.98	208.89	209.71	208.26	209.48	208.61	209.12	207.85	208.37	209.35	209.41	208.82	209.77	208.4	210.02	209.3	209.27	208.15	209.87	209.62	209.5
199.55	199.69	198.86	199.86	198.97	199.26	199.17	198.62	198.74	199.93	200.03	198.25	198.32	198.9	199.87	200.11	198.96	199.3	199.09	199.26	199.8	199.66	198.08	199.61	199.59	199.67	198.56	200.33	199.27	200.97	199.18	198.73	198.91	199	200.1	198.33	199.34	199.96	199.57	198.76	199.51	199.83	199.79	199.32	199.77	200.02	201.52	200.33	199.13	199.5
203.43	203.93	203.33	203.6	204.24	203.56	204.57	205.7	204.7	203.8	204.34	203.71	202.87	204.74	203.77	203.59	203.42	203.95	204.84	204.62	203.96	203.07	204.21	204.22	203.84	203.53	203.38	203.18	204.71	203.45	202.84	203.22	203.65	203.62	203.36	203.69	204.21	203.55	203.43	203.97	203.27	205.24	203.54	203.77	203.84	203.49	203.64	204.12	204.22	203.02
217.19	216.51	217.43	217.62	216.65	217.29	216.86	216.16	216.97	217.66	216.64	216.41	217.94	217.6	218.18	215.76	218.28	217.46	216.45	217.71	217.16	216.85	217.3	216.85	216.56	218.13	216.72	216.64	218.37	215.23	216.72	216.91	217.1	217.16	216.55	216.43	217.61	216.33	217.11	217.86	217.29	218.48	216.89	217.39	217.37	216.62	216.99	216.1	217.3	216.48
209.14	208.03	209.03	208.44	207.15	208.95	208.52	209.15	208.68	207.73	209.89	208.9	208.67	209.12	208.37	207.91	208.71	209.53	208.24	208.76	208.19	207.45	208.29	207.32	208.23	208.55	208.53	208.55	209.08	208.61	208.86	209.28	209.1	209.23	208.04	208.4	210.12	208.2	208.12	208.84	208.92	207.59	209.63	208.39	208.51	208.25	208.98	208.2	208.66	208.29
204.79	205.73	204.35	202.68	204.24	204.76	204.86	204.15	204.82	203.08	204.36	204.4	204.01	204.4	204.21	205.04	205.04	204.32	204.54	205.23	204.9	205.46	205.41	205.49	204.64	204.07	203.84	204.85	205.3	205.23	206.03	204.29	205.05	203.51	204.93	204.5	205.64	204.55	205.58	203.26	206.05	204.82	204.59	204.87	204.63	204.74	204.02	204.33	205.06	204.22
208.56	208.25	209.16	208.13	209.21	209.01	208.41	209.48	208.4	209.19	208.42	208.34	209.79	208.5	207.88	208.92	209.14	209.37	209.39	208.26	208.26	208.85	208.51	208.69	209.38	208.44	208.84	209.5	207.71	209.75	208.77	208.6	209.28	208.59	208.92	208.04	209.15	208.62	208.24	209.11	210.72	208.74	209.26	208.96	209.13	208.35	209.04	208.43	209.78	208.86
208.17	208.9	208.69	209.41	209.32	208.04	208.9	209.14	207.97	210.25	208.99	208.38	208.65	207.51	208.54	208.34	208.69	207.97	209.4	208.44	209.39	209.47	208.04	208.51	208.32	208.54	208.96	209.63	208.45	208.3	207.76	209.26	208.74	207.02	207.72	207.52	208.31	209.39	209.04	208.63	208.17	209.1	208.74	208.06	209.69	209.75	208.2	208.83	208.39	208.48
204.33	204.36	204.72	204.37	203.83	205.42	204.98	204.7	203.12	204.28	204.27	205.12	204.4	205.01	205.25	203.9	204.13	204.7	205.38	205.19	204.49	203.91	205.49	205.46	204.2	203.74	204.56	204.83	204.42	203.18	204.91	204.53	205.7	204.67	205.34	203.94	205.56	204.16	204.93	204.06	204.46	204.8	204.11	203.69	205.33	204.12	204.13	204.48	204.09	204.6
211.95	211.48	212.21	211.89	211.58	210.85	211.14	210.55	212.12	211.95	212.25	212.39	212.14	211.97	211.22	211.19	211.23	212.21	211.59	212.02	211.36	210.75	212.01	211.79	211.03	211.07	211	212.36	212.48	211.68	212.53	211.32	211.06	212.45	212.09	211.67	210.8	213.06	212.85	211.3	211.41	211.2	211.91	210.75	210.63	211.4	211.51	212.69	211.46	210.82
209.27	208.9	208.94	208.18	208.91	207.73	209.35	209.34	208.04	209.42	208.53	208.23	209.73	208.73	208.73	207.84	208.84	208.9	207.63	209.09	207.84	209.71	208.83	208.12	209.22	208.52	209.67	209.46	207.72	208.76	208.6	208.45	209.02	208.05	208.4	208.53	208.35	209.05	208.58	209.73	209.62	208.99	208.76	209.55	208.16	208.35	208.57	209.18	207.6	209.19
203.15	203.55	203.75	203.88	203.72	204.26	203.47	201.49	202.66	203.51	203.19	203.32	203.22	203.29	203.59	203.07	202.94	203.16	203.95	203.62	201.59	202.17	203.29	202.19	203.42	202.74	203.4	203.56	203.35	202.55	203.57	203.2	203	203.99	201.8	204.23	203.93	202.06	203.3	203.42	202.98	202.26	202.55	202.38	204.04	204.3	201.67	202.52	202.26	203.44
208.55	208.12	207.58	207.9	208.16	207.1	207.18	206.57	207.2	207.62	206.63	208.1	207.23	207.63	208.2	208.24	208.66	207.11	207.39	208.61	207.43	206.6	208.19	207.68	207.13	207.33	208.65	208.09	208.57	208.08	208.51	207.38	206.73	206.12	207.89	208.13	208.07	207.8	207.82	206.84	206.83	207.72	207.28	207.99	207.43	207.63	206.63	207.75	207.9	207.5
207.64	206.99	208.74	207.38	207.75	207.85	209.26	207.36	206.98	207.38	208.39	207.87	207.58	207.53	207.41	207.6	208.42	209.27	207.73	207.32	207.32	208.1	208.64	208.84	208.63	208.67	207.49	208.16	206.81	208.18	207.74	206.91	208.14	207.63	207.15	207.39	207.79	207.09	207.28	207.25	208.83	207.33	208.18	207.24	208.16	208.47	208.49	207.66	206.89	208.03
210.99	211.86	211.71	211.5	211.51	211.07	211.79	210.89	211.74	211.61	211.45	211.5	210.44	210.44	212.94	211.33	212.06	212.01	211.48	211.61	211.58	212.53	211.61	210.82	211.5	211.48	211.23	212.24	211.83	211.39	212.24	212.38	210.89	212.13	211.79	211.36	212.33	212.13	212.04	212.51	212.42	211.39	211.72	210.9	211.49	211.21	211.47	211.33	211.14	211.61
204.37	203.27	202.29	203.61	203.28	202.53	202.17	202.73	202.61	202.86	202.91	202.25	202.5	202.65	202.45	202.91	203.11	203.43	201.67	202.38	202.65	202.51	201.49	202.46	203.78	202.23	202.52	202.13	202.66	203	202.64	202.64	202.65	201.89	201.79	202.66	203.79	202.05	202.76	202.63	202.58	202.37	202.91	202.47	203.03	203.36	202.21	201.35	202.6	201.52
200.59	201.73	200.23	201.05	200.4	200.26	200.83	199.71	200.59	200.77	200.11	200.53	200.48	201.01	200.61	200.95	200.23	200.8	200.04	200.47	201.16	201.31	199.9	199.59	201.01	201.05	200.79	200.61	200.93	198.97	199.55	199.49	200.92	199.73	199.67	200.47	200.01	201.05	199.05	201.2	200.71	200.35	201.48	200.24	201	201.29	200.42	200.37	200.19	199.8
216.93	216.73	217.23	216.97	216.54	216.43	217.64	216.39	216.54	215.83	217.58	216.29	216.74	217.9	217.04	217.19	218.98	216.49	217.02	217.65	217.27	216.65	217.99	216.33	216.82	217.85	216.85	216.25	216.41	216.68	217.21	217.2	217.3	216.76	217.98	217.59	216.03	216.68	217.73	217.94	216.43	217.17	216.54	216.14	216.21	217.26	217.69	216.99	217.3	216.73
212.08	211.52	210.86	211.47	211.32	211.08	211.39	211.2	211.97	211.73	212.04	211.64	211.19	211.29	211.12	210.85	211.28	211.54	212.45	210.43	212.43	212.3	211.63	210.85	210.96	211.32	211.06	211.95	211.2	210.07	211.27	211.89	212.01	210.83	212.64	211.55	211.7	211.42	211.4	212.09	211.74	211.17	211.72	210.93	211.07	211.79	211.62	210.21	212.67	210.39
209.15	208.98	210.03	210.25	209.59	210	208.41	209.87	208.76	210.07	209.34	210.58	209.45	209.13	210.19	209.44	209.87	208.95	210.54	209.22	210.17	209.12	208.92	210.09	209.35	209.34	209.62	208.94	209.9	208.63	208.29	209.76	209.17	209.32	209.67	209.64	209.84	209.3	209.67	209.4	209.63	209.25	209.49	209.86	209.31	209.18	209.23	209.99	209.04	209.98
200.14	199.95	199.59	199.06	198.86	200.61	199.27	200.98	199.74	199.68	200.19	200.58	199.06	199.32	199.16	199.53	200.25	199.77	199.47	200.51	199.28	200.7	200.29	200.9	199.59	197.76	199.3	199.23	198.26	200.07	199.85	199.71	199.17	199.9	200.06	199.34	198.26	198.08	200.14	198.6	199.39	198.23	198.74	200.9	198.34	199.49	199.9	199.84	199.96	198.9
208.4	207.31	208.27	208.05	209.16	208.08	208.36	207.7	207.95	207.61	207.7	208.34	208.19	206.75	208.02	206.78	208.98	208	207.64	207.61	207.75	206.92	207.68	207.6	208.63	207.8	208.35	207.43	207.23	207.47	208.65	206.89	208.18	207.33	207.9	208.19	207.16	208.8	208.53	207.31	209.57	207.68	208.5	208.88	208.69	208.17	208.42	207.16	208.22	207.88
203.7	204.48	203.9	203.53	203.73	204.83	203.49	204.23	204.97	205.33	203.51	204.52	203.66	203.78	203.7	203.92	203.99	203.35	203.49	203.7	203.59	204.13	204	202.81	203.75	203.14	204.29	204.29	202.98	203.94	205.23	204.4	203.83	203.6	204.08	203.66	204.57	204.29	202.9	204.37	203.57	203.43	203.95	204.56	204.72	204.45	204.64	203.25	204.23	203.29
207.79	209.16	207.07	207.81	208.26	208.01	207.42	208.11	209.03	208.7	208.2	209.46	209.76	208.35	207.45	207.81	208.61	209.13	209.08	208.68	209.28	207.81	210.49	208.4	209.36	208.37	208.32	208.21	209.07	207.8	209.26	209.25	207.98	208.62	208.67	207.93	208.56	208.85	208.56	207.82	207.91	208.51	209.93	209.16	208.67	208.95	208.35	209.39	209.69	208.26
214.9	212.94	214.35	214.91	213.22	214.52	213.84	213.9	212.41	214	214.36	212.93	214.59	213.75	214.21	213.35	213.83	212.98	215.02	212.81	213.66	213.94	213.56	214.82	213.53	214.05	213.06	212.91	213.97	213.88	214.29	213.12	213.76	214.93	214.22	214.58	214.2	213.79	213.81	213.56	214.27	213.6	213.67	213.52	213.04	212.69	213.96	213.7	214.23	214.52
201.2	201.16	200.82	201.37	199.8	202.22	199.84	202.53	201.66	201.19	201.61	201.26	200.57	201.73	201.37	201.7	201.34	201.7	202.06	201.34	202.64	200.53	199.93	202.1	202.02	201.09	200.79	202.2	201.13	201.98	200.64	201.07	200.92	202.11	200.14	200.79	201.88	202.12	201.46	201.39	200.62	200.66	200.55	200.6	200.14	201.67	201.68	201.81	201.2	202.18
209.14	208.88	209.11	210.26	209.76	208.16	209.12	209.31	208.78	209.24	209.81	208.94	209.13	209.35	208.89	209.47	209.22	208.91	210.22	210.91	209.99	209.36	209.65	209.95	209.55	209.53	210.09	208.98	208.92	209.69	208.97	209.37	209.25	211.25	209.11	210.69	209.19	209.51	211.03	209.09	209.09	209.92	209.11	208.38	209.29	209.65	209.78	208.97	209.19	209.6
207.91	207.92	206.63	208.2	207.44	208.03	207.7	208.39	208.16	207.92	207.67	207.58	206.96	208.04	208.59	208.47	207.81	207.96	207.58	207.49	207.82	208.35	208.29	208.68	207.72	208.7	207.38	207.6	207.37	207.83	207.56	208.08	207.34	207.23	207.94	207.27	207.82	207.27	206.93	207.86	208.42	208.73	207.11	207.26	207.58	207.64	208.3	207.43	206.99	207.12
201.2	203.05	203.68	201.95	202.18	202.64	201.59	201.92	202.28	203.44	201.63	202.48	202	202.55	203.17	203.21	202.46	202.15	202.4	201.34	201.89	203.21	202.08	202.54	203.78	202.41	202.89	203.26	202.68	200.43	201.42	201.8	202.93	202.61	202.13	203.09	202.72	202.31	202.18	202.87	202.49	203.35	202.26	201.96	202.56	202.07	202.73	202.38	202.87	202.93
212.8	214.12	212.05	212.31	213.77	213.86	213.67	212.37	211.92	213.78	213.15	213.25	212.9	212.25	213.41	212.52	212.79	213.18	212.81	213.51	213.15	211.49	212.53	212.81	212.49	212.11	212.86	211.57	214.15	212.48	213.14	213.3	212.78	212.45	212.64	212.74	212.93	213.72	213	213.3	213.65	213.33	212.82	212.62	212.19	213.15	212.12	212.91	212.01	213.33
208.78	208.08	209.27	207.57	208.69	208.89	208.76	209	209.09	208.4	207.07	207.42	208.64	208.07	209.68	207.31	208.06	208.77	208.42	208.96	208.04	208.27	208.49	208.31	208.33	208.38	208.73	208.53	207.8	208.88	207.99	208.83	208.4	208.52	208.46	208.36	207.36	208.48	208.74	208.63	207.6	208.5	209.47	208.84	208.35	207.66	207.94	207.75	207.77	209.16
202.52	201.96	202.81	204.73	203.06	202.28	203.02	204.39	203.88	202.9	203.51	202.85	202.68	204.03	202.86	203.08	203.72	203.18	203.7	203.31	203.52	202.29	203.23	203.27	203.36	203.05	203.34	202.42	204.32	203.55	202.35	203.41	204.43	202.56	202.94	202.56	202.95	202.14	202.48	204.91	204.24	202.62	203.83	202.68	203.23	201.83	201.99	202.78	203.56	202.49
209.96	209.07	210.53	209.91	208.97	209.59	210.66	208.44	209.07	210.6	209.97	208.75	209.54	209.55	210.28	210.19	208.58	208.6	209.26	209.53	209.05	209.47	209.01	209.98	208.12	210.38	209.38	209.98	210	209.78	208.84	210.44	208.5	209.73	208.79	209.35	209.88	209.74	210.19	208.65	209.48	210.07	208.92	210.41	210.18	208.57	210.03	208.96	209.4	209.82
212.63	212.97	211.48	211.81	213.78	211.9	213.01	212.57	211.65	212.81	213.02	213.37	212.1	211.55	212.67	212.04	213.09	213.38	212.51	212.07	212.38	212.75	213.77	212.97	212.72	213.1	213.29	212.32	213.56	212.8	211.74	213.61	212.64	211.77	212.2	213.81	211.93	211.4	212.6	211.57	212.44	214.19	212.57	211.39	212.72	212.68	212.24	211.89	212.2	212.29
199.68	198.19	198.79	198.92	199.41	199.27	199.68	199.39	199.66	198.48	200.31	199.68	198.79	200.04	198.98	200.1	198.81	198.31	198.67	199.67	199.58	198.89	198.85	199.19	199.95	199.71	199.57	200.24	199.52	198.95	199.45	199.23	199.42	198.95	199.78	199.32	199.11	199.75	199.87	200.56	199.48	200.15	198.87	199	199.04	199.15	198.99	198.44	198.92	198.88
211.96	212.56	211.36	210.51	211.26	211.33	211.78	210.8	210.39	211.89	212.13	212.83	211.5	211.31	210.55	212.75	212.42	212.65	211.62	212.23	210.99	211.24	212.46	211.66	212.22	210.64	211.82	210.66	212.95	211.77	211.76	211.15	211.82	212.04	210.75	211.08	211.48	210.63	211.93	211.74	211.31	211.55	212.32	211.84	212.68	211.77	212.17	212.11	211.23	211.01
195.22	195.24	194.28	196.6	195.38	195.24	195.32	196.04	195.12	195.92	195.02	194.25	194.83	195.9	194.17	195.98	194.24	194.95	195.49	195.96	194.54	194.66	195.37	195.25	196.25	196.03	195.81	195.89	195.92	194.97	195.36	195.58	194.61	195.09	196.31	194.39	196.01	196.48	195.32	194.41	194.54	196.15	193.83	195.42	195.18	194.69	195.06	194.61	195.11	195.75
202.74	200.78	200.87	200.32	201.07	200.67	201.62	200.43	202.18	201.07	201.22	202.48	200.92	200.35	201.53	201.13	200.19	201.91	200.43	201.2	201.62	201.25	202.36	201.37	201.76	200.99	200.49	201.18	200.64	200.8	201.88	202.07	202.16	201.25	202.33	201.58	201.99	200.48	201.18	200.87	201.53	201.07	200.82	201	201.46	201.69	200.5	200.83	200.77	201.7
217.94	217.3	218.74	218.3	217.67	217.56	217.07	216.59	217.7	218.7	216.57	218.23	218.21	218.08	217.04	218.42	218.11	217.36	218.08	217.4	218.01	216.7	218.75	217.7	216.88	218.54	218.28	218.06	217.93	217.8	217.55	217.08	218.62	218.39	219.33	218.68	218.73	217.76	218.34	217.82	218.37	217.88	216.82	217.24	217.25	218.52	217.52	218.03	217.11	218.06
194.75	194.52	194.86	194.48	193.86	194.5	193.71	193.91	194.34	194.26	194.47	194.4	193.15	195.65	192.54	194.62	192.86	193.86	194.16	194.43	193.29	193.87	193.35	194.25	193.72	193.61	194.01	192.6	193.76	194.73	194.43	193.02	194.94	193.86	194.01	195.18	193.98	192.98	194.59	194.98	193.9	195.26	194.07	195.27	194.73	193.54	194.85	193.4	193.93	194.04
202.55	203.35	203.07	203.82	202	202.13	203.57	203.34	203.66	203.15	203.86	204.15	203.55	204.31	203.95	202.83	203.9	204.02	203	203.23	204.23	204.2	203.48	202.9	202.97	202.94	203.7	202.92	202.53	203.05	202.78	203.31	202.57	202.94	203.52	202.72	203.25	202.53	202.49	202.43	203.33	203.99	204.12	203.18	203.78	203.13	202.97	203.48	204.17	203.79
213.97	215.49	213.37	214.21	213.31	212.63	213.79	213.89	214.02	212.53	212.73	214.03	214.18	214.36	212.84	213.87	213.38	213.56	213.13	213.62	213.45	213.46	214.76	214.26	213.05	213.89	212.84	214.42	212.87	214.5	214.28	213.24	213.7	213.03	214.19	214.03	213.89	214.62	213.97	214.16	212.6	213.8	214.2	213.67	212.38	213.76	213.47	212.95	214.13	214.42
203.69	202.88	202.33	202.4	202.65	203.24	202.58	203.51	202.53	202.16	203.31	201.71	201.63	202.57	202.41	202.75	202.71	203.23	201.77	201.99	200.26	201.98	202.25	202.15	201.97	200.93	203.34	202.63	202.52	203.15	201.05	201.51	201.8	203.61	202.19	202.02	202.61	203.05	203.4	202.71	202.11	202.18	201.44	202.25	201.85	201.55	202.4	202.6	202.14	202.55
199.74	200.71	198.4	198.63	200.44	199.23	199.05	199.65	199.96	199.85	199.19	199.64	199.52	199.4	199.93	200.7	199.79	199.9	199.83	199.21	199.66	199.78	198.99	199.58	199.05	199.53	199.98	200.02	199.63	199.06	199.59	198.59	198.61	198.18	198.88	198.81	199.81	199.67	197.97	199.65	199.39	200.22	198.82	198.38	198.59	199.43	199.41	199.93	199.37	200.51
207.66	208.34	207.37	207.12	207.95	207.55	207.71	207	207.08	207.28	207.87	208.16	208.07	208.59	208.72	208.08	208.01	206.74	207	206.61	206.48	208.07	207.38	208.06	208.32	207.51	207.05	207.65	208.26	208.17	208.37	208.26	207.65	207.97	207.99	207.8	206.78	207.53	207.3	207.43	207.22	207.55	207.49	206.97	207.98	207.83	206.71	206.95	208.32	208.2
205.51	207.21	206.32	206.17	206.07	207.09	206.78	205.99	206.65	206.78	206.64	206.69	206.09	205.61	206.74	207.05	206.26	206.31	206.68	205.85	206.88	206.68	206.38	207.03	206.07	205.98	205.72	206.76	206.91	206.76	205.61	206.97	206.2	205.8	207.05	207.27	206.81	207.3	206.44	206.3	205.82	206.63	206.76	205.37	206.74	206.19	206.54	207.73	206.5	207.42
208.03	208.58	209.62	208.24	208.9	208.14	208.57	208.42	209.02	207.58	207.56	207.74	207.2	208.82	208.24	208.3	209.18	208.5	207.9	207.47	209.24	208.66	208.29	209.43	208.22	208.34	208.38	209.02	209.58	208.13	208.66	207.33	208.11	208.18	209.24	208.55	208.54	210.03	209.33	207.41	208.92	208.7	208.4	207.78	207.92	208.54	209.27	208	208.06	207.4
194.43	193.81	193.3	194.79	193.32	193.13	193.86	194.84	194.28	194.04	194.6	194.65	193.95	193.62	194.65	194.33	194.28	195.39	194.79	194.55	194.94	194.7	194.19	193.44	193.74	194.08	194.18	194.01	193.99	193.33	194.69	194.76	194.56	194.64	194.43	194.13	193.11	194.51	194.89	193.7	194.45	193.95	193.78	193.47	193.34	194.66	194.74	194.7	193.74	193.73
199.18	198.66	199.2	199.87	199.84	199.47	198.86	199.83	199.24	199.8	199.69	199.05	199.87	199.01	200.61	198.13	200.5	199.35	200.82	199.62	200.73	200.82	198.96	200.97	199.64	199.77	199.18	200.99	198.65	199.75	200.08	198.92	199.01	199.52	198.37	198.92	198.12	199.37	199.87	198.99	199.06	200.26	198.52	199.3	198.59	199.7	199.35	199.32	199.51	200.37
202.14	203.08	202.08	203.22	202.34	203.14	202.25	202.57	203.43	201.44	202.71	202.3	203.06	202.99	202.7	203.39	202.22	202.71	204.14	203.28	202.63	203.34	201.31	203.89	201.64	202.46	203.35	202.18	201.68	203.39	201.9	204.18	202.12	203.07	201.34	202.18	202.1	203.42	202.11	202.85	203.16	202.89	202.71	203.2	202.95	202.61	201.76	203.04	202.98	202.21
199.23	198.91	199.88	199.9	198.45	199.32	199.61	199.21	199.7	199.57	198.59	200.08	200.1	200.02	199.38	199.05	199.06	199.6	198.62	200.16	200.37	200.12	200.21	199.34	198.19	200.17	199.4	198.66	200.09	198.8	199.66	199.84	198.91	198.5	199.85	199.87	199.44	199.92	199.65	199.19	200.47	199.06	199.37	198.31	200.41	199.42	199.29	200.41	200.05	198.71
206.46	208.8	207.89	207.19	207.6	207.75	208.21	206.83	207.28	207.86	207.77	208.3	206.85	207.36	207.84	207.9	207.18	207.88	208.52	207.86	207.35	208.45	208.18	206.87	207.07	207.97	208.02	208.72	208.05	208.62	208.66	206.85	208.67	208.08	207.47	207.28	208.84	206.93	207.61	208.03	207.47	207.81	206.8	207.55	208.06	206.75	207.73	207.94	208.05	206.65
200.04	200.54	200.29	200.57	200.06	200.46	200.29	201.44	200.65	199.81	200.71	199.76	199.77	200.2	199.55	200.01	200.14	201.68	200.49	198.69	199.82	200.26	201.02	200.04	201.63	200.21	199.89	199.76	199.76	199.3	199.06	199.73	200.21	200.16	200.87	199.89	199.78	199.63	200.69	201.2	201.55	200.4	201.07	199.05	200.53	200.13	200.6	198.6	200.28	200.87
198.58	200.79	200.89	198.78	199.39	200.83	200.48	200.97	200.64	200.38	200.04	199.37	200	199.84	200.45	200.21	199.35	199.94	199.9	200.66	200.38	199.07	199.85	199.18	201.04	200.29	200.63	199.78	201.11	199.8	199.35	201.56	201.43	198.92	199.49	200.65	200.47	200.04	199.09	200.98	200.56	200.23	200.14	201.31	199.64	200.05	201	200.99	200.84	200.3
207.38	207.65	208.84	207.76	206.83	207.67	207.84	206.91	206.41	207.87	207.25	207.24	207.21	207.34	207.63	207.57	209.26	207.46	208.69	207.89	207.53	207.85	207.38	209.18	208.55	208.42	207.63	208.53	207.85	207.39	208.08	207.67	207.19	208.29	207.12	207.36	207.01	207.58	207.55	208.2	207.15	208.17	207.63	206.88	207.88	208.67	207.53	208.27	207.72	208.06
210.22	209.79	209.68	210.02	210.79	210.97	209.65	209.35	209.53	209.56	210.64	209.28	209.16	210.16	210.07	209.93	209.67	209.22	208.24	208.88	209.52	210.33	209.27	211.35	210.12	210.4	209.92	209.09	210.11	209.72	209.43	208.67	209.6	209.3	209.26	209.24	210.42	209.46	209.54	209.72	208.75	208.34	208.46	209.14	209.61	209.74	209.83	209.75	208.88	208.64
205.5	206.42	207.59	205.98	205.68	207.05	206.49	206.21	205.94	206.43	206.45	206.34	206.09	207.15	206.04	206.5	206.49	206.32	205.95	206.81	204.99	206.37	206.11	205.56	205.85	206.22	204.86	205.91	205.85	205.37	206.53	206.04	205.92	206.85	205.91	206.3	206.85	204.75	205.85	205.86	206.41	205.52	205	206.46	204.67	207.66	206.82	206.27	205.36	207.13
212.29	212.45	212.72	211.19	210.73	210.95	211.26	211.54	211.99	211.07	211.12	211.31	211.78	211.98	212.3	211.77	211.63	212.62	211.98	211.62	212.59	211.38	211.75	212.94	211.86	211.96	211.37	211.16	211.29	210.46	211.81	213	211.66	212.2	211.5	211.55	212.26	212.03	211.8	211.44	212.24	211.17	212.51	211.85	209.93	211.98	212.42	211.15	211.72	213.28
208.91	209.09	210.33	208.62	209.23	209.67	210.2	207.49	208.75	209.64	209.03	208.4	209.15	209.85	207.55	207.99	209.19	208.94	208.6	209.51	209.43	208.59	208.66	209.59	207.86	208.12	209.11	208.57	208.39	208.49	208.11	208.34	208.7	209.24	209.07	209.15	207.52	209.38	209.25	207.47	208.8	207.87	208.66	207.76	209.64	209.18	210.06	209.08	209.16	208.75
210.04	209.55	210.12	209.11	210.27	210.93	210.31	209.77	209.66	208.89	209.88	210.25	208.85	209.75	208.84	208.44	210.85	208.55	209.91	210.39	208.76	210.12	210.91	209.52	209.37	210.63	209.85	209.73	209.96	209.48	209.4	210.38	209.45	208.32	210.32	209.56	209.65	209.38	207.56	208.48	209.43	209.94	209.31	210.18	209.27	210.83	210.12	209.55	210.41	209.65
203.2	202.94	201.29	202.02	202.77	202.49	204.01	203.71	203.7	202.49	202.41	203.61	203.37	202.97	204.09	202.94	203.33	202.93	202.82	203.1	202.68	202.66	203.62	202.77	202.91	201.67	204.01	203.83	202.89	203.76	203.13	202.24	203.27	203.54	202.23	203.11	203.74	202.69	203.67	203.45	203.43	203.07	203.82	203.33	202.43	202.46	202.23	202.1	203.93	203.43
208.02	208.79	209.1	209.39	207.87	207.51	208.01	209.03	208.49	209.32	209.94	208.67	209.29	209.31	208.48	208.01	207.47	209.3	208.9	208.79	209.12	210.09	208.5	207.47	208.73	207.91	208.15	209.27	209	207.81	208.58	209.05	208.95	209.72	208.16	209.04	207.75	209.36	207.85	209.22	208.25	207.81	208.09	208.58	208.65	208.22	209.59	209.05	209.02	208.07
207.91	208.77	207.56	208.54	207.42	206.85	208	208.46	208.7	206.85	206.14	207.66	207.66	206.77	207.05	207.42	207.83	208.61	208.02	208.01	208.69	207.73	206.33	208.56	207.81	206.6	206.94	206.56	206.57	207.87	208.13	207.23	206.96	207.12	207.58	207.54	207.8	207.72	208.65	208.1	208.17	207.58	207.52	208.41	206.82	207.4	207.73	207.91	207.95	207.67
216.8	216.95	217.3	216.41	217.57	216.73	218.03	217.22	217.94	216.84	216.95	217.78	217.5	216.25	216.45	216.73	217.08	217.72	217.12	217.95	215.86	216.03	216.55	215.67	217.5	216.87	216.62	218.08	217.55	216.55	217.37	216.66	216.19	216.85	216.88	216.29	218.02	216.46	217.15	217.08	216.84	217.33	217.77	217.22	215.94	217.41	218.28	216.71	217.11	217.02
204.39	205.27	204.24	204.57	204.48	203.89	204.01	203.68	204.19	204.58	204.38	204.21	204.23	204.39	205.34	205.63	204.73	205.16	204.78	204.29	205.18	204.85	204.76	203.53	204.68	203.19	205.06	204.4	205.04	204.41	204.48	205.37	203.78	204.93	205.08	204.4	203.36	204.81	205.69	204.36	204.06	203.55	204.76	204.89	203.47	205.37	204.98	203.91	203.97	203.86
203.63	204.44	203.85	204.07	202.85	205.64	203.79	203.22	203.74	204.3	203.45	203.79	204.26	203.39	204.25	205.14	204.14	204.39	203.92	203.29	203.75	203.73	204.82	202.42	203.66	202.89	203.7	203.67	203.46	204.18	204.04	203.96	204.02	203.88	203.04	203.91	203.93	202.89	203.68	203.38	203.85	204.67	203.9	203.62	203.94	203.37	203.76	204.3	204.36	203.94
209.82	208.72	208.21	209.36	210.06	209.74	209.8	209.9	208.94	209.71	210.59	209.36	208.96	209.28	210.48	210.71	209.74	209.69	207.53	208.79	210	209.74	209.23	207.96	210.38	209.92	209.93	208.59	210.37	209.4	208.64	208.55	209.82	208.62	209.73	209.82	209.85	209.16	209.85	209.78	210.39	209.52	209.43	210.56	209.76	209.21	209.78	209.15	209.56	210.1
209.21	209.8	208.84	208.23	209.97	209.36	208.79	209.21	208.44	208.05	209.42	208.22	208.41	209.33	209.24	207.72	208.57	208.92	209.34	208.76	210.06	208.37	208.52	208.67	208.57	209.66	208.89	208.82	209.33	209.1	208.35	210.1	208.52	208.12	208.45	208.48	209.16	208.38	209.3	209.18	208.11	208.95	208.3	209.41	208.61	209.98	208.53	208.29	207.63	208.09
199.18	199.58	199.12	199.74	199.46	200.96	200.94	201.09	200.33	198.78	199.97	199.44	199.15	200.61	200.87	200.95	200.31	200.67	201.25	200.87	199.96	200.28	200.32	200.94	200.35	199.98	200.09	200.73	201.05	200.25	199.81	200.22	200.95	199.97	200.97	199.68	201.53	200.8	199.86	200.34	200.4	201.37	200.62	199.36	200.45	201.16	199.61	200.12	200.96	199.1
198.64	197.67	198.44	197.07	198.22	196.83	197.69	198.68	198.03	198.82	198.38	198.25	197.35	198.02	197.86	198.31	197.98	198.3	198.12	198.89	197.48	198.41	198.75	197.81	196.95	198.12	197.69	196.34	198.4	197.89	197.29	198.17	197.57	197.82	197.52	198.78	198.16	198.55	199.33	198.36	197.98	197.95	199.49	197.07	197.84	197.15	196.95	197.23	198.34	198.36
212.74	213.33	211.77	212.57	212.54	212.3	212.13	211.54	213.21	211.32	212.45	212.4	212.16	212.52	213.65	213.52	212.18	212.06	212.17	212.91	212.36	212.39	211.23	212.92	212.23	211.46	212.73	212.3	212.37	211.92	211.66	212.79	212.04	210.86	212.99	213.05	213.08	211.15	212.14	211.21	212.67	211.67	212.41	211.55	212.66	212.81	214.05	211.94	211.89	211.81
203.06	203.42	204.8	203.86	202.49	203.11	202.53	204.25	205.02	203.34	202.82	204.58	203.13	203.33	205.04	203.92	203.36	204.18	204.31	202.8	204	203.07	203.64	203.88	205.34	203.84	203.25	204.38	204.27	203.18	203.94	201.86	203.03	203.57	203.37	204.11	204.4	203.9	201.88	204.23	203.17	204.39	203.62	202.52	203.06	203.52	202.65	203.39	202.99	203.43
202.06	204.05	203.35	203.66	203.1	204	203.49	203.66	202.86	203.28	204.11	202.47	203.35	204.5	203.79	203.77	204.14	203.67	204.04	203.81	203.1	204.04	203.49	203.07	203.83	203.26	204.08	201.37	203.96	204.28	204.55	202.76	204.12	203.88	203.89	204.04	203.88	203.71	204.19	205.16	203.99	202.44	203.8	203.33	202.84	203.98	202.51	203.06	202.63	203.6
204.05	203.83	203.97	202.95	204.04	203.74	202.51	204.07	203.17	203.08	204.55	203.18	202.77	203.29	202.4	204.48	203.76	203.59	203.85	204.06	203.53	202.87	203.2	204.22	204.92	204.6	203.87	203.89	201.81	203.43	204.11	202.97	203.5	202.51	203.64	204.19	203.29	203.17	203.67	202.94	203.96	202.9	203.22	202.96	202.33	203.49	203.36	203.92	204.04	202.6
208.5	207.42	207.13	207.28	207.81	207.65	207.14	208.04	207.87	206.88	206.87	207.69	207.55	207.88	208.04	207.08	207.03	208.46	207.93	208.03	208.18	207.96	207.85	207.64	207.83	208.18	207.72	207.95	207.24	207.51	207.81	206.06	207.41	207.63	208.33	207.1	206.39	207.66	207.47	206.55	207.23	207.63	207.65	208.83	207.46	207.13	207.82	207.85	206.59	207.54
209.28	209.35	209.71	208.24	209.64	208.47	208.66	207.91	209.35	208.71	209.69	209.48	208.62	209.03	208.79	210.22	209.36	208.94	208.45	210.18	210.62	210.39	209.74	208.75	208.91	210.18	208.71	209.71	209.22	209.64	209.66	209.2	209.36	208.85	210.21	210.75	208.87	208.26	208.8	208.94	209.71	210.4	208.72	209.66	209.46	209.64	208.76	209.59	208.87	209.53
207.86	208.07	207.79	207.11	207.5	206.73	207.9	207.53	207.36	206.34	207.22	207.68	208.41	208.39	206.69	207.85	209.11	208.39	208.46	207.64	207.91	206.89	206.2	207.78	207.91	208.04	207.62	208.89	207.81	207.52	207.23	208.11	207.63	208.09	207.68	207.36	206.61	207.5	207.46	207.66	208.14	207.46	208.09	207.22	207.14	207.44	208.41	207.97	208.56	207.75
201.55	201.57	202.82	202.24	202.27	203.4	201.69	202.67	202.09	201.95	202.09	203.04	201.67	202	203.48	203.4	202.16	202.04	201.67	202.64	202.85	202.75	203.5	202.03	202.89	202.74	202.26	202.34	202.3	202.41	202.62	202	202.77	202.2	203.74	203.66	203.08	202.53	201.89	202.65	202.78	201.92	203.87	203.84	203.07	202.97	201.8	203.15	202.38	203.12
200.68	200.32	200.97	200.18	200.88	201	201.74	200.85	200.61	201.59	200.43	201.33	201.76	201.76	199.96	201.25	200.39	200.26	202.04	200.77	201.34	200.59	200.57	202.21	201.52	201.33	200.6	201.89	202.25	201.12	200.72	200.7	200.65	200.79	200.92	200.84	201.65	201.58	201.02	200.85	201.06	200.65	201.69	199.81	201.5	201.84	201.46	200.79	201.63	200.43
208.54	208.15	208.42	208.53	209.06	208.72	209.62	208.98	209.22	209.32	208.92	208.77	208.82	208.46	209	207.71	209.83	208.63	209.17	208.98	208.7	209.57	208.39	207.56	209.01	209.01	208.28	208.31	207.48	209.9	208.71	207.5	208.09	208.14	208.3	208.58	208.37	209.6	209.33	208.74	208.63	209.23	208.2	208.47	209.81	207.74	209.08	208.36	208.26	208.82
211.47	211.9	212.6	211.72	212.58	209.69	209.84	211.4	213.12	211.6	211.58	212.58	212.41	211.68	209.96	212.89	211.1	213.11	211.68	212.46	211.71	211.73	212.9	210.91	211.98	210.94	210.85	210.3	211.21	211.56	212.25	211.86	211.72	211.03	212.57	211.94	211.47	211.14	212.01	210.63	210.64	211.49	210.83	211.64	211.32	211.63	212.2	211.29	211.43	209.87
200.74	201.88	200.41	200.97	200.92	200.5	201.14	200.28	201.38	200.83	201.98	201.14	201.51	201.39	201.24	202.76	202.25	201.44	200.7	200.77	201.44	200.14	202.16	201.25	200.29	200.95	201.32	200.15	200.91	200.78	200.37	201.94	201.27	201.13	200.12	200.54	201.51	201.38	202.61	202.11	201.5	201.17	201.16	201.83	200.15	202.4	201.41	201.3	200.06	200.9
199.68	198.96	200.22	199.26	200.24	200.03	200.7	199.17	199.59	199.85	199.43	200.77	200.88	200.81	199.7	200.49	200.18	199.08	200.72	199.99	200.49	200.67	200.04	200.16	201.14	200.37	200.36	201.87	201.22	200.19	199.63	201.49	198.82	199.56	200.82	199.84	199.37	199.92	200.72	199.83	199.94	200.4	200.52	200.15	200.2	201.03	200.46	200.62	200.98	201.8
206.99	205.51	208.36	208.49	207.43	208.09	207.8	208.47	207.7	207.18	207.99	208.24	206.91	208.28	208.35	207.27	208.03	206.81	207.97	208.38	207.11	208.22	207.76	207.15	208.33	207.59	207.53	208.3	208.99	207.87	206.76	209.27	208.32	206.95	208.05	206.65	207.44	207.16	206.9	207.43	207.87	207.41	207.64	208.73	207.39	207.89	207.78	207.8	207.11	207.89
207.96	208.66	208.02	207.41	209.02	208.7	210.07	209.3	209.27	209.1	207.59	209.63	208.54	208.39	208.43	208.7	209.41	209.18	208.25	207.15	208.05	209.43	208.16	210	208.83	208.14	207.85	208.78	208.09	208.82	208.07	208.83	208.68	208.38	207.73	207.95	208.51	207.82	208.89	209.28	208.08	208.9	208.76	208.01	209.11	209.7	209.31	209.32	209.58	208.78
204.41	203.67	205.41	204.9	204.34	202.99	205.13	205.72	204.12	204.78	204.6	203.36	204.48	205.55	204.73	203.48	204.52	204.85	205.04	204.03	204.59	205.04	203.37	204.37	204.58	204.96	204.35	204.37	204.02	203.95	205.16	205.68	205.75	205.66	203.78	204.46	205.88	204.93	204.25	204.39	203.86	205.68	205.23	204.84	204.79	204.69	204.51	205.6	205.18	205.51
209.08	208.41	208.43	208.92	208.88	209.27	208.89	209.73	208.08	208.24	209.01	208.28	209.18	209.75	207.95	207.33	208.19	208.52	207.95	209.67	208.84	208.42	207.79	208.49	208.63	209.39	207.45	208.67	208.15	207.61	208.52	208.36	209.03	208.62	209.17	208.33	208.53	208.58	208.05	208.19	208.58	209.15	209.15	208.27	209.77	209.57	208.38	208.81	208.79	207.82
205.01	203.78	204.2	204.57	204.21	203.77	203.43	204.23	203.02	204.81	204.35	204.67	204.39	203.44	204.06	203.44	203.95	202.12	202.59	203.3	203.44	204.28	204.53	204.01	204.1	203.83	203.83	203.83	204.85	203.58	202.98	204.46	203.7	204.01	202.9	203.49	204.66	203.42	204.25	204.31	203.29	204.07	202.57	202.92	204.68	203.91	204.36	203.49	203.73	203.46
212.48	210.84	209.94	211.26	210.71	211.26	211.98	211.81	210.75	211.91	211.14	211.59	211.8	211.59	211.54	212.15	211.54	211.85	211.89	212.08	211.35	212.34	211.02	210.89	211.15	212.61	210.84	211.31	211.12	211.8	210.73	211.42	210.68	210.72	211.22	211.52	211.48	211.43	212.21	212.2	211.78	211.05	211.8	211.94	210.8	212.43	211.16	211.4	211.53	211.05
200.78	201	199.84	200.84	200.71	200.39	200.82	200.09	199.77	199.93	199.3	200.97	200.74	199.97	200.86	199.86	200.63	200.21	198.54	200.67	199.86	199.74	200.3	200.7	198.79	200.32	200.15	199.49	199.04	198.65	199.94	199.93	200.18	200.1	200.6	200.76	199.89	200.32	199.33	199.8	199.82	201.3	200.61	201.26	200.73	200.33	199.02	200.55	201.1	199.56
208.59	208.16	207.51	207.78	207.5	208.01	207.62	207.68	207.65	208	207.21	208.18	207.25	207.72	207.02	207.12	207.22	207.89	208.54	208.47	209.18	208.05	207.9	208.33	207.31	207.59	209.28	207.76	206.95	206.83	207.92	208.66	207.68	207.52	207.09	206.54	208.5	207.88	207.88	208.79	208.81	208.41	208.69	208.35	207.78	207.5	208.63	207.92	207.86	207.78
209.63	209.31	209.54	208.57	210.22	209.25	209.77	208.48	209.24	210.1	208.7	210.69	209.35	209.52	208.88	209.77	210.46	209.28	208.28	208.49	209.67	209.45	209.72	210.36	209.91	208.99	209.49	210.59	209.88	208.43	210.07	209.07	210.52	209.19	208.91	209.35	209.66	210.49	209.62	210.16	209.46	210.04	208.83	209.33	210.61	209.51	209.36	209.6	209.5	209.92
213.64	213.44	213.02	212.82	213.58	213.38	213.86	211.78	213.68	213.24	212.6	213.06	212.78	212.1	213.11	213.74	211.89	213.65	212	214.08	213.16	213.35	212.27	212.99	213.64	212.52	212.81	212.5	213.05	212.39	212.73	213.08	212.76	213.64	212.72	212.61	213.39	212.8	213.16	211.86	212.74	212.33	214.09	212.51	213.61	212.38	212.89	212.91	212.52	213
202.88	204.11	203.42	203.59	202.77	203.83	202.29	203.13	202.04	202.58	203.39	203	202.46	202.54	203.55	203.49	203.1	202.23	202.93	203.98	202.77	203.21	203.05	203.56	203.6	202.17	203.93	203.18	203.67	203.27	202.66	202.75	204.22	203.52	203.3	204.05	203.15	204.26	202.31	202.87	203.88	203.12	204.1	202.03	203.71	203.97	201.86	202.87	203.22	201.82
204.04	203.2	204.32	203.47	202.74	204.85	203.77	202.84	203.69	203.06	204.7	203.94	204.13	204.03	204.42	203.62	203.63	203.87	204.15	203.39	204.05	205.25	203.15	204.65	203.18	203.15	204.42	202.9	205.05	204.42	204.58	204.18	202.22	202.92	204.08	203.9	203.29	204.11	204.63	204.01	203.96	203.49	202.23	204.51	204.42	202.82	204.22	204.4	204.04	203.26
205.42	205.62	205.77	205.56	204.8	206.59	204.81	206.12	206.24	206.73	205.76	205.13	204.68	205.6	205.04	205.4	205.25	205.52	205.24	206.37	205.35	205.74	205.14	206.04	206.27	205.83	205.62	205.16	205.32	205.89	206.49	205.4	205.42	206.06	206.77	205.75	204.73	205.58	204.74	205.13	204.15	205.93	206.91	205.9	205.31	206.35	205.47	206.28	205.41	206.36
[truncated: 800 more rows]
[truncated: 150 more columns]
