# Supplementary material for: Genetic dissection of main and epistatic effects of QTL based on augmented triple test cross design
Source: PLoS One. 2017 Dec 14;12(12):e0189054. doi: 10.1371/journal.pone.0189054 (PMC5730204; doi:10.1371/journal.pone.0189054)
Supplement: S6 Supporting Information — (ZIP) [file pone.0189054.s006.zip › z1_1950_0.8_5.csv]

201.65	200.74	202.38	199.94	199.84	200.17	200.11	201.24	200.29	203.45	200.06	200.58	199.84	201.27	202.57	201.45	199.71	202.45	201.04	202.32	201.41	200.85	201.51	200.39	200.13	200.42	198.68	199.58	201.55	200.7	202.78	201.46	201.58	201.47	200.62	200.77	201.11	200.76	201.6	201.55	200.83	202.09	201.05	201.15	200.58	200.5	201.36	203.16	200.85	200.4
216.65	218.31	218.45	216.49	217	215.78	216.68	218.04	217.84	217.22	218.1	216.96	216.83	215.38	216.97	216.53	216.5	217.09	216.39	217.54	216.29	217.22	216.52	215.69	216.64	215.98	217.07	217.81	216.26	217.1	215.97	218.79	217.11	217.3	216.73	216.86	218.17	215.38	217.27	217.4	217.01	217.67	217.79	217	218.82	216.1	216.64	216.69	216.33	216.68
219.42	216.8	219.03	217.41	216.6	219.56	218.78	218.23	215.04	217.79	219.3	216.63	217.87	218.01	216.71	217.14	217.39	217.18	217.31	218.22	219.36	216.85	217.74	217.1	216.81	216.66	217.15	217.22	218.57	218.81	217.88	216.87	217.54	217.13	217.62	217.32	217.93	216.97	218.21	217.86	218.69	216.9	218.3	216.53	218.59	216.7	217.93	218.42	218.44	217.9
203.18	203.27	203.69	204.85	203.77	203	203.23	204.07	205.79	204.31	204.86	203.9	204.46	204.06	202.65	204.89	203.95	203.2	201.9	205.56	205.8	203.17	203.36	201.96	202.66	203.75	205.33	204.25	204.09	202.03	204.74	203.97	203.94	203.73	203.2	205.22	203.46	201.6	204.52	203.1	203.92	202.78	205.12	203.61	202.28	203.5	204.6	204.22	204.87	203.97
203.05	203.35	204.74	202.77	202.7	204.1	203.99	204.02	202.92	205.03	204.04	203.66	202.98	203.74	204.55	204.12	203.86	204.93	205.11	204.42	205.07	204.56	201.99	203.43	203.51	204.58	203.15	201.5	203.23	205.74	202.77	203.66	203.84	203.36	204.78	203.47	202.4	205.05	201.83	203.5	203.75	203.35	202.5	202.62	203.66	204.97	204.85	201.81	203.48	203.14
200.98	199.52	201.15	200.12	202.01	199.56	198.6	201.01	199.61	200.41	200.4	200.52	200.75	200.16	201.69	199.5	200.18	200.38	199.9	199.57	200.91	198.98	199.31	199.79	199.09	199.7	199.53	200.23	199.83	199.36	198.96	200.86	200.22	201.35	199.45	200.07	200.21	199.04	200.92	200.51	200.08	200.35	199.38	200.25	198.33	199.45	199.74	201.12	198.97	201.22
216.4	217.72	217.86	216.71	217.78	216.45	216.84	216.9	216.86	216.99	216.65	216.37	218.38	216.93	218.27	216.26	217.12	217.23	216.99	217.02	216.05	216.1	217.11	215.67	217.86	218.66	215.76	217.94	217.08	216.74	217.85	217.48	217.47	215.91	216.66	215.89	216.11	217.38	217.56	215.79	217.18	216.88	216.68	217.09	216.33	216.23	216.79	215.92	217.62	218.26
211.36	210.93	210.95	210.75	211.09	212.1	211.27	211.05	212.59	210.86	211.98	211.25	213.4	212.35	212.36	212.18	211.37	212.12	212.59	212.18	212.35	212.35	210.01	211.46	212.05	210.7	212.09	211.94	211.22	211.97	212.13	210.03	210.91	211.89	210.96	213.56	211.85	212.79	212.85	211.03	212.25	212.85	210.22	209.96	210.65	211.89	211.25	211.13	211.16	213.22
210.73	212.04	213.09	211.83	211.77	212.88	211.7	212.03	211.58	212.46	211.42	213.33	211.1	212.61	210.83	213.58	212.55	212.56	211.94	211.82	212.24	212.38	212.81	210.56	212	213.07	211.33	213.79	211.49	211.34	212.94	213.4	211.84	211.84	211.94	211.65	213.09	213.29	212.79	212.48	213.63	211.97	212.42	213.28	212.25	213.39	211.92	212.76	211.88	212.98
216.45	216.76	216.46	217.21	219.04	217.03	217.16	217.08	217.7	216.32	217.69	218.71	216.2	216.68	218.14	216.98	218.37	216.4	217.38	215.93	216.21	216.32	217.52	218.34	215.9	215.68	215.98	217.91	217.41	216.67	217.19	217.59	214.95	217.74	216.4	216.94	217.69	217.35	218.37	216.54	217.41	218.89	216.98	217.17	217.13	216.32	217.03	216.62	216.39	217.95
200.85	198.56	199.27	199.82	199.7	199.65	200.02	199.85	200.88	200.43	200.08	200.09	200.87	202.45	200.97	201.14	199.26	201.49	200.25	201.07	200.81	199.9	201.75	200.97	202.33	200.26	200.65	201.01	201.2	199.66	200.12	201.24	199.88	200.82	201.15	199.99	197.79	199.38	201.29	200.41	198.92	200.71	200.81	199.08	201.93	200.15	199.39	199.18	200.07	200.04
202.2	202.83	202.18	203.14	201.57	201.84	202.54	202.45	202.6	201.66	203.34	203.91	202.49	199.98	202.68	202.41	203.11	202.87	202.03	203.02	202.81	203.88	203.4	202.74	204.45	202.78	203.47	201.81	201.59	201.47	203.74	203.38	202.12	201.71	202.15	203.5	201.82	203.42	202.79	203.06	201.96	203.22	202.6	201.07	202.93	202.52	203.2	202.69	203.38	203.34
216.84	217.55	218.52	217.8	217.28	218.68	218.35	217.26	215.81	217.74	218.43	218.77	216.75	217.8	216.75	216.9	216.38	216.79	218.34	217.22	217.08	219.91	217.45	217.41	217.24	217.78	218.19	217.48	216.72	215.41	216.66	216.71	217.28	217.57	217.96	218.24	218.91	218.92	216.7	217.09	218.27	219.66	217.36	218.14	218.1	218.83	216.99	217.52	216.76	218.95
204.62	204.33	205	205.11	205.11	203.34	206.34	204.41	204.81	204.45	203.54	204.72	204.59	204.66	204.7	204.42	205.96	205.83	205.67	203.2	205.13	204.73	203.31	204	204.72	206.06	204.65	204.65	204.58	204.79	204.37	205.29	205.43	205.52	204.68	203.71	204.78	205.45	203.86	205.02	202.64	206.03	204.13	203.52	205.01	203.73	205.57	204.1	205.57	205.63
208.58	210.34	209.14	208.81	210.11	207.86	210.44	208.61	209.09	209.2	209.22	210.32	209.32	207.66	208.6	209.12	208.8	210.08	209.04	208.99	209.46	210.67	209.16	209.37	209.12	210.03	208.22	208.7	208.58	208.43	209.26	208.41	210.6	211.27	210.94	210.03	209.11	208.5	209.3	209.04	210.49	209.17	208.53	211.01	208.72	208.68	209.46	209.85	209.82	210.07
211.81	210.12	211.57	212.41	212.09	210.61	211.96	211.18	211.65	212.49	211.91	212.26	211.21	212.34	211.61	211.47	212.03	210.04	210.97	211.52	212.61	211.64	209.69	211.51	212.99	212.84	213.51	211.84	211	211.82	210.46	210.67	213.46	211.84	212.65	210.7	211.07	211.5	211.09	211.77	212.28	209.83	212.99	211.92	212.27	211.79	211.29	211.25	212.53	211.73
208.08	207.24	206.95	207.08	207.47	207.58	207.47	206.69	207.52	206.99	207.06	206.97	207.26	207.38	208.8	208.91	207.26	207.02	207.81	207.29	206.53	208.55	208.6	208.13	207.87	207.79	206.88	207.08	206.19	208.77	207.95	207.78	206.45	207.34	209.74	207.18	207.9	206.78	208.89	207.6	207.77	207.85	207.96	207.91	208.65	207.45	208.25	208.07	207.04	208.06
211.85	212.12	213.68	211.33	212.9	212.56	210.69	210.37	214.21	210.71	211.87	212.21	212.72	210.87	211.25	211.14	212.86	211.67	211.69	211.55	211.8	210.97	212.23	210.51	212.21	212.17	210.75	210.46	211.67	211.09	209.91	211.41	211.95	211.49	212.01	213	212.47	214.14	212.48	212.61	212.61	210.72	210.93	211.06	213.23	212.54	210.89	213.49	211.67	211.36
209.3	209.45	209.06	208.2	210.5	209.55	209.8	208.86	208.86	208.24	208.88	207.49	209.67	207.57	208	208.99	208.78	208.03	208.63	207.02	208.66	209.01	210.07	206.93	208.48	210.38	208.37	210	207.9	208.89	209.2	208.78	207.07	208.14	207.36	208.42	208.74	208.77	209.24	207.26	208.85	207.28	208.06	207.97	209.56	209.44	208.56	209.04	207.11	207.9
207.39	208.09	207.53	207.56	208.16	209.37	208.59	208.16	208.32	207.11	206.71	208.19	206.73	208.3	207.78	208.45	206.65	207.31	207.97	208.35	206.21	207.78	208.25	206.36	208.48	208.36	207.65	208.01	210.26	209.56	208.96	209.36	208.03	206.73	208.47	210.39	207.38	207.19	207.65	209.22	208.58	208.19	207.91	207.21	207.44	209.17	206.95	207.75	207.54	207.69
202.23	204.74	203.15	202.73	203.47	203.29	203.36	202.38	200.66	202.57	202.98	202.07	204.34	203.79	203.82	201.78	203.02	203.74	202.91	202.68	204.15	203.39	202.21	203.83	203.51	200.69	203.78	203.77	203.38	202.27	203.55	201.32	203.18	205.1	202.95	204.15	203.45	204.83	203.32	202.01	204.1	203.29	202.3	203.89	203.98	203.49	203.1	203.06	202.68	202.39
204.66	203.95	202.73	203.07	204.34	205.18	203.9	203.77	202.27	202.54	202.48	204.57	204.67	203.9	203.02	202.68	206.55	203.19	204.32	204.05	202.78	203.31	204.23	203.45	203.27	204.45	203.93	201.36	202.63	203.6	203.43	202.81	202.67	202.42	204.73	203.57	203.6	203.87	205.06	206.29	203.98	203.12	204.53	203.94	205.55	204.54	204.4	204.1	205.03	203.7
212.45	211.18	211.66	212.84	210.35	212.25	212.54	211.72	212.16	210.95	211.08	210.81	211.38	210.64	212.55	212.22	211.95	211.96	211.7	211.63	211.37	211.11	211.52	211.42	212.21	212.19	209.57	211.64	212.09	211.92	212.27	212.38	209.96	210.7	210.96	212.63	210.6	210.1	212.23	212.74	210.24	211.76	211.9	212.18	211.85	210.99	212.7	212.43	209.89	211.73
202.35	199.91	200.87	199.52	200.78	200.19	200.98	199.64	201.94	201.35	199.99	200.68	199.82	201.34	201.68	200.43	201.27	198.53	198.83	200.28	200.11	200.86	202.28	200.06	200.25	200.49	200.87	199.98	202.03	201.13	200.64	200.17	200.02	200.1	199.01	202.5	200.47	199.03	200.88	199.76	200.67	201.01	201.1	201.21	200.9	201.91	198.81	201.5	199.17	200.22
218.03	216.95	215.98	216.53	216.46	217.6	217.84	217.68	218.54	217.83	217.25	216.77	216.78	217.45	218.21	218.02	217.03	217.23	216.82	215.92	218.43	217.32	216.54	216.63	215.98	217.32	217.1	219.31	218.18	217.18	218.12	217.82	214.99	217.94	216.07	216.99	218.97	217.41	217.55	216.53	217.18	217.26	216.21	218.02	215.88	217.7	216.02	215.92	215.74	215.86
210.48	210.16	213.71	211.23	211.99	210.49	212.19	211.99	211.31	210.61	210.85	211.31	210.85	212.24	212.38	211.3	210.99	212.52	209.83	210.94	211.1	209.98	214.07	211.8	211.42	210.01	210.8	212.69	213.23	211.82	212.7	210.49	212.33	212.02	211.42	211.48	211.29	211.51	211.41	213.97	211.58	211.27	211.12	210.92	213.74	211.06	212.54	213.16	210.67	212.64
194.47	192.93	194.12	194.06	194.77	194.95	195.1	193.51	192.65	194.1	194.49	195.06	193.38	195.76	192.74	194	193.3	194.59	195.4	193.7	193.71	194.75	194.3	193.96	194.28	193.77	193.82	193.35	193.35	193.37	193.99	194.09	194.36	194.03	194.22	192.72	193.66	194.23	196.11	194.39	193.64	195.29	192.02	191.6	194.17	192.62	195.6	193.07	195.17	195.74
208.58	207.73	208.17	207.52	208.02	206.82	207.27	207.02	207.71	208.07	207.68	206.77	207.8	206.26	205.48	208.4	206.43	207.82	207.84	205.68	206.17	207.48	208.21	208.55	207.78	207.85	206.85	208.08	208.2	206.72	208.39	206.83	208.05	208.89	207.6	207.43	208.38	207.32	207.46	206.9	206.82	208.77	207.9	207.69	207.27	208.41	206.73	207.55	207.37	208.05
208.01	209.24	208.53	208.67	209.34	208.88	209.48	207.94	207.64	208.03	207.5	208.25	210.3	208.58	207.88	208.52	208.93	208.7	208.76	207.84	208.77	208.4	209.34	208.2	208.54	207.65	209.33	208.64	208.05	209.08	206.92	209.63	209.75	209.23	208.34	209.85	209.11	208.86	209.08	209.15	210.03	207.06	209.58	209.75	209.91	208.7	209.66	208.86	209.39	208.9
212.76	211.96	211.96	213.04	210.73	211.5	211.03	209.79	211.36	210.84	211.6	211.18	210.98	210.62	211.1	209.64	211.55	211.7	213.26	211.79	212.34	211.54	211.12	211.43	211.57	212.34	210.6	211.06	212.47	210.48	210.31	212.64	212.37	212.66	210.86	213.02	212.01	211.53	211.78	211.66	209.86	212.26	211.03	212.27	211.17	211.83	210.14	211.13	212.25	211.9
208.66	210.18	208.36	208.39	210.29	210.52	209.32	209.4	208.83	210.24	209.2	210.01	209.05	210.43	208.32	209.88	209.75	208.52	208.58	209.24	209.84	210.84	208.68	209.35	211.01	209.47	209.58	209.84	209.15	208.47	210.15	208.31	208.03	209.22	210.32	209.57	209.06	209.3	209.54	208.98	209.24	210.54	207.85	209.65	209.55	208.26	208.74	210.05	209.4	209.86
217.26	218.4	218.4	216.44	219.41	217.38	218.5	216.31	217.64	217.53	215.67	217.99	218.38	215.66	219.79	215.31	218.49	217.98	217.83	217.06	218.29	216.16	218.45	217.09	217.71	216.29	216.28	216.8	217.75	217.43	215.08	218.39	217.75	216.04	218.57	215.19	216.15	218.12	216.33	217.72	216.08	215.83	216.48	217.24	217.76	216.48	215.7	218.14	216.15	217.39
208.67	210.09	208.49	210.26	208.54	209.06	208.21	207.76	209.13	210.33	208.83	209.06	208.6	207.58	208.84	208.35	210.45	208.43	209.97	209.29	209.4	207.49	208.33	209.05	209.7	207.08	209.02	207.48	209.37	208.91	208.76	209.49	207.59	208.87	207.72	209.16	208.95	209.46	209.36	208.26	207.89	208.18	208.58	209.7	209.28	208.75	207.38	207.96	208.41	208.32
207.89	208.59	208.19	207.95	207.46	208.86	208.36	210.29	208.83	206.67	208.13	207.35	207.39	206.82	208.84	207.81	206.61	208.19	208.02	208.88	208.06	206.67	209.59	208.25	209.05	206.87	208.42	206.55	209	207.22	207.55	207.76	208.96	208.85	206.63	208.57	208.5	208.2	205.15	207.95	207.32	207.1	207.8	207.16	206.35	206.67	206.35	206.68	206.4	207.23
217.07	218	217.26	216.74	217.37	217.1	216.99	218.3	216.91	217.08	217.27	216.28	218.99	216.92	217.28	217.34	216.66	216.8	216.43	216.22	216.95	217.67	217.18	216.65	217.45	216.55	217.24	217.67	218.01	215.43	217.2	217.31	216.36	217.65	217.1	217.25	216.9	217.14	216.96	215.97	217.12	215.22	219.25	216.13	215.51	216.3	214.91	217.58	218.09	217.18
200.38	200.35	202.65	200.99	201.22	201.06	200.22	201.83	200.66	200.92	202.24	199.59	201.04	200.96	203.04	200.66	202.1	201.01	200.62	199.66	202.23	200.54	200.17	200.88	201.26	202.86	201.17	200.8	200.56	201.14	201.64	202.34	200.67	201.69	202.55	200.84	200.68	202.68	201.07	199.02	202.43	201.27	200.65	202.47	200.44	201.38	199.87	200.91	200.68	201.32
207.34	209.22	208.18	209.73	207.93	209.7	208.35	208.92	209.95	208	209.12	207.95	208.92	207.86	209.59	209.4	207.61	208.88	208.67	208.79	207.45	208.85	209.62	209.95	208.46	209.32	208.5	208.28	210.11	210.09	209.96	209.13	208.54	206.86	207.74	210.08	208.28	209.16	208.2	208.42	207.6	209.4	207.07	209.28	208.51	207.41	211.01	208.98	207.39	209.52
217.66	217.78	216.78	218.13	215.42	217.23	216.52	216.74	217.35	216.71	216.18	217.83	216.78	218.71	217.2	217.58	215.82	216.91	217.56	216.46	218.56	217.6	216.7	217.64	216.7	215.76	216.95	215.78	217.73	216.72	218.03	217.78	215.56	219.01	217.09	217.72	217.35	216.99	217	218.6	217.09	216.28	215.36	214.93	216.16	217.45	217.62	217.12	216.85	217.17
206.81	206.71	206.71	205.91	206.65	201.43	205.7	206.68	204.89	204.86	205.51	204.16	205.46	205.68	204.96	205.52	205.1	205.63	206.24	205.66	207.42	206.56	205.25	205.41	205.25	205.73	206.35	205.02	205.81	205.64	206.09	206.58	206.7	205.04	205.11	204.79	205.64	205.38	205.78	204.38	207.04	205.78	205.5	207.2	206.69	204.74	205.16	206.25	204.31	207.52
207.26	207.11	207.08	206.92	206.92	208.47	208.12	208	209.31	207.07	208.41	208.37	205.77	208.44	205.21	207.42	206.56	208.55	209.06	207.17	205.8	207.59	208.61	208.83	207.6	208.51	207.99	207.24	207.67	207.91	207.47	207.79	208.74	208.31	206.01	207.31	207.65	209.18	208.65	209.06	206.76	207.68	207.09	207.25	210.17	206.32	207.42	208.56	208.06	206.84
194.89	194	195.32	193.86	193.26	194.12	195.15	194.54	194.65	195.14	195.06	193.52	194.81	193.68	194.23	193.23	194.35	193.72	193.14	194.21	194.96	193.39	194.18	194.36	195.8	193.12	194.58	194.02	194.51	195.91	194.65	194.07	193.28	194.71	194.28	194.98	194.46	194.88	194.95	194.13	193.68	195.62	194.77	196.17	193.05	194.01	195.05	194.25	194.18	195.02
209.24	208.59	207.01	207.04	208.69	207.66	207.88	207.3	207.7	207.15	206.68	206.81	206.78	209.67	208.07	207.91	207.23	208.22	206.28	208.14	207.02	208.43	208.09	207.62	207.49	207.34	208.51	209.2	207.01	208.85	207.97	209.56	208.23	208.3	207.24	208.38	208.65	209.29	206.74	208	207.07	208.69	209.44	207.38	206.84	207.94	207.71	207.86	207.7	207.47
217.93	216.39	216.22	216.6	218	217.52	218.67	215.64	217.03	216.94	218.17	216.78	218.68	218.12	217.2	216.52	217.23	217.55	216.81	215.59	216.55	217.83	216.96	214.89	216.4	217.55	217.49	216.03	216.56	218.79	218.76	216.81	217.05	217.41	216.79	216.88	216.58	216.43	214.04	215.62	217.19	217.51	217.04	219.14	216.46	217.37	217.8	216.3	217.13	216.05
207.87	208.02	207.4	208.36	206.4	207.88	207.73	209.8	209.59	206.08	208.77	207.05	209.22	205.63	208.09	210.24	208.07	208.33	209.7	208.81	208.43	208.84	207.58	208.8	208.02	207.29	208.03	207.08	207.11	208.13	208.42	208.63	207.47	208.22	207.06	206.82	205.74	207.76	207.76	208.22	208.04	208.16	206.54	208.49	206.97	207.33	208.36	208.66	207.82	207.01
210.62	210.62	210.48	211.29	212.13	210.87	213.05	211.31	210.57	214.27	211.04	212.12	211.37	210.83	211.71	211.4	212.05	210.79	212.5	212.21	211.72	211.49	212.51	210.64	212.44	210.14	211.47	212.84	211.38	211.75	210.96	211.03	211.21	211.66	210.81	212.6	211.86	210.79	210.91	211.25	211.67	211.81	212.07	211.4	211.53	211.83	210.45	211.17	211.85	210.36
200.9	199.54	199.25	199.46	201.79	200	200.27	199.79	200.7	200.13	199.24	199.11	198.88	199.33	199.37	199.22	200.09	200.2	199.49	200.19	199.21	198.08	200.45	199.03	200.29	199.23	200.4	198.9	199.67	198.78	200.33	199.34	201	200.59	199.54	199.37	199.19	199.46	199.47	201.32	199.74	199.74	199.63	199.19	200.5	199.73	200.15	200.01	199.59	199.34
208.69	208.73	208.97	206.8	209.48	207.57	208.03	208.21	208.99	208.62	207.91	209.65	209.28	207.82	209.76	208.68	208.07	209.15	208.61	209.18	209.51	205.94	209.58	208.2	207.89	209.99	209.18	208.32	208.61	209.32	208.77	211.08	207.64	208.04	208.61	210.23	208.85	208.72	209.36	209	207.33	208.21	209.41	208.29	208.77	208.93	207.66	210.39	209.5	208.81
217.35	216.44	217.84	217.93	216.42	217.19	218.88	216.61	218.62	218.15	217.34	219.64	217.11	218.23	218.23	217.38	217.68	217.53	216.54	217.81	216.88	217.68	216.91	218.06	216.87	219.76	217.7	218.5	218.48	218.97	217.33	218.14	216.52	217.45	217.41	217.36	219.36	218.74	217.64	216.26	217.5	219.2	218.08	217.39	219.23	218.32	217.24	218.46	217.07	217.87
208.92	210.37	210.35	209.07	209.83	208.77	209.66	209.1	209.98	208.93	209.77	209.29	209.57	207.76	210.03	210.88	208.76	210.12	211.56	209.26	209.6	208.53	208.98	209.93	210.76	210.58	209.35	210.12	208.04	211.42	208.68	210.4	210.53	209.68	208.09	210.25	210.17	208.79	210	209.72	209.52	209.77	209.45	210.22	209.87	210.29	210	208	208.83	209.69
203.32	202.66	203.82	205.21	204.38	203.31	203.61	206.11	202.77	203.49	202.21	203.47	203.65	203.69	202.42	202.43	202.92	202.33	203.75	203.05	202.28	203.51	203.78	203.86	202.94	204.96	203.29	202.71	203.16	203.02	203.29	204.86	203.97	203.47	204	203.56	202.47	205.65	202.27	203.36	202.39	201.94	203.02	202.88	202.59	204.64	203.83	204.07	203.56	203.52
216.28	216.76	217.1	217.29	217.04	217.53	217.68	216.94	216.31	216.18	217.69	217.26	216.96	215.83	218.23	216.76	216.59	217.18	216.54	218.16	216	215.43	216.21	217.05	216.65	215.13	217.52	217.28	214.15	217.26	216.84	215.77	217.19	216.14	218.27	215.62	216.31	217.39	215.84	216.56	216.91	218.57	217.98	217.05	218.81	217.6	216.21	217.34	215.52	217.55
211.97	211.32	212.29	210.57	211.8	211.88	210.81	211.9	211.02	211.62	211.63	211.96	210.43	212.4	211.78	212.08	213.16	212.71	210.36	211.21	208.98	211.6	212.65	211.8	211.31	211.97	210.68	211.92	211.6	211.42	212.1	211.41	211.61	210.95	212.21	210.14	210.55	212.65	211.07	210.46	211.57	210.41	212.95	212.52	211.07	211.33	212.39	211.56	209.48	211.71
200.83	199.1	199.77	199.59	199.31	199.82	198.59	199.76	200.27	200.67	199.84	198.05	198.6	200.49	198	199.3	200.07	199.37	199.49	198.15	199.32	198.64	198.84	199.77	200.7	201.24	198.34	200.45	199.83	198.9	199.31	199.02	198.43	200.42	198.34	199.51	200.5	199.61	199.5	199.55	197.97	197.92	199.5	198.73	199.34	199.29	199	199.6	199.87	200.22
199.43	196.69	201.82	198.31	200.14	200.66	198.54	199.33	199.21	198.12	197.85	198.56	198.63	198.35	198.16	198.43	198.35	199.03	198.55	200.2	200.08	199.41	198.49	198.57	197.04	199.85	198.33	199.38	197.09	199.31	199.02	198.58	198.66	197.66	199.61	198.35	198.94	199.17	198.21	200.51	199.43	197.55	198.52	199.05	198.28	198.83	198.09	198.8	197.67	199.05
206.95	208.41	208.73	209	208.32	208.71	207.83	208.61	207.04	208.76	208.22	209.08	207.92	208.01	207.81	209.37	208.96	207.78	208.36	210.32	208.33	208.01	208.65	209.11	207.94	208.13	209.24	208.62	210.81	208.32	209.17	207.59	208.41	208.66	208.15	207.82	209.12	208.08	210.5	209.21	208.51	208.72	210.73	208.74	209.22	208	208.54	207.79	209.67	208.68
201.66	202.71	203.41	203.31	202.04	203.39	202.78	203.36	202.23	202.37	202.19	203.33	202.14	201.04	202.67	203.03	201.81	201.53	201.92	202.97	202.93	200.59	203.43	201.41	202.26	203.31	201.41	202.05	202.14	202.55	202.13	201.77	202.82	201.92	204.05	202.66	202.68	202.21	201.85	203.23	202.36	202.68	200.42	203.59	202.08	202.23	201.05	201.45	202.13	203.16
199.96	199.74	198.64	200.65	199.53	200.41	200.25	199.32	200.82	200.09	200.45	200.6	200.24	200.43	200.82	198.76	199.98	199.23	199.48	200.51	198.74	200.58	201.76	200.88	200.07	202.17	201.06	199.67	200.76	199.58	202.33	200.2	200.73	199.44	199.46	200.59	199.85	201.34	200.27	199.97	200.16	200.96	199.39	200.97	201.48	198.06	201.5	201.08	199.42	198.94
203.05	202.56	201.16	205.13	203.42	201.88	202.08	203.48	202.81	203.81	202.55	201.99	202.59	203.07	203.76	204.5	204.26	204.65	203.62	206.04	204.28	203.49	202.78	203.71	203.57	204.78	203.4	203.66	202.56	203.64	204.57	202.92	203.12	202.82	202.92	202.77	202.06	202.65	203.29	203.03	203.42	203.31	204.94	201.8	202.84	203.06	203.78	202.15	202.96	202.73
202.77	203.33	204.44	204.45	203.22	203.62	203.33	204.99	203.75	203.69	203.78	204.93	204.35	203.03	205.27	205.24	203.17	204.49	203.45	203.67	205.34	203.46	203.64	204.06	204.75	203.81	204.69	204.22	203.13	202.8	204.29	205.51	203.95	204.02	204.74	203.8	204.1	202.43	203.04	203.18	204.6	203.82	203.82	204.31	202.33	203.25	203.26	202.24	204.88	204.06
216.56	216.59	217.57	218.72	218.49	218.12	217.87	216.25	217.85	217.45	216.35	217.03	216.84	216.56	217.79	218.18	216.98	216.18	218.1	218.4	217.33	217.21	216.45	217.2	216.57	217.06	219.49	217.2	217.07	218.84	217.82	218.36	217.7	217.36	217.75	217.47	216.48	218.43	217.7	216.48	217.08	217.83	218.29	217.93	219.71	218.42	219.47	218.58	216.48	217.44
212.35	211.47	214.03	211.73	211.48	211.95	211.16	212.9	211.35	212.15	211.27	214.01	212.83	210.54	211.64	211.6	212.68	212.46	212.05	211.46	212.45	211.52	210.99	210.52	211.56	211.79	212.09	210.57	210.5	211.42	212.82	211.95	211.51	211.95	212.16	213.09	211.46	212.09	211.31	212.86	211.49	212.1	211.84	211.29	211.78	211.78	212.71	211.45	210.43	211.51
202.97	202.26	203.16	201.79	200.07	202.82	203.1	202.66	201.92	202.62	203.45	202.8	202.62	201.85	202.76	201.09	204.54	200.89	202.03	202.05	201.66	201.42	201.91	202.13	201.36	200.46	201.71	202.58	203.3	201.36	204.11	203.31	201.46	202.44	201.05	201.51	202.61	201.45	202.51	202.82	201.75	204.25	203.89	201.44	202.07	202.79	201.62	202.11	202.46	202.66
200.11	199.79	199.23	200.4	200.17	200.54	200.62	202.46	199.6	200.32	200.38	199.4	199.62	199.06	201.49	198.59	199.07	199.65	200.18	200.76	199.34	199.88	199.43	201.27	200.5	201.12	200.16	198.58	198.69	200.75	198.89	198.78	201.13	198.86	199.96	201.09	201.06	200.45	199.31	201.7	200.98	199.22	199.39	200.08	198.73	199	200.79	200.67	200.09	201.49
202.87	202.71	201.55	203.43	203.18	201.38	203.04	201.36	200.57	203.52	203.38	201.85	202.51	203.43	202.02	204.77	203.44	204.1	202.46	203.95	202.84	203.26	202.67	202.08	203.22	201.81	202.55	201.88	203.74	202.15	202.08	203.48	203.81	201.96	203.71	203.16	202.7	203.87	201.96	202.82	204.87	203.02	201.64	202.04	201.51	202.24	202.63	202.07	202.79	202.02
199.46	200.18	199.9	200.74	201.22	199.81	200.5	201.07	199.13	199.87	200.59	201.02	199.41	201.04	200.26	199.85	199.83	201.46	201.03	200.72	200.37	201.63	200.24	200.18	198.38	200.34	199.65	199.95	200.73	199.98	199.51	200.42	200.39	200.49	199.31	200.63	199.59	201.18	200.79	201.03	202.46	201.34	201.1	199.52	201.63	200.93	199.72	199.39	200.34	199.28
211.43	212.24	212	212.26	211.94	212.78	212.93	211.15	210.45	211.66	211.68	211.3	212.4	213.36	211.16	210.99	213.55	211.89	211.4	211.55	210.91	212.2	211.66	211.93	213.46	210.07	211.84	214.21	211.71	212.72	211.33	212.04	210.94	213.06	212.36	211.38	211.21	211.84	212.75	212.71	211.49	212.4	211.2	211.71	211.19	210.74	211.02	211.09	210.92	211.04
203.93	203.18	202.16	203.34	204.35	204.18	203.48	203.5	201.75	202.49	203.09	203.33	204.62	201.27	201.7	203.56	203.35	203.9	201.85	204.26	204.01	203.3	202.74	204.19	202.56	202.95	203.22	202.27	202.27	203.77	202.07	202.72	204.47	203.06	203.65	203.99	202.14	203.34	202.64	203.6	202.63	202.21	203.42	203.48	204.56	203.63	203.28	204.66	201.81	203.52
208.06	206.89	208.69	207.9	207.03	207.46	205.83	208.27	207.53	206.87	206.42	209.03	208.48	208.54	207.48	208.97	210.23	207.56	206.97	209.41	208.27	207.62	208.1	207.33	206.62	208.24	207.3	207.65	207.92	207.39	207.67	209.92	208.08	207.2	208.72	206.76	209.25	207.1	206.57	210.59	209.07	207.73	208.12	208.57	207.81	207.54	206.65	206.26	206.59	207.43
198.94	199.2	199.99	199.68	200.6	198.64	199.89	199.77	199.55	198.95	198.39	198.77	199.41	198.71	199.23	199.78	199.33	200.92	198.84	199.25	200.36	200	198.11	200.66	200.58	199.94	198.57	199.82	199.85	199.18	199.16	200.38	198.22	198.7	199.66	197.69	198.37	199.11	199.23	200.11	197.93	199.64	200.3	198.92	199.01	199.67	197.2	199.47	200.1	199.25
203.05	203.36	202.55	203.14	203.31	204.71	203.1	203.94	204.7	204.65	202.8	202.43	203.23	204.28	203.5	202.34	203.11	203.86	203.05	202.88	204.82	204.24	203.46	203.05	205.08	203.71	203.78	203.84	202.49	203.26	203.73	202.35	203.85	203.7	203.64	202.72	203.11	203.73	203.33	202.95	203.35	204.04	202.95	204.56	202.58	204.41	203.52	204.29	205.08	203.35
199.8	197.36	197.97	199.09	197.36	197.62	197.65	199.4	199.47	198.91	198.45	199.67	200.29	198.56	200.25	197.14	199.6	199.39	198.32	199.89	198.46	198.17	198.22	197.42	197.55	198.59	199.18	196.31	198.82	199.16	199.73	200.47	197.82	200.13	197.18	198.27	198.28	198.26	198.92	197.86	198.74	199.45	200.39	197.07	200.59	199.57	199.3	199.06	199.25	198.93
200.93	203.53	204.17	201.86	202.89	202.99	203.62	204.02	203.05	203.53	202.63	200.33	204.22	203.06	205.66	202.05	202.02	204.08	204.39	203.17	203.91	203.1	203.48	203.66	203.95	202.96	203.61	202.3	204.36	204.42	204.07	203.83	204.06	203.86	202	203.27	202.35	203.56	202.64	203.6	204.62	202.7	201.92	203.42	202.35	202.7	203.91	203.99	203.91	203.31
205.02	203.5	206.17	205.31	204.56	206.22	205.05	203.92	204.18	203.87	204.64	205	205.41	204.61	206.39	203.01	204.51	204.61	203.82	206.24	204.7	205.39	204.77	206.06	204.69	204.53	204.82	203.21	206.35	206.37	205.37	204.35	203.28	204.95	204.68	205.78	204.03	206.58	203.85	205.68	203.1	204.8	204.05	204.55	205.27	203.17	205.47	205.63	204.84	204.64
202.89	203.04	202.95	201.21	203.07	201.77	202.98	202.87	202.56	201.18	201.24	203.11	204.26	202.67	202.73	201.54	202.71	202.19	203.49	202.54	202.54	203.72	202.27	203.48	203.69	203.88	201.99	202.4	204.1	203.26	202.62	203.07	202.79	201.73	202.29	200.62	203.8	202.08	203.3	203.05	202.6	202.28	202.12	201.51	203.63	203.58	202.47	202.92	202.82	203.3
203.31	204.28	201.76	203.94	201.82	204.36	202.85	202.12	204.13	203.11	203.78	203.21	203.46	203.08	203.63	204.07	203.22	204.9	204.99	204.55	205.64	203.73	203.78	203.24	203.77	203.63	204.47	202.52	203.79	202.87	203.14	202.07	203.19	204.48	203.33	203.87	203.68	203.6	204.92	204.36	204.19	204.24	203.69	203.75	203.14	203.64	205.36	203.11	202.55	203.72
214.29	213.19	213.31	213.06	213.47	213.54	212.09	211.84	213.66	213.38	212.74	213.57	212.84	214.82	213.94	212.74	212.66	213.04	215.3	211.94	213.33	212.25	213.47	212.88	213.69	214.25	213.09	213.23	212.2	214.5	212.8	212.85	214.25	213.49	214.43	214.28	212.77	212.96	212.47	212.4	212.84	213.2	212.66	213.88	213.07	213.33	212.34	213.94	212.19	212.63
208.12	209.75	208.36	208.49	209.47	209.82	208.19	207.52	209.58	209.57	207.99	207.79	207.84	208.69	208.63	208.46	209.48	209.68	207.89	209.67	209.7	209.9	207.52	208.14	208.92	207.7	209.18	209.39	209.36	210.06	208.82	209.63	208.52	208.86	208.59	209.72	208.84	207.71	207.82	209.57	209.83	207.76	207.13	206.37	209.32	209.64	210.07	209.87	209.53	209.23
210.99	212.17	212.5	210.45	210.72	211.65	210.99	211.4	210.81	211.47	212.7	211.32	210.96	209.93	211.31	210.82	210.58	209.79	210.36	211.97	213.91	211.37	212.25	209.48	211.78	211.59	212.41	211.59	212.29	211.37	212.15	211.41	212.67	211.75	213.2	211.6	211.77	212.56	211.89	211.63	210.82	210.2	211.71	212.66	210.53	209.64	211.16	210.58	210.14	211.03
208.8	208.59	208.73	209.82	209.66	210.35	209.1	208.75	208.17	209.65	210.16	210.59	209.93	208.82	210.12	209.34	209.16	209.6	210.58	209.31	208.73	209.89	209.58	210.03	207.48	207.95	210.7	209.76	210.43	209.45	210.35	210.51	209.4	209.67	209.17	209.04	210.59	208.59	210.67	206.89	209.9	209.58	209.93	209.97	209.07	208.98	208.73	210.1	208.93	207.93
216.91	218.57	217.15	217.39	216.75	218.04	219.33	217.32	218.41	217.5	216.7	218.49	218.5	217.1	218.23	218.27	217.05	216.58	216.99	217.99	219.95	217.07	217.7	218.27	219.04	216.61	218.34	218.74	218.53	216.29	217.4	217.27	217.71	218.13	215.86	216.77	218.08	217.95	217.15	216.52	219.38	216.45	216.59	216.86	218.97	218.48	217.13	217.52	218.85	218.31
209.19	208.21	208.13	208	208.22	207.47	208.05	210.75	209.99	208.35	207.47	207.53	208.8	207.49	208.27	208.38	209.18	208.42	209.51	208.14	207.8	208.22	208.15	208.3	208.94	208.07	208.74	208.15	208.24	208.63	209.07	208.79	207.94	208.54	207.47	209.01	207.63	208.32	209.98	208.34	208.6	207.93	207.86	207.56	207.36	208.01	209.34	209.34	210.38	208.13
199.55	198.99	200.83	199.93	200.03	200.3	199.55	199.54	200.82	199.82	200.24	198.79	200.53	199.64	199.37	199.07	199.55	200.63	199.04	198.53	200.48	198.2	199.87	199.37	199	201.37	201.01	199.94	198.6	198.44	199.54	200.41	200.38	199.55	200.24	199.62	199.51	200.28	199.53	200.79	199.98	200.53	200.86	200.64	199.06	199.54	201.32	197.81	200.84	200.06
211.64	211.12	211.85	212.03	213.61	211.71	212.23	211.14	212.35	211.9	212.75	212.37	211.48	212.72	215.02	213.77	212.75	211.66	212.58	211.85	212.12	212.06	211.82	213.39	211.73	213.8	211.75	212.62	212.37	211.96	211.28	212.44	211.7	211.77	211.63	211.56	212.07	213.5	212.52	213.06	213.23	214.27	212.66	212.76	211.94	213.73	212.44	213	212.75	212.45
212.98	212.26	211.55	210.71	212.1	210.93	212.78	210.38	212.7	212.1	211.04	210.29	211.21	210.97	212.99	211.72	209.74	211.29	213.15	209.53	211.92	210.61	211.02	211.39	211.1	209.78	211.54	211.31	210.75	211.47	212.47	211.32	210.66	211.16	209.79	211.81	211.51	212.82	212.33	210.91	210.47	211.11	213.39	210.53	213.01	211.29	211.92	212.39	212.01	210.1
194.68	194.06	194.11	194.02	194.77	195.03	194.54	195.23	194.15	195.69	196.21	195.46	195.44	195.09	195.32	196.83	195.55	196.5	196.16	195	195.65	195.71	194.25	193.4	196.18	194.19	194.84	194.65	195.54	194.98	192.84	195.28	193.15	196.1	195.2	195.13	195.51	195.08	196.08	195.53	195.39	196.37	194.71	194.28	193.88	196.56	193.47	195.14	195.72	193.08
194.69	193.31	193.35	193.85	196.14	194.4	192.53	194.6	195.25	192.85	193.84	195	195.29	193.5	196.44	195.44	192.65	194.2	195.29	193.1	196.51	194.75	193.53	195.3	193	194.3	194.3	191.81	196.39	195.59	194.13	195.07	195.6	193.11	193.23	194.08	195.88	195.18	193.92	195.45	195.85	195.06	195.19	193.9	192.96	192.64	193.06	194.24	193.47	194.4
201.43	202.67	203.56	202.42	203.18	203.58	203.79	203.41	204.04	202.68	201.86	201.93	202.64	202.43	202.16	201.5	202.48	201.54	201.9	201.03	202.31	203.31	202.65	202.34	202.64	202.7	203.09	203.48	203.34	202.06	203.55	201.52	203.45	202.27	202.45	203.77	204	202.74	202.37	204.1	202.29	202.33	202.03	203.07	203.2	203.3	204.31	203.18	201.6	203.09
203.3	203.59	201.87	203.03	201.72	202.99	200.85	203.9	202.45	202.26	202.31	202.61	203.07	202.92	203.37	201.92	201.84	202.99	201.4	202.2	201.63	200.88	202.79	202.64	204.13	203.07	200.69	202.64	203.2	202.39	202.48	202.63	202.72	202.86	202.35	203.63	202.25	202.96	202.72	202.69	203.96	203.47	201.37	201.85	201.77	202.05	202.66	202.14	202.33	204.6
217.27	217.62	218.67	215.17	217.82	217.95	217.15	217.17	218.32	217.79	217.33	216.68	216.89	219.66	216.15	216.3	215.06	218.07	215.14	214.58	217.2	215.43	216.25	216.22	216.68	216.84	218.1	215.75	216.71	216.08	216.63	217.9	217.67	216.95	217.36	218.2	216.91	216.91	217.8	216.54	216.95	216.52	215.95	216.63	215.64	217.08	215.32	218.33	216.28	216.62
205.9	203.83	203.88	205.89	204.98	204.48	203.64	205.54	204.11	204.45	204.8	204.41	205.03	205.54	203.91	204.82	205.1	204.26	204.79	204.27	203.78	205.24	204.83	204.59	205.16	205.21	205.49	204.08	206.34	204.65	203.88	203.45	203.77	205.45	205.07	204.85	204.36	203.69	206.66	205.15	205.17	206.19	203.86	205.41	205.45	204.7	206.08	204.79	204.35	204.46
200.65	201.59	203	201.4	201.67	202.75	200.83	201.58	200.61	200.86	201.23	200.48	201.56	200.2	199.2	201.42	202.6	199.9	202	199.04	200.26	202.58	201.65	199.94	202.88	201.24	202.79	202.22	200.65	202.53	200.08	202.49	199.51	200.96	201.32	201.34	202.59	198.99	202.75	201.2	200.94	200.07	202.18	202.54	201.81	201.16	200.53	200.05	200.36	200.32
209.44	209.1	209.17	206.03	209.04	208.49	208.6	207.33	209.45	208.54	207.84	207.33	208.62	208.11	208.02	208.57	208.28	207.9	207.96	208.94	210.26	209.51	208.83	207.15	209.97	208.65	209.12	208.46	207.6	208.58	209.14	207.44	208.81	210.23	207.18	208.32	207.59	208.01	207.87	208.68	208.64	207.69	208.94	209.59	208.28	208.15	209.78	208.17	208.48	207.18
203.76	204.08	203.5	204.75	204.15	204.05	203.55	202.65	204.34	202.99	203.17	203.68	203.9	201.9	204.73	203.16	203.18	202.39	205.84	203.23	204.46	203.31	204.4	204.12	204.24	202.64	203.97	205.35	203.54	204.27	203.78	202.48	203.87	203.2	203.17	202.5	203.6	205.41	204.56	204.42	202.81	204.3	203.88	203.71	204.27	203.51	203.33	203.04	204.31	202.94
208.02	209.66	208.74	208.57	210.58	209.77	210.09	209.27	209.74	210.14	210.13	209.54	208.8	208.66	209.65	210.86	211.23	210.94	211.15	211.19	208.56	210.17	209.13	210.26	209.54	209.88	208.13	210.62	208.79	209.28	209.38	209.57	210.26	210.34	210.47	210.83	211.03	210.53	209.71	209.14	209.88	207.84	206.58	210.53	210.47	208.39	210.06	209.04	210.22	210.65
208.55	210.33	210.56	207.93	210.48	208.96	210.31	209.17	209.13	209.9	210.12	211.19	209.22	208.93	210.07	209.98	209.49	209.36	210.85	211.4	211.6	209.33	209.75	209.76	210.46	210.65	208.45	208.79	208.99	208.5	209.68	208.78	209.9	207.83	209.25	209.9	209.58	209.73	209.94	209.11	210.27	210.13	210.58	209.07	210.61	209.71	206.73	209.61	208.88	208.85
204.81	205.19	205.63	205.58	204.97	205.08	203.48	204.83	203.55	204.36	203.88	205.38	205.01	204.63	203.61	204.64	204.04	203.96	203.16	205.79	202.89	203.74	204.22	204.45	204.36	204.06	205.43	204.23	203.79	204.53	204.84	204.42	205.19	202.35	203.48	204.89	205.93	204.34	203.17	204.88	204.66	205.76	204.93	203.41	203.49	204.85	204.77	204.74	204.4	204.26
205.92	205.64	204.72	201.68	203.31	204.21	202.57	204.66	204.09	204.18	204.1	204.66	204.02	205.7	202.73	204.31	202.87	204.01	202.93	204.32	202.71	202.5	203.45	203.78	203.96	203.37	203.52	203.94	204.57	203.95	203.32	205.46	204.64	203.18	204.13	202.58	203.51	203.1	203.03	204.85	203.75	204.89	203.65	204.4	205.05	205.09	202.27	202.89	204.2	202.97
198.18	197.99	197.9	198.23	198.64	199.04	199.02	197.56	199.67	198.92	198.15	199.35	199.76	200.21	199.9	199.56	199.19	200.48	199.72	200.26	200.08	198.95	199.35	199.37	198.92	199.52	199.86	200.03	199.87	198.96	199.18	198.87	200.89	198.71	199.76	198.98	199.17	199.95	199.46	199.41	199.99	199.82	197.7	200.4	198.36	200.25	199.09	198.72	200.42	199.22
209.72	209.65	209.03	209.49	211.3	210.21	209.1	209.47	210.25	209.13	210.73	210.64	211.2	209.01	207.9	210.13	209.88	210.12	209.54	207.99	210.47	207.94	208.39	210.01	209.39	209.99	210.18	208.38	209.58	209.89	209.41	209.58	209.73	210.98	207.86	208.37	208.29	209.5	211	210.29	211.92	209.75	209.1	208.68	210.39	209.61	209.2	210.74	209.54	208.25
202.67	203.72	204.23	202.47	203.32	203.24	202.14	201.76	202.58	204.12	203.45	203.3	203.09	204.09	204.98	204.31	202.95	202.83	204.56	203.03	204.16	203.16	202.98	204.59	204.05	204.26	202.83	203.66	203.97	203.45	201.98	203.94	202.45	204.92	204.96	203.64	203.41	203.23	205.24	202.31	204.79	204.42	203.54	204.29	203.68	203.7	204.12	204.99	204.52	203.36
212.84	212.75	215.18	212.46	213.45	214.6	215.15	213.96	215.06	214.63	213.08	214.04	214.8	214.68	211.99	213.79	213.26	214.83	213.61	213.14	213.13	214.26	213.46	212.95	212.76	213.84	213.75	213.89	213.65	213.2	213.68	213.68	215.17	213.35	213.78	214.03	214.9	212.2	212.58	213.89	212.53	214.39	213.76	213.39	214.64	212.81	213.57	213.79	215.54	215.08
216.91	216.29	217.58	218.12	215.45	218.05	219.57	218.03	217.41	218.69	218.08	219.18	218.47	217.5	217.34	218.66	217.74	217.88	217.38	218.08	217.59	218.3	218.8	217.73	217.41	218.89	218.06	219.27	218.35	217.45	217.03	218.41	217.79	219	218.76	217.56	216.47	216.58	218.09	218.58	216.8	218.4	216.64	217.07	218.75	218.22	218.24	217.95	216.73	216.78
209.82	210.92	210.15	209.65	209.55	210.44	210.25	209.6	209.49	210.76	210.63	207.38	208.86	210.01	209.71	208.52	209.17	209.17	209.88	210.8	209.71	209.58	208.46	209.74	209.76	207.58	210.3	210.22	209.47	209.6	211.14	208.94	209.58	208.51	209.7	211.52	207.63	208.88	208.84	209.64	210.35	209.82	211.13	210.04	208.67	209.48	210.65	208.79	209.62	208.68
201.33	199.8	202.35	200.61	200.31	201.49	199.75	200.16	201	201.36	198.82	201.03	198.55	199.47	199.47	200.14	199.89	199.84	199.44	199.79	199.76	201.08	200.04	200.62	199.55	198.57	201.07	200.9	201.71	201.39	200.08	200.2	200.63	201.21	200.52	200.12	200.03	200.91	201.35	200.06	201.59	200.41	200.94	199.53	201.17	200.02	200.09	200.33	200.49	200.4
204.3	204.12	201.42	203	203.07	204.29	203.8	203.83	204.13	203.44	203.29	202.8	203.77	203.87	205.16	204.53	203.24	204.43	202.46	202.9	202.82	205.21	203.77	203.5	202.52	204.97	203.12	204.3	204.02	201.51	202.83	203.26	204.54	204.38	204.83	201.56	200.4	201.98	203.47	203.91	204.69	203.22	203.98	203.37	203.46	202.75	203.54	203	203.68	204.13
206.41	206.67	209.02	208.9	208.63	208.36	208.11	206.4	207.18	206.86	208.55	209.12	207.94	208.81	208.47	206.71	207.86	209.01	207.3	208.24	206.78	207.82	205.42	208.07	207.31	207.64	208.08	208.74	208.01	206.95	208.52	208.43	207.92	209.11	208.11	209.34	206.35	207.82	209.19	207.84	207.48	207.25	208.52	208.73	209.06	207.08	207.54	206.19	207.56	207.56
206.74	205.98	205.36	206.07	207.15	205.48	207.1	205.81	207.79	206.59	204.96	206.28	203.9	206.97	205.56	205.96	204.38	206.81	207.1	205.83	206.54	206.04	207.05	205.22	205.3	205.85	205.25	206.22	205.56	205.95	204.88	204.69	204.6	204.54	206.34	205.89	204.62	205.33	205.73	205.63	205.97	205.31	206.18	206.59	206.11	202.85	205.29	206.24	205.38	206.11
204.05	205.08	204.16	205.43	204.2	204.92	202.55	204.66	203.73	203.15	203.43	204.1	205.2	205.07	201.04	205.55	203.95	203.83	202.72	203.73	202.91	204.69	204.09	205.67	204.33	204.77	205.76	203.12	203.56	203.86	204.35	204.38	202.82	204.67	204.34	205.78	202.56	203.83	205.61	203.51	203.88	204.04	202.89	203.21	204.55	205.14	203.44	204	203.11	203.57
207.17	208.48	208.34	207.39	208.38	206.82	207.83	207.81	208	208.65	208.66	207.26	210.04	207.62	207.24	207.88	207.37	207.52	206.85	206.33	205.93	208.87	207.08	209.41	208.02	207.01	208.21	209.05	207.17	208.17	207.57	207.83	209.43	206.95	206.79	207.61	206.82	207.13	207.11	206.31	207.42	204.18	206.75	208.57	206.4	210.01	207.12	206.21	209.1	208.02
217.48	219.06	217.85	217.77	217.19	218.15	217.2	217.41	218.36	217.62	218.68	218.38	216.4	217.33	218.4	219.3	218.49	217.67	217.95	217.86	217.51	216.38	219.44	217.26	218.13	216.63	217.76	218.06	219.32	217.82	217.92	218.05	217.41	218.73	217.64	218.9	217.17	218.83	218.33	219.04	218.23	217.4	219.81	217.69	217.63	217.46	218.09	216.31	218.73	217.82
200.47	199.24	198.6	198.76	198.76	198.88	198.26	199.64	199.38	199.22	199.95	199.33	199.56	199.19	198.59	199.99	199.29	199.3	198.75	200.22	199.41	200.08	200.52	197.49	198.73	199.76	200.09	198.59	199.29	199.3	198.67	200.46	197.98	201.92	201.65	199.25	201.26	201.77	200.28	198.99	199.28	199.66	199.14	199.59	199.92	197.73	198.42	199.56	199.8	197.8
207.64	209.19	207.05	208.49	208.55	210.22	210.06	208.66	209.23	208.28	208.71	209.15	207.71	209.14	207.86	207.91	209.02	208.08	208.63	208.16	208.18	209.68	209.39	207.47	208.08	208.35	209.38	207.2	207.9	208.61	209.31	207.71	209.03	209.35	207.75	210.42	208.34	207.72	208.46	208.8	208.96	208.78	207.1	209.06	208.27	210.04	208.29	210.55	208.5	208.42
207.88	206.55	208.91	209.1	206.7	207.22	207.91	208.02	207	207.33	207.27	208.32	209.27	207.44	206.95	207.93	208.64	207.06	208.23	207.99	208.57	207.17	208.82	207.25	208.61	207.58	207.72	206.98	207.04	209.23	208.68	207.77	208.8	207.67	207.93	207.42	207.3	206.82	208.37	208.14	208.23	208.12	206.96	207.1	208.31	207.13	208.45	207.47	207.86	207.1
197.09	198.17	198.45	199.11	197.87	198.08	197.86	198.75	196.94	198.06	197.11	199.13	197.64	197.02	197.79	199.17	197.03	197.53	198.84	197.2	197.32	196.18	198.79	199.23	199.21	200.23	198.41	198.5	198.75	199.54	198.9	198.98	197.73	198.06	199.24	198.3	198.45	197.08	198.88	195.44	198.89	200.8	198.33	197.94	199.18	198.41	198.98	198.72	199.82	199.1
212.97	212.27	213.84	212.92	213.53	212.57	212.02	212.71	213.5	212.74	212.85	214.03	213.29	212.91	213.99	212.94	213.3	209.99	214.36	213	212.25	213.65	214.28	212.89	213.58	213.79	213.01	212.68	211.7	212.74	213.45	213.47	213.01	213.2	213.33	213.84	213.71	212.89	212.9	213.2	212.61	213.42	212.62	213.17	212.63	212.84	213.48	213.06	213.23	213.23
209.51	210.53	209.77	210.21	208.96	210.04	208.57	209.85	209.44	209.56	210.45	209.83	210.64	209.45	208.61	209.04	209.04	209.54	209.03	210.23	208.81	209.46	209.71	209.62	208.72	210.12	210.41	209.29	208.19	209.05	209.22	209.02	211.65	210.36	208.71	208.06	210.19	208.71	210.76	209.33	210.86	210.17	209.98	209.43	209.05	208.14	209.24	209.56	209.72	210.95
200.12	200.69	198.96	200.53	199.7	200.03	199.6	199.88	199.42	197.89	198.48	200.17	200.4	198.51	199.13	199.5	199.03	198.83	198.05	200.72	200	200.04	199.53	201.07	200.13	200.57	198.89	199.18	201.14	199.47	198	199.67	200.45	199.51	199.75	200.74	198.59	200.6	199.69	199.11	198.46	199.76	200.06	198.27	197.95	197.95	197.78	199.26	198.31	199.47
208.98	207.02	208.78	208.44	208.44	207.45	209.09	206.72	208.01	206.34	208.14	206.11	205.72	207.41	208.12	208.05	208.56	208.22	207.94	206.36	208.72	207.03	207.21	208.03	208.27	208.42	208.48	209.04	208.97	207.17	207.56	208.4	208.33	207.85	208.15	208.97	208.39	207.83	209.34	208.61	208.15	207.85	208.32	207.42	208.28	208.8	208.24	206.44	208.04	207.52
210.93	211.86	211.56	212.91	212.44	211.53	212.54	211.43	210.81	211.21	212.13	211.55	212.48	211.21	212.88	211.47	211.25	211.13	210.97	212.22	211.08	212.42	210.17	211.95	211.13	212.01	211.55	211.27	210.11	213.01	212.43	210.84	211.96	211.11	210.57	213.31	211.91	211.67	211.98	212.13	213.18	209.94	211.1	212.61	210.41	211.64	211.26	211.87	210.7	211.62
206.91	207.61	208.92	210.99	205.65	206.46	207.68	209.21	206.93	207.9	208.55	208.43	208.58	206.07	208.6	208.78	208.41	206.44	208.1	207.73	207.72	208.16	207.63	208.3	208.17	208.25	207.65	207.89	208.46	205.68	207.89	208.21	207.22	208.26	206.59	206.98	208.29	208	209.34	208.76	208.15	207.3	207.86	208.12	209.15	208.06	206.67	207.58	208.16	207.68
201.07	201.54	200.74	200.77	200.34	199.51	201.93	200.38	199.11	199.24	200.46	200.48	199.72	201.29	200.41	201.89	199.59	200.26	200.35	200.28	200.13	198.81	199.8	201.5	200.34	200.43	200.27	200.77	200.45	200.27	199.77	201.54	200	199.67	200.72	201.29	199.8	201.14	201.11	200.92	200.88	199.18	199.69	200.61	200.38	200.29	201.39	199.52	199.19	200.91
208.41	207.49	208.82	208.78	209.06	208.51	207.67	206.77	206.93	208.53	207.75	210.08	207.35	209.31	210.3	208.44	207.52	208.67	208.03	209.72	206.32	208.63	208.9	207.89	208.19	209.15	209.03	209.84	208.84	211.26	208.46	209.24	206.41	208.58	209.71	209.26	207.87	209.44	208.77	207.55	208.28	208.57	208.06	207.54	207.78	208.71	208.11	207.99	208.87	207.62
200.04	200.38	199.06	199.42	198.17	200.64	198.94	199.5	199.64	200.79	198.93	199.37	198.77	199.69	198.13	198.89	200.27	198.81	200.45	198.32	199.13	200.5	199.43	198.74	199.28	199.42	199.44	200.77	199.83	199.43	198.18	200.4	201.7	199.29	198.33	200.13	199.9	199.43	199.69	198.67	199.52	199.67	199.32	199.21	198.8	199.14	200.55	199.78	200.28	199.32
208.32	207.29	206.83	205.92	208.19	207.02	207.02	206.88	209.12	208.22	206.75	208.03	208.27	209.33	208.78	207.67	207.6	207.19	208.96	208.36	208.58	209.03	207.78	207.63	208.75	209.21	207.22	208.67	207.61	207.73	207.07	208.57	204.61	206.68	208.29	207.4	206.47	206.51	208.21	208.42	208.72	207.81	208.55	207.96	206.59	207.52	207.24	207.62	207.6	208.2
208.37	209.12	209.24	209.02	207.87	208.11	207.23	208.66	209.21	207.6	206.49	209.43	208.21	208.18	208.59	210.95	210.06	208.67	209.23	208.26	208.66	208.69	206.63	208.41	209.17	209.96	208.77	209.11	209.09	208.07	208.87	208.57	209.4	209.34	208.77	209.34	208.83	209.45	209.28	208.58	209.66	208.5	209.26	208.16	208.62	209.1	208.68	210.22	208.87	209.78
204.17	204.64	205.21	206.31	205.03	205.91	205.96	205.66	205.07	205.86	204.83	205.88	206.45	204.48	206.82	206.06	203.9	204.75	205.42	205.68	206.62	204.54	204.35	205.72	204.31	205.23	205.44	206.29	206.29	205.32	205.08	203.9	206.3	206.58	207.34	207.1	204.1	205.6	205.4	205.55	205.45	204.34	205.17	207.05	206.45	208.06	205.86	208.05	205.18	206.98
195.24	196.52	195.38	194.21	195.5	193.72	194.7	195.11	194.87	194.84	195.36	195.48	195.67	194.94	196.6	194.78	195.8	195.29	196.51	196.42	196.3	194.84	195.7	196.43	196.6	195.75	193.75	195.38	195.58	192.96	196.19	195.39	193.79	193.76	195.12	196.24	196.21	193.24	195.29	194.96	196.49	195.94	196.16	194.84	194.86	195.74	195.02	195.66	195.25	193.32
212.46	210.81	211.34	211.55	211.88	209.92	211.45	211.54	211.89	213.11	212.28	212.51	211.83	212.34	213.57	211.29	210.86	211.01	211.06	211.22	211.69	210.94	209.42	213.15	211.11	212.26	210.9	211.37	210.71	210.58	211.51	211.17	210.76	211.74	212.01	212.21	211.9	211.91	213.15	211.61	212.68	213.49	211.16	213.61	211.24	209.63	211.13	211.36	212.43	211.37
208.18	208.56	209.35	209.59	209.01	208.32	209.07	207.58	208.36	210.13	207.8	210.06	209.39	208.51	208.12	207.5	211.14	208.45	210.47	208.54	208.01	208.1	209.34	207.93	208.63	208.17	208.9	209.85	209.01	208.51	209.63	208.71	208.92	208.76	208.79	207.82	207.84	208.77	207.94	207.94	208.4	209.17	209.2	208.18	209.33	207.82	208.09	210.02	209.98	208.52
198.89	198.96	200	200.83	200.36	198.94	199.74	200.17	200.51	200.4	199.87	200.52	199.25	199.11	198.26	199.04	198.7	200.97	199	199.14	199.76	201.16	199.2	200.73	200.35	198.47	200.21	200.43	197.77	199.83	197.96	198.12	200.56	198.76	199.98	200.28	199.94	199.21	200.75	199.32	197.91	200.19	199.94	198.09	199.44	199.98	199.64	199.53	198.49	198.72
217.06	216.84	217.16	218.5	214.64	216.83	216.81	219.25	216.47	214.3	216.87	215.86	217.83	218.53	216.35	218.2	217.76	217.94	216.62	216.78	217.87	218.36	216.53	217.96	217.04	215.98	217.63	217.12	216.67	217.7	216.61	217.45	216.86	218.03	217.56	218.3	218.53	217.1	216.59	218.42	216.71	216.49	216.54	216.55	217.8	217.79	218.12	218.49	217.56	216.19
203.38	202.64	203.79	205.28	203.22	203.89	205.23	203.57	204.48	205.31	203.59	203.19	203.34	203.96	203.09	203.06	203.42	204.94	204.05	205.11	204.18	204.94	204.55	203.22	203.34	202.72	203.63	204.78	203.39	203.59	203.7	202.04	202.93	203.11	205.87	205.19	202.52	204.88	202.92	202.99	202.34	203.61	204.6	204.27	204.48	203.97	203.93	202.17	202.92	204.46
204.97	206.63	206.01	206.56	207.54	206.18	208.1	204.86	207.25	207.01	206.45	206.84	207.6	204.94	207.25	207.71	206.75	206.7	205.97	206.76	206.81	206.99	206.32	205.23	206.6	205.84	207.14	206.83	206.56	206.09	207.6	205.42	206.68	205.6	206.36	207.31	206.02	207.14	207.05	205.86	207.14	207.15	205.29	205.66	207.62	206.14	206.54	207.98	206.77	206.87
217.83	216.81	217.21	217.75	218.29	217.9	217.11	218.44	218.97	218.11	218.86	218.8	217.63	218.22	216.75	218.89	217.23	218.53	218.13	217.71	217.18	218.49	217.3	218	218.88	216.87	218.22	218.02	217.79	219.22	217.73	218.27	217.4	217.88	216.83	218.1	216.53	218.79	216.17	218.75	217.66	217.02	216.79	217.22	218.2	218.79	218.45	217.44	217.36	216.79
212.44	211.01	210.4	210.61	210.73	211.9	210.75	213	210.87	211.36	212.24	210.52	211.13	210.42	212.64	210.63	211.56	212.45	210.44	211.88	212.16	211.32	211.17	210.64	210.9	210.53	210.43	212.32	209.68	212.25	211.31	211.53	212.03	211.72	212.3	210.87	210.79	210.76	211.16	211.46	211.09	210.49	210.49	209.76	211.5	212.1	213.64	212.51	211.36	211.97
208.11	210.06	209.38	209.93	206.11	209.26	209.06	208.98	209.12	208.72	208.11	208.57	207.64	209.75	208.39	208.5	208.32	208.88	208.31	208.06	210.12	208.72	208.8	205.86	207.73	209.05	209.36	208.85	210.69	210.27	208.42	208.66	209.99	208.75	208.83	208.86	209.25	209.56	209.03	209.2	210.07	209.93	209.09	210.21	208	207.64	208.85	209.75	208.66	208.79
209.81	207.72	209.15	207.95	209.45	209.15	207.91	208.61	208.91	208.26	206.71	209.44	208.54	210.3	208.2	209.72	207.05	209.48	208.98	209.67	208.41	208.22	208.99	210.47	208.87	208.74	207.82	208.36	207.11	208.59	208.45	207.94	208.41	208.41	207.55	208.88	207.63	208.72	207.74	207.94	208.97	209.18	208.17	208.63	209.71	208.7	207.62	209.17	208.88	208.32
199.71	201.38	199.62	199.71	201.52	201.1	201.2	200.76	200.06	201.13	200.85	201.11	199.79	199.55	200.37	200.8	198.95	200.07	201.01	202.03	198.88	201.48	200.77	200.12	200.22	199.86	199.78	199.45	201.85	199.98	200.73	201.67	199.3	199.92	201.6	201.36	199.77	199.62	200.35	200.32	198.89	201.87	199.54	200.83	201.15	198.83	200.32	198.85	202.56	199.85
212.42	211.89	211.89	213.16	211.38	211.71	211.39	211.22	211.45	211.48	210.86	212.63	211.83	210.36	212.21	212.03	210.38	211.45	210.64	211.51	210.86	212.98	211.44	212.54	212.29	212.05	211.83	211.76	212.27	211.24	212.33	212.24	211.16	212.57	211.57	211.67	213.35	212.17	211.85	211.95	210.55	211.06	211.31	211.95	210.7	210.63	210.51	212.69	210.77	212.63
216.64	215.87	215.85	218.95	216.49	217.42	216.59	217.97	217.28	217.64	215.08	216.49	216.95	215.96	217.28	217.53	216.53	217.07	216.97	216.76	218.02	217.73	216.05	218.12	216.19	214.54	217.44	216.57	215.72	216.71	217.55	217.17	217	218.98	217.4	216.46	216.12	215.77	216.76	216.2	217.06	216.35	216.86	217.15	216.97	216.8	216.83	217.29	216.62	217.75
202.85	204.53	205.2	204.32	202.99	204.17	202.15	204.69	202.8	203.97	204.17	203.69	204.62	204.58	203.35	204.15	203.34	202.27	203.69	204.27	203.9	205.03	205.26	202.11	203.91	203.43	204.07	203.72	204.64	203.17	203.56	202.86	201.74	203.64	204.12	203.73	203.04	203.6	203.73	203.44	203.35	203.59	204.97	203.7	203.93	201.49	204.47	203.22	204.71	202.73
218.04	218.5	219.11	216.65	217.13	217.55	217.35	217.69	216.83	215.86	217.52	219.43	217.12	218.34	217.56	218.95	218.07	218.89	219.61	219.09	217.76	219.83	218.06	217.71	217.88	217.72	217.58	219.25	218.05	217.2	216.31	217.76	218.64	217.37	218.03	218.03	218.99	217.42	217.55	217.87	216.68	216.77	217.66	218.65	218.07	218.38	216.49	217.83	217.43	217.15
213.39	212.51	212.3	212.49	213.29	212.39	212.6	213.84	212.6	214.83	213.54	212.63	211.33	213.69	213.32	214.58	213.17	211.7	213.04	212.97	212.02	211.97	212.85	213.95	211.55	213.07	212.4	213.09	212.71	212.45	211.96	211.38	213.68	210.7	212.51	213.32	213.07	211.61	213.97	211.79	211.19	212.79	212.4	213.22	212.61	213.17	212.75	211.82	215.06	214.56
204.27	203.81	204.91	203.07	203.91	204.28	205.27	206	202.98	203.45	203.09	202.18	202.95	203.55	203.98	203.94	204.28	203.76	203.12	203.73	204.05	203.36	205.89	202.92	202.72	203.24	203	203.01	204.98	204.85	202.68	204.25	202.93	203.44	203.94	201.97	203.78	203.69	203.6	204.12	203.96	204.3	203.99	204.04	204.76	201.43	202.9	205.18	204.26	203.52
208.4	208.76	208.81	208.75	209.92	208.09	208.44	209.97	209.52	210.37	210.83	209.97	211.35	208.54	208.51	208.12	209.21	209.7	209.03	211.32	209.31	210.21	209.85	208.41	210.33	208.54	209.06	209.37	210.03	208.6	209.09	207.72	209.33	209.81	210.3	209.56	208.48	209.88	210.49	210.74	210.4	209.9	209.17	208.39	210.45	209.48	208.62	210.46	209.08	210.04
212.4	211.76	212.85	211.95	210.59	211.25	212.45	210.63	211.5	212.74	213.18	211.44	212.64	211.47	211.88	210.65	210.39	211.02	210.67	211.66	211.36	212	211.61	209.91	212.83	211.88	211.34	209.92	210.9	211.55	213.11	211.95	211.85	210.63	210.74	210.92	210.29	212.5	209.59	212.09	211.08	211.16	212.59	211.4	211.07	210.97	211.9	210.39	212.35	212.41
213.18	212.1	210.84	212	211.39	212.5	212.02	213.08	213.02	211.9	212.25	211.41	210.89	211.7	211.98	212.77	212.76	212.68	211	212.37	212.13	211.94	211.89	212.21	210.73	211.1	210.93	211.97	212.86	211.02	212.75	211.2	213.98	210.16	211.38	211.07	212.26	212.3	211.63	209.92	210.61	211.52	212.5	212.06	213.19	211.55	212.32	210.02	210.46	212.17
201.84	202.42	204.3	203.26	203.37	204.12	204.13	202.04	202.06	202.25	203.56	203.15	203.22	202.73	202.19	203.98	203.05	205.26	203.13	204.06	203.63	202.17	203.17	201.46	203.02	205.15	203.78	203.94	201.23	203.18	204.6	201.53	205	203.94	202.41	203.51	204.16	203.64	204.7	204.76	204.05	203.18	203.22	203.76	203.42	203.56	202.65	203.5	201.95	202.85
198.87	199.3	198.61	199.5	199.45	199.11	198.69	198.67	199.16	198.18	198.7	196.92	198.87	199.19	198.67	197.93	199.68	199.53	198.67	201.01	198.18	197.61	199.47	199.05	198.5	198.77	199.58	198.78	197.93	198.98	199.76	198.76	199.61	199.68	197.68	199.15	198.71	198.75	199.18	198.76	196.07	198.09	198.71	198.21	198.63	199.18	198.34	199.45	198.84	200.04
209.5	208.5	208.52	208.43	209.92	210.76	208.85	206.95	209.74	208.65	207.9	209.04	208.51	207.91	207.54	208.77	209.86	209.78	208.02	207.81	208.13	207.93	207.74	208.04	210.59	208.67	207.53	209.57	209.61	208.57	207.42	208.53	209.56	208.69	208.03	207.27	208.09	207.86	209.14	209.56	207.9	206.97	208.63	208.95	208.84	209.58	210.09	208.94	211.05	208.64
205.39	203.06	203.58	204.55	205.7	203.03	202.29	201.34	204.29	202.86	203.11	203.95	205.04	202.06	203.63	202.6	202.64	203.89	204.11	203.73	202.83	203.6	203.89	202.01	203.5	205.23	204.59	203.4	203.85	203.94	203.5	204.83	201.96	204.83	204.28	202.14	201.31	203.54	203.8	202.99	204.45	204	204.3	204.09	204.32	203.93	203.45	203.85	203.99	203.1
212.23	212.22	212.36	210.71	211.01	212.14	212.69	212.5	211.36	212.73	210.92	211.38	212.1	210.09	211.15	210.22	212.51	211.62	212.77	210.53	212.76	211.01	213.25	211.71	210.09	212.34	210.22	210.11	213.3	212.44	211.23	210.71	210.74	211.12	211.6	212.31	211.56	211.21	211.96	211.05	212.95	214.03	210.8	212.59	211	211.24	211.25	212.04	210.24	211.73
208.91	208.48	207.18	207.97	207.2	207.22	206.56	207.5	209.39	206.44	209.84	206.89	206.89	208.89	208.11	207.6	207.89	207.4	207.51	205.92	207.37	209.19	207.53	206.77	208.59	207.57	207.68	208.4	208.68	209.63	208.53	209.25	208.16	207.49	205.98	207.15	208.96	207.22	206.59	207.89	206.32	207.43	207.64	206.69	209.39	206.42	207.5	209.38	208.12	207.34
203.68	203.82	205.27	202.21	204.73	204.78	203.26	204.01	205.3	203.23	202.74	203.33	204.22	202.27	204.37	202.08	201.71	204.82	205.14	202.92	203.37	202.5	205.22	203.29	202.18	202.14	204.59	202.75	204.2	202.43	204.81	204.35	204.92	203.55	204.99	203.64	202.7	203.32	204.2	201.92	204.89	204.48	202.51	203.51	205.12	202.69	202.92	203.06	204.49	202.99
203.84	203.7	202.92	202.82	205.17	202.6	203.22	203.8	204.74	203.59	203.98	203.95	205.12	203.27	202.85	203.99	203.35	204.39	203.58	202.62	204.16	203.66	203.09	204.63	204.54	203.47	203.56	202.3	202	203.98	203.29	204.95	204.12	201.61	203.01	203.8	203.78	204.22	204.12	203.21	203.8	203.15	204.04	204.08	203.27	203.54	203.97	203.46	204.25	202.69
208.79	208.17	207.34	205.99	209.56	207.76	209.41	206.36	208.85	209.26	208.46	208.76	207.35	208.93	207.43	207.88	209.02	209.05	208.59	207.48	206.89	207.03	207.58	208.77	207.15	208.11	208.14	209.12	209.48	208.32	211.14	208.14	207.52	209.29	207.94	209.29	209.88	208.59	208.43	210.44	208.95	208.17	208.41	207.84	209.04	208.44	209.28	209.34	209.43	208.38
198.31	199.92	198.3	198.99	200.06	199.96	200	199.39	199.76	199.94	198.84	199.42	198.36	199.94	199.25	198.82	198.59	197.77	200.05	199.44	200.2	200.26	198.82	199.43	199.47	199.67	198.64	200.4	200.18	199.19	199.33	200.64	198.62	199.41	199.19	199.54	199.67	199.02	198.56	200.43	199.79	199.29	199.51	199.43	198.74	200.93	200.34	202.09	201.31	198.56
206.74	207.34	209.29	207.39	206.9	208.77	208.33	206.57	208.16	207.47	206.83	209.5	207.18	207.55	208.69	208.42	208.59	209.21	207.56	206.97	207.88	208.12	208.38	209.85	208.64	208.44	207.48	207.72	207.97	208.51	207.1	207.74	208.83	207.67	208.01	206.68	209.05	208.54	208.51	208.08	207.03	209.65	208.01	207.29	206.74	207.61	208.55	207.34	207.5	209.1
208.33	209.05	206.55	209.52	209.07	209.24	209.29	209.18	209.12	208.64	208.69	209.36	208.84	208.55	210.44	208.6	208.62	206.8	207.74	208.22	207.74	208.98	209.1	208.49	210.14	206.76	209.16	208.18	208.22	208.57	207.16	208.07	207.9	209.56	208.78	208.88	207.49	209.9	209.2	208.18	209.15	206.46	208.71	208.71	207.27	209.7	208.19	208.38	209.16	208.69
213.09	213.01	213.89	212.29	211.81	213.89	213.96	214.98	212.79	212.33	213.29	212.6	212.66	213.06	214.62	211.64	213.13	213.13	212.57	211.65	214.02	213.27	213.75	213.07	212.18	212.66	213.07	213.17	212.99	213.69	212.37	213.14	211.38	213.96	212.88	212.64	213.84	213.87	212.46	212.64	212.37	212.63	212.3	212.76	213.12	214.23	214.26	212.53	213.58	213.89
217.47	216.51	216.37	216.89	217.64	217.24	217.25	216.18	217.47	217.53	217.49	217.68	217.54	218.35	216.71	216.97	216.19	216.29	217.29	217.73	216.52	216.69	216.09	216.04	216.78	215.88	217.25	216.7	215.65	217.05	216.27	217.2	216.85	216.05	217.17	216.21	217.17	216.48	216.5	217.66	217.33	217.28	217.09	216.18	217.55	216.63	217.5	217.81	218.44	218.03
216.51	217.41	217.89	215.08	215.78	216.78	218.03	216.75	216.92	217.03	217.27	215.85	216.48	217.41	217.61	217.74	217.52	217.38	218.5	217.49	216.4	218.18	217.02	215.15	216.84	216.09	217.44	215	218.41	216.52	216.93	217.35	215.11	216.96	216.19	216.74	216.88	217.4	217.72	215.38	217.75	216.9	217.03	216.37	216.98	216.02	217.38	216.18	215.63	215.74
208.48	208.86	207.53	209.89	210.19	211.3	209.41	210.29	208.64	210.88	209.8	209.07	209.01	211.35	209.34	209.07	209.25	208.78	210.19	210.28	209.89	209.48	209.18	208.78	209.98	210.25	210.94	209.32	207.77	208.98	208.7	209.34	209.79	211.63	209.05	208.87	210.14	210.79	208.54	210.21	209.12	209.65	208.98	208.18	210.58	209.75	212.52	210.55	211.91	209.88
211.73	212.75	210.99	213.64	212.19	210.44	212.48	212.99	211.94	212.33	212.13	211.03	210.18	212.89	212.14	212.69	214.72	211.43	211.14	212.44	210.83	211.27	212.9	210.94	211.32	211.22	213.05	211.89	212.27	211.67	211.4	212.61	211.38	212.06	211.58	212.53	211.86	210.46	209.85	211.15	212.03	211.82	212.24	211.23	212.39	212.12	211.97	210.62	212.61	210.97
202.09	201.79	202.27	201.32	201.34	200.91	200.74	200.7	201.1	201.48	200.52	200.78	200.09	202.3	200.26	198.86	200.04	202.27	202.21	200	202.18	201.05	201.41	200.5	200.75	201.79	200.4	201.13	200.95	201.38	199.73	200.38	200.91	200.56	201.02	200.91	201.3	201.89	201.49	201.55	200.64	202.21	199.79	201.1	201.32	202.71	200.2	200.84	201.2	201.12
206.71	207.1	208.09	207.51	207.97	207.3	205.34	206.97	207.62	206.79	207.75	205.91	209.09	209.14	210.09	208.08	207.6	206.42	206.92	209.69	207.29	209.58	206.79	206.67	206.6	206.41	208.07	209.08	207.98	208.73	209.7	208.2	206.47	207.77	207.89	208.06	208.1	208.03	207.46	206.72	207.34	207.6	208.21	206.42	207.87	206.9	207.88	208.1	207.41	208.1
202.87	202.59	204.02	202.55	203.64	201.05	201.16	202.88	202.07	203.22	203.74	202.81	202.47	202.92	202.33	203.31	202.7	202.78	203.76	201.47	203.64	203.95	204.21	200.81	203.72	203.78	202.99	205.9	203.51	204.35	202.55	201.68	203.76	204.61	204.1	202.75	203.03	203.37	203.11	202.54	204.72	203.41	203.83	201.71	204.37	201.88	203.48	202.06	204.58	203.68
208.37	209.01	207.23	205.9	206.88	207.55	206.48	206.21	207.16	207.66	207.71	206.75	207.12	206.51	208.56	206.96	207.6	206.82	209	208.31	206.04	208.29	205.9	207.31	207.12	207.76	206.43	207.9	207.53	207.81	207.58	207.61	208.29	208.79	207.83	206.77	206.54	208.62	207.54	205.78	206.71	208.92	207.53	207.51	208.63	207.82	206.92	208.3	207.18	206.84
205.12	205.47	204.12	205.45	205.17	203.63	203.64	203.75	204.02	204	204.44	205.22	204.05	205.41	204.6	204.87	204.06	202.87	203.86	205.13	205.69	204.49	204.41	205.94	205.02	205.18	204.25	203.88	204.86	204.54	202.85	203.73	205.15	206.28	204.97	204.54	203.76	203.45	204.4	204.72	204.61	203.9	206.4	206	205.56	204.41	205.15	204.74	205.1	205.2
208.76	208.5	207.37	208.83	207.36	208.76	209.14	208.97	208.4	207.33	208.23	208.14	208.28	208.08	207.72	208.85	208.28	209.04	208.4	208.45	208.9	209.41	208.59	208.76	209.07	208.02	209.13	208.82	207.43	206.07	209.99	209.51	207.54	207.67	208.74	209.73	209.32	209.66	209.09	208.29	207.45	208.59	209.38	210.09	209.72	210.61	206.73	211.19	207.99	208.51
209.72	208.9	207.39	207.59	207.79	208.43	207.37	209.49	207.47	207.59	209.08	210.13	209.9	207.9	209.13	208.52	209.47	207.84	210.07	208.02	207.62	208.35	209.59	209.73	208.98	207.46	207.91	208.74	209.59	208.49	209.46	209.4	209.07	209.36	207.8	208.29	208.24	209.59	207.09	209.38	208.68	209.41	206.89	206.62	208.82	210.41	207.89	209.25	207.86	209.01
218.29	217.98	218.42	217.87	216.34	218.17	216.18	217.04	217.6	217.26	216.57	216.89	217.44	216.93	217.09	216.01	215.79	217.24	217.9	217.33	217.44	215.51	216.66	217.17	217.09	216.7	216.25	217.82	215.71	217.82	216.36	215.32	216.45	218.27	217.46	217.32	216.33	216.09	216.7	217.75	215.63	218.09	216	216.68	215.9	216.69	216.59	215.07	219.19	216.35
207.42	207.85	207.38	207.52	208.11	208.2	207.08	206.76	207.68	207.93	207.09	207.42	208.86	207.05	209.22	208.5	207.59	207.42	207.97	208.4	206	208.3	207.79	207.02	207.45	207.07	206.61	206.37	208.04	209.12	207.38	209.03	208.23	207.26	208.34	207.82	207.73	206.95	206.9	208.05	206.23	207.55	208.28	207.92	208.89	207.92	207.89	208.4	208.45	207.88
207.98	207.76	208.84	207.55	209.24	209.4	207.84	208.91	208.02	210.24	207.91	208.21	210.43	208.95	208.72	209.32	210.23	207.19	208.36	208.69	209.03	208.35	208.64	207.29	208.02	208.69	207.85	208.85	209.56	208.19	208.8	207.07	207.72	208.42	208.7	207.16	207.01	209.82	209.42	209.04	209.68	208.22	207.44	207.38	208.4	208.47	209.35	207.04	208.57	208.2
204.41	204.22	204.26	203.64	203.79	204.82	202.84	202.38	203.8	203.95	204.23	204.2	203.89	203.16	204.3	206.01	202.15	202.49	202.13	204.85	203.82	205.27	204.23	203.25	203.51	203.96	204.37	203.04	202.95	204.44	204.29	203.39	205.13	204.34	205.47	203.3	203.68	204.31	203.76	202.76	203.47	204.87	203.66	203.08	203.41	204.83	203.2	204.4	202.43	204.41
208.47	209.72	207.48	208.75	209.16	209.02	208.02	207.03	207.41	208.81	210.83	207.52	209.06	208.11	209.25	208.53	208.3	209.16	210.3	209.78	209.08	208.64	208.53	208.23	207.76	209.56	208.35	210.59	208.91	210.4	210.09	208.2	209.76	208.39	208.44	208.57	207.96	209.62	208.89	209.36	209.27	209.35	205.81	208.24	207.71	209.17	207	207.68	208.17	209.56
206.95	205.97	207.83	207.93	208.23	208.53	208.35	207.09	206.85	206.89	208.38	208.55	207.79	206.57	208.78	209.74	207.76	207.76	207.3	206.61	208.37	208.37	209.36	207.92	207.23	206.11	206.93	207.51	207.44	206.07	208.32	207.52	207.16	208.07	207.42	207.75	206.78	206.09	208.49	206.82	208.33	206.91	208.39	208.21	208.45	209.12	209.04	208.3	207.57	206.58
201.72	203.76	203.61	204.4	201.27	203.09	201.76	204.59	200.7	204.55	202.59	202.84	203.8	203	202.74	202.59	204.75	204.24	203.7	202.97	202.65	203.21	203.13	205.33	203.62	203.41	202.34	204.39	201.55	202.97	204.97	203.16	202.59	203.94	202.73	201.81	202.74	203.39	204.78	203.01	204.34	202.83	202.76	203.27	204.07	202.09	202.85	202.85	203.15	202.8
203.51	201.48	203.53	203.07	202.11	202.02	200.56	202.63	202.42	203.61	202.94	202.63	201.67	202.6	202.35	200.99	203.47	200.74	201.83	202.23	202.7	202.68	202.6	202.78	202.22	203.12	203.03	202.44	201.27	203.03	202.77	201.17	200.77	201.27	202.47	202.65	201.1	202.26	203.05	202.57	203.67	202.65	202.55	201.3	202.75	202.14	202.34	203.02	202.32	200.49
208.51	210.57	208.45	208.66	208.32	208.88	209.59	207.42	209.06	211.08	207.28	207.75	208.61	208.04	209.31	208.05	207.91	207.66	207.64	210.14	208.21	207.94	207.53	208.26	209.49	209.13	209.52	208.96	207.89	209.93	208.85	207.74	209.29	208.81	209.36	208.62	206.84	209.66	208.47	208.62	209.55	210.69	209.1	209.43	208.48	210.06	210.03	208.22	208.14	208.92
213.16	212.98	214.03	213.75	212.49	211.94	213.68	211.37	213.24	212.8	213.48	212.22	213.32	212.66	212.87	213.95	213.1	212.38	213.42	209.71	211.44	212.58	214.5	212.9	212.01	212.52	211.71	213.86	214.39	212.56	212.9	214	213.52	212.47	211.95	213.08	212.79	214.64	214.42	214.11	212.84	212.38	212.83	212.24	212.82	212.98	212.22	213.22	213.84	212.51
206.3	206.39	205.87	207.33	209.36	206.41	206.89	208.76	207.35	207.6	208.41	207.36	207.68	208.01	208.13	207.29	208.13	207.41	207.48	207.6	209.08	208.26	206.77	207.74	205.68	207.2	206.73	208	206.28	207.44	207.69	208.44	208.09	209.79	206.09	208.23	207.99	208.05	208.85	206.66	206.64	207.84	208.17	206.53	208.2	207.79	208.33	206.75	207.77	207.59
196.22	195.21	195.1	194.88	195.15	196.34	195.28	195.35	193.66	194.04	194.46	195.42	195.56	194.91	194.76	195.07	195.99	195.71	193.94	195.32	194.64	195.81	195.12	195.19	194.47	195.61	194.05	195.44	196.23	196.88	194	195.93	195.91	194.51	195.13	195.66	195.79	195.02	196.28	195.22	194.43	194.84	195.63	194.13	197.02	194.47	195.59	194.37	196.33	196.5
203.4	202.96	203.31	200.53	201.64	202.84	202.52	202.7	202.05	202.5	204.18	204.04	201.81	201.08	203.37	203.51	202.98	200.9	202.07	203.63	202.25	202.88	202.79	203.39	204.35	203.97	203.21	202.14	204.01	201.81	202.63	201.97	201.23	203.58	202.17	202.66	200.69	201.97	201.53	204.03	201.92	200.93	202.21	204.18	202.44	204.15	202.33	202.16	202.84	201.37
211.78	213.46	212.19	211.8	211.92	211.66	213.85	211.36	212.01	212.48	211.8	210.22	212.91	211.06	212.4	212.22	211.31	212.21	211.08	211.29	210.74	212.53	211.78	211.52	213.73	209.97	211.76	211.3	211.08	211.56	211.89	212.81	211.42	211.01	212.23	210.74	213.45	211.36	211.98	212.88	211.82	212.32	211.98	211.11	210.44	211.4	210.85	210.73	210.63	210.61
207.23	207.03	208.05	207.91	207.62	207.51	207.67	207.91	208.32	207.67	207.77	207.19	207.44	207.38	207.51	207.43	207.7	208.32	207.52	209.23	208.17	209.43	209.94	208.21	208.07	207.48	207.88	206.26	207.59	207.3	208.52	207.26	207.9	207.82	207.38	207.05	206.99	208.16	208.12	206.82	208.2	207.68	207.43	207.75	205.67	208.21	207.58	206.95	208.35	208.77
202.43	202.91	201.27	203.9	202.89	202.84	203.7	203.98	203.15	204.34	202.99	202.41	201.34	201.84	201.59	203.77	203.05	203.43	203.48	203.45	201.81	202.58	203.09	203.24	201.29	202.16	201.78	202.46	202.32	204.1	202.23	202.78	202.25	201.91	201.78	202.83	201.62	204.11	202.42	200.29	202.42	202.42	201.34	202.21	201.69	202.96	201.7	202.2	202.78	203.09
201.66	200.87	202.86	202.17	203.13	204.7	202.25	202.64	202.78	203.15	201.88	204.26	202.97	203.71	201.87	203.48	201	202.68	201.76	201.17	200.92	202.14	203.01	201.73	203.65	202.69	203.01	202.37	202.74	202.88	202.65	202.57	202.97	203.09	202.36	202.88	204.15	204.47	201.61	201.17	203.97	202.21	200.93	202.56	202.44	203.49	202.22	203.8	202.01	201.53
208.63	208.67	208	208.38	208.79	208.57	208.47	207.83	209.65	208.49	208.73	210.45	209.32	210.22	208.74	209.53	209	207.73	210.95	209.44	208.85	210.76	210.01	209.25	208.67	209.45	209.14	208.92	207.32	208.91	209.17	207.83	210.38	210.41	209.89	209.89	209.42	207.37	208.46	210.2	207.92	209.57	209.24	208.45	210.77	208.03	209.61	209.95	209.59	208.29
208.3	206.74	209.22	206.8	209.22	207.57	206.79	207.05	209.17	206.67	207.34	206.19	206.81	206.63	207.27	207.06	208.01	208.14	208.55	207.23	206.6	208.09	208.7	206	208.96	206.84	207.99	207.48	207.57	207.84	207.98	207.67	207.63	206.47	207.68	207.52	209.34	208	207.25	207.4	206.32	206.49	206.93	207.38	207.3	208.18	206.93	207.15	206.42	208.17
198.04	199.33	198.52	198.55	199.01	198.15	197.64	198	197.78	197.94	199.34	199.71	199.31	198.53	199.08	199.53	200.14	199.62	199.24	198.92	198.57	198.44	199.02	196.98	198.87	197.73	198.61	200.69	198.35	198.84	199.88	199.6	197.72	200.55	199.08	199.75	198.39	199.96	199.04	198.88	199.44	198.69	199.51	198.46	197.88	199.21	198.47	200.32	199.64	197.76
213.68	212.64	214.35	214.4	212.29	212.38	213.8	213.72	213.96	213.81	211.67	214.71	213.75	211.37	213.13	212.31	212.42	212.59	213.19	213.53	214.61	213.63	212.64	211.54	214.04	213.29	212.82	212.47	212.49	213.28	213.16	212.55	213.46	212.52	212.29	213.42	212.83	212.19	212.9	211.06	214.02	213.27	211.68	212.13	211.33	212.94	212.77	213.15	212.43	213.16
199.84	197.79	198.04	199.41	200.77	199.25	198.37	199.24	199.16	200.55	199.51	200.07	199.4	199.4	199.17	198	198.95	200.29	199.13	199.64	200.01	200.67	200.3	197.37	198.9	199.74	200.04	198.98	198.95	198.95	200.47	199.58	198.47	197.79	197.97	199.21	199.26	198.92	201.23	200.94	199.52	198.99	199.68	199.58	199.95	200.14	198.99	199.69	199.12	200.75
203.04	204.46	202.22	202.9	203.44	204.13	202.83	204.8	204.24	204.43	203.84	204.09	203.9	205.29	203.68	204.01	204.19	203.17	204.95	204.63	203.47	202.18	202.85	202.38	201.94	202.49	202.91	203.68	203.74	203.53	204.18	203.87	204.26	203.63	203.29	204.38	203.19	201.82	203.9	203.28	203.16	203.69	202.9	203.5	201.34	202.75	202.81	204.58	204.99	202.89
211.73	213.25	211.95	213	214.25	212.92	213.87	213.5	211.82	213.54	212.95	213.5	211.66	212.53	214.65	211.53	211.54	214.11	213.55	214.2	212.38	211.89	214.51	214.25	212.42	212.53	214.25	211.85	214.03	214.94	212.64	213.17	213.97	213.47	211.37	213.79	213.39	212.65	214.3	212.82	212.2	212.47	213.36	212.4	215.41	212.3	213.37	215.07	211.2	213.11
200.42	197.92	199.69	199.75	200.71	199.76	199.4	199.35	200.49	200.55	199.48	199.27	200.7	199.94	200.44	200.98	200.17	201.06	199.23	200.59	200.49	200.67	200.19	200.35	200.29	200.4	200.25	200.11	198.89	199.33	200.21	200.79	200	200.78	202.17	200.93	199.73	199.64	199.89	199.98	199.03	199.71	199.5	201.11	202.09	199.05	199.38	197.88	200.13	200.89
198.62	200.54	200.06	200.74	199.87	200.41	199.32	199.3	200.47	199.71	200.69	199.92	200.72	199.76	199.28	199.63	201.22	200.71	198.31	199.54	200.76	199.24	201.44	201.08	199.21	201.46	201.25	199.2	200.14	198.99	200.91	199.81	200.69	200.04	200.41	200.99	199.58	201.05	201.35	201.01	199.41	201.62	199.82	199.38	201.72	200.81	200.05	199.55	200.26	199.86
205.27	205.94	204.46	203.94	205.33	205.28	203.64	204.76	203.8	204.61	205.11	205.34	204.78	204.82	205.32	203.08	205.97	205.98	203.48	204.33	204.2	205.77	204.39	204.35	204.91	204.73	205.9	205.31	203.64	204.49	207.95	204.18	204.58	203.96	204.07	204.59	204.33	205.05	204.6	205.18	207.06	205.99	205.07	204.18	204.95	205.19	205.7	205.38	203.72	204.71
198.59	199.17	199.59	201.9	200.38	199.18	201.74	200.96	198.66	200.27	199.03	200.57	199.54	199.17	200.19	200.25	200.37	200.75	200.08	199.28	198.28	197.35	201.45	199.64	198.32	200.22	199.94	199.77	200.33	199.29	199.02	200.69	199.51	199.82	199.55	200.39	199.53	201.24	200.14	199.36	201.64	199.07	199.13	200.51	200.33	200.03	197.99	198.88	200.82	198.4
210.82	208.62	209.01	209.65	208.4	209.13	208.71	207.97	207.99	211.2	209.49	207.93	207.06	209.16	209.66	210.04	208.23	209.24	207.51	209.24	208.7	208.03	207.94	208.76	207.84	207.34	208.26	208.36	207.76	208.73	209.6	207.89	208.71	209.74	210.68	209.48	209.2	207.62	208.52	208	208.34	209.15	208.62	208.09	208.29	209.63	209.03	208.81	209.11	208.53
198.56	198.54	198.48	197.97	198.08	198.33	198.56	198.22	199.5	198.36	199.63	196.92	198.21	197.59	199.75	198.36	199.44	198.73	199.13	199.1	199.39	198.59	200.13	197.95	199.4	199.67	198.53	199.71	198.88	198.01	200.61	198.35	199.67	196.54	197.37	199.3	199.3	198.54	199.13	199.52	198.01	198.32	198.8	198.83	199.13	199.51	198.17	199.07	198.28	199.22
211.14	212.34	210.95	211.35	213	213.17	212.62	210.97	213.42	213.1	212.84	212.05	211.12	212.49	212.35	211.73	212.77	213.16	212.26	212.85	212.69	211.11	212.79	210.97	211.3	212.84	214.41	212.91	214.5	212.14	212.75	211.84	211.99	212.56	212.41	212.27	211.39	211.25	213.48	213.08	211.34	211.1	213.12	212.25	211.99	212.95	211.16	212.54	215.1	212.38
199.89	201.57	199.83	201.59	200.59	198.78	198.9	201.5	198.98	200.39	200.26	199.37	199.94	200.1	200.05	201.35	200.46	200.7	201.25	199.33	201.6	200.49	201.94	201.22	199.46	200.5	198.97	200.84	199.19	199.93	199.28	200.45	200.45	201.09	200	200.47	199.52	200.16	200.84	197.93	199.64	198.22	201.75	201.37	199.28	199.15	199.15	200.53	200.24	202.11
204.3	204.11	203.79	203.53	203.02	203.22	203.56	204.14	203.94	202.74	204.16	203.62	203.73	202.98	205.66	203.96	204.68	203.06	203.81	203.41	203.15	203.79	203.73	202.1	204.55	203.1	203.1	202.77	203.74	202.66	203.84	203.62	204.45	204.37	204.77	203.53	203.96	204.96	204.15	202.71	203.48	204.19	205.28	202.98	202.59	203.1	202.45	202.5	204.68	202.37
213.7	214.83	213.9	212.42	214.53	213.71	214.67	214.84	215.77	213.61	215.26	214.19	213.35	213.05	213.5	213.46	212.73	213.28	213.64	212.69	214.04	214.11	214.93	211.6	214.56	214.26	213.75	214.76	214.27	214.84	212.18	213.52	214.27	213.19	214.43	213.34	215.62	213.95	213.87	214.46	214.31	213.23	214.3	213.08	212.43	215.96	215.77	211.03	211.99	212.1
212.72	212.05	211.85	211.53	211.91	210.75	211.77	211.56	210.7	211.59	212.36	211.21	211.14	212.48	212.23	211.61	210.7	209.94	212.24	210.46	212.1	210.68	212.12	211.52	212.48	211.27	211.25	211.96	210.79	211.06	211.09	211.85	211.27	210.98	212.15	213.06	211.78	213.16	211.44	211.47	210.92	210.87	210.98	210.17	213.16	212.16	211.04	212.06	212.08	211.67
199.53	201.51	200.49	200.74	201.79	201.96	201.4	200.17	202.7	200.5	201.53	199.7	201.09	201.63	199.29	200.47	201.74	201.9	200.63	202.57	200.88	201.15	201.4	200.28	202.52	200.03	201.79	200.79	202.2	200.02	201.15	201.79	201.45	201.76	200.19	201.99	202.02	201.29	201.66	203.3	201.39	200.77	201.02	201.5	199.83	200.93	200.88	202.31	200.21	201.3
204.05	204.56	205.53	204.81	204.55	203.95	206.6	204.87	205.07	204.21	203.19	204.85	203.84	204.26	204.41	204.38	204.46	203.62	204.08	204.61	204.45	204.78	203.9	205.26	205.19	204.71	204.26	203.97	204.47	201.52	203.52	203.59	204.29	206.28	205.25	206.27	206.93	203.19	204.5	204.12	204.48	204.21	205.17	204.6	203.36	204.34	205.47	204.52	205.59	204.28
213.14	211.98	212.17	211.19	213.11	211.96	210.56	211.44	212.81	210.11	211.49	211.83	212.13	213.29	210.55	212.47	211.12	211.97	212.72	212.06	212.2	210.69	210.72	212.65	210.46	211.07	211.51	211.77	210.52	211.08	211.81	212.54	211.54	211.65	212.25	211.24	210.28	211.35	213.38	211.81	210.64	213.32	211.37	212.22	211.86	211.53	212.16	213.06	212.52	214.64
209.61	210.14	209.2	208.68	208.56	212.19	210.84	209.36	210.29	210.05	210.64	210.17	209.68	209.56	208.12	209.98	210.46	209.94	209.49	208.63	207.8	209.52	209.78	209.65	208.4	208.56	210.28	209.39	209.85	208.73	209.34	208.14	209.51	209.19	209.9	209.19	209.75	208.55	209.65	210.4	210.39	209.78	209.98	210.08	207.95	209.97	209.5	208.36	210.33	209.98
210.76	212.49	211.59	211.23	211.19	211.99	211.85	211.54	211.19	212.74	211.16	210.83	212.5	212.25	211.52	210.24	212.62	212.87	211.27	212.26	211.38	212.05	212.32	212.57	211.91	211.09	211.15	211.81	211.04	212.19	210.99	212.29	212.48	213.37	211.33	211.24	210.76	210.46	210.55	211.21	210.08	211.96	212.83	210.85	211.45	210.96	210.37	211.86	212.46	214.83
205.42	204.38	203.95	202.13	203.48	201.97	203.69	203.05	205.04	204.02	201.62	204.79	204.11	203.43	203.84	204.85	203.96	204.13	203.32	204.37	203.41	203.8	203.5	204.55	203.34	205.89	203.29	204.19	201.65	203.02	203.5	202.32	204.79	203.61	203.38	205.61	203.22	202.83	204.41	204.47	203.4	203.83	204.41	201.58	202.52	206.19	203.54	203.87	204.65	205.02
209.27	208.24	207.97	211.66	208.94	209.7	208.33	208.78	209.27	210.6	208.98	209.6	208.86	208.58	208.02	207.99	208.79	208.01	207.09	209.37	206.45	208.93	209.22	206.85	210.18	208.85	210.22	208.14	208.08	208.48	208.68	208.83	209.7	209.11	208.09	208.68	209.62	209.24	208.43	209.43	209.16	209.59	209.4	207.58	209.66	207.14	208.82	207.74	208.99	209.65
212.68	212.39	211.99	213.07	212.12	212.27	212.05	213.17	212.65	211.93	211.65	212.14	210.75	213.64	214.76	213.42	213.68	213.25	212.95	213.93	213.49	213.09	212.7	213.78	213.83	212.84	212.54	213.31	213.3	211.7	212.75	213.78	214.11	212.46	213.22	212.96	212.77	214.19	212.49	213.55	212.67	213.31	213.58	213.19	212.1	213.48	214.23	212.64	211.4	212.73
205.57	204.51	205.49	205.73	204.88	204.82	204.77	203.82	204.66	205.66	205.34	204.73	206.04	203.88	204.65	204.77	205.58	203.98	205.97	205.36	205.28	206.14	204.08	205.2	204.44	204.02	204.4	205.87	204.07	203.97	202.69	204.17	205.37	205.6	205	203.29	204.73	203.16	203.81	205.99	205.07	203.19	205.94	204.06	203.98	204.68	205.42	204.82	204.39	204.78
200.5	200.68	200.08	198.06	199.73	197.83	200.36	200.32	198.74	198.8	200.58	199.85	198.6	199.97	200.44	200.14	199.01	199.5	199.44	199.14	198.7	200.05	198.06	200.29	199.83	200.07	200.06	200.21	199.69	200.75	198.97	199.08	199.73	198.31	201.12	200.32	198.7	200.86	197.69	198.87	199.71	201.26	200.12	199.87	199.15	199.82	200.34	199.05	199.43	198.79
201.1	202.34	202.13	202.2	202.59	201.25	202.51	203.05	202.24	204.11	201.98	202.1	202.67	202.9	201.98	201.32	201.91	201.24	201.47	203.45	203.91	203.6	202.1	201.43	202.65	201.84	202.99	201.52	202.52	202.71	202.3	203.8	201.21	202.9	202.9	202.03	202	202.91	202.88	202.75	202.8	201.06	201.58	203.58	202.13	201.56	201.96	201.98	201.55	202.94
208.91	209.62	209.44	209.5	209.12	207.84	207.36	208.71	209.84	210.33	208.11	209.98	208.89	207.48	208.32	209.57	207.67	210.15	209.64	210.2	209.51	208.13	208.03	209.81	208.46	208.72	208.15	210.16	208.54	207.45	209.97	208.79	208.92	207.98	209.1	210.34	208.12	208.47	208.76	209.39	208.9	208.61	209.1	208.53	208.09	208.68	208.31	209.6	208.05	209.75
208.45	208	209.86	209.33	209.09	208.26	208.95	207.85	209.38	207.97	208.6	207.55	208.09	208.82	209.87	209.6	209.94	207.54	209.36	208.81	208.61	209.36	208.74	207.81	208.63	209.27	208.26	208.66	207.8	209.17	208.52	208.42	208.02	208.03	207.74	208.03	207.71	208.51	209.74	209.26	207.64	209.12	208.24	209.97	210.13	208.86	208.35	210.16	208.16	207.62
205.95	206.23	204.39	203.89	203.58	205.55	205.31	204.49	203.79	204.22	205.22	204.96	204.95	205.39	203.55	205.9	204.04	204.98	205.15	204.11	204.11	206.04	203.98	205.65	205.77	204.34	204.98	203.72	205.78	204.35	204.08	204.42	204.45	203.44	203.33	203.59	203.53	202.99	203.19	204.17	203.78	203.62	204.46	202.82	204.17	204.77	204.34	205.07	205.16	204.47
198.86	197.61	197.22	199.06	198.38	197.3	198.5	199.36	198	198.54	196.16	198.81	197.16	198.1	196.05	197.69	197.99	197.38	196.97	198.01	197.85	197.01	199.52	197	197.94	197.84	198.55	197.05	197.16	198.47	197.17	198.26	197.52	197.39	197.71	198.34	196.64	197.98	198.8	196.05	199.4	197.21	198.7	198.97	197.6	198.55	197.57	197.89	198.7	196.83
215.79	219.51	218.01	217.63	218.11	218.53	218.18	216.9	218.01	216.3	217.26	218.39	216.79	217.71	217.18	217.47	217.51	217.56	218.78	217.09	217.29	218.13	218.17	217.88	219.59	216.47	217.02	218.23	218.04	218.33	218.4	217.42	217.96	218.82	217.07	217.41	217.95	218.51	217.49	215.66	218.74	218.76	217.95	218.17	217.6	216.91	218.28	217.06	216.41	217.84
211.81	212.32	212.03	213.89	210.63	209.91	210.49	212.37	211.68	211.7	213.36	211.98	212.19	213.17	211.32	211.16	212.73	214.26	211.32	211.13	211.76	210.91	211.61	210.53	210.39	213.98	211.51	212.35	212.59	212.07	210.01	211.04	210.69	212.18	212.6	210.84	210.92	212.04	211.69	212.27	212.01	210.65	211.02	212.49	211.49	211.69	211.76	212.39	213.02	211.78
203.06	203.27	203.36	202.49	203.51	203.1	202.54	202.62	203.58	204.79	202.27	203.93	203.64	206.06	203.96	203.74	202.85	204.1	203.03	203.65	201.99	204.44	204.07	201.53	204.48	202.65	203.48	204.14	203.32	201.5	202.16	203.34	203.1	203.44	203.55	203.48	203.81	202.39	204.23	203.47	202.84	203.67	204.31	203.96	203.37	203.43	202.29	202.33	202.66	202.29
212.05	212	213.29	211.8	213.04	211.88	212.17	213.64	211.58	213.01	211.71	213.88	211.74	210.45	211.01	212.44	212.23	213.43	211.78	211.94	212.18	211.92	212.03	212.18	212.76	210.8	211.8	211.81	211.45	212.34	213.45	213.44	213.44	211.76	210.33	212.18	212.07	211.94	212.61	211.89	213.44	211.92	211.6	212.71	211.93	214.23	213.38	214.52	211.73	211.6
200.91	202.24	203.16	202.53	201.35	202.55	202.38	203.73	201.3	201.42	204.46	203.22	202.44	200.5	199.94	201.89	202.92	202.9	202.72	201.51	203.22	203.97	202.96	203.98	202.16	202.02	200.31	202.46	203.03	201.61	200.7	201.45	205.17	202.31	202.64	201.12	201.65	204.55	201.8	202.3	201.44	202.2	203.13	200.76	200.9	202.36	201.61	202.03	201.15	202.9
199.29	198.93	201.03	200.33	200.89	199.36	199.74	199.12	201.8	198.99	198.81	200.39	200.19	201.08	200.28	199.96	199.1	200.43	199.6	199.34	200.26	199.64	200.12	199.31	198.48	200.96	199.76	201.26	201.76	200.21	199.31	201.11	200.65	200.83	200.32	200.89	198.99	200.16	202.51	199.33	199.99	200.31	201.2	199.91	199.25	201.74	200.66	201.63	200.57	200.16
204.29	203.97	203.17	204.66	203.24	204.57	204.95	204.89	202.1	201.38	204.77	205.13	204.09	203.05	203.1	204.57	204.03	204.52	205.68	204.21	204.71	204.01	203.22	203.04	202.27	204.18	203.59	202.92	204.05	205.06	204.62	204.83	204.18	204.54	203.56	203.81	203.67	203.23	203.79	202.05	202.61	203.75	204.69	203.5	203.9	202.54	204.51	204.21	202.82	203.81
208	208.38	207.52	207.89	206.61	207.64	207.3	207.21	207.39	207.44	206.84	207.74	209.37	208.84	206.5	208.27	206.53	207.4	208	208.36	206.64	209.06	207.46	208.13	208.68	205.77	208.94	209.07	209.07	208.81	207.99	208.45	209.74	207.47	208.8	208.24	207.26	208.76	208.84	207.76	208.32	207.97	206.69	209.01	206.2	208.55	207.62	208.2	206.86	209.04
205.53	206.36	206.13	206.97	204.42	205.37	207.56	207.94	206.72	206.17	205.47	206.04	207.34	208.07	208.64	207.18	205.7	206.26	205.34	206.06	205.19	206.7	206.57	206.05	205.57	206.01	205.89	204.51	207.03	206.28	207.57	206.69	207.49	207.41	206.64	204.58	205.55	206.28	206.89	205.02	206.46	205.94	205.29	206.07	206.2	206.54	205.92	206.5	207.2	206.9
198.29	197.92	200.56	199.98	199	198.13	199.21	199.76	199.29	199.91	200.28	199.53	200.66	201.63	199.67	199.83	198.38	199.69	198.33	199.1	199.65	198.89	199.29	197.78	199.04	199.28	199.11	199.71	200.51	201.02	198.48	199.64	200.89	199.76	200.6	198.3	199	199.71	198.79	199.05	198.27	197.71	198.91	200.74	200.59	200.21	199.44	199.38	199.33	197.75
205.83	206.91	206.09	206.36	205.07	206.79	204.16	206.73	205.87	205.71	207.28	204.87	205.84	206.19	206.56	206.6	205.77	206.26	206.6	205.07	206.69	206.09	206.54	204.61	206.48	203.99	205.27	205.24	206	205.08	205.26	205.55	204.93	206.17	206.42	205.7	204.48	204.59	204.45	206.24	206.87	204.39	206.69	205.65	206.79	206.76	202.84	205.64	206.59	204.78
208.69	206.38	207.48	207.02	206.78	207.7	206.74	207.71	207.28	206.09	209.39	208.27	208.13	207.5	208.65	208.22	208.71	207.59	208.09	209.05	208.8	208.7	209.15	207.21	207.81	206.6	206.41	207.8	207.93	207.99	207.85	208.45	208.46	206.35	209.2	208.2	208.5	205.73	208.44	208.78	206.47	206.19	207.26	206.51	208.64	206.56	207.16	209	205.06	207.26
206.58	207.57	207.99	208.5	207.49	209.56	209.47	209.03	208.43	206.86	208.22	206.56	208.07	207.78	208.37	207.61	208.57	207.73	208.27	208.25	208.01	208.1	206.53	207.49	206.65	209.54	208.18	206.77	208.11	207.85	207.98	206.93	208	208.08	209.22	209.12	207.41	207.4	207.52	207.73	206.57	206.99	206.72	208.43	208.19	207.52	208.73	207.5	210.13	207.41
216.31	216.71	218.26	216.71	218.27	217.42	217.09	216.61	217.47	216.81	217.8	216.64	216.64	217.6	217.07	215.84	217.04	216.62	217.57	217.85	216.21	218.24	216.41	217.06	216.21	216.42	217.14	216.88	216.51	214.72	215.51	217.09	216.01	218.45	217.64	218.29	215.88	215.49	215.87	217.35	216.23	216.52	215.39	216.69	216.79	217.22	215.3	217.16	216.42	217.39
204.6	205.84	204.37	204.47	204.99	205.78	206.03	206.22	204.39	204.39	205.31	203.7	205.17	205.67	204.48	205.23	203.02	204.82	205.22	203.87	205.38	204.3	204.57	204.99	204.15	203.93	205.26	206.1	205.11	203.31	204.84	205.83	203.69	205.28	204.85	204.62	205.06	204.73	204.99	204.41	204.04	203.47	205.76	203.36	205.07	204.97	205.9	205.31	205.29	203.21
203.37	204.21	205.01	203.54	203.15	204.32	205.18	204.66	202.57	205.83	204.89	204.05	203.1	204.71	204.48	204.1	202.95	203.87	203.45	204.11	203	203.65	204.56	203.04	203.88	204.45	204.4	202.56	205.52	204.25	205.1	203.47	203.18	204.44	204.43	202.96	203.01	201.59	203.41	204.92	204.74	203.45	203.38	203.94	204.04	202.51	203.22	204.44	205.33	203.3
204.35	204.55	202.12	205.84	203.64	203.9	203.87	202.43	202.36	203.68	203.38	203.97	202.68	204.17	203.23	202.22	203.91	203.98	202.96	203.81	203.7	203.36	203.3	203.46	203.6	204.04	204.3	205.37	202.87	202.72	201.71	203.94	205.01	204.57	202.94	202.33	202.88	204.22	202.9	204.97	203.96	203.96	204.08	202.78	204.32	203.14	204.72	202.59	201.91	201.47
211.64	212.11	211.29	212.6	212.59	212.32	213.41	212.95	211.88	211.13	212.85	210.91	212.73	210.73	212.88	214.16	212.82	213.55	213.89	211.22	213.38	212.31	210.68	212.25	210.4	212.95	214.02	212.74	212.36	212.56	213.75	212.6	211.96	212.34	212.78	213.8	212.16	213.24	212.97	211.49	212.38	211.88	211.04	213.03	213.55	212.86	211.54	212.4	211.41	211.25
205.03	206.34	205.43	207.31	206.55	207.69	207.67	206.57	205.3	207.41	205	204.92	205.98	206.82	207.45	207.03	207.29	206.12	207.08	208.7	207.44	205.28	203.24	205.8	205.54	207.73	204.4	206.5	208.21	205.59	206.66	208.34	206.67	207.43	206.68	207.11	207.71	206.34	205.58	205.67	206.51	206.18	206.25	205.6	206.23	207.12	207.21	206.85	205.59	203.93
203.12	201.5	201.94	202.73	202.29	202.5	202.13	203.12	202.97	201.22	203.19	203.82	201.81	201.96	201.49	202.99	203.22	201.89	202.67	201.88	202.41	201.94	200.67	202.57	203.06	201.27	201.44	202.68	200.74	201.37	200.55	204.51	203.52	202.3	202.07	203.28	202.55	203.28	202.73	202.53	201.64	202.41	201.67	202.39	202.94	201.64	201.61	201.55	203.7	201.54
208.35	209.83	209.95	210.07	208.49	207.93	209.94	210.79	210.55	211	209.05	210.43	208.76	210.31	210.34	210.11	209.49	210.31	209.64	208.46	209.01	210.63	208.5	209.37	209.66	209.45	211.06	210.4	209.61	210.87	209.89	207.26	209.53	207.94	208.62	208.58	209.19	210.85	209.69	209.77	209.54	210.43	209.69	207.45	209.76	209.44	210.31	208.38	208.65	208.59
207.13	207.97	207.58	206.09	207.13	207.92	208.02	206.76	207.86	209.87	207.1	207.4	207.8	208.32	206.86	207.14	207.9	209.27	206.71	207.92	209.15	207.91	208.49	207.46	208.19	207.6	206.9	206.01	207.63	207.14	208.93	207.4	205.71	206.9	208.16	208.22	209.71	207.69	207.39	206.64	207.19	208.37	208.27	207.56	207.91	207.09	207.64	207.47	206.22	208.1
216.99	217.08	217.73	218.2	217.63	217.25	218.57	217.34	216.73	216.94	216.15	216.72	217.34	217.38	217.16	217.19	218.02	219.24	219.61	218.85	218.72	218.48	218.62	217.04	217.88	216.78	218.44	217.85	217.51	218.64	218.73	216.47	218	218.65	217.7	219.38	217.96	217.72	216.56	217.51	218.85	218	217.59	217.57	219.13	216.85	216.71	216.91	218.9	217.05
205.13	203.21	203.85	206.03	204.35	203.43	204.23	205.67	203.84	204.96	205.47	204.79	204.41	204.35	206.14	204.8	204.19	203.43	204.06	205.13	202.38	203.12	203.05	203.32	204.86	203.86	203.21	204.3	204.04	204.41	203.78	203.77	205.3	204.46	201.68	203.92	203.28	204.14	204.57	204.01	204.33	203.92	203.27	202.73	203.82	203.92	204.72	204.61	203.26	203.77
202.56	204.22	202.63	204.19	203.74	202.64	203.54	203.88	204.58	202.11	204.9	204.17	203.84	204.46	203.34	202.28	204.67	204.68	204.37	204.82	205.22	203.72	204.15	205.23	203.81	203.49	204.28	204.9	203.25	203.78	203.05	202.49	204.1	203.78	204.52	203.39	203.35	203.35	202.53	204.44	204.67	205.59	203.44	204.56	203.31	204.18	204.74	205.59	203.47	203.95
213.93	213.73	214.7	213.39	213.63	212.33	212.92	214.65	213.31	213.07	213.33	214.17	213.57	213.71	212.85	214.4	215.51	212.14	212.83	213.52	212.11	213.65	213.15	213.8	212.75	213.75	214.06	214.58	213.49	213.32	213.69	215.15	213.34	212.08	213	212.6	213.25	213.07	213.9	214.92	213.03	214.09	213.25	214	213.55	214.09	212.83	213.87	211.67	213.43
207.89	209.29	207.13	206.33	206.16	207.68	206.21	205.76	206.33	206.61	207.16	207.41	208.11	206.66	207.65	207.73	207.55	210.02	208.1	206.21	206.59	208.66	208.35	208.16	208.44	206.3	208.06	205.2	207.73	208.72	208.45	206.92	207.01	207.65	208.42	207.99	208	207.52	206.84	208.14	208.17	208.01	208.82	207.12	208.47	208.79	206.55	205.95	208.23	207.58
204.7	206.4	205.53	206.17	204.49	204.61	204.65	203.76	205.45	203.35	205.31	204.87	205.28	204.82	205.2	205.94	205.09	204.4	205.72	203.19	204.47	205.23	204.58	205.29	204.38	204.55	203.88	204.41	204.61	205.27	204.63	204.44	205.89	204.53	204.41	204.91	204.74	206.79	204.64	204.2	204.75	204.97	205.17	202.88	205.99	206.22	204.56	205.21	204.74	205.45
208.97	208.3	206.84	207	209.26	208.92	207.83	207.98	206.57	207.66	208.8	209.67	206.52	208.21	206.95	208.25	207.41	208.03	207.77	207.79	205.38	207.92	208.45	208.3	208.54	206.23	208.25	208.24	208.42	207.31	207.64	208.56	209.21	207.02	206.14	208.84	207.9	209.18	208.99	209.04	207.48	208.14	208.65	207.2	207.54	206.22	207.68	208.18	208.3	207.97
217.22	215.39	217.07	216.22	217.53	216.34	217.43	216.69	215.83	215.99	217.4	218.04	216.98	217.01	216.02	216.15	215.8	214.6	216.96	216.46	216.5	216.55	215.32	218.08	216.36	217.2	216.8	216.66	217.35	217.82	216.19	216.04	218.25	217.82	217.13	217.11	216.46	217.51	216.37	215.55	217.21	217.04	216.79	217.24	217.26	216.37	217.69	215.62	216.66	215.23
208.03	209.78	208.45	210.51	209.13	208.84	208.22	209.98	208.2	207.35	206.76	208.99	209.36	206.88	208.73	207.51	208.25	208.54	208.7	207.91	208.23	207.45	209.47	208.25	206.74	209.14	208.79	209.43	209.44	208.36	207.89	209.01	208.88	207.98	208.14	209.51	207.76	210.23	208.08	208.64	210.06	209.3	207.43	208.2	208.87	207.44	209.58	208.08	207.02	210.04
198.46	197.98	197.41	197.75	197.95	197.7	199.1	197.45	197.88	197.56	196.89	198.4	197.69	198.27	197.07	197.85	198.79	197.88	198.74	198.66	198.12	197.86	197.93	196.94	196.79	197.85	198.16	198.67	198.39	198.38	197.53	198.65	198.47	197.46	198.38	196.94	198.54	197.65	198.68	198.93	196.3	197.81	196.77	198.4	197.08	198.14	197.89	199.09	197.82	198.45
198.06	197.84	199.28	198.47	199.02	200.22	196.87	198.41	200.01	197.9	198.37	198.23	197.42	198.78	198.3	198.24	198.86	197.39	197.44	198.19	198.43	198.82	198.32	197.78	198.05	200.13	199.58	197.93	200.01	199.22	198.18	199.83	199.63	199.28	197.98	197.91	197.25	197.93	198.9	198	198.61	198.59	199.31	199.21	198.85	199.22	198.93	196.54	198.42	198.64
211.62	211.05	210.98	210.03	213.74	211.32	212.5	211.6	212.16	212.6	211.9	211.57	210.58	212.08	212.77	210.38	211.66	211.12	213.08	212.04	213.96	211.16	214.23	211.16	212.74	211.65	211.58	211.85	212.54	210.67	212.05	211.46	210.18	212.86	210.57	211.88	211.88	211.86	212.89	211.92	210.93	212.12	212.32	213.27	211.11	210.78	210.2	209.77	211.87	212.06
208.85	210.41	210.19	209.13	209.25	209.22	208.59	208.21	207.9	208.51	208.13	208.96	208.56	209.03	207.25	207.15	208.86	207.55	209.13	208.22	209.71	207.99	208.87	208.51	207.5	208.15	207.07	208.46	209.14	207.75	207.59	209.03	207.7	208.73	206.7	208.57	208.57	208.17	207.12	209.33	208.07	209.09	209.87	207.32	209.46	209.23	208.11	209	209.7	208.44
209.32	210.04	209.62	209.84	208.85	209.52	207.31	208.43	206.35	210.12	208.31	209.53	209.44	209.5	208.1	206.34	208.64	207.96	209.45	208.98	208.2	208.11	208.39	209.21	207.6	209.71	208.73	211.42	208.08	207.64	209.39	208.71	208.93	209.66	208.05	208.55	207.76	206.14	208.81	208.72	208.03	208.67	207.76	209.73	208.44	208.24	210.7	209.05	209.24	207.9
211.41	211.37	211.1	213.31	210.94	212.32	211.1	210.48	211.1	210.94	212	212.97	211.63	211.7	212.77	212.59	211.37	212.07	210.66	212.68	213.67	212.72	210.15	211.75	213.08	211.5	210.85	211.21	213.01	212.24	211.92	212.26	212.55	213.15	211.03	212.64	211.79	211.34	210.73	211.88	212.39	212.66	212.11	211.81	212.94	210.08	213.09	213.36	211.1	211.49
216.87	217.85	217.73	216.11	217.67	218.81	216.88	217.76	216.89	216.71	216.44	215.79	216.82	218.02	214.8	217.13	218.42	218.1	216.06	217.69	217.37	218.98	217.08	215.66	217.53	218.76	219.23	216.03	216.87	216.69	217.53	217.59	216.5	215.42	216.04	216.67	215.85	218.7	218.03	217.45	217.1	216.28	216.4	217.65	216.64	216.41	216.14	216.61	218.44	217.15
203.36	203.82	203.04	203.94	202	203.15	202.93	204.12	204.31	203.55	203.59	202.77	204.51	205.71	204.03	203.28	203.19	205.03	203.99	204.04	203.34	203.07	204.03	204.43	203.68	203.65	203.45	203.52	202.26	204.33	203.97	203.69	203.23	204.17	203.05	204.62	204.47	202.58	204.5	203.36	204.06	203.67	205.46	201.37	203.62	203.36	204.21	203.04	203.36	203.59
211.57	213.19	213.28	211.26	212.76	211.52	211.3	210.59	211.78	212.38	211.55	211.54	209.86	210.13	212.58	210.86	212.57	212.66	212.58	210.64	212.42	210.92	211.84	211.26	211.64	210.98	211.35	210.82	210.31	212.29	212.85	210.27	211.6	212	211.32	211.09	212.29	211.16	211.95	211.81	210.87	211.21	211.7	211.03	212.51	212.32	211.85	211.66	211.31	211.51
202.32	202.84	201.87	203	202.5	203.07	203.07	203.48	201.43	203.66	202.07	203.7	201.52	202.27	202.45	201.65	202.39	203.35	204.3	203.27	203.66	203.19	201.62	202.85	203.1	202.1	202.53	201.98	201.78	203.93	202.23	202.36	202.5	202.45	201.97	201.51	203.12	202.87	201.83	203.48	203.41	202.14	201.97	203.24	204.07	204.02	202.28	203.38	202.73	201.61
204.11	204.18	204.76	206.02	204.35	205.37	202.58	204.18	202.37	205.24	204.49	203.36	202.49	202.73	203.03	204.16	203.68	204.8	202.91	204.43	204.14	203.42	204.4	204.58	203.06	203.34	206.6	203.06	202.8	203.44	204.22	202.79	204.57	204.2	202.76	204.5	203.25	205.16	205.09	204.49	204.17	205.55	204.29	204.35	204.4	204.65	202.85	203.48	203.94	204
208.59	207.03	208.39	207.73	208.27	209.72	210.12	209.98	208.81	209.82	208.96	208.49	208.2	209.02	209.18	208.77	208.61	207.5	208.36	208.48	208.15	210.15	208.22	205.9	208.94	208.47	209.33	210.14	207.03	207.9	207.08	208.06	208.61	207.91	209.49	209.61	208.23	209.15	208.07	209.21	207.74	209.01	209.45	207.94	209.4	209.49	208.5	209.66	208.42	207.4
193.48	194.86	195.29	195.58	193.79	194.44	195.02	194.58	193.85	194	193.84	194.66	193.07	194.21	194.65	195	194.55	192.88	193.59	194.91	194.42	194.09	192.52	193.59	193.66	195.85	194.76	193.31	193.51	192.88	193.48	192.87	195.37	194.67	194.39	193.15	195.09	193.87	192.9	195.96	195.08	194.87	192.37	195.19	193.57	193.95	195.61	192.47	192.41	195.36
219.05	218.58	216.85	217.04	218.46	217.48	218.15	217.99	218.01	216.56	217.87	218.23	215.99	218.18	216.87	219.4	216.39	219.09	218.25	219	216.46	218.37	217.06	219.31	217.76	218.25	217.46	218.4	219.17	218.99	218.6	217.31	217.24	217.28	218.05	218.86	219.38	218.1	218.89	216.81	217.64	218.34	216.99	218.13	216.22	217.95	216.74	218.1	217.82	217.92
216.64	219.45	219.32	219.49	217.57	219.96	218.72	219.49	216.94	216.07	218.05	217.61	218.33	218.43	217.92	216.79	217.51	217.61	218.63	217.94	216.96	218.91	217.03	216.98	217.18	218.11	218.04	216.86	218.24	217.42	217.06	217.93	216.49	217.44	218.11	218.98	219.55	216.81	218.53	218.85	217.1	218.27	216.21	218.43	220.03	218.16	218.33	220.01	217.54	218.16
200.3	200.21	200.77	198.96	199.79	198.84	199.47	199.64	197.83	198.47	200.41	198.95	198.99	199.03	199.17	199.41	199.57	201.72	199.07	199.95	199.67	199.98	198.67	200.77	199.96	199.72	198.81	200.62	198.56	199.3	200.4	198.03	200.05	199.28	198.92	200.18	198.68	199.23	199.9	200.01	199.58	200.12	199.83	200.69	199.27	198.81	200.51	197.64	200.3	197.78
217.43	217.33	217.04	217.52	218.44	219.27	216.06	217.25	218.19	218.45	219.31	219.35	218.45	217.19	217.8	216.97	216.11	216.96	217.81	218.38	216.77	218.63	219.4	217.1	216.87	217.38	216.56	218.38	217.97	217.16	217.72	217.21	218.16	215.96	217.94	217.9	217.32	218.83	218.42	217.43	218.67	217.52	217.46	218.19	216.13	219.41	216.55	219.43	218.56	218.39
212.74	214.46	211.75	211.63	213.17	213.35	210.97	212.04	213.43	212.35	212.2	212.46	212.46	212.81	212.64	212.62	212.44	211.83	213.03	214.4	213.33	211.83	213.05	211.78	212.63	212.99	214.61	212.63	212.52	211.76	214.3	211.9	212.11	210.73	211.5	212.71	212.37	212.91	212.9	210.4	212.07	213.13	211.51	211.85	211.85	211.26	212.97	211.74	211.89	211.59
203.38	203.31	203.14	203.04	203.57	203.29	204.13	205.18	204.07	204.16	203.69	202.81	202.76	204.54	205.49	204.21	203.1	204.46	203.46	205.18	203.72	203.94	202.5	202.68	204.52	203.59	204.48	204.77	203.35	203.43	203.79	203.11	203.62	203.03	204.75	203.9	204.14	204.05	204.47	204.97	203.27	203.59	205.67	204.32	205.03	204.21	203.9	204.35	203.59	202.49
210.88	212.16	211.73	211.83	212.08	212.94	212.32	212.55	214.07	212.03	211.83	211.82	212	212.88	212.32	211.48	212.32	212.01	214.18	212.44	210.96	213.1	212.11	212.77	212.7	213.05	213.07	210.97	211.19	211.38	213.4	213.63	212.18	212.38	213.9	212.97	213.3	213.69	213.94	212.7	212.99	212.73	212.24	213.25	214	213.17	211.96	212.43	211.08	212.88
202.49	202.22	203.02	202.11	204.28	203.43	204.51	202.55	203.09	203.83	203.24	203.82	202.49	202.88	202.19	201.68	202.54	203.53	203.41	202.24	202.42	203.2	201.66	204.65	204.15	203.76	203.29	203.59	203.29	204.45	203.12	203.63	202.38	203.79	203.48	203.37	204.38	205.13	203.57	203.25	203.32	203.36	203.73	204.11	202.58	202.98	205.62	201.84	205	203.89
214.64	213.86	213.11	211.1	214.53	212.83	212.56	213.45	211.5	213.97	212.02	212.39	212.8	213.06	214.08	212.31	214.63	213.41	212.79	213.7	212.06	213.65	211.82	212.56	212.77	213.05	214.54	212.31	212.66	213.19	212.99	212.9	212.07	212.09	213.51	212.92	213.52	211.47	209.7	214.31	213.11	212.89	213.86	211.69	212.1	213.41	212.48	211.64	213.01	212.54
204.34	204.96	205.2	205.08	203.27	204.57	204.09	203.51	204.6	204.13	204.48	203.29	204.21	203.83	204.3	203.42	203.7	204.53	203.88	205.68	202.89	205.1	204.45	203.26	203.58	204.9	203.78	205.2	204.03	205.84	205.07	204.09	204.78	204.78	204.44	204.84	204.49	203.6	204.65	204.73	204.75	205.18	204.74	204.19	203.41	203.27	205.64	204.62	205.36	204.19
205.84	205.82	207.33	205.78	207.27	207.35	205.42	206.3	206.2	207.21	205.04	206.99	205.21	206.1	206.34	204.69	206.51	208.47	205.86	206.68	207.69	206.27	206.07	205.86	205.12	207.59	206.92	206.1	204.87	206.88	207.92	206.1	205.66	206.51	205.82	204.7	206.63	206.3	206.93	205.65	205.19	206.72	205.93	207.36	205.16	207.32	206.72	205.12	206.19	206.16
210.33	208.86	208.51	209.22	210.35	210.22	210.41	210.29	209.32	208.29	209.41	210.02	208.84	208.91	209.38	208.19	209.64	209.29	209.66	207.6	208.34	209.69	210.33	209.8	209.33	210.57	210.19	209.3	208.73	208.27	210.69	208.96	209.03	208.24	209.67	210.21	209.04	209.89	210.71	209.05	211.04	208.9	208.02	210.02	210.24	209.49	210.17	210.49	209.85	208.41
213.08	213.78	214.58	213.8	214.73	213.64	213.75	214.21	214.55	214.89	214.69	213.22	213.52	213.22	213.69	214.1	214.13	213.18	212.95	213.38	213.69	214.17	213.5	213.38	214.61	215.59	212.98	213.41	213.36	214.13	215.03	213.72	214.06	214.59	215.02	214.15	215.35	213.99	214	211.64	213.76	213.94	213.08	214.18	213.64	211.89	213.32	212.1	213.75	215.71
202.23	203.54	203.04	204.07	203.6	204.51	205.3	204.6	204.3	203.96	203.39	204.17	204.06	204.12	204.72	203.63	204.79	204.17	202.86	203.88	203.92	203.66	203.72	204.63	203.68	201.86	205.19	204.23	203.93	204.47	204	204.44	205.5	202.02	204.6	203.91	205.33	202.5	203.48	204.1	202.31	203.94	204.13	203.49	204.53	203.84	203.69	204.17	202.33	204.15
206.72	210.27	208.98	207.47	209.48	209.33	208.66	210.06	208.76	208.61	209.01	209.39	209.42	207.2	208.38	208.68	209.55	209.59	209.35	210.02	209.39	208.54	208.3	209.09	209.73	209.49	209.58	209.96	209.52	208.51	208.42	208.98	210.27	208.05	207.58	209.45	207.27	207.5	209.17	209.14	210.55	208.24	208.53	208.92	209.48	209.14	208.31	208.82	208.81	207.73
208.8	208.02	208	209.39	208.44	209.64	210.04	207.49	207.49	208.93	209.08	207.91	208.69	209.08	208.93	208.46	208.87	209.13	209.99	208.56	210.09	208.92	207.65	209.55	208.2	210.56	207.53	208.47	207.49	207.37	209.37	208.41	211.16	208.06	208.1	208.77	208.85	207.75	208.36	206.76	208.24	209.04	208.81	208.87	207.51	208.1	207.89	210.06	208.41	207.55
214.47	212.33	212.56	213.32	212.44	212.96	212.06	212.37	212.81	212.66	212.36	213.14	213.17	214.11	212.21	214.23	213.55	211.48	212.3	212.42	213.88	212.74	211.78	213.3	213.98	213.02	212.4	214.12	214.18	212.39	212.49	212.83	212.77	213.23	213.88	213.6	212.6	211.51	212.83	213.95	213.13	213.71	214.54	213.69	212.07	213.4	214.04	211.58	212.98	211.35
207.34	208.49	208.69	208.47	208.4	207.11	207.91	208.91	209.59	209.35	208.59	206.59	206.38	209.63	208.32	208.44	207.28	209.02	208.97	209.79	209.69	210.05	208.05	208.8	208.71	209.04	207.8	210.91	208.76	210.14	208.5	208.34	208.42	209.64	207.37	207.88	209.36	207.32	207.67	207.37	208.49	207.39	209.85	208.27	208.15	210	210.27	208.71	208.78	208.73
210.78	211.99	212.16	211.99	212.39	212.07	212.42	211.38	211.48	210.2	211.61	212.32	211.68	213.18	212.62	209.73	212.28	210.29	211.86	212.7	212.7	210.67	209.98	212.6	210.37	212.6	210.88	211.36	210.98	211.3	210.47	211.09	212.43	213.39	210.9	210.52	212.36	210.71	210.91	210.25	211.29	210.04	211.87	211.4	211.13	211.77	212.49	211.43	212.37	209.5
208.52	207.54	209.56	208.57	209.79	209.99	209.49	208.48	207.39	207.92	209.19	208.68	210.17	208.31	207.45	209.4	208.2	208.16	209.07	209.72	207.52	210.1	209.85	206.68	207.96	207.86	207.88	210.1	207.91	209.07	209.63	207.85	209.54	208.67	207.8	209.33	210.26	207.43	209.7	209.43	209.25	208.89	208.27	208.59	207.89	209.33	209.98	210.91	208.6	209.13
218.14	216.23	217.94	217.37	216.21	218.68	216.43	214.67	216.8	216.56	217.26	216.38	217.71	216.56	215.48	215.98	217.8	218.19	215.63	216.97	217.55	217.74	218.01	217.08	216.56	215.77	217.03	216.69	218.29	216.73	217.37	217.69	214.3	216.57	216.96	217.52	216.34	217.29	218.79	217.51	217.64	216.67	216.92	215.37	216.4	217.61	217.36	217.19	217.88	216.03
211.26	212.25	210.93	212.04	212.36	213.35	210.5	212.6	210.79	210.89	211.44	212.6	211.67	211.64	214.11	211.06	211.87	211.91	212.43	210.89	212.46	213.55	210.43	212.11	212.38	211.29	212.74	210.9	210.79	210.42	211.88	211.17	211.43	210.04	211	212.45	210.6	211.86	211.15	210.59	211.77	211.45	210.81	211.18	211.69	211.19	210.53	210.83	211.17	211.43
197.2	197.51	197.59	197.39	197.5	197.29	199.21	197.31	197.38	197.54	197.86	198.74	198.63	197.82	196.93	198.59	196.88	198.19	200.46	197.74	198.79	198.03	197.73	198.47	198.19	197.85	198.52	199.01	198.48	198.1	198.25	196.49	196.29	196.99	198.15	198.93	197.76	198.83	198.22	198.3	197.86	199.15	197.87	198.63	197.76	199.54	198.32	199.17	198.38	198.12
209.61	210.51	209.8	212.7	212.2	211.95	211.52	212.68	209.99	211.19	210.9	211.66	211.82	211.44	211.45	211.5	212.86	212.09	212.02	211.93	212.34	212.04	211.28	212.66	212.2	212.3	210.89	212.29	212.05	212.01	211.6	211.08	212.45	212.15	212.62	210.45	211.88	211	212.69	211.7	212.38	212.06	211.43	212.23	211	211.57	211.53	210.33	210.96	212.94
207.46	206.91	207.93	208.44	206.75	206.75	209.13	206.72	207.47	208.27	207.89	208.78	207.52	209.15	206.61	207.53	207.99	208.83	207.21	208.36	207.66	208.99	208.23	208.82	207.57	207.43	207.47	207.18	208.94	207.98	208.41	208	207.94	206.93	207.88	207.5	208.77	209.37	207.29	209.4	207.35	207.55	209.89	207.66	207.13	207.48	210.37	208.64	208.02	208.39
195.83	196.08	196.81	194.19	195.27	194.76	194.73	195.69	193.75	194.37	196.15	195.14	194.91	195.96	192.94	195.52	195.2	195.32	194.12	194.93	195.51	196.25	194.96	195.42	195.63	195.73	196.23	195.73	195.29	195.77	195.88	194.36	194.43	195.29	195.63	196.53	194.57	195.09	195.76	194.19	193.61	195.24	195.7	193.64	197.1	194.6	195.62	195.28	195.41	195.83
206.66	206.13	205.87	207.29	206.83	206.91	205.82	206.92	206.47	206.17	206.33	206.7	204.71	205.64	206.38	205.3	207.18	206.44	206.27	206.82	206.56	206.48	206	206.04	206.91	206.57	207.53	205.03	205.78	206.4	207.21	205.68	205.76	208.22	206.07	206.15	206.15	207.77	206.08	207.19	206.05	206.74	208.63	205.09	207.84	206.48	207.9	206.27	206.21	206.34
208.15	208.15	208.27	209.51	208.68	208.61	206.31	209.23	207.31	207.54	207	207.03	206.78	208.23	209.15	207.16	207.4	209.24	208.23	209.46	208.14	208.03	208.47	207.53	208.26	207.89	207.33	208	207.48	208.87	208.35	207.72	206.81	207.19	207.66	208.8	207.64	207.62	206.99	207.43	208.3	207.2	207.7	207.34	208.01	206.41	208.41	208.18	208.27	209.66
211.25	211.59	209.93	211.25	209.24	211.78	213.25	210.85	212.51	212.78	213.31	212.43	211.68	212.76	211.22	212.81	211.45	211.52	210.06	210.78	212.96	211.12	211.82	213.18	211.64	211.29	209.48	211.47	212.5	212.14	210.75	211.79	211.46	210.55	211.45	211.4	212.31	210.8	211.2	211.32	212.75	211.51	211.09	213.35	212.06	211.93	212.14	210.47	212.02	211.65
201.14	201.3	201.54	200.6	201.48	200.18	199.02	199.74	200.82	200.01	199.27	200.48	200	198.9	201.57	199.25	200.11	199.92	201.82	200.26	201.66	202.89	199.61	200.69	199.76	201.02	198.56	199.82	200.2	201.96	200.14	201.74	198.95	199.13	200.08	201.24	200.74	198.5	199.96	200.28	199.96	200.28	199.98	199.62	200.42	200.19	201.05	198.9	200.79	200.85
204.14	204.94	202.8	203.44	204.06	203.88	204.75	203.43	204.19	203.83	202.84	203.18	204.78	203.58	203.3	203.91	202.95	204.33	203.08	203.57	205.58	203.35	203.12	202.4	204.12	203.69	203.89	203.92	203.14	204.14	202.95	203.68	203.31	204.02	206.45	203.39	202.28	204.17	203.79	202.62	202.02	204.15	202.5	202.72	204.15	202.95	203.77	204.26	202.82	203.15
212.56	212.65	212.78	212.63	212.41	211.38	212.29	210.65	211.87	213.72	212.9	211.55	211.29	212.54	213.81	213.96	213.29	211.94	212.28	212.1	214.92	212.3	213.93	212.83	213.61	213.41	213.22	212.78	213.49	213.83	212.59	212.98	213.27	212.67	215.12	213.02	214.11	214.86	212.56	212.69	213.51	211.96	212.17	212.24	215.02	214.01	211.97	212.75	212.82	212.47
198.15	198.45	198.51	198.88	198.53	198.02	198.58	197.66	199.04	198.26	195.62	198.61	198.8	198.34	197.73	198.57	198.5	198.28	197.44	197.84	198.34	197.33	197.4	197.84	197.73	197.01	198.13	196.93	198.44	199.54	196.31	198.17	197.06	196.89	197.76	197.01	199.62	198.51	197.77	198.03	197.7	197.87	197.09	197.98	197.71	197.65	196.65	197.92	197.36	198.99
211.02	210.97	211.41	211.66	211.85	210.18	211.56	212.08	212.13	212.37	211.12	211.96	211.69	211.57	211.41	211.08	210.28	211.46	212.1	212.41	210.88	210.26	210.88	211.41	211.2	211.09	211.57	210.75	210.56	211.21	210.64	210.92	210.96	213.75	211.69	212.11	212	211.38	210.79	212.57	210.67	211.14	211.48	212.3	213.37	211.46	212.73	211.31	211.57	211.53
208.07	207.9	210.69	208.41	207.41	208.55	209.01	209.7	210.34	208.49	208.01	207.3	208.24	208.49	209.97	208.72	210.25	208.77	208.31	208.68	209.15	209.67	208.7	208.35	208.87	208.58	211.03	209.37	208.55	207.63	210.01	209.04	207.91	208.71	208.56	210.4	208.31	207.89	207.92	207.79	208.26	209.33	208.63	207.64	206.98	209.19	207.67	208.52	207.18	209.31
211.31	211.15	211.91	210.49	210.21	210.16	211.85	212.24	210.78	211.37	210.39	212.57	212.12	211.36	213.03	212.53	210.76	210.22	211.68	210.74	211.08	211.33	212.89	211.65	212.05	212.32	211.38	212.47	212.83	211.56	210.29	211.41	213.17	210.59	209.52	210.83	212.78	211.89	211.14	212.39	210.61	211.51	211.39	211.12	213.16	210.5	212.75	211	210.2	211.16
218.86	216.83	217.59	216.77	216.7	218.27	217.47	216.57	218.01	217.56	217.73	217.94	216.48	218.51	217.45	217.49	217.07	218.87	218.76	217.46	216.71	216.1	218.79	217.9	217.64	217.17	217.75	217.49	218.47	216.94	217.87	217.81	218.04	218.09	217	217.27	217.97	217.44	218.6	218.01	217.98	217.34	218.16	216.97	217.4	216.73	216.95	218.65	216.99	219.57
203.42	203.43	203.52	205.42	202.93	204.66	204.19	202.46	202.72	203.47	202.84	205.43	203.17	202.5	202.71	203.55	204.23	202.31	204.79	206.02	203.45	202.7	203.95	204.32	204.03	204.46	205.48	205.42	202.96	203.47	203.81	204.09	203.98	204.28	204.87	203.62	203.04	203.03	204.12	203.7	203.38	201.93	203.59	204.31	204.41	204.81	202.78	203.6	205.19	203.22
209.82	208.24	209.1	208.1	208.49	210.07	207.75	209.09	210.69	207.48	209.04	209.35	209.74	207.24	208.6	207.9	208.59	210.39	208.14	209.74	209.63	206.97	208.03	208.46	208.25	209.09	209.07	209.87	209.02	209.43	208.16	206.28	207.87	210.7	207.7	208.67	208.51	209.22	208.3	207.74	208.42	208.58	208.2	209.66	210.02	208.27	208.85	207.5	209.36	208.25
203.96	206.35	203.32	205.44	205.59	204.28	204.97	205.7	205.28	204.02	204.49	205.19	204.19	205.28	205.03	205.06	204.47	203.19	204.47	204.97	204.16	205.17	203.23	205.27	204.92	204.68	203.61	203.68	204.13	206.18	205.27	204.78	205.27	204.63	204.31	203.13	205.16	205.62	205.2	205.37	205.02	204.44	204.52	205.4	202.4	205.04	203.74	205.47	205.97	204.19
208.16	209.58	209.4	208.62	208.32	208.45	208.13	208.94	209.95	209.92	210.37	209.05	208.62	209.86	208.35	207.7	208.28	208.63	210.55	207.68	208.07	209.49	209.04	209.39	209.34	210.49	208.01	209.78	209.88	208.87	207.76	208.44	209.32	207.93	209.69	209.71	209.72	208.31	209.5	208.78	210.16	209.31	209.39	208.61	207.77	209.03	208.45	208	208.38	208.55
205.18	204.03	203.5	204.93	204.3	204.49	205.64	203.65	202.72	205.04	204.04	205.33	205.65	205.16	204.31	203.9	202.93	203.54	204.04	205.16	205.01	205.97	204.92	203.17	204.31	205.02	204.21	205.61	203.95	205.44	204.16	204.3	205.08	203.61	204	205.92	206.03	204.36	204.59	204.12	204	204.87	203.77	203.87	204.49	205.18	206.37	204.34	204.06	204.79
208.8	208.77	207.78	207.99	210.26	209.09	207.64	208.63	209.02	208.62	208.67	209.17	208.73	208.17	209.16	208.32	209.86	209.25	208.55	207.74	207.55	208.26	206.95	208.92	209.46	209.3	209.75	208.79	208.67	208.19	208.28	209.77	209.53	209.22	209.65	207.8	206.74	207.69	208.01	208.94	209.33	208.95	210.07	207.11	210.18	210.09	208.29	208.49	208.99	210.8
215.51	217.17	215.79	217.67	217.79	216.92	216.64	216.6	216.63	215.67	216.96	217.17	215.89	217.41	216.6	216.12	217.02	216.82	216.16	216.58	217.06	217.85	216.75	216.59	216.03	217.26	216.14	217.75	218.01	218.04	217.13	217.65	217	216.74	217.29	217.43	217.64	216.33	218.25	217.24	215.79	218.21	215.17	217.25	218.19	215.39	216.66	216.44	217.85	217.23
199.44	199.25	200.64	199.5	199.47	198.72	199.33	197.63	201.43	198.51	199.35	199.36	200.22	199.09	200.17	198.69	198.18	200.06	199.44	200.53	199.13	198.24	200.17	199.71	199.32	201.8	199.39	199.44	200.7	200.26	199.46	199.98	199.42	200.39	198.46	199.33	199.3	199.41	199.75	199.01	199.44	199.64	198.42	198.92	198.92	199.34	201.82	198.86	199.96	198.53
206.96	206.94	208.1	206.75	205.2	204.71	206.52	205.88	205.76	206.67	206.1	206.49	207.4	207.52	207.42	207.53	207.53	205.99	206.79	207.73	205.3	205.94	207.43	206.1	207.19	206.78	205.83	208.45	205.94	207.3	206.49	206.92	206.09	207.06	206.23	205.51	206.03	206.86	207.19	206.1	206.74	206.21	207.88	205.8	206.01	207.56	206.12	205.7	206.79	205.64
211.79	212.75	213.18	212.62	212.46	210.83	211.52	212.16	210.53	212.12	211.62	212.37	211.87	212.2	211.13	211.96	210.26	211.75	212.03	212.54	211.01	211.91	211.31	211.76	211.21	211.02	212.39	210.04	209	211.92	211.98	212.19	209.88	211.61	211.05	213.16	213.53	211.26	210.42	211.58	212.63	211.19	211.28	212.74	212.7	212.06	212.05	213.13	212.39	212.52
206.27	208.37	208.63	207.76	206.65	208.33	206.56	208.01	208.04	207.07	208.7	207.21	206.49	206.6	206.48	208.1	208.05	206.88	208.14	207.43	207.64	207.29	206.69	207.43	208.95	207.53	208.38	206.15	207.46	204.84	206.52	207.55	207.73	206.69	207.82	208.4	206.79	208.37	206.71	207.79	208.53	207.52	207.35	207.82	208.03	207.06	207.88	207.42	207.79	206.98
212.02	210.38	211.4	211.81	211.29	212.66	213.32	212.11	212.08	212.36	210.27	211.74	210.92	210.51	213.1	212.3	211.66	213.4	211.08	211.16	210.98	210.18	211.71	211.75	211.97	210.14	211.11	213.19	211.5	212.42	211.19	211.51	210.12	212.55	211.9	211.22	212.12	210.21	211.58	212.07	210.94	211.34	210.49	212.3	212.73	210.69	210.05	211.69	212.01	210.54
208.56	207.64	207.07	207.91	206.74	208.93	209.27	209.78	208.87	209.2	208.61	209.65	209.17	208.31	207.53	208.8	209.17	208.2	208.99	208.93	209.02	208.85	208.38	209.76	209.1	207.62	208.86	209.4	207.51	208.54	207.68	208.74	209.23	209.47	209.24	207.44	209	208.71	208.42	208.42	209.65	207.59	209.45	206.89	208.84	208.3	208.59	208.99	209.12	208.87
206.04	206.5	206.15	205.55	206.24	206.85	206.3	204.08	206.59	206.41	206.19	205.61	205.82	205.41	206.19	206.5	205.28	204.68	206.18	205.17	204.91	205.72	205.22	205.58	204.99	204.86	206.4	206.23	205.67	204.11	206.74	206.27	206.98	204.45	205.05	206.33	206.41	206.33	204.01	206.67	203.55	205.97	204.6	207.45	206.58	205.87	206.1	206.43	207.01	204.53
208.89	207.96	210.3	210.42	209.72	209.81	210.2	209.59	210.04	210.04	209.18	210.49	209.45	210.47	209.49	208.84	210.84	209.44	210.54	207.72	210.3	209.11	209.7	209.62	210.34	209.06	210.19	208.24	209.11	209.6	210.18	209.86	210.47	210.75	210.95	209.42	210.33	210.61	208.79	209.67	209.51	209.64	209.44	209.28	211.32	209.27	209.16	207.11	208.09	210.15
206.46	207.7	206.98	208.69	206.79	209.24	209.1	206.81	209.43	208.76	208.19	208.78	207.64	207.02	207.29	207.16	207.86	208.34	206.73	208.8	209.23	207.78	208.11	206.9	209.22	206.44	207.62	208.4	208.46	207.5	208.62	206.36	207.32	207.71	208.71	208.73	207.26	209.06	209.96	205.37	207.47	209.23	209.06	208.59	207.73	207.94	207.13	206.98	208.34	208.94
212.73	210.86	212.12	211.58	214	211.99	212.39	213.44	212.08	211.42	212.24	211.27	211.07	212.06	210.39	211.22	212.34	213.12	210.51	210.26	210.65	211.34	211.62	213.02	212.17	211.95	211.72	212.07	212.13	211.08	211.86	212.15	212.42	213.45	210.77	213.29	210.51	212.47	211.13	212.23	212.4	210.97	213.76	212.64	211.29	210.64	210.8	211.94	211.01	212.32
216.41	217.5	217.2	216.79	216.78	216.26	216.52	217.19	216.42	216.97	217.06	217.71	216.74	216.06	215.86	216.43	217.59	216.4	216.12	217.05	216.66	216.18	217.2	216.92	216.8	216.7	217.68	217.6	218.24	216.46	216.25	215.47	216.82	216.22	216.52	217.97	217.37	216.62	216.53	216.72	217.43	217.03	217.46	218.46	217.63	217.55	216.7	218.17	216.1	217.88
207.46	208.33	208.35	209.26	209.29	207.06	207.72	209.11	209.37	208.24	209.96	208.68	209.86	206.95	209.06	207.05	210.47	209.04	209.39	209.86	209.9	208.08	208.81	209.27	207.91	210.52	209.24	208.42	207.73	208.86	208	208.68	208.25	209.49	207.52	208.2	207.47	209.09	207.8	209.93	209.22	207.91	209.58	209	208.56	208.94	208.55	208.24	208.56	209.42
201.72	203.49	202.91	201.8	203.23	203.43	202.85	203.93	202.1	201.23	202.41	200.11	202.21	203.15	201.74	203.36	200.8	202.05	202.49	202.13	203.51	202.9	202.61	202.8	203.28	201.51	203.65	202.27	201.85	203.13	201.99	201.69	202.98	201.83	204.03	202.82	201.68	202.79	202.45	199.97	202.07	202.26	202.55	203.38	203.18	201.86	202.71	201.98	201.61	201.66
193.85	194.24	195.43	195.87	194.52	196.99	195.88	195.29	195.91	194.46	194.5	195.25	193.73	197.01	195.71	197.27	195.65	195.2	194.63	195.22	194.58	196.32	195.16	194.24	194.22	196.61	194.58	195.85	195.02	193.67	194.75	194.83	196.13	194.52	195.9	195.34	195.23	196.04	194.73	194.06	195.51	195.82	195.47	194.78	196.3	195.85	194.66	193.8	195.17	195.6
196.11	194.02	194.72	194.28	196.01	194.43	196.39	195.8	194.33	195.2	195.41	194.06	195.28	195.58	193.93	194.57	194.77	196.42	194.95	193.86	195.69	193.66	195.44	194.84	194.11	194.59	193.45	194.51	195.03	194.41	195.69	193	195.66	194.97	196.32	194.02	195.89	195.21	195.23	196.26	193.83	195.59	195.08	196.58	194.52	195.63	195.36	195.2	195.25	194.11
207.97	207.8	207.93	209.29	207.18	209.61	206.45	207.6	207.56	208.19	207.85	208.51	207.4	207.06	207.71	207.14	208.73	207.45	207.7	207.72	206.92	207.22	208.67	206.3	208.45	207.26	207.68	207.41	209.29	207.66	207.05	206.83	207.3	207.02	206.61	208.11	207.66	209.3	208.85	208.16	208.56	208.66	207.28	207.24	208.13	208.12	207.42	206.6	206.88	208.75
205.65	202.76	204.11	203.82	204.38	205.2	203.97	203.5	204.66	203.56	202.38	204.08	205.02	203.64	203.86	202.33	204.14	203.39	204.17	203.21	203.44	203.96	203.62	204.26	202.92	203.82	203.45	203.29	203.89	202.07	203.03	203.23	203.51	203.42	204.48	205.56	204.12	202.83	203.22	202.06	203.1	203.58	204.21	204.48	202.95	203.55	204.83	203.73	203	202.7
212.37	213.48	213.17	213.36	210.96	213.23	212.16	212.23	212.17	211.5	211.22	211.07	211.23	211.74	211.3	212.02	211.23	211.68	211.67	210.95	213.71	212.91	211.14	211.36	213.36	211.87	211.9	211.21	211.38	212.76	211.63	212.23	213.28	212.74	212.26	212.34	211.01	211.71	210.87	211.91	211.51	209.69	212.75	212.46	211.37	212.7	210.12	212.1	211.2	211.61
202.81	204.96	202.38	203.09	205.29	205.7	202.83	203.8	203.61	203.68	203.83	204.8	202.93	203.36	202.52	206.06	202.82	203.8	202.98	204.01	202.36	204.85	202.86	204	204.37	202.51	205.45	202.29	204.36	204.2	203.26	203.93	203.8	203.53	203.86	202.98	204.28	203.03	203.81	203.84	203.63	202.79	203.31	202.7	202.73	204.51	202.9	203.67	204.13	201.17
199.6	198.43	199.12	199.23	201.32	199.28	198.35	198.59	198.7	199.37	200.6	200	198.79	198.7	199.61	200.77	201.16	199.34	200.12	201.32	198.11	198.97	199.51	200.73	198.16	200.45	199.17	198.63	199.71	199.96	199.45	198.7	199	198.74	198.93	199.8	199.6	199.5	198.67	197.91	197.36	199.2	199.88	198.62	199.42	198.6	198.62	199.47	198.77	200.86
205.2	204.46	204.5	204.21	205.26	201.94	204.09	202.3	202.18	202.78	204.11	202.54	204.83	203.31	202.17	203.05	203.81	203.74	204.53	203.49	203.02	202.32	204.2	204.24	204.32	203.28	204.61	203.62	203.89	204.62	204.5	203.35	205.13	203.5	204.33	203.44	203.22	204.34	203.55	203.68	202.65	202.72	203.93	204.49	204	204.57	204.78	202.51	204.84	202.51
202.2	202.86	204.3	203.68	202.2	201.25	202.38	202.33	201.41	202.71	201.35	203.8	200.9	201	204.12	202.32	201.55	204.08	201.93	204.82	203.52	201.85	203.21	201.77	203.19	203.24	203.02	201.19	202.46	201.71	200.93	201.65	200.72	204.16	202.9	203.07	201.76	202.07	201.14	203.45	202.24	202.8	202.03	201.19	203.92	201.4	202.87	202.81	202.16	201.3
207.55	206.95	208.35	208.36	207.74	207.32	208.89	208.02	207.89	206.39	207.55	207.65	207.49	208	210.32	206.7	207.39	209.29	207.26	207.16	207.87	207.57	209.99	207.5	205.9	207.69	208.01	207.91	206.92	206.63	207.93	209.18	207.5	206.77	208.56	208.21	206.47	207.52	208.21	208.2	207.59	207.11	208.96	210.3	206.05	207.71	207.24	207.65	208.82	206.7
212.87	212.52	213.84	212.54	213.22	212.28	212.61	213.1	212.72	210.83	212.2	211.37	212.58	213.12	213	213.44	211.67	211.64	212.01	211.24	212.9	211.53	212.71	213.59	213.97	210.76	212.84	212.45	211.77	212.04	212.97	212.53	211.67	210.73	212.73	213.41	212.3	211.67	211.96	211.79	211.89	211.73	212.44	212.28	212.45	212.16	211.99	212.9	213.77	212.6
208.38	208.55	211.29	209.45	209.19	208.22	209.21	210.21	208.79	210.14	209.96	210.22	209.44	210.37	208.66	209.78	209.96	208.31	208.99	208.7	207.52	208.06	210.47	209.4	209.07	209.83	210.94	210.1	209.94	209.32	207.3	209.32	209.11	209.2	209.66	208.11	209.66	208.67	209.7	209.99	209.81	210.22	209.16	209.84	208.94	208.45	209.93	209.19	208.82	209.85
201.75	202.17	203.84	203.88	202.44	204.21	201.95	201.95	201.98	202.81	201.99	202.32	202.54	202.04	203.25	202.44	203.92	203.01	202.52	203.81	201.57	203.2	203.68	201.66	201.09	202.9	203.7	203.39	201.27	201.78	201.49	202.69	202.58	202.59	201.21	202.31	200.98	202.73	202.92	203.38	202.99	201.56	203.22	201.67	203.96	203.29	202.55	203.94	202.92	203.09
211.95	213.53	213.83	213.93	212.89	212.44	212.41	212.17	212.56	212.86	213.76	212.81	212.1	212.61	213.02	213.57	212.87	212.75	214.24	212.57	212.9	211.74	212.74	212.35	212.51	213.28	212.84	214.13	213.44	214.03	212.59	214.3	212.28	213.88	213.54	213.76	213.62	213.1	211.42	214.32	211.39	213.48	212.26	212.84	212.47	212.39	211.62	210.88	211.67	213.77
198.73	199.23	197.12	200.23	199.65	197.68	198.63	200.15	198.82	198.17	199.46	199.14	198.69	197.41	198.55	200.37	197.29	197.88	197.93	198.73	199.01	199.05	197.69	197.77	199.23	198.4	199.56	198.41	198.51	197.89	199.05	198.4	198.17	198.88	198.41	198.77	199.2	198.34	198.73	197.38	197.28	198.4	199.96	199.22	199.44	199	198.64	196.9	197.54	198.17
213.99	213.78	213.53	213.91	213.51	212.68	211.99	212.97	213.23	211.76	213.05	213.08	214.01	213.54	213.92	212.9	212.58	212.33	211.72	213.67	212.15	213.55	212.58	211.33	213.74	212.34	212.67	213.76	212.4	214.28	212.84	211.62	212.64	215.62	211.82	214.19	214.29	213.36	214.16	213.55	212.56	212.94	211.12	213.84	212.34	212.9	213.3	211.65	213.13	211.73
208.17	207.68	208.21	207.94	206.46	207.93	207.3	207.99	206.25	208.11	207.87	207.86	208.69	208.4	207.53	208.03	207.67	209.03	207.72	209.31	208.69	207.18	208	208.05	207.83	206.85	207.75	209.35	208.3	208.72	208.01	207.9	207.82	208.46	208.92	208.49	206.8	209.87	209.22	207.75	206.81	208.03	209.47	209.14	207.54	207.63	209	207.62	210.02	209.46
200.53	201.69	201.37	200.27	200.67	202.2	202.9	201.02	200.62	202.17	201.17	201.98	201.59	200.06	202.68	200.24	201.04	201.7	201.98	201.13	200.87	202.08	201.88	200.56	201.51	202.67	203.03	201.83	200.24	200.04	201.14	200.55	201.04	201.65	202.19	202.57	201.55	200.96	201.39	201.35	201.42	201.78	200.37	201.62	201.56	200.82	201.39	200.31	201.43	199.61
209.32	207.83	209.24	208.23	208.8	209.78	208.79	208.75	209.04	207.96	209.15	208.28	209.9	208.44	209.11	207.81	207.93	210.1	209.57	208.92	207.8	208.58	208.01	208.65	208.08	209.82	209.76	209.96	209.94	208.34	208.03	208.09	207.47	208.88	210.42	209.26	210.09	208.38	209.61	208.48	208.26	208.52	208.64	208.1	208.98	207.72	207.57	208.16	207.39	208.26
209.43	208.25	207.71	208.67	206.8	209.2	208.01	207.2	209.22	207.35	207.79	206.62	209.16	208.34	208.2	208.86	207.4	206.6	210.16	207.59	207.6	208.06	207.82	208.23	208.25	207.96	207.66	208.99	206.16	208.75	208.57	208.33	206.06	207.57	208.16	207.49	208.62	208.92	208.35	207.37	208.21	206.19	208.09	207.78	207.56	209.59	209.29	208.64	207.43	208.46
208.87	209.04	207.4	208.8	209.78	209.26	210.43	207.6	208.2	207.2	210.28	209.93	211.49	206.55	210.07	207.27	210.42	209.1	208.89	208.72	210.21	208.6	209.4	207.72	210.04	209.5	210.26	208.3	209.34	208.97	208.19	209.09	207.92	209.6	209.54	208.94	209.45	208.33	209.44	207.78	209.23	211.42	207.14	209.6	209.3	208.08	208.11	208.41	209.27	209.06
209.15	210.01	209.55	208.75	208.29	208.9	207.57	208.02	208.25	208.35	208.59	208.95	208.34	207.61	208.78	207.92	208.57	208.44	209.29	208.29	210.15	208.18	208.59	208.18	207.5	209.44	208.79	207.57	209.81	209.22	208.03	207.77	208.04	208.37	209.37	208.59	207.38	208.88	208.66	208.43	208.44	207.83	210.22	208.21	210.12	209.09	209.97	210.6	209.07	209.3
201.91	202.88	204.14	202.67	202.3	203.31	202.65	201.48	202.93	202.23	202.76	203.26	203.33	201.87	203.74	202.69	203.02	202.96	203.31	202.41	201.88	202.43	202.47	203.06	204.29	203.89	202.7	203.77	204.22	202.94	203.09	202.29	204.03	202.2	202.71	203.26	204.74	202.83	203.6	206.04	202.81	203.45	204.03	202.56	203.08	201.84	203.85	201.88	202.9	201.61
211.58	211.27	212.87	210.46	212.24	210.94	211.33	210.87	209.93	209.68	212.39	210.58	212.35	211.36	213.18	210.72	211.22	212.49	211.51	213.31	212.51	210.54	212.35	210.63	212.24	210.93	211.17	211.25	210.16	211.48	211.35	211.77	210.76	210.45	211.56	212.58	211.76	211.2	211.63	211.69	211.37	209.96	212.24	212.47	210.45	211.69	213.19	211.3	210.79	210.5
198.4	196.07	197.96	199.27	197.88	198.46	197.99	199.47	199.85	198.07	198.97	198.23	199.21	199.92	197.68	197.59	196.53	198.02	198.85	198.23	198.55	198.87	198.69	200.29	199.03	198.57	199.33	197.67	197.64	199.28	197.78	197.74	196.93	197.98	199.06	198.82	197.19	199.13	197.2	197.42	197.06	198.16	197.89	200.62	199.03	198.96	198.25	197.69	198.16	199.44
213.92	212.84	213.64	213.27	212.96	212.56	212.23	211.76	214.74	212.64	212.76	212.99	212.09	212.17	213.28	211.35	214.25	212.67	213.72	213.34	211.52	213.32	213.52	212.53	213.61	212.63	211.65	212.14	214.47	213.56	213.04	214.63	213.4	213.04	211.9	212.74	214	212.76	213.38	212.13	211.61	213.2	213.73	211.63	213.64	214.73	213.18	211.68	213.93	214.8
198.42	198.1	199.16	197.65	199.68	198.57	199.29	198.92	199.82	199.72	199.71	198.9	199.22	199.29	197.27	198.02	198.58	199.12	197.4	199.19	197.3	199.92	199.04	198.84	199.47	198.66	198.02	198.87	198.44	197.27	198.47	198.78	199	198.38	198.1	198.7	197.55	198.08	198.07	199.32	198.39	197.57	199.04	198.49	198.49	199.09	198.28	198.16	197.89	199.23
207.76	207.92	207.24	208.18	208.07	208.14	207.99	206.88	207.25	205.99	207.34	206.85	207.54	208.62	207.91	207.65	206.26	206.66	207.04	209.01	208.59	207.04	205.99	206.48	206.35	208.19	208.29	207.04	208.88	208.86	208.03	208.55	208.03	207.55	206.84	208.82	208.48	207.24	207.53	207.3	208.42	208.81	207.99	209.27	207.67	207.23	208.75	209.5	207.83	207.5
194.9	193.87	195	195.68	194.3	196.56	195.93	194.57	195.76	194.73	196.19	194.6	194.75	195.75	194.55	195.2	194.72	193.93	193.99	196.39	195.85	194.95	193.44	195.23	196.91	194.08	195.09	195.55	194.13	194.79	194.68	195.52	194.99	195.78	195.21	195.13	193.67	194.6	195.7	197.1	194.98	195.44	195.25	195.74	193.9	196.86	194.17	195.93	194.35	195.8
209.08	208.78	209.05	210.45	210.1	209.45	208.28	210.39	209.05	209.76	209.17	207.92	209.13	209.87	208.66	207.47	210.05	209.61	209.72	208.43	210.64	208.94	209.87	209.28	208.05	207.95	209.27	208.85	208.81	209.53	209.46	210.75	210.01	209.05	208.55	210.11	209.45	209.77	209.72	209.45	210.15	208.3	209.05	209.42	208.12	208.58	210.05	209.99	209.45	208.65
204.99	206.39	206.97	205.47	205.8	208.38	205.57	207.21	206.19	206.61	206.57	207.48	206.94	206.82	208.03	205.85	204.95	206.37	206.39	207.83	206.72	207.03	206.21	205.63	207.98	207.25	206.51	206.74	206.49	206.33	206.61	205.06	205.46	206.25	205.87	206.94	205.59	205.92	205.18	206.43	206.79	206.55	205.61	206.88	207.05	207.14	205.06	204.62	206.23	206.6
216.35	215.89	216.82	217.51	216.14	216.43	216.28	217.53	215.77	218.22	216.52	216.27	217.45	218.05	217.31	218.42	216.25	217.5	217.4	216.73	217.18	216.51	217.32	218.52	217.94	216.61	217.42	218.71	216.64	217.87	217.97	218.25	217.98	218.2	217.38	216.8	218.6	216.64	218.06	216.75	216.93	218.64	216.79	215.52	217.68	215.89	218.13	217.35	218.12	217.17
207.14	207.91	207.21	207.92	209.23	207.28	209.23	208.28	206.52	207.71	207.96	207.06	208.07	208.91	207.13	207.13	208.7	208.29	209.14	208.43	206.18	208.37	207.77	208.24	207.91	207.9	208.39	207.71	207.01	208.46	208.12	207.28	208.02	207.83	206.59	208.39	207.42	207.69	208.36	208.77	208.19	208.74	207.04	206.87	207.62	207.63	206.73	208.62	206.99	206.52
196.21	196.14	194.76	195.25	194.84	194.27	194.06	194.95	194.79	194.88	195.91	195.74	195.85	193.53	196.09	196.18	193.76	196.12	194.97	196.15	194.47	195.64	195.89	195.76	194.9	194.42	194.48	195.86	195.27	195.13	195.83	194.88	195.4	195.01	195.26	194.08	194.46	193.29	195.72	195.72	196.51	195.84	195.19	195.55	194.23	196.35	194.09	194.49	195.61	196.14
208.4	206.95	208.12	209.27	207.75	208.08	208.45	207.62	207.75	207.5	207.65	206.89	206.79	207.09	208.62	209.09	206.71	206.61	207.89	206.08	208.65	207.24	206.32	207.84	208.34	209.64	208.08	207.76	207.2	206.45	208.1	207.22	208.19	207.61	207.41	208.85	209.44	206.23	206.96	206.86	206.91	208.85	209.4	208.43	206.89	207.04	207.37	209.4	206.76	208.6
209.65	207.96	210.39	209.31	209.12	210.02	209.6	210.26	210.4	209.82	210.51	209.17	210.66	208.8	209.95	209.65	210.68	209.73	208.52	209.79	208.9	208.67	210.02	208.87	209.83	208.66	209.04	210.13	208.35	209.7	209.91	209.9	209.96	208.79	209.72	208.24	208.11	209.1	208.74	209.97	210.38	209.42	209.46	210.81	209.69	211.37	209.59	210.32	210.45	210.95
204.41	203.43	202.12	202.17	201.8	204.56	203.36	204.98	203.67	203.06	203.41	204.32	204.16	204.37	204.51	202.89	204.1	202.94	204.33	203.46	204.95	203.49	202.14	201.8	204.31	204.99	203.43	204.49	204.51	204.78	205.44	204.61	204.15	202.04	203.26	203.26	203.92	204.14	202.95	204	203.24	202.66	204.57	203.41	203.55	201.72	202.66	202.76	204.55	204.18
208.79	211.08	207.45	209.53	206.93	209.01	210.42	209.62	209.75	209.21	208.38	209.68	208.51	209.68	210.42	207.64	207.98	208.86	208.49	208.99	209.45	209.77	210.87	210.24	210.38	208.85	210.95	209.86	209.04	208.2	209.94	210.14	210.38	208.16	209.56	210.15	208.82	209.85	211.43	211.32	209.25	209.43	208.96	210.66	210.12	210.76	209.13	209.8	209.96	208.72
215.01	214.08	213.43	212.85	214.55	214.03	214.16	214.42	215.08	214.33	213.76	213.79	214.19	214.02	213.23	214.32	213.51	215.1	213.88	213.78	214.07	212.72	213.04	214.31	214.42	213.51	214.99	214.33	213.38	212.4	214.88	215.03	212.78	214.11	213.15	214.45	213.38	213.21	213.37	214.92	212.5	214.08	213.06	214.78	214.94	212.98	214.34	215.51	213.89	213.98
211	210.86	211.13	211.75	211.72	211.69	211.24	211.81	212.57	213.06	211.15	214.4	211.32	213	211.18	211.68	213.04	210.54	209.88	211.64	212.83	211.4	212.56	211.35	214.31	211.06	210.83	211.72	211.64	210.16	211.66	210.76	212.8	211.37	210.77	212.05	210.41	213.4	211.69	211.35	212.94	212.3	211.31	210.14	210.74	210.31	211.26	210.38	210.06	210.45
195.77	195.09	194.63	196.1	194.26	193.77	196.83	196.03	193.84	194.92	195.24	195.76	195.84	194.99	194.34	195.7	196.65	195.75	194.16	195.45	194.22	193.39	194.72	197.23	194.13	196.2	195.54	195.03	194.99	194.75	193.35	193.83	194.29	195.37	194.77	194.53	196.34	195.1	197.15	195.21	195.72	196.05	196.12	196.38	196.02	194.48	195.44	193.62	194.11	195.62
204.6	203.62	203.02	204.49	203.42	203.4	203.27	202.84	203.25	204.43	202.38	203.58	202.73	203.95	204.77	202.92	204.86	204.96	204.7	203.53	205.98	203.02	203.9	203.81	203.75	204.08	204.15	205.32	203.77	204.55	204.9	203.35	203.67	202.86	202.83	203.69	204.29	204.15	203.58	204.11	204.13	202.83	203.37	204.57	202.81	202.76	202.42	204.46	204.1	202.62
204.01	201.68	204.12	203.54	204.14	202.17	205.77	204	202.95	203.65	202.84	204	201.53	203.5	204.3	205.46	203.2	203.95	204.15	204.53	205.43	203.71	204.65	203.63	204.15	202.09	204.79	203.37	202.5	204.48	204.99	201.91	202.75	205.16	203.99	204.48	203.44	202.81	201.84	203.53	201.89	204.14	203.45	202	202.53	202.81	203.35	203.48	203.43	202.52
203.62	203.26	202.92	204.34	203.21	203.5	203.58	202.88	201.59	204.22	202.9	203.34	204.44	205.62	204.69	203.7	205.43	203.94	203.61	204.72	203.1	205.77	201.68	203.23	204.26	204.27	203.31	203.1	204.16	204.07	204.51	203.99	203.45	203.14	204.11	203.05	203.7	203.72	202.72	203.54	204.11	203.86	203.35	205.17	204.42	203.97	203.21	202.47	202.99	203.24
211.84	209.92	211.47	212.67	212.2	212.94	211.61	210.21	211.13	212.6	209.62	212.54	211.67	212.19	211.94	211.69	210.86	212.64	211.31	212.63	212.64	211.83	210.41	212.43	210.5	212.64	211.84	211.38	211.98	211.73	210.35	211.38	209.88	211.45	211.05	209.78	211.77	211.2	212.1	210.67	211.29	211.35	211.03	212.18	211.01	210.33	211.72	210	211.01	212.29
208.88	209.74	208.51	209.07	209.43	208	207.66	207.9	206.78	207.66	209.63	208.99	207.81	209.23	208.1	207.98	208.58	209.06	209.63	208.82	208.58	209.57	208.48	208.94	207.81	209.02	207.04	209.59	208.75	209.82	208.85	208.91	208.5	208.86	208.79	209.09	208.02	207.9	209.75	209.86	209.35	206.99	208.98	206.74	208.4	209.43	209.84	209.29	208.65	207.71
219.11	218.73	217.25	218.73	217.41	217.54	217.39	218.18	217.27	215.93	218.15	218.73	217.5	216.49	218.65	217.67	216.37	217.88	217.88	219.09	218.5	217.64	218.3	218.34	216.84	217.44	217.47	217.76	218.24	217.14	218.3	217.96	216.54	218.46	217.66	217.88	217.95	217.85	220.21	216.96	217.47	219.03	218.52	216.88	216.99	217.76	219.66	217.36	217.96	219.13
210.02	209.11	208.04	208.43	207.91	207.98	209	208.4	207.37	208.89	209.57	206.84	210.55	209.58	208.33	207.34	208.3	210.33	208.91	206.57	207.9	206.56	209.71	209.39	207.82	208.82	207.65	207.61	208.95	207.56	208.28	207.13	209.19	207.19	208.42	210	209.91	209.32	208.34	208.6	208.64	209.45	208.71	208.74	208.43	208.57	210.38	208.13	209.25	208.8
202.4	202.98	204.37	203.83	203.47	202.83	202.73	203.86	204.17	202.1	204.69	204.31	204.09	204.81	204.27	202.09	203.1	203.73	203.19	204.4	203.18	201.3	203.75	202.55	203	203.78	203.63	203.4	206.09	203.94	203.69	201.62	202.6	203.45	203.77	202.78	203.09	203.25	202.88	205.01	204.84	204.5	203.24	204.59	203.18	203.42	202.72	203.06	203.88	204.06
200.35	198.71	199.32	201.4	198.77	200.55	200.38	199.4	198.95	201.03	199.99	198.47	199.1	199.53	199.6	199.18	199.8	200.08	198.37	199.92	200.02	199.03	199.66	200.71	199.7	200	197.9	201.75	201.17	199.25	200.98	199.39	199.97	197.89	198.77	198.59	199.88	198.99	198.91	200.51	200.58	198.61	200.65	199.61	199.08	201.14	198.04	199.64	199.15	199.25
203.25	204.29	202.57	204.13	202.83	202.27	202.75	204.32	201.82	203.18	202.69	204.24	202.92	203.8	202.99	203.46	204.12	202.56	203.77	202.38	203	203.49	202.96	204.42	203.84	202.38	204.49	205.43	201.71	203.95	203.44	204.39	202	201.84	205.26	204.73	204.81	202.89	203.95	202.47	204.02	202.24	203.07	204.31	203.99	202.71	203.12	204.19	203.22	201.62
212.04	213.38	212.61	211.3	214.05	213.57	212.58	214.14	212.99	213.64	213.11	212.81	211.81	213.96	211.75	212.79	212.05	211.92	213.76	213.37	212.1	213.91	213.09	212.39	212.67	212.75	212.92	212.32	213.95	213.18	214.56	212.05	214.05	213.73	213.37	212.28	212.3	214.05	213.11	213.1	213.23	213.67	213.37	212.03	213.36	213.27	212.95	213.16	212.42	213.02
205.86	205.67	205.94	207.38	206.65	205.16	206.23	207.88	205.4	203.82	206.93	207.3	205.97	205.36	206.19	206.7	205.77	206.97	204.82	206.64	207.09	206.48	208.03	207.35	205.26	207.37	204.65	204.83	207	207.27	205.91	206.38	207.23	207.66	205.12	206.37	206.01	206.24	207.66	205.62	205.75	206.28	208.25	205.9	206.78	206.37	204.92	207.35	206.17	206.38
207.47	208.23	206.99	206.03	208.41	207.62	208.75	205.96	208.33	207.36	206.95	207.9	208.89	206.44	207.97	207.4	208.05	208.34	205.61	208.37	206.26	207.52	208.08	207.15	208.29	206.91	206.72	209.63	204.32	206.86	208.29	206.94	208.06	209.28	207.77	209.09	207.37	206.69	207.13	208.07	207.67	206.91	206.74	206.27	207.86	207.69	207.48	207.55	206.81	207.85
207.38	207.79	207.73	206.5	208.87	206.79	206.14	206.84	207.86	207.91	207.63	207.96	206.87	206.27	207.54	206.82	208.15	207.11	208	207.35	206.07	206.75	207.09	208.21	207.66	207.85	206.92	209.18	207.14	207.76	208.92	207.44	208.77	207.16	206.63	206.81	207.29	207.69	205.91	206.8	206.74	207.51	208.48	207.08	205.93	208.36	208.25	207.73	207.97	207.13
198.35	197.81	196.66	196.42	197.52	196.33	197.55	197.96	198.85	197.31	197.34	198.32	200.21	198.65	195.49	198.03	198.32	197.53	197.81	198.4	197.69	198.45	199.4	199.76	198.58	198.7	197.46	197.77	198.42	200.03	197.76	198.64	198.92	199.5	197.27	198.26	198.95	198.3	197.3	198.99	197.68	197.75	197.52	196.82	198.6	196.83	197.87	199.59	198.36	198.32
211.63	208.59	209.32	209.1	209.87	210.05	209.2	209.98	209.66	209.61	210.51	208.78	208.27	210.02	210.84	208.34	209.69	209.98	208.24	208.85	210.53	210.17	209.98	210.8	209.45	210.24	207.18	208.4	210.03	210.29	210.22	210.3	209.75	209.5	208.43	208	209.45	209.59	210.5	211.57	208.78	210.05	208.96	209.52	210.22	208.8	208.2	209.4	208.92	208.23
203.57	203.11	202.38	203.41	201.84	203.7	201.71	204.44	202.63	202.38	202.6	202.69	202.23	204.09	203.92	201.67	204.6	201.39	202.26	202.71	203.24	202.99	204	204.05	201.98	203.24	203.05	202.15	202.28	203.02	204.29	203.2	202.67	202.32	203.24	205.1	201.55	201.71	201.97	203.41	202.85	202.9	203.6	203.51	203.42	204.45	202.34	201.71	203.93	203.85
211.11	212.39	212.48	211.84	213.3	212.81	210.12	210.5	211.78	211.7	209.9	211.98	211.28	211.02	212.6	210.9	211.22	211.62	210.53	212.27	211.5	211.46	210.23	212.17	212.12	211.65	213.55	209.95	212.55	210.65	213.02	210.83	212.64	210.89	210.57	212.03	210.57	211.68	211.02	211.44	210.66	210.53	211.34	210.58	211.17	212.72	209.68	212.68	212.37	212.54
207.46	209.19	208.91	208.87	208.44	209.82	207.67	209.04	208.29	208.07	209.38	208	208.79	209.43	208.75	207.18	208.96	207.27	208.47	210.49	209.23	209.2	208.84	208.03	208.99	208.63	210.16	208.63	208.4	207.09	209	209.13	209.52	208.36	208.53	208.37	208.87	208.4	208.62	208.46	209.03	207.9	208.45	206.4	210.01	209.24	208.53	208.56	211.15	209.46
201.84	203.64	203.73	204	203.17	204.03	202.19	201.94	202.49	202.79	204.19	202.11	204.8	203.88	204.02	203.75	204.24	202.63	203.44	204.09	203.83	203.26	202.22	203.65	204.96	203.29	202.66	205.24	202.56	203.65	202.65	202.3	203.67	202.63	203.84	202.63	201.97	202.76	202.86	202.36	204.65	204.63	203.07	203.5	201.24	202.46	204.44	203.79	203.06	202.1
205.87	207.77	205.89	203.48	203.66	204.7	204.48	205.17	203.61	203.93	205	205.22	205.31	204.06	205.47	205.28	204.13	203.64	205.67	205.71	204.57	205.39	205.68	205.48	204.78	204.81	204.36	204.61	203.32	204.22	204.39	205.16	205.24	203.44	204.28	203.92	206.72	202.95	203.04	205.06	203.85	204.65	204.89	204.48	204.23	206.23	205.42	203.93	204.18	204.8
198.69	200.08	200.99	200.59	199.1	201.6	199.16	200.95	200.89	200.44	200.78	200.44	200.24	200.89	200.51	200.53	200.07	200.2	199.02	201.48	202.31	200.26	201.49	199.76	201.68	201.99	201.16	199.62	199.7	199.53	199.76	199.48	198.94	199.19	200.72	201.24	199.72	200.05	201.37	199.56	199.07	200.32	199.24	200.22	199.35	199.8	200.14	201.15	201.74	199.63
208.63	209.1	207.31	207.46	209.32	209.29	208.89	208.49	208.62	208.83	209.07	209.21	207.35	208.14	207.81	207.54	209.31	208.97	208.95	206.8	207.61	208.62	207.5	208.21	208.74	208.04	208.37	206.98	209.04	207.37	207.32	207.84	208.99	208.28	207.06	208.55	209.95	207.38	208.39	209.26	209.02	208.92	208.84	208.63	207.63	208.98	207.17	209.4	208.9	208.19
212.19	213.66	215.1	210.3	214.15	214.82	214.34	212.34	214.14	214.15	215.24	215.17	212.27	213.57	215.45	213.63	212.45	214.09	215.08	213.38	214.89	212.62	213.76	213.02	214.16	212.59	215.9	213.37	212.3	211.89	214.34	214.37	212.15	215.15	215.12	214.75	214.29	213.74	214.34	214.79	214.16	214.19	213.98	213.46	213.22	213.99	213.44	211.69	214.68	213.58
195.64	192.92	195.44	194.45	194.15	192.21	193.7	194.63	193.65	195.55	193.62	195.2	194.21	195.82	194.74	193.83	194.9	194.89	193.93	195.44	193.46	194.14	194.98	192.56	193.92	194.1	194.95	194.18	195.32	193.72	193.94	194.8	193.81	196.15	192.6	192.99	195.59	194.05	194.74	194.76	193.24	194.09	195.21	196.87	194.77	194.86	192.55	195.18	194.52	193.32
211.75	211.36	212.03	213.44	212.14	211.74	212.25	211.64	212.99	211.63	212.49	210.6	211.73	210.11	210.11	211.73	210.7	211.98	212.02	211.81	212.31	212.36	211.05	213.38	211.24	210.78	211.76	211.55	209.96	213.15	211.49	211.12	212.44	211.26	212.3	212.19	211.37	211.6	211.96	210.83	212.17	210.68	209.96	212.16	210.24	212.12	211.64	211.2	212.64	211.66
203.7	203.53	204.05	202.62	202.83	202.89	202.37	204.4	203.7	203.4	202.9	203.2	204.07	205.37	202.66	201.87	204.15	205.54	203.57	202.13	202.74	203.37	203.77	203.44	203.68	205.36	204.29	202.95	203.35	202.98	202.7	203.63	203.33	203.62	204.7	202.55	203.3	201.9	203.28	203.03	202.3	203.16	204.23	204.29	202.99	204.52	203.3	203.92	203.01	202.32
209.59	208.53	209.18	209.78	208.09	207.28	208.78	208.51	207.51	210.21	209.21	208.23	208.79	209.33	210.91	209.32	209.09	209.22	209.58	208.32	207.34	209.29	210.61	208.01	208.55	209.59	208.9	210.04	208.83	209.41	207.09	207.45	210.78	210.18	210.1	210.21	207.24	208.73	208.84	208.89	208.84	211.55	208.84	209.2	207.73	209.45	208.13	207.42	210.15	209.49
200.56	199.27	198.24	199.95	199.15	200.42	199.59	199.32	199.34	199.15	200.24	197.48	197.98	197.75	198.96	199.71	201.62	201.37	199.56	199.01	199.45	198.68	199.8	199.25	200.32	202.43	200.36	198.36	198.33	199.33	202.01	199.45	198.71	199.95	199.56	199.07	198.89	198.94	200.5	200.04	200.64	199.36	199.57	199.44	198.6	200.29	199.35	198.97	199.9	198.74
213.45	211.71	213.44	212.45	213.44	210.81	212.36	212.3	213.03	212.54	211.37	211.57	213.85	212.53	211.88	212.8	212.82	213.09	212.64	211.71	212.42	213.1	211.91	210.99	212.12	210.68	212.45	210.77	212.98	213.53	211.69	211.96	212.36	211.82	213.25	210.37	212.87	211.75	212.57	213.06	211.27	212.83	212.87	211.95	212.05	213.01	211.9	211.87	212.26	213.8
212.63	212.54	213.25	213.21	213.39	211.15	210.81	210.59	211.68	212.3	212.01	211.76	212.86	210.94	209.87	212.61	210.86	214.46	213.02	210.51	213.69	211.79	211.95	210.85	212.6	211.32	212.89	213.75	211.85	210.95	212.24	211.29	209.42	212.64	212.52	213.03	211	210.48	210.63	212	211.53	210.72	211.41	212.03	211.72	212.31	210.21	211.98	210.45	211.38
217.87	214.74	215.06	216.52	214.78	218.05	217.4	216.37	217.56	218.25	216.05	216.45	217.37	216.03	217.39	217.09	218.73	216.48	216.31	217.3	216.79	217.67	215.46	217.34	215.83	217.72	216.61	216.68	217.82	217.71	217.39	217.4	216.93	217.32	218.19	218.36	215.85	216.01	217.19	216.81	217.52	218.04	216.21	217.72	216.83	217.56	216.42	216.49	217.8	217.33
217.78	219	216.57	218.27	216.71	216.88	216.98	218.35	218.72	217.74	217.83	219.86	217.21	217.19	214.53	220.09	218.21	216.93	218.43	217.43	218.63	217.39	217.35	217.75	219.65	218.28	218.45	217.88	217.31	218.92	218.72	216.43	217.64	217.21	216.02	218.41	217.07	216.21	218.97	217.94	217.04	217.52	218.85	215.89	217.01	218.07	219.35	217.49	217.91	218.85
210.6	207.89	210.53	208.13	209.81	208.88	211.26	209.32	211.05	209.2	208	208.56	210.98	208.43	210.55	208.73	210.28	210.7	208.52	209.46	208.77	209.79	209.78	209.84	209.29	209.34	211.1	208.57	210.78	210.57	212.03	209.59	209.76	209.56	209.4	208.7	209.49	210.65	210.2	209.64	209.75	209.27	209.11	210.81	208.91	208.75	209.71	210.14	209.13	209.5
204.78	202.53	202.04	203.01	202.78	203.42	203.16	202.99	203.9	203.26	202.26	203.78	202.68	203.04	201.65	203.66	202.75	202.2	204.02	202.56	203.76	203.41	204.72	203.41	201.99	204	202.22	204.29	203.74	204.09	202.91	204.3	204.28	203.93	202.45	203.18	203.43	202	202.41	203.6	203.65	203.37	202.42	204.71	203.04	204.13	203.01	201.95	204.15	203.58
214.07	212.69	212.91	214.44	213.2	213.05	213.43	213.89	212.96	212.72	213.71	212.44	213.2	213.64	215.23	214.41	214.25	213.66	213.63	213.06	212.49	213.59	213.94	213.4	213.18	212.37	214.55	213.74	214.18	212.52	212.49	212.75	213.68	213.66	214.32	212.86	213.68	212.61	214.14	212.63	214.29	213.45	213.83	211.53	213.85	213.04	213.65	212.31	212.49	216.63
217.33	215.25	217.32	217.76	218.61	218.33	217.11	216.09	216.88	215.64	216.88	216.15	216.53	216.79	217.47	217.02	217.06	217.81	217.95	215.58	217.28	218.29	217.17	215.88	215.42	216.45	218.29	217.53	218.19	217.66	217.28	216.85	218.12	218.73	216.18	217.22	216.52	217.51	214.84	216.46	216.64	217.65	216.48	215.94	216.97	215.57	216.57	216.94	216.9	216.34
209.28	210.3	208.96	208.51	208.33	209.16	209.54	209.52	208.81	209.62	210.17	210.43	210.47	208.56	209.93	208.61	209.04	208.58	209.69	208.83	209.07	208.17	207.76	210.72	211.06	209.87	210	211.23	208.94	207.45	207.63	210.22	209.44	209.08	209.5	207.93	210.86	208.62	209.39	211.56	209.3	209.43	208.62	207.81	209.27	208.17	210.06	209.98	208.31	209.27
207.24	207.06	206.21	208.24	208.08	207.49	209.04	207.93	208.61	206.29	209.19	207.53	208.23	206.89	206.49	206.63	208.26	207.58	209.36	205.9	208.14	209.7	207.86	208.01	207.61	209.45	207.57	207.35	207.61	209.24	208.58	208.73	207.53	208.67	208.25	208.76	207.73	208.82	209.45	208.76	207.37	207.52	207.52	207.54	208.11	206.14	208.01	209.2	208.61	207.99
210.23	209.49	208.42	209.37	209.84	208.85	209.14	208.17	207.95	210.23	208.59	209.9	209.43	207.64	208.94	209.76	208.89	209.05	208.68	209.17	208.7	208.97	210.97	208.62	209.33	206.6	208.66	210.13	209.84	208.86	209.25	207.18	208.91	208.35	210.02	207.8	210.12	208.86	207.37	210.37	207.01	208.79	209.14	208.71	209.75	207.77	208.92	209.77	210.19	208.42
199.16	201.82	198.1	200.77	199.4	199.16	199.65	199.06	199.57	200.49	198.27	199.63	200.07	200.37	197.89	198.93	199.67	198.18	197.87	198.3	200.98	200.94	199.54	198.15	199.57	199.39	199.44	201.01	200.74	199.24	200.04	200.28	199.31	198.44	200.03	201.1	199.66	198.95	202.42	198.69	198.87	199.04	200.15	199.45	200.2	198.71	199.5	199.44	201.1	200.53
198.71	197.86	198.43	197.55	197.54	197.96	199.73	197.81	199.11	198.88	198.3	198.64	199.3	196.97	198.38	199.1	198.64	198.6	198.61	198.11	198.5	197.02	197.99	198.14	198.53	197.78	198.67	196.68	197.65	198.09	197.95	197.71	197.55	198.14	198.35	199.88	198.01	198.36	197.3	197.61	197.3	197.54	197.92	197.37	199.27	197.94	197.85	197.97	197.47	197.74
196	195.06	194	194.77	195.26	194.99	194.97	195.68	194.71	196.49	195.22	195.21	193.77	196.28	193.78	195.41	195.05	193.12	194.54	194.13	195.5	194.5	195.12	195.32	193.47	196.91	194.65	194.18	194.47	194.61	196.94	195.4	195.9	195.29	195.86	195.67	194.47	195.54	196.22	193.28	195.7	194.85	194.7	195.39	195.43	194.94	194.5	196.38	196.08	195.67
198.75	197.86	199.14	198.22	197.52	199.39	197.27	197.16	199.41	198.58	195.64	199.23	199.66	198.64	196.86	199.78	199.66	199.59	199.95	200.76	199.25	199.83	200.17	197.79	198.71	199.18	196.31	198.79	198.16	200.09	198	199.43	199.75	199.18	198.5	199.37	197.95	199.81	197.37	198.37	198.37	198.96	198.37	198.04	197.63	199.27	198.55	199.31	200.93	200.07
201.34	198.85	199.43	198.03	199.32	200.89	202.95	199.66	201.16	201.73	199.97	200.23	201.76	199.64	199.85	201.94	201.43	200.28	199.75	200.2	198.43	201.04	199.68	200.7	201.2	201.43	200.23	199.68	198.55	199.43	199.09	199.26	202.16	198.8	200.31	201.56	201.19	201.03	199.18	201.21	200.2	200.84	201.84	202.23	199.1	199.74	199.66	200.8	200.3	200.22
201.96	202.97	202.48	202.47	202.45	202.4	203	200.66	203.67	202.09	203.1	203.12	202.96	202.11	201.67	202.48	202.74	201.7	202.23	202.29	202.59	203.19	201.14	202.35	202.85	203	202.74	201.48	202.74	202.59	203.67	201.75	202.74	202.89	202.25	202.56	202.51	201.29	202.19	201.96	202.17	202.52	204.21	202.17	202.6	203.24	201.41	201.21	203.08	202.44
203.93	204.74	204.59	205.85	206.4	205.98	203.78	206.57	205.39	204.71	206.29	207.65	205.12	206.63	205.24	204.74	205.26	205.13	206.23	205.78	205.23	205.52	207.41	204.52	207.26	204.82	204.39	204.74	206.39	205.15	204.61	205.1	204.55	205.93	205.45	204.96	206.17	206.48	204.83	205.49	205.73	204.35	206.23	206.64	203.59	204.64	207.3	206.08	207.4	206.21
213.52	211.96	212.16	212.14	211.64	211.62	212.18	211.7	211.9	210.99	211.31	211.91	212.63	210.9	210.73	211.23	212.67	213.01	211.37	213.4	211.79	211.96	210.45	211.11	212.71	212.52	210.87	212.43	211.47	213.15	211.54	212.74	212.23	210.94	212.44	211.63	211.57	209.64	211.55	211.71	212.17	210.7	211.09	212.67	212.68	212.53	211.9	210.15	210.28	212.92
216.75	218.36	216.27	216.81	218.01	216.41	216.14	217.74	216.88	216.14	217.64	216.52	216.24	216.93	215.63	218.19	216.63	215.27	217.52	218.82	215.62	216.37	217.3	217.32	219.19	216.68	216.83	215.82	217.78	217.31	216.94	217.29	216.93	216.67	216.77	217.25	216.33	218.07	217.66	216.2	218.38	217.4	218.3	218.36	216.58	215.79	216.17	216.88	215.9	216.38
215.82	216.9	217.54	217.14	218.08	218.56	217.96	217.69	217.71	217.75	217.91	218.14	217.85	216.9	217.72	218.33	217.89	217.78	217.32	216.74	217.76	217.67	216.31	218.6	219.96	217.2	218.14	217.71	217.55	217.7	217.83	218.36	217.8	217.42	217.83	218.25	217.59	218.81	217.97	218.07	218.01	217.5	217.57	219.27	218.68	219.17	215.18	218.76	217.02	217.88
203.63	202.98	203.27	204.03	202.76	203.83	203.81	204.83	202.99	204.22	203.01	203.26	203.34	203.66	203.85	206.25	202	203.19	203.7	202.79	202.88	204.64	203.49	203.49	203.51	202.93	205.23	203.19	203.49	203.88	205.2	203.12	203.43	203.55	202.69	204.85	203.76	204.05	202.26	203.71	203.05	202.73	203.15	201.28	204.1	203.53	202.95	204.45	203.76	205.56
203.39	203.66	203.49	202.73	205.05	202.28	204.6	203.19	204.98	204.91	203.94	202.18	202.54	204.01	203.09	203.02	204.2	203.82	203.85	204.36	203.36	203.89	203.22	204.18	204.53	203.59	202.38	202.42	203.44	204.3	203.81	203.89	204.46	201.88	204.15	203.7	203.5	202.88	203.96	204.07	202.21	203.32	202.68	204.41	202.55	203.74	203.73	203.78	203.66	202.03
201.54	200.77	201.66	203.11	200.4	200.3	202.1	201.9	202.43	201.94	200.8	201.48	202.5	202.42	201.23	201.26	201.19	200.59	201.75	199.81	200.56	201.29	202.07	201.9	200.65	200.61	202.95	202.36	200.88	201.61	200.01	198.01	202.95	199.74	201.37	201.39	201.34	199.23	202.25	203.18	200.73	201.24	201.96	201.02	203.04	201.83	201.21	201.32	201.65	201.39
194.16	195.24	193.46	193.54	194.47	193.62	196.09	193.53	194.16	194.13	194.62	194.04	193.76	192.82	195.69	194.94	195.29	194.15	194.86	194.2	195.07	195.22	193.17	193.25	194.49	195.86	193.3	193.67	195.15	194.29	194.13	195.2	195.49	192.51	194.3	192.2	195.17	194.46	193.83	194.08	195.46	193.52	194.05	196.07	193.85	195.11	195.2	195.18	194.42	196.04
197.36	197.35	196.77	198.01	198.92	195.94	198.16	198.26	198.94	197.48	197.09	199.29	196.95	198.9	198.66	197.25	196.45	198.18	198.05	197.83	198.33	198.65	198.99	199.52	198.6	198.04	196.96	197.65	198.25	196.29	197.66	198.25	198.9	198.19	198.8	198.55	198.27	198.74	198	197.93	199.01	197.58	198.69	197.5	198.82	196.86	197.86	196.79	199.75	197.67
212.61	212.54	212.06	211.36	212.98	211.66	211.53	211.15	210.97	212.58	211.98	212.4	211.05	212.11	212.2	213.46	210.65	211.8	212.56	211.82	211.99	213.02	211.97	210.59	211.02	212.87	211.35	212.29	211.45	212.98	212.12	211.6	212.23	212.86	212.62	211.88	211.56	210.77	213.18	211.32	210.89	211.46	209.7	212.05	212.76	212.06	212.63	211.76	211.53	212.25
203.55	202.13	201.96	202.89	200.13	203.85	202.81	203.33	203.33	203.56	203.27	202.1	202.81	202.26	203.72	200.69	202.48	202.39	203.21	200.28	204.23	203.62	202.98	203.37	201.59	202.36	201.42	200.98	203.28	202.62	201.88	202.46	203.18	203.5	201.37	203.06	202.09	201.39	202.32	202.9	202.76	201.73	203.3	203.83	201.99	202.41	203.8	203.24	204.42	202.56
205.67	206.11	203.74	205.08	203.74	204.63	206.3	205.72	203.65	204.24	206.98	203.37	203.62	205.65	203.47	205.84	204.18	203.78	204.76	206.02	204.22	203.56	205.51	202.9	203.54	204.74	204.05	204.16	203.66	204.33	206.86	205.86	204.97	205.12	204.78	203.72	203.94	203.32	204.82	206.82	204.47	205.1	203.75	204.63	203.27	205.04	204.02	204.3	204.59	205.67
203.09	204.13	204.54	203.47	205.51	204.73	203.2	202.99	204.4	203.95	204.45	203.03	205.21	204.95	205.57	204.49	203.8	206.11	205.19	204.38	203.97	203.3	205.29	203.09	203.44	203.99	204.84	204.48	203.79	204.08	204.4	203.02	205.59	203.07	205.67	205.19	203.95	203.35	204.5	202.83	204.87	205.69	203.58	203.99	203.79	204.69	204.18	202.66	203.68	204.59
203.92	201.72	202.34	203.66	203.46	201.96	202.08	201.55	203.52	202.6	201.63	202.48	202.45	203.09	203.04	202.57	202.41	201.6	201.38	202.55	202.55	202.69	203.28	201.73	201.67	203.1	203.32	201.82	202.22	202.86	203.22	201.09	201.86	202.72	201.87	203.87	202.85	203	203.95	202.46	203.23	202.4	203.22	201.03	202.84	203.39	203.56	202.86	202.07	201.88
216.56	217.08	217.6	217.21	216.55	217.85	216.81	215.3	218.1	218.89	217.65	216.1	216.25	216.52	216.68	218.03	216.75	217.16	217.11	216.25	216.82	216.22	215.94	218.4	218.32	217.21	216.46	217.93	216.87	217.2	217.17	217.44	218.3	216.14	217.21	217.68	217.58	216.52	216.07	217.28	216.82	217.09	217.28	216.67	215.36	216.79	216.56	217.44	217.33	216.05
199.45	199.46	199.99	199.23	201.18	198.42	199.48	201.11	198.58	200.54	198.18	197.8	199.16	201.12	197.46	200.69	198.18	201.02	199.49	199.43	199.79	199.87	200.52	198.54	199.83	201.13	199.95	198.52	198.7	200	198.33	198.1	198.96	199.98	198.32	199.34	198.66	200.44	198.05	200.14	200.74	199.04	200.57	198.83	199.55	199.52	199.88	198.17	199.77	198.75
194.02	194.75	192	193.74	195.72	194.77	195.33	194.08	194.75	194.01	194.41	196.32	194.26	194.59	195.5	194.77	193.99	194.73	193.22	194.15	196.1	195.16	193.78	193.93	194.53	193.27	194.77	193.75	194.67	194.48	194.44	195.18	194.89	193.55	193.8	194.65	195.52	194.75	194.78	196.06	193.43	195.02	193.63	193.89	193.65	194.16	193.02	193.32	194.52	192.28
204.59	202.61	203.57	204.94	205.65	203.6	202.46	203.06	202.21	204.49	204.68	204.55	203.73	202.36	203.98	202.51	203.67	205.43	203.84	203.6	203.47	203.69	203.24	202.13	203.07	202.31	204.33	204.19	203.47	204.55	204.03	205.08	203.46	202.66	202.13	203.43	203.77	202.63	201.54	202.91	202.48	203.63	202.41	202.91	205.16	203.82	203.78	203.64	203.24	202.48
217.26	215.33	218.37	217.01	216.48	217.05	216.29	217.16	216.63	216.52	215.82	216.9	215.44	217.63	215.22	218.22	214.92	215.5	216.72	217.27	218.72	216.87	216	217.62	218.13	219.54	216.53	215.18	216.07	216.67	217.85	217.13	217.75	215.68	216.48	215.38	217.32	216.97	217.55	218.95	218.38	215.82	217.52	215.7	215.55	218.14	215.59	217.41	216.29	217.99
208.32	206.92	208.53	207.9	209.54	208.27	208.42	210.3	209.72	209.12	209.59	208.3	207.68	208.65	209.5	208.01	210.14	207.24	209.41	208.92	208.91	209.1	209.59	209.77	209.37	209.05	208.31	209.77	209.06	208.88	208.59	209.18	209.24	207.55	206.29	208.59	208.65	207.91	207.96	208.97	208.13	208.5	207.88	209.01	207.54	208.67	207.27	207.88	208.11	209.37
212.32	212.49	211.8	212.68	211.7	212.02	210.07	210.24	210.37	210.7	211.33	212.43	212.23	210.95	211.14	211.05	211.62	212.4	212.68	212.66	211.57	210.98	211.35	211.39	212.25	210.99	212.5	212.76	210.17	212.56	211.26	212.05	213.3	213.64	212	211.47	212.69	210.5	211.36	210.63	210.88	211.59	209.75	211.65	212.37	210.6	211.48	212.46	211.77	211.51
203.96	202.71	203.14	204.64	204.28	205.66	203.33	204.76	203.94	204.59	204.2	203.51	205.22	204.84	205.35	203.12	203.3	205.38	203.78	203.13	204.15	203.5	203.96	204.08	203.37	202.05	204.49	202.14	203.88	202.03	202.53	201.93	204.88	204.18	205.91	203.46	203.6	204.15	203.72	204.04	203.26	205.16	204.38	204.09	204.49	206.1	205.24	204.19	203.35	202.91
209.49	211.12	209.04	209.77	210.78	209.12	208.6	209.86	209.27	209.41	211.12	208.68	210.17	210.5	211	208.14	209.71	208.47	209.03	208.04	209.25	209.19	209.12	209.14	210.03	208.88	208.6	208.61	207.36	209.41	210.33	208.77	210.3	207.99	209.02	206.61	207	210.16	208.64	208.66	208.68	210.63	210.7	210.07	210.45	207.54	211.25	209.35	209.38	209.64
206.95	208.22	206.29	207.27	206.93	206.31	207.05	205.77	206.73	205.84	207.23	205.77	206.36	206.81	206.44	207.45	206.11	206.47	206.01	207.02	205.2	207.42	206.68	205.41	205.49	206.14	204.85	206.95	206.89	207.71	207.09	205.56	205.66	206.38	206.46	206.69	207.14	205.91	208	206.45	206.28	205.88	205.05	207.62	205.76	206.45	205.74	204.84	207.68	206.94
217.13	215.69	217.76	215.63	215.61	217.45	216.74	215.08	214.94	215.68	219.09	217.14	216.65	217.86	216.18	217	218.52	219.44	215.43	215.79	218.05	218.55	217.46	217.75	218.36	216.53	218.16	217.31	216.17	216.84	216.1	218.01	217.79	217	215.88	216.14	217.78	216.37	216.55	217.56	216.62	217.92	216.51	216.44	216.98	216.44	218.37	218.58	218.44	216.57
213.31	213.92	213.56	212.96	214.1	214.29	213.42	214.85	212.66	212.8	212.97	212.33	212.61	213.02	212.09	212.8	213.03	212.45	213.51	213.97	213.06	212.84	213.79	211.91	211.75	212.6	212.53	211.54	212.63	212.02	213.02	213.32	213.36	212.81	214.56	212.32	212.44	214.39	213.16	213.9	212.33	212.19	213.84	210.86	213.06	212.48	213.38	212.83	212.12	214.29
216.64	218.39	217.46	218.92	218.92	217	219.15	218.71	218.38	217.15	216.87	217.19	217.86	217.57	215.21	217.87	218.74	219.06	217.96	218.32	218.05	216.74	217.58	215.83	216.2	217.15	217.42	216.8	217.59	217.53	218.13	218.55	218.3	218.12	217.92	217.15	217.82	217.64	219.53	217.23	219.14	217.64	218.24	219.02	218.74	217.37	217.73	217.24	217.28	218.5
202.86	202.71	201.68	201.87	201.38	202.66	203.18	202.32	202.19	203.67	201.55	204.08	202.66	202.43	201.95	202.76	202.01	201.47	203.26	202.82	203.33	202.24	203.05	200.36	202.79	203.53	202.37	202.63	203.82	201.38	201.95	203.38	202.33	205.06	202.52	203.13	203.03	201.63	202.7	202.33	203.2	202.77	202.45	201.76	202.02	201.71	201.81	204.05	201.6	201.61
199.07	200.04	201	199.63	200.17	200.14	200.09	200.82	200.86	198.88	200.26	200.11	200.19	199.31	200.07	199.81	198.92	200.78	200.89	200.76	201.22	199.63	200.92	199.15	199.02	200.24	199.4	200.02	200.13	200.8	201.64	200.35	200.51	200.47	199.56	200.44	200.51	201.1	200.4	199.06	198.54	200.6	200.75	200.49	199.75	200.46	199.48	200.09	200.85	198.66
219.3	219.31	217.49	217.82	217.67	219.68	217.61	218.05	218.34	218.55	216.86	217.2	219.48	218.07	218.87	216.59	217.28	217.73	217.38	218.48	216.9	217.58	217.68	217.28	218.84	216.38	218.74	218.61	219.19	217.83	218.04	218	217.54	217.48	218.05	218.96	216.63	218.6	216.17	219.8	217.76	216.51	216.85	217.55	217.67	217.26	218.77	218.91	218.29	217.44
199.41	200.93	199.86	200.52	200.49	200.85	200.46	201.28	200.36	200.45	201.42	201.06	201	201.33	201.19	198.24	200.33	199.79	199.77	200.83	200.1	200.96	199.47	200.11	199.59	198.92	198.68	200.09	199.64	200.51	200.38	199.99	200.23	200.71	199.16	200.03	200.55	199.98	199.88	200.22	201.19	201.64	199.1	201.23	200.16	199.79	200.41	200.84	201.19	199.1
208.48	208.53	209.36	207.23	209.2	209.59	209.8	209.22	208.51	206.68	209.42	208.8	210.58	207.52	207.7	207.8	208.48	208.33	208.29	207.87	209.21	209.52	207.54	208.63	209.2	208.28	209.6	211.17	208.75	207.74	209.57	208.42	208.84	208.97	209.73	208.2	207.41	209.21	209.23	208.12	207.65	208.94	210.05	209.17	210.27	209.2	206.84	209.97	208.78	209.38
208.84	208.06	209.72	208.32	208.1	210.33	210.56	209.24	208.28	208.73	210.02	208.78	208.93	209.03	209.18	210.08	208.12	207.29	210.23	208.9	206.54	208.82	208.64	209.92	207.61	207.24	208.73	207.61	207.64	208.88	207.11	209.68	208.12	207.91	208.03	209.36	209.32	209.45	209.03	209.02	208.93	208.63	209.17	208.35	210.39	208.72	208.72	207.84	209.35	207.66
200.97	199.17	200.06	200.13	198.94	199.71	200.04	200.49	200.34	200.85	200.24	200.43	199.91	199.19	200.14	199.93	200.23	199.55	200.25	199.69	201.06	199.1	200.61	200.83	201.59	199.66	199.59	201.59	200.87	199.71	199.96	201.56	199.21	201.96	199.7	199.14	199.89	201.04	200.76	200.98	201.06	201.36	201.6	199.85	201.54	200.97	199.7	200.31	200.38	199.19
212.24	211.75	212.04	213.09	211.11	213.42	211.49	211.77	211.68	211.16	210.71	211.22	212.86	212.3	212.49	212.55	211.86	212.25	210.63	210.66	213.51	211.12	212.02	210.12	210.5	213.1	212.02	211.17	211.27	211.64	212.38	212.21	210.7	211.59	211.34	210.64	212.28	212.13	213.2	213.56	212.4	213.79	211.71	212.01	211.93	211.71	213.23	212.86	212.93	213.15
217.66	217.74	218.1	217.84	218.21	218.01	218.9	217.14	218.11	217.22	217.01	216.68	216.92	218.36	218.66	216.71	216.41	218.17	218.57	218.28	217.15	215.72	217.18	217.07	217.07	218.91	216.92	218.74	216.84	216.98	217.21	216.19	218.32	219.33	217.39	218.7	217.28	217	218.6	219.2	217.99	217.74	217.78	218.8	217.78	217.2	218.74	217.85	217.98	218
204.85	202.84	203.06	203.86	203.39	203.58	204.49	202.68	204.54	202.19	203.28	203.09	205	202.65	202.12	204.06	203.17	203.66	202.79	203.29	203.31	201.62	202.03	202.45	203.23	201.79	204.07	201.58	203.14	202.71	203.23	202.85	204.17	204.19	202.21	202.39	203.12	203.61	202.3	201.74	203.75	203.9	203.2	203.89	204.63	202.18	203.02	203.15	203.48	202.83
207.56	205.87	207.18	206.6	206.99	207.68	206.21	207.34	205.86	208.17	206.8	206.4	206.11	206.28	206.66	205.61	206.56	207.2	207.79	206.74	206.02	205.11	206.26	208.25	205.42	205.54	205.3	207.45	206.73	207.08	206.53	208.14	207.17	207.02	204.64	205.72	206.61	206.82	205.28	204.78	207.64	206.16	207.1	204.71	206.7	207.32	207.56	206.06	206.21	205.39
211.02	212.04	211.76	212.91	212.51	211.7	212.26	211.7	211.93	212.99	211.03	213.04	213.65	212.67	213.11	213.49	213.79	211.95	213.3	213.34	212.08	212.28	212.59	212.77	211.97	212.3	212.35	211.97	213.59	211.86	211.15	210.88	211.29	213.37	212.3	213.83	211.97	212.94	214.27	212.64	211.3	212.04	213.86	210.43	212.3	212.23	211.9	211.31	211.9	210.86
200.08	200.33	201.05	201.26	199.74	200.71	201.58	199.42	200.86	199.72	200.19	198.52	198.54	200.47	200.83	200.7	200.22	199.01	199.91	199.68	202.7	200.28	200.97	201.12	198.92	199.12	200.2	201.06	199.86	200.02	201.84	201.29	201.22	198.54	199.24	200.96	200.3	200.03	200.65	200.14	200.22	199.07	199.43	200.76	199.9	202.25	201.7	200.23	200.88	200.11
206.19	207.34	207.23	205.79	206.54	206.67	205.96	205.01	205.63	207.83	206.73	205.06	205.82	206.9	207.75	207.65	207.18	205.83	205.17	205.71	207.28	208.14	205.81	206.65	206.36	206.65	205.7	206.59	206.99	206.38	207.52	206.22	207.05	205.89	205.38	206.16	205.73	206.1	206.02	205.04	206.1	204.93	206.57	206.31	206.37	205.68	207.94	206.76	206.1	206.52
216	216.93	218.89	216.52	217.4	216.97	216.98	216.85	216.57	215.02	217.15	216.84	218.15	214.69	217.18	216.82	215.69	216.9	216.5	218.46	217.75	217.95	218.67	215	216.59	218.53	217.68	216.49	215.86	217.99	217.29	218.07	217.06	216.89	216.81	217.3	216.31	215.85	217.79	216.88	216.28	215.92	216.29	217.42	218.13	217.62	216.97	218.05	216.47	216.54
203.28	201.6	201.67	202.41	203.05	203.16	202.89	202.38	202.47	203.17	202.69	202.44	202.18	203.33	203.95	202.37	203.77	202.08	203.17	202.11	202.78	202.13	203.64	202.15	203.25	203.58	203.81	202.51	201.98	203.12	203.15	202.32	202.2	202.08	202.63	202.45	202.38	202.34	201.5	202.76	201.66	202.82	200.12	202.55	203.69	201.57	202.96	201.97	202.4	203.17
218.09	217.82	217.67	218.23	217.22	218.77	216.87	216.37	219.64	217.62	218.2	217.96	216.82	218.95	217.39	215.2	217.47	216.92	217.76	218.55	219.98	217.04	218.28	215.99	218.41	217.9	217.24	217	219.12	219.28	217.3	219.67	217.17	217.81	217.73	216.43	218.46	217.96	218.2	217.78	218.08	218.51	216.3	216.8	216.64	216.07	216.43	218.7	216	219.16
209	207.53	209.61	208.12	208.2	208.96	208.95	210.56	209.48	209.66	208.38	207.65	208.21	209.35	209.22	208.72	207.47	209.93	209.53	208.75	207.75	206.83	207.81	209.51	208.97	208.52	209.73	209.74	210.34	207.85	208.17	210.02	207.65	207.91	209.06	210.18	208.26	207.74	208.53	209.65	209.69	209.28	209.14	209.44	207.93	208.1	208.21	209.64	207.48	208.31
205.07	209.02	208.49	207.12	209.09	207.32	208.26	208.49	206.68	207.42	206.78	207.89	206.94	208.42	207.16	208.04	208.87	208.45	207.16	208.09	208.42	207.78	207.29	209.18	208.96	207.54	206.83	208.82	207.91	206.97	207.81	208.5	207.39	207.83	207.15	207.02	207.05	207.42	208.1	208.53	207.4	206.75	208.29	207.54	208.08	206.82	207.32	207.31	206.37	207.14
211.54	212.55	212.47	212.68	212.57	209.78	210.45	212.65	211.99	212.05	209.83	212.54	213.07	211.4	211.19	212.18	212.18	213.72	211.8	211.1	212.53	212.26	212.09	212.44	211.85	211.29	212.2	211.88	211.67	211.89	213.54	211.12	212.17	211.93	211.46	212.45	212.03	211.6	211.57	211.46	210.86	212.31	212.08	211.44	212.82	211.79	212.05	212.28	210.15	211.66
205.29	204.44	207.62	207.03	206.41	206.7	205.3	206.34	205.58	205.31	205.66	203.86	206.18	205.85	206.88	205.07	206.48	204.48	206.37	204.04	207.05	206.44	206.02	205.71	204.92	204.79	203.86	206.43	206.19	204.27	204.94	206.83	205.09	205.86	206.74	205.74	206.55	204.34	207.8	205.98	205.43	205.96	206.59	205.32	205.18	206.48	207.1	205.89	205.74	203.81
208.92	207.96	207.98	208.33	208.83	209.15	209.03	208.82	208.84	210.81	207.38	208.5	208.59	207.72	208.67	209.27	208.72	209.37	209.28	207.59	207.31	208.23	208.01	207.32	210.1	208.87	207.93	207.48	206.29	209.76	206.96	208.32	207.95	207.51	209.1	210.24	206.95	208.7	208.64	208.38	208.1	209.68	208.48	208.13	208.72	207.17	207.61	207.9	208.21	208.33
207.44	206.58	208.11	208.03	206.9	208.02	208.86	207.25	207.02	208.95	208.16	208.52	208.72	208.02	206.8	206.33	206.42	208.67	206.98	208.45	207.68	208.44	208.61	208.23	205.92	208.06	206.53	207.98	208.43	207.06	206.46	208.26	208.54	207.95	205.93	208.27	207.92	207.57	206.81	208.15	207.57	205.19	208.15	208.95	205.97	209.08	206.99	207.85	208.53	208.09
212.41	214.19	213.25	213.56	211.61	214.12	213.69	213.16	213.09	212.39	213.79	209.71	214.16	211.93	211.8	213.6	213.03	212.59	213.66	213.9	213.87	214.45	212.32	213.23	213.05	213.19	213.06	214.43	213.15	212.42	212.93	213.66	211.88	212.35	213.84	213.08	212.83	214.12	213.34	214.68	213.2	212.93	212.8	213.77	214.36	212.92	213.58	212.54	213.93	214.25
208.59	206.38	208.44	208.27	207.37	206.63	207.15	208.14	208.06	206.49	209.29	208	208.5	208.16	207.36	207.52	207.89	208.2	206.12	207.59	207.69	206.1	207.72	209.26	208.39	207.97	207.2	208.32	207.43	206.44	207.94	208.2	206.79	207.33	206.7	208.28	208.54	206.34	207.7	206.81	209.54	207.5	207.3	208.4	206.65	206.72	207.88	209.65	207.4	207.33
203.39	202.7	204.01	204.78	203.89	203	203.1	203.43	205.42	203.56	202.78	203.98	203.03	202.28	204.32	202.76	204.03	203.38	204.39	204.49	203.13	204	203.01	203.46	203.78	204.6	203.64	204.9	204.38	204.18	203.53	204.87	204.87	203.22	205.48	203.83	203.54	204.31	203.33	203.22	204.56	203.74	203.39	204.73	204.18	203.19	203.09	202.83	202.8	203.24
205.14	204.86	205.36	204.59	203.75	204.18	202.8	205.47	203.91	205.1	204.76	204.13	204.62	204.98	206.81	205.84	204.95	204.85	205.66	206.02	206.57	205.72	204.35	203.54	205.91	204.51	205.06	204.77	203.97	204.18	205.51	203.36	203.47	201.89	204.05	204.6	204.68	205.11	204.44	204.68	204.45	204.31	205.42	204.57	205.03	203.9	204.04	203.48	202.81	204.45
202.59	203.26	204.32	203.73	203.97	203.17	204.37	203.3	204.24	205.13	203.59	204.31	202.37	203.99	203.38	204.2	204.11	203.19	204.59	203.37	202.73	203.7	205.54	204.2	204.11	203.7	203.44	204.38	203.89	202.77	205.06	202.72	204.75	203.09	204.46	205.1	203.7	203.56	204.09	203.63	204.14	202.72	203.65	203.98	203.26	204	206.05	204.97	202.18	204.69
205.3	205.29	204.95	204.58	205.77	204.81	205.45	206.05	205.63	204.49	203.92	204.77	204.48	204.25	203.67	205.55	204.79	204.8	203.55	204.85	203.74	204.61	203.81	203.76	205.73	205.33	204.77	205.25	205.01	205.64	204.11	204.26	205.98	205.38	205.37	204.8	205.43	205.82	204.88	203.76	204.99	204.16	203.63	204.7	205.25	204.68	204.57	205.26	204.46	205.05
208.77	209.24	207.65	208.79	207.99	208.79	207.55	207.79	205.77	207.37	205.59	207.33	205.23	209.06	206.93	207.72	207.87	208.08	206.85	207.56	208.48	205.97	208.73	207.54	209.03	206.83	207.86	208.54	209.27	207.36	206.39	207.1	209.05	207.66	208.06	208.74	209.04	208.81	208.03	206.77	206.79	208.32	209.73	208.56	208.22	207.6	206.46	207.38	208.27	205.31
204.48	204.05	204.29	204.88	204.34	202.81	203.87	202.7	203.91	205.02	202.83	203.28	202.92	201.87	206.24	204.02	203.76	204.05	205.08	203.26	203.8	203.35	204.19	203.95	204.1	204.01	204.44	203.01	203.41	205.35	202.69	203.94	203.73	203.21	203.75	205.29	203.44	204.66	203.27	202.72	204.39	202.97	204.69	204.56	205.11	203.07	203.3	204.71	204.78	202.85
205.64	207.38	204.95	205.05	205.32	205.93	206.21	207.49	206.36	205.21	205.69	205.59	205.89	205.38	206.07	208.12	206.21	206.23	205.48	206.82	205.21	206.18	205.97	205.93	206.86	206.1	205.88	205.29	204.94	205.2	207.21	205.16	205.66	205.81	204.83	204.65	205	204.04	204.92	203.74	204.66	205.06	205.8	206.77	205.7	205.02	204.77	206.49	206.68	205.87
207.21	206.51	207.73	205.77	206.27	205.26	206.52	205.35	206.68	206.87	206.43	206.59	207.26	207.57	205.51	205.5	205.75	205.15	206.59	205.45	206.26	206.16	205.12	205.07	206.5	206.64	206.07	207.61	206.95	206.68	205.58	205.98	206.56	205.35	205.12	206.69	206.5	205.89	207.7	206.5	205.99	207.12	206.15	206.55	205.47	207.52	206.76	206.26	206.58	208.15
204.57	204.91	205.09	204.56	204.19	204.17	205.84	205.17	205.98	205.14	203.73	203.76	204.07	204.75	203.66	204.09	204.16	205.25	204.99	204.76	205.42	204.87	204.32	204.81	203.71	204.5	205.44	204.57	203.11	205.86	205.44	203.95	204.47	205.22	205.7	206.21	205.4	204.16	206.89	204.43	205.22	205.46	205.51	205.1	204.92	204.74	205.59	204.66	205.19	205
198.77	199.09	199.26	199.71	199.9	200.21	198.85	199.88	199.43	198.84	200.47	199.34	200	198.83	199.91	200.16	198.27	201.11	200.11	199.28	199.69	199.29	200.26	197.93	199.3	200.04	200.45	198.93	199.09	199.07	198.87	199.65	200.03	198.45	199.55	198.5	200.11	198.09	198.39	198.51	199.84	199.76	199.55	200.12	200.88	200.16	199.81	199.64	198.15	199.49
202.3	205.84	201.91	201.81	201.59	202.63	204.4	205.56	202.4	204.1	205.32	205.95	204.25	202.89	202	202.79	202.86	203.96	204.28	201.6	203.6	205.21	203.43	201.22	203.47	202.14	202.65	204.29	204.02	204.37	204.5	204.99	202.7	203.82	203.8	203.76	202.64	202.86	204.15	204.58	203.35	202.52	203.45	202.72	203.25	203.28	204.22	203.44	201.92	203.03
217.42	217.3	217.23	219.97	218.94	218.25	218.11	217.09	217.83	216.43	218.41	216.36	218.72	217.53	216.12	216.36	217.78	216.83	217.72	216.7	218.1	217.06	219.51	216.19	217.7	218.17	217.27	217.56	218.14	219.1	217.56	218.89	217.29	217.99	216.86	217.73	217.51	218.77	218.1	216.22	217.03	217	217.68	217.94	217.8	218.15	217.12	217.34	217.21	218.41
209	209.76	206.46	207.19	207.65	208.26	209.32	208.12	209.93	209.27	207.97	208.4	207.29	208.69	208.51	208.35	208.63	208.19	208.59	209.65	207.11	209.86	208.77	207.91	208.39	208.52	208.69	208.85	207.94	208.81	208.42	208.2	208.98	207.81	208.15	209.5	209.04	208.81	208.85	208.63	208.24	207.56	208.48	207.58	207.52	208.36	207.66	208.63	207.66	207.02
211.96	212.29	210.49	212.15	212.75	211.9	211.94	211.96	211.77	211.74	210.77	212.21	211.93	212.18	211.38	213.73	212.33	212.23	211.1	211.26	213.09	211.97	210.97	211.74	212.15	212.32	213.06	210.96	210.66	212.2	212.07	212.05	211.57	211.75	211.23	211.21	212.1	211.45	211.18	210.69	212.6	211	211.94	211.07	210.97	212.57	212.24	214.12	211.4	212.37
199.95	200.5	199.07	199.82	200.98	200.02	200.3	199.26	199.27	199.61	200.35	199.3	198.47	197.78	198.99	199.53	201.47	199.88	198.72	199.78	199.07	197.57	198.63	200.47	198.33	198.6	201.49	200.24	198.79	200.62	199.52	199.05	199.55	198.74	199.9	200.68	199.95	197.84	200.62	199.91	200.28	198.92	199.48	200.57	198.89	198.65	200.13	197.57	197.79	199.17
208.48	207.27	207.33	206.49	207.43	208.8	206.9	205	209.12	209.12	208.24	209.28	208.73	207.44	208.46	207.79	207.07	206.7	209.18	206.8	208.45	207.17	207.98	206.68	208.07	207.36	206.04	209.04	207.53	208.17	207.66	208.32	207.91	206.27	210.08	208.98	206.65	205.56	207.84	207.99	206.51	207.42	207.93	207.87	207.69	206.64	207.83	208.1	207.89	205.95
216.54	217.34	216.75	216.66	217.69	218.98	218.75	215.58	216.15	219.15	217.38	217.76	217.03	216.85	216.67	214.9	217.69	217.06	216.8	217.75	217.36	216.67	215.57	217.87	216.03	218.19	215.96	216.84	217.24	217.4	216.85	216.51	215.83	218.51	215.09	216.3	217.44	216.23	217.12	217.03	218.18	216.81	219.06	218.37	216.95	216.85	216.33	218.1	217.6	217.83
214.12	213.2	213.87	213.5	214.1	214.74	211.89	214.16	213.2	214.49	214.1	213.74	214.18	213.7	215.52	214.15	213.57	212.93	212.93	214.69	213.43	213.07	213.38	212.59	215.57	214.68	214.22	215.03	213.13	211.44	214.42	214.37	213.9	213.7	213.35	214.01	215.52	213.32	214.14	214.28	214.74	213.38	214.02	213.83	214.86	213.77	213.33	214.85	213.43	213.91
208.24	209.33	207.71	207.41	207.42	209.15	207.26	207.79	207.89	208.63	209.1	209.35	208.08	209.32	208.45	209.35	206.89	210.07	209.64	208.18	208.3	208.99	209.75	209.1	208.57	208.56	208.74	208.36	208.29	207.72	209.09	208.61	210.22	208.31	210.28	208.69	209.11	208.13	209.41	208.45	208.28	208.24	207.81	208.75	209.05	209.27	208.69	208.72	207.9	209.83
208.44	208.53	208.02	207.8	208.58	207.71	209.3	210.33	207.46	209	208.97	208.62	207.59	209.72	208.2	208.91	208.31	209.79	209.22	207.33	209.69	208.26	209.41	209.15	208.19	208.24	208.18	207.89	208.14	207.91	207.16	207.96	207.9	207.12	208.13	208.59	209.04	208.21	210.14	209.14	206.8	209.27	209.5	208.92	210.75	207.98	208.43	209.52	209.64	207.76
205.93	203.89	203.26	204.89	204.25	203.26	204.04	204.24	204.22	203.57	204.45	203.25	203.05	203.65	203.31	201.96	204.33	203.89	203.46	204.16	203.44	203.97	204.38	202.44	204.36	202.14	205.23	204.5	204.19	203.47	202.33	204.74	202.52	204.37	204.49	203.63	203.26	203.07	205.18	204.14	202.1	203.4	202.9	203.16	205.28	203.71	202.53	205.2	202.55	204.53
219.25	217.87	218.14	217.73	217.4	217.83	219.76	217.4	219.27	219.55	217.51	217.11	217.43	216.91	217.93	217.72	218.61	219.11	217.67	220.7	218.22	217.5	218.68	216.83	217.51	217.75	217.85	218.68	216.87	218.26	218.09	217.78	219.11	217.3	217.92	217.87	218.28	217.87	218.67	219.02	217.1	217.47	215.09	217.42	218.37	217.15	217.54	217.99	218.3	217.7
216.45	216.01	217.6	217.95	217.26	216.32	217.48	217.65	218.55	217.99	216.94	216.34	216.3	217.77	216.99	216.59	216.01	216.73	218.09	216.28	218.12	217.7	218.32	217.69	216.29	217.28	215.94	216.76	217	216.69	216.71	216.78	217.82	216.29	215.09	218.64	216.62	216.56	216.13	217.72	217.4	217.26	216.07	216.32	217.68	217.83	217.67	215.76	215.07	217.73
198.54	200.05	200.33	199.79	199.47	200.48	200.16	199.43	198.64	200.52	200.29	199.92	198.84	200.11	199.79	198.41	199.76	198.8	199.72	199.81	198.51	200.13	199.54	200.34	199.03	199.2	200.06	200.45	200.66	199.19	199.88	198.81	200.38	199.39	199.87	197.79	200.61	198.63	199.97	199.1	198.15	197.82	199.86	198.95	199.47	197.88	199.04	200.27	201.04	198.9
203.37	203.14	201.33	202.42	203.48	202.76	202.2	201.68	203.98	201.66	202.28	203.16	202.02	203.01	202.82	201.64	203.52	203.86	203.32	202.24	201.91	204.05	202.96	200.72	203	202.31	202.25	202.15	203.39	204.67	203.46	203.31	203.09	202.45	202.5	202.09	202.09	201.75	202.33	202.63	204.09	201.1	203.22	202.27	202.17	202.75	201.31	202.79	203.11	203.56
206.93	207.62	207	207.93	208.47	207.61	209.4	208.47	206.49	208.97	208.37	208.46	207.63	207.77	208.81	208.21	206.84	207.51	207.5	208.03	207.29	209.01	206.72	207.76	207.15	208.65	206.33	206	207.94	208.82	208.19	209.7	207.05	207.3	205.97	208.91	208.34	207.2	208.06	207.16	207.65	208.2	207.36	206.71	206.9	208.1	207.54	208.2	206.21	208.88
200.54	201.6	200.48	200.88	202.1	201.08	202.29	200.79	200.9	199.38	200.49	199.94	201.54	200.28	200.67	200.81	201.59	201.27	200.99	201.67	201.64	200.83	201.73	201.93	201.83	201.32	201.81	201.44	201.05	202.64	200.65	199.41	200.14	201.4	199.63	201.43	199.21	200.21	200.95	199.58	201.15	201.39	200.62	199.69	201.78	201.74	201.67	199.77	200.14	200.44
199.51	199.85	198.97	199.65	199.95	199.7	201	200.38	199.29	198.79	198.23	200.11	200.3	198.13	199.16	200.46	199.31	200.07	199.74	199.4	199.14	200.72	200.43	200.29	201.46	201.12	200.63	199.5	199.03	198.04	200.15	198.93	198.8	199.06	199.4	198.8	199.23	199.49	198.48	200.5	199.69	198.09	199.43	200.81	199.42	200.02	198.47	198.18	198.4	199.78
207.7	207.84	206.58	208.82	207.61	209.16	209.15	206.42	207.03	206.77	207.26	209.35	208.85	208.46	207.24	206.63	208.02	208.09	207.72	208.71	207.29	208.44	205.86	205.11	208.65	206.65	207.67	208.45	209.16	207.96	208.26	208.3	208.88	207.48	207.77	207.5	206.17	207.56	207.3	207.72	207.46	208.42	209.21	208.55	207.98	208.36	208.23	207.68	208.25	208.26
205.8	206.94	205.96	207.66	205.31	206.39	207.21	207.46	205.62	205.77	205.05	206.36	206.73	206.22	206.17	205.54	208.08	205.8	206.35	207.55	206.74	206.51	206.23	206.87	205.78	206.38	206.79	207.11	206.63	207.17	204.63	206.49	206.34	205.54	206.34	205.74	206.32	207.19	206.18	206.18	205.7	207	205.41	205.68	206.09	204.74	204.61	205.92	207.23	206.5
208.05	209.17	206.08	210.44	208.57	208.15	207.24	208.28	209.68	207.17	210.17	207.93	208.99	208.48	209.95	207.25	209.29	209.59	206.98	209.87	209.44	209.49	208.52	208.22	208.51	209.35	208.87	209.43	207.97	209.81	209.03	210.17	207.42	207.81	207.96	209.73	208.29	209.11	209.09	208.76	209.01	208.88	208.35	209.7	208.6	209.25	208.36	208.15	208.7	207.36
211.83	211.25	212.37	211.63	211.93	213.08	210.59	211.41	212.19	211.33	211.08	212.01	211.83	210.71	210.24	212.55	210.94	211.5	211.83	211.51	211.8	212	210.13	211.92	210.24	212.72	210.8	211.9	210.57	210.3	212.41	211.38	212.33	211.65	211.03	211.49	213.14	210.05	210.46	210.27	211.95	211.85	211.18	212.84	212.39	210.85	210.71	213.15	211.9	210.22
198.75	198.28	196.6	199.84	197.73	199.41	197.94	196.29	197.64	195.7	196.89	198.91	198.06	197.21	196.43	197.93	199.3	198.8	197.13	198.17	198.2	196.91	199.12	197.58	196.5	198.43	199.08	197.38	195.18	197.88	197.57	196.96	199.93	197.68	196.33	198.39	197.4	198.65	197.27	198.34	196.56	196.97	198.4	196.15	197.31	197.46	199.31	197.26	198.15	197.94
212.81	210.96	212.86	209.79	212.91	211.28	211.05	212.21	212.73	211.06	210.64	211.46	211.68	211.06	212.64	212.32	211.25	211.27	213.03	213.28	212.09	212.63	211.11	210.26	211.37	212.95	212.8	209.78	210.75	211.75	211.64	212.18	213.26	211.54	212.32	211.7	211.61	211.52	213.38	211.55	211.77	212.62	211.33	211.71	212.49	211.28	210.8	211.28	213.68	212.64
207.65	206.13	209.65	206.36	207	206.87	207.15	208.66	207.38	206.95	207.5	207.61	209.09	208.06	206.71	207.99	208.59	207.8	208.98	206.94	207.34	207.44	207.43	206.64	208.23	209.89	207.07	208.19	206	206.6	208.11	207.55	209.06	208.19	207.76	206.84	207.74	206.66	209.2	207.54	206.31	209.19	206.26	207.96	206.69	208.66	207.58	207.55	208.8	209.44
216.62	217.83	215.86	217.92	218.83	218.59	217.41	215.53	217.41	217.55	216.86	216.98	218.65	217.94	216.25	217.7	216.52	216.94	216.35	215.75	215.73	217.03	218.59	216.53	216.93	216.7	217.26	216.31	217.97	215.32	215.39	216.79	216.15	216.7	215.54	216.3	215.9	216.61	218.09	217.63	217.43	215.53	216.36	216.29	217.5	216.85	216.51	215.89	214.86	217.87
200.16	202.6	200.34	201.11	199.89	202.94	200.56	201.48	201.73	200.19	201.33	201.63	200.49	201.82	199.45	201.17	198.71	200.68	199.13	199.95	199.81	198.56	200.71	199.9	200.34	200.29	199.82	198.54	200.85	199.8	199.94	200.61	200.27	199.09	200.77	199.29	199.98	201.1	201.79	200.62	199.63	201.15	201.29	197.85	200.34	200.15	198.92	200.79	201.74	199.91
207.34	207.54	206.81	206.71	206.53	207.76	205.81	206.87	206.2	206.32	206.6	206.05	207.67	205.5	207.24	204.63	206.55	203.7	206.62	206.94	207.53	204.88	204.92	205.77	205.97	208.59	207.85	207.32	205.39	207.58	205.3	206.29	206.74	206.27	205.29	205.48	206.67	206.13	207.84	208.02	205.36	205.74	205.89	207.03	204.02	206.11	205.96	206	207.08	208.93
209.27	211.04	210.52	209.85	210.05	208.8	210.46	209.37	208.98	211.59	209.03	209.73	209.69	210.44	210.65	209.61	211.07	209.07	208.84	211.29	209.04	210.76	208.94	209.35	208.72	208.26	210.23	209.33	209.77	210.06	209.49	209.91	209.64	208.18	209.54	210.97	210.15	209.38	208.81	209.97	210.26	210.28	208.88	210.89	208.92	209.29	210.48	211.23	208.55	209.92
209.96	209.8	209.46	208.31	209.7	208.18	208.87	208.74	209.34	208.84	208.89	208.74	209.46	208.13	208.62	208.96	208.97	207.09	208.81	206.35	210.13	210.28	208.62	206.44	207.04	209.08	207.67	207.89	207.53	208.86	209.73	205.83	208.55	209.12	208.71	210.46	208.25	208.61	208.32	207.58	206.7	207.53	208.43	208.24	209.16	207.48	208.88	207.13	209.33	209.96
209.32	209.54	208.01	210.29	209.12	210.41	208.62	208.19	209.16	210.03	210.5	209.07	208.42	210.06	209.9	209.23	208.95	209.04	209.29	209.64	209.91	208.58	209.39	211.64	209.66	209.06	208.41	209.27	209.17	208.92	210.06	208.25	209.32	208.05	210.02	209.42	209.57	210.59	209.45	210.72	210.44	211.1	211.01	209.81	209.75	209.79	209.63	210.28	208.96	211.54
197.71	199.43	196.94	196.89	198.98	197.2	196.87	198.17	195.74	198.75	196.92	196.75	197.72	198.78	198.13	197.11	198.18	198.21	198.07	198.31	197.89	196.15	197.72	198.53	198.39	198.75	199.92	197.36	198.35	199.38	199.25	197.25	196.75	197.47	198.01	198.32	196.75	198.93	198.07	198.54	197.73	197.55	197.43	198.5	199.18	198.22	197.46	197.34	199.67	198.98
207.04	208.25	209.33	208.18	209.25	208.37	206.22	209.9	209.14	209.7	209.07	209.94	207.77	208.28	208.64	209.01	209.63	208.16	207.99	209.45	209.4	209.32	208.07	208.47	208.09	209.38	208.12	209.44	207.99	210.01	207.64	209.03	208.74	210.23	209.99	207.93	209.37	208.02	208.01	208.43	209.03	209.05	210.4	208.85	208.14	209.28	207.28	209.44	209.25	208.43
203.65	204.69	203.82	202.29	203.01	202.98	202.03	202.56	203.2	202.68	205.59	202.74	204.36	204.13	200.59	203.42	202.52	202.08	203.62	200.81	201.93	203.18	202.19	202.39	202.31	203.93	201.78	202.32	202.45	203.25	200.82	202.42	202.25	202.59	202.34	203.24	202.49	203.3	202.73	202.45	200.61	201.3	201.63	203.03	203.4	200.62	203.55	203.82	202.13	201.67
201.04	201.13	201.36	199.01	201.44	201.17	199.7	199.79	199.23	199.93	201.51	200.76	200.98	199.19	200.24	200.2	199.96	200.75	198.97	201.31	199.66	199.88	200.07	198.8	198.12	201.32	200.28	203.6	199.83	199.64	202.11	201.35	199.24	199.4	199.71	199.24	200.24	200.26	199.56	199.88	201.04	201.34	201.31	200.66	199.64	201.85	202.38	200.94	200.59	200.99
208.46	207.96	207.14	207.46	207.54	207.72	208.29	207.99	208.36	208.92	209.45	209.11	208.58	211.13	208.68	209.54	209.74	207.82	208.48	209.64	207.76	206.89	208.46	206.87	209.54	209.58	207.69	208.46	207.34	209.3	209.1	209.42	208.44	207.6	208.73	209.03	208.87	208.45	209.06	207.52	208.39	208.4	207.84	209.37	206.51	208.73	209.62	208.33	210.31	208.84
210.43	207.08	207.43	208.73	206.97	209.43	207.84	208.63	207.95	207.93	208.92	208.58	209.14	208.69	208.65	209.9	207.53	208.79	208.11	207.72	208.42	208.65	206.87	208.74	209.17	210.07	208.38	208.64	209.81	209.91	208.59	207.84	209.24	207.75	210.27	208.85	208.78	207.29	206.94	208.82	207.92	208.17	208.84	209.23	209.91	208.49	209.48	209.5	209.28	208.35
200.49	197.38	197.91	199.82	199.32	198.8	199.86	199.21	199.72	200.12	199.36	199.65	200.24	197.63	200.49	199.57	200.81	200.13	200.77	199.58	199.23	199.13	200.34	200.72	200.41	198.26	198.35	199.37	198.58	198.65	199.83	199.14	200.03	200.15	199.26	199.47	199.31	198.08	198.59	201.02	199.59	201.16	197.96	201.31	200.08	199.18	200.41	199.17	200.44	200.14
211.09	211.02	211.88	212.35	211.35	211.54	210.16	211.92	212.74	211.67	209.74	212.49	209.75	212.33	211.44	212.48	211.75	212.51	211.63	213.39	212.11	211.23	210.44	210.52	212.41	212.29	210.82	211.34	211.39	211.67	211.26	212.21	211.51	211.49	211.91	212.85	212.3	212.85	211.35	211.07	212.15	212.69	211.79	210.11	211.2	212.42	210.97	211.82	209.72	211.98
209.65	209.07	209.24	210.49	209.39	210.11	210.01	208.48	209.99	208.78	208.91	208.77	208.83	210.03	209.5	209.62	209.3	208.28	209.34	209.71	209.76	210.26	207.53	209.37	209.56	209.92	207.7	209.24	208.87	208.61	210.45	211.02	210.36	209.08	208.95	210.73	210.61	209.75	209.21	209.41	211.09	209.49	210.8	208.35	209.28	208.55	210	207.27	208.5	209.42
204.42	207.04	204.95	206.77	204.13	205.63	205.09	205.02	205.66	206.6	204.6	205.49	206.18	204.69	206.71	204.64	205.12	206.07	205	206.26	205.78	204.85	204.07	205.4	205.25	204.96	204.75	205.48	204.82	205.25	205.68	205.08	205.48	204.56	205.88	204.62	205.06	205.3	204.54	206.18	204.66	205.14	206.63	205.79	207.44	205.8	206.66	206.56	205.43	205.07
199.14	197.74	199.51	199.15	200.13	199.39	199.98	199.6	200.8	198.47	198.77	200.88	199.22	198.94	199.6	198.47	199.1	200.78	200.37	199.34	200.23	198.14	198.53	196.98	200.19	198.36	199.85	200.64	200.3	198.78	200.34	199.59	199.57	199.01	198.82	198.08	199.4	200.21	200.21	198.63	199.38	199.96	200.03	199.97	201.27	198.13	200.33	199.94	199.36	199.65
197.72	198.09	196.85	199.33	198.6	197.74	198.97	198.5	198.35	197.02	198.67	197.98	197.37	199.04	198.38	195.79	197.48	198.93	198.69	198.54	199.43	198.43	198.96	199.06	201.99	198.2	198.16	199.6	199.05	196.78	198.56	197.69	197.39	197.93	198.74	198.53	199.02	199.36	197.76	199.76	197.51	199.96	196.69	198.88	198.2	198.42	199.88	199.09	197.17	198.73
203.99	204.03	204.35	203.18	203.01	202.24	203.37	202.86	201.49	202.62	202.92	202.62	203.56	203.16	203.41	202.37	204.22	204.82	202.29	202.88	203.49	203.62	202.85	202.5	203.51	202.71	204.48	202.43	205.07	202.94	203.26	203.71	203.37	203.72	203.13	204.52	203.24	204.75	204.34	202.46	202.36	202.17	203.3	204.4	202.53	203.1	202.6	203.22	202.16	203.13
211.48	210.5	212.52	211.11	211.66	212.18	211.98	212.04	210.68	210.61	211.96	212.7	211.53	211.71	211.29	213.94	211.92	212.53	211.28	211.04	212.63	212.79	212.15	211	213.04	211.93	212.03	213.22	210.83	213.81	212.6	213.47	212.25	210.6	211.7	211.11	213.13	212.17	213.39	213.31	210.62	210.94	212.95	212.42	212.91	212.07	210.93	210.9	213.62	211.59
208.57	209.45	209.33	209.28	210.39	208.93	209.28	209.73	209.24	208.71	207.75	209.65	210.32	206.93	208.59	209.93	207.26	208.69	210.46	208.84	208.94	209.21	209.46	210.06	207.91	207.98	210.58	209.06	208.61	209	208.5	209.46	209.19	209.67	209.8	208.73	208.56	208.21	208.76	207.81	208.86	208.49	209.11	207.77	208.61	209.33	207.5	207.76	208.08	207.27
214	213.18	213.43	214.79	212.58	212.63	213.35	215.05	212.72	212.41	212.97	213.66	214.93	212.9	214.19	213.15	214.04	214.35	211.38	213.47	214.59	212.9	214.18	214.54	215.55	212.78	212.22	213.83	213.37	215.36	213.31	214.49	213.5	214.74	214.91	214.38	215.31	214.34	213.89	214.78	214.48	213.88	214.23	214.05	214.02	213.41	212.92	214.94	214	213.58
209.56	208.64	209.68	208.96	207.56	208.75	209.37	207.66	208.27	209.27	209.18	208.92	208.31	209.66	207.22	209.38	208.62	209.24	209.37	209.13	208.65	207.49	209.36	209.47	207.86	210.4	209.7	208.78	208.7	209.67	211.59	208.56	208.96	208.06	206.85	210.32	209.08	207.87	207.65	209.8	208.95	207.07	209.44	209.88	209.42	209.79	209.32	209.56	207.95	209.86
204.26	202.05	203.5	203.19	202.55	204.2	204.41	204.05	202.89	203.88	204.02	203.71	206.01	203.79	203.36	204.1	203.35	203.45	202.76	203.21	203.34	203.87	203.67	203.29	203.25	204.59	204.95	204.23	201.82	204.23	202.88	203.35	203.93	207.16	204.63	203.8	203.35	203.37	202.63	202.91	203.93	203.86	203.78	202.85	202.65	203.14	203.09	203.45	204.54	202.87
208.57	208.95	209.62	209.11	211.11	210.83	208.77	209.77	209.75	210.46	207.5	208.96	210.07	209.25	210.26	209.62	208.13	209.79	209.8	208.91	208.42	208.71	209.54	211.02	210.13	209.49	208.45	209.67	211.02	209.54	208.71	208.85	210.52	210.41	209.46	209.86	209.04	210.75	209.4	210.12	209.21	208.86	208.94	208.89	209.61	209.29	211.55	210.43	209.74	209.34
198.79	200.48	201.12	200.83	199.28	201.27	201.94	199.7	199.76	201.92	198.99	200.63	199.95	198.58	199.85	200.63	201.43	201.46	201.13	200.54	200.81	200.73	200.2	201.13	198.91	202.57	201.13	200.17	199.46	200.65	200.88	200.05	199.53	199.48	197.37	201.91	201.59	200.09	199.31	200.73	198.68	198.93	200.79	200.97	200.3	200.15	201.28	200.19	200.02	198.88
208.08	207.75	208.49	206.9	208.08	208.27	208.87	206.06	207.87	207.43	207.61	208.04	206.98	206.77	206.87	209.16	208.89	206.52	207.57	208.64	208.24	207.44	207.76	207.53	208.09	207.5	208.3	207.4	207.06	209.42	208.96	207.07	208.4	206.23	207.72	208.89	208.31	208.53	208.51	206.03	206.4	208.88	208.9	207.69	208	208.33	206.99	207.79	207.54	208.18
203.43	204.12	201.66	204.33	203.54	202.99	203.07	202.79	204.08	202.53	204.01	203.73	203.27	204.59	203.19	201.83	203.65	202.37	202.18	202.99	203.15	201.55	203	203.14	203.22	203.33	202.36	204.07	203.33	203.09	205.07	202.05	202.87	203.3	204.49	202.01	203.58	204.95	203.21	202.35	202.96	202.59	203.01	203.52	204.21	202.84	204.2	203.56	202.17	203.68
205.89	206.78	205.17	204.86	205.76	204.7	206.42	206.68	205.88	208.37	205.89	208.03	206.92	207.23	205.03	207.5	205.03	207.04	204.86	205.31	205.75	207.61	206.16	204.81	206.67	204.12	206.52	208.68	206.03	207.08	204.88	206.6	207.27	206.35	205.18	203.86	207.57	206.47	207.06	207.17	205.77	207.02	206.78	206.45	206.03	206.1	205.91	207.13	205.97	206.02
203.2	205.14	205.26	204.88	203.15	204.54	203.43	205.53	204.16	205.8	204.61	206.21	205.2	205.47	204.71	204.9	205.35	203.78	205.83	205.49	205.41	204.15	204.79	205.01	205	206.06	204.96	204.69	204.48	205.32	204.85	204.65	205.66	203.93	204.29	204.82	205.49	203.1	205.88	204.24	204.72	204.58	205.1	205.24	203.14	205.82	205.3	205.81	205.07	205.07
208	210.09	208.94	208.6	208.69	208.72	208.08	208.45	209.24	207.46	209.79	208.07	207.94	208.05	209.51	208.88	207.8	206.9	209.16	209.29	208.2	209.98	208.36	208.51	206.33	208.39	208.38	207.99	207.68	207.51	207.68	208.41	208.89	208.49	208.53	208.76	208.07	208.73	208.91	209.83	207.62	208.55	210.83	209.37	207.26	207.94	208.34	207.51	208.71	208.11
212.55	214.23	213.85	212.75	211.98	213.42	212.7	211.58	211.58	213.37	213.02	215.42	213.85	212.53	213.07	213.08	213.84	213.83	213.55	212.44	212.61	212.07	213.18	213.31	212.33	211.9	211.87	213.79	211.03	213.99	212.65	212.05	214.79	212.71	211.88	214.02	213.55	212.76	211.95	212.27	212.36	214.04	214.17	212.42	213.32	214.77	211.7	212.91	212.39	214.25
217.03	217.51	218.52	217.74	216.54	218.46	217.41	216.36	217.59	218.25	219.09	218.95	216.93	218.08	218.61	217.36	216.98	217.5	218.01	217.17	218.2	218.43	218.03	218.74	218.11	216.77	217.53	217.98	217.72	218.86	217.44	217.92	218.46	218.01	217.11	217.14	216.85	219.12	218.03	217.65	218.59	217.19	217.49	217.44	217.1	217.98	217.52	216.84	217.23	217.11
208.36	208.9	208.66	208.94	208.2	209.78	207.49	208.23	209.09	208.68	209.19	208.61	209.4	208.31	208.7	207.41	208.86	209.18	207.66	208.93	208.53	207.74	207.37	208.06	209.72	209.15	209.54	208.6	207.55	208.31	209.53	209.05	206.78	208.67	209.14	209.13	208.52	208.93	208.95	208.73	209.47	208.78	208.14	209.54	207.64	207.37	210.88	207.9	208.68	207.34
204.89	203.51	203.22	202.32	203.99	202.58	203.79	202.99	203.92	205.31	201.59	202.07	203.1	203.89	203.63	205.49	202.99	203.31	204.94	203.54	202.62	202.35	204.94	203.34	204.66	202.65	203.97	203.27	204.11	202.07	201.93	204.17	203.2	202.63	203.37	202.75	202.83	204.06	204.19	204.57	203.12	203.7	203.56	203.62	205.66	203.36	203.8	205.16	202.66	204.07
200.87	200.66	200.42	201.51	200.19	200.66	200.72	201.21	199.8	199.84	200.1	199.71	199.56	200.78	200.01	199.94	200.07	199.55	199.97	199.83	200.59	200.57	200.33	198.85	199.12	201.32	200.23	200.64	200.29	200.17	200.02	200.35	201.2	200.81	199.34	201.19	200.51	198.84	200.41	201.05	200.7	199.9	201.53	201.07	200.41	199.15	199.52	200.85	198.51	200.46
205.13	204.38	204.53	204.36	204.05	204.08	205.71	204.62	204.06	205.83	203.08	205.02	204.21	205.1	203.81	205.55	204.37	205.67	204.9	204.54	203.39	204.03	203.3	203.57	205.6	203.78	203.72	204.07	204.01	204.77	202.99	204.39	205.31	204.04	203.9	204.05	204.76	202.88	204.64	202.93	203.54	202.97	205.43	205.03	202.96	204.42	204.45	203.59	204.42	202.98
203.93	206.82	204.26	205.54	206.48	205.64	203.7	205.14	203.11	206.31	206.05	205.89	204.79	204.23	204.71	205	205.5	204.29	204.96	205.69	205.55	205.59	203.86	203.94	204.89	204.51	206.87	204.22	205.22	203.72	205.9	206.08	205.02	205.37	204.84	205.25	203.4	205.01	204.09	203.93	205.48	203.98	204.7	205.5	205.31	206.05	203.01	204.27	205.4	205.2
207.55	206.44	205.97	205.2	205.92	207.43	208.89	205.41	206.99	207.71	206.45	204.62	205.8	207.29	207.45	206.47	206.29	207.38	205.49	206.74	204.99	206.37	207.72	205.93	207.85	206.65	207.45	205.16	207.77	206.81	205.9	207.45	207.5	206.28	208.16	205.95	207.44	206.18	206.52	206.87	207.7	205.62	204.16	205.94	208.05	207.3	206.47	206.1	205.94	206.35
203.47	203.81	203.22	204.34	203.8	203.77	204.16	202.71	204.02	204.41	201.61	204.65	202.67	202.75	202.87	203.29	204.25	203.65	202.39	204.38	202.78	203.29	204.96	202.02	201.49	203.37	203.04	202.6	202.26	202.92	205.62	203.94	203.91	203.71	205.18	202.93	203.12	203.99	203.89	204.15	204.11	203.07	203.51	203.22	203.15	203.69	203.8	201.85	204.21	203.76
209.05	209.18	210.45	211.19	208.41	208.16	209.55	210.12	208.88	209.67	208.94	209.25	209.83	209.27	209	211.2	208.75	208.87	209.5	208.79	209.58	208.25	210.02	209.47	209.42	209.68	209.96	208.7	209.33	209.09	209.26	209.29	209.1	209.55	209.58	210.31	210.57	209.67	209.51	208.4	209.86	208.99	207.65	210.08	207.84	208.89	209.53	210.55	209.73	209.29
217.41	218.29	216.63	215.52	217.38	215.48	216.36	216.73	216.92	217.7	219.6	216.5	217.81	217.17	216.57	216.54	215.94	216.25	215.63	217.79	217.29	217.75	217.98	216.43	217.19	218.25	216.3	218.15	217.1	215.7	214.97	217.29	215.91	216.63	218.2	216.67	217.44	216.66	217.17	216.55	218.32	217.2	217.37	217.87	216.01	218.29	216.4	215.82	216.57	217.28
198.7	199.31	201.5	199.16	199.86	198.11	200.76	198.35	199.05	198.86	199.28	197.69	199.73	199.53	200.71	198.64	199.06	200.74	197.95	198.24	199.78	198.4	199.09	198.88	199.41	200.27	199.88	199.67	199.92	200.36	199.41	198.63	201.53	199.82	200.02	199.22	201.28	197.63	200.26	198.49	200.12	200.35	200.55	199.3	199.32	201.32	198.59	199.84	198.57	199.08
208.19	207.11	207.55	209.52	208.2	208.23	209.32	207.5	209.81	207.07	207.84	207.56	209.06	207.47	209.14	208.36	208.93	206.76	208.45	208.6	208.54	207.35	207.26	209.41	206.52	208.66	206.81	209.31	207.72	207.7	209	207.46	209.87	208.57	208.14	208.88	208.8	209.3	209.25	209.78	208.08	209.64	208.88	210	208.96	209.88	210.95	208.62	209.34	207.37
209.16	209.12	210.7	209.48	209.03	209.25	209.25	209.59	210.57	209.89	210.42	209.68	210.99	209.44	209.13	209.35	209.03	210.42	208.22	208.64	209.78	210.46	209.98	209.63	210.66	208.48	211.85	210.13	210.42	209.4	208.38	209.21	209.9	210.75	210.06	208.99	209.02	210.23	209.51	208.9	208.53	210.54	209.56	208.38	208.04	210.84	210	208.76	209.01	209.89
209.58	208.79	210.21	209.01	209.63	208.33	209.84	209.99	207.12	210.82	209.05	209.57	209.45	211.27	207.57	210.14	208.44	208.94	208.56	210.11	208.01	210.4	210.95	210.73	211.06	209.11	208.57	210.19	211.09	209.5	209.53	209.55	209.59	211.6	210.2	208.68	209.88	209.99	209.69	209.65	208.41	208.45	211.1	210.04	210.6	208.99	208.62	211.19	210.27	209.16
200.38	200.99	201.97	202.25	201.6	201.54	202.79	202.44	201.67	200.25	201.28	199.91	201.41	202.45	203.67	201.71	200.79	201.9	201.07	202.37	200.52	201.69	201.54	202.63	201	200.59	202.24	201.44	200.87	200.09	201.58	203.4	200.73	200.94	199.48	201.47	202.3	199.97	200.42	201.11	200.99	201.45	201.52	200.97	201.11	202.1	202.6	200.12	200.36	201.85
216.54	217.06	217.12	217	218.07	217.37	217.18	217.33	216.41	217.63	215.59	217.46	217.79	216.2	216.99	218.38	215.39	217.2	216.6	216.64	215.99	217.49	216.71	216.62	218.17	218.23	216.77	217.57	215.83	216.54	216.97	218.33	215.29	217.81	217.81	217.1	216.59	217.65	217.6	217.44	216.16	217.7	217.1	218.02	217.94	215.54	214.95	215.94	218.21	215.62
204.41	203.31	203.22	203.68	204.16	203.04	202.85	204.95	205.6	204.27	204.56	202.19	204.01	202.75	203.01	204.49	203.82	202.69	202.88	203.94	203.59	201.69	201.98	203.21	203.16	202.97	203.47	204.59	203.06	203.59	203.87	203.85	203.23	203.14	203.93	204.18	204.62	203.76	202.92	204.28	202.09	202.2	203.9	203.97	204.93	204.35	203.1	202.8	203.01	204
212.47	211.63	210.33	212.43	211.67	211.13	211.43	211.9	210.54	210.83	211.13	212.71	212.84	210.46	210.53	212.33	211.4	210.47	211.53	211.38	211.74	211.84	211.9	211.92	211.24	211.03	212.51	209.57	211.09	212.13	212.19	210.79	211.15	213.24	211.02	212.14	212.34	211.67	211.45	212.1	211.17	210.49	211.66	211.55	210.49	212.47	212.42	212.24	210.76	212.63
218.15	215.02	216.14	218.89	217.53	218.04	217.41	218.36	217.18	217.97	215.61	217.86	217.54	216.27	219.44	217.62	216.55	218.9	216.59	217.75	217.49	216.65	218.2	218.37	217.87	217.72	217.28	218.46	216.87	218.52	217.23	218.4	217.16	218.16	217.59	216.16	218.85	217.55	217.15	218.48	218.45	215.94	216.51	217.67	218.23	217.61	217.7	218.08	216.92	217.55
208.73	209.54	208.09	208.77	209.82	207.31	208.77	209.4	208.64	208.34	209.16	208.87	209.35	209.38	208.02	209.57	206.9	207.9	207.79	209.27	208.63	209.14	208.59	210.87	210.3	208.93	208.29	209.57	208.27	210.23	208.9	208.17	210.69	209.99	209.84	209.7	209.27	208.49	209.33	209.29	207.84	208.95	207.59	208.23	209.09	209.86	209.01	209.33	206.85	207.81
209.96	209.23	208.5	209.59	207.58	208.47	208.04	208.44	209.2	207.83	208.19	207.38	210.14	209.87	208.28	208.24	207.03	209.54	209.43	208.55	208.68	209.32	208.04	209.1	210.13	208.23	208.22	207.68	207.64	207.25	207.35	209.65	209.55	209.56	208.51	208.65	210.74	207.88	210.09	208.14	207.39	209.53	209.32	208.12	209.03	207.44	207.54	208.58	208.4	207.91
208.61	207.38	208.06	206.52	207.89	208.36	207.47	207.12	207.25	208.04	206.14	207.89	208.5	207.76	209.04	208.35	208.33	207.84	208.08	207.16	208.38	209.75	208.31	207.96	207.84	209.29	206.91	206.64	208.1	207.27	206.09	207.73	210.25	209.23	207.86	208.36	208.96	208.74	207.33	206.94	208.37	208.54	207.03	207.43	206.36	207.06	207.61	207.97	206.32	208
217.04	218.42	217.76	217.81	217.63	217.51	218.45	217.73	218.68	217.19	217.65	215.65	217.35	218.14	218.42	218.21	218.62	217.97	218.18	217.25	218.14	217.55	217.72	219.54	218.23	217.45	218.1	218.87	217.64	217.92	215.8	217.31	215.46	218.15	217.24	217.78	218.63	219.13	217.45	218.68	216.88	218.9	218.06	216.11	218.16	218.78	218.52	219.49	216.02	218.91
208.75	209.13	208.7	209.99	207.4	207.19	207.55	207.7	208.16	210.19	207.68	209.52	208.56	208.2	209.74	207.83	208.74	209.02	207.41	208.47	210.78	207.44	209.32	207.51	208.66	207.23	209.58	207.58	208.76	209.15	209.96	209.23	207.85	207.73	208.71	209.19	207.13	208.13	208.1	207.83	208.94	209.81	206.48	208.28	208.37	208.38	208.9	207.99	207.99	209.72
203.09	203.7	204.58	202.06	202.89	203.05	202.08	202	204.41	203.76	203.93	203.71	204.52	202.02	201.87	203.6	204.08	204.38	203.76	204.28	202.63	203.88	203.1	203.21	204.36	202.95	203.43	205.61	204.24	203.54	204.8	202.96	203.44	204.29	203.62	203.74	203.18	203.43	203.42	203.7	203.77	203.01	204.11	202.56	202.95	203.28	203.35	202.85	204.41	201.88
204.79	205.42	205.43	205.45	205.96	205.82	205.79	206.94	206.55	205.12	204.68	205.03	204.35	206.56	205.1	205.16	204.6	205.93	204.74	205.12	206.31	205.14	204.31	205.14	206.5	205.27	204.88	206.97	204.68	204.52	203.95	205.39	205.17	204.22	205.74	204.29	203.91	206.21	205.98	204.11	204.44	204.67	205.58	206.06	204.71	205	205.75	205.39	204.87	205.07
198.99	197.35	197.4	198.01	199.19	199.46	197.91	197.21	198.76	198.43	198.82	197.31	199.38	198.09	200.83	196.96	198.92	198.65	199.7	197.09	198.69	198.95	199.4	199.66	198.9	198.93	197.83	197.93	197.64	198.74	200.97	200.11	198.61	198.7	199.62	199.77	199.03	197.45	197.99	198.85	199.34	199.97	198.21	197.08	197.64	198.99	198.76	199.08	198.5	198.12
200.11	200.49	200.78	201.75	200.77	199.27	200.6	200.86	199.93	200.41	201.52	199.4	200.62	200.03	200.18	200.74	198.89	200.6	199.94	199.13	201.41	200.05	201.46	201.19	199.32	200.55	200.86	200.3	201.24	201.13	200.99	199.66	200.54	200.46	199.92	200.08	200.31	200.79	200.02	202.18	200.02	200.22	201.78	200.34	200.38	201.09	199.52	200.36	200.76	200.22
210.48	212.2	212.25	212.05	211.06	210.89	212.36	211.85	210.54	210.68	211.34	211.9	212.06	210.19	212.23	213.02	211.33	212.89	210.32	211.07	212.98	211.41	211.14	209.73	210.3	212.96	211.35	210.8	209.55	212.15	211.59	209.82	212.59	212.52	209.77	211.07	211.85	212.21	210.94	212.21	210.5	212.07	209.77	211.3	211.98	211.65	213.27	211.92	212.25	210.49
202.45	201.02	205.39	204.5	202.3	202.28	202.74	202.5	201.97	204.17	202.64	203.03	203.46	203.3	203.37	203.7	201.66	202.55	203.03	202.95	203.17	201.68	203.28	202.11	201.52	202.91	204.3	201.58	202.45	204.07	203.57	203.42	203.94	204.16	203.71	203.3	203.5	203.96	201.44	203.31	202.57	203.35	201.46	201.62	203.02	203.11	202.92	202.03	204.81	203.85
209.99	209.11	209.3	209.42	206.95	209.1	207.11	208.54	209.94	209.44	210.61	208.39	209.09	208.87	210.68	210.31	207.52	207.67	208.87	209.59	209.31	208.16	206.9	210.76	209.09	210.19	208.25	209	210.06	207.52	209.06	209.51	209.43	209.32	209.46	207.42	208.24	208.44	207.96	208.05	208.75	208.36	208.57	210.43	209.3	206.69	208.15	208.32	209.36	208.52
207.21	208.79	207.16	207.64	206.17	208.44	209.38	207	207.12	208.34	206.73	207.7	207.83	208.87	208.42	208.37	207.31	208.86	208.41	209.16	207.93	206.85	207.3	206.31	207.16	207.69	208.21	208.15	207.62	207.53	208.34	208.05	205.71	208.01	207.77	207.73	207.59	208.43	207.13	207.34	207.72	208.09	208.05	207.46	207.66	208.06	206.9	207.88	207.14	208.96
209.24	209.99	209.19	209.11	208.05	208.26	209.41	209.42	205.3	208.39	209.29	209.1	208.39	208.62	209.4	207.43	207.68	208	208.92	208.89	209.35	207.39	208.46	208.54	207.37	208.08	209.27	207.55	207.12	208.8	209.65	209.67	207.67	208.74	207.88	206.84	209.11	207.06	207.96	208.13	209.85	209.18	206.7	206.57	207.55	209.08	208.39	208.58	207.98	209.65
208.58	209.97	207.24	209.04	207.11	208.37	209.33	209.5	207.02	208.39	210.74	208.07	209.13	209.49	207.58	208.67	208.72	209.29	208.3	207.58	208.99	209.19	207.29	208.27	208.78	207.86	209.99	206.47	210.06	209.37	208.68	209.54	208.75	207.83	209.21	208.01	209.16	209.13	208.85	209.47	208.23	208.72	209	209.28	208.9	209.39	207.73	208.22	209.64	208.4
211.44	212.17	211.73	211.81	211.22	213.07	213.26	212.76	212.04	213.69	210.82	211.16	212.02	212.28	214.31	212.08	212.27	213.42	213.11	211.3	213.73	210.78	211.71	211.59	211.81	212.84	213.03	213.13	211.17	211.78	212.57	210.98	213.22	212.16	213.69	211.63	211.81	213.76	212.84	211.39	212.71	210.79	213.92	213.05	212.22	211.89	212.46	211.29	212.68	213.62
212.3	211.36	213.68	212.82	213.73	215.18	212.82	213.91	212.54	214.37	214.47	214.04	214.83	213.77	214.67	214.44	215.24	214.49	213.42	213.85	211.63	214.39	214.96	212.76	213.25	213.7	213.04	213.19	214.34	214.51	214.31	213.43	214.7	213.87	213.64	214.23	212.99	214.7	212.29	213.91	213.69	213.3	213.46	211.39	214.5	214.25	213.96	213.54	213.97	213.29
216.42	216.69	216.71	217.05	216.08	216.8	217.2	216.22	216.08	216.56	215.65	217.92	217.86	216.75	217.03	218.48	216.52	217.57	216.93	217.38	216.37	216.53	216.74	216.63	218.13	216.09	217.71	217.4	216.83	217.02	217.7	218.01	217.6	217.46	216.18	217.43	215.83	215.77	218.17	219.7	218.65	218.29	217.5	215.87	216.35	217.69	217.53	215.96	217.93	217.48
207.48	209.21	209.8	207.68	207.98	207.16	207.5	208.29	206.6	207.37	207.28	209.2	206.34	206.83	206.78	206.51	209.13	207.92	207.05	206.88	208.25	208.28	208.32	207.59	207.87	208.17	207.44	208.81	207.2	205.16	207.66	209.09	207.83	206.52	208.85	206.86	207.03	208.05	206.44	207.41	206.07	206.81	207.71	208.38	206.92	207.43	207.64	208.43	206.54	207.87
204.85	205.34	205.05	204.41	204.71	204.24	204.17	206.64	202.77	206.89	204.81	204.14	207.51	203.89	204.54	204.81	203.69	204.88	204.28	204.66	203.24	205.29	206.21	205.66	204.44	203.01	204.99	205.48	204.09	205.9	205.26	205.13	204.95	205.74	204.77	202.12	203.45	204.42	204.55	205.94	204.37	205.55	203.63	204.77	203.85	205	203.52	205.41	204.77	204.9
201.7	203.25	200.38	202.05	201.75	202.03	201.23	201.78	200.26	201.17	201.15	199.36	200.78	200.92	199.46	200.44	201.57	200.88	201.5	201.65	200.29	200.28	200.8	199.25	201.31	202.48	201.65	202.8	201.62	198.64	200.75	200.3	202.36	201.01	201.6	201.65	202	201.26	201.3	200.67	199.48	201.62	198.53	200.07	200.85	201.78	201.75	200.77	200.37	199.91
212.67	213.97	214.41	212.12	213.09	213.41	213.51	213.01	212.67	212.39	213.76	214.54	213.36	213.27	212.02	212.45	212.33	213.47	213.19	213.71	211.93	214.16	212.87	213.71	212.16	212.15	211.87	214.16	212.89	214.61	212.49	214.14	212.94	213.31	212.92	211.9	212.19	212.13	212.66	212.97	213.43	213.32	212.69	212.04	212.8	212.72	212.08	212.19	212.99	212.9
201.4	202.02	202.8	202.64	202.8	202.22	204.17	200.77	202.12	202.86	201.58	202.07	201.5	202.39	202.21	202.93	203.17	202.23	204.1	203.34	202.54	202.12	202.9	202.7	203.07	202.97	203.84	199.69	203.07	201.16	203.67	202.69	202.67	204.04	203.5	203.58	201.5	203.44	203.24	203.22	202.57	203.62	203.34	201.5	203.12	201.74	201.54	201.24	202.15	202.09
205.2	205.39	204.17	205.08	204.42	205.33	203.82	205.81	205.14	205.21	204.14	203.46	204.23	203.12	204.16	203.88	205.73	204.97	203.81	203.64	205.16	203.72	204.29	204.07	204.11	202.9	203.28	204.93	203.74	203.77	206.11	204.71	204.08	204.56	206.38	204.3	204.46	202.54	205.82	203.74	204.11	203.95	203.94	205.74	204.71	204.92	205.09	203.83	204.2	204.65
213.6	211.56	213.54	214.02	211.46	213.87	213.23	212.79	211.14	211.9	213.65	212.29	212.01	213.52	213.91	213.39	211.11	213.42	212.92	213.4	212.26	213.26	211.84	211.79	211.5	212.16	214.68	213.88	213.72	212.14	213.91	213.27	213.27	213	212.51	212.05	213.83	213.9	213.09	213.28	211.38	212.31	212.17	214.11	212.57	213.38	211.51	214.86	213.95	212.22
208.71	208.05	208.27	209.42	208.04	208.59	208.36	207.49	209.82	207.9	208.66	207.57	208.91	207.86	208.03	209.86	209.73	209.49	207.84	207.91	210.03	207.87	208.36	208.78	208.94	209.74	208.1	209.17	208.9	209.66	209.81	208.11	208.38	208.85	208.78	209.34	209.53	207.4	209.92	208.6	209.34	209.88	209.26	208.78	209.37	208.86	208.01	209.59	209.41	208.78
200.53	199.54	200.82	199.74	199.54	200.61	197.82	201.34	198.83	199.7	197.47	199.07	199.49	201.19	199.81	199.97	198.72	197.78	199.35	199.95	199.67	199.64	200.52	197.58	199.2	200.08	200.93	199.92	196.91	200.59	200.39	199.4	196.74	199.18	201.62	197.9	200.82	200.84	199.56	199.7	199.37	201.47	200.14	201.26	197.81	200.17	198.71	199.91	199.89	200.04
200.62	201.98	201.61	202.37	203.37	201.65	202.3	200.36	203.06	202.57	202.55	202.19	204.11	202.19	203.51	204.25	201.57	202.46	202.02	201.93	202.48	201.45	201.75	203.05	203.23	203.13	203.53	202.36	201.86	203.55	204.12	202.87	202.88	203.44	201.62	201.84	202.71	202.84	200.95	202.84	202.52	202.76	203.04	201.37	201.76	201.63	203.75	203.96	200.73	201.85
208.98	208.99	209.48	209.48	209.18	210.92	208.26	209.33	209.19	209.91	208.19	208.58	207.93	209.01	208.13	209.5	209.45	208.49	208.96	208.54	208.84	208.74	207.95	208.46	207.67	208.27	207.79	209.06	209.32	209.74	209.6	210.06	208.12	209.51	210.05	208.82	209.73	208	209.4	206.25	206.98	208.68	209.61	208.01	207.96	207.71	210.21	208.17	209.72	208.63
203.88	204.67	202.68	203.62	203.61	203.65	203	203.7	202.94	202.35	203.81	203.07	205.54	203.77	204.7	202.65	204.01	205.53	202.66	202.96	204.98	204.67	202.89	202.62	203.31	205.71	203.52	205.35	202.32	204.21	203.58	201.22	203.36	203.38	202.55	203.63	202.63	201.98	204.1	203.76	202.62	203.06	203.18	202.62	203.32	205.55	204.07	204.81	203.37	204.23
209.04	208.59	209.51	208.19	207.87	209.77	209.56	208.54	209.28	209.54	209.73	208.44	210.09	209.16	208.78	208.42	208.17	208.72	209.24	210.03	208.34	206.88	207.43	207.64	208.28	207.97	208.33	208.48	206.78	208.37	209.37	208.21	208.52	209.42	208.95	207.85	208.34	209.85	208.05	207.97	208.88	209.97	208.25	209.27	209.24	211.27	209.58	208.39	208.09	208.97
199.18	197.9	198.6	199.19	199.39	198.1	200.29	199.7	198.18	198.72	198.15	198.43	198.14	198.72	198.25	199.15	198.38	199.58	198.68	199.13	199.4	198.21	200.75	199	199.05	198.09	199.57	197.5	198.61	199.09	198.03	199.64	199.63	198.73	198.49	198.07	199.34	198.21	198.26	198.8	198.09	197.18	199.71	199.85	198.33	199.19	198.66	198.66	197.72	199.19
216.77	216.02	217.38	218.22	216.29	216.05	215.7	217.76	216.24	217.67	218.11	217.59	217.21	216.66	218.06	216.01	217.62	217.64	216.84	217.61	216.75	216.93	217.76	218.22	215.93	216.34	218.72	216.62	217.14	216.89	216.89	217.75	216.35	217.66	214.53	216.47	217.11	216.6	216.6	216.03	216.54	216.63	217.45	219.28	216.72	216.13	217.46	218.04	215.96	216.35
203.9	203.17	203.28	203.34	202.14	204.2	204.63	204.7	204.53	203.29	202.5	203.69	203.08	204.52	204.57	200.51	204.46	203.26	202.04	202.92	205.29	203.64	205.41	203.09	203.08	203.13	202.68	204.05	201.14	202.57	204.07	203.64	202.28	203.91	202.5	204.53	204.19	203.72	203.91	204.4	203.99	203.3	203.77	202.57	203.37	203.13	202.83	203.44	203.41	204.41
203.01	205.17	203.08	203.9	203.81	201.84	203.17	202.74	203.28	201.82	204.12	202.18	203.55	203.03	203.81	204.83	203.45	202.99	203.11	203.37	202.94	203.49	203.21	202.79	202.73	201.42	203.19	202.65	202.74	202.11	203.5	203.55	203.44	203.41	202.59	202.48	203.77	203.45	202.35	202.86	203.26	202.92	202.97	203.91	204.02	202.83	204.07	204.42	202.16	204.05
207.45	208.29	207.66	207.08	207.5	210.61	207.77	208.23	207.8	207	207.51	208.04	208.12	208.55	208.05	208.1	208.35	207.99	208	207.62	206.88	206.43	207.41	207.82	209.82	207.47	208.45	207.13	208.57	207.11	208.27	208.46	209.75	206.33	206.72	208.37	207.85	207.99	209.34	208.01	207.02	208.38	207.01	209.22	207.93	208.46	208.03	208.03	208.18	206.99
209.47	209.65	208.64	210.24	208.53	209.92	209.03	208.6	208.71	208.66	208.28	208.95	208.59	209.44	209.23	208.27	207.96	208.58	208.91	209.4	209.15	208.72	210.08	208.2	210.26	210.85	206.59	210.47	209.26	208.63	208.18	209.01	208.02	208.14	208.86	210.2	209.26	207.56	208.33	208.33	207.65	209.23	208.35	209.17	207.38	210.07	208.46	210.46	209.2	208.9
210.39	213.65	211.16	211.64	211.3	209.83	211.09	212.56	210.33	210.11	210.01	210.51	212.34	211.87	211.25	212.45	211.41	212.54	211.13	212.05	211.42	210.83	212.34	212.33	213.22	212.98	211.75	212.28	211.35	211.77	212.09	210.55	212.08	212.04	212.06	211.94	212.4	213.03	212.04	211.79	211.7	211.13	211.85	211.2	212.56	212.06	208.9	212.59	210.59	211.79
208.59	210.64	210.71	209.2	208.45	208.09	208.82	209.15	208.43	210.11	209.75	208.95	210	209.12	210.43	208.2	209.64	208.98	210	209.36	209.66	208.9	208.88	209.13	210.09	207.91	210.27	207.74	207.75	209.99	209.57	210.59	208.8	209.3	210.32	208.82	211.04	209.14	209.08	211.06	208.35	209.72	209.5	208.94	207.97	207.57	208.79	208.18	208.63	209.49
212.99	212.75	213.2	212.61	213.05	212.7	211.02	212.81	213.39	212.73	213.84	213.05	213.25	212.41	212.72	213.18	212.54	211.95	212.33	212.04	213.56	215.07	211.71	212.52	214.22	212.6	214.21	213.32	213.49	212.11	213.07	214.61	212.83	211.95	212.7	211.56	214.84	212.83	212.5	213.15	213.95	213.31	214.22	212.33	213.78	214.54	211.88	212.59	212.5	213.72
206.67	208.78	208.14	209.87	208.98	207.85	209.81	208.62	208.36	209.81	206.79	209.06	209.5	209.86	207.81	209.47	208.2	206.56	210.09	209.66	208.19	208.82	207.79	208.85	209.48	210.25	209.19	208.11	209.75	209.49	209.67	210.74	206.56	206.76	207.91	209.31	208.56	206.66	208.75	208.65	208.97	206.39	209.01	209.41	209.3	208.41	208.71	210.03	208.25	208.85
203.43	203.87	204.21	202.43	203.06	203.15	203.2	201.79	204.17	203.23	202.61	202.5	204.03	201.41	203.41	204.21	203.75	203.78	202.72	203.5	203.92	203.68	201.99	204.24	204.44	205.75	201.97	202.94	202.8	203.34	203.55	205.36	204.55	204.93	201.74	203.02	202.95	205.06	203.47	204.73	203.91	204.36	204.51	204.25	203.71	202.91	204.35	204.25	203.96	202.88
199.26	201.26	199.69	199.87	199.49	200.29	199.78	201.28	198.6	199.1	200.67	201.87	199.3	201	198.8	199.18	199.27	199.95	200.92	200.21	199.61	200.54	198.92	201	200.6	200	199.92	198.5	200.14	199.23	200.35	199.82	200.16	200.96	200.02	200.93	201.21	199.79	200.34	200.34	200.33	200.9	201.71	202.08	200.47	201.63	200.65	201.86	200.21	200.66
205.72	203.88	203.08	203.49	204.21	204.77	205.47	204.09	205.41	203.99	203.8	204.06	206.34	203.83	204.24	202.92	205.12	205.01	205.33	205.53	206.83	203.16	205.21	205.8	206.03	204.67	204.2	205.29	206.08	205.36	205.4	204.69	205.13	204.25	203.85	205.88	205.48	205.59	204.76	204.49	206.04	205.92	204.38	204.79	206.12	205.28	205.01	203.38	205.23	203.99
208.47	210.6	209.79	209.58	209.29	207.7	208.63	209.76	208.52	210.27	210.15	209.91	210.17	210.14	210.4	211.11	209.66	209.7	209.08	209.45	210.06	210.2	209.97	210.96	208.24	210.26	209.73	209.73	210.08	209.95	210.22	208.42	210.49	211.72	210.46	209.69	211.2	212.04	209.92	210.47	210.28	209.27	210.51	210.51	208.52	210.76	209.64	209.17	210.11	210
203.75	205.33	203.69	204.35	204.94	204.84	203.48	203.45	203.18	203.59	204.63	203.8	203.39	201.8	203.47	204.07	203.81	203.49	203.07	204.13	202.35	204.32	204.07	203.88	203.54	204.16	205.1	203.39	205.12	202.89	204.09	203.61	203.13	203.95	203.67	203.44	204.33	203.76	204.19	203.5	202.54	203.61	203.02	204.14	202.34	204.24	204.28	203.11	203.46	204.04
208.77	209.49	209.51	209.77	210.57	208.51	210.21	208.87	208.46	210.13	208.56	208.96	208.85	208.68	209.72	207.78	208.21	208.95	208.98	207.82	209.32	208.9	207.74	207.97	209.54	208.94	208.72	207.88	206.89	208.59	206.64	209.6	207.84	207.16	207.5	208.2	206.65	209.18	209.54	207.07	208.58	207.58	209.18	209.66	208.6	207.37	208.21	209.22	209	206.78
202.8	204.23	203.38	204.7	205.19	204.33	203.7	205.13	204.41	204.16	204.27	205.29	203.76	203.22	203.5	203.1	204.06	202.77	204.97	202.98	203.83	202.84	206.05	202.93	203.34	203.7	202.29	205.3	205.52	204.5	203.5	205.59	204.33	203.9	203.89	206.79	204.94	204.9	202.56	204.22	202.28	205.05	204.62	203.04	203.28	203.41	204.28	204.38	205	203.74
205.75	205.83	206.96	204.76	204.2	206.51	205.54	207.81	205.39	205.85	205.61	206.58	206.85	205.94	206.09	205.86	208.07	205.24	205.89	207.53	205.51	206.14	207.65	207.21	204.75	206.24	206.98	207.37	205.34	205.71	205.69	206.88	207.25	206.92	205.36	207.88	207.2	206.88	206.72	207.44	207.18	207.89	207.16	206.73	205.35	206.77	205.04	208.14	206.89	207.4
207.68	206.8	206.95	207.41	210.23	207.33	206.88	207.19	208.44	207.55	207.25	208.47	207.7	206.63	207.71	207.82	208.38	207.37	208.39	207.44	206.34	208.22	209.09	209.21	207.31	206.59	207.96	208.91	207.49	207.85	207.47	207.03	206.87	208.24	207.16	207.59	207.95	207.35	208.98	207.12	209.68	206.46	206.83	207.43	207.31	207.47	207.42	206.84	207.59	206.65
203.83	205.22	203.62	204.17	202.9	203.16	204.77	202.41	204.07	203.27	204.26	204.97	203.58	202.54	202.01	203.34	203.85	203.25	203.25	203.76	204.22	201.12	200.4	203.92	203.74	203.17	202.93	203.49	204.18	203.38	203.91	203.14	204.2	202.01	203.53	205.46	205.71	203.56	204.86	202.39	205.26	201.28	203.45	203.83	204.09	204.7	203.26	203.48	202.42	202.91
211.81	213.73	212.37	212.91	213.4	212.88	212.61	212.7	213.15	212.69	214.81	212.72	212.53	213.45	211.67	212.65	213.09	211.52	213.24	213.09	212.28	212.68	212.46	214.23	212.37	212	212.14	214.14	211.41	212.9	211.77	213.25	213.76	212.86	212.17	212.76	211.31	213.12	212.06	212.51	212.98	213.9	214.06	212.62	211.56	212.41	213.68	212.56	213.95	212.25
218.24	217.48	217.05	218.32	216.57	215.83	217.53	217.32	216.45	216.13	218.3	217.92	216.55	215.81	217.58	218.37	217.75	215.71	216.29	216.61	217.42	216.3	217.05	217.18	218.51	218.6	216.88	216.12	218.6	217.76	216.15	217.41	217.91	217.94	216.94	216.89	216.31	217.5	218.83	215.22	215.1	217.35	215.23	217.77	217.29	217.19	217.24	216.06	217.68	217.52
212.29	211.9	212.68	212.05	212.67	212.74	213.04	211.72	213.23	212.31	213.32	213.03	212.97	213.24	212.24	212.48	212.15	211.11	212.28	213.12	212.01	213.66	212.71	213.99	211.45	211.51	213.74	213.51	212.25	213.03	213.4	212.6	213.92	211.88	212.72	211.96	212.76	213.07	212.69	211.51	212.03	211.78	212.51	211.91	212.45	214.4	210.43	212.91	212.93	212.67
216.8	219.29	216.65	218.79	216.7	218.18	217.65	216.88	217.64	219.28	217.57	218.98	216.89	218.55	218.88	218.32	218.47	217.83	216.43	219.32	217.11	219.52	217.58	218.54	217.32	218.2	217.78	219.3	218.81	216.78	217.76	218.11	218.19	217.05	218.43	217.73	217	218.14	218.13	218.26	217.16	218.49	218.36	216.74	216.88	216.84	219.15	217.97	218.04	216.98
207.7	206.95	204.68	207.2	207.82	206.46	206.95	206.29	207.76	207.45	207.17	205.91	206.8	206.62	206.6	206.61	204.63	204.85	207.08	206.04	207.68	207.48	207.54	206.71	206.03	205.71	206.35	207.39	206.49	205.37	206.16	207.43	206.6	206.8	207.34	205.9	206.76	206.72	205.77	207.14	205.77	205.59	207.05	207.72	205.98	206.59	206.67	205.78	206.39	207.43
210.53	206.86	208.23	209.28	208.72	209.04	210.57	209.72	207.99	208.1	208.8	208.15	207.95	207.44	208.38	208.56	206.89	208.08	209.51	209.32	208.52	208.72	208.76	208.93	208.3	209.22	208.15	208.21	208.28	208.29	209.63	208.82	208.94	207.53	208.23	208.33	209.61	207.11	207.52	207.21	211.21	208.06	208.94	208.98	208.48	208.85	208.04	207.94	208.89	208.8
208.36	207.49	208.02	209.04	207.11	208.89	208.14	207.91	208.9	209.37	209.28	209.21	209.31	208.46	208.98	207.68	208.17	206.94	209.75	207.76	209.08	209.06	208.68	208.78	208.13	208.18	208.22	209.53	209.22	207.56	209.25	208.4	209.96	208.55	207.77	208.76	209.23	208.79	209.75	209.5	209.43	208.74	208.77	209.65	208.79	210.31	208.61	209.67	208.64	208.43
208.67	206.45	206.14	208.16	207.94	208.83	208.38	206.81	208.15	207.29	208.19	206.23	209.99	207.33	206.77	207.21	206.81	208.6	207.71	208.69	207.25	207.42	207.86	206.22	208.85	207.01	207.49	207.55	205.87	207.63	208.27	208.6	206.49	206.57	208.34	209.96	208	209.33	207.94	208.09	208.32	207.49	207.65	208.68	208.07	208.1	206.86	208.32	208.21	208.53
207.79	205.74	208.47	207.18	206.85	207.37	207.83	207.9	207.19	207.21	208.03	206.5	207.26	208.57	207.59	206.54	207.88	206.2	207.73	206.95	208.4	208.14	208.34	206.38	207.59	207.61	208.05	208.77	207.69	207.4	207.88	207.9	207.18	207.22	207.83	207.27	207.01	205.37	207.35	208.02	208.98	207.4	208.47	206.68	207.94	208.24	206.57	208.6	208.43	207.44
212.07	211.9	213.35	213.83	212.41	212.79	211.37	213.29	212.58	212.92	214.77	212.15	213.62	211.11	213.25	210.66	211.32	211.65	212.88	211.44	211.04	212.33	213.04	211.95	213.17	212.38	211.19	212.43	212.7	212.54	212.1	212.05	212.38	212.84	212.69	211.91	212.9	213.58	212.38	210.74	212.2	211.81	212.98	213.48	212.5	213.1	213.53	212.08	212.25	213.35
201.6	200.76	200.23	199.95	201.66	201.28	199.89	198.38	200.03	200.64	200.18	199.4	200	200.59	199.6	199.77	200.52	200.92	200.84	201.42	199.24	199.9	199.66	199.68	199.94	201.26	201.25	199.02	201.23	201.59	200.54	200.47	199.49	201.69	200.69	201.92	200.56	199.71	200.01	200	201.55	200.39	200.79	197.37	200.31	201.29	199.01	199.32	198.78	202.19
212.01	213.07	211.87	211.09	213.07	211.09	210.64	210.04	211.57	212.24	209.91	210.9	212.24	212.61	211.91	210.98	210.58	211.26	211.93	211.48	210.41	212.85	211.2	211.7	212.06	211.13	212.8	212.21	211.08	211.1	211.71	212.3	211.82	212.65	212.52	213.03	211.99	211.82	210.99	212.64	212.32	212.62	212.21	212.3	211.78	211.02	211.98	212.14	212.28	211.55
195.36	195.56	194.4	197.3	195.8	195	195.22	195.14	195.13	194.45	194.74	193.85	193.51	195.37	195.8	194.57	196.14	194.55	196.27	194.54	195.8	195.87	194.54	194.98	195.01	195	195.55	195.18	194.19	195.78	196.17	194.25	196.1	194.66	194.14	195.77	194.8	196.03	195	194.93	195.82	194.64	195.14	195.81	196.12	195.77	195.99	195.01	194.86	194.88
208.89	208.75	208.54	208.5	208.63	207.07	209.16	209.56	208.78	207.47	207.59	209.66	209.27	207.61	208.65	209.23	208.34	207.75	210.03	209.93	209.48	207.26	208.61	208.7	208.44	209.81	208.87	208.26	207.88	208.4	209.43	208.45	209.44	208.29	207.94	208.84	207.84	208.81	209.09	209.64	209.58	207.82	208.26	211.06	209.39	208.31	208.99	208.04	210.93	207.13
205.55	203.55	204.26	204.08	205.28	205.37	203.64	203.74	202.09	203.22	204.24	203.15	204.45	202.56	203	202.38	202.93	203.85	204.42	203.79	204.2	202.72	205.04	204.39	204.31	202.52	201.53	203.39	203.02	204.21	202.98	205.27	204.66	204.25	203.95	203.85	204.85	204.01	204	203.66	203.51	204.3	204.27	204.6	203.4	204.63	204.07	202.68	202.09	202.37
203.02	203.08	203.71	202.97	202.28	202.35	205.29	203.37	204.29	202.2	203.52	204.48	202.76	202.67	202.27	203.59	201.43	203.43	203.67	203.69	202.85	202.97	203.42	203.13	200.72	202.88	203.65	201.94	203.84	203.57	202.63	204.52	204.71	204.28	202.56	204.59	202.75	204.05	203.85	203.77	204.06	202.13	202.6	203.51	204.84	202.43	204.19	204.85	203.17	201.99
206.67	209.59	207.66	206.55	207.08	206.98	208.78	208.63	206.66	205.99	205.9	207.12	208.15	209.42	208.96	209.03	206.28	206.01	205.98	205.93	208.65	208.25	207.23	206.99	208.18	207.23	207.14	207	206.24	206.99	206.45	206.39	207.02	209.18	207.17	207.83	207.9	208.96	208.01	208.54	207.18	208.37	207.91	208.17	207.84	209.67	206.67	208.84	207.52	209.06
212.53	213.04	213.77	212.6	212.46	212.25	212.75	214.24	213.08	212.23	213.13	214.37	213.3	211.24	213.8	214.58	212.83	213.22	213.71	212.67	214.64	212.67	214	212.76	214.37	212.78	213.16	213.79	212.48	212.78	210.94	214.28	212.95	213.12	213.55	212.73	214.36	211.76	213.75	211.87	211.43	212.94	212.47	214.45	212.69	212.09	213.64	213.62	211.19	211.74
202.45	203.61	203.41	203.26	204.11	203.45	201.75	202.76	201.93	201.77	202.02	202.81	201.8	203.03	203.55	203.64	203	202.67	204.86	203.96	204.21	203.9	203.14	203.81	202.98	202.48	202.38	202.73	203.25	203.4	202.44	202.01	203.41	202.95	203.6	202.92	201.11	203.55	202.3	203.6	203.14	201.7	204.04	204.66	202.68	202.8	202.91	203.67	203.52	202.93
219.44	217.84	218.39	218.79	218.96	218.51	216.75	217.53	217.41	217.9	217.43	217.82	219.42	217.67	218.63	217.38	217.71	217.04	217.95	217.36	218.78	217.45	216.85	219.75	217.86	217.38	218.2	217.1	216.43	217.8	216.16	218.36	217.3	216.55	218.64	218.69	217.76	217.52	218.68	218.04	220.08	216.33	217.38	218.04	218.97	217.73	219.65	219.37	219.36	218.86
203.43	201.69	203.79	202.27	202.12	202.63	202.5	203.01	203.89	201.81	202.56	202.48	202.42	203.42	202.73	202.89	203.36	202.86	202.04	202.36	201.86	203.36	201.98	203.43	201.11	201.88	203.35	204	202.83	202.28	204.04	202.75	203.94	201.99	202.77	202.56	202.09	202.77	202.68	202.31	202.22	202.66	202.26	203.92	202.48	203.42	201.89	202.98	202.6	201.97
216.59	217.63	218.13	218.17	216.01	217.29	216.07	216.28	216.72	217.99	214.93	216.73	215.36	216.99	217.28	217.2	218.79	216.74	217.01	219.47	217.53	216.36	216.47	216.65	217.32	216.18	217.85	216.77	218.38	217.22	219.24	218.19	218.5	216.84	216.68	217.57	217.21	215.77	218.05	216.66	215.21	217.64	218.59	217.99	216.91	217.14	216.92	217.5	216.94	217.55
200.15	201.32	200.47	202.08	200.21	199.39	199.56	200.13	199.45	200.78	200.81	200.54	199.92	200.71	201.72	200.53	200.38	200.16	200.24	201.03	201.25	200.74	200.05	200.77	201.03	200.95	199.4	201.08	200.75	200.23	200.19	200.27	199.6	200.93	200.73	201.35	201.6	202.39	200.28	199.96	200.67	200.24	200.53	200.59	201.27	201.19	200.88	200.33	199.55	200.25
210.3	206.99	207.88	207.63	210.05	207.16	207.17	207.09	208.07	208.32	207.8	208.71	208.42	209.22	207.72	207.66	206.58	207.11	207.32	208.22	208.04	208	208.1	206.99	205.92	207.41	208.84	206.86	208.89	208.26	207.68	208.53	207.8	207.35	208.46	207.2	208.49	207.15	207.77	208.33	206.82	208.88	207.86	208.07	208.15	207.64	207.54	206.47	207.16	207.52
205.09	204.06	203.46	203.71	204.25	204.1	202.39	203.59	202.68	204.21	203.69	202.79	203.95	203.62	202.94	202.99	202.98	203.62	204.74	202.71	202.4	202.98	202.23	201.69	204.3	203.24	203.87	204.27	203.22	202.7	204.42	202.66	203.29	202.75	204.26	202.17	205.4	203.28	203.28	201.52	204.52	203.7	205.26	204.43	204.1	203.76	203.05	203.6	203.98	202.27
209.26	210.88	209.81	208.46	209.85	210.56	209.6	209.59	210.86	209.68	209.93	208.7	208.37	210.78	208.51	209.2	208.46	208.5	208.6	209.25	208.58	209.79	208.24	209.75	209.57	211.57	209.07	209.23	209.16	210.39	210.09	208.47	210.62	211.85	209.17	209.11	208.5	208.94	207.48	210.43	209.12	210.14	209.2	208.22	209.36	209.32	211.32	209.25	208.85	208.71
210.9	209.18	210.37	210.74	209.02	210.08	209.81	209.83	209.3	210.28	208.85	209.76	208.89	210.19	209.59	209.55	209.28	209.53	209.76	208.41	209.01	208.97	210.39	207.72	209.24	209.4	208.77	209.72	210.5	209.61	210.77	209.86	208.61	209.72	210.16	211.95	210.21	208.8	208.09	209	209.53	209.61	210.24	210.69	210.66	210.65	210.59	209.13	209.02	208.36
207.87	208.26	206.96	209	208.46	209.23	210.13	209.1	210.26	207.84	207.23	209.39	208.07	208.99	209.81	208.3	208.2	208.06	209.37	207.61	207.29	209.23	209.4	208.46	205.85	208.47	207.23	209.32	208.83	209.25	208.18	208.5	209.5	209.33	208.76	209.83	208.37	209.83	207.74	208.91	208.97	210.33	207.61	208.24	207.88	208.32	209.57	207.83	207.69	209.62
217.74	216.81	215.72	216.99	216.39	216.33	217.05	217.12	217.33	217.11	216.79	218.25	216.13	216.42	215.18	215.53	217.46	215.81	218.54	215.52	218.1	216.22	217.19	217.21	216.39	216.12	215.25	216.87	217.67	217.87	215.51	215.51	216.54	219.48	217.53	217.88	217.22	217.79	216.76	215.53	216.48	218.49	216.57	217.93	218.67	218.51	218.34	217.68	215.7	216.85
218.98	217.74	218.74	217.72	217.4	218.26	217	217.66	217.04	217.96	218.05	218.89	216.94	217.98	218.04	216.72	220.1	217.42	216.89	216.76	217.3	216.64	216.9	215.34	217.22	217.94	218.74	217.33	217.67	219.4	217.44	215.62	218.38	219	217.29	217.37	218.77	217.14	220.07	217.83	218.39	217.64	218.54	217.91	216.16	217.71	218.33	218.46	215.75	216.32
212.83	211.95	214.27	212.56	213.44	211.82	211.61	212.25	212.3	212.67	213.17	213.4	211.68	212.29	212.1	211.26	212.91	212.8	213.47	212.18	213.09	212.21	213.4	213.08	212.22	212.65	212.04	212.02	212.58	212.24	212.37	211.61	211.42	213.22	214.51	213.76	212.43	212.3	211.77	212.58	212.54	211.11	212.78	210.91	211.93	211.38	213.87	213.87	212.86	213.26
203.64	204.26	205.14	204.91	204.83	205.04	205.39	204.52	204.44	204.52	203.22	205.13	204.66	204.7	205	206.59	203.95	205.36	204.24	204.32	204.88	204.41	204.75	205.39	204.39	205.44	204.67	204.52	205.27	204.8	204.7	205.43	202.23	204.53	204.21	206.15	205.63	205.66	204.82	204.36	204.8	204.88	204.21	203.52	206.06	203.98	205.49	204.52	204.09	204.42
210.65	209.97	209.16	209.94	210.78	209.75	209.09	209.58	208.94	209.16	209.51	209.74	211.56	210.39	209.7	210.41	210.5	209.56	208.94	208.87	210.22	212.05	208.35	209.92	209.7	209.59	209.91	208.75	210.08	210.66	209.77	210.37	210.62	209.67	210.98	209.65	210.94	209.85	209.55	209.76	208.65	209.42	210.58	209.86	209.03	209.68	210.08	210.22	210.12	209.31
208.24	208.2	207.98	207.09	208.45	206.95	207.83	208.29	207.47	208.58	206.34	207.11	208.49	205.56	208.08	208.31	209.07	207.88	208.43	207.59	208.47	208.5	206.92	208.12	208.28	208.42	207.1	207.78	208.23	206.23	208.28	205.96	206.55	208.67	205.72	207.12	207.05	207.51	206.87	207.27	207.92	208.57	209.86	208.88	208.48	209.03	208.72	206.33	208.45	209.32
213.69	212.82	212.6	212.76	212.45	214.55	212.89	211.91	212.66	213.43	212.56	211.54	213.79	211.78	213.78	212.65	210.96	211.63	211.91	213.65	211.67	212.55	213.44	213.58	212.22	210.18	212.89	212.34	211.98	213.34	212.68	211.53	211.79	213.01	212.72	212.93	213.47	211.97	212.16	212	211.93	213.27	210.9	213.51	210.56	213.69	213.49	212.15	210.13	212.57
209.62	207.67	209.56	209.33	208.32	208.01	208.96	208.94	209.04	208.18	207.71	208.22	207.36	209.26	209.05	208.67	208.62	209.08	208.95	208.43	208.31	210.63	208.56	208.93	209.26	209.31	210.71	208.61	209.07	208.31	209.57	208.53	207.95	208.55	208.81	209.54	209.11	210.18	207.85	207.93	207.2	210.18	208.75	209.09	209.78	208.43	209.11	209.74	210.51	208.76
208.36	208.24	208.08	207.64	209.15	208.08	209.42	210.15	209.3	208.8	208.3	209.61	208.95	208.43	208.36	209.59	209.58	209.71	206.21	207.79	208.77	209.46	208.25	209.08	208.76	207.29	209.75	211.29	209.55	207.08	209.58	209.27	208.5	208.21	209.4	207.56	208.61	208.45	208.63	208.07	209.03	208.28	209.39	209.58	206.6	208.39	208.58	208.66	209.2	208.32
211.91	213.25	213.22	213.38	213.47	212.61	212.07	213.95	214.07	212.98	211.19	212.38	211.72	214.18	213.74	213.79	213.26	212.64	212.3	213.4	213.46	213.43	212.23	212.15	211.56	213.86	212.56	212.35	212.28	213.1	214.37	214.68	212.57	214.97	213.4	212.65	211.99	211.62	212.84	213.98	213.59	212.51	212.83	211.73	212.36	211.94	213.53	212.7	212.59	214.35
208.17	209.38	209.91	209.07	208.8	209.45	208.1	209.38	208.19	208.03	209.45	210.99	210.28	209.46	208.42	206.44	209.17	208.9	208.71	208.18	208.92	207.88	209.08	209.16	208.37	208.8	208.16	208.94	209.82	209.08	208.42	207.8	206.98	209	208.17	209.52	207.87	209.01	208	207.46	208.77	208.92	207.26	208.35	209.38	208.38	209.32	207.97	206	209.27
213.51	211.88	211.52	212.44	211.97	211.36	212	211.87	212.8	211.13	211.78	212.04	212.31	210.58	212.14	212.13	211.6	211.9	211.34	213.12	210.99	212	211.65	210.77	212.78	211.08	212.86	212.36	211.57	211.52	212.71	210.74	212.46	211.08	212.1	212.51	210.62	212.59	211.87	211.5	212.82	212.1	211.82	211.15	212.68	212.19	211.48	211.9	211.35	211.48
202.3	202.06	202.66	202.89	203.69	202.91	203.53	203.04	202.41	202.45	201.94	202.21	202.16	201.98	202.14	202.52	202.97	202.66	202.2	202.27	203.34	203.96	203.1	202.31	201.73	202.88	203.29	203.59	202.35	201.71	200.66	202.31	202.03	203.08	202.41	203.72	202.81	201.16	202.27	202.7	200.9	203.14	201.91	202.83	203.66	202.79	200.01	202.97	203.25	203.32
217.69	216.51	216.12	216.36	218.34	218.45	218.39	218.69	216.48	216.84	216.79	216.27	217.22	216.81	217.22	218.45	215.95	216.43	217.87	217.54	217.26	218.29	217.71	215.76	218.71	217.42	216.18	216.02	216.94	217.43	217.57	216.32	216.23	215.84	218.07	215.71	217.67	216.35	217.26	217.21	217.85	218.9	217.33	216.77	215.55	216.9	216.51	215.79	217.17	215.63
204.18	203.04	203.76	203.15	202.56	204	204	204.45	203.42	203.18	203.97	205.35	204.4	204.58	202.71	203.26	203.64	202.93	203.58	202.64	204.21	204	205.62	202.62	202.72	204.23	205.46	204.39	204.02	202.59	203.29	202.94	202.88	202.89	203.48	203.08	204.31	204.25	205.46	201.97	203.66	203.56	204.09	202.92	202.27	203.96	205.09	205.6	201.12	203.8
210.91	212.54	213.83	212.61	211.06	210.35	212.58	212.23	211.17	213.02	212.76	212.23	211.35	211.56	211.91	212.83	211.96	212.36	210.52	210.15	211.77	211.31	212.72	211.83	210.39	211.2	211.19	211.61	211.22	210.85	212.24	212.14	213.38	211.43	211.81	212.27	213.11	212.45	211.58	211.87	210.59	211.97	210.97	211.91	212.38	210.09	211.68	210.97	211.64	210.58
200.21	201.57	200.06	202.73	200.6	200.92	200.7	200.4	199.4	199.65	200.16	200.96	200.72	199.62	198.93	200.04	201.48	200.99	200.31	201.55	200.02	201.73	200.19	200.86	202.36	202.21	198.46	200.25	200.96	199.77	200.06	199.84	198.09	199.68	200.46	200.36	200.38	199.87	199.68	200.44	199.37	200.67	199.75	199.46	200.08	199.56	202.16	199.78	200.59	200.12
207.7	209.1	206.94	209.19	209.53	208.02	209.59	208.55	208.1	208.47	209.5	207.96	209.12	207.86	207.62	209.3	208.6	207.66	207.68	207.29	208.5	209.65	209.21	207.1	208.75	207.91	209.4	208.72	208.82	208.16	209.06	207.76	207.95	208.19	209.12	208.56	208.6	208.35	208.01	208.2	207.4	208.03	209.28	208.64	209.31	207.37	209.71	207.95	208.16	208.78
208.47	208.73	209.41	209.48	209.81	210.37	208.43	209.88	208.01	210.31	210.73	209.58	210.16	209.58	209.32	209.38	208.62	209.09	208.53	210.89	208.5	209.5	208.12	208.7	208.62	209.53	210.3	209.3	208.26	208.65	209.13	210.63	209.3	209.46	209.46	209.88	209.51	210.05	210.21	207.88	209.1	209.55	210.28	209.69	208.55	210.13	207.88	208.86	208.51	210.84
208.3	209.61	206.67	208.34	207.81	209.81	208.15	208.1	208.7	208.57	209.77	207.23	209.73	207.98	208.4	209.38	207.03	207.59	207.92	207.35	209.54	208.5	208.82	209.29	208.06	210.54	207.57	208.22	208.14	208.21	208.56	208.81	209.1	207.91	208.78	208.67	206.58	207.15	208.6	207.94	208.25	206.83	207.57	208.74	208.75	207.87	208.76	209.19	207.75	209.01
208.83	206.87	206.9	206.67	209.24	208.51	207.49	208.65	207.26	206.77	207.41	208.37	207.24	207.98	208.2	208.21	208.57	209.11	208.23	205.43	207.44	208.73	208.6	206.76	207.72	208.12	207.24	208.84	208.43	208.05	209.07	209.2	208.31	207.46	207.23	207.47	206.82	207.06	207.24	205.95	208.34	208.36	205.89	206.49	209.14	207.76	207.37	207.86	208.27	208.27
219.13	216.91	216.2	216.4	216.72	216.53	217.69	216.77	218.11	216.86	217.19	217.19	218.11	217.87	218.34	216.9	218.18	218.24	218.45	218.63	218.6	218.47	217.96	218.7	217.59	217.33	217.73	217.22	217.02	216.73	215.97	216.23	217.92	218.05	218.52	216.65	219.06	219.96	218.64	216.55	217.19	219.58	218.04	218.04	218.78	216.97	217.36	217.93	218.17	219.23
204.4	204.82	204.39	203.89	204.58	203.78	204.52	203.44	205.85	204.75	202.11	204.14	204.55	205.62	204.41	205.43	204.57	203.95	203.52	203.94	204.88	205.6	205.66	204	205.8	206.45	205.07	203.52	204.13	202.65	204.6	202.87	204.28	205.69	204.05	203.55	204.07	204.3	205.83	203.55	204.31	205.03	203.45	203.78	203.72	204.95	205.09	206.22	205.46	206.02
199.14	200.23	199.77	200.68	199.17	199.99	200.82	199.07	198.31	199.89	199.98	198.95	200.3	199.53	201.87	200.02	200.27	199.4	198.86	199.1	200.5	198.27	198.47	199.27	199.78	199.09	199.81	198.77	200.25	200.43	199.57	199.47	199.94	199.46	199.87	199.21	199.3	200.33	200.04	199.55	199.5	200.51	199.05	198.48	199.89	199.79	198.91	197.84	197.9	199.85
213.51	214.47	212.71	212.89	215.94	213.23	213.7	215.25	213.3	214.61	213.86	215.27	213.84	212.77	211.61	213.68	212.97	212.66	214.82	212.67	214.4	211.93	211.56	212.97	213.96	212.78	213.7	213.15	212.5	215.11	214.28	215	214.26	214.87	214.53	214.08	214.6	211.77	213.56	213.28	215.83	214.33	213.63	215.25	213.87	213.27	212.42	215.56	213.62	214.98
203.83	202.86	205.09	204.44	203.79	202.27	203.25	202.64	202.84	203.07	203.61	202.91	203.85	203.89	202.91	202.93	204.18	204.85	204.1	202.93	204.42	204.71	203.51	203.79	204.18	202.85	203.48	203.21	203.26	202.66	204.11	203.4	204.63	203.7	202.16	201.66	201.31	202.56	203.17	203.89	202.25	202.53	203.38	203.88	203.89	204.67	201.56	203.81	204.88	202.86
211.21	211.72	211.04	212.86	212.17	212.1	212.15	211.31	212.05	212.18	211.53	212.13	210.68	212.08	211.49	211.25	211.59	211.66	210.39	212.5	213.62	212.75	211.7	213.67	211.98	210.44	211.6	212.78	212.63	212.09	211.69	212.05	210.8	211.69	212.91	211.27	212.3	212.62	211.75	211.61	212.06	212.11	210.9	211.8	212.44	213.39	211.84	212.64	212.59	212.8
207.32	206.8	207.21	207.75	207.13	206.64	209.32	207.72	208.71	208.89	208.89	207.39	208.09	208.91	207.41	208.22	208.01	208.13	207.85	208.23	207.89	206.95	209.13	209.27	209.11	208.86	208.77	209.29	208.38	207.17	206.19	206.86	209.88	208.58	209.18	208.28	207.28	207.63	206.85	207.51	208.67	209.03	208.18	208.85	208.24	208.22	208.75	206.31	208.43	207.7
207.42	205.16	207.14	206.5	206.15	205.07	206.91	206.04	207.68	206.5	206.19	207.79	205.64	204.09	207.26	208.18	206.38	205.61	206.61	206.19	206.72	206.56	206.1	205.87	205.92	206.32	205.57	206.86	204.85	206.54	206.95	206.54	205.69	207.55	207.45	207.81	206.42	206.93	206.51	206.98	204.2	205.18	205.85	206.54	205.78	206.13	207.03	205.92	208.09	206.56
211.89	209.8	211.51	212.39	212.06	211.38	211.2	210.55	212.41	211.74	212.56	211.68	212.33	211.73	212.03	213.49	211.32	211.11	211.81	209.99	212.42	212.06	210.62	211.15	212.38	211.55	211.04	211.87	213.51	213.01	212.8	210.38	211.57	210.06	212.15	212.04	211.91	209.48	212.2	212.88	211.04	210.77	210.89	212.68	212.6	212.58	212.32	212.08	211.7	211.71
193.92	193.46	195.3	195.21	195.51	194.59	195.2	195.35	194.8	196.7	195.61	196.1	196.2	195.17	195.35	195.32	195.69	194.49	194.44	195.5	196.23	194.95	195.27	195.92	193.74	195.23	193.77	193.69	193.9	196.41	195.59	195.26	195.36	195.46	194.71	196.14	194.61	194.56	193.89	196.57	194.87	193.29	195	196.29	195.06	194.57	195.71	195.5	194.3	194.36
205.55	204.32	205.77	205.8	204.21	205.28	206.33	204.88	206.87	205.74	206.23	205.15	205.52	206.21	206.17	206.04	204.93	206.34	206.34	206.03	206.76	206.35	206.27	204.49	205.44	207.16	205.92	205.83	205.17	206.4	204.83	204.8	205	204.74	205.47	206.29	203.65	205.82	206.82	205.45	204.53	205.17	207.03	205.65	204.8	205.22	207.05	206.93	205.5	204.02
203.8	204.22	202.54	201.4	202.31	202.95	203.18	204.37	204.2	204.94	203.03	201.92	202.72	203.34	203.57	202.95	202.44	203.37	204.96	203.59	202.75	203.15	205.53	203.74	202.35	203.11	204.54	202.68	202.9	203.87	202.86	202.1	203.36	203.65	203.29	202.93	204.7	203.98	203.9	203.81	203.94	202.58	203.41	203.7	203.85	202.07	203.72	202.67	204.89	204.16
206.01	205.94	203.27	203.05	205.56	204.21	205.59	204.94	204.39	205.84	203.21	204.07	204.74	203.85	206.26	204.69	203.36	205.47	204.96	206.48	206.02	205.2	205.38	204.15	205.71	205.63	204.5	203.87	203.33	203.01	204.44	204.03	205.96	206.16	204.13	204.9	203.87	203.88	205.31	204.43	204.98	205.08	204.65	204.1	203.54	205.69	202.77	204.57	205.01	204.77
203	201.35	200.64	200.23	199.64	199.45	199.58	199.67	199.2	199.08	200.33	199.09	199.23	200.38	200.29	201.12	198.97	201.44	199.89	200.05	200.68	199.69	201.09	200.34	200.21	200.35	200.11	201.39	201.42	200.56	200.65	201.04	200.34	198.72	198.26	199.57	199.29	199.4	198.82	200.04	200.43	198.99	200.33	200.88	199.88	199.91	200.58	200.06	200.73	199.99
203.14	201.09	201.53	204.2	201.99	202.11	204.74	201.26	203.35	203	202.89	203.37	203.73	201.76	203.78	202.59	204.18	202.8	203.98	202.87	204.53	202.67	204.37	204.06	201.52	203.62	204.41	203.42	204.05	204.11	203.33	204.48	203.75	203.13	201.95	203.55	204.21	202.69	204.2	201.6	202.55	203.42	205.01	203.81	204.25	203.57	203.05	202.27	203.32	203.12
207.84	209	207.48	208.04	208.97	207.41	207.63	207.08	208.7	206.84	207.46	206.76	206.98	206.6	208.28	207.6	208.24	207.55	209.45	208.25	208.1	207.29	208.98	208.34	206.64	208.12	206.51	208.13	207.91	207.3	208.6	207.79	205.35	207.46	208.58	208.86	208.16	208.43	209.04	209.07	205.98	208.08	208.43	208.79	207.8	208.97	207.14	207.29	207.94	206.82
210.48	209.44	208.52	208.87	209.98	208.68	209.47	209.34	209.03	210.16	209.47	207.28	208.46	209.09	208.61	209.16	209.42	209.49	209.51	208.73	208.39	208.65	209.32	209.79	209.42	209.27	210.46	209.79	210.54	209.67	208.03	209.83	208.97	209.49	209.89	209.71	210.07	210.08	210.07	208.76	209.19	209.21	210.9	209.01	209.04	208.98	209.06	208.34	211.43	208.99
198.73	199.4	198.53	200.55	200.15	199.1	199.36	198.93	199	198.51	199.79	198.31	199.91	199.19	201.44	198.39	199.22	199.61	200.9	199.56	198.11	197.75	198.87	199.91	199.19	198.95	199.67	200.69	199.45	199.23	200.09	200.75	199.08	197.91	198.77	199.54	199.54	197.86	199.64	199.35	197.26	200.42	199.44	200.38	199.6	198.98	198.12	199.08	198.36	199.23
201.2	200.86	200.78	200.32	199.03	201.08	200.09	200.18	198.72	199.99	201.54	198.71	200.35	197.19	201.01	198.88	201.3	201.22	199.72	200.5	200.03	198.67	200.27	198.57	199.74	202.14	199.88	199.42	201.79	201.27	199.35	201.62	198.98	199.83	201.47	199.47	200.81	199.99	199.74	199.82	199.42	199.26	200.3	201.37	201.86	200.18	200.38	199.73	200.4	200.43
204.39	203.38	203.29	203.48	204.02	202.76	203.8	203.95	204.24	203.61	202.49	203.4	202.7	204.19	202.98	203.53	204.76	203.18	203.93	201.94	203.97	203.55	204.44	204.97	202.71	204.22	203.08	204.6	204.16	203.3	203.97	202.93	202.3	204.06	203.62	202.41	203.59	203.26	204.93	202.83	203.76	203.53	203.04	204.29	204.65	203.13	202.65	204.45	203.76	202.87
209.26	208.07	209.15	207.33	206.82	207.36	207.22	207.89	206.89	209.92	207.98	206.36	206.68	207.71	207.22	206.82	207.41	208.32	207.18	206.52	206.98	207.78	208.64	209.64	207.73	206.75	208.21	206.98	206.97	208.38	208.36	207.16	207.38	208.16	208.63	207.07	208.43	207.2	207.92	206.49	208.28	207.55	209.35	208.08	208.14	206.57	208.56	207.67	208.34	207.7
203.15	203.97	201.4	203.06	203.98	202.1	202.24	202.66	202.51	202.55	200.88	203.11	202.52	202.47	205.21	201.81	202.31	202.96	201.82	201.51	201.92	203.23	200.93	201.96	202.43	203.11	203.68	202.58	201.22	200.32	203.7	202.64	202.52	201.88	202.03	202.64	203.39	203.86	202.94	202.25	200.84	203.11	203.63	203.41	201.72	202.44	203.27	203.83	203.38	202.56
213.13	211.29	214.54	212.95	214.04	214	212.28	212.46	211.46	213.48	211.52	213.76	212.9	212.3	213.11	213.55	213.53	213.11	212.81	212.77	214.48	213.08	213.21	213.41	212.48	212.31	211.69	214.77	213.09	212.83	212.59	211.84	212.06	212.97	212.27	212.4	213.39	212.93	212.37	212.86	214.52	214.84	212.77	211.49	214.03	212.81	213.3	213.2	213.29	212
206.17	205.26	205.31	205.23	206.92	206.62	208.54	205.62	203.87	205.5	205.51	204.65	206.47	206.3	206.22	204.37	204.96	205.85	206.33	206.43	206.32	206.16	206.04	204.37	205.8	204.92	206.37	205.98	204.89	204.91	206.89	206.69	205.47	203.73	206.44	205.83	204.49	204.95	204.97	205.07	204.32	204.82	205.99	206	204.2	206.91	204.55	205.53	204.41	205.79
216.91	215.05	217.34	219.75	216.58	217.22	217.63	217.94	217.11	217.01	215.75	215.8	215.65	217.29	216.83	216.26	217.72	216.51	217.34	217.99	216.23	217.85	217.06	214.99	217.56	216.87	218.2	216.53	217.6	216.44	217.79	217.02	216.74	218.01	217.22	218.2	217.54	217.01	218.24	217.96	218.87	217.84	216.44	217.1	215.67	216.06	218.02	216.21	216.65	218.7
210.08	206.61	208.02	209.27	209.69	208.8	207.39	208.65	209.73	209.39	206.44	210.15	208.52	209.04	209.82	208.74	208.97	209.24	208.5	210.54	209.78	208.77	207.47	210.07	208.96	208.6	206.59	207.75	207.37	209.15	208.85	209.26	209.45	208.31	208.87	209.95	208.32	209.96	208.74	208.97	208.97	209.26	208.46	209.58	210.48	209.09	208.62	210.02	209.75	208.24
197.78	198.19	199.68	199.32	199.12	199.04	199.54	195.74	197.37	197.01	198.86	197.02	198.23	199.44	198.03	199.94	199.52	198.6	199.07	197.96	197.83	200.08	197.43	198.42	199.43	199.49	198.6	197.69	198.39	199.01	198.08	198.36	198.18	199.15	198.88	199.23	198.3	197.01	197.73	198	199.38	198.16	198.84	198.9	198.93	198.99	199.51	198.42	198.39	199.57
203.3	204.39	203.23	205.34	204.9	204.51	204.36	205.31	205.1	204.87	204.13	204.88	204.71	205.25	203.95	205	205.8	206.55	204.66	204.04	204.19	203.8	203.76	205.06	205.24	204.69	206.35	204.68	206.47	204.5	204.3	203.82	205.44	206.53	204.69	205.8	205.91	204.86	204.11	206.32	204.61	205.06	205.34	204.92	205.25	204.81	203.7	204.39	204.91	205.12
203.65	203.29	202.83	202.94	203.76	202.29	203.03	203.74	202.78	203.27	202.64	203.21	203.25	203.4	204.8	203.76	203.25	204.63	203.68	203.87	203.48	203.68	204.9	203.25	203.97	204.87	204.72	203.46	205.17	202.59	203.62	203.74	203.14	202.78	203.74	203.9	202.8	203.52	204.2	203.9	204	203.48	203.37	203.68	203.25	202.71	204.01	204.59	204.44	203.58
202.51	205.46	202.65	204.55	203.44	203.99	203.69	204.12	204	204.02	204.15	202.82	204.96	203.04	204.04	203.26	202.74	203.21	203.04	203.76	205.53	202.19	203.95	204.51	202.26	204.21	205.17	203.09	204.84	204.06	201.03	204.41	204.39	202.52	204.44	203.92	204.41	204.28	205.4	204.99	206.67	204.35	201.63	203.47	203.3	202.25	204.05	204.92	204.95	203.66
203.82	202.98	200.81	201.96	203.5	203.71	205.18	202.68	201.3	204.08	203.69	204.79	202.87	202.68	204.16	204.46	203.58	203.63	202.51	202.93	203.64	203.26	202.81	203.75	204.57	204.34	203.47	203.79	201.94	203.55	203.13	204.02	203.28	202.34	205.15	202.7	203.73	203.03	203.49	203.26	203.17	203.71	202.97	202.74	203.11	203.56	203.14	203.25	202.93	204.02
212.67	212.35	215.16	212.78	212.73	212.95	213.17	212.81	213.05	213.36	214.63	213.03	213.8	212.29	213.51	214.14	212.9	212.59	212.37	211.64	214.02	213.87	212.78	212.45	213.57	212.44	215.07	212.1	212.99	213.9	211.64	213.24	212.25	214.8	212.22	212.67	213.91	212.59	213.79	213.86	212.05	214.39	212.39	213.97	213.25	213.45	212.31	213.16	213.31	212.14
202.48	204.77	203.83	204.58	203.67	202.25	204.39	205.28	203.91	203.69	201.56	205.61	203.71	203.47	205.29	204.59	203.24	205.17	204.47	204.01	206.88	202.68	204.94	203.74	204.84	203.06	203.62	204.16	205.1	203.07	203.6	202.53	202.17	202.09	205.16	204.22	204.77	203.09	204.05	205.66	203.47	205.23	203.91	203.51	203.98	204.24	203.91	203.62	203.32	203.12
210.19	207.44	208.75	208.73	209.15	209.34	208.46	209.62	208.03	209.6	208.85	207.41	209.61	208.5	209	209.46	208.32	208.37	208.71	209.8	209.93	208.52	207.57	209	208.37	210.88	207.24	208.76	209.05	208.7	208.01	208.36	208.5	208.89	208.16	208.49	208.72	206.67	209.65	209.14	207.53	207.42	208.92	208.95	209.75	208.25	209.46	208.9	208.58	208.61
209.62	207.8	208.06	207.49	208.86	209.59	208.56	208.49	206.35	209.21	209.62	208.13	208.21	208.69	208.46	210.41	207.87	207.65	209.72	206.92	209.52	207.13	208.05	208.24	207.68	210.5	209.05	209.77	209.08	209.68	210.75	210.13	207.77	209.23	209.14	206.68	209.26	208.74	209.16	208.86	207.86	208.62	208.81	209.06	209.01	209	209.9	208.27	207.19	207.17
212.36	212.43	211.87	211.18	213.57	210.72	212.04	211.14	213.57	211.75	210.79	211.29	213.08	212.1	211.33	212.75	210.82	212.84	212.74	210.65	211.22	211.27	212.75	211.98	209.76	211.67	211.74	211.23	211.91	212.03	212.93	212.16	211.74	211.33	211.13	212.84	211.07	210.84	211.1	211.2	213.16	210.69	211.28	210.2	210.39	211.57	211.59	211.31	211.16	211.12
207.12	207.16	207.75	208.44	208.06	207.5	208.38	207.61	207.4	208	207.59	207.15	206.82	207.02	206.94	208.98	208.5	206.21	207.94	208.98	208.6	207.95	207.07	208.72	208.1	208.45	208.8	209.36	207.4	207.61	207.77	207.45	207.09	207.12	206.7	209.7	206.34	206.11	208.49	207.98	207.69	206.87	205.96	208.66	206.77	208.22	208.6	206.51	208.17	208.38
216.33	218.93	217.15	218.92	218.96	218.06	218.43	218.38	218.54	217.33	217.3	216.76	219.02	219.33	219.16	218.54	217.28	217.57	218.11	216.99	217.77	218.24	214.62	219.11	217.3	218.88	217.84	218.68	219.12	217.57	219.35	217.6	218.72	217.25	217.61	217.82	216.54	218.48	218.85	219.42	218.06	217.24	218.2	218.39	217.81	217.86	217.78	215.32	217.6	217.35
210.61	212.59	212.72	211.22	212.61	212.2	210.02	211.54	209.82	211.12	211.84	210.5	210.88	212.17	212.55	210.22	210.49	212.15	210.45	211.44	212.06	212.15	211.84	210	210.7	211.09	210.29	210.55	212.64	211.33	211.43	210.86	212.25	210.48	210.69	211.12	212.17	210.46	212.2	212.26	212.05	211.67	211.58	212.77	212.14	212.64	211.27	212.36	211.58	210.76
203.11	202.85	203.3	203.07	205.13	203.26	204.46	201.71	202.69	203.68	203.46	203.64	205.09	204.93	201.69	202.87	203.78	205.44	203.18	204.42	202.42	203.67	203.19	201.5	204.28	203.03	203.5	202.95	203.17	202.96	202.99	202.36	203.01	202.96	204.55	201.56	203.07	202.58	204.35	203.56	202.69	204.49	203.03	202.54	201.39	203.11	203.04	204.01	203.89	202.8
208.05	208.4	208.98	209.84	210.17	208.92	208.61	207.42	209.21	207.71	208.82	208.55	209.44	208.07	209.72	208.09	208.81	209.9	210.04	208.23	208.56	207.89	208.15	208.64	209.22	209.74	209.2	207.62	209.89	209.52	209.81	209.56	208.51	208.48	210.07	208.87	207.87	208.98	208.5	207.76	207.07	210.03	209.76	206.78	208.15	207.98	208.02	210.01	209.18	209.23
213.7	213.26	211.49	212.89	213.52	211.88	213.48	213.23	212.61	213.66	213.11	214.55	213.37	213.2	213.65	211.86	211.82	212.9	216.75	211.76	211.89	213.47	212.44	212.04	213.19	213.52	213.67	212.97	212.17	213.36	212.29	213.64	213.43	212.68	212.98	212.89	213.38	213.88	212.4	212.34	213.14	212.86	213.02	213.96	212.63	213.6	212.11	212.17	214.63	211.98
216.61	215.5	219.22	216.26	216.82	215.83	217.02	217.28	217.54	216.75	218.26	218.28	217.18	217.85	217.22	215.21	218.04	215.23	216.22	217.42	215.92	216.97	216.67	218.31	219.06	216.64	217.49	217.42	216.79	217.23	218.23	215.31	216.79	217.33	216.07	217.08	216.21	216.59	218.11	216.48	215.38	217.74	217.33	218.87	217.42	218.19	218.74	216.79	217.14	217.05
212.02	213.02	211.68	212.86	212.12	213.62	213.53	213.55	213.15	212.29	213.6	213.95	213.16	214.25	214.71	213.78	213.67	211.93	213.03	213.14	213.24	213.55	212.83	211.33	211.08	212.45	212.73	212.18	214.54	214.19	213.98	212.53	213.3	213.07	213.96	213.16	212.7	212.29	213.09	213.14	211.62	212.68	213.01	211.7	211.69	213.61	214.25	212.93	213.15	213.4
208.04	209.62	208.2	206.44	206.59	209.19	207.41	207.81	206.61	207.35	208.24	207.25	207.43	209.05	207.97	208.88	208.24	207.64	206.85	208.21	208.13	207.8	206.52	207.06	207.87	207.9	208.39	208.09	206.7	206.8	208.89	207.87	208.39	208.02	208.27	207.8	208.66	207.64	208.36	208.76	208.26	208.66	207.39	208.71	207.31	207.13	208.68	209	209.43	209.15
207.99	209.44	209.2	209.57	209.79	209.89	210.03	208.64	208.99	210.08	208.92	208.18	209.39	208.66	208.39	210.64	210.56	209.19	210.22	206.61	211.36	210.08	210.94	208.6	209.41	207.99	208.14	209.59	209.82	209.2	208.83	209.07	208.31	210.07	209.36	210.97	208.23	209.84	208.73	208.63	208.21	211.18	209.74	210.31	209.31	208.66	210.49	208.94	209.07	210.26
199.54	200.47	200.15	198.78	200.51	198.81	199.18	198.9	200.15	197.97	198.9	199.45	198.98	198.69	199.87	200.69	199.11	199.52	198.52	198.86	199.63	199.54	199.6	197.45	198.99	199.23	199.86	198.32	198.89	198.38	200	199.23	198.75	199.73	199.34	199.19	197.67	199.13	199.29	199.75	201.48	198.5	198.66	198.71	200.29	199.82	199.11	200.94	199.67	199.86
208.06	208.12	208.11	209.56	206.91	209.97	208.75	208.01	209.03	206.06	207.67	209.23	207.69	206.58	209.09	207.93	207.17	209.4	208.61	209.26	208.99	208.32	207.83	207.82	207.77	208.62	207.32	206.98	207.97	208.1	207.12	209.18	207.79	209.78	207.61	207.59	207.01	208.66	207.65	207.04	207.79	208.42	207.87	207.61	207.25	207.73	208.12	207.43	208.51	207.25
200.2	199.83	199.5	198.77	198.52	199.15	199.46	199.55	200.27	200.56	200.19	198.6	199.79	198.96	198.99	200.14	199.87	198.83	198.92	199.58	199.81	200.24	200.06	198.3	200.17	198.9	199.98	199.36	199.95	197.58	200.68	201.02	199.21	200.63	199.31	199.55	199.47	198.15	199.64	200.7	199.54	198.87	200.54	199.49	200.11	198.25	198.23	200.78	199.18	200.54
199.11	200.3	199.26	199.91	202.03	198.13	198.36	200.99	199.98	200.22	198.26	197.84	200.52	198.71	200.19	198.07	199.97	199.72	201.27	199.82	199.87	199.13	199.73	200.07	199.48	199.03	199.06	199.74	200.31	199.73	198.95	199.8	200.08	199.26	199.68	199.29	198.75	198.17	201.23	200.02	199.95	201.15	200.41	200.05	198.08	199.2	200.82	199.12	200.18	200.63
203.52	203.93	204.16	203.02	203.62	203.72	203.49	204.72	203.36	203.74	203.59	204.68	205.13	205.21	205.31	203.36	203.39	204.91	203.52	203.13	204.39	204.29	204.99	202.58	204.51	203.51	204.81	204.1	202.64	202.81	203.23	204.76	202.84	203.99	203.2	204.09	202.88	205.5	203.89	204.75	203.91	203.83	205.48	205.1	202.36	203.36	205.49	203.78	203.43	202.53
206.41	206.41	207.88	206.87	207.69	207.86	208.43	206.35	205.14	208.32	206.95	207.54	209.81	207.37	206.1	208.1	207.49	208.92	208.76	207.81	206.7	207.67	208.26	207.68	207.23	208.36	207.91	209.09	207.39	207.48	206.86	207.74	206.9	205.83	209.16	208.5	205.99	204.86	208.17	206.81	206.47	206.82	206.91	207.34	207.73	207.21	207.99	208.77	207.71	208.01
210.09	210.11	208.12	209.19	206.54	207.84	208.83	210.37	208.33	208.61	209.68	207.56	208.53	208.1	207.33	209.72	208.04	208.08	208.28	209.78	208.74	208.87	208.64	207.84	208.16	207.93	209.25	209.77	207.83	208.97	207.02	209.32	208.68	209.35	207.37	208.87	209.33	209.54	209.01	207.43	209.93	208.2	208.8	208.92	209.01	208.64	209.89	210.53	209.73	209.05
198.94	197.35	198.84	197.32	198.76	197.07	197.39	198.87	198.29	199.69	198.8	197.69	196.58	194.37	198.86	198.17	196.38	197.99	199.38	198.26	197.59	197.84	198.88	199.12	198.2	197.77	197.81	197.81	198.04	197.92	197.08	198.51	197.42	199.18	198.77	198.28	198.75	198.74	198.54	198.31	198.08	198.47	198.1	197.04	199.66	197.87	196.95	198.85	198.2	199.59
194.77	194.66	194.53	194.46	193.89	192.56	193.69	192.64	195.58	194.14	195.09	195.83	193.38	194.75	193.42	193.98	194.37	193.47	194.37	194.45	193.99	193.09	193.08	194.38	193.47	194.14	193.72	193.18	194.85	193.25	194.34	194.04	195.23	193.44	193.23	195.57	193.5	192.89	192.98	194.07	194.1	193.1	193.9	193.94	193.32	193.97	194.17	193.92	195.02	192.83
201.01	200.5	200.25	197.89	199.7	200.64	201.56	201	200.43	200.52	200.57	200.31	199.96	200.12	200.94	200.41	200.57	201.65	199.45	200.51	199.52	200.28	199.64	200.69	199.82	199.94	200.34	200.08	199.77	202	199.9	201.06	200.25	199.14	199.68	201.11	199.72	200.34	201.18	200.34	201.57	202.45	200.64	198.15	200.29	202.55	201.07	200.65	199.58	199.99
202.65	203.82	203.83	202.32	203.25	202.71	203.5	204.21	203	203.25	203.03	201.47	204.73	204.55	203.18	203.84	203.45	202.67	203.02	203.53	203.34	202.9	201.81	204.01	202.25	203.99	203.04	205.33	204.72	203.87	203.04	202.42	202.64	204.36	204.42	202.52	204.86	202.2	204.08	203.8	204.26	203.2	203.8	201.86	202.8	202.26	203.27	202.33	202.64	204.4
214.21	213.23	214.21	213.65	213.47	214.22	212.91	214.92	214.12	212.06	213.5	214.21	213.29	212.22	213.95	215.16	214.8	213.75	214.22	212.9	213.23	213.83	213.74	215.93	211.88	213.52	213.23	212.64	213.8	213.75	213.69	214.54	212.32	213.04	213.36	213.04	212.98	213.2	214.55	213.32	212.78	212.31	214.44	212.53	213.45	214.81	213.75	215.4	213.94	214.96
194.4	195.11	194.05	193.45	194.54	195.08	195.02	195.27	193.79	193.88	194.55	193.53	194.77	195.19	195.3	195.94	196.04	193.76	194.15	194.42	194.32	195.54	194.04	193.88	194.59	194.56	194.61	194.28	193.68	195.15	193.36	193.95	195.72	194.69	192.65	193.48	195.55	194.15	194.74	193.24	194.91	193.61	194.16	193.63	194.66	193.74	194.42	194.81	191.75	194.29
200.83	200.04	200.66	199.69	201.56	200.65	200.79	199.81	200.19	200.38	199.82	201.21	199.81	200.04	201.73	198.21	200.33	201.2	199.89	201.84	200.03	200.33	199.38	200.97	200.46	200.74	198.93	199.98	201.31	199.89	200.05	198.42	200.47	201.63	200.87	202.15	201.36	199.83	201.6	199.72	201.71	200.77	200.62	202.66	200.72	200.18	200.61	200.03	199.69	201.61
206.05	207.29	208.4	208.27	207.38	207.68	207.64	206.45	208.91	207.49	207.15	206.9	205.4	207.26	207.59	208.51	207.06	209.12	207.77	208.63	207.32	208.93	208.66	207.5	206.85	208.36	207.12	207.11	206.12	205.93	207.55	209.29	208.27	208.34	206.32	207.98	207.54	206.96	208.35	206.49	206.78	207.35	207.85	208.46	208.11	207.16	207.51	207.77	207.54	208.66
211.7	211.75	211.67	211.1	211.83	210.92	211.04	213	212.3	211.44	212.88	211.87	210.56	211.71	212.5	212.69	213.53	212.83	211.74	210.63	212.92	212.47	211.35	211.31	211.07	211.76	211.7	210.88	211.79	211.45	211.88	211.83	210.96	210.64	211.56	211.46	211.54	211.87	211.99	211.05	211.64	211.63	213.17	212.47	210.98	212.08	211.32	210.75	211.98	211.35
210.62	211.83	210.79	212.37	212.09	211.39	212.88	210.17	210.46	212.89	211.39	210.84	210.39	211.89	211.44	210.64	213.2	212.2	210.95	211.67	211.01	210.68	212.56	211.95	212.14	212.61	210.86	211.88	210.9	211.28	211.62	212.38	210.89	211.75	212.2	213.12	211.88	211.09	211.17	211.52	212.71	210.94	211.83	211.7	211.07	212.28	211.47	210.67	212.14	210.7
218.08	217.91	214.39	218.36	216.89	217.4	218.57	219.17	218.67	218.49	218.87	217.34	217.02	217.9	218.7	217.81	217.93	217.78	219.89	217.29	217.57	217.42	217.92	217.64	217.5	217.79	218.3	218.31	218.09	216.6	215.7	218.94	218.28	218.45	216.89	219.88	218.59	218.25	217.08	217.94	217.31	216.93	218.16	217.67	217.39	219.74	216.86	216.23	215.51	217.66
211.34	211.21	211.29	211.13	210.52	209.7	211.2	211.81	210.39	211.14	210.41	212.06	210.98	210.74	212.5	213.17	211.29	211.74	211.53	212.65	211.09	211.82	211.28	212.4	211.41	211.24	212.6	211.74	211.06	212.32	212.84	211.89	212.79	209.78	211.64	211.1	210.83	211.16	213.07	209.91	211.27	213.39	211.98	211.71	212.18	210.6	212.64	213.06	211.26	212.13
204.66	204.57	204.14	205.52	204.8	204.38	204.08	203.48	203.77	204.82	203.66	206.35	204.23	205.84	205.27	204.58	204.47	205.42	205.28	204.71	206.22	205.42	204.49	203.94	204.91	205.44	204.28	206.33	204.34	205.67	204.43	203.67	205.04	202.94	205.19	205.36	205.59	203.34	204.57	204.97	204.44	205.45	204.83	205.43	204.98	206.15	205.23	203.94	205.77	204.66
215.69	215.54	218.26	217.5	217.15	218.06	217.71	216.74	219.04	217.3	215.81	216.49	216.83	217.1	215.28	217.41	217.69	215.35	218.11	217.53	215.62	217.67	217.58	218.49	216.55	217.06	217.8	216.42	217.27	215.46	216.65	216.21	217.67	215.74	216.91	217.36	216.67	218.12	217.53	216.42	217.43	217.06	217.87	216.33	217.76	215.87	216.58	216.81	215.12	218
213.05	212.01	210.94	212.46	211.88	211.16	211.63	211.05	210.97	211.64	210.48	212.32	211.4	211.03	212.78	212.74	212.06	211.68	211.31	212.86	212.14	211.87	211.26	210.06	212.53	210.91	211.97	213.16	211.57	210.87	211.6	211.22	211.59	210.92	212.61	209.24	212.28	211.31	210.93	210.5	211.88	212.24	212.55	211.14	211.05	212.65	209.59	212.6	211	210.58
210.21	210.47	210.57	208.97	210.01	208.32	209.29	209.68	209.06	210.3	208.71	208.1	208.36	207.75	209.3	208.83	207.7	208.26	208.98	210.37	208.4	208.44	208.48	208.79	209.83	208.78	208.65	209.05	208.22	209.04	209.83	208.94	208.58	208.45	207.68	211.26	210.05	209.71	209.79	207.55	211.04	208.46	208.33	210.21	208.79	209.22	209.52	208.28	208.94	210.3
201.48	201.13	203.38	203.2	203.25	201.73	205.37	202.4	202.04	201.65	202.16	201.92	204.19	203.38	201.33	202.15	203.4	202.15	203.91	203.77	202.27	201.99	202.28	202.01	203.09	202.16	201.87	202.66	202.43	203.23	203.89	202.19	201.78	203.17	201.61	203.47	202.18	202.6	201.91	201.26	203.27	202.96	204.01	202.68	202.58	202.78	203.23	203.27	201.92	202.66
218.78	217.75	217.54	218.18	217.99	219.17	217.62	219.59	218.37	219.52	217.13	217.34	219.02	216.96	218.69	217.65	218	216.02	217.83	218.9	216.5	216.53	217.98	218.73	216.67	215.99	218.05	218	216.45	218.47	217.01	216.04	219.07	216.93	217.44	218.76	217.58	217.92	217.76	217.32	216.13	218.04	217.69	218.01	216.85	218.11	218.91	217.71	218.14	216.62
203	202.52	203.89	202.98	202.72	202.51	202.64	202.88	201.63	203.63	204.16	205.56	203.52	203.89	205.02	204.58	202.34	203.54	202.6	203.31	204.36	202.7	202.8	203.71	202.86	203.08	202.41	201.24	203.11	203.1	204.56	204.45	203.2	203.09	202.71	203.06	203.14	203.1	203.34	203.92	203.89	204.54	202.48	202.77	202.7	202.29	203.16	202.71	202.75	202.66
204.83	205.19	204.16	203.57	202.52	203.93	203.23	203.38	204.46	205.21	204.9	202.95	204.04	203.51	203.78	204.82	204.49	202.88	204.21	203.19	203.63	204.58	203.21	204.71	204.3	203.06	202.34	203.9	205.02	203.69	202.6	204.81	204.98	204.04	204.17	201.52	204.55	204.17	203.74	205.44	204.38	204.11	205.17	203.71	204.35	204.58	203.51	202.28	203.49	204.01
205.44	203.63	205.25	205.19	205.38	203.65	205.9	204.53	205.29	205.76	205.01	203.72	205.39	204.93	204.49	204.13	203.94	205.54	204.1	204.67	206.09	204.34	205.7	204.53	205.96	202.96	205.38	203.16	205.47	204.58	205.77	205.47	206.14	204.05	204.18	205.93	203.9	205.47	205.37	202.89	204.76	205.46	205.69	205.13	204.47	205.24	204.29	205.22	205.66	203.85
208.31	207.86	207.69	208.43	207.97	205.83	208.59	208.52	206.88	210.44	208.26	206.38	207.07	207.6	208.64	208.73	207.91	206.43	206.89	207.61	206.89	205.67	206.81	206.22	207.19	207.64	206.39	208.08	209.17	209.7	207.2	207.29	209.28	205.46	207.39	208.15	208.4	206.54	206.76	208.48	210.37	207.95	208.06	207.19	206.79	207.01	209.46	207.83	208.24	206.77
211.23	211.23	210.26	210.57	211.53	212.57	211.79	211.79	213.03	210.72	210.94	211.25	212.83	211.66	211.97	212.29	211.35	211.81	209.95	211.28	210.66	211.86	211.83	210.98	211.61	210.04	210.74	210.46	210.08	211.32	208.99	210.29	212.32	211.91	211.74	212.23	212.11	211.81	213.1	212.01	212.97	210.56	212.96	211.14	211.72	212.04	211.27	210.17	212.12	213.17
201.54	201.1	201.32	199.69	201.43	201.63	201.73	200.49	201.62	200.9	202.6	200.2	199.99	201.48	201.17	202.05	200.94	200.53	202.34	201.74	201.48	199.07	202.52	200.23	202.45	201.02	200.57	200.37	201.49	199.91	199.76	200.59	200.8	201.52	202.43	200.99	201.52	201.15	200.51	199.64	202.72	200.55	201.07	202.07	200.96	201.44	198.95	201.22	202.46	201.44
218.47	215.52	217.24	216.72	217.06	217.76	216.94	217.95	216.04	217.92	217.29	217.05	216.9	216.2	216.7	216.69	218.33	216.76	216.37	216.09	216.95	214.94	217.34	217.21	216.8	216.05	218.56	218.71	217.87	217.79	216.31	216.99	216.28	216.1	217.32	218.4	217.67	217.67	216.79	217.78	215.78	217.79	216.04	215.1	218.23	217.92	217.52	215.32	217.95	216.28
195.09	193.12	195.69	194.44	193.1	194.64	194.97	195.46	196.35	195.86	194.18	195.44	194.84	196.63	196.06	195.88	195.53	194.21	195.67	196	195.21	196.01	195.42	196.41	195.84	194.16	195.6	195.6	195.83	196.57	195.33	195.02	195.57	195.06	194.98	195.26	195.31	195.34	194.53	194.59	194.86	195.39	194.56	195.8	195.7	196.31	193.6	194.08	195.04	195.82
212.17	212.49	211.17	212.52	211.03	212.2	210.65	211.01	211.57	210.99	211.64	211.76	210.73	212.03	212.1	211.39	212.84	212.52	209.26	213.95	211.81	212.6	212.85	211.18	210.88	211.74	209.28	212.09	211.68	211.43	211.86	211.71	210.82	213.31	211.17	212.34	211.54	209.23	213.13	209.98	211.22	209.87	212.94	210.99	212.86	212.77	211.54	211.34	211.43	210.64
207.98	206.68	208.25	206.73	208.11	207.65	208.11	208.88	207.07	206.87	208.36	207.21	209.02	207.63	207.54	207.56	207.84	207.63	208.55	206.22	207.67	206.35	207.94	207.25	209.64	207.12	207.38	207.25	209.76	208.54	208.13	207.08	208.4	208.28	207.19	208.75	208.34	207.48	206.67	208.38	207.69	208.23	208.31	208.52	206.96	208.33	207.82	209	207.7	208.18
199.6	199.92	197.81	198.71	198.36	198.3	199.2	198.04	198.93	198.58	198.51	197.94	199.4	199.57	199.48	199.11	198.69	198.28	198.03	196.88	198.8	197.75	196.69	200.24	200.02	199.07	199.53	197.56	199.43	197.63	198.18	198.43	197.43	197.56	197.4	198.8	198.81	198.93	199.42	198.71	198.29	199.92	196.49	199.04	199.73	197.92	199.6	199.34	198.12	198.25
198.5	199.75	199.87	198.93	200.29	199.78	200.61	200.14	199.2	198.46	198.14	200.1	199.96	201.15	199.33	197.96	199.43	199.1	198.05	200.02	199.32	198.07	198.5	198.9	199.17	197.62	198.1	198.31	198.9	199.93	200.23	199.55	199.64	198.09	198.46	200.55	199.13	200.53	200.46	197.79	199.37	199.8	198.89	198.34	200.42	200.11	199.02	200.05	200.86	199.85
207.93	208.7	207.36	207.3	209.19	208.6	209.05	207.77	208.42	207.31	206.78	208.09	207.52	207.92	207.27	208.56	207.91	206.94	208.12	208.51	208.84	208.06	209.33	207.79	206.61	207.52	206.35	209.43	207.32	208.91	207.87	207.48	207.89	208.56	207.97	208.19	209.09	207.73	209.66	208.37	207.7	208.49	206.12	209.61	209.65	208.54	208.25	207.68	209.28	210.77
211.81	211.37	212.42	210.51	211.43	212.39	211.35	211.67	211.34	212.98	209.49	210.83	212.98	211.73	211.24	212.76	211.84	211.69	212.62	212.4	211.44	210.4	213.26	211.97	212.72	210.43	211.74	211.46	213.07	212.57	209.21	211.74	211.89	211.07	212.26	210.57	212.45	211.84	211.38	211.91	211.21	210.33	210.86	212.63	211.34	211.51	209.74	212.84	210.66	211.07
213.43	214.09	210.64	212.69	211.39	210.89	211.63	210.14	212.73	213.08	212.14	211.68	212.73	212.16	212.44	210.32	210.97	210.48	210.29	212.71	212.56	211.51	212.53	211.02	211.38	210.81	210.36	211.49	212.77	211.49	211.09	210.89	211.11	211.79	213.38	210.98	211.8	212.45	210.71	213.06	211.98	212.68	212.1	210.78	210.92	211.71	212.83	211.48	210.4	211.84
212.4	210.93	211.44	211.18	212.19	210.71	211.73	211.26	211.92	210.3	210.55	211.73	209.81	211.47	211.77	210.97	213.16	213.12	211.27	210.06	209.44	211.19	211.56	211.48	211	211.94	212.51	211.9	211.85	213	211.15	210.84	211.31	212.44	211.95	210.86	210.94	211.8	211.31	212.43	212.02	211.88	210.18	212.53	211.62	209.75	210.95	211.23	210.73	210.12
206.66	206.8	206.48	206.52	206.64	207.05	206.21	206.47	207.52	205.84	207.09	205.56	206.54	204.75	206.23	204.91	206.35	205.68	205.08	205.94	206.66	206.24	206.3	206.12	206.86	206.61	207.92	206.25	205.85	207	206.98	208.15	208.05	206.61	205.82	205.97	207.09	206.51	207.61	205.81	205.32	206.49	206.99	206.94	208.02	206.01	207.02	206.41	206.13	205.52
206.88	206.19	205.81	205.96	206.45	204.73	206.49	206.14	206.77	205.02	206.58	204.99	206.42	206.79	205.71	206.22	207.45	205.75	207.04	206.67	205.56	207.21	206.84	205.97	206.67	205.11	206.98	207.63	206.45	205.54	207.21	206.43	207.05	206.13	205.4	207.87	206.07	206.83	205.45	207.35	205.95	207.12	205.72	206.01	205.94	206.67	207.75	206.95	206.19	205.77
212.86	212.19	212.03	213.4	213.44	213.13	212.42	213.68	211.73	213.1	212.1	213.02	214.33	212.19	209.97	213.02	215.54	213.56	211.56	211.91	211.24	212.78	211.89	212.64	213.74	213.55	213.8	214.16	213.37	212.14	212.32	212.02	214.64	214.12	212.91	213.29	211.19	213.11	213.23	213.11	212.93	213.67	214.36	213.39	213.08	214.07	211.53	214.13	213.37	214.59
214.85	217.84	216.99	215.78	216.54	217.34	218.42	216.4	216.68	216.52	217.47	218.04	217.74	218.16	216.33	216.48	217.25	217.35	217.52	215.22	216.08	217.11	217.01	217.52	214.94	217.44	217.55	216.92	217.38	215.01	216.81	218.45	217.46	218.06	215.57	215.59	216.85	217.17	218.03	217.86	217.01	217.23	216.83	218.19	216.29	217.97	217.18	218.91	217.71	214.7
205.06	205	204.37	203.04	204.54	204.95	204.29	206	205.39	204.82	204.53	206.49	205.51	203.82	207.31	204.05	205	204.76	206	204.75	205.5	205.11	203.68	204.67	205.06	205.71	205.55	204.49	203.58	204.4	205.29	203.67	205.82	205.12	204	204.49	204.96	204.46	203.66	203.95	206.1	204.04	205.16	203.68	204.23	205.42	205.61	204.83	203.55	204.11
198.77	197.94	197.04	199	197.93	198.78	198.54	198.08	199.7	199.21	199.4	199.05	198.18	197.47	199.23	199.26	197.92	199.48	199.2	197.37	197.52	199.49	199.25	198.66	200.91	198.71	199	199.48	198.27	198.07	198.92	197.86	198.89	198.86	198.58	200.27	199.18	199.74	198.67	197.75	198.53	198.24	198.53	198.32	198.43	199.22	198.24	197.84	199.34	200.36
207.32	209.7	207.46	206.65	208.72	209.75	208.66	208.49	207.64	208.45	209.92	210.58	209.32	207.8	207.63	208.32	208.74	208.85	208.78	208.27	206.89	209.29	208.48	207.32	208.12	208.54	208	209.04	209.2	208.27	207.2	208.13	207.53	208.83	208.28	209.2	207.94	208.1	207.63	208.76	209.51	208.17	208.89	207.55	209.15	208.04	208.27	208.67	208.17	209.28
203.31	204.31	202.24	202.38	202.1	204.77	205.15	203.09	202.75	202.03	204.66	203.37	203.47	203.2	202.2	204.93	203.89	204.99	206	202.54	201.59	201.91	205.79	203.31	203.24	204.56	202.47	201.89	202.6	202.72	202.85	203.64	203.45	203.19	202.89	204.67	203.66	202.93	203.34	203.09	203.62	202.77	203.92	202.6	202.38	203.15	203.79	203.49	203.58	202.74
199.14	199.21	199.82	198.4	199.03	199.95	199.45	197.87	200.52	199.14	198.85	198.99	200.18	198.09	199.28	197.97	200.1	201.66	198.84	199.58	199.35	199.66	200.99	198.92	198.53	201.43	199.01	198.9	199.59	199.75	199	199.5	200.04	199.19	200.49	198.72	199.78	198.54	197.57	200.23	199.74	199.88	200.67	198.52	199.77	198.75	200.6	198.59	200.09	198.39
207.85	208.11	211.04	207.94	207.37	207.21	207.04	208.72	206.46	207.47	207.4	208.81	207.19	207.19	207.4	207.7	207.97	207.49	209.86	209.57	208.59	208.1	208.15	207.03	208.52	207.16	209.22	208.1	207.35	209.58	208.06	207.27	206.7	207.89	208.57	207.47	207.56	208.3	208.63	207.84	208.99	208.19	207.64	207.38	207.24	208.36	207.61	207.76	207.24	207.69
204.08	204.31	205.21	204.58	202.57	204.04	203.9	205.25	203.22	203.23	204.77	205.42	205.38	203.57	204.8	204.83	203.57	203.8	203.5	203.87	204.99	204.68	206.55	204.84	204.59	203.98	204.13	205.68	202.62	203.96	203.9	202.8	203.79	203.8	204.94	204.38	203.7	203.2	204.55	201.66	202.79	203.94	204.99	202.85	202.54	204.21	201.87	205.5	205.46	203.87
212.07	213.83	211.91	213.5	211.48	210.99	212.28	211.58	211.42	211.51	211.02	211.94	211.47	211.9	210.49	213.52	211	209.73	211.18	211.41	212.58	210.14	211.73	211.86	212.4	211.4	211.67	212.63	211.61	210.37	212.36	211.4	211.68	211.9	211.76	211.26	211.45	211.31	211.17	210.41	211.53	210.74	211.31	211.24	211	211.58	212.87	211.64	211.45	214.21
214.1	212.29	212.5	212.11	212.04	211.66	213.56	211.61	212.38	212.59	212.4	211.62	211.87	212.04	211.64	210.77	213.28	210.54	213.69	212.56	212.35	212.55	213	212.25	211.89	212.78	211.51	212.04	213.91	212.93	212.48	211.41	212.44	213.5	212.64	213.04	211.34	212.32	210.2	212.27	213.37	212.39	212.15	214.3	213.26	213.45	212.77	211.07	211.99	211.39
194.48	195.37	194.02	194.03	192.79	194.83	194.76	194.09	193.86	195.65	194.55	194.56	195.85	192.3	193.75	193.12	195.87	194.76	194.94	193.12	194.67	195.59	194.64	194.42	195.15	192.39	194.43	193.61	194.82	193.79	193.29	193.92	193.9	194.97	194.71	195.43	193.69	194.45	194.51	194.64	195.97	194.3	194.17	194.9	194.05	194.1	195.18	194.54	193.74	193.75
208.15	207.04	209.72	208.55	209.16	209.41	208.66	208.26	207.54	209.79	209.07	209.41	209.79	209.67	208.98	209.97	208.45	208.57	210.94	209.58	209.32	207.18	207.79	209.16	207.77	209.25	209.87	208.61	208.49	208.66	208.34	207.36	209.39	209.01	208.51	208.03	209.41	209.58	208.51	209.11	207.71	209.54	208.84	209.68	209.32	208.54	208.78	207.94	207.48	208.41
209.12	207.13	206.59	210.23	209.1	208.36	209.47	209.01	208.93	208.79	208.03	208.08	207.96	210.15	208.95	208.6	210.51	209.02	208.01	207.35	207.3	207.1	209.35	208.79	207.9	209.48	209.88	206.92	207.29	208.59	208.49	209.59	208.34	208.36	207.05	209.83	208.46	210.08	208.03	207.8	207.64	210.01	208.94	208.78	207.25	208.34	210.56	208.63	208.61	208.41
211.39	213.15	211.54	213.49	212.04	212.41	210.9	213.96	212.16	212.44	210.4	212.15	212.52	212.7	211.66	212.51	211.62	213.29	211.81	213.09	212.21	212.79	212.37	211.29	212.18	212.11	212.59	213.1	210.31	211	211.3	213.71	212.77	213.03	214.15	210.89	212.21	212.4	211.85	212.65	212.37	212.97	213.49	212.65	213.22	213.2	211.74	213.09	211.25	213.21
203.47	203.7	203.13	203.32	204.22	202.86	203.65	203.54	202.33	204.86	204.05	203.58	204.18	204.65	201.82	202.97	203.76	203.22	204.31	203.82	201.64	202.55	205.48	202.74	204.25	203.96	201.72	203.66	204.24	204.94	202.51	202.85	203.76	203.91	204.2	202.78	204.09	205.75	204.42	203.88	203.35	203.92	203.53	202.76	202.25	205	204.18	202.51	202.87	202.19
209.22	208.36	207.76	208.44	209.82	208.87	208.78	210.98	209.11	208.24	208.27	209.49	208.76	208.64	208.81	207.75	208.69	209.33	208.26	208.25	209.05	207.92	209.01	208.45	209.09	209.18	209.26	208.08	208.74	208.35	208.82	210.5	210.51	207.82	209.55	208.86	208.16	208.21	209.39	206.64	208.24	208.8	209.72	207.94	209.38	207.87	209.77	209.85	207.4	209.69
207.64	206.74	206.98	207.48	208.26	206.71	208.07	207.08	208.02	206.26	209.03	207.6	206.73	207.52	207.23	206.9	206.44	206.73	207.87	208.09	208.22	207.02	208.14	206.13	206.31	208.12	208.08	207.12	207.77	207.45	205.96	207.51	207.13	208.12	206.92	208.32	208.6	208.53	206.91	207.09	207.74	207.3	208.72	209.73	207.74	208.86	207.07	207.51	207.37	207.92
216.91	216.78	216.38	216.73	218.07	216.81	217.19	216.03	215.93	218.11	215.52	218.11	215.95	215.82	216.49	216.7	216.23	216.39	215.49	217.36	215.97	215.64	215.79	217.32	215.92	217.59	217.66	217.06	219.39	216.79	217.48	215.41	216.54	216.14	216.72	215.42	216.87	215.97	216.89	217.04	217.3	215.51	217.52	217.4	215.01	216.91	215.78	216.88	214.98	217.51
199.79	198.63	199.79	199.98	198.48	198.99	200.11	199.45	199.68	199.54	198.03	198.45	199.08	199.1	199.97	199.36	198.92	200.15	198.84	200.39	199.7	199.96	200.32	198.46	198.91	198.12	199.79	198.62	198.24	200.2	199.44	199.05	198.33	198.96	198.2	199.83	200.5	200.51	198.86	199.56	199.62	198.26	200.66	199.42	199.36	198.3	200.3	199.8	200.1	199.09
209.24	208.4	208.83	208.09	208.85	207.45	209.03	208.5	209.68	209.23	210.1	209.58	209.8	208.73	208.32	209.33	208.14	208.51	207.89	206.62	208.53	207.66	209.38	208.64	208.83	210.34	207.59	208.5	207.95	209.1	207.89	208.56	209.46	208.93	208.9	206.81	208.62	208.21	210.87	207.99	209.66	207.22	208.41	206.69	208.56	207.66	209.21	208.53	210.13	208.83
209.01	208.39	210.13	208.5	208.7	210.02	208.29	208.96	208.71	210.45	208.54	208.94	208.03	208.34	208.12	206.85	207.13	208.38	209.19	208.5	208.75	208.93	208.68	207.78	208.72	209.02	207.44	208.03	209.98	208.84	208.75	208.94	208.05	208.28	208.66	207.7	209.9	209.12	208.5	208.85	209.25	206.56	207.89	208.3	210.47	208.57	209.46	211.23	209.49	208.75
213.21	212.53	211.82	211.48	213.25	213.12	212.65	212.77	212.18	211.4	211.42	212.49	211.77	211.98	213.73	213.19	213.22	210.66	213.02	212.4	213.37	214.37	210.05	214.11	213.15	213.05	213.33	212.55	213.59	211.46	212.4	212.13	212.8	212.16	212.84	211.57	210.74	213.13	212.51	212.27	212.98	211.31	211.63	212.57	212.02	212.83	211.17	211.87	210.74	212.67
208.38	207.05	208.87	210.13	206.71	206.9	207.11	209.26	208.5	207.69	204.81	206.66	208.48	207.32	208.58	208.49	207.17	209.02	208.47	207.82	208.19	207.66	208.2	206.1	208.35	207.88	205.62	208.26	207.37	207.45	206.7	207.42	207.24	208.63	206.91	208.11	207.63	207.81	207.71	207.88	207.17	208.44	208.12	207.24	208.43	209.87	206.94	209.52	206.38	207.1
216.16	218.42	216.67	218.07	216.75	217.41	217.76	219.22	217.73	217.37	218.05	217.01	217.54	219.96	218.14	218.71	218.91	219.32	217.23	217	218.92	219.42	218.01	219.21	218.36	218.09	220.05	217.14	219.25	218.27	217.52	216.9	218.12	216.87	217.24	218.4	219.6	217.06	218.49	219.38	217.43	218.24	218.54	218.97	217.37	218.63	216.36	218.21	216.74	217.17
208.46	211.03	210.67	209.33	207	209.66	209.06	207.49	209.35	208.53	208.88	208.05	209.24	209.81	209.3	210.3	207.53	208.11	208.95	209.78	209.53	209.17	209.64	209.75	208.53	209.78	209.28	209.55	208.74	209.96	208.45	209.7	208.36	207.9	210.38	208.47	208.28	210.46	207.85	209.04	209.18	209.3	210.7	209.5	208.83	209.65	209.94	210.43	208.52	207.36
206.26	208.96	207.57	206.91	207.91	208.01	208.1	209.08	206.76	207.67	208.36	208.36	207.15	206.49	207.15	206.2	208.16	208.01	207.16	207.1	207.59	208.01	208.89	208.17	207.79	207.35	208.03	208.88	208.8	206.35	208.3	207.53	207.91	207.84	208.34	207.62	207.35	207.83	206.92	209.27	206.22	205.9	207.37	209.05	209.23	206.59	208.24	207.78	207.25	207.74
201.45	201.2	200.51	200.58	199.57	201.24	201.49	198.99	199.58	201.96	200.69	200.48	199.25	200.7	200.15	199.93	200.16	201.52	201.1	200.64	201.02	200.58	201.12	200.98	200.33	199.7	199.78	199.68	199.63	200.08	199.89	200.4	199.23	199.56	199.6	200.91	200.18	198.75	198.03	199.3	200.63	201.3	199.88	199.67	201.13	200.34	201.1	200.91	201.04	199.32
198.75	201.39	200.15	200.65	200.74	200.37	200.34	200.26	199.25	200.73	200.59	198.25	199.43	199.94	199.33	200.12	200.22	200.21	200.29	199.42	199.55	199.78	198.73	199.34	199.3	199.03	198.99	197.94	199.41	200.19	198.93	201.15	200.61	197.81	201.23	198.14	199.15	200.06	199.2	200.72	201.54	200.4	199.59	200.22	198.75	200.42	198.9	198.69	199.27	199.44
195.65	195.01	194.15	195.01	194.37	193.74	195.04	197.55	196.22	194.4	194.63	193.48	196.43	193.75	195.33	194.96	195.7	194.81	195.22	194.7	196.08	194.92	196.37	195.3	193.99	195.69	195.1	195.71	195.53	195	195.67	194.58	194.84	194.38	196.84	195.84	195.94	196.5	193.9	196.37	194.11	194.83	195.66	196.34	195.15	195.66	196.65	196.39	194.12	194.47
217.5	215.71	217.36	217.22	217.98	216.85	217.59	217.48	217.02	216.96	215.86	217.51	215.88	217.29	218.33	216.32	216.98	215.99	217.76	217.87	217.72	216.89	217.08	216.33	216.38	217.19	218.89	215.79	215.92	217.74	215.3	217.26	216.45	218.99	217.85	217.45	217.01	217.5	217.86	217.95	216.19	216.56	217.19	216.23	217.52	216.68	217.21	217.01	215.12	217.54
199.08	198.28	198.84	197.03	196.96	199.07	197.12	197.48	197.97	197.75	198.4	196.96	198.39	197.88	198.52	196.72	197.07	199.46	199.04	198.35	197.57	197.02	197.91	198	197.04	197.21	198.06	199.01	197.45	197.77	196.39	198.61	198.4	196.29	198.29	197.09	198.64	199.13	196.56	198.21	198.34	197.63	197.64	196.9	198.66	196.1	197.64	197.38	198.9	196.71
199.51	199.57	198.87	200.66	199.72	200.19	199.4	199.69	200.59	199.19	199.88	198.43	200.75	198.46	198.63	198.27	200.36	200.54	200.5	200.46	199.44	200	201.31	198.56	199.28	200.38	199.36	199.51	200.23	199.54	200.51	198.84	200.77	199.88	200.63	199.26	199.84	199.85	198.58	198.73	199.16	197.79	198.63	197.76	199.7	199.45	198.47	197.66	200.29	199.35
209.41	208.23	207.58	207.65	209.22	207.94	206.27	207.92	206.92	207.18	207.62	207.48	208.57	208.53	206.54	206.81	207.54	209.17	207.48	207.57	206.49	207.27	207.42	206.56	208.43	206.79	207.67	207.87	207.18	206	207.89	207.04	208.13	207.65	208.58	208.43	207.7	207.87	206.76	207.65	207.59	208.07	209.46	207.76	207.61	208.8	207.17	207.57	206.61	207.77
201.53	201.21	200.48	200.54	199.46	201.57	201.84	200.73	199.79	201.42	201.76	200.45	199.68	200.73	201.71	199.88	198.61	201.74	200.4	200.57	199.2	200.85	201.23	199.37	200.86	199.98	200.05	200.93	200.64	200.02	201.94	200.63	200.11	199.53	201.25	200.67	198.68	200.95	202.01	200.94	199.01	201.3	200.36	201.09	199.92	201.46	201.62	201.74	198.98	200.57
210.06	213.25	212.78	212.67	211.11	212.92	213.08	212.04	212.58	214.19	213.8	213.02	212.28	211.45	213.06	212.5	212.63	213.79	213.24	212.9	213.46	214.58	212.91	212.76	212.73	213.35	213.57	211.57	213.2	211.76	212.82	214.61	214.87	210.93	212.31	214.51	212.41	214.29	211.53	211.36	213.93	213.9	211.62	213.56	212.08	212.22	213.8	212.62	212.49	211.58
211.84	213.22	211.58	211.86	210.46	209.75	212.93	211.74	211.95	211.05	210.99	213.16	212.4	212.54	211.54	212.1	211.62	210.31	210.79	210.93	212.84	213.24	211.54	211.35	210.64	213.13	211.51	211.24	211.8	211.66	211.75	211.84	211.34	213.71	211.57	212.19	212.12	211.12	211.8	212.81	211.45	211.84	211.06	209.92	210.61	212.03	211.68	211.38	212.43	211.4
205.56	207.94	209.74	208.1	210.04	208.31	209.06	209.49	208.6	207	210.11	208.86	207.92	209.93	208.67	207.92	208.95	208.39	207.97	209.04	207.8	208.92	210.43	208.48	209.41	208.25	207.4	210.48	207.8	207.73	209.99	209.82	207.99	208.49	208.67	208.62	208.25	209.71	208.55	209.68	207.99	209.54	209.17	208.05	210.48	209.1	207.91	206.54	209.51	209.93
203.31	202.94	204.44	201.68	203.08	202.05	202.06	203.87	202.77	202.08	203.75	204.22	205.02	203.06	204.62	203.77	203.36	202.8	204.03	203.27	205.04	204.61	202.14	203.66	202.2	203.66	203.62	202.36	202.82	202.23	204.43	203.48	203.96	203.81	205.14	203.06	203.67	203.5	204.75	203.93	202.77	204.34	203.05	203.49	203.35	203.58	202.97	202.33	204.52	203.24
207.23	206.41	208.81	207.54	207.88	207.92	207.18	208.85	206.97	207.7	207.61	207.92	207.05	206.49	206.1	209.34	208.6	207.37	208.33	208.71	207.2	206.61	207.11	206.01	208.26	207.75	207.79	206.54	207.43	207.46	206.66	207.51	207.49	206.31	206.91	207.11	209.52	206.3	207.17	207.64	208.26	207.28	207.39	207.59	207.56	206.61	208.29	207.57	206.5	208.5
203.26	204.82	203.41	202.54	200.83	202.04	202.25	202.72	202.5	202.62	201.72	203.21	201.91	201.53	202.92	201.32	203.9	203.29	202.89	203.91	201.64	202.91	202.28	202.37	203.42	201.53	202.01	202.61	202.08	201.87	200.92	201.22	201.4	202.75	202.3	203.15	202.55	204.59	201.08	201.77	202.46	202.39	203.33	202.58	203.03	201.87	200.94	202.96	202.76	202.27
207.38	208.98	206.59	207.18	207.13	209.04	208.3	207.61	207.86	207.89	207.09	206.91	208.55	208.23	209.3	207.98	209.1	207.62	206.31	207.38	205.94	206.75	207.5	207.76	206.43	206.27	208.71	207.9	207.82	209.04	208.04	207.7	209.03	206.91	206.78	209.67	206.98	208.49	208.13	208.14	208.49	207.84	206.83	206.54	209.13	208.5	206.99	208.94	207.63	207.31
207.94	206.56	207.51	208.23	206.6	204.94	208.41	208.61	209.88	207.26	208.87	205.99	209.54	207.3	207.1	207.39	207.62	207.78	207.72	208.3	207.59	206.95	207.97	207.26	206.83	208.18	208.89	207.62	207.72	206.39	207.45	206.92	206.85	209.38	209.48	207.21	208.87	207.29	207.87	206.8	207.26	208.71	205.64	207.91	205.85	207.99	207.65	206.54	208.62	206.58
201.94	202.22	202.93	203.43	203.43	203.91	202.07	202.56	202.87	203.8	202.92	201.85	200.92	203.35	201.71	203.6	203.03	202.87	202.15	201.77	201.21	202.49	203.4	203.72	201.71	202.43	202.63	202.46	202.56	201.64	201.28	202.19	201.96	202.06	202.76	202.85	201.83	203.63	202.42	202.83	201.45	203.13	203.31	202.12	203.18	202.79	202.18	203.04	203.09	201.13
212.87	212.45	213.06	213.22	212.54	213.19	213.94	212.37	214.08	211.94	213.22	214.19	213.11	214.54	212.09	213.34	213.49	213.46	213.79	213.59	213.59	213.11	213.45	215.02	212.36	214.38	212.21	213.99	213.39	214.45	211.9	213.13	211.52	213.41	213.21	213.41	211.84	213.58	211.27	212.4	214.02	212.79	212.17	214.96	213.49	210.96	212.83	213	211.81	213.04
211.39	211.64	211.74	213.88	213.57	212.87	211.44	212.33	213.34	211	211.79	212.08	212.87	212.61	211.34	212.72	212.69	211.55	213.01	213.33	211.06	211.93	211.07	212.01	212.18	211.51	211.84	213.49	210.58	211.15	213.13	213.31	212.78	212.3	210.39	212.11	211.82	213.49	212.32	212.95	213.59	210.37	212.57	212.12	211.15	212.39	212.55	212.11	211.9	213.66
212.33	213.4	212.31	212.4	212.32	212.8	212.78	212.58	211.8	213.38	210.15	212.88	212.8	211.42	211.42	213.01	211.54	212.48	212.45	212	214.23	212.1	212.91	211.8	210.37	210.56	212.56	211.33	212.49	211.83	211.75	212.11	213.83	212.42	211.68	211.49	211.07	212.51	211.7	212.22	212.37	210.95	213.27	212.54	213.79	213.18	211.89	212.1	211.27	212.11
200.96	202.04	200.76	200.68	199.27	200.34	200.92	200.5	202.53	199.6	200.31	200.64	200.73	200.83	200.65	200.43	198.37	199.09	200.65	200.74	201.95	199.06	201.67	200.4	200.28	199.83	200.09	201.86	200.4	201.71	200.87	200.24	199.87	200.68	200.66	200.31	198.8	200.73	200.06	199.81	201.44	200.82	200.03	200.06	200.89	201.42	199.6	201.47	201.1	199.64
204.85	205.05	203.07	204.37	206	202.37	203.56	204.55	204.83	203.77	205.46	204.27	204.2	206.47	205.65	204.57	204.92	205.55	204.79	204.32	206.82	205.97	203.81	204.84	203.8	201.41	204.03	205.13	203.95	204.65	206.6	205.11	204.88	204.2	203.84	205.16	204.96	203.02	203.24	205.29	204.52	204.42	205.26	203.75	204.17	204.35	205.32	204.65	204.3	203.63
207.28	208.72	208.77	209.73	207.39	209.71	209.46	207.2	207.13	208.32	208.82	208.66	209.16	207.44	209.76	207.54	210.15	208	208.17	208.82	207.9	210.44	209.11	208.1	208.93	209.17	207.52	207.64	210.06	209.57	208.91	207.44	208.23	208.16	208.49	208.28	208.37	208.81	210	208.54	208.39	208.74	208.57	209.46	209.72	207	209.04	207.37	207.16	209.39
208.97	208.73	209.13	208.88	207.9	209.52	208.3	208.05	208.89	208.24	208.54	208.91	208.99	208.95	210.44	210.75	209.36	208.79	209	209.17	208.22	209.47	208.8	208.11	209.54	210.21	209.14	207.44	208.2	210.17	209.66	208.62	208.66	209.48	208.16	208.8	208.65	208.21	209.71	209.38	210.51	207.08	209.01	212.14	208.75	208.15	209.12	208.08	208.82	207.3
203.23	202.12	201.44	204.22	201.85	204.58	204.52	203.76	201.94	204.71	202.5	202.56	202.49	203.23	203.59	204.48	204.38	203.43	203.92	204.51	202.97	202.24	202.87	202.83	203.25	201.76	202.61	204.8	205.19	202.51	203.53	204.29	204.12	202.92	203.9	206.85	203.15	204.7	201.89	202.51	203.82	204.08	203.54	204.19	202.14	204.83	203.92	204.63	202.68	203.75
204.6	202.62	203.5	206.12	203.93	204.7	202.42	204.1	206.04	205.26	202.91	205.34	205.3	202.06	205.24	205.44	202.92	204.1	204.04	203.61	203.08	203.84	203.38	202.23	205.71	203.7	204.08	204.61	203.46	203.51	205.11	204.37	206.29	201.49	203.87	203.26	203.72	204.09	204.36	202.37	203.58	204.09	203.54	203.62	203.73	203.53	203.38	203	204.25	202.3
207.2	208	209.81	208.57	208.88	209.54	206.98	208.68	210.16	208.77	208.51	210.15	209	209.43	207.41	207.27	206.14	209.12	207.97	208.32	207.91	208.79	209.25	209.24	208.65	209.76	209.24	208.27	208.71	209.04	209.62	208.49	207.33	208.41	209.34	208.27	210.74	207.97	209.23	207.09	208.88	208.64	209.45	208.18	208.45	208.41	209.53	209.18	208.2	208.61
199.16	199.38	197.34	197.16	199.22	198.35	199.49	197.39	198.8	198.22	199.08	197.84	200.21	200.18	199.47	198.17	197.96	198.38	198.2	200.58	198.83	198.19	196.99	199.42	199.75	199.27	197.88	197.29	197.78	198.77	198.93	200.12	198.76	198.86	198.46	199.8	199.69	198.86	197.74	199.43	199.18	199.5	197.81	200.06	197.51	199.07	198.63	196.82	198.81	199.51
211.73	211.94	212.9	212.37	212.7	211.46	212.13	213.5	212.45	212.95	213.04	213.14	212.51	214.85	212.8	212.01	212.52	212.11	211.81	213.88	212.53	212.27	211.74	211.99	212.61	212.22	212.14	213	210.05	213.85	211.88	212.87	212.99	212.59	212.02	212.79	211.25	212.34	212.79	211.65	211.92	211.5	212.53	211.35	212.53	211.6	212.92	212.11	212	212.44
203.61	204.09	204.97	200.93	204.23	205.79	204.33	203.9	203.29	203.77	203.1	204.42	203.63	203.75	202.89	201.3	202.63	202.94	203.34	204.07	203.15	203.7	203.48	205.34	204.04	203.02	203.81	202.86	203.03	203.74	201.4	204.21	204	203.1	204.67	204.58	203.44	202.71	204.12	202.91	203.32	205.01	204.75	204.34	203.52	205.69	205.48	205.1	203.48	202.21
207.26	209.08	206.55	207.96	207.04	208.81	208.39	208.85	208.27	207.62	207.73	207.2	207.96	207.76	206.74	208.62	204.82	207.83	208.45	206.39	207.93	208.5	207.63	206.91	206.68	206.83	206.97	207.15	206.01	206.27	206.92	207.59	207.42	208.47	207.35	207.77	207.11	208.98	205.82	205.9	207.83	205.67	206.34	207.69	206.81	208.41	209.09	207.79	208.09	207.14
208.22	208.33	207.51	208.5	207.87	207.43	208.15	207.67	206.19	207.4	207.44	206.91	206.34	207.62	206.77	206.63	207.71	207.22	207.95	207.73	208	206.81	206.68	206.42	208.4	208.2	207.91	208.08	205.27	209.3	208.2	208.57	206.92	207.76	208.3	207.35	206.24	209.42	208.29	208.43	207.04	207.18	209.22	207.21	207.12	208.57	208.69	208.37	208.23	208.47
202.07	201.76	198.19	199.91	200.01	200.12	199.85	200.04	200.92	199.59	198.22	201.53	199.74	200.44	200.8	201.24	199.93	198.91	199.05	200.31	199.81	200.96	199.23	198.95	199.35	201.16	199.85	201.38	199.41	199.67	200.42	198.69	200.46	201.69	199.43	200.87	200.52	199.34	200.38	200.69	199.6	201.91	200.41	199.06	199.69	199.81	200.94	199.61	202.93	199.92
212.02	211.05	211.06	210.88	212.37	213.97	210.66	213.14	212.1	211.38	211.44	211.19	210.26	212.76	210.97	212	210.97	210.16	211.85	212.05	211.16	213.03	212.81	210.95	210.38	210.07	209.57	209.2	211.3	212.11	210.37	210.81	211.97	210.57	213.45	210.97	211.6	211.51	211.64	211.55	211.56	212.04	211.76	212.65	212.18	210.69	210.52	211.39	211.19	211.06
209.27	208.11	207.05	207.55	208.38	206.84	208.51	207.65	207.6	208.62	209.37	207.39	208.88	206.86	206.78	208.02	207.5	207.51	208.91	208.46	208.66	207.37	209.22	207.54	207.17	207.82	206.31	206.27	207.57	206.98	206.81	207.66	207.55	207.02	208.26	207.38	208.21	207.36	209.34	207.78	207.43	208.15	208.36	208.33	206.82	208.02	206.45	208.07	208	208.11
199.54	197.78	199.64	199.1	200.12	200.03	201.55	200.04	198.37	200.06	200.96	199.3	200.25	197.91	198.09	201.69	199.23	198.7	198.28	198.92	198.1	200.43	198.51	199.81	199.78	199.87	200.46	199.34	199.51	200	199.66	198.9	200.33	200.44	199.36	198.53	200.56	199.29	198.96	199.99	199.86	199.25	199.79	198.34	201.39	200.69	198.16	199.49	199.48	198.8
202.44	202.53	202.44	202.08	201.74	202.85	203.49	202.69	203.51	202.18	204.11	202.13	202.77	202.38	201.3	200.77	202.39	203.15	203.1	203.23	203.35	202.38	200.9	202.29	201.47	203.73	202.95	203.32	201.4	203.27	202.77	203.11	202.98	202.78	201.82	201.8	203.42	203.05	204.51	203.66	202.63	202.49	201.71	202.51	204.99	202.91	202.08	202.01	203.23	202.89
201.1	199.26	199.04	201.41	201.09	201.21	200.8	199.7	201.72	200.3	200.36	202.16	198.77	199.52	202.92	199.44	201.78	198.46	200.67	200	202.59	200.98	200.85	200.64	199.9	198.69	199.32	200.79	200.11	198.36	202.46	199.03	199.59	200.73	199.91	199.2	200.19	201.12	200.11	199.94	199.73	199.46	200.35	200.47	199.33	199.5	200.51	200.82	200.69	199.69
199.79	200.42	200.08	198.86	198.5	199.52	199.43	198.98	200.17	199.6	199.29	200.74	201.49	200.16	199.41	199.2	199.75	199.14	200.77	198.1	199.37	199.04	201.81	198.88	199.37	199.12	199.8	200.75	199.72	200.7	199.4	201.08	200.63	201.25	199.32	198.75	199.46	198.76	199.77	198.61	198.06	199.27	198.49	201.06	198.64	200.29	201.22	199.53	200.38	199.72
204.97	204.62	205.91	204.44	204.59	205.2	204.71	205.22	202.81	204.86	204.13	204.73	205.16	204.03	206.22	204.75	204.34	206.21	203.68	203.36	205.62	204.22	205.39	203.41	203.69	204.6	203.82	204.66	205.14	204.09	204.5	206.09	203.8	204.76	202.94	205.03	205.6	204.53	203.65	205.74	206.37	204.14	204.97	203.37	204.58	205.16	206.11	204.94	204.04	206
208.02	209.16	207.76	208.88	208.03	210.82	208.6	207.89	208.9	208.16	210.03	209.22	209.65	210.09	209.61	208.04	208.88	208.46	208.09	210.81	208.02	208.57	207.56	209.86	208.31	210.98	209.73	207.17	208.95	209.15	208.29	207.92	208.65	210.59	207.65	208.72	208.68	209.84	207.54	209.63	207.95	208.34	207.55	206.32	209.25	207.09	209.06	208.68	208.57	208.57
208.07	209.1	209.36	208.36	209.58	209.92	207.56	210.07	209.12	207.19	207.86	209.66	208.11	208.17	210.07	207.94	208.46	211.1	209.23	209.32	208.46	208.57	209.64	209.05	209.29	207.54	209.67	209.58	207.5	208.23	208.84	209.1	208.56	207.7	208.91	208.12	208.64	208.38	209.21	209.15	209.89	208.59	209.51	208.7	209.28	209.86	208	208.37	208.44	210.01
202.52	202.76	203.75	204.42	204.03	205.78	203.64	205.28	205.06	203.82	203.26	202.91	203.39	204.05	204.3	204.15	205.2	203.62	203.62	203.29	204.2	203.91	204.92	205.4	202.5	202.8	204.16	204.53	203.26	204.36	202.82	203.78	204.35	204.23	203.79	204.92	202.9	204.05	203.37	205.15	203.95	204.36	202.61	202.64	205.59	205.44	203.19	203.08	203.85	202.28
212.85	212.46	212.4	212.17	212.98	213.23	213.32	212.71	211.96	212.78	211.3	212.47	212.94	210.94	214.14	210.99	211.97	212.85	212.76	212.83	213.74	214.06	209.25	212.07	211.95	211.2	212.65	213.54	212.42	212.89	212.97	212.01	211.2	212.48	212.25	212.9	211.37	211.75	210.74	212.02	212.53	212.39	212.87	213.3	211.43	212.39	212.11	212.28	211.22	211.44
208.27	208.37	205.91	207.76	207.64	207.69	207.66	207.79	207.96	206.86	209.71	208.4	207.33	207.38	207.24	207.33	207.29	208.81	206.45	208.17	208.42	207.4	205.37	208.39	206.78	208.57	207.98	208.03	208.16	206.65	208.76	208.12	205.9	206.98	207.26	207.37	206.71	207.41	207.99	207.28	208.72	206.63	208.21	207.3	208.06	207.64	207.22	207.8	207.73	207.2
197.63	197.25	200.33	197.75	197.5	198.19	199.32	197.71	199.58	198.61	200.18	199.81	198.58	199.08	199.96	197.27	196.97	198.82	197.86	198.31	198.77	197.51	197.85	199.85	197.64	200	198.88	199.96	198.89	199.2	198.28	198.43	199.79	198.97	197.99	197.45	198.01	199.49	200.23	197.79	200.2	198.93	198.46	200.2	198.95	198.37	199.3	198.8	198.23	198.93
217.96	217.38	216.24	216.72	216.49	216.08	217.43	216.77	215.88	216.21	215.58	216.47	215.15	217.35	215.43	216.69	217.04	217.39	216.39	217.82	216.55	218.7	217.85	218.01	215.6	214.67	215.74	216.48	217.55	216.9	217.99	217.01	216.56	217.45	216.72	217.31	217.4	216.7	216	217.65	216.57	216.87	218.02	217.45	216.97	216.32	216.68	217.32	218.34	217.83
208.1	207.01	207.69	206.32	208.91	208.24	208.44	206.71	206.63	208.05	206.77	208.99	205.68	207.06	207.5	207.13	207.45	208.12	207.08	208.2	208.13	207.54	207.18	208.47	208.16	207.52	207.32	207.87	206.9	207.7	208.48	207.11	208.87	207.83	208.4	208.88	207.24	207.7	207.45	207.64	208.32	206.55	207.53	207.75	207.03	207.68	207.94	208.1	207.52	208.12
210.12	208.48	209.27	208.04	207.92	209.5	208.52	208.89	207.35	207.62	207.37	208.64	209.12	207.52	208.71	208.05	209.39	208.8	209.17	207.2	207.15	208.07	208.8	209.11	206.69	209.13	207.79	208.85	208.26	208.29	208.94	209.73	208.89	206.85	208.49	207.84	207.32	208.94	208.02	208.5	209.66	210.18	209.23	207.86	209.53	209.33	208.63	207.46	209.35	208.62
200.18	199.53	199.86	200.87	201.44	201.53	202.38	199.53	200.03	199.86	200.21	199.76	201.2	200.54	200.39	201.12	200.03	200.58	200.56	201.21	200.31	199.86	200.16	201.14	200.43	202.44	201.97	198.85	201.03	201.32	200.59	200.69	199.27	199.28	200.61	199.25	198.69	200.47	199.68	200.45	201.2	200.58	199.2	199.39	200.85	200.38	199.22	199.06	201.68	199.61
208.13	210.08	207.61	208.62	208.35	209.68	208.36	209.41	208.4	208.87	209.13	208.51	208.63	209.01	208.42	209.14	207.35	208.94	211.04	211.11	208.26	208.08	207.59	208.53	209.04	208.9	208.34	209.61	208.38	209.8	209.61	207.98	209.31	209.72	209.49	208.16	208.18	208.04	208.23	207.74	209.84	207.41	209.52	209.02	209.12	208.42	211.01	209.23	210.08	209.48
206.35	206.02	207.07	206.62	206.49	206.54	204.57	206.14	205.99	207.79	206.05	207.17	206.88	205.77	206.51	208	205.35	207.33	207.68	205.4	206.13	208.78	204.76	205.76	207.28	206.79	206.07	207.56	206.37	207.11	205.23	206.04	208.8	207.37	206.64	205.85	205.5	206.93	204.22	206.94	206.96	204.89	206.99	207.06	206.78	205.13	206.75	206.07	206.94	206.19
210.8	211.36	210.3	210.07	210.24	211.19	212.1	212.54	212.45	211.54	213.89	211.76	211.31	212.88	212.19	212	211.26	211.71	211.5	211.09	212.5	210.57	212.18	211.65	212.59	211.81	211.72	213.09	211.29	211.44	212.01	210.49	212.68	211.67	211.54	210.96	212.7	210.64	211.8	211.83	211.64	212.81	210.04	211.41	213.65	210.18	214.13	212.8	212.19	211.88
214.15	214.27	213.73	212	214.07	212.67	210.97	211.94	212.36	213.31	212.72	213.74	212.63	213.51	213.94	212.71	213.54	214.19	212.82	214.26	213.22	213.77	214.09	213.59	212.95	212.98	211.54	213.44	212.98	213.76	211.66	213.04	213.15	213.07	211.71	213.88	214.08	212.6	212.89	212.2	214.04	212.67	213.52	215.44	212.98	213.78	212.69	215.6	211.9	214.46
206.52	208.22	208	207.94	208.83	209.59	207.26	209.13	207.13	208.54	208.05	207.56	208	208.59	208.92	208.67	208.83	209.68	208.55	209.54	208.22	208.48	209.4	208.66	208.11	208.33	209.35	207.73	209.74	208.75	206.78	209.63	208.23	209	208.06	207.65	208.44	209.7	208.74	208.27	207.93	208.5	208.23	209.09	209.74	208.4	208.76	208.57	207.02	208.58
204.27	203.34	204.98	203.85	203.45	202.97	203.55	203.94	204.82	203.69	203.91	204.22	204.16	202.96	202.68	204.19	202.65	203.3	204.61	205.02	204.49	204.11	202.98	203.92	203.84	203.47	204.05	204.29	203.88	203.77	204.2	203.66	204.4	203.28	203.32	202.5	202.68	201.67	203.24	203.82	204.28	203.89	202.87	202.52	205.21	204.26	202.79	203.15	203.39	203.71
199.72	200.82	200.4	200.04	200.56	200.03	200.55	202.05	199.5	201.1	200.88	200.42	201.63	199.63	200.12	199.47	200.41	199.95	201.21	199.66	200.33	200.52	199.79	200.38	200.21	200.79	200.84	199.41	200.54	200.46	199.71	200.9	199.42	199.13	199.7	202.24	199.75	201.52	200.33	200.59	199.51	200.63	200.4	201.74	200.8	201.25	200.18	199.05	201.02	201.14
200.85	199.9	200.3	199.7	200.51	199	199.7	200.47	200.97	200.2	199.4	200.32	200.22	200.63	200.54	200.9	201.56	200.16	200.16	200.41	200.29	199.66	200.56	201.29	199.25	200.63	200.51	201.44	200.47	199.64	200.2	201.22	199.6	199.44	200.48	200.6	202.24	202.48	199.79	201.35	199.86	200.91	199.95	200.5	201.39	200.46	199.66	200.14	199.89	201.19
211.79	213.56	212.25	212.64	212.66	211.77	213.33	212.4	211.81	212.42	212.92	212.02	214.16	213.47	213.1	210.76	214.7	212.58	212.49	212.59	211.41	211.91	212.53	212.71	211.28	211.12	213.98	212.72	212.68	211.98	212.47	211.94	211.02	214.15	213.19	211.95	211.57	213.06	212.83	214.37	211.38	213.3	213.31	211.74	213.71	213.07	211.73	213.27	211.63	213.09
193.27	195.66	194.78	194.85	195.37	196.15	195.37	195.93	195.25	194.91	196.43	195.14	195.35	195.1	194.32	196.54	196.32	194.87	194.35	195.04	196.1	196.11	196.23	195.31	196.23	194.65	196.88	195.54	195.69	193.91	195.37	195.89	196.49	195.1	194.15	196.77	194.75	195.71	194.58	195.5	194.73	195.16	195.48	196.46	194.32	194.14	194.55	194.88	195.67	193.34
211.93	211.63	210.73	212.06	212.1	212.09	213.62	211.34	211.87	212.79	212.53	210.33	210.91	209.82	211.76	211.67	211.9	212.46	212.84	211.1	210.48	210.74	213.91	210.93	211.65	212.72	212.25	210.93	210.79	210.87	211.22	210.48	211.86	211.85	212.66	211.56	211.55	211.01	212.63	210.08	211.44	213.32	210.67	213.08	211.43	211.42	212.6	212.86	210.76	212.2
213.57	212.3	212.58	212.47	211.32	213.27	212.41	211.11	212.33	212.48	212.23	211.62	211.23	211.48	211.85	211.63	212.73	211.76	210.62	211.46	212.32	211.17	210.22	211.13	212.3	211.49	212.48	211.8	212.34	211.54	210.13	212.14	210.82	213.13	209.89	211.85	211.57	210.85	211.97	211.73	210.69	212.5	212	211.12	213.05	211.7	211.79	210.59	211.74	210.52
206.18	207.79	207.63	208.26	206.35	208.13	208.47	208.43	206.76	208.89	207.63	209.57	209.97	207.39	206.93	209.04	206.99	208.14	207.24	206.5	206.52	207.28	207.57	207.25	207.53	208.25	207.16	206.61	207.11	206.42	208.1	207.25	207.69	207.37	205.59	206.61	209.29	207.52	206.69	208.31	208.84	209.22	207.33	208.26	207.6	208.77	206.36	207.17	208.72	208.97
208.77	208.63	208.66	209.19	208.41	208.25	209.25	209.14	208.23	209.3	208.24	208.66	208.68	208.41	208.98	207.91	209.13	210.7	210.57	210.2	209.45	208.22	210.95	209.23	208.07	207.66	207.35	206.97	206.84	208.59	208.29	208.16	209.36	209.24	209.14	208.13	209.9	208.8	208.39	209.79	209.99	209.3	210.19	207.68	207.55	209.79	209.88	209.98	208.06	210.29
207.9	206.55	208.26	207.69	208.11	207.15	205.71	206.62	207.11	207.8	207.26	208.14	206.63	206.69	207.87	208.42	208.51	206.1	207.54	205.88	207.3	206.76	206.83	207.28	208.55	206.81	206	209.05	207.64	207.83	207.56	208.44	207.45	207.22	207.56	207.51	207.24	207.68	207.93	206.06	207.16	207.02	208.22	208.51	207.89	208.3	208.67	208.38	208.31	207.02
198.75	198.5	199.35	199.01	198.21	198.83	197.37	198.68	198.59	197.62	198.02	198.42	200.08	199.09	197.13	198.21	199.07	198.73	199.64	199	198.14	200.13	197.97	198.03	199.25	198.84	199.22	197.65	200.47	197.65	196.95	200.19	198.33	198.54	198.96	195.43	199.27	200.2	199.48	199.82	198.71	199.74	199.68	198.04	198.33	197.6	199.2	198.35	198.25	198.93
209.95	209.16	209.05	208.59	208.02	208.87	210.05	209.82	208.98	208.76	208.48	208.39	210.02	210.37	210.49	209.43	210.59	211.41	209.48	207.79	208.48	208.71	207.29	208.24	209.32	208.21	209.13	209.06	209.61	207.64	208.6	209.22	208.81	208.62	210.04	208.48	208.88	208.58	208.14	209.21	210.61	210.34	208.97	208.92	207.73	208.31	209.15	207.59	209.08	208.69
206.94	208.17	209.51	209.33	208.94	209.65	207.7	209.58	209.11	208.29	208.17	208.08	207.79	209.28	207.91	208.4	208.64	208.46	206.78	208.38	208.59	209.24	209.11	207.94	207.51	209.01	207.92	209.1	208.14	206.76	207.36	209.58	207.54	207.48	208.29	207.55	209.41	208.37	209.62	207.66	209.92	208.32	209.17	207.92	209.56	208.16	208.32	208.49	209.17	207.73
207.39	205.59	208.21	205.98	207.5	206.61	207.89	208.65	208.74	206.87	207.22	207.22	207.5	207.04	208.77	206.76	206.17	208.04	206.96	207.51	205.85	207.45	206.32	207.29	207.44	207.02	208.13	204.78	208.53	208.27	208.45	207.5	206.91	207.55	207.26	206.11	207.72	206.07	208.14	207.23	207.26	208.88	209.04	208.09	208.92	207.72	206.42	208.09	206.3	207.27
209.37	208.17	207.73	208.69	209.23	208.37	207.24	208.15	208.41	206.98	207.83	206.19	208.13	207.37	208.21	208.15	209.14	208.03	207.36	208.93	209.12	208.21	207.67	206.45	206.85	207.88	208.51	208.25	208.37	208.16	206.46	207.52	205.09	208.76	207.96	206.52	205.57	207.36	207.04	209.45	208.39	209.24	206.14	207.85	209.77	207.09	209.18	208.72	207.85	206.77
208.11	207.89	208.43	209.19	208.75	210.67	209.12	209.58	208.49	208.44	208.24	208.4	209.1	210.22	209.39	208.53	208.09	208.26	208.6	208.19	209.08	209.45	208.16	209.58	208.47	208.77	208.98	208.32	207.66	209.23	209.13	208.44	208.71	208.26	207.81	210.92	209.72	209.4	208.29	209.07	207.55	209.73	208.22	209.28	207.79	208.92	208.88	208.16	209.39	208.37
212.5	211.81	210.58	211.49	212.65	210.96	212.82	213.9	209.92	212.36	211.22	211.49	211.97	213.13	212.26	211.2	212.54	213.35	211.1	212.02	211.58	211.23	211.02	210.58	210.51	212.84	211.05	211.58	211.16	211.65	213.23	212.94	210.4	211.5	213.21	210.98	211.81	212.38	211.51	211.16	210.69	212.1	210	213	212.54	211.3	211.46	210.72	213.22	211.72
198.76	199.82	197.78	200.52	198.42	200.02	201.37	202.09	199.46	199.76	198.81	200.54	199.75	200.11	201.34	200.45	199.35	199.37	200.89	201.17	201.43	199.38	199.96	199.35	200.52	200.64	199.15	201.28	200.43	199.95	200.21	199.82	200.29	200.26	199.79	201.42	200.54	199.48	200.17	201.66	200.93	200.55	201.39	198.78	200.45	198.71	200.83	200.24	200.06	200.52
217.99	216.57	217.67	216.25	217.84	217.2	216.88	217.7	218.62	216.67	216.54	214.84	216.54	216.29	216.8	217.25	217.26	215.44	218	217.33	216.69	216.95	216.41	218.54	217.91	217.01	216.91	217.54	217.73	216.12	217.69	216.23	216.85	217.67	217.59	216.94	216.44	216.76	217.74	217.59	217.02	216.2	216.07	217.06	218.12	216.66	217.67	217.33	215.81	217.13
207.59	207.89	207.34	208.37	208.1	207.06	209.21	208.54	208.38	208.41	208.82	209.03	208.35	207.85	207.68	207.84	210.18	208.24	208.42	207.29	207.94	209.11	208.28	208.64	207.87	208.31	208.79	208.38	209.83	208.8	207.71	207.29	208.53	207.72	208.39	208.96	208.04	208.44	209.39	207.2	208.68	207.75	208.43	208.7	207.68	209.85	207.84	207.19	208.89	208.02
207.47	207.24	207.72	208.29	207.26	208.83	208.34	209.06	208.56	210.35	208.37	210.25	209.55	209.52	209.34	209.25	207.05	208.6	208.92	210.12	207.7	209.46	208.43	208.73	208.33	209.04	208.99	208.07	208.38	209.06	208.01	207.88	208.18	209.51	209.41	206.82	208.92	208.23	209.65	210.22	209.09	208.21	208.17	208.73	209.68	209.6	210.91	209.01	209.54	209.55
209.98	209.3	207.59	209.82	208.22	209.63	208.93	208.8	209.17	207.3	210.45	208.97	209.74	209.94	207.4	208.1	209.56	208.71	209.99	210.64	209.83	208.17	209.61	208.25	208.07	210.13	209.4	207.76	209	209.11	208.29	208.79	207.65	208.97	209.29	208.11	208.87	208.9	209.9	208.19	206.76	207.79	209.89	209.27	208.47	209.09	209.38	208.88	209.71	209.07
214.65	216.36	217.51	216.51	217.47	216.2	217.92	216.16	216.46	216.44	217.77	216.25	217.35	217.31	216.03	214.77	217.85	217.65	217.04	218.06	217.31	217.16	215.65	216.87	217.81	215.57	217.4	215.72	216.11	216.79	217.83	215.25	216.74	216.89	217.83	215.82	217.48	217.13	215.81	217.92	215.41	216.29	217.15	216.08	217.12	217.57	216.48	217.44	217.5	217.11
194.77	195.73	196.26	194.94	195.4	195.23	196.33	194.19	194.76	194.04	195.91	196.04	194.53	195.55	195.07	196.08	195.37	195.81	195.2	193.4	195.57	193.89	195.73	196.56	195.48	194.52	193.77	193.93	194.34	193.88	194.17	196.56	194.22	195.02	196.23	191.49	195.15	195.2	195.2	194.55	195.09	194.99	195.57	196.77	193.33	193.89	195.7	194.2	196.05	195.26
207.46	208.03	208.31	206.55	208.03	208.1	207.73	206.7	208.93	206.57	207.86	209.41	206.04	208.28	208.09	209.51	207.62	207.04	206.12	208.25	207.54	207.6	207.18	209.01	206.53	208.39	207.31	207.42	208.24	206.77	208.15	206.99	206.71	208.59	207.3	207.27	207.64	208.03	208.88	208.05	209.62	208.31	207.78	209.19	206.15	208.43	206.7	208.77	208.14	208.65
218.66	217.45	217.25	219.01	217.75	216.34	216.32	217.25	216.98	215.31	219	217.94	217.51	218.31	218.77	217.56	218.85	218.39	216.59	217.58	217.12	217.73	217.55	218.04	218.54	219.17	217.33	218.66	218.78	217.81	218.78	217.48	217.65	216.9	216.95	217.49	217.38	220.47	217.9	217.47	215.98	216.43	218.28	216.95	217.48	218.74	218.56	217.83	219.89	218.25
203.81	203.55	203.78	204.57	204.14	203.47	203.22	203.53	203.19	204.65	205.21	204.15	202.69	204.13	202.62	203.41	203.07	204.66	204.39	203.7	204.45	203.3	203.27	204.08	203.26	204.17	203.46	203.66	204	204.25	203.56	203.9	205.24	204.33	203.76	202.32	202.93	203.98	204.58	202.79	203.11	203.61	203.09	204.3	201.84	202.38	203.15	206.06	204.26	203.08
203.82	203.86	203.03	202.37	204	203.26	202.94	203.75	202.12	202.79	202.67	203.43	203.79	202.84	203.09	203.85	203.53	203.55	202.65	204.24	202.89	203.95	204.29	203.05	203.72	203.44	201.92	203.09	204.61	203.3	204.43	204.25	203.87	202.69	204.1	202.44	203.71	202.16	203.15	202.92	204.04	204.91	203	204.76	203.31	202.7	202.73	204.2	203.41	203.52
203.31	203.51	204.47	204.03	203.21	204.76	203.72	204.79	204.02	204.82	203.3	204.56	205.01	203.84	203.8	203.92	203	204.07	203.03	203.8	203.45	205.27	204.37	203.47	204.45	201.7	205.38	201.86	204.46	204.74	204.39	204.67	203.11	202.93	205.25	202.89	203.88	205.14	204.03	204.08	203.65	203.77	204.18	203.93	203.49	203.57	205.05	204.13	204.52	204.9
208.38	209.53	208.78	208.97	208.71	207.34	207.49	209.87	207.93	209.5	209.69	209.1	209.51	209.05	208.42	208.68	207.78	208.64	209.21	207.38	210.07	208.2	210.4	209.97	208.33	207.98	209.35	206.91	209.53	210.09	208.54	209.45	209.48	210.3	209.63	209.1	209.18	208.62	206.92	209.01	209.68	209.39	209.32	208.64	208.08	207.49	209.21	209	208.86	209.62
198.95	199.38	199.29	200.48	198.5	197.72	199.87	198.7	199.98	197.12	199.24	199.26	200.05	200.73	199.38	198.78	200.34	197.31	200.43	200	199.09	200.58	199.66	199.81	199.55	200.33	198.11	199.74	199.51	197.76	199.9	200.74	199.63	198.82	199.58	199.38	201.04	200.28	198.01	200.35	198.84	199.73	199.47	197.87	198.94	200.37	199.93	197.83	200.11	198.14
212.59	211.9	210.46	212	212.9	211.6	211.3	211.43	213.26	212.35	211.59	212.02	211.9	212.58	212.43	211.96	212.14	211.58	212.43	211.38	209.39	210.86	212.56	211.75	213.23	211.64	211.68	211.22	211.5	212.63	210.82	211.73	211.54	211.53	211.95	210.34	211.27	210.01	211.86	212.62	211.74	212.75	212.13	210.96	210.14	210.79	212.45	211.45	212.64	211.21
195.68	195.44	195.81	195.95	194.66	194.76	196.28	194.95	195.52	195.4	196.54	195.65	194.8	195.72	193.7	194.91	195.63	196.81	195.6	194.69	195.14	195.53	194.52	194.71	194.4	195.64	195.31	194.21	194.52	196.61	196.02	194.92	196.21	194.2	196.24	195.03	194.24	195.31	193.09	194.89	195.43	195.34	195.1	196.07	194.77	195.65	195.56	194.67	195.73	196.06
212.45	212.77	211.98	210.09	213.75	212.33	211.43	212.09	211.86	211.71	212.24	212.05	211.63	211.55	211.19	211.91	210.22	213.33	210.64	212.4	211.68	211.76	212.37	212.68	213.02	211.45	211.34	211.41	211.82	211.9	210.29	212.59	209.92	210.89	212.77	211.57	212	211.87	212.67	209.75	212.61	212.81	212.32	212.28	213.02	211.88	212.29	214.4	212.72	211.2
203.1	204.1	202.92	205.4	203.44	206.01	203.44	203.95	202.92	203.08	202.72	203.27	202.63	204.78	202.47	205.26	203.56	203.21	202.59	204.74	202.94	206.36	203.9	202.84	204.54	203.29	204.63	203.45	204.13	202.19	201.85	203.53	204.52	205.37	204.16	203.16	204.19	203.17	203.58	203.86	204.35	204.33	202.98	201.9	204.27	205.76	203.08	203.92	203.74	202.02
203.2	202.49	203.05	201.9	202.11	202.47	203.47	203.15	202.42	201.23	204.54	203.75	203.42	202.8	202.45	202.85	202.75	204.6	203.12	202.34	202.49	201.76	202.47	203.64	203.23	201.86	201.98	203.79	201.15	201.96	202.61	202.34	202.08	204.63	201.82	202.13	203.64	202.03	202.85	203.72	204.08	202.87	202.47	203.19	202.48	201.94	203.26	202.94	202.55	201.47
208.74	209.65	207.8	208.44	208.75	207.23	208.79	208.93	209.24	206.91	209.45	209.56	209.81	210.78	208.4	207.28	206.9	208.52	209.3	209.63	208.72	208.88	208.97	207.96	207.89	208.71	209.87	209.57	209.64	207.68	208.85	209.89	207.79	209.03	208.31	208.29	208.02	208.3	208.77	208.29	207.33	208.41	208.92	208.57	208.77	208.67	206.9	208.11	208.16	207.67
201.36	203.9	201.76	202.35	202.19	202.3	201.98	203.43	201.34	204	201.55	201.43	203.26	203.77	203.09	201	203.92	202.22	202.38	203.23	203.04	203.8	204.04	205.07	203.48	202.73	203.04	202.32	202.72	203.33	203.18	204.29	203.05	201.52	203.24	203.44	203.52	203.52	201.55	201.89	202.29	201.28	203.57	202.29	200.79	202.92	203.44	201.77	203.26	201.56
213.82	211.82	212.87	213.93	214.01	212.42	212.62	214.32	213.63	214.35	213.22	214.22	213.55	212.17	212.15	212.72	214.01	213.28	213.31	214.2	211.72	213.39	213.22	212.61	213.29	211.42	213.02	212.94	212.8	213.08	211.85	214.61	214.84	212.88	211.95	212.07	213.77	212.88	212.5	212.3	213.48	212.53	213.51	211.92	213.48	213.86	213.04	214	212.75	212.57
204.43	203.62	205.02	205.43	203.74	205.01	204.96	203.54	205.03	204.48	205.73	205.09	204.24	205.72	205.91	205.44	204.12	203.65	205.27	204.73	203.45	205.12	204.45	205.31	203.93	203.94	205.13	204.21	205.87	203.23	205.82	205.14	205.73	204.74	205.29	203.96	204.19	204.33	205.16	203.92	206.47	205.93	203.31	206.03	205.75	205.93	204.59	204.19	205.9	204.72
201.29	199.81	198.88	199.92	200.6	201.14	199.93	200.69	200.3	200.78	200.29	201.35	201.44	200.55	200.22	199.78	199.73	201.07	200.7	201.1	200.41	199.31	200.6	200.43	198.56	200.71	202.82	201.4	201.14	200.44	201.55	199.78	200.9	201.24	200.6	201.05	201.77	200.67	200.18	201.21	200.91	201.52	200.08	198.6	200.15	198.99	201.41	201.56	199.49	199.32
202.98	202.79	202.74	201.31	202.72	202.59	203.68	202.18	201.85	200.46	201.34	203.1	200.71	201.1	202.12	203.24	203.41	201.46	200.8	201.94	202.98	203.86	203.19	203.2	202.3	203.38	201.21	201.71	199.99	202.33	202.64	200.47	201.96	203.41	201.22	201.49	203.11	203.1	202.43	201.16	204.06	200.2	201.07	203.72	201.9	201.79	201.8	203.06	200.68	201.03
207.95	207.91	206.93	209.21	208.98	210.29	209.75	208.45	209.48	209.68	207.66	208.07	209.22	209.08	208.2	208.58	208.54	208.58	207.4	208.24	209.26	208.93	208.16	208.83	209.33	210.55	210.19	208.42	208.63	209.16	207.23	209.4	209.47	209.43	209.77	209.34	210.19	208.86	207.87	209.69	210.62	208.65	209.41	208.46	207.7	208.4	207.79	208.73	209.36	208.15
202.36	203.11	202.73	202.97	202.72	203.18	204.38	202.86	202.58	204.57	202.94	202.98	204.01	202.61	201.36	204.51	202.05	203.09	204.61	203.59	203.57	202.38	202.95	203.83	202.46	203.58	206.42	203.83	203.99	202	204.22	203.41	203.53	203.78	202.9	204.15	203.22	202.57	203.38	203.08	204.12	201.56	202.76	203.77	204.43	204.65	203.2	203.37	203.23	205.23
199.94	199.28	199.62	199.59	199.27	199.33	199.11	200.28	198.38	200.68	200.18	199.95	199.82	199.73	200.18	198.07	199.66	201.07	199.1	199.79	200.61	198.96	198.91	199.33	199.55	200.06	199.52	199.51	199.55	199.58	201.05	200.13	201.35	198.66	199.58	200.98	199.86	199.94	198.53	197.84	199.77	199.85	198.84	199.96	199.12	199.63	200.56	200.3	199.52	202.12
211.13	211.68	211.63	211.29	210.98	211.25	211.97	211.63	211.72	214.37	210.26	210.42	212.35	211.31	211.44	211.16	209.74	211.3	212.73	211.98	212.12	211.93	211.05	211.83	212.47	212.34	210.69	211.37	211.13	211.73	211.67	210.42	211.67	211.61	210.19	210.6	212.17	210.94	211.4	210.56	211.48	212.85	212.68	210.09	210.35	211.67	212.84	211.43	210.99	211.85
201.22	200.57	198.63	199.17	200.01	200.57	199.97	200.66	199.5	199.1	199.29	201.52	200.48	201.03	198.67	201.29	199.2	200.32	200.02	198.87	201.19	199.63	199.43	199.83	201.71	199.69	200.36	200.14	201.59	199.05	199.87	199.82	200.76	198.68	199.53	200.82	199.06	200.18	200.87	199.4	199.05	200.92	202.08	198.7	200.48	200.58	200.11	199.21	200.03	199.81
213.21	211.65	212.05	211.02	213.32	211.69	213.08	211.21	212.15	212.67	211.74	212.61	211.17	212.73	212.66	213.42	211.29	211.88	211.92	212.88	213.56	213.81	211.8	209.64	213.31	211.87	212.35	213.7	213.38	213.06	212.08	211.24	210.91	210.89	211.83	213	213.76	212.34	213.19	213.89	212.96	213.03	212.42	212.6	211.54	211.83	211.53	212.05	212.53	212.76
208.06	207.59	208.91	208.08	208.43	206.29	208.49	209.32	206.44	205.92	207.36	208.33	208.1	208.77	207.7	208.35	207.55	208.22	206.65	207.82	207.02	208.38	207.65	207.87	207.19	207.57	208.25	209.21	208.91	208.57	209.22	207.98	208.9	208.62	208.15	209.82	207.64	207.31	209	207.69	206.08	206.64	208.46	207.87	206.83	207.72	206.68	207.39	207.25	210.75
205.19	207.68	205.98	205.46	206.42	207.33	205.91	206.85	206.31	206.3	207.16	206.16	206.19	205.58	208.71	207.4	207.23	207.41	206.18	205.98	207.76	206.31	205.52	206.75	206.9	207.95	205.77	206.91	206.14	206.1	207.18	205.75	207.63	206.73	206.2	206.54	207.64	206.7	208.03	207.54	205.29	205.5	205.59	206.92	205.33	206.6	207.05	206.55	207.57	207.05
207.73	206.2	207.72	209.46	208.41	207.41	206.89	207.94	208.29	207.03	208.21	205.83	207.8	207.09	208.52	207.5	207.61	206.07	206.61	208.15	208.67	208.21	208.35	207.5	207.71	207.23	208.56	208.16	207.18	206.05	208.16	208.47	208.35	208.43	208.07	207.87	208.69	207.32	208.13	207.38	206.83	207.1	208.49	207.4	207.28	208.63	208.83	206.08	205.87	208.1
201.28	201.56	199.99	200.05	199.54	202	199.68	200.39	200.05	200.57	201.63	199.19	199.44	199.25	200.59	201.04	201.41	199.5	200.64	200.06	200.62	201.26	200.24	200.9	198.91	199.31	199.89	202	199.89	199.62	199.98	200.98	201.74	199.9	199.59	198.68	199.83	199.4	199.25	199.55	200.79	199.74	200.25	199.94	200.28	199.54	199.75	200.71	199.47	199.82
207.43	206.79	206.11	206.1	207.32	208.01	207.55	207.94	209.04	207.97	206.89	207.01	207.81	207.71	209.78	208.33	208.01	206.15	208.53	206.92	207.07	209.88	208.86	208.34	209.02	207.44	209.34	209.59	207.33	208.64	208.85	207.9	206.34	208.65	207.6	206.14	208.41	208.04	207.34	209.03	207.57	208.98	207.68	208.68	208.48	207.63	207.55	208.67	206.5	207.06
207.43	207.44	208.38	208.11	207.84	208.19	208.83	209.38	208.46	208.18	208.72	209.78	209.76	209.99	207.87	207.46	208.02	207.73	209.26	207.5	209.16	207.56	209.62	209.46	209.15	207.44	209.99	207.54	209.49	208.77	207.94	209.11	208.1	208.69	208.93	207.36	208.23	208.15	209.97	209.44	209.39	207.27	207.61	208.73	208.7	207.45	208.91	208.36	207.45	207.88
210.68	210.87	212.54	212.74	210.7	212.36	212.03	212.35	211.49	210.42	212.41	210.85	209.95	211.67	212.41	212.03	212.05	213.11	212.4	211.92	212.18	210.26	211.43	211.61	210.86	212.63	212.63	211.52	212.87	211.57	213.02	211.71	211.25	211.64	209.51	210.97	211.02	212.11	211.03	210.96	210.5	210.58	212.07	210.96	210.99	212.45	213.24	212.22	214.34	211.94
205.25	204.47	206.19	206.77	205.9	203.63	204.79	203.36	204.27	205.64	205.29	205.33	204.98	203.75	205.01	206.89	204.61	205.76	205.55	204.93	204.89	205.08	205.87	204.37	206.07	203.76	205.18	204.79	203.01	204.78	204.73	204.09	204.77	203.59	204.85	204.49	205.18	204.9	205.29	204.62	204.67	206.09	205.84	203.94	205.07	204.22	204.12	202.44	204.16	206.11
212.5	212.51	212.85	211.24	210.1	210.44	212.33	210.51	212.73	212.84	212.7	211.31	212.35	211.63	212.07	211.75	211.02	212.44	210.78	212.59	211.57	211.58	211.65	211.62	213.41	212.8	212.45	212.39	211.82	212.61	211.18	211.88	211.95	211.87	212.44	211.77	212.07	212.36	211.85	212.47	211.58	211.86	212.84	211.49	211.86	213.67	212.18	212.77	211.54	212.15
210.76	208.84	207.74	210.39	209.97	207.85	207.69	208.76	209.19	207.6	207.72	207.59	209.51	208.53	209.87	208.95	209.12	208.42	209.03	210.46	209.41	207.36	208.97	208.77	208.65	209.12	209.51	209.53	208.71	207.7	210	207.26	210.63	209.41	209.51	206.49	208.15	207.92	209.43	207.34	209.22	208.78	208.06	209.29	208.41	208.68	208.21	209.87	208.74	209.35
207.8	208.77	206.66	208.99	206.75	207.45	209.57	210.01	208.78	206.96	208.74	209.23	210.04	208.39	208.02	207.24	205.33	209.61	206.83	208.38	208.05	206.49	208.76	208.26	211.58	208.11	208.15	207.04	209.55	208.44	208.88	209.26	209.06	208.16	205.84	209.87	209	208.71	207.58	208.06	207.62	208.53	208.65	208.79	208.55	208.32	208.6	209.35	209.89	208.66
208.13	208.44	208.55	208.72	208.71	209.55	210.09	208.36	208.42	207.79	208.68	210.06	207.79	210.11	208.07	207.14	209.07	209.75	208.48	209.25	209.17	210.15	208.62	210.61	209.52	209.15	209.56	209.19	207.97	208.71	208.16	208.26	209.83	209.31	210.52	208.38	209.38	208.42	206.65	208.46	209.32	208.65	210.09	208.7	207.87	209.3	208.95	207.75	209.49	207.87
210.66	210.25	209.42	210.57	209.96	208.09	208.39	209.83	210.28	208	210.34	209.56	209.4	208.37	209.71	209.55	209.31	208.12	210.46	211.1	210.22	208.86	211.05	210.4	209.59	210.62	211.05	208.85	210.88	208.91	209.5	209.79	209.92	208.89	209.42	207.77	211.88	209.6	210.1	208.13	208.8	210.39	209.8	209.13	208.27	208.27	209.44	209.99	210.11	210.21
208.51	210.16	210.19	208.11	210.62	209.55	210.4	209.69	209.53	208.15	208.34	209.98	208.31	209.12	209.23	208.92	211.71	209.95	209.38	209.23	210.96	210.4	208.61	209.8	209.86	209.77	208.78	208.47	210.49	209.94	207.85	209.06	210.71	208.13	209.84	209.03	209.43	209.29	210.99	209.43	209.63	210.62	208.97	210.19	209.79	209.13	210.85	210.01	209.9	208.34
198.78	199.83	200.04	200.13	198.78	199.68	198.97	197.35	198.49	200.15	198.83	198.01	198.79	200.37	199.5	198.63	200.07	199.52	198.4	199.48	198.12	200.01	198.6	198.6	200.41	199.05	200.87	199.26	197.95	201.4	199.49	198.75	198.9	199.01	198.96	197.71	199.92	198.36	198.61	200.83	198.56	199.2	199.38	200.18	198.86	199.55	200.45	199.1	200.16	199.71
196.56	199.94	198.88	197.58	198.49	197.34	199.19	197.61	197.17	198.15	197.79	199.64	197.62	198.96	200.22	198.36	198.47	198.97	199.37	200.17	198.42	200.86	199.19	199.05	198.16	198.92	199.62	200.24	199.17	198.63	200.14	198.74	198.82	198.58	199.74	198.37	199.67	199.03	197.69	197.44	199.77	199.38	197.98	197.93	199.2	198.12	197.7	199.29	199.49	197.6
210.26	211.56	210.78	211.81	212.08	212.79	211.48	210.25	211.55	212.47	211.42	209.96	210.95	212.14	211.39	211.37	213.61	211.88	212.16	212.16	211.62	212.34	211.02	210.92	212.35	212.94	211.22	212.04	211.15	211.15	211.68	211.15	212.15	212.07	210.31	213.67	213.21	212.48	211.06	212.53	212.89	210.99	211.25	212.63	210.89	211.73	211.69	212.2	212.61	212.13
200.13	199.22	200.31	199.38	199.53	199.78	198.54	201.51	200.29	198.93	198.82	199.8	198.64	200.45	200.6	199.86	199.56	198.3	199.04	200.22	198.64	200.29	199.75	199.4	197.8	200.51	199.71	200.52	200.27	200.05	199.72	200.95	199.07	199.53	198.98	198.67	200.28	199.82	197.96	199.15	200.13	199.42	200.04	199.49	198.91	199.43	198.79	198.81	198.5	199.63
197.54	197.71	198.05	199.65	197.32	196.98	198.59	198.19	196.92	197.71	198.32	200.09	197.94	197.42	197.96	200.52	198.46	198.87	197.61	198.61	196.7	199.82	198.15	198.33	197.68	197.99	198.22	198.01	198.71	197.57	199.04	198.25	197.54	198.38	197.24	197.61	198.86	198.02	198.82	199.12	198.04	195.99	197.44	197.65	198.29	198.63	200.21	198.68	199.89	198.83
207.95	207.98	208.33	207.49	208.2	207.57	207.53	209.99	208.45	205.49	207.32	206.88	209.47	209.38	207.31	207.36	207.9	207.2	208.34	207.53	208.85	207.8	207.37	207.45	205.47	209.75	207.28	208.38	207.98	207.58	208.52	208.87	207.7	206.36	207.47	208.43	207.8	208.24	207.37	206.81	207.17	207.53	207.96	207.75	207.91	209.07	207.85	209.07	208.74	207.84
213.69	212.08	213.82	212.74	213.3	213.01	211.46	212.92	213.9	211.63	212.43	211.15	212.4	213.93	211.7	212.66	213.78	212.43	214.59	213.47	212.41	213.89	212.24	211.1	212.17	212.48	212.75	212.14	212.63	212.28	212.38	213.26	213.07	212.93	212.36	214.43	213.87	209.92	213.43	211.67	213.24	211.25	211.35	212.54	212.29	212.29	212.88	212.85	212.42	213.2
212.79	210.09	211.38	211.5	210.65	210.98	212.28	209.42	210	211.39	212.47	213.61	212.01	212.51	211.31	211.49	211.87	212.21	211.47	210.24	211.14	211.03	212.13	210.77	211.65	212.31	211.96	210.5	212.58	211.47	210.44	213.15	212.8	211	211.6	211.91	210.55	211.56	211.41	212.04	211.58	211.39	212.73	211.84	213.21	212.32	211.85	211.89	210.76	210.61
209.14	208.58	209.93	208.97	208.53	208.21	207.06	209.6	208.98	209.12	207.6	209.31	208.28	207.15	209.35	207.57	206.73	207.39	208.5	207.51	210.62	208.05	209.11	208.02	208.9	210.63	209.18	209.32	206.95	208.94	208.05	209.66	209.26	208.52	210.22	209.35	208.67	209.45	208.25	208.98	209.71	209.52	209.09	209.56	207.44	209.34	207.97	207.58	208.09	208.19
207.68	209.87	209.82	209.84	208.22	210.26	209.72	209.76	210.16	209.9	209.6	208.13	208.6	209.59	209.68	207.91	209.29	209.62	209.53	210.08	209.37	209.56	208.44	209.26	208.14	209.53	209.78	209.31	209.53	208.04	208.74	208.83	208.1	209.36	208.78	209.18	209.29	208.58	210.94	208.53	209.99	209.83	209.05	209.49	209.73	210.12	210.95	209.72	210.69	209.8
205.36	204.31	203.83	205.02	204.99	204.05	203.73	204.07	204.42	204.04	202.25	202.69	202.81	203.9	204.92	202.6	203.37	203.74	204.89	205.18	203.75	203.63	203.09	203.74	202.92	203.98	204.26	203.95	203.88	201.87	202.84	205.27	203.93	202.31	203.59	203.33	204.41	203.68	203.23	204.27	203.83	203.55	204.05	204.27	203.94	202.23	204.88	204.64	203.93	203.07
204.37	204.01	204.45	202.69	203.38	203.8	203.93	203.16	205.64	203.1	203.73	203.03	204.44	204.03	204.21	204.71	205.8	202.88	203.21	202.88	204.3	204.5	202.69	203.42	205.49	203.12	205.64	203.72	204.19	204.09	205.17	203.87	203.54	204.05	204.29	202.11	204.34	204.21	205.68	202.82	202.97	202.8	204.5	202.78	203.07	205.06	202.14	204.23	203.27	203.81
207.77	207.55	207.86	205.45	209.11	209.25	207.62	207.11	208.21	206.74	207.75	207.96	209.32	207.89	208.46	206.93	207.39	208.28	206.95	207.25	207.68	207.81	208.92	206.95	207.47	208.11	207.13	207.88	206.13	207.36	208.83	207.1	208.22	207.33	208.59	207.63	207.32	207.78	208.22	207.28	208.68	209.42	208.19	208.48	209.05	207.33	207.33	209.58	205.88	208.3
207.42	204.25	206.38	205.47	206.46	207.22	206.8	207.17	205.8	206.39	206.07	207.05	207.22	207.28	205.6	206.52	207.67	206.86	206.13	205.44	206.13	207.41	205.5	204.48	206.36	204.88	205.19	207.88	206.13	205.77	205.39	205.81	204.5	205.76	207.16	205.64	205.27	205.93	207.05	206.22	208.05	206.33	205.84	205.66	207.76	207.42	205.7	205.78	207.04	205.91
198.39	197.69	198.37	198.76	198.64	196.61	198.16	198.8	198.04	198.67	196.8	197.15	200.1	198.28	197.64	199.02	197.61	197.98	198.54	197.91	197.61	197.68	198.76	199.22	197.82	197.19	196.75	198.71	197.84	197.95	198.7	198.47	196.95	197.15	197.75	199.84	198.61	199.2	197.58	197.45	197.73	197.01	199.49	198.42	197.4	198.99	197.93	198.88	200.03	197.69
207.22	206.91	209.11	207.57	207.16	208.23	207.79	207.4	208.76	208.58	207.92	206.64	209.15	209.09	207.27	207.04	208.9	208.45	207.29	207.11	208.44	208.62	208.56	207.39	207.27	206.02	206.71	209.15	207.2	208.19	208.02	207.72	206.21	208.76	210.83	209.74	208.13	207.3	207.46	209.37	207.39	207.69	207.7	207.38	207.04	206.82	207.5	208.03	208.67	208.16
199.81	199.28	199.14	196.74	198.75	198.08	198.99	198.95	197.24	198.67	198.99	198.98	198.33	198.59	199.02	198.7	198.66	198	197.95	199.77	198.36	198.74	198.45	199.38	199.13	198.48	198.03	199.09	200.33	198.24	198.41	197.94	198.55	198.73	196.31	197.44	198.57	198.96	198.88	198.5	198	199.54	197.24	200.26	197.66	198.87	200.2	199.29	197.83	200.83
203.63	203.38	204.47	202.26	204.06	205.72	202.02	202.73	202.91	203.39	204.57	205.64	204.28	202.1	204.56	201.89	203.98	203.7	204.31	203.23	202.59	203.39	202.98	204.07	203.53	204.04	202.12	203.22	203.24	204.3	203.95	200.65	203.4	203.95	202.73	203.11	203.09	203.35	204.23	202.31	203.14	202.58	203.7	203.3	202.99	204.08	203.97	204.98	202.55	203.53
199.53	199.63	198.93	199.69	198.36	199.2	198.39	199.44	198.37	200.48	198.81	199.28	199.24	199.32	198.21	200.6	199.37	200.75	200.36	199.25	200.41	199.63	201.03	198.72	199.44	199.2	199.53	199.1	200.67	199.42	199.51	201.21	199.59	199.82	199.07	198.06	200.37	200.02	199.17	199.73	199.7	199.52	199.61	199.65	200.67	199.23	197.81	199.08	200.09	200.37
212.88	211.91	211.3	211.51	210.11	212.79	211.02	212.89	212.04	212.42	211.59	212.35	212.59	212.14	211.21	212.77	211.6	211.58	212.6	210.63	211.94	212.95	212.15	211.46	213.37	211.5	211.39	212.58	212.62	212.24	211.89	210.39	211.89	212.93	210.85	211.91	210.52	212.08	212.5	211.72	210.36	212.23	211.74	213.92	210.66	212.63	210.98	211.49	211.63	211.84
213.46	212.34	212.21	213.42	212.14	211.87	212.31	211.68	211.88	212.9	211.07	211.85	213.74	210.88	212.31	210.97	213.15	213.21	212.74	212.82	212.57	213.22	212.81	212.86	212.8	215.15	211.66	214.45	214.36	211.38	211.96	213.14	212.37	212.2	210.88	212.23	212.83	212.03	213.04	212.56	212.42	211.17	211.83	211.86	213.53	212.13	213.12	211.87	212.23	211.3
201.32	201.43	204.17	202.61	202.25	201.81	203.12	203.29	202.93	202.35	201.52	200.67	202.08	202.39	201.58	202.46	200.58	200.48	201.54	202.28	201.74	203.13	202.4	201.93	202.49	203.03	202.71	204.26	201.5	202.76	204.18	202.34	203.28	201.29	202.2	203.1	201.54	203.42	201.31	202.81	201.73	200.22	201.86	199.08	201.61	203.51	201.93	201.9	202.51	202.74
203.68	204.23	204.01	202.76	203.85	202.37	203.34	202.8	203.82	203.03	202.07	202	203.54	202.49	204.39	202.4	203.73	202.45	201.55	202.06	202.67	202.26	201.99	203.29	203.78	203.36	201.53	204.21	202.73	202.76	202.03	203.41	204.52	201.86	203.03	200.3	203.53	202.84	204.08	201.14	202.73	202.71	202.13	203.03	202.71	201.24	201.96	202.18	201.45	204.77
208.62	208.21	209.7	209.13	209.37	207.98	209.22	209.2	209.5	209.03	208.33	209.77	209.41	209.21	209.11	207.02	209.21	209.55	208.71	209.52	207.51	207.1	209.8	209.63	209.62	210.5	208.68	208.63	207.91	208.41	207.51	209.33	210.15	209.51	210.59	209.8	208.62	208.49	207.44	208.2	209.47	210.44	207.63	209.04	207.63	209.37	209.61	207.55	210.04	209.84
211.89	209.89	211.05	211.49	210.1	211.01	210.82	211.05	211.92	211.49	212.99	211.9	210.9	212.91	212.1	211.64	211.92	211.5	210.18	213.02	210.42	212.73	211.86	211.73	211.78	209.77	211.46	211.28	213.32	212.09	213.78	209.87	210.85	211.56	212.83	212.21	210.55	211.71	213.51	212.57	211.11	211.42	212.08	210.66	212.69	209.9	210.97	211	211.4	210.46
207.3	210.23	207.1	208.85	207.92	207.93	207.73	207.95	207.99	207.2	208.45	208.78	207.92	208.82	209.78	208.7	208.96	208.57	208.75	207.36	208.45	206.25	208.55	209.81	209.68	209.42	209.02	209.71	209.38	207.53	209.43	207.15	208	207.97	207.6	207.48	207.74	208.1	207.53	207.49	207.49	209.04	207.1	210.1	207.21	208.97	209.29	207.47	207.7	207.02
210.76	212.4	212.45	212.93	211.32	210.24	213.24	213.12	212.1	212.96	212.53	211.97	211	210.9	212.09	210.73	211.17	211.91	210.9	211.66	211.42	209.95	211.02	210.62	211.81	212.93	212.91	211.65	212	211.7	211.66	212.77	212.95	210.83	212.42	211.74	211.01	213.22	210.49	211.63	211.59	212.08	212.71	210.26	211.38	212.97	211.4	212.03	209.31	210.9
199.45	199.55	197.18	199.06	197.77	200.32	197.43	199.04	200.67	198.15	198.29	198.23	198.86	198.12	198.39	197.7	197.96	197.78	196.35	198.56	198.67	195.54	196.57	197.17	198.73	198.52	196.26	197.2	199.3	196.08	197.93	197.43	198.51	197.28	199.39	196.11	198.41	198.77	197.12	198.08	199.57	198.43	197.26	199.04	197.47	196.39	197.59	197.25	199.06	200.03
211.04	212.13	210.62	212.5	212.34	210.85	212.09	210.84	211.2	212.54	211.55	212.58	211.45	211.24	211.63	212.91	210.94	211.56	213.04	213.01	211.07	212.03	211.13	210.78	211.89	212.63	210.39	211.53	210.84	210.43	213.07	212.11	211.17	211.69	212.66	210.79	210.11	212.99	212.32	210.9	212.25	210.49	210.96	213.42	212.69	212.1	211.98	214.84	210.71	211.41
209.71	210.27	207.46	208.47	211.61	209.62	209.18	209.2	208.51	208.59	210.65	209.43	208.65	208.91	209.15	209.34	209.52	209.52	207.54	209.5	209.51	210.17	210.47	210.73	209.99	209.3	209.62	209.15	210.65	210.47	209.59	209.96	207.5	209.46	209.16	209.77	210.57	209.97	210.33	208.8	209.01	209.97	209.1	208.39	209.69	209.14	210.33	208.22	207.93	211.13
216.42	218.44	218.33	217.24	217.08	217.83	217.68	218.97	218.94	217.79	217.19	218.74	218.53	219.34	217.79	217.2	218.29	218.03	218.72	216.53	217.4	218.83	217.08	217.75	217.17	216.79	218.9	218.2	218.2	216.96	217.95	216.19	218.45	217.32	217.51	217.16	218.09	217.63	218.96	217	217.72	218.06	220.04	218.05	218.15	218.45	217.67	219.48	216.69	218.79
207.76	207.93	208.27	208.56	207.19	208.6	206.84	205.19	207.21	207.95	208.19	208.47	209.35	207.96	205.85	208.59	208.48	207.8	207.85	208	207.76	208.11	206.87	207.3	208.19	206.59	207.92	209.18	207.94	209.67	208.3	209.76	208.32	207.83	209.33	207.17	206.75	207.4	208.93	207.79	208.02	208.28	207.52	207.13	206.69	207.53	206.03	206.4	208.06	206.35
212.45	211.8	210.17	211.05	211.32	211.31	211.29	210.23	210.94	211.22	212.58	209.61	212.31	211.52	212.6	210.79	211.03	211.59	211.67	211.94	211.87	212.08	212.55	211.17	212.99	210.8	211.53	211.95	212.53	212.79	212.42	210.75	213.44	212.02	212.62	213.1	211.35	210.88	211.43	211.01	212.38	211.93	213.56	212.87	211.87	210.66	213.3	210.68	211.74	212.66
194.61	193.61	193.97	194.71	193.65	193.46	194.08	192.51	194.39	193.2	194.91	194.19	194.38	194.99	194.45	192.83	193.65	194.88	194.6	194.63	194.35	194.92	194.05	193.92	193.89	194.78	195.17	195.57	194.86	192.42	194.4	196.04	193.43	195.43	194.67	192.96	194.16	193.34	192.59	195.09	193.54	195.06	192.95	193.14	195.15	192.66	194.05	194.03	195.3	194.7
201.54	198.25	200.63	202.12	202.07	200.58	202.14	201.01	201.65	199.3	201.28	200.47	200.65	201.59	202.88	201.22	200.08	200.39	201.67	200.85	201.08	201.03	201.29	200.64	201.65	200.75	201.13	201.31	200.63	202.14	200.9	201.21	200.93	200.58	201.53	202.75	199.38	200.75	201.6	200.48	200.35	200.65	201.88	200.09	200.48	201.07	200.81	203.01	199.6	200.72
193.17	196.41	192.78	194.67	195.48	192.7	194.21	193.76	193.09	194.04	194.74	195.91	194.38	195.09	195.41	194.07	193.55	193.49	194.54	194.58	195.48	193.11	193.05	194.9	194.43	194.25	194.12	194.07	193.72	194.73	192.83	193.25	193.66	195.76	195.05	194.75	192.94	194.99	194.8	194.1	193.77	194.42	193.48	194.99	193.44	195.64	193.72	194.73	192.82	193.81
218.24	217.81	218.33	217.49	216.79	218.4	218.68	216.98	217.82	216.93	217.21	216.51	218.39	217.71	217.33	219.05	218.6	216.95	219.51	218.02	216.12	217.73	217.93	219.01	217.84	218.78	217.13	218.57	218.48	216.3	219.11	217.06	217.71	218.33	218.16	218.9	219.26	216.51	219.35	216.21	218.14	218.4	218.48	217.05	218.11	218.4	217.46	216.91	217.56	218.03
217.4	217.11	217.15	217.35	217.93	217.78	217.48	218.34	217.62	218.33	216.3	216.14	216.48	215.75	216.37	218.79	218.08	216.08	217.97	216.7	218.07	217.09	216.77	215.84	217.67	214.27	217.06	216.32	216.93	216.96	217.62	215.7	216.96	215.15	219.18	218.1	217.58	216.82	215.89	218.34	216.63	217.41	217.03	218.02	218.01	216.73	217.33	216.32	216.8	217.76
203.68	203.13	203.97	204.54	204.56	203.85	204.53	203.75	203.71	203.27	202.63	203.92	203.57	203.87	201.99	203.08	204.7	203.9	202.62	203.16	203.19	204.53	204.09	204.67	204.69	205.17	203.09	203.8	202.95	204.74	203.66	204.08	203.37	205.17	202.77	204.31	203.84	204.47	203.83	203.97	203.26	204.19	205.85	204.65	203.6	202.39	203.35	203.28	204.15	204.12
217.68	215.54	216.1	217.6	216.8	217.44	215.36	218.39	217.67	215.44	217.64	217.99	217.44	217.16	216.99	218.14	217.74	217.52	215.75	215.83	217.91	216.97	218.88	216.59	216.08	217.26	217.7	218.6	218.4	217.27	216.04	216.74	215.73	217.08	217.36	217.07	216.92	218.14	217.52	216.81	215.52	216.57	218.51	218.28	217.81	216.36	214.97	216.6	217.58	216.59
199.23	199.57	199.99	200.39	199.25	199.66	200.09	199.34	199.78	199.3	200.55	199.97	199.07	199.4	200.83	199.39	201.09	197.61	199.71	199.3	199.66	198.75	199.6	199.17	200.65	199.9	199.72	198.96	199.23	198.25	196.83	200.12	200.94	198.5	198.5	201.07	199.1	200.3	199.21	200.92	200.05	199.85	199.23	198.8	199.54	198.27	198.81	201.2	200.12	198.56
202.95	203.62	204.44	201.99	204.07	203.46	203.52	203.55	202.18	205.53	204.93	203.05	204.28	205.34	204.05	204.15	204.7	202.83	201.97	203.27	204.57	202.39	203.16	205.08	204.58	204.12	205.32	202.27	204.15	204.23	202.66	204.36	203.14	204.37	203.11	204.46	204.35	203.25	204.63	204.63	203.22	203.63	205.56	203.29	203.45	204.69	202.45	203.12	204.75	204.75
212.8	212.49	211.55	212.62	213.33	212.12	211.57	212.38	210.32	211.88	211.67	211.58	213.8	212.97	212.79	212.06	214.84	212.22	213.78	214.5	213.78	212.33	213.61	211.34	212.45	212.19	211.84	211.64	211.53	211.13	212.8	213.43	212.48	211.5	211.35	212.72	213.53	212.69	211.57	211.95	214.02	213.23	212.59	211.28	212.11	212.97	211.15	212.81	212.16	212.92
213.36	214.82	213.72	214.8	212.8	214.08	213.67	212.44	213.05	213.22	213.77	213.08	213.46	214.15	214.67	214.33	214.1	215.68	214.02	214.54	213.62	213.92	213.27	214.5	214.06	214.51	214.63	212.89	213.81	212.85	213.71	214.04	214.32	212.87	214.71	213.52	213.52	214.31	215.84	213.53	213.88	213.45	211.46	212.47	214.57	213.82	213.14	214.78	214.59	213.57
212.29	212.06	212.46	211.52	211.88	210.77	211.77	213.57	212.53	211.75	211.03	211.62	210.89	213.32	213.19	212.87	213.47	212.72	211.35	210.86	212.38	213.84	213.18	211.62	210.35	211.72	210.89	211.8	212.83	210.95	211.51	212.04	212.42	211.74	212.55	211.03	211.36	212.95	212.62	214.21	212.15	211.3	212.26	213.22	212.67	211.26	213.85	212.86	211.6	211.86
206.26	203.23	203.3	203.78	204.69	205.61	203.81	204.68	205.85	204.17	205.67	205.92	203.34	204.29	204.79	205.89	204.6	205.17	204.66	204.07	203.58	204.54	204.91	203.93	204.93	205.18	205.27	202.95	205.07	205.85	205.27	203.74	203.86	204.47	205.71	205.73	204.84	204.64	204.17	205.31	205.99	205.48	205.4	204.88	203.29	204.39	205.49	204.19	204.97	205
216.86	218.13	218.21	217.81	216.87	216.68	216.88	217.58	216.7	217.88	218.21	216.38	217.29	216.78	217.57	216.95	218.47	216.58	216.99	215.99	217.72	217.54	217.15	216.48	216.8	216.53	215.77	216.16	216.41	216.64	217.22	216.6	218.53	216.14	217.42	216.95	218.65	217.73	218.15	215.76	217.25	217.38	217.27	216.35	218.77	216.98	218.44	217.83	215.88	218.33
197.76	198.52	198.2	199.03	197.86	199.85	199.6	199.56	199.47	198.33	200.07	197	199.11	199.45	196.55	197.5	197.88	198.14	198.1	200.62	199.8	199.17	198.18	198.52	200.08	199.02	199.25	198.38	197.17	196.43	199.23	198.35	198.38	197.71	199.41	198.57	198.09	199.63	199.31	196.98	199.15	198.15	199.44	196.96	198.47	199.01	198.27	199.35	198.9	199.15
201.12	201.28	200.37	199.92	199.56	201.2	198.09	200.29	200.53	201.65	200.45	199.65	199.68	200.44	199.79	199.52	201.35	200.66	200.79	201.17	199.4	200.1	201.34	201.47	200.06	200.86	200.14	199.37	201.1	202.47	200.33	200.37	199.4	202.04	201.35	200.1	200.12	199.94	200.42	200.27	201.93	199.11	201.98	200.78	200.6	199.99	200.05	200.79	200.45	201.53
202.18	204.42	202.6	202.59	203.14	202.97	203.88	204.75	202.81	201.98	203.13	202.97	202.28	204.08	203.48	203.38	202.36	203.02	202.9	204.6	203.38	203.96	202.47	201.97	202.88	202.96	203.1	203.66	201.52	202.89	203.26	203.65	204.52	203.15	203.18	203.63	203.13	203.74	202.37	201.8	204.88	203.08	202.39	203	203.34	202.42	202.52	202.16	203.15	204.07
210.93	211.6	211.82	212.15	213.03	211.89	212.21	213.01	212.56	211.68	211.93	211.77	211.3	212.68	209.68	213.89	214.29	213.15	212.21	212.27	212.65	212.79	213.2	212.82	213.35	212.86	213.54	212.55	212.96	211.78	212.57	211.88	214.32	212.55	211.56	213.69	213.15	213.01	212.47	211.76	212.01	212.49	211.08	212.56	211.33	211.72	212.79	213.95	210.99	212.31
201.05	199.48	199.15	201.4	200.58	200.51	200.6	199.7	200.12	201.74	201.16	199.3	200.91	201.47	200.82	199.5	199.38	200.34	200.5	201.33	198.88	200.37	200.53	201.26	200.18	200.3	198.54	199.5	198.11	198.99	198.98	201.63	199.89	199.36	200.17	200.07	199.85	199	200.98	201.38	201.36	200.48	200.7	199.1	199.7	200.47	200.1	200.71	199.77	200.43
199.5	199.04	199.76	199.63	199.61	198.28	200.55	198.49	199.32	199.13	199.36	198.33	199.94	200.47	199.64	199.05	199.45	199.69	200.25	198.13	199.14	200.67	198.99	200.01	198.71	197.45	197.95	201.69	199.89	199.97	200.34	201.29	202.03	199.21	200.11	198.92	199.71	198.14	198.78	198.46	198.18	199.59	200.14	199.18	198.96	199.13	199.65	200.37	199.97	197.85
216.12	216.6	217.84	217.03	216.89	217.07	216.54	215.29	217.18	216.02	216.32	216.42	217.46	218.06	218.39	218.37	215.53	217.06	217.43	217.92	215.71	216.15	215.73	217.21	217.86	216.26	217.39	217.31	218.41	217.16	216.46	217.92	216.87	215.73	217.7	216.34	217.15	217.99	215.77	218.07	215.87	217.12	216.87	217.74	217.36	217.75	216.96	218.65	215.89	217.32
199.8	198.57	199.74	198.94	200.67	200.48	197.59	199.98	197.95	197.09	198.61	200.14	198	199.96	200.97	198.77	199.34	198.6	202.01	198.77	198.26	199.92	200.18	201.42	199.64	198.55	200.09	201.37	198.46	199.83	199.38	200.15	200.23	200.75	198.67	197.91	199.41	198.52	199.63	199.29	199.18	198.22	200.41	200.75	199.56	198.35	198.48	197.83	199.56	199.55
209.6	212.3	210.86	210.9	212.53	211.39	210.77	212.36	212.65	210.84	211.86	212.29	211.79	210.66	212.72	213.06	211.14	212.13	211.98	212.69	211.44	211.22	212.44	211.58	211.72	211.93	210.03	210.98	212.93	211.38	210.93	209.85	210.78	213.56	212.15	211.35	213.49	211.85	211.91	211.48	212.42	210.72	211.57	211.64	212.03	212.68	213.59	211.12	210.8	210.42
208.68	209.39	207.02	209.21	206.77	208.09	208.52	208.63	207.8	208.47	209.13	209.3	207.15	208.62	208.11	208.57	208.69	208.36	209.21	211.2	208.17	207.74	208.59	209.43	207.43	208.06	207.02	210.11	208.78	208.3	207.69	207.84	209.35	208.49	208.72	209.69	207.46	207.09	209.09	208.33	209.23	208.04	208.78	206.9	208.61	208.5	207.91	209.52	207.33	209.31
199.14	200.82	200.17	201.47	200	200	200.89	202.58	200.59	199.89	200.56	200.11	199.93	201.68	201.01	199.42	200.85	200.71	199.23	200.34	201.84	201.12	200.98	201.12	201.13	200.62	201.72	199.49	199.71	201.03	200.42	199.54	199.68	201.24	200.16	200.91	200.9	201.49	200	200.88	199.86	199.51	200.2	199.12	200.82	199.6	199.83	200.91	202.46	200.83
211.77	211.12	210.7	213.11	210.86	212.24	211.02	211.43	210.85	211.89	212.46	212.04	209.13	211.52	211.73	212.13	211.86	211.55	210.28	211.05	212.17	210.9	209.56	211.13	210.39	213.67	211.68	212.18	210.21	209.94	211.32	210.43	212.74	211.56	209.92	212.19	212.39	212.54	214.23	211.7	212.72	210.62	211.51	212.78	211.6	210.04	212.81	211.76	210.85	212.28
211.48	211.32	213.9	211.58	211.94	213.13	212.69	213.72	213.38	210.94	213.43	210.74	212.08	213.57	213.72	211.06	212.86	213.66	211.51	212.24	211.68	211.35	211.76	213.63	210.82	212.58	211.85	211.98	211.87	212.75	211.82	211.41	211.77	211.45	211.64	213.35	211.88	211.48	212.29	212.41	211.19	212.8	214.04	211.44	213.02	211.21	210.43	212.79	213.35	213.24
202.98	203.43	203.05	203.48	202.68	204.37	204.28	202.94	203.33	203.39	203.86	202.62	203.54	204.03	203.51	202.71	203.11	202.55	204.55	205.21	203.58	204.56	204.44	204.6	203.35	204.67	203.93	203.89	203.69	202.05	203.63	201.19	204.31	203.72	204.36	203.92	204.91	204.5	203.64	204.98	203.47	202.48	203.32	204.66	203	205.12	203.18	203.74	202.89	203.35
212.65	213.04	211.83	211.93	212.65	215.1	212.12	213.97	213.41	212.81	213.88	211.77	212.47	213.29	211.89	213.93	212.97	212.01	212.98	214.06	213.38	211.21	212.61	213.75	213.34	211.97	213.09	212.69	213.04	213	212.18	210.95	212.33	211.98	214.01	214	212.56	212	213.6	213.34	212.2	213.38	211.54	214.84	213.05	211.2	212.15	212.73	215.65	212.74
203.2	205.63	203.48	203.85	203.67	203.48	204.73	205.14	202.76	202.87	202.83	204.38	203.41	205.84	205.24	203.1	204.51	205.78	203.72	203.22	203.37	205.4	203.31	203.23	202.49	203.68	205.64	203.81	203.36	204.17	203.84	204.12	203.6	203.81	203.23	202.13	203.67	203.32	203.11	203.55	204.08	203.53	203.95	202.49	204.64	203.35	203.91	203.92	203.33	203.38
202.74	204.67	203.67	204.47	204.17	203.72	203.08	201.59	203.23	203.03	203.82	202.7	201.62	204.23	203.77	204.61	203.85	203.1	204.3	203.79	203.81	202.31	203.01	202.3	203.21	202.19	204.73	203.41	204.08	204.55	204.78	202.1	202.96	203.29	203.53	205.14	203.14	203.34	206.52	202	204.3	202.8	203.92	202.83	203.74	202.25	203.92	203.68	202.99	202.82
210.15	209.1	210.79	210.04	210.41	209.88	209.58	208.83	209.51	209.41	208.62	209.91	210.43	208.79	209.93	209.04	209.3	208.85	209.37	207.93	208.81	209.91	208.95	209.88	209.7	208.39	209.57	207.46	209.83	209.38	208.91	207.84	210.52	209.53	209.67	209.95	208.44	210.24	208.63	208.93	211.78	210.76	210.11	210.51	210.89	209.96	209.89	209.01	211.15	210.62
213.61	213.29	211.97	211.67	211.63	212.6	213.59	212.22	212.61	212.26	211.62	212.59	212.99	212.19	211.48	212.81	211.53	210.9	211.84	211.87	211.89	213.33	211.68	212.09	212.53	210.9	211.79	211.9	210.88	212.41	213.37	211.91	212.14	212.03	213.8	211.78	211.98	211.8	211.9	211.27	212.78	212.22	212.18	213.81	211.05	213.46	213.13	212.29	213.24	212.01
205.07	202.8	203.86	203.21	203.05	203.78	203.82	204.21	205.29	202.92	202.45	204.39	204.39	203.2	203.69	202.96	204.24	203.72	203.04	203.24	203.79	203.35	202.38	203.98	204.32	203.58	204.24	202.63	203.74	204.27	202.02	203.85	202.91	203.08	203.62	204.87	204.52	204.99	203.83	203.03	203.89	202.74	202.85	203.41	204.09	203.26	204.16	203.22	203.02	202.86
213.26	210.82	211.53	213.71	211.64	213.09	211.53	212.55	212.09	212.33	211.86	212.53	211.85	211.91	211.96	211.92	209.46	212.94	211.57	211.31	212.51	211.43	211.59	210.34	211.97	212	210.14	213.34	212.68	210.61	212.19	213.75	211.28	211.25	211.55	211.66	212.76	213.16	211.47	211.76	211.1	212.11	211.87	211.23	211.81	211.3	212.24	213.21	211.32	212.08
199.77	198.99	197.9	199.41	197.55	199.78	198.57	199.63	198.94	198.57	198.93	198.34	198.11	198.76	199.16	197.41	200.36	198.94	199.76	198.73	198.57	199.11	199.04	198.15	198.4	199.13	198.08	198.69	198.27	197.56	199.57	197.8	198.72	198.93	198.15	199.46	198.48	198.13	196.96	199.69	198.62	198.33	196.77	199.21	196.57	196.94	199.76	197.69	198.03	199.16
216.46	217.3	217.51	217.04	217.33	216.82	218.83	218.73	216.8	217.6	216.89	217.6	217.54	218.68	217.75	216.95	218.34	216.88	217.58	217.89	217.82	219.17	218.27	218.51	218.33	218.8	215.5	217.02	217.38	218.25	217.25	216.78	217.05	218.66	217.75	217.51	218.6	216.53	217.44	218.2	218.43	218.78	218.34	217.45	217.44	217.1	217.84	217.84	218.36	216.05
194.62	192.72	194.15	194.45	196.25	194.11	195.45	194.61	193.43	194.2	194.85	194.56	194.93	194.12	196.26	193.59	193.13	193.59	193.25	194.41	192.8	193.81	192.98	194.86	195.05	194.41	193.15	195.39	194.75	194.59	192.88	194.12	194.32	195.02	194.28	194.15	194.31	193.29	194.12	193.55	192.8	195.2	193.81	193.03	192.79	193.63	193.89	194.48	191.71	193.51
197.4	198.3	197.25	199	197.01	197.72	198.74	199.33	198.4	199.15	198.07	199.57	199.63	197.83	197.41	199.41	198.11	199.19	198.85	199.01	199.07	198.07	199.36	199.88	198.86	198.73	196.86	201.12	198.31	198.63	198.34	197.2	197.86	197.31	198.63	198.12	197.17	199.17	199.82	198.47	199.19	199.72	198.75	198.51	199.62	198.73	197.13	199.13	198.1	196.89
203.72	202.02	203.81	203.32	201.49	202.65	204.33	202.24	202.56	203.23	203.96	201.79	202.69	200.16	201.4	200.47	203.58	202.22	202.29	201.85	201.95	202.47	201.36	202.93	202.26	202.15	200.61	202.51	202.22	200.9	202.36	203.03	200.98	201.38	202.59	203.3	203.44	204.56	203.61	202.21	205	201.91	201.67	201.62	202.88	202.15	201.97	203.7	202.47	202.62
194.81	196.38	196.92	195.13	193.9	194.77	195.44	196.16	195.55	195.28	194.45	194.67	195.71	195.32	194.7	194.76	195.27	194.98	197.13	197.01	195.44	195.14	197.5	195.34	196.27	194.34	195.48	194.9	194.93	196.13	196.11	196.12	194.95	194.56	196.25	195.03	194.16	194.92	194.69	195.31	195.09	194.83	195.78	196.84	195.11	195.58	196.12	195.48	196.07	194.45
202.29	203.09	204.04	203.42	204.8	203.63	205.25	203.16	203.41	203.64	202.14	203.26	203.22	202.63	204.04	204.52	202.03	202.91	203.27	203.58	202.64	201.6	203.26	202.66	203.58	203.95	202.86	202.63	201.5	204.61	203.45	202.86	205.38	203.85	202.66	202.96	203.47	203.47	203.52	203.16	203.52	203.47	204.3	202.88	201.92	203.25	203.38	202.48	202.73	203.14
199.8	202.19	199.75	200.5	199.66	200.95	200.12	198.61	203	200.8	199.87	201.13	201.18	198.74	199.8	198.78	201.35	200.78	200.33	199.82	199.2	200.42	201.85	200.94	198.86	201.05	199.65	202.89	199.82	199.9	200.67	200.23	199.75	199.38	199.9	198.94	199.24	200.49	200.02	201.05	198.97	202.32	199.6	199.99	200.6	199.41	200	201.27	200.94	199.49
211.41	211.33	211.97	211.48	213.64	212.96	211.08	213.05	212.05	211.06	210.42	210.15	211.9	211.77	212.63	212.57	211.98	212.83	211.2	211.42	211.55	210.62	211.32	210.68	211.68	211.76	211.36	211.33	211.58	212.74	213.76	213.54	210.97	210.75	210.45	211.28	211.08	212.11	212.48	212.4	211.82	209.97	212	212.28	211.07	211.25	210.65	213.01	211.77	211.85
207.28	208.27	206.2	208.55	208.03	208.1	208.5	209.19	209.5	209.36	208.04	208.85	208.35	207.72	208.86	207.16	208.45	208.21	207.79	209.3	207.85	208.34	207.94	208.46	210.39	207.05	210.05	207.52	210.18	209.24	208.45	209.18	207.86	206.94	208.01	208.25	206.89	207.68	208.61	207.81	207.5	208.64	208.86	209.31	208.78	209.23	207.03	208.21	210.19	208.68
208.87	208.26	209.36	210.62	208.6	207.71	207.69	208.36	208.98	208.31	208.83	207.2	208.11	206.8	208.83	209.17	208.34	208.16	208.53	207.81	208.44	208.58	209.63	209.33	208.63	210.02	208.57	209.25	209.03	207.26	207.53	209.29	209.51	207.97	208.71	207.45	208.75	207.25	208.35	210.3	208.95	209.53	208.01	209.68	207.41	208.25	208.43	209.86	208.96	208.36
208.7	209.14	205.83	207.49	207.32	208.01	208.85	207.68	207.81	209.44	208.21	207.01	207.81	207.16	208.19	207.01	207.85	207.34	210.02	209.84	207.83	208.83	208.33	208.15	207.39	208.18	208.59	206.95	206.32	207.02	209.14	206.48	208.61	206.29	208.53	207.3	209.09	208.11	208.93	206.56	208.28	208.55	208.33	206.48	207.41	207.77	206.62	209.76	207.23	207.8
200.52	199.74	200.58	202.07	201.11	200.45	200.17	200.49	201.37	200.46	200.79	199.51	200.56	198.87	201.3	199.77	201.33	202.2	199.48	201.01	200.6	201.32	199.41	200.67	199.1	199.51	198.66	199.69	201.65	199.11	199.31	199.45	199.81	200.4	199.49	201.07	199.21	199.88	200.69	200.91	201.51	201.92	200.45	201.44	199.51	200.69	199.7	200.11	202.03	201.91
206.08	206.27	207.48	207.46	205.59	206.37	206.3	206.63	205.43	206.2	206.64	205.26	205.54	207.66	206.74	206.54	206.31	207.06	207.82	206.41	207.84	207.17	207.36	206.93	207.55	207.37	206.05	206.24	206.06	207.11	206.99	206.19	206.46	206.37	207.27	204.82	206.15	205.79	205.04	206.22	205.21	206.09	205.96	206.52	205.36	207.43	206.56	205.8	205.84	205.37
212.37	212.69	210.89	212.69	212.76	213.7	213.08	212.71	211.33	212.21	211.61	213.49	213.89	212.64	212.77	213.42	211.97	212.47	213.16	212.56	212.39	212.19	212.16	212.89	212.12	211.77	213.05	214.26	213.28	213.19	212.28	211.64	211.8	211.87	213.49	213.32	210.2	211.24	211.92	211.71	212.56	213.57	211.21	212.96	212.09	211.81	212.49	210.39	211.7	213.31
206.32	205.69	205.83	206.29	205.62	205	204.23	205.31	205.83	205.87	204.61	206.06	204.45	206.49	204.08	206.11	205.58	206.24	207.16	204.31	205.42	206.1	205.32	207.22	204.62	204.87	205.85	204.91	207.45	205.98	205.54	205.3	204.63	205.8	206.63	206.24	206.59	204.89	205.65	206.93	206.61	205.58	206.1	205.1	204.67	206.11	205.76	205.52	206.35	206.52
212.36	213.84	212.31	210.59	213.18	211.52	212.63	210.28	212.09	211.86	211.89	211.22	211.69	212.89	212.69	212.68	212.82	212.7	211.92	213.29	211.94	212.3	210.81	211.43	212.53	211.77	213.28	212.04	211.75	212.39	210.64	212.94	212.9	212.6	209.7	212.33	211.71	212	210.41	211.88	213.05	211.68	212.12	210.9	210.8	212.01	211.83	212.1	212.47	212.35
193.95	194	193.64	194.72	195.02	193.43	194.07	195.09	193.63	195.57	195.09	196.01	194.25	194.47	194.22	194.1	194.99	194.39	192.73	194.42	194.29	195.68	194.49	193.38	195.31	192.47	192.89	193.52	194.2	194.15	193.2	194.22	193.84	193.85	194.09	194.63	193.72	193.17	194.39	194.26	195.02	195.3	192.97	195.04	194.13	192.98	194.19	195.4	195.1	193.64
208.3	205.66	206.32	208.33	207.57	208.7	207.54	208.56	208.33	206.75	205.25	207.84	207.4	207.19	207.24	209.3	209.31	207.08	208.52	208.16	206.41	207.19	207.98	207.83	207.93	208.47	207.52	207.73	209.69	208.86	207.77	208.37	209.07	208.11	207.87	207.15	208.29	207.36	207.1	207.78	206.78	208.32	207.38	207.14	208.44	206.46	207.12	207.2	205.79	208.64
208.52	208.74	207.77	208.29	208.95	209.22	209.4	208.87	207.92	209.11	209.51	207.24	207.86	208.62	208.99	208.34	208.69	206.87	207.31	208.68	206.12	207.32	210.04	207.42	210.26	209.37	207.31	207.27	208.28	207.2	209.55	210.19	208.9	208.49	208.74	207.96	209.66	209.09	208.78	208.7	208.05	209.68	208.5	209.65	209.39	208.91	208.12	208.3	208.48	209.72
215.13	217.34	216.69	218.68	217.75	216.32	217.35	217.53	217.63	217.72	217.76	216.19	216.86	214.74	216.97	217.07	217.16	215.83	216.21	217.75	216.93	216.61	217.24	217.43	215.62	216.57	217.63	217.29	217.78	215.86	215.91	217.6	216.82	217.64	216.34	217.4	217.87	216.77	216.88	216.67	217.42	217.41	217.47	214.82	217.52	216.75	217.91	217.63	217.52	217.38
219.32	216.51	216.4	216.39	216.58	217.98	216.52	216.83	215.26	217.71	215.95	217.33	216.16	216.39	215.62	216.15	217.02	217.55	217.07	218.33	216.6	217.03	217.02	218.14	214.71	216.15	217.14	217.02	217.89	216.93	218.02	216.92	217.08	217.03	216.35	217.89	216.67	216.05	217.7	216.98	216.67	217.33	217.68	218.82	216.74	216.99	217.21	216.76	218.15	215.97
206.99	206.66	206.67	205.22	206.88	206.63	206.26	205.1	205.71	209.52	206.34	208.75	205.98	205.98	205.38	206.18	205.76	207.01	205.93	205.31	207.34	207.12	206.02	207.19	206.01	206.61	207.28	206.62	205.35	205.15	206.84	208.21	205.48	206.58	206.18	207.24	206.62	206.09	204.91	206.36	207.85	206.27	204.76	208.87	206.41	205.7	207.77	206.56	207.46	207.69
199.89	200.29	200.62	198.69	200.96	200.67	199.1	200.89	200.76	199.61	200.07	200.63	201.03	198.71	201.16	199.91	199.84	202.78	199.88	199.37	201.22	200.44	200.94	202.29	199.74	200.11	200.61	201.22	201.64	201.14	199.62	199.49	201.15	199.81	199.26	200.4	201.66	200.49	200.01	200.74	200.48	198.53	200.53	199.39	199.6	198.73	200.33	200.54	200.07	198.97
208.48	208.68	209.62	207.42	210.18	209.25	209.43	209.13	208.33	209.06	208.81	208.63	208.13	208.82	208.49	208.78	208.79	209.09	210.69	207.84	208.47	209.57	207.89	206.48	207.92	209.82	209.26	210.18	209.09	207.31	208.39	208.73	209.5	208	210.8	206.55	209.56	207.23	208.25	207.61	208.65	208.71	206.97	209.78	209.13	208.42	206.93	210.62	208.54	207.95
212.65	211.61	212.26	211.17	212.02	212.49	210.78	212.04	211.41	211.69	210.04	210.8	210.37	211.46	210.29	210.41	211.21	211.94	211.69	211.21	211.29	210.67	212.44	211.06	211.65	212.44	210.58	211.13	212.2	211.15	211.33	211.49	212.64	210.53	210.32	211.06	212.1	211.35	212.77	212.36	212.79	212.63	211.14	210.81	213.12	211.77	210.49	211.38	212.59	210.73
209.22	208.98	209.09	209.16	208.75	207.5	209.38	208.31	207.75	208.3	207.75	208.37	208.02	207.39	207.85	208.32	207.84	209.99	208.78	208.95	208.8	208.7	208.39	208.74	209.01	208.38	208.35	208.05	208.31	209.41	208.83	207.45	209.7	209.52	207.69	209.48	208.05	207.64	209.05	207.83	207.77	208.83	210.82	209.16	207.85	210.4	208.05	208.33	208.71	208.35
209.05	207.83	209.34	209.33	208.72	208.98	207.51	207.89	208.93	210.01	207.73	209.19	206.89	208.25	205.74	208.87	207.79	210.81	206.74	209.91	207.94	209.13	208.5	208.48	208.7	208.92	209.14	207.19	207.1	208.47	207.82	208.64	207.74	208.29	208.68	209.47	209.59	208.86	210.84	208.21	209.68	208.27	208.61	210.9	209.6	208.35	209.68	208.03	208.24	207.22
209.68	209.46	209.4	209.1	209.37	209.77	209.02	210.16	209.98	210.77	209.42	209.05	208.92	209.83	211.38	209.42	210.55	210.16	209.86	210.57	209.26	208.87	210.88	208.98	209.19	209.43	208.73	208.63	208.71	210.2	212.03	209.47	209.35	208.88	210.04	208.91	208.3	208.44	209.37	210.15	210.08	210.45	209.26	210.65	209.33	207.74	208.57	210.18	209.76	208.8
207.43	207.68	208.37	208.43	208.71	206.9	206.93	208.45	207.79	208.09	207.57	207.72	208.34	207.55	207.66	207.67	208.16	208.08	207.48	208.06	207.98	208.95	208.14	208.35	209.26	208.05	207.82	208.24	207.62	208.89	207.61	206.45	206.19	208.98	207.02	206.6	206.41	207.79	206.77	208.1	207.37	209.65	207.94	206.62	207.62	207.73	207.36	207.64	208.64	207.8
209.44	209.63	209.68	209.42	209.16	208.46	209.78	208.23	208.96	209.5	210.9	208.68	208.61	210.21	210.08	210.03	209.56	208.93	210.6	209.47	208.93	208.27	210.31	209.37	212.36	208.65	209.29	208.22	210.65	209.65	208.68	209.86	208.44	210.53	208.9	210.27	207.66	210.26	209.82	210.67	208.9	208.13	208.98	208.75	208.73	209.48	208.49	210.53	209.11	208.44
211.58	211.83	211.6	210.09	212.88	210.64	210.68	211.79	212.67	212.38	210.6	210.63	211.43	211.52	212.52	213.04	212.06	212.25	212.29	212.86	211.06	212.73	211.32	211.95	211.1	211.21	211.42	211.56	211.95	211.87	211.16	211.45	212.85	211.81	209.96	211.6	211.05	212.25	212	211.09	211.26	211.19	212.63	210.96	211.01	211.16	211.06	210.56	213.48	211.59
202.87	203.3	203.03	203.49	203.05	204.96	203.55	202.21	202.63	202.86	204.06	203.89	205.09	203.68	202.74	203.63	203.55	203.75	202.49	203.62	204.78	202.72	202.06	203.55	204.92	203.72	203.27	203.54	205.56	202.14	201.51	203.8	202.53	203.54	203	203.43	203.75	204.57	204.2	203.25	203.69	202.91	202.73	203.78	204.96	203.86	202.48	205.55	202.83	203.86
204.71	204.64	204.43	204.51	204.06	204.89	205.23	205.06	206.18	205.48	204.89	202.8	204.82	205.41	203.46	203.27	205.1	204.23	204.94	204.64	205.34	204.22	206.17	203.5	206.01	206.04	205.61	203.31	204.21	204.49	204.51	205.54	205.31	203.75	203.76	202.9	205.83	203.95	204.19	205.02	205.36	204.96	205.5	206	204.15	206.14	204.88	204.43	204.57	203.73
200.56	201.47	200.84	200.73	199.72	199.47	200.83	202.06	200.79	199.72	201.21	198.36	201.27	198.4	201.23	199.34	200.57	200.3	201.36	201.42	200.96	200.74	200.66	201.21	199.98	201.35	200.78	200.16	198.92	200.17	199.97	201.06	201.64	198.78	200.16	200.35	200.91	200.35	201.77	200.39	200.65	200.95	200.49	200.96	199.88	199.38	201.77	200.62	200.56	199.73
211.54	211.52	210.85	212.52	213.51	212.75	211.92	211.27	212.38	211.72	212.34	212.26	211	212.13	212.42	212.26	211.67	212.61	212.67	210.79	212.33	211.82	210.57	210.8	211.94	211.72	210.93	211.85	212.17	210.99	211.83	211.19	213.53	212.18	212.49	210.93	210.63	208.69	211.59	210.51	212.63	211.48	210.64	211.22	211.67	209.85	210.76	210.8	210.99	211.98
203.16	202.54	203.74	201.75	202.85	202.97	203.43	203.03	202.1	202.32	203.05	202.99	200.92	201.82	202.34	203.73	201.42	201.39	201.48	201.26	203.25	202.58	203.15	202.86	201.64	202.66	202.78	203.96	203.48	201.86	201.89	202.5	203.62	202.5	203.35	202.36	201.87	203.96	203.15	202.28	203.53	205.3	204.21	202.58	202.43	201.98	202.18	203.26	201.71	203.23
208.72	208.47	208.75	210.4	209.46	209.84	207.36	209.21	208.15	209.55	208.74	209.84	207.78	210.21	208.86	209.6	209.61	208.74	207.83	208.83	210.14	207.91	208.55	208.79	207.4	210.26	209.56	209.38	209.11	206.96	207.87	209.24	208.92	208.63	209.95	206.51	207.86	208.68	209.66	208.57	208.13	207.29	208.01	207.56	209.58	210.71	209.3	208.59	207.71	208.4
201.82	203.22	204.39	203.5	204.24	203.23	202.35	202.36	203.82	203.16	202.84	203.85	204.16	202.7	203.38	202.81	203.43	201.53	202.79	203.16	204.89	205.09	202.79	204.22	203.1	200.83	204.03	203.8	203.42	202.73	203.27	203.04	204.36	202.62	203.94	203.25	202.02	203.87	203.06	203.5	203.21	204.14	203.86	203.03	202.02	203.58	202.98	202.77	202.98	202.32
214.13	216.82	216	217.43	217.88	216.69	216.32	218.61	218.13	214.79	218.13	216.58	218.66	217.51	217.5	217.54	218.06	216.46	216.17	216.71	217.27	217.66	218.68	216.77	216.88	216.85	216.74	216.74	216.83	217.53	216.98	216.82	217.16	217.41	217.72	218.27	218.07	216.7	215.14	215.12	217.32	217.6	216.75	218.01	217.16	217.04	218.4	216.55	217.05	215.5
214.54	214.85	213.36	213.46	213.44	214.11	214.93	213.95	213.85	214.04	214.25	214.4	213.26	212.54	214.43	213	213.81	212.41	214.32	213.41	213.49	213.4	213.62	214.35	213.38	214.57	212.65	213.39	214.69	213.81	214.25	214.82	213.62	213.06	211.72	214.18	212.58	213.53	213.25	214.02	214.41	214.62	212.18	213.74	214.03	213.8	214.34	213.57	214.17	212.29
204.69	201.97	203.65	203.24	202.79	202.65	202.02	203.79	204.22	204.04	202.74	203.38	204.99	203.4	202.16	203.6	202.92	203.23	203.33	202.83	202.31	202.4	204.15	202.82	202.45	203.66	201.48	204.46	202.84	202.82	202.36	203.13	202.57	204.24	203.76	202.23	204.45	202.69	204.09	203.46	202.63	202.9	205.18	202.16	203.34	204.1	202.36	204.68	202.26	203.13
213.26	213.95	214.01	214.68	213.61	214.53	214.3	214.85	214.34	214.25	214.04	213.65	213.94	213.63	213.25	213.93	212.18	213.24	214.57	214.97	213.61	213.85	212.64	213.68	212.38	214.26	215.72	214.31	214.49	213.26	212.34	215.07	214.51	214.04	215.62	213.81	214.23	212.69	212.92	215.15	211.7	212.96	213.12	211.55	214.25	213.26	214.82	212.51	214.93	214.58
203.42	204.23	203.27	204.94	202.31	203.49	202.66	204.15	203.78	204.18	202.71	205.7	203.56	204.11	203.79	204.35	203.81	202.16	203.25	202.42	205.18	204.21	205.11	204.41	203.66	203.28	203.81	204.39	203.88	201.61	202.81	203.11	204.82	205.28	204.37	203.55	204.16	203.58	204.47	203.51	203.99	205.34	202.79	204.94	204.29	204.27	204.14	202.35	205.11	202.96
209.93	209.52	210.45	209.29	209.86	207.69	210.39	210.1	208.94	209.78	211.87	209.1	209	209.68	208.68	208.55	209.28	209.03	210.11	208.81	208.23	209.31	208.15	209.22	209.96	209.72	209.95	209.43	208.12	209.75	208.87	210.67	209.06	210.1	210.74	208.86	206.41	211.66	211.29	208.67	209.95	209.66	209.57	208.18	210.9	208.2	209.36	208.42	209.5	210.67
216.86	217.36	217.4	215.32	215.74	215.63	217.07	216.93	217.98	217.43	215.83	216.92	217.36	216.82	217.65	217.41	215.94	216.09	215.85	216.39	218.63	216	218.02	216.92	216.33	216.68	217.6	216.73	218.14	216.28	217.54	217.16	217.87	216.61	217.95	216.76	218.13	216.88	216.39	219.17	216.41	218.64	217.02	217.28	217.39	214.92	215.97	216.96	218.4	215.86
198.55	198.53	197.56	199.36	197.36	198.83	198.04	198.42	199.34	197.29	200.09	199.57	198.76	198.6	197.66	199.43	198.13	198.94	198.05	197.17	196.83	198.34	197.91	198.27	197.68	199.86	196.7	199.94	199.77	199.27	197.56	196.47	199.54	198.8	198.33	197.64	197.92	197.35	196.79	197.4	198.57	199.24	198.85	199.21	197.71	200.13	201.02	198.88	198.75	198.75
217.16	215.47	217.71	215.54	218.81	217.84	217.33	215.56	217.93	216.46	217	215.99	215.32	217.89	216.8	215.65	217.18	217.16	216.14	216.88	217.4	218.13	218.64	218.36	215.42	216.72	216.49	215.91	216.35	216.39	216.41	217.63	216.76	218.57	216.98	215.12	217.34	218.64	218.89	217.85	217.36	216.39	217.73	216.84	217.5	216.49	216.71	217.61	218.1	216.6
207.07	206.3	204.52	206.7	205.56	207.29	207.11	207.43	206.98	205.76	206.76	205.77	205.27	206.6	208.52	206.22	205.98	207.27	204.22	204.41	207.86	206.75	206.87	207.1	205.4	205.87	205.24	206.25	206.73	204.4	206.61	205.66	207.35	206.2	206.32	206.58	207.61	207.2	207.23	206.02	206.87	205.64	207.28	204.6	205.13	206.63	205.25	205.3	205.5	206.79
205.29	202.22	203.32	206.04	203.59	204.89	203.26	203.65	203.44	203.7	203	203.18	201.96	202.53	202.68	203.64	204.34	202.04	202.64	205.35	203.49	203.41	204.33	204.98	203.54	203.96	203.9	204.87	204.36	203.24	204.82	203.7	204.45	203.16	202.09	203.91	203.93	203.83	202.89	203.69	202.3	204.42	205.55	202.77	204.29	204.6	204.06	203.55	204.06	204.63
203.25	203.3	205.28	203.38	203.74	202.71	203.92	203.58	203.58	205.03	204.26	204.42	203.18	202	204.49	203.05	204.12	204.05	201.97	204.33	203.41	202.8	203.46	204.11	203.71	203.51	202.88	203.28	201.93	205.2	203.95	204.55	202.75	203.89	202.82	202.65	205.13	203.55	204.9	202.42	203.65	203.99	203.09	202.41	203.8	202.78	201.76	204.08	202.68	202.97
201.38	200.41	200.81	201.37	200.14	201.69	201.73	202.14	201.62	200.68	201.93	202.05	198.93	200.73	199.82	201.99	200.1	201.26	200.63	202.1	199.84	200.83	201.08	199.89	200.78	202.68	201.57	201.56	201.17	200.72	202.48	202.06	202.07	201.78	201.14	200.8	200.28	203.62	201.15	200.39	200.52	201.89	199.43	199.62	201.14	201.07	200.53	199.66	201.13	201.39
208.07	209.75	209.16	211.04	209.29	207	210	209.57	209.87	210.51	209.89	209.07	210.99	208.44	208.95	211.32	209.22	209.35	209.29	209.89	211.3	209.28	207.12	210.49	208.41	208.44	209.45	209.86	208.9	210.02	209.4	209.08	209.19	211.93	207.1	208.24	208.02	208.16	210.29	209.64	209.5	209.18	208.7	209	207.77	208.49	209.14	209.78	208.97	209.31
211.08	212.1	210.91	212.9	212.53	210.49	212.6	213.42	210.44	212.35	211.07	211.14	212.26	210.84	211.22	210.92	211.87	212.67	210.53	209.4	212.64	211.37	210.7	210.55	210.5	213.04	213.86	211.46	211.87	211.27	213.71	212.6	211.55	212.08	210.86	211.75	211.98	212.43	211.32	211.29	210.7	213.25	210.99	212.6	211.24	210.79	212.24	211.79	212.03	212.18
212.23	213.73	214.34	212.92	212.67	213.13	211.99	214.32	213.23	213.78	212.25	213.16	213.31	212.1	212.13	213.3	212.44	213.05	214.33	213.45	212.61	213.22	212.64	213.73	212.76	213.96	213.78	213.62	213.88	212.91	214.73	213.42	212.93	211.55	213.56	214.55	213.87	214.41	212.28	214.59	213.25	213.31	212.82	213.59	212.35	213.7	212.99	213.49	213.08	212.63
211.57	211.53	211.24	213.1	212.08	212.13	211.36	212.42	212.07	212.1	212.28	210.44	213.16	212.53	212.69	212.16	211.79	211.55	211.13	211.69	210.6	211.25	210.1	212.31	212.06	213.17	211.05	212	212.21	210.6	212.39	210.92	212.33	211.56	211.68	211.57	211.58	212.81	212.59	210.68	210.84	210.06	210.62	211.71	210.7	210.94	212.99	211.52	212.12	213.05
196.71	200.61	199.81	201.01	198.75	199.52	199.76	201.37	200.15	199.08	198.92	199.67	200.49	200.83	199.64	200.09	199.93	199.27	200.75	199.07	199.32	199.76	199.5	199.4	200.61	200.08	200.2	199.04	198.34	198.54	201.59	200.42	198.35	199.18	198.93	200.01	201.36	201.36	198.29	197.39	200.3	200.08	198.44	199.2	198.67	198.68	199.63	199.82	199.69	200.68
206.56	207.7	206.22	207.03	205.75	206.09	205.87	206.19	205.46	206.6	206.01	207.31	205.65	207.41	205.95	207.75	205.57	206.45	204.33	206.45	207.32	206.24	204.71	206.39	208.17	206.9	206.9	206.21	206.09	206.83	207.87	206.41	206.01	207.11	205.12	206.14	205.34	206.04	207.44	205.25	206.36	205.6	204.26	206.57	204.96	207.71	205.1	206.93	206.38	206.46
201.64	202.85	200.69	203.23	202.14	202.06	202.15	202.92	202.8	202.2	203.21	203.84	202.51	201.66	202.69	202.02	202.33	203.82	202.97	203.06	203.82	203.2	203.16	201.59	202.66	202.54	202.16	202.01	202.93	203.15	202.66	203.49	200.54	202.41	203.34	202.79	203.82	201.32	202.81	203.07	203.05	203.17	204.46	203.98	203.61	201.13	202.37	202.24	203.88	202.5
196.09	193.59	193.19	195.4	192.98	195.13	194.44	192.99	194.36	194.87	193.53	193.83	194.99	194.47	194.78	193.73	193.48	193.84	192.97	194.8	194.77	192.79	193.52	195.1	193.01	192.4	194.7	195.73	196.95	195.31	195.05	193.04	193.1	192.56	194.31	195.14	193.94	194.58	193.94	193.91	194.15	192.87	196.54	194.21	193.77	194.77	194.49	194.63	194.33	193.6
210.63	211.44	210.9	211.63	212.12	212.24	211.75	212.17	210.94	210.49	211.75	211.02	211.34	211.71	212	210.17	210.8	211.63	212.39	212.76	209.75	211.27	211.73	213.02	213.21	211.54	212.11	210.86	211.81	211.44	211.61	211.61	211.69	210.05	212.05	212.72	212.43	212.17	212.33	211.91	213.74	211.76	209.74	213.07	209.68	211.38	212.18	211.03	211.89	211.26
216.06	216.46	216.43	217.16	215.85	216.47	216.89	215.32	215.87	215.82	215.01	216.59	217.12	217.39	215.82	218.03	217.86	217.82	216.55	216.82	216.61	216.13	217.39	217.27	217.54	217.8	217.34	216.19	216.91	216.82	216.44	216.72	216.6	218.6	217.9	216.9	215.15	217.79	218.02	216.81	217.53	217	216.91	217.1	216.78	216.88	217.05	217.89	216.32	218.89
217.41	215.92	217.48	218.11	216.69	217.24	217.62	217	218.05	216.3	218.09	216.83	215.67	218.22	218.1	215.59	216.46	216.23	217.57	216.12	217.71	217.13	216.99	216.37	217	217.38	217.14	216.25	215.95	216.94	216.54	217.41	216.98	218.31	216.45	217.8	216.34	217.62	216.84	217.54	216.09	217.49	218.65	217.1	215.42	216.16	216.99	217.2	216.67	215.63
208.47	209.13	208.09	209.71	207.55	211.26	208.7	208.17	209.25	208.8	210.03	209.57	208.67	208.59	208.09	208.96	207.96	207.21	209.71	208.78	208.6	208.33	208.04	209.25	210.07	208.47	208.28	209.89	209.54	209.23	208.95	210.28	209.13	207.89	209.35	208.89	208.08	208.23	209.87	209.08	208.72	208.64	208.84	207.47	210.61	208.46	207.94	209.57	209.67	209.45
218.18	217.77	216.54	218.14	218.02	218.33	219.18	216.43	218.04	217.84	216.94	217.11	218.41	217.43	216.52	217.41	217.72	218.03	218.69	218.09	216.82	218.16	217.11	217.77	216.92	217.68	216.36	218.79	219.64	217.82	217.44	217.75	219.58	218.62	218.68	218.51	220.01	217.98	219.64	216.93	218.38	217.91	218.46	217.76	218.1	218.45	217.04	216.52	218.52	218.18
211.06	210.89	211.81	211.82	211.91	211.19	212.12	211.19	212.86	210.92	212.57	212.01	211.46	212.13	211.3	211.76	213.32	211.1	211.61	211.36	210.97	209.32	213.22	211.48	212.78	210.53	212.74	211.39	211.26	210.81	211.65	210.88	210.37	212.76	211.04	211.54	211.16	210.5	212.53	212.21	211.89	211.71	211.42	211.19	211.79	213.14	210.07	210.95	212.74	210.44
199.02	199.54	199.93	198.55	199.33	197.53	199.38	200.77	199.2	199.09	201.61	198.36	198.59	199.95	198.8	198.21	200.37	200.19	197.87	199.08	199.65	199.41	200.46	199.61	200.54	200.55	197.83	199.44	200.63	199.51	199.97	199.67	200.07	198.97	198.51	197.82	199.78	198.43	199.12	201.19	198.93	200.25	199.28	198.33	199.6	199.84	200.35	200.22	198.15	198.01
204	203.2	203.81	202.28	204.61	203.67	205.31	201.99	203.55	202.58	205.52	204.99	205.22	204.95	202.32	204.22	203.99	203.16	204.99	202.2	202.81	202.86	203.73	203.63	204.06	203.33	203.47	205.01	203.03	203.72	203.45	203.11	201.89	203.17	204.55	203.79	202.94	204.63	204.16	203.83	204.76	204.11	202.62	204.14	204.55	202.79	203.47	202.94	204.88	203.57
201.95	204.4	203.08	203.23	204.54	202.6	203.8	202.79	202.53	204.27	203.03	204.04	204.26	202.87	202.12	202.91	202.5	203.41	204.99	203.28	203.54	203.54	201.49	202.2	203.65	202.71	203.16	202.6	204.14	206.13	203.18	203.67	205.33	202.02	204.02	204.79	204.61	200.5	203.45	203.69	203.57	202.87	204.29	203.18	202.59	202.18	203.59	204.84	203.16	203.85
207.49	208.55	207.84	208.29	208.56	209.22	210.22	209.65	208.15	208.07	209.7	206.17	207.67	207.49	209.77	210.23	208.09	208.72	209.21	210.41	210.31	208.33	209.7	208.49	209.89	208.91	207.56	209.11	209.22	208.79	207.17	208.16	207.84	207.48	210.41	208.41	207.32	207.79	209.44	207.54	210.19	208.96	208.46	208.11	208.43	209.42	207.05	209.26	207.82	208.84
203.28	204.1	203.24	203.84	204.93	204.03	204.26	204.55	202.6	204.26	204.68	203.43	203.29	202.47	204.6	202.61	202.91	203.6	204.9	203.71	203.45	204.49	203.89	203.28	203.03	204.26	203.49	203.59	203.18	203.83	204.89	204	205.3	204.12	205.45	204.83	203.3	203.21	204.21	203.71	203.58	203.36	202.07	204.05	203.74	206.16	203.29	202.82	203.81	202.37
207.78	206.97	206.44	206.28	208.28	206.37	206.38	206.92	208.45	208.22	207.42	207.17	209.86	208.08	208.96	208.23	206.34	207.56	207.13	207.85	206.73	207.91	207.84	205.67	206.82	207.34	206.8	208.14	207.22	207.47	208.69	207.62	207.77	207.69	207.13	209.52	208.42	207.81	207.08	206.6	209.42	207.5	207.17	206.85	206.56	207.53	206.02	207.15	207.69	207.82
206.67	207.92	208.6	207.47	209.36	209.36	207.85	208.19	206.12	206.43	208.37	208.35	208.42	207.81	209.09	209.11	209.19	207.74	207.94	208.86	207.87	207.67	207.6	207.95	208.06	206.15	207.27	208.09	208.89	208.24	209.61	208.39	208.1	209.83	208.39	209.11	207.83	208.98	208.65	208.11	209.03	208.83	209.03	208.43	207.82	209.12	209.73	208.85	207.88	208.81
207.36	206.83	207.91	207.19	209.29	207.6	208.39	206.92	208.42	208.08	208.49	207.83	208.43	207.65	209.35	207.93	209.06	210.22	207.74	208.26	210.06	208.57	210.07	208.45	210.39	207.95	207.03	208.26	208.72	208.96	208.82	208.98	209.1	209.03	209.6	207.87	208.64	209.32	209.46	209.28	209.96	209.7	208.72	208.73	207.47	208.2	208.39	208.57	209.09	206.96
202.69	203.51	203.37	204.31	204.98	203.4	203.76	202.51	202.44	203.34	202.54	204.22	203.26	201.19	204.54	204.5	202.64	204.23	203.61	204.97	203.49	203.83	203.13	202.73	203.53	203.27	205.71	201.36	204.94	204.34	205.59	203.18	203.15	203.13	204.01	204.45	204.33	203.51	203.55	203.33	202.66	203.54	204.1	204.82	202.89	204.01	203.62	203.35	204.05	202.4
203.03	204.5	203.85	203.32	202.62	202.56	202.58	201.87	204.74	202.35	201.85	204.1	202.2	204.5	203.65	201.71	203.34	202.01	203.55	202.87	203.6	202.87	201.49	202.86	202.03	204.1	204.02	202.33	203.8	203.38	203.16	202.61	202.76	202.82	203.7	202.99	203.52	203.14	203.4	203.5	203.85	202.52	204.28	202.8	202.7	203.15	203.03	203.41	201.66	206.07
199.75	201.07	199.86	200.9	201.72	200.69	200.62	200.39	199.64	198.48	200.86	202.4	199.88	200.54	198.66	200.55	200.22	200.36	200.21	199.88	199.81	200.56	200.71	200.2	199.77	199.75	200.12	200.96	200.74	200.77	200.12	199.02	199.43	201.01	201.37	201.33	200.83	199.55	199.2	201.2	200.24	199.51	199.38	201.43	200.39	201.39	199.87	202.3	201.65	200.19
207.21	207.2	209.44	208.2	208.21	208.95	208.87	209.9	208.59	209.95	209.55	209.31	208.49	208.7	209.08	208.74	209.21	209.58	207.91	207.84	208.68	209.38	209.09	209.48	209.47	208.5	210.02	210.13	208.8	207.04	209.41	209.1	206.81	208.64	207.66	207.43	209.58	208.91	208.24	208.53	209.16	209.67	208.31	208.78	208.33	207.99	209.92	207.74	208.21	208.29
208.69	209.2	209.17	207.3	208.32	209.02	207.85	209.52	207.56	209.59	207.62	207.71	208.71	210.5	207.73	208.53	207.96	207.95	207.56	209.06	208.94	209.48	208.1	208.48	210.66	208.85	207.18	208.86	207.59	209.2	209.37	207.84	206.86	208.78	208.17	207.59	208.68	208.42	207.58	208.01	207.82	208.1	207.7	209.94	207.74	208.58	208.37	207.23	208.12	207.84
203.86	203.32	203.12	204.07	202.54	202.51	203.63	202.05	202.27	203.03	202.16	203.36	205.7	203.5	202.85	202.92	204.98	204.47	204.93	204.05	204.85	202.61	202.93	203.36	203.53	202.46	203.86	202.18	205.26	202.66	203.69	204.61	202.25	203.09	204.17	202.2	204.34	206.53	204.45	203.77	203	204.19	202.61	203.12	203	204.95	204.87	203.22	203.81	202.79
207.98	209.58	209.7	209.25	208.51	207.31	209.47	207.59	208.82	206.5	209.83	208.63	207.55	210.18	208.16	209.12	208.12	208.19	208.51	207.58	209.03	208.61	209.85	208.78	208.74	208.39	208.55	209.76	208.58	208.64	207.88	209.04	208.63	206.64	209.18	207.14	207.99	208.19	208.35	209.35	210.33	210.29	207.3	208.1	208.11	207.48	208.21	208.17	208.17	209.26
217.49	218.19	215.85	217.03	215.43	217.74	216.92	217.31	218.01	218.42	216.96	217.92	218.24	216.84	215.85	217.65	217.69	217.34	217.1	216.92	218.8	216.83	219.78	217.74	216.59	217.38	217.56	216.07	216.38	215.72	217.16	216.4	216.87	216.83	216.56	219.02	216.87	216.22	216.9	217.5	218.03	216.14	217.16	215.96	217.05	216.09	215.8	217.24	216.74	217.35
218.45	216.57	219.48	218.45	220.24	217.52	217.07	217.12	216.35	216.04	217.37	217.68	218.58	216.89	217.91	217.7	216.31	216.88	217.81	217.8	217.26	218.34	217.08	218.37	218.38	216.83	217.58	216.37	218.15	218.14	218.06	218.12	217.6	217.97	218.67	217.04	217.91	216.95	218.16	217.72	218.29	219.8	219.48	219.33	219.14	218.39	217.71	218.08	219.18	218.29
211.57	211.67	213.15	212.19	214.25	210.12	212.22	212.66	211.88	211.55	210.71	210.69	212.55	212.01	209.79	210.41	210.84	211.06	211.53	212.18	211.12	211.95	210.5	210.29	211.32	211.97	212.57	211.6	210.38	211.56	212.68	211.13	211.14	213.18	210.03	210.24	212	210.97	212.67	211.97	213.59	210.16	211.4	212.26	210.85	211.82	211.29	212.37	210.58	211.3
197.61	197.01	198.01	198.85	197.89	197.42	197.61	198.2	197.18	199.51	199.76	198.49	197.82	196.44	198.56	197.55	195.97	196.54	198.06	197.62	196.98	197.67	196.97	198.07	198.22	197.17	197.31	197.69	197.39	198.69	197	197.73	200.2	198.54	197.34	197.74	197.83	199.03	198.66	198.52	197.41	198.4	197.62	196.58	198.22	198	197.5	198.92	198.28	196.82
207.37	207.53	208.26	207.72	207.48	208.28	208.4	209.13	208.44	208.15	208.11	209.13	207.97	209.04	208.31	209.63	209.81	208.44	207.25	209.3	207.8	207.56	208.47	207.97	209.45	207.79	208.75	209.99	209.89	207.1	208.5	209.26	208.21	209.29	209.68	208.79	207.43	208.02	208.24	206.29	208.64	209.36	209.46	210.09	207.93	208.44	207.33	209.26	208.58	209.28
213.18	212.38	214.01	212.75	212.7	212.87	213.16	211.28	213.11	213.43	213.41	212.46	213.26	213.13	212.5	214.53	211.45	211.88	212.64	212.64	212.88	214.46	212.06	211.21	213.57	212.34	215.9	211.75	212.71	212.39	213.41	214.64	212.83	210.87	213.68	212.19	214.03	212.37	213.04	213.49	213.84	214.64	212.67	212.09	212.82	212.91	213.1	214.25	214.44	213.11
201.83	200.26	202.56	203.18	201.64	201.89	201.5	201.93	202.42	201.88	203.85	202.58	201.36	201.21	203.01	202.38	202.31	202.59	202.46	202.48	203.85	201.65	202.55	201.2	203.63	204.49	202.99	204	202.07	202.44	202.22	201.74	202.1	202	201.53	201.66	203.87	202.69	201.47	202.12	202.34	202.31	202.09	203.96	201.9	201.48	201.69	202.06	201.49	200.9
202.9	203.1	203.97	202.55	203.25	203.7	203.79	204.26	203.24	204.52	203.74	203.12	203.35	203.61	204.14	203.43	204.52	204.57	205.02	203.47	202.72	203.46	204.65	204.12	203.99	204.31	203.04	203.32	203.35	205	203.96	205.04	205.06	203.1	204.24	204.39	203.8	203.77	205.12	202.36	203.95	204.22	205.36	203.75	201.57	203.85	204.44	203.12	203.96	202.07
216.03	216.36	217.04	218.85	215.7	216.9	215.63	216.79	216.78	217.26	215.25	216.68	217.38	216.88	216.36	216.88	216.68	217.73	217.27	218.16	218.42	216.22	217.43	217.95	216.95	218.68	216.04	217.05	217.14	217.88	216.92	215.43	215.85	217.22	216.71	217.35	216.52	217.64	217	216.56	215.25	216.97	216.56	216.34	217.35	216.19	216.71	216.69	215.75	217.39
202.8	203.42	204.02	203.58	203.75	204.55	204.16	204.52	204.75	202.84	203.64	203.86	203.29	203.74	203.22	202.19	203.47	203.57	203.55	203.39	203.06	202.57	203.44	204.19	203	204.35	203.83	201.11	204.15	203.9	202.83	203.84	202.18	203.63	201.29	202.85	203.79	202.54	202.92	204.43	202.52	204.03	203.53	204.61	202.31	202.49	203.59	201.81	204.06	205.04
199.34	199.46	197.89	199.12	198.66	199.69	199.48	198.1	199.61	200.03	198.96	198.01	197.93	198.92	199.98	200.36	199.32	199.1	200.04	198.66	198.62	200.13	198.44	200.63	200.64	200.57	199.12	200.04	200.53	198.41	198.81	198.75	199.72	198.24	199.06	199.32	198.59	198.34	200.08	199.09	200.5	199.86	198.66	199.69	200.83	199.89	199.62	200.22	201.29	198.62
211.62	210.89	211.68	211.73	210.29	212.05	210.6	211.17	210.91	210.5	211.7	211.55	212.34	212.19	211.49	212.22	212.41	212.26	210.64	209.16	212.87	211.98	210.73	211.61	209.58	211.88	210.8	211.72	212.04	210.45	212.02	209.67	211.49	211.89	212.05	212.53	211.91	211.09	211.86	212.65	212.77	211.4	209.32	213.31	210.28	212.17	213.7	211.66	211.24	210.64
208.59	208.71	208.52	211.3	209.67	208.13	208.81	208.6	210.27	208.56	208.72	207.79	208.61	207.76	207.97	208.06	208.85	209.11	209.18	207.73	207.83	208.03	209.67	209.03	208.64	208.61	210.47	209.71	207.39	208.44	209.63	207.97	207.26	208.62	207.93	208.98	208.37	209.29	208.67	209.79	208.75	210	210.48	208.73	208.86	209.91	207.25	207.86	208.4	209.21
210.14	208.4	207.66	209.51	207.23	210.65	208.16	206.24	208.59	208.79	209.25	208.91	207.09	206.83	208.6	209.03	209.36	208.53	210.45	209.44	207.37	209.3	206.82	208.91	207.07	209.04	208.96	209.9	207.92	207.09	208.89	208.29	210.12	208.99	209.2	209.74	208.43	209.2	208.8	209.36	208.64	208.16	208.81	208.16	208.68	207.63	208.66	209.11	209.27	208.84
208.4	210.49	207.73	209.29	207.04	208.86	207.83	209.68	209.06	209.18	208.77	208.65	210.16	209.22	207.62	208.51	208.05	209.7	210.35	209.93	209.15	210.14	209.87	208.59	209.38	210.42	210.18	210.63	209.38	210.18	210.17	208.24	207.5	210.4	209.28	208.32	207.9	211.38	209.41	210.81	210.02	210.98	210.7	210.63	208.05	208.63	208.18	210.97	207.93	210.25
218.48	217.03	217.23	218.12	217.14	217.67	218.15	219.33	216.38	216.51	218.36	217.22	215.94	219.14	217.03	218.76	217.3	216.69	217.3	216.59	217.53	218.27	216.44	218.97	216.73	217.2	215.89	217.04	218.29	218.3	217.74	216.89	216.68	219.25	218.16	217.98	217.59	217.32	216.49	216.72	218.71	218.71	217.38	217.32	217.66	217.51	217.82	216.43	217.6	216.9
217.37	217.72	217.5	217.25	216.57	216.81	217.01	217.61	218.88	216.63	216.01	216.11	216.38	216.35	216.59	216.66	217.51	216.58	217.01	218.55	218.03	216.68	216.93	215.96	216.91	218.31	216.04	217.31	218.31	217.07	215.89	216.99	218	217.41	217.16	216.55	217.48	217.2	216.33	216.88	217.74	216.44	216.23	219.02	216.31	217.16	215.67	217.8	216.3	217.86
201.08	200.56	198.67	200.03	200.35	201.6	201.15	201.07	200.07	199.79	200.12	199.74	202.22	200.51	199.91	200.54	200.36	199.39	199.37	201.3	198.28	199.82	200.81	200	201.09	199.8	200.53	198.45	199.11	200.01	200.76	201.12	200.08	198.85	201.04	199.81	199.42	200.13	200.35	199.02	199.19	200.57	201.39	201.62	199.57	200.7	200.48	200.9	199.81	200.96
203.35	204.26	203.83	203.26	205.03	202.63	204.99	202.98	205.05	204.44	203.26	203.84	204.17	203.23	202.42	204.17	204.72	203.28	203.38	204.08	204.25	204.29	203.34	202.64	203.99	204.07	204.33	201.96	204.62	204.48	204.23	204.39	204.57	203.79	203.61	203.6	202.91	204.07	204.29	203.74	202.29	205.02	202.67	204.54	202.36	203.2	205.48	205.65	203.6	201.94
214.72	213.12	212.2	212.61	215.54	214.36	215.43	213.3	214.3	213.08	212.02	213.15	213.15	212.6	213.95	214.98	212.75	212.8	213.53	213	212.78	213.71	212.62	213.06	213.67	213.62	214.21	213.12	214.94	214.76	213.18	212.12	212.22	213.86	215.02	212.71	213.24	214.81	212.97	215.06	214.65	213.25	214.22	213.75	212.94	215.16	214.76	215.37	213.62	212.64
214	213.02	213.46	211.89	212.55	210.73	212.65	211.08	211.61	210.58	212.59	210.92	212.02	212.12	211.15	213.41	212.66	212.17	211.52	213.03	212.06	212.43	212.33	211.62	213.14	212.54	212.47	210.39	213.36	212.09	211.54	212.91	213.53	212.56	213.81	211.98	213.08	211.48	213.28	212.12	212.37	212.43	213.41	211.86	211.03	211.95	212.46	212.99	211.51	211.74
207.7	207.98	208.21	207.76	209.34	207.48	208.99	206.48	208.29	208.55	208.19	208.85	210.63	208.54	208.28	208.89	206.56	207.85	207.95	207.3	207.37	206.31	208.5	208.96	208.66	207.79	207.67	207.55	207.56	206.26	209.28	207.36	208.13	206.74	209.02	206.86	206.09	208.99	206.98	207.37	208.1	208.59	207.92	208.57	207.71	208.23	207.1	205.37	206.42	208.22
202.86	203.09	203.68	203.89	203.38	200.63	204.62	201.7	202.65	204.16	203.06	203.4	203.54	203.21	203.61	203.28	203.69	202.42	204.27	202.64	202.72	202.94	201.59	202.82	204.36	204.69	204.19	203.51	202.74	204.28	203.83	202.75	202.87	202.27	204.73	203.88	203.97	203.72	203.09	202.79	202.7	201.79	202.62	202.69	202.65	204.28	202.17	203.45	203.14	203.49
208.94	210.17	209.95	210.89	210.69	209.92	210.14	210.33	211.43	210.4	209.69	209.05	209	209.09	208.16	210.36	207.25	210.22	210.27	208.91	210.16	209.81	208.76	208.55	210.28	209.54	210.52	209.91	209.19	210.52	209.89	209.88	210.21	209.89	208.58	209.76	209.39	210.03	211.05	210.57	210.01	208.31	210.45	209.91	209.5	209.68	210.5	210.89	209.98	209.93
201.46	202.35	203.16	203.42	201.84	203.39	202.6	203.85	202.08	201.46	201.32	202.63	201.23	203.36	204.33	204.12	203.06	201.4	202.34	202.21	202.3	202.28	202.55	202.62	202.4	202.42	202.83	202.87	202.36	201.13	202.28	201.75	201.55	203.91	201.76	201.63	202.89	202.08	201.22	201.58	202.14	203.38	201.77	203.29	202.42	202.87	203.61	202.88	202.16	203.14
211.55	211.26	210.18	212.5	211.92	210.48	213.07	212.21	212.05	211.55	212.11	210.53	212.01	211.17	211.35	211.89	211.36	211.6	211.91	212.28	212.26	211.03	210.87	210.41	211.97	211.98	210.94	211.41	210.1	211.67	211.02	212.63	212.9	211.98	211.21	211.85	212.98	209.66	210.4	212.15	210.88	212.15	211.13	209.73	211.63	211.8	210.25	211.68	210.11	211.46
205.06	206.05	205.89	206.77	206.67	205.49	206.15	206.95	206.37	205.41	207.09	204.58	205.41	205.92	206.63	205.93	204.32	206.51	206.05	206.86	204.01	205.59	206.39	206.27	207.15	205.86	208.02	205.67	208.1	205.41	205.33	206.19	205.84	205.6	207.22	206.68	205.78	205.35	206.69	204.89	206.99	203.03	205.28	206.71	206.17	204.41	206.74	207.77	206.15	205.57
208.72	207.77	209.62	210.21	209.09	208.15	209.04	208.13	207.85	208.31	207.36	208.7	208.41	207.54	209.53	208.45	207.12	207.45	208.9	209.33	207.13	208.64	208.73	208.15	208.7	207.97	209.4	206.95	209.34	209.24	208	208.53	207.12	209.9	209.09	208.46	210.72	208.27	207.79	208.85	208.98	207.09	209.41	208.74	207.43	209.09	208.75	207.33	209.58	208.29
198.37	199.87	197.22	198.07	198.33	198.1	199.47	197.5	199.63	199.77	198.92	198.65	198.99	198.2	198.06	199.19	198.59	198.19	197.29	198.34	199.38	197.83	198.66	198.96	197.48	197.1	200.1	198.15	198.56	198.38	198.38	198.39	198.1	198.71	199.29	199.97	198.55	199.9	199.09	197.92	198.04	198.41	198.15	199.3	197.45	198.98	200.36	197.01	197.95	198.3
195.19	194.71	192.93	195.14	195.53	193.21	192.87	192.48	195.5	196.31	193.89	193.03	193.57	193.21	193.15	195.27	194.14	193.83	194.1	194.92	194.57	192.74	194.51	193.64	193.66	194.07	194.12	194.83	194.8	195.99	195.5	193.94	192.41	193.34	194.24	193.38	195.47	193.38	193.16	194.41	193.53	194.61	195.39	193.61	195.72	193.87	192.91	194.36	196.12	194.02
209.55	207.44	208.89	208.59	209.97	210.43	207.86	207.92	209.22	208.56	209.4	207.39	209.68	209.43	208.71	207.11	208.6	208.81	209.7	209.63	208.97	208.75	208.9	208.54	207.63	208.57	208.21	206.66	208.54	210.01	209.2	209.17	209.05	209.17	208.72	207.96	209.07	209.39	209.58	209.62	207.86	209.61	208.76	207.63	208.29	208.08	209.79	210.11	209.85	209.14
212.29	213.81	213.29	213.39	212.37	214.22	213.1	212.72	212.77	210.85	212.07	214.64	213	212.32	214.15	212.55	214.16	213.5	213.97	213.28	212.59	213.06	213.27	212.85	214.09	211.75	213.1	213.34	214.22	215.72	212.49	213.26	213.63	212.71	213.04	211.9	211.95	212.81	214.44	213.35	213.68	212.17	212.16	212.78	211.71	214.94	212.96	214.38	214.23	212.73
216.15	215.85	217.3	217.11	217.64	217.63	217.84	216.61	217.39	216.1	216.83	217.19	217.99	217.11	217.71	217.1	215.59	217.67	215.84	217.49	217.99	216.99	216.8	215.62	215.21	216.45	218.11	216.88	216.82	216.43	216.97	216.79	216.87	218.16	215.89	217.59	216.13	215.28	217.94	217.51	215.06	216.45	219.19	217.55	217.79	217	217.39	216.92	216.15	215.96
217.76	216.71	217.97	217.31	217.33	217.29	217.23	217.96	217.82	218.44	217.06	216.84	216.15	217.18	216.3	216.26	217.8	218.29	216.51	217.22	217.83	217.37	217.74	217.58	217.2	218.12	218.23	216.17	217.2	218.13	217.17	216.88	217.17	217.69	216.47	215.9	219.65	216.4	216.55	216.47	217.63	216.33	218.14	218.06	217.21	217.48	216.43	215.66	216.08	218.81
214.32	212.72	211.64	213.39	213.08	211.21	211.71	213.42	211.34	211.49	213.1	213.83	214.31	213.43	213.24	212.18	211.32	214.03	213.17	211.22	213.19	212.58	213.4	212.65	212.66	212.18	211.86	213.67	213.32	212.9	213.25	213.2	212.71	212.49	212.01	214.27	212.8	212.72	211.41	211.69	214.27	212.57	212.75	213.75	214.39	215.77	213.52	213.82	211.98	213.72
201.05	200.57	198.89	199.83	200.79	200.48	198.33	198.59	199.34	199.35	198.36	198.81	197.49	198.31	199.67	200.15	197.44	199.63	198.83	199.3	198.98	199.25	198.41	199.56	198.83	198.04	199.47	200.03	199.86	199.82	200	199.7	200.22	199.17	199.53	200.05	198.83	200.98	200.01	200.27	198.82	200.2	200.78	200.76	198.57	199.04	199.68	198.26	200.38	200.83
210.23	211	210.31	208.21	210.39	208.85	209.16	208.61	208.38	209.26	208.59	209.25	209.75	209.65	209.4	209.29	208.94	208.57	208.83	208.82	209.67	210.46	209.94	210.54	209.52	208.92	210.23	209.28	208.31	208.75	209.78	210.19	209.71	209.45	209.92	208.91	207.17	210.53	210.46	209.57	209.65	210.16	210.28	208.71	210.12	209.78	210.56	210.05	208.4	209.89
213.05	212.29	210.99	213.9	212.67	212.34	212.25	212.59	212.71	213.09	212.9	212.69	214	214.61	212.97	213.57	212.91	211.76	212.73	212.03	213.65	214.43	212.16	211.75	212.4	213.82	214.07	213.68	213.29	213.37	214.13	212.92	215.54	213.18	213.63	213.45	212.51	211.99	211.28	211.62	213.19	214.46	214.04	214.43	213.05	212.91	212.43	213.69	213.74	212.59
207.64	208.55	209.25	207.35	208.61	208.53	207.18	208.76	207.7	208.87	207.95	209.14	208.3	210.27	207.86	207.21	209.29	208.66	207.72	208.86	208.13	209.16	206.85	208.23	208.16	208.72	207.68	208.04	207.4	209.25	209.15	209.87	208.32	209.53	209.51	207.3	209.54	207.28	207.65	208.53	208.17	209.58	207.44	208.47	207.24	208.17	207.95	207.14	208.19	208.3
217.26	216.77	215.18	215.98	216.17	217.07	218.17	217.08	217.26	217.64	217.78	215.81	217.15	216.95	217.45	218.41	217.16	216.54	219.25	218.27	216.5	217.56	216.91	216.45	216.67	215.49	217.05	216.95	218.38	216.91	216.1	216.3	217.61	216.91	215.19	217.23	216.06	217.36	217.97	217.5	217.19	217.2	216.92	218.16	218.58	218.62	215.84	218.05	216.24	217.99
208.21	206.9	208.15	208.4	208.33	206.79	208.62	206.82	208.44	208.98	208.66	208.51	208.45	208.8	207.09	207.44	208.19	207.71	208.29	208.11	207.09	208.29	207.35	207.57	207.34	206.64	207.31	206.43	206.66	207.54	207.45	209.31	207.1	208.71	208.51	208.95	207.47	208.04	207.26	208.69	208.28	208.05	207.98	207.83	207.45	207.81	206.93	205.28	208.44	208.39
204.09	205.12	203.83	205.77	204.12	204.29	204.12	206.04	206.41	205.92	205.28	204.7	204.43	205.16	205.72	205.29	204.95	204.67	204.77	205.85	205.98	207.01	204.67	204.07	203.21	206.87	205.05	205.51	204.97	204.66	203.73	205.72	205.19	208.32	204.42	204.98	204.8	204.68	204.17	204.52	205.28	206.25	205.52	203.9	202.71	207.47	204.87	205.25	203.99	203.77
200.85	200.53	201.26	199.83	200.11	199.94	200.81	199.06	202.18	199.21	201.08	200.45	201.16	200.44	201.69	200.29	200.31	200.35	198.9	201.39	200.35	201.2	199.82	201.03	201.94	200.13	200.88	201.14	199.46	201.62	200.06	201.27	200.92	200.52	201.69	202.27	200.52	199.52	201.38	199.8	200.7	200.94	201.5	200.8	200.65	200.13	200.36	201.45	201.22	198.61
193.67	195.44	195.53	193.76	194.56	194.47	195.62	196.01	195.13	194.89	194.73	194.1	195.76	195.42	194.94	196.39	195.26	195.54	194.87	195.38	195.85	195	194.71	195.96	194.18	194.92	196.51	195.49	193.23	194.56	194.26	196.32	194.66	195.15	195.9	195.23	194.56	195.32	194.8	195.81	193.41	195.38	194.02	195.7	193.12	194.29	194.51	194.22	195.45	194.87
203.33	202.82	202.55	204.45	203.4	203.44	204.45	202.05	202.8	203.51	202.5	202.46	203.43	202.99	202.87	203.32	203.39	202.96	204.15	202.26	203.78	203.76	203.12	202.18	204.55	203.7	202.99	203.41	204.59	203.03	204.17	204.92	204.05	203.28	202.92	204.04	204.47	204.24	203.16	204.32	202.9	203.46	202.94	203.46	203.19	202.38	204.42	203.45	203.42	200.66
207.4	208.9	208.06	208.38	207.42	208.84	209.58	208.1	208.47	209.37	208.19	207.51	206.69	209.27	208.99	209.24	208.19	210.19	208.14	207.88	208.49	208.52	209.51	208.24	208.59	207.43	208.91	207.23	207.26	209.09	208.07	208.16	207.15	209.17	207.22	208.48	209.06	208.88	207.69	208.76	207.26	209.01	210.61	208.04	209.85	207.02	208.93	207.52	208.64	208.16
193.1	194.14	194.15	194.65	192.38	193.02	194.66	194.34	193.74	193.8	193.89	193.92	193.95	192.58	193.83	194.63	195.75	194.6	192.88	193.96	193.09	194.57	194.07	195.43	194.25	192.94	193.38	195.54	194.91	195.44	193.93	194.6	195.22	193.79	194.75	195.91	193.91	194.3	194.58	193.34	194.08	193.31	194.11	193.61	194.13	194.6	193.94	193.65	194.91	193.86
208.97	207.48	207.72	207.45	207.62	208.22	209.92	207.22	208.7	207.45	206.46	208.35	207.04	207.75	206.28	208.46	207.43	206.7	207.49	207.91	208.76	207.01	208.31	208.24	207.31	208.13	207.01	207.13	207.86	206.56	207.82	207.3	208.75	206.96	208.24	210.01	209.53	208.22	207.12	207.63	208.5	209.04	207.17	207.04	207.65	208.6	207.3	206.25	208.45	206.36
204.93	203.3	202.89	202.11	201.35	202.02	204.46	203.14	202.67	202.92	203.46	202.55	203.48	202.56	202.89	201.67	202.91	202.6	202.91	201.64	202.55	202.54	202.36	202.5	201.1	201.99	202.13	202.09	203.85	204.75	201.19	204.16	203.9	202.69	201.42	203.43	200.3	202.82	203.95	202.83	202.42	202.2	199.95	202.96	201.37	202.02	203.3	203.97	202.11	202.24
204.72	204.49	203.33	204.15	204.85	202.33	204.93	203.56	204.81	204.67	203.79	202.71	203.44	203.97	204.31	203.08	203.53	203.17	204.37	203.32	203.2	203.35	204.02	204.65	204.11	204.84	203.49	202.65	203.62	204.28	203.51	205.06	204.22	203.41	203.82	204.45	203.33	201.85	205.67	202.44	204.7	205.6	205.75	203.95	203.21	203.79	202.85	202.91	203.51	202.39
213.12	211.95	209.94	209.62	211.69	212.51	210.39	211.66	213.14	210.56	212.03	210.07	211.04	213.25	211.97	210.83	212.06	212.32	210.92	212.08	211.68	209.9	212.12	211.32	211.86	211.12	211.32	211.95	212.51	212.11	213.07	211.77	211.87	212.13	212.54	209.58	212.52	212.26	211.48	211.91	210.41	212.43	210.49	211.12	211.83	211.7	212.17	211.56	211.85	213.15
205.1	205.47	205.6	205.56	205.73	206.56	205.47	205.34	205.78	205.23	205.76	205.07	204.69	205.32	204.95	206.68	205.65	204.81	205.94	205.19	204.27	204.64	205.58	204.15	207.26	205.97	207.05	204.92	204.59	204.39	205.49	205.11	206.81	205.13	206.48	204.9	205.22	205.61	206.98	206.46	205.33	204.65	204.62	204.92	205.26	205.54	205.67	205.15	205.14	205.35
204.85	203.02	200.67	202.18	203.94	204.08	203.58	203.65	202.92	203.71	203.43	203.93	203.56	204.5	202.71	201.97	203.64	203.61	204.22	204.35	203.91	204.84	203.94	202.71	201.95	202.36	203.65	205.28	203.94	203.2	203.71	204.45	203.37	203.58	201.4	202.05	204.52	204.25	201.84	204.71	205.48	204.22	203.63	202.67	202.41	202.52	203.64	202.77	204.23	203.71
212.54	212.7	211.83	211.98	211.04	211.72	211.7	211.05	212.3	212.59	211.03	211.73	211.11	212.32	209.93	212.14	211.19	210.38	212.84	211.6	212.66	212.76	211.52	212.59	210.77	209.83	211.94	210.46	212.35	211.58	211.74	211.96	211.07	212.85	209.36	211.75	210.57	210.48	213.12	212.36	211.46	211.74	212.86	211.54	213.03	212.92	211.21	212.46	211.09	211.99
204.07	204.13	202.97	202.56	202.18	203.63	205.22	205.28	205.15	204.22	204.03	203.5	203.51	203.3	204.85	204.24	202.9	203.64	205.37	202.79	204.73	202.53	203.77	203.26	204.24	204.64	203.35	202.14	206.24	204.56	203.63	204.99	203.76	202.89	202.97	203.61	202.8	203.1	204.76	203.96	204.8	204.96	204.87	204.27	205.39	204.65	202.66	203.46	205.07	205.13
218.05	217.84	216.54	217.68	218.71	218.84	217.26	216.55	218.1	218.39	218.52	220.28	217.73	218.19	218.41	216.8	218.07	219.22	216.99	217.7	218.29	217.77	218.05	217.89	218.11	218.27	218.44	216.54	217.18	217.63	218.36	218.57	217.46	217.53	218.23	218.27	217.73	218.49	216.92	217.4	216.7	218.05	219.13	216.5	216.18	218.67	218.18	219.41	219.1	219.14
212.85	212.2	212.32	210.89	211.72	212.49	211.22	212.1	212.74	210.92	212.16	211.67	213.11	211.34	211.04	212.71	212.83	211.74	210.71	212.04	212.31	212.14	211.58	212.05	211.65	212.39	211.12	211.97	211.32	210.18	211.88	212.25	212.32	210.6	211.51	211.39	211.78	210.62	211.46	212.56	212.76	213.4	210.15	211.66	210.93	212.61	210.87	212.7	210.56	210.61
198.37	199.85	200	200.16	197.63	198.99	201.24	200.43	199.36	199.21	198.75	200.28	197.97	199.3	200.95	198.75	199.9	199.54	200.32	197.52	198.84	200.96	199.61	199.51	199.92	198.79	199.29	198.97	200.21	202.28	199.34	200.39	199.02	199.58	198.14	200.02	199.85	200.46	199.72	199.83	199.24	199.71	198.38	199.86	198.35	199.67	199.94	199.11	198.92	199.35
202.75	203.46	199.53	201.68	201.04	201.46	202.16	201.77	200.99	202.09	201.8	201.7	202.04	201.66	202.09	201.56	200.52	199.8	200.64	202.54	200.06	201.88	201.94	200.5	200.91	199.74	201.21	199.74	201.46	200.52	199.87	201.58	199.55	201.55	201.24	201.97	202.03	200.28	201.07	202.1	201.22	202.3	200.78	201.9	201.38	201.59	199.84	201.21	201.79	201.77
204.99	204.94	206.62	206.45	204.97	206.27	205.22	204.57	204.68	205.95	206.3	206.66	205.79	205.8	206.45	204.8	204.24	205.62	204.53	205.44	206.41	204.82	206.01	206.67	203.87	205.74	205.63	205.84	204.75	205.92	206.27	205.78	204.19	207.18	204.85	204.94	204.52	204.77	206.17	206.89	206.84	206.18	207.43	206.09	203.79	204.28	205.45	206.15	207.6	204.96
217.53	218.61	218.45	218.22	217.19	218.88	218.3	218.87	216.57	219.41	218.49	218.45	218.61	216.11	218.92	218.48	217.94	218.12	218.63	217.34	218.3	217.03	217.83	218.14	218.92	217.99	217.58	218.89	218.24	217.96	217.61	218.06	217.61	217.64	216.85	216.85	218.15	219.04	218.64	218.16	216.66	218.08	218.11	218.5	218.68	217.19	219.02	218.65	217.02	216.91
207.08	206.42	209.88	206.8	208.12	207.16	207.99	207.46	206.59	208.73	206.32	206.16	207.54	208.26	208.02	207.68	208.28	207.11	207.07	207.35	208.35	207.82	208.52	206.42	208.23	207.26	205.93	209.34	208.7	209.04	207.8	208.23	206.66	209.01	208.8	208.04	208.69	207.63	208.14	208.51	207.18	207.7	208.57	206.44	208.96	206.94	207.19	207.27	208.69	207.61
203.93	203.82	203.26	204.73	203.85	203.68	202.81	204.15	204.85	202.85	202.39	202.94	202.67	202.87	202.69	202.55	202.89	201.62	202.87	204.82	203.65	203.46	203.44	202.88	203.85	203.01	203.06	202.88	203.79	203.39	203.94	204.29	202.62	203.42	201.92	203.87	202.72	203.3	202.52	202.99	202.68	204.21	203.82	203.4	203.19	203.1	203.28	203.4	202.63	202.44
206.77	206.43	207.23	207.55	208.82	207.11	208.31	208.45	207.99	208.61	209.11	206.93	206.92	207.25	208.19	208.1	209.1	206.06	206.71	207.27	206.92	207.16	206.6	208.72	208.29	208.8	207.53	208.82	210.87	207.86	206.33	209.07	207.57	207.07	206.76	208.48	207.84	207.41	206	208.4	208	206.62	206.96	209.12	208.57	208.97	208.22	208.48	209.14	206.74
198.37	198.24	197.95	198.08	198.36	198.75	199.52	198.61	199.24	200.2	198.36	199.03	199.98	198.61	199.59	200.71	198.61	199.31	198.23	200.77	200.9	200.64	199.85	197.91	199.99	199.97	199.48	199.24	199.56	199.5	199.99	198.89	200.09	198.08	199.88	200.05	199.99	198.2	200.71	200.7	199.18	198.11	197.09	198.89	200.39	201.06	198.69	200.08	199.82	198.49
205.07	205.59	204.45	204.76	205.45	204.26	205.12	203.41	204.78	203.81	205.26	204.99	205.21	205.04	205.3	205.1	202.78	204.9	204.4	204.28	203.96	203.76	203.67	205.82	203.52	205.17	204.36	205.01	204.4	204.64	203.38	204.23	205.19	204.55	205.19	204.85	204.59	204.33	203.69	204.59	204.11	205.31	204.13	204.71	204.54	204.78	205.33	204.68	204.75	205.95
216.57	214.41	217.47	216.58	214.81	218.01	216.19	216.01	215.25	217.66	217.02	217.22	215.49	217.47	215.76	216.66	217.98	217.13	217.87	217.43	216.01	217.62	216.67	217.06	216.45	217.18	215.44	218.46	217.49	217.73	216.43	217.62	217.32	218.13	218.92	218.55	216.77	217.79	217.1	217.64	218.89	217.21	217.04	218.2	218.5	216.88	217.84	217.57	216.98	215.8
203.48	203.87	202.86	201.28	200.77	201.15	201.57	203.1	202.76	203.06	203.08	201.09	202.42	203.2	202.34	202.39	203.18	201.06	202.78	202.14	203.04	202.15	202.91	202.52	202.53	203.12	201.41	203.2	202.99	203.33	201.89	203.44	203.18	202.07	203.09	202.18	202.34	202.27	201.86	200.9	202.91	202.57	202.03	201.14	202.1	200.8	202	203.92	202.16	201.97
202.05	200.78	201.45	200.02	200.88	200.12	200.92	201.04	201.26	201.45	200.73	200.79	200.64	199.63	201.97	201.99	201.31	201.75	200.42	201.41	201.26	200.22	202.05	201.36	200.96	201.22	200.66	201.59	202.23	202.37	200.39	201.92	201.6	202.56	200.01	202.33	200.66	201.7	201.53	201.5	201.88	200.82	200.88	202.89	201.03	201.69	201.37	200.05	202.31	201.9
211.72	211.81	211.72	211.39	212.18	212.47	211.99	212.56	210.94	210.33	210.98	211.93	213.23	209.93	211.59	212.21	212.33	212.09	211.83	212.87	211.06	211.21	210.35	211.36	210.77	212.78	210.57	210.31	212.92	212.38	211.34	211.23	211.47	212.6	210.17	211.15	213.06	211.01	211.16	212.79	209.63	211.52	210.71	210.64	212.5	212.15	212.68	211.25	211.97	212.38
199.11	198.8	197.83	196.93	198.8	198.11	196.04	199.52	199.15	199.74	199.33	199.51	197.49	199.71	199.15	198.94	197.18	198.37	198.11	199.84	198.83	199.8	198.28	198.87	198.67	195.71	198.79	199.46	197.33	198.57	198.26	198.75	198.85	197.56	198.84	197.8	198.07	198.58	197.9	197.55	198.79	198.48	198.73	196.28	198.16	197.26	198.34	200.15	198.3	199.24
201.34	202.3	202.26	201.89	202.49	203.56	202.58	202.28	204.58	202.87	203.09	201.15	202.83	202.61	203.42	203.98	204.16	204.15	204.22	203.57	202.69	202.64	203.03	203.16	204.2	203.11	202.71	205.74	203.82	203.46	202.73	202.11	201.5	202.73	202.99	201.54	202.63	204.08	203.83	202.59	202.9	201.95	203.17	204.37	203.43	203.88	203.26	203.32	203.22	202.74
194.5	193	193.69	196.12	195.02	195.14	194.67	194.17	193.53	196.34	197.01	195.28	195.62	196.05	193.47	195.35	194.9	195.67	195.08	194.78	194.96	196.83	194.38	194.58	193.72	195.79	195.47	194.63	194.95	195.08	195.3	196.18	194.98	196.26	194.7	195.06	194.96	195.68	193.64	194.38	194.66	196.17	194.94	194.54	197.05	195.99	194.65	196.67	194	195.76
201.06	202.85	204.18	203.59	202.53	204.17	202.8	202.66	201.73	203.17	203.5	203.6	204.31	204.06	204.87	204.47	202.34	203.61	204.08	202.77	204.85	203.54	203.99	203.31	203.69	203.81	202.42	203.31	202.21	203.32	202.63	203.12	201.95	203.05	203.78	203.62	204.37	203.09	203.8	203.15	204.15	202.9	203.44	203.99	202.81	203.07	202.61	201.37	202.36	203.52
209.64	209.4	208.36	208.39	210.16	209.91	209.09	208.54	208.84	209.17	208.97	209.48	210.04	208.98	209.52	209.5	207.87	209.66	209.88	209.87	208.72	210.27	209.41	210.12	210.28	208.78	210.3	209.19	210.15	210.37	209.99	209.86	209.96	209.91	209.62	209.73	209.25	209.44	210.25	208.32	208.85	209.91	208.91	209.27	210.2	209.4	207.88	208.08	209.59	210.16
199.64	199.59	200.3	199.56	200.58	199.21	198.24	200.23	199	201.01	199.67	199.06	197.92	198.85	199.37	198.86	199.03	200.9	198.71	198.98	199.39	198.55	200.01	198.38	199.75	200.42	200.68	200.05	200.06	199.36	199.85	200.59	199.97	200.1	199.27	199.4	200.26	199.7	199.39	200.18	199.19	199.98	199.97	200.92	198.41	201.84	198.58	199.08	200.54	199.84
213.84	212.68	214.79	211.85	211.71	212.04	212.19	212.73	212.43	212.16	212.47	213.22	213.18	212.98	213.68	212.9	213.97	212.15	213.11	214.5	213.58	212.74	213.92	212.5	213.09	211.63	211.12	213.42	210.15	212.86	212.55	212.37	212.52	214.06	211.44	213.07	212.84	213.47	212.54	210.98	213.01	214.29	212.43	211.85	210.75	214.09	214.11	212.89	210.38	212.58
218.32	219.05	217.39	218.5	218.14	217.2	217.53	219.37	216.71	216.43	218.01	217.26	216.18	218.07	216.87	216.37	217.75	216.79	217.5	217.6	217.18	217.93	215.98	217.47	217.67	216.72	216.84	217.15	218.48	215.99	215.57	216.03	216.69	218.05	216.94	218.46	215.8	217.4	217.9	216.86	217.33	216.25	218.27	217.04	216.96	217.66	217.28	216.78	216.75	216.75
208.19	207.33	207.01	206.97	208.97	208.31	206.82	207.11	207.43	207.9	206.85	209.01	206.45	207.42	207.31	208.91	206.6	208.68	208.41	207.02	209.32	207.75	206.72	208.68	206.22	206.66	206.06	206.83	207.26	207.93	208.1	206.96	207.91	208.46	207.72	207.63	206.83	206.89	207.64	207.88	206.33	209.19	206.95	208.67	209.47	209.71	206.36	206.16	207.98	205.92
209.32	207.95	208.9	208.19	206.93	208.43	207.46	208.84	207.7	207.52	208.89	208.47	208.51	207.67	207.89	208.32	207.1	207.03	206.14	206.44	207.46	207.5	208.54	207.13	207.32	208.48	206.64	207.84	207.21	207.56	205.94	206.23	207.45	207.65	207.71	205.93	207.75	209.3	209.15	208.48	208.33	209.19	207.24	208.06	207.33	207.21	207.08	206.87	207.66	207.65
207.95	208.76	206.4	207.96	207.51	207.38	208.21	207.19	207.63	206.6	207.49	206.13	207.58	208.36	208.04	208.11	207.2	207.46	208.63	207.02	206.96	205.8	207.29	205.79	206.25	208.46	207.06	209.31	208.69	207.15	207.84	207.98	207.54	208.36	208.94	208.25	207.91	207.7	208.65	205.97	207.94	207.48	208.28	206.18	208.62	207.42	207.5	207.15	207.72	209.47
194.66	194.65	195.95	194.24	194.8	195.88	193.59	195.31	193.87	196.56	195.98	195.21	194.95	196.38	194.3	195.77	194.09	197.52	194.4	195.56	196	196.03	194.71	196.94	193.87	195.83	196.42	194.13	194.62	197.84	195.28	193.23	193.58	195.41	195.59	196.17	195.08	195.15	194.83	195.35	196.76	195.11	193.43	196.09	196.31	194.9	195.28	194.35	194.49	196.71
207.77	209.13	208.48	208.25	207.48	209.67	209.08	209.3	208.86	207.9	206.39	208.09	209.43	208.1	209.99	207.34	207.92	208.64	207.5	208.15	207.71	209.56	208.92	208.74	209.8	206.95	208.69	209.21	209.9	208.86	208.85	210.58	207.93	206.56	208.45	209.05	209.11	208.54	207.77	209.3	208.23	208.38	208.61	210.75	206.95	209.82	209.55	207.71	209.35	208.93
199.34	198.36	199.83	197.34	197.37	197.2	198.85	198.42	200.55	197.57	197.87	199.42	198.74	200.15	197.79	200.42	198.71	198.7	196.77	197.97	198.14	200.46	198.89	198	198.53	198.29	200.58	197.41	198.54	199.2	197.91	199.62	198.5	198.4	197.99	198.65	199.32	198.88	199.35	198.4	197.55	199.49	200.26	199.45	200.31	198.22	199.49	197.51	197.81	198.54
202.55	202.27	202.38	202.05	203.98	203.41	203.78	203.41	202.57	203.67	203.42	204.38	201.48	203.76	202.32	202.87	202.45	202.98	203.73	203.11	203.38	201.03	202.46	203.61	203.38	201.92	204.75	201.66	204.23	202.27	203.11	204.63	203.85	203.63	202.85	203.78	202.27	202.88	202.8	202.66	204.54	201.96	203.02	202.11	203.42	203.32	202.89	201.79	203.38	202.59
207.5	208.13	208.42	207.6	207.44	207.99	206.46	208.48	207.15	207.91	207.45	207.16	207.28	208.07	207.04	207.54	208.92	207.43	208.9	207.63	206.39	206.42	207.63	206.19	208.1	207.38	208.06	208.53	206.38	207.58	207.99	208.68	208.22	207.81	207.53	206.7	206.95	206.59	208.11	208.29	207.82	207.29	206.7	207.91	207.68	206.71	207.33	208.27	208.09	208.9
209.23	209.53	208.87	208.19	207.76	209.42	209.32	207.54	209.41	208	208.55	209.98	210.9	208.07	209.19	209.93	209.06	208.4	208.76	208.66	207.01	208.94	208.2	207.84	208.64	209.05	209.5	209.68	207.48	208.23	210.07	208.88	208.59	208.14	208.64	207.36	211.04	207.46	208.44	208.83	208.02	208.28	207.84	207.47	208.41	208.49	208.41	208.04	208.41	208.15
209.43	209.37	209.8	208.45	207.69	210.13	209.94	208.33	208.93	208.91	209.27	207.88	209.03	209.31	208.34	207.19	209.04	207.49	209.79	210.82	208.07	208.83	209.45	207.75	207.86	208.29	207.73	208.24	209.04	209.91	209.71	208.94	209.64	209.57	208.03	208.53	208.05	210.26	210.33	208.63	208.91	209.4	207.87	207.18	208.72	209.76	208.62	208.03	208.66	209.56
207.66	207.8	208.99	208.81	210.51	208.52	207.92	208.45	209.38	208.59	209.1	208.11	208.86	207.35	208.86	208.32	208.14	206.98	208.19	209.05	208.45	208.11	207.47	208.95	207.31	210.7	208.47	210.3	208.85	208.06	208.71	209.06	208.44	206.72	207.92	208.5	208.26	208.78	209	208.89	208.67	209.13	208.83	208.99	208.97	207.41	207.19	209.18	208.88	208.5
217.65	218.03	216.54	217.46	216.53	216.89	217.85	217.59	216.25	218.14	216.36	215.37	216.49	218.57	215.44	216.57	216.45	216.56	216.64	217.94	218.67	217.6	216.15	217.34	217.42	215.53	216.3	218.45	215.96	217.52	216.91	217.2	218.24	217.51	216.18	217.22	216.54	217.64	217.79	218.25	215.62	216.28	217.05	217.65	216.42	218.79	217.1	215.24	216.56	218.52
216.94	218.41	217.65	214.85	216.86	217.89	217.36	217.32	216.64	216.65	217.57	216.18	216.97	217.93	217.81	216.11	215.67	216.72	217.16	218.62	217.18	215.15	216.51	218.19	217.68	217.32	217.22	218.79	217.17	217.25	217.68	217.39	215.67	216.08	218.72	216.04	217.26	215.37	215.93	216.77	216.65	216.48	216.3	215.67	217.26	216.31	217.51	217.35	216.41	215.72
212.34	211.67	212.44	211.22	211.05	212.22	211.71	212.41	211.58	212.14	212.54	211.04	212.23	209.93	211.06	211.91	213.25	212.38	212.82	211.47	212.11	211.24	211.61	210.07	210.24	212.88	210.52	212.57	210.12	209.92	212.1	210.73	211.01	213.32	212.84	211.71	212.46	211.5	211.7	212.56	212.42	212.75	212.14	212.69	211.34	212.58	211.32	212.28	210.07	209.79
202.57	203.31	201.85	201.85	204.91	201.55	203.07	202.75	203.96	203.07	202.8	202.04	202.18	202.55	203.36	202.7	202.1	201.73	201.69	202.81	201.82	201.08	203.2	202.58	202.66	202.73	201.47	203.27	203.46	202.11	203.67	202.23	203.74	201.49	203.29	202.84	201.09	202.09	202.26	203.88	203.69	202.04	202.36	202.33	203.8	202.2	202.08	203.34	202.38	202.66
210.89	211.73	210.82	211.88	212.32	212.62	212	212.96	211.76	212.02	210.25	213.83	212.57	213.29	211.87	212.22	211.57	211.95	210.86	210.99	211.72	211.46	212.21	212.68	212.38	211.51	213.09	210.81	212.48	212.89	211.75	214.61	211.08	211.39	211.58	210.83	211.1	212.22	211.35	210.92	211.96	212.41	211.66	210.24	212.85	212.23	212.17	212.42	211.94	212.04
204.17	203.2	203.2	203.35	202.35	204.69	203.17	203.02	204	203.97	202.93	202.37	204.59	204.09	203	203.82	201.22	205.73	203.79	202.46	202.94	203.62	203.45	204.35	203.38	204.12	203.49	204.21	202.78	203.6	202.78	204.02	204.5	204.56	204.52	202.99	203.61	204.49	203.66	202.79	202.8	204.03	202.84	203.12	203.64	202.8	203.69	204.47	203.06	205.08
203.62	204.03	203.81	204.36	202.94	202.47	202.29	203.64	203.19	202.54	203.96	204.43	203.42	203.37	203.03	203.75	202.25	201.77	202.32	203.4	203.18	203.89	203.36	203.48	203.8	203.44	202.79	204.28	204.43	202.88	203.25	201.7	203.33	203.57	204.19	204.16	202.91	202.12	202.03	202.27	203.04	202.75	204.24	202.46	202.01	203.89	203.53	202.11	202.97	204.16
210.42	213.01	210.52	210.64	211.14	211.78	209.83	210.47	212.1	210.33	210.57	211.43	213.55	210.56	209.87	211.53	212.34	210.89	212.69	212.99	210.74	212.44	211.1	211.24	209.83	212.86	210.94	210.06	210.77	211.39	210.08	212.54	213.38	213.33	211.94	211.24	213.51	211.33	211.71	212.44	211.6	210.64	209.65	211.21	212.54	211.8	211.31	211.66	213.15	210.48
208.71	207.41	208.28	208.38	208.08	209	208.93	207.75	208.1	207.07	207.23	208.86	208.01	210.45	207.42	208.89	208.55	207.81	208.53	208.27	209.3	209.22	209.67	209.06	209.57	208.37	208.15	210.18	209.28	208.58	209.41	207.41	209.39	207.92	209.81	209.41	208.82	208.14	209.16	209.01	209.67	209.41	208.96	210.05	208.71	209.22	209.1	209.64	208.82	208.89
208.46	208.81	208.49	209.27	208.72	208.72	208.44	208.87	207.59	209.51	208.2	210.85	208.11	209.51	207.69	209.95	209.23	207.54	207.69	210.45	208.32	210.05	208.76	208.67	210.31	209.9	209.31	209.47	209.97	207.87	208.98	209.83	208.65	209.04	208.94	206.68	208.56	207.47	208.7	208.31	208.13	209.12	207.6	208.65	210.1	209.66	208.82	209.44	209.26	209.18
208.19	209.28	208.58	207.48	208.74	206.68	208.24	208.61	209.8	206.87	207.17	207.95	209.4	207.75	208.01	208.47	208.69	208.83	208.21	207.8	208.51	209.87	208.49	207.71	210.16	207.73	208.63	209.12	208.93	208.32	208.01	208.66	209.3	210.24	208.56	208.92	209.58	207.71	208.16	209.18	208.25	209.75	208.93	210.34	208.97	207.97	208.94	207.21	207.91	208.75
207.48	207.22	206.95	207.83	207.63	206.99	208.82	207.52	206.61	206.47	206.41	206.76	207.83	208.67	207.8	207.99	206.36	209.76	208.68	206.08	209.4	209.63	208.39	208.05	208.44	208.85	207.89	207.67	207.96	209.82	207.1	208.48	207.57	207.65	207.33	206.84	210.64	208.89	205.54	207.53	208.24	208.98	208.8	207.57	207.17	207.64	207.55	208.44	207.42	208.99
216.22	216.02	217.74	217.13	217.03	217.21	216.9	216.39	217.91	217.37	217.22	217.17	216.17	217.23	216.21	217.58	216.95	216.58	217.38	216.68	216.36	217.17	216	217.03	217.13	217.3	216.67	217.25	216.1	217.82	217.42	216.76	216.02	217.68	215.93	216.46	216.27	216.04	216.41	216.81	218.27	217.96	217.69	216.62	216.05	215.86	216.8	215.05	218.34	218.33
202.59	203.27	202.84	202.33	202.95	202.95	202.68	201.13	201.87	200.99	202.89	203.71	202.68	202.36	203.38	202.32	200.91	201.99	203.47	202.13	202.32	203.09	201.76	202.86	202.26	202.07	200.98	202.7	201.94	203.84	202.75	202.09	201.4	202.5	202.75	203.93	202.38	203.19	204.16	201.92	202.09	203.73	202.07	201.06	202.57	201.13	201.55	205.71	202.28	201.9
214.94	215.36	213.46	213.71	213.71	213.95	213.54	213.62	213.44	213.28	215.43	213.54	213.58	213.11	214.16	213.98	213.73	214.39	213.65	212.7	213.42	213.65	214.33	214.53	212.94	215.4	214.15	212.7	213.21	213.26	212.13	215.11	212.95	212.58	211.83	214.28	215.84	215.12	213.87	213.67	213.57	214.72	214.01	213.55	214.22	212.26	213.59	210.45	214.36	214.93
202.31	201.94	202.87	203.35	202.28	203.62	202.94	202.41	202.71	203.3	202.32	200.89	202.5	201.84	203.1	202.58	202.24	203.17	200.89	202.94	202.95	203.64	202.77	202.76	203.16	202.49	202.67	202.05	202.5	202.33	203.84	202.22	202.48	200.84	200.3	203.04	201.31	201.94	201.75	202.42	203.82	202.1	202.47	203.92	201.31	202.3	202.05	202.9	202.25	203.39
210.79	211.26	211.87	212.98	213.18	212.14	211.48	212.95	212.8	211.44	211.07	212	211.51	213.32	211.59	212.71	212.55	212.97	212.85	210.67	211.12	211.13	212.23	212.31	212.78	212.24	211.99	213.45	212.63	211.63	212.57	211.21	211.55	212.13	211.27	212.5	210.84	212.9	212.79	211.96	211.9	210.99	210.35	210.23	212.22	211.71	211.73	211.69	210.96	210.34
212.85	212.08	212.14	213.07	213.23	211.47	213.65	212.48	212.62	212.62	211.81	213.05	211.43	212.07	212.66	212.75	212.3	212.62	212.33	212.87	211.24	211.29	213.23	211.88	212.68	213.24	213.98	213.18	211.38	212.17	210	213.53	211.11	212.87	213.36	211.52	212.73	212.66	212.5	212.58	213.38	212.47	212.71	213.7	212.8	213	211.67	211.01	212.19	212.44
217.29	217.13	216.11	216.91	217.23	217.66	216.54	218.07	216.3	215.96	214.98	217.04	218.01	216.92	217.47	217.83	217.27	217.15	217.99	215.85	216.71	216.66	216.96	217.31	217.45	217.98	217.11	217.18	217.85	216.96	216.68	218.48	217.58	216.63	216.37	216.35	217.04	215.57	216.74	217.37	215.96	216.41	217.83	218.35	217.35	217.13	217.19	217.14	216.7	218
215.73	218.02	216.2	215.62	217.26	218.16	217.9	216.95	216.08	217.22	216.18	218.06	215.86	218.63	217.62	215.34	216.64	218.1	216.05	217.79	216.46	216.77	216.71	215.86	217.07	217.16	216.23	217.39	216.77	216.72	217.94	216.22	217.04	218	215.7	217.78	216.36	217.51	217.73	217.09	217.4	216.1	216.28	216.16	216.62	217.53	216.19	215.82	218.16	219.23
211.5	213.33	212.02	212.25	210.51	213.02	211.69	210.57	209.21	211.1	211.31	211.52	212.2	210.29	212	212.06	213.04	210.99	211.49	211.18	209.68	212.09	212.83	212.5	211.01	210.25	210.28	212.31	212.22	211.83	210.35	212.9	211.08	209.82	210.9	210.29	210.35	211.3	209.45	211.63	211.78	212.49	213.23	211.85	209.76	212.61	211.32	212.97	212.45	211.47
199.06	199.55	199.85	200.28	199.75	201.92	201.1	201.71	200.5	199.47	199.31	201.49	200.73	200.89	200.45	200.85	200.97	200.57	200.33	201.25	200.97	200.53	200.18	201.68	199.91	200.05	202.82	201.73	200.56	200.02	199.67	200.9	201.89	201	201.25	201.04	201.49	199.54	200.42	199.85	201.41	201	199.79	200.22	199.97	200.84	200.31	200.49	199.72	200.3
194	194.41	194.36	193.87	192.99	193.85	193.8	194.83	195.66	194.12	194.29	194.29	192	194.66	193.63	193.66	195.07	194.11	194.87	193.39	193.9	192.72	194.37	195.11	194.5	193.78	194.42	194.39	194.12	194.94	195.86	193.02	192.35	192.84	193.63	192.44	194.62	191.68	193.49	193.12	195.17	196.99	194.62	194.38	193.8	192.44	193.66	194.95	194.46	195.25
207.32	205.67	205.24	205.14	206.3	205.8	205.57	207.15	206.42	206.51	207.92	207.37	207.31	206.45	206.92	208.26	205.26	204.47	207.62	206.07	206.48	206.06	206.97	206.18	207.26	205.99	206	207.69	207.94	206.88	206.82	204.5	206.35	205.34	206.56	205.98	207.73	205.04	205.25	206.45	206.31	206.53	207.4	207.92	206.55	206.35	205.83	207.83	205.47	206.38
208.74	209.55	209.07	206.79	207.08	208.14	206.27	209.27	209.37	209.76	207.64	207.71	209.42	208.3	207.81	207.96	209.46	208.85	209.4	207.45	207.9	208.21	209.41	208.29	209.16	208.71	209.09	208.8	209.04	208.87	208.31	208.08	209.31	207.85	209.67	209.35	208.29	208.51	207.59	208.76	207.17	209.11	207.9	207.24	209.24	207.89	207.44	207.33	208.72	209.11
201.62	201.02	202.45	202.65	202.15	201.81	202.86	202.27	201.77	203.06	203.86	203.27	202.86	202.16	201.26	202.04	202.96	202.93	203.67	203.7	202.54	202.6	202.77	202.38	202.28	200.62	203.1	203.08	202.63	202.86	201.46	203.88	203.77	201.85	202.78	202.49	202.07	203.19	203.23	204.38	202.59	203.13	202.71	203.24	202.22	203.08	203.01	202.39	202.71	201.45
213.07	212.28	212.16	213.36	212.09	214.41	212.14	213.48	212.38	213.84	213.51	212.59	212.9	214.57	212.55	212.19	212.43	212.68	213.28	212.76	212.67	212.92	213.53	212.07	211.27	211.45	212.64	212.21	213.87	212.87	212.81	213.13	211.85	213.16	212.7	211.65	213.26	212.03	211.31	213.19	213.65	212.79	212.29	212.93	213.67	211.47	211.71	212.52	212.59	213.89
203.46	202.66	203.87	202.69	201.51	204.3	205.07	201.13	203.78	202.63	202.97	204.02	203.6	204.38	202.13	203.42	203.35	201.92	203.63	206.22	202.51	202.85	202.77	202.11	204.15	202.52	203.5	203.17	204.18	203.23	204.35	203.56	203.38	204.34	203.36	204.34	203.54	202.89	205.91	203.67	204.19	203.05	203.2	203.58	204.49	202.45	203.72	203.76	205.29	203.7
202.04	204.35	201.94	201.76	201.53	202.71	203.55	202.81	202.06	203.68	203.24	203.18	202.67	202.19	201.7	201.41	203.57	202.11	203.43	201.77	203.5	202.78	202.86	203.49	202.63	202.69	202.89	202.68	202.03	202.87	202.63	201.75	202.85	203.14	202.99	202.25	203.76	203.46	202.39	201.69	203.01	203.39	202.19	202.92	202.83	202.47	202.06	203.09	202.51	202.38
209.91	210.28	210.01	209.05	210.32	210.43	209.73	209.64	209.85	209.55	208.42	209.69	209.45	208.24	209.46	209.07	207.97	208.46	209.57	210.97	210.56	210.32	208.77	208.81	208.88	211.09	208.41	208.01	208.45	209.43	210.79	209.53	208.6	210.41	209.13	210.22	209.88	209.54	210.42	209.52	209.54	208.64	209.91	209.84	209.08	210.92	208.75	208.17	210.79	210.62
215.15	213.81	213.07	213.99	214.71	214.15	214.7	214.62	214.34	214.35	213.08	213.86	213.6	212.74	213.14	214.49	212.6	214.77	213.83	213.81	212.2	214.99	214.56	212.89	213.25	213.91	213.42	213.34	214.1	214.8	214.34	213.69	213.4	213.74	213.54	215.18	212.63	213.55	214.87	213.97	213.34	214.87	213.75	213.48	215.67	212.82	214.62	215.07	213.23	213.33
210.25	209.19	208.98	209.34	210.65	210.33	209.4	208.28	209.5	207.95	208.68	210.44	210.51	210.95	210.07	210.17	208.7	209.98	209.15	208.76	209.46	210.3	208.33	209.1	207.82	210.48	208.59	208.21	208.98	209.4	208.64	209.57	210.05	209.73	210.07	211.34	209.6	209.62	208.84	210.93	209.32	210.52	211.45	208.39	208.8	208.89	208.46	209.37	208.66	209.39
211.99	213.43	212.33	213.04	213.07	211.48	212.84	214.34	212.94	213.63	213.01	212.84	212.89	213.32	212.37	213.41	212.45	212.95	214.37	213.12	212.69	212.19	212.05	212.33	213.66	212.7	213.16	213.11	212.96	211.96	212.56	212.26	214.04	213.44	212.61	211.13	212.52	212.76	212.53	212.68	212.93	213.03	213.45	216.13	212.86	215.41	212.62	211.93	212.78	213.39
[truncated: 799 more rows]
[truncated: 150 more columns]
