# Supplementary material for: Genetic dissection of main and epistatic effects of QTL based on augmented triple test cross design
Source: PLoS One. 2017 Dec 14;12(12):e0189054. doi: 10.1371/journal.pone.0189054 (PMC5730204; doi:10.1371/journal.pone.0189054)
Supplement: S6 Supporting Information — (ZIP) [file pone.0189054.s006.zip › z1_2000_0.2_10.csv]

213.33	205.29	212.1	212.08	206.23	208.02	212.63	211.55	207.09	210.32	210.17	210.37	202.23	210.73	211.15	209.79	210.67	207.96	209.89	207.46	202.83	206.35	208.98	209.31	211.85	207.4	206.47	213.07	206.72	206.66	209.27	208.86	210.69	208.25	207.54	210.88	209.31	209.33	214.24	202.91	206.96	211.72	205.95	211.6	209.98	210.15	213.87	210.12	206.26	214.13
207.77	209.63	206.22	208.49	208.06	211.34	211.77	207.79	211.07	206.4	214.3	205.86	205.12	207.15	206.56	207.7	208.65	207.99	203.59	207.41	207.68	205.92	210.76	210.9	209.08	209.8	206.19	207.68	212.48	204.99	208.54	207.29	208.48	208.25	212.4	203.49	211.12	209.27	206	208.23	208.11	208.05	209.22	208.95	209.24	210.31	211.2	208.03	210.65	209.35
201.43	204.35	205.09	202.88	205.08	201.49	204.17	206.95	201.93	203.12	201.7	198.69	201.96	202.6	201.97	204.39	201.2	204.12	200.52	205.36	203.96	199.97	199.14	202.6	199.57	205.3	203.26	201.16	202.9	201.34	202.94	201	198.08	205.28	202.34	205.32	206.01	199.18	204.51	199.36	204.07	202.42	204.95	203.81	199.68	202.57	199.64	199.86	200.29	203.72
207.38	205.47	205.6	199.77	204.41	200.78	205.71	204.41	205.25	208.87	203.53	205.16	204.34	206.74	199.55	208.47	207.09	204.89	204.04	205.26	207.06	207.25	206.95	203.89	208.2	206.22	206.79	209.24	205.47	207.53	203.43	202.83	206.62	206.84	203.29	201.96	204.51	203.3	201.78	209.48	202.55	208.49	204.09	206.67	204.43	203.83	202.23	205.58	207.8	205.12
207.15	209.07	214.58	211.13	212.72	211.86	208.64	208.35	213.37	211.3	212.15	213.68	211.92	211.64	208.18	216.83	215.24	210.04	211.43	214.59	211.39	208.02	213.42	213.46	210.28	208.28	211.94	214.72	211.06	209.75	213.69	207.49	209.22	217.61	215.1	209.37	211.77	213.82	211.45	213.16	210.77	212.48	213.78	209.18	210.12	212.44	213.78	209.16	210.76	212.93
208.53	208.68	211.03	215.31	211.74	208.25	210.41	209.8	212.23	209.73	214.66	211.56	208.32	210.11	214.74	215.06	214.61	213.79	207.24	212.51	210.76	208.33	210.61	210.43	214.46	211.78	214.55	208.74	209.85	213.92	213.36	215.87	211.73	208.63	209.11	208.49	210.42	207.07	214.03	215.01	213.61	211.92	221.05	210.01	212.24	217.3	207.17	213.86	212.39	211.13
197.84	200.13	198.88	198.53	198.26	197.93	200.51	201.19	195.93	196.1	198.38	200.39	199.45	198.86	197.61	195.91	196.19	200.88	194.5	193.78	195.51	198.84	194.89	200.39	197.04	199.3	198.2	195.61	201.29	195.78	195.08	199.25	195.68	205.35	196.47	195.59	200.45	197.59	195.5	195.86	193.85	196.3	196.84	202.38	196.24	196.35	200.14	199.64	202.67	196.1
199.78	199.65	198.41	197.01	200.32	202.23	200.65	200.99	201.53	199.71	204.14	199.23	197.31	198.39	198.11	202.22	197.68	200.4	199.01	200.34	200.44	199.26	201.19	197.6	197.96	198.42	197.87	200.67	195.1	197.37	201.03	203.01	200.62	198.31	200.11	198.37	202.86	198.32	199.5	196.5	197.3	200.48	198.26	198.06	196.49	198.23	200.07	201.81	203.26	197.5
207.66	210.03	207.92	208.61	207.53	208.01	206.26	208.5	206.83	212.38	203.74	205	212.98	209.39	207.57	210.9	209.69	207.16	209.87	214.22	204.26	211.21	209.51	211.29	207.49	207.2	209.41	207.68	207	204.71	210.64	205.51	202.38	206.2	206.38	209.94	209.48	208.4	208.61	208.65	209.1	207.01	206.04	207.85	204.85	204.86	203.02	209.31	207.94	207.89
209.57	207.15	206.22	206.57	207.68	206.32	203.81	209.34	206.67	208.48	207.02	204.23	203	203.22	208.56	203.05	207.14	211.09	206.99	208.14	210.15	207.93	205.22	210.01	204.62	209.63	212.97	208.69	207.22	212.34	207.37	207.37	208.3	212.19	207.71	206.16	209.6	208.91	206.67	208.71	208.45	209.77	209.66	209.15	206.78	207.69	204.84	208.36	209.13	205.74
203.81	203.09	200.84	200.25	202.94	204.43	200.73	203.14	204.46	201.38	204.4	202.6	203.53	203.09	200.11	201.85	200.57	203.54	201.87	199.17	200.8	205.72	205.73	204.49	202.36	203.71	200.26	204.61	200.6	207.36	203.02	204.96	201.94	202.22	205.76	201.22	200.38	202.73	202.41	200.5	201.92	203.35	204.1	207.42	200.82	203.31	202.47	198.75	204.49	207.57
213.25	211.01	215.22	212.36	210.45	208.93	213.7	211.96	209.91	214.19	215.84	209.85	210.13	213.53	211.35	215.86	208.94	207.67	215.89	208.15	216.86	215.48	210.78	211.83	212.61	209.54	210.23	210.71	211.26	214.36	210.81	208.94	210.3	210.15	209.6	214.52	208.43	208.87	211.34	208.55	209.87	211.27	210.42	210.54	212.71	210.33	212.89	213.37	214.66	211.6
213.51	216.76	215.81	220.57	215.71	213.48	216.99	217.89	217.36	216.2	216.84	217.84	216.56	218.67	217.4	217.92	211.34	215.91	217.49	220.43	217.31	219.01	217.48	217.93	217.36	212.98	217.95	218.24	216.99	216.38	217.57	214.82	218.06	214.66	216.18	217.45	215.69	214.31	219.39	214.04	218.42	213.33	216.37	217.9	217.38	218.11	211.11	218.63	215.49	216.61
201.79	201.86	202.23	204.84	205.1	205.39	205.36	206.88	207.06	200.35	202.51	199.59	203.78	202.15	199.18	208.61	204.88	203.21	201.55	202.42	204.03	200.9	202.34	205.79	204.58	203.14	209.57	203.97	204.57	200.94	207.44	203.35	207.32	207.3	202.97	203.41	199.8	202.3	201.68	203.31	201.85	207.08	202.16	200.28	201.71	205.01	199.67	204.67	203.46	207.6
209.07	207.04	204.66	209.75	207.39	207.94	212.44	209.47	209.47	210.67	204.69	207.84	211.05	207.02	205.12	207.51	208.69	205.53	205.01	206.07	200.56	210.18	203.77	207.35	211.29	208.75	207.23	206.32	207.74	207.95	204.44	208.1	209.91	208.88	205.07	209.14	206.15	205.29	209.87	210.24	205.34	208.98	208.45	206.97	203.58	208.64	204.01	211.31	206.25	211.28
201.59	198.53	204.64	199.12	202.58	201.3	201.9	202.53	200.92	201.26	202.07	201.26	200.6	201.36	202.84	204	203.19	202.1	200.21	201.15	202.51	194.24	201.68	201.39	197.45	196.34	196.34	202.77	199.32	200.3	198.44	204.01	196.14	197.84	199.98	196.41	201.34	195.89	203.47	199.79	203.54	202.36	200.75	201.11	199.94	199.9	196.07	202.8	199.17	195.99
200.31	193.01	195.2	192.97	194.16	195.47	194.06	193.75	194.95	190.48	196.3	197.68	195.86	196.45	197.89	191.14	194.02	193.64	191.16	196.62	194.47	197.33	197.95	195.73	195.44	196.34	190.88	190.47	195.46	195.62	197.63	193.32	191.24	194.59	195.26	193.19	190.81	194.33	191.55	194.46	192.47	191.87	191.94	192.4	193.75	190.27	196.51	192.64	197.38	196.29
200.84	201.2	201.91	202.06	200.18	205.56	205.57	202.64	203.72	201.14	205.39	201.69	209.61	198.67	200.23	203.7	204.85	206.65	201.04	205.75	200.75	202.27	205.25	205.01	202.48	203.46	203.98	201.8	201.46	206.79	206.21	205	201.77	204.18	198.54	201.87	200.45	203.46	196.15	206.85	203.27	205.18	204.13	210.59	206.72	199.24	200.21	200.4	202.31	204.27
206.36	207.16	207.01	209.38	203.71	210.08	206.92	208.89	208.82	209.63	209.76	206.18	209.87	204.81	207	212.7	211.49	205.2	205.9	209.18	208.33	209.06	208.48	207.06	209.65	209.92	210.8	208.36	209.12	204.27	207.53	206.46	208.44	206.94	209.06	206.33	211.21	206.28	211.35	208.5	208.93	210.42	205.14	207.3	213.23	201.72	206.07	210.25	210.52	209.98
206.15	202.29	203.25	200.35	206.17	201.33	203.77	204.44	201.68	201.71	203.87	202.53	202.74	207.41	202.76	205.33	201.82	202.38	203.78	204.26	199.56	207.87	203.48	204.94	204.74	202.51	202.46	202.32	200.81	197.86	204.22	200.57	205.55	199.99	200.81	202.09	202.47	197	204.57	205.61	201.18	203.7	204.28	205.04	203.34	202.9	208.05	201.35	204.81	203.48
203.61	202.58	200.25	201.8	204.07	202.41	205.95	202.96	205.71	207.72	203.81	207.36	205.82	203.84	206.36	205.24	206.17	202.99	201.45	205.62	206.07	205.29	200.09	203.6	201.85	202.67	201.79	202.48	206.24	206.29	208.04	201.73	204.2	203.48	200.36	203.53	197.97	203.03	203.15	203.91	203.82	206.24	202.72	206.11	203.88	201	202.11	204.56	204.15	203.06
211.56	209.7	212.6	214.43	215.96	211.92	217.43	212.64	210.45	210.62	213.02	215.09	219.31	210.58	215.47	213.28	210.25	212.88	214.06	212.26	210.46	212.04	213.39	212.81	212.2	209.44	213.93	209.67	216.58	213.27	211.48	215.92	214.22	212.55	210.83	214.6	212.34	212.6	211.86	218.6	211.77	213.42	208.52	216.93	211.49	209.41	215.87	207.89	211.17	208.75
201.34	205.08	206.88	204.4	203.96	204.68	203.49	203.24	203.49	205.44	207.89	203.82	202.38	203.15	206.26	206.12	207.38	202.22	203.57	203.94	200.2	200.97	199.68	204.61	201.3	206.35	206.15	205.96	209.45	202.58	207.18	207.22	210.41	203.8	205.76	202.93	203.13	204.24	200.94	206.16	205.99	203.84	208.49	208.33	201.63	206.21	199.45	202.07	207.79	207.41
211.05	205.49	207.98	211.53	206.96	206.66	201.13	208.83	209.34	211.48	207.24	210.32	208.46	206.51	212.51	202.76	212.28	215.08	211.14	204.85	204.01	209.19	204.57	203.02	205.3	208.7	211.59	208.26	204.65	210.57	205.54	207.86	210.36	207.84	210.44	208.14	207.83	207.77	209.94	206.46	204	205.49	213.55	210.88	213.54	207.34	208.49	208.26	210.71	209.18
202.42	202.73	205.05	201.06	200.64	197.47	199.83	199.62	201.98	198.19	198.84	199.83	197.46	195.79	200.11	202.68	200.18	201.79	204.04	201.01	200.61	203.66	199.34	202.2	197.48	200.2	203.4	198.31	202.39	199.81	201.58	201.65	199.43	200.89	199.48	200.69	198.11	200.58	204.94	204.08	201.56	197.6	202.51	200.26	199.3	199.3	198.02	197.25	196.77	198.75
206.95	207.3	208.35	209.14	204.8	207.66	212.24	204.85	209.24	207.51	208.71	205.98	206.53	206.31	208.53	205.37	204.4	207	208.6	209.61	210.22	208.22	207.38	212.9	211.73	207.2	205.1	207.83	204.77	206.34	210.23	209.9	205.8	201.96	207.61	209.97	209.63	205.18	205.33	205.89	208.79	208.81	208.55	205.8	210.54	205.27	210.06	203.07	204.73	207.55
205.76	207.72	208	207.5	208.09	209.32	207.93	202.36	210.59	209.54	206.93	206.9	209.59	212.17	208.87	209.9	205.51	208.98	215.15	209.49	210.55	208.25	207.09	207.87	207.11	211.55	209.3	210.88	209.22	210.98	208.12	209.54	211.33	211.51	210.96	208.36	210.57	203.61	207.81	207.03	207.72	205.37	210.31	207.53	209.02	211.43	212.05	209.94	211.99	209.18
210.15	214.36	211.75	210.18	211.78	215.52	211.92	213.2	214.89	214.03	212.05	212.41	215.09	213.83	216.17	210.36	208.36	211.16	216.62	210.41	206.97	212.26	213.82	212.66	213.79	210.62	208.2	208.96	214.84	209.29	216.5	212.81	214.59	213.17	211.93	211.1	211.89	214.14	210.13	210.35	208.45	217.04	214.88	211.27	218.45	218.85	213	220.38	215.37	214.51
215.42	212.97	214.36	214.24	215.86	216.93	219.7	215	217.01	217.03	219.54	216.41	214.88	216.26	217.97	216.97	218.55	219.97	207.79	216.43	219	217	217.23	217.69	218.04	217.73	217.16	213.91	219.07	216.57	216.57	215.06	217.52	220.4	215.46	218.47	221.74	214.26	213.52	210.27	219.73	213.99	219.57	219.53	213.89	213.32	219.85	225.07	217.11	213.02
204.61	210.79	209.54	213.04	211.14	210.28	211.87	212.15	208.59	212.26	203.67	208.01	207.31	207.04	206.83	211.14	206.02	207.98	209.23	207.16	210.25	207.89	216.09	210.73	213.07	208.26	210.91	209.67	207.5	207.22	210.1	208.88	209.01	209.47	212.71	206.73	208.84	207.56	208.69	203.26	206.84	210.04	213.7	213.58	203.99	206.61	205.53	208.67	208.24	205.14
207.21	206.78	208.72	210.67	205.92	206.14	209.88	204.58	210.3	207.56	211.14	211.99	205.44	208.57	208.43	205.89	207.32	213.15	205.43	208.66	211	211.7	210.27	209.65	212.61	209.08	205.23	209.07	208.45	208.81	213.86	209.81	213.01	208.91	205.21	211.63	209.54	212.05	208.1	207.03	207.67	209.8	210.88	210.52	208.73	209.55	209.41	209.97	210.98	208.89
204.71	200.52	196.58	199.8	201.59	196.04	201.44	201.39	200.55	203.72	203.29	201.17	199.5	200.72	199.66	202.31	202.5	197.33	196.37	197.72	197.84	199.79	194.95	199.89	199.88	204.28	205.1	197.03	199.95	203.61	198.92	200.38	197.81	202.08	203.78	200.32	196.57	202.59	202.82	199.45	197.59	200	202.14	196.72	199.46	203.76	201.16	205.1	202.26	205.36
206.34	207.87	207.63	207.99	211.42	205.05	208.73	207.91	209.96	209.27	208.94	208.45	205.75	206.04	214.73	204.15	206.12	209.25	205.66	210.31	205.56	211.04	208.73	201.83	203.85	208.89	210.16	208.37	210.77	207.16	210.15	209.42	207.74	206.04	208.6	207.16	205.11	204.3	207.7	207.37	205.84	206.64	209.39	211.21	210.16	204.81	208.55	208.68	206.28	209.06
212.13	213.15	206.9	214.25	213.07	212.03	213.61	213.92	211.96	216.61	207.96	212.41	209.94	207.98	212.64	211.05	214.13	214.2	210.93	212.07	210.86	213.06	217.48	209.37	209.97	212.5	207.13	212.43	210.54	211.94	211.27	214.49	212.06	213.61	204.76	210.53	211.72	214.89	208.22	212.35	214.69	213.46	210.64	217.13	212.07	210.95	213.14	206.29	213.04	211.85
209.34	211.9	213.98	206.56	208.47	209.13	212.91	209.86	210.43	208.46	211.36	213.46	212.68	215.08	215	207.33	208.25	210.66	208.97	209.03	213.17	210.97	213.29	207.33	208.17	212.4	211.43	212.79	213.1	214.7	208.27	211.23	213.59	211.39	207.45	210.69	213	212.83	213.54	213.26	216.22	211.67	212.44	212.37	211.75	209.7	210.78	213.06	214.76	208.39
201.01	204.22	201.17	203.1	204.16	203.76	203.99	204.84	204.98	202.79	204.24	202.69	204.64	206.02	203.79	208.32	206.3	203.47	204.44	203.1	204.1	204.9	202.63	206.05	205.36	203.46	205.92	208	208.85	205.21	205.01	204.14	206.44	208.21	203.76	201.03	203.61	202.43	204.79	203.42	203.23	203.75	204.16	207.65	200.04	203.88	198.91	208.35	200.8	203.74
204.83	199.86	202.26	204.5	204.17	203.59	207.21	200.98	203.96	203.27	209.43	204.08	204.34	204.72	206.81	204.14	202.6	205.16	205.17	205.37	205.31	200.45	203.62	204.23	201.13	204.87	208.38	203.29	202.71	206.69	211.93	212.59	205.2	201.75	204.67	201.73	205.01	198.99	204.99	202.96	205.77	205.68	208.92	210.84	206.85	203.01	211.44	207.23	203.88	201.79
208.02	213.67	202.56	210.19	208.97	208.73	210	211.84	204.88	207.55	209.22	208.9	210.57	207.73	204.03	210.44	210.77	207.12	208.26	207.43	208.29	209.84	205.92	210.59	209.5	209.14	212.93	207.08	207.21	211.81	205.47	212.57	210.83	206.06	207.26	211.12	207.52	206.3	208.37	206.69	207.48	208.38	213.23	208.5	204.17	210.84	206.45	215.33	207.05	210.11
207.71	202.33	203.69	203.47	200.83	198.7	201.93	206.23	198.26	198.5	204.26	202.69	205.99	198.66	201.9	203.78	201.29	203.85	200.2	203.45	204.83	205.01	200.95	202.43	201.75	200.74	199.24	200.51	206.05	204.26	199.42	205.98	204.34	205.85	207.91	206.52	199	201.05	205	206.96	202.67	197.73	207.12	206.78	202.92	204.98	207.35	202.64	207.23	206.01
221.91	217.24	220.41	214.6	215.8	221.64	221.08	220.9	219.42	220.48	219.68	217.82	216.72	216.9	217.3	218.66	215.81	221.83	219.77	218.89	223.61	214.18	216.22	215.27	215.87	213.81	220.54	215.37	215.45	218.04	214.48	219.08	217.55	218.52	219.37	213.6	219.3	215.57	213.75	220.99	214.43	221.04	218.84	219.53	215.06	219.9	213.2	217.05	220.45	218.69
207.2	211.6	205.77	209.78	208.69	205.2	207.99	207.99	202.86	208.62	206.66	211.51	206.85	206.95	208.96	206.35	209.75	210.33	208.41	210.15	211.81	206.44	208.04	210.08	211.08	205.84	210.37	207.06	200.2	208.75	207.52	206.11	209.7	208.05	205.3	204.43	208.77	213.62	207.5	205.66	212.82	207.52	210.83	206.63	207.17	203.74	208.77	202.61	205.43	209.1
194.81	195.49	200.26	192.54	196.59	193.16	195.49	195.76	198.67	196.75	194.76	197.51	198.78	199.48	198.18	189.56	192.79	188.05	197.39	193.02	198.58	191.88	194.19	198.03	197.01	193.52	198.83	194.06	201.35	196.45	196.17	197.18	196.43	193.47	193.46	189.36	194.66	195.27	200.26	197.47	196.28	197.82	195.23	197.54	191.58	196.2	194.29	193.66	191.42	194.09
196.35	193.17	194.21	196.63	194.64	193.57	191.23	193.43	195.19	196.45	192.46	199.41	198.42	197.6	193.85	194.72	189.12	196.59	192.66	192.77	193.06	193.23	192.18	191.38	193.58	197.05	192.78	196.51	194.41	197.2	196.01	195.68	193.91	195.05	196.41	197.35	196.98	196.11	198.1	191.18	192.44	194.06	194.64	193.54	192.76	197.87	193.89	192.46	194.25	194.34
212.22	205.86	208.03	203.25	205.88	210.11	210.09	209.41	207.22	207.29	211.03	208.97	209.75	202.84	209.97	209.66	206.03	202.81	207.93	204.25	209.73	207.2	210.81	210.98	210.13	204.9	210.22	210.79	208.28	209.32	211.01	207.09	212.01	203.74	209.98	211.08	209.41	209.98	214.13	207.84	213.7	209.41	208.8	202.69	205.66	209.42	208.19	210.97	211.88	204.7
217.4	215.71	210.71	219.63	215.34	214.13	218.14	220.83	212.94	214.43	217.2	212.51	218.57	220.06	213.82	215.25	219.03	217.87	219.56	220.18	216.13	216.71	218.25	217.51	216.44	213.07	219.12	217.15	213.92	219.55	217.55	215.57	214.98	212.85	215.09	216.4	210.63	215.54	217.88	214.46	220.33	213.35	213.93	214.62	218.26	215.68	213.54	219.48	217.95	220.42
209.75	212.32	212.01	213.51	213.56	210.61	211.85	214.04	212.91	212.13	206.09	217.7	208.12	216.52	210.94	213.62	211.73	213.38	209.35	213.43	212.3	216.72	212.56	205.58	211.98	212.74	206.97	214	211.5	211.1	213.15	214.75	214.02	210.91	206.84	211.41	215.82	209.24	213.29	213.29	209.57	212.33	207.41	213.21	214.74	215.81	211.31	214.1	212.72	212.28
207.99	210.34	218.07	214.46	211	211.7	211.34	207.45	214.04	212.53	213.4	218.45	211.1	217.56	214.09	212.47	207.83	212.54	211.71	212.31	208.97	217.04	214.3	213.08	215.65	217.04	212.78	211.06	213.02	214.81	214.1	211.53	214.08	210.67	211.91	212.39	217.48	212.46	215.9	209.19	214.81	213.9	212.47	209.61	213.65	214.32	209.88	216.56	214.99	214.3
212.05	215.04	217.69	212.27	215.16	211.76	218.25	213.98	213.12	216.44	215.3	217.57	214.62	211.92	214.93	208.74	215.79	210.48	214.64	211.94	213.58	216.57	214.93	210.74	213.58	214	214.8	213.32	211.86	212.38	212.22	217.94	215.3	215.96	214.7	213.67	215.12	215.66	215.55	211.82	212.88	211.62	217.46	214.88	215.2	209.2	209.39	210.46	212.29	210.47
208.34	207.25	207.45	205.73	204.87	207.5	203.33	204.78	210.26	209.36	207.51	209.45	204.48	202.42	210.76	204.23	210.8	208.33	208.95	207.19	206.41	205.36	210.54	204.85	209.93	209.74	203.86	208.31	210	207.6	205.88	211.29	212.66	202.4	211.3	205.8	203.47	210.18	207.87	210.35	205.19	208.69	208.3	207.89	208.13	211.13	203.09	205.25	205.06	209.97
209.92	209.69	208.48	204.08	206.67	206.97	201.52	208.35	208.01	210.77	210.91	206.58	208.72	213.7	206.39	205.72	207.98	207.11	203.47	211.15	208.14	204.96	208.25	203.86	207.89	204.51	207.43	209.45	207.36	206.02	207.07	206.36	206.48	213.7	207.97	204.8	208.94	208.34	210.02	205.65	207.14	207.45	208.65	211.85	205.78	212.02	206.93	211.03	205.22	207.45
204.84	201.94	199.23	202.05	206.69	200.97	207.7	200.78	201.65	201.77	202.17	204.18	206.52	205.56	199.49	197.94	202.78	207.7	204.41	201.63	202.52	203.06	204.36	202.95	200.25	204.29	202.22	206.56	202.84	205.87	201.75	197.68	200.6	203.7	203.64	205.74	203.28	201.04	202.92	204.44	205.5	201.75	202.72	205.81	199.88	204.47	204.48	204.7	205.92	200.84
209.63	210.69	210.99	209.33	213.73	208.12	210.16	209.39	208.23	207.65	207.19	209.59	207.52	205.62	209.22	206.36	211.55	209.6	210.71	213.38	207.74	208.26	209.3	210.08	208.65	205.08	210.98	211	208.84	205.53	211.97	207.51	206.38	206.31	207.74	211.92	208.48	208.86	206.95	209.77	207.07	206.67	208.74	206.88	209.35	205.6	203.37	217.66	206.54	212.98
218.14	215.22	215.16	213.61	225.33	218.28	219.02	216.57	222.82	218.47	216.01	209.67	222.52	214.55	212.73	216.03	216.41	218.56	219.65	221.78	217.98	216.92	214.47	216.99	213.72	220.3	221.09	217.08	220.06	218.63	218.76	213.02	216.36	219.26	218.1	218.75	215.02	216.21	217.77	216.32	216.71	217.69	216.4	217.83	215.28	217.88	217.59	218.7	219.34	214.85
203.76	200.03	205.4	199.09	200.58	198.79	202.78	197.46	206.26	201.35	202.98	203.25	202.07	201.47	200.83	205.18	202.69	198.13	205.39	198.73	205.04	206.89	201.92	201.57	202.1	203.14	200.51	202.79	202.13	202.67	199.83	202.78	205.36	206.09	204.67	201.22	206.13	201.53	202.57	208.86	199.04	202.47	207.2	205.58	207.06	202.05	201.73	202.76	206	198.35
212.4	211.68	214.75	209.57	211.51	212.76	209.11	211.23	212.92	209.85	214.8	209.48	208.39	210.67	212.44	214.64	209.38	209.18	208.38	212.32	213.37	211.03	210.45	209.24	207.76	210.2	209.35	211.47	212.74	215.85	213.14	209.88	211.43	210.33	207.52	212.99	205.99	210.94	211.67	213.91	206.13	211.89	213.78	216.09	213.04	217.25	213.27	210.62	213.03	211.14
218.4	219.73	222.35	218.3	217.77	216.94	217.18	213.77	220.09	212.2	215.74	218.95	217.25	215.83	218.36	219.61	219.53	217.92	217.06	223.02	215.88	222.56	217.09	213.89	218.4	215.19	212.48	219.35	215.55	218.12	217.52	221.2	213.13	212.88	216.53	223.66	218.4	219.72	216.15	219.17	220.96	221.99	214.12	218.81	220.82	219.52	217.23	220.17	219.46	220.31
204.53	203.6	202.11	195.05	199.64	202.51	197.62	199.54	201.52	201.77	202.16	204.42	201.35	199.72	200.19	204.89	203.35	201.99	197.84	200.76	204.6	200.05	206.78	201.11	202.09	203.67	199.1	200.07	204.16	201.15	200.63	198.21	200.3	200.33	201.04	198.87	204.07	204.94	199.96	198.37	199.44	204.45	199.81	201.32	205.8	203.06	193.2	201.29	198.44	203.24
212.54	207	210.81	211.82	211.86	208.37	213.58	207.32	209.65	210.09	212.41	210.36	211.7	213.09	207.79	213.18	207.14	209.89	213.86	213.48	214.36	217.31	206.91	211.77	207.53	205.68	214.98	209.1	209.51	214.33	206.72	211.92	213.1	208.82	212.98	217.28	206.54	212.86	210.44	210.66	207.42	210.59	210.81	210.86	213.11	209.84	216.47	211.09	210.11	214.83
218.73	218.05	210.62	207.85	216.6	214.94	217.55	218.6	214.63	219.56	214.57	217.72	213.38	216.4	218.45	211.65	222.6	217.26	218.48	212.13	216.53	214.63	217.61	215.61	219.06	218.63	217.92	211.63	216.35	215.04	221.56	220.24	218.81	213.05	219.53	217.79	217.3	216.58	219.19	222.96	214.06	215.94	212.34	216.68	216.79	222.42	217.42	217.62	218.47	217.85
205.45	212.12	207.65	212.79	207.91	212.59	210.53	206.3	205.7	205.43	208.37	208.33	209.64	205.83	208.07	209.34	209.1	206.98	208.02	205.5	209.95	211.46	207.4	214.92	208	209.71	207.57	208.82	210.84	205.63	208.61	205.3	208.38	209.46	205.03	207.63	213.8	209.49	206.64	210.82	208.63	206.66	206.97	206.54	206.66	212.6	205.96	203.85	206.62	210.72
193.61	195.32	194.47	197.52	194.25	193.96	190.17	196.15	191.19	195.19	195.47	196.95	192.66	192.86	196.48	190.21	189.55	193.89	194.95	195.5	196.39	194.85	195.83	194.02	195.4	196.65	193.45	197.14	195.93	191.6	194.37	191.59	194.05	192.94	189.71	191.64	193.39	192.46	194.45	192.44	198.42	198.18	193.68	195.55	197.43	193.51	189.46	192.55	198.17	191.07
211.33	210.12	210.99	207.21	206.12	206.4	202.69	209.54	205.98	208.57	205.77	213.12	209.54	209.5	205.11	205.41	211.4	206.74	204.99	208.18	207.13	207.08	210.29	206.59	204.28	207.3	204.42	204.61	209.69	205.31	212.49	207.46	208.3	207	211.75	209.94	209.77	204.96	208.35	204.16	207.3	207.37	211.21	210.97	208.76	205.85	204.9	209.43	207.57	207.89
207.04	201.64	203.47	204.36	200.81	203.76	205.44	202.2	207.54	201.46	206.6	205.55	200.56	202.56	200.95	206.15	208.65	203.78	203.1	200.38	200.97	205.35	207.77	206.12	205.53	204.24	204.56	201.53	204.77	206.62	205.52	205.08	204.66	204.7	208.55	200.22	208.68	202.4	201.78	203.33	201.81	204.93	202.88	204.88	205.19	207.98	203.29	205.33	202.68	203.16
203.75	203.7	203.28	204.97	200.96	203.35	205.69	202.58	204.35	207.51	204.27	201.08	206.72	208.43	202.81	206.89	203.46	203.77	201.44	211.33	203.77	204.89	203.01	209.52	203.05	202.45	205.45	206.29	205.66	202.64	201.46	209.02	203.8	206.72	204.34	204.08	210.14	203.8	204.82	199.5	202.57	206.95	208.05	204.46	204.19	200.66	207.99	203.65	201.41	210.25
214.21	211.92	211.72	210.48	211.29	207.81	207.47	213.53	210.6	209.31	213.13	212.54	212.57	207.07	215.79	211.64	211.83	211.37	213.3	214.37	208.92	210.26	213.15	210.33	211.46	209.35	208.93	210.17	212.53	215.59	217.53	210.63	209.44	210.1	213.72	211.34	212.96	212.66	215.73	212.68	212.38	209.89	213.28	211.89	210.62	211.91	211.4	214.54	208.89	212.99
210.78	208.24	211.2	208.23	208.62	205.56	205.41	210.86	207.18	206.63	206.45	204.42	208.66	205.71	201.76	209.31	206.19	203.07	204.9	206.7	209.15	209.42	210.58	203.51	205.59	210.2	211	206.75	210.47	211.28	208.28	208.99	210.04	209.38	207.37	210	210.06	209.1	211.36	214.94	206.72	211.52	208.58	208.8	208.95	216.74	210.7	208.28	211.31	208.14
207.55	205.51	212.55	206.65	212.54	205.46	211.93	208.72	207.53	208.08	210.03	208.7	207.41	211.65	212.81	207.26	205.47	207.73	210.36	199.62	208.61	207.51	211.23	211.83	203.51	209.55	208.76	204.51	208.37	206.83	208.6	207.58	205.69	206.46	208.06	208.6	210.33	209.11	207.64	207.07	204.8	204.65	208.9	206.56	207.65	209.57	204.57	206.17	207.3	209.98
210.75	213.24	216.82	217.5	213.64	213.98	216.63	218.38	213.82	220.63	220.87	208.43	212.13	215.21	213.38	214.26	213.57	214.46	214.97	215.13	212.8	213.3	212.71	208.72	212.04	216.03	212.2	214.2	212.97	209.13	212.82	217.48	215.87	220.74	217.45	221.03	216.03	212.94	214.96	218.85	210.29	212.04	214.48	216.35	211.65	213.63	213.32	214.77	216.64	219.63
207.89	210.71	206.94	208.43	209.27	209.13	211.82	206.28	205.18	207.26	210.52	208.46	205.17	214.98	204.49	204.41	207.88	206.54	209.23	206.88	210.7	206.78	209.67	206.07	211.38	209.19	207.63	207.02	208.58	203.39	207.97	211.57	213.52	211.16	200.16	209.31	206.01	208.59	206.71	206.77	212.38	210.96	209.57	208.47	200.57	211.81	211.07	210.24	205.38	206.16
212.22	209.68	213.97	208.35	205.74	213.91	214.69	208.94	207.46	207.28	205.34	209.72	209.72	207.02	212.1	209.96	207.37	206.89	209.73	210.21	209.22	207.81	205.23	209.44	210.22	211.1	211.71	211.54	206.05	203.12	206.65	209.13	209.16	213.28	209.61	203.27	209.18	208.04	206.13	210.44	208.06	206.74	206.98	212.53	208.06	210.7	209.73	208.85	209.2	210.62
209.48	211.45	215.64	212.23	212.04	208.77	210.71	216.07	209.6	213.09	210.02	209.49	212.2	211.42	216.88	210.63	209.96	214.37	207.98	213.62	209.36	212.44	207.18	210.01	208.94	213.87	213.27	213.63	214.48	208.64	210.97	214.34	212.44	212.15	215.03	212.11	213.41	216.8	216.57	211.51	210.11	214.28	213.67	210.55	209.73	211.82	208.7	209.99	210.62	218.09
204.62	210.05	207.9	209.78	207.84	204.93	207.7	209.85	204.86	206.96	208.21	206.95	207.5	208.91	207.38	211.24	206.52	206.37	212.13	206.52	207.65	208.47	209.8	211.09	208.65	207.21	204.91	209.7	207.47	207.84	210.01	206.89	210.12	208.65	207.65	205.3	209.14	207.01	212.41	211.27	208.97	208.54	208.62	210.26	205.92	207	208.29	209.64	207.43	208.47
208.37	206.77	209.5	210.94	208.29	209.22	207.59	205.5	208.93	206.65	206.13	211.65	204.59	209.85	214.23	207.8	210.58	213	206.67	204.81	210.47	205.17	204.52	211.15	205.66	210.68	211.98	205.31	207.56	206.53	206.67	207.97	204.45	211.97	209.19	208.2	209.49	205.07	209.86	209.88	208.02	203.4	210.15	206.4	207.14	205.16	212.38	209.82	210.09	207.68
218.98	222.96	218.26	215.13	220.16	220.09	216.23	219.37	218.62	219.55	218.59	219.19	214.56	215.98	218.09	218.76	218.54	216.43	215.44	218.08	217.12	215.28	217.23	220.61	220.69	220.19	217.46	215.87	218.35	219.48	219.14	215.29	218.59	218.37	216.94	216.34	219.73	217.5	219.96	216.83	215	223.68	215.76	220.41	221.41	220.57	214.01	219.56	214.94	216.16
200.37	203.11	204.27	206.11	199.8	208.31	200.92	203.1	205.25	201.98	205.5	200.93	204.34	202.14	203.38	205.61	205.37	204.31	204.8	206.62	200.93	204.43	205.13	205.51	204.54	202.7	202.45	202.32	202.8	201.36	205.72	206.1	196.68	204.43	205.03	204.63	203.46	206.05	203.45	202.68	202.94	207.3	203.56	204.41	206.8	201.84	201.71	206.18	203.3	202.09
197.6	202.81	206.16	206.69	201.1	203.97	206.37	201.02	203.87	204.57	203.94	206.62	206.59	204.84	206.93	202.77	207.44	202.12	201.14	203.69	202.3	208.01	204.08	198.73	201.67	202.9	207.89	203.86	203.13	206.23	199.65	202.04	204.61	200.8	205.63	211.1	203.24	198.19	199.11	204.32	201.71	199.52	201.38	202.41	200.31	205.3	203.09	199.49	198.93	204.52
208.3	211.14	209.76	207.65	207.05	207.01	210.2	209.37	207.42	209.15	210.17	208.42	212.67	207.18	212.82	208.62	208.87	211.19	210.18	207.67	208.85	210.58	211.92	209.86	211.46	209.24	206.41	208.1	208.05	211.6	207.06	206.82	203.49	210.53	208.51	213.3	211.56	210.05	210.19	211.3	205.9	210.96	207.81	211.85	211.74	210.41	208.96	210.58	210.8	211.12
205.64	208.5	207.18	207.87	208.8	208.8	207.76	211.32	204.5	208.13	205.84	207.75	209.44	212.69	211.4	208.21	208.06	206.63	209.02	206.18	211.53	209.6	200.53	212.54	212.27	211.71	209.37	211.31	210.92	208.91	209.74	209.23	207.92	208.08	214.34	208.19	209.09	212.16	209.45	209.48	213.83	209.89	209.37	213.07	206.78	201.75	205.8	211.68	209.54	210.14
201.45	201.93	208.55	202.44	202.36	198.99	204.89	201.8	202.78	206.28	204.63	200.46	202.48	202.14	203.2	203.85	203.45	204.35	200.58	201.54	200.08	199.67	202.79	197.9	202.01	200.31	203.31	202.35	203.69	202.36	203.33	205.64	201.88	201.99	202.06	205.53	205.94	198.87	205.05	201.91	206.13	198.73	209.3	201.91	199.03	200	204.56	205.65	203.9	200.94
202.02	199.18	199.28	200.71	200.67	202.17	200.8	202.04	196.98	202.78	205.07	199.22	200.66	199.79	200.47	200.18	200.16	199.27	201.64	204.09	197.68	202.17	201.67	195.37	199.42	200.72	200.17	197.53	200.07	201.62	198.56	200.57	196.64	201.73	198.2	196.35	195.5	192.68	202.66	202.63	195.1	202.51	198.64	202.82	203.01	201.29	197.71	200.02	195.62	197.69
209.2	208.5	208.8	207.62	205.85	210.27	208.65	207.61	205.24	214.2	207.91	212.6	214.2	210.43	206.25	209.97	210.02	208.21	210.55	205.7	206.39	205.34	212.27	213.67	212.3	207.18	207.12	210.05	213.65	208.4	208.96	209.46	208.89	205.71	207.77	205.48	209.71	205.87	210.07	208.44	207.63	203.64	210.07	211.73	210.41	209.05	207.04	206.88	206.09	210.77
207.38	206.31	207.09	204.48	206.26	208.99	208.96	206.2	205.88	202.78	208.04	204.42	202.38	202.83	209.32	209.97	207.94	203.5	206.79	204.87	203.07	204.64	204.1	207.3	209.57	209.22	204.74	203.77	204.74	206.97	206.99	207.4	205.17	205.65	201.39	203.91	204.15	204.41	203.44	208.26	206.65	201.17	204.19	200.95	200.54	205.66	208.71	203.03	204.68	208.19
210.3	206.29	211.27	210.36	204.04	209.42	213.13	214.56	204.11	203.56	206.39	212.7	209.06	209.3	210.62	210.57	211.23	210.64	209.59	207.15	207.02	211.73	206.79	212.18	212.33	207.14	205.22	210.42	204.94	210.41	208.41	214.02	206.16	205.27	206.63	205.49	213.78	213.33	208.47	208.64	210.32	205.08	208.96	208.8	210.8	209	209.93	209.42	211.91	212.01
208.21	209.79	204.01	208.27	211.73	205.36	204.67	206.27	207.56	207.09	212.19	207.48	206.32	206.46	203.59	210.52	209.77	208.41	207.55	210.27	205.48	208.7	206.84	208.35	208.08	211.48	210.48	211.43	210.06	209.81	210.01	208.81	208.35	205.22	208.6	207.22	208.4	208.94	211.22	210.08	204.07	211.01	205.76	207.02	210.04	208.26	208.62	209.33	208.92	211.75
217.93	215.73	224.85	219.74	217.91	213.81	215.29	215.43	219.8	220	219.15	220.75	218.41	221.66	217.16	220.7	213.63	214.65	220.06	218.72	217.3	223.46	218.93	216.94	218.15	215.3	214.22	217.39	221.18	218.12	217.41	218.2	219.73	217.35	214.3	217.65	214.35	214.74	217.45	215.73	222.17	215.99	217.23	214.53	219.6	219.02	215.43	218.63	216.03	218.06
206.06	211.59	205.34	212.42	207.31	207.51	211.1	210.43	210.85	211.19	208.21	211.28	211.61	206.97	207.1	209.68	209.69	209.22	211.2	209.72	211.36	203.43	207.12	209.39	207.24	205.73	204.08	206.18	213.78	206.67	209.91	211.26	211.07	212.86	210.45	208.7	209.43	210.49	210.05	209.73	209.97	208.56	207.51	209.12	211.13	207.58	212.47	211.06	209.09	207.9
212.78	212.42	215.11	214.95	215.42	214.96	212.22	213.15	208.87	214.66	208.45	214.27	210.33	212.73	211.62	212.43	210.37	211.13	210.81	210.28	210.54	217.09	214.38	209.35	215.28	206.34	212.87	209.64	205.28	210.88	212.4	206.6	210.73	217.71	211.35	208.44	211.64	208.16	212.41	206.19	214.72	213.52	212.44	209.45	216.68	213.1	212.72	213.48	210.54	206.5
211.9	203.15	210.1	207.66	210.99	207.87	205.06	209.72	211.7	214.49	209.14	208.16	203.02	210.85	203.64	204.83	207.89	209.64	205.52	205.12	208.07	208.21	209.51	205.92	209.35	210.63	208.43	205.83	209.76	208.48	214.32	207.18	205.03	207.21	205.47	208.44	209.26	205.69	209.1	209.15	209.84	205.9	210.24	208.35	207.79	208.04	205.85	206.29	208.31	211.8
214.66	215.8	212.69	217.25	208.66	211.91	213.9	210.18	213.81	216.54	215.05	210.76	209.7	212.7	211.51	213.62	214.75	210.6	210.7	210.44	212.94	208.16	212.2	213.66	212.02	209.48	210.65	212.82	213.07	211.34	212.49	213.03	207.66	210.48	211.04	207.93	209.92	210.95	214.29	215.46	211.08	212.81	213.43	213	216.02	210.51	218.37	210.55	212.91	213.5
203.13	201.35	205.71	197.81	198.33	201.15	202.67	196.24	198.16	201.14	198.07	204.84	199.79	199.77	201.13	199.32	198.13	201.66	199.18	198.48	202.21	198.68	200.46	200.85	202.55	197.51	198.46	205.45	200.8	197.81	202.05	200.46	203.32	201.14	204.12	199.17	200.83	195.76	198.94	198.01	196.54	202.46	199.06	197.71	197.16	200.08	204.58	199.15	200.68	198.29
207.26	200.5	203.63	201.51	203.43	204.97	201.89	200.56	201.63	204.21	204.03	205.01	203.34	204.84	196.16	197.95	201.35	204.44	203.42	200.17	200.53	201.28	199.37	200.34	199.41	198.58	200.65	202.27	202.61	206.31	202.03	204.6	201.95	201.1	201.59	204.07	198.05	207.04	202.47	201.49	201.34	198.76	205.12	199.9	205.42	201.61	203.44	203.01	202.73	206.3
200.69	199.12	197.81	201.66	204.2	200.09	204.01	199.66	197.71	202.83	200.05	200.12	199.93	201.2	201.37	200.88	195.94	197.62	198.85	198.94	198.44	203.59	202.43	203.81	198.44	199.43	198.26	198.13	198.25	195.87	196.32	195.18	199.43	199.44	201.63	200.21	199.17	200.73	197.42	198.91	198.93	198.61	198.66	202.42	196.24	204.97	197.65	194.59	197.39	199.47
204.8	204.44	206.27	206.59	203.41	204.72	210.6	206.41	208.01	205.81	209.7	202.21	200.28	209.29	207.29	206.38	203.35	202.64	202.65	208.02	207.94	206.26	204.51	202.85	206.2	204.67	202.99	202.98	202.64	208.45	208.72	205.53	208.63	203.74	205.64	202.6	208.76	204.84	209.96	208.62	205.45	200.89	203.97	205.82	210.9	206.02	208.39	203.8	202.1	207.67
202.79	203.27	204.28	205.92	206.47	204.63	202.95	207.49	208.26	210.86	204.11	205.61	207	206.57	202.51	203.39	206.17	206.18	207.55	202.49	206.35	208.29	206.77	206.33	204.87	205.62	204.56	203.58	202.46	205.64	204.46	202.77	204.24	203.3	207.8	209.32	206.29	209.69	205.33	210.69	201.93	210.01	208.79	205.78	206.9	208.29	210.11	203.93	205.87	210.87
200.48	202.69	204.09	200.08	206.29	205.44	206.89	202.29	206.29	201.52	206.72	201.7	206.48	203.73	202.35	204.07	200.61	203.99	207.88	202.25	202.49	203.45	203.46	202.61	203.25	202.53	205.71	204.61	207.37	202.42	202.69	204.78	203.32	204.11	204.45	201.73	203.83	203.48	202.93	204.09	202.91	202.67	204.06	206.35	204.44	199.07	203.07	205.63	201.79	201.32
215.64	218.33	215.43	217.48	217.81	221.32	215.97	215.46	214.87	216.2	220.19	217.81	217.76	217.8	216.43	216.64	216.54	212.98	222.04	213.36	212.13	216.68	215.98	219.01	220.66	211.78	216.82	219.09	215.14	215.92	217.97	215.84	214.57	213.98	220.51	216.38	215.22	217.73	213.75	218.73	218.81	221.48	217.79	220.33	217.85	212.5	216.84	220.67	214.92	216.08
207.49	204.8	205.89	207.98	207.08	205.91	209.27	203.72	204.52	210.47	211.39	205.15	207.02	206.02	207.52	207.97	210.22	211.01	205.43	205.88	207.09	212.57	205.54	207.28	205.99	206.23	210.95	212.99	205.6	207.05	207.1	211.2	208.8	207.75	208.42	209.91	206.07	203.13	210.72	210.05	204.11	208.95	200.37	205.45	204	206.66	205.91	206.89	207.47	204.1
203.19	206.21	201.89	207.37	204.27	201.75	203.92	202.71	207.25	202.04	202.26	202.23	199.06	204.09	204.7	201.86	203.75	203.44	203	201.79	197.67	200.75	201.44	204.62	202.25	202.21	206.19	202.09	202.81	205.39	202.07	205.82	205.86	204.74	200.22	200.04	205.7	202.88	203.37	203.72	201.42	204.17	207.01	201.63	204.7	203.7	202	201.75	208.61	206.07
202.45	213.23	204.1	207.79	211.28	207.5	212.94	207.24	204.83	211.89	206.95	203.33	207.89	209.98	205.8	209.25	207.42	206.58	208.38	206.54	204.17	204.27	210.91	211.94	212.42	207.92	212.11	207.27	206.19	208.98	206.17	212.25	207.61	209.32	206.73	206.7	206.25	205.94	209.96	208.01	203.47	208.62	209.38	207.49	206.38	211.18	209.19	202.51	207.57	208.03
201.76	205.98	199.65	200.42	200.02	201.5	203.43	196.26	202.72	200.93	202.99	202.84	203.64	201.12	200.4	199.02	196.1	202.59	209.37	195.13	201.57	201.26	202.86	203.59	201.06	196.24	197.36	200.78	204.41	197.19	195.85	200.1	206.45	198.16	202.26	196.21	202.19	199.79	199.55	200.66	199.37	198.38	203.2	200.78	198.3	199.84	200.18	200.31	199.85	202.47
206.83	206.1	201.67	199.18	199.74	202.93	207.74	200.61	201.21	203.86	195.83	204.03	203.93	200.76	203.37	205.98	204.4	203.12	203.37	203.54	204.94	202.66	205.27	201.54	202.97	205.47	203.71	204.34	200.18	206.97	201.57	207.78	206.16	199.62	207.39	205.65	198.96	206.61	205.1	202.31	205.56	200.06	202.46	198.62	207.31	201.26	204.89	203.68	200.38	203.65
210.77	210.58	208.03	213.5	209.45	212.13	215.48	207.15	211.56	215.25	215.18	213.28	214.9	215.79	214.28	215.45	216.44	210.64	214.07	212.74	212.25	211.07	209.97	211.71	211.9	208.44	208.02	210.61	209.6	212.56	210.98	212.73	212.26	210.91	214.54	212.3	209.49	210.14	209.58	208.78	208.33	214.73	212.75	212.15	209.34	208.94	214.46	214.63	210.01	209.18
200.07	196.28	199.5	199.8	196.32	201.09	196.57	202.36	196.21	196.46	199.59	195.91	201.74	200.34	200.09	202.61	198.3	198.38	197.96	195.36	198.59	191.78	201.42	199.22	198.22	196.88	196.89	196.68	197.91	199.76	201.71	197.23	199.72	195.21	193.05	197.45	195.15	197.19	201.39	196.96	197.48	201.9	199.54	197.03	201.15	199.55	198.85	203.88	196.83	195.19
196.4	194.23	197.63	199.65	197.04	200.84	201.22	199.59	199.94	196.92	197.75	200.52	198.92	195.23	196.75	203.81	197.93	202.05	197.9	202.26	199.65	199.74	200.96	203.41	198.43	197.39	202.6	202.4	199.21	200.93	199.45	195.55	197.83	197.42	203.61	200.64	200.81	201	201.47	200.27	201.23	196.75	200.66	203.6	201.01	196.92	200.64	199.93	200.76	199.31
204.36	204.76	206.27	202.54	203.82	202.42	200.78	204.95	201.12	202.96	203.1	202.4	202.62	202.72	200.25	203.62	206.02	205.78	209.39	200.34	203.42	198.23	201.23	201.33	198.68	202.23	198.35	207.18	201.34	199.76	203.17	201.39	202.45	202.67	199.53	203.01	201.02	203.83	202.66	201.79	200.11	204.51	202.48	203.63	204.62	202.25	203.24	199.14	203.43	204.57
200.92	198.64	199.68	202.87	200.48	202.07	198.1	194.4	200.28	199.87	202.67	196.49	198.32	198.32	202.29	198.11	198.39	196.77	198.8	199.86	200.48	196.91	201.6	202.31	204.68	202.14	200.57	195.99	200.26	199.88	198.74	199.11	203.45	199.69	199.99	205.67	199.92	203.03	198.64	197.55	200.59	198.37	206.2	198.95	198.17	200.89	199.45	199.04	201.06	200.49
214.76	220.85	218.96	222.69	216.69	223.31	225.45	216.13	221.22	218.05	219.2	225	216.28	220.49	215.9	214.96	216.38	222.05	216.01	220.75	214.85	218.61	223.91	217.05	219.93	215.27	213.33	215.48	217.21	219.43	220.12	217.92	220.48	214.86	219.47	215.53	214.77	219.86	216.7	218.22	215.87	215.52	221.83	218.04	218.09	215.17	216.37	217.04	216.29	216.46
205.07	210.91	208.4	205.99	207.46	211.11	208.43	209.54	209.07	208.66	213.44	207.61	205.79	208.79	209.76	207.97	211.06	207.55	209.32	210.35	214.05	208.2	209.33	207.96	209.4	208.1	211.71	209.41	207.88	209.3	208.96	208.02	207.07	210.26	211.9	205.43	212.35	212.79	208.49	212.28	210.13	214.85	209.94	209.59	209.19	207.61	204.95	202.75	207.85	204.57
197.51	203.76	203.39	200.98	201.95	200.65	200.05	197.68	200.61	200.99	203.55	198.24	201.36	200.75	198.07	202.22	199.45	202.65	201.42	199.67	199.38	196.07	202.36	201.83	200.61	200.43	199.78	200.9	205.04	204.33	199.02	196.21	202.09	202.36	200.18	200.4	200.69	202.18	199.22	203.6	198.69	202.87	202.26	198.5	198.9	205.62	200.73	199.16	204.99	197.63
210.23	211.19	213.33	210.95	216.01	213.54	211.26	206.8	213.52	211.27	214.86	213.68	212.33	214.59	213.13	211.63	210.25	214.47	209.77	212.47	212.43	213.93	214.81	215.03	213.37	213.5	213.8	217.02	208.96	216.49	212.42	211.8	210.13	207.87	213.05	211.14	213.66	209.74	213.21	213.32	214.26	214	210.15	214.32	211.81	212.87	210.65	212.94	209.09	214.26
218.62	219.42	213.46	221.45	216.15	220.23	214.3	218.21	218.06	218.08	218.2	217.27	218.12	217.07	218.6	214.65	214.86	215.29	218.14	218.69	215.84	216.44	220.26	212.98	220.06	221.79	220.34	214.71	216.29	217.63	219.51	217.27	211.87	216.52	215.84	215.57	211.85	215.83	217.55	217.41	216.93	218.52	218.25	215.63	213.41	217.66	216.56	219.5	217.53	220.11
208.95	209.2	209.6	205.24	211.96	208.77	207.99	211.2	207.64	207.01	210.09	210.07	207.9	206.25	209.37	209.37	211.83	208.97	205.34	209.17	205.36	210.29	212.32	211.78	208.5	203.8	209.7	207.38	206.77	204.91	210.6	212.18	206.46	207.67	206.42	207.98	208.66	205.92	210.91	206.2	207.53	205.46	205.8	204.12	208.04	206.16	209.22	210.71	212.83	208.11
197.55	198.07	199.83	202.38	200.92	197.87	199.39	199.66	194.04	198.63	200.7	200.02	197.56	198.81	201.1	202.31	196.07	198.6	200.01	203.86	199.57	199.69	199.86	201.72	194.28	196.16	198.91	196.95	199.27	200.82	197.44	197.97	199.46	198.77	201.42	199.06	196.62	199.49	201.67	200	202.17	199.63	200.62	197.9	196.19	202.21	198.93	196.49	195.96	200.46
220.23	216.7	217.79	213.56	213.29	217.7	213.44	220.19	216.99	215.11	217.72	216.96	217.18	219.32	222.38	217.91	216.24	218.47	219.22	218.06	220.17	219.09	221.86	212.79	215.5	212.26	215.97	219.38	214.13	216.64	215.1	217.75	217.03	216.89	217.96	214.95	218.71	219.05	216.68	220.89	217.36	217.19	216.73	216.4	214.94	219.58	214.38	218.8	213.41	213.11
207.24	208.97	211.18	205.96	213.39	205.1	205.44	210.38	207.41	207.33	207.93	205.4	206.38	205.46	211.71	204.73	207.55	209.48	205.36	205.52	213.56	203.6	204.03	207.52	208.17	212.24	211.44	208.45	206.01	208.4	210.16	209.43	207.5	209.33	211.51	208.03	207.11	204.13	207.55	206.23	204.25	209.26	205.44	208.86	210.45	209.17	204.24	209.31	205.32	207.1
208.89	208.06	212.88	211.63	206.78	208.07	207.96	207.4	205.63	204.76	205.8	210.44	211.92	208.06	207.63	208.73	208.89	210.07	208.26	208.57	209.38	204.27	203.89	206.51	204.61	206.51	207.13	208.76	210.22	207.03	209.12	200.51	206.6	203.42	207.61	214.54	211.88	210.81	213.02	203.89	207.48	205.97	209.25	199.61	212.64	207.03	205.71	211.35	211.39	206.23
204.48	204.09	203.55	202.41	201.75	204.43	204.09	206.85	205.84	204.08	206.59	204.63	211.57	204.11	208.19	201.8	207.72	206.17	200.39	205.73	205.54	203.99	205.73	206.13	206.54	207.21	208.16	200.7	202.5	207.39	201.56	203.06	208.16	203.76	202.13	207.75	202.37	208.57	203.22	200.71	202.08	206.88	209.14	206.56	204.81	203.23	208.34	201.92	202.32	203.32
206.97	204.23	203.44	210.9	207.09	204.96	208.45	206.79	208.27	208.95	210.37	206.6	211.33	204.09	211.97	211.27	209.88	209.14	211.57	210.46	208.33	209.73	210.04	206.65	212.32	205.18	207.09	205.04	206.08	210.87	210.51	210.14	205.43	212.21	209.8	206.66	210.67	209.96	209.59	205.53	207.4	211.18	212.3	207.1	206.52	211.87	208.29	209.18	206.59	209.77
203.49	203.35	201.03	204.65	203.49	209.32	203.21	200.02	205.39	204.42	205.77	202.52	206.54	206.08	203.36	205.93	205.1	206.81	206.97	208.18	201.73	199.66	206.87	206.06	205.82	203.52	203.11	206.52	206.29	201.5	203.15	207.11	206.4	206.84	203.18	205.73	206.4	210	205.44	202.37	205.47	209.81	202.59	204.38	207.06	208.18	204.35	203.46	208.11	208.13
205.64	209.25	204.34	206.95	207.92	206.85	206.87	207.06	205.43	208.46	210.84	208.39	209.41	206.44	207.24	207.96	212.14	206.69	210.3	209.99	208.38	203.75	208.61	210.76	208.81	207.3	207.92	204.03	208.16	210.2	207.87	209.12	204.79	208.96	208.33	208.47	209.15	207.12	204.27	207.71	206.79	208.19	206.97	206.56	205.43	208.57	206.56	203.18	207.83	210.6
208.1	209.17	208.51	209.94	209.83	210.36	207.35	211.86	211.42	214.06	211.28	204.96	204.49	212.16	213.74	207.26	210.58	202.6	208.59	210.06	209.58	205.34	206.54	206.55	211.55	211.87	204.16	210.26	211.36	212.78	210.24	208.62	204.96	214.62	211.48	211.27	207.93	209.52	211.93	208.36	211.98	206.18	212.43	209.61	205.03	214.74	209.81	211.95	207.73	211.22
212.7	211.74	215.01	211.79	211.83	212	212.67	208.81	205.92	209.94	209.84	206.33	205.95	208.36	213.26	209.1	211.05	209.41	210.57	212.73	211.65	209.07	208.97	212.17	208.85	208.8	210.27	203.5	206.55	204.58	209.85	208.46	203.76	212.23	210.97	212.36	211.06	210	208.19	209.46	204.3	203.45	213.42	209.26	212.49	212.47	208.61	207.61	211.57	214.45
206.82	205.86	210.47	208.86	211.36	209.54	212.07	208.09	211.05	206.23	205.08	205.24	210.66	211.65	205.39	207.92	210.31	200.93	207.39	207.11	209.65	203.48	207.98	202.73	210.58	207.75	211.32	211.37	209.27	206.8	204.93	207.98	206.58	204.66	209.92	207.54	207.16	202.89	210.25	206.63	206.9	207.69	202.5	211.1	209.56	210.4	210.81	204.67	206.82	208.8
202.23	202.73	206.3	202.15	197.97	202.49	203.98	204.14	207.88	201.41	204.22	205.1	199.59	208.48	204.59	205.14	203.81	206.48	198.75	200.35	200.08	208.54	203.53	202.36	206.34	205.9	199.6	200.89	202.5	205.44	201.76	200.94	202.7	202.19	205.38	198.95	203.43	202.35	200.37	201.53	204.04	205.22	206.25	204.83	198.64	204.46	200.54	207.16	202.26	202.97
197.24	197.7	204.72	200.61	199.6	200.72	198.56	198.44	203.25	201.02	197.47	202.33	206.05	197.65	204.71	196.4	200.4	196.3	201.17	205.2	203.45	196.7	200.78	199.15	199.05	202.17	203.64	198.44	198.52	197.82	200.29	196.11	205.54	202.09	201.09	199.88	199.5	199.08	203.58	200.02	195.39	200.76	204.11	199.93	199.98	202.45	204.94	203.27	199.53	199.62
199.49	202.5	198.69	202.47	204	201.3	200.77	198.52	204.74	198.8	200.19	202.13	201.95	198.78	203.66	202.58	193.72	198.08	201.36	204.54	198.58	198.96	198.09	200.82	196.43	198.3	199.78	201.55	200.23	198.24	197.94	197.74	198.74	202.67	197.88	199.61	199.75	198.31	200.32	199.1	203.14	201.8	199.03	198.56	200.45	200.38	201.92	204.75	198.05	198.34
209.92	208.73	210.16	204.41	209.52	209.63	206.87	213.85	208.55	210.5	211.22	212.03	203.96	207.91	213.02	211.43	209.9	206.5	203.75	208.92	207.86	208.8	207.45	209.12	211.17	207.72	212.91	205.45	209.09	210.54	210.77	210.05	208.44	202.22	209.37	210.5	206.95	208.14	210.64	208.27	203.1	205.94	210.64	209.48	209.82	207.02	206.61	210.42	206.33	206.41
211.68	205.3	207.03	207.4	208.94	206.95	210.99	204.27	214.05	210.51	204.74	212.84	209.81	208.48	209.9	210.67	211.01	207.91	209.75	213.68	204.08	207.32	206.82	208.55	211.15	209.34	210.79	208.35	203.85	206.87	205.21	208.07	203.28	209.29	208.1	216.01	203.49	205.68	210.86	207.26	206.82	207.71	213.02	203.62	210.82	207.64	210.25	205.88	206.83	203.86
203.44	208.25	205.1	204.49	205.79	204.95	202.53	206.61	206.01	203.73	210.24	207.32	205.69	209.73	206.56	203.58	204.61	207.71	203.86	208	205.46	205.08	205.35	205.37	202.69	205.14	204.75	201.12	201.97	207.65	205.88	207.05	206.99	203.27	203.47	203.46	202.06	211.56	207.08	207.07	203.92	207.89	210.8	207.79	208.42	206.38	207.25	209.19	205.73	208.58
209.5	212.27	211.32	207.22	213.43	209.49	206.43	213.72	209.98	211.63	208.47	203.34	212.18	213.26	207.64	211.67	208.87	210.34	210.03	208.93	208.53	211.18	206	209.7	208.45	209.83	208.78	205.06	209.72	208.35	209.41	209.38	212.26	210.44	214.72	207.53	207.71	206.32	208.88	211.16	207.19	209.89	208.46	207.31	209.05	208.93	207.83	209	208.18	210.66
199.08	198.48	198.35	202	196.12	201.66	203.27	201.64	200.12	202.48	200.91	197.83	199.83	199.23	199.8	198.29	195.3	201.28	201.37	197.44	194.92	198.6	198.95	199.59	194.84	199.9	200.45	203.4	200.8	194.62	195.21	196.44	201.12	204.03	201.91	203.98	197.37	199.03	199.88	199.67	200.07	197.72	203.8	202.59	200.58	200.98	199.76	198.45	200.42	200.38
202.1	198.71	199.14	204.6	200.17	200.59	205.9	204.3	202.84	198.84	202.44	197.72	203.02	205.89	197.4	199.14	208.08	206.12	203.61	199.83	202.68	202.96	208.27	198.8	201.9	204.38	204.46	204.4	201.28	206.06	202.65	206.46	204.14	201.54	201.49	203.25	203.16	200.19	204.67	204.27	197.47	199.74	204.49	200.95	202.39	199.76	202.85	199.32	201.36	201.35
210.36	215.05	211.49	206.95	208.21	211.69	215.23	209.23	212	205.39	216.23	211.01	212.99	214.39	208.02	211.05	212.84	210.76	211.79	210.67	214.4	212.44	213.24	211.02	216.14	210	213.72	205.83	212.52	210.78	208.18	212.52	210.14	208.97	212.23	213.5	215.67	209.47	210.67	215.68	213.42	216.26	209	213.9	214.59	214.93	211	211.15	215.25	212.52
208.42	204.61	204.36	203.47	203.65	201.33	203.3	197.09	201.15	203.18	199.26	210.93	198.13	202.95	205.21	200.8	199.74	204.04	200.31	201.6	204.01	200.59	205.87	201.69	200.54	203.73	205.94	201.27	204.08	209.09	199.21	201.74	203.56	205.63	204.49	202.14	203.17	199.99	200.1	201.62	204.24	201.24	205.03	200.19	205.03	199.92	202.27	203	205.41	206.19
190.08	192.61	187.33	193.14	194.77	190.28	196.65	195.12	193.65	191.71	192.99	192.71	194.81	194.58	195.64	195.86	197.95	194.48	192.79	193.29	194.4	194.17	197.13	194	195.63	194.69	194.34	195.62	193.02	193.72	191.7	198.2	190.62	190.53	194.98	194.15	189.69	199.08	194.26	195.44	196.79	193.68	194.96	194.85	196.32	192.93	197.13	194.43	191.1	194.33
211.04	215.1	205.13	207.35	205.78	205.29	208.48	208.01	206.09	203.57	206.32	207.4	209.97	204.82	203.71	204.25	204.74	205.68	205.63	204	206	208.66	210.55	206.33	211.53	201.09	203.4	208.07	205.44	206.13	206.22	207.63	208.76	206.54	209.14	208	207.09	209.94	207.42	207.31	207.43	204.15	210.16	209.76	208.35	208.68	207.31	208.12	206.41	205.73
207.32	208.06	208.43	208.5	207.65	210.25	207.58	202.71	203.45	208.84	207.63	209.1	203.85	210.06	208.31	205.61	204.95	205.13	210.05	208.24	207.94	207.86	209.61	210.66	211.16	209.14	206.96	212.89	205.33	203.5	212.52	209.3	204.35	206.53	210.67	207.23	206.96	209.35	206.55	206.39	211.6	208.01	206.46	207.13	208.99	204.68	204.5	207.12	207.4	207.57
211.21	206.63	208.13	217.56	212.39	209.68	210.65	208.71	212.51	215.02	208.54	208.37	212.71	211.77	207.03	210.29	211.64	215.63	215.27	213.04	208.83	216.2	212.62	209.39	211.32	209.37	211.02	214.89	211.13	214.3	212.17	216.61	208.73	209.59	211.61	213.2	212.72	214.82	214.15	211.19	212.05	208.99	210.4	209.31	207.48	209.29	212.29	207.42	210.71	214.95
194.68	195.02	193	195.67	196.59	192.58	192.12	197.72	194.1	195.78	193.84	195.22	197.78	191.6	194.27	197.55	197.42	204.41	193.17	197.92	198.4	197.37	191.01	195.43	191.78	191.78	196.36	194.7	193.32	198.82	196.3	194.46	195.93	196.28	193.95	195.25	197.11	194.23	195.96	193.85	193.4	193.66	192.03	195.6	193.42	194.69	198.38	192.05	194.31	195.79
211.54	208.63	210.53	204.8	202.44	211.91	204.92	206.13	204.41	208.72	208.5	211.22	210.58	207.41	206.68	212.44	208.74	203.65	211.94	212	209.08	211.55	204.07	210.38	206.37	208.4	206.6	215.56	206.06	209.28	207.13	211.37	206.7	211.62	206.26	209.71	204.64	206.48	211.39	208.02	206.75	206.07	208.92	209.85	205.96	210.03	207.78	208.19	207.22	211.53
205.15	201.5	199.61	202.86	201.05	205.95	203.25	205.57	201.69	205.71	202.66	205.85	203.99	205.41	202.86	206.68	202.4	202.57	198.93	206.89	202.74	201.65	201.53	204.85	206.36	207.25	204.14	201.01	203.84	202.29	201.56	201.53	196.93	207.51	205.88	201.09	200.93	201.47	204.57	204.2	199.8	199.44	200.21	209.41	205.14	206.68	205.57	204.99	199	207.71
214.52	209.16	209.68	213.79	210.95	221.06	215.77	210.34	213.1	213.37	214.35	210.2	209.48	209.73	214.86	211.72	211.08	209.73	216.4	210.8	211.85	215.75	213.58	218.31	214.61	215.22	215.78	214.39	212.84	211.19	216.23	212.57	214.46	213.01	211.41	213.81	211.16	215.9	215.57	215.16	211.46	213.53	209.22	217.25	209.06	210.47	213.17	214.98	209.74	210.7
202.17	204.29	201.85	204.21	202.58	203.88	199.88	201.26	203.87	209.91	203	200.56	202.02	202.71	205.56	206.56	205.45	200.04	201.62	197.54	201.37	205.64	203.57	200.85	207.17	205.43	199.45	203.1	200.7	200.69	206	203.75	203.9	202.76	206.41	205.83	200.83	203.04	205.56	206.38	203.58	203.79	204.17	200.69	199.07	206.84	202.06	206.05	200.31	205.11
200.71	203.31	200.52	204.99	206.14	203.09	202.53	201.93	203.83	202.39	207.2	203.68	201.67	205.07	205.98	202.09	202.27	200.64	204.92	201.05	206.3	204.76	198.96	203.03	202.73	199.17	201.23	201.19	203.32	198.74	202.83	204.94	208.14	204.6	202.67	202.62	201.07	204.66	200.51	199.77	201.54	200.52	200.09	203.72	201.61	205.14	202.3	201.97	206.77	206.25
203.79	201.8	197.64	198.79	196.31	198.34	201.87	201.46	204.64	203.29	199.3	197.54	201.05	196.62	199.81	201.88	202.23	202.09	201.21	202.28	206.28	202.8	204.95	202.56	201.18	196.72	198.82	201.68	199.62	201.24	199.52	205.11	199.92	204.17	199.35	204.62	198.35	202.21	199.68	201.37	197.82	200.4	202.85	198.43	204.04	200.2	203.34	202.94	201.88	203.37
210.84	209.29	210.65	214.66	209.41	207.88	210.81	214.97	211.51	213.71	207.56	211.24	211.74	214.65	209.2	213.25	217.45	210.52	211.86	212.22	211.42	208.99	211.22	209.11	208.96	208	211.45	207.95	210.45	207.23	215.13	214.86	208.52	207.38	211.37	210.15	214.73	211.65	213.66	208.72	215.68	210.63	212.17	215.52	208.6	214.81	213.29	214.78	208.02	209.58
210.37	217.04	213.12	217.08	217.03	214.31	212.39	214.55	213.51	215.4	215.16	212.34	213.2	205.34	212.71	212.94	217.96	211.63	213.37	214.99	216.81	214.59	210.27	212.24	214.45	214.05	212.47	210.72	208.07	208.59	209.08	213.34	213.35	212.73	214.91	208.29	215.06	211.4	209.54	215.52	215.68	215.44	207.31	214.72	212.49	216.68	215.12	218.09	214.5	210.69
203.45	209.79	207.42	203.19	208.12	209.05	204.23	206.62	212.2	208.36	207.87	203.52	205.75	204.83	203.27	201.99	207.37	206.7	207.2	204.62	206.31	209.46	206.01	207.63	206.19	208.34	206.61	209.45	205.63	208.04	206.01	213.56	210.47	208.42	210.4	207.78	207.67	206.28	205.11	206.76	208.63	204.35	208.4	205.29	207.63	212.07	208.18	209.05	210.61	206.99
206.98	201.4	211.26	206.39	204.63	205.39	205.98	206.12	206.82	202.49	209.07	207.87	209.88	201.45	207.22	205.52	208.12	206.96	206.77	204.5	204.99	205.58	205.68	206.4	204.78	207.24	209.52	203.54	204.06	208.98	207.35	208.6	208.29	209.84	205.04	204.08	208.03	202.48	205.39	205.15	208.57	207.04	205.01	198.88	206.13	205.28	205.57	206.34	202.86	207.9
200.14	202.45	202.39	202.19	202.94	205.72	205.05	206.88	203.47	205.52	203.14	200.04	202.77	207.56	204.49	199.68	206.02	202.07	202.79	204.07	201.07	201.9	205.42	203.95	203.89	204.8	201.32	208.61	203.82	201.1	200.58	203.65	202.62	201.59	206.37	205.86	197.6	199.71	206.94	203.32	203.39	207.52	205.1	205.58	201.58	201.33	202.83	208.22	202.92	203.32
202.87	203.48	204.26	199	207.65	197.61	205.25	201.02	203.26	200.65	202.54	203.33	199.22	203.1	204.81	204.63	203.05	205.71	204.48	203.5	206.35	203.67	205.1	203.31	205.48	202.91	200.77	204.27	201.93	202.21	205.94	204.15	202.76	203.44	199.6	206.72	201.1	202.7	205.89	203.36	201.66	204.61	204.68	204.81	205.89	201	203.42	207.28	202.69	204.24
208.34	208.01	207.91	207.14	208.96	208.6	205.4	207.21	206.65	206.34	206.85	205.71	207.86	204.5	208.69	207.64	203.04	207.22	205.28	204.87	205.64	208.78	206.86	204.67	205.55	203.51	205.77	206.88	202.97	206.86	210.53	205.85	203.49	209.44	204.47	205.54	204.69	204.5	209.39	207.05	208.46	204.59	212.58	205.53	205.31	209.99	204.86	205	204.36	206.33
192.14	189.8	199.42	201.41	196.85	200.8	197.53	198.05	200.75	199.52	193.06	198.03	196.2	202.87	201.51	196.91	197.23	202.61	197.61	197.44	196.12	199.09	196.93	197.2	199.95	198.55	192.98	201.51	199.25	196.3	195.04	198.59	196.31	199.15	203.07	195.79	194.6	201.99	194.32	193.17	200.5	199.06	197.57	198.42	194.8	198.93	196.12	199.1	197.26	201.37
202.89	201.87	204.4	196.26	206.24	206.14	201.2	197.36	203.59	203.67	201.72	205.1	204.95	202.42	203.2	201.26	203.32	204.08	199.12	200.59	202.2	196.82	205.53	200.75	204.47	196.56	201.89	203.41	199.34	203.18	199.49	199.74	200.72	201.84	204.27	199.8	200	198.23	199.84	206.51	202.84	200.71	202.01	203.17	203.05	203.15	200.48	203.15	204.07	204.07
212.55	212.49	210.79	213.06	210.56	210.17	216.84	214.61	211.13	213.51	214.57	216.21	211.78	212.56	209.58	211.3	211.79	210.14	214.18	211.41	216.97	212.7	210.85	213.65	212.36	209.33	217.63	209.2	209.03	214.66	211.18	213.78	207.79	212.83	213.38	212.52	211.79	213.68	214.13	210.8	214.29	213.35	213.15	213.12	215.77	211.62	216.61	213.82	217.22	208.63
202.56	206.39	203.01	203.79	202.23	202.42	203.98	205.96	203.81	202.81	203.58	205.27	202.38	207.15	202.25	201.59	208.95	206.63	209.59	200.64	205.98	201.49	209.08	203.55	207.85	206.09	204.72	205.18	207.82	201.26	203.02	199.58	207.39	205.53	203.53	205.36	205.11	206.26	204.77	204.76	201.31	206.85	206.02	208.79	204.62	204.03	206.03	208.37	204.04	203.41
203.84	207.02	205.25	204.88	205.25	203.66	203.76	199.88	204.24	206.33	204.49	201.57	204.79	201.78	206.25	201.47	204	202.5	205.6	204.77	204.74	206.41	207.99	203.77	204.31	205.56	207.06	206.65	205.57	201.87	204.63	198.49	208.35	199.41	206.73	205.5	206.43	203.07	204.09	204.61	200.9	199.32	199.56	200.67	204.92	203.7	204.68	202.83	200.5	200.94
202.08	203.24	195.51	200.97	200.12	199.38	197.53	199.91	197.48	199.12	196.22	196.21	197.56	199.67	200.46	197.34	198.74	196.53	199.5	199.84	196.26	199.54	199.74	197.76	195.11	201.02	195.91	198.64	198.57	202.66	199.02	198.85	199.22	195.92	198.07	196.27	199.27	202.92	196.32	199.82	199.6	197.21	197	197.82	201.73	199.88	201.02	197.36	198.46	197.73
204.56	205.21	201	198.4	202.97	205.89	201.03	206.05	206.69	201.7	207.26	204.86	206.53	204.37	210.68	206.36	201.45	207.71	205.94	203.21	208.76	204.54	202.75	209.16	204.79	208.19	204.56	206.54	203.41	203.47	207.52	209.87	207.01	207.15	202.52	204.52	206.02	201.97	204.23	207.37	206.09	209.74	203.02	204.9	205.13	205.22	202.09	202.42	205.94	211.43
200.77	201.38	203.21	204.03	205.96	205.43	202.73	202.04	205.82	198.8	206.98	198.63	200.69	201.43	205.07	200.65	205.28	208.57	206.73	205.75	206.05	204.64	200.11	205.28	200.87	205.56	204.26	202.41	205.31	203.13	200.42	204.03	203.39	204.18	201.14	202.36	207.99	202.13	200.9	201.59	200.06	206.5	201.33	204.76	200.97	205.56	199.77	198.37	203.13	203.4
197.85	199.36	199.32	203.09	198.9	195.64	198.62	196.86	197.63	197.82	197.18	199.24	196.06	204.41	196.94	195.65	198.05	194.04	202.23	197.52	196.94	198.23	202.16	199.47	200.1	198.93	197.87	197.34	202.3	199.32	200	201.7	198.55	195.72	198.4	199.51	196.51	201.47	197.71	194.85	202.22	199.09	200.5	198.27	199.5	203.39	196.39	201.84	204.05	198.5
217.19	213.38	222.62	216.8	218.85	218.16	217.16	218.89	212.33	217.48	212.03	217.07	218.27	215.4	217.71	221.64	214.31	218	217.86	215.42	222.35	217.84	216.77	219.48	220.47	217.23	219.19	213.62	218.42	217.05	217.72	220.42	219.04	219.49	215.71	222.2	216.96	220.35	218.86	219.42	217.22	215.6	214.93	221.71	221.42	216.67	223.38	218.23	218.32	220.32
201.61	201.82	206.85	210.52	204.81	203.57	200.11	207.56	204.89	203.32	202.81	204.47	210.36	202.14	199.56	208.65	203.61	202.75	206.67	206.44	201.93	204.68	202.33	207.6	202.64	207.71	200.37	202.96	202.5	198.42	208.32	205.41	205.76	206.8	205.6	203.56	205.82	208.4	206.72	205.32	205.87	208.86	211.45	209.79	202.75	205.21	202.63	204.36	202.4	206.35
205.04	201.85	206.16	205.81	200.75	207.53	203.27	203.47	204.95	204.99	204.43	201.1	202.2	198.65	203.2	197.71	204.81	209.62	202.65	206.31	202.95	202.75	205.84	203.06	203.36	206.92	206.79	207.18	203.87	200.13	202.41	201.94	203.96	202.54	205.92	207.51	205.36	205.24	201.54	204.02	203.75	203.71	205.58	207.64	204.77	202.68	199.75	202.26	203.76	208.09
211.89	210.38	213.84	210.74	210.77	211.76	212.31	212.93	211.79	210.75	215.94	211.54	206.49	215.97	210.55	214.39	218.17	211.85	212.73	210.63	212.47	211.46	213.74	213.04	212.93	212.66	211.72	212.01	210.09	213.84	212.9	211.91	212.67	208.52	210.64	215.58	214.42	213.07	208.94	214.32	208.31	211.37	213.66	215.1	216.82	208.73	216.41	211.91	211.79	214.43
208.88	209.52	207.06	207.08	204.67	206.69	209.2	203.93	204.14	205.52	205.88	209.52	210.42	202.21	209.02	206.27	208.85	208.34	205.99	205.13	207.71	203.54	209.66	213.26	205.44	206.09	206.96	205	210.64	207.94	205.65	207.09	209.59	206.76	208.25	209.35	204.92	206.8	204.42	204.36	210.51	208.14	206.28	207.29	207.55	206.33	210.84	205.27	202.36	207.77
204.65	207.25	207.97	203.3	206.12	205.25	202.78	206.89	203.94	206.55	205.99	204.01	207.46	206.03	202.15	206.03	206.02	203.5	203.41	208.96	203.59	203.56	205.34	205.96	205.57	205.24	205.1	204.41	209.77	208.49	207.88	208.21	207.94	203.38	204.99	204.62	205.72	205.58	201.87	205.27	205.49	208.43	210.25	208.7	210.92	205.24	203.02	204.25	212.91	206.76
205.33	203.85	208.44	203.91	205.85	210.85	207.96	200.82	205.27	205.45	203.69	204.32	206.42	204.49	203.23	199.1	201.19	200.48	205.33	206.56	204.5	208.58	207.65	204.58	203.94	205.68	201.97	208.56	207.54	206.75	207.07	203.07	203.73	207.5	205.55	205.96	203.13	203.92	204.48	205.43	205.99	202.66	205.52	205.78	204.27	204.84	203.55	204.41	198.77	209.12
206.93	201.62	203.43	203.12	205.61	203.31	206.33	206.61	200.78	206.69	201.66	204.38	205.79	198.98	200.58	200.67	208.88	207	204.29	205.72	202.03	207.26	202.47	203.8	205.53	204.78	208.47	204.31	202.77	202.23	205.92	203.27	206.01	206.77	204.53	203.57	207.07	204.34	202.45	199.28	206.94	205.11	206.39	203.33	207.99	199.4	200.91	204.28	206.26	202.72
218.47	214	213.13	213.96	213.54	215.03	214.21	209.45	220.17	215.07	216.28	218.26	216.4	216.87	215.39	217.33	215.71	218.46	210.21	209.85	214.05	212.15	211.06	218.17	212.55	214.76	214.81	209.88	211.85	209.48	213.03	212.21	215.66	214.93	218.46	213.99	219.52	214.28	214.46	212.45	213.55	215.62	216.92	210.43	211.84	212.58	215.2	216.62	215.47	214.13
205.74	209.06	202.27	207.29	208.03	206.58	205.43	210.08	206.6	202.77	204.92	206.95	209.24	202.64	206.99	205.84	202.29	209.56	205.61	209.12	206.64	205.59	205.39	208.71	210.77	209.99	203.84	208.82	206.03	208.06	204.89	200.04	205.7	204.31	210.14	207.45	202.79	206.12	204.57	209.89	206.73	204.58	208.75	208.09	203.95	209.61	207.41	207.04	205.76	206.32
203.33	204.04	205.53	203.21	205.95	205.54	200.47	203.61	203.89	205.99	208.99	202.67	208.12	207.51	205.02	203.91	204.06	208.85	205.19	202.24	205.32	202.66	207.35	204.87	208.55	203.74	203.84	201.79	204.47	204.29	206.78	204.97	208.3	202.37	203.77	209.29	203.03	201.31	203.97	198.71	205.14	204.05	204.93	209.07	205.03	201.67	204.72	207.43	202.11	200.63
209.73	208.31	207.21	207.71	207.64	208.49	211.64	206.73	206.85	209.23	209.23	207.39	206.16	212.16	210.27	205.41	208.41	205.45	205.36	210.72	205.28	208.32	207.53	208.08	207.67	207.72	211.37	209.1	203.62	204.26	212.16	211.5	210.36	206.91	210.19	209.59	206.84	204.65	207.62	211.68	210.36	209.03	207.98	209.4	213.91	210.52	204.92	208.13	208.96	209.97
215.92	206.98	209.62	214.17	211.9	209.09	210.36	209.5	208.68	213.84	213.23	211.33	210.85	207.84	212.42	204.83	211.86	215.68	211.99	212.79	212.45	215.48	213.24	214.53	208.36	212.91	211.91	210.16	211.36	213.33	209.78	209.66	216.77	215.6	213.29	210.51	209.3	216.26	211.46	212.29	209.65	215.51	212.11	209.72	211.16	212.57	208.58	209.09	213.86	215.2
205.61	208.25	200.87	207.81	210.23	205.47	210.82	213.24	210.16	209.55	207.6	205.26	205.8	205.74	198.3	206.81	205.9	209.69	203.16	211.04	206.21	209.19	208.8	214.07	206.12	212.77	205.55	207.38	209.37	214.01	207.1	208.97	207.11	207.85	209.14	211.68	205.2	206.08	204.66	201.03	206.96	207.19	204.37	209.03	204.29	206.7	212.97	207.88	214.51	208.92
198.36	193	196.31	200.68	196.11	194.17	196.22	197.12	197.22	196.7	192.14	191.69	196.36	194.14	195.8	197.3	196.79	201.04	201.14	190.98	195.79	192.91	197.39	192.31	191.13	192.44	198.94	192.57	193.65	194.74	193.19	196.51	196.96	195.92	197.83	196.02	192.03	196.62	191.15	191.01	195.54	194.8	200.1	193.77	195.07	193.35	194.02	196.8	195.12	197.89
207.45	207.43	207.11	210.94	205.04	206.49	207.98	204.53	205.88	202.43	207.43	202.94	208.53	209.99	204.68	209.91	210.16	206.27	201.25	210.18	208.66	206.28	206.81	213.56	213.96	203.49	206.94	209.01	207.56	206.64	209.47	204.75	204.87	201.72	205.76	208.6	210.37	208	208.29	208	204.56	203.53	208.7	206.64	207.6	208.88	207.14	207.43	204.79	210.22
204.12	195.67	198.58	197.16	198.92	204.22	199.34	201.35	202.15	198.43	197.98	201.43	199.24	201.73	198.07	196.37	202.17	201.73	196.21	199.9	202.34	201.21	197.07	198.13	193.97	199.99	198.77	198.63	200.77	197	200.35	202.91	203.45	203.04	201.44	199.7	193.79	201.64	196.48	195.61	197.75	199.44	195.7	202.59	203.54	199.8	199.1	197.17	199.4	198.21
201.31	193.37	195.83	196.33	192.12	195.03	196.97	195.29	194.63	198.15	190.42	194.84	192.53	191.89	196.08	195.7	196.2	192.62	193.89	192.31	197.21	196.62	194.13	195	195.67	195.82	194.95	198.32	194.85	190.46	192.69	194.23	192.87	195.63	194.67	192.65	196.56	197.86	190.92	193.04	195.59	195.96	196.86	197.87	193.89	191.41	198.45	199.35	199.7	197.54
211.26	210.69	210.31	208.09	211.65	209	215.43	212	213.53	209.77	209.98	216.48	219.36	217.38	213.72	214.95	215.63	205.9	208.18	212.78	212.36	210.34	210.36	212.99	209.67	209.02	212.49	211.75	210.72	214.95	212.53	212.85	211.27	212.09	212.99	205.63	211.21	216.17	212.69	211.16	213.92	213.6	212.63	214.46	214.45	208.17	211.69	210.34	206.42	214.62
218.78	217.48	216.56	216.39	216.14	214.77	218.45	215.29	217.37	218.03	212.78	221.95	218.23	216.2	218.22	213.97	216.63	218.59	220.7	216.62	217.83	219.43	213.19	217.51	220.55	214.96	219.29	208.84	217.16	218.52	213.24	215.73	216.53	212.59	222.12	219.99	215.47	215.44	218.62	216.34	217.79	212.29	214.14	214.28	219.44	214.28	214.13	221.02	219.55	216.56
202.36	201.4	204.77	201.4	206.56	204.41	200.59	203.71	205.51	202.67	204.17	201.39	202.34	201.96	205.76	205.07	210.31	206.35	200.82	205.65	203.27	208.32	205.62	207.48	204.48	205.62	199.98	199.99	203.01	202.67	205.9	201.38	201.9	200.19	200.34	201.92	197.6	200.75	201.74	201.76	204.74	202.69	200.69	204.47	202.66	203.33	204.11	205.41	204.66	200.79
204.21	206.14	211.84	206.73	212.45	207.12	207.07	208.44	208.41	212.58	209.42	212.14	205.07	208.73	206.99	209.03	206.03	207.79	210.37	207.43	208.92	207.82	207.61	207.41	209.89	207.94	204.4	210.45	208.49	205.34	207.9	212.46	207.77	208.31	208.5	203.28	210.91	211.76	207.43	207.08	210.3	213.33	212.52	209.71	204.68	211.95	208.56	210.88	206.95	209.21
191.51	195.38	193.8	192.01	197.75	195.83	194.91	193.91	195.75	195.03	197.59	197.69	197.86	187.01	196.59	196.38	191.9	192.88	195.04	195.96	190.76	197.12	200.04	191.98	193.5	195.99	195.94	193.33	191.21	192.53	195.45	197.95	198.66	197.82	191.22	198.13	194.47	188.33	192.89	192.8	195.66	195.52	195.44	194.54	194.22	194.61	192.87	198.41	196.35	193.22
211.39	211.57	209.64	212.77	209.97	208.44	208.92	209.31	214.47	210.39	213.23	209.3	209.93	209.21	213.82	209.14	215.87	210.41	211.64	208.07	211.36	214.92	215.44	210.86	207.72	208.11	215.28	212.73	209.18	213.36	210.8	211.52	213.53	212.89	212.83	209.37	214.12	212.79	212.64	215.92	209.34	210.97	211.94	210.81	211.7	216.04	208.64	212.09	209.68	217.54
212.89	215.07	217.44	214.2	213.85	214.1	211.48	214.86	212.82	211.48	208.09	216.34	214.92	215.07	216.19	214.08	216.25	209.97	210.5	214.47	209.89	212.62	210.42	209.87	210.77	217.78	214.06	212.57	209.21	211.88	212.73	210.49	210.83	219.55	210.84	213.29	213.62	213.16	210.8	210.03	213.47	207.9	216.75	212.68	212.93	214.77	216.11	214.25	213.74	215.61
220.41	216.05	219.61	224.66	214.46	218.25	214.57	219.21	218.77	216.61	212.36	215.82	220.63	214.87	214.56	221.18	216.91	218.16	219.14	221.84	214.74	215.83	219.2	212.58	212.92	217.94	215.93	213.64	217.67	215.54	219	213.3	219.1	217.53	213.61	219.7	216.96	219.1	216.29	220.01	217.8	214.9	218.4	215.52	213.75	219.68	219.71	215.41	218.61	217.39
207.38	211.85	215.16	209.64	213.62	211.72	210.19	210.92	209.49	211.53	210.69	214.36	212.3	213.12	213.85	212.34	211.57	208.86	215.4	210.6	213.53	210.99	210.5	208.62	212.99	214.08	210.97	214.69	212	212.34	214.32	214.3	212.8	207.56	213.29	213.16	216.63	216.66	212.6	210.44	209.47	211.71	216.17	209.22	209.8	210.45	211.3	210.49	214.83	209.72
218.54	219.68	214.53	214.09	219.36	220.25	215.51	218.7	219.46	224.19	217.32	217.7	220.16	218.72	218.5	216	215.81	215.25	220.21	216.18	216.5	219.38	217.12	221.7	215.04	217.02	218.84	216.14	215.13	219.67	217.1	222.36	216.52	213.56	216.64	217.47	215.94	214.26	217.63	218.96	218.28	217.95	214.09	218.6	217.16	221.3	219.44	220.51	217.61	215.02
206.79	209.85	210.23	208.92	209.78	214	212.87	206.79	208.49	210.8	211.72	209.6	210.83	210.61	208.5	208.48	204.96	210.34	208.83	213.61	207.42	208.7	204.59	211.5	211.35	212.22	211.3	209.94	208.97	208.13	209.04	207.65	212.65	211.77	208.79	210.87	212.15	208.29	209.16	203.37	208.2	209.24	205.1	208.38	207.21	207.81	210.7	208.65	207.37	208.67
210.1	209.68	208.13	209.98	204.4	209.56	209.7	209.53	211.87	212.31	205.26	207.5	207.23	211.97	204.01	210.39	209.61	207.24	209.55	215.31	210.93	208.74	212.96	208.26	214.11	207.73	208.63	206.26	205.8	210.28	213.16	210.93	205.52	209.69	209.85	207.91	207.1	205.77	207.93	207.77	209.32	208.81	206.98	206.99	207.28	209.74	207.56	208.17	206.31	205.38
216.14	208.56	207.71	211.5	211.8	210.6	209.15	211.45	213.71	212.51	210.9	210.05	206.28	208.76	214.1	215.03	210.93	212.42	211	211.28	210.13	211.55	212.3	211.4	209.81	210.8	216.02	209.2	214.08	211.82	212.7	208.15	207.36	211.16	212.29	216.52	211.01	215.66	211.85	212.64	212.62	210.35	207.43	212.99	209.68	209.01	207.66	211.53	213.54	209
200.22	200.4	200.76	199.02	195.19	197.93	200.44	199.1	199.81	204.05	201.53	198.26	198.96	199.05	199.84	200.52	200.4	198.97	203.69	195.87	200.62	198.72	199.43	195.46	204.25	203.24	200.4	196.27	198.41	200.15	199.32	201.68	199.86	201.23	205.01	204.05	195.42	198.35	197.48	202.28	204.08	203.2	200.04	200.97	203.65	197.99	200.57	202.79	198.46	198.18
205.71	207.74	209.16	205.2	208.91	207.66	210.3	209.32	204.77	209.2	208.62	208.53	206.2	209.28	215.1	207.48	209.32	210.03	211.22	207.71	209.03	207.85	210.44	208.95	206.87	213.21	210	208.8	209.07	208.32	210.45	203.13	211.17	210.25	210.68	206.28	205.54	203.15	209.86	211.9	207.31	206.3	209.87	211.42	208.64	205.9	211.87	213.46	207.1	209.46
205.02	208.65	210.51	205.38	205.69	209.58	211.61	210.81	207.79	209.41	209.72	208.4	205.44	207.55	207.84	205.98	205.39	205.56	211.53	204.69	204.1	210.59	207.98	210.43	210.01	210.17	208.04	206.47	209.03	205.86	208.88	206.81	210.32	209.26	206.99	207.58	206.55	209.93	209.08	208.81	204.01	207.14	208.78	205.53	207.14	207.92	208.15	212.93	208.76	210.08
210.23	208.25	210.02	205.44	212.58	205.07	208.61	208.43	209.47	205.62	210.13	208.27	206.86	207.94	208.64	208.42	209.98	205.46	207.64	215.3	209.86	210.32	215.07	206.84	211.05	215.95	209.34	212.17	210.21	209.42	209.46	210.39	211.5	209.94	209.22	207.96	209.46	210.62	204.8	211.31	213.83	214.81	209.63	212.37	208.1	207.7	205.7	208.15	207.65	207.5
198.97	199.91	200.36	198.11	198.95	202.6	196.88	203.98	201	204.16	202.87	201.11	200.36	203.02	202.63	198.25	201.41	197.61	197.35	199.88	198.86	201.75	204.23	201.79	200.76	200.77	202.36	200.76	199.39	198.03	197.44	198.07	199.61	202.91	203.72	203.91	201.12	195.94	203.54	204.22	202.09	203.64	195.86	205.56	202.01	207.72	205.77	204.32	200.04	197.07
203.16	211.08	212.09	211.2	209.27	209.36	212.21	209.8	208.6	211.53	209.77	206.34	215.92	207.31	206.95	202.4	209.32	208.26	209.64	204.4	206.51	210.72	209.32	209.99	207.61	208.23	211.89	213	207.4	206.79	209.73	208.83	208.53	209.16	209.88	207.21	208.34	207.83	209.7	207	209.62	210.04	208.65	203.89	206.84	213.35	212.22	209.92	205.42	214.53
210.51	207.14	205.75	207.78	209.74	206.84	206.23	207.22	205.62	207.49	203.94	210.41	209.33	205.4	207.63	209.28	206.28	214.12	202.84	209.17	206.25	211.48	208.58	207.4	210	208.25	209.96	208.22	206.08	212.32	208.82	206.63	206.16	207.78	208.36	206.82	208.76	208.44	205.15	209.53	204.81	207.66	207.38	210.3	205.89	207.05	202.03	208.07	206.14	210.34
211.87	210.78	214.09	215.75	211.22	209.83	209.9	211.73	210.54	212.09	207.06	212.32	210.6	216.23	207.11	213.17	212.35	204.81	210.41	211.44	214.97	215.79	211.95	212.03	207.89	209.08	215.22	209.38	210.02	209.98	213.1	210.34	211.49	213.91	214.2	215.41	211.81	213.93	210.29	208.89	212.86	211.78	214.06	207.59	210.04	211.68	213.01	212	217.83	215.54
215.6	213.21	205.55	206.7	203.38	208.01	205.3	204.49	205.89	206.21	210.04	208.71	208.38	208.24	209.78	208.08	209.48	211.21	209.61	209.03	208.59	205.36	207.73	210.23	210.34	207.08	209.77	206.28	210.87	206.95	210.13	210.44	211.56	213.96	209.31	217.21	207.4	210.13	213.49	212.37	206.52	209.93	208.74	208.72	210.25	201.5	205.23	204.9	209.22	208.94
202.11	198.05	196.58	200.3	204.14	200.98	200.33	197.65	200.69	196.66	200.4	199.72	198.31	199.36	200.96	196.23	201.54	200.37	206.81	200.22	196.9	195.43	199.72	198.44	201.91	198.46	199.64	198.4	199.01	201.6	200.49	198.52	197.31	198.34	199.37	196.66	201.73	202.26	198.65	198.68	202.08	198.84	202.44	199.01	196.35	198.02	198.98	199.78	199.09	200.41
211.75	210.74	210.44	204.19	209.34	210.75	204.72	212.81	210.95	210.64	213.53	211.33	209.91	216.58	215.13	210.15	212.16	212.52	211.49	211.62	209.84	212.42	211.8	209.71	215.47	209.8	208.9	211.83	208.78	212.52	210.94	213.16	215.02	209.86	210.35	214.49	215.57	211.58	212.13	212.43	211.25	209.71	218.15	214.12	211.31	212.88	208.88	210.68	214.45	206.93
201.11	201.67	201.93	203.25	202.6	200.36	199	200.41	200.09	201.08	200.21	200.23	205.1	202.4	198.61	202.49	200.46	205.9	201.44	201.48	202.61	200.24	199.97	203.98	197.81	201.07	201.08	202.7	199.75	198.69	200.41	195.39	204.14	199.57	202.84	202.94	201.62	198.16	203.04	204.89	201.12	204.98	200.34	198.29	201.45	199.55	198.68	201.12	200.93	204.77
210.97	217.28	216.29	215.39	213.87	216.04	214.25	220.77	220.35	218.13	218.48	215.22	217.14	212.66	220.86	214.49	217.6	214.71	216.74	215.67	219.22	217.39	221.14	212.4	220.43	217.08	221.02	223.35	218.4	216.79	213.61	219.08	215.88	219.12	220.95	216.5	224.94	217.42	216.64	218.96	221.31	220.77	217.94	215.61	213.9	217.89	217.19	217.53	210.5	217.3
213.62	214.74	218.8	218.04	216.02	211.83	216.96	218.79	217.44	213.8	215.13	217.77	218.98	220.42	214.55	218.29	218.07	219.16	214.84	215.9	216.37	215.6	220.97	214.89	218.28	212.93	216.55	218.66	226.65	215.24	217.7	216.03	216.17	216.89	219.01	223.36	219.34	216.86	219.5	219.74	213.43	213.46	214.27	216.97	218.62	221.48	215.64	220.53	215.52	217.56
208.66	213.88	211.56	208.1	208.21	209.43	213.06	205.99	205.81	207.32	208.47	214	207.91	208.26	206.34	208.69	209.4	206.25	211.62	207.25	207.58	209.46	208.34	206.7	206.3	212.44	207.73	211.21	208.73	212.58	211.29	210.11	210.46	209.03	205.85	205.7	212.03	209.75	208.29	205.6	207.75	208.33	209.43	206.71	207.71	207.72	210.61	212.92	210.14	210.16
204.09	200.81	198.88	201.28	201.73	207.01	202.4	199.28	201.92	204.13	203.15	201.18	202.64	202.33	202.19	205.43	201.66	206.25	205.93	209.91	202.49	205.96	203.9	203.58	201.25	203.86	198.92	199.69	203.02	203.7	201.88	201.9	199.61	199.26	199.1	204.44	201.65	199.76	206.64	204.32	203.59	204.89	202.86	202.71	202.74	201.11	201.7	200	202.54	204.01
207.69	207.17	211.68	210.25	207.12	210.91	207.75	207.98	208.56	209.63	207.49	209.22	204.99	208.2	209.59	213.67	204.97	208.27	204.22	207.61	204.77	209.54	207.43	208.15	209.76	208.6	209.78	209.68	208.95	205.94	206.38	205.69	208.95	209.67	208.51	209.24	208.93	203.52	206.55	208.45	213.09	207.32	203.4	204.24	205.83	205.07	206.63	207.23	205.6	207.63
200.19	205.89	205.85	204.24	207.19	203.33	206.59	205.31	204.64	202.78	206.72	205.48	207.82	204.12	201.84	205.36	201.21	209.3	202.27	204.95	204.32	205.12	199.15	208.44	205.2	204.87	201.36	208.17	206.03	207.71	203.12	207.71	201.64	198.11	202.13	205.45	202.12	202.96	201.96	210.08	205.78	205.71	207.95	199.95	210.91	204.42	202.45	207	201.51	204.57
215.23	218.6	216.4	219.6	216.74	222.26	220.3	220.48	219.97	214.36	215.15	221.02	217.03	219.16	217.83	221.35	220.81	219.64	218.04	213.04	217.2	217.82	218.99	219.14	215.58	219.77	214.4	222.33	215.7	213.68	217.48	213.02	219.5	219.05	216.83	219.91	221.52	216.22	217.04	217.45	215.57	216.43	218.75	213.86	217.29	219.05	217.4	218.37	218.65	215.19
194.79	198.8	202.13	201.23	199.06	196.32	196.43	199.56	198.54	201.51	201.93	203.17	201.47	198.4	196.4	199.83	195.9	201.05	201.98	202.07	195.48	199.58	195.14	196.01	200.83	202.8	197.69	200.26	199.49	199.9	199.6	200.58	198.79	198.46	202.54	202.37	195.84	197.44	201.51	202.97	200.68	195.3	204.84	200.33	200.37	198.48	202.02	201.88	199.24	200.13
210.94	207.02	209.41	211.99	212.25	213.34	210.15	212.17	216.59	212.06	213.37	212.89	211.69	214.39	207.66	209.93	215.28	211.13	213.6	212.01	207.97	214	214.35	209.94	212.97	208.79	211.97	212.41	213.27	211.23	208.98	212.46	214.78	210.23	209.2	209.02	210.34	211.95	210.35	208.16	212.39	209.25	215.05	214.56	214.32	206.58	213.51	207.14	217.32	214.18
206.36	213.51	211.9	211.18	208.64	210.26	209.27	207.29	212.69	215.64	210.89	209.04	216.03	210.77	215.28	209.27	210.67	213.95	215.52	213.16	208.63	210.64	210.25	215.63	211.95	211.63	210.66	213.53	211.92	210.5	213.16	212.72	210.9	211.93	211.22	208.46	209.59	214.51	210.2	218.43	212.14	210.05	209.53	209.86	208.15	205.14	211.1	207.26	210.69	209.98
199.31	197.71	197.2	198.45	198.31	201.85	201.01	199.23	202.76	199.01	199.5	198.5	199.31	201.97	198.99	198.09	198.86	198.56	194.64	198.04	199.62	202.67	196.87	204.64	200.49	200.89	194.85	199.55	197.57	197.82	200.44	198.62	197.89	199.9	198.04	200.23	200	200.59	198.42	203.11	197.21	200.88	199.5	204.52	196.9	201.8	197.72	196.4	196.71	201.7
211.38	206.89	205.26	209.11	214.11	204.2	213.17	208.13	213.31	211.43	210.77	208.14	208.85	205.72	210.35	206.26	210.91	207.08	208.74	207.2	210.09	207.22	212.52	209.2	209.64	210.01	207.91	210.77	207.34	211.26	211.42	209.09	209.56	209.11	208.72	209.95	207.37	211.56	211.08	206.14	206.9	205.71	211.47	208.79	208.5	209.21	214.36	208.87	208.44	212.2
208.06	211.87	211.74	210.18	214.26	214.11	210.44	212.49	216.03	213.85	214.22	208.63	209.74	211.32	212.47	212.18	210.81	212.69	212.48	210.14	209.49	211.68	213.41	213.53	213.71	212.58	212.82	211.27	209.96	210	215.94	210.95	211.85	212.31	214.01	211.21	213.62	212.22	208.83	213.18	214.58	210.26	210.98	211.42	209.07	213.27	209.09	214.56	214.12	210.23
206.61	208.41	205.81	203.37	206.28	198.35	202.74	202.64	202.12	201.5	204.97	203.3	202.53	202.76	205.75	205.16	202.33	204.98	200.8	206.54	200.88	206.63	202.87	204.75	205.93	203.39	211.46	207.77	203.49	204.8	203.17	209.01	203.37	200.87	202.38	206.48	204.74	206.36	203.23	206.02	202.53	203.58	204.77	206.2	205.76	201.11	203.02	203.07	204.25	196.7
209.27	210.11	209.06	218.23	205.43	214.07	208.27	208.01	206.96	210.46	211.39	207.03	212.18	209.66	204.1	206.16	208.84	209.83	211.6	206.52	203.69	205.7	208.1	206.14	205.13	207.25	212.15	212.47	207.75	212.57	212.27	207.73	211.71	209.83	205.41	209.39	206.52	204.72	210.66	206.76	206.47	203.02	207.52	208.44	211.56	212.01	206.75	211.26	205.07	206.22
210.93	211.25	211.84	218.09	213.66	216.57	212.02	211.63	211.19	213.38	212.44	211.28	214.16	212.54	209.94	215.12	214.22	215.2	213.53	211.28	213.03	211.81	215.37	212.31	210.96	214.15	211.59	216.01	212.99	211.79	212.5	216.09	210.45	214.21	213.31	213.57	215.65	210.63	216.28	214.44	208.16	211.74	213.43	210.13	214.69	211.83	205.17	214.1	216.2	215.45
212.49	207.54	211.22	212.61	211.82	206.02	207.98	210.7	204.5	210.46	205.85	212.49	213.1	212.12	209.89	210.33	209.84	211.23	209.23	207.46	205.1	207.84	209.94	210.61	208.67	210.79	210.82	210.11	210.83	206.51	206.74	208.33	210.82	211.36	208.64	213.79	208.52	212.28	208.34	205.86	207.31	207.76	208.53	209.76	209.36	212.59	206.62	206.44	209.6	210.67
203.22	204.03	205.32	209.61	201.69	207.44	204.14	203.03	206.98	204.43	206.94	203.53	201.31	199.75	201.96	201.17	206.34	204.17	205.69	204.99	206.99	206.43	202.24	203.34	201.04	200.48	207.24	201.47	207.32	204.81	202.07	208.72	199.1	205.09	203.8	202.19	206.09	201.62	202.23	208.05	204.18	203.02	201.72	204.85	201.83	204.51	201.05	204.75	204.73	202.5
207.27	213.24	203.36	209.4	206.18	208.28	207.53	206.65	209.83	207.88	206.59	206.27	203.25	208.67	213.89	209.04	207.76	210.03	209.09	208.47	209.71	207.94	210.45	206.02	208.47	206.78	211.92	206.55	202.39	207.43	211.82	206.11	209.63	205.07	208.57	210.74	210.18	207.64	207.73	203.99	203.24	208.02	209.55	208.4	210.64	209.82	208.68	208.68	205.74	212.7
200.44	196.87	200.88	200.89	199.79	199.65	197.06	203.66	201.66	199.95	200.26	200.24	198.23	196.71	202.89	194.27	202.1	201.53	202.54	202.87	194.41	200.68	200.22	201.69	196.91	197.35	200.59	198.61	198.52	199.82	196.68	204.24	200.82	195.94	202	200.1	204.88	202.33	197.96	201.22	200.1	195.21	195.69	202.42	203.49	199.11	203.07	199.08	199.04	195.35
202.25	203.23	201.74	203.64	200.06	205.24	201.38	205.49	204.36	205.66	204.76	204.12	206.13	203.55	207.31	203.36	199.65	200.49	201.31	202.34	204.9	200.05	206.03	201.12	205.05	207.2	204.64	205.58	208.08	203.12	208.99	202.35	202.75	199.95	203.9	205.33	204.91	200.59	202.12	205.46	202.1	206.16	199.73	203.55	204.32	204.29	203.73	202.69	204.64	204.35
201.29	202.49	202.67	201.29	200.72	200.94	200.92	198.46	199.25	197.53	197.81	203.83	202.52	200.33	201.21	196.49	201.39	200.7	201.86	198.87	200.22	197.99	198.06	195.4	201.59	200.96	198.24	201.45	204.9	200.61	197.98	197.24	194.05	200.35	202.44	202.07	195.21	199.71	196.94	195.54	200.47	199.32	198.19	198.25	202.14	204.52	198.78	203.2	200.87	199.43
212.49	210.78	206.25	211.71	205.88	213.25	204.69	204.97	206.35	207.71	206.9	209.27	207.11	205.42	205.28	209.57	211.89	208.31	208.25	208.91	207.4	202.88	207.88	202.25	206.65	204.54	209.81	205.96	205.76	213.33	206.41	206.91	210.46	208.03	211.39	209.98	210.43	204.81	208.79	207.82	203.84	209.45	206.4	207.57	204.32	211.39	211.25	206.54	202.83	208.45
213.76	213.52	210.97	209.41	209.43	212.92	208.24	212.24	209.65	213.12	209.02	211.71	213.43	209.9	212.46	211	211.16	214.91	208.82	209.67	212.5	212.03	206.28	214.44	210.31	211.34	212.47	211.45	214.02	213.24	214.31	209.79	212.47	213.3	209.69	210.1	209.49	212.85	212.9	209.36	212.58	209.75	217.17	207.64	211.45	210.43	215.6	215.87	215.82	210.81
204.4	212.38	209.98	212.06	206.98	207.86	208.62	209.08	205.16	206.59	209.48	214.33	214.78	208.21	209.43	206.25	207.02	205.54	208.91	205.32	209.99	212.88	208.6	203.91	207.37	209.8	207.33	209.8	208.58	213.09	210.88	207.03	208.59	210.35	209.61	207.01	207.63	207.35	213.13	207.36	208.32	209.25	208.44	212.23	210.13	210.68	211.37	207.49	207.55	209.64
203.71	203.11	204.73	205.94	205.66	206.44	204.78	204.59	203.68	202.96	205.46	199.27	201.62	209.11	206.47	209.78	202.4	206.41	205.34	201.67	206.31	200.38	208.87	206.03	204.78	204.89	204.78	203.25	201.61	203.51	206.45	203.86	203.9	204.23	205.92	206.68	205.69	199.42	200.59	205.3	206.33	210.72	201.92	200.59	201.49	201.54	206.06	206.9	198.34	203.9
203.37	208.39	203.84	211.27	206.08	208.35	203.98	206.68	206.09	204.66	206.75	205.05	204.78	207.77	211.7	208.08	208.72	210.26	207.16	207.4	207.53	201.84	201.23	207.38	204.22	208.39	205.02	203.64	204.48	208.77	209.39	203.52	206.74	208.12	207.76	206.48	207.3	209.16	204.9	202.82	209.35	208.79	204.31	205.16	203.25	209.55	206.28	206.38	205.15	208.68
207.7	207.74	209.66	207.58	205.6	205.38	208.64	203.95	213.26	208.24	208.75	206.02	209.11	209.83	207.39	209.14	208.73	207.05	207.66	205	208.62	204.2	208.5	206.25	208.42	208.58	209.59	208	212.66	210.94	208.51	207.47	205.93	207.16	205.79	207.18	208.03	208.79	205.4	211.94	205.21	208.79	208.47	207.67	207.32	211.8	212.22	207.88	204.44	206.06
206.91	208.09	209.29	206.16	208.77	207.41	209.63	205.77	207.52	203.39	207.81	210.52	207.7	206.41	204.82	203.94	204.29	212	210.45	208.24	207.19	209.22	210.44	213.4	205.94	207.19	206.34	208.18	205.9	212.66	210.05	210.85	209.49	213.07	208.6	207.36	204.28	212.7	204.01	209.83	207.16	204.83	210.13	204.8	208.59	213.34	207.25	207.39	207.7	208.02
215.29	215.21	209.19	210.15	210.79	214.46	211.35	208.83	215.25	212.79	211.73	211.83	214.41	212.24	214.04	211.98	208.76	214.79	215.23	206.91	213.82	211.35	212.81	213.96	215.48	211.8	207.31	212.04	214	212.86	213.15	208.16	210.8	217.38	211.23	209.7	210.63	211.52	208.16	210.57	208.59	209.85	211.69	211.57	208.82	212.03	216.18	210.79	213.43	210.49
205.15	202.25	202.71	206.26	200.77	198.28	200.05	207.56	203.68	205.03	204.7	202.67	209.27	208.94	207.55	209.24	206.02	206.95	203.31	206.2	202.65	204.09	206	205.44	204.82	207.12	202.09	208.64	200.85	205.37	200.96	202.57	200.27	204.07	204.13	206.84	202.95	202.48	201.8	205.45	205.05	202.98	199.53	205.54	203.29	204.98	207.95	201.21	201.13	203.15
200.51	207.67	201.12	204.74	201.46	203.03	204.91	202.1	206.12	204.75	201.42	203.56	206.79	206.24	203.01	201.6	203.68	201.78	205.66	206.86	206.71	207.81	200.47	201.4	197.72	210.29	204.92	204.4	208.27	206.53	203.73	202.46	202.19	207.13	200.55	205.11	198.73	202.7	202.3	205.28	202.4	203.55	199.89	202.73	200.88	204.02	202.25	203.41	201.01	203.39
210.23	205.61	208.87	204.67	210.19	208.86	207.22	208.34	205.21	208.43	207.56	208.64	206.9	205.41	209.76	207.32	210.61	208.56	210.87	208.56	210.62	209.85	207.95	207.06	206.29	204.12	210.05	208.27	210.5	211.8	210.44	206.25	209.92	209.95	209.8	206.65	208.62	205.06	208.86	204.87	208.8	209.41	207.44	210.98	208.85	211.1	211.45	206.3	212.91	210.15
208.56	212.3	209.5	208.12	215.17	216.65	214.35	209.56	208.91	211.13	212.09	212.42	214.54	209.42	210.41	210.22	215.96	211.09	210.92	211.41	216.48	211.81	211.5	211.56	211.63	213.21	210.15	212.79	217.54	215.74	215.23	210.36	210.83	208.13	210.29	210.19	214.1	211.53	213.47	214.84	209.65	210.28	212.98	215.79	216.4	212.97	210.9	213.95	209.08	210.99
202.47	205.02	198.76	204.31	204.64	204.48	205.55	204.05	203.36	202.11	201.86	205.57	203.33	203.82	203.52	204.86	201.68	208.58	202.97	201.29	203.78	207.64	205.39	202.65	203.54	203.32	203.22	204.82	205.01	202.82	204.71	205.93	212.76	203.71	203.15	200.29	204.66	207.58	206.21	203.81	206.76	200.32	203.09	200.61	204.46	204.78	203.33	206.2	202.01	204.54
204.77	205.78	210.15	206.06	206.56	200.73	207.39	207.92	205.58	211.7	209.49	211.61	212.27	202.72	206.69	205.47	204.58	210.37	203.86	211.15	207.94	211.38	209.91	210.98	209.03	203.48	209.45	210.15	205.95	208.92	209.14	207.52	207.38	203.61	207.17	211.08	210.05	208.89	206.05	208.97	210.78	208.1	208.48	204.9	209.38	210.72	208.06	208.21	209.82	206.98
209.14	204.84	210.7	208.4	206.88	212.73	209.67	207.82	206.37	211.41	209.05	209	209.7	207.19	207.65	214.1	211.46	207.17	212.47	207.28	208.09	207.99	206.96	210.31	211.18	212.55	210.59	206.86	209.58	207.34	209.81	211.59	206.46	211.34	205.88	204.68	205.84	211.37	209.44	209.53	208.79	208.32	209.15	212.91	204.69	207.78	205.02	207.69	208.72	208.99
209.94	210.51	208.54	211.84	215.18	210.12	212.33	211.99	214.53	211.97	209.99	209.22	208.6	212.83	214.29	205.99	208.29	212.85	214.5	208.81	216.48	214.75	215.4	213.03	213.47	214.02	215.52	211.26	214.1	210.74	213.09	211.92	210.06	213.64	211.58	213.52	213.34	213.29	210.74	216.02	214.74	210.96	212.73	212.07	214.57	214.72	207.31	215.17	209.67	212.11
216.44	219.79	215.3	216.86	221.02	217.95	216.4	214.44	214.86	210.22	217.79	216.99	213.68	215.39	217.79	213.38	218.79	218.35	215.95	215.94	217.12	216.26	217.39	212.5	220.36	218.54	214.07	216.79	217.2	217.05	217.35	215.86	217.44	216.73	216.87	226.73	217.18	214	216.01	217.32	218.87	218.34	220.04	216.65	219.33	220.69	218.28	218.6	216.52	213.01
204.47	200.75	201.3	201.84	204.07	198.08	201.96	206.3	206.72	203.28	201.71	204.19	200.43	199.45	203.31	202.1	203.17	204.22	208.27	207.49	206.41	203.68	205.58	199.3	203.16	203.03	202.31	200.64	203.89	202.86	199.06	201.22	199.67	202.27	202.82	203.15	199.13	205.71	201.94	202.63	202.29	201.76	198.18	206.89	206.38	202.8	204.66	202.34	204.1	204.95
204.75	203.25	211.3	202.45	203.45	203.65	203.42	202.93	206.32	205.57	207.86	210.12	201.96	198.07	205.43	206.89	206.05	207.05	205.38	200.67	206.43	207	203.3	205.13	202.51	207.02	204.09	209.25	202.52	207.47	207.47	204.23	204.05	203.22	209.92	199.39	204.03	209.32	209.67	203.3	204.2	202.38	202.85	203.11	206.32	206.93	205.46	207.85	204.47	206.35
201.02	204.02	202.13	199.67	202.47	202.08	206.1	208.07	208.32	202	201.77	202.05	207.05	204.4	206.28	208.13	205.6	202.11	204.98	200.96	205.37	203.93	201.57	205.35	203.08	205.6	205.75	207.77	211.63	208.53	202.99	208.15	203.79	206.17	208.5	208.96	206.24	206.44	195.65	203.46	205.86	202.45	205.34	204.4	203.02	202.91	199.77	202.85	201.59	205.69
212	214.31	209.77	212.69	214.34	214.8	214.57	210.68	205.17	210.95	211.89	211.39	214.07	214.19	213.75	213.71	214.31	213.57	212.05	210.72	209.49	212.3	210.61	214.38	212.75	208.91	212.2	213.01	215.35	211.08	211.36	213.69	208.41	208.96	211.52	211.06	210.95	210.87	217.38	211.34	216.9	210.36	217.5	207.27	211.74	210.95	210.17	210.64	214.77	212.46
208.8	211.5	207.5	208.41	208.2	211.55	211.12	210.1	206.48	211.62	213.05	207.12	204.24	205.51	204.02	208.88	208.29	208.33	205.19	205.9	204.51	205.93	208.4	210.37	204.01	207.46	204.1	212.65	207.08	210.81	207.72	206.88	209.83	203.06	209.46	206.4	211.29	212.2	205.68	206.28	211.72	207.29	207.24	210.03	208.4	208.02	207.5	208.02	207.34	214.27
204.42	204.49	203.92	203.63	204.91	202.15	197.72	200.64	198.81	207.73	203.75	208.64	202.77	201.38	206.99	204.68	198.54	202.04	202.73	206.65	203.52	200.93	202.61	200.94	201.96	203.56	201	201.97	206.37	204.85	204.59	206.37	198.12	207.16	203.04	201.49	203.42	201.78	204.08	204.67	207.79	204.82	209.08	203.43	200.5	205	202.34	198.66	204.83	209.84
215.08	211.86	209.48	211.35	211.35	212.18	209.78	209.8	211.49	212.89	209.46	210.02	215.56	211.42	214.63	211.93	212.27	210.2	211.62	213.02	207.59	214.52	214.93	209.92	216.33	209.81	216.58	211.78	215.36	214.8	214.05	210.92	215.93	212.84	213.85	212.24	215.34	214.81	216.01	214.3	214	212.03	219.45	209.35	215	215.7	212.67	210.39	215.1	217.73
208.24	208.32	214.79	212.84	213.4	210.2	207.97	211.46	210.61	209.64	206.08	212.18	211.08	207.75	210.87	206.73	212.43	212.38	208.46	207.3	207.92	204.68	206.83	208.15	208.43	209.6	213.53	207.8	208.37	213.85	211.41	207.59	204.22	211.97	214.8	210.85	209.6	206.9	202.29	210.16	206.89	207.03	210.81	207	207.2	207.53	206.33	209.93	211.29	214.9
203.82	203.49	205.12	202.13	197.59	203.74	201.68	202.97	204.7	202.37	201.51	200.63	202.05	199.73	202.39	205.45	206.38	203.17	200.06	201.08	200.83	203.02	203.25	202.5	201.7	203.82	206.59	199.47	206.86	204.87	201.3	201.65	202.23	202.39	205	199.84	204.42	202	204.52	203.86	200.09	203.94	200.33	203.06	202.53	200.28	203.13	201.59	201.36	205.46
201.66	201.23	204.6	201.75	200.97	202.44	206.35	204.66	199.56	200.95	207.4	199.95	201.76	203.25	201.3	202.01	207.7	202.72	206.07	206.2	205.35	200.68	203.35	205.35	203.42	204.89	203.24	200.74	202.48	201.38	198.46	200.78	202.54	204.11	198.2	202.43	203.11	200.73	198.89	199.46	201.77	206.52	204.71	202.93	201.82	205.24	206.45	203.52	202.15	204.97
204.21	202.76	204.17	203.29	203.02	199.5	201.09	206.07	203.22	199.44	201.32	201.14	200.15	200.62	206.28	201.3	202.29	207.43	201.75	201.84	202.82	205.49	204.06	202.15	199.22	203.7	202.79	199.99	202.16	199.28	203.54	205.28	208.16	204.83	203.14	205.9	203.14	202.89	202.99	199.21	207.05	200.47	200.88	203.53	202.72	200.79	202.44	203.15	205.47	200.23
209.94	208.18	207.45	207.68	202.02	212.92	207.53	210.01	207.39	206.72	208.25	210.4	212.69	201.93	206.51	209.2	208.19	208.11	205.72	207.58	211.65	207.59	207.39	208.58	207.82	212.62	204.39	205.03	203.48	205.17	205	203.3	213.73	206.38	207.16	208.66	204.93	209.29	210.73	202.85	204.76	210.44	204.17	209.7	204.92	212.03	206.39	207.16	207.33	206.29
210.72	210.8	209.11	208.22	212.47	213.76	209.78	212.83	210.38	209.34	210.35	209.15	206.89	208.96	211.12	205.99	211.15	207.62	208.08	210.27	209.98	208.98	211.64	212.22	207.81	210.52	209.79	206.37	209.4	213.58	205.18	206.75	210.57	210.19	210.14	209.18	212.19	210.74	212.77	209.2	209.49	209.77	212.34	209	211.03	206.66	210.95	210.29	210.56	212.91
217.43	219.24	215.78	215.97	215.51	213.42	218.38	214.25	217.31	218.32	217.7	216.6	215.83	213.7	217.77	216.19	216.76	216.95	212.88	218.94	217.45	215.73	216.13	215.08	218.29	215.9	222.08	221.46	219.28	216.08	219.16	216.34	219.74	210.45	219.25	216.65	222.91	212.39	213.01	214.39	221.01	212.8	215.08	217.62	219.26	215.96	214.19	217.75	216.21	216.56
197.45	200.43	196.66	201.61	205.38	200.59	196.97	199.99	199.76	203.63	198.73	200.9	200.13	193.17	198.19	200.89	202.09	198.9	201.45	200.78	203.44	202.5	201.11	199.84	206.35	196.56	196.82	199.17	205.08	197.32	196.81	197.52	196.46	200.38	199.56	199.68	195.98	196.5	199.3	197.48	197.44	202.27	196.14	196.63	198.09	200.72	197.76	201.5	198.03	199.35
193.82	199.07	202.23	201.19	200.12	197.47	194.49	200.35	198.07	201.99	201.57	199.73	200.25	197.19	200.41	197.43	196.19	198.64	198.42	202.7	199.25	194.99	200.22	203.3	200.12	203.7	190.28	202.6	198.41	197.1	200.5	203	199.96	201.76	199.45	201.03	203.7	198.49	199.11	198.65	196.85	205.48	200.74	205.91	197.45	199.55	202.01	199.71	194.36	194.66
211.37	208.83	207.41	207.31	205.69	206.04	206.28	208.57	206.76	206.14	208.21	207.5	207.31	203.14	205.69	210.51	203.69	208.71	208.03	205.55	206.91	208.35	209.85	207.96	210.2	204.79	205.61	203.67	206.75	207.21	208.74	208.8	211.42	210.11	209.92	209.25	207.84	207.67	206.03	204.35	207.19	208.48	205.72	211.19	209.77	205.49	206.79	206.04	209.64	205.46
211.99	206.43	205.34	208.76	211.05	214.37	208.78	209.33	209.69	213.43	214.45	206.18	209.51	209.93	205.92	204.81	207.4	205.81	210.4	212.72	204.86	210.04	204	214.79	208.36	204.91	210.69	209.22	210.77	210.92	206.02	206.78	213.65	205.17	208.42	208.61	210.79	210.96	206.95	208.36	204.14	209.05	208.11	210.89	207.08	207.66	211.26	208.64	210.17	206.23
206.82	210.56	211.68	211.27	217.78	211.24	211.28	212.44	209.64	214.2	213.46	214.44	214.64	208.69	214.85	211.57	212.7	218.9	215.32	216.27	217.68	218.25	207.31	212.3	214.49	211.37	209.92	211.08	213.97	215.2	211.78	209.16	213.89	214.11	208.27	211.88	215.96	213.74	217.09	209.52	213.17	210.32	213.56	207.67	217.32	209.75	210.1	208.7	212.38	213.82
196.72	201.65	197.26	197.8	200.94	202.33	197.14	197.23	198.83	198.59	199.94	198.83	199.48	199.61	195.83	201.29	195.69	199.44	199.07	201.12	199.59	203.82	197.25	203.18	198.79	200.72	198.8	198.52	200	199.17	201.38	202.23	202.66	202.55	199.45	203.11	201.06	200.73	197.25	195.8	199.72	196.33	200.66	200.01	202.5	199.04	195.28	199.62	199.23	196.23
201.89	203.68	200.68	204.84	206.1	200.85	203.97	204.01	207.98	208.2	201.56	202.65	200.23	205.11	208.64	205.2	206.44	201.79	201.39	202.11	200.9	203.77	204.61	206.62	207.1	204.37	203.61	204.81	207.26	201.45	201.53	202.26	202.37	206.34	202.71	200.34	209.04	208.86	205.35	204.39	206.44	199.32	199.45	204.19	205.66	208.26	205.35	199.7	200.05	204.67
207.92	201.5	203.68	209.24	208.85	204.33	206.91	202.31	203.51	204.1	208.02	208.46	206.64	204.44	206.24	205.52	204.79	203.65	200.35	211.41	206.94	206.58	205.34	206.8	205.04	200.78	206.75	207.17	203.07	203.78	205.7	203.86	202.93	201.71	210.13	205.12	201.97	201.71	205.19	206.05	208.71	206.34	203.11	204.4	204.37	202.84	209.01	205.2	203.38	205.92
210.53	211.02	207.83	208.14	209.19	210.83	209.8	208.21	207.17	206.37	205.74	209.9	208.73	213.41	206.39	208.88	208.66	207.42	210.72	213.93	208.08	207.36	207.05	207.3	207.99	213.8	209.77	210.28	210.59	207.53	209.11	208.1	207.33	207.27	206.2	204.77	209.13	204.44	207.24	206.94	206.32	208.9	210.6	212.39	209.48	205.68	211.94	212.61	208.14	212.93
207.16	207.03	205.56	211.62	203.74	210.15	207.62	212.93	209.44	205.34	209.65	207.95	211.95	211.51	208.66	203.13	207.42	206.57	209.4	209.22	209.82	209.87	212.07	205.31	207.34	208.92	208.01	209.1	209.9	208.16	211	206.04	208.42	207.31	206.67	205.43	214.33	207.58	210.27	207.94	206.75	206.45	211.51	206.07	208.66	210.78	212.75	208.91	208.48	208.65
213.02	213.27	211.4	213.32	210.73	213.7	207.17	208.34	210.55	209.42	212.87	210.52	213.49	212.58	209.52	213.4	212.75	213.78	212.37	205.36	211.29	216.29	207.35	207.5	212.27	206.68	211.9	210.26	213.71	214.45	211.81	212.9	211.16	211.59	215.18	205.9	209.32	218.4	212.15	212.24	214.42	210.67	212.39	209.15	218.7	209.58	209.21	209.45	210.6	213.91
208.21	215.39	210.85	213.53	207.99	206.88	209.94	210.76	209.88	212.64	210.97	211.42	215.29	211.96	207.97	211.63	210.91	212.56	207.37	206.36	212.81	209.88	211.35	209.07	211	209.08	213.27	211.96	209.86	213.92	210.59	211.03	209.01	210.72	215.02	209.41	212.32	211.24	207.67	213.87	211.22	210.76	210.44	215.56	210.83	209.05	217.41	210.45	210.57	209.49
205.15	202.41	199.22	202.46	200.71	203.08	205.08	201.68	202.47	202.01	202.27	204.27	206.87	202.07	204.13	203.14	204.43	202.26	200.5	201.48	201.22	202.75	202.44	205.18	200.25	200.32	202.43	205.34	202.39	202.16	204.42	207.37	199.78	200.72	202.9	200.83	198.55	200.7	203.23	203.74	203.54	207.5	204.65	203.83	203.76	205.35	205.59	205.58	205.21	205.19
202.28	207.79	208.76	211.76	210.96	208.48	207.22	208.21	206.26	209.92	211.4	207.39	212.71	205.79	209.06	206.87	211.68	206.67	204.17	205.82	204.22	211	207.72	206.94	206.99	207.69	210.25	201.46	205.27	205.48	208.02	209.59	205.51	209.1	210.98	206.3	207.6	208.35	211.07	207.46	211.56	210.32	209.21	211.4	210.02	205.38	202.17	209.59	205.74	210.37
202.24	198.87	200.53	198.89	199.08	197.7	202.39	204.35	203.68	201.14	202.35	200.17	202.77	199.86	200.33	199.83	200.25	203.47	195.73	198.14	202.55	204.02	201.92	197.59	199.48	202.59	199.63	203.53	200.74	201.37	200.21	204.11	202.5	202.22	202.88	200.87	202.87	199.5	202.13	201.1	204.2	197.62	198.49	200.13	201.99	197.35	203.22	199.36	204.68	203.33
214.22	218.63	218.55	217.98	216.95	214.4	215.02	222.21	218.49	219.72	219.08	214.83	214.11	215.63	218.4	219.61	221.04	216.93	215.53	218.95	221.95	216.55	217.68	218.77	219.54	214.21	218.46	217.08	216.28	215.26	216.63	214.45	216.06	214.09	217.66	214.43	210.97	212.09	220.86	212.96	216.56	220.92	214.92	216.96	211.94	217.97	213.64	215.94	220	217.94
208.44	203.11	209.18	206.08	207.07	206.06	203.63	211.32	209.61	206.24	212.43	202.69	207.39	209.17	206.79	208.21	212.17	207.96	207.77	205.34	208.82	208.93	206.42	205.24	209.7	211.46	208.04	207.13	205.13	211.39	208.15	208.8	207.59	207.36	203.13	206.96	209.5	203.18	206.31	205.45	203.36	208.39	207.59	208.57	208.9	209.84	209.81	208.07	207.3	207.18
212.07	208.34	209.73	209.6	206.49	205.31	209.33	202.22	208.61	203.61	213.24	208.98	206.26	204.87	209.29	208.41	209.73	203.38	207.96	209.18	209.52	210.46	208.24	211.65	206.19	211.24	211.88	207.76	208	205.64	210.75	208.08	207.88	203.23	200.96	208.81	207.35	204.1	203.67	206.95	206.49	207.98	207.3	205.98	204.11	206.68	206.23	208.94	209.9	207.25
213.43	211.16	215.96	209.32	212.64	209.62	215.19	210.24	210.81	216.03	216.71	210.14	209.99	215.46	212.91	214	213.26	212.03	214.92	210.83	214.13	212.54	214.14	208.09	214.73	214.5	211.6	211.68	214.63	215.08	214.4	212.2	215.19	209.49	211.61	215.3	210.89	214.91	215.97	214.93	207.71	211.87	213.55	211.28	216.27	210.41	210.47	211.67	209.04	216.17
207.56	209.42	208.99	207.81	210.86	207.31	210.11	208.39	212.08	212.48	205.12	210.02	209.19	209.75	213.21	206.55	213.15	202.27	207.3	207.68	209.68	206.25	208.03	213.1	210.44	208.98	208.98	208.33	205.02	209.83	212.76	209.16	205.69	210.41	205.92	206.11	204.42	208.83	209.42	210.77	210.07	211.67	208.83	212.51	210.47	215.49	206.49	206.93	208.73	206.24
215.45	217.29	208.65	209.04	213.03	215.47	212.55	207.9	208.6	211.99	211.32	212.57	212.21	208.12	210.83	215.89	213.69	217.11	210.9	213.05	213.66	210.36	212.22	216.25	212.73	208.19	211.87	209.47	208	213.7	211.52	207.68	212.66	213.24	209.7	210.51	212.82	213.76	212.99	210.85	214.56	205.01	211.27	209.97	211.66	209.33	215.73	208.73	212.82	210.13
204.04	201.81	200.97	206.13	201.76	202.01	204.61	206.44	203.62	203.97	202.61	199.75	204.6	205.61	199.07	201.23	205.32	202.83	208.85	198.88	203.17	205.16	209.31	205.5	205.62	200.55	204.03	203.07	207.16	201.87	201.21	202.05	198.84	202.79	202.95	202.31	204.36	205.21	202.58	204.75	201.07	202.62	204	204.95	204.55	202.8	203.89	202.78	203.74	201.9
215.46	217.43	208.71	210.78	208.11	212.58	206.89	211.07	210.8	212.37	212.54	213.55	213.32	209.21	208.98	208.46	210.46	211.73	210.97	213.2	215.55	211.26	208.97	209.2	211.47	210.23	209.26	208.97	213.42	214.33	212.8	214.07	214.72	209.8	208.82	211.61	210.72	211.3	215.83	207.33	209.03	207.51	212.46	209.44	212.98	209.1	215.24	211.87	208.39	207.74
211.22	212.43	206.66	205.82	208.56	212.31	207.43	211.72	210.8	207.73	213.05	208.59	210.3	208.24	207.76	211.31	211.14	208.45	212.21	209.51	212.81	205.14	210.88	206.69	209.61	211.59	209.12	211.47	205.02	210.55	208.85	207.2	206.26	209.74	212.75	208.32	210.04	212.31	206.46	212.16	209.03	210.98	205.77	211.05	210.64	207.41	207.4	207.05	209.56	208.07
207.6	209.55	208.97	208.18	214.14	207.86	209.66	203.7	205.49	209.46	206.25	207.01	200.92	209.95	207.62	208.83	207.42	210.22	208.79	211.12	206.28	210.5	208.18	207.72	211.72	212.81	205.24	207.41	208.52	207.53	207.84	211.04	214.81	208.96	208.73	207.32	210.13	212.77	208.92	210.14	208.66	213.45	207.01	208.48	212.28	207.71	212.94	205.01	209.45	207.84
200.23	202.2	204.16	202.84	206.12	203.78	201.28	206	204.83	201.88	204.16	207.19	206.31	203.04	204.97	203.61	201.26	200.35	200.97	201	200.35	200.43	202.51	203.71	207.29	198.52	207.15	200.23	204.55	205.78	203.03	201.89	201.61	201.04	201.89	202.02	205.81	194.56	202.08	200.29	200.88	202.22	204.01	202.75	201.15	203.99	204.78	205.18	204.79	198.14
210.06	209.01	207.19	209.48	208.56	207.85	209.51	204.63	206.33	209.53	208.39	205.99	206.17	211.14	209.38	211.15	209.24	201.43	204.46	206	211.62	210.05	209.19	210.16	202.58	206.86	207.26	207.51	212.06	207.93	205.26	205.09	207.9	206.92	205.19	208.33	207.06	211.64	207.41	206.71	209.69	204.69	203.35	204.56	208.45	207.65	206.76	207.35	207.79	207.29
212.85	204.84	207.47	207.88	207.82	211.72	208.82	208.27	212.62	206.99	212.06	209.4	208.07	211.01	208.49	212.32	209.79	212.42	209.21	208.25	210.2	206.2	207.17	208.1	211.41	209.32	207.39	210.25	210.78	209.45	209.97	208.19	210.83	207.46	214.81	205.3	202.51	212.28	207.97	203.74	208.63	206.28	213.92	216.33	209.1	211.76	203.94	207.51	211.05	206.71
199.31	198.86	201.74	197.55	202.36	204.15	201.21	201.39	201.78	205.84	206.16	206.87	202.21	202.75	201.66	203.27	202.57	199.87	204.24	203.7	203.93	199.84	198.7	202.14	201.65	202.53	203.09	201.94	199.27	201.78	207.26	204.29	204.37	201.33	207.86	204.37	204.54	205.75	204.29	199.92	200.16	204.2	203.28	203.11	203.26	197.53	201.87	202.58	200.4	202.43
216.82	212.21	212.76	214.64	213.4	214.97	213.81	216.08	210.78	213.81	213.61	215.72	211.44	212.56	215.01	214.65	212	215.23	210.58	215.81	216.59	217.01	220.24	212.64	219.9	213.62	214.06	212.18	210.51	211.19	213.3	215.92	215.46	213.31	215.26	212.91	212.89	213.21	213.86	215.43	211.55	212.76	212.94	209.53	208.87	213.14	216.1	216.84	210.11	214.88
221.27	212.42	220.4	219.1	216.63	222.04	220.89	219.77	216.55	219.16	217.39	218.5	215.23	220.16	221.48	222.49	218.48	217.79	215.6	219.42	215.19	220.62	220.22	220.81	218.29	222.06	214.96	219.71	217.74	219.51	219.32	214.83	212.97	220.89	217.18	214.22	218.18	217.49	219.65	221.09	219.77	220.35	219.58	217.14	221.3	218.55	218.4	217.6	215.39	216.71
207.96	210.83	206.79	209.41	210.97	204.95	210.56	211.85	208.02	207.97	207.29	209.84	207.8	206.7	210.79	210.05	204.61	205.6	208.21	210.73	211.11	206.83	210.52	212.27	204.48	206.75	206.72	210.62	207.77	209.42	211.53	205.25	204.45	207.45	210.15	202.78	212.55	209.01	205.81	206.65	206.54	208.84	210.07	206.66	208.14	211.25	211.19	212.07	213.22	211.77
205.41	197.95	201.06	194.2	201.18	200.03	204.71	201.89	197.71	195.79	198.52	199.78	198.26	198.48	202.54	198.13	197.83	203.9	200.28	196.67	197.02	200.08	199.16	201.89	197.54	194.06	201.5	200.1	198.48	199.03	201.59	196.99	199.37	202.7	198.36	201.66	200.09	197.63	196.59	198.74	200.33	199.31	198.6	197.21	202.3	198.38	200.06	195.52	200.07	198.2
210.56	213.42	206.95	210.48	208.39	206.72	212.2	211.14	209.01	205.71	206.24	205.51	211.11	210.58	212.47	211.16	204.48	207.61	212.04	207.03	216.36	206.37	208.39	205.49	208.99	205.81	213.02	211.79	210.09	205.29	202.26	208.72	211.03	213.22	211.33	210	203.01	208.48	208.31	208.02	209.94	207.16	207.45	214.03	213.65	211.53	207.55	207.24	209.12	209.64
213.7	213.45	208.27	205.99	208	207.98	209.49	213.42	211.06	208.72	208.22	210.34	212.19	210.46	214.55	207.32	209.58	210.36	209.01	207.13	209.83	211.27	211.67	206.92	208.38	210.4	210.15	208.75	207.71	212	205.29	209.46	209.26	209.55	205.68	210.24	209.91	206.13	211.44	205.34	211.18	209.76	203.37	210.48	209.37	202.72	209.37	208.41	211.28	208.44
208.65	212.21	216.22	213.8	208.26	216.57	209.8	213.56	217.05	212.79	213.43	212.38	214.22	216.15	214.41	214.97	211.23	211.51	211.47	213.95	211.03	211.09	210.94	214.25	211	209.87	211.77	214.81	210.87	213.52	211.79	213.08	219.61	210.57	214.13	209.23	210.9	213.3	215.32	210.06	214.95	210.5	209.93	206.7	211.73	210.11	216.4	214.55	216.94	213.74
201.7	201.65	204.65	202.73	199.25	200.17	195.91	203.64	201.83	203.82	198.41	201.4	201.21	198.19	197.14	200.69	196.61	199.91	202.48	200.71	196	199.48	202.99	198.33	196.48	198.4	196.14	199.8	198.36	199.11	202.38	200.69	200.76	203.59	198.09	200.72	199.69	198.88	201.21	201.05	199.82	202.12	202.82	200.73	203.37	197.6	197.96	196.69	198.01	200.7
209.72	213.19	211.98	212.39	209.99	213.64	214.15	213.82	216.06	210.77	214.51	210.54	208.88	211.99	209.11	209.33	214.76	214.23	206.43	211.97	214.72	210.62	214.51	210.47	208.13	210.52	208.34	208.98	211.1	211.17	207.18	211.12	210.25	211.64	210.5	211.19	215.23	210.41	209.56	209.51	208.54	209.27	210.3	217.7	211.3	217.85	212.15	214.81	215.84	210.45
220.91	218.93	215.38	217.48	219.42	217.61	217.58	210.87	216.94	216.47	216.48	212.2	215.72	215.69	213.85	218.62	217.3	221.71	215.91	216.06	217.1	216.6	218.03	218.72	216.62	218.36	218.26	220.66	218.12	213.96	213.72	217.62	216.14	218.72	217.07	218.33	217.46	220.05	215.31	225.03	216.45	219.55	213.83	216.39	214.79	220.53	219.13	218.29	221.34	216.77
200.05	198.39	202.81	202.43	200.45	197.81	195.24	200.72	196.51	201.54	196.83	196.86	204.31	197.8	197.03	198.05	198.11	200.26	197.78	200.57	200.39	195.75	197.43	196.48	198.37	198.19	194.71	200.18	199.12	201.51	201.22	200.6	197.63	199.88	197.09	200.87	202.2	199.2	198.9	197.57	197.18	200	196.89	199.11	199.95	200.75	198.07	202.26	200.92	196.26
212.56	207.85	212.62	207.78	208.37	210.75	204.35	204.66	205.23	204.09	208.93	209.11	211.5	208.24	209.08	210.03	210.26	210.22	211.08	207.56	208.56	203.52	209.77	207.33	209.11	210.64	211.1	210.5	202.98	212.45	209.12	206.39	206.15	208.99	204.94	212.79	206.84	205.03	205.99	208.05	206.26	206.04	211.89	206.54	212.39	206.01	210.48	208.81	207.51	205.27
209.38	209.19	206.86	204.55	204.57	204.38	206.06	204.97	205.66	203.16	208.48	210.02	208.35	207.13	204.66	203.66	202.51	206.01	204.59	207.7	204.08	205.63	205.17	205.2	202.35	208.88	201.13	206.97	207.44	207.35	202.7	201.99	206.99	202.11	202.22	205.5	203.43	204.13	205.1	202.36	199.15	204.85	205.64	207.44	204.57	203.81	207.01	204.78	203.7	201.84
200.7	196.27	201.4	201.46	198.15	200.27	202.44	200.41	203.96	196.53	204.51	200.96	200.18	199.44	199.11	202.6	198.6	197.64	198.94	200.98	204.98	200.42	204.47	198.99	200.81	203.21	201.89	198.94	201.69	201.09	197.58	201.77	199.37	202.94	199.84	199.33	201.02	204.3	201.61	199.88	203.03	200.84	201.5	202.88	197.42	200.01	202.1	201.41	200.36	203.09
213.06	204.9	213.65	210.33	210.97	210.39	210.23	210.24	205.58	207.86	207.19	207.35	203.42	205.16	210.36	205.54	207.68	209.5	207.95	208.3	213.22	208.01	211.08	205.65	207.5	212.59	206.64	206.49	205.39	208.52	208.92	206.82	212.05	212.14	208.75	210.85	207.78	206.97	209.7	208.55	202.54	206.13	210.03	209.21	209.99	208.31	208.98	206.25	209.28	206.96
205.79	206.5	214.62	208.69	206.76	210.67	206.04	208.25	207.05	205.51	206.15	207.96	209.64	203.34	207.63	209.26	211.61	205.16	207.4	208.23	206.41	206.51	208.9	205.36	206.72	211.23	206.92	205.2	206.41	207.61	207.83	207.09	204.81	214.54	206.21	207.01	206.27	206.67	209.31	208.76	211.04	209.81	205.9	206.9	207.72	206.6	207.44	209.05	208.76	208.19
207.19	204.47	205.85	204.09	207.08	209.34	207.58	205.42	204.51	201.69	200.85	207.57	206.63	205.84	203.82	206.47	204.75	201.09	203.88	199.15	204.47	205.49	207.38	204.68	206.95	210.13	202.14	207.46	206.19	202.66	204.91	207.97	203.16	208.04	206.18	204.97	203.34	209.15	207.44	204.96	208.85	206.06	205.88	204.61	202.51	202.61	202.88	206.27	207.53	205.27
207.26	212.93	205.85	205.82	209.44	207.76	210.06	203.77	206.93	206.89	201.46	208.12	210.72	204.79	207.86	207.85	210.09	203.68	206.82	206.36	207	208.78	202.4	208.18	209.86	209.15	207.32	205.81	209.52	209.22	209.07	209.1	208.98	210.23	208.16	207.55	206.56	206.95	204.87	204.54	216.44	205.46	208.5	209.4	206.54	207.97	210.23	207.75	206.79	208.3
212.08	213.36	209.03	212.55	215.68	216.3	211.67	213.63	206.78	215.27	211.66	210.35	215.02	218.03	211.9	216.27	211.67	213.25	207.08	211.59	215.49	209.22	209.6	213.08	212.51	210.39	211.69	211.86	208.74	212.25	210.9	213	210.69	210.16	215.44	212.83	211.73	212.33	211.63	213.18	214.36	212.92	213.28	211.66	210.76	211.21	211.8	212.6	210.79	210.17
197.3	200.55	195.22	198.78	204.09	199.85	201.85	198.51	201.64	199.82	198.31	200.82	198.99	198.26	199.35	199.74	202.09	198.97	195.41	196.87	199.42	197.07	199.42	201.86	197.73	203.35	194.33	201.79	204.1	200.14	199.77	200.94	196.99	201.38	198.48	198.24	199.01	199.31	195.47	198.95	201.53	194.81	196.6	201.32	198.02	197.26	202.99	202.61	198.94	193.84
207.38	204.86	205.22	208.51	204.76	200.3	200.36	205.86	204.44	199.63	204.67	203.9	202.9	205.86	206.36	205.36	204.57	203.04	202.9	206.32	204.57	206.95	203.21	204.99	202.84	203.6	206.34	202.91	204.33	201.85	207.44	201.62	207.89	204.18	200.34	200.63	201.48	203.32	205.38	203.74	206.14	204.44	210.3	200.45	208.68	208	205.67	203.14	207.05	201.34
206.09	201.41	202.11	201.75	198.29	204.28	210.69	202.62	201.08	208.12	204.35	205.27	206.99	209.81	202.44	206.06	203.76	203.04	202.77	203.98	202.08	203.46	203.27	206.25	204.88	200.97	201.01	201.01	206.04	206.06	208.6	204.28	199.34	205.22	202.04	204.66	204.54	200.55	206	205.64	197.63	205.13	199.48	203.63	203.48	205.35	206.59	203.86	200.15	201.08
198.3	195.89	198.93	197.98	201.78	197.47	199.6	197.77	197.83	194.05	197.39	195.54	202.23	194.66	195.97	200.64	196.94	201.68	203.57	201.06	197.72	198.72	197.23	200.29	196.54	194.27	199.26	199.89	195.66	194.32	200.56	200.05	196.42	198.36	201.55	195.75	199.52	197.75	197.22	198.4	198.33	204.54	197.57	197.94	198.65	198.57	197.23	194.21	197.25	193.87
213.77	213.49	214.25	211.05	218.33	215.44	218.6	218.58	214.14	217.44	215.86	219.24	214.71	216.03	218.79	213.03	219.97	216.48	214.05	217.83	217.49	218.77	216.99	215.18	216.31	215.66	216.29	210.71	214.03	213.48	213.1	218.86	216.99	213.16	220.76	216.49	215.35	213.99	214.59	216.15	215.07	215.44	215.53	214.4	215.23	218.11	217.16	215.47	213.7	216.55
203.77	202.41	200.49	205.8	203.49	202.64	200.6	203.21	201.21	207.66	207.41	204.99	205.35	202.36	206.86	206.53	206.25	206.75	203.75	204.15	203.15	206.39	204.19	204.15	206.54	200.17	206.7	207.46	204.6	204.41	204.63	208.22	203.79	202.56	201.63	203.05	207.7	206	204.37	205.75	203.37	201.35	203.76	204.92	199.66	202.67	202.1	202.47	201.48	206.68
195.99	197.67	195.23	200.27	195.14	194.67	199.9	192.78	191.64	192.1	194.1	199.18	192.44	193.19	190.68	194.62	195.13	197.3	195.58	197.76	196.11	197.83	194.05	195.46	188.55	195.12	193.61	197.57	198.1	196.61	194.93	191.59	195.26	194.01	198.24	197.95	197.14	195.08	196.32	191.17	195.45	193.86	193.36	195.92	199.29	192.71	192.52	195.88	197.08	196.09
207.93	207.14	211.56	206.89	207.28	202.63	206.03	210.38	206.32	208.59	209.87	206.8	206.94	207.42	210.53	211.65	206.85	207.08	207.64	209.72	209.1	204.31	207.88	208.77	210.66	207.62	207.65	208.3	208.98	208.07	208.83	207.29	206.09	211.7	208.49	211.62	206.14	206.11	208.38	207.38	207.36	212.37	205.26	209.24	208.48	209.24	208.19	213.91	206.03	206.55
206.93	210.74	207.81	206.35	207.49	208.24	209.1	208.56	204.31	208.56	204.23	212.99	206.81	209.16	206.11	213.81	212.03	208.75	213.7	213.9	209.17	205.78	209.04	210.48	204.53	206.57	209.25	209.79	210.61	212.45	205.9	212.59	207	208.99	209.18	204.56	207.74	210.82	206.63	205.68	208.18	209.38	205.28	212.88	210.9	212.64	206.74	204.97	207.89	208.55
199.32	203.57	197.73	205.93	204.8	201.89	204.4	201.61	198.68	202.51	204.05	202.86	203.99	203.44	205.97	199.45	205.64	204.41	203.11	202.43	207.36	200.98	203.81	201.39	202.36	206.01	200.7	202.03	206.33	203.77	203.75	203.5	199.94	203.22	198.66	207.51	198.44	206.7	203.72	201.73	205.34	204.57	203.26	202.48	205.94	199.8	205.53	204.72	202.97	202.24
206.14	205.64	208.21	202.12	214.24	204.8	205.55	204.75	207.53	206.95	207	208.46	204.49	208.82	207.76	205.94	200.91	205.75	206.15	204.42	206.9	206.16	203.17	207.52	203.43	203.21	206.76	207.05	209.76	201.79	205.59	205.4	207.73	205.82	207.59	202.38	205.72	203.79	210.89	213.61	207.7	203.33	205.32	209.34	205.16	205.95	205.41	204.94	208.36	205.98
199.75	197.04	201.31	202.87	201.07	198.77	201.11	200.71	201.31	197.32	198.36	197.99	197.05	195.67	198.74	203.19	199.51	202.61	194.13	201.5	200.47	203.8	198.59	204.9	197.45	203.5	200.67	205.49	197.01	197.06	198.76	199.71	195.08	200.82	198.06	201.55	200.46	193.8	205.09	199.12	198.13	201.88	198.67	200.46	199.86	200.17	200.96	198.32	202.23	196.73
215.22	210.3	211.73	213.81	209.63	212.07	210.86	205.92	209.98	211.14	210.2	212.18	210.04	212.36	205.3	210	210.77	211.18	209.56	210.29	212.64	209.74	215.37	211.9	212.98	212.44	209.53	209.56	210.16	210.11	211.98	216.75	210.49	212.37	209.98	211.86	213.03	216.89	209.75	210.36	210.98	213.26	212.62	214.5	211.78	207.21	211.9	213.15	211.78	208.68
209	208.57	210.22	208.07	210.19	210.64	211.49	211.42	207.63	210.82	208.74	208.33	211.98	209.08	213.45	210.35	210.66	210.01	208.81	209.07	208.59	209.72	210.81	207.23	213.23	210.1	213.17	208.77	211.42	205.25	208.37	206.73	206.06	207.12	207.58	212.1	209.13	207.19	211.83	211.32	209.8	211.33	209.01	206.79	210.7	204.48	203.42	212.18	208.76	209.18
207.16	214.42	207.3	212.01	211.59	206.62	210.55	208.69	210.05	210.29	210.08	212.42	209.24	207.1	213.81	208.46	210.35	212.2	208.45	208.88	214.31	206.14	203.93	204.25	208.21	204.96	211.83	208.54	210.02	210.18	210.86	206.2	211.69	211.61	211.86	206.54	206.64	209.94	208.3	210	208.49	213.82	212.6	207.19	207.12	211.96	209.36	209.15	208.25	213.32
209.66	209.9	208.59	214.13	208.72	209.71	212.27	207.97	210.4	213.66	212.81	206.34	208.68	209.21	206.5	207.43	213.03	209.72	209.28	211.88	210.07	212.66	212.46	211.65	213.4	209.02	212.55	207.47	208.56	207.54	210.27	210.72	210.66	209.48	209.5	206.96	209.32	204.91	205.56	208.67	209.38	205.46	209.8	206.16	205.78	212.26	211.28	208.26	206.59	210.48
213.22	210.37	216.01	214.38	211.86	216.58	215.19	212.6	211.05	214.22	213.46	212.7	215.81	215.58	212.92	209.93	216.22	216.99	212.22	209.53	210.53	218.3	211	216.64	212.38	218.34	213.85	208.02	210.77	212.35	211.78	211.44	211.65	212.63	215.33	208.64	214.7	214.85	214.16	213.06	214.65	213.12	212.67	211.84	214.01	211.66	209.02	209.53	218.69	211.79
206.22	202.46	202.77	205.71	202.97	198.58	201.94	204.28	204.52	204.02	206.59	198.98	205.33	200.08	200.94	209.14	205.66	208.34	202.83	209.72	202.99	201.88	205.32	203.33	205.23	206.28	203.18	202.32	205.95	201.51	204.1	202.9	201.16	204.65	201.54	199.7	200.58	203.9	201.13	202.41	202.26	199.1	204.54	201	204.74	204.66	201.66	202.72	202.87	204.71
210.93	205.2	206.35	210.73	206.8	209.19	203.43	212.58	211.9	208.18	207.65	205.62	207.5	210.57	210.57	204.95	206.84	209.03	211.07	205.72	208.8	207.3	210.87	208.75	209.55	211.08	209.59	209.54	212.6	210.06	211.68	210.91	209.35	209	207.95	206.1	206.67	207.51	210.32	213.58	204.3	202.29	206.12	208.5	202.57	211.69	209.31	209.27	210.51	214.52
206.84	207.68	200.4	201.01	203.76	199.03	204.63	205.15	205.4	205.59	203.06	204.18	204.4	207.62	204.68	204.77	202.48	200.9	203.04	203.21	203.13	200.95	201.12	205.35	205.75	200.37	205.87	202.58	201.72	202.5	204.05	199.05	206.99	204.43	202.99	203.71	204.5	206.23	203.94	201.78	201.2	202.79	203.34	201.35	202.21	200.22	200.62	204.48	202.88	201.87
212.11	209.66	203.98	207.29	207.22	207.7	206.86	207.1	206.35	209.57	209.75	207.31	212.98	208.96	208.03	206.54	204.44	214.48	206.67	205.67	213.84	214.94	205.45	210.55	211.6	208.73	208.4	206.69	208.97	205.6	208.26	210.6	209.61	211.9	203.63	209.1	205.66	203.63	210.64	207.17	205.32	210.05	207.7	210.89	205.66	209.62	212.57	208.1	204.93	207.78
220.35	218.14	219.9	219.03	217.08	215.91	220.67	219.12	218.25	217.53	216.44	215.22	214.41	219.3	216.14	220.57	218.05	220.12	218.05	218.49	220.78	220.85	217.91	217.04	214.16	217.72	215.14	219.14	218.15	216.16	215.7	215.96	218.39	219.64	217.65	214.83	218.28	220.65	219.24	215.67	216.66	217.2	214.71	216.71	219.61	218.62	219.96	214.11	214.75	216.74
209.23	208.2	207.46	209.68	208.76	210.61	214.77	208.08	206.98	211.16	207.37	209.1	211.75	211.2	206.32	211.45	204.96	208.34	207.6	207.3	210.47	209.94	203.61	211.26	210.51	206.78	212.53	207.64	210.21	208.77	210.3	212.64	212.23	206.39	209.21	211.11	202.29	208.77	211.16	210.8	210.9	206.32	209.6	215.69	205.33	205.45	206.96	206.56	204.97	208.51
201.84	206.75	200.22	205.02	201.63	198.47	202.22	197.4	200.3	203.84	198.59	201.51	200.95	199.18	202.95	202.61	202.22	202.15	201.76	196.44	204.65	201.87	207.09	199.2	197.17	202.11	199.48	201.03	196.92	201.83	196.23	202.75	205.15	202.18	202.33	201.31	206.67	205.12	203.47	201.77	205.43	200.54	204.42	202.71	199.55	198.74	198.69	202.43	205.04	201.64
217.78	218.9	216.53	217.52	217.19	215.54	215.12	215.6	215.76	219.32	214.71	220.22	216.68	212.47	219.92	217.45	219.31	220.27	220.94	219.39	215.51	219.58	214.49	218.78	215.82	218.96	217.31	221.06	218.03	219.22	217.4	216.48	218.27	218	215.92	218.04	219.22	214.7	221.63	217.72	216.63	218.47	216.07	216.02	216.1	218.17	216.2	216.9	214.19	217.18
205.66	203.63	203.49	204.79	201.41	203.12	203.52	204.19	201.14	200.41	202.32	207.27	204.04	203.37	196.64	201.09	204.18	206.18	204.92	204.79	201.66	207.73	201.71	204	200.26	206.7	198.28	206.87	205.24	203.26	206.09	200.25	205.74	202.87	209.97	203.19	199.53	205.79	205.35	205.79	199.13	201.97	201.56	204.4	204.56	205.97	204.35	202.93	200.26	202.3
207.56	203.52	209.05	206.04	210.71	210.42	206.1	205.9	208.43	205.91	208.89	206.16	205.14	208.02	206.05	205.4	207.85	205.76	207.57	210.21	204.02	208.53	209.73	205.94	208.73	211.44	211.6	208.79	208.81	209.02	210.47	206.53	208.96	207.51	204.86	207.42	208.35	209.08	209.58	209.34	208.16	210.9	208.6	209.27	212.64	210.33	212.27	209.09	207.01	208
204.06	209.44	205.36	205.06	203.23	205.25	207.41	202.89	205.21	205.89	209.1	202.37	202.63	205.57	202.36	203.41	202.55	204.58	204.64	202.14	199.68	201.86	204.72	200.97	207.25	209.4	203.73	205.21	204.22	206.9	208.21	205.63	206.3	206.58	205.59	205.67	206.76	205.34	204.33	199.95	203.96	204.18	206.64	204.11	204.87	206.4	204.01	207.01	203	207.8
204.25	199.64	203.27	201.61	204.06	197.1	203.76	206.41	203.71	204.14	204.07	199.41	198.52	199.07	200.93	204.12	201.08	202.6	199.62	202.13	205.27	201.87	200.82	202.97	205.55	202.69	199.45	204.29	200.29	201.48	200.23	200.45	202.27	202.65	206.14	202.52	204.43	199.4	202.72	208.02	201.8	197.65	207.38	202.64	203.32	201.88	199.92	207.77	203.22	203.17
200.2	208.65	209.25	209.76	205.33	209.78	207.78	203.99	209.8	203.74	207.5	208.01	208.65	210.16	207.55	202.34	207.02	205.94	204.49	207.46	206.4	206.24	208.76	209.75	205.3	209.77	205.94	205.28	209.2	202.48	202.78	205.09	203.23	202.83	206.88	207.03	204.83	206.21	205.81	202.9	208.66	208.09	206.46	204.55	209.49	205.07	207.69	211.13	209.03	203.65
208.94	210.23	208.92	211.76	209.48	211.99	213.39	211.53	207.9	210.46	213.45	211.02	212.57	208.12	215.48	219.97	210.24	214.7	209.06	211.33	209.55	216.22	215.25	215.28	210.73	210.08	212.68	209.78	213.33	211.99	214.78	214.57	213.73	211.02	211.69	208.34	211.92	205.58	210.29	209.57	212.16	210.84	212.52	213.22	212.65	211.49	209.54	207.77	205.75	211.89
213.33	201.51	206.75	208.33	208.28	207.57	207.3	208.28	208.47	209.56	205.04	208.31	208.75	208.54	209.56	206.27	206.93	204.26	206.8	208.98	208.29	204.87	214.3	210.76	209.75	207.48	207.67	210.41	205.02	201.19	208.51	207.59	205.76	206.72	209.91	207.2	207.92	207.03	208.54	204.16	208.58	205.36	202.8	212.38	202.79	207.98	211.11	204.98	205.24	210.68
205.46	203.57	208.11	198.48	204.22	203.32	204.78	198.35	205.56	205.47	207.25	207	199.84	203.49	209.12	207.97	199.89	206.89	208.32	205.24	202.35	200.66	207.15	204.84	204.37	208.56	205.29	202.82	204.86	202.33	202.72	201.87	204.13	202.25	204.66	202.19	199.27	203.23	202.48	200.3	207.96	205.98	208.1	205.1	204.79	205.16	201.37	203.43	205.07	205.72
196.38	199.2	193.92	192.35	195.77	200.49	195.3	196.3	198.79	197.57	192.29	197.04	196.34	197.23	197.42	194.04	200.25	193.82	196.8	192.4	192.98	196.64	197.46	196.03	198.59	189.97	194.76	195.54	194.35	192.35	192.69	195.21	195.96	200.49	196.02	196.4	200.44	195.77	195.92	195.94	194.53	197.5	198.78	195.53	198.07	195.82	199.63	195.93	195.44	195.43
212.57	216.18	212.91	205.05	213.99	206.21	210.83	208.03	214.41	210.45	212.88	208.27	213.74	209.27	214.2	212.55	209.82	206.06	212.18	211.89	213	218.62	213.26	216.35	210.03	214.24	214.78	212.34	212.1	212.16	210.03	213.67	211.36	209.38	217.1	211.29	212.1	212.25	212.57	212.08	210.41	212.95	212.02	211.5	215.28	211.11	209.85	211.87	213.11	212.99
201.7	205.36	205.5	202.45	202.64	205.54	202.14	201.26	200.93	204.35	206.33	210.51	200.17	200.05	204.39	204.42	199.73	206.45	204.78	202.01	205.98	204.87	201.27	201.37	207.09	204.69	199.4	205.34	202.23	207.14	201.65	200.2	204.71	201.15	200.84	205.31	205.28	201.17	205.76	206.87	201.6	203.46	202.93	204.88	201.86	205.65	204.11	203.31	203.58	202.62
207.03	208.49	204.68	205.73	205.96	202.39	206.06	203.53	205.56	206.96	207.84	211.82	207.03	200.18	200.76	206.43	199.65	204.98	202.63	203.57	207.27	205.96	205.74	207.64	202.86	206.97	203.12	202.67	206.13	204.4	207.27	202.23	209.99	201.53	201.86	203.15	204.93	205.62	201.99	201	207.53	204.9	204.74	204.47	202.15	204.55	204.03	205.05	205.07	202.13
197.53	206.54	207.45	205.29	207.96	207.3	206.11	205.22	208.64	203.33	206.98	201.32	204.53	204.97	205.29	201.28	206.05	206.79	205.19	203.54	205.71	204.16	208.92	206.06	200.56	201.62	202.84	205.37	199.01	201.79	203.75	203.75	204.44	210.07	202.77	201.61	202.09	203.57	205.68	204.64	203.46	203.59	199.61	203.8	204.6	203.01	202.32	202.75	208.04	207.12
204.03	201.82	201.12	206.17	203.92	202.01	210.8	198.14	205.45	200.87	201.7	206.16	202.9	200.57	208.21	201.38	205	206.29	205.01	205.61	203.4	202.81	202.14	206.41	209.04	204.01	200.53	198.91	205.1	204.39	200.27	209.63	201.93	205.01	205.35	203.58	207.07	203.95	205.56	208.79	204.6	202.8	205.43	203.65	199.31	205.86	205.42	206.49	203.53	203.71
203.86	206.2	204.98	206.74	203.11	200.55	201.63	202.83	195.61	203.24	203.84	201.46	200.97	201.62	202.22	203.75	199.99	198.32	198.5	201.51	202.12	200.59	202.2	201.59	202.14	201.64	202.78	204.88	206.14	205.21	199.89	202.57	201.75	198.38	203.49	197.99	205.79	203.51	202.44	202.32	204.59	210.68	200.24	200.55	201.43	202.87	203.22	204.97	201.29	205.76
212.05	218.98	213.46	213.83	211.32	212.23	215.89	217.2	212.86	214.96	217.86	212.53	213.46	209.12	209.88	212.64	217.8	212.59	209.26	214.43	210.61	213.44	213.78	216.19	209.79	213.02	207.25	211.95	215.69	215.06	209	212.83	212.64	214.95	216.62	210.51	213.62	214.91	209.92	210.56	213.89	213.33	212.92	217.04	213.51	212.58	214.8	212.92	215.38	215.83
205.16	205.95	204.22	202.01	206.95	202.66	203.07	208.49	206.4	199.17	206.44	205.05	202.62	204.74	202.93	204.9	204.86	206.05	202.15	200.91	202.74	207.36	201.96	204.33	208.42	201.76	207.89	203.15	204.29	205.64	202.99	203.72	204.22	202.2	203.1	205.82	204.41	204.07	204.07	202.05	204.64	204.66	204.75	207.68	203.05	204.88	198.38	208.65	203.19	208.09
194.07	194.72	195.13	190.64	193.69	197.86	194.61	193.14	197.83	196.11	194.22	196.95	198.64	198.02	194.78	193.31	193.57	195.1	197.31	194.19	198.84	191.75	193.91	198.53	193.4	191.34	192.97	197.99	194.17	196.3	193.35	199.43	193.13	197.35	196.64	193.39	195.92	195.87	197.28	194.9	200.66	194.02	196.06	196.46	199.33	194.76	193.78	192.77	191.93	196.68
200.55	200.1	198.09	199.6	198.31	206.07	202.86	201.61	202.46	202.25	204.96	203.07	197.33	196.32	199.39	204.55	199.56	206.1	203.4	199.8	200.96	201.13	203.92	201.36	203.86	199.89	201.63	199.6	202.11	199.17	202.79	203.74	197.67	197.71	200.71	201.68	204.05	203.46	200.63	203.47	199.88	198.44	200.39	203.4	206.68	204.89	199.33	198.74	202.44	201.65
199.21	194.92	200.34	198.88	204.8	199.31	200.59	199.11	198.5	199.12	199.83	203.66	202.42	204.91	194.08	200.15	201.35	202.57	201.53	201.92	195.52	199.75	204.2	199.34	195.52	201.67	201.48	202.91	201.39	200.64	200.43	197.47	201.64	200.45	199.31	200.68	203.85	198.54	201.12	203	198.81	202.2	203.32	198.43	200.29	196.6	194.48	200.29	199.34	197.3
199.65	201.44	201.53	198.81	200.13	198.21	199.67	202.19	197.52	198.19	200.22	198.35	199.27	197.69	199.44	202.01	200.66	199.31	198.29	196.75	196.73	202.89	196.99	193.97	198.91	201.97	204.2	195.08	197.59	198.84	196.69	197.79	202.37	195.31	196.17	200.13	199.79	206.01	201.51	200.49	201.34	198.06	199.45	197.98	198.3	202.95	197.18	197.76	197.98	200.24
207.13	209.86	211.41	213.58	205.24	212.72	207.11	209.08	206.72	208.45	207.2	209.06	207.29	207.73	207.46	205.5	207.11	208.2	207.97	206.9	209.29	212.36	209.85	207.89	207.81	203.17	212.82	208.16	208.1	209.26	209.35	210.61	207.91	213.02	211.38	212.31	207.02	208.39	206.15	207.72	204.55	204.94	207.65	211.13	209.09	209.87	206.47	208.04	209.19	207.91
199.43	200.58	201.02	200.88	201.87	203	203.09	201.19	202.24	202.81	204.72	199.04	204.53	202.31	204.23	203.9	199.93	203.94	204.05	204.96	204.65	204.72	201.25	205.65	208.43	207.29	207.23	197.96	204.76	208.48	204.53	204.65	199.24	204.96	204.35	202.15	197	199.48	200.06	201.61	205.51	200.84	201.58	203.64	203.19	206.07	203.26	201.5	201.71	200.35
213.15	204.21	207.78	212.78	211.57	203.54	210.81	203.56	211.51	205.63	208	209.12	211.96	207.06	213.23	211.89	207.55	209.2	202.94	207.77	206.55	209.36	210.73	209.51	204.22	207	208.75	203.26	208.28	207.08	207.36	208.47	213.96	207.92	209.92	207.2	205.87	209.58	204.4	208.86	212.07	211.29	206.22	210.27	208.45	209.27	211.6	207.21	210.06	207.01
214.4	217.57	214.98	219.18	218.02	216.9	213.71	219.22	217.69	215.47	217.69	216.38	223.47	218.68	220.23	213.19	216.35	218.13	222.53	213.35	217.68	217.27	211.91	220.79	219.52	218.8	218.61	219.34	218.27	219.07	221.85	217.56	214.93	219.7	220.96	218.64	216.08	217.62	220.66	218.73	220.73	215.69	213.79	217.88	219.31	216.35	216.01	214.55	216.66	214.12
206.38	206.96	203.15	204.89	202.05	207.4	206.57	203.98	208.22	209.65	209.31	207.01	203.05	208.23	210.03	204.37	206.31	208.64	206.71	206.98	207.56	204.54	208.04	214.28	206.69	209.28	206.04	208.09	211.07	210.47	210.52	205.78	207.63	209.66	207.4	201.73	212.05	210.36	208.01	209.5	209.9	204.96	205.35	206.61	209.37	206.23	205.97	206.59	207.04	207.7
215.05	215.91	207.82	208.53	214.35	209.02	213.19	214.56	208.68	217.21	211.06	212.87	210.16	212.18	210.81	214.33	213.38	209.6	210.16	212.74	212.04	210.24	210.22	212.67	210.34	212.48	212.52	209.82	213.88	210.29	207.85	207.26	217.17	208.33	209.92	211.66	210.86	214.73	214.37	210.75	205.75	210.7	211.96	212.77	215.33	211.31	214.76	209.75	213.16	209.86
201.5	205.39	206.67	206.5	204.22	199.42	202.98	202.55	201.83	205.54	204.61	204.88	209.92	201.96	202.38	200.93	199.58	199.68	201.41	203.15	202.21	201.6	202.75	204.01	198.96	202.59	200.8	200.71	202.26	200.98	201.86	204.5	201.5	203.95	199.22	198.98	202.39	201.88	201.17	199.45	198.97	202.36	201.67	198.5	202.95	203.1	203.95	202.25	202.37	204.71
207.75	209.14	211.61	209.24	211.28	213.16	211.3	209.67	210.3	203.8	213.96	210.14	205.47	213.72	211.57	209.28	210.58	210.54	209.81	213.76	207.12	210.19	208.59	212.31	209.66	210.4	210.51	209.99	205.91	213.46	210.16	210.3	209.54	210.79	209.86	212.95	210.32	210.14	210.82	211.9	208.97	205.92	208.38	210.03	209.68	211.33	211.23	208.31	205.02	212.15
213.88	213.77	208.99	213.69	215.15	214.47	211.13	211.93	215.18	213.1	217.12	218.11	214.82	217.21	213.32	215.29	210.64	213.03	212.08	214.31	213.14	209.1	210.33	214.07	211.66	213.82	213.48	217.16	213.76	214.8	211.99	209.45	214	212.24	218.13	213.05	214.91	215.59	210.56	215.34	212.76	214.9	210.02	214.25	217.78	214.49	212.52	215.63	214.72	214.82
198.69	200.09	200.44	196.33	202.74	196.13	198.16	197.37	200.81	194.3	200.96	201.03	204.55	192.93	199.28	199.18	201.52	202.2	202.44	203.73	202.79	198.45	201.84	202.18	198.42	198.01	201.99	200.97	201.85	201.38	198.46	199.96	200.24	202.14	199.77	199.98	196.89	201.02	198.28	196.92	201.56	200.47	198.32	199.33	198.17	203.03	201.14	200.24	199.54	196.33
194.34	198.04	189.48	191.06	193.69	190.86	201.16	196.02	195.99	190.28	194	190.89	192.49	193.68	194.24	195.06	198.8	193.57	194.86	192.5	197.14	194.37	193.59	192.61	188.62	193.53	192.26	195.9	197.25	192.48	192.81	191.78	195.3	194.44	197.99	197.63	192.19	191.18	194.32	199.39	194.75	190.36	191.86	194.86	194.1	196.31	192.48	200.4	197.96	195.32
213.19	210.87	208.55	213.16	214.91	215.14	211.27	211.43	212.87	214.06	210.8	209.97	212.08	212.66	211.9	213.1	207.22	211.03	212.73	217.23	211.22	215.27	214.46	214.14	214.06	211.1	211.32	210.33	209.91	209.45	209.96	211.06	207.68	208.07	207.05	212.21	212.92	204.1	207.76	212.4	208.86	211.04	210.49	212.4	211.22	209.2	207.43	210.24	209.83	212.17
208.09	210.14	211.88	207.93	210.4	205.71	208	205.91	208	212.62	205.62	207.39	208.89	209.9	205.93	212.73	208.87	212.07	213.07	208.93	207.98	210.06	207.24	206.6	208.85	210.74	209.3	205.06	207.41	212.3	212.73	212.84	204.98	209.46	205.58	208.55	212.07	212.09	207.75	211.12	211.35	208.85	210.16	209.55	208.28	207.44	205.72	207.82	208.88	205.85
201.97	203.39	199.2	203.62	203.62	196.05	201.65	199.83	201.57	202.81	197.96	200.45	198.07	198.41	199.44	199.57	200.74	200.86	204.95	202.35	196.17	200.71	199.53	200.45	203.24	201.1	198.54	198.78	193.74	201.15	198.48	200.15	199.71	200	195.69	197.78	198.42	199.64	202.84	202.17	194.9	200.85	201.85	197.6	196.84	204.06	203.43	199.1	202.51	201.31
206.81	208.09	211.9	210.18	211.78	210.35	207.83	207.72	209.79	212.19	208.2	213.46	205.42	212.34	208.22	207.77	206.42	212.67	209.67	204.78	211.36	210.69	209.91	206.01	210.44	206.51	206.13	206.17	208.07	208.72	213.69	211.05	211.62	207.61	206.29	207.51	214.73	211.21	209.63	213.84	209.15	210.61	210.3	209.11	208.08	216.15	208.13	210.38	208.8	209.6
205.99	201.68	208.07	206.67	206.09	199.57	202.27	199.17	203.88	203.98	201.78	206.19	205.51	202.5	203.37	201.26	203.66	202.15	201.68	203.07	203.88	208.85	200.99	207.12	204.83	202.6	202.44	203.57	203.74	202.43	205.62	203.76	203.18	206.09	203.99	202.34	210.69	204.08	200.69	195.72	200.89	204.8	202.54	201.12	201.73	204.23	204.78	203.3	202.33	201.63
203.61	201.38	203.88	202.5	209.94	207.59	205.9	206.83	207.63	204.44	202.39	203.48	203.79	208.52	207	204.1	207.49	202.8	205.6	204.23	201.99	205.45	207.16	209.03	205.42	210.21	203.25	203.75	203.25	205.38	201.15	207.86	204.88	208.39	204.81	203.71	204.81	197.11	206.51	206.95	201.49	206.89	203.53	207.91	205.7	202.35	203.85	204.11	205.96	203.61
205.9	207.36	206.5	210.08	211.25	207.81	210.03	207.21	207.78	209.81	207.05	211.53	206.53	207.56	208.42	207.84	212.23	208.06	208.66	207.51	207.98	205.36	208.3	216.8	208.1	208.62	208.88	208.68	206.41	207.81	205.64	212.33	207.56	205.43	211.72	208.95	209.47	209.69	210.38	209.26	209.38	208.58	211.23	205.75	209.85	210.81	210.98	206.13	204.75	210.08
203.55	202.87	206.59	202.51	200.54	205.43	200.47	203.48	200.2	204.13	204.96	203.23	198.59	203.19	202.25	203.69	207.36	201.82	201.77	207.2	202.63	206.86	206.14	204.04	197.22	203.27	201.86	203.35	202.01	200.4	202.75	201.87	204.71	201.78	203.54	198.57	204.06	205.19	202.51	204.38	201.11	201.71	199.14	200.83	203.92	210.27	205.41	204.94	205.65	202.67
208.99	213.11	207.76	214.56	213.64	213.18	213.97	211.94	205.68	206.92	210.96	211.37	211	210.97	211.4	212.97	212.36	214.01	213	213.02	211.47	206.7	211.18	216.7	209.93	210.91	211.65	214.43	212.19	213.49	213.85	209.98	215.1	211.09	211.16	210.25	206.94	213.4	204.98	214.74	212.33	217.58	211.22	214.62	211.3	211.92	215.48	210.41	211.33	209.6
215.47	213.59	216.05	212.74	214.95	212.9	210.84	212.32	214	213.34	214.49	210.42	213.08	215.06	218.13	208.2	211.46	209.75	210.86	212.66	214.09	211.8	210.95	216.21	210.53	210.39	208.72	207.28	212.08	213.75	210.85	213.91	211.44	212.89	214.52	214.1	211.51	212.43	212.71	210.6	212.6	208.88	209.73	215.87	210.62	212.08	210.92	217.59	218.45	211.76
209.45	208.46	203.03	208.16	207.43	209.38	207.32	208.67	209.11	209.11	207.26	206.05	208.08	210.75	213.26	212.31	204.01	205.78	210.22	208.55	207.76	208.76	209.77	209.05	209.31	210.77	208.68	205.25	206.21	212.15	211.13	209.41	205.72	209.95	204.45	207.07	211.32	213.81	208.72	205.12	204.41	205.62	209.71	208.17	208.46	210.62	212.86	209.96	213.36	209.15
216.25	213.74	208.98	213.38	210.92	206.96	209.2	215.15	212.79	212.5	213.82	209.43	212.29	213.34	209.54	216.87	211.65	208.08	211.54	213.23	212.86	211.01	208.33	212.26	214.47	216.34	213.34	209.92	213.75	210.42	216.18	210.27	212.54	213.35	205.83	215.95	212.12	209.53	215.1	211.09	212.13	217.02	209.8	209.46	215.77	211.99	212.4	208.36	210.1	215.48
204.78	201.28	201.38	206.39	203.32	205.27	205.1	202.08	202.54	200.02	201.87	200.61	202.07	199.91	198.52	201.7	207.54	202.64	201.33	201.47	201.5	203.69	199.75	202.62	200.19	203.54	201.9	201.95	206.9	202.53	202.07	203.33	209.05	202.55	204.86	201.25	205.23	201.54	202.93	202.12	202.06	206.33	202.69	201.81	201.22	198.94	205.08	205.97	201.54	205.79
200.46	204.07	202.71	202.03	200.92	203.28	202.7	200.53	202.39	200.87	198.78	200.51	205.11	201.08	202.19	202.71	202.88	202.26	205.77	200.67	202.85	204.53	201.39	200.14	201.64	202.63	201.03	204.51	199.17	201.25	198.06	205.07	202.07	197.66	194.42	205.93	200.12	202.68	207.21	198.92	199.11	203.11	203.18	201.69	200.53	206.71	196.77	203.89	199.94	199.59
209.81	213.48	211.72	214.96	211.85	213.16	212.5	212.15	211.72	206.66	212.53	212.9	210.16	213.09	214.63	215.91	212.63	209.95	209.8	210.43	216.37	211.45	207.96	210.15	210.7	213.45	210.52	213.09	210.87	213.74	213.29	212.45	210.84	213.64	213.53	211.32	212.31	204.18	216.03	208.07	210.68	211.9	211.89	210.91	208.57	209.37	211.52	211.73	216.59	209.14
210.4	208.34	210.75	207.35	208.3	205.87	208.11	206.4	208.81	205.71	208.11	208.03	207.78	205.06	207.31	210.32	210.25	208.58	207.97	209.56	208.89	207.35	208.39	209.4	208.6	210.67	212.37	207.71	209.49	211.65	211.37	207.95	205.78	212.56	201.63	204.76	210.44	209.9	206.75	207.99	204.88	211.96	208.96	206.44	209.88	205.22	208.3	209.21	206.35	209.31
212.7	216.47	214.56	210.23	211.52	211.98	211.15	210.89	214.59	212.26	214.76	214.31	215.26	212.41	212.91	212.25	211.06	214.07	212.5	209.81	216.57	217.91	212.3	211.85	210.69	211.89	216.21	209.37	210.39	214.74	212.9	210.83	212.19	210.33	213.11	212.24	213.53	215.08	213.58	216.43	207.07	216	209.46	205.89	211.56	209.27	213.51	209.46	214.29	214.09
203.69	205.28	202.75	200.59	203.24	200.18	205.34	204.49	204.42	204.85	204.23	204.84	208.4	203.32	201.64	207.85	203.43	204.05	199.96	201.55	202.12	205.17	205.04	202.97	203.87	206.36	202.45	204.8	209.26	206.06	209.27	205.04	204.3	209.17	202.62	204.41	202.36	202.01	203.3	206.33	205.93	205.78	201.56	202.02	205.5	203.9	204.45	207.7	206.54	200.79
205.01	204.73	203.88	201.98	206.65	202.48	200.55	202.01	202.09	205.98	204.11	206.71	204.92	205.75	208.16	208.18	204.31	202.57	205.93	201.58	207.45	203.62	203.91	203.11	201.51	203.41	205.89	201.98	205.34	205.49	204.77	204.99	205.05	206.03	203.71	207.11	204.22	205.91	205.77	201.07	205.08	200.63	206.84	202.79	206.32	200.8	205.67	205.8	201.17	209.35
207.21	205.4	203.66	204.45	201.14	200.77	203.88	205.97	204.12	202.5	207.22	201.96	205.23	203.32	201.87	204.85	203.17	205.97	203.41	204.84	205.61	203.88	201.01	204.35	207.33	208.55	204.78	200.01	201.93	204.71	204	206.12	204.53	205.08	194.04	203.48	202.65	198.19	205.97	207.17	204.18	202.83	204.61	203.83	203.73	203.13	201.59	209.54	204.43	203.9
205.3	209.94	204.51	205.21	208.07	204.66	206.88	206.53	211.01	215.58	211.69	209.71	207.43	206.86	206.46	207.22	212.1	207.92	207.55	207.69	205.93	206.22	208.13	209.28	210.38	212.3	209.38	211.58	207.82	208.05	207.07	206.53	206.96	205.53	207.77	209.93	208.93	207.21	212.27	209.08	213.49	204.92	208.43	208.5	208.36	204.47	207.38	207.42	208.18	211.68
207.72	207.08	207.49	206.53	208.84	203.83	206.71	205.58	207.1	208.72	207.64	205.38	213.21	207.05	209.28	205.03	203.06	209.26	208.68	206.6	211.21	205.73	203.22	201.77	208.82	207.55	204.42	210.77	208.67	204.41	206.07	202.05	207.18	205.03	206.85	207.85	207.16	203.36	209.52	204.71	208.86	209.65	203.25	208.81	207.67	203.15	207.59	208.84	208.17	209.48
206.62	206	206.06	213.9	213.18	212.41	209.41	210.55	208.78	210.88	213.44	212.21	207.14	209.15	209.56	204.64	208.47	208.74	211.18	207.1	209.47	211.49	208.51	210.74	207.21	206.13	210.45	209.6	206.85	213.53	206.22	210.63	210.43	210.24	211.46	208.75	212.34	212.6	211.55	207.34	208.26	212.63	209.03	204.9	211.07	211.47	209.85	212.34	207	212.19
205.94	207.44	202.39	203.64	200.65	200.48	200.26	204.41	201.9	202.32	205.05	200.46	197.92	204.33	199.77	203.74	203.81	201.64	204.15	198.05	207.33	200.57	197.86	204.95	204.4	204.72	204.49	204.06	203.01	202.79	200.99	203.57	204.48	203.53	204.51	195.2	202.71	202.22	200.83	202.75	202.23	206.15	206.97	202.37	205.05	207.81	203.86	203.17	204.23	206.73
207.19	204.09	207.71	207.13	209.61	210.04	205.78	209.7	204.19	212.11	206.55	205.45	206.12	208.88	206.02	205.92	211.87	204.58	207.21	206.49	204.54	209.17	204.46	207.26	213.34	206.75	208.87	209.72	204.46	206.23	200.89	208.72	208.09	205.97	208.95	205.18	206.26	203.69	208.63	207.34	208.98	207.66	206.05	208.52	207.66	209.36	207.81	205.78	208.53	211.35
216.96	211.03	219.48	218.29	217.48	219.22	218.84	216.39	221.96	219.24	218	216.33	221.47	214.97	216.34	214.8	221.92	220.15	219.88	215.26	219.6	217.53	220.83	213.6	216.68	219.02	218.13	220.52	221.32	213.6	225.15	216.79	220.14	216.31	214.52	215.09	218.75	221.24	219.47	218.42	216.42	222.03	216.11	220.83	219.62	218.13	219.19	220.72	221.54	220.32
208.51	210.77	207.88	208.84	203.62	204.8	204.32	207.88	204.51	206.96	207.95	206.78	208.58	208.72	207.94	210.33	202.88	208.27	204.67	205.72	206.73	206.68	205.99	209.96	210.6	209.89	208.36	203.31	205.41	205.1	206.95	211.26	209.38	208.53	209.17	201.47	213.68	210.55	207.23	209.67	208.51	205.58	212.11	206.46	208.47	210.75	204.26	206.85	209.19	211.56
204.25	209.02	201.27	205.32	204.53	198.99	202.36	200.97	202.75	202.68	200.1	200.76	202.85	205.13	202.16	201.73	203.88	200.63	202.81	204.33	205.02	199.84	205.27	206.57	201.53	199.79	203.67	203.36	201.56	206.71	202.99	203.98	203.83	201.78	201.33	196.09	200.6	205.29	202.23	201.97	204.25	208.22	203.11	205.1	201.87	200.7	204.81	203.46	203.23	199.66
203.95	207.45	206.4	202.3	204.96	200.42	205.27	205.26	203.04	201.55	205.04	209.43	201.34	202.4	205.14	202.16	205.41	204.23	204.34	203.01	201.72	205.1	202.88	204.39	204.01	200.97	202.35	203.04	210.25	206.95	205.65	205.11	204.84	204.39	207.63	201.33	205.91	203.48	206.93	199.49	203.05	205.44	205.05	203.53	201.47	201.98	206.35	206.07	201.72	207.52
202.42	204.71	203.92	204.21	200.85	202.53	208.09	206.69	202.29	203.83	206.04	204.36	201.4	201.34	204.39	206.41	202.89	203.82	202.92	205.99	204.39	206.91	204.45	199.68	204.43	209.69	203.3	205.86	201.57	202.2	205.52	207.59	202.31	201.38	207.73	206.86	205.68	201.89	203.59	200.93	205.65	206.51	199.53	202.55	205.88	201.96	204.05	200.51	204.7	205.2
202.29	201.45	203.39	203.5	200.76	199.53	197.48	200.58	202.7	202.53	202.02	202.97	201.05	202.53	201.14	200.89	199.17	199.06	201.64	201.07	202.05	202.93	196.43	200.17	199.72	199.35	200.87	200.9	202.72	199.5	200.44	200.21	200.1	201.36	200.78	201.77	204.26	200.71	196.15	200.33	202.33	203.42	201.24	199.2	203.25	200.57	200.99	198.97	198.26	204.99
211.2	203.88	203.69	206.68	203.39	210.78	206.74	213.54	211.47	208.26	208.56	208.53	212.14	206.93	209.53	209.62	206.89	208.49	207.96	205.66	208.78	205.16	207.72	206.75	207.9	208.42	204.25	205.79	209.31	209.9	210.03	208.71	207.06	206.35	207.94	205.89	207.84	208.81	208.47	207.45	213.4	210.76	208.68	209.79	201.95	205.89	207.77	207.46	205.71	209.16
219.82	212.41	218.12	218.88	217.45	214.52	217.38	216.93	219.85	217.76	217.37	218.09	216.72	216.84	214.58	218.25	216.3	214.85	216.41	222.62	214.56	219.52	217.97	219.47	219.81	220.23	221.67	213.23	219.5	216.87	212.07	212.2	214.21	213.32	209.63	216.43	218.55	217.21	214.08	217.5	217.22	215.64	215.48	217.36	215.94	218.6	215.2	216.04	216.57	215.91
209.67	205.96	210.24	212.49	212.18	213.94	217.43	211.99	211.31	210.86	216.34	205.93	211.62	210.99	210.06	212.51	213.52	210.88	209.99	210.3	214.94	212.45	213.92	211.44	212.58	213.68	208.58	215.44	212.66	211.02	209.3	209.53	210.16	210.38	215.72	214.25	205.76	212.77	211.99	213.78	208.1	207.16	216.65	208.75	210.43	209.65	217.25	211.56	209.65	213.53
209.44	211.96	212.19	215.68	212.29	215.83	208.28	215.5	211.05	209.51	214.81	213.16	211.23	208.58	213.12	215.14	212.61	215.36	214.17	210.28	208.94	215.44	211.65	211.57	212.59	212.71	211.74	213.75	215.98	206.99	211.34	210.22	212.05	211.5	208.66	209.89	212.65	211.83	216.1	211.73	215.74	208.68	212.09	211.31	209.28	209.87	209.11	214.51	210.78	213.08
218.17	218.51	215.9	211.97	220.14	217.62	218.38	217.26	216.95	214.61	212.01	217.02	213.4	215.94	217.25	219.45	221.84	217.96	222.16	216.8	216.13	215.23	214.9	218.81	213.53	220.07	219.64	215.27	216.39	214.37	214.6	219.35	219.9	217.38	218.2	216.6	215.13	217.67	216.77	220.04	216.83	217.19	217.33	215.03	213	217.65	219.82	211.36	215.76	216.59
207.49	207.59	205.88	205.59	208.94	204.96	207.43	205.77	206.83	205.88	212.83	207.55	211.1	208.6	204.94	204.79	211.63	205.28	207.35	209.15	211.6	206.63	206.27	208.23	206.07	208.34	214.8	210.94	206.95	208.02	211.3	210.75	204.29	205.46	207.38	211.66	203.05	204.4	212.88	208.28	206.08	208.13	207.75	211.9	208.1	206.71	212.72	206.91	213.09	208
203.47	204.5	207.1	209.45	211.42	209.58	210.95	208.67	204.97	205.15	204.35	204.8	204.31	207.94	205.53	206.72	208.04	206.84	208.09	211.33	203.59	206.78	210.21	211.22	206.91	209.94	209.98	209.26	208.37	209.4	206.22	206.27	204.17	204.5	209.5	203.94	211.44	207.84	209.62	209.34	208.98	209.73	205.47	207.71	210.83	203.2	208.4	209.39	207.92	207.08
202.68	204.18	204.13	200.75	200.79	202.52	205.42	205.05	205.34	197.17	203.88	200.41	206.44	200.87	201.61	203.66	204.3	199.75	202.38	203.64	202.6	203.48	203.5	205.12	199.68	203.66	200.67	199.94	201.79	203.38	204.36	205.05	203.47	206.82	200.9	199.06	201.48	203.53	206.96	205.22	205.38	205.73	203.14	203.07	200.17	204.14	203.89	202.19	201.58	202.32
202.51	205.78	204.82	203.72	205.02	198.62	206.74	204.92	205.77	206.03	206.44	201.85	204.44	202.68	205.62	203.79	206.69	203.3	203.36	206.44	201.81	205.43	207.43	204.11	206.28	203.43	200.34	203.96	203.32	202.43	203.53	204.27	199.96	205.18	206.07	207.45	205.19	200.77	209.27	202.07	200.15	207.07	205.48	204.15	204.67	203.44	206.68	200.62	202.21	208.5
208.39	205.14	205.53	204.99	207.11	206.89	206.18	206.31	209.27	203.97	205.56	209.64	209.37	207.88	205.25	205.22	206	204.76	205.15	203.17	207.18	200.79	202.6	210.35	206.58	204.12	207.14	203.99	208.84	204.97	208.67	205.01	207.68	202.82	206.87	208.56	207.65	203.75	209.31	205.88	206.53	208.64	208.25	206.12	205.73	208.12	205.6	204.49	208.69	209.02
207.57	207.76	205.36	203	208.02	208.95	205.84	202.34	201.45	206.08	206.94	203.7	202.96	207.05	204.14	205.14	202.64	205.6	200.69	204.69	207.41	201.39	201.02	204.87	210.75	207.33	203.35	203.28	204.86	203.51	204.11	203.92	206.66	206.32	208.62	200.77	212.03	203.24	207.55	207.18	206.42	206.85	205.01	204.19	203.58	207.79	204.23	204.97	198.86	206.16
196.61	188.45	195.51	193.82	193.38	195.15	193.77	192.29	195.28	194.19	193.53	194.8	193.74	194.85	196.17	194.47	189.67	196.78	192.89	192.97	193.79	196.49	191.65	193.91	190.04	188.72	193.91	196.02	192.82	193.78	188.41	197.21	196.63	191.99	193	199.32	193.84	195.82	193.82	195.93	197.12	192.18	193.67	191.77	191.88	192.85	193.57	196.36	199.54	190.3
212.14	204.9	205.81	213.28	210.72	207.07	206.45	209.34	203.92	208.34	212.4	207.2	210.13	212.66	211.21	210.46	209.96	210.11	208.58	206.92	199.22	208.27	210.87	206.77	206.6	212.82	205.98	205.67	211.59	209.83	209.98	211.86	205.97	207.97	210.3	209.06	212.59	207.09	209.36	208.23	207.88	209.51	212.42	205.11	211.37	207.83	206.58	209.77	209.08	205.37
195	195.02	193.4	198.16	195.92	192.53	191.62	195.87	192.47	192.78	193.4	192.3	196.92	192.29	194.54	197.26	194.25	197.07	197.26	195	194.35	198.42	194.37	197.37	197.41	190.51	196.29	190.05	195.59	191.24	191.15	202.67	192.51	195.46	199.15	193.53	194.06	194.95	197.14	191.02	197.85	196.44	198.75	194.72	198.6	190.11	192.47	194.99	196.3	196.55
209.34	207.36	209.98	210.9	216.02	205.12	210.12	211.11	213.07	206.75	210.25	203.97	207.68	207.3	210.05	206.81	210.8	205.79	208.14	209.3	206.21	207.79	204.77	204.66	206.85	212.79	209.95	208.08	205.24	209.36	210.68	207.56	216.61	210.55	210.32	209.96	209.13	203.88	209.8	208.89	211.2	210.96	207.67	204.32	212.9	211.32	211.93	205.8	209.61	206.66
208.34	201.78	204.78	204.07	203.59	202.85	205.41	203.89	203.74	203.02	199.76	206.87	202.69	204.68	204.03	209.24	202.18	203.09	202.96	205.68	202.22	205.23	203.46	203.32	200.65	202.21	202.14	198.77	202.2	204.44	203.78	204.65	202.51	204.02	205.43	202.95	201.64	203.76	203.82	207.12	205	202.97	203.54	203.14	204.02	205.1	206.2	198.27	207.78	202.74
205.72	198.17	203.96	199.17	206.86	204.25	202.63	206.83	203.32	200.43	201.4	199.26	199.87	201.68	201.91	201.27	207.55	204.6	200.14	202.83	203.69	203.63	203.17	202.28	202.26	201.49	203.08	203.87	204.94	204.15	201.85	203.58	205.34	199.63	204.65	204.81	202.91	203.33	202.1	201.14	206.53	202.53	205.27	202.48	204.05	203.01	203.53	198.98	202.94	207.46
214.33	209.65	217.57	213.88	214.76	210.68	215.18	210.94	210.84	207.76	212.71	211.26	215.63	208.61	211.68	208.69	213.52	209	209.99	210.5	216.58	210.05	210.39	211.13	211.82	213.87	208.37	211.3	212.72	212.86	212.6	209.22	208.66	211.81	210.7	211.3	212.87	207.96	214.06	216.16	211.56	215.26	209.26	212.8	212.13	209.08	214.77	207.35	211.74	210.44
212.54	213.85	210.08	213.64	210.63	214.3	215.86	214.23	213.13	214.49	211.83	213.23	212.94	210.94	210.37	211.98	213.79	212.44	209.81	215.6	211.7	214.62	211.8	212.35	212.68	212.32	212.28	213.81	209.32	215.57	208.18	213.44	210.36	211.34	216.33	209.2	213.42	212.15	213.65	218.81	218.06	210.85	208.31	212.6	213.27	213.8	208.21	212.45	213.76	214.89
203.23	201.01	198.1	204.86	204.9	204.82	197.64	202.64	204.93	206.08	204.3	207.41	201.97	202.4	204.08	204.3	202.24	200.32	203.34	204.14	202.05	203.07	200.7	206.04	207.2	203.67	206.69	203.71	203.2	204.75	205.77	205.77	205.06	201.29	203.62	204.47	201.98	203.5	204.67	202.99	204.71	208.33	204.89	204.51	205.11	204.96	206.64	202.81	199.72	204.39
212.77	206.92	205.91	209.68	207.97	211.12	208.34	206.45	211.99	205.05	208.28	206.62	209.1	204	213.82	207.58	209.31	211.79	207.77	210.77	204.31	205.79	208.04	213.18	209.39	205.96	210.46	203.66	208.7	211.06	209.99	206.73	210.13	209.08	210.5	210.83	211.99	206.9	211.56	204.69	201.88	207.01	209.07	206.15	213.54	206.85	210.81	208.18	209.1	206.89
215.59	211.04	212.35	214.59	209.02	211.78	209.84	211.34	211.61	211.21	209.42	211.76	207.65	215.03	213.57	211	216.47	207.27	211.94	212.76	216.39	209.39	212.26	213.35	214.42	214.73	211.73	214.15	211.31	216.12	210.47	211.95	212.98	210.73	212.88	210.7	211.98	216.08	213.46	207.92	212.83	212.45	215.53	212.39	209.72	210.2	210.98	212.28	215.15	213.14
196.11	201.4	200.27	197.21	196.41	199.43	202.01	198.24	203.28	204.22	200.35	199.3	202.05	203.71	202.7	200.89	200.98	198.99	198.8	196.92	197.18	196.26	195.17	199.27	199.19	198.87	203.16	202.78	197.89	202	199.07	199.8	204.73	200.47	198.3	202.46	200.69	201.99	200.72	197.27	202.05	201.22	201.13	199.3	204.64	197.83	202.02	197.09	200.48	199.86
210.55	205.29	208.94	212.49	209.99	209.37	211.52	209.2	207.13	213.16	210.56	205.78	215.8	210.4	213.05	212.01	213.65	205.57	210.1	211.15	204.66	207.8	212.26	210.92	203.71	209.29	208.19	210.35	211.08	210.34	212.01	207.47	210.07	208.88	207.31	208.54	212.67	212.86	210.89	207.6	211.29	208.13	208.42	214.02	214.39	211.56	205.43	210.43	209.62	207.27
211.51	217.84	209.7	210.5	210.29	212.18	212.87	211.54	212.81	213.33	210.84	216.05	205.95	211.43	209.17	210.84	212	213.84	211.99	215.38	208.62	212.7	210	216.6	213.51	208.46	213.41	213.72	212.85	211.51	213.77	213.23	213.2	213.87	213.25	213.31	210.67	215.01	209.02	210.8	215.8	212.63	211.45	214.23	212.54	211.59	210.97	210.32	207.89	216.64
209.26	210.94	210.41	210.6	212.48	211.73	211.72	208.95	208.6	213.37	212.75	210.4	215.93	209.03	210.94	209.51	210.33	214.43	218.94	212.25	218.82	215.44	215.31	212.49	215.64	215.72	213.62	212.72	212.35	212.16	220.42	212.99	213.66	209.99	212.65	212.67	210.91	214.61	214.07	212.42	210.63	212.03	212.5	210.59	214.73	215.2	210.92	214.1	218.55	210.89
203.32	197.52	199.35	198.56	203.46	195.74	200.41	198.1	198.34	194.65	195.22	195.29	200.12	196.62	205.45	197.76	202.11	199.68	197.29	200.24	199.73	199.97	196.47	196.31	202.03	193.65	199.03	202.79	200.34	198.63	198.8	200.48	200.88	197.68	199.92	202.13	202.55	196.86	198.45	198.07	198.83	200.32	197.36	196.63	198.08	189.93	202.87	202.1	200.46	201.38
199.54	201.69	199.79	203.53	202.13	200.26	199.68	202.46	194.71	199.89	192.82	200.69	201.89	196.76	200.06	200.32	201.31	194.1	194.35	199.07	200.16	197.95	203.87	198.09	198.87	197.43	196.24	206.84	204.77	200.01	200.38	202.55	198.53	202.71	196.16	199.38	199.67	200.72	198.94	200.85	200.22	200.03	200.4	196.96	201.89	198.96	199.55	199.76	198.11	199.89
212.83	207.04	212.56	206.4	205.05	211.45	208.72	211.61	206.05	208.09	205.92	210.69	211.05	205.58	210.53	210.78	210.95	208.52	213.38	212.16	211.88	207.97	210.21	206.77	212.43	211.68	213.18	207.37	212.49	208.22	204.67	208.59	210.98	213.85	207.74	205.82	208.97	209.05	210.26	211.46	205.09	209.3	211.61	213.28	214.37	210.38	211.35	212.5	211.21	206.37
213.4	213.61	215.4	212.44	209.83	212.27	210.48	217.02	213.02	213.82	211.97	211.42	211.83	210.29	209.99	212.81	212.97	213.61	215.38	219.04	214.12	216.83	210.82	212.3	210.03	214.09	212.36	214.82	212.78	219.55	212.12	204.28	213.26	211.56	211.57	213.88	215.08	214.48	210.47	213.63	214.92	215.4	212.02	215.22	211.77	212.73	211.93	216.59	212.32	212.67
208.69	211	206.54	210.11	208.33	203.97	207.72	212.52	208.37	206.89	205.55	211.87	206.63	208.26	208.88	206.79	202.65	208.04	206.78	208.71	206.15	205.68	212.21	204.73	207.49	208.61	210.32	203.19	208.88	211.18	207.31	206.68	205.13	204.43	208.52	207.17	210.27	209.33	208.39	204.7	203.67	206.21	211.69	208.51	205.81	209.08	205.14	203.56	208.39	206.16
216.8	218.78	211.84	214.96	222.33	216.29	213.53	218.97	221.85	219.26	220.27	218.29	214.21	216.63	217.01	220.18	217.76	215.91	221.29	216.18	220.81	215.82	217.62	215.84	220.28	217.11	218.53	213.92	213.92	218.59	215.47	219.45	216.06	220.03	215.06	218.25	219.86	218.2	218.85	221.92	221.01	216.86	216.58	214.53	216.44	216.55	220.97	218.19	221.56	216.87
206.43	207.79	204.55	206.16	206.46	205.56	203.25	207.44	211.23	207.4	206.55	206.62	204.44	204.37	210.84	205.59	205.87	204.7	211.37	204.71	206.85	209.65	199.74	208.87	202.5	210.98	204.48	210.38	206.41	203.75	206.68	207.94	204.29	210.46	204.38	203.93	205.75	207.72	202.84	207.64	208.2	207.02	201.73	208.38	205.32	205.65	207.91	207.38	206.16	204.05
208.7	207.81	206.86	205.13	210.18	210.37	208.93	202.64	207.12	208.08	211.54	205.85	200.88	208.79	208.4	212.15	208.83	208.13	208	209.18	205.62	209.08	209.62	206.21	205.28	208.4	209.84	204.59	207.43	206.77	209.84	207.33	207.39	210.05	203.62	206.71	206.63	202.75	211.8	205.24	208.36	202.69	207.75	205.55	206.33	207.79	211.04	202.9	208.28	207.91
205.39	204.88	204.43	206.23	202.89	202	209.75	203.96	200.11	204.52	203.92	206.67	203.34	205.48	200.23	205.15	204.08	207.98	207.09	203.84	199.03	204.35	202.54	205.24	206.58	205.79	206.64	203.9	205.28	205.62	207.1	203.93	203.12	204.75	205.65	205.6	205.71	205.2	203.95	202.32	203.7	202.63	206.22	203.76	204.82	202.96	201.17	202.09	203.93	203
202.87	203.08	203.11	201.04	202.8	207.43	205.99	204.89	203.15	202.81	202.32	200.64	204.93	202.22	207.85	202.63	200.9	201.68	206.27	202.17	207.28	207.09	208.5	205.28	204.49	199.24	201.13	201.49	208.84	201.2	201.8	207.19	202.24	201.68	204.55	200.92	204.27	206.15	204.71	202.47	207.42	204.09	201.28	201.98	205.17	204.49	206.55	204.07	203.8	197.78
218.43	220.32	212.05	219.24	216.69	216.77	219.64	215.08	216.66	220.34	218.66	218.9	217.13	219.32	222.41	219.94	219.99	223.05	218.85	218.07	217.69	220.73	216.54	214.54	215.37	215.96	222.21	215.02	218.22	213.98	217.16	212.79	215.21	219.34	216.86	218.61	218.11	216.1	218.62	213.41	217.95	219.79	216.7	217.61	213.43	218.69	220.31	212.52	216.15	218.56
201.52	200.89	207.03	206.55	199.59	201.16	201.72	203.33	209.72	200.22	202.21	203.57	205.65	197.92	201.13	204.15	202.17	207.05	206.9	203.68	200.9	202.67	203.87	208.73	206.23	204.83	210.8	206.33	204.23	204.21	205.53	200.53	205.07	204.69	202.83	203.03	203.68	204.12	205.69	200.82	205.24	199.9	204.17	204.18	202.41	207.8	204.65	208.26	203.42	204.59
203.7	210.91	209.94	204.83	204.72	209.66	204.36	207.57	211.66	211.48	205.9	204.29	209.17	208.35	210.29	210.25	205.67	207.39	205.82	208.19	209.78	205.6	210.65	208.71	206.23	211.52	209.58	209.39	206.3	207.32	205.76	208.2	207.63	210.58	207.39	207.24	206.54	214.42	207.03	205.65	209.67	206.87	204.49	204.73	209.07	205.98	205.3	207.64	205.87	202.41
218	218.48	215.01	216.26	219.75	217.7	216.73	217.88	213.83	216.57	216.7	219.65	219.26	219.98	215.79	215.9	217.78	217.49	215.4	214.98	216.2	216.4	217	221.48	215.36	217.01	216.04	214.29	218.75	223.49	219.44	218.56	216.28	216.65	217.61	215.36	218.26	218.56	222.7	211.39	219.73	219.12	218.01	214.31	223.74	215.15	218.77	217.78	218.35	217.86
209.52	209.67	210.09	206.88	208.48	208.78	212.27	211.82	212.22	208.81	211.94	210.87	213.91	208.54	206.42	208.46	209.2	211.92	207.85	213.21	211.44	207.44	211.12	206.53	206.13	209.78	207.99	209.28	206.85	212.55	215.37	209.59	209.28	215.19	208.4	207.56	212.28	210.05	206.6	207.71	209.72	212.97	209.42	207.13	213.41	212.95	211.16	207.06	207.57	210.65
203.54	206.97	204.44	198.48	204.9	198.64	203.48	201.08	205.86	199.83	206.71	199.49	203.96	204.09	204.28	208.72	199.93	206.66	207.97	202.68	206.94	203.76	201.6	202.41	206.35	200.72	207.63	203.03	202.38	201.59	204.07	205.39	199.8	203.56	202.47	205.6	201.88	200.59	207.23	199.62	202.67	204.94	203.74	201.59	201.17	204.12	211.29	199.91	204.17	202.13
205.43	202.34	203.24	207.69	206.62	202.68	201.28	206.23	205.19	206.57	205.22	203.72	205.44	202.9	203.86	206.81	204.08	209.87	208.03	205.11	204.9	204.69	203.73	203.88	199.12	208.34	204.16	206.85	206.95	204.27	206.66	202.04	206.66	203.61	206.03	205.13	211.06	201.27	205.77	209.2	208.39	206.01	204.14	205.85	198.46	203.93	208.4	204.65	204.85	205.47
197.5	198.48	198.71	196.54	199.16	197.4	199.49	195.73	196	199.63	194.79	200.45	196.39	199.38	198.13	199.9	198.51	197.21	197.32	199.4	197.81	195.48	198.76	196.99	197.14	201.73	196.71	198.8	197.45	200.57	197.78	198.79	199.83	198.84	199.01	199.28	197.97	201.82	200.59	202.39	200.84	195.68	197.8	195.65	201.66	198.23	192.61	200.14	198.16	198.83
210.4	210.7	211.65	212.12	210.19	212.82	208.57	210.74	212.5	206.84	212.32	211.53	206.83	208.4	209	208.55	208.11	205.97	209.57	209.06	207.44	207.8	208.27	208.39	206.7	209.7	208.77	210.05	213.22	211.39	207.65	209.54	209.47	207.88	207.65	211.68	210.53	206.08	209.47	213.45	209.46	212.51	212.21	205.72	210.56	211.27	206.88	212.33	208.5	208.61
194.96	198.57	195.6	191.44	191.65	193.51	190.33	193.57	195.02	195.6	195.47	194.66	193.8	192.79	190.52	195.3	190.46	192.28	192.48	194.86	197.01	193.72	192.51	193.36	196.73	195.48	196.01	196.09	195.09	196.52	193.84	196.28	199.12	190.79	192.81	199.32	191.7	194.04	192.14	196.48	190.5	194.3	191.41	191.89	189.3	194.58	193.43	195.76	195.11	195.91
204.98	208.8	200.87	203.27	204.17	205.12	207.92	203.26	205.87	199.65	203.3	199.86	202.25	202.03	206.34	201.3	202.85	207.25	201.69	201.07	206.12	204.6	203.59	200.85	203	205.14	198.15	201.73	206.35	206.08	203.19	204.32	202.01	206.1	205.77	203.39	204.8	206.78	202.42	200.45	201.91	202.81	201.63	209.67	203.85	205.67	206.28	202.59	205.05	206.21
214.85	215.94	213.11	216.27	213.49	211.8	217.12	209.72	218	213.67	213.18	210.97	212.46	212.81	212.91	212.78	217.67	212.79	213.11	211.77	217.21	214.81	209.02	217.86	211.51	216.07	208.95	211.57	211.58	212.36	216.26	211.26	215.91	213.06	215.8	213.42	212.6	210.58	215.57	208.83	214.66	208.48	211.93	210.68	209.61	212.21	210.28	215.37	215.31	208.36
197.41	197.04	199.63	195.82	198.66	197.9	197.96	195.78	201.45	193.48	199.35	199.83	197.5	197.31	197.62	199.95	196.4	201.07	199.58	197.32	197.85	194.21	195.09	195.68	200.48	195.55	196.12	196.95	197.59	196.39	193.67	193.78	203.99	201.14	196.92	198.24	197.58	192.59	195.42	200.01	196.58	201.32	196.66	200.87	198.56	199.78	199.18	200.09	195.59	197.33
203.07	198.91	204.46	204.6	199.79	197.59	205.81	205.95	207.7	206.91	201.88	203.24	199.25	206.99	202.8	205.01	201.15	202.06	200.01	204.58	203.56	198.61	204.72	201.43	198.67	203.95	202.51	203.38	201.58	198.75	199.23	204.13	205.85	207.16	197.96	202.9	204.19	199.61	207.29	201.8	198.51	204.22	205.41	202.86	206.09	205.75	202.27	199.28	202.29	201.24
209.49	208.89	204.18	209.42	205.13	211.44	211.29	206.26	206.7	210.9	206.78	206.22	208.75	209.64	210.27	207.43	209.85	203.7	209.77	207.68	204.55	202.75	206.28	207.95	207.55	208.87	204.44	206.97	207.8	211.51	206.81	211.26	210.9	205.7	208.93	209.59	208.27	207.76	212.04	207.44	205.68	204.69	205.62	206.31	207.57	207.79	210.85	202.33	210.31	212.83
198.33	203.67	202.02	200.59	193.12	200.78	200.22	199.86	200.43	198.51	198.06	201.06	197.72	198.38	200.42	199.04	196.38	202.55	201.49	198.86	199.28	204.25	201.9	200.56	200.39	199.4	203.71	199.62	200.47	199.66	201.3	195.9	202.31	198.77	196.27	199.41	202.4	199.22	204.02	203.91	201.23	199.82	199.11	198.06	199.87	199.48	200.35	200.52	198.13	195.32
200.82	202.39	199.79	197.9	199.2	201.84	200	202.53	198	194.48	195.69	195.63	197.02	198.76	199.5	201.38	199.72	198.37	199.05	199.86	194.03	197.97	197.35	197.67	197.04	202.04	200.39	195.97	195.46	200.75	195.67	195.36	203.38	198.81	197.37	196.55	199.03	197.99	195.82	199.12	203.76	199.57	200.5	198.61	201.56	200.95	196.3	200.27	198.91	200.58
202.51	206.51	201.68	203.34	203.26	200.66	200.15	203.34	204.93	201.57	200.37	201.73	203.23	199.85	200.57	200.12	200.2	201.89	203.38	204.53	203.46	198.05	201.36	205.79	206.35	200.09	204.36	205.46	199.32	198.78	201.72	204.85	198.52	201.36	200.8	198.93	203.9	197.42	204.59	204.87	205.15	208.4	200	206.68	203.92	204.92	199.97	204.78	205.52	201.35
213.73	208.03	208.39	206.33	214.06	215.15	216.01	213.88	213.83	211.48	209.76	210.44	210.69	209.65	214.58	212.05	212.62	211.19	209.5	211.1	208.35	214.07	206.56	209.91	213.59	209.46	210.85	211.3	212	212.25	207.42	213.28	215.4	211.68	211.76	209.43	211.2	211.21	213.95	212.87	210.44	209.88	213.74	210.04	208.89	208.48	208.14	210.45	204.45	217.67
203.17	205.41	198.53	201.85	201.06	206.09	206.11	194.96	196.11	198.62	204.32	201.68	201.3	200.76	199.66	203.66	196.8	201.05	198.47	200.8	198.93	202.31	203.03	201.52	205	201.16	201.48	199.95	202.93	198.49	203.07	202.44	202.67	203.19	202.92	200.23	201.14	203.01	198.54	204.44	204.56	201.82	197.98	200.2	203.6	205.81	201	195.99	202.97	203.05
202.12	204.44	199.29	205.71	203.11	200.42	201.42	204.97	203.24	207.7	205.6	204.29	200.45	205	200.8	200.18	201.95	201.84	202.81	203.69	200.35	205.83	202.41	203.01	203.12	204.1	201.66	202.24	203.15	206.02	204.56	202.88	206.49	205.75	203.29	205.06	205.67	205.07	204.32	207.94	205.99	204.67	201.68	204.02	203.31	206.71	205.44	200.77	198.13	198.6
204.4	205.11	206.11	206.52	210.05	206.74	207.91	206.58	204.29	199.6	204.18	204.87	208.54	198.31	203.82	205.04	201.17	204.67	209.84	204.14	206.76	203.82	203.23	206.61	204.27	205.07	204.08	204.82	202.68	207.57	207.07	201.14	203.63	204.53	201.4	202.24	202.35	202.84	202.77	202.43	203.97	205.07	205	207.07	202.98	209.1	204.54	206.84	203.73	206.08
206.79	209.29	208.96	210.59	207.12	205.54	209.22	209.49	206.65	205.64	208.8	212.4	210.1	206.45	208.48	209.17	211.5	210.91	206.63	211.08	207	208.75	207.76	209.41	209.79	209.99	208.36	206.03	207.43	211.76	208.84	209.06	209.43	207.49	209.65	214.37	207.46	205.66	208.61	204.46	212.05	209.14	212.65	211.14	208.96	209.46	205.04	207.03	213.17	210.44
211.84	215.04	213.14	211.77	209.86	208.06	211.23	217.99	215.1	209.97	211.47	210.14	217.11	210.64	206.53	208.99	213.22	208.54	210.76	211.31	210.39	211.32	215.71	211.53	212.66	215.21	210.38	212.52	211.63	213.42	210.77	211.02	216.19	211.39	212.81	211.37	211.73	212.39	209.45	215.28	214.47	207.67	213.56	211.8	210.96	209.42	210.74	212.73	210.2	210.99
207.76	208.41	210.99	205.29	205.89	201.92	208.55	208.1	208.28	205.49	206.62	208.97	208.74	202.4	208.93	204.25	206.25	211.79	209.21	207.39	209.01	208.4	205.6	203.98	208.24	207.66	212.67	210.37	205.01	209.95	209.59	207.89	207.57	205.3	209.94	211.85	208.73	204.88	204.54	206.59	211.96	206.62	205.99	207.02	206.93	210.68	205.5	205.12	205.54	207.51
204.67	207.42	210.28	205.98	203.64	205.02	207.43	210.54	209.81	206.01	215.57	210.06	206.37	209.62	210.15	203.8	208.1	205.64	210.58	207.73	205.14	209.18	208.41	208.86	208.79	205.74	211.09	208.82	207.3	204.98	210.97	213.18	206.16	212.53	206.57	206.54	209.86	211.32	208.19	206.93	206.44	208.42	210.36	208.38	207.98	211.32	209.2	211.46	205.38	208.37
205.09	204.56	201.45	206.63	202.87	202.94	203.81	200.19	209.64	203.41	200.85	207.57	198.09	199.85	200.99	203.49	201.43	202.16	205.34	206.64	201.5	201.49	206.56	205.45	207.68	200.38	207.46	204.08	201.05	205.01	205.51	205.97	207.41	203.94	200.38	203.29	205.68	205.95	202.4	202.42	199.07	202.38	205.03	202.55	205.33	201.81	206.02	203.01	200.86	205.89
203.86	206.04	205.46	204.21	206.43	198.54	205.3	200.51	204.58	206.52	203.75	207.56	204.5	203.4	207.14	200.54	205.92	206.8	204.5	206.19	205.05	199.1	203	202.69	203.8	210.17	201.24	204.01	201.05	199.73	202.44	201.4	201.25	201.87	205.46	200.42	201.55	204.31	204.95	199.83	203.02	202.09	201.84	203.79	200.49	204.85	204.7	201.94	207.6	202.27
211.13	211.32	205.18	207.75	204.45	201.13	210.99	210.3	207.48	206.76	207.42	208.59	209.68	203.14	207.87	208.08	204.89	207.65	208.62	206.23	210.01	207.79	211.79	210.45	210.16	205.91	203.96	204.53	206.39	208.83	206.68	210.5	212.09	206.29	205.14	209.06	206.62	204.81	207.62	206.59	206.89	205.68	205.31	206.58	208.51	204.66	212.08	209.45	210.51	208.46
202.37	203.56	205.76	205.86	202.66	204.27	200.64	200.3	207.17	204.4	203.89	206.57	201.62	199.84	202.89	204.14	204.14	202.82	204.65	197.75	204.31	203.71	201.88	201.84	206.44	204.86	205.41	203.29	199.64	201.19	198.67	204.88	198.24	200.2	202.41	203.01	202.18	199.74	203.56	200.66	204.91	202.08	203.14	203.46	202.1	200.73	204.83	206.26	205.82	205.24
213.6	216.77	220.54	217.15	215.11	214.04	216.23	213.83	218.21	215.05	215.61	215.47	215.94	218.13	216.69	216.71	217.5	218.55	217.39	220.45	215.42	220.08	215.09	214.87	214.04	215.34	215.94	220.5	218.81	216.67	218.63	215.58	213.8	217.37	213.15	212.75	216.54	220.31	215.99	210.66	212.91	215.78	215.67	213.53	215.68	220.86	211	217.47	213.52	218.51
210.35	210.9	209.47	210.2	210.53	210.23	207.82	206.36	208.54	210.17	214.16	209.13	212.96	210.78	211.39	209.68	210.57	209.16	209.61	206.81	207.02	210.85	211.45	206.15	209.69	211.07	210.93	208.45	212.88	200.71	210.87	207.19	211.28	207.3	207.01	215.76	207.58	212.78	208.32	213.45	205.96	207.94	210.44	210.46	205	205.09	211.04	208.83	210.43	205.54
218.69	212.78	219.52	217.3	214.82	217.28	219.87	218.38	221.76	217	211.99	223.4	219.24	222.08	219.08	216.46	216.39	217.38	216.78	220.38	216.32	213.63	220.63	214.66	221.37	221.88	214.38	219.69	221.35	219.92	215.76	216.28	218.04	215.08	218.75	220.13	215.26	214.89	217.67	215.35	216.84	211.03	217.95	216.49	214.02	214.52	216.85	215.18	214.45	217.36
210.06	207.48	205.96	202.29	205.19	207.15	202.71	205.38	203.7	204.9	202.94	203.79	205.03	205.3	206.66	206.16	208.49	207.5	201.81	208.32	204.16	205.81	201.71	208.14	202.89	198.77	205.65	204.85	203.78	206.28	207.45	200.67	204.03	203.63	207.69	204.75	205.84	207.54	205.21	204.4	202.66	200.82	207.83	205.98	202.94	204.81	202.84	204.87	206.79	203.89
211.07	206.2	211.62	215.44	211.1	214.02	211.21	216.54	211.9	211.58	211.3	212.24	210.16	210.86	208.61	211.85	210.82	214.75	205.27	211.07	210.57	212.54	206.91	213.16	213.07	212.67	210.58	206.04	212.11	210.54	211.97	212.8	211.03	216.17	213.96	208.56	207.8	213.02	213.35	208.61	210.66	209.67	212.36	215.65	211.19	211.1	210.05	213.76	210.66	218.25
205.33	206.57	200.53	200.98	207.09	201.48	203.66	204.02	203.58	198.71	201.55	205.3	200.98	202.02	203.08	203.19	207.71	201.06	205.75	202.23	198.73	203.6	202.02	198.52	204.68	199.02	198.95	202.81	203.26	204.23	204.6	203.32	200.11	202.83	201.87	204.6	200.43	200.58	201.19	203.57	200.75	201.75	199.67	198.21	201.09	205.93	203.65	202.08	204.57	201.16
203.67	208.06	207.2	205.65	208.46	209.11	205.27	201.11	207.24	212.1	198.76	205.39	207.54	208.04	210.07	203.57	207.54	205.39	206.72	205.57	206.1	204.74	204.88	206.09	209.48	208.35	204.34	206.72	206.79	203.62	206.82	207.17	205.19	210.22	209.58	206.92	202.12	205.67	208.68	209.55	203.46	207.02	204.86	202.19	207.92	209.31	204.25	204.28	210.17	207.03
211.69	209.56	212.07	214.54	207.97	208.48	204.93	214.63	211.33	213.1	208.96	211.32	212.83	214.39	207.23	208.5	212.21	207.75	211.91	216.05	207.88	212.85	210.95	213.79	207.46	213.91	208.8	211.9	216.14	212.01	213.09	210.77	212.55	209.59	210.37	212.38	208.82	212.85	215.05	212.99	213.21	210.55	210.4	213.5	214.19	213.93	214.11	209.61	212.74	209.83
203.98	202.35	208.08	204.59	204.36	202.77	205.42	208.23	203.9	200.5	205.91	208.28	202.82	207.18	205.2	206.11	202.07	203.84	201.82	205.68	199.58	204.51	209.05	207.8	208.85	199.19	205.01	201.5	205.09	205.41	206.26	207.09	204.7	206.67	201.54	207.68	204.78	206.19	204.99	205.71	211.51	202.67	206.7	201.04	205.24	204.44	202.69	198.57	206.21	203.7
203.78	202.69	198.28	202.61	204.82	200.27	200.6	203.59	199.03	199.81	202.87	202.71	200.01	198	202.33	205.4	207.08	202.58	201.53	199.93	204.23	199.32	206.55	201.85	200.12	199.72	207.7	204.6	208.28	203.92	206.85	202.76	194.65	198.96	202.49	204.48	200.13	206.46	201.26	209.08	197.71	201.15	199.97	202.48	202.27	203.25	205.65	203.26	203.37	209.33
208.18	204.74	202.53	202.85	204.19	207.44	201.9	202.32	203.24	208.02	202.82	203.53	207.42	207.09	203.27	201.65	202.54	205.41	206.43	200.41	202.16	203.79	203.35	201.41	202.27	204.65	203.21	201.79	200.16	207.24	200.71	203.08	206.85	205.43	204.23	203.47	205.39	211.59	199.97	201.33	207.24	202.42	202.1	206.75	206.64	209.57	200.12	204.13	202.95	199.94
208.92	205.44	199.42	204.9	205.87	199.56	203.7	203.04	206.39	201.78	201.14	202.83	206.19	202.02	206.8	205.11	206.72	208.19	201.48	202.19	203.84	201.86	207.7	203.28	203.42	205.8	206.19	203.77	199.17	203.83	205.82	204.8	207.07	206.3	201.77	205.43	204.19	205.52	199.85	205.84	204.28	206.42	205.33	204.76	206.8	204.78	205.3	209.43	207.2	204.03
207.75	205.07	205.81	202.26	203.81	204.21	203.32	202.21	202.22	203.61	200.39	202.97	204.21	201.24	201.83	203.53	205.15	202.41	201.87	202.04	203.23	201.57	208.8	204.73	206.34	209.76	203.35	205.29	207.09	209.06	206.3	205.41	200.18	205.15	202.34	203.34	208.33	208.28	203.62	207.13	209.29	204.76	208.71	204.09	210.05	207.97	200.71	204.23	205.72	205.66
213.08	206.42	211.29	206.89	212.58	210.51	209.12	207.97	206.53	206.31	211.66	206.4	206.53	212.51	207.75	208.13	206.11	206.69	210.94	214.82	214.73	213.32	208.51	209.65	206.82	210.33	209.11	204.42	208.42	211.56	205.72	210.36	207.67	208.09	204.54	208.96	213.33	209.35	209.4	211.97	207.24	207.48	209.73	208.82	204.95	212.54	210.81	209.58	208.6	209.18
212.25	209.32	206.46	208.64	203.38	206.59	206.19	207.29	207.55	211.92	206.86	211.1	205.75	210.7	212.92	204.67	204.57	206.7	203.71	204.4	210.94	207.37	207.83	211.01	204.38	205.23	207.87	211.08	206.21	202.86	209.35	208.46	207.98	208.58	207.96	205.6	210.62	207.07	209.22	205.42	211.48	206.65	209.66	206.54	210.44	206.2	209.79	207.35	206.87	206.83
198.67	200.66	202.36	204.61	203.79	207.12	202.85	200.82	201.75	197.68	197.09	202.92	205.78	205.76	202.46	201.71	200.45	203.51	203.35	203.5	200.13	200.82	205.07	198.78	202.73	204.59	206.97	204.77	207.04	201.9	204.13	201.85	199.29	202.18	207.03	201.57	202.93	202.45	204	202.44	206.2	197.97	202.63	201.73	199.55	203.28	203.01	203.13	201.78	203.57
202.92	200.63	199.93	200.33	196.27	198.97	194.89	208.75	201.88	198.12	204.89	201.68	201.86	198.73	204.07	202.17	202.61	198.78	200.43	199.76	196.32	200.92	202.76	197.57	197.14	200.97	198.68	204.18	198.86	197.75	199.6	199.84	200.27	199.11	206.32	196.95	203.24	200.66	199.34	198.42	199.47	198.48	198.54	194.61	202.56	203.05	200.19	200.59	198.07	203
206.95	203.55	200.8	201.48	206.04	207.09	203.57	203.62	202.82	206.6	204.19	205.89	207.51	202.03	207.14	202.59	204.16	204.09	208.09	203.72	203.96	201.93	201.66	202.43	202.72	204.76	206.4	203.44	201.23	208.8	203.77	204.4	204.06	206.79	201.5	204.76	205.55	203.83	207.15	204.48	204.02	201.27	208.49	204.1	202.81	205.25	205.35	206.4	199.62	201.92
199.95	194.81	199.93	200.23	194.37	206.09	200.43	202.81	197.15	201.77	200.67	197.6	196.29	197.62	198.33	201.39	197.38	198.18	195.86	200.42	200.02	199.66	199.95	197.14	194.18	201.02	200.4	199.32	195.91	197.44	197.18	202.36	197.86	196.81	200.11	197.76	200.48	195.15	195.54	198.12	198.56	202.08	197.63	195.65	196.11	197.67	200.31	197.64	197.85	199.37
212.57	210.82	210.65	212.09	211.35	214	210.99	213.12	211.67	210.88	214.45	215.12	210.46	208.94	206.69	210.64	210.76	211.87	210.17	211.76	212.65	211.96	212.75	212.49	215.39	213.75	213.86	211.39	210.06	212.45	206.96	213.15	214.13	210.3	211.24	209.15	215.96	210.66	209.47	213.29	209.99	213.67	206.4	211.87	214.4	209.53	209.7	210.45	215.22	211.84
201.23	206.13	201.78	206.48	206.04	201.52	203.44	200.4	201.57	205.46	202.05	210.26	206.32	203.99	208.68	202.73	204.02	204.76	201.53	202.39	202.39	205.53	198.07	203.29	205.87	203.59	203.1	205.75	200.81	205	206.26	205.07	206.1	199.9	203.97	205.18	205.37	204.83	205.09	209.13	202.41	204.28	200.19	205.48	206.64	204.98	203.51	203.02	205.47	202.88
202.12	203.25	202.78	201.71	200.34	201.7	201.08	202.61	205.42	197.32	198.95	201.08	200.61	196.27	197.19	199.28	199.25	199.9	202.44	202.4	194.81	201.04	200.74	199.39	202.47	201.09	198.46	197.58	197.42	204.72	202.16	202.64	203.86	201.48	199.2	201.18	202.5	204.42	199.28	198.2	203.24	200.86	201.45	199.68	205.57	199.57	200.19	201.12	199.55	198.27
212.75	208.67	211.8	210.73	211.6	209.63	210.86	207.26	209.45	210.49	210.01	205.55	209.22	212.7	208.75	211.06	207.37	209.28	209.46	211.47	208.2	211.74	208.98	210.48	210.54	210.84	211.62	211.6	212.07	210.39	211.26	206.98	211.08	214.18	205.46	214.3	205.85	203.86	209.43	209.45	210.19	211.79	210.29	206.2	209.78	208.88	208.74	208.24	209.87	216.48
206.36	206.35	214.03	208.72	203.3	204.92	209.12	208.11	209.18	210.47	210.05	213.58	211.64	209.25	209.27	208.98	211.63	206.58	212.97	209.92	207.63	208.55	209.07	209.86	209.68	210.21	209.67	208.52	211.52	204.21	211	203.86	208.6	206.55	210.66	209.72	209.24	209.53	210.87	207.28	210.37	210.87	208.62	209.69	207.97	207.13	205.4	205.6	206.6	208.33
206.77	205.51	204.07	208.02	199.25	197.97	200.37	201.72	202.92	200.75	203.47	205.69	197.6	206.84	201.6	208.63	203.02	205.67	198.31	203.15	203.01	209.6	203.37	206.76	201.95	199.31	200.43	197.5	204.29	207.79	204.11	200.67	198.16	202.04	205.48	207.57	205.5	199.93	202.06	204.08	206	201.67	202.58	201.83	201.44	202.87	204.69	199.88	204.72	205.59
209.62	207.6	204.44	207.84	209.65	213.04	208.23	208.73	213.43	208.16	209.53	207.38	213.13	208.22	206.82	210.52	212.31	210.63	209.22	209.97	211.75	206.61	204.08	208	209.37	210.74	213.4	208.15	209.48	208.66	212.41	210.41	208.93	213.51	206.35	209.7	210.64	204.95	207.65	215.59	211.06	207.64	207.31	209.32	206.16	210.75	208.04	205.09	214.9	207.01
199.21	210.41	205.92	206.16	202.76	202.15	205.42	197.66	210.25	206.29	203.04	204.47	200.68	201.75	202.63	202.72	203.79	203.47	202.81	205.31	200.18	207.29	204.01	204.38	203.43	204.03	203.29	203.11	199.15	202.64	200.01	209.19	204.29	203.43	201.54	202.04	208.75	203.86	205.31	200.37	202.71	206.26	206.77	205.82	205	205.27	204.01	202.77	197.68	204.25
213.71	208.86	210	204.37	217.17	213.3	215.01	214.34	213.01	209.76	211.22	209.61	208.16	214.3	214.9	213.87	213.32	213.86	214.26	210.57	209.47	210.04	210.04	208.82	209.87	208.19	209.35	211.95	209.47	214.14	215.5	213.89	206.98	212.98	212.76	210.67	212.07	207.13	212.8	213.55	212.07	213.36	212.46	208.28	209.46	210.49	212.51	210.06	209.42	213.18
208.62	211.35	208.25	205.09	211.87	204.21	208.62	212.55	208.78	203	212.45	213.3	212.79	204.9	212.1	208.52	208.1	209.64	210.11	211.37	207.14	211.03	210.12	209.39	210.15	211.76	212.46	210.37	206.02	209.8	209.61	209.25	207.62	209.37	210.13	210.71	210.62	206.88	213	207.45	212.66	210.45	209.22	213.24	209.78	207.7	213.08	211.95	213.62	207.89
196.6	204.24	198.38	196.07	196.81	203.11	207.39	204.74	201.23	200.3	201.95	202.07	202.53	199.83	201.52	200.55	198.2	198.61	202.39	201.2	204.06	198.79	203.12	200.19	201.63	200.29	198.91	198.02	203.69	199.38	198	200.85	200.76	204.52	203.78	199.06	198.15	201.43	199.68	199.44	203.29	195.84	197.6	202.91	199.43	200.18	198.26	200.91	198.93	196.67
205.53	204.73	206.22	206.86	202.02	208.45	200.94	207.87	210.84	205.43	207.62	207.32	207.68	207.34	210.51	206.2	211.37	205.18	201.87	206.16	204.79	206.11	206.91	205.1	207.66	203.58	204.75	210.3	206.14	208.34	204.19	204.43	204.39	204.9	207.89	208.99	206.98	207.82	209.34	205.99	207.5	208.4	206.81	206.97	203.41	210.95	206.73	208.41	209.55	211.56
199.39	197.44	200.15	201.58	194.75	199.07	196.57	199.06	199.75	199.07	196.85	198.79	196.45	199.88	199.92	196.77	195.22	200.95	195.86	203.25	195.55	202.94	200.45	201.29	202.91	202.19	197.08	201.22	197.75	198.61	199.23	198.67	198.34	200.73	201.36	200.88	195.12	201.31	197.63	197.92	197.8	199.96	202.9	200.25	202.45	200.7	198.67	201.87	199.83	200.76
211.6	207.81	204.22	204.08	211	208.61	205.44	208.26	210.13	206.53	205.26	205.16	204.99	210.02	203.51	204.45	209.07	205.97	210.6	208.03	208.82	210.52	208.24	207.18	203.76	208.57	213.25	205.04	204.51	205.77	206.53	208.76	208.1	209.62	207.35	203.6	206.41	210.03	213.24	211	211.23	212.67	207.72	207.01	208.75	212.57	210.36	206.93	207.45	209.81
205.25	213.29	211.12	209.94	212.78	210.24	212.02	207.38	211.01	210.81	216.43	210.65	213.88	212.92	211.53	209.74	212.06	214.86	212.39	210.22	210.17	214.99	209	212.98	215.53	214.31	213.33	211.01	208.11	214.47	212.7	210.2	215.13	209.23	214.63	212.23	207.44	212.88	214.56	212.83	214.27	210.62	210.79	214.72	215.6	210.46	212.37	209.53	209.69	209.55
209	208.17	211.53	208.24	204.92	211.65	206.77	210.08	211.44	206.77	204.77	210.92	208.73	203.4	210.25	204.97	205.54	206.9	208.41	212.76	208.15	205.81	205.39	209.64	208.67	208.32	205.18	204.41	206.04	208.79	207.71	208.18	205.1	205.43	209.49	210.39	210.94	208.24	209.5	208.66	210.1	210.09	206.17	208.1	211.16	210.3	203.25	203.13	205.98	208.71
197.02	202.2	193.39	197.07	201.89	195.47	202.38	199.54	199.07	200.3	197.43	202.5	199.21	200.28	198.87	198.53	202.27	199.72	197.01	199.25	197.38	200.9	198.24	200.74	199.46	201.39	204.57	201.78	199.38	199.43	200.56	196.57	196.72	199.81	200.49	197.81	199.14	198.83	201.22	203.51	205.16	200.89	199.96	198.84	197.43	202.85	194.37	202.71	199.76	200.42
201.27	199.79	198.41	192.17	199.18	198.77	194.42	200.35	195.92	202.71	201.56	199.54	200.12	199.37	196.81	197.54	199.33	201.47	198.42	194.03	199.75	200.92	201.33	195.94	200.94	200.96	198.4	200.46	201.02	200.47	200.87	200.61	197.82	199.47	199.01	200.56	200.28	199.39	198.82	204.11	195.57	197.45	199.35	199.72	203.52	198.12	203.57	201.55	202.56	196.07
207.58	206.85	202.18	206.28	209.78	211.6	208.54	205.26	212.19	209.7	211.55	207.36	206.38	205.85	211.45	210.08	210.43	208.96	207.2	207.87	203.93	208.41	206.33	208.35	208.86	209.99	204.34	209.71	210.36	205.18	209.49	207.29	207.29	215.3	212.5	209.68	208.04	210.5	211.19	211.71	210.28	208.77	211.25	206.66	211.2	206.39	203.34	207.56	210.78	209.04
202.94	197.02	202.85	202.73	198.05	204.69	203.98	202.18	203.53	203.69	202.63	206.69	200.45	206.67	207.24	208.09	208.8	204.82	200.15	207.55	202.91	203.56	202.26	203.48	202.98	201.9	205.86	201.93	203.12	203.27	201.39	205.65	208.56	199.86	202.5	200.15	198.09	202.98	201.66	204.31	206.81	203.36	200.81	212.86	199.25	207.44	202.29	202.33	202.38	199.93
204.25	206.61	203.47	203.43	205.91	199.67	204.9	203.37	200.7	204.53	200.84	205.57	207.07	205.05	208.89	203.7	203.65	200.56	201.38	207.34	202.62	204.69	198.45	206.81	204.14	203.81	206.75	206.33	201.11	202.71	203.95	203.33	203.59	202.13	208.81	203.12	210.34	206.05	206.24	203.58	204.58	208.24	204.89	205.51	204.66	202.62	201.97	209.24	203.55	202.63
210.36	210.38	211.26	213	213.14	214.06	206.34	206.63	213.18	208.04	211.56	211.37	208.19	211.21	207.14	211.09	206.31	209.53	205.88	216.07	208.89	208.47	211.88	208.83	209.3	208.26	206.92	207.95	207.18	206.61	208.26	210.08	210.91	210.91	211.1	210.9	209.08	213.78	206.47	210.9	210.16	210.01	206.8	208.94	203.76	206.36	213.49	210.45	212.81	211.59
206.88	203.22	203.9	207.24	204.5	205.29	206.62	206.65	205.43	207.72	207.43	206.75	209.07	200.12	205.5	205.98	209.68	204.46	205.77	203.15	205.06	203.95	203.68	207.72	205.81	206.29	205.3	206.57	208.45	206.31	209.54	205.22	208.34	201.99	201.33	209.84	204.69	204.87	199.76	205.02	202.5	207.29	207.75	205.13	204.81	207.08	204.5	204.38	207.86	202.52
199.13	194.62	197.11	200.12	193.99	199.25	200.42	198.77	201	196.39	194.29	199.19	198.5	198.22	197.55	194.24	199.56	197.67	200.43	200.99	198.89	199.04	200.78	202.77	196.14	199.22	200.26	198.69	200.24	199.99	201.85	195.8	201.06	196.3	197.75	197.94	198.58	199.95	196.57	196.92	201.27	200.74	202.82	203.45	198.68	201.38	199.88	198.69	200.02	201.22
205.4	204.76	201.72	200.56	202.41	203.66	201	207.06	202.56	202.13	202.83	202.59	205.49	202.68	196.87	202.23	205.87	206.59	201.64	204.55	202.07	207.12	201.71	203.55	201.85	207.94	195.71	205.64	204.03	201.67	203.08	204.61	204.36	199.7	200.11	204.98	203.51	205.75	206.07	201.85	204.64	206.32	203.69	200.93	204.29	199.48	203.92	197.63	202	202.76
200.12	203.55	201.74	196.97	202.24	199.69	204.73	201.5	200.42	202.16	197.19	200.22	204.12	204.79	198.42	203.99	198.64	204.37	207.95	198.46	201.19	198	196.45	201.48	195.03	199.91	198.45	204.13	205.73	198.51	202.44	198.74	197.51	198.51	203.04	202.94	200.41	200.71	201.5	196.56	202.99	203.1	205.88	196.54	201.45	199.61	194.98	200.25	200	204.92
210.18	212.13	211.28	206.23	208.22	206.66	205.87	206.78	210.85	206.85	205.75	206.47	208.73	212.24	212.74	210.4	208.47	207.01	211.17	206.56	206.48	210.4	212.13	209.23	211.29	207.91	210.44	206.11	210.78	207.53	211.96	207.6	214.06	210.36	207.91	212.65	212.44	209.71	210.38	213.18	206.75	210.03	209.39	212.76	209.1	207.36	211.41	209.77	206.35	210.99
221.1	218.68	220.15	217.14	216.87	215.15	218.73	216.25	220.66	218.35	220.06	216.73	218.16	215.7	219.2	219.75	218.37	220.68	215.68	219.56	220.15	219.17	214.09	220.61	215.99	221.9	216.16	217.39	213.65	216.37	218.61	223.87	213.15	219.98	218.08	214.93	220.29	216.95	217.5	217.04	218.21	214.79	220.73	218.03	218.01	218.6	216.74	219.68	213.29	215.18
208.61	202.52	207.84	204.78	202.65	211.02	209.5	210.36	206.04	207.44	207.7	211.3	210.75	210.26	206.65	205.87	205.13	206.14	206.96	206.19	204.37	204.5	206.46	202.77	208.01	203.84	205.2	205.77	205.18	204.28	207.25	205.72	204.25	202.25	203.69	206.38	204.26	208.02	207.62	207.85	207.59	203.59	206.41	206.96	199.14	206.55	207.14	204.36	206.87	208.01
210.13	210.45	208.17	213.38	211.58	206.58	213.95	209.78	209.19	213.46	212.07	210.67	213.01	213.41	207.31	214.04	217.17	213.84	210.39	212.04	210.28	212.1	214.72	208.9	214.99	210.73	208.87	213.64	212.96	210.87	206.63	207.81	210.02	212.22	211.15	214.94	207.1	212.24	213.27	208.08	213.05	213.77	211.25	213.37	207.33	207.06	207.02	208.25	214.45	213.72
206.71	201.18	206.54	201.92	198.54	204.07	206.53	201.44	199.02	201.28	205.18	204.92	204.24	205.53	205.07	204.05	207.98	206.4	204.05	204.78	207.2	201.75	207.09	202.21	205.05	203.92	201.44	201.19	204.35	205.37	202.41	200.23	203.44	205.06	206.48	201.72	202.4	203.75	203.98	203.69	203.95	202.68	202.74	205.64	204.2	202.73	204.52	201.28	206.34	201.9
207.98	211.21	207.36	205.28	209	210.87	207.02	201.98	212.97	209.35	209.67	212.44	207.51	213.01	205.81	207.28	209.09	213.24	205.23	208.18	207.33	207.7	205.48	202.42	201.8	204.28	213.25	203.9	206.97	203.11	206.44	206.23	201.78	209.16	210.33	213.34	206.85	208.38	208.37	207.22	208.61	207.57	208.96	201.3	211.21	207.27	211.22	210.51	207.44	207.01
210.82	216.83	215.72	212.87	209.9	210.28	211.63	209.85	213.33	213.69	212	207.69	208.87	209.13	211.95	211.82	211.26	211.08	210.91	215.9	208.79	212.51	214.22	212.43	209.29	209.29	214.64	207.09	211.94	216.47	207.8	214.81	209.1	214.41	209.22	211.94	209.53	211.3	208.67	211.83	210.14	209.54	208.94	209.01	213.4	214.27	214.42	212.75	209.82	212.22
215.47	216.97	215.14	217.91	216.8	218.65	219.02	210.92	216.31	219.13	215.28	218.49	216.22	212.89	219.26	217.66	214.54	218.19	219.63	214.87	218.27	213.24	216.48	219.03	218.95	221.6	219.94	213.27	217.48	215.89	217.84	219.14	215.98	219.47	219.01	218.94	219.87	215.77	220.35	220.27	219.64	213.32	221.79	218.02	214.9	222.24	216.36	215.87	219.17	212.57
204.44	203.13	205	203.08	200.92	206.57	208.12	205.73	202.06	202.29	203.06	207.21	200.29	200.35	205.05	200.35	200.83	198.08	202.14	204.15	204.57	201.62	202.07	200.56	199.41	203.36	201.49	199.93	200.81	203.19	201.88	204.51	202.37	203.52	204.25	201.85	203.73	199.99	201.16	199.89	204.98	200.77	203.12	208.15	205.38	204.54	204.42	206.61	200.06	203.69
210.34	208.13	206.04	208.8	205.56	210.94	213.33	205.88	207.83	210.84	207.87	209.96	206.18	209.3	212.73	210.29	206.92	210.79	209.25	208.2	206.78	206.46	206.98	207.03	212.56	211.65	206.35	214.5	204.19	202.61	207.74	211.01	207.43	205.36	214.26	211.66	208.29	211.99	208.19	208.5	206.04	204.32	212.67	210.02	207.44	208.25	214.09	205.55	209.44	208.17
218.28	217.47	214.49	222.57	219.29	218.24	216.68	220.95	212.31	218.58	211.08	217.77	218.99	218.87	218.47	213.2	215.99	215.05	214.85	217.46	221.25	218.34	214.81	212.88	217.05	218.39	223.12	218.12	215.9	219.1	216.92	216.95	218.53	216.75	216.69	218.61	215.82	219.6	215.68	216.97	216.82	215.68	213.01	218.77	221.47	216.1	221.21	218.9	218.64	216.54
207.16	208.18	203.88	200.92	209.19	204.43	206.39	207.63	204.65	208.59	203.5	210.43	206.69	207.93	204.96	207.51	209.92	205.08	209.98	208.45	205.48	205.12	208.68	204.57	210.33	205.15	203.25	206.05	205.37	204.24	204.25	202.46	203.01	206.61	207.74	205.32	206.41	207.37	205.81	205.42	204.69	209.09	206.94	208.65	206.97	206.48	201.7	204.87	205.34	203.86
207.95	207.83	211.04	205.07	205.4	207	209.7	210.77	208.66	207.69	209.24	207.61	205.22	209.57	208.14	205.94	205.87	210.55	208.32	210.54	206.03	208.29	210.51	203.13	206.22	210.13	209.64	204	204.42	207.75	206.01	208.04	206.83	205.53	208.71	206.62	204.02	206.77	207.14	209.98	209.58	206.06	208.65	209.84	210.01	208.97	209.16	206.18	208.16	210.02
199.97	197.39	196.17	197.59	197.72	204.06	197.45	197.35	198.56	200.05	205.92	202.89	203.51	203.79	196.47	202.29	197.41	202.51	198.46	200.9	201.94	203.02	193.82	194.95	198.17	198.49	196.78	197.84	197.27	203.51	196.58	199.11	200.49	199.98	202.34	201.36	200.33	201.11	204.1	199.45	200.07	199.1	198.51	201.51	202.72	200.59	198.35	196.11	203.5	196.66
206.63	208.59	206.56	203.12	203.65	203.37	207.64	202.13	199.7	202.73	203.43	203.6	206.9	203.29	207.46	199.93	202.62	205.61	204.16	205.8	205.98	205.87	204.89	204.4	199.94	205.62	200.73	208.48	206.99	202.36	203.45	202.66	200.66	201.33	202.82	199.61	200.55	205.79	201.73	203.6	202.98	204.1	205.41	202.47	201.23	202.78	203.28	203.26	198.49	202.72
206.81	206.8	207.25	205.83	210.25	208.43	206.93	204.14	211.92	212.98	208.33	208.02	203.82	208.21	206.34	210.76	206.24	211.56	210.57	204.97	208.17	207.98	211.52	209.33	210.73	207.53	207.29	211.03	206.22	205	211.78	209.32	208.52	211.48	208.21	210.36	208.08	204.92	213.11	208.56	208.19	205.13	210.38	206.39	208.45	209.79	210.23	210.29	208.91	208.4
205.54	208.45	206.63	202.87	202.32	207.78	203.49	205.99	209.03	209.9	203.44	203.37	206.64	204.9	211.68	208.57	207.76	208.29	206.36	204.72	208.26	206.3	204.53	209.7	206.13	206.48	207.39	206.9	205.68	209.36	209.83	210.31	204.83	203.4	207.71	207.43	209.25	202.43	204.52	214.37	207.5	207.11	203.31	208.28	210.96	208.78	210.13	204.25	208.07	210.93
207.43	202.38	210.49	208.45	210.18	204.14	200.32	205.14	206.52	199.48	208.99	204.47	206.11	209.6	206.7	210.98	206.81	208.08	205.74	206.19	206.09	209.03	206.97	201.93	206.03	205.03	205.1	202.02	207.45	206.28	205.72	208.01	208.99	209.78	206.59	211.22	208.33	204.72	206.59	208.86	207.4	205.09	204.7	207.16	203.96	211.59	207.66	210.54	206.22	209.51
198.74	201.85	201.05	197.9	200.97	196.57	199.24	202.2	200.18	201.93	199.43	200.01	201.19	196.48	198.82	199.9	200.17	200.94	201.2	203.57	202.66	203.1	198.69	198.09	199.3	201.88	200	202.22	200.43	199.93	202.32	198.74	205.32	196.39	202.96	196.15	199.39	197.84	200.12	202.46	200.89	198.21	200.5	201.21	199.48	201.78	202.28	201.41	200.02	201.7
215.39	211.22	213.12	212.65	211.26	210.46	212.53	214.04	211.53	207.97	209.34	206.1	208.09	215.28	214.56	208.24	214.44	211.9	216.98	214.19	213.52	211.81	205.14	209.92	211.06	213.36	213.36	206.56	208.95	217.92	215.15	212.49	208.83	215.75	214.54	209.87	212.64	208.99	210.61	209.32	211.02	211.87	212.87	215.16	211.66	213.26	208.81	214.95	211.75	215.32
206.2	208.31	201.37	207.86	210.41	206.59	206.14	210.4	208.14	204.69	207.99	209.43	205.99	208.12	208.27	201.96	205.84	208.25	205.47	206.05	203.97	209.09	207.41	207.67	210.61	209.53	206.12	203.2	208.55	203.62	209.5	209.64	208.23	206.2	204.02	214.01	208.55	205.15	210.24	207.46	205.63	207.29	207.63	207.36	207.43	207.74	206.65	209.09	205.84	207.18
202.68	204.39	201.98	197.82	204.54	201.56	206.77	208.16	204.61	202.06	206.83	200.54	204.96	205.64	203.83	204.91	207.64	199.9	204.08	204.3	206.41	206.17	208.94	206.57	201.24	204.52	205.92	206.76	200.57	203.32	205.26	202.96	208.24	203.25	204.05	200.82	206.3	210.9	202.2	202.18	206.6	201.67	201.62	199.12	204.44	204.14	203.63	205.31	206.91	201.67
202.37	204.31	205.47	211.96	199.87	202.85	208.05	202.83	205.58	202.92	202.91	201.63	200.91	202.73	205.56	207.22	208.72	202.03	202.52	208.76	204.38	203.24	203.89	200.65	203.3	205.09	202.43	201.7	202.72	203.87	203.43	208.84	203.66	203.74	203.45	204.37	206.66	201.57	206.51	207.22	205.86	203.39	201.83	201.96	203.71	208.08	203.38	205.45	203.03	202.54
202.53	203.53	207.35	207.74	205.12	203.3	204.04	204.31	205.97	201.83	204.85	208.03	204.72	203.76	207.86	209.02	204.15	201.84	206.5	208.52	207.74	202.92	202.57	203.03	202.21	205.88	203.27	205.25	205	207.12	204.91	206.43	203.12	207.31	205.96	205.13	202.32	201.84	196.17	207.9	204.83	202.85	208.77	207.94	205.62	202.89	204.61	204.44	204.16	203.04
215.57	211.43	214.96	215.78	219.21	221.24	219.11	215.76	214.57	216.75	216.68	219.26	215.64	214.72	217.15	212.75	212.59	214.36	217.73	218.69	216.66	217.52	217.24	216.73	214.02	217.77	218.36	214.38	217.69	219.45	217.51	219.02	221.02	212.75	215.01	220.21	217.93	218.47	218.19	219.97	216.23	215.57	218.09	220.62	218.45	217.48	214.46	218.57	217.11	215.49
200.89	202.09	201.85	203.46	199.15	199.86	201.83	201.76	202.55	202.45	201.99	200.05	200.76	206.62	198.31	201.1	201.35	202.47	200.29	200.68	201.15	201.17	208.17	200.63	200.3	207.2	204.95	200.4	205.54	206.08	200.7	200.86	200.55	205.02	205.54	200.79	202.75	203.4	201.47	195.58	200.92	203.87	200.32	196.35	199.32	202.18	199.01	198.13	200.55	198.87
203.24	206.18	198.8	206.3	204.97	205.18	203.83	204.24	205.73	204.04	203.46	208.24	205.69	201.61	202.42	198.75	203.69	200.52	199.78	201.39	206.34	206.82	200.72	205.51	201.34	202.07	207.77	201.69	207.94	201.12	206.66	201.7	208.39	201.04	202.08	203.4	202.73	202.49	205.22	207.2	205.84	195.72	202.53	205.6	202.11	201.8	203.29	200.71	198.17	206.76
209.65	210.01	209.6	207.14	205.82	211.57	213.59	205.77	211.79	204.86	208.54	210.52	214.03	210.57	209.42	207.52	209.37	210.55	206.52	212.57	212.43	207.91	209	216.1	209.59	211.48	202.21	211.58	205.74	208.2	203.98	210.41	211.11	211.91	208.85	208.2	212.62	208.77	210.42	213.04	212.28	206.93	206.8	206.37	213.52	206.71	210.82	207.51	208.15	211.25
201.55	200.11	204.63	203.45	201.39	201.66	199.95	202.83	203.23	198.85	203.07	202.07	202.28	197.36	203.19	200.78	203.51	201.8	205.21	203.14	204.6	203.11	200.52	203.98	207.23	199.97	204.19	199.67	207.89	203.45	203.85	206.55	204.85	204.76	198.52	200.12	205.14	205.1	206.78	203.22	200.48	201.78	201.94	200.84	204.99	202.78	202.37	202.02	203.54	200.53
208.65	203.62	199.5	202.63	200.96	201.66	203.6	203.57	202.77	200.28	203.12	200.96	199.79	203.99	201.92	201.4	200.72	201.71	204.3	202.18	201.46	198.77	203.17	202.36	201.31	200.43	206.72	204.91	202.5	203.05	203.78	201.41	204.61	202.18	199.15	204.3	197.63	204.03	203.29	200.79	204.42	205.66	200.98	199.95	199.56	201	202.54	200.43	201.45	204.49
203.08	203.69	203.64	202.15	200.58	202.41	205.03	204.36	204.18	203.75	203.79	200.56	207.6	202.16	204.32	205.79	198.12	201.04	203.37	195.82	200.55	204.01	206.46	201.71	203.71	199.7	201.76	201.78	202.58	202.7	203.86	209.43	205.73	202.51	205.56	205.36	204.69	208.05	203.46	208.74	203.39	203.7	205.88	198.78	204.87	205.04	205.75	205.61	205.64	203.85
219.34	218.26	222.9	217.96	218.07	219.67	216.29	221.91	216.55	216.29	217.91	215.69	216.46	218.32	216.7	218.7	215.4	218.93	221.91	218.14	216.85	218.95	216.04	215.41	211.74	212.32	218.83	217.81	215.86	217.92	219.16	215.75	215.43	222.37	212.66	217.51	219.17	220.75	219	220.06	212.12	218.01	217.24	216.24	217.18	212.22	217.75	215.99	219.98	216.31
201.12	205.89	201.98	202.48	198.86	200.93	202.8	206.71	204.86	207.26	205.99	202.82	203.83	200.72	204.83	204.83	207.61	202.17	203.41	205.02	207.72	203.59	207.52	203.42	199.68	205.62	205.73	204.11	201.94	201.81	201.14	206.1	202.47	203.5	203.79	203.47	202.57	202.62	202.96	204.13	201.78	203.36	209.51	201.84	206.38	202.85	204.08	205.96	203.95	204.51
210.11	213.35	209.59	210.32	213.66	209.02	209.2	208.12	206.13	205.29	206.4	212.32	208.68	210.03	205.39	209.26	214.23	208.16	211.88	209.03	211.64	209.92	206.27	207.48	201.68	205.86	207.97	207.55	211.61	205.69	209.93	211.72	208.39	209.09	209.95	201.13	212.35	207.29	208.19	203.94	209.58	212.56	211.37	204.78	212.39	208.01	207.51	204.58	207.49	208.28
202.33	198.18	203.11	200.49	201.84	195.28	201.59	202.79	202.05	202.35	202.42	199.74	201.12	200.86	200.51	203.24	202.65	197.53	198.52	196.38	202.18	197.33	200.09	200.78	198.23	203.74	200.91	201.55	201.89	201.5	201.14	198.49	197.07	200.21	201.24	200.84	200.26	196.59	198.03	203.45	200.03	201.08	198	199.56	195.74	197.49	199.58	194.2	199.89	201.01
212.12	209.56	209.56	215.76	208.52	215.28	212.77	210.17	211.22	210.61	211.71	209.07	214.3	210.83	208.48	215.43	211.93	214.34	211.87	210.69	206.27	208.08	210.59	211	210.82	217.68	212.26	214.38	213.79	209.42	214.43	213.03	215.5	211.77	210.61	209.46	212.74	213.36	210.68	213.68	210.95	212.6	214.22	207.79	210.42	214.58	213.57	214.81	209.48	214.33
205.96	209.21	212.32	208.05	206.72	207.49	208.66	207.29	204.41	212.45	205.91	208.47	209.46	207.31	210.65	212.16	211.73	209	203.88	207.65	209.34	208.73	210.1	206.47	212.66	207.32	210.71	210.45	206.8	208.95	210.95	207.07	211.12	208.8	206.53	208.3	206.32	208.33	210.74	209.47	210.68	207.26	208.67	208.67	209.3	207.4	209.16	211.67	211.02	210.77
220.27	216.09	215.01	214.99	216.8	217.62	212.9	218.65	215.82	216.18	215.98	217.79	216.82	212.45	217.87	219.09	216.32	216.58	212.99	215.73	215.34	215.18	214.49	215.86	210.93	214.41	219.44	218.24	219.92	216.08	216.78	210.37	216.67	216.15	213.88	218.44	221.81	218.77	214.04	215.08	219.94	215.4	214.27	219.09	218.34	221.26	220.68	215.47	216.35	219.34
192.89	201.16	199.55	195.87	205.33	202.14	196.36	198.41	201.89	203.62	198.68	197.4	200.77	200.57	201.9	202.28	202.59	198.24	200.53	203.56	201.15	201.67	200.04	197.06	204.1	198.05	200.86	195.78	201.01	203.41	195.39	203.42	200.99	195.02	198.7	198.54	201.21	199.14	201.13	202.12	202.64	200.13	201.69	194.14	196.58	200.83	197.94	197.75	199.65	197.11
200.21	199.84	205.58	205.09	206.72	205.57	205.84	201.19	203.33	204.08	202.19	204.26	204.58	203.73	203.22	199.24	208.81	206.55	204.11	201.45	208.18	204.07	203.22	200.68	203.75	204.28	205.23	202.2	203.81	202.88	205.65	205.41	203.95	204.61	207.09	203.12	200.1	204.76	206.78	206.1	204.52	202.07	204.65	212.7	206.33	202.57	205.48	205.55	205.66	204.68
205.8	203.17	201.23	201.97	201.96	203.18	199.36	204.27	203.96	204.44	203.1	203.33	202.85	205.74	202.73	199.32	204.61	203.7	204.69	202.86	203.9	202.73	201.76	199.44	200.61	201.77	198.42	200.66	206.69	207.77	199.15	202.17	199.86	203.09	203.76	204.79	203.28	204.51	204.34	201.81	204.1	208.95	203.85	199.99	200.26	204.37	204.67	202.56	201.51	200.79
201.42	205.75	203.48	204.85	201.65	205.07	205.16	203.03	200	204.3	201.86	207.28	205.78	200.21	203.21	205.11	200.36	201.32	209.02	205.32	203.27	198.55	200.95	205.72	200.92	200.45	205.41	199.55	202.55	211.2	202.91	203.86	202.66	203.7	205.14	203.48	201.06	197.99	205.9	203.38	205.38	203.86	204.27	201.9	204.9	205.66	205.06	201.98	203.82	205.88
204.32	200.95	200.52	201.38	198.89	202.19	203.45	206.38	200.51	205.48	201.96	201.26	201.42	203.81	204.63	206.11	206.54	201.6	202.16	204.35	202.19	204.51	200.45	203.55	207.2	204.49	199.08	206.87	203.1	202.94	202.57	203.09	206.26	201.82	200.64	204.69	203.13	204.63	200.57	203.33	206.45	204.65	198.43	200.09	205.44	201.01	198.42	197.45	198.61	205.62
206.34	213.49	208.42	207.81	212.47	211.2	205.97	211.66	203.55	210.34	205.01	205.67	209.38	213.24	210.47	211.04	210.13	207.67	209.35	211.14	207.48	205.7	211.41	204.48	209.31	208.9	208.24	210.41	208.23	209.48	208.67	207.84	212.82	205.57	212	206.77	210.63	210.11	208.55	207.58	207	211.82	208.52	206.43	208.74	215.89	207.87	213.64	215.12	212.88
205.57	207.69	204.31	207.03	205.09	209.38	208.86	213.2	201.33	209	205.84	208.94	209.19	209.03	211.96	205.92	208.43	209.1	209.71	207.15	205.4	206.39	205.69	204.6	210.46	206.72	206.19	204.36	207.89	208.33	209.79	206.99	206.44	205.02	206.09	210.22	208.65	208.18	207.07	211.07	210.19	206.5	208.51	205.32	212.59	209.1	213.15	205.64	207.49	212.12
212.33	210.89	213.85	213.12	210.81	210.51	213.86	212.83	207.01	214.48	215.36	212.34	208.16	214.78	209.64	211.56	208.9	209.78	212.39	208.57	211.32	212.76	206.37	213.98	210.71	211.43	213.59	212.74	207.49	212.91	211.92	212.32	212.93	210.45	210.21	216	212.24	208.41	211.9	211.75	213.24	209.81	214.65	215.12	209.91	211.19	213.52	211.67	211.06	213
201.77	202.44	201.66	199.63	201.3	205.6	200.58	203.4	202.6	202.42	204.25	206.15	200.19	200.01	204.12	202.31	202.64	200.08	203.25	207.96	202.34	204.76	204.75	199.23	202.42	203.52	203.99	203.59	208.71	202.31	205.28	198.69	203.27	203.66	203.57	203.78	202.57	204.63	203.79	200.79	202.15	206.19	203.55	201.19	204.07	205.37	201.89	202.58	203.29	202.51
206.22	201.86	205.19	203.83	203.73	207.6	202.59	204.57	201.44	198.23	203.84	203.27	200.62	210.21	203.01	209.44	205.36	209.49	206.45	203.49	203.71	201.46	207.63	205.42	207.04	203.75	202.98	202.91	202.54	203.67	203.01	204.15	201.9	206.14	205.74	205.84	208.33	207.63	202.25	202.14	206.36	207.13	208	200.61	208.2	207.1	204.04	204.12	203.11	204.48
209.04	208.47	211.59	207.82	209.41	209.13	209.95	211.35	208.91	213.77	210.82	210.41	213.02	210.28	211.21	201.02	207.27	209.67	209.83	207.21	208.83	204.57	209.52	210.36	213.39	211.97	213	210.01	207.8	211.06	207.58	210.4	211.93	210.66	211.77	210.23	208.46	211.45	209.64	209.08	210.78	208.09	211.16	212.34	211.99	204.67	211.35	208.33	209.94	209.61
202.83	206.71	202.49	203.87	200.38	204.71	208.55	199.45	204.73	207.44	198.7	202.32	204.23	201.88	206.98	206.95	202.32	201.02	204.2	205.44	204.54	203.25	203.29	209.6	205.72	203.2	199.09	206.77	203.49	205.8	201.56	202.66	206.27	202.88	207.19	202.79	205.88	204.35	203.89	203.2	203.39	204.01	205.28	206.13	207.23	204.88	206.4	199.83	200.37	202.38
203.98	202.94	202.41	207.11	203.93	204.32	206.02	203.81	205.08	211.41	204.88	204.34	203.71	203.61	210.68	210.17	208.43	205.71	204.12	204.94	209.22	208.59	207.94	206.34	206.16	202.91	205.51	203.39	203.35	206.94	209.29	201.22	204.64	204.38	206.61	205.36	206.67	205.29	205.07	206.58	208.19	201.04	206.4	208.98	207.05	207.06	204.48	205.82	201.16	204.51
202.28	206.12	202.35	203.51	201.37	204.65	200.03	206.93	205.84	203.85	199.65	202.67	200.92	200.1	200.24	205.93	200.87	204.13	205.9	201.74	200.53	208.58	201.11	203.48	203.86	204.55	205.97	201.82	201.16	207.29	205.28	206	204.31	203.82	203.24	204	201.45	201.11	204.65	204.57	204.13	206.62	205.45	208.01	206.89	203.88	202.41	206.04	206.44	201.66
202.16	204.22	199.85	199.73	201.1	198.82	196.57	197.4	201.22	202	194.62	199.19	198.07	197.6	197.43	199.22	201.17	197.34	199.85	197.61	198.78	201.19	200.25	201.66	202.27	197.28	202.15	201.15	197.85	201.29	199.56	199.71	198.92	197.92	200.78	201.32	201.45	194	197.43	196.85	199.18	203.1	199.02	199.37	198.9	203.85	196.66	196.88	204.46	205.15
207	207.05	209.05	208.09	206.88	207.4	210.69	207.05	207.33	212.59	212.49	209.1	208.53	210.57	208.28	214.42	207.17	210.53	205.66	213.01	204.71	209.32	206.7	207.93	211.15	205.59	208.46	205.65	208.37	208.01	209.85	205.81	208.79	207.27	205.62	209.67	207.17	204.56	205.12	205.91	211.98	209.49	204.44	209.72	209.64	205.37	213.64	207.69	206.67	210.09
213.18	213.35	214.19	209.8	210.77	214.56	212.38	217.12	212.94	214.34	211.42	212	212.93	216.71	217.14	211.78	211.71	213.19	213.17	213.12	210.27	208.88	208.63	208.73	213.02	217.19	208.9	210.44	213.86	214.88	217.41	213.22	213.21	214.71	209.53	210.58	210.23	212.67	214.25	213.69	212.68	210.58	209.12	214.94	207.57	214.56	213.89	210.96	211.65	211.29
205.97	200.19	202.09	197.14	198.8	197.72	199.02	199.17	199.6	203.91	200.04	196.76	202.66	195.68	202.32	202.13	200.62	201.9	198.34	202.38	201.27	200.79	205.47	199.03	202.09	200.42	203.38	207.1	199.86	205.37	199.53	199.82	204.55	198.36	204.52	199.23	200.53	198.79	199.8	200.33	199.83	204.82	202.79	205.11	196.24	198.62	200.49	199.27	202.19	196.97
190.8	193.7	191.33	193.97	193.05	193.74	195.97	195.41	194.84	193.28	192.27	194.09	198	196.36	186.6	195.21	195.16	197.22	191.59	194.37	190.21	196.88	197.6	190.91	195.12	193.8	192.95	192.76	196.76	194.18	195.49	193.45	193.53	194.11	192.04	195.25	192.31	193.49	187.94	192.22	195.3	193.38	195.57	194.69	198.81	194.69	190.89	193.69	194.76	192.15
198.49	203.42	201.81	208.74	202.74	203.68	201.63	203.87	202.38	201.42	204.82	200.28	205.57	201.24	202.61	201.97	205.53	203.87	203.72	201.73	202.8	206.04	202.52	206.2	204.44	209.15	203.43	203.07	207.54	202.5	203.61	205.53	202.06	209.93	202.04	202.84	201.89	203.06	206.88	202.97	202.26	206.92	202.29	203.01	201.65	203.48	203.7	205.58	198.82	202.04
208.02	211.82	206.49	206	202.44	208.47	204.98	206.44	208.94	202.48	203.74	207.84	206.68	206.56	201.88	203.69	203.03	206.37	204.65	202.53	206.57	207.02	204.08	207.99	203.17	202.13	207.11	206.79	205.71	206.21	204.97	205.95	209.18	209.29	211.6	207.15	205.96	207.14	207.89	206.2	201.27	204.38	203.55	204.24	204.91	204.82	205.8	207.58	210.94	203.6
204	203.5	201.03	207.91	204.43	207.78	201.09	203.67	207.45	206.76	207.05	204.03	203.25	205.88	202.71	202.72	202.05	204.07	203.34	201.97	201.13	205.17	201.11	200.8	207.06	200.73	203.17	199.79	209.1	202.02	198.76	201.71	203.85	208.83	201.24	204.58	206.01	206.54	197.16	205.11	204.32	204.57	206.84	205.83	206.34	212.71	204.01	204.92	206.86	206.6
203.63	203.1	200.96	200.24	199.03	203.57	206.21	203.52	201.41	200.11	196.14	196.39	202.29	201.98	200.51	198.51	199.15	196.94	199.52	201.67	199.35	209.64	200.82	199.21	200.67	200.32	199.96	201.87	196.69	203.54	200.37	196.44	200.09	200.07	196.72	202.14	199.1	198.73	200.48	196.23	197.26	197.75	202.2	196.61	198	199.28	205.39	194.88	208.23	197.58
215.01	216.79	219.71	216.95	214.11	215.27	216.37	221.97	215.87	220.02	218.6	213.69	220.95	217.36	219.49	214.83	221.23	218.05	217.33	216.55	219.97	215.97	213.59	212.21	216.86	215.75	215.82	216.09	219.81	216.39	218.36	214.61	216.48	218.43	221.18	218.59	216.23	217.88	219.81	209.88	215.65	217.81	215.13	215.47	215.12	220.77	215.12	215.05	217.88	219.24
205.74	201.08	207.51	206.32	201.47	208.91	205.33	208.95	202.48	206.07	201.07	206.17	209.61	207.24	202.6	202.89	205.44	204.01	202.5	203.15	207.13	208.94	207.59	202.73	208.07	205.55	205.71	204.94	209.63	203.92	206.29	202.72	207.78	207.18	201.67	203.14	203.96	204.46	206.11	208.57	204.13	205.54	208.08	204.23	202.74	201.6	203.49	207.11	202.39	205.68
206.33	212.4	206.13	207.12	205.29	208.36	203.64	208.03	207.74	205.22	204.16	207.84	204.4	213.53	209.55	208.36	210.71	209.62	208.88	206.29	210.94	205.26	208.02	212.1	211.89	201.16	208.36	206.1	206.05	207.05	208.03	208.17	208.05	207.92	208.69	205.25	209.56	204.13	206.92	212.21	209.03	207.87	206.83	211.47	205.15	211.2	202.95	207.21	208.82	208.71
216.15	219.42	212.43	213.52	215.77	220.64	215.41	220.21	221.01	222.36	222.51	220.87	218.38	220.19	218.96	215.6	215.26	219.2	218.63	213.98	219.24	216.56	218.37	217.96	221.92	219.36	217.18	222.37	217.53	221.55	217.36	220.05	218.02	219.46	215.91	216.1	212.82	214.21	219.55	216.75	215.24	218.7	216.44	219.53	214.24	219.94	219.16	215.42	223.08	215.07
211.69	207.12	213.8	213.11	213.29	213.29	208.23	212.21	211.92	210.09	212.45	209.61	210.88	208.15	210.48	210.32	211.95	208.26	215.08	209.57	216.87	209.71	210.2	209.45	211.65	209.04	211.24	214.05	209.93	210.68	209.15	214.39	214.29	208.09	211.28	213.81	210.75	213.91	215.38	211.01	208.4	213.34	213.48	214.66	209.24	210.63	212.96	212.21	211.58	208.09
196.42	195.18	201.37	194.64	195.41	198.27	194.18	194.76	191.58	194.41	193.62	195.88	197.36	194.41	194.56	194.75	194.64	198.07	196.19	196.98	192.96	196.77	199.44	191.11	195.11	198.13	192.73	188.72	194.24	195.43	196.8	196.35	193.75	192.72	200.53	194.1	197.48	195.05	189.71	196.48	195.32	195.53	195.79	199.22	196.91	195.92	194.17	198.32	198.38	195.62
198.14	202.43	197.6	201.84	201.08	199.22	196.63	195.11	201.19	198.91	198.22	195.81	201.24	196.27	196.7	201.81	200.64	201.63	202.2	201.41	199.89	199.74	199.97	200.72	197.53	202.14	195.5	199.04	200.81	204.81	202.99	199.38	198.02	201.8	197.3	201.38	198.17	199.87	197.72	198.47	202	198.86	205.1	201.39	200.05	200.87	202.52	197.85	201.11	202.56
206.14	203.12	203.93	206.78	199.61	200.97	209.72	201.53	206.28	205.05	203.72	202.17	200.12	202.28	203.37	209.34	204.12	201.81	204.1	202.7	202.5	203.19	206.21	204.9	205.39	204.44	202.08	201.66	205.67	204.74	204.49	201.29	204.97	204.39	201.49	203.79	207.52	205.36	205.19	203.73	205.48	205.28	205.37	203.57	198.29	203.07	201.16	208.13	202.32	207.57
209.25	207.1	208.17	207.77	211.98	211.13	212.32	206.12	208.03	207.39	212.08	210.04	211.13	207.52	210.55	211.01	202.83	206.05	204.33	206.96	205.84	207.87	209.32	205.88	210.98	205.9	207.65	212.21	213.39	212.54	210.52	208.69	213.45	207.26	218.08	211.52	213.01	212.72	210.51	208.73	208.86	212.71	208.66	210.69	213.91	206.44	213.58	211.9	211.74	212.03
202.9	200.19	203.65	199.17	202.49	201.96	201.57	202.52	202.41	198.24	200.88	199.1	200.77	200.75	198.84	202.03	202.08	205.71	202.7	202.03	198.79	201.07	206.86	200.64	202.04	199.6	201.8	202.28	201.29	200.24	199.21	197.89	203.79	202.5	200.28	200.5	204.1	202.18	201.58	200.45	201.42	202.56	200.32	196.15	201.53	199.52	208.2	200.42	202.69	198.81
209.97	212.9	208.36	208.96	206.92	208.45	208.84	213.28	212.75	212.02	207.42	219.23	211.66	209.78	217.53	211.48	210.6	209.64	211.64	207.06	212.71	210.33	214.31	211.91	206.66	209.31	206.6	212.62	212.76	211.41	212.83	210.36	212.9	209.83	212.79	212.64	214.79	210.22	216.14	212.12	216.19	210.92	215.28	212.25	210.58	216.62	212.07	210.44	207.83	205.32
196.29	200.96	200.24	204.5	201.06	200.47	200.94	205.15	198.85	200.53	205.74	197.23	202.59	200.54	196.08	198.96	195.64	198.35	201.07	200.73	202.57	201.71	205.55	203.37	202.48	199.48	199.53	199.94	197.86	201.83	201.2	200.46	205.17	204.96	197.59	197.46	202.47	200.43	199.19	202.44	201.58	204.08	200.11	204.94	201.32	200.65	199.54	200.73	196.58	202.55
199.39	199.68	200.04	203.5	202.18	203.26	199.58	196.39	198.02	198.41	197.12	203.8	201.63	203.02	200.16	198.95	199.36	202.07	203.4	203.14	201.4	202.37	196.76	200.83	196.58	200.04	204.39	201.95	198.84	204.62	195.74	202.7	197.31	198.15	198.82	202.1	198.76	200.04	199.57	198.64	206.08	197.99	210.62	197.6	202.54	200.41	200.46	198.52	205.21	198.87
214.03	211.69	210.39	206.46	209.88	209.55	209.41	211.7	214.33	208.5	214.22	216.23	208.54	211.88	211.2	207.52	212.91	210.06	215.65	208.28	213.9	210.72	212.47	206.93	212.43	213.5	209.3	208.27	207.71	210.25	205.18	213.35	211.27	212.23	215.58	210.59	214.15	213.86	213.77	209.71	211.96	215.18	210.56	213.08	214.76	209.77	209	212.06	211.83	208.55
198.51	196.52	196.34	197.59	197.13	199.55	198	201.32	197.5	195.44	199.29	196.77	198.39	193.46	196.55	197.66	200.9	195.24	197.4	196.54	200.38	200.05	196.99	200.86	199.16	196.21	201.39	199.48	199.26	199.69	202.81	198.92	197.87	193.94	202.59	195.82	196.73	197.32	200.24	195.27	196.87	197.63	200.34	201.32	198.44	198.79	193.92	199.44	190.99	194.04
216.88	217.81	219.38	217.63	219.32	221.09	216.83	217.88	217.65	215.15	212.78	217.58	215.46	217.81	220.18	219.71	220.72	218.76	218.91	218.69	216.88	218.05	219.37	218.82	216.37	214.93	218.11	214.57	217.37	220.06	212.86	221.9	216.44	220.24	221.56	221.8	218.53	214.02	219.51	218.85	216.02	213.61	213.06	219.65	214.78	215.18	214.85	217.1	219.54	219.96
203.96	204.11	204.07	204.11	202.06	201.77	202.27	206.48	202.37	204.72	202.21	204.97	204.74	209.01	200.48	202.74	205.57	203.56	204.88	208.57	201.25	203.35	205.33	204.37	202.74	203.21	204.58	203.6	205.47	200.3	202	206.11	202.55	204.78	205.11	203.4	201.6	203.1	203.34	207.47	202.94	201.36	207.62	205.73	201.29	203.74	204.58	203.02	204.55	206.39
204.97	202.27	198.62	199.01	198.38	201.56	205.49	208.51	202.36	202.5	203.21	203.39	201.99	200.95	202.67	203.83	202.67	201.19	198.54	202.18	199.68	205.47	202.85	201.88	202.27	204.14	206.02	205.03	201.27	201.78	198.8	204.07	204.87	201.28	205.37	201.04	203.49	203.76	202.59	201.44	204.51	203.6	201.2	203.78	203.88	203.67	199.78	202.14	204.85	197.18
205.15	207.34	209.15	208.84	211.55	209.32	210.03	208.68	211.43	206.43	209.07	210.81	209.37	211.08	207.4	209.48	211.73	209.18	204.77	207.03	207.25	202.91	209.09	206.4	213.1	207.78	204.39	207.61	211.87	208.52	211.23	211.34	209.87	214.44	209.98	206.58	209.22	207.29	213.78	211.45	210.17	208.85	207.83	209.13	212.09	211.69	206.39	207.53	212.59	208.96
198.48	197.56	200.1	195.1	197.14	202.84	193.55	194.17	198.43	195.43	198.37	197.54	200.02	197.77	203.23	201.45	196.87	201	201.42	197.84	198.27	196.74	198.06	195.44	199.29	197.09	193.98	198.77	195.09	200.24	197.06	198.62	199.5	198.58	197.98	195.64	202.2	198.13	194.4	199.18	199.02	198.7	200.45	200.36	200.12	197.18	196.51	201.4	203.79	197.19
211.68	210.58	213.02	216.09	211.37	214.51	214.43	213.62	215.3	213.91	210.93	212.69	214.77	218.07	210.09	212.61	216.02	216.38	211.66	213.49	213.83	213.05	211.45	211.61	216.08	214.32	210.83	210.7	215.98	214.82	217.71	213.51	214.41	213.59	210.63	211.21	213.97	207.06	212.82	214.2	211.62	211.67	206.22	207.14	210.14	217.56	207.54	211.47	213.79	211.3
207.19	204.8	206.17	203.79	205.51	207.69	210.35	206.41	207.72	202.93	207.03	208.76	206.41	205.08	207.61	206.94	207.97	204.81	207.39	209.19	206.83	203.5	207.21	206.32	209	205.9	204.73	204.94	202.66	213.05	205.14	206.52	208.51	205.02	210.89	204.73	203.62	208.2	209.5	206.88	205.31	213.15	208.43	206.35	203.58	208.66	208.96	210.27	209.26	208.82
208.79	205.52	208.91	209.04	204.85	208.18	208.28	205.86	206.71	206.89	207.78	208.86	208.59	206.36	202.65	202.75	208.38	203.54	207.81	207.25	204.08	204.6	203.92	204.33	208.72	203.55	207.17	202.9	208.17	210.81	211.68	207.52	206.03	208.38	209.85	209.35	209.79	210.14	210.28	208.54	206.89	210.87	209.21	210.25	215.38	205.61	202.38	205.79	207.88	208.01
207.89	206.95	206.46	210.75	209.66	210.93	210.57	209.85	208.77	207.24	204.86	207.58	208.74	203.68	205.3	212.13	208.43	209.06	207.72	212.13	212.02	207.16	211.97	208.73	206.49	206.02	209.54	203.19	208.67	210.95	204.82	208.23	209.15	206.94	210.05	207.81	214.51	210.74	204.13	206.56	206.63	210.32	202.64	210.89	209.27	208.8	207.99	207.08	205.89	211.97
194.47	196.84	199.93	196.08	201.89	199.9	198.83	195.6	197.11	199.5	203.36	197.63	199.18	198.34	201.19	198.57	196.39	194.19	197.05	192.64	199.08	198.07	199.12	197.11	197.33	201.05	200.37	202.32	199.85	202.22	192.89	198.97	197.83	197.91	199.9	201.18	197.89	194.91	200.52	198.44	194.83	199.08	194.59	201.98	194.78	195.04	197.91	199.66	195.09	199.38
209.68	210.88	208.9	203.48	208.62	209.49	212.98	208.78	208.93	206.29	206.66	211.68	206.04	210.95	210.94	208.08	208.18	205.29	208.44	207.3	211.41	207.27	207.99	208.33	210.89	206.66	203.72	207.01	210.26	206.85	202.96	208.56	209.62	204.62	211.92	213	206.75	211.15	209.26	205.88	208.33	208	209.01	207.62	210.16	206.79	207.67	205.37	209.92	208.56
206.02	203.98	206.89	210.36	209.73	209	210.57	207.39	206.5	205.43	208.78	214.32	206.38	207.83	206.93	204.39	211.2	211.98	207.29	209.45	207.72	210.14	207.71	208.05	208.48	208.71	207.92	206.09	204.31	209.58	207.82	203.68	206.72	206.06	206.29	211.66	208.26	208.12	209.67	210.59	211	205.1	207.28	209.01	212.28	212.28	209.66	206.69	210.1	207.44
211.32	215.33	213.82	217.47	214.82	212.6	212.46	212.27	214.19	213.37	207.03	211.08	210.2	212.3	213.13	210.22	214.83	214.99	206.2	211.92	210.14	207.92	211.42	208.98	211.16	210.54	212.28	213.38	211.96	211.29	210.2	213.67	210.54	208.58	211.57	207.76	213.11	211.95	207.85	210.92	211.72	211.59	211.7	215.13	210.08	211.66	209.83	213.78	212.07	204.7
206.22	204.64	204.61	203.94	201.05	204.05	202.57	202.14	206.43	207.47	204.35	201.76	203.91	202.97	202.62	204.34	203	204.08	205.2	201.8	206.18	208.61	203.32	202.31	205.17	202.45	202.46	204.04	203.68	203.58	202.78	205.05	206.64	203.17	203.39	203.55	197.52	206.29	199.75	200.81	202.18	203.1	203.1	204.26	202.8	205.94	204.65	202.71	203.36	200.95
213.6	213.04	211.94	211.59	213.35	214.62	208.23	210.61	210.53	210.1	210.97	211.25	208.89	211.68	210.19	214.37	213.23	210.51	214.63	211.82	215.52	210.75	212.31	211.44	212.77	209.51	215.82	207.35	211.64	211.25	213.33	213.35	216.17	206.97	206.74	213.79	213.77	210.15	210.13	212.97	210.75	214.57	215.35	213.94	211	212.53	210.79	215.56	212.9	214.67
212.31	214.77	215.27	210.8	212.28	217.71	212.57	218.61	212.31	217.26	213.48	213.79	210.1	210.18	213.5	212.4	213.46	212.84	213.42	213.69	212.23	210.7	214.85	214.06	213.41	216	213.24	216.98	216.8	214.55	214.4	211.58	211.46	216.37	209.74	210.55	210.31	211.05	212.55	214.27	213.01	212.51	215.81	211.77	215.88	212.68	207.5	215.14	215.87	210.91
199.98	200.35	197.26	199.06	200.73	201.96	201.75	193.66	200.99	202.17	197.06	199.12	199.68	196.25	196.61	198.84	202.87	193.81	204.47	201.37	198.51	204.28	197.48	197.89	202.16	200.35	198.89	201.76	203.61	197.44	197.97	203.92	205.57	197.67	200.32	197.71	200.69	197.5	201.09	196.62	198.78	200.44	200.57	199.35	200.19	201.74	200.43	200.68	201.19	204.94
203.31	213.52	208.22	209.59	204.73	206.39	205.77	210.72	209.36	215.74	210.72	211.92	208.11	208.58	207.27	207.64	210.79	207.52	207.05	210.67	212.05	208.33	210.8	213.8	212.25	211.98	208.35	211.98	210.42	210.24	205.27	205.34	208.27	213.95	208.73	211.96	210.51	210.64	209.4	208.4	213.24	206.3	212.34	211	209.76	208.36	209.92	201.85	211.54	213.27
198.7	200.52	200.7	195.67	197.47	200.45	201.74	202.28	200.52	200.82	199.75	200.01	201.39	197.31	200.02	200.35	198.12	197.86	199.65	197.89	195.39	195.62	198.08	196.79	197.48	198.92	198.7	199.82	201.22	203.86	197.01	199.3	200.06	201.41	203.02	199.39	200.67	195.66	204.49	200.04	195.44	195.93	195.64	198.61	199.35	198.47	200.67	197.91	197.29	201.81
208.07	209.57	206.26	205.78	212.93	210.71	211.8	204.7	208.3	214.08	210.98	207.33	208.55	212.13	211.93	212.49	207.75	212.37	210.09	209.4	206.81	206.78	207.91	210.3	209.11	203.54	209.83	205.96	204.31	206.34	210.45	212.94	205.9	206.34	207.96	209.13	209.84	210.11	205.79	213.47	209.46	205.19	207	209.37	208.29	211.26	210.83	208.38	206.19	210.07
207.85	208.42	203.45	208.52	209.37	204.68	209	210.7	209.55	208.49	212.4	208.68	208.05	205.64	209.51	207.4	204.99	207.95	199.5	204.61	211.31	203.69	207.46	208.42	206.81	204.73	210.69	207.29	208.32	209.61	211.61	206.97	210.18	211.09	203.87	208.81	208.9	208.27	210.08	212.8	211.34	203.76	209.13	207.76	210.19	211.9	204.1	212.61	206.63	208.24
207	206.13	211.07	211.01	207.03	208.44	211.85	215.31	208.06	207.4	209.63	207.44	210.62	207.99	212.55	209.87	203.84	208.37	210.44	207.8	212.75	211.6	209.05	207.25	207.24	207.6	211.66	212.48	210.52	210.94	208.02	209.71	213.96	209.64	210.41	206.82	207.86	209.51	208.83	214.04	207.48	209.49	210.49	210.9	209.66	205.76	209.46	207.04	207.42	206.08
217.58	217.11	218.5	218.63	221.42	216.48	215.54	220.7	222.36	218.49	214.55	215.24	217.84	219.92	214.82	218.06	213.73	214.44	217.22	215.93	216.7	220.24	213.83	216.75	216.45	217.26	218.62	220.08	222.08	220.1	221.81	222.97	218.29	215.32	221.75	218.07	220.3	222.22	222.22	221.6	219.35	214.55	215.5	212.73	218.91	214.78	220.87	218.45	222.86	219.93
204.5	199.79	202.48	206.69	203.57	199.45	203.19	203.24	203.43	201.9	205.31	206.64	201.15	200.77	206.66	200.76	203.29	200.68	199.05	205.16	206.67	199.89	202.27	205.22	204.96	207.19	207.12	204.27	204.25	201.63	201.42	194.69	207.56	204.68	206.02	203.81	204.17	206.87	200.85	206.88	205.25	205.11	202.34	206.96	202.04	202.44	204.54	199.47	205.98	204.25
208.91	210.78	209.31	207.1	208.62	209.91	207.27	207.53	206.76	210.11	208.18	208.33	205.44	216.13	204.95	205.51	206.4	213.02	204.88	207.9	210.06	211.87	210.46	213.16	210.51	207.79	211.12	211.1	209.67	213.02	211.99	205.92	212.75	203.58	209.3	208.56	207.1	207.34	208.59	204.49	207.96	209.64	209.42	206.77	207.43	211.2	207.75	209.33	207.19	204.98
214.02	209.82	207.29	209.45	209.22	209.18	213.52	207.72	208.73	206.76	206.36	208.23	204.15	209.54	209.94	208.51	211.85	206.26	207.17	206.82	210.85	210.03	206.52	206.29	207.43	206.81	209.09	207.5	209.21	209.51	215.85	209.31	206.67	208.38	208.25	209.8	206.82	206.01	209.9	211	208.01	211.39	207.84	206.8	206.45	210.42	209.01	209.76	205.18	207.26
203.96	209.36	209.82	209.68	208.92	211.3	208.32	208.31	205.2	208.55	207.84	209.58	210.5	212.56	207.72	206.01	206.14	205.48	205.39	211.25	210.48	212.18	211.24	207.55	208.34	206.56	208.8	206.97	210.72	208.79	208.82	206.32	210.31	203.08	209.4	206.03	206.84	206.9	204.51	210.69	207.3	206.53	213.41	208.79	203.5	210.2	210.29	211.14	206.82	205.1
201.15	200.16	207.16	200.33	200.93	199.66	203.24	202.53	205.61	201.31	205.4	203.26	202.36	203.75	206.64	205.02	201.28	202.48	204.7	205.69	208.12	203.11	199.3	206.47	208.39	202.14	202.6	206.87	207.38	206.12	200.81	201.96	208.03	204.26	202.46	207.61	204.04	204.17	203.28	206.63	203.24	207.17	201.44	205.56	199.15	206.42	198.73	205.73	206.69	206.73
198.08	200.75	198.93	201.29	201.15	197.39	198.81	196.94	201.28	204.73	201.71	196.59	197.51	195.21	200.19	201.08	193.65	198.37	194.52	196.28	199.65	202.41	198.08	202.23	199.23	202.05	202.88	201.53	201.96	200.82	196.49	199.85	205.04	199.67	203.74	201.19	202.98	197.86	202.75	199.34	197.98	204.47	199.76	202.35	194.48	200.81	197.95	197.4	198.46	193.77
218.39	216.36	218.58	218.23	216.87	212.3	218.54	218.82	215.06	216.53	220.35	219.46	217.1	220.11	226.42	217.39	212.68	216.81	216.97	217.46	217.65	220.2	214.48	218.96	211.78	217.43	217.32	214.33	216.17	216.06	215.15	216.44	216.97	220.6	216.44	220.73	216.63	214.62	220.49	217.55	215.7	215.44	218.27	217.14	217.12	218.49	223.11	215.92	218.52	212.77
197.28	200.95	200.82	201.59	199.29	202.09	202.11	197.49	197.96	205.73	197.59	202.22	201.89	201.99	200.97	205.14	198.1	201.02	198.85	198.18	199.84	200.55	201.09	200.39	201.44	200.83	198.22	201.88	200.81	201.88	199.25	201.52	204.24	197.4	200.34	201.28	201	200.67	201.15	206.05	202.45	198.02	202.46	202.24	201.24	202.28	198.63	206.52	200.82	195.63
205.14	209.29	208.16	207.17	208.28	206.05	205.76	208.04	207.08	205.55	206.28	209.8	206.3	211.15	208.99	206.91	210.34	208.56	201.36	203.81	206.12	205.92	211.06	206.65	209.92	205.62	205.14	206.17	204.04	209.43	207.64	206.48	208.72	209	207.67	202.11	209.17	204.9	209.95	205.13	203.27	207.72	207.38	210.75	206.36	212	209.94	208.97	202.01	209.69
194.07	200.71	202.15	202.41	201.47	200.99	194.25	201	195.52	198.6	204.1	201.19	195.63	199.61	202.05	201.58	203.14	197.11	199.52	205.93	199.15	198.53	201.83	199.85	199.68	196.12	203.13	201.18	199.37	200.38	200.22	199.7	203.54	198.78	200.65	197.18	196.48	202.64	201.1	198.93	198.74	200	203.75	197.62	199.49	202.59	195.65	196.38	198.48	204.09
198.09	201.87	197.59	200.49	204.05	200.02	198.16	196.95	206.94	199.7	202.28	197.89	198.52	204.92	201.31	200.24	206.43	201	198.57	200.14	199.87	202.76	199.68	201.6	202.03	196.42	199.76	200.45	202.47	200.54	202.05	202.16	201.52	199.78	199.27	200.97	205.43	204.13	202.57	198.13	199.26	202.15	201.9	202.53	202.27	199.78	200.63	202.05	206.48	202.72
214.6	210.49	214.18	214.68	213.36	211.96	214.82	213.98	212.25	216.57	219.45	213.22	220.15	213.47	213.3	215.09	217.72	213.71	212.92	215.28	213.61	211.48	208.28	216.75	210.94	214.29	217.66	213.16	215.55	212.98	215.92	211.35	213.6	216.33	217.58	213.2	211.13	214.04	215.91	216.21	211.93	212.77	212.08	213.43	214.4	214.84	213.67	212.85	215.67	214.2
209.69	204.28	204.51	206.21	203.09	213.36	208.26	207.6	205.82	202.85	209.13	202.85	210.15	209.4	213.35	201.88	207.92	208.76	212.76	208.67	208.58	209.16	205.62	214.32	205.49	203.42	200.32	209.73	208.19	210.99	206.46	210.68	211.87	207.73	208.94	204.6	202.83	201.38	203.54	205.08	205.11	210.45	206.83	203.82	209.24	203.84	206.86	209.6	208.7	203.9
208.4	211.9	213.13	204.85	206.21	210.14	209.22	205.1	209.17	206.02	210.48	206.08	209.38	206.9	207.4	208.57	214.55	207.92	209.01	209.83	209.41	210.71	205.74	204.42	202.83	207.86	207.72	207.66	207.28	211.29	201.58	207.9	210.33	213.45	208.81	208.18	209.23	211.99	212.77	206.35	207.34	208.08	208	208.88	207.02	210.94	207.27	212.04	208.57	212.51
203.34	205.82	204.78	202.13	201.95	199.49	201.25	206.34	200.8	202.22	205.26	201.74	202.48	200.26	199.32	204.3	205.32	202.9	209.49	202.65	200.24	202.36	201.31	203.6	200.13	203.09	200.5	201.37	201.52	200.87	201.21	202.8	204.14	204.79	205.63	199.3	199.46	202.28	199.71	199.69	202.33	202.04	201.99	202.14	200.4	204.7	198.64	204.83	200.91	201.24
203.09	201.81	206.39	202.12	199.99	200.17	207	201.5	198.66	202.37	200.78	203.44	205.7	200.16	207.21	205.89	202.1	205.2	203.34	202.34	206.55	203.15	206.63	200.16	202.1	201.19	206.02	205.08	205.4	200.55	201.27	203.58	205.69	202.22	202.61	202.59	207.39	202.04	204.62	201.13	201.06	204.66	206.86	198.07	202.73	210.77	204	201.73	203.89	202.26
202.24	199.71	198.54	200.3	204.4	198.96	196.92	200.91	195.66	201.88	200.47	203.83	200.56	199.66	198.1	197.36	203.31	204.06	197.57	199.02	197.74	198.36	200.84	201.28	199.21	201.05	199.47	197.33	194.93	203	201.7	205.99	199.75	204.12	203.29	197.54	195.68	203.05	198.83	199.2	198.07	201.58	199.39	199.63	199.6	199.06	195.76	197.45	201.37	203.96
210.27	203.52	208.06	205.57	207.33	205.58	209.14	205.19	207.29	210.91	213.32	206.91	210.07	206.28	206.4	207.58	208.58	210.5	211.57	209.62	210.23	205.28	211.03	208.52	208.44	211.04	208.53	204.84	209.52	208.09	207.99	209.14	207.41	210.46	211.6	209.44	210.2	207.01	211.68	209.69	210.19	209.6	209.14	211.76	205.69	205.96	207.43	203.89	210.82	207.78
205	203.74	201.33	204.24	204.8	203.23	197.52	206.52	203.75	206.43	205.81	208	204.93	209.01	203.53	208.99	200.25	202.63	206.62	200.58	203.37	201.79	200.19	202.72	206.51	203.24	199.49	205.31	205.69	205.73	207.08	204.22	205.47	206.76	204.11	202.71	206.42	206.61	205.22	205.24	207.51	201.66	211.08	207.32	207.29	204.57	210.78	203.5	203.17	200.81
212.18	212.53	212.08	212.21	214.93	209.91	213.19	216.73	209.2	215.85	212.73	213.87	218.43	211.18	215.45	214.14	213.64	216.46	215.03	215.58	216.96	216.48	211.74	213.57	212.63	210.08	212.27	210.81	211.93	216.38	214.44	210.7	212.61	212.84	212.22	211.14	210.32	211.55	213.18	212.93	213.63	215.15	219.64	218.86	207.09	216.93	214.74	215.35	215.48	214.3
203.21	200.53	199.64	200.26	200.36	203.44	200.54	201.51	203.87	204.32	202.41	204.04	205.83	201.86	202.17	200.61	200.24	203	207.35	201.66	205.68	204.26	199.17	203.08	201.06	206.51	204.61	211.09	203.58	201.71	200.23	205.77	200.31	200.92	202.97	201.53	201.29	199.13	204.32	205.01	200.93	204.29	205.67	202.59	201.81	206.56	203.14	203.59	204.49	203.94
206.8	203.54	202.91	203.07	204.79	210.82	206.13	209.31	205.31	203.72	202.34	208.1	208.71	202.79	205.17	207.69	202.61	205.29	201.17	205.84	208.21	208.73	206.56	208.97	206.09	206.37	199.87	206.05	203.24	202.54	204.6	205.82	204.94	205.27	205.23	206.87	203.14	207.85	205.25	203.57	206.54	202.7	204.57	200.07	205.25	208.7	204.16	204.58	203.2	204.57
202.83	199.9	205.33	202.58	204.56	203.43	202.11	202.26	199.85	201.34	205.13	208.83	206.36	203.91	204.88	202.09	199.31	204.03	202.6	202.32	204.46	208.72	203.79	205.11	202.8	209.1	203.7	203.22	208.08	203.32	203.7	199.39	206.31	206.44	203.58	205.37	206.48	202.39	205.09	203.06	204.84	203.08	204.91	204.25	206.04	206.21	199.89	200.7	206.99	203.06
208.37	206.19	206.77	207.76	208.5	207.69	204.85	207.44	207.75	212.61	203.04	212.27	205.05	204.49	207.17	207.15	203.78	206.79	204.25	205.89	205.97	204.54	212.48	204.33	214.07	204.41	205.97	207.66	204.63	208.22	205.58	209.25	207.32	204.98	205.43	207.98	205.36	205.86	206.69	205.35	206.67	205.39	207.48	207.72	206.14	209	206.21	202.79	208.43	210.3
196.39	196.44	194.01	198.76	195.36	192.04	189.07	199.77	198.49	194.2	198.82	188.94	196.64	192.09	194.22	192.97	192.86	203.33	189.85	195.4	195.53	195.38	189.14	189.97	195.39	194.81	193.94	195.27	193.81	197.15	194.71	202.48	194.39	197.86	195.74	195.1	195.63	194.59	194.89	196.34	195.28	198.15	194.9	192.45	198.9	197.68	192.81	195.25	189.11	195.44
213.16	215.31	212.46	213.24	209.84	216.72	212.35	215.3	209.11	214.1	214.14	210.87	213.9	209.53	212.37	212.38	214.42	210.25	211.9	212.3	214.91	210.93	207.64	214.06	213.39	214.28	214.34	211.67	210.08	212.93	216.21	209.29	212.15	212.5	209.28	211.61	211.95	210.79	214.52	214.72	215.02	211.44	214.36	215.33	211.57	214.16	212.56	215.2	209.42	215.73
212.07	205.51	209.26	206.53	212.55	208.18	210.77	213.99	213.8	214.81	215.04	214.48	213.26	214.23	213.51	209.95	209.86	219.49	211.64	211.45	213.53	217.21	213.28	210.2	214.02	212.36	215.79	208.97	212.9	208.59	213.97	208.86	212.42	209.58	211.86	214.7	217.28	213.75	214.71	210.96	210.64	215.51	206.04	214.47	214.61	214.67	210.72	211.2	212.25	214.87
204.44	201.11	200.38	206.72	202.71	202.53	202.22	202.93	204.6	202.97	206.55	203.8	200.12	200.58	204.38	201.95	206.95	202.28	199.41	204.43	198.14	199.27	202.61	203.4	200.28	208.51	200.29	201.23	204.78	202.82	205.95	206.6	202.39	197.35	206.67	204.22	199.64	201.34	202.32	203.69	197.94	204.91	202.78	201.43	201.54	205.5	199.44	205.77	199.86	204.43
217.32	217.22	222.84	219.51	213.93	212.78	220.05	216.45	214.25	221.34	221.34	222.61	218	219.6	217.43	215.23	220.25	220.91	216.5	217.17	219.91	218.56	216.14	219.85	218.96	217	219.74	213.07	216.55	222.76	218.07	219.01	219.98	215.86	218.41	216.34	220.51	220.57	220.49	215.42	214.46	220.76	216.92	218.68	217.61	222.03	216.32	215.59	213.04	216.84
198.27	199.21	199.69	197.15	194.01	199.31	200.28	198.66	199.69	199.03	193.5	195.79	197.17	199.2	200.21	195.44	204.94	194.85	197.55	200.86	195.54	202.86	204.79	197.81	196.47	199.48	200.73	197.89	192.67	198.82	195.56	194.04	195.54	199.89	198.34	196.43	197.21	196.36	201.3	195.05	202.74	200.94	202.1	203.44	195.54	196.81	200.91	202.1	195.45	195.72
202.08	199.18	205.88	204.38	207.44	201.19	202.82	202.88	206.22	204.56	205.32	204.05	205.71	202.43	204.26	204.6	206.06	205.43	202.44	204.33	205.59	201.59	202.2	201.27	204.21	199.5	200.43	203.22	205.39	200.44	204.43	198.06	204.11	203.09	203.95	199.53	197.88	204.58	205.45	205.63	198.23	202.16	200.86	198.52	203.33	204.23	197.59	201.19	202.98	203.1
211.36	203.73	208.47	207.74	211.93	203.71	204.11	211.87	205.79	205.74	207.53	201.26	206	207.57	207.44	207.3	217.46	207.06	208.16	210.07	207.05	207.9	205.08	211.3	203.4	204.37	205.23	209.07	209.38	208.01	208.05	211.37	206.3	204.91	209.98	210	207.04	209.65	205.04	211.61	206.47	203.85	207.86	206.83	206.75	208.57	212.19	208.13	207.45	204.23
212.15	208.21	207.03	209.2	213.91	217.05	213.55	212.23	214.11	212.69	212.2	214.88	213.33	212.08	213.33	216.38	214.57	216.63	208.85	209.34	215.55	211.3	216.14	212.29	213.86	210.88	212.78	217.26	210.32	216.49	210.94	216.67	212.15	211.81	214.19	213.28	214.5	211.21	212.44	207.26	212.35	210.75	212.24	211.31	208.87	216.03	215.15	210.95	211.9	211.96
213.18	209.5	211.96	212.03	213.86	211.64	209.19	216.15	210.81	216.21	213.64	213.93	211.23	214.41	211.64	209.08	212.35	217.6	208.56	207.16	210.86	216.26	212.77	209.4	213.74	211.88	216.39	213.5	207.43	213.42	212.07	218.15	216.24	209.37	213.92	209.68	205.62	211.9	210.33	207.69	213.15	212.4	215.55	210.36	212.16	215.42	212.78	209.56	208.84	204.43
210.38	206.04	208.22	211.78	207.71	211.53	209.03	211.94	204.85	207.05	208.45	205.59	204.33	215.48	209.87	209.49	207.57	213.4	207.3	207.02	209.71	206.12	211.6	209.14	207.04	202.85	211.74	202.71	208.66	209.58	213.08	207.56	209.89	207.38	210.21	211.21	205.76	208.94	209.1	203.35	204.17	209.5	212.94	208.08	208.67	207.28	211.57	208.09	209.31	205.69
205.72	212.15	211.48	213.02	215.58	215.1	213.39	208.15	211.57	209.53	213.07	211.65	211.28	211.38	213.96	214.58	207.93	211.75	207.92	211.71	212.77	210.89	215.58	214.49	210.62	206.8	206.48	211.03	210.3	208.61	214.39	214.41	213.76	208.5	213.78	207.8	208.94	214.7	210.77	214.57	210.42	210.96	212.54	212.45	212.5	213.13	213.97	211.51	211.04	207.43
209.24	207.68	208.62	207.27	207.22	206.09	206.58	207.73	206.92	205.47	207.77	207.38	211.97	211.59	207.85	207.87	205.49	206.38	207.2	204.9	207.6	204.46	211.64	206.56	209.98	209.48	204.36	213.24	207.7	206.75	206.97	203.43	212.6	210.87	202.78	207.87	208.47	209.72	210.46	205.66	208.64	209.92	208.66	203.13	207.49	207.53	201.97	209.05	210.46	207.91
209.46	213.39	209.91	209.67	213.7	210.12	209.3	209.9	211.53	211.67	214.63	212.84	210.27	210.8	210.5	212.06	210.79	210.93	209.4	205.27	211.62	210.5	209.09	212.92	206.92	212.4	211.47	212.36	211.52	211.01	216.15	214.23	214.69	214.09	213.12	210.9	210.45	213.03	207.87	210.89	209.64	210.67	212.75	215.48	208.38	213.83	213	209.67	211.05	206.39
208.26	210.92	206.34	208.43	209.51	211.11	207.6	209.21	206.42	206.49	204.12	203.22	210.44	208.41	204.78	206.71	208.22	207.08	210.1	206.87	203.34	211.77	212.62	209.75	205.01	207.77	208.01	207.11	209.64	205.15	209.99	214.34	205.03	209.15	204.32	206.4	205.49	208.47	210	208.51	203.15	207.22	207.83	206.92	206.6	210.48	207.04	204.93	206.51	208.27
204.85	202.95	206.45	208.9	202.75	203.3	206.29	205.71	203.81	205.22	205.08	200.07	200.6	200.83	204.95	207.7	203.21	204.48	203.26	201.66	207.47	201.99	205.71	203.11	206.42	200.94	203.15	206.24	201.38	202.97	206.2	209.32	205.63	209.56	208	201.46	203.39	202.42	202.33	204.61	198.15	203.96	206.42	201.56	204.11	201.96	204.74	204.93	206.12	202.28
215.39	211.45	211.01	207.77	210.56	208.26	211.6	213.42	209.81	209.92	212.62	207.87	208.2	210.55	213.32	209.68	209.39	207.99	213.9	207.24	212.27	214.93	207.85	214.12	209.8	210.38	208.33	211.86	208.39	210.69	217.66	212.66	216.03	213.23	212.15	210.34	210.83	215.41	210.82	213.32	206.08	208.28	214.11	210.86	213.86	211.29	210.18	208.81	209.92	214.6
222.04	212.55	213.7	220.63	219.19	219.03	218.67	217.11	220.77	218.9	221.12	216.85	218.86	221.87	221.5	219.18	214.3	216.78	216.98	215.03	217.4	217.61	214.48	218.83	223.29	221.04	220.95	215.03	213.33	218.46	218.02	218.4	215.85	216.58	217.55	210.48	222.08	217.86	217.38	218.22	218.07	220.06	218.49	218.28	213.02	215.69	220.25	217.59	217.49	217.61
211.21	206.44	211.57	209.48	214.69	209.07	209.56	213.81	212.44	212.48	215.56	210.28	211.47	209.87	212.88	210.76	210.08	214.75	213.69	211.15	211.9	208.91	214.3	207.74	212.94	211.35	207.81	213.87	213.89	212.38	214.17	212.74	207.14	212.99	212.78	211.87	205.46	207.81	214.41	209.01	210.7	210.75	210.02	219.25	211.57	210.46	210.02	210.04	207.8	208.7
208.58	209.96	207.65	207	211.44	210.61	206.23	208.99	205.72	211.38	206.82	203.03	210.5	203.84	212.25	209.73	206.5	210.07	209.48	211.09	206.5	211.59	210.97	208.99	205.13	212.56	207.24	209.08	207.15	207.06	214.82	210.6	209.58	211.6	210.01	206.58	207.61	210.2	211.93	212.85	208.16	210.75	206.56	208.8	210.33	213.29	206.94	207.5	211.24	214.73
208.43	205.34	203.05	201.13	206.18	202.26	199.32	207.93	203.29	205.68	203.48	202.46	205.11	201.84	200.11	199.44	203.11	205.55	202.66	208.62	204.77	201.9	208.24	206.8	203.02	203.65	207.42	202.08	202.23	205.22	206.9	202.45	204.27	203.77	201.81	203.74	204.15	207.65	204.37	202.85	203.7	204.28	203.51	207.69	198.52	204.31	205.47	206.76	204.35	203.64
189.93	196.31	194.41	195.8	200.09	194.25	196.16	196.03	192.44	192.1	195.55	193.64	198.31	199.02	192.58	192.84	196.99	190.97	199.05	193.13	196.19	196	195.37	193.63	193.7	195.06	193.71	194.95	199.78	198	196.09	195.39	196.71	198.74	197.18	193	194.76	198.11	196.44	192.97	195.7	193.47	197.12	195.59	196.18	192.51	199.14	193.92	198.63	196.69
204.23	199.11	200.82	205.1	202.31	202.07	198.86	206.78	203.3	208.19	206.84	200.26	205.31	199.07	204.34	201.02	202.11	202.92	199.96	201.53	200.56	203.86	202.62	204.77	204.56	201.97	196.01	201.84	201.78	204.61	204	203.8	204.18	204.69	204.34	202.07	202.43	202.34	203.35	202.9	205.23	203.41	200.44	203.16	199.21	200.66	205.71	203.01	204.17	201.71
206.19	206.16	207.34	205.44	204.62	206.59	209.26	208.43	207.68	211.33	204.96	206.07	206.28	209.5	206.66	207.82	204.05	206.6	206.98	205.32	206.73	203	206.16	204.95	207.85	209.45	203.36	204.01	204.28	205.27	201.1	205.76	205.67	203.92	208.17	208.42	211.97	205.44	204.63	208.69	204.6	202.42	206.69	205.05	209.67	205.58	204.67	205.7	209.64	205.66
202.52	199.38	201.19	201.84	203.49	201.6	204.42	204.54	202.39	206.4	203.95	201.62	204.76	204.83	200.36	198.61	203.74	202.82	205.66	200.67	200.2	203.56	200.08	205.79	201.03	204.92	199.58	200.93	199.98	201.28	199.2	202.17	201.61	203.29	200.07	200.68	200.24	205.52	204.52	206.81	204.38	201.41	201.65	199.29	198.84	200.69	201.13	202.26	201.23	198.03
212.24	204.74	204.01	207.46	203.82	205.36	209.2	213.1	212.08	206.32	210.47	207.81	208.16	200.6	207.87	207.27	203.34	212.05	207.35	211.07	207.33	209.44	209.84	206.94	205.58	207.11	209.54	208.88	210.31	209.85	209.39	209.23	211.54	210.22	208.14	205.91	209.22	199.96	208.82	205.91	209.96	208.8	209.49	208.51	207.96	207.42	212.16	210.27	208.17	206.1
202.67	206.79	204.58	204.07	205.82	201.81	199.11	201.31	202.85	204.71	203.49	203.63	202.8	205.42	204.12	202.7	203.93	204.03	206.09	200.7	200.65	204.39	202.5	201.49	199.76	199.77	204.26	200.82	206.08	203.39	205.68	203.16	205.18	201.5	202.34	201.44	204.93	201.75	204.78	202.79	205.69	203.75	202.42	201.6	201.69	204.2	204.57	200.84	202.34	205.42
212.18	219.04	216.77	217.46	214.91	218.24	218.6	216.05	220.5	217.87	220.56	216.3	213.72	215.11	219.09	219.13	219.72	214.07	212.05	214.96	218.48	216.05	222.7	214.61	213.69	217.76	214.33	216.29	217.95	220.34	213.63	218.18	214.13	214.48	215.45	214.43	217.36	214.14	214.5	215.29	216.55	216.45	215.03	219.33	216.46	213.63	216.54	217.09	213.59	217.89
204.21	206.62	203.36	205.49	206.67	207.73	208.28	205.78	209.53	205.48	203.51	207.34	205.74	201.25	201.48	204.96	200.94	202.11	205.34	207.92	205.48	202.27	207.7	206.19	207.89	201.07	206.84	207.01	206.25	207.83	203.57	205.79	205.59	203.87	205.44	202.99	206.29	206.37	205.26	202.37	206.25	205.67	208.49	208.01	203	206.52	205.83	203.97	202.4	206.82
219.06	213.64	206.17	212.2	208.43	211.18	210.13	209.66	213.04	210.29	214.58	207.53	206.98	212.9	214.47	213.54	206.73	210.07	208	211.75	210.41	212.51	213.03	213.52	213.53	214.42	209.04	210.75	214.61	212.97	213.09	212.54	213.13	207.16	212.37	214.43	214.14	212.41	212.55	208.75	208.33	212.74	211.47	218.97	214.01	212.4	212.95	211.92	211.48	210.53
207	209.9	209.07	203.42	211.7	212.68	206.58	210.69	208.17	205.92	202.18	211.07	202.18	201.16	209.94	204.28	207.09	215.94	204.16	207.15	207.39	211.26	206.52	210.53	210.01	205.26	206.23	210.21	208	205.32	206.15	208.59	210.18	205.36	213.84	210.01	207.19	208.03	206.65	208.02	205.3	204.49	205.5	205.87	208.24	207.41	205.03	210.53	213.01	209.25
210.92	210.97	207.9	207.87	204.12	207.52	207.11	210.12	208.04	207.85	212.52	208.44	206.12	211.39	209.9	209.32	207.64	209.86	210	210.26	204.73	207.31	212.82	207.27	206.68	208.57	208.12	208.63	211.78	208.31	205.48	205.51	207.09	210.67	205.32	203.65	209.9	211.06	205.7	206.3	205.68	212.51	209.62	208.6	207.15	209.62	207.5	209.89	207.52	204.92
204.29	206.94	199.68	204.46	204.07	206.34	205.01	209.8	207.02	205.5	205.35	201.42	205.71	209.14	198.18	206.56	208.33	203.06	204.41	204.77	206.55	204.93	203.69	205.2	205.86	206.92	208.65	207	204.91	203.24	202.94	205.52	202.77	207.49	202.95	208.67	206	204.03	197.95	206.22	211.6	207.7	208.44	204.87	204.66	207.39	203.72	206.85	208.45	201.64
205.01	207.56	209.47	209.08	210.98	206.3	212.24	212.98	206.5	210.85	206.51	209.1	205.72	210.69	209.13	211.21	208.64	206.8	206.41	208.55	209.28	211.14	212.8	209.44	210.72	209.79	208.81	210.95	212.2	208.76	206.45	211.86	209.73	206.64	205.87	211.95	205.82	207.87	208.22	207.7	206.05	209.51	204.16	212.23	209.92	208.62	211.93	208.58	209.9	207.9
205.81	203.99	199.48	206.85	204.3	198.83	197.14	200.46	200.04	204.71	202.51	201.92	202.65	201.32	203.32	205.02	206.37	207.86	206.9	201.42	204.29	204.52	205.07	200.64	199.8	200.17	204.47	199.47	201.66	203.13	202.79	203.66	205.6	201.72	202.39	203.45	205.68	203.61	201.44	198.76	205.59	199.46	200.86	204.49	205.48	203	205.92	203.07	202.23	201.84
211.54	217.05	213.29	211.96	213.74	212.62	210.87	214.85	209.9	215.02	213.66	210.35	212.86	213.84	207.7	211.43	211.14	210.74	209.52	210.19	211.54	209.79	210.73	212.18	217.11	211.22	211.81	209.08	211.2	210.56	214.28	211.84	214.71	212.58	209.22	210.19	210.91	213.69	215.79	208.38	213.39	212.43	210.09	209.36	208.49	210.37	210.83	207.85	212.25	212.17
198.85	206.82	201.07	201.28	207.23	205.01	203.34	205.6	206.02	207.07	202.09	208.35	200.97	208.05	205.74	203.87	206.46	203.94	202.21	200.49	207.17	207.13	203.53	200.97	205.14	206.77	203.43	200.75	203.12	201.71	203.17	202.03	203.35	205.46	204.35	205.47	200.27	201.75	205.5	203.25	205.92	204.29	205.18	202.52	208.66	202.27	202.27	204.41	206.84	205.38
219.7	211.89	216.13	213.85	212.65	213.02	212.44	212.84	213.91	213.57	218.87	211.85	210.81	214.18	213.4	218.27	217.99	212.64	213	216.21	209.51	217.7	207.38	213.18	215.79	216.74	215.56	211.03	214.92	213.1	209.87	216.72	208.81	213.15	216.43	214.23	213.37	218.67	212.33	207.25	211.25	215.08	209.77	213.3	213.92	214.93	219.88	214.46	216.31	213.5
205.69	206.69	205.94	209.24	207.57	211.14	206.89	206.51	206.69	210.42	205.79	209.65	211.8	203.71	208.81	210.11	215.15	207.32	207.83	208.3	206.99	206.04	207.3	213.24	203.55	210.84	211.14	209.05	202.27	211.93	210.95	207.68	206.8	209.5	206.43	210.05	210.3	205.33	207.99	209.94	209.27	210.89	211.34	208.09	204.9	204.38	208.08	205.93	207.31	204.21
207.56	205.77	208.65	200.46	204.66	210.01	206.42	203.54	204.91	203.9	211.35	206	207.76	206.39	208.85	205.01	204.94	212.44	207.49	210.44	206.41	207.77	206.95	206.31	206.1	203.83	207.01	207.4	207.77	203.16	208.83	205.81	208.22	204.61	209	203.09	203.2	207.29	201.37	205.93	205.27	204.95	206.21	207.23	202.68	204.98	212.87	208.63	207.78	212
210.71	211.08	212.01	215.14	213.55	211	212.3	212.73	208.76	216.1	207.99	213.28	212.76	212.33	213.32	214.13	213.95	208.91	210.38	206.39	209.82	206.14	212.66	206.57	213.43	211.55	213.16	208.84	211.09	210.5	213.17	208.36	209.31	211.49	218.67	210.28	214.27	208.57	209.71	213.16	211.29	212.73	212.28	212.74	213.44	211.53	211.95	212.91	208.32	215.25
197.2	202.73	196.4	201.84	196.01	199.25	197.71	203.22	199.02	198.9	198.95	199.77	199.25	199.04	203.82	204.12	202.22	199	203.12	207.66	201.1	198.72	206.05	202.45	199.14	201.56	201.14	203.57	200.04	200.71	202.11	202.19	200.04	202.69	198.6	197.92	201.44	200.91	200.68	199.88	201.84	194.96	200.28	203.81	196.2	200	204.25	202.36	204.02	202.86
213.18	210.74	210.54	210.25	208.46	205.92	204.89	208.21	210.56	206.8	206.34	205.96	203.28	207.85	208.5	212.33	203.4	204.16	209.55	206.3	208.01	205.14	208.53	209.49	210.87	207.82	209.15	209.48	208.97	206.42	210.56	209.7	205.54	211.2	208.54	209.94	210.86	204.47	210.69	207.95	207.7	207.81	205.61	207.19	214.08	213.43	211.83	208.13	210.85	205.82
209.45	204.71	206.86	207.91	205.97	206.34	207.99	200.79	210.69	208.11	207.57	206.83	201.01	204.9	205.01	209.24	204.96	207.84	205.45	208.58	204.14	205.18	203.15	208.44	206.32	205.43	204	206.21	206.39	206.3	207.48	208.31	207.56	207.71	205.08	205.36	210.9	205.88	204.01	205.47	205.06	206.66	207	207.55	209.36	203.86	204.98	205.32	207.92	203.53
205.78	203.77	199.21	202.13	205.22	201.04	202.42	202.91	205.07	206.6	206.2	206.01	203.17	207.03	205.21	202.89	200.59	202.71	204.79	204.57	202.18	205.28	206.42	200.33	204.8	209.68	204.21	207.9	203.7	202.77	203.2	200.88	203.27	208.43	200.92	199	201.67	203.85	205.78	199.55	206.29	201.69	201.11	204.53	199.88	204.48	208.16	201.14	200.84	204.32
197.96	200.38	197.98	202.21	198.75	195.11	199.24	199.52	200.15	199.61	198.38	196.12	195.87	199.59	195.22	196.47	197.93	197.39	196.02	197.8	197.82	197.42	198.9	200.9	197.91	199.14	199.86	199.77	200.08	193.32	205.98	197.86	197.9	199.63	199.2	203.49	199.5	198.78	193.72	199.22	192.65	200.14	195.94	197.14	202.33	197.25	200.78	199.67	202.02	202.78
200.74	203.64	200.28	200.43	202.49	204.96	203.08	202.19	204.07	208.68	208.79	200.73	202.95	204.58	200.99	202.38	207.26	203.68	203.06	199.78	199.15	202.42	206.13	203.85	201.77	202.92	201.98	202.46	203.02	201.75	203.97	201.69	201.6	200.97	205.4	196.76	207.88	201.51	202.2	199.19	201.73	200.83	201.6	197.34	203.2	197.55	203.65	203.74	201.99	206.36
203.22	209.9	207.6	207.14	208.09	209.01	211.2	208.01	205.75	205.58	208.24	202.76	208.61	207.07	207.12	209.58	211.22	212.94	210.23	210.31	209.52	203.94	209.4	208.92	205.83	206.87	209.09	212.41	209.35	208	206.68	209.62	217.02	205.42	210.24	207.67	209.04	209.98	207.29	206.95	207.22	208.92	204.69	204.28	203.51	208.61	207.66	209.7	207.34	209.23
196.63	200.37	200.32	199.28	194.19	201.83	198.8	193.76	199.86	198.26	198.25	198.82	201.28	199.89	199.49	197.38	199.47	193.76	201.26	196.32	199.05	196.95	199.91	198.26	197.12	198.28	204.58	195.63	203.21	201.31	202.28	197.21	198.6	202.55	197.49	195.86	198.34	202.8	202.16	197.12	195.58	198.11	199.9	197.87	201.81	198.73	202.31	196.93	201.23	197.67
219.11	216.21	219.26	217.85	213.01	216.41	219.6	214.43	216.39	220.45	221.34	215.24	215.93	219	216.66	217.42	217.32	214.5	214.97	215.71	221.57	220.06	213.7	219.91	219.05	216.01	218.28	216.11	218.38	212.45	216.42	217.85	219.63	218.64	220.5	218.27	219.78	217.84	216	213.91	215.64	212.97	219.67	216.25	218.43	215.7	221.53	219.06	220.85	213.27
210.16	206.88	207.4	207.47	208.99	207.37	207.83	206.16	208.16	201.44	206.78	209.99	209.27	207.44	209.76	207.01	205.92	207.66	209.16	205.64	209.28	205.15	204.57	206.86	205.67	207.15	207.44	211.4	203.59	206.07	213.72	212.81	208.25	210.47	207.72	207.65	210.72	208.47	207.52	204.49	210.7	210.72	207.43	205.99	207.06	208.5	211.31	210.12	207.96	207.1
196.73	197.4	203.1	197.84	203.27	200.82	200.82	200.1	199.54	198.81	202	202.74	201.39	203.48	189.72	201.28	195.94	197.91	200.3	199.74	197.12	198.9	202.08	200.22	202.19	199.78	200.78	197.28	197.4	199.41	197.74	199.45	196.63	201.37	200.04	197.71	201.05	200.22	200.28	201.75	200.64	200.99	197.51	201.56	199.07	203.31	205.45	203.21	199.72	196.41
209.95	205.44	209.51	206.72	212.65	208.14	202.87	204.01	211.98	214.27	204.91	209.62	211.14	205.64	208.71	210.09	211.35	207.93	206.84	206.51	209.45	205.42	205.74	209.34	207.88	203.86	209.02	207.71	202.69	208.05	209.28	200.49	209.18	208.19	214.12	212.24	210.16	207.37	210.15	212.51	210.64	205.65	212.9	204.38	202.4	206.83	208.77	208.92	208.47	205.31
209.24	211.57	202.38	210	202.66	211.24	208.67	206.3	211.18	207.21	207.64	205.55	204.34	208.33	205.84	210.21	210.64	205.32	208.04	210.15	206.08	211.29	208.62	204.3	212.99	208	210.24	208.92	210.54	208	210.1	208.7	211.82	207.4	211.6	206.21	209.7	207.9	203.95	207.55	208.32	206.04	212.31	208.44	204.44	210.55	209.11	206.18	206.66	209.24
193.32	192.28	195.22	192.78	196.95	195.08	197.18	193.93	193.56	196.91	190.43	200.07	194.58	194.13	196.24	191.59	193.05	196.15	190.21	190.41	195.35	194.98	193.47	194.1	194.39	193.14	194.59	195.54	192.82	191.14	191.04	195.13	196.2	196.59	195.45	196.67	188.63	191.59	193.28	192.52	195.89	192.27	192.91	187.99	191.62	189.96	195.67	190.66	193.87	193.01
207.43	201.72	200.44	202.43	205.85	198.66	203.58	205.89	201.08	200.7	203.97	203.61	204.64	209.3	203.02	200.47	202.98	199.43	198.11	204.96	207.22	198.63	208.4	205.01	204.02	201.76	201.9	204.87	207.61	204.56	205.13	205.06	204.76	202.95	204.57	202.56	198.64	205.9	201.95	198.98	202.22	205.31	202.4	204.33	202.49	204.96	207.21	205.68	203.77	202.85
204.9	207.02	213.25	206.49	207.8	203.43	206.79	205.3	207.07	208.65	209.23	205.54	201.91	210.65	208.75	210	206.75	208.31	208.15	204.16	206.68	208.79	207.66	205.95	208.74	205.84	206.15	203.03	207.82	204.63	202.2	207.1	209.39	206.79	209.87	204.45	204.68	205.53	209.53	208.79	205	207.2	206.09	203.78	206.64	211.09	202.49	210.49	204.7	204.45
207.05	207.93	210.86	212.13	208.61	206.45	210.89	211.69	212.89	205.51	206.96	201.67	211.47	209.56	208.14	207.31	209.82	212.46	206.16	208.98	205.49	204.44	205.4	212.52	207.68	210.39	209.91	201.66	203.58	207.5	207.75	210.8	207.61	209.23	208.73	203.31	209.37	207.68	207.98	207.08	213.19	210.68	210.77	208.13	214.04	213.26	206.64	212.97	210.08	204.52
200.15	202.11	205.09	203.51	204.3	199.52	207.24	203.75	202.47	203.51	205.52	200.15	201.41	204.33	204.5	203.65	201.06	202.69	202.94	204.75	204.15	202.88	206.2	202.94	203	198.84	201.65	201.85	205.13	202.16	207.65	202.26	201.42	201.64	207.7	199.91	202.24	204.19	207.85	201.09	203.82	203.72	204.01	200.42	202.52	205.3	201.15	206.68	206.83	203.15
195.4	199.7	194.85	201.46	197.19	196.84	200.16	196.83	193.87	198.92	199.52	200.49	198.82	199.69	194.42	194.75	202.21	200.86	197.21	197.35	200.63	203.98	195.68	195.85	198.76	199.93	202.33	198.68	194.29	198.1	197.32	194.45	199.24	200.28	197.08	197.69	198.06	198.58	197.19	201.04	203.57	199.32	199.46	197.18	198.32	198.56	197.51	198.11	188.83	204.35
207.4	205.22	207.38	210.88	207.21	205.05	209.03	213.98	208.95	209.9	213.09	204.93	206.36	208.44	207.96	202.62	209.08	209.44	209.23	205.71	211.16	208.38	206.59	216.96	208.83	207.38	206.69	205.49	207.42	207.64	210.08	210.24	204.33	208.6	205.93	214.9	205.69	205.78	204.77	207.05	208.98	211.8	206.68	208.64	206.54	210.3	204.22	208.49	207.34	206.68
209.12	206.98	206.2	204.11	207.91	205.01	206.69	202.59	214.43	209.67	209.87	209.73	207.65	206.67	211.62	207.02	208.85	211.37	207.93	211.11	207	209.21	212.04	212.25	206.5	208.14	212.32	205.4	205.46	207.73	211.67	208.5	208.15	209.74	212.34	209.64	210.04	204.09	207.82	210.68	211.72	206.78	205.51	209.35	214.42	210.7	206.55	210.01	208.65	203.98
207.25	205.8	210.93	208.52	209.26	210.13	211.8	204.04	210.15	208.49	210.72	210.39	208.13	206.63	207.36	211.11	205.62	210.88	211.44	207.08	208.93	208.98	209.42	214.17	210.06	212.26	208.44	210.6	209.52	208.26	208.94	207.4	207.42	211.46	206.83	207.95	210.47	208.53	208.29	211.22	205.65	205.99	209.94	207.06	212.1	210.47	209.03	206.53	209.53	212.53
213.77	214.15	212.6	211.23	213.8	209.33	209.9	209.82	209.27	214.85	215.11	214.25	213.2	209.76	213.45	214.49	210.72	209.96	214.08	206.5	218.16	213.55	214.34	210.92	214.84	213.07	212.02	208.74	209.98	213.7	212.64	211.91	208.25	208.82	206.63	211.44	214.02	213.97	210.82	211.02	211.47	213.42	211.42	209.66	214.82	208.47	208.12	212.39	211.68	214.48
209.6	214.87	214.22	214.81	216.05	214.53	212.55	207.42	212.33	210.05	214.11	215.93	215.28	212.22	218.49	215.79	218.42	214.97	217.06	219.48	208.56	214.12	214.07	216.54	213.62	214.04	217.07	216.22	213.98	214.6	205.97	212.1	213.28	208.78	214.39	216.33	219.1	211.22	209.56	212.44	213.27	212.7	214.05	213.75	215.15	212.09	213.89	219.18	208.12	213.85
201.72	203.33	200.37	202.05	198.48	204.78	201.82	201.83	201.21	198.96	201.22	197.07	200.71	201.28	202.02	198.02	199.4	199.08	200.16	204	199.93	199.92	200.19	200.62	203.02	196.53	203.03	202.04	194.46	196.69	203.88	205.04	197.16	198.6	199.94	202.2	195.56	202.34	198.76	199.29	198.87	201.41	200	202.44	202.19	200.33	199.87	198.63	197.45	201.13
209.16	204.72	206.9	210.19	204.65	209.63	204.64	207.89	209.76	207.4	210.97	207.57	211.55	207.13	212.63	212.05	209.72	206.32	212.55	207.57	209.3	208.69	208.51	209.4	208.59	208.03	211.89	209.04	209.2	211.23	212.31	208.57	209.18	211.13	207.14	206.79	206.16	204.58	208.97	206.55	210.42	211.82	212.8	208.95	208.78	208.7	207.88	208.95	204.71	209.01
209.03	211.76	209.25	210.13	211.13	215.6	219.3	208.34	214.99	212.58	213.93	212.58	210.23	211.41	211.1	213.71	210.73	206.66	209.88	211.6	213.28	216.28	210.74	212.77	214.29	209.26	216.3	212.11	213.1	213.88	213.79	209.84	211.47	212.02	215.89	207.94	204.95	212.5	210.19	211.47	211.08	215.86	207.9	212.55	213.51	209.53	211.86	209.67	211.89	208.6
220.73	217.6	218.05	215.12	216.92	215.74	215.74	217.53	215.4	217.47	214.39	217.63	210.19	219.35	213.82	212.05	215.19	211.21	215.97	218.81	215.87	216.98	213.66	218.63	213.61	216.17	217.96	219.8	212.31	211.1	217.6	216.93	215.27	214.9	211.85	213.24	217.65	212.32	214.2	214.5	216.35	215.42	215.74	220.75	222.46	212.56	216.9	212.03	218.72	220.68
196.98	203.66	203.24	205.43	207.22	205.06	202.4	204.04	207.62	201.88	206.02	203.58	205.62	200.93	202.69	204.05	205.06	201.69	204.23	200.65	204.28	203.23	202.66	205.38	205.05	203.69	207.46	202.07	210.41	201.02	202.34	201.9	208.13	208.07	205.42	202.45	203.57	204.97	205.35	201.79	210.11	204.64	200.61	202.67	200.67	204.26	205.04	201.14	205.26	206.4
203	199.47	206.04	208.89	206.22	200.55	203.71	207.93	204.62	201.81	204.64	202.35	207.45	205.32	204.66	202.85	205.62	201.14	201.76	199.33	204.65	203.61	202.54	203.19	204.11	203.33	205.79	206.92	204.27	201.83	200.2	199.18	205.45	206.81	207.78	201.77	203.66	206.04	206.41	206.15	203.9	202.59	202.63	201.29	205.67	205.91	199.99	200.52	207.05	204.95
206.41	205.72	203.83	204.87	204.52	206.63	205.4	200.32	200.99	197.17	208.72	205.93	203.48	203.5	199.48	201.65	205.67	201.94	201.6	201.99	204.11	201.5	204.71	201.77	206.61	202.73	199.28	205	204.13	206.93	198.4	204.39	206.26	205.68	204.54	203.25	205.4	197.22	212.28	204.65	201.66	205	209.66	201	202.56	203.68	203.79	201.72	203.77	206.32
199.77	199.08	197.3	202.44	200.1	203.22	201.63	196.52	203.69	200.19	198.62	205.61	203.6	199.63	200.75	202	201.89	197.79	199.44	200.2	204.11	197.99	199.3	198.79	204.07	196.35	203.03	202.69	195.14	197.52	199.53	199.2	199.95	200.07	198.61	199.76	198.91	198.16	195.49	194.74	202.13	204.25	204.96	203.03	197.18	200.14	203.12	198.01	199.83	201.61
200.26	200.23	202.84	205.09	203.48	202.49	202.45	201.55	201.11	200.67	204.54	202.04	203.81	200.72	201.65	204.04	200.22	203.53	201.43	204.24	204.44	201.91	204.96	210.06	197.85	202.98	205.6	204.87	204.61	201.04	198.95	199.79	197.09	204.07	203.77	203.69	199.8	203.41	202.15	205.32	202.7	197.32	199.79	201.07	202.11	200.54	200.97	203.39	202.85	204.16
212.43	207.99	213.08	209.57	212.43	207.4	208.44	206.81	209.82	207.91	204.88	207.1	210.51	209.81	213.03	211.07	204.58	207.46	208.32	209.98	210.43	213.59	210.09	208.31	210.2	205.87	207.56	209.92	209.1	207.99	211.73	208.78	208.56	212.65	207.32	212.63	209.41	208.18	209.43	208.79	207.76	206.57	207.23	211.4	208.71	206.13	207.68	211.02	206.5	207.5
200.06	205.11	202.82	201.74	206.26	204.86	208.11	199.64	202.03	201.93	199.24	202.28	203.79	206.47	203.58	206.01	204.03	198.08	201.44	202.74	199.76	210.24	204.65	206.08	203.76	207.08	203.38	203.15	213.72	203.19	203.16	206.62	203.32	206.18	205.42	203.11	204.88	203.26	200.14	206.79	206.5	203.72	204.74	203.45	201.72	201.55	206.41	199.59	201.85	202.8
215.65	217.71	217.05	220.5	218.53	214.74	216.39	214.67	217.05	219.06	217.66	212.5	217.13	213.8	216.48	221.81	218.69	218.21	216.54	215.66	215.67	219.25	216.25	216.83	213.93	216.61	211.98	216.94	220.81	222.45	217.36	216.54	213.72	219.89	218.52	214.79	217.64	218.26	217.04	222.29	217.09	217.96	218.23	220.95	215.91	218.1	213.68	221.04	217.91	214.81
201.13	202.59	200.39	208.41	203.9	201.86	207.53	199.94	202.66	205.83	204.21	200.24	203.63	204.91	204.61	204.55	204.88	205.26	198.22	204.33	201.86	205.12	198.24	208.77	201.7	202.18	201.21	198.69	203.47	198.92	206.03	204.04	202.71	204.43	203.7	201.18	204.28	204.85	205.78	199.31	204.89	205.78	203.74	203.31	202.49	200.74	200.33	203.22	203.27	204.02
208.04	207.57	208.08	206.05	206.88	211.51	205.04	205.97	204.88	210.05	209.89	204.74	208.94	208.72	210.45	205.02	205	206.03	212.94	209.63	208.99	207.55	206.04	206.9	207.92	208.68	206.35	208.71	210.33	211.22	211.39	210.14	216.94	211.03	210.44	204.86	207.73	210.56	208.98	203.94	211.88	206.43	208.41	208.81	211.29	206.34	210.14	209.28	207.83	209.18
207.28	207.13	209.3	206.96	207.62	205.2	209.09	210.76	208.94	210.84	203.64	204.64	207.93	211.12	210.15	209.39	207.67	211.87	207.68	206.16	210	206.19	210.62	207.75	207.13	207.61	205.24	207.18	207.76	207.6	210.11	209.1	207.31	208.34	208.18	207.24	206.31	204.69	209.03	212.36	207.18	204.37	208.39	207.09	207.08	208.74	203.58	206.5	208.14	208.57
206.21	202.47	202.85	204.15	207.32	206.43	203.51	207.16	203.92	207.91	200.3	203.29	202.24	203.79	206.04	201.33	203.99	203.72	201.35	204.07	202.56	203.07	200.79	201.98	204.74	204	199.03	207.04	205.97	203.8	204.84	204.74	204.38	202.28	207.39	205.55	205.2	201.76	200.39	208.22	204.11	199.47	205.65	203.95	200.5	202.73	203.95	199.5	199.51	205.7
198.31	201.53	202.13	203.17	203.31	204.71	201.35	206.4	201.23	202.18	204.1	201.74	203.56	201.75	203.28	199.2	205.7	206.07	203.69	204.02	202.29	207.83	201.32	204.66	199.92	203.39	200.41	196.18	206.4	201.61	201.75	198.87	203.67	200.01	205.32	199.28	203.52	200.18	199.48	200.19	201.85	208.44	203.77	204.43	199.81	202.27	203.81	202.48	202.06	203.41
211.17	215.17	211.52	211.69	206.93	209.89	207.12	212.69	208	208.59	207.46	214.82	211.79	208.51	211	213.04	215.08	212.8	210.06	210.05	207.42	212.57	211.26	210.36	211.73	209	213.47	210.24	213.12	212.67	209.35	209.12	213.49	211.25	209.56	207.06	210.56	213.31	212.84	214.72	210.19	209.88	212.94	209.38	213.39	214.24	209.32	214.33	213.09	208.64
207.73	205.3	206.97	206.93	203.89	207.87	209.43	202.48	209.76	204.89	207.72	205.83	207.3	211.08	204.32	208.4	207.28	209.34	210.82	206.35	211.84	208.54	206.81	211.59	211.08	206.92	206.79	203.3	202.4	206.1	202.92	202.35	203.73	204.07	212.59	205.74	203.18	206.19	212.66	210.43	207.83	206.88	205.94	204	208.6	206.03	206.99	207.13	207.99	205.11
209.89	215.35	216.11	212.93	210.67	213.28	214.56	209.62	213.73	215.23	213.77	212.54	211.95	217.19	211.95	212.88	214.67	213.23	205.08	212.76	215.68	215.31	208.5	211.52	209.08	211.59	212.17	215.44	217.3	210.43	211.44	211.46	210.15	216.73	213.48	209.76	214.52	214.56	209.67	210.18	216.07	208.36	211.56	212.7	213.29	205.29	211.09	212.41	214.85	214.97
206.7	204.8	212.17	207.01	206.68	209.27	203.68	209.19	207.65	209.36	208.89	211.78	207.02	210.25	204.59	210.64	206.31	209.12	211.23	209.67	206.22	205.16	207.73	210.01	209.41	207.55	215.54	211.16	209.77	212.36	211.64	207.68	208.81	208.61	210.52	210.04	206.77	212.54	210.13	202.54	209.47	208.66	209.16	209.65	208.22	209.08	210.91	209.01	213.19	209.53
205.39	206.81	206.84	205.16	204.17	204.2	206.77	206.17	206.56	211.3	208.32	199.16	195.95	202.35	204.46	202.94	207.82	204.27	203.59	205.01	205.15	208.3	209.77	206.66	203.69	205.65	208.08	202.27	207.51	203.76	203.99	205.92	205.17	206.99	204.73	209.08	207.87	204.7	207.42	210.03	207.76	205.67	205.42	207.32	206.64	206.05	207.49	206.71	206.28	205.61
213.84	217.68	214.2	221.49	218.16	216.72	217.61	218.46	221.99	213.51	216.93	212.38	217.55	217.51	218.06	220.73	217.8	218.34	219.63	217.23	220.28	217.39	219.49	219.5	214.53	217.91	216.17	214.67	218.01	218.53	218.75	219.57	215.41	217.59	213.54	216	221.49	213.92	217.9	217.97	219.48	217.44	220.34	218.98	219.88	214.62	221.46	219.66	216.36	220.49
205.31	210.11	209.36	208.09	206.31	208.95	208.73	209.16	209.27	201.91	207.57	206.19	205.3	206.07	210.04	210.11	212.62	207.63	206.81	206.79	211.76	209.56	208.76	206.42	209.81	203.94	208.49	211.2	208.61	207.06	204.72	211.89	207.7	210.05	208.56	207.43	209.66	213.68	209.26	206.7	210.98	204.79	207.75	202.12	210.33	204.84	207.83	211.8	206.63	206.85
209.08	209	204.97	208.72	203.71	209.11	212.4	208.29	203.59	213.49	205.62	204.39	203.35	204.9	203.25	208.09	207.12	208.96	205.14	206.26	209.92	206.17	207.3	213.68	208.15	208.56	208.28	210.29	207.8	207.52	205.51	205.39	210.8	208.03	207.76	209.4	206.43	204.51	204.85	207.01	206.93	206.69	207.95	208.88	207.86	208.04	209.63	206.8	205.9	205.01
193.65	192.99	195.9	195.82	190.3	196.54	193.89	194.43	193.3	191.48	195.2	195.94	197.21	194.71	198.05	194.55	192.24	190.78	188.14	191.41	194.98	195.28	190.86	190.86	195.06	194.14	189.14	191.82	198.18	192.68	197.37	193.32	197.41	196.23	192.47	192.91	194.79	192.92	195.02	199.39	196.02	192.38	194.64	193.42	193.01	199.82	197.79	194.8	196.05	196.14
215.89	215.72	214.92	215.74	216.74	217.48	217.36	214.22	216.4	212.94	216.63	215.43	217.86	218.22	215.93	214.03	213.49	219.95	215.11	217.77	219.72	217.13	216.66	217.39	217.03	218	214.49	212.15	214.76	215.82	214.65	216.85	214.7	217.63	217.76	221.18	216.59	217.7	218.31	220.31	216.99	220.29	218.94	212.12	216.27	212.72	217.62	221.47	219.21	219.68
210.11	201.49	199.26	204.12	199.18	198.39	202.94	203.65	200.15	200.71	204.33	210.22	205.13	202.57	203.12	203.52	197.35	202.43	199.3	201.4	200.9	204.08	203.15	199.81	202.86	205.05	203.8	202.04	202.73	201.6	203.79	203.41	204.31	205.51	205.12	200.6	204.26	202.39	197.01	203.62	206.08	203.35	212.18	203.61	204.69	197.85	205.82	201.56	204.68	202.75
205.99	201.9	204.45	202.43	202.29	206.58	201.44	202.57	200.02	205.76	205	202.46	202.2	203.49	204.17	201.38	202.42	204.21	206.96	201.12	205.78	208.19	206.07	203.88	202.93	206.04	203.67	206.71	201.7	204.3	202.4	204.77	202.76	199.63	204.77	204.29	202.07	202.71	203.87	200.67	204.24	201.15	205.54	200.46	203.35	200.94	199.4	202.47	207.86	205.48
209.71	207.73	206.72	207.13	207.87	209.82	209.67	209.29	209.1	209.34	206.49	203.9	209.36	203.82	208.84	209.19	208.26	210.45	203.68	208.17	202.52	208.28	210.45	211.68	211.07	205.82	208.74	205.31	212.53	209.61	204.08	209.88	208.56	208.33	207.23	209.7	207.18	208.02	207.54	207.86	209.84	210.02	210.74	208.94	207.07	206.98	204.35	209.57	208.21	208.89
211.5	210.06	207.72	211.41	207	204.07	210.4	209.72	209.7	208.52	205.29	205.83	215	207.16	205.76	210.25	206.55	206.69	201.58	207.12	211.76	207.34	208.96	204.99	211.45	203.95	206.32	206.21	206.04	209.73	210.98	209.47	211.4	207.62	210.73	213.17	206.57	210.79	208	206.71	210.57	207.65	211.03	203.4	209.26	206.83	209.69	207.52	205.78	207.56
210.69	212.29	212.72	215.77	209.15	214.29	213.52	209.87	213.86	209.78	208.75	214.68	215.01	209.75	211.64	210.56	217.52	212.65	213.18	217.56	211.77	212.95	212.49	207.44	210.61	210.44	209.64	212.5	208.96	208.65	211.53	214.01	210.16	214.8	210.83	211.03	214.91	214.46	213.31	214.7	215.23	212.46	210.66	212.8	211.51	212.22	215.81	207.78	216.05	210.64
212.29	210.7	210.8	210.33	210.09	213.07	210.32	213.24	209.74	212.63	210.25	212.05	206.24	206.89	203.96	209.68	209.75	207.61	211.76	210.04	213.06	206.34	208.36	209.63	214.86	209.75	210.05	214.7	207.69	209.94	213.76	212.56	212.35	208.64	213.65	214.28	211.06	216.33	218.35	208.03	209	209.6	208.29	213.93	213.64	209.72	210.91	211.83	215.32	209.95
198.71	200.06	200.21	203.17	202.86	207.17	200.07	199.76	204.67	205.11	205.97	198.42	201.66	205.79	201.61	207.37	204.47	204.1	203.36	205.97	204.76	200.79	204.72	206	204.82	203.84	202.43	202.79	206.83	200.55	201.64	197.35	198.65	200.96	203.86	204.63	202.39	199.45	203.68	198.64	202.88	202.06	211.95	204.86	198.02	205.52	198.23	200.18	199.29	207.79
208.59	205.53	207.45	210.84	207.75	208.17	209.23	205.25	208	204.08	204.66	207.86	203.84	208.23	209.57	204.06	206.77	208.32	206.64	206.54	206.09	209.61	204.74	209.2	206.44	207.76	206.67	205.27	204.66	204.97	202.1	204.13	206.66	205.2	205.12	204.55	202.3	204.7	208.95	207.15	205	197.76	206.34	209.43	204.42	205.36	206.76	207.65	204.35	207.38
219.41	217.05	215.91	214.41	216.8	218.35	219.59	214.56	215.04	218.19	221.31	212.5	216.62	218.97	219.3	214.31	217.06	216.97	219.7	212.84	222.34	218.63	218.72	221.4	217.78	220.92	213.65	222.92	217.1	215.59	219.04	219.01	220.04	218.27	217.92	217.61	221.66	221.77	211.72	215.18	213.76	215.68	219.78	216.97	218.61	221.29	220.67	219.31	217.27	215.93
200.98	198.83	203.8	198.01	199.26	199.37	196.73	203.42	204.91	200.96	200.4	197.97	200.21	199.49	197.59	198.23	200.79	199.18	198.21	201.69	202.88	202.41	201.96	203.2	202.61	198.04	198.85	201.16	201.95	200.03	204.18	200.76	203.3	201.15	198.73	200.74	197.7	197.4	195.61	198.71	200.19	203.16	201.9	202.15	199.31	200.02	201.92	204.6	196.51	200.34
194.67	197.65	197.69	200.6	201.31	201.99	200.08	203.65	194.46	201.32	200.36	199.69	204.7	202.42	202.2	201.85	203.44	199.56	198.74	204.85	203.99	199.35	193.77	197.01	199.21	204.49	199.5	198.11	199.62	196.81	200.09	201.28	195.17	198.75	203.06	200.71	201.42	198.81	197.76	195.29	197.28	198.98	199.1	201.28	201.12	197.06	198.97	198.59	199.22	198.05
208.58	215.29	211.63	212.66	212.02	213.2	209.38	213.84	209.67	207.84	213.65	211.81	210.54	210.18	214.29	210.58	213.81	207.03	209.79	211.15	210.13	215.88	208.77	213.17	210.02	209.7	208.11	213.96	215.4	212.45	210.27	209.42	215.32	210.7	208.64	208.16	211.04	211.88	217.96	206.16	216.3	211.83	207.56	210.69	209.88	212.01	213.21	211.77	206.57	210.22
209.9	202.97	198.8	203.2	197.39	200	209.09	200.01	202.64	207.1	203.84	200.82	201.37	202.8	203.62	200.42	205.59	206.44	201.18	203.4	199.73	202.92	202.84	204.99	202.02	205.36	199.7	203.12	202.4	202.97	207.24	203.74	201.73	201.49	201.36	200.33	198.94	204.43	204.22	203.34	202.23	202.31	199.18	198.94	199.7	206.36	206.36	198	199.89	202.07
199.32	199.88	201.97	199.86	199.35	205.21	198.98	197.84	203.27	197.23	200.29	201.98	199.22	200.8	198.99	198.81	201.23	199.8	198.49	196.49	199.11	202.89	194	196.54	196.49	201.51	201.3	197.45	197.36	204.21	197.94	200.65	200.97	205.64	199.1	203.02	198.74	197.83	202.4	200.93	198.98	196.48	197.59	199.53	195.01	200.89	194.31	201.46	201.1	200.91
209.64	210.79	208.1	208.22	205.32	207.72	207.04	209.91	208.17	211.06	210.89	210.08	208.75	207.38	207.82	207.05	207.54	209.58	209.17	206.26	206.07	209.23	208.02	207.89	204.28	203.6	206.37	204	211.51	208.94	207.75	207.71	208.87	207.82	208.41	209.52	209.2	205.88	208.57	208.75	209.77	207.66	216.59	213.77	207.31	208.97	210.85	207.95	208.41	208.09
203.31	206.71	206.97	207.04	204.89	204.65	206.32	206.69	204.84	204.97	204.21	208.2	201.49	203.57	203.74	203.13	206.34	206.93	202.36	204.86	205.4	206.82	202.04	205.96	207.74	201.23	202.27	202.14	207.28	206.4	203.06	205.02	201.98	197.21	207.72	204.76	202.47	207.49	207.49	203.35	201.57	206.88	203.66	207.56	205.67	206.79	208.6	206.56	207.51	204.71
204.12	199.29	208.38	200.94	202.66	208.47	198.05	206.26	204.3	206.04	199.33	202.95	197.76	203.84	202.76	203.94	202.97	201.78	202.83	203.28	207.27	201.01	205.66	200.78	205.46	198.54	204.87	204.59	201.71	200.15	205.23	207.86	202.4	204.21	204.32	206.36	207.49	204.25	201.41	204.75	203.82	202.66	204.39	200.24	204.72	201.63	202.27	203.29	201.91	206.99
206.05	200.07	200.86	199.49	204.8	206.26	204.56	205.33	203.1	204.78	205.38	204.05	202.09	202.45	206.23	205.52	201.57	204.01	206.77	204.54	203.45	206.2	200.37	205.26	201.99	203.97	206.09	208.21	207.32	199.3	202.35	205.3	204.06	198.5	204.34	204.64	203.62	204.79	201.04	205.63	205.38	199.37	202.94	201.47	205.03	205.59	200.98	199.58	203.01	204.93
209.12	213.95	215.98	214.16	213.33	214.24	213.8	215.65	208.4	215.38	215.29	215.11	212.57	209	210.36	211.69	209.33	209.13	209.27	210.8	210.05	213.18	210.76	210.94	215.28	214.7	212.83	208.18	211.35	212.93	208.83	210.69	207.46	212.26	215.13	210.67	212.69	215.15	211.69	210.79	213.48	215.49	212.03	209.78	213.31	213.69	208.88	210.88	214.04	207.19
210.43	210.12	210.98	208.81	206.64	208.48	205.3	207.75	206.72	210.92	212.53	205.75	206.9	212.08	207.8	208.78	209.85	208.58	208.65	208.87	212.09	208.36	206.58	208.47	209.89	211.26	212	211.89	209.69	208.7	213.87	207.84	208.06	209.16	208.04	215.62	212.37	209.76	206.82	209.87	208.7	212.79	213.39	212	209	210.3	210.04	212.76	208.36	206.47
208.11	209.35	209.69	205.21	208.01	205.65	214.1	217.17	206.91	209.6	211.73	213.89	208	208.32	209.11	212.98	214.84	204.5	203.78	203.64	208.25	204.25	207.72	212.23	207.72	206.82	206.76	205.99	208.25	211.01	210.06	204.78	208.43	211.09	207.8	209.74	212.71	212.79	211.09	209.98	207.37	210.61	210.3	208.53	212.52	210.72	211	204.95	209.16	206.02
216.82	211.79	211.82	208.47	213.65	212.63	213.51	214	204.25	213.17	213.16	209.96	213.64	209.45	206.18	212.56	211.98	209.87	211.39	212.64	217.78	209.22	214.01	211.28	210.1	215.24	213.16	214.67	211.17	214.88	209.19	214.92	211	209.82	208.65	212.01	211.9	208.92	212.01	212.87	212.6	211.15	205.16	209.74	213.94	209.22	211.35	213.26	212.16	216.35
191.99	194.64	195.51	194.24	196.98	199.19	196.2	199.49	196.67	194.69	192.7	192.2	192.98	193.44	190.07	190.94	195.84	197.24	193.1	193.15	194.94	195.78	192.6	193.46	194.78	194.36	199.76	194.1	194.02	193.17	198.3	195.39	194.73	194.48	196.87	194.52	194.81	192.59	197.59	195.17	193.91	196.3	197.82	196.83	192.36	196.84	191.31	194.49	194.74	194.96
215.53	220.48	221.41	216.42	216.5	220.36	220.32	217.57	218.22	219.65	219.35	218.83	215.62	214.85	215.95	217.87	217.23	215.24	217.29	221.02	218.39	210.32	219.41	216.27	213.62	218.51	216.46	216.99	218.56	217.2	215.69	222.05	218.02	223.36	218.72	217.62	219.16	215.87	216.25	219.72	215.27	216.47	219.18	222.47	217.49	219.97	216.38	217.53	215.63	222.16
207.28	209.57	205.08	212.71	206.52	205.63	210.33	207.96	213.73	215.76	209.75	211.37	210.25	207.88	212.18	207.31	208.09	211.21	212.65	207.71	208.91	212.87	208.66	210.66	212.08	207.63	211.75	215.73	208.95	207.35	207.9	209.22	209.84	209.54	210.38	211.6	212.85	207.24	210.47	205.82	208.45	207.71	209.1	211.41	207.24	211.46	206.04	205.11	207.56	207.01
205.6	199.72	203.39	204.02	202.92	203.84	204.92	200.16	208.88	203.37	204.93	202.35	204.66	209.8	203.68	207.28	203.71	198.47	207.79	203.99	197.34	204.32	202.9	202.25	200.63	196.38	206.82	201.52	206.05	205.79	207.25	201.27	204.78	206.61	202.35	205.26	204.77	200.75	203.33	202.3	205.08	202.62	205.4	205.57	203.99	204.08	202.77	209.88	203.43	206.84
209.3	215.36	209.64	207.08	214.11	216.56	210.51	215.94	212.72	217.76	219.77	213.09	208.03	211.94	209.57	210.57	216.3	207.97	210.56	212.17	211.22	212.09	212.49	214.46	211.36	209.36	211.78	206.4	212.56	212.66	211.98	211.54	215.01	216.18	212.19	211.78	208.64	212.72	215.53	211.88	213.57	209.09	211.66	215.93	216.61	209.1	213.85	213.33	212.4	217.42
204.32	202.59	203.35	202.79	201.03	203.86	200.99	205.62	201.94	202.37	206.13	198.88	207.4	204.92	206.14	201.91	198.95	207.51	199.94	204.65	202.5	203.5	199.18	205.67	208.1	202.83	204.33	204.36	200.69	203.46	202.99	204.98	201.92	202.84	204.1	201.35	202.66	198.11	201.54	205.23	204.43	204.22	203.11	205.17	207.5	204.17	205.77	205.65	206.55	203.94
193.03	198.24	191.25	196.89	197.03	194.61	197.58	194.41	200.6	193.76	195.31	196.14	195.16	201.82	196.04	193.33	199.2	193.95	189.49	191.48	192.32	199.74	196.5	193.63	201.06	195.75	190.1	197.33	196.15	195.1	193.8	194.44	193.95	196.03	199.3	195.29	194.24	192.63	192.56	195.42	198.7	194.69	194.8	197.28	199.93	195.11	191.37	191.5	194.89	194.49
202.17	204.37	204.29	197.28	205.29	203.78	201.72	206.51	202.95	202.19	202.05	202.88	205.75	204.34	203.7	205.97	207.19	207.64	205.73	204.47	211	203.43	208.14	203.27	210.15	200.79	199.66	200.64	204.66	201.49	201.93	200.78	204.94	201.12	204.52	204.04	205.7	204.88	205.6	205.21	203.73	207.48	202.5	202.81	204.9	204.54	207.24	205.32	203.55	202.35
206.72	208.59	211.17	209.83	208.43	213.09	209.77	211.72	205.71	206.91	208.31	208.37	211.46	206.04	208.75	210.01	207.71	207.55	208.45	212.36	210.43	209.15	212.06	206.6	209.02	209.77	210.64	208.42	207.18	210.32	205.83	208.33	209.24	209.1	203.75	210.02	210.05	208.69	211.5	209.51	211.43	211.13	210.44	210.06	207.83	209.54	209.9	207.52	212.55	213.84
199.54	193.29	200.45	199.63	193.46	196.53	202.67	195.93	203.68	195.58	199.31	199.82	200.58	201.1	197.87	195.6	199.91	199.59	200.04	197.96	199.04	198.26	200.18	199.05	199.12	198.4	196.7	199.13	199.37	197.3	197.65	200.67	200.37	195.2	200.18	200.94	200.33	201.2	199.53	193.91	197.24	201	202.01	195.34	199.55	204.86	199	199.98	198.5	201.42
198.95	198.9	199.4	200.37	199.94	198.8	199.99	204.15	199.49	194.97	201.14	201.82	204.87	200.41	198.91	196.85	199.71	199.54	198.58	198.74	199.48	201.77	202.81	197.83	200.57	201.65	197.45	195.71	197.16	196.02	195.94	196.38	200.65	198.92	196.72	197.28	203.15	197.78	201.54	196.3	198.47	199.9	196.76	196.54	202.31	197.71	200.35	192.49	199.76	201.16
205.37	205.03	208.03	206.83	206.29	207.28	206.3	205.44	209.26	209.67	203.16	207.34	204.71	204.97	208.6	199.09	213.88	205.83	205.1	207.6	209.34	210.12	205.91	206.76	210.5	205.29	209.14	207.5	205.79	203.99	206.9	202.49	206.68	207.63	203.59	208.24	208.48	206.93	210.33	205.37	208.8	202.07	204.57	207	206.53	208.49	206.05	210.02	204.84	206.13
208.12	213.17	202.82	206.41	208.56	212.52	209.53	210.1	205.54	202.91	214.04	211.55	209.12	209.35	211.37	207.35	210.48	204.13	210.96	207.45	209.74	209.02	203.11	210.26	207.32	214.42	208.69	210.95	209.07	207.37	210.08	207.22	208.37	214.06	210.65	207.47	208.89	208.82	203.18	207.81	210.05	210.34	209.74	210.58	207.8	204.3	206.57	210.45	209.1	208.44
208.79	209.5	205.9	208.5	205.08	210.07	207.72	210.29	209.32	211.47	208.66	212.5	213.58	207.4	210.39	206.46	209.8	205.68	207.15	209.48	211.18	209.45	209.08	209.45	208.25	210.59	210.98	207.74	208.93	206.04	210.3	210.78	212.04	213.36	206.15	213.54	209.37	210.64	209.39	212.67	208.29	212.83	203.72	206.21	210.27	211.11	209.54	214.7	213.56	209.86
205	209.64	203.65	203.12	203.94	208.79	206.57	204.61	204.24	203.62	204.45	203.23	206.35	204.81	205.71	200.66	208.74	202.54	207.18	202.92	202.04	201.34	207.08	202.26	201.8	208.29	206.33	207.89	203.65	201.94	207.22	203.41	205.81	205.36	207.57	204.22	202.44	200.57	203.61	204.48	203.38	207.14	203.89	207.18	204.72	207.97	206.83	206.71	206.02	202.48
200.63	205.6	199.06	200.84	199.51	201.86	205.01	201.24	200.68	202.78	200.41	197.04	199.91	201.45	199.05	202.49	201.86	200.34	204.63	199.71	202.88	203.22	198.89	200.94	196.88	197.67	200.06	197.5	199.76	202.42	197.6	199.15	204.04	203.35	194.45	202.53	201.23	201.98	202.02	197.37	199.8	197.06	198.61	197.74	201.29	201.74	200.81	203.12	201.09	203.05
196.01	201.77	199.85	199.26	200.16	195.48	204.22	202.92	193.43	201.26	200.01	197.39	197.5	197.19	199.49	196.62	197.2	200.45	199.42	199.44	195.56	202.97	195.46	199.61	201.29	198.14	198.09	202.11	202.45	196.72	197.84	199.96	199.06	199.49	198.6	192.46	203.51	201.71	197.52	200.33	197.67	201.33	196.82	196.84	202.11	196.63	199.33	198.04	200.04	197.09
220.28	215.15	219.25	216.81	216.41	218.09	222.06	220.19	213.85	215.58	218.67	217.46	215.36	218.9	213.03	216.72	216.24	216.14	220.08	218.42	216.53	214.28	220.97	213.88	217.2	220.32	213.28	218.32	220.7	220.81	217.36	220.33	218.23	218.79	214.4	220.22	219.18	219.37	214.23	214.61	215.98	216.33	217.82	218.39	218.74	216.71	217.28	222.5	220.69	218.92
199.17	197.51	198.53	199.31	203.51	198.91	197.05	199.61	203.38	198.56	198.68	196.03	196.49	198.96	191.26	198.88	202.47	198.19	199.68	203.96	197.02	197.1	200.29	200.01	201.84	201.59	198.04	201.3	202.76	196.68	198.88	202.92	196.95	201.34	199.75	195.63	197.62	200.94	203.01	200.64	193.6	203.71	199.74	197.94	199.13	194.86	202.23	199.61	201.24	195.41
213.11	212.98	211.96	213.91	211.71	210.86	213.96	211.6	213.47	212.43	209.22	214.1	209.2	213.41	212.1	213.15	216.2	214.18	209.69	209.76	209.05	213.69	208.4	215.41	210.95	206.44	215.72	210.2	210.99	209.24	215.68	213.84	215.28	213.36	206.54	216.21	210.62	214.98	210.55	208.38	211.63	209.87	215.96	211.44	210.64	212.09	209.55	211.69	208.26	216.87
204.28	212.88	207.32	211.94	209.72	212.33	207.3	211.94	208.17	215.08	208.16	211.85	211.27	207.24	205.74	209.79	210.73	213.7	210.11	211.12	207.66	207.3	210.16	207.83	207.7	211.27	206.67	209.76	206.72	211.59	207.88	208.96	213.25	206.39	207.36	207.49	208.57	210.01	209.24	211.06	203.34	204.91	203.8	208.31	206.71	211.77	207.09	208.14	211	207.31
206.56	209.64	207.19	205.79	207.03	207.36	203.71	203.49	207.12	206.16	199.4	208.64	203.2	207.71	206.77	207.44	211.3	207.99	207.22	205.33	210.26	206.83	209.05	208.21	202.22	206.43	208.89	206.85	206.86	204.23	210.57	206.9	209.32	205.36	210.98	208.27	208.6	207.72	207.32	203.37	205.74	204.42	202.79	209.31	202.51	202.89	204.92	202.42	205.75	204.6
206.02	209.89	208.86	210.27	207.45	205.44	208.84	207.1	208.44	211.21	215.08	206.94	213.4	206.56	205.08	206.93	207.84	208.23	209.64	206.12	205.64	206.45	213.46	210.63	211.15	210.14	211.08	212.06	206.01	210.46	210.08	208.55	206.99	211.79	207.67	212.13	206.29	207.69	206.53	208.36	203.95	203.26	209.32	208.05	213.62	210.22	205.55	206.01	209.05	212.53
208.24	209.02	206.47	210.04	206.15	207.33	208.39	209.57	207.33	208.39	208.47	210.8	209.43	209.29	211.55	207.09	207.76	207.22	211.38	205.82	210.06	208.51	210.53	211.35	205.99	210.27	205.73	207.24	211.42	207.6	210.49	205.98	209.09	210.64	208.64	209.36	209.92	209.07	207.49	210.84	206.17	207.6	214.57	212.3	208.2	208.07	206.89	214.23	210.57	210.4
201.73	206.17	203.22	199.09	208.07	203.62	204.01	201.79	203.33	202.75	200.49	203.66	203.65	207.25	205.04	205.43	201.38	202.43	204.64	200.57	201.72	204.78	201.52	199.05	206.37	205	201.57	204.25	202.22	205.74	204.74	213.01	205.91	203.49	206.69	204.4	206	203.73	203.38	208.53	202.06	206.5	205.79	204.88	204.2	206.93	204.7	207.07	199.65	205.7
212.94	212.86	210.68	214.34	216.76	212.7	210.79	212.51	214.35	214.54	211.13	213.05	214.84	207.65	211.43	209.97	216.25	213.73	210.62	212.39	214.16	205.86	211.66	212.5	212.26	211.3	211.44	209.32	212.94	210.1	206.3	209.5	214.49	208.01	207.81	211.77	211.81	209.84	212.05	210.37	211.19	211.79	211.14	217.78	209.01	213.64	209.27	214.87	211.13	218.22
198.44	201.39	200.37	197.08	200.17	203.03	201.54	202.6	201.26	199.68	198.95	195.99	203.45	197.34	198.95	200.03	202.08	202.23	201.46	199.67	201.25	197.94	199.98	202.58	200.68	201.14	202.5	198.29	202.02	207.5	197.07	200.51	203.04	203.72	203.95	202.3	200.14	198.76	202.14	198.21	203.48	202.16	203.13	197.33	205.36	200.19	198.78	199.26	198.21	198.66
204.34	202.09	205.18	199.54	203.24	204.23	205.12	205.68	197.88	199.97	204.26	204.84	205.12	200.55	202.9	203.96	203.09	205.83	203.64	205.6	204.31	203.93	203.1	200.02	203.6	204.03	205.39	204.61	202.72	201.84	205.96	205.25	200.58	204.14	196.36	203.6	203.86	207.8	200.51	206.72	202.4	202	208.14	201.82	204.58	211.86	203.5	202.38	204.41	202.68
198.45	200.78	203.84	197.86	201.44	200.46	198.27	195.72	197.96	202.99	198.71	199.97	197.79	200.74	205.26	198.07	200.94	201.34	208.11	199.75	201.09	200.47	200.02	199.74	199.84	198.51	201.69	198.15	201.37	201.71	198.82	202.15	195.64	201.06	199.09	198.07	200.26	197.7	198.06	197.2	194.05	200.11	200.61	196.61	193.31	204.38	196.98	197.97	198.85	201.98
202.74	206.51	205.83	206.99	203.51	200.62	206.41	206.84	199.47	203.01	205.06	201.37	203.63	203.89	198.37	204.15	202.25	199.51	206.56	206.86	200.91	203.58	202.66	206.75	205.87	200.9	204.49	205.53	204.13	203.55	203.15	200.87	204.64	202.72	201.48	206.41	207.3	200.08	203.85	201.61	206.24	206.43	207.64	202.68	204.85	203	199.49	203.03	207.98	206.83
200.4	197.77	198.9	199.48	200.55	196.32	203.37	197.64	196.35	200.74	195.91	197.29	196.89	198.67	199.67	197.97	194.98	199.17	200.33	197.15	197.95	198.3	197.05	200.4	197.15	192.7	200.85	192.66	199.03	196.76	200.03	200.21	197.91	192.88	201.3	197.61	198.94	196.96	194.86	197.44	197.81	198.67	196.62	199.17	199.6	193.88	195.07	193.9	196.49	196.54
208.94	210.85	207.43	210.45	207.68	206.93	203.38	206.06	205.13	209.47	205.57	204.25	208.97	208.82	207.74	206.77	207.37	210.45	202.9	207.25	206.96	204.15	206.99	205.54	211.77	208.43	206.35	208.52	202.18	207.63	214.46	208.45	207.18	206.8	208.11	203.09	205.72	203.95	210.3	204.18	203.6	205.77	208.65	211.06	208.45	206.06	207.74	207.31	207.28	207.71
211.98	209.18	204.54	208.59	207.35	208.59	201.14	208.34	209.26	210.16	209.35	201.93	208.85	207.22	209.79	205.3	207.78	208.56	208.81	209.12	207.89	211.86	207.31	208.64	208.91	210.84	206.62	206.12	210.08	204.22	210.34	208.26	209.11	205.17	208.57	200.56	204.78	207.16	206.26	207.98	209.18	206.45	210.77	205.55	209.66	208.85	210.83	205.51	208.05	205.14
205.57	202.4	211.61	204.9	206.6	210.66	208.99	206.48	207.38	207.82	206.04	204.65	205.62	210.05	209.3	205.98	205.08	206.11	207.65	206.25	204.1	208.03	207.72	206.66	208.89	208.05	206.29	207.23	208.88	209.2	206.78	207.19	205.08	205.31	209.2	205.1	205.23	210.16	202.36	207.51	207.43	208.55	215.32	206.28	203.92	211.13	207.33	208.31	208.34	204.69
204.26	205.22	207.15	205.6	205.15	209.81	206.99	206.9	204.95	209.17	203.22	202.14	201.72	206.71	207.09	206.02	204.82	206.49	208.61	204.94	209.17	207.83	206.76	207.34	206.47	205.72	203.86	207.47	207.18	209.35	210.15	208.61	204.55	205.52	202.62	202.7	208	206.03	207.13	204.53	202.48	208.91	209.2	205.59	206.67	204.56	207.31	209.78	206.41	202.27
203.28	202.06	199.91	206.84	205.1	197.62	199.08	201.02	202.56	203.13	203.15	200.92	200.48	203.35	197.31	199.63	200.22	198.96	203.56	202.02	199.03	203.98	200.44	205.18	200.68	204.37	201.96	197.46	204.21	201.6	201.9	205.12	201.33	204.22	203.73	204.98	202.21	202.63	201.07	200.24	205.52	200.6	201.38	199.46	204.92	202.3	204.42	207.36	206.6	202.07
200.2	200.35	200.03	197.37	198.86	199.93	202.42	198.69	203.07	199.89	202.28	198.59	203.24	200.81	199.7	203.9	200.78	201.95	200.07	197.87	198.26	199.26	197.47	200.4	197.67	202.84	199.99	201.98	198.35	197.74	201.16	199.07	196.51	198.84	198.46	202.2	202.25	203.51	204.15	203.86	199.75	200.91	202.95	203.74	201.86	203.5	201.44	201.74	200.64	200.41
198.41	203.25	204.79	199.15	200.57	200.57	202.45	206.03	197.53	201.82	202.62	198.91	201.83	204.16	201.36	202.62	204.67	201.07	200.17	197.65	197.97	198.59	199.44	200.94	201.76	202.23	200.36	205.12	205.13	198.18	194.6	204.35	200.79	205.43	201.76	202.43	198.68	202.63	199.92	201.83	199.48	200.63	203.84	200.92	197.28	207.54	202.85	202.91	203.19	195.72
208.74	208.63	208.27	208.35	205.6	205.32	202.43	208.42	204.03	207.63	204.43	207.8	208.63	210.19	212.66	207.52	210.24	211.76	206.83	208.97	203.62	206.63	207.35	203.71	206.24	209.33	206.83	209	205.76	209.23	205.73	208.98	205.54	204.54	206.22	207.96	208.66	207.77	206.42	208.07	209.7	213.16	206.23	207.26	205.02	204.7	203.36	206.09	207.8	208.76
210.98	210.75	205.88	202.95	208.89	208.62	206.27	207.97	205.73	208.32	208.77	202.51	207.16	210.6	206	211.18	197.68	204.06	209.3	207.16	207.6	203.16	202.96	204.01	206.91	204.21	205.02	210.22	204.1	208.18	203.66	201.61	213.01	203.92	211.25	204.78	210.61	209.42	208.47	204.4	203.87	207.26	206.23	205.21	203.22	203.74	208.86	206.21	207.69	204.27
197.75	202.46	207.14	204.97	201.36	202.52	200.34	204.49	204.17	205.39	201.29	201.83	205.14	209.64	201.87	202.78	199.72	205.19	205.85	204.29	204.84	205.89	198.2	209.68	203.1	204.33	207.79	201.33	200.88	201.08	203.34	196.79	203.24	202.91	208.51	199.72	202.82	208.76	202.83	203.77	207.73	202.83	204.72	205.56	203.05	203.39	201.37	203.45	203.66	202.31
212.41	217.97	222.38	219.02	216.29	212.89	212.94	217.16	219.36	214.42	216.67	215.33	215.62	218.81	221.34	215.7	218.87	219.33	216.1	215.92	220.81	215.56	218.41	217.09	219.82	215.91	216.25	217.81	214.57	217.14	218.09	214.61	212.77	214.03	219.22	221.38	218.32	215.91	215.81	215.77	216.23	215.53	219.45	215.61	221.06	211.08	218.33	214.37	215.32	217.13
202.32	203.74	206.13	204.62	200.47	203.74	199.26	202.34	206.09	204.62	207.14	201.11	203.08	205.56	203.04	207.58	202.77	204.09	204.46	204.53	202.4	203.83	203.28	202.22	208.71	204.34	203.53	203.18	203.13	201.1	202.43	201.15	202.03	203.74	202.79	201	204.51	199.97	201.67	209.72	200.78	199.76	204.73	206.12	203.68	200.18	203.32	202.45	205.12	206.19
216.16	216.5	222.59	221.39	218.03	221.3	215.14	217.25	213.34	220.96	213.88	215.96	215.84	215.44	213.19	219.11	214.07	214.4	215.09	214.84	217.87	216.66	215.72	216.13	215.4	216.29	214.31	216.85	223.31	218.64	220.17	220.1	219.95	216.82	219.99	213.48	216.25	215.32	214.94	220.95	219.31	217.08	216.82	219.15	217.61	218.2	217.92	219.31	221.55	216.1
201.75	198.72	201.86	201.87	198.02	207.48	200.19	202.69	201.46	202.56	202.98	202.13	204.31	201.95	205.79	202.32	199.63	202.71	200.1	206.16	203.18	200.14	204.04	202.5	203.9	202.73	205.18	200.76	198.97	203.06	202.09	201.17	208.02	203.05	201.77	207.26	200.44	202.93	200.78	201.86	203.23	204.12	204.56	200.56	201.21	203.18	200.42	201.72	206.44	201.05
193.82	197.42	197.82	196.16	197.61	202.08	197.03	197.77	199	190.2	202.15	200.87	198.06	201.21	197.91	195.87	196.92	196.54	199.27	199.85	195.95	197.55	197.18	196.48	198.3	198.51	200.73	201.25	193.07	201.88	194.99	198.98	198.49	197.22	200.23	196.44	194.93	195.63	196.65	197.52	198.38	202.84	201.12	199.9	199.97	197.89	199.64	193.38	194.72	198.55
209.01	206.7	208.82	210.39	204.08	211.21	211.35	206.65	205.05	206.36	208.18	205.06	209.8	207.68	209.66	211.88	211.09	208.3	208.77	206.88	205.52	208.53	208.87	207.19	213.2	206.13	212.23	209.56	206.28	210.33	208.07	209.37	208.98	208.64	208.43	207.66	207.11	210.28	208.41	206.8	208.75	210.09	210.99	205.97	207.62	212.69	206.51	210.08	212.32	208.1
214.9	214.72	217.34	210.52	213.92	215.82	213.86	217.63	216.13	215.94	217.13	220.69	216.06	219.81	214.94	220.84	215.94	213.61	221.91	216.87	215.01	218.51	215.98	218.75	215.01	215.65	218.49	214.33	219.9	216.97	219.3	221.55	217.37	221.83	219.02	217.2	214.63	214.15	212.97	215.14	214.61	223.23	213.9	220.47	217.52	216.84	214.95	216.32	220.87	213.02
209.67	212.6	210.3	211.89	214.81	210.22	214.75	211.68	214.59	208.18	207.01	212.86	208.97	208.9	211.27	213.79	213.33	210	208.64	211.65	208.11	211.57	209.4	210.94	210.96	211.22	211.09	209.82	211.96	218.17	209.13	214.55	210.83	213.19	213.31	211.75	213.71	208.22	216.45	212.55	213.58	208.23	215.27	212.33	212.69	211.94	210.8	210.75	211.47	211.38
196.79	203.35	202.97	199.81	200.16	203.26	202.12	203.39	203.27	200.14	200.15	201.22	201.52	200.71	199.78	202.7	205.72	205.48	202.66	204.3	200.61	203.13	201.88	203.52	199.15	205.37	204.67	204.05	199.84	198.8	202.4	202.06	206.63	200.55	205.66	200.17	202.91	202.33	200.14	199.36	203.54	202.09	200.67	204.45	206.27	206.09	200.75	205.61	202.33	201.73
200.39	200.34	193.41	197.88	197.8	198.18	197.86	195.93	198.08	204.7	200.47	201.92	198.74	197.53	200.59	197.82	200.65	199.81	206.34	196.26	201.92	200.75	199.69	201.47	199.78	196.54	198.63	200.23	201.51	199.93	204.17	201.87	199.74	199.47	198.39	203.15	197.94	204.13	202.77	200.37	200.8	203.7	200.92	204.59	194.42	200.94	202.29	199	199.68	203.68
199.1	199.25	196.73	194.41	200.31	200.7	200.62	199.18	197.79	198.56	201.34	204.21	205.99	200.14	200.2	204.19	199.92	201.69	203.42	202.93	196.47	202.35	198.58	198.95	200.36	199.8	196.19	197.29	198.46	198.94	203.14	198.62	199.62	198.32	202.37	202.33	198.76	200.07	200.83	198.59	202.47	198.97	198.99	197.69	199.12	197.43	208.15	202.56	200.98	199.89
208.94	209.54	210.27	207.51	208.82	208.76	212.21	208.77	205.9	213.66	208.93	208.65	207.83	206.91	209.47	209.09	209.26	208.75	211.46	204.72	207.79	208.07	206.45	202.16	210.93	209.16	204.2	207.71	205.59	207.12	209.62	207.24	204.02	207.84	208.54	207.33	207.01	207.67	202.62	205.69	205.73	208.3	205.22	208.62	206.06	205.41	213.12	211.28	208.08	213.23
201.02	201.03	204.72	197.72	204.33	200.32	205.51	201.04	199.05	203.82	202.22	205.24	205	198.24	204.01	199.99	202.09	203.02	201.68	203.59	200.93	197.39	205.01	202.34	202.22	202.72	203.21	203.56	205.71	201.59	206.71	206.16	201.57	202.54	201.14	202.14	202.45	198.56	203.82	202.06	201.33	202.9	207.99	205.24	199.37	201.22	204.37	201.72	199.03	200.94
202.81	205.63	205.13	205.92	207.97	209.37	210.22	207.24	209.58	211	207.14	200.78	207.91	206.51	204.28	206.15	207.32	203.99	205.91	211.04	208	207.88	206.28	208.32	205.7	208.52	209.64	205.71	212.53	206.27	203.91	202.27	204.31	207.9	205.25	208.56	201.62	206.32	208.5	203.94	206.59	207.66	209.79	207.97	210	208.5	202.6	205.96	204.71	209.29
200.14	200.24	199.95	202.01	204.54	196.28	202.05	199.24	199.01	200.81	199.66	198.97	197.98	200.55	202.91	203.26	200.67	199.84	198.68	198.96	198.17	200.16	196.21	194.05	198.11	199.69	206.64	200.56	202.67	198.8	204.9	203.03	198.66	199.32	200.18	200.94	198.58	198.23	201.67	195.09	199.52	198.16	196.85	199.51	200.01	198.41	200.8	195.45	206.49	197.51
217.37	209.9	212.62	205.77	213.99	211.2	206.2	213.94	210.44	212.83	210.55	210.8	212.33	211.31	211.06	210.53	210.01	212.07	212.4	211.64	214.28	210.95	212.77	213.76	214.79	211.09	208.09	209.65	214.36	210.87	211.4	213.81	213.77	213.29	210.13	211.67	213.88	212.81	211.69	214.89	208.99	213.97	210.99	213.58	209.84	210.78	212.82	216.22	210.85	210.27
205.53	208.79	211.11	211.34	209.89	205.76	215.08	211.55	205.76	211.29	213.38	206.62	209.5	206.46	212.14	203.63	207.2	213.64	211.61	209.39	201.8	209.34	210.44	209.89	210.59	209.91	205.15	208.13	208.98	209.16	213.81	208.54	204.3	208.33	210.05	205.47	208.02	205	210.21	208.86	209.9	211.27	207.16	208.22	210.37	211.05	209.31	209.09	214.04	210.58
210.87	211.81	209.85	213.49	211.74	214.57	212.51	213.57	212.58	212.07	215.22	210.76	212.88	211.82	210.2	208.49	205.13	208.27	213.06	211.36	209.35	217.19	213.2	207.84	214.37	210.17	208.69	212.21	211.57	211.1	211.36	210.13	205.9	212.1	211.45	215.9	211.79	209.64	210.79	212.94	211.43	208.93	211.73	214.76	213.86	213.31	212.22	211.91	209.53	208.54
211.88	207.85	207.03	213.79	206.42	204.88	210.27	208.62	212.53	211.22	208.7	211.47	206.75	209.81	207.43	206.01	204.41	206.74	206.39	209.21	206.79	204	206.49	209.85	209.86	209.42	209.44	208.16	205.45	205.02	207.44	206.5	205.28	206.63	202.79	208.69	209.68	206.09	210.94	207.6	211.71	206.41	204.2	207.97	208.66	205.7	212.11	204.38	208.27	212.32
209.87	213.38	209.45	207.9	205.65	205.83	211.86	204.8	207.41	209.58	207.19	206.82	206.07	208.35	210.95	206.48	210.15	208.66	208.18	204.28	209.12	206.33	207.2	205.72	208.91	207.37	206.92	210.22	212.16	205.39	206.09	209.23	212.11	207.62	203.73	208.39	207.15	212.15	206.96	205.46	207.53	203.88	206.66	205.86	206.09	207.51	207.3	209.24	205.97	209.65
212.93	208.61	211.59	205.28	205.68	211.18	208.24	214.69	209.16	210.19	209.26	205.87	209.8	208.46	212	209.14	209.34	207.55	207.52	211.55	209.63	210.52	212.31	210.61	206.9	211.92	208.75	211.61	207.54	211.46	210.44	212.58	208.88	209.1	210.26	212.83	209.63	205.91	206.85	208.47	207.4	210.38	210.86	211.79	210.36	208.46	211.95	207.41	210.69	205.95
200.03	198.75	199.57	201.88	198.74	199.63	201.55	201.32	198.18	198.67	198.62	201.85	202.9	197.77	199.62	200.2	202.04	201.54	198.43	203.52	202.04	199.93	199.6	199.86	201.38	199.34	201.59	202.33	199.88	199.38	199.73	197.13	204.41	197.9	200.5	197.47	200.88	200	197.4	199.66	196.84	200.47	200.85	196.42	199.88	206.67	198.34	199.28	199.36	206.23
215.24	213.06	212.16	214.88	213.01	212.74	213.85	209.61	214.34	212.1	211.63	215.75	211.57	214.78	210.11	216.86	215.12	211.71	212.05	215.29	210.7	210.32	216.24	215.5	209.31	212.16	213.69	212.92	213.3	214.2	216.39	212.68	205.56	216.36	210.56	215.72	214.95	212.14	210.68	211.65	216.5	210.42	211.41	211.87	213	211.1	212.74	214.19	214.28	209.65
207.59	200.91	204.23	205.38	204.77	206.38	203.23	202.77	206.99	203.72	207.2	205.52	207.64	200.86	204.93	207.28	206.9	200.24	208.7	207.88	203.14	208.44	211.37	203.66	208.66	202.2	204.59	201.91	205.79	203.42	203.42	204.71	205.74	208.28	203.56	205.94	206.01	198.97	203.65	202.64	205.67	203.12	203.48	204.06	200.85	203.84	204.77	202.76	207.66	205.87
207.33	209.95	211.93	212.58	210.47	207.99	216.24	206.56	208.79	207.3	207.52	206.06	206.09	207.01	208.41	208.08	209.17	209.95	207.43	207.55	209.58	207.32	202.42	211.6	208.68	212.21	208.7	210.8	210.55	207.71	208.9	208.18	206.96	211.17	204.75	210.64	209.21	211.34	205.49	208.96	207.63	210.22	204.74	206.72	209.92	211.32	212.94	211.93	210.38	206.13
197.87	199.86	198.56	198.13	202.85	199.22	200.72	203.01	201.17	201.75	198.75	199.56	198.47	200.64	196.88	202.14	200.93	201.47	202.68	202.21	197.53	200.04	200.66	199.98	198.71	201.12	201.68	201.6	203.08	197.99	204.72	199.16	197.87	203.31	199.12	199.81	204.37	194.63	197.66	201.28	200.34	202.92	202.9	201.1	196.58	200.19	200.26	201.41	203.23	200.81
205.89	209.59	202.64	205.44	207.87	204.88	203.08	200.11	202.82	204.77	202.17	202.77	203.49	207.34	203.77	204.05	201.36	204.01	206.76	205.24	203.29	205.61	203.68	205.55	202.27	200.72	200.79	204.93	201.7	203.88	205.2	209.02	203.33	206.28	198.16	200.69	200.93	203.93	206.85	205.52	203.64	200.74	201.03	205.65	206.58	204.21	210.69	202.67	205.15	199.9
202.86	205.56	200.78	205.92	202.44	204.48	199.26	203.02	203.74	202.78	199.35	203.55	201.71	201.18	202.39	201.04	199.53	200.9	207.57	203.72	208.29	201.93	200.64	205.13	200.4	204.04	204.63	200.51	200.96	201.07	204.02	202.79	202.96	201.04	202.61	195.82	199.93	203.55	201.03	203.35	205.15	204.02	202.6	202.98	200.84	195.56	202.2	200.02	199.17	204.02
212.58	221.02	212.62	213.4	213.28	212.55	215.76	212.49	216.98	216.16	215.97	212.68	212.11	210.63	214.25	217.49	214.13	216.01	213.38	216.26	209.2	213.08	213.11	215.4	214.72	215.67	219.29	215.7	215.83	215	217.07	211.28	213.95	213.12	212.29	216.46	211.55	214.04	209.36	212.49	215.88	217.77	213.95	210.17	212.61	212.6	213.52	214.28	221.32	206.21
212.43	207.08	212.1	209.73	215.94	210.03	208.99	215.19	211.48	212.04	207.86	212.96	208.55	208.14	216.9	209.99	206.5	212.83	210.5	212.17	213.59	209.62	209.85	216.46	210.46	210.73	209.98	210.25	209.4	209.93	213.67	206.84	208.28	214.2	212.22	210.78	213.77	213.39	213.69	213.76	207.95	210.3	209.89	210.8	208.78	211.49	216.7	210.51	208.39	211.6
212.02	209.16	204.25	208.29	203.28	204.6	206.04	207.72	202.49	207.1	203.62	208.58	204.87	209.42	208.94	209.27	203.07	207.36	208.17	213.38	205.73	204.42	206.68	207.38	204.25	207.35	207.33	205.87	204.93	207.26	206.09	201.83	207.29	205.77	208.13	205.45	207.66	204.81	202.21	203.35	209.02	204.69	208	206.48	207.54	210.02	211.83	207	203.46	207.57
203.81	202.92	197.96	199.32	195.45	198.05	199.89	199.23	200.28	201.32	202.62	199.3	199.74	202.14	204.87	197.47	200.17	199.16	197.51	195.32	204.79	202.43	195.63	200.53	199.36	195.41	200.94	206.48	199.68	194.36	199.35	198.22	200.67	201.5	198.64	201.65	199.44	199.39	202.8	202.07	204.46	203.7	197.06	202.01	201.69	201.49	201.92	201.24	197.58	202.47
212.39	213.37	215.31	220.76	217.74	218.18	216.58	216.59	219.4	213.11	216.67	214.56	218.62	218.02	216.57	218.51	216.32	218.99	216.47	219.7	222.75	219.9	213.1	216.75	219.61	215.67	217.29	214.97	224.42	219.16	213.01	217.3	215.96	216.73	218.45	221.21	217.04	215.36	214.41	221.66	218.02	221.41	214.73	219.41	217.8	219.96	215.99	216.71	215.52	219.77
215.29	215.43	209.23	207.85	210.67	218.14	209.42	219.42	217.6	211.98	213.5	210	209.64	213.81	212.5	215.43	212.51	210.55	217.52	209.51	213.42	210.96	215.88	212.7	210.65	213.28	210.51	213.13	212.52	212.91	207.26	213.97	216.99	210.4	213.25	212.61	211.63	211.09	215.85	215.34	211.4	210.66	212.28	214.61	213.23	210.26	214.38	214.7	208.38	212.99
209.19	205.94	204.21	205.63	207.82	204.48	207.99	209.58	207.04	206.34	208.08	206.78	207.11	207.7	206.11	209.05	200.81	204.63	209.03	213.59	205.59	208.97	209.57	205.81	209.31	212.13	210.01	207.82	202.23	214.51	209.39	206.04	210.11	209.14	208.34	207.75	203.46	211.18	212.49	204.23	213.12	207.17	208.73	204.83	206.39	205.49	204.09	208.98	205.13	207.78
202.09	205.33	204.28	206.89	206.95	207.06	203.57	204.01	209.43	203.77	205.25	205.03	202.84	204.41	203.99	202.35	205.13	201.67	203.94	206.4	204.95	205.94	202.61	200.72	203.15	204.68	206.62	206.32	207.05	202.99	203.96	206.88	207.68	203.79	207.61	205.58	202.56	204.05	203.26	204.7	203.89	203.78	204.58	208.14	210.91	202.31	204.8	206.5	204.47	202.31
200.61	203.55	202.3	199.95	200.5	197.03	203.78	201.78	199.58	203.11	199.94	198.59	198.97	199.1	201.5	198.17	197.31	199.93	198.37	196.63	201.69	196.78	197.05	195.27	200.81	197.38	196.96	200.09	201.9	197.27	194.36	201.48	203.36	198.75	195.12	197.78	194.72	200.4	197.88	198.79	200.92	195.37	203.39	201.1	200.98	204.33	203.22	196.19	197.76	201.38
199.81	198.97	191.65	193.36	197.99	195.16	195.39	195.17	195.46	193.94	199.19	191.89	192.34	195.09	192.44	196.2	194.7	194.21	199.53	193.95	194.3	196.16	196.89	193.57	192.91	194.77	195.92	198.5	193.48	193.27	194.81	198.15	197.41	199.35	197.57	192.82	195.71	194.72	198.39	199.03	196.17	195.48	199.52	193.88	194.8	195.65	196.15	196.22	199.76	193.85
207.93	207.48	213.62	209.03	207.94	210.82	209.49	217.17	211.38	211.37	209.87	214.27	210.92	212.31	212.14	211.94	215.92	210.76	215.43	208.9	213.69	214.2	212.65	211.58	212.09	210.47	209.98	209.41	212.52	213.48	209.23	212.84	208.35	211.84	217.52	211.15	209.72	210.06	210.26	208.84	216.38	206.84	216.05	209.47	213.29	210.91	211.68	213.27	215.88	213.89
207.98	209.84	213.73	208.79	208.08	212.01	214.53	214.6	213.05	214.44	217	211.3	209.94	213.62	216.79	209.95	211.82	209.72	211.51	213.48	213.37	211.28	211.58	207.1	211.66	212.91	205.42	211.17	211.33	213.25	213.88	211.39	205.03	213.75	213.74	211.33	213.64	210.73	209.63	217.8	212.64	210.9	213.33	209.84	210.22	214.77	213.19	213.83	219.04	211.74
208.17	212.07	207.11	210.28	209.3	208.93	211.23	210.78	208.48	211.11	204.67	212.83	207.5	207.82	208.31	207.14	207.53	213.38	208.51	211.73	205.38	212.71	207.01	206.02	208.89	206.42	208.81	203.65	210.81	207.26	206.15	213.48	208.43	208.76	211.99	209.57	213.33	207.68	207.55	208.71	211.85	206.47	206.37	208.02	212.98	209.33	206.49	208.2	212.65	205.58
213.28	207.35	208.49	210.36	205.71	212.39	207.69	209.83	211.03	210.23	211.68	210.76	212.99	208.59	210.42	211.01	211.69	210.36	208.67	207.83	205.99	210.39	208.16	210.04	208.83	207.48	210.86	210.93	214.01	212.9	212.4	209.73	207.86	207	206.7	208.03	215.59	206.66	211.74	210.02	205.94	209.42	206.95	202.51	214.72	207.64	204.69	214.17	212.69	204.66
199.19	201.49	200.57	203.84	200.96	204.14	197.27	199.52	198.79	198.52	202.25	200.56	200.69	199.02	202.97	197.03	199.01	200.79	206.24	194.79	202.93	205.24	201.93	200.03	201.42	202.67	202.08	200.66	200.08	202.17	204.75	195.39	203	200.73	198.9	198.38	201.14	199.08	200.37	199.28	203.66	202.19	199.95	205.18	200.45	201.03	201.77	199.55	198.45	201.96
209.25	204.22	206.27	206.4	211.05	209.51	205.87	205.82	203.35	212.09	206.41	205.85	207.44	208.22	213.15	206.51	207.38	206.69	210.7	199.36	207.17	208.55	206.42	206.89	206.82	207.53	205.06	206.39	211.07	207.68	206.88	209.19	210.63	210.13	208.34	210.24	209.46	204.56	207.07	211.14	206.75	209.28	209.91	207.94	206.72	210.97	209.07	207.79	206.12	209
201.87	199.79	202.25	198.94	201.84	201.85	204.18	199.52	200.21	200.96	197.01	205.48	202.59	200.32	195.4	201.38	198.87	200.61	201.79	199.22	201.96	207.48	201.59	198.87	198.07	201.06	198.94	199.76	200.68	204	200.92	199.77	197.67	196.69	199.92	201.28	203.26	195.27	196.98	201.3	200.48	202.94	202.26	199.03	199.6	199.69	203.24	199.14	203.74	203.24
214.11	213.99	216.55	209.38	213.17	212.94	211.59	217.22	210.21	209.54	211	206.27	208.41	208.93	209.29	213.53	213.12	208.43	213.6	212.83	213.39	214.73	213.58	210.52	213.55	207.78	212.11	215.51	210.77	209.32	214.95	211.68	213	211.72	213.05	216.64	214.47	209.73	210.95	210.03	208.27	214.47	213.11	217.03	210.03	212.99	214.18	212.08	211.77	210.01
206.62	208.32	213.79	210.22	210.48	209.46	208.99	208.23	211.95	212.53	207.53	213.44	210.59	209.97	210.18	207.51	206.83	210.85	212.89	213.77	205.19	209.42	211.65	208.1	209.62	209.2	210.42	203.47	213.22	208.47	207.35	209.4	209.65	207.88	210.14	216.68	207.27	208.1	209.66	210.27	207.79	210.47	209.46	207.96	204.55	209.28	207.38	207.06	213.73	208.83
208.09	207.95	203.41	205.8	206.46	203.84	207.63	205.52	204.1	207.6	202.94	206.7	206.56	207.49	214.41	213.4	206.85	207.31	204.15	208.71	205.33	204.77	209.63	208.67	202.15	204.06	209.74	206.03	202.54	203.42	204.59	204.52	203.3	207.36	208.27	206.29	213.72	204.84	205.27	205.6	201.78	205.08	206.79	211.16	210.12	203.07	207.35	204.26	205.35	211.15
201.45	204.5	206.08	201.86	204.34	201.72	207.67	207.63	207.49	205.56	205.9	202.88	200.9	207.24	201.58	200.71	206.22	199.95	202.82	204.79	202.83	201.83	205.58	202.52	205.74	200.9	199.86	206.49	204.98	201.14	204.79	208.97	202.87	203.55	201.12	209.27	202.01	200.04	203.94	204.02	200.61	203.87	205.71	199.47	204.24	201.55	203.43	201.67	209.82	206.05
210.18	206.05	207.43	207.45	205.68	208.67	209.19	208.55	210.75	206.89	208.1	210.82	211.07	208.3	205.55	210.51	205.41	207.85	207.01	207.25	207.9	205.54	202.03	204.41	211.94	208.16	207.87	207.65	207.01	204.27	206.37	208.73	208.19	210.43	204.09	208.4	204.97	212.28	209.88	208.2	210.52	206.42	208.99	209.15	207.13	209.14	209.58	205.36	205.59	207.65
199.96	200.88	198.61	197.74	201.62	200.24	198.13	196.46	193.31	197.51	199.1	195.53	201.51	196.84	199.24	198.75	196.01	197.83	201.02	199.65	200.2	196.42	200.07	201.84	196.11	204.35	199.22	201.32	202.77	198.32	199.5	197.54	200.13	199.65	201.22	199.1	197.97	195.13	199.93	196.12	203.75	202.17	198.53	196.31	200.7	198.46	197.42	199.13	195.79	200.44
197.73	198.46	194.83	199.18	198.06	196.18	199.22	200.75	199.79	194.52	197.86	198.58	199.59	200.39	199.72	204.24	196.18	197.2	200.87	197.62	199.8	197.8	196.18	199.64	198.4	200.75	200.18	197.46	198.15	195.21	199.03	197.44	193.8	199.55	197.11	195.43	198.86	202.06	197.93	194.89	198.78	200.58	201.86	195.31	196.81	198.06	196.61	199.41	200.6	197.12
208.06	206.91	210.82	208.25	207.28	212.18	209.52	207.26	211.41	212.25	207.62	211.63	211.95	209.19	211.98	206.73	209.1	210.59	208.42	207.5	209.15	206.07	210.55	212.63	207.03	206.89	208.93	210.45	211.31	207.76	208.94	210.16	212.9	207.93	210.1	207.47	208.98	207.38	208.72	210.78	208.08	211.56	211.75	206.78	202.8	211.25	206.22	208.07	207.87	203.89
207.32	209.71	209.17	206.53	206.93	210.06	205.81	209.34	209.55	205.58	208.37	208.53	206.86	208.71	209.33	209.59	207.04	210.18	203.54	208.29	210.42	208.32	211.23	208.32	210.45	208.61	205.34	205.11	207.49	210.64	207.54	210.03	206.03	210.27	209.6	210.95	209.96	206.44	208.34	211.02	204.5	202.91	207.23	206.61	209.82	211.2	212.87	206.55	209.8	209.82
210.89	212.81	207.72	213.82	215.7	208.87	213.85	213.44	212.13	212.42	211.89	210.24	205.7	212.24	208.49	209.28	210.12	212.62	206.78	214.8	210.64	210.62	214.57	209.81	212.3	214.15	212.85	209.82	217.3	211.85	210.49	205.81	209.27	211.71	214.84	208.63	207.26	210.7	213.03	213.05	212.34	205.91	209.74	214.2	212.34	213.36	205.43	213.37	212.99	211.33
204.83	201.89	207.88	201.98	211.27	210.4	207.24	206.05	203.72	203.05	200.72	204.31	200.64	208.24	201.24	203.06	202.32	200.46	206.74	202.48	204.88	203.39	205.31	201.14	204.74	205.7	205.85	204.34	208.9	202.11	207.79	202.48	201.18	202.73	203.23	201.38	204.71	207.16	202.67	202.09	205.55	202.55	204.42	204.81	203.63	203.57	203.24	202.42	203.16	206.7
209.98	207.86	209.66	206.63	209.39	211.76	209.02	206.65	207.32	207.25	207.09	209.96	209.1	210.14	210.54	209.01	208.4	207.58	211.17	209.33	207.3	208.58	210.6	205.93	214.41	210.15	201.82	212.62	209.99	207.2	215.15	209.45	205.34	206.21	208.14	212.52	204.24	209.13	213.86	206.91	212.47	208.96	207.21	208.93	214.47	203.41	208.99	210.55	207.15	209.25
213.03	209.86	211.02	208.37	211.56	214.62	213.01	212.08	210.64	209.51	209.35	213.19	211.81	211.33	214.83	212.71	209.49	211.15	213.04	212.37	213.25	212.12	206.71	211.4	216.05	212.28	212.94	211.4	213.79	212.23	212.1	212.1	210.93	210.04	210.09	212.57	213.94	213.11	209.33	210.65	209.73	214.2	215.12	207.62	214.76	209.48	213.75	210.37	209.83	209.04
200.94	196.29	200.61	205.87	202.74	200.39	204.59	203.63	205.63	208.8	207.43	204.99	200.54	199.41	205.04	200.8	203.21	202.17	201.77	205.17	201.61	204.99	201.3	201.59	204.37	206.49	204.11	200.6	200.2	203.36	205.59	202.02	202.73	204.65	204.47	203.73	205.17	203.29	206.19	202.59	205.22	205.84	202.91	203.97	201.44	205.92	200.06	209.54	204.06	201.44
206.63	205.64	209.95	209.61	205.91	208.36	209.02	206.66	206.42	212.11	209.08	202.3	207.83	205	208.89	212.4	209.46	209.61	212.32	207.4	206.27	207.29	212.8	205.95	210.97	206.35	207.08	206.8	209.64	210.91	203.39	210.41	208.57	213.43	207.97	207.61	210.59	209.11	204.81	213.43	210.04	209.3	206.53	208.82	207.88	201.71	208.13	206.93	204.07	211.94
209.44	206.7	209.64	210.9	203.79	208.88	207.64	208.75	206.41	207.74	207.81	204.75	206.33	205.19	204.12	206.86	207.27	208.18	210.13	208.42	210.19	209.08	206.23	212.68	208.7	210.82	209.55	206.92	211.3	208.88	213.32	210.96	204.99	211.28	209.41	210.25	207.25	212.63	205.41	211.78	207.61	211.06	207.72	210.5	206.77	212.73	206.59	210.89	206.06	210.48
214.28	210.48	205.2	205.72	207.55	207.66	210.3	210.53	210.3	212.41	216.02	211.66	210.27	214.64	212.43	212.82	210.07	208.48	208.87	211.34	211.38	209.66	212.22	217.93	210.58	215.64	213.76	215.57	213.15	214.19	206.22	210.82	207.07	213.92	212.76	209.17	211.79	211.06	218.6	211.88	211.19	209.25	211.12	212.11	213.21	210.51	213.1	206.98	209.99	214.73
210.56	209.04	205.53	207.02	209.9	207.14	209.26	208.66	209.52	210.88	208.13	208.37	208.94	213.74	208.38	206.38	208.25	201.88	208.55	208.76	207.91	209.8	208.08	207.95	206.98	205.9	207.45	207.8	212.24	211.49	210.34	206.55	208.24	206.7	207.08	210.6	207.66	209.16	207.78	207.48	211.49	210.56	208.73	210.84	209.52	206.73	211.8	209.67	209.93	210.39
212.35	207.73	215.1	211.07	214.03	210.22	209.66	208.7	211.1	208.39	208.25	211.46	208.1	207.09	212.35	206.83	211.56	211.29	207.15	210.48	214.29	210.34	207.96	211.17	211.38	207.6	211.46	208.42	211.26	210.49	210.31	206.61	207.95	210.08	214.35	206.05	214.59	207.75	207.94	207.92	210.56	207.73	209.09	208.11	208.26	205.63	207.42	206.67	209.15	209.25
208.01	206.97	206.6	201.75	202.02	204.37	205.78	204.18	205.95	204.85	209.57	210.28	207.76	207.87	208.37	205.1	202.83	207.53	206.49	212.02	206.6	210.27	201.91	209.05	207.92	208.91	206.47	204.35	206.28	203.01	207.26	208.88	203.65	205.22	212.59	213.12	206.89	206.18	207.72	208.77	213.22	200.93	210.92	209.24	206.55	210.12	207.69	209.82	209.63	206.86
206.1	206.83	211.12	211.91	213.37	211.86	206.59	204.75	211.38	208.19	210.34	213.18	208.17	212.96	207.11	206.07	207.32	211.98	210.95	208.8	204.58	204.22	207.26	204.72	206.29	206.73	202.92	207.45	213.59	204.77	212.67	208.5	209.53	205.66	208.68	209.57	207.31	208.19	206.84	207.06	214.3	212.01	210.81	209.79	203.83	208.5	203.91	209.19	206.19	210.54
216.72	217.34	218.45	217.24	216.3	217.34	221.29	214.2	215.08	215.83	214.21	215.71	216.57	211.23	214.87	219.76	218.8	216.89	209.6	214.89	218.75	213.23	214.44	217.88	216.2	218.62	211.95	215.08	216.92	218.01	217.72	219.77	214.66	216.84	211.13	217.82	220.57	215.02	213.51	217.52	216.14	221.05	215.57	215.84	212.57	215.98	220.68	212.38	216.87	221.23
196.95	193.7	195.18	189.67	191.15	197.18	195.44	192.06	194.14	194.01	197.12	197.52	191.37	196.42	196.64	198.74	197.91	194.98	192.54	195.96	193.71	197.25	195.84	192.88	188.38	195.58	197.47	194.36	192.23	194.11	188.96	198.21	197.84	192.66	193.38	199.28	194.61	196.04	192.74	195.69	194.75	194.49	189.41	195.32	194.66	193.43	194.3	196.12	189.91	192.97
217.36	212.86	214.96	209.02	213.48	208.92	212.97	209.41	214.98	213.88	212.83	210.92	210.97	213.45	207.73	213.11	209.41	211.08	211.78	210.37	209.97	210.08	214.52	213.63	216.59	210.56	212.85	210.46	216.86	211.71	207.69	215.16	213.72	214.58	216.13	214.53	210.61	213.08	213.07	209.34	211.36	214.09	211.9	214.11	215.45	214.29	213.67	214.65	211	212.26
212.28	209.86	206.88	205.93	210.94	210.04	206.57	210.02	208.07	208.84	209.41	212.29	208.63	212.48	209.53	214.77	211.33	205.87	209.95	208.89	209.21	206.73	206.96	208.97	207.92	203.12	206.59	209.32	205.79	208.67	208.29	209.81	207.31	207.8	214.03	210.56	209.31	207.75	212.13	214.61	210.23	211.47	206.13	202.93	209.16	204.35	206.74	209.41	210.78	207.82
208.95	210.5	209.57	208.21	209.08	209.14	207.15	211.81	211.11	210.4	206.32	206.69	203.59	209.34	205.69	206.58	203.52	211.79	211.27	204.89	206.36	210.35	209.9	209.51	209.96	209	208.08	212.25	213.27	206.9	208.22	206	209.48	211.92	206.18	210.99	211.2	201.64	208.55	210.93	207.25	208.18	210.4	208.76	211.72	205.09	207.7	210.23	210.15	206.4
207.28	207.17	205.55	203.16	208.36	211.52	210.85	207.85	210.27	214.74	210.15	208.09	206.43	208.81	207.7	206.6	210.32	205.85	208.47	206.55	208.45	212.86	213.37	211.13	207.58	209.75	209.19	207.61	203.09	208.6	211.52	210.08	210.9	208.68	211.83	210.17	211.79	207.54	213.37	206.14	211.48	210.78	208.86	206.93	211.05	213.27	207.73	208.2	207.37	211.43
195.55	193.69	195.03	190.08	190.42	191.27	194.25	193.07	200.47	198.05	193.17	189.13	199.57	190.14	193.27	196.64	190.82	192.05	196.53	189.78	198.28	194.11	198.44	198.51	191.73	190.59	198.29	193.97	199.21	194.21	190.02	194.07	195.06	196.8	191.49	192.1	199.79	192.87	192.02	191.77	193.48	197.43	193.94	195.65	197.91	189.97	195.51	194.74	195.78	189.48
204.26	203.14	207.55	205.01	203.14	207.06	203.19	204.9	201.67	208.64	207.87	206.69	209.39	204.8	207.3	204.72	206.19	204.74	207.51	206.92	205.08	204.96	208.24	204.17	205.29	205.29	207.37	204.1	206.63	208.26	206.47	203.79	205.02	203.54	205.33	208.85	205.01	209.89	207.02	207.47	207.31	206.89	206.56	206.66	205.67	204.18	206.89	211.31	201.95	204.01
202.32	206.54	197.59	206.01	201.5	206.86	205.75	202	206.23	205.41	204.69	203.18	201.69	202.43	206.63	209.96	204.48	204.57	204.05	202.28	206.67	203.37	200.9	206.56	206.35	203.16	204.84	204.61	201.02	203.64	199.95	206.7	203.26	203.48	204.39	206.43	202.26	206.02	205.17	204.21	203.35	202.41	203.46	201.63	208.22	204.9	204.42	207.56	200.04	203.52
209.64	209.07	210.84	211.74	206.71	208.74	211.7	210.74	213.21	206.19	212.01	212.1	208.9	209.48	210.16	209.14	217.35	209.91	211.85	215.36	210.13	210.27	214.77	209.31	211.81	213.26	212.56	215.7	213.6	214.67	214.74	212.05	212.44	210.25	209.44	215.45	209.89	212.9	213.77	210.48	208.9	213.3	209	212.42	211.49	217.7	214.53	211.2	213.29	210.89
203.85	207.26	213.61	204.9	203.03	210.89	211.78	208.19	203.9	208.69	206.76	208.77	212.25	208.99	207.77	211.7	213.53	209.72	209.67	206.66	207.89	212.32	209.55	210.36	211.11	206.95	207.15	207.15	208.79	208.24	208.77	208.02	206.37	211.17	213.27	208.1	207.67	205.84	204.27	206.77	210.06	208.71	204.22	212.83	206.95	203.06	210.55	205.62	210.39	209.32
218.08	219.02	217.35	217.55	217.01	220.38	221.16	217.48	218.29	215.04	218.61	221.45	219.06	220.29	214.9	221.07	218.12	217.36	219.27	221.35	220.32	211.51	217.67	218.25	221.29	213.98	218.32	216.65	217.77	218.07	217.71	220.7	217.14	223.99	219.41	214.4	219.96	213.06	222.44	214.69	215.01	218.69	217.86	217.54	218.11	220.17	220.33	214.18	215.77	222.65
210.26	206.68	207	204.96	205.27	208.31	203.17	208	206.45	208.84	208.55	204.54	206.56	206.01	207.5	205.75	205.36	211.9	205.02	207.97	207.92	205.86	210.06	203.43	201.65	209.6	210.1	208.26	208.47	210.5	206.2	209.95	204.36	211.44	209.14	209.75	206.44	205.64	207.44	209.07	203.48	207.62	204.39	209.46	204.36	207.5	209.42	210.66	206.54	206.14
204.02	199.62	202.22	198.29	203.95	200.67	200.13	202.05	205.63	200.95	205.58	201.43	202.15	200.04	204.27	204.21	200.02	205.97	202.01	205.64	204.71	203.65	202.1	203.63	204.1	205.69	202.6	206.57	199.81	201.18	196.14	201.06	207.71	203.92	201.88	204.95	202.94	203.58	203.99	205.83	197.87	205.32	205.71	204.94	206.28	200.61	203.31	205.52	202.3	203
209.31	206.75	206.49	207.98	209.87	205.02	209.82	209.94	210.38	209.78	207.93	209.52	211.44	206.03	209.29	209.98	210.51	210.4	209.78	211.46	206.33	207.68	209.23	206.28	205.41	211.87	206.71	203.32	206.7	212.95	211.7	206.51	209.23	210.51	208.04	210.62	207.13	209.68	207.6	211.41	210.39	204.5	214.22	208.43	210.81	209.83	208.06	209.6	204.41	212.38
204.87	199.44	203.69	205.4	203.93	202.63	205.61	201.49	204.65	203.26	201.35	201.79	204.41	199.63	201.57	206.14	206.84	203.39	201.55	206.07	201.05	203.07	203.66	204.88	202.91	198.69	205.71	204.32	201.52	205.06	201.63	199.34	200.55	199.84	206.21	200.22	206.18	204.15	208.35	197.11	202.07	198.31	202.3	203.08	204.56	204.62	200.54	203.17	204	205.02
212.67	210.3	206.39	211.6	208.04	207.58	208.36	206.96	208.24	207.46	208.57	205.21	207.23	209.04	211.18	206.98	205.2	211.93	210.94	210.69	210.16	209.74	204.63	206.58	209.81	204.55	204.63	212.64	203.86	207.51	207.45	210.62	204.98	202.45	206.33	207.86	210.91	208.77	207.66	203.37	210.09	206.73	202.37	212.21	213.11	205.09	209.57	210.36	211.93	208.69
209.26	205.92	211.53	207.14	211.04	214.5	204.86	208.96	212.81	202.88	207.38	203.78	206.85	204.98	204.49	209.58	207.78	215.72	209.59	212.22	205.3	209.17	206.55	209.24	212.23	213.44	208.42	213.46	208.46	204.96	206.37	209.2	210.55	210.04	207.32	211.04	212.33	212.55	210.51	207.09	202.7	215	209.87	210.72	213.36	208.55	208	207.75	207.05	210.96
209.35	211.44	212.57	206.96	205.91	213.39	209.03	208.91	210.74	209.65	209.63	207.59	211.3	205.95	213.29	211	208.99	213.31	208.38	209.99	204.62	207.13	206.71	208.49	209.23	210.48	206.94	208.07	211.08	209.31	209.06	208.11	207.44	210.17	211.34	207.15	205.21	207.01	209.62	207.31	207.85	209.94	211.91	210.28	208.45	208.77	203.66	205.65	205.78	205.13
200.14	193.6	201.57	199.52	199.39	193.82	201.06	197.25	198.14	198.88	200.3	195.56	198.81	197.73	199.79	200.58	194.39	200.43	196.95	196.74	197.11	198.22	195.42	194.67	194.41	199.42	198.88	196.42	194.4	195.87	197.26	196.51	202.11	198.51	193.48	198.19	201.46	196.77	198.69	196.8	198.17	198.27	195.37	199.28	199.26	198.56	197.77	202.78	200.11	196.79
208.73	209.43	205	204.59	206.28	205.51	211.2	203.7	210.97	206.78	205.5	213.21	206.11	204.38	213.97	207.59	211.3	202.95	205.84	210.13	202.22	211.79	208.31	208.5	210.65	200.26	206.89	203.14	205.05	207.72	201.17	206.77	206.22	207.8	206.51	210.6	202.21	210.18	207.14	201.82	207.85	205.64	209.26	206.95	204.5	203.51	204.23	207.04	207.85	201.46
213.99	210.93	210.5	213.34	211.24	208.26	211.01	213.99	209.72	210.06	212.56	211.32	212.49	217.84	211.91	213.42	212.86	213.76	211.04	215.96	211.54	215.45	211	213.66	214.72	213.21	213.98	208.66	212.02	208.8	212.84	210.02	207.82	209.33	209.69	213.76	216.35	212.83	211.43	212.33	212.26	213.55	211.54	214.93	211.6	216.57	215.54	211.8	211.61	211.49
215.35	214.23	209.93	214.67	212.65	213.61	211.19	211.85	209.85	214.48	212.6	216.34	210.57	211.94	211.56	214.53	208.59	213.77	209.79	212.47	209.97	215	211.99	215.69	211.89	212.33	212.84	208.99	207.41	212.12	212.46	214.68	211.98	212.74	213.7	212.41	216.1	219.09	209.65	212.33	214.03	209.82	211.82	214.35	213.44	215.21	215.71	213	213.13	213.75
212.03	208.71	210.04	215.59	211.47	211.26	214.64	212.77	215.68	212.87	211.32	213.15	212.39	215.13	211.28	208.78	216.56	212.62	211.68	213.38	213.14	213.95	211.16	206.79	211.3	212.83	211.7	212.83	213.5	212.32	213.44	213.85	214.34	212.4	209.26	210.02	208.66	210.34	209.08	213.99	212.1	212.84	213.24	210.64	209.92	210.29	208.39	211.8	212.76	211.72
207.5	209.47	212.95	214.07	211.72	207.53	212.18	206.65	208.81	210.72	218.01	210.91	209.33	210.88	211.14	208.06	212.6	205.61	208.36	205.76	211.68	210.29	208.18	206.85	211.38	208.27	208.8	212.03	210.48	212.95	205.47	208.7	207.32	213.66	206.37	213.73	208.98	207.9	213.25	208.57	213.2	207.09	212.67	209.46	209.77	206.69	209.4	211.07	209.95	208.25
212.06	212.85	210.21	213.57	209.26	212.19	214.41	211.75	214.41	214.32	211.74	209.65	214.94	212.14	212.21	213.08	211.26	214.62	213.08	208.29	212.05	217.43	215.44	212.21	209.45	214.17	215.49	211.74	211.28	212.07	213.11	215.65	209.95	211.63	212.47	210.58	208.17	212.67	210.18	213.89	212.93	213.39	207.61	210.87	211.25	211.33	209.79	220.44	208.74	207.31
216.52	211.78	212.63	211.19	211.76	215.38	206.96	211.07	209.16	210.35	213.08	211.11	208.54	212.31	212.91	212.79	210.63	214.13	215.06	207.59	210.42	212.84	206.14	207.9	209.31	206.88	210.43	212.68	204.63	211.99	211.34	209.57	212.83	214.65	214.95	210.81	210.38	211.54	214.47	212.2	207.89	210.19	208.29	209.25	209.03	206.3	213.68	208.96	211.45	208.71
208.18	209.59	214.38	211.95	210.43	210.59	210.74	211.01	210.06	210.42	215.7	209.05	213.26	212.26	212.38	214.7	210.31	213.8	211.59	213.02	211.68	212.18	209.79	211.96	211.84	207.87	210.95	214.06	210.03	211.88	216.44	212.46	213.36	209.89	211.66	215.12	209	209.3	212.14	211.04	210.87	210.34	216.29	212.37	207.31	211.46	213.83	212.14	214.61	213.17
218.26	215.84	213.11	215.27	212.91	210.17	219.02	219.05	218.67	222.74	217.53	212.61	213.55	218.63	218.34	216.48	215.99	219.66	217.33	216.35	216.18	219.76	216.84	218.53	218.99	214.39	212.69	218.15	216.08	213.31	218.6	217.9	218.26	218.81	219.38	223.92	218.04	219.61	217.96	219.71	217.54	216.52	217.18	216.51	216.06	219.26	217.23	218.24	219.84	217.27
202.62	200.44	200.48	199.63	200.25	199.61	201.34	202.35	202.59	201.77	201.44	198.88	198.14	201.13	196.65	201.56	201.35	196.6	195.8	203.5	199.68	205.18	201.98	204.84	202.23	199.31	202.05	195.69	202.42	197	200.86	203.69	200.74	205.11	198.03	202.14	200.46	203.12	201.03	205.14	196.51	203.81	207.89	203.28	198.4	200.73	199.58	204.27	200.19	201.49
204.88	195.93	199.3	200.36	201.26	204.51	198.04	197.09	195.98	198.12	199.78	204.93	200.38	202.28	198.12	206.88	197.24	201.95	200.88	202.43	202.04	200.09	203.36	206.17	195.03	201.88	199.01	203.35	204.87	198.64	202.72	201.31	202.1	199.58	199.02	206.22	200.94	197.5	203.45	199.94	203.74	201.1	197.81	202.9	201.44	199.45	199.79	204.09	202.53	202.81
207.38	208.85	207.56	207.94	205.17	204.06	212.38	207.1	206.01	208.13	209.25	205.37	205.51	205.47	210.08	206.79	206.99	211.57	204.5	210.2	205.32	209.9	208.89	208.89	205.33	209.46	210.47	208.02	210.35	207.73	208.1	203.12	207.82	210.36	210.63	203.08	210.45	208.4	209.9	203.28	211.12	206.36	205.31	211.18	212.27	203.98	201.34	208.38	204.88	209.87
212.29	211.45	212.9	212.94	210.52	215.38	210.02	211.68	211.71	208.93	217.82	213.45	211.34	212.82	210.39	212.72	211.44	208.19	213.82	212.78	213.64	209.52	211.64	213.17	214.15	208.56	218.26	210.38	210.29	207.95	211.65	209.34	210.96	212.63	209.33	213.65	216.34	206.31	212	213.31	213.81	211.6	208.28	211.28	210.18	215.33	213.13	217.69	213.31	213.27
204.95	209.49	205.48	209.47	209.56	211.3	213.99	208.6	208.61	210.97	212.09	205.06	211.01	208.21	209.79	209.3	208.89	207.76	208.36	210.3	210.04	210.67	211.37	210	206.63	214.35	208.63	210.31	210.84	206.25	209.55	207.6	209.83	208.75	211.94	209.88	207.84	206.49	214.95	209.1	210.24	210.17	209.47	208.99	206.38	211.76	206.86	212.84	207.59	209.67
200.42	202.29	206.01	199.21	207.24	200.93	202.19	200.14	200.08	204.59	204.75	200.85	201.74	201.93	200.95	202.66	204.73	197.74	208.43	205.73	198.26	204.15	206.94	203.13	204.19	202.01	202.22	203.68	206.37	199.06	206.49	198.56	203.75	199.49	199.44	203.69	204.32	198.85	206.56	200.2	205.66	201.19	202.53	200.16	198.48	203.95	199.96	198.11	201.98	201.35
217.35	212.7	213.03	215.74	215.02	214.37	211.68	209.09	215.03	213.37	215.91	216.7	207.46	211.64	214.61	216.22	215.83	214.97	215.11	213.66	210.33	215.89	209.99	213.28	214.9	209.33	217.74	213.88	210.66	212.89	217.79	215.3	213.59	210.08	209.16	212.03	215.8	211.92	213.78	216.93	212.44	212.81	212.22	212.97	212.5	217.06	210.9	212.91	213.07	213.1
212.44	210.16	216.61	214.31	208.92	208.31	210.5	213.06	213.77	211.6	210.03	216.35	212.34	212.34	209.56	210.39	213.01	216.83	213.54	209.85	210.62	212.96	209.86	213.22	208.98	211.84	211.52	212.93	209.8	211.66	214.02	215.87	216.45	209.75	208.67	212.34	212.61	210.68	215.58	212.03	210.91	213.32	214.05	213.01	211.16	210.97	211.8	212.53	212.62	210.97
213.07	207.01	204.96	215.02	208.04	211.96	210.78	208.15	212.95	206.9	207.02	207.1	211.51	210.56	211.42	205.05	210.34	208.09	209.43	206.55	208.8	207.54	208.58	208.87	209.53	206.78	208.23	209.72	213.87	206.4	211.19	212.64	208.15	205.97	211.87	209.72	209.69	208.1	205.72	211.98	212.35	211.09	211.77	210.45	209.37	209.11	209.42	203.89	206.74	212.83
191.88	195.82	198.21	196.28	198.73	192.81	194.3	192.29	192.32	193.85	195.56	195.29	193.91	197.87	190.53	190.97	192.23	196.54	196.55	194.87	196.05	188.65	194.5	192.72	192.75	194.66	189.66	195.94	193.25	190.09	194.1	200.15	193.93	193.13	195.21	191.88	193	192.85	194.38	194.88	194.26	199.5	192.75	189.18	196.25	196.92	197.81	192.11	195.92	194.48
208.5	209.54	208.85	206.67	207.1	209.45	206.84	209.56	206.38	210.37	206.92	207.73	202.77	208.77	211.88	207.35	204.92	210.42	207.4	206.86	209.71	208.8	211.15	208.95	209.46	208.51	206.23	212.17	210	204.99	206	203.62	204.14	206.58	204.13	207.47	208.01	209.3	210.21	210.08	208.2	205.27	205.66	207.01	211.19	202.77	204.37	208.95	209.85	204.39
202.71	202.18	204.14	205.12	197.74	202.03	197.99	205.2	202.94	202.59	203.35	202.71	203.79	204.53	207.97	203.93	203.73	202.34	199.1	206.95	202.87	205.68	201.73	204.6	206.1	202.44	206.51	199.49	197.92	202.36	201.33	198.02	206.05	204.68	202.81	200.05	201.1	203.07	204.4	203.81	201.1	204.35	201.43	198.86	203.78	200.35	205.32	211.11	207.49	203.2
203.79	207.84	203.55	206.89	207.39	203.81	204.49	206.67	205.48	205.58	201.71	209.12	208.09	202.98	200.5	203.95	207.04	211.49	207.03	202.98	199.2	205.85	203.57	203.73	202.91	206.03	208.25	203.66	202.15	202.43	206.58	207.23	205.44	206.73	200.9	205.19	204.18	206.56	206.3	203.42	208.27	206.31	204.37	202.22	203.73	203.42	202.56	206.77	210.16	207.18
212.46	211.32	210.09	210.54	210.24	209.5	213.45	213.17	214.24	212.42	209.96	211.12	212.07	212.96	216.28	215.75	214.14	207.49	209.82	212.58	211.94	211	212.41	212.29	212.46	215.04	212.1	211.89	214.91	210.95	208.12	209.27	214.33	210.88	214.78	214.76	211.69	214.27	212.23	210.84	216.63	211.93	213.21	208.24	208.82	212.45	209.9	211.5	211.41	209.13
214.81	217.94	217.65	212.86	215.83	219.88	218.34	219.46	218.97	218.31	216.88	214.63	218.82	215.42	216.62	217.02	211.63	220.08	218.57	217.65	218.7	218.35	219.47	219.13	213.77	217.06	215.04	220.59	216.83	218.68	215.2	214.48	220.95	219.98	217.64	216.05	216.81	219.07	215.23	219.44	223.29	219.38	217.62	216.54	219.28	221.71	217.61	218.17	216.43	215.63
205.77	201.56	200.84	200.84	199.61	198.7	196.29	203.23	198.57	196.06	198.18	204.66	204.24	202.22	198.69	200.25	203.49	202.75	201.51	199.05	204.48	197.29	197.88	203.4	198.36	203.17	198.05	201.01	200.16	201.74	199.8	200.23	198.28	204.31	202.26	199.86	195.89	200.77	201.2	201.63	205.08	200.54	198.36	197.75	206.75	193.29	199.22	202.82	206.05	200.72
211.04	206.94	205.83	204.29	204.1	210.67	203.7	211.5	207.67	210.3	211.1	209.8	211.95	209.29	209.2	211.12	211.72	207.98	209.1	203.57	206.47	207.46	207.56	210.56	208.5	209.99	209.03	205.82	207.77	209.02	208.19	207.11	205.12	206.06	209.82	208.68	207.41	207.02	200.85	202.02	207.94	211.15	208.73	209.58	205.43	207.26	208.74	209.67	210.12	204.92
217.93	218.8	210.78	217.45	211.87	214.45	210.81	210.92	214.94	211.17	211.44	218.81	211.96	214.23	213.81	212.02	209.23	216.01	206.81	215.37	212.75	216	206.45	211.96	216.83	211.82	214.5	214.14	214.2	217.96	214.12	213.53	214.76	215.16	214.1	213.66	211.76	214.71	215.86	213.77	215.21	215.74	213.64	215.28	217.98	215.22	216.55	212.52	206.91	215.53
205.08	204.43	205.71	204.36	206.44	205.7	200.38	199.1	207.26	207.09	205.49	200.36	204.18	203.25	205.48	200.98	202.27	203.98	207.11	204.77	198.94	208.24	206.61	205.88	204.78	201.12	201.8	203.23	202.06	201.02	204.01	201.7	201.32	203.35	200.36	204.86	199.92	203.68	208.47	203.32	204.63	205.28	206.7	203.25	204.21	202.92	199.58	203.15	196.24	200.2
209	210.45	212.98	207.23	207.46	211.51	209.1	209.62	206.05	203.9	211.68	206.44	205.43	205.66	210.44	209.78	210.1	205.35	207.67	207.92	210.69	211.56	207.61	210.89	206.45	208.75	209.76	212.35	213.26	205.9	208.92	206.25	208.6	209.68	207.04	206.26	210.49	206.99	211.95	207.66	210.93	212.07	213.17	211.89	209.58	204.86	209.73	212.53	207.26	206.33
215.28	211.42	211.27	215.15	215.49	216.03	211.77	212.08	209.58	211.99	209.98	213.29	213.67	210.5	211.97	211.25	209.73	210.38	212.17	210.49	214.78	211.39	213.93	212.95	211.85	209.59	211.8	211.52	212.9	211.51	209.14	209.61	220.27	212.09	212.05	212.86	215.97	210.07	211.81	213.93	211.51	216.78	214.24	210.79	212.8	214.17	211.11	212.04	208.22	212.3
219.93	216.67	218.2	218.14	215.63	219.38	219.19	220.14	215.49	217.91	215.15	221.1	221.18	220.93	215.2	214.42	215.27	215.79	210.98	214.27	211.6	217.55	214.81	213.55	210.67	213.14	215.35	219.29	219.06	215.71	217.39	218.42	221.8	216.92	220.42	217.55	217.79	217.45	214.34	221.06	218.54	216.33	218.74	214.58	222.8	212.79	219.1	218.26	217.14	219.61
206.1	203.97	203.48	206.13	200.05	206.86	203.17	206.01	202.32	207.16	205.42	202.31	208.01	199.51	208.8	205.9	202.99	207.3	204.37	209.34	205.7	205.62	205.7	203.99	203.16	207.77	207.51	207.65	210.84	204.89	204.23	205.62	205.31	202.57	208.13	204.71	207.46	208.58	204.21	206.59	207.3	206.88	204.52	208.63	205.92	204.95	206.69	202.75	207.68	205.09
191.8	194.59	196.32	197.54	198.15	190.17	196.08	197.23	196.68	193.68	191.12	194.43	195.14	194.39	189	192.73	197.81	198.52	195.75	195.73	190.59	193.6	198.56	198.02	197.42	195.38	191.29	198.01	194.84	195.5	198.16	196.34	196.61	196.34	195.07	196.25	200.69	195.88	197.41	195.24	194.89	193.61	201.47	198.88	192.59	190.54	193.42	194.46	199.03	199.11
202.57	205.46	202.56	206.05	202.58	198.22	204.02	203.15	197.05	201.24	198.03	202.48	201.47	203.34	201.69	202.53	202.33	197.04	202.12	201.17	203.18	206.93	202.31	201.35	202.36	205.74	198.74	201.77	199.53	203.7	203.67	201.05	203.99	200.93	201.19	200.31	201.01	202.91	205.19	199	209.04	200.79	204.35	203.69	200.7	199.31	204.83	200.11	201.63	202.74
205.5	204.32	208.29	199.99	206.28	204.55	197.97	205.23	203.4	204.27	203.26	211.11	201.25	198.54	201.82	205.87	202.28	204.02	210.77	204.92	204.39	204.52	201.29	203.47	198.14	202.62	202.65	198.61	204.46	202.68	203.16	203.27	199.27	203.56	204.97	205.18	210.91	201.38	202.88	202.93	205.64	203.7	200.57	205.6	201.95	205.42	206.56	207.48	203.38	200.58
210.77	210.97	212.27	211.59	210.41	207.85	211.03	208.54	211.62	207.75	214.62	210.49	206.49	208.28	211.63	204.78	208.94	208.52	209.68	209.53	209	209.26	204.38	210.89	207.87	212.94	209.57	209.76	207.92	210.58	206.78	207.98	212.51	212.53	204.95	208.91	209.12	211	208.9	208.27	209.05	207.67	212.72	215.22	210.77	211.09	205.78	207.24	209.23	206.46
209.34	210.45	213.04	208.56	208.13	206.09	206.94	212.03	210.5	207.14	207	211.15	206.56	206.84	212.13	210.82	207.68	207.49	207.69	210.67	207	203.94	205.33	208.97	213.56	207.99	205.59	210.36	207.21	206.87	209.03	210.24	210.34	209.24	213.33	209.62	208.64	209.7	208.08	209.94	210.23	206.87	205.83	204.78	207.84	214.01	204.54	204.56	213.5	208.3
212.45	211.24	211.45	207.71	208.31	206.52	206.76	207.22	204.02	209.69	202.93	205.4	209.32	204.27	208.17	208.19	205.77	209.47	205.66	208.04	210.69	210.16	213.83	206.08	207.2	208.71	208.39	212.41	210.23	213	204.5	211.18	208.82	207.13	211.33	209.17	205.17	210.13	206.54	208.57	204.92	214.39	208.96	209.88	210.52	207.8	209.84	213.1	204.66	211.08
202.08	204.91	200.91	203.13	208.46	206.13	201.27	203.7	203.88	200.8	203.26	203.06	207.75	203.57	207.23	204.9	204.39	205.84	203.2	202.37	202.44	204.86	203.75	202.32	209.04	207.68	200.12	203.37	202.78	204.65	204.73	200.34	206.14	202.51	201.91	208.14	206.19	206.44	204.53	201.14	207.48	200.11	201.07	204.7	203.87	205.61	203.62	208.36	208.24	201.68
204.45	209.6	208.04	211.26	211.71	211.68	209.64	207.69	213.31	209.65	210.98	206.16	207.42	210.42	210.73	210.81	213.3	208.36	207.7	208.38	210.57	212.67	207.95	205.29	208.07	207.35	209.06	211.23	205.37	209.09	203.33	214.72	213.39	208.14	211.4	214.42	206.18	208.44	208.59	208.76	207.32	212.73	203.76	208.77	204.2	205.46	207.33	209.84	213.77	212.85
204.58	203.47	205.55	202.61	204.63	206.13	202.93	203.06	208.9	206.34	205.04	205.4	203.67	203.69	200.58	203.39	203.11	201.81	202.98	204.1	206.28	206.71	199.02	204.47	203.11	206.63	203.37	204.64	204.94	202.05	200.64	203.36	206.21	202.33	208.29	201.3	202.61	204.54	201.18	204.06	205.11	198.6	201.31	204.16	201.9	206.74	201.25	199.98	199.75	201.01
206.39	203.67	205.01	209.03	203.51	207.01	207.01	204.97	203.97	200.53	205.7	205.58	203.86	207.88	204.18	200.33	206.26	206.66	204.59	205.15	209.3	207.31	203.56	203.07	208.1	203.75	209.21	205	209.15	204.11	206.12	205.73	203.57	206.82	204.96	204.17	204.92	204.22	204.88	205.06	203.95	203.53	206.77	204.79	204.77	205.13	208.85	209.59	208.04	211.41
211.25	206.85	209.56	205.59	210.86	209.83	207.59	208.35	210.31	210.57	210.79	214.57	209.05	212.96	207.46	212.35	203.56	206.21	204.88	213.32	210.57	210.42	210.02	213.02	206.96	208.72	212.66	209.26	205.5	211.21	211.08	204.08	215.9	206.97	211.77	211.37	213.42	212.44	210.38	210.93	207.78	208.37	209.77	206.85	209.06	209.32	205.11	208.8	209.46	207.94
210.36	204.45	209.96	205.36	211.59	210.26	211.25	209.61	208.51	208.08	209.59	210.23	206.73	206.77	209.25	208.37	209.92	202.88	209.57	212.04	208.32	208.74	207.62	209.83	214.35	207.08	210.99	206.29	209.64	205.81	203.82	206.5	204.49	208.42	205.4	209.37	203.35	209.41	212.54	210.45	206.58	206.03	208.38	208.22	210.92	211.35	213.32	204.75	206.7	209.37
205.76	204.62	203.63	200.98	200.48	204.11	199.14	197.22	202.4	199.33	204.87	200.1	198.64	199.05	201	202.7	201.64	202.6	201.87	203.12	203.17	202.23	201.78	206.12	205.9	204.37	203.67	201.1	200.48	204.48	204.68	202.25	202.33	205.49	205.4	206.17	202.73	201.38	202.89	204.51	204.97	198.3	201.96	201.25	203.14	203.32	202.19	203.86	206.5	202.06
205.49	208.72	203.77	203.65	200.5	198.18	202.76	209.49	202.69	201.41	200.67	201.25	202.5	199.37	199.91	201.59	205.11	205.43	205.7	202.9	202.35	206.96	203.92	198.21	201.94	205.08	205.37	206.37	203.01	204.3	200.35	202.55	199.39	202.99	203.13	201.21	206.05	202.5	204.11	203.59	206.24	203.66	201.18	201.58	207.32	203.11	203.8	206.26	203.02	201.98
213.36	213.16	209.82	210.46	211.18	215.95	211.22	208.02	214.63	211.38	213.76	214.73	216.44	212.19	211.33	213.15	216.24	210.08	217.63	216.39	210.44	219.21	210.44	212.71	209.51	213.03	212.37	211.31	206.89	211.83	212.94	212.01	209.73	219.64	214.27	215.06	210.71	212.11	214.87	209.07	219.94	213.6	213.35	208.36	211.1	207.69	211.53	215.09	210.63	210.07
211.85	218.97	214.91	216.78	219.02	218.88	211.99	214.9	217	217.52	212.48	217.13	214.66	216.23	217.09	220.27	220.83	217.64	219.26	217.83	218.06	215.89	216.67	216.95	216.19	216.07	218.79	217.52	213.93	214.27	214.39	213.14	214.55	216.54	217.04	216.58	218.87	220.22	220.8	215.93	217.81	216.52	219.42	212.41	216.44	220.32	214.96	218.43	216.55	215.31
208.59	207.3	209.12	207.34	209.26	208.73	204.91	206.02	209.54	209.23	206.36	203.51	210.84	211.76	210.24	209.19	204.42	205.17	206.35	208.32	205.14	206.83	207.43	209.42	207.3	210.53	208	207.15	210.75	206.81	204.53	210.77	211.59	207.65	207.5	208.56	205.66	206.7	208.31	211.17	211.88	210.72	207.97	208.07	210.36	214.46	213.63	208.29	211.24	209.89
203.43	202.9	206.49	202.35	202.83	200.92	202.38	202.98	205.45	202.92	205.47	201.75	205.2	207.63	202.93	208.32	198.15	203.55	204.23	204.49	204.19	208.01	203.24	206.5	206.19	204.22	206.75	204.55	204.62	203.49	202.99	205.14	198.75	204.25	205.12	203.95	201.51	209.67	202.59	203.52	206.38	202.19	207.84	203.13	205.02	200.4	207.03	200	201.74	203.2
213.05	219.13	211.38	209.72	217.64	211.11	212.29	213.43	213.53	217.23	211.82	214.68	209.02	218.86	211.29	213.66	217.07	213.5	214.07	211.83	209.02	209.79	212.88	215.5	212.61	213.43	209.54	216.55	215.76	210.09	212.31	214.02	214.36	219.07	213.82	213.11	210.32	211.23	217.31	208.37	218.56	214.32	208.03	214.25	212.84	212.44	219.6	219.12	211.35	213.75
209.09	207.28	210.01	211.91	212.03	208.94	201.53	207.03	205.29	210.79	212.46	211.55	205.01	207.99	206.92	207.9	209.38	208.36	211.45	211.99	211.71	211.49	211.42	209.66	207.65	207.75	208.55	209.43	208.16	210.51	206.56	207.11	214.56	208.68	208.43	208.84	203.73	207.72	210.16	205.9	208.5	206.1	206.53	211.91	211.45	214.53	208.12	208.89	207.49	210.23
202.93	215.84	209.39	211.39	206.76	210.22	206.98	209.95	208.91	205.71	208.99	205.14	208.97	205.76	210.13	212.21	210.86	207.98	206.4	206.72	204.87	204.93	209.62	208.81	211.4	208.58	210.06	211.39	204.98	211.34	205.26	209.38	210.3	214.17	209.76	203.71	204.93	205.29	207.48	207.36	208.83	206.66	211.49	207.7	210.57	206.94	208.12	208.56	210	207.18
210.29	209.31	208.47	208.59	208.78	210.95	208.13	210	213.19	207.6	208.3	204.39	209.13	207.55	211.21	207.12	209.99	206.8	209.18	211.4	213.84	208.45	206.74	210.72	207.04	209.39	205.86	210.87	211.81	215.13	208.16	201.68	210.19	208.31	212.3	206.08	207.62	203.74	208.76	207.61	207.87	204.11	208.41	208.69	205.61	207.13	211.36	210.4	214.58	213.08
209.49	212.55	212.12	211.68	215.25	212.11	215.51	208.72	206.5	212.89	210.77	208.78	215.45	212.61	206.41	213.82	214.77	210.09	209.33	210.65	212.82	213.38	210.19	211.75	218.54	207.29	214.75	213.86	214.88	209.15	217.08	210.14	215.23	212.68	213.06	212.02	209.07	211.77	211.9	214.39	216.82	217.32	215.76	211.06	213.06	212.94	209.08	215.05	214.77	211.42
201.88	203.93	208.85	204.01	200.54	203.76	195.81	204.36	204.09	204.88	202.29	199.78	201.29	206.95	204.96	202.7	207.33	204.49	208.38	206.02	202.44	203.27	201.2	205.57	199.84	204.26	203.09	205.1	203.62	200.22	204.1	201.32	205.3	204.27	208.65	206.65	203.59	205.27	200.31	200.76	201.68	202.49	201.25	203.69	201.46	205.31	204.46	203.93	206.43	208.65
208.7	210.89	214.34	211.63	216.43	210.97	210.49	208.9	211.02	212.28	212.04	213.74	211.33	209.35	211.46	213.7	209.56	208.83	209.61	212.05	208.9	212.43	208.61	210.09	213.26	213.67	213.83	211.47	207.13	214.81	214.41	215.01	209.12	212.72	212.84	209.59	210.56	213.62	213.12	216.27	212.26	212.91	213.6	212.14	206.69	212.54	215.47	208.07	209.04	213.07
218.74	215.96	217.97	217.95	220.96	218.48	218.21	220.79	218.05	217.3	213.36	216.55	216.69	219.17	216.91	215.24	217.1	218.5	218.54	215.03	214.67	211.83	215.35	215.94	213.49	216.01	216.17	217.16	219.35	219.91	216.64	217.16	213.9	218.08	213.97	217.03	220.29	215.48	217.03	212.66	217.25	222.23	214.27	218.27	217.87	214.46	214.87	216.16	214.04	216.62
203.57	211.7	204.24	209.95	207.93	204.38	207.26	204.79	205	204.07	205.89	208.86	203.86	201.9	206.57	207.31	206.54	209.77	213.3	203.69	208.09	205.37	209.31	206	207.42	209.32	206.59	210.38	209.52	212.49	210.68	210.16	205.65	208.22	205.68	206.73	213.42	207.27	206	206.84	207.51	209.11	204.42	206.34	206.87	206.14	208.06	205.06	210.53	204.33
197.91	199.59	191.98	197.54	197.87	195.76	196.72	197.93	198.47	196.1	192.61	199.54	205.04	197.06	201.57	198.51	199.2	198.96	199.1	199.67	195.03	196.75	199.82	199.04	200.8	198.61	196.68	198.01	198.04	196.47	196.51	193.59	198.16	199.53	198.53	197.57	200.51	201.75	194.37	197.77	198.56	203.93	198.09	198.73	201.5	201.9	195.75	202.64	199.17	198.75
206	200.3	204.23	202.62	202.08	201.93	202.29	204.35	201.78	200.53	204.18	200.95	204.47	204.68	203.12	204.43	201.5	203.37	205.95	201.68	202.94	196.83	199.47	201.86	203.77	203.76	198.76	199.65	206.87	200.87	203.98	203.89	202.3	204.21	198.6	198.63	201.66	201.06	201.58	204.09	203.62	200.84	199.93	198.6	201.97	207.01	205.24	199.01	202.26	204.02
211.92	209.58	213.68	208.06	213.56	212.37	213	213.44	216.47	210.78	207.63	211.83	208.73	210.42	211.64	205.58	211.95	209.83	214.45	213.04	210.73	208.31	209.57	212.07	215.23	211.05	214.02	214.9	213.89	214.44	211.19	207.73	208.65	211	212.24	212.68	210.27	210.38	210.87	210.34	212.15	213.65	212.43	210.08	211.12	210.48	212.16	212.62	210.19	207.61
207.7	212.06	208.62	209.39	208.51	204.37	210.2	207.7	212.6	209.42	207.79	209.3	209.75	206	214.68	207.83	211.96	206.68	208.44	212.48	208.85	212.7	213.13	209.11	210.5	207.15	209.34	210.59	203.52	211.03	205.49	211.43	207.6	209.06	209.05	208.69	208.65	212.74	210.71	208	206.99	212.21	209.54	209.43	210.22	211.82	206.25	209.15	200.52	206.15
217.46	219.43	216.75	216.65	218.25	219.17	222.88	222.07	217.64	216.96	219.88	220.91	214.79	218.18	216.43	219.91	219.19	217.38	216.43	218.94	221.72	216.69	217.15	220.07	219.68	215.17	218.17	218.29	213.99	220.93	215.83	216.17	218.03	217.09	215.98	216.74	211.67	217.33	221.08	215.85	215.76	216.13	217.16	218.05	215.91	220.04	226.18	219.12	216.43	219.12
207.23	210.26	206.93	213.65	208.25	210.91	209.55	203.56	208.1	209.96	211.71	210.63	208.83	205.81	208.33	208.12	208.81	209.95	207.7	212.17	207.13	207.49	207.05	204.83	207.25	204.2	209.07	206.32	209.43	207.21	208.44	208.91	209.91	206.59	208.54	207.07	209.53	211.24	209.46	209.83	205.91	202.51	208.42	206.42	205.96	208.48	211.77	209.16	205.41	209.75
212.9	209.63	206.35	207.87	208.99	205.35	205.53	207.66	208.6	204.6	210.78	205.29	211.59	210.37	212.42	207.87	209.81	201.58	207.15	207.96	210.7	205.98	209.42	209.25	214.94	207.88	208.31	206.65	210.33	211.04	209.91	203.69	210.33	205.06	209.28	209.16	206.02	209.73	208.46	207	208.09	210.39	210.85	208.21	210.25	209.28	209.16	212.42	208.47	209.88
204.1	202.03	205.31	204.68	202.41	199.47	203.15	204.34	202.42	204.19	200.96	198.66	203.87	202.39	203.23	206.77	202.17	200.84	200.29	207.21	203.74	204.87	204.47	204.97	205.82	203.29	203.03	201.2	208.34	203.23	205.3	203.49	206.53	203.83	203.21	203.06	205.35	202.91	203.78	203.66	201.7	204.97	205.18	206.55	201.6	201.98	205.05	204	205.26	205.19
213.91	206.8	209.45	211.31	211.27	215.32	215.28	205.77	211.11	213.49	213.78	212.92	212.44	208.8	216.04	210.8	208.68	213.45	211.29	213.14	210.1	213.38	216	213.89	208.17	214	211.47	210.66	208.96	215.21	212.57	210.3	210.45	211.82	214.11	212.09	211.37	212.97	210.7	211.84	211.3	215.55	210.84	214.71	209.17	210.51	212.81	212.74	210.26	215.92
206.21	200.7	200.79	201.25	202.71	202.62	200.94	200.56	204.11	202.72	198.73	206.01	203.12	206.63	198.36	202.69	200.25	202.63	202.09	203.37	198.68	199.13	201.08	201.17	205.08	200.85	207.56	203.95	201.88	203.83	203.58	204.66	195.49	202.8	199.42	205.54	201.87	201.85	200.61	201.38	202.85	201.04	202.43	203.67	199.61	204.31	201.7	197.82	200.66	202.93
206.37	210.09	211.17	210.33	210.13	209.89	206.74	206.81	210.06	211.17	204.73	210.14	213.03	206.76	210.8	206.4	212.73	204.92	209.26	203.32	209.86	208.64	207.33	208.32	208.5	204.86	213.93	211.34	207.28	212.34	212.09	211.11	209.09	210.21	211.67	204.41	209.21	209.38	211.46	212.69	202.89	209.22	207.71	211.66	207.2	209.23	211.34	210.45	208.43	202.07
206.76	203.43	204.4	208.7	205.51	202.87	201.15	204.8	204.79	204.6	202.44	200.5	205.55	203.33	202.58	202.92	203.92	200.71	202.58	204.82	202.64	204.82	204.9	201.94	200.12	202.64	203.78	201.05	204.14	207.2	204.33	205.3	204.14	209.04	203.12	206.11	202.22	200.75	200.91	206.64	199.43	207.25	204.31	203.06	201.65	206.39	204.24	199.69	206.47	204.8
199.54	204.11	200.33	202.94	205.59	208.97	207.66	205.73	204.65	203.17	205.5	204.21	211.03	206.41	202.15	207.95	201.39	208.86	207.17	203.43	203.24	203.5	210.34	208.69	200.83	209.54	202.1	207.96	205.58	211.44	200.4	207.02	201.25	208.97	206.42	200.97	205.34	204.28	207.72	202.45	205.34	205.81	204.91	201.98	205.7	201.91	204.92	203.55	202.72	197.27
213.04	213.17	212.25	211.8	207.85	214.04	211.2	215.45	216.75	212.77	212.74	215.24	215.27	215.36	209.95	213.3	211.68	217.17	212.28	214.13	208.51	212.74	214.66	209	214.18	212.28	212.23	216.67	218.56	214.08	214.16	211.78	214.79	213.18	212.69	211.73	212.65	217.17	212	212.78	210.54	213.67	214.25	214.16	214.23	211.46	210.71	209.41	213.66	211.74
212.39	206.55	208.68	206.95	208.72	211.4	209.87	209.47	206.23	207.22	212.92	204.47	210.53	204.14	209.22	206.97	209.59	209.7	210.38	209.98	207.33	209.08	208.84	205.65	207.48	206.47	210.5	211.45	208.55	212.95	209.56	211.36	207.34	207.81	206.7	209.73	204.67	203.34	207.87	209.88	209.8	210.16	206.45	208.57	205.99	208.22	207.88	206.47	210.39	208.39
211.64	211.4	209.84	213.9	212.67	208.19	211.98	211.08	213.96	214.12	213.51	211.23	213.7	212.26	214.96	213.05	208.06	215.37	210.95	209.99	211.33	209.97	210.98	209.8	212.18	212.05	210.96	214.95	208.01	209.32	209.59	213.97	210.83	214.58	208.71	210.07	213.65	212.27	206.3	214.38	213.63	210.01	209.5	214.7	214.1	215.99	214.9	211.3	205.33	212.25
207.48	207.81	206.79	205.19	199.87	208.4	204.94	203.16	200.43	202.75	207.25	202.75	198.32	206.51	202.79	197.88	201.43	200.48	201.23	201.48	203.81	199.46	204.01	205.69	202.66	205.44	200.94	199.47	202.94	203.29	200.08	203.45	204.94	207.14	202.62	200.85	201.19	202.87	203.88	203.27	200.84	203.12	199.94	202.29	204.78	200.77	202.86	204.57	205.07	203.01
213.05	205.29	202.68	204.23	208	202.61	211.14	211.15	204.83	205.7	210.73	208.51	205.83	206.66	206.32	210.1	206.93	203.98	207.09	209.27	205.46	209.95	206.28	210.02	207.98	211.03	204.36	206.07	206.81	209.19	213.58	203.23	211.72	203.58	209.93	211.04	207.73	207.94	208.01	205.02	202.55	203.56	208.51	207.73	206	209.9	207.74	209.89	206.06	208.3
204.49	205.28	202.58	205.7	205.01	201.02	200.55	204.41	203.9	198.23	205.1	204.89	202.01	198.9	199.67	207.02	200.37	203.55	202.99	204.37	207.97	198.56	202.07	203.4	203.3	197.51	204.85	202.84	200.61	204.93	202.82	204.56	195.45	204.45	205.23	200	205.51	206.4	202.49	204.85	206.26	202.53	202.62	205.08	203.99	204.92	202.15	201.96	202.87	201.49
213.92	210.79	209.39	211.98	211.71	215.66	210.87	211.29	214.15	210.5	210.97	213.35	208.75	218.15	211.11	213.28	207.9	209.25	216.13	212.54	207.65	213.4	211.86	210.34	208.82	216.6	209.4	204.84	212.78	209.23	209.72	208.54	209.64	209.69	208.83	209.64	211.07	215.44	212.88	211.33	211.32	210.01	212.65	210.11	215.22	208.07	215.97	212.36	212.18	214.96
211.99	209.19	211.77	207.74	214.62	213.73	213.08	211.35	210.04	210.61	208.86	213.22	212.03	210.46	207.91	211.89	208.49	210.73	212.6	213.55	208.66	207.83	208.33	207.1	214.7	207.64	209.2	212.62	211.86	213.48	207.52	210.13	210.52	213.7	209.66	207.99	215.13	212.76	210.75	209.07	206.58	214.11	215.11	210.64	219.44	208.42	207.93	217.91	210.2	212.32
206.54	207.16	206.74	207.09	206.73	206.32	203.26	206.58	205.59	205.02	207.83	196.84	203.5	205.79	206.81	207.8	200.68	206.74	204.79	209.04	206.53	203.19	210.12	206.35	207.94	207.54	209.93	198.01	203.45	205.03	203.48	206.12	207.22	203.6	208.45	205.33	206.44	202.7	206.95	210.09	204.52	207.02	206.9	203.8	206.27	203.93	202.65	207.73	211.56	208.63
217.21	216.18	213.32	217.09	217.46	213.11	220.69	219.3	222.71	217.11	217.3	220.42	215.76	220.94	219.15	219.48	216.76	217.19	219.75	216.62	212.89	215.85	217.03	215.9	218.51	218.06	217.72	212.62	218.24	219.54	217.64	216.94	214.23	217.25	217.51	215.04	216.86	212.04	216.77	217.94	217.91	219.14	214.64	221.27	218.45	218.64	218.6	216.96	216.42	213.42
203.55	208.87	205.15	205	203.97	206.34	202.2	205.47	209.74	203.08	202.54	206.8	205.86	208.11	204.01	204.31	204.45	202.42	212.86	204.1	208.93	205.17	207.12	208.3	208.71	201.41	203.13	203.04	209.47	207.63	205.07	202.5	206.55	202.24	203.31	202.59	207.45	205.48	204	205.03	203.09	206.97	204.66	197.89	205.49	201.21	209.38	206.44	201.95	212.26
216.24	215.29	220.95	216.62	222.26	221.33	215.87	216.53	211.71	218.32	216.86	213.39	217.15	219.15	212.77	215.93	215.24	221.27	215.98	217.34	214.83	220.98	221.28	214.01	213.16	214.47	217.06	215.69	214.51	214.04	220.88	214.84	220.53	217.05	216.9	217.51	217.74	216.86	218.2	216.63	216.71	220.92	215.89	219.13	218.84	215.36	219.31	217.19	215.35	219.75
199.06	200.5	200.96	202.96	201.67	200.37	198.54	200.02	203.84	202.18	196.88	196.53	200.53	198.09	200.01	201.86	203.57	197.87	203.86	199.79	205.83	198.84	195.92	203.12	199.02	200.45	198.95	200.49	196.13	199.4	197.63	199.68	195.6	201.35	199.47	196.36	198.84	200.47	200.54	199.6	202.27	199.56	196.33	202.02	201.84	199.97	199.4	200.52	196.89	197.72
206.65	204.16	205.03	208.41	206.06	205.2	207.91	207.89	211.87	206.89	201.59	207.31	206.34	209.88	207.16	206.65	208.61	207.84	209.24	206.44	206.66	210.09	203.66	203.72	210.21	207.37	209.12	206.1	208.71	209.03	210.96	206.16	214.11	204.6	207.03	203.91	212.17	204	205.39	206.67	206.15	208.51	205.56	212.66	208.63	210.38	207.82	211.08	209.6	207.49
206.96	208.45	204.79	209.63	212.51	207.01	210.64	206.3	208.66	213.22	205.26	209.58	206.42	209.31	208.77	207.62	208.54	205.24	211.94	211.21	208.99	207.06	209.39	212	209.8	209.58	210.66	213.28	207.66	211.79	208.69	206.33	207.17	208.77	210.34	206.45	212.03	211.53	208.91	208.36	206.33	212.12	205.78	208.86	208.7	209.41	211.1	212.12	212.17	205.53
207.76	204.96	209.42	210.32	205.1	208.58	208.98	207.06	206.81	208.26	205.14	206.82	203.61	205.4	203.85	208.03	203.85	209.78	207.56	205.65	204.98	208.75	209.59	209.96	207.66	206.56	209.65	208.51	203.95	209.27	207.07	205.78	205.58	210.65	206.41	202.37	205.85	206.99	207.19	210.76	207.85	209.44	208.84	207.25	205.73	207.6	202.57	207.82	207.41	205.63
211.66	211.39	208.07	208.35	207.86	209.76	209.4	213.37	211.71	208.4	207.65	208.36	205.54	204.95	204.42	208.66	206.07	205.41	205.09	206.64	206.85	211.79	207.01	209.04	209.57	208.43	210.5	205.96	207.09	208.4	205.95	208.19	203.98	206.5	208.84	210.27	209.37	206.74	208.61	212.48	207.87	208.39	204.92	205.21	209.65	204.8	204.87	208.99	207.23	207.51
197.15	198.99	199.32	199.92	201.83	200.3	205	201.54	199.62	201.29	204.59	198.91	202.29	204.35	198.67	201.52	201.37	201.34	198.67	202.32	197.02	197.51	198.05	201.35	198.2	200.58	198.29	201.15	200.27	198.44	198.05	199.74	197.61	200.61	198.33	199.91	202.63	197.13	203.53	200.08	198.77	202.75	204.31	201.13	200.06	202.54	202.04	205.38	200.89	200.23
202.99	198.38	197.81	202.01	200.45	198.5	198.81	202.06	203.59	199.9	199.76	195	200.62	197.66	200.74	199.93	200.11	200.84	202.38	203.24	200.3	198.63	196.58	195.63	199.19	198.16	199.66	206.01	200.44	202.34	196.86	194.45	196.44	198.13	198.33	195.86	200.53	202.44	194.86	199.1	197.29	200.34	197.62	198.27	199.34	200.66	196.02	197.76	205.23	200.95
205.4	208.63	210.7	208.76	210.23	210.63	209.19	208.85	210.23	208.89	212.09	209.74	206.94	207.02	208.93	205.71	211.35	207.47	208.2	203.32	207.33	207.8	208.99	209.19	203.97	208.95	206.16	207.61	212.85	207.98	207.3	207.33	211.05	203.87	204.52	209.41	211.97	207.97	206.19	207.38	205.15	203.5	208.34	206.11	212.04	208.26	209.58	208.23	207.87	212.98
202.68	203.62	202.8	206.03	202.8	201.43	204.52	201.84	204.04	202.82	206.06	204.23	203.8	205.76	202.57	204.02	205.28	200.48	205.38	203.48	202.31	204.21	197.92	204.24	205.81	205.25	201.21	204.1	205.3	204.98	205.22	203.89	199.01	201.08	207.77	199.86	202.13	210.13	203.02	201.09	200.86	204.64	204.3	202.61	204.04	204.52	205.44	204.69	204.19	198.64
201.55	199.29	194.99	194.87	198.93	198.39	200.03	194.78	198.5	198.25	195.4	199.34	196.94	198.62	197.36	196.47	195.78	194.54	199.85	200.78	195.96	198.06	198.79	197.47	197.96	198.49	200.55	196.43	194.86	194.01	193.98	196.25	194.89	199.1	198.84	197.78	198.21	195.42	197.95	199.91	199.39	198.56	200.67	194.25	196.8	198.4	197.26	198.2	200.04	197.79
207.61	214.37	210.59	205.75	207.82	207	207.21	209.98	212.81	204.54	210.4	206.06	211.16	214.4	207.61	207.31	207.71	210.91	206.48	208.65	212.82	212.39	208.47	209.02	206.54	208.17	206.15	207.51	206.11	203.37	207.19	210.54	206.84	210.95	206.9	208.31	212.72	207.39	207.22	206.96	209.85	212.33	206.61	213.46	208.72	207.86	209.37	213.23	210.31	207.26
197.48	194.42	192.06	198.23	197.46	191.25	191.66	194.41	193.87	192.84	193.31	196.65	198.12	196.22	195.5	198.99	191.27	197.42	196.35	194.48	190.95	198.4	197.36	199.51	193.14	195.5	197.34	197.12	191.68	196.36	197.88	202.1	193.71	193.95	196.98	196.69	196.44	193.86	191.89	197.25	195.97	204	195.87	195.71	196.73	196.45	193.62	194.44	193.15	198.51
204.04	207.16	206.22	204.89	205.14	208.72	210.16	205.41	208.84	206.51	206.93	209.71	207.72	211.23	206.44	203.83	210.79	202.78	208.47	208.18	212.88	204.88	208.08	208.26	208.49	201.96	205.6	208.42	207.78	209.39	207.46	203.01	211.27	208.72	207.82	206.95	207.82	203.82	208.68	205.51	202.7	210.6	208.08	207.05	202.27	205.07	206.43	209.76	207.41	210.89
211.65	209.39	210.39	208.61	210.69	212.96	208.71	209.89	212.65	212.08	210.28	211.6	205.43	207.18	208.25	207.24	209.22	208.22	204.77	211.2	209.46	215.66	212.32	205.5	205.05	208.12	209.74	214.01	205.9	210.85	214.68	206.97	208.03	206.37	206.29	210.23	211.7	213.84	208	209.69	210.53	210.6	207.16	207.25	211.92	210.1	207.98	208.72	205.92	211.17
201.36	200.72	204.65	197.56	202.63	205.75	203.33	197.96	202.42	199.33	204.9	199.19	203.01	203.29	197.98	206.96	202	203.88	201.05	205.81	202.21	201.95	203.9	203.26	206.85	199.68	199.5	205.41	199.61	204.32	202.05	205.8	203.9	204.1	200.03	206.7	202.37	201.48	208.89	203.65	202.37	194.8	199.61	198.17	199.56	201.65	202.84	203.08	202.14	201.74
201.53	199.65	203.4	204.34	203.26	206.19	200.21	204.12	201.09	202.81	204.72	201.63	200.6	203.15	209.02	200.27	200.21	208.59	202.21	204.2	202.19	204.09	205.61	206.84	203.01	202.08	204.55	202.33	206.77	209.09	200.73	206.79	202.13	203.92	207.27	202.17	204.48	202.27	208.53	201.7	206.65	201.99	204.61	202.53	209.35	200.86	202.7	207.36	207.14	202.71
215.83	209.62	209.38	209.05	217.79	214	212.57	211.23	211.73	209.55	211.86	212.48	212.4	208.69	208.59	212.69	210.99	212.96	209.05	210.29	210.89	214.12	214.23	209.3	209.14	208.53	209.98	213.77	211.36	209.79	213.04	209.88	214.05	209.65	214.18	210	208.22	210.44	212.49	205.94	213.76	208.15	210.72	210.42	210.07	212.17	212.17	212.28	209.96	211.89
212.36	212.74	214.88	211.78	208.61	206.65	209.38	206.88	205.56	210.95	207.03	207.68	205.68	204.14	206.8	203.86	210.86	208.61	205.59	209.09	205.93	207.64	209.1	208.9	208.9	204.77	210.57	205.32	205.89	208.68	211.19	210.88	209.07	206.88	205.86	207.84	208.43	208.11	212.77	205.81	211.22	213.49	208.82	205.83	210.44	209.69	208.44	210.2	211.69	207.84
204.68	201.58	206.48	206.53	201.34	207.56	207.6	200.75	204.82	204.67	201.4	203.56	204.18	203.84	202.38	206.3	205.79	203.96	204.54	208.18	204.08	204.94	203.49	205.8	201.45	204.25	201.08	207.65	206	206.28	205.46	204.46	202.7	204.8	203.52	203.13	205.98	201.18	204.41	205.27	204.9	205.84	206.18	198.72	203.54	203.94	198.95	202.03	203.58	206.76
210.08	203.42	202.87	202.51	201.36	206.85	209.14	208.14	206.98	210.65	204.36	207.09	204.68	207.91	209.7	204.45	207.52	205.35	208.02	202.62	203.82	204.41	206.02	205.85	205.77	205.06	207.8	209.12	211.93	203.63	204.93	208.49	204.23	206.42	204.69	205.77	209.28	205.55	206.59	206.18	200.88	206.13	202.25	206.26	208.26	203.99	206	202.23	201.84	207.61
216.76	216.35	213.71	217.45	213.87	217.71	214.52	219.55	215.89	220.01	216.45	212.92	212.67	215.81	212.78	215.73	209.26	213.5	216.89	215.27	213	213.94	215.26	212.91	216.47	216.49	211.85	212.74	209.92	216.38	212.77	212.14	213.83	213.45	211.45	212.87	212.52	211.9	211.78	216.02	211.03	216.87	213.16	212.06	208.39	211.52	213.99	215.52	209.03	213.65
208.41	204.66	208.5	209.35	213.58	202.68	208.55	206.03	208.15	214.08	205.38	210.8	210.75	209.9	213.01	204.67	206.96	211.02	209.12	207.92	207.45	210.59	208.69	209.47	207.67	206.01	211.28	210.1	204.9	207.38	209.7	209.83	208.27	210.44	204.89	205.58	208.28	205	212.61	207.92	212.3	204.38	210.61	209.51	212.36	210.28	214.2	207.59	213.49	208.02
196.7	195.98	190.77	197.3	194.02	200.1	191.25	194.96	194.37	193	198.15	189.11	195.21	198.36	194.56	195.86	193.06	196.15	194	193.84	197.4	189.63	192.24	194.81	194.55	187.33	191.37	195.84	197.97	195.33	193.04	195.76	190.52	197.91	190.94	189.89	198.22	196.43	192.04	196.13	193.02	190.49	191.64	195.5	194.95	194.48	192.37	192.33	194.5	189.87
200.78	201.07	207.79	200.49	197.83	200.82	200.88	207.55	200.88	208.28	197.65	202.49	202	201.79	204.97	201.32	201.38	205.62	202.79	206.08	196.59	196.16	198.74	202.77	203.65	200.39	207.82	199.17	197.11	204.94	208.7	202.13	206.98	203.11	204.52	202.08	205.14	207.49	201.27	201.64	204.19	201.17	206.19	201.2	203.15	206.13	202.63	197.58	205.04	202.47
202.65	204.5	200.72	199.77	202.9	201.25	201.96	203.23	205.01	205.15	206.84	202.65	201.97	205.18	203.43	204.66	202.88	202.7	206.89	198.66	204.62	203.15	200.89	202.44	202.18	200.32	201.02	200.85	203.38	201.4	201.1	202.34	203.42	202.4	201.8	204.04	200.58	201.38	198.77	208.13	203.1	201.8	200.87	205.93	197.6	203.19	202.5	197.29	202.13	201.51
201	203	205.06	206.77	206.29	204.31	201.89	207.66	206	203.17	200.2	201.54	204.75	203.22	201.08	202.97	202.82	206.25	207.01	207.06	206.25	207.2	203.8	204.42	210.72	204.25	205.98	199.75	205.06	203.96	203.35	203.48	200.86	202.64	204.3	201.87	206.01	203.54	202.97	200.83	203.89	204.23	202.91	202.51	204.59	202.16	205.04	204.17	209.5	205.62
201.78	200.86	200.14	205.03	199.49	202.53	199.84	200.11	200.49	194.59	200.76	200.84	199.8	198.55	198.34	197.12	200.55	202.1	205.79	203.24	202.07	199.15	200.97	201.65	202.5	200.81	199.63	203.83	201.73	198.33	196.66	201.72	193.84	195.9	201.39	201.09	201.05	200.67	196.51	200.58	197.83	198.71	202.26	202.49	198.02	202.1	205.76	196.1	201.85	199.47
213.36	211.1	215.67	214.04	211.99	212.89	214.35	208.03	212.97	216.08	211.36	207.53	213.48	216.23	208.9	209.09	212.64	213.45	215.06	211.92	210.46	210.73	214.36	209.77	208.75	210.69	216.91	209.57	211.76	211.98	212	211.9	211.48	217.28	212.29	215.11	215.06	214.99	214.07	216.09	212.92	216.29	210.46	217.24	210.35	217.03	209.46	213.71	215.4	215.25
204.35	208.01	210.18	212.53	209.51	206.34	209.05	206.42	207.54	209.12	211.07	205.2	208.07	212.57	209.01	207.86	205.12	208.34	205.75	202.95	209.68	209.49	205.91	206.07	204.03	210.55	204.45	211.12	205.24	205.42	205.47	206.9	212.06	209.53	209.96	204.01	204.79	205.71	209.35	205	205.22	211.84	208.15	206.14	204.67	208.68	208.17	208.16	208.65	206.5
199.21	201.94	200.5	195.84	197.46	197.57	198.78	202.1	201.63	195.76	197.4	194.89	200.24	199.76	200.7	199.91	200.58	199.73	201.29	201.41	197.71	199.87	198.74	200.49	197.93	200.99	202.64	202.61	201.61	199.88	199.49	196.96	200.33	201.18	201.32	201.63	198.43	200.78	201.53	202.44	202.17	199.03	195.76	201.86	194.99	197.7	197.97	197.09	203.79	200.27
202.14	207.2	202.06	202.55	203.44	202.05	200.02	204.16	201.48	201.58	207.07	199.24	200.9	200.49	206.48	206.3	201.08	205.47	201.42	205.78	201.31	199.98	203.3	202.51	208.84	199.75	201.81	207.27	202.13	204.5	206.86	205.36	203.4	203.74	206.03	201.4	202.54	201.86	205.1	198.89	200.01	202.96	200.68	208.57	204.62	198.85	201.88	200.16	201.41	202.63
203.63	198.39	197.86	199.07	204.02	196.83	198.82	199.84	198.38	200.82	201.24	200.99	207.12	200.3	199.45	205.17	198.6	195.47	204.02	202.26	198.1	200.29	200.61	200.4	200.91	199.38	199.11	201.04	198.95	202.04	201.76	197.41	199.04	204.54	201.71	201.11	199.75	203.85	201.17	198.17	200.03	198.56	200.24	201.3	202.4	204.57	198.23	204.98	200.6	204.38
195.46	199.43	195.66	198.46	196.32	201.4	199.77	197.79	199.21	200.48	195.06	196.69	202.64	199.03	199.91	202.02	195.52	200.86	195.07	200.37	200.07	199.97	193.72	202.7	197.19	192.02	201.85	201.01	193.99	198.59	198.96	193.05	199.35	198.8	199.59	197.04	197.99	195.65	200.81	195.83	198.46	199.97	199.55	199.65	197.26	196.59	199.84	199.49	195	196.51
205.75	208.69	207.57	211.6	207.42	210.52	212.76	211.71	211.54	205.31	211.34	209.68	212.56	209.05	211.68	207.44	210.89	205.92	211.5	210.38	207.13	207.3	208.32	213.03	210.24	205.83	208.56	210.63	208.77	211.08	211.89	213.09	206.71	209.69	213.36	210.49	206.58	208.11	207.29	207.59	210.22	208.59	207.75	208.82	210.67	210.85	209.86	207.8	209.42	208.52
211.15	209.54	208.01	204.2	211.37	211.69	208.26	208.85	206.32	207.25	207.24	214.64	205.46	210.63	210.09	209.54	209.59	209.5	210.2	207.67	207.21	208.45	215.37	214.16	210.83	208.34	204.73	210.46	211.18	206.34	208.56	203.24	211.59	209.17	208.43	204.75	211.24	207.12	207.22	208.72	205.38	205.71	208.65	210.87	213.07	206.63	207.52	207.68	212.44	203.83
205.14	207.22	204.26	203.85	204.39	206.92	205.38	201.57	206.2	206.61	208.15	206.21	206.2	205.22	207.26	208.71	206.31	204.45	209.07	203.82	205.84	201.24	207.08	201.13	204.19	204.3	200.56	206.86	206.82	209.09	206.2	203.97	204.3	207.6	205.66	209.06	199.83	203.1	202.2	201.99	206.75	201.58	203.02	207.7	204.69	201.53	204.82	203.24	208.33	204.75
210.09	212.48	212.63	208.78	213.14	211.86	213.94	210.84	216.43	211.23	215.39	216.95	213.68	212.31	221.14	215.06	212.55	213.86	207.44	215.21	215.69	210.18	214.66	211.68	212.26	214.01	218.09	211.06	216.39	213.87	213	212.38	218.05	213.05	211.85	217.11	211.15	216.17	209.61	212.09	215.69	212.59	214.12	217.2	216.28	212.41	216.81	215.3	215.15	214.88
205.33	201.46	200.76	203.05	202.4	202.67	206.25	203.47	204.54	207.02	205.69	205.49	203.91	202.62	201.58	206.45	203.94	206.56	200.84	197.01	206.29	201.66	203.92	204.49	202.38	202.56	203.09	208.8	201.87	205.77	202.59	207.29	202.73	207.05	205	204.03	200.25	203.5	204.03	201.87	199.54	201.41	202.25	206.25	206.1	209.42	205.5	201.05	200.38	205.94
205.06	202.34	204.57	204.06	201.01	209.59	205.07	205.26	208.58	204.52	202.45	203.4	206.56	204.65	207.83	207.39	204.64	198.48	202.74	202.07	203.49	203.79	205.1	201.52	199.35	204.28	204.04	207.08	203.53	208.48	200.35	207.52	206.47	208.99	202.94	208.72	201.73	206.29	200.79	204.44	205.78	198.56	202.67	205.6	199.42	202.91	203	202.59	206.21	205.29
206.98	206.13	204.94	205.49	204.37	203.83	201.69	201.28	208.4	205.03	206.64	209.05	209.88	209.16	209.42	202.03	203.87	202.1	209.63	203.37	206.19	208.19	201.18	207.1	207.06	203.34	206.53	209.04	208.58	204.97	206.18	205.04	203.43	204.9	204.63	207.83	206.06	208.24	207.87	205.36	205.72	202.78	206.07	207.46	207.47	205.13	212.3	203.94	206.37	210.75
205.79	206.46	205.66	208.27	205.97	206.34	212.02	206.35	210.71	204.82	208.09	210.55	211.71	210.67	208.73	207.28	205.82	206.18	205.6	210.67	209.3	204.28	208.75	203.67	205.12	204.83	209.69	203.29	207.48	208.48	206.06	207.92	211.24	208.11	208.64	206.34	206.35	212.02	205.76	207.01	203.06	206.56	209.27	207.27	209.34	209.94	206.22	205.33	204.77	212.76
208.9	204.22	209.12	204.91	206.47	208.62	210.41	209.63	209.05	208.05	207.36	204.94	205.52	205.15	208.25	206.06	211.73	212.08	208.22	209.39	208.08	208.85	209.55	206.42	204.6	210.69	204.93	201.13	205.68	208.2	207.75	203.7	207.5	200.84	199.7	205.5	206.27	203.92	207.71	209.25	204.89	206.65	206.45	204.72	203.92	214.04	205.96	206.49	210.51	207.75
212.63	206.64	210.08	209.95	209.65	209.92	210.23	207.13	210.1	206.6	206.19	209.17	209.73	207.71	207.94	210.1	207.84	209.09	210.74	210.46	207.58	205.41	207.87	207.48	207.2	207.15	210.41	211.07	210.6	209.63	206.29	207.43	208.27	210.35	213.15	213.12	209.68	210.8	207.62	211.24	207.23	205.74	209.15	210.89	207.6	211.73	208.4	208.5	206.86	208.93
210.91	208.37	211.6	208.4	206.15	208.62	209.36	211.98	206.91	214.84	205.05	207.71	207.83	209.93	210.8	212.29	208.9	212.01	208.22	208.7	208.18	209	205.79	211.3	211.32	207.69	209.97	209.76	212.8	211.39	212.41	213.99	209.24	210.35	206.4	207.69	206.51	206.78	207.46	214.32	204.04	211.23	213.29	207.13	206.8	205.22	202.22	202.59	208.39	207.75
208.37	207.72	204.49	208.3	206.41	208.45	204.47	208.64	205.02	209.94	208.3	203.18	207.04	204.33	204.84	208.57	205.12	210.69	212.51	209.63	211.25	205.84	203.34	206.6	207.41	205.48	206.58	206.29	208.77	208.65	209.37	208.53	206.37	209.07	209.1	206.08	207.8	210.88	206.62	203.85	204.44	205.2	209.57	208.32	206.17	207.36	209.01	207.1	207.93	212.05
201.64	200.45	201.81	204.91	200.33	204.21	207.1	202.01	203.15	207.37	200.12	205.47	203.98	201.84	201.32	202.81	203.7	204.8	201.5	202.97	204.32	198.9	203.84	203.88	201.76	207.55	202.08	200.84	208.58	204.21	201.83	205.99	205.78	202.73	198.78	199.84	199.68	204.23	203.44	206.03	205.42	202.39	201.23	200.72	205.68	203.7	201.59	203.53	201.07	202.99
201.4	204.17	200.85	207.04	204.69	203.91	205.45	204.73	200.19	205.24	203.64	201.77	201.68	206.89	204.07	202.25	200.35	201	201.56	206.71	200.05	202.44	201.45	201.23	202.5	206.31	204.29	204.48	203.25	199.24	206.61	203.72	201.11	204.64	204.74	200.1	202.32	205.87	206.88	201.71	201.37	200.94	206.38	199.96	204.43	204.98	203.85	209.35	203.19	203.79
206.35	205.16	203.05	208.52	204.44	201.92	210.14	201.26	206.15	202.6	204.28	204.44	198.56	200.95	203.62	203.73	199.47	203.76	203.92	201.91	205.88	201.55	206.32	201.25	206.57	199.8	200.33	204.45	204.43	205.21	207.4	204.81	202.21	203.04	205	203.79	203.32	203	203.84	202.08	205.87	204.47	205.48	202.92	202.91	207.69	203.75	202.83	202.95	200.49
209.69	209.06	203.53	204.58	210.18	201.05	207.88	203.84	200.09	203.85	204.4	207.12	204.21	206.98	206.42	207.17	201.83	204.74	200.92	207.5	206.1	203.92	205.34	209.33	203.8	202.28	205.12	205.76	207.81	210.66	206.06	202.76	210.02	206.9	204.4	204.35	203.36	202.94	202.82	210.25	204.74	206.33	203.62	204.18	204.47	203.54	206.27	206.09	203.82	203.45
199.8	204.71	197.09	202.21	196.18	202.07	201.1	200.52	196.96	199.45	197.83	195.82	199.17	197.64	199.3	197.53	196.32	200.67	195.56	201.79	196.57	201.28	202.24	200.56	193.59	199.41	203.65	200.77	199.73	197.75	201.61	197.14	199.84	200.18	203.06	201.21	201.93	200.22	201.5	203.12	201.68	201.72	198.78	195.73	197.79	197.4	204.56	199.24	200.21	199.26
210.19	207.15	210	205.88	210.32	205.77	209.81	206.18	207.8	209.63	211.72	209.89	210.4	209.98	211.41	206.91	211.94	205.03	207.78	210.6	210.26	208.34	205.82	204.8	209.64	208.53	207.32	209.27	209.99	206.82	210.06	208.29	204.73	206.23	210.78	211.08	208.79	208.31	210.6	205.3	204.34	210.39	209.23	207.75	212.54	214.17	211.71	211.61	212.26	210.62
202.1	201.22	204.39	206.54	201.68	203.49	201.88	201.85	204.03	205.95	203.62	201.02	203.68	207.11	205.71	207.42	205.56	204.28	205.89	203.05	205.38	206.68	202.35	204.34	200.91	205.12	204.21	201.05	207.27	201.63	199.9	201.36	202.31	201.59	200.76	207.45	204.26	206.59	201.19	205.83	204.37	201.05	204.23	200.28	202.21	202.02	200.09	204.62	202.08	206.12
211.15	208.33	209.68	209.01	212.42	211.27	211.51	213.43	215.05	213.43	216.93	216.67	209.03	209.33	208.48	210.75	212.95	208.46	214.69	210.97	210.86	214.89	212.08	210.01	215.9	215.18	212.61	210.21	212.33	215.02	213.5	210.37	212.94	212.64	213.34	210.2	209.4	218.28	214.15	212.2	214.75	208.63	210.15	214.21	209.78	212.34	210.24	212.7	212.52	210.98
217.12	219.46	220.47	217.17	216.23	215.55	212.64	217.91	223.13	216.1	219.58	218.69	216.44	212.81	215.98	218.38	220.54	214.9	213.66	214.41	216.88	218.96	215.61	216.24	217.25	213.07	213.95	215.71	211.75	221.39	218.76	215.46	215.71	218.44	222.56	217.38	217.83	214.62	216.71	217.89	220.39	216.53	219.42	217.79	217.99	214.83	220.02	216.05	216.86	216.16
203.13	203.42	204.06	207.12	206.05	204.38	202.15	204.26	209.43	208.57	204.01	209.93	206.87	203.63	202.91	207.68	203.5	202.08	200.83	206.71	205.35	201.44	202.87	206.43	202.08	201.23	200.34	205.86	198.17	204.39	204.99	200.37	203.39	204.34	209.92	203.8	204.61	203.14	204.85	205.02	206.14	206.58	201.25	203.51	204.26	208.11	209.14	204.84	206.02	206.33
204.97	204.21	207.59	206.86	205.65	209.56	202.46	212.37	205.74	208.16	208.26	201.95	203.97	208.09	202.34	203.34	212.36	207.49	205.66	205.03	206.73	204.35	206.23	207.2	204.13	210.18	210.31	207.37	203.21	203.1	204.43	206.54	206.24	208.17	206.41	209.57	205.66	207.13	206.19	206.37	209.72	208.75	207.19	205.58	206.17	209.77	206.62	207.05	204.39	204.03
205.69	208.07	209.56	208.07	205.93	206.77	208.24	207.85	208.63	209.69	211.23	212.22	205.72	211.71	207.53	210.94	206.22	208.36	202.61	208.08	210.43	208.42	205.6	207.95	207.33	205.85	209.95	208.77	211.44	200.73	209.69	207.8	206.37	207.72	204.55	210.4	205.34	207.14	209.41	212.14	212.75	208.59	206.74	208.39	207.98	210.16	209.41	211.24	205.41	215.31
198.97	196.91	200.07	198.14	201.25	200.79	199.82	208.23	201.28	202.97	204.99	201.16	199.9	202.99	204.91	201.05	202.37	205.92	207.96	202.12	207.14	201.24	208.46	202.36	201.55	201.71	203.71	202.25	201.84	200.85	204.85	200.63	203.54	203.6	203.34	196.65	202.87	205.5	204.57	200.98	201.97	204.52	202.44	208.18	204.37	204.84	203.73	199.15	200.34	202.03
200.75	200.99	208.53	198.01	204.35	204.56	204.32	200.94	202.84	208.92	207.68	203.42	200.28	204.04	203.47	201.8	204.15	203.79	204.95	205.85	206.37	206.94	208.1	207.75	204.72	200.52	205.49	200.41	205.58	205.02	203.13	203.98	202.12	202.91	205.62	198.16	205.68	201.51	203.06	207.58	200.9	198.8	201.04	203.97	200.09	201.55	201.5	198.73	204.04	203.4
214.31	215.26	218.6	215.36	220.29	219.66	218.22	218.28	210.98	214.69	213.71	213.54	217.62	215.46	220.45	213.71	216.37	219.5	216.02	220.85	219.54	216.01	215.98	218.33	217.75	214.33	217.31	218.58	211.94	213.34	212.15	216.82	217.34	217.07	217.57	213.69	216.56	214.19	218.52	215.61	217.64	220.78	215.65	216.93	215.47	222.5	217.3	217.73	216.06	211.86
208.34	213.36	206.65	206.45	208	206.24	210.03	210.43	209.77	211.77	211.09	205.98	208.15	208.07	209.7	207.76	209.38	208.2	209.18	208.62	205.06	209.49	212.74	207.83	209.51	207.17	209.24	212.68	207.35	205.23	206.27	204.75	204.06	208.91	209.66	207.3	203.78	211.64	207.28	212.63	208.33	211.15	207.04	210.39	212.54	209.59	205.58	210.19	208.6	204.21
207.73	209.66	211.76	213.39	209.3	209.26	211.15	208.25	206.51	204.39	209.58	208.35	209.12	206.76	206.31	211.22	203.44	208.95	210.8	213.11	208.99	206.82	209.49	210.36	210.17	204.95	208.47	207.86	208.99	205.29	208.43	210.51	210.39	203.72	208.92	213.24	207.71	208.47	210.49	210.24	212.28	208.39	207.57	209.47	204.92	208.41	206.24	206.34	202.82	208.27
215.61	214.27	217.63	215.83	216.94	215.88	219	215.3	215.44	217.47	218.7	220.25	211.26	219.78	216.38	215.15	218.38	214.99	221.32	219.19	213.5	216.52	215.5	214.45	217.28	216.18	217.41	222.79	215.04	216.15	216.26	216.25	217.19	219.16	216.14	216	219.31	218.86	219.48	218.31	219.07	219.42	214.59	214.51	220.31	222.55	216.93	214.43	210.26	215.01
213.22	217.18	216.57	216.56	223.41	213.54	212.95	215.27	214.47	215.1	218.9	212.68	217.55	220.09	217.82	217.8	217.62	218.89	217.98	217.54	214.44	218.96	213.8	214.68	214.93	213.87	217.87	216.69	214.41	213.18	215.15	220.12	218.01	214.67	219.74	215.61	220.59	217.27	213.82	216.09	219.23	214.38	212.89	216.37	218.71	219.21	214.96	216.3	215.55	220.63
204.21	209.62	209.68	203.4	205.3	207.93	206.6	210.77	210.73	205.46	204.9	203.52	212.12	207.86	206.5	205.61	211.15	208.2	208.98	208.17	206.21	201.48	206.23	208.08	206.81	205.41	206.83	206.96	203.58	203.93	207.28	209.53	208.45	209.3	205.4	210.05	207.46	206.83	210.64	206.67	210.43	205.79	206.94	209.71	205.91	203.52	203.74	204.84	210.74	209.13
209.05	204.73	209.67	208.54	205.04	209.15	208.26	208.33	211.81	205.88	209	210.82	206.89	211.76	203.86	206.23	206.66	206.65	211.36	208.26	208.14	209.72	209.46	209.64	208.82	206.23	209.54	208.05	210.24	205.07	205.48	208.88	210.34	209.47	207.09	207.75	209.51	208.21	209.84	207.14	204.29	208.73	210.6	209.25	210.37	206.58	206.35	207.36	205.25	204.15
202.55	207.32	203.95	205.99	203.47	203.46	199.37	204	203.53	199.04	199.52	204.77	201.46	204.82	201.02	202.58	200.84	204.5	207.29	202.97	205.67	201.76	203.12	204.52	203.25	200.23	200.61	208.13	202.02	203.94	203.74	201.14	198.75	200.53	202.54	205.36	204.7	200.44	202.95	203.9	201.22	201	206.43	206.79	201.04	203.06	203.23	199.54	204.84	202.69
214.04	211.35	214.3	210.88	210.03	211.05	208.82	209.21	206.22	209.79	208.21	209.93	210.58	216.97	215.42	215.81	208.69	209.37	212.69	209.17	210.48	214.64	214.7	209.67	210	213.03	211.13	213.12	210.73	208.7	209.58	210.4	210.69	212.75	211.39	212.06	211.86	209.96	210.9	214.25	209.27	211.14	213.38	208.86	209.35	212.88	210.56	213.36	209.04	206.24
213.21	210.29	217.09	213.3	212.77	206.96	210.37	215.43	213.39	214.75	215.3	214.49	212.84	213.74	218.31	212.77	213.29	210.49	212.47	212.88	212.23	211.27	212.42	212.11	207.73	212.66	211.3	214.83	216.36	210.49	213.26	211.71	215.71	212.58	218.58	210.43	211.93	210.84	213.32	211.82	214.23	214.31	208.94	215.87	213.58	215.88	213.61	207.53	213.26	209.66
196.07	199.58	198.29	194.64	200.5	204.5	202.22	194.22	197.86	198.6	197.25	196.22	200.47	200.9	197.06	204.34	201.91	201.93	199.51	196.42	200.38	202.49	200.8	202.53	200.09	200.09	200	198.18	200.12	199.25	199.06	197.53	206.5	201.49	196.36	201.75	198.24	199.04	200.19	195.36	193.5	199.57	195.13	199.18	199.27	195.44	202.46	205.3	200.87	203.39
210.38	211.46	208.68	210.86	211.48	211.73	208.9	208.2	211.36	209.32	211.72	214.42	212.53	213.53	212.7	211.65	212.39	210.35	214.18	213.54	211.72	212.73	208.48	213.3	213.75	211.69	213.56	211.54	219.35	209.25	205.82	208.73	212.28	209.19	215.43	217.51	207.47	215.46	214.03	210.31	209.94	215.54	217.06	214.31	210.78	215.62	209.37	213.92	211.16	217.36
207.23	202.5	201.01	205.85	205.79	204.21	199.09	200.33	201.19	202.09	205.56	193.67	200.71	200.38	204.02	201.61	201	198.99	198.99	201.98	206.88	199.77	201.87	201.75	204.94	201.93	201.37	202.42	203.16	202.27	203.84	208.81	203.57	200.56	203.48	199.92	197.46	204.48	201.69	199.22	201.62	201.71	201.56	206.64	201.77	200.62	205.38	201.96	203.58	203.44
203.39	206.26	200.3	197.23	196.98	203.54	200.4	201.11	202.31	200.72	200.96	197.88	199.27	195.77	204.65	203.46	196.01	197.77	200.64	202.21	198.42	201.24	199.08	203.75	199.14	204.21	197.71	202.68	203.27	198.15	201.41	199.4	201.16	204.03	201.86	199.91	202.95	201.14	198.67	200.23	199.65	199.36	197.72	207.67	202.52	203.27	198.69	200.9	202.32	195.95
210.88	210.84	206.87	207.79	212.78	204.03	210.9	213.26	207.28	212.25	209.09	211.81	203.4	210.44	210.61	208.81	211.62	209.66	211.53	206.39	203.79	204.81	214.83	205.03	209.85	205.56	211.03	211.26	211.22	207.56	206.91	206.79	213.04	207.88	206.4	208.74	208.53	200.38	208.76	209.7	210.71	208.31	208.82	210.07	209.49	209.87	209.02	207.79	206.98	213.46
209.84	210.96	208.63	211.87	214.86	205.85	204.94	211.34	208.66	207	207.89	210.37	209.01	209.65	203.62	205.64	211.25	209.77	209.32	212.35	212.3	207.03	208.87	213.17	208	207.19	211.43	211.37	209.51	208.16	206.64	206.3	209.18	208.68	204.98	206.82	205.6	207.58	209.54	207.2	207.33	210.25	208.31	211.64	214.43	206.72	211.34	209.5	212.87	212.09
206.98	208.87	206.05	209.45	201.44	208.67	204.84	204.07	210.4	210.4	200.3	208.37	208.89	206.38	207.12	201.39	209.11	204.91	205.89	208.5	201.93	206.71	206.55	205.3	207.58	205.19	200.8	204.94	207.18	206	207.25	208.57	204.78	206.96	203.13	206.46	206.38	204.89	206.67	208.93	202.45	202.97	205.01	205.35	203.6	207.8	201.42	205.81	208.5	206.93
199.51	208.27	208.32	201.47	204.04	204.38	203.36	198.47	207.54	200.39	207.47	201.72	201.12	199.42	203.26	202.55	204.1	201.19	204.72	206.5	202.36	203.17	206.49	207.46	199.84	206.58	206.01	206.1	203.83	204.32	205.52	202.68	206.98	205.19	202.9	205.41	205.8	205.01	198.44	204.48	203.57	206.46	206.88	205.24	206.88	203.02	203.03	205.72	200.76	206.1
207.14	216.19	210.29	210.69	213.38	211.11	214.13	213.42	213.28	215.26	212.78	210.87	212.73	210.19	211.54	214.73	210.05	213.46	210.68	211.65	211.72	210.7	212.95	214.32	209.57	211.51	206.93	211.51	209.06	214	211.19	213.06	210.9	209.89	214.62	216.53	209.09	214.05	210.72	214.39	213.83	211.9	213.47	212.58	212.48	212.19	211.2	211.46	214.34	210.78
214.26	208.88	209.63	212.2	215.75	209.88	212	218.41	212.64	209.97	209.26	208.3	211.98	218.31	209.4	207.1	208.29	209.61	213.12	209.07	210.62	209.13	212.54	212.34	211.39	210.87	213.65	212.54	213.81	207.7	217.16	213.53	211.75	206.64	207.34	214.07	211.53	212.66	216.59	211.39	215.23	214.47	211.68	216.18	211.99	213.91	212.19	215.61	213.06	211.54
210.18	203.84	206.65	207.04	207.75	206.28	209.29	212.2	207	207.8	203.33	204.75	207.67	212.62	208.12	204.63	205.61	210.07	208.17	212.63	206.14	211.87	203.85	211.19	210.56	208.75	204.29	206.21	212.9	205.75	206.09	209.51	207.02	204.01	205.29	209.81	206.63	208.41	210.79	202.75	208.84	206.24	212.03	207.51	204.28	207.23	210.4	205.07	210.02	208.77
210.31	209.93	213.8	211.38	213.63	211.52	211.07	209.7	211.67	212.46	211.23	210.04	213.02	212.56	210.96	206.06	215.31	215.61	215.48	215.48	211.41	209.14	210.07	213.43	215.04	207.65	212.8	205.88	214.66	208.6	214.17	214.08	213.19	211.14	211.08	211.62	216.39	210.77	210.08	209.66	214.82	209.29	210.93	207.3	210.04	218.83	214.79	214.78	211.3	211.49
205.57	201.22	203.04	205.05	200.85	199.38	206.76	205.96	206.98	202.48	201.77	202.03	202.19	203.13	200.92	201.62	200.07	204.89	201.34	205.78	204.27	204.21	203.78	199.76	205.79	203.91	204.25	204.87	204.77	201.34	204.57	206.11	198.91	205.68	203.5	201.64	201.99	204.06	205.56	201.01	202.18	198.69	201.46	203.12	204.57	200.81	205.56	200.4	198.52	199.67
208.59	212.49	216.03	214.68	212.3	212.15	209.67	212.71	215.36	213.52	211.67	211.38	215.12	218.97	212.05	212.31	212.75	211.13	214.92	213.74	212.45	209.77	208.28	213.52	211.07	210.62	209.62	209.94	211.05	213.6	213.15	216.06	216.14	212.32	213.91	211.95	216.41	212.76	205.85	212.46	216.25	211.7	214.05	214.35	214.38	209.15	210.06	212.78	212.01	210.36
214.91	213.24	214.13	215.53	213.28	212.69	218.38	218.93	215.85	212.68	214.95	213.74	216.14	217.01	216.8	215.15	218.46	214.89	215.78	216.23	214.51	212.41	211.29	218.79	214.17	215.45	211.11	209.84	211.6	212.62	218.51	208.27	214.86	216.65	213.9	212.45	215.9	217.15	213.14	214.81	211.17	213.44	213.56	210.61	213.59	209.23	213.46	210.63	214.65	213.11
207.19	209.51	212.73	208.86	217.45	211.76	206.95	208.99	211.66	206.04	211.44	214.44	209.35	209.64	209.49	212.42	210.28	208.07	209.64	209.95	207.99	204.07	208.98	208.48	217.12	210.69	210.1	209.79	210.22	212.97	211.09	206.65	211.37	212.62	211.21	211.56	208.27	207.91	209.09	209.64	209.22	208.94	213.26	206.71	209.25	207.49	206.93	211.32	212.06	210.33
211.56	207.34	207.97	210	208.49	207.62	211.45	211.29	207.99	210.15	212.06	210.08	211.25	206.79	209.83	212.05	205.49	209.17	204.75	208.41	210.41	209.72	209.52	207.78	207.23	206.4	205.06	209.88	211.12	207.1	209.82	207.25	208.71	213.47	213.84	208.17	210.64	208.63	211.59	215.79	208.36	209.05	211.03	208.6	206.92	208.66	212.54	210.38	209.96	208.12
213.04	207.07	214.89	213.37	210.93	210.63	210.2	208.93	213.75	210.04	211.86	210.54	215.71	213.83	208.6	213.51	213.58	209.03	211.64	212.77	211.95	212.98	211.17	209.66	212.16	211.92	210.96	213.1	211.61	214.55	211.68	208.67	207.26	216.13	211.38	217.16	210.15	216.59	211.03	205.46	213.53	214.13	211.72	210.9	212.81	212.01	209.74	212.11	212.15	213.75
210.75	208.71	209.22	208.22	212.18	211.71	209.04	209.58	210.7	209.5	210.46	208.14	210.28	209	209.17	207.08	208.28	208.19	212.95	211.55	208.76	208.9	209.39	208.59	208.13	210.05	209.01	208.03	209.64	207.87	211.35	212.47	209.61	212.01	208.53	207.12	210.4	211.33	211.93	208.06	209.01	205.57	207.91	208.47	206.46	210.3	210.48	207.14	206.14	209.21
215.33	217.14	213.65	211.99	217.05	213.79	216.35	211.27	214.85	213.66	213.57	211.59	212.93	211.19	211.13	212.27	212.04	211.78	212.66	209.46	216.75	213.48	216.44	215.11	212.51	208.49	213.68	210.11	216.37	213.76	211.13	213.06	214.5	209.8	212.42	213.95	213.16	214.14	217.89	215.19	212.7	215.97	211.73	211.85	212.36	213.8	212.48	212.48	217.31	214.93
213.73	211.23	210.78	216.31	214.6	210.24	211.38	211.43	214.09	215.35	209.89	214.11	214.67	213.03	212.63	213.9	216.09	215.52	212.77	211	210.46	214.06	209.82	210.5	210.46	215.37	212.56	213.1	210.15	211.48	208.08	213.64	218.94	213.37	212.04	214.89	213.79	212.37	214.02	214.08	212.47	211.55	217.47	211.76	211.52	215.1	213.56	211.63	214.12	212.12
208.17	203.01	211.49	210.26	205.85	211.58	205.24	209.99	205.75	211.11	203.88	206.01	205.07	214.61	212.26	203.34	206.57	205.59	204.69	205.43	206.24	212.23	208.14	208.22	202.68	211.96	211.03	204.85	208.44	204.75	210.45	205.93	206.18	210.26	204.64	208.01	207.51	206.78	206.47	208.28	212.84	206.29	208.42	211.1	207.86	212.41	208.08	209.24	213.85	206.21
220.19	218.22	218.3	214.45	217.8	217.74	218.12	213.12	215.83	217.55	218.97	217.31	216.88	217.49	218.85	213.57	216.96	214.82	215.07	222.34	214.34	223.36	215.59	217.54	216.79	218.16	218.95	213.1	217.22	219.49	217.57	212.1	215.8	215.75	218.74	211.62	213.45	216.01	218.14	219.33	217.97	216.95	221.6	216.73	216.03	218.96	219.41	218.19	215.06	214.54
207.06	199.41	210.33	200.53	204.34	204.88	205.36	206.86	204.36	207.58	204.89	202.25	206.8	203.69	208.09	210.75	203.94	210.06	203.01	206.47	203.34	207.56	204.53	203.33	210.35	202.13	204.43	206.36	201.59	202.56	205.88	203.86	207.32	204.18	200.53	208.36	202.57	207.78	204.83	206.71	201.75	203.53	205.02	202.78	204.09	204.7	202.95	207.08	202.73	206.72
211.55	208.86	208.11	210.65	208.91	210.48	212.5	205.58	212.43	209.7	208.17	210.84	214.23	209.92	204.52	207.02	206.76	211.67	207.81	205.48	209.96	207.38	208.72	206.36	210.82	213.97	206.4	212.28	213.27	207.87	208.46	209.7	213.58	211.62	210.33	207.16	210.12	205.54	205.74	208.66	207.96	206.68	205.89	209.73	208.33	207.82	209.64	213.33	209.37	208.66
205.08	205.56	205.55	203.65	209.3	204.71	207.02	203.75	206.23	202.94	207.62	202.53	204.88	206.88	208.17	206.99	207	210.36	208.44	209.07	207.74	206.9	205.58	206.43	207.86	202.34	211.02	209.06	205.29	204.23	204.48	207.64	204.47	204.86	207.12	206.03	209.3	210.35	203.42	209.69	203.89	209.7	206.48	201.85	215.57	208.02	206.43	206.25	210.85	201.81
205.72	213.65	211.29	210.85	206.33	212.54	204.91	204.29	205.85	206.53	203.61	209.43	210.98	207.72	207.76	208.82	209.17	206.89	209.37	206.99	206.26	203.41	210.42	207.2	214.43	206.71	207	209.41	206.67	205.49	206.15	206.5	209.37	208.16	206.22	208.72	205.78	206.48	204.96	204.43	208.3	205.91	206.64	205.39	205.85	207.94	212.19	208.6	207.34	208.62
206.72	207.93	207.87	209.79	205.96	209.27	210.24	205.69	203.44	212.04	211.21	209.08	212.9	206.04	206.85	206.09	205.07	210.8	210.34	207.72	206.82	213.29	214.16	205.94	206.76	206.66	210.78	207.49	207.57	205.96	209.4	207.49	207.56	211.14	206.61	207.48	201.49	206.81	213.45	209.82	207.23	207.23	208.19	208.42	207.8	207.88	212.89	210.35	206.35	209.75
207.93	202.51	208.42	206.57	208.53	203.26	205.9	203.98	201.23	202.32	201.09	197.68	200.61	205.1	204.78	208.37	205.4	204.42	209.58	201.44	206.12	201.13	204.02	201.14	204.62	205.65	202.84	205.15	201.68	204.27	207.61	203.54	203.41	206.09	208.91	202.13	206.81	203.19	209.15	203.63	204.91	198.24	204.86	204.74	205.26	203.23	203.08	202.12	203.62	201.95
191.53	197.18	190.15	192.21	192.56	190.89	192.78	193.74	193.1	200.19	193.08	193.97	193.68	195.95	192.84	193.1	192.52	194.89	193.22	190.78	191.36	191.31	195.3	194	193.06	194.44	194.19	190.57	193.66	195.11	195.45	194.93	196.03	192.23	196.5	195.92	195.69	192.41	194.05	193.38	197.08	194.86	195.76	193.01	193.14	193.75	194.28	189.86	199.9	195.95
211.02	207.28	210.49	208.22	204.98	205.35	206.3	204.36	205.05	208.13	205.41	201.41	205.85	206.21	201.75	208.42	205.52	206.48	202.4	205.94	206.35	205.53	205.34	207.02	205.36	209.16	206.28	204.91	206.36	209.05	209.02	207.05	203.96	206.08	200.3	209.17	208.7	210.75	207.07	207.75	203.89	205.3	205.67	208.88	203.47	205.62	204.65	205.66	204.43	206.91
203.94	203.85	210.2	209.75	202.04	203.07	204.75	205.73	206.25	206.57	204.17	208.13	207.68	204.39	207.55	207.6	205.02	206.58	207.53	208.07	208.63	204.23	207.45	205.13	202.36	207.01	205.24	205.9	207.79	203.45	203.43	204.67	205.56	204.74	207.75	210.52	205.97	206.94	206.53	206.63	206.85	202.96	204.59	206.46	203.82	201.6	204.93	201.15	203.3	207.32
197.87	201.6	202.29	197.02	198.49	203.12	194.28	195.38	201.49	197.88	201.11	200.28	198.86	198.36	201.8	192.87	197	204.29	203.29	197.94	199.98	200.63	198.5	196.78	196.22	203.26	199.76	200.39	195.25	200.27	200.06	198.73	198.75	200.54	199.59	200.92	201.24	202.3	197.57	203.69	200.84	198.57	198.34	202.36	194.51	201.82	198.14	202.72	203.49	199.85
209.95	208.57	211.07	207.3	211.03	210.48	208.19	211.19	207.75	207.01	211.7	212.6	209.77	210.89	210.21	209.22	211.37	214.1	206.71	212.34	211.61	208.47	213.2	205.75	211.73	212.56	207.2	214.67	207.25	207.59	209.17	208.57	213.23	208.52	213.95	212.37	208.54	210.65	212.43	209.48	210.52	210.93	209.53	212.63	210.13	209.69	207.37	211.99	209.39	210.01
207.62	209.5	210.53	216.08	207.73	212.88	207.19	213.53	211.28	211.36	204.7	214.27	207.24	214.15	205.93	215.21	203.57	209.49	208.87	208.05	204.17	211.3	207.05	212.13	207.09	207.84	207.32	202.55	207.64	210.88	206.49	207.03	210.8	206.64	208.52	209.67	211.85	210.63	210.54	211.97	211.12	205.65	208.71	210.54	209.55	208.01	210.93	208.32	201.94	209.83
208.07	208.49	209.14	209.69	210.4	204.42	208.9	201.75	210.61	205.88	203.98	207.74	211.21	204.66	205.75	206.55	206.66	207.23	208.66	207.16	205.98	209.41	203.77	211.74	214.6	207.21	210.21	204.79	205.53	208.32	209	207.44	205.64	205.97	207.86	206.13	211.78	206.98	207.94	205.13	210.81	213.57	209.63	209.13	207.48	204.59	212.53	213.56	207.34	209.3
214.38	206.23	217.65	209.07	211.62	211.89	210	207.86	216.66	214.91	211.78	215.18	215.19	211.31	213.92	214.58	214.29	211.61	209.55	210.96	209.96	208.76	210.72	220.4	212.54	214.16	216.46	210.01	213.94	213.93	210.51	208.28	210.22	209.75	215.02	213.52	213.33	211.06	216.23	213.46	212.55	215.58	216.56	218.91	211.8	212.91	211.63	213.21	216.97	213.57
208.6	210.89	211.99	213.15	206.37	204.44	207.63	212.35	207.11	207	206.02	207.97	206.09	210.55	208.05	207.17	208.35	208.13	207.38	209.4	209.02	212.45	206.6	205.43	206.18	211.12	211.93	207.84	208.56	211.31	204.35	205.92	207.76	206	213.05	206.94	208.92	210.7	203.22	212.12	206.92	207.75	206.78	211.36	210.68	212.23	208.6	208.75	209.98	210.87
200.23	204.23	201.83	203.75	209.87	205.71	204.81	199.36	203.15	202.19	200.41	200.21	200.5	205.66	205.9	199.5	200.12	202.51	202.67	201.4	200.59	201.51	203.18	201.15	201.83	205.71	199.4	199.45	199.16	205.68	201.93	205.43	202.18	204.18	208.53	202.64	201.48	199.46	203.82	203.07	204.13	203.79	200.59	206.78	204.19	204.48	201.13	203.73	201.12	201.14
212.66	209.74	212.57	209.79	213.5	212.39	211.9	210.55	206.78	207.14	208.44	212.8	212.42	211.38	210.12	205.61	212.99	210.56	216.28	212.56	213.09	213.37	215.8	208.91	210.35	213.75	209.76	213.27	207.61	213	214.67	215.82	212.04	214.72	211.04	214.17	210.46	210.64	214.57	216.75	214.39	209.99	211.04	212.14	213.67	213.22	211.27	207.94	213.65	214.52
201.45	200.52	205.79	208.41	201.66	204.75	201.08	203.11	198.54	202.63	206.94	202	205.04	203.56	201.47	203.9	205.73	206.36	204.63	199.27	204.26	202.52	203.95	206.06	207.46	200.48	204.61	205.09	202.02	201.85	200.46	205.08	203.24	201.12	206.07	202.35	201.3	206.62	202.83	206.6	200.78	205	205.87	199.54	201.92	205.51	205.75	201.57	201.1	204.91
202.53	202.58	200.63	201.68	200.77	200.33	199.12	198.79	201.35	198.06	196.8	201.43	202.42	202.75	197.27	198	199.38	203.57	203.17	197.4	200.32	197.23	199.91	199.06	197.92	200.14	197.07	202.3	199.84	199.39	200.02	193.68	195.74	195.82	195.01	204.23	198.28	198.02	198.93	203.01	199.8	200.47	196.44	197.73	199.36	201.02	197.59	201.72	195.82	198.71
211.83	215.53	215.41	217.06	212.63	213.15	214.73	211.93	213.13	212.92	216.13	210.62	212.76	212.85	212.46	214.57	213.82	213.54	210.97	216.11	217.2	211.69	214.03	213.24	216.17	212.69	210.76	213.8	212.46	211.89	210.4	210.38	214.98	211.14	213.07	215.47	213.02	214.6	212.06	215.27	217.52	217.3	214.03	211.16	216.35	213.76	218.32	210.08	215.58	212.09
197.54	198.06	199.63	198.08	197.07	199.07	199.51	203.95	198.52	199.56	199.62	200.18	195.24	196.5	196.73	202.84	202.34	198.87	200.15	199.77	199.03	199.39	197.7	202.02	199.07	201.27	199.25	197.79	198.86	196.75	197.83	197.12	198.35	194.34	201.42	198.95	197.32	198.36	199.88	196.27	196.68	197.93	201.51	198.96	201.77	197.32	201.08	198.85	202.09	200.59
206.35	204.05	202.82	205.35	204.55	202.6	208.95	206.06	206.63	208.05	204.99	205.47	210.36	210.53	207.86	210.84	207.95	203.89	206.41	203.87	204.02	206.25	204.36	208.1	213.82	205.85	208.94	207.19	208.35	207.03	210.7	207.96	208.43	210.13	209.64	208.64	208.38	206.42	206.02	206.92	210.65	211.75	209.63	207.6	201.97	208.68	203.13	206.46	208.04	205.61
203.61	201.94	205.02	199.31	201.69	203.13	200.53	204.43	200.76	203.26	209.16	199.17	201.03	203.73	197.35	203.9	200.26	206.4	201.58	205.78	201.77	200.65	202.74	203.33	204.34	197.5	207.43	202.34	202.38	208.46	208.08	200.09	205.15	202.83	202.25	207.88	204.78	199.19	204.48	203.99	202.47	197.44	200.79	200.94	199.39	209.13	202.34	201.91	201.11	204.39
201.63	199.74	198.6	203.63	201.99	200.3	197.8	200.24	200.07	196.99	196.79	198.66	199.12	202.36	195.1	193.91	199.19	201.25	197.53	201.83	198.81	196.12	196.55	198.82	200.52	202.08	196.91	198.29	197.88	201.21	200.6	197.31	196.05	197.9	201.83	198.19	201.06	205.33	201.73	201.32	197.57	195.42	198.43	199.93	199.11	201.32	202.41	198.78	197.88	198.97
205.68	211.67	209.71	206.78	206.55	211.57	211.63	212.53	202.4	209.07	207.7	212.71	213.63	206.39	207.36	210.18	204.64	206.68	208	206.22	214.85	208.24	203.79	210.84	204.8	210.71	206.83	211.37	207.99	212.03	207.79	211.58	206.96	210.61	209.85	211.02	207.23	203.49	208.97	206.41	211.01	207.75	210.34	207.79	208.34	207.32	204.93	203.98	209.14	205.67
203.4	205.21	200.63	204.19	202.41	205.36	205.2	202.54	209.24	205.56	201.75	203.4	205.74	203.59	204.39	203.42	206.42	202.61	206.05	206.57	203.33	203.95	208.78	205.24	200.56	204.83	201.83	207.22	204.66	201.66	204.18	204.13	204.31	203.23	203.66	206.98	201.37	202.28	202.14	207.3	207.4	203.46	200.99	203.18	204.66	207.84	203.1	207.38	207.03	200.57
208.5	204.98	206.18	204.37	208.55	208.56	206.54	208.01	205.27	205.62	209.88	207.14	210.58	208.19	209.26	205.76	205.5	207.33	210.36	207.79	206.98	211.88	209.3	205.84	212.02	203.56	208.85	207.36	212.65	206.24	207.92	203.56	208.64	207.06	206.56	207.9	210.79	206.71	207.69	208	206.86	210.93	208.65	208.48	208.9	204.51	205.71	204.65	208.31	207.23
198.42	202.84	195.57	195.66	203.04	203.84	202.88	199.47	200.75	199.15	202.15	198.38	207.11	199.01	202.5	201.03	199.18	201.63	200.35	198.58	196.23	201.02	200.66	199.67	196.87	200.95	203.97	197.8	196.76	200.25	198.34	194.65	199.9	196.69	196.55	203.07	197.53	201	198.28	201.58	198.3	199.76	201.86	197	203.86	206.23	202.97	202.12	200.38	201.58
202.79	199.69	200.01	195.97	200.53	198.1	199.2	199.88	202.93	198.04	200.79	199.98	200.74	200.78	199.24	197.19	199.47	199.38	196.4	199.26	197.8	200.48	199.79	202.05	199.9	200.49	201.31	194.95	198.74	200.84	202.87	201.79	197.05	199.95	200.54	197.94	199.03	201.68	204.53	197.75	196.98	202.81	199.01	201.31	198.29	198.07	203.48	201.48	198.62	194.39
206.38	203.28	207.68	206.83	207.51	208.99	206.95	205.08	209.36	202.77	206.07	205.88	209.49	208.26	212.13	207.17	208.47	204.67	207.76	214.44	201.95	207.59	211.66	206.78	209.75	208	203.92	205.75	202.79	208.4	203.33	209.12	207.55	206.42	203.85	207.79	210.17	209.93	209.38	206.51	209.17	208.09	211.2	210.12	207.31	206.66	209.61	206.08	209.92	207.07
210.79	208.68	212.57	207.64	207.67	204.62	206.04	210.71	210.68	207.47	207.15	208.18	211.6	208.17	210.04	205.26	204.69	208.73	208.42	206.69	214.91	210.6	208.28	211.51	208.14	207.38	208.16	204.26	205.43	208.79	210.09	209.05	206.22	206.67	209.41	210.38	206.25	208.06	205.94	209.02	204.92	211.67	210.8	208.01	206.64	208.01	210.18	205.48	208.19	207.1
202.36	192.43	203.3	202.6	197.43	202.29	203.02	200.07	199.87	198.51	197.12	198.12	199.14	198.22	199.12	202.73	201.16	199.5	199.71	202.39	196.84	198.74	199.11	201.99	203.19	202.23	202.47	199.58	204.98	198.98	199.47	200.6	193.27	200.07	197.94	201.11	198.1	200.34	196.7	204.87	198.2	199.38	201.15	203.68	201.45	197.82	197.44	200.36	200.23	199.43
211.23	209.56	207.96	209.41	208.5	212.17	212.08	209.44	213.14	210.88	209.48	203.1	209.09	207	209.15	210.66	210.32	207.53	213.85	208.09	209.07	203.07	213.32	208.72	212.9	208.87	210.85	208	209.4	210.55	204.34	207.55	206.85	208.5	210.44	205.44	209.93	211.38	208.04	207.07	209.98	204.63	212.6	208.88	208.69	210.67	212.54	207.19	207.1	206.48
218.21	211.83	216.02	218.98	214.74	213.8	214.34	219.2	213.43	217.34	216.68	218.22	214.26	211.06	216.25	214.97	215.79	213.26	214.46	214.81	216.27	216.24	216.32	219.07	218.35	217.45	218.46	216.38	213.12	218.04	217.31	220.12	216.74	219.33	219.07	214.77	223.1	220.97	218.61	213.53	220.82	217.88	217.43	219.64	216	213.6	211.87	219.49	216.74	216.83
208.95	206.91	199.78	200.97	202.31	206.01	206.92	204.3	208.23	205.54	208.08	210.49	206.58	201.02	202.64	206.09	203.27	202.22	206.03	204.73	204.07	197.1	203.69	203.97	205.86	202.93	202.04	202.25	207.47	203.46	202.63	205.21	202.78	204.02	204.01	209.58	205.56	204.76	204.86	206.07	199.77	202.33	201.58	206.04	200.65	203.96	207.63	203.59	200.57	201.05
209.23	205.3	211.38	207.24	210.48	211.11	206.91	211.77	209.05	212.48	205.62	212.88	211.29	203.64	206.82	206.33	212.1	205.6	209.1	206.99	206.37	212.24	210.22	207.12	206.16	212.03	212.25	205.05	212.81	208	206.24	210.88	212.3	210.61	208.51	209.37	209.84	200.9	208.22	209.98	205.52	208.13	208.9	208.16	207.94	203.64	205.35	206.61	208.77	208.09
199.95	206.73	205.1	202.14	199.63	199.78	201.99	197.81	200.51	199.93	206.5	197.49	198.79	198.71	199.41	199.42	205.47	201.55	203.11	200.51	199.02	205.7	198.1	200.72	200.23	201.63	202.67	196.52	198.54	201.74	198.33	196.91	202.08	200.54	199.9	201.37	198.21	199.79	200.81	198.55	204.75	200.33	196.69	200.74	195.04	200.11	200.65	201.88	198.13	204.66
197.74	198.71	198.87	198.25	193.71	199.33	195.81	194.75	198.97	196.47	195.98	198.4	197.01	201.96	193.27	199.88	196.35	197.46	199.5	193.06	201.33	194.36	199.09	204.13	201.02	197.73	198.22	202.71	194.85	197.38	194.82	201.02	196.01	201.06	195.04	201.86	200.81	199.09	197.57	200.14	194.76	199.35	197.25	194.66	197.42	198.4	190.5	197.25	197.73	203.31
217.85	214.13	218.63	215.85	217.24	220.39	213.24	213.21	217.42	218.8	218.15	216.36	217.25	217.94	217.05	215.49	214.99	216.77	217.73	221.13	215.86	214.26	218.89	216.23	212.07	218.13	218.54	213.37	211.76	217.16	217.22	217.13	215.82	219.67	215.93	214.88	217.37	217.73	214.93	220.44	214.68	219.57	216.21	215.07	219.11	215.69	216.6	219.79	214.46	219.23
206.05	208.54	206.84	210.8	212.04	208.19	213.54	213.13	213.58	210.99	207.01	206.6	209.15	205.18	207.34	206.29	207.88	211.36	207.93	208.08	210.24	203.9	213.32	209.22	211.55	207.83	210.31	208.37	210.16	208.45	210.88	210.48	207.47	209.43	205.32	208.99	207.52	213.77	204.36	208.51	209.26	210.07	210.48	208.23	207.21	210.22	213.29	208.06	206.7	208.43
207.19	207.79	204.96	209.82	211.66	205.06	205.47	207.37	204.65	207.7	211.04	207.59	207.04	211.12	207.08	207.81	206.52	209.83	207.08	206.69	208.78	205.39	209.18	212.61	206.52	209.31	208.38	209.62	206.05	204.64	209.71	210.63	207.64	203.91	209.4	212.72	209.42	209.92	207.83	210.76	207.2	204.57	206.89	208.74	207.78	210.41	209.88	208.16	205.23	208.58
201.53	201.82	202.53	206.33	200.41	205.31	202.23	206.32	201.25	200.14	201.16	202.25	200.47	205.29	199.31	204.72	203.9	203.09	198.21	203.23	204.69	204.81	202.34	203.09	200.14	198.65	199.97	199.99	203.49	203.22	198.45	206.69	202.32	205.81	203.41	201.44	200.46	201.95	201.25	203.45	198.41	200.62	200.9	204.97	200.38	199.38	205.93	203.03	202.3	202.08
205.97	206.36	207.82	207.83	205.62	210.54	205.47	207.46	201.98	207.85	201.25	204.7	209.5	204.32	204.04	203.75	204.08	208.27	213.23	211.37	207.15	207.24	208.54	209.94	200.69	205.07	202.52	208.34	208.72	207.91	207.29	206.08	204.51	206.15	206.84	210.88	209.8	207.05	208.21	208.69	207.16	211.33	208.14	207.19	204.56	207.21	208.48	213.33	209.77	205.82
205.27	212.25	210.73	207.34	207.17	210.91	205.04	204.7	210.11	207.23	206.39	209.74	214.62	207.44	206.09	214.01	212.56	211.21	207.91	208.96	203.36	208.42	212.37	207.2	212.38	211.69	207.38	207.91	210.21	212.24	209.2	209.12	212.83	205.38	208.37	208.93	207.52	206.42	210.36	208.39	209	206.84	207.96	210.21	208.52	211.61	206.86	208.18	207.32	206.02
207.08	207.86	204.75	205.28	203.96	207.58	204.34	206.06	208.47	207.53	205.1	206.18	208.24	206.49	207.36	205.31	205.3	210.29	210.32	207.47	209.44	212.26	210.15	210.83	207.37	211.08	209.76	208.78	207.47	208.41	203.32	206.57	211.31	205.17	205.84	211.05	204.25	209.44	208.63	209.08	203.52	206.64	205.33	209.06	206.97	207.31	205.39	206.86	203.6	207.82
216.92	221.57	220.62	217.39	216.55	213.73	216.15	219.02	222.89	215.64	219.63	219.28	219.12	216.88	213.97	216.21	213.98	217.46	214.62	215.7	216.48	214.99	223.13	218.07	219.7	216.29	216.59	218.21	215.7	219.09	217.9	216.58	216.64	218.2	215.9	219.44	220.03	214.28	217.38	218.39	223.9	215.15	220.72	216.85	219.29	220.82	218.27	219.68	213.22	217.87
212.35	205.88	206.98	210.88	213.49	211.42	212.68	209	210.59	213.79	210.79	210.05	209.15	211.89	204.84	211.23	208.61	209.48	209.75	208.95	211.96	213.02	210.39	211.28	212.15	212.3	211.79	210.32	209.92	214.54	209.68	213.66	211.47	212.3	208.29	212.23	215.94	211.44	210.11	212.11	214.52	212.49	212.51	212.57	212.89	211.4	213.94	215.47	210.92	210.7
208.13	214.64	205.41	205.92	209.73	205.79	211.94	205.9	208.95	209.82	208.17	214.09	208.09	211.12	209.87	214.87	211	207.41	208.08	211.01	213.62	209.44	211.01	213.69	208.77	212.18	212.91	205.84	212.9	205.56	204.91	214.61	212.83	205.59	210.58	213.89	209.86	214.61	214.85	210.81	210.77	211.55	207.47	210.57	212.83	213.13	207.06	213.49	207.31	211.36
197.11	196.59	196.91	200.85	200.81	196.54	200.43	195.83	203.25	203.65	198.19	199.46	198.54	201.18	201.78	203.06	197.68	201	201.8	198.52	196.7	197.36	203.16	198.79	198.27	202.07	198.37	203.37	201.29	197.98	200.94	198.24	201.55	198.75	198.12	202.08	205.24	203.48	196.45	206.06	198.14	201.02	198.65	206.25	201.55	200.35	202.41	201.76	200.73	200.23
206.05	210.86	213.23	206.75	206.11	209.99	201.7	205.44	209.75	205.18	211.61	207.55	206.1	208.65	206.12	206.7	210.61	205.69	209.64	213.36	208.11	208.8	205.58	207.1	206.69	212.56	206.45	209.31	208.81	204	205.97	208.14	203.92	204	211.18	210.13	205.8	209.51	206.87	210.29	206.05	205.73	204.27	205.93	205.03	209.57	206.39	209.08	206.51	207.99
202.78	208.25	206.71	212.4	205.94	207.63	209.31	209.54	208.1	205.33	205.86	205.88	209.15	210.94	206.22	209.16	208.46	209.21	209.46	203.33	207.08	210.62	208.09	210.42	207.48	208.82	208.57	209.74	210.8	212.09	207.92	206.97	213.13	212.76	208.48	211.92	205.29	209	208.57	209.47	205.61	207.6	207.43	201.68	207.52	212.18	206.71	207.35	210.25	207.19
204.18	206.95	208.24	203.62	205.51	206.53	202.44	204.66	208.21	204.65	210.58	202.57	206.45	209.9	202.75	207.46	208.43	206.04	204.97	209.14	205.21	204.85	203.87	206.64	207.88	209.96	207.47	205.99	206.02	210.23	206.65	207.84	205.22	208.92	205.94	212.3	211.47	204.63	206.35	207.63	206.95	202.92	204.53	205.58	204.16	205.1	200.39	207.91	206.52	206.01
202.61	205.96	209.28	207.54	203.46	208.15	204.05	204.47	207.78	200.95	206.05	207.58	204.43	199.81	202.1	203.38	203.73	206.66	201.89	199.72	204.73	207.18	204.84	205.83	203.2	201.89	201.92	207.31	204.96	204.94	206.91	202.48	205.23	201.48	202.94	206.67	204.4	205.98	206.45	203.18	205.3	203.08	202.99	204.02	204.14	203.01	202.37	200.92	201.35	206.47
213.17	209.55	210.44	207.13	209.92	209.58	203.23	208.49	212.3	207.92	207.28	208.67	206.18	205.39	209.05	208.13	209.81	209.55	208.64	209.86	206.66	207.01	209.35	206.78	206.51	213.52	208.86	208.67	208.19	212.21	204.3	204.61	215.25	207.06	206.11	211.7	204.74	210.45	210.83	201.91	208.21	208.27	205.09	206.22	207.03	203.11	214.37	208.17	205.06	206.11
214.85	210.8	208.64	210.33	206.56	214.03	208.52	211.68	207.34	211.14	211.41	209.74	217.47	213.09	212.78	213.95	207.24	207.75	212.12	212.74	210.2	207.82	210.04	213.16	213.57	213.07	213.77	211.02	207.77	213.68	213.1	212.1	210.93	208.51	213.24	209.1	208.98	207.52	210.54	211.85	211.2	212.7	211.22	208.46	215.5	211.38	211.71	210.59	206.91	211.13
204.53	204.95	208.18	209.02	211.01	209.73	206.77	207.92	204.64	211.04	212.96	206.32	206.51	205.35	209	209.43	206.79	210.62	211.32	208.17	210.45	208.49	206.56	208.6	209.27	207.48	207.43	204.58	208.74	204.14	206.83	212.19	209.86	206.75	207.76	204.69	209.14	207.34	211.13	202.74	209.58	211.23	209.68	203.92	210.14	207.44	208.53	207.17	206.35	213.51
212.42	211.99	216.02	209.34	212.04	213.94	212.53	212.76	214.73	211.84	211.02	214.95	211.73	209.42	212.14	211.9	212.23	211.64	210.54	217.39	214.46	210.1	214.52	212.04	212.06	215.56	216.7	212.31	215.56	211.68	215.59	212.83	212.54	208.02	211.67	214.67	215.42	211.35	213.56	213.91	213.85	212.29	210.87	215.29	210.61	212.14	214.11	207.81	211.64	209.97
206	198.04	200.94	204.77	200.95	202.56	202.81	208.2	201.49	203.77	202.5	198.9	203.49	203.66	201.11	203.37	204.93	204.77	200.48	200.62	200.29	198.82	201.78	206.02	203.51	207.23	204.05	204.16	206.85	206.36	203.43	199.75	208.12	199.35	203.4	198.99	203.09	203.24	205.7	205.11	203.49	204.07	198.58	206.92	205.81	201.26	203.67	206.81	200.98	200.82
220.5	216.63	213.79	215.64	214.4	217.63	216.87	218.6	212.88	220.09	215.97	219.24	219.22	218.08	216.62	214.16	216.64	216.83	219.54	211.12	218.57	219.02	215.31	217.89	218.45	216.67	215.58	215.17	219.88	219.99	215.95	222.68	214.5	218.48	214.63	218.92	215.9	216.39	217.27	213.75	215.73	224.87	215.91	218.49	215.83	216.13	211.14	217.61	220.54	219.34
207.04	205.34	207.22	209.69	211.07	208.85	205.2	203.75	209.75	203.6	209.28	202.39	204.85	201.11	203.46	205.95	205.71	203.59	206.62	202.92	205.56	207.03	202.57	204.78	204.17	197.01	203.29	206.56	207.57	206.96	205.45	207.47	203.04	206.56	203.61	204.74	208.03	213.11	208.7	203.85	204.13	204.25	202.33	205.75	207.86	206.53	201.58	204.84	207.33	204.18
209.81	207.86	208.85	207.33	210.89	206.63	208.79	207.89	212.09	209.84	210.35	212.05	208.7	209.88	205.71	205.04	211.37	212.19	210.58	209.72	206.59	208.48	211.46	208.85	208.96	209.95	215.29	205.52	213.71	206.07	206.96	209.32	211.68	209.47	210.15	208.77	212.44	208.45	214.06	211.74	207.89	211.74	208.73	208.3	208.12	203.68	212.25	208.54	212.45	212.33
210.82	211.28	205.79	207.82	210.79	211.77	207.47	209.42	208.29	209.67	205.89	204.94	210	210.06	209.43	204.36	209.74	206.31	209.45	207.71	206.64	212	207.2	207.36	209.04	209.05	209.89	204.9	205.28	208.8	205.54	212.64	207.96	206.53	205.1	208.93	205.3	207.75	208.7	206.75	209.81	205.65	208.35	210.33	209.42	216.36	209.67	207.98	209.95	204.3
206.71	210.34	206.55	204.21	208.38	208.62	202.18	208.41	207.99	210.75	205.59	209.82	206.24	204.9	210.44	205.72	202.17	205.76	208.34	209.16	208.24	210.53	203.74	208.93	210.09	211.6	209.59	207.5	204.92	206.94	208.28	210.85	206.27	207.43	210.73	207.02	203.53	203.75	211.12	209.67	207.78	206.29	207.86	207.5	205.62	211.54	208.94	206.01	209.96	212.39
214.27	217.6	214.64	209.96	211.56	206.33	214.9	213.15	211.74	213.88	212.13	218.76	212.12	217.01	213.37	211.62	210.7	212.08	214.04	209.25	213.94	212.84	214.06	210.41	215.14	212.67	206.61	210.02	208.59	211	211.11	211.11	210.17	214.27	213.32	214.48	208.34	212.49	207.59	216.32	213.55	216.21	209.88	211.92	210.37	210.51	213.25	211.92	213	212.44
212.38	214.94	218.88	219.34	216.55	214.45	210.75	214.38	217.23	214.19	215.25	220.39	220.89	222.33	218.37	221.75	218.96	214.99	218.35	213.52	219.42	216.81	217.05	215.23	216.67	217.38	212.68	214.98	214.15	215.42	217.15	214.6	216.74	222.69	217.48	216.91	212.25	216.25	217.18	214.68	217.27	216.95	222.76	219.42	217.22	217.24	213.94	214.71	216.89	221.54
208.24	210.47	208.11	209.25	213.03	213.29	208.43	212.27	211.97	207.93	212.09	209.66	212.68	214.57	208.94	213.78	208.13	205.11	206.09	210.1	207.82	213.14	213.92	206.85	208.19	210.72	208.71	211.94	211.53	207.72	207.07	204.78	207.68	208.43	210.53	207.02	209.42	208.86	205.55	210.13	209.62	208.22	210.03	213.92	207.65	207.78	211.27	207.14	207.14	207.15
208.17	210.05	204.05	205.36	208.12	211.98	206.68	209.1	210.04	210.66	210.64	211.4	209.74	210.89	207.06	210.29	207.29	208.52	212.59	205.22	209.18	206.35	210.78	205.08	210.41	208.8	208.37	207.31	210.87	210.43	210.07	207.3	209.17	207.77	208.33	213.27	212.97	212.64	207.79	206.89	210.59	209.69	209.16	210.34	208.67	212.37	208.51	206.48	208.71	206.47
207.78	204.05	205.77	206.15	206.68	204.35	208.76	206.32	202.93	207.62	202.2	206.99	202.88	205.09	201.09	206.49	203.86	204.49	199.58	204.31	207.17	206.63	205.84	206.06	200.72	203.82	200.49	203.22	203.31	203.69	204.59	207.03	200.16	205.73	201.27	204.1	203.06	205.36	201.6	197.02	201.06	211.19	204.77	203.86	198.35	204.17	200.73	209.22	206.05	201.71
205.8	206.82	208.81	206.78	209.14	206.88	208.55	205.28	210.49	212.11	212.79	205.31	209.65	207.71	205.7	209.07	204.63	208.45	209.78	208.95	207.38	206.91	207.99	207.9	210.79	207.98	209.75	212.87	208.85	212.11	215.1	209.3	207.77	210.37	205.82	208.24	209	207.35	207.71	208.97	212.62	207.57	214.37	211.6	209.16	209.16	211.68	207.71	208.8	204.64
207.71	208.89	208.47	205.4	207.45	211.69	205.25	208.59	208.38	209.32	208.57	208.55	212.75	208.35	209.81	208.42	209.85	209.14	209.34	213.15	204.19	207.53	205.9	209.74	204.26	209.67	210.05	207.88	208.93	212.43	209.17	208.83	207.48	208.36	212.26	208.23	207.52	209.42	209.39	208.47	209.51	210.17	208.17	205.77	208.76	206.96	208.26	208.91	211.95	212.54
206.92	202.49	203.92	204.81	204.36	206.92	205.23	205.6	205.78	204.21	206.14	204.8	208.82	204.24	207.3	204.37	205	202.13	202.77	205.35	201.76	203.28	204.3	203.46	202.58	201.69	205.04	200.95	203.41	201.81	200.18	200.85	201.45	203.37	199.25	201.74	205.9	202.79	202.61	206.53	204.33	202.75	201.78	205.58	206.22	203.46	203.23	201.16	201.49	202.54
200.13	201.93	201.26	195.46	196.45	197.78	201.49	198.01	200.53	195.16	199.15	198.25	200.83	199.82	198.56	202.24	201.77	196.57	199.37	196.13	197.31	198.71	202.48	199.95	199.69	199.77	201.5	201.42	204.66	199.68	201.91	205.29	202.56	197.99	198.31	199.23	195.49	196.32	199.47	200.7	202.94	201.39	198.2	198.27	201.13	198.4	197.42	201.37	203.4	203.94
202.83	201.07	205.2	200.47	204.14	203.02	201.67	200.34	205.59	202.33	200.56	207.67	202.38	199.59	205.65	199.56	201.63	202.55	205.95	199.03	204.83	204.49	203.14	203.66	203.08	206.05	206.93	199.83	205.92	201.04	199.53	199.08	205.84	204.58	203.53	203.45	204.61	205.44	200.61	202.46	206.49	198.99	205.72	210.49	203.61	205.78	204.62	204.57	208.29	206.25
196.35	198.45	197.32	202.73	202.08	200.79	201.41	200.71	196.11	198.59	199.8	200.85	200.35	196.41	197.77	199.83	202.15	197.51	200.33	198.34	198.51	200.84	196.97	200.57	198.95	203.18	199.15	202.58	203.74	197.89	197.33	203.36	200.97	199.17	199.09	200.52	200.48	203.55	203.13	199.74	203.3	199.23	199.61	199.27	197.69	202.89	197.58	198.81	198.28	201.41
221.23	219.41	214.49	218.15	221.46	216.76	216.59	216.88	216.73	212.38	220.54	218.04	214.48	214.5	216.44	215.13	218.55	208.83	218.68	214.91	216.89	215.93	219.98	219.61	214.9	216.52	214.62	213.69	216.7	215.15	215.72	221.22	217.07	216.55	219.77	212.2	215.48	217.65	221.64	219.79	213.23	215.42	217.02	214.44	212.82	218.21	221.32	213.7	216.57	216.19
206.64	211.73	208.44	210.79	208.14	204.15	206.87	208.92	210.55	208.03	209.22	208.38	202.8	208.57	208.25	209.08	207.46	210.08	207.76	206.77	204.29	207.35	209.1	206.65	207.93	204.37	207.21	209.18	208.39	207.29	208.73	210.05	205.94	210.72	211.13	212.51	212.12	212.16	208.87	208.42	207.58	210.16	208.38	203.42	205.44	207.84	204.63	209.76	207.23	210.12
208.63	215.08	210.73	210.27	207.32	211.01	213.45	215.24	212	213.84	215.35	208.62	210.09	215.3	211.55	210.27	214.76	212.13	213.4	213.95	210.54	211	213.43	215.18	209.47	208.68	211.45	211.12	214.1	212.66	215.2	211.72	206.53	211.66	219.81	214.28	215.24	211.93	211.86	212.15	210.68	211.67	211.07	213.45	211.07	213.85	210.86	208.99	211.41	210.87
199.29	199.87	201.76	201.68	200.67	197.06	200.6	193.92	197.55	200.74	201.04	198.25	200.97	202.48	199.73	199.34	200.35	202.21	199.57	195.23	199.77	199.67	200.86	200.04	199.37	201.69	196.32	197.62	197.57	196.99	199.56	203.48	201.93	199.14	193.6	200.41	200	200.6	195.43	197.39	192.75	203.34	199.53	202.73	206.07	202.07	202.07	200	205.41	197.92
212.63	218.08	218.63	219.99	217.54	217.58	218.57	216.6	219.17	212.68	217.41	218.23	213.56	216.95	219.65	215.22	217.63	218.43	215.75	216.09	214.17	212.48	215.38	217.14	219.42	217.97	216.54	218.88	221.49	217.31	216.37	222.7	217.8	217.44	217.68	216.01	215.15	221.43	220.31	218.71	216.54	217.16	213.48	215.16	216.97	219.09	215.87	213.43	216.58	214.43
205.95	199.52	206.05	201.75	201.71	200.88	202.53	205.87	206.66	208.14	202.38	197.01	203.31	201.22	200.14	210.46	206.02	202.79	203.69	202.6	203.2	202.54	199.62	204.29	203.05	200.92	202.73	203.44	205.98	203.49	201.16	204.02	204.66	204.75	200.23	207.09	207.83	202.21	204.16	203.05	201.17	204.29	199.26	206.45	204.49	201.36	202.67	206.19	203.23	203.96
204.82	207.26	211.89	207.66	207.87	206.87	207.21	206.67	209.74	212.5	206.36	204.56	210.14	209.06	207.59	207.19	206.36	203.89	211.01	210	205.43	203.57	211.66	211.37	213.25	216.69	208.79	208.04	206.8	205.42	209.18	211.31	208.5	210.68	207.15	209.92	207.91	206.49	205.7	209.24	211.13	209.85	208.32	207.56	209.74	212.51	207.08	208.71	209.14	205.52
218.56	213.41	219.17	219.46	214.51	215.58	216.95	217.65	216.97	215.87	218.87	215.46	218.42	214.33	218.36	219.54	218.52	217.17	213.29	213.38	221.87	213.88	221.54	216.62	215.98	218.07	214.67	218.66	218.97	216.41	213.73	217.88	216.46	214.49	218.18	223.05	219.68	216.72	212.78	216.74	216.3	223.86	217.05	216.12	218.45	214.39	219.87	217.38	220.07	215.28
203.68	206.2	206.69	201.77	207.98	202.37	203.04	199.31	205.41	208.06	207.63	206.46	204.27	207.86	208.68	208.48	205.41	206.91	202.63	205.61	209.22	206.73	204.7	203.93	203.06	206.58	203.03	206.26	207.48	205.99	205.29	204.83	205.91	207.87	204.18	207.88	204.64	208.89	207.78	209.03	203.4	200.32	211.16	208.46	203.82	204.01	206.32	208.64	208.27	205.26
211.83	207.18	206.62	207.66	211.32	207.11	209.04	207.66	207.92	206.5	207.26	205.22	208.54	206.82	211.77	209.34	211.93	206.32	207.12	207.48	207.36	207.86	203.53	204.69	210.26	207.59	208.74	210.92	206.06	207.66	207.88	208.11	208.74	210.8	204.3	205.36	209.57	213.41	210.87	211.69	207.24	207.65	205.91	209.62	209.8	208.76	209.44	206.2	210.21	207.68
202.37	200.05	202.19	199.31	206.08	200.58	204.73	206.16	200.94	200.7	203.3	202.09	204.36	199.7	201.71	205.66	199.05	201.01	204.93	202.54	198.6	202.15	204.46	201.35	205.57	195.67	206.04	202.03	205.71	201.35	204.39	197.92	201.25	200.26	206.85	199.13	200.52	203.96	198.74	203.31	199.59	206.54	198.88	204.89	201.4	201.81	203.79	206.11	203.67	203.8
201.96	204.27	203.37	204.15	203.21	205.3	204.29	204.72	203.55	203.56	201.78	201.29	201.47	206.76	203.1	203.71	205.68	202.17	200.2	202.45	206.82	200.78	200.56	205.23	202.8	202.35	204.67	207.24	203.47	206.77	205.01	203.2	202.39	200.61	201.75	202.78	199.78	198.28	204.33	200.04	203.05	202.3	200.96	203.14	204.8	204.76	207.49	201.6	200.93	203.01
219.27	215.29	209.9	223.21	213.77	219.09	213.99	219.22	218.54	215.63	213.74	218.76	219.79	216.38	214.78	218.19	218.07	217.66	218.79	214.29	215.35	214.92	212.25	214.92	220.08	218.49	217.13	215.31	217.7	220.78	211.21	222.92	219	215.1	217.06	215.12	215.8	218.84	213.81	218.84	216.67	220.16	220.18	218.26	216.61	219.5	222.16	219.75	213.51	222.74
203.63	201.26	199.7	204.49	202.85	205.48	203.06	204.69	202.45	207.06	203.09	204.1	204.72	203.38	201.97	205.85	203.5	201	201.35	201.07	204.7	202.95	202.41	200.85	205.58	202.55	201.06	200.79	202.52	203.76	205.24	205.57	203.86	202.18	199.39	199.7	197.9	202.91	203.22	200.57	202.42	207.08	199.87	204.82	205.82	197.44	202.01	202.97	203.5	200.51
204.06	209.36	205.13	208.69	207.81	203.83	204.65	203.91	209.97	209.75	211.31	209.26	211.85	210.71	204.61	207.89	207.25	208.68	206.95	209.43	205.19	206.03	212.19	207.43	208.34	201.94	212.52	206.56	207.23	207.07	206.6	209.98	209.18	204.34	207.98	207.1	210.16	210.66	208.19	208.12	211.65	207.21	207.76	206.18	209.21	207.81	210.66	204.11	203.44	204.17
205.5	198.83	204.66	205.71	199.32	198.6	202.38	202.97	198.68	202.14	199.56	201.17	200.94	203.16	198.78	202.83	203.11	202.01	205.38	202.53	205.19	205.91	201.48	202.7	198.92	205.56	202.19	202.38	205.08	203.74	198.01	202.75	205.43	202.71	203.67	206.04	204.57	202.93	199.65	207.97	200.44	208.99	203.59	209.98	200.75	201.81	207.77	201.07	203.1	203.17
207.62	208.66	208.27	208.61	209.81	206.03	205.84	209.04	208.96	211.47	208.5	210.52	209.51	208.83	211.64	208.57	209.41	213.05	208.91	206.52	213.64	205.7	207.97	211.31	208.87	208.75	208.79	211.02	206.48	207.08	209.52	211.04	210.64	212.91	208.66	208	208.85	206.91	209.89	212.23	206.2	209.57	209.65	210.12	206.54	207.48	207.23	207.36	204.49	208.55
205.75	204.57	201.2	207.34	206.49	201.54	208.1	203.68	205.96	200.55	205.8	204.93	202.84	204.89	206.12	207.04	207.08	207.14	207.07	199.26	203.43	201.35	203.42	204.87	204.06	207.2	199.39	205.28	205.9	202.01	200.33	205.33	206.24	205.36	206.81	201.05	206.31	204.07	202.24	204.15	203.48	203.98	198.63	203.83	199.51	204.19	205.2	202.94	202.05	200.49
208.84	205.12	206.74	207.68	207.15	208.34	207.52	204.65	209	215.97	206.21	204.33	208	205.33	204.23	207.6	207.98	208.41	211.86	211.97	205.62	204.54	208.13	209.87	208.02	209.43	204.82	207.92	205.58	206.04	204.71	208.31	208.17	206.14	207.79	208.38	208.13	209.89	208.91	207.36	207.69	204.65	202.56	205.38	207.86	208.95	204.6	211.84	207.96	207.08
212.42	208.22	214.53	217	211.87	212.67	209.7	212.63	212.44	213.41	211.12	210.22	211.43	210.63	219.72	217.25	217.2	215.91	217.85	215.74	212.76	209.92	211.52	215.05	214.55	214.66	211.37	212.4	212.55	210.15	209.74	218.43	212.91	215.28	214.35	212.9	212.82	210.06	216.39	212.58	212.69	214.71	208.83	212.1	210.88	213.95	210.29	217.26	212.6	214.12
220.98	217.8	213.85	221.42	214.88	217.83	216.56	217.42	216.19	213.46	220.17	216.23	219.3	220.06	214.65	217.69	218.25	216.06	215.84	215.92	221.43	214.34	217.08	221	217.92	218.95	217.66	215.62	220.6	224.41	213.97	211.74	213.86	220.02	220.24	216.07	216.69	214.38	215.83	216.81	213.66	218.97	208.54	212.17	216.9	216.85	212.52	210.14	217.12	217.25
205.24	199.86	198.49	200.03	197.95	199.71	203.63	201.5	200.26	203.25	199.84	202.33	202.7	199.12	193.12	198.24	195.15	193.89	202.36	203.38	201.27	197.43	202.07	197.39	202.09	201.27	199.05	197.1	202.46	201.45	202.77	197.82	196.4	200.09	201.33	196.6	201.32	199.17	199.51	203.73	202.79	202.17	199.84	197.11	198.13	201.09	201.83	200.32	202.3	200.46
202.9	204.39	200.52	204.12	205.98	203.56	202.58	205.67	200.19	207.13	203.06	210	202.43	204.74	205.89	203.7	205.03	207.82	207.17	200.25	202.46	199.77	201.69	201.07	201.36	205.29	206.77	203.79	203.59	202.79	199.07	202.78	203.43	203.62	203.07	203.72	204.93	203.15	206.81	207.18	202.49	202.17	210.2	207.98	202.16	205.96	200.18	201.18	201.01	199.79
206.14	207.69	205.81	208.46	201.68	204.34	208.72	204.72	206.15	205.58	210.9	209.66	208.16	205.61	211.63	207.63	208.13	211.64	205.02	208.56	208.61	212.52	208.82	205.65	209.81	202.95	207.75	210.57	208.7	206.57	206.51	207.5	210.82	205.82	209.99	208.09	206.73	209.48	207.28	211.64	204.37	206.89	208.21	209.53	204.98	204.34	209.69	203.92	211.99	204.23
201.36	200.9	206.07	206.24	204.85	204.14	205.48	203.66	205.96	205.29	204.31	204.42	208.1	205.64	203.55	204.76	201.67	205.1	207.01	207.87	204.47	202.48	206.82	205.44	204.49	205.99	200.98	207.19	202.92	202.62	205.06	202	205.4	206.13	205.36	206.25	203.91	207.58	200.53	207.38	206.15	207.53	205.18	202.6	208.03	206.03	203.78	202.46	201.32	201.46
207.39	212.08	206.83	208.81	209.04	208.86	209.31	209.54	207.02	209.51	204.96	206.84	207.29	208.81	208.85	202.3	206.4	211.66	213.18	207.94	211.88	209.41	212.56	208.87	209.43	208.31	208.37	208.11	209.34	202.6	207.89	208.25	207.72	211.31	207.49	209.26	208.19	206.18	204.68	210.48	211.24	210.38	208.29	207.66	215	210.74	208.15	209	208.73	210.68
207.64	202.86	201.22	204.8	206.89	208.82	198.22	204.83	203.78	202.87	201.82	205.78	201.77	201.61	207.28	207.26	201.72	202.47	202.57	202.11	203.19	206.55	205.73	206.29	206.75	199.96	207.11	201.94	208.05	202.56	201.49	208.39	203.22	208.7	203.66	206.42	206.29	207.29	203.85	204.34	200.74	201.11	203.62	204.13	203.11	206.72	204.2	203.9	199.81	206
208.89	214.96	211.09	214	207.61	215.51	212.94	212.71	212.5	217.72	212.39	212.62	211.08	214.15	207.63	214.22	214.8	215.2	211.33	210.21	211.06	213.81	212.71	217.17	210.29	214.27	208.3	210.67	210.35	207.27	214.64	207.34	215.71	208.17	215.2	215.12	210.77	215.48	212.54	217.14	216.02	213.01	210.67	215.1	212.69	210.76	212.25	212.34	212.24	215.82
210.51	209.53	206.19	210.04	208.67	207.85	205.16	205.58	205.49	203.81	208.38	211.65	210.41	209.76	208	208.21	206.25	210.23	207.5	208.77	210.42	208.09	207.67	209.13	205.79	208.01	207.87	211.38	203.38	207.58	206.11	206.21	203.33	205.46	208.62	204.91	210.36	205.34	209.74	208.58	210.67	204.61	202.22	207.93	207.32	208.52	205.01	207.49	204.89	201.54
199.69	198.92	201.02	198.85	201.54	199.92	201.05	201.09	199.83	200.89	196.27	206.12	200.22	201	197.1	202.83	199.44	201.51	199.63	202.34	201.2	197.93	199.71	199.38	198.38	200.83	197.74	200.02	202.27	194.22	198.42	194.53	197.65	199.08	194.1	201.32	200.74	196.92	197.36	196.49	197.46	197.46	198.45	200.86	200.28	197.12	197.84	196.64	199.11	203.23
209.6	205.09	209.85	206.47	205.36	206.45	206.31	200.08	205.57	209.65	202.79	209.1	203.98	205.93	209.52	205.32	207.19	204.68	202.44	206.15	206.3	204.49	208.8	207.94	202.53	205.85	206.32	207.28	209.38	205.99	206.6	205.34	204.91	204.13	207.46	204.24	205.35	207.13	204.15	204.39	206.53	203.7	213.15	211.67	205.19	203.98	206.48	205.8	204.73	204.68
212.01	209.99	212.84	210.82	210.56	211.92	211.23	211.82	213.51	211.48	207.44	211.15	211.92	210.9	212.5	212.2	209.39	208.52	211.55	210.33	211.62	209.98	206.51	216.75	208.54	211.87	210.46	212.49	209.85	213.92	208.51	213.55	213.23	211.72	210.43	211.37	208.96	211.78	212.14	210.28	211.15	210.01	216.4	213.7	213.82	211.47	210.67	208.51	213.64	214.73
207.15	200.78	196.79	201.14	197.37	201.28	193.34	199.91	199.76	197.06	200.14	199.65	196.54	193.24	203.93	199.74	200.22	200.44	202.9	198.26	198.76	201.23	201.64	196.72	201.64	198.07	197.85	199.03	197.82	201.51	198.19	199.36	197.71	200.25	200.94	200.29	196.97	194.67	198.8	202.26	202.46	194.98	197.15	199.49	202.12	199.88	200.62	196.57	198.35	196.05
[truncated: 849 more rows]
[truncated: 150 more columns]
