# Supplementary material for: Genetic dissection of main and epistatic effects of QTL based on augmented triple test cross design
Source: PLoS One. 2017 Dec 14;12(12):e0189054. doi: 10.1371/journal.pone.0189054 (PMC5730204; doi:10.1371/journal.pone.0189054)
Supplement: S6 Supporting Information — (ZIP) [file pone.0189054.s006.zip › z1_2000_0.2_5.csv]

200.54	196.97	193.18	196.42	198.66	191.86	200.97	197.37	197.12	193.43	189.75	191.39	195.72	200.81	200.44	186.34	203.77	197.5	202.82	202.55	199.71	197.16	196.19	203.65	194.43	198.34	194.2	197.63	194.71	198.37	194.88	193.12	195.89	201.56	202.33	200.08	193.23	193.91	194.4	197.63	197.52	200.42	197.63	192.85	196.99	198.76	199.09	197.69	199.18	195.77
215.17	211.2	219.54	210.91	211.39	212.73	212.6	211.72	213.89	207.47	218.41	209.48	216.67	217.29	214.57	210.19	212.11	211.9	218.12	207.12	216.6	214.6	212.37	207.83	207.05	212.92	208.94	220.43	213.98	214.58	217.79	219.97	216.73	217.82	210.47	216.64	212.97	208.26	213.32	215.53	205.67	219.65	209.56	212.91	212.63	213.89	215.7	213.08	216.62	217.07
208.92	201.85	211.46	211.03	208.78	204.36	201.87	204.84	213.92	206.26	207.29	199.93	206.12	203.35	205.36	204.05	203.17	206.93	207.42	201.38	200.08	207.67	196.19	207.08	202.26	206.65	205.71	200.75	203.16	191.62	208.2	199.82	203.38	203.56	201.06	204.38	201.82	198.16	210.3	204.26	198.99	208.69	206.75	192.32	203.44	197.61	212.55	208.33	201.01	202.8
212.82	216.97	215.77	214.43	212.66	214.28	228.57	219.7	219.04	216.3	223.16	218.69	210.05	222.07	215.69	213.32	212.66	209.43	214.43	216.18	218.32	218.53	220.21	215.71	212.76	218.13	215.32	217.94	219.6	206.78	221.36	218.73	219.29	213.36	223.99	220.95	212.88	215.69	221.42	217.69	219.79	218.93	223.82	215.99	214.79	213.35	223.03	219.19	220.07	216.04
201.19	210.26	204.83	209.85	209.57	208.81	214.91	203.89	212.21	208.59	211.99	208.4	206.71	206.44	207.84	211.46	212.21	209.66	211.23	199.69	208.36	205.46	211.13	207.07	208.33	209.93	210.23	208.63	206.1	211.38	205.34	200.14	207.41	206.71	214.29	207.62	204.24	204.85	208.48	210.1	210.24	209.07	207.42	204.52	214.66	205.81	208.47	209.45	205.19	203.5
210.09	205.99	206.96	210.24	215.82	204.05	208.14	210.76	211.42	210.28	206.34	211.9	213.24	205.6	211.4	210.8	203.02	210.81	211.7	216.28	211.46	208.58	209.17	208.88	206.33	211.06	210.57	211.21	211.56	209.88	206.74	213.56	208.17	210.38	214.13	206.63	206.7	211.59	210.22	216.9	205.59	203.3	214.03	216	208.07	204.67	211.41	213.75	210.99	207.66
208.67	206.95	201.39	208.15	212.6	208.92	202.73	208.79	203.61	212.27	205.43	214.38	213.34	207.13	213.54	211.69	208.31	205.5	211.09	214.56	207.94	213.34	214.44	211.78	211.66	211.59	213.32	213.91	207.3	209.27	209.62	203	207.57	213.97	207.73	216.06	210.05	207.52	204.99	210.96	211.19	213.37	206.25	208.36	202.94	211.82	203.7	208.4	214.74	211.05
198.56	199.05	199.34	201.85	201.2	205.81	200.28	205.53	207.78	195.71	204.69	209.28	199.88	203.14	205.72	200.44	205.78	207.67	203.22	205.74	202.23	203.93	207.67	204.39	203.25	203.99	201.08	204.35	207.2	200.32	200.04	205.63	211.2	206.17	202.66	205.32	204.45	202.59	200.68	202.68	203.86	200.54	200.95	206.66	201.46	207	201.69	202.46	200.07	208.71
221.66	220.94	221.29	214.19	223.48	217.36	220.36	212.36	221.42	216.78	214.35	214	214.73	216.68	221.7	213.27	218.35	220.44	217.94	213.23	214.98	215.24	216.76	216.78	216.3	214.29	218.19	215.62	214.1	217.62	212.1	213.5	215.11	216.71	217.25	219.79	216.08	214.55	222.59	219.97	212.55	214.6	221.9	218.58	221.23	219.23	219.68	225.05	214.05	221.31
221.16	215.28	217.7	222.79	222.1	218.11	217.1	218	220.18	218.62	222.17	214.89	216.14	212.87	225.89	213.85	213.54	215.06	209.77	216.94	217.33	216.32	215.71	214.26	222.72	215.98	214.85	224.36	220.75	215.41	218.56	214.99	213.46	213.67	219.9	209.3	220.91	226.04	214.84	220.52	215.18	219.16	217.84	218.45	219.68	220.16	216.11	215.18	214.77	215.27
195.11	199.11	196.12	199.21	194.55	196.8	189.19	183.66	190.77	197.31	200.51	195.93	192.5	190.49	194.22	195.36	194.12	192.35	194.4	195.93	189.97	195.73	192.21	195.45	191.83	192.69	187.42	195.01	194.02	197.72	190.33	196.52	196.43	194.03	190.51	192.72	195.36	189.3	204.87	190.68	199.03	187.72	193.01	189.93	198.74	185.47	190.96	199.99	197.43	194.44
208.75	201.68	208.53	214.57	206.96	206.34	209.34	206.53	203.46	208.69	205.13	205.71	208.06	211.41	210.18	208.42	207.91	208.85	208.36	207.81	207.35	201.08	203	214.49	205.89	204.57	207.94	210.91	206.87	207.67	206.32	210.53	201.9	207.2	207.62	205.01	200.5	208.25	204.32	205.68	208.46	210.08	216.82	205.68	210.79	206.54	207.37	205.34	208.14	211.25
197.03	197.99	194.48	197.27	202.25	196.8	195.52	198.08	194.51	201.28	199.41	195.37	200.05	188.66	200.2	195.14	195.83	198.48	198.87	200.81	201.56	195.74	201.32	196.31	202.41	199.43	195.76	201.8	193.39	190.28	200.29	201.22	195.97	194.5	200.28	202.18	201.54	200.45	195.91	197.92	202.82	201.69	205.18	197.43	201.32	197.56	201.54	201.27	203.01	195.5
203.75	211.9	210.72	201.47	208	214.76	206.21	205.58	206.6	205.71	203.91	206.3	209.7	208.71	206.61	205.45	207.94	209.76	211.25	207.54	213.28	207.07	211.81	207.07	210.51	207.34	207.64	207.8	205.93	203.37	210.6	206.34	207.26	208.19	205.74	214.13	204.04	210.15	210.82	201.08	209.05	210.02	209.07	210.67	210.96	207.98	203.06	208.25	209.35	206.49
212.13	207.14	206.27	208.4	213.51	214.72	219.85	206.52	210.16	213.41	211.56	213.5	213.37	213.6	206.53	210.23	209.41	208.82	217.59	212.65	216.13	215.19	207.46	204.95	205.83	213.88	214.46	211.61	209.53	214.34	217.64	215.2	213.9	212.32	216.53	212.9	215.59	212.71	215.94	215.24	216.02	214.56	210.11	205.75	217.97	208.68	220.63	211.04	211.2	211.1
198	188.58	194.04	198.33	197.22	195.61	190.5	198.01	196.73	194.63	189.69	195.36	197.64	199.21	195.92	197.69	191.27	195.37	189.25	196.62	198.04	195.77	191.99	197.07	195.89	199.64	192.37	194.8	198.1	197.55	192.67	190.14	199.33	198.97	192.05	193.52	187.64	190.91	192.97	200.2	193.13	199.6	193.17	195.36	196.34	193.88	191.08	193.45	185.81	201.05
203.89	204.08	210.13	204.66	203.11	210.79	203.09	206.57	206.86	202.46	207.6	205.34	208.27	205.53	204.25	200.78	199.79	194.4	204.31	203.83	200.95	199.45	209.23	204.97	200.09	204.1	206.77	198.34	205.68	199.63	203.5	201.47	206.2	204	205.05	200.25	210.77	203.55	205.83	205.69	205.82	201.44	204.21	206.71	207.83	203.53	205.96	208.77	206.02	199.82
207.9	206.22	202.76	210.59	210.44	206.81	205.62	212.44	209.73	199.29	208.62	204.58	204.72	203.68	210.55	199.78	209.97	211.54	205.75	203.6	207.08	210.05	209.57	203.48	204.51	208.91	203.98	201.58	207.92	199.24	210.14	206.95	204.47	201.93	204.82	201.87	195.14	211.9	212.37	201.46	211.95	207.71	205.06	206.69	203.64	201.4	211.46	205.59	204.49	210.03
210.99	209.94	212.2	211.13	205.11	208.06	208.08	207.59	206.73	208.18	202.73	210.14	208.06	209.13	202.74	210.52	204.06	208.28	208.4	206.95	214.05	201.41	209.28	204.98	206.22	206.48	206.83	205.17	212.21	212.94	209.58	207.99	208.76	205.57	202.89	209.88	202.64	210.24	205.71	208.15	207.9	205.1	215.25	208.96	210.16	207.14	208.92	209.87	210.44	208.91
202.33	196.37	208.48	206.21	206.72	207.79	202.53	208.82	201.24	202.67	198.03	207.41	202.85	204.03	212.14	201.38	204.22	202.66	211.16	201.05	204.48	199.79	201.06	206.35	202.99	207.93	206.03	205.57	199.85	206.54	200.46	209.7	203.36	202.75	206.03	206.42	205.07	206.6	199.84	203.86	208.06	200.45	200.46	200.44	205.69	205.39	202.17	209.4	208.53	203.01
196.35	205.04	200.12	201.78	197.1	203.03	203.27	205.49	205.1	207.37	201.58	198.09	206.09	197.84	204.25	201.07	200.75	205.38	205.02	202.61	203.74	197.76	208.87	204	199.37	204.2	205.12	208.89	203.54	199.46	204.46	206.74	201.06	201.18	205.04	198.57	209.6	197.83	199.25	200.87	197.58	202.19	204.49	200.11	203.5	202.08	204.07	201.56	205.3	198.8
202.75	199.72	201.38	197.41	202.79	195.57	209.11	202.89	198.17	193.87	201.45	203.23	201.65	204.14	199.6	200.16	198.14	202.89	196.34	203.5	198.4	200.73	198.72	195.86	197.32	198.43	202.07	195.73	197.46	195.84	205.9	199.94	201.52	197.01	198.93	200.67	192.51	203.12	198.57	204.71	201.51	197.01	199.79	200.83	208.19	195.99	198.93	196.87	203.8	209.71
209.71	200.62	208.22	209.95	207.71	206.79	212.29	214.01	208.16	203.74	204.36	208.63	210.79	200.34	212.55	207.69	205.27	210.95	205.43	208.61	210.89	210.16	208.4	208.19	206.25	207.58	210.34	206.77	205.22	209.25	205.41	209.06	204.41	210.3	207.35	209.07	208.06	203.2	202.58	207.14	208.2	210.41	205.36	208.56	205.42	207.49	205.5	210.6	219.52	207.55
211.01	212.25	211.82	204.72	212.51	202.59	206.02	198.24	211.98	210.58	209.22	209.35	204.24	208.49	205.67	210.38	211.72	207.94	203.9	207.73	199.22	206.71	201.95	206.77	206.42	201.86	202.33	203.84	211.73	208.27	205.79	212.42	207.43	205.6	208.38	208.77	212.34	202	200.65	206.19	207.53	204.54	210.08	206.72	211.18	201.53	213.52	207.83	204.68	201.84
201.96	206.17	199.09	204.52	204.78	204.74	200.68	201.29	201.26	205.61	200.47	196.3	201.47	205.75	201.75	201.94	201.24	202.01	205.44	202.37	205.12	204.91	206.95	199.49	201.65	200.43	200.5	207.84	205.03	198.37	204.12	205.97	209.07	206.11	201.92	206.69	209.27	207.38	203.73	202.54	201.14	203.74	203.44	201.57	212.77	203.37	199.07	199.99	209.85	203.44
201.31	213	215.46	208.65	210.02	214.28	208.35	211.8	208.72	206.52	210.31	209.51	205.79	209.96	204.11	210.03	212.9	208.32	217.94	205.28	211.81	202.11	204.84	205.08	210.83	200.3	206.73	205.58	205.29	215.24	209.51	211.94	212.78	216.19	214.58	207	213.74	206.79	209.46	206.53	206.8	207.11	212.08	210.31	206.35	200.47	204.35	210.85	212.43	208.16
210.64	212.45	215.99	208.08	209.86	211.48	209.27	213.51	212.1	209.68	215.14	210.44	218.83	216.75	211.64	211.79	213.86	210.03	208.71	216.03	207.21	211.57	210.72	215.14	209.74	213.27	217	209.55	210.74	215.8	212.71	212.07	206.34	213.93	212.72	212.02	219.1	208.94	215.37	210.41	205.28	211.91	206.48	207.7	207.79	211.64	209.87	212.72	214.73	208.22
202.12	210.45	206.84	214.04	213.43	207.05	210.2	210.7	210.98	204.32	211.5	212.29	205.12	204.1	208.42	215.78	204.21	205.96	205.38	209.37	212.98	213.66	211.29	202.98	215.39	210.28	203.38	208.44	202.46	205.28	204.86	207.35	209.76	206.19	204.15	216.71	207.21	207.34	209.74	204.33	208.76	210.19	203.68	205.97	208.29	207.34	203.5	215.2	207.64	205.03
207.33	217.31	214.21	213.84	211.85	206.44	216.82	210.48	211.49	217.24	217.62	213.88	213.5	206.75	214.5	213.76	211.72	207.38	210.93	214.05	215.47	216.18	212.9	214.08	202.88	213.09	203.99	213.75	215.34	214.41	210.36	213.61	210.11	208.67	214.48	217.18	212.19	210.35	219.11	213.93	209.34	215.75	220.79	213.42	217.47	213.34	202.85	211.64	204.96	208.96
215.78	219.65	222.65	213.98	212.81	219.7	222	212.67	224.44	219.91	223.45	220.46	218.61	225.38	220.16	212.47	214.55	218.35	221.01	212.52	218.89	218.12	228.68	217.74	215.89	219.93	218.82	222.22	220.42	213.65	212.48	215.95	216.24	218.44	222.52	219.57	221.77	214.87	221.11	213.82	218.51	217.49	216.42	218.05	214.76	220.28	215.65	217.12	213.58	215.62
202.86	202.35	201.37	202.7	201.03	201.81	202.07	202.3	209.21	205.37	202.11	208.55	202.97	205.38	204.47	203.49	203.87	214.35	209.31	208	213.75	205.67	204.93	208.7	204.66	208.14	208.34	203.21	202.28	205.05	205.27	202.93	204.21	202.95	201.22	200.8	209.81	202.6	201.55	204.34	204.21	206.07	208.41	210.81	203.75	196.95	204.02	204.17	206.14	200.19
214.07	213.11	216.07	214.17	208.48	211.6	210.37	210.68	211.12	214.1	211.08	210.69	213.4	207.56	215.87	214.87	212.38	208.6	203.13	208.08	206.12	214.93	211.97	213.58	212.03	216.7	218.91	213.89	207.71	209.21	214.7	209.23	214.27	209.15	216.29	217.79	204.9	205.72	210.82	216.07	210.44	211.27	214.18	208.22	213.46	219.35	210.92	207.04	214.89	209.12
217.07	219.22	223.87	228.14	219.12	218.77	215.04	218.25	218.16	215.9	217.27	217.21	213.19	217.28	211.4	221.25	213.03	217.35	211.53	216.39	217.14	217.18	216.74	213.93	213.6	217.47	216.16	224.64	218.29	218.37	217.56	217.43	216.68	216.22	211.41	217.95	222.19	220.17	212.62	215.35	209.84	215.72	215.76	221.28	220.52	216.29	220.93	216.14	219.85	215.99
201.71	202.29	201.63	201.15	201.08	196.3	196.55	202.84	201.81	198.65	202.59	202.01	209.35	205.32	197.55	199.29	201.65	206.95	199.87	204.12	202.06	199.58	194.97	202.49	199.76	204.34	196.63	201.49	197.26	201.6	202.83	197.92	205.12	199.64	199.77	203.32	203.51	197.42	202.64	194.46	198.67	201.04	196.78	199.35	205.14	201.11	200.37	199.25	197.43	202.37
205.6	197.54	193.5	202.58	198.09	196.14	202.21	194.88	201.56	198.78	194.42	201.14	203.6	200.08	201.69	198.7	198.38	198.14	193.6	196.71	194.54	198.71	203.65	199.54	201.48	197.63	199.06	201.45	200.28	194.96	198.2	198.8	198.68	197.69	200.66	197.3	191.57	197.43	198.43	195.21	197.45	197.9	198.74	195.41	200.65	197.54	202.19	194.46	197.47	198.82
202.43	203.46	201.89	200.34	203.5	200.54	197.27	195.31	203.06	205.46	207.74	197.84	206.15	204.75	204.93	198.24	195.54	197.43	196.71	199	201.15	202.96	202.43	199.41	196.44	194.44	206.63	206.97	200.09	198.95	197.04	202.43	197.94	200.48	205.38	196.82	200.78	198.61	207.81	201.37	200.81	205.24	208.2	203.29	195.6	196.88	203.54	196.33	203.25	195.69
214.94	218.09	217.09	222.03	216.9	209.97	222.82	217.3	207.97	215.06	217.09	222.15	212.62	218.94	215.82	219.31	209.68	216.91	218.29	216.15	213.11	217.6	212.65	219.41	214.36	218.01	222.44	222.26	211.5	220.01	216.38	221.45	213.25	220.83	216.24	215.75	217.79	214.87	214.35	210.66	216.84	219.65	212.94	216.71	215.08	210.96	213.23	215.8	220.37	213.5
208.62	201.5	205.11	208.22	206.67	203.87	198.95	202.12	205.8	203.8	200.8	210.71	201.21	199.75	202.02	200.38	203.39	199.15	198.97	202.51	203.99	206.55	205.93	200.49	204.47	201.49	200.87	204.13	201.38	203.82	202.46	204.94	202	207.09	197.08	199.42	202.35	202.24	213.93	199.41	198.47	203.85	208.27	200.89	204.84	202.95	206.56	204.16	202.08	201.36
211.32	201.64	213.3	206.34	208.94	209.58	215.66	206.3	202.91	210.38	204.72	206.61	213.59	209.93	208.33	213.73	213.69	211.63	214.38	206.91	206.19	204.41	208.31	209.57	202.24	206.51	206.63	206.94	207.37	216.24	213.47	206.67	204.43	209.79	205.01	204.6	209.76	215.75	202.75	212.81	207.21	206.31	215.37	210.62	207.37	202.41	207.74	205.39	207.4	201.17
206.42	209	207.22	210.04	205.4	209.93	204.65	209.17	212.1	210.72	203.22	212.95	202.92	204	202.7	211	209.24	205.57	207.6	206.2	212.82	209.53	205.61	213.75	207.16	213.09	206.72	202.75	206.28	204.95	209.18	209.53	209.23	204.88	215.83	206.4	208.12	213.32	210.33	199.35	205.65	207.25	207.59	210.49	209.65	211.23	202.69	208.59	209.24	205.72
205.25	210.67	200.89	203	204.68	203.28	202	206.82	200.99	203.68	209.37	207.22	204.87	209.25	202.72	209.88	206.23	201.19	211.19	206.36	208.12	206.41	201.09	204.26	198.33	211.48	205.95	202.77	209.4	202.2	209.54	206.43	209.87	207.07	201.28	204.13	206.68	207.3	197.78	204.95	203.53	207.4	202.96	209.47	199.45	200.09	202.43	199.93	202.59	205.68
201.65	199.4	203.57	200.8	199.63	203.17	201.84	203.12	204.12	203.04	199.78	199.22	204.99	204.42	201.64	204.09	209.9	205.39	200.9	200	201.2	204.23	197.55	197.63	200.96	201.98	205.09	202.93	206.33	205.79	200.86	205.62	197.34	200.03	201.41	212.3	208.64	209.94	197.66	201.68	213.22	201.23	201.49	201.94	203.06	200.5	201.76	196.86	206.94	208.37
207.61	204.97	206.28	208.85	206.64	212.84	209.7	206.58	206.88	208.77	211.5	210.89	201.49	209.41	209.87	213.72	210.59	210.18	203.81	205.09	213.49	210.68	211.29	216.63	215.88	203.73	209.79	205.76	206.16	215.66	213.76	204.06	206.94	208.68	203.45	205.63	205.53	206.17	205.96	206.42	209.71	206.91	204.1	212	210.3	200.17	209.16	214.26	206.65	205.94
218.35	222.5	217.64	216.36	221.43	215.8	215.74	216.39	220.7	210.68	217.06	214.7	219.81	218.37	213.32	220.14	221.42	218.3	221.8	218.62	219.03	212.42	212.97	213.21	218.13	218.08	218.59	214.26	211.96	220.71	212.49	222.27	219.53	219.65	208.22	212.42	222.58	221.35	222.57	218.5	221.16	215.8	216.66	210.13	219.11	219.82	220.83	221.8	214.16	211.49
202.54	211.05	208.5	214.55	213.63	221.76	209.3	215.02	209.06	219.51	210.55	214.37	215.91	208.82	209.54	213.18	213.01	208.87	213.99	212.57	208.08	212.73	207.44	209.86	206.8	213.88	211.82	215.19	216.15	208.14	211.67	210.56	208.89	212.82	210.5	219.05	210.6	216.07	214.04	211.21	215.75	212.05	213.53	210.31	212.64	215.58	213.73	204.91	216.18	209.37
207.22	205.24	204.07	205.47	197.7	211.77	210.22	206.18	197.47	207.42	208.36	203.87	208.03	206.37	206.94	209.79	201.07	210.25	208.08	208.92	202.46	214.54	208.22	210.4	208.39	205.7	205.46	206.34	203.89	206.77	206.71	204.17	212.09	212.75	209.06	212.68	205.72	203.79	214.32	207.14	211.79	210.06	207.34	208.74	208.29	207.71	210.3	207.2	206.66	209.69
206.11	207.3	202.03	201.08	202.86	199.07	202.82	208.45	208.34	213.76	209.77	203.03	205.16	209.1	207.85	199.11	205.58	201.31	205.84	204.16	207.33	201.1	208.31	211.29	198.67	205.01	202.64	204.66	202.33	205.09	201.77	200.45	201.33	215.25	198.55	205.23	204.61	202.94	204.42	205.08	203.09	206.94	207.48	204.25	206.5	210.79	208.72	204.22	203.56	204.4
208.66	205.22	206.2	203.08	205.89	204.26	213.79	207.22	198.9	207.86	200.9	202.42	200.12	198.65	204.86	200.78	200.09	201.2	199.79	201.73	202.76	196.67	204.45	203.22	204.12	206.34	200.95	209.22	205.35	204.49	198.69	206.73	204.52	203.68	204.93	206.53	210.44	207.66	202.25	200.54	204.71	205.72	206.03	198.63	202.6	208.83	209.03	205.4	201.1	208.82
210.48	222.97	213.02	223.49	212.63	220.49	220.09	212.21	215.35	213.64	214.17	220.08	212.55	215.67	213.33	217.14	212.45	215.16	218.72	224.3	213.81	214.47	214.3	215.81	216.01	211.85	220.17	218.69	220.77	216.88	222.79	221.32	219.69	222.39	216.78	210.55	219.07	219.15	214.59	224.36	220.41	222.26	221.12	225.4	220.81	216.46	215.71	216.08	214.61	221.35
217.57	211.14	205.22	212.92	212.39	208.36	217.31	214.56	208.13	215.01	206.71	219.15	216.58	216.14	211.64	214.7	215.01	213.6	221.62	212.07	213.59	211.21	211.4	213.36	214.18	211.9	215.95	215.15	213.41	214.25	211.29	212.43	205.64	215.17	202.2	215.89	214.3	211.6	214.74	213.74	217.28	216.42	213.64	213.16	222.87	205.8	215.94	211.19	209.21	217.31
209.99	218.29	213.86	213.25	207.93	214.79	209.74	218.49	211.73	213.89	213.32	213.42	212.73	217.04	207.77	214.23	209.24	212.83	211.6	214.1	207.57	214.14	214.99	209.24	218.09	211.94	210.97	217.11	208.94	209.42	211.16	213.28	216.42	208.43	214.33	210.63	213.4	209.92	211.69	208.18	216.63	208.14	212.18	216.41	215.04	209.74	212.05	207.57	213.33	209.86
210.34	212.66	204.22	206.79	207.77	204.01	202.93	208.62	201.44	205.77	213.67	211.25	211.97	212.7	200.72	207.89	211.66	212.33	209.82	211.01	205.36	208.57	210.38	206.16	211.18	215.67	204.98	203.47	209.86	211.39	207.38	212.82	208.83	205.02	212.14	204.47	213.34	201.92	205.51	204.94	206.84	202.54	206.29	202.22	207.19	209.81	210.06	204.85	207.19	207.75
207.44	211.19	203.83	202.42	207.67	210.07	207.22	209.46	212.09	207.72	211.4	207.81	203.87	204.64	211.01	212.72	208.66	209.67	206.34	205.78	202.13	205.47	209.35	205.6	205.31	210.13	207.32	213.57	205.43	210.23	213	211.07	207.95	202.79	208.31	206.95	202.72	206.19	210.62	203.89	211.09	204.2	205.75	207.33	206.45	204.72	206.53	213.38	209.89	206.63
209.57	211.42	209.99	207.59	207.21	216.03	211.83	211.55	204.8	205.04	206.34	207.99	207.9	207.93	206.7	207.37	207.4	201.15	209.85	204.36	209.53	209.03	215.92	206.35	208.15	205.33	211.2	207.16	205.27	206.44	211.53	203.72	203.46	208.07	203.04	209.16	207.22	212.31	208.58	214.4	210.35	207.63	207.49	205.98	202	206.67	205.32	203.6	208.3	203.59
219.42	223.7	217.65	212.56	217.43	224.11	213.79	220.59	217.35	216.58	218.1	211.9	223.26	218.2	217.15	218.62	217.54	222.33	216.6	221.17	219.75	216.36	212.77	217.14	221.22	222.4	217.88	217.29	217.37	212.09	220.55	215.39	217.2	215.71	218.98	217.61	216.74	224.46	219.6	222.32	223.33	220.23	221.94	216.48	220.89	219.59	219.18	220.43	219.07	214.77
203.58	199.72	205.77	204.36	205.97	201.78	207.25	202.8	197.63	201.04	200.45	205.5	201.99	202.69	203.44	203.66	207.03	205	204.2	212.11	207.44	202.31	210.13	202.52	206.92	203.85	202.5	205.67	205.34	195.83	214.6	209.11	200	201.03	200.1	211.95	205.52	200.68	205.33	209.68	201.99	202.59	198.35	198.83	204.04	202.86	202.48	206.9	201.15	204.07
202.77	209.35	202.16	204.61	208.79	206.46	202.57	205.14	203.74	205.97	208.51	206.86	209.37	205	205.05	206.13	207.35	209.66	205.32	201.41	204.63	211.67	209.12	207.34	209.75	205.48	205.07	206.84	207.41	205.17	204.67	208.13	205.94	205.8	213.83	199.7	205.75	200.53	203.84	204.34	211.79	205.05	206.29	212.14	199.45	208.9	204	207	207.22	209.15
189.49	201.32	204.74	197.48	201.5	199.57	202.75	198.54	199.18	197.72	200.69	198.67	203.25	198.49	199.83	198.84	197.09	202.8	198.12	202.46	193.43	200.59	205.04	203.51	199.25	200.58	202.24	199	198.93	200.89	200.64	197.56	205.07	200.75	201.85	206.31	203.63	193.24	198.89	202.86	201	201.89	202.47	200.72	201.63	205.09	197.62	202.38	196	201.53
215.01	209.41	214.96	206.75	218.1	213.07	216.38	206.47	212.46	211.11	205.13	208.43	214.67	214.28	212.12	208.57	212.22	209.95	214.05	210.22	210.33	210.31	211	219.02	209.78	214.19	208.16	216.05	207.99	205.31	206.95	213.89	213.85	209.07	209.26	212.5	218.28	213.16	212.29	215.04	207.94	212.27	208.5	210.95	214.39	207.49	216.39	209.54	213.32	210.16
204.11	208.89	197.12	197.52	205.32	203.69	199.78	204.73	202.71	199.79	201.11	200.77	198.25	206.74	201.05	204.31	211.05	201.96	205.45	204.82	207.66	208.25	205.2	210.07	202.2	196.86	208.96	202.93	204.38	208.59	199.68	201.84	199.32	201.8	200.89	201.04	200.72	199.77	206.44	198.79	197.28	204.08	207.53	197.02	199.36	194.92	206.62	200.39	197.6	200.8
205.05	204.31	209.1	205.69	208.09	213.89	208.15	207.06	204.84	205.11	205.12	207.49	209.48	201.41	200.35	204.24	210.7	206.65	203.73	210.67	205.62	204.37	207.51	209.41	204.69	211.28	215.64	204.99	212.56	205.14	211.66	205.77	206.59	212.75	209.93	211.04	203.87	211	209.12	209.49	208.21	203.81	200.93	207.87	211.6	204.23	207.65	204.78	216.48	214.15
203.97	208.8	205.22	207.95	210.47	216.72	213.27	211	198	215.88	209.3	205.21	208.72	211.06	213.92	210.63	209.11	205.86	213.86	206.79	207.31	208.99	208.93	208.01	217.58	211.57	205.37	205.15	205.84	213.99	206.52	208	212.15	203.57	205.37	207.34	203.06	211.49	208.24	205.74	205.48	208.92	208.07	202.78	203	205.57	204.99	197.8	207.61	208.02
202.56	198.93	205.38	200.64	199.93	194.22	201.66	208.46	200.66	200.01	201.21	204.28	211	202.31	202.09	205.99	202.98	209.83	202.77	202.02	198.78	205.39	203.59	206.47	207.34	200.61	205.52	204.5	203.87	202.52	204.25	195.94	202.56	205.93	201.02	201.99	201.25	208.17	204.03	204.68	201.32	207.11	203.03	203.18	200.84	207.93	208.89	200.69	200.66	204.53
207.71	202.73	198.99	203.11	194.02	198.8	197.46	203.11	201.95	199.98	205.76	196.99	202.28	204.32	199.05	198.3	203.04	203.49	209.15	203.98	201.15	208.44	203.09	199.36	197.8	196.42	202.52	199.24	203.07	202.15	203.21	206.75	201.67	198.68	195.54	200.38	200.31	204.19	195.02	202.46	193.5	205.06	202.36	201.55	199.73	199.13	199.1	202.43	198.33	199.44
198.81	203.99	201.44	202.9	203.95	199.98	198.62	200.28	198.59	202.32	198.16	199.36	195.53	189.32	205.15	193.06	198.85	200.61	199.5	199.8	195.94	199.97	191.54	197.68	199.57	193.28	198.65	196.68	201.39	201.22	200.19	202.36	201.64	206.6	201.63	194.53	200.44	201.39	197.11	200.52	203.64	201.8	204.45	199.7	196.61	203.31	188.8	199.85	195.51	196.9
219.27	214.16	214.64	211.08	214.66	215.6	213.89	217.44	215.19	205.45	217.7	213.53	213.18	216.67	211.29	207.98	213.13	209.75	210.66	214.86	207.44	208.34	204.58	206.76	213.96	213.68	218.99	210.88	214.27	213.4	205.77	214.31	211.57	212.88	208.84	217.41	215.06	210.5	219.65	221.08	216.01	218.71	212.89	216.24	214.41	206.91	215.86	208.63	211.93	215.09
201.42	193.2	197.78	194.61	191.53	201.55	193.92	190.62	193.2	196.49	193.93	197.77	192.87	189.05	193.8	188.43	195.79	199.13	201.74	189.14	190.89	192.49	194.23	195.9	193.32	191.09	193.21	189.57	197.02	194.74	191.26	193.41	193.95	199.39	197.8	195.09	197.06	192.07	188.64	198.08	197.42	198.37	196.26	191.09	189.59	197.44	194.17	191.03	194.18	198.23
212.62	210.7	210.6	212.71	217.28	214.82	205.12	209.61	220.23	209.87	206.28	213.5	221.9	208.66	209.92	208.23	205.7	213.11	207.4	208.24	202.1	211.91	210.61	206.98	210.11	213.8	203.43	210.66	205.97	212.23	211.37	213.89	208.7	205.08	204.72	215.87	201.16	207.52	214.33	205.83	210.17	214.28	211.45	203.66	207.02	208.1	208.7	209.15	210.66	205.85
211.18	207.05	207.85	211.19	207.91	211.51	205.35	208.65	208.02	201.8	213.14	209.15	211.54	203.26	200.13	199.48	208.95	204.77	202.24	206.41	208.66	209.04	213.61	207.7	213.29	211.71	209.55	202.45	206.22	207.2	211.14	217.32	204.76	211.64	204.46	205.93	206.57	203.98	198.47	206.92	206.81	210.31	207.4	211.74	207.49	209.32	209.64	209.29	210.77	208.46
209.04	211.2	203.21	204.14	208.4	210.89	205.73	205.59	205.39	205.85	206.81	210.98	208.02	207.55	205.94	204.29	207.01	212.45	204.63	209.85	206.15	210.25	208.46	209.72	202.4	208.06	209.3	205.74	207.67	204.41	209.08	211.92	211.53	206.55	205.3	217.12	207.05	213.79	212.03	206.34	207.26	209.18	209.1	204.89	209.56	206.44	209.75	207.43	207.89	211.66
201.77	205.64	205.86	209.31	214.43	206.02	206.07	211.72	208.57	207.45	200.29	210.84	206.39	207.16	211.43	211.58	202.93	215.04	207.9	207.18	206.9	207.46	207.51	205.39	212.74	206.8	206.36	209.79	216.27	209.05	206.47	208.98	204.6	218.67	201.58	208.73	212.64	207.13	208.32	213.06	206.24	209.48	207.37	207.02	202.89	206.81	206.84	206.6	209.98	210.07
196.62	189.06	191.54	192.71	193.13	189.31	193.18	200.15	195.55	192.66	199.15	198.02	189.89	198.28	193.42	197.8	190.2	205.51	192.47	191.05	197.91	195.77	194.22	199.97	189.22	187.43	192.88	195.39	194.2	197.13	191.72	200.74	199.48	193.47	198.37	194.64	193.91	196.25	199.73	200.3	194.65	187.69	195.58	191.87	197.2	189.3	190.06	194.26	191.42	192.95
196.53	204.41	213.5	211.62	202.19	208.81	205.75	203.06	199.82	211.23	216.87	209.04	203.8	200.33	207.49	210.63	202.53	198.25	207.66	207.95	206.79	211.5	203.31	204.64	208.65	210.51	201.38	205.24	199.7	203.17	207.08	208.83	207	210.37	208.76	202.92	202.82	209.2	209.28	204.27	205.2	207.49	206.57	205.25	209.89	211.51	204.62	202.94	214.67	203.32
209.04	210.15	209.45	208.52	207.36	206.73	202.07	206.4	208.89	201.46	209.98	201.22	203.86	206.94	211.27	200.89	206.68	205.01	204.98	203.66	208.64	197.69	207.41	204.49	208.78	211.87	212.12	202.44	203.83	206.24	209.63	209.16	207.85	204.22	201.99	207.27	206.51	199.84	208.19	216.57	202.6	210.73	208.84	204.14	209.72	207.26	212.2	201.27	203.96	206.01
215.87	200.87	205.7	209.76	213.36	208.62	214.1	208.61	203.24	208.75	211.05	204.77	206.1	209.45	211.72	202.15	211.99	209.09	206.67	208.85	211.5	202.86	207.04	211.05	213.9	208.32	210.26	204.97	214.37	210.41	208.76	207.18	208.52	205.7	208.65	207.22	210.86	209.68	209.54	203.15	209.08	210.44	206.54	212.92	204.54	210.72	214.01	206.78	210.44	212.7
214.44	215.12	212.55	207.81	215.55	206.44	214.1	211.66	209.38	214.23	216.04	216.84	213.08	214.62	210.7	209.16	213.11	217.1	210.79	217.31	216.99	211.99	210.37	220.17	210.07	211.77	207.32	218.22	209.42	217.53	206.22	212.65	212.45	217.67	206.1	215.03	214	213.69	219.8	222.56	213.53	216.38	212.98	216.64	207.65	213.71	214.28	213.44	207.23	221.89
206.95	207.01	197.82	207.56	196.25	200.15	206.19	204.57	209.48	203.27	203.22	206.46	206.64	200.73	204.39	198.28	206.64	209.13	202.97	202.59	202.97	206.31	205.05	210.7	208.59	205.26	207.77	202.04	201.46	204.14	212.21	208.81	203.36	200.68	203.36	208.7	203.27	199.83	200.43	206.68	203.73	203.46	201.72	202.98	201.31	204.1	210.38	204.65	205.08	209.66
216.29	209.81	213.98	215.81	210.37	211.21	209.82	210.11	220.16	206.91	207.38	214.15	213.58	213.74	214.49	212.57	210.35	211.17	211.3	210.78	211.9	213.89	218.43	205.4	210.59	214.76	208.94	211.84	221.76	211.39	209.73	213.24	211.41	209.24	212.94	211.46	208.98	208.61	210.45	208.34	210.44	207.47	204.35	210.54	204.84	211.6	215.84	210.06	215.84	210.33
196.37	194.5	200.67	194.93	196.75	197.73	194.41	198.5	196.85	198.29	198.48	202.62	198.97	199.56	199.18	201.33	204.81	196.27	200.16	199.29	202.69	206.05	199.76	199.13	197	200.97	199.53	200.58	200.87	205.51	197.93	203.05	202.18	194.01	201.6	202.34	196.02	200.94	201.76	205.73	197.25	201.26	199.01	199.12	200.66	200.37	205.21	193.75	200.94	200.72
205.74	208.63	212.74	216.1	205.93	204.59	206.94	204.3	201.6	201.91	205.49	201.7	208.8	209.78	205.97	209.74	203.87	202.8	201.41	211.16	206.94	209.62	202.99	205.18	213.9	205.66	205.1	207.88	208.16	201.68	201.8	206.71	206.58	203.19	205.42	201.77	205.3	202.66	203.57	204.49	202.82	203.58	204.1	209.23	211.81	204.22	206.59	207.62	203.87	200.68
204.54	201.3	202.73	206.41	206.65	208.58	206.51	210.17	208.67	204.7	202.85	206.44	212.03	199.35	211.16	206.44	202.53	203.99	204.5	203.92	211.85	205.23	202.05	204.04	198.51	209.63	203.37	201.48	213.75	206.65	204.13	205.75	209.99	205.17	201.41	209.83	192.5	207.66	208.45	209.35	198.68	203.45	199.86	208.88	205.92	205.78	203.2	201.79	207.51	209.55
214.18	214.23	210.03	213.17	203.76	208.66	212.63	214.39	210.62	207.44	206.8	209.11	209.83	216.83	206.88	205.73	208.58	209	209.97	213.18	212.15	208.43	209.04	206.93	210.01	211.63	212.78	215.49	212.88	209.5	204.5	209.94	217.8	211.44	210.24	210.21	216.64	208.65	211.36	209.1	210.26	212.31	211.57	212.99	214.43	209.64	209.3	214.16	208.43	205.16
200.72	204.5	200.22	207.73	201.56	198.19	210.98	207.8	190.39	203.87	201.62	199.67	196.91	198.6	201.35	196.99	197.78	202.71	194.86	201.22	206.25	204.21	201.74	203.56	199.82	197.89	202.21	197.97	204.62	200.52	204.11	204.54	199.66	204.09	203.5	204.15	198.53	195.94	197.95	206.31	196.47	202.22	196.41	194.09	195.55	200	197.39	198.68	202.49	196.33
195.52	205.85	201	204.15	204.01	202.48	203.24	197.61	198.04	200.2	200.99	200.76	205.84	197.85	211.3	202.45	203.49	204.35	199.2	212.69	204.49	197.12	200.52	207.67	202	203.16	203.41	199.83	196.3	201.5	202.2	201.93	205.85	200.46	200.25	209.19	203.58	205.13	203.74	199.7	197.69	200.94	199.79	208.31	205.63	200.2	205.66	204.16	203.67	202.59
204.35	202.24	204.02	205.34	196.96	202.74	200.68	198.79	210.31	206.11	205.02	207.26	208.74	204.98	212.74	202.55	204.49	198.33	196.96	202.9	204.03	202.45	208.07	203.7	205.4	208.76	209.61	203.96	200.29	200.29	196.57	210.44	207.64	197.83	201.86	201.39	201.76	199.47	198.8	200.34	213.7	204.08	198.52	197.62	209.43	199.78	201.01	202.84	203.04	201.87
188.02	191.23	191.11	196.22	196.35	200.72	201.76	188.96	201.28	192.44	195	198.53	195.12	193.06	192.41	195.86	191.54	197.18	197.57	193.61	194	195.33	197.39	194.84	199.4	199.2	198.29	198	197.96	196.15	193.84	202.89	196.14	194.22	190.98	192.22	192.69	195.73	197.43	195.11	195.22	196.18	192.39	194.43	193.89	195.37	196.66	196.45	195.48	192.02
206.96	208.86	201.17	204.34	206.92	199.49	209.05	205.74	209.04	201.91	199.76	201.21	198	204.66	209.64	201.44	200.6	201.89	205.16	210.38	201.21	202.49	207.13	206.69	204.75	201.24	205.45	208.16	200.83	206.34	205.26	209.12	209.39	199.25	203.6	201.42	205.32	204.87	206.91	200.77	206.27	199.35	209.74	205.62	201.34	204.86	208.09	205.62	199.18	202.15
211.3	213.49	205.89	209.99	204.78	209.41	210.87	205.15	206.89	213.88	212.45	207.96	211.79	210.29	201.82	208.97	205.05	206.27	205.67	208.33	205.37	206.52	204.98	207.62	206	209.1	210.85	212.27	207.03	208.39	204.15	211.31	210.03	207.68	209.81	211.79	206.92	209.03	209.39	206.16	203.94	202.69	201.18	206.23	207.83	204.45	207.65	208.67	202.83	206.69
207.33	207.48	206.45	201.72	210.32	206.66	207.69	205.72	204.05	204.34	209.7	208.26	203.66	201.72	208.63	212.63	206.34	205.61	206.08	212.26	209.35	200.56	201.82	204.11	204.43	209.8	208.75	205.45	208.99	208.74	199.65	208.78	203.32	206.29	208.45	208.09	210.33	210.74	206.96	206.78	207.29	205.57	203.09	212.54	200.56	206.8	208.63	212.2	203.37	206.5
209.37	202.3	200.59	201.36	201.5	201.37	204.36	208.89	208.62	195.33	210.18	204.75	207.38	196.96	210.12	203.96	206.39	196.9	207.56	205.36	204.82	206.5	203.22	198.94	206.86	201.06	196.21	202.35	206.63	198.63	204.34	202.59	199.96	204.18	204.94	206.27	201.21	208.91	197.12	204.59	201.22	206.57	201.13	201.49	208.62	202.79	198.29	199.71	201.56	201.65
196.52	202.31	203.37	204.73	209.07	204.14	197.12	199.81	203.02	201.32	201.28	201.51	202.95	198.15	196.66	200.81	206.69	199.27	205.18	200.21	205.39	202.58	205.9	199.51	207.83	205.93	200.23	204.01	207.69	205.5	206.35	205.6	205.76	200.3	204.85	205.67	205.45	210.21	197.33	201.18	203.18	203.75	204.93	203.46	200.98	205.88	210.8	202.02	196.71	202.85
206.43	206.36	205.33	205.1	201.49	203.38	205.1	200.03	202.08	205.24	202.49	201.47	201.44	195.79	209.83	199.25	198.46	203.98	202.21	200.97	201.11	206.77	199.49	200.95	201.77	197.62	203.75	196.97	197.96	197.9	205.46	205.24	207.08	207.37	201.97	207.51	204.31	204.2	204.53	209.32	205.68	204.6	200.49	204.93	200.29	200.75	209.48	204.74	201.69	205.06
201.65	200.92	197.25	193.27	198.53	203.65	199.27	196.45	198.14	200.07	208.26	204.29	202.66	197.42	199.24	197.1	194.28	207.54	195.8	198.84	201.58	202.64	201.03	193.78	198.47	196.73	202.66	194.41	197.16	196.77	202.28	198.81	199.31	204.86	199.73	205.3	193.46	203.66	201.98	201.1	203.2	203.22	196.75	199.14	202.07	198.25	201.2	193.83	201.72	201.12
219.34	215.14	215.39	217.75	216.37	215.4	220.62	220.64	202.28	214.19	217.25	210.03	207.43	211.64	211.88	213.15	209.78	216.02	206.99	217.21	210.93	210.02	200.27	210.87	215.86	216.08	213.66	209.74	210.24	210.41	214.79	205.63	214.32	206.03	212.7	208	211.78	217.78	207.7	218.65	212.01	216.64	213.72	212.37	202.75	216.96	209.3	207.51	208.62	212.19
210.89	217.61	211.7	216.01	214.31	210.79	210.3	216.03	215.87	211.33	215.17	212.01	207.64	207.84	214.87	209.27	211.16	212.5	209.74	204.66	211.03	214.29	213.99	206.52	215.7	212.14	221.81	214.48	216.92	217.15	211.19	213.48	212.7	213.58	214.33	213.53	216.16	212.7	215.57	209.89	212.8	209.94	216.17	213.62	207.85	213.61	211.75	209.06	214.94	215.56
210.68	216.25	211.48	209.96	208.31	205.66	206.43	214.11	207.34	214.59	207.56	209.27	215.58	205.57	213.51	202.73	212.95	207.77	206.84	212.31	207.16	211.19	207.45	213.12	208.72	214.92	206.73	204.77	211.88	204.21	210.9	212.23	207.35	203.61	214.57	209.06	206.43	210.97	209.67	211.88	207.13	208.92	203.01	211.91	205.82	211.84	215.12	207.58	208.71	206.88
206.97	203.53	197.1	209.73	205.58	203.22	205.26	202.16	201.73	201.71	201.67	204.25	201.44	205.26	204.91	207.27	199.12	205.99	204.85	207.59	201.76	204.42	198.98	208.08	201.46	196.74	203.24	201.26	202.43	205.59	204.11	209.01	201.8	205.62	200.89	203.4	204.96	207.53	211.23	203.48	203.3	205.46	210.75	195.7	204.95	208.38	204.3	203.32	205.85	197.87
215.9	212.46	215.9	215.7	216.56	212.53	211.91	210.12	212.82	209.25	208.76	212.24	214.68	211.97	205.45	210.48	210.03	207.61	211.38	210.97	208.17	211.3	209.2	213.92	212.9	215.66	212.14	214.45	211.63	210.3	210.94	212.11	212.73	206.98	211.24	216.47	215.08	211.44	209.16	212.16	210.8	218.07	208.11	212.06	218.32	211.39	211.83	205.12	208.17	208.59
207.87	203.96	204.61	205.49	206.82	203.09	205.81	209.29	208.67	206.89	203.65	208.86	205.98	198.66	204.48	209.98	206.46	209.06	199.9	203.01	204.35	201	198.95	208.84	209.17	211.8	207.86	212.09	206.2	205.58	208.17	205.29	202.55	207.04	210.72	207.83	205.36	209.49	205.56	206.13	207.62	207.42	209.1	205.21	211.38	206.24	204.28	205.11	205.81	206.37
201.27	207.36	203.39	202.66	197.45	207.56	197.87	208.11	196.28	207.12	202.05	202.77	208.66	203.16	198.79	207.33	200.61	203.38	202.54	200.64	208.92	204.27	198.39	202.1	205.66	202.41	202.13	206.87	201.66	200.49	202.69	201.99	201.37	194	206.78	203.99	200.79	203.15	204.42	204.9	201.87	202.29	198.98	200.76	203.76	207.29	205.92	202.68	202.75	199.91
209.78	209.34	207.01	202.95	208.1	207.82	206.14	209.39	206.89	202.85	203.01	210.2	199.36	198.5	205.71	206.39	205.4	210.32	207.46	212.42	212.56	212.85	209.49	209.01	209.28	206.69	200.4	208.88	204.41	206.4	205.35	208.09	212.08	206.34	212.01	208.02	209.58	205.27	203.63	201.22	210.8	205.32	207.27	203.36	210.03	207.33	203.15	211.88	208.05	209.58
203.95	203.12	218.23	207.86	206.35	203.89	210.12	207.45	203.75	209.85	201.63	203.87	204.5	210.03	210.74	209.42	205.34	202.63	202.23	211.89	204.12	210.87	204.04	204.29	205.83	208.15	206.99	209.3	205.69	206.9	202.43	204.66	210.57	207.08	206.66	213.45	210.04	202.6	202.68	204.25	205.16	208.92	203.86	203.08	204.89	206.34	211.87	207.05	206.7	213.26
199.47	199.69	202.67	202.89	192.63	196.37	206.2	201.86	202.7	197.35	199.41	199.44	202.61	200.57	203.31	193.49	199.9	204.14	190.31	199.47	201.75	200.85	204.9	196.33	208.67	197.73	193.94	198.92	200.83	199.77	197.42	205.08	196.9	202.78	198.58	205.15	200.43	196.72	194.91	199.2	203.72	199.34	202.85	203	199.47	205.21	203.16	198.88	197.98	203.14
212.74	207.88	206.11	206.48	205.15	211.02	211.17	211.06	203.79	205.01	206.07	210.45	209.25	209.6	205.66	202.68	209.95	204.52	207.27	204.67	203.29	203.85	207.43	209.26	210.15	211.3	202.12	205.79	202.86	209.15	204.97	210.27	209.16	207.81	207.62	206.17	203.43	209.86	213.32	209.97	206.64	211.51	207.4	208.01	208.68	208.54	199.35	207.76	206.2	209.94
211.74	210.32	206.28	208.95	207.62	207.45	208.27	206.55	206.74	208.6	216.11	208.61	204.4	208.25	208.55	209.27	208.45	208.87	207.63	202.15	206.52	201.18	213.14	206.49	205.6	212.39	209.03	209.2	207.65	207.37	216.85	206.87	208.75	210.29	201.84	206.95	206.87	207.79	210.73	209.74	209.37	210.18	207.46	206.36	211.08	209.96	208.7	204.03	209.96	211.25
204.02	208.58	206.14	202.06	199.4	205.64	206.79	205.19	206.66	200.97	203.73	206.9	203.31	209.73	204.63	203.21	196.91	204.41	205.36	202.71	202.4	202.56	204.46	203.64	205.18	207.36	207.22	205.88	198.08	200.65	204	201.42	197.59	206.63	205.56	205.53	201.91	196.92	200.73	205.92	202.84	202.53	208.22	199.15	209.5	202.62	199.99	203.83	201.25	202.56
204.68	215.8	212.2	205.93	208.93	199.17	207.8	209.59	211.82	209.97	207.67	206.63	208.16	203.09	207.23	211.1	207.57	205.61	207.79	214.36	210.58	204.48	208.92	208.36	208.56	205.62	209.35	207.84	215.73	208.88	205.51	207.29	205.97	207.3	208.4	198.95	209	208.61	211.57	209.81	202.49	209.4	205.19	210.05	207.63	207.26	210.78	199.3	211.19	213.62
220.49	217.53	213.97	219.09	206.23	220.2	216.73	221.81	214.83	214.34	218.46	211.21	221.88	211.3	215.31	216.12	220.96	223.92	217.87	215.47	220.25	215.03	213.11	215.94	217.58	222.47	214.99	225.73	221.6	215.02	219.36	213.39	221.76	218.2	216.58	211.75	216.89	222.63	216.74	215.05	212.67	219.07	214.11	214.88	221.51	216.41	214.67	220.65	219.14	211.91
207.36	204.12	202.08	198.35	206.15	204.42	205.52	200.67	202.51	211.16	199.55	206.1	206.86	207.17	203.43	211.48	204.64	207	205.74	205.16	202.92	205.67	201.74	202.14	200.82	200.11	202.57	208.1	207.1	203.9	203.1	203.88	206.65	199.64	203.79	208.41	197.36	207.23	203.46	202.01	207.42	200.27	201.44	199.64	208.54	204.12	204.54	206.66	208.23	200.79
203.61	208.4	209.88	209.43	208.56	204.36	211.69	209.44	206.08	209.59	202.98	209.5	207.26	208.6	199.15	211.13	206.61	210.04	205.68	205.71	211.15	211.04	214.81	210.63	204.71	209.35	206.78	209.5	206.18	211.1	207.5	209.44	206.67	214.69	211.14	204.38	199.48	212.42	208.15	214.12	207.51	208.77	207.49	203.82	205.86	204.93	212.51	216.8	208.68	211.54
213.2	205.83	204.25	208.64	210.13	203.73	199.12	203.8	208.59	205.43	206.22	209.8	201.71	203.73	205.66	205.48	206.83	208.48	208.56	205.42	207.96	200.14	200.4	208.61	209.89	204.06	206.17	205.56	208.36	203.02	199.85	207	207.4	206.76	204.04	206.32	206.61	205.15	198.71	199.12	203.98	205.44	201.7	204.73	205.79	207.28	202.17	205.89	204.87	204.4
204	209.5	203.97	210.48	210.83	202.79	206.83	204.78	206.1	211.4	206.57	210.93	207.46	211.03	204.15	207.36	208.01	210.29	210.37	215.87	205.87	213.6	206.68	204.21	213.07	203.23	205.76	216.58	209.13	207.06	210.77	205.76	208.37	211.69	213.1	195.36	211.64	203.23	212.01	201.83	210.36	203	205.47	208.41	212.24	204.56	209.99	204.48	209.1	207.15
211.29	207.35	207.66	210.97	205.35	203.3	211.84	210.74	209.31	210.26	210.13	202.74	209.66	209.14	205.58	208.13	207.79	203.02	213.37	203.06	206.94	206.78	205.97	214.99	208.38	205.62	209.01	210.31	211.1	211.35	202.56	208.16	213.35	206.34	204.03	207.5	211.06	214.1	210.81	207.71	209.09	203.71	206.92	205.83	207.52	207.38	213.14	208.89	205.38	208.66
202.38	212.54	208.49	207.13	212.21	203.69	209.99	214.2	208.2	202.22	211.07	215.84	206.74	206.45	209	213.15	203.31	206.77	213.06	213.32	207.64	205.64	207.73	206.57	212.37	205.22	204.96	206.8	207.35	210.26	207.42	211.4	206.87	209.95	208.83	209.8	208.1	197.74	205.87	206.85	212.02	213.62	204.65	209.59	210.15	212.54	214.09	210.81	213.78	209.53
210.31	215.26	209.54	209.05	214.21	212.24	206.03	212.38	210.21	213.44	204.85	211.82	202.92	215.22	213.34	212.74	209.03	206.49	216.19	222.08	207.15	220.42	217.26	204.91	205.67	210.68	211.31	215.53	211.79	211.57	212.48	214.69	212.48	207.14	206.13	209.43	207.68	210.66	215.41	212.41	214.32	208.22	212.15	207.2	208.26	210.71	211.37	209.25	208.76	206.27
200.93	206.77	198.27	203.23	207.5	207.18	202.78	201.56	202.42	204.72	203.4	203.23	204.5	199.03	207.24	203.63	207.34	208.54	208.63	198.84	211.44	203.72	199.52	205.87	203.79	205.38	201.04	199.96	206.3	203.92	207.25	202.46	206.91	200.06	203.07	206.36	196.75	197.65	199.64	199.61	204.63	208.72	203.12	204.14	203.51	199.56	205.76	206.74	207.53	205.87
209.7	205.9	208.1	205.36	212.44	211.52	212.26	211.17	210.88	201.28	216.25	208.23	209.01	203.23	213.19	202.56	203.81	211.96	206.19	210.23	215.44	206.58	204.01	209.26	207.82	206.04	207.09	208.37	212.48	215.58	213.9	209.33	210.5	206.37	212.77	210.65	210.33	213.09	211.19	211.86	214.84	211.35	206.05	212.42	208.23	206.58	204.96	212.99	211.21	209.78
196.89	199.59	200.08	202.38	195.96	194.54	201.28	199.22	202.93	202.29	198.41	201.22	203.2	200.31	197.26	200.79	194.06	199.11	197.94	199.16	197.94	205.01	193.14	199.27	201.92	196.64	199.68	197.32	200.22	202.12	201.79	201.19	196.11	201.41	198.51	197.03	199.65	207.07	208.74	200.56	202.52	200.43	192.21	200.75	197.74	199.15	198.44	200.14	200.83	195
205.33	201.75	206.66	202.26	213.7	215.04	206.55	206.95	204.79	210.85	205.03	210.88	214.36	210.74	211.48	210.85	209.22	208.46	209.42	215.63	209.91	209.68	201.68	211.35	212.72	208.35	210.11	207.98	209.91	214.61	214.85	215.39	206.7	207.47	211.2	205.37	210.4	215.15	211.83	204.82	211.34	205.67	214.67	210.27	210.62	211.63	204.8	210.16	202.73	207.37
213.04	205.9	210.52	211.16	203.11	204.44	209.36	208.06	208.54	206.83	204.93	213.97	209.54	205.68	207.03	210.54	202.7	210.53	203.65	207.05	209.71	207.93	206.99	208.24	211.57	211.67	212.52	212.85	206.86	214.45	205.21	208.8	207.5	210.07	200.19	207.35	208.04	206.05	213.15	202.31	213.51	209.77	205.7	209.8	206.85	213.03	202.75	206.47	204.62	211.91
218.64	208.82	220.95	211.35	218	214.01	212.69	209.78	211.02	209.52	215.15	211.5	208.27	212.71	216.96	213.78	214.12	209.35	214.85	211.22	216.54	210.71	209.13	217.42	212.68	219.68	215.36	218.15	208.45	209.44	212.55	218.57	211.12	211.51	218.72	212.28	207.55	214.76	214.86	209.63	213.54	212.05	216.97	213.54	217.49	213.03	210.64	209.12	210.65	218.3
223.64	214.54	218.81	215.6	218.96	221.2	222.51	213.01	217.73	222.07	218.27	217.72	216.72	216.66	224.17	217.23	215.78	218.88	214.56	217.15	218.44	211.84	222.38	219.93	217.65	209.51	212.51	217.4	211.04	220	217.07	217.56	222.35	215.56	215.74	209.66	216.06	221.68	218.2	213.64	212.42	215.63	213.84	219.88	221.26	216.68	219.42	216.28	212.21	214.54
202.74	206.81	205	214.37	212.82	214.96	207.35	207.35	206.33	209.27	207.82	207.93	206.83	211.21	206.49	208.74	208.42	209.43	206.75	211.52	214.48	206.09	210.97	206.82	208.96	200.58	211.21	210.02	213.45	207.91	214.29	206.63	215.92	208.8	211.5	203.55	208.35	211.08	206.23	207.64	211.93	210.54	209.61	210.01	208.58	203.91	211.11	205.91	207.68	207.62
201.29	204.12	207.21	203.95	200.69	200.61	198.12	197.15	197.33	197.91	195.83	202.03	208.11	198.13	199.24	201.56	199.52	199.13	199.05	197.32	198.17	203.04	200.46	199.84	202.61	197.62	201.9	198.45	195.67	197.11	200.87	201.88	199.28	203.87	195.64	199.89	201.13	203.17	206.22	197.74	203.73	195.63	202.8	196.22	197.67	198.73	194.23	205.46	203.69	203.62
187.29	192.6	192.81	194.4	201.3	199	192.58	192.7	197.46	200.06	199.87	194.92	192.39	202.45	194.52	193.14	187.56	196.05	194.44	203.87	194.61	193.53	195.67	193.8	195.29	199.54	196.73	193.72	197.42	193.92	196.44	196.56	198.85	186.64	195.06	194.87	193.7	190.25	194.21	199.15	197.46	194.52	197.62	198.99	198.48	197.2	195.28	199.35	189.84	188.98
208.44	210.98	211.05	202.71	215.18	211.2	206.35	212.03	210.21	209.76	208.07	210.24	205.37	208.18	207.79	208.03	209.3	209.37	209.49	206.72	202.75	208.36	206.35	204.28	210.77	208.94	210.69	212.53	202.5	206	206.97	209.6	203.75	204.98	210.45	206.1	201.37	202.04	205.3	201.12	205.93	204.62	205.04	202.21	209.39	207.63	208.08	206.46	206.93	205.4
213.11	207.17	213.92	220.93	210.61	214.5	213.57	212.45	210.83	213.69	212.64	216.66	204.07	212.59	213.34	212.59	207	206.89	212.92	216.32	216.35	206.34	208.53	209.25	207.62	212.57	207.65	213.02	214.36	211.57	207.98	212.99	212.74	212.89	218.54	212.03	205.93	214.36	208.97	217.36	212.88	210.69	211.81	211.85	212.76	209.11	212.72	212.07	209.07	213.19
207.96	202.01	197.66	193.97	202.42	198.59	199.81	200.09	196.51	202.19	199.75	206.3	204.91	200.91	204.86	206.08	200.47	205.34	205.59	198.42	199.88	202.46	205.02	199.97	203.09	203.67	201.43	206.57	203.99	198.61	206.28	204.62	204.69	202.99	202.24	203.21	205.77	200.05	201.97	200.09	196.19	207.21	202.37	198.95	203.59	203.25	197.97	196.91	205.12	197.2
213.79	204.79	215.94	212.5	209.86	205.62	208.56	210.72	216.28	205	203.12	209.87	213.29	201.67	209.87	214.61	204.5	205.31	211.7	215.21	207.05	208.06	207.85	205.83	212.86	213.25	203.54	206.78	210.89	203.88	211.22	211.39	213.29	208.17	208.85	211.94	207.27	214.67	203.13	206.9	215.49	201.48	215.63	209.56	208.47	207.15	209.25	211.06	208.32	205.63
206.57	201.49	200.96	208.91	210.86	205.59	205.24	201.9	201.88	208.19	204.93	203.8	202.49	200.41	198.56	208.01	202.91	208.6	212.43	200.52	203.58	208.1	209.2	204.45	210.27	210.9	201.77	210.26	203.07	208.55	208	209.41	202.53	204.78	202.84	211.97	204.03	203.91	196.87	199.94	202.59	205.65	201.07	205.29	201.76	203.57	202.21	201.64	206.17	204.54
195.43	200.56	204.28	196.92	198.22	204.53	197.97	201.74	197.19	199.58	195.27	197.88	200.49	201.19	198.81	200.84	202.21	208.73	200.62	198.82	212.96	200.42	204.88	198.36	198.82	206.31	198.24	194.89	196.11	200.55	200.89	200.51	198.63	196.9	201.17	202.27	204.82	196.7	204.59	198.77	202.23	201.72	195.97	205.75	196.23	201.62	200.34	200.24	199.99	207.34
217.2	217.84	213.95	209.22	208.2	214.07	200.51	210.61	205.3	210.85	211.89	208	204.2	217.45	209.33	212.85	216.28	211.16	208.13	208.79	211.84	212.58	219.72	214.21	213.34	213.75	211.05	213.43	215.5	220.15	208.49	209.6	203.62	208.52	215.11	215.73	215.86	217.97	215.12	214.95	213.7	208.84	214.38	214.16	215.08	213.68	211.62	207.17	209.31	211.11
207.97	208.03	206.86	207.51	206.31	208.23	209.87	207.67	204.55	211.48	210.11	210.69	208.29	216.27	205.36	210.37	208.69	209.78	205.34	202.03	204.38	199.91	204.64	207.6	208.23	202.94	206.83	205.2	204.57	206.67	207.58	210.96	211.6	207.42	198.5	210.92	209.21	204.85	204.61	206.49	203.2	205.56	212.2	204.73	205.63	205.98	206.34	208.03	212.76	211.95
197.83	201.47	199.45	209.55	205.28	206.44	202.32	203.48	203.1	205.23	204.21	202.81	196.51	202.91	197.81	204.31	208.59	202.54	203.38	205.08	203.51	206.83	208.97	209.54	203.31	208.83	202.66	204.24	210.18	204.56	196.81	209.09	200.85	201.83	204.71	202.6	207	202.26	200.59	203.06	206.35	204.96	197.28	207.76	202.75	205.92	208.66	204.43	203.9	202.64
218.83	220.24	221.86	208.81	221	211.1	218.29	216.6	218.68	217.74	214.83	213.38	215.8	221.57	215.79	212.64	221.5	219.4	217.93	211.13	217.09	213.83	222.16	214.87	220.66	210.7	221.46	214.05	217.72	210.3	218.33	216.32	207.86	213.86	216.88	221.21	216.92	216.91	212.57	222.61	223.06	218.15	215.38	212.06	215.29	218.13	219.08	218.19	218.78	213.87
201.22	212.69	202.69	200.28	202.01	208.22	199.47	208.43	206.64	207.45	203.31	205.84	208.21	200.7	202.55	203.12	206.93	206.36	204.51	203.9	205.82	206.65	203.06	208.65	208.37	202.8	196.55	201.94	203.25	209.96	213.22	201.84	203.45	204.2	209.37	206.53	209.85	208.2	200.21	203.04	202.13	205.36	207.95	203.82	202.91	204.37	207.33	194.22	208.98	207.67
217.27	217.41	227.64	222.61	216.51	222.58	215.77	213.69	217.21	225.9	218.24	212.31	216.01	221.14	219.16	216.25	219.4	214.54	211.21	219.8	212.24	220.42	211.29	215.32	213	215.88	218.64	216.92	220.98	216.76	216.94	224.02	217.32	216.22	219.24	219.46	214.46	213.75	215.91	218.39	215.74	217.9	222.24	219.24	224.88	219.42	220.78	218.86	222.19	217
198.84	202.01	203.72	209.61	206.26	208.88	201.74	202.73	204.15	200.84	204.07	204.55	198.8	207.77	204	197.77	210.36	204.79	202.92	207.49	205.74	195.63	202.61	204.95	202.17	200.12	200.6	209.6	203.79	202.26	199.67	202.65	199.78	202.43	205.05	206.24	204.44	206.46	204.85	203.8	203.04	197.77	206.42	207.44	211.56	208.73	201.75	199.87	201.08	208.75
213.95	215.56	209.57	211.46	211.68	213.81	214.64	211.02	209.67	214.79	220.21	218.69	216.73	204.05	212.45	206.81	212.56	212.87	211.26	215.34	210.64	212.79	210.11	213.67	215.9	211.41	220.45	205.09	214.79	197.69	210.51	212.09	212.16	207.29	208.88	212.37	216.06	212.51	209.14	207.15	215.73	214.58	210.77	211.62	211.6	209.17	212.56	208.51	209.58	211.11
204.64	205.31	210.99	212.78	212.8	204.67	213.01	207.26	208.48	213.32	206.2	209.28	205.38	214.1	211.51	214.37	209	206.27	216.12	208.94	212.88	209.35	215.7	214.17	206.06	210.51	209.33	206.62	209.4	208.33	206.13	206.53	210.38	207.28	206.58	207.8	203.07	212.83	206.11	209.73	207.22	206.79	209.61	208.05	209.98	208.57	207.41	209.88	205.34	204.59
200.62	209.24	202.31	205.34	202.58	201.14	197.26	201.28	208.15	198	203.36	200.39	199.97	198.86	205.95	203.61	202.08	200.26	203.66	202.92	201.86	203.37	208.33	203.4	204.11	202.2	203.57	194.46	205	208.82	197.22	204.93	204.87	205.68	212.34	201.49	205.18	199.36	202.1	200.96	201.47	201.38	201.1	194.96	202.2	201.64	201.11	205.28	201.6	201.3
211.45	201.05	209.79	207.37	209.52	207.76	210.39	207.51	201.96	203.53	203.24	204.43	203.54	207.7	202.43	207.61	202.75	206.05	204.33	206.16	206.93	206.21	205.87	210.64	213.87	207.6	207.13	208.95	203.69	207.3	205.63	205.59	200.92	204.22	210.5	203.5	202.66	204.23	204.51	206	202.3	202.23	204.38	204.47	207.23	207.06	200.85	207.5	205.74	203.15
222.23	213.46	210.18	214.92	212.41	215.69	213.7	213.17	209.87	210.65	210.83	213.29	211.97	217.22	211.51	209.03	213.33	214.64	208.41	217.52	215.18	213.77	211.46	204.81	213.24	204.07	209.17	208.34	210.94	209.35	212.24	212.39	211	205.88	205.54	203.01	216.47	210.73	209.07	210.67	216.33	210.75	209.06	218.81	219.34	206.92	214.25	211.9	209.1	209.47
213.69	209.2	209.66	214.04	220.01	210.24	213.27	212.83	219.56	212.21	212.5	215.98	213.19	216.54	212.74	208.61	211.79	214.56	212.47	216.22	211.07	206.02	214.19	213.9	208.36	209.5	214.15	206.49	214.1	212.66	217.07	203.37	213.98	211.73	212.26	212.87	211.26	211.13	204.37	216.48	208.84	209.04	212.46	214.89	209.72	215.62	213.08	212.52	213.63	215.02
203.25	210.81	213.76	207.92	207.8	208.41	208.23	208.69	210.53	206.61	207.88	205.32	205.43	206.66	204.09	199.51	206.88	207.05	206.75	200.92	208.55	200.63	207.91	204.35	204.06	205.87	204.02	207.67	208.19	210.08	202.15	212.63	209.78	206.03	205.71	202.72	210.05	203.16	207.71	206.74	206.76	206.89	201.7	208.99	205.22	202.2	203.14	204.39	201.56	205
204.33	207.38	200.42	195.09	199.07	207.94	200.23	211.75	197.28	207.29	203.19	204.71	197.59	202.47	209.5	203.4	204.37	209.65	204.19	209.06	208.52	203.05	201.61	205.18	206.39	202.54	204.72	197.3	204.77	206.41	208.85	205.2	206.15	196.68	202.63	199.64	202.33	201.8	203.4	202.93	207.51	205.27	207.82	201.98	212	198.24	205.39	206.46	208.48	201.05
208.46	210.53	212.92	205.62	206.62	207.8	210.96	205.32	201.75	209.61	209.99	207.56	204.69	209.29	204.42	205.17	204.84	213.56	206.45	211.48	203.03	209.15	211.12	210.45	202.61	211.37	207.17	210.13	204.74	204.85	206.42	206.99	206.67	208.2	215.4	210.22	206.49	204.97	210.63	209.7	205.01	205.46	206.56	207.6	210.28	208.98	210.15	206.27	201.11	209.74
214.57	212.21	208.72	208.02	211.17	204.3	209.05	205.84	204.85	206.93	206.85	204.03	208.53	209.51	207.13	212.65	200.22	206.71	208.29	210.94	209.09	208.96	208.07	209.92	211.03	207.8	205.16	206.45	204.82	202.49	214.88	204.89	202.58	202.94	207.45	209.65	213.62	210.31	216.31	207.65	204.17	202.92	211.82	213.01	207.92	208.58	198.73	209.56	214.57	207.99
201.22	206.58	204.63	201.14	198.87	204.62	202.15	199.02	205.98	205.54	203.16	206.61	202.6	205.56	208.11	198.5	209.96	200.51	204.64	203.68	203.4	200.59	202.66	207.43	200.82	201	204.13	201.07	207.5	205.28	208.69	200.48	210.52	209.67	204.89	206.14	204.95	196.62	206.96	200.83	200.05	202.71	198.38	203.48	207.82	206.65	201.76	204.23	205.41	203.68
206.19	207.02	199.96	203.99	198.61	199.85	202.99	202.49	196.23	201.19	201.66	197.46	200.27	202.43	201.61	202.09	198.3	202.3	204.36	203.92	204.97	203.41	204.62	207.81	201.57	204.9	203.12	197.97	205.54	201.29	212.49	203.66	201.12	204	200.47	199.71	204.79	208.57	203.65	201.28	204.47	207.58	201.09	199.2	202.01	201.14	202.86	205.74	205.12	199.52
199.29	199.44	194.37	199.32	205.78	204.78	202.89	197.73	207.09	193.1	196.98	202.33	197.12	202.51	194.76	206.4	198.96	200.21	196.51	199.42	197.07	204.5	196.85	197.76	191.86	204.81	199.91	198.27	202.87	197.2	202.15	207.87	194.05	199.53	205.62	193.97	199.14	198.96	205.06	202.9	200.75	199.36	198.55	200.24	192.15	199.29	200.09	202.66	196.03	201.68
210.71	209.82	208.62	214.53	204.02	205.3	207.39	210.05	209.96	207.9	203.57	206.63	210.78	209.28	207.89	208.76	208.86	206.95	210.11	204.65	209.96	204.74	210.49	206.86	205.19	206.79	210.59	206.24	199.37	208.89	205.74	204.59	205.91	206.36	202.44	208.01	209.58	205.98	201.42	211.43	204.58	204.18	212.68	212.05	206.74	208.94	213.23	204.64	203.71	206.69
209.47	214.35	203.88	202.93	205.35	208.79	213.38	214.07	213.96	210.11	204.73	210.97	206.11	207.89	207.26	214.65	214.24	214.47	212.35	209.88	207.67	208.77	213.6	214.33	209.88	210.19	206.07	207.81	205.83	213.6	212.78	208.57	207.37	209.51	211.82	202.85	209.55	208.66	214.89	206.09	215.27	210.9	209.44	211.94	207.8	211.97	209.19	209.93	204.47	214.53
203.47	203.83	205.47	202.96	198.21	202.4	209.56	196.75	195.88	195.3	201.83	195.05	199.34	199.02	196.68	202.99	200.36	200.88	197.85	197.71	200.07	211.76	206.73	197.38	197.7	200.44	193.06	203.34	198.6	202.04	203.97	202.23	202.68	202.02	199.13	199.41	198.39	203.24	206.24	201.91	201.44	203.79	200.5	202.42	196.3	193.12	200.21	196.91	204.78	200.68
210.03	203	208.05	199.68	208.39	206.68	204.24	204.87	204.9	209.82	210.77	204.8	198.77	203.99	203.66	207.67	211.43	210.88	208.57	212.48	207.63	209.4	202.57	205.85	212.95	201.94	209.89	207.91	203.43	209.65	205.26	212.34	206.77	212.03	213.03	207.72	200.28	211.65	207.21	203.17	206.09	211.16	205.1	207.46	202.91	212.18	202.86	204.34	201.03	207.27
211.93	212.15	208.76	209.64	216.51	208.58	214.82	215.77	206.49	210.99	218.01	211.19	211.7	213.83	216.52	213.04	209.08	215.2	216.62	214.58	216.06	215.46	209.88	209.54	208.45	215.35	211.47	219.49	212.62	214.55	207.86	216.7	218.98	218.03	211.74	211.03	206.01	213.08	213.09	211.18	216.9	204.94	212.94	216.91	213.63	209.48	211.67	212.55	210.61	211.07
209.4	213.29	204.39	209.06	206.18	214.15	204.66	208.36	209.61	211.63	211.11	213.04	207.77	217.12	201.06	201.44	206.87	204.93	211.44	213.24	208.41	207.49	207.66	211.75	211.85	206.13	208.59	203.84	212.61	207.31	201.35	211.13	210.15	207.55	208.44	200.91	214.26	208.44	212.78	210.72	211.29	209.79	208.7	211.62	203.83	211.1	212.74	209.09	211.73	218.4
217.71	217.53	213.67	219.52	217.62	216.91	214.57	216.48	221.95	212.21	220.85	216.52	221.29	213.03	218.78	217.69	217.78	216.48	215.33	220.91	214.8	217.59	216.49	219.67	214.89	214.46	213.59	218.68	209.9	213.14	217.34	221.27	216.48	220.71	220.26	219.28	224.74	216.46	218.72	215.21	220.27	214.74	220.62	212.91	217.98	214.16	217.74	216.88	222.44	209.57
211	214.3	211.91	208.92	207.65	209.2	216.47	212.53	215.8	212.29	212.25	212.55	216.68	212.25	207.69	208	222.19	209.73	215.56	207.86	209.09	213.63	212.48	216.07	202.42	208.97	208.4	210.6	217.18	212.4	213.28	215.96	217.28	214.93	209.84	207.17	216.66	215.27	212.32	214.42	220.54	212.28	214.88	215.1	213.74	206.89	210.41	211.29	212.93	214.67
209.98	208.6	207.39	207.36	211.58	211.1	206.72	212.73	214.5	209.65	210.67	208.69	203.63	213.98	208.38	212.03	210.5	205.91	214.02	210.8	201.05	206.3	212.46	211.57	212.7	208.55	210.1	205.46	206.23	205.76	211.72	210.14	217	211.1	212.71	207.97	210.84	206.41	205.62	204.17	214.8	207.59	211.87	213.66	210.2	203.31	209.68	203.19	209.36	210.08
207.69	207.77	203.4	210.47	208.99	214.21	208.24	203.97	211.39	199.56	206.08	207.2	211.26	208.98	207.99	208.94	209.95	208.84	212.19	207.59	209.05	202.34	207.57	201.6	208.6	212.48	213.38	207.96	212.41	202.75	201.7	204.95	207.75	214.8	205.35	208.89	206.66	204.05	208.51	213.34	208.64	209.12	201.86	210.76	218.43	203.31	209.13	206.07	205.04	212.26
203.79	204.13	204.68	199.75	191.91	207.3	198.54	203.54	200.67	205.2	202.73	208.17	205.95	199.63	203.5	201.32	201.23	204.39	201.44	203.01	203.56	200.1	203.28	202.37	204.37	211.23	196.75	204.43	210.07	201.51	201.09	200.98	208.98	204.31	207.06	205.82	206.43	208.02	207.66	199.99	206.37	204.61	207	202.37	198.16	202.06	202.52	211.9	201.87	200.02
208.27	207.14	208.55	213.22	211.69	213.79	208.22	213.43	209.91	211.84	211.2	215.12	215.22	208.64	208.52	210.36	209.66	216.15	219.17	208.73	218.61	215.55	216.65	213.45	211.63	214.13	209.79	210.01	206.46	209.04	208.68	207.85	207.49	213.97	216.05	213.25	214.4	212.07	215.5	203.84	211.62	217	214.98	211.08	211.12	207.47	215.28	215.97	211.89	214.92
199.95	197.8	194.21	198.28	198.3	196.97	201.69	196.68	201.36	203.33	199.58	195.58	190.73	196.67	200.72	206.58	202.98	194.71	199.02	200.74	200.18	193.1	194.72	194.28	200.49	199.52	197.71	200.87	199.43	200.13	201.12	203.73	198.27	199.23	196.69	204.96	208.35	200.73	197	194.16	196.85	202.52	197.74	204.13	196.11	205.7	196.01	195.58	195.21	202.05
200.95	203.35	206.22	204.56	205.64	201.48	204.46	196.39	198.2	205.08	200.21	200.05	208.26	203.44	196.43	195.93	197.38	202.59	204.33	204.02	201.85	209.55	208.28	202.28	204.75	198.56	199.1	200.88	201.79	199.41	207.03	209.66	196.17	199.51	199.96	203.37	200.85	206.51	201.78	205.22	200.46	208.76	202.74	202.37	206.64	206.02	204.82	199.83	203.6	195.89
216.43	216.59	204.77	210.45	214.68	211.26	210.8	212.66	212.36	209.01	220.46	208.14	209.84	212.66	216.76	206	216.15	211.14	215.86	213.45	207.84	209.84	207.72	212.94	206.55	206.87	213.4	209.53	210.18	213.19	217.82	214.42	211.81	210.33	219.12	216.99	214.36	216.69	212.94	211.65	209.47	211.39	210.02	212.24	217.52	216.36	213.29	212.87	208.18	212.15
199.04	196.21	196.64	195.16	197.68	203.7	196.61	202.51	204.61	200.25	203.27	198.45	199.11	198.9	197.48	198.44	198.56	204.17	203.01	202.57	197.63	191.68	196.46	197.11	198.01	193.76	197.4	202.36	195.93	197.84	197.87	201.47	199.92	199.18	197.72	198.7	203.35	199.9	199.77	198.36	208.76	197.28	201.06	204.64	202.03	207.26	203.62	198.03	208.04	192.96
217.46	209.13	206.5	208.64	207.53	209.22	206.4	208.5	212.86	206.3	201.24	208.39	206.06	204.56	206.52	206.9	210.46	215.04	203.74	203.89	207.86	206.15	204.76	203.37	219.66	212.95	207.9	206.83	213.79	204.52	207.18	205.71	208.14	204.15	205.89	209.07	211.2	206.12	213.31	208.49	207.88	209.96	203.46	207.89	209.28	205.69	200.93	206.98	210.61	206.99
208.82	216.45	210.64	210.27	215.47	215.44	215.49	218.18	207.7	215.8	208.64	213.39	213.2	211.47	214.93	212.11	218.81	206.51	211.57	211.97	214.03	210.31	214.58	221.24	214.06	216.69	210.22	214.15	205.53	216.91	215.05	207.13	213.05	212.55	212.1	213.79	204.02	205.25	210.04	211.26	220.28	215.97	207.91	212.16	211.77	214.3	214.1	209.3	215.49	218.14
214.52	208.52	210.87	213.15	208.08	205.16	206.37	212.07	203.07	203.83	210.07	213.16	204.2	206.21	203.34	207.54	212.02	208.45	211.93	211.01	206.22	206.7	206.62	206.52	203.19	209.73	206.81	208.04	206.13	210.02	205.34	206.17	207.37	203.84	205.79	209.36	209.57	205.9	202.15	203.23	209.55	208.01	208.03	205.44	207.1	207.34	212.19	207.33	210.05	204.56
215.75	205.35	211.74	209.17	214.94	207.51	210.12	215.74	212.76	215.97	215.24	214.63	207.69	214.6	209.22	211.46	213.64	209.37	208.44	215.08	210.19	217.39	219.09	210.89	210.35	215.42	201.54	215.84	211.81	213.66	212.3	208.81	213.94	211.47	209.71	212.5	216.61	210.08	215.59	211	213.67	210.22	209.75	202.9	213.23	212.3	203.59	206.99	210.56	213.53
201.57	199.73	199.91	206.35	196.27	197.68	200.21	203.55	205.69	197.67	198.36	197.41	202.23	194.92	201.05	206.05	199.55	195.52	202.71	197.73	192.72	192.74	203.3	196.54	199.67	199.71	195.73	202.85	199.07	198.35	203.85	191.58	193.7	200.22	201.26	194.11	205.88	203.44	197.68	197.22	202.4	200.8	197.59	194.21	198.59	197.72	198.18	213.39	197.53	200.69
209.56	201.54	207.43	203.13	209.92	205.2	205.15	209.18	204.61	213.11	212.24	207.49	210.88	203.78	210.93	205.23	204.59	208.88	210.29	205.37	205.09	206.91	210.07	210.64	204.88	201.42	214.9	203.43	214.17	209.08	211.26	211.25	207.14	209.02	205.92	205.71	210.81	209.64	204.85	203.79	202.91	205.78	205.27	207.42	208.43	208.37	213.97	209.18	205.57	202.8
207.92	209.74	201.71	208.31	208.03	205.64	211.57	208.51	203.34	204.67	209.11	209.98	205.09	208.8	209.4	206.16	207.22	214.05	206.31	208.13	211.27	209.31	205.23	204.4	208.91	208.79	209.94	207.52	205.31	209.99	217.25	205.14	204.81	209.01	200.47	205.7	201.48	204.47	200.07	200.57	205.09	209.15	206.08	206.86	205.04	210.99	207.39	210.35	212.31	208.03
208.42	204.69	203.83	206.12	211.19	200.4	201.07	210.39	206.45	205.39	209.32	201.94	210.32	201.28	208.18	205.48	208.94	203.82	206.81	210.69	207.33	201.53	205.54	203.86	204.62	203.65	204.49	204.21	201.91	205.83	202.8	201.9	202.5	212.89	208.86	208.1	200.35	206.49	208.53	209.06	205.77	199.68	206.9	205.06	209.1	201.58	210.47	206.41	205.43	205.09
200.79	207.8	200.92	215.25	207.87	207.11	203.85	207.72	211.36	206.2	203.17	208.05	209.93	203.34	209.75	209.42	204.07	205.65	208.74	209.46	212.64	207.57	208.54	202.98	210.68	197.21	205.52	214.23	209.14	211.1	210.79	208.88	209.08	206.78	207.43	206.5	205.07	207.36	210.97	209.6	205.18	200.62	210.53	204.48	203.96	202.53	203.02	208.14	205.52	208.25
207.64	212.5	209.86	202.82	213.36	210.75	208.48	205.89	204.2	205.56	207.66	201.82	206.93	206.01	216.21	210.55	202.17	203.78	207.32	210.56	209.93	203.6	211.01	212.07	214.67	204.69	214.63	206.13	207.8	211.48	208.64	207.04	209.71	212.62	210.39	210.64	213.7	204.25	209.12	206.61	213.07	207.9	205.16	204.7	204.97	204.83	205.12	208.74	212.5	206.89
212.88	204.41	214.14	211.65	206.8	210	208.07	208.13	209.87	209.86	207.28	213.44	208.6	202.81	204.89	214.6	212.87	210.46	208.77	211.42	209.29	206.11	207.69	204.19	208.62	208.21	207.31	213.87	207.5	206.07	210.5	205.04	210.19	209.35	210.39	211.06	208.54	209.7	207.48	206.9	213.49	212.41	207.47	209.52	211.38	204.87	210.93	213.88	210.33	204.91
197.48	197.69	203.8	201.74	199.6	203.26	203.33	201.95	198.93	201.74	196.49	194.74	201.65	200.97	207.64	198.44	204.54	199.04	203.93	199.6	201.1	202.6	201.84	201.06	203.52	199.54	202.03	205.7	196.23	200.18	199.35	200.53	203.18	205.08	204.65	203.8	200.21	197.19	202.53	202.72	201.96	201.3	200.95	200.3	198.25	204.05	202.99	201.71	200.21	201.31
203.39	205.88	205.84	202.84	199.54	209.85	204.49	202.71	204.18	202.9	199.94	203.63	202	202.48	199.4	204.8	200.69	196.5	199.57	203.78	206.69	200.52	200.33	198.08	199.94	207.07	201.97	195.7	205.97	203.09	200.96	196.9	202.32	205.33	208	203.63	205.21	209.21	207.71	202.44	207.02	197.74	203.64	201.12	206.57	200.62	199.49	202.38	202.93	207.99
211.93	211.08	209.4	212.09	209.14	210.63	208.02	209	211.53	208.63	208.78	204.94	216.5	210.68	205.8	201.36	212.9	206.03	206.71	209.05	212.67	208.18	209.85	208.23	210.69	210.82	210.91	207.18	212.72	206.08	200.7	208.29	205.62	206.73	212.62	205.24	210.62	212.98	207.61	209.07	203.8	216.05	213.52	210.52	210.51	211.17	204.23	204.85	211.59	212.97
213.98	211.95	213.57	211.51	214.97	205.38	210.69	224.36	205.6	209.33	215.12	218.05	209.25	212.02	210.03	207.79	209.91	217.93	216.38	213.28	212.99	208	207.33	204.52	209.07	211.67	215.59	212.53	209.77	205.72	213.39	211	216.98	218.65	211.55	213.59	208.73	209.36	211.42	212.19	213.41	210.96	214.37	220.24	217.34	210.01	208.24	209.99	207.58	208.45
189.97	196.53	195.65	195.28	196.35	194.96	199.71	197.16	196.54	201.5	190.96	194.34	191.45	199.29	197.84	192.5	196.34	194.55	192.21	198.72	194.14	199.43	197.82	191.87	195	194.09	198.35	196.91	191.71	194.8	192.09	192.36	199.85	198.05	198.68	192.06	195.47	191.22	200.89	199.09	197.81	193.71	194.1	194.21	197.27	196.63	192.54	190.6	189.76	193.27
210.37	204.45	211.03	203.02	203.65	205.32	217.59	212.25	210.47	211.26	207.85	209.8	212.28	208.03	205.42	209.27	206.47	211.12	210.59	210.71	210.93	208.14	210.56	209.69	206.35	207.32	211.39	213.88	210.95	210.17	211.38	209.21	205.03	209.34	199.71	205.5	209.3	209.85	207.99	207.51	204.29	204.17	210.02	209.19	204.14	204.52	205.61	204.38	212.33	213.71
208.14	209.54	211.78	208.54	211.86	215	210.89	206.12	214.91	209.92	208.4	214.64	213.04	214.94	213.85	209.87	212.85	211.7	215.86	218.17	211.45	210.76	219.87	213.53	214.12	216.06	216.56	206.9	212.75	213.73	219.35	215.68	210.44	216.73	208.41	214.02	212.32	212.26	210.65	211.59	219.2	213.28	213.27	207.49	211.13	214.46	215.87	217.4	212.86	212.75
202.66	208.13	206.46	208.92	208.42	210.23	207.92	207.68	207.74	205.05	210.43	213.79	202.52	206.64	206.32	209.85	206.06	205.36	202.7	207.43	211.16	208.96	208.09	206.8	207.91	205.53	211.09	204.82	205	212.26	208.36	208.07	207.17	203.35	210.52	206.03	210.72	203.15	206.97	208.6	210.98	215.63	210.27	211.72	209.41	216.54	213.3	211.56	214.98	212.28
198	198.42	197.2	199.25	197.85	193.18	202.85	196.8	204.02	197.83	200.84	211.77	196.68	199.1	201.14	195.8	205.1	197.84	194.22	193.23	194.57	202.78	198.32	200.44	198.53	199.99	201.93	203.83	200.18	199.39	202.01	189.52	195.71	196.2	199.87	200.51	201.14	196.41	195.16	205.08	203.85	201.14	199	198.18	195.74	202.38	203.38	201.89	201.17	198.01
206.27	204.12	210.72	209.69	215.2	205.24	203.05	208.2	212.81	208.64	209.51	207.6	211.42	206	211.48	211.73	202.87	205.94	217.43	206.11	216.01	216.47	208.32	208.82	206.43	208.01	205.74	214.2	210.31	208.32	206.21	205.22	212.94	206.75	209.96	206.07	205.69	212.29	204.38	205.54	205	204	211.58	209.02	210.4	208.87	203.52	204.67	202.61	205.48
197.93	205.98	205.69	205.7	197.62	196.05	208.21	199.49	206.05	204.26	212.23	205.68	206.06	196.34	208.22	202.3	201.88	204	196.96	203.2	201.1	201.86	204.4	201.77	199.87	201.38	201.46	199.28	200.99	207.88	199.3	205.88	207.81	205.18	205.15	206.82	204.33	202.34	203.82	208.14	206.36	210.14	202.38	198.59	205.49	201.2	199.87	199.83	204.91	197.76
210.46	205.28	209.61	208.92	202.65	209.42	213.59	212.85	209.81	209.94	208.25	205.97	210.94	203.55	204.98	210.72	205.28	210.56	202.92	201.45	206.47	209.1	203.18	208.05	207.25	213.79	206.61	203.75	204.65	215.12	210.17	208.6	213.73	212.15	204.62	207.31	209.09	211.25	213.9	209.89	210.88	207.17	213.79	212.18	215	209.73	211.02	207.74	213.54	210.52
207.11	211.92	216.65	216.16	208.54	208.02	210.43	216.34	218.4	215.82	214.8	209.73	209.52	215.48	216.13	211.86	216.64	207.5	213.27	215.93	211.09	209.91	210.26	216.68	212.58	219.78	211.72	214.32	214.13	213.28	209.98	211.38	211.53	216.1	211.65	214.65	209.03	213.58	216.7	206.34	211.4	210.9	213.18	213.43	215.67	212.67	213.58	216.62	206.4	212.35
210.04	210.77	215.43	213.05	214.29	209.17	213.95	216.9	211.58	211.7	212.68	215.48	214.34	207.73	205.22	211.59	221.58	215.4	218.29	215.04	210.83	215.5	207.72	210.26	212.07	209.83	213.43	211.21	212.99	208.89	211.94	207.51	208.25	214.01	211.56	207.92	210.53	211.8	210.87	215.31	210.44	214	211.95	215.99	216.85	212.49	211.65	215.14	208.78	207.29
211.55	205.07	213.1	208.62	218.98	210.18	212.85	211.98	213.27	217.78	216.54	213.12	210.24	217.2	207.25	214.97	217.91	205.73	216.94	216.55	205.41	211.43	214.29	213.41	206.22	213.07	209.54	210.9	216.71	219.05	210.98	219.82	216.19	212.5	207.04	204.86	206.71	212.25	221.52	217.78	215.58	209.01	207.27	216.43	210.83	218.21	210.1	211.13	208.82	214.65
211.67	206.69	208.4	211.01	204.58	211.76	212.49	208.85	210.87	205.55	210.5	212.63	211.2	218.07	214.35	206.8	212.73	209.14	207.05	210.15	211.68	210.71	220.8	209.54	210.82	216.72	213.22	207.19	219.51	208.63	206.08	208.86	214.73	213.72	207.87	214.33	211.9	214.53	214.86	213.77	217.25	212.06	208.9	210.99	216.9	215.77	208.89	213.88	210.48	209.06
206.45	207.96	198.76	200.45	200.69	201.94	206.26	200.05	198.67	197.26	205.79	198.92	203.78	205.11	206.22	199.8	209.27	197.9	208.13	201.92	199.08	215.66	199.68	205.43	198.79	209.67	200.58	205.74	199.23	205.81	203.13	203.36	200.99	207.51	201.8	196.85	200.48	202.58	207.61	204.83	197.37	206.22	201.4	205.04	206.59	201.01	200.34	202.99	198.09	204.29
210.27	214.61	207.41	211.74	211.78	215.93	207.91	210.51	214.95	211.91	206.67	209.33	208.28	214.7	210.49	214.75	206.51	210.18	215.8	214.3	214.1	210.7	206.98	213.12	210.5	212.86	214.31	210	211.55	211.1	211.02	217.6	206.53	213.42	215.02	204.15	213.08	211.54	205.45	214.26	210.21	222.85	206.44	213.3	214.1	208.11	209.79	210.41	214.67	210.98
206.07	207.67	208.71	210.23	210.87	208.81	212.51	211.46	211.57	204.96	204.44	206.13	205.52	211.21	209.87	209.48	205.3	206.28	213.12	206.95	208.23	205.63	211.43	212.05	204.86	207.19	209.14	207.21	208.3	206.16	208.23	205.41	205.3	210.3	206.94	206.55	214.86	209.36	207.08	202.27	204.63	216.78	209.93	205.67	208.7	208.27	214.28	206.38	207.68	210
207.37	207.61	205.39	206.09	206.63	198.62	200.31	201.93	202.15	208.59	200.73	203.52	204.04	202.06	200.36	205.34	201.68	203.59	199.11	204.48	209.66	207.05	207	207.69	206.06	205.29	202.23	211.22	202.32	204.72	211.78	205.71	204.6	209.59	208.28	209.24	207.58	210.5	204.91	209.81	211.94	206.72	204.23	206.86	205.85	206.02	201.16	214.73	204.52	202.42
210.72	208.87	213.98	210.59	209.09	209.95	206.03	208.9	212.51	203.98	202.51	208.5	208.41	208.72	208.13	203.23	208.67	213.26	208.07	209.77	211.84	208.67	204.45	208.98	205.28	208.24	207.62	206.66	202.2	204.37	204.63	207.82	203.74	212.4	207.51	205.56	207.57	206.67	210.2	209.61	203.7	212.27	204.28	209.05	209.58	216.62	208.82	206.43	207.67	198.85
206.96	214.56	205.75	198.71	209.19	205.04	207.38	211.3	205.11	207.18	211.55	209.06	207.79	210.12	207.24	211.92	202.64	206.42	211.9	210.04	208.48	210.01	207.27	203.85	212.98	211.93	203.52	213.58	204.98	215.84	208.99	206.92	208.63	209.41	208.2	208.22	207.76	210.6	212.23	217.27	208.49	210.94	206.02	210.16	213	199.23	210.04	209.83	211.49	210.94
203.65	206.28	214.86	205.67	200.57	213.06	209.57	212.46	208.88	202.73	203.47	206.36	212.34	211.17	199.44	207.41	209.89	210.07	204.79	205.3	210.31	208.36	206.15	203.37	206.47	208.84	205.03	211.94	215.08	205.98	204.04	203.61	201.53	207.65	206.07	202	204.88	209.97	204.23	203.63	207.81	197.14	207.36	208.24	212.89	210.11	213.17	207.83	210.69	208.15
209.76	207.35	213.04	209.8	207.46	212.61	211.97	210.76	207.17	211.21	211.87	212.18	217.23	204.21	210.22	209.39	211.94	205.55	205.71	215.06	205.17	209.38	212.44	206.22	202.34	206.91	214.68	217.66	209.91	211.5	208.52	212.88	211.37	208.84	212.44	207.77	206.13	208.76	206.39	205.46	204.72	213.01	216.72	204.92	214.88	213.05	211.5	201.69	209.76	212.25
213.51	222.98	216.49	217.04	225.24	211.74	209.06	217.2	221.03	217.62	214.99	211.9	219.74	216.32	218.8	219.75	213.63	220.43	214.47	213.06	217.26	214.5	224.13	220.84	218.64	221.55	221.41	216.73	216.55	216.01	208.53	219.81	223.41	220.21	214.07	220.2	216.65	216.19	214.91	216.61	212.43	215.6	214.53	214.63	219.57	210.57	217.9	213.15	219.65	221.11
215.74	211.42	211.82	216.82	218.62	220.78	214.86	220.24	216.05	226.62	218.09	212.23	221.56	210.12	222.81	214.14	216.86	221.46	220.37	216.22	217.94	217.12	212.37	214.21	219.87	219.29	215.45	218.33	212.34	220.53	216.18	219.66	219.47	216.47	217.45	225.15	226.42	214.37	217.98	217.12	224.88	222.04	217.43	224.02	221.29	219.74	212.1	219.2	220.9	215.98
212.26	218.08	220.21	214.95	219.74	219.06	215.31	218.15	219.14	216.01	217.72	216.18	218.46	219.02	214.08	214.98	213.47	216.7	218.02	214.24	214.33	212.36	213.51	216.55	216.67	219.01	217.83	216.8	215.44	220.59	213.83	220.71	207.56	213.22	214.59	220.19	217.69	219.67	217.22	213.9	213.32	213.78	219.83	220.1	217.09	209.85	216.51	218.23	213.45	217.48
202.37	204.43	204.02	205.65	207.34	207.06	210.59	209.19	199.19	204.01	207.1	208.51	202.38	202.59	202.97	196.55	205.51	206.54	207.98	202.47	205.3	201.72	199.49	200.93	197.53	205.8	206.91	200.84	203.55	204.74	203.49	205.64	203.93	199.44	201.43	198.55	205.09	205.76	203.3	203.4	204.36	199.86	207.8	208.14	201.4	204.64	213.4	201.16	201.56	203.38
212.14	206.75	211.8	213.65	211.72	206.38	211.67	216.15	208.39	219.65	205.44	211.85	215.83	211.72	212.1	207.96	212.97	213.9	217.5	211	210.5	216.05	205.72	213.75	212.8	208.96	215.71	204.76	214.53	211.25	214.07	209.93	211.89	219.83	218.92	212.15	214.67	214.99	210.03	212.46	209.06	208.59	212.31	212.78	213.54	213.5	211.15	211.55	204.71	214.44
211.89	216.48	208.98	214.11	211.69	214.81	212	218.87	215.02	216.54	212.11	213.3	211.14	211.72	214.04	212.63	211.57	206.02	210.19	211.08	213.51	207.47	209.11	215.68	213.45	215.08	209.73	214.42	212.52	207.86	208.82	215.15	212.2	210.03	207.7	208.87	211.48	211.17	216.14	205.11	212.98	212.02	210.81	217.55	213.29	212.61	212.03	214.24	215.25	206.46
203.42	210.07	213.85	207.87	210.63	209.5	213.22	207.85	208.69	209.06	203.18	209.46	209.13	205.54	211.25	214.71	208.26	213.13	212.44	210.67	208.1	211.76	206.22	206.33	209.38	213.15	210.25	211.75	211.7	211.2	209.18	205.94	200.78	213.44	206.58	204.28	208.83	199.48	206.08	202	205.69	208.26	209.76	207.81	208.35	207.29	208.64	214.61	213.62	213.88
205.25	199.31	202.93	201.74	202.31	203.91	201.25	207.9	197.58	203.25	202.83	203.61	204.07	198.25	197.77	205.39	204.37	204.63	203.23	202.41	197.41	210.61	207.36	202.51	200.35	201.22	199.28	200.75	200.38	196.93	196.25	201.32	200.82	205.23	205.02	201.56	202.33	202.57	198.79	201.12	201.39	202.42	202.88	199.54	210	200.44	206.01	196.64	208.75	208.48
203.67	200.72	201.96	199.71	198.91	199.91	196.7	198.46	201.78	199.25	197.31	199.53	201.19	202.11	204.06	197.31	194.87	197.52	192.41	204.05	197.24	206.54	204.7	206.65	203.43	194.93	196.49	203.68	197.95	199.19	198.16	199.4	197.31	201.02	197.75	204.37	205.68	200.46	193.45	196.65	197.47	191.34	199.81	189.38	200.24	205.8	200.94	192.33	197.89	195.47
211.99	206.85	210.25	206.21	203.32	205.86	205.71	200.7	209.34	207.3	204.42	214.02	209.97	209.45	208.92	204.9	204.18	212.83	209.54	210.38	204.16	212.49	207.17	211.2	208.54	210.4	201.84	209.63	213.74	205.76	208.25	208.86	208.65	205.86	212.99	210.6	207.73	211.38	207.47	206.8	202.37	202.47	210.81	207.91	200.25	205.64	211.97	208.72	208.48	204.05
201.5	205.75	207.12	208.17	208.11	198.92	207.02	205.46	203.55	205.55	211.32	206.58	198.12	204.44	200.72	200.79	201.86	201.72	206.96	207.82	203.17	207.82	203.87	204.38	202.92	203.55	204.82	209.01	203.39	198.8	203.31	204.58	205.19	204.18	204.97	209.11	200.97	199.58	200.71	209.83	204.21	207.54	204.72	197.17	206.05	201.67	203.15	201.1	205.39	209.59
211.44	215.61	216.52	219.81	219.41	222.92	214.31	213.86	218.41	204.56	217	209.5	216.21	212.39	206.92	212.07	216.57	218.32	221.93	211.9	214.18	218.18	217.65	215.48	219.03	212.33	207.95	212.18	208.87	213.69	218.17	208.56	209.64	219.19	217.68	211.57	212.28	209.34	209.5	211.24	215.64	216.19	215.65	211.23	206.56	215.79	212.47	213.38	217.36	214.85
210.15	206.92	208.83	202.22	213.93	203.8	208.59	202.58	207.94	212.51	212.09	212.09	207.28	209.33	205.15	209.09	203.64	213.16	212.33	212.08	207.68	205.72	202.27	209.87	205.29	203.97	209.17	214.84	209.07	213.63	205.22	209.22	205.51	204.92	201.94	214.2	205.48	211.14	211.9	204.14	207.08	211.55	203.99	210.79	208.08	210.69	209.24	214.89	206.43	213.35
215.95	214.3	211.71	205.61	210.55	218.24	209.6	208.59	211.66	203.44	208.5	211.84	218.99	213.23	215.93	205.39	214.66	206.09	210.07	205.63	203.4	213.83	212.23	210.98	208.46	201.53	203.59	210.26	208.18	207.48	209.85	215.3	214.15	215.55	210.68	211.48	221.87	206.26	208.1	206.85	211.55	215.08	211.72	207.07	215.87	211.73	210.86	206.03	213.46	217.15
216.3	212.02	204.68	212.24	212.19	213.77	216.43	217.53	215.29	210.62	208.84	207.47	214.47	213.47	209.53	215.78	211.49	214.42	212.33	207.99	211.63	211.09	207.89	213.2	216.99	214.66	216.79	211.54	214	208.29	203.61	216.47	207.73	210.32	208.13	209.27	210.61	211.65	216.69	213.76	211.99	211.62	213.68	211.48	210.97	211.67	214.04	212.81	205.58	209.9
215.7	212.77	217.06	214.09	218.23	217.23	213.85	218.03	211.85	218.81	217.35	217.55	215.11	213.78	216.01	219.06	223.68	215.8	218.07	215.8	218.26	216.72	219.79	217.2	215.14	213.28	218.05	222.04	222.9	217.66	219.19	224.96	222.34	220.14	218.4	219.46	217.57	213.77	220.21	215.1	214.21	219.98	218.96	219.3	219.01	217.41	215.18	219.38	221.37	218.87
195.35	193.08	193.37	198.27	193.96	194.16	192.9	198.86	194.76	190.05	198.83	195.13	196.71	196.26	190.69	198.62	192.74	194.72	192.87	188.73	195.88	196.33	191.76	196.33	191.03	188.83	198.08	194.82	194.28	197.1	193.14	196.92	198.86	188.34	200.29	195.21	191.72	189.55	188.75	193.91	195.48	191.56	189.78	197.9	197.26	196.05	191.2	197.26	193.73	193.67
195.69	205.43	201.47	202.94	200.51	210.88	203.73	195.89	201.93	203.58	201.5	205.48	199.04	205.71	198.3	205.47	207.08	208.32	201.54	210.39	204.25	204.25	201.63	206.94	199.49	204.23	197.88	200.98	199.4	195.69	202.52	200.74	202.25	199.88	200.97	202.47	209.11	203.8	196.59	204.77	203.84	202.51	204.78	193.58	198.2	196.81	203.24	201.91	209.91	205.16
210.73	206.22	207.82	205.16	201.36	210.98	204.34	210.29	212.24	206.21	214.76	203.53	211.26	216.89	208.34	205.01	202.91	208.36	211.01	209.65	201.82	212.53	218.53	213.87	210.88	208.31	206.23	208.81	210.12	204.7	207.72	215.8	204.67	214.35	203.58	202.57	208.47	207.31	210.33	204.62	207.43	209.67	204.88	206.08	217.45	208.71	212.74	207.58	209.95	214.25
197.17	190.88	195.66	191.79	197.16	191.75	196.41	196.41	195.32	196.19	191.68	192.65	197.6	191.59	190.75	194.35	197.31	188.35	193.35	194.29	187.91	189.99	189.84	199.58	193.31	194.79	195.56	195.04	195.84	189.9	191.71	197.65	196.49	196.81	196.29	195.52	196.41	193.77	197.34	193.74	194.2	187.22	190.74	192.89	192.05	194.96	190.26	191.51	189.16	196.67
209.6	209.84	207.29	205.71	209.8	209.76	209.97	206.48	203.9	198.81	205.01	205.23	209.35	209.21	205.4	205.33	207.47	208.46	213.02	206.78	204.37	208.94	207.94	215.26	206.52	202.94	210.12	209.07	211.73	212.02	213.69	205.44	208.32	211.47	211.02	208.7	205.4	206.25	207.34	207.69	211.02	202.91	206.98	208.26	208.56	208.82	206.47	210.01	214.15	218.16
201.88	204.88	198.17	204.15	201.01	209.97	200.11	204.9	203.43	198.18	202.86	209.59	203.67	207.23	205.52	208.45	208.12	192.95	199.17	204.84	201.21	203.97	205.46	208.7	200.27	206.21	204.65	200.85	209.47	206.7	207.81	199.61	204.28	197.13	207.14	211.58	204.69	204.32	198.58	202.3	201.29	204.93	203.45	205.09	202.84	205.65	210.69	201.13	206.04	206.95
212.81	211.59	209.71	209.73	206.1	207.6	205.89	211.52	203.91	211.85	204.35	208.85	209.64	212.16	213.76	213.77	214.69	206.32	207.5	208.75	205.49	209.28	214.58	210.57	213.99	210.42	206.45	206.28	203.97	207.54	206.16	203.38	207.92	207.62	210.9	205.07	205.11	211.44	211.7	205.3	209.58	203.09	208.64	204.66	209.73	207.5	206.01	204.7	212.91	209.06
205.2	213.23	205.81	212.44	208.13	210.66	214.77	213.78	207.83	204.95	208.29	200.93	204.07	213.29	199.74	211.11	210.2	212.18	211.07	208.67	207.68	212.87	210.39	204.73	208.88	214.6	211.26	208.66	211	203.61	215.68	213.91	205	211.11	205.41	210.34	209.23	211.25	216.02	201.27	208.51	206.02	212.87	213.72	202.73	209.43	201.28	209.87	207.55	209.17
199.55	203.27	203.89	202.22	201.88	202.06	201.97	206.39	202.98	203.53	204.37	201.81	204.52	206.35	208.81	210	201.99	207.5	203.13	204.91	202.43	200.7	204.03	206.23	204.77	204.7	201.56	200.86	200.64	202.55	200.38	206.94	209.59	208.2	206.95	202.96	202.35	205.58	198.35	203.62	208.82	200.79	199.48	204.42	204.18	204.11	202.04	205.86	202.06	201.86
214.81	210.54	210.36	214.83	212.87	208.33	204.55	209.72	210.68	211.08	215.01	206.71	201.21	209.18	201.84	213.45	207.96	208.42	208.62	210.92	216.2	203.65	216.04	205.29	206.36	204.41	215.1	209.55	208.39	208.41	203.6	211.16	214.09	210.7	209.4	210.54	208.68	205.36	214.5	208.12	208.1	207.81	210.67	211.81	205.47	204.85	209.88	206.88	202.89	209.77
216.32	219.4	215.54	218.31	218.95	215.11	219.16	212.43	214.25	218.52	219.89	220.5	218.21	217.88	217.32	215.81	216.88	216.81	214.25	221.81	214.48	216.8	220.24	218.09	219.09	220.3	213.67	216.98	214.27	214.98	214.25	214.34	211.24	219.12	217.89	214.54	215.97	214.43	215.09	211.32	220.45	215.94	218.04	221.69	216.17	215.55	212.16	215.7	219.9	217.51
205.96	209.56	212.07	206.58	202.62	209.28	207.98	205.37	209.54	209.87	212.14	208.18	211.16	209.22	207.3	199.95	208.89	212.37	208.02	202.82	202.42	208.69	207.29	210.52	207.58	210.37	208.47	199.52	209.68	208.93	204.56	210.19	205.15	208.64	211.05	206.75	208.82	211.9	212.48	205.88	206.87	208.82	209.29	205.87	213.41	208.47	210.6	213.29	216.91	209.26
215.56	213.26	211	211.68	214.72	215.96	208.61	215.24	211.97	217.23	219.36	217.15	217.82	216.64	213.49	214.69	213.85	208.43	215.38	207.86	206.82	213.11	215.14	210.65	210.32	211.24	213.88	218.72	218.18	214.59	210.71	213.28	216.53	212.44	215.02	215.51	214.61	214.77	208.75	207.35	216.96	212.64	212.9	216.21	207.55	212.62	217.22	213.42	206.26	214.24
197.85	199.44	198.4	198.96	194.77	195.58	202.86	197.83	195.16	197.43	195.61	197.57	199.77	192.22	196.8	199.57	194.44	192.39	192.37	197.34	194.18	193.33	199.71	193.86	198.34	197.53	204.32	195.73	193.7	197.24	201.18	197.37	201.82	196.37	200.87	201.59	204.12	202.34	193.04	199.99	205.38	200.1	190.62	195.99	201.45	200	201.99	198.25	195.81	204.45
198.27	203.07	204.88	205.96	203.99	202.15	204.88	195.91	208.28	199.77	202.77	199.39	199.57	199.63	202.13	198.31	198.54	206.55	201.93	204.33	203.35	199.32	205.68	199.66	204.84	199.94	206.36	200.78	205.01	207.79	201.54	206.6	204.05	199.58	202.73	199.94	206.19	204.26	201.87	201.37	205.5	203.79	204.63	203.2	205.16	207.73	205.02	199.72	199.94	197.73
199.67	192.74	193.02	197.43	193.32	200.66	188.9	190.99	192.91	191.32	192.57	191.66	197.52	193.04	191.33	196.05	197.47	190.52	192.15	191.34	193.15	189.22	192.42	194.99	191.59	196.92	196.45	200.01	198.13	193.79	192.23	191.13	195.16	193.48	193.16	199.71	197.95	191.24	194.37	190.87	194.01	189.12	192.58	193.22	193.27	203.99	193.46	193.03	192.86	197.35
214.31	212.99	218.83	212.02	211.95	213.34	216.99	213.16	216.15	210.16	215.77	214.97	213.47	216.39	214.61	214.11	212.92	210.44	212.15	214.84	205.36	213.56	205.2	207.88	212.93	204.04	208.51	218.46	214.24	219.62	217.84	216.6	212.93	211.66	217.61	214.37	212.35	218.65	215.29	221.65	211.25	210.21	212.86	213.94	208.87	205.98	215.38	219	212.75	212.8
201.26	191.31	195.95	197.77	195.52	200.44	201.57	195.6	199.3	194.38	193.63	195.82	194.8	189.51	194.04	198.42	192.4	202.28	195.49	190.67	187.04	194.22	199.94	192.49	196.48	192.07	194.54	192.59	190.71	186.53	197.14	191.51	201.37	193.24	192.45	190.87	195.02	200.78	192.88	194.63	196.43	195.79	194.09	194.23	196.73	201.47	194.37	187.6	197.13	200.81
208.04	198.23	207.57	209.47	207.16	207.83	205.12	204.94	203.8	207.39	210.24	207.41	208.62	210.3	209.57	207.48	204.08	212.48	206.96	207.48	213.47	202.56	202.91	206.99	204.13	210.75	207.67	204.1	209.18	203.25	215.5	212.05	210.52	208.87	212.98	202.31	213.94	208.5	211.34	210.43	212.27	209.06	209.48	212.94	211.54	209.45	210.45	215.52	203.6	205.23
196.35	199.17	199.15	195.22	195.55	194.7	194.53	199.85	190.69	198.53	199.69	201.06	193.74	200.81	194.34	193.57	197.47	199.28	195	196.44	203.53	198.02	198.69	198.25	188.14	205.22	194.02	197.85	194.47	197.97	195.79	194.15	196.76	193.62	198.3	201.03	199.05	201.51	200.51	196.5	195.64	193.92	193.55	198.17	197.85	192.98	194.45	187.78	201.01	201.89
217.62	215.71	213.02	218.51	215.47	220.51	220.34	212.46	209.79	210.35	217.5	219.96	209.42	216.02	215.66	221.41	219.3	220.49	223.05	216.19	219.67	219.28	216.37	209.43	219.84	217.27	225.84	214.22	218.47	210.92	225.3	225.08	216.59	220.97	217.15	217.87	218.97	216.05	212.27	219.24	213.48	213.35	215.83	216.97	221.38	219.06	217.73	220.54	216.42	210.68
212.4	208.14	204.19	209.91	205.47	207.55	208.65	205.01	204.78	207.14	213.82	207.37	209.5	208.68	210.05	203.56	208.21	208.46	204.5	205.65	211.78	211.37	204.03	208.24	212.72	208.74	207.78	211.79	201.87	211.43	205.18	214.3	203.1	211.58	215.49	207.09	203.91	212.16	203.11	203.97	207.2	212.51	204.07	208.13	200.31	211.35	215.78	212.54	212.13	214.65
200.94	206.85	206.11	208.27	207.85	202.99	211.13	208.25	206.38	208.35	210.94	210.05	207.18	205.89	210.96	202.42	207.8	212.4	205.98	211.16	206.03	211.48	207.92	212.45	214.58	208.92	210.41	206.07	204.94	211.86	212.88	211.82	209.06	202.66	215	205.4	207.83	210.81	209.14	212.96	206.64	212.05	205.78	207.84	207.14	208.42	206.65	205.5	206.8	211.42
198.9	202.54	201.62	204.01	199.9	198.54	200.16	198.19	204.11	204.8	202.55	204.28	188.33	201.04	203.71	202.78	200.37	196.11	200.66	199.42	204.39	200.9	203.9	201.91	198.09	200.54	199.75	198.12	197.54	200.86	202.23	198.97	203.07	198.81	195.43	195.02	201.88	198.73	202.34	204.13	199.47	202.57	203.67	205.84	202.55	206.04	202.79	206.01	203.2	195.69
211.14	205.86	204.54	212.78	209.75	213.61	210.59	209.02	219.27	209.83	214.07	211.59	209.11	210.73	220.67	212.08	213.98	208.37	213.31	211.81	212.23	209.28	212.55	214.82	214.34	213.23	214.87	208.26	213.09	219.2	213.29	212.2	206.3	213.99	211.78	213.75	215.52	207.87	217.45	212.24	214.03	211.61	213.57	208.98	212.21	214.59	212.28	211.36	209.6	212.13
209.56	213.21	209.28	217.12	210.85	214.78	214.77	210.92	214.67	211.96	207.72	206.67	208.23	218.08	211.76	211.09	213.1	208.34	222.37	213.62	206.36	209.45	213.02	212.51	216.16	206.91	216.74	211.43	213.09	212.72	207.67	214.9	206.86	209.71	218.47	211.67	217.3	203.38	208.99	210.54	213.02	209.5	213.01	203.94	214.48	212.68	212.05	220.69	208.86	214.31
196.36	201.07	198.98	198.43	202.94	195.98	204.43	200.72	201.5	214.27	193.71	197.15	200.97	204.16	201.72	202.18	203.04	201.3	205.82	198.51	200.57	202.35	201.24	195.34	203.98	194.23	201.48	198.8	197.87	203.89	202.17	201.62	200.18	198.97	204.56	201.42	203.03	202.54	199.38	198.45	198.48	195.65	189.91	205.68	203.89	200.36	200.9	205.35	188.16	203.64
213.62	215.62	204.17	206.04	208.26	211.29	207.5	217.75	209.93	213.26	211.84	207.6	207.13	204.91	208.12	206.67	205.09	204.17	203.54	214.67	208.2	213.09	208.06	208.73	207.15	204.67	199.62	213.07	206.81	211.8	213.93	212.12	201.77	204.98	214.07	208.71	216.16	211.53	207.41	210.14	207	206.95	199.28	216.52	208.71	204.31	213.84	211.36	209.84	204.03
208.76	203.79	209.81	200.59	210.12	210.96	209.13	203.93	204.6	197.18	206.14	212.71	205.32	204.66	212.87	208.2	204.87	214.68	213.48	208.95	207.34	210.04	207.89	210.04	208.76	211.7	208.84	206.62	211.5	207.31	212.77	206.04	212.91	204.34	211.26	207.06	210.57	210.82	208.57	206.58	208.36	209.3	212.56	206.39	209.38	214.86	209.25	205.87	212.95	204.86
221.55	214.55	217.02	216.53	221.47	217.97	211.63	216.3	221.53	212.17	222.45	211.67	209.94	224	220.03	219.53	227.08	214.31	211.62	217.35	227.26	212.74	219.45	215.8	216.55	216.93	216.77	211.73	216.2	217.28	222.45	217.51	214.94	213.61	218.16	217.01	219.66	221.5	219.88	218.83	221.44	216.07	224.24	213.57	209.26	219.48	219.64	220.59	215.82	225.21
208.5	204.94	211.61	205.67	203.03	202.58	204.4	190.48	204.27	193.9	199.2	204.57	204.53	197.86	199.62	206.13	203.81	200.79	202.56	203.18	204.92	196.61	197.91	201.52	204.01	205.81	199.58	197.08	198.26	203.71	206.91	200.41	204.11	204.39	197.66	200.33	199.27	195.6	203.7	204.81	197.73	205.85	203.12	201.55	201.97	197.68	195.49	204.55	204.95	206.98
212.32	213.75	203.71	211.31	210.45	207.36	212.06	204.94	216.66	209.8	211.91	209.97	210.55	211.69	211.26	218.21	205.41	211.67	202.73	207.53	207.16	202.83	208.87	211.23	210.67	210.99	210.66	215.97	209.46	210.3	205.79	208.76	203.71	212.17	207.03	208.48	206.49	204.19	209	206.05	213.08	208.59	208.29	208.68	207.15	210.1	209.15	207.85	207.83	210.13
199.18	196.54	201.03	199.38	198.1	205.22	200.2	202.93	206.56	206.71	204.76	199.15	196.82	197.52	199.83	204.23	202.13	206.48	204.51	202.28	201.5	201.04	206.49	205.97	208.69	205.57	209.4	207.94	199.64	201.67	196.64	202.47	201.44	199.01	204.97	200.31	201.25	200.19	205.55	207.08	201.27	205.65	201.66	205.09	198.28	199.79	201.24	205.31	203.82	202.06
206.57	210.41	207.89	207.01	209.59	207.81	203.34	201.48	208	207.43	211.7	203.87	210.97	205.58	202.58	208.23	205.35	203.61	209.03	207.3	210.13	209.21	207.05	209.44	209.58	208.57	206.43	205.89	211.27	209.42	210.47	207.44	208.25	209.68	208.71	206.45	209.13	204.83	207.51	204.27	208.61	206.86	203.04	201.59	207.88	208.23	210.88	205.05	201.24	214.62
212.32	210.28	208.18	210.09	212.56	207.06	211.2	207.4	211.01	213.78	213.35	212.74	205.78	219.32	208.46	210.09	208.6	206.55	210.95	215.31	205.29	208.54	209.25	211.25	211.87	212.22	211.08	211.82	218.35	204.26	212.74	207.52	219.28	208.09	210.66	210.75	205.66	206.26	211.3	216.49	215.21	209.12	208.46	211.7	212.57	216.53	210.42	217	208.15	208.69
204.06	209.57	198.72	203.57	199.48	204.81	203.62	204.73	209.13	203	202.64	188.73	197.84	206.82	198.74	207.58	206.61	202.63	206.22	198.27	200.01	203.41	202.19	203.64	205.38	206.59	203.19	206.86	203.56	199.28	202.53	201.53	202.83	199.78	196.83	202.49	204.73	201.62	200.8	207.62	205.67	209.67	204.15	200.32	207.79	201.37	202.01	210.94	202.75	198.09
200	196.39	202.75	202.12	199.84	206.49	201.51	205.51	202.7	200.8	207.79	201.36	199.97	207.65	197.73	203.89	204.73	202.38	203.66	203.23	198.88	201.77	201.71	202.54	200.63	204.5	198.78	203.57	204.3	207.02	207.96	201.35	202.57	202.41	208.47	205.02	200.98	206.85	200.21	209.8	199.12	202	196.66	201.11	202.25	198.14	198.28	200.36	206.94	209.42
202.12	203.51	210.73	201.91	200.8	199.2	201.11	203.21	202.18	201	208.04	200.29	204.56	208.68	207.13	203.72	207.87	199.51	201.18	202.51	209.12	203.15	200.71	204.7	200.25	203.67	199.88	201.03	206.08	205.62	201.96	207.05	199.35	203.18	209.05	204.59	205.23	202.57	207.99	204.31	201.27	199.86	206.75	203.13	197.32	204.22	200.65	201.83	205.83	203.62
208.76	207.71	196.8	204.31	208.24	208.01	205.85	199.43	200.86	198.85	204.75	203.04	200.76	205.67	205.17	204.77	203.69	209.41	206.05	205.56	204.75	207.43	207.89	202.35	200.46	206.68	201.27	200.36	198.67	202.77	210.09	203.9	209.43	199.66	204.17	206.89	201.06	199.4	205.69	207.43	209.18	204.12	198.39	211.11	201.09	206.46	206.31	209.97	203.76	204.39
210.4	202.4	208.88	202.42	206.68	210.28	204.77	200.68	201.56	199.41	200.35	204.87	208.39	206.93	206.18	202.03	208.31	210.29	203.26	200.05	200.95	201.09	203.94	212.14	205.72	198.76	206.98	205.5	206.52	201.94	202.67	201.54	212.91	207.4	201.12	204.2	206.43	205.2	195.12	205.63	203.87	202.53	205.48	204.13	196.99	208.59	202.8	202.95	207.29	205.42
211.54	209.68	209.31	211.86	208.93	206.32	217.94	205.81	203.87	211.31	203.49	202.53	207.68	204.93	211.71	202.27	207.07	208.91	207.04	211.77	214.49	209.72	210.54	208.78	213.38	207.79	205.49	213.76	210.24	206.75	211.08	210.86	206.44	210.74	210.91	209.1	212.48	209.15	203.47	211.47	212.05	210.53	209.56	204.39	206.5	203.95	205.31	208.82	206.52	206.35
208.31	205	202.44	216.83	207.97	208.79	210.86	210.79	211.45	209.44	212.45	212.28	205.99	210.74	207.17	206.12	210.54	207.97	209.42	210.07	210.07	209.44	210.01	202.69	209.63	206.39	212.27	206.23	211.93	207.31	213.11	206.02	211.48	208.86	207.26	205.8	209.31	210.76	212.55	207.97	208.04	208.79	206.84	208.63	204.63	206.8	204.07	211.74	202.28	212.06
213.53	217.31	212.17	213.08	214.28	206.83	214.2	214.62	213.69	210.51	216.83	209.41	210.32	211.89	212.04	217.5	212.09	207.97	208.06	207.82	205.79	212.51	210.97	207.16	213.3	205.28	211.67	207.96	210.06	207.41	210.53	207.57	221.64	211.87	201.86	214.03	214.82	208.56	211.71	218.42	208.76	216.5	208.31	212.65	215.19	211.67	214.45	212.04	206.22	211.59
218.56	196.48	208.2	209.91	214.9	209.54	206.89	210.72	208.48	213.86	209.05	210.23	209.18	208.8	211.8	214.1	213.48	210.5	206.84	207.55	208.6	206.55	207.62	210.34	209.06	208.33	209.72	209.84	206.94	217.31	212.54	213.17	211.14	212.65	214.98	215.84	211.74	210.68	210.63	211.91	206.88	212.25	209.2	213.11	210.09	214.05	212.01	208.98	207.92	209.95
203.04	210.52	201.66	200.28	204.41	206.57	206	202.3	205.54	212.78	202.25	204.9	198.65	203.27	197.57	210.01	199.78	199.13	208.48	202.52	207.12	203.44	196.62	203.32	202.53	204.82	198.1	204.11	206.16	192.78	207.14	200.25	202.9	202.67	203.35	207.81	204.95	207.25	203.53	208.75	201.6	205.22	210.84	201.98	206.86	203.79	202.07	204.67	198.23	207.24
211.07	214.67	210.15	215.87	212.95	209.05	205.82	209.41	216.93	215.15	215.35	216.79	210.96	216.62	212.33	211.93	213.71	212.88	214.43	211.69	211.84	208.86	207.77	212.51	214.83	217.64	214.57	212.54	216.5	214.95	210.45	217.15	209.76	210.83	204.42	215.96	210.59	214.22	217.68	214.5	210.47	213.59	209.59	212.1	209.22	213.53	211.51	209.21	210.98	215.67
209.14	208.05	208.44	211.07	204.26	211.97	207.74	212.91	212.66	207.66	206.58	207.06	204.55	205.12	208.15	211.2	206.87	207.62	207.3	205.78	211.31	204.46	212.57	211.43	213.18	206.18	209.12	211.6	213.24	211.95	216.45	210.55	214.41	211.08	212.32	203.67	204.79	211.45	210.72	210.2	214.12	207.06	210.89	203.16	204.84	210.27	206.69	209.78	202.29	204.33
215.44	216.6	213.16	213.02	207.57	208.9	206.41	210.66	208.53	209.21	204.81	209.39	206.47	210.51	209.97	214.53	208.91	205.04	212.91	209.67	205.76	204.72	205.31	200.61	207.61	203.44	208.21	211.73	205.9	204.53	208.71	208.51	203.39	214.72	206.52	205.04	215.55	203.41	205.89	206.76	208.1	208.14	211.8	209.65	208.16	208.31	205.35	201.98	211.85	206.32
205.01	205.3	209.81	215.27	205.95	210.28	207.2	213.58	203.63	204.03	208.15	217.81	212.6	207.47	206.11	208.63	214.8	211.79	209.29	204.99	209.85	207.58	203.6	206.34	212.21	213.87	208.16	215.75	211.5	207.13	208.28	211.92	218.78	208.22	201.75	206.41	207.23	208.58	209.6	207.63	209.52	214.18	213.84	207.52	208.08	210.23	204.39	205.72	211.8	213.69
211.22	205.3	208.54	207.37	206.6	207.98	205.97	206.9	209.81	216.21	206.18	209.88	213.13	204.37	210.67	204.57	211.22	202.23	215.73	207.43	202.44	207.58	202.13	209.16	205.64	212.1	200.73	206.44	214.99	206.45	214.56	207.2	209.71	209.29	215.17	209.57	213.64	215.79	208.22	207.16	209.49	210.18	209.25	204.52	205.24	202.75	212.24	203.41	204.84	206.47
222.75	218.8	213.26	220.32	214.71	213.22	215.32	220.39	211.7	214.7	217.24	217.31	216.01	215.74	211.69	218.46	220.8	215.35	219	217.78	217.59	218.07	219.78	215.79	214.73	209.97	217.63	212.26	215.46	215.91	219.43	217.36	218.87	214.07	213.73	215.28	206.08	217.21	216.51	222.45	217.9	226.4	214.94	218.68	220.97	218.42	216.79	219.95	211	218.27
205.97	205.41	204.86	197.85	196.94	201.83	207.12	196.89	204.65	203.16	202.56	200.99	200.88	205.62	201.43	197.61	199.65	202.61	198.75	195.56	205.21	200.42	201	204.57	198.19	203.62	200.14	198.93	198.01	198.43	199.3	198.8	202.78	200.15	199.25	197.83	201.29	200.06	204.9	210.92	196.22	199.52	202.25	204.73	200.72	199.78	209.78	205.76	204.48	197.81
204.22	209.2	213.8	207.91	211.18	206.04	210.35	205.26	210.89	212.91	210.34	202.93	209.14	203.33	205.23	211.8	208.4	209.62	208.15	207.67	209.14	210.62	210.31	201.91	212.37	208.89	205.48	210.96	211.96	204.61	203.18	215.33	212.3	212.44	204.51	203.17	206.1	202.91	210.13	211.53	208.02	210.15	209.41	210.1	199.68	207.71	207.84	201.14	211.02	205.02
203.08	203.39	212.09	204.99	206.85	200.56	207.96	205.43	207.76	202.59	208.08	199.18	201.76	207.45	206.15	200.9	207.66	198.41	205.63	204.59	211.45	209.63	204.75	202.05	202.84	207.73	210.13	198.67	197.37	203.35	205.28	206.05	200.59	203.69	202.15	200.89	203.1	206.13	203.08	201.19	203.99	204.44	195.5	205.53	206.2	203.03	202.95	204.99	207.31	202.86
203.39	200.43	203.86	204.28	199.4	203.14	207.32	204.35	205.91	205.2	203.49	207.24	205.76	206.21	211.9	201.65	205.82	203.93	200.87	202.5	198.13	201.72	204.02	202.18	204.93	205.43	202.77	202.07	196.52	204.98	202.3	204.53	205.65	199.01	197.07	207.41	202.74	204.3	196.25	200.1	205.06	201.12	212.26	204.42	200.66	200.83	207.85	203.28	210.01	194.27
200.33	204.12	206.76	198.48	203.31	201.46	194.91	200.48	201.71	204.29	204.75	198.05	205.35	202.56	206.57	205.72	209.59	202.64	202.4	207.84	197.15	199.94	201.02	201.63	203.18	205.55	201.13	205.29	201.51	203.75	205.06	204.87	205.65	199.08	200.23	199.94	207.17	197.49	203.75	200.89	207.86	205.92	203.49	199.83	205.9	203.82	206.1	202.49	202.45	208.34
214.27	218.73	218.48	215.25	213.65	216.41	217.37	220.42	219.46	215.58	218.57	219.45	211.27	214.52	220.81	214.89	217.7	226.19	212.16	209.73	228.38	211.38	217.38	209.05	216.43	224.45	219.19	212.91	213.39	219.13	223.91	221.88	215.15	221.54	225	213.11	214.18	212.91	220.29	214.7	216.75	217.89	217.57	211.02	217.74	221.85	217.88	220.6	221.16	217.81
201.16	211.61	205.05	195.85	200.92	199.21	209.51	207.32	196.78	201.14	200.68	202.78	202.81	206.46	197.99	199.4	204.9	197.03	207.75	202.71	205.91	201.58	205.79	194.31	207.39	202.96	208.61	206.67	201.63	204.54	208.92	201.92	204.62	202.56	203.87	201.49	208.92	203.32	202.4	201.25	205.76	199.25	208.09	200.43	206.42	199.21	207.38	202.58	200.87	198.96
196.02	203.39	201.37	199.01	206.08	201.62	208.88	207.44	203.97	207.94	196.6	202.69	211.51	204.03	202.28	202.59	196.55	201	205.52	208.68	203.79	202.57	205.44	208.88	200.38	197.92	198.09	208.7	207.74	203.68	205.72	208.53	208.5	201.76	202.97	205.22	207.91	208.09	201.19	196.09	204.19	203.03	205.87	205.01	197.26	201.57	208.75	199.08	203.31	205.1
217.72	214.68	208.09	213.59	211.99	212.57	212.87	208.47	208.19	210.97	214.81	211.47	211.05	210.82	213.48	217.81	210.6	210.23	217.21	208	212	211	212.87	207.92	210.15	207.84	209.63	211	210.54	214.54	213.74	207.86	215.57	207.81	209.67	212.25	205.55	214.27	208.81	210.01	215.49	208.46	211.64	215.26	208.78	214.8	218.89	210.61	205.78	219.04
206.39	212.84	207.11	208.16	206.34	204.62	214.28	206.73	204.31	204.29	210.62	206.99	206.96	210.36	205.7	203.4	208.2	204.6	210.17	210.42	203.22	206.39	206.08	214.43	205.67	212.66	206.12	208.96	205.32	208.69	207.54	206.71	208.41	209.67	207.26	210.6	209.77	205.18	205.27	207.06	205	205.41	210.15	205.53	211.28	206.09	200.98	205.11	207.11	203.51
195.29	198.98	201.47	196.98	203.17	197.15	195.63	201.78	189	201.9	198.59	200.52	195.07	193.35	198.21	196.02	203.83	202.4	204.02	197.94	205.09	195.63	198.01	194.13	199.85	201.14	197.23	193.82	199.65	198.56	201.82	201.31	202.23	207.07	195.5	200.59	194.05	198.81	199.09	204.08	195.34	195.51	198.83	198.73	199.22	196.17	198.65	194.79	209.75	196.83
212.56	204.54	211.45	205.39	212.86	209.54	212.45	213.61	209.19	202.02	199.02	202.86	208.42	206.09	206.2	211.01	212.31	209.81	201.31	206.17	212.16	208.45	208.35	209.55	204.92	210.51	203.53	207.95	212.54	205.94	210.37	209.23	202.53	207.8	212.2	216.06	213.63	207.55	204.88	203.81	206.74	206.65	209.09	216	209.83	200.91	207.22	212.16	213.93	207.88
208.84	206.69	205.85	206.84	208.67	202.64	206.55	205.15	209.87	213.58	205.95	206.53	204.78	205.69	208.83	207.95	208.23	210.42	208.39	198.29	210.7	206.58	209.03	202.38	205.64	206.59	201.67	209.23	208.04	205.09	206.07	213.21	206.05	209.05	202.14	207.65	207.7	206.51	203.56	204.26	207.67	208.7	203.42	209.4	205.7	209.87	213.69	208.48	205.71	210.3
206.39	203.57	194.6	206.12	195.73	195.24	197.71	202.44	198.2	193.21	202.2	196.83	192.03	197.49	198.26	194.05	201.32	199.83	201.37	192.62	198.19	198.56	202.8	202.03	202.14	194.55	199.66	192.44	197.93	201.95	203.41	198.01	197.09	194.53	195.54	193.09	195.94	198.29	203.39	197.17	204.3	195.92	201.2	193.52	195.6	197.22	206.22	197.37	205.73	203.83
206.98	209.1	210.22	213.47	206.17	207.26	209.55	203.11	209	206.3	205.61	203.64	217.68	204.76	210.04	208.62	204.66	208.03	201.11	199.24	201.63	203.9	208.42	202.69	206.31	208.68	215.8	210.55	211.08	208.56	207.94	211.74	209.9	204.5	209.73	206.69	211.75	206.34	205.98	206.88	214.36	210.65	210.03	206.79	214.76	201.43	204.14	206.68	209.91	207.88
204.37	206.18	208.15	208.29	207.7	208.78	204.07	214.8	209.73	211.64	208.43	207.49	205.96	207.02	206.06	211.14	206.22	206.45	211.31	208.29	210.8	213.27	205.89	210.33	209.38	209.43	207.3	216.07	217.53	202.55	211.29	211.05	205.39	206.97	207.61	214.91	207.64	209.43	210.8	211.67	209.29	208.16	214.93	200.47	209.83	208.75	208.11	212.89	205.42	211.55
217.14	214.8	212.86	216.36	219.73	217.38	218.02	214.81	210.72	213.45	218.35	217.52	215.5	223.5	213.57	223.14	216.72	212.56	214.53	219.02	216.6	219.35	215.08	210	207.72	207.95	214.58	220.59	212.27	215.25	222.1	216.68	209.58	217.93	212.04	220.71	214.71	212.37	218.97	216.54	217.9	210.74	218.93	212.62	215.5	219.6	210.59	215.03	216.87	220.61
218.39	203.78	216.35	213.42	214.57	206.55	215.41	209.42	212.91	214.46	210.82	204.18	214.64	216.95	214.36	209.21	213.58	209.05	210.38	207.43	213.37	209.24	216.69	212.22	212.53	212.32	211.13	215.72	214.5	208.89	211.66	207.97	208.39	211.18	211.03	210.28	215.62	210.21	208.32	211.41	212.73	214.66	216.66	213.01	209.46	214.53	214.23	216.88	211.17	217.29
209.07	214.48	208.62	213.05	216.52	217.37	211.7	211.42	208.26	210.42	207.03	212.98	215.4	216.44	208.63	207.55	209.96	217.22	215.52	211.07	213.85	205.96	207.61	220.16	211.06	216.84	205.62	211.66	212.56	210.92	211.66	211.09	206.25	213.45	208.15	210.63	212.42	212.15	215.49	213.05	211.66	211.87	215	209.69	207.7	216.91	203.82	205.16	217.3	211.6
207.08	208.4	211.44	208.23	204.22	208.88	214.51	206.14	203.58	209.16	211.89	211.03	205.28	212.61	211.08	209.23	209.61	203.32	206.99	206.09	204.73	204.1	204.1	200.24	209.79	213.77	203.59	208.36	212.33	199.45	207.83	207.81	210.81	203.01	212.02	215.11	206.87	212.93	206.68	199.64	207.08	200.68	205.61	210.32	207.17	205.42	210.28	211.82	207.82	208.03
199.01	206.62	194.51	199.02	200.72	199.41	203.53	203.35	203.92	198.06	202.31	197.22	204.87	206.4	204.28	192.36	200.66	202.25	204.16	204.87	200.24	196.58	196.91	196.46	199.98	201.28	195.75	206.51	204.21	201.69	200.46	192.67	198.95	202.78	195.92	201.26	199.03	202.51	203.78	197.2	199.88	202.11	200.66	192.5	199.23	201.13	201.23	200.42	205.58	200.65
212.09	208.5	206.95	204.57	204.57	201.74	206.68	205.49	201.81	205.5	209.88	204.69	206.58	196.36	206.6	206.7	205.65	202.36	203.78	208.12	204.34	206.9	206.31	208.2	209.32	200.45	199.27	204.42	215.07	210.91	210.72	212.25	210.61	210.11	211.81	202.82	204.53	197.18	210.67	203.78	203.58	205.26	212.28	204.54	212.27	198.83	203.78	203.97	206.19	209.48
217.26	220.84	220.37	219.03	220.86	216.25	214.53	215.95	213.42	221.71	221.95	219.41	220.6	224.04	221.65	216.5	216.84	215.89	218.29	218.45	214.19	221.08	220.27	218.24	213.63	214.06	222.23	214.66	215.29	216.97	211.27	219.84	218.36	215.75	218.58	216.36	214.91	219.83	212.07	214.89	213.55	217.59	220.2	215.86	222.68	217.9	215.4	220.47	214.82	209.2
212.9	209.95	209.14	212.87	212.29	216.04	212.03	207.96	208.89	203.71	208.47	211.96	211.9	216.74	214.21	210.32	215.85	216.94	214.62	222.87	209.36	214.12	209.46	208.39	212.35	211.72	205.54	214.42	205.33	211.67	217.31	216.36	217.51	211.85	205.05	205.19	209.41	212.93	215.86	214.38	213.25	213.8	209	208.96	211.86	203.46	211.75	209.56	214.82	213.7
202.74	202.74	204.19	207.3	201	196.85	200.67	202.88	210.16	201.66	201.24	200.46	202.67	208.89	205.48	202.21	202.11	202.5	201.76	204.47	204.43	206.75	201.01	203.46	204.85	211.51	199.25	204.92	204.16	201.41	199.51	208.95	203.59	203.62	198.06	203.42	209.56	201.38	206.76	200.01	202.03	199.74	204.34	207.95	200.99	198.79	201.24	205.66	198.91	200.7
212.48	210.91	208.84	213.82	209.5	213.7	206.97	213.54	214.51	218.38	209.4	202.83	215.06	206.8	215.12	212.38	212.85	212.16	207.7	203.33	213.09	209.54	205.58	207.02	211.11	210.2	208.84	213.94	213.66	208.53	215.41	208.42	213.23	211.82	217.93	207.08	212.61	210.22	216.25	210.62	200.34	211.58	212.33	209.33	206.64	210.18	213.23	212.08	215.88	212.93
209.77	200.56	201.85	208.02	202.85	204.16	203.54	205.83	199.34	204.79	203.33	200.63	203.76	205.77	202.08	204.08	201.9	204.46	201.75	200.12	194.64	206.39	199.29	205.53	197.06	199.39	206.22	199.36	206.69	207.62	204.62	198.15	204.99	203.16	207.58	207.64	199.13	202	198.49	205.12	204.19	202.52	208.58	205.92	204.02	199.68	197.52	203.35	203.56	201.73
208.61	209.01	213.97	202.63	209.03	204.97	208.12	219.76	206.81	202.13	206.21	208.49	204.23	214.05	206.71	204.18	207.93	212.3	203.19	206.35	212.17	206.34	203.54	207.71	206.7	204.95	210.36	208.97	211.12	210.21	208.02	214.36	206.01	209.69	215.68	208.88	212.08	208.51	210.17	202.25	215.7	204.45	207.6	208.97	208.39	211.69	209.66	208.23	210.49	207.88
204.57	202.5	205.18	212.32	211.75	201.46	206.67	210.8	205.12	205.78	208.67	210.05	206.38	210.44	207.53	204.69	207.39	205.34	203.49	212.7	199.72	213.19	208.57	208.22	213.25	205.9	206.2	206.41	204.4	207.39	204.21	201.09	204.96	205.04	208.88	202.62	209.08	206.82	205.92	205.82	200.84	209.95	207.14	195.59	203.83	205.95	209.37	204.33	212.34	202.2
218.37	216.79	216.65	215.55	212.17	216.25	217.02	215.31	221.47	215.64	211.5	219.27	218.56	215.46	215.17	214.79	216.57	216.75	220.1	214.8	212.75	215.64	221.78	218.64	219.46	219.17	219.88	218.84	211.29	215.87	214.85	216.22	218.92	218.99	215.99	225.27	218.21	208.69	218.26	222.22	224.17	222.27	215.13	214.63	220.63	214.87	209.38	214.91	219.44	220.18
215.85	210.75	209.86	216.56	206.22	205.19	207.48	201.87	213.81	204.23	202.02	205.83	210.68	210.23	212.22	207.85	205.86	215.43	210.38	207.66	212.29	206.18	214	213.47	213.63	208.66	213.53	213.69	212.6	207.78	203.34	210.12	206.02	207.42	210.95	212.04	214.23	208.18	208.21	209.82	207.18	210.11	200.47	204.89	203.94	208.68	206.9	205.58	204.58	208.51
211.19	203.78	213.6	212.21	205.25	212.6	209.71	207.08	203.89	206.21	216.47	207.8	208.39	209.65	213.43	206.33	210.5	208.45	209.94	208.51	206.05	212.79	211.55	202.85	207.75	206.27	216.56	207.63	210.87	211.63	206.67	207.13	206.42	211.75	208.19	212.15	207.64	209.72	206.97	206.96	208.22	215.66	206.77	210	198.29	210.24	209.11	208.41	209.39	210.26
215	213.87	219.92	215.84	218.33	216.41	212.63	219.85	220.26	211.75	213.11	215.43	216.51	215.34	218.41	221.61	216.64	216.25	215.7	222.26	224.08	219.14	226.43	212.9	213.65	222.47	212.24	214.34	217.48	214.46	215.93	223.16	222.79	217.87	222.66	218.73	210.92	212.92	214.66	214.2	226.51	216.89	219.58	219.51	215.3	215.13	217.58	222.72	214.26	217.43
211.43	214.49	207.83	210.6	209.65	215.39	215.73	215.97	220.91	208.82	213.8	215.88	213.3	213.5	206.06	214.99	204.24	207.97	211.24	203	217.44	221.85	216.74	213.87	214.44	207.69	211.83	209.4	213.23	214.22	214.23	208.8	214.75	214.56	211.79	214.19	218.83	210.96	211.9	212.48	216.89	218.02	207.16	217.74	213.19	215.6	215.65	214.32	213.24	213.94
216.4	210.68	207.89	206.65	214.62	203.83	209.4	199.06	207.39	209.31	209.38	204.33	201.25	206.13	211.06	210.25	213.16	206.06	202.19	208.99	201.56	209.86	213.69	209.6	210.5	199.17	207.91	209.95	204.74	208.63	212.67	210.81	208.48	212.38	203.95	205.28	207.2	209.12	202.88	207.17	211.97	206.18	210.01	206.79	209.28	208.72	207.05	199.04	209.73	208.38
212.14	215.72	207.65	219.41	212.17	215.39	213.36	219.45	207.75	216.04	215.46	211.47	213.53	212.7	207.47	219.61	215.32	213.32	212.4	216.4	221.09	207.45	217.51	217.88	219.13	217.24	212.44	215.97	213.56	213.9	210.54	209.63	218.77	214.41	213.71	217.23	209.03	220.13	210.28	213.63	215.46	217.08	217.59	211.65	211.2	214.93	216.24	209.69	212.98	213.35
216.79	208.83	219.9	212.33	214.54	207.1	215.01	216.79	206.46	211.8	215.34	211.74	213.98	206.05	220.13	213.69	210.43	214.9	212.38	217.93	206.03	215.57	211.06	215.73	213.4	210.4	204.92	205.8	213.29	214.2	212.9	212.67	209.98	213.03	208.22	215.53	205.56	211.39	210.35	207.39	217.36	216.7	217.64	214.3	209.03	214.49	210.91	214.89	212.27	205.33
204.64	201.74	206.01	199.6	208.47	198.04	202.5	203.73	207.11	200.62	202.92	200.15	202.12	210.49	204.12	210.76	197.88	204.51	202.86	202.03	206.71	212	205.28	203.13	204.83	202.96	204.84	197.64	201.47	204.32	206.23	203.84	201.34	202.1	209.2	205.6	207.77	204.44	206.33	200.67	205.23	204.03	201.03	203.84	200.89	211.47	201.65	203.11	207.75	201.02
204.53	210.42	207.16	212.14	203.23	210.2	203.82	211.28	206.51	203.01	208.54	204.74	205.9	201.61	199.95	209.39	207.23	204.18	200.85	209.54	208.99	212.56	206.11	207.49	207.54	209.78	209.6	205.74	203.87	205.37	209.17	207.4	212.77	213.39	206.21	210.21	209.16	199.96	207.29	212.33	212.23	202.66	209.58	213.17	214.44	209.17	208.95	208.12	206.98	208.59
204.8	213.13	208.64	212.15	209.89	208.65	206.44	212.18	205.92	208.32	202.61	205.15	206.31	203.51	207.25	205.08	209.93	206.03	206.1	200.65	208.28	206.97	207.97	202.73	206.44	212.62	204.88	208.08	215.25	202.36	206.49	209.21	209.46	214.45	206.14	205.78	207.16	208.89	208.65	209.82	212.48	206.34	201.16	211.96	204.69	209.33	210.93	210.99	207.7	198.66
206.61	205.54	203.08	211.82	209.96	206.49	206.67	207.67	206.57	214.29	208.06	209.03	208.01	203.69	208.35	211.74	209.03	206.89	209.47	207.36	205.51	205.46	202.04	202.28	202.22	209.31	210.37	202.77	202.76	205.43	206.52	205.12	208.69	209.5	201.09	202.92	208.59	204.35	209.03	200.81	203.67	211.02	207.57	209.35	206.14	209.06	212.33	203.98	212.32	209.91
200.43	205.01	201.68	203.71	208.96	210.15	203.21	201.36	209.63	202.28	212.7	205.99	205.67	207.6	206.4	209.67	200.81	198.09	200.3	201.85	205.69	205	200.8	202.48	211.49	203.41	208.3	199.32	211.4	207.08	205.03	203.25	199.93	207.39	206.77	206.29	203.22	206.39	206.29	200.33	208.14	207.59	203.12	197.68	200.29	196.76	207.95	209.99	204.71	204.34
204.38	212.94	208.8	208.89	200.13	211.55	208.69	207.12	206.43	206.48	206.16	205.79	212.56	211.14	209.66	204.25	210.35	209.17	205.99	203.57	205.72	203.95	203.04	203.07	213.35	207.51	210.27	212.59	206.89	207.07	213.14	207.64	210.24	206.31	203.18	203.57	203.09	211.74	215.43	209.58	208.27	210.43	208.65	206.84	202.47	206.05	200.51	207.09	205.58	209.36
215.13	213.7	218.15	214.88	216.34	219.67	205.42	217.07	206.82	215.6	209.72	205.61	212.46	213.51	211.11	214.02	216.75	213.61	210.54	210.12	215.64	214.43	215.9	219	215.09	208.28	205.04	210.69	217.34	216.88	207.79	219.12	214.09	216.84	210.39	210.47	212.53	214.06	210.67	216.8	206.97	211.1	211.57	211.48	210.74	214.32	214.62	214.44	206.91	212.74
204.5	202.54	212.08	203.63	204.97	202.75	200.33	202.25	198.03	201.01	204	195.51	208.4	196.93	198.34	205.74	205.48	202.77	205.03	201.03	201.04	199.87	206.61	209.51	202.56	203.16	206.59	201.03	206.22	205.8	207.72	209.27	209.08	205.96	204.2	201.51	201.29	201.54	208.74	203.05	206.03	202	200.83	195.73	199.81	206.76	198.93	195.01	208.35	201.45
211.93	217.46	203.49	212.42	214.58	215.91	212.64	208.63	218.79	211.59	209.32	210.22	216.38	215.3	207.11	211.52	206.54	214.8	209.97	210.64	207.93	215.31	212.15	207.41	211.59	208.32	215.96	212.26	203.25	213.32	216.58	207.1	203.55	213.23	211.91	212.5	212.34	214.08	200	212.19	215.19	216.41	212.07	206.95	210.89	211.76	208	206.59	207.58	212.59
203.29	211.8	205.06	197.55	197.19	194.9	207.2	201.8	207.92	203.33	206.97	199.14	205.64	201.71	199.32	214.87	205.6	201.9	199.55	205.88	201.6	203.72	212.56	206.32	203.81	211.28	202.57	204.93	207.75	204.02	204.49	207.25	204.5	206.5	213.79	204.76	202.01	207.45	204.99	206.05	207.04	199.26	207.34	204.21	198.85	201.6	210.47	197.83	203.73	205.96
198.52	200.03	194.42	202.37	194.73	204.43	204.73	201.41	200.68	197.15	197.97	204.88	206.44	196.25	199.48	204.51	204.37	204.32	203.46	201.71	202.07	196.4	194.79	195.39	196.68	204.42	197.14	200.84	203.46	204.35	199.53	200.68	196.18	191.54	197.66	196.61	202.41	197.91	200	198.31	193.85	201.95	204.21	191.62	201.44	199.52	205.87	192.03	202.45	194.01
198.79	202.72	198.4	202.21	205.16	197.26	201.41	198.42	205.01	203.21	202.66	199.51	197.68	204.79	205.95	207.19	209.67	201.44	194.37	199.85	200.78	202.26	205.39	205.26	205.51	201.53	201.17	207.32	204.23	206.17	203.65	201.2	199.97	202.75	200.4	203.3	211.01	203.38	202.58	200.18	206.39	207.56	200.17	196.52	201.4	201.34	203.05	209.16	199.62	204.14
202.2	211.64	217.25	205.12	197.42	204.49	206.55	204.92	205.6	214.61	201.7	205.74	202.7	200.35	210.22	205.38	207.29	216.89	209.1	210.24	210.7	215.12	205.79	209.75	215.2	213.19	204.6	211.02	211.67	206.5	211.55	204.13	207.69	209.82	204.78	209.73	199.6	206.95	205.96	205.29	205.91	212.55	212.41	206.5	212.8	212.8	213.38	213.37	211.23	210.69
209.32	193.1	205.36	207.6	202.81	208.52	204	214.21	200.63	203.69	209.32	211.27	215.91	198.16	201.75	204.94	202.91	200.82	203.58	203.47	205.9	205.53	202.33	206.55	199.57	211.29	205.06	203.36	202.78	203.3	203.52	211.58	206.12	210.55	198.25	203.19	197.42	202.58	201.73	203.44	211.95	202.44	206.79	202.36	205.45	203.4	198.87	199.65	206.97	201.8
196.73	201.52	199.4	203.07	202.82	200.42	201.4	202.42	193.66	202.08	202.94	195.74	206.21	205.19	201.48	203.19	201.92	204.91	198.49	201.59	200.05	202.66	201.63	193.59	199.04	206.1	206.13	207.49	202.23	197.78	204.2	199.8	202.47	204.3	207.65	200.3	199.76	201.38	200.04	205.21	198.61	204.03	205.48	196.59	203.02	203.14	201.72	204.78	208.75	198.68
211.19	212.18	209.68	214.28	213.52	210.75	207.33	212.95	204.6	204.59	211.85	210.07	217.89	210.05	214.69	211.17	208.9	213.63	209.89	214.62	205.77	214.41	216.44	209.46	216.44	212.67	210.66	212.71	207.08	218.53	207.83	217.59	210.74	212.42	216.73	205.57	204.86	216.85	206.31	211.07	217.47	212.4	214.88	212.91	209.83	206.68	219.4	212.91	207.25	211.09
211.01	217.46	209.59	214.51	206.92	214.58	214.19	207.63	212.8	214.17	212.61	213.45	210.59	216.2	212.1	211.74	210.05	208.88	206.13	207.31	214.23	207.88	205.41	212.84	212.24	211.25	217.04	222.39	216.72	208.94	211.56	205.9	216.83	206.73	211.72	211.04	208.69	213.25	209.64	215.52	211.11	215.26	211.98	214.36	213.46	210.66	217.02	208.87	211	214.78
210.87	214.82	213.93	215.28	207.81	208.25	209.49	208.19	216.75	213.6	213.38	208.96	210.23	214.42	209.34	203.93	207.2	212.55	217.13	209.7	221.53	211.98	213.56	218.36	215.88	216.01	213.69	216.56	214.52	207.85	211.49	213.35	218.22	213.76	214.68	212.17	212.8	209.01	207.55	211.36	212.99	213.69	214.13	212.57	217.97	216.54	209.16	207.23	210.94	213.84
199.45	205.74	203.93	198.31	207.7	200.39	198.87	198.6	197.97	195.31	205.38	201.98	205.73	205.02	204.02	194.36	199.97	195.36	200.53	203.64	198.41	202.05	197.56	202.19	202.36	198.83	197.36	200.48	206.92	198.31	208.18	198.28	197.03	204.37	206.17	202.97	202.23	202.63	202.04	205.29	201.43	206.19	202.82	203.12	205.16	205.78	201.94	210.52	206.9	203.18
212.45	211.9	207.9	208.65	213.68	213.63	210.88	214.04	209.21	204.18	203.22	210.89	208.99	214.29	210.77	213.3	209.75	209.18	201.41	204.18	205.73	205.77	204.46	208.39	210.53	212.17	208.27	208.17	204.16	206.08	205.64	203.93	207.84	211.91	207.88	212.17	213.22	211.32	205.52	207.15	208.72	210.1	205.02	209.13	204.09	203.44	208.5	206.39	214.03	205.92
207.8	202.99	209.88	207.29	197.39	204.47	205.57	206.76	204.47	210.94	203.9	210.89	204.96	201.98	207.39	202.27	198.12	213.19	204.03	206.3	207.79	201.57	205.63	198.99	205.98	202.1	205.84	207.38	209.66	209.22	215.15	203.41	207.16	206.59	210.56	200.05	204.42	211.45	201.01	199.76	206.89	206.31	206.93	206.93	210.4	196.69	200.32	197.44	202.17	205.76
216.28	207.56	208.89	208.76	211.39	207.6	211.41	214.72	217.32	211.94	214.89	215.78	210.31	206.65	212.05	211.2	211.47	213.35	217.37	213.08	208.33	211.99	211.36	207.41	216.56	214.58	210.21	207.15	216.55	207.87	211.16	215.46	211.78	220.65	212.72	212.58	208.31	219.87	211.69	208.32	205.22	218.61	211.44	211.33	211.18	209.74	214.37	206.48	213.97	214.33
197.79	197.04	203.57	198.58	201.65	199.4	191.57	196.56	205.25	204.46	206.46	201.36	204.87	202.61	202.07	208.47	199.12	202.49	204.72	199.31	195.95	201.43	195.99	200.52	202.59	199.67	198.19	197.58	194.73	205.81	198.26	194.64	199.9	205.86	202.87	199.07	200.43	201.03	200.21	198.85	204.61	202.92	200.69	201.46	188.86	198.18	202.07	204.66	198.2	194.23
212.68	204.52	210	204.37	211.76	211.09	205.39	206.7	213.61	206.27	205.46	204.6	205.91	215.03	200.32	210.7	215.53	205.96	198.85	209.94	213.03	207.49	206.97	206.53	198.88	203.64	210.36	213.39	213.91	211.52	207.9	212.82	204.51	203.77	208.38	209.59	211.8	204.26	206.24	201.11	204.62	210.2	207.94	208.95	211.39	205.59	213.82	214.17	213.6	212.67
206.02	204.01	208.81	203.64	207.09	203.12	202.77	205.01	204.98	208.7	200.09	204.42	198.89	208.37	204.81	207.91	202.98	203.94	212.37	201.56	210.78	199.6	207.67	202	204.94	200.24	206.29	200.6	202.18	203.14	201.09	202.88	210.43	208.26	210.41	203.03	203.06	203.41	203.86	206.34	206.81	209.25	206.63	208.75	210.56	199.76	198.46	207.41	209.11	207.72
210.82	203.04	206.48	214.01	204.35	212.54	211.98	205.48	203.85	211.19	202.81	201.43	207.43	205.66	210.47	211.63	209.85	206.7	208.02	207.92	205.56	206.11	208.76	208.33	206.91	215.42	215.45	210.47	206.14	207.09	203.9	212.71	204.89	213.13	211.33	206.26	211.03	210.61	211.32	213.13	208.95	205.81	202.26	208.93	216.37	210	211.79	214.35	212.97	206.66
208.86	209.52	216.06	206.66	209.79	209.7	209.03	215.84	216.2	222.72	210.52	213.39	215.41	210.12	213.35	210.75	206.9	214.77	214.23	210.22	213.62	209.59	215.15	203.23	207.76	209.3	218.63	210.84	215.29	211.72	212.56	213.01	211.96	210.39	208.82	216.56	209.1	212.58	209.27	212.34	209.94	209.44	202.24	210.17	207.52	216.74	203.42	211.52	213.6	209.81
205.68	211.02	206.22	204.66	202.12	211.01	202.04	203.94	204.88	205.95	207.34	211.39	204.44	208.41	207.53	200.61	207.46	205.4	207.96	202.91	201.77	206.6	211	208.52	212.27	207.73	209.86	205.97	202.21	208.36	208.98	207.78	204.42	202.76	199.9	202.01	208.16	205.93	206.89	208.48	209.42	209.81	209.88	202.03	201.5	209.51	206.02	207.34	201.83	215.01
204.06	195	205.7	210.98	197.57	209.4	204	198.89	206.29	209.04	202.18	206.49	205.52	206.78	204.79	209.51	202.62	203.75	210.06	201.86	200.38	198.9	206.16	200.79	204.61	199.81	207.18	202.17	209.72	209.53	204.77	202.42	198.5	199.31	208.97	203.79	204.5	206.52	205.52	203.44	204.19	199.68	213.21	203.31	199.89	212.45	200.28	202.58	202.07	202.17
209.17	213.64	218.52	214.9	211.68	216.36	220.81	213.07	216.28	208.72	212.82	208.34	212.62	214.46	209.08	215.05	214.52	215.12	211.48	211.24	212.32	209.63	214.55	211.54	210.88	216.55	207.41	218.63	209.49	211.8	216.07	211.68	211.8	214.51	209.56	216.73	211.33	207.28	211.34	209.32	213.14	211.88	209.96	210.87	209.21	209.62	210.61	214.56	209.9	220.01
209.86	205.65	204.9	198.78	198.6	204.22	205.87	203.8	202.92	208.72	196.93	203.97	203.83	207.06	202.23	204.4	200.93	200.92	207.21	205.14	208.73	202.04	199.9	204.29	206.75	201	205.68	196.58	204.36	206.69	208.38	207.77	207.39	207.56	209.88	201.86	198.84	208.29	197.85	205.93	212.05	204.84	196.53	205.37	208.79	199.94	209.61	201.39	202.71	208.59
205.57	205.68	210.54	207.44	205.81	206.98	207.43	217.05	210.32	211.04	207.07	217.13	208.47	205.04	204.95	203.63	198.84	206.83	213.31	209.9	202.33	205.88	206.73	212.15	212.99	203.5	207.25	209.48	208.66	209.15	209.28	202.41	201.85	207.98	211.67	212.04	204.71	210.97	203.11	203.61	206.59	211.81	203.05	207.66	212.56	208.74	212.07	208.64	207.86	206.98
209.88	210.06	212.83	207.86	210.71	214.32	210.98	210.31	216.06	208.45	217.86	216.16	212.13	205.42	210.43	217.5	213.1	214.08	212.14	212.91	212.47	212.42	213.75	209.64	211.93	212.67	212.52	213.32	214.25	201.62	204.82	213.38	212.16	213.86	212.46	216.44	212.19	218.34	205.32	208.19	207.21	215	211.11	215.1	209.39	207.24	208.39	214.07	215.76	211.92
212.8	209.05	208.98	200.24	205.49	211.76	209.89	207.61	206.81	205.97	213.3	204.56	209.01	205.61	209.01	204.32	206.58	208.12	208.11	210.64	210.78	206.31	209.81	203.93	204.37	203.2	204.41	210.76	207.9	208.81	207.52	206.14	212.31	207.27	209.92	208.2	209.51	199.24	210.23	204.77	201.53	212.12	209.7	209.25	206.02	206.29	203.93	206.85	211.47	203.9
218.38	212.69	215.61	208.33	214.91	210.54	206.12	209.21	211.18	210.8	212.26	212.53	205.47	211.08	210.31	205.11	203.45	205.88	208.51	209.2	212.61	203.37	213.95	210.67	212.46	203.86	212.85	206.77	212.76	207.32	209.21	214.23	211.75	200.8	206.45	204.54	207.77	209.1	206.68	208.56	206.59	208.44	212.52	208.63	210.13	211.28	208.19	205.83	215.57	211.69
195.47	202.63	194.72	194.68	195.21	192.02	193.98	201.76	197.8	194.44	203.81	194.86	196.64	192.15	195.52	197.73	194.04	198.16	194.4	199.72	202.11	193.01	198.07	194.36	205.33	196.28	202.22	199.64	203.11	193.65	199.57	200.33	194.6	190.84	203.9	195.22	193.01	197.09	196.97	197.36	195.3	200.28	199.43	193.5	205.34	194.82	205.72	201.38	198.37	196.6
214.36	209.72	206.55	205.19	210.79	202.13	204.72	214.19	212.14	209.34	204.07	208.11	214.69	206.67	203.64	206.22	207.88	211.56	207.58	208.56	201.21	206.53	207.25	214.84	208.93	204.27	205.88	205.18	207.28	208.59	208.57	208.27	208.8	208.09	206.19	210.2	213.35	204.08	209.15	211.41	207.16	206.59	211.79	215.84	209.13	209.29	206.55	205.92	215.84	208.11
220.21	212.69	215.83	214.08	211.87	209.47	209.23	208.37	216.44	208.87	216.15	213.46	209.74	217.34	214.76	214.62	211.9	214.13	206.86	211.42	211.7	208.1	219.85	213.84	213.83	205.51	208.9	209.22	209.96	210.03	213.67	210.13	213.72	215.75	212.92	210.15	207.03	210.19	211.66	210.18	207.45	211.76	218.83	212.84	221.81	213.99	212.16	217.43	211.89	210.92
195.92	194.22	201.57	196.15	200.73	205.07	199.68	205.72	204.72	189.48	202.75	195.03	201.1	193.83	201.52	204.57	198.9	202.03	200.9	202.19	198.13	201.1	196.97	196.62	205.13	199.26	206.09	196.4	199.42	203.25	199.85	193.93	202.87	195.25	200.39	205.3	202.96	196.43	201.02	198.64	203.01	198.48	205.44	200.63	194.47	200.11	200.77	203.2	202.63	203.96
211.55	207.71	209.6	210.38	210.2	210.09	213.73	210.38	212.28	207.14	216.04	207.26	211.43	214.57	214.37	218.81	211.13	213.68	213.65	206.13	214.6	212.49	210.42	209.64	219.71	215.18	210.79	214.44	211.71	214.12	213.62	210.24	216.5	213.44	212.96	209.88	208.19	217.97	218.61	206.25	213.85	211.41	210.4	210.07	210.39	204.07	208.17	215.9	208.25	212.99
211.22	215.23	214.34	207.79	204.75	211.03	206.79	212.16	208.82	216.35	211.84	211.99	208.91	208.23	212.2	215.16	215.65	206.32	209.54	207.11	211.8	216.8	210.02	213.61	215.47	207.52	212.09	211.71	214.69	212.72	216.72	214.26	213.09	218.52	214.74	213.61	207.32	212.64	212.99	211.39	208.65	206.52	210.78	214.66	215.83	208.59	210.96	213.13	213.53	207.91
210.02	213.23	214.5	208.75	212.15	210.57	206.84	211.38	216.36	207.92	209.55	212.97	210.45	212.69	208.96	213.75	213.18	212.4	213.35	209.6	213.66	215.38	213.89	204.99	212.41	212.55	212.05	214.57	214.16	213.92	209.27	210.95	207.74	207.54	207.88	208.51	220.26	213.76	210.09	210.04	206.3	212.26	208.95	209.28	211.86	214.17	212.61	213.33	212.87	206.42
205.59	206.59	210.65	214.04	204.89	209.63	205.16	203.68	209.35	209.33	212.78	215.96	211.85	212.97	212.7	205.76	211.75	201.82	205.75	207.89	206.65	207.27	201.41	201.81	206.17	209.41	210.26	206.41	209.01	205.9	205.83	211.28	209.76	206.06	207.14	210.86	203.54	200.93	206.94	201.12	209.25	199.44	209.64	201.05	207.22	207.3	207.03	214.34	204.9	207.57
201.69	194.03	194.31	199.89	199.13	204.5	206.34	195.75	198.33	194.33	204.96	197.52	194.84	197.17	199.89	202.41	203.14	194.07	200.82	201.04	205.14	204.56	198.98	204.21	208.29	201.23	202.65	195.03	203.91	197.15	201.25	201.4	196.41	198.63	200.54	201.13	194.13	201.63	195.4	207.66	197.13	198.07	195.47	201.82	202.5	201.17	204.69	202.65	202.12	199.41
215.43	218.17	215.77	218.94	219.57	223.26	221.2	220.75	220.28	219.53	216.21	215.72	219.82	212.2	224.31	212.68	214.52	217.47	217.66	222.43	219.51	220.38	221.14	219.79	218.35	216.69	221.41	216.26	208.7	212.82	221.06	217.1	213.49	218.51	219.43	216.74	219.52	217.16	217.51	214.61	216.34	217.7	220.38	219.51	209.68	222.86	214.78	217.97	218.13	215.62
220.24	217.2	215.53	218.31	214.86	218.79	213.23	216.47	225.58	214.19	222.95	217.43	221.68	214.44	223.47	218.88	227.19	213.91	220.58	220.02	213.95	222.79	219.69	220.29	219.77	214.94	217.21	219.56	219.48	218.61	219.37	218.45	216.53	221.19	221.51	224.39	214.56	216.89	217.25	213.46	217.05	216.46	211.22	215.93	217.04	216.29	220.07	220.56	216.1	222.08
208.64	212.21	211.57	210.82	209.41	209.71	207.63	210.05	206.35	208.71	204.94	219.23	210.47	204.13	208.81	206.64	209.87	213.81	204.05	209.02	208.43	209.22	209.75	206.58	211.49	205.58	209.37	205.26	205.35	208.53	207.09	207.12	213.27	207.88	208.97	208.63	212.12	206.56	208.18	217.39	211.85	212.11	216.68	207.13	208.2	208.18	211.5	210.05	208.29	206.1
206.07	208.24	203.22	214.43	210.37	207.04	208.38	210.61	196.52	209.68	210.67	213.1	212.15	197.39	209.11	209.22	206.44	206.99	205.47	208.19	210.11	202.96	204.92	212.24	213.75	208.63	210.32	201.47	205.08	200.97	210.69	212.07	209.3	204.68	214.67	204.65	208.3	206.27	215.51	208.98	208.24	209.75	207.53	210.73	210.39	209.53	209.07	202.75	206.24	207.57
199.96	199.35	196.73	200.45	201.21	197.93	198.64	200.05	200.58	201.66	203.65	200.42	202.13	201.81	195.64	196.67	204.72	203.83	196.97	205.74	204.16	192.96	202.09	202.29	199.82	201.55	196	203.13	200.77	197.49	204.05	201.05	201.1	202.8	204.17	203.34	203.96	210.54	200.43	201.35	202.3	196.21	200.79	203.08	198.89	203.35	198.56	202.79	201.2	203.73
218.94	215.5	221.56	216.82	213.85	216.38	220.22	217.26	221.79	213.22	219.25	222.53	216.71	214.65	220.02	216.46	212.92	222.12	217.98	218.52	214.83	222.11	219.46	218.56	211.18	216.17	217.49	222.73	214.41	218.92	218.07	212.58	212.94	223.42	214.34	218.65	212.99	222.94	210.34	215.91	220.07	222.25	214.67	216.03	219.82	218.19	219.13	217.72	211.34	220.2
209.55	202.16	209.98	199.43	203.56	201.63	206.93	199.4	209.78	205.89	205	206.07	208.58	203.93	203.87	203.89	202.44	200.18	203.52	202.85	197.43	204.15	202.99	197.9	209.38	200.05	203.7	204.34	211.08	210.45	205.94	199.26	202.55	204.52	201.99	207.45	209.38	206.73	203.46	206.91	205.69	201.59	201.15	202.02	204.15	206.35	196.83	204.82	204.37	206.64
196.78	200.04	197.56	198.65	202.46	202.29	199.57	205.63	198.19	194.06	200.17	195.08	203.36	198.64	198.26	206.03	207.33	194.37	196.94	197.19	194.14	203.42	202.49	203.2	203.15	197.1	198.41	197.34	199.91	194.84	202.7	195.26	194.58	202.31	202.23	198.58	198.3	194.37	198.44	206.11	202.25	198.74	199.99	200.83	194.17	202.01	201.57	198.81	194.27	200.76
214.85	202.98	212.35	216.61	217.15	210.88	201.29	218.65	213.79	214.4	218.41	211.01	212.57	219.02	209.13	218.83	215.33	210.98	215.07	215.59	218.83	213.31	211.07	216.81	212.1	212.68	213	214.13	215.98	206.7	214.86	222.38	212.64	212.98	213.72	219.15	212.67	217.3	212.99	211.52	218.69	212.05	212.43	208.48	218.26	215.47	220.27	213.94	211.43	211.13
205.78	205.48	203.91	208.51	209.88	205.85	204.53	204.5	206.44	203.37	210.54	204.58	204.06	206.56	204.14	209.89	202.39	204.19	206.42	206.82	207.12	202.59	204.52	199.57	209.66	208.33	206.33	203.91	212.98	203.17	204.4	208.65	205.31	205.28	200.99	200.11	207.51	206.72	206.1	208.5	201.98	204.45	200.81	201.4	211.07	203.28	201.11	200.6	204.53	203
204.01	204.42	205.99	201.91	204.81	201.9	202.49	203.97	204.09	205.69	200.99	202.75	204.48	205.03	205.66	204.72	202.51	197.29	195.44	205.15	201.75	197.95	199.93	197.77	205.37	197.42	200.2	205.19	207.86	204.46	204.69	194.56	199.58	200.5	205.16	205.13	204.62	201.89	202.21	196.14	199.01	201.2	201.48	207.63	203.3	196.47	205.6	201.67	196.93	197.67
200.89	201.95	204.82	207.63	203.29	208.39	202.08	204.67	197.97	203.82	203.77	200.59	203.84	201.31	205.88	204.72	200.76	207.11	201.06	204.58	200.2	202.23	202.9	199.01	200.84	205.28	209.39	206.2	207.74	205.71	201.59	212.53	203.2	198.4	200.25	198.2	197.6	205.59	205.88	207.27	202.24	204.57	206.74	202.03	207.23	203.82	204.71	202.37	197.39	203.49
209.05	205.28	203.31	210.23	205.25	202.73	205.43	199.84	202.23	208	206.82	197.58	204.38	203.48	208.54	202.56	204.22	203.99	201.71	200.53	201.16	202.53	206.1	205.6	204.79	205	196.19	203.57	199.45	205.99	201.2	201.34	206.41	203.7	202.79	202.07	206.51	207.26	202.03	202.07	203.77	206.68	209.36	206.18	200.51	198.07	202.88	204.37	209.18	201.84
214.39	217.53	216.43	218.62	210.34	219.67	215.9	210.72	208.02	219.97	215.19	217.34	214.08	210.89	218.29	212.54	216.72	209.29	210.71	215.12	216.03	217.95	209.2	214.66	209.6	211.35	215.27	213.29	212.55	216.66	216.52	214.43	216.68	219.17	221.8	216.04	203.92	215.87	220.21	209.34	211.34	212.44	213.67	215.19	215.85	215.26	215.34	214.36	207.68	220.64
208.8	198.9	198.64	207.36	203.9	206.37	206.01	210.21	207.39	203.42	205.48	208.07	200.99	205.23	204.43	208.34	204.23	201.4	200.6	205.86	207.63	204.27	205.75	203.89	198.49	201.15	197.46	205.42	207.04	204.61	201.01	206.06	197.27	200.22	206.9	200.18	204.67	206.17	210.08	206.38	208.74	201.44	201.22	201.51	205.09	209.93	209.68	202.15	196.58	200.21
204.65	212.5	205.22	211.99	209.42	209.05	209.36	219.18	206.1	210.04	208.33	200.48	204.57	204.75	205.87	214.09	210.36	208.15	208.78	206.12	204.86	204.91	210.9	207.86	211.84	214.1	212.3	208.61	202.77	210.8	207.56	212.46	206.8	204.33	207.6	208.56	209.96	210.21	212.23	211.29	211.52	207.67	207.63	206.14	211.37	206.09	208.99	197.57	214.73	208.27
214.92	211.83	207.58	208.46	211.51	214.11	206.82	205.1	213.67	210.75	212.79	212.16	207.59	208.77	216.04	208.33	213.27	203.13	206.03	209.67	208.79	210.38	206.49	207.75	206.76	205.83	214.29	214.32	208.56	206.98	215.93	206.87	202.49	211.48	202.97	211.19	211.22	206.41	206.81	208	209.18	204.46	207.45	213.82	204.01	215.63	206.5	209.02	208.64	212.62
209.6	202.48	206.3	203.77	200.64	204.34	199.71	205.94	200.46	210.75	213.47	205.09	207.02	204.36	202.88	205.94	197.93	205.27	205.26	203.13	200.57	200.31	206.59	195.87	202.57	212.49	202.47	204.44	201.96	202.09	203.1	200.17	205.15	196.37	205.44	206.37	199.62	200.51	200.47	206.6	204.85	203.81	208.81	205.14	209.86	196.13	208.42	202.14	201.8	202.39
216.67	207.18	214.21	206.07	205.16	214.94	213.42	210.92	206.23	208.01	208.79	201.92	210.24	204.76	208.62	210.64	211.32	206.22	197.96	209.07	208.57	205.71	210.28	208.51	207.63	208.9	207.53	202.48	206.82	204.66	208.95	208.1	205.95	212.58	214.36	206.15	210.21	205.88	207.19	206.05	212.61	215.09	211.99	206.65	211.91	210.9	211.55	214.76	208.22	207.45
214.18	207.02	209.54	221.68	212.23	209.19	211.75	214.96	213.92	207	216.53	211.24	213.42	210.02	215.57	211.18	214.24	214.63	211.05	217.24	215.81	213.61	213.1	216.79	207.6	215.39	217.08	207.98	217.06	218.42	212.81	207.13	215.19	218.07	213.03	219.47	216.34	205.86	205.49	214.39	209.81	217.66	220.71	214.67	215.04	218.24	212.06	210.42	208.29	210.23
198.11	202.49	203.76	205.94	207.67	201.09	199.87	197.66	201.53	205.04	208.88	203.44	203.12	201.1	204.83	204.49	207.83	204.86	208.88	201.48	199.39	208.61	201.75	198.41	202.78	202.98	201.76	207.6	197.85	206.4	198.2	201.71	206.5	205.66	211.16	200.59	205.69	198.42	204.34	203.49	195.93	203.2	198.8	200.07	204.64	199.14	204.37	201.85	200.62	203.4
217.84	212.52	216.03	213.2	213.65	221.89	225.42	215.33	222.16	213.58	211.59	212.7	219.48	221.22	216.25	214.89	211.74	217.13	215.04	214.44	216.09	212.87	219.47	215.72	215.82	223.32	223.78	216.03	219.53	222.02	216.02	221.24	215.91	216.58	222.72	215.83	220.61	209.93	217	218.23	222.03	224.9	222.94	218.95	211.19	211.96	214.48	216.85	218.99	222.52
213.67	219.93	219.19	213.01	213.08	221.8	223.43	218.04	219.33	219.52	219.27	221.36	219.01	217.83	217.07	215.68	219.61	212.98	212.25	216.98	211.38	223.18	215.18	211.93	212.4	213.13	211.9	220.06	219.4	219.19	216.18	214.91	212.98	214.34	218.03	220.41	214.16	213.83	219.1	223.28	218.82	219.32	216.35	220.03	217.09	215.19	215.29	214.83	209.1	222.5
204.79	199.34	196.46	199.32	195.31	197	195.26	199.23	195.67	194.86	192.86	200.71	195.14	197.54	202.11	199.88	202.03	204.45	201.73	204.8	199.12	198.88	195.11	196.51	198.64	199.36	201.87	204.01	200.2	201.08	202.05	199.98	198.27	202.54	202.96	200.5	201.58	204	200.79	200.45	201.21	201.46	197.83	198.4	196.19	201.05	202.64	202.5	199.86	193.64
202.88	197.07	203.3	198.61	205.7	198.65	195.42	200.3	195.64	201.72	191.33	201.84	202.59	199.44	198.97	204.14	199.24	199.61	205.59	194.97	205.05	198.89	196.45	201.48	204.98	202.85	202.1	199.45	201.35	206.41	200.07	199.67	198.72	204.24	193.6	196.23	201.42	206.6	206.25	202.76	201.21	200.25	202	194.52	199.25	201.96	200.03	197.22	207.73	205.26
215.56	222.58	216.02	224.37	218.84	219.38	220.38	220.85	218.13	214.87	214.82	216.57	219.95	218.11	219.2	214.35	220.42	222.53	211.39	214.23	218.84	215.44	219.62	216.79	212.44	222.96	217.23	214.44	221.75	222.85	218.27	215.17	218.52	215.81	220.71	213.8	217.18	219.25	215.04	217.83	220.68	217.42	219.01	216.01	216.21	210.05	216.57	219.29	216.83	221.55
211.72	218.09	211.17	211.6	220.35	213.48	211.49	214.63	212.95	209.21	218.05	215.53	215.57	217.54	209.48	216.49	213.16	215.97	213.48	214.99	214.61	215.06	208.6	207.24	210.25	215.61	215.22	212.69	219.13	212.08	215.18	213.58	215.02	211.31	216.11	220.36	215.83	210.99	215.18	212.93	214.85	221.56	209.5	211.07	212.97	211.43	211.63	207.54	213.26	205.78
211.15	214.33	211.9	216.17	209.39	213.45	201.95	216.36	212.85	210.65	214.97	212.79	211.9	217.1	201.42	215	209.05	219.61	212.64	209.74	211.16	211.24	208.7	213.86	213.91	215.78	207.69	217.23	214.8	211.31	214.14	213	208.56	217.52	211.3	215.73	209.26	206.54	212.93	210.48	207.92	208.61	209.34	217.24	216.23	209.69	212.16	212.53	212.14	213.08
210.38	204.42	198.72	205.41	201.31	213.01	204.52	207.2	199.95	197.04	204.86	197.89	205.89	198.31	199.61	205.47	196.76	208.28	207.73	209.23	201.63	207.25	206.7	205.57	206.96	207.71	211.33	198.33	202.91	204.88	200.74	196.79	199.64	206.35	204.49	200.87	204.33	212.18	198.43	208.23	208.87	202.57	208.55	208.45	210.1	210.51	212.03	203.53	204.28	198.92
206.16	209.18	208.48	210.99	213.24	209.85	204.89	214.34	203.99	209.76	204.52	207.33	207.45	212.36	211.77	205.62	206.05	209.98	201.2	204.48	206.73	207.71	206.03	207.2	210.56	206.63	209.24	210.22	200.42	206.78	213.4	209.46	207.67	215.91	214.92	206.71	208.29	212.34	210.28	205.12	208.31	206.4	207.13	219.69	208.48	209.87	205.48	209.92	207.56	206.04
206.48	210.06	219.96	211.23	216.5	213.1	209.48	207	206.21	215.3	212.06	211.48	209.6	214.05	210.25	217.26	212.23	213.78	208.95	210.93	208.24	216.71	217.17	220.98	207.98	204.93	209.76	213.03	211.7	219.82	207.35	209.07	211.7	210.26	212.52	209.91	211.81	212.59	218.22	209.66	211.21	206.52	211.84	215.81	211.12	210.74	206.28	217.55	215.02	220.99
206.57	205.3	213.08	200.42	200.98	202.13	201.45	200.71	201.98	203.61	203.33	199.69	200.84	207.17	209.5	205.23	199.35	202.71	204.28	206.4	202.79	199.45	201.33	210.17	202.33	205.5	206.66	203.51	200.59	206.26	211.74	204.86	208.42	210.02	204.47	200.07	202.14	205.53	202.94	203.03	201.57	202.19	210.4	204.66	198.53	204.32	201.93	201.3	204	204.34
220.27	211.32	216.21	221.54	218.38	217.31	219.01	218.82	213.08	216.29	214.86	224.45	218.67	219.8	223.44	217.37	220.37	216.64	214.97	219.65	215.13	217.04	216.32	216.9	214.68	216.49	214.83	219.9	222.32	216.57	225.63	219.45	219.3	221.04	216.85	219.41	215.87	217.06	216.22	216.09	215.94	220.02	214.77	217.59	212.67	218.9	218.75	216.37	220.91	212.38
219.84	215.21	214.72	219.25	224.28	219.34	216.56	221.33	219.98	220.13	220.38	218.91	217.34	219.5	220.89	216.68	220.94	220.76	214.92	219.17	215.38	212.22	215.81	219.12	216.02	215.6	217.35	219.76	213.3	223.57	208.84	209.99	216.52	214.17	218.34	214.77	225.38	219.16	216.09	219.64	215.05	221.19	217.61	218.41	213.61	217.22	212.3	211.43	218.89	213.73
207.64	201.02	203.49	207.06	212.61	200.66	205.56	209.59	216.79	208.65	208.86	213.98	203.85	212.33	198.33	208.72	203.35	206.84	207.07	204.12	210.07	208.57	208.9	207.21	205.19	205.29	209.38	210.54	199.92	203.66	213.33	200.06	210.14	199.93	210.19	209.68	210.46	206.85	212.02	211.28	210.82	210.89	210.48	202.42	207.99	207.33	202.93	207.48	211.63	202.67
203.95	210.76	207.12	212.95	200.56	211.67	201.7	206.01	210.42	207.47	209.03	209.08	212.92	210.65	204.46	207.75	204.41	216.04	212.36	201.61	206.03	212.93	212.81	205.22	207.91	211.25	202.73	210.27	206.68	208.76	208.55	210.46	206.3	208.05	203.54	201.08	210.77	206.27	207.68	202.85	213.41	205.19	205.37	211.76	209.93	211.24	209.12	208.63	208.72	206.22
212.39	208.19	208.79	214.26	207.78	212.35	209.52	207.01	201.69	214.09	210.8	203.43	213.19	208.67	208	209.53	209.78	210.09	214.22	204.8	211.21	209.41	203.7	213.71	204.4	201.69	206.46	206.08	208.37	212.64	205.25	209.04	207.19	205.87	203.02	200.23	212.62	202.64	208.64	203.5	209.87	208.94	213.35	206.67	205.04	206.45	205.08	208.03	209.04	205.85
195.51	195.6	185.78	199.26	194.08	194.64	193.24	194.98	196.71	189.51	192.87	192.46	196.34	196.52	198.72	200.46	188.96	195.03	201.4	195.25	191.98	193.14	202.96	193.9	194.38	191.11	195.22	199.15	196.25	194.72	195.56	190.8	197.13	201.54	200.12	188.62	197.26	201.4	195.75	200.91	190.09	194.84	197.76	194.01	197.99	195.77	196.98	201.68	198.79	191.66
197.88	195.15	203.22	197.38	202.51	197.69	201.91	202.64	193.72	200.71	205.34	198.5	201.02	206.05	202.58	202.69	209.48	199.27	200.75	204.33	208.73	197.27	199.85	200.54	205.42	198.84	203.85	200.19	203.19	200.6	206.69	208.8	204.5	196.62	199.11	201.37	203.16	207.77	203.09	197.26	204.04	206.08	203.22	199.48	199.43	203.88	204.18	202.52	206.07	207.91
204.83	209.43	210.7	205.49	208.02	209.39	204.21	204.19	204.74	205.81	207.44	201.36	205.68	209.16	214.41	208.01	205.91	210.85	198.85	206.47	197.15	211.83	202.48	204.31	212.3	204.68	207.46	198.89	206.18	207.39	203.78	203.71	203.39	204.71	205.26	208.68	211.33	219.26	210.45	202.88	206.21	207.78	201.52	204.18	201.1	204.49	212.84	207.07	210.11	203.04
217.27	216.08	209.85	218.37	222.2	210.94	218.09	215.52	221.09	223.78	214.72	218.88	215.36	221.62	212.17	219.08	217.65	220.19	217.44	215.38	216.03	222.25	216.14	215.62	221.44	221.22	215.21	213.12	213.01	219.28	218.97	214.38	217.92	219.05	222.95	216.18	217.75	217.02	218.17	223.07	215.02	221.44	209.13	222.99	217.46	217.7	212.54	217.29	217.98	214.23
202.15	196.91	199.87	196.15	201.14	199.57	197.11	199.72	197.79	202.75	201.31	200.87	201.69	195.12	199.48	196.22	202.85	199.36	197.93	199.26	204.51	202.2	203.24	206.02	201.2	193.38	201.5	208.09	200.48	202.73	189.98	201.73	197.97	197.83	197.98	203.4	193.39	199.84	200.02	199.27	201	203.16	204.41	206.61	200.05	205.14	199.12	202.99	203.78	207.07
204.19	196.22	198.9	198.64	196.23	197.01	203.77	196.42	206.79	203.76	198.99	200.14	197.86	200.02	200.65	202.84	193.96	191.82	204.44	201.55	196.82	203.05	200.21	196.51	198.87	198.93	201.16	196.54	199.12	195.98	197.2	198.23	197.39	200.92	203.61	200.36	200.1	199.63	197.58	199.35	195.39	191.9	204.7	200.29	200.6	200.62	195.28	204.96	207.59	198.41
210.5	210.87	207.89	206.42	213.15	207	207.68	206.07	206.69	208.07	204.13	208.27	205.3	214.14	213.81	207.12	205.6	208.6	208.6	214.94	213.58	208.79	204.53	204.14	202.18	209.93	211.6	210.32	201.61	208.21	207.78	203.93	213.75	209.78	208.52	211.17	203.83	212.23	208.15	208.18	210.84	207.33	205.58	205.51	203.15	211.03	211.03	200.41	209.11	203.98
215.24	223.56	220.58	218.37	217.23	217.89	217.5	213.65	219.6	216.18	218.6	215.27	215.39	221.1	219.88	216.02	216.49	210.86	220.09	223.05	220.53	218.23	214.32	221.93	215.17	221.41	212.05	216.37	215.62	215.02	217.82	213.36	222.92	211.77	218.16	224.2	217.61	225.34	213.81	221.12	221.42	215.28	217.25	208.35	222.29	222.13	221.2	218.7	208.88	212.82
217.36	217.61	215.1	218.05	218	220.89	215.71	218.32	215.43	214.17	221.01	214.84	216.97	209.98	219.42	212.43	215.55	219.42	211.99	217.14	216.55	213.08	221.14	214.86	213.91	219.89	214.44	218.06	216	216.07	214.91	214.2	218.54	214.74	215.14	219.41	217.13	215.99	221.51	221.29	218.76	216.9	221.28	217.26	213.52	210.51	214.06	218.84	212.55	218.93
203.61	201.11	206.11	201.25	195.79	201.88	197.01	204.84	197.11	197.94	200.41	197.6	200.43	202.68	197.71	200.1	202.3	199.75	205.94	205.1	202.06	205.11	202.75	210.08	202.18	199.4	197.9	204.46	201.83	205.36	200.94	209.36	194.67	205.9	202.7	203.73	198.66	205.8	201.58	199.21	204.91	202.37	200.86	209.59	201.14	203.66	200.6	206.35	201.02	205.52
219.12	216.78	217.85	215.76	220.15	209.76	217.98	217.61	211.53	216.57	217.42	220.77	213.49	220.14	225.52	214.3	218.69	220.58	214.21	218.24	214.16	211.54	217.64	214.7	215.22	220.22	217.06	220.98	208.84	221.02	214.83	223.91	218.96	218.82	215.76	221.72	215.73	215.56	220.03	208.6	217.92	211.67	218.53	215.59	211.91	221.01	209.44	221.07	211.31	225.48
208.36	205.7	201.67	214.21	209.57	202.42	205.79	200.73	206.29	203.78	203.11	209.21	199.84	208.45	203.04	205.19	201.34	207.33	207.17	201.71	200.95	205.88	199.81	205.77	204.99	203.15	200.64	202.61	201.95	209.31	203.45	201.94	209.77	201.96	211.06	203.02	203.51	206.4	203.6	205.51	206.16	202.81	208.79	206.05	208.18	201.98	208.9	211.46	207.87	204.01
209.09	208.32	209.04	205	207.14	210.99	214.21	207.01	212.98	206.98	206.69	207.6	204.66	206.86	205.31	219.62	214.61	207.64	206.28	207.05	206.21	212.66	210.53	208.69	218.06	209.27	208.57	206.6	207.31	203.95	205.94	207.55	207.47	210.02	211.19	208.97	205.84	211.86	210.49	210.17	211.89	208.93	211.42	210.81	207.02	213.25	209.09	211.43	208.44	206.69
206.56	195.4	205.93	204.25	204.83	210.21	203.56	201.68	199.73	205.84	200.52	197.22	200.41	205.88	204.71	206.97	196.57	205.35	200.22	205.06	204.99	208.49	202.18	207.83	207.37	205.95	204.74	206.46	211.04	204.03	206.88	202.2	201.57	210.2	204.61	202.22	207.05	203.27	205	210.5	204.99	199.37	207.52	208.63	212.29	203.99	206.9	195.47	202.57	207.23
215.57	222.44	219.63	224.36	213.67	214.41	214.26	216.53	210.77	219.39	217.3	219.68	216.46	214.08	212.69	213.57	216.37	219.81	215.67	217.32	218.51	219.66	213.7	212.1	209.3	225.61	216.92	217.88	216.39	218.48	218.01	220.79	217.89	212.09	211.66	219.28	227.08	224.05	217.52	219.51	222.77	221.84	221.7	212.38	214.74	211.25	218.63	224.41	216.22	219.94
199.22	192.4	201.83	196.82	200.29	197.97	195.08	195.71	206.12	200.22	201.19	197.33	202.59	194.32	198.97	200.6	202.45	200	202.7	201.83	193.58	204.38	195.54	202.82	203.38	194.96	201.18	200.96	198.09	200.04	194.65	205.1	195.59	202.12	196.85	199.51	196.65	198.31	201.62	192.66	196.96	199.42	199.59	198.34	206.71	198.55	195.59	205.19	196.97	201.87
211.96	214.11	211.08	210.68	213.4	206.28	209.52	213.45	213.33	211.37	210.15	215.82	207.46	212.17	214.13	211.04	210.36	216.22	211.48	214.86	215.13	209.06	214.69	212.73	211	209.99	209.05	208.83	216.41	212.65	209.52	218.49	210.76	215.57	214.32	214.5	205.99	207.73	206	212.1	213.19	213.74	214.22	207.05	213.04	209.97	208.98	215.23	207.2	210.48
206.74	208.67	205.77	206.17	210.21	205.2	202.97	203.15	204.8	205.66	204.24	208.32	205.99	205.97	205.11	207.62	208.78	211.66	199.23	210.25	204.6	209.08	205.76	209.25	206.61	210.99	209.34	207.44	211.33	201.63	202.92	208.85	207.47	202.28	207.44	202.86	208.22	204.79	203.87	204.81	207.42	203.7	199.75	207.58	202.3	204.85	207.05	207.81	207.84	207.46
210.89	211.96	208.04	209.5	218.72	214.04	210.84	215.99	214.25	216.29	210.91	210.36	208.35	214.63	208.64	212.52	212.37	214.19	218.59	212.35	210.79	207.87	210.01	208.68	208.01	212.34	211.85	209.44	211.46	214.75	214.27	214.41	204.92	211.55	212.23	211.9	203.68	214.39	209.77	212.09	212.74	216.2	209.29	216.5	210.79	210.69	215.14	216.32	205.65	209.72
211.68	219.66	211.88	203.9	206.77	205.65	210.52	209.66	208.18	212.29	210.64	212.05	207.09	218.08	209.58	206.57	216.07	212.72	213.43	208.36	219.94	212	205.36	213.42	211.76	212.61	215.49	214.39	214.53	215.98	212.39	209.02	202.45	211.86	212.95	215.39	212.04	209.63	214.17	210.95	213.72	212.64	207.95	213.71	207.76	207.83	209.1	208.07	214.63	211.87
205.3	203.38	205.11	193.35	203.45	200.24	201.97	199.84	198.67	205.8	197.82	196.74	200.58	209.28	207.92	200.68	205.2	200.36	194.48	202.18	202.47	198.82	207.11	204.28	207.29	196.19	197.22	203.59	198.35	209.26	204.42	203.93	206.7	206.67	201.47	204.3	206.27	203.61	199.4	207.16	200.91	195.07	210.82	204.02	202.17	205.13	200.13	207.47	201.84	200.03
209.91	210.46	213.61	206.75	205.78	208.45	205.97	207.35	206.34	210.08	215.85	205.36	209.88	207.2	202.96	205.69	209.61	208.33	210.38	209.6	212.28	211.83	208.43	216.42	215.78	207.89	206.86	215.38	211.08	212.88	203.96	206.75	210.94	211.1	207.88	212.98	213.08	209.23	210.96	207.73	211.37	213.84	208.1	209.64	208.02	206.39	207.11	213.47	213.23	215.7
206.54	202.58	198.1	197.58	197.71	206.94	202.81	198.9	207.98	205.32	209.45	206.4	200.63	201.89	205.45	209.64	206.34	206.71	201.55	205.73	211.67	204.53	206.69	204.04	206.56	201.42	204.94	205.3	204.22	204.69	199.21	202.83	204.66	201.63	203.59	202.83	200.14	204.92	206.73	209.86	208.04	210.33	201.43	204.71	204.7	206.63	205.86	207.59	206.06	210.16
217.31	217.84	216.75	221.63	215.2	216.47	217.4	225.2	225.97	212.97	221.73	212.61	218.5	218.37	221.35	215.77	224.43	217.95	222.21	208.04	214.26	217.74	216.53	213.43	217.03	222.29	214.79	217.16	217.82	218.13	211.79	215.66	213.89	218.22	217.38	220.66	215.26	224.85	216.26	218.83	215.82	217.76	207.94	222.09	219.06	218.99	227.42	221.65	216.78	215.55
214.59	217	214.45	211.42	220.63	215.5	212.9	210.52	218.3	204.68	219.01	217.03	216.68	211.9	211.72	219.44	216.93	211.81	207.56	204.6	212.66	205.86	207.1	214.89	210.41	211.01	215.93	218.73	217.6	213.22	216.12	212.58	213.78	212.95	214.31	213.3	209.51	208	211.51	211.79	207.22	220.06	215.17	217.99	216.48	216.54	208.92	213.41	215.53	213.95
208.74	209.91	208.83	216.68	212.44	208.47	213.96	213.16	207.24	207.92	208.59	210.89	214.19	214.61	214.02	210.92	213.92	213.1	212.74	212.8	217.5	212	217.05	216.5	211.35	203.97	214.03	216.02	209	213.2	213.41	207.75	204.03	213.29	218.22	216.76	213.66	211.57	209.22	206.78	215.74	213.28	207.47	215.63	219.24	210.73	219.29	213.56	209.92	219.07
201.66	195.83	197.64	194	195.11	197.87	195.79	197.27	201.5	202.98	196.76	196.83	197.38	202.27	198.19	204.44	206.02	197.18	197.66	197.61	202.42	200.66	200.12	203.97	199.8	193.91	203.62	198.51	198.39	198.71	193.81	195.02	198.98	199.57	198.5	201.62	197.93	201.24	200.6	197.42	193.06	195.13	196.11	202.71	204.37	196.71	199.21	196.46	193.39	192.74
215.82	209.54	207	209.32	204.86	206.83	210.54	208.83	211.03	199.2	208.78	210.86	208.63	214.48	209.6	210.09	208.34	209.86	208.7	203.32	209.34	208.78	208.1	208.15	211.16	212.54	211.42	205.34	203.66	209.9	204.55	206.51	219.04	208.97	206.5	207.7	212.35	203.79	207.96	202.51	211.61	209.42	211.17	211.22	207.8	209.35	209.81	212.94	211.22	210.48
205.42	201.22	207.86	206.24	199.83	207.12	206.13	207.46	205.66	198.57	203.65	201.45	197.75	205.17	203.4	204.83	200.69	203.14	200.71	203.53	202.32	201.17	202.85	209.6	204.64	203.97	201.28	207.82	202.01	208.02	198.9	196.27	202.74	206.31	202.47	202.07	203.68	201.74	203.4	211.83	203.8	205.83	204.79	198.88	207.17	200.73	198.48	203.39	207.61	209.1
197.2	203.34	213.22	214.54	203.67	198.92	207.16	198.96	211.21	207.98	205.64	202.89	199.85	206.46	211.17	203.16	202.89	205.92	200.42	208.34	203.03	204.1	206.87	203.66	196.83	206.34	207.48	203.91	196.56	197.92	204.26	202.66	201.66	198.62	206.83	205.44	209.75	200.08	201.06	199.39	203.15	199.49	198.06	195.78	201.23	200.79	205.44	197.93	197.05	197.55
213.89	220.41	217.36	224.41	209.9	222.38	220.55	222.02	214.77	216.13	217.47	222.01	214.52	214.78	219.42	214.06	223.5	221.53	217.9	219.2	218.57	218.44	220.3	216.58	214.2	212.21	213.31	220.42	217.08	215.74	217.26	217.8	224.18	217.9	215.86	219.38	213.2	217.89	220.88	218.74	215.18	212.26	213.97	219.14	216.38	222.46	217.78	211.25	215.39	215.29
192.16	191.65	196.62	193.62	191.25	200.63	198.39	190.92	193.29	194.9	196.35	194.02	186.86	197.42	201.85	202.18	200.31	192.47	201.41	198.54	199.88	192.05	197.22	197.25	192.73	197.2	194.19	193.26	199.35	197.47	188.38	206.12	197.51	191.86	194.3	192.13	195.28	190.67	195.84	195.36	193.53	192.49	198.35	191.94	193.95	198.98	199.6	194.43	198.19	195.7
203.06	203.79	201.31	202.7	205.46	202	203.31	197.39	207.08	210.1	210.6	215.95	208.12	200.54	201.16	199.8	206.04	203.76	195.38	206.75	208.56	202.44	205.2	204.21	201.78	203.2	204.49	206.74	202.91	205.81	208.27	202.26	198.8	203	204.56	199.4	203.29	202.38	201.05	206.32	204.05	202.08	202.42	203.67	210.73	211.3	198.61	208.64	203.81	199.43
214.04	226.3	224.28	215.05	217.06	213.66	220.99	212.19	217.29	217.99	215.92	220.93	216.47	214.66	213.17	215.15	212.69	219.43	218	223.04	219.51	219.72	213.08	220.27	220.93	209.68	215.75	212.85	215.41	219.22	216.6	214.23	217.92	215.08	219.7	213.02	217.73	216.13	212.09	211.93	215.44	216.77	214.12	212.75	219.89	219.03	223.58	217.8	215.92	220.75
206.56	206.27	202.38	205.59	210.04	204.44	203.19	206.36	208.1	205.39	208.55	203.04	206.68	211.51	208.96	209.41	205.13	210.2	209.64	203.92	205.08	205.32	210.93	212.66	210.04	211.08	209.1	208.14	203.25	205.91	210.45	212.34	202.52	206.53	205.68	199.29	207.09	211.08	207.62	212.13	211.32	206.61	211.79	205.19	206.87	208	209.5	206.63	210.46	206.93
208.34	208	205.37	211.62	212.18	211.67	207.24	207.77	202.45	206.11	208.24	206.48	216.41	210.48	210.01	213.68	200.09	208.38	201.3	208.44	205.06	207.88	209.59	214.17	205.44	209.79	208.45	209.57	207.27	205.22	202.98	208.47	208.55	210	209.64	205.26	206.49	207.8	213.81	205.4	211.78	203.85	205.32	213.75	211.53	206.1	210.17	205.48	210.64	209.42
204.23	214.43	210.98	205.6	201.21	210.44	203.35	206.98	209.64	206.67	208.73	211	205.39	209.89	205.67	203.85	203.79	207.2	207.54	201.87	214.93	205.82	206.14	204.67	201.17	208.24	205.42	205.35	202.55	215.97	205.14	207.76	210.69	207.15	207.57	207.6	212.08	212.95	204.88	209.23	207.05	203.77	211.24	210.32	203.72	212.18	205.13	203.27	211.37	210.6
212.89	205.41	213.13	209.35	215.68	209.55	210.62	210.03	205.25	206.53	215.44	212.9	211.09	217.76	214.9	212.05	210.42	210.5	214.96	212.34	213.76	214.68	216.88	209.92	212.21	216.83	210.25	211.78	207.82	211.51	211.61	210.64	209.58	210.49	212.46	206.77	204.73	213.77	206.15	209.97	214.71	217.07	208.42	213.24	205.21	214.45	209.46	215.52	209.81	211.34
204.3	198.9	206.9	204.92	205.07	205.57	209.84	203.04	208.72	200.89	201.22	202.27	200.43	203.74	197.49	207.82	209.36	204.95	207.48	207.2	201.64	201.61	207.04	199.52	198.49	199.41	211	202.52	197.62	207.2	203.02	196.51	206.39	204.88	208.2	202.94	208.35	204.62	201.59	200.65	210.51	203.53	200.65	202.97	198.92	201.73	199.89	201.14	199.09	207.23
206.29	205.05	205.59	208.59	207.53	205.99	202.84	212.82	212.39	207.37	203.07	208.76	213.23	207.3	212.07	212.72	210.81	208.55	209.4	213.14	209.75	209.23	209.95	199.65	208.04	208.39	211.38	200.98	209.96	203.45	204	206.2	206.34	208.82	205.71	208.91	209.92	203.34	209.34	204.7	209.15	207.38	211.3	208.35	205.4	207.37	206.88	207.99	207.86	204.69
192.29	193.99	196.53	194.2	199.56	195.38	193.68	188.33	200.26	195.61	193.99	193.81	194.96	191.14	193.8	196.14	201.66	197.18	199.31	190.85	198.21	197.47	188.94	195.27	196.12	201.49	193.39	195.28	192.96	204.67	197.69	191.66	196.69	193.72	193.18	193.25	191.29	196.5	201.46	194.39	192.74	194.49	203.51	201	194.6	201.37	186.8	192.99	195.8	200.62
212.97	219.09	214.52	207.62	212.31	215.86	215.45	211.38	212.32	205.2	217.42	209.36	216.2	219.05	206.41	208.85	213.63	207.69	211.72	220.76	211.34	210.34	209.79	210.22	211.33	208.78	216.87	207.46	216.77	211.15	208.1	207.7	209.34	211.81	208.27	210.2	211.22	219.98	213.36	205.39	213.85	209.64	209.79	210.69	209.16	213.44	202.76	209.26	209.24	204.35
197.85	199.97	202.65	200.85	197.66	197.57	199.13	192.16	199.64	197.64	199.19	200.84	202.81	203.04	205.64	198.86	204.18	201.83	202.31	201.84	203.88	201.07	198.21	197.06	196.78	205.21	198.22	198.87	203.33	201.77	199.99	203.29	201.92	201.2	201.76	191.9	204.28	200.43	204.84	197.07	199.56	201.41	201.89	202.34	198.16	198.56	192.57	197.21	198.27	197.14
213.64	209.8	216.49	202.56	205.86	210.22	208.89	200.12	207.39	204.87	214.72	207.83	210.24	211.75	209.83	212.51	207.43	210.33	204.32	204.83	211.18	212.17	207.64	206.05	208.64	217.1	209.17	212.81	211	207.78	204.64	210.91	212.38	212.93	205.56	209.06	210.59	206.51	206.83	212.92	210.05	208.06	208.69	209.18	207.09	207.22	205.59	212.73	210.82	210.25
212.53	210.86	216.07	219.78	222.66	213.59	215.2	216.41	214.45	217.79	217.8	219.92	214.66	211.67	215.09	217.85	218.47	214.4	216.83	210.51	216.18	216.47	214.75	220.56	222.66	216.31	219.07	218.02	213.94	215.84	213.9	217.22	212.74	213.02	218.91	215.3	219.04	223.48	217.44	221.22	215.48	218.7	216.46	210.81	216.28	219.72	216.54	214.49	216.51	213.26
209.77	207.62	209.17	204.75	207.11	211.65	205.92	209.41	209.1	209.18	207.3	210.25	205.63	212.85	209.17	216.12	208.4	214.6	207.15	205.97	207.59	203.92	205.27	207.18	210.2	211.65	207.13	211.71	210.76	206.64	205.04	210.33	216.77	208.4	207.47	206.78	208.01	201.06	208.95	212.5	211.59	211.83	207.5	209.76	202.75	204.7	215.97	213.32	209.44	211.94
215.62	218.43	220.26	211.9	216.84	215.17	219.22	216.81	217.81	220.11	217.12	217.41	215.93	214.46	214.1	213.39	210.03	210.91	219.3	211.64	217.02	216.21	215.34	217.98	220.68	224.87	215.07	219.39	213.2	219.96	214.59	215.17	215.77	218.6	215.45	211.74	216.12	218.63	220.4	218.88	214.79	214.57	214.35	212.92	217.45	211.43	215.29	223.74	217.06	219.91
197.96	205.65	203.19	209.66	205.08	198.51	202.26	206.14	200.65	207.93	205.17	206.81	197.93	203.25	200.19	199.67	208.45	203.01	209.51	200.12	201.67	199.85	196.4	206.29	197.63	200.57	203.9	206.14	200.62	201.28	206.3	204.14	202.5	204.11	213.72	206.42	209.09	203.57	203.88	203.82	205.17	204.95	210.86	204.17	203.6	201.98	207.41	204.4	204.74	204.71
201.04	209.07	205.01	202.87	209.18	208.59	206.02	205.12	206.61	205.1	201.05	201.99	205.38	206.03	203.66	204.44	205.28	203.27	203.03	202.48	197.17	203.51	199.76	201.98	206.87	205.07	197.83	206.04	205.71	204.87	208.23	211.01	209.21	198.96	203.87	204.42	208.72	207.12	208.07	210.61	204.48	199.02	201.52	206.01	202.09	199.98	205.24	200.15	208.57	209.04
209.56	211.47	209.68	207.16	207.07	209.22	213.23	205.54	211.05	205.52	208.63	211.25	208.62	204.67	205.84	210.24	211.81	209.26	207.13	204.99	204.2	206.3	207.86	211.45	203.66	205.83	210.42	208	207.87	208.87	210.63	208.64	214.29	209.64	211.58	208.28	208.02	208.31	203.44	205.63	205.11	205.22	203.08	213.72	206.21	204.18	208.71	208.31	212.25	206.67
210.31	210.67	213.29	211.94	207.77	206.44	207.96	208.64	207.31	209.04	207.26	211.19	199.55	209.17	206.57	210.64	207.11	211.02	214.65	207.32	211.05	209.42	214.08	199.29	216.34	208.95	211.82	211.52	213.8	204.64	210.07	205.45	210.32	211.99	208.24	199.65	203.74	204.6	215.23	207.39	200.44	210.51	211.88	212.7	208.09	208.21	207.83	212.2	208.13	203.96
206.55	205.68	202.59	200.93	207.14	209.16	206.18	203.68	207.2	211.13	199.67	206.59	205.99	200.98	209.82	205.55	210.94	207.17	200.63	214.15	211.2	206.09	206.88	205.61	203.96	208.65	208.76	206.92	207.59	202.78	202.06	195.75	208.25	202.65	208.06	210.38	206.81	203.3	203.64	203.96	206.06	209.52	201.15	209.23	203.31	208.46	205.02	210.36	206.29	204.26
207.16	202.88	214.06	198.76	216.54	210.67	210.74	203.12	207.34	209.15	204.8	207.4	204.47	211.95	216.34	207.73	208.07	214.93	208.6	214.47	209.28	207.46	207.11	205.64	206.2	210.6	209.45	201.39	206.7	209.83	205.01	207.04	210.99	205.46	212.83	207.06	210.77	206.59	209.44	202.46	209.69	209.91	208.9	213.05	206.99	204.47	204.66	208.25	209.08	207.28
220.51	220.82	220.25	222.37	213.55	214.99	215.52	216.46	218.07	215.3	219.09	216.91	214.66	221.31	216.91	216.28	214.8	216.07	217.74	218.43	220.09	218.25	219.16	221.25	217.27	219.05	213.45	218.91	211.8	213.65	216.37	219.47	218.21	216.6	217.39	216.93	210.83	217.91	220.01	216.37	218.99	219.15	221.53	210.23	207.2	221.99	220.53	216.75	212	214.56
199.08	200.42	199.16	199.78	207.48	195.33	195.71	204.13	197.57	194.22	203.91	196.56	201.34	197.56	199.1	204.14	191.77	201.62	201.69	193.65	192.59	201.11	200.18	191.22	205.4	195.61	201.98	193.65	202.07	201.58	199.62	202.59	194.15	199.25	201.05	201.99	195.82	202.62	196.6	196.69	198.87	203.58	201.05	202.52	202.66	204.74	203.79	200.3	197.24	193.15
205.57	194.24	206.85	202.22	205.8	205.07	208.4	193.91	205.25	205.44	202.41	207.93	205.51	203.63	207.1	206.94	211.44	209.02	205.98	208.19	200.81	205.79	211.16	200.94	208.03	207.23	199.76	201.3	203.9	202.67	199.81	201.87	205.91	206.69	203.75	199.11	206.77	210.7	211.64	204.55	204.9	204.79	208.27	206.33	207.76	201.67	207.75	210.48	196.54	198.42
205.47	207.07	209.85	203.95	199.86	208.69	206.73	207.26	208.56	210.22	208.67	203.18	205.63	208.95	201.68	209.98	211.93	206.45	204.33	205.51	212.86	211.21	200.01	209.93	204.73	208.78	212.43	202.97	203.57	205.93	202.91	211.39	205.85	205.15	209.84	201.54	210.27	204.1	207.02	206.3	206.51	211.31	214.7	212.16	207.78	203.11	203.79	208.85	200.85	209.02
219.41	216.64	219.32	222.08	208.61	223.12	217.89	219.9	212.15	215.24	214.26	210.64	214.03	219.03	216.51	218.75	220.56	217.28	219.21	214.66	212.94	220.2	215.8	211.8	217.17	211.43	218.04	212.91	214.23	221.34	219.22	216.32	214.56	219.95	214.51	219.91	217.23	216.12	212.93	215.3	221.14	224.41	212.18	219.87	217.13	214.59	212.09	219.17	214.55	222.21
203	211.77	203.8	203.4	204.05	204.39	205.33	205.03	200.75	211.9	200.86	205.07	211.5	214.44	206.31	205.51	203.32	206.43	210.53	204.72	199.66	207.72	201.9	210.73	201.66	209.99	203.39	205.82	204.96	208.43	202.23	213.16	212.89	203.08	208.45	204.21	205.41	203.39	206.99	202.57	205.72	205.89	207.58	209.73	206.03	208.01	206.25	207.88	211.41	204.13
219.49	218.87	210.68	220.73	220.52	216.77	220.71	217.09	221.42	219.42	218.44	218.76	213.18	215.26	220.27	219.56	221.97	217.29	219.23	218.27	217.53	215.8	213.81	217.08	219.09	221.38	215.59	224.36	213.5	218.39	214.23	219.92	222.13	220.76	223.01	220.6	218.03	221.48	218.94	220.89	217.79	214.38	214.54	223.4	213.94	212.55	213.98	219.72	213.31	219.11
198.35	195.48	204.68	209.31	200.8	197.16	197.02	193.17	194.83	202	195.93	194.66	196.57	203.93	198.97	197.08	198.6	200.64	198.89	202.59	194.92	204.48	200.13	203.89	195.28	200.57	201.77	199.09	199.36	203.38	201.7	199.16	201.02	198.85	200.81	200.97	201.45	197.44	209.35	196.07	200.26	199.93	212.25	197.96	201.68	206.18	194.36	198.82	196.84	201.28
216.37	217.99	210.36	212.2	210.78	206.78	215.63	210.25	216.58	208.93	214.68	211.64	212.68	211.22	215.94	213.72	210.88	220.36	215.69	210.47	206.11	210.04	212.8	216.35	214.35	216.56	209.51	215.66	219.83	212.34	211.36	212.06	214.2	213.91	215.18	210.51	214.12	213.17	214.82	210.16	211.93	213.84	207.89	213.17	208.86	215.43	218.94	214.04	212.73	219.44
210.52	209.88	215.01	213.36	205.49	209.23	206.2	207.9	209.82	209.65	208.32	210.41	204.65	199.9	209.51	202.71	207.89	203.47	206.38	205.13	210.63	212.75	210.65	211.57	205.89	204.14	201.56	209.26	211.54	213.88	209.13	211.26	205.93	212.36	208.47	203.81	209.39	206.52	211.49	205.23	206.01	210.1	202.8	202.42	208.5	209.59	205.58	201.62	207.69	205.76
202.08	201.02	209.2	204.21	201.73	203.13	200.91	203.91	205.3	202.35	201.46	205.28	202.48	208.45	200.33	209.79	202.4	206.96	205.94	210.17	202.37	199.01	209.56	203.37	209.84	200.84	208.44	200.41	199.89	205.35	199.31	211.58	207.8	205.96	205.42	201.75	202.44	193.97	199.33	204.05	203.22	205.53	196.56	199.92	204.98	198.81	205.7	207.48	204.29	203.84
207.49	205.25	212.81	205.2	215.31	208.93	205.88	214.16	208.89	214.18	211.47	215.66	216.02	206.31	202.85	210.77	211.41	207.09	213.46	209.48	208.55	203.45	205.49	204.47	205.89	208.52	212.78	206.65	205.94	212.93	211.25	209.93	207.59	207.23	204.4	207.37	211.59	212.91	210.6	210.25	202.34	214.71	216.57	208	206.48	209.3	212.93	210.29	206.37	206.7
200.29	205.3	202.88	198.54	191.38	206.56	196.34	189.39	199	196.39	201.33	204.02	198.15	195.59	199.51	197.35	202.99	197.14	199.77	200.45	195.25	199.05	201.28	205.02	194.14	206.34	197.23	191.08	197.05	196.39	205.83	193.47	199.68	199.87	197.28	201.34	187.7	203	206.14	198.51	199.16	193.86	199.05	196.28	194.53	203.3	196.31	201.63	195.7	195.07
209.21	214.18	205.04	208.9	210.17	209.65	211.47	214.67	214.36	219.38	209.36	212.81	208.53	214.23	212.15	208.11	212.73	212.96	210.48	210.39	206.32	210.84	209.87	211.58	213.16	207.43	212.76	205.05	211.26	218.22	212.97	211.31	212.28	222.83	213.43	213.95	210.01	214.5	209.51	213.91	202.83	207.84	210.19	213.87	210.22	220.61	209.77	209.4	207.18	208.09
206.17	206.89	206.99	209.33	209.49	204.14	208.26	206.76	203.5	206.17	204.27	211.25	211.15	210.87	209.94	203.03	204.96	204.45	210.45	211.46	202.46	204.92	209.56	205.63	209.68	202.68	204.13	202.2	206.89	206.77	211.69	215.42	209.32	206.98	208.36	207.61	217.64	206.42	203.15	206.92	209.93	210.17	212.4	204.36	201.68	210.21	204.97	208.76	208.03	205.45
207.27	223.7	209.48	210.82	213.89	209.44	207.19	219.45	212.4	213.64	212.96	216.21	216.53	214.29	213.16	214.9	210.85	216.6	207.09	209.53	214.78	219.97	216.13	208.75	211.43	213.49	214.74	212.22	215.77	212.76	214.35	216.51	213.31	210.56	213.26	211.7	216.65	210.17	213.82	211	217.2	208.79	208.49	210.68	211.67	213.52	218.2	213.94	212.81	210.09
194.07	204.12	200.99	204.09	198.84	200.39	195.38	200.03	202.81	199.34	202.19	200.31	198.96	199.16	199.28	200.5	196.3	202.19	199.13	204.45	198.6	195.02	197.11	199.55	203.1	195.72	196.73	201.12	205.5	201.09	203.21	198.35	201.2	197.77	199.93	200.65	193.78	195.51	203.07	198.81	201.98	193.64	201.12	195.68	200.11	202.14	194.66	195.86	198.71	197.35
209.15	207.8	204.2	210.91	216.87	208.81	208.08	212.78	208.4	207.04	195.76	213.3	208.17	214.48	210.58	205.93	211.53	205.09	210.77	208.92	206.49	208.56	204.45	201.76	212.27	206.21	205.69	215.59	205.29	206.4	213.93	209.33	207.35	209.68	204.58	204.11	205.29	210.32	201.86	212.1	207.99	204.8	209.52	203.08	211.17	206.13	212.76	210.13	208.99	204.11
200.75	207.37	200.75	210.92	202.24	207.97	207.99	205.08	204.14	201.67	203.52	204.71	206.46	203.96	200.59	204.88	204.44	200.53	200.36	195.95	206.66	205.2	202.93	198.21	203.97	200.35	208.2	208.55	198.02	204.55	209.66	209.29	211.23	200.8	207.61	212.47	201.22	199.22	202.49	204.23	207.08	207.21	205.85	198.31	204.85	203.21	204.81	205.75	209.74	204.64
211.47	217.8	209.65	210.89	206.25	213.22	210.29	209.32	212.72	210.97	216.25	211.82	214.13	206.92	211.52	217.53	212.41	214.3	216.11	216.39	214.31	210.98	211.97	215.06	211.32	207.96	211.38	211.26	204.2	215.24	213.98	211.28	215.65	216.32	215.81	209.46	208.32	216.64	207.48	212.65	216.06	212.03	215.21	210.74	211.32	208.12	213.72	208.62	212.42	210.94
209.72	212.71	210.27	212.15	208.17	205.11	208.21	209.88	203.25	212.7	210.91	204.1	205.12	210.28	210.54	206.96	208.48	209.21	213.14	214.14	213.72	208.26	207.11	213.72	209.29	209.35	210.37	213.5	206.13	213.52	209.61	211.91	208.29	211.8	208.81	211.21	211.8	202.32	211.37	211.94	211.38	216.91	201.21	207.3	207.83	210.44	207.29	211.98	201.89	210.29
200.03	207.81	212.5	212.88	204.94	213.01	212.38	204.26	210.19	206.85	204.03	212.65	209.06	204.33	209.14	208.26	209.55	206.02	208.26	211.75	201.97	212.4	207.38	207.9	208.31	210.91	207.67	206.9	211.19	211.97	204.81	205.52	210.31	209.88	208.09	211.53	212.89	210.25	210.45	209.43	213.01	206.04	210.89	207.07	209.94	210.44	203.34	210.67	214.49	202.77
205.87	198.91	202.16	201.18	213.65	202.03	209.53	210.05	214.57	208.37	211.19	209.62	209.16	204.01	207.84	209.73	203.92	201.66	206.99	205.32	199.59	208.6	211.9	209.5	210.23	207.35	210.96	207.28	214.92	211.34	206.15	204.08	207.94	207.72	210.19	213.09	204.31	209.69	206.71	203.13	209.35	213.33	208.58	204.96	212.14	212.29	203	201.04	212.68	204.08
201.2	202.65	207.48	204.15	211.72	201.77	208.38	206.95	208.97	208.38	204.28	215.77	204.75	210.89	203.42	213.84	203.78	206.92	208.06	210.99	209.24	203.94	208.29	203.92	204.88	203.71	207.93	215.19	210.27	208	206.17	209.18	212.16	209.92	211.63	212.73	204.58	211.02	210.32	204.38	205.18	212.07	205.36	209.56	202.79	205.37	210.74	209.73	213.39	206.65
210.02	205.42	210.25	205.29	208.51	214.55	206.02	203.56	199.95	205.4	208.3	212.54	212.29	213.05	210.02	211.49	205.85	206.25	210.85	203.49	207.7	209.92	211.11	210.83	206.93	204.95	208.77	209.75	211.17	214.58	207.19	209.89	207.45	209.49	211.78	206.54	208.6	203.62	200.65	205.29	213.45	210.28	208.16	206.25	212.12	202.25	212.12	212.37	202.59	209.87
210.73	210.39	211.52	205.86	210.37	205.22	210.38	207.75	208.47	210.8	210.63	206.56	206.41	208.36	208.63	214.08	213.68	207.5	209.28	209.62	207.36	204.48	207.92	204.15	208.24	215.05	205.31	198.57	204.45	209.44	206.29	206.11	207.97	209.06	203.98	206.74	209.33	210.29	215.2	211.25	208.45	213.5	204.55	204.23	209.68	207	209.78	209.33	209.9	209.5
205.61	202.4	200.44	208.44	206.74	206.76	200.41	203.51	209.72	203.14	206.3	205.21	208.61	199.07	203.83	204.2	209.46	200.83	202.39	204.73	206.01	206.95	213.03	204.37	203.29	197.75	203.44	198.73	204.16	211.66	207.6	204.77	205.27	201.08	207.36	197.58	204.64	199.78	207.81	203.64	205.23	207.54	209.44	206.58	205.65	198.09	205.13	198.49	206.5	199.97
203.17	202.06	207.36	205.72	204.08	207.02	204.46	214.21	208.82	201.09	207.05	212.42	212.33	203.66	205.99	212.24	211.64	207.57	203.39	209.22	220.74	207.44	209.97	207.72	205.33	205.6	207.48	208.49	210.93	211.31	205.94	208.42	211.95	212.39	200.63	210.29	203.02	210.22	212.05	209.8	214.72	210.93	210.55	215.89	212.4	203.56	207.97	214.05	204.2	210.21
212.92	204.28	213.21	201.89	204.88	198.57	204.9	211.06	211.5	202.13	202.42	206.15	207.94	204.71	201.47	198.29	204.66	201.34	205.68	198.64	202.57	207.47	215.08	204.33	213.02	211.37	207.4	207.71	211.92	204.63	204.1	203.93	202.44	205.55	207.22	201.35	201.9	206.72	197.51	207.46	206.94	207.51	200.93	205.06	207.71	209.9	206.87	205.02	204.24	199.18
210.27	213.09	204.71	203.2	203.6	210.34	207.18	204.55	206.87	207.46	208.66	211.95	208.4	208.22	212.59	207.37	208.38	213.58	209.8	209.84	214.39	211.42	203.61	205.73	206.38	206.86	207.19	209.19	208.61	201.53	214.25	210.07	214.49	203.2	204.01	208.49	208.73	205.37	214.47	208.03	207.43	209.48	211.47	207.68	211.59	209.11	208.51	207.76	205.19	203.5
217.51	218.3	214.04	218.2	219.55	214.35	214	219.29	218.37	217.55	217.68	218.16	219.94	214.71	216.44	225.19	216.12	215.1	219.44	216.64	217.9	216.58	218.11	220.65	215.68	217.13	218.65	223.55	220.16	221.47	217.73	220.49	221.35	214.55	218.24	216.92	215.58	215.22	220.8	216.86	211.4	212.13	218.02	219.69	214.86	213.32	219.2	216.56	223.15	225.63
215.58	210.01	202.65	204.47	212.08	212.19	212.1	207.3	210.29	202.3	211.41	206.3	208.28	214.19	206.66	207.08	216.66	209.67	209.87	209.74	206.18	212.64	213.68	209.84	208.81	202.85	207.94	208.3	215.5	210.41	208.52	204.14	208.43	210.57	211.23	209.55	211.82	210.91	208.91	210.63	206.27	210.43	216.34	204.02	208.94	213.19	208.18	204.25	206.98	205.02
209.42	213.36	210.36	210.51	203.42	209.25	208.86	206.26	209.07	207.6	214.47	211.82	210.36	207.77	211.91	216.03	209.53	204.95	207.92	205.8	203.6	209.86	207.98	208.03	208.38	206.11	212.09	207.59	212.34	211.07	202.43	210.55	205.49	208.53	204.17	209.04	203.82	206.42	203.5	207.95	207.16	209.15	211.35	210.06	203.04	206.06	207.98	209.48	196.36	210.53
212.04	210.89	216.17	211.3	211.88	214.94	203.01	213	208.74	209.36	214.53	216.69	211.66	209.37	208.9	204.94	213.6	215.05	202.37	213.43	208.13	209.86	206.92	212.47	210.98	214.89	209.52	209.79	211.9	216.49	214.15	209.26	206.81	207.36	210.45	212.6	213.8	211.84	213.08	215.81	209.51	211.53	217	204.48	203.71	216.89	210.98	216.42	212.44	209.78
210.28	210.16	205.8	213.02	209.33	205.93	212.74	205.36	209.12	214.95	211.12	205.49	210.62	209.66	209.05	211.12	210.32	209.75	209.51	209.26	208.98	209.66	212.88	213.5	206.8	211.5	209.46	206.55	212.76	202.68	205.07	209.44	210.97	212.03	208.67	206.36	208.55	212.9	209.39	205.48	205.48	205.12	200.72	209.54	210.05	210.28	215.55	211.01	209.24	201.15
211.92	216.69	205.65	210.32	214.02	209.38	207.27	215.63	211.83	220.05	207.78	215.55	217.24	208.49	215.64	216.18	211.82	216.49	210.87	212.94	212.21	211.05	211.21	215	219.8	218.03	213.4	204.02	205.44	212.36	214.19	212.49	212.44	216.57	211.42	212.15	215.28	214.55	213.18	210.93	213.58	218.58	212.83	213.69	212.51	214.67	219.43	209.05	211.95	213.77
202.18	206.56	202.19	207.74	200.28	195.52	208.08	204.89	205.14	208.03	203.98	202.57	204.26	195.3	205.21	209.92	201	198.07	200.14	200.31	213.48	199.89	207.88	205.47	210.61	210.01	210.15	201.75	202.93	205.53	201.55	200.78	201.82	198.91	199.94	204.45	202.51	200.48	201.31	201.11	208.92	203.08	203.43	196.13	202.17	199.02	201.93	201.73	204.5	207.05
205.48	199.83	201.31	209.3	203.04	205.94	201.69	201.21	203.53	201.56	208.79	207.01	204.88	208.85	201.85	203.14	200.82	204.47	204.5	201.37	205.91	197	203.5	205.32	196.97	198.77	201.66	203.89	202.53	203.72	203.39	200.89	201.51	202.28	198.03	212.18	205.35	200.61	204.26	203.3	204.1	208.48	200.2	200.62	201.8	203.51	199.91	204.51	200.74	202.92
198.59	200.48	205.3	198.92	201.19	207.8	209.09	204.76	205.36	203.13	201.44	203.04	199.99	206.77	202.12	196.69	204.51	206.24	207.83	197.98	199.79	200.86	202.48	201.26	210.45	202.45	203.63	197.59	206.81	199.48	207.75	205	208.48	202.45	206.76	200.67	199.65	207.76	198.1	199.17	201.52	204.81	207.81	198.96	201.51	204.94	198.98	203.28	196.74	207.55
195.71	204.87	200.2	199.36	199.03	204.99	200.24	200.29	197.65	197.21	203.17	198.13	204.44	197.33	203.9	197.87	200.09	200.5	205.6	198.51	209.23	203.96	199.03	206.03	204.96	196.59	200.33	197.46	205.55	198.89	192.28	202.14	202.92	200.48	206.46	204.96	194.96	201.36	196.46	207.84	199.01	202.7	205.46	190.85	195.1	196.31	207.29	196.72	200.87	194.46
200.33	203.83	201.23	196.72	204.13	205.22	202.44	200.59	198.26	200.57	203.6	201.23	200.97	196.07	203.88	201.16	200.34	200.42	203.09	206.64	200.32	198.91	203.44	201.47	204.42	198.71	205.86	202.4	206.25	201.12	199.25	197.49	195.82	202.87	199.52	197.49	201.54	200.24	203.14	206.17	193.96	201.1	202.87	200.83	199.98	198.95	199.48	191.04	198.7	199.22
206.29	205.22	205.63	203.91	212	207.97	220.65	210.94	207.77	209.53	205.66	203.78	204.08	202.39	205.7	212.66	204.92	206.11	204.87	205.4	206.72	201.48	203.91	213.43	208.12	205.67	206.2	210.24	211.75	207.46	210.58	209.27	208.96	209.72	209.91	202.13	206.14	206.12	203.4	208.4	203.97	215.04	208.97	206.81	209.83	211.03	209.37	206.78	213.82	213.44
210.93	212.87	210.89	217.37	210.3	206.82	212.54	214.08	215.75	209.14	214.47	207.27	211.25	212.52	209.93	213.8	207.7	208.93	207.79	214.56	214.76	209.02	214.16	211.87	209.6	213.69	219.36	210.03	214.79	214.82	210.9	212.03	213.9	205.08	216.52	213.43	210.71	214.8	205.51	213.72	216.82	210.18	219.13	211.79	216.26	210.05	215.65	210.03	204.66	208.12
202.57	206.47	207.61	210.33	201.27	204.63	207.26	205.24	201.44	198.67	202.23	201.85	205.1	201.61	205.22	203.52	200.21	203.5	203.95	201.34	199.89	199.74	203.57	211.24	211.52	206.07	202.61	198.07	211.19	214.63	202.3	202.12	202.07	205.78	207.36	205.24	204.67	210.06	208.41	205.9	207.08	207.2	204.58	207.39	211.44	205.58	202.47	206.03	205.85	206.13
203.64	202.37	197.06	202.11	194.55	199.47	202.86	200.74	204.16	195.12	199.28	202.52	196.45	206.13	202.03	203.33	199.17	192.76	197.64	195.29	195.91	201.74	193.57	189.58	200.69	203.5	203.97	200.96	197.2	199.21	199.05	203.69	203.25	193.07	202.25	194.37	203.74	201.34	198.47	200.41	201.91	194.59	203.59	193.79	201.4	189.87	203.24	200.48	203.25	200.63
205.76	202.61	205.31	195.87	205.53	204.29	204.34	200.13	199.78	196.4	206.84	200.07	203.72	203.71	211.1	205.74	203.68	201.95	203.57	204.44	209.47	200.55	203.67	198.73	206.2	197.52	200.62	207.68	205.7	204.18	206.91	204.05	208.2	199.15	199.87	202.8	195.19	202.49	198.45	203.54	204.95	206.52	200.77	204.41	204.99	205.81	205.8	211.18	203.56	206.91
211.94	205.23	207.59	209.5	213.47	212	208.95	217.51	210.03	207.14	204.3	206.61	213.11	214.4	215.62	209.4	209.13	205.56	217.14	213.87	209.1	213.98	212.71	207.87	207.59	215.5	212.21	213.56	214.06	215.72	213.22	218.03	220.12	220.68	212.26	211.74	207.48	210.95	216.37	214.46	205.75	214.2	222.32	212.51	215.25	213.87	209.54	215.84	213.25	215.68
218.08	203.65	207.26	210.96	201.17	208.32	209.36	208.4	202.98	212.3	206.42	202.37	208.33	212.14	208.32	209.84	207.82	204.14	209	207.87	217.1	210.81	207.03	207.03	209.04	214.09	207.31	207.16	207.16	213.03	209.67	209.43	206.66	206.7	210.03	205.22	213.13	207.4	210.64	202.46	210.56	207.6	207.31	209.01	208.37	208.83	214.34	208.31	200.12	208.18
206.59	206.07	208.06	209.7	213.65	211.12	215.69	210	207.54	202.67	205.65	210.74	204.23	205.32	209.47	205	212.87	210.22	208.02	211.59	205.72	206.8	205.24	207.64	203.33	218.62	208.72	205.64	205.65	210.83	211.65	208.14	207.83	207.45	213.79	202.38	206.54	208.67	217.49	206.68	206.38	208.54	209.9	205.74	203.11	210.6	209.59	206.21	210.77	208.66
207.92	208.91	207.81	214.81	209.12	207.95	209.47	201.94	203.42	211.11	208.9	206.35	208.61	211.87	212.22	209.4	209.26	213.19	211.79	205.85	208.05	207.97	204.6	211.14	206.38	200.4	205.47	216.21	209.29	208.93	201.19	207.03	212.51	204.53	214.77	207.77	208.51	203.87	214.77	209.55	206.22	210.04	215.28	208.23	201.26	204.68	206.36	208.11	206.51	206.59
205.64	204.06	205.48	213.04	210.44	205.31	210.37	203.05	214.15	209.9	210.67	210.96	209.57	211.73	212.4	203.03	211.21	209.73	208.24	208.71	210.35	208.35	208.1	206.15	203.93	211.36	209.67	204.84	212.02	207.87	205.13	201.24	210.51	215.43	202.53	210.54	208.17	207.26	218.09	214.17	212.37	213.6	208.09	208.09	212.99	208.23	213.06	210.43	214.45	208.41
200.95	208.23	198.93	202.38	206.75	200.79	199.05	198.96	197.86	200.58	201.25	203.03	194.78	196.19	202.71	202.97	205.05	197.05	200.97	203.35	207.18	203.77	199.15	201.4	205.75	211.9	202.09	198.96	213.68	208.31	203.07	208.64	207.18	209.64	207.36	193.12	202.94	202.22	207.25	198.1	210.64	205.07	200.84	198.1	196.66	202.27	208.19	202.23	198.82	201.29
211.53	213.4	214.48	215.04	208.15	207.26	211.76	219.34	209.97	220.23	204.88	203.7	211.21	217.67	211.45	210.24	207.94	214.44	212.05	209.18	211.52	213.76	212.1	207.59	208.15	212.02	207.4	212.27	207.59	216.23	210.92	214.65	216.64	213.03	210.08	216	209.53	212.77	210.08	211.52	211.15	206.13	213.69	205.17	208.28	214.32	209.09	215.92	208.53	211.55
211.44	214.96	213.85	211.69	206.33	201.7	206.74	205.7	218.36	208.16	213.29	213.2	208.71	217.38	210.4	199.48	201.87	207.87	204.63	210.22	208.31	207.05	205.69	208.5	210.24	207.78	210.04	207.15	212.49	215.05	204.8	206.91	203.34	203.95	207.48	209.35	212.25	212.01	213.56	205.68	206.52	205.98	204.64	213.88	208.71	202.43	203.02	205.09	210.13	211.79
204.9	203.23	201.09	195.71	203.67	202.88	203.9	205.69	209.18	198.6	204.87	200.91	204.27	198.91	208.04	203.54	196.34	196.99	204.08	200.23	200.08	206.7	205.75	197.39	196.33	198.38	206.97	199.82	201.87	209.05	200.98	200.68	196.59	201.89	198.97	205.99	204.87	205.01	198.9	197.5	195.99	205.59	202.22	198.7	198.94	198.93	203.81	200.78	194.6	200.68
210.65	205.12	199.57	205.07	211.87	210.64	212.81	203.68	203.31	209.44	208.94	206.32	200.41	206.35	205.92	202.84	206.74	206.81	205.47	207.68	198.51	199.42	210.61	209.68	205.99	204.15	203.41	211.93	207.73	206.69	203.34	207.17	210.67	207.62	209.37	205.69	202.18	203.06	203.18	204.64	201.23	208.41	205.32	206.51	203.66	209.59	201.57	204.92	201.78	203.15
209.66	203.41	212.02	208.06	203.03	205.93	206.46	202.2	202.1	207.53	207.38	205.02	199.2	205.52	204.9	209.41	206.9	202.94	208.03	213.25	206.88	205.55	206.85	201.02	204.89	210.88	206.14	209.17	200.45	209.85	203.35	210.79	209.09	199.66	213.38	204.35	204.28	209.3	200.5	201.83	208.86	211.97	206.21	198.65	209.92	206.9	205.99	208.11	197.83	206.18
207.39	211.3	210.02	211.33	210.4	206.56	206.1	211.86	205.44	211.81	210.76	205.37	212.94	207.94	211.04	207.77	209.72	201.96	208.63	203.06	204.57	201.98	212.24	207.53	208.23	210.1	202.55	205.07	204.71	215.15	200.73	208.51	203.97	207.47	205.11	212.14	207.38	209.86	207.09	205.7	208.3	211.96	209.28	212.29	208.04	211.25	211.15	210.85	206.93	202.73
213.18	208.68	215.09	212.3	212.28	210.38	213.32	216.8	215.88	209.04	216.39	205.73	216.49	215.26	217.17	213.8	211.52	211.76	213.52	211.92	209.21	208.72	208.91	209.7	208.74	215.7	206.12	206.63	213.64	215.03	207.45	204.99	211.19	215.73	214.01	213.57	207.75	211.87	210.4	208.06	212.28	210.12	211.07	205.84	213.78	211.22	203.93	214.74	212.73	210.76
200.42	202.95	201.86	211.6	201.69	202.92	207.63	204.64	206.7	194.35	201.28	205.29	200.64	209.15	204.56	204.1	201.55	193.95	201.43	204.65	206.06	199.72	204.72	198.07	208.02	201.13	197.11	199.55	197.45	201.98	211.13	206.41	205.92	203.59	203.46	206.34	201.68	203.77	198.56	199.99	204.58	203.18	199.38	201.02	205.07	204.35	204.88	193.76	201.71	198.21
204.55	205.1	205.51	200.76	210.55	211.51	210.64	208.41	208.94	205.81	215.33	208.9	209.48	211.84	199.68	206.18	206.27	204.5	201.83	209.03	205.33	208.93	208.11	208.22	212.51	211.81	206.01	206.09	206.56	210.62	208.9	211.04	211.18	208.27	207.52	214.66	206.16	207.38	209.38	214.19	203.12	208.69	202.22	203.12	207.09	209.13	208.78	206.37	208.59	206.04
206.51	210.95	202.51	200.34	201.99	208.6	197.08	208.06	202.95	207.98	200.02	205.74	203.68	205.95	200.1	203.61	205.98	204.75	207.33	206.65	209.46	206.82	201.73	205.32	205.35	204.31	205.38	205.42	204.31	210.72	206.76	209.17	202.96	205.86	200.97	204.42	204.89	201.27	209.54	199.21	206.29	204.82	201.86	208.91	208.67	207.27	203.64	203.31	211.33	204.78
219.87	215.48	213.98	214.08	214.73	219.1	216.54	217.32	218.94	218.59	216.17	215.57	217.03	215.25	213.69	219.24	217.55	222.06	219.24	219.99	212.55	220.57	222.96	219.64	210.79	208.51	216.21	217.31	220.12	215.97	218.94	222.44	218.06	220.91	222.34	215.19	216.21	222.11	218.85	217.4	215.45	214.73	212.9	219.81	221.96	217.11	224.17	217.44	218.38	219.6
199.35	200.13	196.43	201.34	198.59	202.12	199.44	208.15	200.82	201.91	204.28	198.89	201.25	204.13	191.83	200.61	196.22	201.52	204.03	199.15	200.82	199.95	202.3	197.8	204.41	201.64	198.92	202.11	201.25	194.84	200.17	197.92	190.75	207.26	199.31	197.81	201.15	202.62	200.3	195.76	208.35	203.09	196.39	200.95	199.47	192.61	198.47	199.93	200.35	198.47
219.85	215.83	213.08	209.19	211.44	214.18	203.29	210.11	213.55	211.8	213.68	215.53	215	212.87	212.64	209.15	212.16	215.81	210.12	214.66	212.9	214.38	208.76	211.53	205.36	212.59	206.3	211.39	207.67	208.47	216.09	210.89	208.13	211.48	213.57	216.39	211.45	214.08	202.81	210.85	215.49	209.35	208.9	210	210.66	210.55	215.24	211.5	199.81	206.95
209.35	212.61	201.73	208.33	213.15	210.33	210.05	208.76	206.11	206.07	202.9	210.75	203.35	213.03	208.5	211.39	205.59	208.22	216.74	214.41	210.6	206.8	216.2	210.01	206.92	203.48	208.02	210.66	212.15	206.29	207.59	205.8	204.87	208.3	200.79	205.69	212.35	210.15	205.08	206.37	208	208.09	210.21	209.74	208.77	209.12	211.01	210.81	215.2	206.75
206.87	214.94	211.37	211.88	214.56	210.14	219.29	208.22	214.57	205.61	213.45	215.79	215.49	215.13	211.29	211.85	217.69	211.35	211.19	216.4	208.25	212.56	213.11	215.51	211.17	217.12	214.8	214.44	214.92	211.31	211.48	210.9	208.78	217.46	212.03	209.27	212.89	214.55	217.77	211.72	219.37	208.12	221.23	210.26	208.63	224.58	214.53	220.41	216.6	215.99
204.99	217.02	208.22	216.44	211.67	213.02	214.27	212.72	207.81	211.04	204.35	212.64	213.79	207.7	210.63	212.07	209.5	211.3	206.77	210.98	211.83	208.66	205.51	209.86	214.15	206.48	211.24	197.09	212.2	205.52	208.91	215.75	217.9	209.26	210.47	208.55	203.16	208.19	207.9	210.89	207.32	206.57	209.66	214.73	206.74	212.72	201.64	218.11	205.78	203.32
221	225.33	214.27	214.89	222.32	214.35	217.31	216.42	217.1	219.01	220.6	222.94	216.23	219.54	215.51	217.67	219.28	214.65	214.21	210.45	220.88	218.17	221.59	218.77	217.38	217.81	217.62	216.88	217.43	216.26	219.22	216.51	218.25	224	218.12	214.84	219.05	213.56	217.15	216.92	218.58	219.35	222.22	214.25	209.98	219.21	219.54	216.11	213.7	220.92
204.03	206.22	208.59	209.43	212.62	206.84	210.71	209.02	208.97	209.24	212.24	210.22	210.58	211.6	206.61	203.85	207.76	210.91	216.61	203.17	212.23	206.63	211.02	206.42	202.45	212.87	206.48	209.72	208.56	205.66	204.89	213.36	204.49	201.08	210.5	218.72	209.79	206.58	211.15	202.15	210.98	207.29	202.31	206.93	210.68	214.76	206.48	205.21	209.83	207.66
212.72	205.83	217.41	207.62	206.38	205.4	206.1	212.52	210.38	210.48	205.69	211.11	203.79	209.33	206.73	201.33	208.66	212.98	209.1	208.17	209.08	215.51	212.8	205.31	208.23	207.27	206.86	214.75	202.22	211.25	210.41	202.39	208.19	208.31	209.59	203.01	209.11	199.31	214.66	211.26	212.4	205.09	203.86	199.9	206.2	206.31	211.1	205.23	209.19	210.56
202.17	203.47	208.51	203.47	204.71	206.81	202.06	205.39	201.68	210.51	204.08	199.9	198.58	203.6	202.86	210.8	203.8	204.48	210.18	204.35	206.77	201.36	202.06	202.94	204.4	206.1	208.6	203.3	205.87	206.19	210.51	202.19	201.53	203.59	205.76	206.85	201.65	208.16	205.15	208.41	206.95	198.74	199.24	206.68	200.06	207	203.22	204.68	208.26	203.15
202.67	202.09	204.03	196.15	199.74	203.79	201.01	201.55	199.57	201.51	203.23	204.16	199.83	206.32	201.38	204.34	206.23	204.8	206.03	202.27	206.1	202.91	200.65	206.65	202.29	203.08	209.32	203.03	198.86	202.77	203.05	205.88	201.43	209.64	205.21	197.6	200.65	208.45	207.59	203.05	201.84	201.79	201.77	197.09	201.57	203.57	194.16	205.57	205.13	207.73
210.11	213.26	213.51	215.6	216.77	213.03	211.04	208.49	217.06	216.1	207.2	207.57	218.04	210.59	208.98	214.06	207.76	209.91	205.84	215.58	212.44	211.96	217.95	215.63	213.18	213.87	208.06	216.08	210.24	208.87	217.07	208.39	214.07	207.61	214.85	210.75	215.08	216.06	208.88	211.6	211.97	209.23	213.96	211.26	218.81	214.86	212.27	219.35	219.59	212.66
211.75	207.11	204.06	208.44	210.51	209.03	204.85	207.44	208.26	208.65	209.49	213.31	205.5	211.65	212.3	208.27	204.84	203.32	201.07	209.86	204.19	205.33	212.81	212.19	216.37	212.94	205.15	210.53	211.79	208.43	209.09	210.67	207.42	208.85	203.15	209.78	204.45	206.5	208.5	207.11	209.59	205.79	206.08	215.12	201.76	210.26	202.22	201.01	208.69	203.09
199.68	205.45	204.91	199.9	213.73	206.67	208.28	204.15	199.26	199.52	209.07	203.3	206.06	204.5	199.37	204.58	198.82	204.26	200.69	205.29	202.49	201.51	201.72	199.53	205.17	198.59	205.59	203.19	202.49	210.13	201.2	209.23	201.75	207.9	202.36	202.13	204.49	195.52	204.75	202.03	204.13	202.25	202.7	199.6	216.13	204.39	205.06	199.22	204.97	202.97
215.07	206.52	206.31	212.73	207.69	205.93	210.5	209.07	206.83	206.42	203.83	210.53	208.35	212.14	209.35	204.26	204.75	204.87	207.55	201.97	206.19	206.12	203.66	206.91	215.37	202.23	213.58	204.78	211.32	209.79	212.77	204.26	214.94	202.18	212.61	207.26	201.32	211.43	209.51	207.97	210.81	210.55	206.51	204.59	214.95	204.62	206.47	213.2	210.05	203.56
215.8	218.68	222.1	219.14	220.18	212.42	216.02	210.78	218.58	218.93	220.25	215.06	216.08	220.78	220.03	216.46	220.21	221.57	217.5	216.15	215.14	217.56	219.86	213.4	220.56	217.14	216.42	216.59	219.91	221.31	219.8	222.37	219.07	219.16	221.87	218.51	210.01	215.04	221.92	213.89	214.07	223.23	219.36	213.72	213.48	220.49	219.16	215.31	215.88	218.58
208.64	210.24	210.5	212.53	205.57	211.31	212.48	207.94	204.57	203.85	212.91	211.66	210.43	208.22	208.8	202.25	201.91	212.41	205.93	206.82	204.75	207.91	210.5	206.61	205.26	206.71	208.66	206.02	204.88	213.58	213.61	205.55	208.11	207.12	207.54	207.18	208.25	207	210.93	208.76	215.54	211.56	207.4	212.6	205.26	215.75	207.22	208.12	214.93	209.55
211.48	205.1	204.35	207.66	210.58	206.34	206.73	199.24	201.03	202.38	203.45	209.83	202.18	205.23	203.44	205.55	202.85	203.34	201.83	208.19	204.33	205.73	208.29	205.59	197.88	209.47	204.41	206.24	197.28	203.35	205.04	201.68	211.99	200.36	200.25	198.1	207.49	201.76	194.78	209.06	209.44	203.87	206.83	207.43	205.16	207.31	206.73	204.98	209.61	206.41
209.57	224.74	217.88	221.5	214.24	215.82	217.14	214.92	215.42	211.51	220.14	213.99	223.25	219.13	215.16	213.52	222.89	218.51	212.18	226.09	216.36	214.24	221.29	207.02	217.85	209.77	221.66	214.45	213.02	216.5	221.79	221.31	214.54	222.09	220.73	222.36	224.84	223.84	226.86	218.8	215.93	222.78	212.05	223.88	219.38	220.78	213.76	217.11	213.55	225.2
204.65	205.6	211.1	206.7	205.94	209.4	204.74	206.69	208.41	204.47	209.37	209.39	206.8	208.71	210.74	212.33	206.69	209.78	213.03	203.96	208.55	208.6	208.23	213.95	208.97	211.32	210.78	213.23	206.53	206.15	211.52	211.46	206.94	205.74	214.03	202.71	205.25	211.42	208.53	203.54	202.83	203.84	206.44	206.69	208.12	208.28	208.15	200.44	208.81	211.69
202.99	202.34	204.07	203.79	196.59	199.08	198.38	203.48	203.47	202.57	200.06	201.45	201.5	198.62	202.62	203.74	200.64	201.1	200.33	201.52	195.41	205.24	201.6	201.86	199.02	198.49	198.56	196.33	199.92	197.74	204.28	202.56	207.13	195.35	203.5	199.12	199.48	201.13	202.24	206.51	197.76	208.05	199.27	204.45	201.74	197.38	205.37	207.3	197.78	202.67
207.3	203.23	207	205.17	205.86	204.49	199.56	207.96	203.39	204.82	204.63	207.3	201.97	204.74	201.83	200.85	204.82	203.31	202.49	203.49	202.13	203.16	204.55	209.27	209.87	200.67	201.1	199.69	205.15	200.8	202.78	203.21	199.68	202.34	203.75	204.5	195.48	207.43	205.18	199.51	201.51	213.27	203.41	206.28	202.33	206.08	197.36	200.56	206.99	200.6
201.51	191.3	205.12	204.22	208.22	202.31	199.45	198.69	197.08	199.26	204.85	205.56	194.01	198.6	198.56	195.61	203.15	201.81	201.75	204.74	197.08	205.06	205.8	198.85	196.11	195.39	191.49	202.67	205.23	200.46	200.42	201.37	198.97	202.3	198.8	210.6	201.59	200.71	201.18	200.53	199.8	200.5	202.26	203.51	204.18	203.66	196.74	200.8	198.23	204.69
211.41	210.37	204.67	209.4	212.77	214.1	215.48	209.75	208.89	209.48	213.72	210.86	207.91	207.7	211.4	213.96	206.23	210.29	210.95	200.89	208.7	207.57	210.61	211.48	211.94	207.34	208	209.39	206.31	210.89	210.58	207.98	209.75	209.55	210.55	206.79	210.27	206.81	207.34	210.82	209.89	207.08	208.93	206.82	210.97	213.97	210.65	208.84	208.02	208.63
201.8	203.32	200.29	198.45	202.15	197.62	204.41	203.93	200.06	198.02	199.81	205.81	199.63	199.31	206.93	202.03	194.98	204.26	208.58	195.5	203.88	189.51	200.63	203.63	200.45	201.71	200.08	203.54	207.3	202.99	202.78	199.46	205.56	203.31	197.8	193.43	200.08	206.2	201.11	210.42	199.64	201.63	204.39	200.3	205.51	200.09	205.39	204.57	199.25	200.8
210.53	210.87	214.06	211.45	207.45	213.05	210.93	213.65	212.92	217.7	209.34	212.15	214.64	215.79	213.18	212.72	215.56	210.01	212.57	213.12	211.23	206.57	213.11	217.39	210.4	219.13	215.18	208.51	216.69	206.84	213.86	212.79	212.09	208.24	210.11	215.8	209.14	208.48	214.09	215.39	212.5	217.58	212.88	211.52	214.68	215.11	212.21	209.82	216.09	207.2
208.77	214.57	210.14	214.87	212.42	209.3	213.55	210.75	214.83	207.46	211.1	208.77	208.19	211.28	208.95	209.49	204.88	215.5	211.2	205.57	213.37	207.53	206.35	208.8	206.51	212.44	209.34	213.4	217.41	210.5	211.57	209.63	211.08	206.7	214.48	209.88	207.25	213.35	212.27	204.33	216.95	216.66	211.5	208.63	215.97	207.02	211.68	203.03	204.49	204.64
195.95	203.13	194.2	200.58	200.58	199.17	197.93	197.19	199.08	198.63	203.72	200.04	202.37	203.26	198.27	206.36	199.95	197.16	201.85	203.29	202.76	210.27	203.04	200.99	197.35	195.15	206.28	201.19	200.82	195.89	200.77	198.05	203.58	197.3	199.45	201.51	203.06	192.7	200.3	203.89	194.77	195.46	202.93	209.03	197.51	204.16	204.19	198.82	198.96	194.28
216.69	209.66	213.23	215.14	207.24	213.55	208.42	208.73	216.61	206.57	216.5	214.27	203.61	208.4	214.65	207.4	213	214.76	209.69	211.86	214.15	209.4	212.31	208.77	209.8	211.25	217	211.34	219.82	208	210.61	210.43	210.93	211.38	215.29	212.42	208	215.95	212.66	214.72	213.83	217.63	210.76	209.16	214.02	209.1	211.85	217.88	216.92	213.86
219.44	213.99	211.75	209.97	210.8	210.87	208.47	207.22	208.11	208.22	213.73	212.37	214.48	214.31	211.18	206.03	212.37	213.03	223.26	210.62	216.24	213.16	216.49	208.79	214.37	211.27	217.22	212.7	209.46	209.19	209.2	213.64	209.55	208.81	216.75	212.99	215.02	214.07	208.62	217.23	217.15	214.17	206.28	218.83	214.91	213.4	205.63	212.74	217.4	213.64
202.49	202.81	203.16	207.08	205.01	208.87	206.3	207.04	207.59	208.59	208.27	209.14	203.31	205.88	199.51	204.07	202.13	203.51	206.08	206.4	203.01	202.76	202.61	202.03	203.98	203.92	203.11	203.92	209.11	207.28	203.64	203.76	199.64	205.48	198.31	206.37	202.68	203.36	205.3	204.31	208.31	207.04	204.16	209.58	201.75	200.1	204.35	203	204.56	204.59
199.17	198.1	199.9	197.22	195.93	202.07	196.14	197.75	199.11	205.82	195.26	204.23	199.96	202.7	196.66	203.15	196.74	201.24	197.36	199.92	198.98	201.93	202.65	204.87	207.43	198.37	195.68	197.07	198.85	198.55	201.59	209.3	198.83	198.82	193.74	199.84	206.39	198.43	196.95	200.76	196.7	198.12	194.53	201.48	199.93	208.83	211.71	199.86	204.66	199.64
192.35	196.9	198.24	194.93	195.63	196.37	189.21	194.64	192.18	191.79	198.72	199.8	197.02	202.42	201.55	190.25	195.29	187.9	195.7	193.31	192.04	199.64	193.93	201.88	197.97	189.21	190.76	191.85	191.8	187.48	196.93	192.41	196.74	192.35	196.9	197.1	195.07	195.66	194.04	204.69	195.13	189.71	200.37	191.94	194.06	188.98	199.5	195.51	194.49	195.74
208.8	205.77	208.31	208.24	205.3	204.77	206.04	203.36	208.93	210.98	210.74	204.94	208.65	206.82	209.93	200.71	206.05	201.29	213.93	204.3	211.49	215.44	213.48	218.12	204.38	204.24	203.63	200.23	207.78	210.22	207.06	207.53	210.89	209.06	212.19	210.73	207.01	210.58	207.61	212.71	208.37	205.4	209.35	206.31	203.41	208.12	209.01	203.68	216.14	212.41
194.68	202.59	200.46	202.48	202.56	189.53	200.89	200.33	203.89	209.15	197.58	203.28	198.76	201.18	202.66	194.59	188.41	203.2	201.99	195.4	195.43	200.27	202.26	204.79	206.77	196.27	196.23	199.82	189.8	202.32	197.03	197.64	199.73	199.09	196.67	196.46	198.98	196.38	198.08	196.74	193.53	201.82	201.1	198.49	201.42	199.49	199.11	198.43	198.24	208.13
209.4	217.62	206.63	218.37	215.22	210.62	213.92	214.64	210.12	208.71	216.59	213.3	219.27	212.88	217.3	204.52	210.15	209.54	219.25	216.24	212.41	206.22	222.56	211.88	212.46	214.89	207.94	210.03	214.46	215.66	213.42	213.38	213.05	212.43	210.84	214.95	208.25	216.12	208.48	212.13	209.64	207.06	204.61	206.17	208.42	210.78	208.91	207.81	211.51	211.6
211	209.99	214.7	213.37	208.78	213.96	217.21	221.25	212.84	211.54	204.33	213.17	213.26	216.5	206.72	212.07	215.87	208.89	211.58	218.65	216.7	210.5	214.64	213.36	207.75	214.61	203.42	209.73	212.31	206.81	212.95	200.79	216.2	208.83	211.29	213.62	207.6	208.01	205.34	204.22	207.49	206.25	208.82	212.92	209.77	210.33	210.56	214.79	210.64	209.06
199.6	198.92	202.93	199.75	200.65	197.93	210.59	200.92	200.03	212.21	208.7	199.87	203.19	204.18	197.31	210.69	207.64	206.09	205.96	205.79	200.48	203.45	203.57	196.94	202.02	203.2	205.99	204.47	203.69	201.17	203.23	201.29	201.16	205.78	204.24	203.76	203.09	201.43	203.1	204.97	204.34	203.55	203.48	199.66	207.94	202.2	204.49	198.89	204.47	205.6
206.15	196.53	199.74	199.49	198.9	199.29	205.1	206.01	199.7	206.28	200.38	198.15	203.03	204.15	203.04	192.68	200.98	199.18	197.95	202.65	200.32	203.24	204.26	199.67	203.72	196.88	203.08	195.94	199.06	205.5	208.31	208.53	212.24	204.03	199.31	198.22	204.31	204.5	202.62	208.55	200.86	203.39	198.99	200.51	201.22	206.37	206.79	199.31	198.97	206.47
201.55	203.19	201.97	205.1	204.01	206.31	206.16	206.3	199.29	201.78	203.48	204.09	198.85	206.2	205.45	204.18	201.91	205.61	201.04	207.37	201.28	203.72	203	197.19	203.84	204.2	199.43	203.26	204.27	205.79	198.86	200.59	203.36	205.1	205.64	210.68	195.7	207.91	198.01	205.89	203.06	201.85	206.26	203.95	202.43	203.84	196.89	199.24	207.18	205.05
214.83	208.84	206.96	211.85	206.39	205.07	203.35	208.62	207.87	208.05	211.14	209.37	205.13	200.34	209.01	210.18	202.99	209.43	208.34	203.85	203.87	208.08	208.6	204.04	211.53	203.41	201.09	204.84	205.83	207.36	204.32	209.74	202.04	200.08	204.21	211.85	204.07	205.18	203.63	205.01	202.41	204	205.09	202.19	207.56	208.66	208.28	206.15	204.27	198.09
213.31	204.51	214.34	213.25	205.46	199.19	212.58	210.32	205.8	211.42	207.8	211.41	207.98	211.35	212.52	208.1	204.69	213.68	207.41	207.48	207.52	211	204.43	204.54	209.83	206.86	203.71	206.04	212.88	206.64	210.48	208.49	210.71	209.81	206.77	209.45	212.11	211.07	206.11	205.17	210.87	214.15	208.47	207.02	212.78	209.48	204.72	202.95	210.44	208.32
208.46	206.95	207.82	209.15	211.99	210	204.71	212.24	203.76	211.12	217.33	209.22	213.16	215.28	209.33	214.14	206.33	212.35	208.89	205.12	213.43	216.37	206.83	215.99	211.24	211.86	209.77	208.48	203.97	208.22	210.22	206.14	205.25	207.05	215.1	213.12	210.69	205.64	207.33	204.8	210.5	213.16	205.2	200.53	208.08	213.94	212.84	203.06	207.19	209.93
207.72	206.74	209.89	211.33	207.27	207.87	208.68	204.02	213.1	204.99	215.85	212.07	205.48	212.76	215.4	208.65	209.67	208.51	207.12	208.36	202.75	201.09	203.2	208.73	210.04	212.05	209.68	214.73	210.55	208.13	211.69	207.96	213.88	207.58	211.2	211.75	212.46	211.69	209.31	216.33	210.96	210.5	204.52	212.68	202.83	210.95	209.67	210.62	210.92	211.58
203.07	208.32	199.51	207.01	203.76	206.26	201.85	201	198.79	205.97	199.84	206.41	201.68	207.43	200.97	199.23	209.44	205.54	209.43	202.7	204.76	207.44	206.83	203.39	208.24	203.2	205.52	202.6	203.4	201.03	202.96	212.13	203.65	201.77	208.4	205.98	208.74	202.76	205.5	202.72	202.99	200.66	209.03	200.94	201.92	204.65	204.36	202.09	210.65	203.44
211.11	214.86	209.87	210.8	208.79	209.99	206.21	210.84	213.74	204.85	207.52	207.73	209.88	210.59	211.05	205.93	200.36	206.52	208.77	204.9	208.42	201.77	204.71	209.6	211.07	213.72	212.34	208.86	209.92	207.99	208.79	210.32	204.4	203.35	208.05	210.96	207.63	210.32	208.31	206.62	204.9	207.02	207.49	206.75	211.49	209.02	211.34	203.69	210.66	209.29
214.22	213.57	212.87	205.8	209.36	214.91	215.86	213.64	217.77	212.1	217.91	213.31	212.19	213.22	206.68	218.71	219.64	208.31	208.7	211.22	218.47	217.76	216.43	208.08	215.46	213.61	208.02	213.33	210.27	213.36	211.79	215.93	212.89	211.74	211.58	215.37	211.68	213.09	219.72	215.32	212.51	213.25	214	212.8	205.07	209.53	217.2	215.83	212.07	214.77
207.44	204.82	205.99	208.86	205.34	210.9	212.73	209.95	209.32	203.34	213.55	206.95	209.61	213.66	208.68	203.85	203.46	203.84	212.9	209.65	201.98	199.42	213.98	206.9	209.17	204.04	202.38	204.27	209.91	205.48	206.21	210.45	198.86	205.52	204.23	210.34	199.8	205.14	206.26	205.01	208.46	201.15	208.5	209.93	213.26	208.03	209.18	208.3	213.76	206.7
211.27	202.73	208.75	210.38	210.51	201.55	209.37	209.88	204.77	207.83	200.37	199.3	203.77	205.33	204.06	213.03	208.2	213.8	208.98	206.04	204.19	210.4	204.07	211.13	203.86	202.67	205.89	208.44	205.17	212.29	204.27	211.94	213.04	204.46	200.28	204.29	209.81	206.16	209.16	207.37	207.94	205.95	202.3	206.49	205.64	205.72	209.06	215.48	212.55	208.18
197.96	200.52	200.85	201.63	199.26	196.39	199.93	204.7	204.33	197	199.82	201.46	194.63	198.32	205.42	200.65	200.86	199.57	205.08	199.8	199.61	210.69	200.59	198.84	198.32	198.91	200.83	204.93	202.38	199.23	199.36	203.64	194.91	204.54	201.3	198.49	201.3	200.58	195.6	199.42	202.37	198.25	200.2	206.5	196.59	199.43	196.56	194.27	195.62	207.01
204.86	214.29	206.02	204.25	205.47	202.22	200.42	207.95	203.26	207.53	199.59	203.69	207.46	204.2	209.23	205.78	205.77	207.26	205.79	200.21	205.43	203.34	201.51	210.28	206.18	206.37	202.23	208.15	207.29	209.02	203.87	204.81	215.47	202.76	202.37	206.95	208.38	206.18	207.64	199.86	205.45	205.43	204.96	208.86	196.91	199.88	200.63	213.5	206.4	197.74
199.18	207.42	203.86	200.5	203.97	201.97	203.61	201.92	202.49	207.44	202.61	200.71	200.35	201.95	203.08	207.72	208.72	202.48	206.77	204.2	209.92	203.92	204.43	208.56	204.53	208.71	203.02	200.28	204.96	209.36	199.23	206.81	202.38	200.68	207.37	206.8	207.12	204.23	199.03	205.37	202.99	207.89	199.33	199.66	200.43	206.38	203.02	200.65	202.31	204.53
200.17	197.13	192.56	200.76	202.17	196.52	205.87	194.98	198.89	197.66	199.23	192.72	192.09	198.98	197.13	192.97	199.59	199.27	202.7	197.6	203.41	202.42	197.86	202	190.38	198.74	193.58	209.2	195.32	200.25	200.53	202.13	197.89	197.08	202.75	193.11	197.24	193.52	198.46	204.29	195.97	198.97	203.64	205.13	198.47	204.43	196.76	196.83	198.05	201.36
193.93	195.96	193.51	202.5	191.92	192.79	204.79	194.68	190.58	196.73	201.6	198.13	194.48	190.08	196.66	199.34	200.42	197.18	194.16	195.83	194.06	197.17	188.49	197.2	194.39	192.19	204.53	196.95	188.43	196.2	188.66	198.58	193.36	192.54	196.7	189.36	196.27	196.94	193.87	194.9	199.2	196.75	200.24	189.25	194.72	191.71	190.4	199.5	198.53	199.28
195.92	195.77	202.57	199.28	202.05	199.5	202.13	200.73	199.66	207.2	198.83	204	194.88	204.3	190.37	204.19	196.23	199.06	196.22	199.07	199.24	204.13	204.07	202.42	205.02	192.11	195.89	203.13	197.65	196.99	204.23	194.61	203.68	197.09	192.53	199.11	201.7	194.96	200.65	201.98	195.29	196.94	201.2	198.82	198.34	199.45	203.53	196.04	198	202.5
214.05	208.42	209.69	210.99	207.93	203.89	211.08	210.76	209.41	211.9	203.51	208.5	211.86	207.51	211.3	204.38	206.18	206.9	205.28	206.34	209.84	213.38	208.25	205.55	208.33	213.75	207.4	213.67	211.4	205.26	210.08	210.24	208.19	205.02	209.52	215.22	207.65	211.62	217.65	214.17	206.03	212.63	204.89	212.06	210.62	211.88	209.63	214.81	210.93	205.82
191.64	198.91	208.31	197.5	201.64	200.75	201.2	200.98	202.21	192.85	200.45	197.73	198.58	197.51	198.7	202.07	201.08	197.04	196.23	201.8	202.19	208.68	203.35	201.67	198.67	198.09	200.52	202.27	204.18	199.03	199.25	200.24	204.63	198.27	198.26	201.12	203.75	202.56	204.55	199.06	201.86	201.97	209.12	201.2	202.68	206.45	201.37	189.65	194.51	194.95
202.28	209.95	212.14	209.75	205.13	206.17	208.63	213.24	207.47	209.83	202.2	205.79	202.59	203.57	210.75	210.87	209.6	206	212.32	212.18	209.67	203.48	217.56	209.25	205.22	205.43	205.81	210.07	207.47	206.05	211.6	208.2	211.96	206.66	210.56	208.23	211.13	209.03	214.16	204.19	198.76	209.83	205.78	206.33	206.7	209.3	208.84	210.67	207.27	211.81
215.57	214.17	208.57	206.89	216.15	210.69	213.08	204.13	211.41	207.03	207.7	205.32	202.99	213.54	210.36	209.84	214.07	206.29	217.98	207.8	208.05	201.36	208.25	208.75	206.91	209.02	212.05	208.16	210.25	209.7	212.49	209.96	208.29	208.36	204.83	207.35	216.83	212.48	210.09	213.2	207.76	208.22	207.55	205.39	202.52	208.18	206.98	213.06	208.61	210.74
203.06	201.69	197.8	204.44	207.13	204.63	204.76	199.57	208.13	206.76	205.49	205.39	199.95	205.06	201.32	204.65	208.22	201.29	199.29	201.01	204.69	205.9	213.47	202.69	197.63	201.29	204.84	199.92	205.56	202.77	203.51	206.97	204.57	203.5	204.8	212.37	207.28	204.46	204.29	199.79	204.39	202.03	203.6	198.7	199.46	203.4	203.81	202.54	199.55	204.37
201.9	199.67	206.78	208.04	209.23	207.09	209.33	212.02	207.79	212.94	203.18	204.56	211.15	207.64	205.1	207.03	207.2	203.91	211.2	198.39	212.7	209.18	207.03	208.22	210	207.91	205.74	205.82	205.51	207.34	200.24	206.81	199.14	198.22	205.02	208.69	210.56	206.2	206.01	209.81	202.17	203.73	201.9	204.73	209.78	206.41	199.48	201.14	201.22	202.92
204.55	205.93	204.04	200.16	196.16	198.4	204.67	201.34	203.58	208.91	200.52	204.6	204.07	204.35	199.84	204.98	208.84	206.83	202.63	199.95	205.47	204.97	200.28	193.1	206.91	198	197.4	202.57	204.51	200.89	201.8	203.12	200.4	206.44	208.08	209.66	200.9	202.44	203.73	206	200.94	209.52	200.88	205.44	199.26	199.9	198.92	201.24	198.25	204.76
210.36	211.19	215.66	216	216.79	212.76	215.47	205.65	208.41	212.36	209.65	204.52	208.68	207.88	214.88	209.6	216.28	209.28	208.74	211.03	209.36	217.16	219.07	211.58	210.91	213.35	212.82	213.82	207.02	213.82	212.12	214.46	212.72	212.22	212.48	208.46	223.42	210.18	213.63	214.02	221.06	218.24	214.44	218.06	211.63	216.09	210.89	214.1	207.12	209.29
207.33	202.69	200.72	199.22	193.35	202.17	199.49	196.42	203.17	203.59	204.71	198.3	199.04	197.71	202.34	204.28	201.62	202.97	199.1	200.55	200.67	203.5	195.13	200.88	192.51	197.99	194.25	200.57	197.77	201.09	201.4	195.36	203.88	203.16	197.44	203.66	195.9	201.12	198.21	197.79	199.29	199.05	205.02	199.6	203.4	199.81	192.38	193.09	203.45	200.59
190.97	191.6	192.96	188.71	198.24	201.14	194.74	195.41	194.21	188.86	196.74	194.66	191.48	190.72	194.55	197.12	196.02	192.29	197.51	198.19	191.8	199.67	194.59	196.58	195.48	195.09	193.55	197.28	201.94	190.18	193.07	193.39	190.15	196.27	187.52	192.77	186.85	189.08	188.66	197.2	196.77	190.34	192.04	194.31	188.96	194.32	199.32	187.96	203.45	195.67
201	200.72	199.86	204.33	200.98	195.2	196.35	199.67	197.32	201.31	199.86	195.69	202.18	199.18	204.6	209.98	205.57	203.52	201.83	200.38	199.87	193.97	203.99	204.39	199.42	204.38	201.37	203.06	203.94	202.31	202.26	199.13	200.04	198.64	198.18	202.73	201.36	201.67	201.65	207.76	201.49	201.46	203.56	202.1	204.39	198.62	196.54	201.39	204.3	199.69
207.15	208.22	208.04	207.77	205.43	203.38	210.39	210.66	210.51	208.2	206.33	205.71	208.53	207.44	214.59	213.28	209.82	203.31	212.11	205.33	210.82	211.4	209.13	201.79	200.72	208.24	210.68	215.3	206.02	214.94	207.4	199.59	206.04	207.7	205.13	210.83	206.98	204.19	203.65	204.97	211.57	205.59	210.15	205.36	206.08	206.67	206.44	206.33	202.56	203.07
198.23	203.45	194.97	194.07	200.23	204.81	199.47	196.26	200.17	200.03	196.53	195.21	200.94	197.02	200	190.71	202.92	207.13	205.37	194.73	202.61	196.31	195.22	202.26	197.53	198.48	199.79	200.69	202.02	199.97	196.69	199.63	203.68	195.14	191.39	195.33	195.74	197.99	195.7	197.18	196.54	190.78	200.16	198.39	198.19	194.63	198.23	192.25	200.45	199.56
203.86	207.03	208.77	205.99	207.69	208.1	208.63	207.26	208.47	207.19	215.55	203.34	201.09	212.18	205.44	205.11	202.04	204.93	198.55	203.92	212.48	209.89	204.28	204.88	203.36	204.8	205.82	205.64	199.36	206.97	206.84	202.94	214.22	207.65	203.19	206.33	202.84	208.22	204.83	203	204.85	205.42	205.97	201.62	200.55	205.47	202.74	203.35	203	208.23
190.02	193.02	196.85	194.19	193.38	187.79	195.86	190.04	196.68	195.58	191.81	198.6	192.71	188.78	200.34	197.29	190.12	196.66	191.53	193.54	199.98	186.62	187.63	193.02	196.25	191.74	194.15	186	193.53	200.6	190.88	196.58	193.74	188.8	195.09	193.24	189.27	196.22	195.29	195.98	196.35	196.3	187.02	193.62	190.58	196.84	190.86	196.57	198.9	194.14
201.9	212.8	201.2	205.17	206.94	198.8	196.87	206.87	201.62	206.35	206.44	204.49	203.23	206.86	203.45	199.19	204.55	204.13	203.34	205.14	204.46	201.12	200.5	208.1	202.53	206.36	209.05	208.24	209.02	200.46	200.41	203.76	198.55	209.39	206.72	202.78	185.2	203.06	195.66	197.76	201.22	202.62	200.9	197.43	208.58	204.37	206.78	207.52	200.66	203.63
212.52	211.91	214.97	211.77	210.78	206.85	216.11	213.41	205.09	216.35	211.11	210.31	211.95	207.59	209.44	216.24	213.21	212.02	215.08	214.32	210.86	210.79	215.77	210.61	211.73	219.07	211.11	212.68	209.68	216.68	211.81	213.96	210.69	213.8	216.96	215.4	216.63	217.33	206.34	212.66	207.44	213.61	211.1	211.76	211.36	212.1	209.54	217.89	206	209.03
211.93	203.41	208.22	201.77	206.23	206.45	204.99	205.1	208.39	204.23	209.6	206.89	205.66	210.69	207.03	208.47	202.78	203.18	205.17	205.02	207.78	207.33	213.29	202.27	206.06	212.21	209.36	206.49	205.76	209.13	209.84	211.97	212.63	203.68	212.42	206.05	211.03	207.6	206.03	205.31	210.63	199.98	210.24	197.54	206.84	202.51	203.15	199.89	201.35	206.95
196.8	205.49	198.27	198.47	198.32	202.01	196.9	196.05	202.73	197.9	191.35	204.65	195.98	203.33	207.3	202.5	206.78	197.33	194.96	202.8	195.23	197.45	196.19	196.11	196.24	201.77	201.9	193.54	198.68	194.91	205.65	191.86	200.92	195.97	200.76	193.55	200.16	198.81	194.01	205.23	199.93	199.96	201.6	204	198.11	200.49	197.38	206.29	202.22	198.97
206.77	205.18	209.73	201.25	203.93	213.22	209.55	209.02	210.56	203.02	212.09	206.83	207.15	210.43	210.62	208.18	207.94	205.38	205.15	206.22	205.56	205.62	217.2	215.96	202.96	211.16	213.07	208.62	205.73	208.41	209.01	209.11	208.91	205.65	206.96	210.66	208.63	207.95	203.29	207.51	208.45	209.5	209.03	210	208.76	209.45	208.87	206.33	213.12	203.46
218.57	215.7	215.68	220.44	218.43	214.83	213.59	218.61	217.61	215.11	215.38	219.14	217.56	222.07	222.67	217	217.27	221.29	221.78	214.78	221.1	219.46	217.94	220.39	214.88	216.76	215.66	214.14	221.43	211.6	221.2	224.53	213.83	217.06	215.91	221.73	215.91	219.95	221.95	220.12	220.75	219.2	215.29	221.69	218.25	222.84	212.82	220.9	222.37	220.46
205.9	199.31	204.93	198.6	203.29	207.21	211.7	206.07	198.82	202.11	201.23	203.07	207.97	207.3	195.65	206.26	208.49	200.05	206.81	204.91	201.22	205.95	213.11	213.44	198.65	209.69	198.93	208.98	201.25	202.42	202.32	204.04	199.13	203.32	206.85	208.05	210.04	200.94	201.67	214.3	205.88	205.09	210.83	207.42	208.09	203.65	203.2	195.62	200.37	203.06
210.48	207.28	209.73	211.06	203.61	203.83	205.32	202.47	210.55	209.88	206.3	207.02	202.68	209.37	204.73	212.81	205.42	199.67	214.65	204.77	206.44	208.12	203.95	203.25	208.65	207.61	207.79	207.6	205.14	210.25	208.74	207.9	212.37	208.11	205.8	209.06	208.61	206.77	208.24	202.95	212.22	211.2	210.04	208.84	212.45	220.19	209.77	206.78	203.66	209.67
209.26	207.34	210.22	202.7	216.65	216.78	212.27	209.83	210.22	207.32	213.4	210.45	207.13	201.51	204.45	205.75	204.16	210.86	207.13	206.47	206.08	207.78	205.86	215.38	212.72	214.09	209.65	208.22	211.58	208.44	207.15	208.67	207.16	207.95	210.17	216.78	208.58	208.81	209.15	206.91	215.1	216.43	202.46	199.9	207.78	204.55	214.67	208.06	210.42	210.81
195.7	199.91	197.44	207.06	199.28	196.33	199.22	201.21	196.49	200.51	202.54	197.06	195.21	197.62	201.31	198.62	196.22	197.17	200.35	200.4	203.38	202.06	194.31	203.09	207.64	198.83	202.02	198.52	204.24	201.91	208.05	203.8	201.18	192.7	197.2	206.14	199.22	202.29	195.78	201.89	205.2	201.47	195.83	202.71	202.62	198.57	205.14	194.57	204.19	198.52
193.39	201.99	203.43	199.28	198.52	200.73	201.69	206.84	206.57	203.72	202.85	203.25	200.5	201.2	196.32	201.18	201.99	204.84	202.61	206.48	199.76	196.65	201.14	202.51	203.04	196.53	196.42	205.6	207.91	198.35	203.51	207.07	203.89	203.33	205.16	201.76	199.88	209.79	202.96	203.26	207.79	202.28	203.25	206.44	202.3	203.84	203.67	206.79	202.44	202.83
200.27	204.02	201.48	204.53	195.69	207.48	208.43	200.95	205.41	208.21	205.82	207.06	206.88	204.72	206.35	203.96	203.15	204.08	202.11	203.88	201.23	204.01	200.25	203.31	200.96	205.47	202.62	201.98	201.39	205.41	196.9	207.5	204.67	201.06	207.75	200.16	205.11	203.12	209.53	201.47	203.35	205.19	208.04	210.77	203.07	206.85	206.48	204.13	207.62	202.49
204.34	204.85	214.07	208.01	204.92	210.86	207.56	210.6	206.06	210.82	203.72	202.81	205.53	207.55	210.7	204.91	210.25	211.31	204.49	216.59	215.42	211.36	215.22	207.55	209.02	213.24	208.42	212.21	210.32	200.96	212.56	210.88	206.1	208.25	205.42	206.6	208.73	215.02	212.35	210.91	207.26	211.39	214.37	210.37	214.03	205.68	214.73	212.25	212.72	205.65
206.8	203.94	208.04	203.15	201.79	195.79	209.47	205.57	209.11	205.8	204.44	207.64	207.67	202.2	204.69	206.14	205.84	202.2	200.98	210.05	201.75	203.58	201.66	204.9	202.71	208.67	204.7	205.61	204.2	204.11	200.78	207.67	204.55	206.21	210.15	202.25	208.45	206.39	207.37	205.64	196.25	199.27	206.05	207.54	207.2	208.33	207.23	206.71	205.34	207.23
204.32	208.45	201.26	200	202.5	203.98	203.39	205.52	205.94	200.85	201.2	205.7	204.03	194.98	197.08	198.4	201.35	201.63	207.65	201.27	199.27	203.07	201.08	202.71	205.9	208.39	199.19	202.66	209.26	201.44	202.19	206.09	196.37	198.84	195.08	199.67	195.4	208.8	197.23	212	201.64	202.09	205.5	205.58	202.08	211.62	196.86	205.87	202.71	197.65
209.8	211.49	210.45	210.79	204.29	208.09	202.59	219.05	204.77	211.24	216.7	203.3	209.17	209.12	211.52	210.45	208.24	210.83	217.87	199.67	205.81	207.54	209.56	211.01	208.47	206.57	210.34	205.25	208.85	209.81	209.71	204.68	209.64	203.76	213.83	207.7	210.7	211.18	209.2	214.15	215.03	210.91	210.54	202.64	203.41	210.7	206.85	209.3	207.28	215.12
206.46	205.13	207.83	204.54	202.15	206.58	201.42	207.16	207.03	206.39	204.59	205.61	211.23	208.82	203.67	207.79	207.82	205.21	202.81	207.37	206.3	214.35	209.78	211.29	198.62	208.37	207.55	205.3	207.92	204.81	208.12	215.65	206.36	213.62	206.67	216.2	206.03	207.87	208.43	210.81	209.59	207.02	212.83	205.77	203.33	207.31	208.77	205.78	208.99	206.54
203.32	201.55	198.52	209.37	202.96	196.27	205.66	209.97	211.92	202.68	206.9	205.01	202.11	205.04	202.06	202.88	208.89	205.73	210.13	206.85	201.86	201.65	203.36	204.49	199.47	197.22	202.19	204.7	203.13	205.8	205.09	205.4	202.21	211.22	206.8	205.09	203.33	209.17	207.83	202.73	200.97	206.93	199.04	202.57	204.3	202.59	206.51	206.96	210.13	209.62
210.48	206.79	212.73	208.2	209.04	210.4	210.9	211.89	214.9	212.45	214.73	212.57	211.51	218.75	212.73	204	213.26	220.66	213.74	203.27	203.96	210.52	213.87	213.43	212.09	208.56	217.01	212.69	212.88	210.45	212.37	217.86	212.86	210.55	212.69	215.81	213.76	208.68	215.66	205.05	213.53	213.02	210.43	211.95	213.32	205.32	213.91	211.27	209.34	212.57
218.21	208.44	209.72	213.39	216.05	206.67	214.4	211.52	208.26	209.15	211.74	205.59	206.54	204.56	209.56	211.75	208.93	206.79	204.89	205.74	206.35	207.06	210.68	209.24	210.41	205.43	207.68	206.42	207.28	210.24	213.72	208	208.06	212.43	207.97	208.75	213.3	216.17	207	208.68	208.11	206.13	207.72	207.63	205.69	210.93	214.07	209.99	209.91	214.59
192.59	198.46	205.61	195.34	195.02	201.81	199.77	204.39	200.67	200.92	201.78	200.17	200.05	203.48	199.72	196.4	199.4	203	204.84	206.36	197.83	195.88	203.88	201.54	196.94	200.4	204.27	197.24	198.98	201.46	198.32	198.52	202.24	199.05	206.29	198.49	207.04	200.38	202.5	196.84	204.17	202.66	204.04	202.59	200.86	200.43	199.43	194.69	204.75	203.43
208.87	201.12	206.14	200.4	203.29	208.48	203.06	205.63	206.17	204.8	209.49	209.25	201.08	202.37	199.7	207.63	204.79	208.75	203.91	206.49	204.33	208.58	202.6	211.03	204.48	201.59	203.99	205.09	207.03	199.16	202.83	205.71	203.57	207.52	203.99	207.54	198.23	215.91	204.37	210.44	194.75	202.9	217.69	204.65	206.5	199.96	203.5	201.7	200.5	209.15
207.01	198.91	206.09	202.55	202.89	206.98	206.93	206.94	206.56	207.92	198.52	201.97	204.2	215.02	206.1	202.84	207.97	200.62	205.76	208.37	204.8	209.08	200.78	203.53	201.97	201.29	200.47	205.56	218.45	201.28	205.06	199	208.63	206.26	205.54	208.65	202.99	207.15	202.98	201.31	201.17	203.05	203.24	211.54	204.22	202.66	204.49	206.3	208.98	210.07
209.57	205.92	207.43	206.12	213.45	210	207.21	214.06	202.05	207	207.9	207.11	208.6	211.65	208.51	209.97	204.61	205.43	213.99	213.79	206.72	205.62	208	209.75	208.51	212.86	207.95	204.15	204.53	216	207.42	211	205.52	207.13	214.1	210.12	203.2	206.73	210.37	209.99	203.05	211.64	203	208.32	208.12	205.14	205.49	208.68	209.38	207.78
208.33	212.83	212.64	215.24	216.82	209.97	205.54	210.93	211.76	208.19	212.56	211	209.12	217.41	203.17	211.09	209.33	216.13	215.22	212.37	206.4	207.75	207.73	207.61	215.75	209.3	206.02	216.18	211.04	214.64	208.3	220.12	208.38	212.71	204.88	210.36	213.48	213.51	207.39	210.75	206.41	212.59	211.66	213.51	209.72	214.53	211.92	212.8	213.4	201.13
209.81	205.13	212.35	211.26	213.92	209.46	206.03	202.3	210.97	206.53	211.64	208.05	204.61	208.51	213.09	207.5	204.24	208.74	210.52	207.74	204.41	207.66	208.7	207.4	209.05	205.39	210.92	208.82	212.69	206.45	210.07	206.77	209.93	205.77	203.72	206.58	207.18	210.58	200.74	205.3	204.76	205.85	210.83	208.87	205.84	208.33	206.48	210.28	204.92	208.59
206.26	214.87	210.13	204.43	215.01	218.65	210.22	210.41	208.39	212.15	211.92	208.03	207.76	210.94	210.66	211.05	212.06	206.85	213.72	210.69	210.53	207.48	213.72	208.91	211.61	214.44	212.01	207.6	214.28	210.27	208.04	215.73	208.15	213.99	210.61	207.77	207.95	204.98	212.09	217.3	207.29	211.89	207.55	213.07	205.79	209.14	207.93	216.91	212.63	211.9
203.88	198.61	207.25	206.02	208.56	204.02	208.32	206.45	209.33	206.24	203.75	204.67	204.98	213.1	206.93	212.8	199.83	200.02	200.33	207.7	195.38	207.64	207.05	200.87	202.82	197.33	210.7	210.81	208.25	204.62	204.62	204.48	202.52	199.06	205.41	209.62	202.26	202.7	198.34	199.62	203.36	203.77	209.17	210.61	205.33	202.17	211.36	210.69	201.71	208.98
209.59	224.3	215.46	216.3	208.88	226.66	214.33	220.32	214.55	218.89	220.49	215.89	214.62	210.06	221.86	217.8	219.3	221.06	219.59	222.59	226.35	220.18	218.59	221.72	216.42	219.55	217.35	217.16	225.1	217.5	213.42	220.21	217.69	221.23	220.36	219.62	217.64	216.99	220.13	217.13	215.83	217.53	217.75	214.34	218.52	217.34	210.97	217.83	223.77	216.51
219.9	216.6	220.33	219.07	220.67	217.29	216.44	215.46	212.37	214.03	225.53	218.91	215.96	216.14	220.68	220.4	222.72	213.67	218.23	220.38	210.75	217.66	219.2	211.61	216.56	218.83	217.94	215.35	221.71	218.28	213.7	218.53	214.46	218.85	223.88	219.03	218.95	217.3	218.19	220.37	218.83	222.24	212.55	217.22	216.01	224.13	215.57	217.85	221.03	220.13
205.24	204.85	202.24	194.52	206.5	205.88	204.54	204.46	196.61	202.59	199.57	205.13	198.93	200.51	206.13	195.55	207.18	197.46	201.26	202.97	199.26	204.43	202.48	203.68	203.82	206.72	205.1	201.8	208.68	202.63	204.53	200.56	202.57	204.69	206.09	207.83	195.41	206.65	206.59	205.62	198.92	202.86	202.56	203.11	204.02	199.78	202.46	200.58	202.57	196.99
200.4	201.79	197.42	203.76	199.21	192.37	197.72	199.06	194.7	199.84	197.84	202.2	196.05	199.33	197.49	203.22	200.76	203.58	197.31	194.06	197.91	198.09	201.18	198.67	200.63	200.96	201.67	197.58	195.93	201.83	198.79	199.12	198.86	193.53	195.68	201.27	198.12	198.26	204.39	200.54	194.13	196.01	193.68	198.69	197.49	195.3	207.29	195.83	196.02	189.62
204.52	199.54	196.18	203.44	198.59	203.35	197.32	199.3	198.61	202.26	199.19	196.73	193.94	193.95	203.19	200.74	192.97	199.96	197.92	201.97	199.98	200	204.83	200.45	199.58	195.56	195.03	205.52	194.46	199.82	197.9	199.9	204.37	202.92	203.1	202.74	199.18	199.87	194.12	198.48	199.8	205.23	199.95	205.21	200.97	199.38	195.02	196.87	204.6	201.28
209.87	211.21	206.29	208.34	207.61	207.44	208.86	201.16	213.06	213.73	208.97	208.34	210.46	204.69	206.71	212.58	205.59	208.9	204.31	208.22	212.64	204.57	210.58	205.88	206.98	207.11	216.42	208.74	208.59	209.87	209.37	209.66	209.12	209.66	208.98	215.3	205.64	210.58	210.31	205.7	216.44	209.71	206.17	209.73	210.74	207.94	210.79	200.55	206.06	208.2
211.45	209.64	194.22	203.46	208.22	203.05	204.64	202.39	202.92	201.89	204.94	200.75	210.46	203.85	201.29	205.1	205.62	198.48	196.98	202.05	200.88	200.41	200.42	199.11	212.05	202.05	201.22	203.33	196.58	210.37	202.86	209.31	210.46	207.76	204.56	199.71	198.25	208.17	197.81	210.01	203.15	199.59	202.09	206.78	209.49	208.4	204.71	201.23	205.5	204.92
201.14	204.91	214.33	209.2	205.77	207.95	200.85	211.32	207.54	209.11	208.01	209.69	209.01	205.94	207.55	209.04	207.54	210.92	206.3	210.46	205.64	209.47	215.09	204.07	206.12	208.63	208.07	212.43	212.43	203.73	207.07	208.69	207.68	206.83	207.12	203.54	200.13	204.27	202.26	210.47	202.79	211.88	212.07	206.06	204.29	202.71	213.71	205.77	213.33	205.54
205.43	200.84	200.33	202.12	196.88	194.69	201.21	196.44	201.92	202.44	193.68	201.86	199.78	196.08	201.02	199.98	196.06	194.22	203.13	193.5	196.74	194.63	209.9	195.72	195.72	202.85	203.55	198.19	201.77	192.81	193.58	198.09	195.24	197.78	195.71	205.43	204.97	195.52	204.07	201.7	194.7	201.3	205.89	203.74	198.74	203.97	198.97	194.38	203.42	202.35
204.84	205.34	206.02	202.26	200.47	208.04	205.19	205.12	202.14	204.72	199.59	206.03	196.77	202.03	201.1	205.23	204.71	198.54	199.27	208.89	204.04	203.25	200.67	205.58	208.19	202.09	205.45	198.42	205.42	205.9	210.45	208.4	199.17	202.08	198.97	204.85	200.98	202.55	203.93	201.26	209.91	194.72	205.21	207.93	206.61	201.87	200.21	207.46	201.77	201.53
209.63	208.78	209	213.15	206.24	205.18	212.27	210.24	210.35	208.67	206.02	210.86	208.41	211.29	207.41	209.11	207.69	211.71	212.25	204.68	204.15	203.49	212.2	208.86	202.16	208.57	211.95	206.36	210.28	201.87	205.67	210.24	207.3	208.45	205.99	206.55	205.75	206.29	199.11	206.05	210.25	214.17	207.9	206.21	210.48	204.81	210.09	211.16	212.7	213.88
208.85	204.46	216.61	211.61	211.34	210.61	207.91	212.42	203.15	218.78	208.09	207.32	207.45	203.25	212.91	210.68	204.98	203.96	207.52	204.03	206.51	212.84	205.66	212.05	209.07	210.2	204.29	215.66	205.32	208.49	208.14	217.18	211.63	204.54	207.95	210.84	207.7	209.83	213.59	205.01	207.75	207.51	218.32	206.36	210.4	214.25	211.34	205.26	208.21	205.36
206.28	205.45	210.48	205.68	215.59	212.08	213.98	208.77	211.08	211.57	209.04	211.44	208.47	214.25	211.49	204.1	208.06	211.07	211.92	211.38	207.6	213.66	210.25	213.93	211.55	214.21	216.85	203.34	207.21	212.04	209.1	211.02	209.16	205.01	203.11	207.04	213.75	209.82	210.18	210.38	205.63	211.51	213.35	210.4	210.89	204.86	207.59	212.31	212.49	207.56
208.33	211.3	204.93	207.65	209.19	206.12	207.35	208.17	212.13	210.84	202.33	206.3	208.15	211.44	213.01	205.99	206.82	203.51	212.41	213.17	203.51	204.51	198.17	208.06	210.38	207.6	207.43	206.05	201.87	202.85	208.5	212.28	208.5	206.14	212.92	201.93	208.04	206.28	205.43	210.34	208.69	209.08	214.2	207.13	209.55	217.22	205.33	211.45	210.63	210.42
200.23	202.43	200.75	201.27	203.44	208.31	212.76	206.78	203.42	206.25	204.2	202.05	201.73	208.74	203.05	210.08	206.02	207.49	201.33	204.11	196.58	201.38	195.34	206.62	206.99	203.09	209.82	209.16	198.17	200.57	204.26	197.8	203.18	209.73	208.45	201.51	210.07	208.83	203.88	202.33	205.08	200.65	199.17	204.35	202.26	205.19	202.16	197.36	203.66	208.59
198.86	202.23	203.11	201.51	202.25	200.11	200.06	199.26	202.07	203.88	193.64	199.84	197.01	200.73	196.94	199.47	198.51	196.73	193.78	194.33	200.96	202.85	192.72	192.98	203.83	197.04	197.22	202.36	204	204.62	201.65	208.07	195.8	197.36	194.34	196	205.58	198.11	195.43	198.95	202.24	200.95	196.13	193.48	199.59	196.2	200.71	201.58	205.34	204.09
208.43	217.03	221.69	225.61	218.82	218.68	224.82	212.69	213.7	222.77	218.77	217.46	215.13	216.83	216.06	220.46	221.44	213.71	215.14	220.01	213.75	215.43	212.48	220.82	220.91	211.87	221.41	221.17	212.93	217.14	212.95	220.87	216.22	220.91	221.42	218.05	215.08	217.69	213.6	222.8	219.95	214.48	218.49	219.51	217.39	214.21	211.77	219.16	217.8	212.37
222.7	217.84	220.08	212.99	217.75	219.99	219.13	215.4	221.24	215.06	215.1	218.54	212.91	216.3	220.12	219.58	205.34	220.59	214.6	215.43	211.24	219.55	219.06	208.99	211.74	222.07	212.91	227.2	216.86	213.01	220.58	215.39	222.45	218.69	214.32	218.99	218.91	222.38	220.57	222.55	216.02	218.56	220.52	216.08	220.33	224.41	221.13	216.44	213.1	213.4
201.65	213.82	209.24	207.5	209.66	208.85	206.32	210.1	210.99	211.74	212.99	206.95	207.73	209.39	207.07	207.58	209.67	205.51	210.23	211.29	203.52	207.11	206.5	207.32	210.67	211.51	201.51	204.81	208.68	202.41	213.03	212.02	204.85	209.16	203.4	205.49	208.01	203.96	207.78	214.18	203.53	211.5	208.58	211.09	209.69	208.66	209.48	202.37	208.35	208.62
208.59	212.9	209.24	197.05	207.01	214.34	215.29	208.99	215.08	218.2	209.45	211.96	212.86	206.56	207.66	204.67	207.61	213.69	208.32	215.92	214.43	209.15	209.21	214.45	208.92	207.41	214.54	208.49	207.93	213.55	206.92	219.51	210.24	214.26	211.22	208.94	214.37	208.38	217.37	210.51	206.58	212.53	213.46	207.38	208.04	209.54	208.53	211.3	205.68	218.16
200.49	212.57	204.55	210.56	210.48	202.62	211.87	207.99	209.08	215.2	208.23	205.4	209.21	204.17	210.89	203.32	212.25	213.38	205.42	205.35	210.74	210.01	211.58	214.96	210.26	205.42	209.13	215.12	209.29	214.96	208.92	208.53	206.76	209.16	205.67	212.61	205.47	213.95	211.99	207.52	206.46	212.79	212.99	211.05	206.01	207.29	211.43	210.58	203.06	210.13
198.66	197.74	197.16	203.87	201.08	200.81	199.36	199.83	198.06	205.4	200.82	198.69	201.91	202.92	197.61	197.17	201.52	202.54	192.1	204.05	197.54	200.59	204.31	204.64	202.5	201.22	201.14	196.09	202.24	202.77	200.97	201.03	202.23	198.12	194.85	199.39	203.85	201.55	195.15	198.5	195.97	201.68	205.88	200.73	198.56	200.52	203.74	203.28	205.29	196.82
209.5	206.96	202.89	203.15	209.96	205.47	208.44	205.81	203.6	205.09	210.96	210.74	208.37	205.55	219.89	203.66	204.09	204.04	210.15	207.92	206.12	206.21	203.94	209.51	204.16	199.23	206.21	207.3	210.71	203.83	202.26	207.39	207.31	210.32	208.32	206.35	208.73	206.41	209.17	206.11	208.39	210.73	204.43	211.78	203.29	212.65	204.18	202.89	206.67	207.26
206.69	202.65	207.15	203.09	204.25	203.14	202.24	209.06	206.66	202.28	200.46	197.07	199.7	201.98	198.87	205.89	201.72	202.49	197.35	207.66	203.76	205.28	202.52	208.68	200.96	206.66	210.14	201.21	209.45	206.84	195.34	204.36	204.91	201.89	205.8	208.34	203.48	203.84	209.11	204.99	212.61	197.28	206.34	207.42	201.56	199.59	202.08	201.7	203.6	205.07
205.27	200.77	205.07	206.63	210.08	197.96	208.05	207.66	200.79	208.63	207.78	201.4	211.08	197.8	206.52	203.73	202.81	205.2	202.88	196.83	201.11	204.72	204.94	203.28	201.67	197.22	204.02	201.92	206.46	200.68	208.32	201.02	206.6	205.64	203.47	197.03	198.08	201.63	198.21	200.33	210.15	202.22	211.84	200.77	207.98	201.06	204.54	201.9	212.65	205.82
208.23	206.22	203.41	204.01	206	205.43	202.62	209.85	207.82	210.04	206.42	206.69	208.19	202.03	197.21	201.06	202.14	207.95	208.95	204.36	207.11	205.81	210.16	205.28	200.7	211.79	206.69	194.08	204.23	205.14	203.11	199.66	214.38	207.79	201.62	203.79	203.1	202.46	207.26	207.81	201.32	201.39	200.08	207.24	201.51	205.58	200.94	204.15	199.51	206.28
214.77	211.72	214.65	213.57	210.79	214.26	214.04	204.63	209.75	212.8	206.34	214.05	210.13	212.7	207.17	214.35	208.14	213.69	213.37	208.07	209.97	217.93	218.27	212.06	213.42	217.89	207.55	211.21	209.15	211.94	207.75	210.38	208.33	211.78	207.9	212.19	215.8	210.02	209.44	213.61	214.7	213.15	215.2	209.95	213	210.26	209.44	211.77	209.73	207.68
215.68	217.76	213.95	215.2	216.22	210.5	212.95	216.27	211.8	212.34	215.1	209.7	219.24	209.28	210.26	203.46	212.74	211.25	209.09	208.56	218.92	213.04	210.64	211.57	203.48	217.06	214.88	210.49	217.61	207.28	208.53	211.94	216.66	215.88	216.21	211.68	215.24	211.64	208.45	215.01	215.09	208.34	212.29	217.08	212.06	213.13	215.18	206.18	212.15	213.87
205.57	211.53	209.27	215.32	208.66	197.99	207.43	208.27	203.46	210.82	206.49	205.41	206.94	213.6	203.19	205.27	207.97	208.8	211.11	206.64	203.63	212.13	203.74	204.06	203.45	206.17	199.02	207.78	206.93	212.25	205.48	204.89	205.77	207.84	205.46	209.36	199.44	208.38	208.13	204.3	208.91	206.48	201.15	209.42	201.41	208.03	207.69	203.94	208.67	208.34
215.71	213.81	221.15	217.56	218.66	213.68	219.39	216.47	219.02	216.3	216.71	222.55	213.61	218.33	223.16	217.43	219.72	211.54	212.74	216.21	210.54	223.28	210.68	225.07	217.45	219.87	214.88	215.35	220.04	216.29	216.69	221.67	214.29	220.57	209.58	222.19	212.42	214.4	214.33	220.69	218.38	215.66	219.53	212.93	214.19	215.18	219.96	215.05	213.85	220.97
193.24	209.44	203.73	202.83	201.94	198.42	202.2	206.65	203.83	199.21	202.89	202.01	203.44	203.74	205.6	198.16	201.59	203.95	198.36	197.62	198.22	200.7	204.06	206.22	200.69	202.04	201.23	195.01	207.44	200.9	202.78	204.68	205.58	202.1	208.62	212.85	207.65	207.66	211	201.23	198.01	197.95	202.66	207.58	200.19	199.44	203.29	206.97	209.5	202
210.37	210.83	207.85	207.71	215.94	212.33	215.92	212.07	206.36	206.99	211.35	216.05	208.29	213.79	204.81	212.83	213.68	209.97	216.4	211.99	213.53	211.21	211.52	209.76	218.54	211.12	210.79	214.02	210.34	207	214.23	213.1	216.55	210.92	209.98	215.34	214.25	206.46	211.36	218.66	208.25	208.68	212.54	210.44	217.35	210.59	207.41	212.3	212.53	216.65
208.75	216.96	205.86	210.71	205.39	209.71	210.29	204.99	212.47	208.73	203.82	212.1	208.74	207.56	207.06	208.92	212.21	208.74	207.14	208.53	204.42	211.24	207.55	207.67	210.16	207.04	200.79	205.51	211.26	210.81	209.66	210	207.76	208.63	205.87	211.87	207.09	208.81	206.42	203.93	205.63	209.78	208.2	203.31	206.92	202.96	204.78	204.15	208.13	206
223.49	221.05	212.56	212.37	221.52	214.35	205.64	220.33	216.05	220.12	216.57	217.18	216.54	219.22	220.85	213.43	217.43	218.32	219.08	212.46	212.52	213.66	212.45	214.45	217.49	213.97	218.28	210.09	213.62	214.44	220.02	219.22	210.49	211.96	216.24	211.15	211.86	220.07	219.48	217.65	217.31	217.57	215.96	213.94	217.37	225.8	217.12	218.74	221.87	216.01
201.46	206.46	204.72	200.08	194.71	199.14	200.85	194.79	202.09	198.24	198.31	205.79	205.3	192.87	196.68	202.99	199.75	199.33	201.86	207.29	199.16	205.41	201	203.63	195.61	206.23	199.76	198.92	199.53	202.28	206.69	201.94	196.35	200.28	191.64	208.72	206.63	201.8	199.7	198.12	199.56	195.97	202.58	197.78	202.16	200.94	195.52	194.93	197.09	201.69
207.08	209.78	212.27	215.12	214.58	202.65	215.4	210.1	209.84	220.2	203.21	205.73	214.17	210.94	205.56	212.26	209.41	210.64	204.86	217.99	211.01	211.73	207.37	208.45	206.95	210.63	214.59	210.28	210.61	209.4	211.85	207.52	210.54	209.42	209.16	207.59	207.05	213.53	208.76	201.86	212.48	206.82	206.31	207.13	207.48	208.07	209.51	207.2	209.13	206.02
210.89	199.23	204.83	205.7	204.18	205.11	213.29	206.58	213.17	204.62	204.58	210.64	212.91	212.73	209	209.35	209.83	209.82	207.16	207.27	199.68	209.45	206.4	210.1	213.8	212.87	207.62	214.07	202.07	208.31	205.97	205.75	209.7	199.88	206.15	208.03	203.76	205.23	212.23	208.37	213.94	210.28	201.58	206.45	206.59	206.56	204.94	211.42	201.02	204.21
197.49	208.48	212.21	210.31	201.88	205.87	216.46	203.13	210.42	207.45	205.92	211.46	211.96	210.96	211.66	208.92	212.93	209.65	214.21	211.81	207.08	213.32	207.09	204.47	207.34	199.44	209.22	207.58	209.33	217.82	214.36	212.53	211.47	207.18	208.8	207.42	207.25	210.21	206.62	205.29	207.59	206.5	209.96	212.58	205.99	209.56	206.92	210.11	219.84	208.02
215.89	218.84	218.01	223.42	219.57	212.36	213.98	218.2	220.4	221.1	219.06	216.29	218.32	216.25	217.15	214.36	212.77	212.25	212.24	219.09	216.82	220.8	217.07	208.73	219.93	220.34	217.73	215.88	221.01	218.17	226.36	216.51	220.75	221.6	216.91	221.25	220.51	217.66	225.51	227.56	212.83	218.24	215	216.77	220.79	219.99	220.6	216.09	215.51	217.56
203.9	199.71	205.01	208.68	209.02	212.31	205.66	208.58	204.5	208.38	211.71	208.34	202.48	202.46	205.41	211.98	207.85	210.68	200.62	211.51	214.62	208.26	207.7	202.99	210.32	205.67	209.39	214.53	202.89	205.15	204.32	210.6	206.65	206.54	209.05	210.17	210.57	206.87	214.24	206.01	200.51	212.07	212.45	209.2	210.88	206.73	210.91	210.44	207.6	207.64
195.29	194.38	193.86	196.56	192.38	196.01	199.68	194.41	196.53	192.99	195.47	194.02	196.15	196.58	191.31	192.77	199.3	195.84	195.33	189.44	190.9	195.68	194.78	194.94	201.18	189.84	185.03	193.72	190.81	189.12	192.85	195.84	190.77	187.73	194.1	190.12	192.55	194.71	202.3	197.61	196.68	191.69	192	197.46	191.64	195.3	196.73	198.85	198.55	190.88
216.82	215.35	211.54	214.11	207.6	207.5	212.3	206.88	209.27	213.42	212.01	209.87	207.54	217.18	211.34	208.25	212.36	215.91	210.08	206.99	220.07	209.6	205.76	210.8	204.93	214.32	211.05	212.33	211.17	209.67	216	214.79	205.48	209.39	209.83	211.22	205.78	210.52	215.96	216.05	212.1	217.01	209.34	210.76	212.64	211.3	210.8	218.14	209.24	211.29
211.71	207.24	207.2	212.08	210.7	215.51	206.11	205.12	210.71	205.56	207.21	204.77	208.71	207.92	211.81	208.88	207.51	211.1	208.01	208	207.99	205.18	208.33	205.12	208.48	205.93	212.9	208.36	209.82	210.57	202.98	207.31	212.19	210.97	210.17	207.16	203.99	210.17	210.44	209.34	208.13	211.72	208.86	208.07	211.51	208.85	210.32	209.23	202.63	211.5
198.02	204.74	207.06	197.95	205.91	202.79	199.75	199.17	210.68	205.15	205.34	202.23	200.39	198.62	203.23	202.48	203.8	204.44	203.29	209.22	208.37	201.42	199.46	202.93	200.71	207.06	204.09	201.68	212.08	201.39	204.67	199.82	211.82	204.65	205.2	202.9	204.96	201.86	205.95	205.6	204.95	203.66	203.27	206.23	203.26	196.71	199.64	202.61	197.22	204.09
213.83	220.84	217.96	216.51	212.61	215.29	215.27	214.64	215.36	216.21	211.87	220.51	218.62	218.51	214.81	221.02	222.52	217.55	219.46	220.07	222.45	216.35	217.86	215.07	219.71	212.64	210.71	218.25	221.76	214.02	216.03	220.1	214.22	213.06	219.02	218.77	227.26	220.61	214.94	214.15	219.09	218.8	220.83	218.48	215.99	220.1	224.98	219.15	218.34	225.5
214.16	215.94	212.3	214.81	212.29	214.43	213.51	217.24	209.64	210.43	209.36	212.98	207.26	208.8	209.08	205.77	215.46	215.12	214.94	215.61	217.02	216.37	213.99	210.52	210.99	215.44	213.33	210.85	210.13	210.8	211.51	209.53	213.61	214.81	217.64	206.04	208.98	217.24	212.87	216.25	209.72	209.21	209.73	208.07	212.16	212.29	208.33	215.8	213.6	214.74
203.56	202.76	207.02	205.44	200.26	202.53	203.59	199.51	204.26	199.08	207.33	206.59	202.49	205.1	205.47	201.08	200.03	202.91	201.14	204.59	206.27	206.66	203.79	199.22	206.08	203.56	201.29	207.96	203.5	197.96	201.48	204.98	202.89	206.02	203.5	206.7	206.63	209.7	200.57	206.11	206.58	203.83	207.03	199.77	201.82	204.05	210.68	201.37	201.26	199.58
209.78	206.09	201.82	198.71	209.57	202.49	206.21	196.96	205.78	199.46	209.38	205.35	205.63	206.6	209.33	201.88	201.71	200.06	200.01	200.87	203.06	206.47	202.97	194.56	204.2	203.24	200.93	204	202.32	207.05	201.17	203.6	196.5	201.11	202.02	203.08	205.81	201.9	196.94	200.15	204.5	201.18	210.83	203.19	201.61	203.74	200.7	201.03	201.87	203.75
212.41	213.78	210	206.32	216.5	208.46	209.74	206.95	209.55	207.99	208.74	216.37	208.14	205.04	209.26	209.88	208.04	207.53	205.73	206.1	204.38	207.22	203.55	210.36	210.43	203.63	208.99	209.86	206.42	205.95	214	203.79	212.24	217.28	211.09	206.73	212.26	210.67	210.45	214.09	203.56	206.73	206.77	210.39	202.49	206.35	210.65	210.29	207.3	206.03
200.09	199.94	209.33	195.25	193.06	201.66	191.86	198.1	200.07	200.86	198.02	196.37	201.88	201.21	200.34	201.42	195.54	198.25	197.2	202.61	197.97	192.02	201.86	194.9	202.9	201.61	200.22	195.13	196.69	196.48	202.93	194.36	203.29	197.56	198.3	198.84	196.61	199.93	195.32	204.31	200.05	209.02	199.7	194.39	195.31	201.15	197.23	196.65	195.05	200.27
206.46	205.54	203.31	207.47	202.05	204.25	209.87	199.47	199.81	199.32	197.36	199.14	198.03	204.62	201.12	204.55	202.19	206.97	206.02	206.28	198.55	207.85	202.1	197.87	203.24	199.93	198.69	210.39	207.07	201.98	202.83	205.39	198.87	203.92	205.77	203.65	205.26	203.9	199.16	206.88	206.4	199.38	204.48	196.08	198.08	191.86	200.01	202.92	200.87	199.92
207.67	202.52	195.33	200.61	204.02	195.17	198.53	195.97	198.38	200.68	195.24	201.74	204.24	201.9	202.14	199.99	202.89	200.28	196.29	202.81	197.29	198.63	199.02	194.58	196.76	198.81	203.16	204.87	193.51	204.96	201.23	200.04	195.56	204.09	196.83	198.48	193.41	196.05	194.85	195.19	204.35	201.29	200.54	198.83	201.57	204.45	204.66	197.75	192.71	199.61
202.74	204.64	200.91	203.47	199.04	202.97	198.7	191.07	201.23	201.69	198.02	205.4	203.39	197.79	207.32	202.59	200.64	197.51	199.68	201.25	204.92	203.09	201.62	197.76	204.77	204.12	197.77	207.36	201.77	201.28	202.75	201.78	200.42	208.86	200.11	203.71	195.53	196.92	197.8	209.01	201.13	203.79	204.97	207.64	205.19	205.01	205.1	202.26	200.54	201.26
205.56	209.12	203.26	205.78	204.54	208.78	209.89	204.35	203.53	209.83	208.77	208.03	212	200.76	205.11	214.29	215.09	209.27	208.81	203.96	212.3	207.29	206.01	211.38	208.16	208.06	203.1	203.91	208.29	208.78	205.06	206.69	206.1	204.67	207.6	207.02	209.22	204.75	202.8	207.36	213.24	207.31	212.35	209.68	205.14	210.77	203.9	209.04	202.06	206.27
212.29	208.06	216.98	207.42	211.35	211.17	209.01	211.21	209.06	204.99	208.11	214	207.75	203.41	206.21	210.6	208.24	212.04	211.15	208.61	205.85	211.61	208.2	209.45	208.83	209.16	211.27	209.08	207.99	214.39	208.81	216.16	210.62	206.93	208.26	209.67	204.44	213.51	206.24	205.85	206.07	211.79	201.94	210.58	210.82	213.59	207.63	206.64	205.65	205.82
222.25	223.95	213.68	220.32	216.73	216.01	223.84	216.75	213.2	220.28	216.12	217.19	217.21	214.93	216.86	209.42	219.82	219.76	218.3	218.59	216.69	220.32	214.91	217.16	210.44	224.31	209.16	217.56	214.84	216.84	221.99	219.22	215.65	214.26	216.85	212.94	214.73	217.38	220.34	216.05	226.21	205.91	218.22	222.05	217.7	215.69	211.98	216.02	216.56	221.25
220.36	215.57	220.91	219.8	217.44	219.17	213.01	214.62	213.29	218.82	215.48	220.78	215.31	215.01	216.07	219.19	221.01	214.26	215.2	216.2	217.06	217.9	225.04	216.65	218.89	224.16	220.63	220.25	214.08	217.21	221.4	219.9	212.93	217.07	223.27	215.88	222.03	216.64	216.49	215.7	220.39	216.1	216.44	217.33	222.23	212.57	222.86	213.8	212.56	221.78
206.02	207.88	205.24	208.77	204.71	204.79	209.4	202.19	201.46	205.75	214.47	214.24	211.63	207.22	207.36	210.11	209.44	206.03	211.18	210.35	210.21	206.46	204.22	214.52	206.25	202.62	206.13	207.85	210.38	211.98	213.13	213.46	207.03	207.83	206.3	205.26	203.94	212.41	212.49	208.92	205.03	206.21	209.1	207.43	212.15	209.73	207.3	214.14	206.39	212.79
208.75	211.65	213.05	218.58	212.79	202.43	212.36	213.96	211.47	220.28	208.43	220.85	208.71	215.49	208.48	214.34	214.11	210.85	207.46	202.99	209.33	212.83	220.56	210.21	212.06	212	212.46	213.37	206.96	218.35	210.1	212.85	205.86	215.83	212.7	211.16	211.99	207.89	207.97	213.94	213.63	212.41	209.24	214.13	208.88	216.14	211.72	215.09	217.28	212.26
208.78	209.68	207.39	213.71	203.36	213.9	221.3	211.78	216.24	210.69	206.45	212.04	213.11	209.37	212.61	213.46	213.12	217.47	215.65	213.73	210.12	213.22	215.78	213.12	209.27	209.84	218.45	216.04	206.23	211.64	212.89	212.49	209.54	206.59	210.28	210.46	207.92	211.25	210.42	212.39	209.82	208.2	212.88	214.84	210.03	213.52	218.17	210.73	212.76	214.7
202.96	201.74	210.86	206.28	203.46	212.27	200.32	205.37	208.09	196.72	208.95	207.69	201.98	210.79	204.37	203.05	204.04	205.49	208.21	206.72	204.5	201.45	197.44	199.55	197.07	205.48	200.03	207.31	204.86	193.74	202.1	203.28	214.12	205.24	201.89	199.97	205.46	201.41	198.9	205.02	210.3	205.88	200.27	203.14	202.2	203.35	199.31	203.12	203.62	203.07
215.48	210.6	208.58	207.45	213.6	207.86	207.95	208.48	209.09	210.33	207.38	204.63	208.16	206.49	211.4	211.61	204.36	207.32	211.43	202.7	207.49	206.26	208.39	209.71	206.56	204.68	215.87	209.42	203.47	211.18	202.61	211.88	205.02	212.86	216.22	211.14	204.04	209.69	203.9	211.32	213.58	207.07	207.87	209.15	209.97	210.45	200.75	207.57	210.63	207.15
216.02	212.72	214.53	220.14	207.46	212.29	215.79	215.43	214.76	216.3	213.84	213.57	214.62	218.52	215.55	217.14	219.01	213.44	209.38	209.46	212.42	216.08	218.73	217.55	215.44	213.95	207.97	213.33	217.5	213.85	205.08	203.86	218.54	214.89	209.73	214.74	213.45	205.98	206.41	214.82	209.73	221.49	212.57	209.75	215.57	220.81	216.78	216.68	207.72	215.69
215.4	215.05	208	208	214.85	213.21	207.39	213.91	209.97	208.28	208.02	222.83	215.14	203.33	207.84	206.22	211.06	212.85	209.2	215.19	218.45	215.36	211.52	214.01	214.43	211.41	209.61	215.72	206.26	212.37	210.5	211.72	216.25	209.47	206.98	217.57	211.67	216.71	204.63	207.81	211.77	211.32	219.87	215.95	216.03	215.22	207.38	217.47	216.48	208.19
203.77	211.89	202.73	210.1	202.3	202.11	204.36	202.73	198.38	202.95	200.73	212.64	211.49	208.45	204.65	204.54	206.5	207.89	209.36	203.46	198.82	210.2	207.22	204.63	208.25	204.21	204.77	206.28	201.15	206.8	208.19	211.04	204.17	205.59	202.58	208.41	203.16	202.45	205.91	206.61	202.12	207.17	208.69	202.51	212.7	199.25	200.04	210.56	213.11	215.12
205.47	201.23	203.12	204.43	195.63	205.96	198.27	202.83	202.45	204.96	200.33	203.97	203.65	196.35	205.06	202.24	201.59	202.3	201.2	204.77	198.34	209.03	204.84	202.88	198.83	201.24	202.01	203.7	203.4	200.55	204.15	200.66	204.64	204.83	206.07	202.86	202.39	202.45	201	197.94	209.46	200.05	196.13	200.5	205.64	202.07	197.4	201.98	202.68	198.41
196.16	205.12	207.72	200.83	211.69	204.92	208.38	207.96	209.09	206.27	208.28	204.56	209.54	205.75	206.5	208.87	206.92	206.86	206.05	208.68	208.55	204.76	208.07	213.53	214.04	209.23	207.78	203.64	208.12	203.36	213.46	201.58	202.86	213.36	203.33	204.67	210.94	206.85	210.52	208.4	207.76	215.38	206.54	206.15	210.38	217.15	212.95	204.77	203.31	203.21
206.48	214.27	209.92	202.51	205.06	205.16	214.64	214.07	210.55	217.13	211.37	207.66	212.27	207.07	213.69	208.51	209.59	202.07	207.75	214.69	209.78	208.39	212.07	205.55	208.4	212.97	205.61	212.36	209.64	207.7	216.41	212.88	198.29	207.49	204.06	214.07	203.94	211	213.54	210.1	206.75	212.7	216.07	210.12	213.18	210.11	208.22	210.62	210.24	206.29
206.86	200.4	195.68	206.94	208.68	208.13	206.61	203.04	198.15	202.6	205.74	209.75	204.3	208.96	206.23	202.35	205.29	204.7	204.06	200.67	200.87	198.67	209.35	209.03	204.55	204.2	198.37	207.72	203.35	202.11	206.32	204.53	199.24	204.96	210.85	204.4	205.37	205.46	200.86	204.03	209.14	206.05	205.86	207.4	198.49	199.98	207.51	204.16	198.3	206.89
217.79	211.88	217.48	219.58	216	216.38	225.26	218.37	215.02	219.32	217.79	216.3	216.29	211.98	215.39	205.68	217.39	218.71	218.31	216.77	219	220.24	220.8	214.45	222.66	214.82	216.05	217.44	222.61	214.13	216.36	213.08	224.41	221.07	214.12	217.49	217.77	220.99	216.34	215.5	213.62	212.39	218.72	215.65	220.79	218.14	222.11	221.84	219.13	217.6
207.7	208.94	202.83	210.65	207.83	212.95	206.48	208.69	202.65	207.49	206.75	205.4	211.7	205.5	210.32	210.98	207.12	200.64	207.52	210.33	213.66	205.98	206.98	210.87	210.46	208.25	211.41	206.25	212.25	203.17	209.24	211.59	208.24	206.14	207.1	201.58	208	212.25	203.18	207.8	201.14	208.15	205.36	211.06	208.27	210.06	210.83	208.68	202.88	209.93
200.86	199.85	205.61	200.07	204.79	201.74	205.17	207.1	201.59	202.24	197.65	202.19	205.03	202.22	208.09	208.25	200.93	204.1	203.08	203.48	195.41	208.92	207.84	206.19	208.8	206.32	209.24	199.48	201.24	203.98	201.22	205.33	199.7	204.51	205.6	207.44	198.17	206.9	202.27	197.52	193.1	194.75	201.85	206.17	210.45	195.06	203.58	204.6	200.59	196.88
206.59	215.05	209.94	208.05	209.91	205.72	209.62	210.95	205.94	211.09	203.06	211.98	213.37	207.1	213.47	204	210.12	208.16	203.84	203.54	206.27	211.48	207.7	209.29	206.19	202.43	210.18	210.7	206.98	202.44	208.23	207.83	206.97	203.91	208.22	220.28	207.41	211.11	214.19	210.98	213.61	207.79	210.73	212.85	203.25	201.45	212.47	213.22	206.45	212.8
199.69	202.6	200.43	201.67	208.32	204.65	196.23	201.28	199.5	208.28	209.09	201.33	199.7	193.94	206.92	205.16	204.13	204.75	199.21	204.32	204.68	202.25	204.91	203.3	209.5	204.93	211.31	210.83	201.28	205.67	208.63	200.16	200.66	207.65	200.4	200.44	200.11	208.37	200.85	208.34	203.16	201.59	207.58	211.41	201.71	200.6	202.17	204.06	204.41	207.98
212.43	211.23	210.57	207.5	207.17	208.79	206.44	207.06	205.8	209.81	202.7	199.87	210.75	208.19	203.78	208.16	203.69	209.63	202.59	204.22	208.5	208.51	207.56	206.28	211.28	216.26	213.72	210.17	205.52	209.74	208.38	212.73	211.22	210.89	203.76	202.38	207.79	213.58	209.47	206.82	215.09	206.34	208.11	210.16	213.12	211.72	207.64	200.94	206.66	207.05
194.44	199.73	201.91	200.41	202.93	203.82	197.78	198.55	194.75	203.52	206.29	204.51	199.86	201.09	195.96	202.13	202.73	200.58	196.85	198.18	197.03	199.04	202.41	209.03	201.79	194.05	203.15	197.16	198.28	202.66	197.88	205	201.95	205.33	196.7	201.88	200.49	198.04	200.68	203.88	195	191.68	194.5	198.47	205.87	197.96	201.43	195.15	197.18	202.9
205.87	210.74	211.57	208.31	212.59	208.09	216.06	213.74	217.87	218.46	216.71	213.99	212.95	222.6	213.49	212.62	210.91	212.25	210.11	215.96	209	207.33	213.68	206.98	211.9	211	215.33	215.27	206.13	214.77	208.03	207.66	212.22	205.22	210.38	206.9	210	207.55	209.22	214.74	212.86	214.15	212.93	217.93	214.51	215.35	214.82	212.4	213.9	213.89
202.98	207.31	199.83	206.49	202.78	202.68	207.66	206.76	203.74	199.9	200.52	206.19	198.7	210.08	200.79	206.06	204.53	206.77	206.46	204.46	203.53	201.58	203.91	200.73	202.07	206.32	205.05	201.37	203.4	204.18	205.67	201.63	200.23	205.96	200.12	205.75	194.99	202.97	209.15	203.11	201.96	207.25	203.44	203.18	206.26	202.25	203.8	208.96	212.21	202.04
216.49	217.29	210.21	208.62	207.91	213.8	214.59	210.68	216.58	213.1	215.17	218.16	214.72	211.84	215.15	215.82	220.13	217.48	212.94	218.44	215.85	208.58	212.16	209.15	207.69	215.89	214.11	208.25	216.45	212.93	214.32	217.63	204.89	215.43	212.55	212.32	217.56	209.12	214.17	208.46	209.99	210.13	207.52	213.63	209.96	204.15	219.29	211.89	213.44	215.4
212.97	214.4	205.25	216.92	208.83	213.68	210.61	214.12	216.55	202.66	209.01	215.7	211.06	214.5	214.61	209.55	208.29	217.44	213.95	214.05	211.73	205.01	212.35	207.45	208.7	207.31	202.59	213.97	215.23	211.76	207.34	210.16	214.6	211.27	213.08	207.99	217.55	211.51	208.96	214.09	212.32	210.87	208.29	212.25	203.95	207.39	212.78	212.83	209.59	214.16
205.75	206.03	198.02	205.94	202.32	201.87	210.26	213.17	200.4	202.43	207.49	201.1	208.35	204.95	207.89	205.74	206.42	204.24	209.39	210.13	204.8	206.73	207.52	207.94	208.05	207.28	207.11	199.26	205.85	207.28	202.74	203.19	205.82	209.94	204.27	207.07	210.71	204.13	201.5	202.92	207.58	198.13	203.12	199.92	207.23	206.21	204.98	204.21	199.79	203.48
216.45	212.82	207.26	212.88	209.04	211.9	212.01	212.45	212.02	209.88	212.15	207.77	208.39	216.62	212.56	209.67	210.42	207.14	213.58	216.09	213.16	221.4	212.41	211.58	211.63	211.35	213.26	211.23	211.65	212.05	209.09	213.03	216.58	210.75	211.85	205.88	209.74	211.32	216.49	214.36	210.78	208.27	213.65	207.61	211.1	206.41	213.97	213.9	209.85	209.54
209.38	207.36	208.6	211.12	205.81	201.5	206.96	210.36	205.25	204.17	207.61	204.51	206.79	209.5	207.77	206.29	203.02	198.35	200.18	209.12	198.13	207.65	199.47	203.93	210.57	204.83	216.22	197.36	208.42	209.6	205.65	208.45	200.67	205.39	205.98	203.28	211.76	211.61	205.98	202.88	204.73	200.66	205.2	205	215.93	204.83	203.68	205.46	206.98	205.68
195.62	195.54	193.72	197.22	196.13	189.7	191.2	189.45	196.52	187.69	195.9	193.1	192.12	199.16	197.52	200	193.23	200.33	189.66	192.1	194.24	201.95	195.13	197.37	194.71	193.59	200.92	198.12	187.5	191.33	197.98	197.7	194.42	196.41	189.62	201.75	192.94	191.67	196.77	194.14	194.09	205.79	198.01	192.67	196.32	202.97	193.86	189.3	191.08	191.52
214.6	206.7	214.92	212.5	213.7	213.12	206.4	208.09	216.49	207.56	211.4	214.7	215.94	214.63	209.25	213.59	212.13	212.48	211.89	211.95	218.82	214.45	216.16	215.12	210.7	212.03	206.47	211.48	211.59	202.19	213.79	211.09	207.4	209.05	214.28	214.2	211.58	212.02	211.32	215.28	213.84	208.8	211.92	211.3	209.12	212.58	217.87	212.52	210.58	210.71
211.84	209.43	212.77	213.48	210.71	212.03	212.78	209.65	214.51	208.4	217.26	217.95	210.43	208.82	211.47	208.69	212.16	213.43	208.32	213.88	219.9	211.7	206.76	215.23	211.04	206.99	212.93	209.86	209.3	209.11	210.87	211.33	209.71	219.44	212.82	210.11	211.79	211.99	213.24	205.92	212.02	214.89	213.75	209.23	206.98	207.98	210.67	211.3	203.83	214.81
207.43	201.7	209.01	202.17	206.39	205.06	206.58	205.45	206.56	208.3	204.24	207.75	211.98	207.48	203.16	201.81	209.31	205.88	201.15	201.4	209.15	207.47	207.55	209.65	204.65	209.93	204.49	210.82	204.71	209.03	204.39	201.76	208.56	204.14	205.72	204.93	207.15	208.72	207.53	206.35	209.85	204.52	200.53	212.91	207.73	205.1	199.72	210.21	201	205.04
207.68	205.29	205.91	206.79	204.8	209.35	208.33	210.56	216.65	208.04	203.96	207.49	207.4	208.3	208.4	200.35	210.85	210.64	211.92	208.05	213.23	213.26	215.23	210.36	208.21	213.39	208.25	207.73	214.65	203.52	210.12	208.31	211.64	206.77	208.65	210.67	209.72	211.48	204.14	214.14	208.14	207.03	212.87	209.7	210.07	204.95	212.55	209.31	213.21	211.92
204.49	200.75	204.08	203.62	204.78	202.29	200.48	202.23	205.38	198.34	202.61	202.54	206.37	198.27	207.53	207.79	202.94	206.5	207.02	200.63	201.5	205.02	205.23	203.51	206.97	200.01	203.03	207.17	198.07	199.49	204.58	204.34	197.22	202.55	201.01	198.08	199.94	207.35	205.47	201.34	201.89	201.45	207	203.53	201.94	206.59	203.41	209.5	201.73	205.85
207	211.62	200.43	203.79	211.45	201.06	208.2	206.43	200.54	204.54	208.41	209.14	206.31	207.05	206.87	207.89	207.34	204.34	204.98	203.5	206.86	203.95	212.31	205.35	202.6	202.11	203.41	208.46	214.19	210.48	207.93	207.76	210.91	208.75	206.59	205.31	204.58	211.32	204.98	214.91	207.08	206.84	204.93	200.7	205.23	209.8	203.89	205.9	206.1	203.29
201.77	200.26	202.18	207.75	203.37	200.09	201.06	204.1	203.4	208.76	215	203.78	203.78	205.04	203.95	209.09	210.39	205.96	207.2	205.34	201.53	198.83	211.29	202.96	207.08	208.96	206.66	206.27	207.99	211.2	208.15	205.11	204.93	208.32	200.95	206.45	207.16	209.98	207.81	205.19	207.11	205.52	200.76	207.2	214.57	208.99	211.18	208.75	197.83	208.19
190.74	192.72	188.53	198.97	193.45	195.69	194.79	196.7	198.37	184.24	196.52	195.59	191.6	198.34	196.62	196.01	187.18	192.26	197.43	195.99	194.51	195.64	197.32	197.88	195.55	199.43	193.71	202.17	196.25	193.54	200.16	197.6	196.91	195.48	198.15	196.19	191.19	195.58	196.92	192.11	195.01	193.92	187.04	196.6	197.62	193.78	196.72	197.61	201.71	191.69
212.8	212	206.59	207.82	217.79	216.47	215.21	217.2	211.49	206.98	208.87	212.48	210.58	215.73	205.14	212.34	207.81	213.87	213.35	214.14	207.88	208.59	209.93	216.56	213.24	212.04	210.74	215.64	209.12	204.1	211.49	207.84	211.57	211.97	212.79	209.82	214.06	206.04	214.91	212.15	213.62	212.95	215.63	214.6	219.25	217.12	207.99	209.67	213.18	210.16
206.41	207.42	213.04	210.33	209.37	208.83	210.46	213.86	202.69	213.74	210.58	214.56	211.49	209.52	210.33	202.66	203.74	202.78	209.03	207.59	206.91	198.09	209.01	206.79	209.82	210.41	206.26	207.88	211.16	214.44	207.36	203.32	206.94	212.92	200.54	208.25	207.94	212.98	211.07	213.44	206.84	209.83	214.58	206	205.15	205.78	208.16	209.28	211.16	201.53
199.39	200.17	197.7	200.42	196.24	202.25	201.64	201.51	201.76	193.34	202.26	188.57	198.96	202.16	201.42	203.73	201.29	198.12	198.85	200.92	208.3	207.5	201.86	195.72	202.05	197.07	195.5	202.12	199.22	200.71	200.28	202.14	203.03	202.2	193.26	199.54	202.04	197.64	200.95	201.23	196.15	205.08	199.26	193.9	203.82	200.61	198.66	193.97	196.02	199
209.48	206.88	203.93	204.01	202.8	202.54	210.42	209.91	203.3	205.5	207.4	207.43	213.37	215.6	210.51	204	204.9	207.59	207.28	210.28	207.94	212.64	207.01	207.5	206.03	205.83	204.37	212.81	205.75	212.99	204.3	203.18	201.57	202.55	209.05	211.6	210.46	208.53	210.38	210.64	206.8	209.39	214.56	206.88	213.52	210.01	213.4	212.28	211.64	215.21
212.11	209.14	209.41	212.51	206.08	212.13	214.16	212.23	212.19	214.87	208.72	217.23	216.24	212.66	205.89	217.62	212.38	210.97	210.12	212.62	206.61	211.87	216.95	206.14	212.39	216.46	213.28	211.55	210.09	206.86	211.7	208.58	207.67	214.29	212.49	210.06	211.32	213.52	214.98	212.82	214.06	211.25	213	218.76	210.89	220.56	210.22	215.91	209.45	213.04
219.72	214.35	213.97	214.01	216.71	220.19	218.75	216.35	219.83	219.99	216.58	224.69	217.02	214.9	219.77	214.55	218.18	219.32	221.08	215.92	213.11	215.17	225.31	222.64	221.33	208.44	217.38	221.25	218.56	219.81	218.38	222.36	214.38	212.45	216.48	213.66	218.74	217.06	217.56	219.49	214.64	215.9	213.25	215.26	221.87	219.57	214.14	216.89	220.18	215.41
196.64	187.65	191.81	194.31	195.65	199.81	192.59	195.78	191.58	194.66	196.26	193.3	194.75	201.43	192.62	194.28	197.32	194.95	198.38	199.91	189.45	200.54	191.92	196.88	194.97	196.62	198.16	197.3	190.99	195.37	198.51	196.47	192.92	192.88	192.78	199.66	200.3	192.77	191.96	188.28	199.77	191.94	197.77	197.76	197.05	200.11	197.46	194.35	196.96	195.56
205.49	211.55	207.01	211.55	204.96	207.61	212.87	213.64	203.24	209.48	213.62	214.07	205.58	207.29	210.49	207.52	211.93	210.96	215.27	203.51	208.93	205.78	212.42	208.53	200.46	210.35	206.43	205.9	205.84	207.36	205.69	204.32	202.5	206.34	207.04	204.96	210.56	208.39	208.83	209.15	211.08	210.97	213.29	208.92	207.72	208.82	207.78	207.48	209.38	200.36
213.25	213.89	213.05	208.99	217.3	216.22	213.51	214.37	214.62	208.56	212.62	207.92	212.74	210.27	212.64	212.39	209.47	216.88	210.68	215.71	210.64	210.17	203.48	214.01	212.38	210.93	216.22	215.1	207.67	214.96	217.72	212.61	212.3	205.77	208.37	213.63	207.42	215.8	214.33	207.51	212.76	215.74	212.84	215.95	212.8	210.56	207.55	209.07	212.72	211.35
204.11	213.72	211.11	208.1	208.68	211.92	206.7	206.72	208.53	207.75	208.17	210.22	214.5	213.41	203.21	211.37	210.61	210.16	214.88	209.63	212.16	213.11	211.88	206.12	212.65	206.09	202.08	206.54	213.67	210.12	211.97	206.73	204.32	204.99	208.45	210.84	207.22	207.67	211.9	216.64	208.91	210.9	208.97	207.35	205.45	203.54	208.34	203.24	206.85	211.85
206.87	210.81	210.89	200.41	206.49	211.38	204.85	207.58	204.76	213.6	205.9	206.63	214.01	199.49	208.61	210	209.08	211.25	203.71	209.77	209.55	207.69	214.41	210.52	210.57	214.52	204.84	211.49	207.32	208.1	208.52	208.01	211.29	205.92	203.96	206.11	208.58	206.3	209.12	213.41	209.31	206.6	204.59	206.13	212.27	208.3	211.53	207.75	209.93	207.99
195.43	202.89	194.48	204.67	206.97	208.74	207.58	207.19	206.08	195.97	200.56	203.8	203.18	203.84	200.49	206.76	205.09	197.94	207.4	204.8	196.57	204.48	197.9	202.58	200.01	196.73	207.41	207.13	197.6	204.93	203.88	206.78	205.06	206.83	202.44	198.55	204.4	201.48	200.5	204.6	209.45	202.29	204.3	205.43	206.55	206.6	202.63	202.55	200.59	204.92
201.94	199.95	198.9	202.79	201.41	206.33	203.25	197.76	203.33	198.91	207.68	197.9	203.1	202.02	197.12	205.97	200.99	205.84	205.96	201.17	210.05	204.7	206.49	207.16	207.68	208.59	205.08	202.01	205.53	205.64	207	206.02	200.01	197.88	205.73	201.64	202.21	202.55	200.7	202.89	201.31	207.1	200.82	204.58	200.73	200.94	206.64	203.86	206.53	205.53
212.78	212.45	207.01	213.74	216.19	207.86	211.11	206.63	206.02	209.75	209.51	208.11	209.16	210.45	208.01	211.6	209.17	210	217.03	206.36	210.68	206.17	207.12	213.71	210.96	204.48	207.63	208.23	214.51	204.31	208.65	206.58	214.58	215.14	211.65	210.84	212.53	206	209.27	212.49	210.64	206.22	210.94	208.95	205.64	212.12	209.74	213.32	211.12	208.14
198.49	202.21	201.69	203.65	204.24	197.81	195.71	195.47	196.76	202.19	202.54	192.61	205.64	198.78	198.94	199.8	198.71	202.77	202.46	197.33	206.41	201.05	198.97	200.7	201.41	198.19	201.09	204.84	201.02	203.64	199.31	194.77	199.99	197.15	201.03	197.79	200.36	205.06	204.96	193.22	206.44	196.1	206.16	200.32	193.38	202.91	201.41	193.95	195.86	196.75
217.14	214.68	215.86	212.17	214.93	211.65	210.59	210.63	214.85	209.57	205.69	206.86	210.74	208.47	216.42	210.42	210.19	204.23	212.69	203.79	207.44	214.06	213.54	211.27	216.37	209.81	212.79	212.52	208.32	211.46	216.15	216.27	208.51	217.24	215.18	205.61	212.81	205.41	214.94	211.16	213.27	210.59	213.95	209.78	211.5	209	210.16	218.94	209.58	211.83
205.92	214.6	206.32	205.32	203.85	201.62	209.94	207.84	208.78	203.61	207.07	205.12	205.84	211.18	211.07	206.03	215.38	211.58	211.72	203.08	200.89	204.03	208	209.91	210.45	202.05	208.64	210.06	202.36	203.41	210.47	213.23	202.61	205.32	205.69	207.61	207.46	213.42	201.2	205.69	209.47	211.78	199.74	201.12	206.79	214.58	209.14	211.11	210.47	207.16
205.74	207.52	204.14	208.49	209.85	207.52	208.17	213.41	203.35	211.98	211.32	209.49	214.32	214.06	219.87	207.58	204.88	205.2	218.99	212.63	210.94	209.73	207.76	215.08	214.65	209.22	206.66	208.93	211.72	210.14	213.59	195.85	206.73	213.45	206.64	207.69	216.17	211.42	208.01	211.79	214.17	207.34	206.3	213.95	209.15	209.38	204.72	204.7	204.06	207.98
202.14	197.43	202.17	200	205.49	195.57	208.14	201.66	210.72	203.07	202.72	206.3	207.14	196.57	200.19	200.82	199.07	196.47	200.8	202.47	207.55	201.74	205.7	208.85	203.47	204.95	201.16	198.89	208	204.6	197.21	197.13	202.61	202.83	203.38	197.37	205.42	205.9	196.49	200.45	199.6	201.93	209.45	200.97	200.61	206.27	203.93	204.63	200.69	206.82
219.4	219.66	221.16	222.68	218.18	216.53	219.98	216.73	210.89	214.36	218.97	213.46	216.96	218.28	220.65	225.55	220.57	220	211.19	218.31	212.89	221.9	214.55	215.64	225.99	221.68	213.38	213.75	221.75	220.7	213.4	214.59	222.52	218.14	218.08	213.92	215.97	216.25	210.95	214.83	221.68	221.37	223.29	219.24	220.01	224.03	210.82	225.65	214.96	219.1
210.01	203.64	210.63	210.71	210.7	204.11	203.37	205.73	208.69	216.05	202.73	211.73	207.98	212.54	206.3	212.46	205.56	213.72	201.7	211.35	217.93	207.13	209.66	209.75	210.24	204.38	210.58	210.99	207.21	209.61	208.56	196.47	211.01	211.2	207.48	209.47	205.05	209.51	201.41	208.13	206.5	208.84	207.12	210.29	203.15	206.38	209.21	203.72	208.04	212.86
217.4	215.73	215.19	219.79	213.26	210.13	217.93	213.02	212.88	217.04	213.64	212.33	216.6	217.61	222.88	216.96	223.86	213.22	213.77	215.67	214.8	223.35	216.8	218.58	221.85	220.01	214.02	218.24	218.67	216.58	217.23	212.6	218.68	221.25	219.77	217.81	222.06	219.72	221.2	220.11	220.01	220.67	221.29	213.18	213.54	211.94	217.69	213.04	217.38	217.24
218.82	214.07	218.58	221.47	214.15	214.1	217.6	214.69	214.96	212.76	216.97	217.33	212.13	219.98	218.8	216.37	218.05	214.98	217.42	213.08	218.59	215.15	213.35	224.85	218.01	221.1	215.01	216.09	214.77	209.97	219.19	215.5	215.8	215.97	220.84	216.24	222.81	218.16	215.13	214.46	216.25	216.16	222.01	216.99	217.22	217.92	220.9	210.9	219.16	224.4
207.3	207.01	210.59	212.77	206.73	210.26	211.07	214.21	210.72	213.75	202.58	215.88	207.07	204.48	205.62	203.21	216.02	206.13	212.11	208.23	205.14	208.47	203.34	210.56	209.98	213.97	209.48	204.51	204.27	207.17	203.17	209.92	202.44	209.5	209.9	207.96	207.8	207.26	202.56	212.4	208.51	210.48	206.17	206.06	201.46	203.42	212.45	208.33	210.62	203
211.06	210.59	214.84	213.42	210.89	210.62	206.6	217.81	216.92	218.68	213.7	215.52	211.56	213.18	210.77	215.05	211.64	211.28	213.34	213.48	214.02	209.29	209.85	212.38	214	221.19	206	213.66	207.9	219.54	206.18	213.06	213.52	210.8	214.31	212.21	215.88	210.07	216.14	213.53	211.67	203.49	213.56	210.92	211.78	212.43	215.17	218.68	210.39	207.18
205.27	204.51	210.26	209.68	213.31	212.02	208.44	209.07	206.92	209.61	211.21	206.9	208.91	208.46	210.29	213.07	202.38	209.26	206.99	210.62	211.62	206.33	217.22	208.17	203.92	206.18	216.44	209.68	212.83	208.86	212.15	212.76	214.35	201.96	211.02	205.18	207.71	204.6	215.63	201.44	203.87	207.46	217.83	208.55	201.15	205.82	209.5	206.52	212.73	216.84
199.87	204.12	206.53	202.3	211.54	203.61	207.5	196.22	200.99	199.63	196.33	207.93	200.3	202.41	202.41	205.35	205.71	201.96	200.94	206.11	196.55	203.48	203.2	197.11	202.2	203.83	201.46	208.3	198.81	194.24	200.9	203.81	200.05	200.3	202.96	200.53	201.21	204.24	198.81	198.98	210.43	203.29	206.95	202.99	202.4	205.73	197.9	208.73	202.52	206.34
202.8	197.24	201.71	209.72	205.02	210.28	208.68	209.3	203.02	202.4	213.44	211.15	204.51	210.91	202.94	205.95	199.59	202.59	206.44	205.64	207.62	200.46	205.35	207.94	207.13	209.06	207.74	204.59	199.21	209.03	206.52	205.8	204.31	203.63	208.04	204.98	207.55	204.09	204.33	203.01	210.79	207.6	205.97	205.71	204.75	209.2	204.58	201.79	208.36	208.69
209.73	213.91	215.71	214.49	215.62	215.79	214.63	212.72	215.72	211.33	215.75	215.14	212.96	210.29	213.82	212.44	216.36	216.33	213.11	213.04	210.95	213.48	213.02	213.92	209.21	213.62	213.19	209.42	208.92	213.99	208.74	212.23	216.59	215.98	204.65	212.15	215.84	213.21	212.47	214.78	212.82	217.27	222.02	210.7	212.12	206.01	217.69	216.63	210.72	214.55
207.74	203.84	209.49	212.64	204.4	206.67	213.21	210.92	207.19	206.55	210.47	211.47	207.33	207.56	213.62	205.43	214.51	211.87	208.83	210.07	205.24	214.11	211.49	205.42	206.69	212.06	210.61	213.12	209.54	213.06	210.02	215.65	213.64	208.65	210.18	207.49	207.81	201.53	210.01	212.35	207.64	210.53	207.91	213.74	214.42	207.35	209.57	207.03	212.01	211.92
215.99	220.38	224.18	215.22	216.18	221.89	219.76	219.71	217.32	221.54	221.39	220.57	214.03	221.21	218.5	222.1	214.3	217.86	220.08	214.41	214.19	218.9	214.83	218.29	217.9	218	223.29	213.28	216.37	218.81	218.94	220.4	218.36	219.87	219.77	219.81	218.6	218.44	215.26	218.27	220.91	218.58	212.67	215.74	217.74	221.65	213.15	218.44	217.51	214.89
201.89	208.74	199.26	216.01	203.51	198.4	202.47	199.56	207.03	208.34	193.24	196.55	208.41	195.55	204.8	200.03	200.74	208.43	202.35	208.36	205.11	201.31	205.96	206.32	205.21	196.81	207.71	208.31	197.75	209.93	205.42	208.81	208	203.99	200.95	201.74	203.52	202.38	209.32	202.05	208.76	204.05	204.46	204.95	199.46	205.43	204.38	205.27	206.55	200.18
208.85	211.15	213.42	208.29	207.54	210.08	212.65	212.73	210.93	210.41	215.75	214.59	215.36	214.21	218.75	209.24	212.67	213.78	205.96	209.14	207.93	217.18	204.7	212.58	209.44	216.67	210.37	206.64	211.12	206.53	211.95	214.94	217.04	207.07	206.36	206.13	214.95	219.81	216.9	214.11	214.15	214.86	218.24	215.23	205.95	204.92	211.01	210.31	219.05	209.85
208.28	202.93	208.82	207.07	205.8	206.1	210.87	204.96	214.11	209.46	208.72	214.19	205.49	204.54	205.14	210.96	207.1	199.65	207.04	207.39	205.42	204.98	205.51	209.65	205.41	207.11	207.31	213.97	205.77	203.68	199.51	209.25	213.05	215.57	214.05	215.18	202.6	208.16	213.02	214.3	208.54	205.52	207.14	213.51	206.54	206.53	203.33	206.02	209.85	205.61
209.7	213.43	209.2	222.15	218.17	217.84	212.95	208.11	220.55	211.86	206.31	215.38	217.96	215.38	213.54	216.46	209.47	212.08	220.31	214.83	211.18	213.38	217.2	209.72	214.28	210.43	212.95	216.66	208.83	218.06	212.04	213.26	215.69	217.9	203.96	210.51	213.35	211.98	217.45	218.7	212.47	215.3	211.66	219.17	221.09	210.89	208.69	210.17	215.12	215.07
195.47	192.78	196.99	190.97	193.57	197.8	195.14	199.64	195.07	191.56	192.62	193.48	191.27	192.68	200.99	192.9	197.4	193.14	191.39	189.56	193.11	194.44	190.13	190.76	189.2	196.58	190.17	192.95	193.31	197.88	185.8	187.63	192.92	199.66	193.34	190.74	198.47	193.43	193.44	191.15	198.9	192.86	195.76	190.85	192.58	192.65	196.34	190.92	199.11	189.61
197.81	198.02	196.04	198.02	198.42	193.51	195.59	199.61	199.74	197.72	199.43	199.78	198.87	197.93	200.86	202.28	204.28	200.03	200.85	200.75	198.21	199.1	198.18	198.86	199.49	201.64	204.5	199.57	200.77	204.49	196.62	194.79	198.97	202.9	199.57	200.89	200.74	195.13	204.42	195.02	196.26	201.83	195.3	194.48	202.21	198.83	199.63	202.11	195.05	203.29
216.37	207.59	214.89	209.94	208.81	206.82	212.68	209.53	208.06	204.51	208.09	209.57	209.15	208.14	216.12	210.56	211.46	215.85	215.51	211.24	206.03	214.13	215.37	214.45	214.37	208.53	210.77	209.24	209.03	210.46	206.56	206.29	213.66	205.02	212.91	208.8	210.94	208.77	213.81	211.95	218.54	206.9	213.15	214.94	208.56	212.15	206.91	210.24	209.05	207.92
217.87	216.13	219.33	214.3	209.89	215.04	221.56	217.19	215.58	222.17	214.96	222.7	217.85	218.5	211.82	212.92	218.83	220.98	217.11	221.31	219.93	218.52	219.9	216.52	222.21	221.43	211.58	219.96	220.55	211.87	219.26	218.01	213.66	219.07	219.47	218.56	229.72	224.24	216.03	212.54	219.32	220.59	221.33	221.01	215.96	214.49	220.14	215.45	223.79	214.94
205.36	206.64	199.72	202.1	204.28	202.14	202.94	201.3	199.29	202.15	204.69	208.08	207.85	204.36	205.42	199.73	203.43	198.64	203	206.29	204.79	205.84	207.73	202.19	202.32	208.1	206.84	203.05	208.06	207.04	195.22	203.36	199.65	200.06	198.69	201.71	209.71	205.69	205.97	199.7	202.91	199.03	200.23	196.42	210.75	201.18	202.87	203.56	206.48	201.78
200.53	204.88	212.55	212.45	207.64	201.15	219.69	204.37	208.59	211.93	206.57	209	206.01	211.45	201.77	206.81	205.87	202.64	213.92	208.27	212.3	205.5	208.44	206.6	210.15	206.1	205.79	213.26	209.81	212.91	205.94	214.3	209.67	209.64	206.68	210.62	210.89	206.79	207.8	211.39	209.38	207.36	207.41	208.3	210.14	206.71	207.21	211.61	206.26	206.24
198.15	199.74	201.13	202.77	196.78	203.23	198.66	207.14	207.06	202.08	198.8	196.93	199.9	199.03	196.48	205.07	190.79	199.34	197.86	205.76	202.25	205.9	201.79	202.18	209.43	199.48	203.78	197.76	204.83	200.18	202.27	198.66	205.8	199.92	197.72	203.45	192.9	197.67	196.43	198.16	197.78	202.76	195.09	207.01	201.38	200.01	198.58	204.52	205.28	202.99
195.9	199.84	203.48	195.15	192.4	199.43	197.33	197.33	196.99	193.34	199.07	199.07	193.91	190.36	200.47	197.87	196.35	192.65	196.54	200.07	196.25	196.1	199.13	197.84	200.5	200.58	192.3	201.2	197.87	198.87	202.32	207.09	200.25	197.76	197.72	201.46	197.56	194.95	204.53	195.76	198.32	201.08	203.55	204.02	203.75	199.59	194	195.53	200.78	195.18
210.67	208.94	205.65	207.32	210.31	204.86	210.65	210.88	209.91	214.44	213.73	206.09	210.99	205.4	206.62	208.5	203.31	203.46	210.51	205.12	209.2	209.32	204.22	209.33	206.08	210	206.28	210.06	203.06	206.93	205.1	210.2	202.51	205.11	207.23	208.57	206.8	209.34	203.89	210.35	203.46	207.01	205.86	211.52	212.16	206.65	205.29	214.58	213.32	212.35
204.95	200.13	202.94	207.29	205.95	198.09	204.7	204.48	204.88	207.99	200.36	202.46	204.4	203.61	200.38	202.57	195.97	206.78	200.16	204.7	206.51	202.47	204.77	204.14	203.47	203.34	205.87	200.23	201.86	201.14	205.5	203.84	204.89	204.32	210.51	193.52	203.3	194.46	201.77	203.53	204.45	206.49	204.61	204.3	204.05	205.65	206.38	206.52	206.25	211.16
220.04	218.02	220.6	217.38	216.56	215.32	214.63	227.06	205.29	213.83	217.55	218.69	213.64	215.2	222	218.13	214.84	219.89	216.92	214.95	216.09	213.56	223.29	221.46	225.77	221.12	216.59	215	212.13	215.15	221.74	216.52	219.72	218.99	220.8	214.34	217.48	215.97	218.58	219.8	219.99	218.51	214.05	219.11	216.29	217.14	218.51	213.35	215.63	220.73
208.38	209.47	215.84	208.47	211	208.77	202.03	204.99	212.36	212.6	210.27	211.76	206.3	207.46	210.54	204.39	209.54	212.75	208.29	205.9	205.57	211.49	212.7	211.77	209.89	214.39	206.88	212.01	204.01	205.62	205.1	209.01	205.61	209.75	205.47	207.89	209.12	206.57	209.36	207.43	207.88	204.39	207.58	205	210.16	206.07	204.2	203.07	200.09	205.99
206.62	201.1	197.24	204.2	193.84	199.66	194.76	198.12	202.14	194.82	202.45	201.75	200.42	196.56	197.38	201.04	193.82	197.99	196.14	198.15	202.63	196.41	198.37	203.18	193.52	202.11	201.66	200.07	199.63	193.82	203.9	196.31	202.61	195.34	198.9	198.32	203.52	193.59	194.83	202.87	198.56	199.54	194.89	200.9	202.01	207.28	194.63	199.05	196.81	198.02
211.05	205.88	211.12	206.04	205.87	207.91	207.56	215.86	212.59	205.08	205.08	209.68	211.36	205.59	212.22	212.45	203.08	215.8	203.19	208.76	210.51	206.95	207.96	209.03	212.23	209.49	207.74	203.06	212.07	201.92	216.64	213.38	210.68	214.84	209.31	205.06	209.72	210.64	206.75	209.38	211.11	202.72	210.69	208.01	202.29	209.58	211.18	212.1	208.34	206.09
198.09	200.45	207.47	203.31	202.12	209.99	212.46	208.12	201.8	198.91	196	202.54	206.12	199.52	201.95	210.48	207.15	208.15	200.8	200.17	207.81	204.49	203.15	205.76	206.42	210.72	206.12	215.2	201.83	208.13	201.67	201.95	203.3	201.48	208.26	208.94	202.33	202.75	206.51	202.92	199.9	203.27	197.7	207.43	207.05	203.13	206.96	202.91	201.55	201.63
214.48	217.32	214.99	214.34	217.7	213.58	226.01	215.23	214.6	220.48	221.61	221.55	216.74	215.68	214.46	225.5	211.95	219.01	217	212.78	215.39	219.79	212.62	220.63	217.02	220.73	214.09	215.35	212.77	217.75	217.44	219.03	212.97	219.68	217.47	222.81	213.55	223.66	220.23	210.05	214.57	220.66	220.54	217.74	219.52	209.2	218.44	216.11	215.3	217.88
212.12	218.54	211.94	219.29	211.51	214.6	208.86	204.77	212.52	212.03	212.87	211.22	210.13	211.97	210.57	211.49	211.86	213.47	206.47	214.74	212.01	208.72	203.25	210.55	208.44	205.97	213.56	204.12	207.3	210.15	214.25	212.98	203.34	211.03	215.8	208.19	214.82	210.62	218.9	213.41	206.51	208.36	211.51	214.31	211.66	207.35	214.49	209.6	209.32	216.61
195.86	194.11	198.02	196.13	200.17	192.01	200.52	199.63	197.15	195.96	198.46	195.16	196.66	203.17	202.7	197.72	196.87	197.27	198.73	201.33	200.04	191.57	195.62	196.7	201.48	196.36	200.33	196.74	195.18	196.9	199.44	199.65	196.34	201.28	196.3	201	202.18	204.65	203.1	198.87	201.92	199.63	203.38	195.11	193.25	199.16	192.2	193.62	200.54	200.84
204.64	199.92	203.49	206.9	198.93	203.83	201.8	205.71	208.34	199.07	199.68	203.45	200.27	205.13	202.71	201.91	208.64	202.59	198.83	200.9	203.86	205.92	201.42	199.07	207.82	202.39	204.55	207.82	203.15	198.45	200.72	204.24	203.8	202.61	202.59	202.17	197.41	198.41	196.89	205	209.44	205.02	202.04	201.57	204.44	202.92	203.47	202.57	207.6	202.97
205.32	204.92	206.77	202.17	199.51	203.53	199.46	201.26	205.75	199.74	198.91	206.88	206.25	206.54	200.97	200.46	204.41	205.4	206.4	198.26	197.85	205.31	198.13	206.55	203.17	204.62	204.54	202.68	199.82	201.28	196.52	201.78	205.97	202.52	191.88	198.24	206.29	205.5	210.58	207.36	199.51	203.32	207.68	203.94	203.21	201.92	201.03	203.64	204.59	203.75
194.7	203.37	200.16	203.88	202.98	202.22	201.37	204.38	203.48	203.46	201.84	204.45	210.8	208.18	204.4	207.04	204.51	207.13	204.92	211.12	201.69	203.2	212.48	200.09	206.82	202.67	211.23	209.66	210.36	206.17	201.14	202.98	208.21	206.3	207.69	210.79	203.96	208.74	202.14	211.16	204.21	205.63	201.74	201.92	209.46	206.25	203.83	202.42	210.08	201.36
205.03	210.71	212.33	206.73	208.77	207.21	200.56	205.61	205.86	211.36	213	212.52	207.07	208.72	216.35	210.72	209.85	205.25	219.55	199.66	210.66	203.28	209.46	208.34	211.28	202.46	216.04	203.94	215.11	210.7	209.97	211.09	206.54	207.54	214.55	210.59	205.42	206.14	210.9	205.62	211.07	206.43	202.95	207.3	217.61	201.36	205.86	211.43	204.65	206.93
207.67	212.35	208.48	208.56	211.61	209.75	205.35	200.97	202.39	205.75	199.85	212.51	211.73	201.35	204.68	203.03	207.86	205.27	207.84	206.97	204.8	204.93	204.2	203.05	205.89	215.01	212.31	209.51	207	206.72	214.01	205.38	204.81	209.08	214.38	213.6	214.29	213.87	208.38	209.52	205.54	209.47	205.1	212.43	210.16	210.99	212.74	218.98	214.61	208.16
199.91	200.19	201.61	199.67	204.87	201.21	203.31	203.38	200.98	202.23	196.2	198.15	204.24	200.02	200.19	200.01	201.21	207.56	197.29	201.48	200.86	199.44	204.06	200.31	193.58	200.06	199.99	203.51	199.83	197.88	198.28	200.38	193.64	205.74	199.89	202.53	198.63	203.95	197.37	205.3	205.46	200.41	200.75	200.02	195.48	203.85	207.45	197.26	194.15	200.23
210.24	200.3	207.29	212.97	199.82	206.64	215.91	201	209.24	215.71	202.53	216.22	211.74	208.14	206.28	209.14	207.13	205.82	211.41	212.11	206.13	209.52	213.3	212.31	210.91	202.99	209.84	208.54	211.89	209.05	206.86	208.46	212.62	209.9	210	212.41	206.39	207.25	208.88	210.15	205.55	204.94	215.48	199.69	209.2	203.59	208.51	210.97	211.61	211.54
200.91	205.71	200.85	212.73	199.65	210.68	202.21	200.28	201.86	205.78	199.98	207.98	201.2	210.29	203.74	201.76	202.49	203.69	204.33	206.79	201.85	210.24	198.5	206.83	202.03	205.56	200.13	207.24	204.48	202.99	203.09	199.69	203.18	202.05	205.21	207.97	207.63	208.78	207.89	203.51	202.13	201.4	204.54	202.54	199.25	201.52	202.39	205.95	211.25	206.8
205.41	213.53	205.39	206.74	209.03	209.19	209.7	205.87	210.57	210.91	215.51	209.26	202.17	201.76	208.03	210.66	208.87	209.58	203.79	209.94	207.28	208.83	203.05	207.97	212.82	209.71	206.7	206.57	213.45	202.46	218.23	211.51	212.96	207.37	209.5	202.68	209.01	210.48	212.03	207.08	210.97	213.15	211.18	208.55	215.8	210.98	206.82	216.49	208.38	207.1
215.5	219.65	217.98	215.55	221.72	213.08	216.71	220.02	217.49	218.68	211.89	216.7	210.72	207.7	215.66	216.39	219.45	210.75	220.67	217.63	212.35	218.43	218.58	215.46	212.22	213.47	219.32	213.16	216.75	218.3	213.2	217.79	218.03	212.64	214.92	216.52	218.06	218	211.05	212.81	221.76	220	213.18	219.63	220.36	221.11	223.39	219.08	219.83	208.89
215.08	213.2	208.47	211.59	205.4	207.46	205.61	212.37	207.46	205.2	204.72	205.65	208.47	202.5	206.79	208.19	211.11	205.92	209.94	204.74	209.15	211.13	205.01	206.71	205.24	207.18	207.59	211.98	215.65	208.72	205.27	215.58	206.52	206.49	203.63	201.09	209.27	203.91	214.05	210.69	209.37	210.29	207.04	204.31	207.05	212.07	205.33	210.21	205.43	206.23
211.06	206.17	214.24	211.73	217.48	206.56	209.73	211.28	214.18	202.8	205.64	204.07	208.66	212.66	211.3	209.31	209.55	207.57	207.72	208.89	206.26	211.07	207.15	208.21	203.24	208.3	206.55	206.94	212.64	208.74	217.25	210.55	204.71	206.55	208.18	206.59	206.69	209.06	206.22	206.81	208.97	209.29	214.52	210.37	208.44	210.41	211.07	209.37	215.17	207.36
206.85	214.92	211.11	207.72	208.49	216.53	209.07	211.06	213.05	210.56	209.73	212.19	205.1	212.22	211.62	204.49	211.04	211.4	207.66	210	204.59	213.26	208.7	201.15	210.97	210.33	210.98	207.83	211.17	211.68	208.29	205.92	212.39	212.37	215	205.77	212.06	208.84	209.12	208.19	212.48	206.89	208.34	207.06	207.44	204.79	207.41	203.04	205.14	209.25
205.92	211.81	207.85	211	211.94	204.08	207.59	206.82	213.56	202.62	207.84	214.66	204.78	208.72	205.25	214.19	210.19	207.55	205.3	209.24	203.75	203.15	207.87	205.88	210.02	207.03	205.7	204.38	213.83	206.05	208.23	208.4	208.56	208.49	216.1	214.29	210.91	205.76	209.72	209.53	209.01	205.59	212.29	205.85	207.94	208.38	216.98	207.47	208.76	213.09
206.45	211.45	206.62	202.89	212.93	205.63	211.79	210.42	203.3	210.22	216.14	203.39	207.8	206.66	205.74	210.9	210.54	212.77	209.62	209.26	209.59	208.78	208.38	208.51	211.74	211.7	206.14	207.27	209.65	204.94	215.48	206.99	204.75	210.04	212.82	207.63	207.78	206.78	203.13	208.79	213.7	212.32	207.95	210.99	207.42	207.94	209.29	211.01	209.6	206.87
206.34	201.87	204.98	202.12	196.55	203.51	209.71	200.06	197.88	201.25	205.56	201.33	206.8	200.87	201.01	197.91	201.82	200.46	202.14	206.89	196.42	202.86	199.68	199.3	206.54	207.16	208.06	201.46	207.3	201.01	201.53	199.48	199.57	209.52	197.93	209.79	201.72	209.85	207.42	200.92	201.91	205.1	199.74	198.06	197.02	206	207.46	195.49	203.94	204.99
209.15	203.4	215.73	215.81	207.6	211.6	212.08	210.23	208.8	208	209.54	206.01	202.22	208.26	209.13	207.79	206.24	210.64	207.93	206.34	205.99	207.08	206.96	206.74	205.16	212.59	209.45	206.74	205.87	206.56	208.09	203.37	210.05	209.91	208.64	207.2	212.9	212.26	205.91	205.69	212.56	209.08	204.56	202.44	211.01	211.86	213.2	208.32	204.01	212.07
200.53	200.11	201.49	209.03	202.21	203.04	200.87	202.64	206.48	200.29	200.98	202.44	202.08	200.4	200.55	203.01	206.08	203.98	196.29	201.41	203.24	196.31	203.17	203.4	203.8	200.84	200.35	200.42	198.89	204.4	206.38	205.33	201.98	210.11	204.35	200.57	204.42	195.73	196.41	200.5	200.07	201.3	203.33	206.9	198.46	202.04	208.45	204.14	200.3	210.48
200.79	202.1	203.72	202.85	198.11	198.21	199.56	200.6	201.39	202.73	200.82	198.2	202.78	200.32	199.61	194.09	197.73	199.23	204.13	199.86	205.98	197.88	198.01	200.02	201.86	195.73	193.55	201.1	198.94	199.9	205.36	195.01	197.84	197.55	196.78	201.6	200.96	192.27	200.51	193.49	196.01	202.64	194.1	204.25	200.78	197.96	206.63	198.33	197.77	201.45
187.7	201.09	190.51	190.29	199.13	194.66	197.52	191.9	200.53	197.41	194.52	195.68	194.68	203.15	199.27	191.04	196.55	202.47	200.12	193.46	195.18	199.47	193.36	193.62	193.05	191.49	195.44	201.18	191.98	192.15	187.66	199.07	191.22	193.32	190.69	194.35	198.53	190.93	192.01	193.1	198.35	194.19	195.65	196.71	193.49	189.6	197.22	192.94	189.82	193.3
201.45	202.87	204.94	197.86	197.46	199.51	198.18	194.59	199.77	199.62	201.79	200.73	196.57	198.17	206.32	200.52	203.06	197.32	201.15	197.01	203.29	200.62	197.57	201.48	201.96	200.67	197.26	198.42	201.07	203.92	203.93	197.76	202.29	198.57	196.35	202.04	198.9	198.84	206.27	204.68	198.09	204.21	197.86	194.47	193.94	199.6	197.42	199.92	198.4	198.12
208.66	212.62	209.41	208.45	208.22	217.16	209.56	215.7	209.81	207.49	213.34	211.08	217.07	213.18	214.26	205.57	211.65	214.38	216.7	210.7	214.06	208.5	214.86	210.38	217.51	208.24	214.31	212.19	207.67	209.54	215.82	210.93	209.58	214.29	211.19	215.3	213.93	211.35	214.99	208.92	210.98	217.31	212.08	212.28	212.86	205.06	214.28	206.4	207.54	210.97
203.44	208.54	208.47	208.36	198.84	204.44	207.45	207.51	207.82	200.62	199	203.17	203.08	205.74	210.81	206.55	198.4	206.03	201.21	202.98	205.61	204.42	204.2	204.52	206.68	202.84	202.66	206.28	196.98	203.35	200.97	204.46	205.94	210.2	199.1	202.09	197.29	210.81	203.15	203.24	202.51	210.68	206.47	202.63	203.3	205.72	202.47	207.6	203.27	196.68
206.4	207.64	208.34	201.81	211.75	208.66	211.56	214.28	208.01	210.26	206.95	207.42	211.66	211.2	209.75	202.27	210.5	204.92	215.93	209.59	210.91	203.51	204.97	202.61	204.87	201.7	206.7	211.05	202.26	203.54	208.46	208.37	210.56	207.83	208.27	208.31	208.99	207.56	206.16	208.66	206.53	203.91	212.84	210.93	206.78	213.39	207.9	206.35	207.11	210.05
208.76	207.79	210.44	208.29	215.24	214.22	204.98	213.12	221.56	218.42	211.12	222	208.78	215.93	214.67	216.12	215.84	209.06	211.3	218.23	218.58	213.76	217.21	219.15	214.11	213.06	212.22	214.44	214.46	213.95	202.95	212.63	210.6	213.18	210.51	215.39	216.29	209.16	220.54	217.86	208.24	210.93	209.14	213.06	211.69	214.07	216.48	209.39	209.9	215.54
207.33	210.55	211.3	205.6	207.5	206.53	211.6	205.1	206.57	205.51	205.87	206.24	203.32	207.43	200.48	209.36	209.45	209.37	203.37	203.81	211.72	209.16	203.15	211.96	209.13	205.46	214.15	209.07	201.45	206.44	216.01	209.4	202.71	204.11	203.69	205.87	202.1	206.48	202.4	204.08	212.32	206.67	214.03	205.99	214.4	205.65	213.16	210.72	208.05	206.63
197.74	198.99	207.17	202.83	207.42	199.42	204.25	203.51	200.31	205.78	197.43	206.83	204.23	206.73	203	203.48	204.64	206.75	208.91	203.76	202.74	200.22	200.15	198.1	209.92	204.76	200.03	201.99	195.17	206.4	202.7	199.61	204.43	201.25	205.15	200.73	204.77	199.75	200.81	203.47	205.43	202.99	204.84	198.66	195.06	209.14	207.4	201.79	200.38	192.67
223.11	203.16	218.55	218.87	214.2	222.09	214.05	217.91	217.25	212.96	216.56	214.17	219	223.66	219	215.43	219.51	215.71	206.09	215.45	218.47	219.21	215.95	215.51	221.9	218.38	214.08	213.33	225.48	220.41	219.7	212.5	214.06	218.7	213.55	215.76	212.54	219	215.26	215.81	212.8	219.17	219.04	218.92	223.16	215.99	221.49	215.77	218.87	213.18
194.38	191.16	197.31	200.31	197.55	192.73	196.16	194.68	197.41	201.49	202.11	195.53	199.61	194.63	204.09	197.88	195.38	194.94	198.08	200.47	194.47	195.84	198.51	197.64	197.18	200.21	201.69	199.8	198.77	193.55	200.7	198.33	195.72	193.16	199.77	197.93	197.44	190.8	203.33	204.82	200.49	197.03	201.13	202.53	194.96	200.19	196.59	198.45	198.93	207.04
218.93	215.45	211.23	211.99	212.74	209.58	216.47	216.01	210.91	214.21	209.26	219.07	213.56	216.27	215.34	213.45	215.71	214.76	215.84	212.46	210.75	217.62	210.13	216.93	210.01	215.65	218.57	216.84	217.01	210.8	213.17	216.08	219.86	212.8	209.53	214.98	212.77	217.09	207.03	219.37	209.42	218.82	212.21	216.19	213.39	209.77	208.38	212.02	215.34	208.43
208.25	203.64	205.84	204.41	203.39	198.08	209.46	202.19	203.33	203.53	208.96	202.03	208.77	208.46	206.95	203.53	201.61	205.22	212.69	204.81	207.94	205.66	203.8	211.77	207.47	210.51	202.92	206.49	202.72	209.13	208.28	203.81	201.01	203.46	210.13	204.93	203.5	207.16	199.08	209.27	209.97	205.47	204.29	209.03	209.25	203.1	210.45	209.83	205.38	204.97
203.54	208.09	207.2	213.85	212.05	214.18	210.44	210.98	209.04	210.84	207	202.1	206.53	206.62	202.49	209.44	201.93	201.89	209.87	204.51	205.02	209.11	206.03	216.52	203.11	208.94	209.61	213.83	207.71	212.09	209.37	211.01	207.63	214.06	206.32	203.56	213.88	203.48	208.06	200.98	206.08	208.29	213.85	210.8	203.71	212.17	208.03	207.37	206.03	209.47
216.88	219.37	213.54	217.77	215.22	219.36	216.68	216.8	215.98	214.85	221.81	216.31	217.93	217.67	213.6	216.02	218.14	215.06	220.9	220.57	217.32	213.22	220.1	216.96	213.88	213.89	218.51	217.23	209.11	215.13	216.77	214.16	218.98	214.1	222.9	219.48	212.76	214.95	223.91	215.88	218.85	214.34	216.26	221.16	215.05	227.93	211.4	216.9	217.94	213.03
208.09	206.11	203.77	202.75	202.74	209.14	204.72	204.54	203.73	202.31	199.08	203.06	201.99	202.96	200.07	200.43	200.35	209.39	208.88	203.74	203.23	200.91	195.72	204.64	206.18	205.59	200.99	202.69	206.83	198.15	203.93	204.94	209.91	206.98	198.33	201.48	205.1	204.35	206.41	206.97	207.17	204.95	205.85	197.38	208.64	207.51	203.3	205.85	201.17	201.24
204.8	203.37	204.68	205.6	207.52	208.26	206.43	205.9	203.25	205.72	201.49	210.6	208.42	203.06	209.89	201.52	207.41	204.7	211.01	206.17	211.81	202.07	204.87	206.33	201.59	205.07	209.11	202.6	211.16	209.58	207.27	210.36	215.35	206.39	206.78	210.73	202.74	207.84	209.23	203.83	206.15	210.07	200.85	206.48	204.28	206	205.26	208.01	205.81	206.66
214.59	202.98	206.15	204.08	210.93	202.04	205.97	206.46	206.84	205.9	211.17	203.38	205.46	208.55	211.43	210.44	205.81	205.96	207.17	207.46	209.7	207.31	206.24	211.64	209.39	212.74	206.56	207.2	208.79	203.53	204.17	210.92	209.24	208.89	210	210.46	217.19	207.4	213.41	205.98	208.57	207.45	209.12	205.89	208.76	206.13	204.41	206.42	206.84	209.07
209.76	213.06	210.17	217.57	211.97	210.01	213.62	214.86	208.2	209.59	212.24	211.37	213.53	208.22	211.05	209.04	211.84	205.82	209.89	211.65	213.42	213.39	208.59	209.95	211.76	214.23	216.74	210.27	218.37	208.51	218.01	213.26	212.1	209.59	210.14	210.59	216.81	206.73	206.7	213.74	213.88	213.26	207.91	207.62	210.63	211.15	210.1	214.62	210.22	210.17
216.19	217.86	216.37	221.29	220.72	218.79	217.07	219.36	221.36	217.66	215.01	217.76	219.73	213.99	219.25	216.26	217.58	216	216.38	215.29	215.47	221.26	219.16	213.26	215.1	220.15	216.37	213.8	218.66	221.86	212.48	221.29	216.25	216.46	214.06	221.87	216.66	218.9	215.28	218.09	222.9	220.52	221.45	212.64	218.44	215.77	220.49	218.91	218.88	218.96
193.66	200.74	201.09	194.83	200.39	197.67	197.46	199.33	201.24	196.38	205.47	190.88	193.74	199.26	200.26	198.16	202.85	196.53	197.07	206.19	201.4	203.96	205.06	190.32	195.29	199.39	196.14	199.74	200.66	197.21	197.22	195.9	199.79	197.08	197.13	205.53	197	203.16	200.88	204.45	197.16	201.1	205.03	194.84	204.93	205	196.21	196.19	198.83	198.39
196.19	199.84	202.24	192.49	195.37	199.32	199.69	196.79	200.11	200.77	196.33	198.7	203.16	196.92	195.82	193.69	201.96	196.47	202.52	200.95	198.72	199.3	198.67	201.71	202.76	203.51	197.61	197.87	200.59	204.94	200.25	200.64	194.95	200.88	196.61	194.04	203.59	199.08	208.38	198.68	200.24	198.39	202.16	195.64	195.09	198.46	200.4	196.38	199.82	194.32
210.31	202.81	196.74	207.5	205.15	203.54	209.67	204.86	198.95	199.68	205.02	208.51	206.33	203.01	201.83	203.54	208.24	208.51	202.15	201.37	201.16	201.89	203.48	203.37	206.7	204.81	207.78	209.46	206.45	196.96	209.15	209.9	204.18	202.49	205.06	207.75	210.38	204.19	207.4	203.47	205.99	209.88	203.81	203.48	203.75	206.77	200.32	203.18	206.54	206.63
202.26	205.95	208.25	209.37	204.25	204.11	203.07	204.85	209.65	207.33	205.61	202.68	204.44	207.44	210.97	200.71	205.84	203.74	207	207.35	202.09	204.3	207.12	201.77	205.66	202.88	204.19	204.56	204.86	207.26	197.94	204.4	198.07	204.37	207.8	205.97	202.2	206.19	205.03	206.6	205.31	203.27	205.94	204.68	200.17	203.76	198.54	205.75	204.5	210.36
221.85	217.27	215.54	213.98	222.35	216.42	220.16	214.98	221.93	216.18	216.61	217.62	220.17	218.03	217.92	219.09	217.79	224.37	216.03	213.93	210.32	216.33	217.03	218.54	213.76	219.52	222.27	219.16	221.52	213.39	211.11	220.9	221.68	217.05	216.56	216.3	217.92	216.27	213.13	217.51	217.03	216.74	220.14	215.79	210.04	219.5	223.17	215.12	214.28	220.35
208.95	211.71	215.05	208.99	206.74	217.73	208.03	204.9	217.49	211.68	209.19	213.24	216.16	215.83	209.99	213.45	211.57	211.2	212.48	206.95	209.39	212.51	215.08	214.27	217.45	209.13	213.48	216.65	213.31	212.39	213	218.69	216.52	214.22	205.38	212.39	215.03	213.19	212.95	205.96	214.63	209.72	210.14	208.75	216.46	216.17	214.58	210.6	214.96	213.35
203.97	197.45	200.11	204.49	211.21	207.68	205.74	199.39	206.94	203.16	206.01	208.01	201.79	204.33	207.39	202.1	206.03	203.62	206.73	203.34	206.48	202.43	201.58	207.47	206.5	204.56	202.83	206.23	198.73	207.27	207.92	206.48	208.95	205.99	207.41	209.03	201.07	204.45	208.02	201.29	203.01	206.08	208.17	203.21	194.92	207.82	202.88	210.84	197.83	205.15
202.73	208.89	209.82	206.2	205.43	206.23	206.38	209.06	211.24	204.42	207.04	203.49	204.09	204.71	205.43	206.65	207.97	203.26	206.7	210.61	205.82	207.86	206.98	213.37	206.41	212.21	207.8	210.83	207.06	201.1	206.01	212.9	204.88	208.2	210.28	214.31	199.41	212.1	208.81	207.45	208.99	202.94	206.86	210.27	204.75	206.37	209.2	204.72	208.43	210.91
204.62	205.21	213.4	208.27	203.77	205.58	212.45	211.37	210.42	210.71	211.87	205.17	207.18	206.16	206.87	212.7	204	207.16	208.39	204.35	207.13	203.44	202.41	207.46	205.75	206.03	209.92	205.33	205.86	213.96	210.04	210.42	203.72	215.52	208.78	204.73	206.29	204.7	203.45	204.92	201.14	205.33	205.56	214.43	205.75	210.5	211.91	204.64	207.02	202.54
207.86	204.84	201.07	213.62	202.07	200.18	203.87	202.31	201.97	207.19	200.19	198.04	206.87	199.73	200.03	204.52	207.88	200.11	204.75	202.02	204.58	206.54	204.23	200.7	198.57	198.39	205.55	205.3	205.79	202.59	201.33	198.01	208.88	203.42	203.46	201.4	203.21	202.78	201.25	199.94	200.29	203.7	201.04	200.96	197.2	211.98	199.12	204.13	200.21	208.6
204.83	199.61	203.61	197.53	203.36	213.35	209.49	201.67	211.74	201.06	206.31	201.07	203.69	210.66	206.61	201.13	210.32	203.04	206.99	205.58	201.91	203.29	207.45	209.22	209.52	203.36	199	205.17	208.46	201.66	199.74	205.98	210.38	204.54	210.86	207.13	202.76	204.64	207.73	205.91	201.72	200.58	203.97	202.37	208.31	205.76	215.79	204.95	206.46	201.82
195.78	195.5	196.3	189.09	190.59	197.52	192.44	200.8	197.16	195.66	189.81	194.55	193.17	196.53	192.32	196.22	191.72	193.76	198.57	186.73	190.84	192.64	195.55	191.05	201.84	195.54	198.1	191.27	192.82	199.94	187.11	198.1	191.2	189.76	196.14	192.24	190.48	198.95	192.13	196.16	196.37	197.7	195.33	199.57	192.26	197.55	193.74	194.26	194.79	203.44
208.55	209.98	211.58	205.34	208.06	210.81	218.49	213.67	206.93	206.75	211.4	212.25	218.5	212.42	219.94	215	210.2	212.2	213.18	209.44	216.97	209.9	206.52	217.54	210.43	214.59	210.56	214.59	208.96	209.29	206.79	213.23	210.19	213.21	213.29	208.89	211.03	210.61	216.25	210.35	209.81	212.82	211.17	218.45	210.9	212.95	215.75	210.06	214.26	216.37
202.17	195.31	197.94	213.65	205.25	200.34	205.57	203.09	204.74	208.71	202.54	205.47	204.58	202.94	207.67	205.77	211.05	206.23	210.63	204.33	201.9	208.36	210.56	202.95	203.94	207.33	205.7	207.2	207.43	204.32	199.74	205.21	200.2	203.83	208.83	209.4	207.48	205.75	198.14	203.82	201.41	201.81	199.03	204.84	204.15	202.23	204.36	204.55	198.24	204.52
210.68	202.84	210.61	206.59	213.36	212.71	206.58	212.56	209.46	205.38	207.24	204.2	208.07	208.6	213	209.66	209.46	209.6	212.04	206.25	216.85	218.56	208.35	203.21	215.72	209.52	208.88	206.96	210.66	207.41	208.82	217.44	214.11	212.44	211.52	209.57	203.26	210.54	209.87	201.8	211.16	214.68	210.46	205.95	213.18	211.88	210.94	214.59	213.06	212.33
201.32	199.52	201.21	198.45	197.06	200.95	205.19	200.54	208.99	202.53	202.33	205.57	205.14	200.16	199.09	202.73	199.56	205.47	196.08	202.3	202.17	193.83	197.89	196.38	200.05	199.2	199.91	192.36	193.27	203.8	194.49	202.12	205.99	195.2	200.83	195.62	193	196.84	191.66	198.88	199.22	205.54	192.17	204.64	196.39	202.97	200.34	199.27	195.38	197.15
212.14	212.42	210.97	212.96	201.57	199.39	213.54	208.52	203.33	204.88	210.38	201.84	211.06	210.84	208.53	207.45	200.04	212.89	215.06	209.38	207.07	213.83	205.62	212.28	206.82	205.41	210.8	206.82	207.12	198.17	209.91	212.33	213.44	207.06	212.39	214.65	203.74	212.78	214.18	214.28	209.87	201.59	203.19	205.07	209.93	205.05	209.78	204.62	213.66	201.85
208.44	210.12	208.02	205.76	208.22	206.9	201.79	203.65	201.38	201.58	207.8	201.42	203.84	205.82	207.41	208.83	199.43	197.13	199.3	203.24	207.45	201.75	201.18	210.45	202.63	204.2	204.39	203.89	207.36	206.1	204.48	210.09	201.84	205.06	203.64	207.08	203.32	200.67	208.68	204.94	206.87	202.52	206.84	207.84	194.5	205.6	202.57	206.06	200.57	202.76
212.62	211.5	210.13	210.3	208.2	213.95	202.21	211.91	207.39	206.89	206.45	210.31	215.49	206.64	212.15	204.89	213.4	214.18	210.6	213	213	211.84	213.29	214.33	209.05	213.09	216	210.95	211.92	213.73	210.43	207.94	213.68	209.01	212.57	204.86	213.24	207.9	214.83	210.43	217.04	214.08	212.36	214.47	202.39	211.34	205.83	214.77	213.45	214.4
209.36	211.58	209.75	207.36	207.75	206.69	207.26	206.57	209.22	208.19	212.32	207.36	214.48	216.71	203.52	211.58	205.13	207.78	209.19	212.2	207.07	205.83	211.28	212.17	213.16	213.77	212.15	204.52	210.3	208.25	209.55	210.22	211.28	209.08	208.76	208.72	206.27	203.22	204.26	203.53	209.07	212.7	213.95	218.32	210.42	205.15	207.54	207.86	209.98	210.32
210.06	219.96	208.59	214.51	214.65	204.92	212.29	219.27	207.92	216.33	207.68	214.83	211.35	212.3	209.69	207.01	211.11	212.08	212.51	206.01	212.33	212.99	207.13	208.18	215.93	212.21	210.2	211.57	212.26	213.71	208.75	208.37	209.58	214.55	208.37	215.61	212.65	210.76	211.04	221.11	211.76	213.29	213.31	219.42	212.09	214.55	211.97	206.94	210.6	211.72
197.09	200.14	193.4	200.23	202.13	203.29	199.63	197.78	199.33	201.2	199.1	195.64	203.55	200.15	190.56	197.64	195.05	199.96	202.94	189.46	198.71	192.5	200.92	191.54	199.98	205.9	202.68	204.39	193.32	198.76	201.11	200.97	190.75	202.05	194.01	201.63	200.65	202.68	200.22	202.14	199.42	194.62	198.02	207.52	200.71	199.68	198.1	200.84	203.88	201.71
208.48	203.26	212.75	206.73	208.9	207.45	206.9	202.81	211.43	211.53	207.67	203.99	208.94	207.23	204.18	213.54	209.62	211.08	206.4	206.02	208.53	211.4	204.61	205.94	210.89	206.47	203.27	209.64	207.14	210.46	202.67	211.74	205.99	202.09	204.95	210.44	209.58	204.41	214.03	210.02	208.07	210.2	205.94	206.08	205.38	207.01	206.73	209.4	204.32	208.28
206.96	205.84	206.22	203.81	207.92	200.83	200.49	210.18	208.87	203.54	198.82	206.36	206.02	202.2	207.98	206.69	208.42	210.48	205.49	206.83	208.14	201.66	208.75	205.59	204.01	211.28	201.71	204.07	205.22	206.58	211.62	206.89	201.84	213.08	203.79	212.35	205.2	207.27	209.38	202.22	202.88	210.87	204.02	207.16	209.74	210.08	207.77	208.13	210.85	206.54
222.04	215.63	215.61	216.17	221.1	216.66	219.13	214.74	221.08	212.64	221.09	214.44	218.56	214.6	216.93	216.44	215.79	221.2	208.89	215.7	225.95	214.54	216.65	211.34	218.88	220.88	223.19	220.9	216.15	217.79	218.5	224.94	222.38	219.37	211.79	211.29	220.15	213.59	218.59	221.04	222.72	223.89	218.51	219.54	219.94	212.01	217.74	221.62	215.73	220.3
211.75	205.76	211.22	207.24	209.4	211.04	205.71	209.59	204.33	204.22	212.6	211.19	207.1	206.96	212.11	212.02	207.55	206.23	207.81	204.64	208.59	208.72	212.71	213.14	211.5	211.37	212.81	214.72	206.71	210.2	208.28	213.29	209.46	204.79	208.81	208.85	209.17	207.73	208.51	209.89	204.45	208.2	213.04	211.06	208.48	209.92	207.06	212.19	203.94	212.63
208.98	211.3	211.39	210.04	208.05	211.6	214.47	204.81	207.39	210.46	208.13	205.66	207.61	210.66	211.31	208.72	204.59	206.83	205.55	203.78	210.36	205.74	205.55	208.77	204.26	208.9	208.95	207.92	212.95	209.27	209.03	204.31	209.05	204.39	207.72	200.39	212.63	207.39	209.82	207.11	206.48	203.2	206.32	213.63	204.59	207.24	202.06	208.25	208.73	207.51
208.27	205.01	201.37	211.35	207.29	211.81	212.69	203.13	208.55	203.86	206.61	210.33	210.91	210.01	208.95	211.9	207.33	210.92	205.83	209.34	209.83	211.07	205.08	210.56	205.89	211.18	208.57	205.6	204.37	205.05	203.46	203.69	205.63	204.82	214.57	202.96	206.07	201.71	209.18	209.79	208.11	206.72	209.7	207.89	211.33	206.46	206.36	203.12	210.41	209.4
217.27	214.3	216.5	215.76	211.99	218.73	215.4	216.77	205.83	217.65	214.34	209.56	213.17	217.22	211.49	207.94	211.12	213.43	219.44	216.6	210.26	220.88	212.79	202.76	220.95	208.49	213.08	213.2	214.08	209.1	212.86	210.98	211.14	214.21	215.04	212.2	217.08	217.62	214.94	209.67	208.08	212.57	216.14	217.34	215.6	218.56	217.34	210.03	209.96	216.52
207.54	205.87	208.02	209.78	210.52	211.69	207.09	206.8	210.02	210.69	213.58	200.94	203.27	210.19	206.06	211.58	222.45	216.47	209.93	205.11	205.89	205.6	212.62	212.9	213.1	206.07	209.74	215.02	208.25	214.07	205.22	215.55	212.58	210.67	215.28	211.07	211.87	207.38	209.08	213.61	208.33	210.24	206.44	215.78	210.47	215.18	207.69	207.66	205.35	209.94
208.86	208.1	210.85	210.51	205.37	211.81	214.36	210.11	213.85	203.39	207.12	213.8	210.43	208.13	211.81	205.41	210.98	212.51	212.22	219.32	210.04	209.26	211.45	210.33	217.19	208.71	212.15	212.55	210.73	214.67	208.61	206.68	210.21	210.29	214.27	216.36	214.02	213.7	215.32	214.87	207.55	206.78	205.74	212.66	217.03	210.61	212.12	214.47	212.56	210.44
214.58	209.1	207.04	213.46	206.91	206.68	211.53	209.53	213.32	211.72	213.82	204.89	206.14	205.69	214.43	212	211.39	205.28	209	209.51	209.36	210.19	202.69	211.36	208.67	209.83	208.14	209.31	208.7	210.42	210.49	204.45	208.6	211.14	213.42	212.16	203.15	210.96	204.52	206.71	215.73	201.18	205.27	212.21	204.01	219.68	202.65	210.26	209.27	207.58
220.71	215.79	215.58	219.1	215.7	220.69	219.35	215.57	216.07	215.02	215.85	224.63	214.16	218.87	219.32	211.8	220.96	214.75	225.2	212.36	220.17	221.88	222.36	221.92	213.14	215.71	214.81	213.13	216.3	221.01	217.32	218.25	217.75	212	219.98	215.62	216.86	216.11	223.86	220.01	214.41	214.94	219.71	219.68	218.85	218.02	219.03	221.93	214.26	212.6
214.12	219.79	216.35	213.31	218.29	213.44	211.73	215.59	214.86	216.9	210.57	217.92	215.96	223.78	218.9	216.4	216.61	217.09	213.52	215.79	215.12	218.1	213.53	216.19	215.4	215.31	216.18	218.8	213.83	210.57	219.03	210.7	224.05	216.31	219.18	211.41	215.49	208.77	210.66	216.56	215.74	215.76	213.99	223.35	213.48	213.5	225.79	218.21	215.29	222.39
206.39	208.37	206.09	203.56	199.91	206.85	203.68	210.18	202.18	202.06	198.8	210.22	204.04	207.02	201.46	201.11	208.66	204.18	202.39	204.96	196.59	198.52	197.94	206.77	207.66	210.41	203.69	196.43	196.32	206.35	204.65	206.77	200.67	203.99	211.17	199.09	201.05	207.74	202.91	205.68	202.4	205.11	204.53	203.11	195.89	201.42	204.82	211.79	200.29	210.77
214.7	208.92	217.01	213.89	213.24	215.66	212.69	215.41	214.19	207.61	210.51	211.36	214.56	207.67	210.97	215.21	212.82	213.5	215.49	216.7	216.39	215.92	214.61	213.45	207.98	211.56	211.85	211.12	216.56	212.13	212.78	205.5	216.33	214.27	219.99	208.38	212.58	220.2	212.39	215.96	210.53	216.19	208.75	208.74	206.66	210.29	211.64	212.11	211.6	209.12
204.49	201.74	195.48	202.29	206.03	200.67	201.13	203.02	202.67	202.46	201.49	204	202.14	205.3	210.48	209.83	209.74	199	210.02	200.15	204.98	204.48	205.32	202.92	201.4	209.59	206.57	201.35	204.95	204.09	206.17	208.66	200.49	202.5	202.06	201.11	205.43	206.13	211.14	210.59	204.74	206.71	206	203.03	203.28	206.99	200.17	208.2	202.16	204.89
194.57	200.67	199.95	195.81	200.3	195.48	194.6	205.68	199.77	202.6	199.95	197.19	193.63	197.04	198.84	195.77	201.14	205.66	203.2	201.32	197.95	207.54	203.13	204.81	205.76	197.45	202.24	197.79	192.21	198.66	200.55	199.52	206.12	200.79	198.06	199.09	197.28	197.02	200.34	202.41	200.27	195.15	202.31	200.06	203.75	197.9	201.78	199.77	206.9	203.39
211.02	207.39	213.75	212.23	208.74	216.96	215.61	213.87	208.91	204.85	213.68	210.26	207.78	209.98	212.76	210.31	209.69	215.61	216.4	216.12	213.29	214.35	212.71	208.36	211.93	210.34	217.05	209.68	216.39	213.33	216.39	207.16	206.84	212.29	213.02	215.31	216.5	209.52	209.94	212.13	217.58	206.48	213.1	213.23	211.82	206.04	212.19	216.08	206.7	205.67
193.44	193.25	199.01	206.49	200.42	199.81	202.12	197.09	198.48	198.78	195.64	195.57	194.11	204	198.74	194.05	196.58	200.13	197.96	200.79	198.31	203.58	199.18	193.38	201.03	198.99	199.37	195.91	201.99	193.99	202.04	191.97	192.44	200.52	194.91	194.89	194.47	197.53	198.89	198.68	198.68	194.89	201.01	199.69	194.78	197.94	196.15	201.46	202.41	205.38
215.64	207.63	223.96	217.33	214.4	216.57	223.84	224.37	211.46	220.83	216.35	221.01	209.02	218.88	214.75	219.75	213.73	217.85	217.98	217.38	221.51	209.39	217.55	217.49	223.76	219.2	219.47	219.93	213.15	214.04	216.33	217.37	222.57	224.64	213	215.4	223.13	216.57	214.5	210.33	212.83	218.53	220.62	221.02	219.68	213.64	215.6	215.72	216.61	219.79
215.5	214.4	216.22	218.1	221.77	221.31	214.98	214.46	219.37	211.9	214.76	216.59	217.35	217.78	213.93	214.8	215.96	224.35	222.01	219.69	217.64	206.79	222.33	213.31	222.4	214.28	218.82	217.07	214.02	216.39	219.95	224.91	220.2	218.43	218.53	216.07	217.42	213.38	219.99	218.58	222.99	218.46	219.07	208.75	215.62	216.55	214.92	215.06	219.93	223.68
204.57	209.71	204.15	208.85	205.84	210.84	211.13	206.68	209.49	213.93	209.33	204.62	209.93	209.69	206.57	204.07	209.41	203.24	201.23	202.05	206.02	205.39	218.73	203.56	203.54	207.37	210.05	210.66	215.95	204.04	207.14	206.42	211.8	212.18	208.36	211.27	208.57	212.04	213.23	207.54	210.87	211.99	211.98	208.65	202.3	207.84	206.45	203.69	202.74	208.3
209.35	212.45	204.9	201.37	207.39	205.06	209.13	204.7	206.09	201.79	214.11	208.5	211.6	207.47	210.78	206.5	209.29	206.06	206.31	207.95	211.13	201.61	213.54	213.16	201.24	204.56	206.73	210.95	211.1	206.46	207.48	209.6	209.51	207.1	206.33	204.08	217.64	206.2	202.96	211.84	207.79	206.88	209.36	204.96	209.67	208.28	211.63	202.92	204.58	217.52
215.53	215.61	220.06	213.22	217.75	217.79	217.3	215.08	218.18	214.5	220.12	219.96	220.17	217.26	221.22	219.11	219.37	215.76	211.72	219.38	214.04	218.52	223.07	218.11	216.94	223.11	218.25	218.58	218.26	215.64	215.23	215.71	221.84	210.14	214.62	215.02	214.84	213.91	218.21	216.88	218.51	215.34	224.84	219.61	219.64	214.99	215.65	215.22	215.91	217.29
207.97	196.27	195.84	196.6	203.44	192.34	197.66	201.33	205.48	197.07	204.36	193.99	201.57	202.97	204.45	203.05	197.88	196.3	199.03	196.46	200.61	195.95	195.13	200.56	201.5	192.86	195.02	193.63	196.09	199.02	195.95	190.99	198.89	197.27	199.21	201.65	196.32	200.28	195.01	203.09	200.93	200.65	204.29	203.74	196.85	199.12	199.04	203.92	200.6	203.73
219.26	203.53	210.28	214.93	214.65	207.42	218.42	216.94	218.98	214.82	215.2	216.17	209.8	214.16	215.91	219.32	221.43	213.93	215.89	213.62	219.35	220.01	219.99	224.83	217.09	212.07	221.43	212.43	216.11	218.97	212.79	220.84	219.6	219.74	213.33	212.62	221.92	220.98	213.95	213.37	218.66	218.44	218.09	218.62	217.21	217.71	219.46	218.82	213.52	213.08
201.95	193.84	197.72	196.27	200.87	202.54	203.14	196.15	202.94	201.43	201.59	200.04	203.86	196.99	203.51	198.49	196.02	191.75	196.82	200.18	201.32	197.91	200.77	205.3	199.21	196.05	194.74	194.23	198.92	197.39	195.78	203.24	204.02	199.11	201.52	203.01	200.14	201.21	193.53	196.98	203.5	201.72	201.88	192.35	196.68	197.93	201.06	203.35	199.85	202.57
212.96	199.3	198.25	203.58	200.84	198.62	194.91	202.31	201.31	200.5	198.33	200.23	204.27	204.45	197.73	201.51	201.95	198.3	197.21	204.84	202.67	197.26	202.96	202.11	204.66	200.27	202.69	204.09	197.25	205.36	193.05	206.31	200.36	195.42	193.58	197.81	202.05	201.02	197	204.77	203.85	195.76	195.08	202.91	202.66	202.53	202.55	199.6	200.66	203.31
206.95	206.3	211.37	207.42	205.17	203.41	202.1	203.27	203.89	207.48	205.36	202.87	203.08	200.3	202.76	203.53	202.63	201.69	204.76	204.66	205.83	211.1	200.2	203.5	207.56	202.33	201.18	202	204.42	202.71	204.44	201.7	201.18	204.42	202.58	207.08	202.87	203.3	205.25	204.93	203.6	210.26	207.48	203.44	205.62	213.94	203.43	197.04	199.32	201.77
212.95	209.08	207.5	211.81	204.22	215.43	209	210.1	210.5	211.04	207.99	210.89	209.51	211.26	209.02	210.76	211.85	212.77	203.28	210.51	203.93	210.17	206.4	206.44	212.47	207.94	209.71	214.29	201.72	207.31	210.87	201.34	209.3	209.58	207.58	206.41	209.37	206.59	205.35	206.58	203.26	199.51	205.36	209.25	206.83	208.05	209.48	213.55	216.22	205.02
208.37	213.54	211.41	210.51	203.56	205.91	208.25	206.93	204.51	208.15	207.77	202.5	207.53	206.46	210.43	210.16	200.31	210.57	205.75	216.12	210.74	205.37	210.25	214.86	209.29	210.08	207.76	207.01	205.14	202.51	205.75	204.69	207.61	210.01	206.47	211.47	205.27	208.08	208.77	211.06	211.04	214.88	205.93	201.64	202.43	203.03	209.95	212.95	204.43	206.49
212.64	210.15	209.4	210.05	209.17	211.85	207.6	204.35	214.91	204.14	223.53	208.75	211.69	214.58	210.5	208.11	212.45	217.84	214.75	211.02	214.63	212.5	211.44	211.08	215.1	213.4	211.36	213.38	204.11	212.42	211.74	217.57	206.99	214.99	206.92	209.88	212.21	214.61	210.85	213.01	214.87	210.79	210.05	207.11	210.16	211.23	207.69	213.43	214.04	208.74
204.07	206.88	202.09	205.25	201.07	205.94	208.75	202.87	200.71	204.25	200.93	206.24	200.13	206.36	204.65	199.47	201.61	195.61	195.82	203.8	204.47	207.31	203.3	208.17	207.08	205.27	205.66	199.25	200.18	198.32	205.77	192.5	200.97	198.54	202.37	203.9	205.84	207.45	201.96	197.82	205.79	202.42	199.62	205.84	201.77	202.99	202.43	210.93	201.11	201.46
214.14	217.04	219.56	217.86	223.81	214.89	218.7	210.49	218.52	215.42	210.68	220.17	214.58	214.79	212.27	217.02	221.57	216.28	218.11	217.84	214.26	215.09	217.59	220.83	215.74	219.65	211.82	220.44	216.05	220.22	214.44	216.07	215.53	215.2	214.53	226.21	217.2	217.18	214.74	218.66	221.98	220.22	216.63	212.98	220.07	216.86	214.73	217.77	221.06	214.37
197.52	191.62	199.08	193.77	197.16	198.64	193.84	194	198.47	199	198.62	196.08	197.92	201.08	204.79	199.94	196.98	195.04	199.98	192.21	197.09	194.87	203.88	196.47	199.93	198.89	199.8	193.05	196.22	191.6	201.43	192.05	195.8	193.74	198.72	201.62	197.68	198.5	200.07	200.73	196.72	195.5	196.69	197.77	201.74	195.32	200.94	200.19	195.85	197.48
206.19	211.07	209.58	210.73	211.15	214.01	209.65	212.5	209.02	213.79	214.01	208.56	207.44	208.93	203.77	217.96	216.01	205.43	215.36	211.01	211.38	211.13	211.66	204.04	216.34	213.32	208.24	203.65	206.77	211.18	207.42	212.26	203.15	205.08	204.31	218.05	211.43	207.47	208.94	211.29	206.48	209.69	214.07	207.86	206.12	207.31	209.9	210.26	203.58	211.12
203.32	202.42	203.75	202.73	209.46	205.4	205.37	201.34	205.07	200.46	202.71	201.66	204.06	204.97	201.27	200.08	203.96	202.23	201.38	202.75	202	202.02	199.35	209.17	203.71	205.31	201.22	202.32	204.6	209.68	207.99	204.69	198.67	204.36	201.58	207.67	203.98	204.91	196.1	201.84	203.08	205.76	205.24	200.7	205.01	206.77	205.86	205.02	208.61	205.98
215.41	223.41	213.79	223.01	213.39	210.76	217.91	219.81	216.53	211.22	214.51	219.08	218.97	220.91	222.84	214.99	215.6	218.25	216.21	219.46	214.3	223.44	212.18	227.59	212.33	218.02	215.21	221.41	217.99	217.47	219.95	216.54	219.39	210.98	214.18	212.32	212.99	216.14	211.79	216.53	216.55	207.83	216.46	218.93	217.63	215.26	225.13	212.55	221.27	220.48
213.12	205.64	208.54	211.72	204.25	204.93	207.72	211.96	205.39	206.75	196.16	206.03	207.13	208.67	207.34	208.09	216.89	210.69	202.25	207.18	205.95	202.78	202.99	208.01	212.61	214.65	209.16	201.41	207.49	207.43	209.43	208.32	206.05	205.16	210.96	212.58	210.24	208.26	203.18	203.95	210.09	211.4	208.45	209.13	208.62	206.29	205.78	213.44	211.68	205.94
198.97	198.48	203.39	206.3	198.67	202.03	205.01	212.29	204.17	206.15	207.18	203.25	207.3	199.73	207.63	208.42	202.97	200.3	205.51	204.34	203.87	201.44	204.2	202.42	205.71	202.1	201.59	208.24	197.15	199.88	200.13	203.11	199.65	201.36	199.75	213.21	202.97	198.38	197.25	200.2	204.8	213.28	202.05	197.41	206.28	204.18	197.14	206	203.6	209.54
216.13	214.75	211.37	218.45	212.43	212.01	211.69	211.75	213.54	211.56	212.33	215.41	214.35	205.12	210.13	208.18	211	213.31	207.36	211.05	217.47	211.1	211.73	223.31	215	211.42	211.52	209.69	211.47	212.2	210.2	214.32	208.78	211.41	209.76	215.82	216.45	212.26	212.15	218.2	214.63	208.38	209.75	210.25	211.73	205.58	207.62	211.93	207.51	209.53
211.88	203.99	201.77	211.29	210.92	206.11	212.53	207.01	209.46	210.29	207.79	203.82	209.4	208.93	208.76	206.36	201.73	206.55	208.17	208.81	210.92	206.96	211.92	211.57	211.88	205.26	211.73	205.99	212.06	209.09	212.82	204.52	211.67	206.72	209.92	213	211.73	209.6	214.03	208.62	202.39	214.59	212.74	207.98	218.8	203.15	207.55	209.64	214.93	206.69
217.82	216.69	214.89	215.53	212.59	220.69	214.69	215.44	212.62	218.69	212.63	213.05	219.67	214.55	221.42	212.23	216.85	215.48	216.15	219.99	215.38	215.03	212.3	220.87	216.3	216.51	215.84	212.06	217.33	220.09	214.03	219.44	215.87	214.79	223.02	208.7	214.44	220.53	217.33	214.08	216.86	211.39	213.75	218.67	223.82	214.94	217.72	208.03	219.58	217.85
209.52	209.47	212.31	205	207.4	210.66	213.41	206.82	207.25	209.82	211.88	205.63	208.65	204.63	204.82	204.49	205.34	206.03	205.04	208.51	204.87	207.22	210.53	205.3	199.79	209.02	210.24	203.12	205.92	208.81	209.81	212.77	206.74	208.26	209.98	208.21	217.73	205.87	205.77	211.54	213.01	204.18	209.98	203.73	203.25	198.87	208.17	209.18	205.61	207.31
213.9	211.15	212.07	205.61	208.3	210.59	210.87	205.88	209.84	211.31	207.69	207.82	208.27	211.69	209.44	209.27	206.77	207.83	204.74	211.43	209.36	204.29	200.08	205.11	205.34	214.86	212.53	207.57	210.69	214.22	201.77	209.45	212.87	204.07	207.02	210.91	204.78	208.57	208.75	204.22	209.74	205.28	211.56	212.24	208.69	209.03	205.43	206.67	208.33	204.97
212.39	216.61	215.93	222.34	217.78	213.01	217.47	212.96	217.41	214.23	217.68	215.26	220.82	215.34	221.84	221.34	217.76	219.78	215.3	212.39	217.87	213.9	217.71	214.99	215.46	220.8	220.38	211.24	218.05	217.8	219.57	215.71	214.82	222.04	218.28	211.89	217.41	212.96	217.21	224	222.06	212.88	214.82	219.72	212.31	212.79	218.05	217.26	212.58	208.67
213.24	211.44	213.71	214.61	214.15	215.97	216.8	206.89	215.29	211.48	211.12	209.21	211.41	215.45	213.24	210.73	211.84	211.22	208.11	210.16	210.8	210.12	210.36	207.71	208.84	216.14	212.01	212.59	214.53	215.19	213.52	205.74	218.59	213.39	212.9	208.85	207.59	214.11	212.95	215.06	208.61	214.47	207.19	212.55	218.14	211.15	208.34	210.56	208.7	205.48
204.33	210.44	211.14	203.62	211.22	212.08	210.45	213.36	220.59	215.54	220.57	207.77	213.68	210.52	215.49	208.15	205.59	208.88	212.48	216.34	213.25	213.44	214.44	214.68	213.32	210.18	207.5	212.53	214.72	208.78	212.94	209.02	213.6	209.32	212.2	213.85	203.64	218.93	211.83	215.1	217.35	210.14	212.9	207.01	208.91	211.06	212.64	210.9	217.34	213.25
217.43	216	213.77	219.68	216.81	218.4	213.71	210.04	218.69	211.47	217.5	216.47	215.09	217.76	212.52	215.23	214.74	212.45	210.86	211.03	218.37	228.32	212.27	220.94	215.22	211.5	215.78	218.48	217.27	224.26	216.37	221.03	213.21	220.52	212.56	217.1	218.6	213.45	224.86	225.76	214.48	213.3	215.94	213.17	217.39	216.1	216.85	211.44	215.93	215.28
209.55	211.16	208.45	214.2	207.6	205.25	207.18	209.97	202.99	203.54	209.1	204.45	213.08	204.27	205.1	210.27	203.3	206	205.93	210.09	208.08	207.69	213.61	211.1	210.98	208.17	206.27	209.5	202.03	210.74	205.35	216.33	209.45	209.57	204.27	213.74	212.49	208.19	206.33	202.75	210.62	209.66	204.49	208.58	204.57	217.78	207.51	204.94	206.49	207.56
209.28	207.98	201.68	209.76	211.15	209.44	216.53	206.42	210.66	212.02	204.05	206.71	204.96	210.76	213.74	211.86	211.82	210.01	210.4	205.91	218.17	215.87	206.57	209.78	209.23	203.72	208.06	213.3	209.66	211.32	212.09	203.77	210.71	202.69	207.19	211.14	211.82	209.65	214.64	208.65	211.77	209.29	206.99	207.9	213.55	207.94	210.45	211.01	209.68	214.85
204.38	205.88	205.3	201.02	207.04	200.59	200.71	198.08	206.77	206.31	203.82	202.77	205.61	203.65	202.23	199.25	206.94	202.16	202.3	204.43	206.68	205.36	205.59	202.82	203.17	201.13	206.73	198.2	206.42	202.49	202.25	204.97	202.33	202.27	201.78	202.58	202.1	207.08	205.69	201.94	200.63	205.7	201.25	203.75	205.93	196.75	203.42	204.23	203.92	203.29
196.92	200.32	198.94	202.51	201.98	200.57	206.5	197.61	208.32	207.61	205.96	202.16	203.99	205.98	193.59	201.84	204.32	206.36	205.85	206.02	199.68	201.33	204.05	201.37	205.23	199.44	200.68	200.06	209.98	200.95	198.45	204.92	198.82	197.9	203.05	203.57	199.14	201.66	208.93	205.87	200.55	203.64	199.57	208.39	204.53	203.17	201.28	206.67	209.07	202.73
212.26	213.66	208.79	216.28	213.49	210.09	211.53	208.93	207.14	210.58	208.89	203.95	210.92	210.41	205.05	213.18	208.38	206.39	216.33	208.7	219.71	207.19	209.85	215.86	212.43	211.4	216.38	211.71	215.18	210.76	220.93	207.44	219.72	212.43	213.82	210.46	212.49	211.92	210.31	210.24	208.12	211.06	207.66	209.15	218.39	215.32	212.2	216.6	213.33	213.49
221.41	215.03	214.75	211.91	213.63	216.97	220.18	216.44	221.21	224.13	211.81	217.5	221.08	219.1	217.14	210.34	215.94	217.83	224.44	218.06	218.81	222.81	221.96	219.68	215.97	222.45	218.08	212.46	212.09	213.78	212.06	224.46	216.57	216.29	217.51	212.8	215.83	209.69	218.48	213.01	220.94	217.48	218.07	220.07	215.49	216.27	217.64	217.39	212.43	217.06
200.85	191.28	194.57	197.36	189.6	197.46	196.8	190.87	197.47	192.29	192.78	190.81	188.88	196.99	193.07	194.95	190.13	199.34	194	194.63	200.3	197.95	196.17	200.05	192.66	200.89	190.89	197.8	195.12	195.32	197.17	196.49	194.67	190.67	191.7	194.49	197.46	194.33	196.85	193.12	200.62	198.79	195.13	187.89	192.07	203.96	190.96	194.87	196.05	196.13
200.11	203.07	198.83	206.3	207.29	204.75	202.42	205.13	206.94	197.99	201.24	206.03	204.29	199.35	206.67	201.42	204.27	203.5	202.28	203.75	207.98	203.89	205.34	202.08	206.22	203.62	202.75	204.72	208.23	204.05	204.13	201.49	200.91	204.66	204.13	203.77	206.11	202.3	204.81	205.1	200.36	201.09	198.88	199.95	204.61	200.62	189.61	204.24	202.33	202.56
210.8	205.42	206.27	209.31	211.42	210.18	207.75	209	210.33	207.49	207.14	203.13	206.08	210.37	203.77	214.05	210.68	211.6	212.05	211.22	213.8	210.73	205.55	203.5	210.98	214.73	212.02	205.01	215.64	206.41	206.44	209.31	209.91	213.36	212.15	203.83	207.39	212.95	205.1	214.38	215.25	208.3	205.85	207.74	206.18	213.07	212.21	207.14	204.84	201.9
204.05	203.54	204.14	204.99	209.93	199.73	205.32	205.11	209.38	208.56	203.59	205.19	206.59	203.21	203.14	205.31	201.4	198.42	204.35	200.56	211.34	207.68	208.81	206.47	203.74	206.5	208.36	195.24	202.01	208.71	205.28	213.05	206.63	208.16	203.95	202.4	200.52	207.37	199.61	200.46	198.46	202.41	207.08	206.28	207.39	207.19	209.24	209.46	210.1	209.15
203.75	202.2	212.51	203.37	203.9	208.32	210.84	209.21	210.59	200.2	206.8	204.37	206.16	197.91	201.35	209.19	210.16	211.22	210.2	211.23	210.64	210.1	202.24	207.13	201.86	202.97	204.12	201.22	209.26	207.34	203.76	206.68	208.11	211.37	207.91	211.3	207.35	203.04	206.52	206.16	202.54	206.88	203.84	211.08	207.01	202.82	209.37	204.75	209.55	208.46
213.97	214.43	221.42	225.76	217.27	224.43	222.53	219.89	217.09	218.32	218.26	217.97	226.14	216.3	220.09	213.16	222.88	215.77	214.32	219.02	219.04	218.92	216.75	215.95	216.51	221.04	221.86	216.22	221.24	210.92	214.16	218.62	218.9	208.99	222.86	217.61	212.84	218.23	206.53	218.87	217.47	214.35	225.44	216.72	219.19	222.6	214.84	221.18	218.96	216.43
203.12	194.98	207.46	194.7	195.86	196.41	196.05	195.52	202.42	199.75	194.2	192.49	198.66	198.25	197.7	199.41	201.38	196.27	199	197.44	199.25	195.38	203.98	196.99	197.17	198.45	198.72	199.89	194.71	203.74	199.08	202.72	206.24	204.27	197.08	196.87	196.44	198.48	206.15	199.11	200.7	200.9	196.79	201.33	199.98	193.83	198.07	203.83	194.72	195.58
201.88	198.75	197.09	197.77	199.59	198.98	200.38	201.56	201.76	205.75	199.36	202.5	200.66	201.33	201.08	201.88	203.54	200.69	201.61	199.44	204.6	201.55	204.44	206.98	198.17	201.38	200.72	202.58	202.79	203.49	201.51	203.12	203.29	199.59	202.83	199.04	202.16	198.5	206.52	197.77	201.8	205.53	203.36	198.87	198.15	198.3	194.38	203.1	200.64	201.6
199.28	188.89	202.83	196.16	205.61	194.89	196.51	200.71	202.71	195.27	197.97	192.81	197.88	197.81	195.02	196.8	197.02	203.17	197.2	201.79	198.77	199.43	194.46	200.38	208.54	198.21	200.58	202.21	200.29	196.15	191.59	201.37	190.96	198.3	198.48	199.95	200.01	200.58	196.83	202.72	198.37	196.24	202	198.37	199.98	203.09	188.99	198.09	200.57	200.08
197.15	196.61	201.37	195.95	198.22	197.78	201.81	198.17	200.8	210.33	198.88	196.23	200.88	199.94	197.89	198.71	203.95	199.11	200.14	196.03	204.6	198.57	193.31	196.91	195.34	199.25	196.87	202.24	196.93	201.6	199.58	195.78	196.55	199.4	197.91	196.52	199.78	195.35	198.87	201.05	197.87	199.37	203.48	199.15	204.39	198.04	201.79	191.09	201.82	191.88
202.89	196.37	195.55	195.36	190.77	201.47	201.84	199.92	201.59	205.26	197.88	194.14	198.4	198.98	199.32	194.94	197.71	191.24	196.18	200.29	195.76	203.06	201.69	196.99	195.21	196.99	199.17	198.11	197.84	191.78	199.83	201.57	197.66	202.47	200.83	191.73	198.63	201.81	190.1	198.86	200.18	201.87	197.44	201.5	202.24	195.64	201.2	201.31	203.54	200.54
201.36	194.81	194.63	200.07	195.83	196.24	203.79	202.51	197.35	198.99	199.76	205.03	200.99	201.82	197.71	204.25	197.67	200.37	201.51	203.4	200.8	194.66	200.02	199.96	200.42	200.07	199.68	200.85	204.6	201.39	200.24	198.03	206.46	197.76	194.68	200.93	199.02	201.44	201.75	201.23	203.06	199.2	197.89	198.13	198.18	194.83	198.35	205.91	202.42	194.67
205.37	206.55	209.53	213	205.72	208.35	209.05	213.39	210.23	210.52	209.08	206.07	204.93	207.39	211.45	212.86	208.4	206.93	207.91	204.73	208.79	203.43	208.71	207.44	212.43	208.8	210.06	208.91	210.64	204.67	212.78	206.39	209.81	211.67	211.98	204.98	208.96	213.75	206.95	206.87	206.23	209.34	209.96	210.71	209.34	206.07	204.92	209.59	209.92	211.61
216.95	223.05	218.03	217.69	213.09	211.32	213.18	219.36	214.74	224.38	219.22	215.21	222.55	220.8	211.47	215.15	221.64	223.48	213.65	220.21	215.88	223.23	211.11	213.88	217.86	220.19	212.82	220.28	216.71	218.92	219.05	220.83	218.41	217.31	219.36	217.08	220.7	223.25	214.79	216.39	222.39	224.56	220.97	209.31	219.62	218.74	222.3	217.7	214.7	219.09
219.22	212.51	220.18	217.72	207.28	216.03	219.02	222.17	221.68	215.39	219.04	217.22	214.87	214.76	217.39	211.58	217.24	216.77	217.68	213.26	222.14	215.14	223.8	214.87	213.01	216.5	212.6	213.49	219.83	216.21	212.17	223.31	217.21	217.62	215.27	208.25	217.27	218.92	223.03	210.55	218.15	223.53	213.26	209.75	222.74	218.04	220.59	214.86	219.27	213.22
205.28	205.21	206.85	203.19	206.96	201.7	198.88	204.92	199.61	200.91	202.23	201.94	201.54	204.01	206.86	206	198.93	206.04	201.97	199.18	202.63	197.89	202.86	207.04	203.06	205.92	205.12	204.12	207.23	204.81	200.16	211.14	207.65	208.98	207.27	203.17	210.47	208.22	200.82	198.04	207.94	199.88	196.99	203.44	199.51	199.35	205.44	207.31	203.45	204.31
211.19	209.06	214.61	214.15	210.67	209.48	210.84	205.78	205.36	209.65	208.1	201.84	211.72	208.32	214.13	205.53	204.44	201.47	206.15	207.04	209.67	207.55	213.03	204.76	210.96	209.32	214.83	211.97	210.35	210.32	209.35	217.24	215.25	210.62	206.96	202.26	206.97	203.67	210.53	207.67	216.35	205.22	205.23	206.83	211.49	208.23	208.38	206.97	206.33	206.47
212.08	214.66	209.21	214.84	210.96	215.81	213.49	205.42	203.59	216.45	212.1	211.11	210.9	212.22	215.38	217.33	209.59	211.37	219.19	213.99	215.84	211.15	207.39	213.67	210.6	212.28	209.51	209.78	211.03	213.56	211.13	206.91	213.21	213.12	211.06	209	220.48	204.74	207.78	211.51	205.45	210.63	205.77	209.47	208.44	215.47	210.35	209.89	210.86	217.17
221.37	215.76	211	218.57	211.83	216.71	218.47	217.78	220.78	213.74	220.76	220.6	220.7	216.92	216.06	219.79	218.37	219.45	223.24	216	219.42	214.93	220.02	215.1	222.46	219.05	211.02	221.88	219.54	218.44	211.07	219.32	215.78	218.74	217.91	219.32	211.66	224.19	216.88	218.25	213.41	223.85	214.91	214.52	216.77	220.58	213.1	225.15	221.95	216.66
217	219.74	216.42	213.35	220.69	214.19	217.04	218.53	220.76	216.79	214.76	213.31	226.22	218.79	216.19	216.43	214.1	222.11	222.53	215.7	215.4	219.26	221.89	220.4	217.26	221.9	209.9	213.77	220.3	213.22	218.5	216.14	213.17	217.63	217.75	214.42	216.64	218.53	215.28	225.97	215.19	221.92	215.58	213.08	217.37	220.41	214.74	219.32	220.44	215.12
215.43	216.85	208.12	215.05	216.93	210.53	213.66	215.1	212.33	210.94	217.79	209.66	208.18	208.93	211.78	215.94	211.4	210.74	209.48	209.64	208.36	210.55	208.35	213.28	210.8	209.89	210.91	212.19	210.81	207.92	214.73	214.11	210.88	209.06	209.92	217.5	210.87	210.53	210.36	215.85	205.32	208.23	207.56	216.11	210.53	212.46	211.47	217.84	207.64	210.4
199.82	202.19	199.28	198.68	198.87	203.24	210.41	192	198.78	204.38	201.62	199.89	200.06	203.51	197.71	199.81	197.53	195.14	206.75	199.95	197.04	197.74	198.31	205.03	200.93	199.53	206.36	197.53	202.22	204.31	201.65	201.79	197.63	197.36	198	207.72	204.16	194.26	208.39	202.55	202.19	201.68	200.45	203.03	200.07	205.31	198.67	198.35	194.07	194.39
216.46	214.47	205.23	214.38	213.95	210.4	212.26	209.74	209.19	214.7	212.75	207.17	210.52	213.12	212.37	209.11	212.56	215.52	216.73	213.78	207.07	215.25	210.66	213.94	213.47	217.31	209.2	214.83	213.16	215.04	215.23	210.49	212.88	212.18	214.14	208.17	211.87	213.38	210.79	208.19	216.28	209.65	220.88	212.85	210.69	213.39	218.25	209.97	219.1	211.38
200.66	205.21	203.82	199.69	205.48	199.01	201.28	204.23	206.02	209.19	207.94	206.52	209.92	204.32	206.75	198.74	207	203.95	201.37	201.08	210.07	205.8	203.16	203.05	201.49	199.77	200.7	208.77	204.2	197.08	207.9	207.29	198.78	202.21	199.63	202.23	202.19	203.03	204.39	206.15	205.6	202.74	208.16	201.57	202.39	203.17	205.63	195.99	200.59	204.72
202.36	211.73	198.89	203.36	203.33	204.53	202.23	200.78	199.92	208.18	200.61	207.56	201.26	200.02	206.67	208.66	202.87	203.97	200.55	202.48	202.93	198.02	203.81	204.74	201.24	201.05	206.14	205.75	205.58	202.56	202.09	205.91	198.92	205.68	201.13	205.25	203.69	206.1	206.28	198.04	205.13	206.69	203.24	202.36	204.15	205.05	198.38	201.21	195.5	201.9
220.01	216.91	217.19	215.71	219.13	212.5	218.64	217.78	217.15	221.75	216.07	217.05	212.94	218.24	221.45	219.2	221.28	214.43	214.08	218.11	214.02	221	218.95	218.45	216.41	211.89	218.28	220.63	215.06	224.06	222.78	210.43	223.48	213.32	214.24	218.86	206.14	221.74	219.42	218.58	218.99	218.85	219.4	220.75	223.15	212.82	221.93	213.31	219.06	214.83
209.79	208.29	210.6	205.41	211.4	209.4	207.8	209.86	206.84	212.12	207.37	205.5	208.14	204.32	200.98	203.45	207.99	206.9	200.95	205.77	204.52	206.64	208.77	207.52	214.07	201.94	212.55	208.95	206.11	199.04	209.29	205.33	206.23	207.86	203.1	209.02	202.49	213.14	209.7	201.01	203.62	203.28	209.36	201.95	213.06	211.87	201.25	210.7	215.96	209.99
207.8	204.64	205.53	207.5	201.45	207.33	209.76	208.83	206.91	207.08	207.88	211.57	209.75	204.33	205.62	209.96	210.96	203.53	210.88	208.52	204.66	210.37	209.45	205.62	210.33	208.14	199.15	209.2	207.34	212.15	207.25	211.11	209.43	201.73	206.15	210.89	210.96	211.62	197.4	208.64	208.24	214.16	210.06	205.94	210.43	208.35	214.38	211.48	207.25	204.62
211.21	207.72	212.16	212.02	213.05	213.73	210.42	215.98	207.76	203.69	214.73	211.07	207.09	208.81	209.41	212.84	214.12	213.48	207.34	215.97	215.73	210.86	210.71	208.96	211.66	212.34	212.11	207.11	214.06	211.59	212.72	212.81	207.37	209.06	210.63	215.68	210.1	215.37	215.33	206.17	214.11	206.52	210.71	212.08	207.55	212.14	214.03	208.34	210.2	211.27
214.41	211.08	203.89	211.84	204.4	211.73	207.76	214.46	208.35	209	199.98	198.43	214.15	211.72	206.22	207.86	199.47	210.64	211.98	201.99	207.94	208.93	208.19	207.56	206.16	208.2	209.32	202.1	209.77	212.3	208.1	210.95	212.3	210.75	202.68	206.4	205.97	209.34	209.63	205.86	209.49	203.45	205.47	209.46	204.16	210.12	206.14	212.22	207.51	203.39
207.39	204.07	209.66	210.17	205.72	204.85	202.05	209.62	209.45	206.27	208.68	202.02	205.94	209.1	201.29	208.51	205.9	211.11	213.77	209.69	213.99	209.05	210.11	204.79	203.14	204.42	211.32	211.51	206.76	202.99	212.5	208.05	206.44	207.79	215.29	213.44	203.84	210.95	208.04	205.06	205.87	204.35	204.91	210.86	202.72	207.16	207.17	207.22	205.9	208.39
202.43	209.34	209.18	204.84	203.59	203.05	210.78	211.39	211.96	203.46	208.3	212.64	206.3	208	204.52	204.26	206.47	207.99	210.05	206.19	203.26	208.04	202.91	207.38	206.6	213.36	204.13	215.26	205.16	199.31	211.43	202.76	203.15	210.12	206.19	212.97	212.4	211.33	208.06	211.67	203.02	213.23	203.16	209.9	210.32	204.42	214.37	203.45	207.36	214.45
202.67	198.19	200.93	198.73	201.63	197.61	202.65	206.13	207.74	203.8	203.21	193.54	203.15	197.23	204.04	203.15	202.89	211.47	196.82	202.92	204.77	198.03	201.38	208.53	201.76	202.11	208.66	204.84	202.99	204.27	200.79	210.68	201.13	201.58	204.68	201.4	204.94	200.55	199.7	202.68	204.46	205.02	198.64	199.99	202.89	203.52	202.31	206.11	209.06	205.05
203.34	205.99	201.38	202.06	198.87	206.24	201.74	208.32	200.98	198.62	202.28	200.38	199.27	208.44	202.29	201.88	200.16	203.7	204.84	202.65	204.75	202.31	203.84	205.89	205.42	197.98	199.81	200.74	202.82	205.22	201.81	201.11	202.89	206.74	196.5	211.69	202.32	203.07	202.76	205.78	212.55	202.13	197.51	199.32	202.97	198.96	201.46	206.28	205.95	197.84
213.85	218.65	219.78	216.33	220.58	222.9	224.91	216.03	220.32	220.15	226.31	216.25	216.13	217.49	221.98	221.98	215.36	209.24	211.67	220.78	219.32	213.09	213.82	221.47	215.79	217.99	221.17	215.89	216.65	214.95	221.72	221.17	225.78	222.4	215.01	214.54	215.79	215.96	216.54	216	212.56	215.96	223.05	215.62	219.08	216.28	218.07	219.54	214.11	217.73
203.97	203.76	206.88	206.67	204.16	200.31	196.74	201.09	197.94	209.59	203.16	209.87	202.18	202.74	204.65	205.53	205.71	202.18	204.04	201.92	197.26	207.8	200.13	198.83	203.17	201.91	207.9	195.93	202.04	200.39	199.68	205.9	203.79	214.04	206.46	200.53	201.46	206.75	204.3	200.38	207.71	203.36	199.77	208.05	206.97	204.65	201.17	206.81	203.4	205.76
202.09	203.95	198.69	204.9	201.82	204.83	207.62	202.14	199.35	202.53	199.18	203.24	203.99	199.76	207.98	198.08	201.25	204.41	206.65	203.26	205.33	199.82	203.65	205.64	205.87	204.2	203.59	208.4	203.16	205.36	198.31	204.07	198.7	196.94	204.09	195.61	203.97	209.23	201.41	205.63	205.87	198.14	201.92	201.42	201.77	199.21	206.05	201.77	207.11	204.48
209.66	205.61	209.11	209.33	210.42	212.17	206.38	204.66	211.02	212.72	210.38	208.69	211.43	207.78	207.39	210.22	209.41	209.2	216.99	212.47	212.24	208.94	206.29	215.61	206.66	210.11	207.4	206.86	203.75	203.46	211	206.07	205.83	205.14	210.76	207.93	209.44	211.91	201.67	214.61	209.5	211.83	208.74	210.36	209.34	204	209.06	207.9	209.66	213.06
210.37	200.72	206.61	206.39	205.95	208.34	204.87	204.59	205.55	199.77	210.19	204.44	212.04	208.35	204.37	205.56	205.88	204.84	213.12	200.83	211.23	212.34	203.47	204.67	207.5	206.02	209.64	207.61	202.6	210.59	209.55	203.92	201.94	199.5	206.09	202.79	208.51	203.86	206.53	207.67	207.73	205.33	205.3	201.79	215.57	206.58	203.08	200.63	209.02	212.21
205.97	209.81	211.26	209.56	210.6	201.64	205.95	208.47	206.2	206.57	217.58	203.52	209.03	207.44	210.6	210.97	201.75	205.81	201.5	206.63	209.19	207.39	215.1	214.55	210.2	205.94	218.43	210.24	209.23	205.36	209.45	207.21	203.71	211.9	207.2	208.82	204.42	206.67	209.53	210.26	206.44	204.79	207.32	207.52	214.33	212.55	212.73	212.06	207.72	199.37
206.5	209.22	205.47	202.75	205.84	210.46	202.5	208.74	207	212.15	204.27	203.01	206.4	207.57	203.48	209.46	206.16	206.05	208.42	201.56	205.59	205.76	209.18	206.03	203.47	206.6	206.7	213.39	206.24	204.86	210.4	209.76	209.22	200.59	206.78	205.95	202.67	207.96	202.46	205.15	207.29	208.02	209.4	204.3	202.59	202.73	206.88	206.18	206.59	205.96
204.1	208.08	206.99	208.68	203.21	204.81	209.97	201.56	209.45	210.78	208.74	208.71	209.35	209.62	207.04	213.47	211.05	210.72	208.41	211.89	209.36	204.43	209.2	211.89	206.91	206.47	208.15	208.73	204.44	206.48	207.7	206.85	208.93	201.87	203.78	204.1	207.64	214.72	210.62	206.16	205.46	205.67	209.21	201.49	205.55	210.63	199.38	204.29	209.56	208.48
209.9	206.3	203.94	213.34	203.52	205.67	202.45	210.95	204.53	211.43	208.88	208.32	211.82	200.67	206.38	203.99	203.59	208.98	206.71	211.65	210.37	207.47	202.49	210.72	212.51	205.23	210.9	207.86	203.75	210.83	211.43	208.42	212.03	214.08	206.56	207.97	201.68	205.22	211.46	206.25	217.37	207.25	212.67	204.67	214.44	210.5	206.82	201.91	208.04	212.13
212.26	204.54	207.44	210.62	209.41	207.31	212.02	204.17	210.58	208.8	215.88	202.33	210.53	203.23	211.61	203.86	209.21	208.66	208.69	207.4	204.52	207.08	203.38	206.95	203.51	201.94	201.78	198.8	204.67	207.92	203.33	209.16	213.79	201.09	204.75	207.79	209.05	203.79	206.65	209.85	204.5	208.62	208.11	210.65	207.95	214.03	209.14	212.93	204.22	211.5
215.67	213.65	213.22	216.72	204.8	211.67	217.05	214.11	208.2	215.45	207.7	210.01	210.92	217.27	207.44	207.28	210.25	206.94	206.27	214.01	214.06	212.28	214.35	212.68	209.5	215.97	211.86	210.52	213.8	207.54	211.17	215.23	210.58	212.57	210.8	212.95	205.23	208.67	208.7	209.45	207.65	207.54	217.14	215.32	208.62	213.16	218.05	215.26	209.02	207.85
208.67	211.75	212.32	210.58	210.43	202.36	204.03	212.12	212.51	208.7	208.25	210.48	208.76	209.94	204.57	206.13	203.89	213.1	215.27	212.82	205.02	211.01	209.41	209.55	207.57	206.98	205.69	203.77	204.87	213.68	207.55	218.2	204.4	211.67	203.27	205.94	207.9	201.55	208.25	211.31	215.46	203.49	204.23	217.27	206.89	210.82	210.41	206.07	209.59	208.93
215.59	213.4	218.32	220.61	211.67	210	212.46	214.61	212.42	217.48	214.01	220.01	213.84	216.74	217.8	220.97	222.36	216.6	220.55	216.18	219.86	218.09	213.59	216.48	216.88	211.26	213.21	219.28	222.74	217.84	220.57	219.13	216.71	222.81	226.15	221.58	218.6	217.11	222.07	221	218.39	220.44	219.93	221.73	216.95	220.98	218.63	214.47	221.39	217.53
200.12	204.23	196.88	199.68	201.37	195.5	195.1	191.04	198.04	196.63	197.78	196.6	198.39	200	199.16	198.55	196.14	199.13	193.83	201.33	197.54	204.1	198.94	202.99	199.68	201.35	200.18	197.51	200.98	198.41	198.4	202.06	197.28	196.99	197.45	196.31	198.24	204.74	204.14	204.21	200.41	192.62	198.38	196.9	194.21	202.78	201.96	200.21	204.88	192.64
203.47	207.83	204.74	207.81	209.13	202.19	210.13	210.84	214.73	209.56	213.6	205.65	209.48	211.44	211.03	207.01	208.96	202.23	216.72	206.99	208.88	209.32	201.12	205.73	204.52	211.24	209.07	210.93	207.5	200.69	206.11	203.63	207.69	198.58	208	209.61	205.82	205.12	212.26	210.02	208.36	212.22	209.35	212.58	208.58	213.75	207.71	201.61	205.29	205.36
206.92	213.32	210.71	207.48	212.24	212.05	210.49	209.86	208.54	206.51	206.19	203.81	217.6	207.08	207.2	210.82	204.45	212.84	210.99	209.39	211.6	207.74	209.45	213.42	209.92	208.06	205.52	202.86	210.09	207.6	205.6	204.17	207.36	203	203.73	203.48	206.02	204.38	208.7	205.15	205.28	211.35	206.93	204.2	203.94	204.62	211.2	205.7	201.8	212.81
202.89	205.56	205.87	208.73	198.16	203.05	204.3	202.25	208.46	202.45	203.94	202.12	203.34	206.03	207.08	202.96	201.2	198.19	199.18	204.08	199.06	201.98	201.39	204.42	200.6	204.21	200.19	206.82	201.41	202.95	198.44	197.98	199.69	200.17	202.83	199	208.49	205.28	208	204.11	201.52	204.55	201	204.09	199.91	198.79	197.87	199	199.74	213.58
206.7	210.85	215.76	212.46	213.62	206.09	208.88	211.05	204.71	206.54	208.01	212.64	211.42	210.61	205.63	214.32	207.17	209.51	209.07	210.16	209.26	206.98	204.1	213.93	209.44	213.63	207.82	208.54	208.6	206.88	211.31	206.58	207.15	211.89	208.89	206.96	208.25	204.19	210.01	206.24	211.54	208.5	212.55	216.55	202.84	210.91	211.03	202.35	209.74	206.18
203.78	197.46	201.22	204.79	205.41	201.35	202.45	202.48	199.88	199.79	197.88	199.65	196.76	203.39	202.81	204.43	202.2	209.07	196.08	200.27	206.49	205.69	203.08	203.73	202.9	198.06	197.11	203.84	200.5	201.61	202.64	205.76	201.24	206.28	200.53	200.46	197.49	198.72	202.36	202.52	202.7	203.5	206	204.84	210.01	194.78	205.27	204.26	200.77	196.04
211.66	208.8	214.08	218.47	216.95	210.92	212.68	210.82	211.79	211.11	210.68	215.12	209.57	221.13	210.38	209.44	215.81	212.43	210.45	205.67	213.1	219.45	206.27	214.9	214.63	212.3	216.75	218.17	208.23	210.15	214.61	212.08	211.91	213.28	206.94	207.73	215.57	213.57	215.45	216.39	217.7	210.08	208.68	218.6	207.57	219.48	215.19	212.18	217.65	213.07
198.75	192.42	188.72	200.67	195.07	195.57	193.51	196.63	194.01	198.7	192.57	195.02	187.29	191.76	195.11	193.72	198.11	197.5	194.57	194.85	196.49	197.84	195.1	195.82	195.6	191.97	197.57	190.49	193.43	193.27	193.72	197.98	197.57	195.74	198.62	196.51	196.91	198.67	191.53	192.22	196.24	194.58	195.86	189.95	192.51	194.14	194.34	192.61	194.5	196.12
208.34	215.04	208.88	205.65	216.06	210.54	209.96	215.99	211.2	214.65	210.38	215.04	208.76	210.17	208.4	217.58	212.06	207.66	208.83	204.12	215.5	212.21	208.62	215.2	215.46	209.06	210.78	214.08	214.97	216.98	208.91	210.04	212.33	212.16	217.11	211.2	218.38	211.41	211.67	206.45	208.77	212.71	213.7	214.37	210.39	209.2	207.97	207.6	209.86	212.52
205.32	202.16	204.36	199.81	201.1	199.66	203.73	205.85	203.62	196.01	207.12	200.9	202.34	202.75	201.16	200.14	203.78	205.2	203.5	204.48	201.2	208.23	205.7	201.68	200.94	204.1	200.38	199.91	205.23	205.2	204.89	204.42	205.13	199.07	207.36	202.38	201.05	203.19	205.71	204.42	206.85	203.94	195.68	200.1	198.45	208.05	199.81	209.16	203.38	206.98
212.32	209.34	211.66	215.96	202.86	211.83	209.6	209.8	202.91	204.8	213.65	207.43	211.94	209.48	207.1	204.32	210.22	213.38	210.6	213.78	203.24	213.7	212.31	209.13	212.95	207.29	206.42	209	208.68	212.05	208.57	205.5	210.07	213.52	209.52	209.7	210.97	207.7	209.18	211.36	204.21	202.8	208.57	203.91	207.05	210.87	207.88	203.42	207.7	213.23
203.49	209.88	215.99	208.19	209.03	208.01	203.7	205.17	209.37	209.29	208.39	214.4	215.52	217.57	206.5	204	208.84	209.89	205.15	210.54	209.1	210	211.45	203.17	209.09	212.08	215.24	206.43	204.93	207.39	205.38	204.43	203.03	210.61	207.12	205.98	213.35	209.75	204.44	213.43	213.53	208.41	213.57	211.05	207.07	207.38	210.2	208.58	208.12	209.7
206.91	202.78	205.43	204.18	202.9	207.4	206.14	199.99	206.98	198.61	204.2	207.55	200.73	206.86	205.1	207.92	206.32	211.64	213.54	208.82	202.14	207.09	204.11	207.05	203.11	204.88	204.38	203.13	202.92	204.69	207.65	211.69	209.11	205.38	209.68	206.04	202.15	206.51	206.5	205.89	205.24	208.44	202.71	209.76	204.29	204.5	207.58	207.03	204.74	209.43
210.12	207.65	206.85	213.1	214.01	200.29	204.83	209.35	207.63	208.49	212.41	205.28	211.29	206.29	205.3	203.61	204.92	208.95	213.37	211.46	212.2	212.17	208.11	204.07	209.21	211.85	212.92	208.45	205.91	213.4	206.32	210.72	210.21	216.06	213.19	208.4	210.34	203.94	210.99	207.27	209.2	205.15	207.03	206.85	213.77	205.99	205.5	210.23	216.27	213.44
206.65	208.25	203.92	203.44	205.13	202.81	201.9	205.88	198.8	206.33	197.91	202.21	201.31	204.73	205.91	203.09	208.42	208.11	205.15	206.88	205.22	209.72	205.24	205.6	203.27	197.62	197.49	202.09	210.71	200.27	204.09	203.04	201.98	198.37	204.63	208	204.09	200.18	200.8	201.4	210.6	200.83	203.7	208.83	202.73	195.33	202.09	199.92	208.89	205.5
205.78	214.35	207.67	211.54	213.46	213.28	212.88	215.82	203.36	213.37	206.34	207.51	207.79	199.35	215.51	212.49	210	215.04	213.29	210.86	209.36	208.04	209.22	202.34	213.03	216.83	211.96	206.82	211.86	205.34	208.18	208	213.88	205.77	203.55	210.35	210.03	209.28	208.31	208.21	202.29	205.19	208.29	204.89	206.73	204.76	209.49	210.15	206.66	206.81
206.23	208.69	201.78	206.67	203.97	200.96	204.2	204.08	198	201.06	201.6	199.81	203.95	198.92	200.06	205.82	204.17	198.93	202.66	202.84	203.78	210.61	201.25	208.88	203.89	201.48	195.67	199.52	199.06	204.28	206.7	199.82	202.48	207.02	212.47	203.34	204.41	200.84	206.74	208.13	210.35	203.78	201.64	209.37	205.19	202.61	199.56	199.53	206.29	198.54
208.02	210.08	209.32	208.95	211.4	205.37	205.1	211.64	206.55	208.69	213.11	202.49	212.4	217.36	208.52	210.62	210.72	217.83	209.3	213.06	219.47	215.59	215.32	211.32	208.81	216.63	216.42	208.72	213.04	210.93	208.92	209.86	210.26	209.45	212.19	214.7	210.49	211.72	213.55	215.5	206.53	209.07	220.71	212.34	217.84	213.04	217	206.47	209.07	212.15
208.77	207.73	213.42	210.09	212.73	208.96	209.79	217.7	214.56	212.81	213.26	208.69	209.64	212.63	212.98	205.68	210.5	211.81	209.23	208.55	215.79	212.62	208.79	209.65	210.44	214.56	212.4	211.14	212.54	215.14	215.94	211.38	213.96	208.2	210.66	213.29	210.19	211.29	209.29	209.32	217.59	213.07	209.79	211.25	214.75	216.36	213.41	209.1	217.34	205.27
215.4	210.21	217.72	213.26	211.28	212.14	211.73	210.19	215.33	210.24	214.43	213.08	209.33	210.26	204.35	215.05	213.88	214.3	214.66	210.86	206.48	207.76	219.02	210.63	210.22	209.95	214.41	221.92	211.56	211.33	215.08	210.61	206.78	217.02	214.39	215.37	214.88	211.69	207.91	214.01	217.17	204.57	207.6	222.52	214.88	214.45	211.78	213.4	207.28	213.6
214.93	215.85	215.31	211.71	216.98	210.26	212.16	217.49	210.57	209.5	213.51	214.44	216.67	207.74	206.87	215.13	212.56	215.65	218.83	216.54	213.48	209.56	214.43	212.22	219.97	213.99	211.87	209.76	220.34	221.27	210.95	212.99	214.02	210.66	212.62	208.38	214.31	212.55	214.78	218.13	217.34	220.77	216.69	212.15	212.53	209.92	217.98	211.69	215.62	213.56
206.61	207.22	206.55	211.87	205.25	215.21	208.66	207.77	209.31	203.99	206.2	205.75	202.35	204.27	205.91	208.6	206.95	202.81	204.07	205.64	206.22	201.66	200.28	208.46	202.81	204.84	201.28	209.01	205.75	209.17	203.36	199.27	201.26	208.89	203.27	204.42	205.68	215.71	201.27	208.35	208.47	200.3	204.89	205.26	213.62	206.83	206.6	205.72	202.16	200.9
208.83	203.31	201.97	206.51	198.27	207.72	205.82	207.89	212.03	205.54	205.72	210.03	202.67	206.1	207.51	201.12	210.48	204.24	204.9	205.76	205.57	207.83	202.25	205.93	201.95	208.76	204.85	201.95	208.15	203.93	204.92	206.12	203.13	200.73	208.6	208.16	206.58	201.62	209.49	206.33	205.55	202.91	204.51	210.5	200.75	211.78	208.78	199.66	203.49	208.07
207.75	203.67	201.94	202.04	205.59	210.24	205.09	212.45	209.22	209.02	207.61	208.05	213.08	206.47	204.09	203.45	207.74	208.44	209.92	203.52	199.9	210.98	203.99	213.41	206.68	212.38	208.29	208.9	208.57	211.32	213.7	200.52	201.51	207.06	204.41	206.04	210.59	205.17	204.99	204.42	202.91	214.38	204.05	211.65	210.42	204.98	203.77	208.95	214.48	208.36
207.29	207.59	207	198.35	201.57	206.96	204.54	205.92	212.66	200.18	211.43	200.74	205.29	201.32	204.61	203.19	202.98	204.66	199.42	204.93	208.01	205.58	203.64	206.69	207.64	206.68	207.77	208.92	209.8	198.94	199.25	204.55	208.09	204.79	205.16	207.89	194.57	208.8	205.48	204.25	206.72	204.01	210.19	201.47	208.88	203.48	209.58	207.8	201.23	212.93
205.73	201.93	207.94	213.36	207.66	211.39	206.63	204.08	213.62	212.36	208.85	199.57	206.91	204.72	212.78	208.46	202.84	211.68	207.01	209.37	204.13	211.05	208.72	199.45	208.66	214.68	208.67	207.59	209.11	207.09	211.2	209.78	214.36	207.83	204.61	204.26	209.77	208.57	208.86	213.02	205.21	204.27	211.93	213.29	210.78	211.28	204.94	205.56	215.85	210.49
212.71	214.21	211.9	215.76	217.45	220.1	221.63	220.84	218.05	210.58	215.03	212.03	223.97	220.77	210.43	222.09	221.87	210.31	221.17	221.77	216.38	219.38	208.69	215.12	216.82	215.58	216.42	219.5	214.92	220.31	221.12	218.93	216.7	216.74	216.99	215.21	219.82	219.56	216.3	214.31	218.21	223.63	216.54	209.53	218.75	216.27	211.29	216.4	213.48	213.39
205.48	201.58	206.28	204.39	205.11	209.19	203.36	208.2	201.9	200.82	204.53	202.76	205.93	203.48	199.14	204.47	204.51	202.65	201.48	203.09	198.32	202.55	207.18	202.82	205.96	199.79	201.26	201.95	199.01	205.17	199.23	202.48	203.88	196.41	207.87	209.86	201.95	201.75	204.52	202.06	203.79	208.99	202.68	207.9	205.64	204.96	200.92	191.97	206.29	201.33
214.36	209.67	211.13	212.05	210.47	204.23	204.26	214.69	209.09	209.74	207.43	204.86	212.73	211.99	208.09	205.14	212.22	205.9	210.23	211.12	206.32	202.57	209.05	214.21	210.26	209.45	206.96	212.29	208.36	216.32	210.2	206.76	210.78	212.85	210.06	204.91	207.2	207.11	206.6	204.76	213.99	213.96	212.08	211.27	208.05	206.38	205.07	214.18	204.3	210.63
209.11	204.73	198.61	204.75	199.1	201.62	206.01	206.02	204.52	195.63	203.43	201.96	206.69	199.75	206.94	200.88	204.72	202.38	205.45	206.64	199.67	204.56	203.72	200.03	212.46	198.92	201.03	205.75	202.45	202.72	206.23	208.39	201.01	209.81	207.6	205.97	208.59	207.54	206.16	204.82	205.18	200.68	204.36	204.34	206	206.04	203.32	202.54	208.14	209.64
204.67	204.28	202.26	204.87	198.76	200.95	201.04	202.82	201.82	197.23	200	204.24	200.02	203.67	197.8	206.27	207.65	204.23	204.8	201.56	209.87	206.91	204.82	203.51	201.43	207.12	206.84	206.32	197.67	203.82	202.08	202.19	209.49	202.78	203.53	204.58	208.22	206.64	204.93	193.76	201.31	199.75	199.58	206.14	204.4	203.91	201.9	201.16	206.82	199.56
211.94	221.56	211.1	222.58	207.74	210.24	207.86	211	212.64	212.34	205.37	210.88	215.34	211.43	214.64	214.57	211.67	216.29	207.17	214.31	209.74	213.83	213.44	203.7	209.81	211.86	216.61	212.13	205.37	206.67	211.75	206.22	203.57	208.69	204.11	209.25	207.02	208.78	210.53	222.07	213.7	216.21	207.18	208.15	209.37	211.37	216.82	206.73	212.59	220.65
206.53	200.47	200.23	202.51	204.71	198.74	198.2	203.29	202.93	197.65	195.74	189.85	200.22	206.39	201.86	195.07	199.83	205.74	196.51	193.83	197.18	200.95	199.94	204.36	200.93	200.57	202.17	200.71	196.29	203.81	201.34	199.35	197.04	200.15	203.52	203.81	200.79	199.42	202.02	202.88	198.31	198.09	200.58	197.53	201.61	207.54	200.54	200.92	194.77	201.75
220.21	218.26	218.35	215.74	212.69	219.41	220.76	218.58	221.26	214.93	222.02	214.44	219.42	216.23	220.53	222.93	216.91	220.42	219.42	214.09	217.97	213.23	220.61	220.07	219.03	219.92	219.45	222.47	214.82	212.57	217.64	215.52	214.77	214.56	216.34	217.79	224.29	214.38	220.3	217.5	226.32	215.89	219.77	220.23	219.18	217.3	218.07	215.09	221	219.69
210.31	202.49	205.6	208.49	210.41	203.19	208.31	206.49	210.69	207.89	217.13	208.07	208.35	205.9	207.65	206.19	209.19	210.18	201.61	205.51	212.2	208.83	200.75	210.26	210.77	208.44	204.46	208.75	212.28	209.09	208.31	213.7	210.84	206.98	216.51	207.04	209.18	210.36	204.19	201.65	211.8	210.36	208	205.6	214.18	204.92	204.97	208	203.22	203.6
206.68	213.59	208.02	204.27	198.09	203.99	203.74	203.6	205.85	210.73	210.99	210.2	208.73	203.81	209.17	205.09	208.03	206.33	208.05	205.39	200.44	205.12	207.13	203.66	201.17	207.48	211.41	201.99	208.04	202.85	202.68	206.87	209.18	206.72	203.37	207.51	196.79	204.96	205.12	209.35	200.41	202.22	203.35	209.37	204.61	206.88	206.99	211.45	206.12	204.59
199.9	195.72	199.54	197.25	197.76	199.67	201.07	197.94	190.72	199.78	198.72	194.38	192.88	199.43	199.51	199.66	200.38	198.09	200.09	199.8	204.01	197.65	201.1	199.24	196.6	196.61	198.96	198.97	202.35	197.45	198.73	195.57	195.67	195.06	195.86	197.41	199.13	200.15	197.48	193.07	199.7	200.73	200.86	193.15	204.64	188.55	200.49	202.1	205.65	199.65
205.17	203.36	205.53	205.28	204.02	203.35	205.89	198.12	201.35	202.31	199.53	197.21	202.83	201.26	204.74	202.9	208.39	204.04	197.27	201.09	199.53	204.13	205.66	204.73	201.51	205.58	202.16	204.39	204.73	206.46	205.84	203.5	195.78	204.66	202.02	203.28	208.64	202.23	204.85	207.44	204.1	205.62	208.18	196.43	198.46	209.18	208.11	196.43	204.32	206.56
209.33	207.22	201.54	194.48	211.08	198.04	200.6	203.66	208.86	202.31	200.77	202.16	206.22	206.17	199.94	206.58	205.35	207.18	203.34	201.63	197.09	198.72	204.54	204.17	199.99	204.1	206.27	199.61	201.16	202.16	203.2	196.56	203.41	208.08	206.15	204.43	203.2	205.97	200.2	201.48	205.79	200.63	204.16	205.64	205.45	205.22	202.01	197.96	210.21	204.05
202.68	209.43	209.45	208.41	209.56	207.54	215.83	211.51	209.77	210.6	205.14	206.87	211.5	212.62	207.97	207.34	202.3	208.48	211.36	206.43	207.9	200.87	205.72	205.27	208.31	208.2	203.97	209.18	206.4	205.86	217.53	207.17	199.48	204.99	203.41	209.11	205.68	206.56	207.84	207.99	200.71	210.4	201.01	216.45	211.75	204.44	213.03	210.03	201.69	206.71
208.31	205.29	207.82	205.16	206.05	205.58	198.27	207.58	204.09	204.92	203.08	200.95	205.39	201.4	209.44	205.07	207.46	196.42	202.9	208.45	201.67	206.26	199.91	199.69	203.85	198.05	204.86	204.42	201.98	202.69	200.51	206.2	202.79	203.16	209.22	203.78	199.82	205.43	208.27	213.87	201.21	204.35	204.56	205.46	206.59	208.76	206.26	203.91	209.46	206.01
208.72	210.61	206.58	210.65	206.07	206.4	205.67	208.14	211.4	211.25	204.83	211.2	207.35	209.25	202.68	209.04	212.65	207.64	207.03	204.21	211.45	210.81	208.27	207.52	208.1	209.92	211.83	205.77	208.28	212.9	208.8	217.37	202.03	208.42	207.88	197.86	203.83	205.5	210.13	210.65	212.06	208.09	209.05	208.43	208.74	207.51	208.03	207.09	208.89	210.28
209.59	212.59	209.59	204.48	202.64	216.85	212.61	207.5	205.69	212.03	216.04	205.09	206.07	216.27	210.73	203.26	208.54	210.97	211.49	208.54	211.06	206.83	210.93	213.78	209.2	211.73	207.27	208.59	207	212.79	208.75	208.23	206.02	207.93	207.56	207.43	206.03	207.62	202.55	206.44	210.33	208.98	201.09	209.59	211.21	207.23	206.84	205.24	211.7	198.4
201.87	208.66	204.4	208.58	204.83	202.81	209.49	209.62	212.06	209.86	208.49	207.36	204.8	206.92	203.99	207.83	203.31	205.02	204.07	203.16	212.62	208.96	206.66	208.97	200.94	204.12	212.7	202.64	208.45	207.17	204.37	208.12	212.05	209.02	210.11	210.77	206.66	210.19	208.41	210.61	205.37	204.94	208.7	214.22	202.29	215.06	210.61	208.1	207.99	205.34
204.35	206.03	198.86	205.11	206.48	201.54	201.31	204.35	203.4	198.5	198.19	201.57	206.06	200.63	202.03	198.34	207.37	204.47	203.11	204.41	200.46	204.45	202.19	207.65	204.52	205.12	207.36	203.68	203.11	197.26	201.32	205.86	195.99	196.92	202.22	204.05	205.85	198.54	201.41	199.57	199.76	203.51	204.99	194	205.01	205.33	204.3	200.45	202.05	199.97
201.29	202.04	205.02	202.52	203.12	212.27	198.24	198.22	203.68	203.99	197.58	207.32	207.29	204.35	202.82	203.93	204.09	200.55	203.12	201.13	207.5	203.26	205.51	208.11	206.63	200.84	208.23	198.61	196.47	205.48	198.32	206.88	209.74	208.44	205.25	203.21	200.92	206.92	205.71	203.93	202.83	197.79	207.84	207.37	202.27	202.49	205.18	199.92	205.38	199.61
208.14	210.55	213.09	207.2	212.11	213.42	210.08	209.55	213.85	205.47	203.13	212.37	213.13	208.84	205.1	209.16	214.19	209.46	208.46	209.7	211.35	207.28	207.14	211.25	212.95	216.29	215.63	209.87	211.03	213.31	204.22	211.27	217.32	210.63	215.67	210.51	208.25	213.92	210.75	212.71	210.99	214.67	210.27	215.45	215.91	207.41	215.04	210.18	205.44	215.51
205.76	214.03	212.42	206.77	208.04	209.52	217.34	202.63	214.42	213.17	214.81	213.48	210	213.32	214.3	212.87	211.54	207.73	211.83	212.69	212.06	198.54	214.86	203.31	209.81	211.89	212.57	213.33	214.69	205.63	214.88	213.43	216.04	210.84	208.61	215.21	211.54	213.26	211.1	211.67	212.81	208.13	212.99	212.56	217.28	211.95	211.88	208.58	210.69	211.01
209.26	200.5	200.49	202.71	200.23	210.01	207.24	204.43	199.15	201.58	204.86	201.27	200.88	208.18	204.01	206.21	201.1	205.22	210.65	196.44	201.58	203.56	200.46	203.93	201.98	201.94	196.5	202.65	196.9	209.26	206.03	207.31	202.92	199.39	204.18	203.61	199.11	205.43	203.81	199.35	204.96	206.23	209.01	209.37	196.01	207.39	200.67	209.52	208.2	202.8
199.97	202.7	204.95	202.13	204.69	198.36	205.95	199.97	203.18	202.15	203.53	209.16	201.68	199.52	203.01	201.13	198.87	203.01	197.59	206.2	202.75	202.97	202.2	202.22	203.51	205	198.17	213.24	201.11	208.14	199.68	195.15	209.28	211.06	201.62	209.4	205.04	202.55	206.39	202.2	203.89	197.96	202.17	204.02	204.07	211.66	204.63	199.46	198.76	207.75
204.4	199.42	204.37	196.33	200.67	198.36	196.16	201.13	198.09	197.08	200.3	195.04	196.94	200.37	199.76	210.36	198.82	201.04	200.61	194.33	206.05	204.05	201.25	202.48	204.85	203.38	196.82	191.76	204.22	204.24	204.94	201.19	201.69	201.61	203.98	204.12	201.62	202.89	203.8	197.03	196.54	198.92	196.96	198.75	199.91	207.3	206.96	204.11	202.85	204.04
207.11	201.94	210.12	203.44	198.41	207.87	202.19	209.45	203.2	204.14	208.88	204.99	203.05	202.37	205.56	209.07	202.47	203.28	200.71	196.73	208.07	206.27	202.16	195.1	201.7	201.16	202.73	200.15	202.9	205.78	205.71	205.31	210.75	209.51	208.28	204.23	203.81	204.03	201.19	204.55	203.04	203.09	204.55	209.35	206.05	203.02	199.87	204.55	211.74	199.52
209.49	213.91	206.96	210.67	201.4	213.11	210.18	209.68	203.76	201.95	206.7	211.64	208.46	204.8	209.64	212.96	207.32	207.32	208.59	204.87	216.27	203.63	205.5	212.5	204.43	209.04	209.85	217.27	211.29	212.56	212.66	210.45	210.89	207.69	212.59	207.07	211.83	205.38	211.17	212.29	202.06	210.58	212.29	213.31	209.36	205.19	207.41	207.31	204.77	207.14
209.64	211.07	209.47	212.45	209.36	210.03	210.65	205.29	209.16	208.91	203.2	211.25	216.64	207.78	204.32	211.42	210.25	209.38	208.72	202.81	205.06	204.73	215.59	205.5	207.78	206.67	212.44	203.41	206.4	215.23	210.57	206.62	208.63	208	208.48	213.3	202.25	215.18	206.59	209.47	209.35	208.01	207.11	203.79	210.01	205.95	209.97	210.08	216.88	209.49
202.69	205.97	207.73	203.55	202.44	209.68	203.46	208.39	205.79	202.23	208.56	202.21	210.99	202.03	202.61	207.9	206.03	205.11	205.42	206.22	206.34	208.12	208.32	203.37	199.98	204.63	205.42	205.81	201.5	207.26	199.25	200.78	203.91	207.07	209.63	201.63	205.76	201.58	202.89	203.4	202.68	201.12	206.12	202.9	205.35	203.59	204.77	201.77	209.09	202.18
201.15	206.68	199.28	208.89	200	203.95	201.57	213.83	207.28	207.57	196.22	208.66	214.91	208.74	205.51	208.42	203.34	210.96	201.77	208.21	207.89	204.39	208.75	208.49	205.04	211.06	208.23	210.78	208.55	208.88	205.6	198.82	207.31	206.08	210.34	204.69	207.04	206.16	209.17	205.86	200.02	204.03	207.5	206.89	203.48	208.08	201.96	201.94	202.74	207.64
213.41	216.53	213.44	216.93	213.78	211.14	211.45	209.91	213.1	215.52	219.17	212.31	213.26	214.94	213.11	216.06	214.23	211.74	213.77	216.21	208.77	215.82	212.64	216.3	210.33	207.79	217.39	206.24	214.11	212.05	213.33	214.38	219.99	210.91	214.64	212.04	210.73	219.33	217.28	212.54	212.73	213.13	212.12	209.44	207.32	211.18	215.82	214.19	208.72	214.15
209.57	211.94	215.08	207.38	220.23	213.43	208.67	209.79	212.21	212.96	210.28	218.28	217.45	216.73	214.27	221.13	208.08	212.57	211.33	207.21	212.07	214.92	210.14	214.07	209.72	215.45	219.01	215.35	211.15	219.88	215.15	210.27	212.06	218.3	214.93	211.76	212.93	211.62	219.18	208.51	214.36	216.78	212.15	215.84	206.71	212.11	213.1	209.05	207.59	218.7
204.11	199.81	205.57	203.67	203.83	201.3	198.11	206.04	202.71	205.42	201.5	206.67	201.35	205.21	196.05	202.04	200.88	211.61	205.23	205.91	203.1	198.03	207.76	209.15	200.56	203.49	198.65	208.56	199.32	204.91	204.35	205.36	209.6	199.16	197.53	202.72	202.75	204.32	209.64	205.81	205.16	200.86	198.72	207.86	206.07	206.67	207.23	205.97	202.2	198.82
206.82	209.81	212.25	208.38	208.72	207.77	211.59	209.93	202.25	212.73	208.32	210.71	205.41	208.46	208.11	204.53	210.44	206.61	209.12	209.8	208.05	211.16	204	212.75	209.69	207.59	206.03	207.59	206.87	209.18	209.51	205.95	210.18	206.21	214.93	211.09	213.32	210.77	210.44	204.15	212.64	210.41	213.58	207.32	207.92	205.54	198.8	211.83	214.67	207.08
206.63	207.89	210.26	211.39	210.86	216.93	216.91	211.55	214.2	211.02	212.05	208.49	209.5	210.56	212.12	215.94	210.2	202.1	211.05	207.34	213.54	213.09	212.61	213.85	211.76	211.16	213.37	204.49	213.22	211.96	215.24	209.84	212.45	213.84	211.87	216.06	207.64	213.42	217.45	211.84	218.52	208.75	212.9	211.77	214.81	218.18	209.21	214.07	215.66	216.34
215.3	212.8	217.55	212.91	220.16	217.62	225.18	213.27	222.76	218.28	225.52	213.12	221.12	216.06	217.4	217.2	219.2	214.84	218.11	214.68	217.65	220.12	225.32	212.11	216.38	222.53	219.35	213.13	216.25	211.73	221.79	224.86	217.62	215.93	213.47	209.92	224.53	212.35	219.48	214.44	221.39	211.41	220.11	212.47	214.62	217.87	214.81	210.35	214.49	223.5
202.33	203.84	203.63	208.23	206.68	204.55	206.97	207.54	205.14	203.67	205.91	203.1	207.13	205.73	211.05	199.79	210.96	207.3	204.13	197.24	202.64	200.93	207.1	205.21	200.88	201.8	203.37	208.22	201.2	204.79	197.55	201.39	197.96	202.35	201.51	211.74	196.11	208.43	204.46	200.03	200.46	202.18	200.7	208.43	207.77	200.78	200.63	205.19	203.18	202.07
202.69	204.05	206.07	203.02	202.9	206.97	203.94	205.14	203.25	199.25	207.47	199.55	205.95	201.6	197.45	201.08	206.15	202.74	201.44	202.17	204.38	210.25	202.7	199.74	211.02	207.13	206.65	201.94	208.03	214.3	203.19	208.32	199.09	204.6	209.95	202.21	203.3	200.04	205.13	200.21	207.85	209.84	199.44	206.58	209.96	205.66	201.36	202.83	196.29	202.51
211.84	213.14	208.94	202.92	210.67	208.44	210.93	206.08	205.29	210.08	205.54	209.42	204.87	211.93	202.99	209.35	209.32	204.7	206.5	200	207.39	212.82	210.43	204	206.97	205.47	204.87	209.9	207.97	211.41	205.14	211.02	210.29	213.23	209.8	204.74	217.72	209.82	207.83	208.66	205.19	209.64	207.32	204.39	204.81	211.42	208.93	204.12	204.16	203.39
198.33	201.86	202.11	192.61	201.99	203.16	207.88	209.38	203.5	199.46	200.67	203.44	204.45	203.23	194.49	204.86	199.99	197.12	206.7	194.53	200.87	201.08	200.72	202.2	204.4	199.53	201.06	202.94	198.52	198.55	207.33	201.74	196.5	201.92	204.34	198.53	192.89	200.46	200.64	196.24	202.02	203.52	203.74	200.63	201.14	200.56	200.37	204.85	200.85	204.33
202.01	196.21	202.18	202.93	199.87	201	201.99	199.87	205.28	198.68	194.36	194.75	203.34	202.62	198.1	204.17	200.63	202.47	198.96	199.96	193.17	196.53	200.11	200.11	200.42	198.34	201.68	203.75	202.78	209.96	201.52	195.75	200.67	197.96	202.35	201.95	203.31	196.08	192.5	206.81	199.79	202.47	207.62	197.26	197.19	201.74	194.12	196.53	195.38	202.39
193.3	196.89	193.83	190.1	194.88	198.45	189.97	194.66	192.95	191.61	195.98	197.72	194.75	190.78	201.46	194.52	195.44	196.07	195.48	197.43	194.16	194.84	186.5	193.11	197.72	194.63	191.9	192.62	188.9	194.25	196.66	192.67	195.99	195.09	198.61	190.22	195.59	192.7	195.14	204.59	200	196.9	192.74	189.88	199.77	193.95	194.62	196.56	197.1	197.79
201.71	200.46	205.9	210.29	206.72	199.56	202.16	210.74	202.73	204.25	202.36	201.38	199.06	200.46	202.19	202.19	203.91	204.79	198.12	206.34	201.67	198.67	201.59	203.42	203.5	205.95	206.02	197.72	208.42	201.46	207.25	205	206.79	203.55	207.65	202.89	201.37	204.85	202.65	206.69	203.05	208.7	198.69	199.98	205.93	201.8	203.16	200.36	198.96	206.25
208.19	205.12	205.09	207.87	205.98	209.32	205.35	206.03	202.42	204.13	206.85	204.07	204.03	209.8	198.56	202.46	209.8	208.7	213.86	204.26	206.74	213.07	211.53	208.42	210.08	206.69	208.5	210.07	213.31	212.16	206.21	206.89	202.64	205.88	210.9	207.86	213.63	203.89	207.2	205.11	209.71	207.67	202.47	211.22	203.14	208.27	207.39	206.2	204.05	208.45
210.28	212.91	202.84	198.88	207.63	207.46	201.48	202.1	202.12	196.33	206.09	210.54	203.28	201.79	207.35	209.46	205.2	206.55	202.97	203.46	206.05	203.09	202.07	202.4	198.2	206.86	209.34	204.48	202.03	203.56	203.39	203.06	202.02	199.56	205.19	205	197.63	194.32	204.72	204.91	204.51	196.99	203.89	201.18	199.81	206.66	206.17	200.21	203.03	202.28
204.1	207.52	207.28	202.78	205.18	203.76	205.82	205.32	206.55	200.54	209.75	201.59	201.73	203.48	206.52	205.33	203.54	200.58	208.43	200.07	201.56	205.83	205.1	204.56	208.3	203.63	204.66	201.47	199.48	204.98	208.36	202.19	199.64	200.81	205.8	205.33	208.26	203.45	207.28	197.34	201.98	207.79	199.61	196.15	197.32	200.55	204.81	204.28	206.96	203.89
207.78	206.37	202.23	204.4	202.95	205.23	211.25	214.38	213.25	206.39	204.93	208.95	207.01	205.66	206.03	207.97	201.47	212.45	205.1	204.67	208.46	207.23	207.5	207.78	207.8	212.81	203.89	213.56	206.54	211.37	207.64	205.39	203.64	207.08	203.83	198.9	210.99	209.88	207.44	207.2	202.29	203.82	206.35	210.36	209.6	209.68	208.1	206.5	204.54	209.14
205.91	201.11	201.25	203.09	201.62	198.15	204.1	198.04	202.71	191.04	208.03	197.65	202.94	208.06	196.11	203.87	200.09	194.62	201.57	199.06	194.72	202.89	201.86	202.53	200.48	202.27	198.68	199.04	201.56	194.63	200.42	199.28	198.42	210.63	202.93	202.27	198.91	205.11	198.6	200.54	202.36	203.17	199.23	200.93	201.3	198.97	206.88	206.51	208.14	200.73
206.62	197.28	206.09	201.45	195.7	202.56	208.27	201.92	199.19	205	200.81	195.3	202.64	201.33	202.85	203.4	201.31	203.43	208.13	201.87	203.8	210.29	206.05	210.42	205.07	211.07	199.77	203.8	206.06	205.61	204.89	205.19	209.75	205.18	205.96	209.21	198.7	204.13	208.44	203.34	201.43	205.08	208.91	203.32	206.91	202.11	207.51	202.07	202.18	211.94
210.54	212.07	212.94	210.57	216.01	211.71	210.88	205.52	214.01	212.06	204.99	209.96	214.1	215.61	220.85	214.55	208.79	216.39	214.95	221.1	215.36	213.22	214.65	213.63	213.89	209.95	203.69	213.84	208.72	211.49	213.48	208.99	212.59	212.54	209.57	205.31	210.27	211.34	211.42	207.13	209	214.02	214.91	211.43	216.37	220.07	211.81	213.32	203.88	211.31
207.1	207.24	202.77	199.7	206.2	207.82	201.39	203.21	210.49	198.98	203.82	199.81	204.64	203.8	197.03	201.11	205.25	201.94	198.01	206.72	202.74	204.07	201.79	203.36	203.6	201.4	204.72	204.44	201.88	208.32	200.65	203.55	206.26	209.13	207	200.77	201.78	205.72	208.02	199.62	204.52	203.1	217.13	203.82	207.93	203.4	202.46	202.26	207.73	209.75
225.42	216.55	215.73	218.6	212.81	222.08	217.93	213.56	216.17	216.71	218.09	217.23	223.91	211.76	212.83	216.76	211.16	221.75	221.36	214.92	219.15	213.45	217.65	225.02	210.44	209.44	221.86	219	218.56	215.74	212.08	220.88	224.32	220.17	216.99	219.2	213.99	213.12	214.6	213.82	217.13	212.91	207.16	223.09	216.19	211.77	217.88	211.09	214	221.71
208.27	208.41	204.94	203.5	206.35	209.62	205.2	208.54	214.67	203.45	206.77	213.33	207.55	207.52	207.29	212.71	210.54	211.63	208.84	212.12	204.69	210.51	207.08	212.35	203.57	207.56	204.83	209.25	204.06	200.73	208.37	207.16	212.03	203.92	212.31	212.14	205.5	206.24	207.1	212.27	205.77	206.61	206.04	202.09	206.65	197.56	208.7	212.58	215.27	211.29
206.71	212.25	219.42	215.63	210.85	212.84	215.99	212.42	217.45	215.33	209.73	211.73	208.47	205.95	216.48	206.84	214.75	211.91	210.57	207.53	208.54	215.04	213.04	217.72	211.6	214.97	208.42	213.9	209.37	215.98	211.65	213.64	217.32	209.43	217.74	211.37	210.61	210.9	212.59	213.25	215.78	213.36	213.32	211.13	209.16	211.95	211.78	208.07	215.04	212.73
210.33	209.21	208.03	206.99	201.82	210.06	213.99	207.12	203.7	214.77	207.43	206.61	204.31	201.66	206.55	213.3	209.11	205.97	200.55	209.04	207.46	210.81	205.78	209.5	200.58	203.41	206.9	204.74	207.2	203.58	210.48	216.81	202.96	209.81	212.02	211.39	205.29	209.18	207.73	210.7	216.18	209.95	209.67	211.68	204.29	200.95	209.21	208.48	208.2	208.25
201.72	203.71	201.06	204.67	204.43	206.51	203.92	199.97	200.73	203.79	206.62	200.95	196.52	205.07	203.83	202.67	203.9	207.15	205.92	200.56	200	201.25	205.5	205.13	207.35	204.63	203.43	205.79	202.09	202	207.04	204.23	199.88	208.34	204.44	199.79	203.23	203.55	204.73	205.42	203.24	201.13	198.66	196.96	199.94	208.16	198.45	202.67	202.48	203.24
203	203.29	204.62	208.21	201.71	207.62	207.87	202.17	207.54	204.28	199.81	204.09	206.85	208.63	201.29	201.3	201.06	206.59	206.63	202.77	201.94	203.62	204.83	205.09	202.78	206.58	200.01	204.92	198.89	199.7	202.25	205.9	197.54	205.22	206.48	204.86	201.73	204.81	206.93	197.27	206.55	197.75	205.03	198.84	202.69	207.25	209.14	204.25	202.1	204.54
191.46	192.58	195.99	188.83	200.36	195.45	190.89	188.42	193.85	197.15	190.37	193.7	194.36	190.75	194.94	200.21	203.94	198.19	193.9	201.33	193.24	200.38	199	186.95	194.89	190.62	196.16	190.3	201.97	197.44	200.71	190.57	196.53	194.15	200.57	197.89	188.73	194.1	197.97	189.82	192.3	199.27	195.14	195.69	191.5	194.57	197.39	194	191.12	196.95
202.82	211.38	208.18	210.7	201.57	207.77	206.17	196.04	203.69	203.67	211.73	209.6	209.57	202.08	203.41	203.43	206.86	206.25	211.3	205.51	209.69	207.84	211.92	205.07	207.7	206.25	207.06	205.02	210.23	205.49	210.16	204.09	207.38	206.69	209.59	203.26	201.67	202.21	207.09	209.58	201.25	200.83	210.35	212.73	201.32	213.61	211.37	208.29	202.88	209
204.92	210.97	201.66	203.2	201.74	208.78	206.38	202.85	207.16	200.59	201.1	203.26	201.03	203.8	199.67	212.62	203.84	201.05	198.47	200.26	202.04	205.57	204.09	210	198.65	205.93	199.59	206.85	201.91	204.92	199.59	204.48	204.07	199.67	198.45	203.82	205.19	201.04	198.51	199.24	204.86	204.19	205.15	202.86	201.04	202.82	199.92	206.9	200.49	195.54
201.77	195.91	199.8	191.92	196.6	198.07	203.61	200.42	196.47	192.83	198.01	199.64	198.06	198.8	201.2	202.53	198.13	195.88	200.33	197.7	195.33	190.63	197.01	203.11	199.35	197.66	198.98	197.81	198.01	198.72	195.83	192.45	192.94	205.64	198.28	192.24	197.27	196.8	192.54	200.7	194.65	201.86	196.15	193.85	197.89	201.02	205.61	194.78	199.1	198.72
210.49	213.38	211.41	212.86	211.64	212	214.25	205.05	213.97	212.97	211.22	215.88	214.49	217.26	215.01	214.88	214.62	208.72	214.84	206.96	213.76	208.68	211.73	221.62	217.37	206.08	216.54	217.18	216.22	210.35	210.66	216.71	218.56	211.59	206.39	212.1	214.52	208.82	211.5	214.28	206.64	212.5	223.67	213.11	214.77	212.64	208.23	208.59	213.94	213.24
191.27	191.77	200.32	195.64	190.31	196.01	198.71	193.52	195.31	194.99	192.21	194.81	192.2	190.04	191.63	198.86	197.49	195	194.78	197.61	188.71	191.92	201.24	191.79	196.04	194.11	196.11	200.91	194.44	195.31	188.13	199.05	192.07	190.71	196.86	186.7	190.08	192.45	194.01	191.11	199.27	193.15	191.03	195.45	199.54	190.86	195.98	201.51	196.59	193.34
208.19	208.57	205.35	205.89	209.38	216.47	208.7	212.08	203.77	210.93	207.51	211.03	202.97	206.9	208.77	211.79	205.1	206.98	204.31	207.63	210.62	203.42	210.49	212.34	209.89	214.63	210.48	207.39	208.25	213.34	204.53	207.42	209.68	207.94	208.21	215.2	211.21	214.67	207.32	204.91	207.99	209.67	214.49	201.29	206.7	206.25	211.86	210.73	210.13	207.47
200.32	208.13	203.66	202.04	203.28	205.62	206.2	200.95	205.68	207.64	205.82	204.64	199.27	209.3	199.5	206.49	196.88	202.25	198.22	205.92	203.52	206.62	204.41	206.9	203.56	204.88	203	202.4	200.74	199.75	199.87	204.13	198.02	205.82	199.15	203.56	204.16	203.65	202.02	212.84	210.43	209.72	208.44	212.64	205.61	211.64	207.11	205.95	200.96	206.89
207.85	208.85	212.44	207.93	215.32	215.68	205.18	210.93	205.22	212.65	211.55	213.56	212.12	213.78	200.22	211.86	208.63	210.78	205.77	207.62	201.83	206.68	205.49	206.07	203.32	208.67	207.94	203.78	210.97	214.55	213.25	205	210.92	215.19	209.94	208.99	211.04	205.98	210.63	204.88	214.11	207.46	207.79	206	206.9	211.14	209.27	204.2	208.07	206.58
202.47	206.23	197.72	205.27	204.3	204.66	214.49	206.28	205.39	202.24	204.89	208.23	205.87	212.43	204.65	204.66	204.11	207.86	202.28	206.52	209.92	197.9	202.19	203.81	202.89	209.6	207.71	209.06	203.91	203.07	208.12	211.46	204.03	201.93	202.83	201.73	208.45	210.83	210.62	208.53	210.25	206.83	210.63	201.36	202.69	208.5	200.72	205.3	203.31	205.78
210.9	211.87	209.98	212.78	208	212.71	212.62	204.12	214.13	213.72	204.16	207.49	212.28	212.77	211.67	208.18	208.38	212.56	209.1	211.31	215.25	209.74	213.59	208.96	209.46	216.26	215.3	212.76	207.38	212.55	217.04	204.48	213.85	211.47	211.37	208.76	216.57	207.13	217.05	212.15	214.74	210.52	213.59	210.32	207.49	213.01	208.58	207.51	216.72	206.58
213.56	216.56	213.94	215.35	204	213.14	215.88	205.43	210.01	211.28	217.25	209.54	209.26	211.96	214.43	215.51	209.81	211.17	213.51	206.66	210.17	210.79	216.69	211.42	213.24	215.34	211.13	208.55	200.85	210.1	212.81	213.72	212.84	215.36	209.52	208.04	209.09	222.28	215.46	210.66	214.37	208.05	213.09	211.39	211.81	214.79	215.77	212.5	218.15	210.14
210.87	213.14	210.47	215.31	215.34	211.76	206.6	213.63	216.66	213.01	216.88	211.76	208.52	209.08	213.72	212.65	216.06	207.14	204.59	206.14	209.49	209.06	207.51	212.59	207.23	220.78	211.51	212.45	218.26	211.12	215.65	214.53	214.45	211.17	210.86	216.64	201.71	215.57	205.5	213.79	206.27	213.76	208.19	214.51	207.7	211.28	214.28	211.76	216.36	212.66
207.24	204.12	204.56	206.99	207.46	207.33	198.88	206.71	209.29	211.35	197.73	207.97	201.6	202.92	208.13	202.81	204.57	205.5	202.1	209.63	203.79	195.89	199.71	199.91	206.1	201.63	200.27	200.33	205.2	201.3	205.06	209.51	198.33	202.6	206.06	205.79	201.66	206.44	205.11	204.76	200.32	203.45	204.9	195.06	205.65	200.2	195.78	202.72	200.93	203.96
213.6	214.51	212.85	212.63	212.26	210.06	213.49	207.84	213.91	212.23	207.97	210.56	209.32	216.86	213.25	215.37	210.18	211.18	215.48	209.95	210.12	211.56	213.05	214.02	209.38	212.03	213.6	210	216.55	214.46	212.32	204.79	216.33	209.73	203.81	213.34	212.93	212.94	208.21	206.98	212.4	210.15	214.42	213.08	209.06	209.66	211.39	218.9	214.77	207
204.59	200.56	210.51	204.68	201.41	206.3	209.9	198.65	208.12	206.54	206.93	208.01	202.78	198.53	206.4	206.38	208.83	205.18	203.89	205.79	206.07	201.6	200.45	205.28	199.36	199.64	196.93	204.54	211.78	197.19	208.12	204.14	209.61	206.91	207.7	198.8	203.67	199.12	207.25	207.26	203	198.17	206.35	201.44	203.81	199.46	203.2	205.12	202.93	196.16
207.13	206.46	206.66	209.72	209.34	209.22	205.52	213.17	209.21	208.31	209.78	210.31	209.29	210.89	209.19	216.08	208.62	209.05	207.74	215.15	203.47	208.6	212.89	204.81	209.64	212.76	206.75	203.57	206.11	207.33	210.36	209.86	212.25	214.61	205.2	207.47	212.9	200.08	207.56	206.45	201.18	211.87	206.61	201.05	212.18	210.83	209.3	211.24	216.78	208.11
199.75	200.31	204.11	211.61	207.4	204.02	206.85	208.57	205.44	202.42	205.64	204.67	200.6	209.9	201.2	208.05	199.08	209.62	201.13	200.69	201.91	198.72	204.48	205.44	204.55	199.76	206.29	196.64	205.17	203.09	206.22	207.05	207.41	206.8	203.55	200.41	206.55	205.97	199.3	205.39	202.05	199.54	201.37	205.42	204.92	199.4	204.88	196.18	191.47	205.48
215.67	211.55	207.29	211.74	208.98	213.22	205.91	212.79	215.02	217.12	214.92	210.5	209.5	217.22	210	211.72	213.57	217.75	213.55	207.42	213.54	213.63	212.04	217.51	213.41	206.42	208.26	207.45	209.5	215.9	215.14	212.42	206.62	209.3	213.3	215.24	216.73	210.16	214.43	211.65	212.06	217.21	215.47	222.49	210.85	213.98	210.67	213.86	212.67	212.77
195.81	201.07	197.04	200.2	195.97	197.11	199.54	194.22	200.27	192.79	204.44	199.37	202.87	196.06	207.75	197.17	203.41	193.71	205	195.37	203.61	199.27	197.88	202.08	200.1	203.28	195.07	200.32	200.64	201.23	196.95	201.14	204.68	195.3	196.1	196.93	201.07	200.09	196.77	204.73	205.94	199.61	198.85	203.26	195.43	196.55	194.18	200.46	197.5	202.14
213.88	210.07	218.57	214.7	215.75	215.53	211.91	213.65	213.19	218.92	215.83	215.3	214.54	215.6	216.31	209.54	220.11	216.64	212.27	213.42	211.17	213.57	211.72	212.66	217.53	220.97	212.64	215.55	212.44	212.29	212.35	214.56	214.51	217.11	212.72	214.35	216.11	205.33	216.1	220.02	215.71	211.56	214.71	215.62	210.28	219.67	216.37	210.41	218.8	205.2
204.15	205.76	203.64	201.83	211.15	199.18	200.41	201.57	199.39	202.62	206.55	200.75	201.48	202.3	201.42	208.31	196.03	209	202.84	200.68	197.18	202.4	206.95	203.66	205.21	197.63	205.14	203.04	202.11	208.41	197.42	201.71	198.81	205.45	203.91	207.85	198.27	197.05	198.36	206.17	202.84	202.89	199.41	201.43	202.37	199.83	203.97	204.2	203.63	206.87
207.19	199.56	202.63	204.79	207.85	200.72	201.64	209.59	208.24	205.28	204.95	201.69	205.77	204.48	201.4	203.31	193.99	199.03	201.97	209.29	200.35	209.09	200.23	204.67	209.04	202.06	204.44	190.98	199.03	200.91	203.34	205.82	206.83	199.7	202.85	200.5	200.91	206.87	200.2	207.17	200.71	204.04	197.59	201.18	200.99	201.11	202.91	200.26	203.12	202.14
213.73	215.87	221.66	214.11	220.87	218.58	210.44	214.86	212.86	214.27	216.12	216.33	219.56	217.89	220.42	221.28	215.96	217.1	219.71	213.3	225.41	217.77	212.1	224.91	208.33	220.61	216.1	216.77	217.28	216.7	219.7	220.84	218.06	214.54	220.18	221.85	221.58	220.78	225.16	211.53	218.25	215.91	221.54	223.15	212.25	218.28	211.3	215.2	217.98	208.03
198.58	198.87	202.14	200.79	204.52	200.69	196.5	200.84	205.24	201	201.63	201.47	199.82	204.79	204.8	195.25	205.94	207.05	199.2	205.96	201.88	210.05	205.39	198.63	207.94	194.19	199.63	204.79	203.4	200.36	203.56	201.51	207.71	197.33	203.86	198.79	206.02	202	202.62	200.07	207.83	205.43	202.58	203.34	199.77	192.77	204.62	204.61	207.96	195.49
208.1	210.02	210.98	212.72	205.6	209.11	215.78	212.94	210.83	209.09	209.19	205.77	207.61	208.66	218.6	206.85	217.17	210.05	212.38	204.67	204.85	206.45	211.59	206.66	210.91	205.62	210.88	212.25	208.6	211.89	204.48	216.14	210.69	205.11	203.72	204.09	208.64	212.09	215.74	211.13	203.64	207.93	210.6	211.61	218.59	211.93	209.69	212.94	205.81	206.89
218.74	217.8	210.38	213.55	211.47	215.88	215.02	211.53	218.15	211.65	214.48	215.89	206.85	216.52	212	214.89	213.95	210.66	209.88	215.46	217.88	212.31	213.34	220.85	214.19	206.84	215.91	212.27	212.6	214.86	210.24	208.88	210.3	212.21	214.64	209.81	214.96	214.34	216.11	218.79	220.1	205.9	218.06	210.03	210.97	211.25	208.16	210.63	208.82	210.18
208.31	202.98	211.75	209.66	211.41	204.19	203.81	211.98	209.96	208.09	200.97	204.15	204.55	206.62	206.75	203.22	206.55	202.84	208.73	208.86	207.4	203.84	209.99	201.02	205.69	200.87	206.6	208.65	207.37	210.82	209.12	197.39	204.22	206	202.45	209.06	195.93	203.43	207.78	205.09	206.31	209.31	208.28	205.74	204.93	207.22	202.16	210.03	210.98	206.11
213.24	209.29	214.76	212.89	205.7	213.36	206.81	205.91	206.12	209.32	216.93	212.1	206.47	215.44	210.8	208.71	214.24	206.56	211.76	214.99	215.41	207.58	214.93	206.32	212.51	215.97	212.67	209.86	204.55	214.02	206.96	214.69	214.18	214.65	216.19	213.11	218.95	216.53	207.92	216.58	208.79	218.18	213.86	205.42	205.65	205.11	216.21	213.2	216.02	205.85
199.7	199.59	192.39	203.59	200.63	207.27	201.08	200.55	200.43	203.88	202.03	200.47	204.11	203.93	206.3	203.53	202.52	200.7	204.45	198.37	196.03	199.56	196.64	197.61	204.89	197.22	199.8	201.13	203.36	200.16	204.48	197.03	200.06	201.44	195.44	196.85	203.55	203.07	196.48	205.82	200.75	206.49	199.37	199.05	194.19	195.35	204.94	206	205.32	197.96
208.04	197.34	213.79	209.29	205.57	203.55	203.17	210.66	207.64	213.84	214.56	211.24	208	202.29	210.82	208.88	203.88	208.94	210.96	210.07	209.24	209.56	210.09	211.47	213.07	206.88	216.04	212.91	199.61	213.76	206.26	206.81	215.86	212.02	211.55	208.69	210.22	204.29	213.95	200.79	207.08	211.52	206.38	211.58	209.15	209.91	208.44	207.3	207.66	211.88
208.25	207.07	213.75	205.3	203.3	206.04	209.59	209.49	206.39	208.21	206.68	212.32	206.53	214.93	212.96	216.71	213.21	208.74	207.6	206.25	213.91	211.88	207.28	213.46	209.36	208.55	211.23	206.02	209.54	210.08	212.44	212.06	212.19	208.67	206.22	211.14	204.53	207.4	206.08	204.08	205.34	204.31	212.05	208.54	217.27	206.24	206.77	210.2	202.82	207.75
220.46	217.87	225.37	213.53	214.84	219.15	219.3	220.33	217.35	219.02	221.24	222.1	217.62	215.85	219.87	219.92	220.75	219.08	219.97	225.37	223.51	217.16	212.5	220.93	216.44	213.5	216.99	220.67	217.78	218.37	221.46	219.4	218.39	214.69	220.25	216.34	219.08	219.6	216.21	224.28	226.69	224.27	215.92	211.26	222.56	222.28	220.94	219.5	221.36	211.01
196.77	190.26	191.17	193.6	187.82	192.45	201.73	193.66	192.38	197.07	189.56	192.5	193.23	196.2	197.91	197.57	199.24	197.68	200.42	193.7	194.33	197.75	197.68	191.46	189.5	194.2	198.49	199.15	195.07	199.12	194.39	198.4	200.51	192.75	196.74	190.64	194.9	196.44	197.54	193.78	192.4	192.03	194.42	196.51	194.85	197	195.04	194.05	195.81	196.47
222.98	218.23	217.92	210.86	212.83	216	217.36	217.12	225.76	225.16	220.09	217.43	213.6	215.9	219.55	219.02	217.59	221.07	216.65	218.55	214.4	214.46	225.16	219.22	218.54	216.73	227.11	221.73	220.26	225.85	216.54	226.04	211.06	220.93	216.96	221.24	225.3	216	215.17	220.4	216.51	212.11	220.33	215.32	219.72	212.32	215.76	220.72	213.15	216.63
202.13	203.53	195.4	199.52	197.78	199.3	200.81	199.26	196.89	201.36	200.47	200.65	199.63	196.88	195.35	193.98	200.23	199.49	203.4	195.6	207.02	198.02	199.54	190	201.82	195.71	196.78	198.12	198.2	199.06	197.92	201.57	203.55	202.15	201.41	195.42	204.9	205.08	196.29	201.57	197.84	204.75	199.57	203.75	201.13	198.44	205.5	204.36	206.13	201.49
210.91	217.64	208.15	212.03	208.5	203.86	215.67	212.44	211.71	214.49	209.93	215.3	205	206.61	212.73	211.81	211.93	215.7	213.29	220.3	213.4	215.5	205.11	216.51	214.32	215.06	213.57	215.64	208.66	207.16	216.25	213.92	210.78	217.36	212.46	213.68	212.45	223.03	210.74	215.18	206.78	215.85	210.24	207.08	212.92	211.2	208.53	209.96	210.28	213.83
204.44	204.01	202.35	203.74	202.95	203.96	203.35	208.75	199.27	206.27	200.83	204.67	204.31	203.21	201.7	194.93	206.85	201.56	195.96	203.76	206.97	205.8	200.53	203.41	205.03	196.56	201.03	210.87	205.3	206.8	206.86	201.69	198.15	202.25	203.41	212.52	202.04	200.54	200.8	204.87	203.4	209.89	201.94	198.68	206.09	205.08	206.67	213.22	210.05	198.95
213.32	205.04	203.62	210.14	209.86	211.36	210.97	214.44	206.5	204.84	209.49	207.1	212.31	212.78	208.63	215.6	205.18	204.44	208.55	207.43	208.69	204.9	204.43	204.15	203.84	212.77	208.36	214.55	212.57	206.94	214.49	208.43	209.45	210.89	208.49	206.49	204.73	210.16	204.4	206.9	207.13	204.05	208	206.38	212.28	208.38	210.59	206.18	207.36	202.41
203.84	205.66	204.87	201.45	207.08	200.36	204.98	200.62	208.31	199.74	202.78	199.07	203.06	202.69	206.37	205.92	203.39	197.16	197.36	197.93	201.02	206.05	202.75	205.85	201.03	203.77	200.67	201.78	199.8	200.96	202.36	205.12	208.41	203.34	198.53	199.77	202.2	201.72	203.57	198.57	209.52	198.52	203.71	198.74	202.91	205.24	205.61	208.11	202.41	206.56
212.2	215.36	213.82	211.08	208.95	210.91	211.57	217.03	213.84	207.98	213.62	205.02	218.82	214.05	212.99	212.44	214.84	208.79	213.11	211.42	213.66	217.73	215.32	213.61	210.96	213.66	218.13	215.47	214.84	211.55	215.51	217.2	209.57	212.83	212.94	210.68	209.73	212.44	210.01	215.34	215.26	213.02	212.43	208.46	216.07	213.16	215.23	211.74	213.42	210.58
197.71	198.32	195.8	196.58	192.16	199.18	197.48	197.99	200.23	195.36	194.61	190.73	190.71	195.61	191.08	199.44	202.29	196.06	196.97	191.58	193.01	193.37	193.86	190.71	195.17	195.81	194.76	193.61	202.73	192.74	196.11	196.72	190.54	192.29	192.55	194.89	200.07	192.31	197.75	190.46	196.73	185.69	197.99	192.95	197.58	190.73	193.32	192.96	188.36	196.89
206.28	204.59	207.97	203.93	207.41	210.13	208.94	205.33	202.33	209.12	204.03	205.44	213.84	204.58	209.86	204.53	203.9	213.15	208.17	210.11	207.15	202.07	209.73	211.04	203.45	207.2	211.35	213.39	209.8	203.65	204.19	206.37	209.08	213.77	198.11	203.09	209.23	206.29	200.32	204.79	203.77	203.03	205.55	207.64	205.02	203.89	205.81	210.03	214.7	202.22
195.28	198.53	196.94	198.46	198.35	200.78	196.79	198.39	199.83	194.7	198.12	192.9	195.77	203.26	205.32	203.34	200.25	192.91	195.54	198.84	201.26	201.09	196.7	204.22	198.79	197.06	197.94	203.54	200.42	203.19	201.37	203.83	198	207.15	199.33	201.79	197.65	198.55	198.8	198.89	200.26	191.69	200.17	203.24	198.69	201.46	196.73	203.51	201.02	199.98
205.45	214.15	210.83	212.49	207.63	214.69	209.36	213.56	208.03	212.03	211.41	214.34	209.1	217.63	213.28	212.88	213.6	210.6	211.96	206.47	207.84	211.97	214.27	216.67	212.37	204.29	212.71	210.93	211.81	213.46	210.04	209.5	210.57	213.45	216.97	212.44	203.71	210.73	212.83	209.22	212.48	212.11	208.76	212.21	212.84	216.02	213.32	208.15	208.65	212.67
216.44	216.79	207.92	208.25	211.92	215.52	213.92	208.43	217.14	211.64	212.08	206.04	214.72	219.7	221.68	217.47	215.14	210.77	209.51	215.46	207.03	212.71	211.89	202.38	211.22	213.65	212.57	202.98	212.74	210.63	219.25	206.31	212.23	211.96	211.48	208.88	212.76	214.71	210.1	215.62	213.74	203.15	211.48	211.72	214.13	212	211.49	214.57	214.34	214.96
211.36	210.4	213.16	204.89	208.78	212.94	209.28	212.53	214.37	209.14	206.34	207.69	207.08	205.66	211.44	210.16	211.7	212.87	207.74	211.74	206.1	210.29	211.18	208.79	206.97	215.43	206.59	213.44	210.05	215.35	205.35	213.99	207.09	211.16	201.71	206.11	208.55	202.33	220.25	214.29	205.72	209.64	205.82	214.05	214.12	209.02	212.74	213.29	209.58	212.48
204.55	214.22	215.07	205.84	208.71	204.9	213.63	206.73	206.92	209.49	210.93	207.1	201.93	206.46	208.46	211.66	208.35	208.16	211.5	214.39	215.65	202.44	206.79	202.08	216.34	210.6	210.74	216.13	213.75	215.31	211.33	212.49	206.79	214.19	212.82	212.6	202.58	209.14	211.21	211.73	204.93	207.37	207.96	215.07	208.48	209.1	214.11	205.87	209.66	208.36
202.6	198.59	199.36	197.47	204.14	201.49	202.56	202.41	201.77	193.98	203.91	203.07	203.01	210.63	199.97	198.61	208.27	204.02	206.78	203.05	201.18	200.81	200.62	200.22	205.51	195.14	203.2	206.78	200.6	205.97	199.84	206.15	203.62	198.36	199.94	198.98	198.59	208.87	198.99	208.16	200.86	199.86	205.59	202.84	206.6	203.41	198.79	200.26	208.36	199.24
190.88	196.22	195.06	194.43	196.69	190.73	195.72	187.5	186.51	201.19	190.39	187.11	194.92	193.39	198.23	197.03	199.07	192.91	188.46	194.49	196.84	202.66	193.83	193.98	196.67	193.51	193.17	200.66	194.51	196.52	199.44	195.44	191.33	192.54	188.82	186.2	196.33	189.58	199.41	192.74	201.19	191.73	191.68	200.96	189.99	196.31	195.46	190.16	194.85	192.98
212.52	212.04	215.63	216.17	212.93	205.47	212.15	217.02	207.64	212.13	205.01	217.48	217.35	219.71	209.25	213.88	213.21	217.63	211.94	213.96	212.74	212.58	215.19	215.12	215.19	214.5	210.66	210.68	209.16	214.07	210.82	209.6	216.51	205.46	211.52	212.57	206.56	219.8	210.96	207.6	215.79	207.74	215.13	217.13	209.57	213.62	215.38	212.31	210.99	212.92
199.09	210.28	205.15	204.89	204.17	198.51	202.09	208.6	207.39	213.18	204.01	209.07	205.42	210.77	207.25	209.47	205.17	207.83	203.56	207.26	209.59	205.68	211.3	212.33	203.16	212.47	208.08	204.93	205.4	207.68	205.46	205.32	202.52	210.65	206.29	202.52	202.92	207.64	206.11	207.75	202.01	207.74	208.95	209.12	207.03	208.02	204.71	209.74	203.3	206.16
209.28	211.5	206.26	211.67	203.67	209.09	217.33	205.47	218.32	203.89	211.38	202.44	201.49	213.46	212.55	211.74	210.01	211.83	207.72	210.73	212.26	208.51	205.84	213.5	205.17	203.42	209.83	210.66	209.91	205.66	210.22	210.4	211.41	203.2	205.76	208.84	212.81	209.32	207.56	211.08	210.37	210.2	209.77	197.89	209.4	204.04	207.17	206.71	205.21	206.28
213.54	207.92	207.54	204.68	212.89	203.78	205.92	211.51	204.7	213.56	215.02	212.81	208.05	210	205.42	211.7	211.35	213.52	208.81	210.63	209.82	197.59	206.75	212.21	203.42	209.02	202.96	207.89	209.06	206.84	210.31	210.22	210.72	212.84	205.62	204.26	200.52	210.13	209.94	205.12	205.16	206.41	215.08	218.79	209.13	201.75	208.9	211.94	205.39	209.78
210.11	203.26	209.12	219.59	216.68	213.13	210.61	213.81	208.01	207.18	214.52	213.31	208.3	216.52	202.62	204.69	204.03	207.82	209.43	215.9	211.6	217.25	203.75	213.51	212.38	211.32	214.08	208.45	217.18	208.17	213.26	213.18	210.28	217.56	215.5	217.89	210.92	214.71	222.09	206.08	205.83	216.78	211.04	216.57	214.09	213.41	214.68	206.21	212.05	212.27
205.74	204.42	198.49	204.86	205.33	202.71	206.52	210.55	200.45	205.54	201.17	202.54	206.95	205.51	206.07	204.82	202.09	204.13	202.48	204.31	203.95	204.05	197.16	196.76	202.55	201.03	199.18	202.03	201.24	214.65	202.61	207.99	201.56	202.63	204.49	203.95	204.69	199.78	204.65	199.54	204.27	198.28	209.73	206.64	209.11	204.59	207.03	199.18	202.49	202.95
213.74	212.73	207.26	213.41	210.54	207.06	208.33	210.71	206.87	209.63	210.41	208.51	215.04	218.58	212.12	208.94	214.67	215.71	212.52	208.82	206.01	214.86	210.67	218.98	212.63	213.51	208.14	209.05	213.78	209.25	208.44	214.47	212.05	206.15	217.04	210.02	209.13	209.49	204.27	204.28	210.85	211.3	212.16	214.43	215.65	209.64	212.48	221.31	208.4	213.3
209.63	203.62	211.99	210.27	211.02	215.99	216.81	212.33	211.92	216.39	215.28	215.26	214.54	210.99	207.26	211.56	211.5	208.64	209.15	207.67	210.57	215.53	219.7	212.76	212.78	210.68	217.36	211.2	210.65	209.21	221.49	209.24	204.66	217.09	207.06	211.62	214.78	210.62	209.86	214.43	214.81	211.85	211.4	214.69	212.48	214.33	204.84	212.24	213.44	209.06
199.62	207.9	205.5	201.99	205.2	204.57	195.12	207.41	205.65	198.51	208.4	203.31	197.59	205.98	197.82	206.91	203.12	205.33	199.12	202.91	205.67	209.01	205.69	206.14	206.09	194.74	209.15	202.32	212.82	202.34	205.07	202.1	202.91	207.2	202.16	203.19	203.68	205.52	206.64	203.4	204.17	201.46	207.38	205.94	208.43	207.43	199.12	204.86	202.53	207.2
212.85	211.56	206.74	219.11	212.21	218.93	216.46	221.19	210.89	212.5	214.12	213.5	213.81	215.32	211.79	213.76	207.24	210.27	211.49	212.4	217.44	211.99	207.85	218.42	215.44	220.67	212.6	212.08	212.09	218.4	218.64	214.06	216.54	213.26	208.42	210.61	211.63	209.79	214.56	213.7	209.54	214.05	209.96	215.31	215.2	216.61	213.62	210.18	209.59	215.38
199.85	201.54	207.81	196.09	203.93	197.51	203.84	203.92	198.18	200.49	203.62	205.22	201.2	203.35	200.27	194.69	206.87	201.62	206.81	199.59	203.89	199.83	204.32	201.55	200.56	198.56	198.88	197.77	202.82	197.84	200.43	204.77	204.15	203.68	204.74	198.11	204.17	199.59	200.75	203.23	206.68	198.29	202.74	202.06	202.29	200.96	201.11	202.8	208.76	201.82
204.49	203.99	208.11	203.85	207.74	209.14	206.92	209.07	199.83	205.62	198.76	206.37	207.6	207.38	216.8	205.36	204.85	209.98	203.57	210.49	209.64	212.8	205.07	204.18	209.64	205.57	204.28	206.33	204.67	206.79	199.83	206.04	202.03	204.89	209.69	211.37	205.61	206.58	208.85	204.95	205.95	204.06	211.8	208.08	208.76	209.05	210.26	206.68	206.45	211.56
202.86	195.07	197.96	200.3	202.58	205.86	200.5	212.28	206.21	203.05	203.95	203.95	204.1	207.09	195.91	202.52	198.22	199.84	202.06	205.19	201.02	205.85	198.3	206.04	213.73	207.02	200.5	203.08	207.12	203.91	202.94	203.69	202.66	197.87	199.75	202.89	195.42	212.54	209.22	204.85	198.01	206.46	206.92	204.77	211.95	207.07	206.67	201.94	204.67	198.81
208.51	209.45	207.16	215.42	212.04	215.19	201.99	210.77	207.51	212.28	211.34	200.2	205.47	204.53	210.88	207.41	210.27	205.81	213.03	207.37	207.16	213.18	210.97	205.08	215.18	204.19	209.78	215.82	210.21	207.15	208.74	210.96	208.68	207.54	207.41	203.35	205.99	206.48	205.25	210.02	200.8	206.47	202.18	214.77	206.67	207.84	211.16	208.61	215.75	210.05
202.82	202.93	206.61	215.02	207.86	207.7	204.5	209.98	212.91	207.21	205.31	211.74	212.15	214.09	210.49	209.03	210.05	202.2	206.41	204.5	208.32	207.39	211.37	211.75	207.19	216.88	206.49	212.36	206.14	207.98	212.87	207.87	206.87	214.57	211.98	203.92	202.35	212.1	210.71	202.76	208.18	208.97	205.27	205.07	208.44	206.35	203.72	203.51	206.66	203.38
215.69	207.3	209.58	214.35	211.85	215.92	211.6	217.03	212.15	212.25	214.34	213.14	207.17	213.68	208.74	209.79	217.52	210.44	210.46	207.47	212.45	213.46	208.46	215.22	207.54	219.02	209.96	213.13	211.91	212.23	204.41	209.3	207.58	211.93	212.17	211.02	207.79	212.71	213.11	216.35	213.97	203.75	217.09	215.6	215.44	211.04	210.54	215.05	213.96	207.04
214.29	209.19	208.4	209.64	207	209.88	212.56	210.8	202.73	205.33	207.88	214.45	212.65	203.56	207.7	206.48	210.19	210.55	208.07	220.66	204.96	210.83	210.38	216.76	205.96	212.52	207.28	207.92	205.74	204.98	212.5	207.17	203.62	209.24	213.86	209.06	207.98	209.55	208.44	208.12	205.4	208.24	212.71	208.6	207	211.23	213.65	211.6	199.52	212.09
209.96	204.91	212.66	209.5	205.7	208.82	208.24	207.43	208.03	206.01	210.12	205.73	213.55	209.1	209.43	206.17	208.15	210.14	205.19	210.56	206.54	207.03	213.98	206.36	207.35	203.4	211.29	201.02	204.03	204.51	207.61	211.76	208.38	208.74	213.84	205.19	210.83	205.2	205.21	204.43	210.12	210.72	210.09	206.14	212.58	205.6	209.72	212.8	204.13	205.69
207.32	203.64	211.44	204.21	200.75	212.92	207.6	209.38	206.86	211.32	209.1	205.53	204.68	206	205.01	204.04	202.7	208.23	206.77	204.81	214.06	203.03	202.44	215.31	205.37	208.62	208	206.61	206.02	207.88	213.21	214.88	207.66	209.93	211.61	211.7	211.55	211.12	214.13	209.71	206.93	208.11	209.95	211.57	199.45	205.25	210.27	211.57	207.63	215.6
213.87	216.19	219.28	215.79	213.12	218.74	223.07	221.84	216.05	216.94	216.76	215.1	222.27	216.19	216.63	225.23	216.8	211.35	224.57	219.59	216.83	221.29	221.95	213.55	219.28	214.92	207.87	219.26	220.57	215.49	218.88	222.75	217.83	214.26	218.55	222.34	215.57	222.23	219.05	219.97	215.74	224	215.72	215.65	217.49	222.57	218.65	216.26	222.02	219.07
210.38	210.93	205.27	207.45	207.03	206.1	208.89	205.49	207.25	210.6	207.08	210.95	209.36	204.13	211.34	207.63	203.17	205.25	213.18	211.26	215.69	205.46	209.19	214.82	206.49	216	216.12	211.19	208.96	203.93	198.98	212.88	205.79	210.94	204.64	204.43	202.65	205.38	215.93	209.63	205.13	209.94	208.9	212.29	198.77	212	207.6	199.8	211.02	212.43
212.21	214.65	208.79	205.34	207.29	213.07	212.35	207.45	204.99	216.99	206.76	208.08	214.35	211.08	217.42	207.73	211.63	218.56	214.59	211.66	218.01	210.23	211.39	210.15	215.04	209.35	210.71	209.11	217.45	217.57	213.98	210.5	214.17	208.71	212.4	218.53	214.7	211.41	206	211.58	214.49	217.41	208.25	212.61	213.21	217.25	205.71	219.7	213.06	208.17
199.81	199.2	194.24	202.85	202.6	199.68	203.21	199.63	203.98	193.37	200.21	199.41	197.33	199.95	198.25	200.83	207.33	204.02	205.61	204.07	200.87	202.23	196.67	196.72	197.57	203.67	201.22	199.3	202.48	195.79	191.76	203.14	202.68	198.18	201.86	201.16	196.25	202.89	200.66	199.82	205.27	200.47	204.54	200.94	199.85	197.96	204.08	200.89	199.53	194.85
210.52	209.37	204.56	210.05	208.83	209.78	204.22	208.71	205.32	205.34	209.04	205.78	211.66	206.42	213.13	204.74	211.72	205.32	202.71	204.41	205.57	211.59	206.57	207.78	206.8	208.55	213.94	210.83	205.99	214.39	208.06	207	207.3	203.89	208.19	207.7	209.14	209.92	208.84	208	210.37	206.89	210.26	210.63	205.68	203.84	209.25	204.69	209.59	207.21
207.36	214.96	215.15	204.19	218.97	209.76	219.83	207.98	209.58	217.92	214.98	217.81	207.66	209.9	207.58	210.1	214.36	210.55	213.24	217.01	207.3	220.54	211.86	209.16	209.74	213.98	214.66	211.12	210.55	208.66	217.45	207.9	210.59	210.43	214.54	207.16	220.07	212.67	211.71	220.55	215.95	210.75	208.61	210.41	213.66	208.96	207.96	214.8	215.7	209.1
223.83	217.16	217.9	213.07	214.48	216.79	214.09	212.55	220.72	207.78	211.55	219.66	215.5	218.23	219.35	214.02	221.22	213.88	215.74	219.95	212.54	219.45	210.07	217.43	225.22	219.78	217.51	221.96	214.48	213.27	217.59	214.46	219.94	211.33	219.91	216.66	219.38	216.22	215.49	217.31	214.97	218.83	219.81	214.79	222.04	214.54	215.3	217.66	216.63	209.96
201.75	203.63	200.52	200.64	202.29	206.31	201.2	205.88	202.55	202.45	209.95	205.19	197.67	203.93	195.32	206.51	207.35	202.06	202.06	211.44	202.85	200.34	200.16	198.48	201.32	203.03	201.63	198.13	200.31	200.98	199.46	193.34	199.64	201.87	206.99	197.39	207.09	200.52	204.73	196.16	202.75	205.89	203.3	198.18	202.06	199.83	209.23	202.53	209.01	205.34
201.15	195.06	200.89	203.05	199.32	201.42	200.31	201.91	204.47	195.48	199.64	202.31	197.54	201.46	203.43	202	204.1	199.29	200.22	208.17	200.78	197.07	197.38	202.75	203.89	201.05	198.12	198.56	201.17	196.63	197.01	203	196.75	194.52	204.78	200.35	202.37	202.58	196.71	193.84	195.17	192.22	201.63	203.73	203.58	202.84	196.56	199.39	202.36	205.19
221.6	215.19	217.26	214.84	220.29	211.66	218.24	212.81	212.59	218.41	214.52	214.06	217.64	211.76	217.22	211.95	214.2	216.34	212.78	219.89	216.84	222.5	215.3	220.7	218.99	216.65	211.69	220.63	219.2	224.63	218.94	218.71	211.77	218.54	217.84	217.26	216.29	224.03	217.36	216.25	221.08	211.49	216.85	220.69	214.3	216.79	212.21	217.3	217.41	218.23
209.74	199.31	217.42	208.52	211.89	213.31	212.67	215.2	214	215.8	209.85	214.44	209.79	212.46	213.09	212	207.63	215.49	214.19	205.61	209.01	208	219.26	210.62	213.19	213.67	210.32	216.07	219.63	208.85	213.63	210.33	212.17	204.04	213.28	208.41	209.14	206.76	208.47	209.06	212.47	205.76	210.16	214.2	212.21	213.6	212	215.1	207.88	210.44
213.83	207.26	206.59	206.07	207.94	207.03	202.96	204.79	201.08	209.41	207.58	212.69	207.47	212.33	208.91	204.7	216.24	211.24	208.73	208.92	202.08	205.9	205.6	211.15	205.11	214.95	205.15	212.45	208.11	206.19	209.37	201.44	206.54	211.54	213.31	207.66	205.73	211.17	215.02	204.88	206.16	211.6	209.51	210.66	209.81	213.12	209.4	209.3	209.46	208.58
211.51	213.44	210.48	207.07	208.53	208.4	202.78	203.84	214.82	209.17	209.58	212.54	209.67	216.29	211.56	208.89	212.14	210.5	207.03	206.7	207.86	211.35	215.06	209.85	206.86	205.17	207.93	212.79	204.38	210	211.01	207.3	206.83	211.61	211.86	207.66	202.31	211.2	206.1	211.16	213.64	203.37	213	205.94	213.64	215.23	204.15	214.35	214.31	209.68
213.02	209.14	207.56	206.28	209.45	213.57	211.89	209.87	210.53	208.86	216.54	203.69	209.57	206.23	205.29	206.64	208.69	209.64	208.36	216.09	210.48	203.91	200.97	207.14	207.83	207.2	205.05	216.18	204.8	208.83	206.57	205.98	204.69	211.15	206.79	205.96	203.83	210.27	208.83	211.12	212.77	209.17	206.46	210.18	206.71	204.27	205.08	207.85	203.4	207.9
205.61	207.49	193.71	211.39	196.99	199.59	203.95	203.44	198.94	208.53	197.24	202.83	202.3	203.38	203.58	201.88	201.46	206.43	200.53	209.43	202.03	197.55	203.96	204.3	205.17	198.72	209.25	201.2	207.65	200.25	199.13	195.83	201.49	206.62	204.65	202.31	195.94	198.35	196.45	202.41	198.88	200.82	202.32	202.35	202.78	193.16	195.26	205.88	207.66	204.53
212.2	215.19	220.86	205.27	214.02	215.62	213.31	211.42	212.47	211.62	214.41	211.31	212.16	220.59	211.91	213.21	218.63	211	210.25	214.06	212.83	215.62	213.86	217.73	216.57	205.19	220.35	212.03	213.24	218.53	217.46	211.38	215.79	205.92	218.51	217.28	219.29	216.23	213.16	205.58	206.83	210.34	211.26	213.74	210.63	216.25	216.6	215.14	211.61	209.08
200.14	194.45	197.67	192.57	200.2	190.36	200.56	192.32	196.39	196.16	198.05	194.08	191.38	191.32	192.22	195.38	194.91	194.64	193.33	193.12	196.79	192.57	197.31	193.23	192.83	195.49	196.92	193.49	197.17	189.39	186.94	203.97	199.66	201.69	188.78	195.29	198.2	195.82	194.2	191.39	201.17	201.53	196.49	197.49	188.91	192.51	197.41	196.69	194.69	200.64
196.98	202.07	197.2	203.99	205.68	204.73	201.98	193.15	199.92	203.03	198.56	202.95	200.48	206.41	198.26	202.31	201.69	205.02	205.88	206.49	205.91	195.9	200.21	197.35	202.13	196.94	200.83	203.5	202.28	206.04	201.81	203.09	207.49	206.63	203.69	206.45	201.95	200.46	206.64	199.49	203.9	199.28	198.39	202.1	201.9	207.28	208.06	204.24	205.77	200.55
202.77	210.19	209.23	205.72	203.77	205.98	204.88	197.17	205.95	201.36	209.81	201.07	205.76	211.77	206.34	206.43	208.05	211.61	204.35	206.02	208.64	208.13	203.9	200.02	201.05	202.32	208.24	202.28	198.76	202.9	199.33	211.95	209.32	203.04	202.99	207.67	212.56	203.53	202.92	205.2	204.57	202.94	205.57	210.38	205.37	208.78	202.4	205.53	203.7	198.06
208.86	206.94	211.97	210.22	211.43	211.66	210.78	210.58	211.77	205.63	207.7	200.7	211.91	213.77	207.56	210.43	207.44	210.66	211.27	207.54	213.08	207.59	211.84	205.97	215.47	210.41	207.97	208.97	207.8	214.77	205	210.58	211.41	203.84	208.38	206.1	209.35	210.44	209.96	213.88	213.49	206.99	202.09	210.39	205.68	204.76	204.36	204.52	207.6	205.46
220.11	219.1	228.81	216.94	224.29	220.97	222.48	219.07	220.4	213.78	222.04	211.76	216.73	221.73	216.66	216.64	225.16	221.82	217.95	217.6	216.87	224.76	212.74	220.67	214.74	214.93	216.57	223.77	219.19	223.91	216.93	213.1	221.49	219.91	212.04	217.11	223.18	217.09	218.4	217.29	214.68	221.7	220.36	216.58	223.41	217.54	210.1	215.39	213.9	215.43
200.96	202.89	202.71	196.37	194.52	198.51	197.68	196.45	203.09	197.92	207.2	205.61	201.84	195.87	196.97	194.98	199.48	203.21	198.97	197.5	202.4	201.3	200.68	196.69	189.94	200.45	197.18	201.32	192.89	196.95	192.29	196.2	196.73	197.82	199.41	197.01	192.21	194.06	194.83	197.72	195.46	195.93	198	195.38	200.8	197.82	196.4	196.26	199.2	192.56
211.09	209.91	214.26	208.91	209.61	208.59	206.16	208.57	209.93	208.79	208.72	202.56	205.5	206.99	210.6	206.85	209.59	202.3	217.89	204.24	209.95	203.44	206.65	208.08	205.74	204.58	210.29	204.16	211.28	210.84	205.2	209	211.25	213.95	213.75	200.25	204.75	203.16	200.88	208.86	213.75	205.33	198.61	208.36	205.55	211.52	207.72	202.66	205.86	203.52
205.9	200.43	203.92	202.51	206.98	200.56	207.24	210.02	208.18	202.48	203.28	202.47	202.08	204.03	201.9	208.8	200.06	205.58	203.76	200.63	202.43	206.67	210.9	204.1	205.57	204.54	203.88	203.09	207.05	197.04	207.46	201	202.02	207.55	204.5	197.08	202.37	205.54	202.81	198.88	205.79	214	203.1	206.66	200.3	202.53	211.88	204.85	203.65	203.7
200.95	195.37	197.32	195.8	201.56	201.69	199.83	198.81	193.61	200.2	206.34	193.34	198.76	203.15	204.67	201.97	202.39	199.31	199.84	196.29	202.9	201.42	194.29	202.62	200.2	201.7	192.8	194.86	203.09	195.95	203.61	198.91	202.83	206.45	208.55	201.32	202.7	195.01	195.36	195.88	197.65	201.64	202.15	197.09	200.67	198.27	199.55	202.64	198.98	195.03
208.7	204.68	216.19	206.61	206.67	207.52	199.39	202.66	211.64	212.44	206.51	207.23	204.7	207.98	216.98	209.87	205.56	211.55	210.66	212.72	203.92	209.55	212.24	208.92	208.25	208.9	207.25	212.18	208.37	205.98	203	212.74	209.31	209.76	205.79	211.78	208.17	207.16	210.56	206.47	206.09	202.22	217.43	207.93	209	207.23	207.94	212.78	201.69	206.97
194.87	188.74	188.17	191.33	194.67	193.62	192.07	194.36	187.97	193.32	192.3	191.62	189.43	191.01	189.84	189.31	191.4	189.89	188.72	193.38	194.11	186.96	193.36	195.75	192.28	192.49	191.23	196.68	199.01	193.84	190.72	199.08	191.01	193	195.58	199.22	196.05	193.96	199.17	194.39	187.13	193.74	193.83	187.17	198.3	198.25	190.62	196.05	194.04	193.42
212.92	209.81	210.66	208.85	213.35	212.45	211.96	207.89	210.64	209.14	209.4	215.26	210.96	211.55	214.38	219.35	210.62	206.34	211.37	214.94	208.09	213.64	213.86	210.82	212.16	209.53	210.98	216.75	216.15	212.02	212.94	210.58	214.45	206.66	220.84	210.59	212.34	211.62	218.01	207.03	209.16	211.23	214.43	210.98	207.23	208.24	211.17	212.34	214.26	206.2
214.91	214.64	217.42	219.54	219.41	217.83	213.5	217.32	218.68	220.38	215.99	219.18	210.65	219.48	216.77	218.84	221.5	218.64	216.85	212.13	216.86	218.61	210.18	212.49	215.1	219.93	213.76	217.2	221.17	211.84	217.66	219.33	211.71	218.9	214	220.68	210.15	215.95	213.72	220.54	221.21	214.98	221.13	215.21	213.05	221.91	221.57	218.34	216.73	219.37
206.86	204.12	207.72	208.85	208.72	207.65	207.91	208.95	215.58	208.71	205.96	211.44	202.5	208.92	208.42	208.19	208.44	207.73	199.09	204.45	204.76	205.87	204.07	205.69	209.41	203.25	211.91	200.35	204.28	205.44	207.54	207.36	198.21	207.52	206.53	206.64	212.65	203.57	204.33	208.06	207.27	202.28	201.61	206.75	209.44	210.03	211.83	210.52	209.14	210.57
208.2	209.14	205.45	217.9	210.32	208.1	213.62	206.65	207.05	207.65	204.04	206.56	205.98	210.47	201.03	211.95	203.62	210.34	209.86	209.04	207.86	205.79	205.76	205.63	205.28	207.37	207.86	206.12	205.61	208.28	210.1	207.41	210.84	204.9	206.87	205.27	215.1	213.82	205.62	206.79	206.62	208.88	205.57	207.74	214.62	211.4	207.24	208.42	207.34	202.41
210.74	206.92	201.35	210.4	201.7	209.7	205.93	204.55	208.14	212.87	211.4	211.38	214.25	205.42	209.42	204.69	205.4	202.16	205.18	208.28	209.4	205.27	206.89	210.8	202.44	213.59	207.62	206.1	206.19	205.82	210.87	213.07	204.83	204.75	204.33	205.86	207.33	216.57	207.21	205.2	208.16	211.53	207.82	209.18	211.86	210.38	205.73	213.29	207.7	207.79
211.3	206.94	216.01	208.86	214.24	207.31	208.49	206.7	208.18	211.69	207.1	212.62	206.94	205.21	208.91	207.38	212.56	210.68	210.29	210.23	207.56	199	211.09	213.98	207.74	206.87	208.94	209.73	202.83	209.57	210.84	203.81	208.91	210.48	208.89	215.06	203.26	206.25	208.19	205.74	209.36	212.29	206.42	211.12	207.02	209.81	203.17	210.28	209.73	208.03
204.71	204.95	214.92	202.76	209.01	202.87	208.6	211.07	204.9	205.01	209.29	202.47	210.94	202.28	203.86	205.91	204.76	210.48	210.66	208.74	201.86	207.86	210.74	199.71	198.33	211.99	213.82	204.76	209.55	209.62	207.72	205.91	204.11	205.67	207.58	207.49	201.52	204.42	200.98	206.1	199.53	199.59	200.44	200.56	206.98	211.02	208.87	205.81	202.72	207.84
214.9	208.36	211.85	226.62	220.74	214.47	216.2	213.31	217.91	220.58	215.8	215.32	216.21	215.94	219.67	212.15	217.6	212.71	220.77	219.05	222.14	217.89	216.71	225.69	220.89	212.8	209.58	220.37	220.86	217.36	214.49	222.26	215.46	220.17	212.33	213.46	218.85	217.67	221.87	212.63	221.02	222.04	216.87	217.52	213.65	214.42	215.7	214.82	210.87	212.94
204.48	208.14	216.38	205.56	211.72	213.39	216.57	213.5	214.25	216.34	208.7	217.67	211.74	215.24	216.68	214.9	212.43	214.22	213.75	208.47	215.15	209.66	211.45	216.69	209.32	219.24	215.14	215.35	210.83	221.54	215.82	218.15	214.64	210.4	214.01	218.67	217.93	209.9	209.81	214.95	211.79	215.16	211.3	208.69	211.57	211.32	216.26	213.03	218.91	218.99
212.61	210.09	211.42	214.89	209.68	218.06	205.91	214.28	211.77	208.21	211.27	205.69	209.36	212.73	211.67	219.01	210.5	210.62	213.44	219.57	214.64	210.86	210.55	209.27	216.57	202.19	208.35	207.52	209.44	206.54	211.93	208.75	211.8	215.81	211.31	217.07	206.42	212.66	213.87	214.11	211.29	217.3	212.41	211.36	214.34	208.27	208.55	212.17	214.99	211.53
211	210.24	215.27	214.56	211.96	215.61	210.48	210.45	216.05	207.67	211.77	209.77	209.65	210.81	212.37	210.91	210.98	213.22	209.94	210.48	208.98	210.71	216.49	213.5	220.48	210.36	212.07	212.49	212.02	207.88	214.62	211.44	218.01	209.16	215.32	215.01	212.79	204.57	218.21	205.35	209.12	212.52	213.11	209.62	216.66	213.81	218.7	209.68	213.43	213.71
200.53	199.04	206.91	200.95	200.81	203.31	204.9	203.88	201.78	202.26	204.29	207.72	204.39	202.7	199.91	205.69	205.06	208.35	204.31	204.01	206.23	205.28	196.52	205.41	204.77	202.8	210.43	203.14	201.88	202.23	211.54	200.18	201.69	198.23	204.12	204.62	204.04	202.47	203.31	202.37	198.63	205.74	202.52	201.8	212.95	200.93	204.33	200.7	204.38	204.02
213.3	219.53	208.49	206.55	204.3	211.67	210.42	212.51	208.42	205.77	207.49	202.01	213.64	210.04	207.51	202.42	208.89	211.08	209.17	205.55	207.74	209.5	207.55	207.25	205.29	209.34	207.63	212.74	210.23	211.75	202.53	207.13	207.59	210.43	212.94	203.97	209.76	208.53	206.23	203.38	206.07	213.5	209.83	205.43	211.9	214.11	206.42	209.7	207.19	213.28
212.22	211.03	209.1	206.97	216.59	207.83	211.83	201.73	208.55	205.17	210.14	212.43	207.55	208.46	211.46	205.92	210.66	206.37	207.96	205.83	209.81	208.72	214.5	209.74	203.25	203.96	214.34	207.19	204.56	200.51	206.11	205.16	205.58	207.56	208.1	215.91	210.22	204.07	212.75	205.42	206.79	204.13	212.94	210.8	207.9	201.73	206.7	216	200.68	212.1
209.3	206.11	209.95	211.83	204.62	209.93	216.1	220.39	215.8	205.94	208.28	213.53	208.48	213.88	206.31	214.1	213.3	206.66	208.59	208.79	208.67	213.72	213.76	203.47	217.11	204.93	207.93	210.33	210.21	208.53	214.74	209.38	204.05	205.36	209.71	216.33	205	207.12	212.64	209.89	211.79	213.21	210.49	208.04	205.12	213.27	203.7	209.32	212.44	211.22
212.75	205.49	204.2	209.02	209.09	215.17	210.15	213.5	207.74	207.72	206.02	201.79	206.97	211.46	202.33	207.59	214.77	205.93	205.22	209.99	208.12	206.38	211.34	205.1	206.42	208.49	207.01	201.95	208.13	212.81	210.43	207.42	208.35	209.28	211.26	212.35	200.73	205.96	212.26	209.29	205.97	200.15	213.67	205.32	205.18	205.02	204.77	206.31	207.78	211.08
219.81	210.62	216.76	215.63	210.79	212.11	217.78	211.1	214.63	216.39	210.5	211.74	209.14	214.54	208.72	213.23	211.85	209.91	212.48	213.44	206.32	215.04	214.74	214.63	209.89	208.47	207.53	213.28	217.88	207.2	210.96	207.49	212.1	217.45	214.85	210.23	215.33	213.86	208.92	214.46	210.9	209.66	210.17	209.1	216.48	211.85	215.63	207.88	214.12	213.2
220.12	206.15	210.89	213.84	218.57	213.42	209.77	214.71	212.25	212.24	208.31	214.29	210.14	212.09	214	207.19	214.35	214.57	207.61	213.3	207.97	217.87	213.46	219.14	207.77	212.32	211.06	210.27	205.64	218.95	221.81	214.81	215.57	214.15	210.81	209.97	207.34	208.45	209.26	209.61	215.85	214.78	224.62	210.89	213.3	208.84	219.33	211.32	214.37	207.9
208.58	212.87	214.14	213	214.45	211.72	209.63	204.96	202.26	216.42	203.45	210.64	211.22	205.17	210.82	207.88	210.64	210.34	212.05	205.78	208.05	209.13	205.73	214.05	212.55	207.14	210.07	210.9	211.18	210.34	210.57	205.91	203.39	210.09	206.57	208.49	210.76	210.35	208.99	209.96	206.18	208.96	207.34	209.69	212.88	205.03	210.67	214.47	221.23	207.49
208.24	208.59	204.44	203.93	201.97	208.19	206.53	200.38	201.09	199.17	205.75	200.22	198.09	202.36	199.25	200.52	203.24	203.28	201.27	202.94	200.15	200.57	202.69	201.52	200.49	206.86	202.97	201.42	207.1	199.57	201.9	205.13	197.64	200.76	202.78	205.09	197.87	197.17	203.38	202.83	206.17	209.05	202.27	205.19	201.23	201.67	205.57	201.65	200.22	204.41
197.63	196.25	196.23	196.16	190.78	191.57	194.96	186.99	190.21	194.15	186.45	191.67	193.48	191.82	195.13	199.75	194.1	186.5	195.16	188.34	197.27	195.78	195.62	188.72	192.01	196.42	193.07	193.02	194.79	196.57	192.87	196.11	190.63	193.79	192.54	195.93	197.18	202.23	202.5	190.96	192.11	195.73	191.3	190.13	193.19	189.39	194.77	203.48	200.29	192.23
203.7	212.55	209.92	208.48	211.96	209.94	211.05	216.09	212.66	212.39	211.39	217.19	204.9	214.33	208.07	209.53	207.08	210.72	209.94	210.27	217.92	217.8	205.25	213.7	212.08	207.16	207.85	221.96	214.24	216.63	215.65	207.55	208.39	210.9	210.42	213.04	204.7	212.17	209.79	209.24	212.92	208.79	216.11	211.32	212.17	214.51	213.95	213.04	206.79	206.23
211.74	210.38	209.08	211.97	209.7	211.46	217.68	210.26	210.62	210.01	208.33	209.82	217.36	209.57	207	214.99	209.01	216.32	209.39	208.88	214.81	214.65	210.32	210.71	209.04	214.8	207.44	208	211.8	210.37	215.96	212.88	210.42	216.36	211.04	214.8	206.97	208.8	208.12	209.77	211.52	213.47	209.51	214.98	203.26	214.07	207.01	209.7	210.24	215.38
208.31	205.09	206.65	200.87	209.15	212.54	198.64	202.07	206.72	209.93	201.14	205.68	205.44	205.38	207.91	204.09	200.26	200.79	201.58	202.45	196.58	208.35	199.73	203.83	201.77	201.38	209.61	207.79	203.34	206.11	201.85	204.73	201.57	207.98	207.3	209.09	210.63	202.02	206.12	206.85	207.9	203.77	204.35	201.31	202.14	211.02	203.22	205.6	204.54	201.46
221.14	214.29	215.63	223	220.14	213.01	213.85	215.67	219.44	216.13	221.03	220.81	216.68	218.2	217.44	216.16	217.23	218.03	215.81	216.89	219.39	216.13	218.25	219.54	214.97	222.35	220.8	217.21	221.52	218	217.42	214.59	211.22	221.55	213.98	220.15	216.87	211.4	221.86	214.21	221.23	218.96	220.73	215.76	220.93	224.65	219.19	217.25	216.53	216.7
197.74	209.73	206.44	201.06	207.36	200.66	203.63	205.34	205.91	199.92	198.22	204.95	207.2	204.81	207.24	202.26	197.88	205.11	200.88	206.31	202.87	208.64	207.5	201.94	207.65	209.08	202.47	208.57	207.17	207.68	205.22	206.41	207.28	197.6	204.72	201.84	201.78	204.62	211.72	205.43	199.46	197.94	196.9	197.23	204.5	199.32	206.29	205.2	200.23	206.53
202.76	203.48	201.34	197.55	202.39	202.44	199.67	201.68	202.37	200.47	204.73	202.98	201.23	205	207.45	205.81	200.24	206.16	198.88	204.5	203.35	202.19	199.23	199.48	202.46	204.18	203.76	205.51	201.22	200.1	200.21	198.09	202.94	201.36	208.14	193.93	199.53	201.75	205.61	202.36	206.08	203.23	194.12	200.77	199.84	210.45	201.88	204.88	203.24	206.61
210.56	211.88	217.08	210.67	207.57	210.44	214.99	216.83	214.18	207.67	211.86	214.31	215.56	215.21	216.56	208.59	210.06	211.11	217.33	210.73	214.17	207.49	207.2	211	210.79	218.09	208.06	214.49	215.9	213.12	217.38	211.72	218.65	218.04	211.69	206.7	205.43	212.1	211.12	218.08	210.37	217.33	208.37	214.89	217.63	208.87	207.81	214.38	207.59	214.18
214.86	208.14	206.46	213.87	210.79	204.87	203.25	204.15	209.38	209.38	210.52	207.52	211.24	211.5	212.75	214.35	211.84	210.11	207	205.56	205.74	214.89	203.88	210.5	212.75	220.18	212.58	209.37	207.59	205.29	212.04	208.42	203.76	211.85	212.07	215.86	212.5	210.51	208.39	202.9	211.63	207.36	211.73	206.19	210.95	213.2	202.05	209	210.62	208.05
206.16	210.81	204.34	207.26	201.11	204.02	201.68	199.58	205.21	205.55	208.1	212.73	209.3	205.03	203.2	203.18	207.96	206.21	203.96	203.23	197.14	200.9	200.68	205.19	198.46	204.92	205.01	206.01	205.86	201.77	203.75	204.64	211.08	202.63	206.66	207.56	203.91	207.43	207.41	207.65	206.46	205.63	203.88	203.71	202.44	215.11	207.03	211.74	206.42	208.55
205.26	210.41	205.47	208.29	211.89	210.47	212.19	210.7	210.89	205.45	207.86	205.12	206.04	208.63	210.98	214.65	211.05	208.89	208.01	202.89	207.03	207.44	209.66	205.31	209.2	204.16	210.45	210.9	206.77	212.94	205.39	202.94	208.85	210.37	206.24	210.79	211.26	212.51	211.66	208.52	209.2	214.1	205.64	202.93	216.41	206.38	205.98	211.52	203.61	206.72
213.05	207.05	217.56	211.74	204.06	213.18	211.66	203.82	208	209.46	202.08	208.94	200.13	205.25	211.36	206.35	209.27	202.89	211.87	210.6	208.17	205.69	206.44	206.95	211.41	209.98	211.7	207.46	214.14	206.51	214.87	202.82	208.4	207.89	213.09	213.29	204.84	196.36	214.86	207.02	206.6	209.33	210.37	206.82	211.31	208.11	209.4	207.52	215.06	210.34
198.89	204.2	199.81	197.93	206.13	202.5	206.81	208.99	197.41	201.61	204.94	206.17	206.24	204.01	200.35	202.49	202.14	198.71	196.78	207.13	193.24	195.84	206.84	209.83	199.42	204.98	196.52	197.63	209	202.99	206.25	197.48	202.02	201.27	204.51	198.58	207.79	200.36	204.42	203.45	199.11	204.42	200.34	207.3	201.34	210.24	197.25	207.65	197.82	202.29
206.11	205.52	197.45	203.01	200.04	203.81	196.94	198.35	206.1	198.32	202.95	204.05	199.98	198.96	203.74	207.52	202.97	209.48	209.64	214.79	206.15	201.53	206.61	204.31	203.57	201.91	205.56	211.02	208.42	203.26	206.32	200.33	198.83	204.61	206.82	204.03	200.36	201.51	201.09	202.2	206.71	199.51	199.57	208.38	202.9	205.13	212.01	210.08	199.79	205.05
208.31	209.5	208.91	205.51	200.73	208.71	203.82	207.04	201.53	205.99	205.09	204.15	205.96	205.25	210.4	200.1	199.3	204.47	198.56	210.14	205.87	205.34	205.3	206.45	204.5	209.6	203.96	205.23	202.88	206.7	209.73	205.74	206.41	203.96	201.81	204.63	207.7	205.31	203.63	205.07	208.17	199.78	209.26	211.12	209.93	208.77	204.63	202.79	203.58	204.43
205.53	199.05	204.71	208.89	204.66	206.33	206.54	202.62	199.34	200.04	201.12	202.68	199.51	202.84	209.01	203.37	202.31	201	212.06	204.45	208.88	203.89	200.24	205.68	200.2	212.43	206.03	203.61	210.98	201.13	202.76	201.52	201.5	206.26	206.16	200.07	207.78	205.89	196.84	208.7	198.66	202.13	209.05	201.93	198.11	205.52	201.84	202.09	204.5	200.46
200.35	201.12	204.62	197.24	205.91	204.26	202.52	205.1	201.01	202.36	198.39	199.48	199.53	202.86	201.56	201.64	202.8	201.8	198.92	202.22	206.77	201.4	203.57	201.89	200.61	208.27	200.91	201.14	203.59	200.39	203.54	199.3	202.82	201.12	204.64	202.13	197.68	204.45	205.87	207.97	197.75	203.46	203.01	204.39	199.7	204.88	203.43	202.31	207.29	200.15
196.87	203.89	195.31	198.14	212.25	204.2	208.53	201.19	204.11	201.09	202.06	208.08	200.47	210.13	205.86	208.24	205.69	202.76	201.4	211.29	199.49	200.65	205.61	207.96	199.59	197.32	202.58	202.05	202.7	200.33	209.85	208.17	208.25	201.98	206.3	205.58	199.18	201.39	209.93	201.1	204.97	201.54	204.11	205.83	197.64	205.57	203.52	204.98	203.73	201.78
206.18	198.57	203.32	204.1	205.29	200.1	206.61	206.26	204.46	205.92	203.76	209.98	204.65	203.84	202.39	204.77	202.21	206.22	205.45	206.34	212.25	204.93	205.24	204.48	202.86	202.69	205.42	202.67	203.72	206.94	197.11	202.6	204.33	208.32	208.74	206.13	211.9	203.18	199.62	206.88	207.46	207.38	204.34	205.9	202.12	208.36	207.05	210.07	200.62	204.8
223.27	213.62	223.38	220.3	218.25	216.02	221.86	214.66	215.63	216.96	221.21	216.14	211.17	217.8	215.16	214.37	217.73	214.56	215.51	219.49	215.02	216.1	220.86	215.72	214.89	217.81	211.18	217.74	217.06	219.85	213.69	217.43	211.79	211.86	217.74	216.61	215.38	219.38	214.19	221.22	214.49	213.48	216.53	213.99	218.27	214.27	219.44	220.38	212.94	215
198.72	202.19	201.9	199.59	197.08	198.38	200.96	201.23	198.91	198.03	199.11	196.97	204.87	205.83	203.98	200.64	201.33	202.79	204.97	200.45	196.34	200.26	197.78	195.88	202.57	196.99	198.05	198.71	201.84	202.27	201.67	199.66	204.55	209.67	197.34	204.21	202.95	204.79	194.54	196.93	198.3	203.08	202.1	202.16	198.41	201.18	197.75	204.47	199.53	204.54
205.62	203.82	210.79	206.53	211.69	211.56	210.24	219.16	210.98	210.99	213.4	213.64	212.87	209.05	214.92	218.82	208.14	208.31	221.1	217.63	213.68	209.53	214.85	214.13	215.05	208.88	210.99	212.08	205.6	210.57	216.34	205.69	210.16	217.67	207.36	208.91	211.61	209.99	206.31	213.29	211.86	211.1	211.07	207.6	211.77	211.34	210.97	210.13	212.24	206.34
215.12	211.5	210.62	216.04	211.05	212.36	215.33	217.08	210.42	208.58	219.53	216.03	209.41	210.95	214.76	210.11	214.64	210.82	212.18	214.43	210.2	213.28	210.71	213.74	219.2	205.08	220.38	210.78	209.83	210.51	213.34	209.39	214.14	207.72	214.79	212.85	210.44	210.66	210.98	209.21	213.24	208.83	210.08	207.21	213.52	216.59	212.36	213.62	216.51	213.59
201.2	204.14	202.47	208.19	199.41	204.8	202.13	204.26	210.3	200.32	201.86	205.51	207.74	205.23	199.78	209.96	206.39	198.75	203.88	204.19	203.34	202.21	205.75	203.15	203.8	203.34	196.15	198.43	197.93	201.69	202.01	199.61	205.69	206.01	198.36	203.28	203.48	200.71	201.42	205.09	199.64	203.97	206.32	204.59	206.39	199.75	205.58	201.33	208.33	199.97
207.61	212.29	214.39	198.33	216.29	204.27	209.86	204.2	209.17	215.83	205.28	210.91	209.74	215.27	205.91	202.14	211.82	211.05	205.06	210.08	206.12	211.61	212.69	209.05	214.18	209.14	206.12	210.3	208.16	208.02	210.55	209.08	213.01	214.88	203.3	212.68	211.89	212.51	209.56	209.6	207.32	208.23	213	209.83	205.78	210.24	211.1	212.15	211.99	203.9
207.16	201.78	208.01	207.68	202.36	213.09	208.32	209.45	206.85	210.78	208.13	205.19	208.13	203.76	204.64	212.48	207.52	214.31	200.52	206.32	215.61	211.13	213.44	212.2	202.72	208.39	201.65	213.5	202.57	207.27	213.72	214.46	209.75	208.16	212.34	203.18	207.92	210.99	207.01	213.14	217.85	209.46	209.79	215.81	207.02	205.74	207.73	205.57	208.83	213.2
207.32	213.17	209.66	206.64	211.29	210.98	203.91	210.73	211.55	210.27	213.56	204.81	207.09	208.9	207.34	206.28	208.08	210.84	206.49	211.37	205.67	208.95	204.36	209.97	211.67	203.2	207.66	206.98	203.84	212.63	211.57	206.52	207.63	207.75	204.37	206.79	210.19	210.33	214.9	202.71	204.73	210.46	204.38	214.33	208.13	211.61	206.04	205.37	209.95	209.42
200.61	199.28	203.16	194.8	194.73	199.67	190.81	203.2	204.24	204	201.51	198.75	202.06	199.28	199.54	200.25	199.91	201.42	197.84	199.34	201.79	204.35	203.16	196.45	200.73	206.23	200.86	204.42	200.12	196.53	197.64	197.75	202.85	201.73	201.77	197.16	199.23	204.49	196.35	193.34	198.71	199.29	202.44	197.58	198.96	193.62	199.54	198.13	204	200.57
206.34	202.93	201.16	203.81	205.01	207.29	204.87	201.8	202.51	200.22	198.31	197.96	205.14	208.29	198.77	206.41	202.95	199.93	207.21	204.33	209.32	203.82	201.13	208.88	199.43	205.96	204.86	206.88	201.35	202.78	197.52	208.01	202.54	204.85	197.18	207.57	203.39	208.9	199.33	201.29	207.23	203.76	199.93	208.65	203.86	205.95	194.59	203.26	204.29	196.14
211.15	207.49	215.32	209.26	207.87	209.63	206.21	204.49	206.26	208.75	212.93	208.27	211.04	211.16	208.19	208.54	210.25	207.83	207.47	208.28	203.87	204.81	204.45	208.37	205.38	212.55	208.73	198.21	203.58	204.89	206.76	202.7	211.76	208.48	207.31	210.93	212.46	203.35	210.09	208.45	211.68	202.96	208.98	205.78	209.24	209.03	208.86	206.65	207.78	210.53
203.36	215.43	201.36	212.48	212.19	211.98	208.37	206.29	205.36	199.32	211.87	209.34	211.5	203.47	206.51	210.42	213.68	205.74	210.55	211.03	207.69	204.63	206.36	208.11	209.52	212.4	210.07	210.62	211.89	208.85	205.24	216.64	218.24	207.39	207.58	204.22	216.61	216.12	217.24	214.77	206.91	204.91	210.03	207.06	213.48	209.31	205.89	210.52	211.36	211.74
218.88	212.28	223.61	218.46	216.21	215.32	219.44	214.47	222.82	221.9	212.74	224.41	215.88	221.02	214.66	216.52	213.68	216.61	217.23	222.83	218.25	218.68	215.61	221.09	214.61	216.89	216.16	216.96	208.89	216.18	217.47	220.75	209.99	224.06	218.47	219.31	213.73	216.8	215.79	216.79	217.35	217.23	217.49	211.18	211.67	220.39	210.85	215.65	210.36	213.32
215.94	220.71	225.31	216.86	218.93	217.17	220.88	219.08	218.02	217.67	220.08	214.09	216.61	216.5	222.96	216.08	215.9	223.27	210.91	219.88	218	213.47	215.93	213.3	226.92	219.41	221.44	220.93	219.54	219.64	214.42	221.15	216.01	220.77	221.45	222.96	221.41	222.25	216.74	213.91	220.92	210.98	214.55	216.77	214.01	214.55	221.73	222.06	220.67	218.8
205.15	207.06	205.08	209.78	210.25	207.05	213.4	207.1	209.89	215.38	210.12	207.66	212.16	209.69	210.96	206.99	211.94	207.67	206.67	207.23	204.95	211.48	210.7	209.07	206.92	207.25	206.01	209.67	204.52	207.53	205.8	211.11	209.09	199.61	203.29	209.04	207.74	212.21	204.12	213.43	209.97	210.25	208.52	209.05	210.9	206.12	213.37	209.32	208.33	204.34
211.26	205.01	210.2	200.91	210.06	205.18	214.2	206.61	210.9	208.01	211.71	209.93	207.62	207.21	210.62	215.19	212.3	207.15	210.43	204.1	206.5	204.1	210.18	205.4	211.68	210.71	203.45	211.97	208.01	212.61	209.71	204.58	204.65	206.28	205.5	204.83	202.57	204.4	208.66	210.17	206.13	209.34	209.77	202.29	212.97	208.5	209.65	206.12	214.23	212.59
204.56	202.16	203.9	203.08	199.85	211.28	205.63	207.91	208.49	202.1	203.38	205.64	203.94	202.5	211.69	208.37	209.45	205.76	205.67	206.66	205.01	207.04	207.22	204.07	199.85	209.64	205.9	205.23	197.1	205.88	205.28	206.32	208.38	205.03	208.11	203.42	201.84	207.49	200.94	202.96	207.3	205.47	206.19	201.37	206.75	202.09	210.89	202.54	204.37	208.04
199.99	205.56	207.18	201.04	195.33	198.96	204.77	197.45	206.59	205.95	205.04	201.91	200.45	205.84	205.98	198.42	192.53	195.73	197.92	198.93	200.76	203.76	209.54	206.34	199.09	204.34	207.29	202.21	202.62	200.48	201.08	201.19	200.04	198.89	201.67	198.73	203.15	209.85	205.04	205.14	206.97	200.04	205.42	203.76	209.2	214.17	204.19	197.43	197.85	202.6
194.17	196.98	196.54	200	196.88	194.21	193.88	200.74	194.14	192.02	199.15	197.28	196.8	195.78	196.74	196.43	205.95	200.36	202.69	197.72	195.84	198.71	198.34	201.75	203.52	195.8	202.01	193.73	195.1	197.61	195.75	197.28	195.44	201.16	199.07	198.6	199.07	193.84	196.47	201.15	200.35	205.13	204.04	204.85	198.33	202.16	199.79	206.14	196.73	201.63
207.78	206.62	206.65	210.71	210.01	205.26	207.74	204.94	210.95	213.39	208.76	207.26	204.26	205.54	204.12	211.21	208.87	209.38	208.18	200.66	212.47	200.21	207.42	207.72	212.16	207.43	209.97	212.7	209.49	215.28	205.07	206.42	202.6	198.07	216.02	207.45	207.78	210.3	212.25	204.97	210.61	210.53	208.61	204.86	204.62	205.84	214.96	210.75	212.48	206.36
197.13	196.04	195.82	200.67	197.13	197.66	201.16	198.28	200.77	195.05	200.95	199.43	202.77	195.35	189.6	200.76	204.7	198.63	199.09	197.02	203.14	203.35	200.65	201.16	198.55	203.18	199.52	201.53	201.16	199.64	193.02	196.67	202.83	196.78	193.8	193.84	200.94	197.04	197.17	202.43	199.31	190.9	199.74	199.43	199.34	198	203.78	198.41	205.4	194.24
221.12	218.58	213.96	218.34	216.02	219.82	216.14	214.68	215.82	222.29	218.42	216.15	218.05	222.22	220.43	218.59	213.5	215.63	211.84	217.38	212.59	216.48	216.37	218.06	212.83	215.87	216.14	215.3	211.1	219.25	220.5	215.95	220.75	211.51	213.35	214.7	212.21	216.96	218.1	216.43	219.9	214.84	218.11	217.68	212.77	211.1	216.8	214.57	213.81	224.44
214.74	215.26	219.87	214.5	212.26	215.58	212.35	223.36	216.2	222.28	217.77	222.36	213.41	214.39	216.99	220.49	219.81	222.64	211.53	215.51	223.18	217.05	222.19	214.81	216.95	216.3	222.3	216.19	219.38	214.79	216.59	220.95	213.54	213.96	221.93	219.85	210.48	211.35	210.65	213.59	220.78	211.25	216.32	216.21	218.06	222.11	218.61	214.46	217.14	215.18
206.74	209.52	206.21	211.67	207.28	200.56	206.83	205.66	207.7	208.52	213.07	208.85	206.07	202.96	207.94	213.86	214.63	211.25	210.12	210.6	203.37	203.11	210.61	210.77	213.37	204.29	205.47	213.64	213.94	206.9	205.81	204.83	206.16	212.44	212.02	206.21	210.43	209.12	213.96	211.33	215.88	206.11	211.82	214.21	206.01	209.46	205.21	210.97	205.6	208.93
216.44	213.81	218.9	222.57	212.81	224.05	214.58	216.97	213.75	220.96	217.13	215.25	210.1	222.39	214.97	220.53	214.83	221.53	212.5	221.26	222.72	212.15	213.84	213.93	217.15	220.19	215.92	221.98	218.52	213.4	220.42	219.04	214.25	214.95	219.7	224.18	213.21	211.78	216.08	219.63	218.02	215.35	219.48	212.93	212.19	212.54	216.21	216.59	214.86	212.45
207.74	208.33	211.81	206.87	208.48	207.25	214.81	207.65	212.98	207.89	209.75	205.01	217.95	210.69	212.83	211.59	203.82	208.87	209.22	210.14	211.35	209.56	210.26	208.03	206.23	207.95	214.39	212.47	210.19	209.84	216.93	214.19	212.72	208.47	215.63	207.66	211.64	216.51	206.74	206.12	212.03	210.51	208.17	208.69	213.67	207.11	210.73	211.79	203.44	202.78
204.1	199.93	207.35	206.86	205.9	204.75	204.37	199.44	199.48	198.34	201.75	205.79	201.17	201.64	206.31	210.6	201.34	198.71	207.63	205.72	206.16	204.62	204.4	195.39	204.03	212.14	204.93	196.71	200.12	203.09	207.54	200.43	201.12	201.27	198.77	203.46	201.75	202.8	205.7	205.05	205.41	197.11	205.77	201.6	206.33	200.29	199.67	207.53	201.4	205.91
[truncated: 849 more rows]
[truncated: 150 more columns]
