# Supplementary material for: Genetic dissection of main and epistatic effects of QTL based on augmented triple test cross design
Source: PLoS One. 2017 Dec 14;12(12):e0189054. doi: 10.1371/journal.pone.0189054 (PMC5730204; doi:10.1371/journal.pone.0189054)
Supplement: S6 Supporting Information — (ZIP) [file pone.0189054.s006.zip › z1_2000_0.5_10.csv]

206.75	207.49	206.23	207.87	207.29	206.54	207.51	205.59	209.78	207.16	209.58	208.5	209.07	207.62	209.25	206.03	207.93	208.28	206.68	208.74	207.85	207.93	207.85	207.41	208.36	207.64	206.39	206.61	206.98	207.45	206.63	209.37	207.21	208.12	205.66	205.65	207.91	208.25	207.64	209.44	209.6	207.91	207.37	209.19	206.33	208.27	205.82	206.9	211.38	206.82
200.73	198.23	198.55	199.87	196.29	199.74	197.67	199.34	197.73	197.69	196.56	198.06	197.95	197.47	198.37	199.61	200.03	196.88	197.08	200.91	196.94	196.49	198.64	197.55	200.26	195.03	201.05	199.68	199.01	198.89	198.75	199.36	198.73	198.16	200.78	196.96	198.47	199.5	198.69	197	197.93	199.8	198.1	199.33	199.87	197.61	199.23	197.78	199.61	197.83
208.95	208.42	209.03	208.35	208.96	209.74	206.5	207.35	205.78	208.39	207.64	209.07	208.38	206.48	206.07	209.27	209.79	208.8	209.36	210	208.96	208.32	208.6	210.45	208.15	207.98	208.89	209.4	209.47	209.18	209.88	208.91	206.55	209.65	208.67	208.88	209.12	208.56	209.01	208.51	210.07	209.15	209.09	208.98	208.4	209.84	208.02	206.48	209.57	207.29
206.08	208.15	206.23	204.72	208.66	206.43	207.52	207.09	206.07	204.89	205.49	206.02	207.75	204.73	209.27	208.25	204.4	207.78	206.08	206.06	207.37	207.87	207.31	207.41	206.42	206.24	206.1	205.98	207.58	206.95	206.83	204.96	204.28	206.47	210.88	207.96	205.97	208.61	206.78	207.28	206.35	207.76	207.6	208.33	207.2	204.27	206.2	207.06	205.99	207.29
209.93	210.89	213.15	209.54	209.89	211.57	211.02	210.37	211.04	212.72	212.97	211.18	211.78	211.21	209.13	212.46	212.36	210.81	211.59	210.37	211.82	210.47	211.62	210.27	211.1	211.54	211.81	210.91	210.01	210.67	209.56	212.47	214.12	214.35	211.87	211.67	213.18	211.44	211.94	212.2	211.32	210.37	212.15	211.36	213.29	213.03	210.72	211.21	210.52	210.97
206.64	208.31	209.2	208.06	207.24	211.16	209.91	210.1	207.69	209.43	208.92	210.33	207.83	206.81	208.68	209.49	208.59	207.87	207.97	207.25	209.79	206.64	209.49	208.81	210.26	208.12	209.76	209.67	207.87	212.03	208.09	207.36	207.84	208.41	208.51	209.49	208.16	207.64	210.91	209.97	208.42	208.32	208.89	210.49	207.72	208.71	208.29	210.54	209.23	207.63
216.41	218.05	216.12	219.15	216.27	215.97	218.01	219.46	216.84	216.82	218.89	216.3	216.99	216.04	218.01	217.82	217.41	215.26	217.51	217.49	216.47	215.29	217.9	219.01	217.41	217.69	215.91	216.05	218.08	216.68	216.47	216.55	216.01	216.02	215.37	217.69	219.01	218.35	216.7	215.49	217.38	216.66	214.41	215.65	217.52	216.9	216.29	219.19	216.53	216
195.9	194.99	195.97	194.79	192.71	193.79	195.17	194.36	191.9	196.05	193.33	193.95	193.58	195	194.42	193.29	193.36	194.83	195.36	194.52	195.08	195.15	193.38	192.99	194.52	193.94	194.08	193.17	193.56	192.6	194.05	195.62	195.27	193.71	193.08	194.44	194.75	194.56	193.53	193.53	193.83	194.29	193.61	194.2	193.13	192.14	192.65	194.8	194.34	193.44
218.49	214.78	216.43	215.91	218.71	216.8	215.79	217.11	218.77	217.68	217.53	220.18	216.71	216.02	215.66	216.58	217.66	216.03	216.86	217.45	216.84	215.15	218.56	218.22	216.19	215.85	217.7	216.07	217.4	217.42	217.56	217.26	216.46	218.9	216.55	217.52	218.69	215.95	216.97	215.07	216.98	216.85	218.72	215.76	217.25	217	217.34	214.47	215.92	219.19
217.8	218.73	218.22	218.76	217.27	217.08	216.43	217.65	218.39	220.03	217.89	216.68	217.95	216.25	218.09	216.73	217.75	220.38	217.71	218.17	217	217.63	217.22	218.32	217.42	217.15	219.26	218.22	217.99	219.42	216.49	217.92	216.72	218.12	218.74	217.88	215.71	217.76	216.89	218.03	216.68	218.46	217.13	219.55	218.46	220.87	216.61	217.1	219.36	217.87
208.83	209.49	209.01	209	209.68	206.97	208.74	206.59	209.96	205.38	207.62	208.21	207.73	210.43	212.54	208.65	210.4	207.79	209.29	211.63	207.27	208.82	209.65	208.21	208.06	208.55	210.14	210.07	210.21	210.07	207.27	209.76	207.53	210.9	208.45	210.74	207.31	209.69	209.64	210.67	208.07	209.21	209.35	207.25	208.78	207.95	207.63	209.29	208.88	208.86
209.96	214.01	212.82	212.5	211.82	211.57	215.61	213.31	211.75	211.58	212.38	212.41	214.09	211.05	215.17	214.89	214.36	213.06	211.44	211.88	216.67	213.91	213.8	214.18	215.53	216.97	212.04	212.65	214.69	215.42	212.07	212.94	212.43	211.02	214.52	212.2	209.78	213.13	213.8	212.42	213.99	215.64	214.06	214.28	214.34	213.52	212.1	213.64	210.57	212.63
204.99	204.32	204.6	206.31	205.91	206.45	205.95	206.31	204.22	205.05	204.32	205.99	205.66	202.27	202.8	204.17	206.85	205.02	206.43	204.55	205.08	204.13	204.69	203.1	203.8	203.66	207.59	205.31	204.44	204.65	204.65	205.98	204.7	204.28	207.14	204.04	204.76	203.7	204.33	203.46	204.51	202.23	204.67	204.66	204	202.69	204.49	205.44	202.63	205.61
205.35	206.05	206.2	209.03	207.09	208.44	208.68	211.26	207.76	207.17	208.4	207.19	209.11	205.32	208.22	208.21	207.75	209.94	208.56	208.78	206.8	207.44	207.27	207.26	206.31	207.61	207.2	208.51	207.6	208.61	208.19	205.37	207.27	208.39	207.71	206.79	205.28	207.58	206.88	206.6	209.31	207.09	207.53	208.51	208.12	207.73	205.34	209.36	208.52	210.31
203.33	201.51	201.86	204.21	203.41	205.27	205.53	203.77	203.43	203.99	203.19	204.85	202.73	202.93	201.13	203.21	202.69	203.29	204.42	204.41	206.34	204.35	206.03	204.51	202.9	203.09	204.87	202.95	200.07	203.24	205.55	201.08	203.59	202.15	203.05	205.49	208.59	204.64	204.72	203.67	203.04	201.94	204.78	205.52	204.47	204.83	203.27	203.99	203.37	204.31
202.7	202.49	204.56	202.99	202.59	201.79	204.02	202.95	205.43	202.38	204.26	203.51	202.03	201.37	203.92	200.27	204.49	202.96	203.26	203.34	202.82	203.44	204.81	205.83	203.67	201.92	202.18	202.99	204.03	203.24	201.97	204.91	204.14	202.18	203.22	203.33	204.58	203.49	205.8	201.45	204.14	203.69	204.42	202.83	201.99	202.18	201.78	203.13	202.84	203.03
218.11	215.8	216.38	218.91	219.39	215.76	217.5	214.42	216.92	217.92	216.2	215.29	216.69	217.75	218.58	215.11	214.25	217.02	214.98	218.68	218.28	217.7	217.56	217.9	219.11	216.45	216.48	217.14	215.19	216.62	214.04	215.01	214.17	216.76	216.15	216.56	216.96	215.48	217.31	220.01	219.13	218.4	216.37	216.56	216.92	217.92	214.92	217.43	215.99	216.87
202.37	203.85	203.3	202.06	204.39	201.93	201.54	200.48	201.71	203.53	204.28	203.52	202.96	203.75	201.76	204.02	203.01	203.36	204.12	204.3	201.84	206.25	203.62	202.9	202.44	202.83	199.58	201.2	202.65	200.27	201.56	203.18	203.87	201.7	202.1	201.83	200.47	204.48	201.41	201.88	202.7	202.82	199.9	200.65	204.4	201.03	203.27	201.79	204.24	200.72
209.96	211	209.99	208.78	209.77	208.95	209.18	210.73	208.61	211.93	207.15	211.49	208.98	206.7	210.05	209.64	211.28	211	210.2	211.8	208.91	211	208.13	209.15	211.34	209.18	208.67	208.85	209.55	208	211.18	208.76	207.37	208.74	211.19	211.85	209.12	210.05	210.91	208.05	209.27	210.23	210.43	209.55	206.64	211.01	211.15	208.89	208.11	210.03
208.68	211.18	208.55	211	209.34	210	209.35	209.76	208.68	209.39	207.87	207.82	210.77	209.75	208.77	209.16	209.74	209.11	208.52	209.14	206.22	206.63	206.41	210.38	208.87	209.53	209.33	208.96	210.14	208.96	208.05	208.21	207.75	208.37	208.2	208.93	207.47	206.48	207.02	208.87	207.9	206.46	209.29	207.69	207.77	210.31	208.68	206.6	207.73	208.21
194.69	195.41	194.76	195.89	195.61	194.95	195.35	193.15	194.39	193.08	195.12	193.15	192.07	194.9	196.45	193.45	196.63	194.66	196.13	195.2	193.91	194.36	193.25	193.3	192.63	192.39	194.67	193.85	191.83	194.39	193.31	193.64	194.46	196.62	192.55	196.09	192.69	194.21	193.92	194.74	191.59	191.65	194.23	194.55	193.16	194.14	192.41	192.69	193.97	194.69
206.02	207.29	207.93	210.01	209.37	210.58	209.47	205.8	210.38	207.21	206.82	209.72	209.57	208.43	209.41	207.55	207.39	208.55	210.92	208.43	210.92	209.89	208.1	208.4	208.29	209.93	211.01	207.81	205.98	208.84	208	206.29	205.6	207.51	208.31	209.41	207.1	209.2	208.39	205.51	206.41	208.32	207.4	208.78	209.18	209.73	206.34	207.76	208.57	207.74
210.03	207.77	207.13	208.48	208.94	207.17	207.5	211.47	209.58	212.27	207.93	208.72	209.45	206.1	208.58	205.5	208.5	210.12	208.34	210.44	209.07	207.72	209.42	213.21	210.79	208.16	208.89	206.4	208.3	209.36	207.43	209.45	207.71	208.77	206.58	208.13	208.47	206.6	204.93	209.19	206.77	209.5	209.99	209.74	210.58	207.46	207.6	208.88	206.96	210.06
204.16	204.52	203.7	205.61	205.11	204.4	206.29	204.51	203.85	202.5	207.27	204.47	205.27	202.45	200.6	204.07	208.19	205.45	203.64	207.28	204.19	202.61	204.37	206.35	204.27	205.28	205.9	203.96	204.74	205.74	203.9	206.03	203.34	202.84	204.32	206.12	204.77	204.13	203.68	204.54	206.31	204.1	203.24	203.64	204.4	205.06	204.48	207.64	203.81	203.38
207.24	205.82	205.77	206.79	204.05	206.8	207.9	207.4	205.65	206.6	205	204.7	203.1	205.72	207.05	205.2	205.39	203.72	205.82	204.22	204.6	207.12	208.23	203.76	206.1	208.03	206.24	205.63	206.58	206.12	205.44	205.33	206.54	206.28	205.84	204.4	203.66	203.35	206.14	206.07	207.02	205	204.97	204.78	205.02	208.57	205.4	204.01	205.79	203.45
194.83	196.68	195.6	196.04	197.81	196.46	195.23	194.58	195.05	193.81	194.09	195.94	195.6	196.34	194.08	195.05	195.86	194.81	196.2	196.35	196.77	195.46	193.65	195.2	195.45	193.38	196.39	195.56	194.64	196.89	195.37	195.23	195.61	194.63	196.2	194.75	196.6	193.79	194.84	196.25	195.45	196.54	197.31	195.34	195.41	194.35	195.93	194.63	194.53	196.49
197.36	199.28	197.19	199.91	196.38	198.15	197.33	197.83	196.32	196.14	198.92	198.27	197.87	199.17	199.02	200.05	196.52	196.07	196.96	198.33	198.1	199.8	196.86	200.05	196.73	194.34	197.75	195.73	199.66	197.12	199.1	196.76	195.05	198.23	199.2	195.88	196.18	198.95	195.52	197.04	199.44	198.62	197.53	198.78	198.11	197.85	198.66	197.31	197.17	198.72
210.54	209.27	208.41	209.05	208.56	209.97	210.67	208.36	209.43	207.59	210.17	209.71	210.47	207.46	209.65	207.14	208.98	208.65	209.16	209.42	208.32	208.71	209.26	208.39	209.03	207.93	209.48	208.99	208.5	207.98	207.1	209.99	209.39	209.7	207.92	210.19	207.72	208.82	207.43	209.8	208	207.75	206.97	210.05	210.13	208.55	209.72	209.48	209.91	208.44
203.78	202.28	206.06	205.78	205.21	204.1	205.22	205.96	206.75	204.67	205.59	205.07	203.42	206.94	206.24	205.57	202.83	202.79	204.75	205	206.2	205.57	204.52	206.23	205.74	203.58	205.94	202.62	204.37	205.58	206.94	204.21	205.76	204.92	205.32	205.68	206.2	205.81	205.85	205.19	204.51	206.34	204.7	204.09	206.91	203.15	204.25	204.37	204.22	206.1
199.44	199.16	198.63	201.63	201.01	200.58	200.27	199.65	199.2	198.1	199.99	197.65	198.99	198.59	199.21	200	201.7	198.79	200.06	199.9	196.45	197.05	199.94	199.14	201.68	198.12	200.68	198.67	199.35	200.11	197.08	199.41	202.3	198.52	199.98	198.25	198.87	199.35	199.55	196.77	199.48	199.9	198.83	196.84	199.53	199.86	199.51	198.74	197.16	198.13
205	204.18	206.04	203.46	203.66	204.25	203.7	204.72	202.48	203.6	204.94	204.44	204.32	204.89	204.53	202.82	203.71	204.68	204.12	203.4	203.78	202.37	205.83	203.17	205.63	205.56	201.54	202.19	204.08	205.82	204.2	202.95	202.05	203.66	204.71	203.55	204.74	203.37	205.15	202.24	205.18	206.14	203.89	203.27	204.16	203.91	204.38	204.63	205.38	205.35
219.59	216.02	218.18	216.46	217.26	216.97	216.36	217.56	218.85	217.62	216.82	219.9	216.36	219.88	219.43	216.6	219.43	219.53	218.7	218.61	216.45	220.79	219.61	218.01	216.77	220.13	218.74	219.51	217.37	216.92	217.24	216.35	218.34	215.86	214.42	216.94	218.17	217.2	218.75	217.91	217.14	217.89	218.55	218.41	217.7	219.17	218.72	218.37	219.09	216.36
198.02	196.82	197.64	198.66	196.96	198.84	196.22	199.02	198.6	200.35	198.39	199.26	200.36	199	200.64	198.76	199.4	200.31	199.35	199.35	199.62	199.21	199.16	198.78	198.8	200.35	200.26	197.38	197.56	199.55	199.29	199.06	198.82	200.28	197.49	198.3	199.92	200.85	199.42	199.71	196.77	199.27	197.85	197.84	200.55	198.52	200.69	200.93	198.02	199.6
209.48	211.16	210.73	209.71	211.65	210.94	209.78	209.23	208.93	210.31	208.79	208.04	209.14	212.31	208.48	210.52	210.22	210.12	209.02	210.34	209.15	209.34	209.85	209.12	211.72	206.64	208.98	208.14	209.42	211.21	208.72	210.64	209.8	207.95	209.62	207.75	209.49	209.69	208.24	209.7	209.02	208.65	210.08	210.61	211.29	210.61	210.36	210.14	209.23	209.62
203.18	204.17	200.94	204.04	202.96	204.37	200.7	204.44	202.2	202.87	203.81	202.89	204.55	203.61	203.86	203.9	203.57	203.78	204.34	200.86	205.14	202.55	203.41	203.42	201.38	200.26	203.99	203.06	203.2	202.45	201.7	203.79	203.17	203.4	200.18	202.08	202	201.46	201.87	202.83	203.8	203.59	202.04	205.86	204.14	202.47	203.36	203.4	202.47	200.92
192.89	192.35	197.12	195.21	194.54	197.49	194.65	193.9	195.01	196.84	194.19	194.41	195.15	195.3	196.33	192.78	195.25	196.95	195.4	196.38	193.97	194.51	195.77	193.25	195.46	195.63	196.49	194.3	195	195.7	193.86	197.03	195.43	194.49	195.42	194.56	194.71	196.38	197.79	194.66	193.05	192.79	194.39	193.82	197.13	195.07	195.29	196.16	194.51	194.75
200.42	200.18	202.64	200.83	200.01	199.64	201	201.84	198.69	200.64	199.77	200.77	199.82	201.44	200.17	199.23	200.25	201.4	202.39	199.04	200.02	203.21	199.26	202.24	201.49	199.71	202.43	199.31	200.31	201.47	197.15	199.65	201.15	200.96	200.59	199.62	202.39	200.84	198.92	198.9	202.08	197.64	200.86	199.22	200.59	201.73	199.99	200.74	200.35	202.1
205.17	206.91	206.53	206.48	208.33	204.05	205.63	205.24	205.2	206.21	204.63	204.71	207.86	203.81	204.36	205.8	205.29	205.93	206.15	205.94	205.01	205.23	205.96	207.5	204.28	204.74	205.45	207.46	206.4	206.75	205.17	204.59	204.95	202.95	206.98	204.46	205.62	205.57	203	204.72	205.44	207.1	206	206.17	207.37	206.61	205.95	206.25	206.12	206.32
199.48	201.69	198.92	196.94	200.25	199.91	200.94	200.37	197.38	199.32	200.67	198.97	199.71	199.64	200.13	200.94	197.33	198.73	200.61	200.25	199.07	198.77	200.38	198.94	201.45	195.86	197.97	198.51	201.35	195.68	198.89	201.22	201.02	198.4	199.99	198.87	200.5	201.36	200.26	197.4	200.42	199.71	198.17	199.08	200.02	200.06	199.51	198.28	201.43	200.9
208.31	207.16	207.44	203.88	207.09	209.81	206.98	208.51	206.95	208.04	210.04	207.74	207.54	208.28	207.86	208.27	208.24	209.3	208.6	207.5	208.03	205.02	207.58	210.54	208.76	205.81	208.5	208.39	208.9	208.77	205.58	208.05	207.68	207.99	208.62	206.76	208.1	210.29	207.27	208.27	208	206.86	206.84	205.29	207.95	208.37	205.57	208.13	206.12	206.87
203.47	200.9	200.24	200.52	203.25	200.18	203.86	201.62	200.83	198.25	198.22	200.5	203.72	200.24	201.99	201.35	200.71	199.33	201.21	200.57	201.83	201.85	202.98	200.47	201.77	200.76	202.05	200.76	199.61	201.03	201.32	200.46	201.56	199.5	199.76	200.12	202.84	200.96	201.29	200.77	201.15	200.39	201.09	198.96	199.11	204.41	200.58	201.84	198.36	200.12
211.95	209.38	212.7	211.59	212.2	210.41	208.69	212.83	211.24	210.98	211.46	211.37	209.82	212.34	211.61	211.44	210.17	211.4	211.72	210.28	210.69	209.4	211.87	211.16	210.99	212.45	210.07	211.3	212.2	210.41	211.9	211.25	212.41	210.27	212.65	212.66	212.28	210.23	211.8	211.41	213.44	211.6	212.16	211.8	214.08	213.25	210.16	210.21	209.73	211.85
218.97	217.5	216.69	216.27	217.81	217.39	217.16	218.56	216.25	215.8	215.47	216.37	215.22	214.91	218.24	216.15	216.87	215.59	217.88	216.91	219.46	215.52	216.83	216.25	214.71	219.97	217.14	218.73	216.54	216.09	219.04	217.39	220.42	216.75	218.31	216.6	217.78	214.68	218.25	215.82	215.28	216.42	217.48	216.34	216.25	217.62	219.13	216.88	218.03	215.52
208	207.84	207.47	207.2	204.93	209.23	206.17	207.29	207.68	208.17	210.71	205.39	205.78	207.11	209.33	205.52	209.05	207.38	206.98	207.56	208.76	207.67	207.19	207.55	206.45	207.69	207.36	206.83	206.97	207.62	206.97	206.23	207.59	209.12	207.22	208.5	209.75	206.79	207.33	208.17	208.14	207.64	207.31	207.77	209.2	209.97	209.77	210.09	206.18	207.96
202.47	203.46	203.45	206.27	206.31	205.46	204.95	204.45	204.03	203.44	202.67	202.94	204.8	203.12	204.93	203.66	202.57	203.62	204.2	204.43	204.69	203.91	202.97	203.37	203.49	203.61	204.28	203.59	205.04	206.03	206.44	205.24	204.19	204.24	201.95	202.1	206.06	203.34	204.46	203.54	205.3	205.96	205.65	203.82	204.45	203.2	204.46	204.76	201.84	204.32
197.11	199.44	197.13	200.01	199.73	199.42	196.64	199.18	200.35	200.62	198.96	197.93	196.99	201.03	199.9	198.41	200.78	199.32	201.61	201.23	200.34	201.2	200.62	202.18	201.76	200.48	199.85	200.03	198.62	198.37	198.23	198.79	199.96	198.21	200.55	199.32	198.27	200.06	198.42	200.37	199.51	196.78	201.63	197.03	198.51	198.99	200.9	202.63	196.99	197.42
207.19	208.96	206.31	206.88	206.81	207.09	205.93	206.82	206.37	205.71	207.7	204.52	206.91	207.93	206.02	206.04	207.16	204.96	208.1	207.44	206.89	205.69	206.93	205.06	206.54	205.75	206.82	207.33	207.06	205.6	204.86	208.22	205.3	206.35	203.89	204.77	207.56	208.28	208.86	206.37	206.09	206.15	206.14	205.82	206.56	205.04	206.54	207.47	205.88	208.29
218.02	215.97	216.09	220.12	218	216.82	219.01	217.35	215.83	218.48	219.96	217.33	218.71	215.89	218.12	218.93	215.22	219.33	218.14	216.43	217.84	217.94	215.41	217.38	219.07	217.93	218.59	219.12	218.4	217.53	217.25	215.74	217.04	216.91	216.42	219.1	216.99	220.06	216.47	217.99	217.35	217.88	219.82	216.99	216.46	216.18	218.32	219.02	217.47	220.13
208.42	209.61	209.68	208.48	208.07	210.19	207.7	209.67	207.31	209.36	209.34	209.48	208.54	207.85	207.02	209.86	210.09	209.02	208.94	207.03	208.39	208.23	209.16	210.67	208.83	210.41	208.87	209.03	207.24	210.44	211.54	210.14	206.88	210.95	210.88	208.89	209.11	208.72	210.28	209.59	208.1	209.63	209.83	209.54	211.22	211.47	209.94	209.5	211.32	211.64
208.84	207.09	209.06	208.81	208.56	207.84	210.58	208.15	209.36	210.56	208.3	207.9	207.96	207.98	207.83	208.12	208.92	207.41	208.41	207.17	208.69	209.23	208.73	207.08	210.39	207.92	208.03	209.42	210.08	208.33	209.49	207.6	210.64	209.32	209.63	207.33	210.08	208.66	211.7	210.02	207.98	209.46	207.9	207.51	208.05	209.98	209.66	207.41	208.18	207.83
202.74	204.72	205.59	206.4	207.76	205.95	207.21	206.42	207.51	205.15	205.49	206.11	207.98	208.12	207.5	204.77	205.87	205.08	206.2	206.55	207.5	206.76	206.17	207.84	207.9	206.43	207.59	206.41	204.67	205.88	207.81	207.2	204.54	204.8	204.68	208.69	204.49	204.2	206.6	207.27	205.98	206.99	206.16	207.76	206.97	207.92	205.39	209.21	205.82	206.73
202.92	203.31	203.19	201.26	204.47	203.55	204.74	202.74	202.54	205.72	203.08	202.1	202.94	201.12	204.81	204.98	202.3	205.2	202.28	202.18	203.34	204.1	201.36	205.3	202.88	203.85	203.36	204.6	203.76	203.86	202.01	205.13	203.57	204.92	201.37	204.1	202.06	202.41	202.64	201.37	202.55	202.84	201.7	203.52	203.09	202.67	202.16	204.93	204.87	204.9
195.15	193.59	196.56	193.84	194.37	194.05	194.22	195.75	193.52	196.76	194.49	195.7	192.81	195.23	194.55	195.96	194.75	196.85	194.72	195.8	194.93	196.05	193.92	193.14	195.55	193.55	194.96	192.85	194.39	196.52	194.28	192.5	194.31	194.53	197.03	195.1	195.64	195.31	196.56	194.87	194.9	193.56	192.99	194.57	193.5	194.7	193.13	195.02	193.43	196.8
206.85	206.28	206.83	208.6	206.84	206.25	208.55	208.1	210.1	207.21	207.84	209.15	207.57	206.51	208.08	206.4	207.46	207.88	206.81	208.17	206.92	206.36	205.97	206.88	207.66	207.86	207.91	208.89	206.99	206.13	208.53	206.06	205.34	207.96	209.04	206.39	208.09	207.95	207.93	205.74	207.72	209.64	208.93	207.49	206.91	208.08	208.4	206.06	207.77	205.25
199.13	198.65	200.35	199.64	198.55	199.46	200.45	199.2	200.13	197.53	198.76	201.33	199.85	199.72	200.15	199.37	198.99	199.21	200.77	199.03	200.1	200.58	199.12	198.9	200.69	199.25	201.15	199.47	200.56	200.66	201.32	199.73	200.16	199.45	199.15	198.8	198.17	199.4	201.19	199.57	200.26	199.72	199.9	200	199.46	201.8	199.4	197.38	199.4	199.88
207.47	207.97	207.57	209.61	208.47	207.1	207.18	209.44	207.36	207.69	207.07	209.78	208.2	210.49	206.43	207.14	208.54	206.74	212	209.79	209.46	209.4	208.24	209.56	209.76	211.41	208.08	207.97	211.92	208.79	208.77	208.79	208.26	209.09	208.86	210.49	207.78	209.33	206.04	210.12	208.97	208.62	207.68	211.68	208.66	207.77	211.28	209.18	209.32	210.71
209.3	208.08	205.18	209.01	208.45	208.94	208.03	204.62	206.44	207.56	206.83	210.52	208.19	207.42	207.34	207.44	207.34	209.74	205.4	207.18	209.28	206.03	206.16	208.56	208.24	208.37	208.14	205.79	209.14	208.4	208.07	210.09	206.93	205.44	208.13	207.98	208.08	206.15	206.97	209.91	206.25	206.59	206.58	210.18	207.97	207.34	208.14	206.6	209.85	206.63
205.98	205.95	206.38	207.59	207.86	209.1	205.81	208.04	207.89	208.43	206.39	207.08	208.91	208.76	207	206.98	209.67	208.58	207.96	210.12	208.04	207.07	206.62	209.58	206.47	208.44	209.58	208.01	207.48	206.74	205.8	208.24	207.12	207.86	207.29	209.83	209.03	208.48	207.6	207.29	205.89	207.9	205.71	206.07	208.11	206.56	209.53	209.2	208.83	205.94
212.68	213.01	212.39	213.62	213.25	214.01	214.23	213.33	212.53	214.34	213.67	213.59	214.25	214.32	214.44	214.34	216	213.76	215	216.7	213.49	214.5	214.89	213.69	213.9	214.92	212.64	213.89	212.64	214.9	212.97	214.02	214.91	212.59	214.5	214.35	213.05	213.12	214.8	212.74	215.28	212.75	212.78	213.06	214.79	213.81	213.27	212.08	213.71	214.94
207.73	207.08	207.72	206.43	209.37	207.63	208.14	209.64	209.1	207.89	208.58	210.07	207.93	206.07	207.59	207.16	208.35	208.34	208.54	211.8	209.17	208.92	207.14	206.31	209.43	207.32	207.65	210.02	209.51	208.47	209.04	208.47	207.81	209.14	209.75	207.97	208.47	209.36	211.04	208.33	208.78	208.53	209.19	208.86	210.27	209.5	207.67	211.33	211.2	208.35
216.18	219.56	218.06	217.01	218.6	216.26	216.47	216.12	219.4	217.65	216.59	218.43	216.29	216.16	216.97	217.81	218.89	218.16	217.02	218.77	218.52	216.75	218.28	219.96	219.42	217.17	219.86	215.58	219.6	217.69	217.17	215.22	218.95	217	217.58	216.36	218.55	218.87	215.83	218.4	217.07	217.98	219.9	219.03	218.28	218.19	217.38	216.34	216.82	218.52
206.33	207.52	210.34	208.79	207.98	207.34	206.4	209.9	208.22	208.63	206.71	207.87	210.02	208.23	207.52	208.3	208.21	207.15	208.77	208.3	207.17	208.31	209.43	209.38	208.27	211.49	208.87	207.66	209.4	209.09	206.49	207.71	207.35	209.25	208.48	209.52	207.49	210.16	205.66	209	207.88	208.63	209.27	207.97	209.4	205.42	208.54	209.3	207.96	207.5
207.58	207.72	209.68	208.65	206.61	206.89	207.11	206.56	204.77	206.89	208.66	206.01	207.84	207.36	208.02	207.15	208.81	209.06	206.5	208.32	206.84	206.82	209.79	206.96	209.64	206.63	208.62	207.45	206.4	206.23	206.93	208.47	211.44	206.74	207.01	207.14	206.68	206.35	204.52	209.83	206.88	207.66	205.57	207.88	208.07	208.72	207.5	207.55	205.67	206.62
202.02	202.07	202.23	204.17	201.64	200.35	202.42	202.96	200.32	201.64	201.2	205.08	201.32	202.31	202.07	202.95	201.69	203.14	202.23	204.23	201.47	202.42	203.03	202.87	201.09	201.25	204.1	201.4	203.96	202.91	203.49	202.35	200.56	203.71	202.44	203.62	200.73	201.64	202.21	202.75	203.04	203.11	200.58	204.5	201.59	201.97	199.78	200.25	203	205.04
200.24	198.54	200.21	199.29	201.32	202.02	198.44	200.56	201.02	201.92	200.67	199.56	201.39	200.86	201.57	201.1	202.32	199.98	201.6	200.33	200.49	202.11	198.44	199.13	199.94	202.26	200.47	199.86	201.01	200.93	200.5	202.66	200.59	199.53	200.76	200.99	201.18	201.84	199.94	201.17	201.43	201.16	199.38	202.29	201.49	203.48	198.85	201.21	200.28	201.57
207.71	204.87	206.48	209.14	205.41	208.52	203.18	205.11	207.48	206.11	204.87	205.97	204.9	207.3	204.14	208.1	205.88	208.35	207.59	203.26	205.07	208.38	204.83	206.66	205.43	205.48	204.7	206.93	207.08	206.14	205.91	206.75	207.8	205.44	206.01	204.91	206.84	205.61	205.43	206.54	205.62	205.24	206.76	206.26	204.74	205.22	206.2	206.88	205.53	205.71
200.33	199.09	199.42	198	199.74	198.28	198.67	200.45	198.63	200.74	199.09	196.95	199.39	199.02	198.09	201.02	199.76	199.69	199.54	200.6	200.89	198.02	199.6	198.92	199.17	199.37	199.07	200.3	200.72	201.01	199.22	197.61	198.93	197.23	197.97	197.69	199.62	196.51	199.35	200.76	201.43	200.35	201.07	199.99	200.43	196.69	200.5	200.39	200.95	200.26
201.42	201.73	200.99	198.17	201.38	199.23	201.03	199.53	200.89	199.7	198.81	200.94	201.79	200.33	199.39	201.47	199.16	198.6	198.83	200.33	198.23	200.91	200.34	201.1	202.26	202.03	200.67	202.67	200.11	198.37	200.85	200.75	201.26	198.68	200.28	198.57	200.12	199.36	201.47	200.26	201.61	200.55	200.37	201.54	200.02	200.48	200.23	197.88	200.05	199.96
208.39	212.26	210.58	207.71	207.81	208.99	205.91	207.61	209.17	211.86	209.25	209.62	211.31	209.79	209.94	207.55	209.04	208.74	211.73	208.94	207.31	210.46	208.02	207.4	207.28	207.39	209.6	210.42	208.38	209.51	208.18	208.4	209.66	208.22	207.98	207.5	208.01	208.78	207.82	210.23	208.62	208.97	209.88	207.99	209.89	210.16	208.66	207.64	207.7	209.29
201.96	201.35	198.7	201.24	199.99	200.12	200.97	201.34	197.56	199.71	199.32	201.89	198.22	199.91	199.55	201.13	200.97	198.27	200.65	200.39	201.35	199.96	198.13	202.14	200.53	201.13	200.85	200.41	199.53	200.18	201.6	201.05	200.32	203.07	198	199.34	198.03	203.54	198.66	199.82	199.91	200.71	200.09	200.96	200.87	201.83	201.95	200.07	197.24	200.9
209.69	206.01	209.05	207.18	206.31	207.13	207.94	206.18	208.9	207.58	208.34	208.4	209.15	206.07	205.45	205.47	207.16	206.1	208.22	207.95	204.16	205.62	207.77	209	208.99	206.91	209.51	206.75	205.3	206.92	207.35	207.64	207.04	206.64	209.12	206.37	205.87	207.1	209.31	208.58	208.02	207.6	208.18	204.34	207.7	207.91	208.72	206.01	207.93	208.57
200.99	199.9	197.47	199.18	201.28	201.4	200.54	199.98	199.9	198.05	202.26	201.27	199.96	199.82	201.72	201.26	202.21	200.73	201.74	197.93	200.93	201.93	200.93	202.35	198.9	198.7	198.34	201.86	200.53	198.8	199.5	201.98	200.47	199.42	200.33	198.6	199.42	200.72	201.91	201.44	198.72	202.56	201.27	199.71	200.96	200.27	200.12	200.98	200.27	199.87
207.9	207.05	208.24	210.64	208.85	209.07	208.7	207.58	207.74	208.8	205.15	209.08	209.73	205.88	209.56	208.1	208.93	206.95	207.08	210.74	207.36	209.52	207.69	206.58	207.86	208.81	206.96	208.31	207.7	209.15	206.98	207.19	207.76	208.5	206.62	206.05	209.47	206.12	208.22	207.21	207.56	206.59	210.8	204.59	209.12	207.72	209.46	207.73	205.95	207.89
194.09	196.01	194.06	195.27	195.98	194.48	194.06	195.71	196.24	195.47	193.53	196.33	193.73	194.47	195.59	196.53	195.58	196.21	197.09	193.55	194.28	195.82	196.4	194.14	194.6	196.26	195.5	196.38	194.69	195.51	195	195.74	194.34	196.07	194.75	194.13	196.24	194.85	194.21	194.9	194.91	197.15	195.19	195.43	196.38	196.74	194.77	194.91	195.45	196.72
209.22	205.95	205.04	206.25	204.81	205.87	205.55	203.47	202.8	206.56	203.28	206.76	206.61	207.54	206.88	206.68	206.84	206.09	205.86	206.71	207.94	206.48	206.14	208.45	203.78	206.61	206.97	205.06	205.14	208.52	207.82	206.21	207.17	204.96	207.37	206.23	205.4	206.35	208.27	206.32	209.15	205.53	209.21	207.36	204.89	205.21	207.04	204.93	206.64	207.55
208.3	207.22	204.68	205.95	210.61	207.52	207.56	207.1	206.91	208.69	203.85	207.1	206.79	207.55	207.89	206	207.28	208.07	206.9	209.39	207.63	207.76	206.79	209.15	207.4	208.12	210.35	208.66	208.12	209.13	209.65	205.91	209.27	206.66	204.26	206.73	208.45	207.39	206.62	207.49	208.65	205.42	206.73	208	207.16	208.7	208.09	206.99	209.16	209.79
200.11	199.96	202.37	201.44	201.82	200.83	198.79	200.43	199.56	200.27	199.85	200.27	198.4	200.99	199.35	199.31	202.34	199.14	199.94	199.41	201.38	199.47	200.02	198.14	198.86	199.36	202.04	196.23	199.36	199.52	199.94	201.67	200.88	202.88	200.15	201.37	203.18	199.34	198.57	199.47	196.92	198.75	201.07	199.19	203.15	197.4	199.52	199.69	199.94	199.62
208.22	209.79	210.2	209.05	207.94	211.04	207.95	210.09	208.54	211.17	211.42	209.72	209.76	207.57	208.99	208.95	208.7	210.64	209.07	209.19	209.09	207.17	206.7	208.79	208.42	208.96	205.81	208.32	207.33	207.08	206.67	208.82	208.53	208.88	210.11	209.44	208.93	209.37	207.05	206.94	206.46	209.9	209.36	208.08	209	207.36	209.19	208.17	208.76	207.54
201.96	202.34	204.08	203.22	204.29	202.98	201.33	206.29	205.68	204.02	203.71	202.9	202.2	203.72	202.48	203.36	202.81	203.36	205.83	204.67	205.54	204.97	207.54	204.12	204.3	204.59	204.32	204.32	204.05	203.25	203.33	206.8	201.58	205.98	203.39	203.09	200.95	201.62	205.84	203.45	203.58	203.41	205.37	204.85	201.53	203.67	202.49	204.2	203.01	202.63
210.07	207.41	209.43	206.35	207.63	208.08	207.15	206.93	207.58	206.17	207	209.13	208.88	208.11	206.79	207.43	208.65	208.4	209.54	208.49	207.25	207.14	208.32	207.71	208.55	206.5	207.36	207.46	207.18	207.39	208.32	205.26	208.12	208.29	208.75	206.09	207.97	207.65	206.13	205.62	210.1	209.07	207.77	209.71	210.18	206.59	206.22	207.95	208.55	207.71
208.01	208.71	208.54	207.48	208.18	206.92	209.64	210.96	209.88	209.4	209	208.61	208.89	209.75	208.03	209.8	213.14	206.93	210.51	209.63	208.56	209.96	210.5	210.54	207.86	208.99	206.97	210.55	210.02	210.15	207.01	208.35	210.06	206.86	208.56	209.83	211.27	210.8	210.13	208.35	208.36	210.09	207.51	208.88	210.62	206.72	210.31	206.92	208.62	210.04
199.2	199.74	200	198.37	199.82	199.59	197.34	198.62	200.26	198.79	199.41	195.81	199.86	196.38	199.25	199.33	198.95	200.6	200.65	199.48	199.24	201.22	200.7	199.86	200.4	198.94	199.67	197.6	198.83	200.76	199.72	197.43	197.48	197.23	197.39	199.78	200.16	199.24	199.82	199.45	200.04	198.54	198.18	199.73	199.46	199.41	198.79	201.13	197.55	201.53
210.14	207.07	210.65	209.77	207.14	208.36	209.3	209.52	209.42	205.11	208.87	209.18	206.81	207.55	210.13	209.21	209.09	207.04	208.23	207.75	209.47	207.2	211.98	205.42	208.75	209.48	207.97	208.58	210.11	209.25	206.88	209.22	209.32	207.19	207.72	208.04	209.22	211.04	209.62	209.31	210.15	208.46	209.76	207.55	210.64	210	210.23	208.5	209.34	207.87
205.44	204.63	203.54	205.03	204.32	203.32	205.65	206.64	203.95	203.54	204.75	204.12	206.62	203.54	203.57	203.54	205.91	203.99	204.3	204.81	203.95	204.45	204.73	204.46	204	204.06	206.38	206.39	203.27	206.48	205.35	205.35	206.53	202.48	202.88	204.59	203.87	205.32	203.71	205.81	204.65	204.19	201.58	205.73	206.35	203.95	206.88	204.47	205.42	204.73
211.85	209.99	209.97	210.12	209.43	209.71	210.94	209.75	211.24	209.9	209.76	210.54	210.24	209.57	207.49	209.62	209.44	207.86	209.51	207.6	207.71	209.38	209.83	209.86	207.56	208.05	210.41	207.26	208.35	210.28	210.51	206.5	208.51	209.37	210.74	205.42	207.75	209.72	207.57	209.75	209.56	207.67	207.16	208.46	207.8	211.8	207.13	209.64	206.87	209.9
205.07	205.49	207.77	209.27	207.82	207.67	205.49	207.33	208.04	209.99	206.99	206.3	207.24	205.8	208.31	206.61	206.54	207.3	209.34	207.41	205.92	208.89	207.39	207.85	207.25	207.36	207.56	208.31	208.63	206.35	210.5	207.59	208.81	206.41	205.72	209.33	210	208.41	206.06	205.74	208.89	209.32	208.62	206.89	206.69	209.18	207.86	206.55	207.95	207.56
203.07	203.38	203.64	202.02	200.88	203.78	204.47	203.81	203.95	204.98	203.29	203.28	204.77	203.31	204.78	202.71	203.67	203.21	201.58	203.98	201.47	203.62	202.85	203.25	203.4	201.79	203.96	201.98	204.19	203.3	202.58	200.88	206.36	203.85	203.42	202.45	202.14	203.95	201.36	203.37	205.2	205.25	202.62	203.41	203.56	204.33	204.06	203.92	201.13	202.38
204.59	201.65	203.36	203.44	202.17	204.01	203.43	205.43	203.59	202.98	203.4	203.29	201.83	203.69	202.86	201.86	203.4	203.19	203	203.68	203.96	202.13	203.27	204.7	204.42	206.56	201.71	203.82	203.01	203.43	201.26	201.14	201.74	202.87	202.68	202.59	203.93	202.29	203.62	202.07	203.25	202.68	203.68	203.5	203.04	201.92	202.44	203.71	203.14	205.16
210.93	210.09	212.63	211.07	213.03	213.72	211.57	213.29	214.77	213.7	213.09	215.05	210.81	212.78	212.76	212.2	213.65	211.03	212.34	211.65	211.3	213.15	211.06	212.56	209.39	213.8	210.72	213.04	211.26	213.36	212.22	209.74	211.54	212.34	213.98	208.6	211.78	211.73	212.73	212.67	209.94	211.45	211.25	211.26	209.76	213.27	210.39	212.63	213.74	212.75
214.83	212.05	212.2	212.56	213.87	211.96	211.37	211.28	210.51	211.45	211.64	213.63	213.54	213.84	212.11	211.47	213.09	211.18	210.57	210.87	212.04	210.8	212.28	212.71	211.53	212.98	210.79	213.05	213.35	210.72	211.82	211.57	210.59	212.75	211.45	211.46	213.49	210.82	212.57	210.95	212.52	212.6	212.97	211.81	213.91	212.47	210.74	210.85	211.11	210.41
206.61	206.92	207.35	207.88	206.39	208.79	205.47	204.92	206.41	208.56	209.3	205.6	204.53	209.02	206.54	208.33	207.44	207.76	207.43	206.97	208.5	207.31	206.53	207.97	208.75	210.11	208.56	207.4	207.8	208.34	206.09	209.27	207.82	208.19	210.69	205.93	205.72	210.3	207.4	208.05	206.49	209.03	206.72	206.04	206.71	208.55	208.21	204.23	207.39	210.68
211.63	213.04	213.21	214.94	212.71	213.62	214.44	214.64	211.35	214.54	214.29	212.66	213.76	211.61	214.21	210.54	211.72	209.1	212.47	214.03	212.63	211.7	213.35	213.93	213.81	213.71	212.98	215	215.46	213.19	213.42	212.04	209.97	212.25	214.36	212.01	213.13	216.28	214.49	212.21	213.25	215.82	214.7	214.21	213.11	212.27	213.58	212.88	211.62	211.24
201.66	203.14	202.12	201.24	200.72	203.31	204.65	200.96	202.64	203.96	202.45	204.92	200.31	203.3	201.17	201.3	203.63	202.86	199.85	200.59	202.75	204.74	201.42	202.81	202.6	202.83	202.47	201.59	202.49	201.34	203.27	201.88	202.52	200.95	202.82	202.26	200.08	202.24	204.28	203.01	202.45	200.99	202.67	202.75	202.97	202.38	203.96	202.11	202.04	202.85
198.99	198.32	198.73	199.48	199.29	198.34	199.56	197.31	199.71	197.13	196.39	198.55	196.82	198.5	197.04	199.37	199.19	200.39	197.55	199.55	198.68	197.82	198.88	199.48	198.36	199.08	196.48	198.26	198.33	198.9	197.28	200.57	198.8	198.84	200.95	196.71	199.8	199.23	199.33	200.49	197.88	200.88	199.57	199.17	197.71	196.02	199.03	197.53	198.34	197.62
210.9	212.62	212.34	215.17	210.29	212.72	209.83	213.63	212.72	211.55	212.99	210.92	212.22	212.18	212.1	212.37	212.82	212.41	212.35	211.63	212.58	210.38	211.42	212.6	211.57	211.94	210.67	212.87	210.37	211.39	213.8	211.6	211.1	209.6	213.56	211.54	212.78	211.46	212.02	211.03	210.66	211.71	212.02	212.77	212.23	211.51	210.77	209.87	213.96	212.43
208.13	206.69	207.58	208.39	208.4	206.67	206.77	208.14	209.19	207.1	205.47	207.26	207.01	206.35	207.99	209.62	207.76	208.1	205.94	208.44	206.71	206.6	208.66	205.79	209.26	207.92	208.08	206.21	207.7	207.17	207.83	209.3	206.66	207.11	206.35	207.9	207.59	209.18	210.69	207.65	209.02	207.11	209.66	207.81	207.67	209.81	208.98	203.61	208.85	205.57
197.05	197.64	198.67	199.44	195.26	198.19	197.09	198.25	195.75	195.31	199.25	197.86	196.98	199.15	196.86	198.74	202.38	198.2	197.36	199.35	196.37	198.88	197.26	197.14	196.26	197.44	197.25	197.86	199.56	197.3	198.14	199.96	200.49	196.32	198.04	198.21	195.86	196.55	197.29	197.01	198.65	199.67	198.9	201.37	199.19	197.17	196.56	196.11	198.38	200.75
216.48	218.54	217.9	218.7	216.8	215.98	216.31	216.34	217.39	214.68	218.11	218.32	217.12	215.27	216.71	217.14	216.12	215.94	216.75	217.14	216.6	216.54	217.5	217.35	217.02	218.24	216.99	218.4	218.74	216.34	219.1	218.04	216.33	215.66	216.73	217.08	215.69	216.31	218.07	216.59	216.86	215.62	216.63	215.48	216.05	214.41	217.35	218.52	216.72	216.89
206.49	209.26	209.48	208.53	206.04	206.61	205.2	206.95	209.17	205.59	209.53	207.3	207.79	207.53	207.41	207.98	208.63	207.31	209.16	208.34	206.11	207.83	209	207.93	207.4	207.49	208.57	209.19	205.55	207.9	207.82	207.22	208.67	207.22	207.33	207.3	207.23	207.02	207.19	209.83	210.05	208.36	207.49	207.8	208.66	208.28	207.42	209.14	209.57	208.52
201.69	202.5	201.61	199.83	200.17	201.1	201.96	202.12	200.15	204.02	201.25	201.69	203	199.76	203.62	201.42	197.91	202.17	201.81	202.61	199.77	200.74	201.82	201.91	201.6	200.99	201.63	200.71	200.86	202.32	201.56	203.02	202.16	202.48	201.55	201.01	202.23	203.35	201.53	200.96	201.1	201.56	200.62	201.03	201.99	200.63	201.46	199.25	199.73	202.74
207.12	206.79	206.64	205.6	205.53	206.48	205.32	206.03	206.05	205.19	206.16	204.47	204.98	209.84	205.67	207.12	204.16	206.73	206.85	207.89	204.89	207.65	206.57	205.44	206.84	205.47	204.63	204.97	205.86	206.78	207.46	207.69	206.67	206.15	205.39	204.15	204.14	204.31	207.87	206.09	206.27	205.65	205.26	206.09	205.94	204.45	206.34	205.28	206.78	205.45
202.75	203.47	201.37	200.88	202.88	204.08	203.79	203	202.67	201.7	201.42	202.64	203.64	202.75	200.82	202.62	205.86	200.13	205.5	202.24	202.61	202.12	203.85	204.7	201.96	202.31	201.95	203.83	202.16	201.29	201.55	200.4	200.96	202.67	203.33	204.14	204.66	202.91	202.38	203.05	203.9	202	204.79	200.78	201.88	202.33	201.8	200.36	203.55	200.27
209.58	207.78	208.8	210.85	210.7	207.77	210.19	211.6	210.22	208.42	210.01	207.85	210.53	211.01	210.93	210.22	207.63	209.01	207.42	209.07	208.22	210.9	209	209.68	208.75	209.89	209.17	212.78	209.95	208.93	210.54	208.44	210.03	208.4	209.54	207.6	209.12	211.79	210.39	210.38	209.57	208.32	209.27	208.93	209.67	210.87	207.52	208.56	211	209.4
211.99	208.33	212.41	214.19	212.81	209.37	212.29	212.29	210.07	210.92	211.41	211.16	210.86	211.12	210.37	211.47	210.2	213.13	209.82	212.25	210.05	212.55	210.22	214.17	208.84	212.54	212.13	211.39	210.62	212.55	211.93	209.55	212.68	213.43	213.14	209.04	213.3	211.49	215.24	212.46	211.72	209.79	212.99	211.95	212.58	211.42	209.69	213.51	211.92	210.81
214.03	212.38	212.13	209.52	212.24	211.97	211.98	212.97	211.55	209.09	213.94	211.27	213.47	213.07	214.1	214.56	210.35	211.94	208.1	212.59	210.61	209.73	211.92	209.23	211.56	210.54	210.36	209.52	210.81	212.57	210.86	211.49	212.82	212.13	212.17	211.68	211.84	210.68	213.55	210.44	213.21	209.76	212.08	212.32	214.02	210.81	212.32	211.24	213	210.55
210.33	209.5	205.52	210.09	205.19	207.6	208.2	209.56	211.05	208.82	211.31	209.34	208.41	209.1	207.95	209.33	208.29	206.28	210.4	208.15	207.92	208.63	208.47	208.86	208.14	208.58	209.42	209.57	210.2	209.9	208.98	208.87	207.61	207.75	208.38	212.33	207.98	207.31	209.25	206.44	208.64	208.21	210.66	205.94	209.96	207.89	208.64	207.51	209.53	208.61
220.04	216.29	216.84	218.72	218.56	219.78	217.65	217.89	218.91	214.64	217.83	217.94	219.3	217.42	217.74	216.69	216.24	218.24	218.21	220	218.23	218.18	216.84	220.77	218.93	216.28	219.55	218.15	217.99	218.2	218.91	219.68	216.31	220.91	218.13	217.37	216.19	220.13	219.53	218.92	218.98	216.54	219.35	215.42	216.66	216.93	217.42	216.82	220.08	216.96
207.87	209.57	207.17	207.51	208.74	208.9	211.15	208.95	211.5	209.48	207.43	207.71	208.6	210.16	209.5	207.72	205.68	208.69	208.32	208.65	211.29	210.55	209.5	208.63	209.83	208.53	207.74	204.95	207.27	210.73	206.43	209.55	207.66	211.7	207.37	208.73	208.5	206.1	207.5	209.29	209.25	208.46	208.75	207.61	209.23	209.07	207.97	209.12	208.61	210.03
211.23	208.28	207.53	205.07	209.08	211.87	210.56	209.47	211.43	208.9	208.96	206.59	206.92	206.9	209.59	208.98	208.3	209.12	210.89	206.38	207.58	209.4	208.87	210.04	208.41	205.98	209.56	208.45	209.76	207.1	211.24	209.21	207.46	210.48	208.84	208.44	209.57	207.1	209.58	208.61	210.99	207.39	208.32	209.89	211.16	208.74	207.85	208.45	208.56	206.33
193.72	195.75	198.26	194.39	193.64	193.56	194.02	195.19	195.47	194.36	193.43	191.92	195.69	194.17	193.16	194.89	191.77	194.75	193.38	194.8	194.86	194.82	191.64	195.88	194.95	196.09	193.99	194.9	193.89	196.34	195.27	194.19	191.29	196.61	197.27	191.8	197.15	194.81	193.45	194.72	192.73	194.66	196.6	192.51	193.36	194.06	191.89	193.22	194.99	194.36
213.46	209.38	212.78	212.51	211.35	211.47	213.36	214.4	211.65	212.17	214.52	211.63	213.15	211.33	213.09	211.92	212.74	213	212.58	211.8	211.62	211.14	215.01	210.87	212.09	213.05	211.65	214.78	210.44	212.79	211.83	211.05	212.79	211.62	214.42	213.35	210.21	212.82	209.88	213.08	212.52	212.24	210.85	212.83	210.31	212.46	213.45	213.17	213.7	213.51
209.15	209.02	207.6	208.05	208.48	208.35	206.47	209.23	208.02	208.9	208.38	209.21	209.02	209.32	209.23	209.65	209.91	209.75	207.37	209.59	207.76	210.57	210.38	207.96	209.91	207.61	208.94	210.15	208.27	209.05	207.74	207.74	208.95	207.45	210.47	207.92	209.71	209.45	208.58	209.33	209.03	207.58	208.11	208	209.43	207.12	209.89	207.92	208.9	208.7
208.24	209.69	207.41	208.86	209.53	206.39	207.78	206.88	207.79	207.06	208.45	206.04	208.81	206.82	207.86	206.99	207.69	206.56	205.91	209.72	209.01	207.79	207.47	209.28	209.27	209.23	206.09	206.51	209.08	208.95	209.67	209.88	206.8	210.88	208.46	205.45	207.73	206.63	207.45	208.55	207.65	208.34	208.83	209.26	207.66	207.91	207.67	207.27	206.99	209.64
216.35	217.91	218.27	216.01	216.93	217.33	217.31	218.59	218.15	216.24	217.02	215.31	217.27	216.41	218.95	217.23	217.56	216.2	217.22	217.4	218.22	214.97	218.32	216.14	218.25	214.87	217.91	218.37	216.13	215.63	217.26	217.12	217.19	217.39	215.21	219.04	216.86	216.74	217.58	217.09	217.55	216.59	217.1	217.77	217.09	216.69	219.08	216.09	217.65	220.39
211.04	212.04	211.36	211.66	212.18	211.86	210.28	212.75	210.91	210.04	213.37	209.51	210.57	210.94	213.34	211.99	212.56	212.71	210.39	211.29	211.55	211	213.04	212.5	210.73	210.69	209.86	212.69	209.61	211.49	212.37	212.88	212.15	210.52	210.19	211.58	209.67	212.29	211.04	210.05	210.38	211.59	213.67	211.07	209.6	212.96	210.01	208.65	209.98	211.19
207.39	207.51	209.68	209.61	205.7	206.2	207.73	209.07	209.26	207.8	209.1	207.77	207.93	207.47	207.64	209.13	207.82	207.32	208.43	209.11	208.27	207.54	208.45	210.49	205.91	205.8	206.88	208.47	208.73	208.55	209.99	209.47	207.46	208.42	206	208.18	208.62	209.43	206.91	208.4	208.08	208.3	206.6	206.7	207.69	207.83	208.62	206.7	207.76	210.08
208.34	208.87	208.72	209.49	208.77	206.93	208.44	209.64	206.94	210.08	206.4	208.88	209.35	209.07	208.11	208.5	210.94	210.92	206.39	209.77	208.5	209.16	209.01	208.43	209.64	208.79	209.76	208.84	206.85	211.15	206.62	210.46	211.27	208.53	209.22	208.95	209.7	206.46	208.39	206.49	208.61	208.32	209.56	210.24	208.08	207.66	208.16	208.6	210.05	211.2
199.43	200.5	198.86	198.24	198.74	199.05	200.49	197.27	199.35	201.99	200.67	200.19	198.52	198.63	202.26	198.93	200.48	199.12	202.85	200.33	203	199.03	199.93	201.88	198.92	200.96	201.87	197.75	199.43	198.44	199.83	202.7	200.4	199.43	201.28	201.32	199.12	200.51	199.24	198.73	200.26	200.37	201.5	199.79	196.32	201.69	200.66	200.53	199.91	200.79
203.28	205.17	202.36	201.68	201.69	203.94	202.06	203.4	203.7	204.28	200.71	203.87	202.15	203.24	204.33	201.42	201.32	201.65	204.25	200.58	201.24	203.35	204.58	200.39	201.25	202.76	200.75	204	200.96	204.65	201.26	201.29	204.9	203.36	201.55	202.54	203.42	203.05	202.49	201.03	203.59	202.17	204.95	203.22	203.66	202.3	199.88	200.45	201.5	203.45
203.22	201.79	200.52	202.73	202.26	201.85	202.98	203.05	201.88	204.01	202.03	204.38	201.99	202.73	202.6	202.25	202.02	202.46	202.3	202.61	201.16	201.49	200.02	203.15	200.23	202.06	202.1	205	200.06	203.75	202.9	202.58	203.81	202.34	202.51	200.9	203.22	202.32	202.92	200.81	203.58	202.4	203.39	204.51	202.35	205.2	200.25	200.75	202.53	201.44
213.95	211.97	211.4	214.2	212.99	210.83	213.97	211.78	214.04	210.91	214.3	213.7	211.17	214.44	213.43	212.57	213.23	211.75	210.12	210.97	212.5	213.86	211.74	211.55	214.15	211.44	214.52	212.22	214.82	212.88	213.02	211.51	214.07	211.17	213.01	212.48	212.04	212.45	210.49	211.53	213.38	214.33	212.14	213.54	212.86	212.47	213.44	212.42	210.92	211.9
208.21	209.48	206.3	207.51	209.22	207.98	207.6	208.07	208.01	207.36	208.12	208.57	209.18	208.57	210.53	209.98	207.35	209.81	209.8	208.57	206.73	208.87	210.33	210.28	209.1	210.22	207	208.48	205.71	210.77	208.09	208.66	207.78	207.69	207.53	207.94	209.85	207.99	206.16	208.78	207.02	209.76	208.64	210.03	207.04	208.66	209.9	206.88	209.77	208.52
208.85	207.86	208.67	209.44	207.99	209.69	206.73	206.6	207.68	209.11	206.67	208.95	208.52	207.49	207.82	207.83	208.27	206.29	211.61	206.07	210.52	207.76	208.96	208.64	206.97	207.64	208.68	209.09	209.57	207.95	209.48	209.75	207.93	207.76	208.94	209.64	209.51	208.47	208.67	211.05	209.64	207.98	208.6	207.38	206.26	204.45	209.42	206.74	208.33	206.58
209.02	207.22	208.11	207.02	208.04	206.33	206.09	208.73	208.01	206.67	208.47	206.88	208.07	208.02	206.9	207.35	208.5	207.48	207.66	206.85	208.39	209.69	206.18	208.38	207.84	207.44	207.36	209.03	208.13	205.43	208.57	210.15	207.8	208.1	208.77	207.19	209.49	209.09	206.3	209.02	205.82	207.01	208.09	207.49	209.1	207.9	207.71	206	206.68	206.19
217.48	217.29	215.64	217.93	216.91	218.13	217.39	215.91	217.28	215.47	217.63	215.11	217.28	218.02	215.23	219.63	216.69	220.09	215.46	215.89	218.25	217.12	217.24	216.09	219.47	217.38	214.97	215.5	217.33	217.95	215.55	215.98	213.69	217.82	220.87	215.97	218.06	218.57	216.04	215.73	218.14	216.63	214.29	217.92	216.79	214.46	216.12	218.23	214.96	217.75
212.52	217.74	216.81	215.7	215.13	217.55	218.96	217.5	219.59	217.39	217.88	217.17	216.77	215.8	216.4	215.82	218.34	216.15	216.84	218.18	215.42	218.65	216.08	217.62	216.67	216.44	216.58	216.04	217.65	217.67	218.88	217.18	217.23	217.54	217.66	216.36	216.78	214.12	218.36	215.35	217.59	215.23	215.74	217.86	217.76	217.33	215.81	214.93	215.85	215.51
207.87	208.37	209.53	209.31	208.76	206.49	207.41	207.61	206.11	207.25	206.05	208.78	208.51	208.38	209.21	211.52	207.32	206.9	205.91	208.71	207.27	207.11	207.73	207.19	205.4	208.45	209.22	207.12	205.31	207.5	209.04	207.04	209.48	205.71	207.74	208	208.58	207.22	205.85	207.4	207.78	208.05	207.61	207.82	208.1	207.06	208.35	210.5	204.8	210.86
201.46	202.19	200.61	204.49	201.89	204.19	204.05	203.53	202.46	203.58	203.97	203.31	202.01	203.38	203.73	203.62	202.78	201.63	203.07	201.69	203.47	202.96	202.22	203.92	203.02	202.65	206.66	202.04	205.11	202.73	203.47	202.49	203.97	203.49	201.29	203.23	203.6	201.02	202.69	203.84	203.65	201.96	201.37	202.77	203.35	203.64	204.32	203.56	204.55	200.35
208.33	208.34	209.87	207.63	208.35	209.15	207.99	207.77	209.95	211.48	208.71	210.86	209.29	209.57	208.96	208.08	209.02	207.11	208.59	206.2	209.2	208.07	208.79	208.86	208.71	210.75	209.86	209.07	209.96	207.84	207.75	208.49	209.39	210.34	210.18	208.87	208.06	207.8	208.07	208.96	208.56	210.63	208.15	208.63	207.84	207.2	206.48	208.04	209.96	208.89
207.19	210.56	208.3	208.31	209.29	206.2	210.21	209.84	206.19	208.96	207.89	209.52	208.62	208.43	208.32	207.97	210.64	206.57	208.69	211.36	209.61	210.12	208.27	208.79	209.63	210.51	208.6	209.99	208.91	207.35	209.65	210.58	207.9	206.12	211.83	208.17	208.82	206.66	208.31	209.57	209.2	208.73	207.9	210.88	206.5	208.13	208.23	208.81	210.19	208.88
214.58	216.96	216.83	217.46	215.03	216.14	218.04	216.35	216.38	218.08	215.7	218.83	220.05	217.26	214.91	218.77	216.34	215.4	216.82	217.67	215.02	217.38	217.73	218.56	217.66	215.98	215.63	216.4	217.63	217.23	218.12	218.21	216.54	217.62	217.09	218.17	216.7	218.38	218.69	216.85	216.82	218.52	219.37	219.02	216.06	221.2	216.02	217.4	216.07	215.61
207.11	210.69	208.31	208.1	207.16	209.06	207.48	208.9	208.77	208.56	208.83	208.71	209.66	207.64	211.17	207.98	209.28	210.54	205.8	210.66	207.01	207.34	209.82	210.64	209.53	209.4	209.62	208.59	209.93	207.48	209.61	207.5	206.86	209.78	207.48	209.29	206.89	208.74	208.1	206.12	210.51	208.33	208.26	208.79	205.16	208.29	207.33	210.77	208.55	207.82
205.88	203.9	203.5	204.35	206.54	205.51	205.5	204.2	204.32	206.1	204.48	205.6	203.01	206.11	205.81	204.67	204.71	203.92	203.62	204.35	203.78	205.84	205.97	204.49	203.26	205.65	204.91	204.42	204.5	201.98	205.26	205.99	204.24	203.73	204.27	206.36	203.88	205.51	208.26	204.74	202.43	205.48	206.12	204.95	203.81	202.16	204.04	201.13	204.88	205.09
194.57	198.67	194.45	195.18	194.45	193.19	195.44	195.48	194.72	193.82	193.91	194.82	193.09	195.33	195.09	195.42	194.77	195.41	192.65	194.08	195.19	194.39	194.23	197.3	196.85	194.82	194.58	197.4	196.37	195.09	194.96	196.23	195.9	195.3	196.61	196.4	196.79	196.97	192.89	194.95	198.1	196.93	194.35	197.25	194.11	195.19	193.76	196.01	196.98	195.56
207.76	209.34	207.89	208.79	208.94	210.06	208.33	207.7	209.53	208.73	210.04	209.64	205.86	208.21	209.18	207.12	208.77	206.2	209.84	209.54	207.15	206.5	208.84	210.79	207.41	208.48	210.55	210.54	208.2	207.84	210.72	209.17	208.41	209.93	210.02	207.26	211.52	208.15	208.68	206.22	207.57	209.11	209.19	208.11	209.22	207.87	208.82	207.9	209.46	207.84
213.26	214.42	211.54	210.83	212.96	213.19	212.98	212.42	211.39	214.53	211.92	212.8	212.57	214.15	215.24	214.81	212.16	213.81	211.21	216.73	211.89	211.48	213.91	211.97	214.7	212.47	212.7	211.19	215.59	213.63	213.97	209.59	212.46	214.27	213.59	213.81	213.86	212.8	213.21	211.4	213.1	214.4	213.11	212.9	213.44	212.85	209.42	213.52	211.92	213.46
207.38	206.78	206.25	206.66	204.79	207.78	206.63	207.67	206.7	206.07	206.88	206.22	208.36	205.98	206.82	210.72	208.34	208.76	211.14	206.03	206.67	206.64	207.18	211.14	209.23	208.79	208.5	207.94	208.61	208.25	205.71	207.53	207.78	209.98	206.79	207.64	207.38	207.28	207.38	208.23	207.64	207.59	210.26	206.79	206.4	207.53	206.98	207.3	207.95	207.49
202.95	203.73	202.24	203.24	205.73	204.54	205.67	202.18	204	200.63	205.39	203.65	204.6	204.33	202.58	203.79	203.6	202.87	202.55	204.27	204.3	204.19	204.53	203.23	202.85	203.63	202.5	204.23	203.71	205.08	204.21	204.72	202.98	203.25	202.43	203.06	202.25	205.23	204.68	202.85	203.18	205.4	202.39	204.99	203.49	201.87	201.5	203.67	202.94	203.68
213.41	210.38	211.07	213.22	211.85	213.26	213.8	212.54	212.09	214.71	212.1	211.93	212.93	213.87	211.73	209.95	212.94	213.47	215.35	212.5	214.43	212.97	212.13	213.61	212.26	213.28	213.69	212.55	208.92	214.08	212.53	211.32	214.01	212.63	214.01	214.32	212.24	212.88	213.68	211.96	214.09	213.68	213.38	211.98	212.09	213.46	214.91	212.93	212.84	212.06
206.77	206.94	207.19	207.29	207.34	207.41	207.01	208.14	208.29	205.61	208.15	207.26	206.93	209.07	207.25	207.26	207.01	205.82	208.39	208.67	208.73	208.81	208.39	206.23	207.13	206.51	207.97	208.32	206.31	207.07	208.01	208.23	207.19	207.7	205.05	207.33	207.15	207.71	208.4	207.28	209.61	209.94	205.42	205.93	207.75	208.64	206.78	205.75	207.88	204.26
207.24	207.7	206.49	205.96	206.12	208.29	206.15	207.33	206.39	209.88	208.43	205.14	207.04	208.14	207.96	208.19	206.4	205.57	208.29	206.66	207.22	206.27	207.95	208.81	208.98	205.43	207.73	205.72	207.81	205.68	207.19	206.54	207.48	208.47	207.74	208.33	207.58	205.39	208.06	208.15	206.66	206.35	207.48	208.08	209.05	205.78	209.15	206.91	207.12	206.44
211.34	210.65	212	210.92	211.63	212.86	210.31	212.01	214.22	212.17	211.7	212.5	212.89	210.97	211.47	212.1	210.29	210.63	211.01	211.85	212.03	213.43	211.57	214.28	211.68	212.82	212.6	214.61	210.9	213.7	212.68	210.65	210.88	212.37	209.97	210.61	214.44	211.22	212.05	213.94	211.14	211.25	213.92	211.96	211.04	211.13	210.93	212.52	209.83	213.14
205.37	206.1	206.36	206.25	207.54	209.01	209.27	205.78	205.19	207.15	207.86	206.45	207.67	207.82	207.19	207.95	207.62	205.15	206.24	205.24	207.41	206.23	206.19	206.34	205.69	205.65	203.59	206.7	205.8	204.99	206.48	205.33	205.94	206.67	205.66	205.8	207.13	208.94	207.3	205.75	203.53	205.39	205.91	208.03	208.19	206.31	205.46	210.54	206.22	207.76
206.46	207.07	206.86	207.77	208.09	208	209.84	208.53	208.18	207.04	208.97	210.37	206.7	206.41	207.04	208.38	209.82	208.52	207.66	206.78	208.76	207.2	205.91	207.38	206.71	207.76	208.43	210.81	209.29	208.82	205.71	205.4	206.8	206.46	208.06	207.27	208.22	206.22	206.18	206.54	208.67	208.77	208.79	207.69	211.47	205.96	208.08	207.5	206.27	211.13
212.04	210.41	211.48	213	213.9	211.58	211.86	217.1	212.7	211.79	212.02	211.79	210.91	212.01	211.17	212.13	212.52	208.17	213.33	211.24	211.16	212	211.83	212.43	214.02	210.27	212.84	209.43	209.88	211.3	210.36	211.69	210.88	212.44	213.53	210.65	211.4	212.37	212.31	212.27	210.94	212.07	210.3	209.98	215.47	212.76	210.68	214	211.32	212.99
207.43	204.85	208.04	207.17	206.78	207.38	207.83	207.38	206.75	205.03	203.28	205.45	207.13	205.55	206.16	205.98	205.97	205.34	207.98	204.1	207.18	208.1	205.01	209.14	204.2	206.16	206.62	209.93	204.93	207.92	205.35	206.21	206.88	206.58	209.01	205.73	205.61	206.26	207.1	206.73	207.34	207.66	206.26	208.15	208.26	208.93	206.14	204.31	207.14	206.46
208.11	206.17	209.7	204.81	209.47	207.92	208.3	208.28	205.83	207.55	208.08	208.92	208.49	206.37	206.5	206.94	209.63	208.29	209.11	207.97	206.78	207.23	206.72	205.14	206.13	207.72	207.86	205.8	207.89	208.03	208.07	205.85	209.31	207.77	207.41	208.13	208	207.94	207.36	207.59	207.27	206.37	208.07	208.94	207.18	207.91	208.81	207.31	206.79	206.47
208.82	209.22	208.56	208.15	207.99	207.21	208.25	206.4	208.49	206.36	208.14	206.87	206.54	205.63	210.17	208.86	207.6	207.39	205.72	210.2	208.57	208.78	208.15	207.54	206.02	209.88	208.98	206.01	205.49	207.99	206.91	208.58	207.91	205.63	209.82	207.59	206.89	207.06	209.27	207.88	206.2	207.91	209.76	208.13	208.07	206.35	207.59	208.26	212.34	206.14
202.24	200.25	201.61	200.06	200.86	201.24	201.52	200.22	198.42	200.91	199.08	200.87	199.83	201.35	198.74	201.41	200.2	201.32	198.8	200.15	201.07	199.58	199.43	201.27	200.64	199.84	198.77	200.88	201.07	200.1	201.12	200.95	199.91	201.53	200.04	202.4	200.4	197.79	200.44	199.53	202.4	199.11	200.74	200.83	201.28	200.63	199.8	199.81	200.65	201.45
218.2	217.45	216.31	216.52	218.69	216.64	215.66	215.32	216.55	217.07	217.3	218.06	219.48	214.07	217.15	215.66	219.74	215.97	217.19	218.26	214.83	217.89	217.73	218.43	218.27	219.56	218.66	216.15	217.78	218.71	217.39	219.45	218.17	218.44	218.14	218.6	215.79	217.77	214.97	214.37	216.54	216.93	215.94	217.89	216.87	216.31	217.38	215.7	215.74	217.66
206.34	207.6	208.59	207.47	208.65	206.94	207.21	208.55	209.7	209.9	208.51	209.13	210.24	210.22	209.72	208.15	208.61	209.08	209.44	210.24	207.63	206.69	207.75	205.66	208.81	206.3	210.44	210.48	208.45	207.55	209.55	211.33	207.91	206.95	207.01	209.36	206.88	210.53	209.85	207.5	208.26	209.92	207.68	208.07	208.84	206.1	208.79	209.24	212.38	208.08
205.4	200.8	203.39	204.12	204.16	203.49	202.89	202.82	202.58	204.69	203.89	201.52	203.38	202.38	202.93	203.94	202.56	202.21	201.71	202.47	203.22	201.82	202.02	203.07	204.96	203.94	206	202.2	202.14	204.61	202.75	202.74	205.72	203.82	203.44	201.38	203.04	202.71	199.65	201.79	204.28	204.43	204.03	204.07	205.37	203.31	203.85	204.28	203.55	201.7
214	213.24	214.21	214.46	213.11	212.5	214.08	212.58	213.32	215.68	211.73	213.02	213.29	213.37	214.29	212.76	215.19	213.19	213.14	213.71	214.17	212.86	215.4	211.64	213.29	212.91	214.29	214.58	212.33	212.16	213.3	212.31	213.02	212.17	211.84	213.72	212.64	211.35	210.98	213.97	212.67	211.66	212.63	212.94	212.2	213.73	212.64	215.01	212.79	213.39
201.65	204.56	201.22	203.82	201.96	200.86	203.04	201.82	202.62	203.39	203.79	203.22	204.13	202.73	204.32	204.02	199.02	202.33	204.07	202.36	201.72	200.76	202.34	201.58	202.94	202.49	202.14	201.23	202.54	204.58	202.82	202.95	201.54	201.75	201.79	204.31	201.45	202.16	202.09	201.47	202.88	201.48	201.36	203.89	201.76	202.55	201.39	201.69	201.55	200.67
217.19	216.29	217.49	218.66	216.57	219.21	216.59	217.7	218.64	219.93	216.67	216.82	217.63	219.98	217.46	216.47	217.3	219.07	218.08	219.39	218.31	217.07	218.62	218.53	220.11	217.85	217.26	218.41	216.61	220.21	218.75	217.76	218.32	218.94	217.9	218.87	217.52	217.34	216.27	219.31	216.39	218.7	216.37	220.07	217.59	217.5	219.13	218.2	217.58	219.18
209.81	208.9	209.93	208.23	207.79	205.21	206.79	207.99	210.76	206.46	206.7	208.33	208.25	205.76	206.05	207.81	209.09	208.06	208.31	209.33	207.24	209.11	207.69	207.4	207.62	205.83	208.29	207.7	205.96	209.86	207.29	207.94	206.67	206.79	207.44	206.81	208.21	206.28	207.81	207.6	207.43	206.5	207.39	205.87	207.94	207.62	206.73	207.56	207.5	208.65
199.88	196.14	196.61	197.58	199.7	198.18	196.81	197.16	200.13	196.31	200.11	197.93	196.24	198.31	196.12	201.03	198.87	197.78	196.12	198.14	197.69	198.45	200.03	198.97	196.25	196.14	198.08	197.81	199.74	200.19	197.77	198.23	197.27	197.1	199.71	198.19	196.02	196.44	199.05	196.91	198.63	198.29	195.95	195.28	197.36	196.32	198.65	198.7	196.22	199.63
209.77	210.12	208.42	208.42	208.8	207.48	210.51	208.37	209.22	208.58	209.56	208.39	211.58	208.52	208.53	208.52	209.1	207.06	209.17	208.12	210	208.91	207.91	209.07	207.12	208.83	208.7	209.4	208.82	208.41	209.77	207.78	208.61	206.93	208.18	209.17	209.44	207.21	208.75	209.92	209.19	207.63	207.62	210.59	210.35	208.44	209.76	208.43	207.23	210.97
208.43	208.09	207.79	209.92	207.02	207.47	208.66	206.57	208.58	208.43	208.03	208.54	207.79	210.7	209.93	209.37	207.76	207.42	207.56	209.12	208.7	208.02	209.64	206.97	207.08	207.62	206.78	208.69	207.91	205.88	208.59	206.9	206.72	208.41	208.87	206.57	208.29	207.78	207.43	207.06	207.61	208.34	205.66	206.4	205.83	207.38	208.03	208.15	207.47	209.45
197.13	198.16	202.47	199.5	198.2	202.1	199.04	200.34	200.23	201.73	200.16	201.24	199.66	198.7	201.66	203.48	199.01	200.26	198.16	201.1	202.28	200.1	201.18	201.04	203.22	198.02	200.84	199.97	200.19	199.9	200.44	200.29	201.39	198.09	200.46	200.27	198.29	199.42	199.94	199.49	199.42	197.53	201.87	199.14	200.46	199.09	201.62	201.09	200.35	202.95
205.09	203.08	202.35	202.75	204.84	203.57	203.62	205.14	204.43	204.94	204.08	202.91	203.58	203.08	199.92	203.67	204.19	202.73	208.54	204.19	205.54	205.11	204.66	204.04	203.74	203.76	203.32	203.48	205.41	203.28	205.48	205.91	203.56	202.22	203.74	205.11	204.44	202.78	203.27	205.29	202.55	204.19	205.12	206.45	204.29	205.46	202.23	203.66	207.24	204.21
208.92	206.66	205.9	208.4	208.09	205.89	207.09	205	207.11	207.45	206.26	207.5	205.21	207.78	206.36	206.08	207.3	207.85	209.02	209.4	206.4	208.95	207.41	206.5	208.01	206.8	206.93	208.5	207.68	209.67	210.27	208.66	207.16	206.33	208.76	205.84	208.4	206.49	208.91	206.09	207.85	208.92	209.05	208.52	206.56	205.51	205.61	207.87	208.94	207.41
217.27	217.86	217.64	218.81	216.88	216.1	218.09	216.51	218.55	218.22	219.19	217.22	218.25	216.19	217.91	217.13	218.01	216.74	216.22	216.29	218.59	218.56	217.59	217.95	217.64	218.18	216.07	217.23	217.81	218.2	217.67	215.54	219.66	215.76	217.79	218.31	215.47	218.18	216.12	217.25	216	217.01	218.61	216.41	214.92	218.14	217.25	217.28	215.72	216.72
202.48	205.45	204.5	205.52	202.47	204.22	201.08	203.66	203.74	202.96	204.92	205.18	200.88	203.93	206.02	204.42	204.96	204.97	203.05	203.92	205.52	203.82	203.48	203.82	202.95	202.39	204.53	204.46	203.46	201.76	204.59	205.13	205.82	202.13	202.75	205.48	202.47	205.25	205.89	205.95	204.86	201.02	205.24	205.54	203.54	205.21	204.6	204.02	204.23	203.53
211.6	210.57	210.02	212.64	212.17	211.88	212.61	212.53	212.89	212.41	210.96	210.82	211.31	211.37	209.41	211.83	214.96	210.65	211.24	212.09	212.11	211.05	210.46	213.61	210.52	212.85	211.31	212.68	212.14	210.56	212.25	212.8	212.47	211.6	209.62	212.34	211.42	210.38	211.65	210.36	211.35	214.68	211.52	210.61	211.29	211.61	209.78	211.42	212.17	211.7
197.9	200.08	197.91	199.49	198.86	200.43	200.73	197.8	198.07	198.68	197.46	196.28	196.78	198.47	196.13	195.95	198.16	199.46	198.11	197.78	201.1	199.86	198.7	199.95	198.72	200.56	197.41	198.26	198.47	196.4	197.61	199.45	198.49	198.19	198.84	199.72	197.99	197.3	198.71	201.44	197.16	198.69	199.92	197.84	198.71	198.57	198.79	197.43	198.94	199.39
206.49	206.33	206.97	208.13	208.24	206.92	207.65	205.1	208.33	207.95	207.7	205.36	207.51	205.75	206.47	208.54	208.98	208.53	208.9	205.76	208.37	209.38	206.67	206.36	207.2	205.86	206.53	205.79	206.48	206.73	208.7	207.3	206.83	207.04	208.35	207.49	207.7	210.2	206.27	209.49	206.4	207.15	208.36	209.6	206.62	207.87	206.32	208.37	209.03	206.64
206.37	206.14	206.75	208.39	209.58	205.58	207.92	207.44	208.39	207.61	207.68	206.36	209.47	206.12	208.24	208.19	207.54	208.97	207.1	206.36	205.08	207.24	207.99	207.78	210.85	208.48	205.91	207.6	206.83	206.88	209.49	206.86	210.11	207.78	209.26	205.41	209.4	205.43	207.52	206.54	209.96	207.35	207.34	206.5	207.21	208.37	207.7	207.28	208.53	207.25
211.92	213.36	214.81	210.74	212.65	211.14	211.77	210.69	212.74	213.82	211.53	212.48	212.13	213.12	213.43	211.78	213.76	212.24	214.83	214.58	213.65	212.83	211.23	211.98	213.18	215.43	211.1	211.67	214.03	213.87	213.14	211.76	213.18	212.26	211.1	212.53	212.46	212.14	212.92	212.98	215.31	213.96	213.56	214.27	211.01	212.44	213.76	212.82	212.67	211.39
207.85	209.3	210.46	208.88	208.15	209.72	209.15	209.77	210.3	206.6	210.18	210.15	208.26	208.18	206.42	206.97	206.95	208.38	208.74	207.22	207.49	206.76	206.55	206.52	207.01	205.99	209.26	206.13	207.65	208.99	208.25	209.13	207.29	209.43	207.99	208.38	209.26	207.77	209.56	208	206.21	207.9	208.43	209.13	207.64	209.57	208.13	208.59	206.63	208.48
199.89	200.56	200.39	197.97	198.2	200.12	201.62	199.89	198.67	198.52	200.73	198.01	198.75	199.55	199.81	200.93	199.34	198.48	196.92	200.49	198.55	200.08	195.71	199.14	199.56	200.39	198.72	199.94	198.94	199.83	199.81	198.87	198.14	198.71	198.16	199	198.5	199.53	199.03	199.23	199.98	198.67	200.05	198.9	200.07	201.09	197.61	201.76	199.84	200.41
206.23	205.6	204.22	205.65	206.69	208.21	207.42	208.18	207.67	210.04	208.1	207.08	207.54	207.13	207.61	206.65	208.29	206.54	205.68	208.47	206.33	209.08	206.38	208.14	207.09	208.32	206.96	206.61	208.38	206.94	208.26	207.44	210.63	207.99	209.27	207.34	208.91	209.15	207.24	207.99	207.06	206.62	207.35	208.77	208.38	208.09	207.53	208.34	207.59	207.93
213.08	209.99	211.25	210.02	212.67	210.32	211.5	212.1	212.9	212.06	213.43	209.21	210.42	211.8	210.23	211.57	212.17	210.97	210.97	211.39	209.49	210.95	211.51	211.32	214.05	209.45	212.32	211	211.28	212.51	211.55	209.98	210.76	210.46	210.78	212.25	212.4	211.39	211.16	212.37	210.84	209.23	212.07	212.81	211.05	208.94	211.31	215.79	210.51	211.79
213.62	212.93	212.78	212.76	213.07	211.49	211.92	214.12	212.18	214.98	212.13	214.42	211.55	211.79	211.93	213.97	213.36	212.51	212.1	213.31	213.03	215.12	211.88	213.99	213.74	213.64	212.54	215.03	211.38	211.77	212.84	213.74	213.64	214.24	215.21	213.97	213.46	214.64	213.56	214.02	210.7	210.78	214.18	213.55	211.07	213.84	213.81	211.81	212.4	213.34
206.86	208.42	206.97	207.69	206.59	206.55	206.39	205.77	207.52	206.7	207.89	207.34	208.28	208.17	206.58	207.95	206.64	208.55	207.75	205.62	209.9	209.98	209.23	210.64	207.21	211.3	209.25	204.81	207.96	208.65	209.96	208.49	206.67	207.12	206.76	207.2	206.02	207.36	208.55	207.93	207.29	207.21	204.96	208.02	207.99	206.48	208.69	207.17	206.94	206.51
203.12	204.41	203.25	202.84	203.16	205.54	204.25	203.88	204.61	205.02	202.61	204.28	203.38	204.1	203.77	204.14	203.22	203.81	202.64	201.07	204.25	200.97	203.02	201.97	204.64	203.67	204.27	203.36	205.19	204.33	203.5	204.84	203.59	202.52	203.92	203.6	204.16	204.2	202.62	201.41	200.49	205.14	205.93	202.09	204.98	202.53	203.08	203.88	206.34	203.91
212.83	213.71	211.37	213.89	212.11	213.46	212.23	212.4	211.92	213.22	212.24	211.89	211.81	214.67	210.7	212.44	213.21	209.88	213.26	213.71	212.54	210.37	214.45	212.58	212.31	211.57	214.38	213.34	209.98	212.01	212.65	213.09	213.58	214.14	211.96	214.92	212.58	211.93	215.02	214	212.46	211.78	211	211.21	211.41	211.62	212.75	212.23	212.44	214
199.61	196.1	197.28	198.29	198.65	195.38	199.31	197.78	198.83	198.89	199	198.06	196.53	198.35	199.51	199.27	197.3	198.12	198.95	198.23	198.35	197.66	196.95	199.57	197.49	198.67	197.86	197.99	198.82	199.16	198.06	196.33	200.42	196.92	198.27	198.2	197.77	198.19	199.43	197.93	198.57	197.28	197.53	201.66	196.58	198.83	197.59	199.01	198.63	198.16
195.2	194.98	195.17	196.95	195.31	194.61	193.73	196.57	197.41	194.67	194.87	195.11	194.54	195.7	195.75	195.84	196.38	197.33	194.08	192.96	197.08	195.02	194.87	194.24	195.23	195.8	195.98	197.26	193.83	196.27	195.76	194.33	194.39	196.89	195.01	195.03	193.93	195.38	192.76	195.67	194.82	193.66	194.07	193.88	193.41	194.53	194.11	195.36	195.33	194.75
202.27	200.94	199.3	199.37	199.88	199.75	199.91	198.73	197.35	200.26	200.26	202.92	198.07	200.12	199.92	199.9	202.17	200.08	201.25	201.1	199.65	200.25	201.49	202.4	201.48	202.85	200.87	202.42	202.72	199.4	201.55	198.4	199.21	199.86	199.11	202.6	201.5	199.96	200.49	201.29	199.97	199.95	200.71	199.98	201.29	200.27	200.89	200.97	198.05	200.44
215.62	214.91	214.16	217.3	215.1	216.36	211.66	215.8	213.05	213.07	213.43	211.93	214.77	212.75	213.99	213.64	214.93	211.85	213.31	212.12	211.17	214.6	212.04	215.65	214.28	214.86	212.39	212.26	212	212.94	214.33	213.28	214.99	213.78	214.58	212.68	212.09	214.06	211.48	213.68	213.63	215.12	212.87	215.57	213.65	215.84	213.1	215.03	213.93	214.01
209.75	209.7	210.35	209.39	209.09	209.75	209.46	210.5	207.32	207.33	209	210.18	210.98	208.52	208.09	205.92	211.32	211.4	209.34	209.77	210.58	210.54	211.13	209.11	207.23	207.87	208.68	208.99	212.26	209.92	209.87	210.59	208	208.85	212.33	209.89	210.88	210.09	210.09	210.52	210.39	210.91	211.52	207.65	207.87	207.06	211.32	209.19	209.87	208.2
202.7	204.36	205.69	204.98	202.61	205.57	204.57	204.48	204.49	204.74	204.15	204.93	204.67	202.72	203.34	203.5	203.42	205.89	204.09	203.53	203.61	203.75	205.01	205.55	203.11	205.38	206.23	203.26	206.05	204.33	203.39	203.86	205.04	204.1	206.03	206.5	205.38	205.65	204.34	206.32	202.45	205.47	203.92	205.29	204.69	204.89	204.31	205.07	204.1	205.52
217.6	218.12	217.12	216.87	216.09	216.95	217.55	217.68	217.71	219.78	216.44	218.64	218.25	218.93	218.74	217.73	216.68	217.96	218.94	217.79	217.04	219.27	219.89	219.3	217.85	218.9	219.81	216.8	216.71	216.87	215.1	218.04	216.8	218.11	216.74	217.41	217.8	218.56	218.84	217.93	217.1	217.52	216.55	216.42	217.42	217.59	216.53	218.58	218.6	217.28
205.32	204.33	205.43	204.04	202.97	205.6	206.13	204.62	204.82	204.33	206	203.34	203.12	206.04	205.17	203.79	205.05	205.44	205.17	206.31	204.69	205.8	203.67	206.47	206.89	203.59	202.71	204.57	205.88	204.35	204.8	204.14	203.9	205.42	204.28	204.36	204.96	204.11	201.64	203.35	204.32	206.12	202.5	203.08	206.27	205.77	205.59	204.2	205.63	204.61
213.48	213.88	216.38	215.64	215.29	211.71	211.15	213.99	213.03	213.76	213.04	212.43	211.69	212.58	215.26	215.37	213.98	212.44	213.25	213.2	214.85	213.78	214.34	215	215.08	215.05	215.49	215.47	213.8	214.43	214.91	214.29	214.25	214.11	212.93	214.88	213.35	214.48	213.85	213.42	215.73	213.45	214.04	213.85	212.89	215.23	213.42	215.03	214.6	215.54
217.85	218.2	216.01	219.29	217.1	215.61	215.84	217.22	216.7	218.66	218.45	217.38	219.28	218.16	217.53	217.92	216.01	215.86	218.49	217.37	219.25	216.23	216.25	215.37	216.23	215	215.61	215.39	218.21	218.05	217.59	216.53	218.11	216.76	218.13	214.76	217.32	217.32	216.92	217.99	216.69	219.76	216.28	214.98	216.48	217.36	216.55	215.37	214.48	216.61
211.38	209.28	207.48	207.3	208.69	208.56	210.75	210.12	210.21	208.9	211.04	210.93	209.71	208.66	209	209.98	206.97	209.42	208.66	209.85	207.98	209.37	209.9	208.22	211.16	211.18	210.58	211.92	210.16	209.29	208.87	208.62	208.77	208.75	210.62	210.9	208.08	209.43	206.64	208.26	210.18	208.88	211.82	208.91	210.91	209.04	210.19	208.97	208.88	209.04
210.29	212.67	210.33	212.31	215.25	212.1	214.35	214.22	211.88	212.1	211.24	213.53	212.98	213.21	210.56	212.72	212.27	215.4	212.41	212.91	212.02	211.3	213.02	212.03	212.07	211.43	211.72	211.42	211.32	211.06	212.49	212.83	213.6	213.98	212.65	211.39	211.73	211.08	212.5	213.76	212.15	212.31	210.93	214.66	214.27	213.22	213.41	212.69	212.4	215.03
211.31	212.22	212.34	213.3	212.27	212.29	212.1	213.02	211.41	212.86	212.97	213.12	214.05	213.3	210.98	211.11	211.06	211.28	210.75	213.9	211.03	211.92	212.41	212.74	210.67	211.87	212.87	210.15	208.77	210.73	211.18	210.81	211.2	213.53	210.45	213.45	209.89	212.63	213.13	212.34	210.47	208.66	211.74	212.65	210.78	211.79	211.43	210.12	212.32	211.85
210.14	212.78	210.77	210.56	210.93	210.58	212.73	211.44	210.34	210.24	211.16	213.06	212.08	210.31	212.81	211.19	210.41	208.56	212.06	209.1	209.37	210.06	211.56	210.3	213.19	212.55	213.36	212.73	213.52	211.71	214.72	211.85	212.05	210.82	210.55	213	212.03	213.18	214.53	212.97	211.2	212.26	210.59	211.04	212.67	213.74	211.22	210.46	213.02	211.35
202.72	204.43	204.82	206.9	202.43	205.39	203.76	202.99	202.4	204.57	205.24	205.37	201.81	205.19	203.36	204.53	204.99	203.98	206.68	204.8	204.45	205.29	202.8	204.26	203.74	205.94	203.87	204.35	205.01	204.93	204.05	201.2	204.91	203.34	204.72	202.31	201.32	203.67	205.19	203.64	204.9	203.26	203.54	206.06	203.62	204.86	205.85	200.26	203.54	200.74
198.69	201.33	202.88	202.68	200.69	203.36	200.93	202.75	201.26	201.48	201.07	201.77	201.28	200.58	202.63	200.61	201.59	201.48	200.75	201.75	199.35	201.63	197.89	201.76	200.3	201.6	200.47	201	200.35	200.98	200.83	202.21	200.89	199.34	199.16	199.61	200.5	198.48	203.99	202.25	201.04	200.28	202.42	202.14	202.99	203.01	200.84	202.33	200.93	203.2
201.45	202.62	200.73	201.53	203.5	200.16	202.77	201.04	201.44	199.59	201.23	202	201.06	203.63	199.7	199.19	203.16	201.29	200.32	199.9	201.83	201.35	199.23	203.29	202.05	201.99	202.31	200.56	200.66	201.37	200.96	201.47	202.2	200.53	202.14	201.73	200.65	199.24	202.4	199.93	200.2	201.48	202.42	201.26	201.41	200.88	202.44	200.87	202.12	201.29
206.43	207.06	206.14	208.87	207.25	206.83	207.05	204.61	204.23	206.77	208.56	208.37	205.62	204.2	205.44	207.99	206.13	205.46	207.06	206.44	204.23	206.1	205.06	206.59	206.76	206.09	206.54	205.99	205.26	206.66	205.75	206.04	207.6	207.42	206.26	204.91	204.04	206.52	205.56	206.01	206.57	209.87	205.47	206.04	207.2	205.82	205.99	205.8	207.68	206.97
211.51	211.17	214.31	213.63	211.22	211.86	213.52	212.18	213.29	214.63	211.36	211.14	211.62	211.89	210.79	212.16	213.64	211.5	214.15	211.36	212.76	213.86	213.23	211.63	211.39	212.03	214.46	215.16	212.27	211.12	211.56	212.29	212.17	211.56	214.33	212.52	212.48	213.64	210.76	210.64	211.47	212.2	214.23	212.92	213.89	210.52	209.87	213.14	213.2	212.51
210.33	205.99	210.33	208.44	209.8	206.24	208.54	208.83	208.11	209.06	209.01	209.04	207.34	208.23	208.56	210.47	206.33	208.86	207.62	208.31	208.68	208.11	207.41	207.08	209.93	206.71	207.6	210.23	208.56	209.16	208.45	209.03	208.48	210.16	208.42	208.42	208.34	206.53	209.69	209.83	209.16	209.41	207.77	209.18	208.37	208.12	210.43	208.59	210.61	209.89
209.63	213.63	208.21	210.5	211.34	214.04	212.42	211.75	213.92	211.37	212.11	210.54	210.85	213.14	214.05	211.52	212.73	210.9	212.49	212.06	211.98	212.05	212.1	211.3	213.89	212.11	210.9	209.65	209.96	215.07	211.19	212.56	214.13	210.71	212.08	210.15	211.79	210.31	211.59	211.37	213.13	211.83	211.46	211.83	209.1	211.51	210.26	212.51	214.6	210.94
212.17	212.14	209.55	213.69	213.23	213.1	211.25	212.71	209.55	212.04	210.68	213.08	209.06	212.59	211.4	211.47	213.61	211.37	212.71	212.57	211.04	212.59	210.1	211.6	211.4	214.2	210.51	212.1	212.32	212.92	213.65	210.75	211.06	213.05	213.35	211.6	214.34	210.88	210.82	213.15	212.44	213.7	211.72	212.14	212.08	212.78	216.12	211.81	213.7	210.41
207.48	208.09	209.42	209.66	208.92	207.6	206.43	208.58	208.89	208.42	207.49	209.17	207.92	208.67	210.09	209.42	209.67	210	207.89	209.18	207.22	208.46	207.59	208.69	208.66	207.55	207.9	207.5	204.82	209.51	209.05	208.24	207.2	206.74	206.17	207.65	206.43	208.88	209.83	209.36	206.32	206.1	208.89	209.86	206.11	207.05	206.36	208.93	206.93	205.39
218.74	218.56	216.97	217.75	216.9	217.55	216.49	216.45	219.15	219.35	219.21	220	218.6	215.95	218.97	217.71	218.3	217.88	217.38	217.56	217.07	217.86	218.99	217.51	219.01	218.8	218.68	215.53	217.47	217.74	218.95	217.41	216.97	217.27	217.79	218.31	218.15	218.14	219.89	217.24	218.45	218.87	218.6	219.65	219.04	219.08	215.93	219.65	219.8	219.33
216.25	213.44	215.35	215.26	216.39	211.87	213.41	214.23	215.53	212.21	212.42	213.58	216.4	214.56	214.21	216.35	214.87	213.04	215.26	212.59	212.37	213.13	214.71	213.83	213.48	213.59	213.48	210.97	217.1	213.99	216.28	214.46	209.56	213.29	211.78	213.94	213.45	213.9	214.96	211.22	215.38	215.96	212.66	213.34	213.01	213.96	214.75	213.08	215.54	215.55
214.72	216.22	216.72	217.33	217.54	217.77	217.28	214.55	217.18	214.54	216.66	213.22	215.82	216.53	219.4	215.86	215.92	218.5	218.2	215.74	216.51	215.89	215.85	214.06	215.96	218.4	216.05	217.35	216.31	217.91	217.34	217.34	217.14	217.3	216.08	218.35	217.13	215.59	216.87	215.5	218.75	218.59	214.81	216.1	216.24	216.36	216.66	218.02	214.42	218.79
210.65	211.45	211.01	210.98	213.8	212.41	210.69	211.83	211	212.23	212.25	214.45	214.4	210.04	213.1	210.41	211.62	214.46	210.6	212.61	212.53	211.72	213.57	211.27	211.16	212.09	212.39	212.41	209.14	211.19	214.43	212.25	212.1	210.93	212.16	212.03	211.57	211.62	211.79	209.82	210.29	211.11	211.43	212.65	210.62	212.8	212.63	210.71	212.34	211.39
197.35	199.5	198.57	200.34	199.37	199.88	200.07	197.4	199.49	199.61	197.32	197.21	198.93	196.39	198.93	197.72	201.17	200.27	200.26	197.59	200	200.3	199.03	200.16	198.9	200.39	199.12	198.47	198.83	201.96	198.41	200.19	200.59	199.5	198.92	198.42	199.18	200.78	199.23	198.77	197.52	199.68	198.91	196.17	198.05	198.33	199.04	199.58	197.84	198.8
202	204.36	203.56	204.15	204.58	205.98	207.01	204.46	206.05	204.82	205.98	202.64	205.71	203.62	202.41	203.55	204.01	204.22	204.01	203.5	204.16	203.37	203.34	203.25	202.05	204.79	206.88	202.38	202.45	202.3	204.87	205.37	202.82	204.59	204.3	202.3	205.3	204.84	203.67	205.42	203.23	205.11	202.81	202.14	203.64	204.67	200	204.23	205.49	203.9
218.43	218.24	219.29	218.27	215.73	217.57	219.71	218.59	214.86	216.84	218.21	216.49	215.84	217.03	215.08	216.34	215.95	216.87	218.83	217.31	214.97	218.73	215.47	217.55	215.07	219.13	217.87	216.12	215.58	218.15	219.11	216.79	214.84	217.17	217.05	217.39	217.54	216.43	216.85	218.43	218.12	217.97	217.49	215.18	220.24	217.14	217.35	217.41	215.63	220.09
211.34	212.91	211.37	211.54	211.54	212.62	212.61	210.4	210.64	212.56	209	211.94	213.07	210.95	209.74	212.33	210.89	212.85	209.81	211.46	212.04	211.4	212.18	212.07	211.33	212.42	212.51	211.45	211.31	212.5	210.89	211.3	211.69	209.09	211.75	212.02	211.88	209.82	211.07	209.26	213.72	211.27	213.23	211.72	210.89	210.88	215.16	212.11	212.21	212.41
202.98	205.3	205.42	202.09	203.84	205.33	206.06	202.14	201.88	202.23	203.47	201.72	203.21	203.26	203.28	204.89	203.35	206.5	203.21	203.54	203.92	204.28	203.05	204.95	203.37	203.03	202.74	205.71	203.97	204.3	203.59	204.41	203.21	203.31	204.61	204.27	205.04	201.18	203.77	202.23	203.96	203.04	201.75	202.68	204	203.56	201.01	204.61	201.05	203.27
205.54	203.81	203.19	204.77	205.09	203.29	205.89	204.83	204.68	201.75	206.81	204.71	204.8	203.82	205.66	205.62	204.61	204.4	204.87	204.97	203.48	204.73	205.48	204.74	204.8	204.85	205.01	204.34	204.51	202.12	204.2	205.18	205.48	203.35	206.05	204.96	205.37	203.98	206.33	203.07	206.29	202.84	204.3	204.9	205.92	203.25	203.96	204.44	203.75	204.47
203.55	205.42	206.13	205.04	204.53	206.79	203.65	205.17	206.62	205.19	202.21	205.84	205.39	206.37	206.53	205.78	204.98	205.05	203.28	205.2	202.52	203.93	202.92	206.28	204.93	203.8	204.43	205.53	204.62	204.12	203.46	205.73	204.49	204.58	204.8	203.8	204.35	202.48	206.95	202.85	204.64	204.69	203.31	204.2	205.47	204.7	203.75	206.46	203.86	203.78
214.48	210.03	211.3	211.6	210.74	212.16	212.61	212.29	210.82	213.71	210.95	210.62	213.24	211.63	212.91	212.2	213.08	212.52	211.99	213.04	214.49	213.22	213.61	210.06	212.33	212.34	212.61	212.26	212.89	211.27	212.11	211.42	214.24	212.39	212.62	212.03	213.47	209.94	212.9	212.98	212.01	213.54	211.85	211.72	213.54	213.43	210.73	211.86	210.2	213.09
207.7	207.18	206.42	209.29	207.15	209.16	208.24	205.37	207.81	206.66	207.93	208.27	207.66	205.85	210.18	207.15	206.66	209.56	207.05	206.43	208.84	209.83	209.72	206.84	206.43	206.32	206.71	207.32	208.85	206.58	207.01	207.91	207.66	207.14	208.13	206.5	209.2	209.72	208.34	208.02	207.55	206.35	208.75	207.39	207.4	207.75	206.98	205.41	206.62	210.44
218.82	218.71	218.44	217.4	218.43	217.62	216.5	215.78	217.43	218.41	216.76	215.06	217.31	216.95	217.04	216.11	217.75	219.26	218.93	217.08	217.67	217.07	213.62	216.38	216.4	216.53	216.82	217.16	218.4	215.42	216.74	216.53	214.96	217.73	216.09	214.78	217.8	216.53	216.65	216.12	219.11	217.81	217.33	218.21	217.66	216.25	216.4	220.04	219.38	220.11
202.76	203.89	203.31	204.48	204.24	201.47	204.5	206.33	203.69	203.02	203.1	204	204.28	203.94	202.6	204.03	201.13	204.95	203.36	203.23	204.76	202.19	203.76	203.44	204.22	204.36	204.63	203.15	202.41	204.94	202.47	202.07	202.47	201.36	203.53	202.5	202.2	204.67	206.57	203.61	204.57	200.69	203.05	202.29	204.42	202.04	201.42	203.65	204.39	203.67
208.38	209.11	206.16	208.69	205.07	207.34	209.11	209.65	208.85	207.67	207.68	206.58	207.09	207.44	207.53	207.66	208.72	208.08	205.63	210.22	210.01	209.8	207.9	207.75	208.18	207.63	206.09	210.64	207.89	206.97	208.36	208.26	209.6	208.15	208.08	209.39	208.46	207.55	207.14	207.8	208.26	206.9	207.06	207.15	206.87	208.5	208.15	206.1	210.28	205.76
211.13	212.13	214	211.69	212.72	212.3	209.91	212.13	210.84	212.03	210.02	212.91	213.31	211.92	213.87	212.9	212.49	212.54	213.46	212.55	211.13	211.55	211.01	214.62	211.13	213.3	211.22	212.68	212.06	210.71	212.48	212.65	213.52	211.52	211.56	213.33	212.63	214.73	212.28	212.35	211.68	213.58	208.3	213	207.48	212.61	213.05	210.29	210.84	213.59
210.3	208.17	212.69	209.03	208.6	207.3	208.79	208.58	209.09	209.38	207.59	209.91	211.29	210.36	208.27	211.09	210.11	209.15	209.34	208.2	206.57	209.59	209.23	209.88	210.41	209.28	207.88	210.05	209.43	211.14	210.68	210.41	210.74	208.65	209.55	207.9	210.52	209.21	209.39	209.08	210.62	208.91	206.79	209.24	207.37	209.96	209.29	209.6	206.78	209.41
210.62	207.54	206.98	207.85	206.53	209.82	207.85	207.15	208.43	211.46	207.86	207.72	208.24	209.4	207.85	207.81	208.49	208.61	206.5	207.51	207.49	207.68	207.11	207.97	208.57	208.24	208.32	207.59	206.6	206.74	209.19	207.85	209.54	210.55	206.1	208.3	208.69	205.37	208.43	207.69	207	208.04	207.34	209.17	205.93	208.3	208.2	208.23	209.06	205.31
199.2	197.98	196.52	199.12	196.83	197.4	197.81	195.8	198.08	197.81	196.62	197.09	197.92	197.19	196.72	198.01	199.29	197.53	197.8	199.75	198.93	196.61	197.63	199.67	198.62	198.49	198.9	200.67	197.48	198.1	196.84	198.24	196.84	198.61	195.68	197	199.95	197.3	197.73	198.38	199.36	198.89	198.29	197.84	195.77	198.27	199.55	198.5	196.47	198.3
207.42	208.65	208.52	208.02	208.32	209.06	206.92	207.42	206.21	208.37	207.72	208.9	208.83	207.22	208.56	207.38	210.06	207.21	207.78	207.58	207.86	209.88	205.74	209.52	208.62	204.55	209.13	208.62	207.34	208.08	206.7	208.19	209.69	208.34	206.75	207.79	206.88	210.02	207.07	204.87	207.74	208.8	205.53	208.08	206.47	207.59	209.75	208.6	207.77	206.81
216.87	215.5	217.89	217.54	215.01	217.15	216.72	217.45	218.45	218.41	217.81	220.38	217.75	216.35	216.24	218.14	214.87	217.36	213.88	217.56	216.13	219.38	216.89	218.94	215.76	216.37	217.76	217.51	215.96	218.17	216.63	217.03	217.6	216.99	216	217.69	215.25	218.8	216.24	216.86	215.49	215.83	218.65	218.93	216.88	217.06	218.23	215.12	216.73	214.53
217.55	217.24	218.04	217.8	215.06	216.21	218.19	217.76	216.25	217.69	217.02	215.53	218.21	217.19	216.36	216.53	216.76	216.95	214.53	218.85	216.43	216.85	220.06	216	217.13	218.21	217.59	215.35	214.45	217.24	216.74	216.76	216.52	215.72	218.39	216.99	218.36	217.24	217.65	216.79	216.99	217.7	217.14	216.75	215.65	217.08	215.02	216.92	218.07	216.73
219.45	217.65	218.63	217.13	216.91	216.69	218.89	216.44	217.09	217.11	216.06	218.14	218.57	217.43	219.19	218.8	216.7	220.98	218.14	218.74	218.25	217.29	217.53	217.5	218.3	219.08	217.94	218.34	217.88	218.72	217.54	217.19	214.65	215.19	218.37	217.4	220.61	218.22	216.2	216.26	218.92	217.37	219.21	217	215.77	214.58	217.23	216.8	218.09	215.83
208.39	206.31	208.8	207.24	207.51	205.67	207.22	208.54	208.25	208.45	207.02	208.29	207.47	208.03	206.39	208.16	208.53	207.29	208.03	207.45	207.13	207.47	206.23	209.1	206.9	207.65	206.18	207.96	209.22	208.02	208.62	206.37	208.08	209.87	207.38	205.82	210.68	207.61	207.53	206.38	207.01	207.8	206.59	207.96	207.57	205.7	207.14	206.75	209.74	209.64
209.2	209.61	207.79	208.05	208.53	208.92	209.77	207.72	208.82	208.42	209.77	208.09	208.72	207.9	208.31	208.14	210.76	209.44	205.82	211.01	208.52	210.03	209.62	208.02	206.11	208.79	207.65	210.57	208.28	212.02	208.75	208.62	207.93	207.19	211.33	209.17	209.48	209.38	207.81	209.31	208.04	208.42	212.45	210.18	207.7	211.37	209.51	207.64	210.32	208.12
206.51	206.69	208.7	209.69	209.28	206.07	209.7	209.02	210.64	207.54	207.67	207.56	208.98	209.41	209.75	207.64	209.11	206.04	207.81	206.2	207.37	207.96	208.49	207.2	208.48	204.25	207.39	209.06	205.62	205.55	206.86	206.87	208.4	207.49	207.6	206.96	207.83	209.11	206.94	206.92	207.63	207.41	211.28	208.59	209.05	210.09	206.86	208.21	208.58	206.9
218.54	217.27	218.47	217.05	217.69	216.67	217.26	217.05	216.02	216.56	217.76	216.76	217.72	215.4	216.24	214.04	215.84	217.76	216.06	217.86	218.28	215.51	216.74	218.07	216.07	214.83	216.45	218.06	217.91	217.58	218.09	217.31	218.85	215.88	217.96	217.27	218.7	217.43	217.66	216.68	216.53	215.84	215.92	217.71	215.32	217.84	219.37	218.32	214.86	216.96
194.8	195	197.47	197.66	198.1	196.72	198.17	197.1	197.61	197.24	199.62	198.25	199.35	195.02	195.72	198.17	198.19	199.47	196.45	199.13	199.79	198.68	198.25	198.18	196.25	198.45	199.01	198.1	195.27	200.2	199.93	199.19	198.24	197.73	197.26	195.82	197.72	199.59	198.67	198.03	200.26	198.25	196.77	196.93	197.98	199.08	198.77	199.98	198.73	198
212.44	209.44	211.56	211.99	210.87	210.94	212.34	211.83	211.97	208.82	209.64	210.51	211.01	212.15	212.45	209.49	212.67	211.31	212.78	211.12	211.91	213.38	210.44	212.89	212.66	210.93	212.03	209.44	211.82	210.79	212.15	209.65	211.5	208.21	210.31	209.21	213.37	209.77	211.39	210.4	216.56	212.28	213.53	212.48	211.81	212.15	211.03	212.43	209.73	213.27
211.35	209.43	209.78	205.88	208.61	208.53	209.33	209.89	206.76	208.55	210.21	209.03	209.85	210.56	209.98	209.94	209.27	210.24	210.44	212.26	208.43	210.69	210.23	211.65	208.31	211.16	209.69	209.88	209.38	209.45	210.82	209.38	208.41	209.86	210.4	210.89	211.94	207.93	210.26	208.78	209.38	210.48	210.52	210.58	207.95	209.45	211.9	212.01	210.67	210.79
207.65	209.5	208.41	207.48	210.44	209.17	207.27	211.5	207.11	207.19	207.83	207.58	206.71	207.8	209.37	209.4	210.33	207.1	209.25	209.18	207.15	209.6	207.91	209.74	210.95	208.93	209.6	207.04	209.33	209.56	209.5	209.74	209.36	206.43	207.44	208.03	207.58	211.63	208.68	207.47	209.49	208.95	207.72	210.16	206.61	210.25	209.24	209.13	207.97	209.71
194.06	194.35	195.92	196.02	195.75	193.4	194.25	194.82	195.77	196.79	193.54	193.91	194.56	195.9	195.16	195.6	193.42	194.24	195.25	194.65	194.02	196.28	196.55	193.86	195.43	195.4	195.59	193.21	197.58	195.41	193.96	194.13	194.98	195.26	195.26	193.22	195.01	197.22	196.13	194.24	194.08	195.91	195.33	195.59	194.36	198.4	192.09	194.66	193.42	194.79
208.94	208.21	209.25	209.56	207.3	210.16	206.18	209.33	207.19	208.24	208.28	207.38	211.7	208.99	209.91	209.14	210.41	207.45	208.66	207.6	207.6	211.84	211.82	206.55	208.58	206.74	208.2	209.29	209.31	208.91	209.22	209.24	210.42	208.4	208.06	210.94	207.59	209.77	207.52	210.25	209.12	206.94	207.93	209.03	208.97	209.89	208.85	206.97	208.82	208.29
203.06	202.65	202.2	202.31	202.11	204.39	203.48	200.78	201.91	202.08	201.43	204.31	201.2	204.33	204.28	203.85	204.65	201.39	203.18	204.28	202.19	203.63	204.66	202.53	204.98	202.29	202.96	203.48	200.22	205.39	202.26	202.7	206.05	205.36	204.12	204.34	199.97	201.27	202.88	203.06	205.73	203.59	203.56	201.74	202.93	202.46	200.96	204	204.79	203.53
214.25	213.32	211.55	213.92	212.11	210.64	215.65	213.2	211.34	212.26	210.54	213.61	213.19	211.65	210.26	211.72	213.83	210.34	210.59	210.8	214.48	211.64	213.18	212.44	213.04	211.11	212.15	213.28	212.41	213.65	211.42	211.59	212.09	214.8	214.73	212.95	212.5	213.2	212.5	212.77	213.08	213.07	212.66	212.35	213.87	211.32	212.44	213.91	209.66	212.39
213.96	212.34	212.96	212.56	212.11	212.9	215.46	212.25	212.7	211.5	211.64	214.62	213.15	212.43	214.17	214.86	214.09	214.87	213.31	212.39	213.44	211.93	212.36	213.84	212.75	213.43	212.55	212.08	211.95	210.93	212.15	211.73	212.35	211.71	214.33	212.01	215.06	213.53	213.17	212.9	213.74	213.26	213.31	214	212.31	213.3	213.02	212.95	213.1	212.69
204.77	204.3	203.09	204.87	204.05	204.76	204.84	202.98	204.28	203.08	201.77	204.34	205	202.78	206	203.41	203.6	204.4	203.09	202.65	202.7	203.12	202.38	204.76	201.84	202.57	203.78	201.51	202.38	204.42	204.29	204.29	205.01	205.13	203.38	205.08	204.7	203.61	203.85	203.93	200.39	204.97	204.6	205.1	204.02	204.55	203.98	204.07	204.89	202.9
200.3	200.31	200.67	200.58	199.6	201.61	201.4	201.03	200.41	199.47	201.91	201.99	199.81	201.87	201.25	202.09	200.14	199.37	202.09	201.55	203.54	200.87	200.59	201.06	202.8	203.08	200.27	201.78	199.34	200.8	200.1	200.23	200.19	198.88	200.04	201.04	201.2	198.14	201.43	203.01	200.38	201.44	200.51	201.79	201.35	202.16	201.95	200.6	201.08	201.53
211.98	213.5	213.76	212.79	213.62	212.9	213.51	212.18	212.32	212.69	213.9	213.38	212.65	215.83	215.16	213.66	212.26	212.56	213.03	212.85	212.44	214.53	211.4	210.87	212.5	215.99	212.48	214.7	211.71	212.15	213.09	210.48	211.33	213.82	213.62	211.69	213.31	214.44	212.57	211.61	213.93	213.71	214.22	212.24	211.27	213.65	212.09	211.26	214.12	214.98
204.07	203.31	205.46	201.29	202.31	202.68	203.75	202.77	202.09	205.39	206.5	201.77	204.99	204.74	204.29	203.14	203.9	206.4	205.04	203.52	205.04	201.2	204.63	204.08	203.16	204.95	205.92	206.55	203.87	203.85	205.95	204.01	204.23	204.24	204.46	203.63	201.78	200.54	204.36	205.72	203.89	202.86	203.85	204.56	203.09	203.23	204.37	203.06	205	203.01
205.44	202.94	204.67	201.35	203.67	204.67	203.36	202.86	203.41	201.58	201.66	202.32	203.63	202.59	201.52	204.72	204.13	202.24	204.24	202.2	204.49	201.96	203.3	204	203.68	203.15	203.29	202.83	203.48	202.78	202.54	204.04	204.32	202.61	201.85	200.02	203.98	204.22	203.79	203.28	201.29	202.44	206.09	202.73	204.73	202.63	206.04	204.5	202.37	203.96
203.1	201.41	202.74	204.23	200.43	201.89	204.23	202.3	203.48	204.65	203.61	203.64	203.57	201.51	205	203.78	202.34	202.85	200.45	202.08	202.24	203.75	203.66	200.79	201.08	201.29	202.72	203.53	201.33	199.98	204.97	203.02	201.8	201.86	201.99	201.8	203.74	205.79	203.75	202.14	201.87	203.1	203.19	204.65	201.01	201.71	202.59	202.59	201.84	200.63
207.96	209.11	210.44	212.11	209.5	210.05	209.08	211.71	208.86	208.86	209.14	208.77	207.59	210.1	208.34	210.41	209.5	207.36	208.69	208.32	206.72	208.22	209.36	207.54	208.79	208.22	208.64	209.07	211.05	208.32	206.59	208.21	209.71	207.64	210.72	207.67	209.09	209.23	206.67	207.17	206.29	209.09	210.27	210.77	207.36	210.46	207.09	211.17	210	210.02
197.65	201.05	196.62	197.43	199.94	198.33	199.98	197.21	201.03	198.58	196.93	199	197.81	197.94	197.72	198.63	197.58	197.45	198.29	200.34	198.54	197.43	198.52	196.69	199.75	199.67	200.73	197.58	200.23	198.17	195.82	199.94	198.48	197.68	198.1	198.71	198.51	199.51	199.03	195.58	200.88	199.34	199.63	198	197.6	200.22	198.83	199.48	199.52	200.68
216.47	217.52	216.27	216.87	218.72	217.77	216.63	218.36	216.37	217.08	216.74	217.58	217.82	219.99	217.63	216.67	216.97	217.29	218.18	217.75	217.23	217.76	218.71	217.39	217.52	215.84	214.96	214.97	217.92	217.22	218.19	216.59	216.86	217.01	218.79	217.93	217.56	215.01	215.12	216.47	218.94	215.93	216.69	215.71	218.4	215.9	217.19	215.7	214.11	214.86
208.67	207.28	207.92	207.07	205.98	206.97	206.95	207.23	207.71	206.43	206.2	206.97	209.57	207.99	209.11	209.69	207.46	209.19	207.48	205.65	208.8	207.82	209.47	209.56	208.49	207.8	207.92	205.49	207.2	206.47	208.73	206.87	206.19	209.36	207.24	208.59	208.22	207.98	206.93	208.98	209.82	209.31	208.14	207.03	209.57	207.14	207.86	207.7	207.47	204.35
210.12	210.35	207.84	208.64	207.39	208.25	209.18	209.35	211.98	211.12	209.85	211.38	209.69	210.41	210.66	208.84	207.87	209.41	210.64	208.01	209.47	212.25	211.24	208.85	210.23	210.94	208.19	209.98	209.13	210.09	209.79	210.26	209.63	207.75	211.6	212.02	210.88	207.76	209.9	209.67	209.35	210.5	211.51	210.57	210.93	210.24	209.17	208.14	210.53	208.19
206.85	205.27	208.64	206.38	207.49	205.83	206.51	206.52	207.13	205.34	206.82	208.53	206.65	207.22	207.27	206.82	205.74	206.91	205.85	204.37	204.3	205.61	206.11	210.1	207.23	205.89	206.1	206.61	205.89	206.16	207.76	205.49	209.12	205.52	206.94	205.52	206.06	206.05	206.67	205.78	207.38	206.21	205.68	207.35	206.25	205.31	207.48	208.58	207.86	207.15
200.87	199.73	200.73	201.5	200.24	197.6	199.42	198.92	199.49	201.91	200.22	198.73	199.94	201.47	199.04	198.99	198.11	201.54	199.91	199.24	200.6	200.11	200.08	199.59	199.56	198.69	200.5	201.58	199.46	202.78	199.48	199.88	201.41	198.56	200.22	201.4	200.02	201.27	203.05	197.83	199.8	200.73	200.27	202.52	199.35	200.44	202.84	201.88	199.5	199.67
203.54	203.25	205.59	206.21	204.16	204.19	206.48	203.05	203.75	204.55	205.14	203.16	204.63	205.56	205.37	205.75	205.8	203.29	204.47	203.83	206.34	205.87	206.27	206.11	204.19	206.44	204.91	203.3	204.98	202.8	206.38	204.67	204.6	204.11	204.44	202.7	204.8	203.45	202.56	204.29	205.22	203.48	204.02	202.98	204.63	204.9	205.91	204.09	205.01	203.99
215.71	214.2	218.21	216.7	215.76	215.27	217.7	217.43	216.42	215.23	218.52	217.36	217.37	218.05	217.77	216.5	217.29	215.71	218.63	215.46	216.23	214.29	217.87	217.8	217.3	216.43	217.27	216.99	215.84	217.23	216.35	217.93	215.65	216.94	217.64	217.85	215.25	216.75	215.53	217.3	217.03	215.47	216.87	217.55	217.21	216.7	215.75	216.58	216.84	217.01
216.54	218.54	217.37	218	215.75	218.61	218.22	216.55	216.45	218.13	218.77	217.48	217.68	218.37	216.68	215.4	216.47	217.3	216.87	216.57	216.7	214.84	214.38	216.5	218.71	217.42	215.25	218.46	216.17	218.01	218.35	214.79	216.93	216.09	219.15	215.21	215.66	216.99	216.02	217.93	218.04	216.38	215.99	218.31	215.81	217.17	218.15	219.12	215.82	216.94
202.7	205.04	202.91	203.04	203.08	201.73	202.42	205.02	203.83	204.84	204.76	202.65	199.12	203.43	202.85	202.74	200.89	202.99	202.65	201.88	203.19	202.06	202.6	202.91	201.97	202.16	202.31	203.58	201.67	201.05	201.24	202.46	199.68	201.2	203.52	200.33	201.9	200.62	204.58	202.46	201.82	202.21	204	203.26	201.24	202.57	204.31	201.94	203.08	202.27
211.34	211.16	211.67	210.43	211.18	211.11	212.02	212.52	212.13	211.15	211.28	210.99	212.42	212.85	212.26	211.77	211.6	211.3	210.81	213.39	211.48	210.64	210.65	212.57	210.44	213.34	210.32	211.98	212.74	211.21	211.65	209.5	210.87	211.59	211.65	208.89	211.29	211.07	210.56	210.99	212.64	211.73	213.42	210.88	211.34	211.64	211.12	209.07	211.53	211.79
211.11	211.5	211.53	212.48	212.02	212.08	211.7	210.31	211.65	212.02	210.93	210.37	212.69	211.97	211.25	214.23	213.08	210.57	211.29	213.58	211.7	211.85	210.84	212.61	210.62	209.63	212.02	210.86	211.9	211.74	211.92	212.75	213.46	212.66	210.61	211.85	211.5	211.08	210.32	211.11	210.19	212.79	210.12	212.36	212.25	212.64	211.52	212.23	206.75	209.34
208.38	209.49	209.64	207.85	211.31	208.85	208.66	209.53	208.59	208.17	209.86	209.27	209.94	207.93	211.4	210.33	208.45	210.89	209.84	210.67	208.05	208.85	208.37	211.31	209.53	208	208.17	210.35	212.01	210.24	210.08	210.15	209.86	210.47	210.23	210.35	207.35	209.76	209.32	208.92	209.68	210.75	209.95	208.13	210.96	209.56	209.19	211.02	208.78	211.46
210.15	208.15	209	207.67	208.84	207.29	205.85	205.35	204.6	207.71	205.68	207.7	207.99	205.01	206.5	207.35	209.94	210.61	208.73	206.31	206.51	206.62	208.47	208.2	209.26	207.49	208.34	206.79	206.05	206.41	206.12	207.61	208.51	206.95	207.3	208.58	206.68	208.83	207.38	205.76	204.65	208.37	207.7	204.91	207.22	206.8	208.7	206.21	207.73	209.3
209.89	206.61	206.99	207.27	207.62	207.99	207.97	209.35	209.91	208.86	209.49	208.33	210.42	207.58	207.88	210.79	207.17	208.4	208.08	208.63	208.87	207.34	208.97	206.42	206.6	207.35	205.46	210	207.9	208.32	209.24	209.87	208.46	207.75	204.45	208.37	208.93	209.05	208.21	209.45	209.05	209.07	209.78	209.2	207.74	209.56	209.83	208.15	209.69	210.19
217.15	214.63	216.93	218.17	216.98	217.04	216.09	217.57	217.93	217.07	219.11	216.42	217.74	216.51	216.73	216.06	217.38	215.79	213.13	216.12	217.07	216.35	215.97	217.08	218.03	215.61	217.09	219.61	217.56	216.98	217.39	219.38	215.55	217.78	216.78	219.42	217.31	218.22	216.63	215.74	215.83	216.56	217.33	217.37	216.94	217.07	214.76	217.61	218.8	217.05
208.15	207.5	206.96	208.55	209.73	206.13	208.98	207.27	208.54	207.74	207.86	209.8	206.47	206.44	209.17	208.67	207.83	206.66	208.2	206.87	207.17	209.22	209.12	209.49	207.31	210.3	208.17	204.91	208.15	208.48	206.59	207.85	207.96	209.45	207.52	207.29	206.53	206.72	205.83	209.66	207.63	206.55	206.12	210.05	208.6	207.52	207.13	207.17	207.7	208.23
216.74	220.48	217.62	216.36	216.71	218.79	219.07	217.37	218.51	217.41	217.06	215.32	217.33	217.98	218.01	218.05	217.63	216.4	216.52	217.39	217.99	217.77	217.12	217.19	216.28	220.19	216.94	215.45	218.37	216.77	216.8	216.71	217.04	218.39	219.8	217.56	217.24	220.6	218.85	219.99	219.78	216.82	216.8	216.88	216.75	217.11	216.5	215.99	219.39	216.33
203.1	202.44	203.94	203.49	204.88	201.6	202.68	204.75	201.44	201.9	203.61	204.62	206.64	203.6	204.88	203.4	202.9	201.16	203.05	204.57	204.64	204.46	205.61	202.21	203.57	202.87	204.67	203.16	202.12	204.79	204.61	205.99	204.22	203.93	205.4	204.67	200.3	205.12	205.3	201.78	202.32	205.11	202.72	203.23	204.46	204.09	203.89	202.33	202.74	204.2
209.91	207.67	210.16	207.65	208.95	209.63	207.66	208.16	210.99	210.48	205.47	209.35	208.08	207.41	207.31	208.77	209.65	208.84	209.22	208.62	208.75	209.84	209.44	207.67	209.5	209.8	207.96	208.82	210.11	208.07	207.29	207.49	210.29	208.34	207.4	208.81	210.55	211.05	209.18	210.18	208.49	207.81	209.92	208.87	206.33	209.57	205.74	207.41	208.54	209.43
199.04	198.73	199.35	198.42	199.06	198.42	196.57	200.78	198.34	199.98	199.54	198.21	202.18	198.52	201.48	198.48	198.84	198.35	202.03	199.66	198.77	200.97	198.55	197.4	200.02	200.45	197.81	198.88	196.93	199.88	198.56	200.71	199.96	198.85	201.44	199.47	199.12	197.33	201.64	199.46	199.98	199.89	201.53	201.52	200.38	200.99	199.48	200.59	198.74	202
197.91	197.76	198.42	200.01	198.46	199.29	200.04	200.19	199.29	197.92	200.69	200.62	199.69	200.58	199.23	201.01	197.57	199.13	198.79	198.21	200.79	200.96	200.92	200.9	197.8	198.1	201.42	199.8	198.31	201.05	199.48	200.34	198.57	200.93	199.16	202.13	199.62	197.47	200.09	197.54	199.89	198.54	198.09	199.17	200.01	200.33	201.28	199.41	200.49	197.97
207.83	208.31	208.48	208.37	208.69	207.8	208.34	208.71	205.35	207.37	208.31	208.44	207.36	207.34	207.51	206.16	208.01	208.88	207.34	207.65	210.07	208.48	207.49	207.93	207.98	208.2	207.23	207.53	207.35	209.91	208.25	206.32	206.96	209.37	207.95	209.84	206.41	207.32	206.41	208.71	208.6	207.9	207.78	206.84	207.78	206.74	207.95	206.89	207.56	207.65
202.24	205.87	204.27	203.01	203	201.31	205.62	204.47	203.38	202.79	202.09	203.77	203.54	199.92	202.79	202.56	202.57	201.09	203.97	203.42	203.56	203.74	202.95	202.06	202.36	203.46	200.5	204.32	202.66	200.97	201.82	203.43	204.2	203.88	203.93	202.91	202.41	202.55	203.9	204.17	203.18	202.21	201.49	202.59	204.15	202.04	203.7	205.81	203.74	202.14
212.92	210.71	209.54	210.95	211.43	211.04	211.79	211.53	212.06	211.82	210.47	213.12	212.24	211.42	211.41	210.1	214.48	209.94	211.29	213.4	214.65	210.43	210.86	213.2	212.32	212.08	211.53	211.41	211.12	213.65	210.59	212.94	211.77	212.79	211.55	213.27	209.36	210.86	211.12	213.21	211.91	213.32	210.23	210.64	212.3	211.52	211.81	211.68	212.22	212.96
212.42	213.3	212.42	211.98	211.57	214.77	213.52	212.27	210.44	214.97	211.11	211.75	212.78	209.42	210.88	212.6	211.3	212.6	211.1	211.22	212.98	211.92	211.29	214.1	213.45	209.79	210.24	212.18	212.44	211.93	211.04	213.9	210.56	211.55	212.22	210.8	212.35	212.81	211.68	211.23	213.14	212.75	214.52	210.05	211.01	211.95	212.73	210.95	212.08	211.72
209.69	208.31	206.83	206.27	207.01	208.25	208.82	206.58	210.11	208.01	206.95	208.73	205.4	205.81	207.21	207.07	208.01	209.33	210.07	206.62	208.03	205.97	207.09	205.6	208.26	207.36	206.71	206.37	209.66	207.28	206.78	205.74	208.37	207.68	208.16	206.69	206.96	209.57	210.12	208.89	206.25	209.73	210.39	209.06	208.57	208.47	207.63	209.24	209.83	206.71
205.4	208.43	207.41	206.64	208.61	207.39	209.65	207.08	207.59	206.95	206.5	207.79	206.78	207.21	208.54	207.91	204.61	206.11	209.59	208.04	210.11	207.28	207.3	209.02	207.02	207.31	208.58	206.58	207.37	206.8	209.27	207.84	204.61	207.52	207.07	208.24	207.38	207.99	207.2	204.53	207.21	207.5	206.72	206.81	206.71	207.62	208.12	205.85	207.01	205.68
201.76	201.3	203.94	199.9	202.86	201.04	203.14	202.97	202.6	202.86	202.52	204.96	201.97	203.11	202.51	203.79	202.26	202.72	203.11	202.78	201.41	201.91	204.02	203.52	202.98	201.5	203.96	201.69	204.62	201.9	203	202.1	202.47	201.94	202.16	201.02	202.83	201.59	201.83	201.05	202.79	200.64	201.19	202.72	199.64	201.02	201.45	202.46	202.7	203.3
212.18	211.67	212.19	211.57	212.55	212.19	211.82	211.22	211.16	214.46	211.69	212.12	209.51	210.03	211.92	210.33	210.31	214.39	212.11	210.65	212.52	211.83	210.56	211.97	214.05	212.04	213.02	212.98	210.33	211.75	212.72	210.71	211.57	211.81	210.05	208.88	211.68	211.38	211.16	212.04	211.74	210.64	212.04	210.49	214.17	209.73	212.69	212.86	210.56	211.86
207.96	208.97	207.86	207.05	207.71	209.47	210.43	207.13	206.77	207.08	207.18	206.88	206.84	209.3	210.36	205.99	210.03	205.23	209.36	205.74	208.18	207.1	204.27	207.34	210.85	209.22	207.65	207.55	206.09	209.16	208.07	208.14	208.04	207.7	208.12	209.09	208.92	208.31	207.89	206.33	207.58	207.72	205.77	206.92	208.88	207.61	210.13	206.58	208.93	206.28
200.47	196.96	198.19	198.98	201.51	197.35	199.81	199.29	199.6	199.7	201.59	200.2	200.99	200.37	199.23	201.5	200.2	197.65	200.12	198.92	199.01	198.91	197.7	202.04	198.62	198.42	198.84	198.12	197.05	199.37	197.87	201.1	200.18	200.42	201.9	199.06	199.86	198.84	200.32	199.94	198.88	198.14	199.37	199.68	200.11	198.54	199.49	198.94	198.32	201.05
216.32	216.68	216.39	217.42	219.62	217.19	215.42	217.17	216.81	217.28	218.46	218.77	215.91	213.79	218.49	218.85	219.14	219.45	215.68	215.54	217.38	216.8	219.58	216.7	215.88	216.54	216.21	219.71	218.06	216.69	217.57	215.75	218.93	216.29	215.94	216.69	217.08	217.4	217.69	216.73	218.8	217.03	214.86	215.15	217.09	214.48	215.28	218.19	220.65	218.05
199.9	200.5	201.23	199.65	196.9	200.64	201.44	198.01	200.7	199.25	201.4	199.96	203.43	199.8	198.97	199.83	200.53	199.99	199.97	200.77	199.96	198.76	202.61	198.01	200.61	199.46	199.15	197.42	201.24	198.71	199.11	201.07	200.58	200.71	197.94	201.19	199.76	201.02	199.36	199.27	199.86	200.54	202.44	199.32	199.45	198.09	200.54	200.35	203.88	201.36
213.6	213.03	213.34	211.55	213.43	212.01	210.25	212.91	211.63	214.14	213.82	214.1	214.35	213.76	212.67	211.91	209.37	212.82	213.75	212.7	212.52	209.13	212.69	213.75	213.01	212.57	211.89	210.28	214.18	214.69	212.46	212.69	211.94	212.07	212.62	213.65	213.25	213.9	211.52	213.23	213.08	212.62	212.7	215.21	212.06	211.62	213.52	212.96	210.63	214.32
211.47	210.64	210.02	213.15	211.01	212.63	211.42	212.08	214.71	210.07	208.82	213.28	210.52	211.63	212.21	214.23	210.3	211.16	211.54	211.3	212.31	211.76	212.56	210.64	210.98	210.41	211.97	209.14	212.81	212.12	211.68	212.12	211.75	210.36	211.96	210.33	211.55	210.68	210.44	209.8	212.4	210.69	211.16	211.88	211.68	210.55	210.1	212.52	212.34	211.85
201.32	203.35	203.45	202.94	204.22	203.58	202.79	200.43	201.97	201.78	204.21	200.86	204.12	200.79	203.44	202.68	201.71	199.78	205.25	201.33	202.99	200.04	202.04	203.47	202.46	203.7	202.52	203.88	204.23	202.33	203.62	202.79	201.6	200.5	202.94	201.67	204.5	201.34	201.21	203.14	200.45	202.06	200.55	204.71	203.43	202.73	203.37	203.42	204.81	206.34
204.21	202.99	204.35	203.69	204.66	201.86	201.97	203.88	202	204.69	203.65	203.32	204.65	205.2	204.75	203.49	204.49	201.4	202.38	202.69	203.4	204.02	203.12	203.04	204.2	205.66	202.67	203.41	205.17	204.55	203.45	204.34	199.86	200.76	203.65	203.95	202.16	203.96	204.2	202.11	204.4	203.5	202.41	204.07	204.97	202.38	203.79	203.34	204.59	206.32
207.1	210.15	209.68	209.59	208.92	209.78	207.29	207.07	209.01	208.83	209.58	209.92	208.5	208.89	207.57	210.72	207.39	210.04	207.12	208.95	206.78	207.87	209.92	208.68	207.73	208.72	209.47	207.55	209.21	206.85	207.32	208.37	209.46	207.72	210.48	208.81	208.29	209.84	208.61	209.14	206.58	208.08	208.6	211.56	207.25	210.2	208.37	208.77	210.13	207.95
205.65	205.12	205.21	206.6	205.06	210.09	209.78	203.92	206.28	205.99	207.52	204.5	206.28	205.75	207.41	205.67	208.76	207.75	205.98	209.82	205.7	207.2	209.86	205.92	205.06	207.84	207.29	207.51	207.64	208.5	205.74	206.7	205.87	205.84	205.57	208.73	207.82	205.95	205.52	207.05	205	206.27	205.34	206.6	206.49	206.3	206.5	205.46	207.12	207.09
208.66	209.1	207.63	207.75	207.85	208.07	209.77	208.93	207.5	209.97	212.54	211.25	209.62	208.84	212.56	211.35	209.42	206.45	210.31	208.65	208.7	209.62	208.38	208.5	209.78	210.72	207.71	208.62	209.46	210.52	208.64	209.35	210.64	209.11	210.41	209.9	208.68	205.92	207.55	210.52	208	210	211.28	209.58	209.55	209.89	209.15	211.21	208.17	209.52
204.37	204.06	202.08	203.52	204.13	204.91	204.6	204.05	203.05	206.01	204.52	203.8	205.81	203.72	205.31	204.04	206.28	203.11	203.01	205.65	205.49	208.22	204.2	201.42	204.72	203.58	207.39	206.14	206.24	203.29	201.17	203.04	205.54	204.06	205.29	203.43	202.79	204.48	204.77	204.54	203.65	204.95	205.01	203.97	205.53	201.99	206.19	202.69	204.55	204.18
202.36	202.64	204.23	202.6	204.83	204.87	201.95	205.04	204.88	203.81	202.55	201.68	203.72	201.83	203.45	204.49	201.56	204.83	201.22	203.69	203.1	201.97	205.22	203.64	204.3	203.79	204.23	203.67	203.03	203.47	203.53	201.73	200.75	203.84	203.53	205.1	203.66	202.12	202.25	205.07	203.83	203.64	204.44	203.72	203.15	203.23	202.02	203.12	203.61	204.13
215.35	217.29	219.45	217.42	216.88	216.74	216.57	216.81	218.3	216.74	221.73	216.23	219.71	217.6	219.02	216.66	218.56	215.77	219.01	216.03	219.66	216.63	216.59	217.85	217.89	218.22	216.45	216.55	217.25	217.32	219.17	214.45	219.2	218.22	217.14	216.77	219.6	219.04	217.35	217.57	218.1	218.47	218.44	217.07	217.96	219.01	216.79	217.24	217.84	215.48
201.28	201.45	200.72	199.29	199.97	200.84	199.3	197.55	200.63	201.41	200.17	200.07	199.64	201.44	199.56	199.84	201.73	201.18	200.98	199.22	199.51	199.76	199.71	202.22	201.31	197.92	201.48	200.48	197.54	199.4	201.07	202.92	200.01	201.79	199.63	201.36	200.78	197.04	202.08	200.05	200.47	199.6	198.48	199.56	200.57	199.1	201.6	200.27	197.49	199.67
210.99	209.89	207.81	209.87	211.43	210.15	208.94	208.77	209.06	209.55	207.48	208.35	210.98	210.79	212.55	209.3	207.86	209.82	208.44	207.05	209.8	209.44	207.76	208.49	210.99	208.26	209.4	209.2	209.43	209.41	207.72	207.9	208.12	207.5	208.63	208.77	207.54	208.64	210.22	207.8	206.56	208.46	210	208.77	209.85	209.31	209.43	208.21	209.52	210.62
206.83	207.15	204.79	203.82	205.15	206.56	203.46	205.57	206.59	204.82	206.58	202.85	204.46	204.3	205.19	203.61	209.32	206.8	207.18	205.89	203.33	206.73	205.2	206.23	205.77	204.92	204.92	207.13	205.91	206.28	206.77	206.69	204.98	206.47	205.53	205.7	205.43	204.24	207.75	203.47	205.55	206.45	206.76	205.87	203.98	205.78	206.56	207.19	205.56	205.06
205.84	205.5	204.55	202.79	204.79	206.45	204.93	205.21	205.61	204.21	205.8	206.7	203.23	204.25	203.09	204.8	206.82	206	205.43	206.43	206.81	203.86	203.53	205.09	204.1	205.53	205.83	204.53	203.34	205.28	203.28	203.52	203.4	205.27	204.15	204.15	204.46	204.01	205.82	206.46	203.61	204.43	203.7	204.23	202.83	201.85	204.87	205.72	204.05	203.69
196.23	194.47	193.31	193.18	196.21	192.7	193.14	192.17	193	195.78	192.63	193.7	196.31	194.9	193.53	195.18	193.55	195.69	196.93	194.51	193.24	194.57	192	193.1	193.29	194.29	194.14	192.56	194.71	195.35	195.81	194.84	194.66	193.98	193.42	193.64	194.8	193.81	197.12	194.93	193.73	195.4	195.19	193.12	194.72	193.48	193.76	195.28	192.73	193.2
211.32	208.11	210.22	209.26	210	208.99	208.14	210.47	209.14	210.77	211.82	211.52	210.62	209.52	210.93	210.72	208.82	210.39	208.38	209.44	211.52	209.79	207.43	209	207.92	209.95	209.06	209.77	208.37	209.73	207.18	207.74	211.37	209.28	209.52	210.85	211.54	210.99	209.15	209.79	208.36	209.18	209.4	206.51	208.52	208.91	210.24	209.62	210.76	211.32
207.77	206.7	206.64	208.93	204.97	209.13	207.04	207.51	208.97	209.29	203.92	210.58	206.69	208.94	207.87	207.95	207.68	209.25	206.76	208.44	205.69	210.2	207.67	209.09	208.62	207.72	209.5	208.47	210.12	208.29	206.67	207.41	210.21	205.95	207.51	208.4	209.54	208.97	209.13	209.53	208.37	209.47	207.69	209.59	209.45	207.65	206.83	207.89	207.52	208.5
206.41	207.19	207.82	210.15	207.5	208.47	207.31	208.02	209.26	207.25	207.94	204.17	208.45	209.98	206.14	207.79	208.15	205.94	207.52	208.36	207.17	208.83	206.49	206.17	206.6	207.26	205.23	208.21	209.44	207.21	207.78	209.88	207.34	208.73	206.56	206.16	208.41	206.37	208.02	208.37	206.56	206.85	208.37	208.1	206.43	209.46	206.48	206.64	208.04	207.2
206.4	207.07	207.24	208.66	206.99	207.8	209.43	209.4	209.2	210.07	209.08	209.79	208.8	207.48	206.23	207.2	207.08	209.02	208.1	207.7	208.69	207.89	207.51	207.73	209.88	208.01	210.7	208.83	208.17	209	209.18	211.7	208.14	207.46	207.47	207.16	207.17	208.61	209.53	209.22	207.8	208.42	210.39	207.29	209.01	207.36	207.29	208.18	209.49	209.27
208.01	208.48	209.02	209.07	205.2	206.45	208.36	208.87	206.56	208.42	206.68	207.96	209.19	209.63	210.59	207.46	208.72	205.74	206.74	207.67	206.13	209.79	208.05	207.63	207.81	208.07	206.02	207.33	207.89	210.03	207.21	206.76	207.56	206.8	209.32	208.41	208.89	206.65	207.32	209.36	208.9	206.76	208.62	207.93	209.47	207.1	207.03	206.06	206.92	208.76
203.62	205.05	205.15	203.62	206.92	205.51	206.34	205.85	203.98	205.58	204.42	203.3	204.76	206.93	204.36	206.06	205.22	204.31	205.93	203.47	206.36	204.28	204.5	203.2	204.03	205.13	205.04	204.51	205.34	204.76	203.33	205.73	205.79	206.6	203.18	205.4	206.31	205.47	202.45	205.16	203.94	203.39	208.45	204.72	204.81	203.16	203.41	205.73	204.17	206.13
201.49	199.34	199.84	200.09	198.89	199.89	199.85	199.57	201.56	199.55	200.74	202.5	201.68	200.53	199.65	200.94	200.6	198.98	199.41	201.08	201.03	201.27	199.67	198.37	202.81	200.33	199.56	200.59	199.09	200.45	199.47	200.29	200.51	200.25	200.71	199.15	198.92	199.4	200.11	199.73	201.07	200.82	201.63	199.98	201.42	201.6	199.71	201.29	201.22	199.56
199.03	198.73	199.78	197.97	197.53	197.4	197.98	198.68	199.19	197.78	197.83	198.62	197.14	200.83	197.02	199.53	199.17	198.24	199.05	196.04	196.65	197.6	198.44	199.47	198.48	199.62	196.71	200.33	197.16	196.23	197.07	196.79	199.96	199.71	197.88	198.99	198.44	197.79	199.29	198.16	199.7	198.25	197.67	198.26	198.19	197.01	199.69	199.47	196.32	198.51
205.44	203.28	204.93	203.74	206.14	206.22	205.67	204.19	204.27	206.17	203.83	204.19	205.76	203.01	203.37	204.64	204.52	202.64	203.07	203.68	205.45	204.78	203.59	203.61	203.96	206.62	203.7	203.79	202.11	202.7	205.36	203.4	204.86	204.04	205.4	205.01	203.92	206	206.39	203.76	202.48	204.16	203.55	202.99	205.01	202.29	203.66	205.21	205.83	204.77
209.58	208.74	208.97	207.22	209.03	206.55	208.43	210.16	209.27	208.92	210.64	208.54	209.9	211.2	205.14	208.4	209.43	207.71	209.68	208.36	208.36	206.17	208.18	208.48	206.19	209.62	208.5	208.32	210.74	211.22	209.81	210.58	209.6	208.42	208.82	208.8	207.06	208.64	208.62	208.72	207.52	209.9	207.71	208.07	209.48	207.63	206.57	206.55	208.79	208.98
206.73	207.8	207.81	212.48	208.45	207.08	208.86	207.69	208.92	209.07	208.76	208.76	208.59	210.9	208.17	209.1	209.43	209.34	207.57	208.02	209.52	209.41	210.43	207.67	207.37	209.47	208.74	208.73	209.22	210.62	209.19	208.72	208.44	207.66	209.64	209.12	206.73	208.72	209.45	207.73	210.17	209.19	208.28	208.97	207.77	208.55	209.08	209.32	207.24	207.43
199.51	201.03	200.58	199.57	200.16	201.19	199.82	199.47	199.03	197.21	196.37	196.64	198.81	198.66	198.44	199.26	198.73	200.4	197.1	199.73	199.26	201.55	198.86	199.48	200.04	199.24	201.68	199.51	198.8	201.35	198.94	202.37	196.73	198.19	199.27	202	198.55	199.31	198.27	200.05	198.57	198.59	199.9	198.67	198.92	201.1	200.56	198.61	201.18	200.34
197.24	199.64	199.31	195.51	200.89	197.44	198.78	197.7	195.59	196.82	197.48	199.04	197.16	200.06	197.62	197.73	197.3	198.61	197.89	197.01	196.64	197.7	195.81	199.59	197.45	198.81	196.75	197.75	196.63	198.18	197.42	196.7	198.45	199.43	200.42	199.86	198.91	199.25	200.09	198.46	196.54	195.25	199.29	197.46	197.76	198.71	196.89	199.97	198.36	198.09
209.98	212.65	210.52	212.47	212.07	211.88	212.92	211.07	212.53	210	212.15	212.13	211.56	212.65	211.73	209.7	209.91	211.31	211.8	211.96	213.15	213.71	211.84	213.06	211.24	211.2	211.22	211.47	212.63	210.76	209.79	210.97	210.31	212.38	213.45	211.72	210.06	213.79	213.37	209.17	212.97	212.27	213.88	212.43	210.31	213.13	212.89	213.43	210.95	213.24
202.55	206.2	206.05	204.93	205.67	208.76	206.12	205.58	207.04	206.88	206.81	204.32	205.33	206.67	206.75	207.41	205.01	203.31	205.66	202.98	205.99	206.64	205.65	206	207.26	206.95	206.18	206.19	203.96	208.11	206.24	204.21	205.8	204.26	206.55	203.39	204.43	205.24	208.05	204.78	205.2	203.96	206.04	207.48	206.42	207.29	205.38	206.56	207.7	205.09
201.59	200.9	200.1	198.14	200.23	198.99	201.81	198.56	200.9	199.48	197.57	200.1	198.46	200.88	200.25	198.3	198.43	199.25	201.44	199.67	202.72	195.47	199.23	201.91	198.64	198.13	199.83	197.83	200.27	200.63	198.42	199.25	200.92	200.17	201.14	198.81	200.27	198.73	198.97	199.3	198.33	198.86	198.92	199.19	198.24	199.96	201.79	198.38	199.05	200.66
207.68	206.64	208.73	210.17	207.91	209.57	209.22	208.2	206.8	210.44	207.6	210.09	205.75	208.98	208.77	207.83	209.7	206.35	204.95	207.63	208.9	207.75	209.74	207.92	206.73	205.99	207.48	208.36	207.93	208.46	208.31	206.98	206.84	208.58	207.26	206.97	208.07	209.11	208.87	208.7	206.93	205.49	206.16	206.14	207.55	209.92	207.06	208.21	208.69	207.15
203.74	203.32	201.89	203.85	203.47	201.27	202.53	201.2	200.12	203.71	203.15	202.1	206.19	201.71	205.3	202.64	204.09	201.83	203.76	202.65	203.21	202.5	202.41	204.55	204.55	204.31	202.57	202.6	201.87	203.24	203.48	204.43	202.96	203.53	203.68	204.11	201.95	204.16	202.34	202.63	204.57	205.5	203.97	200.22	203.38	204	203.96	203.02	202.85	204.12
209.5	208.68	209.19	210.2	207.65	210.74	207.83	210.31	211.59	209.38	209.57	209.22	209.89	209.7	210.27	211.42	211.41	211.51	207.84	210.38	209.29	208.14	209.86	209.29	208.14	208.37	208.88	208.35	209.61	207.85	208.51	209.46	208.89	209.39	207.81	205.73	210.68	207.36	209.26	211.19	207.26	209.06	210.02	210.84	211.98	208.75	208.79	209.08	211.58	207.45
200.96	200.27	200.77	201.28	200.83	202.09	204.06	201.56	199.69	201.5	200.91	203.09	200.09	201.34	203.42	201.75	200.58	200.95	201.09	201.21	202.54	203.21	199.61	202.27	202.27	201.38	202.2	202.46	200.54	199.43	199.72	199.93	200.46	201.52	200.7	202.13	200.42	201.79	198.68	202.13	201.22	202.46	203.53	204.08	198.91	200.53	201.36	201.79	201.27	199.72
202.93	202.33	203.38	201.23	204.76	203.69	202.87	202.85	204.09	200.65	204.83	202.66	203.05	203.47	203.29	203.99	201.97	204.16	204.62	202.39	206.01	202.36	204.69	202.65	203.87	201.93	203.18	203.4	202.37	202.53	203.44	201.59	203.59	202.69	203.68	205.4	203.93	203.88	202.09	204.15	205.18	202.34	204.17	202.7	204.79	200.85	203.3	203.08	202.5	204.16
208.24	208.23	207.18	206.27	208.04	209.38	209.53	209.31	206	209.8	206.67	206.39	206.91	206.9	208.1	207.3	208.46	206.99	207.77	208.68	207.07	211.02	207.53	208.68	207.46	208.28	208.27	208.23	208.43	210.42	207.6	206.19	207.03	207.24	210.87	208.62	208.51	205.31	206.87	205.44	207.19	204.06	207.77	206.73	206.18	208.98	207.4	207.27	206.5	209.91
201.59	202.16	202.13	202.14	201.08	201.86	201.93	202.61	203.28	202.54	203.07	203.69	202.7	202.51	203.33	203.97	203.78	201.95	201.89	201.52	202.16	202.87	200	204.05	203.53	201.84	203.59	203.74	205.02	204.08	200.07	201.64	203.09	201.47	202.8	201.57	203.16	203.9	201.36	203.74	203.26	202.1	202.8	203.62	200.27	203.29	202.1	202.24	203.31	204.62
218.56	217.86	217.83	215.37	219.31	218.66	216.39	217.98	218.78	216.67	218.16	215.69	216.2	218.13	217.41	215.27	216.12	217.34	218.92	216.78	218.47	216.93	217.14	218.86	214.97	216.6	215.92	216.61	216.19	217.22	218.27	217.61	216.83	218.13	216.66	215.36	217.07	217.92	215.28	216.69	216.99	217.4	216.72	214.35	214.42	219.48	217.12	216.28	217.64	216.73
215.35	216.88	218.48	217.32	216.7	216.41	218.4	217.1	217.21	216.72	216.45	215.11	214.73	216.02	216.44	216.9	218.11	218.67	218.78	217.68	216.65	214.84	217.09	217	215.22	216.33	217.06	217.4	219.11	218.27	216.63	217.03	218.51	214.97	218.93	218.05	214.84	216.43	216.19	217.03	217.88	217.3	216.68	216.82	216.15	216.4	217.36	215.62	217.28	216.04
215.01	220.26	218.43	216.05	218.54	218.25	217.65	218.44	217.43	216.94	217.72	219.05	217.2	216.91	215.88	219.86	217.02	216.44	219.6	217.75	216.94	219.5	218.67	217.84	217.95	216.37	217.41	216.46	215.18	216.94	217.8	219.51	217.68	217.02	217.48	218.07	216.93	216.49	216.99	217.85	214.92	219.19	220.39	217.57	218.88	215.45	218.68	217.94	218.21	219.18
209.01	210.46	208.61	208.61	205.22	208.33	205.96	208.93	207.38	209.43	208.61	206.3	207.67	209.45	206.99	205.04	210.14	206.58	206.18	210.07	208.84	207.49	209.96	207.69	207.1	206.6	207.23	205.83	207.63	207.49	208.27	211.27	207.26	206.77	207.37	209.15	207.45	208.98	208.02	207.02	209.21	208.19	210.79	207.89	207.58	206.13	207.57	208.92	205.31	209.03
202.15	203.06	203.16	202.63	202.34	202.28	202.44	200.79	201.36	202.95	199.99	204.02	203.04	200.56	202.17	201.98	202.45	203.55	202.54	201.8	202.65	201.55	201.72	200.55	203.17	202.39	200.9	201.86	201.72	202.26	204.86	201.01	200.66	201.86	204.07	200.8	200.62	202.86	201.83	202.61	202.4	203.04	202.84	201.67	202.98	202.13	202.53	201.87	201.66	200.28
207.06	209.52	207.96	210.26	209.16	206.28	209.02	208.3	211.78	208.04	207.74	208.78	209.49	210.66	207.84	209.52	208.66	207.45	208.17	209.08	210.48	208.16	209.17	208.58	209.71	207.07	206.89	209.07	207.84	207.07	206.61	208.91	206.82	209.58	208.6	207.74	207.9	209.73	207.96	207.98	209.24	207.83	210.45	207.89	208.5	207.08	208.89	207.28	206.6	204.76
197.58	198.91	199.18	198.99	199.28	196.71	197.58	201.87	196.22	198.94	198.74	196.02	199.78	197.38	199.67	199.44	198.54	201.03	200.59	198.97	196.75	200.08	199.67	198.31	197.2	199.45	199.65	199.76	197.41	199.23	200.31	199.96	198.5	198.39	200.74	197.62	198.96	198.19	199.6	198.34	201.01	199.04	197.9	198.33	197.73	198.15	200.57	197.86	198.41	198.62
216.71	215.86	215.89	216.23	214.61	215.49	216.01	216.65	217.66	217.51	215.62	216.8	217.63	217.78	216.9	216.86	218.34	215.7	215.43	216.37	218.03	219.09	217.77	216.76	215.8	218.07	219.15	217.28	217.22	217.7	218.54	217.33	217.42	216.51	218.31	215.23	216.19	217.47	217	214.84	216.73	218.09	217.62	216.85	216.71	218.69	219.42	218.47	217.34	218.98
210.13	207.23	210.59	209.27	206.44	210.94	206.43	210.14	208.13	208.66	208.38	209.29	206.88	209.12	209.84	208.47	208.09	208.72	207.84	208.88	207.96	207.97	209.76	208.55	209.58	208.02	209.17	208.94	207.66	209.11	208.78	209.92	209.07	207.12	211.13	209.7	209.92	210.29	209.09	205.97	210.75	209.09	209.07	207.76	208.77	209.27	209	207.42	211.07	209.59
207.58	205.77	205.11	205.74	208.28	206.79	208.53	206.46	207.05	205.41	204.79	205.53	207.37	205.27	204.91	207.4	206.83	204.35	207.13	206.4	207.51	207	205.92	205.85	208.6	206.93	205.15	206.88	205.34	208.52	206.06	207.1	205.26	207.17	207.14	205.97	208.02	206.98	207.34	205.15	206.03	205.3	206.75	205.84	205.4	205.94	208.06	203.73	206.24	208.43
204.19	206.59	204.94	205.25	206.42	206.46	206.95	206.71	205.04	206.75	203.71	204.1	205.06	204.2	205.12	207.21	205.31	206.27	204.93	204.38	203.06	200.94	205.6	205.34	202.25	204.1	205.3	206.01	206.56	205.58	203.3	206.44	205.8	205.19	206.46	207.27	205.05	204.01	204.23	205.35	205.28	208.21	203.73	202.58	203.76	205.34	203.71	204.35	204.29	204.48
209.96	209.78	208.47	207.65	207.33	209.41	208.13	207.39	208.07	208.23	209.37	209.31	209.03	208.61	212.57	208.99	207.16	206.24	208.17	207.31	208.5	208.58	208.53	208.32	207.39	208.89	210.84	209.94	208.96	207.21	209.92	207.66	210.05	206.35	208.49	206.44	206.19	207.52	208.55	208.83	209.96	206.56	208.51	209.49	208.73	209.58	209.63	209.51	211.41	209.58
201.31	202.93	202.16	203.32	202.01	204.05	202.8	204.91	202.2	203.98	202.55	204.7	204.02	203.58	202.18	202.36	203.01	202.63	203.15	201.67	205.89	201.86	202.6	202.09	200.98	203.91	204.58	203.73	203.07	203.12	201.95	203.63	204.3	203.67	204.61	204.93	201.54	204.89	204.6	202.89	204.01	204.12	202.67	201.65	203.92	205.48	203.19	203.07	203.17	205.36
216.58	218.21	218.21	220.21	218.3	220.02	220.52	217.99	215.88	216.94	216.36	218.67	217.27	218.9	215.61	218.72	218.73	218.93	217.01	217.76	218.87	218	215.58	217.46	217.89	218.38	217.29	216.26	217.57	215.78	218.92	219.58	217.74	215.07	219.68	216.3	219.47	216.1	217.34	218.02	216.34	216.97	217.06	216.55	217.33	213.88	217.78	216.82	217.24	217.68
202.02	203.15	202.67	203.19	206.27	203.3	204.42	205.23	205.66	203.35	202.2	201.28	204.5	204.69	204.83	202.32	203.22	204.82	204.61	205.58	203.95	203.57	202.56	203.61	205.4	201.76	202.75	204.14	202.19	204.46	202.22	203.06	202.1	203.9	206.12	201.77	202.87	204.06	202.85	206.1	202.49	203.34	202.91	206.73	202.41	202.27	203.72	205.23	203.31	205.39
214.43	212	213.8	211.88	211.94	212.61	214.37	211.48	213.56	211.38	212.33	212.96	211.29	211.99	210.63	212.04	212.2	210	212.32	214.48	212.25	209.44	213.22	212.95	212.26	213.69	213.02	212.13	213.51	211.15	211.58	212.66	212.34	211.92	212.94	211.85	211.94	212.66	212.63	212.8	211	212.54	212.83	211.87	211.83	212.09	214.25	214.3	212.75	213.13
216.97	216.67	217.28	216.98	216.18	216.56	218.71	215.09	214.99	217.25	216.76	217	216.53	220.22	217.12	217.04	217.38	218.31	218.63	215.19	217.77	216.83	216.4	217.77	218.14	218.13	217.2	215.33	216.05	217.25	217.99	217.98	217.15	218.5	215.67	216.38	214.66	217.55	217.35	214.16	218.28	218.62	217.25	218.54	217.77	215.78	216.89	218.77	216.43	216.3
202.03	203.19	204.83	204.65	204.91	203.93	201.58	203.51	202.54	204.02	203.88	205.75	202.62	203.37	205.12	204.03	204.07	202.49	204.49	204.04	203.9	201.27	204.59	204.51	201.69	205.11	202.09	203.63	202.41	201.85	203.54	203.19	203.48	205.82	204.32	203.6	203.93	204.96	203.93	204.51	203.62	203.22	203.6	205.36	202.55	201.41	202.94	204.31	204.64	203.64
208.06	209.99	209.29	208	208.36	210.14	207.62	208.15	206.35	209.83	208.61	210.91	207.41	208.54	207.49	208.39	209.28	209.82	208.25	210.74	208.54	207.24	206.9	207.35	209.94	208.66	208.69	207.27	209.84	208	208.68	209.55	208.55	208.63	208.51	208.56	211.04	211.09	208.49	209	208.51	208.32	206.48	206.84	209.01	210.47	207.86	208.8	209.84	207.77
214.74	217.24	216.23	215.41	217.08	219.76	216.34	219.69	218.24	216.26	219.18	216.02	218.94	216.44	217.07	217.34	215.42	218.71	218.3	217.54	216.91	214.73	217.55	217.19	215.15	217.23	218.09	217.63	217.46	216.96	216.18	217.83	219.02	217.7	215.98	215.28	217	217.61	218.91	216.99	217.77	217.47	214.93	219.02	218.37	218.66	216.32	217.16	217.28	218.36
214.02	210.8	213.08	211.99	211.84	212.18	211.43	209.98	211.25	210.62	213.88	210.55	208.45	212.87	212.12	212.54	212.12	211.15	209.55	212.19	209.51	210.12	211.67	212.01	212.56	211.7	209.73	212.77	210.18	212.05	212.02	211.81	213.39	212.31	208.82	211.35	211.36	213.34	210.37	210.71	213.96	209.4	210.74	211.52	214.41	212.05	210.18	214.05	211.11	209.68
219.14	216.69	214.22	215.29	218.06	219.18	218.17	215.98	217.82	214.31	215.33	215.93	216.59	214.53	217.72	218.23	217.46	216.12	217.93	219.1	215.93	216.36	217.76	216.66	217.49	217.71	215.42	215.31	214.78	217.91	218.64	216.5	217.37	217.46	216.91	217.23	216.38	217.92	215.74	217.18	217.31	217.72	216.84	217.4	216.87	215.53	215.32	217.61	216.37	217.07
211.63	207.69	211.31	211.27	209.68	212.06	212.12	209.66	211.63	212.42	210.42	212.53	209.51	212.37	212.11	211.78	213.7	211.29	212.49	212.85	213.6	212.22	212.09	214.4	213.25	212.09	209.92	211.01	213.73	210.22	214.08	212.32	211.29	211.88	212.71	213.89	212.74	212.23	212.23	211.63	211.76	211.06	211.41	211.66	210.91	210.9	211.38	212.31	211.56	210.31
199.17	200.81	197.88	199.02	198.83	201.22	198.15	201.49	197.8	200.11	200.12	200.5	198.71	198.65	200.32	200.86	198.42	199.27	201.57	200.23	200.24	198.3	197.67	197.13	202.66	201.18	201.79	198.48	203.72	201.14	199.48	197.83	198.9	198.62	199.21	200.51	202.35	201	200.04	201.29	199.02	200.58	200.95	199.03	197.93	199.36	200.48	200.55	202.34	201.22
210.03	209.42	207.73	207.77	209.75	204.69	211.45	208.77	206.51	210.43	210.44	207.68	210.75	208.96	208.55	209.22	207.62	209.74	208.55	209.02	209.55	208.07	209.82	208.76	207.9	208.31	209.86	208.3	211.51	209.16	209.83	210.3	209.6	211.22	207.55	211.52	208.18	208.85	211.23	208.55	208.58	210.07	210.12	210.21	209.01	207.38	209.04	211.27	207.85	210.63
215.38	212.08	211.85	211.77	212.27	212.71	214.88	213.75	212.1	212.23	214.19	213.47	211.42	213.26	211.61	213.72	210.83	212.2	211.73	214.03	213.76	212.8	212.42	212.63	212.77	212.98	212.78	213.97	214.04	212.27	211.01	213.69	214.57	213.69	211.15	213.98	214.59	212.42	211.94	214.39	215.57	214.35	212.16	214.42	213.45	212.29	213.47	212.82	213.22	214.66
210.89	212.79	212.21	210.29	212.45	212.18	213.27	212.08	210.59	213.52	214.13	210.25	212.64	210.92	212.22	213.64	212.56	212.51	212.18	212.34	212.49	212.83	209.23	209.1	210.62	210.76	212.77	209.64	212.71	210.62	209.25	210.89	212.15	211.34	209.96	212.66	211.86	213.33	212.18	214.26	211.42	212.49	209.6	211.84	211.02	211.41	212	213.31	211.24	210.4
218.37	214.77	216.38	217.63	217.04	217.27	216.94	216.67	218.29	215.48	216.79	216.29	215.69	216.49	218.83	215.12	216.49	215.91	216.92	217.9	217.21	215.52	216.77	217.58	216.15	216.59	219.01	215.31	214.12	214.35	218	219.05	215.35	216.87	218.73	217.17	217.88	214.24	217.1	216.56	217.44	217.59	215.17	218.47	219.85	216.4	219.46	217.5	216.71	218.04
203.35	202.46	205.2	201.4	205.4	203.51	203.63	203.77	204.15	205.33	202.4	203.82	204.91	205.36	204.35	201.66	205.13	202.58	204.87	203.47	203.27	204.47	203.44	203.92	205.27	203.34	204.76	202.58	202.13	205.72	205.43	203.59	201.44	206.02	203.84	204.19	202.15	204.27	206.05	204.63	200.48	203.84	205.66	205.24	201.35	203.07	205.33	203.04	201.05	203.96
209.09	209.56	206.1	209.1	208.56	205.98	206.88	206.9	210.14	208.07	207.97	208.39	205.28	206.39	208.74	209.84	207.63	208.93	205.98	208.63	208.52	206.89	209.98	208.46	208.56	207.77	206.5	205.94	206.36	208.01	207.62	207.84	207.86	207.91	205.24	208.54	208.27	209.09	208.42	208.31	208.53	207.11	209.04	210.67	210.26	206.3	209.39	206.72	207.77	208.89
217.85	216.23	216.82	218.44	216.48	217.99	217.51	217.69	219.36	220.42	218.57	218.53	218.28	218.32	219.23	218.97	216.4	218.28	217.32	218.73	214.9	216.11	222.2	217.14	219.78	217.7	217.04	217.75	218.11	217.2	220.59	218.03	216.63	219.75	217.1	217.88	217.64	217.86	218.27	217.91	216.95	216.14	219.27	220.64	214.13	219.8	218.06	217.14	220.02	217.87
209.41	207.38	208.03	210.56	208.14	208.81	207.52	208.29	209.5	211.78	208.3	210.08	207.46	206.95	207.89	209.65	207.77	211.35	208.46	208.89	208.59	209.14	208.04	210	209.47	206	208.89	207.89	208.41	208.47	209.53	208.83	208.59	211.21	208.84	209.22	207.68	207.52	208.63	207.89	207.28	208.31	210.62	207.89	208.68	209.23	206.15	209.14	209.03	209.97
202.91	203.77	198.72	201.68	202.15	203.6	200.2	201.51	203.06	202.3	201.9	203.16	202.22	203.81	199.78	203.98	201.26	200.56	203.27	203.72	201.77	201.44	204.56	203.08	203.15	204.71	202.7	203.98	201.6	202.18	206.26	202.97	203.79	201.6	201.14	204.15	203.54	201.98	201.94	203.44	202.06	200.45	200.97	201.34	202.67	202.69	201.49	201.44	202.6	203.14
211.72	213.18	213.54	210.75	214.05	213.74	212.4	213.38	212.99	210.95	211.45	213.21	212.36	212.71	211.89	215.61	210.95	211.62	214.21	211.21	212.87	210.82	214.11	210.93	211.69	212.68	212.49	211.72	211.12	211.69	211.96	211.46	212.57	215.61	212.36	211.58	212.9	208.69	213.29	213.75	212.41	213.26	213.12	213.03	211.83	212.15	211.23	214.31	210.82	212.66
218.22	220.6	216.94	219.45	213.84	215.45	215.39	216.14	218.36	217.32	215.99	217.5	217.65	216.67	218.19	215.84	217.33	219.45	218.45	217.81	218.44	217.36	219.47	217.61	217.05	217.19	216.71	217.19	218.61	217.44	217.71	215.76	217.15	217.55	218.48	218.57	217.26	218.93	216.89	216.88	217.69	216.44	217.83	217.68	217.69	217.62	215.32	217.87	214.25	217.29
203.59	201.6	202.25	204.6	202.76	204.25	203.74	204	202.64	203.45	205.26	202.6	203.56	201.44	206.47	205.51	205.19	204.48	203	205.16	202.05	201.69	203.81	204.03	204.98	204.57	203.89	202.3	204.81	204.4	202.64	204.08	204.04	203.86	203.21	203.38	201.37	206.73	201.98	202.62	201.9	203.92	205.31	206.06	204.05	205.79	204.58	204.14	203.47	201.17
210.56	213.41	212.83	211.68	210.9	209.47	210.11	211.7	212.72	210.98	211.89	209.78	213.06	211.53	213.02	212.84	209.74	211.73	212.72	209.52	212.51	211.58	212.64	210.78	212.49	212.67	212.97	211.95	210.75	213.27	214.68	212.88	212.6	211.54	212.32	213.12	212.34	213.53	211.7	211.6	212.48	213.84	210.51	210.24	212.65	213.44	211.2	211.01	211.22	212.8
201.98	199.19	198.64	201.09	199.83	200.36	198.66	197.92	200.22	197.25	198.6	200.16	198.55	201.37	201.31	200.17	201.15	201.3	201.16	200.53	201.02	201.51	201.05	199.12	198.4	199.4	199.71	200.32	198.58	199.99	200.58	201.2	201.35	202.25	200.47	201.18	201.18	200.3	200.1	201.32	201.36	198.77	199.73	201.62	201.59	198.36	198.48	202.03	202.57	198.93
208.75	207.7	208.49	207.87	208.76	208.45	207.61	207.98	209.98	205.7	209.73	209.66	206.55	207.31	209.37	207.31	207.29	208.79	205.3	206.86	208.09	207.08	208.05	209.11	209.67	208.07	209.28	206.69	208.73	207.91	206.56	207.23	207.04	207.24	207.93	208.97	206.32	206.76	207.92	207.38	208.53	207.89	209.34	205.16	209.99	207.89	210.34	205.69	207.91	209.22
207.56	210.51	207.81	209.41	207.46	208.47	207.65	208.16	209.34	208.6	207.39	206.15	207.21	207.63	207.37	208.11	208.7	207.59	209.15	207.85	211.24	207.96	206.96	207.71	207.6	209.74	209.42	209.55	207.72	204.74	208.63	208.43	204.56	208.99	208.3	208.4	207.44	207.35	207.56	207.28	206.74	211.41	207.74	210.32	207.33	209.06	205.99	207.7	210.74	208.42
202.24	201.61	201.4	200.12	200.67	201.12	201.39	202.93	201.4	203.66	201.12	203.12	199.39	202.72	202.9	200.1	201.37	202.88	200.23	199.79	201.79	199.59	199.94	201.98	200.05	201.88	200.34	201.28	199.78	202.48	200.57	201.23	202.09	201.2	202.68	201.84	201.23	200.69	199.32	199.38	202.43	200.97	202.82	201.91	202.13	201.58	200.47	198.3	201.38	202.14
201.31	201.68	202.45	202.88	202.42	202.29	202.62	201.61	199.64	204.09	203.98	202.29	201.67	203.81	203.6	203.3	202.33	203.35	202.39	200.77	200.4	200.56	202	202.57	202.07	202.68	201.25	202.98	203.01	203.58	201.93	203.05	203.81	201.63	203.83	204.42	204.56	201.57	202.04	204.78	202.78	202.65	201.25	202.35	204.03	203.21	201.29	205.17	201.02	202.37
199.04	198.48	199.83	201.13	199.78	201.1	202.46	199.11	199.47	198.36	201.38	200.6	200.5	198.81	199.19	202.72	200.47	199.69	199.41	198.96	199.6	201.6	201.11	200.19	197.69	203.43	198.51	200.22	197.45	199.18	198.18	201.22	201.75	198.99	199.58	201.31	197.91	200.77	197.66	200.37	200.98	202.13	199.55	201.2	200.13	199.49	200.57	198.71	199.71	200.28
198.97	200.46	200.12	200.92	201.92	200.61	200.59	199.73	200.95	198.78	200.78	198.83	198.74	201.99	200.67	196.22	201.18	202.28	201.42	200.17	199.21	200.26	200.29	200.82	199.29	200.58	199.64	199.04	200.16	197.76	201.82	200.45	198.91	200.37	201.22	199	201.14	201.33	202.54	201.06	198.02	198.1	201.86	199.25	199.91	200.61	198.84	199.99	199.77	200.39
212.31	212.51	212.04	213.07	211.39	212.79	211.01	211.47	211.55	212.32	211.68	212.58	212.72	213.09	212.22	211.52	210.63	209.76	213.04	212.92	212.64	210.45	211.36	212.14	211.49	210.61	211.52	212.08	212.56	212.83	211.28	211.63	213.8	213.21	210.18	211.54	208.58	211.37	211.29	212.26	209.93	212.91	212	212.26	213.26	213.69	212.9	212.26	212.12	210.71
198.7	200.79	202.06	204.52	199.9	201.69	201.73	203.4	200.13	201.53	201.01	203.56	199.14	201.17	204.24	201.04	201.6	197.83	203.52	201.61	200.21	198.37	202.49	200.21	201.09	201.65	201.11	201.77	202	200.38	200.59	200	199.41	200.9	201.78	200.44	201.18	201.38	199.78	202.09	202.05	199.67	201.56	201.6	201.37	201.51	201.23	199.44	198.49	199.6
215.21	216.37	216.27	214.76	217.94	214.37	217.86	217.62	217.46	218.32	218.12	217.73	218.55	218.07	218.91	216.79	217.78	214.34	215.73	218.47	216.07	217.45	216.52	217.52	215.91	215.76	218.19	219.19	217.73	217.12	216.5	217.24	217.21	218.39	217.36	215.69	217.3	215.03	215.37	216.35	215.44	213.78	217.12	215.24	215.09	215.04	215.23	217.88	216.07	217.47
200.88	202.08	201.2	203.29	201.43	199.3	202.32	203.06	201.74	200.53	201.76	200.78	202.66	201.92	202.04	199.93	197.94	200.78	200.11	200.72	201.6	199.38	201.78	199.59	199.11	200.54	200.64	198	200.6	201.47	200.81	203.38	202.58	201.12	200.47	200.08	200.06	198.43	202.27	202.63	202.34	201.35	200.93	200.52	199.92	200.91	200.37	201.56	202.56	200.67
209.72	208.12	209.7	208.43	208.3	208.68	209.76	211.01	209.37	210.67	208.79	210.17	210.02	210.78	209.99	209.48	210.03	206.44	210.4	208.28	207.37	210.56	209.08	211.44	208.55	208.2	210.46	209.69	209.14	207.5	209.46	208.8	210.79	210.34	210.13	210.58	209.94	208.4	210.8	210.36	211.42	208.54	207.75	209.12	210.58	210	207.71	210.24	209.07	211.52
207.64	207.8	209.98	208.69	205.37	208.71	207.7	207.77	206.33	206.6	206.33	208.74	207.52	208.21	208.17	208.04	208.83	208.35	207.82	207.77	207.15	208.07	207.82	208.42	207.54	205.16	207.71	206.59	206.64	207.28	208.23	207.82	207.09	208.55	208.47	210.17	208.53	207.18	210.02	208.12	206.75	207.31	209.07	208.88	208.74	209.23	208.86	206.02	206.76	207.75
205.5	208.12	206.11	205.74	207.51	207.95	207.21	204.76	206.94	206.22	209.56	209.61	208.66	207.86	209.4	208.16	207.6	206.4	207.7	206.96	206.42	208.58	211.11	208.17	207.75	207.58	208.05	205.73	208.76	206.18	208.12	207.66	206.57	206.6	208.83	208.52	207.06	205.28	208.32	208.18	208.15	210.05	205.58	207.57	207.55	206.77	206.67	207.19	208.46	207.47
208.05	208.82	208.03	210.81	209	210.39	209.36	208.03	211.63	209.65	210.06	210.91	210.36	209.05	210.5	210.25	209.45	209.54	208.26	210.06	209.95	209	210.85	208.7	210.28	208.32	210.14	208.31	208.93	207.44	207.69	207.57	210.86	208.53	209.74	209.55	208.89	211.02	207.69	212.02	210.68	210.57	208.85	208.92	210.01	209.33	207.78	210.29	210.85	209.79
204.6	204.15	203.25	203.68	203.66	206.34	204.48	203.24	200.79	201.4	203.58	205.27	206.02	204.26	204.36	202.77	203.2	201.74	204.49	203.98	202.83	204.35	203.3	205.47	203.5	205.67	206.34	204.42	206.46	202.77	203.82	205.72	201.47	203.24	204.24	203.68	203.07	204.7	204.93	202.08	204.14	202.85	201.91	205.28	204.11	203.81	202.46	203.95	205.57	201.96
216.58	215.38	220.32	216.13	218.91	217.64	218.87	214.88	215.18	217.32	216.33	214.84	218.24	215.58	217.45	217.39	217.46	218.39	216.14	217	215.94	216.49	215.68	218.13	217.57	218.81	218.07	216.44	216.08	218.1	217.59	217.7	216.12	216.64	218.17	217.45	215.98	217.62	218.47	216.48	215.61	219.11	216.57	217.39	216.8	216.89	215.66	216.88	218.72	217.69
216.75	217.91	219.16	216.09	218.16	216.79	216.52	216.75	217.5	217.41	220.01	217.56	216.06	216.51	216.74	217.55	218.11	216.84	215.05	214.73	215.36	218.56	218.33	216.52	216.8	217.92	214.85	216.95	216.25	218.19	217.33	217.45	216.35	217.48	215.54	218.07	219.39	216.04	215.98	217.05	217.07	217.9	215.13	215.95	215.66	215.83	216.62	215.61	214.86	218.57
197.19	201.62	199.23	202.2	199.62	201.03	199.59	198.05	198.49	199.06	199.87	199.5	200.18	200.7	200.46	197.53	200.63	197.76	202.34	198.61	199.8	200.81	199.98	198.1	199.82	200.93	203.44	199.52	200.23	200.35	201.43	200.13	199.63	202.63	200.24	200.1	201.05	200.06	201.17	200.48	198.28	200.67	199.23	200.32	199.58	199.17	202.19	198.49	201.21	200.43
207.6	206.89	204.39	208.15	208.44	206.28	202.81	205.71	207.83	205.27	205.77	205.67	209.11	207.25	205.91	208.18	208.05	208.52	204.89	207.77	206.02	205.63	205.25	206.22	207.93	207.31	207.03	206.92	205.2	205.77	206.38	207.38	205.25	206.38	204.84	206.67	205.59	206.43	204.64	204.23	204.92	206.53	204.81	204.11	208.04	206.22	204.72	205.26	205.31	206.06
207.34	207.57	208.76	206.32	208.1	208.83	208.71	204.76	207.69	206.18	207.16	208.74	209.1	207.6	207.05	206.92	209.09	207.24	207.77	209.82	208.09	207.93	206.9	210.89	209.38	208.04	209.14	207.11	207.66	206.64	207.58	207.86	205.62	207.53	207.06	208.42	206.99	207.65	208.08	206.66	207.29	206.42	208.13	206.48	208.97	206.24	207.52	207.5	210.15	207.58
203.14	202.57	199.01	201.45	204.16	199.26	203.4	200.63	201.73	201.59	202.71	200.99	203.17	200.24	201.73	201.99	201.02	200.44	199.6	200.8	203.51	201.27	198.18	202.12	201.25	200.35	200.49	200.31	202.35	201.26	202.06	201.95	203.32	199.81	201.2	202.41	202.75	199.16	201.89	200.8	201.59	202.23	201.08	200.4	201.03	201.33	199.45	201.42	202.1	199.67
208.03	208.55	207.49	210.42	208.66	206.08	208.02	209.13	209.48	209.61	208.13	208.54	207.57	204.8	207.25	207.17	210.43	207.69	209.92	208.82	208.69	208.31	209.48	209.85	208.22	208.69	206.47	207.87	209.02	207.8	205.45	206.87	208.92	208.07	207.6	207.86	209.84	208.55	208.07	208.69	208.94	207.81	210.54	210.36	210.05	210.14	210.73	208.84	208.77	207.28
213.31	215.1	216.23	218.11	216.45	217.44	219.57	217.36	217.19	216.54	218.49	217.55	217.93	216.24	216.63	217.08	216.35	217.17	218.28	217.49	217.25	216.29	215.12	217.94	217.26	216.73	216.74	217.81	218.17	215.87	215.93	214.81	214.98	216.6	216.07	217.39	216.98	216.11	215.9	217.64	217.68	214.98	218.1	216.28	217.06	215.27	215.57	217.19	216.74	215.54
217.99	216.32	217.71	217.97	218.46	217.53	217.5	217.05	217.15	216.57	216.94	219.13	218.08	219.06	217.11	216.84	218.66	216.12	216.63	219.03	219.87	217.96	219.67	216.32	218.55	218.67	218.71	217.81	217.83	217.52	218.8	216.84	217.02	215.32	216.15	217.78	218.46	217.47	216.43	217.33	217.76	220.3	216.46	218.06	217.72	218.56	218.39	216.84	217.03	216.71
206.07	209.05	207	205.82	207.67	208.63	207.8	207.19	208.22	208.87	207.32	206.75	209.75	207.56	207.14	206.87	208.2	207.53	207.05	208.57	209.51	208.25	207.59	207.2	206.82	209.98	207.86	208.29	207.8	207.36	207.56	208.64	207.63	207.95	206.93	206.57	208.04	206.25	208.72	207.03	209.25	208.25	206.96	208.75	207.26	205.4	207.12	208.11	207.78	206.48
207.58	207.48	207.42	209.31	207.14	209.21	205.85	206.98	206.83	208.17	208.9	206.45	208.99	208.8	205.96	206.13	209.69	207.76	207.88	206.23	205.71	208.34	207.67	207.79	207.71	208.38	207.3	209.22	207.78	210.25	206.24	209.7	205.87	206.8	208.07	207.84	207.88	208.57	208.96	207.41	209.06	207.44	207.85	209.17	208.48	207.29	206.51	209.81	207.54	204.34
202.19	204.02	200.63	203.48	202.83	202.35	200.68	202.31	204.86	202.39	201.67	202.38	203.59	200.26	204.38	203.42	199.53	203.52	204.44	202.24	202.16	201.7	201.56	201.75	200.28	200.96	201.54	202.08	204.67	201.02	201.84	202.17	201.92	203.46	203.11	204.43	200.32	203.71	202.21	201.65	202.32	203.73	201.93	204.03	202.68	204.68	204.12	200.87	202.98	202.69
207.62	209.8	208.93	212.52	207.63	206.82	209.92	208.89	210.8	209.28	208.95	207.58	209.6	209.08	209.1	207.86	209.59	209.89	208.01	208.73	210.78	209.11	209.03	211.14	208.26	209.01	208.3	207.59	208.92	209.49	209.79	208.97	209.43	208.53	207.25	208.39	210.55	208.52	208.74	208.52	210.83	209.07	207.03	208.15	207.12	208.34	208.51	210.19	207.74	207.92
202.48	202.96	202.38	203.3	203.89	201.82	203.86	202.66	202.4	202.2	202.33	202.18	202.78	202.24	202.76	202.69	203.73	201.27	201.03	201.84	200.8	200.94	202.48	200.61	201.96	204.04	201.78	200.16	203	202.88	202.19	200.62	201.41	202.49	203.68	201.1	205.7	201.23	202.78	202.48	202.23	202.88	203.55	203.31	203.74	202.24	202.31	202.18	201.54	200.16
205.86	202.91	202.19	201.38	203.3	203.27	202.96	204.99	204.9	203.71	202.58	203.11	204.23	204.06	202.93	201.7	204.48	203.82	201.91	204.16	204.84	203.63	204.31	202.89	202.56	205.74	206.81	206.12	204.89	205.36	204.12	202.55	203.47	203.21	203.78	204.56	204.74	203.46	205.73	203.72	205.51	204.57	203.82	204.8	204.32	205.44	203.81	205.54	204.18	206.34
214.94	216.28	215.8	220.25	219.07	217.91	216.24	215.93	217.5	216.76	219.02	216.15	215.63	216.91	214.37	217.13	216.01	219.51	217.06	216.94	218.09	218.26	216.71	214.86	216.75	218.29	218.4	217.74	215.76	216.55	219.75	217.54	218.76	214.64	218.42	214.36	218.2	215.11	215.2	215.44	216.61	216.55	215.67	215.69	217.84	217.56	216.44	215.22	217.87	216.4
202.26	202.36	201.46	204.96	203.74	203.13	203.46	204.01	201.11	203.74	202.68	203.65	201.75	201.19	201.33	200.57	203.43	201.25	202.04	202.32	201.13	204.01	201.86	203.01	202.84	202.56	203.16	200.66	201.03	202.74	203.14	201.54	203.54	201.21	203.35	200.04	204.32	202.52	202.42	201.73	202.05	202.57	203.4	202.4	200.58	203.28	202.89	203.77	201.23	202.53
204.35	205.98	207.14	206.31	204.71	206.18	204.98	203.94	205.7	208.05	205.62	204.46	205.96	205.34	207.94	209.18	206.27	204.38	207.82	206.79	203.43	204.97	204.94	204.98	204.94	205.42	205.73	207.48	204	203.36	204.98	205.77	203.72	203.4	204.15	207.08	208.13	203.86	205.81	206.23	205.82	206.11	203.4	207.01	205.78	206.59	206.66	206.81	205.32	205.99
213.95	213.87	212.14	212.91	212.53	213.15	211.8	215.42	211.24	214.49	211.26	213.62	212.91	211.68	211.58	213.5	210.2	211.84	213.68	210.44	214.38	213.16	212.39	213.62	214.72	212.17	211.18	211.56	213.33	214.71	212.49	210.35	213.74	213.55	213.36	212.62	211.81	212.24	212.58	211.43	212.91	212.35	213.66	214.02	214.64	211.17	212.85	212.47	212.48	214.28
197.56	198.68	200.36	198.81	197.22	198.1	202.37	200.77	197.14	198.73	198.94	197.21	197.74	200.31	197.72	199.2	199.8	198.16	199.38	199.03	197	198.58	197.51	197.38	200.62	197.36	199.92	196.71	197.87	197.2	196.74	196.82	198.66	199.67	198.91	197.48	199.32	197.39	197.48	199.57	198.31	196.67	200.99	197.15	198.01	196.66	198.84	198.84	199.22	197.24
212.2	211.68	210.51	213.34	209.92	212.01	210.37	211.27	209.85	212.37	211.26	213.71	212.51	210.62	210.71	211.68	213.53	211.15	211.63	212.71	210.26	211.19	207.91	210.6	211.3	212.85	212.61	210.82	209.19	213.75	212.65	210.19	212.65	211.76	208.16	210.83	214.22	210.92	211.15	210.96	212.01	213.18	210.77	211.26	213.25	212.41	209.56	211.6	211.28	210.39
200.75	199.62	199.67	198.2	200.6	201.91	199.37	200.98	199.96	199.22	197.13	199.35	202.66	200.03	200.46	196.31	199.52	200.11	195.91	200.14	198.47	200.24	201.29	199.88	201.15	198.36	198.7	201.05	201.91	199.13	200.17	200.09	200.02	199.23	198.69	200.53	200.8	202.46	199.17	199.61	199.19	198.63	199.73	200.12	200.66	200.08	201.2	199.43	198.85	199.61
202.55	199.74	203.4	201.75	203.89	201.99	203.48	200.97	203.51	202.77	202.32	201.3	200.98	202.23	202.94	202.73	202.62	203.41	203.5	203.99	201.76	202.21	202.89	201.9	203.87	202.85	201.71	203.04	203.68	202.38	201.59	202.36	201.91	204	201.8	202.76	199.37	202.9	205.42	201.7	202.85	202.83	200.46	201.43	203.9	201.52	204.16	204.78	204.31	200.32
206.88	206.77	206.96	207.12	206.23	207.49	208.09	207.9	205.72	208.37	209.49	208.65	207.28	206.52	206.38	208.09	207.23	211.98	208.35	206.98	208.83	207.13	207.53	207.78	207.88	207.57	207.21	205.67	209.57	207.51	208.61	208.79	206.93	207.58	206.94	207.9	208.88	207.15	207.39	206.53	206.08	207.6	210.29	208.78	207.13	209.86	208.16	207.22	208	206.67
209.64	208.82	207.51	207.9	206.66	206.88	210.43	207.23	209.79	210.41	209.02	210.27	210.75	209.29	206.78	208.84	207.84	211.03	209.17	209.59	208.56	207.66	208.4	209.44	211.15	209.01	207.9	208.03	208.25	210.06	207.01	208.59	211.43	208.94	208.19	208.48	209.51	208.63	209.78	208.19	209.31	208.57	209.89	207.01	209.78	208.28	210.07	210.27	210.82	206.24
206.23	205.98	208.19	207.89	209.09	209.37	204.74	208.01	207.91	206.58	206.68	208.66	204.62	207.44	206.82	204.3	208.33	207.93	209.04	207.01	205.95	207.73	206.45	209.24	207.08	209.36	208.91	207.84	206.9	206.23	205.92	208.45	206.91	207.65	205.22	206.76	209.81	207.37	207.07	207.1	206.97	209.9	206.64	209.29	209.78	207.62	207.13	207.85	206.27	206.3
215.52	217.65	217.8	215.65	218.25	218.42	215.64	218.25	215.8	216.67	214.55	217.07	218.34	216.09	216.63	215.77	215.67	216.85	216.43	216.62	218.19	219.41	219.45	221.48	217.33	217.44	215.92	218.08	216.54	218.45	216.48	217.9	216.53	216.69	215.87	218.45	216.23	217.1	216.76	216.19	215.39	216.84	216.74	217.95	217.53	216.15	219.48	219.09	216.38	215.94
200.19	199.12	199.41	200.2	200.79	199.38	197.99	197.27	199.44	199.66	196.49	200.34	199.52	199.71	196.89	201.23	199.22	199.74	195.37	199.46	199.17	198.88	199.41	197.21	197.76	200.84	199.46	198.54	200.38	199.11	198.49	198.27	199.87	198.62	199.51	200.63	199.79	199.58	200.65	198.88	198.71	198.87	199	200.96	196.55	199.01	201.12	200.16	200.22	198.94
208.19	204.87	208.89	209.47	210.4	208.42	209.25	210.6	208.18	210.2	209.27	207.4	208.21	207.98	206.62	209.22	207.78	209.35	209.39	208.89	207.57	208.57	207.74	208.59	208.46	207.61	209.63	206.83	208.15	210.34	208.81	208.02	208.07	205.4	206.59	208.15	208.02	209.2	208.28	209.72	207.96	206.35	208.68	207.39	207.52	207.5	207.92	209.37	207.32	207.56
211.8	212.98	211.37	212.45	210.61	212.3	210.54	212.13	211.62	210.24	212.34	211.69	210.85	211.86	210.72	213.05	209.78	212.28	211.06	211.83	211.36	211.37	212.55	213.27	211.59	211.07	211.53	211.56	211.69	212.41	212.87	210.88	211.81	211.28	212.58	210.55	210.98	210.24	210.58	212.28	212.39	212.12	213.88	211.32	210.31	213.65	213.18	211.41	209.98	212.58
204.09	203.12	201.9	204.79	205.44	203.53	205	203.15	204.14	204.9	205.56	201.97	203.62	204.88	203.79	203.67	204.52	202.78	202.67	200.88	201.94	202.2	202.77	202.75	201.9	204.46	201.82	203.79	203.71	202.91	203.01	201.34	204.58	201.96	202.7	202.5	203.03	202.64	204.05	202.2	203.24	200.09	202.81	203.18	204.73	205.35	204.32	203.07	203.18	204.08
200.58	200.67	203.32	205.46	202.33	202.95	202.95	202.63	200.07	201.7	204.47	203.36	203.48	203.77	205.61	200.41	202.14	201.65	203.64	201.51	203.51	203.27	201.98	203.86	202	204.29	203.62	203.48	203.29	202.15	201.77	202.14	201.97	201.2	204.24	200.37	203.18	201.01	205.17	201.8	202.27	203.16	204.1	200.75	203.33	202.9	201.76	202.14	202.86	203.93
205.51	209.26	206.27	207.41	206.68	204.26	206.17	208.65	206.87	205.39	204.88	204.58	206.84	210.08	207.52	206.51	205.04	207.56	206.57	207.52	207.57	205.2	207.96	205.91	207.14	207.46	206.49	208.97	206.86	208.44	206.28	205.8	205.13	206.86	206.91	204.97	204.3	206.71	205.71	204.31	208.27	208.18	207.27	206	205.82	204.9	204.94	207.67	206.6	208.34
205.02	200.14	206.11	202.78	205.66	203.16	202.09	202.6	204.44	204.59	204.07	203.12	206.54	202.85	201.65	204.35	203.07	204.21	202.27	205.21	203.59	203.88	201.05	202.69	205.55	202.83	205.52	201.91	201.48	203.51	204.38	203.41	204.42	205.34	203.52	203.5	201.88	202.83	205.62	202.9	206.11	204.85	205.19	201.77	203.81	202.67	204.75	204.31	202.65	204.55
201.81	203.8	201.98	205.16	203.44	203.52	202.85	204.43	202.67	203.1	200.4	204.61	204.1	203.97	203.63	202.47	203.27	202.65	203.11	203.86	206.26	203.59	202.48	205.75	202.35	205.4	204.13	205.37	201.81	204.56	203.7	203.53	204.37	203.74	203.97	204.02	203.06	204.71	202.44	203.49	205.1	203.48	207.19	203.35	204.73	202.71	203.95	203.79	201.87	205.13
204.46	204.27	205.25	204.09	203	203.57	203.15	206.37	203.26	206.67	206.21	205.69	204.37	202.78	203.29	206.73	207.38	202.65	204.42	205.09	204.04	204.98	204.75	203.38	202.84	203.04	204.15	204.42	201.97	203.2	205.59	203.38	203.73	205.51	204.68	202.11	206.2	202.44	206.01	205.74	207.25	205.53	203.78	206.02	206.14	204.94	202.6	204.77	205.07	204.16
212.54	212.55	208.61	212.41	212.3	210.41	209.7	212.4	211.09	212.93	210.85	211.12	212.27	212.2	213.22	210.57	213.06	210.93	212.71	211.03	208.7	210.93	209.75	211.91	212.84	210.35	211.73	211.57	212.03	211.59	212.46	212.03	213.42	212.32	210.44	208.91	210.69	210.62	216	209.42	211.47	210.7	212.52	211.82	213.17	212.56	211.94	211.15	211.67	211.22
208.63	208.86	210.04	208.33	208.41	211.02	208.02	208.6	210.51	209.94	209.9	209.16	210.12	210.96	210.14	210.41	208.49	207.55	208.83	210.52	211.42	211.33	210.04	211.55	207.2	209.78	210.75	210.35	207.95	209.73	213.92	208.53	212.03	208.95	209.66	209.4	210.84	210.22	208.91	208.02	210.06	208.62	208.95	209.15	209.79	209.53	208.43	211.38	211.03	209.32
203.76	202.67	199.57	202.6	202.51	201.98	202.43	202.99	201.36	202.71	204.65	203.05	203.13	203.79	201.4	199.52	202.33	204.49	205.1	200.96	200.5	202.35	200.68	203.36	202.5	201.65	200.62	203.06	202.46	201.83	202.47	203.15	201.76	203.04	201.91	201.34	201.09	203.35	201.17	202.02	205	201.88	203.14	201.38	201.55	203.67	203.75	199.78	202.99	203.89
199.79	199.22	199.52	197.68	201.28	198.78	197.99	198.86	198.78	200.99	202.23	199.3	201.11	198.58	199.45	198.89	200.07	198.58	198.06	199.55	198.77	199.45	199.33	196.81	201.25	199.27	198.94	199.95	199.82	202.26	200.88	200.53	200.19	201.62	198.11	197.26	200.59	199.5	198.48	196.7	198.76	198.78	198.97	199.33	198.59	199.26	198.48	199.32	200.04	198.22
216.82	217.99	217.47	217.48	219.37	217.26	218.43	220.14	218.49	217.67	216.8	217.7	216.78	219.05	217.13	216.51	216.08	215.82	218.23	218.41	218.48	219.38	217.51	218.88	217.83	219.26	217.87	217.66	217.91	216.09	217.03	217.61	218.92	218.68	218.19	220.31	217.4	217.74	218.18	215.93	219.2	216.43	217.62	219.11	217.85	217.88	218.16	215.74	217.36	217.7
209.18	209.8	208.92	209.09	209.53	207.76	208.4	208.26	210.29	208.38	208.74	211.81	207.84	209.47	208.44	210.42	209.54	209.21	208.63	208.77	206.66	208.92	208.74	208.92	209.2	208.22	206.12	206.52	210.04	209.41	210.57	207.48	207.95	208.57	210.05	210	209.33	209.69	206.81	209.39	208.93	209.26	210.09	211.01	207.49	209.41	207.64	209.34	211.84	208.27
197.11	197.84	199.46	199.43	200.84	201.96	201.35	198.57	200.22	198.64	202.3	198.11	200.19	199.39	200.16	201.23	200.32	197.95	197.91	199.14	196.98	198.96	198.64	199.61	197.2	198.29	197.86	198.62	199.45	197.24	202.19	199.96	202.38	200.01	199.99	198.69	201.47	198.36	199.74	198.76	199.03	199.34	200.55	200.49	198.07	200.18	199.03	199.02	200.52	197.58
214.01	212.66	215.05	212.29	212.14	213.29	212.59	214.75	212.18	212.59	213.02	214.69	213.29	214.93	212.46	212.3	211.63	211.58	212.78	212.58	215.22	213.81	212.16	211.88	211.8	215.25	213.82	212.46	211.21	211.22	211.82	214.52	215.08	214.07	211.09	212.83	212.69	213.62	210.11	212.89	216.1	213.76	210.8	212.09	213.83	213.61	213.86	212.25	213.04	213.38
211.5	211.65	211.6	213.8	211.22	212.28	214	212.63	212.77	213.09	210.21	211.67	213.89	213.5	210.12	210.99	211.07	210.69	209.86	210.7	209.89	212.09	211.24	210.65	212.42	211.02	212.16	210.32	210.96	212.43	211.52	210.86	212.15	211.56	211.47	211.54	211.61	211.47	212.58	211.91	210.02	209.41	212.44	211.28	212.95	212.13	210.96	209.66	211.55	212.56
213.99	213.99	213.27	213.25	212.03	211.59	214.18	213.07	213.52	212.84	215.76	213.59	213.93	210.86	215.62	214.14	214.9	211.12	213.4	213.89	212.46	213.94	214.22	213.49	214.21	210.34	214.38	212.56	214.06	213.52	213.21	214.35	212.97	211.7	212.88	210.59	210.09	213.49	214.69	214.09	214.69	212.66	213.31	214.73	215.2	211.67	210.88	211.25	214.2	211.67
211.08	208.71	210.17	208.82	209.24	210.15	208.95	207.05	210.15	209.2	207.18	207.87	208.57	210.04	209.92	209.94	209.35	207.81	206.38	208.59	206.8	208.04	208.03	208.42	207.35	208.32	209.66	207.16	207.79	208.94	208.45	210.29	209.06	208.82	210.16	211.52	210.1	207.73	207.4	208.25	211.24	207.27	208.7	210.94	207.75	208.08	210.04	208.56	208.64	211.13
202.67	200.06	202.48	203.88	203.35	202.6	202.77	204.73	202.9	204.41	204.24	200.61	202.8	203.31	201.78	203.47	201.6	201.44	202.64	201.74	202.91	204.06	201.95	204.94	203.29	201.83	202.64	203.51	205.18	203.38	201	200.85	201.69	202.42	202.58	203.94	201.6	204.04	202.15	202.03	202.37	205.03	201.4	201.78	202.79	204.11	200.92	203.53	202.79	203.7
202.1	205.14	204.03	204.55	205.38	202.5	203.15	205.52	203.72	203.17	204.47	205.35	204.75	205.42	205.9	202.6	206.03	205.18	202.72	203.93	204.28	203.1	204	204.19	200.93	203.45	201.17	202.53	202.6	202.03	204.4	202.52	202.84	203.86	202.99	202.52	202.46	204.67	204.83	205.11	203.02	204.04	205.32	201.26	203.39	201.92	203.83	205.25	203.61	201.89
194.84	194.13	192.74	194.92	195.21	193.62	195.31	195.27	195.83	194.78	196.96	191.77	194.8	191.96	194.73	193.51	195.79	193.06	193.25	195.78	195.14	195.41	192.79	195.02	194.61	192.83	190.95	195.97	193.58	195.9	195.42	194.78	194.71	192.44	194.58	191.8	192.02	195.78	194.16	198.26	194.24	192.81	195.22	193.56	195.16	195.36	194.72	194.33	195.47	195.42
211.08	208.05	206.14	205.68	205.69	208.7	206.44	207.99	207.13	208.35	208.53	209.55	208	207.63	208.44	209.22	206.18	207.54	207.08	206.26	207.73	208.89	207.48	208.69	205.19	208.18	208.57	209.4	208.34	205.75	207.87	207.83	206.03	209.85	208.1	207.65	209.18	205.81	207.85	209.03	208.37	207.42	208.61	209.65	207.3	208.48	207.96	208.17	204.84	208.18
204.21	203.65	205.11	206.35	202.39	202.36	201.91	203.61	200.76	204.04	204.45	202.38	205.38	203.33	205.02	203.06	204.24	204.95	205.99	203.47	205.93	205.52	203.16	204.3	202.35	204.5	203.74	202.95	203.43	203.77	202.24	203.94	205.72	205.92	205.86	202.88	202.05	203.39	204.81	203.76	203.8	202.88	203.95	203.71	203.31	203.86	205.22	204.79	204.25	206.53
216.23	217.59	218.5	216.35	218.34	218.66	214.05	217.63	219.48	219.48	218.32	215.96	216.52	218.29	219.81	219.2	218.54	217.16	216.67	218.39	219.53	218.23	216.91	217.6	218.93	217.56	218.59	217.08	218.43	215.72	214.9	218.75	216.98	217.45	218.54	218.42	217.33	218.43	218.28	214.62	217.28	215.23	218.73	219.44	217.66	215.69	218.34	217.74	217.01	217.7
211.45	212.02	209.29	211.96	212.93	209.9	212.17	211.55	213.48	213.45	213.37	212.47	208.45	211.9	213.21	210.65	211.71	212.13	210.91	209.24	210.83	208.81	211.72	211.55	211.71	209.59	210.73	212.59	212.21	210.86	210.97	212.79	213	211.42	211.83	215.32	211.04	212.16	213.85	211.71	213.88	210.46	212.26	211.07	210.38	209.74	213.23	210.75	211.38	212.16
202.43	203.17	202.29	201.54	202.55	204.7	202.49	204.52	201.4	202.79	201.44	200.7	199.57	200.42	202.45	202.1	202.91	202.73	202.99	202.15	202.36	202.4	199.6	202.82	202.12	200.38	202.76	204.3	202.75	201.71	202.96	204.89	204.09	202.48	202.97	203.26	203.96	203.62	203.25	202.64	202.87	202.22	205.04	202.62	199.5	204.04	201.51	201.87	200.82	202.65
203.23	202.9	201.79	204.91	201.86	204.19	203.35	201.77	202.54	202.42	202.73	201.42	202.1	204.61	203.57	202.51	203.69	201.54	201.38	202.43	202.4	204.6	202.49	202.19	203.42	203.92	202.98	202.32	201.76	203.98	204	201.96	202.96	202.86	201.09	202.24	203.14	202.08	202.31	203.25	201.63	201.57	204.24	201.03	201.52	203.93	203.42	202.43	202	205.32
204.66	205.52	203.35	202.41	203.91	204.56	203.04	204.6	203.07	205.26	204.37	207.06	204.45	203.03	205.39	203.06	204.4	205.93	205.88	203.83	202.81	205.91	204.9	205.42	202.31	202.01	204.06	203.92	204.29	202.81	204.81	202.67	203.29	203.68	203.2	204.1	203.12	202.9	204.05	204.53	205.64	202.55	203.47	205.21	203.02	203.43	203.78	204.86	204.6	205.54
211.96	209.78	212.38	210.15	211.7	212.95	209.11	209.91	211.38	210.26	213.25	211.23	211.23	213.1	211.11	209.47	210.97	210.59	214.42	211.37	208.23	213.03	211.55	211.26	213.97	212.59	212.38	210.92	212.13	211.06	211.28	211.04	209.56	213.26	211.02	210.54	213.8	210.39	212.45	211.04	208.72	211.45	209.89	213.68	210.79	213.52	209.55	210.76	211.04	213.91
197.97	198.84	197.46	198.05	197.54	197.08	199.04	198.43	198.61	198.09	196.98	198.59	197.83	197.51	197.26	199.37	198.68	197.66	198.64	196.07	196.37	198.31	197.19	197.96	196.9	199.31	197.61	197.36	200.85	197.35	198.25	196.9	197.95	199.48	195.9	196.23	197.05	199.8	197.08	195.96	202.57	198.01	197.53	197.91	198.47	197.48	198.88	197.45	198.72	198.87
214.71	213.17	214.6	211.14	209.63	211.99	213.23	210.33	211.94	211.33	211.74	213.04	212.54	210.66	213.46	213.43	208.2	214.37	210.9	210.92	211.92	210.24	213.15	213.96	213.61	210.83	210.32	210.89	213.88	214.03	212.12	211.57	211.63	213.31	214.65	211.16	213.99	211.46	211	211.9	212.14	212.07	212.03	213.32	214.13	210.91	210.77	213.36	213.54	211.16
208.98	207.34	208.23	209.26	209.89	206.17	205.37	208.36	207.18	209.03	208.18	207.53	205.03	208.06	206.55	206.71	211.28	208.41	208.58	207.64	208.53	208.97	209.35	207.53	208.33	209.54	207.65	209.7	210.32	207.92	207.72	209.26	207.88	205.72	208.73	206.91	207.71	208.46	208.88	207.73	206.66	209.02	209.58	205.12	209.15	210.11	208.16	206.87	207.58	209.35
205.93	202.69	204.12	202.09	205.31	201.88	202.03	204.06	202.52	203.87	204.18	202.76	204.96	202.69	204.62	201.33	203.43	203.07	203.12	202.61	204.71	202.91	203.16	202.13	201.95	204.35	204.59	202.8	200.91	203.25	203.91	202.69	203.94	203.14	201.07	206.42	204.39	204.92	204.46	204.06	200.65	201.33	203.79	203.48	202.46	202.21	201.85	203.08	201.66	202.08
209.85	209.02	209.16	208.23	207.6	210.82	209.44	211.23	210.45	210.25	207.92	207.29	208.85	207.39	209.19	208.12	207.32	208.43	209.31	207.06	208.33	208.36	207.02	209.29	208.99	207.77	206.72	209.24	208.85	208.9	211.01	207.22	211.67	210.43	210.52	207.52	208.91	209.79	209.39	208.73	207.74	208.68	210.86	210.6	208.96	209.08	207.97	208.07	207.88	209.49
210.27	210.12	209.47	210.54	210.34	209.33	210.75	209.86	211.06	207.79	206.76	208.33	210.6	208.51	208.02	207.69	209.88	208.49	207.92	209.14	208.97	207.61	208.32	208.53	208.81	208.66	209.22	209.97	209.35	207.05	208.5	210.09	210.16	208	209.64	209.34	208.22	210.52	209.61	207.99	210.93	209.09	210.5	207.48	207.8	207.97	208.71	209.09	209.67	209.89
193.19	195.85	192.54	193.91	193.71	197.13	197.3	194.27	193.86	196.49	194.07	192.44	193.66	195.81	194.56	193.8	194.31	193.61	193.54	191.94	196.78	194.06	193.71	194.31	190.89	193.48	193.47	191.54	193.8	194.87	195.67	194.2	191.8	193.35	194.5	191.44	197.02	193.62	193.4	196.39	195.12	195.79	194.94	195.51	192.75	193.77	192.6	195.49	193.69	195.86
201.26	200.27	199.05	198.64	200.79	201.52	200.58	200.52	204.89	199.59	200.59	201.6	201.41	199.66	201.96	200.27	201.35	199.6	199.73	200.84	199.38	201.51	202.46	199.64	201.49	201.86	202.08	201.22	199.3	200.3	201.3	205.22	202.26	200.34	200.46	203.5	202.36	199.38	200.63	200.16	201.56	201.98	203.09	201.22	200.32	204.98	201.13	202	200.69	200.06
199.05	199.89	199.04	200.04	198.96	203.42	199.63	201.09	199.85	201.48	199.22	199.62	199.92	199.59	201.22	198.86	197.81	202.57	202.42	200.65	201.42	198.67	201.43	200.46	202.94	203.26	199.66	200.27	197.89	200.91	199.12	201.51	202.24	202.12	200.4	200.56	197.82	200.32	200.88	201.53	198.8	198.62	200.72	198.23	201.98	200.11	200.1	201.07	202.14	200.65
217.09	216.59	215.65	216.99	216.46	216.87	214.11	217.14	216.85	215.58	216.78	217.92	216.21	216.67	216.49	216.28	215.79	217.7	218.09	218.77	218.51	216.29	218.64	216.25	217.9	219.04	219.88	216.65	217.67	216.82	216.62	216.48	215.91	215.88	219.77	218.73	219.05	218.47	216.21	216.89	218.19	216.64	217.74	217.51	218.11	216.67	219.33	217.28	214.72	216.25
215.17	213.3	213.01	214.29	213.97	211.2	212.21	212.07	213.89	212.72	210.97	213.15	215.25	208.92	212.33	211.7	210.51	213.59	213.91	212.14	213.02	214.89	214.55	213.43	211.51	212.95	212.95	210.34	211.02	211.32	213.36	211.65	212.75	212.96	212.5	213.31	213.08	214.63	210.97	212.86	211.05	213.09	214.68	214.9	214.34	211.5	212.34	213.31	214.28	211.85
201.77	198.93	202.43	201.32	200.78	200.51	200.54	199.52	198.93	201.81	200.4	200.85	202.74	197.65	200.62	201.98	202	201.73	200.78	199.89	200.94	201.4	200.16	197.44	201.09	198.29	202	200	200.97	198.84	200.92	200.21	199.51	200.57	201.27	200.77	198.55	200.12	201.15	202.44	200.02	200.46	200.96	200.19	200.34	199.42	200.69	202.15	200.41	199.15
213.64	214.53	215.35	215.06	211.7	210.98	213.55	214.85	216.99	211.47	214.78	214.33	213.79	214.14	215.06	211.83	213.07	212.91	212.82	214.05	214.2	213.57	214.61	213.76	213.69	213.86	214.79	214.34	214.07	214.17	213.51	213.9	212.59	212.43	214.08	215.31	213.13	212.84	213.68	214.59	214.43	216.43	214.38	214.67	212.44	215.23	211.52	215.23	214.36	214.37
210.01	209.14	211.54	209.03	209.83	209.54	210.64	209.89	208.09	209.17	209.53	209.01	208.3	210.17	207.85	208.6	209.66	209.62	210.88	209.61	209.09	208.83	210.18	211.2	208.78	210.13	212.01	209.43	209.19	213.12	210.92	210.36	210.4	210.49	210.36	209.91	208.34	210.76	209.87	209.51	210.35	209.6	209.61	211.74	210.06	208.82	208.36	207.94	210.53	208.62
204.44	202.17	202.75	201.93	203.12	203.61	199.73	203.85	201.99	203.25	203.87	202.58	201.5	203.09	204.05	201.94	203.66	203.18	202.26	204.46	203.57	200.97	203	201.75	204.65	204.23	201.56	202.99	203.01	201.88	202.27	204.6	204.71	202.34	203	203.61	203.35	201.77	205.55	201.6	202.95	204.06	203.95	203.16	203.56	203.46	205.17	204	203.85	204.02
218.64	215.77	216.41	217.69	218.96	216.1	217.42	217.07	214.45	217.47	218.28	219.19	217.67	216.19	216.3	216.17	215.13	216.55	216.27	218.35	218.8	216.09	219.16	216.66	218.86	216.67	215.22	218.64	218.22	215.68	219.43	216.62	218.99	215.06	214.09	218.06	215.78	214.4	217.58	216.79	217.22	218.58	216.31	215.98	217.46	216.54	218.34	214.36	218.62	216.91
199.63	201.25	200.05	199.75	198.62	198.35	196.86	199	198	199.29	201.37	198.26	200.83	199.53	198.19	198.97	201.33	198.36	200.72	200.1	201.31	201.18	200.22	198.33	198.55	198.05	197.98	200.57	198.78	197.31	199.93	197.48	195.03	199.68	198.01	198.86	198.85	198.65	199.67	198.46	197.64	201.19	200.52	200.18	201.02	199.66	201.66	200.96	199.39	196.32
212.32	210.7	212	210.93	211.77	211.4	211.42	213.48	212.35	211.86	212.9	213.11	212.72	213.31	211.25	209.27	213.36	211.01	213.3	210.17	210.1	212.86	212.53	213.7	210.05	210.84	214.9	210.31	211.51	209.45	213.34	213.6	210.67	211.09	212.39	210.25	210.76	210.51	213.56	212.38	213.2	210.05	212.12	213.75	210.65	211.64	209.62	213.21	211.73	213.49
210.85	214.57	212.69	210.07	211.53	209.94	212.37	211.16	209.61	210.87	211.72	209.24	210.73	211.59	212.35	212.71	210.01	213.05	209.87	210.35	211.92	210.01	211.69	211.23	209.68	211.46	210.56	210.88	211.57	210.08	211.42	211.3	212.4	212.01	210.9	210.59	209.85	210.59	215.79	213.11	214.82	211.87	212.83	209.38	212.61	212.77	211.43	211.82	212.51	211.2
208.93	210.63	210.29	210.12	209.51	210.56	210.9	210.77	211.46	208.35	210.71	210.31	209.6	209.06	208.74	209.69	210.97	208.47	210.42	209.33	207.48	207.5	208.15	209.52	209.83	209.5	210.66	210.1	210.31	208.92	209.41	208.64	210.92	209.43	209.28	207.45	207.81	207.5	208.96	209.75	206.7	209.16	208.48	209.49	208.15	206.99	211.72	211.58	210.47	208.29
200.34	201.41	200.88	198.35	199.16	198.38	200.28	197.32	196.69	198.21	199.82	200.65	201	200.17	201.91	201.66	200.43	198.49	199.95	198.03	198.78	198.39	198.68	200.2	196.87	198.31	199.34	197.49	198.7	201.28	199.25	200.68	201.26	200.56	199.63	199.91	201.1	198.43	198.08	200.02	199.5	199.41	199.32	200.14	196.45	199.9	197.68	199.7	200.6	197.77
205.56	206.64	208.74	209.05	210.06	207.55	207.17	205.76	207.31	207.42	207.97	209.71	206.98	208.57	210.82	207.57	206.76	208.14	205.58	207.53	206.25	207.69	205.92	208.32	207.65	206.34	206.83	209.03	208.17	209.73	208.24	206.62	206.96	206.64	205.22	206.07	206.75	206.97	206.01	207.67	209.29	208.31	209.51	208.43	205.33	208.1	207.43	209.64	208.49	209
210.57	209.15	208.25	208.03	208.54	207.82	208.07	206.74	210.17	207.63	208.91	206.59	205.58	207.5	208.25	207.95	204.85	207.68	206.31	209.17	208.53	206.83	208.9	208.92	208.36	207.9	207.95	210.82	210.68	208.39	208.61	209.02	206.5	208.89	208.37	208.38	207.28	207.1	208.94	208.9	206.01	207.73	207.21	206.23	207.99	209.6	207.94	210.46	210.45	208.08
201.28	202.17	201.52	203.2	202.61	201.66	200.84	203.54	201.29	202.66	203.47	202.46	202.02	201.43	204.09	200.96	203.06	202.37	201.82	202.53	202.46	206.02	203.31	202.58	202.44	201.44	201.58	201.61	202.24	204.17	203.79	203.49	203.26	201.15	203.81	202.76	204.39	201.21	203.87	203.34	204.13	199.38	202.58	200.48	203.23	203.27	201.51	202.38	201.35	203.29
217.62	216.52	217.5	215.22	217.22	216.29	218.27	218.14	217.44	216.04	216.91	217.68	217.2	218.86	217.59	218.23	217.01	216.75	218.61	217.58	217.69	214.64	216.69	216.01	217.31	214.81	216.34	217.5	217.95	217.57	216.35	216.42	217	218	217.74	217.81	215.72	218.04	219.1	215.49	218.54	219.14	216.76	217.24	216.12	218.77	219.24	217.19	215.01	215.39
209.37	211.07	208.55	208.51	208.2	208.25	207.21	210.17	207.31	205.96	207.53	209.87	209.23	210.13	206.86	207.16	207.42	208.49	210.71	206.46	206.85	206.67	207.19	207.69	205.91	209.47	206.88	205.48	208.83	209.87	206.47	208.57	211.03	208.02	206.78	208.34	210.46	209.66	206.31	207.75	209.33	207.23	208.92	210.98	208.46	208.67	207.64	209.62	207.72	208.9
205.68	204.85	206.67	204.03	205.58	203.83	203.9	205.69	205.14	203.45	206.42	202.75	207.06	204.03	202.47	203.99	202.31	203.21	203.4	203.95	206.96	205.3	206.09	203.27	206.27	205.96	203.73	203.45	204	204	204.58	203	204.38	206.19	206.67	205.97	206.91	205.58	203.6	204.35	204.11	204.06	202.94	202.8	204.53	204.35	205.87	206.09	202.38	202.02
208	210.59	209.77	207.11	209.82	208.21	209.08	210.41	209.89	209.67	209.13	209.98	209.31	208.28	207.86	209.71	208.04	208.19	209.18	208.65	208.71	209.1	208.61	207.99	210.09	207.55	209.79	206.64	209.03	208.46	209	210.83	208.43	208.47	209.46	210.45	208.3	209.63	208.19	206.68	209.78	208.04	211.91	208.12	212.11	210.04	207.76	209.33	208.3	209.34
196.49	193.01	192.55	195.52	195.24	193.68	192.05	193.55	191.65	192.44	194.22	192.86	193.54	193.53	192.15	192.93	193.51	194.35	193.98	194.36	195.58	193	193.6	193.74	194.54	193.83	193.04	194.81	193.1	193.94	195.89	193.41	195.02	197.45	193.27	195.95	193.78	191.62	193.96	195.03	194.1	194.28	195.52	192.67	193.86	194.43	195.55	193.93	194.28	194.44
207.02	208.55	210.13	206.5	209.3	208.48	209.84	207.69	208.98	205.48	210.27	210.61	206.72	208.21	207.2	209.42	208.12	209.17	207.71	206.93	210.73	206.89	209.84	209.5	207.84	205.87	209.27	207.06	208.57	209.16	211.26	208.52	208.71	208.34	208.24	208.25	207.55	207.99	206.7	209.02	208.77	208.27	209.63	209.28	208.32	210.11	208.11	207.61	207.8	209.08
207.61	208.09	207.65	207.82	207.58	208.6	207.88	206.4	203.82	209.62	207.73	206.2	204.88	208.99	205.46	209.37	206.65	208.54	208.94	207.55	208.44	208.33	205.09	208.19	207.88	205.78	208.56	209.19	207.21	209.12	209.45	205.97	210.55	208.9	207.45	209.46	207.53	207.98	207.31	208.67	207.26	206.27	207.46	209.14	208.62	207.46	207.55	208.32	208.14	206.4
208.09	211.34	207.79	208.95	207.68	208.4	207.23	209.77	208.69	208.49	208.84	209.19	209.36	209.19	208.1	209.15	209.56	210.72	209.09	209.18	209.92	207.51	207.05	211.05	208.11	208.49	209.47	211.08	207.69	207.64	209.2	209.66	208.91	206.88	207.96	206.6	209.81	206.44	209.26	209.9	209.08	210.04	209.42	205.47	208.66	208.99	208.23	210.88	210.38	207.86
217.6	214.54	217.52	220.78	216.51	219.53	217.92	217.74	216.23	215.19	215.6	219.84	216.89	218.41	218.38	219.02	218.03	218.1	217.74	218.55	217.06	216.92	218.38	219.02	219.03	217.52	218.09	217.56	217.93	218.07	218.3	218.39	220.14	216	215.86	217.54	219.21	217.38	215.91	218	216.1	217.7	216.36	215.84	218.93	218.28	217.04	216.99	218.26	220
201.17	198.91	199.53	199.65	200.18	200.13	200.54	198.95	199.35	198.88	202.32	201.02	201.51	200.34	201.74	201.17	199.99	201.89	199.51	199.74	200.82	199.46	199.16	197.31	201.43	199.78	199.28	200.33	200.36	199.44	201.57	199.92	201.57	199.36	201.53	199.34	200.46	200.48	201.07	199.75	200.84	198.76	201.19	199.85	201.36	198.04	199.2	201.34	200.88	202.47
195.01	195.07	198.16	194.77	194.67	194.96	196.99	193.63	195.59	195.46	194.91	193.53	196.5	197.76	195.97	197.89	196.04	196.38	193.72	195.05	196.39	199.03	195.68	195.95	193.88	195.21	193.55	196.44	195.63	198.26	194.28	195.01	196.42	194.4	195.63	192.54	194.45	197.74	196.11	194.45	196.42	195.28	198.44	196.42	196.22	194.72	196.69	193.59	195.58	196.27
210.71	211.76	211.3	212.81	211.2	213.21	214.3	212.86	210.49	210.87	211.11	211.66	210.17	209.81	211.4	212.04	212.99	210.97	213.18	212.86	211.15	213.56	210.57	213.36	212.78	212.15	212.89	211.53	211.96	211.48	211.79	210.57	211.22	212.33	211.37	211.41	211.58	213.18	211.62	211.47	209.07	210.38	210.57	210.13	212.12	212.85	209.32	212.22	213.09	212.15
214.12	213.71	214.22	213.08	213.71	213.35	212.08	213.85	215.02	213.87	210.77	214.61	214.24	213.17	214.61	212.9	213.41	212.41	213.77	211.55	209.64	213.56	213.46	211.36	213.67	213.63	211.3	211.65	214.1	211.69	211.79	213.68	214.58	213.87	214.25	214.21	212.72	212.68	211.98	212.58	210.5	212.72	214.33	213.49	215.16	212.28	211.64	210.92	213.93	212.85
216.31	217.33	219.26	218.11	219.4	218.64	218.52	216.96	218.21	218.98	220.85	218.09	216.93	214.1	218.93	217.67	217.88	218.25	216.96	216.85	218.38	217.06	217.4	217.16	217.79	216.32	217.16	215.73	217.74	218.56	216.69	220.41	217.72	218.66	216.68	217.21	219.88	219.4	218.97	216.29	219.98	217.51	219.03	216.57	215.75	216.38	215.79	217.9	216.09	216.62
202.09	203.32	200.16	202.62	203.05	200.78	203.36	201.21	202.77	202.98	201.81	202.17	203.06	203.17	203.14	202.04	202.26	201.37	201.3	200.78	201.22	202.12	201.79	201.64	202.37	202.9	203.12	201.36	203.02	202.11	201.64	203.6	199.86	202.57	200.43	202.67	201.2	202.36	204.25	202.28	200.16	204.06	202.21	201.34	202.18	204.02	204.11	203.16	204.36	202.38
207.03	203.82	205.7	207.8	208.57	206.77	206.42	205.59	207.41	205.92	207.95	205.83	206.36	205.74	205.17	206.45	206.22	206.67	205.58	206.57	208.12	206.94	207.17	204.88	206.72	206.36	205.72	207	205.99	206.87	205.86	204.93	207.75	204.84	207.63	207.51	205.51	209.02	206.21	206.68	205.55	207.16	206.12	204.29	207.27	203.44	206.41	205.6	207.38	204.22
208.2	209.71	207.59	207.78	211.03	207.14	210.15	209.17	211.11	207.5	207.8	209.26	209.04	208.16	208.96	210.74	210.97	210.27	209.47	210.93	210.04	210.47	210.15	210.85	210.2	208.96	210.29	209.4	209.73	209.69	211.74	209.61	210.23	209.44	209.34	208.59	210.94	209.72	208.93	208.86	206.52	211.39	211.16	209.97	207.03	207.71	209.14	207.93	209.83	210.65
208.12	207.75	207.83	210.27	208.13	205.94	206.17	206.08	209.47	209.49	207.61	211.21	207.82	207.42	207.33	207.55	205.31	209.74	206.56	206.41	206.36	205.76	208.52	208.22	207.58	207.71	208.86	208.29	206.84	207.89	205.54	208.75	205.56	205.79	207.79	207.64	210.36	208.55	206.92	209.58	207.81	208.56	207.55	208.69	206.76	208.53	208.37	207	206.53	209
216.6	219.22	217.68	218.14	217.59	217.37	216.88	219.68	217.25	218.16	217.86	216.39	216.5	217.27	216.48	217.92	216.17	216.64	216.93	218.32	216.21	217.99	218.02	219.1	217.54	217.53	219.78	218.76	219.6	217.02	217.99	218.95	220.11	216.95	218.32	216.79	216.49	217.85	220.84	216.22	217.13	216.47	217.06	218.53	218.49	217.89	218.95	217.94	219.32	218.9
207.73	209.07	209.62	208.73	205.33	208.63	207.67	205.95	207.66	209.12	206.63	209.95	207.31	207.38	207.57	206.65	207.61	208.73	207.02	205.33	207.49	209.02	211.21	208.21	207.86	209.98	207.53	207.83	207.29	208.02	209.88	208.94	206.6	208.98	207.33	209.7	207.71	209.33	207.69	206.21	204.98	206.41	209.72	208.42	209.58	207.32	209.6	207.62	207.16	206.93
207.44	208.39	206.36	205.53	208.62	207.48	207.53	206.8	206.82	204.78	206.77	207.33	206.76	207.31	207.33	206.76	208.88	206.9	207.98	206.83	207.42	208.97	206.96	207.88	208.99	207.75	208.66	207.62	206.43	208.87	207.34	207.72	206.18	207.55	207.66	208.81	207.59	208.72	207.57	209.7	206.27	208.27	208.62	207.51	208.73	208.66	208.24	209.26	208.32	206.32
215.87	217.41	214.86	216.65	218.03	217.03	217.79	218.02	217.73	215.65	217.92	215.65	217.74	215.04	215.62	219.04	217.65	216.55	217.17	219.07	216.68	216.52	218.74	217.49	217.97	218.18	213.37	215.57	215.1	216.72	216.9	218.31	217.07	214.84	216.27	216.52	218	216.11	217.2	218.17	218.7	219.86	216.75	217.43	217.35	217.57	218	216.44	217.59	220.15
201.96	198.48	200.59	199.27	199.13	199.17	197.07	199.44	203.77	200.23	197.84	201.38	198.88	199.79	199.01	198.95	198.72	199.8	199.68	200.06	198.52	198.11	199.12	201.24	199.52	200.53	202.92	200.85	198.89	199.7	198.26	198.63	198.09	199.46	197.58	198.95	198.11	197.81	201.11	200.08	198.75	198.7	200.46	199.69	197.84	197.96	202.84	200.03	200.53	198.52
209.28	207.42	207.43	206.68	208.45	208.11	208.23	205.34	207.03	207.82	209.21	209.28	206.36	209.24	208.27	207.68	205.5	208.99	206.74	205.09	207.01	207.09	207.07	208.57	209.29	208.62	207.76	207.73	209.42	208.36	208.82	208.04	206.94	206.77	208.82	208.12	208.33	205.91	206.64	208.55	208.65	209.56	210.16	208.27	209.24	208.09	205.27	208.1	205.37	208.06
210.19	209.73	211.95	209.7	209.25	207.9	207.17	208.75	208.84	210	211.33	211.58	211.47	209.71	208.71	207.64	210.12	207.85	208.71	206.59	210.46	209.8	209.03	209.42	209.61	208.43	210.93	208.83	210.6	210.28	210.25	208.16	211.08	209.27	206.63	209.85	207.99	209.19	209.01	209.67	209.64	210.29	210.77	209.67	209.21	210.1	209	208.86	212.47	208.72
208.1	209.88	209.37	209.73	211.43	209.25	209.05	208.79	209.73	207.97	208.16	209.22	207.18	207.62	207.98	211.7	206.95	209.76	209.8	207.89	209.29	211.14	209.18	209.35	211.19	208.93	209.97	207.44	210.53	208.17	210.16	207.98	209.39	209.41	209.76	209.8	209.24	206.4	208.22	210	208.82	210.77	211.46	207.61	210.86	207.7	207.68	211.12	211.54	207.36
205.33	208.63	207.54	207.97	207.82	207.7	207.98	210.08	207.94	209.7	210	209.34	206.82	208.65	209.57	209.78	206.67	204.77	207.09	206.77	207.82	210.29	210.32	210.42	210.36	206.83	208.1	207.96	207.86	207.65	208.42	209.39	208.71	210.68	206.78	207.7	209.03	208.87	208.7	205.93	210.64	209.43	209.82	209.37	210.1	206.62	208.66	205.13	208.89	208.1
210.22	212.44	211.95	210.73	211	213.99	213.55	212.53	211.95	213.47	211.35	212.23	213.27	211.82	212.26	211.86	211.63	210.82	209.5	211.7	210.96	211.76	212.21	211.11	209.89	211.69	210.8	212.61	210.68	212.24	211.76	212.81	209.95	210.59	213.5	213.54	211.45	211.08	211.44	209.77	210.15	212.85	210.54	210.73	211	210.85	212.34	211.92	210.84	210.91
207.05	210.08	209.12	207.19	206.07	207.17	208.15	208.42	208.57	206.07	209.21	206.17	208.16	205.68	208.67	205.12	207.96	207.44	206.9	208.96	208.14	206.48	207.2	210.27	205.62	205.46	209.67	209.75	206.84	208.32	207.09	209.81	208.31	208.53	207.64	205.95	205.62	206.77	209.15	207.61	207.95	208.34	206.59	207.37	210.56	206.74	208.54	208.86	206.38	208.58
204.18	201.96	204.45	203.17	204.81	201.72	202.39	202.81	202.48	203.08	200.83	204.76	204.99	204.36	203.52	202.49	202.11	201.17	203.11	201.9	203.03	202.53	203.07	202.65	203.48	200.06	201.07	202.41	202.81	201.86	202.01	206.05	203.74	202.82	205.19	203.64	203.2	203.19	203.51	202.5	202.89	202.31	203	201.85	201.94	203.51	202.18	202.46	202.49	207.45
203.19	201.6	202.92	201.29	203.23	201.35	204.78	199.83	202.92	203.06	203.06	202.16	202.35	199.79	202.82	203.88	203.21	202.25	200	204.25	202.74	203.37	201.42	202.51	200.61	201.49	201.61	201.88	201.91	203.45	202.7	200.57	203.27	200.96	202.9	200.92	204.06	202.96	203.18	199.46	201.62	203.92	202.33	203.98	203.15	201.58	203.33	200.81	201.45	204.36
206.88	207.59	205.42	206.77	209.14	205.57	208.23	207.95	206.15	205.6	209	208.45	209.66	207	207.49	208.74	207.81	208.48	210.2	209.68	208.68	209.75	207.26	208.55	209.81	209.57	207.24	207.95	210.02	208.66	207.57	207.36	206.62	208.78	210.53	210.57	207.77	206.63	208.03	206.77	208.07	208.62	208.68	208.33	208.91	208.48	207.92	210.63	208.02	209.83
219.35	217.65	218.33	217.49	216.45	218.27	219.84	218.6	216.97	218.71	216.47	216.74	217.94	216.38	218.14	217.28	218	218.22	219.86	218.86	218.27	219.19	214.84	217.24	217.73	218.76	216.9	217.58	220.37	217.08	219.69	220.55	218.86	218.49	216.23	217.88	215.64	217.24	218.48	217.62	219.59	218.82	217.23	220.23	218.45	217.38	215.97	218.21	216.7	216.61
207.24	209.41	208.44	209.89	208.27	208.77	208.04	208.92	208.06	210.36	207.69	208.63	209.31	206.56	209.04	207.98	209.11	208.43	206.83	208.42	207.7	209.4	210.03	209.63	208.31	210.1	208.88	208.33	207.9	208.3	208.65	209.69	209.58	208.95	207.68	209.76	207.66	210.76	208.68	210.41	207.67	209.67	210.48	208.29	211.25	209.2	207.06	210.33	208.66	208.77
201.62	199.14	200.98	200.74	199.19	199.37	201.29	201.89	201.82	198.1	198.61	200.06	200.66	200.73	200.83	202.18	201.93	201.35	202.33	201.55	200.23	201.23	199.02	202.5	201.97	200.22	199.42	198.93	202.13	197.69	200.81	200.2	202.55	198.93	200.21	201.43	200.69	198.53	199.91	202.18	200.75	199	201.36	198.24	201.51	200.82	198.02	200.13	199.26	201.1
207.99	207.28	203.92	206.97	207.64	210	208.07	208.37	207.68	207.08	209.49	205.82	209.65	206.66	208.06	208.44	207.06	208.05	209.7	208.87	207.02	207.85	207.7	207.32	208.48	210.53	205.71	209.07	206.25	209.31	207.52	206.71	206.39	204.86	208.31	206.6	206.05	207.21	205.4	207.43	207.64	208.72	206.95	207.73	207.69	205.49	208.87	208.31	207.6	206.4
203.93	204.24	204.64	207.05	203.19	204.67	206.61	206.3	202.48	203.2	204.95	202.07	206.82	202.45	204.94	201.66	205.92	204.48	205.09	205.29	203.98	204.21	205.51	203.31	205.91	201.81	201.64	204.85	204.83	202.77	202.82	202.56	205.75	203.41	203.58	202.09	205.11	203.16	205.2	204.13	204.05	202.53	203.03	204.95	203.81	204.36	204.02	202.9	202.4	202.5
205.67	203.92	205.35	205.59	201.69	203.14	200.88	202.13	203.96	203.76	204.47	203.86	198.96	202.37	204.48	202.81	204.48	205.44	204.85	202.32	203.56	204.01	203.39	202.93	203.9	202.55	204.62	204.03	204.27	203.64	202.54	205.88	204.84	205.56	205.95	205.71	205.84	200.59	205.5	201.16	204.25	203.17	203.76	201	205.67	202.83	205.18	205.34	204.36	202.92
217.48	218	218.04	220.12	217.58	216.67	217.94	217.56	217.4	219.91	215.98	220	218.29	217.85	218.95	217.44	216.06	219.07	215.02	216.5	219.7	217.51	217.09	215.37	216.53	217.27	218.38	218.83	217.1	219.36	216.18	216.87	220.07	219	217.31	218	218.35	216.56	216.49	217.85	218.55	218.23	216.84	218.98	215.23	217.13	217.65	216.91	218.93	217.06
212.39	207.06	209.08	210.38	207.86	207.38	208.8	209.59	209.86	209.39	210.92	205.83	208.93	210.22	209.71	209.46	208.22	207.56	211.41	209.91	209	211.78	208.18	208.87	209.42	208.86	210.12	209.2	210.8	210.33	208.46	208.55	209.77	210.44	208.21	207.29	211.47	208.34	210.98	208.28	209.75	208.74	207.07	207.93	206.6	209.31	207.91	206.8	207.1	208.78
211.99	212.45	210.45	213.2	208.33	208.32	213.41	212.52	209.64	212.35	210.4	211.4	212.08	211.86	209.32	210.51	212.55	209.38	210.08	211.3	212.25	211.55	212.02	209.97	210.81	210.64	210.32	210.34	211.7	214.62	212.38	211.6	212.59	213.42	213.72	211.23	213.11	211.63	212.35	212.13	212.49	213.57	212.39	210.33	214.26	211.4	210.9	213.35	209.08	213.13
213.66	211.37	212.75	211.78	211.35	210.85	212.19	212.74	210.97	212.86	211.06	212.89	210.18	214.22	211.21	211.11	210.96	211.65	213.09	211.27	213.29	211.59	212.75	213.51	212.56	212.33	211.89	212.39	210.69	213.12	211.37	212.2	212.09	212.1	210.03	211.76	213.16	212.16	213.42	213.78	213.13	210.24	212.62	213.18	211.32	209.3	212.83	211.38	210.74	212.22
204.91	206.92	203.78	204.79	201.84	204.8	205.77	205.08	205.84	207.03	205.68	207.61	206.96	204.17	206.24	204.39	205.06	207.33	205.43	204.22	204.37	205.79	204.92	204.56	204.95	207.05	204.72	204.17	204.13	206.23	203.51	206.05	204.42	206.74	206.55	205.65	205.72	206.1	206.59	207.26	206.74	202.57	207.12	205.87	207.12	206.6	206.66	204.33	207.26	203.17
208.92	208.62	209.91	206.16	208.99	208.25	210.03	210.05	208.69	209.05	210.02	208.36	211.14	207.7	206.95	209.47	209.57	205.91	210.02	210.68	208.24	207	211.22	209.15	208.33	207.15	210.21	208.19	211.65	209.56	208.95	210.34	209.68	208.12	208.12	206.75	207.73	209.16	207.7	211.6	208.28	209.58	208.47	208.19	206.49	210.75	207.89	211.91	208.5	209.33
200.69	200.54	200.45	200.55	202.43	200.93	198.84	202.4	200.94	203.85	199.55	199.5	201.09	199.19	201.8	200.24	201.11	199.66	199.47	200.68	198.41	200.68	200.31	201.93	201.08	200.46	199.41	197.86	198.44	201	198.56	198.94	200.14	199.3	199.36	200.88	199.9	202.1	199.98	201.56	199.78	202.03	201.35	201.6	199.54	201.61	199.44	201.56	199.75	200.55
204.61	203.18	204.65	205.02	202.11	203.09	201.49	203.47	201.96	205.02	205.26	205.02	203.89	201.71	200.26	202.03	203.56	203.21	204.74	203.45	205.72	203.77	204.98	205.08	202.97	204.91	201.73	204.28	203.45	204.66	204	205.64	202.9	203.38	202.67	203.15	204.84	204.37	204.63	201.12	202.33	203.73	203.75	201.5	202.95	204.01	203.78	202.27	205.2	205.14
193.41	192.86	195.04	192.97	194.52	194.06	192.83	193.14	194.15	192.54	193.75	194.91	193.09	194.92	197.21	192.17	194.82	194.66	194.16	195.13	193.06	195.72	195.18	192.98	193.75	192.15	193.99	195.49	193.81	195.88	196.74	195.23	195.68	194.42	195.55	194.24	195.73	193.48	194.67	193.73	192.52	194.36	197.66	194.88	193.84	194.8	190.77	195.23	194.32	194.62
212.47	211.2	209.14	211.55	211.18	211.69	210.68	213.64	212.44	214.09	211.64	211.93	211.77	214.52	213.24	213.42	214.46	210.87	210.04	214.6	213.17	209.97	212	211.64	213.16	214.86	211.64	212.32	213.96	212.92	211.61	210.98	214.84	210.79	212.17	213.35	211.12	212.95	210.08	213.78	212.61	211.56	212.48	214.72	211.02	214.84	214.76	211.04	210.56	212.93
207.36	209.09	210.76	208.8	206.98	207.15	205.5	207.83	205.09	208.43	207.24	207.36	207.74	206.58	208.78	208.52	207.42	208.43	207.29	208.24	208.88	206.29	208.61	207.37	208.28	207.69	209.5	207.8	207.45	206.51	206.81	208.66	205.33	207.4	208.66	208.83	209.01	206.52	208.8	208.45	207.78	209.69	209.47	208.62	207.78	207.49	207.77	205.32	208.22	206.42
204.51	204.43	205.77	205.94	202.85	201.44	203.32	203.83	201.69	204.03	205.43	203.94	202.95	201.75	203.55	203.97	203.33	200.69	203.69	203.36	202.75	204.53	204.49	204.13	203.87	204.57	202.17	204.26	200.71	202.23	201.61	203.32	202	203.61	202.34	204.72	203.79	203.96	201.67	204.04	201.68	202.16	203.25	205.76	204.04	202.09	203.26	203.7	202.94	201.13
206.89	208.36	206.07	208.46	205.59	206.63	209.22	207.49	208.63	207.68	209.24	209.25	208.26	208.22	207.48	207.33	209.36	206.94	207.66	206.74	209.4	208.97	212.67	208.17	208.63	207.61	207.15	210.04	207.4	207.37	208.25	205.32	207.88	209.48	207.98	206.09	207.31	209.79	206.65	208.95	207.88	210.09	206.46	206.74	209.65	205.1	207.47	209.16	208.33	206.55
209.22	211.02	212.03	209.85	212.85	209.8	210.68	210.55	211.78	211.62	212.24	211.43	210.4	211.11	209.87	211.19	210.45	211.78	211.11	212.6	210.15	209.95	210.99	211.76	214.49	212.95	212.73	211.84	213.07	209.33	210.36	211.13	211.87	212.3	212.1	211.26	211.51	212.57	210.31	212.68	211.4	213.15	210.12	211.14	211.58	210.25	212.82	210.52	211.51	213.46
212.15	212.43	210.13	211.8	212.44	211.28	210.84	214.4	210.78	210.66	210.79	213.72	208.67	210.75	211.19	211.7	209.1	212.37	212.9	211.95	211.91	212.6	213.83	211.4	210.69	211.52	213.54	211.58	210.99	213.08	210.12	213.5	209.49	214.13	211.36	210.98	208.62	210.43	211.13	211.05	213.66	208.93	209.46	211.54	209.29	210.78	212.61	211.8	213.35	212.81
210.94	211.97	210.27	208.2	210.05	208.33	209.08	209.59	209.92	209.91	209.48	208.64	210.36	208.53	208.68	209.54	209.28	209.71	208.52	211.43	210.44	209.94	210.28	208.09	208.64	211.95	210.8	210.03	209.02	210.16	211.18	208.7	209.59	211.03	212.69	209.54	208.72	209.97	208.15	210.04	210.07	209.77	209.09	209.38	207.92	210.51	211.58	207.95	210.09	212.35
216.8	217.34	215.54	219.62	218.24	215.08	219.08	218.55	215.9	219.46	218.78	216.5	216.46	216.34	218.17	216.04	217.14	216.68	216.27	217.39	214.71	216.93	216.23	216.12	217.58	218.08	216.76	216.37	217.26	218.38	217.71	215.31	219.04	217.52	218	217.29	220.63	217.76	215.49	216.57	219	217.14	217.05	219.19	216.8	218.15	218.68	216.72	217.84	216.97
206.14	204.33	203.63	205.63	206.12	204.41	204.83	205.53	202.51	206.62	201.84	204.17	207.72	204.04	205.2	203.69	206.5	204.14	204.86	207.45	203.93	203.49	205.24	203.18	204.73	204.47	206.4	204.05	202.5	205.26	205.8	202.08	203.84	204.45	205.18	207.28	204.14	206.94	202.76	202.96	202.48	204.84	202.88	203.65	205.09	205.74	205.61	206.27	204.77	204.17
208.78	208.78	209.67	205.91	207.52	207.75	208.03	209.13	206.55	206	208.78	208.2	208.21	206.78	207.12	208.98	207.46	209.29	207.18	206.84	209.97	206.63	207.31	205.43	207.56	209.43	210.7	205.65	208.04	206.6	207.64	205.82	208.56	207.13	207.45	206.02	206.46	208.03	209.53	210.74	208.47	206.36	205.06	209.77	206.82	209.28	207.66	209.31	207.88	208.03
212.95	211.57	214.62	213.18	215.77	214.46	213.76	214.16	212.8	210.13	213.11	213.47	212.63	213.02	212.83	209.97	211.13	211.44	212.15	212.4	212.63	214.52	212.18	210.81	213.66	213.18	212.18	213.46	214.69	214.11	212.84	211.26	212.41	212.96	213.31	212.98	214.04	210.74	212.57	211.75	210.4	209.84	211.87	213.11	214.41	213.4	215.97	214.47	211.59	215.11
207.63	205.37	207.1	206.76	207.89	207.09	206.48	205.26	206.64	206.61	207.6	207.24	206.71	205.04	204.96	205.41	206.9	206.8	205.19	206.36	206.58	207.42	206.67	205.98	208.77	207.5	206.79	205.72	204.15	206.22	206.84	207.54	205.25	206.79	205.94	203.92	207.64	203.97	207.57	208.19	207.17	208.12	207.05	207.19	204.85	207.98	205.16	207.05	205.94	207.15
207.96	207.24	208.26	208.45	203.9	208.77	208.99	210.73	209.31	208.24	208.54	207.09	207.52	209.28	209.84	207.29	207.47	207.53	210.82	206.66	207.35	208.55	208.44	208.45	207.37	207.07	208.79	207.59	208.36	208.41	209.12	207.82	210.28	210.36	206.8	208.92	207.08	207.38	206.78	208.45	207.69	207.61	207.8	209.06	208.5	208.85	206.79	208.28	207.92	207.97
193	195.83	194.49	195.33	194.22	193.17	193.46	194.55	195.1	196.13	198.06	193.7	192.89	195.82	195.58	193.95	194.8	194.3	195.13	194.98	192.49	193.83	194.64	196.01	195.72	193.14	191.03	191.93	194.24	195.13	194.39	193.78	193.44	195.04	195.71	195.13	194.5	194.19	192.5	193.47	194.08	194.98	194.89	192.65	194.81	193.86	192.87	195.46	194.9	193.01
207.06	207.68	209.3	207.09	206.85	206.33	207.27	208.05	207.89	206.76	208.01	209.53	208.98	207.92	207.24	207.58	208.21	207.02	207.78	208.79	206.89	207.35	206.13	206.64	207.34	207.63	206.81	208.8	208.3	207.82	209.15	209.37	207.4	209.32	207.31	208.37	207.31	207.61	205.28	209.16	205.63	206.51	207.63	207.82	208.77	207.36	207.83	207.12	209.82	208.03
217.86	216.65	216.58	217.7	216.32	216.05	217.23	218.2	215.21	215.1	217.47	215.98	215.98	217.57	216	216.11	218.48	219.47	217.6	218.58	219.27	216.85	218.48	217.09	218.13	216.99	217.27	217.29	216.86	217.1	215.09	218.84	218.31	216.19	217.61	217.68	218.53	218.86	217.58	214.2	218.49	217.72	216.13	216.91	216.06	215.51	215.87	217.32	219.05	216.1
213.87	212.8	210.82	214.13	212.99	214.8	213.13	214.09	214.6	213.6	215.1	215.83	211.12	214.11	213.26	213.97	214.15	215.07	213.62	215.05	214.57	213.58	212.95	214.36	214.46	216.31	212.34	214.18	213.16	215.89	214.07	211.9	212.34	212.92	214.23	213.45	214.66	214.9	212.73	213.52	213.41	212.94	212.57	214.3	214.18	212.22	212.14	214.77	212.91	214.76
209.93	207.58	210.29	208.07	209.9	205.74	207.19	208.74	210.33	206.55	206.44	210.3	205.39	209.26	207.94	208.52	206.42	208.58	208.33	210.84	210.23	208.68	209.7	210.44	209.24	206.92	208.58	207.74	208.11	206.93	208.85	207.68	209.36	207.52	207.44	208.23	206.79	208.31	209.02	210.4	208.64	208.57	207.92	207.1	209.03	210.47	206.71	209.49	209.25	205.82
213.76	211.5	211.91	211.18	211.96	212.79	210.96	211.28	211.99	211.56	211.51	213.41	212.2	213.06	211.32	211.96	211.83	214.67	212.44	213.71	212.44	212.48	211.27	211.96	211.55	213.34	212.86	212.48	212.88	213.12	212.88	211.81	213.36	211.99	212.05	213.15	210.97	212.69	212.17	212.51	208.83	211.41	213.86	212.33	210.98	210.99	211.74	211.55	213.17	213.53
204.38	202.52	203.31	202.94	205.66	202.97	202.93	204.75	204.95	201.7	204.24	202.89	203.96	204.63	202.06	203.32	203.85	203.11	203.59	203.47	200.61	201.82	205.27	204.71	202.56	205.5	203.95	202.73	202.52	202.73	204.65	201.09	205.25	204.24	203.19	203.37	205.3	200.92	204.63	203.16	201.36	205.57	204.34	203.07	203.2	204.53	205.6	204.1	202.33	204.29
217.92	217.87	216.86	218.34	216.87	216.15	218.24	219.49	216.01	217.58	217.95	217	219.23	216.77	218.4	216.22	218.52	221.24	218.61	216.66	216.18	218.88	219.71	216.95	219.09	218.57	218.28	219.77	217.06	217.68	220.37	218.47	217.41	217.7	215.96	220.03	217.05	216.71	216.13	217.39	217.25	217.76	215.32	218.81	216.96	214.49	216.47	216.92	217.08	217.06
213.27	210.55	214.42	211.12	213.32	212.89	210.52	211.38	211.82	209.81	212.65	212.5	211.6	209.12	212.65	211.31	211.63	210.8	211.85	213.38	209.67	211.77	212.74	213.23	213.06	211.43	211.99	213.54	211.31	212.77	212.93	214.97	214.92	211.04	211.76	210.83	212.92	211.11	212.42	212.07	212.84	211.82	213.36	210.4	211.16	213.07	212.68	211.98	211.29	212.74
207.12	207.14	209.69	209.31	209.09	209	207.84	205.5	207.8	206.37	207.66	207.67	207.78	208.52	206.64	207.24	209.03	207.83	207.77	207	207.66	206.32	206.23	205.74	206.39	207.17	207.04	208.67	209.54	206.17	205.9	207.66	208.72	209.72	208.37	206.6	206.77	207.02	205.92	208.86	208.72	208.9	207.77	207.82	206.13	208.89	208.62	207.37	206.99	206.68
214.41	217.74	218.52	217.47	219.41	217.23	218.42	216.96	217.44	217.05	218.09	218.14	219.65	215.9	215.34	218.31	216.93	217.54	219.96	217.81	215.82	216.64	217.67	217.42	217.14	218.94	218.72	217.23	218.14	218.83	216.98	218.19	217.93	218.45	218.24	220.55	219.85	215.42	217.33	219.58	216	219.4	216.86	218.96	218.26	220.13	215.57	215.65	216.72	220.63
208.39	208.76	206.43	208.32	206.62	208	208.52	207.59	206.98	207.56	206.33	208.41	206.31	207.36	209.03	209.09	208.76	207.89	208.63	208.43	206.17	207.63	206.85	208.29	208.45	208.92	206.69	209.77	205.88	206.01	207.01	207.96	205.49	205.97	209.96	209.49	208.11	208.09	208.84	208.57	206.96	208.56	208.44	206.79	205.16	207.39	208.75	210.39	205.76	211.08
216	216.67	219.08	218.74	215.53	218.27	218.6	214.85	216	217.89	214.43	216.11	215.47	216.78	216.58	216.14	218.37	216.67	216.28	215.87	217.69	218.87	216.2	217.29	217.09	217.36	216.49	215.63	218.89	216.25	217.02	214.61	214.37	218.19	215.34	216.82	217.5	216	216.88	216.08	217.81	217.96	217.04	216.6	216.85	216.36	217.9	217.85	217.15	219.74
210.09	207.59	210.41	209.87	207.65	210.04	207.61	208.32	210.44	209.45	209.55	208.26	208.21	209	211.39	207.57	208.87	210.07	210.2	209.85	207.31	207.72	207.46	210.06	211.34	208.94	208.8	207.21	206.49	209.37	209.26	210.43	208.47	210.74	208.61	206.99	207.2	207.29	208.57	208.24	211.3	206.15	210.48	207.6	209.45	209.66	211.94	206.79	208.2	209.45
208.26	205.01	205.98	207.96	207.09	207.31	207.37	207.49	206.5	206.99	207.39	209.76	206.6	208.43	206.55	207.78	206.15	206.46	209.17	205.76	204.86	207.13	207.36	205.66	206.95	206.18	208.46	207.95	208.88	208.57	209.72	206.33	206.26	207.1	208.56	206.42	209.02	203.96	207.61	210.94	206.89	204.24	207.49	206.98	209.35	208.49	207.48	206.76	209.11	205.51
209.36	208.25	208.83	210.7	207.58	211.53	209.59	208.51	209.5	210.83	207.19	206.87	206.66	207.31	211.38	208.34	207.39	207.46	206.67	209.44	208.45	210.51	208.2	209.06	209.58	209.72	210.73	208.42	208.92	208.18	206.54	206.28	206.71	209.28	208.63	206.18	207.45	206.98	210.01	209.1	211.04	209.6	208.69	207.18	208.73	206.95	209.48	210.98	207.9	207.87
209.19	207.27	208.68	210.26	207.37	209.64	209.42	210.9	208.66	208.5	211.78	207.83	206.64	208.2	208.08	210.89	208.87	209.03	207.4	210.91	208.56	207.61	210.35	208.81	209.11	209	206.63	207.38	209.63	206.86	210.61	208.72	208.86	206.76	208.29	208.92	210.01	208.38	208.24	208.69	209.86	209.67	208.51	209.33	211.44	208.3	209.58	205.88	211.46	209.65
199.6	201.12	198.39	201.52	200.79	200.92	200.47	201.77	200.98	199.86	197.31	199.24	199.86	199.32	199.84	200.03	201.05	198.62	198.92	198.81	197.05	199.64	201.07	201.81	200.42	198.83	197.42	199.92	199.45	201.46	198.11	197.06	199.97	199.89	200.6	198.41	200.67	198.21	199.8	198.97	199.03	199.81	200.05	200.81	199.15	198.71	198.8	199.48	200.23	199.04
206.69	208.04	207.15	208.42	208.26	208.02	209.85	206.05	207.69	206.06	207.5	209.58	207.41	205.86	206.83	207.35	207.99	208.15	207.38	207.87	206.47	208.37	206.93	208.81	209.66	208.62	207.49	207.86	207.03	208.81	207.14	209.05	209.56	208.39	206.39	207.04	206.72	206.09	209.09	207.62	207.45	205.13	209.09	206.93	208.85	206.41	207.3	207.53	205	206.62
201.46	201.57	200.71	200.72	201.43	198.84	201.5	202.01	202.01	199.22	199.89	200.86	201.99	199.78	198.28	198.69	201.35	199.57	197.89	200.1	203.53	200.88	200.34	201.21	200.67	205.01	201.39	200.89	200.17	201.45	201.15	202.49	201.42	201.98	201.88	201.06	201.39	200.14	202.66	200.05	200.11	202.66	198.94	202.88	201.19	202.19	199.74	201.61	200.32	201.69
211.4	212.79	213.12	212.7	213.91	211.91	211.4	212.82	212.66	211.29	212.13	213.46	213.47	212.66	212.12	212.49	215.03	214.62	213.36	210.19	212.41	212.22	211.95	213.1	211.27	213.75	212.32	211.13	213.15	214.19	213.26	211.83	212.3	210.98	213.43	210.39	212.14	212.82	211.19	211.12	213.42	214.08	212.44	211.72	210.19	212.05	214.07	212.75	212.82	210.64
206.92	209.2	209.02	208.03	208.1	210.15	206.7	206.53	209.45	208.43	206.7	205.64	206.46	207.65	206.47	208.42	207.01	209.43	205.68	205.74	208.53	207.14	207.36	208.04	208.67	208.57	207.81	206.4	209.17	207.04	206.46	207.37	207	207.33	208.98	207.94	208.3	208.92	208.13	207.84	208.73	208.2	206.1	207.46	210.65	208.69	210.08	207.71	208.7	208.96
199.85	200.57	200.35	199.67	199.6	199.25	199.38	200.83	201.89	201.45	201.52	201.49	199.8	201.27	200.02	200.71	200.81	200.96	200.3	199.84	200.41	199.53	199.86	199.44	199.8	200.86	201.16	200.9	197.12	200.92	200.53	198.59	200.43	200.49	199.54	197.49	201.82	202.16	199.31	199.86	200.69	201.01	203.3	199.72	201.9	201.67	202.18	201.03	199.96	200.37
201.6	204.47	204.09	202.69	204.2	203.61	203.22	203.07	203.07	204.1	204.23	202.81	203.66	202.92	204.6	202.55	204.76	206.07	201.58	204.6	203.09	202.84	204.02	204.62	202.41	204.23	204.17	201.44	203.66	202.71	203.45	201.88	201.4	203.98	205.41	204.31	204.57	204.86	201.65	204.43	202.69	203.02	202.36	203.42	203.82	202.09	203.69	203.5	203.25	203.13
202.29	206.91	204.61	204.74	203.83	204.55	205.12	203.96	205.66	203.15	204.16	205.96	204.44	204.12	206.48	205.51	204.03	201.94	205.39	204.5	204.19	204.92	204.74	205.69	204.42	202.68	203.1	203.7	204.3	203.1	206.18	204.63	206.4	204.9	205.44	203.54	204.85	205.3	206.47	206.09	205.47	203.39	204.47	205.21	203.54	204.53	204.95	206.57	202.41	206.14
203.06	202.61	202.94	201.48	204.87	202.61	203.43	200.59	200.51	201.1	202.46	203.07	202.52	200.88	199.69	201.82	203.43	203.38	203.84	202.83	202.22	200.1	202.52	201.65	202.51	204.83	202.66	202.08	202.35	201.89	200.76	202.15	202.12	202.93	202.95	203.78	203.07	202.03	201.17	202.27	201.32	204.18	202.68	204.13	201.84	202.65	199.59	200.43	200.94	201.81
208.48	205.3	208.22	209.25	207.45	208.46	208.33	207.72	206.7	208.58	207.65	206.36	206.83	206.7	210.28	207.55	208.13	208.56	210.76	207.1	207.48	206.83	206.91	207.24	205.96	208.42	209.9	207.53	206.31	209.91	207.91	210.8	207.53	209.54	208.25	210.05	207.85	209.38	206.83	208.9	207.68	208.23	204.19	206.74	208.23	206.73	206.88	207.75	207.2	208.9
208.48	210.09	206.93	209.99	211.5	207.85	207.8	209.31	208.28	209.67	210.41	209.32	208.3	208.15	208.29	206.64	209.78	206.62	209.38	207.05	208.67	207.9	207.2	207.71	207.72	207.23	206.65	207.36	206.99	209.55	210.15	205.42	209.91	206.34	207.7	211.44	207.17	210.89	210.81	208.49	209.05	207.29	209.39	209.52	210.38	207.93	207.94	208.81	208.2	210.06
209.53	208.05	208.2	209.13	206.8	208.88	208.84	208.08	210.07	210.61	208.57	209.44	208.96	207.51	207.02	208.65	208.91	210.16	208.01	208.71	208.02	210.97	207.04	207.83	210.01	208.33	207.25	206.25	207.63	210.42	207.77	208.36	209.61	208.65	208.1	208.95	209.11	209.85	209.66	208.83	210.2	210.09	208.24	210.54	206.61	209.26	210.21	207.32	209.51	207.53
211.79	213.6	209.8	209.4	212.22	212.34	212.69	213.21	212.27	212.47	212.26	210.29	211.82	210.8	209.39	210.44	211.75	211.89	211.59	208.43	213.16	211.18	212.34	207.76	213.36	211.4	214.32	211.25	211.95	213.61	211.83	210.5	210.98	213.93	211.44	212.58	211.89	210.77	212.81	213.37	212.98	212.61	212.29	210.92	211.43	212.43	212.7	211.04	212.83	211.01
213	212.85	210	209.63	210.93	209.45	211.88	209.02	208.76	210.52	208.95	210.92	210.7	208.56	210.26	210.22	210.29	209.83	209.82	209.49	209.44	211.68	208.8	210.84	210.94	210.2	210.7	208.75	211.42	209.37	207.04	208.14	209.85	210.94	210.42	209.28	211.66	208.86	208.04	210.48	209.62	209.23	208.12	211.51	208.23	210.59	209.28	210.16	208.69	207.43
208.08	209.44	211.84	208.56	208.24	207.43	209.28	206.74	207.42	207.08	208.8	208.03	209.2	208.13	207.53	207.57	208.82	209.15	208.62	209.7	207.86	208.63	208.55	208.71	206.21	208.7	207.52	206.14	209.45	206.06	208.18	209.03	207.31	208.9	206.46	205.6	207.43	211.41	207.46	206.05	209.43	207.9	207.31	210.47	207.4	208.41	207.41	206.4	207.91	207.34
210.52	208.55	209.21	209.62	206.9	207.06	210.28	208.95	209.4	207.07	208.92	206.25	206.3	209.69	206.02	208.36	208.91	208.37	207.31	207.69	207.06	209.11	207.59	207.69	208.06	209.61	210.35	207.16	208.41	204.94	205.07	208.44	207.23	208.5	205.71	207.24	208.16	206.83	208.08	205.82	206.94	207.14	208.02	206.07	208.71	207.8	207.95	206.29	206.86	209.14
209.21	207.2	210.74	208.85	208.69	209.26	208.51	207.08	210.51	211.38	208.08	207.89	208.59	207.96	209.03	208.34	207.21	207.37	210.13	209.46	208.51	208.32	209.73	208.16	209.87	208.71	208.85	209.24	208.64	208.18	209.56	208.23	209.57	207.16	208.57	210.15	207.69	209.14	210.36	208.73	206.87	210.33	207.83	209.1	209.65	207.64	210.14	207.68	209.74	207.72
216.24	216.03	216.03	217.76	216.56	218.39	217.25	218.11	216.42	217.18	218.08	218.38	218.09	217.91	216.93	218.07	216.51	218.01	218.31	219.33	217.8	217.03	217.61	217.29	217.29	217.66	217.97	217.5	219.99	219.24	216.66	217.04	217.88	220.32	218.08	218.51	219.58	216.31	215.57	216.4	219.74	217.54	218.07	216.57	218.14	218.04	216.5	217.15	216.57	218.02
205.88	207.02	206.19	210.21	209.15	206.37	209.07	206.99	206.87	207.21	207	209.21	207.77	210.39	206.79	209.95	206.26	208.49	206.85	208.09	207.83	206.97	207.79	206.55	208.13	206.81	208.23	209.11	206.59	206.25	207.02	206.69	207.42	209.21	206.81	208.25	205.72	206.29	209.42	206.83	208.75	210.5	208.75	208.95	207.79	205.92	208.35	206.06	207.72	207.94
209.16	209.4	206.51	206.34	206.45	207.08	209.05	207.99	207.02	206.46	209.02	205.97	207.73	206.29	207.61	207.9	208.38	207.22	209.49	209.4	207.35	210.31	206.8	207.03	206.94	209.77	209.58	207.56	206.99	208.07	208.53	208.56	208.7	208.68	208.02	206.19	205.43	209.52	206.84	205.92	208.76	208.39	207.75	209.74	208.68	210.86	208.54	207.33	208.06	208.51
204.18	202.05	203.97	203.55	202.96	204.13	204.29	202.51	203.51	203.02	203.47	202.81	201.71	206.03	204.17	203.51	202.59	202.88	202.29	204.91	203.66	203.86	202.07	202.81	205.3	203.82	203.79	204.62	202.15	204.9	205.05	200.88	205.62	203.66	205.98	202.58	202.82	204.41	200.23	204.2	203.54	205.01	204.25	204.57	202.78	202.68	204.61	204.53	202.66	201.6
206.09	206.68	207.12	207.26	205.56	206.42	208.33	208.22	206.93	206.85	207.47	207.17	207.83	206.07	206.81	204.91	206.5	205.85	206.67	205.78	207.19	207.37	207.23	207	205.99	205.84	206.03	205.72	206.24	204.89	206.63	204.19	206.14	206.8	206.18	207.84	205.86	207.47	205.44	206.51	206.26	205.15	207.63	206.73	208.22	204.86	207.83	204.64	206.71	207.15
207.3	207.82	209.42	207.04	207.98	207.12	206.43	209.22	205.87	207.32	207.51	205.31	207.17	209.4	208.23	208.38	209.36	209.58	206.72	206.6	208.5	206.89	208.39	207.36	207.01	207.12	209.72	210.55	207.47	205.64	208.2	207.34	208.02	206.71	208.72	205.87	205.76	209.75	206.33	206.51	205.98	207.34	207.87	206.69	207.15	207.38	208.35	207	208.49	209.41
206.75	209.74	209.11	208.07	209.4	208.47	208.25	208.08	210.54	205.99	206.42	209.73	207.28	207.45	208.61	208.3	206.79	209.27	208.86	206.94	210.02	210.88	208.4	211.35	207.4	209.85	210.23	205.79	208.3	207.42	209.47	206.68	208.5	206.77	207.68	209.55	208.02	210.39	205.98	210.51	208.71	208.52	208.17	208.39	210.87	208.12	206.02	209.72	206.46	209.44
198.95	203.08	199.77	201.11	201.52	199.75	200.57	200.02	197.7	200.09	199.71	198.46	200.28	197.62	201.48	199.99	198.17	199.79	199.97	201.33	201.29	200.35	198.09	199.16	201.65	201.92	199.13	202.05	201.5	201.07	198.84	198.97	198.16	199.75	199.28	201.06	197.96	202.32	200.25	198.77	201.29	199.35	200.46	201.49	200.58	200.71	200.73	200.17	198.14	198.99
211.6	212.65	211.66	213.01	211.48	213.08	210.74	212.67	212.47	211.65	211.09	210.83	211.17	212.62	214.09	211.15	213.34	212.58	213.07	211.68	212.47	213.05	209.98	214.29	209.36	213.84	211.67	211.23	211.19	212.05	212.42	212.1	214.78	212.61	209.6	213.64	211.37	210.96	212.65	213.84	211.05	211.75	214.38	213.81	211.01	210.73	212.71	213.37	211.47	212.77
196.8	195.83	198.63	195.88	197.39	199.59	197.17	198.09	196.76	198.55	198.13	198.85	199.63	199.86	198.12	198.27	199.26	196.68	198.08	199.35	201.16	201.52	197.84	197.28	197.51	195.31	196.96	197.86	196.37	198.03	197.46	196.13	198.44	197.44	198.72	195.45	198.87	196.62	199.26	196.91	196.8	199.33	199.64	196.05	199.58	199.29	197.63	198.95	199.78	197.14
207.53	208.73	206.97	206.83	208.08	206.84	208.18	207.8	208.04	207.82	207.93	208.81	207.12	209.12	208.02	209.11	207.87	207.53	208.01	208.06	209.69	209.15	206.87	207.5	207.18	208.46	207.95	208.06	209.83	204.95	209.95	207.76	207.93	208.8	207.54	207.11	206.96	206.21	206.38	207.57	206.9	208.99	207.03	207.36	208.49	207.76	209.04	207.88	208.3	207.75
218.22	218.9	216.33	218.08	216.08	218.98	215.94	215.93	216.76	217.9	215.2	217.56	218.02	213.74	217.74	216.71	216.46	213.82	216.58	216.64	218.19	218.79	218.26	217.47	215.5	217.24	215.86	219.2	217.18	215.54	216.7	218.81	218.32	215.16	217.38	218.44	217.48	217.47	217.14	217.74	215.47	215.71	216.59	217.3	218.31	218.81	217.83	218.86	218.65	215.39
206.86	210.8	209.29	210.09	208.59	207.24	207.03	207.45	210.64	207.26	209.4	209.14	208.24	207.33	208.14	210.54	207.68	207	209.48	210.68	208.86	209.25	209.77	210.36	208.62	209.05	208.09	207.71	209.4	208.85	209.01	205.6	206.35	208.3	207.78	207.71	208.59	206.58	209.98	208.68	205.62	210.34	207.69	207.12	209.64	205.5	211.88	205.05	210.81	208.94
206.31	208.19	206.63	207.03	206.22	205.21	208.26	205.79	207	205.85	203.18	204.07	205.55	205.55	207.61	205.47	210.27	207.88	205.92	207.22	203.79	207.6	205.96	207.39	206.68	207.78	206.91	205.27	206.61	206.1	205.81	205.96	210	206.16	206.99	207.46	206.63	208.48	207.99	206.66	207.2	207.41	205.43	205.65	205.39	205.93	207.17	204.6	207.3	206.02
212.32	212.35	211.51	214.74	210.22	212.54	211.25	212.33	211.97	211.96	214.51	213.1	209.64	209.86	211.35	213.72	209.61	212.19	211.95	213.2	212.69	210.63	213.65	212.66	210.46	211.64	212.52	215.02	210.99	212.54	212.57	210.67	211.59	209.64	212.66	212.18	212.51	209.82	210.57	212.47	210.97	210.94	213.45	213.56	212.96	211.17	211.46	211.49	212.65	210.55
200.52	198.68	199.69	199.51	200.06	198.12	196.55	198.82	200.25	202.71	198.68	197.42	199.4	198.9	199.28	199.91	200.74	201.01	199.15	201	197.2	197.9	199.03	201.03	197.32	201.2	197.62	197.83	200.62	200	200.25	198.41	197.16	198.88	199.23	199.83	198.56	199.74	200.35	197.57	199.71	199.26	198.14	197.34	200.48	201.56	199.96	201.15	198.61	200.02
203.58	205.69	204.3	201.57	203.37	207.17	201.18	203.68	204.13	203.6	201.78	205.94	203.42	203.99	204.15	203.07	205.46	204.24	204.11	206.58	201.99	202.69	203.86	206.56	204.47	202.27	205.16	205.15	202.29	204.18	205	205.55	202.98	203.59	204.31	202.29	203.02	203.83	204.2	203.98	202.97	205.22	203.66	205.68	204.44	204.52	202.6	202.55	204.83	204.71
212.66	212.22	211.78	211.95	214.62	211.97	213.11	214.06	210.66	213.65	212.63	214.37	213.18	214.2	213.45	211.9	214.35	214.32	212.36	212.22	212.48	213.96	214.75	211.62	212.28	213.64	212.52	212.63	211.73	213.24	213.24	212.42	213.94	215.64	212.55	211.85	213.17	211.22	212.42	212.54	213	213.73	214.93	211.43	214.09	213.3	213.32	213.18	213.25	213.36
202.65	200.33	204.35	201.44	201.11	203.73	204.23	203.13	206.32	202.95	201.63	201.31	204.41	200.35	204.57	202.73	204.58	201.03	202.93	203.9	202.6	203.01	202.31	204.74	202.13	203.69	203.78	203.7	205.82	202.36	205.12	204.38	202.12	203.68	202.69	203.58	202.88	204.89	205.3	205.29	204.47	201.58	204.22	202.42	201.31	201.52	203.81	202.45	202.97	202.94
217.05	217.64	216.98	218.35	217.01	215.94	217.31	219.04	216.9	215.59	215.73	216.68	217.25	218.39	217.67	216.37	215.19	219.57	216.72	216.33	217.94	216.91	215.92	218.42	217.44	218.62	216	217.7	216.29	214.98	216.12	215.7	216.7	216.13	216.75	214.49	218.09	217.36	216.38	217.41	218.02	215.36	213.79	214.28	217.97	217.92	215.65	217.48	214.83	215.83
204.48	207.07	207.26	207.95	208.31	207.04	206.72	210.1	205.89	206.3	209.34	207.56	207.9	206.5	208.61	208.91	205.78	209.14	207.2	206.92	207.99	207.37	206.85	207.24	208.2	209.58	205.53	207.24	207.1	208.76	207.67	207.05	207.98	209.15	209.56	208.71	207.45	207.4	206.24	207.6	207.45	209.67	207.47	207.89	207.89	209.03	206.77	208.66	209.43	207.02
209.73	207.41	208.25	207.52	207.31	207.07	206.96	206.23	208.73	207.69	208.81	208.31	207.12	205.84	205.5	207.86	207.61	207.82	206.82	208.76	206.65	207.76	208.23	208.98	207.56	210.17	210.62	207.12	207.2	208.64	206.69	206.58	205.4	210.98	208.48	209.11	207.4	207.95	206.54	209.47	206.83	209.71	206.5	207.06	208.82	209.16	206.93	209.62	207.07	208.34
210.12	209.04	211.99	209.24	208.8	208.95	209.14	209.45	208.46	208.83	209.74	207.36	209.35	208.81	208.93	210.1	209.17	209.33	207.4	209.71	209.17	209.33	208.99	210.12	211.75	208.88	209.35	209.83	209.62	210.42	205.13	208.98	207.12	205.55	209.29	209.54	207.21	210.68	207.31	209.66	207.76	206.42	211.23	208.77	211.18	206.97	208.32	208.4	206.18	208.76
208.76	211.1	207.49	209.28	209.28	208.57	207.73	208.07	208.17	210.79	209.02	208.39	207.19	207.39	207.99	209.84	207.35	208.21	208.29	209.72	207.43	208.21	208.11	210.41	206.69	209.4	210.49	208.46	208.52	205.74	209.85	208.23	208.8	208.98	209.33	207.31	209.03	205.27	207.59	209.19	208.22	209.2	207.67	208.91	208.58	209.67	212	206.86	209.21	211.59
210.17	210.94	210.89	209.84	208	208.55	210.62	211.69	209.7	208.42	207.98	212.21	209.58	211.66	208.85	209.87	209.79	208.24	211.43	209.34	209.85	208.91	208.45	208.79	211.46	209.49	209.78	208.96	209.72	210.38	208.48	210.52	209.7	210.31	209.29	212.92	210.02	210.75	208.59	209.62	210.31	211.04	208.28	208.54	208.37	211.17	208.86	209.62	209.58	209.95
211.18	207.71	208.27	209.49	208.55	208.19	209.72	210.18	209.98	210.54	210.81	209.58	209.88	208.96	209.5	208.41	211.64	209.11	209.53	209.59	210.97	209.17	210.07	209.18	210.81	208.59	207.72	208.74	208.44	210.13	210.71	209.52	210.47	209.11	213.03	207.36	207.86	206.45	208.42	209.31	209.53	208.05	209.13	210.78	208.17	209.78	209.14	209.65	210.61	208.44
203.28	204.74	206.54	204.23	203.4	206.33	202.78	203.27	203.56	203.63	206.46	201.89	203.2	203.97	204.25	206.13	202.44	203.9	206.31	207.22	205.84	205.2	204.25	205.15	204.43	204.83	205.96	205.63	204.91	206.14	202.98	205.85	206.08	206.37	205.18	205.09	205.01	202.5	204.04	205.37	204.84	204.66	204.53	204.75	204.38	205.14	206.05	204.6	205.93	205.9
209.71	208.84	209.03	210.53	208.46	209.32	208.42	207.34	209.35	209.83	207.84	209.68	208.69	210.34	207	209.4	209.36	211.67	206.1	209.65	208.59	207.68	210.58	207.37	210.18	209.19	207.27	208.41	210.17	208.51	209.27	208.79	208.98	207.31	207.73	210.56	208.08	207.64	208.18	210.09	209.83	207.91	210.25	208.09	205.36	209.5	208.27	209.64	206.63	206.65
204.25	204.49	204.87	204.59	203.43	203.61	205.41	202.4	203.23	203.98	203.51	204.7	205.72	204.29	200.91	203.16	204.1	204.3	205.94	202.07	202.82	204.63	204.46	203.48	204.48	203.3	205.48	203.4	204.66	200.64	204.8	204.04	204.62	204.27	203.33	202.52	202.45	203.74	204.4	202.58	201.87	203.24	203.48	205.35	205.09	204.18	202.6	202.27	203.02	203.43
204.14	205.28	206.6	206.32	204.36	203.87	203.99	205.06	203.11	203.93	205.26	203.65	205.43	203.16	203.69	205.51	206.3	204.94	203.69	203.91	206.5	203.87	205.3	204.8	204.9	205.62	202.73	202.13	206.06	204.07	206.18	205.11	205.01	203.95	204.09	206.51	206.58	205.32	206.58	205.23	203.94	205.92	204.99	203.78	204.71	204.14	201.22	203.98	204.79	205.37
198.38	198.4	199.15	197.64	197.5	197.04	199.74	200.85	196.39	198.31	199.43	197.81	199.54	197.06	197.28	198.37	200.62	199.07	199.11	197.76	199.06	199.17	201.1	200.22	198.82	196.93	198.45	200.48	197.89	197.74	198.74	197.56	197.6	198.41	197.02	198.59	198.23	196.85	198.08	198.08	198.26	199.75	196.69	198.35	198.43	195.96	197.78	198.29	198.75	199.98
204.61	203.53	201.84	204	204.34	203.81	202.34	203.07	202.69	202.83	203.25	203.62	202.51	202.8	201.48	201.97	201.36	201.82	203.15	202.22	205.49	204.11	202.11	203.44	203.73	203.81	205.09	203.53	202.06	204.56	204	202.39	204.58	202.96	202.46	203.26	204.27	201.88	204.45	203.79	203.21	202.19	199.94	203.5	203.82	203.99	202.75	203.46	204.84	202.07
205.99	203.73	206.21	204.81	205.12	205.09	204.15	206.39	207.13	205.61	205.99	204.71	204.13	203.66	204.56	203.82	206.06	206.32	206.85	205.41	206.11	202.93	204.87	204.15	206.07	203.17	204.41	203.68	204.77	203.31	204.8	205.21	206.77	205.48	205.35	206.41	204.3	206.11	204.93	204.25	203.71	205.01	202.67	204.2	204.74	203.29	206.65	204	206.3	205.05
203.73	205.21	205.36	203.35	202.83	206.25	205.83	205.88	207.47	205.96	203.39	205.21	203.42	205.61	203.16	206.68	206.55	203.18	204.2	205.27	204.99	203.42	205.09	204.63	204.56	205	204.49	204.85	205.1	203.97	202.66	206.1	203.91	203.88	204.87	205.23	205.88	204.38	204.6	202.7	205.59	204.27	205.93	204.27	205.84	203.66	207.89	203.72	203.88	205.38
210.2	209.46	204.94	209.74	210.84	209.86	210.49	210.26	207.38	209.54	209.5	208.76	211.16	212.19	206.37	207.89	209.58	209.95	207.34	211.39	207.94	209.05	208.16	210.1	209.11	208.13	209.43	208.36	208.75	211.5	206.76	210.15	209.4	207.69	208.87	209.97	211.94	209.33	209.59	210.1	209.47	208.26	209.24	208	208.46	210.05	208.81	208.77	209.05	207.54
202.42	204.14	203.62	203.89	202.54	203.32	201.42	201.94	201.1	202.33	200.77	202.61	202.6	203.42	203.38	202.38	204.1	202.48	202.58	202.67	201.19	202.54	202.16	202.2	200.04	201.15	200.89	202.9	201.99	203.16	204.1	201.77	199.67	201.26	199	203.5	204.26	203.62	202.51	203.49	203.21	202.61	202.54	202.36	203.43	203.37	203.27	201.95	205.55	203.04
202.42	203.24	202.03	202.44	203.22	202.46	202.81	202.87	202.97	202.76	204.76	203.72	202.04	203.15	202.72	203.95	202.23	202.4	203.85	204.49	201.86	203.4	201.1	201.49	201	202.87	205	202.52	203.85	200.74	201.4	203.31	202.02	201.87	200.44	201.82	201.66	202.44	200.92	202.39	203.12	200.59	204.22	202.47	201.6	203.97	203.02	201.79	201.76	203.81
212.61	211.89	211.69	211.16	212.06	210.06	209.42	207.47	211.72	210.94	212.22	211.99	210.95	209.74	212.25	210.85	213.08	210.51	212.24	209.18	211.52	212.77	213.06	210.61	212.26	211.67	212.12	211.58	212.85	213.09	209.79	211.05	209.56	209.67	211.86	211.71	212.21	209.68	208.81	208.61	213.78	212.91	210.96	212.77	212.51	211.51	213.24	210.6	210.87	209.72
203.4	204.94	203.04	203.12	202.63	202.72	204	202.44	206.53	201.93	201.62	202.85	202.28	202.64	205.79	201.7	203.5	204.02	202.9	202.54	203.09	201.89	202.46	203.03	202.81	200.65	204.49	201.81	204.32	204.01	202.88	205.06	204.41	201.22	200.68	205.04	202.59	205.25	202.92	202.42	202.16	200.54	202.57	203.86	202.65	203.89	203.33	204.59	202.7	202.33
213.46	212.21	212.72	212.61	211.97	211.85	210.08	213.04	213.06	211.16	210.72	213.75	210.68	214.17	212.78	211.38	212.39	212.28	211.16	214.17	210.13	211.83	211.67	212.49	212.27	212.55	210.84	212.29	210.12	213.29	210.69	212.49	211.49	209.58	212.17	210.88	213.36	209.58	210.61	212.18	214.37	210.9	211.01	214.15	210.53	212.85	209.64	211.96	212.65	212.28
202.47	201.82	203.06	197.74	203.53	202.57	203.59	202.63	205.11	200.78	202.42	203.21	203.53	204.31	203.87	204.52	203.78	201.64	199.77	202.38	203.3	202.18	200.26	200.82	203.61	203.18	199.86	202.15	200.9	203.49	203.5	203.43	201.43	205.16	201.84	201.08	202.44	201.97	200.18	201.89	201.48	201.81	203.13	202.42	200.8	201.66	202.54	201.33	203.57	203.13
205.85	205.21	204.21	205.82	205	206.06	205.62	204.14	202.14	203.14	201.99	205.83	206.03	202.82	204.51	206.67	202.92	206.22	203.83	205.03	205.9	203.9	207.72	206.72	205.24	204.17	205.35	206.25	205.19	206.45	205.88	206.31	205.69	205.13	206.2	204.95	203.38	203.75	203.76	204.13	205.57	203.45	202.83	203.74	205.31	206.37	204.57	203.92	204.76	203.06
200.16	197.81	199.78	199.82	200.85	201.36	198.74	197.63	200.25	199.56	200.72	201.99	200.92	200.2	199.07	201.52	201.37	198.58	202.98	201.13	201.68	199.03	199.57	202.5	201.86	199.77	198.65	200.09	201.12	200.7	199.57	199.61	200.88	199.53	199.53	201.72	200.6	200.24	198.6	200.84	200.57	199.44	200.66	198.94	199.35	199.92	200.03	202.15	200.14	199.51
218.15	216.54	217.39	217.5	216.26	217.78	217.98	217.73	217.29	217.59	220.45	216.74	217.8	217.1	217.59	217.56	217.42	221.36	217.3	216.72	216.48	217.96	217.78	217.35	216.95	216.93	218.31	218.43	218.72	216.11	216.34	217.62	216.15	218.62	217.69	219.16	216.45	216.63	218.04	217.24	217.28	217.83	217.43	218.29	218.41	217.9	218.06	218.62	220.12	216.71
193.81	195.17	194.21	195.92	194.58	195.35	195.14	197.37	195.71	193.73	192.66	193.8	194.08	194.46	192.68	195.32	193.54	192.87	194.47	196.49	195.68	194.17	194.32	194.97	194.41	194.97	194.72	196.13	196.36	196.61	195.79	195.79	193.89	195.28	197.14	195.5	196.23	196.5	193.72	195.71	194.45	194.33	195.93	194.86	193.69	194.37	195.48	194.83	197.51	194.13
211.13	205.73	207.62	207.46	208.76	207.9	209.34	208.97	207.44	206.92	206.97	209.59	209.61	208.74	209.39	208.1	209.31	208.66	205	209.84	208.37	208.34	209.52	206.2	208.4	207.43	209.18	206.63	208.67	208.8	208.32	208.47	208.91	207.93	207.84	208.9	210.04	208.05	211.33	206.78	209.93	209.52	206.13	207.19	207.35	206.42	208.6	206.01	208.45	207.14
206.26	205.33	208.99	205.31	205.69	205.03	205.22	205.65	204.33	206.9	206.7	206.38	206.55	204.1	205.96	207.63	208.18	205.74	206.47	204.53	207.58	205.46	205.29	205.97	205.19	204.96	207.72	205.79	205.94	205.14	205.07	208.27	205.83	206.88	206.53	206.73	206.64	208.32	206.59	207.69	205.93	206.97	209.16	207.38	208.59	206.48	207.3	209.1	206.59	206.51
208.94	207.9	208.03	208.44	206.52	205.13	210.44	206.41	210.08	208.3	208.41	206.61	207.85	206.73	207.99	206.69	206.21	206.9	208.1	209.54	207.89	207.9	209.62	207.13	208.27	207.14	207.11	208.27	207.39	210.1	206.19	209.78	206.05	208.49	206.98	207.34	207.63	208.44	207.21	208.09	207	205	208.36	207.32	209.72	208.95	207.29	206.96	206.9	208.43
202.8	201.6	200.77	198.32	202.85	199.82	201.01	201.49	202.32	201	202.75	199.92	202.81	200.13	203.12	201.77	201.71	199.49	202.41	200.91	200.64	202.69	199.05	202.29	200.86	198.29	201.83	201.54	201.42	199.97	200.06	202.31	200.52	200.1	199.18	201.97	200.28	202.25	201.91	201.99	202.28	202.27	199.36	204.11	199.8	198.34	206.12	201.91	200.5	202.97
212.95	210.45	212.35	212.36	212.56	211.44	210.57	212.47	213.7	210.5	209.65	210.9	212.75	211.24	212.2	212.98	210.86	211.26	212.25	212.04	211.25	210.76	212.21	210.09	210.71	211.08	213.26	210.01	211.04	209.06	210.77	211.56	213.11	210.82	212.99	212.73	211.35	209.47	210.22	213.23	212.77	210.18	209.2	211.16	212.01	211.82	211.21	211.73	210.19	212.45
216.9	219.08	218.92	218.07	218.17	216.78	217.39	217.71	218.6	220	214.86	216.44	218.58	216.13	218.33	218.65	218.22	217.6	215.87	219.52	216.27	217.82	218.47	216.25	216.37	217.23	220.04	216.92	217.02	219.03	218.45	218.53	219.01	220.01	219.45	217.43	216.61	214.85	218.52	215.54	216.9	220.13	218.7	216.49	218.34	216.31	215.94	217.35	217.72	219.85
209.4	206.22	208	208.53	206.83	206.97	206.69	208.05	207.69	207.57	206.67	208.13	206.65	207.3	206.47	206.76	207.22	208.41	210.21	208.04	209.12	207.78	205.29	205.94	206.94	208.07	209.65	206.45	206.87	207.88	206.22	207.91	206.6	208.5	208.87	209.9	208.76	208.95	207.76	206.92	205.99	206.16	206.39	208.69	209.4	206.22	207.2	209.37	209.81	208.47
210.19	210.4	208.08	209.29	209.34	208.06	208.28	207.17	208.78	209.01	209.78	209.78	207.76	212.57	210.35	211.33	209.57	211.32	209.58	208.21	209.89	207.56	209.02	208.68	208.33	210.95	207.3	207.51	208.45	210.2	211	207.81	209.02	209.95	209.61	210.04	209.45	208.79	210.24	210.21	211.71	211.45	209.72	209.36	210.62	210.6	210.8	210.54	209.78	210.36
207.97	207	206.99	208.47	209.11	206.05	208.77	207.7	208.42	206.69	209.61	209.95	207.76	207.56	206.47	207.95	206.11	207.45	204.44	208.36	205.54	208.29	206.86	206.38	208.67	208.25	208.44	209.28	208.63	206.42	206.47	210.07	207.86	208.77	209.92	208.46	206.97	206.56	207.27	208.07	207.63	206.39	209.23	207.58	207.79	206.64	208.08	206.44	206.69	209.2
199.19	201.02	202.33	202.13	200.19	200.77	199.28	199.46	199.8	199.21	200.01	200.83	200.89	200.65	200.01	201.88	199.2	197.66	200.35	199.08	200.82	201.57	202.71	200.83	199.86	201.56	201.29	199.52	199.8	204.55	201.8	201.14	200.92	201	198.61	198.84	199.45	200.12	200.32	198.79	197.43	197.46	200.75	200.8	200.01	200.94	201.59	199.81	198.95	199.26
204.56	204.49	204.64	206.57	205.02	206.1	204.37	207.33	204.55	204.13	205.01	205.47	204.71	204.84	203.7	204.34	202.99	204.76	207.11	207.34	206.47	205.81	205.56	204.24	204.08	204.02	204.55	203.89	203.9	205.97	202.11	205.1	206.67	203.44	204.57	203.91	207.69	204.45	203.91	203.85	204.74	205.85	204.71	204.39	205.32	201.65	203.87	203.73	203.88	203.04
215.95	216.51	216.63	217.81	217.64	217.38	218.74	215.47	218.05	217.4	220.12	218.1	214.76	216.12	218.32	214.86	217.21	216.71	215.57	215.6	218.17	216.36	218.02	215.86	216.68	218.48	219.42	217.94	217.05	217.02	216.79	218.23	218.21	215.98	215.67	217.61	217.68	217.96	220.2	214.36	217.36	217.86	216.72	216.67	217.58	217.47	217.39	217.76	217.98	216.49
209.96	208.37	204.95	207.19	208.09	206.42	206.63	206.32	209.24	210.09	208.39	207.87	207.07	204.15	207.91	206.72	209.7	207.05	207.14	208.21	208.37	208.26	207.11	208.85	207.39	207.64	207.86	209.74	208.21	207.26	206.58	206.53	208.35	204.54	207.94	208.13	205.68	207.82	205.54	207.9	207.05	207.45	206.28	210.31	206.67	207.26	206.31	208.14	209.94	208.18
206.36	207.3	208.04	207.82	206.93	209.21	209.53	208.45	208.69	208.29	208.1	205.66	209.97	206.68	207.32	210.1	205.62	206.79	207.3	212.06	207.41	208.9	209.14	207.09	208.19	207.86	208.14	209.5	205.96	207.7	206.01	206.68	205.73	209.94	210.02	207.01	207.32	208.66	206.54	205.34	206.46	208.23	207.53	206.22	207.61	209.21	209.69	209.19	207.38	207.93
219.56	218.47	219.17	218.56	219.13	217.18	218.19	215.46	218.44	216.38	214.99	217.77	216.69	217.08	217.02	218.41	218.87	217.88	216.83	217.58	218.95	217.45	215.88	215.61	219.17	215.7	216.89	216.13	217.51	217.91	217.46	217.51	218.35	217.27	217.25	217.41	217.5	216.77	220.01	219.71	217.47	218.38	217.84	216.64	219.26	215.74	216.64	218.03	218.57	218.12
206.01	209.11	208.53	205.97	208.8	211.41	209.51	209.05	206.5	207.97	207.2	209.95	209.74	206.19	209.83	208.62	208.08	208.27	207.39	208.9	207.77	209.22	207.02	207.62	209.24	207.7	207.94	208.65	207.65	207.85	209.23	206.38	208.57	207.7	206.94	208.36	208.34	206.27	209.55	205.98	207.72	206.89	207.86	207.45	209.18	206.78	207.88	205.52	207.31	206.23
217.6	216.84	219.64	218.26	217.42	221.37	218.91	217.62	216.5	218.93	215.88	220.53	217.99	218.04	216.42	220.81	218.45	219.88	216.98	216.15	217.12	217.36	219.88	220.58	217.15	219.59	216.23	219.21	214.65	216.44	218.17	217.72	216.87	221.17	217.65	215.24	218.04	217.6	216.29	215.09	217.15	216.76	215.34	217.73	216.73	218.31	218.49	216.8	216.25	217.26
203.99	202.49	204.92	201.59	204.39	203.19	203.6	205.79	206.56	204.54	204.85	203.18	204.08	204.58	204.69	203.3	203.05	202.97	205.02	201.75	203.13	205.65	204.36	203.74	205.2	203.21	205.74	205.41	203.12	203.75	204.84	202.52	204.87	201.61	203.66	204.9	203.5	203.94	202.87	203.16	203.84	203.65	204.16	202.53	203.24	202.96	203.97	204.19	203.86	205.48
210.47	207.97	209.77	208.92	209.17	210.87	212.69	210.16	209.67	207.27	207.35	211.51	207.67	210.05	210.75	209.39	209.26	209.89	211.85	208.61	209.1	209.64	211.28	209.37	207.7	207.7	211.61	207.92	208.83	210.77	208.48	210.48	209.45	211.43	208.14	209.97	207.69	207.52	210.65	210.11	210.05	208.02	208.87	209.08	208.96	208.64	210.46	210.97	208.98	208.56
205.16	206.12	206.7	204.92	207.34	206.62	207.01	205.56	207.18	204.17	207.32	206.59	205.32	208.89	208.27	206.98	205.89	206.69	205.13	206.04	205.53	208.3	205.55	206.41	206.01	208.37	207.76	205.9	205.72	204.84	205.74	206.64	206.9	205.3	206.04	206.47	205.33	204.8	205	205.21	205.24	203.91	206.41	205.56	207.48	205.94	205.97	205.07	206.4	205.4
212.79	211.63	211.47	211.41	210.98	211.51	213.44	211.87	211.68	210.32	214.95	211.35	212.51	212.01	213.01	211.67	211.61	211.56	209.85	212.73	212	212.2	212.1	211.82	212.79	213.41	210.84	211.57	211.97	212.12	210.83	211.38	212.96	210.06	211.12	209.62	211.87	212.45	212.26	210.28	212.52	212.16	211.69	212.21	213.35	213.01	209.53	211.93	215	213.54
209.54	210.75	208.65	206.1	210.95	207.97	209.34	206.79	209.58	207.8	208.85	208.88	207.9	209.53	210.63	207.14	206.82	208.32	208.9	207.33	209.23	208.85	208.84	208.76	209.58	208.68	208	210.46	206.88	209.21	206.4	207.33	209.47	211.36	207.41	209.84	210.33	206.92	211.08	209.66	208.42	206.52	207.67	207.97	210.48	207.59	212.31	207.69	208.32	208.84
199.58	197.06	198.74	199	198.07	201.64	199.34	198.8	201.06	199.41	200.85	198.96	200.65	199.57	198.87	199.96	200.43	199.36	200.7	200.41	198.03	197.35	199.93	200.55	199.93	199.54	196.94	198.09	199.27	198.14	198.35	199.52	199.67	199.02	199.17	198.25	198.8	197.79	198.83	200.86	200.05	196.01	200.49	197.48	199.43	197.27	198.92	199.51	201.93	198.47
202.41	199.27	200.42	200.86	198.97	199.13	198.39	199.27	201.08	200.22	199.39	199.93	200.24	200.79	199.17	199.29	199.52	200.57	199.3	198.01	199.64	199.87	197.02	201.57	199.05	197.69	200.62	199.39	199.64	201.47	200.48	198.86	198.37	201.24	198.61	198.1	197.92	201.96	198.86	199.97	198.92	198.85	197.41	201	199.6	200.26	200.06	201.27	198.54	198.7
199.69	200.43	200.5	199.49	199.97	197.26	201.41	201.1	202.27	200.43	200.52	201.96	198.73	201.77	201.13	199.93	198.13	201.98	201.52	200.63	198.89	198.79	200.37	202.02	202.27	201.73	199.64	199.17	198.8	200.76	200.12	199.57	201.48	200.83	198.18	203	199.71	202.88	198.49	200.94	201.04	201.94	197.6	198.45	200.63	200.5	199.79	199.95	200.77	199.8
197.98	197.55	196.76	199.8	197.7	201.98	199.93	198.65	197.31	198.56	200.01	197.15	198.45	197.43	199.08	198.1	197.81	199.43	200.22	198.23	198.36	197.8	199.77	198.81	197.57	198.4	198.04	197.78	197.09	198.32	201.03	198.82	198.79	198.64	198.64	197.17	200.13	197.71	198.62	197.05	199.69	199.5	198.1	197.71	199.26	199.24	198.69	198.65	199.7	200.4
208.62	205.51	208.19	202.51	206.62	205.87	206.48	204.06	204.78	204.75	203.51	207.56	206.43	206.31	204.79	204.9	205.26	203.5	207.05	204.46	205.99	206.34	206.78	206.37	206.71	206.63	206.75	204.69	204.8	205.41	205.11	204.51	208.33	204.27	206.91	207.55	205.96	207.25	205.15	205.84	206.77	205.48	207.7	206.18	206.38	204.09	207.29	206.08	203.44	205.85
211.04	206.93	209.43	208.82	206.4	209.41	207.96	209.22	208.43	208.44	208.38	208.48	207.71	210.43	208.73	209.28	206.19	206.4	208.37	208.96	207.55	207.35	209.59	206.52	210.51	209.47	206.72	208.08	208.03	207.67	210.45	207.46	208.84	207.75	212.06	208.97	207.89	209.56	209.09	208.67	208.86	207.81	206.44	208.69	207.39	208.91	208.6	209.22	208.52	207.84
208.4	209.34	210.47	209.83	208.17	208.62	208.65	209.74	207.79	210.89	210.55	209.68	211.75	206.47	207.76	208.84	207.67	208.8	207.78	209.32	207.41	210.8	207.03	209.39	208.89	208.86	210.14	208.98	209.17	207.84	208.71	208.86	208.05	210.24	208.9	209.97	210.75	207.33	207.2	209.46	210.36	209.32	208.89	208.35	205.62	209.12	206.02	209.25	208.52	210.74
217.54	217.57	216.52	217.96	215.36	216.32	216.79	216.04	215.56	218.37	216.67	215.89	219.16	218.06	217.92	216.88	217.67	217.49	217.73	217.58	219.78	219.19	217.68	216.55	216.38	216.9	216.5	215.89	218.12	214.71	215.61	217.34	215.18	215.31	218.04	219.04	215.31	219.33	218.13	216.84	217.39	216.89	216.76	218.44	215.65	217.7	214.93	218.02	215.9	217.05
202.67	204.02	203.72	202.61	204.19	204.47	202.57	206.15	206.42	204.08	205.04	204.13	201.77	201.77	202.06	202.42	204.12	204.07	204.06	203.92	204.58	203.36	201.33	204.1	204.65	205.59	205.15	202.38	203.52	202.14	203.44	203.63	203.84	204.22	204.1	202.27	203.34	201.95	204.62	200.75	204.02	201.53	204.6	205.2	203.77	203.07	204.21	202.33	203.61	202.95
199.46	199.92	199.83	201.54	199.7	201.82	199.42	199.59	199.5	199.98	198.25	200.12	200.96	199.36	200.71	201.77	200.87	197.84	201.3	199.83	201.59	199.78	201.89	201.17	199.8	198.71	201.84	201.42	201.39	202.09	200.17	201.49	199.14	201.48	203.7	202.2	201.84	198.59	197.38	200.54	201.27	200.9	201.71	201.36	202.55	201.49	200.09	201.52	198.67	199.39
209.05	208.97	208.23	208.98	210.66	208.4	208.19	208.81	210.68	211.64	209.42	208.18	209.17	208.95	209.62	207.92	211.02	210.96	208.53	209.74	208.52	208.73	207.38	210.13	210.36	211.48	208.83	209.47	210.53	209.85	209.74	209.5	208.5	207.95	207.83	210.22	208.87	210.51	210.69	207.43	207.67	209.35	211.36	209.09	211.72	210.17	209.82	207.87	208.97	209.62
209.84	211.91	212.89	213.85	211.41	213.8	212.67	210.74	212.64	212.48	212.83	210.84	212.1	212.51	211.3	211.98	212.46	211.4	212.57	213.48	211.74	210.08	211.48	213.45	211.36	213.46	212.07	211.78	210.7	213.01	211.54	209.99	212.75	211.06	210.11	212.77	212.89	211.5	209.39	210.75	210.95	212.34	211.44	212.26	210.85	213.79	212.04	210.92	213.38	214.77
207.76	207.17	208.82	209.32	206.3	208.75	210.53	212.53	206.26	208.13	209.99	207.87	208.58	208.22	209.08	208.48	211.51	206.45	206.89	208.64	207.46	207.19	207.5	209.35	209.96	209.34	208.38	208.32	207.51	210.52	208.4	209.75	206.73	211.4	207.44	208.19	207.66	207.05	208.47	208.98	208.1	207.75	210.67	206.55	208.52	209.57	210.47	207.6	210.06	210.23
206.93	209.09	207.74	209.62	208.45	208.12	211.03	207.81	209.47	207.68	209.19	207.12	208.27	207.77	209.45	210.51	207.83	205.89	208	208.31	208.66	208.87	208.5	208.56	206.21	207.56	208.52	207.24	209.69	207.13	207.91	210.95	209.19	210.66	207.71	207.23	209.11	208.1	206.14	211.4	208.71	206.65	207.99	207.19	209.06	208.52	207.06	209.6	211.37	210.8
197.8	198.05	201.81	196.73	200.18	196.7	198.55	199.03	198.74	200.66	199.95	197.76	199.44	200.05	200.76	198.34	199.55	201.27	200.05	199.74	198.73	199.83	199.98	200.63	197.06	200.17	199.3	197.61	200.92	199.47	200.03	199.07	201.31	200.13	201.38	198.45	200.46	199.43	201.09	198.3	198.85	198.32	199.62	201.38	198.86	200.2	202.74	198.29	198.93	199.72
202.08	204.9	203.97	201.76	205.75	201.28	203.81	204.02	203.89	204.85	202.83	201.65	203.1	203.27	203.23	205.65	203.46	202.81	204.12	203.78	202	204.93	202.33	203.35	206.1	202.96	204.2	206.03	205.86	202.56	202.33	203.46	202.35	204.52	203.23	204.65	204.18	204.84	204.32	201.63	203.4	202.51	203.4	203.63	204.05	204.14	203.62	203.48	201.99	202.27
217	215.5	219.76	218.72	217.89	215.21	216.84	218.58	216.61	217.67	217.94	217.23	215.22	219.16	218.78	217.03	218.17	217.57	216.95	217.19	217.11	217.85	215.34	216.71	214.16	218.58	218.37	218.82	218.51	219.73	216.76	216.58	217.05	218.6	217.53	217.5	219.54	217.92	216.83	217.37	215.84	218.2	218.14	217.47	220.26	216.34	217.04	218.14	218.08	217.64
217.08	215.96	218.61	215.06	217.08	219.9	215.81	215.8	217.09	217.99	216.77	216.44	220.56	217.41	215.62	216.64	215.09	216.02	216.86	213.85	216.52	217.57	216.78	218.17	217.19	217.27	218.13	218.84	216.71	216.77	217	217.8	219.02	215.27	216.3	215.92	215.36	215.75	218.23	216.53	214.66	217.59	218.8	216.96	217.28	216.13	216.13	213.8	215.82	216.94
212.96	211.97	212.32	210.93	213.56	211.68	214.07	210.81	210.97	212.07	214.33	213.05	213.52	211.85	210.99	213.36	211.82	212.33	212.47	210.56	211.48	210.84	212.46	212.84	210.84	213.46	212.02	211.31	212.3	212.61	210.6	212.06	212.61	211.04	211.5	212.71	210.39	209.27	213.66	211.78	212.12	212.18	211.71	211.35	209.71	210.89	209.44	213.14	213.11	210.82
204.15	208.94	205.02	204.45	206.78	205.79	207.17	208.63	205.93	205.91	206.27	205.81	207.95	207.49	204.9	206.08	205.47	208.57	207.16	207.71	207.04	207.58	206.05	206.08	206.12	205.59	206.04	205.83	207.4	206.34	207.09	206.19	206.39	207.13	204.58	205.24	206.18	205.88	206.86	205.79	206.26	205.65	205.76	205.22	205.88	206.64	208.44	204.81	205.65	205.41
210.97	208.05	207.56	208.32	208.31	208.94	208.5	210.08	210.11	210.77	207.95	208.36	206.39	208.09	207.8	208.59	208.34	208.09	208.86	209.32	210.22	207.26	207.71	206.78	210.13	207.41	207.7	208.59	209.27	209.74	206.31	207.36	206.64	210.23	207.71	207.5	209.64	208.63	207.18	210.43	207.81	207.67	209.13	208.11	207.61	208.56	207.57	208.85	207.68	207.82
201.94	202.07	201.9	203.1	202.64	201.64	202.57	203.85	201.66	203.3	202.23	204.97	203.69	199.53	203.35	205.71	203.05	202.98	203.12	201.77	202.77	202.65	202.56	199.41	201.72	202.34	201.53	202.31	201.35	202.94	204	202.41	201.95	201.31	203.51	204.9	202.33	202.68	204.31	204.4	202.62	200.65	201.99	203.6	204.61	202.59	202.36	201.36	203.05	203.5
218.82	217.87	215.17	217.26	216.42	218.06	214.57	218.4	216.19	215.27	217.45	216.65	217.4	216	217.26	218.38	217.74	218.15	217.48	215.64	216.44	214.71	218.05	215.33	213.52	219.56	218.08	218.5	217.85	216.91	217.58	214.34	220.17	217.62	219.72	218.92	216.94	217.34	216.74	217.27	214.43	216.55	217.22	216.88	216.43	215.04	216.88	218.07	217.11	218.32
210.56	211.34	212.37	211.53	211.9	212.96	211.43	212.32	212.07	212.04	211.68	211.48	214.02	211.83	210.49	212.29	211.91	211.4	210.91	211.77	212.76	211.86	211.76	211.99	212.7	211.12	210.61	212.87	209.8	211.36	212.19	211.09	209.83	211.51	212.45	210.12	212.87	211.83	211.51	210.51	211.03	211.91	211.47	210.75	210.48	211.37	209.38	210.23	211.27	211.8
210.16	208.28	209.37	211.17	208.8	209.92	208.89	210.2	212.9	210.53	209.17	210.15	209.92	210.65	208.87	208.63	206.61	207.23	209.38	209.12	210.48	208.77	211.26	209.06	209.09	208.08	207.47	209.84	212.06	208.7	208.88	209.57	210.25	210.5	209.62	211.42	209.2	209.75	208.88	208.64	209.44	209.87	211.8	208.64	209.76	210.28	211.65	207.87	209.23	210.17
198.33	201.55	199.64	199.08	199.56	199.65	199.21	199.62	200.28	196.96	199.01	201.27	199.61	198.9	200.52	197.59	199.61	200.61	199.63	200.4	199.56	198.59	200.67	200.97	199.63	200.52	201.24	201.84	197.58	200.25	200.58	198.72	199.35	200.9	198.44	196.51	200.43	199.44	199.23	197.04	200.06	199.62	199.05	198.64	199.91	199.44	198.71	195.98	198.89	202.25
202.6	201.78	200.08	200.04	203.13	203.36	202.77	204.01	202.71	201.52	201.69	202.36	203.26	204.07	203.34	201.84	200.52	202.42	203.07	203.07	202.89	203.12	203.28	202.85	203.2	200.35	202.31	203.01	203.07	203.22	203.28	204.03	202.73	201.77	202.44	203.36	203.87	203.01	202.05	203.16	201.01	202.74	203.16	203.37	202.54	203.85	201.97	202.39	202.18	203.66
205.46	204.96	206.22	205.25	207.18	203.88	204.3	204.88	206.53	205.74	205.21	203.85	205.09	205.87	205.62	204.55	205.03	205.32	206.61	204.55	207.78	206.14	205.28	205.34	206.46	205.56	206.39	205.77	207.05	205.72	205.81	205.12	206.47	205.23	204.46	206.15	206.19	207.17	204.02	205.62	204.14	204.5	204.2	205.84	205.84	208.27	204.07	206.52	206.58	204.38
217.45	216.32	216.83	219.24	215.76	216.62	217.71	217.79	216.17	217.86	218.79	217.4	213.87	216.87	217.63	216.26	217.67	217.9	216.42	216.98	215.96	219.28	218.79	217.12	216.73	216.38	215.21	217.43	216.59	219.89	217.09	217.23	216.84	219.61	217.57	214.77	215.35	217.38	214.48	219.25	218.54	218.61	215.62	218.02	217.97	216.54	214.99	217.78	215.46	216.67
207.75	208.54	207.72	208.15	209.36	208.02	208.36	209.73	210.95	209.31	207.42	209.44	210.39	208.23	209.96	207.89	207.98	208.44	209.16	208.5	209.26	209.58	209.03	208.86	209.68	208.1	208.17	209.3	207.7	208.5	207.04	209.09	212.28	206.02	205.86	208.16	208.05	208.93	206.59	206.37	209.05	208.12	209.09	210.69	208.06	209.65	211.66	207.51	208.04	206.92
213.36	211.28	210.05	212	210.75	212.58	211.42	214.1	212.77	214.18	213.69	212.95	210.96	213.17	212.25	213.29	210.06	213.7	209.19	213.78	212.13	211.52	212.13	212.6	211.75	212.98	211.42	212.52	209.58	213.27	210.53	213.29	211.3	210.97	212.55	209.66	213.65	212.9	210.63	211.95	212.87	213.07	213.97	213.02	213.44	209.82	209.71	211.71	213.43	213.56
210.33	207.7	207.07	207.35	210.73	208.32	208.54	208.81	210.39	208.45	207.49	208.57	209.85	207.58	208.76	208.82	208.98	208.03	209.55	208.72	206.4	208.65	207.28	209.02	206.48	208.83	209.87	208.68	208.41	208.86	208.4	209.06	207.99	208.04	208.65	208.84	209.35	208.68	209.42	207.39	207.83	207.34	206.99	209.97	206.39	209.92	206.52	208.58	208.12	209.56
213.41	212.84	212.68	212.8	211.56	212.84	215.18	213.4	212.32	213.42	215.13	212.23	212.84	212.4	211.16	211.63	213.44	213.7	212.49	212.48	215.23	215.72	213.39	210.49	215.56	212.36	211.46	214.24	214.94	210.26	210.66	215.27	212.71	213.84	212.39	211.39	212.73	211.25	211.79	212.93	212.57	211.03	211.04	212.87	213.95	212.74	211.52	213.51	214.58	212.81
211.05	208.94	210.17	209.82	208.45	209.8	206.88	207.87	208.68	209.03	210.28	211.25	209.46	210.7	208.69	208.88	210.15	209.89	213.35	208.9	209.8	209.23	209.02	209.02	210.3	212.17	209.82	208.54	210.94	210.25	213.42	209.47	208.55	208.63	210.61	208.9	210.38	211.61	208.36	209.15	209.9	208.94	210.7	209.21	211.09	209.05	209.37	209.54	209.18	208.46
203.73	206.47	202.71	202.36	205.67	203.3	201.63	204.31	201.69	205.25	204.82	201.63	204.39	203.02	201.54	206.98	203.83	203.71	204.15	204.92	204.89	203.24	204.06	206.39	201.71	204.13	204.39	204.9	202.27	202.14	203.9	202.79	204.77	202.6	203.89	201.61	201.24	201.32	203.26	205.04	202.35	204.55	202.69	203.43	202.87	203.98	202.84	203.94	203.91	204.92
205.39	206.07	205.58	205.19	204.99	204.69	205.67	205.49	204.14	205.12	205.75	201.81	203.92	205.32	204.53	204.05	204.79	202.86	203.99	206.15	202.98	206.25	201.36	203.91	204.42	203.78	204.74	204.64	203.43	202.37	206.04	205.28	206.55	208.62	202.19	204.77	204.8	205.14	203.53	205.96	204.44	205.44	204.53	205.95	205.65	205.52	205.85	203.25	203.89	207.31
208.95	210.15	210	208.92	208.58	209.14	210.1	208.1	208.09	209.59	210.83	207.34	211.33	207.58	207.52	210.75	210	208.57	208.23	209.43	208.05	210.59	206.83	209.67	207.92	209.75	208.34	209.46	207.29	208.39	211.24	210.26	208.77	209.81	209.38	209.75	207.77	207.36	206.67	209.98	209.59	210.03	208.4	209.97	203.78	211.02	210.04	211.03	208.74	209.57
199.83	198.98	200.88	199.18	201.61	200.48	199.33	199.59	199.82	199.05	198.22	199.29	198.95	198.69	202.69	198.5	199.95	200.02	201.95	200.48	200.87	200.5	200.34	200.72	200.27	199.45	202.73	200.67	201.53	200.27	200.77	199.53	199.4	196.3	199.52	199.53	199.44	199.13	199.86	201.41	200.66	198.18	199.68	199.76	201.24	202.54	198.64	200.36	199.55	198.2
212.42	212.42	211.38	209.11	214.24	212.62	212.96	210.58	212.48	210.94	212.66	210.6	210.94	211.51	210.56	212.07	213.26	211.81	212.41	212.16	214.26	210.64	211.74	213.96	214.04	212.44	213.18	210.54	212.06	210.59	210.58	212.26	211.95	210.75	211.85	211.89	211.83	209.29	210.4	210.41	210.71	214.2	209.63	211.72	212.64	211.11	213.15	211.15	212.02	210.61
198.07	197.62	198.55	199.64	198.6	198.37	199.08	197.67	199.86	197.28	197.41	198.23	198.35	196.62	197.55	198.64	198.99	197.85	197.14	196.95	197.05	199.11	197.58	198.07	196.81	196.94	195.59	198.71	200.38	198.3	198.11	197.46	201.45	197.91	196.35	197.87	198.22	198.84	199.78	197.1	198.7	197.32	198.75	199.79	197.83	198.5	198.23	198.49	198.7	195.71
207.09	205.9	207.4	203.46	208.12	206.16	205.98	209.41	206.35	211.12	205.76	205.82	206.84	208.35	206.99	207.68	205.17	208.2	206.75	207.43	208.7	209.08	207.37	208.78	206.55	209.47	207.56	205.25	210.48	206.34	208.26	207.39	207.24	208.62	206.81	206.99	209.61	206.68	205.05	205.12	205.9	207.79	205.5	206.86	208.23	208.04	206.21	208.79	207.18	207.36
202.33	204.25	203.18	202.76	202.19	203.49	203.53	203.52	201.97	205.58	203.6	201.87	204.98	205.82	205.47	205.81	203.79	204.3	204.75	203.83	203.78	204.2	202.79	203.54	203.61	205.3	202.67	204.47	202.22	203.72	202.32	203.19	204.53	205.22	203.78	205.05	201.97	202.87	203.13	202.79	203.39	205.21	205.22	204.24	203.38	202.97	203.82	205.59	204.67	203.71
207.77	207.06	207.9	208.28	209.03	207.54	207.77	208.29	207.46	207.68	208.01	209.74	207.81	206.53	207.47	208.52	209.23	209.83	206.21	208.48	208.2	210.55	208.22	206.58	207.43	209.36	208.41	207.89	208.04	207.73	210.19	207.7	207.8	206.64	206.89	205.4	209.35	208.41	206.6	207.47	207.5	208.13	205.52	207.15	208.35	208.87	206	207.44	207.45	208.87
210.54	213	212.79	210.57	210.14	209.96	211.85	209.01	211.78	212.17	214.82	211.05	210.78	212.59	212.23	208.72	212.61	211.12	213.71	214.16	211.43	214.6	209.62	212.88	212.96	211.11	211.51	212.55	212.42	210.56	211.14	210.66	211.87	210.66	215.1	210.18	210.83	212.67	210.21	210.2	211.43	212.24	212.17	211.94	213.25	213.79	211.34	210.86	212.59	209.89
211.77	215.04	211.01	213.96	212.12	211.92	209.72	214.07	214.83	216.49	212.9	214.53	211.07	213.63	212.91	211.65	212.41	214.05	214.55	213.32	214.09	214.36	213.14	214.21	212.14	214.35	212.94	213.64	212.69	213.87	213.59	216.02	212.67	212.89	211.56	212.88	213.55	213.32	213.25	212.23	210.51	212.85	214.09	212.94	211	211.25	215.07	213.36	210.16	213.25
203.36	201.98	202.92	204.87	204.81	204.74	202.78	204.13	204.5	206.68	203.17	202.97	204.45	204.25	202.09	202.01	204.5	203.79	203.01	203.22	203.01	204.17	204.04	205.49	205.04	203.76	206.37	203.72	204.48	203.42	203.48	203.67	202.9	202.9	203.6	202.07	203.26	202.78	203.63	203.7	203.5	204.68	202.93	205.31	204.78	204.27	204.81	203.85	204.81	203.82
209.93	208.14	210.83	209.25	208.28	213.32	210.15	210.68	208.53	209.44	211.86	207.86	211.64	211.4	210.2	209.45	207.42	209.42	208.74	208.92	208.92	208.59	207.98	209.58	210.35	210.22	209.49	207.7	209.43	211.1	209.34	209.36	208.02	208.17	209.98	210.31	211.16	210.13	212.39	209.8	207.27	209.88	209.08	211.34	209.99	209.66	208.25	208.55	208.82	209.07
208.57	205.44	209	208.29	206.41	207.41	208.27	207.65	208.31	206.86	210.71	208.87	207.69	209.12	206.62	208.46	208.22	206.32	209.43	204.28	205.92	208.93	208.81	209.96	207.01	206.16	207.41	206.96	208.11	204.42	207.97	205.85	207.67	207.77	208.67	208.29	208.79	206.14	208.69	209.92	205.89	208.73	206.44	206.52	209.79	208.98	205	208.23	208.08	209.13
200.84	198.35	201.24	199.49	199.63	198.96	199.71	198.37	199.65	200.82	197.76	200.77	201.38	202.69	198.35	198.24	201.47	197.5	199.17	198.04	199.9	199.69	198.69	199.46	201.37	199.06	201.72	199.52	200.24	199.26	199.27	198.06	199.16	199.63	199.5	201.78	199.44	197.71	200.53	201.72	199.17	199.07	199.51	201.15	200.1	202.5	200.23	199.42	200.81	198.63
215.11	218.47	215.84	215.43	216.45	216.72	217.24	218.37	218.13	215.01	218.28	218.07	216.03	217.62	220.04	216.15	219.22	216.37	215.46	216.9	216.65	218.94	215.17	216.74	216.2	216.84	216.55	216.27	217.83	219.02	215.83	216.41	218.28	217.24	216.37	217.53	215.77	216.78	217.71	216.49	216.89	217.61	216.58	217.81	216.97	216.25	218.2	217.12	218.22	216.32
219.04	217.04	217.62	218.85	218.06	217.48	217.17	218.58	214.23	216.63	218.84	217.22	213.96	217.14	216.77	216.16	217.27	214.63	219.43	216.95	216.73	218.88	217.8	217.41	219.25	215.13	217.53	216.91	216.57	217.23	215.42	217.65	216.36	215.41	214.04	217.56	214.24	216.76	217.82	216.24	216.6	214.64	214.56	216.18	216.91	217.36	216.23	217.29	217.09	218.12
196.13	195.45	195.36	193.64	195.55	196.89	193.79	193.93	193.2	195.85	192.35	193.41	193.48	194.5	196.3	192.25	194.83	194.25	191.89	192.88	194.23	193.88	193.97	195.34	194.14	194.95	196.41	194.32	193.47	193.7	195.7	191.92	195.17	194.32	195.23	193.45	191.2	194.85	194.34	193.44	193.18	194.67	194.76	194.05	193.75	194.1	190.82	193.8	193.32	193.75
216.82	218.54	217.23	217.61	219.81	217.15	216.37	218.31	219.71	217.92	216.81	216.57	217.27	215.39	215.5	217.72	219.21	216.88	216.97	217.63	216.46	216.76	219.45	218.45	215.94	217.82	216.14	218.43	214.97	219.05	216.63	218.18	217.12	216.39	218.88	216.05	218.42	218.07	215.21	216.05	219.4	216.88	214.82	217.59	216.43	218.28	217.83	217.66	216.29	218.2
198.03	197.01	198.62	199.78	198.46	198.96	201.29	198.6	197.85	198.28	201.99	199.77	199.14	197.04	200.1	198.32	199.16	199.2	199.02	199.06	198.97	199.46	199.3	198.97	200.42	200.02	198.41	197.15	200.88	198.45	200.47	200.48	200.51	198.76	199.13	197.87	198.5	198.74	201.61	197.15	199.88	198.83	199.82	197.96	199.73	199.51	195.31	202.89	199.78	198.26
208.34	209.72	209.02	206.57	208.11	208.21	207.5	210.74	208.11	210.03	209.16	207.72	208.32	208.17	207.99	206.62	207.38	208.44	208.38	208.74	209.91	207.59	210	205.77	206.94	205.96	206.95	207.23	210.63	209.21	207.16	209.53	206.31	208.41	207.94	209.37	206.77	209.24	209.81	207.92	205.79	208.05	206.18	210.21	207.2	208.88	209.56	208.07	210.01	207.07
202.51	202.1	203.15	203.66	204.38	202.56	204.42	203.59	205.25	205.5	206.49	205.14	204.21	205.18	201.32	202.2	201.86	201.45	202.41	204.26	204.77	206.39	203.9	202.18	202.35	203.97	203.42	203.17	205.39	203.68	205.69	202.37	203.18	203.68	202.93	205.75	201.96	203.96	204.51	204.37	202.23	204.59	201.14	203.68	203.04	204.87	202.83	203.74	201.86	201.61
207.79	206.12	208.48	207.33	208.66	208.3	209.41	209.3	208.74	205.79	208.8	207.8	209.18	210.16	207.29	208.52	208.09	207.3	207.94	210.07	208.51	208.19	207.84	208.59	206.55	208.93	208.6	207.97	207.93	208.66	209.05	209.38	207.98	212.15	205.54	208.38	210.55	209.95	208.74	210.43	209.42	209.72	208.26	206.43	209.27	209.15	207.62	207.3	209.51	206.93
196.79	197.38	200.47	200.75	197.93	197.06	200.48	196.92	199.12	197.06	197.43	200.27	198.47	199.14	197.96	198.27	199.21	196.23	198.51	196.35	198.25	196.27	199.32	198.97	197.06	196.56	199.6	197.95	199.66	198.26	197.88	199.38	197.61	197.18	198.33	196.85	197.51	200.2	198.79	200	198.09	197.15	199.24	197.82	198.32	199.6	197.13	199.97	198.69	198.73
206.54	210.61	208.69	208.76	207.53	208.4	209.42	209.74	210.51	209.77	207.98	206.12	207.23	205.97	206.26	207.45	208.94	206.62	208.5	207.87	210.08	210.24	209.94	208.48	209.23	206.44	208.29	207.55	207.92	209.03	207.61	208.77	209.76	209.9	208.95	207.25	209.39	210.05	210.87	208.01	208.22	208.9	209.71	209.98	205.59	207.55	206.07	209.24	209.39	208.79
208	207.66	207.16	209.24	207.89	209.77	207.95	210.08	208.87	208.03	209.7	210.8	208.11	209.61	209.88	206.69	209.02	209.67	210.3	207.78	207.23	205.51	207.4	208.92	210.51	209.41	207.58	210.13	210.04	208.32	208.13	206.76	209.98	209.5	208.88	208.26	208.37	207.36	208.81	207.73	206.91	209.79	209.77	208.62	208.13	209.97	208.14	209.57	209.8	210.97
209.06	207.93	209.23	209.78	210.83	209.84	208.72	206.72	208.26	207.89	207.62	209.27	209.66	206.35	208.91	208.57	210.81	209.33	208.17	209.13	207.66	210.51	209.1	207.06	208.95	207.98	208.21	210.85	207.82	207.43	208.98	206.9	209.17	207.45	208.87	209.39	210.11	209.28	207.43	207.35	209	209.86	208.2	210.46	207.23	207.06	210.38	208.64	208.89	210.58
205.76	209.15	206.66	206.43	206.22	206.86	207.17	208.72	208.45	207.11	208.24	207.41	205.1	207.13	208.03	207.07	206.79	206.13	208.43	206.56	206.78	209.45	206.4	208.65	208.03	206.31	207.52	208.81	207.1	206.43	209.09	207.69	207.3	210.82	208.29	208.63	206.18	208.23	208.15	206.57	206.99	209.6	205.84	206.87	206.35	205.76	207.2	208.63	205.49	211.04
200.63	200.9	200.43	201.74	201.12	201.38	200.59	202.65	199.06	200.74	202.9	202.34	202.21	202.81	199.88	201.01	201.72	203.02	200.48	202.97	200.68	200.51	202.87	201.71	201.58	200.34	201.49	200.85	201.34	201.55	202.1	201.63	200.7	201.42	200.55	202.94	200.98	198.24	202.84	202.37	199.85	201.37	201.25	200.85	202.72	200.44	201.76	201.33	202.33	200.3
208.7	208.46	207.94	207.93	208.59	209.04	209.75	209.84	210.75	209.41	208.45	210.51	208.7	209.13	208.46	206.25	209.85	210.27	210.82	208.21	206.28	208.32	208.92	209.39	209.95	208.36	210.26	208.54	207.99	209.17	208.61	211.36	208.15	206.5	211.49	207.21	209.57	206.49	206.8	206.94	206.35	210.61	209.21	206.86	206.8	208.02	209.31	207.05	210.39	208.5
213.01	212.22	213.4	213.72	211.36	211.21	213.91	216.08	214.83	212.47	211.45	214.18	210.63	214.19	212.06	211.11	212.44	212.93	215.25	212.31	212.68	213.27	211.45	213.78	212.32	209.15	212.05	211.68	212.97	212.82	212.9	212.45	212.16	212.23	212.01	214.91	213.12	211.91	211.47	211.58	212.87	212.52	212.8	213.57	213.21	212.33	211.63	212.4	212.19	212.7
199.35	199.12	200.35	199.71	199.85	198.57	198.95	199.47	201.34	200.52	196.16	198.25	199.87	200.62	199.71	200.48	201.08	201.23	199.12	200.37	200.4	197.2	197.94	199.01	199.66	200.52	198.27	200.7	197.8	199.88	199.92	198.98	198.85	199.08	200.71	199.97	200.61	199.23	200.61	198.34	201.71	200.18	198.09	199.53	200.94	198.55	197.34	197.23	198.47	198.3
212.79	212.27	211.19	213.07	214.93	212.87	212.64	211.21	213.13	210.34	213.67	214.73	210.65	212.57	212.37	210.31	213.95	215.19	214.57	211.23	213.37	216.17	208.94	211.08	212.16	210.21	211.3	212.68	211.83	210.84	214.72	209.73	213	212.86	211.59	212.08	214.05	212.05	210.89	211.01	210.51	212.03	209.39	211.32	213.51	211.41	213.43	212.12	211.25	213.47
208.22	206.94	208.89	208.56	206.43	210.02	207.99	208.73	208.18	206.34	209.21	207.56	205.89	207.82	207.43	208.96	208.98	209.9	207.02	206.44	206.8	205.4	207.05	206.1	208.08	205.51	207.92	207.89	208.82	210.24	209.78	209.49	209.87	207.61	206.31	205.18	208.14	206.61	207.32	207.37	208.12	204.93	208.99	208.9	208.24	207.08	208.93	208.92	207.01	207.66
204.13	208.1	207.8	205.9	205.67	205	206.06	206.71	205.67	206.69	204.77	205.38	206.36	204.51	208.8	207.12	207.93	206.45	207.17	207.05	204.92	204.97	208.7	207.55	205.33	207.85	206.24	208.26	206.83	204.47	208.22	205.66	207.16	208.29	206.74	204.99	205.57	208.4	204.13	206.97	207.48	205.46	206.65	205.63	208.02	206.88	207.7	205.72	205.53	205.29
211.66	208.57	209.52	208.04	211.34	209.95	208.6	209.88	207.93	211.01	209.82	209.46	210.32	207.86	209.56	208.39	211.3	210.66	211.19	210.82	208.8	210.52	208.29	209.33	210.5	208.51	209.45	210.77	208.22	208.28	211.44	208.94	210.32	211.16	210.6	209.69	209.06	207.97	207.84	210.05	207.76	207.94	208.34	209.72	208.05	209.84	210.97	208.14	211.07	209.03
197.3	197.61	199.11	197.5	197.68	196.98	198.72	198.53	199.18	198.82	196.81	197.24	199.43	201.12	194.8	199.25	198.71	197.17	197.61	199.57	197.25	197.31	199.95	199.97	197.23	196.86	198.2	197.24	194.12	200.57	198.32	198.72	199.23	197.23	198.57	197.92	197.92	197.48	198.56	197.12	196.05	198.69	196.31	198.68	197.54	198.99	197.44	197.41	198.34	196.54
193.69	193.32	194.02	195.67	193.92	193.66	195.37	194.58	195.39	198.07	196.37	193.94	193.97	195.62	196.67	194.3	195.05	196.65	197.76	195.53	195.96	194.6	192.12	196.53	196.09	197.41	193.48	196.83	194.82	196.38	196	195.2	195.87	196.65	194.78	193.61	195.29	196.45	194.46	196.44	194.12	195.62	195.09	196.69	193.81	195.26	194.31	195.13	193.67	192.86
203.24	202.51	206.04	203.04	202.78	203.52	204.78	205.39	204.96	203.03	203.87	203.75	204.78	205.07	205.31	203.17	201.52	202.2	204.19	201.79	205.72	202.47	202.53	202.77	203.52	203.62	204.15	205.17	202.27	204.12	203	203.44	204.69	202.6	205.44	203.74	204.7	204.38	203.4	203.51	201.27	204.17	203.53	205.2	206.64	202.44	204.93	204.74	204.7	204
217.16	217.41	218.15	216.28	217.67	217.21	216.08	214.24	217.69	216.71	214.53	215.75	217.8	213.79	217.57	218.72	217.75	216.33	215.66	218.27	220.58	220.44	214.87	215.39	217.04	218.25	217.53	218.74	216.87	215.05	216.84	217.01	213.54	217.21	218.6	216.52	219.05	219.62	213.84	217.25	219.01	215.83	219.05	217.18	216.62	216.95	216.47	216.17	216.93	217.75
205.13	202.29	203.94	204.1	202.89	205.3	201.41	205.73	205.14	200.5	203.15	201.25	202	202.03	206.14	204.69	202.18	200.6	204.36	202.74	202.21	205.44	204.6	202.87	203.55	204.28	202.79	202.82	205.41	203.74	204.17	201.96	205.14	203.35	203.63	202.15	205.71	203.98	203.69	205.65	203.05	203.84	202.23	202.8	203.97	206.19	206.22	203.44	204.6	204.6
209.6	211.94	211.35	212.43	213.67	208.71	210.74	212	211.73	212.12	213.67	211.69	211.22	209.96	211.28	212.93	211.66	212.4	212.21	213.62	213.18	213.15	209.88	211.74	211.22	212.25	212.85	211.06	210.84	211.26	215.24	212.08	210.29	210.68	212.19	211.37	210.04	211.91	210.15	213.7	211.12	213.47	212.25	211.91	209.3	212.27	209.81	213.55	213.34	209.93
204.85	207.09	206.62	206.61	204.78	205.96	207.25	207.61	206.22	205.59	206.6	203.41	206.76	206.95	209.02	207.59	206.45	207.93	207.09	204.38	204.43	206.2	205.84	204.19	206.74	205.22	207.07	204.42	205.4	206.1	204.23	204.78	206.63	206.91	206.4	205.41	205.15	207.15	209.09	207.08	206.62	206.66	207.3	207.18	204.49	207.4	206.14	208.87	205.66	207.37
202.35	203.43	199.43	201.93	203.18	201.53	202.48	202.19	201.51	202.74	203.87	201.51	202.26	202.12	204.71	204.73	201.47	200.2	201.98	203.97	202.59	201.02	204.93	205.39	201.6	201.5	204.01	202.42	201.84	202.25	203.51	200.72	201.59	202.03	201.68	202.18	204.9	201.1	201.78	202.6	201.15	202.74	203.27	202.2	201.94	204.8	202.21	203.19	201.9	202.42
203.08	202.73	203.15	203.57	203.4	204.78	204.12	204.41	202.08	202.86	202.38	205.12	202.27	203.81	205.31	202.83	204.18	201.57	205.01	201.37	201.69	203.57	201.91	202.27	205.28	203.63	202.74	200.78	203.58	205.98	204.94	202.54	204.28	205.65	205.93	203.64	202.66	202.61	202.56	202.35	202.79	203.05	206.98	200.72	205.68	203.31	203.65	204.85	204.04	201.88
217.95	218.33	219.19	217.59	217.3	216.8	219.07	216.61	217.36	218.89	217.24	215.08	218.21	218.43	217.26	217.5	217.7	217.76	213.63	216.87	217.21	217.08	217.46	217.88	219.1	217.53	218.17	217.04	216.1	216.21	216.92	217.86	217.81	216.49	217.24	220.26	217.51	217.44	219.5	218.4	215.07	217.84	217.66	219.39	217.81	216.09	216.81	218.08	218.34	216.81
203.64	206.05	203.09	203.13	202.47	200.88	201.32	203.65	203.82	203.87	203.43	203.77	204.21	203.52	203.69	202.05	201.14	204.52	202.41	205.01	203.73	203.23	203.21	203.73	203.96	205.7	203.82	202.79	200.83	204.51	203.31	206.2	202.86	204.56	203.59	202.81	203.13	204.53	202.31	205.03	204.64	202.06	204.27	204.01	204.64	202.81	201.51	203.27	203.44	205.42
208.84	209.99	210.63	208.41	209.06	206.49	208.83	208.03	207.8	206.86	207.74	208.17	208.81	206.32	208.11	206.9	209.82	209.53	208.43	208.93	208.4	207.32	207.57	207	210.22	210.02	208.24	207.03	207.78	207.52	209.76	208.83	211.06	207.57	207.79	209.04	208.54	207.89	210.87	210.16	209.31	206.28	207.84	207.62	205.52	207.49	208.54	208.12	209.49	208.06
219.38	217.45	216.03	218.94	217.93	219.9	217.51	217.45	216.92	217.81	218.77	217.19	218.07	218.48	217.97	219.97	218.71	216.41	217.24	217.13	217.43	218.43	218.27	216.13	216.34	217.67	216.31	217.53	217.12	215.56	217.86	218.17	217.21	218.14	217.24	217.73	217.78	217.58	216.96	216.8	217.28	216.41	218.58	218.49	218.44	218.94	219.07	215.97	216.88	218.02
210.57	214.15	211.92	212.59	213.15	213.78	212.38	211.5	209.65	211.18	211.84	212.59	215.23	216.63	214.06	212.04	212.34	214.1	210.97	214.08	211.68	213.49	213.65	212.57	212.97	212.87	215.8	213.91	213.99	212.95	213.03	214.64	211.76	213.76	213.49	212.61	211.48	213.23	211.91	212.01	210.81	214.13	213.52	213.93	212.62	213.45	214.23	210.9	210.45	211.07
202.3	205.02	204.08	204.32	202.99	203.51	205.22	202	202.01	202.71	202.86	204.75	204.54	205.47	203.15	202.62	205.08	204.21	203.98	204.67	203.53	203.99	205.96	202.96	202.92	203	204.75	202.45	206.92	202.54	204.19	202.62	201.87	203.12	203.65	204.48	204.06	204.52	204.37	204.72	204.86	204.36	203.19	205.1	203.36	203.51	203.8	202.5	201.3	205.64
208.02	208.81	208.53	208.9	209.91	209.3	206.85	209.96	209.03	209.79	208.88	206.95	208.34	210.12	210.09	208.74	207.44	209.35	209.48	208.47	209.51	207.12	206.37	209.05	209.01	208.74	206.92	209.1	209.15	209.03	208.04	206.3	210.34	209.52	208.56	208.83	211.43	208.49	209.9	207.31	208.38	208.13	208.06	209.65	208.9	207.85	208.75	206.71	209.93	206.47
216.14	218.71	218.44	218.35	217.4	215.76	215.02	217.07	218.37	219.06	219.15	215.76	215.68	217.04	218.77	218.35	216.91	215.71	216.66	217.81	215.34	217.03	215.94	220.89	216.86	217.71	216.59	218.49	216.43	216.84	216.78	216.64	218.14	218.94	213.97	216.05	216.4	217.65	215.78	215.98	217	215.7	218.36	216.62	215.89	218.66	216.29	216.79	217.72	217.27
205.03	205.16	201.96	200.8	202.45	202.56	203.07	204.85	204.42	202.24	204.27	203.97	201.06	201.07	204.02	203.04	203.56	205.88	202.42	202.23	203.11	202.81	204	205.36	201.94	204.45	204.71	203.45	202.29	203.93	203.86	203.48	202.1	205.37	202.28	204.29	205.43	203.77	204.29	204.79	204.54	204.42	203.64	203.1	202.96	206.01	205.28	204.97	203.87	201.49
209.54	210.07	207.19	208.17	211.28	209.63	210.49	210.33	209.24	209.95	208.88	211.55	211.27	209.31	209.51	211.44	209.77	208.78	207.63	211.07	207.49	208.83	210.15	209.29	208.63	210.68	209.66	206.64	208.81	211.5	209.58	211.91	211.62	209.89	211.23	210.91	207.71	209.81	210	211.31	211.5	208.88	209.09	210.2	207.33	210.35	209.05	209.65	207.59	209.66
211.31	212.54	213.64	212.62	210.13	211.51	212.16	212.18	212.79	211.62	214.04	212.88	212.61	212.62	215.11	211.86	210.28	212.16	213.94	211.54	211.08	210.96	209.56	211.93	211.64	211.38	211.91	213.14	214.25	214.02	212.4	213.07	210.72	214.87	212.3	213.23	212.29	213.65	214.06	211.64	211.63	213.47	212.31	216.24	213.48	214.13	211	212.1	212.73	213.48
209.13	206.82	208.51	206.5	207.84	206.36	207.69	208.59	207.21	209.5	204.86	206.28	207.86	206.52	207.22	207.56	208.56	208.61	203.63	208.29	209.07	207.19	210.2	208.05	209.27	206.59	209.93	209.64	207.14	206.68	207.05	207.81	210.29	207.48	207.79	207.79	206.97	206.19	207.6	209.42	208.82	207.36	207.42	210.32	206.07	207.49	208.87	208.8	208.36	209.21
205.82	205.84	207.42	205.7	206.64	207.86	208.02	205.84	207.34	206.21	206.41	205.05	205.54	206.58	206.23	206.59	206.01	206.86	204.71	207.7	207.1	204.94	205.37	209.06	206.97	207.42	204.99	206.68	207.78	206.09	208.92	209.53	205.79	207.69	206.66	205.45	204.84	206.13	208.24	210.19	205.75	207.51	205.61	208.34	206.07	206.75	206.15	205.94	207.05	205.94
219.36	217.27	218.38	217.65	217.11	217.37	219.76	217.17	216.58	218.5	217.29	217.32	216.64	220.16	215.02	217.29	216.71	217.13	215.64	217.85	217.29	219.86	218.89	216.21	217.02	219.35	218.72	216.32	217.48	216.66	220.35	214.56	216.48	218.74	215.99	217.73	218.51	217.3	218.61	217.27	220.08	219.78	219.88	215.82	218.61	217.94	216.8	217.8	216.89	217.25
203.44	207	204.91	206.7	206.12	206.42	207.63	207.87	204.64	205.91	204.62	206.51	207.34	206.86	206.51	206.51	207.03	207.58	208.67	206.4	204.73	207.64	204.63	206.22	208.34	205.68	206.32	203.85	203.88	203	204.67	205.23	206.18	204.21	206.09	207.39	205.77	207.67	208.19	208.22	208.69	207.71	204.36	204.06	206.26	207.74	205	209.02	207.23	206.94
200.08	198.62	201.2	199.3	198.82	199.69	198.29	201.67	199.64	198.15	201	197.41	199.89	198.14	198.86	199.51	198.84	199.49	199.56	199.79	200.38	200.22	196.86	196.7	197.66	199.36	198.73	200.17	200.42	198.01	198.08	201.2	198.78	200.14	198.59	199.29	199.37	201.59	197.38	200.23	199.76	199.6	201.39	200.21	197.38	199.55	201.4	197.55	198.82	199.74
195.69	197.5	198.21	198.18	196.73	196.99	196.84	197.38	197.98	196.26	196.84	196.14	200.14	196.79	197.95	197.39	195.33	196.06	198.42	199.02	196.73	196.15	195.77	196.99	196.72	200.85	198.08	196.67	196.94	197.62	199.11	198.73	198.21	197.67	198.39	196.8	199.25	196.93	197.52	196.97	197.28	197.5	196.19	197.21	197.62	196.44	196.89	197.82	197.19	198.94
207.41	205.85	207.6	208.3	209.36	206.78	209.28	209.54	208.2	208.91	207.55	207.58	208.12	208.41	207.85	209.36	208.25	207.47	207.33	209.75	208.07	209.33	207.94	207.58	209.28	208.55	205.35	209.11	208.74	207.74	210.21	209.47	209.99	211.4	209.5	209.88	209.3	208.4	209.14	210.04	209.91	208.85	208.91	207.57	208.31	209.23	207.22	207.95	209.02	209.47
210.49	211.26	211.37	210.9	212.55	211.32	211.83	211.71	211.98	210.75	214.55	211.96	210.02	212.41	211.26	211.37	209.95	210.8	212.16	212.4	212.3	214.34	211.3	212.75	210.75	211.11	211.37	210.07	211.75	211.47	210.74	210.64	209.92	211.79	211.42	212.63	212.79	212.37	209.01	209.75	211.62	211.42	210.27	213.49	212.85	211.5	209.64	211.83	209.34	209.52
216.16	214.6	216.84	215.6	213.54	217.33	217.79	215.89	216.7	216.02	218.17	216.47	215.14	214.57	218.81	216.4	218.3	217.14	219.96	218.25	218.84	216.7	216.54	215.83	218	217.57	217.34	216.22	217.75	216.25	219.12	217.05	217	219.96	215.14	216.52	217.56	215.77	218.19	217.87	217.58	217.13	217.53	215.72	217.24	218.65	216.55	216.39	215.85	216.63
198.25	199.28	197.96	198.1	199.94	202.53	200.53	199.42	199.78	198.32	200.53	198.41	198.32	200.07	198.95	200.38	200.61	197.37	199.46	199.41	200.48	199.45	198.95	200.66	199.89	198.99	202.38	199.33	199.71	197.95	200.23	198.74	200.87	200.53	201.06	197.97	199.98	199.36	199.01	200.67	199.37	201.1	200.38	199.87	200.83	198.01	197.82	201.64	198.74	199.71
212.27	212.09	213.38	213.41	211.1	210.33	211.45	208.31	210.1	210.96	210.08	211.54	211.67	210.73	213.34	213.68	210.25	212.49	212.34	213.17	211.19	212.19	210.67	212.81	211.2	211.18	210.84	212.09	212.42	211.82	213.09	213	210.22	210.4	209.91	210.74	211.6	213.12	215.35	212.36	209.26	211.55	211.15	212.5	212.08	213.03	210.65	213.26	208.7	214
203.03	203.74	203.08	202.43	202.6	204.97	203.14	204.55	201.85	205.58	204.94	205.11	205.45	202.95	204.41	203.33	202.16	204.46	202.57	202.95	203	204.68	202.81	204.53	205.37	206.5	203.48	203.89	201.6	202.89	202.49	203.05	204.77	203.68	201.27	202.83	204.25	206.08	206.1	204.43	204.16	203.92	202.23	204.32	204.27	205.17	202.51	202.46	203.87	205.27
214.81	217.66	218.67	214.75	216.38	213.25	217.18	218.07	215.98	217.7	216.13	216.65	218.89	217.57	216.42	217.35	216.82	218.57	219.05	217.83	215.86	217.47	215.81	217.66	218.14	216.21	216.81	217.36	216.59	218.17	217.03	220.23	216.5	218.57	217.92	214.87	217.82	218.43	216.87	216.89	216.86	215.67	218.92	217.7	217.8	219.12	215.23	217.14	214.98	216.82
205.14	206.29	205.77	203.57	205.48	208.7	206.66	208.03	204.03	205.65	207.65	205.38	208.77	207.67	206.3	203.98	205.91	206.55	207.8	206.57	207.04	204.28	205.3	206.83	205.72	205.91	204.69	206.34	206.46	206.16	207.16	206.78	209	206.71	206.48	205.92	205.34	205.71	207.41	206.94	206.77	207.86	207.84	206.22	207.54	204.9	206.91	206.77	205.36	203.67
218.14	217.28	218.41	217.34	218.4	216.95	216.93	214.47	218.03	218.59	216.67	216.33	214.95	218.65	215.9	213.44	219.21	215.84	216.62	220.21	215.7	216.94	217.62	214.47	216.15	220.65	216.72	216.41	215.72	216.82	218.56	216.75	216	216.86	216.89	216.92	217.04	221.75	215.61	216.64	216.33	216.45	217.07	218.74	216.41	217.43	219.71	215.99	218	217.05
197.96	200.55	198.69	201.28	196.4	198.33	198.53	199.89	197.89	199.97	199.18	198.89	199.61	199.69	196.83	198.38	199.59	201.91	200.12	200.15	198.19	200.32	198.28	198.69	201.13	198.64	199.45	201.84	199.26	198.32	197.35	201.58	199.39	197.7	199.85	198.75	201.42	199.8	198.17	201.16	200.04	198.87	197.64	199.38	198.04	197.35	199.8	198.88	198.1	198.89
208.88	208.1	207.03	209.55	205.01	205.53	206.7	206.51	207.65	208.36	208.77	207.9	210.97	206.89	207.52	206.44	208.39	206.67	207.43	208.34	208.65	209.16	207.56	209.85	208.91	206.18	210.14	209.85	207.15	208.01	208.02	207.66	208.4	207.24	208.73	207.43	208.03	209.18	205.73	208.15	207.67	206.27	209.39	205.27	205.9	208.87	209.86	206.47	207.76	208.06
199.8	200.35	198.64	199.5	199.08	199.78	199.89	198.4	201.43	198.5	199.94	200.24	200.55	200.98	199.09	199.87	199.94	199.75	199.15	200.07	201.03	199.65	197.03	197.6	198.94	199.22	199.82	199.81	198.85	198.85	201.17	200.31	198.64	197.42	200.22	201.96	196.89	201.05	200.33	201.18	201.16	201.04	198.82	199.1	200.26	202.33	199.66	201.81	201.16	200.97
202.76	199.1	199.79	200.5	198.51	202.65	200.88	199.87	199.85	200.39	200.95	200.67	198.44	198.65	199.37	201.4	198.21	201.11	199.32	199.17	201.38	199.74	201.39	199.76	199.12	200.18	201.95	197.91	200.97	200.22	200.39	202.02	200.72	200.28	198.17	197.64	199.82	199.42	198.77	200.3	200.36	200.44	200.27	200.57	199.91	202.42	198.7	200.19	200.5	199.22
210.64	211.35	208.92	209.37	210.29	209.24	209.25	211.07	211.19	210.52	210.01	209.05	210.08	209.16	210.14	209.53	211.01	210.55	208.24	207.68	208.37	208.19	209.65	210.51	212.54	208.23	210.72	209.82	210.03	208.49	208.16	208.49	209.17	209.66	209.63	209.61	211.17	210.76	209.32	209.81	206.2	208.04	210.05	211.01	210.22	209.85	212.5	208.88	209.72	208.02
218.12	215.86	217.11	215.5	217.84	215.08	217.11	218.23	217.37	217.62	218.71	218.24	218.17	216.06	216.6	219.26	216.25	216.4	216.17	218.02	216.27	217.73	216.36	215.99	217.97	216.69	215.34	217.32	216.77	215.71	216.42	215.58	216.21	216.24	218.34	216.2	217	216.41	215.11	216.12	217.47	219.97	215.49	218.51	216.39	215.28	217.59	218.38	216.86	217.61
213.83	212.46	211.92	211.79	213.11	212.77	211.93	212.83	211.74	211.2	213.47	215.08	211.48	208.7	212.58	212.74	212.99	211.9	213.06	213.36	212.28	212.55	211.08	210.72	211.93	210.88	214.15	213.69	213.56	214.16	212.08	211.73	213.87	213.44	212.16	211.29	213.6	212.03	209.28	212.79	213.08	213.61	214.19	214.94	212.42	211.37	214.09	213.34	210.91	213.86
200.11	195.65	198.85	199.28	199.5	200.64	200.53	200.46	199.57	199.64	197.33	199.26	198.22	198.72	199.34	200.66	198.79	200	198.38	200.94	199.63	199.58	199.52	197.76	201.51	198.43	196.6	198.12	199.29	199.84	201.21	201.25	198.05	198.46	201.06	198.65	198.07	199.04	200.77	197.54	201.54	198.6	198.1	199.35	199.21	199.67	198.84	201.68	197.59	202.56
207.42	209.48	210.57	207.72	208.87	208.43	210.55	209.2	208.25	209.64	208.94	209.65	209.28	209.47	208.92	207.94	207.87	208.91	208.73	208.26	207.43	208.58	205.48	211.31	208.93	207.73	211	209.68	209.56	207.32	207.82	210.89	209.16	209.26	207.59	207.77	206.45	209.14	208.79	207.5	207.69	205.9	210.51	212.56	206.76	208.98	208.43	208.09	208.52	210.04
197.84	202.3	198.6	200.38	200.19	201.11	200.98	197.55	200.7	201.4	200.64	198.55	197.85	198.77	202.7	200.91	201.52	198.74	199.52	200.3	199.55	198.72	198.57	199.34	200.26	201.29	197.45	198.31	200.63	200.18	196.91	197.83	200.3	199.53	199.34	198.42	199.78	197.97	201.13	199.85	197.75	197.96	202.16	202.97	200.18	198.74	201.85	200.13	198.9	202.09
203.17	202.71	202.74	201.78	199.45	202.49	202.64	201.66	202.02	200.73	202.26	202.42	202.42	201.78	201.55	203.56	203.94	199.97	203.06	202.06	201.34	204.19	201.86	200.45	204.42	203.32	204.02	201.79	202.09	202.81	201.3	207.1	203.3	203.39	201.69	203.14	203.46	204.92	201.15	200.28	201.91	201.87	202.99	202.02	203.26	202.58	203.93	202.48	202.47	203.73
216.52	216.35	214.52	217.06	214.89	217.32	216.31	216.18	216.27	217.66	219.19	216.75	218.17	217.72	217.3	216.95	216.45	216.1	216.14	216.32	216.97	217.41	217.5	216.64	217.27	218.45	216.86	217.84	217.74	216.11	217.49	216.26	217.58	218.06	217.43	216.93	218.78	220.1	215.2	216.54	216.35	215.81	216.98	217.68	215.56	216.95	216.5	219.74	216.53	218.36
207.37	208.69	207.37	207.97	207.31	207.71	206.72	208.61	209.83	205.99	209.34	209.06	207.56	209.33	208.48	207.97	207.98	206.34	207.27	206.37	205.21	208.54	206.86	209.63	208.14	207.43	209.21	208.79	206.03	207.99	207.88	207.33	208	208.67	209.62	207.91	208.17	207.39	208.84	208.36	206.06	207.58	207.89	209.29	208.48	207.67	207.02	208.7	206.19	205.36
206.67	206.71	207.35	208.17	207.01	204.07	205.75	207.02	207.24	207.34	207.74	204.04	205.12	207.85	207.17	205.9	207.91	206.63	207.23	205.5	206.22	205.11	206.47	205.95	205.4	206.28	207.36	208.09	206.52	207.06	207.19	208.19	207.48	205.46	207.12	206.94	208.03	207.38	206.45	205.26	207.52	205.57	205.98	205.96	207.4	205.3	206.81	206.88	205.02	205.96
204.09	203.32	202.7	202.78	204.24	204.51	206.06	205.48	204.22	203.12	204.57	203.08	203.66	205.12	203.06	202.14	202.44	204.48	201.34	203.43	202.34	205.76	199.98	204.85	200.69	202.26	203.68	204.48	205.59	201.79	205.57	202.31	204.35	203.86	204.62	203.71	204.36	205.08	201.91	204.06	203.27	203.66	205.28	202.84	204.31	203.06	202.5	204.3	204.16	202.56
212.73	210.02	213.44	210.14	210.95	212.23	211.22	210.93	212.39	209.14	210.25	212.22	212.29	211.67	212.07	212.46	210.81	209.62	210.28	212.42	212.52	213.25	210.41	213.44	209.73	210.54	213.08	211.07	211.33	210.05	210.37	216.41	208.1	210.39	213.83	211.59	212.58	210	211.82	211.54	212.42	213.37	211.55	212.74	210.36	210.21	211.56	211.54	211.5	212.49
208.5	205.71	208.52	207.52	209.12	206.36	207.24	209.47	208.62	208.49	208.56	207.47	207.1	208.73	206.11	208.49	207.35	208.64	207.41	207.68	206.24	207.9	205.87	206.57	205.6	206.49	209.3	208.11	206.39	206.05	207.21	206.84	207.15	208.55	206.97	206.81	204.7	209.31	206.25	207.4	207.47	207.47	207.32	206.6	207.16	207.14	209.13	208.78	207.39	211.23
209.24	208.12	209.6	211.89	207.94	209.56	210.23	206.27	209.43	207.26	210.63	211.38	210.34	208.22	208.45	207.28	209.04	208.59	208.05	209.2	210.73	207.65	210.04	208.74	210.68	209.63	209.38	210.22	207.92	207.66	209.42	208.22	209.73	208.88	208.76	208.55	208.38	207.28	209.29	208.56	208.9	208.46	211.06	210.03	208.6	208.91	209.31	208.89	212.07	205.89
210.5	209.04	208	210.79	209.31	207.15	208.68	208.46	209.78	209.61	208.29	207.41	207.23	209.67	209.46	209.34	210.06	208.86	207.74	209.04	209.65	208.51	208.94	206.64	209.97	209.31	206.02	207.42	205.27	207.41	208.84	209.32	209.31	210.78	209.32	208.03	208.86	209.47	207.29	208.38	209.59	207.28	209.97	208.8	207.84	208.8	211.87	210.99	207.44	210.73
200.5	203.41	201.67	201.88	203.9	203.58	203.43	202	201.13	198.09	201.86	202.86	202.82	204.66	201.19	200.45	199.72	201.99	199.64	202.59	202.72	203.26	202.59	201.81	201.19	203.85	202.97	202.51	202.04	202.58	200.43	201.75	202.95	202.53	204.04	202.03	202.88	201.35	203.14	203.02	202.91	202.38	201.82	201.87	203.56	201.92	201.64	203.48	200.32	202.81
210.45	212.56	213.49	214.28	213.25	212.99	211.53	212.15	213.61	213.12	212.42	214.14	210.68	212.8	212.52	211.6	212.2	213.13	212.19	210.44	212.73	214	212.69	213.99	211.79	211.12	213.94	211.07	213.66	214.3	213.67	212.28	211.76	213.92	213.92	212.95	211.41	213.84	212.49	212.3	214.34	212.1	212.99	211.52	212.57	215.46	214.66	215.25	215.11	212.17
200.31	202.39	201.08	200.2	202.13	200.83	199.19	199.96	203.75	202.4	201.11	199.66	201.85	202.44	201.82	201.26	205.14	199.98	200.25	200.99	199.95	200.02	200.79	199.65	201.64	200.34	201.5	199.9	201.96	202	202.07	201.04	200.95	200.64	200.49	202.15	200.33	202.43	200.16	200.13	200.89	200.32	200.69	202.86	201.78	202.98	202.79	200.68	200.01	200.74
201.94	203.51	203.4	204.29	202.29	203.26	201.62	202.84	202.51	203.09	204.69	200.87	202.3	204.66	204.57	203.16	202.07	202.63	202.03	200.68	202.87	203.2	202.02	201.01	203.78	202.38	201.57	201.62	203.72	204.62	202.15	201.75	203.18	203.83	204.14	204.31	202.88	202.8	203.35	203.1	204.67	203.54	204.75	204.02	204.59	202.82	202.79	201.43	203.3	202.84
210.44	209.5	212.42	209.64	209.14	207.49	210.67	210.59	206	209.89	209.5	207.38	206.66	206.85	210.82	208.27	208.69	207.41	208.73	208.96	211.63	209.71	207.65	207.76	207	207.13	206.5	205.98	209.89	207.87	208.89	209.36	209.35	208.63	207.92	208.04	210.51	208.26	208.89	207.79	209.78	209.19	208.95	209.56	209.55	206.94	209.27	208.56	205.03	207.9
199.17	196.48	200.34	198.71	200.16	201.71	199.68	198.86	197.85	199.83	199.9	199.75	199.73	198.02	196.09	198.61	199.17	200.44	198.11	199.23	200.46	198.26	200.11	200.29	197.03	198.92	198.85	198.87	196.74	199.43	201.01	198.62	199.95	198.24	199.17	201	198.91	199.42	201.22	199.64	197.46	198.53	200.71	198.29	198.9	201.59	199.65	201.45	200.19	196.74
202.16	202.29	199.01	201.86	198.89	200.5	198.98	203.36	201.35	199.87	200.62	199.98	198.95	201.22	199.43	198.63	199.54	198.54	200.47	197.05	201.3	201.67	198.91	200.27	200.91	197.18	201.46	200.62	199.32	200.85	201.65	198.76	200.86	200.99	199.04	199.88	199.25	198.98	198.11	201.16	198	201.62	200.76	199.13	198.68	198.85	202.67	198.14	199.52	197.97
204.11	202.51	202.58	201.53	203.69	203.74	204.75	203.85	204.64	205.38	202	202.96	201.67	203.91	203.91	203.42	203.2	204.69	202.24	203.86	201.17	203.79	203.18	202.73	203.97	205.05	203.44	204.65	202.27	204.87	202.41	204.23	201.91	202.76	203.39	202.4	203.41	202.65	204.81	203.06	203.53	204.68	202.9	202.3	202.51	206.12	204.86	204.56	203.12	202.33
200.29	196.7	199.08	200.62	198.98	200.97	200.16	200.07	197.4	198.16	199.51	198.56	200.2	199.1	197.87	200.11	200.41	197.86	200.83	199.69	200.66	199.64	199.52	199.74	198.32	200.72	197.43	201.09	200.62	198.09	199.28	200.36	197.93	199.5	201.23	199.23	199.24	198.58	197.19	198.11	198.56	198.83	198.55	199.93	199.35	200.29	200.04	198.65	202.17	199.1
212.05	207.34	207.86	209.89	207.11	209.81	208.67	210.14	207.36	208.82	209.33	209.31	211.16	208.93	208.12	208.14	209.22	208.59	205.74	209.87	208.89	207.71	209.51	208.66	209.7	209.94	209.04	210.8	209.11	206.83	208.54	209.31	209.67	207.18	208.42	210.05	207.81	210.93	207.76	210.3	209.7	210.08	208.59	211.26	209.24	209.7	209.61	209.33	206.84	207.67
203.62	202.72	202.9	204.86	202.27	203.21	205.96	205.33	205.64	202.31	200.01	202.99	202.95	202.24	201.6	201.86	202.06	204.34	202.5	202.72	201.33	204.34	203.28	203.93	202.88	203.86	203.75	202.99	202.22	203.98	204.53	202.44	205.67	205.69	206.13	203.52	201.77	202.31	204.11	202.43	204.5	202.72	203.4	203.41	204.38	203.35	203.43	204.25	200.48	204.3
206.75	211.31	210.66	210.48	210.04	209.16	210.14	210.58	210.44	209.24	209.71	207.1	210.78	208.54	208.16	208.95	208.49	208.66	209.66	209.3	210.19	210.23	210.96	209.21	212.11	208.25	208.97	207.97	206.51	209.13	208.25	208.53	210.71	208.45	208.86	209.48	210.11	207.74	207.99	209.01	207.36	211.01	207.57	207.17	209.33	210.58	210.14	210.63	211.15	207.89
205.59	207.44	206.38	206.25	204.19	206.05	204.54	205.16	205.87	204.32	205.89	208.94	205.16	204.86	203.81	206.45	204.68	204.69	207.21	208.18	205.24	205.55	202.67	206.8	204.51	203.57	207.58	205.79	206.65	206.48	205.03	205.12	207.17	205.15	207.32	205.86	205.66	205.75	203.5	206.43	205.19	204.15	205.19	205.19	205.32	205.3	202.92	206.5	206.01	205.94
204.79	204.94	204.39	205.62	205.58	205.14	205.9	205.46	204.58	203.59	205.54	205.21	207.63	207.4	204.42	207.08	207.52	207.09	204.12	207.03	205.2	206.39	206.06	204.38	206.81	205.02	204.72	205.04	205.67	205.75	204.43	205.25	203.76	204.89	203.39	205.42	206.42	205.6	206.69	206.13	203.96	203.77	203.91	205.12	205.27	204.97	207.69	208.07	205.72	204.95
211.63	211.95	214.39	211.87	210.34	209.54	214.53	211.09	210.72	210.32	211.27	213.33	212.01	211.25	211.23	211.09	211.7	212.02	213.11	211.27	212.99	211.17	214.04	212.07	211.37	212.66	210.55	211.04	210.72	211.75	211.08	212.42	212.58	210.47	211.6	213.05	211.88	212.94	213.91	213.14	213.31	210.43	210.15	212.5	211.61	211.51	211.3	212.52	213.55	210.45
211.95	212.18	210.9	211.3	211.31	213.3	213.75	211.83	212.94	210.91	211.88	214.14	212.54	212.71	211.9	214.24	210.53	215.03	211.72	213.87	212.28	212	213.27	209.94	212.57	212.95	212.54	214.57	212.45	211.81	212.63	212.54	212.34	211.93	211.25	213.28	211.69	213.86	213.01	211.26	212.94	212.22	212.45	212.88	210.68	212.46	212.63	211.39	214.16	211.36
208.34	206.81	208.59	209.02	209.98	210.45	209.05	209.66	209.74	209.15	209.58	207.89	206.92	206.48	209.19	209.18	206.67	206	206.99	209.37	208.08	207.51	209.31	210.31	208.1	208.96	207.91	208.31	207.18	208.37	207.6	205.75	208.45	208.19	208.34	207.74	209.1	209.39	208.43	209.13	208.65	208.05	208.86	207.08	209.74	207.01	208.84	207.89	209.02	209.49
205.11	205.88	201.91	204.67	203.97	203.91	204.08	204.27	203.09	206.09	202.63	204.32	203.78	201.46	205.26	203.03	203.48	204.69	202.18	204.69	204.73	202.9	203.56	204.06	201.91	203.61	204.3	203.37	204.98	203.56	205.45	206.82	204.07	201.57	203.44	204.89	203.59	204.55	204.76	202.09	203.02	203.46	203.2	201.04	205.22	203.59	203.74	203.96	204.86	203.34
202.14	201.28	201.68	203.38	203.07	203.2	204.68	202.56	203.31	202.91	202.39	202.84	201.89	203.48	201.92	202.15	202.57	200.54	202.19	200.82	202.69	204.06	204.55	204.51	203.8	203.06	202.43	203.62	204.63	201.01	202.3	200.32	203.3	201.58	202.06	202.98	201.7	203.03	202.54	204.72	202.43	203.36	201.98	202.7	200.56	206.2	202.78	204.81	202.98	204.26
197.76	198.21	199.1	199.29	200.02	197.98	199.45	199.37	201.14	199.55	198.82	198.67	198.99	198.47	198.72	201.51	198.71	198.67	198.93	201.67	200.12	198.98	200.42	201.36	199.64	200.31	198.98	196.39	197.52	199.86	200.91	200.25	199.38	198.92	200.79	199.7	201.35	197.83	197.95	200.06	198.55	199.45	199.03	199.41	200.43	200.37	198.96	201.21	199.66	200.53
207.41	208.62	212.06	207.85	210.5	208.94	208.56	208.59	210.45	211.1	211.08	211.31	210.04	208.54	209.92	208.02	209.36	208.48	208.6	209.62	207.92	211.04	209.08	211.71	211.16	208.03	212.1	208.44	208.54	210.18	209.69	209.74	209.43	210.28	209.68	209.37	207.43	210.64	211	208.2	210.34	208.99	210.68	209.64	207.79	210.48	211.33	208.77	211.39	208.65
208.6	207.47	208.42	208.95	207.57	209.02	209.31	206.9	209.92	208.94	205.73	208.91	208.47	206.78	209.66	209.36	209.29	209.57	209.46	206.66	209.91	207.17	208.68	208.64	206.98	208.29	210.95	210.91	206.08	209.17	210.49	205.58	210.22	209.24	208.53	207.62	208.27	209.46	209.66	208.45	210.45	210.19	208.1	209.86	209.16	209.66	209.23	210.55	209.16	210.5
201.45	204.39	205.8	205.12	201.99	201.88	205.75	202.1	202.86	205.51	205.72	202.41	202.03	204.14	204.65	202.68	202.47	203.26	204.56	201.89	204.87	201.76	205.13	201.56	202.03	202.82	202.4	203.57	202.45	202.78	201.65	205.62	203.23	204.3	203.21	203.49	201.64	204.14	202.78	207.33	203.19	204.28	204.97	203.93	205.87	203.34	201.94	202.89	204.79	205.04
212.01	209.92	211.32	212.37	210.56	212.12	211.85	211.28	212.05	212.76	211.91	209.21	211.22	210.23	211.64	211.26	212.53	211.93	211.22	210.41	212.51	210.09	211.44	211.34	212.21	209.1	210.88	210.94	213.18	213.96	213.56	212.15	211.92	212.48	210.28	212.38	210.61	214.73	212.42	211.16	211.83	213.57	211.98	211.65	211.41	211.38	209.65	211.76	211.78	213.51
214.51	212.14	213.12	215.42	213.8	213.17	213.1	212.7	213.63	215.31	216.35	214.26	213.77	215.47	213.08	213.25	214.28	212.9	214.11	213.84	213.69	214.71	213.86	215.25	212.46	212.17	214.42	212.49	213.51	213.57	215.81	215.4	214	216.35	213.58	214.93	214.7	214.99	214.24	215.26	211.4	213.96	214.56	213.52	213.93	213.52	214.77	212.51	212.77	213.22
201.27	200.54	199.37	200.44	199.99	198.84	199.25	198.24	201.77	200.08	198.02	200.91	200.25	201.07	201.75	200.82	200.3	201.51	201.2	200.44	201.44	196.98	200.51	199.31	200.91	201.51	199.63	198.8	201.39	200.84	200.25	199.93	199.26	201.84	201.57	201.65	199.65	199.34	199.19	199.96	199.84	200.33	202.21	198.93	200.39	198.84	200.87	201.31	200.82	201.11
211.2	210.7	210.05	209.9	212.22	210.33	210.04	212.09	214.36	210.69	211.14	211.1	212.46	211.6	209.19	213.03	211.38	212.7	212.59	211.52	211.83	212.84	210.92	212.24	211.62	210.91	211.12	209.93	210.46	213.77	211.23	212.82	212.34	212.84	212.92	212.21	208.98	210.72	213.61	211.02	209.98	212.66	211.01	212.08	208.66	210.67	211.88	212.58	211.91	209.64
207.42	207.7	210.04	208.8	208.33	211.58	209.01	207.82	209.59	206.99	209.03	209.85	206.22	207.82	207.57	207.59	208.01	208.36	208.26	209.36	208.59	206.9	207.01	206.73	209.21	207.46	208.01	208.04	208.11	209.45	209.02	208.91	210.25	206.97	208.31	207.92	207.6	207	209.53	209.23	206.9	207.65	208.74	206.96	207.54	207.78	208.37	210.05	209.6	208.32
200.21	200.4	197.59	198.01	199.4	197.5	198.8	200.61	200.72	199.72	197.79	199.65	199.9	199.88	200.85	197.94	199.77	198.48	198.01	198.09	199.06	200.83	198.28	200.44	202.39	199.07	199.48	198.9	200.79	200.22	200.5	200.02	200.96	198.36	199.47	198.32	199.53	198.94	199.09	199.83	199.47	197.8	200.99	196.82	199.36	201.06	199.49	197.08	199.1	199.05
200.48	200.47	200.86	199.62	199.26	199.11	200.31	200.04	200.95	200.12	201.35	198.71	201.13	200.95	201.36	198.51	200.15	201.41	202.16	201.1	200.15	200.43	201.35	199.02	199.84	198.66	201.61	202.54	201.8	199.34	200.22	200.83	202.09	200.91	201.53	199.96	199.98	200.91	199.57	201.44	199.71	200.67	201.28	200.12	200.86	199.99	199.48	200.87	201.26	201.95
212.31	211.9	216.04	211.84	213.52	212.29	210.06	212.2	212.27	212.64	212.84	213.47	211.81	213.4	212.79	213.92	211.82	212.11	210.94	212.7	212.53	212.32	212.05	211.35	212.69	211.5	211.85	216.37	212.7	214.4	209.78	212.74	212.47	212.63	214.25	211.93	213.66	213.55	211.65	212.25	211.23	213.73	212.83	210.71	209.72	214.6	211.59	211.62	211.53	211.25
210.93	210.16	208.36	208.11	209.34	207.24	208.64	209.39	208.76	207.7	208.61	207.34	208.26	208.57	210.64	208.21	208.21	208.99	208.11	208.67	209.43	208.94	206.77	210.03	208.33	207.24	208.44	206.55	208.02	211.51	207.75	209.05	206.85	209.5	208.56	209.9	207.53	208.86	208.01	208.54	208.06	205.36	207.98	208.9	210.69	209.49	207.38	208.31	209.34	205.64
205.41	204.22	202.37	203.88	203.64	205.46	205.48	202.3	204.25	204.21	204.56	203.08	202.74	204.21	204.38	202.99	203.84	201.9	204.51	202.87	204.87	204.25	204.28	204.29	202.14	202.64	203.45	201.16	204.24	201.62	201.97	202.97	204.17	201.97	204.08	203.32	201.32	203.85	205.47	202.68	204.17	204.88	202	202.97	203.12	202.85	206.45	204.98	203.07	203.07
204.06	202.68	203.46	201.48	202.35	201.92	201.87	201.29	200.95	203	201.18	201.12	201.12	203.08	202.91	201.85	202.26	202.22	204.8	201.21	201.79	201.1	202.01	203.24	201.99	201.19	204.96	203.76	201.87	201.26	202.58	201.29	202.97	202.58	203.07	201.7	204.04	201.8	203.83	200.76	204.05	204.59	201.85	201.02	202.4	201.63	202.1	201.33	202.12	200.96
205.59	209.59	207.2	208.54	208.16	205.75	207.23	206.82	207.8	208.98	207.5	206.59	206.39	208.19	206.74	209.31	205.65	205.25	205.84	206.06	207.05	205.54	207.49	209.46	208.3	208.7	205.53	208.35	205.58	208.58	208.32	206.22	207.9	208.77	206.79	207.51	207.29	205.94	207.84	208.44	206.96	208	208.39	209.23	203.56	209.06	205.04	207	205.2	208.27
212.11	212.07	214.03	214.51	213.72	210.69	212.99	213.56	212.64	210.84	213.63	216.33	213.05	213.58	212.19	212.96	210.69	213.57	211.39	214.46	214.36	213.26	213.15	212.92	210.19	212.25	213.01	212.37	210.21	212.15	212.92	209.87	212.95	211.67	210.42	212.28	215.68	212.6	213.55	214.66	213.69	213.27	211.13	210.95	213.7	212.65	211.39	213.25	211.45	212.62
203.39	201.22	204.27	204.46	203.25	202.33	202.05	201.06	203.06	201.75	202.21	202.64	205.89	202.28	201.11	202.32	205.71	204.32	202.49	201.86	201.86	203.36	204.2	202.93	202.94	202.46	201.86	202.71	204.86	200.22	203.28	200.9	203.23	201.94	201.96	203.43	203.11	203.03	202.64	202.85	202.95	202.29	203.21	201.93	203.83	204.79	204.66	202.14	200.86	205.01
209.08	208.14	208.39	206.41	209.18	207.93	207.6	209.58	205.17	210.16	207.96	208.7	207.87	207.67	207.55	208.31	208.62	208.3	207.07	207.36	207.95	208.84	206.91	208.08	210.46	206.51	206.93	207.4	208.46	207.52	210.31	208.44	208.35	208.02	208.83	207.72	208.25	206.99	205.99	208.79	207.21	208.33	207.78	206.16	206.82	208.34	207.48	207.14	209.24	208.92
211.32	211.89	211.32	212.26	211.82	213.25	210.77	212.38	210.09	211.29	213.74	211.98	212.16	213.05	212.19	213.65	211.8	210.86	212	210.41	211.03	212.92	211.25	212.01	213.19	211.43	209.63	212.38	212.58	211.81	212.17	211.24	213.34	214.03	210.65	211.29	213.6	210.89	210.76	209.3	215.28	209.68	210.83	209.53	210.95	211.5	210.37	211.76	211.87	210.89
202.43	201.38	202.51	203.23	202.5	205.19	203.75	202.11	203.6	201.67	201.52	204.15	203.22	201.95	203.08	205.39	201.97	202.23	202.03	203.31	203.01	202.36	204.52	200.64	201.25	203.38	203.24	202.67	202.01	200.44	202.54	202.77	202.81	203.98	204.91	203.55	206.03	205.84	203.08	203.43	204.61	203.28	203.98	204.13	202.29	201.2	204.96	205.6	203.5	204.53
200.66	200.74	201.27	202.19	198.5	201.72	200.32	202.92	201	201.08	199.82	202.55	202.24	203.07	202.86	202.03	202.1	201.28	200.66	200.62	200.08	200.64	199.17	199.92	201.32	200.69	202.28	199.42	201.48	202.65	201.81	201.69	202.11	201.78	199.35	198.66	200.24	201.89	202.24	200.1	202.06	199.86	202.08	202.8	200.26	199.97	201.64	201.37	200.62	201.46
213.26	211.96	210.99	214.68	212.02	209.22	213.21	213.02	210.16	211.16	211.72	211.7	211.73	213.74	212.31	212.62	213.38	212.27	212.25	212.23	211.41	213.39	211.96	214.49	214.1	210.83	213.32	207.85	213.22	211.84	211.14	212.66	211.08	210.75	211.55	212.76	210.49	210.56	209.79	209.32	210.47	210.25	210.45	211.73	213.3	215.23	211.93	212.31	212.56	210.86
213.77	213.68	215.63	211.4	212.52	213.08	210.16	211.39	211.78	212.46	213.85	212.17	211.69	211.27	214.27	215.45	213.86	213.84	213.73	213.76	213.91	212.3	213.14	212.32	213.87	214.28	213.93	211.91	211.83	212.21	213.01	212.28	213.39	212.83	215.15	213.1	212.94	212.99	210.75	212.95	210.77	213.21	212.91	211.93	212.14	211.96	214.04	213.86	213.1	213.33
207.43	209.53	208.35	208.97	207.57	209.98	208.25	210.08	209.85	210.16	207.76	207.83	209.02	207.11	209.79	209.8	208.03	208.24	210.04	209.94	207.89	206.59	210.9	207.62	207.21	209.36	209.36	208.19	207.68	210.39	209.03	208.05	208.68	207.42	209.06	209.23	209.63	207.59	206.19	209.18	208.99	208.11	206.6	206.15	209.37	206.53	208.75	209.81	207.83	209.1
213.55	215.22	217.65	217.77	213.76	217.13	217.53	218.08	214.43	216.25	214.96	218.02	219.29	217.71	219.99	214.28	216.23	215.41	216.17	218.09	216.4	218.71	216.58	216.99	215.59	217.57	216.89	219.15	219.8	217.67	216.59	217.95	216.97	214.95	218.28	218.52	217.55	217.22	216.63	218.28	216.35	216.83	214.68	217.34	214.66	217.5	215.75	216.03	218.49	216.44
212.01	209.81	212.41	211.03	212.34	210.45	208.39	212.16	211.54	210.87	211.36	211.3	211.73	211.33	210.8	213.12	212.17	211.1	211.73	212.18	211.4	211.33	212.41	211.85	211.39	210.39	214.06	210.83	211.23	213.56	212.51	210.08	212.67	211.24	211.97	210.76	212.15	210.66	209.28	213.64	211.25	212.07	209.36	210.97	211.5	210.04	210.3	208.1	209.92	211.26
206.13	205.01	205.54	204.34	202.1	206.34	204.42	204.29	206.08	207.9	204.91	205.14	205.95	204.65	203.6	206.13	205.16	205.43	203.73	205.2	204.88	206.05	205.74	205.99	207.06	205.33	207.2	206.37	204.04	205.28	206.27	204.71	206.52	204.92	205.47	204.89	204.44	206.01	204.43	208.03	204.58	207.15	203.94	205.82	204.16	203.77	205.52	207.38	204.43	206.31
208.73	208.03	210.07	205.89	208.53	209.04	209.82	208.66	207.48	209.96	208.28	207.12	211.46	206.62	209.72	207.16	209	209.88	207.2	209.6	209.91	211.56	208.32	208.55	207.99	208.35	210.74	209.28	210.4	208.6	207.39	206.03	207.06	207.3	209.7	207.3	206.78	212.7	209.72	208.24	207.51	208.93	206.78	208.92	206.65	208.62	210.55	205.59	208.28	207.39
211.42	210.92	208.85	212.11	210.26	213.05	210.21	210.84	211.73	211.55	213.17	211.23	209.04	211.76	210.67	212.44	211.88	210.79	212.67	213.61	213.82	212.58	211.56	213.17	212.45	210.02	211.13	214.31	212.06	212.57	212.66	212.4	210.5	211.46	214.95	211.29	210.99	212.6	213.7	211.32	207.84	211.35	211.94	211.02	212.12	212.9	212.28	212.75	211.57	210.87
192.34	195.25	193.54	194.53	194.59	192.05	194.54	193.45	193.9	193.72	193.85	194.83	192.92	194.96	193.39	194.77	194.46	194.66	193.37	192.43	194.06	191.71	194.72	194.65	193.1	195.8	192.24	194.2	192.24	195.16	195	193.63	194.66	193.76	194.46	196.63	194.81	193.28	195.35	194.56	194.07	195.14	194.01	194.85	193.23	194.78	193.7	194.43	196.11	194.21
208.81	209.6	209.83	212.23	210.82	209.49	210.56	208.82	209.36	208.21	207.72	210.04	208.3	209.11	207.79	210.02	206.31	210	208.6	209.35	207.88	208.06	207.8	209.43	208.08	210.34	208.35	210.79	211.1	208.25	208.31	210.67	210.78	210.2	209.1	209.05	209.97	210.4	208.52	209.96	209.83	208.79	207.22	208.92	208.53	209.84	210.26	208.7	206.73	208.96
200.9	203.64	206.06	202.22	202.41	201.84	202.66	201.85	204.14	206.07	203.77	205.56	201.18	204.28	205.5	204.11	203.47	204.11	203.25	203.46	202.53	203.48	202.98	201.15	202.84	201.66	203.68	202.88	202.42	203	204.83	203.65	202.14	204.12	202.17	201.87	204.87	203.95	200.87	202.53	203.76	202.17	203.08	202.15	202.52	203.61	204.25	204	201.59	202.61
202.81	205.59	204.65	204.26	203.31	204.36	203.84	204.46	203.34	206.52	204	202.6	202.45	204.22	203.73	205.15	203.87	202.36	200.99	203.27	202.57	203.33	203.99	204.45	203.97	204.53	201.37	201.43	205.25	203.28	204.71	203.05	202.95	202.2	200.6	204.77	203.1	203.62	205.51	202.42	204.93	204.51	204.21	202.25	204.43	202.02	204.35	203.52	203.12	202.33
197.71	199.61	198.28	200.92	199.72	200.87	198.09	200.07	200.5	199.98	198.51	199.7	198.72	199.85	200.73	198.49	197.28	198.51	201.38	200.14	199.36	201.73	199.34	199.96	201.07	200.89	199.61	199.47	197.29	198.36	201.2	200.3	199.12	199.22	199.89	199.48	199.15	197.73	202.28	199.56	198.27	199.55	199.69	200.32	200.45	198.62	199.69	201.64	198.99	200.39
217.03	215.06	214.96	217.58	216.73	217.6	217.8	214.41	218.59	218.03	216.81	217.75	216.21	217.11	216.5	216.55	215.01	216.38	217.6	216.98	218.37	215.93	217.51	217.12	217.42	214.18	220.16	218.99	217.75	217.36	216.81	215.9	214.8	217.37	216.09	216.65	218.42	219.5	218.23	216.68	214.6	217.3	217.49	216	216.23	216.87	217.83	217.31	215.56	216.96
209.3	210.72	211.43	215.3	210.12	211.92	212.79	211.22	213.28	210.96	212.32	211.49	211.07	212.55	213.72	211.18	211.06	213.47	209.33	213.87	214.35	212.45	210.31	211.31	212.92	210.7	212.68	212.55	211.85	212.4	213.16	212.25	211.19	212.59	210.25	211.95	214.84	211.02	211.08	212.83	212.25	211.38	210.62	210.75	211.82	213.13	211.75	215.38	211.84	214.26
206.79	207.29	209.72	207.67	210.44	207.19	207.76	209.06	208.27	209.01	206.96	207.56	209.41	209.44	207.71	207.92	209.67	209.73	209.45	209.47	207.07	208.35	210.9	208.57	208.88	210.01	207.39	208.98	211.47	210.03	209.64	209.95	207.76	209.3	207.81	207.41	208.78	210.29	209.87	208.37	208.58	210.2	207.37	209.3	207.33	208.47	210.61	210.63	208.51	209.28
200.57	197.88	198.1	197.44	201.5	200.78	197.82	200.43	198.79	199.03	199.15	199.04	199.08	198.16	198.22	199.12	197.96	199.97	200.46	197.35	198.46	197.77	200.09	196.65	199.95	200.46	197.84	199.95	199.01	198.79	199.63	199.1	200.09	201.21	199.25	199.77	199.5	199.46	198.65	197.58	200.5	200.11	200.68	200.28	200.41	199.55	200.01	199.05	197.03	200.03
198.8	200.08	199.62	199.99	200.15	195.96	200.04	199.06	199.42	198.25	197.09	199.03	199.29	200.51	200.53	201.27	199.04	199.08	201.91	200.41	199.43	201.2	198.15	199.43	197.17	196.81	200.16	203.73	200.31	200.67	198.64	199.44	199.49	199.34	201.47	199.5	203.22	199.97	201.69	198.16	200.89	198.35	199.85	199.48	198.83	199.28	199.56	199.83	198.73	201.76
202.36	202.75	202.81	204.38	202.51	203.45	201.89	204.54	202.76	207.09	203.65	204.04	201.79	203.23	199.89	201.28	201.36	201.09	201.56	204.65	201.9	204.75	206.84	202.15	203.18	204.01	204.14	203.33	204.26	203.26	203.53	202.62	201.81	202.26	203.45	203.69	205.54	203.82	204.32	204.4	203.06	203.33	201.41	202.65	203.86	204.32	205.86	203.21	203.4	200.23
214.9	217.78	215.4	216.57	219.05	215.2	216.96	216.5	215.63	215.68	216.74	219.51	216.87	216.57	218.25	218.8	215.92	216.64	214.77	218.21	218.34	213.71	217.34	218.18	215.17	216.31	216.42	216.65	215.43	216.56	214.12	216.3	217.32	217.34	218.41	217.89	216.64	218.14	216.39	217.58	217.51	218.32	217.96	217.21	216.4	217.58	217.6	221.02	217.68	216.49
206.61	207.78	206.19	209.67	207.88	208.41	208.22	208.41	208.28	208.5	208.64	209.35	208.09	207.84	206.09	207.65	208.41	207.45	208.03	207.22	207.99	205.51	205.02	208.79	206.46	208.91	207.18	205.35	206.46	207.04	206.98	204.78	208.95	205.44	207.04	208.99	207.24	205.6	207.68	209.58	208.33	209.34	207.27	209.99	205.87	207.85	207.75	207.36	208.52	207.18
218.51	216.07	218.83	217.34	218.63	217.35	218.23	215.98	216.71	218.29	218.12	216.86	215.35	216.37	217.85	218.06	218.36	214.75	219.89	216.4	218.47	216.6	216.83	216.51	216.17	216.77	215.22	217.71	217.6	218.68	218.05	219.8	218.24	219.6	218.82	219.85	217.84	218.14	215.76	217.5	219.8	217.56	215.11	216.76	216.55	217.09	216.51	215.73	219.24	220.26
195.37	194.89	194.68	194.04	194.12	195.14	191.6	195.13	196.16	194.43	196.59	196.12	195.05	193.68	196.17	193.7	196.76	194.18	192.92	194.89	195.31	194.14	197.63	194.83	196.2	196.03	195.39	196.79	194.11	193.88	195.13	196.62	194.33	193.81	194.42	195.45	197.12	193.94	194.73	194.31	194.72	196.18	195.45	193.28	196.08	194.39	194.56	195.46	195.4	194.59
203.22	199.51	203.55	203.48	202.64	200.65	202.48	200.84	204.26	203.07	204.46	202.42	201.8	200.9	204.16	203.8	205.45	200.05	202	201.52	201.59	201.47	202.82	201.89	202.59	204.53	202.89	202.84	202.95	201.86	201.89	201.75	202.89	204	202.05	203.2	203.71	201.64	202.13	202.56	200.94	203.65	204.19	203.92	200.43	205.5	204.23	201.3	202.62	203.63
208.94	207.75	209.58	210.01	208.69	209.05	212.2	211.24	209.61	207.95	209.29	209.43	208.51	211.44	206.1	209.25	209.85	208.05	208.74	209.9	208.34	208.08	207.84	209.41	209.58	209.16	210.33	212.03	209.59	207.8	207.97	211.57	209.13	209.45	208.67	211.13	210.75	206.58	209.09	211.1	210.18	208.99	209.6	208.65	208.65	210.9	210.23	210.02	209.08	207.81
195.74	193.68	197.07	195.83	193.42	195.93	195.97	194.68	194.87	194.91	194.97	195.41	193.75	193.3	192.4	195.12	194.9	195.44	195.12	194.48	194.38	195.78	194.28	193.95	195.35	195.19	194.51	196.96	192.99	193.52	194.22	194.67	195.57	194.64	194.25	195.7	194.65	195.23	193.54	194.44	195.04	195.49	195.59	195.38	194.94	195.11	194.92	195.13	197.14	195.76
218.13	218.02	218.92	217.17	219.59	218.4	217.67	217.46	215.56	216.65	217.57	216.9	214.86	217.74	218.61	219.15	217.46	216.71	216.97	218.87	217.25	218.95	218.12	217.75	218.71	217.06	218.95	216.81	217.45	217.05	214.16	217.71	216.73	217.83	216.91	219.26	218.43	219.39	220.16	216.21	217.73	217.85	219.05	217.33	215.93	216.63	217.88	218.86	217.24	215.73
211.59	212.36	211.99	209.18	211.49	211.07	211.95	211.76	212.74	213.5	213.17	213.76	211.04	210.78	213.59	212.18	209.17	211.62	214.84	210.9	210.76	212.2	210.07	209.91	210.15	211.46	211.81	211.82	213.19	212.36	211.15	211.88	211.06	212.88	209.41	212.03	212	211.66	212.91	214.91	212.42	211.33	213.21	210.42	211.62	210.82	212.45	211.18	209.56	210.51
207.56	207.63	206.75	207.83	207.3	208.37	206.94	207.85	208.99	209.3	208.94	206.51	207.72	209.47	207.03	207.38	205.05	210.53	208.26	209.52	208.46	207.53	206.51	209.65	206.09	209.31	209.75	206.56	208.6	205.79	206.2	206.19	206.64	208.78	206.28	206.93	207.45	207.16	207.55	205.64	207.03	206.33	207.26	207.86	208.28	210.67	207.28	206.45	207.45	208.45
208.1	209.11	208.21	207.81	207.42	207.4	209.21	208.04	209.47	207.77	207.32	207.86	208.47	207.14	210.08	208.01	209.25	207.61	209.12	209.17	208.18	209.11	207.25	207.94	206.59	210.39	208.13	206.1	208.02	208.02	209.85	207.91	206.11	207	208.18	209.35	209.45	208.54	207.47	208.93	208.91	209.36	208.7	208.11	207.85	208.9	208.46	206.85	207.42	208.2
195.85	195.89	192.44	195.11	195.28	195.71	194.98	195.65	195.19	196.88	193.89	197.21	194.2	196.83	195.5	192.08	193.6	193.86	193.73	194.44	195.46	194.23	196.06	196.48	193.93	194.24	192.09	195.54	196.16	196.67	194.42	196.55	194.91	195.67	194.54	194.7	195.19	192.79	197.91	191.88	194.78	193.22	195.7	197.19	195.58	194.63	195.66	194.74	195.2	194.61
195.55	196.89	193.29	195.33	196.09	194.47	196.72	196	196.34	194.22	193.4	198.4	192.85	196.55	195.1	194.86	195.7	196.46	194.69	194.77	195.99	193.62	195.67	192.86	196.28	194.78	194.03	194.27	196.6	193.96	195.9	196.96	196.15	195.21	194.89	193.86	197.15	194.85	195.09	196.6	194.13	193.55	195.45	194.41	193.87	194.55	193.76	196.1	195.66	195.64
211.82	211.98	211.09	212.72	211.35	210.83	211.07	211.95	212.88	210.91	213.3	210.82	213.01	213.93	209.94	212.15	210.72	213.43	210.26	211.24	211.4	214.01	211	212.09	213.42	211.19	211.25	211.35	211	211.17	212.33	213.05	212.69	210.52	212.98	212.67	209.81	209.94	212.69	212.22	211.11	211.87	211.34	211.85	210.5	210.77	213.75	212.72	212.39	211.66
206.8	207.5	208.07	209.76	207.31	206.85	207.74	209.18	208.56	210.91	207.77	206.9	209.08	207.84	208.82	207.81	208.07	208.36	207.6	211.38	208.67	210.28	208.9	208.76	207.35	207.58	206.88	207.39	208.17	210.24	210.35	208.22	208.41	206.55	208.4	210.18	207.18	207.5	207.5	206.8	210.39	208.77	207.89	208.95	208.92	209.59	211.11	208.92	206.38	209.84
215.62	220.41	217.59	217.03	216.41	216.77	216.78	214.55	218.92	217.52	217.55	215.22	216.14	216.93	215.92	216.97	216.85	214.86	216.51	215.84	212.95	216.05	216.43	214.09	217.27	219.15	216.99	217.46	219.86	215.32	216.33	217.64	217.07	218.55	218.57	217.75	218.83	216.97	217.87	216.4	218.42	218.26	215.24	216.93	217.45	213.75	215.5	219.85	213.47	217.87
211.82	209.43	211.57	210.66	209.23	212.65	211.4	211.88	210.05	209.41	210.62	210.84	211.79	212.4	210.46	210.93	211.73	213.29	210.74	211.73	211.37	210.48	211.43	211.37	209.49	212.06	212.25	213.62	212.88	211.47	211.37	213.91	210.68	212.55	212.71	211.13	210.32	211	212.5	213.76	214.9	209.87	211.56	208.65	211.36	210.91	209.14	209.23	212.58	209.78
205.7	208.02	207.4	207.55	207.31	207.32	207.87	210.34	208.72	208.44	209.94	204.4	210.11	207.75	207.73	206.48	207.93	207.64	207.19	208.39	208.74	208.44	208.67	207.91	208.95	209.5	208.22	206.97	205.7	206.43	209.16	206.87	206.29	208.32	206.89	207.36	206.15	205.51	206.54	206.34	207.47	206.08	206.19	207.91	206.11	207.92	207.29	207.63	206.29	207.49
201.82	201.33	199.85	198.07	198.34	199.4	201.03	197.92	202.09	200.98	201.45	202.59	199.32	199.28	199.18	201.21	199.65	199.63	200.02	198.45	198.16	201.13	197.13	200.07	200.33	199.98	200.6	200.19	200.31	200.79	200.69	200.62	200.64	199.14	197.98	199.58	199.68	199.96	200.36	199.19	197.62	201.06	198.9	201.2	198.02	200.7	198.77	198.14	202.3	199.99
218.55	216.52	217.43	218.08	217.11	215.46	217.87	217.31	217.2	217.87	217.24	219.36	216.92	217.87	218.3	219.57	216.68	215.62	217.82	218.08	217.54	217.7	219.02	217.63	218.48	217.18	217.73	218.5	219.04	217.47	217.19	217.56	217.71	217.85	216.62	218.81	217.52	216.74	218.84	218.1	217.86	217.37	217.6	217.7	218.04	217.13	218.19	216.86	218.27	217.82
203.27	203.92	202.32	201.48	204.2	204.9	202.29	203.24	202.27	202.17	202.72	204.35	201.13	200.11	202.81	202.23	200.96	200.85	201.28	202.63	205.01	203.64	201.75	200.67	205.21	202.15	205.98	202.16	202.63	203.07	202.67	203.45	201.23	200.75	201.32	203.77	200.02	202.08	202.77	204.29	202.7	201.8	204.31	201.58	203.42	201.03	202.16	203.98	201.03	203.56
198.89	200.13	201.2	201.68	200.72	198.44	199.44	199.78	199.15	201.95	199.71	200.32	201.37	198.7	198.97	199.59	201.09	199.39	202.52	198.28	201.46	198.9	199.63	198.11	200.16	202.31	200.21	199.81	198.99	199.78	198.14	199.9	199.17	199.47	200.3	199.83	198.64	199.31	199.46	199.59	200.26	201.05	199.67	198.56	199.96	200.22	199.4	201	199	199.71
218.67	217.75	216.67	217.59	214.66	216.53	217.16	216.16	219.75	216.44	217.97	214.13	218.34	216.32	217.67	216.48	217.14	218.06	219.8	218.57	217.42	216.22	215.48	217.34	218.39	219.58	216.27	219.81	213.73	217.79	217.47	216.62	215.85	217.82	217.37	212.81	218.26	216.42	220.17	215.96	216.15	217.19	215.66	216.79	214.04	217.02	215.6	218.25	215.24	216.97
209.22	209.5	212.12	209.08	207.55	208.12	209.71	208.74	209.37	209.57	208.21	209.37	209.63	209.36	209.93	207.95	209.68	207.74	209.32	210.24	209.22	209.67	208.45	209.57	210.44	208.51	210.63	210.55	210.81	211.27	209.77	210.17	209.41	212.09	209.9	208.58	208	209.63	208.15	207.91	208.38	208.5	210.2	210.27	208.25	207.12	211.35	209.43	208.43	206.97
203.62	204.04	204.7	206.25	203.87	205.79	203.59	200.62	204.63	203.86	202.78	203.71	204.18	205.36	205.94	205.15	203.53	204	204.37	202.49	204.54	202.8	206.25	203.49	205.52	202.58	204.71	202.79	204.71	203.21	201.91	203.34	203.02	204.97	204.81	206.17	203.95	204.59	203.07	204.56	200.84	203.82	202.66	203.27	204.98	204.32	202.81	202.94	203.76	204.1
203.9	203.99	205.24	202.34	203.71	203.49	204.46	202.8	203.01	205.25	201.97	200.1	203.72	204.6	207.52	206.56	204.29	205.47	204.87	204.75	202.49	203.16	206.26	203.8	204.47	203.56	202.51	204.23	203.53	203.92	205.76	204.49	203.4	202.24	204.43	202.93	203.72	207.28	204.57	201.97	203.02	203.38	204.2	205.37	204.95	203.2	204.29	204.01	201.45	201.61
213.58	212.66	212.72	212.24	211.48	215.01	212.24	212.76	212.15	211.02	211.41	215.45	210.64	213.57	213.17	211.06	210.45	213.28	212.54	214.34	213.44	212.41	212.03	216.09	211.82	212.86	212.27	212.51	211.33	211.81	210.98	213.46	211.89	211.58	211.72	211.65	213.1	210.7	213.16	213.24	215.56	212.86	212.65	211.14	213.4	210.03	212.46	212.57	213.74	213.66
212.25	211.03	210.4	212.91	211.74	212.29	211.79	213.02	212.06	211.63	209.73	213.56	210.34	212.59	211.1	212.02	212.51	212.01	211.25	212.99	210.6	210.39	213.52	212.82	212.86	212.58	210.55	209.85	212.41	213.98	211.38	212.86	209.79	208.94	211.8	209.94	213.7	214	210.55	211.76	212.09	213.97	211.39	212.63	212.58	210.29	212.57	210.09	210.37	211.79
202.68	203.51	201.45	201.32	203.47	203.56	204.74	204.12	205.19	201.9	202.68	202.54	202.14	205.36	205.17	202.81	203.88	205.92	205.09	202.04	203.47	201.77	202.89	203.27	201.88	203.4	200.25	204.63	202.98	204.11	202.81	204.52	201.97	203.75	205.71	201.8	204.39	202.98	205.16	202.45	203.03	202.5	203.3	203.21	203.27	200.98	206.09	201.13	202.66	204.23
201.81	201.86	204.59	204.86	203.28	203.14	202.84	203.26	204.66	206.93	204.94	203.77	203.16	203.86	202.48	202.2	203.61	203.93	204.8	203.2	203.65	201.59	202.54	201.92	203.26	203.3	203.57	205.23	205.62	206.43	203.31	203.83	203.6	202.42	205.51	204.14	201.9	203.32	202.87	204.22	204.14	203.59	204.8	203.83	204.6	203.23	203.63	204.93	204.31	203.03
211.85	210.67	214.05	210.76	214.03	213.58	211.62	212.06	211.7	210.42	211.66	211.03	209.45	209.98	208.88	212.54	214.79	208.64	213.53	215.21	211.65	211.77	213.59	211.05	211.16	210.69	210.14	213.09	212.66	210.9	212.51	212.41	211.8	209.43	213.47	213.76	211.19	210.82	210.33	208.1	212.21	210.59	210.93	213.69	210.06	209.74	213.61	211.93	211.24	213
218.62	215.22	218.8	218.31	217.07	215.93	215.91	217.29	216.52	217.55	217.84	217.09	216.58	216.47	216.65	218.77	214.84	217.83	217.28	216.62	215.69	217.13	217.11	215.59	215.61	217.66	216.42	216.09	215.21	216.31	216.63	216.43	217.67	215.87	216.64	216.74	217.37	217.64	216.24	217.41	216.16	219.16	214.32	218.14	216.5	215.91	215.19	218.56	217.86	215.95
207.92	206.63	206.6	209.79	208.86	209.25	206.35	207.23	207.55	208.35	209.41	208.15	205.64	209.12	208.35	205.98	206	208.5	208.91	208.58	205.96	208.96	208.36	207.31	208.34	209.79	208.25	208.7	206.05	210.88	209.93	207.71	207.72	208.32	209.4	209.12	209.24	208.83	208.2	208.95	207.59	207.43	208.28	207.29	208.24	208.74	209.22	209.88	207.5	209
208.49	207.08	206.46	209.96	207.16	208.44	208.47	207.58	207.41	208.82	207.38	206.93	208.08	206.02	209.25	208.6	206.87	206.02	211.05	208.19	207.18	207.32	207.25	208.95	209.06	209.82	209.43	206.88	210.04	206.88	209.13	206.95	208.19	209.16	206.52	205.81	206.78	206.49	208.51	208.3	206.75	208.2	206.16	206.54	208.73	207.26	206.54	207.09	206.87	210.58
201.32	202.57	200.99	202.36	198.51	201.09	200.98	200.26	199.14	200.56	201.56	200.8	200.38	201.53	199.72	200.62	199.65	202.77	198.44	200.97	201.17	203.13	201.79	202.73	200.91	198.91	198.36	201.38	199.61	199.96	200.9	199.36	200.39	203.46	200.98	201.6	199.99	200.46	199.86	199.43	199.36	200.55	202.17	199.96	199.21	201.35	201.37	200.85	200.23	201.04
201.38	202.91	201.36	203.55	201.01	201.42	200.94	201.3	203.22	205.62	202.9	200.54	205.7	201.76	204.02	202.91	201.66	201.6	203.12	203.26	199.42	203.48	202.1	203.42	201.68	203.19	201.01	204.49	201.8	204.18	202.28	204.11	201.58	200.37	200.17	202.22	202.15	202.33	201.75	204.11	201.39	203.32	202.01	202.05	202.46	202.54	200.67	203.35	202.89	201.62
212.47	211.04	211.41	211.47	211.42	213.27	211.93	212.68	211.03	212.56	212.87	212.07	210.73	212.18	211.37	210.82	211.31	211.37	211.75	211.22	212.07	211.35	211.4	212.09	210.86	212.53	210.09	211.07	208.85	211.32	211.56	211.22	212.88	212.87	209.06	212.7	211.25	212.57	213.9	211.51	212.98	213.36	211.09	208.31	210.55	210.31	210.82	212.67	213.11	210.78
207.64	209.03	208	208.85	210.22	206.39	208.06	208.4	207.19	208.64	209.6	208.99	208.08	207.05	207.2	209.91	207.17	209.2	209.47	207.21	208.82	209.03	210.3	207.74	207.37	208.02	204.64	207.21	207.79	209.01	207.1	208.65	208.4	208.53	209.68	209.74	208.22	209.17	210.45	208.68	207.59	206.78	209.05	209.06	208.8	207.35	207.87	206.35	211.64	209.54
205.89	207.4	208.12	207.36	207.76	209.89	207.7	207.97	206.63	206.78	204.73	206.19	208.16	208.13	207.33	210.08	210.02	206.99	210.36	206.4	208.78	208.83	206.57	207.86	208.06	208.45	209.07	210.66	207.03	205.61	210.22	205.6	207.9	207.92	207.19	207.13	205.66	210.42	209.02	207.28	207.62	208.68	207.53	205.48	207.88	207.43	210.16	206.74	206.83	209.41
216.48	218.2	216.17	217.56	216.69	219.31	216.48	217.26	216.37	218.67	217.96	215.88	215.76	218.39	216.6	216.88	217.74	218.27	218.2	216.38	215.95	218.59	217.07	217.16	214.46	213.45	216.21	216.7	219.43	216.91	216.1	218.69	215.26	216.23	214.83	216.75	214.92	220.11	215.95	215.91	216.66	217.44	217.67	218.9	214.71	217.61	216.97	217.38	216.26	218.57
199.03	202.96	201.89	202.87	197.27	201.34	199.96	200.12	199.32	198.87	199.01	201.83	200.27	199.15	201.3	200.95	202.41	201.2	199.72	203.19	198.87	199.66	199.87	199.78	201.1	199.6	200.37	199.46	201.66	199.02	200.63	199.99	198.89	199.49	200.55	200.26	202.78	199.8	199.1	200.77	203.38	199.93	199.56	201.51	199.5	200.69	200.39	202.11	203	202
205.64	204.54	204.3	206.76	206.12	205.01	205.62	206.9	202.87	205.03	205.02	202.46	204.44	205.91	200.72	202.36	202.13	202.21	204.84	204.54	203.2	206.68	205.01	203.76	204.35	204.29	204.78	204.99	204.91	204.77	202.82	206.18	203.92	203.07	201.86	203.19	205.48	202.98	204.95	205.46	202.53	203.11	203.38	205.4	204.07	204.29	205.53	205.23	206.61	206.05
201.68	201.76	201.36	203.31	203.37	202.89	205.1	204.54	201.76	199.81	200.18	203.06	202.77	200.53	202.26	201.96	202.85	202.38	202.66	202.87	202.58	202.84	203.3	200.93	202.65	202.33	202.87	201.78	202.38	202.21	201.28	203.61	200.72	201.28	202.54	200.81	202.89	203.01	202.5	201.73	204.72	201.99	201.92	201.27	204.26	202.78	201.18	201.9	203.94	203.2
210.19	213.01	213.4	212.53	212.52	211.27	211.2	212.09	210.84	212.84	211.21	212.9	215.59	211.42	213.71	211.28	211.89	214.26	212	212.28	212.08	212.48	213.62	213.77	213.89	211.6	214.51	214.33	212.33	215.77	211.54	214.8	211.59	214.82	212.54	214.75	213.46	213.52	211.25	212.29	213.7	211.42	212.8	212.51	212.87	213.1	213.72	210.34	210.91	213.67
212.46	212.02	211.84	210.84	213.42	213.9	211.3	212.1	212.71	211.89	212.74	209.35	213.71	211.84	212.38	212.4	213.32	211.64	211.85	211.83	212.29	210.37	210.04	211.15	210.25	212.91	209.26	213.46	211.89	212.05	210.77	212.93	210.2	211.91	212.59	212.06	211.25	212.51	213.08	213.56	210.23	210.79	210.8	211.8	213.25	213.05	212.18	212.08	213.09	210.78
208.96	209.58	208.69	211.27	209.2	208.86	207.31	207.43	208.16	209.33	211.19	207.38	210.73	210.71	209.47	209.97	208.86	207.85	209.5	207.97	212.11	210.75	209.89	207.89	209.68	209.6	208.92	208.86	207.91	209.64	209.86	208.22	208.1	208.95	209.58	209.83	206.64	209.32	208.76	209.25	208.24	210.74	207.97	209.06	208.82	211.07	207.67	205.39	210.3	208.86
198.2	198.77	201.49	200.05	198.57	199.34	199.97	200.25	197.55	201.6	200.94	200.3	200.6	199.73	200.22	198.98	199.5	198.48	198.74	200.28	199.17	200.88	198.94	200.79	199.54	197.63	198.81	199.97	198.63	199.51	198.63	200.78	199.84	198.52	199.72	200.24	200.41	197.46	200.72	200.96	198.5	202.92	199.45	200.02	199.86	197.87	197.79	200.8	200.84	201.92
216.78	215.07	218.21	214.83	216.85	219.58	214.59	215.61	217.82	217.59	216.71	216.86	215.23	217.38	216.91	217.48	216.67	217.6	217.29	213.7	219.23	217.83	217.13	220.61	215.73	215.96	217.46	215.97	216.42	216.54	215.83	217.52	217.02	216.23	219.83	219.27	216.55	218.81	215.67	216.23	216.32	216.89	214.98	215.67	215.16	215.9	217.06	219.57	216.01	217.64
198.88	199.37	199.06	199.61	199	197.57	198.01	199.4	199.88	199.95	199.9	199.45	201.95	197.73	198.21	198.58	198.84	201.27	198.55	201.82	197.84	199.59	201.88	200.5	200.25	200.64	198.73	196.85	199.7	199	197.97	199.04	200.86	200.86	198.25	197.91	197.76	199.52	197.67	201.97	198.98	200.69	201.51	199.92	199.78	200.07	200.41	199.16	200.09	196.75
199.95	201.93	198.67	199.79	201.75	201.57	201.4	201.48	199.35	201	201.58	199.57	201.19	199.11	201.32	200.69	199.96	200.22	202.6	201.93	198.78	199.13	200.21	201.14	199.95	200.02	201.87	201.31	200.66	200.9	199.88	203.19	199.36	197.62	199.25	201.88	200.25	200.24	197.93	200.69	199.76	199.42	202.22	201.4	200.58	200.76	199.37	199.36	203.56	201.21
216.87	215.37	219.59	219.36	216.36	216.35	216.33	217.23	216.64	215.39	216.59	217.1	217.43	216.71	217.1	216.96	218.45	216.45	215.83	217.9	215.26	216.14	217.99	218.14	218.51	217.51	215.56	217.47	216.61	214.99	218.37	217.12	216.77	216.61	215.57	217.59	217.59	219.16	217.5	217.37	217.21	216.7	216.58	214.93	217.58	216.49	218.31	217.67	215.84	218.11
208.87	208.68	209.07	208.51	208.64	208.43	207.77	208.67	209.82	209.36	209.26	206.36	210.27	209.08	210.47	210.42	207.53	206.93	209.01	210.2	209.12	208.09	211.78	211.95	209.31	207.66	208.41	209.59	206.69	206.05	208.22	207.73	207.04	208.99	208.66	210.42	208.59	208.55	211.33	210.58	211.08	204.18	208.3	209.01	209.46	207.83	206.89	208.2	206.48	211.22
206.84	205.94	207.7	209.22	208.26	207.7	209.42	207.03	208.14	207.19	209.95	208.26	208.14	207.28	207.05	207.3	207.88	210.11	206.76	209	207.06	210.58	206.85	207.48	211.09	209.52	208.03	210.8	207.4	208.89	207.88	206.61	209.4	205.88	208.38	208.26	207.05	209.97	206.93	208.19	207.11	209.81	207.5	207.26	208.55	208.93	208.14	209.23	207.9	211.32
210.41	204.51	210.51	207.49	210.54	208.96	206.49	207.35	207.75	205.08	208.44	208.44	206.81	206.71	208.16	207.85	208.6	207.14	209.51	208.1	208.88	208.73	206.64	208.3	210.64	209.79	207.18	205.77	208.97	206.57	206.81	206.06	211.68	209.35	209.49	207.07	207.9	208.72	207.93	208.54	207.37	207.92	208.94	207.94	204.86	208.85	208.86	208.15	207.32	208.05
210.9	211.51	208.97	209.78	209.29	209.4	208.01	209.19	208.81	207.92	207.41	208.75	209	208.36	212.26	207.64	209.95	206.64	208.02	209.59	210.55	208.5	208.34	208.92	207.41	208.04	210.39	208.23	209.53	206.51	209.79	208.9	209.83	207.08	210.08	209.25	206.06	208.95	208.76	207.89	206.18	209.9	209.76	207.72	208.02	207.62	210.25	205.43	210.73	208.9
207.96	211.84	210.95	211.9	210.64	212.29	212.08	212.69	209.35	210.94	211.93	213.31	212.87	210.95	212.43	212.18	210.34	211.31	210.91	211.49	212.43	210.35	211.39	214.29	211.82	212.47	210.32	212.59	209.75	210.51	211.51	210.5	211.33	211.07	211.18	211.45	211.54	211.64	212.28	214.64	212.66	212.06	210.87	211.99	210.29	208.18	213.74	211.39	209.05	211.52
198.02	199.23	200.92	200.36	200.97	197.36	201.1	200.92	199.67	200.03	201.34	199.08	198.91	198.51	197.75	198.6	198.1	199.29	197.77	197.99	199.84	199.1	198.74	199.28	201.05	200.12	197.63	200.75	198.67	197.3	200.36	198.18	199.47	198.85	198.15	196.19	200.12	198.99	200.81	200.71	199.69	199.31	198.71	200.98	199.5	201.02	197.34	197.58	200.49	199.48
212.09	211.95	212.03	212.11	212.01	211.73	211.04	210.4	210.37	210.97	209.33	209.53	209.11	208.87	211.21	211.34	212.04	210.83	211.62	214.1	209.56	212.22	211.19	215.11	212.53	212.26	211.9	210.75	210.85	211.42	213.1	210.95	212.31	210.93	212.78	211.48	211.42	208.66	211.21	213.03	212.89	211.33	213.94	211.09	211.21	213.59	212.41	212.08	212.4	212.97
199.4	199.09	202.03	199.83	199.31	199.85	198.6	199.91	200.28	200.55	200.72	199.5	198.85	198.78	199.37	198.88	198.98	198.04	198.35	200.33	197.9	199.2	197.01	199.99	199.96	200.6	201.28	199.89	198.46	196.84	199.18	198.7	201.32	200.13	199.81	199.46	198.81	201.12	199.64	198.75	200.87	200.24	198.06	198.46	200.62	197.37	199.54	200.15	199.34	200.54
209.61	211.55	209.52	208.98	207.57	208.06	211.33	211.88	208.68	209.96	209.78	209.07	211.05	208.37	208.27	210.2	210.29	210.21	209.05	210.26	211.3	211.6	209.29	208.66	209.11	208.43	210.53	210.62	209.21	211.12	211.39	207.48	207.65	209.96	209.31	211.47	211.02	211.93	210.77	209.19	209.58	210.94	209.93	208.05	207.16	206.83	209.86	209.41	211.19	208.95
211.48	210	209.35	211.56	212.74	212.63	213.5	212.68	211.25	212.14	211.92	213.74	209	212.61	210.64	211.22	212.33	210.96	213.37	213.51	211.34	211.96	213.16	210.53	213.32	211.94	211.19	209.36	212.87	211.99	212.7	212.62	209.78	213.22	210.55	211.32	212.98	210.8	211.91	212.95	214.22	211.98	210.25	213.05	211.64	207.8	214.14	214.79	210.89	211.22
214.22	210.73	209.38	212.03	210.91	211.57	211.13	210.59	209.28	208.55	212.22	210.57	212.22	210.85	210.42	210.18	213.27	214.45	210.95	212.23	211.22	214.96	213.26	211.34	212.87	211.94	212.08	213.08	211.5	210.43	212.33	215.44	211.58	213.01	210.12	211.73	210.15	212.15	212.45	211.21	213.84	211.39	211.91	212.16	211.91	210.24	214.25	211.43	212.46	210.19
210.43	213.17	210.04	212.41	211.89	214.01	213.79	212.43	212.43	213.37	211.25	212.71	212.36	212.18	212.6	214.47	213.52	212.94	214.69	214.13	212.38	212.54	212.71	211.85	213.05	214.76	212.31	213	213.53	213.83	213.03	211.84	212.86	211.37	212.62	212.03	212.44	213.12	212.93	212.84	213.87	211.49	214.89	214.73	211.32	210.67	212.32	212.76	215.86	213.11
205.15	204.35	204.05	203.89	203.08	202.69	204.62	203.67	203.61	201.79	202.83	203.96	203.05	202.51	203.75	204.48	202.73	202.4	203.6	205.52	205.52	203.19	204.34	205.17	205.92	203.92	203.74	201.78	205.25	202.53	203.15	203.15	202	204.76	202.86	204.67	206.35	203.78	202.5	203.82	204.58	204.61	204.21	201.47	205	202.58	202.73	205.01	203.71	203.16
201.45	201.6	201.27	200.61	201.75	203.02	201.3	198.92	200.36	201.02	202.46	200.69	201.93	200.46	201.38	199.92	203.73	200	200.91	200.68	199.58	199.27	199.82	201.56	197.7	200.86	202.88	202.51	201.78	200.58	203.68	201.61	203.67	200.24	202.26	202.74	204.01	201.95	200.3	199.53	202.71	201.44	199.58	202.2	201.83	202.12	202.35	199.79	200.45	201.32
210.43	207.42	207.05	209.74	208.23	205.35	208.52	207.64	206.04	207.75	210.16	209.44	208.32	208.44	208.4	208.98	208.41	210.09	209.81	209	207.25	209.51	209.01	208.64	208.64	207.95	209.09	209.05	209.35	207.33	209.97	207.98	208.43	204.93	208.94	210.84	209.35	210.31	207.55	209.46	210.88	208.17	207.08	208.34	208.91	209.32	207.33	210.35	209.67	209.68
208.52	211.09	205.75	210.06	208.03	209.82	209.3	208.15	208.96	208.97	207.6	212.5	207.78	209.93	207.64	209.08	207.53	207.68	210.71	207.95	209.53	209.85	209.08	209.36	210.22	208.02	209.63	205.45	208.19	208.38	208.2	209.59	204.54	208.2	209.16	210.23	207.43	208.14	210.56	208.64	209.58	209.77	208.8	209.85	208.23	207.51	208.22	208.77	208.75	207.54
201.64	202.61	204.82	203.22	203.6	205.4	200.61	203.17	203.1	201.81	201.35	203.58	204.4	202.78	204.81	205.82	203.78	201.65	202.75	204.36	201.68	204.13	204.1	201.65	201.72	202.36	202.45	204.97	204.12	203.54	203.52	204.24	204.54	203.05	202.37	204.47	205.17	202.99	204.1	201.76	205.56	203.02	204.26	201.96	203.68	206.84	203.09	204.1	205.76	201.68
209.54	209.07	207.08	209.59	208.15	207.81	209.55	210.4	210.13	208.02	210.39	210.15	208.91	210.69	211.72	212.44	210.4	211.45	209.39	206.6	207.1	208.26	211.61	207.96	209.82	210.68	210.02	210.27	210.46	207.47	206.56	207.47	206.99	209.83	209.01	209.83	211.17	208.07	210.23	211.01	207.65	208.84	208.01	208.13	212.43	209.78	208.7	213.18	210.59	208.91
206.43	206.89	207.3	207.39	209.03	207.41	207.38	206.89	205.53	206.87	209.91	208.5	208.8	208.03	206.05	208.75	207.6	207.98	207.47	206.12	207.33	207.69	206.79	209.68	208.61	205.87	207.65	207.84	207.58	207.67	206.16	206.99	208.88	207.69	205.98	205.9	208.45	209.77	208.99	206.9	206.13	209.86	208.99	206.79	207.76	207.7	207.58	207.22	206.65	207.44
207.44	207.54	207.16	207.3	208.81	209.95	207.16	207.83	207.12	205.32	209.01	207.06	206.59	205.09	208.34	207.09	206.53	210.35	208.85	205.31	207.08	210.6	208.6	208.81	206.97	207.93	207.1	206.33	208.66	205.7	208.69	207.11	205.66	208.28	207.25	210.93	207.26	206.54	209.28	208.64	205.83	206.15	204.7	207.24	207.14	205.96	208.78	210.59	207.34	208.85
200.02	200.95	200.02	199.91	199.74	199.03	200.69	200.82	196.6	199.69	201.46	201.93	199.44	199.05	199.27	201.59	201.12	199.4	201.22	201.3	198.35	200.84	200.47	199.61	199.66	201.97	200.49	200.17	201.15	200.91	200.63	201.33	200.08	199.13	198.53	201.63	199.27	199.83	200.68	200	202.2	200.32	200.96	199.5	199.62	201.32	200.57	200.79	201.09	198.97
209.85	209.66	210.45	208.22	209.14	209.32	211.11	210.13	210.59	211.09	208.73	210.91	209.86	210.36	209.97	209.26	209.66	210.78	211.44	211.34	209.95	207.67	209.88	209.47	206.7	209.87	209.24	207.9	208.6	208.55	210.6	209.76	211.81	209.21	209.38	209.95	209.31	209.48	208.58	208.13	209.53	209.62	210.92	207.98	209.64	208.85	209.26	209.87	208.38	210.97
209.4	208.12	210.63	206.79	206.07	207.78	207.43	209.78	206.9	206.51	207.13	206.65	206.88	209.23	208.23	209.23	207.19	207.49	209.09	205.08	207.11	207.58	206.54	209.53	208.01	208.34	208.49	207.94	207.72	208.38	209.49	210.35	209.52	208.5	206.59	208.4	207.43	208.59	207.86	205.97	205.64	206.7	207.37	207.68	209.29	209.37	206.14	209.52	209.79	210.2
204.07	204.58	204.57	202.99	202.11	204.4	205.12	203.45	203.57	203.79	203.57	203.74	201.77	201.83	203.52	203.34	203.05	202.2	200.76	202.39	204.4	203.57	204.77	204.08	203.38	201.52	203.15	202.34	203.26	206.85	202.68	204.75	204.37	205.78	204.52	203.84	204.72	205.27	201.4	204.14	204.09	203.93	201.65	203.86	203.79	203.82	202.92	202.65	204.34	203.78
207.35	205.95	206.91	206.76	207.71	206.71	207.47	208.29	210.15	208.94	208.01	206.85	208	206.1	205.79	208.47	206.32	206.92	206.3	208.13	207.93	207.59	207.18	205.32	207.1	206.35	207.11	206.02	207.98	205.05	208.54	207.69	209.44	207.52	209.41	208.77	208.97	208.51	207.68	208.44	209.57	208.75	207.99	208.83	206.94	206.67	207.33	208.53	209.4	208.69
206.03	204.81	204.49	202.66	204.23	202.6	205.33	206.39	206.23	205.55	204.01	203.72	206.08	203.16	205.02	205.46	202.65	203.21	202.81	202.73	204.48	203.51	203.68	203.69	204.71	204.17	204.86	203.62	203.15	204.87	204.03	202.34	202.78	203.35	205.93	203.1	203.81	204.42	202.65	202.9	202.95	203.32	204.75	202.51	203.33	203.1	203.05	206.05	205.44	203.37
207.45	207.65	209	209.54	207.47	208.75	206.89	208.24	208.76	207.63	209.39	209.15	208.24	208.62	208.19	205.63	208.69	206.2	208.44	208.71	209.85	207.7	207.61	208.15	209.07	208.59	207.91	208.67	209.85	207.77	208.78	209.56	210.04	209.64	208.69	209.88	206.84	207.27	210.21	207.65	208.27	207.14	210.09	209.69	209.2	209.79	210.43	209.29	209.45	208.69
200.99	198.73	198.65	203.08	200.58	199.72	199.5	198.24	199.96	198.51	201.46	201.35	201.51	201.56	199.84	199.23	202.53	198.42	201.13	201.54	199.23	199.31	200.26	200.69	200.7	201.59	200.14	200	200.03	200.65	200.77	200.66	199.3	197.31	197.63	202.95	200.23	199.29	201.68	199.11	201.56	198.79	200.11	203.83	201.9	201.16	201.96	202	198.63	201.13
203.84	203.45	202.06	201.9	201.76	204.23	205.33	202.68	205.16	202.99	205.46	202.44	203.66	203.53	202.3	202.05	204.52	203.11	202.52	204.99	205.18	205.11	204.15	205.24	202.12	201.45	203.74	202.57	203.54	205.99	205.22	204.48	204.31	202.26	201.69	202.11	203.74	205.17	203.77	203.29	203.02	205.49	205.89	203.97	206.28	203.32	204.68	203.47	203.59	201.84
193.82	195.78	195.76	195.48	194.59	193.89	193.45	196.06	195.25	194.73	194.53	196.04	195.72	193.69	195.86	196.26	192.85	193.71	194.06	193.94	194.46	197.4	193.93	195.89	193.73	194.04	194.67	196.33	196.59	195.79	196.52	196.93	194.03	194.01	196.38	198.06	195.42	196.45	194.52	194.98	194.99	196.25	194.96	194.33	193.98	197.17	195.84	193.89	195.77	194.75
206.58	206.98	208.02	206.63	205.51	208.15	207.41	206.41	205.22	206.58	207.94	206.73	207.17	205.24	207.92	207.31	206.41	207.71	210.48	206.74	206.96	205.87	208	207.56	206.61	207.66	207.59	206.03	208.5	205.01	205.97	207.26	207.9	207.9	208.86	204.94	207.62	209.4	207.72	207.95	210.73	206.62	209.69	207.61	206.41	211.23	208.06	208.04	209.57	204.79
211.05	212.1	208.9	212.26	211.22	210.98	210.9	213.73	210.42	212.59	210.68	212.67	211.28	211.7	211.48	209.73	211.04	213.63	210.96	212.42	211.07	210.87	212.05	211.54	208.96	212.96	210.64	212.51	211.28	210.7	211	211.49	211.43	213.39	211.11	212.86	211.94	212.17	211.69	211.29	211.58	210.9	211.57	209.79	213.54	209.68	213.11	212.3	211.03	211.14
213.51	211.11	209.42	209.88	210.76	210.86	212.61	212.95	209.95	210.44	211.47	210.63	211.09	211.16	211.19	211.37	210.4	209.89	213.59	212.07	211.77	211.76	210.54	210.29	209.87	213.38	209.65	212.66	210.96	211.2	209.91	212.44	211.41	210.76	210.12	211.9	212.12	213.38	212.52	212.83	212.55	210.38	208.89	210.6	209.45	211.97	212.73	211.14	213.07	210.11
216.69	219.21	217.31	216.53	218.33	217.05	214.8	215.63	217.12	217.28	218.96	219.53	218.21	218.52	216.81	217.41	218.61	218.65	215.01	217.92	217.81	217.25	217.42	217.54	218.3	219.69	217.04	221.18	219.61	218.07	217.57	220.3	217.53	218.23	217.16	218.67	218.24	216.41	218.79	217.83	215.68	215.15	218.86	219.51	217.89	219.25	217.61	218.06	218.5	217.88
212.42	212.4	213.28	213.98	213.39	212.71	212	213.67	211.38	213	213.89	213.12	211.42	216.25	213.5	215.34	213.15	211.98	211.38	213.21	212.65	211.41	214.63	214.46	208.98	210.52	214.18	210.08	214.69	211.61	212.95	212.15	212.75	210.26	213.64	212.45	213.75	211.87	212.35	212.36	215.06	213.11	214.17	212.32	213.24	213.53	214.23	214.83	212.85	211.08
217.5	217.38	215.82	218.42	216.11	220.32	217.64	217.23	217.51	218.11	219.44	218.02	216.15	220.25	219.92	216.62	218.84	217.57	215.66	215.75	219.07	220.01	217.71	217.19	218.24	215.35	217.84	218.16	216.35	219.35	216.47	217.62	216.91	216.09	219.62	217.57	217.27	216.92	219.23	216.38	218.35	218.53	219.15	217.06	217.95	216.62	214.7	220.7	217.22	217.32
217.42	218.08	216.29	216.8	215.37	218.74	216.29	215.14	217.81	216.6	215.66	218.75	218.09	219.84	218.32	218.19	214.99	216.96	217.49	219.41	216.4	215.66	216.88	215.23	216.1	218.39	219.04	216.07	216.63	215.54	217.32	217.49	217.9	219.91	215.97	215.72	214.84	214.77	217.62	217.08	219.01	217.78	215.35	216.02	216.63	216.28	217.04	215.42	221.31	217.2
205.69	207.98	210.06	205.63	209.3	207.78	207.73	207.45	209.12	204.63	209.38	208.25	207.74	207.95	208.31	210.39	210.56	208.31	209.7	207.98	206.66	207.13	208.83	210.94	208.09	206.7	208.74	210	205.66	207.51	208.53	207.73	210.6	210.04	207.95	206.53	207.85	208.02	208.28	208.64	209.99	211.55	209.52	206.99	207.81	208.49	207.75	206.87	207.68	209.43
200.58	201.65	201.2	202.1	199.45	204.34	200.25	202.47	202.14	200.05	200.28	200.09	200.17	201.37	201.2	201.49	201.5	201.06	200.17	198.04	200.19	202.07	199.01	203.3	201.91	202.36	202.7	202.8	200.93	200.88	200.32	200.91	202.78	203.26	200.78	202.73	200.52	201.61	201.02	202.56	199.54	201.47	198.72	200.24	199.65	200.06	201.49	202.02	199.74	202.16
213.01	208.63	214.2	212.04	212.85	212.82	212.56	210.42	214.37	212.69	213.09	213.16	212.35	209.83	211.26	212.36	212.25	211.22	211.51	213.64	212.91	212.74	213.92	212.69	211.74	214.08	210.35	212.46	209.83	211.91	211.63	214.07	214.56	211.93	212.23	212.89	212.66	210.85	214.61	211.62	212.99	212.76	212.99	211.98	210.7	210.78	211.51	213.57	212.55	210.7
197.83	200.51	202.16	201.79	199.97	198.56	200.82	199.31	200.11	199.77	199.95	200.3	198.2	200.3	200.85	201.67	201.73	200.27	200.28	199.98	200.76	202.29	200.73	198.82	198.78	200.39	199.84	201.79	201.06	199.41	199.41	199.43	199.64	201.25	201.36	199.83	199.49	200.74	200.24	201.06	201.03	200.76	200.55	200.25	201.75	199.95	199.38	202.07	199.53	197.94
204.23	202.61	204.73	203.33	202.27	203.73	205.07	204.7	206.13	201.78	202.09	204.33	203.37	202.83	202.43	205.97	203.72	202.31	203.93	203.48	202.02	204.57	202.6	202.64	203.65	201.51	201.71	203.63	202.64	203.87	203.63	204.52	204.03	202.87	204	203.03	203.66	204.7	201.87	203.38	199.74	204.86	205.29	204.05	202.68	203.41	202.44	201.84	201.04	201.24
195.39	196.67	195.11	194.6	195.09	194.87	194	196.82	198.03	194.03	196.68	196.93	194.31	195.79	195.02	195.27	194	195.04	197.68	195.99	194.53	193.81	196.17	194.99	196.04	193.16	195.13	197.39	195.8	194.71	195.03	196.19	195	193.76	195.9	194.3	191.58	195.46	195.34	194.87	196.98	194	194.67	195.5	194.08	196.02	198.02	195.82	195.25	195.9
211.09	215.03	213.4	212	213.3	214.01	213.48	213.87	215.26	215.15	211.5	213.5	212.56	212.23	211.32	212.38	214.33	213.39	210.11	213.01	216.38	212.5	211.64	211.42	214.89	213.29	209.81	213.66	211.91	213.95	215.46	212.66	212.67	213.38	212.11	214.31	214.47	215.12	213.12	213.57	208.4	215.18	211.93	213.9	212.94	211.35	211.79	210.71	211.22	212.92
202.82	204.12	205.73	204.36	202.7	204.38	205.16	201.32	205.12	202.26	202.97	205.17	203.97	203.14	205.42	203.33	204.08	202.74	205.57	203.14	203.05	200.89	204.09	202.88	202.46	204.28	204.51	203.34	202.04	203.22	202.79	204.34	206.56	204.87	205.07	202.59	203.25	203.2	204.06	206.1	203.77	202.76	205.21	204.48	201.37	203.47	203.6	205.01	205.67	202.23
199.22	198.27	199.65	199.23	197.69	198.17	197.05	198.82	199.96	197.07	198.88	198.42	200.19	198.44	198.48	200.7	196.48	198.14	198.95	200.6	200.5	198.07	199.29	199.97	196.85	199.51	198.6	198.15	199.43	197.63	198.21	198.68	197.31	199.83	197.46	197.56	196.49	196.43	197.92	200	199.29	197.99	197.11	199.11	196.63	198.98	200.86	198.01	197.86	198.28
203.99	206.42	203.84	204.71	206.27	206.12	205.37	205.75	203.57	206.53	206.03	205.75	203.94	204.78	205.15	204.54	205.53	205.48	205.19	206.17	206.89	204.36	204.17	205.75	205.6	206.37	205.33	208.15	205.83	208.5	204.72	204.97	204.15	203.81	205.23	206.29	203.94	204.79	207.58	205.59	207.69	204.11	204.48	206.18	205.6	207.31	206.81	206.47	203.02	205.61
210.71	212.05	211.75	209.71	210.72	212.93	211.37	210.99	211.27	211.02	211.48	212.08	211	213.85	212.79	213.05	210.89	211.84	211	211.71	208.93	211.8	213.34	211.32	212.05	212.52	211.73	212.68	212.83	213.01	211.34	211.52	208.63	209.68	210.15	210.86	211.37	210.65	208.63	209.71	210.78	211.69	212.02	212.97	212.54	210.92	212.53	210.09	212.99	210.05
209.73	211.3	212.18	212.42	212.52	213.15	210.9	212.69	211.93	212.23	211.29	209.64	210.29	211.56	209.43	212.74	209.98	213.16	210.94	210.46	212.08	209.06	210.94	211.64	213.67	212.14	209.91	210.97	211.72	212.56	213.6	211.71	210.43	211.15	209.97	211.77	210.42	213.54	211.44	210.32	210.84	211.41	211.18	212.12	213.11	212.4	210.87	213.34	209.64	210.83
208.52	210.25	209.42	209.63	207.87	208.48	206.47	207.27	208.58	208.8	209.56	207.08	210.33	207.43	210.49	206.37	207.36	209.59	208.06	207.94	206.35	206.99	207.67	208	209.71	210.35	208.03	210.14	210.19	208.08	210.68	209.65	208.63	209.71	208.93	209.67	210.72	210.36	207.08	206.9	209.42	209.14	206.3	209.93	208.83	208.43	207.91	208.5	206.31	208.16
205.38	205.9	205.37	204.46	202.52	203.84	205.65	200.61	203.13	202.36	201.91	201.55	203	202.24	201.41	205.69	203.64	204.03	204.17	201.44	202.87	203.68	203.59	202.31	201.8	203.67	203.02	204.19	201.97	203.86	202.86	204.85	200.87	203.82	203.6	205.13	205.38	203.64	203.79	205.23	204.84	202.71	201.19	202.21	202.6	202.57	202.52	203.47	204.83	204.44
211.48	208.8	207.43	210.02	208.8	210.04	208.57	208.96	208.69	209.12	210.3	211.11	210.27	208.09	209.86	206.99	209.24	210.28	207.12	211.49	209.12	212.33	208.98	209.96	209.82	210.68	211.07	210.94	209.28	210.51	210.34	209.94	208.95	212.6	210.31	210.49	210.92	209.41	210.1	208.42	209.37	208.96	210.48	209.36	209.58	210.41	207.63	207.41	210.92	208.61
213.5	212.59	211.69	209.95	212.92	213.51	212.74	210.68	211.84	212.61	212.47	209.91	210.68	210.64	211.42	210.41	214.26	209.92	212.6	211.7	210.7	210.32	213.88	212.07	210.28	211.42	212.22	209.37	213.3	211.46	211.25	209.05	212.2	213.36	208.88	210.1	210.77	212.8	212.47	210.67	212.08	211.75	211.61	212.57	214.15	213.35	211.35	210	213.63	210.88
211.8	210.45	211.68	212.02	209.42	214.11	209.69	213.97	212.57	212.47	213.59	215.22	213.29	212.04	212.4	211.42	212.29	210.35	214.87	211.08	211.5	212.88	210.6	212.86	213.62	214	213.17	211.71	209.95	213.32	211.58	214.31	211.74	212.39	212.76	211.6	211.41	214.49	212.35	213.49	212.24	213.47	211.52	213.48	212.97	211.15	211.42	210.59	213.27	211.95
206.14	207.1	205.13	205.97	203.51	204.29	206.79	204.69	203.27	205.04	203.24	206.05	203.81	206.37	204.34	205.29	205.3	202.4	203.32	204.95	203.71	204.91	205.41	205.47	205.12	205.75	204.17	204.16	205.69	204.09	205.19	203.87	205.09	203.36	204.12	203.25	205.13	206.64	206.25	204.09	204.34	206.02	206.16	205.51	206.78	204.09	204.48	205.54	204.69	205.2
206.21	207.81	206.79	208.4	208.53	207.61	207.53	207.97	206.74	207.06	207.01	207.83	205.01	210.76	209.64	209.73	209.61	205.45	208.06	206.6	207.21	209.86	206.55	207.79	205.32	206.57	208.68	207.57	207.02	205.44	208.68	206.27	208.11	209.48	209.15	206.59	206.75	207.7	208.98	206.35	207.95	209.25	206.78	204.5	207.83	207.43	206.88	207.47	209.54	206.97
217.7	216.59	215.28	216.91	218.86	216.61	217.48	216.35	214.96	216.97	216.04	216.18	217.89	213.08	218.97	215.78	218.96	219.16	217.62	217.77	214.95	216.94	217.08	217.07	216.73	216.45	215.66	218.82	217.1	215.9	216.32	214.9	217.16	217.15	215.07	217	217.89	217.01	216.23	217.08	215.07	216.96	216.41	214.94	215.13	216.02	215.33	214.43	216.43	217.8
208.47	209.09	207.47	207.73	208.08	207.99	209.36	207.93	208.03	208.48	209.64	208.23	210.24	207.61	208.49	207.44	209.58	207.01	208.92	209.67	211.03	209.84	207.3	208.74	209	209.44	209.2	207.6	209.78	208.24	207.58	210.82	211.4	211.1	209.53	207.03	208.01	207.05	207.41	208.51	207.64	207.07	210.07	206.63	209.18	208.77	208.98	211.26	207.61	209.47
213.8	212.83	212.83	211.75	211.96	213.2	214.3	212.83	211.04	213.19	210.89	211.56	213.38	210.18	210.22	211.68	211.09	211.14	212.86	210.58	210.38	211.11	212.21	209.42	210.89	209.81	209.66	211.29	212.56	212.57	210.51	212.92	210.55	210.74	211.57	212.4	211.12	210.97	211.77	212.45	212.28	211.74	209.93	211.72	212.04	213.19	211.61	208.54	212.06	211.42
199.89	201.09	201.63	202.54	199.77	197.58	199.59	199.79	199.37	198.71	200.13	201.5	200.46	202.32	201.22	199.82	199.19	197.64	201.1	198.63	200.69	199.54	199.51	198.7	199.59	199.46	202.55	198.83	199.93	200.7	200.04	200.72	198.91	200.21	200.77	201.41	200.05	199.39	200	198.96	202.06	202.86	198.78	198.99	199.6	200.32	200.28	200.42	199.87	199.45
202.81	204.01	203.83	203.41	206.23	204.07	204.11	202.79	204.7	206.17	204.47	203.39	204.52	202.07	204.88	204.78	202.11	206.7	204.01	203.64	202.98	201.63	204.33	204.04	202.18	203.79	205.41	203.69	203.92	200.96	203	204.39	204.73	205.3	204.54	203.81	203.95	202.95	204.33	202.76	203.03	206.78	202.75	205.39	203.4	205.2	204.93	204.28	204.77	202.7
207.27	207.68	208.37	207.12	210.27	209.37	210.71	211.39	211	208.72	207.97	209.07	209.02	207.78	208.88	209.21	208.85	210.4	210.06	210.18	209.16	209.22	209.78	209.2	208.87	208.16	209.39	209.87	210.49	210.89	210.8	210.16	208.24	208.32	208.59	209.35	209.88	209.87	209.1	208.86	209.88	210.69	209.78	211.26	207.91	211.98	208.97	209.48	210.52	208.21
213.18	213.77	210.4	212.64	211.72	211.12	211.77	213.26	211.31	212.96	211.3	210.66	215.02	211.26	213.37	210.77	209.92	212.46	211.62	211.21	211.74	212.33	209.42	212.43	211.57	210.3	210.89	214.81	211.96	212.6	210.75	213.8	213.35	212.65	213.74	211.8	211.66	213.16	212.27	208.54	212.16	211.69	210.84	212.5	210.28	212.16	212.36	210.48	210.92	213.87
209.82	209.06	210.03	210.32	207.74	209.82	210.33	207.15	208.37	208.56	206.52	207.87	207.49	208.18	205.19	209.34	209.32	207.86	207.63	209.39	209.11	208.73	208.74	207.44	209.99	210.45	207.55	208.61	208	207.85	209.69	208.89	209.14	208.47	207.08	210.37	207.48	210.07	210.61	210.27	208.54	207.7	207	209.65	209.11	207.98	209.06	209.71	210.8	209.74
212.09	214.43	209.19	211.15	212.4	212.12	211.33	210.67	212.23	211.19	210.26	210.56	211.13	211.32	211.8	211.7	211.57	210.36	213.53	211.16	210.16	210.92	210.49	212.92	211.3	208.95	211.08	211.42	211.57	211.22	211.3	210.2	210.67	212	211.55	210.48	211.63	212.34	213.19	211.85	211.7	211.28	208.72	210.5	212.02	214.44	210.18	212.97	212.72	212.98
209.15	208.45	209.06	209.98	208.91	209.41	210.45	209.08	206.88	208	210.31	209.7	206.97	207.37	208.31	209.68	208.75	207.12	208.24	210.54	207.24	209.07	211.22	209.21	205.38	206.77	208.06	208.73	207.19	210.65	208.96	209.09	210.24	207.72	209.56	207.83	209.36	208.32	207.41	209.23	207.1	207.67	208.71	208.98	208.39	209.39	206.79	208.17	207.96	211.78
209.22	207.68	209.81	209.22	207.86	209.36	205.95	207.31	208.98	208.5	208.31	206.7	210.58	209.88	208.3	208.07	208.42	208.63	209.13	210.61	209.79	208.92	209.4	209.57	210.06	204.97	209.02	207.78	207.18	208.17	208.07	208.85	206.73	209.36	208.63	208.27	210.26	206.02	211.43	209.67	207.07	208.74	210.34	207.22	207.76	207.04	209.13	209.2	207.68	208.41
202.85	204.25	200.59	204.79	201.61	202.84	200.69	202.05	202.16	202.12	203.2	202.5	201.69	203.47	202.71	202.83	203.31	203.13	202.27	200.93	204.02	203.65	202.66	203.12	200.88	202.51	202.18	200.71	203.22	202.36	202.86	204.53	201.75	203.58	202.82	203.46	202.31	203.31	203.67	202.22	202.97	202.12	204.72	200.42	201.56	201.89	203.75	202.49	201.21	203.66
201.78	199.33	198.81	198.65	199.68	199.98	199.41	198.05	199.62	203.51	200.74	199.73	200.64	197.69	200.45	197.56	198.48	197.13	200.13	197.95	200.34	198.09	199.65	198.2	198.63	200.24	197.22	200.16	200.3	200.32	197.6	198.69	201.48	197.65	197.17	201.41	199.56	196.07	198.85	200.66	201.52	198.57	199.62	199.39	199.89	202.03	200.96	198.48	198.79	200.89
210.08	207.2	206.98	208.35	207.61	209.32	209.35	207.51	210.72	210.26	208.83	208.19	210.29	208.72	209.19	208.46	207.88	208.59	209.44	208.84	207.8	210.45	209.66	208.08	207.4	207.78	206.16	208.5	205.34	207.48	208.14	208.24	208.34	207.85	208.94	211.41	208.75	208.98	209.96	208.63	209.63	209.62	207.76	208.93	207.7	205.97	210.76	210.23	207.47	210.04
205.19	207.22	205.86	203.27	206.17	205.97	206.04	203.97	201.82	204.03	201.9	205.95	205.72	204.91	203.03	202.58	204.06	205.59	205.51	204.79	203.9	205.94	204.54	204.38	206.73	205.34	202.46	203.98	203.68	204.48	204.7	204.63	206.37	202.89	205.43	206.18	204.29	204.59	205.09	204.21	201.35	205.46	202.06	209.29	202.39	204.32	206.78	206.24	204.92	204.79
197.9	202.34	198.04	199.73	198.61	199.46	197.82	199.55	201.3	200.64	199.55	198.45	200.6	200.38	197.99	202.12	201.02	199.34	199.46	200.86	197.83	198.76	198.86	199.04	198.52	200.65	201.67	200.5	203.48	200.39	201.6	199.44	197.36	199.37	198.01	200.36	201.26	200.15	199.17	199.41	201.9	201.22	201.28	197.71	197.11	201.59	199.3	198.19	200.03	199.58
216.22	217.28	215.29	216.91	216.37	217.78	216.66	215.75	216.32	218.26	218.06	216.66	219.12	217.24	217.43	217.65	217.1	216.83	216.7	216.04	217	217.53	218	218.57	213.81	218.23	216.7	214.86	216.43	215.75	217.68	215.37	217.67	219.14	218.12	215.87	217.65	218.53	217.18	215.88	217.16	214.71	216.72	217.37	216.22	216.02	216	217.91	218.81	219.98
193.24	195.25	193.94	195.94	192.48	193.8	194.84	193.46	192.75	195.74	192.38	195.36	194.15	196.07	193.81	194.43	194.1	193.27	193.82	194.02	193.9	193.72	196.94	193.49	195.29	196.07	194.71	191.45	191.84	193.33	194.25	195.1	193.36	193.2	192.27	193.43	193.9	193.45	193.25	195.88	195.65	193.55	192.59	195.11	195.85	194.15	194.08	195.89	194.77	194.34
211.31	207.35	206.37	207.23	206.87	208.32	207.12	209.08	207.64	207.19	209.6	210.77	209.95	207.31	209.16	208.27	209.64	207.97	208.92	210.41	207.95	209.86	208	209.1	209.88	208.01	210.06	207.9	209.5	209.42	209.91	208.8	208.23	208.19	208.59	208.07	208.91	209.99	211.39	206.75	212.01	210.75	208.51	207.48	211.2	209.33	209.3	208.24	209.72	209.36
207.92	204.97	205.64	204.93	209.41	206.47	208.3	208.86	206.89	211.33	207.31	206.63	207.76	207.55	207.94	207.04	208.61	208.63	208.85	208.61	207.73	206.55	206.06	207.3	205.07	209.43	208.7	207.82	206.75	207.91	207.09	206.99	207.98	207.41	206.46	209.12	208.71	209.01	205.12	206.84	207.26	207.56	209.33	209.12	208.86	207.12	206.06	209.83	209.02	207.61
211.6	211.93	211.12	209.8	211.94	209.81	211.12	214.08	211.59	210.57	210.43	212.33	212.11	212.35	210.75	211.27	213.12	209.7	212.56	211.57	210.29	212.98	209.78	212.55	211.95	211.74	213.05	211.43	210.75	210.76	209.49	212.42	215.07	211.98	211.81	210.99	210.4	212.06	210.43	212.14	211.15	214.2	213.81	209.69	213.58	210.07	212.28	213.59	214.05	212.56
204.25	202.75	205.8	202.92	203.78	204.37	203.21	203.46	203.68	201.29	202.64	204.94	202.58	201.46	202.84	203.39	204.29	204.21	200.76	203.07	202.88	202.67	202.51	202.41	203.03	203.03	201.75	203.47	204.6	203.1	203.93	203.16	203.58	204.57	202.65	206.81	203.82	203.67	203.04	205.73	204.62	201.6	205.47	203.04	203.57	202.67	203.14	203.01	203.75	203.82
208.66	208.84	208.06	207.95	208.64	208.91	205.58	208.33	208.33	206.6	208.64	209.78	206.43	211.06	210.13	207.29	207.81	209.68	207.02	205.23	208.24	208.25	209.86	208.1	207.09	207.25	206.32	206.27	208.61	208.04	206.1	208.02	209.58	209.18	206.66	206.57	206.35	205.07	207.69	208.7	205.66	206.62	206.41	208.69	206.31	206.93	208.07	206.71	205.75	206.6
211.42	212.53	211.58	211.31	209.74	213.44	212.26	210.99	214.36	210.96	207.9	211.92	210.5	211.41	211.88	211.28	210.2	210.52	209.84	213.14	210.99	212.28	211.13	212.41	210.19	212.09	212.23	208.62	210.81	211.02	211.08	212.2	211.01	210.59	211.08	211.03	211.43	212.15	211.57	208.89	210.12	212.78	213.57	213.32	212.42	212.64	212.22	213.11	211.22	212.25
220.47	217.2	219.02	216.67	215.37	214.17	217.01	218.25	218.18	217.37	216.92	215.17	216.6	217.71	215.96	215.69	216.71	215.35	216.59	216.84	216.2	215.83	216.58	217.06	216.33	218.21	215.82	217.56	214.99	216.93	215.57	219.06	215.77	218.06	217.97	216.63	215.79	215.38	216.99	218.76	216.21	216.12	218.58	215.99	217.24	214.77	217.81	216.71	215.43	219.15
207.13	207.69	209.62	207.5	208.31	206.88	206.82	209.11	207.98	207.88	210.04	208.22	207.98	208.88	207.75	206.79	206.84	208.38	206.91	205.76	206.46	206.74	208.78	208.48	207.57	206.35	205.14	207.84	208.12	206.94	206.38	206.49	206.95	206.93	207.81	206.47	207.05	207.56	208.74	209.61	207.49	208.45	207.51	208.18	208.32	205.26	208.72	207.17	206.95	207.14
216.05	217.84	216.18	218.17	214.34	217.93	219	216.34	217.58	216.88	216.87	215.52	216.08	215.79	216.64	214.38	216.79	219.18	214.51	217.75	218.53	217.01	215.76	218.06	216.31	213.3	217.45	215.66	214.85	215.95	218.33	216.26	217.68	218.52	216.07	215.26	215.19	217.67	218	217.19	216.65	216.86	219	214.93	219.59	218.1	217.56	215.56	218.25	218.4
201.03	202.51	201.59	199.36	200.31	199.34	198.98	198.7	201.57	201.26	200.15	199.27	199.11	199.62	199.13	201.43	199.48	202.16	198.91	200.01	200.97	198.82	199.68	201.68	203.08	202.43	201.5	200.47	200.63	199.95	199.81	201.8	201.44	201	199.66	198.81	200.77	198.83	198.96	199.82	201.98	202.34	198.92	200	202.74	200.04	201.13	199.25	202.27	201.21
211.6	209.44	213.01	213.09	213.32	211.21	212.34	211.89	209.73	209.24	214.24	213.83	212.04	209.98	212.3	213.61	213.79	212.04	214.77	212.41	214.28	213.98	211.78	211.41	211.06	210.18	211.28	212.57	212.1	208.57	213.69	214.45	211.61	212.98	211.53	211.26	212.72	211.59	212.35	213.23	211.8	213.3	210.71	212.86	213.51	212.29	211.26	213.98	213	211.15
210.25	211.43	214.08	212.08	210.9	212.37	209.83	212.3	210.96	212.8	210.49	212.4	212.38	212.63	211.43	211.32	213.68	209.62	212.73	213.45	213.21	209.99	212.2	209.64	212.09	210.82	210.86	210.1	214.02	209.83	212.83	209.16	213.78	212.45	210.81	210.37	210.53	212.1	211.51	212.09	211.82	210.69	212.82	210.37	211.84	212.74	211.17	213.69	210.66	213.7
200.77	199.03	200.28	200.85	200.77	199.54	200.36	201.26	199.96	202.25	198.96	198.17	200.64	198.22	199.57	199.99	197.6	199.08	200.06	201.25	199.35	198.88	200.93	200.41	199.98	196.74	198.65	200.15	200.7	200.66	198.71	198.72	200.61	198.41	202.24	198.2	200.87	200.14	199.93	200.95	200.84	197.9	199.62	201.02	199.31	200.16	200.88	200.86	197.62	199.66
208.55	205.3	207.93	205.6	208.98	206.85	207.67	205.32	207.08	206.2	206.14	206.03	207.38	207.94	207.84	206.92	208.26	205.33	205.99	209.3	207.3	206.21	207.46	204.33	206.62	206.89	205.7	206.39	207.31	206.32	205.45	206.4	206.99	206.21	206.6	205.67	207.56	207.21	203.14	207.35	207.94	204.55	208.03	207	206.28	206.43	207.66	205.82	205.88	209.05
196.2	193.15	194.58	196.6	195.34	196.86	193.9	194.41	196.63	193.49	195.99	196.31	193.83	194.37	194.39	195.91	195.24	196.63	194.96	193.85	196.63	196.34	195.08	195.12	195.77	194.3	195.38	195.69	195.77	196.99	197.1	194.65	195.11	198.15	192.97	193.82	196.57	194.82	196.81	197.11	196.34	195.22	194.18	196.05	194.46	195.49	195.3	193.47	195.15	194.9
212.91	213.17	213.2	210.25	209.46	212.04	213.13	212.9	209.25	213.65	210.57	212.88	210.71	212.92	212.73	209.9	212.6	214.33	212.12	213.85	211.02	212.54	211.96	211.65	213.65	211.76	210.96	210.88	212	213.92	213.55	210.81	210.87	212.69	214.41	209.56	211.41	211.61	210.97	211.87	210.93	211.12	210.78	211.87	213.01	211.98	214	211.77	210.27	212.64
202.39	202.92	205.51	201.87	205.25	202.76	202.29	203.67	202.89	202.93	202.1	202.49	204.26	204.71	205.29	204.07	204.64	204.28	202.61	203.84	204.82	206.2	203.46	203.22	205.86	204.42	202.06	204.99	203.76	202.2	201.76	202.85	203.34	202.34	205.38	204.51	204.76	202.81	202.74	201.8	202.89	202.88	202.92	203.22	204.88	203.92	200.32	205.92	202.21	201.17
214.22	213.94	211.5	212.68	212.1	211.48	215.38	216.28	211.61	215.07	213.09	212.29	213.06	213.02	212.96	212.62	216.11	214.73	213.12	214.24	212.72	209.98	215.73	212.83	211.46	214.51	213.33	213.69	213.89	213.62	213.87	214.78	212.87	214.87	212.37	216.25	212.69	212.16	215.11	211.94	213.14	215.22	212.55	212.14	212.48	212.94	214.19	213.34	213.54	213.35
208.1	210.13	213.35	210.79	210.9	209.6	211.73	211.05	211.14	211.86	210.99	212.06	210.78	211.24	211.07	211.65	210.03	213.38	214.84	213.81	210.44	210.53	212.78	212.49	213.44	211.36	211.53	211.86	212.33	210.66	211.63	209.14	211.76	212.55	212.11	211.93	209.69	210.35	212.31	210.11	212.26	209.81	211.5	211.99	210.18	212.19	210.35	211.41	210.61	213.46
206.16	208.98	209.85	209.93	211.02	209.71	209.82	207.27	208.42	210.26	209.32	207.66	210.68	210.38	209.27	208.22	210.41	208.92	209.83	209.96	208.35	209.41	210.52	209.39	209.76	210.59	209.46	210.55	211.32	209.59	211.38	210.15	209.59	209.53	209.26	210.91	210.69	209.56	210.29	212.06	211.85	208.24	210.22	208.79	208.27	212.58	210.16	209.81	209.62	208.99
213.25	209.14	212.95	210.91	210.63	211.26	211.1	211.28	210.92	210.83	210.87	210.83	209.82	211.6	214.33	213.01	211.44	210.79	211.56	211.46	213.21	209.4	211.99	213.44	207.06	210.6	212.87	212.49	213.08	213.37	212.67	212.87	210.54	213.54	211.75	211.41	208.5	210.96	211.87	211.17	212.82	210.37	212	211.61	211.19	213.33	211.98	211.52	211.56	211.89
212.96	213.39	212.52	213.66	214.85	216.72	210.17	213.16	211.83	211.81	212.83	212.51	212.67	213.36	212.81	211.64	215.44	213.21	214.84	212.21	212.65	214.41	212.68	212.97	213.05	212.03	213.12	212.75	213.83	212.79	214.59	213.12	214.02	213.57	212.76	213.63	212.39	214.59	211.63	211.6	213.38	215.36	214.16	212.31	212.9	212.73	213.61	212.77	212.82	214.67
204.46	204.99	202.8	202.19	204.65	204.33	201.15	203.23	203.49	204.95	206.66	202.47	203.49	201.42	204.02	204.49	204.29	202.8	205.49	204.35	204.97	202.75	205.67	202.75	203.88	204.77	202.6	202.96	204.64	204.23	202.07	204.14	203.84	204.08	203.49	204.1	203.9	205.02	202.82	205.71	204.5	203.83	204.5	204.08	203.02	204.08	205.23	204.57	202.21	202.79
207.64	208.96	207.52	208.46	205.6	208.91	209.81	207.99	206.4	209.5	208.77	207.28	208.3	207.46	207.34	208.73	209.1	210.76	207.17	208.5	207.52	209.47	208.09	207.66	210.41	209.39	207.16	208.57	209.73	211.35	209.65	209.39	208.87	206.02	207.58	210.03	208.9	207.62	208.35	208.12	208.46	209.06	209.28	208.07	209.36	209.63	207.01	209.42	208.17	206.98
217.93	216.92	217.18	216.12	217.72	217.3	218.99	218.1	217.83	217.12	216.13	217.15	216.54	219.82	216.31	218.38	217.38	218.54	216.67	215.83	221.32	215.56	217.27	217.97	216.97	220.29	216.21	217.51	216.96	215.46	216.33	218.01	216.08	217.56	218.92	217.94	215.92	218.72	217.91	216.59	213.99	218.11	215.81	218.47	217.51	220.71	216.27	218.42	217.3	217.55
207.48	207.59	207.89	204.95	206.89	208.59	207.24	204.97	205.66	208.59	204.9	204.3	205.63	208.56	206.7	206.95	205.06	204.37	205.64	207.57	209.58	204.93	207.89	208.09	205.76	206.1	207.18	205.98	205.17	206.91	205	204.17	207.42	205.2	205.55	205.76	207.38	203.51	207.42	204.3	203.57	207.46	208.71	208.21	205.96	206.95	206.64	204.97	205.37	207.61
211.93	211.01	211.57	209.59	213.5	211.23	212.45	211.95	210.06	213.06	210.78	211.77	211.62	211.29	211.87	211.97	213.53	210.14	211.2	212.38	212.94	211.1	211.81	214.54	209.86	212.38	210.49	209.93	212.02	210.82	211.23	213.19	212.72	211.9	214.23	214.4	212.18	211.97	211.8	212.61	212.92	212.72	210.55	213.38	211.33	211.02	210.93	210.46	211.02	213.91
210.27	209.48	211.24	210.7	210.36	209.87	207.57	209.83	210.76	207.88	210.34	209.19	209.35	212.07	209.68	210.44	209.32	209.87	209.05	209.37	209.7	208.08	211.57	209.45	209.24	208.99	208.99	209.2	209.9	206.62	209.51	209.66	209.03	207.66	209.3	210.19	208.69	209.43	211.2	210.47	210.25	210.51	209.5	209.67	208.16	210.39	211.49	208.05	209.71	211.06
205.47	203.78	202.69	202.39	203.05	202.45	204.17	203.07	201.79	203.94	204.99	199.77	201.8	205.26	202.23	201.52	201.79	201.51	201.97	202.66	200.81	203.43	203.78	203.31	204.23	203.2	202.61	203.19	204.3	202.03	201.2	202.57	201.87	205.8	203.33	202.88	202.33	200.79	201.17	203.57	203.24	202.33	202.35	202.23	204.23	204.05	199.8	203.51	202.57	203.97
211.48	214.1	212.1	212.25	211.85	210.89	212.15	209.74	211.36	211.45	211.25	214.24	210.65	214.9	211.92	210.57	210.1	214.53	213.02	210.41	209.13	211.61	212.07	208.99	211.37	212.48	212.95	212.09	211.36	210.59	212.42	213.38	212.54	212.14	209.86	211.96	210.01	210.81	211.86	214.97	209.12	210.88	211.89	212.43	211.13	212.95	212.19	211.11	212.75	211.73
199.42	200.99	202.1	200.98	200.05	200.15	198.69	201.77	198.52	199.42	198.45	199.25	199.39	200.5	200.49	199.56	200.93	198.27	201.94	199.52	199.08	197.82	198.7	200.58	198.57	199.13	201.85	200.67	200.56	200.74	199.62	200.64	197.27	199.9	199.54	200.7	200	201.75	200.36	200.62	202.76	201.61	198.94	202.73	200.61	200.27	199.91	198.58	200.04	198.36
208.45	211.52	210.7	210.4	210.94	213.03	212.55	213.4	211.61	211.69	208.85	210.46	208.92	212.72	211.43	210.05	214.9	212.02	210.43	210.68	210.17	210.53	210.08	214.73	211.79	210.77	210.45	211.64	211.32	213.18	210.85	211.63	209.4	210.25	211.9	210.96	211.17	212.52	209.46	210.1	211.09	210.97	213.7	209.93	209.6	212.01	211.28	209.78	210.53	210.58
207.14	208.03	208.53	206.72	208.75	209.31	208.58	208.34	207.88	207.33	208.82	206.68	210.6	210.96	207.48	207.99	208.81	206.48	205.95	208.53	209.49	207.4	208.39	209.2	206.29	205.96	208.8	209.12	208.92	208.8	206.71	207.05	209.54	209.12	206.61	208.35	205.93	207.87	209.29	209.4	207.18	207.83	208.67	205.42	208.11	206.87	209.16	208.59	206.98	206.8
207.47	206.44	207.57	206.58	207.72	208.61	209.08	209.5	207.46	208.85	210.33	207.57	207.91	208.58	207.38	207.21	209.8	207.75	206.75	208.22	205.25	208.52	209.58	207.72	208.52	210.97	207.69	206.09	209.14	205.64	208.83	207.69	207.28	207.23	205.26	206.04	207.58	207.32	205.72	206.64	206.71	208.9	207.98	209.13	207.86	207.64	205.61	206.01	208.89	205.65
207.59	207.73	207.3	209	208.39	209.4	209.41	209.21	209.67	209.43	210.7	209.23	208.53	208.91	208.21	208.59	207.62	209.91	207.73	209.61	209.1	207.92	209.22	210.8	208.95	207.9	208.95	210.59	205.99	210.29	210.83	207.02	208.6	209.37	209.88	210.28	210.64	209.29	209.65	211.38	208.82	208.38	208.47	209.44	207.45	210.81	210.67	208.26	209.63	209.44
218.28	216.91	219.39	217.35	216.35	218.4	217.26	217.18	217.7	216.99	217.27	220.13	218.09	218.26	218.48	217.73	217.02	216.4	217.29	217.94	216.19	217.84	218.03	219.36	216.68	218.69	218.39	219.54	213.66	219.03	218.33	218.86	215.07	219.77	218.3	219.04	218.22	220.11	216.25	217.67	218.96	218.29	218.97	217.7	218	216.73	217.42	217.72	215.16	216.81
204.77	203.65	202.21	203.71	202.71	201.08	203.28	207.24	204.03	202.21	204.39	201.95	202.7	201.76	203.18	201.02	203.9	203.18	201.54	205.51	204.6	202.72	202.23	202.68	205.18	205.74	202.59	204.15	203.84	204.61	203.14	204.65	203.2	203.36	201.95	203.32	204.77	201.73	203.63	205.1	203.16	202.67	203.56	203.03	204.09	204.72	205.75	200.57	203.2	202.99
207.64	209.07	208.46	207.79	207.26	206.59	209.86	207.23	206.67	208.43	205.68	208.55	208.1	208.57	207.83	209.76	207.32	207.39	208.3	207.84	207.94	208.9	206.72	208.79	207.41	207.48	209.46	208.89	206.66	210.05	207.05	204.76	207.78	208.05	208.8	208.75	206.18	207.42	206.85	208.57	209.16	206.05	207.52	207.51	206.97	208.01	207.83	208.39	207.64	208.96
209.55	210.67	210.47	207.5	209.82	209.66	206.84	208.77	209.85	209.28	208.19	207.24	209.9	207.99	209.83	207.65	210.19	208.77	208.01	209	210.75	206.68	209.63	209.62	209.67	210.7	210.19	209.4	209.14	209.74	207.76	208.78	208.12	208.08	209.99	208.93	206.77	210.72	207.6	208.37	211.17	208.43	208.02	209.93	207.21	207.28	206.95	210.64	208	208
208.59	207.14	207.67	205.54	206.09	207.59	208.39	208.13	205.79	206.27	207.67	209.45	207.42	209.47	208.15	209.25	207.68	207.17	206.11	208.33	208.23	206.61	206.72	207	207.47	207.61	206.23	207.96	207.3	208.26	209.36	208.58	209.12	208.22	209.75	206.42	206.55	208.6	207.53	207.18	206.03	207.86	210.19	208.38	206.29	206.85	207.95	207.39	208.4	208.05
205.14	204.48	202.06	203.34	200.72	202.27	202.14	202.91	202.38	203.46	204.75	204.63	202.23	201.47	203.85	204.28	204.49	201.66	202.8	205	202.59	201.37	203.71	202.6	201.02	202.42	204.38	203.45	201.66	202.81	203.3	202.11	201.95	203.35	201.52	204.96	204.22	203.56	202.62	204.36	203.26	202.72	204.28	202.25	203.66	200.77	201.9	202.99	202.52	203.42
207.59	208.02	209.37	209.17	208.81	208.59	206.6	206.43	206.88	209.67	206.71	207.51	207.25	207.65	205.15	207.47	208.54	207.35	205.31	207.46	209	206.39	209.83	208.17	206.8	207.98	207.8	207.92	205.1	209.25	206.7	207.52	207.1	209.04	205.81	207.47	208.09	208.37	206.89	206.37	208.19	208.37	208.19	208.28	209.16	207.98	206.32	208.63	208.88	207.57
199.42	197.36	198.61	200.92	199.79	198.59	199.98	199.72	200.74	200.26	200.62	198.62	197.34	199.09	199.63	200.57	199.68	199.91	199.82	198.83	199.93	199.4	201.21	197.8	201.34	199.36	199.08	201.96	198.84	198.49	199.32	198.86	197.64	202.19	198.43	199.6	199.99	199.77	198.76	201.73	199.79	199.65	198.9	201.4	199.67	198.11	200.19	198.42	198.31	199.79
212.51	213	210.28	211.14	212.1	212.34	214.87	211.58	213.39	210.6	213.84	213.22	211.78	212.57	212.2	214.78	213.26	212.62	213.01	214.05	213.26	210.94	213.03	210.85	213.86	212.12	210.58	211.67	212.58	212.08	214.52	212.76	211.4	213.56	210.77	211.45	212.57	212.85	212.71	212.98	211.48	213.2	213.15	212.7	210.88	211.72	212.35	212.7	210.78	213.23
202.62	203.11	204.92	201.22	201.87	200.82	201.62	199.29	199.1	202.38	202.37	200.03	201.42	200.97	198.04	199.96	200.66	200.61	202.65	201.95	199.81	202.49	200.67	199.49	198.81	199.77	201.03	200.41	203.59	201.31	200	200.38	201.17	199.27	200	203.39	201.53	197.68	199.4	200.69	200.23	201.92	199.76	200.4	199.91	198.68	201.57	201.6	200.82	201.48
217.23	218.56	217.83	219.36	217.58	217.49	216.75	218.18	217.12	218.61	218.35	217.3	217.86	215.09	216.25	217.85	219.1	217.02	217.77	216.88	219.88	217.16	218.74	216.27	217.52	215.44	215.62	214.68	216.9	216.21	216.15	219.13	216.35	217.1	216.48	217.1	214.67	216.85	217.76	217.23	218.16	219.16	218.64	217.26	216.7	215.48	215.19	214.48	218.32	218.34
206.67	206.84	209.02	206.82	208.9	207.98	208.14	207.54	209.48	209.48	208.46	208.1	205.01	208.63	207.42	206.48	209.3	207.58	206.61	206.92	208.02	207.2	206.31	207.07	210.66	208.73	206.02	209.72	207.64	205.85	209.34	208.18	208.98	206.71	206.51	208.03	207.01	207.93	205.51	208.69	207.76	207.03	207.31	207.79	207.32	208.62	206.91	208.67	209.96	208.66
205.69	204.22	205.11	206.95	204.9	206.45	206.28	205.25	206.7	205.31	207.42	208.83	205.15	206.52	205.74	207.82	207.11	205.59	207	206.08	208.25	204.45	207.9	204.64	206.27	208.88	206.35	206.97	206.72	205.42	206.59	206.22	207.52	206.35	206.38	205.54	207.59	205.79	203.97	204.07	206.31	207.58	205.06	207.96	206.1	205.71	205.19	205.96	205.79	204.65
218	217.47	217.17	216.69	216.39	217.3	216.02	217.84	217.44	214.95	217.1	217.18	217.58	216.42	217.51	217.21	217.27	214.35	217.64	216.39	216.87	215.55	218.85	215.99	217.05	216.87	218.13	216.03	216.21	217.03	219.49	215.41	219.48	217.27	216.54	218.22	218.58	217.18	215.12	216.79	216.29	216.28	215.8	217.4	216.26	216.16	218.29	217.18	216.27	214.46
209.95	208.61	207.81	208.94	208.14	209.26	208.28	209.54	208.24	207.37	209.7	208.58	208.96	210.57	209.39	209.6	207.64	206.96	210.84	207.74	208.2	209.9	209.98	210.6	207.58	209.38	206.7	210.27	208.61	209.23	207.35	210.83	209.39	208.66	208.42	208.35	210.47	207.96	206.29	205.72	207.73	209.48	208.47	205.94	207.64	209.68	206.28	209.45	211.96	206.88
210.61	206.95	208.8	210.55	208.5	210.15	209.79	209.83	209.12	209.81	210.78	209.2	208.84	210.47	209.85	209.74	207.45	211.33	210.59	208.86	207.87	211.05	208.92	209.68	206.83	210.99	208.15	210.33	208.17	211.56	208.93	211.93	209.68	209.38	207.5	210.02	210.24	211.11	209.44	209.35	211.29	209.33	211.32	208.86	208.57	209.17	209.02	209.08	208.17	208.71
201.27	197.57	201.11	199.93	197.22	198.78	198.83	198.18	199.96	200.02	198.38	200.37	200.79	201.41	200.13	200.88	199.65	199.52	197.85	198.98	199.77	199.3	199.59	197.73	201.69	200.52	199.96	198.61	199.17	199.37	196.95	200.55	200.15	198.69	198.74	197.74	198.95	198.61	201.05	198.78	198.13	201.34	198.44	199.29	199.74	198.6	199.91	199.67	197.56	200.61
212.88	214.15	211.6	212.67	211.76	213.07	214.54	214.21	213.66	212.96	210.72	212.51	211.25	214.13	214.53	211.87	212.66	214.71	212.7	212.61	212.84	212.76	214.7	212.58	211.87	212.24	214.27	211.92	211.54	213.9	212.99	213.29	213.69	212.35	213.94	215.62	213.46	214.59	211.75	212.61	210.12	211.65	210.03	216.06	213.49	214.98	211.47	212.38	211.58	211.34
203.77	204.5	202.66	203.98	202.68	203.25	204.46	203.52	202.08	202.05	204.61	201.97	201.25	206.52	203.93	203.82	203.7	201.93	202.94	204.19	202.73	204.54	205.02	204.88	204.05	202.11	203.18	204.33	204.56	202.36	203.33	203.13	201.89	202.23	202.71	204.1	202.3	203.21	206.23	204.15	201.83	203.02	204.38	203.2	203.1	202.12	203.9	200.38	201	203.06
210.5	213.68	212.59	211.54	212.16	209.91	212.03	213.27	212.79	214.04	209.23	213.08	210.56	211.76	213.2	211.02	212.38	212.11	211.97	213.48	212.18	213.18	213.16	215.03	214.41	214.09	214.11	213.48	211.82	210.09	210.68	211.32	210.65	212.83	212.2	210.41	210.13	211.8	210.9	212.07	210.03	211.89	212.4	210.3	211.23	211.95	208.67	211.3	212.75	212.03
205.14	203.62	205.93	201.63	205.35	202.38	202.25	203.5	205.4	202.76	203.19	204.1	203.07	204.36	203.59	201.27	202.09	203.89	202.4	205.52	204.33	201.94	203.18	205.37	201.67	202.74	204.26	204.95	201.96	203.92	203.51	202.84	203.82	206.02	203.35	203.94	204.05	204.82	204.09	204.41	204.24	204.83	203.76	204.41	207.6	202.49	202.75	202.35	204.84	204.09
211.53	210.97	211.7	211.42	208.3	212.23	211.44	211.76	211.85	215.39	209.95	212.44	209.6	211.88	211.43	210.71	211.32	213.93	209.71	209.71	213.65	211	212.53	211.84	210.55	213.71	211.22	211.49	213.02	211.15	211.6	213.86	212.85	211.34	210.37	210.12	210.72	213.75	211.91	211.16	212.3	210.77	212.07	210.69	213.19	210.84	210.73	211.97	209.12	213.01
206.26	206.27	205.31	203.33	206.9	206.39	206.33	203.91	205.22	205.48	205.22	205.53	204.91	204.32	206.2	203.58	205.93	205.25	203.86	203.43	207.35	204.71	204.8	204.34	203.52	205.55	205.41	207.4	204.94	206.83	206.2	205.72	203.17	205.06	204.85	202.83	207.24	205.62	205.7	206.36	206.48	205.06	202.94	205.42	206.16	208.12	205.24	206.52	205.6	205.37
203.35	199.84	203.95	203.74	201.24	201.52	201.5	200.71	203.06	203.25	204.37	202.44	204.54	201.04	202.84	203.1	202.24	200.46	201.05	200.18	202.9	203.79	203.46	203.55	202.98	202.66	202.07	201.17	201.7	202.22	201.51	199.8	204.14	203.97	202.35	202.38	201.21	200.83	200.86	200.89	201.83	203.15	203	202.25	201.59	205.26	203.01	204.79	203.49	202.07
201.2	204.42	204.16	204.15	202.06	202.92	202.42	204.76	201.02	202.77	201.81	202.07	205.49	203.94	201.49	203.44	202.61	202.2	204.73	204.57	202.99	203.2	205.2	201.87	202.98	202.89	202	205.71	203.38	201.66	203.96	203.21	202.34	205.08	204.61	203.02	204.7	202.72	204.26	202.28	202.41	204.83	204.36	201.43	204.96	202.08	203.63	203.38	201.68	204.56
203.72	205.03	206.26	204.02	205.09	202.13	205.58	203.78	206.04	204.25	204.34	203.47	206.98	207.1	203.91	207.16	206.33	204.48	205.76	203.18	203.79	205.04	204.01	203.63	204.38	205.41	206.73	201.16	203.81	205.51	203.23	203.2	207.17	205.06	204.87	204.26	203.37	206.78	203.75	205	206.45	206.83	205.43	206.1	206.86	203.27	204.69	203.04	202.35	202.91
206.99	207.37	205.5	207.87	209.25	209.3	209.27	204.33	207.77	207.56	210.54	209.42	210.04	205.92	209.82	205.42	207.34	206.45	209.67	206.94	206.73	209.6	210.42	208.62	208.83	206.61	209.35	207.92	206.99	207.2	207.59	206.36	206.4	205.13	209.32	208.4	208.02	207.54	208.66	206.86	207.66	208.14	207.34	207.11	206.4	206.45	209.91	207.96	207.8	207.46
204.06	203.99	203.09	202.85	203.61	205.96	205.08	202.64	201.31	205.34	205.5	201.69	202.73	203.05	204.08	203.63	204.54	202.04	204.63	202.66	203.06	202.27	199.68	202.94	203	203.42	204.44	203.78	203.51	204.4	204.36	201.56	202.19	204.99	203.83	202.75	205.08	206.21	203.1	203.52	204.23	203.59	203.98	207.3	203.88	203.18	203.98	202.87	202.51	204.4
209.02	208.07	208.35	208.96	207.44	208.22	209.85	209.97	210.31	211.62	207.05	209.07	208.06	206.35	208.8	210.39	212.43	208.73	207.49	209.49	209.1	207.59	211.04	209.57	206.88	211.15	209.25	206.27	210.22	208.39	207.81	207.69	206.46	206.98	208.45	206.87	206.44	209.76	208.82	208.76	210.62	208.54	207.82	208.89	209.65	209.17	211.01	210.04	208.46	207.65
208.07	208.3	209.25	208.32	208.82	206.23	208.96	207.89	209.09	207.32	208.17	207.35	208.83	208.81	209.66	208.87	210.26	210.34	209.52	206.97	207.77	206.27	209.52	209.63	210.83	205.61	208.44	208.85	209.77	208.43	209.32	207.48	208.23	207.27	207.18	206.93	208.41	206.88	209.43	208.83	207.92	210.95	207.99	209.65	207.53	206.36	208.34	210.46	208.95	209.48
212.21	216.15	216.94	217.11	215.92	215.59	217.14	217.4	216.95	215.71	215.47	216.65	217.24	215.58	217.8	216.86	217.13	217.34	215.57	216.19	217.49	218.64	218.57	215.82	216.06	216.42	215.99	215.25	217.04	216.82	216.68	216.19	217.25	217.01	217.44	218.28	214.69	215.7	217.06	216.13	215.44	217.06	216.83	217.17	215.93	215.79	217.1	218.14	217.3	216.1
204.24	202.99	203.84	208.39	204.52	203.31	206.45	205.18	203.62	205.62	203.9	203.93	203.33	204.6	204.32	205.69	203.38	204.71	204.27	203.61	200.9	206.14	204.99	205.06	204.5	205.26	205.5	202.51	203.87	204.93	205.6	205.64	204.81	203.95	205.74	203.84	203.19	203.69	204.24	204.09	203.68	204.03	204.02	204.66	203.7	205.2	205.5	204.68	206.22	203.68
205.53	205.58	206.7	205.75	206.08	205.95	205.8	207.08	204.36	205.86	204.75	202.3	203.56	206.73	206.57	204.44	206.33	203.91	205.59	203.6	202.92	204.78	204.55	205.96	205.21	204.42	205.28	205.01	202.79	203.78	206.82	203.42	205.44	203.96	205.31	206.56	207.89	206.43	204.49	204.25	205.55	205.16	202.97	205.62	205.12	206.2	206.36	204.36	203.13	204.08
207.68	205.9	205.32	207.52	207.23	205.71	206.55	203.56	205.36	204.93	205.29	204.99	204.25	207.27	204.49	204.68	208.04	206.88	208.56	203.98	206.8	205.71	203.23	207.79	206.43	203.8	203.75	205.25	206.01	204.98	206.99	205.77	204.51	204.98	205.37	204.67	206.24	205.47	204.98	206.14	205.76	206.31	204.65	205.97	205.19	205.16	205.18	205.53	205.87	205.33
214.28	210.95	210.83	208.71	213.75	211.48	213.92	214.95	213.6	209.25	213.64	209.43	213.09	212.75	211.5	215.23	212.63	211.02	213.3	211.05	211.19	210.39	210.76	212.28	211.78	212.51	211.21	210.56	214	211.76	212.17	212.03	215.1	210.45	212.33	210.25	210.81	212.89	211.88	211.82	213.58	210.24	211.41	212.05	211.95	212.79	213.56	212.68	212.15	213.57
202.51	201.13	202.59	202.11	202.9	201.82	202.35	202.78	202.67	202.07	199.15	204.55	201.55	201.3	201.05	202.35	204.83	201.95	200.01	202.01	201.85	199.94	200.71	203.93	203.54	202.52	203.05	205.59	202.61	201.06	203.35	203.51	200.96	201.91	204.01	201.13	201.52	202.28	201.87	203.1	202.3	200.9	202.35	201.9	200.6	204.26	200.97	201.49	202.02	202.84
203.79	201.81	203.86	202.89	205.09	203.1	203.55	206.16	202.72	204.8	203.58	203.99	204.28	204.48	205.58	204.07	203.55	203.17	204.59	203.64	200.74	204.08	203.48	204.46	203.58	201.55	203.13	203.7	201.59	203.61	204.21	205.25	203.74	202.72	204.95	201.63	204.09	204.36	201.52	203.98	203.52	204.72	206.16	204.69	203.77	205.04	205.73	203.96	202.68	204.64
203.69	203.11	203.06	204.88	202.41	204.58	204.29	202.33	205.59	203.17	205.02	202.06	202.92	203.85	202	203.71	202.18	201.12	205.16	203.48	202.85	205.77	203.51	202.6	206.06	204.83	203.06	204.15	202.68	205.67	203.39	202.42	204.49	203.99	203.33	204.74	201.82	204.77	202.85	201.08	203.18	204.55	203.24	202.76	203.68	203.55	205.42	203.93	203.7	202.32
208.6	209.13	207.48	207.97	208.49	205.7	207.03	208.56	207.47	208.27	209.02	209	208.32	204.88	206.79	206.98	205.46	207.65	206.67	208.81	206.77	206.2	207.26	206.79	206.93	208.15	206.67	206.05	209.22	206.26	206.96	207.09	207.14	208.49	207.29	205.34	207.77	208.22	208.98	205.86	209.41	206.71	207.07	207.86	206.67	208.85	208.61	206.83	207.83	209.95
207.16	206.78	207.46	208.94	206.97	207.92	205.12	209.32	207.67	207.28	207.23	208.21	209.56	206.43	208.17	205.58	208.38	207.74	209.39	203.41	206.91	208.06	205.24	208.92	207.19	207.59	208.78	207.89	208.6	206.33	204.78	207.28	206.32	208.17	209.07	205.51	206.06	207.26	206.3	208.93	205.53	205.41	208.71	207.69	207.91	207.56	209.76	207.97	207.35	208.34
213.4	212.81	212.92	212.91	212.88	211.54	212.04	214.18	212.98	211.89	214.34	212.56	212.36	212.88	210.84	210.56	213.74	211.03	212.82	211.65	212.09	210.36	211.06	212.35	211.82	211.77	212.43	214.06	212.76	210.45	212.35	211.4	209.3	214.93	210.71	213.58	212.63	213.58	213.35	211.83	211.18	212.92	212.02	210.29	214.32	213.84	211.02	211.9	214.36	214.35
208.08	208.75	210.55	207.49	208.05	207.71	208.2	209.97	209.05	211.17	208.21	209.6	209.5	210.06	208.53	208.97	207.37	210.36	209.2	209.19	205.72	208.35	206.54	207.96	209.3	209.68	206.98	210.92	210.3	207.99	208.97	209.71	209.1	208.85	209.73	210.12	209.69	207.54	210.09	208.56	208.15	207.62	209.56	209.02	209.15	208.74	210.37	208.98	207.67	210.33
200.25	200.78	199.25	199.91	198.63	200.62	201.5	200.59	201.97	199.32	198.48	200.39	200.01	199.36	200.37	199.72	201.04	198.88	201.14	199.95	203.86	200.4	199.83	198.74	200.62	202.23	199.79	201.78	200.03	201.87	200.33	197.37	201.1	199.23	201.02	199.42	199.95	202.28	200.91	198.46	201.41	199.96	201.03	199.23	198.72	201.19	202.01	201.61	200.61	201.76
211.13	207.25	207.17	208.82	208.39	208.63	208.88	208.45	209.19	210	209.49	208.16	211.17	210.81	209.44	205.64	209.89	208.17	206.86	211.61	210.43	208.54	209.58	208.98	208.32	210.61	210.74	211.25	207.31	207.11	206.83	209.61	209	207.13	209.83	207.47	209.28	206.63	205.71	207.23	206.75	208.68	208.1	209.21	208.75	207.5	208.48	209.12	208.84	208.76
201.79	202.52	201.6	202.24	203.85	201.62	202.41	201.03	203.65	202.09	201.7	204.65	203.45	201.35	202.8	203.89	203.91	201.62	201.9	201.03	204.21	202.57	202.84	201.68	200.85	204.14	202.71	200.79	202.32	202.3	201.55	201.76	204.43	202.71	204	202.98	203.11	204	201.51	200.58	202.23	203.58	201.09	202.71	202.45	203.62	201.76	203.19	202.21	204.79
206.23	202.65	201.69	202.14	202.5	201.78	203.25	202.3	203.46	202.37	201.38	202.57	201.7	201.69	200.82	202.73	204.04	203.75	199.92	201.82	203.33	203.46	202.61	202.74	201.79	201	203.88	201.07	200.55	202.11	202.77	200.82	202.43	203.3	202.8	200.72	204.51	202.68	199.37	203.43	200.12	200.1	201.98	201.62	200.79	198.77	200.72	201.66	203.17	203.51
210.53	210.63	207.96	210	207.96	208.53	209.22	208.7	207.65	208.23	207.74	209.21	206.64	207.31	206.49	207.34	210.73	209.82	208.96	206.42	208.68	210.39	207.52	208.7	207.96	210.37	207.35	209.28	208.17	209.15	207.06	209.91	207.43	209.93	209.26	208.42	208.52	210.86	209.53	208.59	208.48	209.28	207.31	208.67	209.39	209.32	207.77	208.62	210.7	209.17
201.18	198.35	200.6	200.67	201.02	200.57	199.34	201.65	201.04	198.7	201.33	198.92	200.39	199.11	199.07	196.21	200.65	200.46	201.34	200	202.11	201.03	202.04	198.2	198.9	200.03	198.99	201.03	201.83	202.57	200.75	200.48	200.57	198.38	200.85	202.22	199.64	201.24	197.37	202.45	199.59	198.33	200.11	199.92	201.57	198.7	197.98	201.13	199.44	203.54
205.67	206.91	208.69	207.73	205.83	208.18	205.88	206.46	210.33	207.48	208.79	207.53	210.4	207.07	208.34	206.65	208.76	205.68	207.84	207.6	206.59	206.32	208.2	208.79	206.31	208.69	207.45	208.55	208.93	207.69	208.05	207.47	208.29	209.43	207.15	207.02	205.36	206.01	206.07	207.72	206.74	206.67	207.6	208.59	207.04	205.33	206.92	209.32	205.95	209.45
201.62	198.27	200.75	199.28	199.39	200.15	200.99	201.24	199.27	200.64	199.88	201.28	199.35	201.15	199.65	198.42	202.51	200.03	198.44	196.21	201.74	198.66	201.29	201.62	201.05	199.72	196.03	200.49	201	199.06	200	200.21	201.75	197.8	201.48	200.62	198.67	201.45	200.03	198.83	199.92	199.16	200.13	200.06	198.64	201.51	204.37	200.88	198.65	200.79
204.45	207.11	207.39	206.98	206.09	205.43	206.81	208.31	206.18	206.21	207.56	206.59	206.39	205.61	204.9	207.13	205.25	204.02	206.67	204.85	207.84	205.01	206.48	206.61	208.11	206.19	204.81	207.63	206.57	204.03	204.25	207.82	205.8	207.5	208.23	207.19	207.2	206.74	208.27	206.95	206.17	205.95	206.5	205.27	205.55	205.77	206.35	205.91	205.87	207.82
203.61	204.15	204.7	205	204.24	205.39	202.17	203.86	203.59	204.85	202.51	205.28	203.53	204.96	203.19	201.02	204.94	206.7	204	203.12	204.28	203.35	204.37	201.9	204.55	205.31	205.98	203.25	202.43	202.16	203.83	203.85	201.58	204.57	205.27	202.25	202.74	201.27	203.97	203.59	205.15	203.78	206.73	205.22	202.92	203.01	205.16	204.03	202.38	204.59
206.96	205.27	207.96	209.94	207.08	207.41	207.91	207.32	207.56	207.11	207.7	206.23	209.06	211.14	207.5	204.35	210.49	207.45	206.3	207.58	208.47	207.2	207.91	208.74	212.25	207.08	209.1	206.13	208.6	209.74	206.86	210.49	207.7	206.5	208.58	209.35	207.65	209.07	206.85	208.13	208.07	208.62	208.78	207.88	208.94	208.37	208.65	208.56	207.88	207.17
209.78	208.76	209.1	209.27	211.47	208.96	208.04	206.43	208.41	209.62	210	210.64	209.92	208.95	207.91	207.97	212	208.59	210.48	209.9	209.58	211.37	210.19	210.62	211.97	209.35	210.9	208.9	211.2	209.39	207.57	208.07	208.37	208.6	207.82	207.17	211.49	208.12	211.88	209.11	207.64	209.15	207.4	208.78	209.29	210.74	209.43	211.95	208.16	207.66
194.25	194.04	194.52	194.42	194.49	193.01	192.27	193.83	195.18	195.09	195.7	195.7	192.76	197.13	195.6	195.97	195.45	194.51	195.98	195.06	195.31	193.87	195.64	195.67	192.58	193.79	193.83	193.73	194.82	194.3	194.98	194.27	196.02	194.59	193.24	194.63	193.69	196.5	192.99	195.19	192.38	195.4	191.67	195.08	194.38	192.4	192.79	194.07	194.16	194.25
202.17	202.24	203.08	201.91	205.37	202.27	202.99	201.12	201.85	204.95	203.08	202.34	201.43	205.05	203.66	203.26	199	201.12	204.02	203.59	202.45	199.94	202.14	204.19	200.76	204.69	200.45	201.66	203.97	200.57	201.64	203.45	201.6	203.46	201.78	201.66	201.11	201.94	202.35	203.33	200.94	202.88	202.41	201.54	202.49	202.48	202.51	200.91	202.32	203.31
214.89	216.2	211.9	210.71	212.48	214.27	213.86	214.64	212.35	212.26	213.05	215.25	212.72	213.27	213.57	213.9	212.15	212.21	214.56	214.2	214.13	215.77	214.46	213.82	212.04	214.42	213.51	214.17	212.64	213.65	211.39	214.42	214.79	213.2	212.59	212.86	213.07	213.53	213.08	216.85	211.27	213.38	210.41	214.36	212.16	215.48	213.25	212.25	215.23	213.97
206.98	208	205.71	209.26	208.26	207.7	208.25	208.31	209.39	206.61	208.49	210.66	209.42	206.43	208.36	208.99	207.53	206.92	207.8	207.02	208.89	206.79	207.63	208.73	207.94	207.62	208.59	208.24	205.91	209.05	208.44	207.15	208.16	208	207.09	210.46	207.82	209.72	205.45	207.69	205.85	208.85	205.89	207.74	207.93	208.23	206.72	209.63	209.31	207.13
208.08	209.11	207.81	210.11	207.06	210.22	208.23	206.79	209.08	208.67	209.83	207.77	211.24	207.68	207.28	208.32	208.7	208.51	210.39	207.64	207.34	208.59	207.29	207.81	209.08	208.41	208.77	208.03	208.79	206.2	207.7	208.88	208.36	208.6	209.05	208.49	210.88	207.78	208.07	206.96	206.71	205.9	208.2	209.18	211.36	208.04	207.32	209.14	209.5	209.21
206.58	207.42	205.36	207.87	206.51	206.91	205.96	205.41	206.96	206.91	208.11	205.47	207.3	204.78	205.68	207.09	206.63	205.35	206.61	206.18	207.35	205.91	203.94	205.78	206.92	209.25	210.17	206.26	207.96	204.63	206.07	207.01	203.32	206.35	206.34	206.42	205.47	208.01	207.16	207.88	205.52	205.83	206.95	207.06	204.4	207.76	207.08	207.26	205.04	205.94
211.07	208.4	211.68	213.49	212.83	213.3	211.31	211.69	209.8	212.16	211.37	213.76	209.87	211.58	210.08	211.79	212.64	210.83	212.29	213.83	210.51	211.57	213.39	210.25	210.25	209.53	209.95	209.91	212.86	213.56	213	209.08	213.27	212.62	211.74	211.34	208.81	212.5	212.22	210.45	212.44	212.15	209.21	212.96	210.91	211.62	214.06	212.42	210.13	210.84
210.87	208.35	207.84	206.86	209.66	207.9	206.93	208.86	208.98	208.3	207.19	207.95	207.91	207.33	207.07	207.38	208.37	207.93	207.76	208.37	206.26	210.09	211.29	208.42	208.96	208.91	209.68	207.27	209.6	210.1	209.36	208.21	209.45	209.08	209.07	208.81	209.53	209.12	210.11	208.07	209.65	210.01	209.47	209.11	209.55	209.09	206.04	209.56	208.05	211.23
212.02	210.11	212.89	210.31	213.1	210.6	210.47	213.34	211.64	210.4	211.93	210.69	210.14	210.12	212.06	211.2	212.92	211.48	211.09	209.26	210.5	211.64	211.53	212.4	210.89	209.8	208.94	212.6	212.52	212.8	211.01	211.83	210.7	211.64	212.93	210.32	211.81	211.86	212.39	213.43	210.41	212.33	212.16	212.05	211.48	212	210.55	211.55	214.84	212.52
207.5	207.58	208.33	209.73	208.63	207.28	210.8	207.44	209.6	207.7	208.02	205.71	207.78	205.57	206.35	209.33	205.96	208.28	208.24	205.51	208.26	206.52	208.38	207.17	206.23	206.44	208.05	208.19	206.48	207.91	207.58	206.7	205.68	208.18	205.21	209.16	207.11	208.7	205.17	210.3	206.22	207.06	206.03	209.44	208.99	207.33	205.59	207.67	206.7	208.24
211.31	211.39	210.12	212.92	212.37	211.83	212.92	210.96	211.63	210.72	209.73	212.81	211.61	209.61	209.34	212.66	212.12	212.25	212.92	210.21	212.77	211.94	211.35	210.52	210.99	212.36	212.41	211.25	213.14	212.4	208.79	210.08	211.04	211.53	210.47	211.14	212.58	210.18	214.75	212.49	213.49	211.36	211.4	212.06	211.83	210.31	213.36	212.82	210.28	211.56
211.35	212.98	211.06	210.61	212.7	210.5	210.55	211.57	212.95	211.32	212.05	212.97	214.89	214.15	213.2	210.28	211.99	211.84	210.87	213.44	211.3	209.77	211.09	210.57	212.04	210.78	211.55	212.12	211.94	210.59	212.78	210.9	213.23	212.49	212	211.27	209.75	211.86	212.99	212.41	210.69	211.59	210.72	213.11	213.5	210.09	210.45	210.93	213.31	213.77
203.95	204.15	202.66	199.91	204.92	204.68	204.74	204.28	201.93	203.65	204.42	202.54	202.31	203.21	202.17	202.89	205.08	202.33	202.44	203.56	202.93	203.83	202.62	201.89	203.52	202.59	201.64	202.39	203.79	199.85	204.06	203.35	204.21	201.74	204.97	206.45	203.56	204.31	199.69	202.95	202.04	204.56	205.33	203.95	201.13	202.18	204.44	204.56	203.82	203.58
200.03	198.98	199.13	200.84	199.88	198.09	198.97	199.25	202.3	199.58	199.42	200.84	199.96	199.96	201.2	198.19	199.46	200.37	198.92	199.18	199.66	198.99	199.9	197.68	198.78	199.98	199.39	198.26	198.12	199.14	199.34	199.94	199.58	200.18	202.6	197.85	196.03	198.31	200.31	200.21	197.96	199.61	199.72	201.06	201.09	199.61	199.35	196.96	199.2	197.86
208.2	208.84	209.83	210.58	209.96	209.08	210.12	209.6	210.07	209.53	211.25	209.85	208.67	209.8	209.74	209.79	210.45	211.21	209.53	209.95	208.14	206.3	210.08	210.35	211.12	208.52	209.65	208.83	208.75	211.03	207.31	209.25	209.16	208.14	208.13	210.38	209.42	212.57	209.08	210.75	208.98	208.15	208.77	209.47	210.4	210.51	208.98	211.47	208.55	208.11
205.31	201.79	203.69	202.17	204.67	205.36	208.2	203.17	203.56	202.34	200.66	202	202.47	202.07	201.75	201.72	202.71	202.28	203.64	202.49	205.91	204.86	201.39	203.71	203.98	203.54	204.1	205.07	201.21	203.93	203.24	203.79	201.6	201.09	200.92	202.23	203.6	200.68	203.53	204.14	204.03	203.23	204.15	200.87	203.29	204.34	202.84	203.67	201.97	204.41
210.56	209.07	208.08	212.65	211.09	209.68	211.43	208.75	210.07	207.55	208.14	211.35	209.27	208.98	208.71	210.82	207.31	210.75	209.47	207.29	207.57	210.25	210.41	210.23	209.71	209.33	210.04	210.05	211.28	208.19	211.25	209.99	210.3	209.84	210.14	210.38	209.51	208.22	208.37	206.33	209.29	210.52	209.92	209.53	208.61	208.53	210.33	210.78	210.37	212.64
212.32	212.53	211.4	211.79	211.64	210.68	213.49	211.17	213.79	211.14	209.81	210.78	208.42	213.46	213.01	208.78	211.97	212.24	214.06	210.92	210.75	211.78	212.1	211.76	211.45	211.58	213.61	213.74	211.96	211.6	210.63	210.81	212.42	212.45	210.27	211.93	210.12	212.47	212.26	212.78	211.94	212.5	212.2	210.77	211.35	212.81	211.08	212.33	210.23	211.55
213.27	211.07	210.59	212.1	210.62	212.95	211.97	211.51	216.01	211.77	211.15	212.64	210.92	209.1	212	210.19	208.33	210.96	211.83	211.67	213.29	212.15	208.69	212.68	209.8	211.67	210.13	212.47	208.93	212.51	210.84	213.28	213.57	210.47	213.3	212.19	211.48	212.17	211.43	210.78	215.43	210.4	211.11	211.12	212.57	213.43	212.07	211.83	209.89	212.43
209.73	212.12	210.23	211.45	213.56	209.93	213.9	213.46	213.76	209.95	213.89	208.03	212.17	212.37	212.06	212.6	208.41	210.77	209.52	210.79	210.4	212.67	211.65	210.6	213.76	211.25	209.49	212.05	210.92	212.63	212.14	213.55	211.65	212.49	210.05	211.31	212.84	210.55	213.29	210.12	210.63	213.66	211.54	214.21	212.66	208.72	210.56	212.4	210.63	213.93
202.41	203.46	204.46	202.77	205.64	203.11	203.84	203.39	201.91	201.09	202.82	205.02	204.52	204.07	203.73	205.24	203.65	202.97	203.86	202.51	203.12	202.42	203.36	203.62	201.55	204.35	204.51	202.83	203.63	205.35	203.98	204.03	203.23	205.67	206.25	203.62	204.08	202.65	204.77	205.93	204.6	201.46	206.51	205.65	204.37	204.76	204.35	203.08	200.27	205.4
216.98	217.42	213.84	217.32	217.49	215.82	218.14	216.49	217.95	216.83	216.78	216.5	219.1	215.91	219.99	215.47	216.29	219.24	215.56	216.34	215.66	217.4	219.74	217.76	216.91	217.28	217.34	216.35	216.88	219.69	216.32	214.72	217.01	217.01	218.67	214.4	218.46	216.59	219.28	216.84	219.87	215.95	220.45	217.55	215.3	216.91	216.82	216.91	217.03	215.57
207.43	207.86	206.69	206.52	206.8	205.82	208.66	206.86	207.2	206.93	208.84	204.9	208.93	207.88	208.44	207.4	209.4	205.75	207.44	206.61	207.94	206.98	206.45	208.21	208.84	207.73	210.57	208.74	207.63	206.47	208.65	206.09	206.88	206.02	208.29	210.09	210.56	207.88	208.35	206.02	205.88	208.08	206.37	208.96	207.35	208.86	204.77	207.44	210.01	206.8
202.79	201.21	203.81	203.83	202.89	199.65	201.64	202.45	203.86	204.69	202.16	202.23	205.54	202.63	203.71	203.07	203.87	202.78	203.08	203.84	201.61	203.35	200.54	200.96	201.88	200.66	201.2	204.84	203.67	202.13	204.89	201.13	203.17	201.8	203.21	203.24	204.21	203.01	204.42	201.01	202.55	202.87	203.2	201.43	205.55	201.14	201.57	203.32	202.79	200.78
207.71	209.86	208.35	208.58	208.75	205.96	209.38	209.58	208	207.91	206.95	211.23	209.56	209.3	208.59	209.16	210.05	208.83	207.85	209.78	209.19	208.95	209.21	207.7	210.65	209.25	207.95	208.16	206.72	207.28	211.05	208.97	208.31	207.41	208.57	209.19	209.83	208.15	209.51	209.52	210.13	208.93	207.7	208.95	208.13	212.25	208.71	210.56	208.43	211.9
208.07	210.08	206.19	208.66	209.14	207.1	209.03	208.05	209.4	209.09	209.58	206.99	208.01	209.93	206.8	210.71	206.24	206.54	210.3	208.59	209.44	206.89	209.19	209.22	211.11	209.32	210.73	207.52	207.76	208.23	209.53	208.27	208.06	206.99	205.55	208.77	206.81	210.69	209.3	207.74	208.54	210.83	207.72	210.35	210.85	210.37	207.63	208.65	207.67	207.54
214.26	213.22	212.98	212.41	212.52	214.38	213.69	216.54	212.39	213.65	211.97	214.26	212.51	214.91	213.43	215.78	211.11	214.85	213.83	214.55	213.33	215.58	212.66	213.47	212.78	215.7	216.05	213.36	214.42	216.33	212.41	212.08	212.91	211.21	214.2	215.32	214.27	213.39	212.79	215.62	215.29	213.2	213.47	215.62	213.01	212.6	212.97	213.6	213.07	215.09
205.26	205.01	202.14	203.32	202.62	201.66	203.95	202.43	203.23	201.83	203.31	203.24	203.26	202.8	206.56	204.24	203.88	203.9	203.73	203.45	203.08	201.62	203.56	203.4	204.7	202.98	201.91	204.33	202.92	203.27	203.41	201.5	204.52	204.74	201.57	202.88	202.72	203.55	202.71	204.23	202.25	202.21	201.82	201.89	203.87	203.11	203.24	201.24	203.33	202.46
206.56	206.46	204.87	207.7	208.44	207.08	207.88	206.92	206.86	207.28	207.14	206.24	208.42	207.41	208.87	207.79	205.67	207.38	205.77	206.27	207.93	208.86	205.91	208.26	206.43	205.84	207.15	206.79	209.52	209.18	207.37	206.03	208.34	209.39	207.09	210	207.05	205.89	207.74	208.79	208.7	208.98	206.61	205.22	210.05	210.07	207.64	209.67	206.71	207.46
217.41	219.7	218.51	219.9	218.77	218.16	218.34	218.05	221.47	220.57	217.63	218.22	217.88	218.25	219.64	214.99	218.24	216.9	217.04	217.59	215.44	218.15	216.9	219.4	216.75	217.36	216.33	217.04	217.53	215.3	218.5	217.98	220.01	218.91	215.03	217.93	216.61	219.57	218.93	217.97	217.66	217.08	217.7	216.14	218.43	218.39	217.85	214.62	216.12	216.03
212.92	211.33	212.93	211.36	213.72	211.52	210.91	212.7	212.29	211.86	212.41	211.28	213.44	211.11	211.08	210.25	212.21	209.55	214.43	211.34	208.19	209.6	209.18	214.57	211.75	213.03	210.59	211	210.55	210.79	212.48	211.13	212.34	211.12	214.86	209.92	212.77	209.98	211.26	212.81	208.16	214.38	211.31	209.69	212.21	213.42	213.36	210.48	210.65	212.25
214.58	213.98	213.91	214.35	215.92	214.51	214.3	213.1	216.3	212.51	213.21	214.74	214.36	214.01	212.11	211.72	213.7	214.12	212.79	214.32	216.02	216.05	215.17	216.06	212.39	214.67	214.44	214.27	214.3	212.17	214.07	213.55	214.63	214.26	213.88	212.24	214.19	212.92	212.81	214.46	213.5	215.47	213.59	213.47	213.47	212.73	213.11	213.73	211.55	213.08
208.23	206.42	208.92	207.35	207.4	207.07	208.58	210.09	209.27	208.73	209.88	207.76	210.01	208.68	208.1	208.13	208.9	209.63	208.37	207.13	209.67	207.96	211.6	209.7	210.92	210.09	208.94	211.24	209.57	210.01	207.38	208.9	208.21	210.19	207.61	208.5	209.96	208.55	207.56	210.16	208.28	208.91	212.05	209.86	207.9	208.35	208.32	208.93	210.33	207.63
198.79	200.46	202.05	200.89	199.78	197.46	200.75	199.8	200.4	197.76	198.28	200.77	200.54	198.98	199.38	198.88	198.97	199.67	199.91	199.11	199.85	200.66	199.24	198.97	198.76	199.98	200.39	199.27	199.54	200.32	197.97	202.27	197.26	198.27	197.14	200.91	200.62	198.98	199.24	197.19	197.34	198.56	198.32	198.05	200.84	199.66	198.97	201.59	200.16	197.6
206.71	209.69	209.37	209.8	208.57	210.13	209.91	209.98	208.46	210.32	207.77	209.43	211.02	208.47	208.15	210.27	210.95	209.68	210.25	210.26	205.92	210.1	208.7	210.38	209.81	208.35	209.58	207.43	208.26	208.63	210.67	208.82	208.51	209.68	208.85	211.48	209.66	211.11	209.71	209.49	209.89	209.68	207.64	210.24	211.16	210.52	208.05	210.1	212.25	208.79
212.4	212.18	213.17	212.78	211.45	215.92	213.66	211.76	213.97	213.11	209.28	212.97	213.12	212.05	211.81	211.99	214.56	213.67	213.81	211.55	211.77	213.18	213.2	213.01	212.86	212.87	213.16	212.12	212.58	211.13	212.65	211.96	211.91	210.78	214.37	211.73	213.77	212.57	210.01	213.9	210.86	214.01	213.82	212.01	213.97	214.28	211.78	213.24	216.01	213.12
212.51	213.18	212.57	214.85	212.59	216.13	213.57	212.28	212.88	213.18	214	211	214.69	212.67	212.18	213.42	212.63	213.84	211.88	211.5	213.5	211.98	210.79	211.74	214.03	212.84	214.8	211.92	213.86	210.38	214.03	212.53	212.58	210.53	214.86	212.62	213.25	213.3	211.89	214.39	211.93	211.77	211.42	212.82	214	210.33	212.23	213.28	211.16	214.34
211.35	209.21	207.73	208.29	207.76	206.24	207.62	208.02	208.39	208.36	210	206.5	206.82	205.54	207.88	207.83	206.26	209.02	208	207.17	207.31	210.37	209.93	206.3	208.19	206.51	209.14	208.83	207.45	207.65	206.48	207.66	208.87	208.36	208.63	207.36	208.32	207.74	208.38	208.47	207.1	206.82	205.82	207.2	207.48	209.06	206.85	206.91	208.55	207.21
202.43	203.91	205.31	203.43	202.6	205.06	206.95	204.22	202.48	205.86	204.32	203.59	202.23	203.97	202.61	205.43	204.01	204.82	204.89	200.38	202.39	203.34	203.62	204.4	204.65	205.31	204.63	203.61	202.94	202.26	203.21	203.5	206.67	203.77	206.14	204.35	204.58	202.36	204.72	202.47	205.05	203.2	206.77	204.85	204.2	203.26	201.1	204.92	202.11	202.99
209.62	211.44	210.92	210.57	212.18	211.75	212.32	210.9	212.91	211.19	210.52	212.29	212.22	211.13	213.45	212.45	211.71	211.67	211.46	210.42	211.06	212.6	212.01	212.39	212.24	210.77	211.63	211.73	213.57	211.62	212.15	213.63	213.18	213.34	215.21	209.19	213.33	211.73	213.5	211.2	210.34	214.27	211.54	211.66	209.94	211.6	208.07	209.79	211.39	211.12
207.02	203.83	204.31	203.8	204.51	204.63	205.38	203.71	204.97	204.94	206.2	206.93	206.42	203.61	203.84	206.03	204.06	206.71	205.4	206.81	202.31	204.2	204.54	203.95	204.33	203.88	205.42	204.18	203.49	206.33	204.58	206.21	203.36	207.37	205.17	204.8	202.63	204.99	205.15	204.76	204.79	204.07	205.27	202.67	202.64	204.76	201.24	204.85	201.7	203.7
212.99	210.94	210.7	210.94	212.24	210.71	213.82	211.78	210.15	211.81	210.59	211.86	211.34	210.62	210.73	212.44	209.84	211.31	211.15	211.28	212.41	213.69	211.1	211.99	214.51	212.44	209.82	211.9	211.21	211.5	209.32	211.61	207.98	211.77	212.94	211.59	212.55	209.98	212.15	211.33	211.88	212.74	212.06	211.87	211.6	214.34	210.28	212.18	211.62	214.14
204.68	205.05	202.45	201.26	205.13	203.3	204.98	202.84	201.98	203.98	203.6	204.36	204.4	205.1	204.49	204.84	203.25	203.34	202.68	201.63	203.23	204.81	203.75	205.37	203.93	202.48	203.44	204.2	202.93	202.12	203.46	202.24	203.22	202.41	203.34	203.04	204.65	203.31	204.34	200.89	204.33	204.62	204.57	203.87	203.39	202.65	203.94	205.89	204.7	202.98
209.54	211.31	212.77	208.48	213.35	213.8	211.24	210.3	209.17	210.71	211.18	210.28	210.02	210.18	209.8	209.55	211.49	211.24	212.61	209.54	212.75	212.74	209.43	211.25	211.56	210.07	211.15	212.45	210.88	210.71	212.25	211.5	211.17	212.22	211.91	210.58	207.7	210.44	212.26	211.34	211.12	214.77	210.6	211.4	215.06	213.89	211.69	211.68	214.25	210.41
204.32	207.04	206.09	204.35	205.4	204.86	206.56	205.56	207.32	204.98	206.95	206.66	208.3	205.46	208.94	206.3	206.8	206.02	208.16	205.88	209.78	206.58	208.04	207.17	207.91	205.58	205.18	206.16	205.8	206.55	206.91	204.34	205.23	205.46	203.42	205.08	207.87	206.18	207.99	207.5	207.73	207.09	205.53	206.01	207.73	207.84	205.65	207.81	205.58	206.66
215.2	218.4	215.98	219.28	218.4	216.72	217.6	215.11	217.96	217.68	219.08	216.77	215.02	218.56	215.72	217.23	214.87	216.45	216.97	214.62	218.25	217	215.71	216.21	215.75	215.67	217.27	218.01	215.26	218.28	218.24	221.04	219.09	215.98	216.33	215.58	214.4	219.17	216.01	216.33	216.63	215.46	214.81	218.3	216.95	216.6	218.16	219.14	217.8	216.86
200.1	198.23	198.33	200.31	200.69	199.12	199.44	199.35	199.76	197.06	200.3	199.91	198.17	199.13	198.37	200.18	198.97	201.33	201.48	199.21	201.07	200.94	199.76	198.72	199.7	199.38	199.43	200.72	199.58	199.02	199.15	199.2	200.8	198.53	200.66	200.3	201.24	202.22	199.87	198.77	199.35	200.78	198.99	197.72	200.04	198.31	200.92	197.94	200.96	198.12
209.86	209.25	208.21	206.86	208.3	208.52	204.92	206.24	207.2	207.57	205.48	209	209.96	208.84	207.64	209.45	207.54	209.79	205.08	207.87	210.25	208.26	207.71	207.71	208.67	209	209.86	207.32	210.74	207.54	206.8	208.7	208.66	207.82	208.78	211.64	209.32	206.41	211.36	209.44	208.56	211.65	206.26	208.1	207.04	207.57	207.74	207.78	207.65	207.86
203.1	201.31	202.34	203.65	201.86	199.93	202.26	202.47	203.44	202.06	203.19	203.11	201.4	202.76	202.33	202.57	200.78	202.41	201.79	202.5	203.38	202.89	204.59	203.82	200.79	202.22	201.15	203.95	199.44	204.03	202.58	202.94	204.35	200.45	203.61	200.32	203.07	203.39	200.4	202.8	200.48	202.3	201.54	203.31	201.08	203.25	200.85	202.93	202.33	201.35
201.71	201.25	200.95	202.11	201.66	201.74	199.49	201.53	201.97	202.51	201.24	202.76	204.48	203.92	202.48	202.2	202.12	201.4	203.3	202.97	205.15	201.57	201.27	201.6	202.4	197.89	204.29	202.87	202.87	201.01	200.96	203.31	204.21	203.24	202.33	203.16	203.73	203.33	200.19	201.24	200.85	202.72	201.53	202.86	200.68	203.15	201.98	205.33	203.84	201.28
209.5	208.21	206.66	206.26	207.03	209.06	209.03	205.34	206.5	205.98	207.06	209.21	208.87	206.7	207.61	206.96	206.87	207.87	207.03	207.67	208.49	209.21	210.19	208.4	207.14	207.46	207.35	207.61	207.8	210.24	206.7	206.84	205.54	209.2	208.47	208.7	209.19	209.23	208.02	207.68	206.98	208.33	208.06	209.1	204.88	209.11	208.21	210.43	206.91	205.97
200.8	200.75	198.28	200.37	198.72	199.48	200.59	199.6	199.99	199.12	199.3	201.68	200.64	200.9	200.65	198.03	199.81	200.15	200.82	199.83	201.18	200.81	200.27	199.58	201.32	197.62	200.84	200.61	203.22	199.08	201.77	198.56	200.27	198.37	201.42	198.27	201.09	200.46	200.39	198.14	202.6	197.6	200.41	197.78	198.95	201.29	201.97	200.32	201.89	201.29
207.1	205.94	209.28	204.07	206.62	208.54	204.88	203.84	207.23	207	206.76	207.08	206.77	205.94	207.27	207.31	206.43	206.33	207.76	206.93	205.11	208.75	207.97	205.68	208.28	207.03	208.62	206.15	205.64	205.66	208	204.45	205.29	208.06	206.1	205.66	206.65	207.96	206.09	206.17	205.86	205.62	205.52	205.69	204.27	207.96	204.14	206.27	205.14	208.76
210.6	210.46	207.11	209.24	206.9	210.52	208.29	210.36	208.19	209.1	209.03	209.58	210.07	207.67	206.55	209.49	208.24	207.36	206.53	211.67	206.99	208.6	209.11	209.64	208.29	208.76	209.2	209.42	207.52	212.01	209.13	208.81	207.57	208.1	209.66	206.73	209.3	205.98	208.46	210.2	208.04	209.19	206.7	207.38	209.1	206.22	209.54	208.17	206.48	209.29
216.48	216.29	219.54	213.59	219.17	215.7	217.15	216.69	216.45	216.24	216.79	216.61	217.8	217.58	218.52	217.29	215.96	216.99	216.43	219.22	217.01	219.62	215.54	217.61	218.17	218.11	215.77	218.42	217.32	218.21	218.15	218.1	216.89	220.51	216.94	219.86	217.22	220.96	217.95	218.42	217.25	215.65	215.92	219.14	216.69	219.94	217.83	217.81	215.81	215.41
211.9	214.36	211	209.78	213.81	213.48	212.85	211.33	210.25	212.48	210.83	209.89	210.43	212.35	211.57	211.82	212.9	211.8	212.92	212.8	212.37	211.43	211.01	209.78	210.79	210.91	209.77	212.71	210.69	211.78	211.66	210.22	211.93	210.9	211.48	210.78	210.8	210.51	215.09	211.7	209.87	210.25	211.24	211.83	211.42	212.5	211.87	209.76	213.99	213.19
205.44	210.01	205.95	208.23	209.08	208.91	207.66	208.67	209.7	205.99	208.43	208.39	207.92	206.67	208.4	208.06	207.97	210.56	207.33	207.75	207.41	209.94	207.61	206.67	209.53	210.46	208	205.92	209.82	208.31	206.18	211.09	207.62	209.94	206.8	207.93	208.02	209.97	209.58	208.88	208.48	208.18	207.66	207.01	209.27	209.02	207.12	207.96	207.32	209.76
197.34	197.82	196.71	197.72	197.2	199.18	198.12	198.02	197.82	197.37	196.56	200.36	198.62	197.77	196.92	195.73	198.58	198.36	198.21	198.05	196.09	198.93	197.75	200.37	198.91	197.9	196.56	197.66	197.74	198.96	197.16	198.79	198.28	197.75	198.02	198.4	198.74	196.06	199.87	197.55	196.99	195.44	198.55	198.76	199.16	195.29	199.37	193.34	199.18	196.02
193.56	196.2	194.6	193.6	197.03	198.08	193.46	194.89	193.25	194.02	197.37	194.45	194.12	194.96	196.96	197.33	194.61	198.7	191.73	194.24	197.32	196.87	196.49	193.87	193.99	194.49	194.12	195.6	196.79	195.22	196.23	195.32	197.53	195.46	196.32	197.09	196.96	195.6	194.27	194.74	196.66	195.64	195.61	194.84	194.5	195.35	194.74	196.29	195.21	196.28
200.06	198.65	201	200.75	200.37	201.36	198.06	202.95	198.97	198.15	202.25	199.92	197.14	202.2	202.18	199.67	201.96	201.14	198.57	203.05	201.42	200.75	203.25	201.14	200.08	198.3	199.28	199.77	200.83	201.38	199.98	201.84	199.89	199.52	201.43	201.3	200.72	201.6	196.99	199.37	200.26	200.93	201.51	199.18	199.64	198.89	200.93	200.39	200.31	200.03
204.29	203.36	200.59	202.91	201.93	202.14	204.8	203.14	205.87	204.05	204.97	204.38	205.73	204.48	202.08	204.38	203.6	202.1	202.95	202.06	203.96	199.65	204.12	203.84	202.78	203.95	204	204.54	203.97	200.76	202.65	202.85	204.61	204.58	204.04	203.7	203.64	202.71	200.02	204.13	203.1	203.09	204.13	201.4	204.91	203.83	203.66	204.39	202.39	202.01
207.96	206.08	206.84	208.42	209.86	206.98	210.2	208.29	209.2	206.13	205.37	207.48	209.45	206.6	206.91	208.85	207.67	209.74	206.95	207.93	206.9	205.68	208.22	206.75	206.66	208.21	206.97	207.48	209.33	205.61	207.25	206.12	206.09	206.57	205.62	206.79	205.04	207.97	207.16	206.13	205.75	206.4	207.19	207.39	207.14	208.25	207.94	208.45	206.29	207.74
211.2	211.97	212.05	212.58	212.79	211.19	213.46	212.07	214.55	212.77	210.7	211.95	210.45	210.93	213.71	210.9	211.46	214.07	212.85	210.29	210.4	210.37	210.98	210.3	211.93	210.36	212.04	209.69	212.96	211.19	208.55	212.61	211.3	209.89	212.15	211.64	210.17	211.16	211.22	212.39	211.48	209.79	208.46	212.51	211.34	211.36	211.08	212.88	211.39	215
213.46	212.98	211.03	211.56	210.63	212.78	210.29	213.1	211.98	212.06	211.95	210.92	210.85	211.31	212.26	214.75	210.64	213.49	212.36	210.36	213.26	212.73	211.42	211.92	211.35	210.34	210.6	213.1	212.19	211.76	211.6	211.61	211.62	211.95	212.29	211.61	213.55	211.78	214.66	211.14	210.81	212.71	210.02	211.94	211.67	212.2	209.65	212.85	210.23	211.37
208.76	208.1	210.2	210.56	208.59	208.77	206.92	206.89	206.7	207.26	209.52	205.7	206.56	208.08	208.12	207.95	209.01	209.09	209.66	205.26	205.61	205.39	206.75	207.05	208.92	207.15	206.44	206.82	207.31	209.14	207.63	208.64	207.83	207.99	207.24	208.77	210.61	208.83	205.95	207.43	205.05	206.82	207.62	207.85	210.75	208.68	207.38	207.86	207.52	208.16
202.27	200.92	201.56	198.92	202.7	201.61	200.9	201.54	198.79	199.23	203.34	198.76	199.84	201.25	198.4	198.9	200.42	199.31	201.8	202.92	201.75	200.57	201.26	200.02	200.79	200.27	201.47	200.08	198.86	198.4	200.12	199.97	200.83	199.95	199.48	201.25	202.93	201.54	198.72	200.12	201.09	199.13	200.1	198.41	200.09	200.43	200.11	201.4	201.05	199.68
204.12	203.15	203.6	201.14	198.99	204.13	204.03	201.8	202.07	203.33	204.42	201.72	202.83	202.07	201.6	201.3	201.36	201.19	201.95	202.98	202.62	202.84	203.11	202.68	202.77	202.38	200.09	203.49	203.45	202.41	202.47	202.74	199.78	203.4	202.99	205.19	203.07	201.74	203.27	203.93	202.52	201.67	199.78	199.89	203.06	201.49	202.03	202.03	201.54	202.79
194.38	193.71	192.55	195.53	194.63	194.58	196.52	195.97	191.24	192.37	192.56	193.41	195.16	196.44	194.2	194.05	191.93	196.27	193.49	195.07	193.5	195.8	192.92	194.5	197.33	193.38	193.82	193.8	195.2	194.65	193.43	195.01	194.9	193.69	195.15	193.73	195.56	193.5	194.39	195.5	192.92	195.19	191.8	193.71	195.01	195.65	195.77	193.47	194.6	193.02
198.34	201.46	198.04	200.95	199.99	199.39	199.81	198.89	200.62	199.75	199.82	200.57	199.81	200.68	200.07	201.5	201.14	198.66	197.86	200.22	200.41	198.26	198.4	199.33	197.87	201.18	198	200.64	199.64	198.05	198.4	198.81	199.57	199.87	201.08	199.79	199.25	199.26	200.87	200.06	200.9	199.99	198.95	199.1	199.09	201.21	201.03	199.61	199.23	199.75
200.18	202.93	200.3	202.56	204.12	203.27	202.28	202.4	202.27	202.88	202.54	204.25	202.62	203.27	202.86	203.39	201.81	203.26	205.65	203.95	202.1	202.36	199.71	204.39	204.78	202.94	201.32	202.68	204.47	203.36	201.71	204.12	201.95	200.33	204.37	201.31	204.42	204.75	203.72	202.2	202.58	206.36	202.09	201.65	205.25	202.91	202.27	201.33	203.63	204.03
211.24	213.94	213.99	211.41	213.69	212.73	214.57	212.97	212.34	213.6	213.19	214.06	213.75	211.67	214.89	212.4	212.6	212.59	211.85	212.72	213.75	212.85	213.07	213.79	212.81	212.72	213.12	211.25	213.57	211.05	210.66	213.81	213.43	214.74	210.65	211.72	213.25	210.88	211.12	212.5	213.09	214.13	214.82	214.62	213.55	211.5	212.18	214.11	212.61	211.25
208.33	208.99	205.54	207.1	209.81	206.26	208.14	207.63	208.18	207.04	209.42	209.03	208.43	209.46	206.69	209.93	209.31	209.47	208.72	208.56	208.9	206.41	208.28	207.58	208.93	209.92	209.06	210.16	209.82	206.91	207.83	207.8	207.48	206.57	208.38	207.96	211.39	208.79	207.89	208.71	207.72	207.2	207.14	208.45	211.17	209.07	208.01	208.13	209.33	208.91
203.78	204.05	203.4	205.21	204.92	203.88	205.66	204.5	207.05	204.66	204.18	203.84	206.37	201.23	203.75	202.52	204.19	201.68	205.14	204.31	204.11	201.76	202.38	203.9	203.67	204.14	201.83	201.29	205.06	201.92	203.23	204.61	203.31	200.77	205.01	203.57	206.49	203.08	203.38	204.59	201.85	203.78	202.42	205.16	204.64	203.9	203.56	204.7	202.39	204.4
210.06	213.17	211.23	213.79	212.13	210.46	209.65	212.39	214.67	214.11	210.58	213.05	214.63	212.23	211.24	213.47	212.82	214.32	211.95	211	210.72	213.48	211.59	213.27	212.27	210.27	211.58	212.99	214.48	214.48	213.93	214.94	212.85	214.06	212.55	212.77	212.01	212.21	210.06	211.28	214.37	212.71	211.48	212.08	210.01	214.71	212.06	212.56	212.75	213.7
211.91	213.66	213.22	211.39	211.23	214.56	213.03	210.39	209.43	210.93	213.84	211.31	213.19	212.7	211.27	209.86	210.25	211.8	212.63	211.09	213.21	211.62	211.31	212.28	212.46	210.32	212.63	211.5	212.77	211.07	211.15	213.81	212.39	210.93	209.68	211.22	212.32	213.02	212.31	213.02	211.93	211.22	213.34	211.55	213.41	213.5	211.48	212.73	212.71	211.65
207.24	207.55	206.76	209.01	206.99	204.64	207.75	209.36	206.63	207.19	209.23	207.19	207.34	207.78	205.76	208.39	207.38	205.6	208.07	206.15	209.9	208.12	206.41	209.47	210.24	206.49	208.76	208.09	207.97	207.08	207.74	206.44	209.46	208.21	204.22	208.61	207.79	208.16	206.91	207.83	207.09	208.09	206.3	206.96	209.21	207.75	210.99	207.53	208.12	210.25
208.38	206.48	205.57	206	208.93	209.18	207.39	208.14	205.42	206.68	207.82	206.01	207.82	208.78	208.08	209.7	208.28	209.09	206.68	206.11	209.26	206.66	206.84	208.62	208.32	209.91	207.3	204.93	207.56	205.82	206.01	207.41	208.32	206.27	206.26	209.63	206.77	205	206.31	206.09	206.42	209.21	208.58	206.26	207.24	209.3	207.29	209.91	210.06	205.7
216.49	215.6	217.85	217.65	216.95	219.19	215.19	217.62	216.5	215.96	217.42	218.06	217.07	217.09	214.72	218.2	216.43	217.97	216.09	216.78	219.26	215.61	218.25	217.92	215.35	215.74	216.81	218.53	217.62	215.73	218.69	216.32	217.33	216.5	218.53	217.51	215.28	217.36	217.43	216.14	218.66	215.1	217.51	215.07	216.68	218.04	217.58	216.25	217.36	216.25
207.42	204.8	208.54	206.3	204.66	208.12	207.8	205.94	205.76	207.48	206.12	207.29	205.68	206.3	205.86	206.54	204.81	206.64	205.58	205.14	206.38	206.32	205.54	205.52	205.92	204.37	206.5	206.82	204.89	207.45	206.53	206.57	204.94	204.29	203.95	202.75	206.39	207.29	206.94	204.79	205.73	208.93	206.72	207.27	206.29	205.74	206.84	206.9	203.68	205.82
208.63	209.61	207.25	209.7	209.78	209.36	207.17	211.38	206.98	209.76	210.85	208.13	210.49	209.29	209.02	211.86	204.63	209.8	209.93	207.19	210.34	209.39	208.34	210.92	210.8	208.74	207.8	207.67	209.48	208.31	209	207.08	208.15	209.42	208.79	210.08	208.82	209.25	209.85	206.99	209.05	209.34	208.98	208.56	208.89	210.42	210.43	209.6	208.14	209.58
209.93	211.61	213.87	210.53	212.51	211.15	210.1	213.26	209.74	212.96	212.18	212.98	211.7	212.35	212.91	211.36	212.4	213.44	213.83	211.7	213.09	213.27	212.14	213.64	210.88	212.03	213.31	212.81	211.36	211.37	211.09	213.53	211.29	212.72	211.07	211.88	213.27	212.52	211.53	212.57	211.27	213.82	210.27	212.57	210.3	214.1	210.01	210.15	209.21	210.9
207.2	206.01	208.98	206.8	205.66	208.36	205.25	206.97	205.26	206.92	205.59	207.64	208.79	207.93	207.31	206.92	209.67	204.79	206.89	207.21	208.46	207.31	206.59	207.11	208.86	207.92	206.16	206.55	207.14	207.61	208.26	207.15	206.7	210.26	206.69	205.71	207.5	207.53	206.2	207.22	209.42	209.24	208.93	207.79	207.72	206.92	208.36	208.47	208.84	209
204.86	205.77	207.42	207.72	206.33	207.39	207.79	207.28	205.68	206.86	205.58	204.37	207.01	206.45	206.01	205.44	206.49	206.84	208.83	205.59	205.6	207.95	206.14	203.82	207.36	206.32	203.59	207.77	206.23	206.78	207.87	206.23	205.24	206.2	208.34	207.56	205.81	207.98	204.37	207.36	205.33	207.2	206.07	208.96	206.26	206.56	207.51	205.4	207.3	207.58
214.62	215.86	216.77	218.81	219.01	216.6	217.32	217.74	219.3	217.73	216.04	218.65	216.16	218.03	217.6	217.7	216.09	219.29	220.01	218.99	214.48	217.5	219.02	218.93	218.35	215.89	219.54	219.04	216.17	219.42	215.32	219.74	218.28	219.68	216.82	219.02	217.37	218.43	216.54	217.52	217.31	218.51	219.24	218.43	220.21	218.17	220.39	216.89	216.07	219.63
217.4	217.08	217.78	217.04	219.37	217.32	216.38	216.9	217.16	216.23	218.55	214.44	218.91	216.33	216.52	215.2	219.18	216.4	217.19	217.31	215.07	217.97	215.2	216.41	217	216.92	217.01	217.65	220.27	215.3	216.14	215.75	215.37	218.1	217.35	218.49	217.87	215.08	216.91	216.45	215.71	214.87	220.06	217.32	217.27	216.05	217.26	216.01	219.51	218.42
209.36	206.35	209.01	208.39	207.18	206.38	210.82	208.37	206.48	206.87	206.83	209.14	209.38	209.63	206.38	210.48	208.42	209.43	206.23	210.54	209.54	208.83	209.98	208.17	208.63	207.12	205.11	210.49	209.78	210.2	207.98	208.43	209.55	207.08	207.16	211.44	207.24	208.78	209.45	209.31	208	209.79	208.06	209.86	207.61	208.63	208.45	206.83	209.77	210.41
202.91	204.11	205	200.83	201.44	205.15	203.83	201.97	203.13	202.54	205.14	202.63	205.67	205.02	203.51	204.63	204.93	202.66	202.21	203.3	204.16	203.18	202.78	202.43	203.99	203.34	203.54	202.37	203.13	202.97	203.98	203.5	202.76	206.15	202.81	201.53	202.68	202.44	203.38	204.11	202.85	203.37	203.52	203.04	204.91	203.43	203.72	204.36	205.23	204.68
212.55	212.93	215.3	214.34	213.2	211.96	213.87	214.67	212.09	214.26	211.87	211.52	213.01	213.59	213.26	211.64	213.14	215.89	211.54	213.22	212.29	214.52	214.62	212.72	209.53	213.29	211.92	212.72	211.45	212.34	212.36	214.31	213.9	214.72	212.5	211.81	214.13	211.49	213.77	213.82	211.4	214.7	212.76	214.09	215.52	212.92	212.28	214.55	212.12	212.32
216.17	217.52	217.16	216.13	217.64	218.57	217.39	218.53	218.01	218.54	217.19	215.94	216.85	216.68	216.5	216.38	216.08	216.56	218.32	217.61	216.42	217.25	216.64	216.08	218.28	216.34	216.93	216.78	215.46	218	217.19	217.06	216.72	218.34	214.31	216.55	219.08	218.24	216.99	214.07	216.57	215.57	217.09	218.12	218.54	216.78	215.69	216.93	215.71	218.06
203.65	203.66	204.08	204.45	205.16	201.84	201.65	202.77	203.21	202.19	202.94	206.1	205.88	202.71	203.05	204.58	205.71	202.62	203.9	201.88	203.44	202.84	205.61	203.35	203.18	203.25	201.1	205.01	205.7	203.16	203.75	203.09	205.16	203.47	203.52	202.89	203.03	204.37	203.8	205.07	202.92	203.47	202	203.26	204.13	203.01	200.79	204.41	203.65	203.42
209.34	208.71	209.5	208.42	207.51	209.41	208.47	207.48	209.81	206.14	208.55	208.4	209.47	208.69	208.32	209.39	206.35	208.75	207.23	206.7	208.83	209.03	209.6	209.04	208.7	210.47	208.14	208.81	209.8	207.7	210.05	210.24	211.4	210	210.77	207.98	210.9	210.96	208.71	208.39	207.65	209.05	209.45	208.06	208.99	208.35	210.52	209.96	210.55	209.01
202.77	202.43	204.81	200.01	200.92	203.07	201.95	200.71	202.05	202.39	202.07	204	201.22	205.21	202.04	202.09	202.29	201.8	202.56	203.95	206.02	202.92	201.41	202.02	200.06	202.31	201.49	202.95	203.52	201.23	203.81	201.12	202.97	202.91	199.39	204.46	201.07	201.83	203.58	203.63	205.32	203.06	200.12	201.02	202.21	201.78	205.05	205.82	202.99	200.93
206.78	209.47	208.02	207.98	209.23	210.26	207.05	209.66	207.61	207.3	209.56	206.98	209.39	206.17	207.8	208.57	209.21	208.44	208.39	208.29	208.6	209.63	208.5	208.14	207.86	208.09	208.44	212.22	206.93	209.92	208.36	208.02	211.86	209.05	209.83	208.68	210.63	209.59	207.26	207.15	208.67	207.33	206.99	209.8	210.04	207.17	209.08	206.37	207.99	209.04
197.83	201.38	201.44	201.03	200.01	198.85	200.38	201.39	201.45	201.29	198.3	200.92	201.09	199.71	200.3	200.03	203.28	199.76	199.82	201.14	201.36	198.64	201.36	198.6	199.25	201.11	201.43	199.48	198.64	198.88	200.55	198.34	200.25	200.81	200.45	201.36	201.59	199.6	199.95	200.46	199.32	197.97	200.72	198.73	202.54	201.16	199.53	200.84	199.35	198.96
198.42	198.45	198.24	199.16	199.12	201.61	198.18	201.92	199.44	199.74	201.35	195.93	199.06	198.27	200.76	200.14	199.74	200.05	198.28	198.75	199.74	198.32	199	199.86	196.94	198.92	198.37	199.98	199.5	198.8	198.09	196.32	196.17	197.05	198.63	197.06	200.29	197.04	199.2	198.62	200.86	198.51	199.15	196.07	198.96	198.26	200.03	198.31	199.63	199.77
212.21	212.87	213.67	212.64	211.39	212.79	210.27	211.27	210.42	213.12	211.74	212.02	210.79	210.73	211.87	214.19	214.38	211.87	212.24	211	212.57	211.28	211.91	210.9	210.92	209.26	213.65	210.47	211.72	211.21	212.76	212.19	211.31	215.28	210.56	211.03	213.94	210.18	212.91	209.78	211.59	213.1	211.99	213.28	211.73	211.46	212.1	209.64	214.14	210.25
210.38	209.36	209.39	210.64	210.99	210.6	207.32	209.21	210.62	212.85	209.76	209.02	210.31	209.05	208.11	207.38	207.07	209.95	209.79	210.36	210.22	206.74	211.7	210.33	209	207.32	210.5	207.7	209.18	209.38	207.05	207.62	209.74	208.34	210.84	209.04	208.76	208.57	207.38	210.54	209.76	210.58	209.8	209.85	208.95	210.41	207.24	210.58	208.88	207.3
205.98	206.23	206.44	203.67	205.24	204.61	205.46	206.51	205.61	206.42	204.92	206.2	205.73	204.74	205.06	203.47	209.42	205.62	204.13	206.54	205.87	201.73	206.77	206.65	205.42	207.1	207.9	206.49	205.8	206.32	204.66	206.53	205.86	206.8	206.64	205.99	205.66	205.74	204.25	203.58	204.36	205.31	204.68	208.15	206.02	208.57	206.05	205.74	204.92	202.99
202.23	204.53	203.55	205.14	202.78	203.97	203.84	203.14	203.59	202.58	203.52	202.03	201.87	204.85	203.92	203.5	201.33	203.87	204.89	203.43	203.46	203.97	204.48	206.4	203.39	203.71	201.85	201.34	203.88	203.95	204.5	206.05	203.12	203.86	203.94	203	204.11	203.28	204	205.65	201.32	204.91	204.66	203.22	206.66	202.77	205.07	202.6	203.93	204.18
197.22	200.35	198.17	196.91	198.13	200.22	198.38	201.08	199.99	198.79	200.76	196.77	200.51	198.74	198.99	198.29	200.53	200.85	200.42	198.59	198.34	199.43	198.26	199.99	198.59	196.98	196.98	199.74	195.7	199.77	197.61	202.58	197.53	198.14	198.75	200.61	200.06	198.5	198.79	198.77	200.92	200.47	201.77	199.69	198.24	199.3	197.54	201.44	200.21	200.02
215.56	215.46	217.74	216.24	216.48	219.22	216.97	217.14	217.82	216.97	217.5	215.82	215.57	218.42	217.58	218.11	215.84	217.79	216.71	218.97	218.28	217.73	217.07	214.6	218.16	215.29	217.79	215.88	217.04	214.97	217.69	216	217.76	218	216.54	218.22	216.74	215.82	217.73	214.69	216.48	216.17	218.55	217.7	214.52	214.88	215.98	215.28	215.88	216.46
207.08	209.71	207.52	207.48	207.84	209.89	209.05	208.94	210.51	209.51	209.19	209.87	208.31	206.74	208.59	206.86	207.07	208.79	208.07	208.15	208.23	210.95	210.52	207.47	209.08	209.07	209.99	208.67	209.05	210.64	210.51	208.93	207.52	207.45	208.25	210.02	208.18	207.39	208.58	208.93	209.59	209.06	209.36	210.93	207.15	209.1	209.24	206.28	209.39	210.14
213.24	213.32	212.42	214.58	212.84	215.42	213.35	211.64	214.95	213.4	214.54	213.72	213.62	214.79	213.98	213.79	214.34	214.57	213.76	214.14	214.85	214.03	215.53	214.53	213.39	215.01	212.23	210.68	212.14	213.84	214.05	211.49	213.05	211.85	215.4	213.29	212.77	211.45	212.92	212.65	214.45	211.73	214.76	214.17	214.02	214.77	216.36	215.03	214.05	216.66
200.76	200.47	200.9	200.39	198.16	201.79	202.83	201.78	203.12	199.32	201.07	199.96	200.88	202.83	202.06	199.09	200.49	199.97	201.69	200.6	201.55	198.27	199.56	201.33	200.4	201.03	200.57	203.32	201.39	203.32	199.67	199.94	198.73	203.12	201.33	201.47	200.91	198.21	203.42	202.76	200.51	203.09	199.63	202.05	200.38	201.23	203.52	200.11	201.94	201.44
219.12	218.2	215.08	216.89	217.05	217.88	218.6	218.7	216.97	218.93	219.32	216.32	216.92	218.97	217.94	219.74	215.39	217.73	216.12	217.67	215.98	218.36	217.46	217.32	216.35	217.77	217.06	217.39	216.68	215	217.99	219.63	219.51	216.69	218.08	221.15	218.38	217.01	217.74	217.05	216.14	215.99	215.97	215.32	217.85	216.88	218.09	217.41	215	216.22
210.48	211.97	210.99	209.86	211.89	211.26	210.31	210.03	212.67	213.52	212.63	213.71	211.89	211.75	214.09	212.72	210.91	211.58	210.91	211.72	214.46	212.81	211.61	210.56	212.13	210.15	209.4	211.81	211.35	206.39	210.52	211.99	210.12	209.9	214.93	210.82	211.28	211.06	211.99	210.4	212.28	212.61	210.94	210.55	212	213.55	211.75	210.8	212.8	213.37
218.7	216.09	218.28	217.53	215.2	219.32	216.84	217.83	216.21	218.96	216.73	216.73	216.46	217.34	218.3	214.83	217.35	217.28	215.61	216.79	218.12	218.41	217.11	218.19	217.19	217.29	215.32	216.33	215.6	219.04	215.61	216.03	217.79	217.05	218.54	214.15	217.52	216.14	215.54	215.91	216.1	217.85	216.09	215.02	217.71	218.01	217.04	218.51	217.03	215.66
198.57	199.31	202.96	200.67	198.21	201.02	201.41	200.53	201.34	199.94	199.14	200.38	199.91	200.14	201.41	199.94	200.27	199.02	201.23	199.63	200.08	200.58	197.41	201.41	200.88	200.47	200.22	200.9	198.04	200.99	199.92	201.23	199.77	199.2	200.48	199.13	200.78	201.92	200.88	201.5	199.88	201.9	203.36	201.16	200.47	198.01	199.96	198.77	199.91	201.1
208.67	205.88	207.15	209.38	208.23	207.94	208.23	208.49	206.63	207.04	206.66	206.56	208.12	209.36	205.52	207.14	205.99	207.49	206.82	205.51	206.64	207.71	208.86	207.33	208.39	207.61	208.79	208.2	208.28	207.2	207.47	207.54	208.5	208.65	206.54	208.11	208.51	207.12	208.27	208.42	209	209.39	207.14	209.6	209.52	208.42	207.28	206.65	207.65	209.66
212.53	215.04	210.86	212.84	211.89	210.22	214.71	213.54	210.07	213.27	213.5	214.15	213.27	211.81	212.47	211.61	209.91	211.65	211.55	211.3	212.73	212.4	209.84	213.55	212.84	212.94	210.9	211.45	212.05	210.09	210.97	209.99	212.55	213.3	212.09	210.63	211.22	210.31	212.19	213.72	210.05	210.5	213.98	211.97	212.47	211.09	211.64	214.41	212.32	210.94
211.65	209.65	208.22	206.1	210.33	208.14	207.59	208.68	207.12	208.56	207.21	209.44	207.72	206.96	206.98	208.08	207.38	208.98	207.68	209.96	206.14	209.02	206.14	208.05	209.5	206.34	209.94	208.35	207.21	208.53	209.55	207.32	208.77	209.35	206.98	210.33	206.11	208.17	208.21	207.77	207.77	207.94	208.06	208.39	207.69	209.07	207.58	206.86	209.42	206.57
202.19	201.43	199.26	200.07	197.86	199.71	200.53	199.74	203.25	198.25	200.56	198.26	200	200.88	201.08	201.51	199.05	199.69	201.33	201.36	199.52	202.65	201.11	198.36	200.52	198.86	202.09	202.38	200.87	201.42	200.81	199.05	200.01	200.43	200.41	200.42	201.02	201.37	201.6	203.5	202.01	201.83	201.41	200.44	200.11	198.59	200.27	199.4	202.66	200.87
198.29	199.55	197.7	198.42	199.65	196.91	198.15	198.17	198.73	196.3	198.75	198.46	197.99	196.73	198.15	197.68	198.16	196.36	196.92	196.93	198.97	198.46	198.4	196.22	198.67	198.06	198.11	195.69	197.77	198.6	198.14	198.31	198.95	198.4	199.22	198.33	197.04	194.66	197.2	198.08	199.44	201.04	200.4	197.92	195.93	195.92	199.12	197.69	198.16	197.77
216.73	216.68	215.86	216.42	216.45	216.77	218.43	215.21	216.33	217.13	216.63	217.48	217.55	218.55	217.13	217.2	216.06	217.21	215.67	217.06	217.48	218.34	216.9	216.63	216.45	215.43	218.22	217.95	218.87	217.33	216.92	217.54	218.51	217.23	215.77	216.69	216.29	217.81	216.14	216.58	217.58	216.6	217.35	219.34	215.41	217.9	217.04	215.87	216.55	217.74
218.09	215.77	217.47	219.04	215.37	218.43	215.72	217.04	218.93	218.92	217.37	214.73	214.74	217.71	217.97	217.51	215.99	216.69	217.05	215.97	216.57	214.96	217.83	215.58	217.24	217.15	217.78	215.19	216.89	216.2	216.37	216.34	217.59	216.48	217.3	217.97	218.4	216.53	215.88	215.93	216.83	217.47	215.5	216.96	217.28	216.31	219.46	218.78	217.03	215.11
198.44	200.85	198.97	202.5	199.59	201.82	199.71	199.66	201.15	198.81	199.49	200.8	199.56	201.1	200.62	201.25	201.34	200.81	199.7	199.7	199.38	202.58	198.82	200.52	200.39	201.31	197.21	201.33	200.78	201.73	201.48	203	199.2	198.68	203.09	201.66	199.77	202.18	199.44	201.61	201.15	199.06	200.16	199.7	196.78	199.86	199.82	199.04	200.19	198.66
206.97	207.02	208.54	206.4	206.01	204.38	209.57	205.94	208.51	206.62	207.35	209.19	210.01	208.23	205.92	206.07	206.81	207.62	208.83	206.79	207.96	210.15	206.73	205.2	206.59	209.93	205.72	207.08	207.54	208.52	209.82	207.08	208.04	210.26	207.1	206.62	208.63	207.43	208.31	207.06	207.03	209.22	207.26	208.58	205.11	204.4	207	206.58	208.53	208.95
208.83	208.81	203.38	204.1	205.64	205.66	207.48	207.62	205.69	204.39	207.5	205.64	204.59	204.68	207.62	206.85	207.44	206.44	204.42	206.2	208.16	205.87	207.73	206.85	205.9	207.16	204.59	205.83	202.56	206.76	206.19	205.13	207.47	206.98	208.32	206.31	206.92	209.06	206.62	207.34	205.85	207.71	207.11	205.49	206.71	206.8	206.77	205.99	207.47	206.52
209.88	209.43	209.99	207.9	210.12	209.51	210.21	209.37	213.17	211.49	208.13	209.25	209.78	209.43	211.32	209.04	207.75	211.12	209.07	209.47	209.37	208.43	207.16	208.25	210.1	209.92	208.08	209.73	208.68	210	209.45	207.91	210.23	210.34	210.72	208.56	210.03	210.17	208.95	210	207.56	208.59	208.95	209.46	208.58	209.49	207.1	210.35	209.5	206.73
202.29	200.96	200.98	202.44	202.31	203.45	200.83	203.12	203.21	203.28	202.9	201.32	202.29	200.42	199.85	202.26	202.5	201.46	204.22	203.05	202.69	202.26	201.14	201.76	203.56	201.77	202.66	203.33	202.07	203.56	199.87	200.4	201.97	201.52	200.86	203.21	199.16	200.58	202.29	203.56	202.17	202.31	201.88	201.04	201.14	202.26	203.67	201.26	201.45	202.72
206.77	205.95	205.93	207.83	206.08	205.71	205.36	206.03	206.64	205.96	206.95	207.57	206.39	206.82	207.41	206.13	207.08	206.47	206.54	205.84	207.01	206.1	206.79	207.47	205.87	208.71	205.85	205.38	206.27	205.93	205.49	206.77	204.94	208.55	205.4	205.36	206.89	205.17	206.25	207.32	206.36	207.34	207.43	205.44	207.57	209.03	208.3	207.71	206.13	207.49
206.85	207.08	206.81	208.2	207.08	208.75	208.16	206.26	206.18	209.79	208.85	208.2	206.82	209.34	208.44	208.24	207.44	208	208.75	206.83	209.02	206.77	205.16	206.02	208.79	207.54	205.9	207.7	207.82	210.5	205.56	208.24	207.73	207.73	204.14	207.49	207.37	206.95	208.58	205.99	209.79	206.94	208.75	207.6	207.18	209.17	208.56	209.45	207.89	207.07
203.48	206.78	205.04	208.18	204.98	207.22	203.99	204.5	206.05	205.08	204.52	207.54	204.12	203.77	204.32	205.52	205.06	204.6	207.89	205.26	203.76	206.34	204.06	205.66	205.24	204.45	204.27	206.89	206.13	207.59	206.36	207.78	203.98	204.8	203.93	205.61	205.22	205.66	205.63	206.47	206.49	204.42	204.34	205.64	204.8	205.91	204.88	206.21	203.95	204.55
203.5	201.39	203.15	203.83	204.81	204.74	204.92	203.91	201.86	202	201.74	203.28	202.82	202.29	203.18	201.98	203.02	203.48	203.25	203.58	201.41	202.32	204.86	201.34	203.87	204.64	202.57	202.42	205.26	204.51	203.3	200.82	202.62	204.59	204.59	200.78	204	202.23	201.06	202.58	203.47	203.08	203.49	202.79	203.9	202.64	204.63	201.13	204.25	200.1
208.11	208.87	207.12	207.88	210.58	207.67	210.3	210.26	208.77	208.04	207.53	209.94	209.73	209.08	208.09	208.64	206.74	208.04	207.25	209.69	208.96	208.9	207.65	207.57	211.3	208.45	207.42	206.24	210.07	208.1	208.69	212.56	207.99	205.24	210.14	209.03	210.33	208.09	206.47	209.18	206.51	208.16	207.46	207.5	208.27	211.67	209.89	206.97	210.68	208.91
200.81	200.75	202.84	200.1	202.06	200.26	199.42	200.6	201.2	203.29	202.76	201.62	202.36	200.02	200.41	200.71	200.61	202.4	201.17	200.47	200.83	202.07	199.58	201.4	201.42	202.96	200.97	201.33	200.95	201.02	200.86	202.26	201.89	201.85	203.61	200.11	198.87	201.81	203.18	199.48	202.72	202.17	200.01	200.3	199.18	200.37	201.48	201.65	198.8	201.12
217.38	216.3	217.74	218.36	216.28	217.72	220.48	216.45	218.08	218.53	217.75	216.17	216.85	217.22	213.77	216.87	216.33	217.77	215.7	218.14	215.59	215.39	217.61	217.86	216.9	216.16	217.09	216.59	217.34	217.91	217.31	216.03	215.5	217.16	217.36	218.01	217.68	214.42	217.36	216.15	216.4	216.71	216.57	217.75	216.45	214.75	216.11	218.58	219.82	216.98
207.16	204.34	206.69	206.02	203.64	204.04	204.46	206.98	203.98	204.49	206.27	206.6	205.68	205.87	207.94	207.19	205.98	207.42	206.17	205.02	207.37	208.76	205.99	206.25	206.52	205.12	205.49	206.28	207.78	203.81	205.34	204.9	204.43	206.42	202.42	206.08	206.33	205.16	203.2	206.04	208.05	205.84	205.35	203.45	204.51	204.82	204.77	205.43	204.62	206.52
207.81	207.42	208.71	208.48	206.7	208.03	207.36	207.27	208.79	208.98	209.77	209.48	207.58	207.82	207.52	209.17	208.64	209.4	208.61	207.38	207.47	210.47	207.28	208.42	206.98	210.2	210.14	208.12	211.12	206.98	209.16	207.65	208.87	206.56	208.36	207.12	208.79	208.14	208.76	209.85	208.78	206.99	207.66	210.21	208.6	206.77	209.43	207.45	209.06	208.72
207.87	208.55	208.63	208.34	207.09	209.36	210.99	209.07	209.6	207.25	208.67	208.65	207.15	209.17	210.12	207.52	209.99	208.5	208.6	205.63	209.88	210.48	210.65	207.89	208.91	206.95	209.47	208.2	208.89	208.17	208.21	208.66	208.12	207.75	208.69	209.46	207.81	208.52	208.45	208.29	208.9	206.25	210.37	206.82	210.45	208.85	208.45	208.66	209.24	209.58
209.37	206.09	205.98	204.5	207	204.3	208.26	204.61	206.48	205.61	205.71	206.61	206.08	206.23	206.85	207.84	205.17	208.9	207.84	204.5	209.71	206.73	209.29	205.86	207.12	208.35	204.85	208.15	206.22	205.85	206.75	205.36	204.67	207.15	205.78	206.81	209.12	205.5	203.08	205.48	206.53	208.3	206.86	207.99	204.66	204.96	205.44	204.92	208.17	204.25
203.52	202.33	204.03	204.32	203.55	204.63	204.7	203.89	202.32	203.34	204.76	202.37	203.42	204.65	201.84	201.39	204.12	203.59	204.18	204.35	204.42	205.12	202.24	203.38	204.14	203.9	204.85	203.01	206.4	203.72	202.58	203.49	204.96	202.9	203.8	203.83	202.2	206.34	205.25	200.85	204.16	204.1	202.1	202.54	204.35	204.49	201.97	204.74	204.72	203.89
203.76	203.61	202.57	204.44	201.95	205.29	201.29	204.95	203.89	204.53	201.25	203.68	202.9	202.5	201.95	203.64	205.03	202.71	202.03	204.6	204.17	204.95	203.49	203.06	203.94	202.98	204.49	203.35	205.49	204.43	202.57	205.31	205.01	200.11	203.34	203.61	200.96	200.71	204.04	203.22	204.76	204.04	205.35	203.01	203.14	204.05	204.43	202.12	204.82	203.96
218.15	218.95	216.11	219.06	218.06	216.8	217.57	215.04	215.68	216.86	217.81	216.37	215.14	217.33	215.72	218.39	218.17	216.54	217.36	217.08	217.94	217.79	216.53	216.15	218.39	217.1	218.45	216.13	218.19	220.09	217.13	216.59	219.48	216.01	218.95	218.52	214.43	217.83	215.98	215.75	218.62	217.49	217.3	216.22	215.01	218.72	215.87	216.69	219.11	217.82
209	208.98	208.8	208.08	209.25	209.26	208.39	207.85	209.75	210.8	208.82	211.63	207.89	207.28	208.5	209.42	206.51	207.6	211.16	207.9	207.29	208.43	210.62	208.62	208.17	211.68	209.57	207.73	209.77	210.69	209.57	208.93	207.61	209.5	207.51	206.35	208.53	208.24	209.69	207.76	208.66	207.51	211.1	207.38	208.82	208.51	206.22	206.99	209.26	209.25
199.01	200.71	199.95	200.42	202.97	201.08	200.75	203.13	202.15	201.33	203.52	199.72	199.74	201.96	199.87	202.09	200.84	202.9	201.66	201.72	201.65	202.4	202.18	203.05	200.43	199.22	203.41	204.02	200.02	200.54	199.19	201.7	200.67	198.13	199.14	200.89	198.78	201.47	202.69	199.76	199.32	202.17	203.51	201.88	201.11	201.2	202.09	201.59	202.02	202.48
210.3	212.44	214.13	212.42	214.39	214.44	214.07	212.82	211.16	212.37	210.76	211.37	211.72	214.66	213.83	211.43	211.1	211.85	212	212.47	209.3	212	212.95	210.95	213.61	211.15	213.95	210.89	211.43	210.57	211.38	212.3	209.41	211.36	214.88	211.68	213.81	209.25	211.78	213.47	213.72	212.82	212.81	213.15	212.52	213.53	214.78	211.64	210.92	212.65
208.26	209.62	207.52	207.55	208.57	210.63	205.59	207.36	208.47	209.55	207.97	207.11	209.36	208.78	205.95	208.98	207.88	206.77	209.54	210.23	207.99	208.86	210.45	209.36	208.35	210.62	207.56	210.84	208.02	210.43	207.06	209.94	204.81	205.87	209.36	210.25	208	209.19	210.49	209.01	208.01	207.95	207.86	206.43	212.08	208.74	207.92	209.28	210.23	207.7
204.04	202.83	203.24	203.56	204.43	201.51	203.13	203.02	202.61	202.98	201.32	202.85	203.55	202.95	205.23	204.13	203.23	202.79	204.97	201.32	202.3	200.74	203.61	202.1	202.72	203.99	202.6	200.82	203.05	201.29	203.62	202.49	204.33	201.87	200.82	202.54	204.42	202.66	204.6	203.53	203.2	203.36	202.04	202.22	203.7	202.65	201.61	204.48	201.93	203.04
200.88	201.29	199.27	200.94	201.2	199.28	199.1	202.09	200.29	200.03	201.35	200.15	201.34	200.4	200.2	200.9	200.85	199.27	201.28	201.96	200.77	200.55	201.34	201.13	202.24	198.82	201.29	201.23	196.73	198.9	199.34	202.47	199.34	199.01	197.95	199.98	200.92	201.94	198.48	203.08	200.13	200.13	201.35	200.81	199.66	200.46	200.61	197.92	199.72	201.43
216.64	216.86	216.75	215.97	217.89	217.62	217.28	218.04	217.43	216.84	218.06	216.39	212.91	220.57	217.68	215.3	215.3	217.27	214.11	215.5	216.64	218.03	219.25	216.73	216.73	217.48	216.53	218.28	218.29	215.95	215.49	215.99	215.01	218.57	217.86	215.38	217.07	216.56	215.53	219.06	217.61	217.45	215.85	217.23	215.03	213.37	216.9	217.58	216.96	217.15
[truncated: 849 more rows]
[truncated: 150 more columns]
