# Supplementary material for: Genetic dissection of main and epistatic effects of QTL based on augmented triple test cross design
Source: PLoS One. 2017 Dec 14;12(12):e0189054. doi: 10.1371/journal.pone.0189054 (PMC5730204; doi:10.1371/journal.pone.0189054)
Supplement: S6 Supporting Information — (ZIP) [file pone.0189054.s006.zip › z1_2000_0.5_5.csv]

203.35	204.61	205.28	200.94	202.12	202.04	203.71	202.27	204.77	202.54	204.28	203.59	201.62	202.04	203.85	203.02	200.18	205.66	203.19	204.42	202.74	202.18	205.83	203.5	205.67	206.86	203.41	203.99	204.97	203.62	205.95	204.68	204.21	200.85	205.65	202.99	204.84	201.12	206.71	201.75	204.86	204.25	205.9	202.02	204.09	205.31	204.47	203.5	205.38	202.39
204.23	206.09	205.26	204.24	202.58	200.72	204.08	202.65	204.63	207.47	205.7	204.79	206.01	203.11	199.74	204.55	204.91	206.93	204.3	202.97	206.18	206.63	204.57	204.09	201.46	203.02	205.59	204.86	204.12	202.99	204.15	200.26	205.52	206.4	203.02	200.99	205.27	205.63	206.31	204.32	201.59	204.76	200.87	206.96	202.76	202.96	203.55	198.82	202.88	204.57
196.95	197.46	195.75	198.03	196.91	194.56	198.66	193.8	194.85	194.7	191.84	193.42	197.42	191.9	194.13	195.69	191.96	191.44	195.84	192.99	194.04	196.39	193.23	195.46	192.77	194.85	198.85	195.75	195.94	192.8	193.52	199.65	194.85	193.57	196.47	194.68	194.06	194.28	192.74	193.76	194.59	195.84	194.36	195.25	194.79	196.01	193.71	195.76	194.41	195.45
203.84	201.99	201.17	202.86	203.78	202.91	201.34	202.1	204.05	200.31	205.9	205.78	203.96	200.52	203.65	204.95	205.25	201.24	203.41	201.77	202.76	200.78	201.7	201.27	205.92	206.02	202.62	207.01	202.38	204.62	201.84	203.51	203.1	206.03	203.66	203.63	203.74	206.75	201.15	201.7	203.09	204.64	203.91	201.46	204.94	203.77	205.47	207.14	202.76	203.94
206.05	204.23	207.59	205.83	204.35	206.1	206.08	205.21	202.72	207.61	203.74	202.08	204.83	207.11	204.56	208.42	204.3	207.43	204.58	206.09	205.81	202.33	207.78	206.97	205.58	208.34	204.49	205.44	203.27	205.57	204.02	203	201.11	204.56	205.65	208.31	201.76	205.03	208.43	204.41	206.52	205.56	203.91	203.64	206.74	203.97	203.33	201.25	203.24	205.68
210.05	206.42	207.35	205.26	206.67	208.06	207.04	207.71	207.37	206.42	210.21	208.18	206.83	204.01	206.4	208.44	206.69	209.5	203.47	210.49	205.36	206.59	208.73	205.11	208.56	204.93	207.45	208.25	205.15	210.9	209.68	205.99	208.08	210.06	205.09	205.14	207.94	208.68	207.6	206.13	207.75	206.99	204.79	206.17	208.56	207.17	205.1	204.82	207.7	207.16
208.47	207.84	205.52	204.19	208.3	209.87	208.03	207.52	206.55	208.64	209.34	209.66	206.92	207.44	207.14	208.02	208.09	208.78	209.23	208.5	206.42	208.47	207.44	206.22	209.9	208.59	207.01	209.49	205.67	209.74	205.03	208.33	208.49	208.04	208.62	206.34	210	209.39	206.67	206.07	208.57	204.68	207.55	204.47	211.21	210.78	205.23	209.34	205.48	208.02
202.8	203.04	200.47	200.87	200.41	201.82	205.97	202.01	200	200.01	198.56	198.27	199.61	203.28	199.8	201.55	199.97	199.57	201.65	203.36	202.74	196.62	204.88	199.37	201.43	201.85	200.6	203.9	200.6	200.41	200.73	199.56	200.4	200.65	204.01	200.29	201.85	201.42	202.85	199.77	200.52	200.94	202.03	199.6	198.97	202.41	199.34	201.58	196.59	202.34
218.3	216.03	218.9	218.7	215.83	219.63	215.57	216.95	215.63	219.45	217.78	218.51	218.3	218.24	216.08	221.27	215.63	214.63	217.13	216.98	216.7	216.01	219.41	216.45	217.56	212.63	213.95	216.29	215.22	217.21	216.17	217.07	217.81	216.5	219.38	216.67	217.01	215.58	216.6	211.03	213.88	215.79	219.32	215.29	220.84	216.1	219.17	217.85	217.84	216.69
204.85	208.37	209.52	203.98	207.44	205.69	205.78	202.09	207.03	207.46	208.42	205.14	201.12	205.77	204.97	205.77	204.81	206.34	204.31	206.22	206.19	205.08	204.54	206.84	204.63	205.99	207.82	207.25	208.99	206.86	207.03	206.04	208.14	204.27	207.4	207.31	206.81	207.99	207.2	205.4	206.56	205.95	210.8	205.83	208.94	203.43	206.22	207.13	204.7	204.81
203.67	199.73	205.47	200.1	206.29	201.28	203.37	202.88	203.39	204.6	203.09	203.39	205.19	203.88	203.93	204.6	205.81	205.2	202.45	205.94	204.23	203.92	205.06	203.47	203.13	205.75	200.49	203.34	204.23	204.74	204.25	204.8	205.48	200.19	204.28	203.19	205.96	202.92	205.48	204	202.08	203.33	202.96	205.68	202.32	202.81	201.23	204.87	205.13	203.47
206.14	207.54	211.82	206.04	210.27	209.06	211.07	204.84	206.63	207.36	208.84	210.19	208.78	209.61	208.58	210.27	207.97	208.19	206.62	206.97	209.44	210.82	208.71	211.78	209.56	206.7	210.44	209.18	209.62	211.79	208.33	209.01	211.71	205.6	209.84	207.89	208.39	207.9	211.32	206.83	208.39	209.46	208.65	211.59	207.07	210.35	206.46	208.47	212.63	205.65
205.49	207.04	208.94	207.39	205.9	206.12	208.56	207.47	208.47	204.58	208.49	208.64	207.48	207.33	206.77	208.2	207.68	208.67	207.37	206.17	205.9	204.41	210.39	211.95	213.57	203.86	205.41	206.52	210.44	207.2	207.23	207.25	207.32	207.9	208.92	210.32	206.24	207.34	207.9	206.1	207.6	209.41	209.52	206.48	207.51	207.55	209.49	207.54	206.22	205.14
196.08	199.58	200.79	197.39	199.85	197.57	199.02	199.06	200.64	198.43	196.16	198.47	196.87	198.9	196.41	203.02	204	201.03	200.53	200.43	201.21	199.54	196.81	200.43	199.52	199.71	197.84	199.43	197.77	201.19	197.22	199.61	196.61	199.24	199.73	200.72	199.89	202.08	201.11	199.68	199.64	200.6	199.88	203.08	199.6	197.79	197.23	200.39	198.17	200.89
216.04	216.44	213.69	212.13	212.27	212.96	214.89	212.73	209.67	211.03	214.39	212.21	216.35	210.4	212.67	211.5	212.39	213.22	213.29	214.97	213.89	209.32	213.2	217.43	210.53	214.82	213.18	212.02	213.02	212.62	217.09	211.82	210.71	215.68	211.16	210.62	214.27	211.68	212.86	211.93	211.72	214.1	217.16	211.89	213.68	213.23	210.18	210.14	210.07	213.5
207.35	207.48	205.59	209.32	210.27	205.99	207.77	206.03	207.45	207.51	210.59	209.27	207.79	207.03	210.16	207.07	207.59	207.42	206.58	208.97	207.91	203.78	205.48	208.82	206.94	205.43	208.51	205.7	207.92	207.02	209.48	207.03	206.26	209.17	204.98	206.85	206.54	206.96	209.54	208.89	207.95	207.61	208	208.55	207.81	208.47	206.98	208.22	208.4	207.6
209.72	209.53	209.65	209.62	208.65	211.76	209.59	205.61	208.68	210.17	205.2	210.56	210.4	212.87	209.23	207.06	211.31	212.11	207.47	208.31	207.6	208.23	210.15	209.97	209.2	209.97	209.34	210.35	206.65	208.82	207.7	210.54	208.74	207.77	210.28	211.01	211.61	211.88	212.06	210.69	210.58	209.47	210.63	208.78	207.81	207.33	210.35	207.65	208.93	208.52
208.71	210.1	207.14	206.53	208.92	209.18	207.77	209.7	207.06	202.37	208.84	209.29	207.25	209.19	208.54	208.2	206.64	207.72	204.37	208.05	208.24	207.41	208.17	206.53	209.43	209.12	208.23	206.41	206.86	208.73	209.1	208.69	208.97	209.11	207.16	207.71	207.3	210.54	208.54	208.53	208.33	210.17	210.18	205.09	209.8	208.47	209.7	207.75	207.41	205.95
217.32	214.24	213.66	217.3	221.16	219.45	217.17	216.67	217.88	216.64	220.09	217.64	219.51	217.64	220.62	215.53	217.19	216.46	218.34	218.31	216.37	220.91	215.21	215.01	217.44	219.7	216.8	217.75	215.96	217.62	220.22	217.49	219.22	217.35	214.91	218.55	214.88	220.85	216.17	218.22	218.02	218.98	216.17	219.11	219.3	216.47	220.27	216.4	214.71	219.35
209.34	203.59	211.45	209.05	208.83	207.94	209.92	205.72	207.68	209.8	208.41	210.73	207.35	206.14	206.04	209.23	208.74	209.72	208.13	211.99	211.13	208.21	209.04	207.18	207.64	210.06	210.1	206.27	205.26	206.51	207.61	207.69	211.84	206.83	209	208.66	207.22	206.47	208.04	209.58	211.42	206.16	207.56	207.46	209.68	210.2	208.63	208.1	209.65	209.95
203.27	202.28	203.6	206.43	204.78	207.07	202.01	202.3	206.53	205.15	203.17	206.8	203.45	202.72	207.57	203.89	202.46	206.07	205.5	204.73	205.98	206.17	203.42	203.15	206.42	203.84	202.32	205.21	208.01	202.9	203.28	205.31	204.44	202.83	202.99	205.97	205.92	203.97	205.16	202.84	203.95	204.11	207.49	208.29	203.45	203.88	204.95	202.76	203.22	204.79
197.25	198.69	198.23	196.68	199	201.85	202.34	198.71	198.4	198.23	201.65	200.8	199.31	198.45	200.35	198.91	198.85	199.65	200.97	197.33	197.32	201.25	198.58	200.85	197.91	202.18	199.25	199.69	199.39	200.54	196.66	201.77	201.79	199.34	200.73	198.88	199.19	200.3	201.32	197.51	198.87	200.53	198.94	198.52	199.8	198.71	200.04	202	199.1	200.67
209.34	206.96	210.57	206.88	206.03	208.65	208.02	208.74	206.49	205.71	209.79	208.59	208.34	210.31	209.51	206.29	210.95	206.36	209.53	206.1	209.11	210.64	208.48	208.05	210.47	208.97	208.65	210.11	212.76	209.21	207.68	210.9	210.68	209.6	209.81	209.01	210.63	207.9	211.16	207.88	210.45	211.83	207.9	208.67	208.13	209.07	208.02	208.67	207.63	207.25
211.58	212.6	211.79	211.3	209.41	213.18	213.18	209.61	212.55	210.36	211.05	211.52	213.11	209.55	211.32	211.4	212.32	209.53	211	211.55	211.74	211.91	206.26	212.87	213.41	209.54	211.42	213.54	213.17	212.53	211.85	212.56	213.15	211.69	213.87	212.59	209.01	212.09	211.97	208.99	211.06	212.74	212.48	208.76	211.72	213.15	208.62	212.9	211.13	210.12
207.12	210.17	207.4	207.89	204.49	206.29	207.19	208.48	210.51	207.4	208.64	211.67	209.28	208.54	209.47	213.74	205.77	204.78	209.11	206.79	207.56	212.56	210.25	209.57	207.74	209.65	208.46	208.69	212.82	211.25	209.52	207.95	210.52	209.17	211.9	206.44	207.17	211.07	209.26	207.87	208.52	207.32	206.51	210.43	211.85	211.15	211.01	211.35	208.51	207.42
208.1	207.14	209.17	209.73	205.99	207.73	208.49	208.68	209.1	210.3	206.66	207.17	208.38	211.91	205.63	210.09	206.92	209.88	209.94	205.17	208.67	209.61	211.49	206.56	210.95	208.47	208.45	207.9	209.13	209.9	206.89	205.98	207.1	208.45	208.41	208.58	210.55	206.24	210.3	209.24	205.83	207.71	209.35	208.85	211.78	209.15	207.91	206.02	209.52	209.5
222.09	218.21	216.24	217.82	219.62	217.4	215.91	218.02	214.29	213.96	217.08	216.2	219.13	216.7	213.35	215.42	217.01	218.56	218.31	217.71	215.6	218.87	217.34	222.12	220.87	217.76	215.81	215.02	212.71	216.19	218.59	216.48	217.24	217.43	220.53	217.93	217.29	216.09	214.44	216.76	214.84	213.85	219.69	219.04	217.12	217.36	212.91	214.07	213.81	216.68
216.4	218.14	217.36	215.51	219.63	217.94	217.71	214.71	218.04	218.36	219.58	217.8	217.64	219.73	217.07	214.48	217.92	215.73	216.85	218.75	218.26	215.33	218.11	216.56	215.79	216.5	220.47	215.43	214.02	217.54	217.54	216.26	218	215.11	217.45	219.02	214.75	216.01	215.02	220.94	216.69	216.94	218.18	215.2	216.98	216.56	216.52	216.74	218.23	215.45
208.65	210.55	209.22	207.12	210.44	208.93	207.27	206.65	210.6	206.19	207.28	208.51	206.6	209.14	204.53	203.99	208.4	207.07	207.23	209.72	205.26	205.57	208.86	208.57	209.82	204.72	208.01	207.01	209.78	206.41	209.98	204.65	209.79	211.6	209.68	208.79	208.35	207.39	206.28	205.89	208.21	208.85	208.81	207.17	209.61	207	205.72	208.36	211.66	208.3
201.17	200.66	202.83	201.26	197.57	203.06	201.9	198.21	199.11	201.78	199.06	201.98	202.14	200.57	197.97	198.74	200.81	202.02	198.24	202.01	202.52	199.93	202.65	202.18	200.24	203.28	202.03	199.71	198.54	204.51	198.89	199.71	202.06	201.09	202.74	202.67	200.89	199.31	199.76	202.44	201.91	202.49	202.4	201.35	201.14	200.92	201.36	199.29	200.2	201.55
210.79	209.76	210.64	207.42	208.01	210.77	208.41	208.06	209.59	208.62	207.83	207.6	206.9	207.37	207.34	208.51	208.05	210.07	208.95	209.6	210.71	206.68	206.61	207.64	210.01	210.38	208.03	209.7	209.58	211.35	208.84	208.39	206.93	203.93	207.23	210.87	209.28	206.54	210.86	209.6	209.04	208.68	208.39	205.22	209.51	205.72	206.25	209.17	210.19	206.92
211.21	205.47	210.34	210.38	206.19	207.5	210.22	208.14	211.37	205.33	207.78	206.66	209.04	212.73	209.11	210.59	205.9	207.85	209.59	210.89	209.3	210.4	208.32	211.46	210.43	206.83	205.81	206.57	210.44	209.06	210.17	211.23	209.57	209.71	208.22	211.21	210.53	208.94	207.23	209.27	210.59	208.37	206.03	206.18	209.37	209.99	209.17	209.54	207.29	211.83
211.87	211.98	210.2	210.38	213.44	210.54	210.07	209.58	215.22	210.04	213.32	212.08	211.67	207.91	213.42	213.44	212.88	215.47	208.29	212.37	210.84	208.37	215.03	215.23	212.43	209.82	212.42	211.68	212.62	213.64	213.1	214.3	212.62	210.76	211.39	210.19	214.25	212.51	213.35	211.38	211.95	214.34	212.56	210.53	211.58	208.55	215.24	209.61	214.92	207.01
217.21	216.67	217.49	214.55	216.09	219	220.61	215.92	216.58	215.93	219.16	216.76	214.68	218.92	215.77	214.67	216.37	217.63	218.7	220.21	216.63	219.1	216.37	219.49	218.66	215.62	217.4	216.07	217.12	220.57	215.39	215.9	218.71	216.98	214.55	216.32	216.72	218.2	214.59	217.13	219	217.15	219.8	218.66	217.96	215.75	215.8	217.62	212.94	217.47
204.11	202.53	203.36	202.84	203.1	200.52	206.8	206.77	201.85	204.54	207.01	204.45	205.91	200.89	206.43	202.87	204.93	203.32	207.4	203.17	207.84	205.29	205.03	203.79	200.6	203.06	200.47	202.27	205.93	204.53	204.14	201.55	207.17	205.11	204.87	203.82	205.18	201.44	206.09	204.07	204.63	201.31	202.93	203.9	202.82	204.11	204.19	204.09	204.2	202.38
212.49	211.74	214.32	207.99	210.58	210.67	212.14	210.59	209.57	212.64	210.93	214.06	211.25	214.64	210.47	205.69	211.93	209.5	209.18	213.08	210.55	211.98	211.2	216.24	214.48	211.09	214.27	206.72	210.72	213.66	211.03	210.61	211.57	212.02	210.37	210.99	212.27	212.49	211.64	212.03	208.76	211.48	209.17	212.31	207.42	211.05	210.04	214.7	210.61	208.28
204.96	204.21	206.73	205.79	205.46	206.91	207.18	205.06	208.06	206.83	205.46	201.86	205.92	205.63	206.83	205.54	206.93	204.52	206.17	204.13	204.67	207.83	204.89	204.17	206.65	204.77	205.3	207.77	207.95	208.38	206.56	204.46	204.64	207.02	205.8	203.94	203.11	207.17	206.64	207.09	207.28	206.4	204.99	205.83	206.82	203.21	207.3	206.04	205.27	202.44
200.96	201.63	197.32	198.91	199.97	200.21	201.19	198.66	205.1	199.78	204.87	201.44	200.85	203.54	200.72	200.22	201.65	198.26	198.77	199.83	198.73	199.04	200.8	198.26	200.44	202.11	199.82	198.48	199.12	200.28	201.41	202.38	201.82	200.9	201.17	203.13	201.09	199.96	197.91	200.35	198.97	202.69	203.21	200.32	199.33	204.12	201.02	195.93	199.46	200.56
202.11	200.43	203.7	204.58	201.73	202.2	201.8	203.2	203.65	203.63	204.41	202.65	206.93	202.53	202.99	205.36	202.32	203.39	201.39	202.05	206.49	205.78	201.62	206.89	206.08	203.91	203.09	204.28	203.67	203.51	202.52	202.39	201.55	206.48	203.13	202.52	205.92	203.81	202.47	200.67	202.53	205.92	202.37	206.09	204.36	202.69	205.29	201.47	202.95	203.77
207.34	202.47	207.48	207.12	205.76	204.04	205.81	206.44	207.13	202.64	205.54	203.54	203.92	203.69	206.79	203.39	201.7	206.12	204.81	202.5	206.87	205.74	208.32	204.66	207.03	205.18	207.01	203.25	205.19	203	202.6	203.64	203.73	202.3	205.14	203.54	207.95	203.26	202.38	204.6	198.97	203.42	201.63	204.2	205.32	202.66	205.82	205.98	205.69	205.39
209.96	209.65	207.96	203.81	209	208.02	209.3	211.23	207.6	208.78	208.41	209.01	208.32	207.87	208.74	210.43	208.64	208.6	208.81	212.08	209.28	208.96	211.13	208.04	210	211.73	208.66	209.71	208.94	210.44	208.91	208.21	210.4	210.53	211.5	207.09	208.37	206.07	210.1	205.77	208.18	208.59	207.76	210.06	208.72	209.73	208.07	208.96	207.8	214.74
210.75	209.12	210.26	209.12	210.39	210.9	211.54	209.35	212.41	207.86	206.82	210.25	210.83	208.32	212.63	208.44	207.78	213.85	209.24	205.39	209.14	205.25	207.84	212.22	209.61	207.81	208.22	208.72	208.08	209.48	211.84	212.12	209.33	209.51	208.44	209.11	212.57	209.28	205.13	209.73	207.86	210.31	212.17	209.44	211.78	207.24	208.9	211.08	207.1	211.8
209.98	212.64	209.65	207.65	207.73	205.54	210.68	208.41	206.22	207.12	206.79	209.59	205.7	211.18	207.56	207.09	206.12	210.43	208.12	206.16	205.67	206.8	208.67	204.85	209.45	210.19	205.59	206.72	206.16	208.17	206.92	209.09	209.23	208.92	204.61	205.88	206.48	206.19	208.23	204.28	208.31	205.06	209.79	206.25	208.07	209.33	209.37	206.07	208.77	205.99
197.1	195.34	196.06	198.83	198.43	198.21	200.22	199.61	200.21	196.61	197.1	199.38	200.96	199.14	199.72	197.62	198.09	198.9	199.01	197.12	198.76	197.75	202.42	199.98	197.22	201.11	200.82	200.76	197.33	200.42	198.5	197.26	199.61	197.68	199.21	199.82	200.12	198.43	202.87	198.94	199.31	195.81	199.9	199.77	200.95	199.51	193.98	195.86	201.74	197.51
207.46	207.24	209.12	207.75	207.01	207.45	207.01	208.04	209.2	209.38	208.63	209.06	209.26	209.46	208.87	209.09	209.85	210.32	208.81	209.44	206.89	205.36	206.62	206.52	211.71	211.03	207.19	208.39	207.06	205.93	203.26	208.7	206.64	205.81	208.96	206.6	205.99	209.86	207.52	209.91	207.01	204.8	207.65	207.44	205.84	210.11	207.11	212.92	210.39	209.13
211.88	213.47	214.49	210.32	212.56	213.37	214.53	210.58	213.52	217.63	213.72	211.77	212.33	209.47	214.42	212.97	212.25	211.61	211.57	213.14	212.09	212.74	214.62	213.26	214.34	214.07	213.71	211.68	212.04	210.83	212.01	213.96	209.26	212.72	212.67	214.82	212.88	211.14	210.79	213.03	210.26	213.48	213.58	213.14	214.36	210.98	212.56	211.68	212.71	212.04
205.7	203.21	206.96	203.72	204.24	201.18	203.18	201.79	203.8	205.1	204.05	204.6	202.91	207.1	206.21	201.99	203.62	205.89	202.5	205.72	206.42	205.26	203.83	205.94	200.08	205.09	208.35	203.38	201.48	210.54	207.35	202.52	203.2	206.46	206.58	203.87	205.18	204.19	202.75	206.47	201.52	202.31	204.11	204.22	204.51	203.84	205	204.57	201.39	205.91
215.64	217.71	217.14	216.39	215.53	217.09	217.78	215.92	217.03	215.21	216.15	216.8	216.59	218.77	218.09	219.13	219.01	215.87	218.34	216.58	216.62	217.45	217.36	217.58	214.84	218.88	214.73	218.14	214.49	217.12	216.49	215.03	213.35	216.47	217.95	218.09	217.77	218.71	216.32	214.75	219.26	217.89	215.55	218.36	217.69	216.84	219.53	217.91	217.35	216.32
211.2	212.73	212.2	208.09	212.08	213.97	212.73	214.15	213.29	209.69	208.89	212.91	212.04	217.75	211.28	212.72	210.03	211.34	211.92	212.05	212.84	210.39	212.12	212.14	212.96	211.45	214.05	211.16	213.9	212.38	208.73	208.13	214.94	211.27	213.83	211.34	209.15	213.01	213.21	211.78	215.47	213.44	209.92	211.8	212.44	213.84	213.82	211.55	213.69	211.61
195.01	195.28	193.64	191.77	196.85	195.25	194.55	193.58	191.91	195.01	194.69	195.66	197.98	192.14	192.75	191.28	195.98	193.81	193.74	192.58	199.23	193.12	192.67	192.59	192.18	196.2	191.64	194.9	193.34	193.37	194.21	195.42	194.38	195	192.27	192.6	192.74	196.66	194.99	191.83	196.61	195.06	193.07	198.85	193.43	194.13	194.99	195.09	193.82	192.48
196.92	197.66	195.48	196.09	194.11	196.86	196.25	193.41	197.28	198.32	197.94	194.89	194.76	193.91	195.52	195.15	195.07	192.98	194.87	201.12	192.33	194.02	193.48	193.85	197.25	198.03	193.99	197.53	193.31	196.86	195.17	195.18	195.61	197.74	196.48	192.71	196.14	197.73	196.99	194.66	196.57	194.87	195.32	195.6	195.67	194.01	198.46	193.8	195.74	195.83
202.6	203.63	206.81	203.9	200.99	203.27	203.16	204.74	208.63	201.52	206.59	204.4	204.2	201.64	204.8	203.34	202.85	202.45	206.31	204.98	201.23	202.14	205.28	203.45	201.01	203.74	203.03	205.34	203.44	202.17	202.93	201.48	203.25	204.72	205.95	203.58	203.66	205.39	203.38	206.72	204.49	204.62	200.2	204.68	202.5	206.26	205.49	199	203.8	203.5
201.16	202.7	206.76	202.47	205.79	204.61	203.55	204.22	201.69	204.3	206.29	200.93	203	204.06	205.1	202.77	202.56	205.21	205.23	203.47	206.32	200.57	203.82	199.9	203.71	203.65	205.02	204.86	203.91	202.73	204.37	205.64	202.57	201.31	202.22	202.81	203.46	203.26	202.48	200.64	204.61	203.26	205.05	207.27	207.33	202.79	202.72	205.05	203.52	204.69
203.35	206.3	202.84	203.87	206.4	202.62	202.67	203.19	204.18	204.2	204.11	204.41	206.49	204.58	202.19	205.06	202.92	202.28	204.3	206.05	202.98	203.12	204.76	202.51	205.64	202.32	202.73	202.29	202.37	203.48	201.42	204.32	203.76	203.26	203.12	204.33	204.84	204.66	203.09	202.11	205.13	200.77	206.33	201.87	204.74	207.11	208.33	203.25	206.09	201.73
217.93	218.81	216.2	216.67	214.22	217.67	216.03	219.87	217.09	219.91	211.6	218.21	218.03	220.27	216.36	220.31	219.19	216.07	215.57	216.44	216.98	220.57	218.73	216.64	219.16	215.74	217.37	213.89	218.63	215.78	220.05	216.23	217.86	215.27	217.15	220.43	216.44	218.77	219.16	216.72	220.2	215.42	217.78	216.55	216.34	214.68	219.18	219.15	216.55	217.34
198.41	200	200.6	199.72	198.86	204.07	199.99	199.78	198.93	200.38	199.03	199.58	199.01	200.71	199.59	203.63	199.15	199.43	202.2	203.02	200.91	199.15	197.39	199.86	197.47	198.84	197.79	199.62	200.77	205.49	198.85	200.08	200.41	204.7	202.46	199.21	197.34	200.79	199.39	202.57	199.93	195.83	201.33	203.23	195.82	202.12	197.17	199.3	199.69	200.01
206.18	208.36	208.4	207.43	207.92	210.36	208.04	204.41	207.17	205.33	209.36	208.51	204.2	206.22	208.17	205.78	208.07	206.63	206.79	206.58	205.89	206.54	208.48	208.13	205.32	208.36	208.15	206.31	208.78	206.74	205.23	209.89	208.06	205.75	203.94	210.33	205.91	208.47	206	206.81	206.25	205.25	202.99	208.27	208.32	209.27	209.41	210.63	212.22	208.17
206.39	204.78	210.41	208.93	208.68	211.11	207.44	208.71	208.57	209.04	212.68	207.31	205.02	206.48	208.54	207.54	208.65	207.86	207.81	208.46	209.28	206.38	206.99	208.07	210.7	208.43	208.63	210.73	207.7	211.27	207.33	205.37	206.89	212.21	208.16	207.55	212.05	211.22	206.8	206.81	207.56	208.42	206.33	210.07	207.82	205.75	209.36	205.94	208.36	208.41
208.99	206.39	206.92	206.9	207.09	210.2	206.92	208.65	209.6	206.86	208.13	209.68	208.66	210.89	208.88	209.92	206.61	211.42	206.13	207.58	208.74	208.4	205.26	205.71	205.47	208.66	209.52	204.96	210.85	207.45	205.8	208.16	208.89	205.53	206.37	207.26	206.87	209.12	207.21	212.11	207.55	205.31	206.9	210.23	204.39	208.49	208.19	207.99	210.11	211.13
212.66	215.09	217.21	213.78	215.49	209.9	214.2	215.8	215.22	210.83	214.34	213.49	213.81	212.51	210.76	213.48	216.35	211.47	213.93	214.07	214.09	219.16	211.95	214.47	212.81	212.55	213.65	215.53	209.92	212.28	214.27	212.96	213.64	213.67	215.06	217.19	216.44	210.26	213.67	211.6	215.24	208.17	212.43	211.04	215.28	215.53	216.7	213.24	216.35	213.63
204.48	208.15	205.97	206.97	204.65	206.84	206.61	203.43	205.1	205.86	206.11	205.98	205.12	200.73	202.47	210.04	207.6	205.77	205.76	204.35	204.46	204.54	204.37	207.97	204.28	202.66	205.94	205.48	205.93	207.5	204.72	207.87	206.35	206.05	202.06	207.26	206.01	206.16	203.4	205.14	205.05	206.77	205.22	208.69	202.32	207.12	206.87	206.72	206.69	205.74
205.22	202.32	203.12	199.65	202.4	203.94	200.67	200.4	203.2	202.7	203.92	202.89	201.8	205.72	204.94	201.19	203.08	199.83	201.13	201.04	203.35	202.85	201.53	201.66	202.01	203.12	202.58	204.13	204.02	201.86	201.12	202.72	203.14	200.48	198.68	199.01	201.45	202.85	197.97	203.07	203.89	201.98	204.64	204.64	201	199.43	202.26	201.96	204.39	205.96
210.61	208.27	209.03	206.85	207.96	206.84	209.49	206.27	210.85	211.12	206.3	206.84	206.39	209.47	207.34	206.5	209.75	205.69	207.77	209.13	206.29	212.47	208.85	209.3	208.56	208.44	208.85	208.26	209.81	207.31	212.56	211.03	210.16	208.79	208.92	208.36	209.54	206.49	206.89	208.65	210.1	212.43	208.83	209.36	205.95	210.81	208.23	208.97	207.53	209.12
203.53	203.23	204.72	203.4	205.82	203.92	205.89	202.88	207.25	204.21	206.95	205.54	202.21	204.99	205.45	204.95	206.08	205.32	205.33	205.67	205.04	204.55	205.91	205.49	207.16	204.54	203.44	205.85	200.75	205.17	206.5	205.7	209.04	203.24	204.75	204.33	206.4	205.27	204.91	206.48	204.76	205.47	204.77	205.19	205.63	205.36	204.96	203.38	207.47	206.78
204.16	201.05	204.42	204.96	202.35	198.66	201.29	203.15	201.97	205.61	201	200.28	208.17	199.67	203.22	201.99	202.85	202.58	202.07	206.07	201.59	202.31	204.53	204.12	205.36	207.55	200.1	203.29	204.56	201.4	200.98	203.84	204.52	202.83	202.09	205.03	202.99	201.57	203.07	203.64	200.96	206.04	201.34	202.94	201.28	203.46	200.85	204.11	203.24	204.17
207.91	210.09	206.74	209.08	206.32	207.07	211.46	210.21	208.75	207.74	210.4	206.28	209.88	208.14	206.61	209.64	209.1	205.03	206.41	208.7	211.23	208.21	208.47	208.96	207.27	208.67	208.28	207.35	208.03	208.52	210.22	209.14	208.04	212.09	209.41	209.12	207.65	209.53	209.9	207.75	210.91	210.43	207.44	209.64	207.36	210.54	212.94	209.07	209.28	206.51
217.9	217.03	216.39	216.27	218.6	222.17	220.34	219.36	219.81	217.98	219.2	215.47	221.2	216.12	216.9	218.18	215.31	219.43	215.01	217.22	220.02	219.57	221.09	219.25	217.82	218.81	219.54	220.22	220.7	216.89	217.35	216.24	215.89	219.06	214.98	217.52	216.58	221.86	220.13	217.54	218.39	217.68	216.47	217.88	216.72	218.16	217.21	218.12	219.27	218.01
203.09	203.45	205.03	203.86	204.65	200.47	205.07	201.9	201.74	205.26	201.48	200.01	202.65	202.54	203.88	204.43	203.14	205.93	203.65	203.17	204.62	201.73	202.74	201.9	202	202.57	201.25	200.84	202.57	201.08	206.5	201.7	202.3	201.62	201.18	202.26	201.74	201.25	203.68	203.31	205.8	204.5	206.74	200.77	201.17	203.15	201.7	205.11	201.23	202.4
208.17	209.62	207.83	211.3	210.22	208.12	208.94	209.39	209.19	208.11	206.63	209.58	207.64	208.7	209.78	207.35	210.41	205.37	207.61	205.72	209.97	210.95	204.3	208.98	205.34	207.77	209.65	211.18	208.11	208.89	209.57	209.73	208.58	207.11	207.19	208.54	206.55	207.33	208.95	210.19	209.12	207.96	205.23	210.67	208.7	211.1	208.24	207.88	208.17	208.41
207.38	209.48	207.86	204.04	208.3	206.69	207.42	209.59	205.49	209.18	208.88	207.4	210.24	207.22	205.85	209.45	207.03	210.55	211.07	208.83	213.9	208.39	209.16	207.75	206.91	211.93	207.45	205.83	208	210.08	209.99	210.09	211.7	208.45	211.7	207.19	208.22	207.73	207.89	210.32	207.43	211.55	207.4	208.95	209.26	211.31	210.72	210.49	205.4	205.69
211.71	207.12	207.46	206.7	210.95	207.88	214.9	208.8	207.26	208.98	209.37	207.13	208.1	209.82	207.78	207.62	209.23	211.88	207.97	210.7	208.45	205.88	205.94	207.31	209.82	212.26	209.73	209.24	205.64	208.41	207.8	207.41	206.53	209.33	204.57	210.62	211.86	211.31	207.08	207.54	206.36	204.64	208.23	207.75	209.49	206.76	207.05	205.45	207.71	210.3
198.35	200.44	199.67	198.74	199.05	199.04	203.01	201.34	203.17	201.33	201.04	199.92	198.36	201.54	200.77	203.62	201.51	197.98	197.45	200.57	200.1	201.05	204.24	203.77	200.68	200.06	198.8	202.58	197.31	200.3	202.79	200.66	201.71	201.07	199.24	198.38	198.69	202.08	201.06	200.8	201.32	199.48	199.25	201.07	198.99	199.49	201.09	199.51	202.62	199.69
201.23	201.6	201.3	201.18	203.85	202.68	203.72	204.57	203.41	201.54	202.81	201.25	202	201.93	203.6	201.29	206.73	203.61	201.86	202.6	202.5	204.72	203.02	198.76	203.05	203.66	201.74	202.69	202.38	205.74	204.86	205.79	201.2	205.52	204.38	203.37	205.85	201.25	201.29	204.83	203.89	203.57	199.85	202.36	204.98	207.06	200.4	203.12	205.34	198.98
209.95	212.56	213.47	211.6	210.78	210.95	210.62	211.57	210.39	208.76	210.36	213.32	212.62	212.32	209.73	212.01	211.7	208.46	211.86	214.34	211.44	210.88	211.29	210.86	210.6	215.18	212.79	212.6	212.47	212.93	210.61	213.39	212.34	211.63	211.35	212.48	211.34	210.32	212.55	213.61	212.03	211.63	212.22	208.3	212.11	210.52	210.71	213.03	210.25	213.3
217.74	217.17	215.23	218.53	215.07	214.92	220.24	220.02	215.23	216	220.44	214.86	215.96	218.03	216.35	217.52	217.81	216.05	218.4	218.4	218.93	217.68	219.57	216.47	216.98	218.27	218.12	219.68	219.5	214.47	215.28	220.36	217.42	216.7	216.35	217.67	217.54	215.86	213	217.38	216.05	215.41	217.4	219.39	217.97	219.36	217.99	219.06	219.88	216.18
199.76	202.56	202.7	202.76	199.98	199.38	202.49	200.37	199.57	202.13	201.11	200.98	200.98	199.76	199.82	204.02	200	203.73	201.79	199.77	197.78	204.45	202.51	202.39	201.79	200.32	203.87	200.69	199.98	199.62	201.17	202.9	201.46	204.23	201.09	200.57	199.45	202.99	200.46	203.4	200.64	202.94	202.31	201.02	204.77	200.37	198.53	202.14	203.24	203.32
204.34	205.79	203.2	204.1	205.17	203.86	203.27	202.63	205.96	202.39	203.74	205.19	203.72	203.16	205.73	202.68	205.57	206.76	202.96	204.74	204.15	206.02	201.84	203.33	204.73	206.84	205.05	201.24	203.59	203	206.05	201.9	205.26	203.64	205.73	206.97	204.94	206.67	206.05	202.39	204.12	206.51	205.39	203.58	204.29	207.99	204.8	204.12	201.96	206.54
209.95	210.11	208.6	210.72	209.98	211.59	209.91	210.7	211.98	208.96	209.29	207.23	209.93	209.95	210.11	210.68	210.53	210.69	207.96	209.8	210.83	210.28	211.67	210.02	210.59	210.12	206.12	209.72	212.34	212.02	209.85	209.39	211.72	209.49	211.19	211.02	208.78	212.09	204.86	208.37	210.35	207.56	209.18	210.4	213.97	209.41	209.34	211.67	209.48	210.05
207.4	208.44	207.06	209.93	207.68	207.28	206.19	206.75	208.49	209.37	210.04	207.87	208.57	204.33	207.84	207.21	207.23	206.12	210.01	212.79	209.35	208.33	207.85	207.12	208.47	207.39	208.87	207.95	207.63	209.42	206.68	206.17	205.16	205.36	209.72	208.33	206.9	203.36	211.44	206.09	208.17	207.08	210.21	209.21	208.04	206.68	209.88	207.68	208.76	208.31
214.39	215.07	216.48	211	212.78	212.58	213.08	211.42	210.72	214.03	210.63	212.41	209.52	212.28	213.62	214.24	210.77	212.95	214.53	213.17	209.68	211.69	211.83	212.86	213.32	211.65	213.89	210.21	210.27	215.4	211.76	213.03	214.61	212.35	214.02	212.45	210.53	213.77	213.96	212.7	213.65	210.66	210.29	214.04	214.64	208.01	207.24	213	211.14	210.99
202.38	204.02	203.96	202.5	201.94	204.82	206.14	205.29	202.74	200.55	201.64	201.66	201.71	202.07	203.27	204.46	205.11	202.36	199.83	201.69	203.6	203.72	202.38	200.14	201.76	204.04	201.88	203.32	204.14	204.01	202.27	200.18	201.67	204.74	201.01	204.44	203.57	204.47	200.94	200.57	199.93	202.52	204	207.03	204.57	203.53	202.59	202.84	201.62	204.54
216.77	213.37	211.99	211.51	210.86	213.5	218.22	212.68	213.74	212.78	215.01	214.67	214.14	214.18	213.69	213.54	215.62	213.66	213.73	211.26	216.22	212.14	212.56	214.64	214.41	213.33	213.65	213.76	214.73	212.28	216.04	215.15	215.44	212.76	213.1	209.91	212.08	213.06	213.24	218.4	214.41	213.46	212.51	216.36	212.33	212.4	215.46	211.51	213.47	213.19
218.4	218.18	216.23	217.66	218.91	214.94	218.69	221.3	214.4	217.69	218.09	216.63	214.59	217.91	218.36	217.32	216.75	217.9	217.3	217.49	211.94	216.02	217.93	219.55	218.7	212.67	218.4	218.54	221.14	218.51	215.16	218.56	216.44	213.23	217.11	217.08	217.17	219.99	218.88	215.2	216.22	216.52	214.63	215.73	216.8	216.06	217.99	219.94	217.59	214.05
206.6	207.23	206.02	208.72	208.87	208.91	208.28	210.27	210	207.89	208.6	209.48	208.15	211.87	209.41	210.63	206.01	209.07	209.71	213.14	209.99	207.24	209.17	211.75	209.9	208.87	207.42	208.59	209.28	211.66	210.26	208.51	210.54	209.05	208	207.15	208.83	210	207.9	209.83	206.63	209.38	208.35	210.13	208.35	207.93	209.71	207.35	207.14	209.89
199.42	206.05	202.58	202.66	203.29	203.23	203.71	203.02	205.05	203.05	201.86	203.49	201.99	203.11	205.59	202.74	203.23	203.53	202.25	205.82	202.48	201.03	202.76	203.82	205.41	205.68	202.87	205.54	205.49	207.75	206.09	199.95	205.07	204.5	203.07	203.68	202.19	203.75	201.7	200.78	200.57	203.99	203.72	202.67	202.63	204.12	203	206.34	204.61	202.95
197.03	196.28	199.81	199.25	202.74	200.37	200.27	198.7	201.2	199.09	198.14	203.21	201.65	201.15	201.76	199.61	199.12	198.84	198.27	202.01	198.02	198.11	202.35	201.02	201.97	200.47	199.44	200.68	196.49	199.48	198.5	196.66	197.64	200.38	197.53	201.84	197.9	198.98	201.55	199.27	197.23	201.24	201.39	199.74	195.88	201.08	202.43	201.23	199.06	201.05
215.96	217.62	217.29	216.96	215.15	216.73	215.43	218.21	219.26	217.89	220.28	215.62	218.49	214.32	216.8	217.38	215.23	220.36	216.63	218.43	217.13	217.75	215.87	216.94	218.53	218.3	220.03	217.49	217.36	217.64	214.63	217.37	218.6	219.65	215.47	218.43	217.48	217.94	215.67	216.35	218.05	216.33	215.49	220.26	217.48	217.89	218.98	217.26	218.29	219.22
219.27	215.56	216.96	215.12	216.88	218.06	214.73	220.04	220.56	219.86	219.34	215.17	215.37	217.74	220.68	218.51	216.79	219.33	216.95	217.34	216.15	215.45	217.81	216.78	218.43	213.96	214.17	214	214.54	217.58	216.77	217.65	219.47	218.26	214.79	219.25	217.1	215.76	216.32	218.87	217.33	213.58	214.34	219.1	217.99	220.03	217.09	220.37	216.65	215.45
199.14	199.58	198.18	197.46	201.54	198.55	197.74	202.18	201.75	199.33	200.8	199	198.86	203.22	202.73	199.39	200.73	199	200.89	197.31	201.65	203.46	198.08	197.27	200.68	199.37	196.79	199.38	203.24	201.17	200.15	199.37	203.35	200.34	200.93	202.33	198.25	199.61	199.19	197.65	202.56	197.19	202.85	200.55	200.98	199.25	201.3	199.23	201.26	201.62
204.92	205.38	204.45	206.09	205.15	202.87	203.08	207.64	203.64	209.92	204.47	203.31	204.8	201.94	204.33	205.82	207.83	204.53	202.64	205.12	206.37	205.34	204.37	204.4	203.32	206.85	207.78	205.22	205.01	203.08	206.64	205.52	202.91	205.98	203.34	204.63	204.84	207.07	204.32	208.39	202.15	205.04	206.29	202.77	203.71	205.73	205.56	202.71	202.84	205.04
216.08	215.75	219.64	216.43	212.52	219.48	215.45	215.43	216.92	215.79	214.69	212.44	216.83	217.87	217.99	216.42	213.21	218.34	217.04	217.11	218.34	217.34	216	215.02	217.7	215.26	218.3	216.34	213.02	213.85	220.28	216.37	213.93	217.64	213.48	216.7	219.08	217.39	218.28	213.98	213.78	215.64	216.86	216.22	217.57	216.39	216.18	217.22	216.03	217.79
211.58	208.52	210.21	211.69	210.84	212.55	209.57	210.45	208.08	213.94	211.09	209.66	208.67	214.51	209.13	207.87	210.35	208.73	206.98	209.07	209.13	209.87	207.42	209.29	206.94	211.04	210.5	207.6	208.45	210.86	210.54	209.01	209.33	206.11	209.87	209.51	211.23	210.23	209.3	211.08	210.99	209.62	211.79	209.61	212.36	210.65	211.34	210.15	212.36	209.37
212.52	211.98	211.2	210.14	213.99	214.71	212.47	208.55	210.15	209.76	211.63	211.36	209.95	209.89	211.03	213.57	212.45	214.47	215.12	213.08	209.57	212.21	210.12	212.11	210.21	217.18	212.64	213.5	210.68	212.84	208.32	212.85	209.45	209.12	208.99	210.19	216.08	212.5	208.49	211.16	211.88	211.59	211.41	213.85	211.01	212.23	212.13	213.99	212.07	212.36
209.66	209.75	209.27	207.56	212.08	207.85	211.9	207.52	210.44	210.27	206.61	207.43	208.28	212.08	208.84	205.86	208.6	209.27	210.79	205.83	207.96	208.56	208.27	209.84	208.88	208.09	213.9	210.12	211.46	207.95	206.64	207.15	205.42	206.6	208.34	207.36	209.25	208	211.44	209.79	210.34	209.19	208.94	209.23	209.6	207.86	209.61	209.18	208.54	206.27
206.33	209.66	210.36	209.83	210.62	210.87	208.84	209.88	206.67	207.26	210.6	210.67	210.99	208.96	208.54	209.2	206.9	212.7	208.9	208.26	210.41	206.62	210.53	208.73	209.35	208.55	207.51	209.22	207.86	208.89	210.43	206.75	210.77	211.21	209.11	211.02	209.66	209.11	208.55	209.32	209.5	212.51	207.87	208.87	208.09	210.2	207.01	210.73	206.15	210.42
210.66	212.65	210.71	213.04	211.57	210.97	213.29	209.99	213.39	213.71	214.36	213.5	213.59	214.36	209.58	213.24	212.74	213.7	214.4	212.98	214.54	215.54	211.62	212.16	215.1	214.42	212.83	214.68	211.58	212.11	210.94	215.59	213.28	208.37	208.82	213.13	212.71	216.03	211.89	211.26	215.98	213.6	214.82	213.25	214.11	210.67	215.2	213.44	213.02	214.3
211.24	212.21	211.46	212.81	212.84	211.98	214.7	212.79	212.75	208.66	211.52	210.01	211.32	211.77	211.05	212.27	212.37	212.47	213.41	212.53	211.51	210.98	212.54	212.05	213.87	215.97	211.82	211.93	212.76	212.33	214.93	212.56	210.91	213.24	211.65	209.08	213.31	210.5	210.56	211.83	212.02	212.47	210.44	211.84	212.08	211.88	212.67	211.73	211.5	214.27
194.75	195.2	195.76	194.87	191.45	193.63	195.03	195.29	195.17	193.91	191.88	197.82	195.61	196.01	191.68	192.33	194.77	194	190.21	194.33	191.95	195.06	193.22	195.98	195.73	195.53	194.16	197.54	197.6	194.19	195.31	192.07	196.92	194.4	192.89	193.44	192.8	196.43	196.02	196.72	193.25	193.34	192.08	195.27	193.31	195.44	195.51	196.86	195.87	193.33
211.54	211.87	210.04	212.07	208	209.55	211.77	211.98	212.36	212.46	215.79	212.23	209.56	211.66	210.46	210.47	208.77	209.68	214.12	212.33	213.97	214.63	207.98	212.95	210.59	213.42	211.03	215.99	213.05	212.8	213.42	213.18	208.35	212.68	213.93	209.97	209.65	210.16	213.1	210.79	214.57	212.36	211.71	209.4	212.95	214.93	207.89	214.32	213.66	210.85
209.9	209.4	208.69	207.79	208.69	210.87	211.96	208.05	210.79	209.28	209.97	207.6	209.05	211.4	209.68	207.82	212.02	208.06	206.24	210.58	210.13	206.85	209.63	209.26	211	210.09	208.83	210.71	206.87	209.16	210.1	209.73	209.39	208.51	209.26	208.83	205.96	208.72	206.49	208.55	209.42	212.6	208.79	207.62	209.63	209.44	212.74	208.78	208.52	210.29
205.88	203.34	206.77	205.95	206.34	205.86	208.9	204.13	205.85	204.07	204.61	207.31	210.25	202.91	206.86	207.59	206.13	205.86	206.39	204.8	203.77	207.66	206.54	208.46	207.56	205.39	210.13	208.47	204.18	205.43	206.61	207.32	205.97	205.97	204.84	208.13	207.28	206.04	202.8	206.36	206.31	206.97	206.74	207.45	206.43	203.39	207.15	205	208.4	209.5
199.99	197.56	197.84	203.27	199.44	198.48	201.33	199.97	200.6	202.14	200.3	202.87	200.65	199.2	201.45	199.61	201.26	199.46	202.26	200.26	198.85	197.7	199.64	198.3	204.51	198.8	199.92	203.72	199.56	201.74	196.99	202.97	199.23	200.45	201.3	200.56	197.93	198.16	200.05	201.64	203.16	199.79	203.54	199.01	200.16	198.97	203.26	201.6	199.13	201.65
208.78	204.7	208.72	204.59	208.63	207.16	208.17	207.87	205.96	205.41	207.07	205.14	207.34	211.84	207.15	208.26	205.88	207.28	208.35	207.87	210.68	206.33	210.08	207.34	208.76	206.43	207.93	208.1	209.03	207.2	206.75	208.93	206.82	206.74	209.42	211	207.03	210.07	205.98	207.17	207.62	206.98	207.31	209.66	210.64	209.76	205.8	207.71	207.5	208.32
214.81	211.49	209.35	213.72	212.08	214.31	211.69	210.92	213.52	213.45	209.77	213.63	212.87	212.92	210.86	209.74	213.95	212.35	211.67	214.06	214.76	211.98	211.04	212.17	213.52	214.82	213.15	210.67	213.2	213.02	214.05	209.62	211.96	210.55	212.13	211.96	209.6	211.14	213.5	209.46	210.65	215.03	213.93	214.89	212.28	214.75	214.79	215.06	213.57	211.95
200.09	201.67	200.6	200.38	200.8	204.07	200.42	203.48	201.07	200.39	202.22	201.64	200.69	197.72	202.04	203.28	201.21	199.36	200.57	205.3	199.03	199.02	202.34	202.84	197.86	201.08	199.24	201.45	201.12	201.4	202.55	200.96	200.53	202.08	199.44	201.37	201.99	199.44	199.31	202.32	202.06	201.5	201.55	201.25	198.64	200.48	202.36	202.17	202.82	202.41
203.12	200.29	197.99	204.59	201.58	204.41	203.17	202.96	201.28	199.29	199.33	204.02	200.77	204.32	202.41	202.38	202.58	203.07	200.66	205.31	202.02	202.26	202.71	202.63	201.8	200.63	201.43	201.87	200.35	201.61	200.04	204.72	203.77	205.16	200.73	202.76	201.6	201.12	202.91	198.91	199	200.69	201.01	202.03	203.93	204.17	202.31	203.16	200.71	201.9
200.42	197.08	201.2	200.1	201.79	199.33	200.61	197.39	199.86	199.67	201.33	199.61	200.11	199.74	199.56	197.3	199.51	199.04	198.59	201.94	199.01	199.49	196.82	199.33	201.66	200.27	201.71	197.46	199.71	200.02	197.95	201.22	201.69	200.98	200.09	199.23	200.42	199.88	201.6	202.31	199.67	198.33	198.69	198.77	198.49	201.68	197.62	200.34	202.65	200.68
198.15	199.03	199.47	201.74	199.78	199.68	201.66	199.6	202.4	199.75	201.93	200.39	200.37	199.12	202.69	199.44	200.79	200.47	201.7	202.44	198.24	200.78	201.64	200.42	201.05	200.97	202.21	201.9	197.7	198.64	198.32	200.19	200.2	199.61	201.68	202.93	199.67	205.23	201.72	201.18	202.57	201.36	196.72	198.97	201.64	199.55	199.07	202.93	201.62	201.8
211.55	212.96	211.27	209.53	206.62	208.13	207.35	211.5	209.09	207.39	211.83	210.78	212.15	209.38	210.45	206.47	212.23	211.07	212.08	208.77	207.8	209.85	210.19	211.08	208.74	210.97	209.58	208.71	212.14	209.96	209.5	210.35	208.45	209.26	210.57	210.36	205.6	211.4	209.8	207.22	209.87	206	212.22	208.39	208.53	207.35	209.61	209.39	207.98	208.85
205.08	210.85	207.43	207.32	207.36	205.39	207.17	207.54	207.02	208.44	206.9	210.32	209.32	210.63	209.62	206.66	206.74	208.86	205.83	210.32	207.18	210.51	205.3	208.66	210.58	209.21	207.6	205.83	208.15	208.21	206.78	209.32	206.02	208.79	207.71	209.54	211.26	206.11	209.14	207.16	206.63	206.63	207.87	208.95	201.84	209.03	208.52	208.19	208.63	207.1
209.66	209.39	210.8	209.97	207.34	210.98	207.74	208.7	210.54	208.78	210.46	208.91	210.87	206.37	208.96	208.38	207.86	206.06	210.24	207.94	208.54	206.63	206.06	209.05	206.59	208.43	207.95	206.91	207.05	209.8	207.94	209.53	209.28	210.19	208.83	207.35	207.24	206.65	210.25	208.37	206.29	212.61	209.64	211.19	209.66	207.91	207.69	211.62	208.43	208.8
204.45	209.48	211.75	210.06	208.14	211.8	209.52	210.97	210.79	209.96	208.81	209.1	207.69	211.01	209.41	206.84	209.68	210.37	204.94	208.91	210.15	211.61	208.44	210.32	205.31	205.85	207.14	209.36	209.6	212.61	204.84	208.85	211.15	211.18	209.2	209.09	207.28	210.15	209.78	208.25	207.77	209.88	207.31	207.98	211.02	207.9	209.09	208.09	206.6	209.1
201.41	200.4	200.32	201.79	201.56	201.66	202.59	198.46	202.19	200.88	197.33	199.45	199.01	199.4	199.17	196.87	201.94	199.07	199.81	202.05	202.82	201.07	201.43	200.66	199.6	200.42	200.87	202.84	200.6	202.64	199.14	203.11	204.04	198.87	199.64	199.63	201.58	200.37	200.72	201.13	198.24	202.51	198.22	198.5	200.52	200.49	199.47	203.55	203.74	200.97
209.93	206.57	204.83	210.21	205.55	206.16	206.09	208.21	207.16	208.52	207.61	207.73	203.37	207.69	203.28	207.06	206.31	206.35	209.55	208.63	207.81	206.29	205.79	205.74	205.35	206.09	206.21	202.29	205.74	208.07	206.93	205.43	203.34	203.29	207.41	205.35	204.72	209.48	206.5	206.85	203.15	209.4	203.33	208.56	209.47	207.41	202.94	206.18	206.12	203.9
200.19	201.87	198.84	197.91	199.64	198.42	199.01	200.42	200.55	200.37	199.32	197.6	199.84	202.12	200.68	200.01	201.36	200.09	201.46	198.95	200.07	200.53	199.65	199.52	199.58	199.43	200.58	199.76	200.98	199.63	201.41	199.54	199.18	199.79	201.34	198.49	200.84	199.89	199.08	201.11	199.67	196.74	198.64	200.61	202.29	201.69	199.73	200.55	202.82	201.29
209.53	209.16	207.45	207.79	207.71	208.52	209.82	210.62	211.32	210.45	208.57	210.59	214.11	211.61	211.17	208.48	209	205.99	208.86	209.32	206.26	209.73	211.02	208.31	207.72	209.76	208.62	213.94	207.36	205.85	212.06	209.03	207.93	210.38	211.92	207.08	208.73	208.24	209.79	209	211.29	205.79	207.45	212.64	207.68	210.93	210	209.64	206.99	206.99
207.79	207.79	208.68	209.16	209.09	208.45	205.64	209.01	206.95	207.84	209.07	207.84	208.68	208.07	206.88	206.44	208.86	206.05	209.69	207.27	206.81	209.06	211.53	205.79	209.99	210.71	208.47	210.45	209.18	207.77	212.64	210.84	210.07	206.29	205.7	208.53	208.41	212.27	206.81	206.47	207.81	210.34	205.53	208.64	209.66	209.46	208.39	209.43	210.53	206.42
211.85	212.11	209.42	207.34	208.13	209.29	212.55	210.29	209.93	208.86	208.45	210.69	207.54	209.06	209.1	208.61	209.62	208.09	210.5	208.89	208.06	208.32	209.08	210.29	209.5	211.74	208.5	208.91	213.5	212	210.3	207.13	209.02	211.51	208.79	208.92	207.28	211.04	206.77	210.73	209.33	212.1	208.13	206.71	209.93	210.07	212.67	209.55	209.5	209.5
205.64	204.37	204.18	202.8	202.01	204.45	203.43	203.74	202.24	203.26	204.05	201.06	202.19	202.24	204.49	201.26	205.16	203.64	201.8	204.56	204.11	204.09	203.48	199.52	202.94	203.82	202.76	203.47	202.9	201.95	202.8	201.79	202.33	205.68	200.29	201.58	202.94	202.07	205.26	199.96	200.39	202.73	199.97	200.08	203.02	204.27	200.56	203.86	203.56	201.94
194.27	196.17	199.1	197.18	195.64	199.33	199.82	199.03	199.5	196.38	198.58	199.23	198.98	197.78	199.02	197.28	199.65	199.89	198.77	195.89	200.02	195.75	196.49	197.16	196.78	199.05	198.62	197.4	196.85	194.6	196.86	197.58	201.63	202.1	198	202.3	196.37	196.51	200.36	195.63	197.98	202.16	197.65	197.92	198.83	199.24	201.52	200.05	200.87	200.33
206.66	206.62	206.72	207.83	204.51	208.43	203.52	207.38	207.55	208.69	207.96	207.23	207.62	206.12	211.02	207.87	206.64	209.46	208.11	206.6	205.5	211.69	206.74	210.21	209.57	206.67	204.42	207.59	205.88	207.72	209.69	206	203.88	203.64	208.15	211.32	205.89	207.04	206.11	210	209.26	206.55	208.35	206.56	209.84	207.79	211.25	207.29	208.14	204.98
211.16	210.11	212.63	211.43	208.79	209.08	211.69	213.6	213.12	211.84	210.24	209.41	212.4	212.05	210.09	210.43	214.78	211.79	212.39	212.53	207.67	212.94	212.01	213.7	213.31	209.24	212.69	213.53	208.62	215.25	210.01	211.73	212.19	209.46	211.54	211.83	213.97	209.82	211.01	212.21	210.85	212.62	213.84	211.58	213.35	212.26	214.04	210.07	209.78	212.29
201.72	203.51	200.97	204.65	200.42	203.64	200.39	200.96	203.08	201.26	200.22	203.02	201.64	204.78	203.29	202.77	200.75	202.51	202.42	205.84	203.46	202.99	199.47	202.08	199.5	202.59	200.16	200.85	201.97	202.86	201.09	202.78	203.08	201	202.65	200.95	199.36	200.59	202.51	201.51	201	203.69	200.33	203.66	199.24	200.62	200.14	205.4	200.61	204.91
209.62	208.66	209.09	206.06	206.77	210.64	209.08	210.83	208.47	210.37	208.9	206.45	210.38	211.74	209.38	208.83	205.99	208.83	208.76	206.13	211.55	206.44	208.9	208.68	210.4	210.03	210.52	206.29	208.35	204.98	207.96	210.52	207.44	208.71	210.12	209.15	211.59	211.06	209.52	207.97	208.01	209.22	209.56	211.87	208.45	207.56	208.39	207	212.15	208.42
213.3	215.3	213.43	212.86	212.54	214.12	212.43	213.15	214.49	214.37	214.5	212.17	211.6	213.3	210.53	209.97	213.79	213.52	209.97	212.36	219.12	216.59	215.81	213.01	216.09	211.33	216.21	214.67	213.86	212.91	212.13	212.88	218.13	212.58	212.85	214.23	213.53	211.29	215.24	212.29	212.73	211.49	213.54	211.01	213.71	211.78	209.47	211.66	212.97	213.42
208.93	210.43	208.44	206.51	208.62	209.39	207.76	210.63	210.52	209.56	211.66	209.51	205.41	206.46	208.18	209.38	208	206.79	206.51	206.01	206.62	205.34	207.26	208.52	208.15	209.84	206.67	206.63	209.15	208.93	204.75	207.25	209.51	208.44	206.27	211.99	210.27	210	210.31	209.63	210.94	209.15	211.01	209.23	212.79	206.36	209.02	208.33	211.36	209.07
207.27	208.51	209.75	209	208.27	207.86	208.59	210.23	207.97	209.97	210.74	206.6	208.68	205.78	208.99	207.66	207.32	208.27	211.78	205.74	210.24	207.02	212.49	211.04	208.46	208.12	206.88	209.86	209.7	208.09	205.87	208.87	208.23	204.91	207.73	211.65	206.72	209.72	210.32	207.16	208.21	207.72	209.02	208.45	208.47	206.07	210.76	207.99	205.46	208.7
214.03	213.14	213.71	210.41	211.92	211.14	211.32	211.57	210.72	212.28	211.25	208.84	210.46	209.95	215.24	209.46	210.1	212.44	210.72	208.02	210.52	211.44	212.41	211.05	208.6	209.84	211.29	213.11	209.61	214.88	211.52	210.97	210.94	211.71	211.99	213.92	210.51	213.84	210.79	209.37	211.65	209.07	212.18	212.98	215.2	210.58	212.15	212.56	215.12	214.19
209.9	209.81	211.04	209.7	207.44	206.69	206.96	210.1	206.21	207.52	207.53	208.41	210.58	208.7	204.37	208.27	207.99	209.71	210.35	206.06	208.77	208.43	211.79	208.14	208.87	208.53	205.75	209.48	212	207.23	208.14	209.51	208.67	208.47	210.72	206.75	212.17	210.37	209.68	208.69	206.11	208.37	209.01	209.05	208.26	206.03	205.24	207.04	208.93	207.43
211.19	210.51	211.39	211.11	211.57	210.2	209.72	212.19	209.65	212.97	208.4	207.3	212.35	208.96	212.13	209.44	212.77	209.81	207.67	210.19	206.43	207.53	210.46	208.88	210.29	207.39	209.1	210.45	208.37	209.98	207.73	208.88	208.9	208.52	209.81	211.01	210.9	210.19	209.26	209.63	207.44	206.62	209.59	206.37	209.6	211	208.12	211.01	209.7	205.89
207.29	210.22	206.06	209.36	206.6	210.21	209.36	210.55	204.3	208.95	208.16	208.39	207.2	204.61	209.31	207.56	208.96	207.26	207.62	208.83	209.51	208.87	205.93	210.56	211.36	206.69	208.92	208.25	211.46	204.12	207.36	208.11	210.54	209.3	208.33	212.18	206.27	208.84	206.9	206.65	206.33	207.5	207.88	205.54	209.22	206.7	207.69	208.09	206.39	209.97
206.22	203.15	205.42	207.12	203.65	204.31	205.17	203.99	201.96	206.81	205.18	202.73	203.69	202.84	204.94	201.03	204.03	202.93	205.02	202.9	204.13	203.64	204.87	205.16	200.98	202.93	204.45	203.49	205.59	200.91	207.64	203.54	203.48	203.95	205.72	202.95	204.38	206.24	201.36	200.87	204.25	204.87	201.89	204.83	203.43	203.31	201.74	203.93	206.08	205.44
204.28	202.81	203.59	202.31	201.47	201.25	199.91	200.03	201.54	201.52	205.33	200.18	204.79	204.92	201.57	201.57	203.99	204.34	200.1	202.4	201.38	205.3	204.54	206.86	203.62	204.77	200.9	204.6	202.48	202.8	204.16	202.32	202.05	203.88	202.86	203.32	199.03	202.37	201.39	204.31	202.66	202.02	207.18	206.04	202.68	202.57	203.78	205.56	202.92	201.36
197.34	201.94	200.65	200.11	200.64	198.53	199.57	197.57	200.65	202.28	200.14	199.14	200.36	200.24	199.35	195.67	196.05	198.62	198.13	196.47	198.91	200.84	193.68	196.36	198.84	202.13	201.83	198.86	201.97	199.26	199.98	198.04	203.87	199.14	198.01	197.42	199.54	198.18	201.24	199.2	200.69	200.43	195.34	201.25	198.52	200.49	203.33	197.36	199.58	198.9
197.03	196.73	200.46	194.23	195.84	195.81	198.24	196.04	198.03	195.32	196.73	197.93	197.03	196.05	196.43	197.24	194.18	198	198.18	198.55	196.55	198.45	195.31	198.53	196.82	198.08	197.71	197.48	200.59	197.9	198.74	200.34	200.04	195.74	200.3	200.71	197.06	199.56	197	198.62	199.82	201.38	201.47	198	194.8	201.22	195.76	197.31	198.3	199.84
205.23	207.48	204.24	202.61	202.67	203.75	203.03	205.52	204.88	204.91	205.71	207.51	202.01	201.92	204.72	202.46	202.32	201.74	203.71	203.05	205.74	202.75	201.86	205.46	202.23	205.21	201.56	203.76	205.98	201.49	208.26	206.14	202.8	203.23	202.2	205.07	203.67	200.34	202.21	204.84	198.88	203.3	205.77	202.16	203.01	203.94	205.8	202.75	201.82	205.95
207.66	203.99	208.05	206.88	207.46	205.62	208.62	207.98	206.18	206.74	210.11	210.97	208.18	209.65	208.51	209.84	207.92	209.94	208.66	210.11	209.28	207.19	212.15	212.18	206.65	205.23	211.11	208.54	209.95	209.77	210.53	207.58	209.15	207.02	212.2	210.62	213.15	207.54	206.89	205.15	209.28	210.35	209.46	208.32	210.94	209.59	210.83	209.65	207.57	208.08
211.45	208.02	208.92	207.23	209.9	209.59	209.01	209.08	207.46	209.19	207.56	210.18	207.32	209.71	211.27	210.63	209.09	208.48	210.73	211.25	208.51	209.84	210.97	210.91	210.17	209.11	213.23	209.05	210.79	208.55	208.93	206.58	212.06	209.07	210.92	209.36	209.77	211.58	213.05	209.24	211.05	210.22	207.34	211.76	210.73	210.99	209.54	207.18	211.22	207.22
205.35	201.22	206.53	205.87	205.93	204.24	207.95	209.62	203.62	207.66	204.68	205.59	207.25	206.41	205.7	209.48	209.94	204.34	207.29	207.13	205.74	208.47	206.03	207.54	205.61	208.54	209.06	207.53	206.46	207.22	206.28	206.47	205.4	206.68	207.29	208.31	206.55	206.04	205.54	203.48	205.16	205.32	206.35	207.87	207.78	206.62	207.46	204.61	206.23	206.69
198.46	199.06	198.57	201.2	199.5	203.05	199.88	198.75	202.22	200.61	202.43	199.3	199.65	198.72	202.62	201.06	200.81	201.78	200.74	201.76	199.71	198.63	199.87	202.23	199.75	204.89	202.74	202.19	199.49	202.1	199.59	201.32	202.61	201.72	201.35	205.87	198.23	201.94	203.15	200.82	200	205.57	198.87	200.23	203.92	203.51	201.11	202.51	201.18	196.04
195.24	194.38	194	194.76	194.67	194.62	195.03	191.5	195.52	193.85	194.61	193.94	195.98	192.08	194.46	194.97	193.13	192.84	194.34	193.36	193.5	194.21	193.76	195.58	195.17	194.24	189.87	193.92	192.37	194.46	192.63	192.62	192.19	194.73	193.08	193.14	197.02	194.15	195.76	195.83	191.74	194.2	192.19	193.27	193.34	193.78	196.59	193	195.94	192.76
215.01	212.21	208.94	208.69	213.67	215.43	214.6	210.88	211.94	209.23	212.81	212.36	211.41	212.56	212.99	212.57	206.86	212.92	212.25	210.14	214.65	211.79	212.48	212.85	212.78	212.67	210.37	211.62	213.24	213.32	214.08	212.85	212.81	211.35	212.43	212.8	213.78	212.74	213.81	210.63	211.6	212.94	209.31	212.47	208.91	209.72	208.32	211.39	207.66	213.75
203.93	206.18	204.79	207.41	205.51	206.76	208.09	207.51	209.25	207.46	207.68	206.47	210.11	206.86	210.38	206	206.81	208.36	207.25	207.43	207.49	206.57	207.69	208.49	209.22	210.34	212.16	207.67	210.66	207.74	209.59	206.35	209.69	210.61	206.6	208.13	206.36	210.55	208.92	206.17	206.2	206.92	208.38	203.48	208.88	204.18	208.17	207.71	205.14	208.41
211.67	204	208.5	205.52	204.28	207.64	210.37	206.4	207.41	205.76	206.94	210.63	205.77	209.93	202.72	208.36	203.26	206.97	211.48	204.09	207.4	207.77	206.37	210.42	208.48	209.38	207.74	208.57	210.17	207.57	204.31	205.93	209.8	206.47	208.84	206.15	208.94	205.33	208.05	208.82	205.87	205.31	208.14	207.66	208.4	205.6	206.38	204.89	207.73	205.02
206.79	208.44	208.05	208.54	208.61	208.03	209.04	205.97	209.19	208.9	206.61	206.88	209.03	207.78	207.15	208.3	209.7	208.44	205.51	206.59	207.21	203.7	209.08	207.85	204.29	207.27	206.15	207.31	210.18	208.82	206.13	209.05	207.81	208.89	209.09	209.07	204.96	208	207.09	208.68	206.53	205.98	206.05	208.23	207.1	208.65	209.07	209.89	206.56	208.15
202.78	204.7	203.53	200.6	198.98	202.07	201.56	201.06	201.06	203.58	200.27	203.34	201.11	202.55	202.63	202.7	205.27	202.13	202.15	198.24	205.67	201.89	203.62	202.91	206.25	201.31	204.25	202.31	201.61	203.76	205.6	197.29	203.56	199.05	203.58	200.51	201.51	202.67	201.85	204.09	202.21	204.26	204.68	201.48	204.55	203.73	202.11	201.89	202.45	201.66
220.37	214.38	218.91	218.65	216.96	220.32	221.09	216.86	219.96	221.95	217.4	215.64	218.6	215.61	220.24	216.75	217.28	218.45	218.17	216.5	215.64	217.78	216.86	220.16	218.83	223.25	218.2	218.13	218.83	219.49	220.07	216.62	218.31	217.79	219.8	221.03	218.79	218	217.54	216.7	219.62	218.65	216.41	218.08	219.14	215.12	218.63	212.98	219.99	217.93
203.91	204.13	204.99	208.12	202.89	206.47	207.43	205.74	203.68	201.01	206.02	207.62	205.81	203.45	202.06	205.84	202.86	203.47	206.87	205.26	207.46	208.19	206.57	205.73	202.79	204.66	207.72	205.28	206.3	204.6	203.62	203.63	201.13	208.06	205.14	206.29	202.67	202.82	203.73	200.53	204.28	205.57	205.87	203.02	206.25	205.94	203.7	205.87	201.3	205.34
194.17	190.98	196.39	194.71	196.38	191.46	195.72	194.9	195.26	192.41	192.02	193.28	196.01	194.42	192.34	195.11	196.37	193.72	198.45	196.85	197.65	195.15	193.39	195.2	197.04	194.25	193.65	193.58	194.43	197.08	192.79	192.83	197.62	197.63	194.67	195.89	196.41	194.7	194.43	196.25	196.07	194.27	194.04	197.45	193.93	193.13	193.92	195.37	194.94	192.09
202.39	203.8	202.91	202.5	203.53	204.34	203.93	203.55	206.3	201.79	204.44	202.51	203.65	204.03	204.36	203.05	205.08	206.23	203.61	206.38	200.59	205.01	200.45	204.19	201.01	204.25	203	204.93	206.99	206.44	205.09	204.58	204.92	205.29	203.51	203.06	202.95	206.15	202.01	202.39	207.37	203.29	205.77	202.8	204.26	204.28	203.94	203.67	200.99	203.54
207.92	208.92	206.76	206.21	209.41	208.39	206	207.23	212.16	205.94	207.31	209.12	209.54	209.2	209.47	208.58	208.57	207.87	213.2	207.81	212.87	208.12	209.85	213.42	207.06	208.44	206.33	209.7	205.5	210.05	209.93	209.26	211.62	207.09	208.96	210.31	208.58	210.06	209.34	208	209.88	208.86	207.48	210.04	208.49	208.75	211.2	208.9	209.99	211.44
217.61	220.39	216.73	217.31	218.65	217.55	219.04	216.73	215.81	218.22	217.71	217.85	217.75	216.58	221.9	213.36	218.27	216.88	218.4	216.09	216.41	219.61	218.36	217.15	217.2	216.06	219.47	219.14	216.14	220.59	220.45	219.86	219.68	215.54	213.33	215.39	219.3	219.11	218.54	218.52	215.5	215.84	217.44	215.9	218.48	217.74	215.7	221.03	218.55	219.04
209.96	211.57	209.71	213.94	210.73	211.21	215.23	209.38	212.86	215.01	210.64	213.33	209.17	210.76	212.59	213.19	211.73	212.56	211.5	212.94	214.39	211.72	212.26	211.65	210.9	215.45	209.19	209.42	214.25	208.86	215.43	211.13	212.5	212.24	213.29	212.17	211.96	215.07	211.43	214.59	211.84	211.79	208.76	210.92	211.7	212.23	210.72	213.6	213.27	213.55
208.71	209.21	207.85	209.24	206.72	210.37	208.89	209.61	208.07	208.95	208.12	207.77	208.86	207.89	208.17	203.61	211.83	211.38	209.53	212.48	212.92	206.27	209.29	209.58	209.07	208.52	206.38	210.63	210.27	208.58	210.75	211.98	207.74	207.57	211.29	210.14	211.14	210.83	208.36	210.9	207.64	207.14	208.1	205.02	211.86	208.93	208.96	213.25	209.86	209.28
207.22	207.64	205.16	207.98	207.45	208.05	209.58	206.13	205.45	204.45	207.73	207.69	203.5	205.53	201.79	208.33	206	203.8	207.06	206.24	208.22	207.05	201.69	205.07	204.87	205.18	209.63	208.31	203.7	200.51	209.26	204.92	205.32	204.87	207.07	206.62	203.95	205.72	203.93	203.28	206.45	206.84	206.54	209.89	206.2	204.1	209.27	206.1	203.42	207.83
194.44	197.14	193.88	194.2	197.16	196.28	193.73	192.57	192.9	193.94	192.57	194.47	193.87	193.38	197.68	193.7	195.6	198.02	194.93	191.31	196.72	194.03	191.15	191.38	194.75	194.92	197.04	191.65	197.2	195.73	196.31	193.27	193.32	193.92	193.61	196.14	193.65	196.45	189.94	194.63	192.82	191.46	193.38	196.47	192.18	194.16	195.53	196.68	196.45	198.87
205.71	206.84	206.78	206.2	202.14	201.72	204.24	206.27	207	208.17	206.26	203.38	202.52	205.56	206.32	204.38	205.62	204.42	204.58	205.11	204.98	207.92	203.88	203.46	201.6	204.41	203.36	201.17	204.02	207	203.32	206.52	207.7	203.75	208.4	203.66	205.41	203.53	207.72	203.33	202.72	203.79	202.57	207.35	205.15	204.98	206.21	204.36	202.16	204.18
204.45	202.83	203.06	204.11	204.86	205	205.79	204.41	204.15	206.97	203.01	202.49	203.37	202.71	204.77	206.49	203.99	203.28	203.72	202.38	202.77	204.86	203.07	203.1	204.47	204.63	206.49	202.54	205.13	203.8	200.66	203.25	203.22	203.78	202.97	203.92	200.38	203.6	204.95	204.83	204.4	203.22	204.66	204.09	203.55	205.8	202.83	202.07	204.65	205.41
205.49	204.46	206.26	202.82	206.35	203.03	204.77	207.95	204.96	207.34	204.84	206.13	206.21	204.91	202.85	206.28	204.82	204.87	205.66	207.97	201.41	204.82	207.13	203.06	204	204.67	206.96	208.26	207.11	203.35	204.41	202.09	205.55	201.98	204.29	205.04	201.88	203.17	205.62	204.64	206.06	204.14	202.82	204.1	202.71	201.61	205.71	205.4	204.52	203.27
209.17	212.26	211.17	211.96	210.78	211.4	212.2	212.34	212.55	215.53	210.5	212.25	211.68	210.32	213.39	209.6	210.92	210.38	210.29	214.6	211.75	211.54	208.43	212.78	210.96	212.73	211.95	212.08	211.13	212.12	213.91	213.56	212.17	209.82	210.33	212.23	211.67	211.72	212.37	210.31	209.91	210.52	210.76	210.49	207.46	211.67	212.83	210.95	211.54	210.22
201.31	201.14	205.42	207.87	201.69	203.44	205.54	206.56	201.18	205.71	203.16	203.9	201.81	202.23	207.58	201.43	205.17	203.12	203.74	204.44	206.46	206.77	204.95	203.27	202.26	206.18	204.41	206.17	205.3	202.56	205.53	201.05	203.92	203.86	201.96	204.11	202.84	203.71	198.19	204.27	202.56	198.51	202.45	205.58	205.34	202.95	204.61	201.01	203.11	203.21
215.64	216.82	216.03	217.03	214.23	216.14	219.35	214.89	217.65	217.58	219.98	214.83	219.51	217.54	220.46	217.58	215.48	216.98	219.32	218.74	215.88	218.51	213.58	216.47	218.81	218.01	214.68	214.3	218.53	213.29	215.58	217.95	218.06	219.29	216.11	218.1	217.78	217.95	217.22	214.12	216.04	215.5	217.69	216.99	216.61	218.54	214.48	217.69	216.4	216.64
204.5	203.51	205.15	202.62	201.43	208.13	204.85	204.03	200.92	203.6	203.22	201.85	205.09	208.33	200.94	204.3	206.29	199.45	206.41	201.68	203.98	202.84	204.45	205.72	204.4	204.83	204.14	204.4	204.38	205.89	204.81	201.19	204.84	206.03	202.82	200.68	203.29	200.05	202.44	204.52	203.42	203.64	201.81	203.78	204.94	204.06	206.56	203.43	201.17	203.53
209.06	210.4	210.08	208.46	206.47	206.24	209.12	205.8	208.89	208.94	207.2	209.26	211.37	206.41	207.75	209	209.28	206.43	207.39	206.17	207.34	211	206.71	210.47	207.71	208.79	207.4	210.07	207.38	211.28	208.63	211.26	206.55	208.12	206.81	208.46	209.41	212.28	207.96	206.8	210.05	207.22	208.67	209.31	209.03	211.02	209.29	209.62	207.61	209.89
201.45	203.96	204.01	203.72	201.83	202.9	206.88	200.18	201.84	204.68	202.61	205.18	203.01	204.8	199.42	201.6	203.89	203.16	199.23	203.07	203.3	202.61	202.69	201.93	201.17	206.12	199.76	203.05	199.37	204.3	202.83	207.06	199.74	203.81	200.94	201.68	203.84	202.12	201.55	204.84	199.92	204.19	201.43	202.49	201.74	205.53	204.53	204.44	203.46	203.53
207.44	208.65	207.82	211.62	206.48	211.8	208.76	209.65	210.14	207.39	208.58	210.91	205.57	207.9	207.78	206.54	207.95	206.27	207.56	207.58	210.81	211.05	206.37	207.54	208.35	208.39	207.87	208.13	211.08	210.7	210.14	209.97	207.72	210.08	210.11	205.86	208.04	208.11	208.53	211.84	209.03	208.95	208.82	212.93	210.44	209.03	207.56	206.32	208.95	209.39
202.83	206.02	203.27	202.8	203.16	205.01	204.64	206.22	204.84	206.27	200.89	207.54	202.71	203.54	203.44	203.83	208.04	205.21	206.33	202.61	203.5	207.15	204.39	205.41	203.2	203.35	203.73	203.25	204.83	202.29	202.29	204	204.27	203.01	204.07	201.62	201.95	205.28	206.65	204.76	202.82	204.48	199.18	205.59	203.42	201.82	206.7	205.33	200.67	204.58
205.39	202.86	207.58	204.64	203.21	205.21	203.86	204.57	202.49	203.07	202.29	201.59	201.9	203.9	203.5	203.97	203.36	201.25	202.36	203.23	204.96	203.9	204.56	204.19	205.85	201.94	205.73	203.28	203.59	203.63	201.94	207.47	206.57	201.86	204.5	204.77	203.1	201.75	204.59	202.63	202.93	202.02	204.14	204.68	206.02	202.19	204.01	200.26	200.37	203.01
213.12	214.89	212.45	215.82	214.37	213.57	214.54	216.87	212.21	211.95	212.82	211.53	212.57	213.84	212.35	214.84	214.34	213.74	215.8	210.55	215.84	215.41	215.84	213.48	212.46	214.41	214.71	215.31	214.05	215.23	214.96	213.35	213.86	213.85	213.56	215.91	210.28	212.87	212.75	211.22	210.32	214.24	216.3	214.65	215.27	210.17	212.33	212.32	216.81	212.25
207.28	207.98	208.43	205.5	208.46	205.52	208.53	206.73	208.57	207.78	205.78	205.1	208.2	206.54	207.56	205.89	205.05	205.52	208.44	203.5	208.37	210.32	204.5	207.99	208.13	204.79	208.05	208.22	207.2	207.91	206	207.62	207.43	209.58	207.53	210.18	207.27	205.05	211.55	206.69	208.43	206.3	207.64	208.63	207.71	208.45	204.61	208.22	211.63	207.7
213.57	210.9	213.16	212.38	210.25	211.93	213.06	210.75	211.43	210.01	209.03	213.77	214.17	213.47	214.51	206.89	211.77	214.19	210.18	213.31	215.81	211.76	210.86	211.03	214.33	211.97	211.2	212.7	212.87	208.45	207.82	210.77	211.89	212.77	211.83	210.57	213.22	210.96	211.48	208.37	213.34	206.84	209.66	210.09	212.75	212.53	209.82	214.15	211.11	211.37
204.09	202.14	201.46	203.46	203.24	204.31	203	203.38	203.64	202.83	205.89	203.52	206.29	202.35	203.8	205.06	202.35	200.32	207.19	205.05	202.96	204.02	206.13	201.5	206.96	201.51	205.13	204.83	202.25	205.54	203.89	201.41	206.78	199.93	203.14	205.4	202.11	202.78	204.52	200.75	204.65	202.55	203.05	206.35	204.12	203.39	205.82	202.27	204.24	202.47
209.78	207.4	207.01	210.21	210.93	207.56	212.37	206.23	208.66	205.46	208.1	210.31	209.32	208.36	207.44	210.51	206.79	211.9	209.95	208.58	208.62	208.43	208.88	209.9	207.67	210.67	210.71	209.75	208.26	206.44	208.73	209.83	209.14	208.45	211.17	210.56	206.2	208.65	210.61	210.58	208.66	212.92	210.96	207.74	208.84	209.52	206.63	208.24	207.13	208.5
199.16	197.15	199.33	199.53	199.4	199.99	198.51	201.7	200.59	202.62	200.02	199.99	205.39	197.6	198.25	198.63	199.24	199.67	198.63	198.86	199.76	198.32	200.34	200.4	200.79	198.42	196.79	201.13	198.94	198.8	203.52	200.49	198.32	196.76	198.87	199.9	198.72	201.32	196.32	201.55	198.06	196.93	200.37	201.43	196.94	195.81	198.54	200.36	193.97	197.44
202.98	203.45	203.76	203.38	204.6	204.85	202.69	200.58	201.55	203.08	201.63	205.39	202.71	205.33	205.44	205.29	205.53	207.1	204.68	206.33	206.72	202.47	206.63	204.29	203.74	203.74	204.51	204.6	206.3	204.76	202.49	201.38	203.93	203.7	202.58	201.99	202.4	203.11	202.99	206.06	205.56	205.44	204.81	202.69	205.23	204.73	206.93	207.02	201.68	202.1
214.04	213.93	212.02	209.73	212.58	209.78	208.9	208.96	211.89	214.61	209.15	209.2	216	211.45	213.01	212.24	214.59	213.13	215.9	214.35	211.54	211.01	215.44	213.93	211.59	215.32	212.49	211.36	208.21	213.85	211.58	213.15	214.56	215.41	211.4	213.93	211.95	211.55	212.02	210.6	212.44	212.54	215.41	211.98	211.08	215.41	209.58	211.26	209.3	209.83
205.44	207.83	207.43	210.51	211.33	208.26	208.74	208.98	210.14	209.55	208.68	210.43	209.83	208.47	209.42	209.09	209.14	208.36	205.95	212	209.4	205.01	209.25	206	210.61	209.46	208.37	209.62	206.13	209	213.79	207.47	208.04	208.52	209.44	206.25	210.06	208.94	211.46	205.87	210.6	212.66	210.56	206.21	209.56	205.35	207.25	210.21	209.38	208.96
209.07	214.61	211.06	213.65	210.85	211.82	215.15	216.03	212.93	212.11	212.21	214.78	213.45	210.7	210.3	212.35	211.65	213.34	214.21	211.04	214.5	214.21	214.8	212.87	211.48	211.98	210.32	213.64	211.33	212.2	211.88	214.09	211.68	211.95	211.52	212.24	210.52	213.51	213.45	214.96	212.42	214.51	215.02	211.89	210.75	212.89	213.93	212.71	212.32	211.76
205.64	211.55	211.08	208.08	209.8	208.53	209.07	210.6	205.24	207.89	209.66	212.7	204.94	211.05	207.12	208.7	211.36	212.07	209.14	208.84	208.59	210.35	210.13	207.2	209.35	211.31	208.49	212.47	211.28	204.32	206.1	213.63	208.66	209.07	210.1	207.83	206.98	209.6	208.59	209.34	209.69	207.9	205.78	211.01	207.26	208.77	207.52	210.08	210.49	210.48
211.52	212.84	211.64	212.68	210.33	211.17	212.24	214.42	213.1	209.18	209.36	212.48	209.33	214.43	213.89	210.74	212.74	211.19	210.94	208.35	211.66	212.02	212.98	210.84	207.1	210.05	216.04	212.45	212.66	212.05	211.37	212.95	211.1	213.84	211.22	213.42	212.67	206.75	213.26	213.46	211.41	213.3	209.62	211.03	209.35	209.53	210.08	210.35	214.54	215.01
209.98	209.09	215.13	210.28	211.29	212.79	213.84	210.57	212.45	209.64	214.08	212.71	210.58	214.83	213.96	213.72	212.34	213.72	211.13	211.53	214.73	214.95	211.39	212.31	210.52	211	211.43	210.8	208.47	211.24	212.04	210.88	211.31	212.52	210.37	210.76	211.5	209.12	211.38	211.82	213.92	210.91	210.22	212.91	210.43	209.94	212.92	213.68	213.12	212.42
212.99	215.67	211.41	210.66	213.55	210.43	214.48	210.94	212	211.05	211.14	208.9	212.24	211.49	211.8	211.84	211.22	210.68	210.9	213.25	210.27	212.32	214.87	213.43	213	213.24	212.43	212.83	210.42	213.55	212.02	210.71	214.26	212.4	211.13	212.41	212.81	211.61	211.46	209.26	211.03	211.9	210.4	211.78	214.81	209.59	211.64	213.28	208.84	212.35
210.5	212.06	212.26	209.22	211.06	210.1	212.08	210.63	208.2	212.55	213.18	210.51	213.3	210.41	209.73	210.77	210.59	215.45	212.02	209.79	213.17	210.32	213.31	214.46	209.81	209.49	211.26	212.63	213.77	209.92	213.36	212.94	213.55	210.98	213.7	215.13	210.21	210.77	211.64	209.85	209.82	214.3	211.01	211.77	208.98	209.28	210.17	212.37	209.03	212.96
199.11	201.29	201.65	199.82	196.04	198.94	198.29	201.03	198.78	197.37	200.2	202.86	201.32	200.7	200.45	199.4	201.32	198.79	198.24	200.69	203.59	201.78	201.93	200.71	200.23	201.6	202.15	202.19	199.62	199.74	198.08	197.03	200.77	204.56	201.29	200.65	198.58	201.4	198.25	202.76	201.87	198.9	203.39	198.14	197.61	200.33	202.13	196.82	197.77	201.21
206.8	206.78	210.45	209.01	209.33	206.25	208.77	207.79	207.68	209.07	208.94	205.63	206.88	207.87	211.99	206.63	208.88	209.41	210.51	211.37	206.04	210.57	209.86	212.35	212.5	210.31	207.95	206.14	206.42	212.18	206.32	208.49	209.26	209.04	208.7	207.09	207.19	209.21	209.1	210.54	208.83	206.59	208.72	207.79	209.78	208.21	206.7	209.1	210.68	209.17
219.82	220.2	217.75	216.95	214.88	214.37	215.42	217.47	217.27	215.5	216.76	216.62	216.96	216.93	217.15	217.25	213.49	214.02	218.93	218.71	218.55	219.36	215.34	216.29	216.64	222.34	217.91	217.07	220.67	215.38	216.8	216.21	214.69	217.34	216.16	214.47	216.56	217.39	216.19	218.04	217.97	217.95	217.15	219.4	216.87	215.47	216.42	218.39	219.49	217.05
216.04	215.77	215.45	217.85	220.01	214.82	215.66	218.15	218.92	216.89	215.88	218.32	214.03	217.27	215.16	218.11	215.88	218.07	216.02	217.82	214.46	218.07	216.17	218.92	215.02	214.91	217	216.9	219.09	215.2	216.42	218.29	218.25	215.55	218.9	218.63	215.1	215.7	218.05	216.21	217.37	218.53	216.9	216.13	213.43	217.79	218.18	218.89	218.61	217.55
213.83	212.65	208.64	211.31	209.96	211.65	211.73	210.86	212.31	213.05	211.27	212.73	211.29	212.4	208.61	212.81	208.68	213.46	210.42	209.87	212.22	212.36	211.1	208.21	214.54	213.7	214.71	210.29	207.52	212.79	212.41	210.86	209.48	211.73	212.13	211.83	211.02	210.14	210.67	212.65	212.01	212.52	212.23	209.97	209.49	209.95	209.67	211.04	213.93	209.06
206.24	202.83	208.79	206.25	205.02	205.17	205.4	206.13	206.07	206.81	208.74	208.33	205.92	205.98	206.16	206.35	206.55	203.69	206.73	207.2	205.2	209.67	207.06	209.02	204.48	209.08	206.36	208.08	206.74	205.28	204.32	208.66	205.51	210.42	204.77	205.31	205.76	205.07	208.89	204.68	205.35	203.5	208.64	205.97	209	205.78	208.14	204.6	207.86	208.09
206.2	206.05	205.78	204.49	204.28	203.91	204.5	202.31	201.95	204.23	204.67	204.03	204.53	205.46	200.39	204.56	200.62	203.55	204.11	203.74	199.71	202.5	202.73	204.64	203.71	205.06	203.13	202.7	204.24	204.63	201.56	200.75	204.38	201.59	203.77	204.68	204.97	203.42	204.08	201.32	204.58	203.82	206.1	208.15	206.25	203.99	204.99	201.74	202.09	204.37
201.81	204.47	205.83	200.74	203.84	206.76	203.89	205.51	204.43	207.59	204.81	205.11	205.7	204.94	204.98	201.23	203.38	206.93	204.53	203.78	203.47	203.19	206.05	203.71	203.08	204.09	200.33	199.97	203.28	201.16	199.68	204.81	206.93	204.46	205.9	203.48	204.36	205.74	199.29	203.58	203.06	203.4	202.72	203.63	203.08	201.92	203.53	199.29	203.66	204.29
212.1	207.92	215.47	213.93	210.09	211.4	212.48	212.64	209.24	211.77	211.63	210.5	214.18	214.61	210.48	209.96	208.45	210.72	213.79	211.16	213.29	212.69	213.14	210.91	211.89	215.18	210.89	210.87	214.11	210.26	212.46	212.32	213.49	210.02	211.58	214.12	210.48	208.07	210.97	208.47	214.86	212.31	210.2	213.57	212.27	211.55	209.23	209.74	212.39	211.82
214.28	213.67	212.86	215.82	212.02	212.11	213.9	209.63	212.16	213.44	210.4	212.76	211.23	210.36	212.51	209.18	207.29	213.66	210.9	212.25	214.48	209.9	213.64	208.09	212.09	210.6	212.56	210.64	210.79	212.99	209.67	209.95	211.86	211.79	212.97	212.84	212.85	212.22	212.41	211.46	211.97	210.87	212.59	212.95	212.19	209.97	212.04	210.61	212.09	212.13
210.28	204.28	205.1	208.55	209.26	212.54	210.79	210.6	207.21	207.76	212.15	206.96	208.81	210.71	207.33	209.87	209.28	211.07	211.78	209.75	208.85	209.83	209.1	205.9	209.38	208.34	210.7	209.02	208.89	208.86	206.87	208.64	211.04	209.37	209.34	208.87	209.06	209.24	208.86	210.22	211.93	210.4	210.18	208.18	210.37	207.12	205.81	207.61	208.35	209.21
206.58	206.76	208.42	209.59	207.48	207.37	208.28	209.05	206.16	206.45	209.89	210.26	207.8	207.05	209.8	208.44	208.7	212.69	209.2	209.84	209.4	209.89	206.21	207.9	205.8	206.8	208.42	207.15	208.69	209.8	207.51	207.71	210.07	209.31	209.08	208.82	210.88	205.16	207.35	209.7	207.24	206.71	208.33	209.65	208.93	211.7	208.87	208.23	204.72	207.95
202.3	205.81	199.7	204.12	203.01	201.02	202.45	201.1	205.17	202.03	204.44	201.92	203.51	201.68	204.94	201.14	203.1	207.71	202.62	202.53	204.94	203.5	202.88	201.47	203.17	204.54	200.44	205.29	201.88	203.74	203.91	205.41	205.06	201.39	201.34	205.92	202.98	203	203.42	204.16	206.53	207.56	201.45	203.34	203.55	201.47	203.36	203.16	200.49	200.85
209.86	206.44	209.31	211.41	208.37	210.74	208.08	210.66	208.41	208.83	208.06	207.8	210.98	209.05	210.46	208.39	208.75	208.17	207.63	208.76	209.69	208.08	208.52	210.04	206.33	209.88	206.59	206.44	207.3	211.16	210.45	208.31	209.73	208.03	209.34	207.22	209.32	207.42	207.83	211.54	209.91	207.59	211.92	203.63	207.75	209.64	208.71	206.8	208.23	209.33
205.13	203.01	204.71	204.3	204.87	205.44	202.87	203.75	204.65	200.78	206.56	202.39	203.78	201.07	205.23	205.93	198.03	205.48	201.74	202.51	200.85	206.41	202.45	202.27	205.24	203.15	205.01	200.81	204.7	202.77	201.11	201.78	202.94	204.32	205.07	202.94	205.9	203.64	202.88	203.75	201.31	203.68	205.95	203.3	203.99	204.97	204	204.18	206.57	202.96
213.58	207.44	207.69	210.13	207.16	207.28	210.12	207.78	208.72	207.86	209.77	210.36	208.6	212.5	208.47	210.23	209.74	209.28	210.57	207.68	209.7	210.84	209.85	206.01	209.06	207.7	207.98	209.08	207.66	204.07	208.94	208.49	211.03	210.87	206.82	212.52	210.38	209.41	208.66	206.73	210.24	210.59	210.46	208.26	206.06	204.9	205.6	210.69	209.05	210.55
206.27	205.92	205.89	207.87	206.97	209.07	205.25	207.44	205.86	204.51	207.31	204.42	209.34	208.46	205.86	208.87	210.07	207.81	210.1	207.9	209.09	208.19	208.07	210.78	204.35	208.45	210.28	208.44	208.51	208.19	210	206.23	205.31	207.48	207.48	204.99	207.31	206.6	204.07	209.17	206.39	206.18	206.18	206.76	207.35	208.54	206.11	205.52	208.78	207.8
199.2	203.69	199.02	202.76	202.8	203.89	202.88	204.04	202.52	204.15	201.87	201.93	203.79	204.9	201.56	203.14	203.1	205.76	204.61	202.93	202.6	202.97	202.69	202.13	203.03	203.16	202.99	203.19	202.04	199.14	201.4	201.91	201.52	203.19	201.67	203.15	200.8	201.31	203.23	204.66	200.61	202	201.48	205.41	202.31	201.65	203.52	200.56	200.4	200.76
209.26	208.75	209.74	212.77	207.26	209.32	208.48	209.81	208.67	209.99	210.6	210.79	212.41	209.62	209.99	210.7	208.5	211.37	209.39	210.98	207.55	209.6	209.99	207.82	208.47	211.09	206.62	213.15	212.92	210.57	209.11	210.9	211.75	211.1	208.25	208.19	211.9	207.54	209.02	208.55	209.75	211.69	209.72	210.62	209.82	210.61	211.47	211.84	212.31	207.86
202.42	199.53	205.84	203.57	200.81	203.37	198.9	201.36	202.6	204.58	203.11	202.11	201.46	203.27	199.31	204.9	200.68	202.06	205.16	201.01	201.33	203.57	202.87	202.7	202.56	200.94	203.41	204.16	202.79	203.79	204.49	202.58	204.31	202.19	202.91	200.65	198.81	200.68	204.46	200.19	202.4	201.71	204.97	203.51	203.62	204.28	204.18	201.38	202.36	201.74
206.59	208.05	203.46	208.36	205.15	202.93	205.98	204.25	207.3	205.91	202.28	205.89	205.48	204.32	206.62	206.59	204.64	206.86	206.6	206.04	204.87	204.79	208.61	204.32	206.66	207.59	204.95	207.89	208.34	205.45	205.51	206.07	207.3	208.13	205.82	206.53	210.18	207.04	207.07	203.36	205.39	206.75	205.7	207.15	204.43	208.32	206.32	206.72	203.48	205.25
213.58	212.49	216.22	210.56	213.54	209.3	213.62	212.17	208.69	214.54	215.02	212.1	212.91	211.48	211.62	212.52	208.31	212.26	213.64	208.53	212.09	211	213.02	212.66	214.29	213.68	214.77	215.22	214.04	212.28	211.77	211.24	211.64	213.74	211.52	210.92	211.94	214.16	212.53	211.14	214.42	214.62	211.39	210.87	212.77	210.95	212.27	213.73	209.49	214.05
215.54	213.89	216.21	217.57	214.2	217.52	217.3	215.59	218.63	216.18	217.22	219.28	216.87	215.88	217.5	217.52	216.78	216.23	216.19	217.26	217.33	219.88	217.75	216.64	215.26	215.01	215.15	218.64	215.85	217.53	216.53	215.34	216.16	216.4	214.98	219.58	222.06	218.25	214.99	217.01	219.39	220.87	218.23	213.37	213.7	216.43	218.14	216.49	216.9	218.73
211.01	209.84	213.02	214.17	209.46	212.33	209.57	211.76	209.59	211.6	214.09	213.5	213.34	210.2	212.5	207.74	212.75	215.3	215.44	214.2	215.37	212.3	214.08	211.94	208.74	211.35	213.53	212.28	211.95	211.04	214.75	211.93	213.9	211.55	211.53	213.15	216.63	211.49	211.16	211.49	213.76	210.98	210.98	210.42	210.83	213.2	212.16	210.73	211.69	210.85
198.79	199.22	202.12	200.48	201.94	198.08	201.78	199.07	197.77	198.2	198.47	195.04	198.55	200.84	200.34	200.91	198.44	200.36	200.78	204.16	199.59	202.38	200.16	202.44	201.09	200.86	200.89	203.25	197.34	201.02	201.13	198.62	199.56	201.41	198.71	197.36	201.17	200.97	202.75	203.72	197.85	199.52	200.57	203.64	199.3	199.88	202.65	200.08	197.53	197.63
201.53	202.6	199.02	202.24	200.38	200.66	200.86	199.31	203.3	200.02	201.76	199.22	202.19	199.41	201	199.78	199.64	201.91	200.91	202.54	202.02	200.48	201.43	203.03	200.15	202.89	200.29	198.99	200.98	201.97	201.29	200.34	199.21	198.39	200.29	197.37	200.86	201.47	199.83	200.41	199.93	200.8	200.28	199.92	197.1	199.56	200.83	197.68	199.26	201.89
207.41	209.63	209.75	208	209.42	207.92	209.28	209.61	208.25	206.5	209.24	210.02	207.85	209.83	207.26	211.42	207.54	208.69	211.08	207.61	207.63	208.42	206.9	210.85	208.76	210.72	207.33	212.03	209.94	206.93	208.73	208.38	210.9	207.28	205.35	208.29	209.63	208.94	211.48	206.54	205.68	207.37	209.15	206.62	207.25	206.98	206.38	210.39	208.38	208.69
211.81	208.82	208.11	208.25	206.51	211.18	208.3	209.05	207.48	206.42	208.94	210.59	208.57	210.3	209.22	210.43	207.43	209.21	208.05	208.17	211.87	204.99	208.43	208.3	206.6	208.47	208.79	209.06	208.52	207.9	205.31	209.53	207.42	207.57	208.4	208.29	205.1	207.22	206.7	208.02	210.97	208.18	206.99	211.64	208.67	210.28	209.93	205.95	209.21	207.66
207.03	208.36	211.31	206.44	207.14	209.56	207.79	209.14	208.95	210.12	205.13	209.86	208.84	207.44	207.89	206.53	211.8	205.61	208.04	212.46	204.84	211.24	207.71	208.29	211.46	208.79	208.09	209.81	208.38	209.03	207.26	208.38	209.34	204.59	210.86	208.71	207.86	206.81	206.07	207.28	209.8	207.58	207.07	207.8	204.84	205.62	212.49	208.43	213.06	209.86
209.09	209.29	207.08	209.44	208.21	213.16	209.74	209.35	210.09	210.97	208.18	207.04	206.19	213.67	206.73	206.71	210.02	208.57	208.8	212.79	209.31	208.52	210.12	210.42	211.02	211.87	212.38	211.89	210.11	210.52	208.09	208.32	208.99	210.27	210.86	209.54	210.09	207.63	208.99	208.16	211.97	207.81	209.94	208.82	209.89	209.03	210.54	211.45	209.55	207.6
201.47	200.51	201.19	197.47	199.09	202.76	199.41	198.94	200.12	202	199.6	197.67	200.13	202.38	200.71	198.98	200.29	203.06	199.44	200.91	201.03	201.35	201.85	202.65	201.22	201.37	199.64	200.08	201.51	198.44	199.7	201.44	200.11	203.6	199.69	202.16	202.01	199	201.7	200.16	198	200.2	199.91	197.8	198.43	200.91	202.58	202.55	198.78	201.68
203.95	203.23	205.58	203.57	201.68	199.69	203.19	203.08	203.07	205.57	201.99	199.72	202.96	204.01	202.76	202.26	201.77	205.41	203.13	204.51	205.02	201.95	201.59	201.47	201.11	203.84	201.52	203.12	204.15	203.21	206.15	201.14	202.5	204.62	203.46	206.26	200.53	201.11	202.16	202.23	203.37	201.35	202	204.54	201.28	198.99	202	202.31	202.67	204.8
206.86	204.84	207.98	204.94	206.34	209.64	208.77	210.92	208.26	207.69	207.43	208.64	212.83	213.61	210.22	205.35	210.2	211.65	206.95	206.09	207.8	208.27	208.58	211.46	208.07	206.93	209.72	210.86	212.83	206.91	207.92	208.33	209.38	209.69	209.22	207.31	206.89	208.77	210.99	208.43	207.65	208.4	207.24	208.95	208.42	208.61	210.47	209.29	208.79	211.3
210.34	208.1	212.36	208.85	209.15	207.08	208.35	206.85	208.22	209.04	208.1	205.44	204.66	209.64	209.3	207.25	205.94	210.8	207.55	206.94	209.73	206.75	209.67	209.54	208.05	210.26	206.84	209.62	207.82	208.93	210.7	206.97	208.26	208.76	208.88	210.59	208.12	208.46	209.76	205.85	210.17	207.05	210.9	210.47	209.41	207.65	210.84	207.39	209.64	209.29
201.93	204.1	204.15	205.81	203.66	205.55	206.17	204.44	203.93	205.66	205.83	201.94	201.73	205.06	206.81	202.97	204.56	207.3	206.74	202.92	205.67	204.82	204.44	207.61	205.89	202.38	207.64	206.36	203.38	205.61	207.34	204.55	202.98	204.81	208.84	205.36	205.94	208.55	205.17	203.72	202.32	205.58	204.19	205.25	205.79	204.54	203.38	203.05	201.97	203.55
204.37	203.13	201.52	202.99	203.62	204.83	203.69	204.99	204.59	202.23	204.34	203.79	203.29	206.86	202.43	203.83	204.58	200.07	204.17	200.72	203.09	205.65	203.29	203.84	204.33	203.93	204.15	204.23	202.74	202.67	201.67	207.43	202.15	205.17	204.24	199.97	203.05	204.24	205.36	204.15	204.98	200.62	203.1	202.81	205.43	202.77	201.93	202.15	202.5	202.59
207.43	210.48	207.1	206.14	210.18	207.94	210.25	206.04	208.58	207.64	208.46	205.21	207.11	206.46	209.78	205.76	214.82	209.75	211.67	207.09	206.58	209.72	209.83	208.42	208.12	203.32	205.49	204.03	205.21	206.92	209.38	208.75	209.86	209.47	204.95	205.21	206.82	207.55	208.69	207.16	208.19	209.99	209.19	206.96	206.04	208.39	208.54	205.68	210.22	208.83
208.54	207.28	206.88	210.41	210.14	208.66	206.65	209.79	208.4	208.11	210.23	211.01	208.31	209.06	206.6	210.23	206.87	208.13	209.89	208.48	205.33	210.22	206.01	209.95	210.6	208.26	207.27	210.85	210.52	207.24	207.38	208.87	207.25	209.84	206.72	207.42	209.23	206.01	211.14	210.12	207.13	207.78	206.62	209.56	207.13	208.1	208.3	207.64	207.21	207.12
209.97	212.16	208.1	208.96	209.51	210.98	211.16	206.59	210.01	210.06	208.65	209.38	211.12	209.83	206.53	208.93	209.32	211.47	206.08	213.83	207.75	206.9	209.97	207.57	207.67	209.33	209.77	209.86	208.76	209.58	211.87	210.07	210.55	207.84	206.96	205.49	210.55	208.76	204.93	210.44	209.8	209.7	211.95	208.18	207.5	210.22	208.39	208.08	212.35	210.38
208.3	206.08	210.74	205.32	210.4	214.13	208.62	211.01	208.28	209.53	211.84	207.94	209.97	205.47	209.21	206.87	210	212.63	207.57	206.99	209.7	209.48	212.2	209.2	208.61	210.9	207.55	208.81	209.78	210.29	210.28	209.33	211.22	208.96	206.69	206.75	212.04	211.38	210.24	205.88	211.14	210.45	208.91	207.79	210.85	210.73	206.4	208.66	213.36	211.59
206.67	207.47	208.69	208.8	205.03	207.46	207.87	208.68	206.46	208	209.45	209.32	210.46	206.22	210.04	206.91	212.27	205.31	212.76	205.99	208.08	206.42	208.07	209.77	205.95	208.25	211.2	209.41	208.86	205.19	206.75	207.72	207.99	208.12	205.55	207.33	206.65	206.89	205.24	206.06	207.77	210.77	208.47	207.86	206.53	207.79	203.89	207.04	207.75	208.64
205.5	204.3	203.8	202.87	204.9	206.15	206.07	206.22	204.05	205.44	204.34	204.69	202.26	203.96	203.24	205.55	205.53	202.99	204.59	206.03	202.28	205.1	208.46	206.03	203.01	205.16	206.27	204.31	207.69	206.21	206.15	206.29	205.32	205.5	202.55	204.3	203.24	201.91	204.49	203.71	202.98	203.95	207.88	201.9	205.47	203.91	204.1	204.9	205	206.27
206.33	203.49	206.96	203.09	204.88	204.27	204.8	206.38	205.65	204.16	206.27	204.28	201.83	207.82	206.65	203.73	205.43	205.07	206.18	204.61	204.87	205.93	204.69	206.28	206.35	203.77	205.5	206.59	206.34	206.23	206.87	206.41	203.2	203.16	205.2	204.88	204.48	203.82	207.14	203.86	204.04	205.68	206.27	204.79	204.39	204.85	204.6	206.09	207.57	200.84
204.72	207.13	206.29	207.99	206.9	206.43	206.48	209.89	207.56	208.4	208.22	203.92	209.55	205.76	206.37	207.87	208.01	208.84	208.28	206.35	205.51	208.52	209.52	210.89	204.73	206.9	205.37	210.39	209.64	206.9	205.84	206.14	208.91	204.18	204.95	210.08	205.84	206.89	207.65	210.83	207.42	207.94	205.14	210.37	209.45	204.89	204.11	206.93	205.8	209.9
208.88	208.31	207.59	208.16	207.88	208.41	207.06	208.11	207.8	204.1	212.48	207.83	208.29	209.54	208.61	208.68	208.07	209.18	208.14	205.45	205.78	208.58	206.51	207.39	207.86	210.31	209.01	208.12	210.23	208.3	210.48	208.72	209.89	209.66	208.55	208.23	208.33	210.01	208.19	208.71	206.73	209.75	207.79	209.01	209.33	209.51	209.11	209.82	208.78	210.87
200.51	200.55	199.4	197.92	200.07	200.48	201.64	198.4	199.58	198.6	194.48	195.75	197.66	197.58	201.22	198.4	198.31	202.36	197.95	194.79	199.44	198.27	196.56	199.05	200.46	198.28	199.78	201.02	199.84	198.08	199	197.62	197.92	198.92	201.85	200.2	202.4	198.57	197.18	198.84	198.43	198.67	197.31	199.33	199.63	199.38	200.62	199.44	197.99	198.06
208.34	207.29	204.68	206.24	207.94	209.58	211.49	206.08	212.44	207.69	207.3	208.29	208.95	210.98	205.53	208.21	209.18	207.35	209.89	208.81	206.57	211.31	204.5	206.81	207.68	207.63	205.05	204.18	207.1	205.54	209.51	207.96	206.58	208.13	206.98	209.9	207.94	209.19	207.33	206.92	208.52	209.36	207.4	209.09	202.57	207.7	206.14	209.23	209.63	205.11
208.26	207.79	206.5	208.77	209.37	208.72	210.84	208.92	208.35	206.52	208.46	210.71	205.45	208.68	207.14	209.12	209.12	208.25	206.16	209.29	211.48	203.61	208.96	212.82	211.47	205.22	209.11	210.04	209.29	208.54	207.62	207.02	208.33	207.46	206.04	209.08	210.5	207.3	208.88	208.1	210.26	205.99	205.19	208.4	208.31	207.19	206.55	210	211.8	211.97
217.41	218.05	216.76	218.89	216.28	221.05	213.27	218.08	214.19	214.53	214.84	216.15	214.24	218.68	217.38	218.87	217.03	218.8	213.63	213.16	222.02	217.31	213.67	217.36	216.53	216.1	219.06	214.74	218.29	215.28	216.33	216.77	216.34	215.07	215.2	213.86	215.98	216.48	220.18	215.22	218.66	218.67	220.02	217.94	217.87	215.74	218.27	217.35	220.87	219.9
200.53	199.51	200.05	198.78	200.62	201.79	200.99	198.89	199.97	199.64	203.29	201.24	198.64	198.71	200.38	202.72	199.87	201.36	198.59	201.46	197.67	201.46	200.74	200.74	203.33	201.3	202.97	200.78	200.19	201.77	201.91	199.1	200.37	198.01	201.28	203.25	201.65	205.74	201.11	198.83	196.18	201.46	197.96	200.77	199.59	197.68	203.92	202	201.49	198.82
214.65	210.45	211.63	209.72	214.91	211.29	210.12	213.61	208.81	211.51	213.64	211.77	212.33	210.21	211.72	215.4	211.24	211.84	212.48	211.71	213.32	211.83	212.03	212.37	210.39	212.04	207.41	215.4	211.82	211.76	212.03	213.42	215.28	213.58	213.4	208.95	212.63	209.32	212.96	211	209.46	209.5	215.01	209.27	210.81	210.73	209.13	210.34	212.52	214.4
203.51	203.14	202.85	206.83	204.1	204.04	203.21	203.3	206.48	203.16	203.53	202.38	204.97	202.78	205.35	206.13	205.68	207.91	203.19	205.89	204.65	205.91	203.43	203.69	203.87	200.63	202.77	204	207.91	206.31	203.95	204.42	205.04	204.84	204.98	204.46	202.06	206.8	199.44	204.53	205.2	205.56	204.19	202	203.33	204.69	208.36	206.5	204.82	200.99
207.04	206.02	205.17	207.17	207.5	208.09	207.39	204.51	208.45	204	205.67	207.18	206.81	208.56	209.3	209.23	207.4	210.17	207.09	205.97	204.61	207.75	209.46	207.01	207.05	210.37	208.72	210.93	208.95	210.69	207.92	207.11	208.27	207.07	211.26	208.15	207.47	207.25	206.9	208.94	207.19	208.26	207.23	207.43	207.13	206.02	207.25	210.98	206.18	207.86
209.75	208.68	209.02	207.32	209.63	204.42	207.18	208.5	205.68	205.1	207.81	203.93	207.8	208.11	209.41	206.13	206.02	206.25	205.89	203.95	208.1	205.12	208.72	209.52	209.64	207.63	210.33	208.31	205.74	207.59	207.31	208.26	209.05	208.3	207.32	206.24	213.52	207.86	209.09	210.02	208.76	206.13	205.92	209.86	210.12	211.04	209.34	209.4	207.29	209.14
200.1	204.3	204.54	201.04	203.54	200.91	199.52	201.91	205.69	202.16	200.84	202.37	204.24	201.67	201.11	205.24	202.57	202.32	199.54	201.02	201.29	206.2	199.48	203.16	203.12	199.87	203.1	197.73	204.53	201.32	200.83	201.97	202.57	201.71	205.39	201.88	202.4	204.34	202.84	199.05	201.06	199.61	202.75	202.81	203.1	201.66	202.57	204.11	203.49	203.73
203.64	200.1	201.08	200.85	200.48	202	203.77	204.78	203.34	203.21	203.03	203.79	202.04	201.53	203.59	201.09	202.72	200.22	203.3	204.89	206.12	202.29	203.78	203.78	200.41	201.45	203.53	202.42	200.49	203.4	201.8	204.65	202.62	202.9	201.59	201.65	203.01	203.72	200.5	200.34	203.11	198.57	201.99	205.48	199.59	203.23	199.83	204.55	202.5	201.13
193.98	195.51	194.09	197.33	191.31	193.53	193.73	195.31	196.58	192.66	197.56	195.13	196.63	194.54	196.2	194.76	195.41	196	195.6	195.28	194.77	199.88	196.33	196.87	195.43	191.79	198.09	196.63	196.71	195.62	197.47	195.53	193.89	192.12	194.29	195.32	193.31	196.32	196.22	193.68	194.27	199.45	193.28	198.82	197.48	192.34	194.18	194.67	194.82	194.01
194.54	198.39	192.91	196.4	195.59	195.32	194.27	193.1	191.3	193.36	195.04	193.53	193.57	194.98	192.53	192.69	194.22	193.87	192.76	196.17	195.91	194.49	189.93	196.25	195.55	196.12	192.92	196.36	195	193.84	193.72	193.42	191.84	195.3	195.72	194.1	194.05	192.13	196.85	194.24	193.12	192.45	192.18	191.66	195.02	189.97	193.04	192.23	194.48	191.39
200.98	201.31	196.5	201.06	198.47	201.37	199.75	202.06	198.74	198.72	199.34	198.95	200.3	196.01	197.38	195.81	198.77	201.57	197.14	199.88	197.84	201.12	200.83	196.19	197.34	199.54	198.7	198.95	198.86	202.18	197.71	200.53	202.2	197.06	198.61	199.13	198.63	197.39	198.1	197.91	196.46	198.39	199.77	199.85	200.98	200.23	196.8	196.57	201.42	199.55
207.55	207.06	207.42	205.69	205.46	204.34	204.43	203.7	202.69	208.05	207.52	204.6	207.22	206.65	203.35	206.13	207.91	207.77	207.31	206.46	204.72	206.68	208.85	204.96	206.63	204.25	204.93	204.97	206.34	205.01	204.3	207.1	204.96	207.64	206.09	205.43	208.16	204.09	206.53	204.68	204.66	210.96	203.68	206.35	205.45	204.22	201.63	204.9	203.43	204.3
206.32	205.75	202.33	205.07	201.37	202.7	203.11	204.71	206.31	205.33	201.93	199.54	203.63	203.95	206.07	202.94	202.51	201.63	202.24	207.03	203.81	204.64	201.73	203.8	205.37	203.19	202	204.74	205.7	201.73	203.99	203.99	205.23	200.78	204.28	201.26	206.55	204.06	202.28	204.51	205.97	203.71	203.69	206.02	208.96	202.51	203.3	205.12	202.77	201.27
208.18	210.81	209.66	209.42	207.47	208.28	212.07	211.96	208.22	209.95	208.02	207.78	212.57	205.88	206.59	206.9	209.99	209.23	210.15	210.53	209.44	208.99	207.23	208.96	208.13	210.84	209.27	211.84	211.72	208.71	211.16	209.11	211.65	207.74	209.94	210.67	208.64	208.36	211.13	212.9	210.01	207.45	210.95	208.12	209.71	208.06	209.27	209.91	207.88	209.7
217.66	215.19	216.24	215.86	215.19	217.33	215.68	215.19	216.69	219.91	218.04	219.01	215.91	217.81	215.04	218.35	217.59	216.98	215.77	213.71	218.21	216	217.22	216.85	214.3	218.05	215.95	215.81	220.08	214.93	219.55	217.39	218.93	216.57	218.73	217.04	219.87	213.84	215.92	215.04	218.01	218.55	215.87	217.95	214.55	215.93	216.2	216.88	214.75	217.6
194.9	196.12	196.73	193.48	196.31	196.94	196.86	195.59	195.37	197.79	195.4	195.69	196.94	192.74	195.37	195.06	196.51	199.04	194.27	195.06	194.94	196.95	192.62	198.45	198.21	194.07	195.77	194.05	192.98	197.17	194.17	193.28	196.23	195.54	193.82	196.48	195.28	194.36	195.44	196.05	197.67	195.61	196.14	195.45	197.6	192.2	194.13	194.51	193.82	196.3
212.75	213.51	213.16	206.92	213.61	211.62	211.86	213.84	213.74	211.57	212.62	212.96	207.5	212.2	208.96	211.92	213.18	210.16	212.7	210.91	212.14	210.85	210.46	213.18	215.18	209.31	212.93	212.14	212.3	211.37	211.57	213.37	211.18	213.03	210.79	211.4	212.67	208.33	212.52	212.09	214.84	212.03	212.1	209.73	212.93	214.28	213.41	208.04	210.37	213.39
205.39	209.09	209.94	210.89	209.9	206.57	210.5	204.7	208.62	207.97	208.53	206.15	205.15	207.83	210.89	208.52	205.51	206.77	206.83	208.56	208.5	206.84	205.37	207.9	208.48	209.32	207.16	210.36	208.38	208.06	206.94	208.1	203.56	210.62	206.7	209.76	208.53	209.16	203.33	209.58	207.92	206.33	210.92	203.43	207.35	210.55	205.16	208.83	207.2	206.68
210.53	210.04	211.17	206.85	209.27	207.97	207.99	206.8	206.17	208.44	209.44	208.26	208.43	205.95	207.17	209.06	207.23	210.05	208.8	211.15	208.19	208.62	206.96	210.6	207.13	209.23	207.73	209.55	209.06	210.2	206.09	207.95	207.5	208	208.14	212.62	208.75	211.32	209.8	207.52	207.46	206.44	210.08	209.63	208.13	207.91	207.64	207.3	207.86	209.41
202.68	205.81	205.93	205.29	206.93	204.46	206.09	208.25	203.58	200.48	203.53	208.95	202.68	205.56	202.04	202.92	205.11	205.3	204.26	202.2	207.16	206.42	202.52	205.03	203.3	206.07	204.89	203.85	205.11	208.19	206.34	206.63	204.84	207.91	207.38	207.3	205.55	204.13	204.94	202.28	199.45	206.86	206.65	204.98	205.51	206.29	204.66	206.94	206.36	205.31
205.74	207.71	208.51	208.87	208.78	209.57	209.55	209.9	209.96	210.33	208.37	208.07	207.66	210.16	208.58	208.91	207.95	208.39	211.17	208.3	208.93	208.26	208.09	208.56	210.1	210.43	209.33	208.81	208.57	206.22	206.04	210.49	208.91	208	209.67	209.63	209.65	209.23	208.51	212.29	207.56	209.45	207.47	208.07	206.02	212.79	206.72	206.56	207.74	209.09
204.41	200.11	199.97	203.9	205.96	202.97	205.62	201.93	203.19	202.78	204.5	203.31	204.61	203.23	202.26	203.67	202.02	202.36	203.6	204.14	203.31	204.39	203.79	203.2	203.25	202.85	203.98	201.98	200.36	204.83	200.72	206.02	202.38	201.85	201.29	205.52	202.31	203.44	200.86	199.95	204.9	202.39	204.59	201.84	202.4	202.67	201.46	201.69	201.57	205.49
206.8	208.57	208.48	207.43	208.89	203.59	208.91	211.14	208.26	206.71	206.9	209.38	208.06	212.22	210.96	208.16	211.31	207.42	207.75	210.16	206.71	209.16	208.26	207.47	207.48	209.69	207.14	210.38	206.36	206.9	211.76	208.16	208.9	209.95	207.87	211.02	209.76	210.92	208.1	210.25	207.95	208.71	209.07	207.55	206.32	206.35	206.2	208.67	207.73	208.75
207.63	205.06	205.03	207.22	204.61	205.95	207.05	204.22	203.48	204.27	204.43	200.51	206.3	208.32	207.27	205.53	206.28	203.44	207.74	208.75	207.35	203.44	205.77	204.9	200.92	205.24	205.21	205.13	204.42	203.22	203.36	206.44	204.64	203.73	205.51	205.96	208.38	208.04	203.28	208.84	205.47	205.61	205.58	206.27	208.25	205.86	204.96	203.32	204	205.36
213.89	219.66	218.35	216.21	217.48	218.48	216.29	217.34	217.96	215.05	216.01	216.61	217.71	214.77	217.2	214.94	215.1	217.73	218.63	218.94	216.48	214.87	217.05	217.57	215.54	216.56	212.7	216.3	214.69	214.81	214.99	218.59	217.59	219.34	215.19	215.26	216.46	217.53	215.13	215.51	215.99	217.56	219.78	218.56	215.87	214.87	219.1	219.49	216.1	217.93
202.59	201.12	201.84	200.06	204.4	200.94	204.04	203.61	203.46	206.15	202.85	202.96	203.52	203.05	204.51	204.31	205.36	200.25	202.53	204.59	202.8	204.54	203.95	203.57	202.17	204.37	204.81	206.4	199.98	200.7	206.31	205.15	202.72	206.51	201.77	206.21	201.16	207.12	199.27	200.09	202	202.31	203.55	204.69	202.56	206.9	201.14	203.83	201.66	201.19
202.25	204.09	204.75	204.33	207.3	206.75	205.43	202.66	206.7	202.66	202.01	205.02	203.84	207.73	202.41	206.64	208.25	202.94	205.24	204.1	205.84	203	210.31	205.47	205.32	207.21	204.9	206.08	204.81	206.09	202.86	205.17	204.63	204.94	206.61	206.73	205.09	202.58	209.06	204.98	204.19	206.44	206.8	205.01	207.79	206.22	204.49	203.88	201.15	202.58
210.98	207.81	208.58	208.54	211.11	209.21	209.29	209.04	207.47	207.5	211.2	211.44	209.49	209.61	207.4	207.46	210.18	208.47	209.73	211.35	209.4	209.42	212.03	208.72	208.04	209.47	210.11	208.32	207.86	212.72	210.29	207.74	210.59	209.22	205.42	208.31	211.79	210.76	210.02	210.74	207.73	212.88	209.79	205.38	209.26	208.18	208.27	210.62	210.6	212.76
205.04	203.5	203.82	204.16	204.44	204.18	205.83	200.63	204.89	200.98	203.59	203.1	205.39	205.58	205.03	203.69	204.61	204.75	202.92	204	207.44	203.67	202.91	202.46	204.92	204.29	203.26	202.04	205.04	204.76	204.9	203.73	204.96	204.15	201.37	204.12	205.59	202.42	202.12	203.78	204.51	202.86	206.65	201.29	203.73	201.66	203.78	204.16	209.5	205.19
220.52	213.72	215.84	216.59	218.17	216.83	215.48	214.72	215.69	218.96	215.24	219.09	217.01	217.47	215.09	218.77	217.52	218.33	218.61	217.74	216.96	214.76	211.18	219.41	216.99	216.31	218.2	219.74	216.94	220.06	220.66	218.36	213.27	218.1	220.37	214.21	217.56	216.08	214.7	212.82	216.61	219.6	216.64	213.65	217.65	220.32	215.64	214.24	215.92	216.09
212.84	217.34	213.59	211.9	211.77	214.26	211.85	209.63	211.14	213.22	210.36	210.47	210.71	213.16	211.3	211.2	211.08	217.31	212.3	209.24	209.7	210.75	211.97	210.48	212.47	209.59	212.95	209.55	208.65	211.4	212.31	212.53	213.41	211.97	211.01	213.1	209.11	208.61	211.58	211.29	211.43	212.15	213.34	208.78	209.25	210.06	211.51	213.73	209.64	212.1
202.23	200.59	200.97	202.86	199.39	200.75	202.39	202.56	198.51	202.61	198.42	200.44	197.83	200.65	199.98	199.75	200.31	201.6	197.31	201.07	200.74	202.19	201.71	198.81	203.16	201.21	198.95	198.54	200.35	199.96	199.41	205.95	199.14	196.47	199.72	201.12	199.06	200.36	199.78	199.19	197.24	201.4	199.06	203.65	202.95	202.41	202.74	197.76	198.92	201.98
208.47	208.51	207.18	212.34	208.05	207.51	207.06	210.65	207.75	207.87	208.37	211.98	206.21	206.51	212.22	212.69	210.31	210.06	209.14	210.21	211.95	207.09	208.98	210.6	208.89	208.01	207.67	208.1	209.71	208.57	207.08	208.96	208.04	210.49	206.98	209.65	210.03	211.16	205.1	207.83	208.12	209.8	209.43	211.54	208	209.48	210.27	205.09	207.32	212.47
217.56	217.09	214.33	217.78	215.3	219.39	216.93	219.72	216.06	219.54	213.47	217.54	219.55	219.83	216.4	218.75	219.75	215.37	217.06	215.87	213.7	214.49	219.13	218.82	215.76	215.85	217.66	213.15	214.09	216.39	217.41	217.48	218.35	217.04	214.82	216.3	217.17	218.36	218.43	218.06	216.2	218.91	220.19	213.21	217.4	214.27	216.98	217.57	217.06	217.63
200.57	202.2	202.26	205.43	203.98	203.87	203.47	203.89	201.68	200.1	202.58	204.08	202.21	201.67	203.81	205.1	202.09	202.07	202.2	203.69	203.53	202.87	205.75	205.52	202.68	205.74	204.2	201.91	201.29	205.22	207.31	202.85	199.71	202.35	205.49	203.81	201.05	204.81	203.98	201.72	205.52	205.67	203.23	203.38	203.63	205.98	199.15	201.4	203.08	206.83
207.74	206.28	210.63	207.91	203.54	210.2	207.45	206.09	208.71	207.55	206.84	205.26	205.28	204.91	207.63	206.92	207.76	206.73	207.74	207.12	206.21	209.19	207.84	207.4	207.47	204.74	210.28	209.18	208.77	203.45	211.41	209.31	211.27	206.19	208.26	207.73	209.46	204.05	207.41	209.42	207.75	209.52	206.91	211.87	209.07	209.15	209.94	208.5	208.41	208.39
202.68	200.13	204.37	203.51	203.89	204.04	202.51	199.44	203.67	208.75	202.61	203.92	204.94	201.76	203.12	200.46	201.21	201.64	205.04	203.53	204.52	201.08	202.29	205.12	198.84	200.49	201.59	203.49	203.27	201.11	203.33	204.79	200.71	205.26	203.77	201.2	200.05	203.84	199.37	201.48	202.6	202.79	203.67	204.78	203.35	204.7	202.21	203.29	202.22	199.45
200.92	204.95	203.61	197.02	205.82	201.2	202.44	202.71	204.27	204.69	202.15	205.23	205.96	200.7	202.95	203.29	203.95	204.63	206.42	201.74	201.99	202.9	199.36	199.97	202.21	203.12	204.66	203.31	204.44	202.05	201.89	202.61	200.46	204.96	200.25	203.33	202.62	202.93	205.52	203.95	203.4	203.13	202.19	201.31	206.42	205.38	203.08	200.56	202	199.7
199.61	203.04	205.91	203.59	205.56	204.43	201.26	202.1	202.61	203.84	204.26	205.22	203.72	201.73	203.86	201.62	201.11	201.1	203	205.45	199.05	203.46	203.61	198.73	203.26	200.93	202.8	204.77	201.33	202.73	203.29	199.72	200.73	203.01	204.76	204.83	202.38	201.2	200.56	203.25	200.87	202.41	202.34	202.11	204.9	200.62	200.61	203.89	201.41	199.15
218.38	218.62	221.06	216.53	219.49	220.09	219.74	216.1	217.81	217.74	217.67	219.57	218.57	218.64	218.47	214.93	218.06	214.81	217.01	215.36	219.91	219.95	218.5	217.03	219.31	217.42	218.26	214.3	216.67	216.83	215.94	218.33	220.52	219.07	217.57	218.07	221.45	219.28	216.94	218.26	220.12	219.46	219.54	216.67	219.38	216.99	215.35	219.14	216.04	215.25
204.25	203.35	205.53	203.88	204.01	203.84	204.9	203.85	201.98	205.04	202.26	203.12	203.7	203.69	203.25	201.27	202.13	203.38	203.27	205.41	202.02	202.01	204.92	203.4	199.93	203.07	202.91	201.34	202.45	199.68	203.76	202.04	201.25	203.92	203.35	203.72	202.65	203	204.72	205.06	203.73	205.84	203.27	203.96	204.1	202.02	203.98	203.7	202.25	203.77
208.16	208.98	210.99	207.77	209.02	210.23	207.28	207.83	204.23	210.98	207.03	207.71	209.49	206.37	208.06	208.81	206.47	209.96	208.12	208.08	206	214.77	207.3	207	207.91	211.22	209.41	207.91	213.59	210.33	208.5	210.75	213.27	206.56	211.17	209.54	206.02	210.2	210.58	208.73	206.56	210.36	210.36	209.65	209.16	208.33	207.36	208	208.42	208.06
207.79	210.87	208.86	208.03	207.72	207.2	208.2	208.21	206.65	204.83	206.3	209.59	207.3	206.92	204.78	208.42	209.18	207.57	208.43	206.99	208.94	207.66	205.55	209.03	208.26	208.37	205.89	210.36	207.13	209.07	210.13	207.68	208.57	206.44	207.4	208.91	203.69	207.25	208.39	206.86	208.51	207.2	208.28	207.15	206.97	207.42	210.07	209.18	207.46	209.68
206.47	209.26	206.94	207.15	209.17	210.59	212.12	208.87	207.55	209.86	206.62	208.34	208.12	205.47	208.66	208.58	208.47	209.13	208.78	208.92	207.91	210	210.43	207.46	209.3	206.58	208.46	208.1	204.78	209.8	206.55	205.94	208.37	205.67	208.9	208.62	207.59	208.48	207.26	207.15	207	211.67	211.83	206.8	209.55	210.14	207.47	205.96	208.33	210.16
208.94	208.88	208.81	206.13	210.19	210.85	206.92	208.76	208.52	208.26	206.76	208.56	209.11	209.69	208.4	209.77	210.27	205.54	210.46	209.21	211.51	207.53	207.41	208.48	206.64	209.02	204.05	208.65	207.53	208.05	207.49	207.58	206.02	204.18	207.62	204.81	207.15	211.43	206.33	208.24	207.25	204.88	211.19	204.38	208.03	205.8	210.13	205.01	211.27	209.06
205.21	206.75	201.42	204.67	207.1	206.27	205.76	203.71	206.78	206.54	204.86	204.78	204.05	203.14	204.28	206.36	205.64	204.57	204.47	205.2	203.66	204.32	206.04	204.56	205.06	203.59	201.43	208.77	202.35	203.14	203.29	202.18	205.12	205.88	207.26	201.32	202.27	201.66	204.48	207.12	204.66	207.09	205.79	206.12	205.16	206.29	206.52	204.34	204.3	204.23
205.88	205.36	204.46	204.45	200.79	201.72	200.86	204.09	204.22	205.13	202.72	204.43	202.99	205.75	206.45	203.05	203.61	202.44	203.24	202.58	202.15	201.47	205.12	204.61	200.83	203.5	204.19	202.65	207.09	205.8	203.01	205.26	202.85	206.94	203.9	203.3	206.68	205.04	203.56	206.8	204.02	202.55	202.73	203.32	205.89	203.03	202.77	202.31	205.96	201.82
211.03	210.08	208	207.11	208.89	208.67	208.77	208.54	209.07	209.27	208.94	208.04	208.92	206.4	211.89	207.95	210.7	207.54	206.46	205.7	207.15	211.36	209.23	211.16	208.45	207.6	210.77	206.37	208.36	209.32	208.58	210.73	208.36	209.34	209.95	206.23	212.09	211.52	210.28	207.48	210.38	206.66	208.09	206.43	209.6	211.72	209.23	207.7	207.86	207.38
213.33	212.07	210.1	215.09	214.22	217.19	213.93	213.78	215.31	211.52	213.28	214.65	211.78	213.6	212.44	210.52	214.78	213.61	215.24	212.21	213.65	210.4	211.59	215.77	210.23	211.6	211.03	213.76	212.45	210.46	213.74	214.21	211.67	213.65	211.3	216.16	213.68	209.37	214.43	213.51	214.01	211.14	213.21	210.56	213.98	211.87	216.74	211.37	213.72	218.19
194.36	193.31	192.93	196.77	192.02	199.64	193.1	196.9	195.09	194.32	195.57	195.03	195.73	195.3	195.54	195.25	193.54	195.68	194.64	196.37	193.02	196.81	190.69	191.82	196.08	197.39	193.76	194.4	196.71	195.45	191.77	196.35	194.47	196.96	193.37	195.06	195.29	196.43	193.45	195.75	194.38	194.09	195.02	192.75	197.31	198.91	196.72	196.76	195.81	193.52
208.62	209.18	211.97	208.71	211.98	210.38	206.97	207.37	210.06	211.62	207.93	207.71	209.38	206.95	208.76	207.52	207.77	207.93	210.68	207.04	207.28	209.75	209	207.09	210.21	206.41	211.07	207.96	207.6	210.9	207.73	210.94	207.75	210.26	211.43	210.6	210.67	209.52	206.56	208.22	208.81	210.02	208.72	207.24	209.83	209.13	209	207.16	209.73	206.37
199.61	200.73	201.34	200.63	205.75	204.13	202.56	202.74	206.27	205.33	201.19	201.3	201.07	201.55	205.27	201.24	200.13	202.11	199.1	205.83	203.5	202.07	204.28	202.98	204.84	202.8	203.5	200.91	201.45	202.45	203.34	204.42	202.68	202.91	200.15	203.3	202.73	199.43	203.49	204.06	204.81	202.26	202.36	201.65	202.28	199.42	206.2	201.69	202.65	200.08
205.63	207.03	205.33	207.33	204.53	206.52	206.74	205.65	207.94	203.66	206.05	205.76	201.76	206.74	207.83	203.79	200.11	203.84	207.27	206.77	206.68	203.69	208.05	205.22	205.4	203.03	200.18	206.36	199.17	205.08	204.31	203.84	203.22	204.48	204.97	206.52	205.44	205.71	202.88	202.55	205.51	206.01	200.7	204.92	205.98	205.55	205.42	205.69	207.91	201.88
201.93	202.39	204.26	203.76	204.3	205.72	202.47	203.93	204.19	203.29	206.63	202.54	200.7	203.64	202.86	202.33	202	201.45	202.26	203.92	199.85	204.84	202.53	202.95	202.34	207	204.9	201.05	200.93	201.25	203.36	202.99	206.08	204.09	200.87	199.91	201.66	203.6	201.71	202.16	203.73	205	203.59	201.63	202.24	204.56	204.32	204.08	200.88	203.47
215.66	218.95	213.63	219	219.74	220.1	219.28	217.04	217.87	215.23	218	218.84	219.56	217.62	221.16	217.6	217.34	217.48	217.04	217.45	219.45	219.61	216.97	217.6	217.39	215.88	218.13	221.51	216.28	217.54	217.89	219.5	219.12	215.23	217.04	219.37	216.53	218.94	218.29	219.63	221.58	219.82	216.13	219.9	212.82	220.25	216.77	223.27	214.93	218.33
206.27	206.16	207.6	206.91	210.26	206.94	205.15	206.57	203.56	207.27	209.7	208.08	210.01	206.81	207.94	207.51	205.21	205.58	206.81	207.08	205.85	207.15	205.73	209.15	206.23	206.51	206.73	205.28	205.99	200.83	206.97	204.11	205.62	205.43	210	206.87	208.88	204.68	206.36	208.74	204.21	204.13	203.7	208.67	207.69	204.55	203.98	208.68	207.08	207.27
205.5	208.39	207.67	206.85	210.35	209.88	209.35	207.59	207.71	206.71	208.62	206.51	207.35	206.89	206.69	206.42	205.38	207.35	207.64	203.63	207.02	209.96	207.91	208.28	206.07	209.4	206.91	207.74	207.11	204.64	207.6	208.47	207.81	205.5	206.59	208.5	208.26	210.25	211.27	205.77	210.18	205.89	209.65	206.85	208.06	205.18	207.38	208.41	207.82	205.05
197.66	198.37	195.72	199.22	199.95	200.65	200.27	200.77	197	198.47	199.09	197.96	197.35	195.59	200.07	195.92	197.13	196.85	200.83	201.42	199.19	199.34	197.42	199.74	199.4	196.74	195.58	195.82	198.08	197.87	195.42	194.12	195.07	199.76	198.23	200.71	198.78	197.33	198.23	198.42	199.74	195.73	197.65	200.06	196.85	200.21	194.52	199.42	198.02	199.43
214.28	216.44	217.56	223.23	215.61	214.26	213.96	213.95	215.17	216.19	218.89	222.39	217.79	214.71	218.44	217.05	215.35	217.43	213.75	214.82	217.02	217.43	218.73	218.74	214.86	216.97	217.93	216.71	216.16	214.33	215.78	215.14	218.82	217.23	217.64	215.46	219.23	217.82	219.09	215.37	214.13	214.7	217.97	214.99	218.56	217.54	214.25	217.96	216.03	213.81
207.18	207.99	212.56	208.11	206.87	207.76	207.98	211.77	211.36	207.77	212.13	209.63	207.51	209.03	208.91	208.07	209.18	209.47	211.93	208.43	208.84	210.39	210.05	208.98	207.68	211.02	206.87	211.35	208.63	209.54	205.24	208.92	206.96	207.12	209.66	211.59	210.01	210.46	206.95	210.58	209.92	206.72	209.95	207.38	210.3	208.17	207.9	211.15	212.55	208.6
199.9	188.86	197.85	195.81	191.48	192.84	194.35	194.23	191.98	193.02	195.53	192.59	194.51	196.05	193.4	191.93	193.56	196.16	194.93	197.94	191.46	192.27	196.97	192.26	195.41	192.79	195.7	192.44	191.39	193.66	191.83	194.49	190.79	195.05	194.57	195.7	198.38	195.89	198.76	191.19	195.81	195.03	194.35	197.15	190.84	194.49	194.23	193.33	194.58	196.87
200.58	199.16	199.58	198.53	199.83	201.87	197.82	200.35	200.62	200.51	201.7	197.12	199.62	199	199.97	201.55	201.23	196.35	197.01	198.77	197.16	200.94	201.47	199.92	200.05	198.53	199.16	201.27	202.45	199.34	200.54	200.21	199.25	200.26	196.55	202.54	196.93	201.45	200.02	200.4	199.9	201.49	201.84	200.81	203.01	199.56	198.7	199.4	201.35	201.3
205.73	213.8	207.87	205.88	208.78	207.57	206.18	209.28	205.69	207.92	212.56	210	205.63	207.88	209.39	207.85	206.26	206.29	206.07	209.12	208.31	209.75	210.62	212	211.11	210.81	204.15	209.79	207.65	206.18	208.77	209.97	210.4	210.56	208.22	208.34	210.21	209.13	210.11	207.17	205.55	212.52	208.57	211.24	208.84	210.23	208.33	210.78	210.04	207.39
206.02	207.04	205.96	210.61	209.81	208.26	211.83	208.79	207.68	209.62	210.5	207.94	209.57	209.64	208.87	207.07	206.72	210.01	208.33	208.29	208.07	205.83	204.5	210.24	206.52	207.12	207.49	207.6	207.45	207.06	207.73	208.65	206.07	207.62	207.36	207.61	208.66	209.6	206.47	210.26	207.15	208.9	206.85	208.45	207.2	205.21	211.45	206.03	206.74	206.97
206.74	206.68	209.37	208.71	209.79	208.8	213.67	210.78	208.61	208.75	213.17	210.55	209.88	209.03	208.35	210.62	211.6	209.38	212.35	208.72	211.43	208.19	208.78	210.96	209.6	210.84	210.84	210.94	207.81	207.91	209.24	207.41	210.11	209.15	208.69	211.22	207.4	208.94	208.97	212.17	210.95	208.74	211.49	213.66	206.58	211.86	214.62	209.2	213.21	206.84
216.45	216.27	216.04	219.77	215.96	216.3	218.57	215.6	212.98	216	217.03	218.76	219.38	212.59	215.66	215.25	219.05	219.16	215.84	215.96	217.06	215.44	214.47	219.62	218.37	217.25	218.7	219.19	216.37	215.12	218.35	216.41	215.73	219.55	215.89	216.26	218.18	213.4	219.16	219.64	214.31	217.86	216.21	217.41	218.74	217.16	217.19	218.96	216.77	217.77
211.11	211.52	211.25	213.35	209.94	214.11	210.05	212.94	211.29	211.95	212.29	215.17	211.88	212.63	210.62	215.31	213.28	211.59	213.92	212.38	213.48	209.98	210.41	210.91	209.7	208.68	209.34	211.78	212.71	212.31	211.21	213.22	212.23	210.65	213.71	212.33	212.46	213.78	208.93	209.91	213.81	209.68	213.54	211.21	214.6	211.83	211.04	216.12	212.91	210.59
207.38	209.07	206.46	207.83	207.73	206.37	207.76	207.2	204.89	210.13	208.11	207.4	206.75	206.21	209.03	207.07	206.7	208.45	206.51	208.06	207.57	207.89	205.24	210.37	208.07	205.38	208.3	207.74	209.7	209.53	208.53	210.8	207.98	207.6	207.62	208.5	212.24	209.63	209.19	211.48	209.79	210.73	211.06	205.57	209.67	204.59	207.55	212.15	206.85	208.81
202.96	202.2	207	204.93	204.77	204.98	202.45	202.49	202.32	205.62	206.23	202.91	205.31	202.72	207.21	204.19	204.92	204.38	202.55	203.66	204.1	200.14	206.46	204.54	204.48	205.48	202.84	203.71	204.43	200.75	204.39	205.52	202.81	202.93	201.41	204.82	204.82	204.93	205.2	202.36	204.65	203.24	206.58	205.29	204.87	204.88	205.32	203.46	202.64	204.19
213.32	213.76	214.23	213.1	212.9	209.91	212.01	207.96	214.17	210.82	213.98	212.24	211.06	211.74	210.65	211.69	213.31	214.21	212.93	210.72	211.57	211.04	213.89	213.73	215.37	215.96	212.7	214.92	208.11	214.86	212.65	213.55	211.42	215.6	214.3	208.47	215.04	211.81	214.73	213.6	213.9	210.9	211.35	212.42	211.15	209.95	212.4	213.86	210.26	212.8
209.87	213.26	212.26	216.85	211.84	215.95	212.96	211.75	211.42	211.32	212.69	212.33	212.33	212.77	211.8	215.01	214.05	211.95	210.23	210.86	210.28	211.09	209.99	209.49	214.03	215.44	210.78	212.55	209.09	211.47	210.63	213.06	212.5	209.82	212	211.73	211.67	213.61	211.09	211.52	212.18	211.61	209.03	210.1	212.6	212.77	211.18	212.42	210.67	211.12
210.5	211.5	213.01	211.98	211.81	209.43	212.52	210.93	215.2	212.19	209.69	214.41	214.62	213.2	212.49	210.77	211.8	212.35	212.8	211.36	213.99	211.79	212.49	212.17	210.25	215.83	211.19	213.96	214.33	211.36	209.61	209.99	208.37	212.44	211.57	210.32	211.49	215.64	209.47	212.03	212.1	209.42	212.8	212.47	209.32	209.95	211.55	212.56	212.24	214.85
212.7	210.55	211.3	215.48	214.48	213.12	212.83	209.95	212.71	212.47	212.26	212.27	210.64	212.29	214.91	211.35	214.43	209.83	214.29	213.57	211.47	214.09	210.58	210.62	209.97	211.13	212.86	211.52	212.86	212.87	214.77	213.16	212.02	215.13	212	211.51	212.7	213.68	211.13	209.21	213.5	209.27	212.66	215.96	211.84	211.67	210.24	214.18	209.92	210.85
205.72	208.03	204.72	203.2	206.75	204.34	207.76	206.78	206.07	204.07	200.98	205.29	206.62	203.7	202.48	201.28	203.45	204.07	201.97	205.56	202.94	208.13	202.27	206.29	206.87	205.33	204.95	204.98	206.22	205.84	204.35	203.52	204.47	208.05	204.06	201.32	204.22	205.23	202.08	209.56	203.31	202.73	202.35	207.53	201.62	205.51	204.69	204.14	203.86	204.28
199.49	205.48	199.63	202.18	204.09	204.35	203.38	203.15	205.03	203.97	203.17	200.89	200.83	201.6	205.31	201.99	201.79	201.02	200.1	202.69	201.91	207.18	200.96	202.35	201.27	205.3	205.1	201.89	203.17	202	199.67	204.92	198.62	203.67	204.97	201.75	203.86	202.19	199.87	204.23	203.31	201.72	203.04	200.96	202.08	206.53	202.35	201.68	205.29	202.9
207.16	206.6	207.08	204.02	204.02	207.79	208.39	208.6	208.59	205.35	206.67	206.73	206.83	205.42	206.58	211.08	206	204.35	207.35	205.59	205.4	206.13	208.33	208.08	208.7	208.2	206.35	207.88	206.88	208.11	205.97	207.55	208.15	206.26	207.31	205.29	204.86	203.28	205.88	206.53	203.12	209.81	206.95	206.2	205.59	205.55	207.69	208.63	206.23	204.65
208.6	206.46	207.61	207.77	210.25	210.22	207.99	210.72	208.46	206.59	209.67	206.5	204.15	210.97	210.46	208.17	207.09	209.57	208.68	206.77	206.36	205.21	208.37	208.64	209.69	206.38	210.9	207.91	207.04	213.01	209.39	207.12	210.21	204.18	208.04	207.52	207.23	208.97	212.32	209.4	206.56	208.77	206.69	208.61	207.3	206.21	205.58	208.21	207.75	210.42
206.36	201.93	201.55	203.66	204.3	199.66	203.49	201.56	200.99	200.35	203.04	199.84	206.53	201.84	203.04	197.09	203.27	202.34	199.35	203.39	202.72	204.32	203.84	203.5	202	203.07	203.24	197.04	204.29	202.26	207.45	204.22	204.13	203.72	202.53	204.33	203.15	203.85	198.91	203.71	204.75	202.81	198.86	203.29	204.78	203.4	203.84	201.57	204.48	200.67
207.82	203.22	204.12	204.05	203.87	203.65	207.55	203.82	206.88	205.2	204.54	205.42	204.16	205.17	204.82	206.64	204.64	207.67	205.07	204.05	206.37	206.59	206.56	207.4	204.33	208.2	205.29	204.12	204.34	205.86	206.62	203.29	206.95	204.57	201.64	201.77	203.65	204.7	208.06	204.33	204.07	202.66	201.42	205.6	207	204.42	207.64	207	202.21	202.5
215.07	213.48	213.34	214	215.54	210.41	213.36	213.91	214.91	214.6	213	215.34	213.61	213.1	215.44	218.4	214.29	212.2	215.98	216.34	216.13	212.47	211.71	211.48	211.66	217.6	217.09	215.28	215.7	214.45	212.16	211.71	212.34	215.66	212.92	211.82	216.05	214.26	212.41	209.45	211.44	213.61	216.31	213.17	216.88	216.94	213.19	213.3	214.22	212.2
216.7	217.02	213.36	219.5	219.73	214.34	215.24	214.38	220.31	217.32	215.31	217.62	215.35	216.53	215.75	218.93	220.03	216.43	216.12	215.31	218.85	216.91	215.69	214.91	217.12	218.48	213.84	216.66	216.46	216.06	217.98	218.02	218.36	216.67	215.43	214.65	216.9	218.95	219.5	214.37	221.19	217.99	219.14	217.63	217.18	216.92	215.33	217.55	219.19	219.86
207.64	208.2	205.76	209.3	206.22	206.94	215.69	211.44	209.9	210.32	210.61	213.75	211.88	209.65	208.36	212.19	206.97	207.06	209.75	212	206.5	212.19	207.84	207.76	207.91	212.1	210.35	211.9	210.11	209.86	212.12	205.4	209.41	209.34	209.41	207.28	207.33	207.96	210.76	207.48	212.81	208.89	208.4	209.79	209.92	209.13	208.17	211.27	206.49	208.66
206.88	207.07	200.99	202.72	204.54	203.72	201.47	201.47	203.45	204.02	205.81	202.16	200.59	204.56	204.91	202.54	202.74	202.34	200.9	203.35	201.1	203.57	203.27	203.45	207.08	206.61	201.59	199.87	204.62	200.8	204.4	203.77	202.95	203.07	204.18	202.94	200.68	207.35	203.23	204.31	202.49	200.21	205	204.26	202.45	203.52	204.42	201.53	205.03	204.83
201.16	199.44	198.56	202.98	198.71	201.43	200.92	202.84	203.28	201.2	200.82	196.27	199.9	198.1	199.38	202.46	198.6	199.14	200.23	199.55	197.85	199.47	197.19	198.14	204.02	202.29	199.59	201.29	198.71	199.8	204.15	199.35	197.59	198.85	199.92	201.49	199.88	199.72	198.24	194.53	199.92	201.21	201.21	200.88	197.77	197.69	202.51	199.07	199.05	200.62
201.9	201.19	207.38	202.71	208.36	205.08	204.12	204.4	201.66	199.68	204.96	204.61	202.75	203.57	204.27	202.7	203.61	200.15	202.93	205.8	205.04	206.08	203.85	205.15	203.87	206.8	203.62	204.47	202.93	203.39	202.63	204.84	204.57	202.18	200.25	204.91	203.18	202.22	204.42	201.47	201.9	200.65	201.75	205.76	201.53	202.9	202.25	201.6	203.14	206.29
197.01	197.46	198.58	198.06	197.89	202.09	196.55	198.26	202.3	197.94	200.42	198.5	195.8	197.24	200.32	197.54	195.94	198.3	199.19	198.47	198.08	198.78	202.15	196.36	201.32	196.72	198.04	199.38	200.76	199.99	201.68	196.28	197.55	194.9	197.67	199.03	198.25	197.16	200.44	197.82	199.29	198.27	197.26	200.47	202.04	196.57	197.12	202.63	200.32	197.7
201.29	199.49	199.68	200.62	201.02	201.91	196.93	199.88	198.98	198.37	201.45	201.08	200.37	202.31	200.32	199.7	200.27	199.6	198.93	199.2	198.84	197.34	200.39	199.86	199.28	199.57	201.51	200.51	198.05	201.83	201	196.83	200.71	199.59	202.99	199.76	201.51	197.59	199.07	200.71	197.57	197.41	198.42	198.52	198.28	200.12	200.4	198.64	199.72	200.11
208.27	209.45	206.2	208.46	208.32	210.02	213.78	212.44	205.86	209.37	208.58	206.84	207.2	208.57	209.9	209.74	208.01	208.67	209.16	208.72	209.16	210.37	206.41	208.58	210.16	206.19	208.72	207.46	208.84	212.69	212.77	211.81	206.4	209.81	207.87	209.9	210.76	210.02	205.03	209.91	208.89	208.42	212.76	208.26	207.54	209.73	207.06	210.1	206.81	210.61
202.28	202.72	202.81	203.39	202.72	202.66	202.19	199.95	204.46	204.26	203.47	207.22	202.54	198.79	204.11	200.31	203.38	203.47	204.01	204.44	206.05	206.46	206.2	203.23	202.65	203.45	201.5	203.18	204.16	206.76	205.25	202.78	207.7	204.37	202.97	205.77	203.01	199.8	206.51	202.86	205.03	202.54	202.4	205.04	204.03	204.81	204.87	202.52	204.92	204.45
206.69	207.66	205.21	209.98	206.25	205.06	206.58	206.57	207.58	204.12	207.73	205.96	206.07	210.51	209.57	204.26	205.19	206.98	212.08	209.68	208.23	203.61	208.93	205.83	210.73	210.15	209.47	203.82	205.45	206.99	208.26	206.01	207.18	209.75	206.65	210.23	206.28	205	207.18	206.99	207.36	208.2	209.43	207.2	208.61	208.61	206.6	210.3	204.28	207.54
218.88	216.52	219.21	214.56	220.6	214.52	217.33	215.88	216.55	218.19	216.59	216.5	217.37	220.08	216.76	218.01	219.52	215.02	213	214.71	214.91	218.34	217.63	219.6	215.89	216.66	214.59	216.27	214.48	218.25	214.65	216.35	214.83	212.87	214.29	217.08	216.82	216.46	215.72	216.54	219.94	216.03	215.57	216	216.97	215.23	215.52	219.33	216.67	215.37
210.08	206.13	211.08	208.56	205.74	206.15	207.77	210.74	208.95	212.66	209.59	207.75	210.06	207.48	207.22	209.12	210.55	209.6	207.62	208.28	208.22	207.4	211.69	208.65	208.8	208.9	207.86	206.31	210.33	207.34	208.67	208.63	209.42	206.88	207.36	210.63	206.39	208.18	207.57	208.16	207.94	208.54	210.18	209.75	210.17	206.95	208.55	206.69	207.07	208.9
204.06	202.99	203.49	203.51	202.13	207.29	201	203.8	203.07	200.86	200.36	201.49	205.29	202.76	206.55	203.43	204.63	206.14	206.1	202.34	204.29	202.35	204.78	204.17	200.77	205.86	202.45	202.4	203.87	205.26	207.33	203.65	202.53	201.1	202.82	202.13	202.37	196.58	202.47	202.68	201.73	205.11	202.31	205.79	199.28	200.61	201.87	202.02	204.87	205.14
209.35	207.35	208.06	206.49	207.28	206.3	209.9	207.06	209.85	206.69	206.14	206	208.36	207.66	204.98	204.39	207.96	208.19	205.19	204.46	209.05	208.74	205.74	207.71	209.01	205.91	206.96	208	206.24	209.64	209.33	209.96	207.28	209.79	209.86	209.09	210.39	205.88	208.56	207.02	209.68	208.18	207.2	204.74	211.53	210.33	205.86	208.52	207.75	203.07
215	215.38	213.97	212.56	216.31	213.43	214.74	211.68	215.06	212.9	215.7	213.85	216.59	216.21	213.01	213.12	212.33	213.19	214.4	214.99	212.48	209.75	214.66	215.34	212.06	214.28	214.64	215.52	213.96	216.71	214.65	216.92	213.11	214.17	214.23	214.33	216.66	215.52	217.1	213.34	210.57	211.22	216.14	214.19	213.76	212.64	213.43	213.19	214.68	215.06
211.25	210.93	214.11	213.42	213.09	211.51	211.68	212.2	212.13	212.42	215.79	210.02	213.66	211.74	210.54	214.85	211.88	211.53	211.66	209.76	213.4	207.81	211.35	211.89	212.11	213.36	211.02	211.79	212.24	211.7	212.08	212.89	210.43	212.57	212.32	214.03	211.75	213.99	212.28	211.93	215.42	209.36	210.89	212.17	209.93	214.11	210.36	211.16	210.52	212.26
199.91	198.35	200.58	201.62	202.52	202.89	202.01	201.77	200.05	203.31	200.74	203.36	201.03	203.85	202.98	203.23	202.13	203.65	202.61	201.57	203.61	202.43	201.9	202.48	201.9	204.96	201.08	202.23	199.66	205.02	203.11	203.93	199.82	206.46	201.69	201.55	202.29	204.11	201.63	201.42	202.03	202.83	202.82	203.71	202.69	203.77	204.03	199.71	201	203.56
200.44	196.98	199.06	199.29	203.6	203.88	198.8	198.81	202.26	197.05	198.8	200.86	202.64	198.16	202.15	199.47	199.26	200.67	200.38	200.65	198.34	201.32	201.81	200.7	203.23	201.7	201.04	201.78	198.08	200.18	200.07	201.29	198.74	200.54	200.51	201.92	201.96	200.25	198	200.15	200.24	200.04	200.03	198.45	199.57	199.8	199.99	200.66	197.82	202.05
204.42	208.55	207.48	202.83	207.13	206.28	203.76	206.22	206.74	205.17	203.32	206.59	205.75	208.18	208.98	207.42	208.25	204.19	207.78	205	204.01	207.44	205.17	205.18	205.29	208.31	205.76	208.41	207.59	205.55	210.34	204.51	206.61	204.73	207.52	205.48	203.83	206.38	206.19	205.39	204.25	206.47	204.06	202.5	208.48	203.65	203.39	203.63	207.48	209.42
207.36	206.6	204.09	204.92	204.62	206.56	204.03	205.05	208.27	204.41	204.07	201.37	207.51	203.81	208.94	206.44	208.92	203.31	209.76	207.14	206.57	205.87	204.05	205.58	207.7	203.49	210.1	207.74	204.57	208.57	207.98	208.42	210.9	206.4	207.5	206.19	205.65	203.83	206.68	203.83	206.76	208.56	205.73	206.39	205.07	204.65	208.03	208.18	205.63	207.36
208.35	207.33	207.64	211.1	208.72	211.15	205.4	208.42	207.49	205.83	206.46	205.46	210.47	207.81	208.67	209.15	205	204.89	209.94	205.91	205.54	209.05	206.01	206.38	209.44	208.6	205.39	207.34	208.14	207.5	208.84	207.87	210.85	209.26	206.62	203.11	210.15	209.69	208.82	209.47	210.83	205.12	208.51	208.27	209.22	207.24	207.17	207.43	208.04	210.56
210.19	214.49	209	211.5	213.79	212.49	212.18	212.11	211.43	212.37	209.25	211.13	211.71	215.68	211.98	207.09	210.69	212.13	213.56	214.81	212.47	214.34	209.9	210.79	211.71	214.91	211.69	211.2	212.13	214.98	215.65	211.75	211.89	211.65	210.7	211.57	212.29	210.89	208.93	210.16	210.25	212.79	213.58	211.04	209.08	210.12	210.97	210.02	213.66	211.84
196.89	198.37	203.87	199.38	200.5	203.43	199.03	200.01	201.55	202.22	198.52	204.3	195.9	198.9	198.45	200.29	200.7	199.56	199.94	200.45	199.93	199.59	203.83	201.25	201.39	202.8	204	200.31	197.43	202.14	202	199.4	198.61	198.66	200.02	200.84	196.4	201.13	198.69	201.22	200.1	202.61	201.95	198.52	200.91	201.38	198.72	198.55	201.28	197.76
211.72	209.23	214.17	213.4	211.76	214.42	212.8	213.51	211.63	215.73	210.19	210.58	215.48	212.22	209.43	212.19	212.97	211.07	210.74	214.93	213.55	213.17	213.33	209.16	210.94	210.12	210.17	213.32	212.46	210.55	213.17	212.97	211.28	211.72	216.94	215.19	211.2	212.4	209.15	214.81	211.1	215.59	212.76	211.24	212.92	211.94	212.2	213.77	212.49	211.81
204.01	203.6	199.71	203.86	202.46	204.73	202.3	203.13	202.75	199.1	202.03	204.63	202.49	197.97	198.78	202.12	200.16	202	201.42	202.15	202.17	202.69	204.36	202.7	202.79	203.52	202.94	204.11	204.41	203.95	202.26	200.41	203.78	200.48	203.56	202.42	200.46	204.76	204.1	203.38	203.16	204.83	203.03	204.41	203.42	199.81	202.85	202.89	199.97	203.38
200.42	203.7	203.16	200.96	201.95	201.21	203.13	201.42	202.25	202.38	200.87	202.19	205.38	202.04	203.13	201.97	199.73	203.43	201.34	201.63	201.42	202.77	202.96	202.81	200.18	200.68	202.11	201.09	203.25	202.93	203.64	201.61	204.38	205.29	203.51	202.65	205.26	206.28	200.31	202.66	201.99	201.97	202.53	202.53	201.45	203.61	200.98	200.03	202.51	202.82
200.78	202.11	199.3	198.54	202.54	200.47	201.65	200.63	200.8	197.77	201.56	199	202.54	200.76	198.56	201.08	197.92	202.01	202.91	198.97	200.17	198.49	199.03	199.24	199.6	198.96	204.32	199.47	201.27	199.04	201.51	199.46	201.3	198.8	201.13	198.79	200.03	198.07	199.3	197.63	198.69	199.18	202.43	199.57	201.09	200.06	198.84	198.72	200.23	200.03
213.6	212.24	213.27	213.35	210.45	213.08	210.83	212.59	211.12	212.13	212.97	210.69	212.95	210	208.97	210.29	209.66	209.39	214.19	212.04	211.79	210.73	207.8	209.99	212.21	210.7	210.36	208.86	211.63	207.36	211.16	214.78	212.23	210.53	209.01	212.17	215.48	207.29	210.62	212.35	211.91	214.64	213.26	213.21	209.13	211.15	212.52	212.06	212.6	209.86
200.94	204.48	201.6	203.63	204.57	202.61	205.03	203.28	203.28	200.11	200.92	201.07	200.96	205.39	204.54	202.39	206.86	202.52	200.88	199.43	203.46	205.11	201.92	202.09	204	202.29	201.35	204.05	201.18	201.81	205.56	202.68	201.44	202.04	201.38	202.48	205.14	205.68	206.07	203.41	203.97	200.4	201.28	203.67	202.53	203.13	201.98	203.15	201.49	206.51
211.73	212.35	210.09	210.28	212.35	209.96	213.35	210.42	210.59	213.09	211.66	210.89	213.37	214.04	210.65	211.23	208.49	212.59	213.3	214.98	212.35	212.2	213.2	214.19	213.03	212.83	208.94	213.29	212.16	214.88	211.22	213.5	210.39	214.62	211.9	211.05	210.21	209.61	211.02	209.68	212.25	211.98	212.68	207.82	211.11	211.21	211.3	209.44	213.75	213.61
214.7	216.61	219.35	213.58	216.08	218.49	217.04	213.54	215.87	215.86	216.05	216.75	215.7	216.69	213.65	213.64	217.27	216.13	216.8	216.63	215	217.95	216.11	217	218.89	215.77	217.2	218.59	218.05	219.09	215.99	217.21	213.74	218.51	215.75	213.36	218.2	214.98	217.47	213.41	219.4	215.83	216.72	216.6	216.87	217.9	214.7	218.51	216.56	219.28
206.92	208.6	207.45	208.19	208.4	206.14	211.11	207.22	212.27	208.93	209.41	206.41	209.92	209.3	210	211.49	207.8	209.71	210.14	210.94	206.62	210.05	207.85	206.76	208.1	209.3	211.13	208.58	208.65	208.05	209.29	203.93	206.96	207.07	208.28	208.05	210.38	210.49	208.18	207.36	208.35	208.39	208.73	207.6	210.19	208.31	209.34	210	209.69	209.16
211.8	212.24	214.59	209.29	212.54	210.72	211.57	210.5	212.6	212.3	212.71	211.51	212.05	210.88	208.6	211.64	209.59	211.78	212.84	214.12	213.85	211.34	210.55	210.84	211.85	211.29	213.76	210.82	211.34	209.67	215.83	210.73	209.93	215.01	208.94	211.94	212.2	212.38	211.87	210.22	209.86	209.84	212.84	213.37	211.99	212.81	210.43	211.37	212.29	211.11
205.07	207.64	208.24	206.88	207.86	207.64	202.32	207.56	204.46	206.95	204.88	207.07	208.06	201.8	207.07	206.6	209.14	207.07	206.56	206.34	207.44	206.18	203.53	204.92	204.91	206.59	205.03	206.21	208.87	205.94	203.98	204.71	206.92	206.15	207.05	204.33	205.69	206.74	207.65	207.87	207.89	203.8	202.88	206.53	207.31	207.95	202.41	206.44	210.11	204.72
216.57	216.03	215.38	217.47	213.54	212.28	218.33	216.38	218.19	217.15	216.28	218.87	219.47	216.89	217.35	215.61	218.57	219.46	219.32	217.29	216.85	218.73	217.55	214.48	213.23	217.35	220.1	217.5	215.62	217.82	215.26	218.61	216.79	217.71	214.45	217.1	218.03	218.77	213.73	218.33	217.87	214.22	219.01	216.89	216.98	220.72	215.25	219.37	216.18	215.43
212.57	211.61	212.67	211.86	211.11	214.43	212.25	211.42	214.74	212.11	212.29	213.1	211.89	211.72	211.98	210.92	213.35	209.16	210.31	211.79	210.69	209.93	213.03	212.47	211.84	210.45	211.76	211	208.99	207.18	212.15	211.66	211.94	211.15	213.47	209.52	212.22	209.92	209.4	212.19	208.71	211.51	212.46	211.51	211.32	214.69	210.28	213.59	213.31	213.93
212.97	213.27	213.1	213.33	213.98	212.88	211.79	213.64	213.6	216.46	213.83	212.22	210.22	213.78	214.57	215.36	212.03	213.33	214.77	212.64	213.47	212.52	213.82	213.41	211.56	212.26	215.03	213.54	212.06	213.48	212.04	216.07	212.56	215.47	213.79	215.35	214.47	214.79	214.48	211.91	212.76	213.71	210.59	211.93	215.82	216.11	213.48	217.33	212.3	212.45
204.06	204.09	203.63	203.14	200.78	204.6	204.42	201.05	201.24	200.76	205.75	203.09	200.87	201.73	201.56	204.29	204.93	202.75	202.38	202.31	205.17	204.49	204.31	203.49	201.57	201.98	203.12	204.59	204.76	201.41	205.17	203.63	205.68	206.46	199.77	201.69	203.55	202.98	205.71	205.37	205.3	203.14	203.73	199.77	200.3	207.22	203.06	202.85	205.76	202.01
202.08	201.7	204.03	201.18	203.21	202.51	202.35	203.59	200.64	201.03	202.28	202.56	201.22	204.19	203.48	201.01	200.41	201.16	202.83	201.61	200.18	203.39	202.47	203.57	205.08	201.63	204.09	199.99	204.78	200.68	203.79	203.14	202.8	203.61	203.9	198.73	200.26	202.57	203.17	202.13	201.63	203.41	201.37	201.4	203.04	200.06	199.93	200.42	201.05	205.2
201.52	206.77	206.75	204.99	203.09	204.07	205.53	207.17	204.39	205.97	204.11	205.85	205.32	206.19	204.71	204.63	202.87	205.78	203.98	202.47	204.21	201.32	203.61	206.13	205.6	203.4	207.55	202.46	203.2	202.14	204.99	202.98	205.92	206.26	201.1	209.11	203.44	205.09	202.59	203.52	203.73	205.03	203.67	208.17	205.04	205.69	205.62	205.75	204.21	206.9
206.73	208.37	209.32	208.36	208.8	211.93	207.53	209.97	209.75	211.74	208.36	207.72	210.71	206.99	207.56	209.13	209.56	207.25	208.8	206.39	211.28	209.03	206.41	210.35	204.65	210.2	208.72	206.33	206.37	206.7	209.08	208.33	211.36	208.52	209.67	210.29	209.58	207.85	208.21	207.36	208.47	208.57	208.54	209.51	207.94	207.84	206.58	207.73	210.13	207.99
209.34	213.19	212.46	211.92	209.34	211.87	212.02	209.17	209.85	209.55	212.86	208.94	208.8	209.66	212.24	213.21	213.09	213.41	211.58	212.17	211.62	211.35	213.29	214.84	211.83	212.77	209.78	213.66	211.08	212.86	212.79	211.32	208.17	211.8	207.21	211.77	211.9	211.61	210.5	214.37	212.27	208.3	209.44	214.18	210.89	209.73	211.36	209.69	215.68	210.59
214.95	216.23	216.78	217.53	216.62	218.37	218.56	216.35	215.76	216.85	218.16	218.63	217.39	216.94	215.5	213.33	216.9	216.73	218.16	214.39	215.17	214.6	217.58	216.27	218.71	217.26	216.59	217.72	219.95	216.05	218.82	216.34	218.02	217.29	218.44	218.23	216.61	213.53	216.49	214.38	217.7	215.05	217.36	213.65	215.43	215.31	218.71	216.34	215.61	217.32
212.73	212.13	212.79	210.39	213.02	212.32	213.99	210.51	205.31	209.6	213.49	211.49	210.21	210.99	213.35	212.88	211.67	210.84	211.84	212.31	211.81	212.13	215.88	209.84	212.62	211.93	213.19	213.32	210.48	211.88	214.16	212.5	211.73	214.17	210.26	208.74	210.99	212.24	210.3	214.44	211.94	210.96	211.25	210.72	213.43	212.47	214.28	211.72	208.99	210.49
217.28	215.63	218.95	215.8	217.82	215.84	219.03	216.55	219.35	217.37	218.86	219.22	220.01	216.71	215.38	214.97	217.17	215	218.87	218.62	215.83	215.74	218.08	215.09	214.63	217.23	217.65	217.18	216.88	217.88	214.92	217.08	212.04	216.28	216.55	217.4	220.5	213.52	217.83	217.39	214.85	217.89	213.57	214.75	215.16	217.6	218.63	213.83	215.23	215.66
209.87	210.97	210.96	210.48	210.75	211.35	210.79	211.92	213.09	210.45	214.6	211.24	214.2	215.19	213.17	213.35	212.09	211.29	210.79	213.31	210.74	211.92	215.14	212.39	211.96	214.42	210.73	210.18	212.93	212.1	215.3	212.79	212.95	214.37	208.05	210.01	210	213.05	210.41	211.02	212.99	211.15	211.77	214.21	212.22	214.61	213.67	212.23	211.33	210.12
202.23	200.93	202.8	201.93	203.67	201.45	200.84	204.24	207.85	201.58	203.23	202.25	205.81	200.02	202.52	204.75	204.09	201.97	201.38	201.35	201.81	202.82	201.48	202.07	202.01	204.29	205.89	201.6	208.06	203.43	203.47	203.5	201.17	203.97	204.24	203.03	199.79	201.62	203.26	204.7	199.57	205.26	203.89	203.63	202.27	200.51	202.65	201.92	200.54	203.57
195.17	194.39	196.32	193.28	198.79	195.59	195.72	197.4	199.97	193.27	193.84	192.91	195.65	194.93	195.65	197.35	198.01	195.64	196.77	195.16	194.33	199.37	196.65	193.17	198.11	196.4	195.26	196.49	195.2	193.48	197.92	199.67	192.72	191.91	197.93	194.15	195.91	196.9	192.45	194.05	197.12	193.73	195.26	195.13	194.34	197.36	193.87	197.23	197.12	193.83
203.15	203.36	204.43	203.91	201.84	200.93	203.92	199.36	201	198.94	198.65	202.05	204.81	200.91	200.22	202.65	199.15	201.11	204	202.34	200.4	201.58	203.23	201.13	202.56	205.23	203.5	202.29	200.79	202.36	200.59	199.14	202.67	200.85	203.67	206.49	204.3	201.64	202.67	200.16	204.94	203.29	203.6	203.82	201.94	204.48	200.05	202.92	204.1	204.14
209.91	205.68	207.91	209.94	209.36	207.39	208.62	204.57	208.02	210.02	207.89	211.06	205.2	204.83	209.74	207.3	207.78	208.26	210.15	210.53	207.87	208.63	207.41	210.69	210.52	211.25	207.44	206.92	208.02	205.67	207.98	210.89	208.21	209.09	209.27	206.89	210.25	208.77	211.6	206.78	209.15	208.25	206.41	210.25	205.38	208.57	208.2	212.43	208.71	209.47
206.02	205.42	206.54	205.33	203.74	207.18	207.14	204.31	205.37	203.38	207.71	202.74	204.57	205.28	204.88	201.94	200.26	203.77	204.31	204.13	202.92	203.79	201.68	206.66	203.2	206.98	204.05	202.78	205.13	203.21	200.83	205.55	203.1	207.62	203.92	205.07	205.82	202.85	204.65	203.93	204.44	203.47	203.7	205.29	205.68	207.17	204.44	207.81	205.61	204.58
200.88	199.6	202.73	201.97	200.22	200.91	202.45	201.68	200.97	199.32	201.11	200.06	201.5	202.89	200.67	199.82	199.13	202.74	196.35	199.18	199.57	201.05	200.49	198.53	199.8	200.56	200.88	201.43	200.31	195.75	198.65	200.81	199.2	198.34	198.25	199.58	201.58	198.04	199.93	201.42	200.14	199.63	201.59	200.64	199.75	200.64	202.78	200.36	196.87	201.63
210.97	210.75	213.3	212.51	210.04	211.15	211.19	211.65	208.94	211.68	210.92	216.47	209.83	212.91	210.06	211.66	209.35	212.37	212.43	212.32	211.44	209.1	215.33	210.59	210.95	212.68	213.56	209.44	210.93	213.11	213.56	212.24	212.13	212.08	213.16	210.97	209.12	210.73	212.75	212.03	210.22	212.82	214.51	209.82	209.87	212.85	211.25	214.1	209.01	211.45
216.39	213.59	211.54	212.94	212	213.9	214.85	213.32	214.67	213.08	213.76	212.99	217.55	215.39	212.74	215.15	215.25	213.03	212.99	214.31	213.07	211.34	214.15	215.27	214.04	216.13	215.44	214.82	212.63	215.1	214.67	211.13	215.53	215.53	213.79	214.5	214.19	213.65	215.49	213.76	213.32	211.98	216.24	213.67	211.65	217.72	212.66	213.76	214.75	216.8
205.28	207.47	203.22	204.45	203.54	205.7	206.19	206.08	204.03	206.44	204.91	204.61	204.14	202.9	202.76	202.68	203.5	204.51	200.47	206	203.59	205.59	202.51	205.87	206.48	204.29	203.64	205.86	203.14	205.75	204.56	204.68	202.38	203.17	206.57	206.06	207.18	203.64	208.51	205.88	201.81	200.24	204.91	203.42	205.95	202.25	202.08	206.13	205.4	204.74
201.2	199.94	204.34	202.79	203.05	204.16	202.43	203.66	203.26	200.94	201.35	202.97	205.2	201.51	205.32	203.96	204.39	203.88	202.24	202.82	203.52	203.07	201.23	204.53	202.05	207.04	204.48	201.01	205.14	205.24	202.24	202.13	203.14	204.97	204.54	203.64	201.69	201.96	203.28	202.37	204.36	202.63	202.71	207.82	202.56	204.03	202.21	201.55	206.27	203.23
203.45	204.08	201.92	202.31	205.43	206.26	206.47	205.68	204.96	207.04	203.17	201.48	201.23	205.18	204.57	205.11	206.21	205.11	204.57	203.32	200.27	203.66	202.82	203.5	204.39	204.45	202.98	204.69	203.65	203.91	205.68	204.67	203.49	204.91	206.45	202.33	201.94	203.84	201.31	203.4	200.51	206.27	206.24	205.07	204.86	201.66	205.35	202.16	202.26	204.28
206.14	206.12	207.67	205.26	207.83	208.83	208.97	204.41	203.33	208.6	210.2	211.17	208.66	204.3	209.3	207.44	207.09	207.63	208.11	207.65	207.52	205.79	205.23	208.93	205.51	207.68	207.39	205.46	207.83	209.77	206.69	205.43	208.23	207.03	211.14	207.51	206.47	212.04	207.85	208.32	206.4	209.5	204.78	204.66	205.89	206.66	209.74	206.65	204.55	210.73
197.41	199.64	200.45	201.3	199.7	199.33	199.42	199.09	203.07	201.23	196.75	201.69	200	201.22	199.27	196.76	199.1	201.86	201.73	202.05	199.02	199.87	202.01	198.87	201.16	199.22	202.65	199.66	199.45	201.36	201.23	198.73	202.39	197.04	200.53	198.16	201.29	198.73	200.6	200.78	203.05	199.35	201.55	197.79	200.56	199.27	200.49	201.1	199.36	198.23
212.63	212.04	213.89	210.56	213.73	213.69	212.92	211.3	212.96	213.65	213.38	213.79	213.27	211.87	216.96	209.66	213.04	212.29	213.6	213.07	213.32	209.03	213.71	214.31	212.83	210.97	212.54	213.85	215.64	211	212.28	207.69	211.45	214.67	215.27	209.71	213.92	212.05	210.69	211.57	215.34	213.2	211.34	214.44	210.74	212.24	215.47	210.9	212.62	214.57
210.96	213.34	211.46	210.65	215.38	209.06	212.98	211.69	211.57	214.55	213.39	211.55	215.09	213.97	214.71	213.14	213.99	213.19	208.78	214.36	217.76	215.16	212.03	210.66	213.24	214.27	212.39	212.74	213.33	210.88	213.04	213.34	212.33	213.26	211.92	217.39	214.12	213.28	217.05	210.78	215.32	214.29	209.85	209.55	217.22	213.93	213.13	213.31	215.26	215.56
207.01	206.47	203.95	203.76	208.69	206.77	206.1	205.63	203.62	208.44	202.6	205.94	206.3	204.73	202.64	208.26	204.3	205.32	206.5	206.57	204.25	204.25	206.05	205.87	205.96	212	207.05	208.38	207.63	204.75	206.39	206.07	206.95	208.52	207.04	206.48	208.33	205.3	206.19	206.94	207.63	204.51	208.98	207.09	207.14	206.39	203.59	205.88	205.55	205.45
202.5	206.67	209.16	206.97	205.63	208.58	206.86	208.5	205.82	209.15	205.85	204.33	205.79	207.85	205.19	206.36	205.23	208.01	204.53	207.3	204.66	205.48	204.11	204.91	206.4	208.82	207.54	207.08	204.24	205.54	203.3	206.04	206.05	204.2	207.85	205.73	206.69	206.08	206.58	205.1	206.07	204.75	206.55	203.61	203.85	206.03	208.78	207.14	207.29	210.22
210.09	212.05	212.23	210.57	211.62	211.77	213.61	212.22	212.24	212.41	212.37	210.74	210.57	209.15	210.49	212.51	214.93	212.89	211.39	212.63	208.27	208.2	210.93	210.85	209.46	214.06	211.18	212.08	212.5	210.82	213.41	211.26	214.03	211.78	207.33	209.39	211.82	210.44	208.64	210.48	212.52	209.98	208.58	210.59	214.76	215.5	206.92	212.46	209.38	210.59
202.84	204.16	199.07	204.98	202.22	200.44	203.43	201.29	204.22	202.13	204.91	205.63	201.04	203.78	204.6	203.84	204.39	202.67	202.95	200.93	200.84	207.13	203.96	201.9	201.42	200.17	202.83	204.78	203.26	204.42	203.35	202.27	202.56	201.66	203.95	204.1	203.61	206.41	204.49	202.1	201.68	203.46	201.14	201.07	203.55	202.61	204.67	201.89	203.07	202.38
210.83	208.72	207.62	208.2	209.04	211.7	203.18	208.49	208.4	211.27	209.22	212.27	206.72	206.83	205.97	210.9	211.16	207.97	208.85	209.51	209.91	208.41	209.43	209.66	210.69	208.6	209.05	208.21	209.71	206.12	212.48	208.88	208.86	207.06	208.97	208.62	205.12	211.81	209.27	209.05	208.33	210.43	210.64	209.97	209.14	208.76	205.06	207.11	209.66	211.37
210.34	205.64	208.55	210.03	204.88	212.08	209.15	208.06	210.79	208.34	210.19	209.67	208.96	205.01	207.33	206.57	207.61	209.12	209.75	208.22	207.81	210.8	207.16	209.41	209.8	210.56	210.36	208.81	207.41	208.7	211.17	211.02	206.54	206.49	206.01	210.38	208.93	208.3	207.02	207.67	206.26	208.39	207.18	210.1	209.13	207.6	210.6	209.03	206.89	208.46
207.17	207.08	209.58	205.41	205.45	205.85	207.15	204.67	209.05	203.16	207.47	209.81	210.19	207.97	210.14	209.38	209.21	208.82	209.43	209.27	207.98	206.49	208.23	204	208.22	207.13	206.68	207.52	211.1	208.53	209.1	206.1	207.59	207.91	208.65	206.71	205.74	205.9	208.51	208.07	207.82	207.4	209.91	207.27	207.79	206.07	207.65	210.67	205.1	207.78
204.79	207.93	206.02	206.32	212.54	208.78	209.33	208.37	204.76	203.84	207.04	206.43	204.98	206.68	205.77	205.82	207.71	207.11	205.99	208.25	206.68	205.22	209.7	207.78	204.13	207.17	206.99	209.32	209.16	204.06	205.72	205.94	206.96	208.3	206.68	204.24	209.28	208.24	205.73	206.89	209.12	205.81	207.7	208.32	208.73	208.53	207.73	207.52	206.25	208.69
205.18	204.15	199.48	200.64	202.97	205.39	202.1	199.67	201.33	203.36	204.21	205.31	204.62	200.89	198.58	203.55	202.14	200.12	203.57	200.74	201.96	200.2	202.54	202.23	198.69	202.45	204.54	203.04	205.76	202.64	203.89	206.5	202.78	203.93	198.67	205.6	205.19	204.53	201.31	200.56	201.02	203.23	203.03	203.37	204.81	202.35	205.15	201.54	202.66	202.88
209.23	210.49	207.02	207.36	209.78	211.14	210.7	208.65	209	209.39	207.83	206.14	209.23	208.15	206.61	207.89	209.1	207.44	206.27	206.81	210.75	212.09	208.52	207.59	207.9	211.32	206.47	210.5	209.69	208.66	208.25	208.93	209.11	207.94	209.45	212.66	207.87	210.53	206.95	206.56	205.2	209.6	209.46	211.12	207.97	209.44	208.55	209.2	209.6	208.16
212.39	211.26	211.78	208.37	211.09	211.62	212.87	213.36	213.15	211.81	212.41	213.68	209.73	213.06	210.41	208.14	215.07	213.9	212.14	211.71	214	210.25	212.13	212.81	214.33	212.47	211.25	212.55	212.98	208.79	211.4	212.75	210.41	215.47	212.36	210.93	212.45	211.95	207.55	213.03	210.7	212.62	214.95	212.87	212.72	213.1	211.57	213.04	211.53	215.09
191.59	194.58	192.7	194.52	195.67	189.85	193.86	194.43	192.61	196.5	191.78	195.48	194	194.58	195.08	193.09	194.13	195.84	193.76	197.27	193.99	192.35	194.28	194.36	194.9	193.1	194.46	192.93	195.64	193.74	193.56	194.42	192.43	191.37	196.88	194.93	190.67	196.01	193.79	195.44	193.78	192.63	196.8	195.56	191.65	192.24	194.45	192	195.94	192.8
199.86	198.6	203.49	202.11	202.17	203	204.02	202.47	202.81	203.01	197.62	203.15	202.81	197.84	202.75	198.71	202.93	201.01	202.18	202.64	200.59	198.38	200.72	201.16	201.41	199.29	200.89	200.13	201.12	200.83	203.38	201.04	201.59	200.07	199.33	201.85	201.85	202.56	201.12	204.95	200.94	202.8	202.16	201.65	200.03	203.38	202.5	199	202.48	203.27
205.35	205.96	205.35	207.7	205.48	207.02	209.52	205.83	208.82	202.43	208.29	208.42	208.28	206.33	207.2	204.06	206.6	202.94	207.5	204.16	207.15	206.51	206.89	204.9	203.53	207.97	208.46	205.16	208.09	206.54	206.75	207.88	209.21	205.28	209.11	205.98	205.35	204.55	208.48	209.89	207.7	204.84	207.3	205.76	208.89	207.76	207.63	204.99	205.36	205.37
208.42	203.38	204.61	208.39	205.22	205.73	209.01	208.05	207.44	206.35	206.75	208.98	207.84	204.98	204.53	211.12	207.34	208.21	208.8	208.03	209.2	208.91	209.57	206.94	205.46	207.79	210.17	208.81	207.16	209.26	208.64	207.95	206.89	207.24	207.12	208.34	208.26	209.29	207.24	206.6	206.42	207.96	209.95	206.01	207.01	209.98	206.1	209.84	204.66	203.9
197.16	198.28	199.05	199.8	201.39	196.49	198.93	203.17	198.06	197.89	199.2	198.25	199.27	198.92	200.75	199.32	195.13	199.65	200.94	200.12	199.51	195.95	202.17	194.76	197.66	200.37	197.24	199.14	197.61	197.55	201.16	199.79	199.03	197.84	198.44	199.48	200.28	197.74	200.46	200.1	199.14	194.92	198.7	197.78	198.85	199.82	202.09	202.04	199.46	198.52
209.98	212.01	210.81	212.4	205.85	210.51	211.8	211.59	211.24	207.27	207.01	207.75	208.06	207.84	210.21	205.72	205.39	211.05	207.97	209	209.3	203.88	208.5	207.28	206.86	209.92	205.74	207.76	209.49	206.35	207.2	207.72	213.59	209.54	206.87	208.86	208.86	205.06	208.7	207.27	207.18	209.22	206.22	207.28	205.83	210.8	209.81	210.59	209.33	207.73
219.77	217.27	215.9	217.41	216.7	218.42	216.86	215.28	217.24	216.06	215.91	215.52	216.8	219.46	217.5	217.7	219.59	217.82	217.22	218.4	220.07	214.62	218.03	217.56	216.4	220.37	217.83	218.06	218.59	214.58	215.23	219.28	216.5	215.92	219.07	214.89	216.57	214.96	217.73	217.48	216.02	218.95	219.97	217.35	215.09	217.35	217.3	217.63	212.84	216.26
215.59	217.7	217.49	213.74	217.22	220.9	216.54	218	214.71	214.96	219.52	212.66	217.42	215.98	217.34	220.24	214.81	215.51	216.65	214.49	215.47	217.43	219.83	219.82	213.6	216.85	216.31	219.04	218.43	215.27	218.41	215.56	215.93	219.99	219.02	219.76	216.17	219.56	215.56	217.39	215.23	216.1	216.35	215.01	216.01	214.75	216.38	215.73	217.48	220.65
205.79	208.94	211.53	209.37	208.11	208.51	208.3	209.74	210.38	210.67	210.41	205.69	211.33	211.77	208.26	209.32	207.34	209.09	207.72	211.06	207.15	211.13	209.51	208.65	208.16	206.91	210.06	210.31	207.34	208.26	209.23	210.97	208.86	206.84	209.39	209.16	203.74	204.58	208.45	210.87	206.62	206.95	208.67	206.77	207.21	205.8	210.57	210.38	205.36	213.07
211.23	208.3	210.14	210.01	208.03	206.34	209.41	208.39	211.5	209.18	211	210.86	207.61	208.86	208.44	209.13	211.41	208.54	208.4	208.47	206.94	206.67	209.93	207.96	206.45	209.85	210.82	212.27	208.57	210.51	207.25	212.72	210.63	206.31	206.33	211.39	209.81	208.43	210.17	208.25	206.42	207.89	207.67	208.68	207.72	207.86	207.98	208.11	207.64	207.97
208.44	209.14	206.58	207.88	207.52	210.16	207.9	210.14	210.18	206.94	205.4	207.18	206.38	207.96	210.64	208.04	206.16	206.98	205.09	206.99	208.92	206.43	208.71	209.44	208.63	206.54	208.41	209.98	207.83	206.21	205.88	206.48	206.09	205.92	206.07	205.68	203.5	207.61	206.92	206.92	209.7	210.06	209.47	207.47	204.89	209.12	208.52	206.92	208.92	206.61
207.92	211.3	207.17	207.44	207.77	210.03	209.68	208.74	212.54	209.24	209.02	210.34	207.33	210.15	208.33	209.12	206.15	209.8	209.58	206.95	210.38	208.91	208.91	209.91	208.6	209.98	210.29	211.44	209.46	210.54	207.88	207.79	208.23	205.72	210.24	205.88	208.44	204.13	208.18	209.28	205.51	209.72	211.86	209.87	212.34	207.75	208.82	208.38	210.18	208.93
199.74	199.7	198.57	202.71	198.43	199.53	198.91	194.84	196.62	199.41	198.89	203.67	198.63	197.43	197.83	198.66	200.04	196.47	199.51	197.28	202.04	199	201.63	197.73	199.66	200.57	202.37	201.18	201.93	200.32	200.8	199.57	201.8	198.68	200.28	196.68	197.61	195.64	202.16	198.09	199.58	197.02	202.35	200.35	202.14	201.49	199.06	200.78	199.69	200.07
208.64	209.12	211.46	209.08	207.66	211.05	209.84	210.7	206.54	205.86	209.29	209.29	208.28	210.77	207.87	209.81	211.73	208.68	214.25	209.15	212.6	210.58	210.34	207.51	210.71	206.57	211.48	207.96	206.33	207.75	208.12	207.15	207.91	207.82	210.45	206.97	208.97	209.43	211.28	208.91	212.4	209.07	208.36	212.03	209.55	209.15	210.65	206.78	208.85	208.18
209.66	213	210.86	207.8	210.08	209.46	206.8	210.02	205.96	210.11	208.03	209.45	207.62	211.01	212.62	209.97	208.44	210.51	208.84	209.46	208.15	208.18	209.47	210.21	206.14	208.06	210.68	209.81	209.53	210.14	208.05	207.1	207.1	208.44	208.74	209.45	212	205.31	206.97	207.94	208.7	207.29	208.49	210.03	207.68	207.34	210.07	210.32	207.15	206.18
210.46	211.04	212.42	213.13	215.86	211.6	213.84	215.35	212.06	211.35	214.75	215.28	211.09	213.13	215.14	208.79	215.22	215.86	214.14	216.04	214.6	214.63	217.58	210.43	214.35	215.31	213.96	216.16	212.2	212.64	211.9	215.24	215.29	212.55	213.66	215.17	216.51	212.56	213.62	211.71	215.92	211.87	213.46	212.15	213.09	214.73	213.16	215.83	210.51	212.79
218.18	215.93	216.33	216.22	217.85	216.61	221.17	217.86	217.81	216.5	216.06	219.48	219.82	215.89	214.88	215.4	217.52	217.92	216.62	215.87	220.82	217.67	219.24	216.59	219.84	216.47	215.84	216.78	217.48	216.19	215.51	216.12	213.14	217.7	217.34	216.08	214.21	219.97	215.91	215.65	217.42	218.45	219.79	216.67	214.16	217.91	216.3	217.31	217.08	212.94
199.37	203.46	201.83	202.83	202.12	205.31	202.23	202.06	203.33	202.26	206.2	201.15	204.71	205.94	204.58	202.74	204.51	204.27	200.71	204.18	204.65	202.32	205.63	200.34	203.71	202.22	206.17	205.31	202.38	204.6	204.12	206.02	204.78	203.3	203.61	201.82	205.01	205.13	203.26	200.73	203.27	200.61	205.38	203.03	206.17	204.12	206.99	201.83	201.03	206.12
202.01	200.88	203.71	205.41	200.47	202.33	206.45	199.21	204.52	200.75	201.12	202.57	205.9	203.57	202.17	200.99	202.88	205.39	202.12	203.27	204.45	204.46	203.03	203.42	198.97	204.58	205.59	203.18	203.28	200.3	200.32	200.86	201.29	203.65	202.17	202.57	203.7	203.39	203.66	204.07	204.8	198.52	206.09	201.71	205.13	205.24	201.89	200.33	202.19	201.99
208.91	208.69	205.52	205.86	210.58	209.13	208.08	209.61	208.89	211.22	210.47	209.18	208.37	208.65	207.86	208.24	209.53	205.7	209.99	208.45	210	207.1	208.2	210.42	209.11	207.92	209.24	204.09	205	210.57	205.06	210.44	204.47	208.39	206.57	207.04	206.86	207.47	204.59	206.65	209.11	205.73	209.74	210.99	207.01	205.71	208.2	210.95	205.25	206.57
200.21	200.3	202.03	198.94	202.12	200.64	202.61	198.67	200.42	199.41	200.6	196.87	201.99	202.22	202.14	197.55	201.4	198.11	199.17	200.01	200.8	199	200.64	201.57	201.33	202.64	199.89	197.55	200.11	201.09	202.37	196.6	199.6	197.17	201.27	199.85	201.07	201.11	201.25	202.07	200.58	200.78	200.84	198.95	201.13	204.18	203.55	200.71	202.94	201.23
211.29	211.42	213.06	209.33	210.07	204.73	210.24	208.01	203.76	207.38	203.26	207.24	206.77	210.07	205.86	204.25	205.48	208.59	209.76	207.41	209.27	205.64	208.71	205.7	205.98	205.35	206.23	207.35	208.39	209.93	207.08	206.62	209.22	210.06	209.01	206.98	206.37	206.32	206.31	210.33	207.37	207.53	208.02	208.11	205.16	209.39	206.44	206.32	208.07	206.68
216.67	215.07	212.07	212.15	213.86	216.35	210.25	214.83	213.02	215.46	213.76	215.31	210.94	211.64	216.64	213.27	215.46	215.55	210.5	214.56	213.76	215.23	211.8	210.2	212.42	211.66	212.31	212.4	211.54	213.29	210.7	210.52	212.72	213.78	212.57	213.31	212.3	211.03	211.22	214.56	213.77	211.77	211.32	211.36	212.85	213.24	213.69	212.45	210.96	214.46
203.86	210.83	208.97	206.45	209.06	202.73	209.88	205.7	207.49	211.32	211.02	205.31	207.17	202.78	208.66	207.47	210.88	207.78	207.78	209.78	206.03	207.48	206.37	206.48	207.32	207.21	207.64	207.1	206.1	206.75	205.95	206.08	206.04	207.82	208.52	206.91	209.47	208.07	205.98	207.82	208.63	208.07	206.87	204.79	208.66	208.22	206.74	209.64	212.17	208.08
206.47	203.04	208.44	206.66	204.92	207.33	205.19	205.08	206.66	200.89	208.24	206.88	205.97	208.05	208.51	208.79	208.82	207.31	207.38	209.74	204.54	205.07	205.99	208.17	205.23	208.39	204.46	204.92	207.86	204.51	207.69	202.85	203.79	203.99	203.07	205.85	205.39	204.68	206.67	204.89	206.22	204.62	205.78	202.98	205.26	209.1	207.46	208.06	206.43	206.25
209.32	212.09	205.33	209.25	208.91	209.2	210.83	207.62	208.03	210.4	208.98	209.98	206.87	206.76	206.36	208.82	212.52	206.56	207.8	210.4	209.12	209.02	207.28	204	210.86	205.07	210.44	209.59	208.82	208.65	210	209.66	209.37	209.24	205.52	210.7	211.04	209.73	208.39	209.34	208.09	209.57	211.44	207.76	206.59	211.26	211.87	209.04	210.53	208.17
207.74	211.36	207.48	208.71	209.05	208.09	205.98	209.92	207.25	209.72	208.48	207.03	208.33	211.37	210.82	213.02	208.01	209.57	210.47	207.27	206.81	209.08	207.82	209.41	209.68	209.9	207.16	209.88	206.11	208.22	207.29	211.16	209.06	207.67	208.7	209.24	205.43	210.09	208.19	207.5	209.48	208.69	208.57	208.21	207.89	206.76	210.48	211.44	208.7	209.08
197.93	198.86	200.44	198.19	200.22	196.95	199.25	199.58	197.43	197.64	199.77	200.21	196.17	197.81	202.55	198.52	197.87	201.67	198.29	201.96	204.19	199.3	202.45	200.47	198.22	200.52	198.7	200.87	198.53	199.28	198.85	202.6	203.28	198.92	199.86	201.73	200.9	197.73	200.71	201.64	196.9	200.38	201.48	198.75	197.99	199.14	199.9	200.04	198.3	200.68
215.56	213.58	214.35	209.55	211.46	213.44	212.01	214.08	212.41	211.86	214.16	211.34	209.89	212.53	214.13	210.35	211.54	212.83	213.64	213.92	212.56	213.53	217.85	212.28	211.42	213.02	211.99	212.7	211.52	210.62	213.58	212.64	214.27	209.53	211.44	212.87	210.52	213.18	211.1	211.12	210.74	214.63	208.58	211.68	212.69	210.83	209.54	212.45	212.6	210.94
204.8	203.61	200.36	203.08	200.53	204.33	204.83	203.23	202.74	203.61	202.25	204.01	203.94	203.3	202.93	202.28	203.02	204.33	202.29	205.7	202.23	204.96	201.77	203.97	200.65	205.47	203.66	201.45	204.76	204.72	203.13	205	203.19	201.59	204.68	202.75	202.23	202.08	204.84	200.78	203.77	203.34	202.4	204.74	202.06	201.03	203.42	203.86	200.67	202.6
202.78	204.46	206.96	204.66	202.96	204.41	205	202.68	202.44	204.92	207.4	203.26	204.75	200.48	201.12	202.61	204.14	205.26	207.2	200.82	204.12	204.82	200.15	203.32	204.12	206.19	205.74	204	203.06	204.34	205.86	206.37	202.73	206.3	201.63	204.6	205.04	202.51	204.32	203.06	203.87	201.99	203.93	203.51	204.51	203.88	203.2	203.52	205.83	201.78
199.24	194.67	198.11	198.94	199.94	194.6	201.12	194.25	195.34	202.51	197.98	199.42	197.56	197.39	197.7	198.76	197.57	194.54	196.81	197.35	197.61	198.58	196.5	195.92	195.89	196.97	198.56	199.73	197.59	196.23	198.23	197.49	201.23	198.62	201.6	195.5	196.35	198.46	202.13	196.48	197.35	199.33	197.23	198.05	197.96	198.54	194.66	198.85	196.22	196.81
213.32	212.84	214.04	216.01	213.5	213.29	214.48	215.63	216.62	210.17	212.46	211.41	212.41	214.35	210.94	211.34	216.3	214.49	212.65	212.13	211.69	214.04	211.86	211.73	211.68	211.92	216.5	213.54	213.62	209.65	214.16	210.7	214.44	215.05	213.19	213.2	212.69	211.55	209.57	213.67	217.07	212.72	215.4	210.87	214.82	213.66	212.11	215.02	211.15	214.16
216.1	217.61	214.74	213.79	215.71	219.26	216.66	217.44	219.22	220.03	219.58	218.84	214.95	213.66	212.87	218.36	215.6	219.77	219.44	217.91	218.01	217.39	217.75	217.47	220.29	215.67	217.13	214.83	213.59	220.81	216.46	220	215.28	215.77	217.85	216.71	216.58	216.9	220.39	218.46	219.98	218.6	216.04	216.56	219.84	217.84	218.91	214.91	214.63	215.24
211.77	206.96	207.4	209.27	207.09	208.15	209.77	207.77	205.84	208.38	206.81	206	209.34	210.65	205.59	208.89	209.09	207.49	208.93	210.01	209.33	208.76	210.37	208.93	208.1	204.16	210.55	211.15	207.26	208.66	207.5	210.2	208.68	205.84	205.39	206.21	210.27	209.17	209.31	211.6	207.21	206.66	208.44	207.24	206.21	206.67	208.74	205.87	210.16	209.61
219.76	216.07	217.3	220.75	215.52	218.64	217.54	222.11	219.77	218.72	217.31	216.66	215.19	220.01	218.11	217.92	217.58	217.94	220.81	218.84	214.5	218.43	218.25	219.07	220.02	215.35	218.3	217.17	220.22	217.12	219.19	218.6	219.11	218.82	219.61	218.89	215.29	218.37	216.2	218.03	218.4	217.75	218.06	219.61	217.47	216.4	218.71	218.56	216.82	219.83
208.77	212.62	209.35	210.45	212.67	210.29	210.9	213.72	212.8	213.82	211.91	211.4	211.91	210.79	208.67	214.28	213.26	211.68	208.19	208.85	212.39	210.01	208.09	209.27	211.45	210.5	210.52	210.76	210.44	210.94	212.32	213.23	213.36	212.09	211.71	208.02	210.32	210.48	212.05	212.29	212.66	211.9	211.83	213.41	213.98	210.4	212.91	214.11	214.55	211.25
209.25	212.06	214.34	210.51	210.78	212.57	214.01	213.16	209.83	213.48	213.87	208.33	212.1	211.22	212.16	213.52	209.48	213.29	210.74	212.86	212.52	212.62	210.96	216.01	212.15	208.54	211.33	209.76	210.31	213.25	212.83	213.16	210.78	213.3	210.75	211.2	212	212.96	211.93	209.52	210.51	210.97	210.18	213.59	212.81	211.29	213.74	210.55	210.75	208.88
201.14	201.78	208.15	204.48	202.65	204.97	203.06	205.57	205.94	201.89	201.7	203.02	202.43	205.88	205.26	202.21	204.82	207.16	207.93	204.6	204.07	206.35	208.13	204.62	204.01	205.83	205.23	205	201.89	204.29	200.94	201.76	206.75	202.71	203.69	202.54	204.24	203.02	203.18	202.91	202.1	202.65	204.75	203.93	204.97	206.38	206.11	202.64	204.81	202.89
205.7	201.59	202.67	206.06	203.59	204.72	202.7	205.15	205.79	205.38	204.7	206.77	204.63	206.86	205.56	206.45	203.76	204.58	203.92	207.27	203.23	204.48	204.35	204.37	207.56	204.97	205.76	209.07	205.84	202.6	202.23	205.09	204.65	206.45	204.69	208.63	206.76	205.1	206.79	206.45	203.43	203.21	202.76	211.23	205	205.57	204.73	204.15	205.32	206.42
206.94	208.8	207.22	207.07	210.27	207.69	207.33	208.7	207.26	205.97	204.55	208.31	206.88	210.57	208.91	210.28	209.75	208.16	206.77	208.53	206.26	208.6	209.24	206.55	207.39	206.4	207.09	206.65	204.36	208.17	207.29	209.37	204.33	206.86	206.36	207.29	205.79	207.43	205.42	205.34	207.17	207.64	205.89	205.25	208.92	206.39	207.8	205	206.68	206.67
208.15	207.09	213.42	211.22	209.16	209.32	212.01	207.92	207.26	207.05	210.21	207.03	209.86	210.13	205.54	209.5	209.77	208.11	210.36	209.31	212.03	210.68	208.45	210.23	208.18	211.49	211.7	207.99	209.34	204.17	211.44	210.29	210.07	206.92	211.65	209.25	204.39	207.71	207.13	209.72	207.57	208.71	210.18	208.63	209.42	210.46	207.42	211.78	207.77	210.1
210.06	207.04	210.78	207.66	207.45	210.01	207.99	207.37	208.91	211	208.15	205	208.96	210.96	209.47	210.04	210.19	208.37	208.91	210.35	205.1	209.55	207.88	206.96	206.62	208.47	212.03	207.75	210.24	209.46	208.09	207.95	208.08	211.39	210.17	211.33	210.06	209.47	206.82	204.96	209.27	211.28	207.71	208.15	206.55	207.28	207.75	208.99	207.17	209.36
200.92	200.82	202.47	198.52	197.6	201.13	202.2	199.09	200.66	200.55	200.78	202.24	198.17	200.23	203.22	196.24	200.95	196.17	205.83	200.17	199.36	199.27	200.91	200.05	203.31	202.67	200.67	206.08	204.64	198.19	202.81	200.54	201.2	197.94	198.63	200.42	199.86	200.74	203.94	199.76	200.05	195.08	200.86	201.96	196.4	200.81	201.42	200.08	200.61	200.66
198.62	201.54	198.08	199.43	200.51	200.56	200.55	201.54	200.79	196.46	202.58	199.07	200.49	200.52	198.42	199.99	202.53	198.52	202.03	200.5	199.25	200.44	198.92	197.99	197.72	202.52	198.76	197.07	200.19	203.68	201.97	197.36	199.46	199.65	201.02	199.97	202.73	198.96	196.8	198.72	200.99	200.45	200.17	198.41	196.59	197.71	197.94	197.47	198.65	197.89
218.92	217.41	219.65	217.96	217.9	216.78	217.81	217.22	216.64	217.21	219.02	219.99	220.45	219.05	215.61	216.92	219.4	215.59	218.78	219.9	218.95	219.25	218.81	217.31	219.74	217.53	219.36	218.71	218.2	216.63	216.77	214.65	220.08	219.73	216.06	218.49	221.04	216.54	217.12	220.49	218.98	220.87	217	216.61	220.85	218.76	219.09	219.53	215.67	219.5
211.85	205.53	203.48	203.19	209.33	201.7	207.14	203.4	202.83	205.76	206.57	207.82	205.97	205.9	207.59	203.72	206.41	203.92	203.34	207.58	209.24	207.46	202.75	206.82	206.02	207.59	204.18	204	205.11	206.08	204.45	205.04	208.19	206.67	205.48	202.92	206.62	206.83	202.71	205.97	200.65	203.76	205.99	206.4	203.21	203.71	208.61	206.93	204.36	201.97
196.09	195.25	191.86	194.59	192.94	194.83	194.46	196.56	196.19	194.51	193.64	198.2	192.82	196.62	192.78	196.58	195.21	192.93	196.3	194.04	195.21	197.69	195.75	196.63	193.25	196.85	193.12	198.05	194.6	197.08	195.52	196.29	194.53	193.01	193.91	199.58	194.4	195.71	194.85	196.36	193.28	194.56	196.45	197.95	197.51	193.63	193.25	195.42	193.3	192.63
205.26	207.28	208.9	207.81	210.5	206.34	209.14	209.19	208.32	208.72	206.27	208.28	207.09	210.94	207.88	208.13	207.92	208.33	210.67	208.31	207.37	211.48	208.32	206.09	211.5	207.57	212.25	210.66	211.33	207.45	210.46	205.01	209.28	207.99	210	208.11	207.64	209.75	208.5	207.08	209.25	207.84	209.4	207.94	205.98	208.98	205.79	210.58	209.61	204.91
197.9	199.02	197.01	195.74	196.52	200.99	198.64	197.72	196.72	197.47	199.05	198.18	198.57	198.03	197.6	196.31	197.63	199.97	198.02	197.35	198.14	197.87	199.76	197.1	201.3	197.59	198.45	197.64	201.2	196.84	196.14	199	197.52	198.16	198.57	199.09	202.19	200.84	197.27	198.88	198.17	199.96	196.71	198.05	198.32	197.46	198.28	200.38	199.74	195.46
200.44	205.2	205.37	205.21	201.87	205.99	201.98	203.32	201.99	205.7	206.45	202.96	204.3	204.72	203.6	204.06	204.69	204.48	203.07	203.83	206.88	207.12	201.74	204.57	204.35	206.18	205.63	204.67	201.77	203.74	207.42	201	204.2	204.35	204.19	205.15	204.46	206.13	203.22	204.37	202.65	205.93	205.83	202.87	203.71	205.38	204.2	203.1	203.58	205.08
209.08	204.45	207.84	208.52	209.16	205.72	210.11	213.44	210.6	209	212.17	210.04	207.79	208.01	207.33	210.37	211.64	205.74	207.16	208.06	210.43	209.16	209.7	206.37	208.3	208.97	211.15	206.19	206.59	208.22	208.79	209.27	207.69	212.24	208.57	206.63	208.18	209.99	209.09	209.16	207.64	209.12	210.63	206.56	207.15	207.66	211.4	207.41	209.28	204.48
211.23	210.42	213.78	214.14	214.6	215.14	212.61	212.51	214.05	210.65	209.54	215.59	215.4	213.78	213.6	211.63	213.47	212.57	210.67	209.99	214.36	212.12	209.7	210.94	212.05	210.51	210.89	210.74	214.9	211.7	212.07	213.91	213.16	211.44	209.64	212.92	211.74	208.11	210.92	206.88	212.2	211.99	212.4	211.57	213.12	214.12	211.36	207.23	210.57	210.38
203.52	204.2	201.42	201.6	202.59	202.84	203.56	204.64	206.01	202.02	204.37	207.08	202.31	199.63	202.57	201.22	205.2	198.67	203.55	201.37	200.77	201.08	203.47	200.32	202.25	202.52	202.37	206.79	206.14	202.97	203.15	203.64	199.33	203.94	204.03	201.29	203.91	204.1	202.29	203.88	204.33	203.29	202.47	202.85	202.55	205.86	203.08	202.57	205.67	202.46
204.92	204.2	201.43	202.83	201.91	200.81	203.7	196.06	201.52	205.9	203.43	201.43	200.91	202.3	202.84	204.5	204.21	200.95	204.48	201.85	200.07	203.29	201.78	202.62	201.51	199.31	199.97	200.91	198.53	204.06	201.55	204.72	201.67	199.33	199.94	203.1	201.5	201.85	203.33	202.41	199.98	201.17	199.83	203.1	205.94	201.11	201.27	199.68	201.39	204.68
202.3	203.08	202.27	199.4	200.56	201.52	198.35	199.28	199.32	199.36	200.11	201.07	201.36	201.03	199.83	201.24	199.95	200.63	197.93	199.14	195.11	200.91	199.72	201.12	198.76	202.89	200.52	200.86	201.98	201.44	198.51	197.54	198.1	201.47	199.55	196.78	200.66	200.14	200.52	199.42	199.28	202.8	200.79	198.2	198.05	200.45	200.55	202.17	202.63	201.8
204.89	202.56	204.97	202.56	204.83	206.24	204.61	205.9	207.49	200.83	202.34	206.58	205.29	203.41	202.83	204.46	206.54	203.72	201.78	206.63	201.97	200.26	207.03	204.37	205.49	207.06	203.52	203.18	205.23	204.03	208.08	203.72	201.21	205.44	205.24	206.1	205.39	206.54	203.86	205.1	206.17	206.27	205.38	204.91	204.74	207.35	203.46	200.07	200.4	204.84
206.31	208.51	208.57	211.45	208.74	205.87	206.24	211.49	208.6	208.69	210.48	208.48	208.81	209.79	210.25	209.25	208.73	208.96	209.38	208.57	212.36	208.51	209.46	208.1	207.98	208.42	210.66	208.85	207.48	210.15	209.38	209.54	211.25	210.48	210.55	207.38	208.85	208.02	208.95	210.05	212.22	209.28	209.71	209.53	211.83	208.98	206.13	207.69	208.87	209.26
201.69	203.8	202.71	206.12	202.87	203.73	204.71	206.27	205.62	203.15	204.57	205.89	203.59	201.17	202.47	206.45	204.97	204.39	205.39	203.48	200.56	207.16	202.73	201.05	203.33	200.08	205.3	202.93	204.36	203.68	203.83	199.36	204.33	203.16	203.43	204.6	205.98	203.06	204.06	203.02	203.3	203.73	201.24	203.76	206.78	205.28	205.75	204.83	204.32	204.01
221.09	217.78	220.43	213.56	216.39	216.94	216.19	216.95	218.87	215.82	214.03	219.63	216.13	220.06	216.97	217.66	217.26	219.12	217.48	215.58	217.92	216.49	213.89	219.01	219.06	214.11	216.77	217.19	213.62	217.76	213	215.64	216.3	217.3	218.06	218	215.29	218.51	215.79	217.31	214.27	218.53	217.88	217.04	217.23	217.24	217.31	216.7	216.78	217.44
209.3	209.38	209.29	207.78	210.61	206.04	205.96	207.95	207.82	204.19	207.45	211.51	207.01	208.25	207.16	207.19	202.92	208.49	206.84	208.9	206.13	210.6	206.8	209.45	210.17	209.71	207.67	207.08	206.84	209.35	205.93	211.8	206.79	204.87	206.36	208.15	203.62	203.72	207.47	208.87	205.44	207.78	203.29	210.09	207.52	209.77	209.32	209.84	206.92	209.64
206.16	207.57	212.23	206.96	207.84	210.26	209.05	208.54	211.91	209.37	212.08	208.31	206.15	212.2	209.15	209.32	207.7	208.83	210.63	207.45	209.44	210.07	209.17	208.03	209.08	207.97	207.66	207.42	210.24	208.93	207.28	204.87	209.58	208.86	206.85	209.64	208.16	212.81	206.44	209.45	208.99	208.28	204.83	208.44	208.81	207.89	208.29	207.63	210.08	208.66
207.94	208.26	208.62	208.79	208.5	207.65	206.32	208.6	208.64	210.95	209.95	207.03	209.36	207.93	208	210.63	210.91	208.97	209.09	209.3	208.59	208.66	206.83	212.73	208.16	208.78	211.57	205.95	208.96	209.81	208.05	209.66	207.72	205.9	208.26	211.9	210.69	207.69	209.23	210.94	210.24	212.44	210.17	209.59	210.71	210.54	210.1	206.76	209.04	211.54
210.14	207.47	211.3	209.03	206.99	209.37	209.51	209.55	208.04	208.44	208.22	206.47	209.65	210.92	210.8	210.93	211.11	210.95	208.82	209.62	209.75	207.45	210.84	209.4	206.7	208.9	212.18	205.04	210.35	207.34	208.74	206.61	210.89	210.2	206.84	206.42	208.55	208.9	211.96	208.22	206.62	208.2	210.57	206.53	204.89	209.36	208.42	210.66	207.33	210.21
206.54	207.46	209.22	209.1	208.77	211.12	209.46	211.83	206.51	209.17	204.94	208.94	204.83	209.27	205.8	209.13	206.64	208.04	209.39	211.94	208.61	209.73	205.11	209.96	209.95	207.79	209.8	206.5	207.08	212.32	207.37	210.03	211.32	205.96	208.9	207.4	205.05	211.43	210.62	206.69	208.92	206.73	212.23	206.29	206.78	209.13	209.42	208.35	208.73	208.44
203.79	203.54	202.97	206.36	206.39	203.31	206.91	203.26	205.47	203.99	205.41	203.88	202.77	203.62	204.66	202.32	202.83	205.83	203.74	202.82	204.25	203.31	203.28	205.33	203.3	200.89	204.47	206.59	203.04	204.93	202.51	201.83	205.82	204.84	202.66	203.59	206.52	206.44	202.91	206.53	201.55	204.73	207.83	202.31	202.23	206.86	203.59	206.91	204.64	204.19
204.3	201.22	201.44	199.49	197.77	198.28	199.99	202.46	200.75	200.44	202.47	202.01	196.44	199.5	197.73	202.98	202.23	202.85	198.81	201.25	200.88	202.64	199.28	199.75	200.49	198.53	201.12	202.2	198.08	196.16	199.16	199.03	200.14	199.87	202.86	198.38	200.36	200.72	201.14	202.37	204.35	200.1	199.4	203.25	199.82	201.48	202.13	196.88	202.22	200.33
202.81	205.45	202.13	201.07	203.41	202.14	200.21	200.86	204.54	205.53	204.96	201.14	202.15	202.48	204.16	202.13	199.81	205.65	200.59	204.27	203.8	208.21	203.91	202.79	204.71	204.98	200.76	203.4	201.41	204.06	201.72	201.63	202.08	201.84	201.92	202.13	202.61	206.05	201.99	202.39	202.49	202.36	203.92	203.68	201.74	201.18	203.1	199.23	202.15	202.65
210.97	211.98	212.65	214.22	214.65	208.27	212.93	213.22	211.19	212.35	211.97	211.13	214.71	215.24	212.09	213.59	210.4	213.93	209.52	209.26	211.57	214.49	208.24	207.04	212.22	213.17	212.63	211.92	212.66	215.6	213.88	211.19	209.59	213.58	211.57	212.16	212.11	211.03	207.91	213.22	213.44	209.73	211.72	211.37	212.95	212.72	213.34	213.91	211.02	212.47
210.92	207.77	208.05	206.49	206.6	205.53	209.66	209.32	205.83	209.72	208.82	207.29	206.99	206.44	207.34	207.74	207.32	204.91	207.43	208.02	208.31	207.19	205.22	206.12	205.61	204.09	207.81	205.16	208.61	208.16	208.91	205.82	208.05	206.19	206.75	203.97	208.6	207.21	208.07	207.97	205.79	207.14	206.24	208.45	205.02	206.78	206.62	208.12	207.38	209.56
218.33	218.01	219.23	220.18	218.47	220.06	219.3	221.72	216.98	219.84	219.99	217.6	219.28	219.76	217.59	216.87	219.72	217.23	217.53	220.6	220.51	219.17	215.83	216.04	217.8	218.18	219.71	215.44	217.74	218.94	218.07	215.13	219.26	216.49	218.31	215.91	217.32	218.02	216.11	220.46	215.68	213.48	219.22	217.5	215.01	220.08	220.21	215.86	218.5	215.67
213.37	212.21	213.6	211.9	209.67	210.36	214.33	213.59	209.79	213.03	210.66	212.62	210.61	210.71	209.99	211.78	212.68	213.78	213	213.93	210.34	215.64	209.99	212.1	209.21	213.9	211.7	211.57	209.96	213.26	208.81	210.49	213.05	213.15	210.54	210.44	213.81	213.99	215.67	214.64	213.26	211.61	215.34	210.96	211.57	213.38	210.52	211.71	209.61	211.58
193.17	193.15	194.23	195.3	192	196.78	193.72	196.09	195.7	192.06	197.26	197.61	195.07	195.38	197.46	194.63	197.37	193.61	192.31	193.68	194.71	196.25	197.57	198.43	193.61	199.27	195.74	193.65	199.35	190.82	194.75	198.24	194.1	196.81	193.36	197.15	191.77	192.14	193.91	195.83	194.66	193.76	192.17	195.39	194.78	193.18	194.1	194.15	197.33	196.47
214.17	213.7	216.18	215.3	219.86	219.56	214.04	218.48	216.4	219.42	213.17	218.07	218.95	220.29	218.49	216.8	216.23	218.7	215.06	213.3	217.14	217.36	216.96	217.68	217.53	215.75	219.13	217.96	217.13	217.44	218.02	212.01	216.85	217.61	216.45	216.97	218.63	217.73	217.86	214.45	215.68	214.03	217.13	216.29	217.51	217.36	218.51	215.59	218.62	214.19
199.7	199.86	199.29	200.45	197.45	199.23	198.86	200.14	195.32	201.25	200.79	199.17	201.7	199.03	197.66	198.73	195.34	202.2	200.45	201.75	200.55	198.43	201.96	197.79	198.7	197.54	199.93	202.3	200.94	196.25	200.39	200.37	199.14	196.86	197.68	200.19	200.78	198.65	202.14	197	196.66	196.71	198.65	199.43	198.73	198.84	196.97	199.18	197.91	201.55
209.32	209.25	206.52	207.69	209.64	206.62	210.56	209.43	208.3	210.55	207.05	207.38	207.61	205.5	205.25	210.27	209.19	204.88	211.9	210.45	211.24	209.07	209.38	208.57	212.48	212.97	206	206.39	210.39	210.61	206.38	208.05	206.84	211.59	209.54	206.71	207.92	206.66	207.72	208.92	211.09	208.11	210.29	208.04	210.55	208.01	210.96	209.46	206.8	209.45
209.47	208.54	209.76	210.12	206.18	211.41	206.87	206.24	207.91	208	208.08	208.68	208.72	210.36	209.1	210.95	206.63	207.61	209.22	209.52	207.58	210.16	208.72	213.19	207.98	209.1	208.91	207.85	207.54	213.07	207.29	210.54	208.7	208.63	211.53	208.39	210.6	208.09	213.31	205.5	209.11	209.83	208.78	208.15	207.08	211.87	209.57	211.71	210.03	209.25
201.17	198.93	200.09	200.44	201.06	201.14	198.86	200.7	201.33	201.69	203.15	200.39	198.72	201.87	199.43	202.52	202.79	199.64	201.92	202.53	201.45	200.95	199.43	198.45	201.15	201	200.87	202.36	199.58	202.38	203.48	201.9	200.61	202.72	201.35	199.53	205	202.12	198.56	201.3	200.96	199.71	201.19	198.94	199.24	202.31	200.71	201.45	203.23	203.05
215.12	211.24	213.55	214.02	214.84	213.81	214.7	216.82	211.41	211.83	213.86	215.63	212.95	210.16	214.82	213.55	214.92	211.35	214.14	210.94	211.33	214.31	212.15	212.68	212.26	214.64	215.49	214.05	211.35	214.32	210.42	213.74	212.91	213.95	214.5	210.15	212.11	211.72	215.89	213.34	215.01	216.65	212.8	212.09	213.21	211.08	207.54	216.23	213.9	216.8
192.9	193.11	196.24	195.6	195.09	194.74	195.89	198.75	195.16	194.62	195.92	193.62	194.45	197.12	197.62	195.44	197.72	194.03	196.24	197.19	195.08	192.37	198.18	193.2	194.79	194.91	192.78	194.46	194.25	196.27	194.97	193.67	195.58	194.93	194.68	195.02	196.61	195.38	193.5	196.52	194.18	192.79	192.92	196.72	199.05	194.98	193.17	195.17	194.03	195.85
200.31	202.13	202.88	203.2	204	206.38	198.27	201.63	205.3	206.24	199.74	204.94	203.81	201.35	198.18	201.98	201.08	202.97	204.9	208.07	200.51	199.61	204.25	202.58	203	203.32	202.67	202.92	202.27	202.36	201.26	204.98	199.68	204.28	202.52	205.22	201.83	204.76	203.44	200.18	202.85	199.62	203.14	199.55	203.92	200.76	203.75	204.85	204.17	205.17
203.95	205.23	205.68	206.12	205.16	200.38	204.06	202.51	202.61	203.77	204.16	202.56	201.06	207.31	207.67	205.19	204.67	205.64	204.26	200.79	202.7	203.84	204.18	204.59	201.18	202.27	203.97	201.71	206.16	205.86	206.11	201.42	202.87	203.17	204.52	205.57	207.11	201.84	203.79	201.62	205.78	203.58	206.28	204.12	205.98	204.16	203.47	200.72	202.97	203.6
203.87	203.05	202.36	205.41	203.54	201.99	205.53	202.83	202.65	200.97	203.29	196.94	206.33	203.24	203.3	201.84	201.42	206.6	201.84	202.27	204.01	202.86	200.59	203.88	203.44	203.67	202.09	203.08	201.11	207.2	204.85	205.01	208.68	202.19	204.97	204.43	206.66	208.43	203.84	202.51	201.44	204.54	205.87	204.52	205.07	205.07	204.64	202.17	201.43	202.54
213.65	212.74	215.77	208.97	212.61	209.97	212.46	209.69	211.22	211.25	211.84	210.85	211.92	214.64	211.01	211.69	211.86	212.08	208.8	211.04	210.95	211.1	207.51	209.09	211.7	211.67	212.38	213.76	211.35	215.02	212.18	213.09	212.41	215.51	214.41	209.87	214.63	210.64	206.81	214.17	211.39	211.78	212.63	212.38	209.64	209.63	211.98	210.77	213.11	212.43
213.98	212.49	208.89	209.13	210.89	213.13	214.17	209.84	212.32	210.83	214.52	213.59	214.26	212.96	215.75	214.41	212.77	212.99	214.37	212.33	212.92	214.09	211.35	212.68	211.69	213.76	214.19	210.49	214.25	214.11	211.56	211.27	210.61	212.95	215.14	210.37	210.6	213.33	213.53	213.89	215.39	213.46	211.26	215.68	212.85	211.74	215.12	212.09	213.99	212.76
219.17	216.71	215.46	216.42	218.38	218.92	216.3	218	214.77	215.06	218.21	216.6	217.03	217.53	215.13	218.65	217.68	219.69	218.03	214.03	217.27	217.79	215.74	220.06	217.52	218.66	217.93	217.45	213.86	218.97	216.12	220.39	217.06	215.98	216.46	214.35	216.46	217.34	221.32	215.76	216.92	214.95	218.41	214.72	217.61	218.54	215.82	215.16	215.35	214.98
204.84	205.52	206.5	207.16	207.05	205.72	202.87	203.93	204.5	207.02	205.63	205.38	206.94	205.98	208.21	204.74	205.14	203.28	203.8	209.53	206.81	207.07	209.26	208.46	204.1	205.49	207.1	206.2	205.42	204.07	209.09	205.16	202.77	202.32	205.59	209.23	206.91	206.24	207.25	207.41	204.94	208.41	205.81	205.33	205.89	206.97	204.34	209.82	204.46	205.5
211.55	209.6	209.13	213.57	213.23	211.51	213.42	214.52	214.79	211.57	212.79	208.87	210.2	212.4	208.96	212.65	210.89	209.31	213.22	213.06	212.31	213.71	213.47	212.64	211.87	213.2	211.22	213.39	213.64	214.32	211.94	210.12	210.05	209.01	209.01	214.87	212.92	212.16	211.07	210.39	216.19	208.62	210.27	211.23	210.63	211.18	211.81	214.41	211.39	213.15
212.95	209.44	214.15	211.83	212.89	211.71	211.51	213.54	211.76	213.64	210.65	214.65	209.51	213.89	211.87	212.91	211.65	212.2	211.48	210.64	214.8	210.61	214.76	213.5	214.48	212.59	211.21	212.65	214.74	211.8	213.17	212.15	212.3	212.43	210.79	213.15	212.99	214.16	211.78	212.33	213.37	210.32	213.13	211.96	212.67	211.48	212.94	214.76	214.79	213.12
208.6	205.77	209.83	210.96	208.35	209.88	208.3	207.09	208.49	210.99	206.3	209.05	205.86	212.86	210.27	208.89	209.56	208.96	205.53	211.24	207.04	211.62	212.35	209.38	208.97	209.37	210.6	210.88	206.62	208.9	210.42	208.4	208.86	208.69	208.69	206.26	210.99	212.12	207.52	209.46	213.1	210.27	209.07	208.94	210.04	210.33	208.08	208.79	209.96	207.91
192.68	194.78	193.89	194.86	192.25	194.74	196.78	194.16	193.99	194.99	195.64	194.82	194.56	195.67	194.68	195.1	193.49	198.61	194.73	195.02	197.9	194.36	194.2	195.05	192.48	198.79	196.12	198.59	196.81	195.73	195.11	194.67	195.15	194.67	191.75	197	193.29	197.23	194.2	194.39	194.57	197.08	195.2	192.68	193.56	192.31	196.2	194.83	198.83	195.42
206.39	203.57	203.16	205.87	208.33	202.96	207.53	205.53	200.87	204.91	206.46	205.48	200.68	204.98	205.94	204.88	204.76	204.55	205.86	206.12	201.52	202.95	204.46	206.52	206.23	204.36	206.13	205.33	205.43	204.23	200.88	204.86	204.44	203.07	203.37	205.4	206.68	203.56	205.57	202.18	204.38	206.54	208.2	206.49	202.05	204.6	202.57	202.03	207.61	202.93
200.67	202.82	203.07	203.72	203.89	203.99	205.38	205.13	203.96	199.05	199.24	201.84	203.3	203.5	200.5	200.49	199.99	203.51	203.46	206.95	204.72	204.5	202.74	203.66	204.22	204.47	200.8	204.76	205.13	203.67	203.49	202.92	200.49	202.3	201.73	202.64	204.19	204.06	201.87	201.03	205.92	199.81	203.83	201.89	203.89	201.99	200.39	202.77	200.29	204.59
206.56	207.33	212.94	208	210.91	208.77	210	206.36	208.64	206.09	207.98	207.72	209.51	211.49	208.34	207.9	208.63	211.4	208.25	209	208.55	206.92	210.08	208.65	208.9	208.74	209.02	206.98	212.15	208.68	209.81	205.83	206.87	207.34	209.58	210.69	208.11	209.77	210.28	209.51	209.49	209.16	211.16	212.26	207.96	207.58	209.65	210.75	205.41	210.97
199.15	198.12	198.24	198.24	198.43	198.97	200.56	199.04	197.27	200.14	198.67	201.55	200.5	198.53	198.89	198.32	201.13	200.38	197.97	194.48	200.69	198.31	197.5	201.17	199.92	199.49	200.66	201.18	195.82	194.68	198.53	200.49	198.28	197.18	200.4	196.51	199.78	199.68	199.34	197.93	200.37	197.88	197.98	198.31	200.21	199.09	198.35	198.3	201.84	198.24
202.64	203.18	204.18	202.78	199.01	202.39	203.43	205.55	205.51	204.67	200.06	200.62	203.25	202.38	202.03	203.66	206.3	202.73	203.54	205.38	204.36	202.33	200.74	201.29	203.81	204.79	204.42	204.64	205.08	203.56	202.13	205.42	206.4	207.8	205.29	204.99	201.83	205.28	206.28	204.29	204.83	205.49	205.18	199.9	205.73	205.53	202.98	203.81	202.66	201.12
209.73	206.64	210.86	210.66	208.75	210.18	210.28	209.28	207.16	210.19	207.51	207.05	210.44	205.97	208.52	209.37	208.54	207.71	208.64	209.82	205.96	206.95	207.56	208.28	208.86	208.4	209.79	204.29	209.85	210.49	207.55	210.68	207.88	210.86	209.18	209.95	210.02	205.95	210.23	207.93	207.68	208.42	207.38	206.8	205.61	207.77	208.02	204.48	206.33	210.35
208.99	207.17	207.11	205.32	208.2	207.48	208.7	207.55	208.02	209.85	207.67	208.02	205.73	206.93	210.46	209.61	210.57	206.95	208.54	206.27	209.8	206.23	209.01	209.23	210.26	206.2	204.36	207.38	207.07	207.45	208.44	209.8	208.13	206.4	204.5	208.64	205.89	206.49	204.64	206.67	209.8	205.89	208.47	209.56	208.47	206.04	207.85	205.18	205.96	207.17
212.2	209.27	206.5	210.34	213.28	206.97	209.65	208.17	210.21	212.12	205.55	211.28	210.43	206.57	209.51	208.23	211.11	210.29	205.2	211.59	207.72	212.26	209.98	213.51	208.62	213.28	211.25	208.86	212.81	207.4	210.91	210.44	210.49	208.2	211.63	209.96	207.35	205.84	211.45	210.72	211.16	208.87	206.71	212.56	208.6	210.97	207.7	211.05	210.16	210.9
200.12	196.18	196.72	198.47	198.9	197.82	198.23	200.15	196.82	200.09	200.34	197.3	195.07	198.8	200.79	198.25	200.35	199.91	199.53	198.84	199.98	198	202.8	198.52	198.87	199.16	197.72	199.66	196.66	197.24	197.82	199.75	200.95	197.42	198.43	200.8	194.98	198.11	200.78	199.86	197.48	197.03	197.75	195.81	198.73	198.66	198.77	197.84	199.06	198.44
196.09	194.15	194.5	193.84	196.33	194.72	194.51	191.82	197.25	197.93	195.53	192.36	196.97	198.18	194.31	195.65	196.22	194.19	195.79	195.64	195.51	193.01	193.38	198.2	193.29	195.97	192.99	194.26	195.1	196.11	192.39	193.87	194.63	194.48	191.01	197.09	196.65	196.01	196.26	197.15	197.39	195.25	199.33	196.55	195.39	194.2	197.96	196.43	195.68	194.06
204.91	202.23	203.44	204.16	203.76	201.13	204.68	206.02	204.54	203.88	202.71	203.75	205.04	206.21	201.76	205.96	203.9	202.92	204.95	204.35	203.86	201.92	202.37	203.12	205.55	205.11	206.63	202.72	207.8	205.56	203.2	201.46	202.18	203.99	201.31	204.35	203.48	202.54	199.81	203.61	200.26	203.17	205.49	202.77	204.92	204.33	202.98	201.78	203.21	207.07
215.87	212.02	212.04	213.18	215.47	210.85	210.52	214.62	211.96	213.52	212.61	211.88	213.57	213	216.31	213.52	210.44	211.44	213.73	210.95	213.11	214.24	211.46	214.66	215.59	210.73	215.38	213.37	213.25	211.49	213.88	214.89	210.72	213.25	210.92	212.51	213.2	211.79	214.34	210.66	211.25	213.5	213.21	216.72	210.28	212.46	212.89	212.96	209.89	214.22
200.25	205.63	200.21	202.5	204.78	201.85	202.82	202.15	201.89	205.18	200.13	202.28	201.83	203.32	198.93	204.44	202.06	204.15	204.64	200.92	201.06	201.74	203.64	202.59	202.37	202.28	202.47	204.36	201.27	200.84	204.27	202.26	201.64	205.7	202.72	202.53	199.47	202.7	199.91	205.5	200.05	200.46	201.59	201.86	202.41	201.01	202.91	203.4	203.19	199.65
217.79	217.08	218.61	219.32	213.89	217.96	218.13	220.87	218.09	217.56	217.2	217.97	217.48	217.23	218.05	218.85	218.81	218.9	217.17	217.41	214.84	222.92	218.62	217.25	216.69	214.04	220.86	217.69	217.29	217.48	217	219.59	218.54	218.16	217.49	217.14	218.43	221.97	217.4	217.52	220.65	219.2	219.36	216.88	218.51	216.96	217.06	218.26	217.07	215.34
212	213.57	209.58	212.13	214.37	210.1	211.92	212.83	210.96	210.95	214.12	213.01	212.87	207.06	210.71	212.23	213.83	212.81	212.89	211.48	211.05	211.31	211.46	214.71	210.53	211.37	210.81	210.66	212.68	211.31	212.39	213.1	210.69	212.59	210.07	213.76	212.45	214.42	213.35	211	210.64	211.03	214.13	212.19	209.37	214.43	210.96	210.75	208.39	210.36
202.4	197.08	200.38	199.73	197.45	199.75	197	196.1	196.29	199.24	199.42	198.72	198.95	198.21	197.7	198.02	192.89	201.28	198.54	196.96	198.24	198.75	200.55	199.42	197.15	198.5	196.61	196.03	199.24	195.85	198.92	200.82	198.15	200.14	197.85	197.23	197.69	200.13	197.93	196.22	198.55	201.06	199.07	200.66	198.39	200.5	199.22	200.21	197.84	197.95
213.52	214.84	214.76	214.61	214.73	215.66	213.08	214.54	212.16	213.39	218.76	214.93	215.16	214.75	213.99	211.83	208.39	217.35	215.38	212.08	212.37	214.53	215.54	217.3	212.4	213.42	213.31	214.69	210.85	211.68	212.44	214.91	211.05	214.17	214.83	212.68	213.83	214.47	212.12	212.7	214.64	214.99	212.09	215.29	213.3	214.25	211.4	214.02	216.14	215.87
206.43	209.03	206.58	206.27	209.47	208.03	207.53	206.22	205.53	206.65	209.61	208.92	206.54	206.82	209	204.16	207.23	203.51	205.21	207.24	204.6	206.82	210.03	202.9	207.24	207.15	207.57	205.67	208.58	206.08	206.21	207.39	204.5	203.69	206.95	210.52	205.93	208.72	207.9	205.63	208.31	205.82	207.94	209.17	205.79	202.44	207.14	207.01	203.05	201.95
200.17	200.98	200.21	200.95	203.46	201.4	201.17	198.59	196.08	198.51	200.45	203.31	198.78	202.2	198.67	200.87	200.61	201.26	199.04	202.16	199.62	202.94	200	201.55	198.66	198.58	199.65	199.25	200.52	196.54	200.16	199.71	199.65	203.37	200.19	198.6	198.65	201.04	200.76	199.2	199.87	202.29	199.24	200	201.09	197.95	199.44	200.92	202.06	200.3
200.69	202.27	198.71	200.47	198.67	198.62	200.34	200.79	200.62	199.19	204.35	198.78	200.9	199.97	199.09	200.24	200.79	200.14	203.47	201.05	198.52	196.36	197.93	202.73	196.41	198.87	203.68	201.96	199.03	204.33	198.63	198.63	200.63	201.65	198.52	199.04	201.34	197.86	202.6	201.51	197.54	204.16	202.42	200.87	203.87	201.5	199.77	197.78	201.54	197.84
198.4	201.6	199.67	204.28	201.91	202.16	204.98	201.85	200.42	199.01	202.06	199.42	200.53	200.42	198.11	199.7	197.95	203.37	201.78	202.38	199.21	202.53	201.98	203.24	203.76	198.5	200.2	201.48	201.16	202.09	201.24	200.23	202.71	199.46	198.56	201.45	200.22	200.47	200.67	200.01	201.26	201.39	200.58	202.39	199.18	199.49	199.62	200.01	199.54	199.21
210.3	209.53	208.08	206.54	207.82	205.26	206.78	207.63	208.17	207.91	207.41	206.05	206.21	207.24	207.03	204.2	210.21	208.03	206.23	207.06	210.33	204.78	206.2	205.4	208.35	208.99	205.12	209.77	210.28	206.71	207.62	205.89	207.43	206.98	208.01	207.37	207	206.8	209.95	202.71	208.2	204.51	205.58	210	211.08	207.41	209.9	207.91	208.05	209.73
197.66	201.13	199.93	198.69	201.29	197.06	202.21	199.89	200.69	201.71	198.88	199.44	198.24	204.25	199.97	200.92	200.63	198.89	199.31	201.81	199.91	198.64	199.64	199.43	196.77	202.03	200.52	203.42	200.51	200.92	199.45	202.55	204.89	202.68	201.99	200.68	199.8	202.82	203.27	201.41	198.97	200.9	197.94	200.15	202.2	201.41	200.18	199.57	203.15	200.82
209.01	209.57	205.91	213.04	208.81	207.92	211.48	206.44	211.21	208.13	207.39	211.34	208.91	210.59	205.33	211.76	208.68	208.44	210.77	211.03	209.12	211.02	206.73	205.82	208.63	210.12	209.65	208.34	208.23	209.91	212.17	209.6	206.92	211.58	208.57	210.33	210.37	208.3	208.28	206.06	208.51	211.22	209.2	207.12	207.82	207.76	208.84	209.58	204.84	208.38
208	209.91	208.42	208.35	211.93	208.91	210.08	210.88	209.64	207.92	207.04	211.25	206.19	208.07	212.54	207.73	207.66	209.55	208.45	207.07	210.62	208.49	212.47	208.11	209.13	208.6	211.08	211.22	210.49	208.45	205.25	207.67	208.38	207.38	208.28	209.61	205.22	207.42	208.52	209.98	210.23	211.7	206.4	207.06	208.79	208.63	209.27	207.67	207.53	208.58
214.23	209.26	210.85	211.18	209.82	210.11	206.27	211.27	210.58	212.13	212.22	211.66	213.71	214.52	214.87	211.11	211.48	210.84	212.6	212.22	211.87	211.49	212.25	212.63	211.08	210.87	212.89	212.91	213.74	211.9	211.17	211.21	214.68	212.66	214.13	210.64	215.96	213.58	211.78	210.51	209.73	212.53	211.77	208.91	212.24	211.4	212.45	211.32	209.66	211.48
198.9	199.4	197.11	200.41	197.88	201.18	199.3	199.24	200.6	199.88	202.01	199.75	198.5	194.87	199.76	199.41	196.64	200.77	198.92	199.24	199.7	199.59	198.17	198.14	200.94	202.05	198.68	196.27	201.78	196.73	198.89	200.69	196.98	198.61	197.26	199.41	199.07	200.97	199.99	201.55	200.49	200.91	198.29	198.34	197.48	198.31	200.43	199.52	199.26	199.72
209.17	210.44	203.27	212.69	206.66	209.26	209.96	208.85	207.27	208.14	210.14	205.53	205.75	210.74	204.89	207.34	209.69	209.55	209.98	207.6	210.19	208.18	208.88	209.55	208.27	208.72	208.6	212.01	209.15	210.25	207.67	209.84	209.31	207.89	205.93	210.79	208.63	209.95	206.66	208.75	208.48	210.28	205.43	206.18	210.41	207.96	209.35	207.73	208.6	207.8
206.93	209.56	206.92	204.74	207.17	207.62	207.68	208.28	206.91	208.52	205.83	206.54	205.22	210.96	209.86	206.95	208.81	207.79	207.88	205.4	209.84	206.96	204.67	208.79	209.34	208.32	206.55	207.43	207.74	206.76	208.63	209.49	208	206.39	207.24	205.84	208.01	213.53	206.54	207.63	207.61	207.1	206.28	206.55	205.99	207.06	207.27	206.22	207.27	209.57
206.08	208.11	202.81	209.72	206.81	205.14	207.9	205.49	206.22	204.49	208.37	202.68	205.72	208	204.37	206.44	205.44	203.9	207.6	208.26	204.79	205.97	207.88	206.08	206.73	201.86	205.8	205.86	205	209.61	208.13	205.55	207.44	203.48	208.45	205.15	204.78	206.58	206.33	210.63	210	205.04	206.99	206.28	203.21	206.56	205.92	203.62	209.61	205.32
219.22	214.48	219.18	221.06	220.76	215.92	216.26	218.92	219.56	219.81	218.22	219.67	218.66	216.6	215.78	219.84	218.55	217.09	212.6	218.09	220.98	215.28	217.35	214.94	215.34	215.9	217.29	219.1	217.47	216.68	217.28	218.01	219.38	221.31	218.4	218.86	215.62	215.75	218.66	219.53	213.91	219.1	216.73	220.86	216.88	217.42	216.86	217.22	219.95	222.25
203.4	203.9	205.88	204.07	203.88	206.02	205.72	200.2	204.31	202.95	204.56	204.48	201.57	209.31	201.43	204.62	202.65	207.48	204.74	206.89	203.32	201.86	203.25	204.7	206.76	207.7	203.87	205.41	204.63	201.27	204.58	203.23	205.63	204.24	205.46	205.73	202.93	203.59	203.86	201.52	204.23	203.14	203.77	207.16	205.83	205.31	203.36	205.05	205.32	207.45
213.19	212.13	215.65	212.34	214.04	213.59	212.04	214.62	211.18	212.69	214.61	211.98	212.02	211.6	213.57	212.42	210.93	212.33	213.92	214.6	210.66	210.46	214.3	211.68	209.75	213.59	211.58	215.16	214.19	212.02	214.1	210.66	213.44	210.94	210.19	216.66	212.48	212.92	210.66	216.69	215.03	209.66	212.25	216.49	213.15	209.07	211.92	216.35	213.72	212.14
206.37	206.63	208.59	209.39	208.98	208.02	208.06	208.22	208.09	206.3	212.19	210.41	204.62	207.75	207.01	210.77	206.84	206.54	211.97	208.5	205.39	206.25	208.17	204.12	210.01	208.6	210.5	208.59	206.93	208.09	209.46	203.97	210.23	207.12	208.37	205.34	206.68	209.21	209.54	207	207.2	206.45	208.41	212.33	206.74	208.44	208.15	205.66	207.89	209.13
204.3	206.35	204.69	202.58	203.66	205.17	202.57	203.27	204.64	203.93	202.93	206.71	206.39	204.6	205.41	208	207.2	204.9	207.27	204.79	205.86	203.03	206.54	204.8	205.15	201.83	206.49	206.6	205.39	202.53	203.61	204.98	205.83	204.16	201.43	204.08	204.3	201.42	203.92	205.91	205.91	203.74	206.91	203.66	202.78	201.09	206.15	205.33	207.11	202.69
204.02	202.13	204.44	202.09	202.28	200.57	204.05	204.98	203.4	203.16	200.05	205.07	206.94	202	202.56	203.83	199.8	200.54	201.8	203.05	201.34	200.54	206.82	201.17	202.19	201.84	202.35	202.63	200.29	200.49	204.03	202.19	206	201.53	203.83	203.93	204.08	204.07	204	200.51	201.38	206.04	202.17	203.3	203.39	199.84	203.82	200.74	206.88	205.98
207.55	207.71	206.97	206.89	206.13	210.57	206.44	208.23	209.69	204.04	205.21	201.81	203.89	206.73	209.81	207.97	207.12	207.57	207.12	208.97	205.72	207.09	211.06	206.73	206.89	206.84	210.46	208.16	211.92	208.96	210.8	210.08	208.75	206.56	206.16	208.13	210.16	210.27	207.87	211.07	205.23	208.79	206.33	208.29	208.27	204.54	207.99	208.29	209.74	209.44
199.74	201.86	199.19	203.04	201.96	198.98	197.54	201.64	198.81	202.17	202.77	199.32	200.91	200.04	201.09	200.08	202.64	206.68	197.99	201.49	200.91	203.71	203.91	201.39	202.75	200.04	203.28	201.41	205.04	204.18	201.23	201.42	201.32	204.83	203.42	201.03	201.96	203.59	203.97	201.74	201.95	206.56	201.12	201.07	202.38	202.15	202.63	198.27	198.49	201.03
207.41	202.08	205.59	204.84	202.37	206.49	206.68	203.09	202.5	205.06	201.26	206.01	204.01	204.07	201.85	204.93	204.95	204.83	203.13	203.06	199.93	205.73	202.81	202.54	203.64	203.1	202.34	203.43	203.13	203.94	201.98	203.22	202.73	202.25	200.63	203.33	203.54	200.78	201.41	203.07	202.09	204.69	204.18	202.87	204.27	202.98	202.07	205.16	203.05	201.85
204.09	206.62	202.78	204.29	203.91	209.13	201.66	203.91	205.34	203.82	206.29	203.52	204.22	204.56	203.83	204.7	203.79	202.11	205.17	204.67	202.23	204.35	203.42	205.05	203.25	203.51	205.06	201.07	206.08	203.34	201.32	204	206.17	203.81	206.51	205.05	208.14	205.79	201.51	202.89	202.29	203.3	202.72	206.98	205.85	203.43	205.06	202.65	203.61	204.48
209.7	205.7	207.33	205.04	209.76	208.25	205.65	209	208.81	210.07	207.24	208.12	205.92	209.76	208.47	208.34	208.28	210.52	210.07	208.39	210.11	206.72	206.42	209.47	206.92	205.1	206.24	209.69	211.6	206.6	206.29	206.89	207.85	207.51	207.54	209.02	209.3	206.01	206.43	210.2	203.48	207.43	208.32	206.93	204.87	208.08	206.81	210.8	210.4	209.92
204.85	204.28	203.8	203.49	207.01	206.48	206.81	202.42	206.56	205.16	202.61	205.04	205.23	203.41	206.85	206.03	205.61	202.29	204.78	205.6	202.74	201.8	206.42	206.93	209.35	205.84	206.98	205.8	207.16	205.6	205.2	203.48	204.93	204.84	202.41	206.43	205.94	207.55	205.59	207.62	206.93	205.86	203.6	204.9	205.12	203.42	203.23	206.01	202.62	206.89
215.47	216.4	218.87	214.68	216.09	218.24	216.09	219.22	214.5	216.64	216.84	215.54	220.36	217.31	217.08	215.96	216.09	213.72	215.55	215.17	215.41	215.49	214.97	215.01	217.07	218.99	215.5	219.1	218.09	218.56	217.72	217.56	218.4	219.07	215.65	216.72	214.99	217.05	216.77	215.29	218.88	220.19	216.17	217.73	216.71	217.8	216.12	217.69	214.58	215.94
207.32	205.89	204.26	206.8	203.27	207.83	203.84	205.42	207.05	207.96	203.44	205.13	204.52	207.75	201.09	206.56	201.53	205.41	205.76	207.46	207.37	205.53	204.42	204.86	207.33	207.01	206.59	206.72	207.38	206.83	204.82	206.3	208.78	202.14	207.14	209.61	209.05	207.94	204.75	203.85	209.46	210.01	205.31	207.29	203.73	205.27	205.49	206.91	209.43	206.37
201.15	202.79	200	200.43	201.25	200.68	199.59	196.12	194.31	199.99	200.97	200.54	200.45	202.51	201.58	197.47	200.19	198.94	198.59	199.87	197.51	200.89	199.25	200.38	196.43	199.29	201.67	199.22	198.77	198.72	200.46	200.89	200.38	201.47	197.92	199.1	195.66	201.04	197.19	203.18	198.7	200.14	202.6	200.17	198.73	198.67	197.17	198.62	201.07	200.17
217.41	214.31	220.56	218.65	216.77	216.86	216.95	218.34	218.68	215.76	216.6	218.94	222.49	216.37	213.38	215.93	218.96	215.47	216.39	215.22	216.71	215.31	216.41	218.13	213.78	216.73	216.18	217.63	216.99	219.37	218.68	216.61	216.83	216.04	219.68	218.59	215.98	214.06	218.05	216.2	218.9	219.72	216.11	215.89	214.01	217.36	215.96	215.93	215.73	219.06
209.76	209.67	210.92	208.36	208.07	206.42	209.2	208.48	209.3	210.57	207.78	209.21	210.8	209.03	208.28	210.02	209.06	205.18	208.38	208.25	206.02	208.72	210.01	207.81	207.95	206.52	209.97	208.36	211.99	208.85	210.76	207.23	211.07	207.34	210.93	210.79	209.33	210.25	209.46	208.22	210.86	212.59	209.11	210.04	208.27	209.19	208.51	208.14	212.29	209.02
201.09	197.95	197.66	199.18	195.12	198.39	199.59	199.23	197.38	198.96	199.13	200.66	198.61	202.39	197.09	200.34	201.4	200.56	201.55	196.79	198.49	200.39	201.51	201.13	196.73	201.82	199.72	197.63	200.71	199.48	201.88	199.02	198.77	199.46	200.62	197.4	200.14	196.24	199.07	196.89	197.73	198.44	198.96	201.4	197.07	201.43	200.47	199.79	198.4	199.21
209.09	208.75	209.92	209.19	208.38	208.12	208.82	208.17	208.72	206.26	207.75	206.83	207.73	210.69	206.74	209.29	206.85	210.06	209.42	207.29	209.44	206.26	209.05	207.55	207.54	211.14	207.29	204.25	206.22	209.52	209.28	207.52	207.49	207.7	209.8	209.33	205.51	212.7	209.07	208.29	208.76	211.46	209.47	211.52	211.25	208.23	213.38	211.1	205.74	206.78
203.6	200.97	197.8	198.99	201.6	197.4	200.46	201.05	200.28	200.21	203.29	200.77	200.53	202.4	201.85	199.93	200.06	199.5	199.31	200.26	200	201.01	199.69	199.95	197.82	200.18	200.06	198.26	199.84	199.13	205.01	202.75	195.54	202.03	201.95	197.03	200.79	199.74	200.8	199.97	203.65	200.1	201.76	201.26	200.2	200.24	199.55	198.71	200.96	201.45
202.05	205.74	201.31	202.56	202.74	203.46	202.95	203.78	203.25	200.56	202.07	204.27	201.33	205.29	204.95	203.08	205.35	203.52	206.16	200.83	201.11	201.86	200.6	202.64	205.19	202.6	203.38	204.74	205.12	203.81	203.19	202.45	202.21	204.39	201.46	202.64	204.25	203.25	200.92	204.49	207.02	202.29	203.96	201.85	203.67	202.94	202.65	204.39	200.63	203.37
219.43	218.42	218.61	218.75	218.06	219.17	218.42	220.49	216.77	219.97	220.73	216.96	215.81	217.99	220.89	222.01	216.03	218.49	217.42	219.04	216.62	216.21	216.67	215.96	219.87	216.72	214.47	218.4	217.22	214.98	219.7	216.23	215.38	217.61	221.13	217.18	215.3	217.74	214.81	216.04	217.31	218.35	215.75	219.65	215.46	216.12	218.51	218.87	213.71	212.77
200.45	202.43	199.42	199.49	202.62	199.63	202.84	197.35	201.58	197.65	201.61	198.96	202.08	197.47	200.87	200.23	200.8	199.91	199.28	198.77	200.61	199.01	200.57	200.11	200.05	200.19	201.7	201.39	199.27	199.71	201.38	201.97	201.13	199.4	201.39	198.5	201.48	196.51	199.37	202.93	197.26	198.33	200.41	197.34	203.08	199.19	201.11	200.12	198.13	200.08
202.85	206.78	203.27	202.48	204.7	203.96	205.53	209.19	205.08	205.05	202.2	204.39	203.05	202.97	204.92	205.8	203.81	207.61	203.26	204.23	201.39	207.9	206.34	205.1	204.32	202.23	204.73	203.16	204.98	202.88	201.34	202.08	205.7	203.84	202.85	206.2	203.71	201.44	206.36	205.79	205.38	203.33	203.4	206.74	205.3	205.51	205.15	198.8	204.48	205.66
199.55	197.81	199.68	199.42	198.55	201.37	197.15	198.77	201.09	195.6	197.96	198.91	199.62	194.3	199.15	199.79	199.5	199.77	197.81	196.97	196.5	201.23	198.52	196.77	198.34	198.04	202.03	197.53	198.29	197.66	200.43	198.22	196.55	200.36	201.43	197.49	201.33	200.92	200.83	198.28	198.55	200.77	196.44	197.34	198.09	198.82	196.4	200.47	199.44	202.66
216.15	218.91	217.14	218.82	216.43	216.45	213.44	212.18	214.2	215.68	214.44	218.57	217.35	218.49	219.58	216.69	217.03	218.16	213.55	217.52	218.38	215.16	215.84	216.8	215.75	217.25	216.98	216.71	217.4	216.82	217.85	218.8	213.73	219.5	215.72	217.62	217.51	216.56	216.69	216.17	215.66	217.77	214.26	216.24	214.76	219.2	216.62	216.39	218.68	215.59
205.84	205.13	208.34	205.11	203.74	206.77	206.24	206.7	208.3	207.64	205.1	203.83	206.1	208.55	200.67	206.88	208.35	205.87	207.19	206.81	209.62	205.48	205.96	208.97	204	208.44	210.9	206.82	204.64	205.41	208.81	207.72	205.45	209.61	207.31	208.54	209.19	203.96	207.01	205.84	205.12	204.77	206.33	203.66	204.83	206.51	206.41	206.26	204.38	204.04
196.99	197.32	201.55	199.66	198.17	201	201.6	198.02	201.15	199.4	198.97	200.84	197.94	200.46	201.2	199.08	201.7	200.49	200.27	196.21	199.09	199.04	199.62	201.34	199.67	198.07	201.96	201.64	200.38	197.06	199.57	203.07	200.49	198.65	198.85	201.44	202.56	199.13	199.43	199.29	198.67	198.32	198.99	201.2	200.55	200.16	200.65	202.77	199.17	202.48
221.06	218.06	214.84	215.93	216.97	217.19	215.77	218.19	214.04	219.95	218.04	216.68	214.56	217.73	214.48	217.78	220.28	219.77	215.07	216.74	214.68	218.37	218.16	217.13	215.96	215.12	218.24	216.18	218.22	217.72	215.47	214.08	216.95	216.99	214.73	215.05	212.99	216.92	216.1	220.25	216.18	215.6	219.62	218.61	215.46	216.68	216.23	218.33	216.26	218.48
203.55	204.57	208.26	202.33	207.72	203.99	204.49	201.44	203.14	202.65	205.57	204.06	204.99	200.95	203.34	203.64	202.9	205.6	205.22	204.01	205.37	206.13	200.33	201.76	206.57	204.98	205.38	201.3	201.72	204.2	207.56	205.14	204.18	203.86	207.91	206.54	205.33	203.87	201.75	206.04	201.52	202.04	200.46	201.69	206.81	202.18	204.98	199.64	203.49	203.69
204.97	208.72	207.89	203.08	209.13	203.99	206.6	206.46	208.79	208.85	205.41	206.24	207.42	208.07	206.12	203.79	207.13	205.68	207.49	204.66	206.7	206.28	205.48	207.32	205.73	205.38	204.89	204.85	205.4	207.24	203.74	206.76	204.58	207.87	204.79	207.25	210.09	204.02	209.51	206.22	207.23	209.2	211.7	208	208.46	203.48	206.95	205.86	206.64	205.65
200.6	200.91	201.76	202.6	199.14	200.71	197.83	201.38	202.61	203.03	200.83	203.18	202.56	199.73	204.25	204.4	202.35	206.24	202	203.2	202.96	205.03	200.75	203.51	199.56	204.01	203.76	200.49	202.8	203.09	201.7	205.77	200.89	201.44	201.91	203.98	204.02	203.12	201.81	202.48	201.32	203.05	204.26	205.3	203.06	202.64	201.48	203.02	203.08	202.39
201.48	197.82	199.46	201.46	203.18	202.39	201.59	201.17	200.36	196.27	200.82	201.89	202.39	202.88	198.9	202.39	199.85	205.34	201.4	199.9	202.96	201.59	200.73	200.66	199.28	201.48	202.72	196.78	202.74	199.74	202.71	202.88	202.08	202.89	200.26	202.03	203.73	200.41	200.99	202.68	201.74	200.89	201.99	200.95	200.92	200.22	201.34	201.85	201.15	201.63
206.88	205.77	206.15	207.36	206.67	209.83	205.65	205.89	205.98	203.64	203.93	201.34	205.75	206.77	205.9	205.16	205.23	205.74	205.81	205.23	206.52	206.16	203.69	205.82	204.27	204.9	206.06	207.96	207.78	206.06	203.28	205.23	206.76	204.33	203.22	206.64	206.1	203.53	204.52	203.88	206.88	205.9	205.68	206.31	207.5	202.96	206.61	207.09	204.76	205.51
208.47	208.31	208.36	206.67	204.62	207.92	205.14	203.72	207.16	203.4	208.11	207.05	207.89	208.91	206.41	206.21	205.2	206.22	205.86	209.27	203.86	204.3	204.7	206.02	206.95	207.12	206.33	207.35	207.09	209.13	205.2	203.6	207.2	208.08	205.04	205.25	207.27	206.44	207	207.53	204.93	203.34	209.35	208.42	206.07	207.66	205.73	209.5	208.24	208.41
200.35	203.42	202.97	201.75	200.74	202.92	203.43	202.57	200.66	203.76	201.27	200.79	202.8	205.26	202.46	201.9	201.69	204.57	202.08	203.22	202.92	202.22	204.66	200.55	205.41	202.85	201.34	203.62	201.68	204.73	200.99	203.03	201.48	203.45	201.05	204.24	200.77	201.26	205.99	203.81	204.46	203.19	202.9	200.77	199.03	201.45	203.83	201.87	205.28	205.74
212	213.44	211.03	212.57	213.6	212.12	213.3	211.85	213.69	215.33	211.9	210.13	212.36	211.62	212.31	215.02	211.77	212.07	212.6	213.25	211.5	210.6	212.42	209.49	212.91	213.06	211.46	212.27	212.64	213.67	211.64	212.85	211.57	214.51	211.6	213.83	212.8	215.95	208.98	209.66	210.9	211.77	211.62	211.6	210.72	212.61	209.59	211.1	214.34	212.27
212.58	218.44	216.8	217.24	216.45	217.81	217.43	218.66	217.76	214.28	217.9	215.82	217.22	216	219.45	216.41	216.66	217.25	217.5	218.08	214.55	219.2	214.55	214.75	216.88	214.71	216.3	215.61	215.6	213.98	219.67	217.41	217.14	218.72	214.17	216.35	218.25	217.72	216.64	218.99	216.25	221.5	216.34	216.62	215.59	214.46	217.54	214.95	217.37	217.03
205.48	208.98	208.84	207.41	209.35	208.2	210.19	210.34	210.54	211.77	208.22	208.97	206.79	205.05	208.61	212.2	209.93	207.63	209.96	208.51	207.85	209.59	207.53	207.22	205.7	208.19	210.17	211.21	211.3	212.58	205.37	208.57	208.18	208.25	210.21	210.01	209.07	208.17	208.79	209.51	210.75	208.55	209.99	206.09	205.71	210.06	208.58	203.97	211.59	206.57
199.97	196.15	193.03	194.67	195.37	193.54	195.1	197.98	196.35	194.56	194.23	194.44	198.03	192.72	195.65	197.07	192.4	195.87	193.61	196.7	197.12	196.28	195.69	191.99	196.88	194.53	197.35	192.36	193.3	193.57	195.76	195.58	194.63	195.79	197.75	193.87	198.59	198.15	193.6	193.27	197.85	192.69	191.34	195.42	193.67	193.66	197.02	196.08	195.99	195.5
203.95	205.2	204.17	202.18	204.5	203.85	204.2	207.12	200.83	203.49	205.17	203.47	205.58	204.71	203	202.88	202.78	204.82	202.86	202.52	204.81	203.65	202.22	207.64	204.5	205.03	204.08	206.15	202.8	202.78	205.24	202.23	203.44	202.96	204.35	205.25	204.46	203.66	203.71	205.79	203.92	201.11	203.66	203.68	202.14	200.87	204.48	205.69	201.14	203.33
216.11	220.29	218.61	218.2	216.84	218.35	220.23	217.26	219.09	218.12	216.44	218.05	214.22	216.07	216.09	218.15	217.44	218.02	215.53	215.67	215.48	211.53	219.66	216.5	215.03	220.24	218.49	216.63	214.26	218.36	213.94	219.09	216.47	217.6	216.51	216.6	217.26	220.44	216.33	216.91	216.08	216.23	216.27	214.71	215.06	216.17	217.32	217.99	218.56	216.99
215.2	213.14	213.76	215.52	215.81	211.23	213.58	214.46	211.9	211.79	214.59	212.79	217.56	211.92	213.5	213.89	214.23	212.99	213.91	214.72	213.65	211.42	214.5	212.28	212.95	218.17	213.74	215.86	213.55	212.98	214.89	216.08	214.3	213.58	213.3	211.74	215.67	213.41	214.65	213.23	208.98	215.84	212.61	209.66	214.95	213.81	214.15	212.43	212.49	214.99
215.24	216.62	218.99	217.59	219.21	215.66	216.35	216.77	217.84	214.1	218.79	215.05	214.11	218.4	215.41	215.15	216.45	216.06	218.75	217.47	216.15	215.22	218.2	217.24	217.09	219.26	217.24	215.61	213.49	215.75	215.09	219.01	221.88	215.45	215.07	217.41	212.63	215.31	216.87	213.07	215.2	217.03	214.97	216.49	220.94	215.62	217.53	214.58	217.31	219.55
201.65	204.15	204.78	201.41	206.71	205.65	204.94	205.11	203.33	205.89	204.86	202.85	209.27	203.95	204.62	204.34	202.15	203.63	203.96	207.4	207.48	203.18	205.69	204.4	204.7	201.13	206.56	202.25	202.93	203.81	206.49	203.62	203.97	206.79	208.17	204.51	204.62	206.11	207.43	205.84	205.94	206.68	203.74	202.11	204.76	205.28	208.06	205.42	204.72	206.13
218.58	220.03	215.87	214.96	217.39	218.22	218.96	215.64	219.41	217.72	222.64	220.13	214.61	218.67	220.22	216.34	219.79	219.41	218.75	214.78	215.57	217.68	218.52	217.32	220.2	216.85	219.03	219.49	216.37	216	219.97	214.33	217.1	218.33	223.74	218.99	218.62	219.08	218.91	216.73	218.69	218.51	217.12	215.56	218.95	216.94	217.3	217.5	215.71	213.09
209.04	207.64	208.86	208.62	209.1	208.86	207.3	210.17	209.6	206.95	206.67	208.35	208.88	204.84	208.43	209.09	206.26	210.04	211.2	207.72	211.65	209.09	207.68	207.41	208.3	208	208.47	209.25	209.55	208.96	210.3	209.35	210.71	206.38	207.78	208.54	204.47	208.16	205.73	208.01	208.24	210.56	209.01	208.37	207.49	209.26	210.99	210.35	211.83	206.21
204.45	204.38	204.25	202.04	196.74	203.56	201.56	206.2	206.2	202.52	205.41	203.7	203.41	205.11	204.3	203.55	205.01	202.16	204.95	203.52	203.51	202.1	202.43	206.04	202	204.99	198.37	205.99	201.43	206.06	206.2	206.08	204.34	204.88	206.08	205.79	205.23	205.94	204.46	203.01	203.87	204.6	206.5	205.02	204.96	206.12	205.08	203.49	205.38	202.03
215.72	219.23	217.5	214.15	217.2	218.89	214.94	214.28	220.81	215.01	216.82	219.59	217.99	217.74	214.22	215.55	218.19	219.33	215.84	217.77	217.13	216.13	218.51	217.87	217.59	217.46	216.52	217.21	218.15	215.62	212.95	217.26	216.75	218.15	218.34	214.13	215.22	220.07	215.24	216.77	218.41	214.31	215.84	217.04	214.98	213.12	218.05	218.69	217.66	214.63
210.29	208.16	213.07	206.07	209.78	207.99	210.48	207.35	205.84	208.61	212.92	208.68	207.83	208.84	210.1	209.68	209.48	208.55	204.7	207.78	207.56	209.21	203.18	206.38	209.06	208.19	211.16	207.62	209.75	210.18	207.32	208.59	209.4	207.51	209.51	206.04	209.32	208.32	207.7	212.72	208.19	209.32	208.57	209.52	209.53	208.4	207.87	207.24	207.75	209.72
205.08	200.82	204.52	205.56	205.02	204.18	202.27	203.52	202.38	206.54	202.04	204.25	201.93	201.72	202.29	203.82	203.34	203.18	203.85	200.81	205.03	204.64	202.8	202.93	202.02	202.14	200.36	203.84	202.92	201.61	204.46	206.4	203.67	202.78	203.45	204.65	207.02	202.89	201.17	201.76	203.93	202.99	202.42	203.18	200.57	206	202.48	203.56	203.16	206.66
195.54	194.33	194.46	194.51	195.8	194.59	194.71	194.4	196.2	193	194.07	197.91	193.09	198.44	195.81	195.53	195.22	194.39	196.47	192.1	193.13	194.47	194.52	193.52	194.82	194.21	195.55	195.25	194.37	192.98	195.63	194.76	192.45	194.55	190.26	193.44	195.82	194.72	193.78	190.35	194.06	197.85	190.63	195.42	196.67	196.48	192.54	194.12	192.67	193.5
211.04	208.98	209.02	212.41	206.2	207.75	206.77	209.97	207.97	209.53	211.49	207.25	210.42	205.3	207.8	210.15	205.3	208.08	207.32	207.59	206.81	210.13	207.39	208.53	207.55	208.38	205.94	207.8	206.97	209.04	208.45	209.73	206.67	207.61	207.8	207.24	211.85	209.06	206.1	206.62	209.68	209.62	209.57	208.97	205.1	208.17	210.37	210.86	208.88	207.08
203.14	203.02	201.55	203.62	205.01	206.22	202.01	204.45	203.8	206.11	205.07	202.13	200.46	203.04	202	205.07	201.58	204.73	204.12	203.82	201.92	205.53	202.44	202.82	205.92	203.9	201.32	204.94	208.35	205.21	199.58	202.3	204.01	202.26	203.95	204.76	205.22	203.31	206.13	202.09	202.58	204.32	202.95	205.51	200.91	203.57	206.55	204.33	203.52	202.52
211.4	209.31	206.89	212.99	212.51	210.91	207.78	211.51	211.27	211.9	211.7	209.14	212.55	209.67	213	212.14	206.2	212.78	210.12	205.42	211.26	205.97	208.14	207.67	211.41	209.93	209.38	211.11	209.36	210.21	208.95	207.56	207.18	210.34	206.48	210.01	210.25	211.81	211.52	206.39	209.32	211.18	209.79	210.22	208.57	209.54	207.74	210.14	211.57	211.66
205.95	210.28	208.25	209.08	211.42	207.26	210.23	207.35	207.82	208.4	208.52	210.71	205.84	207.79	206.78	206.97	210.07	206.72	209.42	210.01	208.8	208.8	207.74	208.41	206.64	206.76	208.03	207.81	203.04	207.12	212.87	206.9	208.49	210.3	211.26	206.8	207.58	209.05	207.5	208.12	208.25	207.17	208.62	206.65	209.68	205.11	204.02	208.34	208.7	207.08
214.78	214.16	211.82	214.44	212.96	213.58	212.78	213.61	210.05	212.04	212.46	209.79	216.1	213.75	212.81	213.53	214.22	214.55	209.52	212.02	212.62	209.89	214.4	214.83	208.72	216.37	215.48	215.94	212.56	214.91	211.21	215.78	212.74	214.12	212.25	212.12	213.41	214.35	216.65	211.15	214.21	213.41	211.67	214.39	211.82	210.46	213.67	212.55	213	211.48
197.74	202.53	198.85	197.15	196.82	199.47	201.77	199.77	204.05	199.79	200.42	199.53	201.13	200.58	199.12	197.69	199.59	201.04	203.89	197.59	198.77	201.29	201.25	200.48	201.57	199.6	204.84	198.74	201.4	199.15	198.2	197.9	197.85	200.57	199.92	199.76	197.88	199.29	200.42	199.67	201.19	200.59	196.04	198.04	200.44	199.65	201.94	201.11	197.52	203.78
204.68	200.7	200.91	202.58	205.27	203.05	201.67	203.29	204.25	200.23	204.08	201.98	202.8	206.49	205.97	207.37	201.9	202.03	204.42	202.83	205.26	204.6	204.89	205.05	204.1	200.49	204.81	203.5	204.02	203.67	200.9	205.08	200.79	203.44	205.48	204.7	204.65	203.79	203.1	202.5	203.86	205.99	205.26	203.13	202.87	200.52	203.08	201.93	202.78	202.81
208.25	205.4	206.71	211.15	206.17	208.35	205.24	207.42	208.08	204.14	202.93	202.55	204.69	206.23	205.42	205.86	208.37	207.02	203.4	204.25	203.65	207.77	201.65	207.43	209.97	207.9	208.72	205.38	203.48	204.96	208.26	207.21	210.57	207.08	207.93	205.25	206.56	207.66	208.73	206.71	206.33	204.6	205.69	205.1	209.21	206.64	202.48	207.28	207.42	206.1
206.61	209.02	207.9	204.33	205.85	210.24	210.06	208.52	208.31	209.54	205.89	207.07	206.23	207.66	206.32	205.09	208.01	209.84	210.07	208.62	207.21	209.5	209.22	207.66	210.36	206.33	208.5	211.08	206.75	205.28	207.15	207.83	207.7	208.01	209.52	205.37	209.65	207.53	211.51	207.38	209.96	208.34	210.93	209.39	210.24	207.6	208.65	209.36	205.57	207.86
201.62	196.89	198.82	202.41	200.23	197.61	200.46	199.08	201.39	196.72	200.16	199.04	200.17	200.97	200.66	196.05	197.49	198.55	198.2	202.01	202.71	199.12	200.23	198.81	199.61	198.1	200.59	199.9	200.95	195.54	200.69	199.62	199.14	202.72	196.26	198.87	199.12	198.14	196	200.39	199.27	204.35	201.25	198.28	199.22	200.01	196.4	197.93	200.42	198.39
211.02	214.2	211.95	212.8	206.78	210.24	212.48	212.62	212.45	212.49	213.7	211.87	207.52	211.51	214.14	207.29	214.15	212.81	210.21	211.38	210.11	209.83	211.79	211.24	212.32	213.45	212.69	212.15	214.15	212.97	213.09	210.52	208.04	208.86	212.2	212.53	211.68	209.08	211.34	211.78	211.69	213.14	212.29	211.43	210.15	212.23	210.34	210.69	213.21	210.83
209.49	207.77	209	206.05	207.42	207.48	206.68	210.17	211.9	208.63	207.25	204.79	209.52	209.31	210.68	206.81	209.46	206.63	206.55	209.8	209.56	207.99	209.11	210.01	204.4	209.7	208.33	206.66	209.24	208.58	211.07	209.2	208.25	205.77	209.44	202.4	209.63	209.59	210.34	207.03	207.97	206.05	208.01	208.39	207.16	212.27	212.17	210.73	212.35	211.31
209.43	213.96	211.56	211.4	212.77	211.89	213.67	212.65	211.92	210.19	209.69	210.52	213.54	211.32	210.13	211.97	211.79	212.87	214.11	211.63	209.64	212.17	212.53	209.8	210.39	209.92	211.59	212.29	212.09	209.19	214.28	213.17	212.66	210.5	210	212.03	211.23	215.54	212.8	213.37	211.19	208.6	212.06	213.92	211.84	209.1	213.84	210.47	211.42	213.04
201.47	203.17	199.58	199.04	201.28	201.32	196.62	198.92	197.21	197.82	199.25	197.76	199.22	197.01	195.48	196.01	199.32	198.69	201.08	197.86	197.64	197.68	196.97	198.22	201.4	200.42	197.23	197.16	199.68	199.49	200.38	195.46	202.4	197	195.61	198.86	199.14	200.24	199.16	194.72	198.83	196.03	199.82	195.66	199.06	198.52	198.48	198.6	197.82	199.22
207.83	204.66	204.21	206.77	201.2	201.59	203.96	203.75	204.33	204.33	204.43	205.84	205.21	202.77	201.48	204.2	201.66	205.52	202.05	202.16	201.81	205.25	199.61	203.45	207.95	204.76	202.91	202.44	203.03	204.63	203.18	202.66	203.85	202.66	205.68	202.29	202.79	200.74	198.73	201.17	203.08	202.11	199.32	199.45	204.41	203.56	203	208.3	202.52	201.6
208.77	210.66	210.27	210.77	209.77	208.77	207.9	212.09	206.24	209.69	213.09	210.35	206.42	211.88	208.51	211.23	207.18	209.73	211.08	211.72	209.75	210.34	206.54	208.73	207.41	208.94	206.91	209.02	210.41	208.47	209.45	209.61	207.59	209	207.34	209.9	206.38	208.69	209.17	209.53	206.8	206.39	209.71	207.56	209.86	209.98	210.43	208	209.5	208.08
203.87	204.93	205.03	205.17	202.16	204.71	207.08	204.94	198.38	203.84	202.33	201.29	205	201.57	201.99	202.32	203.28	205.34	203.44	203.87	204.97	205.36	204.62	204.39	206.44	203.77	200.59	203.48	205.98	202.23	200.37	203.39	203.8	206.4	201.25	205.38	204.6	205.52	201.41	201.57	201.04	204.81	200.91	204.83	204.93	202.96	205.7	202.17	202	204.02
209.83	212.77	212.4	213.36	211.55	210.95	213.08	212.3	210.59	212.09	210.21	210.29	211.07	212.34	214.04	214.06	211.85	212.23	208.12	213.16	210.78	210.97	210.71	209.04	211.29	212.13	210.75	212.94	215.01	212.18	213.65	211.5	213.04	211.02	210.49	210.53	213.5	208.67	213.41	213.9	208.96	212.18	212.11	212.09	211.96	209.82	211.61	214.45	211.32	212.49
208.93	210.12	205.49	211.55	206	207.43	206.97	206.53	207.47	205.41	209.19	205.44	212.14	209.78	209.55	209.85	206.9	201.52	208.42	209.42	209.5	208.33	210.39	210.51	208.99	206.99	210.79	206.78	210.12	206.42	208.95	205.98	210.43	211.17	206.94	208.46	207.87	210.65	208.22	208.01	211.04	207.84	207.67	210.65	209.23	208.51	209.8	209.55	205.68	208.12
198.16	195.41	192.07	194.95	198.66	192.7	195.18	197.06	196.46	196.48	195.34	195.52	197.12	193.57	198.02	197.77	193.99	193.07	196.39	196.55	195.6	192.74	197.36	196.64	197.84	192.91	193.82	197.64	194.41	193.8	197.22	196.18	193.74	196.59	196.87	192.74	195.63	196.8	195.24	193.31	197.21	194.04	195.25	195.18	196.19	196.53	195.33	195.22	194.21	191.36
201.35	204.28	204.12	204.97	203.78	202.61	200.38	205.57	204	203.81	202.04	203.85	202.37	205.8	203.45	202.75	206.18	201.95	204.38	207.48	200.85	206.18	202.08	204.67	202.2	201.59	203.94	204.77	204.79	205.65	203.71	203.77	202.91	205.82	200.87	205.35	205.8	204.96	202.67	201.04	205.8	208.06	201.96	200.47	205.16	203.62	204.52	205.62	205.37	204.65
210.17	208.23	209.03	210.84	211.58	210.15	212.81	214.7	209.75	212.08	210.68	209.9	212.31	214.01	211.92	210.59	213.92	211.49	212.63	209.8	210.89	213.15	211.76	211.77	210.02	212.64	210.98	212.34	212.84	209.75	213.07	210.71	211.93	209.86	210.46	212.04	210.76	212.87	212.39	212.19	211.17	210.84	214.14	211.32	211.46	213.2	209.4	211.88	210.67	211.89
211.43	212.57	212.57	210.42	211.51	213.48	210.95	211.72	214.57	210.41	209.21	210.87	208.58	210.68	212.58	213.64	211.48	215.87	207.93	212.93	208.25	212.63	211.64	210.21	211.42	210.68	209.98	211.25	211.51	209.55	210.47	210.8	209.39	209.64	208.71	211.39	210.58	210.82	211.19	213.44	209.13	210.76	211.57	211.64	210.78	215.99	211.52	213.35	209.8	210.65
209.06	214.25	210.94	215.13	208.33	210.92	208.58	207.1	214.2	212.59	213.84	210.33	210.38	212.07	212.52	210.35	210.73	211.98	212.67	214.55	211.46	210.2	208.9	210.78	210.86	211.75	213.36	209.92	210.76	210.67	212.35	212.92	211.82	209.78	208.59	210.64	211.72	212.94	212.83	207.77	211.96	213.07	213.71	213.06	214.4	211.85	214.85	212.41	212.84	210.17
211.45	210.73	212.37	213.25	213	209.29	208.77	212.04	213.8	210.6	212.1	213.34	212.26	212.79	214.28	215.29	209.06	213.33	210.48	213.01	211.98	210.59	211.1	211.7	213.9	212.65	214.03	213.51	211.76	210.69	212.6	213.53	213.67	212.95	212.49	211.49	215.04	213.27	208.12	213.34	212.13	211.73	213.4	210.67	214	211	209.05	210.39	214.16	212.06
212.68	212.08	211.67	212.79	208.35	210.93	213.28	212.77	211.96	212.45	213.35	215.25	212.52	213.24	214.44	213.46	211.97	211.43	213.32	211.43	214.46	215.08	213.74	212.77	210.15	211.19	217.1	215.89	214.63	211.36	209.92	215.65	214.68	209.99	214.89	212.11	213.88	210.88	213.48	212.41	213.47	212.82	212.52	214.44	213.54	214.09	209.36	211.61	212.75	212.15
207.9	207.38	207.23	210.35	207.54	208.39	210.65	212.58	207.94	208.41	209.83	210.6	210.47	206.83	211.08	206.26	206.72	208.01	208.72	209.98	209.51	209.4	208.99	208.11	208.6	209.01	208.79	207.47	208.04	204.56	210.21	206.86	210.74	209.01	208.91	208.84	206.39	210.56	210.31	206.33	208.22	208.72	206.44	210.04	208.56	209.32	209.74	211.79	208.02	206.37
212.77	209.91	211.43	210.29	210.18	209.24	213.39	211.85	209	215.37	216.02	211.58	211.29	213.19	210.76	210.63	212.26	208.98	212.29	212.17	210.02	211.8	213.23	210.11	211.89	214.06	212.06	210.66	210.87	212.17	209.82	213.09	212.76	213.34	212.18	210.19	213.58	212.25	212.85	213.45	211	213.35	209.1	211.34	212.5	214.27	213.86	213.27	211.7	212.3
197.46	200.58	200.42	199.85	199.5	197.22	199.91	201.76	199.53	198.56	198.06	199.92	197.85	202.54	198.02	201.68	199.84	200.25	196.47	197.26	195.85	199.68	201.25	201.01	199.01	198.93	198.43	200.57	201.47	200.67	199.51	202.47	196.28	200.28	200.99	198.86	199.1	197.61	200.79	199.43	200.86	198.85	200.19	199.13	199.74	198.43	200.36	197.3	201.61	200.01
211.16	210.16	210.42	208.28	211.72	212.1	210.54	208.39	210.61	210.86	209.9	208.47	207.45	209.15	210.02	208.54	210.04	208.59	208.3	210.43	209.39	209.93	210.94	207.54	206.9	209.96	209.95	210.17	208.67	211.63	206.38	210.23	208.27	212	209.88	214.1	210.07	211.2	208.5	207.51	210.68	210.79	207.59	209.65	209.19	212	208.7	208.12	209.34	211.05
208.32	203.42	209.35	210.07	209.87	209.86	207.86	208.54	210.33	206.1	211.04	207.32	205.58	208.64	206.54	211.39	212.7	210.31	208.47	208.84	206.76	210.81	208.54	209.04	207.62	212.6	209.61	210.04	207.77	207.4	209.19	207.04	210.35	208.41	210.19	208.57	207.91	204.74	211.5	207.83	207.41	202.98	208.57	209.75	207.15	208.37	208.68	207.31	208.13	206.79
203.92	202.13	205.08	201.2	202.62	203.52	202.62	204.62	205.18	202.54	204.69	205.68	205.34	206.26	202.44	207.04	201.63	204.7	207.27	204.5	205.09	204.88	206.15	206.96	206.94	202.42	203.95	204.04	202.13	205.2	202.61	207.02	205.26	203.27	205.48	205.79	205.04	201.34	204.33	207	202.7	205.74	204.5	201.8	203.13	207.47	203.71	203.25	205.4	203.38
199.95	197.62	202.14	200.19	202.82	201.01	198.14	199.45	200.54	198.17	196.51	202.17	200.5	200.77	200.05	200.18	199.98	201.01	201.4	198.09	201.04	200.16	199.72	202.41	198.33	200.74	199.44	199.15	198.13	202.08	198.53	195.2	200.24	199.5	200.08	198.91	200.12	202.97	200.09	203.02	202.13	197.27	203.01	198.72	202	200.48	199.56	204.55	200.34	203.5
200.33	198.63	201.49	200.21	200.17	197.61	199.7	200.96	199.14	201.31	198.18	200.11	200.25	199.63	194.73	197.07	198.12	203.97	199.79	201.73	199.26	201.23	197.8	196.44	202.91	200.93	198.38	198.46	200.52	202.31	203.19	201.31	197.07	197.65	199.97	200.39	196.95	197.34	197.81	200.49	202.65	201.88	198.34	200.83	199.57	199.88	201.42	199.74	201.23	200.5
193.34	194.34	192.11	195.96	194.88	195.56	195.65	193.97	195.44	196.56	193.88	194.12	195.34	192.84	194.78	195.52	191.05	196.02	195.37	197.04	189.11	193.67	194.18	195.17	193.78	194.26	195.18	193.54	194.25	191.51	196.74	191.44	197.28	194.29	194.9	195.08	196.67	195.76	195.03	192.97	194.46	192.49	195.99	194.94	196.69	195.52	195.21	195.91	198.38	195.35
203.3	200.95	202.24	199.54	204.75	200.71	202.53	203.2	204.83	201.56	198.79	200.82	202.31	205.48	204.37	203.87	203.09	202.46	204.27	201.49	203.6	202.35	205.02	202.39	205.62	200.65	206.28	197.94	204.5	202.4	202.41	203.11	207.55	205.09	203.41	201.5	201.87	203.59	203.35	199.83	204.16	200.06	202.41	203.41	203.15	202.57	201.74	199.02	200.82	199.38
207.55	208.11	205.26	204.89	207.53	207.99	206.38	207.76	206.71	204.2	203.31	205.42	201.94	203.85	204.07	210.26	201.76	204.22	203.8	207.57	205.98	207.26	204.51	203.05	205.62	205.8	205.12	206.94	204.68	208.09	203.87	203.6	203.89	203.84	206.61	207.47	209.34	204	204.49	204.47	205.87	204.59	205.87	203.82	205.07	202.86	203.62	205.52	201.62	205.59
198.94	200.05	201.62	200.45	201.98	202.86	200.81	199.65	200.83	198.16	200.58	201.49	199.97	203.56	199.33	198.89	201.99	200.14	202.04	202.22	200.73	199.02	199.25	199.87	197.38	199.45	200.69	199.82	198.59	200.54	200.31	199.69	201.58	201.4	198.08	197.63	198.83	202.67	201.64	195.86	198.93	197.55	199.98	199.88	197.78	200.27	202.66	197.55	201.21	200.18
202.98	203.46	201.4	204.19	207.12	202.96	202.77	201.65	199.52	198.1	202.18	204.17	200.57	201.07	202.4	200.13	199.91	203.2	199.37	202.74	201.68	202.83	201.31	201.98	203.89	205.59	202.17	204.15	200.84	202.88	201.08	202.81	200.82	205.14	203.23	204.6	202.99	201.89	199.51	203.54	201.69	204.14	202.01	203.04	203.34	199.53	201.48	202.33	204.24	202.41
208.26	210.46	208.94	209.4	206.64	212.24	207.67	209.73	209.11	209.21	211.3	209.72	211.4	208.75	207.17	207.85	208.6	214.33	206.35	208.44	208.88	209.72	209.51	209.23	209.2	211.79	208.4	207.6	210.88	211.52	207.36	207.02	208.77	207.26	209.95	207.43	210.33	209.58	209.39	209.35	208.08	208.78	213.1	207.12	209.67	207.27	205.93	206.53	208.8	213.41
215.63	217.6	218.08	216.93	218.6	218.87	217.6	213.52	220.24	218.45	215.8	215.13	215.82	220.69	218.63	218.77	213.79	214.25	215	219.35	224.08	218.59	220.23	215.05	217.59	213.87	216.96	218.56	217.73	215.94	217.18	216.39	216.4	218.84	218.56	217.12	218.97	219.32	217.43	217.37	215.01	216.21	218.78	216.2	215.95	217.24	218.55	215.91	215.92	215.49
209.87	207.13	208.52	212.43	206.43	207.27	206.17	207.27	206.2	207.98	208.25	206.47	207.99	208.53	209.27	206.65	206.59	208.97	206.35	208.61	206.88	209.13	208.38	207.05	206.01	208.37	203.48	205.93	205.38	206.94	209.59	208.92	208.56	205.95	206.42	209.65	207.27	205.64	205.59	208.56	207.52	210.61	207.62	206.69	206.35	209.42	206.2	209.64	207.29	208.19
209.73	210.19	210.68	208	208	209.29	208.36	206.92	210.74	211.95	210.41	209.35	210.7	206.43	209.98	206.8	207.71	207.92	207.36	207.41	213.18	206.15	206.95	209.52	206.58	210.88	206.67	207.44	208.67	209.62	209.08	211.06	208.5	209.23	205.92	207.46	206.65	209.96	211.59	208.02	204.89	210.9	211.07	209.42	208.68	206.98	208.25	208.18	209.29	207.78
203.63	202.66	200.47	204.97	207.77	199.53	202.8	204.65	205.14	203.7	204.13	202.49	205.18	204.28	200.49	204.18	202.9	202.84	204.96	203.18	199.17	201.94	202.42	203.6	201.68	203.72	203.52	204.9	204.59	205.18	207.42	205.09	203.44	202.19	203.14	202.39	205.82	203.28	207.17	202.25	206.45	202.19	205.02	204.86	202.58	205.54	206.88	205.17	205.55	202.87
213.17	210.32	204.77	209.95	205.7	208.18	206.49	206.79	208.13	208.95	210.84	205.93	207.28	210.13	209.07	206.89	209.15	212.45	210.33	209.46	207.37	209.52	208.52	207.17	207.72	209.51	210.75	208.97	203.68	209.9	209.82	206.67	208.61	210.65	208.33	211.75	207.44	210.85	207.06	210.92	206.81	210.44	208.46	209.31	208.88	207.27	208.06	212.42	206.28	207.45
209.91	211.02	212.37	213.58	209.85	211.37	210.63	211.02	211.88	213.71	212.28	213.78	210.93	213.93	209.35	213.95	211.74	213.5	213.28	207.39	210.98	210.52	214.77	212.28	209.72	211.29	210.35	210.43	210.32	211.93	210.86	209.08	209.49	210.43	212.48	209.14	212.41	213.33	213.86	212.86	211.18	210.73	213.12	211.35	212.46	212.31	212.46	210.16	210.66	211.29
199.89	201.84	200.66	203.34	199.31	201.14	204.62	201.61	200.95	200.74	201.54	198.12	202.48	202.41	199.79	198.98	197.12	202.49	203.77	198.71	198.6	200.1	202.05	199.43	199.57	201.21	199.83	200.44	203.85	200.99	202.21	198.6	202.23	199.07	202.73	200.47	202.9	202.05	201.02	201.11	200.63	200.32	197.93	201.6	202.5	201.51	200.22	201.46	201.9	203.98
211.97	208.6	208.21	210.26	205.37	207.97	211.12	209.86	208.96	209.93	209.25	205.66	206.73	209.53	208.35	208.24	208.83	209.29	208.24	210.27	207.86	210.72	209.68	210.79	206.98	207.64	207.39	214.27	208.54	211.29	210.38	208.92	209.81	209.36	209.22	209.39	209.34	208.82	206.99	209.07	209.74	208.45	210.91	212.14	206.85	207.8	205.22	207.47	206.44	212.69
209.33	210.12	206	208.19	209.67	209.72	208.78	208.11	208.4	208.55	212.38	210.45	205.15	209.46	207.78	209.29	208.91	205.99	208.73	208.68	211.27	209.37	210.29	208.56	208.22	212.47	207.13	208.39	210.67	210.88	208	209.2	207.05	207.69	207.44	205.92	208.51	207.51	207.04	211.06	205.83	210	210.58	208.89	209.39	207.37	210.66	209.24	209.12	210.73
205.72	207.09	203.63	202.43	202.74	204.8	203.1	202.95	204.59	204.64	203.73	203.21	204.73	203.46	203.21	202.88	204.46	204.52	206.82	204.16	204.34	203.19	206.87	204.34	201.37	201.51	204.16	201.97	205.51	201.37	202.49	202.4	204	203.29	205.88	205.36	200.76	204.11	203.42	204.5	205.74	205.8	202.95	202.59	203.5	201.46	205.77	202.68	201.26	206
204.69	200.93	208.65	207.86	202.69	201.91	206.59	202.28	205.54	204.46	200.58	204.56	202.65	206.14	205.97	202.39	204.17	207.62	207.36	208.48	205.38	206.91	205.29	206.25	204.24	206.44	205.64	204.13	206.71	203.2	201.84	203.96	204.77	203	204.52	205.8	206.9	204.5	205.67	205.48	202.56	206.38	204.36	202.95	203.52	206.59	205.04	205.04	204.71	205.3
205.11	213.18	207.48	209.88	207.69	208.31	212.45	210.1	206.08	208.24	207.74	206.49	208.66	210.03	207.48	212.32	211.37	208.18	209.19	208.41	207.31	207.83	211.82	211.08	210.86	207.46	210.68	209.54	211.64	210.97	208.59	211.7	207.13	207.36	211.29	207.53	209.97	212.36	208.9	210.47	207.15	214.09	211.46	210.2	210.7	211.34	206.48	209.53	208.89	208.2
210.96	208.6	210.4	205.24	212.09	210.14	208.17	208.96	209.01	208.3	206.57	207.48	207.48	209.29	209.84	208.2	208.31	210.49	207.76	209.75	207.12	209.38	207.81	207.7	210.91	208.69	205.88	209.88	207.99	207.84	208.86	210.85	208.51	207.24	208.75	209.48	210.63	208.07	208.64	210.88	208.38	207.87	210.88	209.18	206.96	208.03	209.19	209.65	210.27	206.15
215.33	212.47	213.32	208.47	212.79	211.62	210.02	212.89	213.27	214.94	211.83	211.54	210.14	211.56	211.92	212.58	213.74	212.76	208.5	210.67	207.81	213.53	211.34	212.47	209.25	210.6	208.17	211.19	210.12	213.03	213.08	211.88	213.18	212	210.47	211.37	208.87	216.05	214.5	212.08	211.86	210.18	209.25	210.81	208.33	211.82	211.07	210.97	212.23	208.9
211.14	214.96	213.72	213.39	213.87	211.45	213.32	210.46	213.43	213.64	209.15	212.61	214.21	211.99	212.93	211.21	212.17	214.25	211.44	210.87	213.96	212.48	210.66	211.78	210.45	212.38	206.55	214.12	211.67	213.4	212.07	212.63	213.48	211.17	214	210.44	214.46	213.47	211.68	212.33	214.87	213.04	213.58	212.36	212.67	214.05	212.44	212.18	212.94	212.48
208.85	208.38	206.76	212.75	211.09	207.37	206.18	207.43	206.59	207.53	206.96	208.28	209.25	208.86	209.36	207.44	208.78	208.21	207.31	209.15	208.85	212.28	205.48	208.1	210.4	209.86	210.37	207.49	209.13	209.42	211.86	211.8	210.22	209.83	208.69	207.5	208.91	209.57	207.79	207.91	207.39	212.5	209.22	208.9	207.28	207.43	208.03	208.06	208.68	207.51
211.11	211.16	211.76	209.71	213.35	212.59	212.64	214.18	210.77	213.23	210.57	212.8	210.61	209.33	211.13	212.24	212.13	210.12	211.06	209.02	210.13	212.32	210.51	212.03	211.42	211.16	211.46	215.02	210.26	212.79	211.63	210.54	208.49	212.19	211.22	212.8	216.08	210.92	209.52	212.65	209.3	210.47	209.74	211.63	210.38	210.85	212.71	210.35	211.45	212.07
215.38	216.02	217.47	215.93	221.27	215.67	216.95	216.03	218.87	218.15	216.11	218.73	216.55	216.55	217.68	218.13	214.24	219.58	214.75	219.15	216.49	214.66	214.2	217.24	216	217.87	219.92	215.56	218.29	219.47	217.07	215.7	219.48	218.61	219.74	216.62	220.98	219.87	218.96	219.66	217.22	217	218.25	216.48	219.07	222.18	215.09	219.42	214.34	219.34
199.66	195.97	199.76	198.84	200.91	199.42	202.81	199.59	197.44	198.87	202.15	197.86	199.6	199.77	198.35	198.79	199.01	197.38	199.76	202.41	201.28	198	199.57	199.18	200.36	197.7	201.95	199.8	199.58	200.59	200.79	197.24	200.87	197.31	200.15	199.36	196.87	198.15	198.42	197.43	198.98	199.14	195.41	201.91	201.29	198.68	201.81	196.87	197.66	202
208.56	207.52	208.72	206.6	207.67	208.49	208.09	207.22	205.77	207.82	205.27	208.07	206.48	210.04	207.8	208.54	207.75	208.69	205.81	209.15	211.59	205.61	208.05	206.9	209.5	207.22	207.67	208.49	207.11	206.67	209.47	209.42	208.48	206.12	207.44	206.73	208.53	206.68	205.88	207.59	211.07	208.28	207.14	208.81	208.9	208.73	206.29	206.44	208.25	204.99
219.42	218.8	218.34	217.09	219.34	219.35	216.18	221.32	221.39	218.76	219.86	217.13	216.57	218.82	216.31	215.38	220.35	218.16	220.95	216.54	218.89	217.92	216.8	218.31	220.17	218.95	216.71	217.34	218.96	216.74	218.06	217.72	217.34	217.85	219.71	219.84	219.1	218.03	218.93	218.31	219.3	218.58	215.63	219.26	215.94	216.71	216.76	218.2	217.23	218.6
213.71	209.82	209.7	210.42	209.08	209.14	209.68	208.36	211.32	209.61	211.31	208.76	210.7	212.74	214.77	208.39	208.39	208.23	208.64	206.69	211.82	209.65	210.89	206.55	209.24	207.12	211.29	210.97	206.99	210.8	211.14	206.47	210.65	212.98	207.97	204.81	209.71	211.15	208.71	208.72	209.76	213.36	210.31	208.86	209.29	210.47	209.67	207.11	209.9	209.27
212.01	212.31	213.54	213.22	212.93	211.28	213.46	211.6	208.99	212.77	210.33	212.7	212.56	211.4	212.87	212.09	216.32	211.85	215.26	211.16	208	212.85	209.99	211.8	213.55	211.97	209.51	213.24	213.63	210.58	209.24	212.21	210.78	213.6	211.78	212.33	211.94	214.27	215.04	210.62	210.49	211.21	210.72	214.11	213.13	213.06	212.34	212.19	209.56	212.95
201.05	205.61	202.99	203.52	202.55	204.87	204.12	203.24	203.39	206.44	203.69	203.32	201.39	204.68	204.67	201.15	205.74	203.9	203.03	203.41	206.98	202.13	201.24	202.82	202.45	206.45	201.87	205.85	205.46	203.45	204.3	206.1	205.29	204.64	200.7	204.33	203.58	204.71	203.04	205.33	203.6	205.09	202.6	206.4	201.44	203.54	204.35	200.52	206.24	204.15
208.52	209.83	208.98	209.56	208.24	209.92	206.54	211.76	208.6	208.61	208.58	207.34	211.98	204.65	210.83	206.8	207.29	207	207.04	207.32	205.38	208.06	206.95	209.62	209.54	211.38	208.3	208.72	206.3	213.67	207.11	206.97	205.9	208.08	212.73	205.23	207.25	208.11	208.18	208.57	208.06	206.89	210.03	207.72	210.34	208.08	204.39	209.91	207.26	202.66
216.57	216.49	216.29	216.57	217.12	220.34	218.18	217.5	217.11	218.97	218.98	216.14	218.42	222.01	219.73	222.04	219.13	215.85	220	214.96	217.22	217.18	218.46	216.33	215.41	216.68	217.83	216.66	218.35	217.88	216.57	214.39	217.21	219.57	219.09	219.78	221	218.2	217.45	216.15	217.32	219.84	213.19	218.84	219.13	215.14	216.88	218.1	216.57	218.09
207.38	208.85	203.45	210.25	205.82	202.96	206.63	203.49	203.98	206.68	209.32	207.67	206.42	206.25	205.13	202.96	203.82	203.48	205.4	205.76	207.65	204.43	204.17	206.59	206.28	208.73	204.45	207.35	205.34	204.12	203.91	208.6	206.22	210.25	207.16	207.81	205.88	205.58	205.77	208.12	205.14	204.8	206.31	206.2	204.38	205.64	206.21	208.22	207.2	205.55
209.65	211.01	213.79	212.63	211.8	211.63	214.72	211.48	210.51	209.35	209.51	214.47	209.62	210.5	213.81	214.87	213.89	211.88	212.49	208.76	209.91	208.81	212.82	213.05	207.75	210.86	213.11	212.67	210.6	212.19	212.3	210.86	207.99	212.46	215.67	211.33	209.89	212.28	209.24	210.57	212.58	211.57	211.76	210.86	210.43	211.93	211.34	214.25	211.96	210.82
215.22	213.33	210.71	215.75	209.66	214.04	214.98	212.63	213.02	212.95	213.36	213.98	212.7	213.63	214.69	213.82	214.14	213.93	212.16	212.91	212.32	215.89	210.35	211.72	212.46	214.59	212.79	213.16	210.19	213.79	211.81	213.54	214.68	214.11	212.35	214.28	211.93	211.81	212.93	211.52	212.37	210.32	210.47	213.53	212.49	213.99	214.64	213.41	214.03	212.45
208.58	211.16	209.84	211.98	210.11	211.83	211.3	206.05	210.17	208.05	210.11	209	208.68	210.87	208.76	211.26	210.99	209.6	208.54	209.33	208.59	210.4	209.86	207.4	207.36	207.99	208.88	208.57	210.68	208.21	210.28	206.59	210.36	207.54	210.13	208.5	208.62	211.8	210.52	209.9	207.74	208.6	206.59	210.06	210.48	207.67	208.68	207.23	207.43	209.39
204.82	203.04	202.86	203.73	203.96	200.37	203.52	202.52	200.49	203.98	202.05	203.51	202.01	202.8	204.01	204.05	201.85	205.29	203.16	202.71	203.42	203.19	202.65	203.19	205.21	204.13	202.82	204.35	205.14	203.05	200.6	198.7	202.3	199.8	200.46	202.52	204.63	203.09	201.54	203.84	203.48	205.6	201.78	204.27	202.96	202.78	202.17	199.95	203.68	203.28
216.57	214.74	218.01	217.2	215.6	217.61	216.3	217.72	217.75	214.38	217.04	217.28	220.24	220.2	217.9	218.92	214.92	217.23	215.48	215.09	218.46	218.05	214.89	218.09	216.55	216.3	215.49	219.55	218.53	217.7	216.1	217.77	217.72	214.58	216.15	217.49	220.22	216.6	218.38	216.69	218.73	215.62	217.98	217.52	218.61	214.59	219.14	219.27	215.13	215.39
215.34	216.45	216.13	214	214.17	215.84	214.22	213.12	210.88	212.27	215.26	212.52	214.99	213.98	213.7	212.14	211.83	214.74	211.63	212.78	215.15	217.35	212.49	213.64	210.75	213.25	216.24	213.01	214.55	213.66	213.45	213.95	212.83	214.69	214.89	212.76	214.27	213.22	211.01	213.21	212.38	214.88	212.49	216.22	212.62	212.59	212.1	212.18	212.93	210.44
216.54	215.38	216.93	218.65	216.14	216.36	216.1	214.99	218	216.08	218	217.9	217.6	216.19	218.66	218.04	218.73	215.58	218.28	219.19	217.58	214.99	216.09	218.54	220.61	216.67	215.53	218.05	217.04	211.27	216.91	218.22	219.71	218.52	220.28	218.22	217.15	217.34	216.46	215.46	216.61	218.11	220.46	216.33	214.88	212.95	218.76	218.35	217.21	219.24
202.07	202.53	200.18	205.48	203.32	200.2	201.09	204.3	201.77	206.96	202.74	201	204.42	204.16	202	200.87	201.66	203.35	205.19	201.88	201.59	203.74	203.45	200.43	200.95	203.99	200.93	201.93	203.86	207.77	203.53	201.73	203.28	203.47	199.98	203.43	204.17	202.02	204.28	203.29	203.92	200.41	203.53	204.61	201.07	201.53	202.59	203.22	205.86	205.38
213.18	215.02	212.93	212.95	216.16	212.39	211.86	212.91	215.7	215.52	214.97	213.21	213.45	213.11	215.45	214.99	210.89	212.85	214.39	213.02	211.47	214.17	215.68	214.68	211.37	218.78	215.48	212.82	214.96	212.98	212.33	212.87	212.53	214.76	214.32	212.55	215.29	213.32	214.53	215.61	215.7	217.54	212.64	214.35	214.98	213.84	212.59	217.83	210.79	213.67
205.47	204.3	207.7	203.17	204.69	208	207.33	203.31	204.78	207.03	205.2	207.89	207.6	204.46	206	205.7	208.66	203.67	208.56	210.11	208.13	208.65	209.26	207.55	208.19	204.13	206.72	205.64	207.21	203.54	208.1	209.89	206.42	207.89	205.3	204.47	208.29	203.91	205.61	205.29	208.34	205.89	206.82	208.89	209.23	205.7	207.35	208.19	206.03	206.71
210.28	209.25	210.63	206.85	208.19	208.9	210.77	210.01	212.76	210.98	210.38	206.22	206.83	205.52	207.12	206.46	207.42	210.75	206.83	205.55	209.74	206.49	207.55	206.39	208.05	206.24	209.34	209.08	205.22	208.29	207.13	209.16	211.87	205.48	208.1	208.26	206.2	207.55	208.61	208.97	209.8	210.23	206.97	205.42	206.07	208.89	213.18	206.92	209.12	206.2
208.45	208.71	208.18	208.54	210.43	209.81	211.04	210.15	208.12	207.07	209.29	208.56	207.25	208.28	207.29	211.02	206.43	208.99	205.64	206.13	207.37	208.6	204.27	206.78	203.37	204.52	206.13	208.33	211.52	208.28	211.97	207.09	206.78	207.29	206.95	208.83	209.89	207.55	206.46	210.43	206.53	206.18	205.92	208.19	203.38	208.08	208.69	209.05	209.21	207.55
200.5	200.07	198.6	199.76	198.96	200.49	197.9	200.18	200.59	200.39	202.87	201.88	201.22	199.84	199.15	200.91	203.11	202.31	201.45	195.89	204.06	198.87	199.68	197.21	197.15	201.26	200.86	195.51	200.99	201.1	197.69	202.09	200.69	199.94	199.35	198.36	201.66	200.38	200.9	199.07	200.59	195.91	197.73	200.59	199.76	199.43	201.21	199.54	198.08	200.07
209.47	214.5	212.09	213.98	214.04	207.57	211.84	212.43	210.95	215.92	214.19	213.61	211.05	211.31	214.12	212.45	210.14	209.29	211.99	213.74	212.97	212.13	210.35	213.07	210.42	211.01	212.13	214.19	214.01	211.68	213.01	211.69	213.12	211.71	211.36	215.05	215.58	211.34	211.89	214.27	211.22	211.13	213.05	213.27	213.46	212.17	212.22	210.54	213.7	212.48
208.22	208.15	204.54	206.88	210.01	208.29	209.2	208.5	210.34	207.82	210.17	209.73	209.65	208.31	207.94	207.15	207.41	206.96	208.68	207.88	210.44	209.72	207.44	206.33	210.11	210.39	207.22	209.54	208.72	207.81	207.56	210.17	210.8	210.21	208.06	207.33	207.13	207.53	208.22	203.63	207.82	207.39	209.24	205.6	211.64	205.56	207.45	208.68	210.63	207.57
211.73	211.95	214.41	210.94	215.77	211.95	210.17	208.56	213.97	212.34	211.51	209.34	213.7	214.64	213.45	214.51	215.15	213.57	211.43	209.81	211.65	211.91	211.42	212.24	214.32	211.81	215.98	217.78	210.83	213.1	214.06	212.7	213.05	212.87	210	214.96	212.89	217.79	212.85	213.49	215.42	213.86	211.22	212.43	211.33	214.24	212.4	211.66	213.18	210.88
209.03	209.94	210.92	206.96	209.38	208.99	211.13	209.35	206.68	206.02	207.53	207.53	208.41	204.7	208.34	205.26	209.6	211.89	209.68	210.11	205.71	208.56	208.74	211.63	209.31	209.52	204.09	212.19	209.06	208.43	208.16	206.95	208.56	206.73	210.18	209.99	211.06	211.27	207.17	210.24	208.49	207.98	208.77	204.65	206.83	206.91	210.66	208.01	211.45	209.11
198.08	200.5	197.79	202.63	198.06	200.01	200.07	197.42	200.32	199.01	198.69	199.64	200.16	198.59	200.32	201.7	199.96	202.06	198.5	197.48	199.56	200.21	200.43	198.08	199.15	200.13	200.58	200.04	199.16	197.18	199.91	197.11	197.93	199.41	201.56	199.4	201.47	201.84	198.03	199.08	199.31	203.05	199.23	198.83	199.65	200.31	200.75	199.3	202.63	198.74
210.72	213.26	210.22	210.67	210.65	210.58	209.19	211.3	211.96	211.16	213.43	211.26	211.76	210.95	211.16	212.96	211.77	209.98	213.61	209.48	207.57	213.1	213.27	212.07	213.03	210.64	210.67	210.72	212.79	213.42	215.62	210.46	210.55	213.73	210.34	213.14	210.5	213.02	213.35	213.21	208.27	210.35	211.56	211.84	211.46	213.55	214.84	211.07	211.57	212.94
217.5	215.25	217.05	211.07	213.49	210.85	214.83	212.22	213.83	216.01	210.77	210.38	214.13	216.08	212.13	210.91	213.94	212.02	213.82	211.75	213.34	213.25	209.19	214.05	209.98	212.95	213.75	213.96	212.16	212.77	213.88	212.35	212.2	213.92	216.19	213.56	215.19	212.54	212.01	215.85	215.59	215.27	211.86	214.71	210.53	212.17	215.29	212.11	213.6	215.26
210.15	209.8	217.84	210.21	209.47	211.6	212	211.34	208.48	209.73	211.62	210.02	207.83	211.58	211.71	214.39	210.14	211.17	213.48	215	212.37	216.1	209.17	212.21	209.99	214.81	209.83	210.22	212.94	215.41	211.99	211.55	210.86	211.09	214.07	211.83	212.6	210.19	212.22	211.07	214.16	212.98	210.77	211.42	214.57	212.71	212.32	213.69	213.36	213.62
204.93	206.48	202.82	200.81	204.17	205.6	203.39	204.87	201.44	200.88	203.97	207	203.32	202.82	202.5	204.58	203.62	201.24	207.5	205.16	202.39	205.93	200.55	202.04	202.87	200.6	201.28	199.7	205.1	205.69	204.87	200.5	205.15	201.16	204.69	203.35	202.61	202.22	203.85	203.51	204.69	202.42	201.03	204.3	202.93	202.85	204.89	202.51	199.81	200.2
211.73	208.65	205.9	209.7	209.01	209.88	207.78	209.63	208.33	208.23	210.95	210.99	209.6	212.77	210.62	206.51	207.79	207.95	209.92	210.9	209.61	209.64	208.97	211.59	210.76	207.88	208.34	209.15	206.79	210.47	203.05	211.32	211.3	208.32	207.99	209.28	209.97	206.95	208.28	207.98	211.85	208.55	208.45	211.14	204.29	207.79	209.19	205.16	207.02	208.87
200.2	203.39	204.76	203.44	205.35	202.74	205.11	204.94	204.96	203.39	204.94	204.44	201.2	202.68	201.57	206.96	201.41	199.5	202.18	204.85	203.35	204.16	203.22	207.16	201.69	201.01	203.38	200.21	202.46	203.38	203.12	200.36	205.62	201.4	204.18	203.31	204.14	202.44	201.96	202.68	203.86	200.34	203.73	203.4	204.59	202.43	204.91	200.24	207.09	203.78
204.28	201.02	201.73	201.88	204.61	204.86	204.32	203.53	202.23	203.23	203.01	202.7	201.81	205.76	205.53	202.86	201.54	204.19	204.82	204.79	201.77	204.56	203.56	206.26	201.33	205.53	204.76	203.77	202.12	203.64	202.72	203.34	204.86	202.62	202.8	203.7	201.5	203.97	203.82	201.96	201.97	201.89	205.16	204.46	202.47	203.34	204.8	200.75	200.95	204.88
203.47	204.4	202.42	208.73	202.6	203.41	206.47	201.58	205.51	202.25	207.75	203.05	203.19	205.19	202.32	204.07	204.21	202.6	204.29	204.34	200.83	202.08	204	202.61	201.44	204.92	204.09	206.23	201.76	208.48	206.2	202.8	204.24	201.17	201.99	205.88	205.66	201.23	205.39	204.01	202.85	203.18	205.69	204.39	202.74	205.08	204.72	202.41	203.25	200.36
204.42	203.3	202.07	204.48	200.55	206.12	202.14	203.1	202.6	200.26	202.62	202.63	201.45	203.69	204.75	201.46	202.04	203.52	201.5	201.81	203.31	202.84	200.22	200.77	203.04	201.27	203.08	203.19	200.24	203.56	201.96	205.64	201.93	203.65	205.07	202.57	203.65	200.98	201.73	200.59	204.95	203.61	202.31	203.66	203.45	204.11	205.87	203.53	201.49	200.9
204.29	201.01	204.01	204.22	203.69	205.49	205.18	205.71	204.55	201.31	201.85	204.55	203.82	205.23	205.45	201.59	203.24	204.46	203.55	201.52	201.31	201.86	206.1	206.08	202.45	201.93	202.91	205.12	202.8	203.49	205.51	205.7	202.9	204.49	206.11	203.31	202.85	206.32	202.89	200.89	206.94	206.1	203.74	203.9	201.65	205.45	205.66	201.61	202.79	203.14
212.41	211.1	213.29	216.02	214.08	215.41	213.59	214.07	215.16	214	213.48	212.22	212.56	213.94	216.09	217.15	216.93	211.46	214.92	213.85	212.28	213.93	214.49	213.3	214.17	215.54	214.01	214.11	210.17	212.83	212.67	213.5	211.34	215.02	213.89	216.8	212.44	211.38	216.26	215.75	212.83	212.1	216.12	213.03	211.33	213.39	213.28	212.6	213.36	212.36
211.57	211.23	211.53	209.48	213.34	209.52	212.33	209.34	213.48	211.95	213.7	209.35	213.21	210.01	210.39	210.84	211.19	209.93	212.06	210.91	210.74	213.32	212.35	213.62	212.49	210.98	213.98	212.89	216.03	212.49	211.48	212.56	210.94	212.34	212.38	213.21	211.14	213.45	209.98	209.8	210.44	210.38	211.05	210.79	210.42	212.76	211.07	211.07	208.25	211.56
201.73	204.02	200.87	200.03	199.03	201.9	200.7	204.16	200.85	204.46	202.63	200.87	203.02	205.81	201.49	199.55	205.08	200.5	198.52	201.76	201.54	202.67	201.84	203.56	204.04	205.75	201.4	200.36	204.42	203.79	200.75	203.61	201.85	204.14	199.16	202.01	200.84	202.71	203.22	202.86	201.64	206.28	202.79	204.34	200.68	203.76	205.59	203.37	202.64	202.28
213.75	208.51	213.64	214.34	211.36	213.53	212.32	209.64	209.96	211.49	212.14	214.63	212.47	211.76	214.09	212.7	210.83	213.26	212.45	212.94	210.08	210.46	210.88	214.13	209.97	212.73	209.67	212.08	207.32	209.1	213.97	210.88	210.62	212.29	213.71	210.04	210.66	213.41	211.52	212.99	213.79	210.93	212.2	212.28	211.27	210.99	212.54	213.21	213.19	211.58
203.14	203.79	203.54	201.94	202.5	202.5	203.76	203.4	203.31	203.26	202	201.72	202.48	201.24	204.02	205.03	201.71	205.74	204.06	204.46	203.67	202.75	204.96	204.87	203.05	201.74	206.32	202.97	204.58	203.97	203.55	205.02	204.28	199.16	201.5	199.63	199.64	205.42	203.65	205.9	201.97	202.71	202.79	200.99	204.31	205.16	205.11	203.84	203.98	201.21
203.6	203.5	202.91	201.95	201.48	205.81	200.74	200.29	204.64	202.24	205.19	199.61	203.74	199.91	204.55	205.56	204.16	201.07	200.46	201.74	203.88	205.71	201.52	205.22	202.08	205.29	205.72	204.66	203.88	202.58	201.15	201.55	202.25	200	203.73	206.4	200.94	204.31	208.36	201.52	203.6	205.34	200.81	199.06	202.76	200.18	201.75	203.02	203.97	203.98
205.03	205.55	201.45	201.62	205.89	205.43	204.25	203.67	202.75	202.48	203.34	203.27	202.22	202.26	205.43	203	206.93	202.92	206.3	205.37	200.55	205.74	206.75	202.83	203.14	204.53	204.63	206.14	202.24	203.25	205.3	200.14	206.33	203.82	203.96	203.09	205.42	202.54	201.85	200.29	205.62	203.98	203.79	205.4	205.05	201.31	201.12	203.41	203.59	204.27
213.14	206.39	211.22	209.81	212.22	209.17	214.23	212.27	210.72	214.39	213.86	210.94	213.57	211.26	205.89	213.6	210.27	213.07	208.19	209.99	214.61	212.54	210.54	210.75	213.55	209.42	210.7	211.93	211.85	212.16	211.46	212.36	210.46	210.24	210.88	211	211.3	210.83	208.43	214.11	214.88	209.71	209.47	208.55	209.59	211.68	209.65	210.27	212.48	212.12
207.56	208.94	205.26	209.75	210.81	208.03	208.64	210.54	206.65	209	208.58	210.44	207.37	209.56	206.99	210.88	206.58	208.81	211.29	208.08	211.29	208.85	205.05	207.85	207.61	209.05	210.88	210.62	209.66	205.18	207.35	209.81	208.04	208.76	209.44	212.41	208.17	208.15	209.73	210.99	208.55	205.29	207.25	208.16	206.66	209.25	205.82	208.35	204.62	210
217.63	215.85	216.89	217.78	217.58	218.57	216.62	217.67	218.55	218.54	217.18	213.59	219.67	213.85	215.99	213.25	216.15	216.73	219.06	220.39	218.75	214.15	216.93	217.26	216.66	217.46	216.85	214.93	218.22	217.83	214.92	222.67	220.51	220.22	216.18	215.01	217.17	218.22	216.98	216.82	217.86	216.92	215.67	218.44	217.47	215.61	218.51	214.53	217.5	214.93
198.57	199.79	198.88	195.23	196.4	198.61	196.52	197.13	201.26	198.34	197.71	199.86	197.39	196.62	197.86	195.3	201.52	195.41	198.89	197.42	197.83	198.37	196.51	194.92	196.19	199.11	197.64	199.9	197.76	198.19	198.13	200.15	195.38	195.38	199.2	198.25	200.84	197.49	200.38	201.29	199.31	198.16	196.86	199.21	196.36	197.87	197.21	197.99	198.49	199.5
208.83	211.06	215.71	211.38	214.35	210.37	211.7	212.36	210.12	212.68	217.18	213.82	212.66	212.02	210.3	212.25	214.33	211.38	212.83	213.54	212.54	215.49	213.42	213.43	212.71	210.45	212.98	210.87	210.61	211.68	211.11	213.14	213.68	215.06	210.16	213.15	213.97	213.06	215.29	213.87	213.14	214.05	213.67	213	212.78	209.85	213.73	211.67	212.34	213.48
215.38	213.97	212.55	212.09	212.27	213.2	208.73	213.53	211.34	212.88	212.68	214.43	214.26	212.75	214.35	213.13	212.55	211.92	213.11	212.43	212.38	211.71	212.74	212.93	213.59	213.34	211.22	215.83	214.33	212.45	212.24	209.41	213.28	213.51	212.09	213.59	213.51	217.05	214.82	212.51	214.25	214.75	210.41	213.84	212.34	212.86	213.1	213.57	214.12	212
201.1	202.75	202.63	203.43	203.15	205.7	200.96	204.44	205.74	208.43	206.71	202.08	205.08	206.24	204.3	202.07	203.13	204.31	201.23	203.62	202.89	205.29	204.18	202.4	199.64	202.3	199.24	202.71	201.58	204.25	203.9	201.76	205.78	201.58	202.26	203.14	201.42	204.61	204.49	201.17	203.48	199.89	205.19	202.35	204.86	205.24	205.91	205.87	202.67	204.16
207.82	209.62	209.37	209.57	207.36	210.41	207.07	208.73	206.95	208.95	209.67	209.58	209.79	207.94	209.27	210.29	207.41	208.33	210.33	206.52	209.56	208.37	214.16	208.28	200.88	209.3	208.69	208.29	208.75	203.58	207.54	208.59	208.25	208.76	208.77	206.74	210.2	206.94	208.9	208.18	208.05	207.78	208.35	208.03	209.5	207.52	209.49	209.72	206.16	210.35
210.2	211.53	212.3	215.14	213.31	211.42	211.56	211.13	214.22	213.97	212.67	213.54	214.72	214.44	211.61	210.18	210.78	211.72	210.82	208.89	214.15	212.37	211.93	215.16	212	212.54	214.42	210.18	211.4	216.62	209.85	209.77	213.21	209.71	213.83	210.17	214.35	215.85	210.72	211.87	213.78	214.09	210.33	211.75	208.59	211.05	212.11	212.1	215.55	213.28
214.23	213.13	217.17	215.29	213.56	215.38	210.14	214.51	214.8	215.38	213.28	214.49	216.83	213.66	213.07	215.1	215.16	214.41	213.94	214.09	213.53	216.8	215.73	212.48	216.4	211.44	212.81	213.1	213.41	215.82	215.4	216.21	212.9	215.94	212.78	214.89	211.42	215.32	213.48	212.28	213.9	215.01	215.88	209.45	212.18	212.28	214.89	214.24	213.13	212.32
205.79	207.42	204.94	208.14	205.93	205.92	205.33	205.28	208	205.99	202.61	204.74	205.64	205.52	208.24	207.82	204.77	205.47	203.59	204.36	205.82	203.94	206.75	203.5	205.33	205.94	207	205.41	206.38	206.81	205.75	205.31	204.77	202.79	207.78	208.02	207.73	204.15	206.1	209.01	204.86	206.23	204.88	205.04	207.78	205.98	202.98	206.84	202.81	206.37
210.17	204.99	208.45	207.4	207.25	206.29	207.53	206.01	212.07	209.44	204.81	207.38	210.77	207.27	207.47	209.58	207.91	209.26	206.33	209.37	207.57	207.51	206.36	208.52	208.99	206.53	207.34	205.69	209.66	211.27	208.07	206.9	207.78	204.83	208.95	204.81	206.98	208.93	208.43	206.64	207.36	210.39	209.53	208.19	208.73	207.33	210.12	208.08	210.03	207.07
199.19	199.58	202.68	201.34	203.97	202.64	205.46	200.03	202.25	200.88	202.19	200.74	199.39	199.9	202.78	200.98	199.9	201.3	201.87	201.12	199.5	203.9	203.36	199.24	202.39	198.76	200.81	202.22	203.05	202.77	202.39	204.4	202.76	200.92	202.84	200.21	203.77	199.72	199.36	201.27	201.86	203.12	201.17	200.29	203.67	203.2	200.85	202.66	200.78	202.46
212.14	211.01	209.92	209.66	210.58	211.09	210.83	207.3	211.33	210.79	210.02	211.17	210.03	212.49	210.38	215.32	208.98	211.84	212.99	211.81	210.95	211.4	214.28	212.81	209.82	211.87	211.09	212.73	211.34	214.49	212.73	212.47	214.5	210.1	210.49	209.89	212.38	210.28	210.8	210.88	211.39	214.15	209.78	211.06	210.69	209.1	207.9	208.76	212.34	211.67
213.66	215.3	215.45	216.99	217.2	217.72	219.58	218.04	218.19	218.44	218.14	219.65	214.96	216.5	216.64	214.09	216.39	215.47	218.13	217.21	218.59	216.71	214.76	218.7	212.4	219	215.47	217.31	218.34	217.34	217.1	219.2	215.9	218.3	222.61	214.18	219.71	217.44	216.62	212.79	217.71	217.54	216.8	219.38	216.83	216.3	215.34	217.38	218.75	215.3
218.78	215.89	213.83	214.02	219.61	219.88	219.94	214.5	219.73	218.49	216.08	217.5	220.59	220.37	217.23	215.91	219.71	220.53	218.34	216.74	219.67	217.56	217.19	216.48	217.02	216.9	216.19	217.91	221.55	217.48	217.78	219.17	217.14	219.22	218.82	216.75	217.02	215.63	216.4	215.41	218.02	218.4	215.07	221.83	220.95	218.05	220.92	218.86	219.22	213.22
213.74	212.8	213.31	212.23	209.58	209.85	208.86	212.1	209.56	211.42	209.66	210.73	211.34	210.84	211.66	211.67	208.43	210.2	208.28	213.93	208.4	213.56	213.62	208.75	214.88	214.37	211.15	211.17	213.7	209.91	210.07	215.84	210.54	211.06	213.74	210.67	212.31	213.57	212.81	210.25	207	211.1	211.52	213.04	210.17	211.3	210.08	211.34	210.44	210.67
201.07	204.17	205.64	206.12	207.88	205.33	205.13	202.04	207.26	203.45	206.56	200.87	204.97	205.44	201.91	205.52	202.57	202.63	204.35	202.73	202.71	211.31	208.32	204.07	203.37	203.34	206.68	203.86	205.44	204.01	207.04	205.98	207.81	203.16	204.36	203.73	205.19	209.03	203.78	202.89	202.99	208.1	202.46	206.59	204.31	205.32	205.46	205.87	206.12	203.92
210.93	209.58	208.25	209.85	208.02	207.88	205.67	208.03	205.6	207.51	209.11	206.8	210.03	209.32	210.2	208.9	208.5	207.82	208.62	208.17	210.43	210.21	209.58	211.3	208.12	208.37	207.94	206.3	208.71	211.71	207.03	208.54	208.54	210.47	208.49	209.25	209.99	206.34	208.99	209.64	212.97	209.79	207.67	209.11	209.92	206.6	208.25	208.61	206.82	206.05
203.34	202.06	204.08	200.2	201.44	202.38	199.99	203.85	201.68	205.13	202.46	202.31	201.39	203.33	205	204.9	200.98	204.42	202.18	207.82	204.1	205.16	200.57	201.95	203.26	202.88	202.09	204.68	202.26	203.01	204.48	199.76	204.59	204.92	201.5	204.82	202.05	205.22	201.33	204.14	203.46	207.14	200.91	206.39	204.96	203.26	203.62	202.95	204.45	203.85
205.14	200.47	198.56	203.97	202.07	202.42	200.84	201.39	199.06	199.68	202.52	202.98	201.52	201.31	202.34	200.55	201.11	199.94	203.76	201.29	200.76	203.24	201.93	204.12	202.48	202.8	200.18	201.24	202.74	198.01	199.27	200.7	200.34	203.01	201.79	201.85	199.99	203.32	201.9	200.77	198.17	201.31	200.28	203.98	202.56	202.95	199.71	200.46	203.07	200.14
204.62	209.24	208.34	206.51	204.22	203.87	206.07	207.56	207.08	206.84	206.21	207	208.63	201.3	204.76	204.45	205.53	208.31	205.38	205.31	204.07	206.05	210.2	208.29	207.52	204.39	204.71	203.19	203.71	204.05	206.95	205.44	205.21	207.81	206.23	212.96	207.33	203.2	205.24	208.24	208.78	207.34	204.42	204.88	206.8	207.91	206.05	204.86	204.16	209.66
213.18	214.21	211.44	213.17	214.38	211.48	211.86	214.51	210.16	213.59	210.47	213.57	213.5	208.36	214.44	211.73	210.58	212.9	212.41	216.57	212.29	213.29	210.72	209.37	213.61	215.56	213.82	213.9	213.73	213.53	214.6	213.3	211.07	212.77	213	210.7	212.35	211.35	211.99	210.1	212.59	214.03	211.58	212.21	214.66	212.39	213.54	213.74	214.87	216.27
207.98	207.4	208.8	212.02	211.11	207.57	208.87	208.56	204.92	206.73	209.06	208.06	211.23	209.38	208.59	208.82	209.63	208.78	206.01	211.31	211.3	210.08	208.66	207.43	210.22	211.23	210.05	209.94	208.12	206.29	207.64	208.42	210.46	211.96	209.93	210.6	205.36	207.2	210.39	207.81	208.09	207.37	207.57	211.06	209.68	210.13	206.57	212.62	208.07	206.4
217.43	216.49	214.09	213.52	217.42	216.65	216.68	219.66	217.9	215.61	216.5	218.12	214.14	217.38	212.63	218.52	218.55	213.24	215.36	220.72	216.7	214.04	216.54	216.45	215.42	214.87	216.06	216.9	215.38	217.17	217.52	218.61	216.44	212.95	215.99	216.42	216.19	216.19	216.88	212.34	218.4	216.5	215.01	217.21	218.64	215.95	220.27	216.22	216.53	216.81
198.93	201.13	200.96	199.12	202.86	198.48	198.97	198.07	198.49	203.26	198.59	199.93	201.17	200.71	197.19	197.83	198.38	200.31	196.9	198.11	199.38	197.64	198.94	200.39	200.92	199.02	197	199.07	200.18	202.7	198.3	199.04	203.78	197.25	196.65	197.04	201.19	198.22	197.07	196.82	197.54	201.96	203.45	199.73	199.1	198.21	200.88	204.28	198.78	199.94
211.5	207.55	216.15	209.68	212.14	211.48	209.76	213.53	212.12	209.2	212.26	205.33	211.15	213.18	212.99	211.05	211.56	209.71	215.62	208.23	211.01	215.92	213.46	210.27	212.07	211.85	212.35	214.27	211.11	213.98	209.55	210.93	214.37	208.33	209.38	211.73	211.47	212.53	215.79	209.01	211.34	211.25	212.1	213.17	210.53	215.5	211.5	211.55	213.16	211.58
209.76	209.68	209	207.59	207.3	207.3	209.74	206.34	210.12	211.13	211.48	204.61	207.98	210.28	210.41	210.93	207.2	210.14	207.5	206.61	209.24	209.76	210.14	205.42	207.06	208.09	208.2	209.08	207.73	209.51	207.57	208.47	204.46	206.11	208.78	208.23	209.36	207.43	209.49	207.72	207.65	207.86	211.88	208.69	205.5	205.26	205.62	205.38	208.75	208.15
201.3	198.82	203.13	200.83	203.81	204.47	202.76	204.14	201.6	202.06	199.73	203.4	205.65	203.55	203.72	205.08	200.76	201.91	203.02	202.57	204.71	202.12	204.21	202.52	204.38	206.05	201.36	201.48	202.85	203.1	202.5	205.24	201.62	201.1	201.65	201.47	204.73	203.9	204.52	201.83	202.59	204.25	203.11	201.57	203.18	202.51	203.77	201.78	200.16	202.72
198.78	197.18	201.59	196.93	199.01	199.3	197.69	200.04	196.54	200.03	197.67	200.09	203.43	201.16	198.6	199.77	200.23	198.97	199.95	202.29	198.13	198.98	196.68	201.63	195.93	202.42	199.98	199.24	197.96	199.38	200.72	198.25	197.9	197.79	201.28	197.53	200.59	199.05	201.08	199.21	196.58	197.9	201.91	197.66	197.49	201.75	198.95	201.63	200.77	200.82
207.66	207.77	208.41	210.56	207.53	208.83	210	209.33	210.26	209.85	211.13	207.45	210.65	212.52	209.23	211.1	207.95	210.73	206.19	206.73	208.65	209.54	210.43	212.11	206.71	207.08	208.62	207.84	211.38	208.78	208.98	210.31	207.8	210.16	209.71	206.95	205.87	209.91	208.66	207.64	211.14	210.69	208.08	209.05	207.41	207.7	206.61	207.61	212.29	208.41
203.03	202.58	202.4	202.53	201.98	201.39	202.91	200.76	203.19	200.92	203.29	202.12	202.41	203.78	201.9	200.9	203.53	204.96	203.43	198.99	198.79	203.3	201.98	200.23	203.47	202.53	202.78	198.79	201.58	199.33	200.66	199.84	200.68	203.77	204.25	198.64	204.65	201.72	203.05	203.24	203.1	202.61	199.98	201.81	204.84	203.79	204.07	201.72	198.8	202.43
206.11	204.93	205.35	203.94	204.91	204.5	206.07	205.72	202.16	203.02	203.39	201.42	203.77	204.44	204.38	202.23	207.19	203.23	203.19	207.17	200.73	202.62	201.66	205	202.44	201.65	202.29	200.89	204.3	200.92	205.64	203.1	202.23	202.58	202.43	206.54	201.64	203.12	201.64	203.4	202.88	203.43	205.58	206.24	203	202.5	206.54	205.04	206.94	205.17
202.61	200.39	199.31	201.62	203.74	201.51	205.05	201.55	204.98	202.61	202.62	202.77	203.55	204.49	201.69	201.96	202.51	202.98	201.98	203.79	204.58	203.78	201.7	202.63	200.62	203.55	203.02	205.84	206.23	203.29	203.35	206.32	203.92	201.71	203.46	202.78	206.78	203.85	203.35	206.9	205.02	203.58	204.7	205.06	201.87	201.99	204.45	202.35	201.59	201.79
209.23	208.36	209.47	207.51	209.07	208.81	208.82	208.85	209.24	212	208.45	210.25	204.72	209.89	209.57	208.89	213.3	208.43	210.67	211.55	209.35	209.65	208.25	206.83	209.17	209.16	207.79	207.71	206.34	208.67	209.22	210.19	211.92	210.08	208.97	212.66	208.45	211.56	208.42	208.64	209.26	207.86	207.88	212.85	209.48	210.1	211.37	210.91	208.48	211.1
206.48	211.32	214.85	209.69	210.31	212.52	211.59	212.74	209.81	209.42	213.25	210.29	211.93	210.34	211.33	212.15	211.81	209.74	213.37	210.73	211.69	207.9	212.99	212.94	211.17	211.08	210.09	213.76	212.09	210.76	211.19	210.03	213.35	214.36	209.96	209.54	213.37	210.78	211.02	210.5	212.13	215.47	213.23	210.16	211.53	211.94	213.33	213.98	209.29	213.68
201.59	204.42	202.55	203.88	199.99	203.73	203.03	202.27	203.31	206.42	203.42	201.36	202.29	203.88	204.27	203.14	205.65	205.33	201.26	203.9	202.84	202.23	202.77	202.5	201.59	202.69	201.87	204.81	203.63	203	204.97	203.04	203.47	204.05	204.16	205.8	205.06	204.15	203.96	206.38	201.79	200.18	200.46	201.79	201.41	203.91	206.07	203.93	203.03	207.98
201.78	198.24	198.37	201.14	201.43	199.33	200.68	197.82	199.1	198.25	201.84	201.13	201.53	203.77	199.11	198.28	199.19	198.88	200.29	200.62	198.98	198.34	199.41	200.34	202.41	200.94	199.05	201.01	199.5	200.35	199.55	201.87	198.83	200.75	199.7	201.31	200.43	201.65	200.88	201.21	198.84	200.65	198.15	199.03	202.34	200.55	201.32	201.39	203.16	199.57
207.25	203.13	209.09	207.76	206.2	206.25	207.66	207.62	207.51	210.48	208.58	205.82	207.35	207.12	206.65	204.61	203.89	205	205.61	203.58	206.09	205.78	209.71	203.02	208.88	203.77	204.98	203.98	205.36	207.94	205.86	203.99	204.8	208.35	208.5	204.23	205.54	207.5	208.82	205.86	207.32	208.06	204.63	207.45	205.26	207.25	207.82	206.95	205.55	206.48
210.46	215.51	212.51	212.93	210.96	212.03	210.98	213.51	212.84	212.58	212.58	213.44	214.56	212.88	211.15	212.5	210.43	214.37	213.79	211.81	212.54	209.38	212.18	211.33	213.28	210.86	209.88	211.2	210.49	209.13	210.88	211.91	214.21	214.26	214.96	210.75	214.92	214.91	211.16	210.51	212.96	213.62	213.42	211.61	214.1	214.52	210.3	212.82	214.3	212.63
214.87	214.4	216.18	212.49	214.84	212.83	212.76	212.48	214.72	211.65	212.6	216.6	212.85	214.49	214.66	213.11	209.66	213.81	212.63	208.72	217.05	211.85	214.74	212.31	214.04	214.55	214.35	215.36	211.09	212.53	215.02	213.52	213.19	216.45	212.87	213.91	214.99	215.9	210.68	211.4	214.62	214.09	216.35	212.31	214.69	213.75	215.66	212.02	212.73	215.1
207.52	208.47	207.67	208.27	206.92	206.39	207.08	206.9	207.1	208.54	206.7	208.78	210.03	208.23	211.48	207.06	208.04	205.59	206.48	208.33	210.35	208.76	208.35	207.33	208.45	204.86	206.15	210.55	209.79	211.21	210.85	205.21	208.68	210.02	206.75	210.68	205.25	207.74	204.42	209.78	209.34	209.24	209.04	209.64	208.87	206.16	210.31	211.47	208.24	207.8
214.87	212.7	210.27	211.83	210.55	211.55	212.75	214.47	212.59	211.47	213.54	212.39	211.87	211.45	212.72	211.17	210.86	212.22	212.02	216.33	211.4	210.99	213.79	212.84	212.19	214.38	214.89	212.48	214.63	211.71	213.42	211.93	211.53	213.49	212.45	211.25	211.68	210.91	212.44	209.69	214.14	210.44	212.42	217.26	214.33	215.52	209.62	212.27	212.8	214.95
200.44	200.96	197.6	199.24	199.51	199.39	197.24	200.52	200.55	200.45	198.57	201.33	200.65	198.55	194.64	199.59	200.05	201.64	198.15	201.32	202.32	197.82	199.19	198.07	201.46	198.85	202.01	203.03	202.42	200.13	200.95	198.78	197.6	200.92	201.01	200.73	199.91	197.37	202.01	198.46	196.95	200.17	199.74	200.99	200.46	196.62	198.93	199.18	197.77	198.66
214.26	213.74	212.54	214.83	209.93	210.77	212.56	214.39	209.6	208.51	212.6	211.32	213.37	210.15	212.82	213.79	213.97	212.63	211.89	213.44	214.15	213.27	214.19	210.37	212.48	213.13	212.19	211.49	213.96	213.67	217.8	216.3	211.15	212.1	212.28	211.3	210.51	213.3	212.82	213.09	213.05	212.09	212.15	212.38	214.87	212.73	212.27	210.82	213.94	213.7
215.95	212.61	217.31	215.64	219.63	218.25	218.46	216.75	214.86	216.75	216.66	216.1	213.49	217.3	215.25	217.66	216.37	218.37	219.25	219.51	215.15	214.7	221.27	217	216.44	214.93	220.25	217.93	216.28	219.8	217.98	220.17	216.65	211.64	218.45	216.58	216.75	218.75	218.59	220.07	216.98	214.55	219.1	217.32	216.58	214.93	217.28	215.62	215.44	218.09
202.74	205.35	205.21	202.29	205.14	203.98	203.06	200.94	201.85	200.81	203.52	206.15	205.79	208.13	201.3	203.88	202	205.97	205.24	202.63	204.06	203.42	198.98	203.07	201.52	201.45	203.87	202.26	202.61	205.78	199.23	203.01	205.32	203.91	201.99	201.09	203.61	201.11	204.38	199.98	204.08	201.86	205.43	201.09	204.72	205.06	202.91	204.01	202.71	208.83
208.37	210.08	209.34	207.48	206.82	210.42	207.73	206.53	210.48	205.71	210.13	207.13	208.07	206.94	207.62	207.79	206.33	207.54	206.19	210.75	211.3	205.58	209.5	209.78	207.75	206.67	205.54	210.85	206.19	207.36	208.19	207.81	208.52	209.45	207.21	208.34	204	208.12	208.85	209.04	206.01	205.06	204.2	203.48	203.71	210.42	207.22	207.52	205.59	210.16
205.31	200.82	205.05	203.92	203.53	205.14	203.91	201.76	201.45	203.37	205.19	203.45	204.48	202.27	205.67	203.13	204.55	203.09	203.92	204.14	199.99	203.06	201.47	202.06	204.38	203.11	210.2	201.7	202.34	205.55	203.89	204.22	202.91	203.14	202.56	204.46	200.74	202.18	203.64	203.62	204.57	205.06	203.89	201.3	201.45	203.67	205.42	203.05	199.4	203.31
214.32	213.05	211.45	214.38	213.14	211.46	214.62	209.91	210.51	211.3	215.88	212.09	212.17	210.95	212.61	208.7	211.37	213.01	212.56	215.05	212.09	211.55	213.71	215.52	213.98	210.96	212.72	210.21	213.47	212.65	212.37	211.54	213.94	213.75	212.23	212.28	212.99	215.19	213.17	212.93	210.17	208.45	211.34	213.02	210.5	211.51	211.97	212.67	211.49	214.53
200.01	204.35	204.05	201.48	203.53	201.58	201.53	202.44	200.79	206.75	203.13	203.29	199.73	205.19	201.36	204.72	202.9	203.23	198.87	202.74	198.74	199.75	201.1	204.55	204.35	201.46	199.71	201.6	203.53	204.76	202.62	202.41	204.55	199.26	204.04	205.21	206.36	204.01	199.41	203.13	206.15	203.72	206.59	203.89	204.31	201.48	201.92	203.27	200.22	202.83
217.27	219.28	218.07	217.96	218.73	215.44	214.93	219.74	218.78	220.79	217.54	215.62	217.43	221.43	216.62	215.85	214.51	217.45	216.57	220.57	216.98	218.8	217.77	216.99	218.62	219.39	219.66	218.84	220.57	216.29	216.79	217.1	217.39	217.09	216.16	219.09	220.48	217.51	214.82	220.06	215.52	216.14	219.62	216.66	217.14	218.26	215.08	217.47	217.6	217.89
204.71	203.99	204.41	200.96	204.85	204.53	203.39	200.42	204.19	201.19	202.62	200.51	202.02	200.41	201.43	204.64	203.71	201.11	203.51	204.53	199.01	204.2	204.07	206.62	204.17	202.37	205.1	202.73	202.77	201.55	202.09	199.26	205.5	202.41	202.88	204.38	202.07	202.21	204.55	202.1	202.35	200.67	205.88	201.42	201.45	202.37	203.33	202.86	201.3	202.18
210.63	210.66	209.92	207.05	210.42	209.96	209.64	210.53	207.47	210.75	211.7	208.52	210.77	206.9	208.73	208.69	208.61	208.18	212.86	208.71	208.77	209.39	210.66	210.19	207.83	210.19	209.96	206.46	207.26	207.8	206.94	207.68	207.86	207.42	209.25	210.72	206.16	210.4	209.87	204.3	209.36	207.49	209.21	211.7	211.43	209.27	210.17	209.36	209.95	206.42
206.18	206.93	208.25	206.14	210.8	206.87	210.91	207.08	207.97	208	209.22	208.98	207.99	207.6	206.61	208.69	205.78	208.24	209.19	210.34	207.57	209.17	206.22	207.87	208.03	210.18	208.99	208.08	207.55	208.73	209	205.58	209.34	209.82	208.95	209.68	209.4	207.66	206.45	206.99	210.72	204.15	208.34	207.64	210.6	205.59	207.16	208.27	204.71	210.9
198.04	195.93	193.44	193.94	195.27	194.84	195.67	198.99	196.18	197.4	195.76	198.18	196.3	192.94	197.1	194	191.13	196.02	195.37	199.68	196.12	195.46	191.84	192.76	196.8	199.23	191.15	194.96	196.4	193.58	195.53	195.55	193.48	194.43	196.07	193.71	194.63	194.56	195	195.72	194.58	194.73	195.34	192.79	199.65	199.77	193.1	195.22	195.17	197.2
211.04	207.25	207.63	209.77	211.9	211.56	206.27	211.09	210.96	208.8	208.3	205.35	208.9	210.94	209	208.95	208.83	208.53	206.96	207.97	206.65	208.68	206.07	209.27	210.01	209.01	209.3	205.22	211.18	207.94	212.59	205.87	212.1	209.93	206.14	208.03	210.01	208.21	210.92	209.02	208.86	212.75	210.23	209.8	208.94	207.72	209.75	209.75	209.46	206.73
219.7	217.61	219.12	218.86	217.82	216.45	216.84	217.42	217.35	215.38	218.68	221.24	216.77	218.18	217.41	218.27	219.74	217.07	220.31	218.06	219.66	213.32	216.32	216.97	217.34	218.56	217.63	218.71	215.36	216.36	217.1	217.77	220.81	216.26	219.24	217.99	219.46	216.57	218.18	214.76	217.37	215.96	215.96	218.21	219.02	218.16	220.56	220.09	216.28	218.12
207.16	204.9	209.18	207.1	210.12	206.09	209.61	209.83	206.39	207.51	206.18	207.46	207.95	207.91	207.88	206.12	210.28	208.44	207.98	205.4	207.11	206.83	208.59	208.73	210.33	210.8	209.05	207.71	210.06	210.27	208.18	208.88	208.68	205.37	205.51	208.8	211.11	208.7	206.53	207.65	210	207.31	210.19	207.29	210.72	208.57	206.48	204.93	208.61	206.09
205.36	208.79	202.56	206.73	210.49	208.06	208.57	211.3	207.43	205.73	211.39	207.76	207.43	206.53	206.88	207.23	209.2	207.06	209.65	208.59	207.87	208.82	208.83	208.31	205.19	208.43	209.25	208.53	205.06	207.93	206.25	212.41	211.54	208.76	209.55	210.01	206.02	206.36	205.84	210.14	209.74	208.53	207.39	204.97	208.55	207.67	208.1	209.69	204.55	207.58
200.44	199.35	201.2	202.7	199.8	197.88	198.44	201.39	200.55	202.19	200.23	203.49	196.64	197.19	199.87	198.21	198.75	199.31	198.54	199.16	201.02	201.78	200.2	199.92	200.33	201.69	199.66	203.65	201.69	199.8	197.7	199.42	203.15	202.73	200.47	201.92	200.6	195.77	201.98	197.89	199.82	200.2	202.79	196.83	201.22	202.67	200.38	201.52	198.16	201.18
201.71	203.64	202.97	202.35	205.04	202.7	202.45	203.18	203.92	201.94	203.85	203.66	201.61	204.11	204.69	203.01	204.56	204.66	209.27	205.54	206.89	203.89	203.84	206.99	207.89	201.45	200.59	205.15	200.33	205.16	205.21	204.23	204.58	204.27	204.91	204.24	204.05	206.53	204.84	204.24	206.75	205.02	204.82	205.21	203.63	202.51	206.69	207.85	206.9	204.93
207.19	211.55	210.12	211.59	206.88	206.9	206.33	209.83	209.99	209.75	205.1	209.54	210.08	207.28	206.88	207.93	209.36	207.91	209.52	208.97	209.88	209.17	207.51	211.94	212.06	211.36	208.13	208.86	208.12	210.09	212.61	206.76	207.37	207.42	205.99	210.04	208.43	206.68	209.75	209.96	206.9	208.39	208.15	208.91	206.99	205.75	205.98	208.35	207.86	209.24
210.22	213.31	213.1	208.89	212.65	213.02	211.28	213.45	213.2	212.32	212	210.71	210.67	213.66	214.13	213.07	212.36	207.06	215.02	212.77	213.12	210.3	213.52	212.71	210.15	213.11	211.62	212.58	215.84	211.88	209.29	211.49	211.74	214.66	210.74	208.85	212.26	212.3	208.47	213.51	213.78	212.97	212.4	211.89	209.94	209.07	213.41	210.14	211.72	210.03
193.76	190.6	192.83	191.73	195.69	196.75	198.05	193.7	192.12	197.52	194.24	194.55	194.26	194.16	196.46	193.15	193.04	198.57	192.64	191.09	196.56	193.25	196.15	193.6	197.1	195.94	194.99	198.25	197.03	194.05	199.37	194.32	198.44	193.66	196.49	194.98	193.87	193.95	196.86	196.61	194.17	196.57	194.58	197.61	192.25	194.48	192.42	197.91	196.66	197.31
203.66	203.49	200.96	200.77	204.12	202.32	204.61	200.74	201.31	203.34	201.68	206.06	204.53	206.54	204.38	204.84	203.34	203.17	202.32	203.93	201.2	205.58	201.98	203.75	203.56	206.49	202.24	200.51	204.4	202.54	204.98	203.78	201.37	204.38	204.86	202.67	204.24	203.24	202.77	206.21	204.37	204.09	204.16	202.04	201.23	202.93	203.75	203.65	204.73	201.73
209.93	205.18	204.05	206.27	207.31	206.28	206.42	206.48	204.34	205.27	205.09	204.51	204.48	207.13	203.61	204.44	208.49	205.11	209.19	204.84	208.91	205.07	203.65	205.87	203.4	202.06	204.2	208.56	204.91	203.37	207.06	203.33	209.09	205.33	205.22	206.57	206.94	206.2	204.02	206.36	207.39	203.89	208.61	206.04	207.88	206.66	204.57	203.34	204.5	205.26
193.77	196.33	193.71	193.66	193.71	194.34	194.63	193.4	196.68	193.09	194.91	193.15	196.57	195.24	192.94	194.06	193.52	195.89	195.13	196.08	191.07	192.3	194.95	191.21	195.96	193.26	194.2	191.98	192.09	191.79	196.51	198.11	192.46	195.13	196.32	191.88	193.4	193.97	194.3	195.55	197.72	193.19	193.07	192.25	191.8	192.19	191.95	193.1	191.82	194.02
203.54	204.13	200.54	205.72	200.14	204.23	201.47	198.38	203.53	207.29	204.52	201.33	202.54	201.53	201.27	203.26	202.11	203.83	202.25	201.43	201.64	204.74	204.61	199.57	201.43	204.48	203.53	204.76	201.24	201.29	203.64	201.81	200.91	203.52	203.69	203.72	201.47	202.66	204.42	201.04	202.4	205.53	206.49	203.39	202.89	202.99	202.25	201.89	201.28	206.1
199.85	198.73	200.73	201.59	199.27	201.51	202.19	195.37	198.45	201.35	199.37	200.7	197.81	203.11	200.97	198.94	197.47	199.8	200.47	199.17	198.23	198.89	198.43	199.87	201.19	199.32	200.99	200.91	199.81	197.92	203.46	199.42	201.66	200.44	200.92	198.41	201.32	200.36	203.67	202	198.61	199.35	198.58	198.84	199.26	200.36	198.38	198.81	200.57	201.15
213.63	211.11	212.72	212.65	210.03	211.01	214.14	214.7	213.18	215.52	210.31	212.62	213.54	211.27	210.46	210.46	213.27	211.82	212.46	214.54	214.06	212.36	210.7	210.88	215.12	210.12	212.35	211.19	212.2	211.08	214.84	217.54	214.15	214.68	214.22	214.72	214.63	210.93	212.02	212.11	214.93	213.75	209.64	211.51	211.98	211.28	212.14	214.56	212.98	213.55
202.41	202.13	201.6	206.42	205.41	197.82	201.04	202.7	204.17	202.99	203.62	205.07	205.7	204.61	199.53	204.64	198.71	204.92	203.37	202.67	201.93	203.53	202.77	203.02	205.47	202.21	201.57	204.6	202.49	201.66	207.01	204.82	204.94	201.03	201.14	201.05	202.13	204.33	203.48	200.05	201.74	201.87	201.31	203.47	201.9	205.03	203.32	200.02	203.77	200.78
218.64	214.88	220.06	218.63	217.35	217.37	221.62	217.71	217.84	217.98	216.79	217.29	216.35	214	218.74	216.85	217.96	215.76	219.81	214.76	219.4	217.97	216.4	219.37	219.71	215.81	217.79	214.93	215.06	218.9	219.55	220.63	217.62	215.74	218.43	216.6	216.61	213.73	214.74	216.05	218.41	217.95	218.53	219.24	218.05	213.41	218.04	217.61	217.88	218.05
219.51	217.23	217.18	216.8	216.93	216.82	218.58	213.44	219.04	218.57	219.42	218.98	216.2	214.85	212.67	219.15	215.88	214.04	215.12	216.16	218	215.83	214.58	217.17	213.5	218.06	219.68	216.09	217.62	216.37	217.49	216.31	215.03	213.15	216.16	214.47	219.32	218.29	216.53	217.14	216.37	219.07	216.22	217.57	215.33	214.19	218.85	217.78	215.6	217.85
207.61	211.15	207.82	205.6	209.26	209.56	210.37	211.91	211.04	210.21	210.41	209.52	210.48	207.92	208.87	212.02	207.01	209.71	210.1	210.33	208.68	210	209.85	212.65	209.01	210.85	204.55	207.88	209.03	207.65	208.93	206.89	208.7	207.42	209.87	207.25	207.2	209	212.66	208.83	205.96	207.65	209.72	208.95	212.28	208.43	209.25	207.02	207.44	206.19
203.44	204.87	204.82	207.2	201.92	204.21	200.52	201.89	202.45	203.95	204.2	206.19	202.29	201.03	202.14	202.38	204.71	203.17	204.47	202.65	201.5	203.3	203.64	201.52	205.2	205.48	203.85	200.93	204.9	204.67	199.99	204.61	206.87	202.15	200.7	202.81	202.89	205.08	201.69	204.87	204.86	203.58	202.74	202.25	202.39	203.11	206.5	204.9	201.89	202.61
199.26	200.1	199.56	199.1	202.9	197.7	199.85	200.55	198.14	197.78	198.14	199.72	197.09	197.18	199.65	198.28	198.54	199.36	200.75	201.11	196.87	197.55	202.83	201.71	197.23	201.45	201.45	202.85	197.55	197.85	203.45	203.23	198.64	201.19	200.16	201.83	197.87	198.29	202.65	197.03	198.47	199.01	197.94	200.8	198.08	201.78	198.33	200.24	200.57	202.81
207.33	206.04	208.38	208.1	210.38	208.98	210.21	209.08	210.11	207.43	208.76	210.2	208.03	211.12	208.75	208.71	206.64	209.05	209.43	209.28	207.65	209.16	205.77	209.98	209.65	211.67	208.85	209.12	208.59	209.29	209.52	208.65	210.99	209.3	210.2	207.97	208.25	207.96	210.87	208.33	208.73	210.14	210.22	208.55	205.37	206.09	209.03	207.81	207.59	211.56
197.53	195.45	192.98	194.34	191.7	194.62	195.94	193.75	192.58	195.07	196.53	194.02	195.57	192.88	194.62	192.98	194.18	192.81	196.73	194.43	194.64	194.95	193.85	191.04	188.7	196.22	196.28	195.26	196.28	194.68	194.39	193.29	192.18	194.22	197.91	195.62	196.25	195.39	193.15	194.58	194.72	191.62	196.03	191.56	198.11	193.19	192.69	195.68	194.38	193.82
220.77	219.41	219.97	217.09	215.49	217.43	218.23	220.01	219.2	217.17	218.19	212.81	217.89	217.46	215.39	215.86	215.64	218.16	218.01	217.97	220.31	216.37	217.14	213.92	213.55	218.67	216.46	218.45	216.51	218.17	215.07	217.44	217.55	218.61	214.59	217.03	213.5	218.01	214.95	215.79	217.66	216.7	218.8	217.62	218.5	215.59	217.19	218.22	213.5	214.16
209.65	210.72	209.83	207.79	210.32	208.37	206.81	211.78	206.9	209.41	210.02	212.6	208.96	206.98	207.31	212.63	208.25	207.69	211.02	206.69	207.49	207.78	211.67	205.47	211.62	205.76	205.98	206.31	207.82	208.47	208.6	208.2	209.65	208.52	207.87	211.71	207.06	208.9	207.77	208.44	207.88	212.01	209.33	208.8	210.61	207.51	209.16	207.29	211.07	206.97
202.12	201.77	204.7	206.71	202.26	206.18	204.99	202.08	202.67	205.93	202.5	202.78	206.4	202.65	200.44	202.15	204.42	201.46	204.9	203.73	203.19	208.88	204.89	202.69	202.95	203.91	204.65	203.86	200	203.41	202.88	199.62	203.2	204.99	202.4	202.94	204.16	204	204.71	202.83	204.19	204.49	203.62	202.51	201.68	201.82	203.4	202.27	203.7	205.36
211.64	213.7	213.78	213.52	214.29	212.56	212.5	212.03	212.81	213.23	213.7	213.03	214.15	211.25	214.09	212.7	213.49	217.41	213.58	215.78	213.88	211.9	210.37	213.81	217.47	214.14	216.63	214.19	213.3	212.74	215.89	212.17	214.01	212.54	213.63	211.82	215.18	215.59	213.58	211.56	214.03	216.58	215.53	213.09	215.05	213.54	213.31	216.25	213.27	216.17
209.58	207.33	209.08	210.61	209.33	210.34	206.11	206.18	207.45	206.28	207.08	211.3	207.73	209.31	207.76	207.92	209.9	209.72	210.94	206.89	209.24	208.25	206.97	209.65	208.63	208.77	208.07	206.95	206.3	206.58	208.97	206.27	209.74	207.61	207.46	210.44	207.39	210.6	212.22	210.31	208.2	209.25	209.01	210.44	208.61	212.06	209.17	208.94	210.55	208.38
210.64	210.29	207.94	205.2	207.61	208.26	209.12	209.28	205.45	206	208.98	208.78	208.37	213.83	209.47	209.23	209.23	208.83	206.09	210.4	207.9	205.68	205.88	211.61	212.74	208.19	207.79	207.75	207.97	210.88	208.58	209.56	208.06	206.96	211.21	208.51	209.99	207.86	207.48	208.89	206.38	210.57	207.13	208.27	208.98	209.64	207.9	213.75	206.63	206.9
206.75	210.12	206.9	209.43	208.06	207.98	208.7	208.98	210.96	208.41	207.41	207.03	208.89	208.82	206.09	206.69	208.67	204.08	209.56	208.75	207.09	210.3	210.04	208.04	207.05	208.88	204.71	204.65	205.53	206.5	210.07	208.23	208.26	205.25	211.18	206.06	208.31	205.38	207.04	208.84	208.96	207.11	206.82	206.55	207.79	206.88	204.61	210.45	211.57	207.26
212.65	212.84	211.71	211.72	214.1	212.69	209.36	216.91	209.26	210.69	213.27	209.65	209.1	209.87	212.36	209.37	212.05	214.04	211.31	209.38	208.51	214.34	207.13	209.3	210.97	208.41	212.2	214.3	212.68	211.23	214.45	209.66	215.33	208.34	214.12	209.46	211.86	209.77	208.81	213.74	209.96	209.37	211.88	210.63	213.03	208.51	213.87	208.87	211.51	210.42
210.9	208.67	209.6	206.95	206.84	207.65	209.34	208.69	208.36	207.14	208.69	208.31	206.73	204.33	204.42	208.34	208.28	210.72	209.53	210.55	209.74	210.31	206.76	211.2	208.09	210.65	211.05	205.52	206.6	207.89	209.72	204.79	210.84	207.95	209.48	207.96	209.78	207.28	208.64	208.54	206.93	209.48	209.89	204.65	209.49	211.47	207.9	210.27	210.79	207.54
206.1	206.59	206.76	206.94	208.56	209.67	207.26	210.51	205.67	211.33	208.88	210.53	204.06	211.02	210.28	209.29	207.36	204.97	207.43	206.47	209.23	209.31	208.58	206.03	209.37	207.42	202.89	208.83	207.99	210.16	210.82	207.43	210	208.11	209.03	209.77	208.98	209.23	210.14	208.08	210.41	211.16	205.68	206.24	209.07	203.51	210.55	209.72	208.11	204.96
200.89	196.99	200.07	196.54	198.77	199.4	199.95	201.5	202.14	198.97	200.47	199.73	199.24	202.01	200.9	202.24	201.28	196.43	201.56	197.6	197.33	200.72	199.64	198.94	195.01	199.82	199.2	198.3	200.7	200.6	203.3	203.08	203.28	202.02	199.17	202.17	200.45	199.18	200.94	199.49	200.27	197.28	198.8	198.07	200.11	198.86	200.71	200.79	201.67	200.5
208.77	210.16	207.65	206.25	210.61	205.75	208.78	210.13	208.18	207.29	207.74	207.68	211.77	209.12	208.66	209.83	210.83	212.24	209.86	207.61	207.82	206.9	207.96	206.56	206.78	208.63	209.32	209.12	208.86	211.29	206.48	212.18	205.19	210.61	206.78	209.75	210.74	207.7	209.29	210.08	209.57	208.41	210.52	207.44	207.43	206.41	210.28	209.87	209.85	205.67
198.46	198.53	195.8	196.89	197.93	200.52	195.63	201.06	197.64	198.41	198.67	199.46	198.52	197.68	197.96	198.27	199.96	197.84	198.62	198.96	199.18	200.72	199.93	196.24	195.02	199.09	197.22	198.01	200.7	198.69	198.25	199.09	195.72	201.35	195.21	199.99	198.73	199.87	199.16	196.5	196.04	200.55	199.66	196.64	198.76	199.67	197.23	198.52	198.31	199.49
208.96	207.76	213.33	208.35	210.45	210.12	209.12	207.03	209.49	209.89	210.68	210.01	211.84	207.48	207.65	205.35	207.4	207.88	213.15	208.56	207.43	208.18	207.3	205.14	208.98	207.83	210.07	209.79	210.71	208.96	204.71	207.65	207.9	207.84	209.67	206.03	209.2	210.27	207.46	205.06	208.69	209.78	208.88	210.51	208.1	208.8	205.36	207.08	209.44	211.35
212.63	209.13	211.81	210.82	211.6	213.99	213.15	210.85	210.06	209.02	212.82	212.75	211.19	209.92	210.93	211.94	213.61	209.39	212.63	210.27	209.81	205.94	213.88	212.19	209.49	210.39	212.98	210.45	211.45	213.02	211.96	209.69	211.22	211.62	209.95	213.18	211.33	210.45	210.65	209.94	212.59	208.99	210.13	209.48	211.97	213.43	212.19	212.05	214.09	211.98
208.94	209.68	209.61	206.38	208.85	206.49	209.8	212.48	209.01	207.51	208.17	213.54	208.13	207.38	209.62	206.74	208.12	209.17	204.86	207.96	207.96	205.98	204.63	208.94	208.92	207.84	208.34	207.99	208.79	209.38	205.5	206.86	207.36	209.66	207.02	206.89	211.76	207.88	209.08	205.81	210.67	210.71	205.28	206.66	206.96	206.71	213.05	207.28	206.11	208.96
210.25	213.06	214.28	214.78	214.44	211.71	214.98	215.51	210.18	211.71	212.62	213.38	210.52	213.15	207.74	212.8	212.59	211.56	211.89	209.54	214.91	208.68	212.19	214.22	216.7	211.62	211.1	212.65	213.95	209.69	212.81	214.96	210.43	208.62	214.94	211.43	212.33	212.18	214.78	215.26	215.29	211.44	213.01	210.45	215.51	209.95	214.03	210.16	211.26	212.25
195.9	192.81	196.81	193.26	192.28	193.77	194.62	190.72	193.38	195.81	196.77	196.09	191.99	193.45	190.6	192.53	191.87	196.52	191.95	194.74	193.41	194.39	194.2	197.24	193.13	194.56	195.49	196.4	194.57	192.53	194.23	189.37	192.87	194.19	195.08	192.95	191.43	196.4	194.32	193.18	192.85	193.95	195.3	196.55	196.38	194.29	190.66	197.86	191.54	198.92
207.17	208.97	206.59	208.94	210.92	205.48	208.49	207.07	204.28	209.15	207.01	210.27	208.76	207.62	208.71	209.32	209.05	207.94	208.12	206.9	207.36	206.03	208.58	209.43	207.94	207.38	207.67	209.91	207.78	206.23	212.25	205.5	209.95	205.83	210.2	208.02	207.68	204.16	207.09	207.55	210.86	207.92	210.2	206.87	208.35	207.14	208.2	208.09	208.82	207.81
220.28	216.77	216.39	217.35	217.51	214.11	217.26	218.69	219.03	216.23	214.84	217.43	213.07	218.24	218.68	217.45	217.06	214.9	217.16	216.39	217.08	216.6	217.1	215.15	215.36	216.31	217.09	217.05	214.57	218.17	217.58	217.74	216.79	214.9	220.43	217.58	220.57	217.55	215.53	218.87	216.58	214.26	224.27	217.35	214.78	217.3	214.31	217.21	215.17	216.87
209.2	211.29	208.06	209.49	208.67	210.33	210.84	208.17	211.45	206.63	209.49	210.48	209.24	208.12	211.9	209.44	208.5	210.71	210.93	210.48	209.47	207.34	210.37	209.55	206.67	209.35	209.27	211.59	209.25	211.31	208.66	208.44	210.43	209.3	206.14	210.36	209.68	210.96	209.78	209.95	209.97	211.8	207.3	212.37	208.9	207.17	210.18	207.99	208.45	210.92
210.39	209.01	209.97	212.72	211.4	212.63	211.41	213.25	209.98	210.32	210.99	210.95	210.17	210.36	210.54	210.17	210.49	213.04	211.12	208.57	210.36	212.04	209.25	207.72	212.37	211.58	211.51	212.56	209.78	214.01	213.25	212.99	218.69	211.04	209.48	208.54	213.61	210.59	211.35	210.67	212.77	210.76	213.82	210.39	211.26	211.3	213.68	212.43	210.33	209.69
212.31	209.65	213.4	213.17	212.59	210.76	213.73	211.05	211.22	214.35	213.39	212.88	212.32	210.76	211.58	210.6	211.56	214.36	208.81	211.37	212.23	209.46	210.83	211.71	212.65	209.71	212.09	209.8	213.02	213.4	211.64	212.96	214.79	211.01	210.76	211.42	211.88	212.66	213.98	210.78	211.32	212.12	214.12	213.36	212.15	208.9	209.7	211.93	214.59	209.37
212.1	218.62	214.46	215.08	214.98	217.48	217.29	216.97	217.82	218.86	217.17	215.79	213.85	218.65	212.18	215.14	216.41	217.55	219.06	217.13	214.59	215.35	216.66	216.98	217.19	217.35	215.6	216.46	220.76	220.2	219.39	220.71	217.44	215.84	219.27	217.34	212.86	215.31	219.38	214.44	217.13	216.27	217.5	216.9	219.84	218.8	220.73	214.74	213.95	216.9
209.72	208.46	206.53	211.53	209.27	208.15	209.94	208.9	209.58	207.83	207.76	209.03	209.22	210.16	210.84	208.32	208.43	206.86	207.25	207.8	208.51	211.27	209.94	209.55	210.6	211.29	207.25	214.81	209.65	209.67	209.24	207.84	210.96	211.09	209.65	208.95	207.83	212.14	209.35	210.31	213.27	209.12	209.06	209.34	210.28	208.19	212.49	207	211.18	211.08
213.48	213.32	212.56	212.12	211.8	212.8	209.94	208.72	208.99	212.23	213.34	210.14	212.17	210.69	213.04	211.51	208.82	210.55	213.46	211.5	213.53	213.28	211.56	210.02	214.97	211.9	211.92	210.35	210.33	212.96	211.92	212.37	213.89	211.83	214.15	212.19	209.44	213.45	212.41	213.71	212.65	214.23	211.47	210.73	212.97	212.65	211.02	208.8	213.52	215.12
205.56	206.01	208.82	212.06	210.3	207.94	206.72	206.75	208.02	211.72	208.46	207.52	206.26	209.2	208.8	210.31	209.03	208.33	210.09	207.91	207.61	208.48	207.28	209.52	208.08	208.02	212.18	205.5	207.99	209.67	209.18	207.07	212.02	209.83	208.19	207.82	208.23	210.09	210.07	205.92	203.53	211.87	211.1	213.19	208.6	205.63	213.13	210.84	211.56	208.4
203.75	203.46	201.84	201.97	203.14	207.62	200.79	200.58	204.26	203.06	201.99	203.28	205.11	204.73	202.84	202.09	203.46	199.64	207.62	204.18	203.26	205.05	202.8	202.98	203.72	202.02	202.55	205.02	205.27	202.39	202.28	205.42	204.1	201.4	206.42	204.19	203.59	202.06	205.65	201.34	203.23	207.13	202.18	204.03	200.79	200.83	200.75	200.19	201.83	206.9
214.12	213.91	214.12	213.58	212.84	214.07	214.52	216.09	214.83	218.03	214.8	217.03	210.94	215.05	216.1	211.36	213.14	215.03	212.12	215.77	214.24	212.62	213.22	216.62	211.7	211.66	217.14	213.2	214.73	213.68	215.48	213	214.2	214.47	214.09	215.41	213.9	213.41	211.19	214.98	215.06	215.39	213.94	214.59	210.6	213.19	213.86	211.9	209.92	214.23
201.29	202.41	204.32	203.98	202.53	199.19	200.74	200.29	205.21	205.71	201.45	205.07	204.72	205.11	205.73	200.28	200.03	204.87	203.42	203.06	201.39	203.31	199.26	200.55	201.57	207.32	204.35	204.28	203.75	201.73	201.53	203.3	204.98	206.63	202.6	202.82	204.17	202.68	199.23	200.75	202.14	204.33	205.01	205.89	202.9	206.16	204.49	202.17	205.1	203.99
204.07	203.46	204.13	199.44	202.92	208.08	201.32	204.14	205.84	204.64	203.31	206.53	203.39	203.13	197.31	204.67	201.19	204.03	202.55	201.3	202.66	204.96	200.71	203.57	203.06	201.41	202.96	202.92	204.53	204.23	200.54	202.39	206.02	201.75	202.14	199.79	202.53	206.76	204.81	202.36	203.95	202.25	202.24	203.72	203.04	200.95	202.29	204.22	201.19	202.62
209.15	214.28	211.71	209.4	212.86	214.54	213.54	216.45	213.82	210.29	213.12	211.96	214.34	212.55	209.97	213.29	209.22	213.33	210.96	211.81	208.87	211.08	213.23	211.97	212.59	215.14	214.26	213.02	214.11	210.85	211.79	210.42	208.91	211.04	212.82	214.13	213.86	211.38	211.74	211.64	211.14	212.44	211.35	213.65	211.38	212.79	213.04	210.27	211.86	211.89
207.78	206.19	204.28	207.23	206.92	207.16	203.25	205.18	204.49	205.16	207.08	207.54	204.67	209.61	204.77	205.78	206.56	205.47	207	203.66	202.65	202.3	201.31	207.6	207.86	201.43	205.66	203.88	206.77	210.08	204.7	205.1	206.47	205.4	203.88	205.27	204.41	203.29	206.44	204.97	206.54	206.47	202.94	205.99	206.74	207.06	206.41	207.74	207.8	204.45
204.24	202.03	202.91	202.95	203.2	204.19	205.04	205.19	206.13	202.28	203.9	202.22	204.64	204.7	204.87	205.49	202.92	204.2	203.49	203.37	202.8	201.63	204.34	205.3	203.38	203.35	202.7	203.47	202.88	197.98	203.65	202.95	202.45	204.94	202.72	200.17	200.48	206.72	202.8	202.44	204.03	203.53	201.58	206.33	200.63	199.66	201.79	205.99	200.83	198.9
207.68	209.58	212.24	211.49	209.74	211.56	212.29	211.19	212.14	215.76	213.57	211.77	212.94	214.73	213.35	210	211.74	213.24	209.57	212.6	210.89	209.36	207.42	212.88	212.01	210.4	212.62	209.25	212.26	211.26	212.33	210.98	212.02	208.86	210.77	211.06	213.09	209.9	209.77	212.04	211.45	211.22	215.06	211.6	211.47	212.5	212.97	210.71	209.1	210.7
211.05	207.76	209.43	209.76	211.55	204.6	209.11	210.17	210.85	206.89	210.33	209.59	210.6	210.25	209.04	211.53	206.49	212.78	207.69	211.32	209.8	210.29	212.16	208.71	209.4	207.9	208.35	207.2	209.73	209.37	211.95	207.45	208.23	208.84	210.06	208.82	212.45	211.89	206.06	207.69	212.81	206.85	210.16	209.98	209.14	210.83	206.55	210.17	207.62	211.03
200.32	200.02	200.79	199.44	202.29	197.4	200.98	199.19	199.46	199.77	200.67	199.13	202.17	198.17	202.96	200.1	200.09	197.62	201.37	201.8	200.51	196.27	198.42	201.65	199.12	201.91	198.37	199.61	199.83	199.4	199.17	199.26	197.86	195.46	201.26	202.7	198.48	198.12	196.53	198.04	199.12	201.28	197.78	201.64	199.92	200.28	200.21	197.21	197.33	197.83
200.34	205.03	203.09	203.44	204.78	203.06	200.73	202.7	204.7	203.55	204.23	203.33	204.29	204.97	199.9	199.37	203.51	197.66	202.19	200.71	203.97	202.92	204.69	203.54	204.67	204.36	202.3	203.24	204.52	203.63	200.43	206.02	203.85	201.68	201.97	203.68	205.34	204.81	203.14	205.31	203.53	203.04	201.93	202.09	200.48	202.09	202.2	201.85	202.08	203.19
219.02	213.75	216.25	217.65	214.48	217.15	218.22	217.25	215.18	217.98	219.34	216.38	219.54	215.91	216.71	218.88	218.62	217.21	219.24	218.02	217.18	219.95	217.06	217.81	215.86	217.32	215.07	217.11	214.7	219.48	217.06	219.08	219.33	217.73	219.05	217.71	218.66	214.6	214.18	215.28	214.08	217.06	217.68	215.7	217.78	219.36	220.04	218.5	217.77	216.73
196.36	193.42	196.07	198.64	193.79	197.06	195.49	194	196.01	196.1	193.19	196.4	195.07	195.57	195.23	194.58	194.74	195.47	197.92	194.68	196.97	195.75	194.13	193.64	194.32	194.57	196.14	197.34	196.42	194.17	193.99	192.38	196.59	197.12	196.61	192.91	194.85	193.4	197.08	193.34	195.22	195.32	192.86	198.57	195.65	195.37	192.42	196.18	193.69	192.75
208.3	205.6	203.38	201.88	199.24	203.55	201.79	199	204.2	202.81	206.49	203.36	202.75	202.61	198.74	201.36	202.89	199.37	202.06	197.43	199.57	202.53	204.66	202	203.24	203.48	205.1	203.79	202.5	204.77	204.06	202.69	202.37	205.77	200.31	207.32	202.6	199.75	200.69	202.71	201.82	203.36	202.59	205.08	203	203.4	204.03	203.17	201.4	203.37
207.18	209.05	213.86	207.55	211.83	206.37	210.58	208.56	212.6	210	212.95	210.24	211.88	213.47	208.32	208.89	210.02	208.61	210.27	209.59	212.64	210.23	211.48	209.54	208.28	210.48	210.05	206.41	209.98	209.16	207.41	206.71	206.61	206.03	208.76	210.66	210.11	211.39	208.96	213.71	210.89	209.29	210.8	211.91	208.93	209.72	207.32	209.64	211.69	209.71
212.4	212.22	212.38	211.33	213.1	215.55	210.49	212.61	210.37	211.94	213.08	208.31	207.79	212.97	213.24	209.4	210.36	208.55	211.53	209.7	211.31	209.39	213.27	213.92	210.97	212.33	210.86	213.36	213.86	213.26	212.55	207.59	211.94	211.42	211.14	213.85	214.44	211.96	212.18	212.82	212.26	216.21	210.29	210.43	210.05	210.02	208.09	211.41	212.19	211.45
205.34	204.22	204.65	205.49	204.91	204.72	204.9	206.47	205.92	207.21	207.88	205.73	208.87	206.78	205.34	202.91	204.87	204.8	205.3	207.76	208.02	207.68	207.86	208.67	204.86	206.07	208.64	205.04	206.78	208.16	208.64	205.81	205.27	208.13	205.39	206.89	207.15	207.58	207.95	207.53	204.18	206.2	204.44	203.12	209.06	206.94	208.89	207.09	202.28	208.84
210.26	209.57	209.31	199.47	208.2	209.82	207.02	207.32	206.82	205.95	208.1	208.77	208.89	203.92	207.17	207.64	208.92	209.41	205.2	207.93	207.44	205.57	207.06	207.33	208.45	207.51	207.42	207.33	206.25	209.95	209.43	208.19	206.4	208.28	206.77	206.64	207.32	209.21	207.89	204.87	208.06	206.16	206.85	209.43	208.5	208.99	208.47	208.86	205.4	212.04
208.51	209.42	205.19	204.38	209.21	206.53	206.88	209.72	206.52	207.69	207.37	204.98	208.88	208.98	208.67	205.09	209.35	206.1	209.04	208.97	207.33	208.84	206.32	213.34	208.16	206.11	206.46	206.95	206.25	208.57	205.71	211.07	207.61	208.95	205.3	208.43	212.4	208.37	203.78	207.34	209.11	202.85	207.63	205.2	205.23	207.37	206.51	207.54	208.97	205.97
199.49	200.43	197.97	201.77	199.75	201.32	197.38	201.44	199.44	201.4	200.98	199.18	198.35	198	196.01	201.7	201.35	201.34	201.58	200.23	199.39	200.74	200.55	198.4	202.78	199.55	199.68	198.92	198.78	202.5	197.42	199.68	195.74	199.07	197.81	200.68	196.85	201.5	199.83	199.93	196.71	199.42	200.15	198.73	200.03	200.55	201.97	202.34	200.04	197.47
210	214.08	214.93	213.73	211.86	217.98	212.36	210.34	213.22	208.68	213.18	208.5	213.32	212.96	213.09	209.54	212.49	215	213.86	213.55	211.93	211.31	212.78	210.73	211.23	214.54	209.23	212.86	213.35	215.04	212.67	211.1	214.32	213.06	211.3	213.72	211.73	212.09	212.92	211.3	213.6	210.83	209.24	211.45	211.65	213.03	207.94	209.19	211.42	212.43
209.18	209.33	212.8	207.03	206.76	210.31	206.16	207.12	207.28	208.99	209.75	208.17	208.73	212.32	207.25	208.4	208.27	210.09	210.16	209.34	207.66	208.06	209.43	214.4	211.82	210.63	211.8	206.97	211.72	209.87	209.91	209.38	211.94	210.43	211.28	208.49	208.02	208.91	209.2	206.42	209.68	211.13	208.06	210.34	209.61	209.74	208.57	213.52	208.11	209.6
211.54	211.48	209.6	210.29	210.22	210.71	210.59	208.44	209.71	208.79	209.14	209.5	208.07	206.98	211.62	208.46	209.19	208.35	208.78	212.22	207.94	208.36	209.53	210.58	209.6	208.13	209.85	208.7	205.49	208.5	207.83	213.63	207.9	205.81	212.06	207.9	206.93	205.86	207.47	208.38	208.44	205.98	209.47	203.06	210.5	207.53	209.83	209.74	212.87	209.48
212.33	208.51	214.61	216.53	212.39	211.33	212.64	214.61	213.43	214.43	213.02	212.45	209.1	213.92	214.3	210.87	211.6	215.32	215.07	216.48	213.27	215.26	214.74	215.02	213.49	210.33	212.43	216.93	210.44	214.28	211.11	212.76	210.51	213.23	210.03	212.56	213.07	211.55	213.69	215.39	214.46	214.42	212.88	214.88	213.07	213.89	212.46	211.04	212.63	209.85
211.45	212.3	213.06	214.01	212.63	213.72	211.82	211.53	213.16	211.08	213.82	213.65	213.32	213.46	214.92	213.52	213.91	214.23	212.88	214.35	215.3	215.36	215.84	213.66	211.87	214.12	214.13	215.1	212.59	213.95	210.95	213.02	212.2	210.88	212.1	210.91	210.81	209.81	211.45	214.33	215.09	210.6	213.37	212.5	213.62	216.05	210.23	210.84	213.95	214.03
204.89	207.33	205.02	206.03	203.46	206.12	206.69	206.33	202.59	203.13	205.89	204.36	202.39	205.79	205.32	204.48	205.74	206.97	203.84	202.95	204.9	205.14	202.2	205.38	205.43	203.11	203.03	203.7	203.03	205.65	207.64	205.29	205.56	204.79	207.35	202.53	202.15	208.75	203.96	201.27	202.28	205.65	207.34	207.11	202.89	203.99	206.48	205.86	203.97	203.72
206.15	209.35	206.26	206.69	207.16	209.09	207.95	206.19	204.72	206.74	209.01	207.48	205.6	208.56	208	210.28	205.65	206.76	210.87	207.89	207.47	209.12	205.33	205.77	207.88	207.38	210.63	208.99	208.27	208.16	208.5	206.24	210.21	205.24	208.27	207.19	209.14	207.4	206.72	209.88	206.8	208.48	207.31	206.6	205.54	206.59	208.71	205.88	207.08	208.34
207.43	207.27	208.9	205	207.16	204.57	204.69	205.84	207.86	208.3	213.4	205.1	205.14	204.84	208.21	208.85	207.7	205.12	207.87	207.29	207.31	205.32	206.55	209.62	205.81	208.7	208.1	207.82	210.08	210.96	208.18	205.77	211.5	209.25	206.85	206.72	205.18	205.44	207.77	207.56	208.79	204.72	208.43	207.45	205.28	206.9	207.9	207.62	211.43	209.38
213.57	215.15	210.61	211.96	207.19	214.8	210.84	213.75	213.84	213.28	209.63	215.67	215.13	211.91	208.71	210.8	210.54	212.36	214.24	213.61	212.78	212.01	212.1	210.19	212.57	212.62	214.99	210.75	208.52	213.31	211.18	212.24	211.21	213.89	211.73	210.7	207.68	211.55	209.17	210.2	211.82	211.44	212	210.04	211.94	212.92	208.94	214.02	212.72	213.24
207.06	207	209.44	204.2	207.07	207.27	205.46	210.26	201.85	207.96	206.91	205.25	208.55	205.86	207.44	206.27	204.08	208.88	204.1	202.93	207.45	206.73	205.45	206.2	204.96	206.83	202.59	206.46	207.13	206.6	204.24	211.35	205.9	206.48	208.56	206.11	205.21	205.35	208.21	205.52	203.02	205.71	207.91	208.06	204.61	205.22	204.86	207.18	207	206.24
206.02	208.24	205.08	205.47	205.02	207.82	205.62	205.32	203.22	207.06	205.88	206.06	204.35	205.08	203.63	206.65	206.53	207.14	207.3	205.32	206.27	202.38	206.5	204	203.33	204.96	205.35	204.59	203.53	203.91	204.01	203.9	202.29	203.53	202.43	203.69	205.38	204.4	205.39	202.85	201.77	205.71	209.32	204.03	203.82	205.46	202.71	201.86	204.83	206.25
213.11	211.96	213.16	209.43	211.72	209.65	212.7	207.31	212.55	209.73	210.66	211.01	211.01	206.41	208.6	211.61	211.22	213.53	210.66	211.82	212.69	210.59	211.54	211.52	211.52	209.27	212.17	211.53	211.86	214.07	211.61	209.56	209.03	216.01	213.94	212.41	211.21	213.66	210.96	213.61	213.14	208.62	207.85	214.39	210.49	214.34	213.62	210.75	212.24	212.68
198.52	198.01	199.39	197.24	200.38	199.38	201.44	200.3	202.73	200.36	201.05	198.45	198.03	200.73	201.36	201.14	199.51	202.88	199.92	202.21	201.01	202.17	201.59	199.13	201.97	199.15	197.71	199.15	201.57	200.11	198.89	200.11	198.73	200.54	199.2	202	199.66	197.56	202.81	199.5	200.65	200.12	195.4	199.96	201.5	202.53	198.97	197.66	199.07	201.53
199.89	195.89	193.76	199.06	199	196.22	199.9	199.79	194.21	199.48	199.68	198.36	199.16	200.08	197.66	198.5	198.2	195.47	198.42	199.25	198.05	195.31	199.64	196.73	199.07	199.85	197.05	198.75	199.34	195.32	198.25	200.07	197.18	198.01	200.63	199.06	196.32	196.24	197.85	201.62	197.81	196.91	198.7	202.07	200.58	198.55	195.97	196.2	198.49	198.01
202.47	207.74	204.94	205.13	201.66	202.02	203.16	204.7	204.1	202.86	202.32	202.42	202.12	203.1	197.41	202.49	200.71	204.16	205.23	202.69	204.86	202.16	203.27	202.83	207.07	204.29	205.43	206.21	203.84	200.39	202.64	201.69	200.09	202.42	204.74	205.54	204.54	201.36	203.15	200.18	202.06	203.96	204.3	201.02	200.98	206.26	200.66	202.85	204.49	205.79
198.44	202.38	202.75	199.25	197.03	198.95	199.74	199.5	198.66	200.32	198.75	200.86	194.97	199.29	203.38	197.92	199.73	197.62	199.81	198.99	202.82	202.69	199.91	198.58	201.99	198.52	195.76	197.48	199.26	199.8	201.9	199.84	200.61	200.84	196.94	202.45	201.1	199.85	201.52	199.58	196.49	198.54	194.98	199.67	199.62	198.59	201.18	198.56	201.88	203.2
214.56	212.95	211.59	212.39	213.28	210.1	211.87	210.61	210.41	212.28	212.47	212.65	211.24	210.62	211.58	214.62	212.46	209.69	209.06	209.82	211.62	213.61	214.19	210.19	211.25	212.77	213.68	206.63	208.23	215.24	209.87	210.24	210.44	210.62	214.47	212.86	214.64	212.5	208.42	213.62	214.92	211.93	209.98	211.04	211.18	211.58	211.92	213.15	212.75	211.94
207.47	212.26	209.68	207.83	208.39	205.29	206.84	206.62	207.76	209.65	209.62	210.36	208.68	207.59	211.06	210.45	208.45	208.43	210.4	208.16	206.81	209.33	207.26	209.63	205.51	208.86	210.59	209.71	210.21	207.75	209.59	207.73	209.22	209.36	208.75	207.01	207.65	208.33	209.87	209.27	207.43	209.38	208.18	210.25	208.6	208.3	210.09	206.44	206.84	209.87
198.88	200.91	199.4	202.45	199.45	202.73	199.92	200.38	203.19	199.92	199.8	199.63	198.36	200.27	196.93	201.9	198.56	198.49	200.95	196.11	201.36	202.14	201.75	198.54	202.45	199.6	198.58	198.66	199.07	200.8	200.42	198.89	203.46	200.91	198.06	201.73	198.21	199.82	199.48	203.22	200.99	194.88	200.33	200.52	197.1	200.78	200.59	201.48	197.98	200.11
207.23	209.4	206.7	209.27	209.59	208.02	204.49	209.02	209.78	205.81	208.37	209.49	211.15	208.54	211.54	211.43	207.88	209.33	208.08	208.03	207.97	209.86	209.25	209.48	211.9	209.06	210.4	207.57	208.99	207.57	208.35	206.96	208.55	205.57	209.43	204.37	205.97	206.75	204.93	210.32	206.99	208.63	210.62	209.45	207.82	209.13	207.37	206.85	211.03	207.31
209.46	208.72	206.58	208.84	209.25	207.98	207.21	209.31	207.27	208.77	206.48	205.07	205.91	206.95	206.61	208.56	204.94	208.1	207.2	207.52	206.35	207.95	207.42	207.7	206.66	208.32	210.72	208.75	205.37	207.77	205.27	211.43	210.51	209.18	210.68	206.62	210.1	208.15	209.52	211.48	208.97	207.32	210.89	210.49	207.41	208	209.29	209.15	209.65	209.93
203.22	204.81	206.62	205.1	206.09	202.67	204.54	202.18	203.9	202.12	205.36	204.01	203.65	204.58	206.88	206.64	205.35	202.42	206.37	205.27	207.03	207.69	204.62	205.87	205.89	206.51	205.62	205.98	207.33	205.41	204.02	204.91	207.1	203.6	205.83	205.03	205.33	204.96	204.48	203.94	202.62	204.67	205.34	203.4	204.57	205.6	204.04	205.27	204.28	205.37
204.6	202.04	202.8	202.51	201.99	203.32	201.01	202.86	202.65	203.86	201.84	205.23	200.91	201.29	200.25	203.8	204.23	202.38	202.78	201.09	201.78	203.59	201.28	202.3	201.73	202.3	202.03	203.9	204.71	202.64	203.3	204.31	203.82	201.39	201.8	202.7	198.94	200.09	202.09	202.05	203.01	202.16	200.03	203.44	202.5	204.35	202.94	202.66	202.12	202.9
216.68	217.52	217.2	218.8	214.36	217.33	217.73	214.95	218.45	216.58	217.5	216.95	216.34	215.4	215.96	219.37	218.52	221.26	218.16	217.18	214.83	216.09	218.35	217.68	216.4	217.12	216.6	216.86	217.25	215.96	223.58	217.66	218.71	214.77	213.84	217.64	217.82	217.35	217.53	215.76	220.27	215.68	215.77	218.34	216.83	215.84	218.8	215.3	215.56	216.39
208.69	209.77	210.98	207.64	208.3	208.68	210.39	209.23	209.22	209.62	208.8	209.68	208.18	209.49	208.24	209.55	206.63	208.28	206.97	206.95	207.07	207.8	206.62	209.77	211.15	207.52	208.2	211.68	208.09	209.44	210.81	208.59	209.46	205.64	209.91	207.63	211.98	210.06	208.83	207.6	204.3	208.17	209.33	209.99	209.75	207.78	211.05	205.68	208.14	207.01
211.46	212.17	213.95	211.95	213.69	210.59	211.55	211.74	211.41	212.39	209.71	212.11	212.31	210.25	209.09	210.4	210.28	204.28	210.17	213.59	210.99	211.31	213.73	213.68	212.59	212.53	210.87	211.95	214.51	212.15	212.39	210.91	210.82	213.02	211.92	211.48	213.7	212.49	208.67	211.68	211.6	208.83	210.01	214.86	211.14	213.94	211.38	209.51	209.35	213.45
203.22	203.24	205.93	202.51	204.8	204.7	205.48	203.19	202.32	203.4	208.54	204.5	203.76	205.08	204.76	203.94	204.26	205.14	203.48	205.11	206.28	206.1	204.51	205.97	207.21	207.58	205.31	203.55	204.94	203.22	203.59	207.4	204.97	205.25	208.32	202.16	206.19	204.92	205.53	203.66	204.44	206.42	205.59	204.94	204.48	204.79	205.98	204.4	203.59	202.73
208.99	208.09	205.6	209.18	208.53	208.44	205.18	207.01	206.6	205.72	205.01	204.33	207.99	207.51	205.98	201.9	208.42	207.85	208.61	209.06	208.47	209.64	208.3	209.14	208.16	208.66	210.08	204.57	209.78	204.98	210.27	207.53	208.57	206.27	208.89	208.76	206.16	208.68	209.89	205.55	206.04	209.19	206.88	212.06	209.48	204.85	207.55	208.19	207.67	205.82
205.23	208.73	204.87	205.93	209.78	208.4	207.39	209.17	204.99	207.84	207.8	204.15	206.48	201.37	203.55	204.93	206.07	209.26	205.68	205.78	206.17	207.01	205.82	206.47	206.72	204.78	203.51	202.42	206.51	207.06	208.32	206.93	204.16	207.24	204.39	206.61	207.98	206.08	206.53	206.45	202.64	203.4	205.61	204.92	207.3	207.02	206.29	206.59	209.46	205.4
205.69	208.8	207.03	206.52	203.51	204.84	212.6	209.05	207.21	208.61	207.05	207.01	211.51	207.01	207.36	206.91	209.41	208.04	208.52	207.52	208.08	207.6	207.32	208.25	210.07	205.75	207.94	206.41	208.01	208.52	210.24	208.15	205.52	210.26	205.64	204.97	208.97	208.7	206.01	205.37	207.41	209.6	208.45	204.54	208.62	206.33	206.18	204.88	207.48	209.86
203.58	205.22	204.22	200.1	203.14	204.53	204.56	200.88	201.18	200.63	203.28	204.84	204.33	207	200.73	202.41	203.43	200.78	200.75	202.4	203.99	205.11	201.73	202.53	204.77	204.25	199.31	203.43	203.99	201.8	205.65	201.3	203.08	201.38	202.43	202.6	204.79	201.06	203.22	202.1	205.03	205.16	202.18	205.93	204.4	202.58	202.28	204.57	204.93	205.1
203.68	201.5	203.7	203.36	204.33	199.49	203.86	201.31	202.99	202.07	206.04	202.7	204.06	201.9	201.55	200.09	200.35	206.06	202.47	202.55	203.29	202	203.27	201.2	203.87	202.39	201.11	203.42	202.01	201.52	201.06	203.88	203.17	204.91	201.45	201.76	202.9	200.52	201.76	202.9	200.11	199.32	202.62	202.48	203.03	201.56	201.13	199.37	202.42	203.61
219.57	215.83	217.38	219.64	215.27	215.1	215.96	218.41	217.68	218.94	220.39	216.45	217.85	219.77	217.33	219.77	216.25	219.08	220.81	216.44	216.22	216.44	216.54	216.54	217.26	218.97	215.42	215.72	217.57	216.27	217.92	216.11	217.62	219.12	217.34	216.4	216.4	213.23	212.9	212.59	215.98	219.12	219.24	217.41	219.02	213.03	215.25	216.79	216.11	218.34
211.11	207.75	204.94	201.88	206.42	206.73	207.08	209.87	208.02	206.5	205.35	210.82	211.64	208.27	207.18	205.2	208.1	208	206.24	205.54	206.93	209.16	210.02	205.32	209.79	203.93	208.74	206.36	210.44	208.84	208.06	207.18	208.93	209.71	205.43	206.09	210.28	209.88	209.84	209.98	205.07	209.67	206.29	205.38	205.72	210.62	207.54	208.66	209.53	209.04
216.97	218.76	218.52	218.48	214.27	219.43	217.88	217.59	217.4	212.06	218.91	219.91	218.83	218.63	216.82	217.13	216.31	218.38	216.64	215.37	212.37	216.07	213.37	221.01	216.26	217.66	216.65	217.79	216.41	219.67	217.72	216.09	214.9	214.4	216.97	215.93	216.56	217.83	218.29	213.09	213.84	215.71	216.6	216.61	220.85	215.14	218.52	216.32	220.46	217.99
212.13	211.5	213.99	210.4	213.19	212.53	215.39	211.74	213.01	213.02	213.6	213.08	213.27	210.62	209.76	212.2	210.87	216.88	209.18	212.8	215.37	212.73	214.28	212.53	213.08	212.88	213.5	212.37	211.59	211.62	217.88	210.59	210.23	211.08	214.14	210.87	211.45	216.75	210.64	211.1	211.44	214	213.04	212.35	210.41	214.85	210.84	217.11	213.77	213
203.08	202.06	204.55	203.08	198.67	202.56	203.64	203.67	204.58	200.96	200.9	205.08	203.7	202.91	202.56	204.44	205.15	203.25	204.87	206.63	205.93	207.54	202.41	206.11	204.18	202.32	203.74	202.26	206.82	207.61	204.66	203.67	201.59	204.6	202.4	206.71	206.69	202.97	200.19	204.55	202.89	206.91	201.8	201.36	204.71	208.32	205.04	202.51	201.73	203.59
214.19	208.47	209.92	205.78	209.24	209.22	209.76	208.28	209.43	208.18	211.88	207.8	209.19	209.55	208.35	207.92	211.48	210.88	209.86	209.37	207.65	208.75	208.33	205.8	209.21	209.11	208.57	211.5	209.29	207.38	210.37	207.72	211.03	210.94	209.25	209	207.82	207.61	209.98	209.61	209.55	207.12	214.16	210.24	211.85	206.96	212.65	213.2	209.81	210.87
214.95	212.11	212.84	214.2	212.2	211.61	216.37	213.14	215.31	210.29	214.66	212.69	213.6	216.09	213.64	212.96	211.36	211.97	211.59	212.57	217.66	213.24	214.2	213.52	213.31	214.62	213.72	216.52	214.27	211.42	215.06	213.57	213.19	213.09	213.13	212.47	216.05	214.52	212.42	216.72	211.81	210.85	214.88	211.38	210.43	212.33	212.68	211.8	211.66	214.16
193.28	197.32	195.12	197.55	192.96	193.28	194.11	192.04	195.05	193.13	191.66	194.01	197.51	194.58	193.95	192.22	195.35	192.69	193.22	192.09	189.7	196.64	191.94	193.72	193.77	192.94	194.16	194.05	193.09	194.2	195.96	195.68	195.74	196.01	192.54	195.58	194.19	195.58	197.09	195.08	191.45	194.42	196.2	194.67	195.28	193.63	194.83	193.71	192.15	196.07
199.79	198.35	204.85	205.06	205.78	200.99	203.28	200.8	203.35	207.22	200.76	204.58	204.2	202.78	204.16	202.53	204.98	201.94	206.7	203.51	202.89	207.02	204.26	200.14	201.4	204.32	204.81	204.24	202.43	204.8	206.59	203.03	202.76	206.59	198.8	202.8	200.96	204.79	203.78	200.95	200.32	205.47	201.27	204.16	199.01	201.7	199.87	199.79	204.82	203.24
209.2	211.82	209.59	208.3	206.47	208.01	209.77	207.58	206.54	208.16	210.45	207.32	209.29	207.59	206.17	208.84	208.88	208.17	206.8	211.27	205.32	206.62	208.31	208.7	209.39	208.48	208.41	206.6	208.63	209.15	206.24	210.11	209.89	208.74	208.99	206.02	210.8	210.52	211.1	210.4	209.29	210.6	208.62	206.41	208.23	209.04	208.03	206.26	207.33	208.53
193.89	190.21	194.7	195	194.25	195.04	196.17	195.61	194.12	199.17	194.33	193.71	195.35	196.75	197.26	194.33	193.53	196.11	195.87	194.5	197.6	194.71	193.97	194.28	197.62	196.52	196.89	195.24	195.2	193.59	193.19	195.48	197.94	198.05	194.59	197.06	193.71	189.89	196.42	194.99	195.72	190.92	192.56	196.67	194.99	193.57	194.84	196.23	196.61	195.06
200.12	200.92	199.32	196.19	197.25	197.79	199.49	195.28	197.37	198.85	200.73	196.93	194.56	194.96	197.82	195.43	199.76	197.94	198.8	198.01	195.59	200.35	199.94	196.57	195.48	197.7	197.83	200.12	197.28	193.14	199.78	198.07	198.65	199.83	199.91	198.03	198.29	197.02	198.66	196.96	195.71	197.13	198.66	196.34	199.9	199.78	196.55	195.98	198.67	199.03
214.15	219.65	212.94	210.66	213.83	213.83	210.76	215.94	212.53	214.87	211.95	215	215.71	214.3	211.31	210.95	212.68	214.63	213.23	209.48	215.16	211.32	212.52	214.58	214.57	210.07	212.63	213.56	214.45	210.97	210.8	213.95	213.75	216.26	213.96	212.58	209.7	210.95	213.6	210.81	214.7	214.34	214.18	212.38	214.81	212.89	211.37	208.99	215.68	212.31
203.78	202.82	203.74	198.49	205.06	201.38	201.89	205.31	204.29	202.28	204.59	201.79	203.33	203.1	202.97	207.43	205.51	206.06	202.68	204.06	203.08	201.31	202.34	200.5	203.52	204.49	204.88	200.82	203.55	205.5	203.55	203.02	205.2	206.02	201.46	205	205.81	203.35	204.77	203.95	201.16	201.06	204.41	200.86	206.55	203.37	201.56	205.18	200.39	202.98
212.11	211.11	206.45	209.02	211.4	207.2	207.98	207.35	205.77	208.3	210.59	207.5	205.78	209.24	207.05	210.5	211.29	208.35	205.25	206.29	206.84	205.44	205.46	208.88	209.56	210.1	207.38	204.87	204.64	208.75	204.55	207.75	209	206.46	207.08	206.16	203.84	208.8	209.12	208.72	208.27	203.84	205.56	208.61	209.94	207.69	206.73	206.58	207.85	208.26
197.39	200.12	202.41	200.88	203.06	201.93	199.69	199.7	201	203.18	199.43	201.69	202.39	198.57	202.58	201.45	202.93	201.2	200.77	199.62	200.72	200.14	200.81	201.73	201.44	199.79	200.55	200.36	201.84	199.49	198.98	200.59	198.95	196.95	198.28	200.63	202.71	198.5	203.49	200.34	198.18	203.65	202.73	202.59	200.92	201.24	198.85	199.15	198.96	200.32
216.11	220.27	219.44	221.66	220.13	218.94	215.95	220.78	218	215.32	221.63	215.98	215.04	220.1	218.79	218.8	217.69	218.18	217.46	214.29	218.41	215.45	217.59	217.34	217.52	216.05	215.44	215.68	217.31	219.48	217.43	216.24	219.47	218.07	216.85	220.87	216.72	218.85	215.42	221.19	217.7	216.12	214.39	217.7	216.12	213.23	218.3	217.64	215.6	214.74
201.13	205.19	201.97	206.98	203.71	202.58	203.29	201.12	201.97	204.52	203.44	202.32	202.69	202.97	203.04	204.06	201.91	204.33	206.15	202.74	202.46	204.48	205.72	202.36	198.99	204.07	203.39	200.69	203.52	200.59	207.25	203.02	200.93	201.05	202.46	201.06	201.57	204.19	203	203.86	202.73	201.63	205.69	200.89	203.96	203.11	200.37	206.41	202.56	205.77
217.3	217.94	215.65	216.33	215.68	217.37	220.74	217.8	221.46	215.48	216.39	217.38	215.17	217.15	218.24	217.64	215.41	220.2	222.89	220.66	216.58	220	219.05	220.38	218.36	218.53	218.81	215.32	219.25	218.9	218.49	217.53	217.3	218.31	212.25	218.63	216.26	218.77	220.14	222.02	217.01	218.7	215.7	220.59	217.43	218.26	217.07	219.16	217.07	218.1
198.43	200.4	198.39	197.88	202.26	200.04	196.28	203.62	200.27	199.77	200.92	200	199.92	200.3	198.12	201.61	198.69	202.58	201.56	200.55	201.32	200.66	200.29	202	199.1	198.55	200.56	199.18	197.53	200.02	202.07	198.37	199.14	199.74	200.72	199.37	198.97	196.26	198.69	198.84	201.58	201.85	197.96	201.02	201	197.84	201.61	197.21	200.21	198
210.67	207.9	211.05	211.44	214.28	212.12	210.22	211.46	211.09	210.22	209.77	213.75	211.36	212.3	213.08	211.27	212.07	212.59	210.85	213.11	214.09	211.73	211.82	207.91	211.86	212.87	213.93	214.02	210.43	214.15	212.87	209.51	211.2	214.68	211.58	210.27	208.87	211.78	211.16	209.65	209.75	213.03	212.12	213.43	211.34	214.18	212.62	210.8	211.47	210.96
212.06	209.56	211.94	210.76	209.81	212.84	212.92	213.64	211.36	213.06	212.22	209.4	212.66	214.79	211.57	209.87	209.68	210.59	213.14	211.19	212.67	209.26	208.53	212.86	213.09	210.28	209.08	211.18	209.79	211.17	209.54	209.37	210.39	212.79	211.89	211.76	211.52	211.63	210.96	215.45	212.61	210.67	214.51	212.56	211.25	212.76	210	213.28	213.79	211.2
213.29	212.17	212.05	215.98	213.38	215.71	213.26	209.65	213.37	218.07	213.73	215.99	217.11	216.96	215.54	216.47	211.95	212.88	215.27	216.24	216.99	212.7	216.88	212.4	208.89	213.08	217.35	213.4	211.98	212.22	212.21	211.01	214.44	213.97	212.28	215.45	214.2	214.23	212.56	212.55	217.92	213.67	215.22	211.91	213.69	216.43	214.21	212.32	212.05	214.56
204.89	203.85	202.81	205.4	202.59	205.9	203.9	202.35	205.8	203.85	199.98	204.91	200.42	204.58	207.99	203.19	205.63	207.38	204.33	202.15	203.53	206.31	207.71	206.72	206.17	204.43	203.23	202.49	203.8	206.44	203.76	204.6	204.22	204.26	204.55	204.27	205.24	204.73	205.74	204.74	203.45	208.18	208.26	205.69	205.34	203.28	203.61	204.39	202.51	206.31
210.42	208.01	209.75	205.36	209.86	208.86	213.16	209.57	209.9	211.04	207.12	211.31	210.85	206.5	210.04	209.01	207.82	210.42	206.58	207.16	208.24	208.68	209.93	206.21	209.16	210.03	208.19	207.1	205.9	208.48	208.81	209.33	211.35	207.71	213.13	209.24	208.82	210.09	208.11	207.43	207.47	208.14	208.69	211.34	209.47	209.29	206.94	208.01	211.2	206.17
208.25	209.08	207.07	209.87	203.41	207.57	207.38	209.08	205.45	207.84	206.09	206.67	208.31	208.3	209.8	205.92	211.59	206.81	207.89	205.67	205.71	206.93	205.96	206.68	206.44	208.68	205.07	208.03	209.97	206.77	207.34	207.22	205.65	205.83	211.06	204.37	205	209.77	208.16	211.1	207.39	206.45	209.15	210.67	206.08	207.72	205.24	207.35	206.45	211.19
198.31	198.8	198.68	200.3	200.58	202.27	202.44	199.5	200.32	203.08	198.92	202.1	202.02	199.22	200.36	198.67	199.64	199.08	201.1	197.85	201.03	197.53	199.73	200.95	199.5	202.16	199.72	201.52	204.04	200.86	203.49	197.82	202.33	199.18	201.95	202.24	198.12	199.4	201.25	198.56	202.55	201.37	201.37	199	203.5	200.36	197.71	201.59	199.42	199.98
212.12	210.82	208.62	211.21	206.78	207.72	208.99	208.09	208.25	207.62	208	209.6	209.49	207.03	209.69	208.12	211.01	207.77	210.54	208.31	207.5	212.2	208.59	208.02	210.73	208.51	210.78	208.78	204.21	208.88	210.21	205.63	211.24	206.07	207.3	209.7	207.13	208.77	209.22	209.07	207.37	210.95	208.13	212.88	206.55	207.9	208.44	211.18	211.02	211.08
205.48	205.89	205.73	204.94	205.48	206.7	205.23	204.16	206.72	207.25	207.94	204.04	205.87	207.33	205.33	207.24	210.99	205.23	205.49	206.41	204.78	205.29	209.56	203.92	206.48	211.42	206.39	208.18	204.74	207.19	205.73	207.56	205.91	202.41	209.12	205.58	204.96	209.72	203.52	207.5	204.47	206.69	203.96	207.31	208.73	205.36	204.5	208.13	208.15	207.15
204.11	200.41	202.5	202.71	200.79	203.84	203.99	204.52	202.53	201.37	201.92	202.48	202.73	202.36	205.31	203.92	204.18	203.79	204.23	202.03	202.7	200.27	202.52	205.84	203.41	203.96	204.15	203.2	201.16	199.22	204.35	200.93	202.48	200.25	203.84	204.54	203.31	204.41	201.09	203.14	201.97	200.63	205.6	198.18	201.09	201.62	202.54	204.19	203.64	201.57
201.73	202.89	205.47	203.32	204.77	203.66	201.74	204.36	206.32	204.49	202.69	202.32	206.58	202.24	204.25	202.47	203.98	200.4	204.73	202.5	201.13	201.7	204.08	206.97	204.05	203.27	202.11	207.53	201.82	201.28	202.62	200.29	200.63	203.39	205.5	202.69	202.14	207.64	201.71	201.82	203.63	203.01	205.78	200.11	200.84	204.44	205.64	200.17	204.65	202.48
211.4	210.82	213.64	204.87	208.21	206.83	208.21	206.59	207.41	208.67	207.85	211.1	205.67	208.69	206.99	203.53	210.6	209.36	207.07	205.44	208.28	208.86	208.51	207.76	210.47	209.92	207.66	206.59	207.51	208.89	210.69	207.07	213.12	208.57	208.9	209.9	206.28	207.56	210.57	206.92	210.82	211.44	209.07	209.46	209.02	208.54	206.61	209.87	207.52	210.58
217.94	209.13	210.51	213.53	211.33	210.98	212.94	213.67	212.91	211.18	210.13	215.35	212.47	211.38	211.15	212	212.64	209.88	212.28	211.2	212.42	211.11	213.78	211.11	214.01	212.5	213.13	212.87	209.28	210.71	212.4	212.66	207.01	209.38	214.27	212.95	212.03	214.11	213.06	210.74	214.15	211.62	214.17	216.22	214.11	213.36	212.18	211.44	211.44	212.17
212.57	214.65	209.46	211.12	212.59	212.65	211.49	212.19	213.4	213.58	215.45	212.53	210.05	209.93	212.08	211.58	213.16	210.23	211.91	209.32	211.91	214.98	214.78	210.97	210.75	209.77	210.16	213.96	209.34	209.48	210.87	208.52	211.09	214.97	210.63	210.99	213.78	209.85	213.72	213.28	211.63	210.45	211.08	209.89	212.44	210.58	209.92	209.58	209.29	207.85
211.61	210.2	212.28	211.37	211.36	210.42	211.42	210.88	211.31	213.9	213.11	209.72	210.86	210.35	211.3	210.78	214.28	213.73	209.82	210.93	211.17	212.38	217	210.71	213.29	214.81	213.54	211.99	213.8	211.33	211.24	211.91	209.35	211.3	210.45	211.49	212.48	211.1	211.18	215.36	210.1	210.96	210.74	214.18	212.76	210.66	213.31	210.75	211.46	208.64
210.39	211.35	211.34	215.09	213.49	209.79	211.42	208.51	207.37	211.52	212.33	212.94	211.99	212.22	211.2	211.94	211.68	212.78	212.8	212	212.87	214.3	211.58	211.83	209.77	210.51	212.89	215.19	211.9	208.81	211.22	214.3	214.13	211.11	209.09	212.02	212.96	212.79	214.78	213.22	214.33	211.44	211.99	210.72	212.6	209.62	210	211.94	210.87	210.38
205.41	204.49	205.63	199.88	199.68	206.2	205.58	204.61	203.82	206.19	202.67	205.97	203.93	207.14	204.98	201.51	204.98	204.1	205.41	207.23	202.35	205.37	200.89	202.4	202.13	205.8	203.86	203.25	206.29	206.65	203.89	203.5	205.78	205.27	203.92	201.27	202.94	204.43	206.55	205.78	203.99	202.9	203.42	207.28	205.43	207	204.88	202.71	205.85	206.92
210.57	208.23	206.04	207.82	208.88	208.95	208.18	206.82	207.3	207.61	205.46	213	210.23	209.62	209.59	207.91	208.61	211.12	207.35	208.25	206.45	211.23	210.81	206.31	210.05	207.64	208.58	208.55	209.62	210.03	208.19	210.26	206.18	206.95	211.06	206.84	209.66	208.94	210.69	210.36	210.14	208.44	206.93	211.22	213.36	208.06	209.26	211.45	208.9	211.42
210.81	214.14	212.09	209.28	212.77	211.01	216.72	213.58	212.38	213.14	214.98	212.25	214.4	212.35	210.47	210.16	211.33	212.49	213.48	210.53	211.67	215.01	208.45	213.32	211.31	212.83	210.9	209.79	213.18	209.87	212.54	208.5	213.97	212.47	209.94	212.22	212.96	208.08	211.76	209.3	211.73	211.68	210.92	210.68	211.5	209.45	214.11	216.58	212.54	212.14
208.84	208.18	208.19	207.25	209.96	208.58	208.86	208.83	208.34	207.9	210.08	209.81	208.16	209.25	210.59	207.24	209.56	211.9	208.57	210.46	211.22	207.71	208.62	207.86	206.6	207.11	208.65	209.73	207.36	210.87	208.46	208.52	206.53	208.43	208.73	206.8	210.63	209.03	209.6	208.61	212.24	208.12	209	209.83	205.95	207.87	209.86	207.57	206.62	206.18
214.02	216.52	212.1	217.17	216.99	215.7	214.03	209.21	210.86	213.06	213.03	215.06	212.18	213.56	213.41	217.11	214.48	215.29	216.28	212.16	214.01	216.74	213.77	212.14	216.51	211.76	213.08	214.89	215	212.71	213.11	214.65	217.16	217.03	210.62	213.33	214.53	212.35	213.54	217.37	210.35	213.73	213.41	214.93	212.66	210.97	212.06	214.42	212.89	215.57
208.63	209.77	206.46	207.82	208.7	207.21	212.04	208.4	209.57	206.27	212.26	206.96	208.98	206.74	209.34	204.68	208.25	211.65	208.67	208.82	205.13	207.32	208.5	209.65	210.04	206.94	210.56	206.41	210.64	210.17	208.73	209.75	208.2	208.57	210.54	207.62	208.11	208.17	205.8	208.76	205.63	207.97	206.72	208.98	206.76	210.37	205.92	208.28	205.37	208.58
209.93	211.7	210.37	211.32	212.45	214.15	213.77	213.51	212.89	209.13	209.88	210.77	213.02	211.59	214.74	210.11	210.63	209.74	211.06	209.62	212.35	211.23	213.29	213.96	212.24	213.72	211.91	214.75	213.7	212.38	210.38	212.5	214.2	214.43	211.74	210.6	213.69	213.07	213.51	212.3	213.29	213.59	212.98	211.34	213.57	214.11	212.86	211.49	213.87	210.1
210.11	206.28	207.59	210.16	209.14	208.03	206.97	210.02	208.43	204.64	207.77	209.46	210.41	207.61	207.38	210.67	207.31	205.16	209.78	206.78	205.51	209.62	208.03	206.04	206.79	207.96	206.65	209.94	209.6	210.58	208.17	206.44	208.42	208.3	203.16	206.37	208.93	208.39	206.81	208.56	207.81	205.97	203.86	209.85	209.61	208.33	210	210.16	206.75	207.43
208.09	208.66	210.04	209.07	207.28	211.57	211.75	212.19	210.69	213.78	208.44	205.93	210.29	209.15	209.61	207.62	208.79	209.15	211.55	210.74	208.41	208.58	210.36	208.11	213.54	210.39	208.24	208.39	208.13	210.03	209.69	212.06	208.67	211.36	209.58	208.19	209.5	206.4	210.42	207.38	211.13	209.54	211.78	207.94	210.39	207.75	212.03	209.43	210.37	210.15
201.43	200.94	200.62	202.76	205.99	204.74	200.75	202.75	203.75	206.55	202.19	203.2	202.51	203.11	205.72	202.96	200.83	202.32	205.03	203	203.08	204.16	201.02	205.45	202.59	201.15	203.07	202.47	201.64	202.28	203.83	202.1	201.27	204.72	203.52	202.33	201.54	202.07	208.2	202.02	204.16	201.54	207.8	202.26	204.65	199.19	201.31	206.1	201.61	205.92
211.8	211.15	215.06	209.51	215.76	212.41	214.72	216.06	213.83	209.01	212.54	212.73	215.11	213.14	213.51	211.61	211.1	209.23	212.07	213.14	210.68	211.55	214.25	207.99	210.78	214.13	210.16	213.91	212.75	213.04	215.41	211.83	214.86	213.46	213.71	212.3	213.16	214.08	213.46	216.16	212.45	211.46	213.84	212.16	213.67	213.7	211.3	215.51	212.46	215.19
207.29	206.48	210.16	208.82	210.91	209.48	212	208.5	208.82	211.77	209.03	210.66	210.32	206.88	207.99	210.66	208.12	209.79	208.41	210.01	209.11	208.11	208.09	210.69	206.25	209.16	209.3	209.17	210.56	208.27	205.55	208.32	208.2	208.93	208.19	205.65	209.26	208.01	208.76	207.46	209.27	206.84	207.67	206.07	208.07	207.67	209.69	207.39	210.84	206.16
200.74	202.6	204.39	203.92	205.72	201.79	198.67	198.39	203.34	199.91	203.23	202.34	203.93	202	201.61	199.69	198.65	202.97	201.89	198.7	200.41	202.97	202.53	202.31	196.92	203.02	203.63	199.69	202.07	203.73	199.81	201.16	205.6	201.22	202.13	201.24	200.88	204.06	200.16	203.79	199.54	201.56	200.03	201.09	202.77	200.25	201.35	201.53	201.53	199.7
206.87	202.99	205.44	207.35	203.42	202.55	207.47	200.96	201.57	202.76	206.01	203.67	203.5	202.37	205.05	207.91	202.53	203.69	202.92	205.08	208	206.36	201.81	202.31	204.41	208.05	204.07	200.85	203.71	204.88	202.85	204.56	206.77	200.86	202.14	204.43	204.24	204.78	204.06	201.44	205.66	205.48	203.88	202.05	204.56	202.41	202.89	202.76	204.51	203.81
208.77	210.55	213.47	212.46	209.49	216.4	208.61	209.43	214.65	211.35	211.92	208.47	211.48	209.26	213.12	212.35	212.12	212.53	212.28	215.62	213.44	212.56	211.26	213.97	209.98	211.13	214.19	211.08	210.74	210.14	210.09	212.44	212.87	211.15	214.03	210.65	211.33	211.75	211.79	213.22	209.2	210.78	207.68	212.16	212.99	212.14	211.78	213.12	211.76	211.64
207.74	205.19	202.95	203.63	202.2	201.44	204.16	203.62	208.35	203.81	202.21	206.9	204.43	205.31	203.57	202.9	206.78	204.26	200.01	204.98	202.39	202.56	205.6	207.4	203.04	206.03	205.59	205.1	202.81	204.23	204.07	203.68	202.98	204.65	206.93	203.94	203.98	204.07	201.77	200.58	205.86	204.94	204.45	203.75	203.01	203.86	204.89	203.12	204.15	205.27
210.33	212.72	211.15	209.42	207.6	209.59	214.05	213.72	216.01	210.38	210.14	207.88	214.15	213.09	210.83	209	209.68	211	210.12	211.89	212.29	213.56	209.85	213.02	210.17	212.26	212.89	209.02	218.5	213.45	208.6	210.38	210.9	211.93	210.84	214.55	211.56	215.35	212.91	210.37	211.17	211.44	212.91	214.32	208.17	213.12	212.38	212.11	208.91	209.64
200.86	201.28	200.69	197.52	201.84	197.31	197.14	201.49	196.84	197.17	200	198.61	198.8	200.45	202.13	197.25	197.85	201.66	203.21	201.79	198.38	200.83	199.16	199.81	201.01	202.4	199.96	199.56	198.73	195.19	202.84	199.72	198.3	197.87	199.1	198.62	201.14	200.1	202.03	197.65	200.42	198.07	196.71	195.89	199.5	201.44	200.46	197.65	201.71	198.66
209.26	207.59	207.75	207.87	209.69	205.88	207.92	206.59	208.56	209.74	210.02	208.03	207.03	209.28	211.73	207.16	209.57	207.28	208.41	208.3	206.81	206.59	207.29	210.36	209.72	208.69	207.73	201.64	206.3	212.71	206.71	209.15	210.34	208	211.69	210.58	205	203.74	206.01	205.02	209.11	205.97	210.74	209.81	210.14	209.5	208.27	208.31	207.34	208.93
206.24	203.95	204.65	202.91	200.41	204.29	207.08	202.16	200	201.26	209.06	204.96	202.99	203.44	203.46	204.93	204	200.63	205.84	205.06	204.94	200.9	203.56	201.8	200.09	202.9	204.99	201.11	200.33	201.21	202.27	202.92	199.79	200.94	200.06	201.59	202.78	202.6	203.91	204.65	204.4	203.41	206.43	205.28	204.89	202.14	200.51	199.9	201.13	206.11
216.86	214.86	219.08	218.96	215.49	221.44	217.67	216.73	215.36	214.33	214.94	216.36	215.82	216.48	217.63	217.64	217.99	218.12	214.7	215.92	217.23	215.69	218.55	217.56	217.04	215.09	215.14	216.53	213.89	218.31	214.86	217.66	219	217.95	216.1	219.43	217.84	215.59	216.85	218.75	216.52	218.05	218.65	219.59	213.43	212.87	215.56	221.05	215.89	217.89
208.02	205.71	202.85	204.39	209.06	205.07	208.98	205.8	204.22	204.14	206.85	203.87	206.56	203.77	203.03	203.4	206.17	205.74	204.35	207.26	205.64	206.54	204.31	207.51	209.27	205.89	206.84	207.19	205.46	210.2	206.44	205.61	205.5	206.72	206.96	203.44	202.78	205.67	202.73	205.42	208.48	205.97	203.08	207.33	203.22	202.9	206.39	203.98	202.87	209.25
213.62	220.1	217.89	215.58	217.55	220.05	216.2	216.37	216.62	217.23	218.98	216.96	219.18	217.85	218.7	215.65	217.92	218.2	215.3	219.97	220.93	220.23	214.68	220.13	218.88	215.83	217.28	218.28	217.76	215.98	220.88	218.54	217.65	219.37	222.15	221.13	216.87	218.1	216.67	214.31	219.42	214.67	222.27	219.66	214.67	217.73	220.55	217.18	217.05	214.52
217.55	216.29	216.91	219.58	216.27	216.43	219.79	220.6	215.99	216.11	213.67	218.16	215.23	217.22	215.23	217.27	217.66	214.81	219.21	218.44	218.11	218.3	219.84	217.99	215.17	217.47	216.56	217.16	215.35	215.2	218.34	215.04	218.78	217.42	214.73	217.13	213.83	217.46	215.12	219.44	216.04	220.19	218.76	213.28	219	219.32	216.83	217.95	217.14	215.86
209.09	210.73	214.56	210.58	212.52	215.1	212.09	211.28	214.09	212.35	213.07	212.27	212.83	210.81	210.48	212.17	211.33	209.05	211.86	213.48	212.72	212.39	212.73	208.82	213.72	210.73	210.75	214.55	212.5	211.34	213.44	210.51	213.47	211.96	211.9	209.67	213.62	213.31	213.4	214.17	210.05	212.87	209.86	210.67	215.3	212.68	209.73	210.96	210.87	208.37
206.93	210.38	208.79	208.88	209.86	205.98	207.06	209.58	206.24	209.24	210.59	210.48	208.92	207.64	207.68	207.17	208.38	208.6	206.4	208.85	205.92	208.26	208.36	209.93	209.1	211.29	209.33	207.23	205.32	209.98	207.21	210	208.63	209.07	210.62	208.95	209.8	208.1	208.81	207.29	210.17	204.73	207.29	208.35	212.63	208.33	207.34	210.17	212.21	208.64
210.06	214.55	215.01	216.16	212.42	212.91	213.35	212.42	210.85	213.89	214.41	212.68	214.55	212.65	209.89	211.14	213.57	212.18	212.65	213.01	213.92	214.48	213.55	212.65	209.24	214.87	214.39	212.6	211.66	212.31	212.65	213.9	214.52	212.18	213.69	209.98	212.1	210.13	212.04	208.54	212.33	213.05	212.77	213.5	212.91	213.59	212.8	215.59	215.73	212.86
208.44	206.69	205.53	205.62	207.07	212.03	206.36	206.92	204.43	207.36	208.11	209.92	211.28	206.63	209.33	210.9	211.31	206.21	209.02	210.3	206.97	208.64	208.73	211.11	205.1	207.8	210.81	206.93	209.79	209.4	210.64	209.56	208.25	208.36	208.55	206.43	211.67	210.28	203.56	205.52	207.53	204.06	209.18	206.35	205.82	206.79	212.01	205.19	209.32	209.14
219.03	216.47	216.86	216.02	215.64	216.02	215.63	214.01	218.03	219.16	214.48	216.34	217.67	214.67	216.17	213.85	217.06	219.42	219.55	215.57	214.07	219.96	214.62	217.71	215.36	214.92	217.44	217.8	217.41	216.96	213.01	219.94	219.64	217.62	217.94	214.3	218.37	216.04	214.01	217.24	216.28	217.25	218.3	215.96	217.55	218.93	218.73	216.84	221.44	213.97
210.85	214.45	211.46	211.92	210.63	212.23	210.65	213.43	213.05	212.5	213.15	211.38	209.68	209.97	214.28	212.02	212.96	211.53	212.52	208.86	208.04	212.45	209.9	209.37	212.11	211.99	211.68	207.51	210	209.79	212.31	207.93	211.83	209.6	213.46	210.04	209.78	211.95	209.91	214	213.48	215.88	211.64	212.86	210.92	211.76	210.68	212.66	212.78	213.92
205.04	206.66	212.2	208.21	206.26	209.01	206.6	204.79	205.45	204.91	207	207.58	205.98	204.51	207.16	205.54	204.72	208.67	204.91	210.71	211.27	202.88	205.62	205.55	202.31	204.05	205.79	204.36	207.54	207.59	206.05	206.71	207.14	207.15	207.34	211.5	206.97	206.3	208.21	203.65	205.69	205.95	202.67	207.51	204.78	208.19	207.16	205	207.93	205.84
206.51	208.24	206.97	208.16	207.83	208.45	206.58	209.66	206.42	210.67	207.66	209.14	205.65	206.41	206.27	206.28	207.06	207.77	207.36	207.97	207.12	207.95	204.34	207.53	210.69	206.54	208.9	207.25	205.87	206.45	209.04	210.27	208.58	208.44	208.62	207.8	209.63	207.75	208.08	207.87	206.75	207.64	209.46	207.95	207.83	209.65	209.87	206.86	208.59	210.05
194.44	195.07	193.68	194.02	195.03	191.27	190.25	196.6	194.45	196.62	194.87	196.02	195.25	193.63	193.2	193.52	194.87	194.92	195.28	196.29	196.51	192.52	194.39	195.12	194.86	192.72	194.66	193.98	193.11	194.44	190.62	192.66	196.04	193.96	197.26	196.7	196.27	195.3	193.62	194.75	190.16	193.07	194.73	195.13	196.71	193.97	193.49	193.8	196.94	194.13
206.8	206.9	208.23	206.76	209.95	210.18	211.2	209.6	207.31	206.19	212.95	208.44	207.19	204.17	209.6	208.58	213.13	208.17	206.79	207.86	210.16	208.21	207.5	211.78	209.22	210.78	208.22	209.09	207.73	208.21	210.15	207.16	211.76	207.76	207.69	210.45	209.05	207.76	207.25	206.47	206.16	208.84	207.16	211.77	208.7	206.91	206.9	209.78	211.39	208.04
208.28	207.96	211.21	209.32	208.23	209.22	208.62	208.44	207.22	210.97	209.97	209.91	207.41	209.54	208.41	210.44	209.55	210.74	207.98	210.41	205.49	207.25	207.02	210.52	210.33	205.95	209.54	204.75	206.44	212.67	206.68	210.61	206.03	206.65	207.06	210.17	206.49	207.96	209.15	206.91	207.85	209.31	209.73	211.5	210.54	207.05	205.89	205.5	208.37	208.91
205.22	206.39	206.51	210.19	205.94	208.62	205.86	207.61	207.52	209.65	206.83	210.56	209.99	208.64	207.13	207.93	206.4	208.15	207.47	209.38	208.35	206.02	211.84	209.34	205.88	207.53	210.95	210.75	207.29	205.23	205.57	207.14	209.03	204.79	205.12	206.2	210.81	205.59	209.77	209.16	208.48	206.92	207.73	208.58	208.04	206.11	207.97	204.9	209.78	211.58
199.85	202.22	199.75	202.37	199.03	198.4	200.79	198.2	198.32	198.74	202.02	197.83	198.7	199.44	200.19	200.97	200.2	203.24	197.31	200.61	199.52	201.31	200.36	199.67	202.09	201.38	200.56	197.83	200.02	198.34	200.57	200.44	203.45	201.07	201.15	199.7	202.18	199.84	201.78	198.61	199.32	198.03	199.78	199.89	201.77	201.42	199.16	203.13	200.77	195.96
208.88	206.58	208.01	209	208.15	209.85	208.2	206.32	204.77	208.05	210.38	208.64	211.04	210.16	205.4	207.37	209.97	205.84	209.57	206.76	208.75	211.45	209.14	208.16	208.4	206.51	209.41	209.22	210.53	206.96	210.12	204.92	209.08	206.65	213.41	211.44	208.44	211.63	205.36	205.27	213.06	203.24	206.66	210.24	211.66	209.78	206.54	209.79	209.75	211.83
203.5	203.4	203.93	202.73	204.3	207.64	202.64	201.23	203.99	202.99	204.1	200.75	203.44	202.74	201.42	201.16	202.55	205.79	203.4	205.16	202.99	202.3	206.14	204.34	203.76	206	203.95	204.65	201.16	199.88	204.76	197.73	203.85	204.88	207.23	202.46	204.06	201.13	207.89	206.11	204.28	201.37	202.45	204.65	205.18	204.55	204.48	202.06	202.5	203.39
199.11	199.94	196.9	196.52	197.91	199.32	197.39	199.94	196.84	201.91	196.48	196.49	203.58	195.16	200.63	195.82	200.86	198.86	198.08	197.26	198.7	201.54	197.74	196.88	200.06	197.78	196.38	200.33	202.91	196.16	198.43	196.63	200.25	196.47	199.53	200.16	198.75	202.36	201.9	197.58	198.08	201.31	199.41	197.15	198.73	198.69	200.26	199.07	199.9	197.07
195.77	196.83	202.41	201.89	200.81	199.7	198.45	197.33	202.13	200.1	198.46	198.69	200.87	200.35	200.46	199.08	199.83	202.41	203	201.68	198.65	198.68	199.91	199.89	201.51	198.02	199.01	202.12	199.51	199.73	201.14	200.92	199.58	198.89	201.06	201.11	201.02	201.93	200.45	197.6	196.68	201.16	203.64	202.57	200.27	198.2	197.95	201.1	199.33	200.05
204.32	205.07	203.8	207.72	205.79	203.04	204.75	203.88	202.55	204.95	201.6	203.93	206.1	203.12	203.99	204.15	202.54	205.33	206.37	202.28	202.21	205.98	203.6	201.2	203.1	205.46	201.55	204.2	204.83	207.18	202.93	205.66	204.31	204.52	204.79	203.72	202.28	201.81	204.29	201.02	203.17	206.46	201.74	205.9	203.24	204.15	203.96	204.31	201.74	203.82
205.76	201.14	201.79	203.32	203.13	199.87	205.3	204.1	203.97	203.49	203	202.52	204.67	202.51	201.63	203.23	206.55	204.79	204.04	202.15	206.45	206.21	203.9	201.02	202.04	203.18	209.33	201.56	204.91	205.71	204.41	202.42	201.19	205.15	203	201.02	204.13	204.64	203.88	203.94	200.95	204.99	205.55	202.88	202.77	204.82	200.08	205.85	201.51	201.78
199.47	198.9	202.94	203.43	202.93	200.83	199.71	202.88	200.08	203.51	198.04	201.74	202.63	200.3	199.53	201.45	201.01	203.59	200.47	201.83	203.1	203.11	199.72	203.19	197.08	200.31	203.03	200.81	198.8	199.93	200.02	201.69	201.29	202.72	198.86	200.82	199.9	202.94	202.6	203.31	201.36	202.19	201.55	203.03	197.72	200.41	199.11	200.14	201.44	200.98
216.74	216.7	215.4	217.54	215.58	217.62	215.03	216.53	217.99	216.61	215.95	217.84	216.84	219.33	214.09	220.86	216.22	213.25	215.21	219.7	215.99	217.75	216.64	216.85	219.07	215.92	213.84	217.05	218.13	219.52	216.79	218.06	217.94	217.51	216.67	219.19	218.36	215.37	216.67	216.26	217.88	217.47	215.87	216.13	218.38	217.42	215.24	217.34	213.87	215.01
196.21	197.94	202.91	200.91	197.39	198.36	198.66	202.93	202.74	201.37	200.67	200.26	202.65	200.45	202.7	203.91	202.53	199.02	200.49	199.74	197.19	197.7	201.17	197.58	199.26	200.47	200.47	200.94	196.84	201.99	198.05	200.9	197.78	197.97	199.32	201.82	198.2	198.05	201.77	199.29	201.38	198.93	198.9	202.12	201.95	199.45	198.04	199.39	202.13	198.7
196.09	199.46	200.34	199.94	201.65	200.71	198.44	198.15	197.75	202.52	198.56	199.01	196.15	201.04	201.24	197.99	196.84	199.33	196.63	198.26	195.58	199.11	198.05	198	197.11	199.87	197.82	199.87	199.53	198.65	198.43	194.68	200.9	197.72	198.73	199.38	199.16	198.64	199.55	200.67	197.92	203.46	196.23	197.41	199.33	199.2	201.66	196.66	196.62	200.7
210.72	208.35	212.7	208.97	213.84	213.48	208.67	211.12	211.56	208.27	209.87	213.94	213.2	212.43	210.87	210.82	208.86	211.34	209.22	210.36	210.3	209.04	214.09	210.94	212.58	208.81	210.71	211.16	210.85	214.4	213.48	213.77	212.48	210.4	209.55	212.91	212.14	211.9	210.83	211.3	211.23	211.34	210.99	210.86	210.04	211.68	211.14	211.37	210.74	214.27
199.02	195.85	197.99	199.53	200.52	199.27	200.24	201.61	200.53	197.78	200.04	198.8	202.56	200.61	197.85	200.44	200.21	199.09	199.1	199.86	201.66	199.65	200.07	201.82	200.64	201.81	198.01	200.73	200.58	196.72	195.68	197.55	197.28	197.72	198.94	201.33	197.94	199.13	198.54	201.66	197.24	200.54	201.67	198.48	196.14	197.05	200.78	198.96	196.54	197.74
203.78	202.05	200.59	203.1	206.75	203.26	206.22	206.41	204.6	204.24	206.18	203.96	204.49	203.4	205.99	205.1	202.55	201.62	203.94	203.79	204.81	203.56	207.86	205.23	207.8	203.84	205.36	200.82	201.56	204.86	204.37	202.8	202.04	202.29	205.39	205.16	205.24	206.62	204.42	202.42	203.34	202.58	205.14	203.6	203.92	205.68	207.39	204.3	205.64	206.79
219.19	217.41	213.53	217.79	217.16	217.03	216.19	215.87	215.74	217.86	217.19	214.23	216.87	214.75	219.94	216.31	217.88	217.75	215.31	214.41	216.81	217.46	215.18	218.07	217.11	216.03	218.04	215.54	217.61	218.19	215.96	218.41	216.39	218.22	219.63	218.31	219.49	221.01	214.97	217.1	214.47	216.16	217.88	216.29	217.25	218.55	217.33	218.46	218.16	215.23
206.9	208.14	205.23	210.35	206.12	207.25	207.71	206.83	204.7	209.15	208.43	208.15	206.8	207.21	205.85	204.49	205.69	205.36	208.36	205.4	208.53	209.46	207.86	207.46	208.51	206.29	206.16	206.97	209.91	209.44	210.48	210.98	207.23	214.3	207.23	205.97	208.64	209.59	207.7	206.6	204.44	205.22	206.18	211.04	203.16	205.42	210.85	209.92	206.89	208.63
202.11	200.19	202.92	200.1	197.25	199.47	201.98	197.96	198.03	199.61	205.71	200.25	201.68	200.51	201.65	199.62	200.04	201.22	199.19	198.59	200.8	200.19	199.76	199.03	200.08	200.85	203.23	201.38	199.71	200.63	198.58	200.38	195.87	201.78	197.58	201.51	200.53	202.1	199.29	198.48	202.76	200.66	202.2	200.73	200.64	200.56	198.54	201.35	201.71	203.39
207.37	210	208.33	204.81	208.87	211.91	207.64	208.91	207.52	208.78	205.6	210.68	206.56	207.62	208.97	206.73	205.05	206.51	206.88	207.94	208.56	206.32	209.33	209.14	208.03	205.69	209.71	205.79	204.89	205.43	207.06	210.43	207.58	210.43	204.59	209.5	207.76	209.07	209.16	208.14	208.38	205.12	208.57	206.58	208.26	207.25	207.57	207.11	205.76	210.25
200.54	197.85	197.07	199.77	197.99	197.52	198.76	199.71	196.83	196.56	198.72	197.45	197.77	199.05	195.48	197.22	197.84	196.4	198.98	195.23	197.97	196.21	198.44	200.4	196.52	197.33	197.89	198.62	197.86	199.52	196.46	193.32	196.15	198.22	198.48	196.99	198.2	199.05	196.86	198.73	196.27	200.63	200.43	195.72	198.93	199.28	196.85	201.03	197.65	198.61
210.16	205.91	205.29	207.6	206.4	211.09	206.49	205.61	207.45	211.44	207.98	206.75	207.78	208.51	207.58	212.49	208.35	206.28	211.44	210.56	208.08	209.34	209.45	207.71	205.23	208.53	212.81	208.78	209.6	209.03	209.4	210.33	207.86	210.8	209.68	210.06	206.24	210.72	207.7	208.77	205.64	209.03	208.51	207.87	213.19	208.21	205.43	209.99	210.94	210.41
208.27	206.45	207.21	208.69	211.31	210.86	206.73	206.18	207.2	205.69	208.09	209.62	207.29	206.08	207.63	207.21	206.73	210.49	210.56	207.18	206.96	207.79	209.94	206.65	208.81	209.81	210.08	208.49	208.55	206.17	209.29	209.85	210.06	212.92	211.93	209.91	208.8	209.61	206.54	211.19	207.29	205.83	209.46	206.3	209.63	207.22	208.32	208.05	210.36	211.34
202.12	204.15	200.52	203.91	201.29	201.76	203.6	204.34	206.05	204.3	204.89	202.68	204.55	201.79	203.8	200.75	204.36	206.99	201.71	204.89	200.59	200.85	203.81	203.34	205.6	204.46	202.78	201.51	201.91	203.21	204.49	204.82	204.7	204.16	205.49	199.81	204.9	205.8	201.42	203.31	203.34	207.45	204.69	203.1	204.6	202.63	204.18	206.25	201.54	200.21
219.6	212.4	219.88	218.62	217.05	216.06	220.34	217.38	217.18	218.13	216.5	216.6	215.91	215.07	218.99	214.68	217.82	218.49	217.95	215.5	218.86	216.37	215.65	214.96	214.42	219.69	213.82	217.12	213.47	217.33	215.3	217.13	215.55	212.61	218.53	218.49	215.27	218.24	219.62	219.94	217.03	217.73	213.06	216.17	220.72	220.63	217.07	219.39	219.69	217.87
211.29	213.54	217.39	215.03	212.34	210.66	211.91	216.04	214.07	212.09	212.8	213.29	212.62	214.38	212.76	213.21	214.27	213.56	215.12	213.63	211.69	217	212.9	211.51	212.39	213.08	214.56	210.2	209.99	211.24	212.27	214.8	212.56	211.43	211.74	212.67	214.99	212.33	211.23	211.67	212.69	213.69	212.36	213.46	212.38	211.11	211.72	211.82	213.81	215.11
217.87	217.5	214.06	217.34	219.01	215.29	216.61	218.89	219.31	216.57	218.41	216.83	217.09	217.33	218.4	215.05	216.02	217	220.95	219.76	216.34	216.76	217.86	218.9	215.51	218.84	215.7	217.83	218.52	219.38	218.47	219.03	215.24	221.67	215.42	215.97	218.74	217.6	219.65	220.09	219	215.85	218.76	220.83	222.14	221.79	216.65	219.91	213.33	219.89
203.21	204.93	200.18	203.8	203.8	203.1	198.74	200.8	205.08	202.57	202.39	204.89	199.85	202.42	202.42	201.27	205.06	203.61	202.33	202.35	203.6	202.79	205.6	200.93	202.34	200.32	204.08	203.38	199.38	205.34	202.05	201.5	204.98	202.14	202.37	202.56	200.27	205.19	204.54	202.09	203.07	203.65	203.56	203.17	201.96	204.81	201.65	204.26	203.69	202.85
206.04	200.58	206.84	202.21	204.44	202.58	202.65	206.49	203.78	203.11	203.03	204.67	205.14	203.31	204.33	200.44	207.23	205.24	203.36	208.23	203.36	204.99	203.11	201.3	204.82	200.58	203.05	201.25	204.63	204.38	205.74	201.16	196.41	202.27	205.12	204.54	203.55	202.4	202.65	202.96	202.72	202.93	204.72	203.49	204.67	204.73	204.87	205.25	205.47	203.77
205.77	202.28	200.77	205.01	202.7	201.4	203.27	204.83	200.4	203.61	203.4	200.17	204.65	203.14	201.39	202.85	204.39	201.62	205.26	203.93	201.66	205.62	202.1	201.62	206.19	203.79	203.7	204.73	204.41	203.07	204.57	203.85	203.58	201.36	204.43	203.28	201.18	204.71	204.69	204.95	201.51	204.13	203.4	205.24	204.4	202.75	205.93	198.89	203.4	204.18
216.07	219.56	216.81	214.04	218.85	215.81	215.83	219.16	219.49	216.64	215.78	217.09	215.19	214.85	217.89	216.38	218.82	215.18	215.28	219.56	215.05	214.76	217.61	219.15	212.17	214.66	219.49	215.82	216.56	216.82	217.04	220.44	218.4	215.42	214.32	219.09	217.51	215.29	215.67	217.18	216.7	213.96	216.66	217.22	216.59	216.77	216.68	216.86	217.38	215.6
208.7	208.94	205.99	211.62	210.43	207.32	210.5	208.79	209.34	210.16	204.26	210.72	211.52	208.21	210.34	205.32	208.72	208.46	206.75	207.51	208.45	210.18	210.64	210.59	206.56	211	206.33	208.21	205.77	212.22	206.93	208.06	211.07	211.73	208.33	207.2	213.4	208.75	210.41	208.1	208.05	207.39	208.67	206.97	208.69	209.42	207.76	206.84	208.45	207.76
205.47	205.42	205.92	201.91	202.95	204.9	199.76	203.78	202.63	201.41	203.56	201.72	203.59	204.06	203.04	201.86	201.95	202.65	200.13	203.34	197.84	204.03	204.11	198.18	200.52	203.36	200.62	202.15	203.22	202.41	202.49	205.12	199.6	200.05	200.62	203.97	205.03	200.03	201.23	200.15	202.73	201.71	200.79	196.65	203.7	202.77	201.76	204.05	201.25	203.64
208.58	210.74	209.27	211.19	208.6	209.19	206.59	208.93	208.22	210.02	207.07	207.04	209.6	211.65	209.77	208.25	208.32	208.21	206.19	208.62	210.17	209.79	208.25	210.28	207.19	206.01	209.05	208.46	208.53	207.11	209.82	208.87	210.15	206.52	209.03	207.1	208.5	209.36	207.89	210.89	209.13	210.37	207.64	207.6	205.54	205.84	206.1	210.13	209.14	207.19
196.87	197.46	193.01	194.98	194.99	191.92	193.85	193.67	197.19	196.42	195.6	196.5	198.61	195.81	196.17	194.34	194.68	192.91	191.85	194.36	196.14	197.73	195.86	194.92	195.18	194.92	195.56	197.38	198.03	198.79	196.49	196.87	191.02	196.63	193.25	193.29	193.68	196.47	195.42	195.58	192.82	197.15	194.94	193.62	195.82	195.6	195.07	196.62	196.68	194.81
218.37	216.04	218.63	219.06	215.55	220.95	217.01	218.35	218.57	217.71	216.66	215.77	219.07	216.42	215.38	217.33	212.59	215.25	214.71	215.85	219.64	216.1	214.27	218.68	217.77	215.61	217.3	216.03	215.79	216.29	218.84	218.56	218.76	214.27	216.35	219.18	216.45	218.92	216.36	220.26	220.2	216.08	215.06	215.98	217.88	215.61	216.72	217.31	215.42	219.79
205.56	207.43	206.46	208.26	207.95	206.79	208.27	207.49	208.73	210.61	208.43	208.76	203.57	209.53	206.38	207.72	209.19	203.74	208.25	206.36	212.03	206.47	208.84	209.38	207.82	210.17	210.6	211.83	210.14	207.13	208.11	207.08	209.83	209.54	209.11	207.19	210.01	207.9	205.4	206.43	208.3	207.93	206.48	206.14	212.01	207.37	208.5	208.56	210	209.85
215.48	217.44	216.07	215.14	214.07	219.73	215.6	217.57	215.91	216.76	216.01	215.56	218.6	216.3	216.02	218.98	218.59	216.95	217.13	214.43	218.94	215.51	216.49	216.12	218.06	215.19	219.85	215.53	212.49	217.75	217.98	217.79	219.51	213.06	216.38	217.42	216.88	217.42	217.62	212.18	215.49	215.58	219.04	214.48	215.96	218.78	217.52	217.5	216.65	218.7
204.55	202.81	203.61	205.45	202.98	204.69	205.35	201.93	203.78	201.9	202.42	205.79	204.89	205.76	205.62	205.57	205.15	203.18	203.93	204.45	201.71	204.01	205.19	203.22	201.68	203.97	202.77	201.98	204.06	201.8	205.59	202.19	203.28	204.81	202.13	199.94	201.8	202.07	203.56	204.56	201.98	206.38	200.65	202.4	202.54	203.54	202.24	203.82	204.43	201.36
215.41	218.08	215.42	214.18	215.49	220.95	219.52	214.3	217.54	215.21	216.97	215.55	214.12	217.05	216.8	217.19	215.59	218.28	218.39	214.91	216.96	217.81	215.46	214.72	217.04	218.46	215.27	216.76	217.03	215.75	215.19	217.87	218.21	218.04	214.67	216.59	212.93	218.34	221.42	219.24	215.76	217.91	215.12	218.68	211.33	214.97	217.86	217.05	217.22	215.78
207.48	206.3	207.53	209.28	208.97	208.49	208.8	209.01	206.78	207.36	206.16	204.57	210.18	210.81	206.79	206.01	206.77	207.22	207.05	208.77	209.03	210.27	205.63	205.99	206.11	208.29	207.85	206.13	209.53	206.11	207.71	207.28	205.91	209.05	208.59	209.69	208.71	207.98	208.03	209.85	206.21	205.17	206.7	208.83	210.13	205.36	205.88	207.85	212.2	208.84
214.7	218.09	217.41	222.52	213.12	215.82	216.68	220.95	221.36	218.79	218.04	217.18	217	217.15	216.51	218.32	215.55	217.43	218.13	215.87	220.67	214.9	217.77	216.78	219.11	218.51	220.32	219.21	218.65	219.38	218.66	215.61	216.52	220.26	221.06	221.81	216.12	215.44	219.12	216.31	217.17	220.35	215.42	220.81	218.29	218.43	217.28	216.23	219.44	214.91
197.74	197.38	198.3	198.58	199.52	199.19	199.81	198.77	198.57	199.54	198.58	197.51	198.67	197.08	200.21	198.06	200.4	198.65	200.25	201.29	198.94	201.71	201.1	198.3	199.25	198.05	197.82	200.98	201.78	197.83	200.87	198.58	199.61	200.92	200.88	202.81	202.19	200.05	198.23	197.4	198.19	201.54	199.89	198.68	201.76	201.87	199.1	200.65	197.02	199.68
206.14	206.57	207.78	208.68	205.44	209.2	206.88	207.85	209.31	209.16	208.67	207.39	210.68	207.79	208.32	206.62	205.15	209.87	203.59	209.25	207.13	205.52	208.26	207.36	206.36	205.7	209.39	205.81	206.05	207.93	209.52	207.46	206.13	205.88	204.85	211.87	206.91	208.21	208.38	209.28	209.22	209.7	208.47	208.07	206.98	208.05	207	203.26	206.84	206.93
193.52	193.68	195.32	192.94	195.73	193.55	194.12	196.75	192.44	197.81	195.32	197.3	194.09	193.35	192.7	192.73	192.79	194.8	197.36	195.25	189.57	194.82	195.98	193.85	192.92	194.81	193.89	196.45	191.55	191.23	196.4	195	192.31	196.22	195.31	195.76	198.71	189.94	194.43	194.05	197.03	194.79	193.65	192.63	191.78	193.91	190.65	193.8	196.3	196.5
205.08	204.07	203.97	201.77	205.28	205.61	206.08	204.91	202.66	206.04	205.38	204.38	206.5	203.07	204.32	204.17	204.54	205.6	202.47	203.99	204.37	207.53	205.85	201.75	206.83	202.33	202.21	207.1	205.73	202.56	204.36	201.34	200.69	205.83	207.61	204.2	201.59	206.92	202.26	205.91	204.6	202.88	206.69	203.58	207.34	202.42	205.37	205	206.92	201.34
201.06	199.99	200.17	198.32	200.53	201.57	199.68	200.65	201.65	199.03	203.6	201.56	199.13	198.92	201.54	201.13	201.11	197.81	200.66	202.14	196.48	201.95	199.67	198.78	198.69	200.66	198.22	200.8	203.25	204.33	198.97	201.13	196.03	201.03	201.64	201.45	202.83	198.54	201.13	199.61	201.79	200.46	201.05	196.08	200.3	198.57	203.48	199.58	201.85	199.03
205.68	201.54	201.65	203.34	204.11	203.42	200.79	204.24	204.88	204.68	202.45	204.03	202	201.56	203	201.52	204.22	199.5	201.83	202.48	201.9	202.56	202.69	200.89	201.99	201.94	203.04	203.63	203.61	201.65	201.6	203.59	202.03	206.63	207.62	205.64	200.42	199.59	202.87	205.76	204.07	206.79	201.9	204.46	203.12	203.19	202.93	201.49	202.64	204.81
212.33	213.1	213.85	211.72	210.35	209.92	210.49	209.86	211.61	211.08	213.63	211.29	212.19	210.87	211.61	211.23	210.59	214.87	214.34	210.15	211.43	212.46	213.22	213.59	213.56	213.52	212.15	212.44	212.48	212.01	211.17	211.43	213.82	211.21	213.25	212.79	213.55	210.62	212.71	211.78	210.82	211.8	212.35	212.19	209.87	211.59	210.67	210.22	209.01	214.33
194.52	198.26	201.12	198.76	199.51	200.87	201.22	195.43	200.51	196.69	196.3	201.37	198.43	201.69	197.37	196.1	198.55	198.03	195.63	197.65	198.57	201.14	200.25	196.01	196.11	198.9	198.07	199.83	197.9	197.75	195.39	196.39	199.34	195.03	195.96	196.83	195.57	196.12	201.49	193.38	200.76	199.33	200.1	195.45	200.12	196.61	198.97	199.8	198.27	199.21
198.72	199.82	198.35	197.71	198.4	200.1	200.81	201.81	200.86	198.84	200.66	198.05	201.35	201.65	197.36	202.7	196.69	201.62	200	202.17	201.37	200.12	202.55	198.46	199.31	197.63	198.56	199.83	196.35	201.42	199.09	200.66	200.06	200.52	201.51	203.23	195.81	198.43	197.87	200.5	197.78	199.88	196.65	200.16	200.95	198.18	198.71	201.21	198.91	198.91
209.72	213.23	213.35	208.11	214.68	209.79	209.61	208.11	211.28	209.98	210.29	212.69	214.4	209.42	211.4	211.55	208.83	210.3	211.64	208.55	210.99	212.37	209.65	214.91	211.28	209.13	210.08	213.02	209.67	214.52	212.32	211.63	210.76	211.8	213.88	211.93	209.19	210.94	212.14	211.17	214.82	210.62	210.88	213.08	213.14	210.06	208.85	211.86	212.32	213.11
211.89	211.45	210.33	211.58	214	209.69	208.28	212.89	210.75	210.14	212.01	211	210.83	214.3	209.46	211.62	213.73	211.75	212.11	214.18	213.7	211.61	211.06	209.15	211.82	212.68	212.98	211.26	210.66	212.47	206.08	211.76	213.49	212.64	212.25	213.07	213.74	210.44	212.57	213.19	209.9	208.74	210.05	211.18	215.41	210.45	211.94	210	211.75	215.01
201.39	199.71	200.19	199.39	198.58	200.41	201.1	198.03	199.08	198.91	199.45	201.4	198.59	195.4	200.3	201.82	197.42	201.59	200.43	199.74	199.03	198.84	201.17	198.69	201.66	201.71	201.74	203.47	197.24	199.97	202.17	201.9	197.87	198.5	201.3	198.34	202.02	200.22	199.13	196.17	200.18	198.78	199.98	200.91	201.21	199.81	200.43	198.75	201.28	200.27
211.28	206.87	209.31	208.52	207.54	209.59	206.39	207.91	209.06	207.38	207.91	208.85	209.29	208.98	208.97	207.67	209.07	207.89	207.23	209.01	209.76	210.88	208.36	209.01	206.64	207.46	206.76	212	208.97	207.46	210.25	206.96	206.17	209.84	208.65	209.76	208.47	211.07	210.43	209.34	207.63	209.09	206.73	211.11	206.85	210.16	208.75	208.46	208.94	203.05
201.91	205.19	206.1	208.54	202.59	204.67	203.53	206	204.21	203.41	203.89	203.43	205.76	202.27	204	204.79	205.51	202.7	204.25	202.57	206.07	201.75	204.07	200.5	201.13	206.52	205.76	204.38	204.11	204.1	205.64	202.33	203.31	204.15	206.14	201.76	203.33	203.38	203.89	204.66	203.68	205.52	201.88	204.76	203.32	202.06	204.38	201.83	206.12	202.19
202.36	201.95	204.06	206.97	201.96	201.56	201.82	206.31	206.63	201.86	205.96	203.31	203.8	206.1	201.66	202.51	203.19	204.01	202.67	207.48	202.8	202.78	205.06	202.76	206.15	201.86	204.02	202.68	206.2	202.18	201.1	208.19	204.43	204.43	205.05	206.11	201.07	206.15	199.51	207.49	200.59	204.76	202.23	206.61	203.46	204.08	203.34	203.82	203.38	203.09
210.27	212.47	207.92	209.09	210	211.85	208.47	209.56	210.13	211.62	207.99	210.4	207.88	207.51	211.7	207.77	210.6	211.52	208.95	209.08	211.37	207.19	206.92	208.87	212.25	209.3	210.21	205.45	209.77	210.58	209.7	210.75	210.76	211.42	207.47	209.19	207.16	209.26	210.79	207.56	208.99	210.98	211.38	210.03	208.56	207.41	208.9	208.68	210.98	210.65
201.73	202.3	202.31	200.65	203.37	202.02	203.04	202.93	206.71	202.99	204.17	201.11	199.32	203.24	204.77	200.74	207.29	200.73	200.59	206.38	200.58	200.48	202.19	200.37	204.15	204.78	200.41	203.67	205.4	203.61	202.64	202.68	202.91	204.88	205.05	202.15	202.5	200.72	202.61	202.41	200.13	201.34	201.54	203	201.61	200.49	200.93	200.48	203.59	203.07
200.32	201.57	197.88	199.9	199.55	198.23	202.39	200.01	202.04	201.23	199.52	198.74	200.72	197.58	197.21	200.61	198.51	199.68	200.18	200.17	199.42	200.05	199.52	200.48	201.22	198.9	200.18	202.31	200.62	197.02	200	200.81	203.54	199.11	202	195.46	200.16	200.76	199.95	198.09	199.57	196.32	200.67	202.41	201.37	196.95	201.12	201.45	199.58	198.07
205.57	206.81	208.52	206.52	209.01	207.12	208.45	209.52	209.29	208.57	205.86	206.36	207.26	206.94	209.06	210.72	209.15	208.8	207.38	207.77	207.7	208.93	207.25	210.98	208.37	206.7	207.68	208.14	211.66	204.61	208.74	205.32	212.72	205.2	208.49	206.64	205.65	206.44	203.68	207.84	207.34	208.86	207.87	208.23	207.62	209.38	209.15	208.44	205.46	209.23
219.49	215.15	216.86	220.04	216.08	220.2	218.02	216.29	215.34	215.99	217.05	215.69	216.17	219.23	217.27	217.21	217.74	212.87	217.27	216.54	217.18	217.02	218.41	214.86	214.99	216.4	219.41	215	217.35	218.55	218.37	215.86	215.65	219.95	215.25	216.24	216.77	218.51	217.37	218.18	212.81	215.79	216.45	217.68	216.62	219.03	217.86	216.34	214.99	220.09
209.13	207.46	210.23	209.94	212.31	208.54	206.51	207.24	209.89	208.77	206.37	210.95	211.16	210.48	208.36	206.29	212.28	211.08	210.03	209.97	208.81	207.5	212.9	214.01	205.28	208.63	211.15	207.8	209.22	210.64	209.93	208.11	210.85	211.22	210.54	210.75	211.64	209.78	210.73	208.54	214.9	212.65	210.65	210.5	208.91	212.3	210.08	210.28	212.14	206.89
204.89	209.62	210.96	207.02	206.69	207.73	206.71	207.24	203.41	206.77	208.6	209.82	208.96	209.81	210.41	208.24	208.45	211.2	208.36	208.11	207.42	209	205.77	209.68	206.87	208.42	208.06	209.69	208.54	211.02	210.46	207.85	206.32	208.31	205.81	208.42	208.91	211.93	208.74	203.13	205.34	210.69	208.55	208.67	210.11	208.55	208.43	208.05	209.17	212.34
211.81	214.91	212.48	210.73	211.62	212.03	214.21	210.54	214.61	211.79	210.32	217.05	212.64	213.41	208.93	210.99	214.24	214.06	212.17	213.98	213.98	214.62	208.8	211.57	215.24	211.57	212.54	209.56	215.41	211.25	209.55	210.36	209.85	213.2	211.27	213.99	212.11	214.38	211.46	215.83	212.17	211.73	210.8	209.84	211.63	215.16	212.26	213.65	213.06	213.18
211	211.66	208.17	213	211.68	206.25	208.7	206.41	210.93	207.85	211.07	214.62	207.51	208.92	210.44	209.01	208.44	210.7	210.2	210.7	207.91	208.07	209.31	211.04	208.27	209.61	205.68	209.24	204.85	208.65	208.67	205.75	210.28	209.41	207.66	212.38	209	209.49	209.24	209.9	209.69	210.04	208.87	211.3	209.67	210.4	207.95	210.95	209.65	210.18
205.63	206.94	203.6	205.84	205.02	203.71	205.61	208.11	205.97	205.56	203.32	208.59	203.25	211.9	205.59	206.49	204.13	205.37	204.22	206.71	201.74	205.49	206.57	206.4	205.78	205.33	208.13	205.72	204.67	203.09	208.12	205.22	207.97	208.19	204.99	204.27	208.35	204.65	206.49	204.63	205.8	204.51	204.67	201.65	204.82	204.11	209.55	203.47	209.19	206
202.99	205.05	205.39	204.07	200.49	198.51	203.8	202.13	202.89	198.78	202.37	200.12	204.76	204.47	202.34	201.43	202.88	201.11	205.2	203.15	200.49	202.82	204.19	204.95	203.81	205.51	206.91	202.18	204.81	202.46	205.14	200.95	203.07	205.93	206.67	204.26	202.39	205.32	204.17	201.09	202.84	201.65	199.2	203.37	200.09	201.49	201.87	206.37	199.17	203.58
202.83	202.02	203.88	201.56	202.33	206.38	203.26	202.24	204.43	203.95	200.96	199.82	205.28	202.2	202.27	201.79	203.79	204.33	201.38	203.61	203.88	201.55	204.05	200.71	205.21	204.87	199	203.27	206.48	204.56	205.57	205.3	202.99	199.66	204.98	205.43	200.46	204.71	204.94	205.5	203.23	202.9	206.45	200.68	204.17	203.89	204.14	200.76	203.45	205.65
200.23	203.39	204.58	210.61	205.03	202.13	202.59	205.13	202.57	201.53	206.63	204.89	204.54	205.47	206.15	205.11	203.38	204.17	204.43	201.33	200.83	205.14	203.08	205.38	203.72	204.31	204.29	203.39	202.49	204.96	203.01	206.9	202.57	205.81	207.14	206.64	207.94	205.37	205.02	204.88	206.73	203.84	206.12	205.99	205.77	207.91	205.19	205.44	203.02	205.04
205.54	205.67	203.82	205.87	203.39	203.86	205.38	204.49	203.08	204.1	205.49	202.75	201.97	203.16	204.84	205.86	207.28	205.03	203.09	208.41	205.79	203.34	204.75	203.19	204.54	204.28	204.34	208.89	203.7	206.64	203.84	203.29	204.42	204.24	203.82	205.7	202.02	204.52	200.99	205.42	202.85	205.48	201.3	205.07	204.47	207.1	206.35	203.98	204.33	205.39
198.93	201.86	199.45	202.29	198.61	197.15	197.24	201.24	198.46	200.09	198.35	201.12	199.55	198.9	202.69	200.13	202.37	197.32	200.65	199.87	201.77	199.97	198.44	200.25	199.01	200.08	197.38	199.49	201.52	200.97	199.44	198.49	203.79	199.88	199.52	200.94	200.62	199.8	201.49	199.17	199	198.1	199.27	196.35	204.58	198.17	202.49	198.71	200.63	198.81
208.05	205.03	208.76	211.57	209.65	206.74	209.65	209.75	207.67	207.94	206.91	208.24	208.74	204.79	206.9	207.6	208.31	204.65	208.47	209.94	207.52	206.47	209.13	208.06	207.86	209.64	210.21	208.21	208.21	209.18	206.75	205.24	207.14	211.38	206.04	206.08	207.79	208.36	206.27	205.01	207.05	206.29	205.17	206.37	206.53	207.01	204.41	205.82	209.42	205.85
205.88	201.69	204.02	204.05	204.28	205.12	206.72	206.18	205.12	207.72	204.71	200.56	201.51	203.41	202.75	205.23	202.21	202.99	205.06	203.04	202.96	205.26	205.58	202.84	203.19	204.58	201.87	206.35	203.85	202.69	205.21	199.63	204.98	203.12	203.74	204.2	204.32	206.6	204.68	202.32	204.88	207.49	204.81	203.69	204.63	203.87	203.66	202.99	202.64	199.9
199.56	202.71	200.2	202.13	201.79	200.76	200.64	200.73	201.64	197.11	199.06	204.88	199.35	201.18	198.02	201.59	203.81	199.02	199	201.68	206.29	202.13	201.09	200.63	200.53	197.69	198.89	197.35	202.29	202.14	197.52	199.45	201.9	198.74	201.37	205.41	198	197.95	202.52	196.82	198.67	198.74	200.13	198.76	200.01	197.06	202.33	200.22	198.75	198.51
202.7	202.02	202.48	204.69	204.26	201.18	201.68	203.58	204.11	198.71	205.15	203.87	203.14	202.49	203.46	202.12	203.61	201.92	207.28	200.83	204.43	205.46	203.32	200.56	204.32	200.69	203.11	201.92	200.95	199.9	198.77	204.62	201	201.04	205.81	203.62	202.04	203.07	199.51	201.91	204.26	200.96	200.02	201.84	204.01	202.59	204.49	200.07	202.22	202.25
212.83	208.7	207.72	208.36	212.56	207.28	209.28	206.18	207.92	209.57	207.38	206.75	211.02	210.66	210.03	205.93	204.62	210.86	207.6	210.01	207.29	208.52	207.32	207.84	210.25	207.45	208.26	208.8	204.09	210.12	209.29	208.7	210.23	209.31	208.42	207.57	205.52	208.11	206.08	208.59	209.57	206.78	208.41	211.43	208.37	208.63	208.27	208.95	206.92	210.21
212.33	208.12	213.04	209.75	212.25	211.22	208.57	211.98	208.98	211.5	210.86	212.19	213.26	213.85	214.59	214.05	212.52	208.97	212.23	211.2	210.11	211.3	210.66	214.35	210.99	209.45	214.54	211.1	216.21	216.15	211.84	214.49	211.69	212.21	212.14	210.9	215.35	211.46	210.69	211.97	212.97	211.87	212.44	213.01	210.38	212.36	210.95	209.51	210.11	209.36
205.23	202.54	202.16	203.95	207.53	202.71	199.27	203.32	208.47	206.96	201.97	203.08	204.33	204.38	204.34	205.08	206.87	201.81	206.87	204.15	204.47	201.75	202.34	204.16	204.45	204.17	205.41	202.97	205.45	203.77	207.02	204.91	204.93	206.72	203.68	201.22	203.25	205.12	203.08	205.2	201.03	204.48	204.17	204.81	206	204.01	204.52	204.65	201.62	203.41
209.88	214.98	210.82	212.68	210.63	211.59	215.37	211.42	210.97	211.16	209.6	213.66	213.07	210.23	212	213.85	209.43	211.63	210.86	210.58	212.7	211.77	213.25	211.27	210.38	211.37	213.84	214.58	213.13	212.69	209.64	213.46	210.88	210.04	213.81	212.28	209.55	214.25	211.12	213.63	213.97	210.28	212.08	214	213.62	210.03	213.66	215.25	208.9	213.24
204.16	207.2	200.2	200.93	204.69	203.54	203.73	204.57	205.43	201.87	203.58	203.7	202.55	205.91	201.82	204.54	206.18	201.62	204.41	204.87	206.4	204.09	204.67	201.5	202.05	203.63	203.43	204.72	203.28	203.04	203.93	205.02	200.74	204.38	203.46	203.56	203.45	206.78	204.7	202.63	203.34	205.33	204.71	205.98	201.27	205.55	202.95	202.79	202.96	206.35
202.5	199.61	203.51	202.49	200.83	201.08	203.29	202.45	200.69	202.36	206.44	205.69	202.31	200.06	201.83	199.25	200.33	201.68	203.61	201.42	202.93	202.18	201.49	204.79	200.24	205.67	205.76	206.45	204.4	204.69	201.04	202.5	200.41	200.48	203.92	204.1	204.94	204.36	202.04	203.79	202.8	203.59	200.34	205.31	200.99	201.48	201.93	203.81	198.98	201.02
208.2	209.66	207.5	210.86	207.44	207.85	208.97	208.55	207.24	206.43	211.27	208.8	207.93	211.23	206.37	205.64	210.24	208.2	213.37	209.23	207.69	207.01	209.77	209.84	208.03	210.47	209.71	208.23	206.84	209.97	210.74	209.13	209.63	211.47	211.25	206.57	208.01	208.92	206.16	210.72	210.98	209.69	211.07	209.45	206.99	211.22	206.19	209.62	211.57	209.43
202.49	201.88	202.09	197.4	200.21	199.72	199.81	199.28	200.88	198.63	200.61	198.87	203.77	202.61	197.4	201.51	199.06	199.8	195.8	202.08	198.74	198.46	200.6	199.32	199.41	199.9	202.14	199.04	197.19	203.89	200.31	200.73	197.72	201.76	200.22	200.17	198.35	200.13	196.86	199.19	197.93	200.52	198.84	201.13	198.76	201.05	198.34	200.71	199.75	198.05
206.99	208.85	206.68	210.39	209.23	206.21	206.01	207.7	209.73	210.37	209.4	209.47	209.67	208.11	207.96	209.55	207.78	211.02	207.88	209.29	207.47	208.51	209.49	207.33	209.4	210.77	204.97	209.86	210.84	208.19	210.71	209.34	211.87	207.6	207.99	209.37	206.45	208.23	210.68	206.94	210.36	205.17	207.97	209.34	209.83	206.8	207.03	209.49	209.32	206.12
199.51	198.4	200.69	196.97	198.94	201.62	199.64	201.01	200.36	198.68	201.52	196.6	196.68	199.51	199.87	198.63	198.01	197.57	197.56	200.92	196.31	198.2	198.66	201.09	195.97	199.61	197.99	196.6	199.66	196.37	200.72	195.65	197.92	198.73	196.04	196.82	198.91	199.08	196.08	200.6	197.76	202.87	195.26	199.53	197.77	199.77	196.64	199.75	198.11	200.51
209.63	207.77	206.47	212.91	208.12	207.21	205.82	208.9	209.32	205.09	210.9	211.16	212.26	210.78	210.15	208.03	208.56	206.4	206.31	205.56	208.61	211.15	207.04	208.24	209.02	208.51	207.33	209.25	210.53	204.19	206.53	209.87	208.77	209.13	207.63	208.65	210.01	211.55	209.21	211.21	211.68	209.79	210.95	210.02	208.97	208.18	208.71	209.3	209.96	207.86
203.4	203.94	203.13	206.81	207.18	205.58	204.57	207.68	205.43	205.91	206.5	204.6	209.41	206.19	204.01	205.46	206.61	207.88	207.51	207.86	206.66	207.51	205.44	207.86	208.06	205.91	204.11	206.94	207.26	205.63	201.72	205.93	206.87	204.17	206.35	207.32	205.74	205.02	205.72	203.47	207.7	206.28	202.29	207.06	201.64	207.78	206.09	205.83	206.73	206.25
216.5	215.77	217.26	219.19	216.23	215.33	215.68	216.58	216.4	219.97	215.04	217.45	217.3	217.16	217.87	217.93	214.98	216.19	216.37	217.42	218.77	216.67	217.59	219.55	214.76	216.64	217.03	215.77	217.15	216.56	217.3	220.14	219.76	217.49	218.33	216.13	220.73	216.84	217.19	216.93	219.23	215.81	215.9	221.75	217.77	216.35	216.4	217.69	218.9	217.91
199.3	197.53	201.22	201.74	200.76	197.38	198.62	198.64	202.7	197.07	199.86	199.45	199.66	198.68	203.1	198.36	199.45	198.69	201.75	201.19	200.15	201.13	202.87	199.67	200.06	200.3	200.66	198.99	199.29	198.66	199.86	201.53	200.29	200.65	200.24	199.02	200.19	200.5	202.37	199.02	199.67	199.63	200.22	196.67	198.23	200.04	199.13	200.69	199.65	200.26
200.74	201.09	199.95	202.89	201.4	200.78	198.91	197.32	200.11	197.86	202.07	197.93	199.56	200.27	200.94	199.77	200.36	200.24	197.82	198.61	201.22	200.75	202.02	199.18	199.96	199.56	199.58	198.76	195.69	200.17	199.32	199.05	200.43	198.49	202.45	199.31	200.26	195.13	198	201.15	201.9	197.97	196	199.81	198.93	201.63	201.13	200.88	195.83	198.79
209.08	207.35	204.11	206.81	207.07	203.68	204.88	210.04	204.01	206.2	205.69	204.89	208.54	208.08	207.4	205.36	207.57	205.8	207.14	209.99	209.12	206.67	203.4	206.91	208.5	207.08	207.7	208.49	203.75	207.16	205.39	206.18	207.01	206.4	206.82	206.07	204.18	207.87	209.64	204.07	205.45	200.74	207.95	207.14	207.39	203.27	204.7	206.48	207.69	205.06
209.06	206.88	205.63	209.53	207.19	208.29	208.9	206.51	205.8	208.92	206.43	207.28	208.66	209.7	207.72	207.28	211.34	207.74	205.55	207.66	207.11	207.74	208.31	204.89	207.29	207.71	207.7	209.63	206.19	206.78	206.05	208.57	208.1	209.89	207.42	208.92	205.28	208.62	206.68	206	205.8	208.47	203.75	205.28	209.26	206.29	206.08	209.7	210.45	207.57
209.33	206.51	205.47	205.08	207.34	207.23	205.79	203.11	201.96	208.2	204.52	205.32	203.82	204.97	206.76	205.33	206.63	203.81	206.26	203.66	204.81	206.58	206.95	203.35	203.9	204.43	203.8	202.89	203.34	204.13	200.87	206.21	205.91	203.75	203.16	207.21	203.55	205.68	202.67	202.8	202.85	203.49	204.1	201.76	203.4	206.15	203.55	201.96	207.12	206.34
210.91	209.66	209.32	210.43	211.42	210.46	208.63	206.64	208.88	206.72	209.58	210.66	208.74	207.87	206.47	206.92	210.48	209.33	206.52	208.46	208.17	208.65	209.24	206.56	209.09	209.11	208.76	212.15	205.89	210.72	207.59	208.67	209.11	210.95	210.88	205.86	207.83	211.38	209.33	208.74	209.54	210.66	209.26	207.65	205.47	208.23	210.65	204.02	210.37	207.66
206.07	204.1	205.13	200.86	204.09	204.29	202.56	200.91	204.97	203.96	204.01	205.21	205.23	204.69	206.95	207.17	206.18	205.53	203.3	203.96	205.53	205.21	203.55	202.65	204.42	206.49	204.22	205.15	204.34	206.51	199.67	205.87	205.68	204.67	206.11	208.76	204.6	202.59	207.56	205.48	205.11	206.51	206.4	204.5	205.42	203.19	203.79	203.22	205.16	204.59
218.38	217.17	216.96	219.68	216.11	214.91	217.52	215.15	220.52	218.21	218.86	214.86	214.9	214.65	220.71	216.67	217.93	218.1	217.74	217.11	219.77	216.8	217.95	216.09	221.11	219.36	218.78	218.45	214.2	217.2	219.48	217.07	216.62	214.47	218.85	218.61	217.31	220.41	216.87	218.93	217.11	217.56	220.47	216.48	218.47	217.23	217.92	217.79	220.19	218.59
211.74	210.09	211.74	214.25	212.96	207.51	211.31	211.63	210.55	213.05	210.99	211.72	213.97	210.09	209.42	214.4	208.73	209.85	209.75	213.93	212.2	213.66	212.61	215.88	213.28	207.1	209.65	209.73	212.51	210.54	215.89	210.5	209.64	211.14	211.81	214.32	213.68	208.83	209.3	209.97	214.52	213.18	212.76	211.88	215.29	210.21	211.25	210.8	209.67	210.76
210.21	211.97	212.22	209.53	208.73	208.77	212.01	213.1	210.75	211.19	216.14	209.86	211.02	209.02	210.86	212.27	211.55	210.52	214.66	209.32	214.37	211.03	207.7	213.1	212.21	213.25	210.79	209.24	211.22	211.61	211.33	212.94	208.72	209.93	212.63	213.5	211.16	210.86	209.5	212.99	211.36	210.88	208.8	210.51	212.88	215.69	212.93	211.7	209.09	209.16
202.03	208.48	206.28	205.81	203.61	206.33	205.95	203.54	203.84	202.17	204.86	204.6	204.53	204.69	202.7	203.73	204.47	206.79	206.48	208.97	206.19	206.78	204.03	208.42	203.46	201.57	203.88	204.82	205.35	204.18	201.76	205.81	201.67	204.91	206.33	203.09	204.3	205.6	204.93	204.96	206.28	206.68	204.36	202.77	202.49	206.85	209.1	203.37	208.38	202.75
206.87	203.15	207.7	206.96	209.65	206.35	207.87	206.23	207.41	205.2	205.96	210.25	204.79	210.6	209.98	207.1	205.03	206.88	210.64	207.62	211.04	207.24	206.88	206.16	207.68	209.05	207.54	209.31	210.62	207.95	207.29	210.84	207.41	210.22	207.69	205.34	207.3	209.43	207.68	206.26	207.35	208.38	206.04	203.59	207.74	207.59	208.79	206.26	208.82	209.16
201.81	202.15	202.66	204.17	203.43	202.77	199.75	204.43	204.83	204.28	203.87	205.09	204.92	203.58	205.68	203.59	203.65	203.95	201.66	201.58	204.5	208.91	202.35	203.67	203.84	202.75	204.4	202.97	205.15	206.18	204.25	204.38	204.11	203.85	204.66	202.66	202.83	201.23	200.3	204.12	205.28	204.17	206.13	204.24	205.24	203.8	204	206.54	201.53	200.36
210.2	208.74	206.25	208.08	204.59	210.39	211.25	207.77	210.06	208.49	210.91	209.73	207.63	206.65	207.35	208.13	209.9	207.88	208.04	204.93	210.52	210.41	207.79	206.48	212.78	209.74	213.62	207.34	211.96	206.78	205.54	209.18	208.1	207.54	206.31	207.31	209.34	206.39	207.06	210.64	209.79	210.31	205.41	211.4	205.83	210.29	208.29	205.46	207.97	210.14
211.73	214.09	211.67	212.97	209.21	211.4	213.33	212.36	213.33	212.67	212.71	216.55	213.91	212.41	212.03	209.85	215.08	211.99	211.81	208.79	209.33	213.53	213.95	213.2	211.77	210.54	208	210.98	212.02	215.88	210.83	213.84	211.6	211.54	214.3	211.21	212.53	214.56	214.04	212.26	211.88	213.31	213.91	215.03	209.36	215.29	211.84	211.96	213.47	211.66
199.46	197.51	197.8	199.89	198.41	198.93	197.81	196.94	200	196.24	197.72	200.76	199.16	200.16	198.95	195.61	200.15	200.4	199.41	198.48	200.54	201.38	201.18	198.71	196.04	196	195.67	199.51	201.77	196.87	199.04	198.32	203.2	200.69	199.19	198.81	199.31	201.37	197.04	200.6	198.98	196.51	198.16	198.94	197.02	200.17	198.17	199.45	198.33	196.92
205.92	206.37	207.02	205.73	206.01	205.68	205.39	205.27	207.15	206.29	204.27	204.05	205.99	204.97	206.73	203.48	207.09	203.59	205.6	206.98	205.88	205.13	207.93	205.33	206.59	205.66	206.42	203.99	205.41	203.88	203.68	205.82	205.61	205.44	203.84	204.9	203.62	204.07	205.68	204.7	201.43	204.77	209.27	205.02	203.35	203.66	205.82	205.49	206.99	206.27
202.77	202.12	201.96	202.33	202.61	202.82	202.97	204.3	202.31	202.35	205.14	202.56	200.69	205.66	204.29	204.71	204.83	204.37	202.99	202.6	204.54	209.68	206.74	206.09	200.73	202.95	202.24	205.28	204.78	201.99	202.91	205.89	207.42	202.18	201.72	207.97	202.15	205.59	201.35	205.7	202.85	204.17	202.8	207.04	205.11	200.31	204.4	205.26	204.84	203.97
205.26	202.08	204.7	206.42	202.76	204.72	208.13	205.41	203.96	205.64	202.85	205.36	204.56	207.19	200.7	203.9	205.37	203.69	204.37	202.57	204.06	204.16	203.4	204.31	205.59	205.77	202.56	203.07	201.95	204.65	202.64	204.64	203.58	202.64	203.98	201.4	204.44	203.77	203.8	203.33	201.6	203.61	201.01	206.12	205.98	205.44	207.41	200.14	202.11	201.57
211.23	209.45	211.85	209.72	211.43	211.86	211.69	213.49	209.35	212.12	210.29	210.35	211.72	212.8	212.48	211.96	214.32	213.33	208.37	209.72	209.47	208.4	210.9	209.17	208.87	213.17	211.7	210.84	211.53	211.85	213.93	210	214.08	210.87	212.39	210.63	212.12	211.7	210.27	213.27	208.66	208.57	210.03	207.99	213.3	213.58	212.48	214.48	211.91	212.99
211.93	208.91	210.54	211.64	215.68	213.31	211.04	211.06	212.87	212.28	213.43	212.44	213.08	215.63	212.08	212.25	211.69	211.97	214.29	211.32	211.59	214.51	214.46	209.06	213.64	212.08	211.62	211.47	208.37	209.18	205.48	210.74	210.79	209.18	210.2	215.26	210.96	213.87	210.45	210.94	209.09	212.42	214.3	214.67	209.07	212.73	213.47	214.01	211.18	212.25
202.87	200.92	204.04	201.19	201.39	202.38	206.64	203.77	205.97	204.92	202.97	200.8	207.42	205.83	200.32	199.27	204.38	206.12	202.15	203.97	203.51	201.07	203.22	203.92	202.97	199.98	204.44	203.02	203.54	207.56	203.26	202.16	202.27	204.33	202.59	202.93	202.88	202.19	206.07	200.16	203.68	200.66	201.73	204.12	204.46	204.53	204.26	203.41	204.81	203.03
209	209.33	206.28	209.68	206.15	208.61	210.31	206.57	206.86	207.59	206.47	210.13	206.88	211.57	206.24	207.46	209.53	209.97	210	210.98	207.19	204.92	207.89	208.51	207.41	208.18	209.73	207.6	208.44	209.4	208.13	203.76	212.81	209.01	211.43	207.64	208.39	208.22	212.28	207.98	211.43	208.69	208.18	210.1	210.57	204.92	208.7	208.02	206.11	210.55
201.87	203.16	203.89	200.94	201.87	202.71	201.18	204.37	201.28	205.54	200.82	202.09	200.79	199.26	202.86	201.55	202.44	204.83	200.57	202.35	200.92	205.1	203.35	201.68	202.84	199.57	201.83	203.38	202.28	199.2	202.53	200.91	204.33	199.88	206.36	201.39	200.21	200.33	201.86	203.35	199.44	202.87	201.12	205.8	201.6	196.79	204.68	203.84	201.33	201.5
200.89	200.23	199.01	202.69	203.88	200.93	201.34	205.28	195.74	202.92	201.23	199.23	201.17	199.95	201.26	196.44	200.13	201.33	200.87	199.78	199.35	200.32	202.94	201.9	203.48	201.31	198.47	200.39	200.67	197.43	196.32	202.26	198.46	203.73	199.08	199.66	204.61	199.71	203.06	201.02	202.09	200.04	201.13	202.8	199.85	199.07	199.57	201.27	201.03	201.93
213.72	212.5	216.18	210.81	210.16	212.33	210.97	215.45	210.98	211.59	213.35	211.22	210.58	209.62	212.93	214.42	210.04	208.34	211.08	214.24	214.27	213.14	209.6	210.94	210.26	212.57	212.9	211.19	210.34	212.14	212	212.88	212.59	209.21	213.08	207.84	210.68	210.95	210.52	214.47	211.78	210.98	212.33	213.43	216.19	210.81	210.13	211.25	209.43	209.1
195.46	193.65	196.25	192.75	194.69	192.16	195.62	194.12	189.41	194.08	192.64	195.43	192.48	194.04	196.17	192.19	194.76	195.42	197.55	193.87	194.67	193.11	192.31	190.99	196.8	194.63	192.77	192.42	192.88	193.82	195.65	194.77	193.95	190.81	193.85	192.11	196.29	193.19	195.76	195.37	197.2	195.68	194.57	194.12	194.99	191.91	197.2	188.2	192	193.24
210	209.4	214.27	213.02	211.82	213.47	215.8	209.7	211.04	213.92	213.18	209.74	214.57	212.6	212.84	212.83	211.45	214.29	212.95	211.37	212.98	213.1	213.75	212.11	213.04	212.54	211.89	208.76	212.83	213.27	213.46	213.55	210.15	211.24	214.58	215.48	214.37	215.98	212.62	213.2	213.48	216.12	214.17	211.94	215.05	213.01	213.84	213.88	212.71	212.42
199.85	201.36	200.88	201.05	198.7	203.99	203.26	200.37	201.1	200.09	198.88	199.92	201.54	202.66	202.34	202.85	200.94	197.66	195.66	203.85	198.76	201.09	199.89	199.2	199.32	200.14	201.18	199.16	202.57	203.13	201.61	199.34	200.66	202.17	198.35	197.91	198.86	200.93	200.78	198.38	200.06	201.24	198.89	200.36	198.12	198.99	201.5	202.24	203.66	199.82
211.5	211.44	213.67	211.8	209.56	214.33	213.2	211.39	210.64	214.6	212.52	215.73	209.53	211.3	211.82	215.56	207.6	212.31	213.99	211.91	212.7	213.81	211.08	213.39	210.41	214.38	209.15	214.38	209.99	206.77	210.62	212.07	212.39	212.62	212.86	208.33	214.09	210.27	210	211.98	210.49	210.09	213.55	215.26	210.56	211.43	211.57	213.61	210.89	211.86
217.88	217.81	216.7	214.88	209.58	217.58	213.63	217.17	215.56	216.38	216.88	217.19	216.63	218.15	214.22	216.83	218.99	217.08	216.29	217.82	219.54	216.82	214.41	215.7	213.32	219.03	216.3	216.72	219.86	214.35	213.3	219.13	218.56	217.56	217.85	216.75	217.3	214.71	214.62	215.35	220.85	215.83	215.11	217.31	221.15	217.27	218.67	217.58	214.56	216.61
200.18	202.99	201.01	199.4	200.84	206.09	202.36	203.19	200.87	204.34	204.67	202.23	202.46	202.4	203.45	202.33	201.05	197.51	200.53	203.69	199.04	206.71	202.24	202.75	202.52	203.06	201.01	202.95	201.73	203.43	204.15	202.75	203.9	199.88	204.08	201.88	202.93	203.59	200.58	201.47	204.42	203.48	203.6	200.57	203.57	205.96	202.28	201.48	203.04	201.37
211.95	208.37	212.22	213.9	211.46	213.8	207.65	212.59	212.52	212.83	211.21	213.06	211.32	214.02	213.67	213.58	212.08	210.99	212.25	211.68	212.85	214.28	213.05	211.56	215.51	211.09	212.08	212.68	209.75	212.31	213.86	212.62	212.34	213.3	212.7	211.37	210.87	212.18	212.89	210.03	215.92	213.03	214.92	212.69	208.35	215.09	214.24	210.78	211.67	214.49
210.24	209.68	210.34	210.33	211.45	209.16	207.74	210.09	208.53	207.62	212.27	208.94	209.58	210.6	207.49	210.86	209.28	210.2	212.07	211.36	210.01	210.48	206.87	207.34	208.11	210.83	207.76	209.31	210.25	211.68	207.42	211.23	208.17	210.67	209.66	212.72	208.56	211.73	211.14	211.11	211.2	211.16	210.4	207.35	214.21	209.63	208.03	208.63	206.75	212.61
211.23	211.41	214.18	212.64	208.12	213.68	210.25	210.11	213.57	210.22	213.32	211.93	213.43	216.11	209.83	210.92	211.34	215.22	210.28	210.21	214.07	214.12	210.72	212.31	213.48	212.24	214.33	213.93	210.21	209.97	210.45	214.38	212.61	209.97	212.21	212.05	210.42	209.67	213.09	210.5	213.54	214.04	210.79	212.19	214.04	214.07	210.36	215.74	210.24	213.79
215.33	216.31	218.47	217.14	216.82	216.45	218.25	218.53	216.28	215.96	218.32	219.06	216.08	218.06	218.65	215.51	216.8	215.41	214.93	218.56	217.32	214.52	218.72	215.57	216.57	215.71	218.65	219.61	217.3	217.12	218.27	217.07	215.96	219.82	216.22	217.5	216.69	216.52	218.44	212.56	214.64	217.77	216.42	214.92	215.81	218	216.89	216.43	215.85	217.37
211.66	212.06	212.58	213.39	212.9	212.62	212.81	211.97	213.06	214.15	212.59	208.33	213.7	209.66	214.13	211.6	211.78	211.24	211.47	212.12	214.94	212.53	213.22	208.79	213.37	211.72	213.51	210.33	211.45	210.06	209.97	211.61	210.88	213.38	214.82	208.67	208.97	215.15	208.88	213.28	210.63	211.07	212.16	214.36	214.14	210.6	211.54	209.88	209.58	210.78
212.83	211.14	214.15	209.32	211.07	210.36	211.61	213.36	209.68	214.55	208.29	209.89	213.8	212.82	212.04	212.12	213.74	213.04	207.04	212.56	213.67	209.73	212	212.62	211.6	212.14	213.24	216.62	210.57	212.67	212.58	211.53	215.59	214.58	215.5	209.47	214.18	211.07	210.02	212.77	212.49	213.2	212.24	210.45	215.28	211.83	209.5	211.2	207.39	208.99
202.75	205.66	208.23	207.88	206.67	205.07	208.41	206.36	204.4	208.46	205.54	208.24	206.56	207.04	205.09	205.83	207.6	203.02	206.91	205.93	204.87	202.74	205.39	209.58	203.73	203.79	207.29	204.48	204.78	204.35	206.01	207.27	206.28	203.51	205.04	205.11	204.84	201.92	205.71	204.41	201.33	205.25	203.86	206.09	210.33	205.07	204.78	201.13	205.88	203.93
204.29	204.4	204.69	205.66	205.6	204.68	203.81	204.33	203.68	203.96	204.37	203.62	203.57	204.44	204.76	204.37	202.05	197.69	201.35	202.43	203.69	204.42	202.02	201.78	205.11	205.84	203.84	204.46	202.47	203.35	202.96	203.08	202.9	201.93	203.74	202.2	201.82	200.96	203.46	200.82	203.82	204.42	204.5	201.78	203.89	203.66	205.18	199.8	201.59	201.2
209.14	212.04	210.34	211.95	210.93	211.24	212.51	212.65	213.93	211.97	212.25	210.15	212.66	211.58	208.98	210.56	213.42	212.63	213.28	210.41	211.59	211.31	211.2	210.06	208.37	216.19	208.99	212.62	210.38	209.49	212.2	208.32	211.45	214.46	211.59	213.54	213.86	211.12	214.36	209.01	212.89	211.15	212.36	211.32	208.18	212.4	211.05	212.54	212.24	213.72
212.56	211.78	212.81	211.82	212.4	212.09	209.85	212.53	212.33	213.32	212.7	210.53	213.5	209.47	212.4	208.42	211.68	212.24	210.94	212.35	212.15	214.66	211.81	212.35	210.34	211.77	210.9	210.28	215.1	211.86	210.56	211.27	212.13	212	210.84	214.07	210.89	209.55	207.93	211.75	213.52	209.19	215.32	211.35	211.87	211.63	209.45	211.26	213.16	210.24
206.21	211.31	207.2	209.74	204.65	208.08	207.29	207.27	209.01	206.42	206.13	206.94	203.35	206.49	209.31	208.12	208.57	207.39	206.06	204.95	207.64	205.7	208.31	206.5	208.46	205.13	207.23	206.72	209.42	205.58	208.05	214.07	207.71	207.05	205.07	202.66	207.57	207.95	204.76	205.34	207.99	207.25	205.86	205.35	207.31	206.13	208.04	204.94	208.06	207.52
190.3	192.56	193.23	193.79	194.4	196.15	196.15	197.65	191.24	192.76	193.91	194.64	192.84	194.84	192.8	192.6	192.33	194.52	195.37	192.59	189.24	192.34	193.4	196.22	195.7	193.35	196.29	191.41	194.3	195.93	195.93	196.46	192.54	189.89	195.09	195.55	196.2	192.22	195.35	194.53	194.04	192.33	193.19	194.23	194	192.78	194.55	196.91	191.51	192.99
199.7	198.46	203.42	202.28	202.86	200.52	200.6	199.3	203.52	198.54	202.05	198.17	199.53	201.04	202.47	203.32	197.19	197.56	200.06	199.25	201.16	199.97	202.35	198.17	199.11	200.79	202.52	198.41	196.13	200.18	201.3	199.4	201.69	202.58	200.93	199.05	198.25	202.66	198.7	196.49	201.37	198.77	200.47	203.06	199.87	201.56	200.37	199.55	198.19	200
216.67	218.52	217.3	217.22	219.65	221.21	216.33	215.11	214.48	217.31	217.92	217.85	218.5	218.41	217.15	215.88	215.58	215.05	216.65	217.27	216.87	213.5	216.28	217.09	218.46	217.58	217.29	217.94	213.12	218.18	219.73	218.02	218.55	216.03	214.5	217.89	214.18	215.96	216.29	216.23	215.45	216.43	216	215.41	218.27	217.03	218.92	218.08	216.92	214.95
209.63	212.67	211.94	207.6	208.59	209.81	210.46	206.99	209.25	208.32	208.84	210.88	211.33	208.77	211.1	209.58	208.11	212.73	210.19	211.95	210.91	207.48	210.23	205.7	205.65	208.43	207.55	208.71	210.55	212.39	208.46	209.37	208.36	209.16	207.45	206.27	206.56	205.64	207.18	209	209.84	206.49	208.84	209.14	209.11	207.45	208.43	208.1	212.1	205.84
209.19	211.86	210.01	213.42	209.15	213.07	211.39	212.85	211.58	212.49	213.02	211.84	213.58	212.72	213.92	209.65	214.63	210.3	210.93	211.43	211.07	214.38	213.07	211.41	208.74	215.38	211.04	212.33	209.42	212.48	214.28	213.32	213.76	212.69	212.36	212.66	210.93	208.73	211.23	212.44	213.85	210.73	209.04	215	210.92	211.19	215.62	212.77	208.87	209.9
206.16	208.48	209.7	211.01	208.89	207.78	211.43	208.86	209.13	209.19	209.76	206.31	206.56	206.69	209.68	209.06	210.4	205.42	207.76	206.3	210.26	208.63	206.68	207.85	207.82	208.03	209.9	207.4	209.2	205.75	205.4	209.59	209	209.99	205.71	206.6	207.28	209.55	208.39	204.59	205.16	208.7	208.77	204.61	209.4	208.1	209.64	205.54	209.38	211.32
218.38	215.84	217.53	216	216.28	216.12	219.08	221.97	220.04	217.51	217.13	216.98	215.06	216.19	217.36	215.79	213.99	215.67	216.55	213.67	217.57	213.36	219.76	213.54	219.92	219.85	215.79	220.2	215.2	213.98	218.23	218.39	217.81	216.53	218	217.34	217.16	216.44	217.12	217.58	216.67	213.3	218.56	215.3	215.04	216.61	214.39	216.65	216.6	213.4
215.14	211.93	211.1	211.63	212.56	210.78	213.99	213.3	211.34	209.55	211.46	214.42	210.92	209.23	214.82	214.08	210.24	208.11	209.72	211.82	214.42	211.57	211.14	208.7	211.54	214.01	211.75	211.1	208.73	214.85	211.3	211.53	211.79	213.58	213.38	211.15	212.25	209.84	213.72	209.44	209.4	210.88	210.08	211.18	212.31	213.46	214.42	210.62	209.65	212.96
199.5	198.18	200.66	200.78	199.77	197.56	199.13	195.99	201.23	202.82	198.98	200.9	200.22	202.8	201.35	199.32	200.58	200.64	198.1	201.92	198.41	199.82	197.33	197.26	198.89	202.17	197.2	198.56	196.64	198.47	199.52	199.45	198.92	200.72	197.33	196.32	195.05	199.18	200.62	196.12	197.12	199.54	201.55	200.95	200.96	197.56	201.79	201.03	197.81	201.57
200.31	200	198.81	197.85	195.45	201.97	200.35	196.25	196.45	199.41	197.11	201.5	198.22	197.38	200.09	200.51	200.42	199.06	201.39	199.04	200.83	196.44	199.87	197.77	203.35	199.44	199.81	197.28	202.28	201.58	199.12	198.56	199.72	194.54	199.8	197.41	197.62	196.69	197.26	195.4	202.19	201.57	202.66	199.45	201.87	199.78	200.3	199.38	201.58	201.41
202.69	202.93	203.15	200.37	201.86	202.23	201.19	202.62	201.2	200	202.73	201.25	201.53	201.39	200.34	203.28	201.96	204.73	199.83	201.95	203.28	202.9	205.65	205.75	202.07	204.86	198.13	201.22	207.77	204.9	202.38	204.11	204.17	201.72	200.87	203.08	199.95	200.08	197.84	203.79	202.64	201.28	199.98	202.22	202.08	201.69	202.51	200.16	201.95	201.7
216.73	217.33	217.86	219.58	216.74	220.18	217.82	218.23	216.57	218.39	219.5	216.86	215.48	217.73	216.6	217.26	216.87	219.63	216.86	218.45	215.91	214.05	220.1	218.76	220.36	218.97	216.65	219.77	217.26	218.96	219.81	218.94	218.82	215.57	219.48	221.12	218.18	219.36	220.53	217.19	220.07	217.2	217.35	218.57	217.9	215.15	215.05	216.69	218.65	218.96
195.03	196.92	201.44	194.11	198.94	199.06	197.53	201.01	195.85	200.29	200.95	199.2	196.93	198.33	199.72	198.12	202.07	198.8	197.86	198.15	201.86	199.66	197.69	195.26	199.42	200.81	199.28	199.83	195.6	197.26	198.31	200.16	198.96	197.28	196.87	194.98	197.28	197.47	194.68	196.61	198.88	201.23	197.24	199.82	196.24	198.18	198.67	195.35	196.45	199.84
192.39	196.12	194.71	195.27	195.66	194.07	193.84	193.59	195.07	194.71	192.68	197.45	193.96	194.57	197.75	196.56	193.63	196.6	192.43	194.04	192.94	197.04	194.3	197.19	196.23	196.25	200.44	193.75	194.03	195.32	195.28	193.43	196.6	193.3	197.88	191.57	194.34	196.46	197.09	197.27	191.67	191.26	194.79	196.24	191.83	195.38	194	194.7	191.94	194.58
211.17	214.62	212.98	212.14	211.26	210.43	217.1	212.03	214.14	210.28	211.4	209.43	213.68	212.98	209.14	211.83	211.98	212.79	213.93	210.02	214.33	210.79	212.77	213.43	212.51	211.67	210.1	212.01	214.44	212.89	210.76	209.72	210.55	212.56	210.37	209.05	216.94	211.47	213.84	212.45	212.69	211.42	212.54	212.89	212.47	212.99	209.39	210.45	210.81	213.6
213.06	209.4	212.65	211.8	212.3	212.71	214.25	208.07	210.77	212.44	211.95	213.18	212.58	215.27	209.71	211.68	213.3	214.02	209.62	211.62	214.31	212.78	211.29	214.21	210.97	210.39	214.55	212.08	210.62	211.24	212.64	210.58	211.45	215.46	214.08	211.39	210.21	216.05	212.33	209.41	213.58	209.38	211.09	208.85	212.58	214.39	213.93	212.4	208.44	215.71
204.97	201.49	201.91	199.53	203.77	205.44	204.68	204.22	202.29	203.88	201.28	202.07	204.85	200.67	203.53	201.13	204.47	201.82	203.86	199.79	202.75	205.92	204.1	206.62	201.77	199.71	206.25	201.87	204.94	203.78	203.87	202.47	206.6	207.95	203.21	201.98	201.68	204.55	205.54	203.62	202.57	200.56	204.65	203.94	201.73	203.29	202.09	203.44	203.14	204.09
204.55	204.72	207.25	200.07	204.52	203.84	204.39	206.62	209.5	206.17	206.21	203.38	203.79	206.48	203.58	206.77	204.31	200.79	207.3	203.63	206.79	202.52	204.45	202.37	207.42	204.61	205.04	204.41	203.56	204.26	205.64	206.09	204.52	203.55	205.04	203.1	206.5	208.57	201.8	203.15	206.06	201.69	201.32	202.13	204.39	204.03	206.22	201.8	207.61	205.17
196.55	195.91	196.32	198.66	198.48	198.78	201.34	202.53	195.64	200	200.95	196.93	197.17	199.19	199.16	197.51	197.89	199.66	200.42	200.31	200.51	198.86	199.76	201.15	198.33	196.06	197.53	200.9	198.01	199.05	197.76	197.9	195.74	198.89	199.22	200.69	198.95	196.49	199.03	198.87	197.44	198.47	195.91	196.14	199.22	196.85	195.3	198.43	195.17	198.24
211.15	210.74	212.08	212.08	211.22	211.99	213.64	210.96	210.9	212.79	208.84	210.11	215.41	212.54	207.86	214.33	205.54	214.42	213.74	211.51	212.89	208.28	211.3	209.52	210.94	213.66	210.41	214.44	212.11	211.52	210.35	212.08	210.25	213.34	210.83	210.66	209.45	210.17	213.54	214.28	208.67	210.89	212.28	211.16	209.56	213.79	212.34	210.18	212.78	209.34
213.47	208.24	206.44	207.75	210.28	208.01	208.29	206.88	207.26	205.56	208.45	206.72	207.67	210.99	209.62	208.93	207.34	208.85	208.25	207.97	205.89	207.41	210.18	206.65	208.38	211.75	211.18	212.69	207.36	210.78	206.36	206.21	208.55	208.3	207.63	213	208.59	210.92	208.77	208.33	205.58	208.29	209.84	205.96	207.29	208.23	207.54	207.55	208.56	210.9
200.58	200.33	201.45	198.45	202.91	204.11	200.71	199.37	199.83	200.07	202.03	200.37	201.12	200.94	199.86	203.33	200.15	200.77	202.2	202.14	199.95	201.4	200.21	202.4	199.05	198.42	199.58	202.95	197.47	200.07	200.28	201.51	198.45	200.73	197.62	201.66	199.78	200.28	199.65	200.83	201.7	200.78	200.87	198.71	201.26	202.38	200.43	202.65	200.77	202.03
200.84	199.11	200.18	197.95	197.81	199.78	199.91	201.88	198.5	201.35	198.1	198.52	197.04	196.44	199.94	201.59	200.88	197.36	196.07	199.66	200.8	198.65	198.35	197.92	197.4	198.07	201.67	199.85	198.95	196.84	200.49	199.69	200.63	198.63	199.38	199.18	200.57	200.93	198.85	200.2	195.74	199.18	202.27	198.19	198.26	201.62	202.97	197.91	202.19	199.28
207.25	208.93	210.78	208.23	209.59	209.19	207.35	209.62	208.52	208.33	209.27	208.07	210.72	205.91	207.31	209.08	210.28	211.17	208.75	206.54	212.13	207.13	210.23	208.75	209.96	209.26	211.39	210.86	207.19	209.74	207.74	208.9	208.52	207.66	211.75	209.22	209.42	206.05	208.15	211.67	208.87	209.36	210.17	205.75	208.83	209.6	209.64	210.07	208.03	208.87
199.09	196.03	198.5	199.92	201.68	196.96	198.94	196.2	203.54	200.18	199.03	199.91	201.51	196.35	200.1	198.4	200.85	202.24	197.86	200.47	197.5	200.32	198.89	196.77	198.95	196.2	200.73	198.46	201.41	199.09	198.68	197.35	198.7	203.59	197.58	201.21	198.28	200.27	200.16	197.44	199.22	203.1	202.99	199.21	194.94	197.89	199.28	201.14	199.11	198.14
207.95	208.2	206.18	206.22	207.6	207.74	206.18	208.89	212	210.38	209.5	206.64	207.15	204.65	204.8	207.93	208.79	206.04	209.57	210.54	209.7	207.66	209.61	206.45	208.46	206.58	208.23	208.63	213.12	208.97	206.21	211.42	211.61	210.86	208.87	212.99	212.02	209.42	206.93	207.25	211.99	207.1	207.9	205.81	211.75	211.06	209.83	210.05	208.16	209.71
202.01	203.65	200.71	202.56	203.38	204.65	205.04	199.16	201.66	203.56	203.13	200.87	201.79	198.97	201.36	199.44	205.38	202.84	200.06	204.79	200.5	202.37	202.84	203.8	201.88	200.58	203.16	200.68	203.42	201.29	204.08	201.49	202.7	203.2	203.12	201.36	203.34	200.53	203.54	202.69	201.97	200.25	202.16	201.12	202.03	202.1	200.64	202.07	205.74	202.51
200.69	202.28	203.25	204.07	202.22	200.62	200.2	200.58	204.38	202.89	200.73	202.95	202.43	200.83	198.97	200.58	204.25	201.98	202.27	203.4	204.34	201.93	203.37	202.03	201	200.77	203.09	204.78	205.71	200.41	203.85	200.68	204.5	201.19	203.71	202.22	202.78	202.1	201.66	205.39	204.65	202.87	205.69	203	202.43	203.55	199.94	200.1	203.56	202.45
204.97	201.63	205.11	202.95	201.83	201.64	203.82	205.97	204.35	203.31	205.03	202.87	201.78	204.41	204.47	203.29	201.32	204.62	204.48	200.86	201.86	205.47	203.81	204.75	204.24	205.74	206.1	205.39	206.73	204.69	201.42	202.99	204.14	199.28	198.45	201.53	205.4	201.24	202.99	201.06	201.98	203.73	202.19	201.05	201.76	205.61	206.79	201.78	204.75	204.52
204.25	208.45	207.89	207.65	205.96	208.11	210.64	204.9	206.13	210.46	209.04	206.2	207.4	207.94	207.83	207.04	206.66	207.57	207.13	208.07	211.71	207.12	207.44	210.32	208.19	206.54	206.5	208.32	210.05	207.43	210.28	207.18	211.41	208.92	207.78	208.34	207.52	209.07	208.05	207.32	207.8	206.5	208.53	207.07	208.66	207.58	205.51	205.65	208.78	208.61
209.06	206.55	209.1	211.09	209.23	206.54	207.4	210.53	208.82	210.74	208.78	211.53	207.72	208.65	206.47	206.59	209.79	208.33	210.74	209.83	209.69	209.71	208.68	210.44	210.37	208.26	208.3	210.58	210.87	206.3	209.75	207.11	209.07	206.53	205.55	208.72	209.08	207.13	208.38	208.47	208.29	208.68	207.77	209.77	208.77	207.56	208.98	210.12	206.91	209.49
209.7	208.66	205.31	206.2	208.15	205.22	209.44	207.71	208.26	208.51	206.57	210.44	208.69	209.97	211.53	205.97	205.38	210.88	207.22	207.74	208.88	209.55	210.68	210.59	207.53	205.09	209.96	209.09	208.26	208.76	210.9	207.93	211.94	208.37	209.31	208.48	209.33	205.46	208.15	208.71	207.52	210.27	211.93	208.85	206.91	211.77	208.53	209.07	212.35	209.32
205.88	207.72	210.36	208.81	209.98	208.47	212.47	210.13	209.5	204.49	211.12	207.09	205.18	206.21	207.41	205.71	208.13	207.48	205.43	205.97	209.23	208	202.72	207.78	210.24	207.42	209.36	207.33	207.64	208.66	211.08	205.81	210.03	206.98	205.96	208.39	208.45	208.15	207.13	208.3	207.82	204.21	206.74	206.63	210.86	206.02	207.72	209.95	206.02	209.3
211.09	206.24	211.65	214.35	212.57	208.7	210.51	212.21	210.92	208.99	211.09	209.88	210.26	214.14	211.17	212.29	211.68	212.67	210.68	211.46	213.96	214.7	211.39	210.91	213.2	211.96	207.58	210.19	212.17	213.45	211.7	211.83	213.22	208.1	209.32	209.76	212.81	212.19	212.99	212.5	213.84	210.94	210.98	211.17	211.68	213.88	210.21	211.23	212.62	212.36
200.06	201.21	200.53	198.28	201.61	199.93	199.99	200.59	202.64	198.53	199.63	201.89	202.87	202.92	206.65	203	200.05	202.11	198.28	201.51	201.45	199.54	201.12	200.6	199.98	202.41	204.24	200.37	202.65	202.58	198.68	203.42	198.94	202.73	203.36	201.24	203.24	200.59	201.05	202.81	205.92	197.52	200.88	204.53	200.82	199.46	200.9	202.05	201.14	201.87
209.71	213.1	212.42	211.04	212.12	210.54	211.37	211.38	210.05	211.95	209.52	209.22	212.08	211.02	211.12	211.57	211.78	212.16	211.46	211.77	216.39	210.3	213.11	208.65	210.51	208.74	211.97	210.78	210.69	210.33	212.2	210.98	210.75	211.68	210.69	209.37	209.56	214.44	211.29	210.09	213.16	209.31	211.29	207.86	211.87	213.61	210.13	213.77	213.55	212.28
203.11	200.9	203.88	202.68	202.81	202.58	204.47	204.33	205.74	200.54	206.8	201.52	201.88	200.8	201.54	198.57	201.84	204.79	201.13	202.21	202.87	204.84	201.93	201.81	201.41	202.37	205.99	204.34	203.34	201.79	203.81	202.27	205.02	204.75	206	206.65	203.46	200.33	200.71	201.5	199.84	202.22	201.78	202.5	199.33	202.75	203.96	200.52	202.26	203.04
213.27	209.4	211.7	210.5	212.43	209.57	210.8	213.77	211.17	212.2	208.54	213.17	212.07	210.36	210.11	214.81	213.07	212.52	208.62	212.64	209.42	212.76	214.96	211.35	209.89	212.58	211.74	212.65	213.8	210.01	210.85	213.77	214.25	213.81	213.74	213.23	209.74	210.98	209.7	213.34	213.56	211.22	212.28	211.6	212.41	213.3	211.98	208.29	212.63	212.23
201.93	205.42	199.68	202.87	202.39	201.69	202.6	203.27	207.72	202.96	199.71	200.02	199.03	200.73	198.69	202.83	201.33	205.17	201.44	199.87	201.08	200.26	203.38	197.46	202.7	203.22	200.42	202.67	203.24	201.49	203.22	201.42	201.22	200.43	204.85	202.33	200.03	201.36	204.16	199.99	201.17	200.65	200.76	202.77	199.56	198.93	199.57	202.91	201.06	202.53
209.19	208.77	211.44	209.18	207.84	207.19	208.32	204.13	211.53	205.91	207.5	207.86	210.98	210.04	203.27	213.02	208.38	207.14	212.96	207.76	207.25	208.14	211.31	206.99	208.36	208.16	206.32	210.8	209.75	207.41	207.45	205.5	210.4	209.16	211.41	211.57	207.22	207.96	205.85	211.78	209.05	210.32	209.02	210.71	207.8	207.5	208.67	211.11	210.01	209.63
214.06	207.92	207.42	212.36	212.6	213.43	210.23	212.71	210.66	213.43	214.09	210.54	212.05	213.38	215.31	209.47	211.27	212.42	210.35	213.28	215.01	213.84	210.83	215.14	212.67	211.36	210.96	209.93	210.33	210.34	213.6	209.28	212.29	211.54	208.78	208.35	208.91	210.19	213.93	210.86	210.53	211.36	213.68	209.04	210.97	212.88	210.62	212.88	212.96	211.75
214.87	216.02	215.97	214.46	220.04	215.13	214.77	217.15	219.04	217.44	218.36	218.11	215.05	216.4	216.46	216.95	216.55	216.92	218.05	213.48	217.22	220.17	216.7	217.96	218.59	214.8	221.78	218.3	217.67	215.85	218.06	217.68	217.83	219	217.54	216.44	216.57	217.34	218.77	216.63	219.89	218.62	218.81	216.68	219.62	216.83	218.86	217.04	220.77	216.47
202.38	205.11	207.27	203.89	204.13	201.68	205.83	206.35	203.85	204.25	202.65	203.65	208.02	204.59	203.59	204.67	204.64	204.33	205.8	204.16	203.74	204.8	203.22	205.48	201.12	198.61	204.63	205.78	205.34	205.13	200.56	205.49	207.16	203.65	205.64	203.3	202.11	204.2	200.98	202.17	206.04	204.49	202.24	204.2	205.47	203.25	202.41	202.09	199.87	204.53
210.05	214.23	211.45	208.39	211.41	213.23	212.71	212.37	211.21	210.36	212.49	211.52	211.83	212	213.48	211.79	215.21	209.15	212.36	211.66	211.56	209.87	210.27	212.1	211.11	210.72	212.71	215.17	208.74	206.17	212.88	214.76	212.5	210.02	211.45	211.65	212.73	212.83	210.54	211.62	211.09	212.86	211.93	211.38	210.25	208.8	212.22	210.58	210.48	208.68
206.23	206.19	206.44	208.61	208.01	206.17	207.09	202.63	203.78	202.54	206.24	207.47	207.42	207.49	207.76	206.59	207.62	207.14	205.3	206.02	207.92	205.44	205.94	205.63	207.19	206.03	209.55	206.02	206.96	206.23	205.15	205.26	205.92	204.76	205.07	204.42	207.71	206.53	205.73	206.72	204.04	209.25	203.87	204.21	206.59	207.95	204.87	206.03	208.47	207.65
198.88	198.75	200.69	199.91	199.63	198.6	199.61	196.49	197.94	200.55	200.7	199.77	200.74	198.62	198.53	196.87	201.69	200.04	199.22	202.89	200.96	198.63	197.89	195.32	199.24	198.97	199.2	199.61	199.24	196.7	197.87	201.18	202.61	197.86	197.88	203.14	199.34	198.53	197.13	197.66	200.22	197.42	197.39	201	197.71	196.94	201.49	198.44	197.75	198.51
205.46	204.68	205.66	207.2	206.11	208.71	205.98	203.24	205.13	204.94	202.8	206.06	206.68	204.74	205.19	205.07	207.71	210.53	204.48	205.98	205.1	205.21	205.17	208.33	206.89	206.36	208.26	205.95	205.5	208.86	207.27	209.38	205.07	203.17	206.46	207.96	207.1	207.61	205.06	203.82	206.73	204.47	208.18	207.6	206.16	208.9	208.91	206.42	202.92	205.78
199.82	203.03	203.19	201.8	202.28	203.68	201.44	199.92	199.23	198.45	204.54	203.24	198.02	201.17	202.06	203.37	203.86	201.34	196.95	201.56	202.99	203.99	198.92	199.63	203.15	200.18	202.07	201.55	204.66	201.08	199.64	205.54	199.73	199.75	201.6	201.28	201.92	201.46	200.83	204.17	200.08	202.93	200.13	206.1	201.01	197.58	200.6	203.66	200.98	200.73
213.95	213.27	211.67	209.62	214.29	212.14	216.16	207.32	215.86	209.46	213.57	213.38	212.74	209.92	213.59	213.21	212.59	214.75	213.38	211.76	208.53	214.33	215.6	214.55	211.5	213.39	210.51	207.63	212.43	213.55	208.34	212.8	212.84	213.99	213.46	212.83	213.28	213.1	212.96	211.5	212.18	213.87	210.59	211.73	213.26	211.67	214.51	214.04	214.23	211.3
204.3	198.41	203.53	208.27	204.77	199.87	202.28	201.59	204.21	203.47	202.25	204.13	204.19	202.01	205.45	206.07	202.9	206.7	203.89	204.21	201.67	206.06	202.84	206.14	204.47	206.01	202.96	201.97	204.39	202.94	204.54	205.08	203.78	203.19	202.03	203.79	198.67	200.09	202.11	202.22	200.12	200.31	205	200.69	203.83	200.92	204.66	203.25	202.69	204.38
195.88	194.09	194.72	193.98	196.93	194.32	193.62	192.9	192.72	191.23	195.14	193.12	193.13	197.84	194.06	194.09	194.24	193.2	194.44	197.47	193.54	197.55	193.48	195.08	196.25	192.53	194.48	196.56	193.59	192.13	194.43	195.53	196.56	191.8	194.69	196.55	193.41	193.11	193.23	191.7	195.55	194.09	195.22	194.3	193.8	194.08	195.42	193.75	194.64	191.83
201.97	201.66	205.11	203.08	204.46	204.77	205.01	203.51	205.1	203.98	203.19	201.1	202.21	206.5	203.8	203.95	202.72	206.3	202.4	206.48	205.61	206.12	201.81	201.61	204.71	201.4	205.39	204.5	201.55	203.07	203.63	206.41	204.85	205.13	201.9	206.51	202.56	204.59	202.05	205.81	205.06	204.81	202.77	203.85	205.23	202.67	204.93	202.53	202.14	204.3
208.57	205.52	211.39	208.3	206.98	208.82	207.53	206.42	212.19	205.92	211.67	208.16	211.91	208	210.74	210.15	208.83	207.23	210.01	208.11	210.5	208.22	210.72	212.23	206.66	209.23	209.48	210.07	208.76	208.67	210	208.75	208.84	208.04	207.79	206.95	203.78	207.76	210.05	208.8	209.07	207.95	212.21	211.16	211.78	207.65	210.81	204.94	208.96	206.83
205.93	211.57	208.16	208.46	205.11	207.45	205.5	205.34	209.91	208.78	207.26	208.98	210.41	209.32	208.91	210.24	207.36	206.61	207.9	206.23	206.82	206.77	207.84	208.58	205.99	208.59	208.1	205.73	210.21	206.6	207.49	208.77	207.22	208.25	208.04	208.1	209.62	210.02	209.97	208.8	206.97	208.28	210.21	210.07	208.07	208.6	207.95	209.03	212.6	208.05
205.01	204.45	202.62	203.21	202.08	199.26	201.67	199.06	202.88	203.3	205.17	209.51	201.66	203.84	203.19	205.15	201.35	207.64	201.04	202.84	205.61	204.24	201.5	204.76	205.33	204.24	203.22	204.63	202.85	202.29	205.18	203.74	205.57	203.12	206.16	202.03	204.59	202.77	202.79	204.24	204.1	205.94	204.1	201.76	200.03	201.02	203.18	200.25	202.46	202.37
204.77	205.88	202.19	205.66	205.92	202.06	203.23	200.12	203.37	203.18	202.76	202.02	203.77	206.23	204.48	205.26	202.87	204.05	202.88	202	203.37	201.97	200.72	201.49	202.56	202.39	204.6	204.48	207.97	202.93	204.6	204.94	203.95	203.22	203.22	204.23	203.2	204.13	202	203.4	201.18	203.98	203.21	202.63	204.05	203.38	203.56	202.73	203.87	205.64
203.67	204.06	201.96	204.43	207.14	201.3	202.99	204.77	205.06	208.17	201.84	204.89	202.72	206.63	203.53	203.47	204.03	203.36	205.96	204.72	204.89	201.82	204.45	201.65	203.88	200.92	203.06	201.97	203.89	206.57	203.85	201.53	199.28	203.39	201.22	203.47	203.26	206.23	205.66	204.49	206.84	202.23	202.42	202.13	204.37	202.73	204.17	202.63	200.91	201.71
197.8	195.36	200.57	200.27	199.9	197.14	196.16	199.62	200.74	200.63	196.83	199.16	198.93	199.85	201.55	198.36	198.92	199.26	201.54	200.38	199.14	199.44	202.46	201.7	199.69	198.88	197.38	199.42	200.32	199.68	200.5	198.41	199.65	201.95	200.69	200.85	201.86	198.87	199.52	202.68	198.51	198.87	200.23	202.78	196.33	197.75	201.29	201.09	198.19	197.57
209.44	211.9	212.31	211.25	211.39	211.27	210.23	212.16	211.35	208.85	212.1	212.83	212.09	212.6	207.7	211.15	211.79	213.14	211.33	212.23	211.09	212.69	213.71	214.5	215.56	211.35	211.39	209.3	210.37	210	213	211.06	211.94	214.31	214.54	210.51	210.74	212.05	211.93	213.5	211.5	209.9	210.11	208.55	211.47	211.25	209.34	213.09	213.37	209.9
197.98	200.26	200.06	198.62	200.42	199.36	202.49	196.66	201.89	199.43	198.86	199.74	200.84	198.91	200.91	199.78	202.46	198.26	200.77	198.03	199.46	199.97	201.79	197.88	202.15	199.82	200.59	199.64	201.22	203.47	197.58	197.98	200.16	202.66	198.82	199.86	198.89	196.52	200	200.19	200.6	199.27	200.91	199.84	198.13	201.96	199.89	200.99	200.47	198.49
209.97	211.58	210.13	208.23	206.89	207.56	206.31	206.44	205.28	208.96	205.93	209.29	213.2	207.83	212.29	205.29	206.4	210.58	205.65	205.68	207.6	206.59	206.64	211.82	207.97	212.77	206.41	208.55	208.27	209.12	210.06	209.57	210.37	207.2	209.79	209.68	209.27	208.93	207.15	209.63	210.54	206.35	209.1	207.77	208.93	207.34	210.05	210.04	208.32	204.98
202.7	201.19	204.83	199.89	204.64	202.1	204.93	200.62	203.92	203.94	202.16	203.17	202.02	202.51	204.45	204.53	204.32	201.51	203.26	203.63	202.01	200.94	201.07	203.06	202.47	205.15	200.76	204.4	203.98	202.83	202.16	200.11	203.16	204.57	200.36	203.38	202.24	200.42	203.77	203.45	202.99	201.61	202	202.02	205.06	203.91	203.15	202.5	202.45	201.2
200.68	202.72	198.84	198.1	201.19	199.87	197.62	198.48	200.08	197.8	199.87	197.36	200.32	199.06	203.1	199.63	201.49	198.88	197.95	198.4	197.74	197.34	200.21	199.09	198.65	194.94	197.39	198.17	197.92	196.6	199.62	202.66	198.25	197.91	201.67	201.17	201.04	198.61	200.38	195.37	198.84	203.67	200.53	201.07	196.92	201.54	199.87	203.51	198.47	200.03
210.37	204.92	208.82	206.86	208.5	205.79	208.92	205.09	210.9	207.37	207.51	204.69	208.28	209.57	208.02	208.82	210	209.24	208.31	208.51	206.3	208.97	210.7	204.19	207.52	206.68	206.19	207.83	210.75	207.6	206.67	208.67	208.77	210.05	206.68	206.13	208.05	208.49	208.43	206.94	208.54	205.85	206.68	206.53	205.71	208.3	208.72	207.89	207.98	209.74
207.91	206.97	210.14	207.64	208.98	206.94	210.25	207.21	206.87	210.22	207.14	208.05	209.17	208.95	209.85	209.49	209.57	210.79	209.45	208.97	207.86	211.09	211.36	210.62	211.68	207.49	211.25	209.38	210.82	207.16	209.01	210.71	210.21	206.97	209.01	206.4	205.37	208.24	208.19	209.66	210.53	205.54	207.36	209.66	209.92	209.2	208.15	210.31	208.42	208.52
206.18	206.36	205.55	207.86	209.96	208.44	206.26	205.9	207.78	208.16	208.33	207.14	206.94	207.83	205.95	206.48	209.68	210.3	204.17	207.11	207.12	206.34	205.84	210.35	205.8	205.29	204.81	206.04	207.58	210.73	206.55	211.59	209.83	210.53	206.69	206.45	208.86	208.14	207.35	206.39	208.63	205.92	207.54	207.08	206.05	207.16	211.96	208.79	209.55	207.67
208.33	208.17	208.34	209.86	208.65	208.61	210.78	209.62	207.78	206.58	206.45	208.15	206.93	205.4	205.42	209.6	204.26	205.85	204.5	208.47	209.31	210.78	205.52	210.82	207.24	209.7	207.15	206.55	205.45	205.79	207.8	209.95	209.01	207.31	207.04	204.6	204.83	212.49	209.42	210.53	205.69	211.46	209.22	208.6	212.31	207.82	205.71	207.28	207.47	208.42
207.2	209.18	210.96	208.41	207.67	207.81	207.4	208.33	204.46	209.64	207.46	211.72	209.95	210.5	209.8	212.98	209.37	206.24	209.57	206.74	205.79	209.66	208.07	210.3	209.1	211.1	206.39	208.81	209.31	208.05	207.56	208.49	208.17	211.84	210.73	212.49	211.37	209.08	209.33	208.68	207.2	208.78	208.76	208.07	208.9	210.12	210.58	209.11	207.25	211.16
214.18	212.69	213.86	214.19	216.39	211.87	210.37	212.04	210.96	211.26	213.71	208.57	211.49	212.57	212.04	209.98	215.87	211.79	215.58	213.71	213.64	212.39	210.65	212.2	212.34	214.25	211.47	209.83	212.36	211.03	212.34	212.7	208.87	214.88	212.55	209.62	208.18	215.05	210.18	213.84	208.91	211.24	208.03	212.04	210.45	210.62	210.93	211.53	210.12	211.7
208.63	211.24	208.79	209.88	208.06	209.33	209.36	208.22	206.01	206.59	205.67	209.66	208.21	208.51	208.33	209.29	209.54	210.37	206.76	207.91	209.71	206.68	210.87	206.25	205.98	209.55	209.39	208.24	206.92	209.76	209.06	209.98	205.22	207.2	208.91	207.79	206.47	207.53	206.52	210.61	207.96	209.69	209.58	208.48	208.81	205.59	210.78	211.06	210.8	206.38
198.37	194.84	201.39	196.73	197.13	196.63	200.23	199.49	199.77	197.77	199.1	197.36	198.92	197.43	197.94	197.47	196.56	195.26	199.31	197.67	201.15	197.4	197.06	198.38	197.75	199.18	202.4	195.49	199.32	198.2	200.26	197.32	197.65	195.94	199.51	197.43	198.09	195.75	201.43	198.85	199.63	198.37	197.1	200.77	197.22	197.75	196.47	201.28	197.9	197.59
217.47	215.65	218.63	218.82	214.5	217.7	216.71	214.09	213.32	214.65	216.22	217.2	216.63	217.64	216.43	216.94	217.58	213.74	217.31	214.64	218.9	219.17	217.11	218.7	215.79	218.18	220.4	211.7	215.7	216.83	217.21	214.27	219.44	213.31	220.24	218.5	214.47	215.1	217.22	214.05	217.91	214.04	220.38	215.64	215.8	219.38	218.58	213.63	219.29	218.94
218.77	219.97	217.7	215.71	218.32	220.09	217.66	216.39	215.75	216.69	217.99	216.23	217.24	219.21	216.52	215.7	214.12	220.46	218.75	214.87	216.34	220.45	217.21	219.28	216.12	219.45	216.89	219.2	216.06	219.61	216.9	215.99	215.17	215.96	218.1	218.41	219.47	218.09	219.1	218.25	218.98	219.26	218.66	216.72	214.75	217.64	218.36	216.63	218.26	215.52
211.12	209.22	212.61	215.63	209.77	209.87	212.22	209.66	213.53	213.38	212.09	211.26	211.14	214.46	210.17	211.75	209.02	211.06	207.64	208.71	209.7	210.96	211.08	214.19	213.1	211.23	216.02	211.97	211.8	213.37	210.56	212.98	211.28	209.31	211.26	211.86	214.04	211.76	211.14	210.16	213.44	213.24	211.79	213.14	210.81	213.73	213.44	206.96	212.87	207.99
213.38	215.19	217.69	211.23	212.88	214.82	214.29	212.99	214.74	213.4	214.52	211.96	214.52	212.85	214.58	212.58	215.13	214.78	212.48	212.07	214.14	210.44	215.99	213.58	216.36	212.71	213.15	213.64	211.29	211.08	211.38	214.34	212.3	211.44	214.51	214.61	213.69	213.13	215.28	213.15	214.06	214.48	212.1	210.18	211.39	210.41	212.04	212.66	211.87	214.97
209.13	206.63	207.69	211.77	208.78	209.18	207.54	210.53	209.94	208.82	207.81	208.05	206.25	207.2	211.13	207.12	209.03	210.2	208.18	210.28	209.48	210.05	207.5	209.32	209.39	210.35	208.35	209.91	208.12	206	211.95	208.87	210.37	207.13	208.28	206.39	208.19	210.09	208.87	208.25	211.97	207.89	207.62	208.62	206.85	209.99	207.47	208.04	208.83	207.82
199.93	200.85	197.73	200.72	199.08	198.18	198.77	200.75	199.88	200.56	199.92	200.59	197.76	203.27	199.6	199.93	201.58	201.23	198.25	200.3	197.76	201.32	198.31	199.66	196.89	200.6	199.23	200.58	199.87	199.91	201.96	198.63	199.86	198.42	199.38	198.71	203.07	199.43	203.09	199.97	199.72	199.7	197.31	198.58	198.82	205.02	199.66	199.57	195.9	198.12
197.42	197.62	199.3	200.73	195.76	199.77	198.37	198.09	199.18	201.43	199.21	198.56	196.43	197.76	198.03	200.76	202.19	197.7	193.5	198.38	197.22	198.85	199.85	198.2	198.21	198.08	198.18	197.09	200.05	201.81	198.8	200.83	198.67	200.52	196.57	197.88	198.38	200.52	199.44	200.15	196.81	197.07	200.71	197.4	196.99	198.48	200.71	196.96	200.25	196.43
204.67	208.95	210.9	204.66	205.27	206.21	204.76	203.35	207.98	204.55	209.09	206.69	207.98	204.41	209.56	206.03	206.86	209.74	209	207.84	206.78	208.51	206.14	206.89	207.98	206.04	209.81	210.05	208.67	206.94	210.04	207.65	207.9	208.39	207.55	206.29	207.88	205.11	206.88	209.26	207.22	205.36	207.63	208.98	208.22	205.09	205.64	209.58	207.59	205.34
212.5	211.69	211.89	212.34	213.33	216.62	215.05	210.72	211.54	214.82	211.3	213.58	213.6	215.99	215.19	213.17	209.63	212.35	214.36	213.19	211.07	212.02	211.23	209.2	215.32	210.49	212.95	210.01	213.86	213.16	210.16	214.98	212.77	213.83	213.64	209.36	212.67	215.81	208.49	211.18	212.53	214.28	217.07	213.76	210.37	210.1	213.56	211.58	211.93	209.57
204.68	204.47	203.14	204.45	204.92	204.05	200.35	203.97	204.55	202.22	201.73	202.35	203.18	202.79	204.09	207.3	202.52	203.39	204.63	205.95	201.3	203.83	201.47	200.68	203.24	204.69	205.97	204.37	203.54	202.31	204.73	205.36	201.45	204.06	205.89	205.87	204.92	203.19	202.34	204.36	203.46	201.37	203.29	204.77	201.47	201.92	203.12	201.64	203.84	205.37
216.82	216.15	217.9	220.36	215.28	218.86	218.86	218.31	218.8	217.6	218.4	217.77	215.8	215.5	214.98	218.41	215.49	215.13	219.14	217.96	217.98	219.63	217.42	218.91	216.31	219.16	219.47	215.38	216.26	217.56	219.46	215.57	220.96	215.51	219.33	216.23	215.85	218.57	219.53	221.43	214.62	219.46	220.73	218.14	217	217.49	219	219.39	218.15	214.89
217	219.59	217.67	215.31	215.95	215.37	214.37	219.38	217.36	214.47	215.63	216.58	216.01	219.33	215.59	216.4	217.28	216.79	215.55	220.48	216.02	216.43	221.21	217.71	215.49	216.47	218.62	215.06	215.85	214.16	215.7	217.72	216.87	217.95	216.17	216.31	214.44	218.94	217.44	218.41	215.61	220.42	217.69	219.09	214.49	217.6	216.91	216.85	217.73	215.19
215.73	218.74	215.75	216.9	219.05	215.16	219.49	214.4	216.58	217.94	219.49	217.46	218.79	216.84	218.45	215.15	214.61	216.6	213.68	217.27	219.71	220.02	215.84	216.74	214.82	219.05	218.06	217.66	217.42	215.24	215.95	217.25	215.38	218.42	217.03	213.29	217.01	216.85	219.34	215.86	219.06	219.39	215.38	214.93	218.28	213.71	219.04	220.17	216.79	215.9
196.73	197.59	198.38	198.84	201.78	195.71	198.29	196.34	198.68	197.9	198.7	197.63	197.6	199.7	201.18	197.27	195.89	202.54	194.92	199.88	201.87	195.05	197.8	199.14	196.82	201.81	198.66	197.66	198.23	198.83	195.63	197.81	200.45	196.09	199.23	197.75	199.97	196.86	199.89	199.49	193.52	194.86	199.97	200.14	200.99	197.07	198.79	198.67	200.27	195.62
212.58	213.22	214.3	214.76	212.69	212.02	212.76	215.23	216.72	216.02	214.63	213.47	212.22	213.49	216.76	212.82	214.01	214.62	213.63	214.92	215.08	209.53	212.23	214.07	212.4	216.37	214.09	214.38	211.13	212.82	213.92	214.08	209.82	211.74	216.42	211.8	215.9	215.03	214.75	211.33	213.51	215.67	214.72	213.9	215.62	215.43	212.49	212.37	211.14	215.06
201.49	205.45	202.52	206.15	202.48	204.99	201.68	202.7	208.26	205.38	205.98	205.52	207.47	204.43	205.2	204.94	207.03	205.97	206.92	203.91	203.81	205.23	202.63	206.17	204.9	201.05	203.08	205.86	203.71	207.14	203.89	205.94	206.02	205.65	203.32	207.25	203.07	204.99	202.01	203.13	203.19	202.32	201.92	206.56	202.12	204.62	202.05	204.33	202.55	209.47
207.36	202.33	200.09	203.83	200.83	204.85	202.84	203.23	202.3	203.68	201.57	204.74	201.3	204.13	203.93	202.22	202.73	202.77	205.49	204.67	201.98	206.61	201.68	202.45	206.05	203.52	200.9	203.47	202.37	203.21	203.83	205.24	201.83	202.18	202.21	204.72	202	203.78	202.62	202.4	203.6	203.86	202.15	203.03	202.34	202.17	200.66	203.07	202.94	204.43
201.38	204.48	204.48	205.88	204.16	202.72	203.83	204.81	202.96	204.73	201.61	205.47	202.22	205.18	205.38	205.93	205.21	207.84	202.72	202.58	201.75	201.03	207.86	203.36	200.03	203.17	202.2	206.5	205.67	204.55	205.36	204.43	199.75	203.32	204.45	204.66	201.94	204.95	207.84	203.06	201.87	204.29	205.58	205.71	206.75	205.36	204.35	203.13	204.62	206.06
206.48	212.1	210.58	206.52	208.69	208.98	207.36	209.73	207.88	208.43	210.13	209.53	212.87	208.71	207.25	210.03	210.96	207.3	211.34	204.71	207.22	205.75	207.13	208.56	206.59	207.45	209.44	212.55	207.17	209.27	209.3	206.3	207.02	207.74	209.78	207.04	210.59	209.48	208.44	211.33	210.68	207.49	208.62	209.11	205.06	207.53	211.04	212.08	209.44	211.11
216.93	210.27	213.93	213.24	213.35	210.33	213.18	212.59	212.65	212.61	212.48	212.09	210.99	212.62	212.13	213.07	214.96	215.14	211.1	211.67	214.95	210.43	209.18	214.85	212.88	212.01	213.2	213.39	213.09	211.4	210.78	212.09	211.49	212.95	213.64	211.34	208.69	213.78	214.68	210.6	213.97	209.08	211.83	211.33	215.34	213.45	213.55	215.44	213.62	210.61
203.19	203.39	204.59	201.9	202.55	200.75	204.81	201.43	205.73	203	206.87	200.7	201.29	204.92	202.19	202.7	201.41	202.57	200.81	201.56	204.44	203.19	201.92	205.9	201.8	204.18	207.24	204.31	202.77	203.31	202	204.58	202.57	201.6	200.45	201.51	203.24	202.91	203.79	205.54	199.11	202.28	204.13	204.59	203.09	201.88	203.47	205.45	199.67	203.64
215.33	218.22	217.54	215.9	218.35	215.52	212.29	216.12	217.3	216.32	218.98	216.56	216.14	216.57	218.94	217.32	216.32	216.75	218.96	214.38	218.65	218.33	217.56	217.44	216.8	217.71	216.61	215.47	216.31	216.8	217.86	218.73	217.77	216.57	216.06	215.48	214.78	216.03	218.7	219.43	217.92	217.92	215.37	219.69	216.72	218.23	219	213.65	219.14	219.6
200.79	202.21	198.49	202.17	202.23	200.25	200.74	199.41	202.73	198.95	197.18	195.91	203.98	201.71	199.21	197.94	197.56	201.38	196.51	201.8	197.34	199.48	202.74	201.25	199.74	203.99	197.89	200.92	200.79	200.74	197.4	196.83	201.17	200.94	201.82	201.6	200.39	201.05	202.69	202.99	198.1	197.09	197.55	199.38	201.2	196.32	200.49	196	198.63	199.51
213.22	213.3	211.26	209.15	210.95	214.61	212.03	211.69	213.91	214.02	215.01	212.95	215.13	211.77	213.46	212.86	211.94	214.44	213.77	210.02	212.79	214.89	213.3	213.36	215.56	213.5	211.89	211.73	215.19	214.69	213.33	216.76	212.33	211.46	212.79	213.74	214.96	215.34	215.32	211.69	211.11	213.09	214.85	211.48	211.22	214.89	214.27	215.32	214.18	209.07
196.08	196.3	196.79	194.82	198.55	193.64	195.34	196.26	192.48	193.96	192.33	194.35	193.34	194.45	193.77	195.84	195.24	194.58	195.95	195.71	195.89	192.28	193.27	190.05	194.74	194.17	196.4	196.95	196.17	198.97	195.13	189.48	190.92	197.26	196.95	194.93	193.65	193.71	194.26	192.54	192.34	191.28	194.86	197.07	195.07	196.37	194.99	195.5	190.9	192.24
211.29	213.68	211.41	209.51	210.67	210.85	212.24	212.6	213.57	211.37	211.13	216.03	211.37	208.46	210.76	214.19	210.77	212.62	213.72	208.13	215.23	210.87	209.33	214.51	211.81	214.52	215.35	209.91	212.61	213.22	214.76	209.88	211.6	209.93	213.99	209.49	211.39	211.79	212.13	214.13	208.84	210.27	215.83	210.9	210.78	214.32	214.14	211.48	212.13	208.7
203.38	203.58	204.57	201.13	203.98	200.81	203.26	203.63	203.42	205.58	202.42	206.28	203.45	205.98	202.13	202.36	203.96	204.63	203.17	202.19	203.46	197.14	203.4	203.74	201.13	205.12	205.73	201.94	203.24	205.98	206.78	204.23	206.61	205.59	207	202.14	201.05	206.35	208.25	202.03	202.37	205.77	202.33	204.62	204.83	205.16	204.73	204.94	201.43	203.64
205.87	205.76	207.65	203.59	202.69	202.62	202.77	203.92	204.84	205.51	204.38	203.63	202.5	200.78	205.89	201.96	204.06	205.08	208.27	205.06	205.35	207.11	204.27	207.65	203.87	207.04	203.38	204.89	204.72	203.06	204.02	203.62	206.25	202.96	206.06	207.38	202.68	204.11	204.56	202.88	206.07	204.13	205.05	205.78	202.67	203.1	202.77	202.56	204.89	201.74
202.55	203.3	202.12	204.78	205.37	203.17	205.29	200.55	198.95	203.11	201.91	205.58	205.34	204.35	203.32	206.21	206.91	197.72	201.13	204.89	203.7	203.16	203.85	202.6	202.1	205.3	205.73	204.62	203.41	202.46	202.21	202.53	203.56	204.33	202.67	203.37	205.87	202.15	205.16	203.19	204.01	204.1	203.96	203.72	204.27	206.35	201.29	204.45	202.27	203.46
199.6	200.27	197.37	197.41	201.54	201.21	201.31	197.01	199.6	202.87	200.23	199.55	201.44	197.98	200.84	196.21	200.28	198.94	201.73	201.52	197.53	200.09	198.55	203.05	199.45	200.66	200.56	194.74	197.81	199.31	199.76	199.91	199.68	197.51	196.96	198.07	197.22	198.25	198.57	198.54	197.88	199.5	199.12	198.3	201.04	196.99	199.98	200.48	201.63	199.94
201.37	204.83	205.45	203.82	204.4	207.69	203.36	200.67	202.33	206.69	201.57	201.55	202.81	197.67	203.84	203.01	199.59	202.41	203.46	200.75	203.6	203.12	198.98	204.05	201.4	204.92	202.78	200.35	202.41	202.04	204.75	201.96	203.55	203.26	199.28	200.76	201.65	206.76	200.44	204.96	204.61	207.25	201.37	203.62	203.06	202.96	201.42	202.63	204.28	201.88
213.49	211.31	212.25	210.15	212.17	214.35	211.86	209.18	212.4	212.9	213.39	208	210.43	212.73	207.54	211.44	211.69	208.7	210.93	212.26	209.59	213.75	212.02	212.51	207.91	211.83	209.54	213.4	211.02	211.9	209.23	212.12	209.79	210.66	212.36	212.21	212.12	205.16	211.07	214.1	211.13	212.56	211.89	212.09	210.85	210.38	212.32	208.63	214.5	213
210.96	209.26	212.33	212.75	211.55	209.98	211.43	212.52	210.02	213.13	210.09	214.5	212.04	213.36	216.87	210.72	211.28	210.96	211.71	212.2	208.84	213.38	210.41	210.92	211.24	213.15	216.68	212.36	213.1	209.78	211.64	212.3	212.16	210.45	210.91	208.25	213.69	206.91	209.54	212.36	211.78	211.37	211.38	214.57	210.04	216.25	212.16	214.82	213.91	210.51
205.4	204.34	203.94	200.38	203.61	203.37	200.21	204.82	201.67	202.86	205.6	202.71	202.21	202.69	203.06	202.82	203.82	204.11	201.66	205.09	202.35	200.02	205.97	208.04	202.92	202.38	201.97	202.73	206.13	204.05	202.8	199.96	202.63	200.78	205.13	202.87	200.08	205.19	204.62	205.4	203.95	201.57	201.35	205.32	200.98	201.61	203.47	205.21	202.66	201.12
215.04	211.32	211.25	210.71	211.77	208.67	209.8	209.69	213.41	210.9	209.5	214.8	211.29	212.87	213.43	211.32	212.18	209.36	214.22	211.93	208.78	212.52	212.65	211.5	212.2	211.79	210.14	213.05	209.81	212.53	209.93	211.71	212.51	211.33	207.13	210.87	214.33	209.95	210.31	211.66	212.68	211.79	207.89	210.58	209.73	212.69	211.63	214.99	213.89	212.92
206.97	207.73	209.64	207.78	206.67	205.24	208.38	204.1	206.01	206.35	203.94	205.61	208.04	205.22	206.92	207.63	207.09	206.43	205.16	201.45	208.82	209.08	207.99	205.39	206.79	205.92	204.14	204.13	208.14	206.07	208.11	209.53	204.84	205.74	205.92	208.75	205.05	205.02	204.94	204.24	207.15	206.37	206.19	205.85	207.48	207.67	204.81	209.23	205	205.93
202.44	204.12	204.04	204.44	204.4	200	204.79	203.73	202.75	199.57	199.29	203.49	201.8	203.26	204.79	201.25	205.02	203.35	202.42	204.93	201.59	204.22	205.59	200.59	199.22	201.44	199.61	203.55	201.48	201.47	201.37	202	201.3	203.67	202.63	202.64	202.13	203.07	200.95	202.68	205.65	199.21	201.36	200.69	204.93	201.02	204.66	202.8	201.45	202.16
208.32	211.06	209.98	211.33	208.38	209.13	207.29	208.32	210.15	206.59	210.37	209.5	211.42	209.43	207.98	211	207.46	208.31	206.88	206.47	209.19	210.3	206.73	207.36	206.45	208.12	208.86	207.82	208.78	206.34	207.47	209.88	209.24	206.7	207.55	207.54	208.84	210.12	211.43	211.13	207.92	208.61	207.73	207.42	211.05	208.13	209.65	205.39	211.43	207.53
204.24	203.27	205.04	207.46	205.13	204.34	200.14	204.19	205.04	202.47	205.82	207.36	202.48	202.82	205.89	203.81	203.66	207.23	203.73	205.18	206.25	207.79	204.45	203.72	203.15	203.17	207.02	203.94	208.05	206.78	205.19	205.4	201.47	207.65	207.58	205.74	200.72	205.32	201.23	204.28	204.14	204.65	205.63	207.03	203.39	203.72	201.72	205.49	206.66	206.98
204.87	213.99	211.62	208.45	213.97	211.77	210.33	211.02	206.69	210.8	209.85	211.38	210.22	213.72	211.62	212.99	212.15	211.94	213.14	211.42	209.29	210.44	211.22	212.44	214.27	211.51	211.37	211.45	213.42	211.75	211.71	212.53	214.66	212.73	212.13	210.3	212.46	212.87	210.19	210.34	210.35	209.67	210.57	208.48	210.7	216.02	212.41	211.77	211.62	207.91
207.24	210.01	209.42	207.24	207.29	206.66	209.45	210.64	206.57	208.96	207.89	204.68	208.4	206.98	206.42	208.16	206.52	208.75	208.82	208.29	207.76	210.23	209.67	207.64	206.86	210.34	210.27	208.93	208.11	208.8	209.71	207.79	206.48	208.66	208.67	207.46	206.88	212.5	207.01	209.54	211.02	206.34	207.15	209.44	210.01	207.04	207.61	208.41	208.32	205.77
204.18	197.28	200.34	199.14	200.04	199.83	198.9	195.37	198.98	202.52	194.93	199.02	199.44	203.61	200.38	201.31	199.38	198	201.13	201.76	200.98	196.6	201.54	200.84	196.53	198.07	199.31	198.62	198.72	196.82	199.46	202.33	198.6	199.92	200.46	200.25	202.68	199.18	197.56	200.47	200.15	197.92	199.1	197.55	198.88	197.27	200.25	198.08	202.26	199.88
201.14	200.39	199.04	202.74	202.07	202.06	198.54	198.05	201.55	198.14	200.55	204.1	202.12	196.57	200.62	202.96	201.28	198.07	201.77	200.72	203.53	200.86	199.98	201.73	201.19	203.03	200.22	202.62	202.25	199.74	202.31	202.79	201.52	199.66	199.84	199.57	197.75	199.31	196.27	198.85	198.87	201.06	198.84	196.66	201.45	201.1	198.45	199.14	200.28	201.74
213.43	211.98	212.78	209.05	210.05	212.58	211.36	209.64	211.6	214.35	211.71	211.42	213.46	212.2	212.81	211.85	212.67	209.92	212.69	215.01	210.12	210.1	208.38	208.72	210.89	209.81	207.44	210.64	210.93	210.26	212.81	211.71	210.44	212.77	209.84	213.33	214.15	209.11	212.08	210.53	212.65	214.22	210.92	210.06	211.8	209.58	214.68	212.38	213.75	210.19
202.3	200.22	200.43	201.91	202.28	197.32	199.3	199.77	198.74	201.86	200.04	197.43	202.99	198.61	200.84	201.67	202.69	200.41	202.08	199.47	200.55	201.26	200.07	201.82	201.14	203.47	198.54	199.33	202.36	202.89	200.17	201.71	202.95	200.76	198.55	199.05	198.12	204.26	200.8	202.36	196.46	199.71	200.25	200.36	199.22	201.48	200.82	198.64	200.86	202.42
212.08	211.01	214.62	213.46	213.2	213.56	214.13	211.43	211.61	212.63	210.68	211.21	209.99	211.42	216.97	210.53	210.91	209.12	211.96	213.9	213.47	212.54	213.14	207.21	213.48	211.5	210.59	212.81	212.15	211.68	211.51	210.17	213.34	208.64	212.29	210.06	213.27	210.01	211.76	211.13	211.72	212.68	208.85	209.61	212.1	209.28	213.99	211.49	212.7	215.89
210.58	207.97	208.7	208.84	205.79	203.04	205.22	209.49	209.13	208.81	208.19	209.92	204.75	209.94	207.28	206.89	207.77	207.46	205.76	208.36	208.48	207.9	207.12	208.85	207.17	210.15	204.66	208.19	209.36	205.61	203.56	205.67	209.21	208.15	205.92	207.78	207.84	208.92	205.3	205.68	206.47	207.44	208.68	207.52	207.66	209.2	208.84	207.13	211.87	202.55
211.85	208.83	208.76	205.98	206.6	209.47	208.92	204.45	207.79	206.65	206.13	207.75	205.28	208.4	207.48	213.1	205.27	206.65	209.4	203.92	207.11	207.88	210.49	210.49	206.36	208.45	209.8	207.52	209.62	208.83	205.97	209.15	206.68	208.02	207.21	207.38	212.47	208.7	208	208.02	208.16	209.87	209.28	206.83	206.54	205.85	206.32	209.32	204.91	208.98
205.1	207.44	208.04	205.31	210.39	208.11	209.03	208.29	208.61	208.81	209.99	209.97	209	210.31	208.53	209.98	208.61	207.91	206.7	209.02	209.28	208.38	206.56	208.23	208	209.72	208.62	210.68	209.12	208.23	207.8	206.79	206.54	210.2	210.18	209.55	208	210.11	208.4	209.14	209.83	208.65	209.97	209.91	211.1	211.29	209.37	206.98	208.37	208.37
200.81	198.19	200.25	199.55	197.23	201.15	199.26	199.99	197.56	199.04	197.03	200.47	200.19	198.43	198.8	199.59	200.11	199.2	202.73	196.26	200.33	198.98	198.23	199.08	198.8	197.01	198.58	198.59	197.64	198.77	201.74	194.81	198.77	198.46	202.42	198.41	198.76	195.48	199.74	195.22	198.91	200.53	200.33	198.76	200.93	195.54	199.25	200.09	197.87	196.65
203.31	201.4	205.05	202.59	203.73	202.65	203.92	204.85	199.09	203.6	205.03	203.77	203.92	205.45	203.52	201.1	204.98	202.32	206.35	202.79	204.85	201.02	207.56	204.97	205.68	202.23	204.45	206.09	206.33	205.12	199.6	206.68	205.39	203.45	205.1	200.58	204.58	203.52	205.54	201.86	204.6	202.6	205.59	205.66	207.19	203.11	202.03	202.02	203.75	206.86
205.91	202.52	203.44	204.41	206.67	204.98	205.15	200.2	201.19	205.91	203.09	202.73	204.27	201.91	202.18	203.57	203.17	205.08	202.66	205.41	201.03	200.98	200.96	202.48	205.46	200.95	206.38	200.67	202.09	202.06	201.27	200.85	204.69	200.87	203.74	203.98	203.43	202.35	203.32	201.24	205.01	203.44	201.56	201.53	202.41	204.04	201.84	203.71	201.28	207.49
211.18	211.44	209.58	209.95	211.57	215.17	212.27	212.18	212.02	214.33	207.81	214.6	211.75	209.12	210.06	211.54	212.97	212.4	214.21	214.65	208.33	214.19	209.65	213.37	212.06	210.34	211.35	212.03	210.13	212.08	211.26	212.93	210.58	213.92	214.13	210.38	210.66	210.82	211.87	207.37	212.23	209.59	210.68	212.21	212.42	214.6	213.55	213.34	208.35	210.51
208.97	207.93	208.95	211.46	205.29	211.19	208.87	210.53	208.26	209.05	209.82	213.21	206.02	208.18	208.14	209.28	209.52	208.01	208.51	208.25	208.84	211.49	213.16	209.31	211.73	209.43	211.27	207.7	208.08	211.65	209.47	211.01	212.04	208.43	209.97	208.33	208.23	210.45	207.88	209.69	207.36	209.41	209.91	210.64	207.24	209.22	210.24	211.01	209.95	209.96
216.39	218.08	216.63	219.59	218.09	218.22	217.23	220.16	214.72	219.61	214.9	218.11	217.46	219.92	216.96	217.89	214.61	222.65	218.61	220.49	216.89	219.9	214.81	217.86	214.42	215.57	218.84	220.02	219.6	218.57	215.82	220.38	218.3	218.82	219.68	216.21	220.23	216.25	213.32	217.4	220.93	214.17	219.66	217.05	217.04	218.57	220.09	219.27	215.82	218.9
215.94	211.47	212.61	210.77	213.81	215.62	213.55	214.73	209.92	211.59	209.72	210.42	212.15	214.77	212.88	214.57	213.93	215	211.9	212.2	212.2	211.75	213.72	211.44	214.38	212.12	214.3	215.24	210.95	214.17	214.88	217.13	210.81	212.75	214.95	210.66	212.44	212.54	212.47	210.59	209.55	212.97	211.84	213.48	214.12	212.89	214.56	211.81	213.5	212.21
210.24	210.95	215.71	211.3	213.88	211.89	213	211.8	213.46	208.19	211.97	213.5	215.16	209.91	211.19	210.55	213.4	212.32	211.62	211.87	209.56	215.27	211.26	211.9	211.24	210.83	211.12	211.25	210.03	210.2	210.02	211.14	214.71	208.1	211.66	212.53	215.26	211.5	215.4	214.93	214.21	210.19	211.61	213.13	212.64	211.57	211.24	213.18	211.78	212.49
212.56	212.38	213.83	211.55	214.31	212.25	214.59	213.49	211	213.05	212.87	219.02	214.37	214.07	212.17	211.23	211.81	210.03	216.49	213.99	214.57	215.61	211.63	214.13	213.78	210.34	212.77	208.35	213.07	212.48	210.71	213.13	211.76	214.3	214.24	212.78	214.99	210.52	212.82	214.32	209.87	215.93	210.67	210.44	215.35	214.23	210.42	214.38	212.37	213.58
206.48	210.65	210.42	213.83	208.59	213.54	208.81	208.19	208.39	208.74	207.19	208.04	209.63	209.92	206.06	209.54	207.24	206.2	210.18	208.37	211.44	211.15	208.56	207.52	206.9	211.22	208.05	207.33	210.01	208.5	208.16	209.42	210.55	206.64	209.15	210.31	208.48	207.59	208.96	210.46	208.76	209.36	205.99	206.97	205.49	207.22	207.39	209.25	209.92	208.15
210.1	214.9	210.09	210.01	211.89	213.83	206.95	209.67	207.94	210.51	210.42	210.94	210.93	213.59	213.21	213.59	212.71	211.29	211.49	211.39	211.06	213.78	212.57	208.76	213.68	207.3	211.06	208.18	210.35	214.38	213.22	210.38	212.33	212.95	211.8	212.2	214.43	209.95	211.71	209.44	211.55	211.88	211.94	210.14	211.3	213.4	211.67	211.18	210.9	213.09
196.58	201.74	198.54	198.05	201.17	198.58	200.42	196.67	199.18	198.07	199.39	201.6	197.83	199.66	199.99	197.95	200.49	202.63	201.28	198.9	198.33	199.05	195.46	197.71	200.05	199.18	197.25	197.25	201.17	198.69	198.02	195.09	198.99	199.92	200.28	198.27	200.11	196.9	197.46	199.22	200.44	198.49	197.34	197.51	199.14	197.95	197.79	200.87	196.71	197.94
[truncated: 850 more rows]
[truncated: 150 more columns]
