# Supplementary material for: Genetic dissection of main and epistatic effects of QTL based on augmented triple test cross design
Source: PLoS One. 2017 Dec 14;12(12):e0189054. doi: 10.1371/journal.pone.0189054 (PMC5730204; doi:10.1371/journal.pone.0189054)
Supplement: S6 Supporting Information — (ZIP) [file pone.0189054.s006.zip › z1_2000_0.8_10.csv]

205.87	206.72	206.7	205.53	206.8	205.15	207.04	206.32	206.21	206.84	205.83	207.56	206.2	206.44	207.28	206	205.53	205.84	206.74	206.88	206.33	207.02	207.03	206.21	206.65	206.01	206.48	206.24	206.34	206.44	205.89	205.8	207.01	206.46	206.34	206.3	206.47	206.59	205.7	205.84	207	205.94	206.09	205.52	205.59	206.08	207.43	205.13	205.56	206.69
203.17	203.67	203	203.42	204.91	202.85	204.25	203.55	203.19	204.11	202.05	203.26	203.14	203.96	204.61	203.37	204.44	204.38	203.35	203.13	203.97	204.35	204.13	203.93	202.65	202.83	203.06	203.13	203.8	202.77	204.47	202.95	203.4	202.79	203.09	203.24	203.67	203.15	203.08	204.21	204	205.38	203.47	205.05	203.34	202.8	202.59	203.16	202.99	203.48
203.88	204.02	203.18	202.77	204.09	203.58	203.43	202.6	204.21	203.91	203.69	203.45	203.74	202.95	204.7	202.95	203.48	203.72	203.49	203.71	203.65	204.02	203.5	204.4	203.62	203.49	203.58	201.82	203.55	203.42	203.58	203.62	202.72	202.54	203.65	203.93	203.34	203.94	204.11	202.97	204.75	203.64	203.06	205.07	203.14	202.77	203.04	202.84	202.98	203.87
202.69	201.82	202.54	203.99	203.61	201.88	203.29	202.77	203.64	203.78	201.95	203.14	203.33	203.84	202.71	201.64	202.74	202.86	201.85	202.23	202.85	202.74	202.39	202.6	202.59	203.19	203.11	202.72	202.81	202.55	202.83	202.96	202.81	202.57	201.27	203.4	202.65	202.89	202.68	202.89	201.88	203.18	202.16	201.84	202.52	201.72	202.02	201.7	202.73	202.94
198.65	199.36	200.39	199.01	198.35	199.61	199.68	198.95	198.78	198.66	199.76	200.16	199.06	198.16	198.9	199.95	198.62	199.35	198.44	200.37	200.34	199.88	198.54	199.99	199.03	199.04	199.66	199.78	199.13	199.39	199.85	198.67	198.88	198.84	199.93	199.08	199.53	198.7	198.56	198.95	199.55	200.16	198.31	199.12	199.11	198.93	199.47	199.61	199.23	198.74
211.32	211.39	211.38	211.83	212.18	212.25	211.3	212.39	211.58	211.94	211.65	211.98	212.41	211.87	211.61	211.62	210.06	211.91	210.07	211.76	211.23	212.3	212.5	211.8	210.55	211.42	212.02	211.43	210.7	210.33	211.73	212.09	211.53	210.63	210.19	212.14	211.29	211.1	211.96	210.98	211.39	211.09	212.67	212.66	210.66	211.95	211.63	211.75	211.06	211.88
201.08	200.54	202.4	201.43	200.94	201.64	199.81	200.72	201.55	201.05	201.09	201.67	202.32	200.9	201.79	201.5	201.16	201.23	201.94	202.24	201.5	200.93	201.73	200.32	201.48	201.74	201.59	200.72	201.5	200.38	201.05	200.22	200.48	201.13	201.97	201.53	201.33	200.59	201.58	201.17	201.71	201.86	201.34	200.68	201.73	201.45	200.34	202.14	201.49	202.22
204.59	204.36	203.88	203.81	204.93	203.42	202.86	203.49	203.22	204.28	205.01	205.54	204.38	203.16	205.18	203.68	204.98	203.47	204.56	204.42	203.62	203.78	203.58	204.63	202.94	205.1	204	203.57	203.72	203.77	203.4	203.82	204.38	205.01	204.21	202.99	203.74	203.53	202.9	202.96	204.04	203.24	204.78	204.69	203.99	204.67	203.7	202.36	203.35	205.02
208.43	208.9	207.67	207.47	207.01	208.32	207.94	207.64	207.08	207.22	207.7	207.69	207.8	207.94	207.17	207.45	207.99	206.48	207.56	207.63	207.38	207.12	207.76	208.07	208.54	208.38	207.25	206.76	207.75	207.22	207.66	206.85	208.3	207.15	208.71	207.54	207.99	207.82	207.32	206.97	208.57	208.1	208.58	208.25	207.01	207.77	208.33	207.63	208.98	207.65
206.56	206.41	206.83	205.14	206.9	207.14	206.01	205.64	205.84	206.78	206.19	206.88	206.26	205.98	206.46	207.07	206.49	205.52	207.24	205.82	206.44	205.84	206.79	207.46	207.08	206.5	205.07	205.94	206.26	206.58	206.09	206.85	205.87	206.86	206.59	206.19	207.42	207.54	205.49	206.99	206.37	205.69	207.59	205.91	206.4	206.48	206.41	206.77	206.78	206.24
201.52	202.25	201.01	200.72	199.91	201.06	201.83	201.31	201.58	200.94	200.7	201.25	201.76	200.91	200.62	201.64	200.21	200.42	201.5	202.05	200.9	201.05	201.93	201.92	200.34	200.91	201.64	200.8	200.4	201.34	201.55	201.58	200.87	201.77	201.32	201.82	201.01	201.92	201.38	202.48	201.21	200.63	201.97	200.34	202.36	201.37	200.75	200.92	201.84	201.91
210.16	208.74	209.07	210.35	210.13	209.83	208.58	209.92	210.37	209.46	209.93	208.78	210.15	210.27	210.51	209.27	209.36	209.72	209.16	209.36	209.71	208.92	209.5	210.26	209.58	209.21	210.29	210.35	209.53	209.52	209.72	209.16	209.2	210.2	210.09	209.63	209.19	209.15	209.61	209.12	209.37	208.97	210.27	209.85	209.56	210.35	210.13	209.71	209.07	209.67
217.64	217.23	217.19	215.54	215.84	217.06	218.2	215.7	216.95	216.9	217.31	217.08	217.5	217.03	217.42	217.31	217.99	216.45	217.01	216.7	216.6	217.18	217.06	218.06	214.72	216.35	217.93	218.52	216.5	216.83	218.28	218.01	217.71	216.68	217.98	216.34	217.38	216.9	215.52	216.81	216.52	216.26	217.04	217.67	217.1	216.94	216.66	217.91	215.79	216.09
209.01	208.25	207.31	208.72	207.89	208.44	209.13	208.47	207.87	209	208.43	207.18	206.85	208	208.58	209.34	209.53	208.75	209.83	207.05	208.26	208.49	209.25	207.75	207.28	209.42	209.29	208.09	207.79	207.78	209.1	207.74	207.15	208.86	208.74	208.44	208.68	207.1	208.3	208.47	208.63	208.87	207.78	209.46	208.34	207.84	209.13	208.36	208.71	207.99
208.68	209.03	207.98	209.48	208.63	209.3	208.48	208.39	208.74	208.73	207.77	208.38	208.45	208.11	209.18	208.53	209.88	209.2	209.08	209.35	208.25	208.96	208.48	209.19	208.69	208.98	209.43	207.97	208.95	208.06	208.13	209.27	209.18	208.59	208.31	209.3	208.14	209.9	208.61	207.9	208.82	208.57	207.43	208.7	209.11	207.97	207.71	208.68	208.22	209
208.22	209.62	208.78	209.26	210.24	209.51	209.19	209.24	207.74	208.27	208.35	208.68	208.1	209.11	209.02	209.22	209.87	209.94	209.79	210.03	209	209.05	209.86	208.31	209.46	209.97	208.63	209.36	208.28	207.97	208.46	209.66	208.61	208.94	207.91	208.63	209.42	208.79	208.33	208.96	209.18	208.4	208.17	209.08	208.35	208.13	209.15	208.55	208.81	208.6
200.85	199.7	200.01	199.4	200.36	199.9	199.61	199.09	200.36	199.08	200.03	199.42	200	200.73	199.93	198.86	198.83	199.4	199.66	199.73	198.49	198.96	199.34	199.2	199.17	198.89	199.45	201.06	200.19	201.03	200.44	200.04	199.92	198.19	199.57	200.61	200.21	199.58	199.49	198.94	199.86	199.33	199.41	199.86	198.77	199.5	199.31	198.67	198.27	198.8
208.46	208.58	208.94	208.59	208.11	208.01	208.14	208.03	209.1	207.87	209.48	209.31	208.54	208.86	208.96	208.49	208.66	207.02	208.96	208.27	208.55	208.74	209.12	209.09	207.77	209.61	208.37	210.26	209.21	209.58	209.72	208.43	208.65	208.31	208.95	209.2	207.82	208.89	208	209.18	207.52	208.7	208.28	207.47	208.7	209.19	208.17	208.34	207.9	208.28
204.87	204.62	205.22	204.55	204.3	205.36	203.57	204.92	202.89	205.24	205.43	204.59	203.59	204.47	205.08	205.09	205.24	205.16	204.99	204.79	204.48	206.81	205.14	204.51	204.47	204.85	204.27	205.08	203.65	204.45	204.68	204.29	205.27	203.86	204.35	204.15	205.69	205.29	205.66	204.6	205.06	203.75	205.3	204.27	205.68	206.15	204.68	204.49	205.12	205.26
202.93	204.98	203.68	204.02	204.51	202.79	203.76	203.09	203.09	203.75	203.53	203.82	201.69	203.23	203.18	202.78	203.6	203.03	203.57	203.19	203.48	202.87	203.87	204.97	203.74	202.81	204.2	203.53	203.76	203.42	203.42	204.7	202.89	202.99	204.12	205.18	204.62	203.26	203.92	203.67	203.25	204.3	203.94	204.03	203.17	202.9	204.07	203.92	203.89	203.25
200.48	200.17	200.07	200	200.47	199.78	199.76	200.58	200.2	200.77	201.4	200.82	199.83	201.07	199.98	199.99	200.31	200.89	200.03	200.5	200.91	199.99	200.31	200.7	200.78	199.7	200.9	200.95	200.57	199.8	200.09	201.37	200.43	200.18	201.29	200.72	200.51	200.36	199.94	200.28	200.39	199.5	200.72	200.8	200.4	199.58	200	199.69	200.37	200.34
208.41	209.59	209.82	208.97	209.3	208.34	208.48	208.97	208.94	208.64	210.27	208.69	209.76	208.16	209.79	208.1	209.04	208.86	208.64	209.53	209.43	208.78	208.81	208.49	209.16	209.37	209.03	208.26	208.91	208.17	208.78	207.89	208.9	208.32	207.78	209.19	208.89	208.52	208.39	209.68	209.24	208.79	208.68	209.1	207.22	207.03	208.16	208.03	209.98	208.39
209.05	209.82	208.91	208.14	209.49	208.99	209.1	209.93	207.73	209	208.05	207.08	209.19	208.53	208.76	209.75	208.97	208.98	209.58	209.89	209.36	208.99	208.73	209.62	209.05	209.37	209.29	208.77	208.67	208.66	209.35	208.69	209.11	210.05	208.12	208.3	208.17	206.92	208.86	208.37	208.54	207.95	208.6	208.16	209.32	207.35	208.08	208.58	208.14	208.17
204.7	204.61	205.29	204.6	204.1	204.85	204.53	205.43	206.01	204.96	205.6	205.1	205.33	203.76	205.02	204.46	203.83	205.01	205.19	203.74	204.88	205.43	205.3	203.36	204.44	204.27	204.24	204.56	204.82	206.31	205.31	205.54	205.89	205.29	205.64	205.45	203.48	204.55	204.79	204.91	204.5	204.62	205.13	205.08	204.66	203.82	205.55	203.74	204.85	203.47
208.02	208	207.12	208.59	207.74	208.49	207.27	206.9	208.09	208.34	207.68	208.43	208.51	208.08	207.68	208.33	207.79	208.17	208.45	207.41	206.63	208.06	208.78	207.49	206.84	208.53	207.42	208.13	208.45	208.23	207.47	207.02	207.56	207.98	206.88	208.08	208.13	207.77	208.4	206.63	206.71	208.24	207.7	207.28	207.94	207.79	208.4	208.14	207.63	208.46
209.74	209.87	209.96	208.75	208.6	210.96	209.46	208.6	209.97	209.73	209.65	209.9	210.77	208.92	210.05	209.81	209.48	209.8	211.06	209.73	210.33	210.05	209.54	209.93	210.66	210.54	209.1	209.07	211.28	209.83	209.99	210.06	210.15	209.3	209.35	208.92	209.2	207.81	209.15	208.05	210.39	208.76	209.9	209.07	210.53	209.32	208.08	208.88	209.44	210.43
205.66	205.04	205.13	204.08	204.71	204.29	203.95	203.83	204.64	205.26	205.46	204.17	203.47	205.71	204.97	204.49	204.64	203.92	204.52	204.53	205.03	204.32	205.15	204.97	204.79	204.51	204.69	204.66	204	204.98	204.66	204.6	204.98	203.64	204.07	204.64	204.43	203.75	205.03	204.25	204.34	205.23	206.34	205.02	204.45	205.92	206.41	203.65	204.77	205.31
205.8	205.85	206.12	207.39	206.59	206.64	205.8	207.22	206.47	205.88	206.74	206.7	206.04	206.25	207.03	205.64	205.88	205.94	205.45	205.85	205.6	206.77	206.91	206.46	206.22	205.99	206.51	206.06	206.82	206.74	205.94	205.69	205.17	204.77	205.96	205.56	206.54	206.26	207.59	204.66	206.4	204.92	206.8	206.97	206.36	205.96	205.94	207.61	204.83	207.16
208.54	207.86	209.49	208.9	209.41	208.35	208.74	207.97	210.04	209.39	208.54	208.16	209.06	207.28	209.4	207.16	207.97	208.23	209.87	208.82	208.84	209.59	207.44	209.57	208.94	208.6	208.81	210.2	208.82	209.43	208.41	209.71	209.02	208.41	208.18	207.85	208.51	210.32	208.13	209.23	208.41	209.28	207.75	208.37	209.94	209.47	208.41	207.95	208.57	208.13
207.85	207.87	207.92	206.49	207.15	207.85	208.1	206.94	206.56	207.71	207.7	207.57	208.04	207.95	207.7	208.35	206.88	208.04	207.41	208.16	208.21	207.81	208.77	208.8	207.67	206.55	208.17	207.88	207.86	208.1	207.73	208	206.99	208.68	207.81	208.42	207.84	207.4	206.71	209	207.64	208.65	208.27	207.8	207.76	208.13	206.87	207.86	207.87	206.77
211.61	211.46	211.14	212.29	210.65	211.89	211.43	209.45	211.82	211.3	211.18	211.53	210.34	211.46	211.3	212.04	211.92	212.02	211.78	210.67	211.44	211.17	210.95	210.83	211.76	210.84	212.17	212.12	212.18	211.37	211.38	212.82	211.25	211.15	211.11	211.39	211.96	211.01	211.26	210.57	212.97	211.59	210.36	211.06	211.52	211.86	211.41	212.01	211.79	211.31
205.44	205.6	204.39	205.55	205.18	204.31	203.77	205.43	205.13	205.26	204.93	204.51	205.41	205.58	205.33	204.25	203.75	205.31	204.07	205.18	205.04	205.1	204.67	204.84	204.58	205.04	204.53	204.16	205.82	204.48	204.67	204.8	206.21	204.67	203.88	206.01	204.19	204.56	205.39	204.95	204.89	205.97	203.82	204.55	205.47	204.3	204.6	203.44	204.72	204.87
201.97	201.05	202.02	201.68	199.91	200.66	200.6	202.87	201.46	199.95	202.09	200.84	202.1	201.01	201.94	200.85	200.96	200.85	202.31	200.5	201.17	200.51	201.49	200.77	200.72	200.8	202.3	202.5	201.23	201.55	201.2	201.08	199.98	201.95	200.65	201.44	201.02	200.86	200.96	201.25	201.44	201.18	201.06	200.72	202.32	200.95	200.34	201.67	202.23	201.23
216.91	216.59	217.16	216.93	216.55	216.87	217.28	216.71	218.36	217.04	216.12	216.38	216.29	217.3	217.32	217.21	217.09	216.74	216.42	217.06	217.26	216.94	217.66	216.28	216.13	217.32	218.21	216.12	216.55	217.2	216.55	217.27	216.59	216.88	216.93	216.06	216.35	216.86	217.09	217.51	216.25	217.36	216.88	216.91	217.47	216.5	216.79	217.43	216.98	216.82
197.91	198.6	196.91	199.3	197.47	197.17	196.87	197.52	197.79	198.3	197.96	196.89	197.95	197.84	196.88	199.2	199.33	197.21	199.89	197.4	198.36	197.86	198.43	199.3	198.71	198.18	198.61	198.22	198.36	198.63	197.96	197.13	198.89	198.3	198.55	197.04	198.65	197.98	196.38	197.04	197.8	196.86	198.17	197.76	198.61	197.58	197.47	197.05	198.58	198.9
207.41	208.56	206.79	207.13	208.19	207.21	208.14	207.83	207.48	207.95	207.62	207.79	208.58	206.31	207.31	208.13	207.21	206.97	207.74	207.44	208.4	207.51	206.69	207.07	206.67	207.17	207.9	207.98	206.81	208.65	208.12	207.51	207.79	208.11	208.65	207.53	208.29	206.79	208.17	208.08	207.41	207.77	207.7	208.19	208.21	208.04	206.87	208.41	206.93	208.12
194.74	193.98	195.12	194.58	193.78	194.59	194.06	193.66	194.03	193.56	194.22	194.25	193.22	193.8	193.56	193.86	193.98	194.78	195.56	194.01	194.99	195.23	194.21	193.86	193.63	193.21	193.47	194.18	193.7	195.06	193.65	193.74	193.61	195.05	194.23	194.07	193.53	195.21	195.76	193.07	193.61	194.42	195.21	195.98	195.45	194.45	194.01	194.16	195.26	193.17
205.45	204.43	204.85	204.34	203.5	204.87	204.97	204.56	204.95	204.06	204.32	204.72	204.96	204.16	205.03	205.37	204.03	205.15	203.96	205.5	204.2	205.17	204.94	204.44	203.46	204.66	204.76	205.49	204.21	203.66	204.06	204.43	205.09	204.12	205.81	203.73	204.45	203.85	204.45	204.36	204.42	205.24	204.92	204.97	205.23	204.05	204.88	204.65	203.28	205.24
209.14	210.6	209.31	209.57	208.98	209.61	209.37	209.52	209.8	208.86	209.52	210.7	208.76	209.21	209.49	209.97	209.4	209.95	209.69	209.31	209.22	209.96	209.4	209.3	209.16	208.77	208.96	209.23	209.96	209.78	208.32	208.9	208.73	209.33	208.89	209.88	208.7	209.39	209.95	210.56	207.85	209.69	209.67	209.42	209.01	209.42	209.46	208.31	210.22	208.82
198.2	198.3	198.78	199.26	197.92	199.61	198.88	198.5	198.42	199.09	198.79	198.74	198.98	198.4	198.72	197.94	198.93	198.9	197.99	199.24	199.73	198.47	199.27	199.07	197.36	198.52	199.29	199.83	198.08	198.62	199.03	198.73	198.65	198.82	198.57	198.07	199.04	199.01	199.44	198.86	198.52	199.32	198.87	198.6	199.21	198.52	198.14	198.53	198.49	198.66
199.63	198.33	198.85	199.14	199.48	198.34	199.16	199.77	198.46	198.41	197.38	198.47	197.37	199.05	199.5	199.28	198.74	199.01	197.79	198.01	198.22	198.14	198.57	199.01	197.75	198.14	198.41	199.7	198.25	197.97	198.23	198.21	198.95	197.06	198.84	199.04	198.48	198.89	197.59	199.28	198.14	200.04	197.18	199.14	199.32	198.87	198.31	198.68	198.9	199.45
203.79	203.4	202.71	202.33	203.12	202.87	203.65	203.95	203.81	203.03	203.76	203.16	202.67	202.5	203.34	203.45	202.91	203.19	203.24	203.87	202.9	203.89	202.84	203.95	202.88	202.59	203.17	203.13	204.21	202.08	202.87	203.38	203.27	202.62	204.09	203.6	202.09	202.56	203.49	202.85	203.39	203.21	203.97	203.47	202.92	203.15	202.49	203.1	201.93	202.44
217.96	217.15	216.62	217.09	216.25	216.61	216.48	217.41	216.42	216.72	217.4	216.77	216.73	217.19	218.15	217.42	218.4	217.29	217.67	217.13	217.06	217.72	217.52	217.04	217.36	216.77	216.6	217.88	216.33	216.86	217.41	218.31	217.56	216.2	217.72	216.33	216.85	216.29	217.61	217.62	217.41	216.49	216.49	217.53	217.19	216.35	217.41	217.36	217.13	215.89
206.96	206.32	206.71	206.13	206.96	206.02	205.44	206.91	207.01	205.45	207.1	205.86	207.29	207.31	207.1	206	205.77	207.1	207.31	208.03	207.83	205.3	206.63	206.54	205.08	206.56	204.81	206.96	207.06	205.8	205.94	207.67	206.83	206.57	207.88	206.56	207.07	206.41	206.84	205.12	205.78	206.13	206.76	206.36	206.11	206.2	206.12	205.96	206.74	205.41
208.42	208.19	207.92	209.95	207.15	208.34	207.56	207.93	206.48	207.12	206.9	207.87	208.31	208.58	207.14	209.01	208.26	208.64	207.82	206.51	207.86	207.8	207.35	207.7	208.32	206.54	206.58	208.4	207.66	208.02	208.09	209.06	207.34	207.52	208.79	207.39	206.05	207.73	208.25	206.98	207.99	207.4	208.54	207.39	207.26	208.33	207.65	207.47	206.71	207.48
208.74	208.69	209.19	209.62	209.81	209.8	209.01	210.18	209.33	209.54	209.66	209.1	209.19	210.61	209.52	209.05	209.65	209.36	209.73	209.4	210.14	209.87	210.05	209.77	208.94	208.51	208.78	209.3	209.54	209.47	209.07	209.03	210.04	209.75	210.83	209.13	209.8	209.82	209.05	209.68	209.68	209.21	210.05	209.83	209.77	210.66	210.47	210.4	209.09	210.56
204.06	204.5	205.56	203.77	204.29	204.4	205.04	205.51	203.26	205.06	205.94	206.01	204.81	204.99	204.98	204.84	203.88	205.15	205.56	205.19	205.26	204.91	205.16	204.54	204.68	205.24	205.22	205.32	203.7	205.04	204.15	204.9	205.51	204.5	204.89	205.99	205.57	204.81	204.4	206.03	204.38	205.22	204.84	204.49	205.18	205.51	205.52	204.75	204.35	204.9
209.28	208.22	209.14	208	207.92	207.95	210.11	208.51	209.63	209.48	209.53	209.83	209.05	207.91	209.45	208.32	209.36	208.71	208.95	208.27	208.36	207.47	209.22	208.71	209.77	209.17	208.05	207.87	208.07	207.27	209.26	208.98	208.69	209.34	208.7	208.36	208.42	210.39	208.33	208.67	207.2	207.83	208	208.03	208.85	209.56	207.93	208.34	209.36	208.54
213.76	213.39	212.39	214.51	212.61	213.94	213.08	213.56	213.8	213.94	212.81	213.63	214.12	214.57	213.45	212.75	214.1	214.78	213.6	214.73	213.61	212.91	214.87	213.29	213.7	213.83	214.38	214.88	214.37	212.75	214.08	213.38	213.8	214.06	213.43	213.54	214.79	213.44	214.23	214.26	213.76	213.31	213.59	212.94	213.01	214.11	214.91	213.96	212.71	213.59
199.31	198.4	199.18	199.38	200.24	199.33	200.01	199.03	199.95	199.62	198.74	199.31	199.87	198.19	198.55	199.03	199.39	198.44	199.32	199.49	200.78	200.69	198.59	200.11	199.9	199.47	199.99	199.48	200.39	201.11	199.96	199.66	199.55	199.8	198.6	199.8	200.47	200.45	198.53	200.07	200.21	198.21	199.3	199.09	199.66	199.39	200.5	199.17	200.24	200.63
202.91	203.29	203.56	202.89	203.07	204.21	203.61	201.76	203.24	204.32	203.64	203.63	204	203.79	203.71	204.47	203.53	203.48	203.39	204.58	203.51	205.14	204.09	203.65	202.95	203.87	204.05	203.95	204.14	203.43	203.28	202.87	204.24	203.3	203.2	202.73	204.09	203.98	204.37	204.23	203.81	203.35	204.13	202.13	203.15	203.67	204.24	204.15	204.15	203.24
204.95	204.56	204.43	204.3	204.16	205.62	205.07	203.88	205.14	203.98	204.93	203.83	204.17	203.83	204.46	205.55	204.34	204.21	204.84	205.55	204.69	205.42	203.11	205.04	204.79	205.11	205.03	204.25	204.58	204.53	203.43	203.68	204.35	203.99	205.59	204.58	204.99	205.3	205.21	204.9	204.67	203.69	204.91	204.21	204.23	204.28	204.62	204.35	205.39	204.69
204.03	204.51	203.61	203.8	204.42	203.77	204.89	203.62	203.14	203.55	204.56	204.33	204.84	202.8	203.39	203.86	204.04	204.18	203.72	203.71	204.17	204.41	203.25	203.56	204.5	204.43	204.42	204.21	204.44	204.11	204.03	203.64	204.46	203.4	204.68	203.72	203.12	203.46	203.82	203.85	204.7	203.93	203.71	203.73	204.51	203.55	202.83	203.42	202.41	202.69
207.52	208.38	207.73	208.49	207.71	208.25	208.58	207.58	208.86	207.53	208.19	207.63	208.48	208.3	207.18	207.63	208.51	208.01	207.26	207.75	208.3	209.23	207.49	207.94	207.68	207.52	207.15	208.5	207.28	207.53	206.9	207.17	208.07	207.58	206.58	208.39	207.59	208.32	208.23	207.16	207.7	206.62	207.07	208.24	208.17	207.32	206.83	206.25	207.69	207.31
204.15	204.48	204.42	205	204.94	204.82	204.27	203.32	205.51	205.15	204.76	204.65	205.6	203.43	204.73	203.67	204.12	203.98	204.14	204.02	205.35	204.86	204.31	204.5	203.83	204.53	204.32	204.68	205.11	206.04	203.74	203.76	205.06	204.89	205.53	204.13	204.3	205.52	205.5	204.22	204.82	204.69	204.51	204.65	205.62	205.67	205.46	205.33	204.16	204.96
208.83	207.48	208.33	209.63	208.94	209.11	208.81	209.12	208.8	208.72	208.39	208.14	208.31	209.05	208.27	208.04	208.04	209.45	207.34	207.55	208	208.73	209.49	208.88	208.19	208.79	208.52	208.75	210.47	208.46	209.07	208.78	208.49	207.78	208.07	209.22	208.52	208.73	208.32	208.97	208.63	209.21	207.81	209.25	209.05	208.38	208.14	208.29	208.71	209.13
204.77	204.47	204.62	204.56	205.52	205.81	204.68	205.29	205.1	204.09	204.38	205.24	205.78	204.59	203.98	204.99	202.95	204.77	203.82	204.18	203.9	204.93	205.26	203.67	204.11	204.44	204.33	205.06	203.89	205.19	204.07	204.35	203.91	204.73	205.64	204.38	205.37	205.28	204.18	205.08	204.54	204.6	204.75	204.96	204.67	205.28	205.11	205.24	204.52	204.19
205.92	205.39	206.35	205.7	205.4	205.89	205.48	206.42	205.47	206.29	205.86	205.75	205.64	206.43	205.99	204.75	205.87	205.59	205.18	205.97	206.26	204.8	206.21	204.16	205.15	206.03	204.74	204.84	206.07	205.38	204.92	206.46	205.36	205.04	204.52	205.06	205.45	207.12	205.72	205.64	205.6	205.6	205.56	205.1	205.79	206.07	206.46	205.72	206.12	205.2
217.53	218.52	217.75	218.14	218.22	217.9	217.27	217.58	217.34	218.17	218.48	217.39	216.48	218.05	217.15	217.92	217.89	217.12	217.01	217.66	217.79	216.8	216.88	217.87	217.46	218.12	217.2	217.99	218	218.55	218.06	218.28	218.42	218.29	217.28	217.68	216.31	216.54	218.35	216.8	217.19	219.09	217.83	218.61	218.16	217	217.14	217.95	217.68	218.53
204.75	204.4	203.12	204.31	204.39	205.18	205.16	206.2	204.64	206.53	204.53	205.41	203.92	205.36	205.46	204.29	204.89	204.97	204.87	205.25	204.75	205.56	204.2	204.93	204.55	205.61	205.05	204.51	204.84	205.46	205.68	205.87	204.5	203.89	205.14	204.01	204.79	204.66	204.2	205.17	204.95	204.94	204.32	204.89	204.19	203.48	205.23	205.01	204.51	205.22
207.8	207.79	208.55	208.78	207.29	206.73	207.13	208.72	207.63	207.35	207.35	207.59	208.09	207.77	208.8	206.96	207.98	207.54	207.09	208.49	207.71	207.33	207.15	207.9	207.5	207.84	207.73	207.14	207.74	208.03	208.66	207.67	209.02	208.28	207.26	207.89	209.23	208.26	207.94	208.51	206.89	206.68	208.22	207.86	209.2	207.17	207.96	209.13	207.36	207.29
214.17	213.31	214.48	213.7	213.37	213.86	214.83	214.36	214.5	213.95	214.28	213.54	213.19	212.49	213.69	213.75	215.21	213.46	214.08	213.65	212.91	213.75	213.55	213.33	212.93	214.13	212.86	214.34	213.04	213.67	214.94	214.34	213.53	213.38	213.95	214.06	212.64	213.53	213.18	214.41	213.67	213.86	214.79	214.58	213.88	213.33	213.66	213.22	213.5	213.66
200.6	201	200.7	201.43	201.23	201.31	202.76	201.43	201.21	200.45	201.08	202.45	200.1	200.39	201.98	201.59	200.86	202.3	201.99	200.97	201.78	201.17	201.82	201.29	202.14	201.2	201.2	201.75	201.96	201.29	201.19	200.82	201.5	201.33	201.68	201.26	201.51	201.17	201.8	200.93	202.31	201.23	200.37	201.02	200.42	199.66	201.97	201.21	200.71	201.31
204.02	205.73	204.54	204.17	205.94	204.05	205.1	204.33	204.63	204.96	204.29	203.97	205.03	204.57	204.07	204.63	204.3	204.74	205.06	205.69	203.88	204.21	204.92	204.79	204.75	205.42	205.51	204.8	203.92	204.45	205.41	204.56	206.2	205.19	205.29	204.7	204.38	204.25	204.34	204.97	204.27	204.57	203.4	204.62	204.87	204.4	203.44	203.91	203.8	203.63
216.14	216.32	216.4	217.37	216.3	217.29	216.58	215.81	216.32	217.01	218.76	216.55	217.82	217.39	217.28	217.53	216.93	216.34	217.27	215.78	216.78	216.9	217.61	216.96	215.3	217.47	217.55	217.43	215.73	217.37	215.98	216.1	217.11	217.66	217.03	217.86	217.69	219.14	216.89	216.93	217	216.82	217.08	216.26	217.94	217.39	216.69	216.55	217.08	217.71
208.67	209.1	208.25	208.88	209.16	208.38	208.42	209.19	209.2	208.75	208.6	209.3	208.28	207.78	208.07	208.91	208.67	209.96	209.77	209.66	208.22	207.68	208.59	209.06	208.46	208.91	209.31	208.55	209.23	209.13	207.96	207.9	208.54	208.27	208.63	207.68	207.94	208.48	208.42	208.09	208.5	207.93	210.02	208.35	208.06	208.72	208.92	207.54	209.68	208.89
204.72	203.44	202.99	203.18	203.95	203.52	204.25	204.06	204.4	203.33	203.99	203.97	204.75	203.79	203.35	203.78	203.97	203.19	202.63	203.43	204.05	202.65	202.94	204.58	203.56	205.06	203.89	203.5	203.83	202.89	203.8	203.36	202.65	203.41	204.19	204.31	204.2	204.04	204.43	204.68	203.32	202.96	204.38	204.19	204.98	204.34	204.71	204.35	203.54	204.63
206.22	205.3	206.24	205.95	205.97	206.27	206.24	205.83	205.43	207.3	207.41	206.04	206.77	207.06	206.74	205.51	206.73	206.5	206.74	205.58	207.11	206.05	206.51	206.49	207.45	207.45	206.64	206.86	206.24	207.84	205.85	206.12	207.59	206.41	205.65	206.31	206.96	206.52	206.41	206.41	206.82	206.58	206.04	206.36	206.64	206.07	207.36	207.28	205.5	206.8
201.27	199.94	200.37	201.69	200.67	200.51	199.99	200.83	201.31	201.55	202.34	201.7	201.54	201.2	201.89	201.81	201.5	201.46	201.75	200.11	201.91	201.33	200.27	201.58	201.23	201.09	201.19	200.06	201.46	201.98	199.9	200.67	200.44	201.03	199.96	200.84	202.06	201.13	201.58	200.86	201.87	200.63	201.14	202.11	200.58	201.31	201.26	201.07	202.46	200.88
212.56	211.98	212.72	211.83	213.03	213.07	212.02	211.6	213.29	211.59	211.56	212.72	213.37	212.35	212.77	212.61	212.36	211.06	212.06	212.32	212.14	212.3	212.35	213.77	211.61	212.15	212.67	212.28	213.11	212.05	212.31	212.56	211.83	212.44	211.28	213.45	212.28	212.1	213.74	213.46	212.07	212.37	213.25	212.32	213.18	212.99	212.2	211.72	212.95	213.35
205.45	205.17	205.51	204.62	204.69	204.99	205.26	204.52	204.34	204.07	205.15	204.99	206.23	203.43	205.51	204.6	206.05	204.4	204.86	204.5	204.86	204.74	205.37	204.85	203.08	204.04	204.9	204.92	205.06	204.01	204.98	204.56	204.75	204.1	205.54	204.25	204.04	205.42	205.46	205	204.87	204.63	205.06	204.13	206.31	205.48	204.35	205.13	204.9	205.11
200.11	199.52	199.84	198.9	199.57	199.2	199.15	199.64	199.84	200.35	199.65	199.29	200.41	199.6	199.76	199.81	199.89	198.59	198.79	198.1	199.18	199.36	199.12	199.54	198.78	200.25	199.15	199.53	199.24	198.43	199.51	200.81	199.49	199.86	199.87	198.86	200.05	198.82	198.65	198.61	199.42	199.13	199.65	198.65	199.02	198.85	199.3	197.29	199.91	199.17
208.32	207.39	207.52	207.74	207.05	208.12	207.77	207.62	207.66	207.85	207.53	208.21	207.82	208.53	208.62	207.86	208.05	207.43	208.48	207.36	207.29	208.87	208.01	207.7	207.68	208.01	208.85	208.13	207.33	207.96	207.01	206.11	207.87	209.03	209.21	207.29	207.95	208.43	207.16	207.68	208.73	207.68	207.5	207.92	207.84	207.5	208.83	207.71	209.53	207.59
207.32	206.8	208.23	208.02	206.95	208.33	206.72	207.53	207.71	208.7	207.16	207.03	207.87	208.61	207.17	207.65	207.88	207.61	207.61	207.77	207.54	207.83	207.5	206.99	207.71	209.06	207.6	207.31	208.6	207.45	207.22	207.79	208.02	207.29	207.75	208.2	207.79	207.9	207.14	208.08	208.07	207.84	208.76	207.51	207.86	208.21	207.04	208.79	207.87	207.32
208	208.58	209.1	208.57	207.84	208.06	209.18	207.8	208.27	208.36	208.82	210.09	208.21	208.59	208.52	209.85	208.48	208.87	208.85	208.52	208.77	208.58	208.66	207.7	207.73	208.58	207.88	208.76	208.89	208.1	208.89	207.1	208.75	208.73	207.24	207.77	208.27	208.63	209	209.32	209.28	208.44	209.74	208.33	207.98	209.86	209.3	208.77	208.61	208.42
216.76	217.25	217.54	216.61	218.36	217.13	216.75	217.86	218.23	216.79	216.75	217.63	217.06	216.84	216.75	216.82	217.94	216.95	217.23	217.26	217.54	217.21	217.37	217.45	217.16	217.73	217.66	217.71	216.8	217.5	217.38	217.41	217.07	217.8	217.53	217.38	217.6	216.88	216.59	215.73	217.09	217.62	217.11	216.99	216.3	216.86	217.48	217.02	217.61	217.04
209.19	207.94	209.33	206.98	208.29	208.97	208	209.09	208.43	209.41	208.64	209.76	207.85	209.65	208.23	209.27	208.86	207.93	208.43	208.58	209.46	208.22	208.99	208.24	208.64	209.13	207.89	209.16	208.36	208.26	210.01	208.79	208.51	207.55	208.9	207.78	208.97	209.3	209.09	208.94	209.57	208.24	208.99	209.27	208.35	209	209.91	209.02	208.8	208.11
203.01	201.76	202.67	202.92	201.07	202.03	202.37	203.4	202.74	201.82	202.23	203.32	201.95	201.77	202.7	203.6	203.11	202.74	201.04	201.77	202.69	202.45	203.46	202.38	202.07	201.34	200.87	201.97	202.29	202.75	202.36	202.39	202.3	202.34	202.21	203.17	203.22	202.36	202.11	201.54	202.09	202.11	202.3	201.5	201.28	203.32	203.14	202.85	202.66	202.85
203.44	204.7	203.28	204.11	203.44	202.67	203.35	204.2	203.4	203.9	203.45	204.5	203.47	203.29	203.44	202.65	203.7	203.78	202.81	202.75	204	203.34	203.5	202.92	202.85	203.47	203.27	204.13	203.17	204.7	203.02	205.04	203.75	204.87	204.01	203.9	202.4	202.53	203.13	203.92	202.83	202.09	202.91	204.71	203.69	204.2	204.3	204.01	203.56	204.34
204.44	204.59	205.19	205.78	204.95	204.77	205.68	204.46	204.45	203.99	205.67	204.58	203.17	204.73	203.64	204.93	204.66	205.02	205.29	203.28	205.53	204.51	204.02	205.54	204.09	205.39	204.34	204.81	205.1	205.43	203.63	204.19	205.2	204.66	205.39	203.89	203.98	204.62	204.35	204.55	204.92	204.81	205.46	204.97	204.1	204.2	203.99	205.16	204.56	205.6
200.72	201.09	202.03	200.7	201.61	200.84	202.07	200.96	201.71	201.49	201.47	200.67	201.61	200.23	200.18	200.34	201.44	200.58	201.27	200.88	200.93	200.85	201.07	201.82	202.69	202.48	201.36	202.31	201.79	201.93	200.63	201.1	201.58	200.76	201.82	201.09	199.25	201.46	201.01	200.76	202.52	201.91	201.41	200.7	201.71	200.82	201.9	200.66	201.75	201.45
208.65	208.7	208.08	208.78	209.97	209.2	208.28	209.36	209.63	208.96	209.45	208.64	209.33	209.3	208.87	210.36	208.2	209.01	208.2	208.75	209.76	208.48	208.81	209.69	209.15	208.89	209.05	208.34	208.51	208.94	207.84	208.76	210	209.11	208.9	207.78	209.29	208.84	207.78	209.66	208.88	209.48	209.39	208.72	209.38	209.41	207.15	208.98	209.44	208.84
211	211.7	211.46	211.9	211.37	212.3	210.49	212.05	210.93	210.78	211.78	210.8	212.16	211.65	211.19	211.36	210.35	211.18	212.4	212.54	211.93	211.65	211.01	212.83	210.99	211.83	212.76	212.18	211.53	211.3	210.6	211.85	212	211.82	211.28	211.63	211.1	210.84	210.64	210.97	211.49	210.26	211.96	211.76	211.84	210.87	210.77	210.39	211.23	211.47
209.88	209.21	209.3	209.63	209.8	209.12	208.58	208.08	209.6	208.71	208.81	209.44	209.62	209.5	208.48	209.14	208.26	209.92	208.94	209.59	209.44	207.54	209.62	209.05	208.63	208.34	208.09	208.3	208.71	208.72	208.24	209.42	208.87	207.46	209.21	209.32	208.56	209.38	207.91	208.94	208.01	209.65	208.13	209.33	209.83	207.45	208.55	209.52	209.53	209.31
203.05	202.4	202.88	203.21	202.09	202.32	202.3	202.3	203	201.83	201.92	202.4	202.44	203.41	201.44	201.82	203.34	203.4	202.65	202.22	202.37	202.2	202.52	203.03	202.69	202.67	203.65	203.39	201.31	203.19	202.27	202.23	202.52	202.18	203.1	202.6	202.86	202.28	202	201.92	202.46	202.85	203.75	202.66	202.2	203.01	203.13	202.93	202.81	202.28
209.06	208.74	208.95	209.44	208.26	208.33	208.26	207.98	208.59	208.69	208.99	208.72	208.83	208.94	209.27	207.69	208.68	208.48	208.12	208.94	207.58	207.89	207.95	209.21	208.09	208.46	208.8	209.42	207.33	207.77	209.24	209.36	207.36	207.7	208.35	208.66	207.88	207.8	208.69	209.59	207.63	207.74	208.74	207.69	208.02	208.6	209.43	206.39	208.33	208.32
208.55	207.66	209.22	209.25	209.78	208.72	208.74	209.29	208.26	209.38	210	208.72	208.87	209.48	208.42	208.41	209.62	208.69	208.14	208.92	209.16	208.77	208.93	209.07	209.26	208.38	207.04	209.15	208.81	208.86	209.68	208.33	210.16	208.68	209.34	208.7	208.39	209.43	209.39	210.67	209.07	207.87	209.53	210.47	209.77	209.36	208.92	208.65	208.4	208.18
209.2	210.7	210.24	209.37	209.14	210.53	210.58	209.11	211.34	209.52	210.14	210.97	208.82	209.2	209.3	209.43	210.75	210.03	209.87	210.08	211.4	210.03	209.01	209.04	209.41	209.84	209.3	210.43	209.26	209.97	209.26	209.7	209.81	209.22	210.02	210.72	209.54	209.62	209.39	209.43	209.28	209.23	208.81	209.07	208.62	209.9	209.67	209.42	210.15	209.9
213.93	212.81	214.19	214.86	214.53	213	214.35	213.36	213.79	214.01	213.97	215.24	213.62	213.15	212.98	215.28	214.9	213.52	213.55	212.77	213.57	212.87	213.7	213.52	213.28	213.28	213.5	214.28	213.31	212.16	213.78	214.46	213.54	212.63	214.61	214.24	213.69	214.1	213.36	213.87	212.19	213.6	214.16	215.17	214.23	213.35	214.78	215.27	213.6	214
208.68	210.04	207.62	208.8	208.15	208.47	208.76	207.77	208.23	208.04	209.26	208.75	208.91	209.1	208.53	209.57	208.53	208.06	208.48	207.46	208.95	209.04	209.65	209	208.67	209.47	208.38	209.41	208.08	208.58	209	207.83	208.94	208.56	209.54	208.2	209.68	208.65	207.78	209.75	209.19	207.92	209.7	208.96	209.73	208.49	209.19	208.35	208.21	208.48
204.68	203.4	203.29	203.8	203.04	202.84	205.02	203.71	203.54	203.91	203.66	203.87	204.33	203.54	203.26	202.95	203.27	205.4	204.07	203.14	203.63	204.68	203.58	203.45	203.51	203.85	204.25	203.66	203.25	204.46	203.29	204.61	203.44	203.82	204.21	203.54	203.6	203.55	203.27	203.92	202.79	204.19	203.73	205.23	203.74	205.06	205.15	203.41	203.75	202.6
203.58	206.14	203.51	204.88	205.13	205.13	204.74	203.85	205.39	204.01	204.55	204.71	205.59	204.38	204.08	204.05	206.17	204.45	204.05	204.19	205.25	203.99	203.35	204.6	205.48	204.34	205.06	203.74	205.27	204.88	205.68	203.58	203.45	205.56	204.79	203.69	204.75	205.48	205.07	204.7	205.03	205.02	205.03	205.69	204.35	204.05	203.97	205	205.17	204.03
212.28	211.52	210.62	212.23	211.23	211.22	211.91	211.7	211.74	211.54	211.55	210.47	211.1	211.2	211.8	211.6	211.18	212.31	211.01	212.03	211.18	212.88	211.85	211.86	211.86	211.81	212.14	211.19	212.03	211.46	210.92	212.88	211.88	211.3	211.74	211.26	212.28	210.65	212.1	210.91	210.9	212.27	210.87	211.38	211.63	212.22	212.59	211.61	212.35	211.08
199.54	198.58	199.36	199.08	197.86	200.17	199.06	199.38	199.74	199.87	198.82	199.35	197.93	198.68	199.09	199.66	200.18	199.69	199.71	199.93	200.1	198.91	198.13	198.15	199.2	199.44	199.58	198.26	198.77	199.41	199.64	200.72	199.73	198.93	199.07	199.63	199.78	199.53	199.5	198.97	199.72	198.69	198.45	199.79	199.39	199.01	199.59	198.93	200.81	200.32
217.58	217.3	217.85	217.11	215.91	215.62	217.07	216.9	216.9	218.18	217.29	216.56	217.28	216.71	216.6	217.74	217.16	216.88	216.44	217.64	217.19	216.09	216.94	216.54	217.34	216.7	216.33	216.91	215.88	216.61	215.89	216.99	217.29	217.87	216.97	216.97	216.89	217.99	216.82	215.73	218.14	216.44	217.51	216.88	217.83	217.66	216.8	217.53	215.67	216.75
203.61	203.67	203.61	204.47	203.64	202.4	204.34	203.37	204	204.1	203.98	202.38	203.64	203.16	204.05	203.47	203.37	204.2	204.58	203.18	203.25	202.89	203.79	204.6	203.65	204.31	203.57	204.34	203.22	203.69	203.22	203.44	203.46	203.29	204.98	203.66	203.53	203.44	202.66	203.48	203.16	202.79	204.23	202.94	203.13	204.14	203.49	203.29	202.71	202.14
198.56	198.32	198.39	198.58	198.17	199.03	197.34	198.43	198.7	199.73	199.26	198	198.58	199.26	198.58	198.8	198.49	198.24	197.46	198.5	199.56	198.43	200.14	198.59	198.73	197.45	198.09	199.34	199.33	199.6	197.06	199.15	199.62	198.98	197.92	197.74	198.43	199.12	198.94	199.09	199.29	200.02	198.36	199.16	199.01	198.53	198.81	198.96	199.31	199.16
211.64	211.19	211.92	211.93	211.65	212.08	212.31	211.42	210.57	212.19	212.05	211.28	211.4	210.99	210.87	211.76	212.01	211.16	212.11	211.02	211.63	212.07	211.42	213.66	212.4	211.26	212.31	211.77	211.33	211.24	211.48	211.43	211.57	211.5	211.46	211.11	212.8	211.92	212.34	212.45	212.22	212.71	210.57	211.79	210.51	211.89	211.87	211.26	211.2	212.16
206.7	205.9	206.93	206.05	205.51	205.96	205.95	205.5	205.85	206.02	206.98	206.47	205.66	205.59	206.07	207.73	205.57	206.09	206.49	206.16	205.76	205.53	206.87	206.62	206.56	206.5	206.02	205.54	207.23	205.09	207.88	205.87	206.12	206.24	206.56	206.8	205.65	205.56	206.88	205.84	205.97	206.74	206.53	205.69	206.2	205.84	207.47	206.61	206.16	206.64
200.27	198.39	200.05	198.95	199.29	199.17	198.57	198.37	200.02	199.89	199.12	199.5	198.97	198.74	200.69	199.48	199.25	198.63	199.17	200.12	199.45	199.03	200.82	199.91	198.8	199.12	199.45	199.53	198.18	199.44	200.88	200.53	199.96	199.41	199.11	200.02	200.37	198.96	198.93	200.66	199.67	199.49	199.02	198.24	199.27	199.08	199.49	199.37	199.97	198.82
203.45	204.76	204.84	203.19	203.65	203.18	204.58	204.48	204.55	202.34	204.2	203.84	203.45	204.28	203.81	204.3	202.58	204.2	204.47	204.54	203.7	204.45	203.49	203.5	203.8	203.93	204.19	203.95	202.72	203.67	204.27	204.51	205.22	202.82	204.09	202.81	204.24	204.23	203.73	202.63	204.1	203.87	202.95	204.26	203.43	202.74	202.84	204.77	204.83	203.93
220.21	217.8	218.18	218.02	217.54	217.62	216.38	218.19	218.41	219.21	216.04	217.66	216.9	218.08	218.24	218.22	217.92	218.23	218.19	218.66	217.83	217.48	218.58	217.48	219.11	217.77	217.94	218.58	217.55	218.14	217.32	219.14	218.15	218.2	217.01	218.01	217.45	218.03	217.99	217.99	216.53	217.85	218.35	217.51	217.68	217.72	217.43	219.46	218.22	217.6
209	208.66	208.53	209.01	209.8	209.7	208.62	209.53	208.78	208.73	208.61	209.21	208.69	208.76	209.71	207.98	208.47	208.9	209.25	209.37	208.94	208.29	207.58	208.38	209.71	208.29	209.36	208.83	209.73	209.67	207.81	208.3	208.86	207.45	208.3	207.94	208.76	208.76	208.61	209.47	208.64	208.43	209.22	208.89	210.09	207.82	209.05	208.44	209.01	207.99
199.34	198.92	198.3	200.01	199.02	199.44	198.94	199.64	199.56	198.52	199.48	199.95	199.03	198.82	199.61	200.37	199.99	199.83	199.16	199.35	198.76	199.64	199.19	199.92	198.61	200.33	199.04	199.27	199.67	199.06	198.89	198.53	199	200.33	199.44	200.17	198.79	199.81	199.2	199.16	198.63	198.76	199.21	199.81	199.68	199.56	199.5	198.47	199.54	199.9
212.54	211.19	211.2	211.86	212.34	209.96	211.52	211.37	211.14	212.59	211.7	211.09	210.22	212.06	211.27	211.86	211.03	212.75	210.52	211.09	212.07	211.97	211.79	212.02	212.66	212.03	210.41	211.73	212.33	211.76	211.34	211.95	211.33	211.45	212.44	211.85	211.13	211.49	211.23	210.91	212.01	211.49	212.21	211.6	213.54	211.26	211.97	212.37	211.3	212.03
193.9	193.7	193.14	194.53	194.47	194.52	194.84	195.81	193.43	195.12	194.67	193.76	194.26	194.17	193.5	193.72	194.15	193.84	193.94	195.33	193.96	194.35	194.6	194.59	194.74	193.96	193.49	194.38	194.43	193.83	195.35	193.61	193.59	194.61	193.8	194.52	194.12	194.11	193.76	193.93	194.03	193.39	194.14	193.06	194.55	194	194.92	195.13	194.28	194.24
202.47	203.95	203.03	203.88	203.09	202.62	202.58	202.93	203.82	204.02	203.73	202.62	203.34	203.27	202.57	203.77	203.63	203.65	203.47	202.91	203.82	203.97	202.14	203.09	203.8	203.59	202.4	203.54	204.07	202.45	203.69	203.15	204.74	203.03	202.98	203.67	202.53	203.4	202.82	203.63	202.46	203.97	203.89	203.51	203.61	202.27	203.05	203.25	203.06	202.95
203.64	203.5	204.7	203.51	204.54	203.77	204.78	203.77	201.66	204.23	204.72	203.1	202.8	203.77	205.04	203.77	203.96	202.85	203.93	204.13	203.53	204.74	204.34	203.26	204.04	203.62	203.8	204.7	204.09	204.14	204.63	203.82	204.4	204.6	205.09	204.57	203.56	203.09	203.62	203.69	204.52	204.41	204.23	204.11	203.82	204.52	204.23	204.01	203.56	202.55
207.15	206.7	207.11	207.47	206.85	207.17	207.27	207.09	208.46	207.75	207.46	207.55	206.9	206.82	207.96	206.49	208.25	207.51	207.14	208.59	207.14	207.35	206.71	207.95	207.68	208.64	207.26	207.2	207.01	207.1	207.07	207.44	208.7	207.19	208.33	207.77	207.54	207.67	207.68	207.17	208.21	207.23	206.78	207.5	206.4	207.93	206.7	207.97	207.33	208.03
206.86	205.16	205.12	205.79	204.79	206.03	204.59	206.12	205	205.36	205.63	206.26	205.05	205.41	204.33	205.47	204.62	205.88	205.43	205.24	205.58	206.2	205.86	204.98	205.9	206.52	205.27	206.36	205.66	205.73	205.79	205.83	205.79	205.55	206.98	205.34	206	206.08	204.39	205.4	205.01	205.08	205.25	205.05	204.8	204.54	205.82	205.72	205.24	205.15
212.12	211.46	211.59	212.16	211.98	211.88	214.18	211.64	211.8	211.74	212.56	213.06	211.68	212.12	212.32	211.55	211.94	211.65	212.27	213.01	213.13	212.71	211.96	213.85	212.96	211.56	212.16	212.77	211.01	212.48	213.03	211.65	210.91	212.57	213.44	213.47	212.71	211.58	212.51	213.24	213.24	212.44	213.58	212.03	213.29	211.54	212.61	211.89	211.88	212.38
208.9	208.68	208.97	209.79	209.68	208.37	208.8	208.94	209.05	209.34	207.92	208.84	208.73	208.9	209.33	207.95	208.1	208.76	208.89	208.78	207.27	208.85	208.06	208.15	208.1	207.74	208.91	209.31	208.61	208.53	207.94	208.24	208.74	208.6	209.55	208.57	209	208.89	207.2	208.94	208.42	207.89	208.51	207.83	207.74	208.84	209.55	208.95	208.94	210.02
207.64	207.88	207.28	208.15	208.5	209	207.68	206.88	207.29	208.02	207.49	207.78	208.27	208.43	208.31	207.37	208.68	208.22	208.27	207.94	207.93	209.07	207.78	208.24	207.87	207.39	207.59	208.14	207.63	207.57	208.02	207.38	207.42	206.88	206.85	208.34	208.43	209.32	208.09	207.43	207.5	207.61	208.64	208.41	207.26	208.43	208.61	208.03	208.15	207.42
206.11	203.59	204.82	204.77	205.23	204.34	204.92	203.54	205.26	202.82	204.53	205.1	204.4	204.35	204.59	204.29	204.42	205.21	204.91	205.07	205.76	204.37	204.11	204	205.87	206	204.24	204.69	203.75	204.17	204.44	203.71	203.89	204.13	205.05	203.72	203.88	205.24	204.67	205.34	203.85	204.6	205.05	205.25	204.8	205.14	205.09	205.37	204.18	204.64
199.9	199.78	198.38	198.3	199.26	199.94	199.83	198.79	199.65	199.99	199.92	200.86	199.44	199.16	198.77	199.23	199.23	199.92	199.47	198.8	199.95	200.23	200.63	198.6	199.26	199.05	199.73	199.29	200.15	200.27	199.62	199.12	199.42	199.58	200.45	199.1	199.43	199.12	199.24	199.03	199.61	199.62	201.58	198.31	198.91	199.79	199.07	199.91	200.5	199.35
208.38	207.95	209.29	209.15	208.25	208.98	208.7	209.85	209.66	208.69	208.48	208.51	207.72	209.3	209.16	209.57	208.27	208.09	208.81	208.19	208.15	208.3	208.47	207.98	209.11	207.93	207.69	207.73	210.9	207.77	209.73	208.37	208.36	208.45	208.74	208.68	208.02	208.33	208.09	209.65	207.6	207.78	208.79	208.56	208.87	207.85	208.88	208.27	208.77	208.93
208.29	208.7	206.94	206.19	207.77	208.85	206.98	207.55	208.51	207.69	208.3	207.86	208.02	207.74	208.23	208.03	207.45	206.84	207.74	208.16	207.51	207.67	207.54	207.41	208.35	208.11	207.6	206.73	206.33	207.28	207.52	209.1	207.73	208.2	208.88	206.79	208.35	208.92	207.97	207.01	208.1	208.64	207.12	206.89	207.93	208.46	207.68	207.89	207.85	207.23
204.01	204.81	204.75	204.55	204.9	204.17	205.28	204.95	205.22	204.51	205.9	204.95	204.74	204.23	205.25	203.95	203.86	204.35	204.34	205.47	203.34	205.34	204.48	205.67	203.93	205.41	204.79	203.63	204.93	205.19	204.87	204.53	205.89	205.06	204.71	204.57	204.93	205.86	206.55	204.65	204.94	206.51	205.23	205.17	204.87	205.27	204.15	204.77	204.82	205.97
207.06	207.1	207.49	208.09	208.36	208.71	207.13	206.77	207.81	208.44	208.25	207.45	207.2	207.67	207.87	208.21	207.98	207.7	208.27	207.97	207.66	207.58	207.9	209.05	207.72	208.03	207.49	206.92	207.59	208.09	206.92	208.35	207.54	208.12	207.95	207	207.42	207.79	207.27	207.71	208.13	207	207.87	208.68	207.35	207.87	207.14	207.95	207.93	207.89
194.3	194.72	195.1	193.27	193.96	194.42	193.54	194.83	194.13	193.91	194.1	192.82	194.13	194.05	194.56	193.83	194.13	194.14	194.75	194.39	194.75	193.95	194.85	193.64	195.66	194.12	194.22	194.15	194.33	194.38	193.97	193.45	193.73	192.87	194.2	194.66	193.77	195.05	195.27	195.13	194.26	192.77	194.55	192.71	194.93	194.53	193.63	193.93	194.49	194.69
204.5	205.56	203.47	205.29	206.07	205.62	205.51	205.33	204.64	203.72	204.59	203.61	204.27	204.15	205.26	205.9	204.65	204.14	204.73	204.09	203.77	205.34	204.55	204.07	203.67	205.77	204.88	205.08	205.36	204.82	204.29	204.22	203.94	203.52	203.79	204.29	204.75	205.15	205.18	203.98	205.45	204.24	204.81	204.59	203.88	203.78	204.38	204.67	203.59	205.07
211	212.81	211.56	211.68	212.6	212.15	210.61	210.9	212.25	211.65	210.99	212.77	211.39	211.06	212.39	210.8	212.64	212.02	212.95	211.26	210.42	211.89	211.14	210.7	210.9	212.01	211.36	210.8	212.56	212.47	211.76	211.39	212.99	211.18	212.05	212.27	211.84	211.17	211.11	212.16	211.34	211.44	211.56	211.53	210.68	212.57	210.62	211.2	211.85	212.25
203.95	202.91	204.03	203.55	203.9	203.89	203.37	202.23	202.67	203.8	201.76	203.93	202.81	202.81	202.83	201.96	203.03	203.63	203.26	203.42	203.13	203.31	202.7	203.48	203.23	203.28	203.16	203.6	203.35	202.86	203.1	203.39	203.96	203.63	202.85	202.24	203.6	203.42	203.97	203.82	202.96	202.85	203.32	203.84	203.16	203.41	202.86	203.56	203.57	203.53
206.96	207.24	207.28	208.06	207.4	207.73	207.76	207.09	206.62	209.04	207.41	207.92	207.63	207.28	207.33	208.12	208.88	207.85	207.09	206.92	207.27	207.28	207.29	208.34	208.77	208.63	208.97	207.78	208.31	207.99	207.85	208.43	207.72	207.87	208.31	208.91	208.64	208.84	208.71	208.31	207.75	207.09	206.76	207.41	207.8	208.44	208.65	208.24	207.51	207.61
203.55	203.15	203.42	203.07	204.96	204.11	204.46	204.84	204.2	204.74	202.31	204.02	204.32	203.26	202.23	203.79	203.89	203.44	204.21	204.49	203.79	204.02	204.4	203.71	204	203.34	204.16	202.98	203.78	203.08	204.94	203.49	202.83	204.06	203.84	204.24	204.43	204.28	203.36	203.43	204.67	204.92	202.39	202.98	203.8	202.93	203.91	203.81	203.92	203.34
218.12	217.77	218.9	217.7	217.31	217.74	218.29	217.63	217.08	218.29	218.24	217.52	218.3	216.92	218.21	217.87	217.45	218.04	217.47	217.93	217.84	218	217.1	217.88	217.2	218.09	217.68	217.78	216.98	218.06	216.83	217.4	217.81	218.31	218.56	218.25	216.62	217.53	217.81	218.51	218.04	218.12	218.16	216.99	216.29	218.3	217.12	218.13	217.59	216.04
202.19	203.24	203.01	203.11	202.11	204.29	202.45	203.12	203.51	201.75	202.25	203.21	202.82	202.5	203	202	201.7	202.15	203.06	202.72	202.81	202.47	202.04	201.36	202.69	203.52	203.49	202.39	201.31	203.27	202.83	201.61	201.08	203.59	203.1	202.52	202.4	203.15	202.66	202.22	201.55	201.52	203.44	202.27	202.71	203.66	202.31	203.01	202.78	203
207.13	206.8	207.31	206.98	207.07	207.09	208.29	207.11	207.28	207.96	207.48	206.24	207.48	207.79	207.9	207.31	208.34	208.18	205.33	208.27	208.13	207.89	207.43	206.68	207.72	207.55	206.37	207.02	207.86	207.77	207.88	206.31	208.19	207.76	206.66	207.69	208.61	207.4	208.08	207.64	206.7	207.87	208.13	207.17	208.31	207.7	206.58	208.26	207.23	208.48
206.16	205.72	206.6	204.9	205.75	205.47	205.45	205.46	206.24	205.45	205.65	206.21	205.53	205.31	203.94	205.26	205.34	205.83	206.39	204.46	204.53	206.07	205.49	204.49	206.58	205.28	205.46	205.64	204.54	204.81	205.63	206.15	205.23	204.64	205.47	204.42	205.69	205.33	206.47	205.28	205.48	205.91	205.08	206.31	205.29	205.56	206.03	206.21	205.84	205.49
208.91	208.69	209.57	209.27	208.95	208.19	208.76	208.08	208.11	210.08	208.5	209.84	208.46	208.17	208.72	209.77	209.54	209	208.5	208.48	208.27	209.73	208.71	208.46	209.2	208.35	208.51	209.89	209.82	208.51	208.7	208.87	208.78	208.98	207.49	210.62	209.36	209.26	208.75	208	209.13	207.39	208.63	208.36	208.94	208.97	209.16	208.59	208.28	208.39
208.25	207.65	207.83	208.46	207.94	208.81	208.18	209.17	207.48	208.91	207.91	207.41	207.21	209.05	208.51	206.9	208.51	207.95	208.02	208.06	207.49	206.74	208.04	207.15	207.73	208.56	209.43	207.53	207.74	206.64	209.23	207.6	208.95	207.66	207.55	207.52	208.4	207.92	206.87	208.59	206.87	206.98	207.77	207.6	207.24	207.18	207.27	208.71	209.14	207.83
204.43	204.86	204.73	205.68	204.18	204.4	204.29	203.54	204.54	206.56	204.32	205.16	204.9	205.87	204.52	204.34	205.57	203.92	204.94	205.75	205.04	205.37	206	204.62	204.78	204.72	204.92	205.92	204.43	204.62	204.37	205.14	203.86	204.35	205.39	205.27	205.29	205.17	205.13	204.29	204.87	205.37	205.53	204.74	204.45	205.59	204.49	204.15	205.43	205.22
208.46	209.67	208.62	209.18	208.62	207.7	208.79	209.2	208.01	208.63	208.78	208.71	208.84	207.75	208.48	209.81	208.62	207.68	207.41	208.72	208.03	208.51	209.01	209.24	208.48	208.44	209.17	209.32	208.12	208.02	209.35	209.32	208.26	209.36	208.79	209.82	208.72	210.07	209.24	209.05	208.96	209.55	208.69	208.28	209.26	209.52	209.31	207.36	209.06	208.9
217.07	216.01	217.79	216.41	216.85	216.17	216.28	217.63	217.11	216.87	216.26	218.29	217.26	217.35	216.79	216.74	216.29	216.69	216.72	217.27	217.04	217.35	216.46	216.8	217.3	217.01	216.9	217.27	217.15	215.59	216.16	218.56	216.48	216.57	216.6	217.74	216.75	216.96	217.18	216.91	217.66	216.05	217.62	216.95	216.95	218.27	216.61	216.67	215.58	216.35
212.41	211.4	213.21	212.46	213.16	211.58	212.99	211.72	213.17	213.5	212.15	211.36	212.37	212	212.48	212	212.35	212.3	212.24	212.48	212.47	212.35	213.46	212.05	211.81	212.9	213.12	212.69	212.33	212.15	212.79	212.46	211.8	212.58	212.52	211.91	212.61	212.71	212.03	213.15	212.33	211.31	212.52	211.61	212.12	212.02	214.07	211.56	212.68	211.61
200.97	198.23	199.36	198.02	200.14	198.99	198.87	199.46	198.99	199.57	198.4	198.23	199.75	198.02	199.41	198.63	198.42	199.11	199.21	198.89	199.91	199.7	199.29	199.23	198.68	199.7	198.48	198.79	198.55	199.49	199.19	197.66	199.85	199.62	199.64	199.14	199.07	199.08	198.99	198.98	199	198.6	198.9	198.6	199.74	198.6	198.94	199.35	199.94	199.57
197.51	198.47	199.71	199.44	198.25	197.97	198.91	198.52	199.12	198.15	199.14	198.32	199.48	198.88	198.73	198.33	198.56	197.81	198.89	198.32	197.79	198.61	198.45	198.67	197.9	198.36	197.41	199.45	198.9	198.61	199.74	197.99	198.69	197.85	199.61	198.29	196.94	198.27	199.13	199.05	198.17	198.3	199.86	198.44	198	197.95	199.42	198.7	198.31	197.93
208.88	209.93	211.22	208.86	208.95	209.78	208.66	209.22	209.01	209.36	210.33	209.66	208.58	209.15	208.47	209.42	208.82	210.52	210.13	210.15	208.23	210.37	210.4	210.08	209.75	210.54	208.25	209.81	209.27	211.08	209.82	209.36	210.53	209.81	209.15	209.27	209.28	210.09	210.06	208.49	209.32	210.67	209.24	210.14	209.6	209.59	209.23	210.18	209.84	209.74
204.82	204.46	204.57	204.26	205.31	204.47	205.07	205.47	204.75	204.56	204.15	205.12	204.91	204.42	204.81	205.64	205	204.18	205.54	203.94	205.14	204	204.89	205.14	205.04	204.85	204.13	204.61	205.67	205.65	204.91	205.45	204.32	204.6	204	204.06	203.93	204.42	205.7	204.43	204.33	203.89	204.36	203.84	203.76	205.44	204.48	203.28	205.24	205.56
211.89	211.95	210.81	212.31	211.41	210.84	211.21	212.37	212.27	210.7	211.36	211.7	211.43	211.01	211.1	211.67	211.57	211.08	212.37	212.08	211.71	211.82	211.26	211.53	210.1	211.58	211.45	211.63	211.37	212.7	212.04	212.46	211.9	211.22	211.42	211.94	211.69	211.11	211.31	210.14	210.92	212.3	212.86	212.52	211.81	210.64	211.46	212.42	210.45	210.48
201.28	202.09	201.2	201.85	201.1	201.48	200.45	201.87	201.72	201.08	201.19	201.43	200.68	201.11	200.25	201.25	202.25	200.76	201.57	199.38	201.11	200.73	201.14	201.54	201.73	200.91	200.32	200.86	201.58	201.88	201.29	202	200.38	201.69	200.46	201.29	201.68	200.93	200.5	201.9	200.38	200.9	201.44	201.56	200.89	200.88	201.76	201.4	200.67	201.13
208.12	208.79	209.02	208.3	209.03	208.07	208.47	209.24	208.96	207.64	208.13	209.83	209.34	208.87	208.95	208.15	209.15	209.26	208.7	208.52	208.43	208.42	208.31	208.06	208.38	208.96	208.46	208.95	207.9	208.68	209.94	208.22	207.6	208.05	208.77	209.01	208.83	208.09	208.56	208.73	208.58	209.47	208.59	209.76	208.66	208.2	209.54	207.91	207.57	209.56
209.78	210.11	209.16	210.41	208.6	210.19	210.08	209.59	210.71	209.53	209.02	209.36	210.05	210.12	209.42	210.17	209.66	209.58	209.64	208.77	208.16	210.4	209.35	210.41	208.96	210.08	210.59	209.8	209.46	209.8	209.48	209.84	209.3	209.37	210.29	208.92	210.03	208.44	208.67	209.2	209.21	209.24	209.96	209.92	209.64	208.7	208.31	209.71	209.52	209.39
206.49	207.58	207.68	207.68	208.19	208.65	206.37	208.59	206.78	207.78	208.9	208.37	207.25	206.99	207.24	207.93	207.61	207.91	207.84	207.42	206.93	206.89	207.71	206.48	207.1	207.7	208.63	207.9	207.2	208.76	208.46	207.18	206.96	207.07	207.26	207.53	207.4	207.81	207.33	207.35	207.25	208.5	207.94	207.81	206.71	207.45	207.98	207.06	207.19	207.78
212.04	211.97	211.46	211.06	211.38	211.96	211.37	211.94	212.63	212.17	211.6	211.54	212.52	211.5	211.91	212.36	211.33	211.65	212.57	210.98	211.38	212.06	211.88	211.02	211.86	210.87	211.69	211.81	211.94	212.06	211.41	212.18	211.25	211.4	211.54	212.64	211.75	211.49	211.72	212.58	212.61	211.82	212.46	211.83	211.68	213.5	211.75	212.61	211.13	211.34
199.08	199.56	199.29	198.52	198.25	198.63	200.88	199.31	199.89	199.36	199.39	198.62	199.93	200.32	201.71	199.71	198.7	198.97	198.55	198.78	200.29	199.43	198.88	199.42	199.89	199.73	198.43	197.98	200.31	198.89	198.68	199.99	199.81	200.55	198.94	199.39	199.53	200.13	198.95	199.55	199.16	198.49	198.99	198.18	198.53	199.85	198.81	199.16	198.98	198.23
204.92	204.46	204.6	204.59	205.14	204.84	203.67	204.97	204.29	205.13	204.71	204.73	204.06	204.36	204.97	203.77	204.66	205.13	205.3	205.24	204.45	203.51	204.67	204.86	205.01	204.25	203.61	203.97	203.86	204.95	203.94	203.79	205.12	203.86	205.29	204.41	205.2	204.59	204.38	205.03	204.04	205.17	204.36	205.24	205.36	205.48	204.79	204.76	204.4	203.48
201.33	200.41	200.83	201.59	200.32	200.33	199.76	200.28	201	200.66	201.05	201.04	199.27	201.63	199.71	200.23	199	200.27	200.39	200.09	199.32	201.12	198.93	201.07	199.45	199.79	200.53	199.48	200	199.63	201.14	200.27	199.51	200.5	199.86	199.3	199.12	201.05	199.75	201.03	200.32	200.37	199.71	201.1	201.12	198.97	200.15	199.07	201.24	201.52
217.9	217.79	218	218.05	217.89	216.36	218.17	217.72	218.45	216.9	216.49	217.61	217.04	218.73	218.2	218.1	216.75	218.81	218.67	217.7	218.3	217.08	218.81	218.74	218.33	217.9	217.21	216.39	217.99	218.03	216.67	217.61	216.95	216.63	217.32	217.57	216.99	217.27	216.94	218.09	217.63	216.31	218.26	217.77	217.93	218.02	217.85	218.42	217.58	217.55
197.76	198.84	198.74	197.63	197	198.69	198.62	197.97	197.66	197.9	197.84	198.15	197.93	197.53	197.88	197.77	198.52	197.18	197.93	197.58	197.46	197.64	198.21	196.57	199.01	198.23	197.02	197.31	197.9	197.07	197.9	197.07	197.91	199.68	198.43	198.63	196.96	198.45	198.99	198.98	197.95	198.46	197.83	197.3	197.46	198.87	198.55	198	198.35	198.51
207.64	207.62	207.91	207.8	207.84	208.06	206.93	207.16	208.11	206.8	207.79	209.27	207.26	208.94	209	208.02	207.56	208.76	207.54	208.02	208.22	207.47	207.38	208.14	208.52	206.64	208.24	207.64	208.15	207.92	207.9	207.59	208.96	209.03	207.87	207.4	207.75	208.48	207.77	208.65	208.56	207.37	208.79	207.83	206.94	207.79	207.83	207.01	207.13	208.8
204.45	204.06	202.6	203.47	204.61	203.89	203.64	203.59	203.46	204.02	203.78	204.19	203.43	203.15	203.61	202.8	203.84	203.98	202.78	204.18	203.91	202.71	204.3	203.54	202.28	203.58	203.9	203.36	204.36	204.61	203.76	204.42	203.68	204.46	203.94	201.89	203.27	203.9	203.33	203.88	204.62	204.37	203.83	202.93	204.36	205.17	204.45	203.48	203.59	203.52
206.05	204.74	204.87	205.51	205.01	204.52	205.72	204.35	204.52	205.49	205.46	205.03	204.89	205.89	206.97	205.42	205.51	205.54	206.3	205.07	205.01	204.79	205.05	205.84	206.1	205.43	207.52	206.44	206.18	205.62	205.84	205.2	205.44	207.26	205.59	205.51	205.77	205.62	205.47	205.9	205.39	205.44	205.35	204.39	205.41	205.68	206.03	205.39	205.18	205.03
202.9	203.05	203.48	203.17	202.73	202.63	203.44	202.47	203.8	202.33	203.27	204.25	203.66	203.48	202.43	203.5	202.82	204.34	202.42	203.27	203.02	203.47	202.41	202.83	202.87	204.02	203.55	202.33	204.18	203.24	203.82	203.64	204.31	203.26	203.52	202.7	202.09	203.12	202.4	203.36	202.81	203.15	203.48	203.25	202.49	203.22	202.7	202.62	204.09	202.4
198.38	198.76	198.76	198.27	197.71	198.3	197.76	198.02	199.54	197.77	198.81	198.95	199.34	198.43	199.47	199.32	199.02	197.69	198.29	198.67	197.43	198.69	198.53	198.72	198.65	198.91	199.13	199.23	198.98	198.37	198.8	198.23	199.21	198.83	198.9	197.6	197.98	198.69	198.23	197.75	198.15	198.65	198.08	198.91	198.14	197.64	199.1	198.39	198.66	199.53
194.88	195.77	195.79	196.1	193.93	196.09	195.19	195.68	194.45	195.41	196.64	195.66	195.51	195.41	196.09	195.23	194.65	194.72	194.57	195.27	196.29	195.66	194.32	195.72	194.6	195.72	195.16	195.42	195.38	194.78	194.68	195.01	196.08	196.3	194.8	195.08	195.21	194.83	195.22	195.55	195.19	195.26	194.86	194.37	193.96	194.75	195.52	193.93	195.18	195.24
197.3	197.83	198.61	198.74	198.12	197.04	198.17	198.16	197.8	197.88	198.29	198.17	198.64	198.1	198.92	198.45	196.82	197.63	198.78	198.25	197.25	198.41	196.66	197.75	197.95	197.88	197.11	199.74	197.97	199.03	198.29	197.84	198.53	199.09	198.48	198.39	197.85	198.4	198.31	197.48	197.89	198.65	199.32	198.21	197.8	197.49	199.11	197.99	199.13	197.91
204.44	205.7	205.94	204.54	204.63	205.62	205.65	206.23	205.12	205.83	205.86	205.58	204.5	206.19	206.1	204.46	204.6	205.42	205.85	205.7	206.1	204.6	205.73	205.79	206.08	205.98	204.45	205.92	205.85	206.39	205.73	206.35	204.91	205.96	206.64	204.84	204.92	205.83	206.39	204.69	205.13	205.84	206	206.1	205.08	205.51	205.57	206.39	205.29	204.91
197.97	197.37	198.52	197.47	198.26	197.4	197.98	198.75	198.89	197.66	197.31	198.07	198.31	198.03	197.32	197.91	198.1	197.17	198.05	197.41	197.86	198.35	198.26	198.07	197.47	198.48	199	199.11	198.06	198.65	198.14	198.39	197.08	199.19	198.38	198.24	197.1	198.8	198.37	197.78	197.74	198.16	197.35	198.58	197.54	197.9	197.12	198.3	199.06	198.13
204.56	205.71	204.45	206.3	205.26	204.14	205.41	206.24	206.39	206	205.83	205.75	206.18	206.42	205.95	206.78	206.02	205.8	205.91	206.29	205.64	204.35	205.74	205.32	205.23	205.72	206.38	205.43	205.3	205.18	205.1	204.95	205.22	205.67	206.17	205.97	205.56	205.95	205.53	205.95	205.21	204.71	205	207.65	205.82	206.04	205.9	206.34	205.45	205.91
199.81	200.36	201.52	200.82	200.27	200.89	200.56	199.49	200.1	201.12	199.43	201.24	200.86	201.35	199.62	199.81	200.01	200.58	199.87	198.69	199.03	199.91	201.54	200.82	200.04	200.67	200.76	200.5	200.4	200	199.83	200.61	200.51	201.5	201.2	200.43	200.38	199.42	199.91	198.93	200.84	200.61	199.43	201.17	199.85	201.09	200.28	200.43	199.23	199.95
205.64	205.42	205.85	205.19	206.29	205.28	205.42	205.56	205.74	206.59	205.14	205.18	206.35	205.79	205.24	205.36	204.96	206.21	205.22	206.73	206.62	205.65	205.37	205.1	205.96	205.26	206.4	205.84	206.06	205.66	204.82	204.93	205.21	204.84	205.67	205.55	204.89	206.45	204.76	204.77	206.35	204.78	205.33	206.11	205.22	205.76	204.54	205.57	205.07	206.01
217.18	216.16	216.65	218.09	217.12	216.69	216.02	217.27	217.09	217.63	216.62	216.67	217.68	217.38	217.83	217.61	216.33	218.08	217.19	217.37	217.21	216.67	217.44	216.35	217.21	217.21	217.59	217.39	217.07	218.18	217.53	217.06	216.99	215.97	216.6	216.56	216.61	216.32	216.68	216.9	217.88	216.59	216.93	217	217.02	216.69	216.07	216.33	216.22	216.21
199.93	200.71	199.64	199.63	200.92	200.04	200.5	201.09	200.48	200.97	200.57	200.15	200.23	200.16	200.33	201.09	200.72	200.37	200.58	200.48	200.58	199.76	199.5	200.1	201.08	199.73	199.12	199.5	199.47	200.37	199.52	200.64	200.11	200.74	200.65	200.09	199.52	200.16	199.67	201.43	201.05	199.69	200.13	199.22	199.91	199.88	200.79	200.14	200.01	199.87
203.13	202.68	202.32	204.26	203.04	203.19	203.72	202.27	202.63	201.79	203.39	202.13	201.84	203.54	202.86	203.83	203.23	202.92	201.45	203.04	203.27	203.35	204.06	203.59	202.44	203.88	203.34	203.44	202.74	204.11	204.39	202.29	203.21	202.83	203.31	203.56	204.45	203.26	202.78	202.94	202.12	204.53	203.36	203.13	203.62	202.95	204.28	202.12	203.44	203.71
209.52	210.01	209.15	209.6	209.3	209.11	208.29	209.2	208.8	209.61	210.14	208.6	209.86	208.58	210	208.87	209.48	208.99	209.7	208.59	209.7	209.41	209.17	209.67	209.42	208.5	208.84	209.58	209.49	210.81	209.78	208.73	209.19	210.15	209.31	209.81	208.32	209.81	209.46	209.56	209.83	210.9	209.63	210.27	209.17	210.38	209.17	209.04	209.21	209.72
209.52	208.52	209.04	208.71	209.42	208.75	209.27	208.61	208.55	208.4	208.47	208.39	209.03	208.88	208.77	208.61	208.33	209.2	208.9	209.55	209.5	208.89	208.06	207.91	207.27	208.8	208.91	208.63	209.18	208.95	207.55	208.68	209.91	208.89	209.25	209.35	207.65	207.5	208.19	208.17	209.68	209.02	208.48	208.72	208.99	207.93	208.26	208.22	208.51	208.74
207.83	208.21	207.32	207.57	207.55	207.79	207.87	206.92	208.36	206.64	207.38	208.34	207.09	207.66	207.87	208.17	207.83	208.15	208.31	208.35	207.08	208.46	208.62	207.68	208.47	207.59	207.97	208.59	207.46	209.54	207.71	207.17	208.09	208.34	209.97	207.67	207.23	208.33	207.67	207.83	208.71	207.52	207.67	207.58	208.62	208.39	208.3	208.03	207.68	208.04
204.54	203.01	203.3	203.91	203.56	203.37	204.12	204.22	203.81	204.11	204.44	203.66	203.25	204.16	203.84	203.98	203.19	204.72	203.24	203.55	203.73	202.73	203.8	204.38	204.3	203.61	203.24	205.03	204.01	204.04	203.64	203.26	204.97	203.58	204.09	204.39	202.5	205.37	203.96	204.05	204.39	203.76	204.03	204.27	203.2	203.69	204.32	203.66	204.22	204.28
206.24	206.32	206.69	205.62	205.92	207.19	205.46	206.92	206.87	206.87	205.66	206.68	206.57	207.21	206.31	205.72	207.7	205.73	206.64	205.63	206.51	206.32	206.11	206.7	205.68	205.43	205.97	206.69	206.49	206.49	206.8	206.63	206.3	206.9	206.2	206.75	206.31	206.96	206.1	207.1	206.1	206.15	206.05	207.7	206.92	206.35	206.5	207.26	206.63	207.22
205.14	206.23	206.2	205.19	205.71	205.87	206.28	205.5	205.76	205.65	205.38	204.75	205.13	205.27	205.55	204.47	206.31	204.83	205.42	204.98	204.81	206.18	205.74	206.01	205.55	204.98	205.82	205.81	205.77	205.92	204.96	205.04	204.84	205.67	205.74	206.18	205.85	204.87	204.63	204.13	205.48	204.81	205.84	205.91	205.81	204.66	205.62	206.01	205.98	206.51
204.83	204.25	203.83	204.39	204.47	202.39	203.68	204.86	203.6	203.84	203.15	203.45	204.04	203.25	202.78	203.83	202.88	203.57	204	204.51	204.15	203.05	204.06	204.16	203.53	204.46	203.2	203.48	204	202.92	203.76	203.58	203.93	204.36	203.71	203.5	203.93	204.37	202.94	204.02	204.1	203.67	203.06	202.96	204.32	204.17	204.55	204.56	203.91	204.61
200.84	200.75	200.36	201.84	200.55	200.64	201.72	199.86	199.72	201.03	201.66	201.27	200.85	200.43	201.69	201.11	201.78	200.51	199.91	201.16	201.53	200.73	200.44	200.7	201.13	201.3	201.65	200.35	199.86	202.12	201.3	201.69	201.11	200.25	200.51	201.27	201.78	201.11	200.54	200	201.85	201.34	201.7	201.33	201.14	200.94	199.43	201.67	201.44	201.36
204.5	204.29	204.25	202.9	203.35	203.23	203.17	204.25	203.48	204.29	204.58	204.24	205.21	203.47	203.64	202.82	203.9	204.2	204.35	203.44	203.75	203.59	204.48	203.47	204.13	204.07	203.99	203.75	204.33	204.71	203.2	203.8	204.44	204.05	203.43	204.5	204.73	203.9	204.52	204.48	203.99	203.4	203.58	203.06	204.66	203.47	203.66	203.2	204.57	203.6
199.38	198.19	198.09	198.87	200.3	198.4	198.48	198.61	198.77	198.37	197.94	198.97	198.67	198.38	198.36	198.81	198.45	199.48	199.46	198.58	198.96	198.77	198.38	199.98	198.52	199.03	198.23	198.67	198.13	199.24	199.01	198.8	199.99	199.6	198.58	198.97	197.63	199.06	198.57	199.3	198.28	199.55	198.8	198	198.79	198.09	198.3	198.05	198.23	199.43
205.1	204.65	205.12	203.95	204.31	205.15	204.22	204.55	204.28	205.92	205.26	205.92	204.68	205.19	204.05	204.68	205.76	205.67	204.15	204.2	205.22	203.68	204.64	204.63	205.02	205.07	204.46	205.02	204.52	205.49	204.92	205.34	205.08	204.17	204.78	206.15	204.56	205.21	204.74	203.71	204.8	206.14	206.09	204.47	204.68	205.83	205.1	204.08	205.1	205.84
208.11	208	208.22	209.67	207.27	208.63	207.72	207.97	209.72	208.08	208.37	208.99	208.53	208.55	207.97	208.47	208.94	209.03	208.71	209.4	209.12	207.62	208.78	208.91	207.71	208.97	208.72	209.04	209.13	208.63	208.59	208.73	208.86	208.5	208.21	209.2	208.97	208.69	209.09	209.45	209.27	208.12	209	208.76	208.46	208.32	210.25	208.57	208.56	208.73
199.84	199.62	198.39	201.22	200.91	198.36	200.08	198.97	199.19	198.98	200.15	198.94	199.41	200.03	199.86	198.16	198.75	200.23	200.41	199.72	199.14	198.74	200.14	198.57	201.04	200.39	199.56	200.42	199.98	198.73	200.33	199.09	199.69	199.32	198.24	199.05	198.67	199.9	198.84	199.73	199.01	199.37	199.26	199.4	199.99	199.25	198.76	200.09	199.61	199.81
205.69	206.04	205.85	204.67	206.79	206.5	205.71	205.71	204.54	205.99	205.03	205.72	205.77	204.58	204.73	205.45	204.49	205.09	204.54	205.66	205.43	205.83	205.61	204.59	205.44	205.7	205.03	206.53	205.97	205.46	205.91	204.56	204.87	205.51	204.48	205.53	206.27	206.45	205.23	205.96	205.75	204.5	206.2	205.77	204.97	205.06	205.07	206.2	205.64	204.31
205.73	206.32	207.11	208.04	205.73	205.81	206.52	205.81	206.39	207.32	206.71	206.48	205.67	207.05	206.49	206.35	206.24	206.93	206.02	205.73	205.89	206.4	206.47	205.73	206.66	206.76	205.2	207.45	205.88	206.89	206.16	205.27	206.26	205.98	207.49	206.33	207.33	206.85	207.06	206.5	206.42	207.06	205.65	205.53	206.11	207.37	206.21	207.2	207.07	205.32
206.72	205.14	206.54	205.87	205.6	205.85	206.03	207.23	205.82	206.27	206.49	205	206.69	206.81	206.81	206.05	207.4	207.25	207.48	206.32	205.86	206.64	206.11	206.68	205.6	206.41	206.75	205.95	206.81	206.71	207.28	206.34	205.61	207.38	207.08	206.67	206.8	205.84	206.87	206.37	204.49	205.16	206.88	205.65	206.98	206.39	207.72	206.12	205.26	206.99
202.19	201.38	203.5	203.19	202.88	203.08	202.07	202.88	202.61	202.34	202.96	201.71	203.32	201.83	202.76	202.47	202.14	201.78	202.22	203.05	203.23	202.36	203.23	203.25	204.43	203.15	202.72	203.02	202.44	204.29	202.39	202.3	202.67	202.93	202.63	201.7	203.45	203.33	202.37	201.77	202.57	203.54	201.5	202.11	202.79	202.86	203.86	202.33	201.48	203.34
209.05	209.12	209.06	209.43	207.81	208.71	208.49	209.28	208.27	207.87	208.59	208.13	208.99	207.9	209.29	209.03	208.45	207.71	208.72	207.69	208.8	208.99	208.58	210.01	210.29	207.65	209.01	209.09	208.74	207.8	208.09	208.67	209.14	209.73	207.93	207.57	208.95	208.17	208.77	207.97	208.53	208.21	209.03	207.81	209.12	209.47	208.37	208.06	208.82	208.12
213.04	213.62	213.85	213.59	213.19	213.14	214.27	213.43	213.34	213.99	212.6	212.82	214.71	214.11	215.12	214.8	214.1	214.62	213.38	214.62	213.75	212.85	214.49	213.59	213.6	212.98	213.69	214.06	214.77	212.75	213.46	213.56	214.21	214.34	212.9	214.3	214.63	214.26	213.37	215.29	214.26	214.49	214.8	213.9	213.88	213.78	213.45	214.04	213.54	213.61
200.94	202.24	200.93	200.76	201.52	201.65	200.49	201.07	200.22	200.88	201.1	201.5	201.53	200.05	199.69	201.67	201.12	200.59	202.43	200.89	200.67	201.99	201.93	201.54	200.54	201.41	201.77	201.26	200.41	199.99	200.45	201.67	201.68	201.27	201.52	201.36	201.33	201.23	200.39	201.31	201.71	201.26	200.51	199.47	199.74	201.21	200.09	201.4	201.25	199.79
213.06	212.18	210.96	211.09	210.2	211.19	212.36	210.76	212.78	212.04	212.21	213	209.99	211.04	212.29	212.48	209.96	211.35	212.36	211.69	211.66	211.25	211.12	212.34	211.27	211.94	211.94	213.29	212.25	211.04	212.44	212.46	212.18	212.67	211.84	210.01	210.83	211.94	212.01	210.65	211.93	211.35	211.6	210.96	212.18	211.28	211.12	210.75	212.16	212.14
208.49	210.03	208.94	209.16	209.47	207.43	210.09	208.21	208.64	208.07	208.43	209.28	209.96	209.93	209.34	207.69	208.97	209.45	209.09	207.41	208.48	209.19	207.57	209.21	209.88	208.53	208.2	208.41	209.15	208.8	208.71	209.22	209.18	209.7	208.03	208.91	209.62	209.49	208.77	208.79	208.62	208.72	208.49	208.21	209.8	208.33	209.44	209.15	208.08	209.55
216.52	216.98	217.12	217.75	217.07	217.81	217.92	217.08	217.19	216.82	216.2	218.08	217.85	216.28	217.27	217.17	215.12	216.43	216.51	216.56	217.6	217.36	215.97	218.36	216.38	216.07	217.2	217.42	216.95	216.82	216.68	216.75	216.28	215.46	217.21	217.69	216.81	217.32	218.52	217.33	217.07	216.65	217.06	217.31	216.35	216.65	217.36	216.37	216.47	217.28
217.92	218.51	217.74	217.8	217.72	219.14	218.97	216.82	219.17	217.54	217	217.48	217.94	217.98	218.29	217.45	217.76	217.95	216.55	217.43	218.72	217.87	216.35	218.31	217.59	218.99	217.5	218.38	218.04	218.68	217.26	218.36	218.09	217.13	217.92	217.28	219.19	218.07	217.5	218.68	217.37	216.4	217.59	218.11	218.31	217.52	217.37	216.98	217.94	218.23
199.29	198.62	199.81	198.7	199.77	197.77	198.94	197.87	198.28	199.2	198.03	198.09	199.52	198.74	198.04	198.94	198.36	198.31	197.73	197.7	199.04	198.9	199.05	199.67	198.31	198.67	199.27	198.04	197.6	199.46	198.81	198.8	198.75	198.51	198.52	198.93	198.17	199.04	198.56	197.98	198.7	198.44	198.57	198.66	198.65	198.28	198.46	198.54	199.21	196.98
208.91	208.55	209.2	209.1	207.43	209.58	207.64	208.62	208.98	208.6	208.16	208.57	208.94	209.71	209.24	208.43	208.4	207.76	209.22	208.58	209.11	208.7	208.53	209.16	207.62	207.92	209.17	209.21	209.1	208.03	209.27	208	208.04	209.75	207.82	207.56	208.43	208.79	209.08	207.85	207.68	208.62	208.47	207.95	208.49	209.1	207.61	209.54	209.16	209.11
218.01	217.73	217.1	218.18	217.53	218	219.2	218.68	218.83	217.91	216.76	218.63	218.48	218.18	217.29	218.05	218.17	217.79	218.12	218.61	219.19	217.57	217.15	217.68	218.05	218.81	218.11	218.66	219.04	217.6	218.61	218.77	217.64	217.99	216.75	218.28	217.88	217.34	217.26	218.16	217.55	218.58	218.42	218.05	217.03	217.98	217.21	217.86	217.53	216.84
212	210.29	212.1	210.53	211	212.48	212.59	211.04	212.18	212.89	211.65	211.73	211.23	212.12	211.08	212.21	210.1	211.57	211.7	211.35	211.65	212.46	211.71	211.09	211.69	212.31	212.34	211.7	211.63	210.69	212.56	212.12	212.11	211.29	213.02	211.7	211.73	212.51	211.36	212.03	211.98	210.29	210.66	211.61	210.23	212.04	211.59	210.56	210.73	212.73
217.66	216.13	216.18	216.24	216.13	216.39	218.05	216.56	216.87	216.17	216.91	216.91	217.83	217.66	217.3	216.52	217.49	217.02	216.62	217.71	217.39	216.57	215.93	217.67	217.85	216.92	216.83	217.17	217.58	216.5	217.75	216.31	216.95	216.81	216.73	215.89	216.55	216.43	217.12	216.12	217.46	217.8	216.86	217.5	216.95	216.92	217.32	217.9	217.2	217.61
212.56	212.84	212.8	212.47	212.11	212.87	213.08	213.18	211.31	211.57	213.57	212.76	213.05	212.75	210.96	211.85	212.87	214.24	212.96	212.5	212.93	211.87	213.12	212.81	212.65	212.45	212.63	211.81	211.31	213.13	211.89	212.12	212.05	212.92	212.14	212.34	212.22	212.79	212.58	212.15	212.88	212	212.5	211.48	212.81	212.71	212.69	212.24	213.8	212.35
203.45	204.32	203.44	202.96	204.75	204.14	204.56	204.35	205.23	204.8	202.83	204.4	203.13	204.65	203.31	203.01	202.44	203.71	203.11	203.28	204.03	202.89	203.71	204.2	204.12	203.66	203.19	203.69	202.4	203.43	202.54	203.75	204.8	203.09	203.69	203.07	203.48	204.2	203.97	203.34	204	203.99	203.41	203.01	202.9	203.46	203.72	203.71	204.97	203.82
213.23	212.72	212.71	212.71	214.1	213.61	213.28	212.61	212.34	213.92	213.52	212.82	213.67	214.07	214.02	213.61	213.17	213.71	212.55	211.93	212.73	213.68	213.1	213.11	213.44	213.2	213.4	212.83	212.96	213.05	213.15	212.44	212.59	213.79	214.16	211.77	213.79	212.67	213.11	211.86	212.27	212.41	213.61	212.94	212.98	211.91	212.91	212.29	213	213.03
207.09	207.53	208.14	208.42	208.45	207.95	208.98	207.82	207.18	208.14	208.26	209.22	206.89	208.25	207.92	208.3	208.29	208.46	207.45	206.28	208.85	207.87	207.07	208.11	207.27	208.59	207.42	207.89	208.12	208.35	209.12	207.48	208.85	206.86	207.98	207	207.04	207.65	207.18	208.29	208.44	208.11	208.91	206.89	207.79	207.65	206.91	208.2	207.23	207.06
208.46	208.25	209.76	209.43	208.24	209.23	207.73	209.76	209.52	208.45	209.21	207.86	208.27	208.4	208.76	209.24	209.11	209.6	209.54	207.78	208.71	207.9	209.09	209.11	208.29	209.84	207.79	209.14	209.1	208.19	208.19	208.8	208.4	208.01	209.2	208.89	209.9	208	207.93	208.45	208.74	209.33	209.35	208.79	208.9	208.2	208.37	208.98	208.34	208.8
208.69	207.45	207.3	207.23	207.66	207.48	207.53	208.12	207.43	208.34	207.76	208.25	208.46	207.92	208.27	208.99	207.43	208.59	208.1	208.27	208.15	207.75	208.59	207.22	205.73	207.2	207.51	208.26	207.51	207.74	209.67	207.54	206.69	208.18	207.51	207.48	206.21	206.76	207.16	207.27	207.86	207.06	208.3	207.24	206.92	207.05	207.78	207.83	207.29	206.63
205.01	204.61	204.92	204.17	205.54	204.19	204.99	206.02	205.13	204.6	204.18	204.22	205.6	204.21	204.41	204.88	204.14	204.97	204.72	205.31	204.31	203.88	203.92	205.58	204.07	204.21	205.79	204.65	204.15	204.31	204.98	204.39	203.66	204.12	204.42	204.5	204.82	205.63	204.67	204.27	204.43	205.23	203.98	204.33	204.65	205.71	204.65	204.24	204.82	204.64
207.27	207.47	206.43	207.64	207.39	207.99	207.02	208.3	208.27	207.41	207.9	208.19	206.4	208.73	206.92	208.05	207.65	208.41	207.63	207.73	209.19	208.01	208.27	207.86	207.17	207.96	207.9	207.75	207.52	208.01	208.51	207.66	207.57	208.22	207.19	208.19	208.59	207.86	208.12	208.52	206.92	207.43	208.51	208.88	208.28	208.74	207.8	207.47	208.59	207.63
211.22	212.27	211.78	211.72	211.69	211.4	211.58	210.86	210.76	212.02	211.49	211.67	210.96	210.67	211.02	211.87	210.79	210.24	211.61	211.66	212.58	211.17	212.21	211.28	210.45	211.45	210.45	211.45	211.29	210.61	211.3	212.71	211.29	211.04	211.12	212.13	212.49	213.15	211.31	212.1	211.8	212.07	212.74	211.88	211.86	212.74	210.82	211.7	211.82	211.84
205.6	203.7	203.97	203.92	203.95	204.5	204.12	204.89	205.15	205.19	203.9	204.82	204.52	203.49	205.1	205.35	205.46	203.89	204.81	203.16	205.31	205.22	205.21	204.89	205.1	205.72	205.29	203.05	203.81	204.01	206.38	204.81	204.32	205.04	205.15	204.54	204.09	204.28	204.45	204.99	204.57	204.96	204.2	204.11	204.29	203.52	204.57	204.44	204.9	206.51
211.15	211.81	211.68	211.75	212.2	211.57	211.44	211.77	211.38	211.81	210.6	212.46	211.93	212.23	212.6	212.12	210.26	212.33	211.16	212.63	210.7	212.04	211.95	210.45	211.77	212.92	211.7	211.81	211.4	210.39	212.06	211.18	211.8	211.06	210.92	211.4	211.59	210.95	212.6	210.71	212.85	211.55	211.87	211.75	211.17	211.31	211.47	211.57	211.54	212.05
207.1	207.7	207.53	206.33	208.4	206.91	208.09	207.9	206.77	207.82	207.14	207.77	207.74	207.98	207.59	207.22	207.88	207.08	207.56	208.02	207.51	208.12	206.59	206.64	207.95	208.04	208.23	208.37	207.96	208.21	208.71	208.23	207.06	207.8	208.36	206.87	207.68	207.12	206.97	208.41	207.87	207.54	207.59	207.14	208.09	209.18	206.7	207.56	207.26	207.83
204.35	204.59	205.73	205.07	203.74	204.77	204.45	204.33	204.37	205.39	204.63	205.39	205.48	205	205.44	204.76	203.58	205.31	204.88	204.97	204.74	204.17	205.2	204.71	204.49	204.69	204.12	204.66	204.56	204.75	204.63	204.33	204.65	203.52	205.68	204.02	204.82	203.92	204.96	204.48	203.76	203.98	204.62	205.67	205.25	204.74	204.66	203.82	204.59	203.99
208.44	207.54	207	206.94	207.39	207.63	206.97	207.32	208.06	207.52	207.69	206.83	208.06	207.72	207.31	208.65	206.4	208.13	206.95	208.14	207.34	207.32	207.73	208.15	207.38	208.09	207.64	207.3	207.97	206.68	208.24	207.07	208.27	207.23	206.74	207.57	207.2	208.25	205.74	207.75	208.05	208.23	207.92	208.11	206.84	208.13	207.08	206.9	207.33	206.87
196.35	195.1	195.25	195.09	195.74	195.05	195.07	195	194.23	194.52	194.35	195.67	194.74	194.69	194.66	195.53	195.2	194.86	195.07	194.46	196.22	194.51	193.86	194.31	196.03	194.46	193.57	195.13	195.79	194.79	195.29	194.55	194.15	195.98	195.91	194.74	194.72	195.12	195.89	195.78	195.44	195.91	194.94	196.28	195.38	195.93	195.46	195.3	195.09	194.04
204.68	203.47	204.92	202.96	204.86	204.17	204.68	203	205.01	204.62	204.38	204.95	204.88	204.55	203.9	202.07	203.57	204.68	204.46	203.26	203.94	204.9	202.66	203.62	203.78	203.76	203.48	202.79	203.88	203.98	203.95	203.22	204.06	203.87	203.53	202.89	204.01	203.66	204.55	204.2	203.51	203.68	203.17	203.26	203.53	204.61	203.48	203.36	203.97	204.61
197.76	197.46	198.2	198.24	198.73	197.79	198.08	198.25	198.14	198.14	197.3	197.91	198.33	197.46	197.92	198.89	198.58	197.75	197.91	197.5	198.39	200.09	198.7	198.02	197.14	197.75	197.66	198.18	197.88	196.93	197.61	197.42	197.95	196.02	198.19	198.73	198.26	198.34	198.46	198.15	198.41	197.32	198.59	197.44	198.5	197.47	197.6	197.83	198.24	197.99
199	198.95	199.01	200.34	199.86	199.6	198.95	200	199.4	200.05	199.11	199.66	199.65	199.46	200.17	199.31	198.9	199.84	199.1	199.18	200.34	198.93	198.88	197.97	199.02	199.35	198.79	199.5	199.17	198.97	199.74	199.98	199.05	199.95	199.14	199.46	199.7	200.1	200.34	199.46	199.17	199.06	201.13	198.96	200.01	199.28	198.43	199.43	199.66	199.54
206.43	207.26	207.3	206.27	207.87	207.84	207.43	208.09	208.14	208.67	207.42	207.04	206.92	207.99	208.11	208.68	207.59	207.81	208.41	208.57	207.91	207.12	207.27	208	207.25	207.21	208.5	207.63	208.25	208.32	208.27	208.52	207.1	207.42	207.49	207.18	207.6	207.06	207.46	207.44	208.52	208.67	208.18	207.77	207.82	208.02	208.68	207.41	208.3	208.35
211.85	211.2	210.72	212.08	211.35	212.12	210.55	210.37	211.49	211.96	212.15	211.35	211.78	212.55	211.8	211.49	210.57	211.73	210.35	212.16	211.9	212.4	212.46	212.22	211.47	211.24	211.56	212.96	212.76	210.55	212.69	210.97	211.04	211.89	211.99	211.58	211.65	211.33	212.2	211.93	212.17	211.65	211.98	212.07	211.31	211.28	212.27	211.18	211.04	211.32
208.34	209.41	209.06	208.44	209.97	209.66	208.53	208.94	208.64	208.56	208.18	209.42	207.98	208.5	209.08	209.37	207.93	208.47	209.14	207.39	209.38	208.97	208.78	208.84	208.65	208.84	208.45	208.53	209.29	208.19	208.94	209.42	208.68	208.85	208.56	209.32	208.32	208.58	209.42	208.65	208.76	210.06	208.17	209.21	209.21	208.97	209.34	210.63	209.29	209.08
209.08	208.76	208.55	210.01	209.25	207.49	208.67	209.7	209.01	209.07	209.46	209.3	209.47	209.6	209.84	210.36	208.37	209.29	208.63	209.51	208.91	210.1	210.27	210.39	210.27	208.81	208.9	209.64	209.07	210.11	209.19	209.58	208.63	209.33	209.14	210.1	209.12	209.96	209.32	209.46	208.75	210.09	209.08	209.28	209.3	209.43	209.76	209.08	209.5	209.13
210.05	210.07	209.24	210.09	209.72	210.12	209.33	209.49	210.55	209.44	209.87	209.92	207.74	210.13	208.99	209.14	210.12	209.54	209.58	208.96	210.17	209.66	209.69	210.02	209.52	209.02	210.27	208.7	210.85	210.8	209.62	210.2	210.03	209.95	210.37	208.63	210.76	209.55	209.96	209.35	209.98	209.65	210.1	210.27	209.3	209.14	209.37	209.49	208.63	208.88
208.38	208.16	207.72	208.24	206.98	207.79	208.09	208.25	208.08	208.48	207.31	207.38	207.24	207.89	207.68	208.18	207.59	208.2	207.53	207.47	207.33	207.65	208.15	208.54	207.49	208.74	206.31	207.3	207.5	207.06	208.75	207.56	206.91	208.01	207.81	208.84	206.69	207.66	206.64	209.1	208.16	206.85	208.42	208.39	207.08	207.59	207.83	207.71	207.91	207.83
213.12	212.88	213.02	212.56	213.36	212.74	213.21	214.02	212.28	212.24	213.49	212.3	213.17	212.05	213.15	212.64	212.52	213.84	212.35	213.6	213.05	212.17	212.4	212.95	213.19	214.28	215.09	213.55	213.25	213.11	212.69	213.75	211.54	212.3	213.7	213.57	214.97	212.58	212.79	213.68	212.88	213.21	212.65	212.4	212.78	213.61	214.15	212.96	212.52	212.77
198.93	198.94	198.75	197.56	197.78	198.89	197.66	198.66	198.91	197.79	198.08	198.17	197.77	198.99	198.15	198.02	198.25	198.5	197.32	198.98	198.56	198.22	199.03	197.75	198.64	199.19	199.03	198.04	199.98	198.07	198.92	197.93	199.24	199.22	198.46	199.23	197.78	197.97	198.94	199.58	196.93	198.85	198.56	198.9	198.51	199.74	198.3	197.8	198.78	197.79
208.84	209.37	209.77	209.54	208.72	209.28	209.2	209.14	208.5	208.29	208.9	208.98	209.34	209.4	208.34	209.01	209.13	208.19	208.93	208.93	208.77	209.32	208.9	208.39	208.4	209.27	209.04	208.91	209.59	208.67	208.68	209.12	209.36	208.56	208.39	208.83	209.21	209.81	209.69	209.05	208.53	209.4	209.63	209.55	208.94	208.99	208.66	208.74	208.52	208.37
205.01	204.8	203.24	205.09	205.49	205.74	205.13	204.23	205.75	204.67	204.61	205.18	204.95	204.32	203.45	203.53	203.66	205.76	205.08	205.02	204.87	204.61	204.76	203.55	204.66	204.29	204.45	206.32	204.18	205.54	204.49	203.95	204.86	203.82	205.04	204.39	204.11	205.3	204.55	203.77	205.65	204.98	204.36	204.88	203.74	205.67	205.43	204.97	204.29	205.32
208.45	208.48	206.97	207.31	207.73	207.32	207.05	208.02	208.32	208.05	207.69	207.69	208.25	207.21	208.21	208.18	208.56	207.57	208.28	208.08	208.75	208.53	208.41	208.6	208.05	207.58	207.57	208.33	208.53	207.96	208	208.11	207.26	207.96	207.52	207.25	206.86	209.54	207.87	208.2	206.78	207.41	208.19	208.51	208.15	207.11	207.97	208.42	206.81	207.48
200.65	200.38	200.98	199.95	199.99	199.25	200.29	200.77	200.97	199.51	199.91	199.73	201.15	201.12	200.33	200.09	200.81	199.15	200.23	199.21	201.63	201.15	201.28	201.15	200.36	199.79	199.59	199.63	199.45	200.73	199.74	200.06	199.86	201.11	200.9	201.29	200.8	200.47	201.61	201.2	201.79	199.66	200.13	200.82	201.24	201.49	199.86	200.67	200.78	200.12
207.29	207.94	208.95	207.91	207.73	207.47	207.29	207.07	207.65	208.43	206.52	206.8	207.84	208.28	205.87	207.77	206.13	207.18	206.58	207.29	207.83	208.03	207.75	207.27	207.88	207.98	208.92	208.13	207.86	206.96	208.57	206.49	208.34	207	208.05	207.71	206.64	207.56	206.96	206.57	207.77	206.55	206.83	206.91	207.24	208.09	207.85	208.44	207.88	207.74
207.87	207.78	208.26	207.66	207.82	209.48	207.92	207.08	207.52	208.47	209.57	207.38	209.28	207.85	209.96	207.1	208.69	207.6	207.85	207.54	208.6	207.86	208.88	209.16	207.96	208.95	208.68	208.08	207.86	209.81	208.58	208.36	206.79	209.04	208.67	207.27	208.88	208.35	208.97	207.51	208.5	208.74	208.51	208.74	208.5	209.09	208.67	207.64	208.34	208.2
198.18	198.32	198.34	199.08	198.51	198.92	198.27	198.07	197.44	197.58	197.84	199.17	198.98	199.09	198.25	199.11	198.35	199.4	197.92	198.13	197.01	198.33	199.09	198.26	199.35	199.08	199.68	198.84	199.49	198.34	198.88	199.73	199.43	198.37	198.07	197.92	199.04	199.28	198.84	198.52	197.56	198.85	198.12	198.75	198.68	197.75	197.8	198.59	198.36	199.61
217.94	217.34	216.47	216.6	217.76	217.52	216.99	217.06	216.29	217.63	216.97	216.64	216.12	217.2	216.89	217.44	217.16	216.51	216.43	217.46	217.13	217.53	216.47	216.78	216.94	217.25	216.94	216.08	215.62	216.69	217.12	217.44	217.54	217.67	217.86	216.65	216.7	218.84	217.26	217.48	217.18	217.06	215.56	216.65	217.34	216.53	216.77	217.4	216.84	215.74
206.42	205.94	206.57	207.33	205.54	206.96	206.6	206.64	205.48	207.32	206.41	206.53	207.2	206.91	206.62	206.46	206.56	205.94	206.25	206.03	206.78	206.24	205.54	206.39	206.65	206.26	207.38	206.43	207.03	207.12	205.25	207.27	206.08	205.71	205.74	207.04	205.55	206.42	206.76	205.35	206.16	206.59	206.78	206.74	206.26	205.99	205.98	206.4	207.11	206.17
194.27	194.64	194.13	194.38	195.15	194.56	193.76	193.72	193.91	194.29	194.39	193.6	194.62	194.94	193.99	194.33	194.48	195.44	194.87	194.01	193.86	193.41	194.16	194	195.2	194.26	194.35	194.57	194.01	194.35	193.4	193.44	192.78	193.2	193.82	194.84	194.58	194.95	194.18	194.33	194.48	194.65	194.01	193.74	193.36	193.9	193.33	194.03	193.79	194.26
201.68	201.19	200.13	201.93	201.1	201.21	201.96	200.34	202.34	201.54	202.18	201.33	202.05	200.27	201.26	200.85	200.85	199.77	200.72	200.88	200.14	200.92	200.65	201.75	201.68	201.44	200.72	201.25	201.75	201.25	201.78	202.27	201.59	202.19	200.95	200.76	201.63	201.66	201.75	200.91	201.85	200.3	201.03	200.73	200.95	200.29	200.86	201.06	201.27	201.58
203.9	203.62	202.9	202.2	203.92	204.08	204.33	202.36	204.28	202.94	203.85	203.8	202.4	203.58	203.91	203.9	202.95	202.81	203.71	203.19	202.39	204.92	202.72	203.91	202.98	203.04	202.27	203.05	203.86	203.8	202.77	202.74	203.16	202.42	203.68	203.89	203.42	204.09	204.33	203.83	203.69	203.67	203.86	202.87	203.51	202.6	203.53	203.78	203.22	203.38
199.23	199.04	200.27	198.4	199.82	200.45	200.04	200.2	198.98	199.84	199.59	199.17	200.03	198.84	198.88	199.26	199.19	198.94	199.36	199.93	199.68	198.8	199.21	200.16	199.14	199.3	198.55	199.03	198.65	199.71	200.4	199.86	199.95	198.43	199.17	199.66	199.09	199.73	199.16	197.95	200.53	198.41	199.7	199.39	199.78	198.53	199.16	198.76	199.92	199.48
209.38	209.14	209.36	206.97	208.34	208.85	209.31	209.48	209.52	207.49	208.34	209.55	208.5	208.23	209.64	209.58	208.94	209.19	209.18	207.99	208.68	207.21	209.02	208.24	208.3	209.78	208.4	209.57	209.64	208.86	209.15	208.91	208.67	207.64	209.4	207.87	207.91	208.4	209.67	208.21	208.4	209.45	209.31	209.95	209.66	208.73	207.64	210.25	209.08	208.4
218.77	217.28	218.65	217.47	217.52	217.07	218.33	218.18	217.99	218.68	217.91	217.77	217.21	217.8	218.48	218.2	218.78	217.85	218.09	218.12	217.92	218.21	217.33	217.36	216.78	218.53	218.34	217.16	219.09	219.1	216.88	217.09	217.31	217.75	218.07	217.43	218.32	218.25	218.57	217.96	218.31	216.93	217.7	218.51	218.05	217.41	217.14	218.18	218.68	218.84
209.94	209.73	209.64	208.81	208	210.38	209.97	209.21	208.66	209.38	209.63	209.67	210.86	209.91	210.99	210.16	210.11	208.78	209.47	209.7	208.08	209.67	209.83	210.43	209.72	209.68	209.62	210.78	209.37	209	210.46	208.96	209.79	209.34	208.86	208.71	210.37	209.05	208.63	210.71	208.56	210.01	209.67	209.53	209.39	209.8	209.23	210.13	210.53	209.19
208.75	207.92	207.46	207.72	207.48	207.69	207.46	207.75	208.24	207.91	207.79	208.16	207.39	207.74	207.78	208.45	207.92	207.09	207.78	208.95	208.08	207.15	209.77	208.27	206.98	207.43	208.87	207.94	207.95	207.96	206.84	208.33	207.51	207.28	207.8	207.43	206.88	207.41	207.34	207.94	207.94	207.78	207.29	208.36	207.77	207.58	207.75	208.1	207.69	208.16
203.89	202.38	204.08	205.02	202.86	202.6	204.32	203.6	203.13	202.53	204.04	203.09	203	203.15	202.82	202.98	202.78	203.2	204.22	203.87	203.48	204.37	201.84	203.41	203.1	202.85	203.74	203.92	203.5	203.31	203.46	202.96	202.07	203.42	203.96	203.65	203.84	203.57	203.9	202.61	203.52	204.74	203.94	202.82	202.9	202.97	203.58	204.27	203.02	203.2
211.3	210.96	212.38	212.66	211.79	211.48	212.74	210.58	211.23	212.03	212.3	211.98	210.85	211.86	212.13	211.82	212.11	211.45	213.04	211.55	212.13	212.31	212.86	210.72	211.44	212.18	212.54	212.08	212.61	211.86	212.94	211.07	211.42	211.14	211.6	213.79	211.63	212.47	211.68	212.45	211.75	212.14	211.28	212.91	212.72	211.19	211.34	211.86	213.52	211.47
202.37	202.47	202.87	203.48	204.3	204.17	203.71	204.06	202.6	203.29	203.11	202.57	202.11	202.88	204.04	203.85	202.61	203.34	202.83	202.58	202.88	203.36	202.19	204.6	203.58	202.87	203.26	204.49	203.35	203.07	203.52	202.54	202.99	203.96	202.62	202.86	203.17	202.88	203.06	202.85	204.5	203.34	201.77	204.21	202.88	203.63	202.73	203.78	202.41	203.63
211.13	211.69	212.33	212.3	210.87	210.44	212.17	210.75	211.78	211.16	212.65	211.49	211.42	211.61	211.55	211.35	212.07	210.66	211.81	212.47	212.21	211.35	211.35	212.65	211.31	212.41	211.7	212.19	211	211.38	210.91	212.37	211.43	211.12	212.54	212.59	211.75	210.74	212.77	210.97	211.71	211.32	211.9	211.79	211.79	211.73	210.93	211.42	211.16	211.24
211.53	211.62	211.62	211.75	211.2	211.52	211.7	211.53	212.4	210.6	211.56	211.5	212.36	210.88	210.91	212.13	210.18	211.12	212.36	212.15	211.17	211.41	212.15	211.7	212.28	210.73	211.01	211.65	211.78	212.02	211.79	210.48	211.31	212.07	211.89	212.37	210.67	211.44	210.89	210.58	209.66	212.38	211.68	211.19	210.71	211.78	213.53	212.17	212.32	213.14
204.77	204.98	204.43	205.16	204.57	204.23	205.28	205.18	205.57	205.77	204.6	205.32	203.67	204.54	204.44	205.28	204.31	205.24	205.28	204.77	205.19	205.02	204.54	205.25	205.4	204.87	204.42	204.39	204.77	204.57	204.67	205.08	204.26	206.69	204.7	204.59	203.71	205.64	205.06	205.99	204.66	205.84	205.05	204.46	204.24	206.57	205.33	205.52	205.17	205
202.93	202.35	204.34	202.44	203.57	203.09	203.84	203.18	202.97	202.56	203.12	203.98	202.03	203.09	202.09	202.28	204.18	203.67	203.18	203.74	203.47	204.05	203.93	202.97	202.66	202.21	203.5	203.21	203.35	202.25	203.38	201.94	203.2	203.05	203.51	203.43	203.28	203.66	204.38	202.48	202.44	203.61	202.87	202.12	203.17	203.1	203.42	203.49	203.92	202.86
195.84	194.37	195.04	196.05	196.15	194.94	196.17	195.25	194.27	194.43	195.23	193.86	195.07	194.56	195.95	194.71	196.37	193.55	194.55	195.18	195.14	194.14	195.81	194.7	195.68	194.71	193.39	195.41	195.75	195.43	195.6	194.58	195.04	195.08	194.99	195.14	195.52	194.74	194.85	195.83	195.63	195.66	195.03	195.63	195.3	195.54	195.66	194.7	194.64	194.31
207.9	209.02	207.57	208.39	208.23	209.8	208.11	207.39	208.38	209.25	208.51	208.98	208.2	208.34	208.75	207.39	208.84	208.36	207.82	209.79	209.07	207.77	209.56	208.76	208.53	209.33	209.16	208.94	208.44	208.65	208.49	208.24	208.63	209.15	208	208.75	208.63	208.86	209.22	209.17	208.51	209.33	207.57	207.5	209.92	208.83	208.75	207.55	208.95	208.06
209.2	208.82	209.48	209.34	208.54	207.06	208.4	208.85	208.55	207.94	208.49	209	209.74	208.34	207.56	208.99	208.41	208.76	208.29	208.3	209.11	208.97	207.84	208.9	206.97	208.62	208.68	208.21	208.01	208.6	208.83	207.63	209.12	208.46	207.84	207.93	208.94	207.43	208.36	208.6	208.76	208.65	206.89	209.16	209.88	208.94	208.8	208.32	208.18	210.08
204.3	204.82	204.41	204.74	204.62	204.52	204.87	205.16	204.41	204.85	203.41	205.16	204.56	205.1	204.57	205.4	204.69	203.68	204.19	204.4	204.63	203.71	205.03	204.08	204.51	204.67	204.46	204.24	203.95	204.62	204.26	203.94	205.2	204.32	204.41	205.06	204.55	204.91	203.97	203.77	205.12	205.43	204.07	205.12	205.59	205.16	205.02	204.77	204.72	204.92
211.41	212.52	211.53	211.78	211.34	211.51	212.2	211.02	211.49	211.15	213.05	212.45	211.3	211.64	213.46	212.54	212.08	211.29	212.44	212.76	211.84	212.6	212.42	211.41	211.29	212.17	212.58	212.96	212.15	211.41	211.15	211.29	212.29	211.14	212.55	213.25	211.75	211.05	211.7	211.36	212.25	212.39	211.42	211.13	211.86	212.12	212.1	211.49	211.76	210.73
210.84	209.01	209.09	209.33	209.58	209.15	210.22	208.65	210.18	210.39	209.47	210.05	209.07	209.71	209.41	208.75	209.58	210.87	209.58	210.1	210.04	209.89	209.56	208.85	209.31	209.06	208.96	209.65	208.94	209.58	209.96	209.97	209.52	208.7	209.23	209.14	209.43	209.37	210.38	209.29	210.06	209.39	208.78	209.29	210.08	210.53	209.44	209.46	210.49	211.07
200.88	200.05	200.73	200.64	200.24	201.18	199.51	199.74	200.01	200.58	200.73	199.52	200.24	200.63	199.11	200.84	201.57	200.69	200.91	200.56	200.95	200.27	201.16	200.35	199.28	199.65	200.11	201.26	200.13	199.8	201.18	199.76	200.18	200.05	199.7	200.18	201.14	200.3	202	200.12	200.55	200.96	201.07	200.69	200.31	199.87	199.4	200.22	200.36	200.79
208.14	209.35	208.82	210.26	208.63	208.68	208.89	209.85	210.04	208.65	207.99	209.11	208.67	208.36	209.34	209.47	208.89	208.38	208.29	209.19	207.2	208.85	210.22	208.51	209.47	208.47	209.43	208.7	208.81	209.66	209.31	209.23	208.76	208.49	207.98	207.35	209.3	208.66	208.82	209.6	208.79	208.22	208.85	208.5	208.77	208.81	208.39	207.89	208	208.31
208.08	209.83	208.64	208.49	209.67	207.06	208.84	208.63	208.5	210.11	208.64	209.07	208.22	208.42	208.56	207.54	209.02	207.31	209.24	207.4	208.5	208.11	208.41	208.36	209.05	209.32	208.94	208.33	209.56	209.76	209.48	208.9	207.6	209.86	208.34	208.95	209.27	208.39	208.54	209.39	209.15	210.17	208.99	207.92	208.57	208.43	210.12	208.29	209.22	207.25
193.78	194.85	193.66	194.06	194.42	194.42	195.45	193.08	195.72	193.7	193.96	193.26	193.72	194.99	195.15	194.46	193.19	194.19	194.78	194.13	193.57	194.68	194.48	194.74	194.62	194.23	194.71	193.88	195.29	194.68	194.91	194.07	193.31	194.68	194.81	194.52	193.08	194.41	194.26	194.03	193.2	193.91	194.08	193.37	192.75	195.06	194.18	193.64	194.13	195
195.24	194.7	194.34	195.45	195.41	195.05	194.54	195.35	195.14	195.39	193.5	195.51	195.52	195.02	195.28	194.56	195.05	194.86	194.68	195.33	195.25	196.06	195.33	195.27	195.28	195.28	194.95	194.51	196.32	194.99	195.16	194.92	195.36	195.84	194.24	194.91	195.82	194.74	194.31	194.9	194.98	195.48	196.14	195.47	195.94	195.71	195.54	194.42	195.92	194.42
212.54	211.77	211.94	212.26	211.68	213.25	212.67	211.2	211.62	212.6	213.12	213.01	212.92	211.86	211.83	212.11	212.98	212.56	212.94	212.25	213.05	213.59	212.28	212.34	212.68	212.94	211.65	212.09	211.81	213.03	211.95	211.99	212.25	212.12	212.96	211.36	213.18	212.54	211.7	212.41	212.19	213.79	212.74	211.83	212.86	211.81	211.95	212.65	211.45	212.84
212.16	211.1	211.54	213.89	212.26	212.88	213.93	212.36	211.88	213.43	211.88	212.14	211.24	211.82	212.68	212.44	212.15	212.87	211.68	212.41	212.39	213.28	212.58	211.74	212.7	213.4	213.51	212.28	212.47	212.12	213.22	211.56	212.63	211.32	212.5	212.18	212.51	212.11	211.95	212.72	212.04	210.76	213.17	212.04	212.53	212.31	212.59	213.05	212.5	213.55
209.97	208.58	209.86	210.5	208.15	209.47	209.84	209.78	209.48	209.24	209.17	210.57	209.65	209.47	209.07	208.92	209.24	209.63	209.15	209.82	208.73	207.88	211.25	208.79	210.12	209	210.12	210.23	209.63	208.94	209.22	208.88	209.43	209.97	208.17	208.42	210	210.25	210.39	209.29	209.57	209.71	210.04	210.29	209.02	209.71	209.46	208.84	209.44	208.81
198.19	198.22	197.17	197.68	198.33	199.29	198.03	199.04	197.3	199.49	199.51	197.91	197.63	198.38	198.73	198.69	198.82	198.66	199.66	199.37	199.32	199.5	198.38	197.88	198.56	199.36	199.33	197.78	199.54	198.75	198.42	197.64	198.95	198.94	199.3	198.23	198.52	199.31	198.56	198.3	198.71	197.49	199.4	198.63	197.66	198.93	198.87	199.45	199.22	198.59
205.08	204.67	204.63	205.17	204.66	204.37	204.71	205.93	204.41	204.01	205.25	204.72	204.46	204.13	203.61	206.09	202.33	204	204.43	204.7	203.58	203.76	204.21	204.39	203.42	205.46	203.97	205.83	204.94	204.99	204.37	204.75	204.38	204.66	204.68	205.1	203.7	205.34	205.12	203.96	205.86	205.07	204.02	204.72	204.25	204.41	204.83	206.02	205.03	204.7
203.26	202.29	203.09	202.64	203.11	204.01	203.32	202.64	201.81	202.27	202.87	204.6	202.92	202.42	202.51	203.11	202.66	203.09	203.82	202.7	203.63	204.01	202.99	204.95	203.64	204.18	203.33	202.72	202.54	203.03	202.35	203.4	202.23	203.22	204.35	202.77	203.29	202.46	202.52	202.37	203.34	203.07	202.92	203.27	202.67	203.78	201.74	203.41	203.9	203.78
208	207.09	209.02	208.86	208.42	208.16	208.84	207.94	208.68	208.6	208.64	208.05	208.02	208.59	208.8	208.9	207.2	207.57	208.97	208.53	206.72	208.78	209.69	209.27	208.35	208.18	207.52	207.98	208.18	207.6	208.38	207.97	210.36	207.94	209.19	207.17	208.2	208.12	207.44	208.57	208	208.57	208.47	208.66	208.06	209.21	208.04	208.32	207.95	208.4
208.15	207.84	208.61	208.6	207.41	207.77	208.38	207.68	207.01	207.68	207.66	208.37	208.37	207.13	207.85	209.1	208.08	207.14	207.01	207.73	205.72	207.45	208.43	206.91	207.17	207.67	208.14	208.05	208.14	208.26	207.45	208.12	207.85	207.32	207.81	208.81	207.97	209.33	208.06	207.29	207.49	206.7	207.46	206.84	207.35	208.21	207.65	208.06	207.61	208.16
199.51	199.95	198.86	200.56	198.89	199.35	199.2	198.37	199.4	199.05	199.75	200.37	199.16	199.32	198.49	199.11	200.87	199.23	199.68	200.45	199.59	200.19	199.9	199.7	199.19	200.05	199.58	198.77	198.85	200.43	199.64	199.52	199.59	200.5	199.07	199.38	200	198.7	198.71	199.66	199.06	198.96	199.56	200.66	198.47	200.03	200.78	199.15	199.41	198.95
207.83	208.48	207.3	206.98	205.92	207.27	207.66	206.24	207.46	208.26	207.13	205.77	206.86	207.28	208.76	208.12	205.65	206.84	208.04	207.83	206.96	206.54	206.48	208.37	208.81	207.03	207.65	207.5	208.12	207.57	206.68	208.3	208.22	206.16	207.47	207.63	206.14	207.16	208.61	207.54	207.74	207.95	207.46	207.3	207.16	207.43	207.32	207.71	208.3	207.72
206.81	207.54	207.46	207.29	207.89	207.98	208.29	207	208.52	208.45	207.52	207.96	207.71	207.64	207.36	206.8	207.16	207.77	208.78	207.62	207.77	208.79	208.67	207	207.54	207.93	207.44	207.17	207.85	207.27	207.85	207.8	207.72	208.54	206.68	209.56	207.82	207.25	207.64	207.92	208.37	207.04	207.01	208.68	207.4	208.92	207.09	207.6	207.75	208.14
199.3	198.31	200.34	199.85	200.09	199.81	199.34	197.95	199.82	199.47	199.69	199.67	199.1	199.75	199.36	199.89	199.42	199.92	199.98	200.24	199.06	199.22	199.84	200.49	199.18	200.07	199.48	199.77	199.68	200.33	200.17	201.16	200.61	200.89	199.93	198.22	200.03	198.57	200.08	199.82	198.63	199	200.45	200.63	198.79	199.25	199.07	200.12	199.1	200.3
203.43	202.36	203.91	203.28	203.9	202.69	203.67	203.17	203.36	203.17	203.86	203.92	204.32	202.91	203.48	203.87	202.72	203.07	203.97	203.14	203.2	202.28	204.07	202.71	202.99	204.42	202.8	204.12	202.14	204.92	203.93	203.21	204.53	203.68	202.88	203.35	203.71	204.08	203.79	203.7	203.43	204.02	204.38	203.3	202.54	203.73	203.37	202.59	203.18	203.12
213.73	214.46	214.39	214.73	213.8	213.65	213.67	214.71	212.57	213.82	214.37	213.49	214.49	214.39	213.43	214.77	214.54	213.74	214.33	214.03	213.1	214.12	213.79	214.46	213.49	213.99	213.24	213.87	214.26	213.75	215.2	214.99	213.41	213.83	213.87	213.72	213.68	213.69	214.4	213.52	212.78	213.66	214.45	214.4	214.47	215.27	212.73	213.48	213.19	213.33
204.87	205.22	204.72	205.69	203.44	204.04	204.86	205.68	204.64	205.54	205.61	205	204.93	204.91	204.67	205.09	205.86	204.72	204.92	205.6	205.1	205.21	206.25	204.95	205.31	204.92	205.32	205.31	204.68	204.24	204.07	204.02	204.39	204.5	205.99	203.87	205.5	204.76	204.54	204.26	205.8	204.75	205.58	204.52	204.75	205.27	204.37	203.26	204.99	205.18
212.25	212.21	212.37	211.92	211.12	211.11	211.38	212.62	211.91	210.96	212.91	211.33	211.83	211.8	211.96	211.69	211.86	212.28	210.84	210.6	211.66	211.32	212.84	211.25	210.72	211.44	210.81	210.81	210.99	211.39	212.91	211.71	211.91	212.12	212.16	210.9	211.97	212.31	210.24	211.7	212.6	211.42	212.37	210.16	211.23	211.11	211.66	211.66	211.71	211.53
207.14	207.58	208.4	209.25	208.69	209.14	208.14	208.6	210.07	209.37	209.78	208.57	208.57	207.95	208.59	209.89	208.29	208.48	208.41	208.96	208.33	209.23	208.51	209.55	208.72	207.87	208.31	207.44	207.96	208.77	208.06	209.1	208.19	208.26	209.23	209.54	208.6	209.03	209.85	208.81	207.9	208.9	208.3	207.84	209.38	208.64	209.67	209.31	208.81	208.13
204.12	203.23	204.47	204.06	202.61	203.03	202.63	203.16	203.18	203.59	204.19	203.75	203.53	204.95	203.29	204.14	202.5	203.35	203.93	204.47	203.43	203.86	204.31	204.03	203.11	203.64	203.47	203.79	204.88	203.26	203.74	203.86	202.36	203.29	204.47	204.52	204.6	202.93	203.3	203.61	204.09	204.3	203.13	203.16	203.83	204.02	203.46	203.43	203.29	204.86
209.67	209.91	209.35	208.44	210.07	210.2	209.11	209.59	209.51	209.46	209.14	209.47	210.21	209.1	209.69	209.54	209.48	208.21	207.72	209.13	209.94	209.74	210.6	210.05	210.11	209.69	209.59	209.66	209.25	209.44	210.19	209.61	208.63	209.32	209.28	208.34	210.16	209.6	209.78	209.86	211.34	209.3	208.58	208.99	210.5	208.95	209.56	208.41	209.68	209.31
203.87	203.4	203.14	202.69	203.35	202.74	203.98	204.29	203.67	203.1	203.66	203.88	202.37	204.49	203.3	204.09	203.09	203.08	204.28	203.17	203.82	204.49	204.05	203.85	203.47	203.21	202.86	204.44	203.8	203.79	204.13	203.49	204.28	203.42	203.74	204.31	203.94	203.69	202.54	203.37	203.78	202.69	205.33	204.02	203.89	203.65	203.68	203.01	203.64	203.64
214.44	214.1	212.99	213.48	214.82	213.51	212.94	215.25	213.97	214.52	213.83	213.41	214.75	214.31	213.61	213.17	214.04	214.5	213.91	214.52	212.85	214.16	213.4	213.47	214.59	214.13	214.11	214.67	214.47	214.23	213.21	212.72	214.25	213.56	213.53	213.23	213.43	213.84	212.7	213.73	212.44	213.2	215.06	213.84	213.99	213.49	213.93	213.45	213.46	213.65
208.24	208.67	208.12	207.11	207.57	207.46	207.33	210.08	207.58	207.26	208.1	207.84	208.81	206.67	208.62	207.87	209.38	207.9	206.84	208.26	206.62	207.71	207.1	209.07	208.86	207.86	208.76	206.86	207.96	207.67	207.84	207.72	207.49	208.81	208.74	207.56	208.02	208.79	207.72	207.02	208.16	207.45	207.43	208.88	207.43	209.14	207.64	207.52	207.83	207.23
201.01	202.58	201.88	200.25	200.66	201.94	201.38	202.31	200.43	202.49	201.06	202.2	202.18	200.93	200.17	201.38	200.29	201.42	201.81	201.26	201.28	201.39	202.16	202	202.34	201.6	201.63	200.45	200.99	200.52	200.98	201.25	201.78	201.57	199.95	202.03	202.2	201.94	201.33	200.17	201.2	200.98	201.65	203.08	202.33	200.82	200.42	202.01	200.77	201.67
207.95	208.58	207.73	208.07	208.47	208.87	208.24	207.97	209.6	209.52	207.78	208.92	208.15	207.74	208.47	208.17	207.9	209.02	209.21	208.8	208.65	207.15	207.57	208.45	208.2	208.09	208.81	208.05	208.19	208.7	208.56	207.99	207.32	208.38	209.09	208.79	207.75	208.69	207.62	207.56	209.37	207.44	208.4	209.41	209.44	209.41	209.03	208.29	207.24	207.81
206.4	206.65	205.48	205.94	206.7	206.92	205.57	207.33	206.39	207.65	206.59	205.46	206.23	205.99	206.44	206.39	206.97	205.22	207.03	205.74	208.11	206	205.66	205.55	206.2	205.67	206.74	206.7	207.5	206.86	205.74	205.55	205.78	207.2	206.26	205.8	206.79	207.05	207.72	206.97	206.16	207.02	206.25	206.67	206.1	206.72	206.67	206.02	206.33	207.55
208.84	209.14	208.95	208.11	207.52	207.95	208.64	209.01	208.34	208.75	209.3	209.74	209.01	208.23	210.24	210.57	207.97	208.93	208.57	208.67	210.13	208.5	208.38	208.92	211	209.5	208.08	208.3	208.32	208.47	207.63	208.57	208.68	209.73	209.23	208.11	209.55	209.13	207.81	207.85	208.27	208.45	209.29	209.19	209.38	209.87	208.45	207.53	209.23	208.37
217.29	217.38	216.9	216.4	217.97	217.29	216.65	217.56	216.62	216.98	216.59	217.26	216.82	217.9	217.83	217.86	217.14	217.25	217.84	217.27	216.95	217.07	217.37	217.6	217.82	217.13	218.07	216.47	215.9	216.5	216.72	216.44	216.93	217.17	217.16	216.85	216.88	216.12	217.42	216.98	215.63	217.43	216.2	217.03	217.61	218.18	216.59	216.72	215.75	215.82
219.03	217.8	217.45	217.05	217.36	216.57	217.66	218.63	218.04	217.55	218.94	217.92	217.49	217.59	216.62	218.14	217.71	218.56	217.27	216.65	218.72	217.55	218.65	217.58	218.02	217.06	218.01	218.69	217.7	218.34	218.38	217.52	217.72	219.43	217.53	218.27	217.19	218.45	217.11	216.3	217.02	218.47	217.76	218.65	217.68	217.98	218.82	217.33	217.88	217.72
205.83	205.65	206.56	206.05	206.58	208.23	207.63	206.18	206.75	206.61	206.34	206.88	206.29	207.72	206.76	206.24	205.88	206.93	205.91	206.23	206.08	206.36	206.62	205.93	206.37	205.58	207	206.91	205.6	206.27	206.64	207.23	206.19	206.11	206.81	206.44	206.56	205.85	206.38	206.21	206.66	206.84	206.02	206.36	207.3	205.9	206.93	206.34	207.34	206.1
205.38	203.56	204.06	204.63	204.06	205.03	205.91	205.31	204.45	203.89	204.37	205.25	205.79	204.78	205.51	204.53	204.54	205.08	205.22	205.38	204.11	204.76	204.4	204.17	203.51	204.22	205.91	205.71	203.78	203.85	204.79	204.6	204.47	204.79	204.71	204.53	204.24	205.08	204.14	203.54	204.36	204.84	204.06	204.97	204.02	204.31	204.52	203.99	205.43	205.87
207.84	206.83	207.76	207.14	208.31	208.05	207.63	207.03	206.99	208.39	207.2	208.86	207.01	207.46	207.34	207.48	206.74	207.54	207.51	208.09	207.54	208.35	207.62	207.56	206.91	207.57	208.64	208.53	207.02	209.2	207.54	207.71	207.41	206.76	208.37	207.34	207.6	207.06	208.59	207.73	207.56	207.62	208.35	207.5	208	207.5	207.73	207.37	207.95	207.52
208.58	207.7	208.83	209.65	208.62	208.9	208.66	207.1	208.89	208.66	209.15	209.48	208.43	208.89	208.57	207.15	208.98	207.61	209.78	208.75	207.98	208.58	208.11	208.46	209.2	207.82	208.16	209.25	209.48	208.46	208.19	207.44	208.39	208.97	208.66	208.44	208.54	208.36	209.3	208.4	209.77	209.39	208.67	207.94	207.84	209.58	208.98	209.11	208.93	208.59
209.08	208.99	209.75	210.09	209.44	210.18	209.23	209.05	210.73	209.96	209.33	211.5	209.97	208.73	209.94	210.18	210.38	211.1	209.96	209	209.41	208.93	208.84	210.34	210.71	209.82	210.6	209.9	209.92	209.66	209.76	210.28	209.2	209.9	209.76	210.29	210.01	208.03	208.76	210.58	208.82	209.11	208.59	208.65	210.36	211.41	208.69	209.15	209.86	210.19
217.52	216.61	216.37	217.23	217.7	215.68	216.99	216.6	216.64	216.6	216.19	217.47	217.44	217.53	217.04	215.7	217.28	216.72	216.24	216.26	217.7	217.14	217.33	216.91	216.67	216.96	216.46	217.13	217.7	216.67	216.61	216.87	216.88	217.36	218.18	216.6	217.32	218.15	216.05	216.91	217.91	216.97	215.9	216.46	217.16	216.82	216.78	216.37	217.68	216.54
202.53	202.77	202.88	203.31	202.8	203.48	202.26	202.98	202.46	201.88	203.26	201.47	202.49	202.42	203.1	201.62	201.33	201.88	202.31	202.03	202.36	202.68	202.93	202.73	202.3	202.9	202.56	203.15	201.81	201.86	203.17	203.45	201.55	202.25	202.37	202.62	203.58	202.61	203.42	202.76	201.87	202.79	202.54	202.76	201.49	202.08	203.39	201.97	204.07	202.34
209.23	208.56	209.42	209.54	208.83	209.52	208.83	209.8	208.28	208.61	209.72	209.06	207.4	208.33	209	209.32	208.44	209.08	209.81	208.16	208.92	208.85	208.67	209.16	208.22	208.78	207.04	209.12	209.72	209.34	208.37	208.93	207.54	209.43	208.86	208.77	209.04	208.42	208.61	209.2	209.15	208.85	209.42	208.3	209.79	209.54	209.59	209.61	209.18	208.7
212.83	211.83	213.42	212.71	213.64	213.85	212.38	212.44	212.63	214.1	213.24	214.2	212.92	212.75	212.54	213.91	212.98	213.11	213.77	212.54	213.78	212.7	213.87	214.06	213.02	212.69	212.75	213.3	212.69	211.75	211.85	213.95	212.82	213.24	212.73	212.67	213.04	211.23	213.51	211.85	211.5	213.27	213.47	214.08	212.9	213.77	213.14	212.18	212.81	213
203.98	203.87	203.92	203.78	203.97	204.96	203.33	204.93	203.07	203.52	203.36	203.61	202.71	203.31	204.3	203.63	203.71	204.35	203.68	204.69	205.48	204.71	202.18	203.54	204.25	203.82	204.14	203.84	204.1	204.37	203.73	202.91	203.98	204.58	204.26	203.51	203.15	203.29	203.65	203.2	203.89	204.05	203.35	203.72	203.64	204.25	203.54	204.25	204.07	204.23
204.77	203.11	202.18	203.46	202.25	204.03	204.18	203.28	202.1	202.66	202.37	202.51	203.11	203.97	203.9	203.71	204.12	202.88	202.95	203.64	202.42	203.13	203.4	202.53	203.81	203.48	203.86	202.29	203.22	202.31	203.55	204.73	203.38	202.08	203.37	203.26	203.22	203.19	204.25	202.71	202.98	203.09	203.23	202.61	203.17	203.38	202.68	202.29	203.64	203.83
205.67	204.38	205.04	203.84	204.82	205.73	205.46	205.62	204.32	204.06	205.24	207.02	204.93	204.42	204.99	204.98	205.02	204.66	205.5	204.98	204.89	204.98	205.63	205.93	205.8	205.24	205.83	204.95	205.4	204.75	205.49	204.19	204.17	205.43	203.73	205.53	204.64	204.81	203.97	205.47	205.57	204.89	205.58	205.1	205.85	204.64	204.1	204.83	204.55	205.2
211.67	211.21	211.92	211.11	211.61	211.27	211.53	212.37	212.41	211.98	210.64	212.15	210.58	211.24	212.21	211.02	211.72	212.66	211.71	212.1	211.06	211.45	212.56	211.19	211.63	212.01	211.7	211.95	211.71	212.54	211.29	212.27	212.12	210.46	210.93	211.03	211.46	210.68	211.32	211.21	211.41	213.08	212.05	212.27	211.56	211.41	212.57	211.81	211.74	212.9
204.54	204.66	204.63	203.91	205.14	204.86	204.62	205.04	203.39	203.71	205.18	203.61	204.93	204.02	204.5	204.86	204.23	203.99	203.83	205.12	204.97	204.59	203.74	204.56	204.61	204.08	204.84	204.67	203.76	204.34	205.32	205.42	205.52	203.84	205.3	204.73	204.32	204.88	204.66	203.72	203.87	205.28	203.7	204.13	204.37	205.61	204.4	204.63	205.16	203.98
208.26	209.84	209.68	208.49	209.55	209.02	209.24	208.93	208.92	208.57	208.82	209.65	209.48	208.96	208.69	208.06	208.09	209.15	209.18	209.08	208.8	209.01	209.4	208.26	208.01	207.63	209.19	209.44	208.81	209.76	208.24	208.67	209.12	209.35	208.57	207.41	208.78	207.29	209.98	208.45	208.63	207.81	209.57	209.11	209.38	210.87	208.36	208.82	209.8	208.09
202.63	202.42	202.08	202.65	203.24	201.87	202.2	202.86	202.6	203.04	203.39	202.61	202.15	202.89	203.44	202.08	201.86	202.34	201.94	202.07	202.26	203.7	202.28	202.48	202.36	202.75	203.16	202.96	202.73	202.83	201.4	201.81	203.37	201.42	203.1	202.46	202.46	201.65	202.26	202.23	203.55	201.91	202.19	201.96	201.52	202.53	202.41	202.53	202.26	203.22
207.97	207.62	207.51	208.31	206.97	208.34	207.84	209.02	208.95	208.37	208.31	207.43	206.44	207.01	207.42	207.21	206.83	208.89	206.9	207.56	206.64	207.39	208.07	207.67	207.18	208.98	207.45	208.04	207.96	208.12	207.99	208.36	207.95	206.09	208.25	207.08	207.82	208.55	208.49	206.83	206.93	207.36	207.24	208.93	209.33	207.78	206.25	207.07	208.38	208.03
200.01	200.62	201	198.87	200.27	200.58	199.73	199.5	200.97	200.19	200.08	199.73	201.02	199.24	200.14	200.41	201.22	198.86	200.4	198.81	200.85	200.12	199.63	200.02	200.09	198.97	200	200.03	199.91	200.3	201.18	200.11	200.53	200.7	201.26	198.94	200.41	200.09	200.44	200.82	200.38	200.97	199.86	200.43	199.95	199.72	199.77	200.68	199.6	199.49
205.57	204	205.23	203.96	205.43	204.77	205.32	204.45	205.36	205.32	206.18	204.06	205.17	205.8	204.35	204.34	203.95	205.27	205.02	205.3	203.81	205	205.91	206.28	205.68	204.42	204.47	204.58	205.55	205.46	205.48	204.29	204.87	204.71	205.26	205.35	205.54	205.09	203.77	205.26	204.96	206.68	205.27	204.67	204.88	205.09	205.14	204.96	204.11	204.6
208.26	208.05	207.6	208.11	207.56	209.32	207.37	207.86	207.47	208.49	208.34	207.67	207.98	206.65	207.83	207.26	208.73	207.69	207.53	208.06	207.12	208.84	208.32	206.84	208.07	208.27	206.88	207.95	206.37	206.85	207.03	207.59	208.22	207.82	207.4	208.1	206.14	207.04	206.88	208.53	206.61	207.28	206.51	208.14	207.78	208.71	207.67	208.08	207.94	208.31
209.51	209.02	208.98	207.43	207.44	208.41	207.45	208.85	208.04	208.09	209.36	208.95	208.42	207.92	208.35	208.48	208.74	210.36	208.47	208.13	208.45	208.75	208.33	207.9	208.05	207.52	208.38	209.57	208.94	207.97	208.85	207.81	208.55	207.76	209.24	208.66	208.63	207.77	208.91	208.33	208.62	207.52	207.86	206.96	208.91	207.88	207.84	208.19	208.65	208.43
205.92	205.24	204.51	205.18	204.28	204.16	205.3	205.27	204.88	204.99	204.44	205.42	204.71	204.86	205.3	205.33	204.02	205.37	205.2	204.34	205.24	205.6	205.01	203.9	204.73	205.46	204.76	204.85	204.24	205.17	204.69	205.65	203.74	206.78	205.59	204.59	205.34	204.92	203.79	205.62	205.75	204.74	204.81	203.62	204.63	205.49	205.4	206.03	204.86	205.01
198.76	196.89	197.83	198	197.96	197.67	198.48	197.77	199.29	199.03	198.52	198.25	197.59	199.27	197.33	198.29	199.11	197.85	198.17	197.23	197.91	197.24	197.38	197.91	198.29	198.11	197.56	197.4	198.95	199.18	198.38	197.68	197.23	197.16	197.68	197.98	197.47	198.03	198.59	196.68	197.03	197.41	197.65	198.75	197.95	197.65	198.28	198.06	197.01	197.97
207.48	208.5	207.99	209.46	208.31	207.92	207.96	207.79	207.31	206.73	207.32	208.98	207.98	208	208.86	207.86	208.11	208.1	208.93	206.6	208.02	208.86	208.32	207.93	207.96	209.11	207.65	207.1	207.58	207.51	207.56	207.35	207.89	207.37	206.88	208.09	207.58	207.28	206.77	207.67	208.76	208.67	207.59	207.94	206.39	208.09	208.74	208.58	207.59	208.21
205.5	205.33	204.67	204.65	206.19	204.84	204.46	204.98	204.5	205.27	204.74	204.24	206.15	204.63	204.1	204.71	205.23	205.2	206	205.16	205.1	205.74	204.8	203.89	205.09	204.97	204.45	203.98	205.19	203.87	206.15	204.78	204.89	204.75	204.77	204.41	205.2	205.76	204.89	204.53	203.24	205.01	205.93	204.91	205.34	205.5	204.74	205.55	204.98	204.31
216.78	217.33	217.92	217.86	216.75	217.56	217.62	216.89	217.84	217.3	216.75	217.22	217.83	215.74	216.69	217.6	217.06	216.75	216.36	217.02	216.54	215.97	216.68	217.09	216.87	217.56	216.83	216.64	216.87	216.95	216.19	216.78	216.1	217.37	216.61	217.13	215.98	216.12	216.51	217.37	217.11	218	217.87	216.68	216.85	217.61	216.08	217.09	217.29	217.35
202.3	200.12	199.37	200.27	199.63	201.58	200.65	199.58	200.54	200.11	201.19	201.37	200.58	200.28	198.84	200.52	199.88	200.76	199.76	201.14	200.26	199.69	200.61	200.25	199.69	201.09	199.88	200.48	200.4	200.25	200.54	199.29	200.54	200.33	200.65	200.53	200.19	199.87	200.38	199.61	201.49	200.26	200.48	200.73	200.25	199.91	199.19	199.94	199.94	200.68
198.72	198.1	199.74	198.04	199.09	198.74	198.63	198.74	197.94	197.12	199.13	197.94	197.36	198.42	198.83	199.4	199.44	198.61	198.36	199.19	198.79	199	199.8	198.7	199.87	198.51	199.18	198.9	198.51	199.16	198.21	199.61	198.72	197.97	198.94	198.88	199.82	198.86	198.07	198.42	198.76	198.24	198.35	198.42	198.17	197.87	198.85	198.2	198.65	198.89
203.21	204.41	203.61	203.2	204.22	205.51	203.44	203.69	203.46	204.35	204.06	203.49	204.71	203.53	203.44	204.12	203.8	204.37	203.78	203.51	204.24	204.38	203.51	204.07	204.43	206.54	204.04	202.87	203.98	203.06	204.17	203.48	204.18	203.51	204.21	203.88	203.82	203.75	204.07	204	203.47	203.27	204.58	203.56	203.87	203.41	204.5	203.55	202.75	204.1
199.1	199.2	199.23	198.2	198.82	198.7	199.2	198.08	197.89	198.12	197.88	199.34	199.36	197.64	198.18	198.22	199.73	198.38	199.39	198.61	198.67	198.35	198.32	199.63	198.85	200.25	198.53	199.01	197.38	198.26	198.37	199.47	199.16	199.09	199.59	199.06	198.93	199.89	199.26	198.93	199.13	199.36	199.36	197.48	198.64	197.96	198.82	198.26	198.91	198.29
212.53	212.52	212.32	211.65	212.1	211.49	211.82	211.71	212.22	211.7	211.84	212.92	211.64	210.73	211.7	211.95	212.29	213.05	211.03	211.22	212.06	211.6	210.53	212.47	211.71	211.14	212.07	211.73	211.73	211.87	211.5	212.12	211.76	211.78	212.2	211.2	211.41	211.81	211.51	211.83	211.46	211.3	211.45	210.87	211.81	211.66	211.08	212.37	211.77	211.04
203.47	203.71	203.33	202.96	204.04	205.18	204.15	203.08	203.02	203.58	203.42	203.9	202.82	204.01	202.77	204.11	203.2	204.11	203.35	203.43	202.22	203.43	204.35	203.32	203.19	203.36	203.58	203	204.6	202.84	203.33	205.31	203.21	203.91	203.36	203.31	203.31	201.97	203.05	203.13	201.99	201.98	203.97	202.82	202.96	203.26	203.52	202.28	202.58	203.33
211.17	211.45	210.56	212.11	212.84	211.63	211.84	211.48	212.28	211.34	211.45	212.33	212.79	210.31	211.53	211.64	212.02	212.23	211.94	210.61	210.96	212.06	211.55	211.69	211.2	211.21	211.4	212.24	211.87	211.52	210.76	212.55	210.82	210.82	211.91	211.45	211.94	211.1	211.18	212.14	211.23	211.5	212.12	212.37	213.15	211.56	212.23	210.79	211.56	211.54
212.15	213.47	212.65	212.02	213.08	213.55	211.54	212.83	212.64	213.12	213.1	211.84	212.52	213.24	211.26	210.59	211.81	212.2	211.98	212.26	213.28	212.66	213.04	212.6	212.64	213.27	211.49	213.22	211.85	212	212.39	212.31	211.87	213.04	213.75	211.98	212.84	212.71	212.85	212.34	212.81	212.32	211.07	212.14	212.14	212.4	211.4	213.23	213.31	212.19
199.49	199.75	199.98	199.66	199.83	199.78	199.59	200.46	199.99	200.57	199.81	200.73	200.09	199.84	200.5	200.64	200.89	200.88	200.79	200.53	199.7	200.07	200.36	200.92	200.36	199.85	200.66	200.93	199.78	200.44	198.97	200.67	200.11	200.15	199.84	200.22	199.94	200.23	199.59	199.55	199.75	201.78	201.05	200.36	200.73	200.96	198.55	200.13	200.65	199.15
211.86	212.42	211.38	211.76	212.23	211.08	212.17	211.66	212.02	211.67	211.76	212.19	211.86	211.38	212.95	211.18	211.71	211.98	211.8	211.7	210.62	211.76	212.61	212.83	212.44	211.9	212.64	210.67	211.25	211.79	212.71	211.47	212.43	211.8	211.76	211.54	211.76	211.06	211.94	212.06	211.29	213.22	211.8	213.19	211.7	212.15	210.4	210.84	212	212.57
212.49	210.84	211.18	211.24	212.19	211.9	211.28	210.97	211.98	211.98	212.14	210.82	211.96	211.19	210.46	212	211.74	212.42	212.12	211.37	212.43	211.28	212.95	212.52	212.7	212.6	211.84	212.37	211.56	211.99	212.34	211.87	211.08	211.27	212.42	211.92	211.01	212.19	212.28	211.91	210.72	212.12	212.06	211.09	211.97	211.51	212.9	211.04	210.92	211.06
208.61	209.61	209.07	209.8	208.14	209.23	209.36	209.1	207.44	209.15	207.47	208.9	208.92	210.32	207.88	208.95	209.4	208.23	208.16	209.71	207.74	207.98	209.44	209.04	207.91	209.17	209.07	208.91	209.05	209.17	209.25	208.7	209.02	208.19	208.94	209.06	207.95	209.97	209	209.59	208.17	208.78	208.83	208.66	209	209.37	208.91	207.69	209.03	208.82
213.34	212.63	212.69	211.52	212.34	210.65	211.9	211.57	211.87	211.92	211.43	212.43	211.99	211.5	211.64	210.93	212.04	211.04	212.35	211.37	211.34	212.19	211.77	210.96	212.57	212.3	211.11	212.3	213.39	212.12	212.01	211.35	211.55	212.21	211.72	210.4	212	211.79	211.96	212.07	212.03	211.34	211.76	211.89	211.14	211.75	211.08	212.88	211.37	212.25
204.51	204.75	204.62	204.68	203.94	205.14	203.36	204.74	205.37	205.39	204.64	205.36	204.79	204.44	204.39	205.33	204.77	204.26	204.94	204.59	205.76	205.35	204.2	204.46	204.69	205.19	205	203.91	204.95	204.23	203.42	204.69	205.05	204.65	204.89	205.69	204.44	204.69	205.95	203.89	205.21	204.07	203.91	205.09	205.42	205.32	203.56	204.4	205.87	204.71
198.75	198.72	198.23	198.36	199.24	198.71	198.6	198.13	198.74	198.48	198.91	199.48	199.71	198.48	197.15	199.06	199.27	198.45	199.06	197.38	198.67	199.03	198.58	197.85	198.02	199.29	199.36	198.74	198.02	199.59	198.42	199.9	198.43	198.68	198.98	197.7	198.13	197.99	198.8	198.82	198.38	198.97	198.96	198.71	199.48	197.82	198.64	199.36	198.36	198.82
206.72	206.17	207.91	207.72	207.56	208.01	207.27	207.99	208.63	206.17	206.45	207.75	206.58	207.02	207.04	207.22	207.05	207.01	207.24	207.7	207.52	207.39	208.04	207.42	207.65	206.69	208.69	207.12	207.07	207.04	207.13	208.39	207.25	207.79	207.36	207.43	208.62	207.89	209.04	208.02	207.65	207.93	206.33	207.23	206.7	206.84	207.68	207.19	206.65	207.99
216.22	216.36	216.23	216.04	217.33	216	217.42	217.04	216.85	217.34	216.33	216.39	217.31	217.42	216.85	217.86	217.16	216.78	216.99	217.84	215.89	216.35	216.49	217.42	216.24	218.81	217.36	216.37	217.47	217.48	217.38	217.56	216.32	216.55	216.81	217.45	217.12	216.2	217.61	216.32	217.9	216.56	217.01	216.72	217.05	217.54	217.2	216.32	217.02	217.2
198.12	199.16	199.07	200.93	199.89	199.57	199.67	199.16	197.98	199.56	200.14	199.51	198.09	199.83	200.49	199.05	198.66	198.55	197.97	200.02	198.81	199.99	199.02	199.08	199.83	199.68	199.86	198.89	200.2	199.33	197.88	199.49	199.56	198.31	200.3	200.36	199.8	198.72	199.71	198.97	199.06	200.17	200.16	199.4	199.43	199.68	198.73	198.79	200.46	199.37
217.97	217.18	216.49	217.69	217.44	217.37	215.6	216.66	216.98	216.99	217.02	216.65	217.06	217.89	217.96	216.65	217.51	217.5	217.25	216.69	216.35	218.55	216.24	217.39	217.06	217.3	217.9	216.67	217.28	216.88	217.05	217.89	216.54	216.44	218.11	216.91	217.67	216.63	216.33	217.15	217.26	217.3	216.62	217.38	216.17	216.61	217.19	217.5	217.77	217.12
209.07	207.53	208.62	207.47	208.18	207.97	209.35	206.62	208.22	207.9	207.79	208.59	207.75	208.39	208.31	206.81	207.61	207.98	208.01	207.13	206.97	208.45	207.61	207.41	208.48	207.54	208.64	206.62	207.68	207.17	208.67	207.67	208.84	207.19	208.98	206.76	208.42	207.41	208.1	207.77	207.82	207.62	207.92	207.87	207.36	207.15	206.38	208.16	206.99	206.66
204.7	202.64	202.42	204.46	203.92	203.62	203.41	203.38	203.34	203.28	202.69	203.74	203.18	203.9	204.03	204.44	204.21	202.47	204.42	203.74	203.22	203.77	204.34	202.78	204.88	203.05	202.36	204.15	204.72	203.34	204.27	204.29	204.23	202.86	204.13	204.11	203.1	204.45	203.61	203.5	204.48	204.82	204.2	204.14	203.19	204.46	204.16	204.37	204.14	204.95
203.49	203.67	202.95	202.99	204.02	202.92	202.22	202.77	203.08	202.86	202.02	204.2	203.9	202.98	203.24	203.42	202.51	202.94	203.73	204.87	203.85	204.06	202.82	202.38	202.62	202.98	203.22	203.76	203.28	203.1	203.44	203.66	202.92	204.06	203.11	203.83	202.75	202.41	204.33	202.86	203.95	203.19	202.32	202.08	203.34	202.55	202.71	203.44	203.27	203.04
201.59	200.27	201.05	201.22	201.63	201.24	200.97	200.94	201.38	200.51	202.06	201.97	200.51	200.76	200.77	202.03	201.04	201.07	200.88	200.87	201.42	201.22	201.67	201.83	200.45	200.54	201.38	201.65	200.28	201.58	200.91	202.22	199.66	202.12	202.58	200.91	202.51	200.99	202.1	201.15	200.38	200.2	201.69	200.96	201.63	201.41	201.08	199.2	200.01	201.17
208.6	208.43	207.79	209.06	208.05	208.18	207.86	209.25	208.16	208.61	208.26	208.36	209.57	208.95	208.29	208.21	208.94	208.49	208.31	208.92	208.26	208.35	208.2	208.59	208.58	208.33	209.18	207.68	208.74	208.58	209.73	210.2	208.27	208.45	208.86	208.21	209.07	209.02	209.12	208.03	209.13	209.81	207.77	207.87	208.36	208.36	209.6	208.92	208.06	209.11
208.29	207.65	207.91	207.82	208.31	208.04	208.03	207.49	207.43	207.71	208.15	208.24	207.07	207.4	207.45	208.26	207.77	206.75	207.71	208.52	208.52	207.09	209.37	206.95	208.42	209.5	208.69	206.44	207.44	207.31	208.44	207.72	207.89	208.26	206.8	208.16	208.3	207.79	208.16	207.43	207.14	208.2	207.87	206.86	207.8	208.7	207.99	207.66	208.11	207.78
211.66	212.08	211.84	212.72	212.29	212.76	213.01	211.32	213.06	212.62	212.81	212.37	211.97	211.58	212.35	212.3	212.2	213.04	211.9	212.52	211.57	212.05	211.6	212.1	213.35	212.69	211.75	212.27	212.46	212.29	211	212.84	211.81	210.78	212.16	211.47	212.09	212.24	211.36	211.8	211.47	212.59	211.51	211.87	211.63	212.42	212.68	212.78	212.34	212.15
194.55	193.9	194.81	194.14	193.95	193.9	194.14	194.69	194.79	193.65	194.06	194.27	193.79	193.54	194.32	194.81	191.96	193.72	194.24	194.69	194	195.64	194.8	194.37	194.09	194.38	194.5	194.19	193.12	193.68	193.89	192.92	194.61	194.07	193.94	193.36	195.12	194.6	193.03	192.65	194.51	194.15	193.46	194.52	194.48	193.64	193.24	193.56	194.01	193.72
210.79	211.55	210.87	212.13	211.03	211.25	212.53	210.71	212.4	212.07	213.29	210.3	211.93	211.49	212.86	212.01	212.17	212.56	211.95	212.31	212.77	212.69	212.38	211.61	212.51	212.59	211.66	211.19	211.42	212.91	211.87	211.86	211.06	211.41	212.07	212.04	211.81	213.02	211.4	212.62	212.48	212.05	211.94	211.14	211.69	212.37	212.35	212.45	211.9	211.36
212.48	211.99	212.51	210.34	210.89	211.74	212.25	212.13	211.85	210.42	212.17	210.97	212.19	211.72	211.8	210.45	210.86	212.05	212.43	212.01	211.46	212.56	211.53	212.23	212.61	212.36	210.98	212.29	211.5	211.39	211.88	212.03	211.73	211.08	212.64	211.59	212.96	210.75	211.43	212.23	210.86	211.23	211.49	210.88	211.36	211.58	211.88	210.55	211.08	212.67
199.25	199.6	200.52	199.89	199.97	199.96	200.26	199.99	200.29	200.25	200.14	200.07	199.94	200.76	200.5	200.46	199.13	200.76	199.11	199.93	200.92	200.49	201.45	200.03	200.27	200.38	200.01	200.93	200.14	199.52	200.64	200.88	200.29	199.68	200.19	199.84	200.69	200.6	200.09	200.51	199.86	201.31	200.64	200.08	199.91	199.71	200.02	199.6	199.37	200.59
199.31	198.89	199.79	199.23	200.85	200.58	199.86	198.98	199.56	198.74	200.67	199.84	199.62	199.43	199.04	200.33	201.27	200.04	200.15	199.57	199.83	200.06	199.54	199.14	199.02	198.97	199.67	200.1	198.82	199.58	200.15	199.85	198.6	200.84	199.71	201.23	199.8	198.83	200.67	199.33	199.22	199.81	199.87	199.26	200.07	200.34	198.25	200.23	200.09	199.81
203.45	203.61	203.87	204.53	203.8	203.15	203.74	203	203.49	202.93	203.6	203.35	202.88	203.3	203.51	203.77	202.85	203.23	203.37	203.24	204.04	203.85	203.73	203.49	203.05	203.88	204.22	204.2	203.67	203.06	204.14	204.46	204.81	203.61	204.28	203.42	203.51	203.89	203.19	202.77	204.01	203.23	202.96	204.09	204.49	203.62	203.54	203.97	202.86	203.39
214.38	215.22	214.09	213.27	213.47	214.88	213.59	213.43	213.74	214.35	214	213.76	214.56	213.83	213.88	212.61	213.07	212.72	213.25	214.59	214.17	213.38	214.57	213.9	213.6	212.29	214.24	213.35	213.79	213.9	214.37	213.61	212.14	214.16	214.33	213.8	213.64	214.77	214.23	213.63	214.03	214	214.76	213.96	214.15	213.77	213.95	213.92	213.09	215.32
209.78	208.5	208.76	209.33	208.96	209.9	209.47	209.2	210.46	210.56	210.07	209.6	208.69	209.24	208.9	209.65	210.27	209.7	210.24	209.68	210.44	210.2	209.04	208.59	209.21	209.55	209.65	209.76	210.37	208.88	210.03	211.31	209.75	209.8	209.29	209.18	209.56	210.13	210.43	209.62	209.32	209.02	210.03	209.08	209.41	208.96	209.34	209.22	208.29	209.1
206.06	206.28	206.59	204.76	206.8	205.35	206.45	207.16	205.54	204.72	205.68	204.1	205.26	206.49	206.62	205.36	205.32	205.43	205.23	206.29	204.96	205.39	205.81	206.6	205.29	205.84	205.68	205.02	206.73	204.68	205.06	204.3	205.92	205.22	205.79	204.97	205.04	205.12	205.34	204.51	205.21	204.43	205.46	205.83	205.55	204.93	206.09	205.44	205.15	205.14
208.56	208.32	207.54	208.17	208.38	207.99	207.96	207.41	206.32	207.7	207.44	208.56	208.44	208.39	206.75	207.99	207.97	208.09	207.83	207.43	209.5	207.95	206.65	206.71	207.36	207.5	207.62	207.34	207.29	207.3	208.16	207.16	208.38	206.81	206.93	208.1	207.71	206.7	208.61	209.34	207.26	208.11	207.53	208.86	208.05	207.65	208.24	208.01	207.52	208.46
203.81	204.12	203.48	204.02	203.55	203.77	203.47	202.94	202.78	204.37	203.52	203.83	201.94	203.57	203.07	204.2	203.4	203.69	202.39	203.02	203.12	202.81	202.71	202.56	202.23	203.3	203.61	203.92	202.17	202.64	203.99	203.24	202.9	202.68	202.44	203.4	203.41	203.89	204.72	204.32	202.16	202.18	204.08	204.4	202.73	202.53	202.78	202.46	201.98	202.8
205.51	206.07	206.78	205.58	205.04	206.74	206.13	205.3	205.71	206.9	204.49	205.26	205.12	204.96	206.13	205.19	206.76	205.69	206.01	205.61	204.87	205.65	205.7	207.01	205.9	206.04	205.33	206.46	204.9	204.33	205.66	205.63	205.25	206.28	205.77	206.96	205.72	206.07	205.21	206.5	204.51	204.68	204.51	205.81	205.41	206.4	207.49	205.17	205.37	204.61
208.05	207.61	207.88	208.8	209.4	208.31	209.39	208.91	208.39	209.37	208.62	208.28	208.37	208.64	208.54	208.88	209.64	209.22	209.07	208.41	209.66	209.08	209.8	209.41	208.93	208.08	209.09	208.64	209.73	208.96	208.61	208.71	208.82	208.32	208.34	207.95	208.31	208.87	209.5	209.04	209.46	208.54	208.86	207.8	209.65	209.52	209.07	208.89	208.71	209.22
199.74	200.29	200.4	200.62	201.12	200.66	200.29	200.36	200.28	199.28	198.84	200.75	201.01	199.7	200.91	200.48	200.9	199.32	200.68	199.7	199.89	200.35	200.03	200.94	200.22	200.28	200.6	201	201.17	200.29	200.51	199.84	200.97	200.69	200.78	200.15	199.81	200.61	201.02	199.71	200.71	199.87	201.39	201.07	199.88	200.98	201.05	200.28	201.59	200.62
207.39	207.88	208.26	208.24	207.25	208.04	207.02	207.76	207.32	207.51	207.24	208.17	207.82	207.57	207.56	208.47	207.66	207.51	207.27	207.95	208.3	207.44	207.45	209.62	208.68	207.56	208.24	208.2	206.91	207.18	207.61	208.04	207.92	207.56	207.68	207.7	206.82	208.41	207.83	207.27	207.15	207.47	207.83	207.82	208.23	208.38	207.62	207.5	208.22	207.22
208.53	207.98	208.12	208.17	208.73	206.86	208.44	208.23	207.65	207.91	206.8	208.74	207.77	206.93	208.13	208.48	209.23	207.7	207.33	207.51	207.69	207.06	208.28	207.35	206.97	207.6	207.91	207.98	207.92	206.87	208.09	208.4	207.96	208.06	207.91	207.75	207.6	208.37	208.57	206.68	208.03	208.65	207.56	207.47	207.91	207.51	208.96	207.55	206.71	208.5
202.99	204.5	203.66	203.62	204.21	205.15	203.55	204.12	204.32	204.34	203.34	204.51	203.71	203.53	203.73	204.24	204.63	203.71	203.67	204.01	204.43	203.02	205.04	204.4	203.56	203.67	204.21	203.7	204.14	204.22	202.59	203.46	204.59	203.78	203.31	203.14	204.29	203.35	205.11	203.96	204.1	203.02	204.76	204.82	204.28	205.04	204.01	203.76	204.13	203.96
207.86	207.3	208.14	206.73	208.01	208.57	207.17	207.44	207.21	206.85	207.3	208.44	207.83	206.97	208.15	207.42	208.12	207.8	206.42	208.4	207.21	208.27	207.9	207.3	207.57	207.84	207.88	206.85	207.33	208.42	207.93	208.58	208.78	207.7	208.38	209.4	207.39	207.71	207.04	207.32	207.65	208.6	207.51	207.52	206.72	208.62	208.56	206.42	207.73	207.39
216.57	217.58	217.78	217.37	216.5	216.93	216.45	216.32	216.76	218.52	217.43	216.88	216.81	217.05	216.81	216.96	216.26	217.53	215.68	217.13	216.66	216.51	216.95	216.21	216.73	216.06	217.32	216.41	216.79	216.55	217.4	216.45	216.91	216.22	217.35	216.7	216.47	217.23	216.72	216.89	216.7	216.51	217.03	216.41	216.31	216.57	217.47	215.75	217.38	216.86
213.02	211.86	210.98	212.47	211.77	211.23	211.81	211.05	211.29	212.17	211.01	211.06	212.65	211.36	210.27	211.18	212.91	210.66	211.11	210.82	211.02	211.45	211.22	212.29	211.12	212.33	211.77	211.92	211.77	211.31	211.49	211.3	211.09	210.91	212.09	210.79	211.21	212.97	211.47	211.55	210.85	210.56	211.68	211.65	212.27	210.76	211.5	210.66	211.15	212.15
198.88	198.75	196.3	197.93	198.19	198.08	198.78	198.36	198.04	198.04	196.75	197.7	197.73	198.78	197.58	197.75	197.58	197.73	197.54	198.51	198.26	198.55	198.58	196.22	198.19	198.76	197.89	196.99	198.75	198.3	199.51	197.4	198.35	198.95	197.94	198.79	196.49	197.81	198.33	198.85	198.66	198.43	198.45	197.72	199.05	197.3	198.01	196.85	198.38	198.71
212.35	211.53	210.22	212.02	211.69	211.5	211.96	211.65	212.02	211.31	212.64	211.63	212.85	212.65	211	211.64	211.89	211.48	211.68	212.36	211.32	211.94	211.29	212.43	211.82	211.28	211.56	211.16	212.69	213.04	211.29	211.71	211.32	211.9	211.36	211.68	211.97	212.52	211.8	211.6	212.69	211.09	211.3	212.16	210.97	211.65	211.4	211.32	212.18	211.18
216.53	216.93	216	217.52	218.15	217.57	216.91	217.67	216.55	215.75	217.23	217.02	217.55	217.92	216.66	218.25	217.26	216.94	217.49	217.03	217.26	216.7	215.79	216.95	217.65	216.98	216.89	217.41	217.15	216.86	217.58	218.28	217.72	217.08	216.65	215.36	217.31	217.88	217.42	217.86	216.35	217.09	216.66	216.69	217.5	216.92	216.89	216.42	216.38	217.34
210.61	209.24	209.27	209.24	209.42	209.35	209.83	209.65	209.25	210.34	209.8	209.34	209.99	209.15	208.86	208.96	209.15	210.8	209.6	210.18	209.36	208.38	209.62	209.78	208.55	211.23	209.38	209.85	209.22	210.09	209.7	209.96	209.74	209.03	209.61	209.49	210.47	208.93	208.96	209.28	209.72	209.85	209.35	208.76	208.2	209.26	210.37	210.27	209.36	208.27
199	198.07	196.9	198.37	198.79	197.67	197.46	198.9	197.78	197.93	197.86	198.25	199.03	198.72	197.87	197.06	197.76	197.4	197	198.74	197.23	198.57	197.51	198.59	197.61	197.96	197.69	197.59	197.74	196.57	198.29	197.57	197.67	198.36	198.65	197.83	198.88	198.42	199.19	196.87	197.85	197.27	198.98	197.63	198.19	198.37	197.57	196.92	197.87	198.2
207.91	208.15	207.7	207.14	207.2	207.4	207.3	208.13	207.06	207.58	206.67	207.53	207.27	207.79	208.44	207.47	207.26	207.42	206.93	207.24	207.32	207.85	207.55	208.07	207.08	208.55	206.76	208.19	207.08	207.72	207.62	206.91	207.32	207.33	207.21	207.27	208.77	207.63	208.28	207.79	207.14	206.57	208.54	208.97	209.74	208.09	207.58	208.66	207.64	207.45
199.85	200	201.4	199.34	200.1	200.61	200.07	199.82	200.3	201.18	199.85	200.12	199.97	200.66	200.38	201.16	199.96	200.8	200.85	200.29	199.89	199.78	200.32	201.18	200.96	199.73	200.14	200.04	199.77	199.27	200.03	199.1	199.98	199.97	200.4	201.43	200.25	200.46	200.01	198.87	199.53	201	200.12	201.04	200.09	199.96	199.39	200.33	200.55	200.44
217.05	217.54	218.44	217.73	218.44	217.33	218.14	217.92	217.66	218.13	218.8	217.52	217.32	217.61	217.56	219.48	218.36	217.05	217.69	218.6	218.65	217.67	217.51	217.17	218.62	217.71	217.91	217.45	218.12	218.95	217.55	218.67	218.41	218	218.04	217.35	218.04	218.38	218.53	217.93	217.26	217.03	217.44	217.13	216.55	217.6	217.64	217.57	218.14	218.64
209.54	209.23	207.97	208.49	207.98	209.37	207.94	207.87	206.92	209.24	208.97	208.6	207.87	208.82	208.43	208.48	208.27	207.74	208.85	207.98	208.32	208.74	208.58	209.23	208.36	207.44	209.11	208.05	208.85	209.16	208.57	209.31	209.36	207.63	207.64	209.41	207.4	207.84	208.57	208.13	209.02	207.89	208.65	209.9	207.19	208.69	208.85	207.14	207.69	208.55
212.85	212.49	212.5	212.73	212.68	212.55	212.92	212.18	213.24	212.16	212.36	213.11	213.34	213.6	212.7	212.73	212.94	213.23	213.08	212.72	211.62	212.62	212.29	213.35	211.53	211.7	214.17	213.16	212.33	213.56	213.04	213.47	212.88	213.22	212.43	211.71	214.54	213.58	213.43	213.25	212.4	213.6	212.1	213.5	213.46	212.78	213.45	213.09	213.64	212.82
202.51	203.13	202.07	202.56	202.35	202.54	202.51	202.62	201.84	202.44	202.07	203.09	202.26	201.65	202.78	202.74	202.65	202.27	201.76	201.54	202.48	203.23	202.67	202.51	202.86	201.58	202.04	203.82	202.84	202.2	201.32	202.93	202.39	202.84	202.75	202.58	203.28	202.17	202.01	203.05	202.83	202.89	202.72	203.59	204.01	203.3	203.54	202.57	202.72	201.9
217.92	217.63	216.79	217.33	216.6	217.2	217.47	216.03	216.64	217.5	216.61	216.54	216.65	216.28	218.2	216.51	218.12	216.72	217.7	216.62	216.53	217.34	216.73	216.58	217.16	217.32	216.94	217.7	215.73	217.63	216.61	217.65	216.86	217.63	216.95	217.54	217.55	217.14	216.56	216.34	218.6	218.22	218.04	217.56	216.64	217.88	217.62	216.34	216.52	216.3
211.84	212.11	211.7	212.15	212.76	210.69	212.37	211.26	211.61	211.17	211.38	211.28	211.78	211.49	212.35	211.48	211.36	211.8	211.73	211.75	211.2	212.04	211.3	211.71	212.44	211.16	212.21	211.28	211.77	211.41	212.07	211.87	211.51	212.61	210.58	211.54	211.55	211.48	211.53	211.08	212.34	213.15	211.96	212.27	210.66	211.05	212.1	211.83	211.34	211.82
217	216.67	217	216.93	218.19	218.1	217	217.66	216.67	217.69	217.62	217.57	219.1	217.95	217.8	217.29	217.99	218.7	219.09	216.09	217.04	217.91	217.35	218.3	218.51	217.92	218.22	216.41	217.87	219.13	217.43	217.75	218.73	218.06	217.3	218.41	217.54	217.95	218.75	218.62	217.34	218.14	218.17	217.46	217.67	217.69	216.61	217.69	217.21	216.67
202.13	201.75	201.9	202.06	203.12	202.13	203.31	202.49	202.76	203	203.3	203.44	202.42	201.31	202.61	201.93	202.2	202.48	202.54	202.32	202.44	201.87	202.13	202.65	202.21	203.11	202.47	201.86	202.87	202.52	202.54	202.58	202.33	203.66	201.08	202.24	202.11	202.59	202.95	202.38	202.3	202	202.93	202.24	202.04	202.36	201.75	202.61	201.69	202.27
203.02	202.92	203.16	203.63	203.3	203.98	204.06	203.64	203.97	205.14	203.69	204.53	204.11	204.25	203.41	203.67	202.93	204.48	202.73	203.7	202.4	204.07	203.39	204.76	203.27	203.59	203.67	203.35	203.09	204.57	203	204.04	203.44	203.45	204.63	203.77	204.57	204.86	203.91	203.97	204.08	203.38	203.89	204.91	204.89	203.12	204.13	203.41	202.96	204.69
207.13	209.01	207.25	207.65	208.04	208.2	207.49	207.28	208.37	207.25	208.69	207.62	206.72	207.97	206.44	207.2	207.69	208.41	207.76	209.19	206.45	207.6	208.36	207.53	207.31	207.11	208.24	207.79	208.23	208.03	208.13	208.38	206.24	207.6	208.91	207.52	208.19	208.08	207.73	208.04	207.4	208.23	207.31	208.94	207.51	207.88	207.11	209.12	208.56	207.37
209.04	207.98	208.82	208.82	208.65	208.7	208.53	208.77	209.38	209.83	208.28	208.49	208.64	209.48	209.17	208.31	209.12	207.74	209.2	208.49	208.95	208.18	208.49	209.34	207.68	209.13	207.69	209.36	209.21	208.44	209.22	208.62	209.58	208.24	208.1	208.41	208.16	208.24	209.3	207.7	208.08	208.24	207.79	210.05	208.14	208.32	209.36	208.96	207.75	208.71
202.24	202.06	201.06	202.15	202.45	202.37	202.1	202.11	201.79	202.61	202.06	203.82	201.86	202.3	202.95	202.45	203.36	201.54	202.6	202.86	202.23	203.38	201.57	202.99	202.1	202.63	202.27	202.11	201.57	202.39	202.95	201.84	202.24	202.8	203.1	202.74	201.7	203.16	201.33	202.33	202.9	202.61	201.27	202.33	201.98	203.16	201.79	202.68	202.3	201.41
204.37	204.32	204.17	204.59	204.98	203.88	204.86	203.88	204.31	203.69	203.57	204.46	204.29	203.73	203.66	203.79	203.48	204.1	203.96	204.1	203.69	203.68	203.6	203.12	204.24	204.38	204.88	205.25	203.66	203.96	204.32	204.24	203.74	204.28	204.4	203.48	203.35	203.74	204.79	204.54	202.81	204.61	204.59	205.17	205.13	204.4	204.19	204.41	205.19	203.59
203.06	202.98	203.75	203.22	203.62	204.67	202.06	202.5	203.5	203.62	204.34	204.41	202.75	202.91	203.35	203.02	203.35	204.07	203.22	203.29	202.76	203.16	202.67	203.02	203.63	203.17	201.5	204.62	202.95	203.55	202.85	203.28	203.21	202.87	203.98	203.56	202.81	203.43	202.66	203.72	203.16	202.33	203.14	202.74	203.72	203.51	204.03	203.69	203.92	202.61
205.21	206.07	205.82	205.76	206.19	207.52	206.76	205.92	206.21	206.03	206.12	206.6	206.66	207.51	207.97	204.61	206.8	205.93	206.78	205.89	205.91	206.23	207.23	206.82	205.32	206.1	206.01	205.98	206.46	205.36	206.09	205.91	206.72	206.64	206.37	207.32	206.04	207.09	207.66	206.47	207.31	206.81	207.28	205.4	205.22	206.59	205	206.07	206.16	206.06
209.79	210.47	209.78	209.74	209.63	208.86	208.82	210.05	209.77	209.75	208.9	209.81	209.95	209.6	210.05	209.62	210.26	209.64	209.56	210.22	209.01	209.43	210.17	209.15	210.25	209.39	209.77	209.26	209.41	209.41	209.1	209.88	209.89	209.37	209.73	210.87	210.65	208.92	210.08	209.64	210.31	209.11	209.32	210.38	210.73	209.73	209.21	210.53	208.86	210.41
208.81	207.85	208.08	209.24	209.32	208.91	209.18	208.85	208.8	207.45	208.65	207.45	209.45	208.54	207.8	208.54	208.62	209.95	208.91	209.24	208.63	208.88	208.32	208.58	209.2	208.61	208.05	208.24	209.14	207.89	208.19	209.88	207.19	209.65	209.02	208.34	209.16	208.7	208.28	209.72	208.41	208.9	208.86	208.93	208.98	209.07	208.12	207.64	207.71	208.34
206.62	207.37	208.56	208.45	207.53	207.98	207.18	208.44	208.18	208.45	208.86	206.95	207.05	207.97	208.15	207.65	207.98	208.94	208.07	208.24	207.3	208.1	208.53	208.34	208.67	208.64	207.74	207.73	207.66	207.95	208.07	207.59	206.46	208.1	207.79	208.06	207.22	208.56	208.46	208.06	208.17	207.86	207.83	207.79	207.71	207.88	207.54	207.23	208.51	207.85
215.61	217.55	216.97	216.8	217.31	217.22	216.38	217.46	217.85	217.18	217.6	217.39	216.52	216.03	217.46	216.69	215.57	216.86	215.97	217.03	217.41	216.79	216.35	216.83	216.93	217.05	217.01	217.06	215.83	216.05	217.92	216.18	216.49	216.31	217.84	215.9	216.16	217	217.75	215.38	215.59	216.37	217.27	216.73	216.62	217.93	217.34	218.51	217.4	216.44
212.5	211.5	211.63	212.95	211.14	211.92	212.08	212.95	212.67	213.63	211.73	212.8	210.75	213.49	211.6	210.85	212.74	212.28	212.22	211.73	212.08	212.97	212.97	212.46	211.9	211.15	212.03	212.12	211.88	211.11	213.31	211.94	212	212.29	213.03	212.23	212.34	213.34	212.35	212.39	212.41	213.13	213.06	212.54	211.72	212.6	211.96	211.1	213.45	213.25
208.08	209.42	208.95	208.99	208.7	209	207.96	209.42	209.43	208.18	208.6	208.68	208.01	208.99	208.77	208.73	207.87	209.66	208.88	209.18	208.61	209.02	209.06	209.37	208.68	208.27	208.69	209.98	208.8	210.26	208.16	207.35	209.21	209.41	209.42	208.54	209.11	208.17	209.22	209.27	210.33	208.27	208.9	208.77	209.79	209.29	208.76	208.92	207.85	208.67
203.2	203.11	203.22	203.24	203.95	203.32	203.84	204.11	204.17	202.52	203.9	203.82	203.07	202.4	202.91	204.09	204.36	203.02	203.52	203.31	204.34	203.34	203.97	202.51	203.34	202.12	204.05	204.38	204.06	203.01	203.97	203.86	202.78	203.87	203.67	203.25	202.42	203.67	203.29	204.2	204.59	203.3	203.54	203.57	203.07	204.11	203.87	203.37	204.39	204.09
203.56	203.09	202.89	202.22	202.03	203.23	203.25	201.33	202.9	201.97	202	203.66	202.62	202.64	203.68	202.45	201.97	203.39	202.78	202.52	204.06	201.62	202.21	202.33	203.21	202.39	203.15	202.11	202.08	202.66	201.77	203.63	202.84	203.39	201.97	202.69	201.39	201.18	202.32	203.18	201.93	203.29	201.82	202.64	202	201.14	201.85	204.42	202.51	202.81
216.39	217.64	217.28	217.78	217.08	217.86	216.73	216.45	217.62	218.47	217.97	217.09	217.08	217.19	216.99	216.68	217.07	217.36	216.63	216.62	217.34	217.12	216.64	217.79	216.73	217.16	217.97	216.37	217.7	216.02	217.24	217.26	216.56	217.24	216.16	217.07	217.57	217.26	218.77	216.28	216.8	216.44	216.1	216.88	216.35	217.05	217.09	217.69	216.76	216.41
209.11	207.21	209.35	208.8	208.82	207.79	207.59	208.22	208.3	208.6	209	208.35	208.43	208.99	209.06	208.04	209.11	209.16	208.22	208.45	209.14	209.19	209.23	207.52	208.05	208	208.81	207.83	208.72	208.23	208.39	208.44	207.27	208.79	208.72	209.22	208.21	208.59	208.08	208.77	208.67	209.26	209.25	208.7	209.39	208.93	209.45	207.92	209.37	207.65
211.99	211.63	211.15	211.91	211.74	211.92	211.69	212.33	212.03	210.73	211.7	213.02	210.18	210.14	210.73	211	211.7	211.76	212.66	211.07	212.58	211.72	211.97	210.98	210.69	212.21	211.19	211.24	211.62	211.79	212.11	211.43	210.82	212.02	212.78	211.28	211.24	211.43	211.35	210.83	210.35	211.32	210.87	210.94	212	210.64	210.9	210.56	212.26	210.97
206.95	205.8	205.12	207.11	207.42	206.24	207.38	206.39	206.39	206.45	206.78	206.22	206.3	207.82	205.08	207.36	206.74	206.49	206.91	206.81	206.6	206.03	206.18	206.57	208.11	207.01	206.81	205.96	206.41	206.01	206.42	206.35	207.95	205.28	207.03	206.77	206.56	205.89	206.82	205.8	206.53	207.53	206.02	206.23	207.02	206.2	206.56	206.26	205.24	206.51
217.23	217.6	217.13	215.44	216.97	216.8	215.88	217.09	217.33	216.55	216.27	216.13	217.13	217.34	216.98	217.29	216.81	216.02	216.94	217.04	218.34	217.33	217.17	217.15	215.43	217.01	216.21	218.25	217.37	217.28	217.09	216.77	217.29	217.17	217.17	217.21	216.85	216.71	217.83	218.28	217.46	216.65	217.07	217.58	216.36	217.31	216.27	217.18	216.22	217.16
209.18	209.33	209.85	208.44	209.05	209.94	209.75	209.22	210.23	210.4	209.67	210.38	208.73	210.59	209.05	210.31	209.19	209.08	210.07	209.05	210.73	208.63	210.06	209.34	210.15	209.79	209.59	210.17	208.88	210.23	211.18	210.24	209.74	210.37	209.37	209.55	209.54	210.58	209.87	209.89	209.07	210.78	210.25	209.17	209.29	210.69	209.96	207.77	209.65	208.87
203.08	202.89	202.39	202.13	201.7	202.36	202.98	202.17	202.5	202.19	201.82	202.22	203.16	203.1	202.62	202.82	203.34	202.79	202.13	203.02	203.07	201.93	202.4	201.93	203.08	203.08	202.66	204.15	202.56	202.55	202.35	202.65	203.85	202.98	202.7	202.7	202.35	201.56	203.14	202.84	202.33	203.09	202.02	202.92	202.19	201.64	203.29	203.07	203.36	202.55
218.15	218.32	217.99	216.67	216.63	217.78	217.52	218.2	218.51	217.44	217.69	218.11	218.49	218.23	218.97	217.82	217.83	217.46	217.84	218.1	217.24	218.22	216.74	219.24	218.28	217.65	217.63	217.08	216.55	218	216.92	217.41	217.1	218.33	218.36	218	217.77	217.56	217.77	216.5	217.6	217.21	217.87	217.59	217.78	218.62	217.9	217.29	218.22	217.52
210.92	212	211.73	211.51	211.82	211.68	212.87	210.86	211.68	211.79	211.61	211.07	212.39	211.91	210.97	211.89	211.76	211.18	212.25	211.62	211.2	211.47	212.1	212.62	210.87	212.48	210.97	212	211.69	212.15	210.84	211.1	210.84	212.72	212.02	211.73	211.74	211.51	211.76	211.84	212.19	211.53	212.11	211.51	211.3	211.35	212.28	211.94	212.16	212.28
203.46	202.87	204.08	201.85	202.93	203.46	202.97	203.69	203.01	203.52	203.92	202.59	203.3	203.33	202.18	202.24	203.2	202.91	204.17	202.96	204.13	204.29	203.3	203.45	203.4	203.97	203.48	203.25	202.91	203.68	202.68	202.8	203.97	204.05	201.84	203.38	202.4	202.55	203.98	204.29	202.49	203.64	203.44	203.51	203.32	202.78	202.8	203.78	203.94	202.8
217.09	217.37	217.09	217.18	217.36	216.95	216.21	216.79	217.8	216.79	217.66	216.39	217.91	216.65	218.22	216.83	217.35	217.52	216.55	216.45	216.04	216.85	216.98	217.02	217.35	216.42	217.07	216.53	217.87	217.26	216.62	216.99	218.74	216.31	216.95	217.18	216.85	216.68	217.17	217.78	217.54	216.17	216.2	216.75	216.44	217.44	217.23	216.61	215.61	217.52
198.62	198.69	198.06	199.42	198.34	197.88	196.68	197.59	197.24	197.98	198.62	199.25	197.43	197.44	198.96	196.93	198.87	198.76	197.38	197.66	197.19	197.04	197.87	198.32	198.35	198.19	198.38	198.26	197.87	197.51	198.07	197.98	199.05	197.85	197.31	198.52	197.74	198.28	198.35	197.05	197.68	198.3	196.91	196.72	198.6	197.98	197.67	197.7	198.58	198.31
212.82	212.43	212.39	212.25	211.81	213.34	211.01	212.22	212.77	212.58	211.02	211.62	213.69	211.88	212.55	211.91	212.41	212.29	213.48	212.18	212.93	212.34	212.32	212.26	212.89	212.53	213.28	212.35	212.26	212.6	212.75	211.9	211.97	212.74	211.75	212.02	212.36	212.69	212.71	212.1	212.73	212.67	213.12	212.62	212.19	212.11	211.9	212.92	211.75	211.86
203.93	203.91	203.06	205.44	204.1	204.74	205.06	203.58	204	203.3	203.58	204.42	203.58	203.83	203.52	203.37	203.65	204.25	203.39	204.67	203.01	203.59	204.45	203.89	203.27	202.65	204.07	203.28	204.23	205.22	203.58	204.83	203.55	203.96	202.94	204.29	203.7	204.08	204.33	204.32	203.56	203.74	204.41	203.47	203.2	203.41	204.68	204.01	204.76	202.97
208.07	208.24	208.5	208.38	208.96	208.44	207.49	209.6	209.37	208.52	210.15	209.34	209.85	208.48	209.15	209.3	209.75	208.37	209.67	208.83	207.92	209	208.17	208.63	209.22	209.18	207.86	208.81	209.45	208.84	209.41	208.45	209.78	210.08	207.4	207.86	209.62	208.59	208.51	208.62	208.95	209.19	209.43	208.64	208.6	208.42	209.14	208.72	208.75	208.59
211.52	211.67	211.17	212.23	212.08	211.61	211.04	211.24	212.37	210.04	211.54	212.63	210.91	212.04	211.28	211.06	211.7	212.31	212.55	211.88	211.85	212.74	211.48	213.59	212.09	212.08	212.07	211.53	210.77	211.14	211.59	212.8	211.95	211.92	211.67	211.91	211.15	211.06	210.91	212.29	212.79	212.84	211.22	212.8	211.85	210.68	211.21	211.8	211.04	211.15
214.52	213.17	214.28	213.12	214.5	214.21	214.76	214.27	213.76	213.38	214.03	214.08	215.11	215.36	214.04	214.85	213.85	214.08	213.85	214.5	212.34	213.36	214.16	214.33	213.77	214.56	212.8	214.08	213.89	213.7	213.52	215.26	215.08	214.29	214.17	213.9	213.04	213.29	213.44	213.93	213.72	214.14	213.58	215.52	214.44	214.45	214.08	212.83	213.18	213.88
211.69	211.49	212.49	211.66	212.05	211.84	212.38	212.68	211.96	211.83	211.86	212.93	212.22	211.68	212	212.4	213.02	211.19	212.14	212.88	213.38	211.12	213.07	212.12	212.02	211.94	212.45	212.35	212.5	211.57	213.2	212.23	211.87	211.97	212.74	213.15	212.58	212.78	212.37	212.85	212.21	212.94	212.06	211.22	212.03	212.48	213.1	212.02	212.54	212.38
203.34	203.44	204.03	204.33	204.39	203.36	203.57	203.36	203.66	203.85	203.44	202.09	203.38	203.66	202.98	203.63	204.39	203.81	203.47	203.44	203.85	205.28	203.7	203.85	202.6	203.01	203.62	202.77	203.05	202.05	203.81	203.64	203.38	203.89	203.7	202.94	203.74	202.55	203.34	204.03	203.12	203.43	202.84	203.62	203.47	204.31	203.58	202.38	203.04	204.25
193.87	194.92	194	194.95	194.29	194.59	194.15	195.67	194.55	194.38	194.29	195.09	194.28	193.74	194.18	193.91	194.45	194.82	193.48	193.83	194.58	194.52	193.34	195.1	194.15	195.14	194.2	193.18	194.55	194.11	195.06	194.17	194.37	193.65	193.81	195.57	194.85	193.02	194.02	193.97	194.64	195.16	194.06	194.72	193.76	195.49	194.12	194.3	194.35	194.46
203.27	204.65	204.61	202.71	203.65	204.46	203.16	203.69	203.03	202.71	204.19	204.01	202.49	203.88	204.48	203.58	204.52	203.37	202.77	204.28	202.37	202.69	204.98	204.82	202.7	204.25	203.38	203.62	204.84	203.26	202.51	203.52	204.22	204.55	204.46	203.86	202.99	204.1	203.16	204.9	203.8	204.92	203.8	203.89	202.75	204.66	203.86	202.05	203.04	203.72
208.88	208.76	208.45	207.57	208.3	209.11	208.22	208.43	209.05	208.39	209	207.18	208.91	208.8	208.73	207.75	208.86	207.63	208.69	208.08	209.53	208.7	208.12	208.88	207.39	209.08	208.19	208.19	207.78	208.28	209.08	209.37	209.21	207.98	209.69	207.9	208.68	208.62	208.78	208.5	208.55	206.63	209.53	207.23	208.96	208.47	208.67	207.26	209.11	208.19
195.86	195.04	194.66	194.92	195.51	196.25	195	195.97	195.74	194.82	196.17	195.59	195.25	194.56	195.33	195.5	195.33	195.29	195.17	194.76	195.3	196.02	195.21	194.93	194.45	195.74	194.6	196.22	195.29	195.99	194.7	194.69	195.06	195.25	195.12	196.19	194.6	194.8	195.59	194.96	195.49	196.24	196.03	193.49	194.58	195.89	194.41	196.27	195.42	196.62
208.36	208.51	208.32	208.46	208.92	208.68	209.52	209.13	209.97	209.01	208.3	208.45	209.14	208.36	209.95	209.7	210	208.97	209.61	209.54	207.8	209.61	209.48	207.9	209.14	209.08	208.82	209.29	209.4	208.44	209.79	209.55	208.94	208.74	207.38	207.85	209.77	209.11	208.93	209.2	208.69	209.98	208.72	209.09	208.12	209.23	208.86	208.73	209.04	208.2
200.19	199.94	198.92	199.67	198.77	199.51	199.28	199.41	199.1	198.75	199.76	198.52	200.11	199.51	199.61	199.38	199.41	200.29	199.04	200.15	199.53	199.58	200.05	200.38	198.74	198.83	199.59	199.24	199.4	198.3	199.48	199.88	199.48	198.64	199.77	199.03	198.9	199.56	199.76	198.95	199.77	199.81	199.46	199.31	199.53	198.9	199.65	199.1	199.84	200.58
206.72	205.6	206.39	205.56	205.9	207.22	206.14	205.89	205.93	206.39	207.14	205.49	206.01	205.95	205.91	207.04	205.93	205.43	206.2	206.2	207.07	206.23	206.32	207.12	206.22	206.11	206.78	206.19	206.35	206.6	206.19	205.71	206.84	205.41	207.2	207.42	207.43	206.83	206.23	206.24	205.58	206.04	206.06	206.87	205.86	206.38	205.9	206.41	205.41	205.98
204.15	204.03	204.32	202.61	203.37	204.01	203.89	204.31	203.35	203.53	203.53	204.18	203.13	204.61	203.39	203.57	203.91	204.16	205.02	204.08	202.65	204.79	203.95	204.63	203.54	202.5	204.09	202.76	202.5	202.54	204.97	203.21	203.9	203.5	204.2	204.16	203.54	202.83	205.11	203.8	202.9	203.86	203.34	204.29	203.84	203.02	203.73	203.06	203.56	205.27
208.56	207.32	207.66	208.16	208.05	208.55	208.16	207.85	208.65	207.98	207.73	207.11	206.51	208.25	207.06	208.32	207.09	207.99	206.51	206.8	207.55	207.16	207.23	207.59	206.93	207.65	207.9	207.74	207	207.08	207.69	207.86	207.2	206.78	208	208.69	207.04	208.82	206.79	207.9	207.94	209.09	207.07	207.16	208.11	207.57	208.14	207.71	206.89	208.28
201.18	202.96	203.29	201.42	203.19	202.57	202.06	203.09	201.86	202.05	203.27	202.23	202.59	201.97	202.32	202.8	202.17	203.36	203.16	202.13	202.88	201.98	201.96	202.85	201.81	201.15	203.42	202.67	202.41	202.17	202.87	203.96	201.42	202.9	203.15	203.24	202.2	202.6	201.52	202.26	202.45	201.66	202.06	202.02	201.93	201.9	202.54	203.94	203.57	202.49
206.69	207.5	207.79	209.34	208.03	207.5	206.86	207.33	206.8	207.61	207.01	207.24	207.19	207.71	207.85	208.68	207.1	208.24	207.14	207.3	207.92	207.7	208.76	207.46	207.03	208.26	207.54	206.14	207.89	207.41	208.1	207.1	207.99	207.26	207.44	208.34	208.14	206.74	208.06	208.47	207.17	207.95	207.53	207.86	206.66	207.77	208.7	207.36	207.55	208.01
208.45	207.78	209.1	209.32	207.82	208.39	208.91	208.31	208.05	208.32	209.52	210.04	209.4	208.18	208.79	207.4	207.78	208.88	207.87	209.3	208.83	208.18	209.29	208.08	208.45	209.85	207.85	209.16	208.75	208.3	208.1	208.09	208.39	208.96	208.76	208.8	207.95	208.99	207.95	208.96	208.97	209.14	207.86	208.27	208.63	208.23	209.88	208.19	208.76	208.58
208.65	209.12	209.37	207.98	207.76	208.43	209.48	208.61	209.62	208.38	209.19	209.29	208.12	208.12	209.03	207.83	208.27	208.21	207.62	208.12	208.34	209.3	207.89	209.29	210.24	208.4	209.12	208.45	209.83	208.75	209.09	208.9	209.13	209.93	208.31	209.06	208.77	209.16	208.91	208.79	209.02	208.1	208.67	208.37	208.02	209.04	208.03	208.25	208.57	208.7
208.42	208.2	209.02	209.2	208.03	208.5	208.11	208.84	208.89	209	208.38	208.41	209.03	208.61	207.59	207.59	208.79	208.57	208.43	210.19	206.49	208.8	208.78	208.66	208.83	208.37	208.09	208.97	208.85	209.46	208.65	207.79	207.64	209.07	208.66	208.01	208.31	207.56	207.13	208.79	208.95	208.89	208.6	208.77	209.04	209.47	208.27	207.9	208.67	208.58
202.66	203.21	201.11	202.18	202.95	203.08	203.07	201.72	201.96	202.44	202.87	203.52	203.7	202.89	202.94	202.23	202.48	202.2	203.15	202.93	201.9	203.52	203.27	202.69	202.65	203.09	204.07	202.98	201.33	202.14	203.29	202.7	201.94	203.16	202.05	202.43	203.11	202.3	202.65	203.79	202.37	203.3	202.96	203.12	203.21	202.92	201.44	202.72	203.19	202.44
208.92	207.71	209.58	209.06	209.09	208.41	208.05	207.85	208.39	209.65	209.14	208.68	208.14	209.05	208.1	208.27	208.45	209.38	209.09	208.78	208.94	208.05	208.9	209.12	209.39	207.92	208.21	207.79	209.36	209.82	208.82	208.37	208.81	208.43	208.18	209.38	208.66	210.17	208.19	208.86	208.63	207.87	208.35	208.58	209.49	208.74	209.62	209.64	209.05	208.99
205.11	203.91	202.87	204.85	204.18	204.79	205.05	205.53	205.01	203.99	205.05	203.94	204.74	204.55	204.51	204.46	205.39	204.52	204.13	204.7	204.57	204.11	204.91	204.46	205.34	203.78	205.07	204.78	204.47	204.31	203.86	205.51	204.5	205.32	204.18	204.83	204.52	204.76	205.4	204.92	203.72	206	204.04	205.32	204.96	204.5	205.01	206.14	205.46	204.76
208.37	209.02	209.52	209.25	208.11	208.69	209.38	208.35	210.08	207.72	209.97	208.75	208.71	208.72	209.34	208.76	208.09	208.54	207.59	209.8	208.12	209.41	208.77	210.46	208.6	208.9	209.66	209.56	208.52	209.67	208.87	208.49	208.56	209.38	208.12	208.64	208.68	209.4	208.56	207.53	208.96	209.36	208.51	209	207.49	209.08	209.51	207.7	208.2	210.26
208.36	208.59	208.27	206.85	207.91	207.39	208.27	207.82	208.01	207.74	207.9	207.14	208.02	208.24	206.62	207.51	208.52	206.67	207.51	207.45	208.03	207.71	208.28	207.02	207.27	208.31	207.43	208.52	207.51	207.98	208.27	207.75	207.84	207.33	206.81	208.1	207.41	208.01	207.27	208.5	208.59	207.94	208.25	208.5	207.7	207.65	207.19	208.21	208.52	207.54
207.29	208.22	208.96	208.49	208.4	208.17	208.64	208.75	208.84	209.45	208.14	207.99	209.1	208.46	208.97	210.27	209.08	208.73	208.12	207.76	208.42	210.08	209.08	208.8	208.62	209.12	208.98	209.28	208.02	209.26	207.9	208.32	207.97	208.06	208.61	207.37	208.46	208.26	208.9	207.57	209.04	208.53	208.07	207.72	208.58	208.63	208.07	208.8	208.11	208.82
199	198.78	200.06	199.07	199.72	199.37	200.64	197.62	199.95	199.79	200.27	200.94	199.37	198.8	200.16	199.82	198.4	199.08	199.08	199.92	200.52	199.68	199.17	199.37	200.17	199.09	200.18	199.77	199.81	199.16	199.77	199.65	200.08	199.5	199.6	199.31	199.24	200.31	199.66	199.79	198.37	199.92	200.48	199.97	199.05	198.93	199.25	199.07	199.16	199.19
217.29	217.24	218.25	216.65	217.47	216.06	216.24	216.68	216.53	216.15	217.18	216.69	216.35	216.89	215.82	217.26	217.43	216.76	216.91	217.23	217.1	216.87	216.97	216	215.92	218.13	218.11	216.8	217.04	217.5	217.74	216.13	216.32	217.29	218.27	217.11	216.97	216.49	215.77	215.6	217.57	216.9	216.76	217.89	216.98	216.25	216.37	216.69	217.45	217.28
202.44	203.93	203.38	203.56	203.4	203.54	203.35	202.65	204.69	203.16	203.53	202.66	204.23	204.42	203.18	203.46	203	204.74	202.25	202.92	202.87	203.32	203.54	202.86	204.36	202.38	203.37	204.1	203.69	203.54	202.45	203.41	204.03	204.03	204.16	203.83	203.52	204.33	203.35	202.88	202.66	203.38	203.52	203.14	202.7	203.79	204.1	203.42	203.1	203.92
212.51	211.25	211.77	211.75	211.36	211.11	211.65	212.28	210.88	210.91	210.97	211.28	211.73	211.04	211.11	211.33	212.09	211.92	210.99	211.86	211.54	211.58	212.57	210.95	210.53	212.05	210.84	212.03	211.34	211.87	212.95	210.72	211.96	211.36	211.23	211.26	210.53	210.94	211.84	212.6	212.06	211.86	211.72	212.1	210.85	211.44	212.37	210.72	211.07	211.89
212.26	212.5	212.52	212.13	211.39	212.97	212.16	211.97	212.01	212.66	212.36	212.55	211.71	213.34	212.36	213.58	211.71	212.12	212.55	212.39	214.08	212.41	212.34	211.92	211	211.61	213.32	212.61	212.11	212.38	212.38	212.04	212.89	211.71	212.3	211.8	212.44	212.35	212.53	212.13	213.45	213.03	211.74	211.65	212.24	212.68	210.66	212.18	212.86	210.67
209.5	209.27	209	208.93	209.29	209.56	208.88	209.09	208.84	207.97	208.54	208.71	208.17	208.06	208.15	208.67	209.06	209.4	208.81	209.49	208.71	209.15	208.56	209.16	207.96	208.87	208.9	208.47	209.43	208.36	208.84	208.82	208.62	207.22	209.08	207.94	209.11	208.01	208.66	209.03	208.16	209.25	208.33	207.99	208.69	207.66	208.97	207.94	207.98	207.82
212.5	212.1	210.93	210.68	211.88	212.07	210.55	211.81	211.85	212.18	211.94	211.05	212.21	211.01	212.31	211.63	211.68	211.06	211.79	211.52	210.83	212.07	210.97	213.04	211.82	211.62	212.38	211.91	212.41	211.69	211.37	211.44	212.18	211.42	211.01	209.81	211.78	211.06	211.78	211.02	212.54	212.22	211.51	211.77	211.42	210.95	210.98	212.22	212.45	211.78
204.51	202.62	204.52	202.17	205.15	204.91	204.77	204.32	205.21	203.85	204.35	204.18	204.11	204.49	204.46	204.13	203.47	204.37	203.07	203.57	203.73	203.72	203.75	203.37	203.44	204.44	204.7	203.24	203.98	204.27	204.93	203.31	203.33	205.13	203.61	203.08	204.53	204.35	204.29	206.02	203.56	203.73	203.95	204.82	204.39	204.47	203.81	204.16	204.5	203.95
203.48	203.91	203.97	202.87	203.83	203.26	203.56	204.8	204.47	203.66	203.1	203.44	203.06	204.58	204.43	203.44	203.42	203.36	203.33	205.03	203.46	203.9	203.5	203.9	203.94	203.56	203.72	203.21	203.61	204.03	202.54	204.49	204.76	203.37	203.41	204.36	204.29	205.35	202.62	204.92	203.3	203.53	204.36	203.93	202.8	202.88	203.47	204.1	204.28	203.94
206.67	204.75	207.34	206.84	206.78	205.77	205.49	206.77	205.42	207.08	207.45	206.83	206.44	206.19	207.18	206.97	206.79	206.27	206.84	205.79	206.6	206.45	206.27	206.75	207.58	206.52	204.54	206.21	206.86	206.41	205.88	206.61	206.49	206.64	206.48	205.33	205.64	206.2	206.1	207.01	206.45	206.12	206.04	207.21	205.44	207.7	207.44	206.82	205.64	206.24
200.41	199.36	198.58	198.81	198.96	199.33	199.42	199.79	198.81	199.84	199.86	199.24	200.27	199.83	199.49	199.29	199.91	200.08	199.7	199.77	199.23	199.54	198.86	198.18	200.36	199.5	199.72	200.04	198.6	200.16	200	199.39	199.54	199.57	199.84	199.43	199.72	199.29	199.78	199.73	199.86	201.17	198.68	198	199.52	199.03	199.65	199.18	199.13	199.19
217.31	216.6	218.08	216.92	216.5	216.64	217.51	217.68	218.6	216.48	217.21	216.4	216.42	217.51	217.13	216.62	215.81	216.97	217.53	216.59	216.08	217.51	217.56	217.03	215.29	216.65	217.02	216.69	215.3	217.03	217.1	217.86	216.74	216.97	215.84	215.93	217.1	216.23	216.06	217.24	216.37	217.65	217.62	216.98	215.5	216.13	217.19	215.05	217.87	216.76
213.23	211.76	212.79	213.47	212.69	212.36	212.46	212.57	212.61	212.26	214	212.58	212.72	212.95	212.78	212.7	212.22	211.82	211.86	211.52	212.14	211.78	212.72	212.33	212.49	210.74	213.32	212.81	212.77	211.96	213.21	212.02	212.92	212.15	212.79	212.93	212.74	212.76	211.9	211.77	211.8	211.98	212.88	212.11	212.56	212.48	211.86	212.89	212.95	213.09
216.78	216.85	217.9	218.3	217.02	216.75	217.59	217.29	216.27	216.73	218.17	217.01	217.94	217.26	216.74	218.67	217.09	217.62	217.19	216.65	217.3	217.24	215.82	218.18	216.76	217.42	216.69	216.96	216.27	217	217.87	217.57	215.81	216.9	217.95	216.82	217.11	217.37	216.45	217.23	216.51	217.28	217.96	217.6	217.59	216.18	216.91	217.45	217.12	216.37
204.65	204.37	204.72	203.76	205.58	203.28	205.2	205.41	203.79	205.48	204.4	204.74	204.51	205.5	204.25	205.46	205.58	204.75	205.06	204.64	205.29	205.19	205.51	204.1	204.75	204.92	203.11	205.91	204.73	204.78	204.95	204.89	204.77	204.85	205.65	204.09	204.86	203.75	204.25	204.76	203.63	204.95	203.39	204.78	205.22	204.39	204.1	205	204.23	204.65
209.41	209.68	209.76	208.42	210.63	209.01	209.08	210.83	209.55	209.12	209.57	208.81	209.02	209.58	208.88	209.29	209.55	209.57	208.98	209.9	208.69	208.39	208.78	209.36	208.71	209.34	208.76	209.32	209.11	209.58	209.93	209.44	210.26	211	209.12	209.53	209.39	209.63	209.23	209.79	208.82	209.45	209.39	208.86	208.58	209.64	210.38	209.89	209.45	209.71
203.66	203.67	203.96	204.24	203.81	204.29	204.72	203.66	205.12	205	205	204.85	203.8	203.26	204.13	205	203.64	202.61	203.95	202.84	203.18	203.33	203.71	203.86	202.85	203.72	203.34	204.8	203.74	203.24	205.64	203.83	203.65	204.22	203.24	203.59	203.59	204.37	203.89	203.34	204.81	203.49	202.95	204.09	204.89	203.51	204.49	204.07	204.52	204.03
218.14	217.07	217.57	216.62	216.88	217.35	216.99	216.57	216.54	216.91	216.45	216.4	217.96	216.05	215.99	216.86	217.5	216.67	217.7	216.67	216.92	216.84	217.36	216.75	217.2	216.84	216.14	217.36	217.19	216.04	217.74	216.26	216.97	216.49	216.76	216.84	216.78	216.8	217.32	217.18	218.11	217.87	216.74	216.99	217	216.49	217.39	216.91	217.69	217.13
205.02	204.93	205.95	204.18	206.28	204.46	204.63	205.25	204.67	205.34	204.09	204.84	204.21	205.25	204.25	205.12	204.18	205.52	205.67	204.31	204.92	204.79	204.06	204.5	204.91	205.1	204.99	204.76	204.82	204.71	204.83	204.75	205.63	204.48	204.22	203.5	205.13	205.02	205.05	205.59	205.52	205.03	204.95	203.95	204.73	204.4	204.02	203.88	205.07	204.21
207.66	207.55	208.16	207.61	208.15	207.84	206.68	207.24	206.95	207.39	208.4	208.22	208.23	207.78	207.09	208.1	207.26	207.36	207.38	207.59	206.58	207.55	207.33	207.81	207.86	207.98	207.58	207.34	207.42	207.23	208.44	207.08	208.57	208.54	208.36	208.73	207.35	207.24	207.96	207.65	208.2	207.3	206.87	207.53	207.47	207.56	207.15	208.08	207.92	208.11
207.67	207.82	208.95	208.95	207.68	208.5	208.01	207.91	207.82	206.83	207.65	208.31	207.33	208.57	207.6	207.2	207.47	207.54	208.2	208.33	207.3	208.58	207.27	207.78	207.09	208.73	207.26	207.46	208.6	207.45	207.18	208.24	207.75	208.4	208.22	207.68	207.81	207.95	207.67	207.66	208.36	208.11	207.01	208.24	207.52	208.54	208.08	207.45	209.38	208.72
210.01	209.8	209.7	209.4	209.58	209.71	209.87	210.01	209.58	209.81	208.81	209.53	208.96	210.36	209.14	209.96	210.49	209.47	208.45	210.49	208.15	209.54	209.05	209.78	209.29	209.72	210.37	209.17	209.94	210.48	209.83	208.02	210.72	209.12	209.6	209.27	209.25	209.03	209.9	209.08	209.63	210.24	208.9	208.27	209.78	209.19	210.31	210.19	209.29	209.47
211.71	210.68	211.81	211.78	211.28	211.84	211.59	210.9	210.67	211.78	213.22	212.86	211.36	212.41	211.25	212.06	211.64	209.52	212.17	212.17	211.81	211.52	211.34	210.82	211.46	211.56	211.78	210.99	212.64	212.24	212.34	211.78	211.8	210.53	211.99	210.77	212.93	211.33	211.37	210.95	211.76	211.15	212.11	213.14	211.68	210.97	210.99	211.26	211.88	211.62
203.11	204.1	203.39	203	204.06	204.06	204.13	203.18	204.1	203.61	203.65	202.63	202.69	203.59	203.83	204.77	204.05	202.71	203.15	203.16	203.46	202.7	202.78	204.51	203.03	203.39	203.86	203.81	204.31	202.41	203.79	203.9	203.02	203.14	203.29	202.93	203.78	203.61	202.97	202.65	203.45	203.26	203.13	202.76	203.13	202.83	202.61	203.87	202.16	203.76
208.22	208.16	208.3	206.5	208.26	208.47	208.59	206.96	207.68	206.42	207.42	208.29	207.81	206.78	207.97	207.88	207.74	207.77	206.32	206.77	207.4	206.92	207.04	208.77	207.51	208.25	208.73	207.94	207.26	206.8	207.76	207.44	207.37	208.11	207.26	207.02	207.33	207.78	207.85	208.32	207.44	208.61	208.44	207.21	207.87	207.09	207.69	207.68	207.2	207.74
217.91	217.82	217.36	217.7	216.7	217.97	217.85	217.3	219.13	218.44	218.29	216.58	217.78	217.66	217.37	216.76	216.93	217.17	218.23	218.38	217.41	218.94	217.36	218.03	218.09	217.16	218.88	217.17	217.11	217.97	218.56	217.95	216.27	217.81	217.74	217.64	217.97	218.11	217.24	217.51	217.67	217.29	217.55	217.97	217.58	217.63	218.06	217.22	217.93	217.63
201.81	199.01	200.03	200.08	200.7	199.79	200.51	199.61	199.89	199.25	200.95	199.78	199.72	200.34	199.91	200.87	200.12	200.69	200.23	199.08	200.43	200.11	199.71	200.71	200.78	199.67	201.28	200.49	199.33	200.53	199.9	199.68	201.55	200.72	199.63	200.71	199.88	200.62	201.51	200.36	200.08	199.25	200.49	199.55	199.56	200.97	200.66	200.1	200.5	200.57
199.31	199.66	199.8	198.99	199.01	198.08	199.45	199.23	199.18	199.27	198.87	199.04	199.46	198.94	199.81	200.12	198.57	198.07	199.41	200.03	199.12	199.64	199.74	199.51	199.05	199.18	198.94	199.5	198.54	199.56	200.05	200.44	199.71	199.37	199.63	199.15	199.26	200.73	197.51	199.21	199.96	200.17	198.55	198.71	199.27	200.23	199.53	199.03	198.75	198.64
205.24	205.37	205.18	203.77	204.45	204.15	203.84	204.08	205.25	204.89	205.13	206.28	204.92	204.27	205.12	205.27	204.03	204.72	206.36	205.5	205.69	205.93	205.9	205.37	204.63	204.27	204.57	204.69	204.22	205.16	205.47	204.29	205.26	204.86	204.3	205.01	205.4	204.69	205.49	204.84	204.27	206.45	205.24	205.42	203.19	205.71	205.63	206.03	205.52	204.1
202.15	202.62	202.65	202.21	202.98	203.37	202.44	202.96	203.65	203.43	203.52	202.26	202.41	202.52	204.33	202.58	202.21	202.7	203.38	204.24	203.05	203.26	203.98	201.78	203.13	203.39	204.38	203.82	202.76	202.84	203.59	202.97	202.53	203.35	202.86	203.41	202.95	203.03	203.43	203.99	204.17	202.72	202.99	203.35	203.86	203.47	202.64	202.94	203.48	203.11
203.27	203.09	203.46	202.88	204.65	203.62	203.53	203.58	202.43	204.14	203.3	203.03	202.33	204.28	203.98	202.89	203.36	202.88	203.04	203.56	201.18	203.07	202.91	203.27	202.98	203.38	204.41	203.98	203.28	202.24	203.87	202.98	203.77	202.45	202.02	203.53	202.11	202.77	203.25	203.64	204.07	203.59	202.64	201.72	203.08	203.14	201.96	204.21	202.59	203.52
210.46	208.81	209.24	209.58	209.92	208.74	209.78	209.31	210.16	209.69	208.67	210.2	209.47	209.32	209.18	208.7	209.36	208.75	208.96	208.71	208.22	210.68	210.45	209.16	208.3	209.65	209.39	210.08	209.19	208.75	209.51	210.36	209.14	208.24	208.92	209.09	211.2	209.27	209.3	209.19	209.65	210.6	209.99	209.88	209.01	210.07	209.04	208.85	208.34	209.22
199.78	199.86	198.91	199.94	199.38	200.42	199.35	200.31	198.84	199.04	200.26	198.74	198.71	199.04	199.49	199.56	199.54	199.56	199.3	200.37	199.32	198.88	200.93	198.81	199.4	198.68	199.21	199.31	198.35	199.17	199.02	199.02	198.82	199.03	199.73	199.03	199.96	199.19	199.74	199.48	200.04	199.47	198.81	200.32	198.24	199.21	199.08	198.89	198.64	198.94
212.41	211.68	211.57	211.56	210.95	212.98	210.72	212	211.98	213.01	212.34	211.07	211.97	212.28	211.88	211.61	210.78	212.67	211.6	211.53	211.55	211.86	211.6	212.66	211.04	211.86	210.53	210.93	211.35	210.91	212.49	211.59	211.96	212.88	212.08	212.18	211.94	211.76	211.71	211.99	212.98	211.81	212.03	212.22	211.25	211.61	211.73	212.6	210.8	211.49
211.21	211.83	212.79	211.55	211.26	210.67	213.09	212.57	212.88	211.22	211.21	211.54	212.14	212.14	212	211.33	210.6	212.29	212.74	212.29	211.16	211.4	212.33	212.51	212.16	211.2	212.31	210.45	211.92	211.92	211.14	210.94	211.8	212.14	210.9	211.75	211.56	211.34	212.66	211.57	211.23	211.31	211.9	212.37	212.06	211.77	211.18	211.47	211.5	211.52
195.93	193.96	195.69	194.43	193.93	194.04	194.41	194.89	193.86	194.57	193.4	193.7	196.16	193.87	194.34	193.55	194.46	194.6	194.59	193.96	194.36	194.15	194.34	194	193.99	193.69	194.45	193.51	194.57	194.23	194.35	193.12	193.16	193.21	195.28	193.99	193.29	194.74	193.31	193.58	194.54	194.42	192.96	195.54	194.45	195.15	195.1	193.98	194.95	194.93
201.82	201.1	200.73	200.07	200.46	200.26	198.95	200.05	200.64	200.01	201.29	199.63	200.17	200.73	199.99	200.3	200.36	200.94	200.03	200.71	201.04	200.46	201.05	199.35	202.12	200.73	200.68	200.31	200.88	200.26	199.81	199.84	201.14	200.03	200.84	200.57	200.83	200.51	201.58	200.05	199.88	200.44	200.75	200.47	200.63	201.25	200.19	200.39	201.01	201.23
203.03	202.64	203.67	204.41	202.96	203.93	202.85	203.23	201.61	203.28	203.13	204.02	202.64	203.74	203.76	203.66	202.33	202.71	202.28	203.48	203.24	202.26	204.19	202	203.21	202.23	202.82	204.43	203.12	202.98	202.8	202.57	203.25	203.26	202.41	202.51	201.96	203.44	202.9	202.63	203.06	202.46	202.98	202.12	202.08	203.68	203.63	203.78	202.88	203.04
211.33	211.04	212.54	211.88	210.37	211.56	211.78	211.27	211.62	210.3	211.98	211.13	211.87	212.37	211.26	210.84	212.34	210.27	211.38	212.5	212	211.64	212.04	210.48	211.85	211.83	210.98	211.89	211.71	211.19	212	212.71	210.97	211.23	211.78	212.13	211.77	211.96	212.3	210.8	211.75	211.08	211.79	211.85	212.05	211.04	212.39	212.38	211.79	212
197.46	198.39	197.94	198.04	197.68	197.28	197.98	197.66	198.51	198.91	197.71	197.16	198.33	198.34	198.07	197.75	199.16	198.57	197.79	197.19	197.89	198.95	197.83	197.56	198.08	197.64	199.31	198.59	197.48	198.23	197.69	197.67	198.03	198.95	197.6	198.36	197.49	198.15	199.11	198.41	198.04	198.36	197.3	198.36	197.99	198.15	198.4	198.83	198.44	197.04
213.7	212.57	214.5	212.47	211.19	214.12	213.39	211.52	212.84	212.35	212.7	212.53	211.54	212.03	212.56	212.62	212.08	211.97	211.51	211.56	212.68	212.21	212.67	212.65	211.73	211.83	212.85	211.39	211.6	212.92	212.72	212.63	212.52	212.41	212.58	212.46	212.48	211.57	213.61	212.06	212.55	213.37	213.27	212.25	211.67	213.13	211.98	213.57	212.37	212.17
206.35	208.1	207.69	208.56	207.73	209.05	208.11	207.15	208.68	207.88	208.28	209.16	207.4	207.63	207.9	207.43	208.34	207.86	208.4	208.15	207.88	206.85	209.71	207.55	208.67	208.4	208.51	206.89	207.32	208.07	206.83	208.32	207.84	206.98	207.61	207.37	207.52	208.09	208.36	207.93	207.34	207.98	207.83	207.8	208.21	208.3	208.07	208.57	207.52	207.98
213.85	211.69	212.24	212.12	213.65	211.71	212.53	212.15	212.9	212.95	212.46	212.41	213.51	213.9	212.63	212.05	211.95	212.78	213.31	211.87	213.32	212.05	212.55	211.64	212.68	212.2	212.64	211.66	211.93	212.05	212.48	212.67	213.34	213.43	212.44	212.99	212.63	212.81	210.87	212.96	211.38	211.82	212.1	213.12	212.24	211.65	213.22	212.99	212.1	213.08
201.7	201.57	201.88	201.23	201.43	201.6	201.93	201.82	203.45	201.92	202.9	203.68	202.97	202.2	203.12	202.43	202.59	201.85	203.21	201.78	202.18	201.39	202.78	202.33	203.02	202.93	202.09	201.74	202.4	202.03	203.16	202.05	202.6	201.8	202.61	201.55	202.31	203.06	202.68	202.37	202.8	203.23	202.41	203.48	202.02	202.96	203.11	202.51	201.98	202.2
195.09	194.58	192.9	193.46	194.24	194.63	192.99	195.06	193.94	194.68	193.46	194.76	194.21	192.32	194.49	194.61	194.49	194.08	194	195.09	193.87	193.35	193.44	194.23	194.4	193.82	193.71	195.29	193.07	193.41	194.23	193.91	194.04	195.33	194.58	194.87	193.96	192.61	193.5	195.71	194.74	194.42	194.41	194.69	193.69	193.36	194.42	194.6	194.19	194.04
204.2	204.63	204.22	204	204.15	204.72	203.41	204.85	205.17	205.29	204.2	203.92	204.38	203.12	204.93	203.86	204.21	205.23	203.95	203.95	205.09	204.9	204.33	204.75	204.67	204.75	204.63	204.11	205.28	206.21	204.15	204.46	204.79	204.04	205.21	203.89	205.77	204.52	203.53	205.09	204.2	204.74	205.34	203.63	204.38	204.25	203.97	204.44	204.79	203.9
207.81	207.03	207.05	207.92	207.09	207.88	207.59	207.36	206.94	207.19	207.54	206.86	208.03	207.49	206.84	208.38	207.53	206.21	208.05	208.85	208.17	207.7	206.39	207.71	206.81	208.07	207.43	207.39	208.29	208.34	207.31	207.49	207.74	207.35	209	207.14	206.4	207.71	207.24	208.7	208.33	207.82	207.27	208.46	207.24	207.74	207.45	207.49	207.09	208.22
211.37	211.02	211.03	210.96	212.35	212.43	212.23	211.4	211.17	211.51	212.09	212.16	211.2	212.25	212.18	212.06	211.89	211.05	212.06	210.17	212.43	212.2	211.32	210.89	211.69	211.17	210.98	210.55	211.81	212.3	210.86	212.51	211.87	212.08	211.73	211.85	211.83	211.88	211.14	210.33	211.84	211.33	211.2	210.78	211.87	212.42	211.97	210.32	210.55	212.9
207.65	207.17	207.68	208.9	206.82	208.89	208.33	207.79	207.77	207.57	206.83	208.43	208.31	206.71	206.63	208.39	208.79	208.01	208.42	206.78	207.7	207.79	208.47	208.3	207.3	206.75	207.85	208.44	208.39	207.73	207.51	207.99	208.25	208.05	207.26	207.52	208.59	207.64	207.86	208.24	207.31	207.83	206.55	208.01	207.8	207.14	207.97	208.14	207.67	207.37
212.37	212.02	211.58	212.03	214.09	212.05	213.04	212.5	211.82	211.26	212.11	212.02	212.66	212.03	210.99	213	212.63	212.36	211.68	211.32	212.16	212.81	212.09	211.55	213.65	213	212.4	212.72	213.11	212.67	212.4	212.68	212.82	212.67	211.3	212.54	212.66	212.55	211.66	211.55	213.64	213.12	211.92	212.9	211.28	212.79	213.08	212.02	212.22	212.25
203.18	203.88	204.04	203.99	204.19	204.48	204.8	203.98	203.25	204.37	204.49	203.13	204.87	203.94	203.69	202.1	203.52	204.96	202.74	204.5	202.79	203.75	203.09	204.41	204.04	203.12	202.93	202.27	203.22	203.79	203.1	204.05	204.4	203.55	203.79	203.53	203.11	203.44	203.69	204.61	203.78	203.04	204.18	204.05	204.24	203.84	203.25	203.51	204.38	203.15
212.35	212.46	211.76	213.17	212.07	212.52	211.96	212.75	211.45	212	213.17	213.09	212.98	211.17	213.19	211.11	212.57	212.27	212.27	212.87	213.19	213.32	212.1	212.21	211.36	213.1	212.38	212.42	213.04	211.54	212.87	213.27	211.28	213.05	212.09	212.59	212.87	212.82	211.87	212.95	211.63	212.57	213.17	212.7	212.69	212.22	213.05	213.09	211.97	212.88
194.85	194.77	194.42	193.63	194.27	194.63	193.96	194.23	193.76	193.24	194.62	194.24	193.62	194.62	193.52	194.15	196.43	193.92	193.89	192.49	194.13	194.21	195.19	194.11	194.74	194.27	192.66	193.59	194.42	193.92	193.9	193.54	194.34	194.7	195.31	193.92	194.49	194.24	194.65	193.78	194.02	194.64	194.1	193.99	194.83	193.72	193.92	193.52	193.45	193.59
212.69	211.37	211.76	211.01	211.02	212.15	212.25	212.36	211.83	211.66	212.04	210.63	211.99	211.26	211.97	212.03	210.9	211.77	211.26	211.87	211.13	211.67	212.64	212.69	211.93	211.04	211.18	212.66	211.24	212.6	211.8	211.76	213.01	211.18	211.42	212.19	211.19	212.04	212.88	212.55	211.4	211.45	211.47	211.06	212.19	213.73	211.42	211.77	212.01	211.91
215.81	216.25	217.69	217.42	216.55	216.01	216.37	216.85	216.62	217.49	217.08	217.86	216.15	216.5	216.37	217.38	216.68	217.17	217.18	216.08	217.41	216.66	217.07	217.78	216.89	216.71	217.76	216.34	218.03	217.68	216.33	216.53	216.68	217.06	217.3	217.94	217.3	217.01	217.33	217.26	215.73	217.73	217.15	216.08	216.76	218.28	217.64	217.7	216.36	217.17
198.27	199.03	199.11	199.03	198.83	198.57	199.5	197.52	197.87	198.96	198.9	198.46	198.9	198.52	197.33	198.93	198.27	199.31	199.16	198.25	199.05	197.91	197.41	199.47	197.93	198.52	198.11	198.8	199.3	198.96	197.82	199.45	196.7	198.62	199	198.22	198.23	199.84	198.57	198.79	198.27	199.43	198.52	199.42	200.22	199.19	198.18	198.12	199.02	200.08
206.23	204.65	205.01	204.8	203.71	204.01	205.96	204.71	204.31	204.63	204.11	205.17	205.8	203.87	204.43	204.4	204.8	203.87	203.66	205.53	204.74	205.54	205.6	205.98	204.32	205.68	205.62	205.62	204.25	204.09	205.3	203.86	204.25	204.75	204.34	204.35	203.89	204.66	204.6	206.03	204.73	204.17	204.88	203.85	204.59	205.09	203.75	205.14	204.51	204.92
213.54	212.61	213.59	212.87	212.41	213.44	213.54	213.05	212.46	214.52	212.81	213.21	213.38	213.49	212.05	213.97	212.73	211.09	213.59	214	213.31	213.01	213.26	213.35	213.53	212.63	212.67	212.98	213.34	214.19	213.14	214.13	212.92	214.89	214.1	212.56	213.38	213.57	213.52	212.32	213.93	212.66	212.64	212.67	213.84	213.4	211.8	213.68	212.97	212.33
202.22	204.36	203.27	204.05	203.58	204.26	203.47	204.56	204.78	204.46	203.63	205.44	203.23	203.38	203.71	204.89	203.05	203.29	204.4	203.83	203.34	204.11	203.66	204.04	203.28	204.71	203.93	203.59	203.83	204.24	204.22	204.17	205.29	203.15	204.43	203.94	204.55	202.87	204.53	203.92	202.83	203.06	204.26	203.69	204.33	203.7	204.16	203.81	204.22	204.75
202.43	203.86	203.41	203.31	203.94	203.02	203.96	203.36	203.79	204.23	203.28	203.36	203.9	203.74	203.71	204.92	203.01	204.03	203.71	204.39	203.08	204.31	204.22	203.81	202.63	204.5	202.99	203.73	203.19	203.39	204.38	203.31	202.52	203.38	203.89	204.16	203.58	204.39	204.05	203.78	203.88	204.63	203.85	202.81	203.9	203.58	204.72	204.06	203.24	203.82
209.32	208.26	208.35	209.31	208.27	208.8	208.01	208.44	208.49	209.47	208.01	208.83	208.38	208.4	209.11	208.5	209.03	209.56	208.13	208	208.93	207.19	209.62	208.21	208.6	208.79	209.05	207.83	208.67	208.24	208.65	208.66	207.61	208.88	208.11	209.39	208.42	208.61	207.63	207.8	208.37	208.76	209.24	209.74	207.78	208.2	208.66	208.87	208.17	209.14
212.44	211.33	210.89	211.88	211.08	211.07	211.26	211.51	210.38	210.71	211.34	209.75	212.31	211.62	210.9	212.85	210.71	211.87	212.04	212.49	211.52	211.4	212.39	212.1	211.65	211.06	210.98	212.08	212.19	212.29	210.77	212.25	212.35	210.31	211.4	212.23	212.07	211.12	212.45	212.18	211.07	212.51	212.46	211.87	211.59	212.81	211.9	211.4	211.45	211.55
212.69	213.56	214.84	213.05	213.95	213.43	214.03	214.41	214.19	213.55	213.51	212.91	214.78	214.64	214.91	212.29	213.14	214.98	214.86	214.19	212.77	213.47	212.95	212.84	213.16	214.28	213.92	213.8	213.29	211.78	213.89	213.22	214.41	214.79	213.49	213.58	214.22	214.3	213.96	214.97	213.75	213.76	212.93	213.4	214.54	213.81	213.41	213.55	214.62	214.27
199.29	200.38	199.33	199.32	198.7	200.16	200.49	198.97	200.04	199.3	199.59	200.39	199.03	199.56	199.48	198.66	199.58	199.11	199.59	199.63	200.37	200.11	199.07	198.02	200.18	199.18	200.38	199.61	199.18	197.84	199.71	199.28	199.68	198.7	199.72	200.87	199.05	199.31	200.87	199.01	199.9	198.66	198.58	199.57	199.99	199.44	200.77	199.05	200.83	198.98
212.46	212.56	210.82	212.39	210.87	211.45	211.48	211.61	210.48	211.12	211.94	211.5	211.76	211.12	212.36	211.55	212.08	211.26	210.99	210.82	211.95	210.79	212.11	212.92	211.93	211.39	212.16	210.91	210.27	211.54	210.54	211.02	210.9	212.76	210.24	210.97	210.92	212.13	211.67	211.79	210.72	210.57	209.9	211.54	211.03	211.88	212.08	211.83	211.85	211.7
208.78	209.39	208.3	207.6	207.63	208.86	208.67	208.79	208.69	208.57	208.89	208.89	208.3	208.88	208.04	208.23	208.41	208.18	209.06	208.34	207.54	208.9	208.32	208.64	208.51	208.71	207.85	208.99	208.29	207.28	208.8	207.67	208.1	208.53	208.49	208.33	209	209.39	209.34	208.9	208.09	209.05	209	208.48	207.86	208.51	209.54	208.18	208.69	209
217.51	217.16	216	218.28	217.96	218.42	217.32	217.34	217.62	216.59	218.38	218.18	218.24	217.41	218.79	218.81	218.09	218.63	217.43	217.4	218.28	218.3	217.92	217.95	218.07	217.33	217.13	217.19	219.63	217.72	217.92	218.82	217.85	216.94	217.55	218.32	217.03	218.56	219.11	217.7	218.59	217.42	217.71	217.61	218.32	218.52	218.33	217.59	218.36	218.25
198.59	198.67	198.43	198.31	199.02	198.08	198.2	199.18	198.62	199.66	199.04	199.32	199.07	199.39	198.67	198.97	198.95	198.59	197.94	199.67	198.9	198.84	198.53	198.93	198.85	198.95	199.04	197.79	198.68	198.55	200.16	198.95	199.07	199.04	199.21	198.64	198.04	198.24	200.15	198.52	197.91	198.99	199.22	198.34	198.64	198.87	197.91	198.17	199.58	197.76
204.81	204.26	204.05	204.42	203.34	203.64	203.99	203.44	203.72	204.12	204.28	204.12	204.29	203.11	204.87	203.99	204.75	202.71	204.88	204.82	204.5	204.38	204.01	204.48	203.08	204.18	203.06	204.09	202.55	204.14	205.43	204.39	203.21	203.41	203.78	203.65	204.19	204.49	204.23	204.57	203.87	203.69	204.95	203.63	203.58	203.06	204.1	204.3	204.07	204.26
202.69	203.78	204.11	202.34	204.03	204.41	202.47	203.72	202.57	203.01	202.94	203.38	203.61	203.41	202.45	202.97	202.66	203.14	204.52	203.46	203.81	201.57	203.72	202.69	202.61	203.16	204.22	203.36	204.26	203.16	204.2	202.99	203.47	203.68	203.21	202.72	203.89	203.41	202.68	203.04	203.27	203.34	202.6	202.98	203.56	202.88	202.83	202.25	203.25	202.85
208.06	207.55	207.97	209.3	208.97	209.38	208.19	209.14	208.95	208.05	208.89	207.11	209.09	208.28	209.56	208.19	208.67	208.48	208.54	207.33	207.47	208.8	208.79	207.13	208.53	209.12	208.47	209.16	209.09	208.81	209.23	209.45	209.11	207.14	208.58	209.14	208.56	208.9	207.6	209.39	208.18	209.77	209.18	209.17	209.06	208.78	209.52	207.28	209.27	208.79
214.03	212.4	212.42	213.46	211.95	212.29	212.57	212.46	212.74	213.82	213.32	213.08	213.18	211.85	212.9	212.85	213.02	213.32	213.3	213.26	213.11	213.9	212.83	212.78	213.35	213.4	213.05	212.72	212.66	212.73	212.6	212.52	212.46	212.66	211.98	213	213.05	212.74	212.1	214.88	213.3	213.54	213.86	212.26	211.6	213.14	212.86	214.55	212.47	213.71
197.88	198.85	198.74	198.92	198.57	197.92	197.87	199.14	199.11	198.95	198.16	199.01	198.77	198.3	199.33	198.7	198.95	198.52	198.66	199.06	198.34	197.49	198.16	198.99	198.68	198.63	199.16	198.99	198.81	197.88	198.14	198.1	198.46	199.31	198.85	199.16	198.1	197.99	198.17	198.47	198.93	197.83	197.9	198.46	198.36	199.74	198.52	197.21	198.78	198.43
199.56	200.3	199.93	200.61	200.57	199.92	200.17	200.2	200.26	200.36	199.53	200.37	199.62	199.5	199.55	200.52	200.8	199.79	199.65	199.52	201.27	199.91	199.65	201.01	200.75	200.99	200.74	199.88	199.92	201.44	199.51	199.43	199.27	199.42	200.94	200.07	199.85	199.7	201.2	200.57	201.23	200.35	200.84	200.1	200.42	200.06	201.42	199.57	199.47	199.64
217.94	217.78	217.23	216.96	216.21	215.78	216.41	217.45	216.23	217.78	217.19	216.38	217.28	216.07	218.12	216.25	216.7	217.52	216.62	217.58	216.43	216.96	216.67	217.02	217.25	216.94	217.41	216.72	216.49	217.14	216.75	217.2	218.12	217.5	218.13	216.64	217.28	217.26	217.3	216.92	216.86	216.6	217.12	216.26	216.41	215.81	216.6	216.61	217.21	217.03
198.35	198.22	198.79	199.27	198.43	198.44	199.18	199.2	199.35	198.18	198.87	198.79	197.91	199.09	197.4	198.14	199.49	198.35	199	197.98	198.75	197.65	198.72	198.86	198.43	198.69	198.52	199.14	199.35	199.46	198.52	198.82	197.09	198.48	197.76	198.99	198.54	198.58	198.61	198.66	197.98	198.85	198.66	199.21	198.45	197.78	198.18	197.41	198.85	198.03
212.14	213.48	212.6	211.71	211.68	212.29	213.79	212.43	214.04	211.57	211.49	211.92	211.38	212.79	212.96	212.63	213.73	213.19	212.13	212.98	212.35	211.68	214.33	212.31	212.39	211.48	210.58	212.82	212.63	212.4	212.88	212.16	212.84	211.56	213.17	212.67	211.79	212.51	211.67	212.26	211.71	213.13	212.86	211.98	212.04	212.64	213.01	212.77	213.5	213.19
212.34	211.84	211.09	211.15	212.64	212.02	210.77	211.16	211.17	211.82	210.95	211.1	211.97	212.69	212.33	211.83	211.28	211.61	212.96	210	211.63	211.47	211.33	213.41	211.4	212.75	212.02	211.2	211.36	212.1	212.77	212.74	211.18	211.04	211.71	211.7	211.59	211.21	211.41	211.85	211.28	212.31	211.6	212.05	211.76	212.81	210.56	212.19	211.36	211.58
206.16	207.37	206.75	207.21	206.46	206.68	206.13	206.79	205.55	205.9	206.99	206.52	206.25	206.77	205.73	206.59	207.21	206.55	205.92	205.75	206.45	206.58	206.13	206.6	206.63	206.58	205.91	206.4	207.01	208.36	206.53	205.58	205.64	205.74	205.44	206.47	206.73	206.5	207.41	206.3	206.83	206.27	205.47	207.87	206.77	206.73	206.18	206.21	206.83	206.84
211.69	211.32	212.21	212.14	211.89	211.1	212.62	211.34	211.51	211.11	212.11	212.32	212.34	211.75	211.58	211.21	211.6	211.8	212.17	211.85	210.79	212.12	210.75	211.58	212.15	212.8	211.64	212.61	211.52	212.48	211.35	211.8	212.63	211.51	211.52	211.44	211.29	209.88	211.61	212.33	212	212.17	211.67	211.49	211.63	211.78	210.51	211.04	212.39	211.2
207.95	208.31	208.92	208.48	207.5	207.85	208.06	209.25	209.12	208.53	208.38	208.48	207.47	208.31	208.5	209.69	208.04	207.69	208.11	207.83	209.16	208.04	207.92	208.65	208.42	209	208.4	208.24	209.89	210.36	209.57	209.02	209.22	208.29	208.44	208.76	208.98	208.39	209.56	208.6	209.34	208.79	209.98	210.09	208.7	209.37	209.2	208.59	208.83	208.21
211.62	210.59	212.01	211.8	210.56	211.66	211.8	212.54	212	212.6	212.01	211.52	211.64	211.85	211.26	212.57	212.3	211.72	212.33	212.84	212	210.99	211.69	211.52	211.91	212.26	211.75	211.32	211.07	212.12	212.41	210.96	210.88	211.92	210.68	211.1	211.38	212.16	211.5	211.11	211.2	211.01	211.95	212.1	211.47	211	210.74	212.03	211.5	211.54
211.86	210.78	212.25	211.46	212.87	211.83	212.03	212.11	211.91	212.24	211.46	212.31	212.64	211.64	212.45	211.24	210.38	211.7	211.65	211.88	211.38	211.42	212.44	210.9	211.08	211.97	212.22	212.66	210.78	211.59	212.14	211.99	211.72	211.94	212.01	210.53	212.17	212.41	211.19	211.86	211.89	211.35	210.45	211.3	210.87	211.63	211.24	211.39	211.44	212.49
218.48	217.8	218.31	219.27	218.41	217.21	217.31	218.58	217.63	218.41	218.35	218.21	216.96	217.41	218.48	217.74	218.43	217.44	218.23	216.85	217.96	218.63	217.69	218.59	218.74	217.89	217.62	217.37	218.43	218.07	218.57	218.54	217.91	217.68	218.74	217.72	217.12	217.7	217.21	216.25	216.63	218.5	217.34	217.55	217.32	217.29	218.52	218.3	217.44	216.94
211.66	212.28	211.89	212.36	212.29	211.38	212.88	211.56	212.09	210.54	212.08	211.9	212.11	212.34	210.96	210.98	211.99	211.53	211.69	211.36	211.56	211.4	211.07	211.42	212.45	211.59	211.95	211.85	212.26	210.34	210.74	212.1	211.98	211.05	211.55	210.88	210.4	211.97	210.83	211.45	212.17	210.34	211.91	211.98	211.67	211.34	211.76	211.6	211.52	211.29
213.96	212.89	212.72	213.71	212.52	213	213.34	213.88	212.25	212.98	213.2	213.55	212.63	213.52	212.3	213.39	213.13	213.59	212.88	212.2	211.7	213.02	213.17	214.29	213.85	212.55	214.05	213.04	212.6	213.8	213.25	213.37	212.89	213.58	213.56	213.65	213.04	211.22	213.34	214.16	212.29	211.74	212.47	213.27	212.96	213.91	212.81	212.22	212.3	213.14
203.15	203.33	203.48	202.55	203.04	204.64	203.95	204.33	204.42	202.98	203.61	203.16	204.01	202.8	204.79	203.05	203.77	202.53	203.1	203.25	204.38	202.96	203.99	203.82	203.29	204.65	202.62	204.22	203.82	203.03	203.59	203.59	203.34	203.42	202.9	202.55	203.26	203.2	203.92	203.83	204.29	203.84	203.17	202.32	203.51	203.19	202.81	203.52	204.35	202.34
211.55	211.23	211.51	212.26	211.96	211.83	210.78	210.81	211.68	212.74	211.64	211.21	211.01	210.7	212.01	212.33	210.48	211.79	211.37	211.99	212.05	210.78	212.43	210.41	211.02	211.49	210.79	210.93	211.01	212.16	211.27	210.97	211.13	210.69	210.68	212.03	211.96	211.99	211.46	211.45	211.22	211.96	212.54	211.2	211.6	211.3	210.63	211.63	212.44	212.14
212.28	211.84	212.3	211.67	211.78	212.35	211.68	211.21	211.98	211.7	212.03	211.53	212.34	210.68	211.31	212.05	211.61	211.66	211.23	212.35	211.34	212.1	210.38	212.67	211.94	212.39	212.68	211.18	211.62	212.25	212.23	212.23	212.15	211.96	211.59	211.74	212.46	212.29	211.29	211.95	211.37	212.09	211.97	212.06	211.77	212.16	210.18	211.42	211.46	211.61
203.01	202.19	202.76	202.95	203.27	203.06	203.5	202.43	201.41	202.15	200.89	201.67	203.64	201.64	203.15	202.97	203.54	202.29	202.25	202.33	202.83	202.27	202.81	202.46	201.2	202.6	202.38	202	203.21	201.33	202.22	202.94	203.61	203.36	204.13	201.45	203.12	202.89	203.43	203.48	202.55	202.55	202.44	203.18	202.76	203.42	202.12	201.32	203.15	202.24
202.22	202.37	202.31	202.7	201.93	202.35	202.57	203.07	202.49	201.62	202.13	202.32	202.83	202.22	203.42	201.93	201.61	202.24	201.99	201.14	202.65	202.25	202.44	203.23	202.44	202.26	201.24	203.59	202.04	201.56	201.63	201.16	202.25	202.94	201.46	202.85	203.08	202.13	202.2	202.4	202.87	201.56	202.05	202.6	202.63	202.93	202.72	202.49	203.01	201.66
197.92	198.21	199.66	198.85	199.83	199	200.76	198.57	199.56	198.49	199.85	199.33	199.73	199.94	199.43	199.65	199.54	200.83	199.6	198.89	198.99	199.86	199.26	199.16	199.84	198.6	199.22	200.61	198.9	200.22	199.11	199.33	200.21	198.54	199.37	199.17	199.47	200.12	199.6	199.62	200.42	200.3	199.83	198.81	199.14	200.56	199.75	199.93	198.75	198.86
209.59	209.61	209.73	208.53	209.62	209.69	208	209.24	209.22	209.54	209.58	210.31	209.48	209.21	209.66	208.38	209.83	208.83	208.94	210.01	209.01	209.71	209.66	209.01	209.46	209.58	208.95	209.61	209.66	209.1	209.61	211.03	209.42	209.55	209.2	209.21	209.09	209.96	208.91	208.82	211.46	208.69	208.75	208.41	208.7	209.01	209.59	208.8	208.5	209
199.7	198.45	199.37	199.41	199.33	200.31	200.79	199.16	199.04	198.92	200.17	198.56	199.01	200.3	198.72	199.03	199.89	198.97	200.56	199.43	200.04	199.35	199.33	200.27	199.97	199.25	199.12	198.55	199.19	200.15	199.89	199.32	198.73	200.27	199.77	198.92	199.73	199.93	200.78	199.65	199.85	199.16	199.55	198.82	200.12	198.8	199.85	199.73	199.48	198.46
207.41	208.41	208.64	207.86	207.24	207.3	207.43	207.62	206.89	207.5	207.77	208.76	208	207.26	207.53	207.39	207.64	208.08	208.01	208.23	208.08	208.88	207.3	207.93	207.52	206.84	207.85	209.35	205.81	209.18	207.07	207.31	208.07	207.85	207.72	207.59	207.99	207.67	208.41	206.96	208.02	206.85	207.94	208.29	207.72	208.47	206.65	206.9	207.26	207.28
206.43	205.51	205.15	206.29	206.84	206.34	206.77	207.13	206.11	206.27	206	205.3	206.93	206.96	206.06	206.87	206.42	206.81	206.72	207.32	206.7	207.27	206.06	207.38	206.85	206.9	206.75	206.26	205.69	206.67	206.15	207.19	205.71	207.06	206.95	206.91	207.12	206.87	207.27	207.25	205.05	206.02	207.22	206.19	207.27	206.93	206.78	206.1	206.89	205.55
208.18	207.67	208.28	208.39	208.7	208.93	208.62	207.83	208.76	209.59	208.07	209.03	208.7	208.13	208.13	208.6	208.13	208.68	208.66	208.39	207.96	208.9	208.82	207.78	209.28	208.42	208.17	208.31	208.75	208.98	209.64	206.69	208.57	208.19	208.57	208.67	209.14	207.18	208.24	208.5	208.43	207.69	209.25	208.69	208.11	208.62	207.64	208.66	209.47	208.58
203.56	203.28	203.73	202.76	203.76	204.42	203.48	202.25	203.53	203.46	202.81	203.64	203.86	204.49	203.75	202.79	203.7	203.22	203.15	204.18	204.34	204.65	204.15	202.71	202.29	204.35	203.71	204.19	203.1	203.07	203.13	203.56	203.24	203.65	203.92	204.36	203.81	202.69	203.81	204	203.78	203.13	204.84	203.78	203.49	202.7	204.17	204.47	203.94	202.58
208.87	207.75	208.91	208.34	206.57	208.26	207.05	208.43	208.73	207.79	205.88	208.67	208.03	208.1	206.8	208.53	208.39	208.69	207.18	206.83	207.43	208.53	207.61	207.77	208.38	207.19	208.47	207.95	207.76	207.69	208.58	207.85	208.93	207.33	207.73	207.34	209.03	207.18	206.73	207.71	208.04	208.73	207.32	207.24	207.91	207.38	206.63	206.78	207.81	207.73
210.4	208.95	208.33	208.59	209.08	208.19	208.52	206.95	208.03	209.37	208.31	209.05	207.77	208.24	207.69	208.76	206.99	207.29	207.79	209.11	208.79	208.77	208.87	208.18	208.34	208.48	208.75	208.9	207.89	209.42	208.65	208.75	208.15	208.98	208.73	208.26	208.92	208.94	208.05	208.78	209.19	208.71	208.21	207.59	209.47	208.03	208.46	207.97	209.15	208.65
202.33	202.82	203.43	203.23	203.16	201.99	202.37	201.78	203.71	202.7	202.53	202.16	202.51	202.68	203.25	202.67	202.05	203.56	203.47	202.9	204.29	200.79	202.06	201.91	201.75	202.42	202.58	202.43	202.53	202.18	202.92	202.2	201.7	202.28	203.65	202.14	202.64	203.1	203.71	203.77	202.49	202.87	202.52	203.4	202.36	203.72	202.1	201.54	201.93	202.59
207.95	209.49	207.38	206.61	207.46	207.58	207.93	207.48	208.53	207.27	208.25	208.13	207.76	208.56	208.12	207.34	207.68	208.18	207.33	207.4	207.04	207.48	206.87	207.22	208.06	209.2	207.85	208.2	207.5	207.32	207.39	208.01	207.32	207.81	207.95	207.47	207.82	208.16	206.83	208.56	208.36	208.23	208.42	206.84	206.57	207.27	208.06	208.33	207.03	208.31
208.38	208.86	209.25	208.53	208.84	208.84	208.18	209.81	209.32	209.19	208.98	208.8	208.66	207.94	209.15	208.41	209.38	209.9	206.78	209.58	207.72	208.9	208.18	207.93	208.45	208.61	208.46	209.28	208.57	208.2	208.75	208.65	207.96	210.68	209.93	208.95	208.65	208.2	208.48	209.29	208.61	209.23	208.33	208.95	208.78	208.74	207.86	210.36	209.25	208.94
207.81	209.07	209.03	209.12	208.89	208.14	208.7	208.71	208.52	208.92	208.81	208.25	208.44	209.94	208.97	208.49	208.98	208.99	208.16	207.9	208.48	208.32	209.51	208.86	208.29	207.77	207.68	208.79	209.21	208.02	207.86	209.31	208.69	210.46	208.55	207.65	209.03	208.86	208.46	208.71	208.62	208.59	209.21	207.54	208.71	209.1	208.84	208.4	209.56	208.68
212.96	213.1	212.34	213.51	213.17	212.9	213.22	213.47	211.8	213.98	211.99	213.49	213.29	212.66	213.08	214.39	212.41	213.13	211.51	213.84	212.72	213.19	213.3	212.57	213.51	212.57	212.58	212.83	212.95	212.49	213.1	213.62	213.33	214.26	213.34	213.37	214.37	211.72	211.27	212.9	213.27	211.1	212.95	212.9	213.03	213.07	212.61	212.32	212.12	212.59
199.37	199.61	199.86	200.33	200.85	201.52	201.53	199.92	200.95	200.1	201.55	200.22	200.6	201.82	200.79	200.28	200.11	199.98	200.48	200.46	199.99	200.54	200.28	200.62	200.88	200.21	200.87	199.33	200.09	200.1	201.18	200.77	201.17	201.54	199.54	201.62	200.51	201.2	200.09	200.18	199.94	201.54	201.58	200.65	199.56	200.05	200.27	199.7	201.53	201.07
216.33	217.65	216.77	217.36	217.89	218.82	217.47	218.13	217.47	217.93	217.61	218.95	217.16	217.22	216.81	217.73	218.36	217.6	218.2	218.7	218.56	217.75	218.09	219.09	217.96	217.87	217.45	217.09	217.84	218.4	217.73	217.83	216.77	218.79	217.78	218.12	218.45	218.09	218.33	217.14	218.26	218.37	217.13	217.49	217.35	217.93	218.15	217.75	217.93	218.08
198.97	198.33	198.26	199.03	199.46	198.73	198.97	198.54	197.88	198.37	198.26	198.46	199.82	199.47	198.99	199.75	197.38	199.1	200.43	198.12	198.35	198.24	198.27	198.73	198.27	199.74	198.98	199.56	199	199.19	199.21	198.38	197.63	199.61	198.76	198.34	199.73	198.73	198.37	198.81	198.82	198.7	199.39	198.61	199.16	198.26	199.41	198.37	198.56	198.97
204.36	203.42	204.47	204.06	204.49	205.43	204.38	205.15	204.66	205.06	205.25	204.53	203.86	205.2	205.17	205.9	205.39	205.97	203.93	204.45	205.22	205.35	205.63	204.85	204.3	204.55	205.88	204.48	205.98	205.58	204.93	205.28	204.53	204.18	204.46	204.19	205.36	204.47	205.43	205.22	204.89	204.44	205.01	205.02	204.04	204.24	205.12	204.56	205.14	205.36
213.63	213.99	214.66	214.62	213.97	213.66	213.07	214.04	212.7	213.2	212.89	213.65	213.61	213.33	215.36	213.71	214.23	213.18	214.32	214.01	213.74	212.95	213.79	213.58	213.73	214.12	214.73	213.66	213.58	213.24	213.24	212.97	213.86	212.94	212.92	213.9	213.27	213.9	213.21	214.28	214.05	212.92	213.21	212.96	213.66	214.07	214.13	213.47	213.41	214.11
207.44	207.73	207.78	207.46	206.12	208.08	207.86	207.76	209	206.72	207.13	208.11	208.28	207.05	207.7	207	206.7	207.14	208.44	207.19	208.17	207.36	207.02	206.89	207.43	207.7	207.46	207.83	207.46	208.03	207.83	208.63	207.77	208.11	205.75	208.25	208.14	207.9	207.23	207.47	206.77	207.68	207.11	207.82	207.69	207.63	207.6	208.32	206.68	207.86
209.04	209.84	209.73	209.54	209.05	209.25	208.11	209.36	208.87	209.66	209.02	208.76	208.39	208.39	209.5	208.72	209.01	209.29	208.84	208.66	207.41	209.67	209.2	209.68	208.08	208.76	208.21	208.64	208.35	207.94	208.36	209.02	208.98	209.09	209.46	208.94	208.32	209.04	208.79	208.38	209.01	209.89	208.76	209.56	208.92	208.93	209.36	209.75	208	208.67
217.59	218.23	218.15	216.94	217.03	217.87	218.19	218.71	217.19	217.85	217.41	217.7	217.89	217.63	217.42	218.15	218.33	219.25	217.54	218.08	217.83	218.6	217.19	217.47	217.2	216.76	217.57	218.29	217.7	217.64	217.01	217.99	218.76	218.39	217.93	218.2	216.76	218.13	218	218.57	218.74	218.43	217.58	217.46	218.46	217.37	218.6	218.09	216.81	217.35
200.6	200.87	201.37	200.59	201.4	200.95	200.51	200.28	200.86	201.28	200.95	201.04	201.7	201.15	201.41	201.39	199.7	201.08	200.85	199.75	201.68	200.5	201.11	200.68	201.01	200.88	201.18	201	200.36	201.87	201.53	201.51	201.19	201.69	201.35	200.82	201.16	202.28	202.27	201.32	201.15	201.75	201.87	200.58	202.11	201.6	202.2	201.2	202.09	201.92
209.23	207.61	208.3	207.97	210.38	209.77	208.5	209.81	208.2	208.84	209.78	209.57	209.22	207.97	208	207.81	208.73	209.33	208.63	209.22	209.42	209.08	208.75	208.98	208.27	208.31	208.42	208.47	208.56	208.67	208.72	208.89	207.64	210.12	208.72	209.77	210.58	209.51	208.69	208.77	209.04	208.36	209.75	209.12	209.79	208.96	209.49	208.52	207.89	210.24
204.71	203.36	204	204.92	202.72	202.94	202.86	203.15	203.55	204.49	202.54	203.6	202.24	202.74	203.64	203.55	203.44	204.01	203.66	203	202.89	202.63	203.15	203.36	203.02	203.35	203.76	203.97	204.25	202.7	203.43	203.3	202.91	203.17	202.8	203.34	204.1	203.91	203.05	203.25	204.3	202.63	202.65	202.94	202.12	203.19	204.44	202.81	203.58	202.76
203.54	203.77	205.16	203.7	205.1	205.68	204.6	205.43	203.83	204.6	206.32	205.59	205.09	205	205	204.92	204.52	204.37	203.51	204.32	204.81	205.61	204.48	204.71	205.54	205.36	205.81	205.25	205.43	205.03	204.74	204.71	203.8	204.96	203.81	205.23	205.21	204.69	203.82	204.62	206.1	205.54	205.03	204.27	205.84	203.83	205.1	205.33	204.75	203.9
212.23	212.14	212.39	212.4	212.73	211.78	211.85	212.14	213.55	212.57	211.54	212.56	213.17	211.63	212.25	211.46	211.78	212	211.83	212.3	212.72	211.12	212.05	212.54	211.87	211.2	211.98	212.37	211.46	212.38	212.72	211.62	213	212.6	213.18	213.64	211.94	212.82	213.16	212.68	212.11	212.36	211.82	212.52	211.63	211.67	213.53	211.87	212.28	212.84
207.75	208.1	207.12	207.07	206.46	207.51	208.33	207.33	208.17	207.95	208.37	208.41	208.52	206.96	208.61	206.81	208.5	209.11	209.26	205.86	207.49	207.58	207.79	207.81	208.41	208.03	208.34	207.75	207.7	207.27	209.01	207.6	208.21	207.77	206.95	206.71	208.29	208.03	207.96	207.75	209.53	208.15	207.94	208.29	208.62	208.7	208.22	208.69	207.13	207.09
210.34	208.95	209.81	209.67	210.29	210.38	209.94	210.16	209.29	209.18	210.91	209.75	207.33	208.81	209.56	208.65	209.24	210.02	208.89	210.11	208.75	209.56	208.94	209.35	209.53	209.57	209.73	211	210.52	210.12	209.83	210.72	209.79	209.85	208.62	209.02	210.94	210.77	209.01	210.67	210.58	209.87	209.99	210.83	208.88	209.18	210.42	208.61	209.4	209.09
202.05	202.35	201.87	201.89	201.78	202.44	201.28	201.42	202.87	202.03	200.99	201.86	202.68	202.84	202.03	202.21	202.58	202	201.65	202.39	202.69	203.4	202.62	202.78	201.99	202.72	202.69	202.94	201.69	202	202.06	202.06	202.12	202.38	202.71	202.27	202.16	201.93	202.79	202.78	202.15	202.53	201.64	202.66	202.72	202.06	203.07	202.52	202.52	202.82
204.24	204.09	203.66	202.65	203.83	203.86	203.86	202.83	204.07	203.88	202.83	203.1	203.38	204.37	202.89	203	203.03	204.06	202.56	203.97	203.01	204.34	202.56	204.92	203.87	202.76	204.57	203.67	203.65	203.2	203.62	203.8	203.48	203.27	203.5	204.84	203.49	204.55	203.17	202.98	202.95	204.51	204.83	203.71	203.89	204.5	203.67	202.98	202.88	202.77
217.97	216.87	218.62	217.85	217.34	216.75	218.3	217.99	218	217.4	217.33	218.13	217.8	217.78	219.5	218.39	218.23	218.05	218.7	217.49	217.52	218.86	218.05	217.04	217.61	217.9	217.55	219.03	217.54	217.74	216.83	218.08	217.75	217.44	217.49	216.9	217.07	217.86	217.22	217.52	218.25	217.81	217.22	218.2	217.59	216.63	217.32	218.21	217.81	218.2
201.75	201.75	202.53	203.92	202.8	201.83	203.38	203.09	202.35	201.91	202.78	202.47	202.42	203.43	202.48	202.47	202.8	203.51	202.41	201.22	202.62	202.48	201.35	201.91	202	201.98	202.51	203.25	202.55	202.97	201.9	202.71	201.6	204.25	202.81	202.65	203.24	202.83	203.07	203.37	202.3	202.23	202.15	201.64	202.67	203.48	201.87	202.17	202.76	202.36
199.89	199.73	198.93	198.26	199.71	200.29	198.97	200.26	199.34	198.49	199.97	199.34	199.89	200.2	198.68	199.8	199.91	200.02	199.62	199.67	199.02	198.15	198.62	199.98	200.87	198.87	200.45	200.92	200.32	199.73	200.54	198.87	198.85	199.23	198.57	197.42	200.51	199.72	198.43	198.71	199.82	199.5	198.61	200.17	199	199.12	198.99	198.62	198.87	199.55
207.8	208	208.89	207.97	208.11	207.11	209.34	208.87	209.28	208.18	208.43	208.82	209.01	208.04	208.2	208.88	209.52	208.19	209.34	209.28	208.42	209.26	208.46	208.57	207.99	208.54	209.71	207.79	209.08	209.09	209.89	208.03	208.23	210.07	208.24	208.06	208.87	208.51	209.21	209.85	207.51	209.13	209.03	209.08	208.47	208.9	208.19	207.86	208.81	208.06
210.99	212.5	210.73	211.14	211.67	211.38	211.69	211.54	211.69	210.76	212.55	210.25	212.42	211.74	212.07	211.45	211.26	211.62	211.83	212.36	210.36	211.09	212.35	212.03	211.25	211.62	211.58	212.98	210.97	212.83	211.98	211.79	211.8	211.48	211.97	211.07	211.48	211.36	211.95	210.97	211.56	210.97	211.72	210.19	211.57	211.79	211.75	210.92	210.35	211.38
200.55	199.8	199.99	201.15	199.91	199.78	200.7	200.59	200.04	201.1	200.31	199.75	200.38	199.86	200.76	199.93	200.57	199.75	200.69	200.43	200.6	200.36	200.94	201.45	199.71	200.46	200.15	199.84	200.28	199.88	200.51	198.34	201.2	200.93	200.57	200.86	200.81	200.81	199.54	200.02	199.78	200.25	201.19	199.88	199.59	199.69	202.26	201.65	199.74	200.71
209.16	209.13	209	208.23	208.82	209.04	209.1	207.37	209.7	208.47	208.76	208.12	207.74	208.59	209.22	208.59	206.8	208.19	208.61	208.25	208.29	209.56	208.56	208.25	209.56	208.71	208.99	207.87	207.82	208.22	207.79	207.71	208.73	209.2	208.1	207.94	208.99	208.21	209.12	207.29	209.12	208.62	208.18	209.17	209.4	208.53	208.27	208.83	208.15	207.51
208.56	207.15	207.22	206.88	208.51	208.61	207.79	208.63	208.32	207.61	207.23	208.02	207.31	208.48	207.98	207.7	207.75	208.79	207.75	206.52	207.4	208.19	207.18	208.33	207.36	207.69	207.78	207.58	207.64	206.54	207.76	208.15	207.89	208.34	207.59	208.13	208.27	207.79	207.53	208.24	207.38	207.4	206.95	206.32	208.11	208.03	207.25	206.84	207.77	207.73
207.78	207.86	208.07	208.62	207.86	206.97	207.14	207.2	207.18	207.72	206.86	208.59	208.48	208.08	208.57	208.48	207.37	207.22	207.51	207.17	207.16	206.87	207.95	208.26	207.52	207.63	207.33	206.16	208.25	206.5	207.18	207.64	208.43	207.9	208.16	207.94	208.1	207.72	206.4	207.92	206.82	206.47	207.55	208.7	207.75	207.46	208.06	208.83	206.6	208.33
209.72	208.76	208.4	208.67	207.9	209.07	208.14	209.65	209.74	209.67	207.82	208.98	208.48	209.81	206.9	208.32	207.86	208.52	208.57	209.24	209.08	207.64	208.32	209.42	209.24	209.06	208.83	208.33	208.97	208.58	207.54	207.97	208.72	208.28	207.92	208.84	209.73	207.94	208.48	208.07	209.73	209.89	208.01	207.9	208.64	208.53	208.45	207.48	209.32	208.38
202.94	201.71	202.04	203.3	202.84	202.48	203.4	202.57	203	202.89	202.35	201.81	203.32	201.91	202.59	203.25	202.78	202.98	201.15	202.5	202.31	201.75	202.39	202.79	201.44	202.5	202.61	202.62	202.23	202.43	202.88	202.53	203.86	201.91	202.46	203.56	203.04	201.98	202.71	203.26	203.01	201.96	202.44	202.73	201.94	202.68	202.22	201.49	201.99	202.99
207.82	208.21	208.46	209.37	209.83	207.72	208.05	209.27	208.19	208.83	207.87	208.07	209.7	208.55	209.04	208.61	208.23	209.74	208.9	209.1	209.62	209.14	209.43	210.26	208.41	209.1	209.61	209.58	206.82	209.11	208.91	209.32	209.74	209.19	208.6	208.48	208.16	209.11	209.08	209.08	208.44	207.75	207.98	209.19	209.08	209.36	209.49	209.06	209.02	209.64
195.34	195.77	195.69	194.43	195.04	196.01	194.03	195.05	195.12	194.29	195.79	195.64	195.8	194.67	195.56	195.06	195.08	196	196.21	195.36	195.88	195.75	195.51	195.33	195.49	195.46	194.97	195.2	194.9	194.74	194.2	194.49	195.52	194.47	194.74	196.16	195.43	195.51	193.94	195.91	195.06	195.49	195.41	194.79	196.15	195.37	194.59	195.22	195.33	194.4
203.26	203.25	202.79	203.95	203.35	203.11	203.28	203.24	202.75	202.97	204.04	202.16	203.55	203.09	203.68	202.42	203.91	203.82	203.25	203.32	204.35	203.25	203.54	202.88	203.09	203.26	202.63	202.48	202.47	201.92	202.75	203.55	203.87	202.77	201.7	202.55	202.43	203.11	202.78	201.82	202.89	203.53	202.8	202.65	203.32	202.55	203.01	202.35	201.93	202.99
208.64	208.41	209.63	208.72	209.96	208.78	209.35	207.77	208.57	208.7	208.55	207.96	208.2	208.78	208.55	208.37	209.21	208.88	208.6	209.9	208.28	209.86	208.13	208.8	208.98	209.05	208.3	209.47	209.04	210.23	209.16	208.88	208.94	208.66	208.6	209.89	209.03	207.92	208.12	207.65	209.27	209.23	207.95	209.01	209.27	208.5	208.24	208.04	208.6	209.72
203.19	202.34	203.3	202.19	203.65	203.48	203.98	203.87	202.93	203.63	202.93	202.45	202.96	201.24	204.57	202.79	203.69	204.12	203.72	203.94	202.67	203.35	204.24	203.1	203.02	202.33	203.14	202.66	202.99	203.21	203.28	203.35	202.81	202.26	203.44	202.69	202.97	204.25	203.64	202.99	203.32	204.42	201.76	202.15	204.3	203.18	204.01	203.51	202.24	203.21
198.84	200.4	200.65	199.81	200.19	199.72	200.42	199.28	199.48	200.75	201.33	200.19	200.25	201.74	200.51	199.37	199.53	199.91	200.11	200.56	200.32	200.2	200.44	201.13	199.33	199.75	198.73	200.62	199.48	201.03	200.27	200.08	199.31	200.03	200.82	199.58	199.28	200.1	200.46	200.75	201.08	200.24	200.75	199.37	199.77	200.63	199.39	201.22	201.24	200.61
203.51	203.88	202.84	203.39	203	204.06	204.28	203.5	203.86	203.08	203.21	203.29	203.12	203.05	202.8	204.21	203.51	202.81	203.95	203.24	202.72	202.28	202.47	202.89	202.96	203.27	202.95	202.98	203.33	204.15	202.89	203.73	202.97	203.28	202.27	202.49	202.94	202.77	202.48	202.99	201.87	203.69	203.42	202.92	203.69	202.45	202.42	204.39	204.28	203.24
198.91	199.71	198.4	197.76	199.47	198.21	200.33	197.52	199.34	198.59	199.03	198.85	198.57	198.78	198.43	196.86	199.56	198.12	199.24	198.87	198.63	198.23	197.65	199.63	199.26	200.01	198.72	199.04	198.35	199.43	198.56	198.36	199.21	198.29	198.68	198.1	198.55	199.06	199.09	199.34	198.4	198.95	198.64	200.04	198.28	198.44	197.78	198.31	197.82	197.95
211.65	212.1	211.41	211.81	212.33	212.3	212.8	211.63	211.95	212.3	211.41	212.44	211.71	211.1	211.11	212.56	210.79	211.75	211.85	211.17	211.8	211.04	211.83	211.39	212.63	211.53	210.97	211.8	211.01	210.74	210.18	212.85	211.5	210.66	212.1	211.78	211.11	211.83	212.52	212.72	211.24	210.96	211.88	210.61	211.66	212.08	211.11	212.92	211.88	212.07
217.13	216.51	216.23	216.34	216.64	217.37	216.62	216.49	216.27	217.53	216.84	217.27	216.55	216.8	216.61	217.56	216.64	216.5	215.62	217.44	217.08	216.87	216.98	217.38	217.94	216.73	215.92	216.65	216.22	216.63	217.52	216.55	216.24	216.28	217.53	216.93	217.35	216.97	217.45	216.76	217.47	215.34	217	217.77	216.77	216.69	215.57	218.3	217.25	217.79
212.2	212.98	211.29	212.87	212.63	211.23	211.26	211.93	213.53	212.66	213.05	211.47	213.42	212.51	212.69	212.1	213.12	213.14	212.81	211.77	211.48	212.95	212.33	211.97	211.3	212.74	212.86	212.51	212.33	212.48	213.4	211.11	213.17	212.25	212.03	212.48	211.89	211.81	212.22	212.52	212.6	213.03	212.12	211.85	213.32	212.14	211.83	214.12	212.08	212.51
208.12	207.55	208.94	208.47	208.43	208.51	208.86	208.57	208.61	207.81	208.97	207.76	209.24	207.86	208.35	208.48	208.55	209.39	209.43	210.2	208.45	208.82	208.9	208.11	209.31	208.63	209.34	207.84	208.57	209.23	209.4	208.91	207.34	208.41	208.23	209.46	208.78	208.08	207.34	208.67	207.74	209.02	207.6	208.12	208.78	208.04	208.5	208.4	208.01	210.11
203.27	203.18	202.44	203.55	202.48	204.55	203.92	202.01	203.34	202.13	201.39	201.76	203.43	202.31	204.11	203.58	203.57	202.85	202.84	203.05	202.45	203.1	204.43	202.76	203.15	203.19	203.98	203.46	203.16	203.35	203.29	204.57	203.27	203.3	203.34	202.75	203.87	203.59	202.97	203.56	202.94	204.03	203.93	202.43	204.59	204.62	203.26	202.83	202.78	202.81
208.32	208.78	206.75	209.19	208.32	208.76	208.54	208.88	208.18	208.05	208.73	208.95	209.16	208.41	208.5	207.57	208.73	210.51	208.99	209.3	210.17	209.41	208.69	208.5	209.52	208.51	208.25	208.9	209.22	209.36	209	209.02	210.52	208.04	208.06	208.06	208.05	210.56	209.05	210.06	209.43	209.34	208.91	209.7	207.93	208.25	209.07	208.77	208.03	208.61
212.39	212.98	213.63	213.02	213.51	211.88	212.68	214.28	213.57	213.42	212.47	212.44	212.03	213.51	212.47	213.53	213.28	213.65	211.86	212.56	212.95	213.84	213.48	212.27	213.39	213.79	212.95	212.35	212.32	212.68	213.32	213.14	212.89	212.4	212.48	212.63	213.48	214.29	214.13	213.36	213.47	213.3	212.43	214.28	214.28	212.24	212.13	213.11	213.58	214.6
200.63	200.91	201.31	201.07	202.87	199.85	200.84	200.71	200.04	200.46	200.17	201.12	201.76	201.98	201.06	199.41	201.33	202.39	201.29	200.31	200.89	200.82	200.33	200.9	201.04	200.43	201.4	200.44	201.27	201.45	201.17	200.24	200.14	202.27	200.42	201.04	200.5	202.38	201.77	200.94	200.82	200.55	201.93	201.78	200.77	201.18	201.91	202.28	200.47	200.35
217.88	216.7	217.65	216.98	216.79	217.63	215.83	217.27	216.71	217.43	217.17	216.62	216.93	217.57	217.16	217.66	216.6	216.72	216.25	216.63	218.15	218.16	217.45	215.82	216.58	217.43	216.5	217.64	216.2	217.67	215.82	217.02	216.2	217.76	216.99	216.89	216.24	217.75	218.1	218.16	215.51	216.67	216.36	216.97	217.28	217.71	216.63	216.98	216.98	216.8
200.55	200.61	199.86	200.7	200.62	199.5	200.01	199.98	199.56	199.59	199.88	200.17	201.11	200.01	199.27	199.95	200.37	201.47	199.47	200.1	199.75	200.54	200.23	200.46	199.26	199.83	199.85	200.15	200.6	200.59	199.9	200.1	201.43	200.11	200.64	199.79	199.68	201.31	200.59	201.7	200.84	200.57	199.55	201.85	200.43	199.56	199.38	201	200	201.12
202.64	203.4	202.77	202.2	202.62	203.2	202.87	202.66	201.07	201.58	202.56	203.17	202.76	203.35	202.06	202.75	202.39	202.25	202.91	202.13	202.4	202.06	202.46	202.22	202.64	203.29	202.97	201.27	203.59	203.14	201.66	202.54	202.26	203.06	203.04	201.99	202.93	201.44	202.18	202.44	202.77	203.49	202.6	201.81	201.95	202.12	201.38	203.14	202.32	203.74
201.83	203.1	204.21	202.83	203.6	201.61	202.67	202.81	203.31	203.45	203.26	203.33	203.46	202.92	203.35	202.48	202.57	202.2	201.83	201.3	202.34	202.73	204.6	202.66	203.25	202.09	201.41	202.91	202.79	202.55	202.62	202.78	202.94	203.04	202.67	202.63	204.58	202.35	202.26	203.01	203.27	203.34	201.78	201.75	202.8	202.14	202.29	203.22	201.7	202.65
194.53	194.54	193.45	194.47	195.31	193.86	193.73	194.42	193.1	194.49	194.08	193.96	194.8	194.07	194.66	194.7	193.94	193.65	195.99	194.72	194.77	195.29	193.47	193.5	193.99	193.93	195.47	194.52	194.05	193.26	195.16	193.95	193.7	193.99	192.6	194.62	194.06	194.85	194.08	193.97	194.01	193.3	193.81	193.73	194.68	193.53	193.77	194.25	194.07	193.59
212.7	212.16	211.89	213.31	212.62	212.05	211.16	211.71	211.8	211.7	212.21	211.56	211.31	212.03	211.96	212.43	211.23	212.17	211.64	210.51	211.27	211.87	211.87	212.04	212.15	212.74	211.43	211.7	211.35	212.39	212.06	212.07	212.87	211.84	210.99	211.37	211.24	212.02	211.24	210.65	211.77	210.63	211.64	212.04	211.52	210.88	211.88	212.06	211.41	212.38
205.9	205.13	205.16	205.37	205.77	205.73	206.1	205.52	206.62	204.84	204.64	204.66	204.85	205.79	204.96	203.93	204.57	206.61	205.73	205.83	206.5	204.29	205.68	204.87	205.65	205.11	206.21	205.85	205.79	205.65	205.78	205.19	204.71	206.19	204.46	204.72	206.09	206	206.38	205.93	206.54	205.41	206.27	206.49	205.6	205.19	205.23	205.04	204.97	206.02
202.4	202.29	203.47	202.38	202.55	202.75	202.03	202.42	202.12	202.09	201.78	202.26	202.16	201.79	202.2	203.08	202.44	203.65	202.67	202.28	202.7	202.27	202.54	202.62	203.08	202.04	202.73	203.04	202.46	202.81	202.76	203.2	200.95	202.51	202.62	202.07	202.5	203.66	202.45	202.22	202.2	204.13	202.8	202.45	202.77	202.18	202.5	203.43	200.97	201.94
216.48	216.54	217.27	217.27	217.11	216.75	217.23	217.57	217.82	217.33	216.89	216.94	216.58	217.33	216.74	217.64	217.68	217.46	216.24	215.83	216.74	216.16	216.04	217.9	217.4	216.34	217.7	217.43	217.37	217.87	218.01	217.07	216.52	217.5	218.35	217.69	216.86	217.71	217.41	218.5	217.68	216.97	216.91	216.84	216.98	216.63	218.2	217.78	217.5	216.18
194.4	194.28	193.83	195.11	195.12	196.13	194.42	195.54	194.63	195.37	196.1	194.36	194.25	195.04	195.07	194.48	195.88	194.78	194.75	194.9	193.87	195.11	195.61	194.16	194.49	195.3	195.15	195.04	195.44	196.08	195.73	193.91	195.6	195.04	194.28	196.79	194.87	194.44	194.63	195.19	195.66	195.15	195.22	195.34	195.44	195.44	196.49	196.12	195.63	195.88
200.29	200.57	200.38	199.85	200.69	201.53	198.96	200.45	199.6	201.75	200.89	200.65	201.37	200.77	201.01	199.73	200.36	200.67	201.7	199.53	200.04	200.78	201.16	200.3	199.78	200.56	200.25	200.4	200.22	200.41	200.01	199.66	200.22	200.34	200.01	200.65	200.27	199.82	201.2	199.91	200.88	200.2	199.17	200.31	201.58	198.8	199.8	200.86	200.09	201.12
204.04	205.41	205.04	204.79	203.83	203.91	206.17	205.85	204.1	203.66	204.07	205.07	205.44	204.52	204.22	204.87	205.18	203.61	204.69	204.53	204.45	204.94	204.82	203.44	205.66	204.77	205.34	205.46	205.07	204.68	203.87	204.44	205.89	204.78	205.49	204.83	204.33	205.19	204.65	203.95	205.31	204.99	204.78	204.49	204.25	204.58	203.95	203.88	205.12	204.7
211.98	212.38	211.6	210.8	211.04	210.92	212.22	211.71	211.6	211.19	210.89	212	210.53	210.48	211.13	210.44	211.75	211.25	211.43	210.89	212.01	210.89	212.31	213.3	211.82	211.29	211.27	212.25	210.72	211.41	211.33	211.71	211.38	210.68	211.68	210.93	212.56	211.52	212.59	211.7	212.12	211.25	211.73	211.01	211.87	210.63	211.85	212.23	210.93	211.26
204.54	203.39	202.44	203.21	203.95	204.04	204.65	203.98	203.27	202.46	204.01	204.5	203.01	204.09	203.3	203.87	204	203.62	203.7	202.91	203.51	203.86	202.63	203.43	203.33	204.28	204.61	203.71	203.9	204.11	203.49	204.02	204.12	204.37	204.23	203.81	202.83	203.25	203.67	204.32	203.42	203.79	202.89	203.34	204.52	204.6	204.22	203.69	203.25	203.61
217.27	216.77	217.33	216.75	216.47	216.87	217.24	216.25	217.01	216.73	217.24	216.22	217.17	216.95	217.08	217.31	217.9	216.51	217.18	216.14	216.42	217.49	216.4	217.51	217.49	217.43	217.14	217.67	215.64	216.87	217.06	217.28	217.07	216.92	218.28	215.83	217.61	217.49	218.07	217.86	217.36	216.68	216.82	216.88	215.74	216.81	216.08	217.75	217.37	217.76
205.04	204.58	205.6	204.26	204.62	204.77	204.39	205.13	204.73	204.29	204.32	205.11	205.62	205.08	204.46	204.38	205.28	205.39	203.9	204.33	204.59	204.8	204.69	203.87	204.33	204.52	203.43	204.27	204.92	204.92	205.16	205.55	205.04	204.92	204.61	204.4	204.52	205.61	205	204	204.97	204.6	205.66	205.24	204.47	204.72	204.36	205.67	204.98	204.4
201.86	202.81	203.15	202.51	202.03	202.89	201.7	202.3	202.5	202.08	202.76	202.52	202.19	202	203.01	201.33	202.61	202.75	202.12	202.41	201.67	202.2	200.56	200.94	201.59	202.19	201.48	202.6	201.84	202.35	202.41	201.6	201.01	202.93	201.96	202.75	203.06	202.02	202.49	202.51	202.31	201.85	202.55	202.39	202.38	201.92	203.15	202.1	201.88	203.05
208.28	207.62	206.71	208.64	207.61	208.3	206.66	208.23	207.83	207.63	208.03	207.52	208.63	209.19	208.38	208.33	209.17	209.5	209.76	209.65	208.38	208	207.31	209.11	208.06	208.15	208.22	207.08	207.7	208.13	209.47	208.66	207.95	208.75	207.99	208.41	208.33	207.96	209.32	207.73	210.17	207.35	208.21	208.04	208.15	209.26	208.58	208.64	207.86	207.98
211.88	211.62	211.99	210.74	211.23	212.59	210.53	210.75	211.54	212.5	212.69	210.14	211.48	212.33	211.91	211.8	212	212.15	210.92	211.53	210.37	211.33	211.36	211.59	211.64	212.69	211.13	211.13	211.76	210.67	211.67	210.77	211.93	210.41	212.71	211.2	210.74	211.96	210.59	211.89	210.72	210.91	212.68	211.05	212.15	212.12	211.92	210.9	211.15	210.96
217.01	215.77	217.7	216.86	217.23	216.47	215.73	217.08	217.04	216.94	216.91	217.04	217.06	215.46	215.71	216.67	216.96	216.62	218.19	216.96	216.46	217.82	216.92	215.96	217.63	216.36	217.68	218.12	217.62	216.65	217.05	217.66	217.92	216.81	218.21	217.09	216.9	217.76	216.54	217.27	218.09	217.23	217.21	217.24	215.76	218.41	216.62	217.44	217.5	217.06
205.57	206.79	206.45	206.79	207.38	205.87	206.49	206.93	207.29	206.43	206.06	205.33	206.68	206.59	206.12	206.58	206.32	205.69	204.61	206.92	205.58	206.44	206.87	206.76	206.55	206.77	205.44	206.58	205.67	206.3	206.67	206.87	205.81	206.78	206.43	204.89	206.14	206.22	206.87	205.37	206.11	206.22	207.12	206.01	206.69	206.48	204.8	207.18	206.48	207.41
216.94	217.27	217.02	216.48	215.76	218.16	217.35	218	217.29	216.23	217.58	217.44	217.18	216.34	216.24	216.77	215.82	216.69	217.07	216.76	216.83	216.14	215.82	216.68	216.06	217.2	218.87	215.8	218.41	216.87	216.3	216.08	217.04	218.06	217.9	215.88	216.69	217.57	216.96	217.45	216.75	217.44	218.22	218.27	217.99	217.12	216.45	215.64	217.59	216.69
205.57	205.79	206.88	204.62	206.38	205.85	205.88	206.26	206.8	205.36	205.85	205.51	206.44	206.23	206.19	205.4	205.7	206.18	206.39	205.69	206.66	205.27	205.45	203.96	205.16	205.94	206.06	205.54	205.1	205.32	204.79	206.28	204.97	205.42	205.61	205.66	205.44	205.45	204.65	205.59	204.99	205.63	204.76	205.7	204.82	205.62	206.24	205.88	207.09	207.21
194.95	195.54	194.99	195.49	194.65	194.93	195.54	194.61	194.87	195.13	194.61	195.02	194.14	195.39	195.24	194.91	194.2	194.89	194.78	194.22	195.48	195.54	193.99	194.68	194.71	195.8	194.74	193.74	195.8	194.74	194.92	194.49	194.95	194.52	195.62	195.73	194.58	195.53	195.81	194.48	194.93	194.85	194.73	195.7	195.85	195.01	195.72	195.78	195	196.49
203.19	203.87	204.35	203.24	203.09	203.9	204.26	204.05	205.06	203.89	204.21	202.45	203.66	203.41	203.54	203.77	204.2	204.2	203.36	205.38	203.47	203.72	204.04	203.64	203.67	204.06	204.74	203.01	204.07	204.08	202.67	203.13	203.67	203.47	204.42	203.72	203.44	204.02	204.44	204.61	204.93	204.06	203.41	204	204.19	203.31	202.9	203.54	204.93	204.48
200.19	200.64	200.56	200.95	199.73	199.16	200.55	200.09	199.39	199.73	201.32	200.46	199.67	199.46	200.48	200.41	199.44	201.17	200.15	201.5	200.38	201.39	199.41	200.9	199.97	200.62	200.3	200.01	200.16	199.83	200.12	200.15	200.65	199.78	199.88	199.59	199.6	200.34	200.26	200.31	200.29	200.96	201.69	200.5	200.48	198.95	201.26	200.65	199.24	199.78
211.05	211.21	211.89	211.52	212.45	212.53	212.02	210.44	210.87	211.87	211.58	211.26	211.11	211.15	211.49	212.84	211.44	211.44	211.62	211.05	212.45	212.17	211.37	212.42	212.85	211.46	212.32	212.85	212.35	210.86	210.17	211.48	210.56	212.05	211.32	210.67	210.92	211.43	211.07	211.66	211.57	212.2	212.21	212.1	211.4	212.31	210.65	209.76	213.16	211.09
205.11	204.14	204.34	204.05	204.41	203.41	204.23	203.68	202.37	203.07	203.23	204.36	203.74	203.28	203.83	202.86	203.66	203.56	203.37	203.14	203.68	204.39	204.02	202.83	203.35	203.98	205.1	203.64	202.37	203.67	203.22	204.11	203.77	202.7	203.67	203.18	202.87	204.58	203.2	202.48	204.37	203.83	203.11	203.45	203.87	203.43	202.92	203.58	204.27	203.32
216.72	215.83	218.45	216.64	217.77	216.93	216	216.76	217.67	216.58	217.46	217.48	216.94	215.93	217.57	217.11	216.89	217.16	216.6	216.78	215.52	217.47	217.56	216.66	217.94	216.78	217.69	217.19	217.03	217.14	216.31	216.85	217.19	217.23	217.49	217.53	217.22	218.12	216.09	216.63	216.94	217.9	216.78	216.4	218.34	216.79	216.33	216.25	216.96	217.13
193.01	194.31	193.52	194.73	193.79	194.14	194.14	193.87	192.99	193.23	194.57	193.4	193.74	193.78	193.31	194.39	193.12	193.32	192.66	194.29	194.2	193.97	193.45	193.51	193.35	193.79	194.12	194.45	193.35	193.83	194.57	194.03	193.93	196.02	195.06	194.9	194.87	194.03	194.54	194.63	195.22	195	194.77	194.95	194.4	193.92	194.26	195.02	194.45	193.92
205.17	205.59	205.3	205.24	205.99	205.9	205.61	205.5	205.39	205.75	205.74	205.28	205.15	205	205.14	205.42	205.99	205.69	205.17	205.13	205.23	205.54	204.84	205.03	205.54	205.64	206.97	205.7	206.11	204.97	205.44	205.52	205.99	204.47	206.87	206.53	205.84	205.53	205.16	205.18	205.91	205.33	204.77	205.78	205.73	204.9	204.92	205.34	206.24	205.57
208.29	207.78	207.85	207.78	208.99	207.65	207.77	207.99	207.91	209.27	208.47	208.21	208.7	207.81	207.88	208.31	207.9	209.48	208.94	207.45	208.22	208.44	208.47	208.24	208.63	207.33	207.89	207.87	207.79	208.95	208.57	208.95	208.47	209.29	208.66	209.45	207.85	208.25	208.37	208.65	208.28	208.67	207.6	207.87	208.52	208.6	207.64	208.15	207.92	207.84
209.78	208.85	209.08	207.82	207.22	209.68	209.4	209.12	208.35	208.37	209.4	210.16	208.23	208.75	208.45	208.05	210.35	209.02	209.41	208.92	208.02	209.22	209.3	209.3	208.61	209.22	208.38	208.57	209.84	209.53	206.9	209.9	207.65	209.84	208.51	208.51	209.39	209.35	209.46	208.28	208.73	208.46	209.71	208.91	208.37	208.82	208.63	208.99	208.59	208.7
203.85	204.62	205.45	204.93	205.74	204.85	205.75	204.74	204.85	204.62	204.3	205.83	205.84	205.72	204.97	205.4	204.74	204.87	205.28	204.11	204.52	204.91	205.42	204.66	205.19	205.16	204.48	203.87	203.58	205.33	204.67	203.91	204.48	204.47	204.24	204.71	204.26	205.5	205.32	204.39	205.16	204.08	204.77	205.31	204.38	204.06	205.17	204.89	204.97	204.99
211.14	211.75	211.76	211.73	211.3	211.24	211.33	210.96	209.94	211.81	212.37	211.76	212.07	211.67	211.9	211.93	212.08	211.32	210.82	212.1	211.85	212.04	210.92	211.95	210.57	211.38	211.38	211.93	211.37	212.07	212.31	212.46	210.96	212.46	211.01	211.69	212.26	211.13	211.17	212.75	212.54	212.76	211.6	211.85	211.21	211.96	212.12	212.37	211.58	211.35
203.32	202.79	202.6	202.49	203.06	202.91	203.49	202.76	202.82	202.73	203.57	201.93	202.63	202.74	203.12	202.06	202.54	203.86	202.16	202.82	202.36	202.18	202.45	203.9	202.73	203.14	202.73	201.3	202.83	202.97	202.65	202.48	201.59	202.13	202.76	202.76	202.96	201.82	202.3	202.67	202.57	202.79	202.09	204.2	202.03	202.98	202.87	201.72	202.68	202.66
204.29	205.47	204.72	205.07	205.34	205.39	203.07	203.75	204.7	203.92	205.08	204.6	205.42	205.38	204.61	205.88	205.18	204.55	204.31	204.05	205.06	204.4	205.73	204.43	204.84	204.18	205.13	204.3	205.61	204.11	205.56	204.46	204.47	204.96	205.77	205.52	205.09	205.61	204.92	204.49	203.88	205.97	205.54	205.15	204.69	205.59	205.46	205.54	205.11	204.36
201.97	202.88	202.72	202.34	201.76	203.14	202.45	203.58	202.5	202.01	203.35	201.55	202.12	201.06	204.05	202.78	202.97	201.59	202.6	202.41	202.95	203.48	203.13	202.88	201.64	201.44	201.83	200.68	202.71	202.69	202.34	203.71	202.13	202.09	201.92	202.6	201.55	202.38	201.88	202.1	202.7	202.99	203.36	202.39	202.73	202.26	202.85	203.08	203.19	202.44
209.3	208.82	209.94	209.67	209.2	208.58	210.24	210.98	208.58	209.74	209.06	209.15	210.6	208.84	208.87	208.49	209.67	208.43	208.75	209.49	208.79	209.81	209.43	210.21	208.99	209.29	209.31	209.66	209.56	210.33	209.26	209.77	209.4	208.78	209.28	210.57	210.23	209.59	209.3	209.88	210.47	211.06	210.84	210.36	210.21	209.48	209.22	209.26	210.35	208.12
213.47	212.46	213.31	213.22	211.6	212.81	213.22	213.16	214.08	213.59	213.28	214.45	212.32	212.56	213.1	214.12	213.24	212.84	213.8	212.17	212.15	211.93	212.79	212.64	212.27	214.04	212.45	211.88	213.5	213.08	213.63	213.17	213.93	212.09	212.89	214.5	213.87	213.28	213.35	212.82	214.19	213.73	212.08	214.13	211.96	213.29	213.06	212.82	213.92	212.07
211.51	211.01	211.84	211.65	211.67	211.8	210.96	212.51	211.84	211.43	211.41	212.9	211.01	212.14	211.34	212.38	211.06	211.63	211.63	211.12	212	211.7	212	211.5	210.89	211.78	211.76	212.2	211.25	211.33	210.99	211.76	211.33	211.32	211.08	211.73	211.23	211.64	212.42	212.15	211.53	212.73	211.47	212.06	211.76	211.79	211.35	210.96	211.53	210.55
213.92	212.49	213.26	212.99	212.24	212.32	213.59	212.82	212.93	213.34	213.73	212.63	212.64	213.37	213.62	214.12	213.7	213.23	212.61	212.95	212.45	212.52	213.68	213.03	213	212.39	213.25	213.1	212.79	213.18	212.57	213.49	212.35	212.24	212.76	213.31	212.88	213.72	212.04	213.39	213.01	212.79	212.27	213.85	213.68	212.08	212.34	212.99	213.03	213.54
208.02	209.15	208.15	207.98	208.8	208.83	208.42	208.51	209.55	209.12	207.83	208.51	209.76	208.62	208.13	209.54	208.33	209.05	208.69	209.44	209.52	208.1	208.99	208.13	209.4	208.7	208.33	207.81	208.18	207.17	208.86	208.94	208.14	209.94	208.44	209.11	210.02	208.2	209.5	208.65	208.96	209.81	207.79	209.25	207.78	208.02	209.63	208.28	209.44	208.91
202.97	203.37	202.79	204.1	203.61	204.16	203.9	204.04	203.36	203.74	203.48	205.44	204.02	202.86	203.41	203.04	204.47	203.23	204.05	204.01	203.99	203.64	204.1	203.96	203.75	204.2	203.18	203.98	202.99	204.55	203.38	204	203.31	203.59	203.79	203.08	204.12	203.96	202.61	202.94	203.13	204.52	203.42	203.56	204.2	204.18	202.6	205.08	203.78	203.18
211.11	210.44	212.48	210.74	211.39	211.52	212.31	211.28	212.33	211.71	212.16	211.69	212.04	210.81	211.35	210.95	210.21	212.03	212.66	211.66	212.12	212.3	211.51	212.23	212.38	210.9	210.77	211.33	212.33	212.67	210.6	211.77	213.11	212.87	212.11	211.89	212.92	211.5	211.79	212.54	211.11	211.22	211.21	210.88	212.72	211.95	212.57	211.63	211.89	212.54
201.86	203.29	202.27	202.4	200.88	201.8	202.82	202.02	203.87	201.72	202.47	201.88	202.59	203.34	202.04	202.21	202.57	202.7	201.6	202.88	201.99	202.18	203.08	201.58	202.7	202.26	203.16	203.31	202.26	201.7	202.57	201.95	202.75	203.13	203.46	201.01	201.89	201.33	202.43	203.25	201.43	201.41	202.35	202.26	202.21	202.18	201.77	201.89	202.06	202.96
210.01	208.94	208.07	206.94	208.21	208.27	208.86	208.55	208.75	208.78	208.91	208.31	208.55	208.48	207.46	208.57	209.51	208.29	208.49	209.74	209.13	209.33	207.69	207.93	208.89	207.69	207.76	209.37	210.21	206.85	208.52	210.15	209.21	207.97	208.1	208.37	208.27	208.99	209.25	208.87	208.79	208.75	208.21	208.15	208.79	207.91	209.36	207.73	207.94	208.38
217.49	216.75	217.49	216.55	216.28	217.38	216.05	217.25	216.98	216.79	216.31	217.43	217.55	217.51	217.05	216.56	217.6	217	216.02	216.83	217.36	217.56	217.34	216.93	217.14	216.49	216.27	217.44	216.77	217.32	216.44	217.86	215.97	216.71	217.92	216.13	218.28	217.09	216.92	216.7	217.25	217.12	217.85	217.62	216.07	217.28	217.16	216.76	217.32	217.37
208.34	207.55	207.78	208.34	209.19	207.51	208.24	207.11	208.12	208.25	209.04	208.82	208.7	208.92	207.49	207.85	209	209.32	208.3	208.6	208.08	207.76	207.71	209.1	208.58	207.73	208.32	208.79	207.7	209.36	209.05	208.48	208.86	209.43	208.3	208.05	208.9	208.58	208.07	208.41	208.49	207.57	208.69	208.82	209.34	209.15	208.23	208.8	207.78	208.07
206.88	206.65	206.43	206.82	206.63	206.66	205.61	207.05	204.74	206.34	206.32	205.86	207.09	207.13	206.74	206.62	206.26	206.61	206.76	206.06	207.75	205.14	206.33	206.81	207.55	206.81	207.14	207.08	206.94	205.97	206.22	206.29	205.29	206.86	206.67	206.38	206.77	205.46	207.27	206.34	206.75	205.85	207.23	207.09	205.82	206.26	206.66	205.17	205.87	206.12
207.73	208.38	207.61	208.71	206.76	207.47	207.23	207.89	208.13	208.59	208.2	207.7	208.13	206.41	206.85	207.28	206.95	208.16	207.95	206.3	208.61	207.01	207.78	207.73	207.96	208.49	208.77	208.23	208.24	208	207.7	207.82	206.68	207.21	207.2	207.93	207.87	208.76	208.41	208.87	206.38	208.54	207.05	206.91	208.38	207.66	208.75	208.09	208.3	207.84
204.88	205.11	204.67	203.97	204.55	205.38	204.83	205.19	203.4	204.45	205.43	203.48	204	204.44	204.76	204.6	204.98	203.25	205.38	205.43	204.81	204.55	204.88	205.5	204.33	204.87	205.74	203.86	203.42	205.08	205.33	205.18	205.18	205.53	205.32	204.89	204.99	205.02	205.51	204.28	205.35	204.93	206.03	203.79	204.67	204.56	204.94	205.39	205	206.54
209.43	207.88	208.08	207.15	209.42	209.61	208.38	207.64	208.37	208.83	208.15	209.58	209.81	208.4	208.49	208.05	209.32	208.43	208.27	208.39	207.42	208.06	207.94	209.09	208.98	208.51	208.13	207.2	208.54	208.97	208.17	208.64	208.03	208.72	208.32	208.13	208.47	209.38	209.01	208.91	208.72	208.07	208.37	209.4	209.32	208.43	207.81	208.27	207.82	209.04
208.7	208.85	207.44	209.35	209.14	209.4	209.11	208.5	209.65	209.61	208.56	208.35	208.3	207.81	208.25	207.59	208.42	209.35	209.2	207.86	208.79	209.96	208.52	208.4	208.26	208.43	208.98	208.47	209.08	208.64	208.82	208.46	208.19	208.85	209.78	208.49	209.44	207.72	208.46	208.94	208.05	208.32	208.93	207.99	207.96	209.83	208.52	208.57	208.93	208.77
198.77	199.7	199.78	200.2	199.25	198.56	199.36	198.67	199.49	198.19	199.35	200.22	199.41	199.82	198.43	199.82	197.43	199.52	198.26	199.02	200.94	199.77	199.47	198.9	198.72	199.29	199.03	199.31	199.7	199.89	199.88	199.37	198.47	199.4	200.79	198.45	200.59	199.53	199.76	199.68	199.67	199.47	199.1	200.4	199.03	198.66	198.63	199.14	198.94	199.34
195.21	194.93	193.15	194.53	193.49	193.17	193.87	194.68	194.79	193.55	194.6	194.23	193.79	193.22	194.98	194.21	194.35	195.22	195.23	194.84	194.53	193.97	194.22	193.75	193.92	192.25	194.59	194.62	195.21	194.58	193.81	195.37	193.22	194.44	195.13	193.75	193.91	195.16	194.5	194.31	193.63	193.95	193.53	194.86	193.36	194.52	193.95	195.03	193.41	193.64
217.44	216.78	216.55	217.62	216.88	216.7	217.29	216.73	216.76	216.9	217.9	217.16	216.52	217.51	216.97	216.75	217.03	216.87	217.41	216.59	216.62	216.58	217.7	216.91	216.89	217.37	216.81	217.39	216.35	217.16	216.78	217.11	216.65	217.61	217.73	217.73	216.44	217.83	217.97	216.53	216.96	216.79	217.01	215.12	217.5	217.5	216.76	216.18	216.81	217
210.67	212.92	212.23	210.9	210.84	212.49	212.19	211.73	211.33	211.17	211.55	212.36	210.48	211.9	211.51	211.85	211.73	211.27	212.69	210.63	212.16	212.09	211.19	210.95	212	212.3	212.92	212.46	211.64	211.57	210.5	211.3	211.08	212.75	212.04	211.21	212.28	210.43	212.08	210.98	211.56	213.08	212.18	211.37	212.02	211.12	212.63	211.12	212.79	212.07
213.5	213.68	214.79	212.98	214.23	213.63	213.96	214.28	214.38	213.78	213.48	213.94	212.89	214.06	213.99	213.52	212.36	214.41	213.56	213.62	213.76	214.06	213.63	213.53	213.34	213.4	213.59	214.14	213.92	213.67	213.05	214.57	214.35	213.16	213.84	213.94	213.82	213.74	213.54	215.01	213.97	213.9	214.27	213.79	213.33	213.16	214.14	214.83	213.91	214.63
199.19	200.69	199.42	200.21	200.27	199.62	199.64	200.48	199.39	200.31	201.04	200.54	200.17	201.11	199.03	200.78	199.62	200.78	200.51	199.21	199.87	200.96	200.86	198.75	199.82	200.53	199.99	200.16	199.95	200.46	199.9	200.1	200.32	199.7	199.88	200.43	199.83	199.4	200.46	200.48	200.69	200.1	199.29	199.66	198.88	200.5	200.29	199.88	200.22	199.24
203.87	202.25	202.35	202.97	203.09	202.99	203.81	203.18	202.45	201.3	202.36	202.03	202.49	202.15	204.25	202.37	202	202.12	201.89	202.63	201.88	202.77	202.26	203.14	201.89	203.39	202.6	201.09	202.13	202.7	202.45	202.42	203.58	201.5	202.34	203.19	201.24	202.77	201.8	202.33	203.54	201.32	203.69	202.73	203.44	201.89	202.7	203.88	202.91	202.25
199.92	200.89	200.72	200.56	200.19	200.52	199.59	199.82	199.91	201.19	200.38	199.35	201.04	202.02	199.25	200.63	200.69	200.53	198.85	200.22	199.96	200.25	200.63	198.68	199.89	200.81	201.05	199.54	200.68	199.68	200.73	199.33	200.88	200.31	199.57	199.69	199.21	200.6	200.29	199.73	200.11	200.04	199.69	202.37	200.91	199.81	201.41	200.62	201.01	200.53
200.52	201.68	201.26	199.96	199.59	201.34	200.35	200.46	199.85	200.31	200.95	199.82	202.03	201.07	199.75	200.07	200.45	200.17	200.1	201.62	200.15	201.16	200.39	200.79	201.2	200.75	200.89	200.51	201.95	200.1	200.5	200.13	202.26	200.04	199.62	200.25	199.04	200.55	200.53	200.68	200.96	200.89	199.35	199.61	199.79	200.31	198.78	200.93	199.92	200.93
209.48	208.28	208.93	208.58	207.59	208.28	207.29	208.72	207.45	208.1	208.53	207.38	207.32	206.9	207.76	206.77	207.46	207.5	206.92	207.54	207.69	207.43	207.95	207.88	208.55	208.27	208.39	207.01	208.13	207.82	208.38	207.63	208.26	207.66	208.29	207.4	207.63	207.68	207.69	207.59	207.08	207.3	207.67	207.64	207.32	208.09	207.35	208.17	209.79	207.17
212.14	210.85	210.76	210.87	211.48	211.41	212.81	211.6	211.23	211.37	211.81	212.31	212.26	211.92	211.97	211.65	211.09	211.95	212.71	212.54	211.81	210.79	210.66	211.29	212.59	211.21	211.92	211.7	211.02	212.55	211.97	212.13	211.66	212.18	211.57	212.3	211.98	211.92	212.38	212.18	213.32	211.12	213.52	211.6	211.91	211.76	211.83	211.65	212.06	211.75
211.49	211.64	211.75	210.79	211.44	211.5	211.14	211.18	211.46	212.15	210.98	211.6	212.1	210.92	212	211.29	210.65	211.52	210.84	211.02	211.18	212.25	211.07	211.57	211.89	212.01	213.04	211.75	212.26	211.95	210.79	210.46	212.36	212.24	210.97	213.39	210.9	210.71	211.65	211.78	212.74	211.8	211.83	212.4	211.97	212.18	211.94	211.87	210.72	211.7
208.46	208.94	209.74	208.46	208.48	209.14	208.28	208.21	210.32	209.62	208.27	208.11	209.08	207.56	208.69	209.46	208.07	207.51	208.5	207.54	208.72	209.1	208.41	207.76	209.05	208.44	207.51	208.82	209.2	207.87	209.34	208.17	209.67	208.89	209.97	209.2	208.08	208.84	208.72	208.09	209.19	208.22	208.02	208.98	208.08	209.48	209.18	208.15	208.74	208.94
205.6	205.25	206.07	205.67	204.66	206.36	205.43	204.83	205.32	206.37	205.2	205.06	205.82	205.34	205.83	206.2	204.93	205.91	205.03	205.93	206.27	204.99	205.92	205.55	206.22	205.17	205.77	206.08	205.72	205.81	204.89	206.57	204.9	204.08	205.48	205.83	205.78	204.8	205.26	205.25	206.21	205.2	205.05	205	204.98	206.65	205.07	205.31	205.47	205.56
194.98	194.11	193.46	195.12	194.5	193.6	194.35	193.97	193.18	193.27	194.7	195.05	194.32	194.19	193.89	193.87	194.67	193.67	193.77	194.62	193.99	194.29	194.03	194.17	193.93	194.59	193.99	193.83	194.21	194.27	194.5	194.76	194.63	193.65	192.6	193.56	194.9	192.72	193.18	193.56	194.48	194.43	194.65	194.63	194.02	193.64	193.83	193.32	192.47	194.2
208.67	209.28	209.89	209.91	210.77	209.06	209.76	209.06	210.53	209.74	209.23	209.71	209.53	210.13	211.14	208.82	210.17	209.51	210.21	209.25	209.1	210.26	208.68	210.28	210.09	208.91	209.92	210.64	210.67	209.74	208.03	208.66	210.53	209.17	209.5	210.14	210.38	209.46	210.08	210.76	210.03	210.89	209.74	210.75	210.33	209.2	209.78	209.25	209.33	208.96
210.13	210.82	211.9	212.33	211.19	211.25	212.07	211.73	211.58	210.86	211.07	210.79	211.96	212.31	212.04	211.1	210.63	212	212.88	211.72	211.65	212.49	212.27	211.17	211.24	211.62	210.63	211.12	210.77	210.31	211.82	211.39	211.35	211.48	211.6	211.67	211.3	211.21	212.04	212.47	210.91	210.7	211.38	211.31	211.66	211.88	210.83	211.83	212.27	211.38
212.68	212.76	212.71	213.28	212.37	212.55	212.69	213.24	212.8	213.28	212.14	212.34	212.27	213.51	213.38	213.34	214.03	212.82	212.53	212.36	212.12	212.83	213.78	212.46	213.49	212.49	213.21	212.44	214.07	213.39	214.02	212.66	213.06	212.91	212.71	213.51	212.84	213.11	211.99	213.47	212.28	212.53	213.01	212	213	212.96	211.19	213.29	212.59	212.66
217.53	216.87	218.37	217.43	216.65	217.2	217.47	218.03	217.29	217.92	218.35	217.49	218.43	217.74	216.66	218.5	217.04	218.04	218.42	217.53	218.97	217.07	217.72	217.08	217.47	218.87	217.97	219.1	218.31	218.45	217.4	218.13	218.19	216.63	217.41	218.18	216.28	217.7	218.52	218	218.39	218.4	217.63	218.19	217.94	217.84	217.69	217.41	218.52	216.95
208.99	207.75	209.73	207.55	207.41	208.27	208.54	207.84	208.4	208.04	208.63	207.13	207.87	207.79	208.14	207.94	209.31	207.02	209.76	209.14	208.35	207.88	209.7	208.69	208.59	208.62	207.37	207.3	208.91	208.71	207.88	209.75	208	208.54	208.56	208.17	209.03	207.41	208.16	208.22	208.02	208.61	207.55	208.62	209.01	208.24	207.9	209.28	208.46	207.43
207.34	208.51	208.49	208.48	209.4	208.16	208.61	208.28	210.21	208.01	208.43	208.59	208.32	208.25	208.86	209.65	209.35	208.92	208.37	207.03	207.24	209.03	207.67	208.87	209.45	208.74	209.93	208.79	208.38	208.71	207.83	209	209	207.98	209.2	208	209.02	208.23	208.1	208.36	209.26	207.83	209.27	209.4	208.2	208.7	208.12	209.33	207.97	208.56
203.39	202.44	203.88	203.58	204.11	203	203.37	203.63	204.38	203.66	204.53	202.69	204.16	204.26	203.19	203.94	203.12	202.81	203.98	204.04	203.5	204.25	203.92	203.72	204.4	204.71	203.94	202.97	203.92	203.6	203.4	203.64	204.08	203.12	203.52	202.6	204.95	202.81	203.47	204.26	204.59	204.27	204.08	204.55	203.36	203.42	203.02	202.84	203.22	203.28
213.13	212.58	212.29	212.3	212.58	212.19	212.42	213.31	212.55	214.04	213.49	212.71	213.58	211.92	212.65	212.83	212.93	212.75	213.49	213.27	213.18	213.14	213.25	213.29	213.1	213.03	213.91	212.73	212.52	213.56	212.33	212.33	213.31	213.4	213.45	212.51	213.77	212.24	212.18	214.07	212.42	212.89	212.25	212.32	212.17	213.71	213.4	213.27	213.29	212.66
211.5	212.76	212.33	211.36	211.67	211.61	211.31	211.16	212.24	211.05	212.48	211.64	211.3	212.28	211.94	212.5	211.71	212.68	210.73	211.35	212.25	212.32	211.34	211.37	211.89	211.99	211.7	211.27	212.76	213.1	212.24	212.49	211.6	210.6	211.71	212.26	211.96	212.01	211.14	211.86	211.35	211.3	212.26	212.24	211.2	211.98	212.13	211.59	211.77	211.41
211.05	211.58	210.74	211.22	211.03	211.84	211.67	212.44	211.01	211.88	211.91	211.77	212.17	211.6	212.62	212.54	212.63	212.02	211.26	211.56	211.64	211.7	211.64	211.28	211.44	212.7	211.95	212.28	212.19	212.73	211.76	210.7	210.95	211.63	211.92	210.17	212.21	211.36	212.99	210.41	212.97	212.45	212.54	212.28	212.26	211.7	212.24	212.22	210.95	211.62
201.93	201.65	203.42	201.92	202.39	204.59	201.49	203.03	203.35	202.9	203.51	202.69	202.25	201.54	201.67	203.18	202.39	202.22	202.8	203.9	202.57	203.25	202.73	201.98	203.83	203.07	202.32	203.08	202.76	202.07	203.01	202.66	202.31	202.9	202.41	202.5	202.94	202.57	203.29	203.61	202.79	203.58	202.74	202.74	202.27	202.06	202.23	202.93	202.32	202.79
210.14	208.59	208.65	209.07	209.46	209.58	209.33	208.32	209.08	208.6	208.64	209.49	209.87	211.11	209.62	210.06	209.55	208.57	208.86	208.94	210.34	209.72	210.18	209.34	209.95	209.43	209.8	210	209.77	209.75	209.62	210.58	210	210.2	209.79	209.49	209.77	209.13	210.08	210.26	209.67	209.33	208.9	210.74	209.53	209.48	210.12	208.12	209.08	208.81
211.52	211.08	210.72	210.5	212.8	211.94	210.99	211.8	210.75	211.85	211.31	211.57	212.24	211.42	211.53	211.66	211.75	212.05	213.05	211	211.85	210.81	212.06	212.14	211.83	212.01	212.57	210.56	211.12	211.39	211.83	211.39	211.38	211.54	211.45	212.07	211.62	211.12	211.47	212.44	211.71	210.96	213.06	210.62	211.67	211.85	211.58	211.46	211.68	210.91
212.14	211.77	211.39	211.96	212.21	212.53	211.81	211.42	210.96	212.52	212.25	212.32	211.52	212.36	211.31	210.27	212.06	212.43	211.66	211.74	211.92	211.87	212.88	212.16	211.15	212.41	212.21	212.06	212.19	211.65	210.71	211.39	212.06	212.39	210.23	211.53	211.99	211.73	212.94	211.28	211.53	211.15	211.98	212.38	211.28	211.92	211.67	211.18	211.98	211.34
207.99	207.76	208.79	208.75	207.79	207.97	208.05	209.4	207.55	207.63	208.83	208.63	208.78	208.51	208.42	209.77	208.32	209.05	207.78	207.35	208.27	209.04	209.46	209.4	209.09	208.15	207.43	208	206.96	208.91	209.26	208.8	207.8	208.34	208.76	208.42	209.7	209.02	208.14	208.79	209.03	209.63	209.1	208.71	207.81	208.63	207.88	208.22	208.41	207.69
217.1	218.96	216.97	217.73	217.53	217.63	217.73	217.62	217.86	216.92	217.45	217.67	218.02	216.93	217.47	217.59	217.91	217.63	218.04	217.07	216.94	217.3	216.49	218.94	217.27	217.91	218.27	219.3	217.79	217.75	217.33	217.45	217.17	217.18	218.18	217.89	217.86	218.38	217.78	218.39	216.8	217.84	217.37	218.74	217.73	218.66	217.34	218.37	217.59	218.47
207.42	207.67	208.95	208.71	208.38	208.4	208.66	208.41	208.51	208.28	208.27	208.71	207.09	209.36	209.36	208.14	208.71	208.54	209.41	208.61	207.56	208.22	208.57	209.22	209.42	208.13	208.17	208.36	209.72	207.68	208.3	209.49	208.5	207.92	208.98	207.41	208.08	208.73	208.91	208.54	209	207.54	208.27	208.31	207.81	208.98	207.3	207.88	208.68	207.19
203.75	202.91	203.35	204.08	202.41	203.73	203.63	203.2	204.14	202.95	203.93	202.85	203.06	203.48	203.57	203.11	202.37	204.58	203.01	203.23	203.15	203.67	203.2	204.42	204.02	204.38	202.82	202.34	203.45	202.89	202.22	203.96	202.21	203.45	203.89	203.01	202.52	203.89	203.38	203.17	203	203.73	202.94	203.19	202.85	203.64	203.89	203.39	203.72	203.57
197.35	198.58	197.77	199.15	198.24	198.02	197.57	199.49	197.3	199.19	196.22	198.48	197.64	199.05	197.82	198.44	197.31	198.62	197.74	197.69	197.78	198.09	198.39	198.17	198.76	198.21	197.35	196.95	198.47	198	197.35	196.83	198.17	197.61	198.05	198.41	197.6	196.61	197.58	197.98	197.69	198.77	198.1	198.98	197.77	196.97	197.4	198.52	198.22	198.06
203.26	205.03	202.66	204.15	203.36	203.9	204.97	203.29	203.31	203.44	203.41	203.84	203.19	203.95	202.59	203.85	205.13	204.31	204.53	203.66	204.29	204.34	204.38	203.63	203.2	203.41	204.44	203.33	202.65	203.88	203.29	203.76	204.49	203.46	202.79	204.32	203.66	203.27	204.23	203.59	204.03	203	203.63	203.38	203.43	203.81	203.35	204.28	204.42	203.71
199.06	199.32	199.98	198.84	200.16	199.38	199.26	198.71	198.94	200.31	198.92	198.33	200.28	199.6	198.97	199.81	200.98	198.82	200.34	200.83	200.87	199.12	200.17	199.54	199.22	200.45	199.64	198.75	199.38	199.25	200.08	199.48	199.61	200.47	200.14	198.97	199.64	198.47	200.56	200.1	199.25	199.66	199.9	199.3	199.34	199.2	198.56	199.11	200.12	200.03
217.25	216.6	217.69	216.52	216.86	217.92	217.14	216.44	216.25	217.69	216.8	216.96	216.01	216.69	216.3	216.18	216.5	217.07	217.5	217.14	215.77	217.36	217.09	217.75	217.05	217.24	218.27	218.16	216.55	215.99	217.4	216.82	217.01	218.05	217.07	216.79	218.19	217.39	217.17	216.49	215.93	216.4	217.83	217.29	215.52	216.23	216.3	216.96	216.04	216.57
213.67	212.52	212.97	213.38	213.35	213.13	213.37	213.84	212.77	213.78	213.15	212.91	213.49	212.37	212.57	212.28	212.2	212.41	212.11	212.46	211.76	213.13	213.04	212.57	212.24	212.03	212.53	213.45	213.84	214.02	212.53	213.88	213.48	213.15	213.54	213.13	212.95	213.28	213.28	212.9	213.36	212.82	212.9	210.78	212.62	213.13	214.07	212.82	212.26	213.24
204.67	204.04	204.46	204.12	204.05	204.78	201.99	203.59	203.53	204.59	204.63	203.16	203.57	202.19	203	204.31	202.94	203.87	202.13	203.46	203.83	203.58	203.89	203.61	203.8	202.76	205.15	203.06	204.09	204.79	202.9	203.66	203.38	203.54	204.06	204.78	204.87	203.99	204.43	203.02	202.58	203.52	203.05	204.26	203.29	203.47	202.92	203.65	203.22	204.03
208.42	208.77	209.1	209.08	208.52	208.92	209.49	209.27	208.69	209.82	208.67	209.62	209.29	208.58	209.69	208.4	209.31	209.25	209.1	208.63	207.56	208.74	208.25	208.87	208.22	208.88	208.6	209.24	208.51	209.37	208.44	207.77	208.72	209.07	209.32	209.42	208.4	208.65	208.26	209.07	209.11	208.83	208.57	208.81	208.28	208.77	208.19	208.96	209.41	208.58
208.65	209.09	208.76	207.97	207.89	208.11	208.73	207.96	208.32	209.25	209.25	208.61	208.61	207.66	209	208.79	209.2	209.32	208.63	207.79	207.94	209.51	209.14	209	208.39	208.08	208.62	207.87	208.56	208.39	208.13	208.62	208.15	208.49	208.22	209.01	208.76	208.83	208.73	208.09	209.7	208.53	208.59	208.61	209.26	208.86	209.98	207.83	208.68	208.8
208.37	209.3	209.72	208.92	209.82	209.78	208.34	208.51	208.41	209.81	208.93	208.66	208.71	208.14	210.54	208.64	208.71	208.32	209.17	209.2	208.72	208.49	207.97	208.71	208.6	209.64	207.96	208.34	209.13	209.15	208.77	207.99	209.06	209.69	209.06	210.08	208.58	208.74	209.25	208.35	210.03	209.24	209.17	207.98	209.71	209.06	208.65	209.09	209.34	207.34
207	208.75	207.37	207.49	207.12	207.01	207.23	208.62	208.32	207.14	208.57	207.78	207.52	206.86	207.53	207.14	208.15	206.38	208.32	208.89	209.37	209.31	207.21	207.88	208.74	207.76	206.26	207.45	207.55	208.48	208.5	207.93	207.38	208.62	206.84	208.12	208.32	207.29	207.6	207.96	208.5	207.85	207.39	208.33	208.06	208.36	208.2	207.27	208.67	207.63
207.45	208.4	208.57	207.74	208.21	207.69	207.82	208.41	207.09	208.86	208.78	208.01	208.27	208.44	206.97	208.21	208.12	207.55	206.79	207.91	208.75	207.23	207.77	207.56	207.16	207.89	207.9	208.6	207.33	207.71	206.91	206.98	208.29	207.04	208.04	208.11	208.01	209.38	209.05	207.17	207.56	207.2	207.36	207.91	208.09	208.34	208.15	207.64	207.94	207.45
205.15	204.86	205.02	204.25	204.5	204.61	204.65	205.5	203.95	204.21	206.44	204.38	204.12	204.69	205.24	204.19	204.91	204.86	204.25	204.35	204.53	204.67	205.09	204.11	205.09	205.51	205.47	204.48	204.38	204.09	202.54	203.79	205.68	204.4	206.42	206.16	204.86	205.59	203.5	203.63	204.89	205.14	204.39	204.51	203.81	204.45	205.73	203.6	203.7	203.8
207.33	208.71	208.54	207.8	206.68	206.97	207.25	208.2	208.25	207.08	207.88	208.07	207.9	207.35	207.79	207.42	207.28	207.9	207.54	207.07	208.36	208.09	207.82	209.1	208.06	207.56	206.39	207.13	207.52	207.66	208.27	208.75	207.56	208.94	207.04	207.31	208.23	207.64	207.12	207.19	208.38	207.91	207.92	207.68	208.12	209.41	207.15	207.63	207.6	205.87
207.78	206.75	208.02	208.88	207.74	207.9	208	208.65	207.35	209.03	207.34	207.21	207.02	207.49	208.21	206.99	207.73	208	206.8	207.5	209.59	207.83	208.1	207.07	208.59	207.65	207.51	208.26	207.87	207.81	207.96	208.46	207.81	207.43	208.16	208.29	207.34	207.58	207.44	207.16	208.81	208.14	207.56	207.65	207.4	208.08	207.6	207.08	207.47	208.73
212.08	213.51	212.97	212.64	212.42	214.52	214.11	212.62	212.87	213.3	213.32	212.71	212.25	212.43	213	213.5	213.14	212.19	213.82	213.43	212.34	212.99	213.27	213.55	213.13	212.54	212.21	212.74	213.01	214.26	212.62	213.56	212.85	212.87	212.75	213.31	213.8	213.17	214.25	212.61	212.7	213.61	213.69	213.35	212.63	213.14	212.59	212.77	213.79	212.27
195.73	195.05	195.92	194.72	195.66	195.39	195.88	195.61	195.16	194.92	195.49	195.55	195.85	194.41	196.14	195.16	195.4	194.51	194.41	195.17	195.07	195.86	195.4	195.34	195.66	195.56	194.51	195.81	195.17	194.64	195.02	194.61	194.96	196.18	196.35	196.33	195.84	193.42	196.05	194.44	194.75	195.92	195.45	194.09	195.36	194.61	195.31	195.97	194.47	196.03
206.82	208.69	206.79	207.97	207.52	207.09	207.71	208.47	209.07	208.51	208.43	207.34	207.54	207.95	208.52	207.81	207.47	207.26	208.55	207.36	207.61	206.78	208.03	208.27	207.75	208.78	208.35	207.23	207.59	207.91	208.22	208.16	207.71	207.66	207.71	208.09	208.04	208.66	207.96	207.4	208.7	207.04	207.22	207.86	208.75	208.54	208.36	208.4	207.84	207.29
203.45	203.94	204.31	205.24	204.46	204.67	204.08	204.66	204.48	205.35	204.94	204.09	204.95	204.65	203.59	204.32	204.42	204.35	204.15	205.28	204.37	204.92	204.45	205.9	205.73	204.81	204.28	205.39	204.98	205.63	205.05	204.58	205.1	204.43	204.11	204.67	202.81	204.37	204.66	204.41	205.41	204.28	203.76	204.79	203.72	204.52	205.38	204.81	204.4	204.32
209.51	207.85	208.06	209.13	208.86	208.58	208.73	208.05	208.12	209.73	209.76	210.14	209.51	208.18	209.38	208.93	209.08	208.18	208.27	209.2	208.59	207.62	209.14	209.51	208.73	208.99	208.74	209.21	208.34	208.29	208.91	208	207.63	208.71	208.94	207.67	208.73	208.57	208.82	209.28	208.16	208.45	209.02	207.98	209.74	208.87	210.07	209.85	209.04	208.62
202.87	203.14	203.48	202.38	203.06	202.74	203.61	204.09	203.22	203.2	202.88	204.06	203.17	203.1	203.4	202.36	203.13	204.8	203.37	202.55	203.59	203.38	202.89	203.36	203.01	203.71	203.32	204.57	203.42	204.41	202.78	202.92	202.78	202.89	203.81	203.45	203.04	201.89	203.46	202.52	202.21	202.43	204.56	203.26	202.05	203.07	202.9	203.4	202.77	203.46
209.21	209.02	207.12	209.72	208.58	209.45	208.93	209.41	208.66	209.12	209.04	208.25	209.54	209.98	208.69	208.41	209.53	208.9	208.18	209.24	207.96	209.1	208.47	208.71	209.25	208.92	207.49	208.45	209.01	208.48	208.61	207.98	209.63	208.51	208.91	209.28	208.75	208.93	209.11	208.82	209.16	209.35	207.71	209.22	207.54	207.82	209.22	209.53	209.98	207.66
201.35	201.09	200.98	201.13	199.44	200.37	199.67	200.14	201.31	200.56	200.04	200.8	200.79	200.61	201.12	199.73	199.55	201	200.32	200.7	199.72	200.75	201.22	199.93	199.33	200.17	200.2	200.39	200.67	199.33	201.46	200.84	200.04	201.56	200.74	199.98	202	200.7	198.98	200.69	200.48	199.78	200.68	200.58	199.64	201.2	200.03	200.04	200.82	198.9
211.81	211.15	212.2	212.37	212.72	211.54	212.7	211.77	211.41	213.71	212.33	212.11	211.36	212.32	212.12	211.21	213.1	212.13	211.17	212.03	212.11	211.74	210.69	212.41	212.19	211.92	212.31	212.11	213	212.34	212.09	211.05	213	212.43	212.95	211.84	212.38	212.39	211.83	212.4	211.05	212.33	212.98	211.82	211.9	212.28	212.62	212.28	213.14	211.59
207.49	208.45	206.84	207.52	208.94	207.5	207.97	207.94	208.84	208.46	206.84	208.41	206.37	207.16	208.36	207.83	208.59	208.71	206.84	207.03	207.08	208.03	207.53	208.07	206.53	207.47	207.55	208.67	208.89	207.38	208.5	207.82	207.57	207.36	208.11	208.14	208.34	207.37	208.16	209	207.65	207.83	207.41	208.09	208.31	208.6	207.83	208.3	206.95	208.01
212.38	212.5	213.22	212.53	212.55	212.19	212.16	211	212.52	212.05	212.61	212.49	212.24	212.36	212.12	213.73	212.04	212.69	211.63	213.11	211.93	211.42	213.1	211.53	212.72	211.97	212.72	212.51	213.16	211.76	213.02	212.62	211.33	212.07	213.35	211.29	212.6	212.12	212.56	212.12	213.72	212.69	212.1	212.98	210.69	213.21	212.31	213.76	211.32	213.01
207.56	209.02	209.51	208	208.85	207.74	208.23	208.94	208.34	209.01	209	208.8	209.71	208.28	209.28	208.36	208.84	209.04	208.37	208.81	208.88	210.06	210	208.12	209.66	209.21	208.95	209.71	207.97	210.44	208.59	207.96	208.26	209.98	209.53	207.47	208.77	208.59	209.05	208.12	209.09	207.3	207.52	209.66	207.69	209.7	209.89	207.42	208.94	209.02
217.65	216.65	217.21	217.26	215.91	217.33	216.43	216.78	217.6	216.14	216.8	216.43	217.37	216.9	216.78	217.04	218.26	216.48	215.79	217.04	217.23	215.77	217.28	217	218.01	217.75	217.33	217.78	217.18	216.86	216.37	216.44	217.64	216.15	216.93	216.39	217.36	217.45	216.94	218.06	217.44	216.81	216.93	217.65	215.32	217.8	217.58	216.06	216.5	217.79
214.5	213.39	212.89	213.92	214.53	213.24	214.52	213.04	214.9	214.58	213.29	214.22	213.82	213.53	212.95	213.98	213.17	213.46	214.96	213.21	215.84	214.65	213.74	213.33	213.75	214.51	213.35	212.97	213.47	213.49	214.16	213.52	215.33	213.99	213.29	213.68	213.25	213.8	214.64	213.68	214	214.4	213.56	214.23	213.65	214.5	213.96	213.29	214.38	213.63
212.69	213.23	212.39	211.46	211.88	213.4	211.73	212.05	213.38	212.67	211.9	211.51	211.84	212.32	211.63	212.48	212.38	211.79	210.88	212.35	211.86	213.13	212.68	213.34	212.2	212.41	212.91	212.88	213.16	212.99	212.13	212.68	213.07	212.61	212	212.95	212.15	212.24	212.39	212.14	212.94	212.49	212.86	211.43	211.88	212.51	213	213.58	212.44	212.64
203.97	202.86	203.82	203.41	204.23	203.59	202.92	204.48	203.57	204.14	203.37	203.46	203.63	202.96	203.55	202.96	202.56	203.38	204.22	202.27	202.79	202.97	202.94	202.52	204.1	202.66	203.53	202.31	202.96	202.96	203.24	202.86	202.35	202.57	201.71	202.35	203.67	202.96	202.84	202.33	203.74	202.91	203.03	202.79	203.37	204.21	202.65	202.16	204.19	203.06
217.7	216.67	218.08	217.2	218.38	216.35	217.98	216.94	218.92	217.69	217.71	217.94	218.18	218.16	217.64	217.42	218.08	218.97	217.18	218.58	217.59	217.14	217.68	216.63	216.46	217.11	217.18	217.55	218.23	217.55	217.79	218.32	217.27	218.1	217.18	218.76	218.46	217.74	217.33	217.76	218.07	217.99	216.82	218.19	217.26	218.2	217.2	217.89	217.31	216.31
209.38	209.46	208.81	209.04	209.97	209.68	210.57	208.94	210.08	208.94	208.77	208.78	210.48	208.64	208.32	208.03	208.91	209.31	209.54	208.79	210	209.55	208.89	209.57	208.93	209.6	209.81	210.48	208.78	209.63	210.09	209.97	209.71	208.65	209.97	209.19	209.12	209.82	209.35	208.68	208.7	208.61	209.49	209.6	208.77	209.83	209.47	208.76	208.41	210.17
204.25	202.84	202.66	201.61	202.63	202.71	203.32	203.59	202.67	203.21	203.75	203.39	203.19	202.85	203.34	203.86	204.69	201.94	203.46	202.11	203.26	202.06	202.59	203.06	202.98	202.95	204.95	202.86	203.24	202.86	203.85	202.99	203.3	203.06	202.76	202.49	202.74	203.41	203.78	203.62	202.15	202.07	204.1	203.8	202.51	202.13	202.63	203.87	202.47	203.86
208.14	208.23	208.86	207.38	209.32	209.04	207.46	208.62	207.91	207.89	209.38	208.47	208.43	207.77	208.98	208.96	207.95	209.31	208.6	207.82	209.5	208.03	208.64	207.49	209.06	208.61	207.82	208.06	209.88	207.42	208.94	208.84	208.33	209.06	208.73	209.57	208.82	208.56	208.32	208.41	208.9	208.84	208.97	209.06	208.44	208.01	209.13	207.6	207.68	208.33
209.29	208.12	208.51	209.22	209.02	208.75	208.76	208.42	208.89	209.06	209.89	209.01	209.37	209.1	208.1	208.31	208.99	208.57	208.01	209.89	207.29	208.55	210.14	208.88	208.06	209.3	209.09	207.07	208.72	208.15	208.83	209.1	209.27	209.75	209.13	209.13	209.58	209.27	208.49	208.11	209.15	208.87	208.17	209.12	208.93	209.05	208.54	208.11	208.65	210.18
211.12	212.02	212.28	212.23	211.5	211.67	211.78	211.21	212.22	210.01	211.6	211.77	212.84	212.14	211.73	211.44	210.87	211.63	211.39	212.65	212.96	211.19	211.82	211.35	212.51	212.38	211.42	210.81	211.6	212.02	212.03	212.16	211.74	210.43	212.06	212.68	211.93	211.49	211.87	211.59	212.39	211.29	211.93	212.51	211.4	210.99	211.63	210.71	211.49	210.72
206.45	208.4	207.86	208.31	206.42	207.81	207.78	207.52	207.87	208.29	208.74	206.98	207.02	207.13	207.77	208.27	207.34	207.95	208.28	207.34	207.78	207.46	206.88	207.63	207.21	207.75	207.32	207.89	206.62	207.14	208.27	207.82	206.82	207.24	208.07	208.37	207.8	208.15	207.52	207.53	208.6	207.84	208.08	207.65	207.17	207.47	208.61	208	207.19	207.52
207.95	207.22	207.33	208.39	208.14	206.15	207.43	207.95	207.41	208.62	208.12	208.01	208.39	208.35	208.13	207.84	207.21	206.69	207.49	207.11	208.04	208.12	207.18	208.17	207.79	207.93	207.72	207.38	207.6	207.52	208.47	208.05	208.49	207.97	208.22	207.55	208.88	207.63	208.05	207.8	208.42	208.5	208.26	207.15	207.59	207.06	208.17	207.52	207.86	208.19
195.48	194.22	194.63	194.03	194.98	195.52	194.51	195.8	194.99	195.17	195.63	195.57	195.42	194.81	194.68	195.85	195.98	195.09	195.06	195.64	195.04	195.57	195.35	195.31	196.51	196.16	195.15	195.36	194.86	195.37	195.32	193.93	194.78	195.94	194.8	195.31	195.09	195.39	193.03	194.18	195.57	193.88	195.38	195.91	194.24	194.82	194.85	195.49	197.34	194.6
209.63	210	210.47	209.6	208.95	208.76	208.39	209.22	208.81	209.13	209.35	208.98	209.57	208.36	209.19	209.47	210.32	209.85	209.88	209.74	209.51	209.57	210.69	208.73	211.32	209.1	209	210.33	209.65	209.2	209.38	210.05	209.54	209.66	209.05	209.29	209.57	210.4	208.5	209	209.09	210.33	209.86	210.52	210	209.26	208.7	210.86	209.83	209.86
199.78	200.36	199.73	201	200.5	198.21	199.68	199.39	199.61	201.12	200.37	200.31	202.18	199.17	199.51	201.03	200.78	200.1	200.11	201.85	201.07	199.85	200.85	199.9	200.58	199.09	199.77	200.04	200.06	199.73	199.81	200.28	200.01	200.84	201.36	200.5	200.5	199.29	200.72	200.61	200.4	200.29	199.45	199.77	200.72	199.1	200.67	200.46	200.05	200.14
204.33	203.6	202.1	203.66	203.56	204.01	202.65	202.97	202.82	203.39	202.78	203.27	202.88	203.46	202.52	202.62	203.24	203.21	204.16	202.79	203.27	202.37	203.19	203.21	204.65	202.28	203.97	203.21	203.05	203.99	203.95	203.71	202.92	202.65	203.61	202.11	203.69	203.27	202.97	202.99	203.94	203.51	202.86	202.62	204.68	203.71	202.8	202.44	202.77	202.87
203.72	204.64	204.58	205	204.58	205.15	204.75	204.3	204.26	205.06	204.78	204.94	205.01	204.23	204.63	205.02	203.95	204.14	204.09	205.55	205.28	203.41	203.47	203.87	203.81	205.72	205.92	204.72	205.37	205.11	205.26	204.85	205.3	205.13	204.2	205.09	204.68	204.4	204.12	205.76	204.44	204.47	204.71	204.47	204.8	205.31	204.8	205.04	204.97	204.41
197.05	198.53	199.17	199.46	198.83	198.33	197.97	199.2	198.74	198.31	199.36	198.06	198.64	198.81	198.95	199.12	198.78	197.61	199.86	198.24	198.19	199.91	198.78	198.9	198.94	198.15	198.41	198.35	199.26	198.79	198.33	197.95	199.46	198.28	198.42	199.22	199.56	198.99	198.02	199.08	199.09	198.44	197.84	198.47	198.06	198.82	198.44	198.79	199.81	198.73
202.1	201.89	201	202.84	201.44	201.89	202.55	201.88	201.77	203.27	202	202.65	201.67	202.99	203.48	202.36	202.07	203.14	203.27	201.51	203.75	202.16	202.67	201.8	203.54	203.2	202.5	203.02	203.34	202.8	203.46	202.02	201.14	202.41	202.59	202.34	202.49	203.41	202.65	202.01	202.99	201.51	202.56	202.08	202.91	202.65	202.52	203.13	203.85	203.5
212.49	211.5	212.17	210.38	212.19	211.41	211.72	212.73	211.7	211.97	210.5	211.36	212.62	213	211.37	211.14	211.16	211.18	211.08	210.51	210.93	212.64	211.44	211.24	211.72	212.15	210.85	211.24	212.68	213.16	211.55	212.88	211.55	211.74	211.47	211.34	211.37	212.87	213.24	211.82	211.48	212.19	211.15	211.35	210.66	211.87	212.02	210.81	211.64	211.14
202.78	203.52	202.96	201.48	202.18	201.44	202.79	202.2	201.64	202.73	201.71	202.64	203.54	203.01	202.17	203.41	202.4	202.96	202.28	201.78	201.82	201.38	201.77	202.08	203.4	202.33	203.43	202.97	202.24	202.36	203.05	202.27	202.47	202.58	202.56	201.56	202.82	203.7	202.29	203.39	202.54	203.35	203.12	203.4	203.35	202.43	203.19	201.16	201.91	201.96
203.11	201.56	201.97	202.84	201.97	203.18	202.89	202.55	202.33	201.78	203.02	202.95	202.81	203.34	203.08	201.83	202.2	202.07	203.12	202.45	202.16	201.95	202.88	202.55	201.39	203.59	202.02	202.62	201.18	202.01	202.35	202.79	201.5	202.14	202.21	200.7	202.34	203.08	202.46	201.88	202.22	201.95	202.21	203.7	201.83	202.71	202.74	202.79	202.79	202.08
218.43	218.12	217.26	216.7	217.35	218.96	217.43	217.77	217.83	217.88	217.19	216.85	217.34	217.92	217.19	217.5	217.29	217.98	218.12	218.41	218.1	217.89	217.78	218.15	218.15	217.94	218.15	216.87	218.79	217.44	218.8	218.03	217.67	217.65	217.61	217.25	218.19	217.51	216.68	217.39	219.16	218.33	217.44	218.03	217.07	217.66	217.25	217.4	218.16	217.31
200.16	199.51	200.59	199.58	199.25	199.47	200.46	199.63	199.88	200.35	200.12	200.26	198.14	199.02	201.17	199.12	199.15	200.21	200.93	199.52	199.88	199.46	199.86	199.89	200.01	199.83	199.35	200.41	199.93	199.54	199.92	200.33	198.84	199.76	199.5	198.78	199.38	198.94	200.16	198.97	198.92	201.26	199.09	198.88	200.81	199.88	199.66	199.21	199.24	200.66
208.55	209.13	207.95	209.68	208.24	208.41	208.66	208.35	209.83	209.28	209.76	208.48	209.45	207.8	208.13	209.54	208.35	209.36	208.82	208.76	209.91	207.66	208.5	209.08	209.19	207.83	207.72	208.2	208.58	209.32	208.6	209	209.25	208.6	209.84	208.77	208.92	209.35	209.23	209.28	208.22	208.49	208.4	208.93	208.82	208.8	208.83	207.47	208.04	209.01
208.26	208.62	209.47	207.81	209.31	208.45	209.73	207.84	209.17	207.8	209.38	207.59	209.06	208.75	209.09	208.74	208.51	208.75	208.22	208.81	208.44	208.81	209.63	209.35	208.2	207.44	208.77	208.83	209.96	207.78	209.41	209.17	209.21	209.16	209.05	209.89	209.19	207.99	207.83	208.18	210.38	208.36	208.4	208.89	209.17	209.22	208.94	208.24	208.81	208.9
210.88	211.79	213.33	211.59	211.89	211.96	212.49	212.65	212.07	213.67	212.04	212.17	211.64	212.54	212.94	211.31	212.27	212.47	212.81	212.21	212.32	212.01	212.24	211.84	213.59	211.94	212.39	211.39	212.97	211.29	211.89	211.76	211.45	212.22	212.44	212.74	211.7	212.42	210.88	211.04	212.52	213.43	213.01	213.43	212.76	212.41	212.46	211.8	212.72	211.66
209.37	208.93	209.67	209.75	209.74	209.46	209.24	209.49	209.76	210.17	210.23	208.88	210.1	209.26	209.22	210.21	209.39	209.78	209.25	209.98	209.79	210.72	209.22	210.02	209.7	209.7	209.96	209.69	210.5	208.98	208.7	209.12	208.94	209.52	209.98	209.83	209.26	209.1	210.41	209.2	209.6	209.44	209.86	209.84	208.71	210.38	209.61	208.94	209.61	208.8
211.49	210.6	210.22	211.38	211.27	211.27	211.22	211.54	211.2	211.27	211.37	210.83	212.6	212.42	211.6	211.83	212.25	211.3	210.68	212.58	211.68	210.91	212.51	211.49	211.94	210.7	212.48	212.69	213.15	211.15	211.01	211.13	211.25	211.01	211.09	211.16	212.22	211.35	212.73	211.13	211.15	211.92	211.27	212.31	212.63	210.74	211.92	210.62	210.6	211.34
200.44	200.33	199.75	200.5	199.86	200.28	200.3	200.25	200.61	200.21	200.04	200.53	200.05	199.9	200.41	201.11	200.19	200.53	200.23	200.44	200.67	199.53	201.07	200.08	199.74	200.62	200.27	200.67	200.12	200.42	200.76	201.01	201.34	200.09	200.28	199.63	200.26	199.97	200.63	200.67	199.42	200.68	199.86	199.07	200.93	198.81	200.42	200.72	201.01	200.78
209.44	208.21	207.48	207.45	207.71	207.78	207.52	207.89	207.47	206.92	207.91	208.01	208.17	208.7	207.38	207.41	207.88	206.71	208.92	207.06	207.08	207.2	207.27	206.29	206.81	206.29	209	207.39	206.6	207.5	208.06	206.78	208.12	205.9	207.06	207.91	208.46	208.14	208.32	206.79	207.18	208.67	207.98	208.44	208.07	206.84	208.53	207.27	207.32	206.79
201.9	203.27	202.58	202.52	202.91	202.36	202.01	202.19	202.26	202.55	201.68	202.11	202.99	202.06	201.14	202.86	203.11	203.09	201.78	203.09	201.24	201.97	202.87	203.73	202.65	202.25	202.69	203.28	203.28	202.16	202.78	202.66	202.63	202.36	202.86	203.05	201.94	201.22	201.34	202.76	202.94	201.88	201.82	202.17	202.19	201.43	201.44	201.22	201.43	203.11
207.61	207.97	207.77	207.72	208.54	207.83	208.98	209.31	207.8	208.25	207.57	207.88	207.82	208.32	208.23	207.99	207.94	207.31	208.15	207.31	208.91	207.9	207.27	207.66	208.67	208.03	207.69	207.96	208.46	207.86	208.87	209.07	207.64	207.1	207.57	208.14	207.6	208.71	208.66	208.15	207.13	208.94	207.43	206.65	207.77	208.7	208.18	208.2	207.34	208.25
204.55	203.01	203.76	203.41	204.55	204.88	203.4	203.31	203.3	204.11	204.08	204.12	203.84	204.14	204.9	202.73	203.64	204.1	202.73	203.86	202.93	203.15	203.79	203.15	203.93	203.5	203.78	203.23	202.18	203.61	204.11	204.32	203.77	204.07	204.04	203.48	203.69	203.7	204.4	204.25	203.45	204.14	202.86	203.86	204.27	203.21	203.57	203.78	202.94	204.24
217.14	217.24	216.58	217.58	216.62	216.51	216.61	216.05	216.4	215.69	216.98	218.14	217.2	216.99	215.53	218.48	217.14	217.1	218.32	217.37	216.23	215.85	216.99	216.23	217.01	216.88	216.34	216.13	217.56	217.26	217.3	216.79	215.97	216.38	217.7	216.39	217.51	216.8	216.46	216.94	217.72	216.2	217.44	216.9	216.34	215.56	217.46	217.73	216.06	217.38
218.02	217.18	218.38	218.85	217.31	217.59	217.64	217.29	217.47	218.44	216.48	217.27	217.89	217.68	218.41	217.02	216.62	219.01	217.93	217.16	219.85	217.16	217.78	217.68	218.31	216.84	216.48	217.28	219.12	217.58	218.28	218.54	217.15	216.89	218.03	218.04	218.86	218.53	218.62	218.03	218.79	218.57	219	217.09	218.02	217.83	218.39	217.81	217.91	217.03
208.12	209.72	209.21	209.88	208.12	208.59	209.04	209.41	208.08	208.1	209.26	209.45	208.31	207.52	209.2	208.78	208.41	208.05	208.79	208.12	208.59	208.03	207.92	208.14	209.31	209.07	208.08	208.61	208.29	208.79	209.08	208.43	208.26	208.81	208.54	207.41	208.51	207.28	208.16	208.34	208.09	208.7	209.12	208.07	208.93	208.41	208.55	208.06	208.11	208.91
203.28	203.43	202.82	204.52	203.73	204.11	203.48	203.27	202.78	202.22	204.03	203.32	202.29	203.74	203.37	203.95	203.53	202.97	203.75	203.99	202.51	202.48	204.5	203.84	202.92	202.95	203.93	203.65	202.37	202.77	203.75	203.54	204.24	203.69	203.52	203.06	203.2	204.37	202.92	203.37	204.79	203.58	202.46	203.78	202.44	204.32	202.36	203.4	202.91	202.78
203.81	203.53	203.2	203.11	203.57	202.58	204.3	203.59	205.19	203.49	203.32	203.57	203.09	205.48	203.57	203.42	203.35	203.21	204.06	203.85	203.19	203.8	203.31	203.38	204.03	203.86	203.3	203.88	203.48	204.09	203.93	203.93	203.03	203.27	204.22	203.24	203.41	202.27	203.33	203.89	203.92	204.16	203.03	203.59	203.61	202.22	203.74	203.9	205.25	203.83
203.29	202.49	203.93	203.09	201.82	202.01	204.06	201.76	202.52	202.96	201.42	201.81	202.44	201.75	203.69	203.98	202.37	203.33	203.02	201.72	201.39	202.29	201.92	202.48	202.65	201.92	203.03	202.34	201.81	202.54	202.57	203.13	203.68	203.43	202.16	201.38	202.07	201.44	202.77	202.84	202.21	201.91	203.05	202.64	202.57	203	202.97	203.75	203.07	202.56
201.17	200.82	201.75	201.43	201.75	202.25	201.22	201.34	200.92	200.83	201.28	200.01	201.61	201.17	201.34	202.64	200.72	201.86	201.16	201.28	200.97	200.96	201.55	201.84	201.37	201.24	200.22	200.89	200.83	201.42	201.67	201.08	200.24	200.77	200.95	201.91	200.91	199.97	200.6	201.36	201.05	202.25	200.71	201.51	201.35	201.42	200.9	201.63	200.93	201.08
209.52	209.09	207.89	208.95	208.8	209.04	209.52	209.51	209.23	208.55	208.9	209.05	208.42	208.3	208.86	208.71	208.17	209.26	208.27	209.12	208.41	209.54	208.24	208.55	208.06	208.81	208.72	209.09	208.61	208.28	208.73	209.81	208.65	206.61	208.61	209.21	208.15	208.72	208.23	209.03	209.45	209.3	209.26	208.47	208.64	208.26	207.72	207.76	209.86	207.8
203.55	203.16	203.2	203.41	203.87	204.58	203.35	203.91	203.26	204.23	204.32	203.15	203.21	203.11	203.23	203.76	203.91	204.15	203	202.75	203.65	204.32	203.57	203.12	204.33	202.92	203.25	204.68	202.46	204.77	203.98	203.7	203.89	203.73	204.4	204.19	202.95	203.23	204.67	203.78	204.31	205.03	202.72	203.27	204.97	203.75	204.44	202.4	203.7	203.65
207.79	209.18	210.06	209.26	208.27	209.15	208.99	209.98	208.41	207.26	207.82	208.64	208.28	207.96	208.61	208.82	209.11	207.89	208.84	209.7	209.98	209.27	209.15	207.96	209.28	208.14	209.32	208.44	207.32	207.75	208.86	207.54	207.72	208.26	209.91	209.32	208.45	207.5	209.41	209.17	209.05	207.99	209.24	208.6	208.57	209.71	208.22	208.59	209.3	208.75
208.4	209.3	209.12	207.56	209.06	208.12	209.4	208.75	208.29	208.66	209.42	209.35	208.58	207.82	208.92	209.1	207.5	209.35	208.85	208.4	208.7	208.06	208.62	208.69	208.73	209.07	208.35	209.35	209.52	209.07	208.99	208.86	208.82	208.43	209.14	208.32	208.32	209.74	207.91	207.42	208.77	208.88	208.48	208.8	208.51	208.68	207.77	208.27	208.35	209.29
194.08	193.6	194.39	193.92	193.96	194.08	194.27	194.18	193.92	194.37	194.07	193.87	193.45	194.85	194.53	194.19	193.99	192.95	193.84	193.8	194.17	193.5	193.1	193.61	194.44	195.19	194.97	194.78	194.95	193.35	194.39	194.03	193.23	194.22	193.23	194.36	193.44	194	194.76	193.65	193.87	194.59	194.29	193.7	195.16	193.69	193.93	193.71	195.09	193.8
203.67	202.85	202.98	203.37	202.19	203.31	203.17	202.86	204.02	203.51	204.16	203.2	203.62	203.72	203.7	203.31	203.58	202.59	204.1	202.51	204.01	202.55	204.25	203.13	203.02	204.01	203	203.19	203.13	204.54	204.06	202.83	203.04	203.7	202.98	203	203.28	202.69	202.26	203.48	202.51	202.38	202.43	203.53	202.59	202.65	203.74	204.14	202.59	204.15
211.69	211.9	210.98	211.52	211.28	212	212.19	211.67	211.08	210.48	210.34	211.48	210.4	210.41	211.46	211.81	211.94	211.77	211.71	212.5	211.1	211.94	210.18	211.58	211.62	212.05	211.72	211.28	211.38	212.98	211.76	212.31	211.11	210.39	210.65	211.19	212.24	211.3	210.98	211.64	211.39	211.19	211.08	212.51	211.33	212.14	212.61	211.84	212	212.08
205.74	204.74	204.9	205.75	204.86	204.55	204.94	205.18	205.74	204.92	205.5	204.5	205.7	203.51	205.13	204.16	205.85	203.52	205.67	205.35	203.64	203.68	203.64	204.31	204.69	205.12	204.63	204.32	204.65	205	203.66	204.28	205.13	205.24	205.88	205.66	204.77	204.55	205.53	204.73	204.28	205.79	204.76	204.19	205.38	205.38	205.56	205.3	205.59	204.43
204.05	203.11	203.89	202.41	203.26	202.38	203.77	202.09	202.49	203.35	203.52	203.37	204.21	203.45	204.18	203.11	202.61	203.8	202.73	203.57	202.96	203.33	203.59	203.34	203.15	202.19	203.35	204.23	204.11	203.4	204.07	203.05	204.63	203.97	203.28	202.01	202.87	203.06	203.54	204.3	203.25	203.75	203.3	202.85	203.38	204.34	203.68	203.04	204.12	202.71
208.23	209.43	208.58	207.88	209.03	209.06	209.05	209.12	209.67	210.3	209.25	209.05	208.88	209.18	208.23	208.54	208.73	209.02	209.29	208.95	208.84	209.12	209.89	207.81	209.46	208.47	208.61	208.15	208.23	209.94	208.45	209.71	209.22	209.44	207.9	208.69	209.55	207.78	208.79	208.49	207.84	207.74	209.18	209.21	208.16	208.21	208.1	208.41	208.42	209.85
211.88	212.76	213.34	212.77	212.85	213.24	213.52	212.39	213.77	213.36	212.89	213.73	213.4	213.11	213.06	212.91	212.76	212.76	212.16	212.53	213.45	212.23	213.25	213.21	213.62	212.9	213.95	212.96	213.15	213.14	212.37	212.89	213.12	212.13	212.74	213	214.42	213.33	213.81	212.44	213.92	212.97	213.48	213.5	212.65	213	212.68	213.82	212.49	212.7
208.92	207.47	208.53	208.51	207.76	208.59	210.71	208.33	207.38	209.52	208.44	208.9	208.21	209.97	208.76	208.88	208.28	209.15	209.36	209.14	208.76	207.56	208.09	208.76	209.25	208.22	209.19	207.77	209.27	210.08	209.06	208.51	208.18	209.27	208.68	209.06	207.94	208.12	207.9	209.15	208.27	208.17	208.25	207.5	207.64	208.02	209.93	209.24	210.12	208.89
207.48	207.65	208.18	208.85	208.56	206.94	208.86	208.53	208.9	207.39	209.92	207.6	209.5	207.25	208.51	208.08	208.37	208.39	208.73	207.05	208.08	207.14	208.76	208.49	209.26	207.04	207.46	207.61	208.77	208.56	208.41	208.04	208.51	208.54	208.77	207.86	207.96	207.92	207.22	208.39	209.17	208.71	208.91	208.44	207.95	207.86	207.58	208.62	209.24	207.46
217.31	217.93	218.76	218.18	218.27	217.28	217.32	218.23	218.32	218.26	217.1	217.11	217.5	217.33	217.37	218.06	218.42	217.01	218.38	217.5	217.83	217.69	217.33	218.18	217.02	217.54	216.33	217.91	218.69	217.55	219.17	217.29	217.94	217.43	217.79	217.41	218.52	216.65	218.27	217.28	218.19	216.73	217.1	217.3	217.36	217.63	217.9	217.75	218.16	217.91
202.86	202.95	202.94	203.68	203.59	203.09	204.03	203.75	202.78	204.39	204.06	204.73	202.88	203.93	202.68	203.39	203.57	203.5	204.37	204.5	202.86	202.73	203.48	202.97	204.68	204.49	203.05	203.88	202.74	202.81	204.1	202.41	203.72	203.2	204.05	203.85	203.46	203.03	203.96	204.2	203.12	204.25	203.21	204.06	203.53	203.63	203.42	204.03	202.91	204.38
209.63	209.29	209.86	209.08	208.46	209.79	209.33	209.51	208.55	210.88	208.29	211.22	210.46	209.08	210.25	210.48	209.47	209.64	210.06	209.11	208.76	208.69	210.35	209.62	209.52	209.16	209.73	209.94	209.63	210.47	209.39	210.28	209.86	209.23	209.43	209.26	210	208.96	208.75	209.19	209.16	210.02	210.06	209.53	208.88	209.68	208.85	208.88	209.08	209.22
198.47	199.32	200.75	198.96	200.23	198.82	200.17	199.79	199.96	199.25	200.14	199.63	199.32	199.87	199.31	199.59	199.24	199.35	198.6	200.31	199.23	198.62	200.74	198.92	199.89	200.07	199.87	198.98	200.91	199.38	198.43	198.99	199.13	199.04	199.12	198.82	199.21	199.71	200.22	200.08	199.2	200.39	198.36	198.96	199.19	200.47	199.58	198.87	198.74	198.42
216.77	216.58	217.01	216.96	217.5	217.8	217.17	215.83	217.52	217.02	216.21	215.99	216.27	216.6	217.42	217.33	218.19	217.14	216.34	217.6	216.37	217.97	217.56	216.66	217.54	218.17	216.54	217.44	218.41	217.16	215.67	217.89	217.94	217.3	216.13	217.12	216.64	217.17	217.22	217.97	216.51	217.85	216.96	216.84	217	216.85	217	217.21	216.48	217.31
207.58	208.76	207.87	207.75	209.14	209.5	208.14	208.03	208.74	208.41	209.24	208.7	207.87	208.85	208.27	208.53	207.71	208.33	207.42	208.89	208.99	208.98	208.64	208.12	209.53	208.44	207.96	208.67	209.11	208.93	208.69	207.89	208.61	208.01	209.81	208.32	208.46	208.16	208.17	208.61	209.29	208.59	208.55	209.21	208.16	209.51	207.8	209.45	208.98	209.12
208.61	207.84	209.08	208.36	208.64	208.46	209.14	208.93	208.76	209.47	209.46	207.9	208.46	208.17	210.17	208.65	208.02	208.38	208.38	208.66	208.09	209.24	208.52	208.46	207.89	208.55	208.33	208.6	208.83	208.26	208.51	207.9	208.45	210.17	208.09	209.16	208.49	208.17	208.66	208.9	208.24	209.46	208.02	208.79	208.18	208.45	209.42	209.57	209.19	208.38
199.99	200.08	200.63	200.2	198.6	199.6	199.45	199.99	200.05	199.07	199.29	198.31	199.5	199.31	201.21	198.85	198.76	199.23	199.41	200.04	199.33	200.15	199.07	200.53	198.77	199.65	199.67	199.03	198.44	199.52	199.65	199.36	199.84	198.12	200.11	199.49	199.82	200.1	200.63	200.23	199.69	199.41	198.97	199.12	199.27	200.29	198.18	199.01	199.52	199.89
211.49	212.95	212.42	211.84	212.51	212.33	211.89	212.53	211.69	213.23	212.44	211.34	213.92	212.23	212.38	212.37	211.9	213.28	213.6	212.34	213.83	213.06	211.87	212.06	213.24	212.72	211.82	211.01	212.6	212.41	212.86	212.48	212.19	211.39	212.69	211.92	213.25	212.11	212.93	211.99	211.88	211.87	213.75	212.62	212.03	212.72	212.06	211.96	212.25	212.09
204.82	206.3	206.06	203.94	204.22	205.99	205.22	205.36	206.17	206.42	205.66	206.44	206.41	205.41	204.72	206.75	205.65	205.67	206.7	206.16	206.05	206.33	204.97	205.51	204.74	205.43	204.99	204.31	204.84	206.94	204.65	204.73	206.1	205.15	205.52	207.01	205.69	206.32	205.38	206.04	204.81	205.4	205.66	205.55	206.6	204.17	205.6	205.17	205.11	204.73
217.11	216.04	218.11	217.36	217.69	217.83	217.61	216.94	217.75	218.02	216.63	216.74	217.71	217.3	217.41	217.34	216.84	217.47	216.32	216.82	217.52	217.25	217.35	217.94	215.84	216.95	217.02	217.29	216.99	218.21	216.94	216.63	217.33	216.35	216.87	217.08	216.22	216.92	216.35	216.33	216.86	217.35	215.97	216.51	218.56	217.14	215.11	217.09	216.46	216
193.62	192.8	195.62	194.27	193.83	193.96	193.78	195.09	193.67	192.8	193.66	193.68	194.61	194.76	193.63	193.54	194.27	194.47	194.48	193.72	194.12	194.16	194.02	192.84	194.48	193.67	193.53	193.94	196.18	193.7	194.65	193.99	195.2	194.58	194.55	194.08	194.11	194.31	194.84	194.39	194.44	195.01	195.96	194.07	194.71	193.82	194.98	194.97	193.38	195.45
212.8	212.97	213.4	213.54	212.93	213.04	213.11	212.27	212.49	212.49	212.26	213.06	213.17	214.56	211.39	212.6	212.81	212.36	213.09	212.68	212.53	214.31	213.87	213.23	213.28	212.96	213.12	213.23	213.08	214.23	213.2	213.46	213.19	214	212.93	212.06	212.32	214.53	213.26	212.89	214.09	212.81	213.27	212.88	213.74	213.2	213.46	212.9	213.87	213.53
205.52	204.23	205.7	206.38	203.79	206.87	204.18	204.98	204.28	205.01	204.48	205.5	204.13	204.07	205.12	205.69	203.9	205.06	204.16	204.46	204.73	203.42	204.79	205.53	204.06	204.19	204.95	205.29	204.75	205.5	205.06	204.6	204.88	204.78	205.32	205.29	204.35	204.47	205.62	204.37	204.63	205.39	205.24	206.04	205.3	205.47	205.13	204.8	204.99	205.07
208.08	206.57	206.66	207.93	207.66	208.77	207.78	207.01	207.54	207.43	207.54	206.72	207.28	208.33	206.97	208.58	208.94	207.29	207.71	207.38	206.65	207.16	207.78	206.44	207.28	208.38	207.64	206.59	207.3	207.53	206.91	207.93	206.88	207.94	207.83	206.76	208.21	206.91	208.19	207.18	207.32	207.38	207.33	208.07	208.33	207.26	207.55	207.97	207.67	207.97
199.54	201.2	200.77	200.99	201.84	200.4	200.93	199.87	201.01	200.33	200.68	201.36	201.31	201.01	202.01	200.93	200.24	201.14	200.33	200.71	201.06	201.09	201.48	201.83	200.37	202.1	200.74	199.62	200.16	201.21	200.71	201.38	201	201.54	202.11	201.39	201.28	200.24	200.95	201.88	200.94	200.78	201.82	200.54	200.36	200.61	200.68	200.26	201.27	201.52
211.67	212.46	211.68	210.98	211.18	212	211.76	212.22	211.75	212.11	212.98	212.04	210.52	211.02	211.19	212.3	211.65	211.42	211.4	212.13	210.56	211.98	210.91	211.87	211.4	211.57	211.27	211.79	210.22	212.94	211.34	211.23	211.01	211.62	211.87	212.27	212.71	211.3	210.66	212.13	212.95	211.43	211.37	211.49	212.1	212.22	211.72	210.89	212.96	212.27
203.53	203.46	202.78	203.39	202.97	202.6	203.17	202.34	203.64	203.25	204.34	202.23	203.29	203.38	203.95	203.76	202.72	202.73	203.28	203.47	203.61	203.69	202.5	202.84	202.88	203.25	203.48	203.69	203.29	204.46	203.29	202.24	203.74	202.88	204.06	203.37	203.67	202.45	203.03	202.9	204.37	202.19	202.09	203.22	203.26	202.39	204.28	203.12	202.39	202.27
202.23	203	202.97	202.43	201.72	201.93	202.62	202.69	202.01	201.72	201.64	202.53	203.01	202.11	203.03	203.1	202.58	202.64	201.09	202.74	201.74	202.91	202.89	201.69	203.37	201.19	203.01	203.67	203.29	201.43	202.61	201.96	202.65	202.62	202.37	203.71	201.09	202.77	200.95	202.73	202.39	201.92	202.02	201.95	201.39	203.3	203.06	203.24	202.86	202.76
201.21	199.57	200.46	200.89	199.94	201.73	200.43	200.51	201.11	199.93	200.82	200.31	202.01	199.69	200.62	201.44	200.08	199.16	199.98	199.93	198.75	201.28	200.94	200.75	200.22	200.26	200.2	200.85	201.15	199.69	200.34	201.44	201.25	200.65	199.22	200.04	200.17	199.46	200.27	200.49	199.66	199.62	200.43	200.58	199.9	200.93	200.52	200.53	200.4	199.78
208.13	207.85	208.01	207.95	207.83	208.17	207.87	207.94	207.36	208.24	207.16	207.74	207.67	207.87	208.82	209.28	208.58	208.09	207.84	207.48	208.08	208.93	208.11	207.97	207.8	208.46	208.61	207.89	208.03	209.32	208.6	208.47	208.75	208.99	208.44	208.44	208.31	208.08	209.08	207.48	208.48	208.34	208.79	209.32	209.49	208.48	208.95	208.06	207.32	208.18
202.29	201.84	202.79	202.71	202.38	202.37	201.49	202.48	202.59	203.4	202.62	202.98	202.34	202.13	204	203.09	202.78	201.82	202.42	201.7	202.93	201.17	202.94	202.08	201.38	201.87	202.57	202.62	202.56	201.54	203.07	203.05	202.81	202.11	201.97	201.86	203.15	202.13	203.75	202.83	203.11	202.73	202.44	202.67	202.76	201.96	202.8	202.82	203.07	202.87
201.58	202.68	202.12	201.89	202.09	203.43	202.64	202.81	203.28	203.57	203.25	202.39	202.27	202.79	202.35	202.57	202.13	203.08	203.34	201.24	201.36	201.62	202.1	203.33	202.44	202.28	202.29	202.96	202.44	201.99	202.86	202.78	202.58	202.44	202.82	202.59	203.1	202.61	202.81	202.9	202.67	201.95	203.33	201.96	202.59	202.27	202.73	203.55	203.63	201.4
217.58	216.94	218.21	217.95	218.04	217.43	217.61	218.41	218.12	217.44	218.44	217.18	218.53	218.07	218.04	217.37	218.39	219.55	218.87	217.91	218.15	217.32	218.36	218.42	217.79	217.58	217.77	217.24	217.2	217.49	217.98	217.84	218.29	218.32	217.96	218.56	218.47	217.19	216.65	217.67	217.9	217.47	218.15	216.63	217.21	218.42	217.55	217.08	218	217.95
208.68	208.23	210.6	210.07	209.77	210.08	209.38	209.77	209.39	209.86	210.04	210.01	208.72	209.26	209.71	209.66	210.6	208.6	208.34	209.31	209.32	208.58	210.48	209.78	209.93	209.55	209.76	209.95	209.7	209.74	210.87	210.09	208.74	208.88	209.9	208.36	209.21	209.23	208.8	210.37	210.03	208.61	209.97	208.99	210.37	210.81	209.45	209.5	209.6	208.83
208.06	209.04	208.32	207.99	208.07	209.19	209.32	208.91	208.45	209.24	208.54	210.4	207.76	207.8	208.03	209.27	208.39	207.99	208.59	208.56	207.77	208.93	209.44	207.59	208.9	208.78	207.9	208.21	208.16	208.61	207.89	208.41	208.92	207.86	208.47	208.49	209.43	208.83	209.19	208.59	207.69	209.3	208.9	209.01	209.05	207.1	208.13	208.66	208.19	208.06
211.64	212.29	211.69	211.66	212.19	211.67	211.12	212.12	211.65	211.39	210.89	211.15	211.53	211.8	211.4	210.65	210.77	210.58	211.73	210.36	211.87	212.05	210.92	212.87	210.78	212.19	212.91	210.91	211.55	210.99	211.69	211.52	211.67	210.52	211.33	212.28	211.58	211.94	211.44	212.11	213.35	212.32	211.44	211.07	211.55	212.23	211.54	211.72	211.37	211.98
208.22	207.44	206.49	208.06	207.17	207.59	207.45	208.52	208.85	207.89	207.51	207.98	206.65	207.83	208.01	208.53	208.32	207.98	207.91	207.61	207.18	206.97	206.76	207.21	208.93	207.45	208.27	207.61	207.92	207.9	208.59	207.41	208.09	207.66	209.21	207.85	208.88	206.79	207.34	207.21	207.9	208.21	207.26	208.48	207.18	207.12	209.02	208.35	207.03	209.05
218.58	217.67	218.1	218.29	218.02	218.07	217.18	217.91	217.06	216.77	218.67	219.09	218.05	217.35	217.86	217.34	217.37	217.87	218.19	218.92	218.51	218.17	217.61	217.49	217.94	217.39	216.43	218.1	217.24	217.92	217.78	218.15	217.86	217.72	217.93	217.59	217.87	217.01	217.96	218.09	217.95	218.05	218.02	217.26	218.45	217.99	218.48	218.49	218.13	217.29
213.64	213.36	213.39	214.14	214.35	213.28	213.81	214.57	215.61	212.82	214.19	213.98	214.14	214.5	212.79	213.44	214.36	213.77	214.79	214.61	214.56	213.98	214.24	212.93	214.44	213.51	213.07	214	214.08	214.49	213.76	213.09	214.45	213.64	213.44	214.15	214.02	212.48	214.25	213.25	214.51	213.63	213.82	214.11	213.54	213.32	213.88	213.76	214.71	213.63
207.49	207.35	207.31	206.87	208.27	207.56	207.5	206.73	207.19	207.24	207.78	206.62	208.08	207.29	207.75	207.88	208.57	208.02	208.51	207.67	208	208.21	207.77	206.59	208.42	207.16	205.53	207.83	208.97	207.74	207.69	207.37	207.17	208.09	207.76	208.73	207.71	208.11	206.11	207.83	207.98	206.27	207.84	207.89	207.57	208.98	207.04	206.51	208.44	208.52
203.88	203.44	203.39	203.59	202.96	202.58	202.44	204.15	202.51	202.59	204.34	202.75	202.94	203.44	202.81	202.68	202.86	204.07	203.06	203.37	203.5	202.89	203.15	203.76	203.9	202.88	202.2	202.49	202.52	203.1	202.94	202.96	202.8	201.91	201.9	202.48	202.04	202.33	203.14	204.26	203.38	203.23	202.55	203.69	202.47	204.04	202.96	203.55	202.99	204.14
204.17	203.81	203.64	204.4	203.59	203.73	203.87	203.97	204.52	204.27	203.69	204.73	204.73	204.21	202.85	203.64	203.56	204.22	204.2	204.85	203.95	203.1	203.07	204.12	204.31	203.04	203.84	204.42	204.61	204.02	203.92	204.44	203.52	204.25	204.05	202.19	204.53	203.96	203.63	202.98	203.88	203.96	204.26	202.76	204.42	205.21	203.48	205.11	204.99	203.54
208.9	209.37	209.05	208.38	209.04	209.41	208.78	207.27	208.39	208.46	208.55	209.3	209.07	208.46	209.39	209.36	209.39	209.48	208.53	208.24	208.85	208.75	209.25	209.68	207.96	208.93	209.54	209.33	209	208.18	209.09	208.59	208.39	207.66	209.03	208.36	210.12	208.72	208.58	208.36	209.46	209.43	208.92	209.34	209.35	208.53	208.56	209.39	210.51	208.92
211.73	211.78	211.87	212.17	211.27	211.17	212.33	211.31	211.76	212.42	211.1	209.78	211.19	212.46	212.67	211.47	211.42	211.74	211.24	211.75	211.84	211.28	211.73	212.28	211.14	211.19	212.51	211.76	211.63	211.85	211.34	213.13	213.45	211.21	212	211.56	211.17	212.21	212.98	211.35	211.93	211.27	212.8	212.11	211.79	211.68	210.85	212.03	211.73	210.58
205.04	204.18	205.05	205.52	204.52	206.04	205.19	204	206.27	204.79	204.42	205.3	205.17	204.18	205.43	204.82	205.11	205.01	205.59	204.42	204.14	204.64	204.63	205.64	204.24	204.42	204.43	204.64	204.37	203.98	203.93	204.21	205.66	204.72	205	204.55	204.47	204.53	205.24	203.55	204.14	205.1	205.41	205.6	204.82	204.38	205.03	204.76	204.46	204.4
204.94	203.39	202.9	203.73	203.11	203.53	203.63	203.2	204.13	203.27	204.62	203.69	204.12	203.17	204.39	204.76	203.63	205.16	203.4	203.07	202.21	203.68	203.3	203.53	202.85	203.19	203.14	203.54	204.14	203.35	202.77	204.44	204.34	203.81	204.62	204.01	203.28	203.61	203.17	202.97	204	204.11	204	203.78	201.89	202.78	203.43	204.28	203.74	203.12
212.14	212.22	211.42	212.2	211.34	211.22	211.86	211.82	211.59	212.3	213.27	212.59	212.28	211.95	210.66	212.32	212.46	211.32	212.19	212.42	211.58	211.89	211.43	212.09	212.76	211.51	211.48	211.96	211.57	212.45	210.5	212.06	211.27	211.05	212.58	211.58	212.02	212.4	211.73	212.8	212.07	212.21	210.95	213.13	212	211.83	211.28	212.57	212.86	211.33
209.48	209.6	208.7	209.69	207.86	209.27	208.85	208.63	208.48	208.81	209.11	210.03	208.42	208.94	209.51	209.39	207.86	209.21	208.04	210.1	208.79	208.33	208.77	209.7	208.64	210.48	208.26	208.12	208.94	208.44	208.46	208.59	208.23	209.64	206.53	208.5	208.7	208.67	208.39	208.42	208.92	209.43	209	208.83	208.74	209.41	208.57	207.67	208.7	210.16
206.29	205.28	206.07	205.33	206.58	206.37	205.24	206.29	205.8	205.62	206.3	205.39	205.75	205.6	205.49	206.58	204.91	204.3	205.55	205.5	206.06	206.15	206.55	206.37	205.21	206.44	205.46	204.53	205.53	206.42	204.89	204.65	205.62	204.25	205.62	206.34	206.52	206.4	205.02	205.55	206.31	205.32	205.86	204.84	206.48	205.38	204.97	205.76	206.25	206.21
199.03	200.56	199.73	199.9	198.49	199.79	199.28	200.97	198.78	199.28	200.54	198.94	199.68	199.93	201.33	200.54	199.74	198.54	199.44	199.43	199.22	199.79	199.75	199.02	198.59	199.78	199.78	200.73	199.32	199.63	198.47	199.5	199.71	198.3	198.92	199.68	199.08	199.72	199.33	200.37	199	199.72	199.53	199.07	199.23	199.57	199.65	199.51	199.7	198.19
202.76	203.39	202.86	203.05	202.33	202.77	203.67	203.31	202.87	203.99	202.89	202.35	202.71	202.33	204.22	202.68	203.08	203.76	203.15	203.47	203.12	202.5	202.95	202.2	202.08	204.66	203.19	203.12	202.5	203.29	203.59	204.04	202.87	202.57	204	203.45	203.16	202.49	203.68	203.15	204.43	202.62	202.86	203.71	203.57	201.22	203.1	203.04	203.34	202.97
209.74	208.74	209.43	209.8	209.84	208.77	209.67	210.16	210.6	207.83	209.14	209.52	208.75	208.76	210.03	208.91	209.61	208.43	209.21	209.69	210.37	209.1	209.16	209.62	209.06	210.8	209.35	210.57	209.89	209.07	209.28	211.41	210.13	210.14	209.49	208.78	209.73	210.49	210.09	209.72	209.39	209.47	210.36	209.51	209.86	209.44	209.11	208.89	208.81	208.59
203.9	204.13	203.17	203.96	203.84	204.28	204.33	203.35	204.07	203.06	202.94	203.17	203.02	204.47	204.34	205.24	203.86	204.05	203.12	203.32	203.37	204.72	204.67	204.46	203.22	203.67	203.09	203.05	203.84	204.34	204.09	204.22	203.6	204.6	203.63	204.3	203.59	202.69	202.63	204.03	203.46	204.4	203.73	203.77	204	204.32	203.69	203.26	205.23	204.14
208.76	208.38	206.74	207.62	207.97	208.07	208.52	208.32	207.78	207.61	208.35	206.91	207.74	208.58	206.59	207.76	207.24	206.77	207.73	207.21	208.26	207.09	206.03	208.27	207.23	208.41	208.34	207.93	208.33	208.3	206.68	208.41	207.16	208.6	207.78	207.87	207.53	208.59	208.17	208.29	207.42	207.07	207.57	207.41	207.76	207.25	207.17	207.72	207.63	208.44
204.68	205.47	205.7	204.6	204.26	204.69	204.46	204.34	205.23	205.66	205.08	204.2	205.12	204.85	205.24	204.55	205.08	204.77	205.69	204.43	205.83	204.86	203.75	204.94	203.59	205.67	204.83	203.64	205.66	204.75	205.35	204.17	205.57	204.77	206.54	205.58	204.67	204.66	205.41	204.3	205.26	203.98	204.89	204	205.34	204.94	204.87	205.54	204.95	204.92
206.54	206.43	207.34	206.71	206.1	207.54	207.26	206.56	206.89	206.28	205.94	205.92	206.37	205.4	205.59	206.29	205.12	206.32	206.35	206.65	206.86	207.36	207.33	207.53	206.82	206.61	206.69	206.78	206.44	206.79	207.52	205.66	206.56	206.5	206.47	206.19	205.7	206.54	205.73	207.18	206.35	206.54	206.64	205.34	205.56	206.42	205.83	205.72	205.46	205.72
201.04	200.99	200.55	200.11	199.98	201.16	201.18	199.84	201.14	199.57	199.86	199.19	199.32	200.35	199.11	200.35	199.44	200.48	199.79	200.24	200.71	200.94	200.6	200.36	200.68	199.83	200.17	200.43	199.93	199.78	199.82	199.35	200.08	201.02	199.93	199.34	198.9	200.82	200.45	201.09	200.8	200.3	200.26	200.35	201.21	200.59	200.65	200.19	199.37	199.73
209.26	208.09	208.63	207.83	208.31	209.42	209.3	207.93	207.19	209.33	208.47	207.35	208.27	209.27	207.97	208.38	208.43	207.83	207.92	209	209.06	208.61	208.8	209.31	208.33	209.27	209.16	209.6	207.26	207.51	209.17	208	208.83	208.29	207.94	209.09	208.58	208.16	207.64	208.75	207.04	209.69	209.64	208.97	208.87	209.65	208.34	209.17	207.57	209.19
217.75	218.73	217.76	217.49	217.55	218.18	217.35	217.11	218.06	216.88	217.7	218.23	217.22	216.56	216.88	216.77	216.94	217.49	218.25	217.95	216.69	217.74	216.23	217.83	218.03	217.68	217.44	217.3	217.07	216.72	217.78	217.22	217	217.74	218.12	217.87	218.03	217.57	217.26	217.58	217.14	217.69	218.16	218.58	217.46	217.5	217.75	218.36	218.08	217.87
207.93	209.55	208.37	209.38	208.01	209.03	207.6	209.46	207.06	208.55	208.61	208.51	208.66	208.73	207.64	207.17	208	207.15	208.08	207.33	208.94	208.54	207.48	209.87	208.65	207.88	208.66	208.87	209.55	209.33	208.7	209.05	208.61	209.49	208.41	209	208.4	208.3	207.39	207.65	206.47	207.85	209.89	208.78	208.23	208.18	208.65	208.34	206.65	208.69
207.64	207	207.54	208.04	208.41	207.71	207.47	208.02	207.05	208.61	208.86	206.86	207.59	207.99	207.41	207.88	208.27	207.93	208.24	207.57	207.79	208.82	207.45	207.76	208.75	208.41	207.52	208.16	208.24	207.6	207.51	208.35	207.62	208.53	207.74	206.91	207.7	207.62	208.08	208.38	207.55	207.47	208.18	206.95	208.83	208.02	207.65	208.34	208.67	207.15
211.31	211.1	211.71	211.28	211.42	211.04	212.61	211.15	211.26	212.11	212.36	212.15	211.65	212.23	212.12	212.4	210.78	212.72	211.03	211.46	211.45	209.91	211.25	211.21	212.03	212.48	211.8	210.92	211.86	210.75	212.31	211.49	210.7	210.92	213.19	212.38	210.94	210.66	212.64	211.8	212.66	211.6	212.49	210.21	211.67	210.95	211.05	212.57	211.9	211.76
205.7	204.86	204.66	205.22	203.69	204.9	206.04	205.79	203.89	204.37	203.91	205.03	203.67	205.09	203.68	205.78	204.63	205.6	204.94	204.86	203.9	205.81	205	205.72	203.32	204.89	203.51	204.96	204.11	204.44	203.65	204.84	205.13	205.37	204.13	205.2	205.49	204.74	204.32	204.94	203.83	204.97	205.87	204.58	204.31	204.57	205.29	205.06	205.67	205.71
206.15	206.15	206.25	206.37	205.92	205.79	206.24	205.27	206.55	207.77	205.44	206.66	206.81	207.04	205.39	206.03	205.12	205.81	205.72	206.91	206.56	206.74	205.34	206.55	207.09	205.39	206.54	207.03	207.46	205.86	206.63	206.72	205.26	206.34	206.03	206.69	207.18	206.18	206.92	206.31	207.17	206.19	206.08	207.02	205.49	206.55	206.4	205.9	205.16	207.18
217.38	216.5	217.37	216.41	217.45	217.17	216.2	216.69	216.85	216.49	215.72	216.45	218.37	217.45	217.67	216.65	216.61	217.37	217.34	216.95	216.56	217.33	215.02	216.39	217.41	216.87	216.87	216.91	217.26	217.07	217.25	217.4	216.48	217.08	218.55	216.9	216.89	218.96	216.48	216.57	216.44	217.63	217.33	216.84	217.69	217.32	217.03	217.02	217.27	217.84
208.52	208.61	209.14	208.04	208.28	208.28	207.63	209.29	210.46	207.56	208.07	207.96	209.45	209.36	208.36	208.28	207.7	208.47	208.93	208.42	207.34	207.9	209.13	208.34	208.29	208.58	209.46	208.23	208.7	209.27	208.47	207.48	209.49	208.09	208.13	208.97	209.36	208.76	208.11	208.49	209.04	208.75	208.04	208.45	207.95	209.1	208.44	209.28	208.25	209.31
209.15	207.88	210.02	209.71	208.51	208.57	209.79	208.97	208.67	208.53	207.86	209.19	208.9	208.55	209.37	207.76	209.42	208.06	208.45	207.33	208.67	207.21	209.28	207.48	209.41	207.75	208.21	208.76	209.11	207.99	208.61	208.94	207.78	207.97	209.32	208.49	207.49	209.02	208.63	208.29	208.56	208.1	208.01	209.02	208.67	208.31	209.44	207.96	208.78	208.82
211.24	210.79	211.07	212.06	210.68	213.37	212.12	211.74	212.19	212.72	211.43	211.55	211.91	211.21	211.73	211.75	210.79	212.62	210.03	211.63	211.37	212.36	212.15	211.36	210.29	210.81	210.91	212.13	212.57	210.87	211.87	211.58	211.21	211.86	212.07	210.32	210.99	212.3	210.46	212.01	211.45	210.88	211.64	210.13	211.63	211.32	211.29	211.91	213.17	210.98
212.83	212.93	212.46	212.55	212.58	213.2	213.39	212.93	212.73	212.69	213.22	212.37	212.5	213.76	214.39	212.48	212.24	211.82	213.25	214.05	213.28	214.07	212.61	213.38	212.57	212.83	212.72	212.81	212.46	212.61	213.09	212.32	212.49	213.6	212.98	213.38	213.34	212.34	213.27	213.32	213.16	213.03	213.89	213.28	213.29	213.48	212.24	212.94	213.2	212.95
203.4	203.97	202.53	204.23	202.36	203.28	205.05	203.18	203.28	203.1	202.62	204.01	202.54	202.98	204.07	202.23	203.67	203.49	202.39	203.39	202.9	203.46	203.44	202.34	201.33	202.87	202.96	203.01	203.8	202.83	203.03	203.05	202.3	202.87	203.24	204.02	204.13	202.01	203.14	203.53	203.5	203.89	202.55	204.29	203.16	203.3	203.02	204.89	204.23	203.79
213.41	213.81	211.09	211.63	212.9	212.35	212.39	212.18	212.64	212.38	211.96	213.14	212.37	211.82	212.33	211.87	212.27	212.79	212.31	212.22	212.79	213.29	213.07	212.03	213.06	212.29	211.7	213.62	211.36	212.36	212.53	212.69	211.14	212.14	211.58	212.67	211.7	212.4	212.33	212.26	211.92	212.01	211.3	212.84	212.5	212.87	211.76	212.3	212.61	212.71
216.77	217.3	217.64	216.65	216.74	217.72	217.12	216.58	217.44	216.07	216.04	217.14	217.21	216.62	217.27	216.3	217.28	216.82	217.12	216.2	217.75	216.77	217.08	216.94	216.52	217.23	217.41	216.61	216.61	216.25	216.53	215.73	216.61	218.02	217.7	217.3	216.68	217.51	217.57	216.01	217	216.54	216.76	217.06	217.2	216.77	217.18	218.02	217.13	216.18
202.58	201.91	201.77	201.92	202.71	202.29	202.25	202.71	203.87	202.8	202.67	202.13	202.35	202.67	202.85	202.13	203.27	203.35	203.27	203.51	202.75	203.64	202.55	201.81	201.36	202.35	203.26	202.99	201.58	202.38	201.94	202.76	202.55	203.05	202.77	202.74	201.31	201.79	203.29	203.06	203.72	202.87	202.92	202.88	201.79	201.32	202.37	202.77	202.08	204.23
212.28	211.54	212.01	210.35	210.8	211.14	211.4	210.72	211.79	211.72	211.08	211.53	211.92	210.92	211.58	210.82	211.91	210.63	212.47	210.85	211.12	212.16	211.79	211.59	212.28	210.5	211.78	211.82	212.41	211.09	211.38	212.87	211.49	211.35	212.36	211.23	212.44	211.49	212.57	211.91	212.5	211.23	212.47	211.28	210.9	212.06	212.07	211.4	212.53	212.39
211.78	212.87	212.55	211.28	211.64	210.13	211.8	212.62	211.65	212.57	211.54	212.17	212.08	211.92	210.28	211.83	210.42	212.01	211.41	211.59	211.84	211.2	210.96	211.1	211.88	211.7	212.51	211.6	211.87	212.45	210.38	211.72	212.66	210.74	211.42	211.83	211.66	212.28	212.49	212.09	211.45	210.65	212.42	211.53	211.17	212.51	211.61	211.76	211.27	211.49
217.81	215.31	217.13	216.89	217.28	216.83	216.62	217.11	218.26	217.6	217.35	216.9	216.37	216.36	216.53	217.33	217.36	217.25	216.81	217.26	217.22	216.77	216.88	216.19	216.33	217.99	216.68	216.9	216.16	218.15	216.42	218.3	216.39	217.24	216.38	217.72	217.33	216.78	217.1	215.97	217.39	217.14	218.98	218.21	217.14	216.73	217.32	216.14	215.98	217.03
211.04	211.94	211.78	211.7	212.04	211.93	212.66	210.95	212.5	211.31	211.64	211.66	211.07	212.6	212.9	212.23	211.73	211.19	212.67	212.61	210.51	211.71	212.4	210.62	212.63	211.79	210.91	210.9	211.41	212.18	211.78	211.32	211.73	211.18	212.39	211.13	211.74	211.67	211.8	211.67	213.44	211.01	210.82	211.56	213.09	212.82	211.81	211.73	212.07	211.93
208.48	209.09	208.17	208.81	208.74	208.5	209.57	208.21	209.16	209.23	208.91	207.92	208.45	208.23	209.46	208.54	210.01	208.74	209.41	208.89	208.01	208.84	208.32	208.49	209.29	209.29	207.73	210.39	209.28	209.34	208.21	209.25	208.76	208.95	208.45	209.67	208.88	209.55	208.28	208.47	208.36	209.7	207.51	208.57	210.02	208.23	208.19	209.61	208.75	209.3
208.88	209.32	209.51	207.8	209.47	208.17	209.54	209.83	209.03	209.1	208.14	208.98	209.73	208.89	208.36	209.33	208.69	208.62	209.24	207.56	208.65	209.36	208.61	208.55	207.64	209.89	209.21	208.29	208.83	208.16	208.47	208.99	208.52	208.84	209.24	209.81	209.08	208.7	208.95	207.6	208.17	209.83	208	208.57	208.49	208.79	209.17	208.15	207.84	208.88
211.99	211.24	211.45	211.06	211.32	211.6	211.3	211.86	211.63	211.67	211.84	210.98	211.17	211.9	211.05	210.13	211.47	211.5	212.2	211.5	210.28	212.35	212.69	211.67	210.46	212.01	212.46	210.31	211.65	210.66	212.19	210.35	211.08	210.76	211.77	212.25	211.53	211.12	210.95	211.1	211.95	211.05	211.48	210.69	211.68	212.66	212.18	211.67	211.27	210.52
208.73	208.31	207.51	207.22	209.02	208.17	208.78	208.57	208.24	207.77	209.51	207.34	207.26	208.67	208.52	208.51	208.36	208.32	208.59	209.15	209.42	206.9	208.5	208.41	209.15	208.77	209.19	209.23	207.49	209.11	208.43	207.79	207.61	208.17	208.5	207.86	208.83	208.9	207.98	207.04	207.57	208.32	207.97	208.73	208.35	208.31	209.51	209.14	208.14	208.22
204.71	205.11	205.04	205.14	204.42	204.02	204.15	203.86	204.89	204.36	205.92	204.3	205.92	205.94	204.5	204.97	204.59	204.33	204.62	206.15	203.74	205.05	204.72	205.53	205.13	204.5	204.44	204.57	205.57	205.23	206.02	204.6	204.48	204.78	204.21	204.13	205.72	204.36	204.74	205.01	204.76	204.51	204.8	206.32	204.74	205.21	204.45	205.23	203.54	204.38
208.12	207.79	207.93	208.36	207.74	208.39	208.12	207.13	208.86	207.8	207.89	207.47	208.6	207.73	207.37	206.98	208.37	207.74	207.32	207.7	208.48	207.28	208.29	206.95	208.39	207.49	208.31	209.27	208.1	208.42	207.56	208.57	207.95	208.41	208.21	208.93	208.02	207.75	206.63	207.59	208.35	208.57	207.71	207.67	208.86	208.15	208.12	206.35	207.62	208.56
210.54	209.65	209	208.84	209.14	208.49	210.18	209.87	209.22	209.26	210.98	209.28	209.36	210.36	209.34	208.39	209.7	209.4	210.71	208.93	209.47	209.48	209.2	208.78	208.54	210.28	209.71	207.71	209.71	209.13	209.66	209.05	209.14	210.07	208.29	209.92	209.15	209.62	209.81	209.21	208.39	209.33	209.49	208.13	208.58	208.54	210.07	209.85	209.5	208.3
211.74	211.94	212.7	213.41	214.26	212.36	212.98	212.08	213.87	212.97	212.89	213.21	212.53	213.87	211.83	212.77	213.12	213.26	212.17	213.34	212.01	212.94	212.55	213.18	213.5	213.19	212.97	213.85	213.04	213.3	212.44	212.75	212	212.98	213.56	213.41	212.38	213.29	212.67	212.57	213.22	212.4	213.72	211.46	213.81	211.84	212.65	214.22	213.29	213.61
200.23	199.9	199.59	199.71	199.14	199.11	199.47	199.65	198.23	199.59	199.7	199.84	198	200.23	200.53	199.96	199.2	199.6	200.31	199.01	200.87	199.68	200.51	199.97	200.31	200.19	199.58	199.49	199.08	199.46	199.86	197.52	199.39	200	199.2	199.64	198.62	200.73	201.21	199.53	199.11	200.21	200.03	200.05	198.54	199.33	199.57	199.76	199.47	199.63
204.81	206.72	205.33	205.86	206.39	205.26	205.36	204.85	204.4	206.14	204.56	205.84	205.58	206.12	206.08	204.25	206.16	205.45	204.84	206.6	205.51	205.91	205.2	205.86	205.78	205.35	205.88	206.42	206.31	204.93	204.62	206.42	205.11	206.34	205.73	205.65	205.47	206.66	206.72	207.12	204.96	205.32	206.11	203.69	206.24	204.26	204.87	205.86	205.06	206.25
204.79	204.89	205.95	204.21	205.77	206.15	204.79	204.87	205.57	205.21	205.76	204.55	205.41	204.74	204.07	204.87	205.95	206.15	205.02	204.16	205.26	205.39	205.05	204	204.1	203.71	204.99	204.58	204.85	205.22	204.5	204.91	204.93	205.28	204.57	205.19	204.94	205.26	204.33	204.83	204.59	204.62	204.65	204.58	204.89	204.05	204.52	204.8	204.84	204.97
202.93	202.98	203.36	203.72	203.2	202.79	203.3	203.83	203.04	202.57	203.03	203.8	204.66	204.31	201.73	203.11	202.91	202.68	204.63	204.62	202.87	203	203.41	203.76	203.03	204.36	203.56	203.73	203.92	203.5	202.28	202.81	204.11	203.23	202.65	204.56	203.79	203.56	203.48	204.42	202.67	203.9	203.22	203.4	203.57	203.8	203.33	204.47	203.01	203.59
205.03	205.28	205.94	205.28	207.05	205.7	206.5	205.32	205.32	206.63	207.03	205.11	205.55	205.1	205.26	204.92	205.42	205.6	206.01	206.49	206.77	206.65	205.04	204.37	206.01	205.46	205.86	204.86	205.35	206.43	206.1	206.23	205.2	204.76	206.56	205.67	206.28	206.25	205.6	205.77	205.72	203.9	206.4	205.63	204.99	204.46	205.6	205.55	204.86	204.89
203.53	204.04	204.67	203.91	203.94	202.91	204.2	204.17	204.23	203.65	202.66	204.69	204.81	202.84	203.04	204.08	203.81	203.9	204.21	204.33	204.13	204	203.03	204.15	204.26	204.07	203.14	203.51	204.38	205.11	203.11	203.06	203.91	203.56	205.09	203.19	204.34	204.46	204.59	203.64	204.05	204.22	203.59	204.54	203.42	204.6	204.98	203.34	205.42	204.2
215.7	217.38	217.49	216.6	216.81	216.72	217.16	217.44	216.4	216.17	217.41	217.52	217.74	216.57	217.2	216.06	216.68	216.78	216.61	217.72	216.78	217.31	216.3	215.4	216.51	217.05	218.18	216.77	215.78	216.42	216.85	214.47	217.13	217.07	216.6	216.16	216.86	216.23	217.99	217.99	217.48	216.47	216.66	216.31	216.86	217.99	217.13	217.24	216.13	217.69
201.15	201.27	200.2	200.92	200.88	200.54	199.35	200.65	201.01	201.2	200.32	201.05	200.4	200.9	201.61	199.68	200.84	200.52	200.63	200.31	200.69	201.31	200.5	201.17	201.17	200.2	200.83	199.61	200.2	200.47	200.59	200.2	199.22	199.33	200.14	200.6	199.82	199.2	200.26	200.7	200.02	199.17	199.94	200.11	200.95	200.75	200.3	200.16	200.12	200.5
208.06	208.24	208.06	207.96	207.12	208.42	207.89	207.1	207.65	207.07	208.33	207.65	208.6	206.93	207.57	207.63	208.26	206.78	207.59	207.47	206.27	209.46	206.14	207.8	206.76	207.86	206.77	206.58	207.84	208.33	207.76	208.75	206.78	209.31	208.16	208.01	207.29	209.43	207.05	207.51	207.46	207.39	207.88	206.61	207.9	207.75	207.23	207.75	206.77	208.14
203.44	202.15	202.54	201.89	202.65	202.84	202.79	203.63	202.1	201.82	202.49	202.73	203.22	203.11	202.72	202.99	203.85	202.79	202.24	202.55	201.68	201.84	203.26	204.14	201.03	203.18	202.32	202.73	202.1	201.97	201.7	201.88	201.73	202.3	202.71	201.95	202.07	202.12	203.21	202.78	202.32	200.86	202.61	202.84	202.31	203.73	202.05	202.44	202.42	202.16
217.56	217.58	218.56	216.99	218.12	217.3	218.16	217.18	217.25	218.58	217.35	217.74	218.4	217.37	217.29	218.92	218.16	217.53	217.95	217.24	217.08	217.28	216.69	218.68	217.2	218.07	216.94	218.69	217.89	217.73	217.48	218.29	217.25	218.56	216.28	218.39	217.13	217.53	218.62	217.98	217.35	217.77	218.83	218.22	217.96	218.27	218.3	217.96	217.64	217.92
206.14	206.56	206.85	206.03	207.46	207.45	206.99	204.39	206.81	205.38	207.07	207.15	205.89	207.35	207.57	207.01	206.73	207.21	206.32	205.72	205.99	206.48	205.74	205.82	205.71	205.45	206.91	206.12	207.65	206.66	206.16	206.97	206.57	207.59	207.1	206.91	206.86	205.61	205.3	207.21	205.79	206.71	207.01	207.27	206.83	206.94	206.36	207.72	206.5	205.89
211.16	212.1	211.1	211.46	210.46	211.23	212.34	212.11	211.72	211.91	212.04	211.31	211.62	211.69	212.67	211.28	211.51	211.34	211.78	212.51	211.79	210.85	212.16	211.92	211.95	212.04	211.12	212.16	211.75	211.04	211.97	211.02	211.44	212.12	211.66	211.46	211.91	211.54	211.87	212.28	211.61	211.88	212.04	210.77	211.25	211.6	211.58	212.96	211.3	212.28
212.31	211.46	212.01	212.01	212.1	211.26	211.31	212.66	211.95	212.37	211.29	210.97	211.87	212	212.19	211.46	211.74	210.48	211.62	211.64	212.33	211.7	210.87	212.28	211.05	212.36	212.19	212.06	211.9	212.04	211.2	211.56	212.03	211.93	211.32	211.59	211.29	210.44	211.44	211.35	213.12	211.63	211.55	210.81	212.58	211.51	210.66	210.91	212.52	211.52
210.78	209.99	209.12	209.49	209	209.67	210.62	208.9	208.94	209.92	210.03	209.53	209.32	209.41	210.06	210.14	208.79	209.26	209.99	209.53	208.32	208.86	209.45	209.55	209.41	208.65	209.76	209.06	209.93	210.17	208.66	209.5	209.44	210.17	210.55	209.07	209.22	209.96	209.49	210.21	209.26	209.58	209.19	208.99	210.56	209.77	208.71	210.9	208.83	209.2
203.48	202.35	203.5	204.07	202.86	204.63	202.77	203.34	203.88	202.92	203.11	203.2	203.38	202.49	203.11	203.75	203.2	203.83	203.03	202.53	203.44	203.15	203.9	203.84	203.32	202.99	202.13	203.52	201.77	204.16	203.75	203.16	202.69	202.53	202.92	204.34	203.31	202.93	203.61	203.22	202.56	203.11	203.2	202.65	202.27	202.75	203.5	203.77	203.31	203.46
204.6	201.72	203.36	202.71	203.84	203.2	203.21	202.89	203.09	202.37	202.26	202.96	202.13	203.68	203.66	204.04	203.42	202.87	203.26	202.95	203.37	202.56	203.06	203.91	202.09	203.21	202.85	203.05	202.61	203.54	203.93	203.65	203.65	204.46	202.51	203.17	203.59	203.33	202.58	203.58	203.37	202.26	202.64	202.81	203.08	203.13	203.33	203.44	203.2	204.77
199.76	201.35	199.95	199.73	200.57	198.74	200.17	199.97	200.09	200.85	201.34	201.07	200.72	201.39	200.61	200.21	201.99	199.66	200.8	200.84	199.66	200.3	199.17	200.34	201.13	199.98	200.22	201	198.36	200.63	201.32	199.8	200.66	199.47	199.78	200.96	200.87	200.61	200.4	198.91	200.29	199.34	200.39	200.29	200.36	200.52	200.25	200.69	198.88	200.31
208.53	207.63	208.28	206.57	208.53	207.11	207.73	207.13	208.14	207.08	207.96	206.85	206.49	207.99	208	207.6	207.79	207.16	207.61	208.05	208.55	207.23	207.73	207.95	208.37	207.51	208.44	207.05	206.52	207.83	207.47	208.47	208.13	208.15	207.55	206.77	207.14	207.54	208.26	208.19	208.5	207.06	207.56	207.44	208.53	208.56	207.21	207.51	207.82	208.12
204.81	204.72	205.93	205.26	205.55	204.6	205.09	205.37	205.61	203.72	204.38	205.11	205.9	205.39	205.53	204.31	205.06	204.18	203.72	204.51	204.05	205.03	206.23	205.45	204.23	204.68	204.85	204.6	205.34	204.07	205.1	204.71	204.87	205.51	204.24	205.65	204.22	204.56	205.26	204.34	205.34	204.83	204.92	203.83	205.86	204.63	205.01	203.51	204.07	205.13
199.82	200.6	199.7	200.19	198.49	197.72	199.34	199.5	200.43	200.83	199.99	199.08	198.78	199.63	201.26	198.31	199.81	198.96	199.44	199.97	198.85	199.29	199.67	199.11	198.96	199.84	199.51	199.19	198.38	199.09	199.52	198.73	199.15	198.9	199.47	198.97	199.99	199.31	199.37	199.28	199.63	198.4	199.28	199.56	200.43	199.47	199.15	198.58	199.74	198.62
199	199.45	199.61	199.41	199.53	200.65	199.08	199.82	198.89	200.1	199.76	199.77	200.53	199.37	199.38	199.81	199.47	200.56	199.38	199.55	200.1	199.17	199.92	199.78	199.23	199.79	200.73	199.69	198.77	199.93	199.09	198.3	199.35	200.09	199.93	200.42	200.11	199.6	201.3	199.32	200.05	199.86	200.22	199.34	198.68	200.2	200.03	198.75	199.15	200.58
207.13	207.8	206.92	205.27	205.96	207.23	206.02	206.22	206.57	206.76	206.07	205.81	206.35	206.42	207.14	206.33	206	207.62	205.94	206.22	206.88	205.67	205	206.18	206.41	206.36	208.18	207.19	205.55	205.76	206.09	206.53	205.78	206.43	205.71	206.01	206.56	204.93	205.64	205.52	206.21	206.06	205.6	206.53	205.73	206.86	206.76	206.69	207.06	205.74
202.95	202.02	202.63	202.45	201.62	202.89	202.4	203.53	201.92	202.46	203.09	202.44	202.23	202.04	202.21	202.86	202.42	202.72	201.18	202.63	203.15	203.71	201.9	201.06	202.81	201.61	202.94	201.56	202.16	203.04	201.93	202.29	202.37	202.37	202.32	203.46	202.68	201.33	201.58	202.99	202.79	202.35	202.24	202.29	201.2	203.17	202.71	202.34	203	203.06
208.39	209.89	208.94	208.52	208.92	208.93	208.28	208.72	208.22	208.6	208.83	209.28	207.37	208.38	207.91	208.96	209.34	210.03	208.52	208.21	208.42	209.05	208.53	208.17	208.37	208.34	208.5	208.71	208.07	208.53	208.93	208.67	209.37	208.46	209.02	207.19	207.31	208.7	208.51	208.45	208.97	208.87	209.47	208.66	208.74	208.28	209.11	208.47	208.86	209.26
209.29	209.67	208.91	208.45	208.36	208.78	208.79	208.96	209.06	209.23	209.17	208.93	208.37	208.72	208.83	208.84	210.2	208.42	208.8	207.99	209.2	208	209.76	208.31	208.6	209.35	209.16	207.96	208.28	209.02	209.53	208.92	209.02	208.46	208.43	208.99	208.08	207.76	208.69	208.75	207.84	209.44	209.43	209.35	209.34	209.55	207.59	208.65	207.86	209.3
199.73	200.64	199.94	201.26	200.82	200.85	201.32	201.08	198.5	200.27	201.1	200.66	201.4	200.69	200.03	200.43	199.62	200.49	199.44	201.36	201.02	199.89	199.3	200.12	200.12	199.66	200.42	201	199.36	200.74	199.09	201.33	198.94	200.16	200.19	200.35	199.66	200.14	201.32	200.09	200.69	200.99	201.14	201.05	200.54	201.01	199.87	200.43	201.41	199.13
202.44	203.19	203.67	203.83	204.62	204.19	203.05	202.99	202.52	204.52	203.99	204.68	204.3	204.1	203.76	203.62	203.35	203.99	204.8	204.23	203.89	203.34	202.96	203.76	203.45	203.22	204.17	204.05	204.17	204.36	203.45	202.79	203.3	203.82	204.23	203.47	204.08	203.33	203.44	203.03	203.46	204.01	203.16	203.3	204.62	203.28	204.03	204.84	204.38	204.12
201.6	203.18	201.28	202.85	201.74	201.99	201.85	202.44	202	201.35	202.58	202.45	201.4	203.33	202.7	203.37	203.03	202.31	202.32	201.42	202.41	202.23	202.06	202.62	200.69	203.05	202.44	201.91	202.49	202.63	202.92	201.76	202.08	201.39	202.48	202.12	203.03	201.73	201.81	202.29	202.61	203.01	202.39	202.68	202.14	202.62	202.83	202.33	202.86	201.53
212.96	211.64	212.13	213.43	213.08	213.1	213.55	213.78	213.4	212.45	211.78	212.36	210.88	212.62	211.91	211.96	211.48	212.65	212.15	212.16	212.1	212.48	212.98	212.31	212.12	212.43	211.91	211.81	213.99	212.99	213.7	211.82	212.39	212.38	212.95	213.32	212.47	213.23	212.47	212.62	213.11	211.19	212.83	213.29	213.17	211.87	211.44	211.53	212.72	211.82
203.51	202.72	202.07	202.56	202.69	201.37	202.18	203.07	202.66	202.23	202.68	202.61	204.03	202.27	203.27	203.47	202.23	201.79	202.88	202.3	201.64	202.66	202.34	202.22	202.63	202.66	202.88	202.23	201.61	201.98	204.4	203.77	202.38	201.33	203.41	202.07	203.21	203.05	202.62	202.9	202.35	203.63	203.34	203.05	202.88	201.79	202.71	201.96	202.52	202.27
210.83	211.02	212.84	211.82	211.23	212.37	212.03	212.26	211.05	211.24	211.66	212.07	211.22	211.17	211.36	211.27	211.42	211.99	212.64	212.43	211.85	210.99	211.97	210.93	211.63	211.57	210.66	211.66	211.7	212.01	212.01	210.42	212.03	211.09	212.07	211.54	210.49	211.88	213.09	211.95	212.25	212.43	211.76	210.96	211.74	212.08	210.59	212.53	211.2	212.44
200.95	200.92	200.12	200.78	200.49	200	199.02	199.8	200.62	200.83	200.54	200.48	199.23	199.8	201.09	199.27	200.29	200.16	200.47	200.3	200.29	200.7	199.9	200.35	201.52	200.52	200.66	200.14	199.8	199.54	199.64	201.48	200.36	201.19	200.99	200.36	200.36	200.1	200.99	200.42	200.56	200.52	199.89	199.61	199.72	200.11	199.66	199.71	201.04	199.58
212.47	213.1	213.41	213.77	211.68	212.42	212.72	211.9	213.35	211.8	211.81	212.51	212.52	212.48	212.47	212.39	212.92	212.45	212.44	212.5	213	213.35	212.33	211.86	213	213.25	212.53	211.34	211.78	213.16	211.43	212.51	211.78	212.01	211.93	211.49	212.32	212.53	213.06	212.3	212.16	214.06	212.83	212.62	211.43	212.95	212.79	213.37	213.3	212.95
204.17	205.02	203.12	202.46	203.46	204.46	203.51	204.26	203.08	204.46	204.74	203.17	203.64	203.33	204	204.14	204.73	205.15	203.02	203.7	204.79	203.84	203.13	204.67	204.22	204.85	204.96	203.53	203.23	204.22	203.5	203.37	203.92	204.81	204.72	204.63	202.81	203.02	204.08	203.95	204	204.36	203.4	203.63	204.53	203.42	204.18	203.91	204.82	202.98
208.63	208.5	207.04	209.01	207.75	208.14	208.01	208.82	209.76	208.86	208.98	209.41	208.49	208.3	208.73	209.58	209.26	208.03	209.25	208.01	207.84	209.5	208.13	209.74	209.41	208.19	207.41	208.03	210.07	208.72	207.6	208.5	208.16	208.12	207.92	209.18	208.35	209.06	208.47	207.84	209.52	208.78	209.1	209.56	209.11	208.57	208.33	208.89	209	209.46
211.46	211.38	212.23	211.55	212.37	211.83	213.07	211.91	212.08	211.91	212.11	211.78	211.88	211.85	211.68	212.17	210.58	211.77	212.01	211.24	210.99	212.45	211.61	212.55	212.26	212.33	212.16	211.32	211.49	212.87	210.9	211.65	212.43	211.59	212.31	211.72	211.88	212.39	211.84	212.57	211.49	211.51	211.6	211.04	211.7	211.04	212.06	211.04	211.87	210.42
209.5	207.82	209.11	209.64	208.76	208.05	209.05	207.72	208.99	208.8	208.77	209.2	208.98	209.67	209.29	208.68	208.31	208.38	209.84	208.28	207.92	209.43	208.69	208.94	210.29	209.28	209.08	208.62	208.03	209	208.56	208.24	209.61	208.8	208.73	208.69	207.45	208.95	207.4	207.82	209.48	208.81	209.23	209.52	208.56	207.93	208.54	208.93	209.98	209.37
207.83	206.98	207.43	208.01	208.18	207.21	207.65	207.7	207.21	207.38	207.25	207.6	207.34	207.36	207.11	207.25	209.63	208.4	207.48	208.66	207.27	206.97	208.26	207.91	209.86	207.48	207.51	208.22	208.53	207.16	207.57	207.42	207.49	207.39	207.51	208.43	208.15	207.95	208.11	207.78	207.41	208.02	207	207.46	206.73	207.24	208.02	207.56	207.49	207.93
200.12	200.54	200.07	199.32	200.01	201.2	200.77	200.48	199.59	200.84	200.49	201.56	200.02	200.12	199.87	200.26	201.54	201.06	200.32	200.81	200.12	200.2	200.81	200.06	200.57	200.73	199.39	200.83	199.94	200.18	200.17	201.07	202.33	199.92	200.88	199.46	200.32	200.6	201.38	200.2	199.51	201.3	200.15	200.32	201.7	200.56	200.41	200.77	200.72	199.73
210.01	209.24	209.86	207.29	209.96	208.39	209.52	209.28	208.68	208.55	208.56	209.56	208.71	208.85	207.76	209.14	208.48	208.61	209.17	208.91	208.65	208.9	208.07	208.4	209.63	208.87	208.75	209.63	209.1	208.08	209.36	207.65	208.71	208.23	209.7	208.07	209.69	208.62	208.51	207.02	208.73	208.85	209.85	208.29	208.76	209.38	208.48	208.86	208.82	209.83
208.08	208.18	207.05	207.47	208	207.71	206.82	208.31	208.23	207.18	208.17	207.06	208.24	208.24	208.16	206.98	208.59	207.9	207.99	206.91	206.47	208.25	207.97	209.04	207.47	208.32	207.75	207.17	207.62	207.49	208.09	208.08	208.58	207.28	207.46	207.39	208.97	207.77	207.14	207.93	207.59	207.14	208.1	207.92	207.66	209.08	208.25	208.59	207.89	207.2
207.82	207.87	209.01	208.54	209.33	208.74	208.71	209.76	207.92	208.71	208.54	208.4	208.26	208.56	209.5	209.49	209.1	208.79	208.22	207.93	208.26	209.77	209.06	208.66	209.15	208.77	208.82	208.89	209.08	208.66	208.69	208	209.27	207.91	208.23	208.35	208.39	208.33	209.94	209.05	209.63	208.22	208.4	208.99	206.94	208.85	208.05	208.35	208.95	207.93
202.03	203.04	203.8	202.8	203.05	203.21	202.1	203.18	202.44	202.46	202.56	203.53	203.49	203.61	201.93	202.95	203.09	203.3	204.08	202.38	202.47	203.07	203.48	201.74	201.91	203	202.83	202.89	202.65	203.67	203.82	203.21	202.67	203.53	203.2	203.01	201.82	202.46	203.08	203.27	202.66	202.98	203.7	202.19	202.82	203.11	203.68	203.57	203.56	202.75
208.69	207.7	208.71	209.46	209.63	208.34	207.59	209.33	209.82	209.81	208.48	209.47	208.48	208.26	208.54	209.62	208.05	208.89	208.16	208.4	209.12	208.47	209.43	207.44	208.52	209.12	209.22	209.49	208.97	207.62	208.47	208.6	208.09	209.38	208.97	209.56	208.68	208.39	209.12	209.08	208.74	208.61	209.48	208.43	208.62	208.36	209.33	207.94	208.28	207.92
209.85	209.93	209.45	208.94	208.5	209.6	208.87	211.47	209.87	210.11	209.2	210.12	209.97	210.63	210.46	211.37	208.76	210.06	211.11	209.16	210.12	208.48	209.61	209.2	209.13	208.98	209.5	209.32	208.13	210.25	209.32	210.42	210.4	210.43	209.2	209.65	210.05	209.1	209.25	209.97	209.28	210.04	210.04	209.98	210.11	208.47	209.08	210	209.13	208.6
216.58	218.07	218.22	216.85	216.93	217.13	216.29	216.8	216.12	217.27	216.83	216.23	216.74	217.87	216.96	217.1	217.14	216.53	217.15	215.64	216.74	216.75	216.58	217.3	217.87	215.81	218.22	216.66	218.24	217.06	216.58	216.16	216.32	216.94	216.93	217.25	216.51	218.13	217.43	216.18	217.97	215.6	217.88	216.93	217.59	217.62	215.97	217.17	217.63	216.69
199.67	198.78	200.06	199.08	198.77	199.78	199.17	198.23	199.91	199.76	199.22	198.21	200.26	199.29	200.09	200.06	199.81	198.88	199.33	199.79	199.02	198.2	199.1	199.95	200	199.46	199.2	200.45	199.29	199.29	200.45	200.91	199.24	200.63	199.6	198.53	198.73	201.34	198.74	199.97	198.45	199.54	199.86	199.44	199.09	200.33	199.33	199.08	198.59	200.42
202.18	202.42	203.36	201.87	201.91	203.14	202.23	201.58	201.17	202.17	201.42	202.7	201.7	203.51	201.78	202.61	202.35	201.84	203.23	202.89	201.15	202.54	202.18	202.34	202.52	203.31	202.39	203.13	202.78	204.13	203.07	202.59	202.08	202.1	202.73	203.35	202.1	201.84	202.04	203.15	202.23	203.4	203.32	201.12	202.75	203.63	202.3	202.7	202.92	202.07
217.09	216.27	217.22	218.19	216.48	216.58	217.67	216.23	217.76	217.08	217.13	217.42	216.9	218.26	216.73	216.76	217.66	217.01	217.7	216.52	216.53	216.43	216.42	217.03	216.82	217.02	216.62	217.26	218.14	217.65	216.72	216.55	215.99	217.98	216.5	217.22	216.78	216.6	217.85	217.49	216.37	217.34	217.78	216.56	216.64	217.93	216.79	217.02	217.16	216.74
212.03	212.96	212.41	213.63	212.69	212.66	211.58	212.19	213.43	212.66	212.09	211.3	212.7	212.86	213.17	212.34	212.5	212.52	213.04	213.02	212.68	211.86	211.51	213.87	212.12	212.67	211.61	212.8	212.15	212.03	211.85	212.72	212.79	212.94	212.8	213.26	210.44	211.79	212.5	212.36	212.62	212.43	211.78	212.18	211.97	212.03	211.17	211.62	212.3	212.19
213.75	212.98	213.71	213.27	212.17	213.34	212.97	212.91	213.2	213.23	212.55	212.58	213.44	213.52	213.55	212.86	212.54	213.87	213.05	213.89	213.31	213.25	214.75	213.97	213.72	212.79	212.24	213.31	213.12	212.71	213.62	213.21	212.93	214.54	212.88	213.84	213.49	211.82	213.13	212.65	212.39	213.71	213.92	213.57	212.58	212.93	212.78	212.86	212.1	214.06
211.21	211.44	211.1	211.48	211.45	212.38	212.07	211.96	211.02	212.85	211.89	212.21	211.1	210.71	211.91	211.87	211.21	210.81	211.99	211.93	211.88	211.51	210.73	211.36	210.99	211.64	211.24	211.41	211.02	212.35	211.06	212.99	211.45	210.47	212.05	211.36	211.74	211.94	212.66	212.22	212.17	211.31	212.18	211.82	211.76	211.65	212.14	211.32	211.38	211.22
208.38	209.22	209.8	209.11	209.05	207.95	210.57	209.19	207.95	209.42	208.08	208.74	208.95	208.81	208.83	208.94	208.8	208.25	208.61	208.1	209.22	208.02	208.03	209.05	209.25	208.21	209.41	208.48	208.7	209	209.39	209.06	208.61	208.59	209.43	209.56	207.28	208.92	208.04	209.09	208.65	209.34	207.98	208.61	209.52	209.1	209.6	209.88	208.47	209
198.68	197.96	200.32	199.2	199.45	198.42	199.19	198.2	199.13	199.98	199.6	199.46	198.6	200.2	199.38	199.28	199.18	199.56	200.12	200.15	198.49	199.25	199.38	199.13	199.55	199.12	199.02	197.54	199.7	199.59	199.93	200.61	199.07	198.97	198.5	200.05	199.67	199.63	199.43	198.56	199.15	198.37	199.07	199.63	198.11	200.78	198.33	199.45	199.75	198.77
217.54	217.79	217.35	216.73	217.81	217.38	217.61	217.4	217.52	216.59	218.07	217.01	216.28	216.55	216.24	217.79	217.4	216.58	216.92	216.38	217.05	217.77	217.14	216.18	216.96	216.81	217.28	217.03	217.08	216.47	216.56	217.51	216.92	217.19	216.34	216.94	216.73	217.1	216.87	217.96	216.91	217.34	217.76	216.4	217.79	217.02	218.24	217.1	216.04	216.14
212.93	211.77	212.19	212.93	211.83	213.24	212.87	212.37	212.89	212.63	212.48	213.16	212.97	212.31	213.1	212.86	213.63	212.5	211.83	212.46	212.07	211.35	211.23	212.11	212.3	212.8	212.79	212.48	212.05	211.44	211.64	211.82	212.97	211.69	213.44	213.42	211.6	211.61	212.34	212.6	212.14	211.84	212.24	213.22	211.69	212.16	212.5	212.18	211.54	212.77
206.15	204.96	204.91	206.28	204.86	205.78	206.06	205.44	204.51	205.47	206.04	205.48	204.42	206.12	205.59	207.3	205.5	206.22	205.91	205.84	204.83	205.18	205.81	205.49	206.11	206.01	204.35	205.96	205.69	205.52	204.99	205.58	205.76	204.31	204.06	205.12	206.23	205.76	204.23	204.83	205.39	204.99	205.13	205.81	205.18	205.94	205.45	205.62	206.51	205.1
209.46	209.15	209.89	209.71	209.07	209.32	209.64	210.57	210.47	209.3	208.95	209.64	209.19	210.28	209.72	209.29	208.74	208.2	209.87	210.83	210.55	211.07	211.09	209.5	209.61	209.94	209.09	209.95	210.43	210.03	210.2	209.92	209.91	209.52	209.74	210.17	208.83	209.88	210.38	208.75	209.84	209.81	209.51	210.34	209.21	209.62	208.63	209.19	209.26	209.58
218.71	217.4	217.14	218.24	217.06	217.92	218.24	217.04	217.32	217.93	218.71	217.67	216.6	218	219.43	218.84	217.48	218.77	218.15	217.75	217.83	217.35	217.66	217.65	217.91	218.91	218.15	218.84	217.91	218.36	218.69	218.42	217.51	217.88	219.04	218.95	217.49	217.73	217.11	217.92	216.99	217.49	217.9	217.71	217.71	218.12	217.93	217.52	217.47	217.97
209.74	208.15	208.52	209.07	209.26	210.27	207.54	208.07	208.33	208.37	208.48	207.92	208.87	208.5	208.27	208.78	208.6	209.14	208.96	208.26	209	209.47	209.27	208.36	208.93	209.12	209.4	209.12	208.75	208.57	208.75	209.47	209.68	207.79	209.1	209.16	208.98	209.2	208.2	208.58	209.71	208.53	209.04	207.66	208.72	209.04	209.45	209.48	210.13	209.85
203.53	203.87	203.79	204.54	204.72	205.34	204.88	204	205.41	205.72	205.17	204.42	204.16	204.6	204.22	204.05	203.23	203.31	204.95	203.96	204.05	206.59	204.95	204.63	203.77	205.13	204.98	204.55	204.81	205.27	205.36	204.96	204.58	205.05	205.14	204.69	203.76	204.39	204.31	205.9	205.48	203.92	204.29	204.37	204.29	205.02	205.86	204.31	204.77	204.47
207.39	207.96	209	206.49	207.62	207	207.07	208.32	207.47	208.07	208.09	207.27	207.59	207.26	207.4	208.6	207.33	207.71	206.09	208.4	207.58	207.48	207.92	207.19	207.15	207.58	209.15	207.94	208.39	206.29	208.15	207.67	209.02	206.97	208.01	209.02	207.64	206.27	208.46	209.39	207.87	207.57	209.05	207.88	206.98	207.35	208.02	207.53	208.05	207.9
216.68	218.29	217.39	217.34	218.5	218.29	219.72	218.74	217.08	218.31	216.64	217.84	217.43	218.16	218.17	216.64	217.81	218.51	218.03	218.45	217.64	218.39	217.76	217.35	218	216.39	217.72	217.92	218.59	218.4	219.15	218.43	217.98	217.87	218.5	217.51	216.72	218.53	216.6	218.61	218.43	219.49	218.52	218.28	218.17	217.77	216.24	217.77	218.01	217.29
208.7	209.35	209.08	208.5	208.69	208.32	209.09	209.41	207.92	208.25	208.88	207.96	207.6	208.65	208.75	209.17	207.79	207.63	208.6	208.87	209.2	207.45	208.41	209.02	209.03	208.35	208.29	208.03	209.88	209.45	208.95	208.25	208.44	208.7	209.16	207.99	209.57	207.43	208.03	208.09	208.86	207.2	207.61	209.91	207.83	208.13	207.86	208.13	207.7	209.25
217.96	218.65	218.45	218.39	217.74	218.34	218.29	216.73	218.32	217.35	218.14	217.62	218.16	218.86	217.45	217.62	217.65	217.82	218.53	217.59	217.2	218.39	218.81	217.21	218.03	218.02	217.43	217.1	217.81	217.59	217.72	217.08	218.08	216.54	218.61	217.74	217.28	217.63	218.33	218.29	216.27	218.15	218.43	217.32	217.41	217.63	217.02	217.73	217.85	219.02
198.09	197.92	198.12	197.77	197.1	198.11	198.21	198.01	197.68	197.38	197.46	197.57	198.72	197.76	197.99	197.78	198.46	198.86	198.48	198.22	197.44	197.86	198	198.23	198.26	197.85	197.11	197.2	198.35	197.13	197.03	199.25	197.68	198.85	197.65	197.21	198.37	198.11	198.26	197.36	197.7	198.19	197.84	197.8	197.83	197.12	198.36	197.74	197.66	196.37
209.47	209.1	208.99	210.76	209.33	209.41	209.01	209.72	209.59	209.62	209.95	208.98	209.68	209.02	208.98	209.4	208.3	209.97	208.93	210.41	209.4	210	208.72	210.58	208.75	210.4	209.74	208.73	209.69	209.36	210.53	209.46	209.91	210.07	210.06	209.27	210.42	209.59	210.18	209.13	210.5	209.24	209.8	211.13	210.88	209.84	209.83	208.85	209.85	209.44
202.67	202.51	203.48	203.63	201.69	201.94	202.73	203.17	202.69	202.58	203.75	202.39	202.07	203.91	202.89	201.44	203.08	201.99	203.07	203.1	202.42	202.88	201.92	202.28	203.57	202.66	202.75	203.38	201.42	202.42	202.61	202.7	203.4	202.5	202.6	202.7	203.12	202.71	202.55	201.61	202.92	202.59	201.94	203.52	202.11	202.78	202.75	202.75	202.7	203.13
210.18	209.59	210.39	208.68	210.45	210.08	211.27	209.73	209.54	209.44	209.56	209.5	208.81	210.44	209.34	209.98	208.47	210.01	209.44	209.85	209.68	208.59	209.19	208.63	209.31	209.67	209.36	209	209.43	209.82	209.96	211.35	209.52	208.88	209.97	210.28	209.26	209.02	210.33	209.71	209.87	210.22	209.21	209.5	208.58	209.82	209.7	210.15	208.22	210.37
212.11	211.75	211.59	212.18	213.04	211.8	211.66	211.16	212.34	212.79	212.03	210.95	210.91	212.28	213.07	212.37	211.18	212.95	212.58	211.7	212.73	211.04	211.59	211.41	211.74	212.47	211.69	211.94	211.87	210.8	212.02	212.44	211.91	211.91	212.59	212.81	211.19	211.78	212.25	212.32	212.84	212.47	211.77	211.61	211.93	210.6	211.77	211.35	212.94	211.5
208.69	207.57	207.77	207.35	207.77	209.07	207.1	206.37	207.46	207.41	207.46	206.44	207.38	207.98	208.21	207.18	207.88	207.17	208.08	206.94	208.35	206.22	207.43	207.64	208.1	206.81	207.63	207.81	207.13	207.6	209.32	208.04	207.93	207.35	208.66	208.31	207.91	208.27	207.26	206.92	206.78	208.02	207.32	207.1	208.06	207.18	207.61	207.83	206.51	208.03
210.92	211.99	211.79	211.71	212.44	212.04	212.55	211.21	211.64	211.74	211.86	211.16	211.7	211.45	210.54	211.34	211.5	210.83	211.31	212.6	211.95	209.96	212.63	210.3	211.15	211.02	210.98	211.73	211.33	211.94	211.03	211.83	211.76	210.25	211.52	211.92	211.68	211.49	211.05	212.51	212.08	212.62	210.28	210.83	211.89	211.78	211.68	211.47	211.96	211.24
212.25	210.84	212.59	211	212.79	210	212.76	211.44	211.11	211.63	211.11	211.8	211.63	210.41	210.83	211.32	212.92	211.08	212.79	212.61	212.01	211.42	211.02	213.03	210.95	212.22	210.63	210.74	211.55	211.22	211.85	212.2	211.68	210.19	212.84	212.07	212.36	210.97	212.1	211.17	211.25	211.71	212.56	211.29	210.58	212.65	210.61	211.8	211.86	212.05
213.21	213	212.65	212.75	213.6	212.25	213.43	212.25	212.33	212.42	212.67	211.87	212.85	213.06	212.54	213.22	213.53	213.98	213.36	213.15	214.06	213.74	213.44	213.22	213.78	214.05	212.5	212.99	212.87	213.58	213.62	212.86	213.35	213.03	213.18	213.04	212.96	214.12	213.48	212.6	212.65	214.5	212.55	212.19	212.66	214.1	213.7	212.76	213.5	212.13
209.27	207.67	209.2	209.09	208.55	210.35	210.16	210.21	210.08	209.65	209.7	209.71	209.05	208.73	209.79	209.42	209.3	209.47	209.62	210.02	208.3	208.96	210.27	209.27	209.1	209.6	208.82	209	209.8	209.75	210.05	209.88	209.97	210.1	209.39	209.99	210.24	208.13	209.02	209.56	208.69	208.91	209.3	209.64	209.32	209.03	209.53	209.39	210.37	210.34
198.35	197.23	199.45	198.51	198.09	198.1	198.75	197.77	198.61	197.64	198.15	198.48	199.78	198.23	197.94	199.15	198.5	199.92	198.66	198.21	198.31	198.2	198.35	197.96	199.4	198.21	198.8	198.67	199.22	199.08	198.38	198.59	198.47	198.66	199.12	199.06	199	198.68	199.55	199.23	198.07	199.39	198.17	197.92	198.49	199.19	199.2	198.21	198.38	197.54
212.56	213.65	213.28	212.21	212.63	212.66	212.47	212.35	211.89	212.9	213.1	212.83	212.79	212.29	212.86	212.96	213.37	212.24	213.46	213.04	213.05	213.12	212.12	214.3	213.64	213.31	212.48	212.94	213.78	213.04	212.14	212.59	212.43	212.67	211.8	212.42	212.71	213.94	213.34	212.06	213.24	212.36	212.57	213.16	213.01	212.71	213.5	212.6	212.35	213.28
210.59	212.42	210.68	211.93	211.26	211.44	211.41	210.49	211.78	211.32	212.3	211.65	210.3	211.45	211.95	211.07	210.98	211.65	210.99	213.38	211.76	211.78	210.37	211.06	212.11	211.34	212.26	213.94	211.41	212.49	212.28	210.18	212.16	211.5	212.76	211.88	211.07	212.18	213.01	210.67	211.03	212.3	212.57	211.89	210.28	212.93	211.02	211.66	211.44	211.66
217.03	217.57	215.57	218.19	217.6	216.86	216.87	216.29	216.16	216.82	217.77	216.34	217.13	216.34	216.26	216.81	217.38	215.83	216.86	217.13	216.41	215.72	216.13	216	216.45	215.97	216.16	216.42	217.27	216.57	216.33	215.82	216.39	217.68	217.13	217.79	216.67	217.23	217.36	216.72	216.49	216.57	217.76	216.96	215.17	216.5	215.85	215.58	215.81	218.05
212.74	213.65	211.86	214.11	212.81	213.66	212.22	213.16	213.92	212.52	212.11	212.53	213.46	214.22	212.6	212.29	212.62	212.97	213.21	212.3	213.64	213.13	211.79	212.89	213.16	212.44	212.55	213.4	212.59	213.99	212.74	212.3	213.64	212.25	213.75	213.04	211.76	213.01	212.32	214.16	212.59	212.85	213.14	213.1	212.43	213.05	213.42	213.33	213.51	213.32
207.06	207.32	207.51	207.71	207.58	206.81	207.18	207.07	208.44	207.84	207.19	208.63	207.07	206.66	208.63	207.75	207.66	208.21	207.64	207.72	208.12	209.25	206.73	208.75	207.38	208.12	207.69	207.7	208.04	208.08	207.87	208.15	206.91	208.67	207.7	207.76	207.51	209.18	207.94	207.94	207.94	207.78	207.17	207.75	208	208.6	207.28	208.58	207.02	208.12
205.44	206.61	206	207.41	207.08	206.55	205.97	205.89	205.81	206.41	206.88	206.4	205.75	206.36	207.51	206.08	204.65	206.58	206.67	205.46	205.87	206.5	206.36	205.74	207.53	206.43	206.59	207.02	206.25	205.82	206.63	205.7	206.88	206.36	205.65	207.21	207.38	206.4	205.49	206.57	206.66	206.71	206.86	206.55	205.95	205.94	206.74	206.31	206.72	205.46
216.99	218.87	217.55	217.6	218.4	217.48	218	217.6	217.24	218.05	217.66	217.9	218.26	217.29	217.63	216.85	218.12	217.46	217.5	217.09	218.89	218.21	219.24	218.39	217.3	218.12	218.03	218.67	218.58	217.85	217.03	217.61	218.15	217.44	217.26	218.83	216.81	217.64	218.24	217.37	217.34	216.76	218.17	218.55	217.93	217.88	216.58	217.76	218.2	216.93
193.96	194.45	194.76	195.15	193.72	195.4	194.39	193.69	195.13	193.64	193.43	194.82	193.71	193.4	193.38	193.62	194.27	194.37	194.94	194.01	193.79	193.09	193.37	194.35	195.32	194.3	193.03	194.33	194.04	194.48	194.2	194.79	194.25	195.26	194.73	192.94	194.24	194.16	193.71	193.96	194.39	193.06	194.43	194.3	194.05	194.69	194.4	194.13	194.58	193.83
204.37	204.04	204.22	203.58	204.41	203.88	203.01	203.17	204.11	202.32	203.35	203.83	204.49	203.45	203.42	203.43	204.16	203.61	203.57	202.01	203.93	204.07	203	202.57	203.58	203.51	203.63	202.22	203.05	203.37	202.24	202.83	204.19	203.53	202.75	204.38	204.56	203.2	204.42	201.77	204.64	202.96	203.97	203.26	204.67	202.8	203.65	204.13	203.18	201.98
206.4	204.97	206.3	205.9	205.1	206.2	204.56	206	205.63	205.24	206.28	206.39	206.85	206.84	204.86	206.05	206.07	206.43	205.55	206.05	204.97	206.93	204.89	206.67	205.19	206.98	206.56	206.6	204.32	206.36	205.04	205.79	204.95	205.22	204.95	205.47	205.03	204.08	205.93	205.89	205.74	205.85	205.89	204.7	205.87	205.36	205.44	206.06	206.06	205.9
211.24	211.65	212.36	212.66	212.39	211.14	212.44	213	211.34	209.99	211.34	211.23	210.26	212.1	210.88	211.58	212.37	213.22	212.03	210.77	211.45	210.57	211.14	212.24	211.85	213.57	211.48	211.72	212.62	210.42	212.08	211.62	212.46	211.88	212.55	211.31	212.85	212.33	212.02	211.3	212.43	212.06	212.2	211.92	211.97	211.73	211.93	210.74	210.99	212.66
215.66	217.9	218.27	216.45	216.23	217.63	217	216.06	216.61	217.75	216.94	216.27	216.7	217.09	216.32	216.33	216.42	217.17	217.18	217.83	217.03	217.54	216.92	217.89	217.08	216.63	217.7	218.39	217.39	216.72	216.93	217.28	216.62	216.93	216.92	217.22	217.68	216.87	217.11	216.9	217.77	217.25	217.47	217.8	217.1	217.31	216.55	216.86	218.19	216.81
201.04	200.78	200.94	201.4	200.34	200.67	200.61	200.63	200.97	200.73	200.91	200.85	201.2	200.37	200.67	200.28	200.17	200.15	199.5	200.68	200.57	200.68	201.31	201.35	200.77	199.78	201.43	199.4	201.56	201.34	201.15	200.09	200.02	201.18	200.35	200.62	200.91	198.82	201.15	199.63	200.71	200.76	199.38	199.71	201.35	198.83	200.34	200.1	200.4	200.7
203.92	204.21	203.32	204.02	203.37	203.84	203.95	202.39	203.9	203.54	204.88	204.61	202.46	203.24	204.11	203.95	203.6	204.11	204.9	204.04	204.48	204.78	203.74	204.19	203.64	202.79	203.96	203.81	202.7	203.52	204.22	204.11	203.76	205.36	203.41	203.68	203.48	203.26	203.78	204.73	203.68	204.42	203.58	203.58	202.88	203.51	202.91	204.73	202.5	204.48
207.76	207.92	207.26	207.18	207.03	207.23	208.29	208.68	205.95	206.87	208.1	205.78	207.45	207.61	206.75	208.7	207.95	208.94	207.09	207.62	208.04	208.11	206.71	206.7	207.91	207.2	208.23	207.84	207.77	207.21	207.2	208.97	207.67	207.57	208.02	208.03	207.46	207.14	206.69	206.92	207.63	208.1	208.9	207.58	207.06	207.01	207.36	208.7	208.59	208.8
205.14	203.77	203.57	204.74	204.46	203.03	204.45	203.28	204.51	204.08	203.6	204.69	202.97	204.04	203.58	203.34	204.65	202.61	203.75	203.35	204.44	204.18	203.87	203.11	203.34	203.88	203.69	203.27	203.41	203.81	204.67	203.6	203.74	203.48	203.94	204.23	203.26	205.14	204.32	204.59	202.55	203.64	204.44	204.05	204.45	203.84	204.06	204.46	203.53	203.96
210.31	208.69	208.51	208.99	208.87	209.22	209.11	208.91	209.8	209.75	210.61	208.42	208.69	209.98	209.82	209.91	209.92	210.09	210.57	209.74	208.57	209.17	209.66	208.88	209.2	209.15	210.58	209.51	208.63	208.78	208.68	210.42	210.69	209.32	209.4	209.01	208.18	208.97	208.85	209.05	209.7	209.21	209.39	208.22	209.49	209.16	208.81	209.24	209.72	209.4
210.3	209.68	209.18	208.58	210.31	209.01	208.86	208.77	208.62	210.47	208.13	209.37	208.95	208.92	208.9	207.98	207.91	209.78	208.03	209.11	209.4	208.56	210.24	208.85	208.26	208.31	207.22	208.03	208.85	208.6	208.49	209.02	209.33	208.27	209.61	209.01	208.4	209.36	208.28	208.81	208.59	209.07	209.09	209.2	208.49	209.22	207	208.17	208.68	208.64
194.84	195.85	195.67	193.99	194.39	194.28	195.48	194.79	195.24	195.04	195.43	195.02	194.51	195.02	195.72	195.37	196.39	195.62	195.26	194.92	194.5	195.22	194.25	194.61	194.93	195.11	196.06	194.76	194.69	194.43	195.63	194.46	195.3	193.91	194.16	195.22	194.72	195.06	194.68	195.64	196.01	195.82	196.1	194.92	196.01	194.82	194.51	195.7	195.56	195.91
205.7	206.56	205.09	204.43	206.31	206.98	205.04	206.32	205.49	205.88	206.44	206.42	205.62	205.09	206.13	206.36	205	205.86	205.52	207.22	205.44	206.7	204.62	206.22	205.73	205.51	206.12	204.86	205.37	205.86	204.12	205.54	205.72	205.09	205.52	206.26	205.75	205.86	206.75	205.9	205.29	205.28	204.61	205.09	205.19	206.14	205.99	205.66	205.41	205.85
218.27	218.74	217.85	218.22	217.54	217.65	217.84	217.54	217.51	217.56	219.6	218.29	217.97	217.91	217.51	217.71	218.06	218.23	218.53	218.17	217.78	217.76	217.41	218.08	218.92	216.42	217.17	218.72	217.51	217.63	218.52	217.62	216.79	217.31	218.03	218.4	218.95	218.65	217.51	217.29	217.09	216.56	217.42	217.48	217.28	217.99	217.9	217.31	217.08	217.06
207.6	205.91	206.71	207.67	207.2	208.01	207.99	207.12	207.46	206.7	208.55	207.08	208.34	207.79	208.82	207.15	207.33	207.97	207.71	206.9	208.67	206.93	207.7	207.54	207.84	208.02	206.84	208.17	208.09	207.35	207.52	207.8	207.43	207.36	207.3	207.01	208.51	208.18	207.94	205.95	207.71	207.67	207.64	207.19	208.61	207.37	208.01	207.74	206.65	208.85
209.02	208.47	207.91	209.31	207.7	209.18	208.12	208.09	208.52	208.41	208.79	209.64	207.72	208.25	207.77	208.14	208.8	208.32	209.28	209.37	208.72	209.18	209	208.59	209.55	208.61	210.09	210.97	208.85	208.58	208.87	208.71	208.7	208.55	207.97	209.61	208.37	208.32	209.39	208.86	209.21	208.58	209.22	208.43	207.78	209.1	209.56	208.74	208.17	208.74
218.02	216.64	217.12	216.97	217.76	216.4	216.85	216.5	216.83	216.43	216.84	217.11	216.76	217.92	216.96	216.92	216.42	216.41	217.13	217.62	216.72	216.2	217.62	215.97	216.72	216.83	216.95	217.89	216.42	217.65	217.48	217.82	215.89	217.59	218.14	217.23	216.53	216.79	215.49	216.52	217.12	216.93	216.73	216.53	216.44	216.36	217.23	217.18	216.35	217.34
207.68	206.76	209.03	207.99	208.3	207.13	208.78	207.39	207.69	207.51	206.29	208.94	207.79	208.43	208.77	208.8	208.07	207.79	207.6	207.35	207.06	207.77	206.96	207.76	206.77	207.22	207.29	208.68	206.55	208.54	207.95	207.91	208.25	208.08	208.05	208.33	208.8	206.4	207.44	207.4	207.88	207.17	208.01	207.91	207.86	206.93	207.05	208.24	207.65	207.71
200.66	200.7	201.66	201.07	200.9	201.23	202.01	201.28	201.32	200.62	200.24	201.1	201.41	201.33	201.02	202.52	200.81	200.92	201.66	200.52	199.9	200.83	201.16	200.99	201.08	202.05	200.53	201.29	202.12	203.19	202.53	201.76	200.58	201.29	200.95	201.65	201.63	200.25	200.87	201.07	200.85	201.34	201.05	201	201.83	201.66	201.59	202.6	200.41	202.51
206.01	204.04	206.31	205.87	205.33	204.98	205.42	205.72	205.2	205.56	205.74	203.77	204.77	205.54	204.78	205.14	205.4	204.53	206.4	205.18	205.64	205.11	205.56	205.55	205.71	204.53	205.23	205.33	205.12	205.15	204.64	205.02	204.74	206.16	206.01	205.55	204.91	206.26	204.75	204.89	205.22	204.98	206.19	206.13	205.95	205.09	205.78	205.42	204.59	205.66
202.17	201.36	202.82	202.16	202.59	202.17	202.8	201.65	202.93	201.24	202.39	201.3	202.33	202.88	201.58	202.72	201.71	202.5	202.44	202.48	203.64	202.52	202.25	202.49	201.32	202.84	203.06	203.07	203.25	202.82	201.26	203.78	202.71	202.64	202.14	202.26	202.31	203.02	202.44	202.29	202.4	202.93	202.43	202.01	201.51	203.28	203.09	202.91	202.72	203.89
209.13	209	209.57	208.6	209.01	209.69	210.25	207.95	208.24	209.51	209.38	208.68	209.5	207.92	209.31	208.53	208.64	208.03	208.31	210.03	209.74	209.69	208.35	208.41	207.84	208.51	207.87	208.65	207.54	208.19	209.08	208.3	209.41	208.94	208.86	209.64	207.53	209.65	208.93	208.61	209.65	208.23	208.97	209.19	208.56	208.99	209.38	208.89	209.67	208.69
210.26	209.84	209.63	209.25	209.83	209.29	210.43	209.64	209.39	209.42	208.15	209.18	209.36	209.58	209.31	209.51	208.95	209.84	208.92	209.22	209.52	210.23	209.64	208.63	209.6	208.8	209.24	209.82	209.69	210.15	208.96	209.75	209.29	209.81	209.84	209.24	209.71	210.18	208.83	208.76	208.41	210.04	208.48	209.47	208.93	208.72	209.63	208.01	208.74	210.85
208.57	209.17	207.87	210.21	208.46	209.04	209.07	208.47	208.9	209.43	207.7	208.95	209.1	209.47	209.18	209.77	207.6	208.07	209.26	209.17	208.78	208.85	209.11	209.54	208.27	209.25	208.88	208.15	209.44	208.57	209.12	209.43	208.5	208.29	207.6	209.16	209.56	209.08	208.12	209.58	208.1	208.85	208.01	208.44	209.79	208.42	207.86	209.62	208.15	207.96
216.09	218.45	216.31	217.44	217.65	216.68	216.94	217.03	217.74	217.43	217.07	217	216	216.76	216.9	216.32	218.01	217.41	217.14	217.41	217.26	216.68	217.2	216.74	216.72	217.96	216.99	216.08	217.67	216.69	217.54	217.39	216.31	216.22	216.74	216.45	218.5	217.27	217.12	216.73	216.99	216.05	218.49	217.32	218.21	216.48	217.35	218.07	218.27	217.46
207.46	207.38	207.66	208.54	207.26	208.18	207.22	208.77	207.98	207.44	208.24	208.3	207.75	208.42	206.89	207.49	207.43	206.94	207.48	207.25	208.48	207.1	208.47	207.19	208.45	207.63	208.22	207.04	207.24	209.15	207.08	207.43	208.24	207.46	206.63	207.14	207.04	207.48	208.16	208.41	207.02	206.69	208.11	208.11	208.72	207.49	207.82	208.42	208.04	207.67
198.9	198.81	198.92	198.46	197.89	199.25	197.88	198.97	198.51	198.6	197.68	199.4	197.95	197.72	199.27	198.81	198.75	198.56	198.94	199.26	199.26	197.23	199.35	198.65	198.34	198.55	199.79	197.07	198.05	198.31	197.85	199.63	197.9	198.41	198.56	197.49	199.02	198.31	198.84	198.7	198.37	198.78	198.24	198	198.68	198.65	198.51	198.9	198.79	198.97
207.36	208.22	207.17	208.88	207.97	206.83	207.23	209.45	208.26	207.95	207.75	207.88	208.81	206.96	207.75	207.79	207.49	207.79	209.5	208.11	206.77	208.6	207.58	207.79	208.15	208.03	207.36	207.36	207.96	206.94	208.01	206.99	208.19	207.27	207.98	207.43	208.07	208.89	206.65	207.44	207.73	208.53	207.68	207.76	207.52	207.51	208.32	208.09	208.8	207.49
204.28	205.16	204.6	204.91	204.46	204.73	204.66	204.29	205.5	205.84	203.66	206.14	204.91	204.93	205.5	205.33	206.01	205.68	204.85	204.81	204.57	205.28	204.85	205.54	204.42	205.07	204.98	203.28	205.07	204.65	204.64	204.02	204.09	204.84	204.63	206.74	204.4	204.45	204.71	205.91	204.28	204.98	204.86	204.18	205.48	204.86	203.71	204.02	206.21	206.31
216.47	216.96	218.17	216.57	218.35	216.88	216.76	216.69	217.2	215.67	217.04	217.61	216.57	215.74	216.63	217.55	216.8	216.17	216.72	217.4	216.53	217.59	216.24	217.26	217.09	217.36	215.97	216.8	217.13	216.53	217.8	217.86	216.08	216.86	217.28	216.88	217.8	216.91	218.08	217.2	217.3	215.65	215.63	217.03	216.93	217.86	216.46	216.26	216.89	216.21
204.26	203.91	204.78	204.23	203.39	203.51	203.48	203.82	203.61	203.55	203.54	204.3	204.15	204.14	203.85	202.56	201.82	203.52	203.76	205.1	204.45	203.73	204.24	202.73	203.38	202.84	203.09	202.66	203.28	203.78	203.78	202.47	202.46	200.87	202.88	204.26	201.78	203.79	204.14	203.09	204.07	204.08	201.73	203.17	202.59	203.52	204.32	203.47	204.04	202.74
208.63	208.98	209.3	207.91	208.71	209.17	209.84	208.2	207.81	208.61	208.95	209.13	208.42	209.39	208.56	209.21	208.2	209.23	209.4	208.62	208.46	208.26	208.7	208.43	208.28	208	207.78	209.07	208.42	208.08	209.27	207.69	209.74	208.31	208.61	210.21	209.48	208.4	209.27	208.04	208.73	208.77	207.77	209.17	208.35	208.78	208.6	209.14	207.96	209.11
208.07	208.18	207.83	207.96	207.45	206.26	208.09	207.89	207.85	207.18	206.1	207.78	207.21	208	209.07	208.5	209.21	206.82	207.81	208.43	206.9	206.92	207.83	208.9	207.15	207.24	206.99	207.5	208.78	208.65	207.19	208.15	207.56	208.12	208.72	207.11	207.93	208.66	209.01	208	208.71	207.75	208.5	207.71	207.52	206.94	207.53	207.53	207.82	208.49
210.72	211.57	210.67	211.13	212.93	211.57	211.64	212.26	211.2	212.72	210.7	211	211.05	212.64	211.87	211.65	212.33	211.16	210.97	211.86	211.14	212.05	211.09	212	210.64	212.61	212.27	211.41	210.51	212.25	210.49	211.53	211.08	210.27	211.8	211.21	211.42	210.98	211.43	210.9	211.8	210.38	211.19	211	211.13	210.29	211.69	212.65	211.19	210.95
213.16	213.49	212.28	213.44	212.87	212.7	212.02	213.06	212.65	213.41	212.57	212.87	213.13	213.68	211.81	213.35	212.89	211.8	213.09	213.8	214.16	211.38	212.88	213.23	212.82	212.74	213.44	213.14	212.74	213.39	214.43	212.95	213.11	212.62	213.68	212.66	213.28	213.47	213.71	212.8	212.22	211.82	213.43	213.12	213.22	213.24	212.89	212.42	213.13	212.56
211.6	213.38	211.7	212.18	212.51	212.64	211.23	211.25	212.87	212.5	212.25	211.72	212.9	212.39	211.1	212.91	210.75	211.38	212.04	211.7	211.3	211.63	211.03	211.81	211.17	212.19	212.23	211.6	211.63	211.63	211.92	211.82	212.06	211.86	212.42	211.64	212.5	211.63	212.86	212.07	213.47	212.68	211.58	211.63	211.73	212.91	211.13	211.7	212.76	212.08
216.76	217.09	217.83	216.61	217.74	216.93	217.15	217.54	217.52	217.01	217.11	216.8	216.43	217.61	217.15	217.05	217.04	217.92	218.47	216.71	217.84	216.92	216.03	216.73	215.8	215.73	218.51	216.8	216.35	217.98	216.45	217.25	218.12	216.6	216.99	217.62	217.57	215.92	217.68	217.1	216.85	216.25	216.73	217.37	218.02	217.25	217.83	216.59	218.39	217.26
209.58	208.89	208.82	208.71	209.84	210.14	211.28	209.76	210.65	208.95	208.9	209.02	208.42	209	210.23	209.6	208.84	209.36	209.64	208.66	209.02	209.63	209.25	209.14	208.61	208.64	209.08	208.97	209.64	209.75	209.26	209.01	209.45	209.17	209.28	207.99	208.69	208.52	208.41	209.72	209.41	208.96	209.47	209.79	210.41	208.88	209.79	208.66	209.39	208.57
200.17	200.74	201.12	200.83	200.34	200.96	201.39	200.37	199.68	200.42	200.1	200.4	199.22	201.66	200.42	200.75	200.27	200.52	199.84	199.8	199.85	199.76	200.36	199.85	200.61	200.15	201.52	199.97	199.11	199.49	200.79	200.65	200.13	201.46	201.07	199.94	200.02	200.95	199.46	200.53	199.91	200.54	200.26	201.07	200.34	201.33	200.17	200.67	200.76	200.74
199.89	199.55	201.11	199.73	199.47	200.97	200.22	201.38	201.03	199.66	200.6	200.23	200.14	200.59	199.95	200.95	200.51	201.44	200.18	200.25	200.82	201.45	200.62	200.3	200.75	200.5	200.61	199.95	199.68	200.08	200.56	200.75	200.7	200.5	200.9	201.02	200.76	199.68	200.92	200.92	200.72	201.21	201.52	200.59	200.37	200.66	200.59	199.9	200.6	201.36
200.68	201.7	200.56	200.93	201.86	200.09	201.98	201.11	200.46	201.43	201.27	200.59	201.14	201.83	201.36	200.84	201.68	201.45	201.45	201.02	201.01	200.96	200.99	201.71	201.27	201.76	201.6	201.1	201.51	200.79	201.7	201.14	200.68	201.27	202	201.38	201.48	201.64	201.84	201.06	200.88	200.85	199.9	201.38	201.26	201.12	200.05	201.1	200.57	201.46
209.44	210.15	209.54	209.95	210.06	209.26	209.66	209.51	209.6	208.87	209.22	208.94	210.4	208.77	209.23	210.16	209.87	209.21	210.17	210.84	209.13	208.54	209.47	209.68	211.22	209.44	208.93	209.24	210.72	209.23	210.02	210.68	210.1	209.45	210.76	209.46	209.58	209.98	208.55	208.86	209.4	210.09	210.61	209.06	211.75	210.9	208.68	209.51	208.91	209.74
204.19	204.16	203.58	205.12	203.95	203.63	204.07	204.66	203	204.79	203.64	204.55	203.05	204.32	203.21	204.24	204.14	204.25	203.98	202.86	204.53	204.16	203.29	204.15	204.77	203.84	203.5	204.44	204.48	203.64	204.35	204.06	203.27	203.98	204.47	204.81	203.57	204.05	204.74	203.03	202.99	203.15	203.37	203.73	203.07	203.27	203.64	204.27	203.64	203.13
217.99	217.07	217.72	216.47	216.63	216.17	216.51	216.4	217.18	215.83	216.09	216.86	216.76	217.81	217.48	216.64	217.3	216.95	216.59	216.95	217.17	217.79	217.8	218.15	216.54	217.5	218.55	216.82	217.76	216.55	217.48	214.81	216.95	217.89	216.6	217.05	217.12	216.08	217.39	217.73	215.64	216.58	216.97	218.16	216.8	217.58	216.75	216.8	216.05	217.83
209.32	208.62	210.39	208.75	208.1	208.66	208.08	208.18	208.85	208.78	208.78	207.65	208.25	209.14	208.9	209.12	209.08	208.09	208.5	208.59	208.28	209.7	209.57	208.31	207.65	209.26	208.52	208.53	207.74	208.69	207.69	209.12	208.24	209.23	209.2	208.92	210.33	208.3	208.34	208.99	207.33	208.85	208.25	209.01	208.88	209.49	208.82	207.9	208.12	208.55
207.3	207.9	206.8	207.92	208.27	207.27	207.06	208.13	208.35	207.19	208.19	208.91	208.42	207.75	208.32	207.86	207.31	207.3	208.28	207.96	208.49	208.11	208.44	207.91	208.09	207.86	207.78	207.32	207.57	207.4	206.92	207.96	207.68	208.69	206.5	207.28	207.7	207.55	206.84	208.49	208.39	208.01	208.07	208.19	208.94	207.2	208.77	207.83	208.65	206.63
204.38	204.1	204.07	203.94	203.5	203.93	202.81	203.14	204.28	204.16	203.44	202.25	204.87	202.91	203.04	205.33	204.53	204.53	204.52	204.6	202.79	202.79	203.29	204.7	203.63	203.18	205.06	202.38	203.66	203.84	203.16	203.6	203.63	203.95	202.73	204.44	202.77	204.16	203.59	203.75	204.49	204.15	204.48	203.82	203.82	203.8	203.94	203.07	203.73	203.44
208.82	210.35	209.78	209.79	209.61	209	209.74	209.17	209.85	209.51	209.48	211.06	210.59	210.07	209.67	210.49	210.58	209.51	209.19	208.71	210.22	208.88	209.6	209.33	209.41	210.01	210.47	208.74	209.99	211.02	211.19	209.61	210.12	210.62	208.9	209.32	209.92	209.76	209.7	210.04	210.08	210.04	210.16	209.66	210.23	209.44	209.45	208.85	208.43	209.99
200.01	199.56	199.7	199.72	199.14	199.42	200.03	199.35	199.99	199.61	199.84	200.93	199.96	199.87	198.88	199.44	199.57	199.71	199.91	199.45	200.04	200.16	200.32	200.5	199.8	200.08	199.43	199.14	199.58	199.73	200.32	200.28	198.5	198.44	198.12	199.47	199.8	199.61	197.99	199.64	199.13	199.61	199.77	201.12	198.88	200.74	199.86	199.52	199.71	199.29
212.43	209.96	211.81	213.27	211.23	212.63	212.04	211.82	212.46	212.84	211.39	211.52	211.89	212.67	211.86	211.69	212.49	212.09	211.49	211.35	211.84	212.93	212.68	212.03	212.3	212.46	211.95	212.25	212	212.24	212.17	211.48	212.28	211.23	212.29	211.25	210.34	210.61	211.76	211.79	212.33	211.83	211.84	210.43	211.34	211.91	210.79	211.57	211.69	211.33
208.23	207.6	208.01	207.92	208.09	207.91	207.78	208.18	208.69	206.31	207.72	208.32	208.75	208.27	207.9	208.86	207.65	207.9	207.67	208.84	208	207.6	208.45	207.32	207.39	208.43	207.45	207.81	208.04	207.3	208.29	208.11	206.35	207.71	207.8	207.02	207.29	208.05	207.63	206.9	208.08	209.16	208.74	207.06	208.11	208.03	209.2	208.31	207.73	206.72
199.18	199.32	198.58	198.93	198.33	197.65	198.44	199.26	198.26	199.1	199.41	197.49	199.32	197.02	198.68	198.9	197.77	198.1	199.46	199.44	198.56	197.89	198.93	198.28	198.81	198.83	199.93	199.1	198.19	197.42	198.58	199.93	198.75	198.86	199.52	198.88	198.78	198.71	199.35	197.38	198.68	198.39	198.3	198.17	198.9	198.76	197.43	197.89	198.03	197.88
199.37	198.79	200.24	199.5	200.37	199.46	199.5	200	200.51	199.86	197.81	199.34	200.02	198.51	199.25	199.69	199.93	199.74	199.35	199.41	200.1	198.71	199.72	200.05	199.66	200.39	199.08	199.56	200.65	200.06	200.21	200.08	200.52	198.61	199.91	198.09	198.91	199.25	199.25	201.2	199.36	198.75	199.79	199.57	200.39	198.73	199.61	200.45	199.85	199.35
208.54	209.97	209.9	209.29	209.26	208.99	209.88	209.72	209.36	209.12	209.49	210.76	210.05	209.53	209.5	210.32	210.31	210.27	209.15	209.58	210.39	209.73	210.16	210.05	208.95	208.86	209.06	210.02	209.11	208.52	209.75	208.66	210.06	209.58	209.24	209.73	209.7	209.03	210.46	209.05	209.75	210.47	209.32	209.68	209.69	210.41	208.47	210.09	208.54	210.01
203.54	204.44	203.16	204.53	203.8	203.17	203.95	203.46	202.96	203.51	203.67	203.59	204.33	203.54	204.26	203.86	204.03	203.72	203.54	204.16	203.91	203.64	203.78	203.83	204.26	203.69	203.57	203.98	205.04	204.6	204.62	204.28	203.61	205.23	203.64	204.13	203.82	204.95	203.25	203.64	202.85	204.14	204.84	203.88	203.96	204.54	205.15	205.14	204.09	204.67
203.48	203.14	203.08	202.54	202.67	203.11	204.53	204.64	202.82	203.68	203.05	204.44	202.95	203.39	204.15	204.05	203.02	202.86	204.2	204.1	204.45	203.57	202	202.61	204.19	202.78	204.41	202.94	202.85	203.44	204.38	203.7	202.3	203.09	202.97	204.22	203.89	203.38	203.5	204.07	203.87	203.79	203.52	203.83	203.98	204.08	202.59	203.27	204.84	203.28
204.2	202.73	203.66	203.73	203.68	204.89	204.7	203.98	205.29	203.6	204.68	203.3	203.38	203.68	203.1	203.33	202.56	203.93	204.03	204.07	203.37	203.58	203.25	203.22	204.17	205.01	203.09	204.34	203.92	204.21	204.21	203.33	204.07	202.93	202.84	204.39	202.98	203.01	203.22	204.23	204.95	204.5	204.59	201.95	202.8	203.32	203.26	203.29	204.1	204.24
211.47	211.59	211.37	211.48	212.04	212.25	211.94	212.99	211.82	211.92	211.42	212.03	210.4	211.28	211.36	212.22	211.34	211.53	211.39	211.03	210.72	212.41	210.4	211.41	211.53	210.66	212	211.18	211.05	211	210.82	211.69	211.67	210.83	211.6	210.73	210.57	212.39	212.07	211.83	213.45	211.94	212.19	210.79	211.08	211.59	211.41	212.09	211.57	211.41
205.2	206.76	206.17	206.86	205.83	205.84	206.91	207.31	205.61	207.04	206.2	207.51	205.61	207.11	207.28	207.42	205.53	206.26	206.78	205.8	207.03	207.07	205	206.85	205.65	206.16	207.25	206.56	206.72	206.54	206.22	206.37	206.15	206.96	206.9	205.93	205.93	205.49	206.52	205.31	205.73	205.49	206.66	205.35	206.2	206.04	207.65	206.25	207.34	205.67
204.64	205.17	205.96	205.75	204.9	205.72	204.05	204.14	204.88	205.36	205.3	203.74	204.52	204.51	204.72	205.47	204.4	204.74	205.63	205.94	204.56	205.17	203.7	205.01	203.93	204.02	205.25	204.16	204.51	205.74	204.47	204.93	204.95	205.43	204.6	203.96	205.03	204.6	205.27	204.64	204.86	206	204.21	204.71	204.7	204.02	203.03	205.77	205.5	204.99
198.92	199.09	199.77	199.05	199.11	200.01	198.78	198.85	199.89	199.86	197.9	199.53	200.21	199.23	199.36	200.28	199.47	199.77	197.99	200.25	198.75	200.45	199.14	198.65	198.85	199.76	198.78	199.24	199.08	199.86	200.17	200.14	199.71	199.91	200.08	199.11	199.2	199.34	199.7	199.21	200.16	199.89	200.21	200.55	199.84	199.58	200.14	199.27	199.18	200.06
208.13	207.73	208.11	207.56	207.67	207.14	207.89	207.29	207.56	208.33	207.77	208.42	207.21	207.85	208.75	207.82	207.2	207.4	207.03	207.96	207.54	207.66	207.21	208.14	206.37	207.32	208.38	207.28	208.32	206.38	207.06	208.86	205.93	207.72	207.24	207.62	208.39	207.97	207.38	206.99	207.12	207.18	207.54	207.68	208.19	208.2	207.21	208.03	206.98	207.43
209.33	210.53	208.96	208.94	208.71	209.85	209.45	209.59	210.22	209.13	209.41	208.91	208.79	209.27	208.88	208.95	209.52	208.75	209.91	209.09	209.99	209.67	210.15	209.18	209.35	209.24	210.03	208.01	209.53	210.14	209.25	209.54	208.57	210.18	208.78	210.58	209.89	208.98	208.8	209.54	209.96	209.4	209.02	208.31	209.3	208.63	209.84	210.94	209.04	209.32
217.98	217.98	217.89	218.21	217.64	218.6	217.66	217.35	217.76	217.56	217.37	217.92	217.5	217.28	216.77	218.39	216.96	218.79	217.81	217.76	216.76	218.13	218.02	218.01	219.2	217.09	217.52	217.04	217.62	218.95	217.37	217.45	217.81	218.2	218.47	219.06	217.92	217.68	218.65	217.77	218.63	217.38	218.52	217.44	217.39	218.71	218.36	217.36	218.19	218.13
216.58	218.18	218.08	217.03	217.58	217.47	217.69	219.12	217.71	217.9	217.73	218.65	217.18	217.73	218.28	217.88	217.31	218.11	218.61	217.77	217.44	216.78	218.22	217.85	216.76	217.31	218.8	218.19	218.35	218.09	218.37	217.31	217.38	217.53	218.13	217.09	218.14	217.57	218.49	216.98	217.98	218.43	217.91	218.11	219.03	217.53	217.74	218.12	217.71	217.99
201.66	202	202.18	202.3	202.32	203.14	202.57	202	203.36	202.45	201.69	202.55	202.45	203.07	202.03	201.67	203.37	203.32	202.93	201.85	203.42	203.76	201.52	202.82	202.32	201.79	202.85	202.54	203.2	201.42	202.53	201.91	202.56	202.93	202.55	201.89	202.47	203.25	203.15	203.98	202.82	201.72	201.67	201.77	202.02	203.64	201.87	202.19	201.97	203.22
207.75	208.43	208.26	210.96	208.66	208.64	209.64	208.81	209.43	209.68	209.35	208.26	207.99	208.51	208.57	208.44	208.98	209.45	208.99	209.05	207.87	209.78	208.9	208.91	209.2	207.69	208.9	209.36	207.8	208.79	209.37	208.51	209.35	208.35	208.25	208.85	209.95	208.88	208.15	209.1	208.64	209.44	209.66	208.36	207.25	208.39	208.71	209.12	208.47	208.94
209.07	207.89	207.6	209.66	209.31	208.75	208.53	208.97	208.17	209.23	209.66	208.7	208.86	209.34	208.91	209	208.98	207.64	208.51	208.13	208.02	207.9	208.34	208.05	209.67	209.12	210.57	210.03	209.02	208.44	207.74	208.61	208.77	208.73	207.89	207.91	208.75	207.62	209.5	208.59	209.14	208.71	208.62	209.45	207.99	209.09	209.07	208.88	207.66	209.86
212.36	211.09	213.22	212.39	213.51	211.73	212.11	211.56	211.64	211.79	212.16	212.08	211.76	212.04	212.62	212.07	213.41	212.03	212.39	212.06	212.81	211.56	212.15	212.23	211.49	211.9	211.21	213.26	212.46	212.48	211.43	213.01	210.99	212.59	212.03	211.41	212.92	212.83	212.21	213.07	213.51	212.45	213.6	211.92	213.11	211.44	213.08	212.08	212.25	212.63
218.04	217.32	217.52	217.81	216.96	217.8	216.77	218.71	217.02	217.04	218.01	218.99	217.02	217.17	217.61	218.32	217.89	216.99	216.76	218.32	217.76	218.47	217.75	216.92	216.09	217.76	217.56	217.52	217.62	218.45	218.08	217.93	218.17	217.03	217.6	217.69	217.56	218.22	218.43	218	218.17	217.48	218.61	217.35	218.45	217.72	217.24	218.48	217.17	217.3
208.59	208.83	208.69	208.76	208.42	208.95	207.2	208.24	207.24	209.05	209.48	208.44	207.91	208.97	208.6	208.51	209.16	207.41	208.23	207.96	209.05	209.05	208.6	208.18	208.52	208.89	208.27	208.93	208.67	208.7	207.87	209.69	208.05	207.81	208.28	208.65	208.07	209.08	207.76	208.45	207.82	207.89	207.73	208.84	208.25	210.13	208.81	208.27	208.19	208.39
209.44	209.65	209.56	210.67	209.48	209.86	210.27	210.52	209.58	208.92	208.98	210.25	208.67	209.17	210.27	210	208.96	208.78	208.89	209.17	210.75	209.78	209.54	209.71	209.84	208.36	209.08	210.36	208.11	210.44	209.08	209.95	209.97	210.76	210.95	207.56	210.07	210.22	210.01	209.1	209.87	209.44	208.76	210.43	209.64	209.62	208.89	210.5	210.32	211.06
200.64	201.12	200.02	200.46	200.28	200.71	201.07	200.57	200.41	199.81	200.81	200.79	200.41	199.84	200.1	200.3	200.41	200.14	200.52	199.64	200.4	199.87	199.01	200.38	200.9	200.59	200.64	198.84	200.39	200.8	200.13	200.2	202.14	200.93	201.12	200.83	201.2	199.48	201.21	199.36	200.86	201.03	200.48	199.77	200.89	200.27	201.04	200	199.61	200.97
208.5	208.86	208.25	208.43	209.33	208.82	208.7	209.05	208.3	210.73	207.84	208.25	207.52	208.38	209.34	208.51	208.99	208.65	209.12	207.73	209.89	209.26	209.02	208.58	209.21	207.31	208.99	207.47	208.43	209.45	208.63	208.86	208.56	208.67	207.78	209.15	208.12	209.77	208.89	208.85	208.72	209.12	208.99	208.7	207.89	208.44	207.3	208.94	208.06	209.25
211.1	209.56	208.67	210.94	208.72	210.22	209.25	209.2	209.25	210.72	208.79	209.85	209.85	209.29	209.75	210.18	208.39	210.07	209.26	209.3	210.21	209.72	210.47	209.44	208.88	209.95	210.1	209.45	209.37	209.21	209.47	209.4	209.15	210.18	209.02	209.03	209.59	209.09	209.96	209.8	210.68	209.51	209.22	210.05	210.82	209.12	209.5	209.11	209.63	209.06
204.57	203.34	203.82	205.05	204.71	203.54	205.15	204.38	205.61	204.72	204.6	204.02	205.37	204.9	205.66	204.33	204.13	204.15	205.05	206.45	204.16	204.53	205.45	204.22	205.14	205.49	205.92	205.1	205.57	205.11	204.77	205	205.87	204.32	204.32	205.58	203.75	204.35	205.27	204.92	205.19	205.1	203.51	203.22	205.09	204.57	205.32	203.86	205.65	204.78
205.43	207.4	205.8	207.72	206.55	207	205.56	205.43	206.57	205.19	206.2	206.74	206.63	205.82	207.02	206.99	205.02	205.97	205.61	207.83	205.8	204.81	206.88	206.69	207.14	207.28	206.19	207.03	206.63	205.41	206.97	206.54	207.13	206.61	207.49	206.61	206.58	206.3	206.6	206.34	206.36	206.53	206.25	206.38	205.29	206.66	206.93	206.07	206.4	207.33
213.02	212.63	213.48	212.36	211.34	212	212.9	212.19	212.69	211.98	212.05	212.63	212.31	212	212.93	214.03	211.19	212.21	212.6	211.41	213.29	213.38	212.35	212.32	212.66	212.07	212.38	212.51	212.42	213.16	213.4	211.91	213.45	211.95	212.22	212.02	212.38	212.16	211.56	212.9	211.74	213.27	212.97	213.52	211.44	212.35	213.03	212.06	212.87	212.91
203.93	203.03	203.11	202.03	201.68	202.85	202.71	202.44	202.41	202.73	201.74	202.38	202.16	202.79	202.74	201.49	202.37	202.61	202.76	202.89	203.25	202.7	202.64	202.5	201.58	203	203.04	202.63	202.45	202.38	202.28	201.72	202.54	202.03	201.95	203.09	201.65	202.63	203.13	202.4	203.02	202.86	201.4	202.31	202.18	201.87	202.4	202.86	202.27	202.84
207.87	208.79	207.14	207.05	208.65	207.6	208.77	207.91	208.06	207.37	207.54	207.73	208.81	207.01	207.82	208.27	207.9	207.3	207.12	206.4	207.78	208.39	208.38	208.41	207.32	208.13	207.48	207.93	208.08	207.72	207.92	206.66	207.28	208.02	207.91	207.03	207.6	207.37	206.53	208.39	206.89	208.25	207.64	207.93	208.01	208.16	208.72	208.64	207.24	208.19
201.43	202.16	202.63	201.98	202.88	203.26	202.28	202.85	202.81	201.5	202.57	202.4	202.75	202.04	202.14	202.41	203.01	202.86	203.94	202.4	202.3	201.89	201.81	203.26	201.79	202.27	204.02	203.06	202.92	202.22	201.66	202.26	202.68	203.71	202.18	204.01	202.15	203.37	202.08	202.6	202.47	202.71	202.13	202.63	203.47	202.22	203.41	202.29	202.18	202.77
208.83	206.52	207.36	207.77	207.28	207.63	208.28	207.96	208.14	207.04	206.45	206.95	208.09	206.19	207.32	206.57	206.92	207.63	209.16	207.7	207.02	207.85	207.22	206.79	208.29	207.62	207.1	206.57	208.26	206.91	207.78	208.05	207.14	207.26	208.14	208.29	207.11	206.73	206.97	206.53	208.23	207.18	207.82	208.18	208.5	208.26	208.3	207.27	207.76	206.62
203.57	204.08	203.16	203.23	203.14	204.11	203.19	203.39	202.61	204.01	202.89	203.75	203.49	203.72	203.46	202.25	203.31	203.67	203.01	202.78	203.57	203.93	202.98	202.88	203.73	203.16	203.75	203.03	202.84	204.44	203.36	202.98	202.68	204.01	203.91	202.72	203.04	204.1	201.94	202.81	202.76	203.51	203.38	203.79	203.32	203.05	202.72	203.49	204.21	203.78
211.58	212.29	213.61	212.32	211.99	211.82	211	211.11	212.54	211.97	211.26	212.32	212.08	210.42	210.95	212.17	211.84	211.89	211.88	210.49	211.72	212.3	212.66	210.79	211.1	212.68	211.62	212.02	210.75	212.63	211.41	212.03	212.34	211.27	212.64	211.59	211.19	212.98	211.41	211.1	211.86	212.22	212.3	212.71	211.83	211.99	211.89	210.9	210.35	211.95
203.71	202.34	202.51	202.05	202.74	201.44	202.28	202.49	201.8	202.76	201.88	202.51	202.42	202.63	202.59	202.42	203.17	202.52	201.86	202.43	202.36	202.06	201.14	203.44	202.35	202.66	201.96	203.28	202.18	202.74	202.1	201.84	202.05	202.25	202.38	202.8	201.92	202.23	202.25	202.69	203.78	202.82	202.29	202.53	203.17	202.4	201.73	201.38	201.69	202.42
208.25	207.1	208.53	208.48	208.29	208.35	209.31	209.14	208.8	208.34	209.06	209.21	209.25	208.89	208.55	209.05	208.37	209.03	208.35	208.78	209.07	209.37	207.64	209.25	208.7	209.32	209.02	208.14	208.37	209.23	208.78	208.63	208.67	209.51	209.35	209.76	209.93	209.07	209.07	208.75	208.27	209.11	209.39	208.41	208.02	208.84	208.66	209.23	209.45	208.76
207.6	208.66	207.54	207.3	208.32	208.05	206.88	208.61	207.87	207.74	207.15	207.68	207	208.2	208.23	208.72	207.07	206.82	206.86	207.55	207.93	208.48	207.1	208.08	208.43	207.86	207.83	208.56	206.76	208.78	208.4	207.68	209.06	206.84	207.02	207.05	208.04	206.85	207.64	208.7	207.42	207.16	207.74	207.88	208.53	208.37	208.3	207.24	207.83	208.29
211.63	211.67	212.5	211.25	210.97	211.95	213.06	212.66	211.43	211.66	212.12	212.01	211.02	212.61	212.09	212.22	211.76	210.51	211.81	210.95	212.97	212.89	210.86	211.48	211.13	212.67	211.66	211.92	211.52	210.94	212.12	210.72	212.43	211.23	210.71	212.06	211.73	211.62	211.36	212.43	212.07	210.92	210.65	211.38	211.13	211.22	211.2	210.5	211.05	211.26
207.99	207.92	208.7	209.67	207.75	209.23	208.34	209.27	209.28	207.81	208.89	209.24	207.76	208	208.69	208.9	208.29	207.06	207.95	208.34	208.79	209.15	208.06	207.99	207.94	207.05	208.3	209.43	209.14	208.76	208.97	207.17	207.61	208.16	208.8	207.88	208.96	208.06	208.27	208.7	208.49	207.85	207.81	208.26	205.71	208.57	208	208.66	208.08	208.51
207.31	207.84	207.25	206.6	207.53	207.8	207.12	207.44	206.7	209.06	206.43	208.31	207.83	206.56	207.25	207.53	207.12	207.13	208.33	207.78	208.35	207.32	207.52	207.28	207.05	207.29	207.14	209.54	207.49	206.92	207.49	207.4	209.04	208.04	208.8	207.15	208.41	208.38	208.43	206.55	207.21	207.45	206.22	208.41	207.74	206.78	207.49	206.07	206.99	207.15
194.53	194.48	193.68	193.66	195.11	193.28	195.92	193.91	194.53	193.45	195.09	193.94	195.22	194.5	192.92	193.45	193.83	194.39	194.37	193.41	194.64	195.06	194.02	193.56	194.85	193.59	194.37	194.92	193.31	194.38	193.91	193.93	194.51	194.42	194.77	193.66	194.47	193.92	194.25	195.25	194.69	193.76	192.91	193.53	194.35	194.15	194.18	193.57	194.91	194.38
201.3	202	201.97	202.69	201.96	203.11	203.13	202.13	201.06	202.26	202.37	201.95	201.79	203.02	202.57	202.81	202.3	202	202.5	203.13	202.2	203.06	203.77	202.01	202.94	202.65	201.72	202.67	202.05	201.11	202.19	202.57	202.31	202.25	202.5	202.92	202.85	202.75	202.02	202.13	202.29	202.25	202.03	202.19	202.62	202.52	202.38	202.66	201.51	201.96
211.95	212.43	211.73	212.41	211.81	212.87	211.75	212.77	212.88	212.3	212.76	213.02	211.94	212.8	210.82	213.21	212.8	213.52	210.98	212.63	213.59	212.09	212.96	213.21	212.98	212.04	213.15	211.8	212.29	212.75	211.9	212.29	212.92	212.48	211.78	212.59	213.03	212.64	212.22	213.13	211.83	211.53	213.45	212.59	211.62	213.26	212.08	212.6	212	211.66
209.06	208.22	209.18	208.7	208.65	208.96	209.06	209.48	209.06	208.26	209.44	208.84	208.85	208.79	209	208.17	209.58	209.15	209.11	209.44	207.81	209.78	207.99	208.46	208.62	209.21	208.39	208.76	207.79	209.65	208.38	209.31	208.16	208.01	208.12	208.91	207.09	208.84	209.11	208.42	208.99	208.56	208.38	208.89	209.97	209.9	209.28	207.65	208.51	207.75
204.03	204.65	203.93	204.94	205.31	205.01	204.89	205.4	205.12	204.58	204.7	204.59	206.02	204.56	205.05	205.14	204.67	204.7	205.14	204.37	204.96	203.8	204.23	204.77	206.47	205.15	204.9	204.09	204.62	203.96	204.93	204.53	204.52	204.84	204.28	205.26	204.79	204.54	204.35	203.96	205.33	205.12	203.8	205.21	205.31	204.97	205.18	204.68	204.3	204.16
209.12	209.82	208.85	209.97	209.61	209.18	209.27	209.21	209.9	208.21	208.97	209.45	210.46	209.47	208.91	210.06	209.19	208.9	209.63	209.68	210.05	208.03	208.77	208.01	209.66	209.88	210.01	210.57	209.6	210.22	208.42	209.82	210.03	209.86	209.44	208.92	209.95	209.95	207.08	209.42	210.31	210.51	210.41	209.58	208.19	210.14	209.5	208.55	209.38	210.49
202.86	204.02	204.16	203.63	204.48	204.8	204.83	203.78	203.41	204.2	205.04	204.43	204.35	204.71	203.53	203.01	204.4	204.35	204.09	204.03	204.53	204.21	203.11	203.99	203.95	203.2	204.24	204.37	202.75	203.09	205.01	204.28	204.69	204.14	203.98	204.12	203.32	204.51	204.27	203.45	204.92	204.07	203.14	204.46	204.43	203.95	204.21	204.13	204.88	203.88
202.98	202.74	202.44	202.79	202.1	202.32	202.11	202.62	202.69	202.27	203.12	202.9	202.81	201.99	202.5	201.75	201.9	201.46	203.02	203.46	202.44	202.21	201.69	201.56	202.87	202.72	203.24	202.78	202.27	202.22	202.27	202.44	201.88	203.15	203.83	202.86	202.73	202.24	202.02	201.33	203.04	201.46	202.35	201.69	201.74	202.21	202.69	201.16	202.66	202.6
213.12	213.24	213.83	213.52	213.25	213.27	214.15	214.53	213.85	213.01	214.45	214.3	213.99	213.58	214.51	212.15	213.4	213.75	213.71	214.52	214.66	213.8	213.86	213.43	213.97	213.53	213.33	212.89	213.94	214.54	214.14	214.19	214.54	213.33	213.89	213.64	214.59	214.13	214.17	212.82	213.89	213.59	212.83	213.35	213.16	213.54	214.49	213.16	214.16	213.4
217.71	217.1	216.94	217.32	217.55	217.97	219.06	217.46	218.02	216.92	217.86	218.23	217.83	217.6	217.19	217.6	217.32	217.63	217.47	218.32	218.78	217.89	218.31	217.78	217.91	217.02	217.13	217.74	216.81	218.06	216.88	217.56	218.11	218.1	218.94	218.43	218.5	217.7	218	217.12	217.3	217.49	219.48	217.4	218.1	218.63	218.18	217.84	217.97	218.27
198.63	198	197.93	198.37	198.14	199.51	198.17	199.25	199.37	199.03	197.72	197.65	198.51	199.04	197.63	199.04	197.84	198.57	196.88	197.32	198.54	198.23	198.58	198.91	199.04	198.58	197.84	199.08	198.44	199.9	198.59	197.25	198.51	198.03	198.38	198.76	198.81	198.62	197.7	198.62	198.14	198.66	198.59	198.56	199.13	199.1	197.69	199.22	198.16	198.25
210.91	211.85	211.35	212.26	210.9	210.55	212.16	211.14	211.87	212.47	210.99	212.51	211.02	211.85	211.36	211.78	212.66	211.59	212.37	211.29	210.82	211.13	211.99	211.15	211.72	211.41	210.67	211.94	212.59	211.97	211.53	210.41	211.77	210.94	211.69	211.84	211.28	211.9	211.51	212.55	211.4	211.82	210.79	212.08	211.37	210.09	210.35	210.83	211.08	211.88
199.94	201.15	199.94	200.19	199.94	200.08	199.38	200.42	200.33	200.19	200.38	199.28	199.34	200.19	201.3	200.22	201.34	199.96	200.91	200.08	200.85	200.3	198.69	198.96	199.9	199.32	200.2	200.23	200.7	200.05	200.65	200.86	199.89	200.47	200.16	200.22	200.11	199.55	199.84	201.13	198.67	199.65	200.48	199.31	199.27	199.55	199.66	200.35	201.52	199.49
208.07	209.32	209.79	208.89	208.16	208.17	208.95	207.84	208.12	208.84	208.86	207.88	208.25	207.77	207.61	209.09	209.9	209.23	208.67	209.67	208.3	208.98	208.55	209.06	208.81	207.42	208.29	209.15	208.78	208.4	207.74	207.51	208.22	207.76	208.88	207.9	209.3	208.73	208.54	208.15	208.34	208.19	208.2	208.61	208.27	208.87	208.6	208.28	208.8	209.48
201	201.48	202.44	201.33	202.4	200.19	201.73	201.14	200.81	200.38	202.16	201.36	201.35	200.73	200.69	202.65	201.06	201.3	201.57	201.84	200.29	201.17	201.5	201.28	201.18	201.16	201.45	201.47	201.43	200.48	199.37	200.86	202.04	200.81	201.12	201.93	200.1	201.04	201.46	201.37	201.28	201.05	200.68	201.09	201.56	201.12	200.57	201.65	201.92	201.3
198.42	198.57	197.69	199.4	198.39	198.59	198.76	198	199.87	197.73	199.09	199.31	197.81	197.33	200.24	198.86	198.84	198.32	198.2	199.31	197.5	198.32	198.56	198.52	197.92	199.1	197.84	198.68	197.8	198.29	197.99	200.49	199.22	199.56	198.3	198.34	198.12	197.99	199.06	198.25	198.84	198.33	198.92	198.74	198.86	198.18	198.89	198.1	197.65	197.5
207.74	208.44	208.67	208.95	209.83	207.95	208.32	209.54	209.98	209.98	208.41	209.05	209.52	209.1	208.69	209.2	207.2	208.81	209.83	209.28	208.2	208.92	207.61	208.86	208.51	208.32	209.08	208.79	209.69	207.88	209.39	209.27	209.69	209.64	209.38	206.89	208.78	208.85	209.85	208.98	208.98	208.07	209.09	207.76	208.52	209.2	208.74	209.22	208.83	208.17
199.67	198.75	198.12	197.62	197.82	198.99	198.66	198.48	198.71	198.37	198.99	199.05	197.62	198.29	198.31	199.62	197.4	198.13	197.76	197.96	197.95	197.92	198.96	199.02	198.53	197.83	199.85	198.86	198.83	198.28	197.67	196.95	200.28	197.73	198.67	198.54	198.31	199.02	198.29	198.16	198.59	199.65	198	198.82	197.79	197.99	197.8	199.36	199.16	197.72
208.4	207.47	207.18	208.57	208.14	207.26	206.77	208.26	207.59	208.93	207.95	206.59	207.01	208.05	207.4	208.19	207.1	207.68	207.2	208.53	208.83	208.11	207.16	207.2	206.97	208.46	208.26	206.81	208.16	207.1	207.88	207.1	207.68	208.19	207.36	208.49	208.24	207.96	207.32	207.65	207.68	208.18	208.34	208.02	206.74	209.01	207.27	208.52	208.03	208.01
201.58	203.14	203.65	203.6	203.28	204.04	203.7	203.63	203.79	203.34	203.95	202.99	202.07	202.95	202.54	203.49	204.26	202.81	203	202.56	202.85	203.17	203.71	202.27	203.66	203.45	201.75	203.18	203.84	202.88	203.89	203.18	203.07	203.73	202.65	202.64	204.39	204.21	203.36	203.23	203.08	202.91	203.73	202.35	202.72	202.87	202.38	202.81	202.51	203.46
204.7	204.15	205.28	204.78	204.9	204.61	205.23	203.76	205.43	205.4	204.83	205.35	205.57	205.55	203.12	204.62	203.07	204.45	205.31	203.84	204.95	205.03	205.22	205.35	205.02	203.65	205.08	204.88	205.38	204.49	204.58	203.59	204.55	204.93	204.11	203.99	205.21	204.69	204.49	204.39	205.15	204.55	204.99	204.79	204.26	204.09	205.25	204.66	204	204.1
210.04	213.57	213.48	212.82	213.98	212.07	212.12	212.31	213.64	213.63	213.89	214.02	212.93	212.76	213.13	214.65	213.62	213.3	212.33	211.92	213.54	213.17	214.55	212.9	213.57	212.39	212.93	212.7	213.34	213.28	212.56	211.16	213.09	213.04	212.68	212.57	212.24	213.41	213.04	213.88	212.88	212.58	212.65	213.21	212.99	212.82	212.76	213.73	213.54	213.48
211.65	211.02	211.05	211.61	210.54	211.33	211.08	211.09	211.69	211.92	211.03	210.66	210.88	211.11	212.18	212.24	212.19	212.29	211.74	210.74	210.84	210.71	211.95	211.13	211.51	211.35	211.91	212.81	211.44	211.78	211.38	211.69	210.93	212.1	212.45	212.68	212.27	211.38	210.63	211.57	211.21	212.04	211.72	210.59	212.27	211.62	210.73	211.51	211.7	212.02
202.91	204.4	203.58	203.92	203.72	202.96	203.82	204.95	203.85	202.8	203.35	203.73	203.01	203.79	204.75	203.92	203.66	203.42	203.39	203.01	204.24	203.79	203.59	203.67	204.57	203.43	204.03	204.13	203.52	203.04	203.8	203.53	203.55	204.23	204.26	202.37	203.26	205.26	203.13	203.53	204.05	204.47	204.83	203.36	204.46	203.63	203.48	203.69	203.59	204.41
208.85	208.15	208.13	207.61	207.67	207.85	207.47	208.92	206.85	208.31	207.54	208.1	207.39	207.39	208.46	206.8	209.01	209.34	209.02	207.36	207.49	208.38	206.99	207.79	208.55	207.75	207.91	208.46	206.67	207.94	208.38	208.34	207.82	207.86	207.16	208.29	208.37	208.13	207.53	207	208.1	208.6	207.93	208.39	208.19	207.57	208.34	208.29	207.44	207.09
204.67	204.53	204.75	205.02	205.26	205.59	204.48	205.03	204.93	204.63	205.35	203.3	205.27	205.71	205.32	205	204.29	206.19	204.88	205.78	204.91	204.77	205.22	205.9	205.13	205.17	204.81	205.77	204.94	204.34	204.91	204.61	204.97	205.4	204.84	203.95	204.94	205.01	204.89	206.26	204.87	205.55	205.31	204.83	204.83	204.61	204.29	205.08	204.39	205.55
206.76	206.21	206.52	206.21	206.69	206.71	205.88	207.09	205.96	206.16	205.35	205.46	205.97	206.06	206.41	205.94	205.66	207.08	206.67	206.54	206.36	206.34	206.23	205.98	206.48	207.53	205.48	206.2	207.2	207.27	206.24	206.53	207.65	206.71	207.45	206.47	207.67	205.58	206.36	205.88	206.37	205.03	207.08	206.8	206.87	206.93	205.76	206.39	207.17	206.74
203.69	203.26	202.66	203.83	203.33	202.93	203.99	204.29	203.15	202.97	203.24	202.36	203.49	203.3	203.41	202.9	203.54	205.06	203.96	203.15	203.5	204.74	202.97	203.06	203.06	202	203.69	204.22	203.2	203.74	202.7	203.43	201.98	203.12	203.11	203.16	202.82	203.17	203.11	205.13	203.33	204.34	203.24	202.53	203.12	202.67	203.38	203.39	203.55	202.72
208.89	207.8	208.69	208.48	208.61	209.46	208.78	208.32	209.15	208.31	208.26	207.96	208.34	209.26	208.26	210.28	207.4	207.67	207.11	208.85	209.15	209.14	208.91	208.51	209	208.47	208.02	208.51	208.85	208.67	209.71	209.45	208.02	208.01	208.65	208.09	208.69	208.51	208.6	208	208.68	208.81	208.43	208.85	208.37	207.28	208.87	209.34	207.9	209.64
207.43	207.99	207.46	207.35	208.1	207.87	207.42	207.41	207.7	207.86	207.51	207.9	208.88	207.51	207.01	207.11	207.42	208.23	207.45	206.62	207.83	208.42	208.39	207.77	209.53	207.44	207.54	208.44	207.75	207.5	208.18	207.68	206.89	208.5	208.15	206.9	206.86	208.22	207.47	207.25	207.9	208.18	207.58	206.6	208.05	208.61	207.92	207.14	206.91	207.73
217.03	216.84	217.6	216.88	217.32	217.37	216.24	217.18	217.67	216.93	215.86	217.95	217.36	216.66	216.65	217.4	217.47	215.29	217.16	216.89	216.18	217	217.06	215.6	215.84	217.37	217.8	217.42	218.04	216.48	217.08	217.4	216.84	215.92	217.95	217.52	216.98	217.34	217.67	217.03	216.24	216.67	216.79	216.89	217.02	217.47	217.84	216.45	217.41	217.67
217.35	217.96	217.27	217.47	218.57	218.05	217.95	218.13	217.63	217.15	218.35	217.5	218.55	218.4	219.08	217.42	218.28	217.68	219.06	217.85	217.45	218.19	218.54	218.23	216.97	216.82	217.84	217.44	218.43	217.2	217.22	218.91	217.56	217.62	217.62	218.41	218.09	216.82	218.04	217.44	217.13	217.76	216.79	217.22	216.12	217.19	217.45	218.34	217.84	216.13
198.27	198.01	197.81	199.18	198.08	197.85	198.53	198.74	198.81	198.43	198.98	198.94	198.48	199.64	197.64	197.2	198.76	198.48	199.18	200.1	199.81	199.15	199.03	198.56	199.66	197.83	198.75	198.66	199.76	198.76	198.24	198.5	199.85	198.45	198.93	198.76	199.09	198.54	198.57	198.6	197.27	199.3	199.1	198.07	198.34	199.03	198.88	198.45	200.27	197.86
203.21	201.7	203.47	203.68	202.79	202.68	202.37	202.6	203.73	203.09	203.16	202.73	203.42	203.93	202.42	202.23	202.51	202.96	202.58	201.94	203.32	202.48	202.42	201.58	202.32	202.75	203.32	204.05	204.02	203.59	203.11	203.66	202.97	203.85	202.83	203.35	202.92	204.68	203.24	202.88	203.06	203.32	203.65	202.47	203.77	202.87	203.07	203	202.51	203.07
198.44	198.03	198.54	197.42	199.19	197.74	197.29	197.44	198.87	198.64	198.52	197.95	197.73	197.37	198.15	198.56	197.96	198.15	197.92	197.67	197.81	197.52	198.87	197.65	199.2	197.21	197.91	197.64	197.48	197.69	198.27	198.92	197.94	197.59	197.25	197.83	197.91	197.86	198.83	196.92	198.97	197.79	198.34	197.13	197.83	197	198.55	198.64	198.39	197.97
203.37	203.24	204.68	202.27	203.24	203.39	203.41	202.65	203.31	203.36	203.29	203.84	204.06	203.6	203.76	202.94	202.5	202.95	203.42	203.76	202.92	202.2	203.25	203.86	202.33	204.19	203.09	204.27	203.26	201.74	203.6	203.09	201.97	203	204.12	202.82	203.05	202.17	203.38	201.87	203.03	203.28	202.12	203.66	203.31	203.43	202.78	203.62	202.6	203.24
199.61	200.68	199.56	200.49	199.42	199.95	199.8	199.73	200.45	199.7	200.35	198.76	198.95	199.32	198.72	199.24	199.82	199.76	198.96	199.84	199.49	198.54	199.93	200.45	199.8	198.7	199.75	200.96	199.76	200.84	199.79	198.21	199.32	200.28	200.42	200.27	199.79	199.07	200.38	198.91	199.04	199.08	200.16	199.91	199.59	198.33	199.3	199.55	198.86	199.64
203.4	202.53	203.13	202.74	202.07	201.64	202.65	203.11	202.81	202.13	201.34	202.9	202.25	202.83	202.89	202.82	201.77	203.11	201.67	203.47	202.35	202.22	202.56	203.16	203.36	203.47	203.57	202.57	203.48	202.26	203.55	202.31	202.91	203.12	203.12	202.72	201.78	203.23	204.01	202.04	202.54	203.01	202.26	202.3	203.29	202.51	202.71	202.32	201.91	202.88
208.7	209.52	207.69	208.95	209.02	208.53	208.52	208.79	209.61	208.83	207.73	208.16	210.05	208.55	209.19	209.17	207.45	209.11	207.58	209.15	208.61	208.8	208.16	208.95	208.03	208.02	207.19	209.18	208.85	208.56	208.81	208.88	209.57	208.01	209.66	209.55	208.77	208.24	207.95	209.85	208.58	208.49	208.03	207.82	209.02	208.21	207.43	208.33	208.54	208.08
200.41	200.56	200.17	200.3	200.52	200.26	201.19	200.27	200.13	201.42	199.63	199.66	200.68	200.28	200.75	201.22	201.22	200.02	200.72	199.86	200.99	199.34	199.68	200.04	199.78	200.5	201.23	199.82	200.89	200.7	200.61	200.89	200.53	201.08	200.29	200.86	200.81	200.79	201.29	200.63	201.01	200.02	199.69	200.56	198.65	200.43	200.52	200.59	200.1	201.46
218.08	215.75	216.46	217.36	217.03	217.79	216.34	217.91	216.46	217.77	217.07	217.5	217.51	216.5	216.91	216.27	216.24	216.55	216.54	216.88	216.5	218.15	216.77	217.21	217.39	217.06	217.03	216.2	217.98	217.33	217.94	216.72	218.48	217.12	216.4	216.51	217.81	217.53	216.88	215.84	216.89	217.18	217.68	216.94	216.57	217.17	218.1	216.51	215.85	217.41
203.45	201.56	202.89	201.99	203.56	202.52	203.5	201.16	201.27	203.14	202.43	202.9	203.15	203.15	202.14	202.43	202.21	202.32	201.91	202.24	202.98	202.41	202.25	202.82	203.81	201.5	202.29	203.4	200.72	202.27	202.59	202.19	202.53	202.81	202.86	201.9	202.09	201.85	202.31	203.31	202.13	201	203.2	201.93	202.29	201.38	202.83	202.1	202.68	202.91
210.19	208.16	208.79	208.39	207.7	208.31	208.36	208.78	209.63	209.32	208.48	209.66	208.91	208.29	208.38	209.37	208.4	210	209.19	207.96	208.6	208.11	210.18	208.82	208.96	208.85	208.85	209.2	208.91	208.34	209.44	209.3	209.48	208.05	208.96	208.46	208.59	209.36	209.26	209.05	208.86	208.61	209.44	209.17	208.4	209	208.68	208.59	208.19	208.42
205.51	204.84	204.83	206.7	204.42	205.03	205.94	202.72	204.73	203.59	204.11	204.89	204.66	204.76	204.62	205.39	204.99	206.46	204.59	204.55	204.91	203.67	203.55	204.55	204.51	205.46	205.03	205.46	205.44	203.87	204.56	204.77	204.56	204.99	204.23	204.49	203	204.34	204.74	205.03	205.24	204.96	204.73	203.86	205.17	203.91	204.71	204.65	204.41	204.2
210.39	209.46	209.13	210.84	209.26	209.24	210.01	209.44	209.53	210.41	209.92	210.51	210.23	210.27	208.56	209.38	208.84	208.81	209.03	209.81	209.06	210.18	209.21	208.98	209.57	209.42	209.62	209.44	210.22	209.27	209.5	209.72	210.35	209.23	210.09	208.53	209.35	209.32	210.17	209.39	207.96	208.99	209.57	208.84	209.69	210.25	210.22	209.83	209.44	209.87
196.48	197.52	197.58	195.95	198.57	198.17	196.85	198.33	198.6	198.26	198.77	199.1	198.27	197.31	197.84	197.31	197.9	197.14	197.71	197.75	198.44	197.24	197.49	198.73	198.75	197.74	197.99	197.39	197.64	197.17	197.82	197.2	197.29	197.9	197.7	198.21	197.17	198.78	197.86	197.97	198.81	197.74	198.41	197.59	197.98	198.6	198.32	199.13	197.86	198.63
203.82	204.93	203.33	203.84	203.83	203.34	204.47	203.34	202.61	204.19	204.74	204.07	202.69	203.51	203.5	203.11	202.51	203.5	203.95	203.79	203.06	204.23	203.6	202.84	203.21	204.87	203.69	203.54	203.78	203.36	203.74	201.68	203.09	203.74	203.26	203.9	204.44	203.51	203.64	203.99	203.75	204.73	204.44	203.56	204.11	203.17	204.68	203.84	203.6	203.41
208.71	209.55	208.33	208.44	208.13	210.34	207.71	207.84	208.9	208.55	209.37	209.79	208.9	208.63	208.78	207.86	208.54	208.78	210.16	207.48	208.76	208.09	208.42	207.84	209.4	209.11	209.53	208.18	208.34	208.05	208.65	208.28	208.31	208.4	207.22	208.29	209.07	209.39	209.47	208.74	208.6	207.75	208.47	209.05	207.97	210.29	209	209.23	209	208.3
204.57	204.1	203.91	202.16	203.11	203.04	202.09	203.81	203.68	203.82	202.6	202.84	204.33	204.32	202.15	204.02	202.85	203.59	202.53	203.54	203.06	203.83	202.69	203.71	203.99	202.73	203.93	202.61	204.44	203.78	203.05	203.62	203.24	203.89	203.66	203.42	203.34	202.36	205.28	203.7	203.08	204.09	204.04	203.66	203.51	202.68	204.24	203.39	203.82	204.04
218	215.28	216.15	216.1	215.82	217.11	217.47	216.39	216.9	216.13	217.07	216.66	217.44	216.59	216.37	217.65	216.93	217.1	216.9	215.8	217.68	217.53	217.59	215.8	217.65	216.74	217.45	215.73	216.48	217.38	215.68	216.32	218.59	216.51	216.02	217.17	217.21	217.62	217.33	216.84	216.22	216.35	217.99	217.75	218.45	217.01	216.81	217.61	217.61	218.04
208.46	208.55	208.65	209	209.96	208.1	208.93	208.32	209.8	208.25	207.82	208.75	208.91	208.84	208.75	207.62	208.5	208.46	209.51	209.28	209.92	208.95	209.03	209.65	209.11	208.26	207.78	208.74	207.84	209.2	208.83	209.37	208.81	208.16	207.74	209.98	208.86	207.51	209.01	208.85	208.76	208.69	210.47	209.4	208.94	209.46	208.21	208.49	209.29	208.65
212.87	213.52	213.31	213.43	211.43	212.58	212.91	212.79	213.82	213	212.1	212.34	213.27	212.93	213.17	213.37	214.15	212.51	214.16	212.27	213.44	213.16	213.3	213.64	213.77	213.71	213.23	211.76	211.94	213.33	213.22	211.92	212.8	213.2	211.95	213.68	212.72	213.25	213.55	212.01	213.35	212.88	213.61	212.36	213.32	214.63	213.16	212.5	214.02	213.21
206.3	205.88	206.38	205.3	206.72	205.71	205.41	205.5	204.35	205.9	205.8	205.99	206.07	205.68	205.45	205.13	205.71	204.94	204.67	204.97	205.54	206.54	204.23	205.72	205.07	205.64	204.77	205.58	206.57	206.8	205.2	205.55	205.51	204.61	205.02	205.4	205.58	205.89	205.29	204.9	204.07	206.42	205.65	206.43	204.72	206	205.81	205.55	204.87	205.51
202.4	201.76	204.09	202.93	202.76	203.96	202.74	202.92	203.71	203.35	203.29	203	203.96	203.12	203.71	204	204.65	202.86	203.41	202.16	203.59	204.37	203.27	203.09	202.32	203.35	203.93	202.06	203.3	203.35	203.89	202.58	203.03	202.53	203.26	203.38	202.87	203.6	202.75	202.36	202.66	203.31	202.07	203.56	202.6	202.68	203.74	202.59	203.19	202.54
209.51	208.85	209.13	207.67	210.21	209.3	208.68	208.52	209.08	209.16	208.82	209.35	208.82	208.22	208.22	208.4	208.65	208.92	209.5	209.87	209.01	209.09	208.39	208.2	209.4	207.1	208.25	209.18	208.71	209.06	207.85	209.53	207.37	208.29	209.34	208.81	208.99	209.18	208.81	208.5	208.58	209	208.16	209.49	208.36	208.81	209.48	207.04	209.25	209.05
198.57	198.08	201.01	199.71	199.79	198.65	199.57	198.91	198.54	199.43	200.22	199.2	199.31	200.47	200.57	199.26	198.78	200.39	199.9	199.81	199.44	199.42	199.49	200.18	200.17	199.17	199.58	198.52	198.02	199.98	198.94	199.04	200.36	200.72	199.3	199.81	199.81	198.89	199.75	199.93	200.34	199.62	199.16	198.91	199.9	199.72	199.24	200.04	198.58	200.18
208.59	207.01	208.13	207.52	209.12	208.26	207.29	207.38	208.41	207.16	207.54	208.16	207.97	207.95	206.42	206.99	207.99	208.41	207.36	207.29	207.5	207.68	206.96	207.71	207.31	207.1	207.51	208.23	207.62	207.43	207.96	207.98	207.66	207.27	206.83	207.98	207.99	207.28	207.59	206.78	207.42	207.76	207.06	207.79	206.66	208.53	206.2	208.13	206.36	207.78
200.89	201.7	201.51	200.3	199.66	200.03	199.55	199.29	200.12	200.06	200.9	200.43	201.02	200.61	201.16	199.58	200.58	199.72	200.19	200.13	201.42	200.77	201.14	200.74	200.14	201.1	199.28	200.5	201.6	200.4	200.75	200.52	200.27	201.29	200.36	199.59	199.47	199.84	199.85	199.96	198.82	201.34	200.88	201.12	201.19	198.94	199.56	201.41	200.87	201
217.15	216.69	217.86	216.94	217.57	215.9	216.64	216.3	216.86	216.67	216.81	217.7	217.38	216.81	216.44	217.63	217.36	216.03	216.91	216.16	216.96	216.53	218.01	216.27	216.98	216.41	217.39	217.44	217.66	215.73	216.78	216.74	217.33	216.43	217.32	217.14	217.51	217.41	217.62	217.23	215.23	216.06	217.21	215.86	218.24	217.14	217.1	217.46	216.35	217.33
214.19	213.02	212.34	213.09	212.61	212.26	213.71	213.42	212.96	213.91	214.02	212.53	214.49	212.79	213.71	212.45	212.75	213.84	213.61	214.19	212.58	213.2	214.09	215.23	213.18	212.61	212.3	213.08	212.3	213.88	213.66	213.44	213.08	212.23	213.7	213.27	212.18	213.01	213.13	213.5	212.27	213.25	211.76	212.85	213.93	213.4	213.22	214.08	213.16	213.13
208.29	207.74	208.28	209.17	208.44	207.31	208.95	209.22	207.58	206.47	208.38	209.11	209.26	208.71	207.46	208.65	207.75	208.32	208.28	208.01	208.32	209.73	210.05	208.96	209.77	207.6	209.38	208.02	209.42	208.74	208.16	208.98	208.59	208.45	207.51	208.6	207.98	209.03	208.11	208.22	206.71	207.41	209.18	207.89	208.01	208.15	208.52	208.64	208.02	208.41
207.6	208.44	208.68	207.72	208.06	206.74	208.03	208.2	208.98	208.37	208.69	207.36	208.46	209.69	206.79	207.56	208.18	207.25	207.87	209.37	208.19	207.23	207.18	208.15	207.69	207.22	207.93	207.39	208.29	208.45	207.21	206.7	208.19	207.3	206.26	208.98	208.49	208.08	208.53	208.01	207.13	207.48	207.98	207.13	207.83	207.41	207.23	207.14	207.44	208.28
204.77	205.32	206.16	206.69	206.16	205.18	204.5	206.42	206.11	205.63	205.72	205.52	205.14	205.89	206.02	205.91	205.88	206.78	205.93	206.44	205.53	205.84	204.59	205.88	205.06	205.5	205.15	205.8	206.38	205.7	204.78	206.62	205.38	205.25	205.15	205.67	205.81	206.03	205.78	205.76	205.08	205.54	205.37	206.14	206.5	205.85	205.73	205.29	206.23	205.8
217.95	218.25	217.96	218.65	218.47	216.46	217.17	216.43	216.96	217.94	217.85	216.88	218.78	217.21	218.66	216.53	218.23	218.57	217.35	219.04	217.18	218.87	217.06	217.57	218.08	217.72	218.42	219.19	217.71	217.6	217.89	216.82	218.69	216.35	217.33	218.58	217.52	218.52	217.37	217.74	218.68	217.9	217.56	218.12	217.09	218.88	217.54	217.16	217.91	218.31
208.53	206.83	206.97	207.56	207.5	206.9	208.33	207.71	207.84	208.64	207.53	206.81	207.85	208.73	207.88	208.31	207.63	206.37	206.97	208.68	207.91	207.42	207.03	208.39	207.69	208.13	207.58	207.61	208.01	207.93	208.3	208.21	208.22	208.64	208.56	207.7	207.42	208.32	208.44	208.76	207.62	208.37	208	208.33	207.47	208.01	208.05	206.18	208.96	208.06
207.94	208.96	206.61	206.01	207.95	209.21	208.19	208.9	208.53	209.32	208.7	207.36	208.11	207.91	208.98	207.96	208.37	206.87	206.99	208.06	206.49	207.4	208.29	207.98	208.46	208.11	207.63	206.81	208.04	208.09	208.27	206.06	207.25	208.21	207.08	207.33	208.72	207.33	207.38	209.13	207.66	207.79	207.83	206.81	207.72	207.68	207.73	207.21	208.31	207.75
212.15	212.95	212.25	213.29	213.09	212.48	213.66	213.45	212.92	212.12	213.95	213.06	212.62	212.3	212.98	213.18	212.53	212.64	213.43	212.91	212.82	211.93	212.66	213.41	213.17	213.62	211.65	212.81	213.8	213.23	212.7	212.56	213.07	212.61	213	212.79	213.05	213.86	213	212.79	214.86	213.26	212.74	214.15	212.59	212.55	212.97	212.87	213.19	213.49
204.9	203.24	202.66	202.78	203.42	203.17	204.54	204.57	203.7	202.73	205.22	203.16	204.57	203.74	204.02	203.59	204.48	205.45	204.52	203.5	204.91	203.41	203.94	204.03	204.11	203.78	204.56	203.98	204.97	204.15	203.26	203.58	204.18	204.91	203.53	204.85	203.1	205.1	203.33	203.54	204.77	204.18	203.98	204.98	203.1	203.92	203.82	204.06	204.89	203.87
216.52	216.59	217.78	217.53	218.52	217.11	217.72	217.83	217.97	217.92	217.75	217.03	217.26	217.53	217.27	217.33	218.27	218	218.05	217.98	217.41	216.97	217.09	218.47	217.84	218.52	218.28	218.43	218.65	217.69	217.26	217.98	218.48	218.09	217.66	216.93	217.78	216.65	217.34	216.73	218.77	216.72	217.18	218.89	218.44	219.2	218.73	217.56	218.54	218.86
208.22	207.38	207.7	206.99	207	207.15	207.12	207.91	206.97	207.34	207.18	208.86	208.19	207.81	206.96	208	207.83	207.41	208.08	207.75	208.62	208.35	208.29	207.43	208.85	208.6	208.24	207.85	207.82	207.2	207.75	208.77	207.85	208.33	208.04	206.69	207.31	208.98	207.67	207.64	209.56	207.44	208.67	207.91	207.72	206.91	208.07	207.68	206.57	207.97
208.09	209.74	209.73	207.89	209.37	207.93	208.76	209.39	209.18	208.68	208.96	208.44	208.9	209.62	208.63	207.56	208.23	208.53	209.25	209.05	208.43	208.11	209.42	209.96	209.95	208.13	208.31	207.69	209.17	207.98	208.48	208.89	209.52	209.23	208.37	209.52	208.34	209.18	209.17	209.14	208.48	208.22	209.56	208.67	207.85	208.88	208.29	209.8	209.72	208.61
204.06	202.58	202.33	202.96	203.23	202.06	202.11	203.1	201.58	202.23	202.75	201.88	201.66	202.44	203.56	201.66	203.48	202.61	203.24	202.94	203.65	202.23	202.88	201.96	201.79	202.81	202.18	203.38	202.59	202.72	203.76	202.31	203.54	201.4	202.65	201.13	201.63	202.89	204.46	203.01	201.89	202.3	203.31	202.8	203.76	203.22	202.45	203.25	202.91	202.89
207.92	207.77	207.83	208.18	208.29	207.22	208.56	208.49	208.48	206.54	207.67	207.74	207.04	207.95	207.14	206.99	206.82	206.48	207.81	207.65	207.4	207.9	207.81	207.48	209.47	208.02	207.4	206.56	207.29	207.52	207.13	208.16	207.95	207.78	206.83	208.2	208	207.29	206.92	207.22	207.91	208.43	207.53	207.19	207.2	207.14	207.96	207.08	207.86	207.1
195.56	194.98	196.13	194.88	194.99	193.87	194.68	195.13	194.57	195.16	194.89	194.69	194.44	193.94	195.12	195.37	196.21	195.73	195.63	195.65	195.98	196.24	195.85	194.66	195.47	195.2	195.09	194.72	195.58	195.26	194.37	194.59	195.13	195.56	196.15	195.17	194.07	195.13	195.93	195.84	195.83	195.43	195.38	194.99	195.16	194.14	194.24	196	194.73	195.96
217.34	217.08	216.57	217.39	217.75	216.99	216.44	216.22	217.78	217.24	217.21	217.19	216.2	217.77	217.28	217.21	217.54	215.41	216.99	217.28	217.46	216.42	216.17	216.76	216.74	216.13	216.44	217	217.14	216.3	217.37	217.82	217.08	216.52	216.07	217.93	217.29	215.69	216.91	217.06	217.48	216.94	216.8	218.66	217.31	217.91	217.29	216.82	217.15	216.87
198.86	199.54	199.61	198.96	199.17	198.56	199.16	199.42	199.48	200.49	199.1	200.67	199.56	200.24	198.26	199.99	200.63	199.33	198.76	199.69	200.72	199.31	199.04	200.92	198.45	199.4	199.98	198.22	200.04	200.79	199.83	198.65	199.35	199.06	198.92	199.31	200.21	200.92	200.04	200.4	200.29	198.76	199.33	200.09	200.39	200.39	199.4	199.17	198.97	200.8
199.19	198.89	200.1	198.69	200.07	200.19	198.83	199.52	199.41	198.52	198.65	199.12	198.45	199.32	198.81	199.33	199.94	199.89	198.6	199.75	198.29	199.57	200.28	200.12	198.75	199.46	199.23	199.78	199.83	198.91	199.09	199.85	199.18	199.29	199.47	199.71	200.66	199.84	199.62	200.46	198.68	199.9	199.94	199.22	198.7	198.34	199.96	200.23	199.23	199.03
203.13	203.21	203.46	201.86	202.93	203.8	203.05	203.11	203.56	203.55	203.28	203.37	203.62	203.1	203.89	203.13	203.51	203.42	202.96	202.87	203.19	202.98	203.23	202.61	204.01	203.62	202.32	203.94	203.14	203.85	203.22	203.34	202.12	203.44	202.74	202.94	203.8	203.88	204.57	203.34	203.23	201.41	202.88	202.45	202.31	202.93	204.79	202.48	203.25	203.89
217.55	215.39	216.63	216.52	217.35	216.3	216.75	217.11	217.3	216.42	217.34	216.6	217.7	216.79	217.35	216.61	217.05	216.54	216.61	217.92	216.58	217.52	216.55	216.8	216.88	217.38	216.36	216.42	217.58	217.11	218.32	217.64	217.4	216.39	216.35	217.01	216.44	217.3	217.4	215.86	215.77	217.09	216.22	217.24	217.17	215.68	215.76	216.5	217.31	217.53
204.39	204.96	204.51	205.23	204.43	204.87	205.84	203.87	204.61	205.19	205.02	204.79	204.46	204.31	205.04	204.9	205.1	204.92	204.97	205.03	204.63	204.72	204.95	203.67	204.84	204.09	205.65	204.79	204.77	204.51	205.19	204.45	205.75	205.01	204.2	204.66	205.37	204.98	204.32	205.3	204.63	206.36	205.44	204.38	204.04	204.73	205.37	205.72	204.2	205.39
203.3	203	203.65	203.51	202.61	203.59	202.62	203.47	203.28	203.46	202.44	203.42	203.53	202.67	202.28	202.6	202.06	203.53	204.19	202.15	203.17	202.84	203.32	203.87	204.81	202.31	203.35	202.27	202.19	203.67	203.28	203.31	203.1	204.42	203.52	203.41	204.45	202.72	202.61	204.61	204.19	203.38	203.76	203.22	202.85	202.23	202.8	202.96	203.17	203.7
202.3	203.82	202.27	204.15	202.46	203.7	202.86	203.65	202.24	204.45	202.66	203.28	203.49	203.63	203.34	202.23	203.75	203.44	203.58	202.9	203.07	204.17	202.95	202.95	202.84	203.25	203.36	203.59	204.47	202.99	203.37	203.43	202.24	203.39	203.14	202.6	202.29	204.23	203.24	202.87	203.04	203.1	203.81	203.76	202.66	203.57	202.19	203.15	203.04	204.07
208.91	208.23	207.2	207.86	208.68	208.45	208.74	208.54	208.07	207.37	209.44	208.77	208.47	208.05	208.01	208.18	208.89	207.76	207.83	208.11	208.81	207.71	207.73	208.64	208.92	207.6	207.75	207.92	208.61	208.9	208.77	208.15	207.98	209.62	208.71	207.45	208.5	206.93	208.46	208.94	207.07	209.81	208.51	209.15	208.42	208.3	209.19	209.21	208.43	208.76
213.22	213.15	211.98	212.41	213.7	213.08	213.63	212.32	213.09	213.08	212.94	213.63	212.46	212.54	213.6	213.87	212.55	213.64	212.57	213.68	212.89	212.36	212.34	214.19	212.5	212.4	213.71	213.36	211.56	213.19	213.65	214.11	212.72	212.12	213.39	212.87	212.6	213.01	214.35	214.13	212.79	211.92	212.94	212.75	212.03	212.68	213.07	212.63	212.37	212.12
217.03	216.47	216.1	217.22	217.27	217.85	216.1	216.13	217.14	216.91	216.51	217.66	216.53	217.51	217.15	217.49	215.99	217.79	216.89	216.85	218.37	217.17	216.75	216.92	217.62	216.52	214.94	216.27	217.4	217.15	217.04	217.6	217.67	217.28	217.29	217.21	217.3	216.15	218.07	217.54	216.2	216.88	216.88	215.88	217.48	218.58	216.25	216.71	218.07	216.63
208.52	207.8	207.64	207.52	207.72	206.97	208.07	207.89	208.7	207.94	208.56	208.11	206.71	208.85	206.95	206.81	207.52	208.35	206.49	206.45	207.59	207.6	208.23	207.12	206.87	206.97	207.23	207.55	208.1	207.66	209.5	207.3	208.31	207.62	207.06	207.24	207.17	207.17	208.48	206.27	208.18	207.3	208.03	208.09	207.4	208.08	207.47	207.9	208.33	207.41
202.82	202.71	203.58	202.56	203	202.23	203.05	203.62	202.4	203.09	203.8	203.79	203.96	203.17	204.26	203.36	203.07	203.32	203.28	203.34	203.64	202.59	203.22	202.29	202.59	203.33	203.23	203.29	202.37	202.86	203.56	202.92	203.52	203.96	203.26	203.93	202.12	202.83	202.88	203.22	202.74	203.37	202.79	201.87	203.97	203.45	203.14	203.26	203.32	203.09
208.94	209.43	209.72	209.5	209.25	209.61	210.11	210.06	209.21	210.96	209.24	210.3	210.25	208.27	209.22	208.29	208.4	210.2	209.39	210.86	209	210.82	209.59	209.61	208.7	208.93	209.23	209.92	209.52	209.6	209.45	207.76	209.88	210.28	211	210.28	208.19	210.43	209.25	209.51	210.07	209.69	209.53	210.5	209.66	208.82	208.93	209.68	210.66	210.28
203	203.96	203.7	202.53	203.49	203.81	203.76	202.42	202.48	203.82	201.97	203.86	203.11	203.06	202.71	202.5	203.59	203.31	203.14	204.02	202.47	204.44	203.16	203.72	203.21	204.27	203.05	201.96	203.23	203.75	204.03	202.99	203.02	202.44	203.69	202.92	202.52	204.04	204.54	204.02	202.64	203	203.14	203.67	203.82	203.94	203.69	202.04	202.23	201.82
204.48	204.73	204.31	205.71	205.7	204.82	205.76	205.71	204.58	204.48	205.19	204.3	204.39	204.47	203.85	204.62	205.3	204.45	204.11	204.98	203.65	204.54	204.9	203.92	205.99	203.27	204.91	204.37	204.33	203.92	205.4	204.44	204.25	204.3	203.8	204.71	206.26	204.9	204.43	205.82	205.14	204.79	204.6	205.22	204.74	205.16	203.59	204.17	204.61	205.64
204.36	203.84	204.43	202.47	203.28	202.45	203.07	203.77	203.71	204.01	204.53	203.71	203.36	203.14	203.93	203.55	202.36	203.08	204.1	204.34	204.16	202.92	204.03	204.26	204.37	204.17	204.83	203.17	204.05	203.85	204.03	203.33	202.98	203.39	203.63	203.96	203.94	202.91	203.05	202.84	202.43	203.69	202.08	204.35	204.3	204.28	203.62	203.28	203.54	204.68
206.73	207.42	206.4	206.16	206.65	207.92	206.52	205.42	205.94	206.4	206.23	207.61	206.38	206.27	205.85	205.18	207.08	207.94	205.46	208.02	206.34	206.73	206.24	206.43	207.24	206.89	205.38	207.28	206.39	206.38	206.27	205.16	205.37	207.34	206.6	205.87	206.01	206.72	205.53	205.98	205.23	206.32	205.72	205.02	206.7	206.46	205.27	206.45	207.49	206.94
202.09	200.06	201.08	200.47	200.02	201.18	200.08	199.56	200.63	201.18	199.58	200.91	200.03	200.57	201.27	200.68	200.24	200.08	200.18	199.8	201.28	201.01	200.2	201.72	200.24	199.72	200.18	200.12	199.83	199	199.64	201	200.09	199.99	200.39	200.38	199.39	200.26	200.9	200.8	201.24	200.61	199.99	200.26	200.62	201.33	200.06	200.69	199.7	200.08
205.94	206.01	206.17	205.96	205.3	206.24	206.32	205.86	205.87	205.43	204.73	204.45	206.32	206.63	205.28	205.39	206.01	205.35	205.46	205.67	205.3	205.86	204.77	205.61	205.04	205.75	205.78	204.94	205.86	204.91	205.13	205.94	204.18	206.17	205.39	206.72	206.09	205.16	205.82	205.44	205.12	204.41	205.74	205.07	206.45	205.48	206.39	206.34	205.04	204.42
207.03	205.91	207.31	208.54	207.75	207.74	207.25	207.48	207.45	208.9	208.15	207.56	208.04	207.48	207.75	207.28	207.55	207.16	207.75	208	207.76	207.56	207.39	207.76	208.34	207.96	208.64	208.01	208.16	207.22	208.04	206.92	206.45	206.75	207.35	207.4	208.13	209	208.11	207.14	207.57	208.02	207.51	207.29	207.57	207.71	207.65	207.75	205.73	207.87
218.05	217.9	216.71	218.28	218.28	218.09	217.38	218.96	217.34	217.77	218.46	217.38	217.07	217	217.29	218.34	216.74	217.86	218.35	217.04	217.96	217.75	217.57	218.04	217.9	218.66	218.04	217.32	217.98	217.28	217.8	217.74	218.59	218.25	217.44	216.78	218.23	217.72	218.54	216.9	216.83	217.57	218.48	217.47	218.07	217.66	217.67	217.68	217.14	217.46
211.89	212.08	213.2	211.97	212.88	213.2	211.59	212.82	212.78	212.91	212.69	212.22	213.54	212.43	212.39	212.41	212.47	211.56	211.96	212.39	213.1	211.61	212.06	212.46	211.73	213.79	212.73	211.73	212	211.57	211.9	212.2	212.15	213.56	212.74	212.6	213.34	213.18	211.37	211.67	211.99	213.87	212.69	212.65	212.1	212.05	212.05	212.4	213.12	212.21
209.06	207.34	207.58	208.73	207.34	207.91	208.34	208.61	208.5	207.68	207.84	208.3	207.01	208.05	207.6	207.97	206.82	207.61	206.98	208.87	206.73	206.85	207.73	207.73	207.69	206.99	208.44	206.85	207.11	207.11	207.88	208.24	207.46	208.33	206.5	207.86	208.05	207.82	208.08	206.66	207.6	208.99	208.31	207.3	207.87	206.85	207.76	207.27	207.44	207.35
208.15	209.25	209.2	208.97	207.84	209.39	208.9	209.25	208.62	207.61	208.22	209.01	208.3	208.47	207.41	207.53	209.63	209.75	208.87	208.58	208.57	208.17	208.33	209.56	208.07	208.38	208.51	208.05	208.49	207.98	208.87	209.09	208.42	209.42	208.82	208.13	208.93	208.82	208.32	208.28	209.23	208.67	208.6	208.76	208.73	209.31	209.27	209.12	209.06	209.87
212.56	211.47	211.95	211.53	211.91	210.84	211.66	212.24	211.12	211.95	210.18	212.06	212.8	211.71	212.88	211.96	209.36	212.23	211.63	210.9	211.3	211.35	211.44	212.27	211.97	211.87	211.35	211.92	211.82	212.27	211.56	212.07	212	212.71	212.32	211.78	211.1	211.67	211.97	211.34	211.4	210.46	211.01	211.82	211.73	213.41	211.85	212.25	210.47	210.53
206.01	206.13	207.14	205.11	205.96	206.39	206.58	205.26	206.36	207.08	205.94	206.96	205.59	205.68	205.1	206.83	206.16	206.32	205.49	207.54	206.6	207.02	206.2	207.09	206.62	206.74	206.51	206.65	206.11	206.48	206.46	206.46	206.76	207.04	207.17	206.6	206.38	207.1	206.17	206.74	206.2	207.24	206.72	207.66	206.9	206	206.25	208.26	206.45	207.23
209.09	208.64	207.8	209.39	208.66	209.82	209.3	208.85	209.01	208.3	208.7	208.55	207.68	208.35	209.82	209.63	209.01	210.16	208.99	209.47	208.86	209.14	208.34	208.14	208.89	209.92	209.69	209.58	208.31	209.19	208.16	209.26	208.31	209.23	209.48	211.1	207.96	208.38	209.15	210.02	209.42	208.74	209.13	208.85	209.87	210.04	207.63	209.45	207.98	209.67
208.06	207.37	207.91	208.67	208.75	207.24	207.1	206.63	207.51	207.7	207.46	207.71	207.02	206.68	207.52	207.79	207.25	208.66	208.78	207.52	208.05	207.95	208.47	208.02	208.37	208.78	207.7	206.79	207.75	206.91	208.6	207.86	208.54	208.82	207.98	207.95	207.62	207.02	207.42	208.37	207.26	207.74	208.24	208.56	208.39	207.06	206.94	208.78	207.61	207.3
197.61	198.03	198.82	197.59	198.11	198.17	198.94	198.1	198.51	197.55	196.77	198.28	198.22	197.97	197.66	197.8	198.09	197.6	197.36	197.34	197.21	197.46	199.17	197.78	197.75	198.08	199.13	197.73	197.45	199.09	197.81	197.99	197.86	198.9	198.41	199.45	198.1	197.2	199.11	196.66	198.31	197.04	198.87	197.51	197.99	197.8	197.62	198.31	198.09	196.67
211	211.97	212.11	211.24	212.22	211.33	211.4	211.32	212.9	212.14	211.14	211.2	209.77	212.1	211.39	212.62	211.83	212.25	210.81	211.73	211.96	211.87	211.4	212.4	212.37	211.49	211.67	211.29	210.97	210.25	212.6	212.33	211.97	212.63	211.36	210.11	212.5	212.07	211.5	211.98	212.21	210.66	211.03	210.46	212.51	211.9	211.72	210.85	211.27	210.96
199.38	201.22	199.47	200.21	200.44	200.12	200.01	200.15	200.54	199.74	200.12	199.38	200.54	200.63	199.64	200.21	200.98	199.91	199.99	201.22	201.09	200.26	200.26	200.28	200.53	200.19	199.51	201.37	200.87	201.22	200.58	200.25	201.04	200.54	200.09	201.66	199.42	201.14	199.87	201.47	199.57	200.1	201.15	200.24	200.34	201.11	200.35	199.57	200.39	200.98
209.7	209.47	209.34	208.26	208.88	210.79	209.93	208.96	209.84	209.33	208.92	209.71	208.97	209.4	209.29	209.45	209.53	208.65	208.18	208.88	208.45	209.6	209.08	210.25	209.2	209.22	208.49	209.68	209.3	209.11	209.91	208.81	209.18	207.68	209.73	209.78	209.52	209	210.66	208.8	209.28	210.13	210.12	209.73	209.39	209.18	209.43	208.4	208.79	208.12
207.77	208.52	207.9	206.73	207.76	208.38	208.07	208.1	208.13	207.84	206.84	208.35	207.73	207.48	208.47	208.48	208.31	206.79	208.53	207.36	208.05	207.22	208.04	206.99	207.87	208.54	208.11	206.8	209.6	207.26	207.79	207.71	208.35	207.86	207.69	207.58	208.24	206.75	208.94	207.18	209.21	208.08	208.57	207.5	206.66	207.77	208.86	207.56	207.43	206.98
210.91	211.89	210.38	211.88	211.18	212.13	210.64	212.82	211.76	210.67	211.74	210.91	210.96	211.57	212.05	211.66	212.19	211.55	210.45	211.91	212.28	211.85	210.98	211.72	211.83	211.73	210.72	211.34	211.97	211.59	211.95	211.83	211.02	212.25	212.1	211.18	212.06	211.71	211.27	212.11	211.42	211.83	211.33	212.29	210.75	211.74	212.03	211.45	212.52	210.85
203.69	204.2	203.22	203.13	202.91	203.94	204.49	202.99	205.57	204.3	202.9	202.71	204.07	204.18	203.74	203.86	203.75	203.54	203.67	203.22	203.69	203.43	203.02	204.15	203.94	204.74	203.29	203.96	203.25	203.13	203.64	203.44	203.28	202.77	204	203.93	203.32	203.59	203.37	204.21	205.66	204.43	203.05	204.77	204.17	203.04	202.88	203.88	203.66	203.78
212.82	211.71	212.76	212.93	211.71	211.69	212.67	212.62	210.97	213.8	212.24	211.57	213.28	213.21	212.61	213.09	212.27	211.55	213.49	212.74	213.09	213.18	211.1	212.78	212.58	212.76	212.72	211.02	214.01	212.42	211.66	212.26	212.86	212.79	212.72	211.96	212.3	212.18	212.51	212.17	212.91	212.68	213.12	212.04	213.63	213.54	212.34	212.59	213.51	212.75
207.94	207.64	207.5	207.52	207.73	207.02	206.94	206.02	208.65	207.41	206.86	207.16	208.12	208.45	207.39	207.02	207.14	207.17	206.72	206.38	207.7	207.98	208.08	208.27	207.45	207.51	207.26	207.17	207.36	207.27	208.38	206.78	206.91	207.39	207.65	207.85	207.55	207.9	206.8	208.05	207.46	206.66	208.65	207.05	207.28	209.02	207.45	208.25	206.75	207.7
201.68	199.45	200.45	201.89	201.29	201.74	202.01	199.87	199.73	200.81	201.52	201.44	200.37	200.93	200.08	201.65	200.79	202.3	201.96	202.31	200.31	202.08	201.29	200.33	201.37	201.64	199.96	201.59	202.21	200.86	201.66	200.39	200.59	202.21	200.68	201.13	202.08	201.71	199.95	200.28	201.52	201.27	200.65	201.46	201.39	202.24	201.87	201.3	201.54	201.01
217.17	217.07	215.83	217.5	216.3	217.25	216.84	217.64	217.57	216.7	217.38	215.39	216.7	215.97	217.44	217.69	217.53	217.49	216.73	217.94	216.78	217.11	217.97	217.09	216.58	216.98	216.88	217.21	218	217.75	216.63	216.67	216.11	217.26	216.26	217.76	217.84	216.97	217.15	216.81	217.58	216.8	216.88	218.06	217.7	216.81	217.83	216.61	217.34	217.06
199.25	200.39	199.45	200.37	200.23	199.75	199.31	198.75	199.74	198.93	200.47	200.09	198.47	200.16	200.66	200.47	200.61	200.48	199.18	199.9	200.49	200.5	200.11	199.91	200.11	199.56	200.34	200.09	199.77	200.02	198.86	199.77	200.03	201.05	200.1	200.12	199.69	200.72	200.13	201.59	200.78	200.01	200.77	200.55	200.59	201.35	199.81	200.21	200	200.33
206.96	206.28	208.63	207.17	208.46	207.38	207.82	207.5	207.93	207.66	208.15	208.06	208.29	208.16	206.98	208.62	207.91	207.52	207.3	207.03	208.1	207.81	208.79	207.49	208.29	207.46	207.23	207.29	206.81	207.61	207.4	207.28	206.73	208.13	207.76	208.36	208.14	208.65	207.46	207.66	208.46	209.17	207.74	207.09	208.38	208.56	208.1	207.54	208.41	207.71
206.47	207.43	208.11	208	208.42	207.87	208.83	207.52	207.3	207.69	207.72	208.2	207.38	207.89	206.71	207.45	207.03	207.52	206.56	208.1	207.99	207.22	206.62	209.06	207.24	208.21	206.94	207.91	208.71	208.8	207.52	208.2	207.43	206.87	208.17	207.68	207.89	208.17	208.51	207.58	208.1	207.57	207.86	208.62	207.9	206.99	207.46	208.85	207.77	209.15
209.42	208.68	207.97	208.49	208.59	209.14	208.29	208.11	210.82	209.09	208.88	209.22	207.19	209.05	208.12	207.08	208.17	208.68	209.62	208.63	209.33	209.91	208.18	207.67	209.37	208.79	208.04	210.06	209.38	207.53	209.56	209.99	207.98	208.69	208.97	207.84	208.08	209.34	209.01	209.17	207.29	209.38	207.77	209.28	209.58	209.39	207.85	208.69	208.01	207.45
203.64	204.34	202.72	203.1	203.63	203.23	202.96	202.3	203.27	203.75	203.6	204.11	203.89	203.42	203.07	203.28	203.1	204.17	202.24	202.14	203.32	203.08	203.14	203.53	203.33	204.53	204.23	202.86	203.08	204.03	203.63	203.46	203.11	203.36	203.99	203.19	204.54	202.8	204.79	203.95	203.26	203.42	203.36	203.83	204.42	202.87	203.61	203.78	203.55	203.07
208.89	207.43	208.96	206.78	207.07	208.27	207.94	207.47	208.78	208.02	207.48	207.02	208.25	206.93	208.49	207.94	206.72	208.01	208.04	207.24	206.89	207.11	207.7	208.31	207.16	207.16	207.94	207.49	208.26	207.27	208.08	206.7	207.58	208.23	206.87	208.15	208.06	207.53	207.94	207.58	207.69	207.34	207.94	207.68	206.99	208.05	207.81	207.88	208.09	207.76
209.86	207.62	207.94	207.38	208.47	208.68	207.8	207.45	208.22	208.22	207.27	206.82	207.84	207.44	208.47	208.1	208.93	208.55	206.54	207.41	207.34	207.35	208.07	207.71	206.72	209.38	206.95	209.29	207.4	208.6	208.36	207.13	207.36	208.54	208.08	208.68	207.05	207.59	207.74	208.79	206.99	207.69	208.45	208.41	206.46	207.48	207.38	208	208.09	206.26
199.86	198.65	199.61	199.02	199.96	198.49	199.83	199.14	200.09	198.29	199.64	199.53	198.26	198.2	199.91	199.76	199.24	198.43	199.64	199.31	199.96	199.86	201.12	199.35	198.04	198.57	199.97	199.3	198.9	198.01	198.98	199.32	200.36	199.32	200.36	199.24	199.8	198.92	199.12	200.24	198.96	199.42	199.11	200.1	199.89	197.58	199.73	198.83	200.4	198.91
198.45	198.15	198.81	198.14	197.54	197.24	197.38	197.56	198.74	198.12	198.82	197.51	197.94	198.16	197.54	197.87	197.69	198.76	197.43	198.26	198.1	196.8	197.69	198.36	197.48	198.18	197.22	198.81	197.31	197.42	197.2	198.36	197.25	197.97	197.63	197.86	197.59	197.83	197.83	198.57	197.38	198.21	197.37	198.18	198.76	198.81	198.12	197.36	198.54	198.22
212.6	211.97	212.22	211.1	211.98	211.28	211.01	212.21	211.25	211.3	211.66	211.37	211.26	210.42	211.59	211.4	210.81	210.68	211.75	211.59	212.58	211.86	210.54	210.84	211.02	211.66	210.74	211.45	212.1	211.08	211.13	212	210.59	211.32	210.52	211.12	212.39	211.5	211.23	211.58	211.19	209.38	211.45	211.96	211.56	211.18	211.75	211.47	211.66	212.22
202.75	201.83	202.83	202.39	202.72	203.11	202.45	202.84	203.93	202.47	203.29	202.41	201.69	201.45	202.66	202.92	202.88	202.41	202.5	202.64	202.24	201.48	202.87	203.44	202.53	201.79	202.56	202.8	203.16	202.2	203.89	203.49	204.01	203.01	203.11	203.12	202.94	201.69	203.87	202.9	204.3	203.52	203.53	202.87	202.19	201.86	202.45	201.28	200.76	202.23
207.99	208.84	208.42	209.88	208.81	208.77	209.51	206.87	208.81	209.09	207.32	208.92	208.64	208.14	207.9	207.8	207.68	209.25	208.31	209.53	209.03	209.04	207.95	208.52	208.75	208.1	208.78	209.36	208.48	209.41	208.21	207.86	208.64	208.54	208.75	208.05	208.25	208.71	208.57	207.62	208.4	208.75	207.97	209.35	207.07	209.22	209.78	209.17	208.47	209.66
210.44	211.63	213.02	211.66	212.58	212.24	212.2	212.46	211.71	212.26	210.88	211.7	211.39	212.89	212.01	212.49	211.99	210.62	211.75	212.44	211.36	212.56	211.5	210.95	211.96	212.12	211.37	210.81	211.55	211.23	211.45	211.64	211.2	212.09	211.15	211.84	211.1	212.3	211.92	212.03	212.27	210.76	212.22	211.05	211.64	212.16	211.23	211.66	212.26	211.51
212.08	212.37	211.66	211.38	212.19	211.68	211.09	211.49	211.85	212.31	211.74	211.46	210.96	211.59	211.59	212.66	211.02	210.72	211.55	211.86	212.65	210.59	211.46	211.6	210.78	211.77	211.87	211.85	211.5	211.86	211.5	212.11	212.22	212.2	211.37	211.59	211.75	211.71	211.06	211.58	212.36	211.01	210.58	211.12	211.14	212.22	211.45	210.95	211.64	211.35
208.78	208.18	209.63	208.5	209.79	209.63	208.56	207.85	208.27	208.61	208.79	208.66	208.61	209.8	208.92	208.61	208.44	208.27	208.7	208.64	208.96	208.35	208.38	209.58	207.95	208.84	209.26	208.99	208.67	207.6	209.41	208.93	209.84	208.65	207.74	208.74	209.18	209	208.46	208.79	208.93	209.32	209.27	209.2	209.34	209.47	208.73	208.81	208.23	207.63
213.47	213.03	213.99	213.9	212.81	214.37	213.71	213.58	214.12	214.1	214.01	212.86	215.09	213.02	213.77	213.91	213.33	213	212.39	213.39	212.85	213.27	213.46	214.28	213.73	213.44	214.15	214.03	214.18	213.28	213.72	213.39	213.39	213.3	213.89	213.18	213.57	214.02	214.04	214.45	213.42	214.93	213.24	212.45	214.19	214.47	213.38	213.28	214.17	214.06
216.08	217.05	217.28	217.41	216.76	215.95	217.04	217.15	217.46	216.23	216.13	216.93	217.94	217.61	216.22	217.8	216.64	216.4	216.78	217.32	217.67	217.58	216.97	217.02	217.37	217.18	217.79	216.88	216.63	217.57	217.12	216.93	217.8	216.56	216.34	217.25	217.2	217.07	217.12	216.96	217.46	217.57	216.95	218.4	217.37	217.3	217.5	217.54	218.04	216.9
203.59	202.05	201.53	201.95	201.64	202.83	203.39	202.05	201.54	202.7	202.77	203.29	203.12	202.5	202.99	201.84	203.81	202.06	200.58	201.41	202.04	201.74	201.89	202.85	203.06	202.38	203.6	202.22	202.41	203	203.25	202.51	202.23	201.19	203.33	202	202.31	202.39	202.74	202.8	203.02	202.12	201.58	202.59	202.11	201.66	201.76	201.98	202.41	201.97
202.59	203.06	203.42	203.57	202.87	203.14	202.85	203.09	202.22	202.69	203.22	202.88	203.61	203.73	203.8	202.74	204.47	202.92	203.02	202.88	203.49	203.84	202.28	202.92	202.49	202.49	203.35	204.07	203.46	203.8	202.62	204.1	202.65	203.55	202.96	203.44	201.96	204.25	203.24	203.38	203.52	203.47	203.28	204.47	204.06	203.08	203.82	202.4	202.37	202.35
212.21	211.81	212.46	212.51	212.89	212.13	211.2	213.1	212.52	212.65	212.8	211.56	212.69	211.67	211.78	212.75	213.38	212.53	212.62	213.01	212.97	212.83	211.99	213.28	211.62	212.26	212.9	211.5	212.65	212.52	212.91	213.77	211.24	212.57	211.52	213.25	212.59	213.44	212.98	213.55	212.77	210.71	211.31	212.17	211.86	212.55	212.9	212.46	212.76	212.82
199.77	201.21	199.35	199.88	200.18	200.64	200.6	200.54	200.36	201.48	200.16	199.44	200.29	199.63	201.09	200.22	201.09	200.56	200.4	199.06	199.34	200.66	200.44	200.91	200.22	200.64	200.05	200.34	201.05	200.98	201.64	200.81	198.97	200.1	201.2	199.93	201.39	199.73	200.1	200.46	199.87	199.85	199.44	199.91	200.9	200.29	201.38	200.76	200.38	200.08
209.51	209.99	209.88	210.61	210.5	209.65	210.11	210.52	210.01	208.55	208.87	208.75	210.74	209.1	208.43	208.27	208.55	209.81	210.67	209.91	208.94	209.49	210.43	209.56	209.2	210.06	209.25	209.12	209.76	210.35	208.94	210.3	208.97	210.44	210.44	210.33	209.7	208.47	209.44	208.77	209.41	209.11	209.98	210.32	207.72	209.11	208.92	209.06	208.49	209.47
204.5	203.76	204.76	203.26	203.06	202.86	203.96	203.09	202.73	203.19	203.06	202.55	203.72	204.11	203.78	203.03	203.35	202.29	202.05	203.08	202.75	202.66	203.45	203	203.26	202.78	203.52	203.23	203.5	203.01	202.28	202.64	202.51	203.01	203.62	204.1	202.9	203.07	204.08	202.76	202.6	203.69	204.01	203.02	203.89	202.34	202.47	202.73	203.19	203.24
207.89	207.87	207.39	208.21	207.24	207.05	206.88	207.63	207.72	206.46	207.18	208.37	208.03	208.76	206.94	207.08	207.73	207.3	207.9	207.06	207.72	206	208	206.7	207.77	207.73	208.39	207.48	208.86	207.45	207.73	208.09	208.32	207.03	208.02	209.12	207.36	207.9	206.43	208.22	207.45	207.57	208.67	207.64	208.02	208.37	206.84	207.3	208.15	207.32
211.03	211.88	211.23	212.27	211.45	212.23	211.49	211.81	210.49	211.41	212.2	210.78	209.63	212.05	211.87	211.55	211.86	211.05	211.88	211.97	210.74	212.06	213.59	212.11	210.97	212.24	212.45	210.97	212.33	211.7	211.18	211.12	211.13	211.69	211.63	212.2	211.61	211.03	211.98	211.83	211.92	211.36	212.04	212.13	212.53	212.37	212.34	211.2	211.85	211.83
208.37	209.35	208.82	207.96	207.46	209.14	207.22	209.4	207.4	207.54	208.66	207.4	208.53	208.13	208.16	208.55	208.53	208.82	209.41	208.69	208.06	207.94	208.44	208.54	207.52	208.32	207.8	207.87	208.52	207.89	209.24	208.83	209.12	208.98	208.1	207.77	208.04	208.62	207.68	208.28	207.8	209.08	208.69	207.77	208.45	208.93	207.46	207.9	208.18	209.19
197.63	197.55	196.97	198.48	197.85	198.12	197.5	197.11	198.23	198.23	197.1	197.22	197.84	198.94	197.09	198.27	196.75	198.75	198.02	199.01	198.41	197.9	198.12	198.37	197.13	197.74	197.73	197.96	197.6	197.59	197.34	197	198.95	198.87	197.78	198.03	197.67	196.42	197.03	198.55	198	198.43	197.46	197.59	196.79	197.97	198.96	198.08	197.86	198.39
205.28	205.42	205.22	205.14	206.8	204.59	204.54	204.92	205.46	204.95	203.82	204.56	204.25	204.87	205.04	204.28	204.92	204.9	205.96	204.97	204.28	204.84	204.19	205.03	205.39	204.61	204.31	204.91	205.1	203.81	204.32	205.82	204.79	205.4	205.11	203.98	204.39	204.51	204.67	204.03	205.32	204.44	204.43	206.2	204.46	204.33	205.36	205	204.97	204.15
212.93	212.99	213.31	212.98	213.55	212.8	212.87	211.86	213.63	212.79	212.13	212.38	213.52	213.98	213.73	213.4	212.79	212.67	214.19	213.64	212.34	212.99	212.62	212.67	212.94	212.65	214.92	212.55	211.99	213.73	213.56	212.53	213.73	213.12	214.2	213.6	212.01	211.7	212.94	211.25	212.02	212.73	212.84	213.61	213.26	213.82	213.64	213.59	212.45	213.29
209.82	209.35	209.45	210.45	208.91	210.18	208.24	209.59	208.77	208.93	210.05	209.71	209.76	210.47	209.83	209.38	209.18	209.36	210.32	209.88	209.87	210.35	209.41	209.18	209.87	209.79	209.16	209.71	208.9	209.14	209.24	209.81	209.96	209.29	209.9	209.38	209.72	209.71	209.61	209.66	210.18	208.78	210.46	209.85	208.63	208.39	209.27	208.95	209.96	209.11
212.14	212.41	213.19	212.09	211.24	213.5	213.83	213.51	212.68	212.5	213.33	212.57	213.1	212.33	212.38	211.78	211.69	212.68	212.44	212.26	212.54	214.23	212.51	211.52	212.88	212.82	212.16	211.56	212.51	212.94	213.3	212.14	212.14	213.29	213.46	212.66	212.69	212.01	212.98	212.11	211.26	211.79	212.39	212.48	212.96	211.33	212.16	211.64	212.84	212.46
216.72	216.8	217.52	217.56	217.53	216.79	217.21	216.84	214.66	217.66	216.16	217.59	217.22	217.16	217.06	216.72	216.7	216.68	216.92	217.6	216.87	217.45	218.44	216.51	216.88	217.18	218.02	217.77	216.59	216.53	217.65	216.97	215.58	217.78	217.55	217.4	217.31	218.2	217.38	215.65	216.68	215.92	216.16	217.32	216.91	217.57	217.89	216.11	216.57	217.69
209.3	208.27	208.21	208.67	209.54	208.85	208.6	208.99	208.3	208.57	208.3	207.65	209.61	208.94	209.09	208.51	208.5	208.38	208.51	207.31	208.97	208.73	208.36	209.41	208.24	208.71	208.07	208.64	209.52	209.27	209.4	209.23	207.5	209.38	209.79	208.36	207.69	208.95	209.07	209.01	207.83	208.06	207.98	209.33	209.58	208.22	208.6	208.39	208.12	209.36
205.61	205.56	204.86	204.93	204.82	204.34	205.35	204.65	205.42	203.83	203.7	204.47	205.66	204.93	204.78	205.09	204.27	204.16	205.1	205.2	204.32	203.96	204.65	205.54	205.29	204.97	205.11	204.91	204.81	204.18	204.94	205.17	205.33	205.26	203.96	205.02	203.5	205.61	205.16	205.07	204.98	206.35	204.56	204.47	204.69	205.45	205.13	203.91	204.64	205.08
202.21	202.93	202.71	201.87	202.39	201.79	202.78	201.17	202.13	201.81	202.28	202.12	202.96	201.97	202.58	202.54	202.39	203.06	202.02	202.44	202.82	203.1	202.08	202.58	202.21	201.63	202.41	202.35	203.06	203.44	202.12	202.25	202.65	203.14	201.63	201.87	201.7	202.85	202.19	201.94	202.42	202.6	202.31	202.02	200.5	200.48	201.85	202.37	201.38	201.62
203.18	202.24	201.91	202.85	200.81	201.88	202.4	202.96	202.02	203.95	202.72	201.76	202.2	202.84	201.84	203.23	202.84	203.13	201.91	202.26	202.82	202.64	202.22	202.25	201.89	202.63	203.11	202.85	204.03	201.73	202.25	203.43	202.18	201.39	201.33	202.27	202.64	202.48	202.52	201.61	203.59	201.55	202.78	203.02	202.48	202.6	201.67	204.04	202.26	201.83
206.92	206.65	206.5	206.86	206.21	206.83	207.32	207.44	206.15	205.54	206.36	205.68	205.63	206.72	206.17	206.98	205.44	206.67	206.86	206.38	205.79	207.14	206.39	206.52	207.42	206.95	206.58	205.32	205.46	205.91	205.39	206.95	206.33	206.93	204.98	207.69	206.06	206.42	206.95	207.79	206.1	205.42	206.29	206.76	206.7	207.01	206.73	206.45	206.76	207.51
207.65	208.64	209.64	209.41	210.79	208.84	208.87	210.02	209.56	209.62	208.61	209.86	209.87	207.8	209.59	210.62	209.05	210.01	209.5	209.34	209.59	209.38	207.92	210.99	210.57	208.99	210.65	209.05	208.78	209.84	209.15	209.4	210.01	209.3	209.79	209.23	208.96	210.16	210.11	209.13	209.54	209.07	209.83	209.56	209.27	208.1	208.34	209.32	209.35	210.39
216.32	216.67	217.82	216.31	218.06	216.2	217.59	216.84	216.98	216.94	217.55	217.53	217.84	216	217.91	216.23	217.01	216.16	217.4	217.26	215.77	217.94	215.96	217.22	217.6	218.26	216.22	217.29	217.57	217.36	216.37	217.11	216.09	217.32	217.79	217.53	216.73	217.12	216.84	215.64	217.21	217.37	216.22	217.47	216.95	216.66	216.81	216.71	215.88	217.81
206.17	206.23	206.58	206.98	205.97	205.93	206.54	206.44	206.03	206.01	206.12	206.36	207.13	205.58	206.07	205.88	205.96	206.48	206.48	205.39	205.99	206.76	207.55	207.3	205.89	207.02	206.99	205.49	206.12	205.51	206.79	205.91	205.39	205.67	207.18	205.58	206.11	206.33	204.37	207.28	205.1	206.79	207.05	205.26	206.82	205.42	207.66	205.68	206.85	206.7
207.92	206.76	207.68	208.81	207.55	207.28	208.82	206.93	208.26	207.62	206.74	208.32	207.63	207.08	209.14	206.93	208.1	208.15	209.34	208.27	209.67	207.32	207.61	207.95	207.2	207.74	209.12	208.5	207.64	207.98	208.05	207.93	207.31	208.01	206.14	208.21	207.76	208.52	208.01	207.94	207.26	208.25	208.08	208.2	207.81	207.78	207.61	207.74	207.83	208.45
199.29	200.31	200.38	199.36	198.4	199.27	199.97	198.73	199.12	199.27	198.74	199.72	199.19	199.35	199.68	199.25	200	198.82	199.47	198.83	199.73	198.8	199.78	198.64	199.11	199.1	199.41	199.8	199.44	198.3	198.22	198.13	199.14	200.06	198.4	199.09	200.18	200.18	199.01	199.24	200.11	199.41	199.65	198.73	198.81	199.75	200.18	198.87	198.88	199.19
206.9	205.83	206.33	206.51	207.17	206.92	206.06	206.38	206	205.66	206.72	206.25	205.65	206.81	206.7	206.32	206.75	207.05	206.97	205.99	205.98	207.26	206.61	206.82	207.68	206.5	207.28	206.53	207.14	207.58	206.06	206.26	206.17	206.36	206.27	206.46	206.11	207.13	205.88	206.72	205.39	206.28	206.3	206.88	206.44	207.15	206.75	206.32	207.44	206.37
208.51	206.14	207.65	206.84	208.29	208	209.1	207.26	207.36	207.73	207.12	207.71	206.6	207.36	207.88	207.75	207.18	207.84	208.05	208.59	206.98	208.63	207.4	208.02	206.99	207.6	207.07	207.35	206.88	208.23	206.81	207.6	208.09	206.58	208.07	206.99	207.4	207.36	207.44	207.61	207.62	208.04	206.9	208.7	207.85	206.97	208.09	207.99	205.83	207.4
204.21	205.46	204.71	204.82	205.03	204.99	204.3	204.87	204.48	206.22	205.16	205.58	204.5	203.77	205.01	203.82	205.54	204.25	205.58	204.7	205.02	202.99	203.95	204.47	204.97	205.24	203.94	204.77	204.99	204.5	204.05	206	203.57	204.13	206.34	204.47	205.76	204.55	204.83	204.46	205.61	204.55	205.33	204.51	204.34	204.68	205.71	204.9	204.98	204.58
202.91	203.32	202.89	203.33	203.18	203.17	203.16	203.46	204.74	203.27	204.44	203.1	203	203.09	203.15	202.15	203.23	203.52	204.54	204.69	203.25	204.03	203.6	203.98	202.61	203.91	203.54	202.19	202.78	203.92	203.42	203.94	202.48	204.06	203.2	204.12	202.88	203.8	202.97	203.13	203.15	202.04	204.14	204.23	202.64	204.14	203.57	203.45	203.21	203.88
207.01	208.09	208.77	208.48	209.12	209.11	208.04	207.43	209.36	208.51	207.87	208.34	208.92	209.29	208.39	207.95	209.43	208.17	208.15	207.74	206.8	208.99	208.43	208.67	209.08	209.03	208.19	208.46	210.15	209.31	208.54	208.55	207.17	208.78	207.72	208.47	207.98	209.6	208.16	208.59	208.12	208.39	208.83	207.8	207.52	209.77	207.46	208.89	209.98	208.37
[truncated: 849 more rows]
[truncated: 150 more columns]
